# Supplementary material for: Building and analyzing protein interactome networks by cross-species comparisons
Source: BMC Syst Biol. 2010 Mar 30;4:36. doi: 10.1186/1752-0509-4-36 (PMC2859380; doi:10.1186/1752-0509-4-36)
Supplement: Additional file 1 — Supplemental Table 1. GO Analyses. A Gene Ontology analysis of genes unique to their species and genes that are conserved in all five species in this study, and a Gene Ontology analysis of highly conserved proteins that are represented in interactomes of the five species in this study. [file 1752-0509-4-36-S1.XLS]

## Sheet: Sheet 1
GO Analysis of All Genes in Species													GO Analysis of Highly Conserved Proteins in Interactomes
GO ID	overrepresented in 5-way overlap, underrepresented in unique to species					underrepresented in 5-way overlap, overrepresented in unique to species					Description		GO ID	Overrepresented p value	Underrepresented p value	Description
	hsap	mmus	dmel	cele	scer	hsap	mmus	dmel	cele	scer			Biological Process
Biological Process													GO:0008152	<0.001		metabolic process
GO:0005975	+	+		+	+						carbohydrate metabolic process		GO:0006260	<0.001		DNA replication
GO:0005996	+	+	+	+	+						monosaccharide metabolic process		GO:0006259	<0.001		DNA metabolic process
GO:0006006	+	+	+	+	+						glucose metabolic process		GO:0043283	<0.001		biopolymer metabolic process
GO:0006007	+	+	+	+	+						glucose catabolic process		GO:0043170	<0.001		macromolecule metabolic process
GO:0006066	+	+	+	+	+						cellular alcohol metabolic process		GO:0044238	<0.001		primary metabolic process
GO:0006082	+	+	+	+	+						organic acid metabolic process		GO:0007049	<0.001		cell cycle
GO:0006084	+	+	+	+							acetyl-CoA metabolic process		GO:0044237	<0.001		cellular metabolic process
GO:0006091	+	+	+	+							generation of precursor metabolites and energy		GO:0006139	<0.001		nucleobase, nucleoside, nucleotide and nucleic acid metabolic process
GO:0006096	+	+	+	+							glycolysis		GO:0006261	<0.001		DNA-dependent DNA replication
GO:0006099	+	+	+	+							tricarboxylic acid cycle		GO:0009987	<0.001		cellular process
GO:0006163	+	+	+	+	+						purine nucleotide metabolic process		GO:0006270	<0.001		DNA replication initiation
GO:0006164	+	+	+	+	+						purine nucleotide biosynthetic process		GO:0051301	<0.001		cell division
GO:0006259	+	+	+	+							DNA metabolic process		GO:0009057	<0.001		macromolecule catabolic process
GO:0006260	+	+	+	+	+						DNA replication		GO:0044248	<0.001		cellular catabolic process
GO:0006261	+	+	+	+	+						DNA-dependent DNA replication		GO:0009056	<0.001		catabolic process
GO:0006281	+	+	+	+	+						DNA repair		GO:0043285	<0.001		biopolymer catabolic process
GO:0006289	+		+		+						nucleotide-excision repair		GO:0009719	<0.001		response to endogenous stimulus
GO:0006352	+	+	+	+							transcription initiation		GO:0044265	<0.001		cellular macromolecule catabolic process
GO:0006364	+	+	+	+	+						rRNA processing		GO:0022403	<0.001		cell cycle phase
GO:0006367	+		+	+	+						transcription initiation from RNA polymerase II promoter		GO:0016043	<0.001		cellular component organization
GO:0006396	+	+	+	+	+						RNA processing		GO:0006974	<0.001		response to DNA damage stimulus
GO:0006399	+	+	+	+	+						tRNA metabolic process		GO:0065003	<0.001		macromolecular complex assembly
GO:0006412	+	+	+	+	+						translation		GO:0022402	<0.001		cell cycle process
GO:0006413	+	+	+	+	+						translational initiation		GO:0050794	<0.001		regulation of cellular process
GO:0006418	+	+	+	+	+						tRNA aminoacylation for protein translation		GO:0030163	<0.001		protein catabolic process
GO:0006457	+	+	+	+	+						protein folding		GO:0022607	<0.001		cellular component assembly
GO:0006461	+	+	+	+							protein complex assembly		GO:0050789	<0.001		regulation of biological process
GO:0006497	+	+	+		+						protein amino acid lipidation		GO:0006511	<0.001		ubiquitin-dependent protein catabolic process
GO:0006511	+	+	+	+	+						ubiquitin-dependent protein catabolic process		GO:0019941	<0.001		modification-dependent protein catabolic process
GO:0006519	+	+	+	+	+						cellular amino acid and derivative metabolic process		GO:0043632	<0.001		modification-dependent macromolecule catabolic process
GO:0006520	+	+	+	+	+						amino acid metabolic process		GO:0051603	<0.001		proteolysis involved in cellular protein catabolic process
GO:0006605	+		+	+	+						protein targeting		GO:0044257	<0.001		cellular protein catabolic process
GO:0006626	+		+		+						protein targeting to mitochondrion		GO:0006281	<0.001		DNA repair
GO:0006629	+	+	+	+	+						lipid metabolic process		GO:0051052	<0.001		regulation of DNA metabolic process
GO:0006631	+	+	+	+	+						fatty acid metabolic process		GO:0000278	<0.001		mitotic cell cycle
GO:0006643	+	+	+	+	+						membrane lipid metabolic process		GO:0006950	<0.001		response to stress
GO:0006644	+	+	+	+	+						phospholipid metabolic process		GO:0065007	<0.001		biological regulation
GO:0006650	+	+	+	+	+						glycerophospholipid metabolic process		GO:0048523	<0.001		negative regulation of cellular process
GO:0006732	+	+	+	+	+						coenzyme metabolic process		GO:0000279	<0.001		M phase
GO:0006733	+	+	+	+	+						oxidoreduction coenzyme metabolic process		GO:0019538	<0.001		protein metabolic process
GO:0006753	+	+	+	+	+						nucleoside phosphate metabolic process		GO:0019222	<0.001		regulation of metabolic process
GO:0006754	+	+	+	+							ATP biosynthetic process		GO:0051726	<0.001		regulation of cell cycle
GO:0006807	+	+	+	+	+						nitrogen compound metabolic process		GO:0048519	<0.001		negative regulation of biological process
GO:0006810	+	+	+		+						transport		GO:0031323	<0.001		regulation of cellular metabolic process
GO:0006818	+	+	+	+							hydrogen transport		GO:0006275	<0.001		regulation of DNA replication
GO:0006839	+		+	+	+						mitochondrial transport		GO:0006366	<0.001		transcription from RNA polymerase II promoter
GO:0006886	+	+	+	+	+						intracellular protein transport		GO:0016070	<0.001		RNA metabolic process
GO:0006888	+	+	+		+						ER to Golgi vesicle-mediated transport		GO:0051329	<0.001		interphase of mitotic cell cycle
GO:0006904	+	+	+	+							vesicle docking during exocytosis		GO:0051325	<0.001		interphase
GO:0006950	+	+	+	+							response to stress		GO:0015031	<0.001		protein transport
GO:0006974	+	+	+	+	+						response to DNA damage stimulus		GO:0006357	<0.001		regulation of transcription from RNA polymerase II promoter
GO:0006996	+	+	+	+	+						organelle organization		GO:0000079	<0.001		regulation of cyclin-dependent protein kinase activity
GO:0007049	+	+	+	+							cell cycle		GO:0007067	<0.001		mitosis
GO:0008033	+	+	+	+	+						tRNA processing		GO:0010467	<0.001		gene expression
GO:0008104	+	+	+	+	+						protein localization		GO:0009892	<0.001		negative regulation of metabolic process
GO:0008152	+	+	+	+	+						metabolic process		GO:0000087	<0.001		M phase of mitotic cell cycle
GO:0008610	+	+	+	+	+						lipid biosynthetic process		GO:0019219	<0.001		regulation of nucleobase, nucleoside, nucleotide and nucleic acid metabolic process
GO:0008652	+	+	+	+							amino acid biosynthetic process		GO:0008380	<0.001		RNA splicing
GO:0008654	+	+	+	+	+						phospholipid biosynthetic process		GO:0045184	<0.001		establishment of protein localization
GO:0009056	+	+	+	+	+						catabolic process		GO:0006461	<0.001		protein complex assembly
GO:0009057	+	+	+	+	+						macromolecule catabolic process		GO:0033036	<0.001		macromolecule localization
GO:0009058	+	+	+	+	+						biosynthetic process		GO:0031324	<0.001		negative regulation of cellular metabolic process
GO:0009059	+	+	+	+	+						macromolecule biosynthetic process		GO:0006084	<0.001		acetyl-CoA metabolic process
GO:0009060	+	+	+	+							aerobic respiration		GO:0006221	<0.001		pyrimidine nucleotide biosynthetic process
GO:0009108	+	+	+	+	+						coenzyme biosynthetic process		GO:0043549	<0.001		regulation of kinase activity
GO:0009109	+	+	+	+							coenzyme catabolic process		GO:0045934	<0.001		negative regulation of nucleobase, nucleoside, nucleotide and nucleic acid metabolic process
GO:0009117	+	+	+	+	+						nucleotide metabolic process		GO:0008104	<0.001		protein localization
GO:0009141	+	+	+	+							nucleoside triphosphate metabolic process		GO:0051338	<0.001		regulation of transferase activity
GO:0009142	+	+	+	+							nucleoside triphosphate biosynthetic process		GO:0006352	<0.001		transcription initiation
GO:0009144	+	+	+	+							purine nucleoside triphosphate metabolic process		GO:0051318	<0.001		G1 phase
GO:0009145	+	+	+	+							purine nucleoside triphosphate biosynthetic process		GO:0000731	<0.001		DNA synthesis during DNA repair
GO:0009150	+	+	+	+	+						purine ribonucleotide metabolic process		GO:0043687	<0.001		post-translational protein modification
GO:0009152	+	+	+	+	+						purine ribonucleotide biosynthetic process		GO:0009060	<0.001		aerobic respiration
GO:0009165	+	+	+	+	+						nucleotide biosynthetic process		GO:0016568	<0.001		chromatin modification
GO:0009199	+	+	+	+							ribonucleoside triphosphate metabolic process		GO:0006099	<0.001		tricarboxylic acid cycle
GO:0009201	+	+	+	+							ribonucleoside triphosphate biosynthetic process		GO:0046356	<0.001		acetyl-CoA catabolic process
GO:0009205	+	+	+	+							purine ribonucleoside triphosphate metabolic process		GO:0051053	<0.001		negative regulation of DNA metabolic process
GO:0009206	+	+	+	+							purine ribonucleoside triphosphate biosynthetic process		GO:0051276	<0.001		chromosome organization and biogenesis
GO:0009259	+	+	+	+	+						ribonucleotide metabolic process		GO:0006886	<0.001		intracellular protein transport
GO:0009260	+	+	+	+	+						ribonucleotide biosynthetic process		GO:0048522	<0.001		positive regulation of cellular process
GO:0009308	+	+	+	+	+						cellular amine metabolic process		GO:0006228	<0.001		UTP biosynthetic process
GO:0009309	+	+	+	+							amine biosynthetic process		GO:0046051	<0.001		UTP metabolic process
GO:0009451	+		+	+	+						RNA modification		GO:0045333	<0.001		cellular respiration
GO:0009719	+	+	+	+	+						response to endogenous stimulus		GO:0009109	<0.001		coenzyme catabolic process
GO:0009987	+	+	+	+	+						cellular process		GO:0044267	<0.001		cellular protein metabolic process
GO:0015031	+	+	+	+	+						protein transport		GO:0006220	0.001		pyrimidine nucleotide metabolic process
GO:0015980	+	+	+	+							energy derivation by oxidation of organic compounds		GO:0006241	0.001		CTP biosynthetic process
GO:0015985	+	+	+	+							energy coupled proton transport, down electrochemical gradient		GO:0009208	0.001		pyrimidine ribonucleoside triphosphate metabolic process
GO:0015986	+	+	+	+							ATP synthesis coupled proton transport		GO:0009209	0.001		pyrimidine ribonucleoside triphosphate biosynthetic process
GO:0015992	+	+	+	+							proton transport		GO:0046036	0.001		CTP metabolic process
GO:0016043	+	+	+	+	+						cellular component organization		GO:0006183	0.001		GTP biosynthetic process
GO:0016071	+	+	+	+	+						mRNA metabolic process		GO:0046039	0.001		GTP metabolic process
GO:0016072	+	+	+	+	+						rRNA metabolic process		GO:0010468	0.001		regulation of gene expression
GO:0016192	+	+	+	+	+						vesicle-mediated transport		GO:0000080	0.001		G1 phase of mitotic cell cycle
GO:0019318	+	+	+	+	+						hexose metabolic process		GO:0007089	0.001		traversing start control point of mitotic cell cycle
GO:0019320	+	+	+	+	+						hexose catabolic process		GO:0046426	0.001		negative regulation of JAK-STAT cascade
GO:0019725		+	+	+	+						cellular homeostasis		GO:0051649	0.001		establishment of localization in cell
GO:0019752	+	+	+	+	+						carboxylic acid metabolic process		GO:0048468	0.001		cell development
GO:0019941	+	+	+	+	+						modification-dependent protein catabolic process		GO:0044260	0.001		cellular macromolecule metabolic process
GO:0022402	+	+	+	+							cell cycle process		GO:0051187	0.001		cofactor catabolic process
GO:0022406	+	+	+	+							membrane docking		GO:0008283	0.001		cell proliferation
GO:0022607	+	+	+	+	+						cellular component assembly		GO:0006350	0.001		transcription
GO:0022613	+	+	+	+	+						ribonucleoprotein complex biogenesis and assembly		GO:0009220	0.001		pyrimidine ribonucleotide biosynthetic process
GO:0022618	+	+	+	+	+						ribonucleoprotein complex assembly		GO:0006464	0.001		protein modification process
GO:0030163	+	+	+	+	+						protein catabolic process		GO:0009218	0.001		pyrimidine ribonucleotide metabolic process
GO:0030384	+	+	+	+	+						phosphoinositide metabolic process		GO:0051641	0.001		cellular localization
GO:0032787	+	+	+	+	+						monocarboxylic acid metabolic process		GO:0007059	0.001		chromosome segregation
GO:0032940	+		+	+	+						secretion by cell		GO:0043412	0.001		biopolymer modification
GO:0033036	+	+	+	+	+						macromolecule localization		GO:0048518	0.002		positive regulation of biological process
GO:0042157	+	+	+		+						lipoprotein metabolic process		GO:0045859	0.002		regulation of protein kinase activity
GO:0042158	+	+	+		+						lipoprotein biosynthetic process		GO:0065009	0.002		regulation of molecular function
GO:0042254	+	+	+	+	+						ribosome biogenesis		GO:0006268	0.002		DNA unwinding during replication
GO:0043038	+	+	+	+	+						amino acid activation		GO:0009147	0.002		pyrimidine nucleoside triphosphate metabolic process
GO:0043039	+	+	+	+	+						tRNA aminoacylation		GO:0032774	0.002		RNA biosynthetic process
GO:0043285	+	+	+	+	+						biopolymer catabolic process		GO:0043550	0.002		regulation of lipid kinase activity
GO:0043632	+	+	+	+	+						modification-dependent macromolecule catabolic process		GO:0050793	0.002		regulation of developmental process
GO:0044237	+	+	+	+	+						cellular metabolic process		GO:0006302	0.002		double-strand break repair
GO:0044238	+	+	+	+	+						primary metabolic process		GO:0046907	0.002		intracellular transport
GO:0044248	+	+	+	+	+						cellular catabolic process		GO:0045449	0.002		regulation of transcription
GO:0044249	+	+	+	+	+						cellular biosynthetic process		GO:0032392	0.003		DNA geometric change
GO:0044255	+	+	+	+	+						cellular lipid metabolic process		GO:0032508	0.003		DNA duplex unwinding
GO:0044257	+	+	+	+	+						cellular protein catabolic process		GO:0031325	0.005		positive regulation of cellular metabolic process
GO:0044262	+	+		+	+						cellular carbohydrate metabolic process		GO:0006271	0.011		DNA strand elongation during DNA replication
GO:0044265	+	+	+	+	+						cellular macromolecule catabolic process		GO:0022616	0.011		DNA strand elongation
GO:0044271	+	+	+	+							nitrogen compound biosynthetic process		GO:0016071	0.011		mRNA metabolic process
GO:0045045	+	+	+	+	+						secretory pathway		GO:0006996	0.012		organelle organization
GO:0045184	+	+	+	+	+						establishment of protein localization		GO:0007126	0.012		meiosis
GO:0045333	+	+	+	+							cellular respiration		GO:0051327	0.012		M phase of meiotic cell cycle
GO:0046034	+	+	+	+							ATP metabolic process		GO:0006351	0.012		transcription, DNA-dependent
GO:0046164	+	+	+	+	+						alcohol catabolic process		GO:0006397	0.012		mRNA processing
GO:0046356	+	+	+	+							acetyl-CoA catabolic process		GO:0006396	0.012		RNA processing
GO:0046365	+	+	+	+	+						monosaccharide catabolic process		GO:0009893	0.012		positive regulation of metabolic process
GO:0046467	+	+	+	+	+						membrane lipid biosynthetic process		GO:0051321	0.012		meiotic cell cycle
GO:0046903	+	+	+	+	+						secretion		GO:0008156	0.012		negative regulation of DNA replication
GO:0046907	+	+	+	+	+						intracellular transport		GO:0006338	0.012		chromatin remodeling
GO:0048193	+	+	+		+						Golgi vesicle transport		GO:0045935	0.012		positive regulation of nucleobase, nucleoside, nucleotide and nucleic acid metabolic process
GO:0048278	+	+	+	+							vesicle docking		GO:0000075	0.013		cell cycle checkpoint
GO:0051179	+	+	+		+						localization		GO:0009165	0.015		nucleotide biosynthetic process
GO:0051186	+	+	+	+	+						cofactor metabolic process		GO:0015980	0.017		energy derivation by oxidation of organic compounds
GO:0051187	+	+	+	+							cofactor catabolic process		GO:0006915	0.019		apoptosis
GO:0051188	+	+	+	+	+						cofactor biosynthetic process		GO:0001933	0.021		negative regulation of protein amino acid phosphorylation
GO:0051234	+	+	+	+	+						establishment of localization		GO:0012501	0.022		programmed cell death
GO:0051603	+	+	+	+	+						proteolysis involved in cellular protein catabolic process		GO:0045941	0.022		positive regulation of transcription
GO:0051641	+	+	+	+	+						cellular localization		GO:0006310	0.022		DNA recombination
GO:0051649	+	+	+	+	+						establishment of localization in cell		GO:0006325	0.022		establishment or maintenance of chromatin architecture
GO:0055086	+	+	+	+	+						nucleobase, nucleoside and nucleotide metabolic process		GO:0016192	0.022		vesicle-mediated transport
GO:0065003	+	+	+	+	+						macromolecular complex assembly		GO:0009112	0.022		nucleobase metabolic process
GO:0065008	+	+	+	+							regulation of biological quality		GO:0008286	0.023		insulin receptor signaling pathway
GO:0003008						+	+	+	+		system process		GO:0042981	0.023		regulation of apoptosis
GO:0006952						+	+	+			defense response		GO:0045892	0.025		negative regulation of transcription, DNA-dependent
GO:0006955						+	+	+			immune response		GO:0042518	0.033		negative regulation of tyrosine phosphorylation of Stat3 protein
GO:0007154						+	+	+	+		cell communication		GO:0042532	0.033		negative regulation of tyrosine phosphorylation of STAT protein
GO:0007155						+	+	+	+		cell adhesion		GO:0050732	0.033		negative regulation of peptidyl-tyrosine phosphorylation
GO:0007165						+	+	+	+		signal transduction		GO:0008219	0.033		cell death
GO:0007166						+	+	+	+		cell surface receptor linked signal transduction		GO:0016265	0.033		death
GO:0007186						+	+	+	+		G-protein coupled receptor protein signaling pathway		GO:0055086	0.034		nucleobase, nucleoside and nucleotide metabolic process
GO:0007600						+	+	+	+		sensory perception		GO:0051253	0.034		negative regulation of RNA metabolic process
GO:0007606						+	+	+	+		sensory perception of chemical stimulus		GO:0006355	0.035		regulation of transcription, DNA-dependent
GO:0022610						+	+	+	+		biological adhesion		GO:0051093	0.035		negative regulation of developmental process
GO:0050877						+	+	+	+		neurological system process		GO:0043067	0.035		regulation of programmed cell death
GO:0051704						+	+	+		+	multi-organism process		GO:0051252	0.04		regulation of RNA metabolic process
													GO:0000375	0.041		RNA splicing, via transesterification reactions
													GO:0000377	0.041		RNA splicing, via transesterification reactions with bulged adenosine as nucleophile
													GO:0000398	0.041		nuclear mRNA splicing, via spliceosome
													GO:0006753	0.044		nucleoside phosphate metabolic process
													GO:0009117	0.044		nucleotide metabolic process
													GO:0051246	0.045		regulation of protein metabolic process
													GO:0042127	0.046		regulation of cell proliferation
													GO:0007186		<0.001	G-protein coupled receptor protein signaling pathway
													GO:0006955		0.001	immune response
Cellular Component													Cellular Component
GO:0000502	+	+	+	+	+						proteasome complex		GO:0043234	<0.001		protein complex
GO:0005622	+	+	+	+	+						intracellular		GO:0032991	<0.001		macromolecular complex
GO:0005654	+	+	+	+							nucleoplasm		GO:0005634	<0.001		nucleus
GO:0005657	+	+	+		+						replication fork		GO:0044424	<0.001		intracellular part
GO:0005730	+	+	+		+						nucleolus		GO:0043231	<0.001		intracellular membrane-bounded organelle
GO:0005737	+	+	+	+	+						cytoplasm		GO:0043227	<0.001		membrane-bounded organelle
GO:0005739	+	+	+	+	+						mitochondrion		GO:0005622	<0.001		intracellular
GO:0005740	+	+	+	+							mitochondrial envelope		GO:0043229	<0.001		intracellular organelle
GO:0005743	+	+	+	+	+						mitochondrial inner membrane		GO:0043226	<0.001		organelle
GO:0005777	+	+	+	+							peroxisome		GO:0044428	<0.001		nuclear part
GO:0005783	+	+	+	+	+						endoplasmic reticulum		GO:0000502	<0.001		proteasome complex
GO:0005789	+	+	+	+	+						endoplasmic reticulum membrane		GO:0005657	<0.001		replication fork
GO:0005794	+	+	+	+	+						Golgi apparatus		GO:0005839	<0.001		proteasome core complex
GO:0005798	+	+	+		+						Golgi-associated vesicle		GO:0005694	<0.001		chromosome
GO:0005838	+		+		+						proteasome regulatory particle		GO:0044451	<0.001		nucleoplasm part
GO:0005839	+	+	+	+	+						proteasome core complex		GO:0005829	<0.001		cytosol
GO:0005840	+	+	+	+	+						ribosome		GO:0005667	<0.001		transcription factor complex
GO:0012505	+	+	+	+	+						endomembrane system		GO:0005654	<0.001		nucleoplasm
GO:0012506	+	+	+		+						vesicle membrane		GO:0044446	<0.001		intracellular organelle part
GO:0015934	+		+		+						large ribosomal subunit		GO:0044422	<0.001		organelle part
GO:0015935	+		+	+	+						small ribosomal subunit		GO:0044427	<0.001		chromosomal part
GO:0016023	+		+	+	+						cytoplasmic membrane-bounded vesicle		GO:0000228	<0.001		nuclear chromosome
GO:0016469	+	+	+	+							proton-transporting two-sector ATPase complex		GO:0031981	<0.001		nuclear lumen
GO:0016591	+	+	+	+							DNA-directed RNA polymerase II, holoenzyme		GO:0031105	<0.001		septin complex
GO:0019866	+	+	+	+	+						organelle inner membrane		GO:0032156	<0.001		septin cytoskeleton
GO:0022625	+		+		+						cytosolic large ribosomal subunit		GO:0005737	<0.001		cytoplasm
GO:0022626	+		+		+						cytosolic ribosome		GO:0043596	<0.001		nuclear replication fork
GO:0022627	+		+		+						cytosolic small ribosomal subunit		GO:0044454	<0.001		nuclear chromosome part
GO:0030117	+	+	+	+	+						membrane coat		GO:0031974	<0.001		membrane-enclosed lumen
GO:0030118	+	+	+	+							clathrin coat		GO:0043233	<0.001		organelle lumen
GO:0030119	+	+	+	+							AP-type membrane coat adaptor complex		GO:0030894	<0.001		replisome
GO:0030120	+	+	+		+						vesicle coat		GO:0043601	<0.001		nuclear replisome
GO:0030131	+	+	+	+							clathrin adaptor complex		GO:0005663	<0.001		DNA replication factor C complex
GO:0030133	+	+	+		+						transport vesicle		GO:0044445	<0.001		cytosolic part
GO:0030135	+		+		+						coated vesicle		GO:0005938	<0.001		cell cortex
GO:0030529	+	+	+	+	+						ribonucleoprotein complex		GO:0044448	<0.001		cell cortex part
GO:0030658	+	+	+		+						transport vesicle membrane		GO:0005669	<0.001		transcription factor TFIID complex
GO:0030659	+	+	+		+						cytoplasmic vesicle membrane		GO:0044444	<0.001		cytoplasmic part
GO:0030660	+	+	+		+						Golgi-associated vesicle membrane		GO:0005658	<0.001		alpha DNA polymerase:primase complex
GO:0030662	+	+	+		+						coated vesicle membrane		GO:0044464	<0.001		cell part
GO:0031090	+	+	+	+	+						organelle membrane		GO:0005623	<0.001		cell
GO:0031410	+	+	+	+	+						cytoplasmic vesicle		GO:0043228	<0.001		non-membrane-bounded organelle
GO:0031966	+	+	+	+							mitochondrial membrane		GO:0043232	<0.001		intracellular non-membrane-bounded organelle
GO:0031967	+	+	+	+							organelle envelope		GO:0016591	0.001		DNA-directed RNA polymerase II, holoenzyme
GO:0031974	+	+	+	+	+						membrane-enclosed lumen		GO:0000123	0.002		histone acetyltransferase complex
GO:0031975	+	+	+	+							envelope		GO:0030126	0.002		COPI vesicle coat
GO:0031981	+	+	+	+	+						nuclear lumen		GO:0030663	0.002		COPI coated vesicle membrane
GO:0031982	+	+	+	+	+						vesicle		GO:0030532	0.002		small nuclear ribonucleoprotein complex
GO:0031988	+		+	+	+						membrane-bounded vesicle		GO:0005681	0.005		spliceosome
GO:0032991	+	+	+	+	+						macromolecular complex		GO:0030117	0.012		membrane coat
GO:0033279	+	+	+	+	+						ribosomal subunit		GO:0048475	0.012		coated membrane
GO:0042175	+	+	+	+	+						nuclear envelope-endoplasmic reticulum network		GO:0030137	0.012		COPI-coated vesicle
GO:0042579	+	+	+	+							microbody		GO:0000776	0.013		kinetochore
GO:0043226	+	+	+	+	+						organelle		GO:0016602	0.033		CCAAT-binding factor complex
GO:0043227	+	+	+	+	+						membrane-bounded organelle		GO:0031224		<0.001	intrinsic to membrane
GO:0043228	+	+	+	+	+						non-membrane-bounded organelle		GO:0016021		<0.001	integral to membrane
GO:0043229	+	+	+	+	+						intracellular organelle		GO:0044425		<0.001	membrane part
GO:0043231	+	+	+	+	+						intracellular membrane-bounded organelle		GO:0016020		<0.001	membrane
GO:0043232	+	+	+	+	+						intracellular non-membrane-bounded organelle		GO:0005576		<0.001	extracellular region
GO:0043233	+	+	+	+	+						organelle lumen		GO:0005886		0.001	plasma membrane
GO:0043234	+	+	+	+	+						protein complex		GO:0044421		0.019	extracellular region part
GO:0044422	+	+	+	+	+						organelle part
GO:0044424	+	+	+	+	+						intracellular part
GO:0044428	+	+	+	+							nuclear part
GO:0044429	+	+	+	+	+						mitochondrial part
GO:0044431	+	+	+		+						Golgi apparatus part
GO:0044432	+	+	+	+	+						endoplasmic reticulum part
GO:0044433	+	+	+		+						cytoplasmic vesicle part
GO:0044444	+	+	+	+	+						cytoplasmic part
GO:0044445	+	+	+	+	+						cytosolic part
GO:0044446	+	+	+	+	+						intracellular organelle part
GO:0044451	+	+	+	+							nucleoplasm part
GO:0048475	+	+	+	+	+						coated membrane
GO:0005576						+	+	+	+	+	extracellular region
GO:0005887						+	+	+	+		integral to plasma membrane
GO:0016020						+	+	+	+	+	membrane
GO:0016021						+	+	+	+	+	integral to membrane
GO:0031224						+	+	+	+	+	intrinsic to membrane
GO:0031226						+	+	+	+		intrinsic to plasma membrane
GO:0044425						+	+		+	+	membrane part
Molecular Function													Molecular Function
GO:0000166	+	+	+	+	+						nucleotide binding		GO:0005515	<0.001		protein binding
GO:0001727	+	+	+	+							lipid kinase activity		GO:0005488	<0.001		binding
GO:0003735	+	+	+	+	+						structural constituent of ribosome		GO:0004298	<0.001		threonine-type endopeptidase activity
GO:0003743	+	+	+	+	+						translation initiation factor activity		GO:0008094	<0.001		DNA-dependent ATPase activity
GO:0003824	+	+	+	+	+						catalytic activity		GO:0003677	<0.001		DNA binding
GO:0003899	+	+	+	+	+						DNA-directed RNA polymerase activity		GO:0000166	<0.001		nucleotide binding
GO:0003924	+	+	+	+	+						GTPase activity		GO:0004364	<0.001		glutathione transferase activity
GO:0004298	+	+	+	+	+						threonine-type endopeptidase activity		GO:0016765	<0.001		transferase activity, transferring alkyl or aryl (other than methyl) groups
GO:0004518	+	+	+	+							nuclease activity		GO:0003824	<0.001		catalytic activity
GO:0004527	+	+	+		+						exonuclease activity		GO:0003887	<0.001		DNA-directed DNA polymerase activity
GO:0004812	+	+	+	+	+						aminoacyl-tRNA ligase activity		GO:0008134	<0.001		transcription factor binding
GO:0005524	+	+	+	+	+						ATP binding		GO:0032553	<0.001		ribonucleotide binding
GO:0005525	+	+	+	+	+						GTP binding		GO:0032555	<0.001		purine ribonucleotide binding
GO:0008094	+	+	+	+							DNA-dependent ATPase activity		GO:0017076	<0.001		purine nucleotide binding
GO:0008135	+	+	+	+	+						translation factor activity, nucleic acid binding		GO:0003689	<0.001		DNA clamp loader activity
GO:0008168	+	+	+	+	+						methyltransferase activity		GO:0033170	<0.001		DNA-protein loading ATPase activity
GO:0008415	+	+	+		+						acyltransferase activity		GO:0003676	<0.001		nucleic acid binding
GO:0008483	+	+	+	+							transaminase activity		GO:0043566	<0.001		structure-specific DNA binding
GO:0008565	+	+	+	+							protein transporter activity		GO:0003712	<0.001		transcription cofactor activity
GO:0015077	+	+	+	+							monovalent inorganic cation transmembrane transporter activity		GO:0046983	<0.001		protein dimerization activity
GO:0015078	+	+	+	+							hydrogen ion transmembrane transporter activity		GO:0016563	<0.001		transcription activator activity
GO:0015399	+	+	+	+							primary active transmembrane transporter activity		GO:0016538	<0.001		cyclin-dependent protein kinase regulator activity
GO:0015405	+	+	+	+							P-P-bond-hydrolysis-driven transmembrane transporter activity		GO:0032559	<0.001		adenyl ribonucleotide binding
GO:0016462	+	+	+	+	+						pyrophosphatase activity		GO:0034061	<0.001		DNA polymerase activity
GO:0016491	+	+	+	+	+						oxidoreductase activity		GO:0005524	<0.001		ATP binding
GO:0016614	+	+	+	+							oxidoreductase activity, acting on CH-OH group of donors		GO:0030554	<0.001		adenyl nucleotide binding
GO:0016740	+	+	+	+	+						transferase activity		GO:0003713	<0.001		transcription coactivator activity
GO:0016741	+	+	+	+	+						transferase activity, transferring one-carbon groups		GO:0019904	<0.001		protein domain specific binding
GO:0016747	+	+	+		+						transferase activity, transferring groups other than amino-acyl groups		GO:0016772	<0.001		transferase activity, transferring phosphorus-containing groups
GO:0016769	+	+	+	+							transferase activity, transferring nitrogenous groups		GO:0042802	<0.001		identical protein binding
GO:0016779	+	+	+	+							nucleotidyltransferase activity		GO:0016779	<0.001		nucleotidyltransferase activity
GO:0016787	+	+	+	+	+						hydrolase activity		GO:0003702	<0.001		RNA polymerase II transcription factor activity
GO:0016788	+	+	+								hydrolase activity, acting on ester bonds		GO:0017111	<0.001		nucleoside-triphosphatase activity
GO:0016817	+	+	+	+	+						hydrolase activity, acting on acid anhydrides		GO:0016887	<0.001		ATPase activity
GO:0016818	+	+	+	+	+						hydrolase activity, acting on acid anhydrides, in phosphorus-containing anhydrides		GO:0003684	<0.001		damaged DNA binding
GO:0016853	+	+	+	+							isomerase activity		GO:0046982	<0.001		protein heterodimerization activity
GO:0016874	+	+	+	+	+						ligase activity		GO:0016462	<0.001		pyrophosphatase activity
GO:0016875	+	+	+	+	+						ligase activity, forming carbon-oxygen bonds		GO:0016818	<0.001		hydrolase activity, acting on acid anhydrides, in phosphorus-containing anhydrides
GO:0016876	+	+	+	+	+						ligase activity, forming aminoacyl-tRNA and related compounds		GO:0004550	<0.001		nucleoside diphosphate kinase activity
GO:0016879	+	+	+	+	+						ligase activity, forming carbon-nitrogen bonds		GO:0016817	<0.001		hydrolase activity, acting on acid anhydrides
GO:0016881	+		+	+							acid-amino acid ligase activity		GO:0030528	<0.001		transcription regulator activity
GO:0016887	+	+	+	+	+						ATPase activity		GO:0042623	0.001		ATPase activity, coupled
GO:0016903	+	+	+	+							oxidoreductase activity, acting on the aldehyde or oxo group of donors		GO:0003697	0.001		single-stranded DNA binding
GO:0017076	+	+	+	+	+						purine nucleotide binding		GO:0016740	0.001		transferase activity
GO:0017111	+	+	+	+	+						nucleoside-triphosphatase activity		GO:0016624	0.001		oxidoreductase activity, acting on the aldehyde or oxo group of donors, disulfide as acceptor
GO:0019001	+	+	+	+	+						guanyl nucleotide binding		GO:0003688	0.001		DNA replication origin binding
GO:0019829	+	+		+	+						cation-transporting ATPase activity		GO:0004449	0.001		isocitrate dehydrogenase (NAD+) activity
GO:0019842	+	+	+	+							vitamin binding		GO:0019207	0.001		kinase regulator activity
GO:0022804	+	+	+	+							active transmembrane transporter activity		GO:0000104	0.002		succinate dehydrogenase activity
GO:0022890	+	+	+	+							inorganic cation transmembrane transporter activity		GO:0019887	0.002		protein kinase regulator activity
GO:0030170	+	+	+	+							pyridoxal phosphate binding		GO:0008641	0.002		small protein activating enzyme activity
GO:0030554	+	+	+	+	+						adenyl nucleotide binding		GO:0008022	0.002		protein C-terminus binding
GO:0032553	+	+	+	+	+						ribonucleotide binding		GO:0016776	0.003		phosphotransferase activity, phosphate group as acceptor
GO:0032555	+	+	+	+	+						purine ribonucleotide binding		GO:0008426	0.011		protein kinase C inhibitor activity
GO:0032559	+	+	+	+	+						adenyl ribonucleotide binding		GO:0019205	0.011		nucleobase, nucleoside, nucleotide kinase activity
GO:0032561	+	+	+	+	+						guanyl ribonucleotide binding		GO:0004448	0.013		isocitrate dehydrogenase activity
GO:0034062	+	+	+	+	+						RNA polymerase activity		GO:0016986	0.013		transcription initiation factor activity
GO:0042623	+	+	+	+							ATPase activity, coupled		GO:0003690	0.013		double-stranded DNA binding
GO:0045182	+	+	+	+	+						translation regulator activity		GO:0008565	0.013		protein transporter activity
GO:0046933	+	+	+	+							hydrogen ion transporting ATP synthase activity, rotational mechanism		GO:0003682	0.019		chromatin binding
GO:0046961	+	+		+	+						hydrogen ion transporting ATPase activity, rotational mechanism		GO:0005159	0.039		insulin-like growth factor receptor binding
GO:0048037	+	+	+	+							cofactor binding		GO:0016787	0.046		hydrolase activity
GO:0050662	+	+	+	+							coenzyme binding		GO:0004872		<0.001	receptor activity
GO:0051082	+	+	+	+	+						unfolded protein binding		GO:0004888		<0.001	transmembrane receptor activity
GO:0001584						+	+	+	+		rhodopsin-like receptor activity		GO:0004930		<0.001	G-protein coupled receptor activity
GO:0003700						+	+	+	+	+	transcription factor activity		GO:0004871		<0.001	signal transducer activity
GO:0004497						+		+	+		monooxygenase activity		GO:0060089		<0.001	molecular transducer activity
GO:0004713						+	+	+	+		protein tyrosine kinase activity		GO:0001584		<0.001	rhodopsin-like receptor activity
GO:0004857						+	+	+	+		enzyme inhibitor activity		GO:0043169		0.013	cation binding
GO:0004866						+	+	+	+		endopeptidase inhibitor activity		GO:0004984		0.022	olfactory receptor activity
GO:0004871						+	+	+	+		signal transducer activity
GO:0004872						+	+	+	+		receptor activity
GO:0004888						+	+	+	+		transmembrane receptor activity
GO:0004930						+	+	+	+		G-protein coupled receptor activity
GO:0004984						+	+	+			olfactory receptor activity
GO:0005102						+	+	+	+		receptor binding
GO:0005179						+	+	+	+		hormone activity
GO:0015276						+	+	+	+		ligand-gated ion channel activity
GO:0022834						+	+	+	+		ligand-gated channel activity
GO:0030414						+	+	+	+		protease inhibitor activity
GO:0030594						+	+	+	+		neurotransmitter receptor activity
GO:0042165						+	+	+	+		neurotransmitter binding
GO:0060089						+	+	+	+		molecular transducer activity
