# Supplementary material for: Building and analyzing protein interactome networks by cross-species comparisons
Source: BMC Syst Biol. 2010 Mar 30;4:36. doi: 10.1186/1752-0509-4-36 (PMC2859380; doi:10.1186/1752-0509-4-36)
Supplement: Additional file 2 — Supplemental Table 2. Descriptive Statistics of Interaction Databases. The number of genes and interactions unique to each databases and total genes and interactions represented in each databases is shown. The number of genes and interactions lost from each database after conversion to unique Ensembl Gene IDs is also indicated. For human data, the gene and interaction overlap (after conversion to Ensembl Gene ID) is given as observed and expected values. [file 1752-0509-4-36-S2.XLS]

## Sheet: Sheet1
	IntAct			DIP			BIND			total overlap
	unique	total	lost	unique	total	lost	unique	total	lost	overlap	total	lost
genes
human	3534	6201	990	122	925	139	1095	3737	1770	532	7541	7423
mouse	1354	2057	88	65	206	26	835	1553	520	74	2998	1516
fly	321	6672	1256	74	6730	779	98	7053	370	5702	7623	12390
worm	388	2914	85	7	2306	342	190	2694	367	2207	3146	1918
yeast	627	5326	89	104	4713	210	21	4041	699	3812	5510	4505
interactions
human	17046	18305	3347	629	1106	233	5531	6741	2224	134	24612	5804
mouse	2482	2700	157	116	156	38	1652	1888	645	10	4492	840
fly	2273	18871	6727	887	20002	2812	848	21170	1785	13099	25476	11324
worm	1273	4617	180	22	2957	1077	517	3617	1348	2595	5204	2605
yeast	21225	34935	2592	3415	16938	560	926	8499	1051	5440	40249	4203
Overlap in Human
	observed	expected		observed	expected		observed	expected
genes
IntAct	--	--		680	158		2519	637
DIP	680	158		--	--		655	95
BIND	2519	637		655	95		--	--
interactions
IntAct	--	--		330	--		1063	--
DIP	330	--		--	--		281	--
BIND	1063	--		281	--		--	--
