# Supplementary material for: Building and analyzing protein interactome networks by cross-species comparisons
Source: BMC Syst Biol. 2010 Mar 30;4:36. doi: 10.1186/1752-0509-4-36 (PMC2859380; doi:10.1186/1752-0509-4-36)
Supplement: Additional file 4 — Supplemental Table 3. File Types Available for Download in Supplementary Material. [file 1752-0509-4-36-S4.XLS]

## Sheet: Sheet1
file type	nomenclature	format	contents
.sif (interactions)	species abbreviation	nodeA interaction_type nodeB	nodeA and nodeB are interacting proteins in Ensembl Gene ID and interaction_type is either “known” or “predicted.”
.eda (edge attributes)	org1_org2_describe	nodeA (interaction_type) nodeB = typea_typeb	Type of orthology for interacting pairs, where typea and typeb are the type of orthology for genes encoding interacting proteins, to be referenced to gene names in org1_org2ortholgoues.eda, which can be one2one, one2many, or many2many.
	org1_org2_orthologues	nodeA (interaction_type) nodeB = nodea_nodeb	Predictions from each other organism, where nodeα and nodeβ are orthologues of nodeA and nodeB, respectively, and are known to interact. Note that this file might return a single interaction even when there are multiple orthologues if only one orthologue interacts with the other orthologue.
	org1_org2_SpeciesSpeciesScore	nodeA (interaction_type) nodeB = confidence value	Confidence values for predictions from each other organism
	org1_SpeciesNotation	nodeA (interaction_type) nodeB = SpeciesNotation	List of species the interologue is either present in or has the potential to be in due to presence of orthologues, where species are noted as H (H. sapiens), M (M. musculus), D (D. melanogaster), C (C. elegans), and S (S. cerevisiae), and where capital letters indicate presence of interologue and lowercase letters indicate conservation of both interacting pairs but no direct evidence for interact…
	org1_SpeciesScore	nodeA (interaction_type) nodeB = SpeciesScore	Confidence values for number of different types of evidence for a PPI
	org1_experiment_list	nodeA (interaction_type) nodeB = type of experiments	Type of experiment demonstrating interaction
	org1_InteroSore	nodeA (interaction_type) nodeB = InteroScore	Confidence value for InteroScore
