# Supplementary material for: Building and analyzing protein interactome networks by cross-species comparisons
Source: BMC Syst Biol. 2010 Mar 30;4:36. doi: 10.1186/1752-0509-4-36 (PMC2859380; doi:10.1186/1752-0509-4-36)
Supplement: Additional file 6 — Zip Hsap. A zipped folder containing files formatted for use in Cytoscape listed in Supplemental Table 3. These files are for Homo sapiens proteins. [file 1752-0509-4-36-S6.ZIP]

Archive with 20 entries (19 files):
- hsap/
- hsap/hsap.sif
- hsap/hsap_cele_describe.eda
- hsap/hsap_cele_orthologs.eda
- hsap/hsap_cele_SpeciesSpeciesScore.eda
- hsap/hsap_dmel_describe.eda
- hsap/hsap_dmel_orthologs.eda
- hsap/hsap_dmel_SpeciesSpeciesScore.eda
- hsap/hsap_ExperimentScore.eda
- hsap/hsap_gene_name.noa
- hsap/hsap_InteroScores.eda
- hsap/hsap_mmus_describe.eda
- hsap/hsap_mmus_orthologs.eda
- hsap/hsap_mmus_SpeciesSpeciesScore.eda
- hsap/hsap_scer_describe.eda
- hsap/hsap_scer_orthologs.eda
- hsap/hsap_scer_SpeciesSpeciesScore.eda
- hsap/hsap_SpeciesNotation.eda
- hsap/hsap_SpeciesScore.eda
- hsapexptList.eda
