# Supplementary material for: Building and analyzing protein interactome networks by cross-species comparisons
Source: BMC Syst Biol. 2010 Mar 30;4:36. doi: 10.1186/1752-0509-4-36 (PMC2859380; doi:10.1186/1752-0509-4-36)
Supplement: Additional file 6 — Zip Hsap. A zipped folder containing files formatted for use in Cytoscape listed in Supplemental Table 3. These files are for Homo sapiens proteins. [file 1752-0509-4-36-S6.ZIP › hsap/hsap.sif]

ENSG00000000003	known	ENSG00000080345
ENSG00000000003	known	ENSG00000170004
ENSG00000000419	known	ENSG00000104221
ENSG00000000419	known	ENSG00000166333
ENSG00000000419	known	ENSG00000136997
ENSG00000000419	known	ENSG00000179222
ENSG00000000419	known	ENSG00000144021
ENSG00000000419	known	ENSG00000102804
ENSG00000000419	known	ENSG00000157873
ENSG00000000419	known	ENSG00000184489
ENSG00000000419	known	ENSG00000174307
ENSG00000000419	known	ENSG00000109906
ENSG00000000419	predicted	ENSG00000214391
ENSG00000000419	predicted	ENSG00000166913
ENSG00000000419	predicted	ENSG00000176014
ENSG00000000419	predicted	ENSG00000123416
ENSG00000000419	predicted	ENSG00000137285
ENSG00000000419	predicted	ENSG00000127824
ENSG00000000419	predicted	ENSG00000182759
ENSG00000000419	predicted	ENSG00000196230
ENSG00000000419	predicted	ENSG00000214144
ENSG00000000419	predicted	ENSG00000115339
ENSG00000000419	predicted	ENSG00000152086
ENSG00000000419	predicted	ENSG00000167552
ENSG00000000419	predicted	ENSG00000204388
ENSG00000000419	predicted	ENSG00000198033
ENSG00000000419	predicted	ENSG00000104833
ENSG00000000419	predicted	ENSG00000167553
ENSG00000000419	predicted	ENSG00000188229
ENSG00000000419	predicted	ENSG00000159247
ENSG00000000419	predicted	ENSG00000101199
ENSG00000000419	predicted	ENSG00000147416
ENSG00000000419	predicted	ENSG00000139629
ENSG00000000419	predicted	ENSG00000044574
ENSG00000000419	predicted	ENSG00000187522
ENSG00000000419	predicted	ENSG00000215845
ENSG00000000419	predicted	ENSG00000204389
ENSG00000000419	predicted	ENSG00000081377
ENSG00000000419	predicted	ENSG00000129535
ENSG00000000419	predicted	ENSG00000163528
ENSG00000000419	predicted	ENSG00000173213
ENSG00000000419	predicted	ENSG00000174444
ENSG00000000419	predicted	ENSG00000101162
ENSG00000000419	predicted	ENSG00000173110
ENSG00000000419	predicted	ENSG00000163526
ENSG00000000419	predicted	ENSG00000100206
ENSG00000000419	predicted	ENSG00000161149
ENSG00000000419	predicted	ENSG00000173876
ENSG00000000419	predicted	ENSG00000204390
ENSG00000000419	predicted	ENSG00000075886
ENSG00000000419	predicted	ENSG00000079335
ENSG00000000419	predicted	ENSG00000155304
ENSG00000000419	predicted	ENSG00000183207
ENSG00000000419	predicted	ENSG00000116039
ENSG00000000419	predicted	ENSG00000198211
ENSG00000000419	predicted	ENSG00000178573
ENSG00000000419	predicted	ENSG00000109971
ENSG00000000419	predicted	ENSG00000119514
ENSG00000000419	predicted	ENSG00000178462
ENSG00000000419	predicted	ENSG00000183785
ENSG00000000419	predicted	ENSG00000127589
ENSG00000000419	predicted	ENSG00000204103
ENSG00000000419	predicted	ENSG00000126803
ENSG00000000419	predicted	ENSG00000137267
ENSG00000000419	predicted	ENSG00000110768
ENSG00000000457	known	ENSG00000026508
ENSG00000000457	known	ENSG00000092820
ENSG00000000457	predicted	ENSG00000145414
ENSG00000000938	known	ENSG00000011422
ENSG00000000938	known	ENSG00000080824
ENSG00000000938	predicted	ENSG00000131042
ENSG00000000938	predicted	ENSG00000104972
ENSG00000000938	predicted	ENSG00000170858
ENSG00000000938	predicted	ENSG00000187095
ENSG00000000938	predicted	ENSG00000114353
ENSG00000000938	predicted	ENSG00000170866
ENSG00000000938	predicted	ENSG00000105609
ENSG00000000938	predicted	ENSG00000100092
ENSG00000000938	predicted	ENSG00000204577
ENSG00000000938	predicted	ENSG00000186152
ENSG00000000938	predicted	ENSG00000115904
ENSG00000000938	predicted	ENSG00000104974
ENSG00000000971	known	ENSG00000163631
ENSG00000001084	predicted	ENSG00000214391
ENSG00000001084	predicted	ENSG00000167552
ENSG00000001084	predicted	ENSG00000165092
ENSG00000001084	predicted	ENSG00000184254
ENSG00000001084	predicted	ENSG00000147416
ENSG00000001084	predicted	ENSG00000079974
ENSG00000001084	predicted	ENSG00000154930
ENSG00000001084	predicted	ENSG00000067225
ENSG00000001084	predicted	ENSG00000144591
ENSG00000001084	predicted	ENSG00000178035
ENSG00000001084	predicted	ENSG00000128918
ENSG00000001084	predicted	ENSG00000131459
ENSG00000001084	predicted	ENSG00000183785
ENSG00000001084	predicted	ENSG00000116039
ENSG00000001084	predicted	ENSG00000137124
ENSG00000001084	predicted	ENSG00000143627
ENSG00000001084	predicted	ENSG00000173540
ENSG00000001084	predicted	ENSG00000198380
ENSG00000001084	predicted	ENSG00000161149
ENSG00000001084	predicted	ENSG00000167553
ENSG00000001084	predicted	ENSG00000152086
ENSG00000001084	predicted	ENSG00000123416
ENSG00000001084	predicted	ENSG00000178462
ENSG00000001084	predicted	ENSG00000111058
ENSG00000001084	predicted	ENSG00000075886
ENSG00000001084	predicted	ENSG00000144134
ENSG00000001084	predicted	ENSG00000106348
ENSG00000001084	predicted	ENSG00000111275
ENSG00000001084	predicted	ENSG00000198033
ENSG00000001084	predicted	ENSG00000132341
ENSG00000001084	predicted	ENSG00000131069
ENSG00000001084	predicted	ENSG00000163526
ENSG00000001084	predicted	ENSG00000023909
ENSG00000001084	predicted	ENSG00000127824
ENSG00000001167	known	ENSG00000136450
ENSG00000001167	known	ENSG00000114166
ENSG00000001167	known	ENSG00000185591
ENSG00000001167	known	ENSG00000143190
ENSG00000001167	known	ENSG00000012048
ENSG00000001167	known	ENSG00000120837
ENSG00000001167	known	ENSG00000141510
ENSG00000001167	known	ENSG00000066136
ENSG00000001167	known	ENSG00000062725
ENSG00000001167	predicted	ENSG00000120910
ENSG00000001167	predicted	ENSG00000001167
ENSG00000001167	predicted	ENSG00000115041
ENSG00000001167	predicted	ENSG00000137713
ENSG00000001167	predicted	ENSG00000213453
ENSG00000001167	predicted	ENSG00000107758
ENSG00000001167	predicted	ENSG00000115806
ENSG00000001167	predicted	ENSG00000107130
ENSG00000001167	predicted	ENSG00000061656
ENSG00000001167	predicted	ENSG00000151247
ENSG00000001167	predicted	ENSG00000137040
ENSG00000001167	predicted	ENSG00000164744
ENSG00000001167	predicted	ENSG00000164828
ENSG00000001167	predicted	ENSG00000102882
ENSG00000001167	predicted	ENSG00000219507
ENSG00000001167	predicted	ENSG00000126005
ENSG00000001167	predicted	ENSG00000205339
ENSG00000001167	predicted	ENSG00000101558
ENSG00000001167	predicted	ENSG00000151729
ENSG00000001167	predicted	ENSG00000138777
ENSG00000001167	predicted	ENSG00000005022
ENSG00000001167	predicted	ENSG00000169340
ENSG00000001167	predicted	ENSG00000167996
ENSG00000001167	predicted	ENSG00000138814
ENSG00000001167	predicted	ENSG00000109971
ENSG00000001167	predicted	ENSG00000132382
ENSG00000001167	predicted	ENSG00000160200
ENSG00000001167	predicted	ENSG00000120049
ENSG00000001167	predicted	ENSG00000182132
ENSG00000001167	predicted	ENSG00000167098
ENSG00000001167	predicted	ENSG00000181867
ENSG00000001167	predicted	ENSG00000110075
ENSG00000001167	predicted	ENSG00000219186
ENSG00000001167	predicted	ENSG00000165629
ENSG00000001167	predicted	ENSG00000204388
ENSG00000001167	predicted	ENSG00000048545
ENSG00000001167	predicted	ENSG00000151475
ENSG00000001167	predicted	ENSG00000065150
ENSG00000001167	predicted	ENSG00000121905
ENSG00000001167	predicted	ENSG00000185615
ENSG00000001167	predicted	ENSG00000183684
ENSG00000001167	predicted	ENSG00000105568
ENSG00000001167	predicted	ENSG00000163032
ENSG00000001167	predicted	ENSG00000204389
ENSG00000001167	predicted	ENSG00000116983
ENSG00000001167	predicted	ENSG00000180817
ENSG00000001167	predicted	ENSG00000112599
ENSG00000001167	predicted	ENSG00000104490
ENSG00000001167	predicted	ENSG00000175766
ENSG00000001167	predicted	ENSG00000173110
ENSG00000001167	predicted	ENSG00000133704
ENSG00000001167	predicted	ENSG00000219039
ENSG00000001167	predicted	ENSG00000102172
ENSG00000001167	predicted	ENSG00000164346
ENSG00000001167	predicted	ENSG00000137955
ENSG00000001167	predicted	ENSG00000185624
ENSG00000001167	predicted	ENSG00000168264
ENSG00000001167	predicted	ENSG00000109047
ENSG00000001167	predicted	ENSG00000138442
ENSG00000001167	predicted	ENSG00000214380
ENSG00000001167	predicted	ENSG00000138472
ENSG00000001167	predicted	ENSG00000075415
ENSG00000001167	predicted	ENSG00000114745
ENSG00000001167	predicted	ENSG00000132446
ENSG00000001167	predicted	ENSG00000185774
ENSG00000001167	predicted	ENSG00000100242
ENSG00000001167	predicted	ENSG00000126803
ENSG00000001167	predicted	ENSG00000087086
ENSG00000001167	predicted	ENSG00000119669
ENSG00000001167	predicted	ENSG00000214144
ENSG00000001167	predicted	ENSG00000204390
ENSG00000001167	predicted	ENSG00000114735
ENSG00000001167	predicted	ENSG00000131979
ENSG00000001167	predicted	ENSG00000169100
ENSG00000001167	predicted	ENSG00000100387
ENSG00000001167	predicted	ENSG00000170604
ENSG00000001167	predicted	ENSG00000158467
ENSG00000001167	predicted	ENSG00000187522
ENSG00000001167	predicted	ENSG00000100030
ENSG00000001167	predicted	ENSG00000116649
ENSG00000001167	predicted	ENSG00000135930
ENSG00000001167	predicted	ENSG00000105063
ENSG00000001167	predicted	ENSG00000115756
ENSG00000001167	predicted	ENSG00000168710
ENSG00000001167	predicted	ENSG00000101444
ENSG00000001167	predicted	ENSG00000100239
ENSG00000001167	predicted	ENSG00000124164
ENSG00000001497	known	ENSG00000039650
ENSG00000001497	known	ENSG00000102804
ENSG00000001617	known	ENSG00000130985
ENSG00000001617	known	ENSG00000168917
ENSG00000001617	known	ENSG00000129214
ENSG00000001617	known	ENSG00000118257
ENSG00000001617	predicted	ENSG00000124827
ENSG00000001617	predicted	ENSG00000169126
ENSG00000001617	predicted	ENSG00000126254
ENSG00000001617	predicted	ENSG00000109670
ENSG00000001617	predicted	ENSG00000138107
ENSG00000001617	predicted	ENSG00000090061
ENSG00000001617	predicted	ENSG00000115073
ENSG00000001617	predicted	ENSG00000137270
ENSG00000001626	known	ENSG00000109501
ENSG00000001626	known	ENSG00000106211
ENSG00000001626	known	ENSG00000153071
ENSG00000001626	known	ENSG00000148943
ENSG00000001626	known	ENSG00000047932
ENSG00000001626	known	ENSG00000132612
ENSG00000001626	known	ENSG00000156709
ENSG00000001626	known	ENSG00000058262
ENSG00000001626	known	ENSG00000143575
ENSG00000001626	known	ENSG00000121031
ENSG00000001626	known	ENSG00000114520
ENSG00000001626	known	ENSG00000102119
ENSG00000001626	known	ENSG00000136986
ENSG00000001626	known	ENSG00000138594
ENSG00000001626	known	ENSG00000109046
ENSG00000001626	known	ENSG00000143556
ENSG00000001626	known	ENSG00000126247
ENSG00000001626	known	ENSG00000064547
ENSG00000001626	known	ENSG00000096384
ENSG00000001626	known	ENSG00000154582
ENSG00000001626	known	ENSG00000156299
ENSG00000001626	known	ENSG00000049449
ENSG00000001626	known	ENSG00000105289
ENSG00000001626	known	ENSG00000030582
ENSG00000001626	known	ENSG00000105568
ENSG00000001626	known	ENSG00000093167
ENSG00000001626	known	ENSG00000165280
ENSG00000001626	known	ENSG00000113282
ENSG00000001626	known	ENSG00000170876
ENSG00000001626	known	ENSG00000106089
ENSG00000001626	known	ENSG00000069345
ENSG00000001626	known	ENSG00000137642
ENSG00000001626	known	ENSG00000155897
ENSG00000001626	known	ENSG00000100911
ENSG00000001626	known	ENSG00000100591
ENSG00000001626	known	ENSG00000180353
ENSG00000001626	known	ENSG00000090054
ENSG00000001626	known	ENSG00000204387
ENSG00000001626	known	ENSG00000143549
ENSG00000001626	known	ENSG00000130193
ENSG00000001626	known	ENSG00000160213
ENSG00000001626	known	ENSG00000050405
ENSG00000001626	known	ENSG00000169306
ENSG00000001626	known	ENSG00000044574
ENSG00000001626	known	ENSG00000205339
ENSG00000001626	known	ENSG00000174371
ENSG00000001626	known	ENSG00000126803
ENSG00000001626	known	ENSG00000166930
ENSG00000001626	known	ENSG00000160789
ENSG00000001626	known	ENSG00000085063
ENSG00000001626	known	ENSG00000114354
ENSG00000001626	known	ENSG00000039068
ENSG00000001626	known	ENSG00000198478
ENSG00000001626	known	ENSG00000132002
ENSG00000001626	known	ENSG00000163785
ENSG00000001626	known	ENSG00000130340
ENSG00000001626	known	ENSG00000137767
ENSG00000001626	known	ENSG00000129219
ENSG00000001626	known	ENSG00000101152
ENSG00000001626	known	ENSG00000197746
ENSG00000001626	known	ENSG00000163220
ENSG00000001626	known	ENSG00000186716
ENSG00000001626	known	ENSG00000001626
ENSG00000001626	known	ENSG00000083857
ENSG00000001626	known	ENSG00000198788
ENSG00000001626	known	ENSG00000175166
ENSG00000001626	known	ENSG00000197321
ENSG00000001626	known	ENSG00000086061
ENSG00000001626	known	ENSG00000153827
ENSG00000001626	known	ENSG00000131981
ENSG00000001626	known	ENSG00000114062
ENSG00000001626	known	ENSG00000122705
ENSG00000001626	known	ENSG00000197785
ENSG00000001626	known	ENSG00000143850
ENSG00000001626	known	ENSG00000114302
ENSG00000001626	known	ENSG00000119888
ENSG00000001626	known	ENSG00000088256
ENSG00000001626	known	ENSG00000144381
ENSG00000001626	known	ENSG00000143702
ENSG00000001626	known	ENSG00000103363
ENSG00000001626	known	ENSG00000158874
ENSG00000001626	known	ENSG00000185825
ENSG00000001626	known	ENSG00000065054
ENSG00000001626	known	ENSG00000132589
ENSG00000001626	known	ENSG00000204628
ENSG00000001626	known	ENSG00000065665
ENSG00000001626	known	ENSG00000117906
ENSG00000001626	known	ENSG00000082898
ENSG00000001626	known	ENSG00000174827
ENSG00000001626	known	ENSG00000074370
ENSG00000001626	known	ENSG00000174437
ENSG00000001626	known	ENSG00000113013
ENSG00000001626	known	ENSG00000135597
ENSG00000001626	known	ENSG00000114353
ENSG00000001626	known	ENSG00000124207
ENSG00000001626	known	ENSG00000171747
ENSG00000001626	known	ENSG00000048828
ENSG00000001626	known	ENSG00000198626
ENSG00000001626	known	ENSG00000129083
ENSG00000001626	known	ENSG00000104067
ENSG00000001626	known	ENSG00000127022
ENSG00000001626	known	ENSG00000107819
ENSG00000001626	known	ENSG00000063438
ENSG00000001626	known	ENSG00000108424
ENSG00000001626	known	ENSG00000168488
ENSG00000001626	known	ENSG00000070371
ENSG00000001626	known	ENSG00000204390
ENSG00000001626	known	ENSG00000109062
ENSG00000001626	known	ENSG00000151491
ENSG00000001626	known	ENSG00000136153
ENSG00000001626	known	ENSG00000120265
ENSG00000001626	known	ENSG00000135387
ENSG00000001626	known	ENSG00000115616
ENSG00000001626	known	ENSG00000196236
ENSG00000001626	known	ENSG00000100280
ENSG00000001626	known	ENSG00000173702
ENSG00000001626	known	ENSG00000128595
ENSG00000001629	predicted	ENSG00000089234
ENSG00000001629	predicted	ENSG00000179041
ENSG00000001629	predicted	ENSG00000129493
ENSG00000001629	predicted	ENSG00000008869
ENSG00000001631	known	ENSG00000114209
ENSG00000001631	known	ENSG00000136280
ENSG00000001631	known	ENSG00000119185
ENSG00000002016	known	ENSG00000163161
ENSG00000002016	known	ENSG00000002016
ENSG00000002016	known	ENSG00000132383
ENSG00000002016	known	ENSG00000106399
ENSG00000002016	known	ENSG00000117748
ENSG00000002016	known	ENSG00000165392
ENSG00000002016	known	ENSG00000104884
ENSG00000002016	known	ENSG00000103275
ENSG00000002016	known	ENSG00000051180
ENSG00000002016	predicted	ENSG00000160310
ENSG00000002016	predicted	ENSG00000143839
ENSG00000002016	predicted	ENSG00000117984
ENSG00000002016	predicted	ENSG00000080824
ENSG00000002016	predicted	ENSG00000142453
ENSG00000002016	predicted	ENSG00000204086
ENSG00000002016	predicted	ENSG00000128918
ENSG00000002016	predicted	ENSG00000181359
ENSG00000002016	predicted	ENSG00000116039
ENSG00000002016	predicted	ENSG00000196188
ENSG00000002016	predicted	ENSG00000198890
ENSG00000002016	predicted	ENSG00000166598
ENSG00000002016	predicted	ENSG00000203914
ENSG00000002016	predicted	ENSG00000096088
ENSG00000002016	predicted	ENSG00000116062
ENSG00000002016	predicted	ENSG00000111218
ENSG00000002016	predicted	ENSG00000131401
ENSG00000002016	predicted	ENSG00000205940
ENSG00000002016	predicted	ENSG00000111275
ENSG00000002016	predicted	ENSG00000172647
ENSG00000002016	predicted	ENSG00000096384
ENSG00000002016	predicted	ENSG00000175054
ENSG00000002016	predicted	ENSG00000205527
ENSG00000002016	predicted	ENSG00000184254
ENSG00000002016	predicted	ENSG00000165092
ENSG00000002016	predicted	ENSG00000126457
ENSG00000002016	predicted	ENSG00000147416
ENSG00000002016	predicted	ENSG00000137124
ENSG00000002016	predicted	ENSG00000173540
ENSG00000002016	predicted	ENSG00000180860
ENSG00000002016	predicted	ENSG00000205100
ENSG00000002016	predicted	ENSG00000205141
ENSG00000002016	predicted	ENSG00000183199
ENSG00000002016	predicted	ENSG00000204973
ENSG00000002016	predicted	ENSG00000205955
ENSG00000002016	predicted	ENSG00000131400
ENSG00000002016	predicted	ENSG00000155304
ENSG00000002016	predicted	ENSG00000185238
ENSG00000002016	predicted	ENSG00000087111
ENSG00000002016	predicted	ENSG00000144591
ENSG00000002330	known	ENSG00000128245
ENSG00000002330	known	ENSG00000104765
ENSG00000002330	known	ENSG00000175793
ENSG00000002330	known	ENSG00000171552
ENSG00000002330	known	ENSG00000139644
ENSG00000002330	known	ENSG00000129473
ENSG00000002330	known	ENSG00000182944
ENSG00000002330	known	ENSG00000171791
ENSG00000002330	known	ENSG00000140379
ENSG00000002330	known	ENSG00000172531
ENSG00000002330	predicted	ENSG00000204389
ENSG00000002330	predicted	ENSG00000142208
ENSG00000002330	predicted	ENSG00000176884
ENSG00000002330	predicted	ENSG00000134308
ENSG00000002330	predicted	ENSG00000204388
ENSG00000002330	predicted	ENSG00000150086
ENSG00000002549	known	ENSG00000035403
ENSG00000002549	predicted	ENSG00000170323
ENSG00000002549	predicted	ENSG00000205186
ENSG00000002549	predicted	ENSG00000164687
ENSG00000002549	predicted	ENSG00000217768
ENSG00000002549	predicted	ENSG00000215440
ENSG00000002549	predicted	ENSG00000002549
ENSG00000002549	predicted	ENSG00000147588
ENSG00000002549	predicted	ENSG00000214004
ENSG00000002549	predicted	ENSG00000197416
ENSG00000002549	predicted	ENSG00000164434
ENSG00000002549	predicted	ENSG00000186193
ENSG00000002549	predicted	ENSG00000121769
ENSG00000002586	known	ENSG00000186591
ENSG00000002586	known	ENSG00000108424
ENSG00000002586	known	ENSG00000071539
ENSG00000002586	known	ENSG00000135018
ENSG00000002586	known	ENSG00000167996
ENSG00000002586	known	ENSG00000160803
ENSG00000002586	known	ENSG00000182718
ENSG00000002586	known	ENSG00000165689
ENSG00000002587	predicted	ENSG00000002587
ENSG00000002745	known	ENSG00000113916
ENSG00000002745	predicted	ENSG00000161960
ENSG00000002745	predicted	ENSG00000156976
ENSG00000002746	known	ENSG00000187555
ENSG00000002746	known	ENSG00000165702
ENSG00000002746	predicted	ENSG00000124208
ENSG00000002746	predicted	ENSG00000113194
ENSG00000002746	predicted	ENSG00000141101
ENSG00000002746	predicted	ENSG00000078747
ENSG00000002746	predicted	ENSG00000104808
ENSG00000002746	predicted	ENSG00000169067
ENSG00000002746	predicted	ENSG00000111713
ENSG00000002746	predicted	ENSG00000140986
ENSG00000002746	predicted	ENSG00000196511
ENSG00000002746	predicted	ENSG00000108773
ENSG00000002746	predicted	ENSG00000138413
ENSG00000002746	predicted	ENSG00000173599
ENSG00000002746	predicted	ENSG00000158710
ENSG00000002746	predicted	ENSG00000166173
ENSG00000002746	predicted	ENSG00000104812
ENSG00000002746	predicted	ENSG00000106266
ENSG00000002746	predicted	ENSG00000182054
ENSG00000002746	predicted	ENSG00000141959
ENSG00000002746	predicted	ENSG00000074416
ENSG00000002746	predicted	ENSG00000100316
ENSG00000002746	predicted	ENSG00000131791
ENSG00000002746	predicted	ENSG00000100836
ENSG00000002746	predicted	ENSG00000100266
ENSG00000002746	predicted	ENSG00000185624
ENSG00000002746	predicted	ENSG00000169340
ENSG00000002746	predicted	ENSG00000138777
ENSG00000002746	predicted	ENSG00000124507
ENSG00000002746	predicted	ENSG00000160087
ENSG00000002746	predicted	ENSG00000198833
ENSG00000002746	predicted	ENSG00000138079
ENSG00000002746	predicted	ENSG00000179271
ENSG00000002746	predicted	ENSG00000168234
ENSG00000002746	predicted	ENSG00000213246
ENSG00000002746	predicted	ENSG00000178429
ENSG00000002746	predicted	ENSG00000067064
ENSG00000002746	predicted	ENSG00000073169
ENSG00000002746	predicted	ENSG00000152556
ENSG00000002746	predicted	ENSG00000158201
ENSG00000002746	predicted	ENSG00000100567
ENSG00000002746	predicted	ENSG00000142327
ENSG00000002746	predicted	ENSG00000049759
ENSG00000002746	predicted	ENSG00000196465
ENSG00000002746	predicted	ENSG00000214555
ENSG00000002746	predicted	ENSG00000168530
ENSG00000002746	predicted	ENSG00000145425
ENSG00000002746	predicted	ENSG00000138326
ENSG00000002746	predicted	ENSG00000087008
ENSG00000002746	predicted	ENSG00000147813
ENSG00000002746	predicted	ENSG00000184009
ENSG00000002746	predicted	ENSG00000151229
ENSG00000002746	predicted	ENSG00000084623
ENSG00000002746	predicted	ENSG00000129559
ENSG00000002746	predicted	ENSG00000176393
ENSG00000002746	predicted	ENSG00000107807
ENSG00000002746	predicted	ENSG00000160808
ENSG00000002746	predicted	ENSG00000126107
ENSG00000002746	predicted	ENSG00000069869
ENSG00000002746	predicted	ENSG00000167004
ENSG00000002746	predicted	ENSG00000163931
ENSG00000002746	predicted	ENSG00000004455
ENSG00000002746	predicted	ENSG00000114062
ENSG00000002746	predicted	ENSG00000178700
ENSG00000002746	predicted	ENSG00000105011
ENSG00000002746	predicted	ENSG00000086758
ENSG00000002746	predicted	ENSG00000144834
ENSG00000002746	predicted	ENSG00000162129
ENSG00000002746	predicted	ENSG00000147010
ENSG00000002746	predicted	ENSG00000198087
ENSG00000002746	predicted	ENSG00000071127
ENSG00000002746	predicted	ENSG00000140526
ENSG00000002746	predicted	ENSG00000107796
ENSG00000002746	predicted	ENSG00000117360
ENSG00000002746	predicted	ENSG00000128311
ENSG00000002746	predicted	ENSG00000111875
ENSG00000002746	predicted	ENSG00000159251
ENSG00000002746	predicted	ENSG00000100994
ENSG00000002746	predicted	ENSG00000213985
ENSG00000002746	predicted	ENSG00000168129
ENSG00000002746	predicted	ENSG00000180817
ENSG00000002746	predicted	ENSG00000138411
ENSG00000002746	predicted	ENSG00000138071
ENSG00000002746	predicted	ENSG00000198742
ENSG00000002746	predicted	ENSG00000100504
ENSG00000002746	predicted	ENSG00000116748
ENSG00000002746	predicted	ENSG00000130787
ENSG00000002746	predicted	ENSG00000104164
ENSG00000002746	predicted	ENSG00000177000
ENSG00000002746	predicted	ENSG00000143994
ENSG00000002746	predicted	ENSG00000100142
ENSG00000002746	predicted	ENSG00000198373
ENSG00000002746	predicted	ENSG00000187239
ENSG00000002746	predicted	ENSG00000185100
ENSG00000002746	predicted	ENSG00000196850
ENSG00000002746	predicted	ENSG00000114166
ENSG00000002746	predicted	ENSG00000163882
ENSG00000002746	predicted	ENSG00000198554
ENSG00000002746	predicted	ENSG00000185104
ENSG00000002746	predicted	ENSG00000205022
ENSG00000002746	predicted	ENSG00000150991
ENSG00000002746	predicted	ENSG00000044090
ENSG00000002746	predicted	ENSG00000002746
ENSG00000002746	predicted	ENSG00000009335
ENSG00000002746	predicted	ENSG00000137478
ENSG00000002746	predicted	ENSG00000111725
ENSG00000002746	predicted	ENSG00000155660
ENSG00000002746	predicted	ENSG00000090861
ENSG00000002746	predicted	ENSG00000085831
ENSG00000002746	predicted	ENSG00000121691
ENSG00000002746	predicted	ENSG00000103356
ENSG00000002746	predicted	ENSG00000092841
ENSG00000002746	predicted	ENSG00000129007
ENSG00000002746	predicted	ENSG00000124608
ENSG00000002746	predicted	ENSG00000138385
ENSG00000002746	predicted	ENSG00000137942
ENSG00000002746	predicted	ENSG00000171914
ENSG00000002746	predicted	ENSG00000115919
ENSG00000002746	predicted	ENSG00000169139
ENSG00000002746	predicted	ENSG00000174720
ENSG00000002746	predicted	ENSG00000160193
ENSG00000002746	predicted	ENSG00000125733
ENSG00000002746	predicted	ENSG00000134759
ENSG00000002746	predicted	ENSG00000137076
ENSG00000002746	predicted	ENSG00000116337
ENSG00000002746	predicted	ENSG00000151148
ENSG00000002746	predicted	ENSG00000123124
ENSG00000002746	predicted	ENSG00000108854
ENSG00000002746	predicted	ENSG00000136628
ENSG00000002746	predicted	ENSG00000126524
ENSG00000002746	predicted	ENSG00000143632
ENSG00000002746	predicted	ENSG00000215809
ENSG00000002746	predicted	ENSG00000067334
ENSG00000002746	predicted	ENSG00000074800
ENSG00000002746	predicted	ENSG00000128309
ENSG00000002746	predicted	ENSG00000175886
ENSG00000002746	predicted	ENSG00000115297
ENSG00000002746	predicted	ENSG00000099817
ENSG00000002746	predicted	ENSG00000148303
ENSG00000002746	predicted	ENSG00000117519
ENSG00000002746	predicted	ENSG00000075624
ENSG00000002746	predicted	ENSG00000188229
ENSG00000002746	predicted	ENSG00000102978
ENSG00000002746	predicted	ENSG00000149591
ENSG00000002746	predicted	ENSG00000127946
ENSG00000002746	predicted	ENSG00000169718
ENSG00000002746	predicted	ENSG00000198336
ENSG00000002746	predicted	ENSG00000196230
ENSG00000002746	predicted	ENSG00000164438
ENSG00000002746	predicted	ENSG00000111144
ENSG00000002746	predicted	ENSG00000130176
ENSG00000002746	predicted	ENSG00000126088
ENSG00000002746	predicted	ENSG00000181222
ENSG00000002746	predicted	ENSG00000023734
ENSG00000002746	predicted	ENSG00000048028
ENSG00000002746	predicted	ENSG00000007350
ENSG00000002746	predicted	ENSG00000215896
ENSG00000002746	predicted	ENSG00000146701
ENSG00000002746	predicted	ENSG00000118939
ENSG00000002746	predicted	ENSG00000110367
ENSG00000002746	predicted	ENSG00000104833
ENSG00000002746	predicted	ENSG00000112659
ENSG00000002746	predicted	ENSG00000155313
ENSG00000002746	predicted	ENSG00000140632
ENSG00000002746	predicted	ENSG00000185615
ENSG00000002746	predicted	ENSG00000197948
ENSG00000002746	predicted	ENSG00000168003
ENSG00000002746	predicted	ENSG00000155158
ENSG00000002746	predicted	ENSG00000154277
ENSG00000002746	predicted	ENSG00000214192
ENSG00000002746	predicted	ENSG00000035687
ENSG00000002746	predicted	ENSG00000142657
ENSG00000002746	predicted	ENSG00000165912
ENSG00000002746	predicted	ENSG00000108592
ENSG00000002746	predicted	ENSG00000067057
ENSG00000002746	predicted	ENSG00000151005
ENSG00000002746	predicted	ENSG00000068976
ENSG00000002746	predicted	ENSG00000108515
ENSG00000002746	predicted	ENSG00000163017
ENSG00000002746	predicted	ENSG00000148377
ENSG00000002746	predicted	ENSG00000133805
ENSG00000002746	predicted	ENSG00000111674
ENSG00000002746	predicted	ENSG00000184188
ENSG00000002746	predicted	ENSG00000138363
ENSG00000002746	predicted	ENSG00000168827
ENSG00000002746	predicted	ENSG00000064666
ENSG00000002746	predicted	ENSG00000188985
ENSG00000002822	known	ENSG00000114019
ENSG00000002822	known	ENSG00000002822
ENSG00000002822	known	ENSG00000185519
ENSG00000002822	known	ENSG00000125952
ENSG00000002822	known	ENSG00000086827
ENSG00000002822	known	ENSG00000147140
ENSG00000002822	known	ENSG00000120498
ENSG00000002822	known	ENSG00000121058
ENSG00000002822	known	ENSG00000137699
ENSG00000002822	known	ENSG00000164109
ENSG00000002822	known	ENSG00000137822
ENSG00000002822	predicted	ENSG00000215277
ENSG00000002822	predicted	ENSG00000178222
ENSG00000002822	predicted	ENSG00000128408
ENSG00000002822	predicted	ENSG00000158423
ENSG00000002822	predicted	ENSG00000165527
ENSG00000002822	predicted	ENSG00000155329
ENSG00000002822	predicted	ENSG00000100056
ENSG00000002822	predicted	ENSG00000164022
ENSG00000002834	known	ENSG00000071539
ENSG00000002834	known	ENSG00000188313
ENSG00000002834	known	ENSG00000112559
ENSG00000002834	known	ENSG00000183386
ENSG00000002834	predicted	ENSG00000165392
ENSG00000002834	predicted	ENSG00000166913
ENSG00000002919	predicted	ENSG00000138190
ENSG00000002919	predicted	ENSG00000145817
ENSG00000002919	predicted	ENSG00000119820
ENSG00000002919	predicted	ENSG00000177752
ENSG00000002919	predicted	ENSG00000167645
ENSG00000002919	predicted	ENSG00000174851
ENSG00000002919	predicted	ENSG00000005486
ENSG00000002919	predicted	ENSG00000144036
ENSG00000002919	predicted	ENSG00000100109
ENSG00000003056	known	ENSG00000105355
ENSG00000003147	known	ENSG00000186660
ENSG00000003147	known	ENSG00000131738
ENSG00000003147	known	ENSG00000115661
ENSG00000003147	predicted	ENSG00000100151
ENSG00000003147	predicted	ENSG00000214629
ENSG00000003147	predicted	ENSG00000214896
ENSG00000003147	predicted	ENSG00000205171
ENSG00000003147	predicted	ENSG00000205246
ENSG00000003147	predicted	ENSG00000188856
ENSG00000003147	predicted	ENSG00000168028
ENSG00000003147	predicted	ENSG00000183298
ENSG00000003147	predicted	ENSG00000182247
ENSG00000003147	predicted	ENSG00000170035
ENSG00000003147	predicted	ENSG00000170142
ENSG00000003393	known	ENSG00000166913
ENSG00000003393	predicted	ENSG00000087152
ENSG00000003393	predicted	ENSG00000125454
ENSG00000003400	known	ENSG00000168040
ENSG00000003400	known	ENSG00000131080
ENSG00000003400	known	ENSG00000003400
ENSG00000003400	known	ENSG00000064012
ENSG00000003400	known	ENSG00000026103
ENSG00000003400	known	ENSG00000139687
ENSG00000003400	known	ENSG00000117560
ENSG00000003400	known	ENSG00000121858
ENSG00000003400	known	ENSG00000003402
ENSG00000003400	predicted	ENSG00000177182
ENSG00000003400	predicted	ENSG00000140522
ENSG00000003400	predicted	ENSG00000146352
ENSG00000003400	predicted	ENSG00000100003
ENSG00000003400	predicted	ENSG00000106610
ENSG00000003400	predicted	ENSG00000119688
ENSG00000003400	predicted	ENSG00000066923
ENSG00000003400	predicted	ENSG00000159720
ENSG00000003400	predicted	ENSG00000118007
ENSG00000003400	predicted	ENSG00000147614
ENSG00000003400	predicted	ENSG00000088205
ENSG00000003400	predicted	ENSG00000124120
ENSG00000003400	predicted	ENSG00000160828
ENSG00000003400	predicted	ENSG00000138018
ENSG00000003400	predicted	ENSG00000100012
ENSG00000003400	predicted	ENSG00000133488
ENSG00000003400	predicted	ENSG00000170409
ENSG00000003400	predicted	ENSG00000205583
ENSG00000003400	predicted	ENSG00000152520
ENSG00000003400	predicted	ENSG00000174353
ENSG00000003400	predicted	ENSG00000100029
ENSG00000003400	predicted	ENSG00000214491
ENSG00000003400	predicted	ENSG00000101972
ENSG00000003402	known	ENSG00000135655
ENSG00000003402	known	ENSG00000100242
ENSG00000003402	known	ENSG00000168040
ENSG00000003402	known	ENSG00000213741
ENSG00000003402	known	ENSG00000075618
ENSG00000003402	known	ENSG00000115524
ENSG00000003402	known	ENSG00000175390
ENSG00000003402	known	ENSG00000105202
ENSG00000003402	known	ENSG00000104824
ENSG00000003402	known	ENSG00000171552
ENSG00000003402	known	ENSG00000105401
ENSG00000003402	known	ENSG00000147443
ENSG00000003402	known	ENSG00000099964
ENSG00000003402	known	ENSG00000064012
ENSG00000003402	known	ENSG00000178952
ENSG00000003402	known	ENSG00000189091
ENSG00000003402	known	ENSG00000164305
ENSG00000003402	predicted	ENSG00000078747
ENSG00000003436	known	ENSG00000010438
ENSG00000003509	predicted	ENSG00000131037
ENSG00000003509	predicted	ENSG00000177106
ENSG00000003509	predicted	ENSG00000151491
ENSG00000003509	predicted	ENSG00000198758
ENSG00000003756	known	ENSG00000080345
ENSG00000003756	predicted	ENSG00000149273
ENSG00000003756	predicted	ENSG00000143761
ENSG00000003756	predicted	ENSG00000169594
ENSG00000003756	predicted	ENSG00000175390
ENSG00000003756	predicted	ENSG00000004059
ENSG00000003756	predicted	ENSG00000005189
ENSG00000003756	predicted	ENSG00000006744
ENSG00000003756	predicted	ENSG00000175305
ENSG00000003756	predicted	ENSG00000204652
ENSG00000003756	predicted	ENSG00000154518
ENSG00000003756	predicted	ENSG00000182551
ENSG00000003756	predicted	ENSG00000066044
ENSG00000003756	predicted	ENSG00000105173
ENSG00000003756	predicted	ENSG00000062725
ENSG00000003756	predicted	ENSG00000143947
ENSG00000003756	predicted	ENSG00000161533
ENSG00000003756	predicted	ENSG00000212994
ENSG00000003756	predicted	ENSG00000196361
ENSG00000003756	predicted	ENSG00000204650
ENSG00000003756	predicted	ENSG00000135390
ENSG00000003756	predicted	ENSG00000104969
ENSG00000003756	predicted	ENSG00000138385
ENSG00000003756	predicted	ENSG00000104872
ENSG00000003756	predicted	ENSG00000162374
ENSG00000003756	predicted	ENSG00000196933
ENSG00000003756	predicted	ENSG00000141642
ENSG00000003756	predicted	ENSG00000121957
ENSG00000003756	predicted	ENSG00000196656
ENSG00000003756	predicted	ENSG00000107105
ENSG00000003756	predicted	ENSG00000087008
ENSG00000003756	predicted	ENSG00000139239
ENSG00000003756	predicted	ENSG00000173068
ENSG00000003756	predicted	ENSG00000159199
ENSG00000003756	predicted	ENSG00000188846
ENSG00000003756	predicted	ENSG00000156876
ENSG00000003756	predicted	ENSG00000136447
ENSG00000003756	predicted	ENSG00000175826
ENSG00000003756	predicted	ENSG00000177551
ENSG00000003756	predicted	ENSG00000212829
ENSG00000003756	predicted	ENSG00000197728
ENSG00000003756	predicted	ENSG00000101266
ENSG00000003756	predicted	ENSG00000160360
ENSG00000003756	predicted	ENSG00000134287
ENSG00000003756	predicted	ENSG00000168374
ENSG00000003756	predicted	ENSG00000070770
ENSG00000003756	predicted	ENSG00000179335
ENSG00000003756	predicted	ENSG00000111615
ENSG00000003756	predicted	ENSG00000100316
ENSG00000003756	predicted	ENSG00000185829
ENSG00000003756	predicted	ENSG00000171786
ENSG00000003756	predicted	ENSG00000197860
ENSG00000003756	predicted	ENSG00000140986
ENSG00000003756	predicted	ENSG00000185883
ENSG00000003987	predicted	ENSG00000204390
ENSG00000003987	predicted	ENSG00000214144
ENSG00000003987	predicted	ENSG00000109971
ENSG00000003987	predicted	ENSG00000173110
ENSG00000003987	predicted	ENSG00000204388
ENSG00000003987	predicted	ENSG00000155304
ENSG00000003987	predicted	ENSG00000204389
ENSG00000003987	predicted	ENSG00000187522
ENSG00000003987	predicted	ENSG00000126803
ENSG00000003989	predicted	ENSG00000148110
ENSG00000003989	predicted	ENSG00000166595
ENSG00000003989	predicted	ENSG00000166558
ENSG00000003989	predicted	ENSG00000079332
ENSG00000003989	predicted	ENSG00000113615
ENSG00000003989	predicted	ENSG00000158604
ENSG00000003989	predicted	ENSG00000111371
ENSG00000003989	predicted	ENSG00000137267
ENSG00000003989	predicted	ENSG00000138802
ENSG00000003989	predicted	ENSG00000076351
ENSG00000003989	predicted	ENSG00000123416
ENSG00000003989	predicted	ENSG00000103160
ENSG00000003989	predicted	ENSG00000119457
ENSG00000003989	predicted	ENSG00000068120
ENSG00000003989	predicted	ENSG00000159247
ENSG00000003989	predicted	ENSG00000214088
ENSG00000003989	predicted	ENSG00000196230
ENSG00000003989	predicted	ENSG00000103042
ENSG00000003989	predicted	ENSG00000204388
ENSG00000003989	predicted	ENSG00000184787
ENSG00000003989	predicted	ENSG00000166797
ENSG00000003989	predicted	ENSG00000132388
ENSG00000003989	predicted	ENSG00000213585
ENSG00000003989	predicted	ENSG00000139974
ENSG00000003989	predicted	ENSG00000176014
ENSG00000003989	predicted	ENSG00000204987
ENSG00000003989	predicted	ENSG00000151967
ENSG00000003989	predicted	ENSG00000127589
ENSG00000003989	predicted	ENSG00000205955
ENSG00000003989	predicted	ENSG00000151748
ENSG00000003989	predicted	ENSG00000140403
ENSG00000003989	predicted	ENSG00000172974
ENSG00000003989	predicted	ENSG00000075886
ENSG00000003989	predicted	ENSG00000021826
ENSG00000003989	predicted	ENSG00000086598
ENSG00000003989	predicted	ENSG00000203914
ENSG00000003989	predicted	ENSG00000181359
ENSG00000003989	predicted	ENSG00000144867
ENSG00000003989	predicted	ENSG00000137285
ENSG00000003989	predicted	ENSG00000165637
ENSG00000003989	predicted	ENSG00000139508
ENSG00000003989	predicted	ENSG00000173208
ENSG00000003989	predicted	ENSG00000184840
ENSG00000003989	predicted	ENSG00000148248
ENSG00000003989	predicted	ENSG00000183199
ENSG00000003989	predicted	ENSG00000052802
ENSG00000003989	predicted	ENSG00000100196
ENSG00000003989	predicted	ENSG00000090402
ENSG00000003989	predicted	ENSG00000170522
ENSG00000003989	predicted	ENSG00000109971
ENSG00000003989	predicted	ENSG00000171566
ENSG00000003989	predicted	ENSG00000066322
ENSG00000003989	predicted	ENSG00000215367
ENSG00000003989	predicted	ENSG00000143315
ENSG00000003989	predicted	ENSG00000163975
ENSG00000003989	predicted	ENSG00000174599
ENSG00000003989	predicted	ENSG00000214144
ENSG00000003989	predicted	ENSG00000204390
ENSG00000003989	predicted	ENSG00000197977
ENSG00000003989	predicted	ENSG00000143418
ENSG00000003989	predicted	ENSG00000139624
ENSG00000003989	predicted	ENSG00000082898
ENSG00000003989	predicted	ENSG00000135845
ENSG00000003989	predicted	ENSG00000161149
ENSG00000003989	predicted	ENSG00000152700
ENSG00000003989	predicted	ENSG00000101986
ENSG00000003989	predicted	ENSG00000205940
ENSG00000003989	predicted	ENSG00000012660
ENSG00000003989	predicted	ENSG00000080824
ENSG00000003989	predicted	ENSG00000172292
ENSG00000003989	predicted	ENSG00000198033
ENSG00000003989	predicted	ENSG00000178462
ENSG00000003989	predicted	ENSG00000129128
ENSG00000003989	predicted	ENSG00000099960
ENSG00000003989	predicted	ENSG00000067167
ENSG00000003989	predicted	ENSG00000164976
ENSG00000003989	predicted	ENSG00000167553
ENSG00000003989	predicted	ENSG00000145545
ENSG00000003989	predicted	ENSG00000164181
ENSG00000003989	predicted	ENSG00000204389
ENSG00000003989	predicted	ENSG00000156875
ENSG00000003989	predicted	ENSG00000101162
ENSG00000003989	predicted	ENSG00000100600
ENSG00000003989	predicted	ENSG00000003989
ENSG00000003989	predicted	ENSG00000013293
ENSG00000003989	predicted	ENSG00000185883
ENSG00000003989	predicted	ENSG00000101310
ENSG00000003989	predicted	ENSG00000126803
ENSG00000003989	predicted	ENSG00000117500
ENSG00000003989	predicted	ENSG00000139514
ENSG00000003989	predicted	ENSG00000173876
ENSG00000003989	predicted	ENSG00000089597
ENSG00000003989	predicted	ENSG00000065308
ENSG00000003989	predicted	ENSG00000069345
ENSG00000003989	predicted	ENSG00000215151
ENSG00000003989	predicted	ENSG00000173213
ENSG00000003989	predicted	ENSG00000118402
ENSG00000003989	predicted	ENSG00000187522
ENSG00000003989	predicted	ENSG00000142892
ENSG00000003989	predicted	ENSG00000198211
ENSG00000003989	predicted	ENSG00000139209
ENSG00000003989	predicted	ENSG00000107341
ENSG00000003989	predicted	ENSG00000134480
ENSG00000003989	predicted	ENSG00000090661
ENSG00000003989	predicted	ENSG00000155304
ENSG00000003989	predicted	ENSG00000196312
ENSG00000003989	predicted	ENSG00000183785
ENSG00000003989	predicted	ENSG00000078668
ENSG00000003989	predicted	ENSG00000188338
ENSG00000003989	predicted	ENSG00000214013
ENSG00000003989	predicted	ENSG00000189366
ENSG00000003989	predicted	ENSG00000214330
ENSG00000003989	predicted	ENSG00000205678
ENSG00000003989	predicted	ENSG00000099203
ENSG00000003989	predicted	ENSG00000130948
ENSG00000003989	predicted	ENSG00000205141
ENSG00000003989	predicted	ENSG00000196497
ENSG00000003989	predicted	ENSG00000099804
ENSG00000003989	predicted	ENSG00000163526
ENSG00000003989	predicted	ENSG00000104833
ENSG00000003989	predicted	ENSG00000091513
ENSG00000003989	predicted	ENSG00000173540
ENSG00000003989	predicted	ENSG00000136240
ENSG00000003989	predicted	ENSG00000134294
ENSG00000003989	predicted	ENSG00000127824
ENSG00000003989	predicted	ENSG00000205100
ENSG00000003989	predicted	ENSG00000157637
ENSG00000003989	predicted	ENSG00000072803
ENSG00000003989	predicted	ENSG00000033011
ENSG00000003989	predicted	ENSG00000173110
ENSG00000003989	predicted	ENSG00000101438
ENSG00000003989	predicted	ENSG00000166167
ENSG00000003989	predicted	ENSG00000179087
ENSG00000003989	predicted	ENSG00000075415
ENSG00000003989	predicted	ENSG00000012223
ENSG00000003989	predicted	ENSG00000144591
ENSG00000003989	predicted	ENSG00000214391
ENSG00000003989	predicted	ENSG00000017483
ENSG00000003989	predicted	ENSG00000152086
ENSG00000003989	predicted	ENSG00000163528
ENSG00000003989	predicted	ENSG00000049319
ENSG00000003989	predicted	ENSG00000100934
ENSG00000003989	predicted	ENSG00000096384
ENSG00000003989	predicted	ENSG00000188229
ENSG00000003989	predicted	ENSG00000167552
ENSG00000003989	predicted	ENSG00000120697
ENSG00000003989	predicted	ENSG00000119915
ENSG00000003989	predicted	ENSG00000080189
ENSG00000003989	predicted	ENSG00000166598
ENSG00000003989	predicted	ENSG00000117528
ENSG00000003989	predicted	ENSG00000205527
ENSG00000003989	predicted	ENSG00000099797
ENSG00000003989	predicted	ENSG00000149084
ENSG00000003989	predicted	ENSG00000086061
ENSG00000003989	predicted	ENSG00000171298
ENSG00000003989	predicted	ENSG00000165349
ENSG00000003989	predicted	ENSG00000084073
ENSG00000003989	predicted	ENSG00000117410
ENSG00000003989	predicted	ENSG00000105438
ENSG00000003989	predicted	ENSG00000154227
ENSG00000004059	predicted	ENSG00000149182
ENSG00000004059	predicted	ENSG00000174740
ENSG00000004059	predicted	ENSG00000175333
ENSG00000004059	predicted	ENSG00000173110
ENSG00000004059	predicted	ENSG00000184779
ENSG00000004059	predicted	ENSG00000214133
ENSG00000004059	predicted	ENSG00000089157
ENSG00000004059	predicted	ENSG00000100083
ENSG00000004059	predicted	ENSG00000151729
ENSG00000004059	predicted	ENSG00000212664
ENSG00000004059	predicted	ENSG00000215472
ENSG00000004059	predicted	ENSG00000101199
ENSG00000004059	predicted	ENSG00000197575
ENSG00000004059	predicted	ENSG00000169100
ENSG00000004059	predicted	ENSG00000004059
ENSG00000004059	predicted	ENSG00000140986
ENSG00000004059	predicted	ENSG00000168374
ENSG00000004059	predicted	ENSG00000174444
ENSG00000004059	predicted	ENSG00000105197
ENSG00000004059	predicted	ENSG00000124155
ENSG00000004059	predicted	ENSG00000109971
ENSG00000004059	predicted	ENSG00000107796
ENSG00000004059	predicted	ENSG00000143761
ENSG00000004059	predicted	ENSG00000178035
ENSG00000004059	predicted	ENSG00000093183
ENSG00000004059	predicted	ENSG00000129083
ENSG00000004059	predicted	ENSG00000103365
ENSG00000004059	predicted	ENSG00000169067
ENSG00000004059	predicted	ENSG00000163528
ENSG00000004059	predicted	ENSG00000126803
ENSG00000004059	predicted	ENSG00000060303
ENSG00000004059	predicted	ENSG00000070756
ENSG00000004059	predicted	ENSG00000101104
ENSG00000004059	predicted	ENSG00000134287
ENSG00000004059	predicted	ENSG00000159251
ENSG00000004059	predicted	ENSG00000100316
ENSG00000004059	predicted	ENSG00000181789
ENSG00000004059	predicted	ENSG00000005022
ENSG00000004059	predicted	ENSG00000198526
ENSG00000004059	predicted	ENSG00000121542
ENSG00000004059	predicted	ENSG00000090621
ENSG00000004059	predicted	ENSG00000214144
ENSG00000004059	predicted	ENSG00000100262
ENSG00000004059	predicted	ENSG00000100284
ENSG00000004059	predicted	ENSG00000214555
ENSG00000004059	predicted	ENSG00000122694
ENSG00000004059	predicted	ENSG00000125447
ENSG00000004059	predicted	ENSG00000182774
ENSG00000004059	predicted	ENSG00000175662
ENSG00000004059	predicted	ENSG00000170430
ENSG00000004059	predicted	ENSG00000155304
ENSG00000004059	predicted	ENSG00000151475
ENSG00000004059	predicted	ENSG00000143632
ENSG00000004059	predicted	ENSG00000185829
ENSG00000004059	predicted	ENSG00000184009
ENSG00000004059	predicted	ENSG00000187522
ENSG00000004059	predicted	ENSG00000151846
ENSG00000004059	predicted	ENSG00000204389
ENSG00000004059	predicted	ENSG00000186288
ENSG00000004059	predicted	ENSG00000204650
ENSG00000004059	predicted	ENSG00000204388
ENSG00000004059	predicted	ENSG00000106348
ENSG00000004059	predicted	ENSG00000171453
ENSG00000004059	predicted	ENSG00000021826
ENSG00000004059	predicted	ENSG00000184388
ENSG00000004059	predicted	ENSG00000075624
ENSG00000004059	predicted	ENSG00000184188
ENSG00000004059	predicted	ENSG00000163017
ENSG00000004059	predicted	ENSG00000204390
ENSG00000004059	predicted	ENSG00000141198
ENSG00000004059	predicted	ENSG00000136447
ENSG00000004059	predicted	ENSG00000089009
ENSG00000004059	predicted	ENSG00000182872
ENSG00000004059	predicted	ENSG00000137955
ENSG00000004139	predicted	ENSG00000099995
ENSG00000004139	predicted	ENSG00000107807
ENSG00000004139	predicted	ENSG00000115593
ENSG00000004139	predicted	ENSG00000151475
ENSG00000004139	predicted	ENSG00000185420
ENSG00000004139	predicted	ENSG00000169100
ENSG00000004139	predicted	ENSG00000215475
ENSG00000004139	predicted	ENSG00000004139
ENSG00000004139	predicted	ENSG00000115297
ENSG00000004139	predicted	ENSG00000164438
ENSG00000004139	predicted	ENSG00000196470
ENSG00000004139	predicted	ENSG00000164733
ENSG00000004139	predicted	ENSG00000151729
ENSG00000004139	predicted	ENSG00000196177
ENSG00000004139	predicted	ENSG00000005022
ENSG00000004139	predicted	ENSG00000105576
ENSG00000004139	predicted	ENSG00000181788
ENSG00000004139	predicted	ENSG00000143314
ENSG00000004139	predicted	ENSG00000112685
ENSG00000004139	predicted	ENSG00000143499
ENSG00000004139	predicted	ENSG00000083312
ENSG00000004142	known	ENSG00000100325
ENSG00000004142	known	ENSG00000106628
ENSG00000004142	known	ENSG00000143416
ENSG00000004142	known	ENSG00000109472
ENSG00000004142	known	ENSG00000132646
ENSG00000004142	known	ENSG00000102804
ENSG00000004142	predicted	ENSG00000137094
ENSG00000004142	predicted	ENSG00000162616
ENSG00000004142	predicted	ENSG00000132002
ENSG00000004142	predicted	ENSG00000187726
ENSG00000004142	predicted	ENSG00000125743
ENSG00000004142	predicted	ENSG00000166855
ENSG00000004399	known	ENSG00000127603
ENSG00000004399	known	ENSG00000099250
ENSG00000004399	predicted	ENSG00000170381
ENSG00000004455	known	ENSG00000159023
ENSG00000004455	known	ENSG00000175104
ENSG00000004455	known	ENSG00000075089
ENSG00000004455	known	ENSG00000011052
ENSG00000004455	known	ENSG00000129214
ENSG00000004455	known	ENSG00000143466
ENSG00000004455	known	ENSG00000171444
ENSG00000004455	known	ENSG00000189162
ENSG00000004455	known	ENSG00000114784
ENSG00000004455	known	ENSG00000180370
ENSG00000004455	predicted	ENSG00000147471
ENSG00000004455	predicted	ENSG00000049759
ENSG00000004455	predicted	ENSG00000123124
ENSG00000004455	predicted	ENSG00000069869
ENSG00000004455	predicted	ENSG00000104872
ENSG00000004455	predicted	ENSG00000078747
ENSG00000004455	predicted	ENSG00000079335
ENSG00000004455	predicted	ENSG00000167778
ENSG00000004455	predicted	ENSG00000044090
ENSG00000004455	predicted	ENSG00000086758
ENSG00000004455	predicted	ENSG00000009335
ENSG00000004455	predicted	ENSG00000151148
ENSG00000004455	predicted	ENSG00000141084
ENSG00000004455	predicted	ENSG00000070495
ENSG00000004455	predicted	ENSG00000112659
ENSG00000004455	predicted	ENSG00000198742
ENSG00000004455	predicted	ENSG00000164885
ENSG00000004455	predicted	ENSG00000081377
ENSG00000004455	predicted	ENSG00000004455
ENSG00000004455	predicted	ENSG00000198373
ENSG00000004455	predicted	ENSG00000108854
ENSG00000004455	predicted	ENSG00000010017
ENSG00000004455	predicted	ENSG00000138411
ENSG00000004455	predicted	ENSG00000114062
ENSG00000004455	predicted	ENSG00000066926
ENSG00000004455	predicted	ENSG00000126107
ENSG00000004468	known	ENSG00000182866
ENSG00000004478	known	ENSG00000004478
ENSG00000004478	known	ENSG00000167210
ENSG00000004478	known	ENSG00000115170
ENSG00000004478	known	ENSG00000108854
ENSG00000004478	known	ENSG00000142230
ENSG00000004478	predicted	ENSG00000204389
ENSG00000004478	predicted	ENSG00000134057
ENSG00000004478	predicted	ENSG00000204315
ENSG00000004478	predicted	ENSG00000204390
ENSG00000004478	predicted	ENSG00000203879
ENSG00000004478	predicted	ENSG00000142168
ENSG00000004478	predicted	ENSG00000110768
ENSG00000004478	predicted	ENSG00000102024
ENSG00000004478	predicted	ENSG00000185418
ENSG00000004478	predicted	ENSG00000204388
ENSG00000004478	predicted	ENSG00000113643
ENSG00000004478	predicted	ENSG00000065911
ENSG00000004478	predicted	ENSG00000100714
ENSG00000004478	predicted	ENSG00000086102
ENSG00000004478	predicted	ENSG00000120756
ENSG00000004478	predicted	ENSG00000146282
ENSG00000004478	predicted	ENSG00000133101
ENSG00000004478	predicted	ENSG00000077800
ENSG00000004478	predicted	ENSG00000100442
ENSG00000004478	predicted	ENSG00000145386
ENSG00000004478	predicted	ENSG00000120254
ENSG00000004478	predicted	ENSG00000057608
ENSG00000004478	predicted	ENSG00000176134
ENSG00000004478	predicted	ENSG00000141959
ENSG00000004478	predicted	ENSG00000198225
ENSG00000004478	predicted	ENSG00000184906
ENSG00000004478	predicted	ENSG00000182021
ENSG00000004478	predicted	ENSG00000102967
ENSG00000004478	predicted	ENSG00000187522
ENSG00000004478	predicted	ENSG00000214144
ENSG00000004478	predicted	ENSG00000113407
ENSG00000004478	predicted	ENSG00000162063
ENSG00000004478	predicted	ENSG00000124608
ENSG00000004478	predicted	ENSG00000142657
ENSG00000004478	predicted	ENSG00000155304
ENSG00000004478	predicted	ENSG00000136167
ENSG00000004478	predicted	ENSG00000147082
ENSG00000004478	predicted	ENSG00000088832
ENSG00000004478	predicted	ENSG00000146722
ENSG00000004478	predicted	ENSG00000145736
ENSG00000004478	predicted	ENSG00000104808
ENSG00000004478	predicted	ENSG00000183474
ENSG00000004478	predicted	ENSG00000157456
ENSG00000004478	predicted	ENSG00000067057
ENSG00000004478	predicted	ENSG00000119782
ENSG00000004478	predicted	ENSG00000198793
ENSG00000004478	predicted	ENSG00000065427
ENSG00000004478	predicted	ENSG00000174444
ENSG00000004478	predicted	ENSG00000090861
ENSG00000004478	predicted	ENSG00000205584
ENSG00000004478	predicted	ENSG00000109971
ENSG00000004478	predicted	ENSG00000152556
ENSG00000004478	predicted	ENSG00000173110
ENSG00000004478	predicted	ENSG00000163738
ENSG00000004478	predicted	ENSG00000096060
ENSG00000004478	predicted	ENSG00000113580
ENSG00000004478	predicted	ENSG00000170448
ENSG00000004478	predicted	ENSG00000126803
ENSG00000004487	known	ENSG00000169083
ENSG00000004487	known	ENSG00000109103
ENSG00000004487	known	ENSG00000132305
ENSG00000004487	known	ENSG00000164404
ENSG00000004487	known	ENSG00000100325
ENSG00000004487	known	ENSG00000143379
ENSG00000004487	known	ENSG00000160916
ENSG00000004487	known	ENSG00000137500
ENSG00000004487	known	ENSG00000096401
ENSG00000004487	known	ENSG00000168148
ENSG00000004487	predicted	ENSG00000165097
ENSG00000004487	predicted	ENSG00000004487
ENSG00000004487	predicted	ENSG00000089902
ENSG00000004487	predicted	ENSG00000088826
ENSG00000004487	predicted	ENSG00000069535
ENSG00000004487	predicted	ENSG00000121481
ENSG00000004487	predicted	ENSG00000124786
ENSG00000004487	predicted	ENSG00000089094
ENSG00000004487	predicted	ENSG00000189221
ENSG00000004487	predicted	ENSG00000167771
ENSG00000004487	predicted	ENSG00000148832
ENSG00000004487	predicted	ENSG00000117625
ENSG00000004487	predicted	ENSG00000157593
ENSG00000004487	predicted	ENSG00000121073
ENSG00000004700	known	ENSG00000004700
ENSG00000004700	predicted	ENSG00000196363
ENSG00000004700	predicted	ENSG00000119684
ENSG00000004700	predicted	ENSG00000131747
ENSG00000004700	predicted	ENSG00000100603
ENSG00000004700	predicted	ENSG00000196981
ENSG00000004700	predicted	ENSG00000100038
ENSG00000004700	predicted	ENSG00000144021
ENSG00000004700	predicted	ENSG00000177688
ENSG00000004700	predicted	ENSG00000184900
ENSG00000004700	predicted	ENSG00000116030
ENSG00000004700	predicted	ENSG00000177302
ENSG00000004700	predicted	ENSG00000077097
ENSG00000004700	predicted	ENSG00000103275
ENSG00000004700	predicted	ENSG00000116062
ENSG00000004776	known	ENSG00000152137
ENSG00000004776	predicted	ENSG00000109846
ENSG00000004776	predicted	ENSG00000183729
ENSG00000004776	predicted	ENSG00000139970
ENSG00000004776	predicted	ENSG00000055813
ENSG00000004776	predicted	ENSG00000009844
ENSG00000004776	predicted	ENSG00000068354
ENSG00000004776	predicted	ENSG00000205250
ENSG00000004776	predicted	ENSG00000090061
ENSG00000004776	predicted	ENSG00000160202
ENSG00000004776	predicted	ENSG00000113328
ENSG00000004776	predicted	ENSG00000137411
ENSG00000004776	predicted	ENSG00000159346
ENSG00000004776	predicted	ENSG00000115267
ENSG00000004776	predicted	ENSG00000118816
ENSG00000004776	predicted	ENSG00000006831
ENSG00000004776	predicted	ENSG00000177885
ENSG00000004776	predicted	ENSG00000216490
ENSG00000004776	predicted	ENSG00000183473
ENSG00000004776	predicted	ENSG00000007168
ENSG00000004776	predicted	ENSG00000175602
ENSG00000004776	predicted	ENSG00000139436
ENSG00000004776	predicted	ENSG00000205476
ENSG00000004776	predicted	ENSG00000151729
ENSG00000004776	predicted	ENSG00000115310
ENSG00000004776	predicted	ENSG00000139874
ENSG00000004776	predicted	ENSG00000100242
ENSG00000004776	predicted	ENSG00000115364
ENSG00000004776	predicted	ENSG00000162009
ENSG00000004776	predicted	ENSG00000101182
ENSG00000004776	predicted	ENSG00000099875
ENSG00000004776	predicted	ENSG00000139163
ENSG00000004776	predicted	ENSG00000133318
ENSG00000004776	predicted	ENSG00000107201
ENSG00000004776	predicted	ENSG00000173011
ENSG00000004776	predicted	ENSG00000125522
ENSG00000004776	predicted	ENSG00000051180
ENSG00000004776	predicted	ENSG00000156603
ENSG00000004776	predicted	ENSG00000108262
ENSG00000004776	predicted	ENSG00000167858
ENSG00000004776	predicted	ENSG00000077549
ENSG00000004776	predicted	ENSG00000109065
ENSG00000004776	predicted	ENSG00000146221
ENSG00000004776	predicted	ENSG00000133740
ENSG00000004776	predicted	ENSG00000164683
ENSG00000004776	predicted	ENSG00000124664
ENSG00000004776	predicted	ENSG00000083312
ENSG00000004776	predicted	ENSG00000135547
ENSG00000004776	predicted	ENSG00000164828
ENSG00000004776	predicted	ENSG00000116329
ENSG00000004776	predicted	ENSG00000082556
ENSG00000004776	predicted	ENSG00000163909
ENSG00000004776	predicted	ENSG00000005022
ENSG00000004776	predicted	ENSG00000112038
ENSG00000004776	predicted	ENSG00000119326
ENSG00000004776	predicted	ENSG00000163655
ENSG00000004776	predicted	ENSG00000169100
ENSG00000004776	predicted	ENSG00000004776
ENSG00000004776	predicted	ENSG00000111602
ENSG00000004776	predicted	ENSG00000128654
ENSG00000004776	predicted	ENSG00000180616
ENSG00000004776	predicted	ENSG00000125510
ENSG00000004776	predicted	ENSG00000162736
ENSG00000004776	predicted	ENSG00000205089
ENSG00000004776	predicted	ENSG00000146425
ENSG00000004776	predicted	ENSG00000113643
ENSG00000004776	predicted	ENSG00000105576
ENSG00000004776	predicted	ENSG00000014123
ENSG00000004776	predicted	ENSG00000121350
ENSG00000004776	predicted	ENSG00000167098
ENSG00000004776	predicted	ENSG00000061656
ENSG00000004776	predicted	ENSG00000125744
ENSG00000004776	predicted	ENSG00000103275
ENSG00000004776	predicted	ENSG00000154611
ENSG00000004776	predicted	ENSG00000108771
ENSG00000004776	predicted	ENSG00000164744
ENSG00000004776	predicted	ENSG00000110367
ENSG00000004776	predicted	ENSG00000132671
ENSG00000004776	predicted	ENSG00000143845
ENSG00000004776	predicted	ENSG00000138764
ENSG00000004776	predicted	ENSG00000079277
ENSG00000004777	known	ENSG00000010810
ENSG00000004779	predicted	ENSG00000177551
ENSG00000004779	predicted	ENSG00000108442
ENSG00000004779	predicted	ENSG00000196636
ENSG00000004779	predicted	ENSG00000166676
ENSG00000004779	predicted	ENSG00000106400
ENSG00000004779	predicted	ENSG00000170348
ENSG00000004779	predicted	ENSG00000171928
ENSG00000004779	predicted	ENSG00000186710
ENSG00000004779	predicted	ENSG00000175699
ENSG00000004779	predicted	ENSG00000139726
ENSG00000004779	predicted	ENSG00000171786
ENSG00000004779	predicted	ENSG00000161973
ENSG00000004779	predicted	ENSG00000115947
ENSG00000004799	predicted	ENSG00000173281
ENSG00000004799	predicted	ENSG00000128534
ENSG00000004799	predicted	ENSG00000119938
ENSG00000004799	predicted	ENSG00000099804
ENSG00000004799	predicted	ENSG00000107341
ENSG00000004799	predicted	ENSG00000175324
ENSG00000004799	predicted	ENSG00000184787
ENSG00000004799	predicted	ENSG00000151748
ENSG00000004799	predicted	ENSG00000132388
ENSG00000004838	known	ENSG00000166925
ENSG00000004838	predicted	ENSG00000129295
ENSG00000004846	predicted	ENSG00000175520
ENSG00000004846	predicted	ENSG00000117461
ENSG00000004846	predicted	ENSG00000135018
ENSG00000004846	predicted	ENSG00000105647
ENSG00000004846	predicted	ENSG00000160803
ENSG00000004846	predicted	ENSG00000142534
ENSG00000004846	predicted	ENSG00000145675
ENSG00000004846	predicted	ENSG00000103047
ENSG00000004846	predicted	ENSG00000188021
ENSG00000004864	known	ENSG00000163631
ENSG00000004864	known	ENSG00000136997
ENSG00000004864	predicted	ENSG00000196497
ENSG00000004864	predicted	ENSG00000214391
ENSG00000004864	predicted	ENSG00000107341
ENSG00000004864	predicted	ENSG00000204388
ENSG00000004864	predicted	ENSG00000204389
ENSG00000004864	predicted	ENSG00000163526
ENSG00000004864	predicted	ENSG00000144381
ENSG00000004864	predicted	ENSG00000167553
ENSG00000004864	predicted	ENSG00000075886
ENSG00000004864	predicted	ENSG00000196187
ENSG00000004864	predicted	ENSG00000174444
ENSG00000004864	predicted	ENSG00000178462
ENSG00000004864	predicted	ENSG00000144744
ENSG00000004864	predicted	ENSG00000214144
ENSG00000004864	predicted	ENSG00000127824
ENSG00000004864	predicted	ENSG00000173110
ENSG00000004864	predicted	ENSG00000167552
ENSG00000004864	predicted	ENSG00000165548
ENSG00000004864	predicted	ENSG00000155304
ENSG00000004864	predicted	ENSG00000166913
ENSG00000004864	predicted	ENSG00000187522
ENSG00000004864	predicted	ENSG00000137216
ENSG00000004864	predicted	ENSG00000109971
ENSG00000004864	predicted	ENSG00000151229
ENSG00000004864	predicted	ENSG00000152086
ENSG00000004864	predicted	ENSG00000116039
ENSG00000004864	predicted	ENSG00000099804
ENSG00000004864	predicted	ENSG00000184787
ENSG00000004864	predicted	ENSG00000204390
ENSG00000004864	predicted	ENSG00000198033
ENSG00000004864	predicted	ENSG00000183785
ENSG00000004864	predicted	ENSG00000132388
ENSG00000004864	predicted	ENSG00000147416
ENSG00000004864	predicted	ENSG00000126803
ENSG00000004864	predicted	ENSG00000123416
ENSG00000004864	predicted	ENSG00000161149
ENSG00000004864	predicted	ENSG00000077549
ENSG00000004897	known	ENSG00000176248
ENSG00000004897	known	ENSG00000130177
ENSG00000004897	known	ENSG00000117650
ENSG00000004897	known	ENSG00000116670
ENSG00000004897	known	ENSG00000156970
ENSG00000004897	known	ENSG00000112029
ENSG00000004897	known	ENSG00000105325
ENSG00000004897	known	ENSG00000127445
ENSG00000004897	known	ENSG00000094880
ENSG00000004897	predicted	ENSG00000175766
ENSG00000004897	predicted	ENSG00000215639
ENSG00000004897	predicted	ENSG00000164070
ENSG00000004897	predicted	ENSG00000004897
ENSG00000004897	predicted	ENSG00000105443
ENSG00000004897	predicted	ENSG00000216938
ENSG00000004897	predicted	ENSG00000110768
ENSG00000004897	predicted	ENSG00000178035
ENSG00000004897	predicted	ENSG00000204390
ENSG00000004897	predicted	ENSG00000198526
ENSG00000004897	predicted	ENSG00000146223
ENSG00000004897	predicted	ENSG00000173473
ENSG00000004897	predicted	ENSG00000065427
ENSG00000004897	predicted	ENSG00000215297
ENSG00000004897	predicted	ENSG00000134308
ENSG00000004897	predicted	ENSG00000141552
ENSG00000004897	predicted	ENSG00000070756
ENSG00000004897	predicted	ENSG00000112379
ENSG00000004897	predicted	ENSG00000144591
ENSG00000004897	predicted	ENSG00000166507
ENSG00000004897	predicted	ENSG00000066777
ENSG00000004897	predicted	ENSG00000116350
ENSG00000004897	predicted	ENSG00000100603
ENSG00000004897	predicted	ENSG00000106348
ENSG00000004897	predicted	ENSG00000183474
ENSG00000004897	predicted	ENSG00000186288
ENSG00000004897	predicted	ENSG00000100055
ENSG00000004897	predicted	ENSG00000124313
ENSG00000004897	predicted	ENSG00000204388
ENSG00000004897	predicted	ENSG00000147604
ENSG00000004897	predicted	ENSG00000153767
ENSG00000004897	predicted	ENSG00000090621
ENSG00000004897	predicted	ENSG00000174444
ENSG00000004897	predicted	ENSG00000139613
ENSG00000004897	predicted	ENSG00000164100
ENSG00000004897	predicted	ENSG00000204745
ENSG00000004897	predicted	ENSG00000126803
ENSG00000004897	predicted	ENSG00000173110
ENSG00000004897	predicted	ENSG00000101104
ENSG00000004897	predicted	ENSG00000120645
ENSG00000004897	predicted	ENSG00000147416
ENSG00000004897	predicted	ENSG00000217624
ENSG00000004897	predicted	ENSG00000144711
ENSG00000004897	predicted	ENSG00000187522
ENSG00000004897	predicted	ENSG00000174740
ENSG00000004897	predicted	ENSG00000151846
ENSG00000004897	predicted	ENSG00000086102
ENSG00000004897	predicted	ENSG00000166913
ENSG00000004897	predicted	ENSG00000116039
ENSG00000004897	predicted	ENSG00000124193
ENSG00000004897	predicted	ENSG00000167526
ENSG00000004897	predicted	ENSG00000138385
ENSG00000004897	predicted	ENSG00000116898
ENSG00000004897	predicted	ENSG00000164162
ENSG00000004897	predicted	ENSG00000164924
ENSG00000004897	predicted	ENSG00000149273
ENSG00000004897	predicted	ENSG00000111358
ENSG00000004897	predicted	ENSG00000214144
ENSG00000004897	predicted	ENSG00000137970
ENSG00000004897	predicted	ENSG00000128245
ENSG00000004897	predicted	ENSG00000135930
ENSG00000004897	predicted	ENSG00000184388
ENSG00000004897	predicted	ENSG00000124198
ENSG00000004897	predicted	ENSG00000120694
ENSG00000004897	predicted	ENSG00000138653
ENSG00000004897	predicted	ENSG00000186575
ENSG00000004897	predicted	ENSG00000175793
ENSG00000004897	predicted	ENSG00000083845
ENSG00000004897	predicted	ENSG00000214485
ENSG00000004897	predicted	ENSG00000070614
ENSG00000004897	predicted	ENSG00000108669
ENSG00000004897	predicted	ENSG00000155304
ENSG00000004897	predicted	ENSG00000145736
ENSG00000004897	predicted	ENSG00000170448
ENSG00000004897	predicted	ENSG00000008256
ENSG00000004897	predicted	ENSG00000170606
ENSG00000004897	predicted	ENSG00000125743
ENSG00000004897	predicted	ENSG00000204389
ENSG00000004897	predicted	ENSG00000092201
ENSG00000004897	predicted	ENSG00000173540
ENSG00000004897	predicted	ENSG00000153107
ENSG00000004897	predicted	ENSG00000109971
ENSG00000004897	predicted	ENSG00000170027
ENSG00000004897	predicted	ENSG00000151247
ENSG00000004939	known	ENSG00000004939
ENSG00000004939	predicted	ENSG00000077549
ENSG00000004939	predicted	ENSG00000155287
ENSG00000004939	predicted	ENSG00000147454
ENSG00000004948	known	ENSG00000110680
ENSG00000004948	known	ENSG00000158301
ENSG00000004948	known	ENSG00000198932
ENSG00000004961	predicted	ENSG00000174740
ENSG00000004961	predicted	ENSG00000173110
ENSG00000004961	predicted	ENSG00000124357
ENSG00000004961	predicted	ENSG00000215809
ENSG00000004961	predicted	ENSG00000204389
ENSG00000004961	predicted	ENSG00000167553
ENSG00000004961	predicted	ENSG00000183207
ENSG00000004961	predicted	ENSG00000151846
ENSG00000004961	predicted	ENSG00000204390
ENSG00000004961	predicted	ENSG00000184388
ENSG00000004961	predicted	ENSG00000101104
ENSG00000004961	predicted	ENSG00000133433
ENSG00000004961	predicted	ENSG00000090621
ENSG00000004961	predicted	ENSG00000178462
ENSG00000004961	predicted	ENSG00000111674
ENSG00000004961	predicted	ENSG00000109971
ENSG00000004961	predicted	ENSG00000147416
ENSG00000004961	predicted	ENSG00000174444
ENSG00000004961	predicted	ENSG00000214144
ENSG00000004961	predicted	ENSG00000187522
ENSG00000004961	predicted	ENSG00000204388
ENSG00000004961	predicted	ENSG00000183785
ENSG00000004961	predicted	ENSG00000184674
ENSG00000004961	predicted	ENSG00000181038
ENSG00000004961	predicted	ENSG00000145002
ENSG00000004961	predicted	ENSG00000099984
ENSG00000004961	predicted	ENSG00000184490
ENSG00000004961	predicted	ENSG00000070756
ENSG00000004961	predicted	ENSG00000057663
ENSG00000004961	predicted	ENSG00000126803
ENSG00000004961	predicted	ENSG00000127824
ENSG00000004961	predicted	ENSG00000155304
ENSG00000004961	predicted	ENSG00000143627
ENSG00000004961	predicted	ENSG00000123416
ENSG00000004961	predicted	ENSG00000157184
ENSG00000004961	predicted	ENSG00000167552
ENSG00000004961	predicted	ENSG00000067225
ENSG00000004961	predicted	ENSG00000186288
ENSG00000004961	predicted	ENSG00000116039
ENSG00000004961	predicted	ENSG00000163526
ENSG00000004961	predicted	ENSG00000108515
ENSG00000004961	predicted	ENSG00000198033
ENSG00000004961	predicted	ENSG00000175792
ENSG00000004961	predicted	ENSG00000152086
ENSG00000004961	predicted	ENSG00000074800
ENSG00000004961	predicted	ENSG00000075886
ENSG00000004961	predicted	ENSG00000186523
ENSG00000004961	predicted	ENSG00000214391
ENSG00000004961	predicted	ENSG00000161149
ENSG00000004961	predicted	ENSG00000198526
ENSG00000004975	known	ENSG00000120896
ENSG00000004975	known	ENSG00000117360
ENSG00000004975	known	ENSG00000120500
ENSG00000004975	known	ENSG00000213923
ENSG00000004975	known	ENSG00000206181
ENSG00000004975	known	ENSG00000078328
ENSG00000004975	known	ENSG00000159210
ENSG00000004975	known	ENSG00000100614
ENSG00000004975	known	ENSG00000131721
ENSG00000004975	known	ENSG00000111676
ENSG00000004975	known	ENSG00000154124
ENSG00000004975	known	ENSG00000149532
ENSG00000004975	known	ENSG00000140320
ENSG00000004975	known	ENSG00000197279
ENSG00000004975	known	ENSG00000006194
ENSG00000004975	known	ENSG00000124074
ENSG00000004975	known	ENSG00000205937
ENSG00000004975	known	ENSG00000163530
ENSG00000004975	known	ENSG00000127191
ENSG00000004975	known	ENSG00000161203
ENSG00000004975	known	ENSG00000101751
ENSG00000004975	known	ENSG00000170967
ENSG00000004975	known	ENSG00000146425
ENSG00000004975	known	ENSG00000063244
ENSG00000004975	known	ENSG00000072958
ENSG00000004975	known	ENSG00000131931
ENSG00000004975	known	ENSG00000145365
ENSG00000004975	known	ENSG00000166228
ENSG00000004975	known	ENSG00000196150
ENSG00000004975	known	ENSG00000004975
ENSG00000004975	known	ENSG00000157110
ENSG00000004975	known	ENSG00000141510
ENSG00000004975	known	ENSG00000151929
ENSG00000004975	known	ENSG00000187778
ENSG00000004975	known	ENSG00000163877
ENSG00000004975	known	ENSG00000160062
ENSG00000004975	known	ENSG00000111667
ENSG00000004975	known	ENSG00000137135
ENSG00000004975	predicted	ENSG00000173218
ENSG00000004975	predicted	ENSG00000164930
ENSG00000004975	predicted	ENSG00000104290
ENSG00000004975	predicted	ENSG00000103126
ENSG00000004975	predicted	ENSG00000139324
ENSG00000004975	predicted	ENSG00000168646
ENSG00000004975	predicted	ENSG00000215738
ENSG00000004975	predicted	ENSG00000162738
ENSG00000004975	predicted	ENSG00000130396
ENSG00000004975	predicted	ENSG00000197943
ENSG00000004975	predicted	ENSG00000119509
ENSG00000004975	predicted	ENSG00000145506
ENSG00000004975	predicted	ENSG00000140807
ENSG00000004975	predicted	ENSG00000172432
ENSG00000005007	known	ENSG00000157106
ENSG00000005007	known	ENSG00000162290
ENSG00000005007	known	ENSG00000090581
ENSG00000005007	known	ENSG00000131069
ENSG00000005007	known	ENSG00000179151
ENSG00000005007	known	ENSG00000091513
ENSG00000005007	known	ENSG00000173113
ENSG00000005007	known	ENSG00000106263
ENSG00000005007	known	ENSG00000104419
ENSG00000005007	known	ENSG00000141543
ENSG00000005007	known	ENSG00000128534
ENSG00000005007	known	ENSG00000116698
ENSG00000005007	known	ENSG00000131721
ENSG00000005007	known	ENSG00000144895
ENSG00000005007	known	ENSG00000115762
ENSG00000005007	known	ENSG00000172795
ENSG00000005007	known	ENSG00000070366
ENSG00000005007	known	ENSG00000149311
ENSG00000005007	known	ENSG00000160710
ENSG00000005007	known	ENSG00000103342
ENSG00000005007	known	ENSG00000163125
ENSG00000005007	known	ENSG00000125351
ENSG00000005007	known	ENSG00000005007
ENSG00000005007	known	ENSG00000175390
ENSG00000005007	known	ENSG00000172890
ENSG00000005007	known	ENSG00000125977
ENSG00000005007	known	ENSG00000151461
ENSG00000005007	known	ENSG00000038358
ENSG00000005007	known	ENSG00000100084
ENSG00000005007	known	ENSG00000114127
ENSG00000005007	known	ENSG00000107581
ENSG00000005007	known	ENSG00000136937
ENSG00000005007	known	ENSG00000124214
ENSG00000005007	known	ENSG00000130713
ENSG00000005007	known	ENSG00000169062
ENSG00000005007	predicted	ENSG00000108654
ENSG00000005007	predicted	ENSG00000205171
ENSG00000005007	predicted	ENSG00000169067
ENSG00000005007	predicted	ENSG00000147416
ENSG00000005007	predicted	ENSG00000173110
ENSG00000005007	predicted	ENSG00000214144
ENSG00000005007	predicted	ENSG00000187522
ENSG00000005007	predicted	ENSG00000205339
ENSG00000005007	predicted	ENSG00000021826
ENSG00000005007	predicted	ENSG00000188856
ENSG00000005007	predicted	ENSG00000133704
ENSG00000005007	predicted	ENSG00000075624
ENSG00000005007	predicted	ENSG00000173011
ENSG00000005007	predicted	ENSG00000143632
ENSG00000005007	predicted	ENSG00000108264
ENSG00000005007	predicted	ENSG00000175324
ENSG00000005007	predicted	ENSG00000120705
ENSG00000005007	predicted	ENSG00000121022
ENSG00000005007	predicted	ENSG00000204390
ENSG00000005007	predicted	ENSG00000107796
ENSG00000005007	predicted	ENSG00000100201
ENSG00000005007	predicted	ENSG00000214629
ENSG00000005007	predicted	ENSG00000131043
ENSG00000005007	predicted	ENSG00000083845
ENSG00000005007	predicted	ENSG00000151923
ENSG00000005007	predicted	ENSG00000189369
ENSG00000005007	predicted	ENSG00000159251
ENSG00000005007	predicted	ENSG00000116039
ENSG00000005007	predicted	ENSG00000184009
ENSG00000005007	predicted	ENSG00000184188
ENSG00000005007	predicted	ENSG00000089154
ENSG00000005007	predicted	ENSG00000144591
ENSG00000005007	predicted	ENSG00000204389
ENSG00000005007	predicted	ENSG00000155304
ENSG00000005007	predicted	ENSG00000116001
ENSG00000005007	predicted	ENSG00000169251
ENSG00000005007	predicted	ENSG00000131732
ENSG00000005007	predicted	ENSG00000138663
ENSG00000005007	predicted	ENSG00000197170
ENSG00000005007	predicted	ENSG00000048392
ENSG00000005007	predicted	ENSG00000205246
ENSG00000005007	predicted	ENSG00000163017
ENSG00000005007	predicted	ENSG00000109971
ENSG00000005007	predicted	ENSG00000126803
ENSG00000005007	predicted	ENSG00000214896
ENSG00000005007	predicted	ENSG00000204388
ENSG00000005007	predicted	ENSG00000147905
ENSG00000005007	predicted	ENSG00000173540
ENSG00000005007	predicted	ENSG00000171848
ENSG00000005007	predicted	ENSG00000174444
ENSG00000005007	predicted	ENSG00000168028
ENSG00000005007	predicted	ENSG00000183298
ENSG00000005007	predicted	ENSG00000214555
ENSG00000005020	known	ENSG00000106799
ENSG00000005020	predicted	ENSG00000090104
ENSG00000005020	predicted	ENSG00000005020
ENSG00000005022	known	ENSG00000198909
ENSG00000005022	known	ENSG00000067182
ENSG00000005022	known	ENSG00000127191
ENSG00000005022	known	ENSG00000173039
ENSG00000005022	known	ENSG00000028137
ENSG00000005022	known	ENSG00000100906
ENSG00000005022	known	ENSG00000056558
ENSG00000005022	known	ENSG00000129465
ENSG00000005022	known	ENSG00000132356
ENSG00000005022	known	ENSG00000146648
ENSG00000005022	known	ENSG00000102871
ENSG00000005022	known	ENSG00000073009
ENSG00000005022	known	ENSG00000035403
ENSG00000005022	known	ENSG00000137275
ENSG00000005022	known	ENSG00000095015
ENSG00000005022	known	ENSG00000089159
ENSG00000005022	predicted	ENSG00000124198
ENSG00000005022	predicted	ENSG00000150656
ENSG00000005022	predicted	ENSG00000137267
ENSG00000005022	predicted	ENSG00000111275
ENSG00000005022	predicted	ENSG00000205100
ENSG00000005022	predicted	ENSG00000096384
ENSG00000005022	predicted	ENSG00000196230
ENSG00000005022	predicted	ENSG00000183298
ENSG00000005022	predicted	ENSG00000101162
ENSG00000005022	predicted	ENSG00000067167
ENSG00000005022	predicted	ENSG00000183785
ENSG00000005022	predicted	ENSG00000173209
ENSG00000005022	predicted	ENSG00000083097
ENSG00000005022	predicted	ENSG00000139624
ENSG00000005022	predicted	ENSG00000105808
ENSG00000005022	predicted	ENSG00000171132
ENSG00000005022	predicted	ENSG00000007171
ENSG00000005022	predicted	ENSG00000205141
ENSG00000005022	predicted	ENSG00000083312
ENSG00000005022	predicted	ENSG00000075886
ENSG00000005022	predicted	ENSG00000166913
ENSG00000005022	predicted	ENSG00000214783
ENSG00000005022	predicted	ENSG00000198380
ENSG00000005022	predicted	ENSG00000156973
ENSG00000005022	predicted	ENSG00000121542
ENSG00000005022	predicted	ENSG00000127824
ENSG00000005022	predicted	ENSG00000090661
ENSG00000005022	predicted	ENSG00000164867
ENSG00000005022	predicted	ENSG00000107331
ENSG00000005022	predicted	ENSG00000214629
ENSG00000005022	predicted	ENSG00000169756
ENSG00000005022	predicted	ENSG00000215475
ENSG00000005022	predicted	ENSG00000008256
ENSG00000005022	predicted	ENSG00000173540
ENSG00000005022	predicted	ENSG00000197969
ENSG00000005022	predicted	ENSG00000178462
ENSG00000005022	predicted	ENSG00000100575
ENSG00000005022	predicted	ENSG00000124207
ENSG00000005022	predicted	ENSG00000104833
ENSG00000005022	predicted	ENSG00000125814
ENSG00000005022	predicted	ENSG00000111361
ENSG00000005022	predicted	ENSG00000214391
ENSG00000005022	predicted	ENSG00000184432
ENSG00000005022	predicted	ENSG00000155903
ENSG00000005022	predicted	ENSG00000136848
ENSG00000005022	predicted	ENSG00000214896
ENSG00000005022	predicted	ENSG00000145782
ENSG00000005022	predicted	ENSG00000169118
ENSG00000005022	predicted	ENSG00000170667
ENSG00000005022	predicted	ENSG00000107862
ENSG00000005022	predicted	ENSG00000144452
ENSG00000005022	predicted	ENSG00000153827
ENSG00000005022	predicted	ENSG00000184115
ENSG00000005022	predicted	ENSG00000205527
ENSG00000005022	predicted	ENSG00000105443
ENSG00000005022	predicted	ENSG00000154262
ENSG00000005022	predicted	ENSG00000185989
ENSG00000005022	predicted	ENSG00000205171
ENSG00000005022	predicted	ENSG00000134287
ENSG00000005022	predicted	ENSG00000133275
ENSG00000005022	predicted	ENSG00000141338
ENSG00000005022	predicted	ENSG00000165092
ENSG00000005022	predicted	ENSG00000174444
ENSG00000005022	predicted	ENSG00000047932
ENSG00000005022	predicted	ENSG00000161204
ENSG00000005022	predicted	ENSG00000183207
ENSG00000005022	predicted	ENSG00000113407
ENSG00000005022	predicted	ENSG00000143418
ENSG00000005022	predicted	ENSG00000100591
ENSG00000005022	predicted	ENSG00000126803
ENSG00000005022	predicted	ENSG00000094841
ENSG00000005022	predicted	ENSG00000120645
ENSG00000005022	predicted	ENSG00000186148
ENSG00000005022	predicted	ENSG00000153214
ENSG00000005022	predicted	ENSG00000151292
ENSG00000005022	predicted	ENSG00000089250
ENSG00000005022	predicted	ENSG00000215380
ENSG00000005022	predicted	ENSG00000160202
ENSG00000005022	predicted	ENSG00000183199
ENSG00000005022	predicted	ENSG00000172315
ENSG00000005022	predicted	ENSG00000163528
ENSG00000005022	predicted	ENSG00000072163
ENSG00000005022	predicted	ENSG00000134809
ENSG00000005022	predicted	ENSG00000155304
ENSG00000005022	predicted	ENSG00000198211
ENSG00000005022	predicted	ENSG00000140650
ENSG00000005022	predicted	ENSG00000134644
ENSG00000005022	predicted	ENSG00000131069
ENSG00000005022	predicted	ENSG00000144591
ENSG00000005022	predicted	ENSG00000204389
ENSG00000005022	predicted	ENSG00000082898
ENSG00000005022	predicted	ENSG00000184254
ENSG00000005022	predicted	ENSG00000061987
ENSG00000005022	predicted	ENSG00000197283
ENSG00000005022	predicted	ENSG00000145715
ENSG00000005022	predicted	ENSG00000168906
ENSG00000005022	predicted	ENSG00000166598
ENSG00000005022	predicted	ENSG00000205940
ENSG00000005022	predicted	ENSG00000124313
ENSG00000005022	predicted	ENSG00000159247
ENSG00000005022	predicted	ENSG00000184886
ENSG00000005022	predicted	ENSG00000155287
ENSG00000005022	predicted	ENSG00000143761
ENSG00000005022	predicted	ENSG00000109065
ENSG00000005022	predicted	ENSG00000108669
ENSG00000005022	predicted	ENSG00000204388
ENSG00000005022	predicted	ENSG00000173213
ENSG00000005022	predicted	ENSG00000167494
ENSG00000005022	predicted	ENSG00000100417
ENSG00000005022	predicted	ENSG00000066777
ENSG00000005022	predicted	ENSG00000048707
ENSG00000005022	predicted	ENSG00000103978
ENSG00000005022	predicted	ENSG00000204390
ENSG00000005022	predicted	ENSG00000161149
ENSG00000005022	predicted	ENSG00000167552
ENSG00000005022	predicted	ENSG00000105402
ENSG00000005022	predicted	ENSG00000198445
ENSG00000005022	predicted	ENSG00000156261
ENSG00000005022	predicted	ENSG00000105576
ENSG00000005022	predicted	ENSG00000163526
ENSG00000005022	predicted	ENSG00000151224
ENSG00000005022	predicted	ENSG00000123416
ENSG00000005022	predicted	ENSG00000175203
ENSG00000005022	predicted	ENSG00000137124
ENSG00000005022	predicted	ENSG00000064687
ENSG00000005022	predicted	ENSG00000188229
ENSG00000005022	predicted	ENSG00000185829
ENSG00000005022	predicted	ENSG00000075415
ENSG00000005022	predicted	ENSG00000196497
ENSG00000005022	predicted	ENSG00000144711
ENSG00000005022	predicted	ENSG00000140403
ENSG00000005022	predicted	ENSG00000181359
ENSG00000005022	predicted	ENSG00000069345
ENSG00000005022	predicted	ENSG00000104884
ENSG00000005022	predicted	ENSG00000173110
ENSG00000005022	predicted	ENSG00000136447
ENSG00000005022	predicted	ENSG00000173876
ENSG00000005022	predicted	ENSG00000112379
ENSG00000005022	predicted	ENSG00000115254
ENSG00000005022	predicted	ENSG00000154258
ENSG00000005022	predicted	ENSG00000111058
ENSG00000005022	predicted	ENSG00000179869
ENSG00000005022	predicted	ENSG00000065308
ENSG00000005022	predicted	ENSG00000086061
ENSG00000005022	predicted	ENSG00000174599
ENSG00000005022	predicted	ENSG00000111344
ENSG00000005022	predicted	ENSG00000105197
ENSG00000005022	predicted	ENSG00000176014
ENSG00000005022	predicted	ENSG00000204650
ENSG00000005022	predicted	ENSG00000167553
ENSG00000005022	predicted	ENSG00000100055
ENSG00000005022	predicted	ENSG00000181035
ENSG00000005022	predicted	ENSG00000187522
ENSG00000005022	predicted	ENSG00000089154
ENSG00000005022	predicted	ENSG00000205955
ENSG00000005022	predicted	ENSG00000198033
ENSG00000005022	predicted	ENSG00000167972
ENSG00000005022	predicted	ENSG00000142197
ENSG00000005022	predicted	ENSG00000128534
ENSG00000005022	predicted	ENSG00000116171
ENSG00000005022	predicted	ENSG00000150086
ENSG00000005022	predicted	ENSG00000198691
ENSG00000005022	predicted	ENSG00000154265
ENSG00000005022	predicted	ENSG00000166411
ENSG00000005022	predicted	ENSG00000205246
ENSG00000005022	predicted	ENSG00000092148
ENSG00000005022	predicted	ENSG00000109846
ENSG00000005022	predicted	ENSG00000154930
ENSG00000005022	predicted	ENSG00000075391
ENSG00000005022	predicted	ENSG00000154263
ENSG00000005022	predicted	ENSG00000188856
ENSG00000005022	predicted	ENSG00000093183
ENSG00000005022	predicted	ENSG00000077549
ENSG00000005022	predicted	ENSG00000172292
ENSG00000005022	predicted	ENSG00000124275
ENSG00000005022	predicted	ENSG00000094880
ENSG00000005022	predicted	ENSG00000109971
ENSG00000005022	predicted	ENSG00000214144
ENSG00000005022	predicted	ENSG00000168374
ENSG00000005022	predicted	ENSG00000133313
ENSG00000005022	predicted	ENSG00000165029
ENSG00000005022	predicted	ENSG00000152086
ENSG00000005022	predicted	ENSG00000203914
ENSG00000005022	predicted	ENSG00000147454
ENSG00000005022	predicted	ENSG00000127589
ENSG00000005022	predicted	ENSG00000168028
ENSG00000005022	predicted	ENSG00000128918
ENSG00000005022	predicted	ENSG00000020219
ENSG00000005022	predicted	ENSG00000185418
ENSG00000005022	predicted	ENSG00000080824
ENSG00000005022	predicted	ENSG00000168937
ENSG00000005022	predicted	ENSG00000129003
ENSG00000005022	predicted	ENSG00000124571
ENSG00000005022	predicted	ENSG00000089157
ENSG00000005022	predicted	ENSG00000175324
ENSG00000005022	predicted	ENSG00000122912
ENSG00000005022	predicted	ENSG00000122694
ENSG00000005022	predicted	ENSG00000165280
ENSG00000005022	predicted	ENSG00000154227
ENSG00000005022	predicted	ENSG00000055917
ENSG00000005022	predicted	ENSG00000137285
ENSG00000005022	predicted	ENSG00000131459
ENSG00000005022	predicted	ENSG00000145414
ENSG00000005059	known	ENSG00000109906
ENSG00000005073	predicted	ENSG00000112312
ENSG00000005073	predicted	ENSG00000143995
ENSG00000005075	known	ENSG00000105085
ENSG00000005075	known	ENSG00000102978
ENSG00000005075	known	ENSG00000141026
ENSG00000005075	known	ENSG00000108270
ENSG00000005075	known	ENSG00000133398
ENSG00000005075	known	ENSG00000063322
ENSG00000005075	predicted	ENSG00000163882
ENSG00000005075	predicted	ENSG00000168002
ENSG00000005075	predicted	ENSG00000113575
ENSG00000005075	predicted	ENSG00000047315
ENSG00000005075	predicted	ENSG00000145425
ENSG00000005075	predicted	ENSG00000138326
ENSG00000005075	predicted	ENSG00000104695
ENSG00000005075	predicted	ENSG00000178429
ENSG00000005075	predicted	ENSG00000181222
ENSG00000005075	predicted	ENSG00000188342
ENSG00000005100	predicted	ENSG00000088247
ENSG00000005100	predicted	ENSG00000162613
ENSG00000005100	predicted	ENSG00000107164
ENSG00000005102	predicted	ENSG00000135903
ENSG00000005102	predicted	ENSG00000125813
ENSG00000005108	known	ENSG00000151693
ENSG00000005156	known	ENSG00000042088
ENSG00000005156	known	ENSG00000140398
ENSG00000005156	predicted	ENSG00000132646
ENSG00000005156	predicted	ENSG00000157540
ENSG00000005156	predicted	ENSG00000108094
ENSG00000005156	predicted	ENSG00000216490
ENSG00000005156	predicted	ENSG00000105204
ENSG00000005175	known	ENSG00000106799
ENSG00000005175	known	ENSG00000198909
ENSG00000005187	predicted	ENSG00000176715
ENSG00000005187	predicted	ENSG00000106348
ENSG00000005187	predicted	ENSG00000166743
ENSG00000005187	predicted	ENSG00000215009
ENSG00000005187	predicted	ENSG00000152670
ENSG00000005187	predicted	ENSG00000005187
ENSG00000005187	predicted	ENSG00000060303
ENSG00000005187	predicted	ENSG00000067048
ENSG00000005187	predicted	ENSG00000173124
ENSG00000005187	predicted	ENSG00000182774
ENSG00000005187	predicted	ENSG00000167107
ENSG00000005187	predicted	ENSG00000197575
ENSG00000005187	predicted	ENSG00000183549
ENSG00000005187	predicted	ENSG00000178035
ENSG00000005187	predicted	ENSG00000100316
ENSG00000005187	predicted	ENSG00000215301
ENSG00000005187	predicted	ENSG00000066813
ENSG00000005187	predicted	ENSG00000184779
ENSG00000005187	predicted	ENSG00000174444
ENSG00000005187	predicted	ENSG00000089157
ENSG00000005187	predicted	ENSG00000140986
ENSG00000005187	predicted	ENSG00000183747
ENSG00000005189	predicted	ENSG00000155304
ENSG00000005189	predicted	ENSG00000103932
ENSG00000005189	predicted	ENSG00000204650
ENSG00000005189	predicted	ENSG00000157456
ENSG00000005189	predicted	ENSG00000145358
ENSG00000005189	predicted	ENSG00000156508
ENSG00000005189	predicted	ENSG00000169598
ENSG00000005189	predicted	ENSG00000139197
ENSG00000005189	predicted	ENSG00000217327
ENSG00000005189	predicted	ENSG00000108604
ENSG00000005189	predicted	ENSG00000132681
ENSG00000005189	predicted	ENSG00000099804
ENSG00000005189	predicted	ENSG00000018625
ENSG00000005189	predicted	ENSG00000134057
ENSG00000005189	predicted	ENSG00000168209
ENSG00000005189	predicted	ENSG00000101210
ENSG00000005189	predicted	ENSG00000105409
ENSG00000005189	predicted	ENSG00000099219
ENSG00000005189	predicted	ENSG00000070061
ENSG00000005189	predicted	ENSG00000168264
ENSG00000005189	predicted	ENSG00000100227
ENSG00000005189	predicted	ENSG00000197312
ENSG00000005189	predicted	ENSG00000174611
ENSG00000005189	predicted	ENSG00000138801
ENSG00000005189	predicted	ENSG00000155621
ENSG00000005189	predicted	ENSG00000167526
ENSG00000005189	predicted	ENSG00000107341
ENSG00000005189	predicted	ENSG00000184058
ENSG00000005189	predicted	ENSG00000082014
ENSG00000005189	predicted	ENSG00000163399
ENSG00000005189	predicted	ENSG00000100330
ENSG00000005189	predicted	ENSG00000103326
ENSG00000005189	predicted	ENSG00000170967
ENSG00000005189	predicted	ENSG00000118965
ENSG00000005189	predicted	ENSG00000182872
ENSG00000005189	predicted	ENSG00000114757
ENSG00000005189	predicted	ENSG00000183405
ENSG00000005189	predicted	ENSG00000131373
ENSG00000005189	predicted	ENSG00000066117
ENSG00000005189	predicted	ENSG00000119669
ENSG00000005189	predicted	ENSG00000170604
ENSG00000005189	predicted	ENSG00000143761
ENSG00000005189	predicted	ENSG00000167800
ENSG00000005189	predicted	ENSG00000149273
ENSG00000005189	predicted	ENSG00000198682
ENSG00000005189	predicted	ENSG00000134287
ENSG00000005189	predicted	ENSG00000171863
ENSG00000005189	predicted	ENSG00000108389
ENSG00000005189	predicted	ENSG00000178922
ENSG00000005189	predicted	ENSG00000156603
ENSG00000005189	predicted	ENSG00000167264
ENSG00000005189	predicted	ENSG00000122870
ENSG00000005189	predicted	ENSG00000215093
ENSG00000005194	known	ENSG00000108010
ENSG00000005194	predicted	ENSG00000126215
ENSG00000005194	predicted	ENSG00000126803
ENSG00000005194	predicted	ENSG00000170606
ENSG00000005194	predicted	ENSG00000188566
ENSG00000005194	predicted	ENSG00000204390
ENSG00000005194	predicted	ENSG00000164070
ENSG00000005194	predicted	ENSG00000187522
ENSG00000005194	predicted	ENSG00000173110
ENSG00000005194	predicted	ENSG00000214144
ENSG00000005194	predicted	ENSG00000109971
ENSG00000005194	predicted	ENSG00000120694
ENSG00000005194	predicted	ENSG00000204388
ENSG00000005194	predicted	ENSG00000204389
ENSG00000005194	predicted	ENSG00000136628
ENSG00000005206	predicted	ENSG00000184188
ENSG00000005206	predicted	ENSG00000075886
ENSG00000005206	predicted	ENSG00000198033
[truncated: 146,367 more rows]
