# Supplementary material for: Building and analyzing protein interactome networks by cross-species comparisons
Source: BMC Syst Biol. 2010 Mar 30;4:36. doi: 10.1186/1752-0509-4-36 (PMC2859380; doi:10.1186/1752-0509-4-36)
Supplement: Additional file 6 — Zip Hsap. A zipped folder containing files formatted for use in Cytoscape listed in Supplemental Table 3. These files are for Homo sapiens proteins. [file 1752-0509-4-36-S6.ZIP › hsap/hsap_cele_describe.eda]

hsap_cele_describe.eda
ENSG00000006125 (known) ENSG00000129354	=	one2many_many2many
ENSG00000006125 (known) ENSG00000072958	=	one2many_many2many
ENSG00000011052 (known) ENSG00000103200	=	one2many_one2many
ENSG00000011052 (known) ENSG00000103024	=	one2many_one2many
ENSG00000011052 (known) ENSG00000011052	=	one2many_one2many
ENSG00000012061 (known) ENSG00000175595	=	one2one_one2one
ENSG00000013275 (known) ENSG00000165916	=	one2one_one2one
ENSG00000029725 (known) ENSG00000154710	=	one2many_one2one
ENSG00000035928 (known) ENSG00000133119	=	one2one_one2one
ENSG00000035928 (known) ENSG00000163918	=	one2one_one2one
ENSG00000044115 (known) ENSG00000168036	=	one2many_one2many
ENSG00000049245 (known) ENSG00000103496	=	one2many_one2many
ENSG00000049541 (known) ENSG00000111445	=	one2one_one2one
ENSG00000051180 (known) ENSG00000051180	=	one2one_one2one
ENSG00000051180 (known) ENSG00000103275	=	one2one_one2one
ENSG00000061676 (known) ENSG00000068793	=	one2many_one2many
ENSG00000063244 (known) ENSG00000160201	=	one2one_one2many
ENSG00000064655 (known) ENSG00000157110	=	one2many_one2many
ENSG00000066136 (known) ENSG00000120837	=	one2one_one2many
ENSG00000072062 (known) ENSG00000108946	=	one2many_one2many
ENSG00000076242 (known) ENSG00000122512	=	one2one_one2many
ENSG00000078061 (known) ENSG00000126934	=	one2many_one2many
ENSG00000078061 (known) ENSG00000169032	=	one2many_one2many
ENSG00000078328 (known) ENSG00000112183	=	many2many_one2many
ENSG00000078369 (known) ENSG00000186469	=	one2many_one2many
ENSG00000078369 (known) ENSG00000127928	=	one2many_one2many
ENSG00000079246 (known) ENSG00000196419	=	one2one_one2one
ENSG00000080824 (known) ENSG00000080824	=	one2many_one2many
ENSG00000080824 (known) ENSG00000105401	=	one2many_one2many
ENSG00000080839 (known) ENSG00000116478	=	one2many_many2many
ENSG00000080986 (known) ENSG00000143228	=	one2one_one2one
ENSG00000084207 (known) ENSG00000084207	=	many2many_many2many
ENSG00000087086 (known) ENSG00000167996	=	many2many_many2many
ENSG00000087086 (known) ENSG00000087086	=	many2many_many2many
ENSG00000095002 (known) ENSG00000116062	=	one2one_one2one
ENSG00000095059 (known) ENSG00000163577	=	one2one_many2many
ENSG00000096384 (known) ENSG00000096384	=	one2many_one2many
ENSG00000096384 (known) ENSG00000105401	=	one2many_one2many
ENSG00000096717 (known) ENSG00000118689	=	one2one_one2many
ENSG00000096717 (known) ENSG00000150907	=	one2one_one2many
ENSG00000099256 (known) ENSG00000165704	=	one2many_one2many
ENSG00000099956 (known) ENSG00000139613	=	one2one_one2many
ENSG00000099956 (known) ENSG00000173473	=	one2one_one2many
ENSG00000099995 (known) ENSG00000183431	=	one2one_one2one
ENSG00000099995 (known) ENSG00000104897	=	one2one_one2one
ENSG00000100030 (known) ENSG00000126934	=	one2many_one2many
ENSG00000100030 (known) ENSG00000169032	=	one2many_one2many
ENSG00000100129 (known) ENSG00000178982	=	one2one_one2one
ENSG00000100485 (known) ENSG00000177885	=	one2many_one2many
ENSG00000100567 (known) ENSG00000100902	=	one2one_one2one
ENSG00000100567 (known) ENSG00000129084	=	one2one_one2one
ENSG00000100577 (known) ENSG00000100577	=	one2many_one2many
ENSG00000100764 (known) ENSG00000175166	=	one2one_one2one
ENSG00000100804 (known) ENSG00000106588	=	one2many_one2one
ENSG00000100902 (known) ENSG00000129084	=	one2one_one2one
ENSG00000100908 (known) ENSG00000104412	=	one2many_one2one
ENSG00000101182 (known) ENSG00000106588	=	one2many_one2one
ENSG00000101182 (known) ENSG00000143106	=	one2many_one2one
ENSG00000101204 (known) ENSG00000160716	=	many2many_many2many
ENSG00000101365 (known) ENSG00000166411	=	one2one_one2one
ENSG00000101811 (known) ENSG00000135018	=	one2many_one2many
ENSG00000101811 (known) ENSG00000160803	=	one2many_one2many
ENSG00000101972 (known) ENSG00000164754	=	one2many_one2many
ENSG00000102054 (known) ENSG00000139687	=	many2many_one2many
ENSG00000102054 (known) ENSG00000116478	=	many2many_many2many
ENSG00000102882 (known) ENSG00000126934	=	one2many_one2many
ENSG00000102882 (known) ENSG00000169032	=	one2many_one2many
ENSG00000103200 (known) ENSG00000103200	=	one2many_one2many
ENSG00000103266 (known) ENSG00000109971	=	one2one_one2many
ENSG00000103275 (known) ENSG00000184900	=	one2one_one2many
ENSG00000103363 (known) ENSG00000154582	=	one2one_many2many
ENSG00000103479 (known) ENSG00000162521	=	one2many_many2many
ENSG00000103479 (known) ENSG00000116478	=	one2many_many2many
ENSG00000104412 (known) ENSG00000131148	=	one2one_one2many
ENSG00000105011 (known) ENSG00000198586	=	many2many_one2many
ENSG00000105011 (known) ENSG00000146872	=	many2many_one2many
ENSG00000105669 (known) ENSG00000122218	=	one2one_one2one
ENSG00000106089 (known) ENSG00000132639	=	one2many_one2many
ENSG00000106588 (known) ENSG00000129084	=	one2one_one2one
ENSG00000107262 (known) ENSG00000109971	=	one2one_one2many
ENSG00000107282 (known) ENSG00000107282	=	one2many_one2many
ENSG00000108061 (known) ENSG00000174775	=	one2one_one2many
ENSG00000108294 (known) ENSG00000205220	=	one2one_one2many
ENSG00000108294 (known) ENSG00000136930	=	one2one_one2many
ENSG00000108344 (known) ENSG00000163636	=	one2one_one2one
ENSG00000108510 (known) ENSG00000112282	=	one2many_one2one
ENSG00000108669 (known) ENSG00000115165	=	one2many_one2many
ENSG00000109062 (known) ENSG00000137710	=	one2many_one2many
ENSG00000109062 (known) ENSG00000147065	=	one2many_one2many
ENSG00000109103 (known) ENSG00000138175	=	one2many_one2one
ENSG00000109107 (known) ENSG00000109107	=	many2many_many2many
ENSG00000109670 (known) ENSG00000113558	=	one2one_one2many
ENSG00000110395 (known) ENSG00000166913	=	one2many_many2many
ENSG00000110395 (known) ENSG00000134308	=	one2many_many2many
ENSG00000110395 (known) ENSG00000177885	=	one2many_one2many
ENSG00000110395 (known) ENSG00000164924	=	one2many_many2many
ENSG00000111196 (known) ENSG00000131795	=	one2many_one2one
ENSG00000111669 (known) ENSG00000111669	=	one2one_one2one
ENSG00000111875 (known) ENSG00000198586	=	many2many_one2many
ENSG00000112531 (known) ENSG00000165119	=	one2many_one2one
ENSG00000113810 (known) ENSG00000136824	=	one2one_one2one
ENSG00000114423 (known) ENSG00000177885	=	one2many_one2many
ENSG00000115145 (known) ENSG00000185359	=	one2many_one2one
ENSG00000115415 (known) ENSG00000115415	=	one2many_one2many
ENSG00000115415 (known) ENSG00000170581	=	one2many_one2many
ENSG00000115904 (known) ENSG00000177885	=	one2many_one2many
ENSG00000116478 (known) ENSG00000139687	=	many2many_one2many
ENSG00000116478 (known) ENSG00000162521	=	many2many_many2many
ENSG00000117748 (known) ENSG00000132383	=	one2many_one2one
ENSG00000118007 (known) ENSG00000164754	=	one2many_one2many
ENSG00000118271 (known) ENSG00000118271	=	one2many_one2many
ENSG00000119929 (known) ENSG00000119929	=	one2one_one2one
ENSG00000120860 (known) ENSG00000166530	=	one2one_one2one
ENSG00000121022 (known) ENSG00000175387	=	one2one_many2many
ENSG00000123975 (known) ENSG00000134057	=	one2many_many2many
ENSG00000125954 (known) ENSG00000168522	=	one2one_one2one
ENSG00000125971 (known) ENSG00000158560	=	one2many_one2many
ENSG00000126561 (known) ENSG00000126561	=	one2many_one2many
ENSG00000126934 (known) ENSG00000157764	=	one2many_one2many
ENSG00000126934 (known) ENSG00000132155	=	one2many_one2many
ENSG00000127928 (known) ENSG00000172354	=	one2many_one2many
ENSG00000128050 (known) ENSG00000128050	=	one2one_one2one
ENSG00000128245 (known) ENSG00000148498	=	many2many_one2many
ENSG00000129691 (known) ENSG00000162961	=	one2one_one2one
ENSG00000130520 (known) ENSG00000175324	=	one2one_one2one
ENSG00000131795 (known) ENSG00000162385	=	one2one_one2many
ENSG00000131979 (known) ENSG00000131979	=	one2one_one2one
ENSG00000132155 (known) ENSG00000169032	=	one2many_one2many
ENSG00000132383 (known) ENSG00000204086	=	one2one_one2many
ENSG00000132646 (known) ENSG00000132646	=	one2one_one2one
ENSG00000133119 (known) ENSG00000163918	=	one2one_one2one
ENSG00000133398 (known) ENSG00000181222	=	one2one_one2one
ENSG00000133398 (known) ENSG00000152944	=	one2one_one2one
ENSG00000134184 (known) ENSG00000134184	=	many2many_many2many
ENSG00000134202 (known) ENSG00000134202	=	many2many_many2many
ENSG00000134202 (known) ENSG00000213366	=	many2many_many2many
ENSG00000134982 (known) ENSG00000168036	=	one2many_one2many
ENSG00000135018 (known) ENSG00000177613	=	one2many_one2many
ENSG00000135821 (known) ENSG00000135821	=	one2many_one2many
ENSG00000136738 (known) ENSG00000185359	=	one2many_one2one
ENSG00000136872 (known) ENSG00000136872	=	many2many_many2many
ENSG00000139343 (known) ENSG00000182004	=	one2one_one2one
ENSG00000139687 (known) ENSG00000196591	=	one2many_many2many
ENSG00000139687 (known) ENSG00000162521	=	one2many_many2many
ENSG00000140263 (known) ENSG00000140263	=	one2many_one2many
ENSG00000140941 (known) ENSG00000168397	=	one2many_one2many
ENSG00000143344 (known) ENSG00000174775	=	one2many_one2many
ENSG00000144021 (known) ENSG00000166797	=	one2one_one2many
ENSG00000144021 (known) ENSG00000166595	=	one2one_one2many
ENSG00000144744 (known) ENSG00000159593	=	one2one_one2one
ENSG00000147224 (known) ENSG00000147224	=	one2many_one2many
ENSG00000148297 (known) ENSG00000161920	=	one2one_one2one
ENSG00000148498 (known) ENSG00000170027	=	one2many_many2many
ENSG00000148498 (known) ENSG00000164924	=	one2many_many2many
ENSG00000148498 (known) ENSG00000166913	=	one2many_many2many
ENSG00000149089 (known) ENSG00000149089	=	one2one_one2one
ENSG00000150787 (known) ENSG00000150787	=	one2one_one2one
ENSG00000154473 (known) ENSG00000156970	=	one2one_one2many
ENSG00000154473 (known) ENSG00000169679	=	one2one_one2many
ENSG00000156697 (known) ENSG00000175602	=	one2many_one2many
ENSG00000157764 (known) ENSG00000169032	=	one2many_one2many
ENSG00000158825 (known) ENSG00000158825	=	one2many_one2many
ENSG00000160271 (known) ENSG00000174775	=	one2many_one2many
ENSG00000160803 (known) ENSG00000177613	=	one2many_one2many
ENSG00000165704 (known) ENSG00000165704	=	one2many_one2many
ENSG00000166200 (known) ENSG00000169727	=	one2one_one2one
ENSG00000166888 (known) ENSG00000166888	=	one2many_one2many
ENSG00000167005 (known) ENSG00000167005	=	one2one_one2one
ENSG00000168028 (known) ENSG00000171858	=	one2many_one2one
ENSG00000168397 (known) ENSG00000170296	=	one2many_one2many
ENSG00000168610 (known) ENSG00000168610	=	one2many_one2many
ENSG00000168610 (known) ENSG00000170581	=	one2many_one2many
ENSG00000168765 (known) ENSG00000168765	=	many2many_many2many
ENSG00000169764 (known) ENSG00000169764	=	one2one_one2one
ENSG00000173757 (known) ENSG00000173757	=	one2many_one2many
ENSG00000175792 (known) ENSG00000183207	=	one2one_one2one
ENSG00000177885 (known) ENSG00000177885	=	one2many_one2many
ENSG00000198586 (known) ENSG00000198586	=	one2many_one2many
ENSG00000213366 (known) ENSG00000213366	=	many2many_many2many
