# Supplementary material for: Building and analyzing protein interactome networks by cross-species comparisons
Source: BMC Syst Biol. 2010 Mar 30;4:36. doi: 10.1186/1752-0509-4-36 (PMC2859380; doi:10.1186/1752-0509-4-36)
Supplement: Additional file 6 — Zip Hsap. A zipped folder containing files formatted for use in Cytoscape listed in Supplemental Table 3. These files are for Homo sapiens proteins. [file 1752-0509-4-36-S6.ZIP › hsap/hsap_cele_orthologs.eda]

hsap_cele_orthologs.eda
ENSG00000000419 (predicted) ENSG00000115339	=	Y66H1A.2_Y39E4B.12
ENSG00000000419 (predicted) ENSG00000139629	=	Y66H1A.2_Y39E4B.12
ENSG00000000419 (predicted) ENSG00000119514	=	Y66H1A.2_Y39E4B.12
ENSG00000001084 (predicted) ENSG00000023909	=	F37B12.2_E01A2.1
ENSG00000001167 (predicted) ENSG00000213453	=	T08D10.1_C54F6.14
ENSG00000001167 (predicted) ENSG00000102882	=	T08D10.1_F43C1.2
ENSG00000001167 (predicted) ENSG00000219507	=	T08D10.1_C54F6.14
ENSG00000001167 (predicted) ENSG00000167996	=	T08D10.1_C54F6.14
ENSG00000001167 (predicted) ENSG00000181867	=	T08D10.1_C54F6.14
ENSG00000001167 (predicted) ENSG00000219186	=	T08D10.1_C54F6.14
ENSG00000001167 (predicted) ENSG00000132446	=	T08D10.1_C54F6.14
ENSG00000001167 (predicted) ENSG00000087086	=	T08D10.1_C54F6.14
ENSG00000001167 (predicted) ENSG00000100030	=	T08D10.1_F43C1.2
ENSG00000002549 (predicted) ENSG00000170323	=	ZK353.6_W02D3.5
ENSG00000002549 (predicted) ENSG00000205186	=	ZK353.6_W02D3.5
ENSG00000002549 (predicted) ENSG00000164687	=	ZK353.6_W02D3.5
ENSG00000002549 (predicted) ENSG00000217768	=	ZK353.6_W02D3.5
ENSG00000002549 (predicted) ENSG00000215440	=	ZK353.6_ZK353.6
ENSG00000002549 (predicted) ENSG00000002549	=	ZK353.6_ZK353.6
ENSG00000002549 (predicted) ENSG00000147588	=	ZK353.6_W02D3.5
ENSG00000002549 (predicted) ENSG00000214004	=	ZK353.6_W02D3.5
ENSG00000002549 (predicted) ENSG00000197416	=	ZK353.6_W02D3.5
ENSG00000002549 (predicted) ENSG00000164434	=	ZK353.6_W02D3.5
ENSG00000002549 (predicted) ENSG00000121769	=	ZK353.6_W02D3.5
ENSG00000002745 (predicted) ENSG00000161960	=	W08D2.1_F57B9.6
ENSG00000002745 (predicted) ENSG00000156976	=	W08D2.1_F57B9.6
ENSG00000002834 (predicted) ENSG00000165392	=	F42H10.3_F18C5.2
ENSG00000003400 (predicted) ENSG00000177182	=	Y48E1B.13_H06O01.3
ENSG00000003400 (predicted) ENSG00000140522	=	Y48E1B.13_H06O01.3
ENSG00000003400 (predicted) ENSG00000146352	=	Y48E1B.13_H06O01.3
ENSG00000003400 (predicted) ENSG00000100003	=	Y48E1B.13_H06O01.3
ENSG00000003400 (predicted) ENSG00000106610	=	Y48E1B.13_F18E2.3
ENSG00000003400 (predicted) ENSG00000119688	=	Y48E1B.13_C54G10.3
ENSG00000003400 (predicted) ENSG00000066923	=	Y48E1B.13_F18E2.3
ENSG00000003400 (predicted) ENSG00000118007	=	Y48E1B.13_F18E2.3
ENSG00000003400 (predicted) ENSG00000088205	=	Y48E1B.13_B0511.6
ENSG00000003400 (predicted) ENSG00000124120	=	Y48E1B.13_H06O01.3
ENSG00000003400 (predicted) ENSG00000160828	=	Y48E1B.13_F18E2.3
ENSG00000003400 (predicted) ENSG00000138018	=	Y48E1B.13_F54D7.2
ENSG00000003400 (predicted) ENSG00000100012	=	Y48E1B.13_H06O01.3
ENSG00000003400 (predicted) ENSG00000133488	=	Y48E1B.13_H06O01.3
ENSG00000003400 (predicted) ENSG00000170409	=	Y48E1B.13_F18E2.3
ENSG00000003400 (predicted) ENSG00000205583	=	Y48E1B.13_F18E2.3
ENSG00000003400 (predicted) ENSG00000174353	=	Y48E1B.13_F18E2.3
ENSG00000003400 (predicted) ENSG00000100029	=	Y48E1B.13_R13A5.12
ENSG00000003400 (predicted) ENSG00000214491	=	Y48E1B.13_H06O01.3
ENSG00000003400 (predicted) ENSG00000101972	=	Y48E1B.13_F18E2.3
ENSG00000004139 (predicted) ENSG00000099995	=	F13B10.1_W07E6.4
ENSG00000004139 (predicted) ENSG00000115593	=	F13B10.1_T22A3.4
ENSG00000004139 (predicted) ENSG00000151475	=	F13B10.1_T27E9.1
ENSG00000004139 (predicted) ENSG00000185420	=	F13B10.1_T22A3.4
ENSG00000004139 (predicted) ENSG00000169100	=	F13B10.1_T27E9.1
ENSG00000004139 (predicted) ENSG00000215475	=	F13B10.1_Y37E11AR.2
ENSG00000004139 (predicted) ENSG00000004139	=	F13B10.1_F13B10.1
ENSG00000004139 (predicted) ENSG00000196470	=	F13B10.1_Y37E11AR.2
ENSG00000004139 (predicted) ENSG00000164733	=	F13B10.1_W07B8.5
ENSG00000004139 (predicted) ENSG00000151729	=	F13B10.1_T27E9.1
ENSG00000004139 (predicted) ENSG00000196177	=	F13B10.1_C55B7.4
ENSG00000004139 (predicted) ENSG00000005022	=	F13B10.1_T27E9.1
ENSG00000004139 (predicted) ENSG00000105576	=	F13B10.1_R06A4.4
ENSG00000004139 (predicted) ENSG00000181788	=	F13B10.1_Y37E11AR.2
ENSG00000004139 (predicted) ENSG00000143499	=	F13B10.1_T22A3.4
ENSG00000004139 (predicted) ENSG00000083312	=	F13B10.1_R06A4.4
ENSG00000004142 (predicted) ENSG00000137094	=	ZK652.10_F54D5.8
ENSG00000004142 (predicted) ENSG00000162616	=	ZK652.10_F54D5.8
ENSG00000004142 (predicted) ENSG00000132002	=	ZK652.10_F54D5.8
ENSG00000004142 (predicted) ENSG00000187726	=	ZK652.10_F54D5.8
ENSG00000004142 (predicted) ENSG00000125743	=	ZK652.10_C52E4.3
ENSG00000004487 (predicted) ENSG00000089902	=	Y40B1B.6_D1014.8
ENSG00000004487 (predicted) ENSG00000167771	=	Y40B1B.6_D1014.8
ENSG00000004487 (predicted) ENSG00000117625	=	Y40B1B.6_D1014.8
ENSG00000004776 (predicted) ENSG00000109846	=	F52E1.7_F52E1.7/F38E11.2_C14B9.1
ENSG00000004776 (predicted) ENSG00000160202	=	F52E1.7_F52E1.7/F38E11.2_C14B9.1
ENSG00000004776 (predicted) ENSG00000115267	=	F43D9.4_F15B10.2
ENSG00000004776 (predicted) ENSG00000177885	=	F43D9.4_C14F5.5
ENSG00000004776 (predicted) ENSG00000101182	=	F52E1.7_C36B1.4
ENSG00000004776 (predicted) ENSG00000107201	=	F43D9.4_F15B10.2
ENSG00000004776 (predicted) ENSG00000051180	=	C14B9.1_Y43C5A.6
ENSG00000004776 (predicted) ENSG00000004776	=	F52E1.7_F52E1.7/F38E11.2_C14B9.1
ENSG00000004776 (predicted) ENSG00000128654	=	F52E1.7_ZC97.1
ENSG00000004776 (predicted) ENSG00000154611	=	F52E1.7_C36B1.4
ENSG00000004776 (predicted) ENSG00000108771	=	F43D9.4_F15B10.2
ENSG00000004776 (predicted) ENSG00000110367	=	F52E1.7_C07H6.5
ENSG00000004846 (predicted) ENSG00000117461	=	T21E8.1_Y110A7A.10
ENSG00000004846 (predicted) ENSG00000105647	=	T21E8.1_Y110A7A.10
ENSG00000004846 (predicted) ENSG00000145675	=	T21E8.1_Y110A7A.10
ENSG00000004897 (predicted) ENSG00000134308	=	Y110A7A.17_F52D10.3
ENSG00000004897 (predicted) ENSG00000116350	=	Y110A7A.17_W02B12.2
ENSG00000004897 (predicted) ENSG00000217624	=	Y110A7A.17_F52D10.3
ENSG00000004897 (predicted) ENSG00000166913	=	Y110A7A.17_F52D10.3
ENSG00000004897 (predicted) ENSG00000124193	=	Y110A7A.17_W02B12.2
ENSG00000004897 (predicted) ENSG00000164924	=	Y110A7A.17_F52D10.3
ENSG00000004897 (predicted) ENSG00000128245	=	Y110A7A.17_F52D10.3
ENSG00000004897 (predicted) ENSG00000175793	=	Y110A7A.17_F52D10.3
ENSG00000004897 (predicted) ENSG00000170027	=	Y110A7A.17_F52D10.3
ENSG00000004975 (predicted) ENSG00000172432	=	C34F11.9_T04H1.2
ENSG00000005007 (predicted) ENSG00000121022	=	Y48G8AL.6_B0547.1
ENSG00000005022 (predicted) ENSG00000156973	=	T27E9.1_C27H5.1
ENSG00000005022 (predicted) ENSG00000169756	=	T27E9.1_F14D12.2
ENSG00000005022 (predicted) ENSG00000184115	=	T27E9.1_F14D12.2
ENSG00000005022 (predicted) ENSG00000047932	=	T27E9.1_ZK849.2
ENSG00000005022 (predicted) ENSG00000186148	=	T27E9.1_F14D12.2
ENSG00000005022 (predicted) ENSG00000072163	=	T27E9.1_F14D12.2
ENSG00000005022 (predicted) ENSG00000175203	=	T27E9.1_C28H8.12
ENSG00000005022 (predicted) ENSG00000116171	=	T27E9.1_Y57A10C.6
ENSG00000005022 (predicted) ENSG00000094880	=	T27E9.1_F10C5.1
ENSG00000005206 (predicted) ENSG00000144134	=	C36B1.12_K01G5.4
ENSG00000005206 (predicted) ENSG00000079974	=	C36B1.12_K01G5.4
ENSG00000005206 (predicted) ENSG00000132341	=	C36B1.12_K01G5.4
ENSG00000005471 (predicted) ENSG00000145675	=	T21E8.1_Y110A7A.10
ENSG00000005471 (predicted) ENSG00000105647	=	T21E8.1_Y110A7A.10
ENSG00000005471 (predicted) ENSG00000117461	=	T21E8.1_Y110A7A.10
ENSG00000006116 (predicted) ENSG00000010165	=	C46C11.3_C01B10.8
ENSG00000006125 (known) ENSG00000129354	=	Y71H2B.10_K11D2.3
ENSG00000006125 (known) ENSG00000072958	=	Y71H2B.10_K11D2.3
ENSG00000006282 (predicted) ENSG00000213923	=	B0495.5_F46F2.2
ENSG00000006282 (predicted) ENSG00000141551	=	B0495.5_F46F2.2
ENSG00000006652 (predicted) ENSG00000164080	=	F58B3.6_C27B7.4
ENSG00000007350 (predicted) ENSG00000108771	=	F01G10.1_F15B10.2
ENSG00000007350 (predicted) ENSG00000134371	=	F01G10.1_F35F11.1
ENSG00000007350 (predicted) ENSG00000115267	=	F01G10.1_F15B10.2
ENSG00000007350 (predicted) ENSG00000107201	=	F01G10.1_F15B10.2
ENSG00000007372 (predicted) ENSG00000137073	=	F14F3.1_R119.4
ENSG00000007372 (predicted) ENSG00000185359	=	F14F3.1_C07G1.5
ENSG00000007372 (predicted) ENSG00000140990	=	F14F3.1_F59C6.5
ENSG00000007372 (predicted) ENSG00000104695	=	F14F3.1_F38H4.9
ENSG00000007372 (predicted) ENSG00000038358	=	F14F3.1_Y44E3A.6
ENSG00000007372 (predicted) ENSG00000112531	=	F14F3.1_T21G5.5
ENSG00000007372 (predicted) ENSG00000138768	=	F14F3.1_K09B11.9
ENSG00000007372 (predicted) ENSG00000166889	=	F14F3.1_R12B2.5
ENSG00000007372 (predicted) ENSG00000113575	=	F14F3.1_F38H4.9
ENSG00000007372 (predicted) ENSG00000180901	=	F14F3.1_C52B11.2
ENSG00000007372 (predicted) ENSG00000198373	=	F14F3.1_Y65B4BR.4
ENSG00000007372 (predicted) ENSG00000204435	=	F14F3.1_T01G9.6
ENSG00000007372 (predicted) ENSG00000148303	=	F14F3.1_Y24D9A.4
ENSG00000007372 (predicted) ENSG00000188038	=	F14F3.1_Y44E3A.6
ENSG00000007372 (predicted) ENSG00000187838	=	F14F3.1_ZK1053.5/F14F3.1_T22H2.5
ENSG00000007372 (predicted) ENSG00000164080	=	F14F3.1_C27B7.4
ENSG00000007372 (predicted) ENSG00000143569	=	F14F3.1_R119.4
ENSG00000007372 (predicted) ENSG00000078747	=	F14F3.1_Y65B4BR.4
ENSG00000007372 (predicted) ENSG00000123124	=	F14F3.1_Y65B4BR.4
ENSG00000007372 (predicted) ENSG00000175886	=	F14F3.1_Y24D9A.4
ENSG00000007372 (predicted) ENSG00000124785	=	F14F3.1_Y44E3A.6
ENSG00000007520 (predicted) ENSG00000097046	=	F52C12.2_C34G6.5
ENSG00000008018 (predicted) ENSG00000066654	=	C02F5.9_W02G9.3
ENSG00000008018 (predicted) ENSG00000177000	=	C02F5.9_C06A8.1
ENSG00000008018 (predicted) ENSG00000172409	=	C02F5.9_F59A2.4
ENSG00000008018 (predicted) ENSG00000131473	=	C02F5.9_D1005.1
ENSG00000008018 (predicted) ENSG00000159720	=	C02F5.9_C30F8.2
ENSG00000008018 (predicted) ENSG00000147614	=	C02F5.9_C30F8.2
ENSG00000008018 (predicted) ENSG00000111361	=	C02F5.9_ZK1098.4
ENSG00000008256 (predicted) ENSG00000115165	=	K06H7.4_F30F8.3
ENSG00000008256 (predicted) ENSG00000161835	=	K06H7.4_F30F8.3
ENSG00000008294 (predicted) ENSG00000104892	=	ZK1098.10_C18C4.10
ENSG00000008294 (predicted) ENSG00000126214	=	ZK1098.10_C18C4.10
ENSG00000008294 (predicted) ENSG00000077549	=	ZK1098.10_M106.5
ENSG00000008294 (predicted) ENSG00000137171	=	ZK1098.10_C18C4.10
ENSG00000008294 (predicted) ENSG00000107815	=	ZK1098.10_F46G11.1
ENSG00000008294 (predicted) ENSG00000141627	=	ZK1098.10_C47D12.2
ENSG00000008294 (predicted) ENSG00000174996	=	ZK1098.10_C18C4.10
ENSG00000008323 (predicted) ENSG00000047932	=	T08H4.1_ZK849.2
ENSG00000008988 (predicted) ENSG00000094880	=	Y105E8A.16_F10C5.1
ENSG00000010165 (predicted) ENSG00000075461	=	C01B10.8_C46C11.3
ENSG00000010165 (predicted) ENSG00000166862	=	C01B10.8_C46C11.3
ENSG00000010165 (predicted) ENSG00000137343	=	C01B10.8_W06B11.1
ENSG00000010165 (predicted) ENSG00000142408	=	C01B10.8_C46C11.3
ENSG00000010165 (predicted) ENSG00000205022	=	C01B10.8_C17E4.5
ENSG00000010165 (predicted) ENSG00000100836	=	C01B10.8_C17E4.5
ENSG00000010165 (predicted) ENSG00000173473	=	C01B10.8_Y113G7B.23
ENSG00000010165 (predicted) ENSG00000100216	=	C01B10.8_W10D9.5
ENSG00000010165 (predicted) ENSG00000139613	=	C01B10.8_Y113G7B.23
ENSG00000010165 (predicted) ENSG00000067177	=	C01B10.8_C14B9.8
ENSG00000010165 (predicted) ENSG00000044446	=	C01B10.8_C14B9.8
ENSG00000010244 (predicted) ENSG00000154473	=	B0035.1_Y54G9A.6
ENSG00000010256 (predicted) ENSG00000112531	=	F56D2.1_T23G11.3
ENSG00000010256 (predicted) ENSG00000138768	=	F56D2.1_K09B11.9
ENSG00000011052 (known) ENSG00000103200	=	F25H2.5_F25H2.5
ENSG00000011052 (known) ENSG00000103024	=	F25H2.5_F25H2.5
ENSG00000011052 (known) ENSG00000011052	=	F25H2.5_F25H2.5
ENSG00000011052 (predicted) ENSG00000123009	=	F25H2.5_F25H2.5
ENSG00000011132 (predicted) ENSG00000107551	=	C09H6.2_B0496.7
ENSG00000011132 (predicted) ENSG00000034053	=	C09H6.2_C09H6.2
ENSG00000011132 (predicted) ENSG00000107282	=	C09H6.2_C09H6.2
ENSG00000011132 (predicted) ENSG00000146215	=	C09H6.2_B0496.7
ENSG00000011132 (predicted) ENSG00000011132	=	C09H6.2_C09H6.2
ENSG00000011132 (predicted) ENSG00000213145	=	C09H6.2_B0496.7
ENSG00000011132 (predicted) ENSG00000169435	=	C09H6.2_B0496.7
ENSG00000011132 (predicted) ENSG00000182809	=	C09H6.2_B0496.7
ENSG00000011132 (predicted) ENSG00000101265	=	C09H6.2_B0496.7
ENSG00000011177 (predicted) ENSG00000148498	=	F42A10.3_F54E7.3
ENSG00000011177 (predicted) ENSG00000131143	=	F42A10.3_W09C5.8
ENSG00000011177 (predicted) ENSG00000066654	=	F42A10.3_W02G9.3
ENSG00000011177 (predicted) ENSG00000205940	=	F42A10.3_C47E8.5
ENSG00000011177 (predicted) ENSG00000065833	=	F42A10.3_Y48B6A.12
ENSG00000011177 (predicted) ENSG00000131055	=	F42A10.3_W09C5.8
ENSG00000011177 (predicted) ENSG00000181359	=	F42A10.3_C47E8.5
ENSG00000011177 (predicted) ENSG00000096384	=	F42A10.3_C47E8.5
ENSG00000011177 (predicted) ENSG00000205527	=	F42A10.3_C47E8.5
ENSG00000011177 (predicted) ENSG00000183199	=	F42A10.3_C47E8.5
ENSG00000011177 (predicted) ENSG00000205100	=	F42A10.3_C47E8.5
ENSG00000011177 (predicted) ENSG00000116117	=	F42A10.3_F54E7.3
ENSG00000011177 (predicted) ENSG00000080824	=	F42A10.3_C47E8.5
ENSG00000011177 (predicted) ENSG00000082212	=	F42A10.3_Y48B6A.12
ENSG00000011177 (predicted) ENSG00000151376	=	F42A10.3_Y48B6A.12
ENSG00000011177 (predicted) ENSG00000205955	=	F42A10.3_C47E8.5
ENSG00000011304 (predicted) ENSG00000064655	=	D2089.4_C49A1.4
ENSG00000011304 (predicted) ENSG00000104313	=	D2089.4_C49A1.4
ENSG00000011304 (predicted) ENSG00000112319	=	D2089.4_C49A1.4
ENSG00000011304 (predicted) ENSG00000158161	=	D2089.4_C49A1.4
ENSG00000011376 (predicted) ENSG00000157483	=	ZK524.3_F29D10.4
ENSG00000011376 (predicted) ENSG00000142347	=	ZK524.3_F29D10.4
ENSG00000011405 (predicted) ENSG00000187838	=	F39B1.1_ZK1053.5
ENSG00000011405 (predicted) ENSG00000197070	=	F39B1.1_R06B9.1
ENSG00000011405 (predicted) ENSG00000205784	=	F39B1.1_R06B9.1
ENSG00000011485 (predicted) ENSG00000149923	=	Y39B6A.2_Y75B8A.30
ENSG00000011485 (predicted) ENSG00000168890	=	Y39B6A.2_C33A11.2
ENSG00000011485 (predicted) ENSG00000180061	=	Y39B6A.2_C33A11.2
ENSG00000011485 (predicted) ENSG00000181524	=	Y39B6A.2_D1007.12
ENSG00000011485 (predicted) ENSG00000156171	=	Y39B6A.2_C33A11.2
ENSG00000011485 (predicted) ENSG00000136048	=	Y39B6A.2_C33A11.2
ENSG00000011485 (predicted) ENSG00000114391	=	Y39B6A.2_D1007.12
ENSG00000012061 (known) ENSG00000175595	=	F10G8.7_C47D12.8
ENSG00000013016 (predicted) ENSG00000133318	=	W06H8.1_W06A7.3
ENSG00000013016 (predicted) ENSG00000139970	=	W06H8.1_W06A7.3
ENSG00000013016 (predicted) ENSG00000115310	=	W06H8.1_W06A7.3
ENSG00000013016 (predicted) ENSG00000125744	=	W06H8.1_W06A7.3
ENSG00000013275 (known) ENSG00000165916	=	F23F12.6_F56H1.4
ENSG00000013275 (predicted) ENSG00000134202	=	F23F12.6_T28A11.11
ENSG00000013275 (predicted) ENSG00000168765	=	F23F12.6_T28A11.11
ENSG00000013275 (predicted) ENSG00000213366	=	F23F12.6_T28A11.11
ENSG00000013275 (predicted) ENSG00000134201	=	F23F12.6_T28A11.11
ENSG00000013275 (predicted) ENSG00000159352	=	F23F12.6_B0205.3
ENSG00000013275 (predicted) ENSG00000013275	=	F23F12.6_F23F12.6
ENSG00000013275 (predicted) ENSG00000134184	=	F23F12.6_T28A11.11
ENSG00000013275 (predicted) ENSG00000084207	=	F23F12.6_T28A11.11
ENSG00000015171 (predicted) ENSG00000205784	=	F23H11.1_F48F7.7
ENSG00000015171 (predicted) ENSG00000089685	=	F23H11.1_T27F2.3
ENSG00000015171 (predicted) ENSG00000197070	=	F23H11.1_F48F7.7
ENSG00000020219 (predicted) ENSG00000107201	=	Y55F3AR.3_F15B10.2
ENSG00000020219 (predicted) ENSG00000108771	=	Y55F3AR.3_F15B10.2
ENSG00000020219 (predicted) ENSG00000115267	=	Y55F3AR.3_F15B10.2
ENSG00000020922 (predicted) ENSG00000165169	=	ZC302.1_F13G3.4
ENSG00000020922 (predicted) ENSG00000146425	=	ZC302.1_F13G3.4
ENSG00000021826 (predicted) ENSG00000204435	=	D2085.1_T01G9.6
ENSG00000023608 (predicted) ENSG00000106631	=	F08F3.9_C36E6.5
ENSG00000023608 (predicted) ENSG00000180209	=	F08F3.9_C36E6.5
ENSG00000023608 (predicted) ENSG00000111245	=	F08F3.9_C36E6.5
ENSG00000023608 (predicted) ENSG00000214247	=	F08F3.9_C36E6.5
ENSG00000023608 (predicted) ENSG00000075415	=	F08F3.9_F01G4.6
ENSG00000023608 (predicted) ENSG00000106436	=	F08F3.9_C36E6.5
ENSG00000023608 (predicted) ENSG00000215375	=	F08F3.9_C36E6.5
ENSG00000023909 (predicted) ENSG00000138621	=	E01A2.1_F25H9.6
ENSG00000024422 (predicted) ENSG00000115310	=	W06H8.1_W06A7.3
ENSG00000024422 (predicted) ENSG00000139970	=	W06H8.1_W06A7.3
ENSG00000024422 (predicted) ENSG00000133318	=	W06H8.1_W06A7.3
ENSG00000024422 (predicted) ENSG00000125744	=	W06H8.1_W06A7.3
ENSG00000025039 (predicted) ENSG00000079974	=	Y24F12A.2_K01G5.4
ENSG00000025039 (predicted) ENSG00000132341	=	Y24F12A.2_K01G5.4
ENSG00000025039 (predicted) ENSG00000144134	=	Y24F12A.2_K01G5.4
ENSG00000025039 (predicted) ENSG00000164754	=	Y24F12A.2_F10G7.4
ENSG00000026036 (predicted) ENSG00000183093	=	F25H2.13_W09D10.3
ENSG00000026036 (predicted) ENSG00000149823	=	F25H2.13_B0414.8
ENSG00000028310 (predicted) ENSG00000104892	=	C01H6.7_C18C4.10
ENSG00000028310 (predicted) ENSG00000126214	=	C01H6.7_C18C4.10
ENSG00000028310 (predicted) ENSG00000137171	=	C01H6.7_C18C4.10
ENSG00000028310 (predicted) ENSG00000174996	=	C01H6.7_C18C4.10
ENSG00000028528 (predicted) ENSG00000089006	=	C05D9.1_Y59A8B.22
ENSG00000028528 (predicted) ENSG00000108294	=	C05D9.1_Y38A8.2
ENSG00000028528 (predicted) ENSG00000133318	=	C05D9.1_W06A7.3
ENSG00000028528 (predicted) ENSG00000115310	=	C05D9.1_W06A7.3
ENSG00000028528 (predicted) ENSG00000139668	=	C05D9.1_D2013.2
ENSG00000028528 (predicted) ENSG00000085449	=	C05D9.1_D2013.2
ENSG00000028528 (predicted) ENSG00000172803	=	C05D9.1_Y59A8B.22
ENSG00000028528 (predicted) ENSG00000159685	=	C05D9.1_C36H8.1
ENSG00000028528 (predicted) ENSG00000136986	=	C05D9.1_F25D7.1
ENSG00000028528 (predicted) ENSG00000106554	=	C05D9.1_C36H8.1
ENSG00000028528 (predicted) ENSG00000139970	=	C05D9.1_W06A7.3
ENSG00000028528 (predicted) ENSG00000129515	=	C05D9.1_Y59A8B.22
ENSG00000028528 (predicted) ENSG00000125744	=	C05D9.1_W06A7.3
ENSG00000029364 (predicted) ENSG00000170365	=	T01D3.5_ZK370.2
ENSG00000029364 (predicted) ENSG00000166949	=	T01D3.5_ZK370.2
ENSG00000029364 (predicted) ENSG00000113658	=	T01D3.5_ZK370.2
ENSG00000029364 (predicted) ENSG00000120693	=	T01D3.5_ZK370.2
ENSG00000029364 (predicted) ENSG00000175387	=	T01D3.5_ZK370.2
ENSG00000029725 (known) ENSG00000154710	=	F01F1.4_Y39A1A.5
ENSG00000029725 (predicted) ENSG00000163362	=	F01F1.4_F07C6.4
ENSG00000029725 (predicted) ENSG00000107815	=	F01F1.4_F46G11.1
ENSG00000029725 (predicted) ENSG00000144744	=	F01F1.4_F11H8.1
ENSG00000029725 (predicted) ENSG00000114541	=	F01F1.4_F07C6.4
ENSG00000029725 (predicted) ENSG00000151474	=	F01F1.4_F07C6.4
ENSG00000033627 (predicted) ENSG00000117054	=	VW02B12L.1_T25G12.5
ENSG00000034053 (predicted) ENSG00000034053	=	C09H6.2_C09H6.2
ENSG00000034053 (predicted) ENSG00000107282	=	C09H6.2_C09H6.2
ENSG00000034053 (predicted) ENSG00000169435	=	C09H6.2_B0496.7
ENSG00000034053 (predicted) ENSG00000107551	=	C09H6.2_B0496.7
ENSG00000034053 (predicted) ENSG00000146215	=	C09H6.2_B0496.7
ENSG00000034053 (predicted) ENSG00000182809	=	C09H6.2_B0496.7
ENSG00000034053 (predicted) ENSG00000213145	=	C09H6.2_B0496.7
ENSG00000034053 (predicted) ENSG00000101265	=	C09H6.2_B0496.7
ENSG00000035141 (predicted) ENSG00000180061	=	ZK637.2_C33A11.2
ENSG00000035141 (predicted) ENSG00000168890	=	ZK637.2_C33A11.2
ENSG00000035141 (predicted) ENSG00000156171	=	ZK637.2_C33A11.2
ENSG00000035141 (predicted) ENSG00000136048	=	ZK637.2_C33A11.2
ENSG00000035403 (predicted) ENSG00000100030	=	ZC477.9_F43C1.2
ENSG00000035403 (predicted) ENSG00000102882	=	ZC477.9_F43C1.2
ENSG00000035928 (known) ENSG00000133119	=	C54G10.2_C39E9.13
ENSG00000035928 (known) ENSG00000163918	=	C54G10.2_F31E3.3
ENSG00000035928 (predicted) ENSG00000132646	=	C54G10.2_W03D2.4
ENSG00000036257 (predicted) ENSG00000110906	=	Y108G3AL.1_D2045.8
ENSG00000036257 (predicted) ENSG00000180901	=	Y108G3AL.1_C52B11.2
ENSG00000036257 (predicted) ENSG00000150401	=	Y108G3AL.1_H38K22.2
ENSG00000036257 (predicted) ENSG00000043093	=	Y108G3AL.1_H38K22.2
ENSG00000036257 (predicted) ENSG00000109079	=	Y108G3AL.1_D2045.8
ENSG00000036257 (predicted) ENSG00000174943	=	Y108G3AL.1_D2045.8
ENSG00000041357 (predicted) ENSG00000166887	=	Y110A7A.14_T08G5.5
ENSG00000042022 (predicted) ENSG00000172992	=	Y55F3AM.10_T05G5.5
ENSG00000042022 (predicted) ENSG00000141985	=	Y55F3AM.10_T04D1.3
ENSG00000042022 (predicted) ENSG00000127884	=	Y55F3AM.10_T05G5.6
ENSG00000042022 (predicted) ENSG00000140600	=	Y55F3AM.10_T04D1.3
ENSG00000042022 (predicted) ENSG00000107295	=	Y55F3AM.10_T04D1.3
ENSG00000043093 (predicted) ENSG00000129559	=	H38K22.2_F45H11.2
ENSG00000044115 (known) ENSG00000168036	=	R13H4.4_K05C4.6
ENSG00000044115 (predicted) ENSG00000173801	=	R13H4.4_K05C4.6
ENSG00000044574 (predicted) ENSG00000168610	=	F43E2.8_Y51H4A.17
ENSG00000044574 (predicted) ENSG00000126561	=	F43E2.8_Y51H4A.17
ENSG00000044574 (predicted) ENSG00000138378	=	F43E2.8_Y51H4A.17
ENSG00000044574 (predicted) ENSG00000173757	=	F43E2.8_Y51H4A.17
ENSG00000044574 (predicted) ENSG00000166888	=	F43E2.8_Y51H4A.17
ENSG00000044574 (predicted) ENSG00000108771	=	C15H9.6_F15B10.2/F43E2.8_F15B10.2
ENSG00000044574 (predicted) ENSG00000170581	=	F43E2.8_Y51H4A.17
ENSG00000044574 (predicted) ENSG00000115267	=	C15H9.6_F15B10.2/F43E2.8_F15B10.2
ENSG00000044574 (predicted) ENSG00000107201	=	C15H9.6_F15B10.2/F43E2.8_F15B10.2
ENSG00000044574 (predicted) ENSG00000115415	=	F43E2.8_Y51H4A.17
ENSG00000044574 (predicted) ENSG00000173692	=	C15H9.6_C23G10.4
ENSG00000047056 (predicted) ENSG00000175115	=	C05D2.10_T18H9.7
ENSG00000047056 (predicted) ENSG00000179364	=	C05D2.10_T18H9.7
ENSG00000047932 (predicted) ENSG00000107164	=	ZK849.2_C12D8.1
ENSG00000047932 (predicted) ENSG00000214629	=	ZK849.2_B0393.1
ENSG00000047932 (predicted) ENSG00000204437	=	ZK849.2_T03E6.7
ENSG00000047932 (predicted) ENSG00000161835	=	ZK849.2_F30F8.3
ENSG00000047932 (predicted) ENSG00000047932	=	ZK849.2_ZK849.2
ENSG00000047932 (predicted) ENSG00000185973	=	ZK849.2_M05D6.7
ENSG00000047932 (predicted) ENSG00000140990	=	ZK849.2_F59C6.5
ENSG00000047932 (predicted) ENSG00000104695	=	ZK849.2_F38H4.9
ENSG00000047932 (predicted) ENSG00000113575	=	ZK849.2_F38H4.9
ENSG00000047932 (predicted) ENSG00000131473	=	ZK849.2_D1005.1
ENSG00000047932 (predicted) ENSG00000168264	=	ZK849.2_M04G12.1
ENSG00000047932 (predicted) ENSG00000170604	=	ZK849.2_M04G12.1
ENSG00000047932 (predicted) ENSG00000119669	=	ZK849.2_M04G12.1
ENSG00000047932 (predicted) ENSG00000205246	=	ZK849.2_B0393.1
ENSG00000047932 (predicted) ENSG00000089157	=	ZK849.2_F25H2.10
ENSG00000047932 (predicted) ENSG00000214896	=	ZK849.2_B0393.1
ENSG00000047932 (predicted) ENSG00000137574	=	ZK849.2_T08G11.4
ENSG00000047932 (predicted) ENSG00000183298	=	ZK849.2_B0393.1
ENSG00000047932 (predicted) ENSG00000151729	=	ZK849.2_T27E9.1
ENSG00000047932 (predicted) ENSG00000162613	=	ZK849.2_C12D8.1
ENSG00000047932 (predicted) ENSG00000151475	=	ZK849.2_T27E9.1
ENSG00000047932 (predicted) ENSG00000163131	=	ZK849.2_T03E6.7
ENSG00000047932 (predicted) ENSG00000124171	=	ZK849.2_T26E3.3
ENSG00000047932 (predicted) ENSG00000135047	=	ZK849.2_T03E6.7
ENSG00000047932 (predicted) ENSG00000115165	=	ZK849.2_F30F8.3
ENSG00000047932 (predicted) ENSG00000168028	=	ZK849.2_B0393.1
ENSG00000047932 (predicted) ENSG00000136943	=	ZK849.2_T03E6.7
ENSG00000047932 (predicted) ENSG00000088247	=	ZK849.2_C12D8.1
ENSG00000047932 (predicted) ENSG00000178184	=	ZK849.2_T26E3.3
ENSG00000047932 (predicted) ENSG00000164329	=	ZK849.2_F31C3.2
ENSG00000047932 (predicted) ENSG00000188856	=	ZK849.2_B0393.1
ENSG00000047932 (predicted) ENSG00000143387	=	ZK849.2_T03E6.7
ENSG00000047932 (predicted) ENSG00000169100	=	ZK849.2_T27E9.1
ENSG00000047932 (predicted) ENSG00000171680	=	ZK849.2_T08H4.1
ENSG00000047932 (predicted) ENSG00000102981	=	ZK849.2_T26E3.3
ENSG00000047932 (predicted) ENSG00000205171	=	ZK849.2_B0393.1
ENSG00000048392 (predicted) ENSG00000048392	=	C03C10.3_C03C10.3
ENSG00000048392 (predicted) ENSG00000171848	=	C03C10.3_C03C10.3
ENSG00000048392 (predicted) ENSG00000149100	=	C03C10.3_K08F11.3
ENSG00000048707 (predicted) ENSG00000141646	=	C25H3.8_R12B2.1
ENSG00000048740 (predicted) ENSG00000162374	=	T01D1.2_F35H8.5
ENSG00000048740 (predicted) ENSG00000066044	=	T01D1.2_F35H8.5
ENSG00000048740 (predicted) ENSG00000112183	=	T01D1.2_T22B2.4
ENSG00000048740 (predicted) ENSG00000107105	=	T01D1.2_F35H8.5
ENSG00000048740 (predicted) ENSG00000196361	=	T01D1.2_F35H8.5
ENSG00000048740 (predicted) ENSG00000143228	=	T01D1.2_R12B2.4
ENSG00000048740 (predicted) ENSG00000132819	=	T01D1.2_T22B2.4
ENSG00000049245 (known) ENSG00000103496	=	T10H9.4_F56A8.7
ENSG00000049245 (predicted) ENSG00000099365	=	T10H9.4_F56A8.7
ENSG00000049245 (predicted) ENSG00000111450	=	T10H9.4_F56A8.7
ENSG00000049245 (predicted) ENSG00000166900	=	T10H9.4_F56A8.7
ENSG00000049245 (predicted) ENSG00000106089	=	T10H9.4_F56A8.7
ENSG00000049246 (predicted) ENSG00000111802	=	F47F6.1_Y63D3A.4
ENSG00000049319 (predicted) ENSG00000175895	=	F42F12.3_ZK632.12
ENSG00000049319 (predicted) ENSG00000167004	=	F42F12.3_H06O01.1
ENSG00000049541 (known) ENSG00000111445	=	F58F6.4_F44B9.8
ENSG00000049541 (predicted) ENSG00000142937	=	F58F6.4_F42C5.8
ENSG00000049541 (predicted) ENSG00000100029	=	F58F6.4_R13A5.12
ENSG00000049541 (predicted) ENSG00000214310	=	F58F6.4_F42C5.8
ENSG00000049541 (predicted) ENSG00000132383	=	F58F6.4_F18A1.5
ENSG00000050344 (predicted) ENSG00000160993	=	T19E7.2_F09F7.7
ENSG00000051180 (known) ENSG00000051180	=	Y43C5A.6_Y43C5A.6
ENSG00000051180 (known) ENSG00000103275	=	Y43C5A.6_F29B9.6
ENSG00000051180 (predicted) ENSG00000160202	=	Y43C5A.6_C14B9.1
ENSG00000051180 (predicted) ENSG00000164535	=	Y43C5A.6_F42G9.6
ENSG00000051180 (predicted) ENSG00000085999	=	Y43C5A.6_W06D4.6
ENSG00000051180 (predicted) ENSG00000109846	=	Y43C5A.6_C14B9.1
ENSG00000053702 (predicted) ENSG00000119318	=	C01G5.6_ZK20.3
ENSG00000053702 (predicted) ENSG00000179262	=	C01G5.6_ZK20.3
ENSG00000054116 (predicted) ENSG00000196655	=	ZK1098.5_F36D4.2
ENSG00000054116 (predicted) ENSG00000196459	=	ZK1098.5_W05H7.3
ENSG00000054116 (predicted) ENSG00000181029	=	ZK1098.5_Y57A10A.16
ENSG00000054116 (predicted) ENSG00000066654	=	ZK1098.5_W02G9.3
ENSG00000054116 (predicted) ENSG00000172992	=	ZK1098.5_T05G5.5
ENSG00000054116 (predicted) ENSG00000127884	=	ZK1098.5_T05G5.6
ENSG00000055130 (predicted) ENSG00000135018	=	D2045.6_F15C11.2
ENSG00000055130 (predicted) ENSG00000143839	=	D2045.6_H22K11.1
ENSG00000055130 (predicted) ENSG00000131400	=	D2045.6_H22K11.1
ENSG00000055130 (predicted) ENSG00000131401	=	D2045.6_H22K11.1
ENSG00000055130 (predicted) ENSG00000188021	=	D2045.6_F15C11.2
ENSG00000055130 (predicted) ENSG00000204973	=	D2045.6_H22K11.1
ENSG00000055130 (predicted) ENSG00000172647	=	D2045.6_H22K11.1
ENSG00000055130 (predicted) ENSG00000197860	=	D2045.6_R05F9.10
ENSG00000055130 (predicted) ENSG00000096088	=	D2045.6_H22K11.1
ENSG00000055130 (predicted) ENSG00000180860	=	D2045.6_H22K11.1
ENSG00000055130 (predicted) ENSG00000160803	=	D2045.6_F15C11.2
ENSG00000055130 (predicted) ENSG00000117984	=	D2045.6_H22K11.1
ENSG00000055130 (predicted) ENSG00000196188	=	D2045.6_H22K11.1
ENSG00000055130 (predicted) ENSG00000104969	=	D2045.6_R05F9.10
ENSG00000055130 (predicted) ENSG00000198356	=	D2045.6_ZK637.5
ENSG00000055130 (predicted) ENSG00000175520	=	D2045.6_F15C11.2
ENSG00000055163 (predicted) ENSG00000123338	=	F56A11.1_F28D1.10
ENSG00000055163 (predicted) ENSG00000061676	=	F56A11.1_F28D1.10
ENSG00000055813 (predicted) ENSG00000164109	=	F29G9.2_Y69A2AR.30
ENSG00000055813 (predicted) ENSG00000184902	=	F29G9.2_Y69A2AR.30
ENSG00000055813 (predicted) ENSG00000156697	=	F29G9.2_F27C1.6
ENSG00000055813 (predicted) ENSG00000214320	=	F29G9.2_F27C1.6
ENSG00000055813 (predicted) ENSG00000100030	=	F29G9.2_F43C1.2
ENSG00000055813 (predicted) ENSG00000138303	=	F29G9.2_C23H3.3
ENSG00000055813 (predicted) ENSG00000102882	=	F29G9.2_F43C1.2
ENSG00000056586 (predicted) ENSG00000112319	=	M142.6_C49A1.4
ENSG00000056586 (predicted) ENSG00000064655	=	M142.6_C49A1.4
ENSG00000056586 (predicted) ENSG00000104313	=	M142.6_C49A1.4
ENSG00000056586 (predicted) ENSG00000158161	=	M142.6_C49A1.4
ENSG00000057608 (predicted) ENSG00000141627	=	Y57G11C.10_C47D12.2
ENSG00000057704 (predicted) ENSG00000108433	=	C15H9.4_B0272.2
ENSG00000057935 (predicted) ENSG00000162521	=	T27C4.4_K07A1.12
ENSG00000057935 (predicted) ENSG00000102054	=	T27C4.4_K07A1.12
ENSG00000057935 (predicted) ENSG00000125352	=	T27C4.4_K01G5.1
ENSG00000057935 (predicted) ENSG00000139797	=	T27C4.4_K01G5.1
ENSG00000058262 (predicted) ENSG00000138768	=	Y57G11C.15_K09B11.9
ENSG00000059769 (predicted) ENSG00000197860	=	B0035.2_R05F9.10
ENSG00000059769 (predicted) ENSG00000104969	=	B0035.2_R05F9.10
ENSG00000061656 (predicted) ENSG00000198690	=	F54B11.3_C01G5.8
ENSG00000061676 (known) ENSG00000068793	=	F28D1.10_F56A11.1
ENSG00000061676 (predicted) ENSG00000136381	=	F28D1.10_ZK455.1
ENSG00000061676 (predicted) ENSG00000185697	=	F28D1.10_F32H2.1
ENSG00000061676 (predicted) ENSG00000101057	=	F28D1.10_F32H2.1
ENSG00000061676 (predicted) ENSG00000122729	=	F28D1.10_ZK455.1
ENSG00000061676 (predicted) ENSG00000118513	=	F28D1.10_F32H2.1
ENSG00000061676 (predicted) ENSG00000165684	=	F28D1.10_F32H2.1
ENSG00000061936 (predicted) ENSG00000172409	=	B0336.9_F59A2.4
ENSG00000063177 (predicted) ENSG00000149084	=	Y45F10D.12_C56G2.6
ENSG00000063177 (predicted) ENSG00000103160	=	Y45F10D.12_C56G2.6
ENSG00000063177 (predicted) ENSG00000130706	=	Y45F10D.12_C56G2.7
ENSG00000063177 (predicted) ENSG00000130948	=	Y45F10D.12_C56G2.6
ENSG00000063241 (predicted) ENSG00000134201	=	F35G2.2_T28A11.11
ENSG00000063241 (predicted) ENSG00000084207	=	F35G2.2_T28A11.11
ENSG00000063241 (predicted) ENSG00000154611	=	F35G2.2_C36B1.4
ENSG00000063241 (predicted) ENSG00000215639	=	F35G2.2_F35G12.9
ENSG00000063241 (predicted) ENSG00000213366	=	F35G2.2_T28A11.11
ENSG00000063241 (predicted) ENSG00000141552	=	F35G2.2_F35G12.9
ENSG00000063241 (predicted) ENSG00000174684	=	F35G2.2_F22F7.6
ENSG00000063241 (predicted) ENSG00000063241	=	F35G2.2_F35G2.2
ENSG00000063241 (predicted) ENSG00000168765	=	F35G2.2_T28A11.11
ENSG00000063241 (predicted) ENSG00000134184	=	F35G2.2_T28A11.11
ENSG00000063241 (predicted) ENSG00000101182	=	F35G2.2_C36B1.4
ENSG00000063241 (predicted) ENSG00000134202	=	F35G2.2_T28A11.11
ENSG00000063241 (predicted) ENSG00000091483	=	F35G2.2_H14A12.2
ENSG00000063244 (known) ENSG00000160201	=	Y92C3B.2_Y116A8C.35
ENSG00000063244 (predicted) ENSG00000066654	=	Y92C3B.2_W02G9.3
ENSG00000063244 (predicted) ENSG00000125503	=	Y92C3B.2_C06C3.1
ENSG00000063244 (predicted) ENSG00000148396	=	Y92C3B.2_ZK512.5
ENSG00000063244 (predicted) ENSG00000205527	=	Y92C3B.2_C47E8.5
ENSG00000063244 (predicted) ENSG00000070371	=	Y92C3B.2_T20G5.1
ENSG00000063244 (predicted) ENSG00000161265	=	Y92C3B.2_Y116A8C.35
ENSG00000063244 (predicted) ENSG00000205100	=	Y92C3B.2_C47E8.5
ENSG00000063244 (predicted) ENSG00000120341	=	Y92C3B.2_ZK512.5
ENSG00000063244 (predicted) ENSG00000096384	=	Y92C3B.2_C47E8.5
ENSG00000063244 (predicted) ENSG00000080824	=	Y92C3B.2_C47E8.5
ENSG00000063244 (predicted) ENSG00000141367	=	Y92C3B.2_T20G5.1
ENSG00000063244 (predicted) ENSG00000205940	=	Y92C3B.2_C47E8.5
ENSG00000063244 (predicted) ENSG00000181359	=	Y92C3B.2_C47E8.5
ENSG00000063244 (predicted) ENSG00000205955	=	Y92C3B.2_C47E8.5
ENSG00000063244 (predicted) ENSG00000183199	=	Y92C3B.2_C47E8.5
ENSG00000064012 (predicted) ENSG00000133488	=	Y48E1B.13_H06O01.3
ENSG00000064012 (predicted) ENSG00000174353	=	Y48E1B.13_F18E2.3
ENSG00000064012 (predicted) ENSG00000088205	=	Y48E1B.13_B0511.6
ENSG00000064012 (predicted) ENSG00000138018	=	Y48E1B.13_F54D7.2
ENSG00000064012 (predicted) ENSG00000214491	=	Y48E1B.13_H06O01.3
ENSG00000064012 (predicted) ENSG00000205583	=	Y48E1B.13_F18E2.3
ENSG00000064012 (predicted) ENSG00000066923	=	Y48E1B.13_F18E2.3
ENSG00000064012 (predicted) ENSG00000140522	=	Y48E1B.13_H06O01.3
ENSG00000064012 (predicted) ENSG00000100029	=	Y48E1B.13_R13A5.12
ENSG00000064012 (predicted) ENSG00000160828	=	Y48E1B.13_F18E2.3
ENSG00000064012 (predicted) ENSG00000101972	=	Y48E1B.13_F18E2.3
ENSG00000064012 (predicted) ENSG00000177182	=	Y48E1B.13_H06O01.3
ENSG00000064012 (predicted) ENSG00000119688	=	Y48E1B.13_C54G10.3
ENSG00000064012 (predicted) ENSG00000100003	=	Y48E1B.13_H06O01.3
ENSG00000064012 (predicted) ENSG00000118007	=	Y48E1B.13_F18E2.3
ENSG00000064012 (predicted) ENSG00000146352	=	Y48E1B.13_H06O01.3
ENSG00000064012 (predicted) ENSG00000106610	=	Y48E1B.13_F18E2.3
ENSG00000064012 (predicted) ENSG00000100012	=	Y48E1B.13_H06O01.3
ENSG00000064012 (predicted) ENSG00000124120	=	Y48E1B.13_H06O01.3
ENSG00000064012 (predicted) ENSG00000170409	=	Y48E1B.13_F18E2.3
ENSG00000064419 (predicted) ENSG00000144134	=	F53G2.6_K01G5.4
ENSG00000064419 (predicted) ENSG00000079974	=	F53G2.6_K01G5.4
ENSG00000064419 (predicted) ENSG00000132341	=	F53G2.6_K01G5.4
ENSG00000064601 (predicted) ENSG00000110955	=	F13D12.6_C34E10.6
ENSG00000064601 (predicted) ENSG00000085999	=	F13D12.6_W06D4.6
ENSG00000064601 (predicted) ENSG00000164754	=	F13D12.6_F10G7.4
ENSG00000064601 (predicted) ENSG00000125149	=	F41C3.5_T01G9.2
ENSG00000064655 (known) ENSG00000157110	=	C49A1.4_F46A9.6
ENSG00000064655 (predicted) ENSG00000172409	=	C49A1.4_F59A2.4
ENSG00000064655 (predicted) ENSG00000075826	=	C49A1.4_T01G1.3
ENSG00000064655 (predicted) ENSG00000166831	=	C49A1.4_F46A9.6
ENSG00000064655 (predicted) ENSG00000173473	=	C49A1.4_Y113G7B.23
ENSG00000064655 (predicted) ENSG00000204118	=	C49A1.4_D2096.8
ENSG00000064655 (predicted) ENSG00000139613	=	C49A1.4_Y113G7B.23
ENSG00000064655 (predicted) ENSG00000164080	=	C49A1.4_C27B7.4
ENSG00000064655 (predicted) ENSG00000137073	=	C49A1.4_R119.4
ENSG00000064655 (predicted) ENSG00000083312	=	C49A1.4_R06A4.4
ENSG00000064655 (predicted) ENSG00000100320	=	C49A1.4_R74.5/C49A1.4_T07D1.4
ENSG00000064655 (predicted) ENSG00000163655	=	C49A1.4_M106.4
ENSG00000064655 (predicted) ENSG00000080802	=	C49A1.4_C49H3.5
ENSG00000064655 (predicted) ENSG00000130396	=	C49A1.4_W03F11.6
ENSG00000064655 (predicted) ENSG00000100625	=	C49A1.4_C10G8.7
ENSG00000064655 (predicted) ENSG00000105879	=	C49A1.4_Y63D3A.5
ENSG00000064655 (predicted) ENSG00000065609	=	C49A1.4_C32E8.10
ENSG00000064655 (predicted) ENSG00000078328	=	C49A1.4_R74.5/C49A1.4_T07D1.4
ENSG00000064655 (predicted) ENSG00000135870	=	C49A1.4_M142.6
ENSG00000064655 (predicted) ENSG00000114354	=	C49A1.4_Y63D3A.5
ENSG00000064655 (predicted) ENSG00000105576	=	C49A1.4_R06A4.4
ENSG00000064655 (predicted) ENSG00000083123	=	C49A1.4_F27D4.5
ENSG00000064655 (predicted) ENSG00000117569	=	C49A1.4_D2089.4
ENSG00000064655 (predicted) ENSG00000138768	=	C49A1.4_K09B11.9
ENSG00000064655 (predicted) ENSG00000143569	=	C49A1.4_R119.4
ENSG00000064655 (predicted) ENSG00000112531	=	C49A1.4_T21G5.5
ENSG00000064655 (predicted) ENSG00000177045	=	C49A1.4_C10G8.7
ENSG00000064655 (predicted) ENSG00000147133	=	C49A1.4_W04A8.7
ENSG00000064655 (predicted) ENSG00000111596	=	C49A1.4_B0286.4
ENSG00000064655 (predicted) ENSG00000175809	=	C49A1.4_Y63D3A.5
ENSG00000064655 (predicted) ENSG00000205531	=	C49A1.4_D2096.8
ENSG00000064655 (predicted) ENSG00000167281	=	C49A1.4_T07D1.4/C49A1.4_R74.5
ENSG00000064655 (predicted) ENSG00000073921	=	C49A1.4_C32E8.10
ENSG00000064655 (predicted) ENSG00000164144	=	C49A1.4_F54C8.7
ENSG00000064655 (predicted) ENSG00000124702	=	C49A1.4_F53E4.1
ENSG00000064655 (predicted) ENSG00000198929	=	C49A1.4_C33G3.1
ENSG00000064655 (predicted) ENSG00000187109	=	C49A1.4_D2096.8
ENSG00000064655 (predicted) ENSG00000186310	=	C49A1.4_D2096.8
ENSG00000064655 (predicted) ENSG00000215738	=	C49A1.4_W03F11.6
ENSG00000064655 (predicted) ENSG00000186462	=	C49A1.4_D2096.8
ENSG00000064655 (predicted) ENSG00000132254	=	C49A1.4_F54C8.7
ENSG00000064655 (predicted) ENSG00000119314	=	C49A1.4_D2089.4
ENSG00000064655 (predicted) ENSG00000122728	=	C49A1.4_W04A8.7
ENSG00000064655 (predicted) ENSG00000204435	=	C49A1.4_T01G9.6
ENSG00000064655 (predicted) ENSG00000138674	=	C49A1.4_T01G1.3
ENSG00000064726 (predicted) ENSG00000110955	=	F38H4.7_C34E10.6
ENSG00000065054 (predicted) ENSG00000137710	=	C01F6.6_C01G8.5
ENSG00000065054 (predicted) ENSG00000147065	=	C01F6.6_C01G8.5
ENSG00000065054 (predicted) ENSG00000092820	=	C01F6.6_C01G8.5
ENSG00000065150 (predicted) ENSG00000127150	=	C53D5.6_Y39B6A.34
ENSG00000065150 (predicted) ENSG00000186432	=	C53D5.6_F32E10.4
ENSG00000065150 (predicted) ENSG00000130159	=	C53D5.6_Y17G9B.5
ENSG00000065150 (predicted) ENSG00000102753	=	C53D5.6_F32E10.4
ENSG00000065183 (predicted) ENSG00000157181	=	F13H8.2_Y102E9.1
ENSG00000065457 (predicted) ENSG00000080986	=	T20H4.4_W01B6.9
ENSG00000065609 (predicted) ENSG00000112319	=	C32E8.10_C49A1.4
ENSG00000065609 (predicted) ENSG00000104313	=	C32E8.10_C49A1.4
ENSG00000065609 (predicted) ENSG00000158161	=	C32E8.10_C49A1.4
ENSG00000065621 (predicted) ENSG00000081307	=	C29E4.7_T03F1.1
ENSG00000065665 (predicted) ENSG00000138768	=	Y57G11C.15_K09B11.9
ENSG00000065833 (predicted) ENSG00000168775	=	Y48B6A.12_ZC434.8
ENSG00000065833 (predicted) ENSG00000166741	=	Y48B6A.12_F42A10.3
ENSG00000065833 (predicted) ENSG00000166998	=	Y48B6A.12_ZC434.8
ENSG00000065833 (predicted) ENSG00000166165	=	Y48B6A.12_ZC434.8
ENSG00000065833 (predicted) ENSG00000131730	=	Y48B6A.12_ZC434.8
ENSG00000065833 (predicted) ENSG00000104879	=	Y48B6A.12_ZC434.8
ENSG00000065833 (predicted) ENSG00000141744	=	Y48B6A.12_F42A10.3
ENSG00000066032 (predicted) ENSG00000173801	=	R13H4.4_K05C4.6
ENSG00000066032 (predicted) ENSG00000168036	=	R13H4.4_K05C4.6
ENSG00000066044 (predicted) ENSG00000078328	=	F35H8.5_R74.5
ENSG00000066044 (predicted) ENSG00000157110	=	F35H8.5_F46A9.6
ENSG00000066044 (predicted) ENSG00000083312	=	F35H8.5_R06A4.4
ENSG00000066044 (predicted) ENSG00000164080	=	F35H8.5_C27B7.4
ENSG00000066044 (predicted) ENSG00000112531	=	F35H8.5_T21G5.5
ENSG00000066044 (predicted) ENSG00000149187	=	F35H8.5_T01D1.2
ENSG00000066044 (predicted) ENSG00000105576	=	F35H8.5_R06A4.4
ENSG00000066044 (predicted) ENSG00000101489	=	F35H8.5_C17D12.2
ENSG00000066044 (predicted) ENSG00000140488	=	F35H8.5_C17D12.2
ENSG00000066044 (predicted) ENSG00000161082	=	F35H8.5_C17D12.2
ENSG00000066044 (predicted) ENSG00000166831	=	F35H8.5_F46A9.6
ENSG00000066044 (predicted) ENSG00000167281	=	F35H8.5_R74.5
ENSG00000066044 (predicted) ENSG00000138768	=	F35H8.5_K09B11.9
ENSG00000066044 (predicted) ENSG00000100320	=	F35H8.5_R74.5
ENSG00000066044 (predicted) ENSG00000159409	=	F35H8.5_C17D12.2
ENSG00000066135 (predicted) ENSG00000214320	=	Y48B6A.11_F27C1.6
ENSG00000066135 (predicted) ENSG00000156697	=	Y48B6A.11_F27C1.6
ENSG00000066136 (known) ENSG00000120837	=	F23F1.1_W10D9.4
ENSG00000066136 (predicted) ENSG00000214380	=	F23F1.1_W10D9.4
ENSG00000066382 (predicted) ENSG00000157514	=	T07D4.2_T18D3.7
ENSG00000066382 (predicted) ENSG00000155561	=	T07D4.2_K12D12.2
ENSG00000066382 (predicted) ENSG00000166925	=	T07D4.2_T18D3.7
ENSG00000066382 (predicted) ENSG00000103351	=	T07D4.2_C04C3.5
ENSG00000066382 (predicted) ENSG00000131979	=	T07D4.2_F32G8.6
ENSG00000066382 (predicted) ENSG00000198929	=	T07D4.2_C33G3.1
ENSG00000066427 (predicted) ENSG00000165280	=	F28F8.6_C41C4.8
ENSG00000066654 (predicted) ENSG00000100522	=	W02G9.3_B0024.12
ENSG00000066654 (predicted) ENSG00000177600	=	W02G9.3_C37A2.7
ENSG00000066654 (predicted) ENSG00000184902	=	W02G9.3_Y69A2AR.30
ENSG00000066654 (predicted) ENSG00000170323	=	W02G9.3_T22G5.2
ENSG00000066654 (predicted) ENSG00000131730	=	W02G9.3_F46H5.3
ENSG00000066654 (predicted) ENSG00000214004	=	W02G9.3_T22G5.2
ENSG00000066654 (predicted) ENSG00000143222	=	W02G9.3_C40H1.6
ENSG00000066654 (predicted) ENSG00000166741	=	W02G9.3_F42A10.3
ENSG00000066654 (predicted) ENSG00000101182	=	W02G9.3_C36B1.4
ENSG00000066654 (predicted) ENSG00000120693	=	W02G9.3_R13F6.9
ENSG00000066654 (predicted) ENSG00000166165	=	W02G9.3_F46H5.3
ENSG00000066654 (predicted) ENSG00000169371	=	W02G9.3_F23F1.5
ENSG00000066654 (predicted) ENSG00000205186	=	W02G9.3_T22G5.2
ENSG00000066654 (predicted) ENSG00000106638	=	W02G9.3_F46C5.9
ENSG00000066654 (predicted) ENSG00000167005	=	W02G9.3_F43G9.5
ENSG00000066654 (predicted) ENSG00000154611	=	W02G9.3_C36B1.4
ENSG00000066654 (predicted) ENSG00000100567	=	W02G9.3_ZK945.2
ENSG00000066654 (predicted) ENSG00000122378	=	W02G9.3_R53.5
ENSG00000066654 (predicted) ENSG00000205784	=	W02G9.3_Y17G7B.11
ENSG00000066654 (predicted) ENSG00000164434	=	W02G9.3_T22G5.2
ENSG00000066654 (predicted) ENSG00000106588	=	W02G9.3_D1054.2
ENSG00000066654 (predicted) ENSG00000079974	=	W02G9.3_K01G5.4
ENSG00000066654 (predicted) ENSG00000171773	=	W02G9.3_Y52E8A.3
ENSG00000066654 (predicted) ENSG00000135697	=	W02G9.3_Y46G5A.24
ENSG00000066654 (predicted) ENSG00000180901	=	W02G9.3_C52B11.2
ENSG00000066654 (predicted) ENSG00000116745	=	W02G9.3_Y46G5A.24
ENSG00000066654 (predicted) ENSG00000112304	=	W02G9.3_F42H10.6
ENSG00000066654 (predicted) ENSG00000166949	=	W02G9.3_R13F6.9
ENSG00000066654 (predicted) ENSG00000158122	=	W02G9.3_R53.5
ENSG00000066654 (predicted) ENSG00000110955	=	W02G9.3_C34E10.6
ENSG00000066654 (predicted) ENSG00000121769	=	W02G9.3_T22G5.2
ENSG00000066654 (predicted) ENSG00000143106	=	W02G9.3_F25H2.9
ENSG00000066654 (predicted) ENSG00000120314	=	W02G9.3_Y44F5A.1
ENSG00000066654 (predicted) ENSG00000217768	=	W02G9.3_T22G5.2
ENSG00000066654 (predicted) ENSG00000197580	=	W02G9.3_Y46G5A.24
ENSG00000066654 (predicted) ENSG00000100577	=	W02G9.3_D1053.1/W02G9.3_Y71F9AL.5
ENSG00000066654 (predicted) ENSG00000144134	=	W02G9.3_K01G5.4
ENSG00000066654 (predicted) ENSG00000170365	=	W02G9.3_R13F6.9
ENSG00000066654 (predicted) ENSG00000204650	=	W02G9.3_B0336.2
ENSG00000066654 (predicted) ENSG00000141744	=	W02G9.3_F42A10.3
ENSG00000066654 (predicted) ENSG00000113658	=	W02G9.3_R13F6.9
ENSG00000066654 (predicted) ENSG00000165917	=	W02G9.3_C18H9.7
ENSG00000066654 (predicted) ENSG00000103363	=	W02G9.3_Y41C4A.10
ENSG00000066654 (predicted) ENSG00000132341	=	W02G9.3_K01G5.4
ENSG00000066654 (predicted) ENSG00000168775	=	W02G9.3_F46H5.3
ENSG00000066654 (predicted) ENSG00000130045	=	W02G9.3_Y52E8A.3
ENSG00000066654 (predicted) ENSG00000147588	=	W02G9.3_T22G5.2
ENSG00000066654 (predicted) ENSG00000151790	=	W02G9.3_C28H8.11
ENSG00000066654 (predicted) ENSG00000175387	=	W02G9.3_R13F6.9
ENSG00000066654 (predicted) ENSG00000164109	=	W02G9.3_Y69A2AR.30
ENSG00000066654 (predicted) ENSG00000173626	=	W02G9.3_ZK1098.5
ENSG00000066654 (predicted) ENSG00000143761	=	W02G9.3_B0336.2
ENSG00000066654 (predicted) ENSG00000157870	=	W02G9.3_R53.5
ENSG00000066654 (predicted) ENSG00000164687	=	W02G9.3_T22G5.2
ENSG00000066654 (predicted) ENSG00000129084	=	W02G9.3_CD4.6
ENSG00000066654 (predicted) ENSG00000089723	=	W02G9.3_C25D7.8
ENSG00000066654 (predicted) ENSG00000197416	=	W02G9.3_T22G5.2
ENSG00000066654 (predicted) ENSG00000197070	=	W02G9.3_Y17G7B.11
ENSG00000066654 (predicted) ENSG00000167770	=	W02G9.3_C25D7.8
ENSG00000066654 (predicted) ENSG00000166998	=	W02G9.3_F46H5.3
ENSG00000066654 (predicted) ENSG00000104879	=	W02G9.3_F46H5.3
ENSG00000066654 (predicted) ENSG00000160193	=	W02G9.3_Y102E9.2
ENSG00000066654 (predicted) ENSG00000134287	=	W02G9.3_B0336.2
ENSG00000066654 (predicted) ENSG00000163882	=	W02G9.3_F26F4.11
ENSG00000066654 (predicted) ENSG00000134996	=	W02G9.3_Y106G6H.14
ENSG00000066923 (predicted) ENSG00000165806	=	F18E2.3_Y48E1B.13
ENSG00000066923 (predicted) ENSG00000132906	=	F18E2.3_Y48E1B.13
ENSG00000066923 (predicted) ENSG00000164754	=	F18E2.3_F10G7.4
ENSG00000066923 (predicted) ENSG00000138794	=	F18E2.3_Y48E1B.13
ENSG00000066923 (predicted) ENSG00000164305	=	F18E2.3_Y48E1B.13
ENSG00000066923 (predicted) ENSG00000106144	=	F18E2.3_Y48E1B.13
ENSG00000067221 (predicted) ENSG00000162572	=	F57H12.2_T01C8.7
ENSG00000067221 (predicted) ENSG00000133115	=	F57H12.2_F14D12.4
ENSG00000067221 (predicted) ENSG00000166828	=	F57H12.2_T01C8.7
ENSG00000067221 (predicted) ENSG00000148175	=	F57H12.2_F14D12.4
ENSG00000067221 (predicted) ENSG00000168447	=	F57H12.2_T01C8.7
ENSG00000067221 (predicted) ENSG00000111319	=	F57H12.2_T01C8.7
ENSG00000067225 (predicted) ENSG00000162066	=	F25H5.3_F59B2.3
ENSG00000067225 (predicted) ENSG00000087338	=	F25H5.3_Y62E10A.16
ENSG00000067225 (predicted) ENSG00000138152	=	F25H5.3_Y62E10A.16
ENSG00000067601 (predicted) ENSG00000076242	=	H12C20.2_T28A8.7
ENSG00000068394 (predicted) ENSG00000107201	=	R11A8.2_F15B10.2
ENSG00000068394 (predicted) ENSG00000108771	=	R11A8.2_F15B10.2
ENSG00000068394 (predicted) ENSG00000115267	=	R11A8.2_F15B10.2
ENSG00000068400 (predicted) ENSG00000131043	=	F41H10.4_F10B5.2
ENSG00000068793 (predicted) ENSG00000123338	=	F56A11.1_F28D1.10
ENSG00000068796 (predicted) ENSG00000168264	=	K11D9.1_M04G12.1
ENSG00000068796 (predicted) ENSG00000113810	=	K11D9.1_F35G12.8
ENSG00000068796 (predicted) ENSG00000119669	=	K11D9.1_M04G12.1
ENSG00000068796 (predicted) ENSG00000214380	=	K11D9.1_W10D9.4
ENSG00000068796 (predicted) ENSG00000120837	=	K11D9.1_W10D9.4
ENSG00000068796 (predicted) ENSG00000170604	=	K11D9.1_M04G12.1
ENSG00000068878 (predicted) ENSG00000113456	=	C14C10.5_Y41C4A.14
ENSG00000069966 (predicted) ENSG00000213611	=	F52A8.2_F08B6.2
ENSG00000069966 (predicted) ENSG00000174021	=	F52A8.2_F08B6.2
ENSG00000069966 (predicted) ENSG00000127920	=	F52A8.2_F08B6.2
ENSG00000069966 (predicted) ENSG00000133136	=	F52A8.2_F08B6.2
ENSG00000069966 (predicted) ENSG00000172380	=	F52A8.2_F08B6.2
ENSG00000069966 (predicted) ENSG00000127588	=	F52A8.2_F08B6.2
ENSG00000069966 (predicted) ENSG00000127928	=	F52A8.2_F08B6.2
ENSG00000069966 (predicted) ENSG00000167083	=	F52A8.2_F08B6.2
ENSG00000069966 (predicted) ENSG00000168243	=	F52A8.2_F08B6.2
ENSG00000069966 (predicted) ENSG00000186469	=	F52A8.2_F08B6.2
ENSG00000069966 (predicted) ENSG00000182625	=	F52A8.2_F08B6.2
ENSG00000069966 (predicted) ENSG00000167414	=	F52A8.2_F08B6.2
ENSG00000069966 (predicted) ENSG00000162188	=	F52A8.2_F08B6.2
ENSG00000070010 (predicted) ENSG00000182446	=	F19B6.2_F59E12.4/F19B6.2_F59E12.5
ENSG00000070081 (predicted) ENSG00000076242	=	F44A6.1_T28A8.7
ENSG00000070371 (predicted) ENSG00000121083	=	T20G5.1_T26A5.9
ENSG00000070371 (predicted) ENSG00000072315	=	T20G5.1_R06B10.4
ENSG00000070371 (predicted) ENSG00000133107	=	T20G5.1_R06B10.4
ENSG00000070371 (predicted) ENSG00000117748	=	T20G5.1_M04F3.1
ENSG00000070371 (predicted) ENSG00000204086	=	T20G5.1_M04F3.1
ENSG00000070371 (predicted) ENSG00000144935	=	T20G5.1_R06B10.4
ENSG00000070371 (predicted) ENSG00000112478	=	T20G5.1_F08C6.3
ENSG00000070495 (predicted) ENSG00000127150	=	F29B9.4_Y39B6A.34
ENSG00000070495 (predicted) ENSG00000180901	=	F29B9.4_C52B11.2
ENSG00000070756 (predicted) ENSG00000198056	=	Y106G6H.2_F58A4.4
ENSG00000070770 (predicted) ENSG00000204435	=	B0205.7_T01G9.6
ENSG00000071189 (predicted) ENSG00000171759	=	Y116A8C.26_K08F8.4
ENSG00000071859 (predicted) ENSG00000172432	=	C47E8.4_T04H1.2
ENSG00000072062 (known) ENSG00000108946	=	ZK909.2_R07E4.6
ENSG00000072062 (predicted) ENSG00000148297	=	ZK909.2_ZK970.3
ENSG00000072062 (predicted) ENSG00000215677	=	ZK909.2_R07E4.6
ENSG00000072062 (predicted) ENSG00000188191	=	ZK909.2_R07E4.6
ENSG00000072134 (predicted) ENSG00000205784	=	T04C10.2_R06B9.1
ENSG00000072134 (predicted) ENSG00000197070	=	T04C10.2_R06B9.1
ENSG00000072163 (predicted) ENSG00000169100	=	F14D12.2_T27E9.1
ENSG00000072163 (predicted) ENSG00000151475	=	F14D12.2_T27E9.1
ENSG00000072163 (predicted) ENSG00000099337	=	F14D12.2_Y39B6A.19
ENSG00000072163 (predicted) ENSG00000148484	=	F14D12.2_C34C12.5
ENSG00000072163 (predicted) ENSG00000151729	=	F14D12.2_T27E9.1
ENSG00000072163 (predicted) ENSG00000173338	=	F14D12.2_Y39B6A.19
ENSG00000072163 (predicted) ENSG00000135750	=	F14D12.2_Y39B6A.19
ENSG00000072310 (predicted) ENSG00000135472	=	Y47D3B.7_F40F9.1
ENSG00000072310 (predicted) ENSG00000178719	=	Y47D3B.7_F40F9.1
ENSG00000072310 (predicted) ENSG00000135926	=	Y47D3B.7_F40F9.1
ENSG00000072310 (predicted) ENSG00000166889	=	Y47D3B.7_R12B2.5
ENSG00000072315 (predicted) ENSG00000089006	=	R06B10.4_Y59A8B.22
ENSG00000072315 (predicted) ENSG00000101444	=	R06B10.4_K02F2.2
ENSG00000072315 (predicted) ENSG00000166887	=	R06B10.4_T08G5.5
ENSG00000072315 (predicted) ENSG00000172803	=	R06B10.4_Y59A8B.22
ENSG00000072315 (predicted) ENSG00000131558	=	R06B10.4_Y106G6H.7
ENSG00000072315 (predicted) ENSG00000104695	=	R06B10.4_F38H4.9
ENSG00000072315 (predicted) ENSG00000141367	=	R06B10.4_T20G5.1
ENSG00000072315 (predicted) ENSG00000129515	=	R06B10.4_Y59A8B.22
ENSG00000072315 (predicted) ENSG00000113575	=	R06B10.4_F38H4.9
ENSG00000072401 (predicted) ENSG00000089723	=	M7.1_C25D7.8
ENSG00000072401 (predicted) ENSG00000110315	=	M7.1_F54B11.5
ENSG00000072401 (predicted) ENSG00000145476	=	M7.1_H02I12.8
ENSG00000072401 (predicted) ENSG00000108733	=	M7.1_F08B12.2
ENSG00000072401 (predicted) ENSG00000215639	=	M7.1_F35G12.9
ENSG00000072401 (predicted) ENSG00000164068	=	M7.1_F16A11.1
ENSG00000072401 (predicted) ENSG00000169871	=	M7.1_F54G8.4
ENSG00000072401 (predicted) ENSG00000141552	=	M7.1_F35G12.9
ENSG00000072401 (predicted) ENSG00000167770	=	M7.1_C25D7.8
ENSG00000072401 (predicted) ENSG00000159579	=	M7.1_F16A11.1
ENSG00000072401 (predicted) ENSG00000140464	=	M7.1_F54G8.4
ENSG00000072958 (predicted) ENSG00000100280	=	K11D2.3_Y71H2B.10
ENSG00000072958 (predicted) ENSG00000197070	=	K11D2.3_F35F10.12
ENSG00000072958 (predicted) ENSG00000172432	=	K11D2.3_T04H1.2
ENSG00000072958 (predicted) ENSG00000205784	=	K11D2.3_F35F10.12
ENSG00000073712 (predicted) ENSG00000138964	=	C47E8.7_T21D12.4
ENSG00000073712 (predicted) ENSG00000188677	=	C47E8.7_T21D12.4
ENSG00000073712 (predicted) ENSG00000197702	=	C47E8.7_T21D12.4
ENSG00000073734 (predicted) ENSG00000145675	=	T21E8.1_Y110A7A.10
ENSG00000073734 (predicted) ENSG00000117461	=	T21E8.1_Y110A7A.10
ENSG00000073734 (predicted) ENSG00000105647	=	T21E8.1_Y110A7A.10
ENSG00000073792 (predicted) ENSG00000107201	=	M88.5_F15B10.2
ENSG00000073792 (predicted) ENSG00000108771	=	M88.5_F15B10.2
ENSG00000073792 (predicted) ENSG00000115267	=	M88.5_F15B10.2
ENSG00000073921 (predicted) ENSG00000158161	=	C32E8.10_C49A1.4
ENSG00000073921 (predicted) ENSG00000104313	=	C32E8.10_C49A1.4
ENSG00000073921 (predicted) ENSG00000112319	=	C32E8.10_C49A1.4
ENSG00000073969 (predicted) ENSG00000154611	=	H15N14.2_C36B1.4
ENSG00000073969 (predicted) ENSG00000101182	=	H15N14.2_C36B1.4
ENSG00000073969 (predicted) ENSG00000106588	=	H15N14.2_D1054.2
ENSG00000073969 (predicted) ENSG00000110801	=	H15N14.2_C44B7.1
ENSG00000074266 (predicted) ENSG00000133119	=	C09G4.5_C39E9.13
ENSG00000074266 (predicted) ENSG00000145414	=	C09G4.5_F25H8.2
ENSG00000074800 (predicted) ENSG00000108771	=	T21B10.2_F15B10.2
ENSG00000074800 (predicted) ENSG00000107201	=	T21B10.2_F15B10.2
ENSG00000074800 (predicted) ENSG00000115267	=	T21B10.2_F15B10.2
ENSG00000075234 (predicted) ENSG00000163636	=	Y54G11A.7_F49C12.8
ENSG00000075239 (predicted) ENSG00000123975	=	T02G5.8_C09G4.3
ENSG00000075239 (predicted) ENSG00000173207	=	T02G5.8_C09G4.3
ENSG00000075239 (predicted) ENSG00000178556	=	T02G5.8_C09G4.3
ENSG00000075415 (predicted) ENSG00000130159	=	F01G4.6_Y17G9B.5
ENSG00000075415 (predicted) ENSG00000108946	=	F01G4.6_R07E4.6
ENSG00000075415 (predicted) ENSG00000105401	=	F01G4.6_W08F4.8
ENSG00000075415 (predicted) ENSG00000106993	=	F01G4.6_W08F4.8
ENSG00000075415 (predicted) ENSG00000188191	=	F01G4.6_R07E4.6
ENSG00000075415 (predicted) ENSG00000215677	=	F01G4.6_R07E4.6
ENSG00000075568 (predicted) ENSG00000110367	=	C27F2.8_C07H6.5
ENSG00000075624 (predicted) ENSG00000113456	=	T25C8.2_Y41C4A.14
ENSG00000075826 (predicted) ENSG00000158161	=	T01G1.3_C49A1.4
ENSG00000075826 (predicted) ENSG00000104313	=	T01G1.3_C49A1.4
ENSG00000075826 (predicted) ENSG00000112319	=	T01G1.3_C49A1.4
ENSG00000076067 (predicted) ENSG00000108771	=	R10E4.2_F15B10.2
ENSG00000076067 (predicted) ENSG00000115267	=	R10E4.2_F15B10.2
ENSG00000076067 (predicted) ENSG00000107201	=	R10E4.2_F15B10.2
ENSG00000076242 (known) ENSG00000122512	=	T28A8.7_H12C20.2
ENSG00000076242 (predicted) ENSG00000219451	=	T28A8.7_B0336.10
ENSG00000076242 (predicted) ENSG00000198632	=	T28A8.7_H12C20.2
ENSG00000076242 (predicted) ENSG00000123965	=	T28A8.7_H12C20.2
ENSG00000076242 (predicted) ENSG00000189011	=	T28A8.7_H12C20.2
ENSG00000076242 (predicted) ENSG00000188073	=	T28A8.7_H12C20.2
ENSG00000076242 (predicted) ENSG00000125691	=	T28A8.7_B0336.10
ENSG00000076242 (predicted) ENSG00000104805	=	T28A8.7_F44A6.1
ENSG00000076242 (predicted) ENSG00000174368	=	T28A8.7_H12C20.2
ENSG00000076242 (predicted) ENSG00000174384	=	T28A8.7_H12C20.2
ENSG00000076242 (predicted) ENSG00000078319	=	T28A8.7_H12C20.2
ENSG00000076554 (predicted) ENSG00000139668	=	F13E6.1_D2013.2
ENSG00000076554 (predicted) ENSG00000166887	=	F13E6.1_T08G5.5
ENSG00000076554 (predicted) ENSG00000085449	=	F13E6.1_D2013.2
ENSG00000076864 (predicted) ENSG00000087258	=	F53A10.2_C26C6.2
ENSG00000077097 (predicted) ENSG00000139797	=	K12D12.1_K01G5.1/ZK1127.7_K01G5.1
ENSG00000077097 (predicted) ENSG00000125352	=	K12D12.1_K01G5.1/ZK1127.7_K01G5.1
ENSG00000077097 (predicted) ENSG00000197299	=	K12D12.1_T04A11.6
ENSG00000077232 (predicted) ENSG00000197070	=	Y47H9C.5_R06B9.1
ENSG00000077232 (predicted) ENSG00000205784	=	Y47H9C.5_R06B9.1
ENSG00000077380 (predicted) ENSG00000107551	=	C17H12.1_B0496.7
ENSG00000077380 (predicted) ENSG00000125971	=	C17H12.1_T24H10.6
ENSG00000077380 (predicted) ENSG00000146215	=	C17H12.1_B0496.7
ENSG00000077380 (predicted) ENSG00000168589	=	C17H12.1_T24H10.6
ENSG00000077380 (predicted) ENSG00000101265	=	C17H12.1_B0496.7
ENSG00000077380 (predicted) ENSG00000182809	=	C17H12.1_B0496.7
ENSG00000077380 (predicted) ENSG00000213145	=	C17H12.1_B0496.7
ENSG00000077380 (predicted) ENSG00000169435	=	C17H12.1_B0496.7
ENSG00000077498 (predicted) ENSG00000213977	=	C34G6.2_C45G9.7
ENSG00000077549 (predicted) ENSG00000138834	=	M106.5_ZK1098.10
ENSG00000077713 (predicted) ENSG00000163093	=	C05D11.10_R01H10.6
ENSG00000077721 (predicted) ENSG00000155827	=	C35B1.1_R05D3.4
ENSG00000077721 (predicted) ENSG00000137474	=	C35B1.1_T10H10.1
ENSG00000077721 (predicted) ENSG00000102069	=	C35B1.1_Y54G2A.31
ENSG00000077721 (predicted) ENSG00000177889	=	C35B1.1_Y54G2A.31
ENSG00000077721 (predicted) ENSG00000103549	=	C35B1.1_R05D3.4
ENSG00000077721 (predicted) ENSG00000120925	=	C35B1.1_Y38F1A.2
ENSG00000077721 (predicted) ENSG00000105679	=	C35B1.1_K10B3.8/C35B1.1_K10B3.7
ENSG00000077721 (predicted) ENSG00000141979	=	C35B1.1_Y38A10A.5
ENSG00000077721 (predicted) ENSG00000111640	=	C35B1.1_K10B3.8/C35B1.1_K10B3.7
ENSG00000077721 (predicted) ENSG00000169994	=	C35B1.1_T10H10.1
ENSG00000077721 (predicted) ENSG00000179218	=	C35B1.1_Y38A10A.5
ENSG00000078061 (known) ENSG00000126934	=	Y73B6A.5_Y54E10BL.6
ENSG00000078061 (known) ENSG00000169032	=	Y73B6A.5_Y54E10BL.6
ENSG00000078061 (predicted) ENSG00000173726	=	Y73B6A.5_F23H12.2
ENSG00000078061 (predicted) ENSG00000118816	=	Y73B6A.5_R02F2.1
ENSG00000078061 (predicted) ENSG00000164023	=	Y73B6A.5_H21P03.3
ENSG00000078061 (predicted) ENSG00000136149	=	Y73B6A.5_M01F1.2
ENSG00000078061 (predicted) ENSG00000142541	=	Y73B6A.5_M01F1.2
ENSG00000078061 (predicted) ENSG00000101444	=	Y73B6A.5_K02F2.2
ENSG00000078061 (predicted) ENSG00000178556	=	Y73B6A.5_C09G4.3
ENSG00000078061 (predicted) ENSG00000123975	=	Y73B6A.5_C09G4.3
ENSG00000078061 (predicted) ENSG00000137764	=	Y73B6A.5_Y54E10BL.6
ENSG00000078061 (predicted) ENSG00000198964	=	Y73B6A.5_H21P03.3
ENSG00000078061 (predicted) ENSG00000090554	=	Y73B6A.5_M01F1.2
ENSG00000078061 (predicted) ENSG00000173207	=	Y73B6A.5_C09G4.3
ENSG00000078061 (predicted) ENSG00000205089	=	Y73B6A.5_R02F2.1
ENSG00000078061 (predicted) ENSG00000177350	=	Y73B6A.5_M01F1.2
ENSG00000078114 (predicted) ENSG00000165392	=	F42H10.3_F18C5.2
ENSG00000078142 (predicted) ENSG00000126581	=	B0025.1_T19E7.3
ENSG00000078142 (predicted) ENSG00000196289	=	B0025.1_T19E7.3
ENSG00000078246 (predicted) ENSG00000131374	=	F10B5.4_B0393.2
ENSG00000078246 (predicted) ENSG00000175886	=	F10B5.4_Y24D9A.4
ENSG00000078246 (predicted) ENSG00000148303	=	F10B5.4_Y24D9A.4
ENSG00000078328 (known) ENSG00000112183	=	R74.5_T22B2.4
ENSG00000078328 (predicted) ENSG00000132819	=	R74.5_T22B2.4
ENSG00000078328 (predicted) ENSG00000141646	=	R74.5_R12B2.1
ENSG00000078328 (predicted) ENSG00000158161	=	R74.5_C49A1.4/T07D1.4_C49A1.4
ENSG00000078328 (predicted) ENSG00000162374	=	R74.5_F35H8.5
ENSG00000078328 (predicted) ENSG00000104313	=	R74.5_C49A1.4/T07D1.4_C49A1.4
ENSG00000078328 (predicted) ENSG00000107105	=	R74.5_F35H8.5
ENSG00000078328 (predicted) ENSG00000196361	=	R74.5_F35H8.5
ENSG00000078328 (predicted) ENSG00000112319	=	R74.5_C49A1.4/T07D1.4_C49A1.4
ENSG00000078369 (known) ENSG00000186469	=	F13D12.7_F08B6.2
ENSG00000078369 (known) ENSG00000127928	=	F13D12.7_F08B6.2
ENSG00000078369 (predicted) ENSG00000182625	=	F13D12.7_F08B6.2
ENSG00000078369 (predicted) ENSG00000127920	=	F13D12.7_F08B6.2
ENSG00000078369 (predicted) ENSG00000213611	=	F13D12.7_F08B6.2
ENSG00000078369 (predicted) ENSG00000167083	=	F13D12.7_F08B6.2
ENSG00000078369 (predicted) ENSG00000133136	=	F13D12.7_F08B6.2
ENSG00000078369 (predicted) ENSG00000167414	=	F13D12.7_F08B6.2
ENSG00000078369 (predicted) ENSG00000174021	=	F13D12.7_F08B6.2
ENSG00000078369 (predicted) ENSG00000168243	=	F13D12.7_F08B6.2
ENSG00000078369 (predicted) ENSG00000127588	=	F13D12.7_F08B6.2
ENSG00000078369 (predicted) ENSG00000172380	=	F13D12.7_F08B6.2
ENSG00000078369 (predicted) ENSG00000162188	=	F13D12.7_F08B6.2
ENSG00000078747 (predicted) ENSG00000103150	=	Y65B4BR.4_F35G12.1
ENSG00000078747 (predicted) ENSG00000197070	=	Y65B4BR.4_Y17G7B.11
ENSG00000078747 (predicted) ENSG00000205784	=	Y65B4BR.4_Y17G7B.11
ENSG00000078747 (predicted) ENSG00000140992	=	Y65B4BR.4_H42K12.1
ENSG00000078747 (predicted) ENSG00000205918	=	Y65B4BR.4_H42K12.1
ENSG00000078967 (predicted) ENSG00000141552	=	M7.1_F35G12.9
ENSG00000078967 (predicted) ENSG00000089723	=	M7.1_C25D7.8
ENSG00000078967 (predicted) ENSG00000110315	=	M7.1_F54B11.5
ENSG00000078967 (predicted) ENSG00000140464	=	M7.1_F54G8.4
ENSG00000078967 (predicted) ENSG00000108733	=	M7.1_F08B12.2
ENSG00000078967 (predicted) ENSG00000159579	=	M7.1_F16A11.1
ENSG00000078967 (predicted) ENSG00000169871	=	M7.1_F54G8.4
ENSG00000078967 (predicted) ENSG00000145476	=	M7.1_H02I12.8
ENSG00000078967 (predicted) ENSG00000215639	=	M7.1_F35G12.9
ENSG00000078967 (predicted) ENSG00000164068	=	M7.1_F16A11.1
ENSG00000078967 (predicted) ENSG00000167770	=	M7.1_C25D7.8
ENSG00000079246 (known) ENSG00000196419	=	R07E5.8_Y47D3A.4
ENSG00000079246 (predicted) ENSG00000205940	=	R07E5.8_C47E8.5
ENSG00000079246 (predicted) ENSG00000205955	=	R07E5.8_C47E8.5
ENSG00000079246 (predicted) ENSG00000205527	=	R07E5.8_C47E8.5
ENSG00000079246 (predicted) ENSG00000080824	=	R07E5.8_C47E8.5
ENSG00000079246 (predicted) ENSG00000100030	=	R07E5.8_F43C1.2
ENSG00000079246 (predicted) ENSG00000096384	=	R07E5.8_C47E8.5
ENSG00000079246 (predicted) ENSG00000183199	=	R07E5.8_C47E8.5
ENSG00000079246 (predicted) ENSG00000181359	=	R07E5.8_C47E8.5
ENSG00000079246 (predicted) ENSG00000102882	=	R07E5.8_F43C1.2
ENSG00000079246 (predicted) ENSG00000205100	=	R07E5.8_C47E8.5
ENSG00000079313 (predicted) ENSG00000125352	=	F52C9.8_K01G5.1
ENSG00000079313 (predicted) ENSG00000139797	=	F52C9.8_K01G5.1
ENSG00000079335 (predicted) ENSG00000110700	=	C17G10.4_C16A3.9
ENSG00000079335 (predicted) ENSG00000153767	=	C17G10.4_ZK550.4
ENSG00000079335 (predicted) ENSG00000173566	=	C17G10.4_T26E3.2
ENSG00000079974 (predicted) ENSG00000179218	=	K01G5.4_Y38A10A.5
ENSG00000079974 (predicted) ENSG00000188807	=	K01G5.4_T24F1.2
ENSG00000079974 (predicted) ENSG00000197149	=	K01G5.4_C49H3.11
ENSG00000079974 (predicted) ENSG00000215264	=	K01G5.4_Y71F9AL.13
ENSG00000079974 (predicted) ENSG00000185294	=	K01G5.4_C36B1.12
ENSG00000079974 (predicted) ENSG00000188856	=	K01G5.4_B0393.1
ENSG00000079974 (predicted) ENSG00000168028	=	K01G5.4_B0393.1
ENSG00000079974 (predicted) ENSG00000214629	=	K01G5.4_B0393.1
ENSG00000079974 (predicted) ENSG00000140988	=	K01G5.4_C49H3.11
ENSG00000079974 (predicted) ENSG00000196183	=	K01G5.4_C49H3.11
ENSG00000079974 (predicted) ENSG00000138069	=	K01G5.4_C39F7.4
ENSG00000079974 (predicted) ENSG00000142534	=	K01G5.4_F40F11.1
ENSG00000079974 (predicted) ENSG00000166881	=	K01G5.4_F10C5.2
ENSG00000079974 (predicted) ENSG00000205171	=	K01G5.4_B0393.1
ENSG00000079974 (predicted) ENSG00000183298	=	K01G5.4_B0393.1
ENSG00000079974 (predicted) ENSG00000215840	=	K01G5.4_C49H3.11
ENSG00000079974 (predicted) ENSG00000141979	=	K01G5.4_Y38A10A.5
ENSG00000079974 (predicted) ENSG00000189362	=	K01G5.4_F10C5.2
ENSG00000079974 (predicted) ENSG00000214896	=	K01G5.4_B0393.1
ENSG00000079974 (predicted) ENSG00000138600	=	K01G5.4_C36B1.12
ENSG00000079974 (predicted) ENSG00000174903	=	K01G5.4_C39F7.4
ENSG00000079974 (predicted) ENSG00000151092	=	K01G5.4_F56G4.5
ENSG00000079974 (predicted) ENSG00000205246	=	K01G5.4_B0393.1
ENSG00000079974 (predicted) ENSG00000216866	=	K01G5.4_C49H3.11
ENSG00000079974 (predicted) ENSG00000136813	=	K01G5.4_D2045.2
ENSG00000079974 (predicted) ENSG00000188873	=	K01G5.4_Y71F9AL.13
ENSG00000079974 (predicted) ENSG00000116954	=	K01G5.4_Y24F12A.2
ENSG00000079974 (predicted) ENSG00000198755	=	K01G5.4_Y71F9AL.13
ENSG00000080166 (predicted) ENSG00000213977	=	C34G6.2_C45G9.7
ENSG00000080644 (predicted) ENSG00000160716	=	T08G11.5_F09E8.7
ENSG00000080644 (predicted) ENSG00000117971	=	T08G11.5_F09E8.7
ENSG00000080644 (predicted) ENSG00000138435	=	T08G11.5_F09E8.7
ENSG00000080644 (predicted) ENSG00000135902	=	T08G11.5_F09E8.7
ENSG00000080644 (predicted) ENSG00000196811	=	T08G11.5_F09E8.7
ENSG00000080644 (predicted) ENSG00000147434	=	T08G11.5_F09E8.7
ENSG00000080644 (predicted) ENSG00000169684	=	T08G11.5_F09E8.7
ENSG00000080644 (predicted) ENSG00000170175	=	T08G11.5_F09E8.7
ENSG00000080644 (predicted) ENSG00000147432	=	T08G11.5_F09E8.7
ENSG00000080644 (predicted) ENSG00000108556	=	T08G11.5_F09E8.7
ENSG00000080644 (predicted) ENSG00000080644	=	T08G11.5_F09E8.7
ENSG00000080644 (predicted) ENSG00000101204	=	T08G11.5_F09E8.7
ENSG00000080644 (predicted) ENSG00000120903	=	T08G11.5_F09E8.7
ENSG00000080802 (predicted) ENSG00000112319	=	C49H3.5_C49A1.4
ENSG00000080802 (predicted) ENSG00000104313	=	C49H3.5_C49A1.4
ENSG00000080802 (predicted) ENSG00000158161	=	C49H3.5_C49A1.4
ENSG00000080824 (known) ENSG00000080824	=	C47E8.5_C47E8.5
ENSG00000080824 (known) ENSG00000105401	=	C47E8.5_W08F4.8
ENSG00000080824 (predicted) ENSG00000106993	=	C47E8.5_W08F4.8
ENSG00000080824 (predicted) ENSG00000166998	=	C47E8.5_ZC434.8
ENSG00000080824 (predicted) ENSG00000166165	=	C47E8.5_ZC434.8
ENSG00000080824 (predicted) ENSG00000205940	=	C47E8.5_C47E8.5
ENSG00000080824 (predicted) ENSG00000096384	=	C47E8.5_C47E8.5
ENSG00000080824 (predicted) ENSG00000205955	=	C47E8.5_C47E8.5
ENSG00000080824 (predicted) ENSG00000183199	=	C47E8.5_C47E8.5
ENSG00000080824 (predicted) ENSG00000111802	=	C47E8.5_Y63D3A.4
ENSG00000080824 (predicted) ENSG00000104879	=	C47E8.5_ZC434.8
ENSG00000080824 (predicted) ENSG00000181359	=	C47E8.5_C47E8.5
ENSG00000080824 (predicted) ENSG00000131730	=	C47E8.5_ZC434.8
ENSG00000080824 (predicted) ENSG00000168775	=	C47E8.5_ZC434.8
ENSG00000080824 (predicted) ENSG00000141646	=	C47E8.5_R12B2.1
ENSG00000080824 (predicted) ENSG00000163513	=	C47E8.5_C05D2.1
ENSG00000080824 (predicted) ENSG00000149923	=	C47E8.5_Y75B8A.30
ENSG00000080824 (predicted) ENSG00000166741	=	C47E8.5_F42A10.3
ENSG00000080824 (predicted) ENSG00000152942	=	C47E8.5_F32A11.2
ENSG00000080824 (predicted) ENSG00000141744	=	C47E8.5_F42A10.3
ENSG00000080824 (predicted) ENSG00000141161	=	C47E8.5_F30H5.1
ENSG00000080824 (predicted) ENSG00000140553	=	C47E8.5_F30H5.1
ENSG00000080824 (predicted) ENSG00000205527	=	C47E8.5_C47E8.5
ENSG00000080824 (predicted) ENSG00000134419	=	C47E8.5_F53A3.3
ENSG00000080824 (predicted) ENSG00000205100	=	C47E8.5_C47E8.5
ENSG00000080839 (known) ENSG00000116478	=	C32F10.2_C53A5.3
ENSG00000080839 (predicted) ENSG00000196591	=	C32F10.2_C53A5.3
ENSG00000080839 (predicted) ENSG00000162521	=	C32F10.2_K07A1.12
ENSG00000080839 (predicted) ENSG00000102054	=	C32F10.2_K07A1.12
ENSG00000080986 (known) ENSG00000143228	=	W01B6.9_R12B2.4
ENSG00000080986 (predicted) ENSG00000140955	=	W01B6.9_T20H4.4
ENSG00000080986 (predicted) ENSG00000185078	=	W01B6.9_R13A5.8
ENSG00000080986 (predicted) ENSG00000160710	=	W01B6.9_T20H4.4
ENSG00000080986 (predicted) ENSG00000139910	=	W01B6.9_Y59A8B.10
ENSG00000080986 (predicted) ENSG00000164113	=	W01B6.9_T20H4.4
ENSG00000080986 (predicted) ENSG00000104967	=	W01B6.9_Y59A8B.10
ENSG00000080986 (predicted) ENSG00000163682	=	W01B6.9_R13A5.8
ENSG00000080986 (predicted) ENSG00000185736	=	W01B6.9_T20H4.4
ENSG00000080986 (predicted) ENSG00000197381	=	W01B6.9_T20H4.4
ENSG00000081307 (predicted) ENSG00000143222	=	T03F1.1_C40H1.6
ENSG00000081307 (predicted) ENSG00000148834	=	T03F1.1_C29E4.7
ENSG00000081377 (predicted) ENSG00000110700	=	C17G10.4_C16A3.9
ENSG00000081377 (predicted) ENSG00000173566	=	C17G10.4_T26E3.2
ENSG00000081377 (predicted) ENSG00000153767	=	C17G10.4_ZK550.4
ENSG00000082068 (predicted) ENSG00000172115	=	T05H4.14_E04A4.7
ENSG00000082068 (predicted) ENSG00000214810	=	T05H4.14_E04A4.7
ENSG00000082068 (predicted) ENSG00000104967	=	T05H4.14_Y59A8B.10
ENSG00000082068 (predicted) ENSG00000188512	=	T05H4.14_E04A4.7
ENSG00000082068 (predicted) ENSG00000218754	=	T05H4.14_E04A4.8
ENSG00000082068 (predicted) ENSG00000166887	=	T05H4.14_T08G5.5
ENSG00000082068 (predicted) ENSG00000184844	=	T05H4.14_E04A4.7
ENSG00000082068 (predicted) ENSG00000150768	=	T05H4.14_F23B12.5
ENSG00000082068 (predicted) ENSG00000217644	=	T05H4.14_E04A4.8
ENSG00000082068 (predicted) ENSG00000110435	=	T05H4.14_F23B12.5
ENSG00000082068 (predicted) ENSG00000105640	=	T05H4.14_E04A4.8
ENSG00000082068 (predicted) ENSG00000212695	=	T05H4.14_E04A4.8
ENSG00000082068 (predicted) ENSG00000139910	=	T05H4.14_Y59A8B.10
ENSG00000082068 (predicted) ENSG00000214429	=	T05H4.14_E04A4.7
ENSG00000082146 (predicted) ENSG00000165917	=	Y52D3.1_C18H9.7
ENSG00000082212 (predicted) ENSG00000166741	=	Y48B6A.12_F42A10.3
ENSG00000082212 (predicted) ENSG00000166998	=	Y48B6A.12_ZC434.8
ENSG00000082212 (predicted) ENSG00000104879	=	Y48B6A.12_ZC434.8
ENSG00000082212 (predicted) ENSG00000131730	=	Y48B6A.12_ZC434.8
ENSG00000082212 (predicted) ENSG00000168775	=	Y48B6A.12_ZC434.8
ENSG00000082212 (predicted) ENSG00000141744	=	Y48B6A.12_F42A10.3
ENSG00000082212 (predicted) ENSG00000166165	=	Y48B6A.12_ZC434.8
ENSG00000082641 (predicted) ENSG00000160993	=	T19E7.2_F09F7.7
ENSG00000083123 (predicted) ENSG00000158161	=	F27D4.5_C49A1.4
ENSG00000083123 (predicted) ENSG00000112319	=	F27D4.5_C49A1.4
ENSG00000083123 (predicted) ENSG00000104313	=	F27D4.5_C49A1.4
ENSG00000083312 (predicted) ENSG00000158161	=	R06A4.4_C49A1.4
ENSG00000083312 (predicted) ENSG00000162374	=	R06A4.4_F35H8.5
ENSG00000083312 (predicted) ENSG00000196361	=	R06A4.4_F35H8.5
ENSG00000083312 (predicted) ENSG00000104313	=	R06A4.4_C49A1.4
ENSG00000083312 (predicted) ENSG00000112319	=	R06A4.4_C49A1.4
ENSG00000083312 (predicted) ENSG00000107105	=	R06A4.4_F35H8.5
ENSG00000084110 (predicted) ENSG00000100030	=	F47B10.2_F43C1.2
ENSG00000084110 (predicted) ENSG00000102882	=	F47B10.2_F43C1.2
ENSG00000084207 (known) ENSG00000084207	=	T28A11.11_R107.7/R107.7_T28A11.11
ENSG00000084207 (predicted) ENSG00000168765	=	T28A11.11_R107.7
ENSG00000084207 (predicted) ENSG00000213366	=	T28A11.11_R107.7
ENSG00000084207 (predicted) ENSG00000127564	=	T28A11.11_Y53C12A.1
ENSG00000084207 (predicted) ENSG00000142937	=	T28A11.11_F42C5.8
ENSG00000084207 (predicted) ENSG00000170276	=	T28A11.11_C09B8.6
ENSG00000084207 (predicted) ENSG00000106211	=	T28A11.11_C09B8.6
ENSG00000084207 (predicted) ENSG00000134184	=	T28A11.11_R107.7
ENSG00000084207 (predicted) ENSG00000214310	=	T28A11.11_F42C5.8
ENSG00000084207 (predicted) ENSG00000152137	=	T28A11.11_C09B8.6
ENSG00000084207 (predicted) ENSG00000134201	=	T28A11.11_R107.7
ENSG00000084207 (predicted) ENSG00000134202	=	T28A11.11_R107.7
ENSG00000084207 (predicted) ENSG00000125352	=	R13D7.7_K01G5.1
ENSG00000084207 (predicted) ENSG00000139797	=	R13D7.7_K01G5.1
ENSG00000084207 (predicted) ENSG00000107036	=	T28A11.11_R06F6.8
ENSG00000084754 (predicted) ENSG00000115267	=	T08B2.7_F15B10.2
ENSG00000084754 (predicted) ENSG00000108771	=	T08B2.7_F15B10.2
ENSG00000084754 (predicted) ENSG00000107201	=	T08B2.7_F15B10.2
ENSG00000084764 (predicted) ENSG00000108946	=	Y59A8B.7_R07E4.6
ENSG00000084764 (predicted) ENSG00000215677	=	Y59A8B.7_R07E4.6
ENSG00000084764 (predicted) ENSG00000188191	=	Y59A8B.7_R07E4.6
ENSG00000085231 (predicted) ENSG00000175520	=	T12D8.7_F15C11.2
ENSG00000085231 (predicted) ENSG00000188021	=	T12D8.7_F15C11.2
ENSG00000085231 (predicted) ENSG00000135018	=	T12D8.7_F15C11.2
ENSG00000085231 (predicted) ENSG00000111713	=	T12D8.7_Y46G5A.31
ENSG00000085231 (predicted) ENSG00000120656	=	T12D8.7_Y56A3A.4
ENSG00000085231 (predicted) ENSG00000160803	=	T12D8.7_F15C11.2
ENSG00000085231 (predicted) ENSG00000104812	=	T12D8.7_Y46G5A.31
ENSG00000085449 (predicted) ENSG00000115310	=	D2013.2_W06A7.3
ENSG00000085449 (predicted) ENSG00000102050	=	D2013.2_D2096.2
ENSG00000085449 (predicted) ENSG00000125744	=	D2013.2_W06A7.3
ENSG00000085449 (predicted) ENSG00000111907	=	D2013.2_F13E6.1
ENSG00000085449 (predicted) ENSG00000108829	=	D2013.2_F56A8.3
ENSG00000085449 (predicted) ENSG00000141552	=	D2013.2_F35G12.9
ENSG00000085449 (predicted) ENSG00000101150	=	D2013.2_F13E6.1
ENSG00000085449 (predicted) ENSG00000159685	=	D2013.2_C36H8.1
ENSG00000085449 (predicted) ENSG00000133318	=	D2013.2_W06A7.3
ENSG00000085449 (predicted) ENSG00000139970	=	D2013.2_W06A7.3
ENSG00000085449 (predicted) ENSG00000129625	=	D2013.2_Y71F9B.3
ENSG00000085449 (predicted) ENSG00000215639	=	D2013.2_F35G12.9
ENSG00000085449 (predicted) ENSG00000106554	=	D2013.2_C36H8.1
ENSG00000085449 (predicted) ENSG00000172954	=	D2013.2_ZK40.1
ENSG00000085449 (predicted) ENSG00000170777	=	D2013.2_F13E6.1
ENSG00000085449 (predicted) ENSG00000144746	=	D2013.2_D2096.2
ENSG00000085449 (predicted) ENSG00000205302	=	D2013.2_C05D9.1
ENSG00000085563 (predicted) ENSG00000117461	=	T21E8.1_Y110A7A.10
ENSG00000085563 (predicted) ENSG00000145675	=	T21E8.1_Y110A7A.10
ENSG00000085563 (predicted) ENSG00000105647	=	T21E8.1_Y110A7A.10
ENSG00000085999 (predicted) ENSG00000103035	=	W06D4.6_R12E2.3
ENSG00000085999 (predicted) ENSG00000183260	=	W06D4.6_F37A4.1
ENSG00000085999 (predicted) ENSG00000204427	=	W06D4.6_F37A4.1
ENSG00000085999 (predicted) ENSG00000167658	=	W06D4.6_F25H5.4
ENSG00000086102 (predicted) ENSG00000117602	=	C16A3.7_F54E7.7
ENSG00000086102 (predicted) ENSG00000159200	=	C16A3.7_F54E7.7
ENSG00000086102 (predicted) ENSG00000172348	=	C16A3.7_F54E7.7
ENSG00000086506 (predicted) ENSG00000139797	=	F21A3.6_K01G5.1
ENSG00000086506 (predicted) ENSG00000125352	=	F21A3.6_K01G5.1
ENSG00000086619 (predicted) ENSG00000162191	=	Y105E8B.8_F23C8.4
ENSG00000087077 (predicted) ENSG00000152670	=	F42G4.3_T21G5.3/F42G4.3_B0414.6
ENSG00000087086 (known) ENSG00000167996	=	C54F6.14_D1037.3/C54F6.14_C54F6.14/D1037.3_D1037.3/D1037.3_C54F6.14
ENSG00000087086 (known) ENSG00000087086	=	C54F6.14_C54F6.14/C54F6.14_D1037.3/D1037.3_C54F6.14/D1037.3_D1037.3
ENSG00000087086 (predicted) ENSG00000175376	=	C54F6.14_ZK856.11/D1037.3_ZK856.11
ENSG00000087086 (predicted) ENSG00000177885	=	D1037.3_C14F5.5
ENSG00000087086 (predicted) ENSG00000186432	=	D1037.3_F32E10.4
ENSG00000087086 (predicted) ENSG00000219507	=	C54F6.14_D1037.3/C54F6.14_C54F6.14/D1037.3_D1037.3
ENSG00000087086 (predicted) ENSG00000132446	=	C54F6.14_D1037.3/C54F6.14_C54F6.14/D1037.3_D1037.3
ENSG00000087086 (predicted) ENSG00000181867	=	C54F6.14_C54F6.14/C54F6.14_D1037.3/D1037.3_D1037.3
ENSG00000087086 (predicted) ENSG00000141552	=	C54F6.14_F35G12.9
ENSG00000087086 (predicted) ENSG00000215639	=	C54F6.14_F35G12.9
ENSG00000087086 (predicted) ENSG00000219186	=	C54F6.14_D1037.3/C54F6.14_C54F6.14/D1037.3_D1037.3
ENSG00000087086 (predicted) ENSG00000213453	=	C54F6.14_C54F6.14/C54F6.14_D1037.3/D1037.3_D1037.3
ENSG00000087086 (predicted) ENSG00000218227	=	C54F6.14_C09D4.5
ENSG00000087086 (predicted) ENSG00000108298	=	C54F6.14_C09D4.5
ENSG00000087086 (predicted) ENSG00000136897	=	C54F6.14_T21B10.1
ENSG00000087086 (predicted) ENSG00000102753	=	D1037.3_F32E10.4
ENSG00000087245 (predicted) ENSG00000111802	=	F47F6.1_Y63D3A.4
ENSG00000087258 (predicted) ENSG00000142655	=	C26C6.2_R07H5.1
ENSG00000087258 (predicted) ENSG00000160360	=	C26C6.2_F32A6.4
ENSG00000087258 (predicted) ENSG00000111785	=	C26C6.2_Y69A2AR.2
ENSG00000087258 (predicted) ENSG00000132359	=	C26C6.2_F53A10.2
ENSG00000087258 (predicted) ENSG00000121957	=	C26C6.2_F32A6.4
ENSG00000087258 (predicted) ENSG00000089009	=	C26C6.2_R151.3
ENSG00000087258 (predicted) ENSG00000177963	=	C26C6.2_Y69A2AR.2
ENSG00000087338 (predicted) ENSG00000180596	=	Y62E10A.16_T10C6.11
ENSG00000087338 (predicted) ENSG00000138663	=	Y62E10A.16_Y55F3AM.15
ENSG00000087338 (predicted) ENSG00000184678	=	Y62E10A.16_T10C6.11
ENSG00000087338 (predicted) ENSG00000196374	=	Y62E10A.16_T10C6.11
ENSG00000087338 (predicted) ENSG00000188021	=	Y62E10A.16_F15C11.2
ENSG00000087338 (predicted) ENSG00000197846	=	Y62E10A.16_T10C6.11
ENSG00000087338 (predicted) ENSG00000185130	=	Y62E10A.16_T10C6.11
ENSG00000087338 (predicted) ENSG00000146047	=	Y62E10A.16_T10C6.11
ENSG00000087338 (predicted) ENSG00000131459	=	Y62E10A.16_F07A11.2
ENSG00000087338 (predicted) ENSG00000175520	=	Y62E10A.16_F15C11.2
ENSG00000087338 (predicted) ENSG00000105419	=	Y62E10A.16_T28F12.2
ENSG00000087338 (predicted) ENSG00000196226	=	Y62E10A.16_T10C6.11
ENSG00000087338 (predicted) ENSG00000123569	=	Y62E10A.16_T10C6.11
ENSG00000087338 (predicted) ENSG00000187990	=	Y62E10A.16_T10C6.11
ENSG00000087338 (predicted) ENSG00000203851	=	Y62E10A.16_T10C6.11
ENSG00000087338 (predicted) ENSG00000179277	=	Y62E10A.16_T28F12.2
ENSG00000087338 (predicted) ENSG00000197697	=	Y62E10A.16_T10C6.11
ENSG00000087338 (predicted) ENSG00000124635	=	Y62E10A.16_T10C6.11
ENSG00000087338 (predicted) ENSG00000143995	=	Y62E10A.16_T28F12.2
ENSG00000087338 (predicted) ENSG00000196890	=	Y62E10A.16_T10C6.11
ENSG00000087338 (predicted) ENSG00000101812	=	Y62E10A.16_T10C6.11
ENSG00000087338 (predicted) ENSG00000138152	=	Y62E10A.16_Y62E10A.16
ENSG00000087338 (predicted) ENSG00000168242	=	Y62E10A.16_T10C6.11
ENSG00000087338 (predicted) ENSG00000196331	=	Y62E10A.16_T10C6.11
ENSG00000087338 (predicted) ENSG00000220323	=	Y62E10A.16_T10C6.11
ENSG00000087338 (predicted) ENSG00000188013	=	Y62E10A.16_T28F12.2
ENSG00000087338 (predicted) ENSG00000203814	=	Y62E10A.16_T10C6.11
ENSG00000087338 (predicted) ENSG00000197459	=	Y62E10A.16_T10C6.11
ENSG00000087338 (predicted) ENSG00000087338	=	Y62E10A.16_Y62E10A.16
ENSG00000087338 (predicted) ENSG00000143627	=	Y62E10A.16_F25H5.3
ENSG00000087338 (predicted) ENSG00000198380	=	Y62E10A.16_F07A11.2
ENSG00000087338 (predicted) ENSG00000203819	=	Y62E10A.16_T10C6.11
ENSG00000087338 (predicted) ENSG00000134138	=	Y62E10A.16_T28F12.2
ENSG00000087338 (predicted) ENSG00000160803	=	Y62E10A.16_F15C11.2
ENSG00000087338 (predicted) ENSG00000164080	=	Y62E10A.16_C27B7.4
ENSG00000087338 (predicted) ENSG00000158373	=	Y62E10A.16_T10C6.11
ENSG00000087338 (predicted) ENSG00000135018	=	Y62E10A.16_F15C11.2
ENSG00000087338 (predicted) ENSG00000197903	=	Y62E10A.16_T10C6.11
ENSG00000087365 (predicted) ENSG00000172432	=	W03F9.10_T04H1.2
ENSG00000087470 (predicted) ENSG00000205784	=	T12E12.4_R06B9.3
ENSG00000087470 (predicted) ENSG00000197070	=	T12E12.4_R06B9.3
ENSG00000087470 (predicted) ENSG00000087470	=	T12E12.4_T12E12.4
ENSG00000088205 (predicted) ENSG00000138794	=	B0511.6_Y48E1B.13
ENSG00000088205 (predicted) ENSG00000132906	=	B0511.6_Y48E1B.13
ENSG00000088205 (predicted) ENSG00000106144	=	B0511.6_Y48E1B.13
ENSG00000088205 (predicted) ENSG00000165806	=	B0511.6_Y48E1B.13
ENSG00000088205 (predicted) ENSG00000164305	=	B0511.6_Y48E1B.13
ENSG00000088247 (predicted) ENSG00000173473	=	C12D8.1_Y113G7B.23
ENSG00000088247 (predicted) ENSG00000175809	=	C12D8.1_Y63D3A.5
ENSG00000088247 (predicted) ENSG00000139613	=	C12D8.1_Y113G7B.23
ENSG00000088247 (predicted) ENSG00000164080	=	C12D8.1_C27B7.4
ENSG00000088247 (predicted) ENSG00000163125	=	C12D8.1_F36A2.1
ENSG00000088247 (predicted) ENSG00000105879	=	C12D8.1_Y63D3A.5
ENSG00000088247 (predicted) ENSG00000114354	=	C12D8.1_Y63D3A.5
ENSG00000088833 (predicted) ENSG00000107262	=	Y94H6A.9_F57B10.11
ENSG00000088930 (predicted) ENSG00000165119	=	Y48B6A.3_F26B1.2
ENSG00000089006 (predicted) ENSG00000205302	=	Y59A8B.22_C05D9.1
ENSG00000089006 (predicted) ENSG00000133107	=	Y59A8B.22_R06B10.4
ENSG00000089006 (predicted) ENSG00000144935	=	Y59A8B.22_R06B10.4
ENSG00000089006 (predicted) ENSG00000134769	=	Y59A8B.22_F47G6.1
ENSG00000089006 (predicted) ENSG00000138101	=	Y59A8B.22_F47G6.1
ENSG00000089009 (predicted) ENSG00000165092	=	R151.3_F54D8.3
ENSG00000089009 (predicted) ENSG00000162813	=	R151.3_ZK430.2
ENSG00000089009 (predicted) ENSG00000166816	=	R151.3_F32D8.12
ENSG00000089009 (predicted) ENSG00000111275	=	R151.3_F54D8.3
ENSG00000089009 (predicted) ENSG00000184254	=	R151.3_F54D8.3
ENSG00000089009 (predicted) ENSG00000137124	=	R151.3_F54D8.3
ENSG00000089009 (predicted) ENSG00000128918	=	R151.3_F54D8.3
ENSG00000089009 (predicted) ENSG00000172336	=	R151.3_Y62E10A.2
ENSG00000089157 (predicted) ENSG00000168447	=	F25H2.10_T28B8.5
ENSG00000089157 (predicted) ENSG00000111319	=	F25H2.10_T28B8.5
ENSG00000089157 (predicted) ENSG00000162572	=	F25H2.10_T28B8.5
ENSG00000089157 (predicted) ENSG00000121083	=	F25H2.10_T26A5.9
ENSG00000089157 (predicted) ENSG00000166828	=	F25H2.10_T28B8.5
ENSG00000089157 (predicted) ENSG00000094880	=	F25H2.10_F10C5.1
ENSG00000089289 (predicted) ENSG00000149923	=	Y71H2B.3_Y75B8A.30
ENSG00000089597 (predicted) ENSG00000156973	=	F40F9.6_C27H5.1
ENSG00000089685 (predicted) ENSG00000117475	=	T27F2.3_R12B2.2
ENSG00000089685 (predicted) ENSG00000126970	=	T27F2.3_ZK930.3
ENSG00000089685 (predicted) ENSG00000215475	=	T27F2.3_Y37E11AR.2
ENSG00000089685 (predicted) ENSG00000145860	=	T27F2.3_Y119C1B.5
ENSG00000089685 (predicted) ENSG00000198692	=	T27F2.3_H06H21.3
ENSG00000089685 (predicted) ENSG00000170881	=	T27F2.3_Y119C1B.5
ENSG00000089685 (predicted) ENSG00000121022	=	T27F2.3_B0547.1
ENSG00000089685 (predicted) ENSG00000101040	=	T27F2.3_F23H11.1
ENSG00000089685 (predicted) ENSG00000196470	=	T27F2.3_Y37E11AR.2
ENSG00000089685 (predicted) ENSG00000186468	=	T27F2.3_F28D1.7
ENSG00000089685 (predicted) ENSG00000111361	=	T27F2.3_ZK1098.4
ENSG00000089685 (predicted) ENSG00000105379	=	T27F2.3_F23C8.5
ENSG00000089685 (predicted) ENSG00000159147	=	C50B8.2_C24H12.5
ENSG00000089685 (predicted) ENSG00000181788	=	T27F2.3_Y37E11AR.2
ENSG00000089685 (predicted) ENSG00000162298	=	T27F2.3_F55A11.3
ENSG00000089685 (predicted) ENSG00000173674	=	T27F2.3_H06H21.3
ENSG00000089723 (predicted) ENSG00000109332	=	C25D7.8_M7.1
ENSG00000089723 (predicted) ENSG00000131508	=	C25D7.8_M7.1
ENSG00000090054 (predicted) ENSG00000159352	=	C23H3.4_B0205.3
ENSG00000090554 (predicted) ENSG00000157764	=	M01F1.2_Y73B6A.5
ENSG00000090554 (predicted) ENSG00000132155	=	M01F1.2_Y73B6A.5
ENSG00000090581 (predicted) ENSG00000217327	=	ZK1307.8_ZC434.2
ENSG00000090581 (predicted) ENSG00000173338	=	ZK1307.8_Y39B6A.19
ENSG00000090581 (predicted) ENSG00000171863	=	ZK1307.8_ZC434.2
ENSG00000090581 (predicted) ENSG00000183405	=	ZK1307.8_ZC434.2
ENSG00000090581 (predicted) ENSG00000135750	=	ZK1307.8_Y39B6A.19
ENSG00000090581 (predicted) ENSG00000099337	=	ZK1307.8_Y39B6A.19
ENSG00000090621 (predicted) ENSG00000198056	=	Y106G6H.2_F58A4.4
ENSG00000090661 (predicted) ENSG00000138069	=	C09G4.1_C39F7.4
ENSG00000090661 (predicted) ENSG00000174903	=	C09G4.1_C39F7.4
ENSG00000090863 (predicted) ENSG00000094880	=	F14E5.2_F10C5.1
ENSG00000090989 (predicted) ENSG00000158941	=	F52E4.7_Y37A1B.1
ENSG00000090989 (predicted) ENSG00000164597	=	F52E4.7_C43E11.11
ENSG00000091140 (predicted) ENSG00000107201	=	LLC1.3_F15B10.2
ENSG00000091140 (predicted) ENSG00000115267	=	LLC1.3_F15B10.2
ENSG00000091140 (predicted) ENSG00000108771	=	LLC1.3_F15B10.2
ENSG00000091483 (predicted) ENSG00000094880	=	H14A12.2_F10C5.1
ENSG00000091527 (predicted) ENSG00000100353	=	F42A10.5_R08D7.3
ENSG00000092020 (predicted) ENSG00000104695	=	C25A1.9_F38H4.9
ENSG00000092020 (predicted) ENSG00000105568	=	C25A1.9_F48E8.5
ENSG00000092020 (predicted) ENSG00000113575	=	C25A1.9_F38H4.9
ENSG00000092020 (predicted) ENSG00000137713	=	C25A1.9_F48E8.5
ENSG00000092199 (predicted) ENSG00000107201	=	T10B11.3_F15B10.2
ENSG00000092199 (predicted) ENSG00000115267	=	T10B11.3_F15B10.2
ENSG00000092199 (predicted) ENSG00000108771	=	T10B11.3_F15B10.2
ENSG00000092531 (predicted) ENSG00000166900	=	Y22F5A.3_F56A8.7
ENSG00000092531 (predicted) ENSG00000099365	=	Y22F5A.3_F56A8.7
ENSG00000092531 (predicted) ENSG00000111450	=	Y22F5A.3_F56A8.7
ENSG00000092531 (predicted) ENSG00000106089	=	Y22F5A.3_F56A8.7
ENSG00000092531 (predicted) ENSG00000103496	=	Y22F5A.3_F56A8.7
ENSG00000092621 (predicted) ENSG00000110395	=	C31C9.2_M02A10.3
ENSG00000092621 (predicted) ENSG00000177963	=	C31C9.2_Y69A2AR.2
ENSG00000092621 (predicted) ENSG00000111785	=	C31C9.2_Y69A2AR.2
ENSG00000092621 (predicted) ENSG00000114423	=	C31C9.2_M02A10.3
ENSG00000092621 (predicted) ENSG00000142273	=	C31C9.2_M02A10.3
ENSG00000092820 (predicted) ENSG00000143839	=	C01G8.5_H22K11.1
ENSG00000092820 (predicted) ENSG00000117984	=	C01G8.5_H22K11.1
ENSG00000092820 (predicted) ENSG00000215859	=	C01G8.5_C01F6.6
ENSG00000092820 (predicted) ENSG00000196188	=	C01G8.5_H22K11.1
ENSG00000092820 (predicted) ENSG00000131401	=	C01G8.5_H22K11.1
ENSG00000092820 (predicted) ENSG00000204973	=	C01G8.5_H22K11.1
ENSG00000092820 (predicted) ENSG00000172367	=	C01G8.5_C01F6.6
ENSG00000092820 (predicted) ENSG00000172647	=	C01G8.5_H22K11.1
ENSG00000092820 (predicted) ENSG00000096088	=	C01G8.5_H22K11.1
ENSG00000092820 (predicted) ENSG00000174827	=	C01G8.5_C01F6.6
ENSG00000092820 (predicted) ENSG00000109062	=	C01G8.5_C01F6.6
ENSG00000092820 (predicted) ENSG00000215860	=	C01G8.5_C01F6.6
ENSG00000092820 (predicted) ENSG00000131400	=	C01G8.5_H22K11.1
ENSG00000092820 (predicted) ENSG00000180860	=	C01G8.5_H22K11.1
ENSG00000092847 (predicted) ENSG00000108771	=	F48F7.1_F15B10.2/T07D3.7_F15B10.2
ENSG00000092847 (predicted) ENSG00000115267	=	F48F7.1_F15B10.2/T07D3.7_F15B10.2
ENSG00000092847 (predicted) ENSG00000107201	=	F48F7.1_F15B10.2/T07D3.7_F15B10.2
ENSG00000092931 (predicted) ENSG00000165219	=	F31D5.2_F49E7.1
ENSG00000093000 (predicted) ENSG00000186432	=	Y56A3A.17_F32E10.4
ENSG00000093000 (predicted) ENSG00000102753	=	Y56A3A.17_F32E10.4
ENSG00000094880 (predicted) ENSG00000141979	=	F10C5.1_Y38A10A.5
ENSG00000094880 (predicted) ENSG00000169100	=	F10C5.1_T27E9.1
ENSG00000094880 (predicted) ENSG00000151729	=	F10C5.1_T27E9.1
ENSG00000094880 (predicted) ENSG00000204194	=	F10C5.1_JC8.3
ENSG00000094880 (predicted) ENSG00000196177	=	F10C5.1_C55B7.4
ENSG00000094880 (predicted) ENSG00000184056	=	F10C5.1_C56C10.1
ENSG00000094880 (predicted) ENSG00000166575	=	F10C5.1_K02G10.3
ENSG00000094880 (predicted) ENSG00000175793	=	F10C5.1_F52D10.3
ENSG00000094880 (predicted) ENSG00000166913	=	F10C5.1_F52D10.3
ENSG00000094880 (predicted) ENSG00000185834	=	F10C5.1_JC8.3
ENSG00000094880 (predicted) ENSG00000179218	=	F10C5.1_Y38A10A.5
ENSG00000094880 (predicted) ENSG00000133112	=	F10C5.1_F25H2.11
ENSG00000094880 (predicted) ENSG00000164924	=	F10C5.1_F52D10.3
ENSG00000094880 (predicted) ENSG00000172746	=	F10C5.1_JC8.3
ENSG00000094880 (predicted) ENSG00000216412	=	F10C5.1_JC8.3
ENSG00000094880 (predicted) ENSG00000134308	=	F10C5.1_F52D10.3
ENSG00000094880 (predicted) ENSG00000170027	=	F10C5.1_F52D10.3
ENSG00000094880 (predicted) ENSG00000217624	=	F10C5.1_F52D10.3
ENSG00000094880 (predicted) ENSG00000151475	=	F10C5.1_T27E9.1
ENSG00000094880 (predicted) ENSG00000197958	=	F10C5.1_JC8.3
ENSG00000094880 (predicted) ENSG00000128245	=	F10C5.1_F52D10.3
ENSG00000094916 (predicted) ENSG00000116171	=	K08H2.6_Y57A10C.6
ENSG00000094916 (predicted) ENSG00000150753	=	K01G5.2_C07G2.3
ENSG00000095002 (known) ENSG00000116062	=	H26D21.2_Y47G6A.11
ENSG00000095059 (known) ENSG00000163577	=	Y17G7B.4_T05G5.10
ENSG00000095059 (predicted) ENSG00000132507	=	Y17G7B.4_T05G5.10
ENSG00000095059 (predicted) ENSG00000102882	=	Y17G7B.4_F43C1.2
ENSG00000095059 (predicted) ENSG00000100030	=	Y17G7B.4_F43C1.2
ENSG00000095066 (predicted) ENSG00000144635	=	ZK546.1_C39E9.14
ENSG00000095066 (predicted) ENSG00000135720	=	ZK546.1_C39E9.14
ENSG00000095066 (predicted) ENSG00000095066	=	ZK546.1_ZK546.1
ENSG00000095066 (predicted) ENSG00000168172	=	ZK546.1_ZK546.1
ENSG00000095066 (predicted) ENSG00000134709	=	ZK546.1_ZK546.1
ENSG00000096088 (predicted) ENSG00000167123	=	H22K11.1_D2045.9
ENSG00000096088 (predicted) ENSG00000130309	=	H22K11.1_D2045.9
ENSG00000096088 (predicted) ENSG00000137710	=	H22K11.1_C01G8.5
ENSG00000096088 (predicted) ENSG00000172432	=	H22K11.1_T04H1.2
ENSG00000096088 (predicted) ENSG00000198756	=	H22K11.1_D2045.9
ENSG00000096088 (predicted) ENSG00000147065	=	H22K11.1_C01G8.5
ENSG00000096384 (known) ENSG00000096384	=	C47E8.5_C47E8.5
ENSG00000096384 (known) ENSG00000105401	=	C47E8.5_W08F4.8
ENSG00000096384 (predicted) ENSG00000149923	=	C47E8.5_Y75B8A.30
ENSG00000096384 (predicted) ENSG00000141646	=	C47E8.5_R12B2.1
ENSG00000096384 (predicted) ENSG00000131730	=	C47E8.5_ZC434.8
ENSG00000096384 (predicted) ENSG00000183199	=	C47E8.5_C47E8.5
ENSG00000096384 (predicted) ENSG00000140553	=	C47E8.5_F30H5.1
ENSG00000096384 (predicted) ENSG00000152942	=	C47E8.5_F32A11.2
ENSG00000096384 (predicted) ENSG00000166165	=	C47E8.5_ZC434.8
ENSG00000096384 (predicted) ENSG00000166998	=	C47E8.5_ZC434.8
ENSG00000096384 (predicted) ENSG00000134419	=	C47E8.5_F53A3.3
ENSG00000096384 (predicted) ENSG00000166741	=	C47E8.5_F42A10.3
ENSG00000096384 (predicted) ENSG00000141161	=	C47E8.5_F30H5.1
ENSG00000096384 (predicted) ENSG00000141744	=	C47E8.5_F42A10.3
ENSG00000096384 (predicted) ENSG00000205940	=	C47E8.5_C47E8.5
ENSG00000096384 (predicted) ENSG00000168775	=	C47E8.5_ZC434.8
ENSG00000096384 (predicted) ENSG00000111802	=	C47E8.5_Y63D3A.4
ENSG00000096384 (predicted) ENSG00000205527	=	C47E8.5_C47E8.5
ENSG00000096384 (predicted) ENSG00000205955	=	C47E8.5_C47E8.5
ENSG00000096384 (predicted) ENSG00000163513	=	C47E8.5_C05D2.1
ENSG00000096384 (predicted) ENSG00000205100	=	C47E8.5_C47E8.5
ENSG00000096384 (predicted) ENSG00000104879	=	C47E8.5_ZC434.8
ENSG00000096384 (predicted) ENSG00000181359	=	C47E8.5_C47E8.5
ENSG00000096384 (predicted) ENSG00000106993	=	C47E8.5_W08F4.8
ENSG00000096717 (known) ENSG00000118689	=	R11A8.4_R13H8.1
ENSG00000096717 (known) ENSG00000150907	=	R11A8.4_R13H8.1
ENSG00000096717 (predicted) ENSG00000164924	=	R11A8.4_M117.2/R11A8.4_F52D10.3
ENSG00000096717 (predicted) ENSG00000213688	=	R11A8.4_R13H8.1
ENSG00000096717 (predicted) ENSG00000134308	=	R11A8.4_F52D10.3/R11A8.4_M117.2
ENSG00000096717 (predicted) ENSG00000204060	=	R11A8.4_R13H8.1
ENSG00000096717 (predicted) ENSG00000175793	=	R11A8.4_M117.2/R11A8.4_F52D10.3
ENSG00000096717 (predicted) ENSG00000170027	=	R11A8.4_M117.2/R11A8.4_F52D10.3
ENSG00000096717 (predicted) ENSG00000217624	=	R11A8.4_M117.2/R11A8.4_F52D10.3
ENSG00000096717 (predicted) ENSG00000166913	=	R11A8.4_F52D10.3/R11A8.4_M117.2
ENSG00000096717 (predicted) ENSG00000184481	=	R11A8.4_R13H8.1
ENSG00000096717 (predicted) ENSG00000128245	=	R11A8.4_M117.2/R11A8.4_F52D10.3
ENSG00000097046 (predicted) ENSG00000110367	=	C34G6.5_C07H6.5
ENSG00000099256 (known) ENSG00000165704	=	Y105E8B.5_Y105E8B.5
ENSG00000099256 (predicted) ENSG00000142273	=	Y105E8B.5_M02A10.3
ENSG00000099256 (predicted) ENSG00000114423	=	Y105E8B.5_M02A10.3
ENSG00000099256 (predicted) ENSG00000164733	=	Y105E8B.5_W07B8.5
ENSG00000099256 (predicted) ENSG00000099256	=	Y105E8B.5_Y105E8B.5
ENSG00000099256 (predicted) ENSG00000110395	=	Y105E8B.5_M02A10.3
ENSG00000099337 (predicted) ENSG00000130175	=	Y39B6A.19_ZK1307.8
ENSG00000099337 (predicted) ENSG00000169885	=	Y39B6A.19_ZK673.7
ENSG00000099337 (predicted) ENSG00000184115	=	Y39B6A.19_F14D12.2
ENSG00000099337 (predicted) ENSG00000186148	=	Y39B6A.19_F14D12.2
ENSG00000099337 (predicted) ENSG00000185345	=	Y39B6A.19_K08E3.7
ENSG00000099337 (predicted) ENSG00000114854	=	Y39B6A.19_ZK673.7
ENSG00000099337 (predicted) ENSG00000101470	=	Y39B6A.19_ZK673.7
ENSG00000099337 (predicted) ENSG00000169756	=	Y39B6A.19_F14D12.2
ENSG00000099337 (predicted) ENSG00000164850	=	Y39B6A.19_ZK1307.8
ENSG00000099337 (predicted) ENSG00000172432	=	Y39B6A.19_T04H1.2
ENSG00000099337 (predicted) ENSG00000175895	=	Y39B6A.19_ZK632.12
ENSG00000099365 (predicted) ENSG00000164506	=	F56A8.7_M01A10.2
ENSG00000099365 (predicted) ENSG00000179036	=	F56A8.7_T10H9.4
ENSG00000099365 (predicted) ENSG00000145087	=	F56A8.7_M01A10.2
ENSG00000099365 (predicted) ENSG00000132639	=	F56A8.7_Y22F5A.3
ENSG00000099365 (predicted) ENSG00000139190	=	F56A8.7_T10H9.4
ENSG00000099377 (predicted) ENSG00000139797	=	C32D5.12_K01G5.1
ENSG00000099377 (predicted) ENSG00000125352	=	C32D5.12_K01G5.1
ENSG00000099797 (predicted) ENSG00000175203	=	C15F1.6_C28H8.12
ENSG00000099956 (known) ENSG00000139613	=	R07E5.3_Y113G7B.23
ENSG00000099956 (known) ENSG00000173473	=	R07E5.3_Y113G7B.23
ENSG00000099995 (known) ENSG00000183431	=	W07E6.4_T13H5.4
ENSG00000099995 (known) ENSG00000104897	=	W07E6.4_F11A10.2
ENSG00000099995 (predicted) ENSG00000214035	=	W07E6.4_F26B1.3
ENSG00000099995 (predicted) ENSG00000139613	=	W07E6.4_Y113G7B.23
ENSG00000099995 (predicted) ENSG00000157514	=	W07E6.4_T18D3.7
ENSG00000099995 (predicted) ENSG00000215769	=	W07E6.4_F26B1.3
ENSG00000099995 (predicted) ENSG00000126970	=	W07E6.4_ZK930.3
ENSG00000099995 (predicted) ENSG00000173473	=	W07E6.4_Y113G7B.23
ENSG00000099995 (predicted) ENSG00000185467	=	W07E6.4_F26B1.3
ENSG00000099995 (predicted) ENSG00000182481	=	W07E6.4_F26B1.3
ENSG00000099995 (predicted) ENSG00000166925	=	W07E6.4_T18D3.7
ENSG00000099998 (predicted) ENSG00000130159	=	C53D5.5_Y17G9B.5
ENSG00000099998 (predicted) ENSG00000127150	=	C53D5.5_Y39B6A.34
ENSG00000099998 (predicted) ENSG00000102753	=	C53D5.5_F32E10.4
ENSG00000099998 (predicted) ENSG00000186432	=	C53D5.5_F32E10.4
ENSG00000100003 (predicted) ENSG00000164305	=	H06O01.3_Y48E1B.13
ENSG00000100003 (predicted) ENSG00000138794	=	H06O01.3_Y48E1B.13
ENSG00000100003 (predicted) ENSG00000165806	=	H06O01.3_Y48E1B.13
ENSG00000100003 (predicted) ENSG00000106144	=	H06O01.3_Y48E1B.13
ENSG00000100003 (predicted) ENSG00000132906	=	H06O01.3_Y48E1B.13
ENSG00000100012 (predicted) ENSG00000138794	=	H06O01.3_Y48E1B.13
ENSG00000100012 (predicted) ENSG00000164305	=	H06O01.3_Y48E1B.13
ENSG00000100012 (predicted) ENSG00000106144	=	H06O01.3_Y48E1B.13
ENSG00000100012 (predicted) ENSG00000165806	=	H06O01.3_Y48E1B.13
ENSG00000100012 (predicted) ENSG00000132906	=	H06O01.3_Y48E1B.13
ENSG00000100029 (predicted) ENSG00000106144	=	R13A5.12_Y48E1B.13
ENSG00000100029 (predicted) ENSG00000132906	=	R13A5.12_Y48E1B.13
ENSG00000100029 (predicted) ENSG00000138794	=	R13A5.12_Y48E1B.13
ENSG00000100029 (predicted) ENSG00000164305	=	R13A5.12_Y48E1B.13
ENSG00000100029 (predicted) ENSG00000165806	=	R13A5.12_Y48E1B.13
ENSG00000100030 (known) ENSG00000126934	=	F43C1.2_Y54E10BL.6
ENSG00000100030 (known) ENSG00000169032	=	F43C1.2_Y54E10BL.6
ENSG00000100030 (predicted) ENSG00000176623	=	F43C1.2_F33H2.6
ENSG00000100030 (predicted) ENSG00000108262	=	F43C1.2_F14F3.2
ENSG00000100030 (predicted) ENSG00000175602	=	F43C1.2_F29G9.2
ENSG00000100030 (predicted) ENSG00000100056	=	F43C1.2_F42H10.7
ENSG00000100030 (predicted) ENSG00000213445	=	F43C1.2_T27F2.2
ENSG00000100030 (predicted) ENSG00000121022	=	F43C1.2_B0547.1
ENSG00000100030 (predicted) ENSG00000100603	=	F43C1.2_T27F2.1
ENSG00000100030 (predicted) ENSG00000205476	=	F43C1.2_F29G9.2
ENSG00000100030 (predicted) ENSG00000105738	=	F43C1.2_T27F2.2
ENSG00000100030 (predicted) ENSG00000114745	=	F43C1.2_Y42H9AR.1
ENSG00000100030 (predicted) ENSG00000116991	=	F43C1.2_T27F2.2
ENSG00000100030 (predicted) ENSG00000115806	=	F43C1.2_Y42H9AR.1
ENSG00000100030 (predicted) ENSG00000214517	=	F43C1.2_B0464.9
ENSG00000100030 (predicted) ENSG00000137764	=	F43C1.2_Y54E10BL.6
ENSG00000100030 (predicted) ENSG00000139436	=	F43C1.2_F14F3.2
ENSG00000100030 (predicted) ENSG00000197555	=	F43C1.2_T27F2.2
ENSG00000100030 (predicted) ENSG00000105607	=	F43C1.2_F54D5.7
ENSG00000100030 (predicted) ENSG00000125503	=	F43C1.2_C06C3.1
ENSG00000100031 (predicted) ENSG00000130159	=	C53D5.5_Y17G9B.5
ENSG00000100031 (predicted) ENSG00000127150	=	C53D5.5_Y39B6A.34
ENSG00000100031 (predicted) ENSG00000186432	=	C53D5.5_F32E10.4
ENSG00000100031 (predicted) ENSG00000102753	=	C53D5.5_F32E10.4
ENSG00000100055 (predicted) ENSG00000115165	=	K06H7.4_F30F8.3
ENSG00000100055 (predicted) ENSG00000161835	=	K06H7.4_F30F8.3
ENSG00000100056 (predicted) ENSG00000102882	=	F42H10.7_F43C1.2
ENSG00000100056 (predicted) ENSG00000107295	=	F42H10.7_T04D1.3
ENSG00000100056 (predicted) ENSG00000143256	=	F42H10.7_H20J04.5
ENSG00000100056 (predicted) ENSG00000141985	=	F42H10.7_T04D1.3
ENSG00000100056 (predicted) ENSG00000172432	=	F42H10.7_T04H1.2
ENSG00000100056 (predicted) ENSG00000204628	=	F42H10.7_K04D7.1
ENSG00000100056 (predicted) ENSG00000138768	=	F42H10.7_K09B11.9
ENSG00000100056 (predicted) ENSG00000111361	=	F42H10.7_ZK1098.4
ENSG00000100056 (predicted) ENSG00000140600	=	F42H10.7_T04D1.3
ENSG00000100121 (predicted) ENSG00000130159	=	C53D5.5_Y17G9B.5
ENSG00000100121 (predicted) ENSG00000127150	=	C53D5.5_Y39B6A.34
ENSG00000100121 (predicted) ENSG00000102753	=	C53D5.5_F32E10.4
ENSG00000100121 (predicted) ENSG00000186432	=	C53D5.5_F32E10.4
ENSG00000100129 (known) ENSG00000178982	=	C17G10.9_T16G1.11
ENSG00000100150 (predicted) ENSG00000100567	=	T08A11.1_ZK945.2
ENSG00000100151 (predicted) ENSG00000144635	=	Y57G11C.22_C39E9.14
ENSG00000100151 (predicted) ENSG00000163918	=	Y57G11C.22_F31E3.3
ENSG00000100151 (predicted) ENSG00000135720	=	Y57G11C.22_C39E9.14
ENSG00000100242 (predicted) ENSG00000198690	=	F54B11.3_C01G5.8
ENSG00000100280 (predicted) ENSG00000129354	=	Y71H2B.10_K11D2.3
ENSG00000100288 (predicted) ENSG00000100288	=	C52B9.1_C52B9.1
ENSG00000100288 (predicted) ENSG00000110721	=	C52B9.1_C52B9.1
ENSG00000100316 (predicted) ENSG00000134996	=	F13B10.2_Y106G6H.14
ENSG00000100316 (predicted) ENSG00000117461	=	F13B10.2_Y110A7A.10
ENSG00000100316 (predicted) ENSG00000140961	=	F13B10.2_F30B5.4
ENSG00000100316 (predicted) ENSG00000165119	=	F13B10.2_F26B1.2
ENSG00000100316 (predicted) ENSG00000164823	=	F13B10.2_F30B5.4
ENSG00000100316 (predicted) ENSG00000105647	=	F13B10.2_Y110A7A.10
ENSG00000100316 (predicted) ENSG00000145476	=	F13B10.2_H02I12.8
ENSG00000100316 (predicted) ENSG00000176248	=	F13B10.2_K06H7.6
ENSG00000100316 (predicted) ENSG00000145675	=	F13B10.2_Y110A7A.10
ENSG00000100316 (predicted) ENSG00000172432	=	F13B10.2_T04H1.2
ENSG00000100320 (predicted) ENSG00000132819	=	R74.5_T22B2.4
ENSG00000100320 (predicted) ENSG00000162374	=	R74.5_F35H8.5
ENSG00000100320 (predicted) ENSG00000196361	=	R74.5_F35H8.5
ENSG00000100320 (predicted) ENSG00000112183	=	R74.5_T22B2.4
ENSG00000100320 (predicted) ENSG00000107105	=	R74.5_F35H8.5
ENSG00000100320 (predicted) ENSG00000112319	=	R74.5_C49A1.4/T07D1.4_C49A1.4
ENSG00000100320 (predicted) ENSG00000141646	=	R74.5_R12B2.1
ENSG00000100320 (predicted) ENSG00000158161	=	R74.5_C49A1.4/T07D1.4_C49A1.4
ENSG00000100320 (predicted) ENSG00000104313	=	R74.5_C49A1.4/T07D1.4_C49A1.4
ENSG00000100324 (predicted) ENSG00000166913	=	C44H4.5_F52D10.3
ENSG00000100324 (predicted) ENSG00000130939	=	C44H4.5_T05H10.5
ENSG00000100324 (predicted) ENSG00000104879	=	C44H4.5_F46H5.3
ENSG00000100324 (predicted) ENSG00000164924	=	C44H4.5_F52D10.3
ENSG00000100324 (predicted) ENSG00000168775	=	C44H4.5_F46H5.3
ENSG00000100324 (predicted) ENSG00000128245	=	C44H4.5_F52D10.3
ENSG00000100324 (predicted) ENSG00000161016	=	C44H4.5_B0250.1
ENSG00000100324 (predicted) ENSG00000134308	=	C44H4.5_F52D10.3
ENSG00000100324 (predicted) ENSG00000170889	=	C44H4.5_F40F8.10
ENSG00000100324 (predicted) ENSG00000170027	=	C44H4.5_F52D10.3
ENSG00000100324 (predicted) ENSG00000131730	=	C44H4.5_F46H5.3
ENSG00000100324 (predicted) ENSG00000217624	=	C44H4.5_F52D10.3
ENSG00000100324 (predicted) ENSG00000175793	=	C44H4.5_F52D10.3
ENSG00000100324 (predicted) ENSG00000166998	=	C44H4.5_F46H5.3
ENSG00000100324 (predicted) ENSG00000166165	=	C44H4.5_F46H5.3
ENSG00000100353 (predicted) ENSG00000138768	=	R08D7.3_K09B11.9
ENSG00000100353 (predicted) ENSG00000143387	=	R08D7.3_T03E6.7
ENSG00000100353 (predicted) ENSG00000163131	=	R08D7.3_T03E6.7
ENSG00000100353 (predicted) ENSG00000135047	=	R08D7.3_T03E6.7
ENSG00000100353 (predicted) ENSG00000177106	=	R08D7.3_Y57G11C.24
ENSG00000100353 (predicted) ENSG00000198758	=	R08D7.3_Y57G11C.24
ENSG00000100353 (predicted) ENSG00000126970	=	R08D7.3_ZK930.3
ENSG00000100353 (predicted) ENSG00000131037	=	R08D7.3_Y57G11C.24
ENSG00000100353 (predicted) ENSG00000136943	=	R08D7.3_T03E6.7
ENSG00000100353 (predicted) ENSG00000151491	=	R08D7.3_Y57G11C.24
ENSG00000100353 (predicted) ENSG00000204437	=	R08D7.3_T03E6.7
ENSG00000100380 (predicted) ENSG00000115267	=	T12D8.8_F15B10.2
ENSG00000100380 (predicted) ENSG00000108771	=	T12D8.8_F15B10.2
ENSG00000100380 (predicted) ENSG00000107201	=	T12D8.8_F15B10.2
ENSG00000100416 (predicted) ENSG00000154473	=	B0035.16_Y54G9A.6
ENSG00000100485 (known) ENSG00000177885	=	T28F12.3_C14F5.5
ENSG00000100519 (predicted) ENSG00000106588	=	F23F1.8_D1054.2
ENSG00000100519 (predicted) ENSG00000134769	=	F23F1.8_F47G6.1
ENSG00000100519 (predicted) ENSG00000165916	=	F23F1.8_F56H1.4
ENSG00000100519 (predicted) ENSG00000100567	=	F23F1.8_ZK945.2
ENSG00000100519 (predicted) ENSG00000100519	=	F23F1.8_F23F1.8
ENSG00000100519 (predicted) ENSG00000154611	=	F23F1.8_C36B1.4
ENSG00000100519 (predicted) ENSG00000138101	=	F23F1.8_F47G6.1
ENSG00000100519 (predicted) ENSG00000101182	=	F23F1.8_C36B1.4
ENSG00000100522 (predicted) ENSG00000130811	=	B0024.12_F22B5.2
ENSG00000100522 (predicted) ENSG00000167588	=	B0024.12_K11H3.1
ENSG00000100522 (predicted) ENSG00000131473	=	B0024.12_B0365.1
ENSG00000100522 (predicted) ENSG00000152642	=	B0024.12_K11H3.1
ENSG00000100522 (predicted) ENSG00000155636	=	B0024.12_F22B5.2
ENSG00000100522 (predicted) ENSG00000100567	=	B0024.12_ZK945.2
ENSG00000100522 (predicted) ENSG00000142937	=	B0024.12_F42C5.8
ENSG00000100522 (predicted) ENSG00000214310	=	B0024.12_F42C5.8
ENSG00000100567 (known) ENSG00000100902	=	ZK945.2_C15H11.7
ENSG00000100567 (known) ENSG00000129084	=	ZK945.2_CD4.6
ENSG00000100567 (predicted) ENSG00000105556	=	ZK945.2_T07F8.4
ENSG00000100567 (predicted) ENSG00000114745	=	ZK945.2_Y42H9AR.1
ENSG00000100567 (predicted) ENSG00000198160	=	ZK945.2_T07F8.4
ENSG00000100567 (predicted) ENSG00000100567	=	ZK945.2_ZK945.2
ENSG00000100567 (predicted) ENSG00000155545	=	ZK945.2_T07F8.4
ENSG00000100567 (predicted) ENSG00000115806	=	ZK945.2_Y42H9AR.1
ENSG00000100567 (predicted) ENSG00000100941	=	ZK945.2_R186.7
ENSG00000100577 (known) ENSG00000100577	=	D1053.1_D1053.1
ENSG00000100577 (predicted) ENSG00000162191	=	D1053.1_F23C8.4
ENSG00000100580 (predicted) ENSG00000102683	=	Y41E3.7_F07H5.2
ENSG00000100580 (predicted) ENSG00000170624	=	Y41E3.7_F07H5.2
ENSG00000100580 (predicted) ENSG00000185053	=	Y41E3.7_F07H5.2
ENSG00000100580 (predicted) ENSG00000166471	=	Y41E3.7_D2013.10
ENSG00000100596 (predicted) ENSG00000115415	=	T22G5.5_Y51H4A.17
ENSG00000100596 (predicted) ENSG00000166888	=	T22G5.5_Y51H4A.17
ENSG00000100596 (predicted) ENSG00000173757	=	T22G5.5_Y51H4A.17
ENSG00000100596 (predicted) ENSG00000166925	=	F43H9.2_T18D3.7
ENSG00000100596 (predicted) ENSG00000157514	=	F43H9.2_T18D3.7
ENSG00000100596 (predicted) ENSG00000168610	=	T22G5.5_Y51H4A.17
ENSG00000100596 (predicted) ENSG00000126561	=	T22G5.5_Y51H4A.17
ENSG00000100596 (predicted) ENSG00000138378	=	T22G5.5_Y51H4A.17
ENSG00000100596 (predicted) ENSG00000170581	=	T22G5.5_Y51H4A.17
ENSG00000100603 (predicted) ENSG00000102882	=	T27F2.1_F43C1.2
ENSG00000100625 (predicted) ENSG00000112319	=	C10G8.7_C49A1.4
ENSG00000100625 (predicted) ENSG00000158161	=	C10G8.7_C49A1.4
ENSG00000100625 (predicted) ENSG00000104313	=	C10G8.7_C49A1.4
ENSG00000100632 (predicted) ENSG00000100632	=	T21C9.4_T21C9.4
ENSG00000100632 (predicted) ENSG00000121022	=	T21C9.4_B0547.1
ENSG00000100632 (predicted) ENSG00000163528	=	T21C9.4_ZK616.3
ENSG00000100697 (predicted) ENSG00000163131	=	K12H4.8_T03E6.7
ENSG00000100697 (predicted) ENSG00000136943	=	K12H4.8_T03E6.7
ENSG00000100697 (predicted) ENSG00000104626	=	K12H4.8_T07A9.5
ENSG00000100697 (predicted) ENSG00000143387	=	K12H4.8_T03E6.7
ENSG00000100697 (predicted) ENSG00000204437	=	K12H4.8_T03E6.7
ENSG00000100697 (predicted) ENSG00000135047	=	K12H4.8_T03E6.7
ENSG00000100744 (predicted) ENSG00000107262	=	Y43F8B.2_F57B10.11
ENSG00000100764 (known) ENSG00000175166	=	F29G9.5_T22D1.9
ENSG00000100804 (known) ENSG00000106588	=	K05C4.1_D1054.2
ENSG00000100804 (predicted) ENSG00000166887	=	K05C4.1_T08G5.5
ENSG00000100823 (predicted) ENSG00000164733	=	R09B3.1_F57F5.1
ENSG00000100823 (predicted) ENSG00000176623	=	R09B3.1_F33H2.6
ENSG00000100836 (predicted) ENSG00000203759	=	C17E4.5_F53G12.5
ENSG00000100836 (predicted) ENSG00000176624	=	C17E4.5_F53G12.5
ENSG00000100836 (predicted) ENSG00000183496	=	C17E4.5_F53G12.5
ENSG00000100836 (predicted) ENSG00000181588	=	C17E4.5_F53G12.5
ENSG00000100897 (predicted) ENSG00000164109	=	D2030.9_Y69A2AR.30
ENSG00000100897 (predicted) ENSG00000184902	=	D2030.9_Y69A2AR.30
ENSG00000100902 (known) ENSG00000129084	=	C15H11.7_CD4.6
ENSG00000100902 (predicted) ENSG00000124222	=	C15H11.7_ZC155.7
ENSG00000100908 (known) ENSG00000104412	=	F25H2.4_Y57G7A.10
ENSG00000100934 (predicted) ENSG00000147082	=	Y113G7A.3_T06E6.2
ENSG00000100979 (predicted) ENSG00000109472	=	C55C3.1_F01D4.4
ENSG00000100979 (predicted) ENSG00000169021	=	C55C3.1_F42G8.12
ENSG00000100979 (predicted) ENSG00000147576	=	C55C3.1_Y38F1A.6
ENSG00000100985 (predicted) ENSG00000111802	=	F47F6.1_Y63D3A.4
ENSG00000101040 (predicted) ENSG00000197070	=	F23H11.1_F48F7.7
ENSG00000101040 (predicted) ENSG00000205784	=	F23H11.1_F48F7.7
ENSG00000101057 (predicted) ENSG00000123338	=	F32H2.1_F28D1.10
ENSG00000101079 (predicted) ENSG00000153310	=	Y48G10A.3_R07G3.8
ENSG00000101079 (predicted) ENSG00000197872	=	Y48G10A.3_R07G3.8
ENSG00000101104 (predicted) ENSG00000198056	=	Y106G6H.2_F58A4.4
ENSG00000101150 (predicted) ENSG00000166887	=	F13E6.1_T08G5.5
ENSG00000101150 (predicted) ENSG00000139668	=	F13E6.1_D2013.2
ENSG00000101160 (predicted) ENSG00000108771	=	F32B5.8_F15B10.2
ENSG00000101160 (predicted) ENSG00000107201	=	F32B5.8_F15B10.2
ENSG00000101160 (predicted) ENSG00000115267	=	F32B5.8_F15B10.2
ENSG00000101160 (predicted) ENSG00000166851	=	F32B5.8_C14B9.4
ENSG00000101161 (predicted) ENSG00000167693	=	Y59A8B.6_F29B9.5
ENSG00000101162 (predicted) ENSG00000108771	=	B0272.1_F15B10.2
ENSG00000101162 (predicted) ENSG00000107201	=	B0272.1_F15B10.2
ENSG00000101162 (predicted) ENSG00000115267	=	B0272.1_F15B10.2
ENSG00000101181 (predicted) ENSG00000107036	=	M01E5.2_R06F6.8
ENSG00000101181 (predicted) ENSG00000135821	=	M01E5.2_C28D4.3
ENSG00000101182 (known) ENSG00000106588	=	C36B1.4_D1054.2
ENSG00000101182 (known) ENSG00000143106	=	C36B1.4_F25H2.9
ENSG00000101182 (predicted) ENSG00000157514	=	C36B1.4_T18D3.7
ENSG00000101182 (predicted) ENSG00000180901	=	C36B1.4_C52B11.2
ENSG00000101182 (predicted) ENSG00000160202	=	C36B1.4_F52E1.7
ENSG00000101182 (predicted) ENSG00000166925	=	C36B1.4_T18D3.7
ENSG00000101182 (predicted) ENSG00000109846	=	C36B1.4_F52E1.7
ENSG00000101182 (predicted) ENSG00000155729	=	C36B1.4_F46G10.1
ENSG00000101188 (predicted) ENSG00000113456	=	K10B4.4_Y41C4A.14
ENSG00000101204 (known) ENSG00000160716	=	T08G11.5_F09E8.7/F09E8.7_T08G11.5
ENSG00000101204 (predicted) ENSG00000108556	=	T08G11.5_F09E8.7
ENSG00000101204 (predicted) ENSG00000170175	=	T08G11.5_F09E8.7
ENSG00000101204 (predicted) ENSG00000196811	=	T08G11.5_F09E8.7
ENSG00000101204 (predicted) ENSG00000120903	=	T08G11.5_F09E8.7
ENSG00000101204 (predicted) ENSG00000135902	=	T08G11.5_F09E8.7
ENSG00000101204 (predicted) ENSG00000169684	=	T08G11.5_F09E8.7
ENSG00000101204 (predicted) ENSG00000147432	=	T08G11.5_F09E8.7
ENSG00000101204 (predicted) ENSG00000138435	=	T08G11.5_F09E8.7
ENSG00000101204 (predicted) ENSG00000147434	=	T08G11.5_F09E8.7
ENSG00000101204 (predicted) ENSG00000101204	=	T08G11.5_F09E8.7
ENSG00000101204 (predicted) ENSG00000117971	=	T08G11.5_F09E8.7
ENSG00000101224 (predicted) ENSG00000198176	=	ZK637.11_T23G7.1
ENSG00000101224 (predicted) ENSG00000183434	=	ZK637.11_T23G7.1
ENSG00000101224 (predicted) ENSG00000114126	=	ZK637.11_T23G7.1
ENSG00000101265 (predicted) ENSG00000115593	=	B0496.7_R06F6.4
ENSG00000101265 (predicted) ENSG00000185420	=	B0496.7_R06F6.4
ENSG00000101265 (predicted) ENSG00000143499	=	B0496.7_R06F6.4
ENSG00000101265 (predicted) ENSG00000158560	=	B0496.7_C17H12.1
ENSG00000101265 (predicted) ENSG00000107282	=	B0496.7_C09H6.2
ENSG00000101265 (predicted) ENSG00000121022	=	B0496.7_B0547.1
ENSG00000101266 (predicted) ENSG00000204435	=	B0205.7_T01G9.6
ENSG00000101278 (predicted) ENSG00000117862	=	D1007.6_Y57A10A.23
ENSG00000101278 (predicted) ENSG00000175390	=	D1007.6_D2013.7
ENSG00000101278 (predicted) ENSG00000106541	=	D1007.6_Y57A10A.23
ENSG00000101278 (predicted) ENSG00000168496	=	D1007.6_Y47G6A.8
ENSG00000101278 (predicted) ENSG00000130313	=	D1007.6_Y57G11C.3
ENSG00000101278 (predicted) ENSG00000173467	=	D1007.6_Y57A10A.23
ENSG00000101278 (predicted) ENSG00000166471	=	D1007.6_D2013.10
ENSG00000101310 (predicted) ENSG00000147082	=	Y113G7A.3_T06E6.2
ENSG00000101311 (predicted) ENSG00000188677	=	C47E8.7_T21D12.4
ENSG00000101311 (predicted) ENSG00000197702	=	C47E8.7_T21D12.4
ENSG00000101311 (predicted) ENSG00000138964	=	C47E8.7_T21D12.4
ENSG00000101342 (predicted) ENSG00000141627	=	F52E1.13_C47D12.2
ENSG00000101365 (known) ENSG00000166411	=	C37E2.1_F43G9.1
ENSG00000101365 (predicted) ENSG00000205269	=	C37E2.1_F43G9.13
ENSG00000101365 (predicted) ENSG00000166822	=	C37E2.1_F43G9.13
ENSG00000101367 (predicted) ENSG00000215677	=	Y59A8B.7_R07E4.6
ENSG00000101367 (predicted) ENSG00000188191	=	Y59A8B.7_R07E4.6
ENSG00000101367 (predicted) ENSG00000108946	=	Y59A8B.7_R07E4.6
ENSG00000101400 (predicted) ENSG00000138101	=	F30A10.8_F47G6.1
ENSG00000101400 (predicted) ENSG00000134769	=	F30A10.8_F47G6.1
ENSG00000101425 (predicted) ENSG00000169021	=	C55C3.1_F42G8.12
ENSG00000101425 (predicted) ENSG00000109472	=	C55C3.1_F01D4.4
ENSG00000101425 (predicted) ENSG00000147576	=	C55C3.1_Y38F1A.6
ENSG00000101444 (predicted) ENSG00000132155	=	K02F2.2_Y73B6A.5
ENSG00000101444 (predicted) ENSG00000130764	=	K02F2.2_Y54E10A.6
ENSG00000101444 (predicted) ENSG00000164008	=	K02F2.2_C08B11.9
ENSG00000101444 (predicted) ENSG00000144935	=	K02F2.2_R06B10.4
ENSG00000101444 (predicted) ENSG00000157764	=	K02F2.2_Y73B6A.5
ENSG00000101444 (predicted) ENSG00000133107	=	K02F2.2_R06B10.4
ENSG00000101460 (predicted) ENSG00000168397	=	ZK593.6_Y87G2A.3
ENSG00000101460 (predicted) ENSG00000101844	=	ZK593.6_Y87G2A.3
ENSG00000101460 (predicted) ENSG00000215697	=	ZK593.6_Y87G2A.3
ENSG00000101470 (predicted) ENSG00000107796	=	ZK673.7_M03F4.2
ENSG00000101470 (predicted) ENSG00000175895	=	F54C1.7_ZK632.12
ENSG00000101470 (predicted) ENSG00000163017	=	ZK673.7_M03F4.2
ENSG00000101470 (predicted) ENSG00000173338	=	ZK673.7_Y39B6A.19
ENSG00000101470 (predicted) ENSG00000159251	=	ZK673.7_M03F4.2
ENSG00000101470 (predicted) ENSG00000143632	=	ZK673.7_M03F4.2
ENSG00000101470 (predicted) ENSG00000135750	=	ZK673.7_Y39B6A.19
ENSG00000101489 (predicted) ENSG00000162374	=	C17D12.2_F35H8.5
ENSG00000101489 (predicted) ENSG00000196361	=	C17D12.2_F35H8.5
ENSG00000101489 (predicted) ENSG00000107105	=	C17D12.2_F35H8.5
ENSG00000101577 (predicted) ENSG00000169682	=	H37A05.1_C13C4.5
ENSG00000101577 (predicted) ENSG00000183018	=	H37A05.1_C13C4.5
ENSG00000101577 (predicted) ENSG00000182557	=	H37A05.1_C13C4.5
ENSG00000101811 (known) ENSG00000135018	=	F56A8.6_F15C11.2
ENSG00000101811 (known) ENSG00000160803	=	F56A8.6_F15C11.2
ENSG00000101811 (predicted) ENSG00000175520	=	F56A8.6_F15C11.2
ENSG00000101811 (predicted) ENSG00000188021	=	F56A8.6_F15C11.2
ENSG00000101812 (predicted) ENSG00000138152	=	T10C6.11_Y62E10A.16
ENSG00000101812 (predicted) ENSG00000143149	=	C50F4.5_F42G9.5
ENSG00000101812 (predicted) ENSG00000164535	=	C50F4.5_F42G9.6
ENSG00000101844 (predicted) ENSG00000139112	=	Y87G2A.3_C32D5.9
ENSG00000101844 (predicted) ENSG00000170296	=	Y87G2A.3_C32D5.9
ENSG00000101844 (predicted) ENSG00000171471	=	Y87G2A.3_ZK593.6
ENSG00000101844 (predicted) ENSG00000140941	=	Y87G2A.3_ZK593.6
ENSG00000101911 (predicted) ENSG00000101911	=	R151.2_R151.2
ENSG00000101911 (predicted) ENSG00000147224	=	R151.2_R151.2
ENSG00000101972 (known) ENSG00000164754	=	F18E2.3_F10G7.4
ENSG00000101972 (predicted) ENSG00000138794	=	F18E2.3_Y48E1B.13
ENSG00000101972 (predicted) ENSG00000106144	=	F18E2.3_Y48E1B.13
ENSG00000101972 (predicted) ENSG00000164305	=	F18E2.3_Y48E1B.13
ENSG00000101972 (predicted) ENSG00000165806	=	F18E2.3_Y48E1B.13
ENSG00000101972 (predicted) ENSG00000132906	=	F18E2.3_Y48E1B.13
ENSG00000101997 (predicted) ENSG00000177885	=	R08E3.3_C14F5.5
ENSG00000102050 (predicted) ENSG00000139668	=	D2096.2_D2013.2
ENSG00000102054 (known) ENSG00000139687	=	K07A1.12_C32F10.2
ENSG00000102054 (known) ENSG00000116478	=	K07A1.12_C53A5.3
ENSG00000102054 (predicted) ENSG00000149480	=	K07A1.12_T27C4.4
ENSG00000102054 (predicted) ENSG00000103479	=	K07A1.12_C32F10.2
ENSG00000102054 (predicted) ENSG00000182979	=	K07A1.12_T27C4.4
ENSG00000102054 (predicted) ENSG00000196591	=	K07A1.12_C53A5.3
ENSG00000102054 (predicted) ENSG00000128708	=	K07A1.12_M03C11.4
ENSG00000102069 (predicted) ENSG00000140464	=	Y54G2A.31_F54G8.4
ENSG00000102069 (predicted) ENSG00000169871	=	Y54G2A.31_F54G8.4
ENSG00000102069 (predicted) ENSG00000186187	=	Y54G2A.31_Y71F9AL.10
ENSG00000102069 (predicted) ENSG00000119048	=	Y54G2A.31_C35B1.1
ENSG00000102069 (predicted) ENSG00000180233	=	Y54G2A.31_Y71F9AL.10
ENSG00000102144 (predicted) ENSG00000155229	=	T03F1.3_C24G6.3
ENSG00000102309 (predicted) ENSG00000116171	=	Y48C3A.16_Y57A10C.6
ENSG00000102539 (predicted) ENSG00000113456	=	K10B4.4_Y41C4A.14
ENSG00000102595 (predicted) ENSG00000132507	=	F48E3.3_T05G5.10
ENSG00000102595 (predicted) ENSG00000163577	=	F48E3.3_T05G5.10
ENSG00000102683 (predicted) ENSG00000182827	=	F07H5.2_Y41E3.7
ENSG00000102753 (predicted) ENSG00000133475	=	F32E10.4_C53D5.5
ENSG00000102753 (predicted) ENSG00000197421	=	F32E10.4_C53D5.5
ENSG00000102753 (predicted) ENSG00000132446	=	F32E10.4_D1037.3
ENSG00000102753 (predicted) ENSG00000216522	=	F32E10.4_C53D5.5
ENSG00000102753 (predicted) ENSG00000187838	=	F32E10.4_ZK1053.5/F32E10.4_T22H2.5
ENSG00000102753 (predicted) ENSG00000116771	=	F32E10.4_T21F4.1
ENSG00000102753 (predicted) ENSG00000168214	=	F32E10.4_K08B4.1
ENSG00000102753 (predicted) ENSG00000213453	=	F32E10.4_D1037.3
ENSG00000102753 (predicted) ENSG00000205784	=	F32E10.4_R06B9.3/F32E10.4_F35F10.12
ENSG00000102753 (predicted) ENSG00000181867	=	F32E10.4_D1037.3
ENSG00000102753 (predicted) ENSG00000140263	=	F32E10.4_R04B5.5
ENSG00000102753 (predicted) ENSG00000149435	=	F32E10.4_C53D5.5
ENSG00000102753 (predicted) ENSG00000132773	=	F32E10.4_Y57A10A.25
ENSG00000102753 (predicted) ENSG00000219186	=	F32E10.4_D1037.3
ENSG00000102753 (predicted) ENSG00000155729	=	F32E10.4_F46G10.1
ENSG00000102753 (predicted) ENSG00000183038	=	F32E10.4_C53D5.5
ENSG00000102753 (predicted) ENSG00000219507	=	F32E10.4_D1037.3
ENSG00000102753 (predicted) ENSG00000164329	=	F32E10.4_F31C3.2
ENSG00000102753 (predicted) ENSG00000116761	=	F32E10.4_ZK1127.10
ENSG00000102753 (predicted) ENSG00000197070	=	F32E10.4_F35F10.12/F32E10.4_R06B9.3
ENSG00000102753 (predicted) ENSG00000184207	=	F32E10.4_F44E7.2
ENSG00000102753 (predicted) ENSG00000137040	=	F32E10.4_C53D5.6
ENSG00000102753 (predicted) ENSG00000119523	=	F32E10.4_F09E5.2
ENSG00000102753 (predicted) ENSG00000158825	=	F32E10.4_F49E8.4
ENSG00000102753 (predicted) ENSG00000124232	=	F32E10.4_K08B4.1
ENSG00000102753 (predicted) ENSG00000111361	=	F32E10.4_ZK1098.4
ENSG00000102753 (predicted) ENSG00000167996	=	F32E10.4_D1037.3
ENSG00000102882 (known) ENSG00000126934	=	F43C1.2_Y54E10BL.6
ENSG00000102882 (known) ENSG00000169032	=	F43C1.2_Y54E10BL.6
ENSG00000102882 (predicted) ENSG00000105607	=	F43C1.2_F54D5.7
ENSG00000102882 (predicted) ENSG00000137764	=	F43C1.2_Y54E10BL.6
ENSG00000102882 (predicted) ENSG00000139436	=	F43C1.2_F14F3.2
ENSG00000102882 (predicted) ENSG00000197555	=	F43C1.2_T27F2.2
ENSG00000102882 (predicted) ENSG00000105738	=	F43C1.2_T27F2.2
ENSG00000102882 (predicted) ENSG00000125503	=	F43C1.2_C06C3.1
ENSG00000102882 (predicted) ENSG00000176623	=	F43C1.2_F33H2.6
ENSG00000102882 (predicted) ENSG00000114745	=	F43C1.2_Y42H9AR.1
ENSG00000102882 (predicted) ENSG00000108262	=	F43C1.2_F14F3.2
ENSG00000102882 (predicted) ENSG00000205476	=	F43C1.2_F29G9.2
ENSG00000102882 (predicted) ENSG00000116991	=	F43C1.2_T27F2.2
ENSG00000102882 (predicted) ENSG00000213445	=	F43C1.2_T27F2.2
ENSG00000102882 (predicted) ENSG00000175602	=	F43C1.2_F29G9.2
ENSG00000102882 (predicted) ENSG00000115806	=	F43C1.2_Y42H9AR.1
ENSG00000102882 (predicted) ENSG00000214517	=	F43C1.2_B0464.9
ENSG00000102882 (predicted) ENSG00000121022	=	F43C1.2_B0547.1
ENSG00000103018 (predicted) ENSG00000122121	=	C31E10.7_W03G9.4
ENSG00000103018 (predicted) ENSG00000108039	=	C31E10.7_W03G9.4
ENSG00000103024 (predicted) ENSG00000123009	=	F25H2.5_F25H2.5
ENSG00000103024 (predicted) ENSG00000103200	=	F25H2.5_F25H2.5
ENSG00000103024 (predicted) ENSG00000103024	=	F25H2.5_F25H2.5
ENSG00000103034 (predicted) ENSG00000197872	=	Y48G10A.3_R07G3.8
ENSG00000103034 (predicted) ENSG00000153310	=	Y48G10A.3_R07G3.8
ENSG00000103035 (predicted) ENSG00000115233	=	R12E2.3_K07D4.3
ENSG00000103035 (predicted) ENSG00000185627	=	R12E2.3_T06D8.8
ENSG00000103043 (predicted) ENSG00000131043	=	K04G2.6_F10B5.2
ENSG00000103111 (predicted) ENSG00000188677	=	F41H10.11_T21D12.4
ENSG00000103111 (predicted) ENSG00000197702	=	F41H10.11_T21D12.4
ENSG00000103111 (predicted) ENSG00000138964	=	F41H10.11_T21D12.4
ENSG00000103150 (predicted) ENSG00000123124	=	F35G12.1_Y65B4BR.4
ENSG00000103150 (predicted) ENSG00000198373	=	F35G12.1_Y65B4BR.4
ENSG00000103160 (predicted) ENSG00000173692	=	C56G2.6_C23G10.4
ENSG00000103160 (predicted) ENSG00000105176	=	C56G2.6_C55B7.5
ENSG00000103160 (predicted) ENSG00000116750	=	C56G2.6_C08B11.7
ENSG00000103160 (predicted) ENSG00000166889	=	C56G2.6_R12B2.5
ENSG00000103200 (known) ENSG00000103200	=	F25H2.5_F25H2.5
ENSG00000103200 (predicted) ENSG00000123009	=	F25H2.5_F25H2.5
ENSG00000103266 (known) ENSG00000109971	=	T09B4.10_F26D10.3
ENSG00000103266 (predicted) ENSG00000204389	=	T09B4.10_F26D10.3
ENSG00000103266 (predicted) ENSG00000140553	=	T09B4.10_F30H5.1
ENSG00000103266 (predicted) ENSG00000173110	=	T09B4.10_F26D10.3
ENSG00000103266 (predicted) ENSG00000204390	=	T09B4.10_F26D10.3
ENSG00000103266 (predicted) ENSG00000126803	=	T09B4.10_F26D10.3
ENSG00000103266 (predicted) ENSG00000141161	=	T09B4.10_F30H5.1
ENSG00000103266 (predicted) ENSG00000204388	=	T09B4.10_F26D10.3
ENSG00000103266 (predicted) ENSG00000214144	=	T09B4.10_F26D10.3
ENSG00000103266 (predicted) ENSG00000130939	=	T09B4.10_T05H10.5
ENSG00000103275 (known) ENSG00000184900	=	F29B9.6_K12C11.2
ENSG00000103275 (predicted) ENSG00000103275	=	F29B9.6_F29B9.6
ENSG00000103275 (predicted) ENSG00000177688	=	F29B9.6_K12C11.2
ENSG00000103351 (predicted) ENSG00000178982	=	C04C3.5_T16G1.11
ENSG00000103351 (predicted) ENSG00000138686	=	C04C3.5_Y75B8A.12
ENSG00000103351 (predicted) ENSG00000186732	=	C04C3.5_T07D4.2
ENSG00000103363 (known) ENSG00000154582	=	Y41C4A.10_Y82E9BR.15
ENSG00000103363 (predicted) ENSG00000105694	=	Y41C4A.10_Y82E9BR.15
ENSG00000103363 (predicted) ENSG00000115806	=	Y41C4A.10_Y42H9AR.1
ENSG00000103363 (predicted) ENSG00000114745	=	Y41C4A.10_Y42H9AR.1
ENSG00000103479 (known) ENSG00000162521	=	C32F10.2_K07A1.12
ENSG00000103479 (known) ENSG00000116478	=	C32F10.2_C53A5.3
ENSG00000103479 (predicted) ENSG00000196591	=	C32F10.2_C53A5.3
ENSG00000103496 (predicted) ENSG00000164506	=	F56A8.7_M01A10.2
ENSG00000103496 (predicted) ENSG00000132639	=	F56A8.7_Y22F5A.3
ENSG00000103496 (predicted) ENSG00000179036	=	F56A8.7_T10H9.4
ENSG00000103496 (predicted) ENSG00000145087	=	F56A8.7_M01A10.2
ENSG00000103496 (predicted) ENSG00000139190	=	F56A8.7_T10H9.4
ENSG00000103549 (predicted) ENSG00000119048	=	R05D3.4_C35B1.1
ENSG00000103549 (predicted) ENSG00000131043	=	R05D3.4_F10B5.2
ENSG00000103569 (predicted) ENSG00000110955	=	C01G6.1_C34E10.6
ENSG00000103876 (predicted) ENSG00000139163	=	K10C2.4_T27A10.3
ENSG00000103876 (predicted) ENSG00000143845	=	K10C2.4_T27A10.3
ENSG00000103876 (predicted) ENSG00000138768	=	K10C2.4_K09B11.9
ENSG00000103966 (predicted) ENSG00000115310	=	W06H8.1_W06A7.3
ENSG00000103966 (predicted) ENSG00000125744	=	W06H8.1_W06A7.3
ENSG00000103966 (predicted) ENSG00000133318	=	W06H8.1_W06A7.3
ENSG00000103966 (predicted) ENSG00000139970	=	W06H8.1_W06A7.3
ENSG00000104140 (predicted) ENSG00000113456	=	F22E12.2_Y41C4A.14
ENSG00000104154 (predicted) ENSG00000104154	=	Y39E4A.2_Y39E4A.2
ENSG00000104154 (predicted) ENSG00000185345	=	Y39E4A.2_K08E3.7
ENSG00000104313 (predicted) ENSG00000157110	=	C49A1.4_F46A9.6
ENSG00000104313 (predicted) ENSG00000166831	=	C49A1.4_F46A9.6
ENSG00000104313 (predicted) ENSG00000139613	=	C49A1.4_Y113G7B.23
ENSG00000104313 (predicted) ENSG00000119314	=	C49A1.4_D2089.4
ENSG00000104313 (predicted) ENSG00000105879	=	C49A1.4_Y63D3A.5
ENSG00000104313 (predicted) ENSG00000117569	=	C49A1.4_D2089.4
ENSG00000104313 (predicted) ENSG00000173473	=	C49A1.4_Y113G7B.23
ENSG00000104313 (predicted) ENSG00000177045	=	C49A1.4_C10G8.7
ENSG00000104313 (predicted) ENSG00000137073	=	C49A1.4_R119.4
ENSG00000104313 (predicted) ENSG00000205531	=	C49A1.4_D2096.8
ENSG00000104313 (predicted) ENSG00000204435	=	C49A1.4_T01G9.6
ENSG00000104313 (predicted) ENSG00000147133	=	C49A1.4_W04A8.7
ENSG00000104313 (predicted) ENSG00000167281	=	C49A1.4_T07D1.4/C49A1.4_R74.5
ENSG00000104313 (predicted) ENSG00000215738	=	C49A1.4_W03F11.6
ENSG00000104313 (predicted) ENSG00000187109	=	C49A1.4_D2096.8
ENSG00000104313 (predicted) ENSG00000112531	=	C49A1.4_T21G5.5
ENSG00000104313 (predicted) ENSG00000111596	=	C49A1.4_B0286.4
ENSG00000104313 (predicted) ENSG00000132254	=	C49A1.4_F54C8.7
ENSG00000104313 (predicted) ENSG00000164144	=	C49A1.4_F54C8.7
ENSG00000104313 (predicted) ENSG00000186310	=	C49A1.4_D2096.8
ENSG00000104313 (predicted) ENSG00000138768	=	C49A1.4_K09B11.9
ENSG00000104313 (predicted) ENSG00000163655	=	C49A1.4_M106.4
ENSG00000104313 (predicted) ENSG00000198929	=	C49A1.4_C33G3.1
ENSG00000104313 (predicted) ENSG00000204118	=	C49A1.4_D2096.8
ENSG00000104313 (predicted) ENSG00000135870	=	C49A1.4_M142.6
ENSG00000104313 (predicted) ENSG00000114354	=	C49A1.4_Y63D3A.5
ENSG00000104313 (predicted) ENSG00000105576	=	C49A1.4_R06A4.4
ENSG00000104313 (predicted) ENSG00000122728	=	C49A1.4_W04A8.7
ENSG00000104313 (predicted) ENSG00000130396	=	C49A1.4_W03F11.6
ENSG00000104313 (predicted) ENSG00000124702	=	C49A1.4_F53E4.1
ENSG00000104313 (predicted) ENSG00000143569	=	C49A1.4_R119.4
ENSG00000104313 (predicted) ENSG00000138674	=	C49A1.4_T01G1.3
ENSG00000104313 (predicted) ENSG00000186462	=	C49A1.4_D2096.8
ENSG00000104313 (predicted) ENSG00000172409	=	C49A1.4_F59A2.4
ENSG00000104313 (predicted) ENSG00000175809	=	C49A1.4_Y63D3A.5
ENSG00000104313 (predicted) ENSG00000164080	=	C49A1.4_C27B7.4
ENSG00000104343 (predicted) ENSG00000169871	=	Y54E5B.4_F54G8.4
ENSG00000104343 (predicted) ENSG00000140464	=	Y54E5B.4_F54G8.4
ENSG00000104412 (known) ENSG00000131148	=	Y57G7A.10_F25H2.4
ENSG00000104419 (predicted) ENSG00000153310	=	Y48G10A.3_R07G3.8
ENSG00000104419 (predicted) ENSG00000197872	=	Y48G10A.3_R07G3.8
ENSG00000104524 (predicted) ENSG00000218497	=	M153.1_M153.1
ENSG00000104524 (predicted) ENSG00000104524	=	M153.1_M153.1
ENSG00000104524 (predicted) ENSG00000183010	=	M153.1_M153.1
ENSG00000104524 (predicted) ENSG00000143811	=	M153.1_M153.1
ENSG00000104529 (predicted) ENSG00000138768	=	F54H12.6_K09B11.9
ENSG00000104537 (predicted) ENSG00000126561	=	ZC155.1_Y51H4A.17
ENSG00000104537 (predicted) ENSG00000166888	=	ZC155.1_Y51H4A.17
ENSG00000104537 (predicted) ENSG00000170581	=	ZC155.1_Y51H4A.17
ENSG00000104537 (predicted) ENSG00000173757	=	ZC155.1_Y51H4A.17
ENSG00000104537 (predicted) ENSG00000138378	=	ZC155.1_Y51H4A.17
ENSG00000104537 (predicted) ENSG00000168610	=	ZC155.1_Y51H4A.17
ENSG00000104537 (predicted) ENSG00000115415	=	ZC155.1_Y51H4A.17
ENSG00000104626 (predicted) ENSG00000115267	=	T07A9.5_F15B10.2/T07A9.5_D2005.5
ENSG00000104626 (predicted) ENSG00000108771	=	T07A9.5_D2005.5/T07A9.5_F15B10.2
ENSG00000104626 (predicted) ENSG00000107201	=	T07A9.5_D2005.5/T07A9.5_F15B10.2
ENSG00000104637 (predicted) ENSG00000106636	=	T23G7.3_B0361.10
ENSG00000104671 (predicted) ENSG00000110171	=	Y54E10A.5_ZK112.2
ENSG00000104671 (predicted) ENSG00000109654	=	Y54E10A.5_ZK112.2
ENSG00000104695 (predicted) ENSG00000144935	=	F38H4.9_R06B10.4
ENSG00000104695 (predicted) ENSG00000133107	=	F38H4.9_R06B10.4
ENSG00000104763 (predicted) ENSG00000124232	=	K11D2.2_K08B4.1
ENSG00000104763 (predicted) ENSG00000166887	=	K11D2.2_T08G5.5
ENSG00000104763 (predicted) ENSG00000168214	=	K11D2.2_K08B4.1
ENSG00000104804 (predicted) ENSG00000175886	=	F10B5.4_Y24D9A.4
ENSG00000104804 (predicted) ENSG00000131374	=	F10B5.4_B0393.2
ENSG00000104804 (predicted) ENSG00000148303	=	F10B5.4_Y24D9A.4
ENSG00000104812 (predicted) ENSG00000215760	=	Y46G5A.31_T12D8.7
ENSG00000104812 (predicted) ENSG00000187325	=	Y46G5A.31_T12D8.7
ENSG00000104824 (predicted) ENSG00000165916	=	C44B7.2_F56H1.4
ENSG00000104833 (predicted) ENSG00000185345	=	C36E8.5_K08E3.7
ENSG00000104853 (predicted) ENSG00000166887	=	R166.2_T08G5.5
ENSG00000104879 (predicted) ENSG00000205527	=	ZC434.8_C47E8.5
ENSG00000104879 (predicted) ENSG00000181359	=	ZC434.8_C47E8.5
ENSG00000104879 (predicted) ENSG00000141543	=	ZC434.8_F33D11.10
ENSG00000104879 (predicted) ENSG00000198356	=	ZC434.8_ZK637.5
ENSG00000104879 (predicted) ENSG00000183199	=	ZC434.8_C47E8.5
ENSG00000104879 (predicted) ENSG00000110367	=	F46H5.3_C07H6.5
ENSG00000104879 (predicted) ENSG00000205100	=	ZC434.8_C47E8.5
ENSG00000104879 (predicted) ENSG00000205955	=	ZC434.8_C47E8.5
ENSG00000104879 (predicted) ENSG00000151376	=	ZC434.8_Y48B6A.12
ENSG00000104879 (predicted) ENSG00000205940	=	ZC434.8_C47E8.5
ENSG00000104879 (predicted) ENSG00000149273	=	ZC434.8_C23G10.3
ENSG00000104892 (predicted) ENSG00000137171	=	C18C4.10_C18C4.10
ENSG00000104892 (predicted) ENSG00000106638	=	C18C4.10_F46C5.9
ENSG00000104892 (predicted) ENSG00000216938	=	C18C4.10_F53G12.10
ENSG00000104892 (predicted) ENSG00000177156	=	C18C4.10_Y24D9A.8
ENSG00000104892 (predicted) ENSG00000137970	=	C18C4.10_F53G12.10
ENSG00000104892 (predicted) ENSG00000214485	=	C18C4.10_F53G12.10
ENSG00000104892 (predicted) ENSG00000215297	=	C18C4.10_F53G12.10
ENSG00000104892 (predicted) ENSG00000104892	=	C18C4.10_C18C4.10
ENSG00000104892 (predicted) ENSG00000164733	=	C18C4.10_C52E4.1
ENSG00000104892 (predicted) ENSG00000146223	=	C18C4.10_F53G12.10
ENSG00000104892 (predicted) ENSG00000138834	=	C18C4.10_ZK1098.10
ENSG00000104892 (predicted) ENSG00000126106	=	C18C4.10_T10B11.6
ENSG00000104892 (predicted) ENSG00000166164	=	C18C4.10_C01H6.7
ENSG00000104892 (predicted) ENSG00000174996	=	C18C4.10_C18C4.10
ENSG00000104892 (predicted) ENSG00000175220	=	C18C4.10_W02B12.8
ENSG00000104892 (predicted) ENSG00000186654	=	C18C4.10_W02B12.8
ENSG00000104892 (predicted) ENSG00000147604	=	C18C4.10_F53G12.10
ENSG00000104892 (predicted) ENSG00000126214	=	C18C4.10_C18C4.10
ENSG00000104892 (predicted) ENSG00000180574	=	C18C4.10_Y39G10AR.8
ENSG00000104892 (predicted) ENSG00000135362	=	C18C4.10_W02B12.8
ENSG00000104892 (predicted) ENSG00000130741	=	C18C4.10_Y39G10AR.8
ENSG00000104892 (predicted) ENSG00000121022	=	C18C4.10_B0547.1
ENSG00000104967 (predicted) ENSG00000215190	=	Y59A8B.10_T05H4.14
ENSG00000104967 (predicted) ENSG00000165119	=	Y59A8B.10_F26B1.2
ENSG00000104969 (predicted) ENSG00000113658	=	R05F9.10_R13F6.9
ENSG00000104969 (predicted) ENSG00000171302	=	R05F9.10_F08C6.6
ENSG00000104969 (predicted) ENSG00000175387	=	R05F9.10_R13F6.9
ENSG00000104969 (predicted) ENSG00000139182	=	R05F9.10_B0034.3
ENSG00000104969 (predicted) ENSG00000120693	=	R05F9.10_R13F6.9
ENSG00000104969 (predicted) ENSG00000167123	=	R05F9.10_D2045.9
ENSG00000104969 (predicted) ENSG00000180879	=	R05F9.10_Y56A3A.21
ENSG00000104969 (predicted) ENSG00000166598	=	R05F9.10_T05E11.3
ENSG00000104969 (predicted) ENSG00000170365	=	R05F9.10_R13F6.9
ENSG00000104969 (predicted) ENSG00000203914	=	R05F9.10_T05E11.3
ENSG00000104969 (predicted) ENSG00000139629	=	R05F9.10_Y39E4B.12
ENSG00000104969 (predicted) ENSG00000158258	=	R05F9.10_B0034.3
ENSG00000104969 (predicted) ENSG00000198756	=	R05F9.10_D2045.9
ENSG00000104969 (predicted) ENSG00000130045	=	R05F9.10_R05H5.3
ENSG00000104969 (predicted) ENSG00000175309	=	R05F9.10_T01B11.2
ENSG00000104969 (predicted) ENSG00000130309	=	R05F9.10_D2045.9
ENSG00000104969 (predicted) ENSG00000171603	=	R05F9.10_B0034.3
ENSG00000104969 (predicted) ENSG00000173726	=	R05F9.10_F23H12.2
ENSG00000104969 (predicted) ENSG00000119514	=	R05F9.10_Y39E4B.12
ENSG00000104969 (predicted) ENSG00000108588	=	R05F9.10_ZK1058.4
ENSG00000104969 (predicted) ENSG00000171773	=	R05F9.10_R05H5.3
ENSG00000104969 (predicted) ENSG00000166949	=	R05F9.10_R13F6.9
ENSG00000104969 (predicted) ENSG00000164089	=	R05F9.10_T01B11.2
ENSG00000104969 (predicted) ENSG00000175895	=	R05F9.10_ZK632.12
ENSG00000104969 (predicted) ENSG00000205141	=	R05F9.10_T05E11.3
ENSG00000104969 (predicted) ENSG00000173171	=	R05F9.10_F39B2.11
ENSG00000104969 (predicted) ENSG00000177034	=	R05F9.10_F39B2.11
ENSG00000104969 (predicted) ENSG00000115339	=	R05F9.10_Y39E4B.12
ENSG00000105011 (known) ENSG00000198586	=	F10G7.3_C07A9.3
ENSG00000105011 (known) ENSG00000146872	=	F10G7.3_C07A9.3
ENSG00000105176 (predicted) ENSG00000149084	=	C55B7.5_C56G2.6
ENSG00000105176 (predicted) ENSG00000130706	=	C55B7.5_C56G2.7
ENSG00000105176 (predicted) ENSG00000130948	=	C55B7.5_C56G2.6
ENSG00000105364 (predicted) ENSG00000172432	=	T23B12.2_T04H1.2
ENSG00000105379 (predicted) ENSG00000159352	=	F23C8.5_B0205.3
ENSG00000105401 (predicted) ENSG00000205940	=	W08F4.8_C47E8.5
ENSG00000105401 (predicted) ENSG00000183199	=	W08F4.8_C47E8.5
ENSG00000105401 (predicted) ENSG00000173599	=	W08F4.8_D2023.2
ENSG00000105401 (predicted) ENSG00000205100	=	W08F4.8_C47E8.5
ENSG00000105401 (predicted) ENSG00000181359	=	W08F4.8_C47E8.5
ENSG00000105401 (predicted) ENSG00000205527	=	W08F4.8_C47E8.5
ENSG00000105401 (predicted) ENSG00000158941	=	W08F4.8_Y37A1B.1
ENSG00000105401 (predicted) ENSG00000205955	=	W08F4.8_C47E8.5
ENSG00000105419 (predicted) ENSG00000138152	=	T28F12.2_Y62E10A.16
ENSG00000105419 (predicted) ENSG00000164733	=	T28F12.2_F44C4.3
ENSG00000105419 (predicted) ENSG00000167524	=	T28F12.2_F31E3.2
ENSG00000105443 (predicted) ENSG00000115165	=	K06H7.4_F30F8.3
ENSG00000105443 (predicted) ENSG00000161835	=	K06H7.4_F30F8.3
ENSG00000105576 (predicted) ENSG00000196361	=	R06A4.4_F35H8.5
ENSG00000105576 (predicted) ENSG00000162374	=	R06A4.4_F35H8.5
ENSG00000105576 (predicted) ENSG00000158161	=	R06A4.4_C49A1.4
ENSG00000105576 (predicted) ENSG00000112319	=	R06A4.4_C49A1.4
ENSG00000105576 (predicted) ENSG00000107105	=	R06A4.4_F35H8.5
ENSG00000105607 (predicted) ENSG00000139343	=	F54D5.7_ZK652.1
ENSG00000105607 (predicted) ENSG00000115267	=	F54D5.7_F15B10.2
ENSG00000105607 (predicted) ENSG00000108771	=	F54D5.7_F15B10.2
ENSG00000105607 (predicted) ENSG00000173207	=	F54D5.7_C09G4.3
ENSG00000105607 (predicted) ENSG00000178556	=	F54D5.7_C09G4.3
[truncated: 3,528 more rows]
