# Supplementary material for: Building and analyzing protein interactome networks by cross-species comparisons
Source: BMC Syst Biol. 2010 Mar 30;4:36. doi: 10.1186/1752-0509-4-36 (PMC2859380; doi:10.1186/1752-0509-4-36)
Supplement: Additional file 6 — Zip Hsap. A zipped folder containing files formatted for use in Cytoscape listed in Supplemental Table 3. These files are for Homo sapiens proteins. [file 1752-0509-4-36-S6.ZIP › hsap/hsap_cele_SpeciesSpeciesScore.eda]

hsap_cele_SpeciesSpeciesScore.eda
ENSG00000000419 (predicted) ENSG00000115339	=	1.00
ENSG00000000419 (predicted) ENSG00000139629	=	1.00
ENSG00000000419 (predicted) ENSG00000119514	=	1.00
ENSG00000001084 (predicted) ENSG00000023909	=	1.00
ENSG00000001167 (predicted) ENSG00000213453	=	0.97
ENSG00000001167 (predicted) ENSG00000102882	=	1.00
ENSG00000001167 (predicted) ENSG00000219507	=	0.86
ENSG00000001167 (predicted) ENSG00000167996	=	0.91
ENSG00000001167 (predicted) ENSG00000181867	=	0.88
ENSG00000001167 (predicted) ENSG00000219186	=	0.85
ENSG00000001167 (predicted) ENSG00000132446	=	0.87
ENSG00000001167 (predicted) ENSG00000087086	=	0.90
ENSG00000001167 (predicted) ENSG00000100030	=	1.00
ENSG00000002549 (predicted) ENSG00000170323	=	1.00
ENSG00000002549 (predicted) ENSG00000205186	=	1.00
ENSG00000002549 (predicted) ENSG00000164687	=	0.95
ENSG00000002549 (predicted) ENSG00000217768	=	0.82
ENSG00000002549 (predicted) ENSG00000215440	=	1.00
ENSG00000002549 (predicted) ENSG00000002549	=	1.00
ENSG00000002549 (predicted) ENSG00000147588	=	1.00
ENSG00000002549 (predicted) ENSG00000214004	=	0.92
ENSG00000002549 (predicted) ENSG00000197416	=	1.00
ENSG00000002549 (predicted) ENSG00000164434	=	1.00
ENSG00000002549 (predicted) ENSG00000121769	=	1.00
ENSG00000002745 (predicted) ENSG00000161960	=	1.00
ENSG00000002745 (predicted) ENSG00000156976	=	1.00
ENSG00000002834 (predicted) ENSG00000165392	=	1.00
ENSG00000003400 (predicted) ENSG00000177182	=	1.00
ENSG00000003400 (predicted) ENSG00000140522	=	1.00
ENSG00000003400 (predicted) ENSG00000146352	=	1.00
ENSG00000003400 (predicted) ENSG00000100003	=	1.00
ENSG00000003400 (predicted) ENSG00000106610	=	1.00
ENSG00000003400 (predicted) ENSG00000119688	=	1.00
ENSG00000003400 (predicted) ENSG00000066923	=	1.00
ENSG00000003400 (predicted) ENSG00000118007	=	1.00
ENSG00000003400 (predicted) ENSG00000088205	=	1.00
ENSG00000003400 (predicted) ENSG00000124120	=	1.00
ENSG00000003400 (predicted) ENSG00000160828	=	1.00
ENSG00000003400 (predicted) ENSG00000138018	=	1.00
ENSG00000003400 (predicted) ENSG00000100012	=	1.00
ENSG00000003400 (predicted) ENSG00000133488	=	1.00
ENSG00000003400 (predicted) ENSG00000170409	=	1.00
ENSG00000003400 (predicted) ENSG00000205583	=	1.00
ENSG00000003400 (predicted) ENSG00000174353	=	1.00
ENSG00000003400 (predicted) ENSG00000100029	=	1.00
ENSG00000003400 (predicted) ENSG00000214491	=	1.00
ENSG00000003400 (predicted) ENSG00000101972	=	1.00
ENSG00000004139 (predicted) ENSG00000099995	=	1.00
ENSG00000004139 (predicted) ENSG00000115593	=	1.00
ENSG00000004139 (predicted) ENSG00000151475	=	0.95
ENSG00000004139 (predicted) ENSG00000185420	=	1.00
ENSG00000004139 (predicted) ENSG00000169100	=	0.97
ENSG00000004139 (predicted) ENSG00000215475	=	1.00
ENSG00000004139 (predicted) ENSG00000004139	=	1.00
ENSG00000004139 (predicted) ENSG00000196470	=	1.00
ENSG00000004139 (predicted) ENSG00000164733	=	1.00
ENSG00000004139 (predicted) ENSG00000151729	=	0.99
ENSG00000004139 (predicted) ENSG00000196177	=	0.91
ENSG00000004139 (predicted) ENSG00000005022	=	0.99
ENSG00000004139 (predicted) ENSG00000105576	=	1.00
ENSG00000004139 (predicted) ENSG00000181788	=	1.00
ENSG00000004139 (predicted) ENSG00000143499	=	0.95
ENSG00000004139 (predicted) ENSG00000083312	=	1.00
ENSG00000004142 (predicted) ENSG00000137094	=	1.00
ENSG00000004142 (predicted) ENSG00000162616	=	1.00
ENSG00000004142 (predicted) ENSG00000132002	=	1.00
ENSG00000004142 (predicted) ENSG00000187726	=	1.00
ENSG00000004142 (predicted) ENSG00000125743	=	1.00
ENSG00000004487 (predicted) ENSG00000089902	=	1.00
ENSG00000004487 (predicted) ENSG00000167771	=	1.00
ENSG00000004487 (predicted) ENSG00000117625	=	1.00
ENSG00000004776 (predicted) ENSG00000109846	=	2.19
ENSG00000004776 (predicted) ENSG00000160202	=	2.21
ENSG00000004776 (predicted) ENSG00000115267	=	0.83
ENSG00000004776 (predicted) ENSG00000177885	=	0.83
ENSG00000004776 (predicted) ENSG00000101182	=	0.83
ENSG00000004776 (predicted) ENSG00000107201	=	0.83
ENSG00000004776 (predicted) ENSG00000051180	=	1.00
ENSG00000004776 (predicted) ENSG00000004776	=	2.33
ENSG00000004776 (predicted) ENSG00000128654	=	0.83
ENSG00000004776 (predicted) ENSG00000154611	=	0.83
ENSG00000004776 (predicted) ENSG00000108771	=	0.83
ENSG00000004776 (predicted) ENSG00000110367	=	0.83
ENSG00000004846 (predicted) ENSG00000117461	=	0.84
ENSG00000004846 (predicted) ENSG00000105647	=	0.84
ENSG00000004846 (predicted) ENSG00000145675	=	0.84
ENSG00000004897 (predicted) ENSG00000134308	=	1.00
ENSG00000004897 (predicted) ENSG00000116350	=	0.90
ENSG00000004897 (predicted) ENSG00000217624	=	1.00
ENSG00000004897 (predicted) ENSG00000166913	=	1.00
ENSG00000004897 (predicted) ENSG00000124193	=	0.86
ENSG00000004897 (predicted) ENSG00000164924	=	1.00
ENSG00000004897 (predicted) ENSG00000128245	=	1.00
ENSG00000004897 (predicted) ENSG00000175793	=	0.98
ENSG00000004897 (predicted) ENSG00000170027	=	1.00
ENSG00000004975 (predicted) ENSG00000172432	=	1.00
ENSG00000005007 (predicted) ENSG00000121022	=	1.00
ENSG00000005022 (predicted) ENSG00000156973	=	0.99
ENSG00000005022 (predicted) ENSG00000169756	=	0.99
ENSG00000005022 (predicted) ENSG00000184115	=	0.99
ENSG00000005022 (predicted) ENSG00000047932	=	0.99
ENSG00000005022 (predicted) ENSG00000186148	=	0.99
ENSG00000005022 (predicted) ENSG00000072163	=	0.99
ENSG00000005022 (predicted) ENSG00000175203	=	0.99
ENSG00000005022 (predicted) ENSG00000116171	=	0.99
ENSG00000005022 (predicted) ENSG00000094880	=	0.99
ENSG00000005206 (predicted) ENSG00000144134	=	1.00
ENSG00000005206 (predicted) ENSG00000079974	=	1.00
ENSG00000005206 (predicted) ENSG00000132341	=	1.00
ENSG00000005471 (predicted) ENSG00000145675	=	0.76
ENSG00000005471 (predicted) ENSG00000105647	=	0.76
ENSG00000005471 (predicted) ENSG00000117461	=	0.76
ENSG00000006116 (predicted) ENSG00000010165	=	1.00
ENSG00000006125 (known) ENSG00000129354	=	2.0
ENSG00000006125 (known) ENSG00000072958	=	2.0
ENSG00000006282 (predicted) ENSG00000213923	=	1.00
ENSG00000006282 (predicted) ENSG00000141551	=	1.00
ENSG00000006652 (predicted) ENSG00000164080	=	1.00
ENSG00000007350 (predicted) ENSG00000108771	=	1.00
ENSG00000007350 (predicted) ENSG00000134371	=	1.00
ENSG00000007350 (predicted) ENSG00000115267	=	1.00
ENSG00000007350 (predicted) ENSG00000107201	=	1.00
ENSG00000007372 (predicted) ENSG00000137073	=	1.00
ENSG00000007372 (predicted) ENSG00000185359	=	1.00
ENSG00000007372 (predicted) ENSG00000140990	=	1.00
ENSG00000007372 (predicted) ENSG00000104695	=	1.00
ENSG00000007372 (predicted) ENSG00000038358	=	1.00
ENSG00000007372 (predicted) ENSG00000112531	=	1.00
ENSG00000007372 (predicted) ENSG00000138768	=	1.00
ENSG00000007372 (predicted) ENSG00000166889	=	0.78
ENSG00000007372 (predicted) ENSG00000113575	=	1.00
ENSG00000007372 (predicted) ENSG00000180901	=	1.00
ENSG00000007372 (predicted) ENSG00000198373	=	1.00
ENSG00000007372 (predicted) ENSG00000204435	=	1.00
ENSG00000007372 (predicted) ENSG00000148303	=	1.00
ENSG00000007372 (predicted) ENSG00000188038	=	1.00
ENSG00000007372 (predicted) ENSG00000187838	=	1.96
ENSG00000007372 (predicted) ENSG00000164080	=	1.00
ENSG00000007372 (predicted) ENSG00000143569	=	1.00
ENSG00000007372 (predicted) ENSG00000078747	=	1.00
ENSG00000007372 (predicted) ENSG00000123124	=	1.00
ENSG00000007372 (predicted) ENSG00000175886	=	1.00
ENSG00000007372 (predicted) ENSG00000124785	=	1.00
ENSG00000007520 (predicted) ENSG00000097046	=	1.00
ENSG00000008018 (predicted) ENSG00000066654	=	1.00
ENSG00000008018 (predicted) ENSG00000177000	=	1.00
ENSG00000008018 (predicted) ENSG00000172409	=	1.00
ENSG00000008018 (predicted) ENSG00000131473	=	0.98
ENSG00000008018 (predicted) ENSG00000159720	=	1.00
ENSG00000008018 (predicted) ENSG00000147614	=	1.00
ENSG00000008018 (predicted) ENSG00000111361	=	1.00
ENSG00000008256 (predicted) ENSG00000115165	=	1.00
ENSG00000008256 (predicted) ENSG00000161835	=	1.00
ENSG00000008294 (predicted) ENSG00000104892	=	1.00
ENSG00000008294 (predicted) ENSG00000126214	=	1.00
ENSG00000008294 (predicted) ENSG00000077549	=	1.00
ENSG00000008294 (predicted) ENSG00000137171	=	1.00
ENSG00000008294 (predicted) ENSG00000107815	=	1.00
ENSG00000008294 (predicted) ENSG00000141627	=	1.00
ENSG00000008294 (predicted) ENSG00000174996	=	1.00
ENSG00000008323 (predicted) ENSG00000047932	=	1.00
ENSG00000008988 (predicted) ENSG00000094880	=	1.00
ENSG00000010165 (predicted) ENSG00000075461	=	1.00
ENSG00000010165 (predicted) ENSG00000166862	=	1.00
ENSG00000010165 (predicted) ENSG00000137343	=	1.00
ENSG00000010165 (predicted) ENSG00000142408	=	1.00
ENSG00000010165 (predicted) ENSG00000205022	=	1.00
ENSG00000010165 (predicted) ENSG00000100836	=	1.00
ENSG00000010165 (predicted) ENSG00000173473	=	1.00
ENSG00000010165 (predicted) ENSG00000100216	=	1.00
ENSG00000010165 (predicted) ENSG00000139613	=	1.00
ENSG00000010165 (predicted) ENSG00000067177	=	1.00
ENSG00000010165 (predicted) ENSG00000044446	=	1.00
ENSG00000010244 (predicted) ENSG00000154473	=	1.00
ENSG00000010256 (predicted) ENSG00000112531	=	0.90
ENSG00000010256 (predicted) ENSG00000138768	=	1.00
ENSG00000011052 (known) ENSG00000103200	=	2.0
ENSG00000011052 (known) ENSG00000103024	=	2.0
ENSG00000011052 (known) ENSG00000011052	=	2.0
ENSG00000011052 (predicted) ENSG00000123009	=	1.00
ENSG00000011132 (predicted) ENSG00000107551	=	1.00
ENSG00000011132 (predicted) ENSG00000034053	=	1.00
ENSG00000011132 (predicted) ENSG00000107282	=	1.00
ENSG00000011132 (predicted) ENSG00000146215	=	1.00
ENSG00000011132 (predicted) ENSG00000011132	=	1.00
ENSG00000011132 (predicted) ENSG00000213145	=	1.00
ENSG00000011132 (predicted) ENSG00000169435	=	1.00
ENSG00000011132 (predicted) ENSG00000182809	=	1.00
ENSG00000011132 (predicted) ENSG00000101265	=	1.00
ENSG00000011177 (predicted) ENSG00000148498	=	1.00
ENSG00000011177 (predicted) ENSG00000131143	=	1.00
ENSG00000011177 (predicted) ENSG00000066654	=	1.00
ENSG00000011177 (predicted) ENSG00000205940	=	1.00
ENSG00000011177 (predicted) ENSG00000065833	=	1.00
ENSG00000011177 (predicted) ENSG00000131055	=	1.00
ENSG00000011177 (predicted) ENSG00000181359	=	1.00
ENSG00000011177 (predicted) ENSG00000096384	=	1.00
ENSG00000011177 (predicted) ENSG00000205527	=	1.00
ENSG00000011177 (predicted) ENSG00000183199	=	1.00
ENSG00000011177 (predicted) ENSG00000205100	=	1.00
ENSG00000011177 (predicted) ENSG00000116117	=	1.00
ENSG00000011177 (predicted) ENSG00000080824	=	1.00
ENSG00000011177 (predicted) ENSG00000082212	=	1.00
ENSG00000011177 (predicted) ENSG00000151376	=	1.00
ENSG00000011177 (predicted) ENSG00000205955	=	1.00
ENSG00000011304 (predicted) ENSG00000064655	=	1.00
ENSG00000011304 (predicted) ENSG00000104313	=	1.00
ENSG00000011304 (predicted) ENSG00000112319	=	1.00
ENSG00000011304 (predicted) ENSG00000158161	=	1.00
ENSG00000011376 (predicted) ENSG00000157483	=	1.00
ENSG00000011376 (predicted) ENSG00000142347	=	1.00
ENSG00000011405 (predicted) ENSG00000187838	=	0.96
ENSG00000011405 (predicted) ENSG00000197070	=	0.84
ENSG00000011405 (predicted) ENSG00000205784	=	1.00
ENSG00000011485 (predicted) ENSG00000149923	=	1.00
ENSG00000011485 (predicted) ENSG00000168890	=	1.00
ENSG00000011485 (predicted) ENSG00000180061	=	1.00
ENSG00000011485 (predicted) ENSG00000181524	=	1.00
ENSG00000011485 (predicted) ENSG00000156171	=	1.00
ENSG00000011485 (predicted) ENSG00000136048	=	1.00
ENSG00000011485 (predicted) ENSG00000114391	=	1.00
ENSG00000012061 (known) ENSG00000175595	=	2.0
ENSG00000013016 (predicted) ENSG00000133318	=	1.00
ENSG00000013016 (predicted) ENSG00000139970	=	1.00
ENSG00000013016 (predicted) ENSG00000115310	=	1.00
ENSG00000013016 (predicted) ENSG00000125744	=	1.00
ENSG00000013275 (known) ENSG00000165916	=	2.0
ENSG00000013275 (predicted) ENSG00000134202	=	0.87
ENSG00000013275 (predicted) ENSG00000168765	=	0.90
ENSG00000013275 (predicted) ENSG00000213366	=	0.92
ENSG00000013275 (predicted) ENSG00000134201	=	0.89
ENSG00000013275 (predicted) ENSG00000159352	=	1.00
ENSG00000013275 (predicted) ENSG00000013275	=	1.00
ENSG00000013275 (predicted) ENSG00000134184	=	0.89
ENSG00000013275 (predicted) ENSG00000084207	=	1.00
ENSG00000015171 (predicted) ENSG00000205784	=	0.89
ENSG00000015171 (predicted) ENSG00000089685	=	1.00
ENSG00000015171 (predicted) ENSG00000197070	=	0.89
ENSG00000020219 (predicted) ENSG00000107201	=	1.00
ENSG00000020219 (predicted) ENSG00000108771	=	1.00
ENSG00000020219 (predicted) ENSG00000115267	=	1.00
ENSG00000020922 (predicted) ENSG00000165169	=	1.00
ENSG00000020922 (predicted) ENSG00000146425	=	1.00
ENSG00000021826 (predicted) ENSG00000204435	=	1.00
ENSG00000023608 (predicted) ENSG00000106631	=	0.95
ENSG00000023608 (predicted) ENSG00000180209	=	0.95
ENSG00000023608 (predicted) ENSG00000111245	=	0.95
ENSG00000023608 (predicted) ENSG00000214247	=	0.95
ENSG00000023608 (predicted) ENSG00000075415	=	0.95
ENSG00000023608 (predicted) ENSG00000106436	=	0.95
ENSG00000023608 (predicted) ENSG00000215375	=	0.95
ENSG00000023909 (predicted) ENSG00000138621	=	1.00
ENSG00000024422 (predicted) ENSG00000115310	=	1.00
ENSG00000024422 (predicted) ENSG00000139970	=	1.00
ENSG00000024422 (predicted) ENSG00000133318	=	1.00
ENSG00000024422 (predicted) ENSG00000125744	=	1.00
ENSG00000025039 (predicted) ENSG00000079974	=	1.00
ENSG00000025039 (predicted) ENSG00000132341	=	1.00
ENSG00000025039 (predicted) ENSG00000144134	=	1.00
ENSG00000025039 (predicted) ENSG00000164754	=	1.00
ENSG00000026036 (predicted) ENSG00000183093	=	1.00
ENSG00000026036 (predicted) ENSG00000149823	=	1.00
ENSG00000028310 (predicted) ENSG00000104892	=	1.00
ENSG00000028310 (predicted) ENSG00000126214	=	1.00
ENSG00000028310 (predicted) ENSG00000137171	=	1.00
ENSG00000028310 (predicted) ENSG00000174996	=	1.00
ENSG00000028528 (predicted) ENSG00000089006	=	1.00
ENSG00000028528 (predicted) ENSG00000108294	=	1.00
ENSG00000028528 (predicted) ENSG00000133318	=	1.00
ENSG00000028528 (predicted) ENSG00000115310	=	1.00
ENSG00000028528 (predicted) ENSG00000139668	=	1.00
ENSG00000028528 (predicted) ENSG00000085449	=	1.00
ENSG00000028528 (predicted) ENSG00000172803	=	1.00
ENSG00000028528 (predicted) ENSG00000159685	=	1.00
ENSG00000028528 (predicted) ENSG00000136986	=	1.00
ENSG00000028528 (predicted) ENSG00000106554	=	0.65
ENSG00000028528 (predicted) ENSG00000139970	=	1.00
ENSG00000028528 (predicted) ENSG00000129515	=	1.00
ENSG00000028528 (predicted) ENSG00000125744	=	1.00
ENSG00000029364 (predicted) ENSG00000170365	=	1.00
ENSG00000029364 (predicted) ENSG00000166949	=	1.00
ENSG00000029364 (predicted) ENSG00000113658	=	1.00
ENSG00000029364 (predicted) ENSG00000120693	=	1.00
ENSG00000029364 (predicted) ENSG00000175387	=	1.00
ENSG00000029725 (known) ENSG00000154710	=	2.0
ENSG00000029725 (predicted) ENSG00000163362	=	1.00
ENSG00000029725 (predicted) ENSG00000107815	=	1.00
ENSG00000029725 (predicted) ENSG00000144744	=	1.00
ENSG00000029725 (predicted) ENSG00000114541	=	1.00
ENSG00000029725 (predicted) ENSG00000151474	=	1.00
ENSG00000033627 (predicted) ENSG00000117054	=	0.82
ENSG00000034053 (predicted) ENSG00000034053	=	1.00
ENSG00000034053 (predicted) ENSG00000107282	=	1.00
ENSG00000034053 (predicted) ENSG00000169435	=	1.00
ENSG00000034053 (predicted) ENSG00000107551	=	1.00
ENSG00000034053 (predicted) ENSG00000146215	=	1.00
ENSG00000034053 (predicted) ENSG00000182809	=	1.00
ENSG00000034053 (predicted) ENSG00000213145	=	1.00
ENSG00000034053 (predicted) ENSG00000101265	=	1.00
ENSG00000035141 (predicted) ENSG00000180061	=	1.00
ENSG00000035141 (predicted) ENSG00000168890	=	1.00
ENSG00000035141 (predicted) ENSG00000156171	=	1.00
ENSG00000035141 (predicted) ENSG00000136048	=	1.00
ENSG00000035403 (predicted) ENSG00000100030	=	1.00
ENSG00000035403 (predicted) ENSG00000102882	=	1.00
ENSG00000035928 (known) ENSG00000133119	=	2.0
ENSG00000035928 (known) ENSG00000163918	=	2.0
ENSG00000035928 (predicted) ENSG00000132646	=	1.00
ENSG00000036257 (predicted) ENSG00000110906	=	1.00
ENSG00000036257 (predicted) ENSG00000180901	=	1.00
ENSG00000036257 (predicted) ENSG00000150401	=	1.00
ENSG00000036257 (predicted) ENSG00000043093	=	1.00
ENSG00000036257 (predicted) ENSG00000109079	=	1.00
ENSG00000036257 (predicted) ENSG00000174943	=	1.00
ENSG00000041357 (predicted) ENSG00000166887	=	1.00
ENSG00000042022 (predicted) ENSG00000172992	=	1.00
ENSG00000042022 (predicted) ENSG00000141985	=	1.00
ENSG00000042022 (predicted) ENSG00000127884	=	1.00
ENSG00000042022 (predicted) ENSG00000140600	=	1.00
ENSG00000042022 (predicted) ENSG00000107295	=	1.00
ENSG00000043093 (predicted) ENSG00000129559	=	1.00
ENSG00000044115 (known) ENSG00000168036	=	2.0
ENSG00000044115 (predicted) ENSG00000173801	=	1.00
ENSG00000044574 (predicted) ENSG00000168610	=	0.96
ENSG00000044574 (predicted) ENSG00000126561	=	0.96
ENSG00000044574 (predicted) ENSG00000138378	=	0.96
ENSG00000044574 (predicted) ENSG00000173757	=	0.96
ENSG00000044574 (predicted) ENSG00000166888	=	0.96
ENSG00000044574 (predicted) ENSG00000108771	=	1.96
ENSG00000044574 (predicted) ENSG00000170581	=	0.96
ENSG00000044574 (predicted) ENSG00000115267	=	1.96
ENSG00000044574 (predicted) ENSG00000107201	=	1.96
ENSG00000044574 (predicted) ENSG00000115415	=	0.96
ENSG00000044574 (predicted) ENSG00000173692	=	1.00
ENSG00000047056 (predicted) ENSG00000175115	=	1.00
ENSG00000047056 (predicted) ENSG00000179364	=	1.00
ENSG00000047932 (predicted) ENSG00000107164	=	1.00
ENSG00000047932 (predicted) ENSG00000214629	=	1.00
ENSG00000047932 (predicted) ENSG00000204437	=	1.00
ENSG00000047932 (predicted) ENSG00000161835	=	1.00
ENSG00000047932 (predicted) ENSG00000047932	=	1.00
ENSG00000047932 (predicted) ENSG00000185973	=	1.00
ENSG00000047932 (predicted) ENSG00000140990	=	1.00
ENSG00000047932 (predicted) ENSG00000104695	=	1.00
ENSG00000047932 (predicted) ENSG00000113575	=	1.00
ENSG00000047932 (predicted) ENSG00000131473	=	0.98
ENSG00000047932 (predicted) ENSG00000168264	=	1.00
ENSG00000047932 (predicted) ENSG00000170604	=	1.00
ENSG00000047932 (predicted) ENSG00000119669	=	1.00
ENSG00000047932 (predicted) ENSG00000205246	=	1.00
ENSG00000047932 (predicted) ENSG00000089157	=	1.00
ENSG00000047932 (predicted) ENSG00000214896	=	1.00
ENSG00000047932 (predicted) ENSG00000137574	=	1.00
ENSG00000047932 (predicted) ENSG00000183298	=	1.00
ENSG00000047932 (predicted) ENSG00000151729	=	0.99
ENSG00000047932 (predicted) ENSG00000162613	=	1.00
ENSG00000047932 (predicted) ENSG00000151475	=	0.95
ENSG00000047932 (predicted) ENSG00000163131	=	1.00
ENSG00000047932 (predicted) ENSG00000124171	=	1.00
ENSG00000047932 (predicted) ENSG00000135047	=	1.00
ENSG00000047932 (predicted) ENSG00000115165	=	1.00
ENSG00000047932 (predicted) ENSG00000168028	=	1.00
ENSG00000047932 (predicted) ENSG00000136943	=	1.00
ENSG00000047932 (predicted) ENSG00000088247	=	1.00
ENSG00000047932 (predicted) ENSG00000178184	=	1.00
ENSG00000047932 (predicted) ENSG00000164329	=	0.93
ENSG00000047932 (predicted) ENSG00000188856	=	1.00
ENSG00000047932 (predicted) ENSG00000143387	=	1.00
ENSG00000047932 (predicted) ENSG00000169100	=	0.97
ENSG00000047932 (predicted) ENSG00000171680	=	1.00
ENSG00000047932 (predicted) ENSG00000102981	=	1.00
ENSG00000047932 (predicted) ENSG00000205171	=	1.00
ENSG00000048392 (predicted) ENSG00000048392	=	1.00
ENSG00000048392 (predicted) ENSG00000171848	=	1.00
ENSG00000048392 (predicted) ENSG00000149100	=	1.00
ENSG00000048707 (predicted) ENSG00000141646	=	1.00
ENSG00000048740 (predicted) ENSG00000162374	=	1.00
ENSG00000048740 (predicted) ENSG00000066044	=	1.00
ENSG00000048740 (predicted) ENSG00000112183	=	1.00
ENSG00000048740 (predicted) ENSG00000107105	=	1.00
ENSG00000048740 (predicted) ENSG00000196361	=	1.00
ENSG00000048740 (predicted) ENSG00000143228	=	1.00
ENSG00000048740 (predicted) ENSG00000132819	=	1.00
ENSG00000049245 (known) ENSG00000103496	=	2.0
ENSG00000049245 (predicted) ENSG00000099365	=	1.00
ENSG00000049245 (predicted) ENSG00000111450	=	1.00
ENSG00000049245 (predicted) ENSG00000166900	=	1.00
ENSG00000049245 (predicted) ENSG00000106089	=	1.00
ENSG00000049246 (predicted) ENSG00000111802	=	1.00
ENSG00000049319 (predicted) ENSG00000175895	=	1.00
ENSG00000049319 (predicted) ENSG00000167004	=	1.00
ENSG00000049541 (known) ENSG00000111445	=	2.0
ENSG00000049541 (predicted) ENSG00000142937	=	1.00
ENSG00000049541 (predicted) ENSG00000100029	=	1.00
ENSG00000049541 (predicted) ENSG00000214310	=	1.00
ENSG00000049541 (predicted) ENSG00000132383	=	1.00
ENSG00000050344 (predicted) ENSG00000160993	=	1.00
ENSG00000051180 (known) ENSG00000051180	=	2.0
ENSG00000051180 (known) ENSG00000103275	=	2.0
ENSG00000051180 (predicted) ENSG00000160202	=	0.78
ENSG00000051180 (predicted) ENSG00000164535	=	1.00
ENSG00000051180 (predicted) ENSG00000085999	=	1.00
ENSG00000051180 (predicted) ENSG00000109846	=	0.82
ENSG00000053702 (predicted) ENSG00000119318	=	1.00
ENSG00000053702 (predicted) ENSG00000179262	=	1.00
ENSG00000054116 (predicted) ENSG00000196655	=	1.00
ENSG00000054116 (predicted) ENSG00000196459	=	1.00
ENSG00000054116 (predicted) ENSG00000181029	=	1.00
ENSG00000054116 (predicted) ENSG00000066654	=	1.00
ENSG00000054116 (predicted) ENSG00000172992	=	1.00
ENSG00000054116 (predicted) ENSG00000127884	=	1.00
ENSG00000055130 (predicted) ENSG00000135018	=	1.00
ENSG00000055130 (predicted) ENSG00000143839	=	0.94
ENSG00000055130 (predicted) ENSG00000131400	=	0.93
ENSG00000055130 (predicted) ENSG00000131401	=	0.87
ENSG00000055130 (predicted) ENSG00000188021	=	1.00
ENSG00000055130 (predicted) ENSG00000204973	=	0.86
ENSG00000055130 (predicted) ENSG00000172647	=	0.86
ENSG00000055130 (predicted) ENSG00000197860	=	1.00
ENSG00000055130 (predicted) ENSG00000096088	=	0.92
ENSG00000055130 (predicted) ENSG00000180860	=	0.86
ENSG00000055130 (predicted) ENSG00000160803	=	1.00
ENSG00000055130 (predicted) ENSG00000117984	=	0.83
ENSG00000055130 (predicted) ENSG00000196188	=	0.87
ENSG00000055130 (predicted) ENSG00000104969	=	1.00
ENSG00000055130 (predicted) ENSG00000198356	=	1.00
ENSG00000055130 (predicted) ENSG00000175520	=	1.00
ENSG00000055163 (predicted) ENSG00000123338	=	1.00
ENSG00000055163 (predicted) ENSG00000061676	=	1.00
ENSG00000055813 (predicted) ENSG00000164109	=	1.00
ENSG00000055813 (predicted) ENSG00000184902	=	1.00
ENSG00000055813 (predicted) ENSG00000156697	=	1.00
ENSG00000055813 (predicted) ENSG00000214320	=	1.00
ENSG00000055813 (predicted) ENSG00000100030	=	1.00
ENSG00000055813 (predicted) ENSG00000138303	=	1.00
ENSG00000055813 (predicted) ENSG00000102882	=	1.00
ENSG00000056586 (predicted) ENSG00000112319	=	1.00
ENSG00000056586 (predicted) ENSG00000064655	=	1.00
ENSG00000056586 (predicted) ENSG00000104313	=	1.00
ENSG00000056586 (predicted) ENSG00000158161	=	1.00
ENSG00000057608 (predicted) ENSG00000141627	=	1.00
ENSG00000057704 (predicted) ENSG00000108433	=	1.00
ENSG00000057935 (predicted) ENSG00000162521	=	1.00
ENSG00000057935 (predicted) ENSG00000102054	=	1.00
ENSG00000057935 (predicted) ENSG00000125352	=	1.00
ENSG00000057935 (predicted) ENSG00000139797	=	1.00
ENSG00000058262 (predicted) ENSG00000138768	=	1.00
ENSG00000059769 (predicted) ENSG00000197860	=	1.00
ENSG00000059769 (predicted) ENSG00000104969	=	1.00
ENSG00000061656 (predicted) ENSG00000198690	=	1.00
ENSG00000061676 (known) ENSG00000068793	=	2.0
ENSG00000061676 (predicted) ENSG00000136381	=	1.00
ENSG00000061676 (predicted) ENSG00000185697	=	1.00
ENSG00000061676 (predicted) ENSG00000101057	=	1.00
ENSG00000061676 (predicted) ENSG00000122729	=	1.00
ENSG00000061676 (predicted) ENSG00000118513	=	1.00
ENSG00000061676 (predicted) ENSG00000165684	=	1.00
ENSG00000061936 (predicted) ENSG00000172409	=	1.00
ENSG00000063177 (predicted) ENSG00000149084	=	1.00
ENSG00000063177 (predicted) ENSG00000103160	=	1.00
ENSG00000063177 (predicted) ENSG00000130706	=	1.00
ENSG00000063177 (predicted) ENSG00000130948	=	0.94
ENSG00000063241 (predicted) ENSG00000134201	=	0.89
ENSG00000063241 (predicted) ENSG00000084207	=	1.00
ENSG00000063241 (predicted) ENSG00000154611	=	1.00
ENSG00000063241 (predicted) ENSG00000215639	=	1.00
ENSG00000063241 (predicted) ENSG00000213366	=	0.92
ENSG00000063241 (predicted) ENSG00000141552	=	1.00
ENSG00000063241 (predicted) ENSG00000174684	=	0.82
ENSG00000063241 (predicted) ENSG00000063241	=	1.00
ENSG00000063241 (predicted) ENSG00000168765	=	0.90
ENSG00000063241 (predicted) ENSG00000134184	=	0.89
ENSG00000063241 (predicted) ENSG00000101182	=	1.00
ENSG00000063241 (predicted) ENSG00000134202	=	0.87
ENSG00000063241 (predicted) ENSG00000091483	=	1.00
ENSG00000063244 (known) ENSG00000160201	=	2.0
ENSG00000063244 (predicted) ENSG00000066654	=	1.00
ENSG00000063244 (predicted) ENSG00000125503	=	1.00
ENSG00000063244 (predicted) ENSG00000148396	=	0.84
ENSG00000063244 (predicted) ENSG00000205527	=	1.00
ENSG00000063244 (predicted) ENSG00000070371	=	1.00
ENSG00000063244 (predicted) ENSG00000161265	=	1.00
ENSG00000063244 (predicted) ENSG00000205100	=	1.00
ENSG00000063244 (predicted) ENSG00000120341	=	0.89
ENSG00000063244 (predicted) ENSG00000096384	=	1.00
ENSG00000063244 (predicted) ENSG00000080824	=	1.00
ENSG00000063244 (predicted) ENSG00000141367	=	1.00
ENSG00000063244 (predicted) ENSG00000205940	=	1.00
ENSG00000063244 (predicted) ENSG00000181359	=	1.00
ENSG00000063244 (predicted) ENSG00000205955	=	1.00
ENSG00000063244 (predicted) ENSG00000183199	=	1.00
ENSG00000064012 (predicted) ENSG00000133488	=	0.89
ENSG00000064012 (predicted) ENSG00000174353	=	0.89
ENSG00000064012 (predicted) ENSG00000088205	=	0.89
ENSG00000064012 (predicted) ENSG00000138018	=	0.89
ENSG00000064012 (predicted) ENSG00000214491	=	0.89
ENSG00000064012 (predicted) ENSG00000205583	=	0.89
ENSG00000064012 (predicted) ENSG00000066923	=	0.89
ENSG00000064012 (predicted) ENSG00000140522	=	0.89
ENSG00000064012 (predicted) ENSG00000100029	=	0.89
ENSG00000064012 (predicted) ENSG00000160828	=	0.89
ENSG00000064012 (predicted) ENSG00000101972	=	0.89
ENSG00000064012 (predicted) ENSG00000177182	=	0.89
ENSG00000064012 (predicted) ENSG00000119688	=	0.89
ENSG00000064012 (predicted) ENSG00000100003	=	0.89
ENSG00000064012 (predicted) ENSG00000118007	=	0.89
ENSG00000064012 (predicted) ENSG00000146352	=	0.89
ENSG00000064012 (predicted) ENSG00000106610	=	0.89
ENSG00000064012 (predicted) ENSG00000100012	=	0.89
ENSG00000064012 (predicted) ENSG00000124120	=	0.89
ENSG00000064012 (predicted) ENSG00000170409	=	0.89
ENSG00000064419 (predicted) ENSG00000144134	=	1.00
ENSG00000064419 (predicted) ENSG00000079974	=	1.00
ENSG00000064419 (predicted) ENSG00000132341	=	1.00
ENSG00000064601 (predicted) ENSG00000110955	=	1.00
ENSG00000064601 (predicted) ENSG00000085999	=	1.00
ENSG00000064601 (predicted) ENSG00000164754	=	1.00
ENSG00000064601 (predicted) ENSG00000125149	=	0.97
ENSG00000064655 (known) ENSG00000157110	=	2.0
ENSG00000064655 (predicted) ENSG00000172409	=	1.00
ENSG00000064655 (predicted) ENSG00000075826	=	1.00
ENSG00000064655 (predicted) ENSG00000166831	=	1.00
ENSG00000064655 (predicted) ENSG00000173473	=	1.00
ENSG00000064655 (predicted) ENSG00000204118	=	1.00
ENSG00000064655 (predicted) ENSG00000139613	=	1.00
ENSG00000064655 (predicted) ENSG00000164080	=	1.00
ENSG00000064655 (predicted) ENSG00000137073	=	1.00
ENSG00000064655 (predicted) ENSG00000083312	=	1.00
ENSG00000064655 (predicted) ENSG00000100320	=	1.90
ENSG00000064655 (predicted) ENSG00000163655	=	1.00
ENSG00000064655 (predicted) ENSG00000080802	=	1.00
ENSG00000064655 (predicted) ENSG00000130396	=	1.00
ENSG00000064655 (predicted) ENSG00000100625	=	1.00
ENSG00000064655 (predicted) ENSG00000105879	=	1.00
ENSG00000064655 (predicted) ENSG00000065609	=	1.00
ENSG00000064655 (predicted) ENSG00000078328	=	1.89
ENSG00000064655 (predicted) ENSG00000135870	=	1.00
ENSG00000064655 (predicted) ENSG00000114354	=	1.00
ENSG00000064655 (predicted) ENSG00000105576	=	1.00
ENSG00000064655 (predicted) ENSG00000083123	=	1.00
ENSG00000064655 (predicted) ENSG00000117569	=	1.00
ENSG00000064655 (predicted) ENSG00000138768	=	1.00
ENSG00000064655 (predicted) ENSG00000143569	=	1.00
ENSG00000064655 (predicted) ENSG00000112531	=	1.00
ENSG00000064655 (predicted) ENSG00000177045	=	1.00
ENSG00000064655 (predicted) ENSG00000147133	=	1.00
ENSG00000064655 (predicted) ENSG00000111596	=	1.00
ENSG00000064655 (predicted) ENSG00000175809	=	1.00
ENSG00000064655 (predicted) ENSG00000205531	=	1.00
ENSG00000064655 (predicted) ENSG00000167281	=	1.89
ENSG00000064655 (predicted) ENSG00000073921	=	1.00
ENSG00000064655 (predicted) ENSG00000164144	=	1.00
ENSG00000064655 (predicted) ENSG00000124702	=	1.00
ENSG00000064655 (predicted) ENSG00000198929	=	1.00
ENSG00000064655 (predicted) ENSG00000187109	=	1.00
ENSG00000064655 (predicted) ENSG00000186310	=	1.00
ENSG00000064655 (predicted) ENSG00000215738	=	1.00
ENSG00000064655 (predicted) ENSG00000186462	=	1.00
ENSG00000064655 (predicted) ENSG00000132254	=	1.00
ENSG00000064655 (predicted) ENSG00000119314	=	1.00
ENSG00000064655 (predicted) ENSG00000122728	=	1.00
ENSG00000064655 (predicted) ENSG00000204435	=	1.00
ENSG00000064655 (predicted) ENSG00000138674	=	1.00
ENSG00000064726 (predicted) ENSG00000110955	=	1.00
ENSG00000065054 (predicted) ENSG00000137710	=	1.00
ENSG00000065054 (predicted) ENSG00000147065	=	1.00
ENSG00000065054 (predicted) ENSG00000092820	=	1.00
ENSG00000065150 (predicted) ENSG00000127150	=	1.00
ENSG00000065150 (predicted) ENSG00000186432	=	1.00
ENSG00000065150 (predicted) ENSG00000130159	=	1.00
ENSG00000065150 (predicted) ENSG00000102753	=	1.00
ENSG00000065183 (predicted) ENSG00000157181	=	1.00
ENSG00000065457 (predicted) ENSG00000080986	=	1.00
ENSG00000065609 (predicted) ENSG00000112319	=	1.00
ENSG00000065609 (predicted) ENSG00000104313	=	1.00
ENSG00000065609 (predicted) ENSG00000158161	=	1.00
ENSG00000065621 (predicted) ENSG00000081307	=	0.91
ENSG00000065665 (predicted) ENSG00000138768	=	1.00
ENSG00000065833 (predicted) ENSG00000168775	=	0.89
ENSG00000065833 (predicted) ENSG00000166741	=	1.00
ENSG00000065833 (predicted) ENSG00000166998	=	0.89
ENSG00000065833 (predicted) ENSG00000166165	=	0.97
ENSG00000065833 (predicted) ENSG00000131730	=	0.91
ENSG00000065833 (predicted) ENSG00000104879	=	1.00
ENSG00000065833 (predicted) ENSG00000141744	=	1.00
ENSG00000066032 (predicted) ENSG00000173801	=	1.00
ENSG00000066032 (predicted) ENSG00000168036	=	1.00
ENSG00000066044 (predicted) ENSG00000078328	=	0.89
ENSG00000066044 (predicted) ENSG00000157110	=	1.00
ENSG00000066044 (predicted) ENSG00000083312	=	1.00
ENSG00000066044 (predicted) ENSG00000164080	=	1.00
ENSG00000066044 (predicted) ENSG00000112531	=	1.00
ENSG00000066044 (predicted) ENSG00000149187	=	1.00
ENSG00000066044 (predicted) ENSG00000105576	=	1.00
ENSG00000066044 (predicted) ENSG00000101489	=	1.00
ENSG00000066044 (predicted) ENSG00000140488	=	1.00
ENSG00000066044 (predicted) ENSG00000161082	=	1.00
ENSG00000066044 (predicted) ENSG00000166831	=	1.00
ENSG00000066044 (predicted) ENSG00000167281	=	0.89
ENSG00000066044 (predicted) ENSG00000138768	=	1.00
ENSG00000066044 (predicted) ENSG00000100320	=	0.90
ENSG00000066044 (predicted) ENSG00000159409	=	1.00
ENSG00000066135 (predicted) ENSG00000214320	=	1.00
ENSG00000066135 (predicted) ENSG00000156697	=	1.00
ENSG00000066136 (known) ENSG00000120837	=	2.0
ENSG00000066136 (predicted) ENSG00000214380	=	1.00
ENSG00000066382 (predicted) ENSG00000157514	=	1.00
ENSG00000066382 (predicted) ENSG00000155561	=	1.00
ENSG00000066382 (predicted) ENSG00000166925	=	1.00
ENSG00000066382 (predicted) ENSG00000103351	=	1.00
ENSG00000066382 (predicted) ENSG00000131979	=	1.00
ENSG00000066382 (predicted) ENSG00000198929	=	1.00
ENSG00000066427 (predicted) ENSG00000165280	=	1.00
ENSG00000066654 (predicted) ENSG00000100522	=	1.00
ENSG00000066654 (predicted) ENSG00000177600	=	0.98
ENSG00000066654 (predicted) ENSG00000184902	=	1.00
ENSG00000066654 (predicted) ENSG00000170323	=	0.85
ENSG00000066654 (predicted) ENSG00000131730	=	1.00
ENSG00000066654 (predicted) ENSG00000214004	=	0.89
ENSG00000066654 (predicted) ENSG00000143222	=	1.00
ENSG00000066654 (predicted) ENSG00000166741	=	1.00
ENSG00000066654 (predicted) ENSG00000101182	=	1.00
ENSG00000066654 (predicted) ENSG00000120693	=	0.77
ENSG00000066654 (predicted) ENSG00000166165	=	1.00
ENSG00000066654 (predicted) ENSG00000169371	=	1.00
ENSG00000066654 (predicted) ENSG00000205186	=	0.81
ENSG00000066654 (predicted) ENSG00000106638	=	1.00
ENSG00000066654 (predicted) ENSG00000167005	=	1.00
ENSG00000066654 (predicted) ENSG00000154611	=	1.00
ENSG00000066654 (predicted) ENSG00000100567	=	1.00
ENSG00000066654 (predicted) ENSG00000122378	=	1.00
ENSG00000066654 (predicted) ENSG00000205784	=	0.95
ENSG00000066654 (predicted) ENSG00000164434	=	0.83
ENSG00000066654 (predicted) ENSG00000106588	=	1.00
ENSG00000066654 (predicted) ENSG00000079974	=	1.00
ENSG00000066654 (predicted) ENSG00000171773	=	0.87
ENSG00000066654 (predicted) ENSG00000135697	=	1.00
ENSG00000066654 (predicted) ENSG00000180901	=	1.00
ENSG00000066654 (predicted) ENSG00000116745	=	1.00
ENSG00000066654 (predicted) ENSG00000112304	=	0.88
ENSG00000066654 (predicted) ENSG00000166949	=	0.86
ENSG00000066654 (predicted) ENSG00000158122	=	1.00
ENSG00000066654 (predicted) ENSG00000110955	=	1.00
ENSG00000066654 (predicted) ENSG00000121769	=	0.90
ENSG00000066654 (predicted) ENSG00000143106	=	1.00
ENSG00000066654 (predicted) ENSG00000120314	=	1.00
ENSG00000066654 (predicted) ENSG00000217768	=	0.82
ENSG00000066654 (predicted) ENSG00000197580	=	1.00
ENSG00000066654 (predicted) ENSG00000100577	=	1.92
ENSG00000066654 (predicted) ENSG00000144134	=	1.00
ENSG00000066654 (predicted) ENSG00000170365	=	0.78
ENSG00000066654 (predicted) ENSG00000204650	=	1.00
ENSG00000066654 (predicted) ENSG00000141744	=	1.00
ENSG00000066654 (predicted) ENSG00000113658	=	0.81
ENSG00000066654 (predicted) ENSG00000165917	=	1.00
ENSG00000066654 (predicted) ENSG00000103363	=	1.00
ENSG00000066654 (predicted) ENSG00000132341	=	1.00
ENSG00000066654 (predicted) ENSG00000168775	=	1.00
ENSG00000066654 (predicted) ENSG00000130045	=	0.86
ENSG00000066654 (predicted) ENSG00000147588	=	0.91
ENSG00000066654 (predicted) ENSG00000151790	=	1.00
ENSG00000066654 (predicted) ENSG00000175387	=	0.87
ENSG00000066654 (predicted) ENSG00000164109	=	1.00
ENSG00000066654 (predicted) ENSG00000173626	=	1.00
ENSG00000066654 (predicted) ENSG00000143761	=	1.00
ENSG00000066654 (predicted) ENSG00000157870	=	1.00
ENSG00000066654 (predicted) ENSG00000164687	=	0.93
ENSG00000066654 (predicted) ENSG00000129084	=	1.00
ENSG00000066654 (predicted) ENSG00000089723	=	1.00
ENSG00000066654 (predicted) ENSG00000197416	=	0.86
ENSG00000066654 (predicted) ENSG00000197070	=	1.00
ENSG00000066654 (predicted) ENSG00000167770	=	1.00
ENSG00000066654 (predicted) ENSG00000166998	=	1.00
ENSG00000066654 (predicted) ENSG00000104879	=	1.00
ENSG00000066654 (predicted) ENSG00000160193	=	1.00
ENSG00000066654 (predicted) ENSG00000134287	=	1.00
ENSG00000066654 (predicted) ENSG00000163882	=	1.00
ENSG00000066654 (predicted) ENSG00000134996	=	1.00
ENSG00000066923 (predicted) ENSG00000165806	=	0.76
ENSG00000066923 (predicted) ENSG00000132906	=	0.77
ENSG00000066923 (predicted) ENSG00000164754	=	1.00
ENSG00000066923 (predicted) ENSG00000138794	=	0.81
ENSG00000066923 (predicted) ENSG00000164305	=	0.83
ENSG00000066923 (predicted) ENSG00000106144	=	0.77
ENSG00000067221 (predicted) ENSG00000162572	=	0.83
ENSG00000067221 (predicted) ENSG00000133115	=	0.96
ENSG00000067221 (predicted) ENSG00000166828	=	0.90
ENSG00000067221 (predicted) ENSG00000148175	=	1.00
ENSG00000067221 (predicted) ENSG00000168447	=	0.85
ENSG00000067221 (predicted) ENSG00000111319	=	0.85
ENSG00000067225 (predicted) ENSG00000162066	=	1.00
ENSG00000067225 (predicted) ENSG00000087338	=	1.00
ENSG00000067225 (predicted) ENSG00000138152	=	1.00
ENSG00000067601 (predicted) ENSG00000076242	=	1.00
ENSG00000068394 (predicted) ENSG00000107201	=	1.00
ENSG00000068394 (predicted) ENSG00000108771	=	1.00
ENSG00000068394 (predicted) ENSG00000115267	=	1.00
ENSG00000068400 (predicted) ENSG00000131043	=	1.00
ENSG00000068793 (predicted) ENSG00000123338	=	1.00
ENSG00000068796 (predicted) ENSG00000168264	=	1.00
ENSG00000068796 (predicted) ENSG00000113810	=	1.00
ENSG00000068796 (predicted) ENSG00000119669	=	1.00
ENSG00000068796 (predicted) ENSG00000214380	=	1.00
ENSG00000068796 (predicted) ENSG00000120837	=	1.00
ENSG00000068796 (predicted) ENSG00000170604	=	1.00
ENSG00000068878 (predicted) ENSG00000113456	=	1.00
ENSG00000069966 (predicted) ENSG00000213611	=	1.00
ENSG00000069966 (predicted) ENSG00000174021	=	1.00
ENSG00000069966 (predicted) ENSG00000127920	=	1.00
ENSG00000069966 (predicted) ENSG00000133136	=	1.00
ENSG00000069966 (predicted) ENSG00000172380	=	1.00
ENSG00000069966 (predicted) ENSG00000127588	=	1.00
ENSG00000069966 (predicted) ENSG00000127928	=	1.00
ENSG00000069966 (predicted) ENSG00000167083	=	1.00
ENSG00000069966 (predicted) ENSG00000168243	=	1.00
ENSG00000069966 (predicted) ENSG00000186469	=	1.00
ENSG00000069966 (predicted) ENSG00000182625	=	1.00
ENSG00000069966 (predicted) ENSG00000167414	=	1.00
ENSG00000069966 (predicted) ENSG00000162188	=	1.00
ENSG00000070010 (predicted) ENSG00000182446	=	2.00
ENSG00000070081 (predicted) ENSG00000076242	=	1.00
ENSG00000070371 (predicted) ENSG00000121083	=	1.00
ENSG00000070371 (predicted) ENSG00000072315	=	1.00
ENSG00000070371 (predicted) ENSG00000133107	=	1.00
ENSG00000070371 (predicted) ENSG00000117748	=	1.00
ENSG00000070371 (predicted) ENSG00000204086	=	1.00
ENSG00000070371 (predicted) ENSG00000144935	=	1.00
ENSG00000070371 (predicted) ENSG00000112478	=	1.00
ENSG00000070495 (predicted) ENSG00000127150	=	1.00
ENSG00000070495 (predicted) ENSG00000180901	=	1.00
ENSG00000070756 (predicted) ENSG00000198056	=	1.00
ENSG00000070770 (predicted) ENSG00000204435	=	1.00
ENSG00000071189 (predicted) ENSG00000171759	=	1.00
ENSG00000071859 (predicted) ENSG00000172432	=	1.00
ENSG00000072062 (known) ENSG00000108946	=	2.0
ENSG00000072062 (predicted) ENSG00000148297	=	1.00
ENSG00000072062 (predicted) ENSG00000215677	=	1.00
ENSG00000072062 (predicted) ENSG00000188191	=	1.00
ENSG00000072134 (predicted) ENSG00000205784	=	1.00
ENSG00000072134 (predicted) ENSG00000197070	=	0.84
ENSG00000072163 (predicted) ENSG00000169100	=	0.97
ENSG00000072163 (predicted) ENSG00000151475	=	0.95
ENSG00000072163 (predicted) ENSG00000099337	=	1.00
ENSG00000072163 (predicted) ENSG00000148484	=	1.00
ENSG00000072163 (predicted) ENSG00000151729	=	0.99
ENSG00000072163 (predicted) ENSG00000173338	=	1.00
ENSG00000072163 (predicted) ENSG00000135750	=	1.00
ENSG00000072310 (predicted) ENSG00000135472	=	1.00
ENSG00000072310 (predicted) ENSG00000178719	=	0.96
ENSG00000072310 (predicted) ENSG00000135926	=	1.00
ENSG00000072310 (predicted) ENSG00000166889	=	0.78
ENSG00000072315 (predicted) ENSG00000089006	=	1.00
ENSG00000072315 (predicted) ENSG00000101444	=	1.00
ENSG00000072315 (predicted) ENSG00000166887	=	1.00
ENSG00000072315 (predicted) ENSG00000172803	=	1.00
ENSG00000072315 (predicted) ENSG00000131558	=	1.00
ENSG00000072315 (predicted) ENSG00000104695	=	1.00
ENSG00000072315 (predicted) ENSG00000141367	=	1.00
ENSG00000072315 (predicted) ENSG00000129515	=	1.00
ENSG00000072315 (predicted) ENSG00000113575	=	1.00
ENSG00000072401 (predicted) ENSG00000089723	=	1.00
ENSG00000072401 (predicted) ENSG00000110315	=	1.00
ENSG00000072401 (predicted) ENSG00000145476	=	1.00
ENSG00000072401 (predicted) ENSG00000108733	=	1.00
ENSG00000072401 (predicted) ENSG00000215639	=	1.00
ENSG00000072401 (predicted) ENSG00000164068	=	1.00
ENSG00000072401 (predicted) ENSG00000169871	=	1.00
ENSG00000072401 (predicted) ENSG00000141552	=	1.00
ENSG00000072401 (predicted) ENSG00000167770	=	1.00
ENSG00000072401 (predicted) ENSG00000159579	=	1.00
ENSG00000072401 (predicted) ENSG00000140464	=	1.00
ENSG00000072958 (predicted) ENSG00000100280	=	1.00
ENSG00000072958 (predicted) ENSG00000197070	=	1.00
ENSG00000072958 (predicted) ENSG00000172432	=	1.00
ENSG00000072958 (predicted) ENSG00000205784	=	0.89
ENSG00000073712 (predicted) ENSG00000138964	=	1.00
ENSG00000073712 (predicted) ENSG00000188677	=	1.00
ENSG00000073712 (predicted) ENSG00000197702	=	1.00
ENSG00000073734 (predicted) ENSG00000145675	=	0.84
ENSG00000073734 (predicted) ENSG00000117461	=	0.84
ENSG00000073734 (predicted) ENSG00000105647	=	0.84
ENSG00000073792 (predicted) ENSG00000107201	=	1.00
ENSG00000073792 (predicted) ENSG00000108771	=	1.00
ENSG00000073792 (predicted) ENSG00000115267	=	1.00
ENSG00000073921 (predicted) ENSG00000158161	=	1.00
ENSG00000073921 (predicted) ENSG00000104313	=	1.00
ENSG00000073921 (predicted) ENSG00000112319	=	1.00
ENSG00000073969 (predicted) ENSG00000154611	=	1.00
ENSG00000073969 (predicted) ENSG00000101182	=	1.00
ENSG00000073969 (predicted) ENSG00000106588	=	1.00
ENSG00000073969 (predicted) ENSG00000110801	=	1.00
ENSG00000074266 (predicted) ENSG00000133119	=	1.00
ENSG00000074266 (predicted) ENSG00000145414	=	1.00
ENSG00000074800 (predicted) ENSG00000108771	=	1.00
ENSG00000074800 (predicted) ENSG00000107201	=	1.00
ENSG00000074800 (predicted) ENSG00000115267	=	1.00
ENSG00000075234 (predicted) ENSG00000163636	=	1.00
ENSG00000075239 (predicted) ENSG00000123975	=	1.00
ENSG00000075239 (predicted) ENSG00000173207	=	1.00
ENSG00000075239 (predicted) ENSG00000178556	=	1.00
ENSG00000075415 (predicted) ENSG00000130159	=	1.00
ENSG00000075415 (predicted) ENSG00000108946	=	1.00
ENSG00000075415 (predicted) ENSG00000105401	=	1.00
ENSG00000075415 (predicted) ENSG00000106993	=	1.00
ENSG00000075415 (predicted) ENSG00000188191	=	1.00
ENSG00000075415 (predicted) ENSG00000215677	=	1.00
ENSG00000075568 (predicted) ENSG00000110367	=	1.00
ENSG00000075624 (predicted) ENSG00000113456	=	1.00
ENSG00000075826 (predicted) ENSG00000158161	=	1.00
ENSG00000075826 (predicted) ENSG00000104313	=	1.00
ENSG00000075826 (predicted) ENSG00000112319	=	1.00
ENSG00000076067 (predicted) ENSG00000108771	=	1.00
ENSG00000076067 (predicted) ENSG00000115267	=	1.00
ENSG00000076067 (predicted) ENSG00000107201	=	1.00
ENSG00000076242 (known) ENSG00000122512	=	2.0
ENSG00000076242 (predicted) ENSG00000219451	=	1.00
ENSG00000076242 (predicted) ENSG00000198632	=	1.00
ENSG00000076242 (predicted) ENSG00000123965	=	1.00
ENSG00000076242 (predicted) ENSG00000189011	=	1.00
ENSG00000076242 (predicted) ENSG00000188073	=	1.00
ENSG00000076242 (predicted) ENSG00000125691	=	1.00
ENSG00000076242 (predicted) ENSG00000104805	=	1.00
ENSG00000076242 (predicted) ENSG00000174368	=	1.00
ENSG00000076242 (predicted) ENSG00000174384	=	1.00
ENSG00000076242 (predicted) ENSG00000078319	=	1.00
ENSG00000076554 (predicted) ENSG00000139668	=	1.00
ENSG00000076554 (predicted) ENSG00000166887	=	1.00
ENSG00000076554 (predicted) ENSG00000085449	=	1.00
ENSG00000076864 (predicted) ENSG00000087258	=	1.00
ENSG00000077097 (predicted) ENSG00000139797	=	1.59
ENSG00000077097 (predicted) ENSG00000125352	=	1.59
ENSG00000077097 (predicted) ENSG00000197299	=	1.00
ENSG00000077232 (predicted) ENSG00000197070	=	0.84
ENSG00000077232 (predicted) ENSG00000205784	=	1.00
ENSG00000077380 (predicted) ENSG00000107551	=	1.00
ENSG00000077380 (predicted) ENSG00000125971	=	1.00
ENSG00000077380 (predicted) ENSG00000146215	=	1.00
ENSG00000077380 (predicted) ENSG00000168589	=	1.00
ENSG00000077380 (predicted) ENSG00000101265	=	1.00
ENSG00000077380 (predicted) ENSG00000182809	=	1.00
ENSG00000077380 (predicted) ENSG00000213145	=	1.00
ENSG00000077380 (predicted) ENSG00000169435	=	1.00
ENSG00000077498 (predicted) ENSG00000213977	=	0.95
ENSG00000077549 (predicted) ENSG00000138834	=	1.00
ENSG00000077713 (predicted) ENSG00000163093	=	1.00
ENSG00000077721 (predicted) ENSG00000155827	=	1.00
ENSG00000077721 (predicted) ENSG00000137474	=	1.00
ENSG00000077721 (predicted) ENSG00000102069	=	1.00
ENSG00000077721 (predicted) ENSG00000177889	=	1.00
ENSG00000077721 (predicted) ENSG00000103549	=	1.00
ENSG00000077721 (predicted) ENSG00000120925	=	1.00
ENSG00000077721 (predicted) ENSG00000105679	=	1.96
ENSG00000077721 (predicted) ENSG00000141979	=	1.00
ENSG00000077721 (predicted) ENSG00000111640	=	2.00
ENSG00000077721 (predicted) ENSG00000169994	=	1.00
ENSG00000077721 (predicted) ENSG00000179218	=	1.00
ENSG00000078061 (known) ENSG00000126934	=	2.0
ENSG00000078061 (known) ENSG00000169032	=	2.0
ENSG00000078061 (predicted) ENSG00000173726	=	1.00
ENSG00000078061 (predicted) ENSG00000118816	=	1.00
ENSG00000078061 (predicted) ENSG00000164023	=	1.00
ENSG00000078061 (predicted) ENSG00000136149	=	1.00
ENSG00000078061 (predicted) ENSG00000142541	=	1.00
ENSG00000078061 (predicted) ENSG00000101444	=	1.00
ENSG00000078061 (predicted) ENSG00000178556	=	1.00
ENSG00000078061 (predicted) ENSG00000123975	=	1.00
ENSG00000078061 (predicted) ENSG00000137764	=	1.00
ENSG00000078061 (predicted) ENSG00000198964	=	1.00
ENSG00000078061 (predicted) ENSG00000090554	=	1.00
ENSG00000078061 (predicted) ENSG00000173207	=	1.00
ENSG00000078061 (predicted) ENSG00000205089	=	1.00
ENSG00000078061 (predicted) ENSG00000177350	=	1.00
ENSG00000078114 (predicted) ENSG00000165392	=	1.00
ENSG00000078142 (predicted) ENSG00000126581	=	1.00
ENSG00000078142 (predicted) ENSG00000196289	=	1.00
ENSG00000078246 (predicted) ENSG00000131374	=	1.00
ENSG00000078246 (predicted) ENSG00000175886	=	1.00
ENSG00000078246 (predicted) ENSG00000148303	=	1.00
ENSG00000078328 (known) ENSG00000112183	=	1.8900000000000001
ENSG00000078328 (predicted) ENSG00000132819	=	0.89
ENSG00000078328 (predicted) ENSG00000141646	=	0.89
ENSG00000078328 (predicted) ENSG00000158161	=	1.89
ENSG00000078328 (predicted) ENSG00000162374	=	0.89
ENSG00000078328 (predicted) ENSG00000104313	=	1.89
ENSG00000078328 (predicted) ENSG00000107105	=	0.89
ENSG00000078328 (predicted) ENSG00000196361	=	0.89
ENSG00000078328 (predicted) ENSG00000112319	=	1.89
ENSG00000078369 (known) ENSG00000186469	=	2.0
ENSG00000078369 (known) ENSG00000127928	=	2.0
ENSG00000078369 (predicted) ENSG00000182625	=	1.00
ENSG00000078369 (predicted) ENSG00000127920	=	1.00
ENSG00000078369 (predicted) ENSG00000213611	=	1.00
ENSG00000078369 (predicted) ENSG00000167083	=	1.00
ENSG00000078369 (predicted) ENSG00000133136	=	1.00
ENSG00000078369 (predicted) ENSG00000167414	=	1.00
ENSG00000078369 (predicted) ENSG00000174021	=	1.00
ENSG00000078369 (predicted) ENSG00000168243	=	1.00
ENSG00000078369 (predicted) ENSG00000127588	=	1.00
ENSG00000078369 (predicted) ENSG00000172380	=	1.00
ENSG00000078369 (predicted) ENSG00000162188	=	1.00
ENSG00000078747 (predicted) ENSG00000103150	=	1.00
ENSG00000078747 (predicted) ENSG00000197070	=	1.00
ENSG00000078747 (predicted) ENSG00000205784	=	0.95
ENSG00000078747 (predicted) ENSG00000140992	=	1.00
ENSG00000078747 (predicted) ENSG00000205918	=	1.00
ENSG00000078967 (predicted) ENSG00000141552	=	1.00
ENSG00000078967 (predicted) ENSG00000089723	=	1.00
ENSG00000078967 (predicted) ENSG00000110315	=	1.00
ENSG00000078967 (predicted) ENSG00000140464	=	1.00
ENSG00000078967 (predicted) ENSG00000108733	=	1.00
ENSG00000078967 (predicted) ENSG00000159579	=	1.00
ENSG00000078967 (predicted) ENSG00000169871	=	1.00
ENSG00000078967 (predicted) ENSG00000145476	=	1.00
ENSG00000078967 (predicted) ENSG00000215639	=	1.00
ENSG00000078967 (predicted) ENSG00000164068	=	1.00
ENSG00000078967 (predicted) ENSG00000167770	=	1.00
ENSG00000079246 (known) ENSG00000196419	=	2.0
ENSG00000079246 (predicted) ENSG00000205940	=	1.00
ENSG00000079246 (predicted) ENSG00000205955	=	1.00
ENSG00000079246 (predicted) ENSG00000205527	=	1.00
ENSG00000079246 (predicted) ENSG00000080824	=	1.00
ENSG00000079246 (predicted) ENSG00000100030	=	1.00
ENSG00000079246 (predicted) ENSG00000096384	=	1.00
ENSG00000079246 (predicted) ENSG00000183199	=	1.00
ENSG00000079246 (predicted) ENSG00000181359	=	1.00
ENSG00000079246 (predicted) ENSG00000102882	=	1.00
ENSG00000079246 (predicted) ENSG00000205100	=	1.00
ENSG00000079313 (predicted) ENSG00000125352	=	1.00
ENSG00000079313 (predicted) ENSG00000139797	=	1.00
ENSG00000079335 (predicted) ENSG00000110700	=	1.00
ENSG00000079335 (predicted) ENSG00000153767	=	1.00
ENSG00000079335 (predicted) ENSG00000173566	=	1.00
ENSG00000079974 (predicted) ENSG00000179218	=	1.00
ENSG00000079974 (predicted) ENSG00000188807	=	1.00
ENSG00000079974 (predicted) ENSG00000197149	=	1.00
ENSG00000079974 (predicted) ENSG00000215264	=	1.00
ENSG00000079974 (predicted) ENSG00000185294	=	1.00
ENSG00000079974 (predicted) ENSG00000188856	=	1.00
ENSG00000079974 (predicted) ENSG00000168028	=	1.00
ENSG00000079974 (predicted) ENSG00000214629	=	1.00
ENSG00000079974 (predicted) ENSG00000140988	=	1.00
ENSG00000079974 (predicted) ENSG00000196183	=	1.00
ENSG00000079974 (predicted) ENSG00000138069	=	1.00
ENSG00000079974 (predicted) ENSG00000142534	=	1.00
ENSG00000079974 (predicted) ENSG00000166881	=	1.00
ENSG00000079974 (predicted) ENSG00000205171	=	1.00
ENSG00000079974 (predicted) ENSG00000183298	=	1.00
ENSG00000079974 (predicted) ENSG00000215840	=	1.00
ENSG00000079974 (predicted) ENSG00000141979	=	1.00
ENSG00000079974 (predicted) ENSG00000189362	=	1.00
ENSG00000079974 (predicted) ENSG00000214896	=	1.00
ENSG00000079974 (predicted) ENSG00000138600	=	1.00
ENSG00000079974 (predicted) ENSG00000174903	=	1.00
ENSG00000079974 (predicted) ENSG00000151092	=	1.00
ENSG00000079974 (predicted) ENSG00000205246	=	1.00
ENSG00000079974 (predicted) ENSG00000216866	=	1.00
ENSG00000079974 (predicted) ENSG00000136813	=	1.00
ENSG00000079974 (predicted) ENSG00000188873	=	1.00
ENSG00000079974 (predicted) ENSG00000116954	=	1.00
ENSG00000079974 (predicted) ENSG00000198755	=	1.00
ENSG00000080166 (predicted) ENSG00000213977	=	0.84
ENSG00000080644 (predicted) ENSG00000160716	=	1.32
ENSG00000080644 (predicted) ENSG00000117971	=	1.35
ENSG00000080644 (predicted) ENSG00000138435	=	1.34
ENSG00000080644 (predicted) ENSG00000135902	=	1.45
ENSG00000080644 (predicted) ENSG00000196811	=	1.39
ENSG00000080644 (predicted) ENSG00000147434	=	1.25
ENSG00000080644 (predicted) ENSG00000169684	=	1.24
ENSG00000080644 (predicted) ENSG00000170175	=	1.42
ENSG00000080644 (predicted) ENSG00000147432	=	1.24
ENSG00000080644 (predicted) ENSG00000108556	=	1.36
ENSG00000080644 (predicted) ENSG00000080644	=	1.22
ENSG00000080644 (predicted) ENSG00000101204	=	1.24
ENSG00000080644 (predicted) ENSG00000120903	=	1.22
ENSG00000080802 (predicted) ENSG00000112319	=	1.00
ENSG00000080802 (predicted) ENSG00000104313	=	1.00
ENSG00000080802 (predicted) ENSG00000158161	=	1.00
ENSG00000080824 (known) ENSG00000080824	=	2.0
ENSG00000080824 (known) ENSG00000105401	=	2.0
ENSG00000080824 (predicted) ENSG00000106993	=	1.00
ENSG00000080824 (predicted) ENSG00000166998	=	0.89
ENSG00000080824 (predicted) ENSG00000166165	=	0.97
ENSG00000080824 (predicted) ENSG00000205940	=	1.00
ENSG00000080824 (predicted) ENSG00000096384	=	1.00
ENSG00000080824 (predicted) ENSG00000205955	=	1.00
ENSG00000080824 (predicted) ENSG00000183199	=	1.00
ENSG00000080824 (predicted) ENSG00000111802	=	1.00
ENSG00000080824 (predicted) ENSG00000104879	=	1.00
ENSG00000080824 (predicted) ENSG00000181359	=	1.00
ENSG00000080824 (predicted) ENSG00000131730	=	0.91
ENSG00000080824 (predicted) ENSG00000168775	=	0.89
ENSG00000080824 (predicted) ENSG00000141646	=	1.00
ENSG00000080824 (predicted) ENSG00000163513	=	1.00
ENSG00000080824 (predicted) ENSG00000149923	=	1.00
ENSG00000080824 (predicted) ENSG00000166741	=	1.00
ENSG00000080824 (predicted) ENSG00000152942	=	1.00
ENSG00000080824 (predicted) ENSG00000141744	=	1.00
ENSG00000080824 (predicted) ENSG00000141161	=	1.00
ENSG00000080824 (predicted) ENSG00000140553	=	1.00
ENSG00000080824 (predicted) ENSG00000205527	=	1.00
ENSG00000080824 (predicted) ENSG00000134419	=	1.00
ENSG00000080824 (predicted) ENSG00000205100	=	1.00
ENSG00000080839 (known) ENSG00000116478	=	2.0
ENSG00000080839 (predicted) ENSG00000196591	=	1.00
ENSG00000080839 (predicted) ENSG00000162521	=	1.00
ENSG00000080839 (predicted) ENSG00000102054	=	1.00
ENSG00000080986 (known) ENSG00000143228	=	2.0
ENSG00000080986 (predicted) ENSG00000140955	=	1.00
ENSG00000080986 (predicted) ENSG00000185078	=	1.00
ENSG00000080986 (predicted) ENSG00000160710	=	1.00
ENSG00000080986 (predicted) ENSG00000139910	=	1.00
ENSG00000080986 (predicted) ENSG00000164113	=	1.00
ENSG00000080986 (predicted) ENSG00000104967	=	1.00
ENSG00000080986 (predicted) ENSG00000163682	=	1.00
ENSG00000080986 (predicted) ENSG00000185736	=	1.00
ENSG00000080986 (predicted) ENSG00000197381	=	1.00
ENSG00000081307 (predicted) ENSG00000143222	=	1.00
ENSG00000081307 (predicted) ENSG00000148834	=	0.82
ENSG00000081377 (predicted) ENSG00000110700	=	1.00
ENSG00000081377 (predicted) ENSG00000173566	=	1.00
ENSG00000081377 (predicted) ENSG00000153767	=	1.00
ENSG00000082068 (predicted) ENSG00000172115	=	1.00
ENSG00000082068 (predicted) ENSG00000214810	=	1.00
ENSG00000082068 (predicted) ENSG00000104967	=	1.00
ENSG00000082068 (predicted) ENSG00000188512	=	1.00
ENSG00000082068 (predicted) ENSG00000218754	=	1.00
ENSG00000082068 (predicted) ENSG00000166887	=	1.00
ENSG00000082068 (predicted) ENSG00000184844	=	1.00
ENSG00000082068 (predicted) ENSG00000150768	=	1.00
ENSG00000082068 (predicted) ENSG00000217644	=	1.00
ENSG00000082068 (predicted) ENSG00000110435	=	1.00
ENSG00000082068 (predicted) ENSG00000105640	=	1.00
ENSG00000082068 (predicted) ENSG00000212695	=	1.00
ENSG00000082068 (predicted) ENSG00000139910	=	1.00
ENSG00000082068 (predicted) ENSG00000214429	=	1.00
ENSG00000082146 (predicted) ENSG00000165917	=	1.00
ENSG00000082212 (predicted) ENSG00000166741	=	1.00
ENSG00000082212 (predicted) ENSG00000166998	=	0.89
ENSG00000082212 (predicted) ENSG00000104879	=	1.00
ENSG00000082212 (predicted) ENSG00000131730	=	0.91
ENSG00000082212 (predicted) ENSG00000168775	=	0.89
ENSG00000082212 (predicted) ENSG00000141744	=	1.00
ENSG00000082212 (predicted) ENSG00000166165	=	0.97
ENSG00000082641 (predicted) ENSG00000160993	=	1.00
ENSG00000083123 (predicted) ENSG00000158161	=	1.00
ENSG00000083123 (predicted) ENSG00000112319	=	1.00
ENSG00000083123 (predicted) ENSG00000104313	=	1.00
ENSG00000083312 (predicted) ENSG00000158161	=	1.00
ENSG00000083312 (predicted) ENSG00000162374	=	1.00
ENSG00000083312 (predicted) ENSG00000196361	=	1.00
ENSG00000083312 (predicted) ENSG00000104313	=	1.00
ENSG00000083312 (predicted) ENSG00000112319	=	1.00
ENSG00000083312 (predicted) ENSG00000107105	=	1.00
ENSG00000084110 (predicted) ENSG00000100030	=	1.00
ENSG00000084110 (predicted) ENSG00000102882	=	1.00
ENSG00000084207 (known) ENSG00000084207	=	3.0
ENSG00000084207 (predicted) ENSG00000168765	=	1.90
ENSG00000084207 (predicted) ENSG00000213366	=	1.92
ENSG00000084207 (predicted) ENSG00000127564	=	1.00
ENSG00000084207 (predicted) ENSG00000142937	=	1.00
ENSG00000084207 (predicted) ENSG00000170276	=	1.00
ENSG00000084207 (predicted) ENSG00000106211	=	1.00
ENSG00000084207 (predicted) ENSG00000134184	=	1.89
ENSG00000084207 (predicted) ENSG00000214310	=	1.00
ENSG00000084207 (predicted) ENSG00000152137	=	1.00
ENSG00000084207 (predicted) ENSG00000134201	=	1.89
ENSG00000084207 (predicted) ENSG00000134202	=	1.87
ENSG00000084207 (predicted) ENSG00000125352	=	0.89
ENSG00000084207 (predicted) ENSG00000139797	=	0.89
ENSG00000084207 (predicted) ENSG00000107036	=	1.00
ENSG00000084754 (predicted) ENSG00000115267	=	1.00
ENSG00000084754 (predicted) ENSG00000108771	=	1.00
ENSG00000084754 (predicted) ENSG00000107201	=	1.00
ENSG00000084764 (predicted) ENSG00000108946	=	1.00
ENSG00000084764 (predicted) ENSG00000215677	=	1.00
ENSG00000084764 (predicted) ENSG00000188191	=	1.00
ENSG00000085231 (predicted) ENSG00000175520	=	1.00
ENSG00000085231 (predicted) ENSG00000188021	=	1.00
ENSG00000085231 (predicted) ENSG00000135018	=	1.00
ENSG00000085231 (predicted) ENSG00000111713	=	1.00
ENSG00000085231 (predicted) ENSG00000120656	=	1.00
ENSG00000085231 (predicted) ENSG00000160803	=	1.00
ENSG00000085231 (predicted) ENSG00000104812	=	1.00
ENSG00000085449 (predicted) ENSG00000115310	=	1.00
ENSG00000085449 (predicted) ENSG00000102050	=	1.00
ENSG00000085449 (predicted) ENSG00000125744	=	1.00
ENSG00000085449 (predicted) ENSG00000111907	=	1.00
ENSG00000085449 (predicted) ENSG00000108829	=	1.00
ENSG00000085449 (predicted) ENSG00000141552	=	1.00
ENSG00000085449 (predicted) ENSG00000101150	=	1.00
ENSG00000085449 (predicted) ENSG00000159685	=	1.00
ENSG00000085449 (predicted) ENSG00000133318	=	1.00
ENSG00000085449 (predicted) ENSG00000139970	=	1.00
ENSG00000085449 (predicted) ENSG00000129625	=	1.00
ENSG00000085449 (predicted) ENSG00000215639	=	1.00
ENSG00000085449 (predicted) ENSG00000106554	=	0.65
ENSG00000085449 (predicted) ENSG00000172954	=	0.91
ENSG00000085449 (predicted) ENSG00000170777	=	1.00
ENSG00000085449 (predicted) ENSG00000144746	=	1.00
ENSG00000085449 (predicted) ENSG00000205302	=	1.00
ENSG00000085563 (predicted) ENSG00000117461	=	0.79
ENSG00000085563 (predicted) ENSG00000145675	=	0.79
ENSG00000085563 (predicted) ENSG00000105647	=	0.79
ENSG00000085999 (predicted) ENSG00000103035	=	1.00
ENSG00000085999 (predicted) ENSG00000183260	=	1.00
ENSG00000085999 (predicted) ENSG00000204427	=	1.00
ENSG00000085999 (predicted) ENSG00000167658	=	1.00
ENSG00000086102 (predicted) ENSG00000117602	=	1.00
ENSG00000086102 (predicted) ENSG00000159200	=	1.00
ENSG00000086102 (predicted) ENSG00000172348	=	1.00
ENSG00000086506 (predicted) ENSG00000139797	=	1.00
ENSG00000086506 (predicted) ENSG00000125352	=	1.00
ENSG00000086619 (predicted) ENSG00000162191	=	1.00
ENSG00000087077 (predicted) ENSG00000152670	=	1.83
ENSG00000087086 (known) ENSG00000167996	=	4.63
ENSG00000087086 (known) ENSG00000087086	=	4.6
ENSG00000087086 (predicted) ENSG00000175376	=	1.90
ENSG00000087086 (predicted) ENSG00000177885	=	1.00
ENSG00000087086 (predicted) ENSG00000186432	=	1.00
ENSG00000087086 (predicted) ENSG00000219507	=	3.52
ENSG00000087086 (predicted) ENSG00000132446	=	3.55
ENSG00000087086 (predicted) ENSG00000181867	=	3.56
ENSG00000087086 (predicted) ENSG00000141552	=	0.90
ENSG00000087086 (predicted) ENSG00000215639	=	0.90
ENSG00000087086 (predicted) ENSG00000219186	=	3.51
ENSG00000087086 (predicted) ENSG00000213453	=	3.74
ENSG00000087086 (predicted) ENSG00000218227	=	0.90
ENSG00000087086 (predicted) ENSG00000108298	=	0.90
ENSG00000087086 (predicted) ENSG00000136897	=	0.90
ENSG00000087086 (predicted) ENSG00000102753	=	1.00
ENSG00000087245 (predicted) ENSG00000111802	=	1.00
ENSG00000087258 (predicted) ENSG00000142655	=	1.00
ENSG00000087258 (predicted) ENSG00000160360	=	1.00
ENSG00000087258 (predicted) ENSG00000111785	=	1.00
ENSG00000087258 (predicted) ENSG00000132359	=	1.00
ENSG00000087258 (predicted) ENSG00000121957	=	1.00
ENSG00000087258 (predicted) ENSG00000089009	=	1.00
ENSG00000087258 (predicted) ENSG00000177963	=	1.00
ENSG00000087338 (predicted) ENSG00000180596	=	0.98
ENSG00000087338 (predicted) ENSG00000138663	=	1.00
ENSG00000087338 (predicted) ENSG00000184678	=	0.97
ENSG00000087338 (predicted) ENSG00000196374	=	0.98
ENSG00000087338 (predicted) ENSG00000188021	=	1.00
ENSG00000087338 (predicted) ENSG00000197846	=	0.98
ENSG00000087338 (predicted) ENSG00000185130	=	0.98
ENSG00000087338 (predicted) ENSG00000146047	=	0.97
ENSG00000087338 (predicted) ENSG00000131459	=	1.00
ENSG00000087338 (predicted) ENSG00000175520	=	1.00
ENSG00000087338 (predicted) ENSG00000105419	=	1.00
ENSG00000087338 (predicted) ENSG00000196226	=	0.97
ENSG00000087338 (predicted) ENSG00000123569	=	1.00
ENSG00000087338 (predicted) ENSG00000187990	=	0.98
ENSG00000087338 (predicted) ENSG00000203851	=	1.00
ENSG00000087338 (predicted) ENSG00000179277	=	1.00
ENSG00000087338 (predicted) ENSG00000197697	=	0.98
ENSG00000087338 (predicted) ENSG00000124635	=	0.97
ENSG00000087338 (predicted) ENSG00000143995	=	1.00
ENSG00000087338 (predicted) ENSG00000196890	=	0.96
ENSG00000087338 (predicted) ENSG00000101812	=	1.00
ENSG00000087338 (predicted) ENSG00000138152	=	1.00
ENSG00000087338 (predicted) ENSG00000168242	=	0.98
ENSG00000087338 (predicted) ENSG00000196331	=	0.97
ENSG00000087338 (predicted) ENSG00000220323	=	0.98
ENSG00000087338 (predicted) ENSG00000188013	=	1.00
ENSG00000087338 (predicted) ENSG00000203814	=	0.99
ENSG00000087338 (predicted) ENSG00000197459	=	0.98
ENSG00000087338 (predicted) ENSG00000087338	=	1.00
ENSG00000087338 (predicted) ENSG00000143627	=	1.00
ENSG00000087338 (predicted) ENSG00000198380	=	0.98
ENSG00000087338 (predicted) ENSG00000203819	=	1.00
ENSG00000087338 (predicted) ENSG00000134138	=	1.00
ENSG00000087338 (predicted) ENSG00000160803	=	1.00
ENSG00000087338 (predicted) ENSG00000164080	=	1.00
ENSG00000087338 (predicted) ENSG00000158373	=	0.98
ENSG00000087338 (predicted) ENSG00000135018	=	1.00
ENSG00000087338 (predicted) ENSG00000197903	=	0.97
ENSG00000087365 (predicted) ENSG00000172432	=	1.00
ENSG00000087470 (predicted) ENSG00000205784	=	0.95
ENSG00000087470 (predicted) ENSG00000197070	=	0.84
ENSG00000087470 (predicted) ENSG00000087470	=	1.00
ENSG00000088205 (predicted) ENSG00000138794	=	0.81
ENSG00000088205 (predicted) ENSG00000132906	=	0.77
ENSG00000088205 (predicted) ENSG00000106144	=	0.77
ENSG00000088205 (predicted) ENSG00000165806	=	0.76
ENSG00000088205 (predicted) ENSG00000164305	=	0.83
ENSG00000088247 (predicted) ENSG00000173473	=	1.00
ENSG00000088247 (predicted) ENSG00000175809	=	1.00
ENSG00000088247 (predicted) ENSG00000139613	=	1.00
ENSG00000088247 (predicted) ENSG00000164080	=	1.00
ENSG00000088247 (predicted) ENSG00000163125	=	1.00
ENSG00000088247 (predicted) ENSG00000105879	=	1.00
ENSG00000088247 (predicted) ENSG00000114354	=	1.00
ENSG00000088833 (predicted) ENSG00000107262	=	1.00
ENSG00000088930 (predicted) ENSG00000165119	=	1.00
ENSG00000089006 (predicted) ENSG00000205302	=	1.00
ENSG00000089006 (predicted) ENSG00000133107	=	1.00
ENSG00000089006 (predicted) ENSG00000144935	=	1.00
ENSG00000089006 (predicted) ENSG00000134769	=	1.00
ENSG00000089006 (predicted) ENSG00000138101	=	1.00
ENSG00000089009 (predicted) ENSG00000165092	=	1.00
ENSG00000089009 (predicted) ENSG00000162813	=	1.00
ENSG00000089009 (predicted) ENSG00000166816	=	1.00
ENSG00000089009 (predicted) ENSG00000111275	=	1.00
ENSG00000089009 (predicted) ENSG00000184254	=	1.00
ENSG00000089009 (predicted) ENSG00000137124	=	1.00
ENSG00000089009 (predicted) ENSG00000128918	=	1.00
ENSG00000089009 (predicted) ENSG00000172336	=	1.00
ENSG00000089157 (predicted) ENSG00000168447	=	0.85
ENSG00000089157 (predicted) ENSG00000111319	=	0.80
ENSG00000089157 (predicted) ENSG00000162572	=	0.78
ENSG00000089157 (predicted) ENSG00000121083	=	1.00
ENSG00000089157 (predicted) ENSG00000166828	=	0.86
ENSG00000089157 (predicted) ENSG00000094880	=	1.00
ENSG00000089289 (predicted) ENSG00000149923	=	1.00
ENSG00000089597 (predicted) ENSG00000156973	=	1.00
ENSG00000089685 (predicted) ENSG00000117475	=	1.00
ENSG00000089685 (predicted) ENSG00000126970	=	1.00
ENSG00000089685 (predicted) ENSG00000215475	=	1.00
ENSG00000089685 (predicted) ENSG00000145860	=	1.00
ENSG00000089685 (predicted) ENSG00000198692	=	1.00
ENSG00000089685 (predicted) ENSG00000170881	=	1.00
ENSG00000089685 (predicted) ENSG00000121022	=	1.00
ENSG00000089685 (predicted) ENSG00000101040	=	1.00
ENSG00000089685 (predicted) ENSG00000196470	=	1.00
ENSG00000089685 (predicted) ENSG00000186468	=	1.00
ENSG00000089685 (predicted) ENSG00000111361	=	1.00
ENSG00000089685 (predicted) ENSG00000105379	=	1.00
ENSG00000089685 (predicted) ENSG00000159147	=	1.00
ENSG00000089685 (predicted) ENSG00000181788	=	1.00
ENSG00000089685 (predicted) ENSG00000162298	=	1.00
ENSG00000089685 (predicted) ENSG00000173674	=	1.00
ENSG00000089723 (predicted) ENSG00000109332	=	1.00
ENSG00000089723 (predicted) ENSG00000131508	=	1.00
ENSG00000090054 (predicted) ENSG00000159352	=	1.00
ENSG00000090554 (predicted) ENSG00000157764	=	1.00
ENSG00000090554 (predicted) ENSG00000132155	=	1.00
ENSG00000090581 (predicted) ENSG00000217327	=	1.00
ENSG00000090581 (predicted) ENSG00000173338	=	1.00
ENSG00000090581 (predicted) ENSG00000171863	=	1.00
ENSG00000090581 (predicted) ENSG00000183405	=	1.00
ENSG00000090581 (predicted) ENSG00000135750	=	1.00
ENSG00000090581 (predicted) ENSG00000099337	=	1.00
ENSG00000090621 (predicted) ENSG00000198056	=	1.00
ENSG00000090661 (predicted) ENSG00000138069	=	1.00
ENSG00000090661 (predicted) ENSG00000174903	=	1.00
ENSG00000090863 (predicted) ENSG00000094880	=	1.00
ENSG00000090989 (predicted) ENSG00000158941	=	1.00
ENSG00000090989 (predicted) ENSG00000164597	=	1.00
ENSG00000091140 (predicted) ENSG00000107201	=	1.00
ENSG00000091140 (predicted) ENSG00000115267	=	1.00
ENSG00000091140 (predicted) ENSG00000108771	=	1.00
ENSG00000091483 (predicted) ENSG00000094880	=	1.00
ENSG00000091527 (predicted) ENSG00000100353	=	1.00
ENSG00000092020 (predicted) ENSG00000104695	=	1.00
ENSG00000092020 (predicted) ENSG00000105568	=	1.00
ENSG00000092020 (predicted) ENSG00000113575	=	1.00
ENSG00000092020 (predicted) ENSG00000137713	=	1.00
ENSG00000092199 (predicted) ENSG00000107201	=	1.00
ENSG00000092199 (predicted) ENSG00000115267	=	1.00
ENSG00000092199 (predicted) ENSG00000108771	=	1.00
ENSG00000092531 (predicted) ENSG00000166900	=	1.00
ENSG00000092531 (predicted) ENSG00000099365	=	1.00
ENSG00000092531 (predicted) ENSG00000111450	=	1.00
ENSG00000092531 (predicted) ENSG00000106089	=	1.00
ENSG00000092531 (predicted) ENSG00000103496	=	1.00
ENSG00000092621 (predicted) ENSG00000110395	=	1.00
ENSG00000092621 (predicted) ENSG00000177963	=	1.00
ENSG00000092621 (predicted) ENSG00000111785	=	1.00
ENSG00000092621 (predicted) ENSG00000114423	=	1.00
ENSG00000092621 (predicted) ENSG00000142273	=	1.00
ENSG00000092820 (predicted) ENSG00000143839	=	0.94
ENSG00000092820 (predicted) ENSG00000117984	=	0.83
ENSG00000092820 (predicted) ENSG00000215859	=	1.00
ENSG00000092820 (predicted) ENSG00000196188	=	0.87
ENSG00000092820 (predicted) ENSG00000131401	=	0.87
ENSG00000092820 (predicted) ENSG00000204973	=	0.86
ENSG00000092820 (predicted) ENSG00000172367	=	1.00
ENSG00000092820 (predicted) ENSG00000172647	=	0.86
ENSG00000092820 (predicted) ENSG00000096088	=	0.92
ENSG00000092820 (predicted) ENSG00000174827	=	1.00
ENSG00000092820 (predicted) ENSG00000109062	=	1.00
ENSG00000092820 (predicted) ENSG00000215860	=	1.00
ENSG00000092820 (predicted) ENSG00000131400	=	0.93
ENSG00000092820 (predicted) ENSG00000180860	=	0.86
ENSG00000092847 (predicted) ENSG00000108771	=	1.99
ENSG00000092847 (predicted) ENSG00000115267	=	1.99
ENSG00000092847 (predicted) ENSG00000107201	=	1.99
ENSG00000092931 (predicted) ENSG00000165219	=	0.97
ENSG00000093000 (predicted) ENSG00000186432	=	1.00
ENSG00000093000 (predicted) ENSG00000102753	=	1.00
ENSG00000094880 (predicted) ENSG00000141979	=	1.00
ENSG00000094880 (predicted) ENSG00000169100	=	0.97
ENSG00000094880 (predicted) ENSG00000151729	=	0.99
ENSG00000094880 (predicted) ENSG00000204194	=	1.00
ENSG00000094880 (predicted) ENSG00000196177	=	0.91
ENSG00000094880 (predicted) ENSG00000184056	=	1.00
ENSG00000094880 (predicted) ENSG00000166575	=	1.00
ENSG00000094880 (predicted) ENSG00000175793	=	0.98
ENSG00000094880 (predicted) ENSG00000166913	=	1.00
ENSG00000094880 (predicted) ENSG00000185834	=	1.00
ENSG00000094880 (predicted) ENSG00000179218	=	1.00
ENSG00000094880 (predicted) ENSG00000133112	=	1.00
ENSG00000094880 (predicted) ENSG00000164924	=	1.00
ENSG00000094880 (predicted) ENSG00000172746	=	1.00
ENSG00000094880 (predicted) ENSG00000216412	=	1.00
ENSG00000094880 (predicted) ENSG00000134308	=	1.00
ENSG00000094880 (predicted) ENSG00000170027	=	1.00
ENSG00000094880 (predicted) ENSG00000217624	=	1.00
ENSG00000094880 (predicted) ENSG00000151475	=	0.95
ENSG00000094880 (predicted) ENSG00000197958	=	1.00
ENSG00000094880 (predicted) ENSG00000128245	=	1.00
ENSG00000094916 (predicted) ENSG00000116171	=	1.00
ENSG00000094916 (predicted) ENSG00000150753	=	0.86
ENSG00000095002 (known) ENSG00000116062	=	2.0
ENSG00000095059 (known) ENSG00000163577	=	1.9300000000000002
ENSG00000095059 (predicted) ENSG00000132507	=	0.94
ENSG00000095059 (predicted) ENSG00000102882	=	1.00
ENSG00000095059 (predicted) ENSG00000100030	=	1.00
ENSG00000095066 (predicted) ENSG00000144635	=	1.00
ENSG00000095066 (predicted) ENSG00000135720	=	1.00
ENSG00000095066 (predicted) ENSG00000095066	=	1.00
ENSG00000095066 (predicted) ENSG00000168172	=	1.00
ENSG00000095066 (predicted) ENSG00000134709	=	1.00
ENSG00000096088 (predicted) ENSG00000167123	=	0.92
ENSG00000096088 (predicted) ENSG00000130309	=	0.92
ENSG00000096088 (predicted) ENSG00000137710	=	0.92
ENSG00000096088 (predicted) ENSG00000172432	=	0.92
ENSG00000096088 (predicted) ENSG00000198756	=	0.92
ENSG00000096088 (predicted) ENSG00000147065	=	0.92
ENSG00000096384 (known) ENSG00000096384	=	2.0
ENSG00000096384 (known) ENSG00000105401	=	2.0
ENSG00000096384 (predicted) ENSG00000149923	=	1.00
ENSG00000096384 (predicted) ENSG00000141646	=	1.00
ENSG00000096384 (predicted) ENSG00000131730	=	0.91
ENSG00000096384 (predicted) ENSG00000183199	=	1.00
ENSG00000096384 (predicted) ENSG00000140553	=	1.00
ENSG00000096384 (predicted) ENSG00000152942	=	1.00
ENSG00000096384 (predicted) ENSG00000166165	=	0.97
ENSG00000096384 (predicted) ENSG00000166998	=	0.89
ENSG00000096384 (predicted) ENSG00000134419	=	1.00
ENSG00000096384 (predicted) ENSG00000166741	=	1.00
ENSG00000096384 (predicted) ENSG00000141161	=	1.00
ENSG00000096384 (predicted) ENSG00000141744	=	1.00
ENSG00000096384 (predicted) ENSG00000205940	=	1.00
ENSG00000096384 (predicted) ENSG00000168775	=	0.89
ENSG00000096384 (predicted) ENSG00000111802	=	1.00
ENSG00000096384 (predicted) ENSG00000205527	=	1.00
ENSG00000096384 (predicted) ENSG00000205955	=	1.00
ENSG00000096384 (predicted) ENSG00000163513	=	1.00
ENSG00000096384 (predicted) ENSG00000205100	=	1.00
ENSG00000096384 (predicted) ENSG00000104879	=	1.00
ENSG00000096384 (predicted) ENSG00000181359	=	1.00
ENSG00000096384 (predicted) ENSG00000106993	=	1.00
ENSG00000096717 (known) ENSG00000118689	=	2.0
ENSG00000096717 (known) ENSG00000150907	=	2.0
ENSG00000096717 (predicted) ENSG00000164924	=	1.95
ENSG00000096717 (predicted) ENSG00000213688	=	1.00
ENSG00000096717 (predicted) ENSG00000134308	=	1.97
ENSG00000096717 (predicted) ENSG00000204060	=	1.00
ENSG00000096717 (predicted) ENSG00000175793	=	1.98
ENSG00000096717 (predicted) ENSG00000170027	=	1.99
ENSG00000096717 (predicted) ENSG00000217624	=	1.98
ENSG00000096717 (predicted) ENSG00000166913	=	1.97
ENSG00000096717 (predicted) ENSG00000184481	=	1.00
ENSG00000096717 (predicted) ENSG00000128245	=	1.99
ENSG00000097046 (predicted) ENSG00000110367	=	1.00
ENSG00000099256 (known) ENSG00000165704	=	2.0
ENSG00000099256 (predicted) ENSG00000142273	=	1.00
ENSG00000099256 (predicted) ENSG00000114423	=	1.00
ENSG00000099256 (predicted) ENSG00000164733	=	1.00
ENSG00000099256 (predicted) ENSG00000099256	=	1.00
ENSG00000099256 (predicted) ENSG00000110395	=	1.00
ENSG00000099337 (predicted) ENSG00000130175	=	1.00
ENSG00000099337 (predicted) ENSG00000169885	=	1.00
ENSG00000099337 (predicted) ENSG00000184115	=	1.00
ENSG00000099337 (predicted) ENSG00000186148	=	1.00
ENSG00000099337 (predicted) ENSG00000185345	=	1.00
ENSG00000099337 (predicted) ENSG00000114854	=	1.00
ENSG00000099337 (predicted) ENSG00000101470	=	1.00
ENSG00000099337 (predicted) ENSG00000169756	=	1.00
ENSG00000099337 (predicted) ENSG00000164850	=	1.00
ENSG00000099337 (predicted) ENSG00000172432	=	1.00
ENSG00000099337 (predicted) ENSG00000175895	=	1.00
ENSG00000099365 (predicted) ENSG00000164506	=	1.00
ENSG00000099365 (predicted) ENSG00000179036	=	1.00
ENSG00000099365 (predicted) ENSG00000145087	=	1.00
ENSG00000099365 (predicted) ENSG00000132639	=	1.00
ENSG00000099365 (predicted) ENSG00000139190	=	1.00
ENSG00000099377 (predicted) ENSG00000139797	=	1.00
ENSG00000099377 (predicted) ENSG00000125352	=	1.00
ENSG00000099797 (predicted) ENSG00000175203	=	1.00
ENSG00000099956 (known) ENSG00000139613	=	2.0
ENSG00000099956 (known) ENSG00000173473	=	2.0
ENSG00000099995 (known) ENSG00000183431	=	2.0
ENSG00000099995 (known) ENSG00000104897	=	2.0
ENSG00000099995 (predicted) ENSG00000214035	=	1.00
ENSG00000099995 (predicted) ENSG00000139613	=	1.00
ENSG00000099995 (predicted) ENSG00000157514	=	1.00
ENSG00000099995 (predicted) ENSG00000215769	=	1.00
ENSG00000099995 (predicted) ENSG00000126970	=	1.00
ENSG00000099995 (predicted) ENSG00000173473	=	1.00
ENSG00000099995 (predicted) ENSG00000185467	=	1.00
ENSG00000099995 (predicted) ENSG00000182481	=	1.00
ENSG00000099995 (predicted) ENSG00000166925	=	1.00
ENSG00000099998 (predicted) ENSG00000130159	=	1.00
ENSG00000099998 (predicted) ENSG00000127150	=	1.00
ENSG00000099998 (predicted) ENSG00000102753	=	1.00
ENSG00000099998 (predicted) ENSG00000186432	=	1.00
ENSG00000100003 (predicted) ENSG00000164305	=	0.83
ENSG00000100003 (predicted) ENSG00000138794	=	0.81
ENSG00000100003 (predicted) ENSG00000165806	=	0.76
ENSG00000100003 (predicted) ENSG00000106144	=	0.77
ENSG00000100003 (predicted) ENSG00000132906	=	0.77
ENSG00000100012 (predicted) ENSG00000138794	=	0.81
ENSG00000100012 (predicted) ENSG00000164305	=	0.83
ENSG00000100012 (predicted) ENSG00000106144	=	0.77
ENSG00000100012 (predicted) ENSG00000165806	=	0.76
ENSG00000100012 (predicted) ENSG00000132906	=	0.77
ENSG00000100029 (predicted) ENSG00000106144	=	0.77
ENSG00000100029 (predicted) ENSG00000132906	=	0.77
ENSG00000100029 (predicted) ENSG00000138794	=	0.81
ENSG00000100029 (predicted) ENSG00000164305	=	0.83
ENSG00000100029 (predicted) ENSG00000165806	=	0.76
ENSG00000100030 (known) ENSG00000126934	=	2.0
ENSG00000100030 (known) ENSG00000169032	=	2.0
ENSG00000100030 (predicted) ENSG00000176623	=	1.00
ENSG00000100030 (predicted) ENSG00000108262	=	1.00
ENSG00000100030 (predicted) ENSG00000175602	=	1.00
ENSG00000100030 (predicted) ENSG00000100056	=	1.00
ENSG00000100030 (predicted) ENSG00000213445	=	1.00
ENSG00000100030 (predicted) ENSG00000121022	=	1.00
ENSG00000100030 (predicted) ENSG00000100603	=	1.00
ENSG00000100030 (predicted) ENSG00000205476	=	1.00
ENSG00000100030 (predicted) ENSG00000105738	=	1.00
ENSG00000100030 (predicted) ENSG00000114745	=	1.00
ENSG00000100030 (predicted) ENSG00000116991	=	1.00
ENSG00000100030 (predicted) ENSG00000115806	=	1.00
ENSG00000100030 (predicted) ENSG00000214517	=	1.00
ENSG00000100030 (predicted) ENSG00000137764	=	1.00
ENSG00000100030 (predicted) ENSG00000139436	=	1.00
ENSG00000100030 (predicted) ENSG00000197555	=	1.00
ENSG00000100030 (predicted) ENSG00000105607	=	1.00
ENSG00000100030 (predicted) ENSG00000125503	=	1.00
ENSG00000100031 (predicted) ENSG00000130159	=	1.00
ENSG00000100031 (predicted) ENSG00000127150	=	1.00
ENSG00000100031 (predicted) ENSG00000186432	=	1.00
ENSG00000100031 (predicted) ENSG00000102753	=	1.00
ENSG00000100055 (predicted) ENSG00000115165	=	1.00
ENSG00000100055 (predicted) ENSG00000161835	=	1.00
ENSG00000100056 (predicted) ENSG00000102882	=	1.00
ENSG00000100056 (predicted) ENSG00000107295	=	1.00
ENSG00000100056 (predicted) ENSG00000143256	=	1.00
ENSG00000100056 (predicted) ENSG00000141985	=	1.00
ENSG00000100056 (predicted) ENSG00000172432	=	1.00
ENSG00000100056 (predicted) ENSG00000204628	=	1.00
ENSG00000100056 (predicted) ENSG00000138768	=	1.00
ENSG00000100056 (predicted) ENSG00000111361	=	1.00
ENSG00000100056 (predicted) ENSG00000140600	=	1.00
ENSG00000100121 (predicted) ENSG00000130159	=	1.00
ENSG00000100121 (predicted) ENSG00000127150	=	1.00
ENSG00000100121 (predicted) ENSG00000102753	=	1.00
ENSG00000100121 (predicted) ENSG00000186432	=	1.00
ENSG00000100129 (known) ENSG00000178982	=	2.0
ENSG00000100150 (predicted) ENSG00000100567	=	1.00
ENSG00000100151 (predicted) ENSG00000144635	=	1.00
ENSG00000100151 (predicted) ENSG00000163918	=	1.00
ENSG00000100151 (predicted) ENSG00000135720	=	1.00
ENSG00000100242 (predicted) ENSG00000198690	=	1.00
ENSG00000100280 (predicted) ENSG00000129354	=	1.00
ENSG00000100288 (predicted) ENSG00000100288	=	1.00
ENSG00000100288 (predicted) ENSG00000110721	=	1.00
ENSG00000100316 (predicted) ENSG00000134996	=	1.00
ENSG00000100316 (predicted) ENSG00000117461	=	1.00
ENSG00000100316 (predicted) ENSG00000140961	=	1.00
ENSG00000100316 (predicted) ENSG00000165119	=	1.00
ENSG00000100316 (predicted) ENSG00000164823	=	1.00
ENSG00000100316 (predicted) ENSG00000105647	=	1.00
ENSG00000100316 (predicted) ENSG00000145476	=	1.00
ENSG00000100316 (predicted) ENSG00000176248	=	1.00
ENSG00000100316 (predicted) ENSG00000145675	=	1.00
ENSG00000100316 (predicted) ENSG00000172432	=	1.00
ENSG00000100320 (predicted) ENSG00000132819	=	0.90
ENSG00000100320 (predicted) ENSG00000162374	=	0.90
ENSG00000100320 (predicted) ENSG00000196361	=	0.90
ENSG00000100320 (predicted) ENSG00000112183	=	0.90
ENSG00000100320 (predicted) ENSG00000107105	=	0.90
ENSG00000100320 (predicted) ENSG00000112319	=	1.90
ENSG00000100320 (predicted) ENSG00000141646	=	0.90
ENSG00000100320 (predicted) ENSG00000158161	=	1.90
ENSG00000100320 (predicted) ENSG00000104313	=	1.90
ENSG00000100324 (predicted) ENSG00000166913	=	1.00
ENSG00000100324 (predicted) ENSG00000130939	=	1.00
ENSG00000100324 (predicted) ENSG00000104879	=	1.00
ENSG00000100324 (predicted) ENSG00000164924	=	1.00
ENSG00000100324 (predicted) ENSG00000168775	=	1.00
ENSG00000100324 (predicted) ENSG00000128245	=	1.00
ENSG00000100324 (predicted) ENSG00000161016	=	1.00
ENSG00000100324 (predicted) ENSG00000134308	=	1.00
ENSG00000100324 (predicted) ENSG00000170889	=	1.00
ENSG00000100324 (predicted) ENSG00000170027	=	1.00
ENSG00000100324 (predicted) ENSG00000131730	=	1.00
ENSG00000100324 (predicted) ENSG00000217624	=	1.00
ENSG00000100324 (predicted) ENSG00000175793	=	0.98
ENSG00000100324 (predicted) ENSG00000166998	=	1.00
ENSG00000100324 (predicted) ENSG00000166165	=	1.00
ENSG00000100353 (predicted) ENSG00000138768	=	1.00
ENSG00000100353 (predicted) ENSG00000143387	=	1.00
ENSG00000100353 (predicted) ENSG00000163131	=	1.00
ENSG00000100353 (predicted) ENSG00000135047	=	1.00
ENSG00000100353 (predicted) ENSG00000177106	=	1.00
ENSG00000100353 (predicted) ENSG00000198758	=	1.00
ENSG00000100353 (predicted) ENSG00000126970	=	1.00
ENSG00000100353 (predicted) ENSG00000131037	=	1.00
ENSG00000100353 (predicted) ENSG00000136943	=	1.00
ENSG00000100353 (predicted) ENSG00000151491	=	1.00
ENSG00000100353 (predicted) ENSG00000204437	=	1.00
ENSG00000100380 (predicted) ENSG00000115267	=	1.00
ENSG00000100380 (predicted) ENSG00000108771	=	1.00
ENSG00000100380 (predicted) ENSG00000107201	=	1.00
ENSG00000100416 (predicted) ENSG00000154473	=	1.00
ENSG00000100485 (known) ENSG00000177885	=	2.0
ENSG00000100519 (predicted) ENSG00000106588	=	1.00
ENSG00000100519 (predicted) ENSG00000134769	=	1.00
ENSG00000100519 (predicted) ENSG00000165916	=	1.00
ENSG00000100519 (predicted) ENSG00000100567	=	1.00
ENSG00000100519 (predicted) ENSG00000100519	=	1.00
ENSG00000100519 (predicted) ENSG00000154611	=	1.00
ENSG00000100519 (predicted) ENSG00000138101	=	1.00
ENSG00000100519 (predicted) ENSG00000101182	=	1.00
ENSG00000100522 (predicted) ENSG00000130811	=	1.00
ENSG00000100522 (predicted) ENSG00000167588	=	1.00
ENSG00000100522 (predicted) ENSG00000131473	=	1.00
ENSG00000100522 (predicted) ENSG00000152642	=	1.00
ENSG00000100522 (predicted) ENSG00000155636	=	1.00
ENSG00000100522 (predicted) ENSG00000100567	=	1.00
ENSG00000100522 (predicted) ENSG00000142937	=	1.00
ENSG00000100522 (predicted) ENSG00000214310	=	1.00
ENSG00000100567 (known) ENSG00000100902	=	2.0
ENSG00000100567 (known) ENSG00000129084	=	2.0
ENSG00000100567 (predicted) ENSG00000105556	=	1.00
ENSG00000100567 (predicted) ENSG00000114745	=	1.00
ENSG00000100567 (predicted) ENSG00000198160	=	1.00
ENSG00000100567 (predicted) ENSG00000100567	=	1.00
ENSG00000100567 (predicted) ENSG00000155545	=	1.00
ENSG00000100567 (predicted) ENSG00000115806	=	1.00
ENSG00000100567 (predicted) ENSG00000100941	=	1.00
ENSG00000100577 (known) ENSG00000100577	=	2.0
ENSG00000100577 (predicted) ENSG00000162191	=	1.00
ENSG00000100580 (predicted) ENSG00000102683	=	1.00
ENSG00000100580 (predicted) ENSG00000170624	=	1.00
ENSG00000100580 (predicted) ENSG00000185053	=	1.00
ENSG00000100580 (predicted) ENSG00000166471	=	1.00
ENSG00000100596 (predicted) ENSG00000115415	=	0.90
ENSG00000100596 (predicted) ENSG00000166888	=	0.90
ENSG00000100596 (predicted) ENSG00000173757	=	0.90
ENSG00000100596 (predicted) ENSG00000166925	=	1.00
ENSG00000100596 (predicted) ENSG00000157514	=	1.00
ENSG00000100596 (predicted) ENSG00000168610	=	0.90
ENSG00000100596 (predicted) ENSG00000126561	=	0.90
ENSG00000100596 (predicted) ENSG00000138378	=	0.90
ENSG00000100596 (predicted) ENSG00000170581	=	0.90
ENSG00000100603 (predicted) ENSG00000102882	=	1.00
ENSG00000100625 (predicted) ENSG00000112319	=	1.00
ENSG00000100625 (predicted) ENSG00000158161	=	1.00
ENSG00000100625 (predicted) ENSG00000104313	=	1.00
ENSG00000100632 (predicted) ENSG00000100632	=	1.00
ENSG00000100632 (predicted) ENSG00000121022	=	1.00
ENSG00000100632 (predicted) ENSG00000163528	=	0.95
ENSG00000100697 (predicted) ENSG00000163131	=	1.00
ENSG00000100697 (predicted) ENSG00000136943	=	1.00
ENSG00000100697 (predicted) ENSG00000104626	=	1.00
ENSG00000100697 (predicted) ENSG00000143387	=	1.00
ENSG00000100697 (predicted) ENSG00000204437	=	1.00
ENSG00000100697 (predicted) ENSG00000135047	=	1.00
ENSG00000100744 (predicted) ENSG00000107262	=	1.00
ENSG00000100764 (known) ENSG00000175166	=	2.0
ENSG00000100804 (known) ENSG00000106588	=	2.0
ENSG00000100804 (predicted) ENSG00000166887	=	1.00
ENSG00000100823 (predicted) ENSG00000164733	=	1.00
ENSG00000100823 (predicted) ENSG00000176623	=	1.00
ENSG00000100836 (predicted) ENSG00000203759	=	1.00
ENSG00000100836 (predicted) ENSG00000176624	=	1.00
ENSG00000100836 (predicted) ENSG00000183496	=	1.00
ENSG00000100836 (predicted) ENSG00000181588	=	1.00
ENSG00000100897 (predicted) ENSG00000164109	=	1.00
ENSG00000100897 (predicted) ENSG00000184902	=	1.00
ENSG00000100902 (known) ENSG00000129084	=	2.0
ENSG00000100902 (predicted) ENSG00000124222	=	1.00
ENSG00000100908 (known) ENSG00000104412	=	2.0
ENSG00000100934 (predicted) ENSG00000147082	=	1.00
ENSG00000100979 (predicted) ENSG00000109472	=	1.00
ENSG00000100979 (predicted) ENSG00000169021	=	1.00
ENSG00000100979 (predicted) ENSG00000147576	=	1.00
ENSG00000100985 (predicted) ENSG00000111802	=	1.00
ENSG00000101040 (predicted) ENSG00000197070	=	0.89
ENSG00000101040 (predicted) ENSG00000205784	=	0.89
ENSG00000101057 (predicted) ENSG00000123338	=	1.00
ENSG00000101079 (predicted) ENSG00000153310	=	1.00
ENSG00000101079 (predicted) ENSG00000197872	=	1.00
ENSG00000101104 (predicted) ENSG00000198056	=	1.00
ENSG00000101150 (predicted) ENSG00000166887	=	1.00
ENSG00000101150 (predicted) ENSG00000139668	=	1.00
ENSG00000101160 (predicted) ENSG00000108771	=	1.00
ENSG00000101160 (predicted) ENSG00000107201	=	1.00
ENSG00000101160 (predicted) ENSG00000115267	=	1.00
ENSG00000101160 (predicted) ENSG00000166851	=	1.00
ENSG00000101161 (predicted) ENSG00000167693	=	1.00
ENSG00000101162 (predicted) ENSG00000108771	=	1.00
ENSG00000101162 (predicted) ENSG00000107201	=	1.00
ENSG00000101162 (predicted) ENSG00000115267	=	1.00
ENSG00000101181 (predicted) ENSG00000107036	=	1.00
ENSG00000101181 (predicted) ENSG00000135821	=	0.89
ENSG00000101182 (known) ENSG00000106588	=	2.0
ENSG00000101182 (known) ENSG00000143106	=	2.0
ENSG00000101182 (predicted) ENSG00000157514	=	1.00
ENSG00000101182 (predicted) ENSG00000180901	=	1.00
ENSG00000101182 (predicted) ENSG00000160202	=	1.00
ENSG00000101182 (predicted) ENSG00000166925	=	1.00
ENSG00000101182 (predicted) ENSG00000109846	=	1.00
ENSG00000101182 (predicted) ENSG00000155729	=	1.00
ENSG00000101188 (predicted) ENSG00000113456	=	1.00
ENSG00000101204 (known) ENSG00000160716	=	2.34
ENSG00000101204 (predicted) ENSG00000108556	=	1.38
ENSG00000101204 (predicted) ENSG00000170175	=	1.45
ENSG00000101204 (predicted) ENSG00000196811	=	1.41
ENSG00000101204 (predicted) ENSG00000120903	=	1.24
ENSG00000101204 (predicted) ENSG00000135902	=	1.48
ENSG00000101204 (predicted) ENSG00000169684	=	1.26
ENSG00000101204 (predicted) ENSG00000147432	=	1.26
ENSG00000101204 (predicted) ENSG00000138435	=	1.36
ENSG00000101204 (predicted) ENSG00000147434	=	1.28
ENSG00000101204 (predicted) ENSG00000101204	=	1.26
ENSG00000101204 (predicted) ENSG00000117971	=	1.36
ENSG00000101224 (predicted) ENSG00000198176	=	0.73
ENSG00000101224 (predicted) ENSG00000183434	=	0.73
ENSG00000101224 (predicted) ENSG00000114126	=	0.73
ENSG00000101265 (predicted) ENSG00000115593	=	0.95
ENSG00000101265 (predicted) ENSG00000185420	=	0.96
ENSG00000101265 (predicted) ENSG00000143499	=	1.00
ENSG00000101265 (predicted) ENSG00000158560	=	1.00
ENSG00000101265 (predicted) ENSG00000107282	=	1.00
ENSG00000101265 (predicted) ENSG00000121022	=	1.00
ENSG00000101266 (predicted) ENSG00000204435	=	1.00
ENSG00000101278 (predicted) ENSG00000117862	=	1.00
ENSG00000101278 (predicted) ENSG00000175390	=	1.00
ENSG00000101278 (predicted) ENSG00000106541	=	1.00
ENSG00000101278 (predicted) ENSG00000168496	=	1.00
ENSG00000101278 (predicted) ENSG00000130313	=	1.00
ENSG00000101278 (predicted) ENSG00000173467	=	1.00
ENSG00000101278 (predicted) ENSG00000166471	=	1.00
ENSG00000101310 (predicted) ENSG00000147082	=	1.00
ENSG00000101311 (predicted) ENSG00000188677	=	1.00
ENSG00000101311 (predicted) ENSG00000197702	=	1.00
ENSG00000101311 (predicted) ENSG00000138964	=	1.00
ENSG00000101342 (predicted) ENSG00000141627	=	1.00
ENSG00000101365 (known) ENSG00000166411	=	2.0
ENSG00000101365 (predicted) ENSG00000205269	=	1.00
ENSG00000101365 (predicted) ENSG00000166822	=	1.00
ENSG00000101367 (predicted) ENSG00000215677	=	1.00
ENSG00000101367 (predicted) ENSG00000188191	=	1.00
ENSG00000101367 (predicted) ENSG00000108946	=	1.00
ENSG00000101400 (predicted) ENSG00000138101	=	1.00
ENSG00000101400 (predicted) ENSG00000134769	=	1.00
ENSG00000101425 (predicted) ENSG00000169021	=	1.00
ENSG00000101425 (predicted) ENSG00000109472	=	1.00
ENSG00000101425 (predicted) ENSG00000147576	=	1.00
ENSG00000101444 (predicted) ENSG00000132155	=	1.00
ENSG00000101444 (predicted) ENSG00000130764	=	1.00
ENSG00000101444 (predicted) ENSG00000164008	=	1.00
ENSG00000101444 (predicted) ENSG00000144935	=	1.00
ENSG00000101444 (predicted) ENSG00000157764	=	1.00
ENSG00000101444 (predicted) ENSG00000133107	=	1.00
ENSG00000101460 (predicted) ENSG00000168397	=	1.00
ENSG00000101460 (predicted) ENSG00000101844	=	1.00
ENSG00000101460 (predicted) ENSG00000215697	=	1.00
ENSG00000101470 (predicted) ENSG00000107796	=	1.00
ENSG00000101470 (predicted) ENSG00000175895	=	0.78
ENSG00000101470 (predicted) ENSG00000163017	=	1.00
ENSG00000101470 (predicted) ENSG00000173338	=	1.00
ENSG00000101470 (predicted) ENSG00000159251	=	1.00
ENSG00000101470 (predicted) ENSG00000143632	=	1.00
ENSG00000101470 (predicted) ENSG00000135750	=	1.00
ENSG00000101489 (predicted) ENSG00000162374	=	1.00
ENSG00000101489 (predicted) ENSG00000196361	=	1.00
ENSG00000101489 (predicted) ENSG00000107105	=	1.00
ENSG00000101577 (predicted) ENSG00000169682	=	1.00
ENSG00000101577 (predicted) ENSG00000183018	=	1.00
ENSG00000101577 (predicted) ENSG00000182557	=	1.00
ENSG00000101811 (known) ENSG00000135018	=	2.0
ENSG00000101811 (known) ENSG00000160803	=	2.0
ENSG00000101811 (predicted) ENSG00000175520	=	1.00
ENSG00000101811 (predicted) ENSG00000188021	=	1.00
ENSG00000101812 (predicted) ENSG00000138152	=	1.00
ENSG00000101812 (predicted) ENSG00000143149	=	0.96
ENSG00000101812 (predicted) ENSG00000164535	=	1.00
ENSG00000101844 (predicted) ENSG00000139112	=	1.00
ENSG00000101844 (predicted) ENSG00000170296	=	1.00
ENSG00000101844 (predicted) ENSG00000171471	=	1.00
ENSG00000101844 (predicted) ENSG00000140941	=	1.00
ENSG00000101911 (predicted) ENSG00000101911	=	1.00
ENSG00000101911 (predicted) ENSG00000147224	=	1.00
ENSG00000101972 (known) ENSG00000164754	=	2.0
ENSG00000101972 (predicted) ENSG00000138794	=	0.81
ENSG00000101972 (predicted) ENSG00000106144	=	0.77
ENSG00000101972 (predicted) ENSG00000164305	=	0.83
ENSG00000101972 (predicted) ENSG00000165806	=	0.76
ENSG00000101972 (predicted) ENSG00000132906	=	0.77
ENSG00000101997 (predicted) ENSG00000177885	=	1.00
ENSG00000102050 (predicted) ENSG00000139668	=	1.00
ENSG00000102054 (known) ENSG00000139687	=	2.0
ENSG00000102054 (known) ENSG00000116478	=	2.0
ENSG00000102054 (predicted) ENSG00000149480	=	1.00
ENSG00000102054 (predicted) ENSG00000103479	=	1.00
ENSG00000102054 (predicted) ENSG00000182979	=	1.00
ENSG00000102054 (predicted) ENSG00000196591	=	1.00
ENSG00000102054 (predicted) ENSG00000128708	=	1.00
ENSG00000102069 (predicted) ENSG00000140464	=	1.00
ENSG00000102069 (predicted) ENSG00000169871	=	1.00
ENSG00000102069 (predicted) ENSG00000186187	=	1.00
ENSG00000102069 (predicted) ENSG00000119048	=	1.00
ENSG00000102069 (predicted) ENSG00000180233	=	1.00
ENSG00000102144 (predicted) ENSG00000155229	=	1.00
ENSG00000102309 (predicted) ENSG00000116171	=	1.00
ENSG00000102539 (predicted) ENSG00000113456	=	1.00
ENSG00000102595 (predicted) ENSG00000132507	=	0.94
ENSG00000102595 (predicted) ENSG00000163577	=	0.93
ENSG00000102683 (predicted) ENSG00000182827	=	1.00
ENSG00000102753 (predicted) ENSG00000133475	=	1.00
ENSG00000102753 (predicted) ENSG00000197421	=	1.00
ENSG00000102753 (predicted) ENSG00000132446	=	1.00
ENSG00000102753 (predicted) ENSG00000216522	=	1.00
ENSG00000102753 (predicted) ENSG00000187838	=	1.96
ENSG00000102753 (predicted) ENSG00000116771	=	1.00
ENSG00000102753 (predicted) ENSG00000168214	=	1.00
ENSG00000102753 (predicted) ENSG00000213453	=	1.00
ENSG00000102753 (predicted) ENSG00000205784	=	1.84
ENSG00000102753 (predicted) ENSG00000181867	=	1.00
ENSG00000102753 (predicted) ENSG00000140263	=	1.00
ENSG00000102753 (predicted) ENSG00000149435	=	1.00
ENSG00000102753 (predicted) ENSG00000132773	=	1.00
ENSG00000102753 (predicted) ENSG00000219186	=	1.00
ENSG00000102753 (predicted) ENSG00000155729	=	1.00
ENSG00000102753 (predicted) ENSG00000183038	=	1.00
ENSG00000102753 (predicted) ENSG00000219507	=	1.00
ENSG00000102753 (predicted) ENSG00000164329	=	0.93
ENSG00000102753 (predicted) ENSG00000116761	=	1.00
ENSG00000102753 (predicted) ENSG00000197070	=	1.84
ENSG00000102753 (predicted) ENSG00000184207	=	1.00
ENSG00000102753 (predicted) ENSG00000137040	=	1.00
ENSG00000102753 (predicted) ENSG00000119523	=	1.00
ENSG00000102753 (predicted) ENSG00000158825	=	1.00
ENSG00000102753 (predicted) ENSG00000124232	=	1.00
ENSG00000102753 (predicted) ENSG00000111361	=	1.00
ENSG00000102753 (predicted) ENSG00000167996	=	1.00
ENSG00000102882 (known) ENSG00000126934	=	2.0
ENSG00000102882 (known) ENSG00000169032	=	2.0
ENSG00000102882 (predicted) ENSG00000105607	=	1.00
ENSG00000102882 (predicted) ENSG00000137764	=	1.00
ENSG00000102882 (predicted) ENSG00000139436	=	1.00
ENSG00000102882 (predicted) ENSG00000197555	=	1.00
ENSG00000102882 (predicted) ENSG00000105738	=	1.00
ENSG00000102882 (predicted) ENSG00000125503	=	1.00
ENSG00000102882 (predicted) ENSG00000176623	=	1.00
ENSG00000102882 (predicted) ENSG00000114745	=	1.00
ENSG00000102882 (predicted) ENSG00000108262	=	1.00
ENSG00000102882 (predicted) ENSG00000205476	=	1.00
ENSG00000102882 (predicted) ENSG00000116991	=	1.00
ENSG00000102882 (predicted) ENSG00000213445	=	1.00
ENSG00000102882 (predicted) ENSG00000175602	=	1.00
ENSG00000102882 (predicted) ENSG00000115806	=	1.00
ENSG00000102882 (predicted) ENSG00000214517	=	1.00
ENSG00000102882 (predicted) ENSG00000121022	=	1.00
ENSG00000103018 (predicted) ENSG00000122121	=	1.00
ENSG00000103018 (predicted) ENSG00000108039	=	1.00
ENSG00000103024 (predicted) ENSG00000123009	=	1.00
ENSG00000103024 (predicted) ENSG00000103200	=	1.00
ENSG00000103024 (predicted) ENSG00000103024	=	1.00
ENSG00000103034 (predicted) ENSG00000197872	=	1.00
ENSG00000103034 (predicted) ENSG00000153310	=	1.00
ENSG00000103035 (predicted) ENSG00000115233	=	1.00
ENSG00000103035 (predicted) ENSG00000185627	=	1.00
ENSG00000103043 (predicted) ENSG00000131043	=	1.00
ENSG00000103111 (predicted) ENSG00000188677	=	1.00
ENSG00000103111 (predicted) ENSG00000197702	=	1.00
ENSG00000103111 (predicted) ENSG00000138964	=	1.00
ENSG00000103150 (predicted) ENSG00000123124	=	1.00
ENSG00000103150 (predicted) ENSG00000198373	=	1.00
ENSG00000103160 (predicted) ENSG00000173692	=	1.00
ENSG00000103160 (predicted) ENSG00000105176	=	1.00
ENSG00000103160 (predicted) ENSG00000116750	=	1.00
ENSG00000103160 (predicted) ENSG00000166889	=	0.78
ENSG00000103200 (known) ENSG00000103200	=	2.0
ENSG00000103200 (predicted) ENSG00000123009	=	1.00
ENSG00000103266 (known) ENSG00000109971	=	2.0
ENSG00000103266 (predicted) ENSG00000204389	=	1.00
ENSG00000103266 (predicted) ENSG00000140553	=	1.00
ENSG00000103266 (predicted) ENSG00000173110	=	1.00
ENSG00000103266 (predicted) ENSG00000204390	=	1.00
ENSG00000103266 (predicted) ENSG00000126803	=	1.00
ENSG00000103266 (predicted) ENSG00000141161	=	1.00
ENSG00000103266 (predicted) ENSG00000204388	=	1.00
ENSG00000103266 (predicted) ENSG00000214144	=	1.00
ENSG00000103266 (predicted) ENSG00000130939	=	1.00
ENSG00000103275 (known) ENSG00000184900	=	2.0
ENSG00000103275 (predicted) ENSG00000103275	=	1.00
ENSG00000103275 (predicted) ENSG00000177688	=	1.00
ENSG00000103351 (predicted) ENSG00000178982	=	1.00
ENSG00000103351 (predicted) ENSG00000138686	=	1.00
ENSG00000103351 (predicted) ENSG00000186732	=	1.00
ENSG00000103363 (known) ENSG00000154582	=	2.0
ENSG00000103363 (predicted) ENSG00000105694	=	1.00
ENSG00000103363 (predicted) ENSG00000115806	=	1.00
ENSG00000103363 (predicted) ENSG00000114745	=	1.00
ENSG00000103479 (known) ENSG00000162521	=	2.0
ENSG00000103479 (known) ENSG00000116478	=	2.0
ENSG00000103479 (predicted) ENSG00000196591	=	1.00
ENSG00000103496 (predicted) ENSG00000164506	=	1.00
ENSG00000103496 (predicted) ENSG00000132639	=	1.00
ENSG00000103496 (predicted) ENSG00000179036	=	1.00
ENSG00000103496 (predicted) ENSG00000145087	=	1.00
ENSG00000103496 (predicted) ENSG00000139190	=	1.00
ENSG00000103549 (predicted) ENSG00000119048	=	1.00
ENSG00000103549 (predicted) ENSG00000131043	=	1.00
ENSG00000103569 (predicted) ENSG00000110955	=	1.00
ENSG00000103876 (predicted) ENSG00000139163	=	1.00
ENSG00000103876 (predicted) ENSG00000143845	=	1.00
ENSG00000103876 (predicted) ENSG00000138768	=	1.00
ENSG00000103966 (predicted) ENSG00000115310	=	1.00
ENSG00000103966 (predicted) ENSG00000125744	=	1.00
ENSG00000103966 (predicted) ENSG00000133318	=	1.00
ENSG00000103966 (predicted) ENSG00000139970	=	1.00
ENSG00000104140 (predicted) ENSG00000113456	=	1.00
ENSG00000104154 (predicted) ENSG00000104154	=	1.00
ENSG00000104154 (predicted) ENSG00000185345	=	1.00
ENSG00000104313 (predicted) ENSG00000157110	=	1.00
ENSG00000104313 (predicted) ENSG00000166831	=	1.00
ENSG00000104313 (predicted) ENSG00000139613	=	1.00
ENSG00000104313 (predicted) ENSG00000119314	=	1.00
ENSG00000104313 (predicted) ENSG00000105879	=	1.00
ENSG00000104313 (predicted) ENSG00000117569	=	1.00
ENSG00000104313 (predicted) ENSG00000173473	=	1.00
ENSG00000104313 (predicted) ENSG00000177045	=	1.00
ENSG00000104313 (predicted) ENSG00000137073	=	1.00
ENSG00000104313 (predicted) ENSG00000205531	=	1.00
ENSG00000104313 (predicted) ENSG00000204435	=	1.00
ENSG00000104313 (predicted) ENSG00000147133	=	1.00
ENSG00000104313 (predicted) ENSG00000167281	=	1.89
ENSG00000104313 (predicted) ENSG00000215738	=	1.00
ENSG00000104313 (predicted) ENSG00000187109	=	1.00
ENSG00000104313 (predicted) ENSG00000112531	=	1.00
ENSG00000104313 (predicted) ENSG00000111596	=	1.00
ENSG00000104313 (predicted) ENSG00000132254	=	1.00
ENSG00000104313 (predicted) ENSG00000164144	=	1.00
ENSG00000104313 (predicted) ENSG00000186310	=	1.00
ENSG00000104313 (predicted) ENSG00000138768	=	1.00
ENSG00000104313 (predicted) ENSG00000163655	=	1.00
ENSG00000104313 (predicted) ENSG00000198929	=	1.00
ENSG00000104313 (predicted) ENSG00000204118	=	1.00
ENSG00000104313 (predicted) ENSG00000135870	=	1.00
ENSG00000104313 (predicted) ENSG00000114354	=	1.00
ENSG00000104313 (predicted) ENSG00000105576	=	1.00
ENSG00000104313 (predicted) ENSG00000122728	=	1.00
ENSG00000104313 (predicted) ENSG00000130396	=	1.00
ENSG00000104313 (predicted) ENSG00000124702	=	1.00
ENSG00000104313 (predicted) ENSG00000143569	=	1.00
ENSG00000104313 (predicted) ENSG00000138674	=	1.00
ENSG00000104313 (predicted) ENSG00000186462	=	1.00
ENSG00000104313 (predicted) ENSG00000172409	=	1.00
ENSG00000104313 (predicted) ENSG00000175809	=	1.00
ENSG00000104313 (predicted) ENSG00000164080	=	1.00
ENSG00000104343 (predicted) ENSG00000169871	=	1.00
ENSG00000104343 (predicted) ENSG00000140464	=	1.00
ENSG00000104412 (known) ENSG00000131148	=	2.0
ENSG00000104419 (predicted) ENSG00000153310	=	1.00
ENSG00000104419 (predicted) ENSG00000197872	=	1.00
ENSG00000104524 (predicted) ENSG00000218497	=	1.00
ENSG00000104524 (predicted) ENSG00000104524	=	1.00
ENSG00000104524 (predicted) ENSG00000183010	=	1.00
ENSG00000104524 (predicted) ENSG00000143811	=	1.00
ENSG00000104529 (predicted) ENSG00000138768	=	1.00
ENSG00000104537 (predicted) ENSG00000126561	=	1.00
ENSG00000104537 (predicted) ENSG00000166888	=	1.00
ENSG00000104537 (predicted) ENSG00000170581	=	1.00
ENSG00000104537 (predicted) ENSG00000173757	=	1.00
ENSG00000104537 (predicted) ENSG00000138378	=	1.00
ENSG00000104537 (predicted) ENSG00000168610	=	1.00
ENSG00000104537 (predicted) ENSG00000115415	=	1.00
ENSG00000104626 (predicted) ENSG00000115267	=	1.95
ENSG00000104626 (predicted) ENSG00000108771	=	1.96
ENSG00000104626 (predicted) ENSG00000107201	=	1.86
ENSG00000104637 (predicted) ENSG00000106636	=	1.00
ENSG00000104671 (predicted) ENSG00000110171	=	1.00
ENSG00000104671 (predicted) ENSG00000109654	=	1.00
ENSG00000104695 (predicted) ENSG00000144935	=	1.00
ENSG00000104695 (predicted) ENSG00000133107	=	1.00
ENSG00000104763 (predicted) ENSG00000124232	=	1.00
ENSG00000104763 (predicted) ENSG00000166887	=	1.00
ENSG00000104763 (predicted) ENSG00000168214	=	1.00
ENSG00000104804 (predicted) ENSG00000175886	=	1.00
ENSG00000104804 (predicted) ENSG00000131374	=	1.00
ENSG00000104804 (predicted) ENSG00000148303	=	1.00
ENSG00000104812 (predicted) ENSG00000215760	=	1.00
ENSG00000104812 (predicted) ENSG00000187325	=	1.00
ENSG00000104824 (predicted) ENSG00000165916	=	1.00
ENSG00000104833 (predicted) ENSG00000185345	=	0.99
ENSG00000104853 (predicted) ENSG00000166887	=	0.96
ENSG00000104879 (predicted) ENSG00000205527	=	1.00
ENSG00000104879 (predicted) ENSG00000181359	=	1.00
ENSG00000104879 (predicted) ENSG00000141543	=	1.00
ENSG00000104879 (predicted) ENSG00000198356	=	1.00
ENSG00000104879 (predicted) ENSG00000183199	=	1.00
ENSG00000104879 (predicted) ENSG00000110367	=	1.00
ENSG00000104879 (predicted) ENSG00000205100	=	1.00
ENSG00000104879 (predicted) ENSG00000205955	=	1.00
ENSG00000104879 (predicted) ENSG00000151376	=	1.00
ENSG00000104879 (predicted) ENSG00000205940	=	1.00
ENSG00000104879 (predicted) ENSG00000149273	=	1.00
ENSG00000104892 (predicted) ENSG00000137171	=	1.00
ENSG00000104892 (predicted) ENSG00000106638	=	1.00
ENSG00000104892 (predicted) ENSG00000216938	=	1.00
ENSG00000104892 (predicted) ENSG00000177156	=	1.00
ENSG00000104892 (predicted) ENSG00000137970	=	1.00
ENSG00000104892 (predicted) ENSG00000214485	=	1.00
ENSG00000104892 (predicted) ENSG00000215297	=	1.00
ENSG00000104892 (predicted) ENSG00000104892	=	1.00
ENSG00000104892 (predicted) ENSG00000164733	=	1.00
ENSG00000104892 (predicted) ENSG00000146223	=	1.00
ENSG00000104892 (predicted) ENSG00000138834	=	1.00
ENSG00000104892 (predicted) ENSG00000126106	=	1.00
ENSG00000104892 (predicted) ENSG00000166164	=	1.00
ENSG00000104892 (predicted) ENSG00000174996	=	1.00
ENSG00000104892 (predicted) ENSG00000175220	=	1.00
ENSG00000104892 (predicted) ENSG00000186654	=	1.00
ENSG00000104892 (predicted) ENSG00000147604	=	1.00
ENSG00000104892 (predicted) ENSG00000126214	=	1.00
ENSG00000104892 (predicted) ENSG00000180574	=	1.00
ENSG00000104892 (predicted) ENSG00000135362	=	1.00
ENSG00000104892 (predicted) ENSG00000130741	=	1.00
ENSG00000104892 (predicted) ENSG00000121022	=	1.00
ENSG00000104967 (predicted) ENSG00000215190	=	1.00
ENSG00000104967 (predicted) ENSG00000165119	=	1.00
ENSG00000104969 (predicted) ENSG00000113658	=	0.81
ENSG00000104969 (predicted) ENSG00000171302	=	1.00
ENSG00000104969 (predicted) ENSG00000175387	=	0.87
ENSG00000104969 (predicted) ENSG00000139182	=	1.00
ENSG00000104969 (predicted) ENSG00000120693	=	0.77
ENSG00000104969 (predicted) ENSG00000167123	=	1.00
ENSG00000104969 (predicted) ENSG00000180879	=	1.00
ENSG00000104969 (predicted) ENSG00000166598	=	1.00
ENSG00000104969 (predicted) ENSG00000170365	=	0.78
ENSG00000104969 (predicted) ENSG00000203914	=	1.00
ENSG00000104969 (predicted) ENSG00000139629	=	1.00
ENSG00000104969 (predicted) ENSG00000158258	=	1.00
ENSG00000104969 (predicted) ENSG00000198756	=	1.00
ENSG00000104969 (predicted) ENSG00000130045	=	0.94
ENSG00000104969 (predicted) ENSG00000175309	=	1.00
ENSG00000104969 (predicted) ENSG00000130309	=	1.00
ENSG00000104969 (predicted) ENSG00000171603	=	1.00
ENSG00000104969 (predicted) ENSG00000173726	=	1.00
ENSG00000104969 (predicted) ENSG00000119514	=	1.00
ENSG00000104969 (predicted) ENSG00000108588	=	1.00
ENSG00000104969 (predicted) ENSG00000171773	=	1.00
ENSG00000104969 (predicted) ENSG00000166949	=	0.86
ENSG00000104969 (predicted) ENSG00000164089	=	1.00
ENSG00000104969 (predicted) ENSG00000175895	=	1.00
ENSG00000104969 (predicted) ENSG00000205141	=	1.00
ENSG00000104969 (predicted) ENSG00000173171	=	1.00
ENSG00000104969 (predicted) ENSG00000177034	=	1.00
ENSG00000104969 (predicted) ENSG00000115339	=	1.00
ENSG00000105011 (known) ENSG00000198586	=	2.0
ENSG00000105011 (known) ENSG00000146872	=	2.0
ENSG00000105176 (predicted) ENSG00000149084	=	1.00
ENSG00000105176 (predicted) ENSG00000130706	=	1.00
ENSG00000105176 (predicted) ENSG00000130948	=	0.94
ENSG00000105364 (predicted) ENSG00000172432	=	1.00
ENSG00000105379 (predicted) ENSG00000159352	=	1.00
ENSG00000105401 (predicted) ENSG00000205940	=	1.00
ENSG00000105401 (predicted) ENSG00000183199	=	1.00
ENSG00000105401 (predicted) ENSG00000173599	=	1.00
ENSG00000105401 (predicted) ENSG00000205100	=	1.00
ENSG00000105401 (predicted) ENSG00000181359	=	1.00
ENSG00000105401 (predicted) ENSG00000205527	=	1.00
ENSG00000105401 (predicted) ENSG00000158941	=	1.00
ENSG00000105401 (predicted) ENSG00000205955	=	1.00
ENSG00000105419 (predicted) ENSG00000138152	=	1.00
ENSG00000105419 (predicted) ENSG00000164733	=	0.98
ENSG00000105419 (predicted) ENSG00000167524	=	1.00
ENSG00000105443 (predicted) ENSG00000115165	=	1.00
ENSG00000105443 (predicted) ENSG00000161835	=	1.00
ENSG00000105576 (predicted) ENSG00000196361	=	1.00
ENSG00000105576 (predicted) ENSG00000162374	=	1.00
ENSG00000105576 (predicted) ENSG00000158161	=	1.00
ENSG00000105576 (predicted) ENSG00000112319	=	1.00
ENSG00000105576 (predicted) ENSG00000107105	=	1.00
ENSG00000105607 (predicted) ENSG00000139343	=	1.00
ENSG00000105607 (predicted) ENSG00000115267	=	1.00
ENSG00000105607 (predicted) ENSG00000108771	=	1.00
ENSG00000105607 (predicted) ENSG00000173207	=	1.00
ENSG00000105607 (predicted) ENSG00000178556	=	1.00
[truncated: 3,318 more rows]
