# Supplementary material for: Building and analyzing protein interactome networks by cross-species comparisons
Source: BMC Syst Biol. 2010 Mar 30;4:36. doi: 10.1186/1752-0509-4-36 (PMC2859380; doi:10.1186/1752-0509-4-36)
Supplement: Additional file 6 — Zip Hsap. A zipped folder containing files formatted for use in Cytoscape listed in Supplemental Table 3. These files are for Homo sapiens proteins. [file 1752-0509-4-36-S6.ZIP › hsap/hsap_dmel_describe.eda]

hsap_dmel_describe.eda
ENSG00000001167 (known) ENSG00000066136	=	one2one_one2one
ENSG00000004455 (known) ENSG00000171444	=	one2one_one2one
ENSG00000005075 (known) ENSG00000102978	=	one2many_one2one
ENSG00000006451 (known) ENSG00000112685	=	one2many_one2one
ENSG00000007171 (known) ENSG00000007171	=	one2many_one2many
ENSG00000007372 (known) ENSG00000117408	=	one2one_one2one
ENSG00000007866 (known) ENSG00000018408	=	one2many_one2many
ENSG00000007968 (known) ENSG00000114126	=	one2many_one2many
ENSG00000007968 (known) ENSG00000139687	=	one2many_one2many
ENSG00000007968 (known) ENSG00000198176	=	one2many_one2many
ENSG00000012061 (known) ENSG00000175595	=	one2one_one2one
ENSG00000012061 (known) ENSG00000136936	=	one2one_one2one
ENSG00000014138 (known) ENSG00000101868	=	one2one_one2one
ENSG00000014138 (known) ENSG00000198056	=	one2one_one2one
ENSG00000014138 (known) ENSG00000146143	=	one2one_one2one
ENSG00000018408 (known) ENSG00000197905	=	one2many_one2many
ENSG00000020633 (known) ENSG00000067955	=	many2many_one2many
ENSG00000020633 (known) ENSG00000196781	=	many2many_one2many
ENSG00000023445 (known) ENSG00000164305	=	many2many_many2many
ENSG00000023445 (known) ENSG00000165806	=	many2many_many2many
ENSG00000025039 (known) ENSG00000155876	=	one2many_one2many
ENSG00000025039 (known) ENSG00000083750	=	one2many_one2many
ENSG00000033327 (known) ENSG00000177885	=	one2many_one2many
ENSG00000042429 (known) ENSG00000164758	=	one2one_one2one
ENSG00000042429 (known) ENSG00000148297	=	one2one_one2many
ENSG00000044115 (known) ENSG00000168036	=	one2many_one2many
ENSG00000047230 (known) ENSG00000047230	=	one2many_one2many
ENSG00000047579 (known) ENSG00000104164	=	one2many_one2one
ENSG00000048740 (known) ENSG00000169564	=	many2many_one2many
ENSG00000049245 (known) ENSG00000103496	=	many2many_one2many
ENSG00000049245 (known) ENSG00000092531	=	many2many_many2many
ENSG00000049246 (known) ENSG00000141551	=	one2many_one2many
ENSG00000049541 (known) ENSG00000111445	=	one2one_one2one
ENSG00000050344 (known) ENSG00000197063	=	one2many_one2many
ENSG00000050344 (known) ENSG00000198517	=	one2many_one2many
ENSG00000050748 (known) ENSG00000177606	=	one2many_one2many
ENSG00000051180 (known) ENSG00000141510	=	one2one_one2many
ENSG00000051180 (known) ENSG00000051180	=	one2one_one2one
ENSG00000055130 (known) ENSG00000100387	=	one2one_one2one
ENSG00000055130 (known) ENSG00000113558	=	one2one_one2many
ENSG00000055917 (known) ENSG00000188613	=	one2many_one2many
ENSG00000061273 (known) ENSG00000128245	=	one2many_one2many
ENSG00000061273 (known) ENSG00000170027	=	one2many_one2many
ENSG00000061273 (known) ENSG00000175793	=	one2many_one2many
ENSG00000061676 (known) ENSG00000136754	=	one2many_one2many
ENSG00000063244 (known) ENSG00000160201	=	one2one_one2many
ENSG00000063322 (known) ENSG00000133398	=	one2one_one2one
ENSG00000064995 (known) ENSG00000197780	=	one2many_one2many
ENSG00000065328 (known) ENSG00000073111	=	one2one_one2one
ENSG00000065328 (known) ENSG00000115942	=	one2one_one2one
ENSG00000065328 (known) ENSG00000093009	=	one2one_one2one
ENSG00000065559 (known) ENSG00000107643	=	one2one_one2many
ENSG00000066027 (known) ENSG00000137713	=	one2many_one2many
ENSG00000066044 (known) ENSG00000066044	=	many2many_many2many
ENSG00000066117 (known) ENSG00000173473	=	one2many_one2many
ENSG00000066117 (known) ENSG00000139613	=	one2many_one2many
ENSG00000067606 (known) ENSG00000102981	=	one2many_one2many
ENSG00000067606 (known) ENSG00000124171	=	one2many_one2many
ENSG00000067715 (known) ENSG00000140022	=	one2many_one2many
ENSG00000067955 (known) ENSG00000159216	=	one2many_many2many
ENSG00000068024 (known) ENSG00000128245	=	one2many_one2many
ENSG00000068024 (known) ENSG00000170027	=	one2many_one2many
ENSG00000070182 (known) ENSG00000197694	=	one2many_one2one
ENSG00000070831 (known) ENSG00000178184	=	one2one_one2many
ENSG00000070831 (known) ENSG00000124171	=	one2one_one2many
ENSG00000070831 (known) ENSG00000102981	=	one2one_one2many
ENSG00000071051 (known) ENSG00000120549	=	one2many_one2many
ENSG00000071051 (known) ENSG00000129245	=	one2many_one2many
ENSG00000071564 (known) ENSG00000129152	=	one2many_one2many
ENSG00000071564 (known) ENSG00000122180	=	one2many_one2many
ENSG00000072803 (known) ENSG00000113558	=	one2many_one2many
ENSG00000073111 (known) ENSG00000112118	=	one2one_one2one
ENSG00000073111 (known) ENSG00000076003	=	one2one_one2one
ENSG00000073111 (known) ENSG00000104738	=	one2one_one2one
ENSG00000073111 (known) ENSG00000100297	=	one2one_one2one
ENSG00000073111 (known) ENSG00000166508	=	one2one_one2one
ENSG00000074054 (known) ENSG00000101367	=	one2many_many2many
ENSG00000074054 (known) ENSG00000084764	=	one2many_many2many
ENSG00000074266 (known) ENSG00000116478	=	one2many_one2many
ENSG00000074266 (known) ENSG00000196591	=	one2many_one2many
ENSG00000074266 (known) ENSG00000106462	=	one2many_one2many
ENSG00000074266 (known) ENSG00000100811	=	one2many_one2many
ENSG00000074266 (known) ENSG00000074266	=	one2many_one2many
ENSG00000074266 (known) ENSG00000108799	=	one2many_one2many
ENSG00000074266 (known) ENSG00000178691	=	one2many_one2one
ENSG00000074319 (known) ENSG00000160948	=	one2one_one2one
ENSG00000074319 (known) ENSG00000139722	=	one2one_one2many
ENSG00000074319 (known) ENSG00000155975	=	one2one_one2one
ENSG00000075426 (known) ENSG00000171223	=	one2many_one2many
ENSG00000075426 (known) ENSG00000177606	=	one2many_one2many
ENSG00000075426 (known) ENSG00000130522	=	one2many_one2many
ENSG00000075914 (known) ENSG00000157344	=	one2one_one2one
ENSG00000076003 (known) ENSG00000112118	=	one2one_one2one
ENSG00000076003 (known) ENSG00000104738	=	one2one_one2one
ENSG00000076242 (known) ENSG00000122512	=	one2one_one2many
ENSG00000078061 (known) ENSG00000174775	=	one2many_one2many
ENSG00000078061 (known) ENSG00000126934	=	one2many_one2many
ENSG00000078061 (known) ENSG00000170027	=	one2many_one2many
ENSG00000078061 (known) ENSG00000157764	=	one2many_one2many
ENSG00000078061 (known) ENSG00000128245	=	one2many_one2many
ENSG00000078061 (known) ENSG00000169032	=	one2many_one2many
ENSG00000079277 (known) ENSG00000151247	=	one2many_many2many
ENSG00000080815 (known) ENSG00000162736	=	one2many_one2one
ENSG00000080824 (known) ENSG00000168439	=	one2many_one2one
ENSG00000080824 (known) ENSG00000132155	=	one2many_one2many
ENSG00000080839 (known) ENSG00000198176	=	one2many_one2many
ENSG00000080839 (known) ENSG00000205250	=	one2many_one2many
ENSG00000080839 (known) ENSG00000183814	=	one2many_one2one
ENSG00000080839 (known) ENSG00000114126	=	one2many_one2many
ENSG00000080986 (known) ENSG00000143228	=	one2many_one2one
ENSG00000082258 (known) ENSG00000136807	=	one2many_one2one
ENSG00000082641 (known) ENSG00000198517	=	one2many_one2many
ENSG00000082641 (known) ENSG00000197063	=	one2many_one2many
ENSG00000082701 (known) ENSG00000168036	=	many2many_one2many
ENSG00000083312 (known) ENSG00000132341	=	many2many_one2one
ENSG00000083750 (known) ENSG00000116954	=	one2many_one2many
ENSG00000084112 (known) ENSG00000172757	=	one2many_many2many
ENSG00000085231 (known) ENSG00000137947	=	one2many_one2one
ENSG00000085231 (known) ENSG00000106290	=	one2many_one2one
ENSG00000085231 (known) ENSG00000114166	=	one2many_one2many
ENSG00000085231 (known) ENSG00000108773	=	one2many_one2many
ENSG00000085231 (known) ENSG00000112592	=	one2many_one2many
ENSG00000086827 (known) ENSG00000184445	=	one2one_one2one
ENSG00000087191 (known) ENSG00000173153	=	one2one_one2many
ENSG00000087191 (known) ENSG00000196482	=	one2one_one2many
ENSG00000087245 (known) ENSG00000087245	=	one2many_one2many
ENSG00000087365 (known) ENSG00000143368	=	one2one_one2one
ENSG00000088986 (known) ENSG00000121083	=	many2many_many2many
ENSG00000088986 (known) ENSG00000088986	=	many2many_many2many
ENSG00000089195 (known) ENSG00000166166	=	one2one_one2one
ENSG00000089234 (known) ENSG00000089234	=	one2one_one2one
ENSG00000092531 (known) ENSG00000179036	=	many2many_many2many
ENSG00000092820 (known) ENSG00000186575	=	one2many_one2one
ENSG00000095261 (known) ENSG00000161057	=	one2one_one2one
ENSG00000095370 (known) ENSG00000100842	=	one2many_one2many
ENSG00000096384 (known) ENSG00000132155	=	one2many_one2many
ENSG00000096384 (known) ENSG00000157764	=	one2many_one2many
ENSG00000096401 (known) ENSG00000101343	=	one2one_one2one
ENSG00000096401 (known) ENSG00000170759	=	one2one_one2many
ENSG00000099942 (known) ENSG00000107263	=	one2many_one2one
ENSG00000099956 (known) ENSG00000139613	=	one2one_one2many
ENSG00000099956 (known) ENSG00000173473	=	one2one_one2many
ENSG00000099995 (known) ENSG00000183431	=	one2one_one2one
ENSG00000100030 (known) ENSG00000126934	=	one2many_one2many
ENSG00000100030 (known) ENSG00000169032	=	one2many_one2many
ENSG00000100129 (known) ENSG00000178982	=	one2one_one2one
ENSG00000100211 (known) ENSG00000168036	=	one2many_one2many
ENSG00000100297 (known) ENSG00000112118	=	one2one_one2one
ENSG00000100485 (known) ENSG00000177885	=	one2many_one2many
ENSG00000100519 (known) ENSG00000110801	=	one2many_one2one
ENSG00000100567 (known) ENSG00000129084	=	one2one_one2many
ENSG00000100697 (known) ENSG00000139546	=	one2one_one2many
ENSG00000100804 (known) ENSG00000175324	=	many2many_one2one
ENSG00000100811 (known) ENSG00000106462	=	one2many_one2many
ENSG00000100908 (known) ENSG00000104412	=	one2many_one2many
ENSG00000100931 (known) ENSG00000164695	=	one2many_one2many
ENSG00000100931 (known) ENSG00000176108	=	one2many_one2one
ENSG00000100985 (known) ENSG00000100985	=	one2many_one2many
ENSG00000101057 (known) ENSG00000205659	=	one2many_one2one
ENSG00000101057 (known) ENSG00000183814	=	one2many_one2one
ENSG00000101197 (known) ENSG00000164305	=	many2many_many2many
ENSG00000101204 (known) ENSG00000160716	=	many2many_many2many
ENSG00000101412 (known) ENSG00000103479	=	one2many_one2many
ENSG00000101412 (known) ENSG00000198176	=	one2many_one2many
ENSG00000101412 (known) ENSG00000139687	=	one2many_one2many
ENSG00000101412 (known) ENSG00000114126	=	one2many_one2many
ENSG00000101412 (known) ENSG00000133101	=	one2many_one2many
ENSG00000101421 (known) ENSG00000164695	=	one2many_one2many
ENSG00000101421 (known) ENSG00000115561	=	one2many_one2one
ENSG00000101888 (known) ENSG00000147206	=	one2many_one2many
ENSG00000101898 (known) ENSG00000139726	=	one2one_one2one
ENSG00000101966 (known) ENSG00000138794	=	many2many_many2many
ENSG00000101966 (known) ENSG00000164305	=	many2many_many2many
ENSG00000101966 (known) ENSG00000165806	=	many2many_many2many
ENSG00000102054 (known) ENSG00000139687	=	one2many_one2many
ENSG00000102054 (known) ENSG00000116478	=	one2many_one2many
ENSG00000102081 (known) ENSG00000102081	=	one2many_one2many
ENSG00000102882 (known) ENSG00000126934	=	one2many_one2many
ENSG00000102882 (known) ENSG00000169032	=	one2many_one2many
ENSG00000102981 (known) ENSG00000148498	=	one2many_one2many
ENSG00000102981 (known) ENSG00000136238	=	one2many_many2many
ENSG00000102981 (known) ENSG00000163558	=	one2many_one2many
ENSG00000103126 (known) ENSG00000103126	=	one2many_one2many
ENSG00000103197 (known) ENSG00000165699	=	one2one_one2one
ENSG00000103266 (known) ENSG00000109971	=	one2one_many2many
ENSG00000103275 (known) ENSG00000141510	=	one2one_one2many
ENSG00000103275 (known) ENSG00000181788	=	one2one_one2many
ENSG00000103275 (known) ENSG00000196470	=	one2one_one2many
ENSG00000103479 (known) ENSG00000198176	=	one2many_one2many
ENSG00000103479 (known) ENSG00000205250	=	one2many_one2many
ENSG00000103479 (known) ENSG00000175305	=	one2many_one2many
ENSG00000103479 (known) ENSG00000183814	=	one2many_one2one
ENSG00000103479 (known) ENSG00000123374	=	one2many_one2many
ENSG00000103479 (known) ENSG00000133740	=	one2many_one2many
ENSG00000103479 (known) ENSG00000114126	=	one2many_one2many
ENSG00000103479 (known) ENSG00000162521	=	one2many_one2many
ENSG00000103496 (known) ENSG00000105402	=	one2many_one2many
ENSG00000104164 (known) ENSG00000135441	=	one2one_one2one
ENSG00000104412 (known) ENSG00000131148	=	one2many_one2many
ENSG00000105173 (known) ENSG00000123374	=	one2many_one2many
ENSG00000105173 (known) ENSG00000170312	=	one2many_one2one
ENSG00000105173 (known) ENSG00000109670	=	one2many_one2one
ENSG00000105379 (known) ENSG00000140374	=	one2one_one2one
ENSG00000105568 (known) ENSG00000196792	=	one2many_one2many
ENSG00000105568 (known) ENSG00000115808	=	one2many_one2many
ENSG00000105647 (known) ENSG00000169047	=	one2many_one2many
ENSG00000105669 (known) ENSG00000122218	=	one2one_one2one
ENSG00000106089 (known) ENSG00000132639	=	one2many_many2many
ENSG00000106290 (known) ENSG00000112592	=	one2one_one2many
ENSG00000106305 (known) ENSG00000115866	=	one2one_one2one
ENSG00000106355 (known) ENSG00000164167	=	one2one_one2one
ENSG00000106355 (known) ENSG00000139343	=	one2one_one2one
ENSG00000106367 (known) ENSG00000166747	=	one2many_one2many
ENSG00000106546 (known) ENSG00000143437	=	one2many_one2many
ENSG00000107643 (known) ENSG00000177606	=	one2many_one2many
ENSG00000107807 (known) ENSG00000113575	=	one2many_one2many
ENSG00000107949 (known) ENSG00000125691	=	one2one_one2many
ENSG00000108272 (known) ENSG00000108272	=	one2many_one2many
ENSG00000108349 (known) ENSG00000141543	=	one2one_one2one
ENSG00000108387 (known) ENSG00000164402	=	one2many_many2many
ENSG00000108504 (known) ENSG00000112237	=	one2many_one2one
ENSG00000108504 (known) ENSG00000173207	=	one2many_many2many
ENSG00000108504 (known) ENSG00000175305	=	one2many_one2many
ENSG00000108510 (known) ENSG00000155111	=	one2many_one2many
ENSG00000108773 (known) ENSG00000166337	=	one2many_one2many
ENSG00000108854 (known) ENSG00000170365	=	one2many_one2many
ENSG00000108854 (known) ENSG00000113658	=	one2many_one2many
ENSG00000108953 (known) ENSG00000157764	=	one2one_one2many
ENSG00000108953 (known) ENSG00000132155	=	one2one_one2many
ENSG00000109107 (known) ENSG00000109107	=	many2many_many2many
ENSG00000109332 (known) ENSG00000163481	=	one2many_one2one
ENSG00000109339 (known) ENSG00000177606	=	one2many_one2many
ENSG00000109458 (known) ENSG00000177885	=	one2many_one2many
ENSG00000109670 (known) ENSG00000113558	=	one2one_one2many
ENSG00000109670 (known) ENSG00000136997	=	one2one_one2many
ENSG00000110092 (known) ENSG00000170312	=	one2many_one2one
ENSG00000110092 (known) ENSG00000123374	=	one2many_one2many
ENSG00000110330 (known) ENSG00000164305	=	many2many_many2many
ENSG00000110330 (known) ENSG00000165806	=	many2many_many2many
ENSG00000110395 (known) ENSG00000136158	=	one2many_one2many
ENSG00000110700 (known) ENSG00000141480	=	one2one_many2many
ENSG00000111196 (known) ENSG00000131795	=	one2many_one2one
ENSG00000111445 (known) ENSG00000163918	=	one2one_one2one
ENSG00000111752 (known) ENSG00000168283	=	many2many_one2many
ENSG00000111752 (known) ENSG00000134686	=	many2many_many2many
ENSG00000112079 (known) ENSG00000114978	=	one2many_one2many
ENSG00000112237 (known) ENSG00000132964	=	one2one_one2many
ENSG00000112242 (known) ENSG00000198176	=	one2many_one2many
ENSG00000112242 (known) ENSG00000139687	=	one2many_one2many
ENSG00000112312 (known) ENSG00000167513	=	one2one_one2one
ENSG00000112592 (known) ENSG00000120656	=	one2many_one2one
ENSG00000112592 (known) ENSG00000166337	=	one2many_one2many
ENSG00000112592 (known) ENSG00000122728	=	one2many_one2many
ENSG00000112592 (known) ENSG00000165417	=	one2many_one2one
ENSG00000112592 (known) ENSG00000147133	=	one2many_one2many
ENSG00000113360 (known) ENSG00000128191	=	one2one_one2one
ENSG00000113558 (known) ENSG00000166167	=	one2many_one2many
ENSG00000113558 (known) ENSG00000138081	=	one2many_one2one
ENSG00000113558 (known) ENSG00000183580	=	one2many_one2one
ENSG00000113558 (known) ENSG00000145604	=	one2many_one2one
ENSG00000113658 (known) ENSG00000123124	=	one2many_one2many
ENSG00000113658 (known) ENSG00000141646	=	one2many_one2one
ENSG00000113658 (known) ENSG00000198742	=	one2many_one2many
ENSG00000113916 (known) ENSG00000113916	=	one2many_one2many
ENSG00000114126 (known) ENSG00000183814	=	one2many_one2one
ENSG00000114126 (known) ENSG00000139687	=	one2many_one2many
ENSG00000114126 (known) ENSG00000169016	=	one2many_one2many
ENSG00000114126 (known) ENSG00000205250	=	one2many_one2many
ENSG00000114166 (known) ENSG00000166337	=	one2many_one2many
ENSG00000114353 (known) ENSG00000121957	=	one2many_one2many
ENSG00000114423 (known) ENSG00000136158	=	one2many_one2many
ENSG00000114854 (known) ENSG00000129991	=	many2many_one2many
ENSG00000114956 (known) ENSG00000114956	=	one2many_one2many
ENSG00000114978 (known) ENSG00000211455	=	one2many_one2many
ENSG00000115091 (known) ENSG00000138071	=	one2many_one2many
ENSG00000115145 (known) ENSG00000185359	=	one2many_one2one
ENSG00000115306 (known) ENSG00000197694	=	one2many_one2one
ENSG00000115808 (known) ENSG00000137713	=	one2many_one2many
ENSG00000115904 (known) ENSG00000177885	=	one2many_one2many
ENSG00000115953 (known) ENSG00000138814	=	many2many_many2many
ENSG00000116044 (known) ENSG00000197063	=	one2many_one2many
ENSG00000116044 (known) ENSG00000198517	=	one2many_one2many
ENSG00000116473 (known) ENSG00000160271	=	one2many_one2many
ENSG00000116473 (known) ENSG00000132155	=	one2many_one2many
ENSG00000116478 (known) ENSG00000162521	=	one2many_one2many
ENSG00000116478 (known) ENSG00000169375	=	one2many_one2many
ENSG00000116670 (known) ENSG00000116670	=	one2one_one2one
ENSG00000116918 (known) ENSG00000211460	=	one2one_one2one
ENSG00000116954 (known) ENSG00000155876	=	one2many_one2many
ENSG00000117308 (known) ENSG00000117308	=	one2one_one2one
ENSG00000117318 (known) ENSG00000196628	=	one2many_one2many
ENSG00000117399 (known) ENSG00000134057	=	one2one_one2many
ENSG00000117505 (known) ENSG00000175550	=	one2one_one2one
ENSG00000117751 (known) ENSG00000213639	=	one2one_one2one
ENSG00000118971 (known) ENSG00000123374	=	one2many_one2many
ENSG00000120049 (known) ENSG00000184408	=	many2many_one2many
ENSG00000120656 (known) ENSG00000141384	=	one2one_one2many
ENSG00000120656 (known) ENSG00000130699	=	one2one_one2many
ENSG00000120693 (known) ENSG00000141646	=	one2many_one2one
ENSG00000121022 (known) ENSG00000168090	=	one2one_one2one
ENSG00000121957 (known) ENSG00000121957	=	one2many_one2many
ENSG00000121957 (known) ENSG00000127955	=	one2many_one2many
ENSG00000121989 (known) ENSG00000125845	=	one2many_one2many
ENSG00000123066 (known) ENSG00000155111	=	one2many_one2many
ENSG00000123374 (known) ENSG00000134323	=	one2many_one2many
ENSG00000123374 (known) ENSG00000145386	=	one2many_one2many
ENSG00000123374 (known) ENSG00000133101	=	one2many_one2many
ENSG00000123374 (known) ENSG00000173207	=	one2many_many2many
ENSG00000123374 (known) ENSG00000139687	=	one2many_one2many
ENSG00000123374 (known) ENSG00000175305	=	one2many_one2many
ENSG00000123374 (known) ENSG00000134480	=	one2many_one2one
ENSG00000123405 (known) ENSG00000197063	=	one2many_one2many
ENSG00000123405 (known) ENSG00000198517	=	one2many_one2many
ENSG00000124171 (known) ENSG00000148498	=	one2many_one2many
ENSG00000124171 (known) ENSG00000163558	=	one2many_one2many
ENSG00000124171 (known) ENSG00000136238	=	one2many_many2many
ENSG00000124641 (known) ENSG00000130772	=	one2one_one2one
ENSG00000125084 (known) ENSG00000177283	=	one2one_one2many
ENSG00000125249 (known) ENSG00000132155	=	one2many_one2many
ENSG00000125354 (known) ENSG00000180096	=	many2many_one2many
ENSG00000125354 (known) ENSG00000168385	=	many2many_one2one
ENSG00000125378 (known) ENSG00000125378	=	one2many_one2many
ENSG00000125740 (known) ENSG00000177606	=	one2many_one2many
ENSG00000125740 (known) ENSG00000130522	=	one2many_one2many
ENSG00000125740 (known) ENSG00000171223	=	one2many_one2many
ENSG00000125845 (known) ENSG00000125845	=	one2many_one2many
ENSG00000125870 (known) ENSG00000131876	=	one2many_one2many
ENSG00000125952 (known) ENSG00000134323	=	one2one_one2many
ENSG00000125952 (known) ENSG00000136997	=	one2one_one2many
ENSG00000126261 (known) ENSG00000142230	=	one2one_one2one
ENSG00000126778 (known) ENSG00000175602	=	one2many_one2many
ENSG00000126778 (known) ENSG00000196781	=	one2many_one2many
ENSG00000126934 (known) ENSG00000157764	=	one2many_one2many
ENSG00000126934 (known) ENSG00000141068	=	one2many_one2many
ENSG00000126934 (known) ENSG00000132155	=	one2many_one2many
ENSG00000127511 (known) ENSG00000196591	=	one2many_one2many
ENSG00000128050 (known) ENSG00000128050	=	one2many_one2many
ENSG00000128245 (known) ENSG00000166913	=	one2many_one2many
ENSG00000128245 (known) ENSG00000164924	=	one2many_one2many
ENSG00000128245 (known) ENSG00000157764	=	one2many_one2many
ENSG00000128245 (known) ENSG00000134308	=	one2many_one2many
ENSG00000128245 (known) ENSG00000170027	=	one2many_one2many
ENSG00000128245 (known) ENSG00000128245	=	one2many_one2many
ENSG00000128245 (known) ENSG00000148498	=	one2many_one2many
ENSG00000128245 (known) ENSG00000132155	=	one2many_one2many
ENSG00000128534 (known) ENSG00000130520	=	one2one_one2one
ENSG00000128534 (known) ENSG00000136636	=	one2one_one2many
ENSG00000129187 (known) ENSG00000129187	=	one2one_one2one
ENSG00000129245 (known) ENSG00000129245	=	one2many_one2many
ENSG00000129315 (known) ENSG00000136807	=	one2many_one2one
ENSG00000129559 (known) ENSG00000166192	=	one2one_one2one
ENSG00000129933 (known) ENSG00000164190	=	one2one_one2one
ENSG00000130396 (known) ENSG00000174775	=	one2many_one2many
ENSG00000130522 (known) ENSG00000177606	=	one2many_one2many
ENSG00000130522 (known) ENSG00000175592	=	one2many_one2many
ENSG00000130522 (known) ENSG00000162772	=	one2many_one2many
ENSG00000130522 (known) ENSG00000170345	=	one2many_one2many
ENSG00000130699 (known) ENSG00000166337	=	one2many_one2many
ENSG00000131100 (known) ENSG00000136888	=	one2many_one2many
ENSG00000131153 (known) ENSG00000147536	=	one2one_one2one
ENSG00000131475 (known) ENSG00000136100	=	one2one_one2one
ENSG00000131475 (known) ENSG00000176108	=	one2one_one2one
ENSG00000131475 (known) ENSG00000159210	=	one2one_one2one
ENSG00000131795 (known) ENSG00000162385	=	one2one_one2many
ENSG00000131828 (known) ENSG00000168291	=	many2many_one2one
ENSG00000131979 (known) ENSG00000131979	=	one2one_one2one
ENSG00000132155 (known) ENSG00000132155	=	one2many_one2many
ENSG00000132155 (known) ENSG00000169032	=	one2many_one2many
ENSG00000132155 (known) ENSG00000166913	=	one2many_one2many
ENSG00000132155 (known) ENSG00000213281	=	one2many_one2many
ENSG00000132155 (known) ENSG00000174775	=	one2many_one2many
ENSG00000132155 (known) ENSG00000164924	=	one2many_one2many
ENSG00000132155 (known) ENSG00000170027	=	one2many_one2many
ENSG00000132155 (known) ENSG00000134308	=	one2many_one2many
ENSG00000132155 (known) ENSG00000157764	=	one2many_one2many
ENSG00000132326 (known) ENSG00000141551	=	one2many_one2many
ENSG00000132326 (known) ENSG00000213923	=	one2many_one2many
ENSG00000132646 (known) ENSG00000132646	=	one2many_one2many
ENSG00000132661 (known) ENSG00000162231	=	one2many_one2many
ENSG00000132661 (known) ENSG00000147206	=	one2many_one2many
ENSG00000133101 (known) ENSG00000170312	=	one2many_one2one
ENSG00000133398 (known) ENSG00000136146	=	one2one_one2one
ENSG00000133627 (known) ENSG00000138071	=	one2many_one2many
ENSG00000133740 (known) ENSG00000198176	=	one2many_one2many
ENSG00000134057 (known) ENSG00000170312	=	one2many_one2one
ENSG00000134086 (known) ENSG00000170881	=	one2many_one2one
ENSG00000134308 (known) ENSG00000157764	=	one2many_one2many
ENSG00000134516 (known) ENSG00000136238	=	one2many_many2many
ENSG00000134686 (known) ENSG00000134686	=	many2many_many2many
ENSG00000134982 (known) ENSG00000159692	=	many2many_one2many
ENSG00000134982 (known) ENSG00000168036	=	many2many_one2many
ENSG00000136146 (known) ENSG00000141026	=	one2one_one2one
ENSG00000136238 (known) ENSG00000175104	=	many2many_one2one
ENSG00000136238 (known) ENSG00000178184	=	many2many_one2many
ENSG00000136238 (known) ENSG00000150760	=	many2many_one2many
ENSG00000136480 (known) ENSG00000140521	=	one2one_one2one
ENSG00000136738 (known) ENSG00000185359	=	one2many_one2one
ENSG00000136872 (known) ENSG00000136872	=	many2many_many2many
ENSG00000137693 (known) ENSG00000170027	=	one2many_one2many
ENSG00000137713 (known) ENSG00000196792	=	one2many_one2many
ENSG00000137713 (known) ENSG00000154001	=	one2many_one2many
ENSG00000138083 (known) ENSG00000196781	=	one2many_one2many
ENSG00000138083 (known) ENSG00000140332	=	one2many_one2many
ENSG00000138663 (known) ENSG00000168090	=	one2one_one2one
ENSG00000138758 (known) ENSG00000184702	=	many2many_one2many
ENSG00000138758 (known) ENSG00000168385	=	many2many_one2one
ENSG00000138795 (known) ENSG00000196781	=	one2many_one2many
ENSG00000138795 (known) ENSG00000168036	=	one2many_one2many
ENSG00000139083 (known) ENSG00000139083	=	one2many_one2many
ENSG00000139197 (known) ENSG00000142655	=	one2many_one2one
ENSG00000139343 (known) ENSG00000182004	=	one2one_one2one
ENSG00000139437 (known) ENSG00000143156	=	one2one_one2one
ENSG00000139620 (known) ENSG00000187778	=	one2one_one2one
ENSG00000139687 (known) ENSG00000205250	=	one2many_one2many
ENSG00000139687 (known) ENSG00000198176	=	one2many_one2many
ENSG00000139687 (known) ENSG00000183814	=	one2many_one2one
ENSG00000139687 (known) ENSG00000162521	=	one2many_one2many
ENSG00000139910 (known) ENSG00000169564	=	one2many_one2many
ENSG00000140307 (known) ENSG00000165417	=	one2one_one2one
ENSG00000141068 (known) ENSG00000169032	=	one2many_one2many
ENSG00000141480 (known) ENSG00000174748	=	many2many_one2many
ENSG00000141510 (known) ENSG00000187555	=	one2many_one2one
ENSG00000141543 (known) ENSG00000162385	=	one2one_one2many
ENSG00000141551 (known) ENSG00000179094	=	one2many_one2many
ENSG00000141646 (known) ENSG00000166949	=	one2one_one2many
ENSG00000141646 (known) ENSG00000170365	=	one2one_one2many
ENSG00000141646 (known) ENSG00000175387	=	one2one_one2many
ENSG00000142230 (known) ENSG00000184900	=	one2one_one2many
ENSG00000142731 (known) ENSG00000183508	=	one2one_one2many
ENSG00000143344 (known) ENSG00000174775	=	one2many_one2many
ENSG00000143553 (known) ENSG00000196072	=	one2one_one2one
ENSG00000144021 (known) ENSG00000166595	=	one2one_one2one
ENSG00000144591 (known) ENSG00000173540	=	one2one_one2one
ENSG00000144744 (known) ENSG00000159593	=	one2one_one2one
ENSG00000145386 (known) ENSG00000170312	=	one2many_one2one
ENSG00000145425 (known) ENSG00000171444	=	one2many_one2one
ENSG00000145604 (known) ENSG00000173207	=	one2one_many2many
ENSG00000145675 (known) ENSG00000169047	=	one2many_one2many
ENSG00000147065 (known) ENSG00000147065	=	one2many_one2many
ENSG00000147224 (known) ENSG00000161542	=	one2many_one2many
ENSG00000147224 (known) ENSG00000147224	=	one2many_one2many
ENSG00000148218 (known) ENSG00000148218	=	one2one_one2one
ENSG00000148498 (known) ENSG00000163558	=	one2many_one2many
ENSG00000148498 (known) ENSG00000178184	=	one2many_one2many
ENSG00000148498 (known) ENSG00000170027	=	one2many_one2many
ENSG00000148498 (known) ENSG00000164924	=	one2many_one2many
ENSG00000148498 (known) ENSG00000166913	=	one2many_one2many
ENSG00000148730 (known) ENSG00000151247	=	one2many_many2many
ENSG00000148737 (known) ENSG00000173801	=	one2many_one2many
ENSG00000148737 (known) ENSG00000168036	=	one2many_one2many
ENSG00000149100 (known) ENSG00000175390	=	one2one_one2many
ENSG00000150787 (known) ENSG00000150787	=	one2one_one2one
ENSG00000151247 (known) ENSG00000187840	=	many2many_one2many
ENSG00000151445 (known) ENSG00000184056	=	one2one_one2one
ENSG00000151929 (known) ENSG00000152137	=	one2many_one2many
ENSG00000154473 (known) ENSG00000169679	=	one2one_one2many
ENSG00000156136 (known) ENSG00000156136	=	one2many_one2many
ENSG00000157344 (known) ENSG00000171311	=	one2one_one2one
ENSG00000157456 (known) ENSG00000170312	=	one2many_one2one
ENSG00000157764 (known) ENSG00000169032	=	one2many_one2many
ENSG00000157764 (known) ENSG00000164924	=	one2many_one2many
ENSG00000157764 (known) ENSG00000174775	=	one2many_one2many
ENSG00000157764 (known) ENSG00000157764	=	one2many_one2many
ENSG00000157764 (known) ENSG00000170027	=	one2many_one2many
ENSG00000157764 (known) ENSG00000166913	=	one2many_one2many
ENSG00000158402 (known) ENSG00000170312	=	many2many_one2one
ENSG00000158825 (known) ENSG00000158825	=	one2many_one2many
ENSG00000159216 (known) ENSG00000196781	=	many2many_one2many
ENSG00000160049 (known) ENSG00000169598	=	one2one_one2one
ENSG00000160271 (known) ENSG00000174775	=	one2many_one2many
ENSG00000160360 (known) ENSG00000160360	=	one2many_one2many
ENSG00000162521 (known) ENSG00000178691	=	one2many_one2one
ENSG00000162521 (known) ENSG00000183814	=	one2many_one2one
ENSG00000162735 (known) ENSG00000162928	=	one2one_one2one
ENSG00000162772 (known) ENSG00000177606	=	one2many_one2many
ENSG00000162772 (known) ENSG00000171223	=	one2many_one2many
ENSG00000163106 (known) ENSG00000163106	=	one2one_one2one
ENSG00000163513 (known) ENSG00000166949	=	one2many_one2many
ENSG00000163558 (known) ENSG00000178184	=	one2many_one2many
ENSG00000164305 (known) ENSG00000164305	=	many2many_many2many
ENSG00000164402 (known) ENSG00000168385	=	many2many_one2one
ENSG00000164402 (known) ENSG00000184702	=	many2many_one2many
ENSG00000164695 (known) ENSG00000164695	=	one2many_one2many
ENSG00000164867 (known) ENSG00000164867	=	one2many_one2many
ENSG00000164924 (known) ENSG00000164924	=	one2many_one2many
ENSG00000165806 (known) ENSG00000165806	=	many2many_many2many
ENSG00000166483 (known) ENSG00000170312	=	one2many_one2one
ENSG00000166913 (known) ENSG00000166913	=	one2many_one2many
ENSG00000168036 (known) ENSG00000183207	=	one2many_one2one
ENSG00000168283 (known) ENSG00000168283	=	one2many_one2many
ENSG00000168291 (known) ENSG00000168291	=	one2one_one2one
ENSG00000168397 (known) ENSG00000170296	=	one2many_many2many
ENSG00000169016 (known) ENSG00000198176	=	one2many_one2many
ENSG00000169047 (known) ENSG00000177885	=	one2many_one2many
ENSG00000169375 (known) ENSG00000196591	=	one2many_one2many
ENSG00000169592 (known) ENSG00000187778	=	one2one_one2one
ENSG00000169764 (known) ENSG00000169764	=	one2one_one2one
ENSG00000170027 (known) ENSG00000170027	=	one2many_one2many
ENSG00000170312 (known) ENSG00000173207	=	one2one_many2many
ENSG00000170345 (known) ENSG00000177606	=	one2many_one2many
ENSG00000170345 (known) ENSG00000171223	=	one2many_one2many
ENSG00000170365 (known) ENSG00000198742	=	one2many_one2many
ENSG00000170577 (known) ENSG00000196781	=	one2many_one2many
ENSG00000170759 (known) ENSG00000170759	=	one2many_one2many
ENSG00000171223 (known) ENSG00000175592	=	one2many_one2many
ENSG00000171223 (known) ENSG00000177606	=	one2many_one2many
ENSG00000175104 (known) ENSG00000175104	=	one2one_one2one
ENSG00000175104 (known) ENSG00000198805	=	one2one_one2many
ENSG00000175592 (known) ENSG00000177606	=	one2many_one2many
ENSG00000175602 (known) ENSG00000183431	=	one2many_one2one
ENSG00000175792 (known) ENSG00000183207	=	one2one_one2one
ENSG00000175793 (known) ENSG00000175793	=	one2many_one2many
ENSG00000177479 (known) ENSG00000185651	=	one2one_one2many
ENSG00000177606 (known) ENSG00000177606	=	one2many_one2many
ENSG00000178573 (known) ENSG00000178573	=	one2many_one2many
ENSG00000178573 (known) ENSG00000204103	=	one2many_one2many
ENSG00000180228 (known) ENSG00000180228	=	one2many_one2many
ENSG00000182132 (known) ENSG00000184408	=	many2many_one2many
ENSG00000183814 (known) ENSG00000205659	=	one2one_one2one
ENSG00000183814 (known) ENSG00000198176	=	one2one_one2many
ENSG00000183814 (known) ENSG00000185697	=	one2one_one2many
ENSG00000183814 (known) ENSG00000205250	=	one2one_one2many
ENSG00000184203 (known) ENSG00000213639	=	one2many_one2one
ENSG00000184302 (known) ENSG00000196781	=	one2many_one2many
ENSG00000186575 (known) ENSG00000186575	=	one2one_one2one
ENSG00000196072 (known) ENSG00000196072	=	one2one_one2one
ENSG00000196290 (known) ENSG00000196290	=	one2one_one2one
ENSG00000196628 (known) ENSG00000196628	=	one2many_one2many
ENSG00000198176 (known) ENSG00000205250	=	one2many_one2many
ENSG00000204103 (known) ENSG00000204103	=	one2many_one2many
