# Supplementary material for: Building and analyzing protein interactome networks by cross-species comparisons
Source: BMC Syst Biol. 2010 Mar 30;4:36. doi: 10.1186/1752-0509-4-36 (PMC2859380; doi:10.1186/1752-0509-4-36)
Supplement: Additional file 6 — Zip Hsap. A zipped folder containing files formatted for use in Cytoscape listed in Supplemental Table 3. These files are for Homo sapiens proteins. [file 1752-0509-4-36-S6.ZIP › hsap/hsap_dmel_orthologs.eda]

hsap_dmel_orthologs.eda
ENSG00000000419 (predicted) ENSG00000182759	=	FBgn0032799_FBgn0000964
ENSG00000000419 (predicted) ENSG00000129535	=	FBgn0032799_FBgn0000964
ENSG00000000419 (predicted) ENSG00000178573	=	FBgn0032799_FBgn0000964
ENSG00000000419 (predicted) ENSG00000204103	=	FBgn0032799_FBgn0000964
ENSG00000001167 (known) ENSG00000066136	=	FBgn0035993_FBgn0029905
ENSG00000001167 (predicted) ENSG00000120910	=	FBgn0035993_FBgn0010015/FBgn0035993_FBgn0011826
ENSG00000001167 (predicted) ENSG00000001167	=	FBgn0035993_FBgn0035993
ENSG00000001167 (predicted) ENSG00000137713	=	FBgn0035993_FBgn0005776
ENSG00000001167 (predicted) ENSG00000107758	=	FBgn0035993_FBgn0011826/FBgn0035993_FBgn0010015
ENSG00000001167 (predicted) ENSG00000061656	=	FBgn0035993_FBgn0033107
ENSG00000001167 (predicted) ENSG00000164744	=	FBgn0035993_FBgn0033107
ENSG00000001167 (predicted) ENSG00000164828	=	FBgn0035993_FBgn0033107
ENSG00000001167 (predicted) ENSG00000101558	=	FBgn0035993_FBgn0029687
ENSG00000001167 (predicted) ENSG00000169340	=	FBgn0035993_FBgn0014002
ENSG00000001167 (predicted) ENSG00000138814	=	FBgn0035993_FBgn0011826/FBgn0035993_FBgn0010015
ENSG00000001167 (predicted) ENSG00000167098	=	FBgn0035993_FBgn0033107
ENSG00000001167 (predicted) ENSG00000185615	=	FBgn0035993_FBgn0014002
ENSG00000001167 (predicted) ENSG00000105568	=	FBgn0035993_FBgn0005776
ENSG00000001167 (predicted) ENSG00000137955	=	FBgn0035993_FBgn0028970
ENSG00000001167 (predicted) ENSG00000185624	=	FBgn0035993_FBgn0014002
ENSG00000001167 (predicted) ENSG00000168264	=	FBgn0035993_FBgn0030400
ENSG00000001167 (predicted) ENSG00000075415	=	FBgn0035993_FBgn0026409
ENSG00000001167 (predicted) ENSG00000100242	=	FBgn0035993_FBgn0033107
ENSG00000001167 (predicted) ENSG00000119669	=	FBgn0035993_FBgn0030400
ENSG00000001167 (predicted) ENSG00000170604	=	FBgn0035993_FBgn0030400
ENSG00000001167 (predicted) ENSG00000124164	=	FBgn0035993_FBgn0029687
ENSG00000001617 (predicted) ENSG00000124827	=	FBgn0011260_FBgn0019809
ENSG00000001617 (predicted) ENSG00000169126	=	FBgn0011260_FBgn0031905
ENSG00000001617 (predicted) ENSG00000126254	=	FBgn0011260_FBgn0037342
ENSG00000001617 (predicted) ENSG00000109670	=	FBgn0011260_FBgn0041171
ENSG00000001617 (predicted) ENSG00000138107	=	FBgn0011260_FBgn0011745
ENSG00000001617 (predicted) ENSG00000090061	=	FBgn0011260_FBgn0025674
ENSG00000001617 (predicted) ENSG00000115073	=	FBgn0011260_FBgn0011745
ENSG00000001617 (predicted) ENSG00000137270	=	FBgn0011260_FBgn0019809
ENSG00000002549 (predicted) ENSG00000186193	=	FBgn0035915_FBgn0035057
ENSG00000002746 (predicted) ENSG00000140986	=	FBgn0030145_FBgn0020910
ENSG00000002746 (predicted) ENSG00000158710	=	FBgn0030145_FBgn0035499
ENSG00000002746 (predicted) ENSG00000100316	=	FBgn0030145_FBgn0020910
ENSG00000002746 (predicted) ENSG00000179271	=	FBgn0030145_FBgn0037102
ENSG00000002746 (predicted) ENSG00000178429	=	FBgn0030145_FBgn0017545
ENSG00000002746 (predicted) ENSG00000145425	=	FBgn0030145_FBgn0017545
ENSG00000002746 (predicted) ENSG00000138326	=	FBgn0030145_FBgn0034751
ENSG00000002746 (predicted) ENSG00000087008	=	FBgn0030145_FBgn0031813
ENSG00000002746 (predicted) ENSG00000107807	=	FBgn0030145_FBgn0004863
ENSG00000002746 (predicted) ENSG00000144834	=	FBgn0030145_FBgn0035499
ENSG00000002746 (predicted) ENSG00000117360	=	FBgn0030145_FBgn0036915
ENSG00000002746 (predicted) ENSG00000196850	=	FBgn0030145_FBgn0039694
ENSG00000002746 (predicted) ENSG00000150991	=	FBgn0030145_FBgn0086558
ENSG00000002746 (predicted) ENSG00000067334	=	FBgn0030145_FBgn0037504
ENSG00000002746 (predicted) ENSG00000175886	=	FBgn0030145_FBgn0014026
ENSG00000002746 (predicted) ENSG00000115297	=	FBgn0030145_FBgn0004863
ENSG00000002746 (predicted) ENSG00000148303	=	FBgn0030145_FBgn0014026
ENSG00000002746 (predicted) ENSG00000117519	=	FBgn0030145_FBgn0035499
ENSG00000002746 (predicted) ENSG00000188229	=	FBgn0030145_FBgn0003887
ENSG00000002746 (predicted) ENSG00000149591	=	FBgn0030145_FBgn0035499
ENSG00000002746 (predicted) ENSG00000196230	=	FBgn0030145_FBgn0003887
ENSG00000002746 (predicted) ENSG00000164438	=	FBgn0030145_FBgn0004863
ENSG00000002746 (predicted) ENSG00000130176	=	FBgn0030145_FBgn0035499
ENSG00000002746 (predicted) ENSG00000118939	=	FBgn0030145_FBgn0010288
ENSG00000002746 (predicted) ENSG00000104833	=	FBgn0030145_FBgn0003887
ENSG00000002746 (predicted) ENSG00000140632	=	FBgn0030145_FBgn0043456
ENSG00000002746 (predicted) ENSG00000154277	=	FBgn0030145_FBgn0010288
ENSG00000002746 (predicted) ENSG00000064666	=	FBgn0030145_FBgn0035499
ENSG00000002822 (predicted) ENSG00000215277	=	FBgn0026326_FBgn0031018
ENSG00000002822 (predicted) ENSG00000178222	=	FBgn0026326_FBgn0031018
ENSG00000002822 (predicted) ENSG00000128408	=	FBgn0026326_FBgn0036214
ENSG00000002822 (predicted) ENSG00000158423	=	FBgn0026326_FBgn0036214
ENSG00000002822 (predicted) ENSG00000165527	=	FBgn0026326_FBgn0013750
ENSG00000002822 (predicted) ENSG00000155329	=	FBgn0026326_FBgn0038389
ENSG00000002822 (predicted) ENSG00000100056	=	FBgn0026326_FBgn0023506
ENSG00000002822 (predicted) ENSG00000164022	=	FBgn0026326_FBgn0033351
ENSG00000003147 (predicted) ENSG00000100151	=	FBgn0037050_FBgn0032447
ENSG00000003147 (predicted) ENSG00000214629	=	FBgn0037050_FBgn0003517
ENSG00000003147 (predicted) ENSG00000214896	=	FBgn0037050_FBgn0003517
ENSG00000003147 (predicted) ENSG00000205171	=	FBgn0037050_FBgn0003517
ENSG00000003147 (predicted) ENSG00000205246	=	FBgn0037050_FBgn0003517
ENSG00000003147 (predicted) ENSG00000188856	=	FBgn0037050_FBgn0003517
ENSG00000003147 (predicted) ENSG00000168028	=	FBgn0037050_FBgn0003517
ENSG00000003147 (predicted) ENSG00000183298	=	FBgn0037050_FBgn0003517
ENSG00000003147 (predicted) ENSG00000182247	=	FBgn0037050_FBgn0015320
ENSG00000003147 (predicted) ENSG00000170035	=	FBgn0037050_FBgn0015320
ENSG00000003147 (predicted) ENSG00000170142	=	FBgn0037050_FBgn0015320
ENSG00000003393 (predicted) ENSG00000087152	=	FBgn0037116_FBgn0036804
ENSG00000003393 (predicted) ENSG00000125454	=	FBgn0037116_FBgn0037852
ENSG00000003400 (predicted) ENSG00000159720	=	FBgn0020381_FBgn0028665
ENSG00000003400 (predicted) ENSG00000147614	=	FBgn0020381_FBgn0028665
ENSG00000003400 (predicted) ENSG00000152520	=	FBgn0020381_FBgn0035397
ENSG00000003509 (predicted) ENSG00000131037	=	FBgn0037880_FBgn0038466
ENSG00000003509 (predicted) ENSG00000177106	=	FBgn0037880_FBgn0038466
ENSG00000003509 (predicted) ENSG00000151491	=	FBgn0037880_FBgn0038466
ENSG00000003509 (predicted) ENSG00000198758	=	FBgn0037880_FBgn0038466
ENSG00000003756 (predicted) ENSG00000149273	=	FBgn0031319_FBgn0002622
ENSG00000003756 (predicted) ENSG00000143761	=	FBgn0031319_FBgn0010348
ENSG00000003756 (predicted) ENSG00000169594	=	FBgn0031319_FBgn0000459
ENSG00000003756 (predicted) ENSG00000175390	=	FBgn0031318_FBgn0037270
ENSG00000003756 (predicted) ENSG00000004059	=	FBgn0031319_FBgn0013749
ENSG00000003756 (predicted) ENSG00000005189	=	FBgn0031318_FBgn0035707
ENSG00000003756 (predicted) ENSG00000006744	=	FBgn0031318_FBgn0028426
ENSG00000003756 (predicted) ENSG00000175305	=	FBgn0031318_FBgn0010382
ENSG00000003756 (predicted) ENSG00000204652	=	FBgn0031318_FBgn0004413
ENSG00000003756 (predicted) ENSG00000154518	=	FBgn0031318_FBgn0039830
ENSG00000003756 (predicted) ENSG00000182551	=	FBgn0031319_FBgn0052068
ENSG00000003756 (predicted) ENSG00000066044	=	FBgn0031318_FBgn0010263
ENSG00000003756 (predicted) ENSG00000105173	=	FBgn0031318_FBgn0010382
ENSG00000003756 (predicted) ENSG00000062725	=	FBgn0031318_FBgn0029878
ENSG00000003756 (predicted) ENSG00000143947	=	FBgn0031318_FBgn0003942
ENSG00000003756 (predicted) ENSG00000161533	=	FBgn0031318_FBgn0029924
ENSG00000003756 (predicted) ENSG00000212994	=	FBgn0031318_FBgn0004413
ENSG00000003756 (predicted) ENSG00000196361	=	FBgn0031318_FBgn0010263
ENSG00000003756 (predicted) ENSG00000204650	=	FBgn0031319_FBgn0010348
ENSG00000003756 (predicted) ENSG00000135390	=	FBgn0031318_FBgn0039830
ENSG00000003756 (predicted) ENSG00000104969	=	FBgn0031318_FBgn0032640
ENSG00000003756 (predicted) ENSG00000138385	=	FBgn0031319_FBgn0011638
ENSG00000003756 (predicted) ENSG00000104872	=	FBgn0031319_FBgn0032455
ENSG00000003756 (predicted) ENSG00000162374	=	FBgn0031318_FBgn0010263
ENSG00000003756 (predicted) ENSG00000196933	=	FBgn0031318_FBgn0004413
ENSG00000003756 (predicted) ENSG00000141642	=	FBgn0031318_FBgn0028426
ENSG00000003756 (predicted) ENSG00000121957	=	FBgn0031319_FBgn0040080
ENSG00000003756 (predicted) ENSG00000196656	=	FBgn0031318_FBgn0004413
ENSG00000003756 (predicted) ENSG00000107105	=	FBgn0031318_FBgn0010263
ENSG00000003756 (predicted) ENSG00000087008	=	FBgn0031318_FBgn0031813
ENSG00000003756 (predicted) ENSG00000139239	=	FBgn0031319_FBgn0017579
ENSG00000003756 (predicted) ENSG00000173068	=	FBgn0031319_FBgn0000459
ENSG00000003756 (predicted) ENSG00000159199	=	FBgn0031318_FBgn0039830
ENSG00000003756 (predicted) ENSG00000188846	=	FBgn0031319_FBgn0017579
ENSG00000003756 (predicted) ENSG00000156876	=	FBgn0031318_FBgn0039731
ENSG00000003756 (predicted) ENSG00000136447	=	FBgn0031319_FBgn0013749
ENSG00000003756 (predicted) ENSG00000175826	=	FBgn0031318_FBgn0029067
ENSG00000003756 (predicted) ENSG00000177551	=	FBgn0031319_FBgn0011277
ENSG00000003756 (predicted) ENSG00000212829	=	FBgn0031318_FBgn0004413
ENSG00000003756 (predicted) ENSG00000197728	=	FBgn0031318_FBgn0004413
ENSG00000003756 (predicted) ENSG00000101266	=	FBgn0031318_FBgn0000258
ENSG00000003756 (predicted) ENSG00000160360	=	FBgn0031319_FBgn0040080
ENSG00000003756 (predicted) ENSG00000134287	=	FBgn0031319_FBgn0010348
ENSG00000003756 (predicted) ENSG00000168374	=	FBgn0031319_FBgn0013749
ENSG00000003756 (predicted) ENSG00000070770	=	FBgn0031318_FBgn0000258
ENSG00000003756 (predicted) ENSG00000179335	=	FBgn0031318_FBgn0053553
ENSG00000003756 (predicted) ENSG00000111615	=	FBgn0031319_FBgn0020305
ENSG00000003756 (predicted) ENSG00000100316	=	FBgn0031319_FBgn0020910
ENSG00000003756 (predicted) ENSG00000185829	=	FBgn0031319_FBgn0013749
ENSG00000003756 (predicted) ENSG00000171786	=	FBgn0031319_FBgn0011277
ENSG00000003756 (predicted) ENSG00000197860	=	FBgn0031318_FBgn0032640
ENSG00000003756 (predicted) ENSG00000140986	=	FBgn0031319_FBgn0020910
ENSG00000003756 (predicted) ENSG00000185883	=	FBgn0031318_FBgn0004145
ENSG00000003989 (predicted) ENSG00000151967	=	FBgn0037203_FBgn0032221
ENSG00000003989 (predicted) ENSG00000151748	=	FBgn0037203_FBgn0053193
ENSG00000004059 (predicted) ENSG00000122694	=	FBgn0013749_FBgn0051482
ENSG00000004059 (predicted) ENSG00000182872	=	FBgn0013749_FBgn0031319
ENSG00000004139 (predicted) ENSG00000107807	=	FBgn0085402_FBgn0004863
ENSG00000004139 (predicted) ENSG00000115297	=	FBgn0085402_FBgn0004863
ENSG00000004139 (predicted) ENSG00000164438	=	FBgn0085402_FBgn0004863
ENSG00000004139 (predicted) ENSG00000143314	=	FBgn0085402_FBgn0031651
ENSG00000004139 (predicted) ENSG00000112685	=	FBgn0085402_FBgn0031537
ENSG00000004142 (predicted) ENSG00000166855	=	FBgn0037329_FBgn0038745
ENSG00000004455 (known) ENSG00000171444	=	FBgn0022708_FBgn0085433
ENSG00000004455 (predicted) ENSG00000104872	=	FBgn0022708_FBgn0032455
ENSG00000004455 (predicted) ENSG00000070495	=	FBgn0022708_FBgn0038948
ENSG00000004776 (predicted) ENSG00000183729	=	FBgn0001226_FBgn0036790
ENSG00000004776 (predicted) ENSG00000139970	=	FBgn0001224_FBgn0053113
ENSG00000004776 (predicted) ENSG00000055813	=	FBgn0011296_FBgn0031488
ENSG00000004776 (predicted) ENSG00000009844	=	FBgn0001225_FBgn0035251
ENSG00000004776 (predicted) ENSG00000068354	=	FBgn0001226_FBgn0034009
ENSG00000004776 (predicted) ENSG00000205250	=	FBgn0001224_FBgn0024371
ENSG00000004776 (predicted) ENSG00000090061	=	FBgn0011296_FBgn0025674
ENSG00000004776 (predicted) ENSG00000113328	=	FBgn0011296_FBgn0039858
ENSG00000004776 (predicted) ENSG00000137411	=	FBgn0011296_FBgn0035942
ENSG00000004776 (predicted) ENSG00000159346	=	FBgn0001225_FBgn0038984/FBgn0001224_FBgn0038984
ENSG00000004776 (predicted) ENSG00000118816	=	FBgn0011296_FBgn0039858
ENSG00000004776 (predicted) ENSG00000006831	=	FBgn0001225_FBgn0038984/FBgn0001224_FBgn0038984
ENSG00000004776 (predicted) ENSG00000216490	=	FBgn0001224_FBgn0038149
ENSG00000004776 (predicted) ENSG00000183473	=	FBgn0001226_FBgn0036790
ENSG00000004776 (predicted) ENSG00000007168	=	FBgn0001226_FBgn0015754
ENSG00000004776 (predicted) ENSG00000175602	=	FBgn0011296_FBgn0031488
ENSG00000004776 (predicted) ENSG00000139436	=	FBgn0011296_FBgn0033539
ENSG00000004776 (predicted) ENSG00000205476	=	FBgn0011296_FBgn0031488
ENSG00000004776 (predicted) ENSG00000151729	=	FBgn0001224_FBgn0025111/FBgn0001224_FBgn0003360
ENSG00000004776 (predicted) ENSG00000115310	=	FBgn0001224_FBgn0053113
ENSG00000004776 (predicted) ENSG00000139874	=	FBgn0001226_FBgn0036790
ENSG00000004776 (predicted) ENSG00000100242	=	FBgn0011296_FBgn0033107
ENSG00000004776 (predicted) ENSG00000115364	=	FBgn0001225_FBgn0037608
ENSG00000004776 (predicted) ENSG00000162009	=	FBgn0001226_FBgn0036790
ENSG00000004776 (predicted) ENSG00000099875	=	FBgn0001226_FBgn0017581
ENSG00000004776 (predicted) ENSG00000139163	=	FBgn0001226_FBgn0000536
ENSG00000004776 (predicted) ENSG00000133318	=	FBgn0001224_FBgn0053113
ENSG00000004776 (predicted) ENSG00000173011	=	FBgn0001226_FBgn0037555
ENSG00000004776 (predicted) ENSG00000125522	=	FBgn0001226_FBgn0036790
ENSG00000004776 (predicted) ENSG00000156603	=	FBgn0001226_FBgn0036761
ENSG00000004776 (predicted) ENSG00000108262	=	FBgn0011296_FBgn0033539
ENSG00000004776 (predicted) ENSG00000167858	=	FBgn0001225_FBgn0035638
ENSG00000004776 (predicted) ENSG00000077549	=	FBgn0001225_FBgn0011570
ENSG00000004776 (predicted) ENSG00000109065	=	FBgn0001224_FBgn0039859
ENSG00000004776 (predicted) ENSG00000146221	=	FBgn0011296_FBgn0037398
ENSG00000004776 (predicted) ENSG00000133740	=	FBgn0001224_FBgn0024371
ENSG00000004776 (predicted) ENSG00000164683	=	FBgn0001225_FBgn0027788
ENSG00000004776 (predicted) ENSG00000124664	=	FBgn0001225_FBgn0005659
ENSG00000004776 (predicted) ENSG00000083312	=	FBgn0011296_FBgn0035693
ENSG00000004776 (predicted) ENSG00000135547	=	FBgn0001225_FBgn0027788
ENSG00000004776 (predicted) ENSG00000164828	=	FBgn0011296_FBgn0033107
ENSG00000004776 (predicted) ENSG00000116329	=	FBgn0001226_FBgn0036790
ENSG00000004776 (predicted) ENSG00000082556	=	FBgn0001226_FBgn0036790
ENSG00000004776 (predicted) ENSG00000163909	=	FBgn0001225_FBgn0027788
ENSG00000004776 (predicted) ENSG00000005022	=	FBgn0001224_FBgn0003360/FBgn0001224_FBgn0025111
ENSG00000004776 (predicted) ENSG00000112038	=	FBgn0001226_FBgn0036790
ENSG00000004776 (predicted) ENSG00000119326	=	FBgn0001225_FBgn0029105
ENSG00000004776 (predicted) ENSG00000163655	=	FBgn0001226_FBgn0000239
ENSG00000004776 (predicted) ENSG00000169100	=	FBgn0001224_FBgn0003360/FBgn0001224_FBgn0025111
ENSG00000004776 (predicted) ENSG00000111602	=	FBgn0001225_FBgn0038118
ENSG00000004776 (predicted) ENSG00000180616	=	FBgn0001226_FBgn0036790
ENSG00000004776 (predicted) ENSG00000125510	=	FBgn0001226_FBgn0036790
ENSG00000004776 (predicted) ENSG00000162736	=	FBgn0001225_FBgn0039234
ENSG00000004776 (predicted) ENSG00000205089	=	FBgn0011296_FBgn0039858
ENSG00000004776 (predicted) ENSG00000146425	=	FBgn0001224_FBgn0024432
ENSG00000004776 (predicted) ENSG00000113643	=	FBgn0001224_FBgn0027093
ENSG00000004776 (predicted) ENSG00000105576	=	FBgn0011296_FBgn0035693
ENSG00000004776 (predicted) ENSG00000014123	=	FBgn0001224_FBgn0037467
ENSG00000004776 (predicted) ENSG00000121350	=	FBgn0011296_FBgn0032846
ENSG00000004776 (predicted) ENSG00000167098	=	FBgn0011296_FBgn0033107
ENSG00000004776 (predicted) ENSG00000061656	=	FBgn0011296_FBgn0033107
ENSG00000004776 (predicted) ENSG00000125744	=	FBgn0001224_FBgn0053113
ENSG00000004776 (predicted) ENSG00000103275	=	FBgn0001226_FBgn0010602/FBgn0001225_FBgn0010602/FBgn0001224_FBgn0010602
ENSG00000004776 (predicted) ENSG00000164744	=	FBgn0011296_FBgn0033107
ENSG00000004776 (predicted) ENSG00000132671	=	FBgn0001226_FBgn0036790
ENSG00000004776 (predicted) ENSG00000143845	=	FBgn0001226_FBgn0000536
ENSG00000004776 (predicted) ENSG00000138764	=	FBgn0011296_FBgn0039858
ENSG00000004776 (predicted) ENSG00000079277	=	FBgn0001226_FBgn0017581
ENSG00000004779 (predicted) ENSG00000177551	=	FBgn0011361_FBgn0011277
ENSG00000004779 (predicted) ENSG00000196636	=	FBgn0011361_FBgn0038437
ENSG00000004779 (predicted) ENSG00000106400	=	FBgn0011361_FBgn0031668
ENSG00000004779 (predicted) ENSG00000186710	=	FBgn0011361_FBgn0032769
ENSG00000004779 (predicted) ENSG00000175699	=	FBgn0011361_FBgn0032769
ENSG00000004779 (predicted) ENSG00000139726	=	FBgn0011361_FBgn0030802
ENSG00000004779 (predicted) ENSG00000171786	=	FBgn0011361_FBgn0011277
ENSG00000004779 (predicted) ENSG00000161973	=	FBgn0011361_FBgn0032769
ENSG00000004779 (predicted) ENSG00000115947	=	FBgn0011361_FBgn0023181
ENSG00000004799 (predicted) ENSG00000173281	=	FBgn0017558_FBgn0036428
ENSG00000004799 (predicted) ENSG00000119938	=	FBgn0017558_FBgn0036428
ENSG00000004799 (predicted) ENSG00000151748	=	FBgn0017558_FBgn0053193
ENSG00000004838 (predicted) ENSG00000129295	=	FBgn0036338_FBgn0014395
ENSG00000004846 (predicted) ENSG00000175520	=	FBgn0004513_FBgn0031057
ENSG00000004846 (predicted) ENSG00000135018	=	FBgn0004513_FBgn0031057
ENSG00000004846 (predicted) ENSG00000160803	=	FBgn0004513_FBgn0031057
ENSG00000004846 (predicted) ENSG00000142534	=	FBgn0004513_FBgn0033699
ENSG00000004846 (predicted) ENSG00000103047	=	FBgn0004512_FBgn0032728
ENSG00000004846 (predicted) ENSG00000188021	=	FBgn0004513_FBgn0031057
ENSG00000004864 (predicted) ENSG00000144744	=	FBgn0028646_FBgn0033882
ENSG00000004897 (predicted) ENSG00000166507	=	FBgn0012058_FBgn0020251
ENSG00000004897 (predicted) ENSG00000164100	=	FBgn0012058_FBgn0020251
ENSG00000004897 (predicted) ENSG00000138385	=	FBgn0012058_FBgn0011638
ENSG00000004897 (predicted) ENSG00000138653	=	FBgn0012058_FBgn0020251
ENSG00000004897 (predicted) ENSG00000186575	=	FBgn0012058_FBgn0086384
ENSG00000004897 (predicted) ENSG00000070614	=	FBgn0012058_FBgn0020251
ENSG00000004939 (predicted) ENSG00000077549	=	FBgn0036043_FBgn0011570
ENSG00000004961 (predicted) ENSG00000133433	=	FBgn0038925_FBgn0031117
ENSG00000004961 (predicted) ENSG00000184674	=	FBgn0038925_FBgn0031117
ENSG00000004961 (predicted) ENSG00000099984	=	FBgn0038925_FBgn0031117
ENSG00000004961 (predicted) ENSG00000184490	=	FBgn0038925_FBgn0031117
ENSG00000004961 (predicted) ENSG00000057663	=	FBgn0038925_FBgn0029943
ENSG00000004975 (predicted) ENSG00000173218	=	FBgn0000499_FBgn0015838
ENSG00000004975 (predicted) ENSG00000164930	=	FBgn0000499_FBgn0001085
ENSG00000004975 (predicted) ENSG00000104290	=	FBgn0000499_FBgn0001085
ENSG00000004975 (predicted) ENSG00000103126	=	FBgn0000499_FBgn0026597
ENSG00000004975 (predicted) ENSG00000139324	=	FBgn0000499_FBgn0020312
ENSG00000004975 (predicted) ENSG00000168646	=	FBgn0000499_FBgn0026597
ENSG00000004975 (predicted) ENSG00000215738	=	FBgn0000499_FBgn0000340
ENSG00000004975 (predicted) ENSG00000162738	=	FBgn0000499_FBgn0015838
ENSG00000004975 (predicted) ENSG00000130396	=	FBgn0000499_FBgn0000340
ENSG00000004975 (predicted) ENSG00000145506	=	FBgn0000499_FBgn0002945
ENSG00000004975 (predicted) ENSG00000140807	=	FBgn0000499_FBgn0002945
ENSG00000005022 (predicted) ENSG00000215475	=	FBgn0003360_FBgn0036669/FBgn0025111_FBgn0036669
ENSG00000005022 (predicted) ENSG00000160202	=	FBgn0003360_FBgn0001224/FBgn0025111_FBgn0001224
ENSG00000005022 (predicted) ENSG00000109065	=	FBgn0003360_FBgn0039859/FBgn0025111_FBgn0039859
ENSG00000005022 (predicted) ENSG00000109846	=	FBgn0003360_FBgn0001224/FBgn0025111_FBgn0001224
ENSG00000005022 (predicted) ENSG00000077549	=	FBgn0003360_FBgn0011570/FBgn0025111_FBgn0011570
ENSG00000005022 (predicted) ENSG00000122694	=	FBgn0003360_FBgn0051482/FBgn0025111_FBgn0051482
ENSG00000005075 (known) ENSG00000102978	=	FBgn0032634_FBgn0026373
ENSG00000005075 (predicted) ENSG00000145425	=	FBgn0032634_FBgn0017545
ENSG00000005075 (predicted) ENSG00000138326	=	FBgn0032634_FBgn0034751
ENSG00000005075 (predicted) ENSG00000178429	=	FBgn0032634_FBgn0017545
ENSG00000005100 (predicted) ENSG00000088247	=	FBgn0032194_FBgn0014870
ENSG00000005100 (predicted) ENSG00000162613	=	FBgn0032194_FBgn0014870
ENSG00000005100 (predicted) ENSG00000107164	=	FBgn0032194_FBgn0014870
ENSG00000005156 (predicted) ENSG00000132646	=	FBgn0038035_FBgn0005655
ENSG00000005156 (predicted) ENSG00000157540	=	FBgn0038035_FBgn0002777
ENSG00000005156 (predicted) ENSG00000108094	=	FBgn0038035_FBgn0032956
ENSG00000005156 (predicted) ENSG00000216490	=	FBgn0038035_FBgn0039099
ENSG00000005156 (predicted) ENSG00000105204	=	FBgn0038035_FBgn0002777
ENSG00000005189 (predicted) ENSG00000103932	=	FBgn0035707_FBgn0052104
ENSG00000005189 (predicted) ENSG00000204650	=	FBgn0035707_FBgn0010348
ENSG00000005189 (predicted) ENSG00000157456	=	FBgn0035707_FBgn0000405
ENSG00000005189 (predicted) ENSG00000145358	=	FBgn0035707_FBgn0036165
ENSG00000005189 (predicted) ENSG00000156508	=	FBgn0035707_FBgn0000556
ENSG00000005189 (predicted) ENSG00000169598	=	FBgn0035707_FBgn0028406
ENSG00000005189 (predicted) ENSG00000139197	=	FBgn0035707_FBgn0023516
ENSG00000005189 (predicted) ENSG00000217327	=	FBgn0035707_FBgn0039757
ENSG00000005189 (predicted) ENSG00000108604	=	FBgn0035707_FBgn0025463
ENSG00000005189 (predicted) ENSG00000132681	=	FBgn0035707_FBgn0002921
ENSG00000005189 (predicted) ENSG00000099804	=	FBgn0035707_FBgn0036516
ENSG00000005189 (predicted) ENSG00000018625	=	FBgn0035707_FBgn0002921
ENSG00000005189 (predicted) ENSG00000134057	=	FBgn0035707_FBgn0000405
ENSG00000005189 (predicted) ENSG00000168209	=	FBgn0035707_FBgn0036165
ENSG00000005189 (predicted) ENSG00000101210	=	FBgn0035707_FBgn0000556
ENSG00000005189 (predicted) ENSG00000105409	=	FBgn0035707_FBgn0002921
ENSG00000005189 (predicted) ENSG00000099219	=	FBgn0035707_FBgn0034436
ENSG00000005189 (predicted) ENSG00000070061	=	FBgn0035707_FBgn0037926
ENSG00000005189 (predicted) ENSG00000168264	=	FBgn0035707_FBgn0030400
ENSG00000005189 (predicted) ENSG00000100227	=	FBgn0035707_FBgn0030956
ENSG00000005189 (predicted) ENSG00000197312	=	FBgn0035707_FBgn0030753
ENSG00000005189 (predicted) ENSG00000174611	=	FBgn0035707_FBgn0050147
ENSG00000005189 (predicted) ENSG00000138801	=	FBgn0035707_FBgn0020389
ENSG00000005189 (predicted) ENSG00000155621	=	FBgn0035707_FBgn0030834
ENSG00000005189 (predicted) ENSG00000167526	=	FBgn0035707_FBgn0011272
ENSG00000005189 (predicted) ENSG00000107341	=	FBgn0035707_FBgn0036516
ENSG00000005189 (predicted) ENSG00000184058	=	FBgn0035707_FBgn0021767
ENSG00000005189 (predicted) ENSG00000082014	=	FBgn0035707_FBgn0025463
ENSG00000005189 (predicted) ENSG00000163399	=	FBgn0035707_FBgn0002921
ENSG00000005189 (predicted) ENSG00000100330	=	FBgn0035707_FBgn0030735
ENSG00000005189 (predicted) ENSG00000103326	=	FBgn0035707_FBgn0003464
ENSG00000005189 (predicted) ENSG00000170967	=	FBgn0035707_FBgn0030753
ENSG00000005189 (predicted) ENSG00000118965	=	FBgn0035707_FBgn0035264
ENSG00000005189 (predicted) ENSG00000182872	=	FBgn0035707_FBgn0031318
ENSG00000005189 (predicted) ENSG00000114757	=	FBgn0035707_FBgn0023516
ENSG00000005189 (predicted) ENSG00000183405	=	FBgn0035707_FBgn0039757
ENSG00000005189 (predicted) ENSG00000131373	=	FBgn0035707_FBgn0034488
ENSG00000005189 (predicted) ENSG00000066117	=	FBgn0035707_FBgn0025463
ENSG00000005189 (predicted) ENSG00000119669	=	FBgn0035707_FBgn0030400
ENSG00000005189 (predicted) ENSG00000170604	=	FBgn0035707_FBgn0030400
ENSG00000005189 (predicted) ENSG00000143761	=	FBgn0035707_FBgn0010348
ENSG00000005189 (predicted) ENSG00000167800	=	FBgn0035707_FBgn0021767
ENSG00000005189 (predicted) ENSG00000149273	=	FBgn0035707_FBgn0002622
ENSG00000005189 (predicted) ENSG00000198682	=	FBgn0035707_FBgn0020389
ENSG00000005189 (predicted) ENSG00000134287	=	FBgn0035707_FBgn0010348
ENSG00000005189 (predicted) ENSG00000171863	=	FBgn0035707_FBgn0039757
ENSG00000005189 (predicted) ENSG00000108389	=	FBgn0035707_FBgn0030735
ENSG00000005189 (predicted) ENSG00000178922	=	FBgn0035707_FBgn0011770
ENSG00000005189 (predicted) ENSG00000156603	=	FBgn0035707_FBgn0036761
ENSG00000005189 (predicted) ENSG00000122870	=	FBgn0035707_FBgn0000182
ENSG00000005189 (predicted) ENSG00000215093	=	FBgn0035707_FBgn0000556
ENSG00000005194 (predicted) ENSG00000126215	=	FBgn0001977_FBgn0003480
ENSG00000005194 (predicted) ENSG00000188566	=	FBgn0001977_FBgn0035890
ENSG00000005238 (predicted) ENSG00000186575	=	FBgn0033638_FBgn0086384
ENSG00000005243 (predicted) ENSG00000145425	=	FBgn0040512_FBgn0017545
ENSG00000005243 (predicted) ENSG00000108561	=	FBgn0040512_FBgn0034259
ENSG00000005243 (predicted) ENSG00000178429	=	FBgn0040512_FBgn0017545
ENSG00000005249 (predicted) ENSG00000142875	=	FBgn0022382_FBgn0000273
ENSG00000005249 (predicted) ENSG00000064995	=	FBgn0022382_FBgn0011291
ENSG00000005249 (predicted) ENSG00000100632	=	FBgn0022382_FBgn0011586
ENSG00000005249 (predicted) ENSG00000129993	=	FBgn0022382_FBgn0005636
ENSG00000005249 (predicted) ENSG00000072062	=	FBgn0022382_FBgn0000273
ENSG00000005249 (predicted) ENSG00000078699	=	FBgn0022382_FBgn0005636
ENSG00000005249 (predicted) ENSG00000079102	=	FBgn0022382_FBgn0005636
ENSG00000005249 (predicted) ENSG00000185041	=	FBgn0022382_FBgn0011291
ENSG00000005249 (predicted) ENSG00000165059	=	FBgn0022382_FBgn0000273
ENSG00000005302 (predicted) ENSG00000188895	=	FBgn0002775_FBgn0005617
ENSG00000005379 (predicted) ENSG00000180398	=	FBgn0051302_FBgn0038829
ENSG00000005436 (predicted) ENSG00000119777	=	FBgn0037466_FBgn0053129
ENSG00000005436 (predicted) ENSG00000215475	=	FBgn0037466_FBgn0036669
ENSG00000005469 (predicted) ENSG00000135093	=	FBgn0039543_FBgn0029819
ENSG00000005469 (predicted) ENSG00000114757	=	FBgn0039543_FBgn0023516
ENSG00000005469 (predicted) ENSG00000175662	=	FBgn0039543_FBgn0035995
ENSG00000005469 (predicted) ENSG00000094841	=	FBgn0039543_FBgn0035639
ENSG00000005469 (predicted) ENSG00000100284	=	FBgn0039543_FBgn0035995
ENSG00000005469 (predicted) ENSG00000160957	=	FBgn0039543_FBgn0040290
ENSG00000005469 (predicted) ENSG00000104320	=	FBgn0039543_FBgn0086349
ENSG00000005469 (predicted) ENSG00000139197	=	FBgn0039543_FBgn0023516
ENSG00000005471 (predicted) ENSG00000103047	=	FBgn0004512_FBgn0032728
ENSG00000005471 (predicted) ENSG00000135018	=	FBgn0004513_FBgn0031057
ENSG00000005471 (predicted) ENSG00000175520	=	FBgn0004513_FBgn0031057
ENSG00000005471 (predicted) ENSG00000188021	=	FBgn0004513_FBgn0031057
ENSG00000005471 (predicted) ENSG00000142534	=	FBgn0004513_FBgn0033699
ENSG00000005471 (predicted) ENSG00000160803	=	FBgn0004513_FBgn0031057
ENSG00000005810 (predicted) ENSG00000112685	=	FBgn0030600_FBgn0031537
ENSG00000005810 (predicted) ENSG00000185920	=	FBgn0030600_FBgn0003892
ENSG00000005810 (predicted) ENSG00000117425	=	FBgn0030600_FBgn0003892
ENSG00000005882 (predicted) ENSG00000151748	=	FBgn0017558_FBgn0053193
ENSG00000005882 (predicted) ENSG00000119938	=	FBgn0017558_FBgn0036428
ENSG00000005882 (predicted) ENSG00000173281	=	FBgn0017558_FBgn0036428
ENSG00000005955 (predicted) ENSG00000158423	=	FBgn0037360_FBgn0036214
ENSG00000005955 (predicted) ENSG00000128408	=	FBgn0037360_FBgn0036214
ENSG00000005955 (predicted) ENSG00000116903	=	FBgn0037360_FBgn0086476
ENSG00000006047 (predicted) ENSG00000151491	=	FBgn0022959_FBgn0029095
ENSG00000006047 (predicted) ENSG00000123159	=	FBgn0022959_FBgn0010504
ENSG00000006047 (predicted) ENSG00000198758	=	FBgn0022959_FBgn0029095
ENSG00000006047 (predicted) ENSG00000177106	=	FBgn0022959_FBgn0029095
ENSG00000006047 (predicted) ENSG00000131037	=	FBgn0022959_FBgn0029095
ENSG00000006047 (predicted) ENSG00000110367	=	FBgn0022959_FBgn0004419
ENSG00000006047 (predicted) ENSG00000137960	=	FBgn0022959_FBgn0010504
ENSG00000006047 (predicted) ENSG00000108561	=	FBgn0022959_FBgn0034259
ENSG00000006047 (predicted) ENSG00000179855	=	FBgn0022959_FBgn0010504
ENSG00000006047 (predicted) ENSG00000120656	=	FBgn0022959_FBgn0011290
ENSG00000006118 (predicted) ENSG00000180228	=	FBgn0029850_FBgn0032515
ENSG00000006118 (predicted) ENSG00000139546	=	FBgn0029850_FBgn0032515
ENSG00000006125 (predicted) ENSG00000177283	=	FBgn0010380_FBgn0016797
ENSG00000006125 (predicted) ENSG00000163251	=	FBgn0010380_FBgn0016797
ENSG00000006125 (predicted) ENSG00000159217	=	FBgn0010380_FBgn0030235
ENSG00000006125 (predicted) ENSG00000101161	=	FBgn0010380_FBgn0036828
ENSG00000006125 (predicted) ENSG00000136231	=	FBgn0010380_FBgn0030235
ENSG00000006125 (predicted) ENSG00000073792	=	FBgn0010380_FBgn0030235
ENSG00000006125 (predicted) ENSG00000113282	=	FBgn0010380_FBgn0042645
ENSG00000006125 (predicted) ENSG00000116786	=	FBgn0010380_FBgn0037949
ENSG00000006451 (known) ENSG00000112685	=	FBgn0015286_FBgn0031537
ENSG00000006451 (predicted) ENSG00000143344	=	FBgn0015286_FBgn0026376
ENSG00000006451 (predicted) ENSG00000123600	=	FBgn0015286_FBgn0035247
ENSG00000006451 (predicted) ENSG00000087995	=	FBgn0015286_FBgn0035247
ENSG00000006451 (predicted) ENSG00000205517	=	FBgn0015286_FBgn0026376
ENSG00000006451 (predicted) ENSG00000116903	=	FBgn0015286_FBgn0086476
ENSG00000006451 (predicted) ENSG00000085741	=	FBgn0015286_FBgn0010194
ENSG00000006451 (predicted) ENSG00000165055	=	FBgn0015286_FBgn0035247
ENSG00000006451 (predicted) ENSG00000110172	=	FBgn0015286_FBgn0029503
ENSG00000006451 (predicted) ENSG00000159496	=	FBgn0015286_FBgn0026376
ENSG00000006451 (predicted) ENSG00000111186	=	FBgn0015286_FBgn0010194
ENSG00000006451 (predicted) ENSG00000114251	=	FBgn0015286_FBgn0010194
ENSG00000006451 (predicted) ENSG00000160271	=	FBgn0015286_FBgn0026376
ENSG00000006451 (predicted) ENSG00000157259	=	FBgn0015286_FBgn0025634
ENSG00000006451 (predicted) ENSG00000204218	=	FBgn0015286_FBgn0026376
ENSG00000006451 (predicted) ENSG00000147166	=	FBgn0015286_FBgn0029503
ENSG00000006451 (predicted) ENSG00000106263	=	FBgn0015286_FBgn0034237
ENSG00000006451 (predicted) ENSG00000138698	=	FBgn0015286_FBgn0022960
ENSG00000006534 (predicted) ENSG00000113658	=	FBgn0010548_FBgn0011648
ENSG00000006534 (predicted) ENSG00000143627	=	FBgn0010548_FBgn0003178
ENSG00000006534 (predicted) ENSG00000122339	=	FBgn0010548_FBgn0030311
ENSG00000006534 (predicted) ENSG00000168439	=	FBgn0010548_FBgn0024352
ENSG00000006534 (predicted) ENSG00000120693	=	FBgn0010548_FBgn0011648
ENSG00000006534 (predicted) ENSG00000105402	=	FBgn0010548_FBgn0011712
ENSG00000006534 (predicted) ENSG00000215712	=	FBgn0010548_FBgn0030311
ENSG00000006534 (predicted) ENSG00000125814	=	FBgn0010548_FBgn0011712
ENSG00000006534 (predicted) ENSG00000170365	=	FBgn0010548_FBgn0011648
ENSG00000006534 (predicted) ENSG00000067225	=	FBgn0010548_FBgn0003178
ENSG00000006576 (predicted) ENSG00000068354	=	FBgn0028579_FBgn0034009
ENSG00000006611 (predicted) ENSG00000123728	=	FBgn0029835_FBgn0025806
ENSG00000006611 (predicted) ENSG00000125249	=	FBgn0029835_FBgn0025806
ENSG00000006611 (predicted) ENSG00000181467	=	FBgn0029835_FBgn0025806
ENSG00000006625 (predicted) ENSG00000196821	=	FBgn0036787_FBgn0030838
ENSG00000006625 (predicted) ENSG00000134780	=	FBgn0036787_FBgn0053174
ENSG00000006652 (predicted) ENSG00000127884	=	FBgn0051694_FBgn0033879
ENSG00000006652 (predicted) ENSG00000179950	=	FBgn0051694_FBgn0028577
ENSG00000006715 (predicted) ENSG00000058262	=	FBgn0002566_FBgn0086357
ENSG00000006715 (predicted) ENSG00000161203	=	FBgn0002566_FBgn0024832
ENSG00000006715 (predicted) ENSG00000065665	=	FBgn0002566_FBgn0086357
ENSG00000006744 (predicted) ENSG00000070367	=	FBgn0028426_FBgn0027103
ENSG00000006744 (predicted) ENSG00000182872	=	FBgn0028426_FBgn0031318
ENSG00000006756 (predicted) ENSG00000103047	=	FBgn0052191_FBgn0032728
ENSG00000006831 (predicted) ENSG00000140379	=	FBgn0038984_FBgn0029131
ENSG00000006831 (predicted) ENSG00000129473	=	FBgn0038984_FBgn0029131
ENSG00000006831 (predicted) ENSG00000087088	=	FBgn0038984_FBgn0029131
ENSG00000006831 (predicted) ENSG00000105404	=	FBgn0038984_FBgn0033468
ENSG00000006831 (predicted) ENSG00000116489	=	FBgn0038984_FBgn0034577
ENSG00000006831 (predicted) ENSG00000160202	=	FBgn0038984_FBgn0001225/FBgn0038984_FBgn0001224
ENSG00000006831 (predicted) ENSG00000137875	=	FBgn0038984_FBgn0029131
ENSG00000006831 (predicted) ENSG00000030110	=	FBgn0038984_FBgn0029131
ENSG00000006831 (predicted) ENSG00000109846	=	FBgn0038984_FBgn0001224/FBgn0038984_FBgn0001225
ENSG00000006831 (predicted) ENSG00000115350	=	FBgn0038984_FBgn0034726
ENSG00000006831 (predicted) ENSG00000104472	=	FBgn0038984_FBgn0043001
ENSG00000006831 (predicted) ENSG00000176720	=	FBgn0038984_FBgn0029131
ENSG00000006831 (predicted) ENSG00000171791	=	FBgn0038984_FBgn0029131
ENSG00000006831 (predicted) ENSG00000143384	=	FBgn0038984_FBgn0029131
ENSG00000006831 (predicted) ENSG00000198898	=	FBgn0038984_FBgn0034577
ENSG00000006831 (predicted) ENSG00000171552	=	FBgn0038984_FBgn0029131
ENSG00000007062 (predicted) ENSG00000074319	=	FBgn0026189_FBgn0036666
ENSG00000007168 (predicted) ENSG00000109846	=	FBgn0015754_FBgn0001226
ENSG00000007168 (predicted) ENSG00000137872	=	FBgn0015754_FBgn0016059
ENSG00000007168 (predicted) ENSG00000167680	=	FBgn0015754_FBgn0016059
ENSG00000007168 (predicted) ENSG00000143434	=	FBgn0015754_FBgn0016059
ENSG00000007168 (predicted) ENSG00000137970	=	FBgn0015754_FBgn0005593
ENSG00000007168 (predicted) ENSG00000020577	=	FBgn0015754_FBgn0016070
ENSG00000007168 (predicted) ENSG00000107816	=	FBgn0015754_FBgn0030077
ENSG00000007168 (predicted) ENSG00000214485	=	FBgn0015754_FBgn0005593
ENSG00000007168 (predicted) ENSG00000216938	=	FBgn0015754_FBgn0005593
ENSG00000007168 (predicted) ENSG00000215297	=	FBgn0015754_FBgn0005593
ENSG00000007168 (predicted) ENSG00000092421	=	FBgn0015754_FBgn0016059
ENSG00000007168 (predicted) ENSG00000179134	=	FBgn0015754_FBgn0016070
ENSG00000007168 (predicted) ENSG00000088899	=	FBgn0015754_FBgn0030077
ENSG00000007168 (predicted) ENSG00000146223	=	FBgn0015754_FBgn0005593
ENSG00000007168 (predicted) ENSG00000160202	=	FBgn0015754_FBgn0001226
ENSG00000007168 (predicted) ENSG00000147604	=	FBgn0015754_FBgn0005593
ENSG00000007168 (predicted) ENSG00000145911	=	FBgn0015754_FBgn0030077
ENSG00000007168 (predicted) ENSG00000092621	=	FBgn0015754_FBgn0032350
ENSG00000007168 (predicted) ENSG00000061337	=	FBgn0015754_FBgn0030077
ENSG00000007171 (known) ENSG00000007171	=	FBgn0011676_FBgn0011676
ENSG00000007171 (predicted) ENSG00000089250	=	FBgn0011676_FBgn0011676
ENSG00000007171 (predicted) ENSG00000164867	=	FBgn0011676_FBgn0011676
ENSG00000007171 (predicted) ENSG00000168937	=	FBgn0011676_FBgn0011676
ENSG00000007171 (predicted) ENSG00000167494	=	FBgn0011676_FBgn0011676
ENSG00000007202 (predicted) ENSG00000147065	=	FBgn0035420_FBgn0011661
ENSG00000007202 (predicted) ENSG00000137710	=	FBgn0035420_FBgn0011661
ENSG00000007202 (predicted) ENSG00000092820	=	FBgn0035420_FBgn0011661
ENSG00000007216 (predicted) ENSG00000100599	=	FBgn0036816_FBgn0085443
ENSG00000007216 (predicted) ENSG00000132669	=	FBgn0036816_FBgn0085443
ENSG00000007216 (predicted) ENSG00000187994	=	FBgn0036816_FBgn0085443
ENSG00000007216 (predicted) ENSG00000174791	=	FBgn0036816_FBgn0085443
ENSG00000007237 (predicted) ENSG00000137944	=	FBgn0030076_FBgn0037955
ENSG00000007237 (predicted) ENSG00000171097	=	FBgn0030076_FBgn0037955
ENSG00000007237 (predicted) ENSG00000131475	=	FBgn0030076_FBgn0022027
ENSG00000007237 (predicted) ENSG00000186575	=	FBgn0030076_FBgn0086384
ENSG00000007255 (predicted) ENSG00000154330	=	FBgn0038323_FBgn0003076
ENSG00000007255 (predicted) ENSG00000204794	=	FBgn0038323_FBgn0003076
ENSG00000007255 (predicted) ENSG00000157828	=	FBgn0038323_FBgn0011284
ENSG00000007255 (predicted) ENSG00000100412	=	FBgn0038323_FBgn0010100
ENSG00000007255 (predicted) ENSG00000213760	=	FBgn0038323_FBgn0026753
ENSG00000007255 (predicted) ENSG00000133454	=	FBgn0038323_FBgn0026059
ENSG00000007255 (predicted) ENSG00000079739	=	FBgn0038323_FBgn0003076
ENSG00000007255 (predicted) ENSG00000170854	=	FBgn0038323_FBgn0029704
ENSG00000007255 (predicted) ENSG00000151418	=	FBgn0038323_FBgn0026753
ENSG00000007255 (predicted) ENSG00000129824	=	FBgn0038323_FBgn0011284
ENSG00000007255 (predicted) ENSG00000108010	=	FBgn0038323_FBgn0032509
ENSG00000007255 (predicted) ENSG00000196535	=	FBgn0038323_FBgn0026059
ENSG00000007255 (predicted) ENSG00000198034	=	FBgn0038323_FBgn0011284
ENSG00000007255 (predicted) ENSG00000121022	=	FBgn0038323_FBgn0027053
ENSG00000007255 (predicted) ENSG00000186008	=	FBgn0038323_FBgn0011284
ENSG00000007255 (predicted) ENSG00000136888	=	FBgn0038323_FBgn0026753
ENSG00000007255 (predicted) ENSG00000089157	=	FBgn0038323_FBgn0000100
ENSG00000007350 (predicted) ENSG00000171759	=	FBgn0037607_FBgn0001208
ENSG00000007350 (predicted) ENSG00000007372	=	FBgn0037607_FBgn0019650
ENSG00000007350 (predicted) ENSG00000178802	=	FBgn0036784_FBgn0037744
ENSG00000007350 (predicted) ENSG00000132768	=	FBgn0037607_FBgn0038272
ENSG00000007372 (known) ENSG00000117408	=	FBgn0019650_FBgn0038574
ENSG00000007372 (predicted) ENSG00000125378	=	FBgn0019650_FBgn0000490
ENSG00000007372 (predicted) ENSG00000214144	=	FBgn0019650_FBgn0001219
ENSG00000007372 (predicted) ENSG00000197905	=	FBgn0019650_FBgn0003345
ENSG00000007372 (predicted) ENSG00000124380	=	FBgn0019650_FBgn0021895
ENSG00000007372 (predicted) ENSG00000100316	=	FBgn0019650_FBgn0020910
ENSG00000007372 (predicted) ENSG00000011376	=	FBgn0019650_FBgn0027085
ENSG00000007372 (predicted) ENSG00000142871	=	FBgn0019650_FBgn0052183
ENSG00000007372 (predicted) ENSG00000151005	=	FBgn0019650_FBgn0037607
ENSG00000007372 (predicted) ENSG00000198963	=	FBgn0019650_FBgn0000448
ENSG00000007372 (predicted) ENSG00000175093	=	FBgn0019650_FBgn0026238
ENSG00000007372 (predicted) ENSG00000197622	=	FBgn0019650_FBgn0044823
ENSG00000007372 (predicted) ENSG00000204390	=	FBgn0019650_FBgn0001219
ENSG00000007372 (predicted) ENSG00000179115	=	FBgn0019650_FBgn0030007
ENSG00000007372 (predicted) ENSG00000168610	=	FBgn0019650_FBgn0016917
ENSG00000007372 (predicted) ENSG00000187079	=	FBgn0019650_FBgn0003345
ENSG00000007372 (predicted) ENSG00000186432	=	FBgn0019650_FBgn0027338
ENSG00000007372 (predicted) ENSG00000173757	=	FBgn0019650_FBgn0016917
ENSG00000007372 (predicted) ENSG00000104415	=	FBgn0019650_FBgn0052183
ENSG00000007372 (predicted) ENSG00000172869	=	FBgn0019650_FBgn0023458
ENSG00000007372 (predicted) ENSG00000138378	=	FBgn0019650_FBgn0016917
ENSG00000007372 (predicted) ENSG00000123374	=	FBgn0019650_FBgn0004107
ENSG00000007372 (predicted) ENSG00000108504	=	FBgn0019650_FBgn0004107
ENSG00000007372 (predicted) ENSG00000179335	=	FBgn0019650_FBgn0053553
ENSG00000007372 (predicted) ENSG00000170836	=	FBgn0019650_FBgn0022768
ENSG00000007372 (predicted) ENSG00000149273	=	FBgn0019650_FBgn0002622
ENSG00000007372 (predicted) ENSG00000170581	=	FBgn0019650_FBgn0016917
ENSG00000007372 (predicted) ENSG00000007866	=	FBgn0019650_FBgn0003345
ENSG00000007372 (predicted) ENSG00000118523	=	FBgn0019650_FBgn0052183
ENSG00000007372 (predicted) ENSG00000104093	=	FBgn0019650_FBgn0023458
ENSG00000007372 (predicted) ENSG00000125845	=	FBgn0019650_FBgn0000490
ENSG00000007372 (predicted) ENSG00000136999	=	FBgn0019650_FBgn0052183
ENSG00000007372 (predicted) ENSG00000115306	=	FBgn0019650_FBgn0003471
ENSG00000007372 (predicted) ENSG00000126803	=	FBgn0019650_FBgn0001219
ENSG00000007372 (predicted) ENSG00000126561	=	FBgn0019650_FBgn0016917
ENSG00000007372 (predicted) ENSG00000074219	=	FBgn0019650_FBgn0003345
ENSG00000007372 (predicted) ENSG00000140986	=	FBgn0019650_FBgn0020910
ENSG00000007372 (predicted) ENSG00000064205	=	FBgn0019650_FBgn0052183
ENSG00000007372 (predicted) ENSG00000069667	=	FBgn0019650_FBgn0000448
ENSG00000007372 (predicted) ENSG00000143365	=	FBgn0019650_FBgn0000448
ENSG00000007372 (predicted) ENSG00000070182	=	FBgn0019650_FBgn0003471
ENSG00000007372 (predicted) ENSG00000173898	=	FBgn0019650_FBgn0003471
ENSG00000007372 (predicted) ENSG00000204388	=	FBgn0019650_FBgn0001219
ENSG00000007372 (predicted) ENSG00000115415	=	FBgn0019650_FBgn0016917
ENSG00000007372 (predicted) ENSG00000102753	=	FBgn0019650_FBgn0027338
ENSG00000007372 (predicted) ENSG00000138698	=	FBgn0019650_FBgn0022960
ENSG00000007372 (predicted) ENSG00000171621	=	FBgn0019650_FBgn0026238
ENSG00000007372 (predicted) ENSG00000086102	=	FBgn0019650_FBgn0001978
ENSG00000007372 (predicted) ENSG00000112761	=	FBgn0019650_FBgn0052183
ENSG00000007372 (predicted) ENSG00000158985	=	FBgn0019650_FBgn0044823
ENSG00000007372 (predicted) ENSG00000109971	=	FBgn0019650_FBgn0001219
ENSG00000007372 (predicted) ENSG00000176894	=	FBgn0019650_FBgn0023517
ENSG00000007372 (predicted) ENSG00000122034	=	FBgn0019650_FBgn0030787
ENSG00000007372 (predicted) ENSG00000070444	=	FBgn0019650_FBgn0023215
ENSG00000007372 (predicted) ENSG00000166888	=	FBgn0019650_FBgn0016917
ENSG00000007372 (predicted) ENSG00000173110	=	FBgn0019650_FBgn0001219
ENSG00000007372 (predicted) ENSG00000164329	=	FBgn0019650_FBgn0030353
ENSG00000007372 (predicted) ENSG00000147162	=	FBgn0019650_FBgn0040295
ENSG00000007372 (predicted) ENSG00000163931	=	FBgn0019650_FBgn0037607
ENSG00000007372 (predicted) ENSG00000204389	=	FBgn0019650_FBgn0001219
ENSG00000007372 (predicted) ENSG00000105771	=	FBgn0019650_FBgn0023520
ENSG00000007372 (predicted) ENSG00000167904	=	FBgn0019650_FBgn0085377
ENSG00000007392 (predicted) ENSG00000137936	=	FBgn0036734_FBgn0031762
ENSG00000007392 (predicted) ENSG00000095370	=	FBgn0036734_FBgn0031762
ENSG00000007392 (predicted) ENSG00000070444	=	FBgn0036734_FBgn0023215
ENSG00000007516 (predicted) ENSG00000175766	=	FBgn0035756_FBgn0035860
ENSG00000007516 (predicted) ENSG00000113328	=	FBgn0035756_FBgn0039858
ENSG00000007516 (predicted) ENSG00000147382	=	FBgn0035756_FBgn0051232
ENSG00000007516 (predicted) ENSG00000142731	=	FBgn0035756_FBgn0026371
ENSG00000007516 (predicted) ENSG00000118816	=	FBgn0035756_FBgn0039858
ENSG00000007516 (predicted) ENSG00000116670	=	FBgn0035756_FBgn0037345
ENSG00000007516 (predicted) ENSG00000182197	=	FBgn0035756_FBgn0020245
ENSG00000007516 (predicted) ENSG00000158008	=	FBgn0035756_FBgn0020245
ENSG00000007516 (predicted) ENSG00000205089	=	FBgn0035756_FBgn0039858
ENSG00000007516 (predicted) ENSG00000205250	=	FBgn0035756_FBgn0024371
ENSG00000007516 (predicted) ENSG00000170917	=	FBgn0035756_FBgn0030668
ENSG00000007516 (predicted) ENSG00000113558	=	FBgn0035756_FBgn0026176
ENSG00000007516 (predicted) ENSG00000133740	=	FBgn0035756_FBgn0024371
ENSG00000007516 (predicted) ENSG00000151247	=	FBgn0035756_FBgn0035860
ENSG00000007516 (predicted) ENSG00000138764	=	FBgn0035756_FBgn0039858
ENSG00000007545 (predicted) ENSG00000132646	=	FBgn0000376_FBgn0005655
ENSG00000007866 (known) ENSG00000018408	=	FBgn0003345_FBgn0034970
ENSG00000007866 (predicted) ENSG00000137693	=	FBgn0003345_FBgn0034970
ENSG00000007866 (predicted) ENSG00000076242	=	FBgn0003345_FBgn0011659
ENSG00000007866 (predicted) ENSG00000164330	=	FBgn0003345_FBgn0001319
ENSG00000007866 (predicted) ENSG00000186575	=	FBgn0003345_FBgn0086384
ENSG00000007866 (predicted) ENSG00000198924	=	FBgn0003345_FBgn0037338
ENSG00000007866 (predicted) ENSG00000160075	=	FBgn0003345_FBgn0031054
ENSG00000007866 (predicted) ENSG00000088881	=	FBgn0003345_FBgn0001319
ENSG00000007866 (predicted) ENSG00000108001	=	FBgn0003345_FBgn0001319
ENSG00000007866 (predicted) ENSG00000099956	=	FBgn0003345_FBgn0011715
ENSG00000007866 (predicted) ENSG00000102243	=	FBgn0003345_FBgn0003975
ENSG00000007866 (predicted) ENSG00000186223	=	FBgn0003345_FBgn0031054
ENSG00000007866 (predicted) ENSG00000170162	=	FBgn0003345_FBgn0003975
ENSG00000007866 (predicted) ENSG00000206538	=	FBgn0003345_FBgn0003975
ENSG00000007866 (predicted) ENSG00000124222	=	FBgn0003345_FBgn0031106
ENSG00000007866 (predicted) ENSG00000186232	=	FBgn0003345_FBgn0031054
ENSG00000007923 (predicted) ENSG00000182973	=	FBgn0033918_FBgn0028495
ENSG00000007968 (known) ENSG00000114126	=	FBgn0011766_FBgn0011763
ENSG00000007968 (known) ENSG00000139687	=	FBgn0011766_FBgn0015799
ENSG00000007968 (known) ENSG00000198176	=	FBgn0011766_FBgn0011763
ENSG00000007968 (predicted) ENSG00000124217	=	FBgn0011766_FBgn0032054
ENSG00000007968 (predicted) ENSG00000145386	=	FBgn0011766_FBgn0000404
ENSG00000007968 (predicted) ENSG00000133101	=	FBgn0011766_FBgn0000404
ENSG00000007968 (predicted) ENSG00000205250	=	FBgn0011766_FBgn0024371
ENSG00000007968 (predicted) ENSG00000103479	=	FBgn0011766_FBgn0015799
ENSG00000007968 (predicted) ENSG00000102054	=	FBgn0011766_FBgn0015610
ENSG00000007968 (predicted) ENSG00000183434	=	FBgn0011766_FBgn0011763
ENSG00000007968 (predicted) ENSG00000080839	=	FBgn0011766_FBgn0015799
ENSG00000007968 (predicted) ENSG00000133740	=	FBgn0011766_FBgn0024371
ENSG00000007968 (predicted) ENSG00000170312	=	FBgn0011766_FBgn0004106
ENSG00000007968 (predicted) ENSG00000162521	=	FBgn0011766_FBgn0015610
ENSG00000008083 (predicted) ENSG00000100056	=	FBgn0036004_FBgn0023506
ENSG00000008128 (predicted) ENSG00000152284	=	FBgn0013435_FBgn0085432
ENSG00000008128 (predicted) ENSG00000104872	=	FBgn0013435_FBgn0032455
ENSG00000008128 (predicted) ENSG00000158246	=	FBgn0013435_FBgn0050497
ENSG00000008128 (predicted) ENSG00000148737	=	FBgn0013435_FBgn0085432
ENSG00000008128 (predicted) ENSG00000196814	=	FBgn0013435_FBgn0030894
ENSG00000008128 (predicted) ENSG00000138795	=	FBgn0013435_FBgn0085432
ENSG00000008128 (predicted) ENSG00000185078	=	FBgn0013435_FBgn0015756
ENSG00000008128 (predicted) ENSG00000081059	=	FBgn0013435_FBgn0085432
ENSG00000008128 (predicted) ENSG00000141971	=	FBgn0013435_FBgn0030894
ENSG00000008128 (predicted) ENSG00000187790	=	FBgn0013435_FBgn0038889
ENSG00000008128 (predicted) ENSG00000112773	=	FBgn0013435_FBgn0050497
ENSG00000008128 (predicted) ENSG00000189229	=	FBgn0013435_FBgn0013435
ENSG00000008128 (predicted) ENSG00000183508	=	FBgn0013435_FBgn0050497
ENSG00000008128 (predicted) ENSG00000115297	=	FBgn0013435_FBgn0004863
ENSG00000008128 (predicted) ENSG00000147382	=	FBgn0013435_FBgn0051232
ENSG00000008128 (predicted) ENSG00000132646	=	FBgn0013435_FBgn0032813
ENSG00000008128 (predicted) ENSG00000107807	=	FBgn0013435_FBgn0004863
ENSG00000008128 (predicted) ENSG00000164438	=	FBgn0013435_FBgn0004863
ENSG00000008128 (predicted) ENSG00000174016	=	FBgn0013435_FBgn0050497
ENSG00000008128 (predicted) ENSG00000008128	=	FBgn0013435_FBgn0013435
ENSG00000008128 (predicted) ENSG00000108963	=	FBgn0013435_FBgn0036194
ENSG00000008128 (predicted) ENSG00000163682	=	FBgn0013435_FBgn0015756
ENSG00000008128 (predicted) ENSG00000152520	=	FBgn0013435_FBgn0035397
ENSG00000008128 (predicted) ENSG00000163093	=	FBgn0013435_FBgn0037280
ENSG00000008128 (predicted) ENSG00000112357	=	FBgn0013435_FBgn0035922
ENSG00000008128 (predicted) ENSG00000185324	=	FBgn0013435_FBgn0013435
ENSG00000008130 (predicted) ENSG00000008130	=	FBgn0033853_FBgn0053156/FBgn0053156_FBgn0053156
ENSG00000008130 (predicted) ENSG00000130414	=	FBgn0053156_FBgn0019957
ENSG00000008130 (predicted) ENSG00000048405	=	FBgn0053156_FBgn0037379
ENSG00000008196 (predicted) ENSG00000213859	=	FBgn0023417_FBgn0034636
ENSG00000008196 (predicted) ENSG00000188997	=	FBgn0023417_FBgn0034636
ENSG00000008196 (predicted) ENSG00000134504	=	FBgn0023417_FBgn0034636
ENSG00000008196 (predicted) ENSG00000153885	=	FBgn0023417_FBgn0034636
ENSG00000008196 (predicted) ENSG00000168301	=	FBgn0023417_FBgn0034636
ENSG00000008196 (predicted) ENSG00000171759	=	FBgn0023417_FBgn0001208
ENSG00000008197 (predicted) ENSG00000134504	=	FBgn0023417_FBgn0034636
ENSG00000008197 (predicted) ENSG00000188997	=	FBgn0023417_FBgn0034636
ENSG00000008197 (predicted) ENSG00000168301	=	FBgn0023417_FBgn0034636
ENSG00000008197 (predicted) ENSG00000171759	=	FBgn0023417_FBgn0001208
ENSG00000008197 (predicted) ENSG00000153885	=	FBgn0023417_FBgn0034636
ENSG00000008197 (predicted) ENSG00000213859	=	FBgn0023417_FBgn0034636
ENSG00000008283 (predicted) ENSG00000105402	=	FBgn0035321_FBgn0011712
ENSG00000008283 (predicted) ENSG00000125814	=	FBgn0035321_FBgn0011712
ENSG00000008323 (predicted) ENSG00000172399	=	FBgn0036943_FBgn0035917
ENSG00000008323 (predicted) ENSG00000160360	=	FBgn0036943_FBgn0040080
ENSG00000008323 (predicted) ENSG00000112685	=	FBgn0036943_FBgn0031537
ENSG00000008323 (predicted) ENSG00000185787	=	FBgn0036943_FBgn0027378
ENSG00000008323 (predicted) ENSG00000160957	=	FBgn0036943_FBgn0040290
ENSG00000008323 (predicted) ENSG00000171992	=	FBgn0036943_FBgn0035917
ENSG00000008323 (predicted) ENSG00000172403	=	FBgn0036943_FBgn0035917
ENSG00000008323 (predicted) ENSG00000164591	=	FBgn0036943_FBgn0035917
ENSG00000008323 (predicted) ENSG00000166317	=	FBgn0036943_FBgn0035917
ENSG00000008323 (predicted) ENSG00000123562	=	FBgn0036943_FBgn0027378
ENSG00000008323 (predicted) ENSG00000121957	=	FBgn0036943_FBgn0040080
ENSG00000008382 (predicted) ENSG00000047621	=	FBgn0032348_FBgn0039589
ENSG00000008735 (predicted) ENSG00000104892	=	FBgn0040281_FBgn0010235
ENSG00000008735 (predicted) ENSG00000137171	=	FBgn0040281_FBgn0010235
ENSG00000008735 (predicted) ENSG00000008735	=	FBgn0040281_FBgn0040281
ENSG00000008735 (predicted) ENSG00000174996	=	FBgn0040281_FBgn0010235
ENSG00000008735 (predicted) ENSG00000126214	=	FBgn0040281_FBgn0010235
ENSG00000008735 (predicted) ENSG00000121653	=	FBgn0040281_FBgn0040281
ENSG00000008853 (predicted) ENSG00000165782	=	FBgn0036980_FBgn0036058
ENSG00000008853 (predicted) ENSG00000196678	=	FBgn0036980_FBgn0034685
ENSG00000008853 (predicted) ENSG00000166317	=	FBgn0036980_FBgn0035917
ENSG00000008853 (predicted) ENSG00000155099	=	FBgn0036980_FBgn0036058
ENSG00000008853 (predicted) ENSG00000117419	=	FBgn0036980_FBgn0034685
ENSG00000008853 (predicted) ENSG00000104626	=	FBgn0036980_FBgn0034685
ENSG00000008853 (predicted) ENSG00000172399	=	FBgn0036980_FBgn0035917
ENSG00000008853 (predicted) ENSG00000164591	=	FBgn0036980_FBgn0035917
ENSG00000008853 (predicted) ENSG00000074266	=	FBgn0036980_FBgn0000588
ENSG00000008853 (predicted) ENSG00000103326	=	FBgn0036980_FBgn0003464
ENSG00000008853 (predicted) ENSG00000172403	=	FBgn0036980_FBgn0035917
ENSG00000008853 (predicted) ENSG00000171992	=	FBgn0036980_FBgn0035917
ENSG00000008952 (predicted) ENSG00000134057	=	FBgn0011584_FBgn0000405
ENSG00000008952 (predicted) ENSG00000157456	=	FBgn0011584_FBgn0000405
ENSG00000008988 (predicted) ENSG00000153560	=	FBgn0019936_FBgn0050011
ENSG00000008988 (predicted) ENSG00000169679	=	FBgn0019936_FBgn0031696
ENSG00000008988 (predicted) ENSG00000115112	=	FBgn0019936_FBgn0050011
ENSG00000008988 (predicted) ENSG00000171097	=	FBgn0019936_FBgn0037955
ENSG00000008988 (predicted) ENSG00000065457	=	FBgn0019936_FBgn0028658
ENSG00000008988 (predicted) ENSG00000143553	=	FBgn0019936_FBgn0031455
ENSG00000008988 (predicted) ENSG00000112078	=	FBgn0019936_FBgn0035107
ENSG00000008988 (predicted) ENSG00000137944	=	FBgn0019936_FBgn0037955
ENSG00000008988 (predicted) ENSG00000138802	=	FBgn0019936_FBgn0033460
ENSG00000008988 (predicted) ENSG00000009844	=	FBgn0019936_FBgn0035251
ENSG00000008988 (predicted) ENSG00000124702	=	FBgn0019936_FBgn0030053
ENSG00000008988 (predicted) ENSG00000148925	=	FBgn0019936_FBgn0035107
ENSG00000008988 (predicted) ENSG00000121350	=	FBgn0019936_FBgn0032846
ENSG00000008988 (predicted) ENSG00000099940	=	FBgn0019936_FBgn0034913
ENSG00000008988 (predicted) ENSG00000135457	=	FBgn0019936_FBgn0050011
ENSG00000008988 (predicted) ENSG00000160049	=	FBgn0019936_FBgn0024732
ENSG00000008988 (predicted) ENSG00000135070	=	FBgn0019936_FBgn0026666
ENSG00000008988 (predicted) ENSG00000113615	=	FBgn0019936_FBgn0033460
ENSG00000008988 (predicted) ENSG00000139437	=	FBgn0019936_FBgn0046225
ENSG00000008988 (predicted) ENSG00000217416	=	FBgn0019936_FBgn0026666
ENSG00000009307 (predicted) ENSG00000160271	=	FBgn0035895_FBgn0026376
ENSG00000009307 (predicted) ENSG00000184708	=	FBgn0035895_FBgn0052016
ENSG00000009307 (predicted) ENSG00000165714	=	FBgn0035895_FBgn0030346
ENSG00000009307 (predicted) ENSG00000159496	=	FBgn0035895_FBgn0026376
ENSG00000009307 (predicted) ENSG00000204218	=	FBgn0035895_FBgn0026376
ENSG00000009307 (predicted) ENSG00000143344	=	FBgn0035895_FBgn0026376
ENSG00000009307 (predicted) ENSG00000139726	=	FBgn0035895_FBgn0030802
ENSG00000009307 (predicted) ENSG00000205517	=	FBgn0035895_FBgn0026376
ENSG00000009335 (predicted) ENSG00000078140	=	FBgn0034989_FBgn0015321
ENSG00000009413 (predicted) ENSG00000167461	=	FBgn0002891_FBgn0015796
ENSG00000009413 (predicted) ENSG00000076242	=	FBgn0002891_FBgn0011659
ENSG00000009413 (predicted) ENSG00000166128	=	FBgn0002891_FBgn0015796
ENSG00000009709 (predicted) ENSG00000167858	=	FBgn0001148_FBgn0035638
ENSG00000009765 (predicted) ENSG00000150787	=	FBgn0036125_FBgn0003141
ENSG00000009844 (predicted) ENSG00000087008	=	FBgn0035251_FBgn0031813
ENSG00000009844 (predicted) ENSG00000100219	=	FBgn0035251_FBgn0021872
ENSG00000009844 (predicted) ENSG00000168264	=	FBgn0035251_FBgn0030400
ENSG00000009844 (predicted) ENSG00000047230	=	FBgn0035251_FBgn0036478
ENSG00000009844 (predicted) ENSG00000138942	=	FBgn0035251_FBgn0052581/FBgn0035251_FBgn0030693
ENSG00000009844 (predicted) ENSG00000205408	=	FBgn0035251_FBgn0052581/FBgn0035251_FBgn0030693
ENSG00000009844 (predicted) ENSG00000076770	=	FBgn0035251_FBgn0053197
ENSG00000009844 (predicted) ENSG00000119669	=	FBgn0035251_FBgn0030400
ENSG00000009844 (predicted) ENSG00000139793	=	FBgn0035251_FBgn0053197
ENSG00000009844 (predicted) ENSG00000152601	=	FBgn0035251_FBgn0053197
ENSG00000009844 (predicted) ENSG00000117360	=	FBgn0035251_FBgn0036915
ENSG00000009844 (predicted) ENSG00000109846	=	FBgn0035251_FBgn0001225
ENSG00000009844 (predicted) ENSG00000132612	=	FBgn0035251_FBgn0027605
ENSG00000009844 (predicted) ENSG00000170604	=	FBgn0035251_FBgn0030400
ENSG00000009844 (predicted) ENSG00000119541	=	FBgn0035251_FBgn0027605
ENSG00000009844 (predicted) ENSG00000160202	=	FBgn0035251_FBgn0001225
ENSG00000009844 (predicted) ENSG00000099797	=	FBgn0035251_FBgn0035471
ENSG00000009844 (predicted) ENSG00000033030	=	FBgn0035251_FBgn0035021
ENSG00000009844 (predicted) ENSG00000205678	=	FBgn0035251_FBgn0035471
ENSG00000009844 (predicted) ENSG00000090013	=	FBgn0035251_FBgn0037749
ENSG00000009844 (predicted) ENSG00000204308	=	FBgn0035251_FBgn0030693/FBgn0035251_FBgn0052581
ENSG00000009844 (predicted) ENSG00000100281	=	FBgn0035251_FBgn0029936
ENSG00000009844 (predicted) ENSG00000171793	=	FBgn0035251_FBgn0036478
ENSG00000009950 (predicted) ENSG00000213453	=	FBgn0032940_FBgn0015222
ENSG00000009950 (predicted) ENSG00000175602	=	FBgn0032940_FBgn0031488
ENSG00000009950 (predicted) ENSG00000205476	=	FBgn0032940_FBgn0031488
ENSG00000009950 (predicted) ENSG00000181867	=	FBgn0032940_FBgn0015222
ENSG00000009950 (predicted) ENSG00000219186	=	FBgn0032940_FBgn0015222
ENSG00000009950 (predicted) ENSG00000146221	=	FBgn0032940_FBgn0037398
ENSG00000009950 (predicted) ENSG00000219507	=	FBgn0032940_FBgn0015222
ENSG00000009950 (predicted) ENSG00000176108	=	FBgn0032940_FBgn0034744
ENSG00000009950 (predicted) ENSG00000132446	=	FBgn0032940_FBgn0015222
ENSG00000009950 (predicted) ENSG00000087086	=	FBgn0032940_FBgn0015222
ENSG00000009950 (predicted) ENSG00000124160	=	FBgn0032940_FBgn0024542
ENSG00000009950 (predicted) ENSG00000167110	=	FBgn0032940_FBgn0034697
ENSG00000009950 (predicted) ENSG00000055813	=	FBgn0032940_FBgn0031488
ENSG00000009950 (predicted) ENSG00000167996	=	FBgn0032940_FBgn0015222
ENSG00000009950 (predicted) ENSG00000108788	=	FBgn0032940_FBgn0039509
ENSG00000010017 (predicted) ENSG00000175766	=	FBgn0033522_FBgn0015218
ENSG00000010017 (predicted) ENSG00000166578	=	FBgn0033522_FBgn0037454
ENSG00000010017 (predicted) ENSG00000179950	=	FBgn0033522_FBgn0028577
ENSG00000010017 (predicted) ENSG00000151247	=	FBgn0033522_FBgn0015218
ENSG00000010017 (predicted) ENSG00000105879	=	FBgn0033522_FBgn0032812
ENSG00000010017 (predicted) ENSG00000102984	=	FBgn0033522_FBgn0029893
ENSG00000010017 (predicted) ENSG00000175809	=	FBgn0033522_FBgn0032812
ENSG00000010030 (predicted) ENSG00000139083	=	FBgn0000097_FBgn0000097
ENSG00000010030 (predicted) ENSG00000181192	=	FBgn0000097_FBgn0039827
ENSG00000010030 (predicted) ENSG00000115392	=	FBgn0000097_FBgn0037781
ENSG00000010030 (predicted) ENSG00000122965	=	FBgn0000097_FBgn0036018
ENSG00000010030 (predicted) ENSG00000010030	=	FBgn0000097_FBgn0000097
ENSG00000010244 (predicted) ENSG00000171155	=	FBgn0032600_FBgn0030984
ENSG00000010244 (predicted) ENSG00000106392	=	FBgn0032600_FBgn0030984
ENSG00000010256 (predicted) ENSG00000158246	=	FBgn0038271_FBgn0050497
ENSG00000010256 (predicted) ENSG00000082014	=	FBgn0038271_FBgn0025463
ENSG00000010256 (predicted) ENSG00000108604	=	FBgn0038271_FBgn0025463
ENSG00000010256 (predicted) ENSG00000066117	=	FBgn0038271_FBgn0025463
ENSG00000010256 (predicted) ENSG00000111859	=	FBgn0038271_FBgn0035101
ENSG00000010256 (predicted) ENSG00000179950	=	FBgn0038271_FBgn0028577
ENSG00000010256 (predicted) ENSG00000165388	=	FBgn0038271_FBgn0035643
ENSG00000010256 (predicted) ENSG00000050820	=	FBgn0038271_FBgn0035101
ENSG00000010256 (predicted) ENSG00000100129	=	FBgn0038271_FBgn0036258
ENSG00000010256 (predicted) ENSG00000174016	=	FBgn0038271_FBgn0050497
ENSG00000010256 (predicted) ENSG00000089163	=	FBgn0038271_FBgn0029783
ENSG00000010256 (predicted) ENSG00000183508	=	FBgn0038271_FBgn0050497
ENSG00000010256 (predicted) ENSG00000087589	=	FBgn0038271_FBgn0035101
ENSG00000010256 (predicted) ENSG00000153060	=	FBgn0038271_FBgn0040028
ENSG00000010256 (predicted) ENSG00000152784	=	FBgn0038271_FBgn0035643
ENSG00000010256 (predicted) ENSG00000100842	=	FBgn0038271_FBgn0035101
ENSG00000010256 (predicted) ENSG00000112773	=	FBgn0038271_FBgn0050497
ENSG00000010256 (predicted) ENSG00000125409	=	FBgn0038271_FBgn0040028
ENSG00000010256 (predicted) ENSG00000128965	=	FBgn0038271_FBgn0039109
ENSG00000010270 (predicted) ENSG00000178802	=	FBgn0035028_FBgn0037744
ENSG00000010278 (predicted) ENSG00000112685	=	FBgn0035936_FBgn0031537
ENSG00000010292 (predicted) ENSG00000204815	=	FBgn0039680_FBgn0034692
ENSG00000010318 (predicted) ENSG00000133612	=	FBgn0005683_FBgn0028509
ENSG00000010318 (predicted) ENSG00000116001	=	FBgn0005683_FBgn0085383
ENSG00000010318 (predicted) ENSG00000157985	=	FBgn0005683_FBgn0028509
ENSG00000010318 (predicted) ENSG00000092820	=	FBgn0031091_FBgn0011661
ENSG00000010318 (predicted) ENSG00000115145	=	FBgn0005683_FBgn0027363
ENSG00000010318 (predicted) ENSG00000185565	=	FBgn0005683_FBgn0051646
ENSG00000010318 (predicted) ENSG00000011304	=	FBgn0005683_FBgn0011224
ENSG00000010318 (predicted) ENSG00000051180	=	FBgn0005683_FBgn0003479
ENSG00000010318 (predicted) ENSG00000182667	=	FBgn0005683_FBgn0051646
ENSG00000010318 (predicted) ENSG00000147065	=	FBgn0031091_FBgn0011661
ENSG00000010318 (predicted) ENSG00000179950	=	FBgn0005683_FBgn0028577
ENSG00000010318 (predicted) ENSG00000177508	=	FBgn0005683_FBgn0015904
ENSG00000010318 (predicted) ENSG00000183715	=	FBgn0005683_FBgn0051646
ENSG00000010318 (predicted) ENSG00000147162	=	FBgn0005683_FBgn0040295
ENSG00000010318 (predicted) ENSG00000142549	=	FBgn0005683_FBgn0051646
ENSG00000010318 (predicted) ENSG00000119938	=	FBgn0005683_FBgn0036428
ENSG00000010318 (predicted) ENSG00000204172	=	FBgn0005683_FBgn0028509
ENSG00000010318 (predicted) ENSG00000170549	=	FBgn0005683_FBgn0015904
ENSG00000010318 (predicted) ENSG00000174194	=	FBgn0005683_FBgn0028509
ENSG00000010318 (predicted) ENSG00000188234	=	FBgn0005683_FBgn0028509
ENSG00000010318 (predicted) ENSG00000104872	=	FBgn0031091_FBgn0032455
ENSG00000010318 (predicted) ENSG00000170604	=	FBgn0005683_FBgn0030400
ENSG00000010318 (predicted) ENSG00000172650	=	FBgn0005683_FBgn0028509
ENSG00000010318 (predicted) ENSG00000159387	=	FBgn0005683_FBgn0015904
ENSG00000010318 (predicted) ENSG00000157181	=	FBgn0005683_FBgn0036286
ENSG00000010318 (predicted) ENSG00000153339	=	FBgn0031091_FBgn0036894
ENSG00000010318 (predicted) ENSG00000157045	=	FBgn0005683_FBgn0034371
ENSG00000010318 (predicted) ENSG00000148834	=	FBgn0005683_FBgn0035906
ENSG00000010318 (predicted) ENSG00000171621	=	FBgn0005683_FBgn0026238
ENSG00000010318 (predicted) ENSG00000012061	=	FBgn0005683_FBgn0028434
ENSG00000010318 (predicted) ENSG00000065621	=	FBgn0005683_FBgn0035906
ENSG00000010318 (predicted) ENSG00000135439	=	FBgn0005683_FBgn0028509
ENSG00000010318 (predicted) ENSG00000173281	=	FBgn0005683_FBgn0036428
ENSG00000010318 (predicted) ENSG00000119314	=	FBgn0005683_FBgn0011224
ENSG00000010318 (predicted) ENSG00000119669	=	FBgn0005683_FBgn0030400
ENSG00000010318 (predicted) ENSG00000172260	=	FBgn0005683_FBgn0051646
ENSG00000010318 (predicted) ENSG00000113430	=	FBgn0005683_FBgn0015904
ENSG00000010318 (predicted) ENSG00000168264	=	FBgn0005683_FBgn0030400
ENSG00000010318 (predicted) ENSG00000175093	=	FBgn0005683_FBgn0026238
ENSG00000010318 (predicted) ENSG00000102393	=	FBgn0005683_FBgn0032192/FBgn0031091_FBgn0034117
ENSG00000010318 (predicted) ENSG00000136738	=	FBgn0005683_FBgn0027363
ENSG00000010318 (predicted) ENSG00000204169	=	FBgn0005683_FBgn0028509
ENSG00000010318 (predicted) ENSG00000204149	=	FBgn0005683_FBgn0028509
ENSG00000010318 (predicted) ENSG00000151303	=	FBgn0005683_FBgn0028509
ENSG00000010318 (predicted) ENSG00000112237	=	FBgn0005683_FBgn0004597
ENSG00000010318 (predicted) ENSG00000198951	=	FBgn0005683_FBgn0032192/FBgn0031091_FBgn0034117
ENSG00000010318 (predicted) ENSG00000117569	=	FBgn0005683_FBgn0011224
ENSG00000010318 (predicted) ENSG00000137710	=	FBgn0031091_FBgn0011661
ENSG00000010318 (predicted) ENSG00000151923	=	FBgn0005683_FBgn0085383
ENSG00000010318 (predicted) ENSG00000198035	=	FBgn0005683_FBgn0028509
ENSG00000010319 (predicted) ENSG00000109670	=	FBgn0011260_FBgn0041171
ENSG00000010319 (predicted) ENSG00000138107	=	FBgn0011260_FBgn0011745
ENSG00000010319 (predicted) ENSG00000169126	=	FBgn0011260_FBgn0031905
ENSG00000010319 (predicted) ENSG00000137270	=	FBgn0011260_FBgn0019809
ENSG00000010319 (predicted) ENSG00000090061	=	FBgn0011260_FBgn0025674
ENSG00000010319 (predicted) ENSG00000126254	=	FBgn0011260_FBgn0037342
ENSG00000010319 (predicted) ENSG00000124827	=	FBgn0011260_FBgn0019809
ENSG00000010319 (predicted) ENSG00000115073	=	FBgn0011260_FBgn0011745
ENSG00000011007 (predicted) ENSG00000145730	=	FBgn0039066_FBgn0020623
ENSG00000011007 (predicted) ENSG00000162869	=	FBgn0039066_FBgn0039204
ENSG00000011007 (predicted) ENSG00000101343	=	FBgn0039066_FBgn0000377
ENSG00000011009 (predicted) ENSG00000100281	=	FBgn0042138_FBgn0029936
ENSG00000011052 (predicted) ENSG00000087152	=	FBgn0000150_FBgn0036804
ENSG00000011052 (predicted) ENSG00000163875	=	FBgn0000150_FBgn0035624
ENSG00000011052 (predicted) ENSG00000146425	=	FBgn0000150_FBgn0024432
ENSG00000011132 (predicted) ENSG00000117425	=	FBgn0026313_FBgn0003892
ENSG00000011132 (predicted) ENSG00000184752	=	FBgn0026313_FBgn0031436
ENSG00000011132 (predicted) ENSG00000099849	=	FBgn0026313_FBgn0039352/FBgn0052677_FBgn0039352
ENSG00000011132 (predicted) ENSG00000185920	=	FBgn0026313_FBgn0003892
ENSG00000011132 (predicted) ENSG00000214310	=	FBgn0026313_FBgn0039713
ENSG00000011132 (predicted) ENSG00000123094	=	FBgn0026313_FBgn0039352/FBgn0052677_FBgn0039352
ENSG00000011132 (predicted) ENSG00000142937	=	FBgn0026313_FBgn0039713
ENSG00000011143 (predicted) ENSG00000103723	=	FBgn0038342_FBgn0003210
ENSG00000011143 (predicted) ENSG00000204852	=	FBgn0038342_FBgn0031783
ENSG00000011143 (predicted) ENSG00000132842	=	FBgn0038342_FBgn0003210
ENSG00000011143 (predicted) ENSG00000171759	=	FBgn0038342_FBgn0001208
ENSG00000011143 (predicted) ENSG00000168778	=	FBgn0038342_FBgn0031783
ENSG00000011143 (predicted) ENSG00000156603	=	FBgn0038342_FBgn0036761
ENSG00000011143 (predicted) ENSG00000119977	=	FBgn0038342_FBgn0031783
ENSG00000011143 (predicted) ENSG00000061794	=	FBgn0038342_FBgn0035374
ENSG00000011260 (predicted) ENSG00000103266	=	FBgn0022070_FBgn0027052
ENSG00000011295 (predicted) ENSG00000183434	=	FBgn0032744_FBgn0011763
ENSG00000011295 (predicted) ENSG00000198176	=	FBgn0032744_FBgn0011763
ENSG00000011295 (predicted) ENSG00000213123	=	FBgn0032744_FBgn0037773
ENSG00000011295 (predicted) ENSG00000114126	=	FBgn0032744_FBgn0011763
ENSG00000011304 (predicted) ENSG00000118816	=	FBgn0011224_FBgn0039858
ENSG00000011304 (predicted) ENSG00000173207	=	FBgn0011224_FBgn0037613
ENSG00000011304 (predicted) ENSG00000203857	=	FBgn0011224_FBgn0036698
ENSG00000011304 (predicted) ENSG00000133101	=	FBgn0011224_FBgn0000404
ENSG00000011304 (predicted) ENSG00000092140	=	FBgn0011224_FBgn0005683
ENSG00000011304 (predicted) ENSG00000123975	=	FBgn0011224_FBgn0037613
ENSG00000011304 (predicted) ENSG00000138764	=	FBgn0011224_FBgn0039858
ENSG00000011304 (predicted) ENSG00000088881	=	FBgn0011224_FBgn0001319
ENSG00000011304 (predicted) ENSG00000090061	=	FBgn0011224_FBgn0025674
ENSG00000011304 (predicted) ENSG00000068903	=	FBgn0011224_FBgn0038788
ENSG00000011304 (predicted) ENSG00000134480	=	FBgn0011224_FBgn0022936
ENSG00000011304 (predicted) ENSG00000187481	=	FBgn0011224_FBgn0036698
ENSG00000011304 (predicted) ENSG00000133740	=	FBgn0011224_FBgn0024371
ENSG00000011304 (predicted) ENSG00000203859	=	FBgn0011224_FBgn0036698
ENSG00000011304 (predicted) ENSG00000081377	=	FBgn0011224_FBgn0031952
ENSG00000011304 (predicted) ENSG00000135083	=	FBgn0011224_FBgn0010317
ENSG00000011304 (predicted) ENSG00000108001	=	FBgn0011224_FBgn0001319
ENSG00000011304 (predicted) ENSG00000205250	=	FBgn0011224_FBgn0024371
ENSG00000011304 (predicted) ENSG00000205089	=	FBgn0011224_FBgn0039858
ENSG00000011304 (predicted) ENSG00000112742	=	FBgn0011224_FBgn0000063
ENSG00000011304 (predicted) ENSG00000113328	=	FBgn0011224_FBgn0039858
ENSG00000011304 (predicted) ENSG00000178556	=	FBgn0011224_FBgn0037613
ENSG00000011304 (predicted) ENSG00000099377	=	FBgn0011224_FBgn0036698
ENSG00000011304 (predicted) ENSG00000173540	=	FBgn0011224_FBgn0037279
ENSG00000011304 (predicted) ENSG00000170604	=	FBgn0011224_FBgn0030400
ENSG00000011304 (predicted) ENSG00000079335	=	FBgn0011224_FBgn0031952
ENSG00000011304 (predicted) ENSG00000145386	=	FBgn0011224_FBgn0000404
ENSG00000011304 (predicted) ENSG00000164330	=	FBgn0011224_FBgn0001319
ENSG00000011304 (predicted) ENSG00000168264	=	FBgn0011224_FBgn0030400
ENSG00000011304 (predicted) ENSG00000119669	=	FBgn0011224_FBgn0030400
ENSG00000011304 (predicted) ENSG00000107443	=	FBgn0011224_FBgn0010317
ENSG00000011405 (predicted) ENSG00000177885	=	FBgn0015278_FBgn0004638
ENSG00000011426 (predicted) ENSG00000168209	=	FBgn0004243_FBgn0041094
ENSG00000011426 (predicted) ENSG00000162616	=	FBgn0004243_FBgn0015657
ENSG00000011426 (predicted) ENSG00000083750	=	FBgn0004243_FBgn0037647
ENSG00000011426 (predicted) ENSG00000137094	=	FBgn0004243_FBgn0015657
ENSG00000011426 (predicted) ENSG00000132002	=	FBgn0004243_FBgn0015657
ENSG00000011426 (predicted) ENSG00000155876	=	FBgn0004243_FBgn0037647
ENSG00000011426 (predicted) ENSG00000145358	=	FBgn0004243_FBgn0041094
ENSG00000012061 (known) ENSG00000175595	=	FBgn0028434_FBgn0002707
ENSG00000012061 (known) ENSG00000136936	=	FBgn0028434_FBgn0004832
ENSG00000012061 (predicted) ENSG00000077549	=	FBgn0028434_FBgn0011570
ENSG00000012061 (predicted) ENSG00000170312	=	FBgn0028434_FBgn0004106
ENSG00000012061 (predicted) ENSG00000134899	=	FBgn0028434_FBgn0002887
ENSG00000012061 (predicted) ENSG00000171786	=	FBgn0028434_FBgn0011277
ENSG00000012061 (predicted) ENSG00000092140	=	FBgn0028434_FBgn0005683
ENSG00000012061 (predicted) ENSG00000120370	=	FBgn0028434_FBgn0053052
ENSG00000012061 (predicted) ENSG00000177551	=	FBgn0028434_FBgn0011277
ENSG00000012061 (predicted) ENSG00000136104	=	FBgn0028434_FBgn0030507
ENSG00000012171 (predicted) ENSG00000169126	=	FBgn0011260_FBgn0031905
ENSG00000012171 (predicted) ENSG00000090061	=	FBgn0011260_FBgn0025674
ENSG00000012171 (predicted) ENSG00000124827	=	FBgn0011260_FBgn0019809
ENSG00000012171 (predicted) ENSG00000109670	=	FBgn0011260_FBgn0041171
ENSG00000012171 (predicted) ENSG00000138107	=	FBgn0011260_FBgn0011745
ENSG00000012171 (predicted) ENSG00000126254	=	FBgn0011260_FBgn0037342
ENSG00000012171 (predicted) ENSG00000115073	=	FBgn0011260_FBgn0011745
ENSG00000012171 (predicted) ENSG00000137270	=	FBgn0011260_FBgn0019809
ENSG00000012174 (predicted) ENSG00000157184	=	FBgn0033656_FBgn0035383
ENSG00000012223 (predicted) ENSG00000087495	=	FBgn0036299_FBgn0052264
ENSG00000012223 (predicted) ENSG00000188021	=	FBgn0036299_FBgn0031057
ENSG00000012223 (predicted) ENSG00000175520	=	FBgn0036299_FBgn0031057
ENSG00000012223 (predicted) ENSG00000135018	=	FBgn0036299_FBgn0031057
ENSG00000012223 (predicted) ENSG00000160803	=	FBgn0036299_FBgn0031057
ENSG00000012223 (predicted) ENSG00000112137	=	FBgn0036299_FBgn0052264
ENSG00000012223 (predicted) ENSG00000112419	=	FBgn0036299_FBgn0052264
ENSG00000012223 (predicted) ENSG00000204138	=	FBgn0036299_FBgn0052264
ENSG00000012817 (predicted) ENSG00000186575	=	FBgn0031759_FBgn0086384
ENSG00000012817 (predicted) ENSG00000112685	=	FBgn0031759_FBgn0031537
ENSG00000012963 (predicted) ENSG00000100316	=	FBgn0032635_FBgn0020910
ENSG00000012963 (predicted) ENSG00000184115	=	FBgn0032635_FBgn0020249
ENSG00000012963 (predicted) ENSG00000188229	=	FBgn0032635_FBgn0003887
ENSG00000012963 (predicted) ENSG00000155099	=	FBgn0032635_FBgn0036058
ENSG00000012963 (predicted) ENSG00000165782	=	FBgn0032635_FBgn0036058
ENSG00000012963 (predicted) ENSG00000099797	=	FBgn0032635_FBgn0035471
ENSG00000012963 (predicted) ENSG00000169756	=	FBgn0032635_FBgn0020249
ENSG00000012963 (predicted) ENSG00000104833	=	FBgn0032635_FBgn0003887
ENSG00000012963 (predicted) ENSG00000154832	=	FBgn0032635_FBgn0030121
ENSG00000012963 (predicted) ENSG00000175809	=	FBgn0032635_FBgn0032812
ENSG00000012963 (predicted) ENSG00000117528	=	FBgn0032635_FBgn0031069
ENSG00000012963 (predicted) ENSG00000103326	=	FBgn0032635_FBgn0003464
ENSG00000012963 (predicted) ENSG00000116459	=	FBgn0032635_FBgn0019644
ENSG00000012963 (predicted) ENSG00000162782	=	FBgn0032635_FBgn0033921
ENSG00000012963 (predicted) ENSG00000186468	=	FBgn0032635_FBgn0033912
ENSG00000012963 (predicted) ENSG00000196230	=	FBgn0032635_FBgn0003887
ENSG00000012963 (predicted) ENSG00000105879	=	FBgn0032635_FBgn0032812
ENSG00000012963 (predicted) ENSG00000186148	=	FBgn0032635_FBgn0020249
ENSG00000012963 (predicted) ENSG00000140986	=	FBgn0032635_FBgn0020910
ENSG00000012963 (predicted) ENSG00000105248	=	FBgn0032635_FBgn0034084
ENSG00000012963 (predicted) ENSG00000072163	=	FBgn0032635_FBgn0020249
ENSG00000012963 (predicted) ENSG00000205678	=	FBgn0032635_FBgn0035471
ENSG00000013016 (predicted) ENSG00000133961	=	FBgn0016693_FBgn0002973
ENSG00000013016 (predicted) ENSG00000105245	=	FBgn0016693_FBgn0002973
ENSG00000013288 (predicted) ENSG00000163584	=	FBgn0032067_FBgn0015288
ENSG00000013288 (predicted) ENSG00000106459	=	FBgn0032066_FBgn0005427
ENSG00000013288 (predicted) ENSG00000102967	=	FBgn0032067_FBgn0000447
ENSG00000013288 (predicted) ENSG00000155099	=	FBgn0027611_FBgn0036058
ENSG00000013288 (predicted) ENSG00000174384	=	FBgn0032069_FBgn0011660
ENSG00000013288 (predicted) ENSG00000123965	=	FBgn0032069_FBgn0011660
ENSG00000013288 (predicted) ENSG00000138768	=	FBgn0032066_FBgn0040087
ENSG00000013288 (predicted) ENSG00000122512	=	FBgn0032069_FBgn0011660
ENSG00000013288 (predicted) ENSG00000179038	=	FBgn0032067_FBgn0032988
ENSG00000013288 (predicted) ENSG00000144228	=	FBgn0027611_FBgn0086364
ENSG00000013288 (predicted) ENSG00000078319	=	FBgn0032069_FBgn0011660
ENSG00000013288 (predicted) ENSG00000104872	=	FBgn0032066_FBgn0032455
ENSG00000013288 (predicted) ENSG00000116251	=	FBgn0032067_FBgn0015288
ENSG00000013288 (predicted) ENSG00000188073	=	FBgn0032069_FBgn0011660
ENSG00000013288 (predicted) ENSG00000134057	=	FBgn0032067_FBgn0000405
ENSG00000013288 (predicted) ENSG00000189011	=	FBgn0032069_FBgn0011660
ENSG00000013288 (predicted) ENSG00000085721	=	FBgn0032067_FBgn0032988
ENSG00000013288 (predicted) ENSG00000103472	=	FBgn0032067_FBgn0032988
ENSG00000013288 (predicted) ENSG00000165782	=	FBgn0027611_FBgn0036058
ENSG00000013288 (predicted) ENSG00000174368	=	FBgn0032069_FBgn0011660
ENSG00000013288 (predicted) ENSG00000157456	=	FBgn0032067_FBgn0000405
ENSG00000013288 (predicted) ENSG00000121067	=	FBgn0027611_FBgn0086364
ENSG00000013288 (predicted) ENSG00000067601	=	FBgn0032069_FBgn0011660
ENSG00000013288 (predicted) ENSG00000198632	=	FBgn0032069_FBgn0011660
ENSG00000013374 (predicted) ENSG00000205579	=	FBgn0039343_FBgn0026141
ENSG00000013374 (predicted) ENSG00000088986	=	FBgn0039343_FBgn0026141
ENSG00000013374 (predicted) ENSG00000183155	=	FBgn0039343_FBgn0032020
ENSG00000013374 (predicted) ENSG00000121083	=	FBgn0039343_FBgn0026141
ENSG00000013374 (predicted) ENSG00000094916	=	FBgn0039343_FBgn0030082
ENSG00000013374 (predicted) ENSG00000091483	=	FBgn0039343_FBgn0029890
ENSG00000013374 (predicted) ENSG00000114573	=	FBgn0039343_FBgn0020367
ENSG00000013374 (predicted) ENSG00000179271	=	FBgn0039343_FBgn0037102
ENSG00000013374 (predicted) ENSG00000215475	=	FBgn0039343_FBgn0036669
ENSG00000013374 (predicted) ENSG00000101343	=	FBgn0039343_FBgn0000377
ENSG00000013374 (predicted) ENSG00000094841	=	FBgn0039343_FBgn0035639
ENSG00000013374 (predicted) ENSG00000145388	=	FBgn0039343_FBgn0032016
ENSG00000013374 (predicted) ENSG00000150991	=	FBgn0039343_FBgn0086558
ENSG00000013374 (predicted) ENSG00000143947	=	FBgn0039343_FBgn0003942
ENSG00000013374 (predicted) ENSG00000169764	=	FBgn0039343_FBgn0035978
ENSG00000013374 (predicted) ENSG00000070495	=	FBgn0031161_FBgn0038948
ENSG00000013374 (predicted) ENSG00000122565	=	FBgn0039343_FBgn0030082
ENSG00000013374 (predicted) ENSG00000108468	=	FBgn0039343_FBgn0030082
ENSG00000013374 (predicted) ENSG00000160445	=	FBgn0039343_FBgn0043458
ENSG00000013375 (predicted) ENSG00000156976	=	FBgn0036298_FBgn0001942
ENSG00000013375 (predicted) ENSG00000115306	=	FBgn0036298_FBgn0003471
ENSG00000013375 (predicted) ENSG00000070182	=	FBgn0036298_FBgn0003471
ENSG00000013375 (predicted) ENSG00000137955	=	FBgn0036298_FBgn0028970
ENSG00000013375 (predicted) ENSG00000161960	=	FBgn0036298_FBgn0001942
ENSG00000013375 (predicted) ENSG00000173898	=	FBgn0036298_FBgn0003471
ENSG00000013455 (predicted) ENSG00000184708	=	FBgn0001961_FBgn0052016
ENSG00000013455 (predicted) ENSG00000135473	=	FBgn0001961_FBgn0033352
ENSG00000013503 (predicted) ENSG00000204227	=	FBgn0004463_FBgn0003330
ENSG00000013503 (predicted) ENSG00000121481	=	FBgn0004463_FBgn0003330
ENSG00000013523 (predicted) ENSG00000198369	=	FBgn0016762_FBgn0020767
ENSG00000013523 (predicted) ENSG00000166068	=	FBgn0016762_FBgn0020767
ENSG00000013523 (predicted) ENSG00000150656	=	FBgn0016762_FBgn0033035
ENSG00000013523 (predicted) ENSG00000133313	=	FBgn0016762_FBgn0033035
ENSG00000013523 (predicted) ENSG00000188766	=	FBgn0016762_FBgn0020767
ENSG00000013523 (predicted) ENSG00000047617	=	FBgn0016762_FBgn0038721
ENSG00000013523 (predicted) ENSG00000131620	=	FBgn0016762_FBgn0038721
ENSG00000014123 (predicted) ENSG00000119938	=	FBgn0037467_FBgn0036428
ENSG00000014123 (predicted) ENSG00000105879	=	FBgn0037467_FBgn0032812
ENSG00000014123 (predicted) ENSG00000037241	=	FBgn0037467_FBgn0036825
ENSG00000014123 (predicted) ENSG00000218175	=	FBgn0037467_FBgn0002593
ENSG00000014123 (predicted) ENSG00000073792	=	FBgn0037467_FBgn0030235
ENSG00000014123 (predicted) ENSG00000105197	=	FBgn0037467_FBgn0024978
ENSG00000014123 (predicted) ENSG00000109971	=	FBgn0037467_FBgn0001219
ENSG00000014123 (predicted) ENSG00000160202	=	FBgn0037467_FBgn0001224
ENSG00000014123 (predicted) ENSG00000142937	=	FBgn0037467_FBgn0039713
ENSG00000014123 (predicted) ENSG00000134419	=	FBgn0037467_FBgn0010198
ENSG00000014123 (predicted) ENSG00000154518	=	FBgn0037467_FBgn0039830
ENSG00000014123 (predicted) ENSG00000173281	=	FBgn0037467_FBgn0036428
ENSG00000014123 (predicted) ENSG00000072134	=	FBgn0037467_FBgn0028582
ENSG00000014123 (predicted) ENSG00000126803	=	FBgn0037467_FBgn0001219
ENSG00000014123 (predicted) ENSG00000198033	=	FBgn0037467_FBgn0003884
ENSG00000014123 (predicted) ENSG00000075886	=	FBgn0037467_FBgn0003884
ENSG00000014123 (predicted) ENSG00000138764	=	FBgn0037467_FBgn0039858
ENSG00000014123 (predicted) ENSG00000214144	=	FBgn0037467_FBgn0001219
ENSG00000014123 (predicted) ENSG00000115274	=	FBgn0037467_FBgn0033019
ENSG00000014123 (predicted) ENSG00000198171	=	FBgn0037467_FBgn0038868
ENSG00000014123 (predicted) ENSG00000204390	=	FBgn0037467_FBgn0001219
ENSG00000014123 (predicted) ENSG00000155099	=	FBgn0037467_FBgn0036058
ENSG00000014123 (predicted) ENSG00000165782	=	FBgn0037467_FBgn0036058
ENSG00000014123 (predicted) ENSG00000183405	=	FBgn0037467_FBgn0039757
ENSG00000014123 (predicted) ENSG00000109846	=	FBgn0037467_FBgn0001224
ENSG00000014123 (predicted) ENSG00000204388	=	FBgn0037467_FBgn0001219
ENSG00000014123 (predicted) ENSG00000204389	=	FBgn0037467_FBgn0001219
ENSG00000014123 (predicted) ENSG00000118816	=	FBgn0037467_FBgn0039858
ENSG00000014123 (predicted) ENSG00000159199	=	FBgn0037467_FBgn0039830
ENSG00000014123 (predicted) ENSG00000135390	=	FBgn0037467_FBgn0039830
ENSG00000014123 (predicted) ENSG00000175809	=	FBgn0037467_FBgn0032812
ENSG00000014123 (predicted) ENSG00000152086	=	FBgn0037467_FBgn0003884
ENSG00000014123 (predicted) ENSG00000205089	=	FBgn0037467_FBgn0039858
ENSG00000014123 (predicted) ENSG00000173110	=	FBgn0037467_FBgn0001219
ENSG00000014123 (predicted) ENSG00000137818	=	FBgn0037467_FBgn0002593
ENSG00000014123 (predicted) ENSG00000214310	=	FBgn0037467_FBgn0039713
ENSG00000014123 (predicted) ENSG00000105173	=	FBgn0037467_FBgn0010382
ENSG00000014123 (predicted) ENSG00000150459	=	FBgn0037467_FBgn0024491
ENSG00000014123 (predicted) ENSG00000161970	=	FBgn0037467_FBgn0036825
ENSG00000014123 (predicted) ENSG00000171863	=	FBgn0037467_FBgn0039757
ENSG00000014123 (predicted) ENSG00000136231	=	FBgn0037467_FBgn0030235
ENSG00000014123 (predicted) ENSG00000214657	=	FBgn0037467_FBgn0002593
ENSG00000014123 (predicted) ENSG00000159217	=	FBgn0037467_FBgn0030235
ENSG00000014123 (predicted) ENSG00000113328	=	FBgn0037467_FBgn0039858
ENSG00000014123 (predicted) ENSG00000175305	=	FBgn0037467_FBgn0010382
ENSG00000014123 (predicted) ENSG00000217327	=	FBgn0037467_FBgn0039757
ENSG00000014123 (predicted) ENSG00000143376	=	FBgn0037467_FBgn0052758
ENSG00000014138 (known) ENSG00000101868	=	FBgn0005696_FBgn0004493
ENSG00000014138 (known) ENSG00000198056	=	FBgn0005696_FBgn0011762
ENSG00000014138 (known) ENSG00000146143	=	FBgn0005696_FBgn0011425
ENSG00000014138 (predicted) ENSG00000115392	=	FBgn0005696_FBgn0037781
ENSG00000014138 (predicted) ENSG00000107223	=	FBgn0005696_FBgn0026208
ENSG00000014138 (predicted) ENSG00000196196	=	FBgn0005696_FBgn0024250
ENSG00000014138 (predicted) ENSG00000164329	=	FBgn0005696_FBgn0030353
ENSG00000014641 (predicted) ENSG00000137955	=	FBgn0032237_FBgn0028970
ENSG00000014914 (predicted) ENSG00000110934	=	FBgn0030582_FBgn0027356
ENSG00000014914 (predicted) ENSG00000078053	=	FBgn0030582_FBgn0027356
ENSG00000014914 (predicted) ENSG00000136717	=	FBgn0030582_FBgn0027356
ENSG00000015153 (predicted) ENSG00000102900	=	FBgn0034763_FBgn0027537
ENSG00000015153 (predicted) ENSG00000085999	=	FBgn0034763_FBgn0002989
ENSG00000015171 (predicted) ENSG00000174996	=	FBgn0033752_FBgn0010235
ENSG00000015171 (predicted) ENSG00000137171	=	FBgn0033752_FBgn0010235
ENSG00000015171 (predicted) ENSG00000156876	=	FBgn0033752_FBgn0039731
ENSG00000015171 (predicted) ENSG00000104892	=	FBgn0033752_FBgn0010235
ENSG00000015171 (predicted) ENSG00000126214	=	FBgn0033752_FBgn0010235
ENSG00000015171 (predicted) ENSG00000183431	=	FBgn0033752_FBgn0014366
ENSG00000015171 (predicted) ENSG00000100109	=	FBgn0033752_FBgn0024191
ENSG00000015413 (predicted) ENSG00000047621	=	FBgn0051746_FBgn0039589
ENSG00000016082 (predicted) ENSG00000126249	=	FBgn0003896_FBgn0038055
ENSG00000016082 (predicted) ENSG00000129170	=	FBgn0003896_FBgn0014863
ENSG00000016082 (predicted) ENSG00000185920	=	FBgn0003896_FBgn0003892
ENSG00000016082 (predicted) ENSG00000159176	=	FBgn0003896_FBgn0014863
ENSG00000016082 (predicted) ENSG00000108604	=	FBgn0003896_FBgn0025463
ENSG00000016082 (predicted) ENSG00000102081	=	FBgn0003896_FBgn0028734
ENSG00000016082 (predicted) ENSG00000175183	=	FBgn0003896_FBgn0014863
ENSG00000016082 (predicted) ENSG00000117425	=	FBgn0003896_FBgn0003892
ENSG00000016082 (predicted) ENSG00000161533	=	FBgn0003896_FBgn0027572
ENSG00000016082 (predicted) ENSG00000176894	=	FBgn0003896_FBgn0023517
ENSG00000016082 (predicted) ENSG00000066117	=	FBgn0003896_FBgn0025463
ENSG00000016082 (predicted) ENSG00000169744	=	FBgn0003896_FBgn0013764
ENSG00000016082 (predicted) ENSG00000183155	=	FBgn0003896_FBgn0032020
ENSG00000016082 (predicted) ENSG00000129245	=	FBgn0003896_FBgn0028734
ENSG00000016082 (predicted) ENSG00000114416	=	FBgn0003896_FBgn0028734
ENSG00000016082 (predicted) ENSG00000082014	=	FBgn0003896_FBgn0025463
ENSG00000016391 (predicted) ENSG00000186232	=	FBgn0030594_FBgn0031054
ENSG00000016391 (predicted) ENSG00000113068	=	FBgn0030587_FBgn0031776
ENSG00000016391 (predicted) ENSG00000181722	=	FBgn0001112_FBgn0002781
ENSG00000016391 (predicted) ENSG00000160075	=	FBgn0030594_FBgn0031054
ENSG00000016391 (predicted) ENSG00000119574	=	FBgn0001112_FBgn0002781
ENSG00000016391 (predicted) ENSG00000186223	=	FBgn0030594_FBgn0031054
ENSG00000016391 (predicted) ENSG00000112562	=	FBgn0030587_FBgn0033478
ENSG00000016391 (predicted) ENSG00000198732	=	FBgn0030587_FBgn0033478
ENSG00000016391 (predicted) ENSG00000164053	=	FBgn0030589_FBgn0002901
ENSG00000016391 (predicted) ENSG00000100445	=	FBgn0001112_FBgn0033769
ENSG00000017260 (predicted) ENSG00000068305	=	FBgn0052451_FBgn0011656
ENSG00000017260 (predicted) ENSG00000118181	=	FBgn0052451_FBgn0086472
ENSG00000017260 (predicted) ENSG00000212695	=	FBgn0052451_FBgn0010409
ENSG00000017260 (predicted) ENSG00000217644	=	FBgn0052451_FBgn0010409
ENSG00000017260 (predicted) ENSG00000081189	=	FBgn0052451_FBgn0011656
ENSG00000017260 (predicted) ENSG00000186676	=	FBgn0052451_FBgn0029176
ENSG00000017260 (predicted) ENSG00000096401	=	FBgn0052451_FBgn0035136
ENSG00000017260 (predicted) ENSG00000218754	=	FBgn0052451_FBgn0010409
ENSG00000017260 (predicted) ENSG00000185100	=	FBgn0052451_FBgn0027493
ENSG00000017260 (predicted) ENSG00000116604	=	FBgn0052451_FBgn0011656
ENSG00000017260 (predicted) ENSG00000175536	=	FBgn0052451_FBgn0037251
ENSG00000017260 (predicted) ENSG00000185641	=	FBgn0052451_FBgn0086472
ENSG00000017260 (predicted) ENSG00000105193	=	FBgn0052451_FBgn0034743
ENSG00000017260 (predicted) ENSG00000105640	=	FBgn0052451_FBgn0010409
ENSG00000017260 (predicted) ENSG00000035687	=	FBgn0052451_FBgn0027493
ENSG00000017260 (predicted) ENSG00000149273	=	FBgn0052451_FBgn0002622
ENSG00000017260 (predicted) ENSG00000214309	=	FBgn0052451_FBgn0031766
ENSG00000017260 (predicted) ENSG00000064489	=	FBgn0052451_FBgn0011656
ENSG00000017373 (predicted) ENSG00000133103	=	FBgn0023531_FBgn0033401
ENSG00000017373 (predicted) ENSG00000169933	=	FBgn0023531_FBgn0051304
ENSG00000017373 (predicted) ENSG00000136104	=	FBgn0023531_FBgn0030507
ENSG00000017373 (predicted) ENSG00000182473	=	FBgn0023531_FBgn0035892
ENSG00000017373 (predicted) ENSG00000163634	=	FBgn0023531_FBgn0035110
ENSG00000017373 (predicted) ENSG00000071051	=	FBgn0023531_FBgn0010583
ENSG00000017373 (predicted) ENSG00000129873	=	FBgn0023531_FBgn0004400
ENSG00000017373 (predicted) ENSG00000147234	=	FBgn0023531_FBgn0051304
ENSG00000017373 (predicted) ENSG00000138443	=	FBgn0023531_FBgn0020510
ENSG00000017373 (predicted) ENSG00000172352	=	FBgn0023531_FBgn0004400
ENSG00000017373 (predicted) ENSG00000136754	=	FBgn0023531_FBgn0020510
ENSG00000017373 (predicted) ENSG00000166446	=	FBgn0023531_FBgn0004400
ENSG00000017373 (predicted) ENSG00000074319	=	FBgn0023531_FBgn0036666
ENSG00000017373 (predicted) ENSG00000054148	=	FBgn0023531_FBgn0001280
ENSG00000017373 (predicted) ENSG00000108953	=	FBgn0023531_FBgn0020238
ENSG00000017373 (predicted) ENSG00000204070	=	FBgn0023531_FBgn0036819
ENSG00000017373 (predicted) ENSG00000153046	=	FBgn0023531_FBgn0004400
ENSG00000017373 (predicted) ENSG00000182415	=	FBgn0023531_FBgn0004400
ENSG00000017373 (predicted) ENSG00000108798	=	FBgn0023531_FBgn0020510
ENSG00000017373 (predicted) ENSG00000112478	=	FBgn0023531_FBgn0031710
ENSG00000017373 (predicted) ENSG00000158092	=	FBgn0023531_FBgn0010583
ENSG00000017373 (predicted) ENSG00000178372	=	FBgn0023531_FBgn0051958
ENSG00000017373 (predicted) ENSG00000047579	=	FBgn0023531_FBgn0036819
ENSG00000017373 (predicted) ENSG00000172288	=	FBgn0023531_FBgn0004400
ENSG00000017373 (predicted) ENSG00000166530	=	FBgn0023531_FBgn0032429
ENSG00000017373 (predicted) ENSG00000156831	=	FBgn0023531_FBgn0052584
ENSG00000017373 (predicted) ENSG00000168395	=	FBgn0023531_FBgn0032516
ENSG00000017373 (predicted) ENSG00000111653	=	FBgn0023531_FBgn0032516
ENSG00000017373 (predicted) ENSG00000215693	=	FBgn0023531_FBgn0032516
ENSG00000018280 (predicted) ENSG00000197746	=	FBgn0011672_FBgn0000416
ENSG00000018280 (predicted) ENSG00000178597	=	FBgn0011672_FBgn0000416
ENSG00000018408 (known) ENSG00000197905	=	FBgn0034970_FBgn0003345
ENSG00000018408 (predicted) ENSG00000217624	=	FBgn0034970_FBgn0004907
ENSG00000018408 (predicted) ENSG00000171786	=	FBgn0034970_FBgn0011277
ENSG00000018408 (predicted) ENSG00000164924	=	FBgn0034970_FBgn0004907
ENSG00000018408 (predicted) ENSG00000166913	=	FBgn0034970_FBgn0004907
ENSG00000018408 (predicted) ENSG00000175793	=	FBgn0034970_FBgn0004907
ENSG00000018408 (predicted) ENSG00000187079	=	FBgn0034970_FBgn0003345
ENSG00000018408 (predicted) ENSG00000149089	=	FBgn0034970_FBgn0030518
ENSG00000018408 (predicted) ENSG00000128245	=	FBgn0034970_FBgn0004907
ENSG00000018408 (predicted) ENSG00000170027	=	FBgn0034970_FBgn0004907
ENSG00000018408 (predicted) ENSG00000104154	=	FBgn0034970_FBgn0025693
ENSG00000018408 (predicted) ENSG00000074219	=	FBgn0034970_FBgn0003345
ENSG00000018408 (predicted) ENSG00000177551	=	FBgn0034970_FBgn0011277
ENSG00000018408 (predicted) ENSG00000134308	=	FBgn0034970_FBgn0004907
ENSG00000018610 (predicted) ENSG00000105298	=	FBgn0028919_FBgn0031114
ENSG00000018625 (predicted) ENSG00000169253	=	FBgn0002921_FBgn0002579
ENSG00000018625 (predicted) ENSG00000051128	=	FBgn0002921_FBgn0025777
ENSG00000018625 (predicted) ENSG00000196139	=	FBgn0002921_FBgn0033101
ENSG00000018625 (predicted) ENSG00000145916	=	FBgn0002921_FBgn0034573
ENSG00000018625 (predicted) ENSG00000152413	=	FBgn0002921_FBgn0025777
ENSG00000018625 (predicted) ENSG00000187134	=	FBgn0002921_FBgn0033101
ENSG00000018625 (predicted) ENSG00000204437	=	FBgn0002921_FBgn0013770
ENSG00000018625 (predicted) ENSG00000109670	=	FBgn0002921_FBgn0041171
ENSG00000018625 (predicted) ENSG00000215905	=	FBgn0002921_FBgn0002579
ENSG00000018625 (predicted) ENSG00000153561	=	FBgn0002921_FBgn0034573
ENSG00000018625 (predicted) ENSG00000215267	=	FBgn0002921_FBgn0033101
ENSG00000018625 (predicted) ENSG00000147874	=	FBgn0002921_FBgn0039638
ENSG00000018625 (predicted) ENSG00000169895	=	FBgn0002921_FBgn0013334
ENSG00000018625 (predicted) ENSG00000198610	=	FBgn0002921_FBgn0033101
ENSG00000018625 (predicted) ENSG00000096717	=	FBgn0002921_FBgn0024291
ENSG00000018625 (predicted) ENSG00000136943	=	FBgn0002921_FBgn0013770
ENSG00000018625 (predicted) ENSG00000103942	=	FBgn0002921_FBgn0025777
ENSG00000018625 (predicted) ENSG00000151631	=	FBgn0002921_FBgn0033101
ENSG00000018625 (predicted) ENSG00000186575	=	FBgn0002921_FBgn0086384
ENSG00000018625 (predicted) ENSG00000163131	=	FBgn0002921_FBgn0013770
ENSG00000018625 (predicted) ENSG00000109917	=	FBgn0002921_FBgn0030096
ENSG00000018625 (predicted) ENSG00000166971	=	FBgn0002921_FBgn0034483
ENSG00000018625 (predicted) ENSG00000151632	=	FBgn0002921_FBgn0033101
ENSG00000018625 (predicted) ENSG00000196326	=	FBgn0002921_FBgn0033101
ENSG00000018625 (predicted) ENSG00000122787	=	FBgn0002921_FBgn0033101
ENSG00000018625 (predicted) ENSG00000215696	=	FBgn0002921_FBgn0002579
ENSG00000018625 (predicted) ENSG00000147687	=	FBgn0002921_FBgn0033117
ENSG00000018625 (predicted) ENSG00000196196	=	FBgn0002921_FBgn0024250
ENSG00000018625 (predicted) ENSG00000172893	=	FBgn0002921_FBgn0034657
ENSG00000018625 (predicted) ENSG00000130255	=	FBgn0002921_FBgn0002579
ENSG00000018625 (predicted) ENSG00000156958	=	FBgn0002921_FBgn0035950
ENSG00000018625 (predicted) ENSG00000135047	=	FBgn0002921_FBgn0013770
ENSG00000018625 (predicted) ENSG00000185246	=	FBgn0002921_FBgn0039600
ENSG00000018625 (predicted) ENSG00000143387	=	FBgn0002921_FBgn0013770
ENSG00000019144 (predicted) ENSG00000166851	=	FBgn0030820_FBgn0003124
ENSG00000019995 (predicted) ENSG00000107362	=	FBgn0037734_FBgn0053096
ENSG00000019995 (predicted) ENSG00000198658	=	FBgn0037734_FBgn0053096
ENSG00000019995 (predicted) ENSG00000175183	=	FBgn0037734_FBgn0014863
ENSG00000019995 (predicted) ENSG00000182502	=	FBgn0037734_FBgn0053096
ENSG00000019995 (predicted) ENSG00000182556	=	FBgn0037734_FBgn0053096
ENSG00000019995 (predicted) ENSG00000150991	=	FBgn0037734_FBgn0086558
ENSG00000019995 (predicted) ENSG00000203835	=	FBgn0037734_FBgn0053096
ENSG00000019995 (predicted) ENSG00000129170	=	FBgn0037734_FBgn0014863
ENSG00000019995 (predicted) ENSG00000159176	=	FBgn0037734_FBgn0014863
ENSG00000019995 (predicted) ENSG00000129968	=	FBgn0037734_FBgn0053096
ENSG00000019995 (predicted) ENSG00000136379	=	FBgn0037734_FBgn0053096
ENSG00000020129 (predicted) ENSG00000171155	=	FBgn0037447_FBgn0032078
ENSG00000020129 (predicted) ENSG00000106392	=	FBgn0037447_FBgn0032078
ENSG00000020426 (predicted) ENSG00000114646	=	FBgn0024956_FBgn0003980
ENSG00000020426 (predicted) ENSG00000152520	=	FBgn0024956_FBgn0035397
ENSG00000020577 (predicted) ENSG00000177143	=	FBgn0016070_FBgn0051802
ENSG00000020577 (predicted) ENSG00000155508	=	FBgn0016070_FBgn0036239
ENSG00000020577 (predicted) ENSG00000167858	=	FBgn0016070_FBgn0035638
ENSG00000020577 (predicted) ENSG00000113300	=	FBgn0016070_FBgn0011725
ENSG00000020577 (predicted) ENSG00000125107	=	FBgn0016070_FBgn0085436
ENSG00000020577 (predicted) ENSG00000180176	=	FBgn0016070_FBgn0005626
ENSG00000020577 (predicted) ENSG00000147400	=	FBgn0016070_FBgn0051802
ENSG00000020577 (predicted) ENSG00000198791	=	FBgn0016070_FBgn0036239
ENSG00000020577 (predicted) ENSG00000138767	=	FBgn0016070_FBgn0011725
ENSG00000020633 (known) ENSG00000067955	=	FBgn0002576_FBgn0013753/FBgn0003300_FBgn0013755/FBgn0003300_FBgn0013753
ENSG00000020633 (known) ENSG00000196781	=	FBgn0003300_FBgn0001139
ENSG00000020633 (predicted) ENSG00000106829	=	FBgn0003300_FBgn0001139
ENSG00000020633 (predicted) ENSG00000140332	=	FBgn0003300_FBgn0001139
ENSG00000020633 (predicted) ENSG00000065717	=	FBgn0003300_FBgn0001139
ENSG00000020922 (predicted) ENSG00000214711	=	FBgn0020270_FBgn0025866
ENSG00000020922 (predicted) ENSG00000187260	=	FBgn0020270_FBgn0038532
ENSG00000020922 (predicted) ENSG00000174574	=	FBgn0020270_FBgn0082598
ENSG00000020922 (predicted) ENSG00000138041	=	FBgn0020270_FBgn0024555
ENSG00000020922 (predicted) ENSG00000135127	=	FBgn0020270_FBgn0052137
ENSG00000020922 (predicted) ENSG00000101343	=	FBgn0020270_FBgn0000377
ENSG00000020922 (predicted) ENSG00000138152	=	FBgn0020270_FBgn0005695
ENSG00000020922 (predicted) ENSG00000103994	=	FBgn0020270_FBgn0038532
ENSG00000020922 (predicted) ENSG00000196497	=	FBgn0020270_FBgn0042177
ENSG00000020922 (predicted) ENSG00000110048	=	FBgn0020270_FBgn0020626
ENSG00000020922 (predicted) ENSG00000150593	=	FBgn0020270_FBgn0030520
ENSG00000020922 (predicted) ENSG00000087338	=	FBgn0020270_FBgn0005695
ENSG00000020922 (predicted) ENSG00000162949	=	FBgn0020270_FBgn0025866
ENSG00000020922 (predicted) ENSG00000184792	=	FBgn0020270_FBgn0020626
ENSG00000020922 (predicted) ENSG00000134278	=	FBgn0020270_FBgn0003475
ENSG00000020922 (predicted) ENSG00000148843	=	FBgn0020270_FBgn0039182
ENSG00000020922 (predicted) ENSG00000117751	=	FBgn0020270_FBgn0026402
ENSG00000020922 (predicted) ENSG00000105402	=	FBgn0020270_FBgn0011712
ENSG00000020922 (predicted) ENSG00000204991	=	FBgn0020270_FBgn0003475
ENSG00000020922 (predicted) ENSG00000110321	=	FBgn0020270_FBgn0010488
ENSG00000020922 (predicted) ENSG00000125814	=	FBgn0020270_FBgn0011712
ENSG00000020922 (predicted) ENSG00000162069	=	FBgn0020270_FBgn0052137
ENSG00000020922 (predicted) ENSG00000135334	=	FBgn0020270_FBgn0082598
ENSG00000020922 (predicted) ENSG00000100796	=	FBgn0020270_FBgn0024555
ENSG00000021776 (predicted) ENSG00000121067	=	FBgn0051368_FBgn0086364
ENSG00000021776 (predicted) ENSG00000144228	=	FBgn0051368_FBgn0086364
ENSG00000021776 (predicted) ENSG00000137807	=	FBgn0051368_FBgn0011692
ENSG00000022277 (predicted) ENSG00000104695	=	FBgn0032290_FBgn0004177
ENSG00000022277 (predicted) ENSG00000113575	=	FBgn0032290_FBgn0004177
ENSG00000022277 (predicted) ENSG00000169180	=	FBgn0032290_FBgn0001337
ENSG00000022277 (predicted) ENSG00000060762	=	FBgn0032290_FBgn0038662
ENSG00000022277 (predicted) ENSG00000100316	=	FBgn0032290_FBgn0020910
ENSG00000022277 (predicted) ENSG00000140986	=	FBgn0032290_FBgn0020910
ENSG00000022277 (predicted) ENSG00000164038	=	FBgn0032290_FBgn0031865
ENSG00000022277 (predicted) ENSG00000150961	=	FBgn0032290_FBgn0031408
ENSG00000022277 (predicted) ENSG00000183704	=	FBgn0032290_FBgn0031865
ENSG00000022277 (predicted) ENSG00000164037	=	FBgn0032290_FBgn0031865
ENSG00000022277 (predicted) ENSG00000176986	=	FBgn0032290_FBgn0031408
ENSG00000022277 (predicted) ENSG00000204568	=	FBgn0032290_FBgn0032849
ENSG00000022277 (predicted) ENSG00000138326	=	FBgn0032290_FBgn0034751
ENSG00000022277 (predicted) ENSG00000108953	=	FBgn0032290_FBgn0020238
ENSG00000022277 (predicted) ENSG00000214329	=	FBgn0032290_FBgn0031865
ENSG00000022567 (predicted) ENSG00000166971	=	FBgn0035968_FBgn0034483
ENSG00000022567 (predicted) ENSG00000135070	=	FBgn0035968_FBgn0026666
ENSG00000022567 (predicted) ENSG00000173545	=	FBgn0035968_FBgn0030878
ENSG00000022567 (predicted) ENSG00000217416	=	FBgn0035968_FBgn0026666
ENSG00000023041 (predicted) ENSG00000122042	=	FBgn0035970_FBgn0026076
ENSG00000023228 (predicted) ENSG00000138587	=	FBgn0017566_FBgn0037581
ENSG00000023228 (predicted) ENSG00000182149	=	FBgn0017566_FBgn0035715
ENSG00000023228 (predicted) ENSG00000177106	=	FBgn0017566_FBgn0029095
ENSG00000023228 (predicted) ENSG00000035403	=	FBgn0017566_FBgn0004397
ENSG00000023228 (predicted) ENSG00000092850	=	FBgn0017566_FBgn0034816
ENSG00000023228 (predicted) ENSG00000198758	=	FBgn0017566_FBgn0029095
ENSG00000023228 (predicted) ENSG00000151491	=	FBgn0017566_FBgn0029095
ENSG00000023228 (predicted) ENSG00000131037	=	FBgn0017566_FBgn0029095
ENSG00000023287 (predicted) ENSG00000092850	=	FBgn0037363_FBgn0034816
ENSG00000023318 (predicted) ENSG00000151748	=	FBgn0030734_FBgn0053193
ENSG00000023318 (predicted) ENSG00000169067	=	FBgn0030734_FBgn0000042
ENSG00000023318 (predicted) ENSG00000184110	=	FBgn0030734_FBgn0034258
ENSG00000023318 (predicted) ENSG00000172889	=	FBgn0030734_FBgn0035539
ENSG00000023318 (predicted) ENSG00000119431	=	FBgn0030734_FBgn0029712
ENSG00000023318 (predicted) ENSG00000109881	=	FBgn0030734_FBgn0031722
ENSG00000023318 (predicted) ENSG00000114541	=	FBgn0030734_FBgn0036476
ENSG00000023318 (predicted) ENSG00000112473	=	FBgn0030734_FBgn0002022
ENSG00000023318 (predicted) ENSG00000198759	=	FBgn0030734_FBgn0035539
ENSG00000023318 (predicted) ENSG00000130363	=	FBgn0030734_FBgn0052392
ENSG00000023318 (predicted) ENSG00000187778	=	FBgn0030734_FBgn0035489
ENSG00000023318 (predicted) ENSG00000151474	=	FBgn0030734_FBgn0036476
ENSG00000023318 (predicted) ENSG00000205609	=	FBgn0030734_FBgn0034258
ENSG00000023318 (predicted) ENSG00000035141	=	FBgn0030734_FBgn0030071
ENSG00000023318 (predicted) ENSG00000101019	=	FBgn0030734_FBgn0035722
ENSG00000023318 (predicted) ENSG00000137656	=	FBgn0030734_FBgn0039210
ENSG00000023318 (predicted) ENSG00000169251	=	FBgn0030734_FBgn0023542
ENSG00000023318 (predicted) ENSG00000086589	=	FBgn0030734_FBgn0037220
ENSG00000023318 (predicted) ENSG00000119421	=	FBgn0030734_FBgn0035046
ENSG00000023318 (predicted) ENSG00000185621	=	FBgn0030734_FBgn0086359
ENSG00000023318 (predicted) ENSG00000173093	=	FBgn0030734_FBgn0038452
ENSG00000023318 (predicted) ENSG00000168743	=	FBgn0030734_FBgn0035539
ENSG00000023318 (predicted) ENSG00000105479	=	FBgn0030734_FBgn0038452
ENSG00000023318 (predicted) ENSG00000164114	=	FBgn0030734_FBgn0031722
ENSG00000023318 (predicted) ENSG00000143194	=	FBgn0030734_FBgn0016034
ENSG00000023330 (predicted) ENSG00000076826	=	FBgn0020764_FBgn0022085
ENSG00000023330 (predicted) ENSG00000130985	=	FBgn0020764_FBgn0023143
ENSG00000023330 (predicted) ENSG00000182179	=	FBgn0020764_FBgn0023143
ENSG00000023330 (predicted) ENSG00000159593	=	FBgn0020764_FBgn0036127
ENSG00000023330 (predicted) ENSG00000163576	=	FBgn0020764_FBgn0052086
ENSG00000023330 (predicted) ENSG00000118200	=	FBgn0020764_FBgn0022085
ENSG00000023330 (predicted) ENSG00000130559	=	FBgn0020764_FBgn0022085
ENSG00000023445 (known) ENSG00000164305	=	FBgn0003691_FBgn0019972/FBgn0003691_FBgn0010501
ENSG00000023445 (known) ENSG00000165806	=	FBgn0003691_FBgn0019972/FBgn0003691_FBgn0010501
ENSG00000023445 (predicted) ENSG00000169750	=	FBgn0003691_FBgn0010333
ENSG00000023445 (predicted) ENSG00000181788	=	FBgn0003691_FBgn0003410
ENSG00000023445 (predicted) ENSG00000131508	=	FBgn0003691_FBgn0011217
ENSG00000023445 (predicted) ENSG00000120800	=	FBgn0003691_FBgn0034734
ENSG00000023445 (predicted) ENSG00000072401	=	FBgn0003691_FBgn0011217
ENSG00000023445 (predicted) ENSG00000138794	=	FBgn0003691_FBgn0019972/FBgn0003691_FBgn0010501
ENSG00000023445 (predicted) ENSG00000123131	=	FBgn0003691_FBgn0040308
ENSG00000023445 (predicted) ENSG00000106144	=	FBgn0003691_FBgn0026404
ENSG00000023445 (predicted) ENSG00000136238	=	FBgn0003691_FBgn0010333
ENSG00000023445 (predicted) ENSG00000128340	=	FBgn0003691_FBgn0010333
ENSG00000023445 (predicted) ENSG00000109332	=	FBgn0003691_FBgn0011217
ENSG00000023445 (predicted) ENSG00000196470	=	FBgn0003691_FBgn0003410
ENSG00000023445 (predicted) ENSG00000078967	=	FBgn0003691_FBgn0011217
ENSG00000023445 (predicted) ENSG00000176732	=	FBgn0003691_FBgn0000308
ENSG00000023608 (predicted) ENSG00000113068	=	FBgn0038371_FBgn0031776
ENSG00000023608 (predicted) ENSG00000092850	=	FBgn0038371_FBgn0034816
ENSG00000023843 (predicted) ENSG00000162391	=	FBgn0030844_FBgn0031968
ENSG00000023843 (predicted) ENSG00000152380	=	FBgn0030844_FBgn0031968
ENSG00000023843 (predicted) ENSG00000058262	=	FBgn0030795_FBgn0086357
ENSG00000023843 (predicted) ENSG00000138670	=	FBgn0030844_FBgn0034230
ENSG00000023843 (predicted) ENSG00000146090	=	FBgn0030844_FBgn0034230
ENSG00000023843 (predicted) ENSG00000198915	=	FBgn0030844_FBgn0034230
ENSG00000023843 (predicted) ENSG00000065665	=	FBgn0030795_FBgn0086357
ENSG00000023909 (predicted) ENSG00000128739	=	FBgn0046114_FBgn0010083
ENSG00000023909 (predicted) ENSG00000204334	=	FBgn0046114_FBgn0038246
ENSG00000023909 (predicted) ENSG00000125637	=	FBgn0046114_FBgn0051158
ENSG00000023909 (predicted) ENSG00000156011	=	FBgn0046114_FBgn0051158
ENSG00000023909 (predicted) ENSG00000125835	=	FBgn0046114_FBgn0010083
ENSG00000023909 (predicted) ENSG00000059915	=	FBgn0046114_FBgn0051158
ENSG00000023909 (predicted) ENSG00000146005	=	FBgn0046114_FBgn0051158
ENSG00000024422 (predicted) ENSG00000105245	=	FBgn0016693_FBgn0002973
ENSG00000024422 (predicted) ENSG00000133961	=	FBgn0016693_FBgn0002973
ENSG00000025039 (known) ENSG00000155876	=	FBgn0033272_FBgn0037647
ENSG00000025039 (known) ENSG00000083750	=	FBgn0033272_FBgn0037647
ENSG00000025156 (predicted) ENSG00000162616	=	FBgn0001222_FBgn0015657
ENSG00000025156 (predicted) ENSG00000102753	=	FBgn0001222_FBgn0027338
ENSG00000025156 (predicted) ENSG00000196361	=	FBgn0001222_FBgn0010263
ENSG00000025156 (predicted) ENSG00000066044	=	FBgn0001222_FBgn0010263
ENSG00000025156 (predicted) ENSG00000065308	=	FBgn0001222_FBgn0040340
ENSG00000025156 (predicted) ENSG00000067167	=	FBgn0001222_FBgn0040340
ENSG00000025156 (predicted) ENSG00000137094	=	FBgn0001222_FBgn0015657
ENSG00000025156 (predicted) ENSG00000112592	=	FBgn0001222_FBgn0003687
ENSG00000025156 (predicted) ENSG00000186432	=	FBgn0001222_FBgn0027338
ENSG00000025156 (predicted) ENSG00000182521	=	FBgn0001222_FBgn0003687
ENSG00000025156 (predicted) ENSG00000162374	=	FBgn0001222_FBgn0010263
ENSG00000025156 (predicted) ENSG00000042429	=	FBgn0001222_FBgn0038578
ENSG00000025156 (predicted) ENSG00000174599	=	FBgn0001222_FBgn0040340
ENSG00000025156 (predicted) ENSG00000107105	=	FBgn0001222_FBgn0010263
ENSG00000025156 (predicted) ENSG00000132002	=	FBgn0001222_FBgn0015657
ENSG00000025770 (predicted) ENSG00000123562	=	FBgn0037831_FBgn0027378
ENSG00000025770 (predicted) ENSG00000185787	=	FBgn0037831_FBgn0027378
ENSG00000025772 (predicted) ENSG00000181359	=	FBgn0015544_FBgn0001233
ENSG00000025772 (predicted) ENSG00000080824	=	FBgn0015544_FBgn0001233
ENSG00000025772 (predicted) ENSG00000104872	=	FBgn0015544_FBgn0032455
ENSG00000025772 (predicted) ENSG00000205955	=	FBgn0015544_FBgn0001233
ENSG00000025772 (predicted) ENSG00000077549	=	FBgn0015544_FBgn0011570
ENSG00000025772 (predicted) ENSG00000183199	=	FBgn0015544_FBgn0001233
ENSG00000025772 (predicted) ENSG00000205940	=	FBgn0015544_FBgn0001233
ENSG00000025772 (predicted) ENSG00000096384	=	FBgn0015544_FBgn0001233
ENSG00000025772 (predicted) ENSG00000205527	=	FBgn0015544_FBgn0001233
ENSG00000025772 (predicted) ENSG00000205100	=	FBgn0015544_FBgn0001233
ENSG00000025772 (predicted) ENSG00000179262	=	FBgn0015544_FBgn0026777
ENSG00000025772 (predicted) ENSG00000119318	=	FBgn0015544_FBgn0026777
ENSG00000025796 (predicted) ENSG00000165527	=	FBgn0035771_FBgn0013750
ENSG00000025800 (predicted) ENSG00000119711	=	FBgn0024889_FBgn0023537
ENSG00000025800 (predicted) ENSG00000214657	=	FBgn0024889_FBgn0002593
ENSG00000025800 (predicted) ENSG00000146021	=	FBgn0024889_FBgn0001301
ENSG00000025800 (predicted) ENSG00000139436	=	FBgn0024889_FBgn0033539
ENSG00000025800 (predicted) ENSG00000067606	=	FBgn0024889_FBgn0022131
ENSG00000025800 (predicted) ENSG00000163558	=	FBgn0024889_FBgn0022131
ENSG00000025800 (predicted) ENSG00000137818	=	FBgn0024889_FBgn0002593
ENSG00000025800 (predicted) ENSG00000116337	=	FBgn0024889_FBgn0052626
ENSG00000025800 (predicted) ENSG00000124207	=	FBgn0024889_FBgn0022213
ENSG00000025800 (predicted) ENSG00000108262	=	FBgn0024889_FBgn0033539
ENSG00000025800 (predicted) ENSG00000109466	=	FBgn0024889_FBgn0001301
ENSG00000025800 (predicted) ENSG00000101343	=	FBgn0024889_FBgn0000377
ENSG00000025800 (predicted) ENSG00000218175	=	FBgn0024889_FBgn0002593
ENSG00000026036 (predicted) ENSG00000215475	=	FBgn0029798_FBgn0036669
ENSG00000026036 (predicted) ENSG00000157181	=	FBgn0029798_FBgn0036286
ENSG00000026652 (predicted) ENSG00000079337	=	FBgn0036623_FBgn0085421
ENSG00000026652 (predicted) ENSG00000141510	=	FBgn0036622_FBgn0039044
ENSG00000026652 (predicted) ENSG00000091428	=	FBgn0036623_FBgn0085421
ENSG00000026652 (predicted) ENSG00000078900	=	FBgn0036622_FBgn0039044
ENSG00000026652 (predicted) ENSG00000138326	=	FBgn0036622_FBgn0034751
ENSG00000026652 (predicted) ENSG00000185883	=	FBgn0036622_FBgn0004145
ENSG00000026652 (predicted) ENSG00000106028	=	FBgn0036622_FBgn0010438
ENSG00000026652 (predicted) ENSG00000124160	=	FBgn0036623_FBgn0024542
ENSG00000026652 (predicted) ENSG00000075886	=	FBgn0036622_FBgn0003884
ENSG00000026652 (predicted) ENSG00000136237	=	FBgn0036623_FBgn0085421
ENSG00000026652 (predicted) ENSG00000073282	=	FBgn0036622_FBgn0039044
ENSG00000026652 (predicted) ENSG00000152086	=	FBgn0036622_FBgn0003884
ENSG00000026652 (predicted) ENSG00000198033	=	FBgn0036622_FBgn0003884
ENSG00000026652 (predicted) ENSG00000110955	=	FBgn0036622_FBgn0010217
ENSG00000026652 (predicted) ENSG00000108352	=	FBgn0036623_FBgn0085421
ENSG00000028116 (predicted) ENSG00000118200	=	FBgn0027889_FBgn0022085
ENSG00000028116 (predicted) ENSG00000101333	=	FBgn0027889_FBgn0004625
ENSG00000028116 (predicted) ENSG00000170836	=	FBgn0027889_FBgn0022768
ENSG00000028116 (predicted) ENSG00000130559	=	FBgn0027889_FBgn0022085
ENSG00000028116 (predicted) ENSG00000076826	=	FBgn0027889_FBgn0022085
ENSG00000028116 (predicted) ENSG00000175334	=	FBgn0027889_FBgn0031977
ENSG00000028277 (predicted) ENSG00000143772	=	FBgn0085424_FBgn0085388
ENSG00000028277 (predicted) ENSG00000164181	=	FBgn0085424_FBgn0037763
ENSG00000028277 (predicted) ENSG00000163743	=	FBgn0085424_FBgn0031816
ENSG00000028277 (predicted) ENSG00000158825	=	FBgn0085424_FBgn0032001
ENSG00000028277 (predicted) ENSG00000145214	=	FBgn0085424_FBgn0051140
ENSG00000028277 (predicted) ENSG00000166851	=	FBgn0004394_FBgn0003124
ENSG00000028277 (predicted) ENSG00000066322	=	FBgn0085424_FBgn0037763
ENSG00000028277 (predicted) ENSG00000137825	=	FBgn0085424_FBgn0085388
ENSG00000028277 (predicted) ENSG00000120948	=	FBgn0085424_FBgn0025790
ENSG00000028277 (predicted) ENSG00000086544	=	FBgn0085424_FBgn0085388
ENSG00000028528 (predicted) ENSG00000211460	=	FBgn0031534_FBgn0033528
ENSG00000028528 (predicted) ENSG00000085999	=	FBgn0031534_FBgn0002989
ENSG00000028528 (predicted) ENSG00000112339	=	FBgn0031534_FBgn0042712
ENSG00000028528 (predicted) ENSG00000104164	=	FBgn0031534_FBgn0036192
ENSG00000028528 (predicted) ENSG00000171444	=	FBgn0031534_FBgn0085433
ENSG00000028528 (predicted) ENSG00000198901	=	FBgn0031534_FBgn0030242
ENSG00000028528 (predicted) ENSG00000139537	=	FBgn0031534_FBgn0037059
ENSG00000029153 (predicted) ENSG00000138279	=	FBgn0023094_FBgn0000083
ENSG00000029153 (predicted) ENSG00000150991	=	FBgn0023094_FBgn0086558
ENSG00000029364 (predicted) ENSG00000087008	=	FBgn0039902_FBgn0031813
ENSG00000029725 (predicted) ENSG00000116903	=	FBgn0034585_FBgn0086476
ENSG00000030066 (predicted) ENSG00000117425	=	FBgn0032347_FBgn0003892
ENSG00000030066 (predicted) ENSG00000185920	=	FBgn0032347_FBgn0003892
ENSG00000030110 (predicted) ENSG00000159346	=	FBgn0029131_FBgn0038984
ENSG00000030110 (predicted) ENSG00000171444	=	FBgn0029131_FBgn0085433
ENSG00000031823 (predicted) ENSG00000165527	=	FBgn0039110_FBgn0013750
ENSG00000031823 (predicted) ENSG00000144228	=	FBgn0039110_FBgn0086364
ENSG00000031823 (predicted) ENSG00000121067	=	FBgn0039110_FBgn0086364
ENSG00000032219 (predicted) ENSG00000116903	=	FBgn0085451_FBgn0086476
ENSG00000032219 (predicted) ENSG00000100109	=	FBgn0085451_FBgn0024191
ENSG00000032219 (predicted) ENSG00000180398	=	FBgn0085451_FBgn0038829
ENSG00000032742 (predicted) ENSG00000197818	=	FBgn0016919_FBgn0026787
ENSG00000032742 (predicted) ENSG00000138279	=	FBgn0016919_FBgn0000083
ENSG00000032742 (predicted) ENSG00000142606	=	FBgn0016919_FBgn0027570
ENSG00000032742 (predicted) ENSG00000196549	=	FBgn0016919_FBgn0027570
ENSG00000032742 (predicted) ENSG00000152520	=	FBgn0016919_FBgn0035397
ENSG00000032742 (predicted) ENSG00000170142	=	FBgn0016919_FBgn0031331
ENSG00000032742 (predicted) ENSG00000105879	=	FBgn0016919_FBgn0032812
ENSG00000032742 (predicted) ENSG00000130347	=	FBgn0016919_FBgn0031500
ENSG00000032742 (predicted) ENSG00000182247	=	FBgn0016919_FBgn0031331
ENSG00000032742 (predicted) ENSG00000175809	=	FBgn0016919_FBgn0032812
ENSG00000032742 (predicted) ENSG00000119669	=	FBgn0016919_FBgn0030400
ENSG00000032742 (predicted) ENSG00000177551	=	FBgn0016919_FBgn0011277
ENSG00000032742 (predicted) ENSG00000170604	=	FBgn0016919_FBgn0030400
ENSG00000032742 (predicted) ENSG00000075089	=	FBgn0016919_FBgn0011741
ENSG00000032742 (predicted) ENSG00000102174	=	FBgn0016919_FBgn0027570
ENSG00000032742 (predicted) ENSG00000170035	=	FBgn0016919_FBgn0031331
ENSG00000032742 (predicted) ENSG00000189091	=	FBgn0016919_FBgn0035162
ENSG00000032742 (predicted) ENSG00000171786	=	FBgn0016919_FBgn0011277
ENSG00000032742 (predicted) ENSG00000168264	=	FBgn0016919_FBgn0030400
ENSG00000033011 (predicted) ENSG00000100056	=	FBgn0038552_FBgn0023506
ENSG00000033011 (predicted) ENSG00000124217	=	FBgn0038552_FBgn0032054
ENSG00000033030 (predicted) ENSG00000178607	=	FBgn0035021_FBgn0038736
ENSG00000033030 (predicted) ENSG00000073282	=	FBgn0035021_FBgn0039044
ENSG00000033030 (predicted) ENSG00000076053	=	FBgn0035021_FBgn0031224
ENSG00000033030 (predicted) ENSG00000141510	=	FBgn0035021_FBgn0039044
ENSG00000033030 (predicted) ENSG00000134398	=	FBgn0035021_FBgn0038736
ENSG00000033030 (predicted) ENSG00000185272	=	FBgn0035021_FBgn0031224
ENSG00000033030 (predicted) ENSG00000078900	=	FBgn0035021_FBgn0039044
ENSG00000033170 (predicted) ENSG00000151151	=	FBgn0030327_FBgn0031267
ENSG00000033327 (known) ENSG00000177885	=	FBgn0016794_FBgn0004638
ENSG00000033627 (predicted) ENSG00000111450	=	FBgn0028671_FBgn0013343
ENSG00000033627 (predicted) ENSG00000181359	=	FBgn0028671_FBgn0001233
ENSG00000033627 (predicted) ENSG00000159123	=	FBgn0028670_FBgn0000504
ENSG00000033627 (predicted) ENSG00000151923	=	FBgn0028670_FBgn0005649
ENSG00000033627 (predicted) ENSG00000205100	=	FBgn0028671_FBgn0001233
ENSG00000033627 (predicted) ENSG00000184911	=	FBgn0028670_FBgn0000504
ENSG00000033627 (predicted) ENSG00000143006	=	FBgn0028670_FBgn0000504
ENSG00000033627 (predicted) ENSG00000205940	=	FBgn0028671_FBgn0001233
ENSG00000033627 (predicted) ENSG00000103496	=	FBgn0028671_FBgn0013343
ENSG00000033627 (predicted) ENSG00000099365	=	FBgn0028671_FBgn0013343
ENSG00000033627 (predicted) ENSG00000205527	=	FBgn0028671_FBgn0001233
ENSG00000033627 (predicted) ENSG00000183199	=	FBgn0028671_FBgn0001233
ENSG00000033627 (predicted) ENSG00000066117	=	FBgn0028670_FBgn0025463
ENSG00000033627 (predicted) ENSG00000170191	=	FBgn0028670_FBgn0029801
ENSG00000033627 (predicted) ENSG00000089163	=	FBgn0028670_FBgn0029783
ENSG00000033627 (predicted) ENSG00000080824	=	FBgn0028671_FBgn0001233
ENSG00000033627 (predicted) ENSG00000132639	=	FBgn0028671_FBgn0011288
ENSG00000033627 (predicted) ENSG00000147127	=	FBgn0028670_FBgn0015797
ENSG00000033627 (predicted) ENSG00000154917	=	FBgn0028670_FBgn0015797
ENSG00000033627 (predicted) ENSG00000108604	=	FBgn0028670_FBgn0025463
ENSG00000033627 (predicted) ENSG00000166900	=	FBgn0028671_FBgn0013343
ENSG00000033627 (predicted) ENSG00000096384	=	FBgn0028671_FBgn0001233
ENSG00000033627 (predicted) ENSG00000106089	=	FBgn0028671_FBgn0013343
ENSG00000033627 (predicted) ENSG00000092531	=	FBgn0028671_FBgn0011288
ENSG00000033627 (predicted) ENSG00000082014	=	FBgn0028670_FBgn0025463
ENSG00000033627 (predicted) ENSG00000130770	=	FBgn0028670_FBgn0040660
ENSG00000033627 (predicted) ENSG00000116001	=	FBgn0028670_FBgn0005649
ENSG00000033627 (predicted) ENSG00000142025	=	FBgn0028670_FBgn0000504
ENSG00000033627 (predicted) ENSG00000175582	=	FBgn0028670_FBgn0015797
ENSG00000033627 (predicted) ENSG00000205955	=	FBgn0028671_FBgn0001233
ENSG00000033867 (predicted) ENSG00000204628	=	FBgn0031899_FBgn0020618
ENSG00000033867 (predicted) ENSG00000134020	=	FBgn0031899_FBgn0011294
ENSG00000033867 (predicted) ENSG00000089220	=	FBgn0031899_FBgn0011294
ENSG00000034053 (predicted) ENSG00000099849	=	FBgn0026313_FBgn0039352/FBgn0052677_FBgn0039352
ENSG00000034053 (predicted) ENSG00000185920	=	FBgn0026313_FBgn0003892
ENSG00000034053 (predicted) ENSG00000142937	=	FBgn0026313_FBgn0039713
ENSG00000034053 (predicted) ENSG00000123094	=	FBgn0026313_FBgn0039352/FBgn0052677_FBgn0039352
ENSG00000034053 (predicted) ENSG00000214310	=	FBgn0026313_FBgn0039713
ENSG00000034053 (predicted) ENSG00000117425	=	FBgn0026313_FBgn0003892
ENSG00000034053 (predicted) ENSG00000184752	=	FBgn0026313_FBgn0031436
ENSG00000034239 (predicted) ENSG00000164885	=	FBgn0029995_FBgn0013762
ENSG00000034239 (predicted) ENSG00000169126	=	FBgn0029995_FBgn0031905
ENSG00000035141 (predicted) ENSG00000169598	=	FBgn0030071_FBgn0028406
ENSG00000035141 (predicted) ENSG00000141378	=	FBgn0034363_FBgn0026566
ENSG00000035141 (predicted) ENSG00000087470	=	FBgn0034363_FBgn0026479
ENSG00000035141 (predicted) ENSG00000143416	=	FBgn0034363_FBgn0038115
ENSG00000035141 (predicted) ENSG00000108953	=	FBgn0034362_FBgn0020238
ENSG00000035141 (predicted) ENSG00000113558	=	FBgn0034363_FBgn0025637
ENSG00000035403 (predicted) ENSG00000182473	=	FBgn0004397_FBgn0035892
ENSG00000035403 (predicted) ENSG00000088832	=	FBgn0004397_FBgn0013954
ENSG00000035403 (predicted) ENSG00000089159	=	FBgn0004397_FBgn0041789
ENSG00000035403 (predicted) ENSG00000127946	=	FBgn0004397_FBgn0036309
ENSG00000035403 (predicted) ENSG00000168214	=	FBgn0004397_FBgn0004837
ENSG00000035403 (predicted) ENSG00000124333	=	FBgn0004397_FBgn0033452
ENSG00000035403 (predicted) ENSG00000140682	=	FBgn0004397_FBgn0041789
ENSG00000035403 (predicted) ENSG00000119782	=	FBgn0004397_FBgn0013954
ENSG00000035403 (predicted) ENSG00000130787	=	FBgn0004397_FBgn0036309
ENSG00000035403 (predicted) ENSG00000110031	=	FBgn0004397_FBgn0041789
ENSG00000035403 (predicted) ENSG00000091483	=	FBgn0004397_FBgn0029890
ENSG00000035403 (predicted) ENSG00000198225	=	FBgn0004397_FBgn0013954
ENSG00000035687 (predicted) ENSG00000123552	=	FBgn0027493_FBgn0029763
ENSG00000035687 (predicted) ENSG00000156256	=	FBgn0027493_FBgn0029763
ENSG00000035687 (predicted) ENSG00000064270	=	FBgn0027493_FBgn0052451
ENSG00000035687 (predicted) ENSG00000096401	=	FBgn0027493_FBgn0035136
ENSG00000035687 (predicted) ENSG00000166887	=	FBgn0027493_FBgn0038593
ENSG00000036054 (predicted) ENSG00000170836	=	FBgn0031304_FBgn0022768
ENSG00000036054 (predicted) ENSG00000154889	=	FBgn0031304_FBgn0031997
ENSG00000036054 (predicted) ENSG00000091651	=	FBgn0031304_FBgn0023180
ENSG00000036054 (predicted) ENSG00000170917	=	FBgn0031304_FBgn0030668
ENSG00000036257 (predicted) ENSG00000102393	=	FBgn0001980_FBgn0032192
ENSG00000036257 (predicted) ENSG00000106263	=	FBgn0001980_FBgn0034237
ENSG00000036257 (predicted) ENSG00000198951	=	FBgn0001980_FBgn0032192
ENSG00000036257 (predicted) ENSG00000144228	=	FBgn0001980_FBgn0086364
ENSG00000036257 (predicted) ENSG00000179335	=	FBgn0001980_FBgn0053553
ENSG00000036257 (predicted) ENSG00000101343	=	FBgn0001980_FBgn0000377
ENSG00000036257 (predicted) ENSG00000051180	=	FBgn0001980_FBgn0003479
ENSG00000036257 (predicted) ENSG00000101751	=	FBgn0001980_FBgn0037554
ENSG00000036257 (predicted) ENSG00000121067	=	FBgn0001980_FBgn0086364
ENSG00000036257 (predicted) ENSG00000070366	=	FBgn0001980_FBgn0039260
ENSG00000036257 (predicted) ENSG00000104613	=	FBgn0001980_FBgn0035462
ENSG00000036549 (predicted) ENSG00000051180	=	FBgn0031876_FBgn0003479
ENSG00000037042 (predicted) ENSG00000126216	=	FBgn0004176_FBgn0001612
ENSG00000037042 (predicted) ENSG00000215029	=	FBgn0010097_FBgn0029820
ENSG00000037042 (predicted) ENSG00000124678	=	FBgn0010097_FBgn0029820
ENSG00000037042 (predicted) ENSG00000176148	=	FBgn0010097_FBgn0029820
ENSG00000037042 (predicted) ENSG00000215046	=	FBgn0010097_FBgn0029820
ENSG00000037042 (predicted) ENSG00000216490	=	FBgn0010097_FBgn0039098
ENSG00000037042 (predicted) ENSG00000137822	=	FBgn0010097_FBgn0026431
ENSG00000037042 (predicted) ENSG00000166046	=	FBgn0010097_FBgn0029820
ENSG00000037042 (predicted) ENSG00000130640	=	FBgn0004176_FBgn0026430
ENSG00000037241 (predicted) ENSG00000087460	=	FBgn0036825_FBgn0001123
ENSG00000037241 (predicted) ENSG00000141404	=	FBgn0036825_FBgn0001123
ENSG00000037474 (predicted) ENSG00000189011	=	FBgn0026079_FBgn0011660
ENSG00000037474 (predicted) ENSG00000122512	=	FBgn0026079_FBgn0011660
ENSG00000037474 (predicted) ENSG00000078319	=	FBgn0026079_FBgn0011660
ENSG00000037474 (predicted) ENSG00000067601	=	FBgn0026079_FBgn0011660
ENSG00000037474 (predicted) ENSG00000174368	=	FBgn0026079_FBgn0011660
ENSG00000037474 (predicted) ENSG00000174384	=	FBgn0026079_FBgn0011660
ENSG00000037474 (predicted) ENSG00000188073	=	FBgn0026079_FBgn0011660
ENSG00000037474 (predicted) ENSG00000198632	=	FBgn0026079_FBgn0011660
ENSG00000037474 (predicted) ENSG00000123965	=	FBgn0026079_FBgn0011660
ENSG00000037757 (predicted) ENSG00000169118	=	FBgn0039849_FBgn0011253
ENSG00000037757 (predicted) ENSG00000110700	=	FBgn0039849_FBgn0010265
ENSG00000037757 (predicted) ENSG00000100632	=	FBgn0039849_FBgn0011586
ENSG00000037757 (predicted) ENSG00000133275	=	FBgn0039849_FBgn0011253
ENSG00000037757 (predicted) ENSG00000151292	=	FBgn0039849_FBgn0011253
ENSG00000037757 (predicted) ENSG00000213753	=	FBgn0039849_FBgn0026372
ENSG00000037757 (predicted) ENSG00000198242	=	FBgn0039849_FBgn0026372
ENSG00000037757 (predicted) ENSG00000184319	=	FBgn0039849_FBgn0026372
ENSG00000037757 (predicted) ENSG00000212932	=	FBgn0039849_FBgn0026372
ENSG00000037757 (predicted) ENSG00000149397	=	FBgn0039849_FBgn0010786
ENSG00000037897 (predicted) ENSG00000121350	=	FBgn0025629_FBgn0032846
ENSG00000037897 (predicted) ENSG00000116918	=	FBgn0025629_FBgn0038327
ENSG00000038358 (predicted) ENSG00000139436	=	FBgn0032340_FBgn0033539
ENSG00000038358 (predicted) ENSG00000108262	=	FBgn0032340_FBgn0033539
ENSG00000038358 (predicted) ENSG00000070010	=	FBgn0032340_FBgn0036136
ENSG00000038358 (predicted) ENSG00000172340	=	FBgn0032340_FBgn0029118
ENSG00000039123 (predicted) ENSG00000070367	=	FBgn0001986_FBgn0027103
ENSG00000039987 (predicted) ENSG00000076650	=	FBgn0035696_FBgn0036386
ENSG00000039987 (predicted) ENSG00000099797	=	FBgn0035696_FBgn0035471
ENSG00000039987 (predicted) ENSG00000105612	=	FBgn0040238_FBgn0000477
ENSG00000039987 (predicted) ENSG00000137976	=	FBgn0040238_FBgn0000477
ENSG00000039987 (predicted) ENSG00000205678	=	FBgn0035696_FBgn0035471
ENSG00000040341 (predicted) ENSG00000105193	=	FBgn0003520_FBgn0034743
ENSG00000040341 (predicted) ENSG00000143553	=	FBgn0003520_FBgn0031455
ENSG00000040341 (predicted) ENSG00000099810	=	FBgn0003520_FBgn0034215
ENSG00000041357 (predicted) ENSG00000170989	=	FBgn0003150_FBgn0029909
ENSG00000041357 (predicted) ENSG00000088832	=	FBgn0003150_FBgn0013954
ENSG00000041357 (predicted) ENSG00000132975	=	FBgn0003150_FBgn0029909
ENSG00000041357 (predicted) ENSG00000125910	=	FBgn0003150_FBgn0029909
ENSG00000041357 (predicted) ENSG00000188822	=	FBgn0003150_FBgn0029909
ENSG00000041357 (predicted) ENSG00000198121	=	FBgn0003150_FBgn0029909
ENSG00000041357 (predicted) ENSG00000146090	=	FBgn0003150_FBgn0034230
ENSG00000041357 (predicted) ENSG00000180739	=	FBgn0003150_FBgn0029909
ENSG00000041357 (predicted) ENSG00000198225	=	FBgn0003150_FBgn0013954
ENSG00000041357 (predicted) ENSG00000148925	=	FBgn0003150_FBgn0035107
ENSG00000041357 (predicted) ENSG00000118432	=	FBgn0003150_FBgn0029909
ENSG00000041357 (predicted) ENSG00000119782	=	FBgn0003150_FBgn0013954
ENSG00000041357 (predicted) ENSG00000175898	=	FBgn0003150_FBgn0029909
ENSG00000041357 (predicted) ENSG00000198915	=	FBgn0003150_FBgn0034230
ENSG00000041357 (predicted) ENSG00000112078	=	FBgn0003150_FBgn0035107
ENSG00000041357 (predicted) ENSG00000138670	=	FBgn0003150_FBgn0034230
ENSG00000041357 (predicted) ENSG00000181773	=	FBgn0003150_FBgn0029909
ENSG00000041357 (predicted) ENSG00000146360	=	FBgn0003150_FBgn0029909
ENSG00000041357 (predicted) ENSG00000171517	=	FBgn0003150_FBgn0029909
ENSG00000041357 (predicted) ENSG00000213694	=	FBgn0003150_FBgn0029909
ENSG00000041357 (predicted) ENSG00000064547	=	FBgn0003150_FBgn0029909
ENSG00000041802 (predicted) ENSG00000104164	=	FBgn0028274_FBgn0036192
ENSG00000041802 (predicted) ENSG00000105700	=	FBgn0028274_FBgn0036291
ENSG00000041802 (predicted) ENSG00000094841	=	FBgn0028274_FBgn0035639
ENSG00000041802 (predicted) ENSG00000181982	=	FBgn0028274_FBgn0038330
ENSG00000042088 (predicted) ENSG00000138663	=	FBgn0031506_FBgn0027054
ENSG00000042429 (known) ENSG00000164758	=	FBgn0038578_FBgn0035149
ENSG00000042429 (known) ENSG00000148297	=	FBgn0038578_FBgn0040339
ENSG00000042429 (predicted) ENSG00000108590	=	FBgn0038578_FBgn0037262
ENSG00000042429 (predicted) ENSG00000185122	=	FBgn0038578_FBgn0001222
ENSG00000042429 (predicted) ENSG00000215701	=	FBgn0038578_FBgn0001222
ENSG00000042429 (predicted) ENSG00000168036	=	FBgn0038578_FBgn0000117
ENSG00000042429 (predicted) ENSG00000124641	=	FBgn0038578_FBgn0013531
ENSG00000042429 (predicted) ENSG00000133997	=	FBgn0038578_FBgn0024330
ENSG00000042429 (predicted) ENSG00000215702	=	FBgn0038578_FBgn0001222
ENSG00000042429 (predicted) ENSG00000118579	=	FBgn0038578_FBgn0039337
ENSG00000042429 (predicted) ENSG00000161920	=	FBgn0038578_FBgn0036811
ENSG00000042429 (predicted) ENSG00000136146	=	FBgn0038578_FBgn0035754
ENSG00000042429 (predicted) ENSG00000102878	=	FBgn0038578_FBgn0001222
ENSG00000042429 (predicted) ENSG00000173801	=	FBgn0038578_FBgn0000117
ENSG00000042753 (predicted) ENSG00000179950	=	FBgn0043012_FBgn0028577
ENSG00000043093 (predicted) ENSG00000165527	=	FBgn0036510_FBgn0013750
ENSG00000043093 (predicted) ENSG00000184164	=	FBgn0036510_FBgn0031217
ENSG00000043093 (predicted) ENSG00000120742	=	FBgn0036510_FBgn0047135
ENSG00000043093 (predicted) ENSG00000151778	=	FBgn0036510_FBgn0047135
ENSG00000043093 (predicted) ENSG00000166266	=	FBgn0036510_FBgn0039632
ENSG00000044115 (known) ENSG00000168036	=	FBgn0010215_FBgn0000117
ENSG00000044115 (predicted) ENSG00000143878	=	FBgn0010215_FBgn0014020
ENSG00000044115 (predicted) ENSG00000167508	=	FBgn0010215_FBgn0030683
ENSG00000044115 (predicted) ENSG00000102580	=	FBgn0010215_FBgn0037718
ENSG00000044115 (predicted) ENSG00000155366	=	FBgn0010215_FBgn0014020
ENSG00000044115 (predicted) ENSG00000067560	=	FBgn0010215_FBgn0014020
ENSG00000044446 (predicted) ENSG00000186232	=	FBgn0030087_FBgn0031054
ENSG00000044446 (predicted) ENSG00000160075	=	FBgn0030087_FBgn0031054
ENSG00000044446 (predicted) ENSG00000186223	=	FBgn0030087_FBgn0031054
ENSG00000044446 (predicted) ENSG00000185621	=	FBgn0030087_FBgn0086359
ENSG00000044574 (predicted) ENSG00000078319	=	FBgn0001218_FBgn0011660
ENSG00000044574 (predicted) ENSG00000198632	=	FBgn0001218_FBgn0011660
ENSG00000044574 (predicted) ENSG00000122512	=	FBgn0001218_FBgn0011660
ENSG00000044574 (predicted) ENSG00000189011	=	FBgn0001218_FBgn0011660
ENSG00000044574 (predicted) ENSG00000067601	=	FBgn0001218_FBgn0011660
ENSG00000044574 (predicted) ENSG00000174368	=	FBgn0001218_FBgn0011660
ENSG00000044574 (predicted) ENSG00000188073	=	FBgn0001218_FBgn0011660
ENSG00000044574 (predicted) ENSG00000174384	=	FBgn0001218_FBgn0011660
ENSG00000044574 (predicted) ENSG00000123965	=	FBgn0001218_FBgn0011660
ENSG00000047230 (known) ENSG00000047230	=	FBgn0036478_FBgn0036478
ENSG00000047230 (predicted) ENSG00000175029	=	FBgn0036478_FBgn0020496
ENSG00000047230 (predicted) ENSG00000117751	=	FBgn0036478_FBgn0026402
ENSG00000047230 (predicted) ENSG00000171793	=	FBgn0036478_FBgn0036478
ENSG00000047230 (predicted) ENSG00000105197	=	FBgn0036478_FBgn0024978
ENSG00000047230 (predicted) ENSG00000159692	=	FBgn0036478_FBgn0020496
ENSG00000047230 (predicted) ENSG00000197826	=	FBgn0036478_FBgn0031430
ENSG00000047230 (predicted) ENSG00000212884	=	FBgn0036478_FBgn0020496
ENSG00000047249 (predicted) ENSG00000129472	=	FBgn0027779_FBgn0014009
ENSG00000047249 (predicted) ENSG00000131100	=	FBgn0027779_FBgn0015324
ENSG00000047249 (predicted) ENSG00000104388	=	FBgn0027779_FBgn0014009
ENSG00000047249 (predicted) ENSG00000171142	=	FBgn0027779_FBgn0015324
ENSG00000047249 (predicted) ENSG00000167112	=	FBgn0027779_FBgn0033060
ENSG00000047315 (predicted) ENSG00000138802	=	FBgn0003276_FBgn0033460
ENSG00000047315 (predicted) ENSG00000183779	=	FBgn0003276_FBgn0005771
ENSG00000047315 (predicted) ENSG00000113615	=	FBgn0003276_FBgn0033460
ENSG00000047315 (predicted) ENSG00000165655	=	FBgn0003276_FBgn0005771
ENSG00000047346 (predicted) ENSG00000186575	=	FBgn0033638_FBgn0086384
ENSG00000047579 (known) ENSG00000104164	=	FBgn0036819_FBgn0036192
ENSG00000047579 (predicted) ENSG00000167881	=	FBgn0036819_FBgn0035947
ENSG00000047579 (predicted) ENSG00000070444	=	FBgn0036819_FBgn0023215
ENSG00000047579 (predicted) ENSG00000205476	=	FBgn0036819_FBgn0031488
ENSG00000047579 (predicted) ENSG00000196482	=	FBgn0036819_FBgn0035849
ENSG00000047579 (predicted) ENSG00000120549	=	FBgn0036819_FBgn0023531
ENSG00000047579 (predicted) ENSG00000101997	=	FBgn0036819_FBgn0036671
ENSG00000047579 (predicted) ENSG00000101343	=	FBgn0036819_FBgn0000377
ENSG00000047579 (predicted) ENSG00000108559	=	FBgn0036819_FBgn0026207
ENSG00000047579 (predicted) ENSG00000173811	=	FBgn0036819_FBgn0036652
ENSG00000047579 (predicted) ENSG00000055813	=	FBgn0036819_FBgn0031488
ENSG00000047579 (predicted) ENSG00000163558	=	FBgn0036819_FBgn0022131
ENSG00000047579 (predicted) ENSG00000138750	=	FBgn0036819_FBgn0033737
ENSG00000047579 (predicted) ENSG00000186710	=	FBgn0036819_FBgn0032768/FBgn0036819_FBgn0032769
ENSG00000047579 (predicted) ENSG00000163406	=	FBgn0036819_FBgn0028491
ENSG00000047579 (predicted) ENSG00000185359	=	FBgn0036819_FBgn0031450
ENSG00000047579 (predicted) ENSG00000103351	=	FBgn0036819_FBgn0031196
ENSG00000047579 (predicted) ENSG00000171444	=	FBgn0036819_FBgn0085433
ENSG00000047579 (predicted) ENSG00000096401	=	FBgn0036819_FBgn0035136
ENSG00000047579 (predicted) ENSG00000211460	=	FBgn0036819_FBgn0033528
ENSG00000047579 (predicted) ENSG00000175699	=	FBgn0036819_FBgn0032768/FBgn0036819_FBgn0032769
ENSG00000047579 (predicted) ENSG00000165819	=	FBgn0036819_FBgn0039139
ENSG00000047579 (predicted) ENSG00000088386	=	FBgn0036819_FBgn0028491
ENSG00000047579 (predicted) ENSG00000161973	=	FBgn0036819_FBgn0032769/FBgn0036819_FBgn0032768
ENSG00000047579 (predicted) ENSG00000173153	=	FBgn0036819_FBgn0035849
ENSG00000047579 (predicted) ENSG00000067606	=	FBgn0036819_FBgn0022131
ENSG00000047579 (predicted) ENSG00000113068	=	FBgn0036819_FBgn0031776
ENSG00000047579 (predicted) ENSG00000119715	=	FBgn0036819_FBgn0035849
ENSG00000047579 (predicted) ENSG00000175602	=	FBgn0036819_FBgn0031488
ENSG00000047617 (predicted) ENSG00000179636	=	FBgn0030349_FBgn0036616
ENSG00000047617 (predicted) ENSG00000102900	=	FBgn0030349_FBgn0027537
ENSG00000047617 (predicted) ENSG00000159713	=	FBgn0030349_FBgn0036616
ENSG00000047617 (predicted) ENSG00000174606	=	FBgn0038721_FBgn0016762
ENSG00000047617 (predicted) ENSG00000171368	=	FBgn0030349_FBgn0036616
ENSG00000047621 (predicted) ENSG00000110711	=	FBgn0039589_FBgn0030345
ENSG00000047621 (predicted) ENSG00000173436	=	FBgn0039589_FBgn0034973
ENSG00000047621 (predicted) ENSG00000168214	=	FBgn0039589_FBgn0004837
ENSG00000047621 (predicted) ENSG00000111786	=	FBgn0039589_FBgn0040284
ENSG00000047621 (predicted) ENSG00000100949	=	FBgn0039589_FBgn0037293
ENSG00000047621 (predicted) ENSG00000132639	=	FBgn0039589_FBgn0011288
ENSG00000047621 (predicted) ENSG00000121316	=	FBgn0039589_FBgn0016031
ENSG00000047621 (predicted) ENSG00000174607	=	FBgn0039589_FBgn0040262
ENSG00000047621 (predicted) ENSG00000145626	=	FBgn0039589_FBgn0040262
ENSG00000047621 (predicted) ENSG00000143621	=	FBgn0039589_FBgn0038046
ENSG00000047621 (predicted) ENSG00000177600	=	FBgn0039589_FBgn0003274
ENSG00000047621 (predicted) ENSG00000150991	=	FBgn0039589_FBgn0086558
ENSG00000047621 (predicted) ENSG00000107242	=	FBgn0039589_FBgn0016984
ENSG00000047621 (predicted) ENSG00000188234	=	FBgn0039589_FBgn0028509
ENSG00000047621 (predicted) ENSG00000151176	=	FBgn0039589_FBgn0016031
ENSG00000047621 (predicted) ENSG00000173610	=	FBgn0039589_FBgn0040262
ENSG00000047621 (predicted) ENSG00000100364	=	FBgn0039589_FBgn0034184
ENSG00000047621 (predicted) ENSG00000114646	=	FBgn0039589_FBgn0003980
ENSG00000047621 (predicted) ENSG00000196656	=	FBgn0039589_FBgn0004413
ENSG00000047621 (predicted) ENSG00000215472	=	FBgn0039589_FBgn0029897
ENSG00000047621 (predicted) ENSG00000174194	=	FBgn0039589_FBgn0028509
ENSG00000047621 (predicted) ENSG00000115041	=	FBgn0039589_FBgn0039380
ENSG00000047621 (predicted) ENSG00000136750	=	FBgn0039589_FBgn0004516
ENSG00000047621 (predicted) ENSG00000119782	=	FBgn0039589_FBgn0013954
ENSG00000047621 (predicted) ENSG00000119655	=	FBgn0039589_FBgn0037782
ENSG00000047621 (predicted) ENSG00000125744	=	FBgn0039589_FBgn0053113
ENSG00000047621 (predicted) ENSG00000198225	=	FBgn0039589_FBgn0013954
ENSG00000047621 (predicted) ENSG00000117707	=	FBgn0039589_FBgn0004595
ENSG00000047621 (predicted) ENSG00000105518	=	FBgn0039589_FBgn0052512
ENSG00000047621 (predicted) ENSG00000212664	=	FBgn0039589_FBgn0029897
ENSG00000047621 (predicted) ENSG00000141096	=	FBgn0039589_FBgn0051746
ENSG00000047621 (predicted) ENSG00000136048	=	FBgn0039589_FBgn0025624
ENSG00000047621 (predicted) ENSG00000070413	=	FBgn0039589_FBgn0052647
ENSG00000047621 (predicted) ENSG00000163541	=	FBgn0039589_FBgn0004888
ENSG00000047621 (predicted) ENSG00000138030	=	FBgn0039589_FBgn0036942
ENSG00000047621 (predicted) ENSG00000145358	=	FBgn0039589_FBgn0041094
ENSG00000047621 (predicted) ENSG00000155465	=	FBgn0039589_FBgn0002778
ENSG00000047621 (predicted) ENSG00000090263	=	FBgn0039589_FBgn0038426
ENSG00000047621 (predicted) ENSG00000157985	=	FBgn0039589_FBgn0028509
ENSG00000047621 (predicted) ENSG00000101346	=	FBgn0039589_FBgn0033901
ENSG00000047621 (predicted) ENSG00000109181	=	FBgn0039589_FBgn0040262
ENSG00000047621 (predicted) ENSG00000133318	=	FBgn0039589_FBgn0053113
ENSG00000047621 (predicted) ENSG00000185565	=	FBgn0039589_FBgn0085382/FBgn0039589_FBgn0085420
ENSG00000047621 (predicted) ENSG00000151303	=	FBgn0039589_FBgn0028509
ENSG00000047621 (predicted) ENSG00000182132	=	FBgn0039589_FBgn0039380
ENSG00000047621 (predicted) ENSG00000142937	=	FBgn0039589_FBgn0039713
ENSG00000047621 (predicted) ENSG00000197860	=	FBgn0039589_FBgn0032640
ENSG00000047621 (predicted) ENSG00000132434	=	FBgn0039589_FBgn0027498
ENSG00000047621 (predicted) ENSG00000134020	=	FBgn0039589_FBgn0038973
ENSG00000047621 (predicted) ENSG00000163132	=	FBgn0039589_FBgn0000492
ENSG00000047621 (predicted) ENSG00000165807	=	FBgn0039589_FBgn0037826
ENSG00000047621 (predicted) ENSG00000088986	=	FBgn0039589_FBgn0011760
ENSG00000047621 (predicted) ENSG00000139970	=	FBgn0039589_FBgn0053113
ENSG00000047621 (predicted) ENSG00000213759	=	FBgn0039589_FBgn0040262
ENSG00000047621 (predicted) ENSG00000092531	=	FBgn0039589_FBgn0011288
ENSG00000047621 (predicted) ENSG00000168890	=	FBgn0039589_FBgn0025624
ENSG00000047621 (predicted) ENSG00000129221	=	FBgn0039589_FBgn0030345
ENSG00000047621 (predicted) ENSG00000166971	=	FBgn0039589_FBgn0011241
ENSG00000047621 (predicted) ENSG00000103064	=	FBgn0039589_FBgn0002778
ENSG00000047621 (predicted) ENSG00000198056	=	FBgn0039589_FBgn0011762
ENSG00000047621 (predicted) ENSG00000198276	=	FBgn0039589_FBgn0022029
ENSG00000047621 (predicted) ENSG00000214310	=	FBgn0039589_FBgn0039713
ENSG00000047621 (predicted) ENSG00000198277	=	FBgn0039589_FBgn0040262
ENSG00000047621 (predicted) ENSG00000100029	=	FBgn0039589_FBgn0032138
ENSG00000047621 (predicted) ENSG00000204172	=	FBgn0039589_FBgn0028509
ENSG00000047621 (predicted) ENSG00000111859	=	FBgn0039589_FBgn0035101
ENSG00000047621 (predicted) ENSG00000133612	=	FBgn0039589_FBgn0028509
ENSG00000047621 (predicted) ENSG00000168671	=	FBgn0039589_FBgn0040262
ENSG00000047621 (predicted) ENSG00000152520	=	FBgn0039589_FBgn0035397
ENSG00000047621 (predicted) ENSG00000183726	=	FBgn0039589_FBgn0035528
ENSG00000047621 (predicted) ENSG00000108561	=	FBgn0039589_FBgn0034259
ENSG00000047621 (predicted) ENSG00000100908	=	FBgn0039589_FBgn0034791
ENSG00000047621 (predicted) ENSG00000169594	=	FBgn0039589_FBgn0000459
ENSG00000047621 (predicted) ENSG00000100596	=	FBgn0039589_FBgn0002524
ENSG00000047621 (predicted) ENSG00000198035	=	FBgn0039589_FBgn0028509
ENSG00000047621 (predicted) ENSG00000156096	=	FBgn0039589_FBgn0040262
ENSG00000047621 (predicted) ENSG00000142549	=	FBgn0039589_FBgn0085420/FBgn0039589_FBgn0085382
ENSG00000047621 (predicted) ENSG00000167261	=	FBgn0039589_FBgn0051746
ENSG00000047621 (predicted) ENSG00000103257	=	FBgn0039589_FBgn0002778
ENSG00000047621 (predicted) ENSG00000215111	=	FBgn0039589_FBgn0040262
ENSG00000047621 (predicted) ENSG00000151012	=	FBgn0039589_FBgn0002778
ENSG00000047621 (predicted) ENSG00000168264	=	FBgn0039589_FBgn0030400
ENSG00000047621 (predicted) ENSG00000092068	=	FBgn0039589_FBgn0002778
ENSG00000047621 (predicted) ENSG00000088832	=	FBgn0039589_FBgn0013954
ENSG00000047621 (predicted) ENSG00000142188	=	FBgn0039589_FBgn0035528
ENSG00000047621 (predicted) ENSG00000110917	=	FBgn0039589_FBgn0032916
ENSG00000047621 (predicted) ENSG00000183715	=	FBgn0039589_FBgn0085420/FBgn0039589_FBgn0085382
ENSG00000047621 (predicted) ENSG00000156968	=	FBgn0039589_FBgn0037292
ENSG00000047621 (predicted) ENSG00000212829	=	FBgn0039589_FBgn0004413
ENSG00000047621 (predicted) ENSG00000204149	=	FBgn0039589_FBgn0028509
ENSG00000047621 (predicted) ENSG00000135220	=	FBgn0039589_FBgn0040262
ENSG00000047621 (predicted) ENSG00000170604	=	FBgn0039589_FBgn0030400
ENSG00000047621 (predicted) ENSG00000164074	=	FBgn0039589_FBgn0052112
ENSG00000047621 (predicted) ENSG00000196510	=	FBgn0039589_FBgn0029879
ENSG00000047621 (predicted) ENSG00000172296	=	FBgn0039589_FBgn0002524
ENSG00000047621 (predicted) ENSG00000186111	=	FBgn0039589_FBgn0016984
ENSG00000047621 (predicted) ENSG00000156171	=	FBgn0039589_FBgn0025624
ENSG00000047621 (predicted) ENSG00000136450	=	FBgn0039589_FBgn0040284
ENSG00000047621 (predicted) ENSG00000166311	=	FBgn0039589_FBgn0034997
ENSG00000047621 (predicted) ENSG00000156958	=	FBgn0039589_FBgn0035950
ENSG00000047621 (predicted) ENSG00000120049	=	FBgn0039589_FBgn0039380
ENSG00000047621 (predicted) ENSG00000147036	=	FBgn0039589_FBgn0027498
ENSG00000047621 (predicted) ENSG00000183773	=	FBgn0039589_FBgn0025628
ENSG00000047621 (predicted) ENSG00000139239	=	FBgn0039589_FBgn0017579
ENSG00000047621 (predicted) ENSG00000168209	=	FBgn0039589_FBgn0041094
ENSG00000047621 (predicted) ENSG00000182667	=	FBgn0039589_FBgn0085420/FBgn0039589_FBgn0085382
ENSG00000047621 (predicted) ENSG00000128683	=	FBgn0039589_FBgn0004516
ENSG00000047621 (predicted) ENSG00000068120	=	FBgn0039589_FBgn0035632
ENSG00000047621 (predicted) ENSG00000205579	=	FBgn0039589_FBgn0011760
ENSG00000047621 (predicted) ENSG00000131148	=	FBgn0039589_FBgn0034791
ENSG00000047621 (predicted) ENSG00000188846	=	FBgn0039589_FBgn0017579
ENSG00000047621 (predicted) ENSG00000087589	=	FBgn0039589_FBgn0035101
ENSG00000047621 (predicted) ENSG00000141627	=	FBgn0039589_FBgn0027607
ENSG00000047621 (predicted) ENSG00000133112	=	FBgn0039589_FBgn0037874
ENSG00000047621 (predicted) ENSG00000172260	=	FBgn0039589_FBgn0085420/FBgn0039589_FBgn0085382
ENSG00000047621 (predicted) ENSG00000197888	=	FBgn0039589_FBgn0040262
ENSG00000047621 (predicted) ENSG00000197592	=	FBgn0039589_FBgn0040262
ENSG00000047621 (predicted) ENSG00000089220	=	FBgn0039589_FBgn0038973
ENSG00000047621 (predicted) ENSG00000204652	=	FBgn0039589_FBgn0004413
ENSG00000047621 (predicted) ENSG00000134905	=	FBgn0039589_FBgn0033900
ENSG00000047621 (predicted) ENSG00000171234	=	FBgn0039589_FBgn0040262
ENSG00000047621 (predicted) ENSG00000115365	=	FBgn0039589_FBgn0027498
ENSG00000047621 (predicted) ENSG00000196933	=	FBgn0039589_FBgn0004413
ENSG00000047621 (predicted) ENSG00000196505	=	FBgn0039589_FBgn0042135
ENSG00000047621 (predicted) ENSG00000120149	=	FBgn0039589_FBgn0000492
ENSG00000047621 (predicted) ENSG00000112210	=	FBgn0039589_FBgn0037364
ENSG00000047621 (predicted) ENSG00000172650	=	FBgn0039589_FBgn0028509
ENSG00000047621 (predicted) ENSG00000185774	=	FBgn0039589_FBgn0039380
ENSG00000047621 (predicted) ENSG00000143398	=	FBgn0039589_FBgn0016984
ENSG00000047621 (predicted) ENSG00000115310	=	FBgn0039589_FBgn0053113
ENSG00000047621 (predicted) ENSG00000135226	=	FBgn0039589_FBgn0040262
ENSG00000047621 (predicted) ENSG00000215110	=	FBgn0039589_FBgn0040262
ENSG00000047621 (predicted) ENSG00000119669	=	FBgn0039589_FBgn0030400
ENSG00000047621 (predicted) ENSG00000165898	=	FBgn0039589_FBgn0039205
ENSG00000047621 (predicted) ENSG00000119608	=	FBgn0039589_FBgn0004595
ENSG00000047621 (predicted) ENSG00000105726	=	FBgn0039589_FBgn0027582
ENSG00000047621 (predicted) ENSG00000196620	=	FBgn0039589_FBgn0040262
ENSG00000047621 (predicted) ENSG00000197728	=	FBgn0039589_FBgn0004413
ENSG00000047621 (predicted) ENSG00000175137	=	FBgn0039589_FBgn0033988
ENSG00000047621 (predicted) ENSG00000162601	=	FBgn0039589_FBgn0032348
ENSG00000047621 (predicted) ENSG00000180764	=	FBgn0039589_FBgn0016984
ENSG00000047621 (predicted) ENSG00000130876	=	FBgn0039589_FBgn0002778
ENSG00000047621 (predicted) ENSG00000204169	=	FBgn0039589_FBgn0028509
ENSG00000047621 (predicted) ENSG00000180061	=	FBgn0039589_FBgn0025624
ENSG00000047621 (predicted) ENSG00000179950	=	FBgn0039589_FBgn0028577
ENSG00000047621 (predicted) ENSG00000121083	=	FBgn0039589_FBgn0011760
ENSG00000047621 (predicted) ENSG00000170860	=	FBgn0039589_FBgn0051184
ENSG00000047621 (predicted) ENSG00000089486	=	FBgn0039589_FBgn0034758
ENSG00000047621 (predicted) ENSG00000175333	=	FBgn0039589_FBgn0029897
ENSG00000047621 (predicted) ENSG00000173068	=	FBgn0039589_FBgn0000459
ENSG00000047621 (predicted) ENSG00000100842	=	FBgn0039589_FBgn0035101
ENSG00000047621 (predicted) ENSG00000050820	=	FBgn0039589_FBgn0035101
ENSG00000047621 (predicted) ENSG00000186676	=	FBgn0039589_FBgn0029176
ENSG00000047621 (predicted) ENSG00000167165	=	FBgn0039589_FBgn0040262
ENSG00000047621 (predicted) ENSG00000212994	=	FBgn0039589_FBgn0004413
ENSG00000047621 (predicted) ENSG00000151304	=	FBgn0039589_FBgn0014022
ENSG00000047621 (predicted) ENSG00000104969	=	FBgn0039589_FBgn0032640
ENSG00000047621 (predicted) ENSG00000135439	=	FBgn0039589_FBgn0028509
ENSG00000047621 (predicted) ENSG00000127184	=	FBgn0039589_FBgn0040773
ENSG00000048052 (predicted) ENSG00000134308	=	FBgn0041210_FBgn0004907
ENSG00000048052 (predicted) ENSG00000175793	=	FBgn0041210_FBgn0004907
ENSG00000048052 (predicted) ENSG00000170027	=	FBgn0041210_FBgn0004907
ENSG00000048052 (predicted) ENSG00000217624	=	FBgn0041210_FBgn0004907
ENSG00000048052 (predicted) ENSG00000128245	=	FBgn0041210_FBgn0004907
ENSG00000048052 (predicted) ENSG00000166913	=	FBgn0041210_FBgn0004907
ENSG00000048052 (predicted) ENSG00000164924	=	FBgn0041210_FBgn0004907
ENSG00000048392 (predicted) ENSG00000167098	=	FBgn0011704_FBgn0033107
ENSG00000048392 (predicted) ENSG00000100242	=	FBgn0011704_FBgn0033107
ENSG00000048392 (predicted) ENSG00000061656	=	FBgn0011704_FBgn0033107
ENSG00000048392 (predicted) ENSG00000164828	=	FBgn0011704_FBgn0033107
ENSG00000048392 (predicted) ENSG00000164744	=	FBgn0011704_FBgn0033107
ENSG00000048392 (predicted) ENSG00000165699	=	FBgn0011704_FBgn0026317
ENSG00000048405 (predicted) ENSG00000165417	=	FBgn0037379_FBgn0011289
ENSG00000048405 (predicted) ENSG00000144580	=	FBgn0037379_FBgn0032089
ENSG00000048405 (predicted) ENSG00000122694	=	FBgn0037379_FBgn0051482
ENSG00000048405 (predicted) ENSG00000104892	=	FBgn0037379_FBgn0010235
ENSG00000048405 (predicted) ENSG00000132792	=	FBgn0037379_FBgn0037644
ENSG00000048405 (predicted) ENSG00000126214	=	FBgn0037379_FBgn0010235
ENSG00000048405 (predicted) ENSG00000137171	=	FBgn0037379_FBgn0010235
ENSG00000048405 (predicted) ENSG00000204435	=	FBgn0037379_FBgn0000259
ENSG00000048405 (predicted) ENSG00000178372	=	FBgn0037379_FBgn0051958
ENSG00000048405 (predicted) ENSG00000217416	=	FBgn0037379_FBgn0026666
ENSG00000048405 (predicted) ENSG00000062725	=	FBgn0037379_FBgn0029878
ENSG00000048405 (predicted) ENSG00000101343	=	FBgn0037379_FBgn0000377
ENSG00000048405 (predicted) ENSG00000135070	=	FBgn0037379_FBgn0026666
ENSG00000048405 (predicted) ENSG00000174996	=	FBgn0037379_FBgn0010235
ENSG00000048405 (predicted) ENSG00000111229	=	FBgn0037379_FBgn0065032
ENSG00000048405 (predicted) ENSG00000108953	=	FBgn0037379_FBgn0020238
ENSG00000048405 (predicted) ENSG00000101193	=	FBgn0037379_FBgn0030944
ENSG00000048740 (known) ENSG00000169564	=	FBgn0000114_FBgn0014362
ENSG00000048740 (predicted) ENSG00000197111	=	FBgn0000114_FBgn0014362
ENSG00000048740 (predicted) ENSG00000076826	=	FBgn0000114_FBgn0022085
ENSG00000048740 (predicted) ENSG00000152670	=	FBgn0000114_FBgn0003970
ENSG00000048740 (predicted) ENSG00000130559	=	FBgn0000114_FBgn0022085
ENSG00000048740 (predicted) ENSG00000118200	=	FBgn0000114_FBgn0022085
ENSG00000048740 (predicted) ENSG00000183570	=	FBgn0000114_FBgn0014362
ENSG00000048740 (predicted) ENSG00000110367	=	FBgn0000114_FBgn0004419
ENSG00000048740 (predicted) ENSG00000090097	=	FBgn0000114_FBgn0014362
ENSG00000048740 (predicted) ENSG00000120948	=	FBgn0000114_FBgn0025790
ENSG00000049245 (known) ENSG00000103496	=	FBgn0013342_FBgn0013343/FBgn0003660_FBgn0013343
ENSG00000049245 (known) ENSG00000092531	=	FBgn0003660_FBgn0028401/FBgn0003660_FBgn0011288
ENSG00000049245 (predicted) ENSG00000116641	=	FBgn0003660_FBgn0031216
ENSG00000049245 (predicted) ENSG00000164440	=	FBgn0003660_FBgn0039379
ENSG00000049245 (predicted) ENSG00000171914	=	FBgn0003660_FBgn0020254
ENSG00000049245 (predicted) ENSG00000065609	=	FBgn0003660_FBgn0086372
ENSG00000049245 (predicted) ENSG00000130158	=	FBgn0003660_FBgn0031216
ENSG00000049245 (predicted) ENSG00000101470	=	FBgn0003660_FBgn0010423
ENSG00000049245 (predicted) ENSG00000068781	=	FBgn0003660_FBgn0016975
ENSG00000049245 (predicted) ENSG00000132639	=	FBgn0003660_FBgn0011288/FBgn0003660_FBgn0028401
ENSG00000049245 (predicted) ENSG00000114854	=	FBgn0003660_FBgn0010423
ENSG00000049245 (predicted) ENSG00000099940	=	FBgn0003660_FBgn0034913
ENSG00000049245 (predicted) ENSG00000131002	=	FBgn0003660_FBgn0039379
ENSG00000049245 (predicted) ENSG00000084652	=	FBgn0003660_FBgn0039379
ENSG00000049245 (predicted) ENSG00000169885	=	FBgn0003660_FBgn0010423
ENSG00000049245 (predicted) ENSG00000086712	=	FBgn0003660_FBgn0039379
ENSG00000049245 (predicted) ENSG00000198722	=	FBgn0003660_FBgn0025726
ENSG00000049245 (predicted) ENSG00000140022	=	FBgn0003660_FBgn0016975
ENSG00000049245 (predicted) ENSG00000130477	=	FBgn0003660_FBgn0025726
ENSG00000049245 (predicted) ENSG00000073921	=	FBgn0003660_FBgn0086372
ENSG00000049245 (predicted) ENSG00000163811	=	FBgn0003660_FBgn0050349
ENSG00000049245 (predicted) ENSG00000107099	=	FBgn0003660_FBgn0031216
ENSG00000049245 (predicted) ENSG00000120910	=	FBgn0003660_FBgn0011826
ENSG00000049245 (predicted) ENSG00000107758	=	FBgn0003660_FBgn0011826
ENSG00000049245 (predicted) ENSG00000138814	=	FBgn0003660_FBgn0011826
ENSG00000049245 (predicted) ENSG00000137766	=	FBgn0003660_FBgn0025726
ENSG00000049246 (known) ENSG00000141551	=	FBgn0003068_FBgn0002413
ENSG00000049246 (predicted) ENSG00000213923	=	FBgn0003068_FBgn0002413
ENSG00000049246 (predicted) ENSG00000070915	=	FBgn0003068_FBgn0036279
ENSG00000049246 (predicted) ENSG00000100985	=	FBgn0003068_FBgn0003068
ENSG00000049246 (predicted) ENSG00000064651	=	FBgn0003068_FBgn0036279
ENSG00000049246 (predicted) ENSG00000074803	=	FBgn0003068_FBgn0036279
ENSG00000049246 (predicted) ENSG00000087245	=	FBgn0003068_FBgn0003068
ENSG00000049246 (predicted) ENSG00000142910	=	FBgn0003068_FBgn0034709
ENSG00000049246 (predicted) ENSG00000179094	=	FBgn0003068_FBgn0003068
ENSG00000049246 (predicted) ENSG00000133835	=	FBgn0003068_FBgn0030731
ENSG00000049246 (predicted) ENSG00000137251	=	FBgn0003068_FBgn0034709
[truncated: 23,830 more rows]
