# Supplementary material for: Building and analyzing protein interactome networks by cross-species comparisons
Source: BMC Syst Biol. 2010 Mar 30;4:36. doi: 10.1186/1752-0509-4-36 (PMC2859380; doi:10.1186/1752-0509-4-36)
Supplement: Additional file 6 — Zip Hsap. A zipped folder containing files formatted for use in Cytoscape listed in Supplemental Table 3. These files are for Homo sapiens proteins. [file 1752-0509-4-36-S6.ZIP › hsap/hsap_dmel_SpeciesSpeciesScore.eda]

hsap_dmel_SpeciesSpeciesScore.eda
ENSG00000000419 (predicted) ENSG00000182759	=	1.00
ENSG00000000419 (predicted) ENSG00000129535	=	1.00
ENSG00000000419 (predicted) ENSG00000178573	=	1.00
ENSG00000000419 (predicted) ENSG00000204103	=	1.00
ENSG00000001167 (known) ENSG00000066136	=	2.0
ENSG00000001167 (predicted) ENSG00000120910	=	1.96
ENSG00000001167 (predicted) ENSG00000001167	=	1.00
ENSG00000001167 (predicted) ENSG00000137713	=	1.00
ENSG00000001167 (predicted) ENSG00000107758	=	1.96
ENSG00000001167 (predicted) ENSG00000061656	=	1.00
ENSG00000001167 (predicted) ENSG00000164744	=	1.00
ENSG00000001167 (predicted) ENSG00000164828	=	1.00
ENSG00000001167 (predicted) ENSG00000101558	=	1.00
ENSG00000001167 (predicted) ENSG00000169340	=	1.00
ENSG00000001167 (predicted) ENSG00000138814	=	1.92
ENSG00000001167 (predicted) ENSG00000167098	=	1.00
ENSG00000001167 (predicted) ENSG00000185615	=	1.00
ENSG00000001167 (predicted) ENSG00000105568	=	1.00
ENSG00000001167 (predicted) ENSG00000137955	=	1.00
ENSG00000001167 (predicted) ENSG00000185624	=	1.00
ENSG00000001167 (predicted) ENSG00000168264	=	1.00
ENSG00000001167 (predicted) ENSG00000075415	=	1.00
ENSG00000001167 (predicted) ENSG00000100242	=	1.00
ENSG00000001167 (predicted) ENSG00000119669	=	1.00
ENSG00000001167 (predicted) ENSG00000170604	=	1.00
ENSG00000001167 (predicted) ENSG00000124164	=	1.00
ENSG00000001617 (predicted) ENSG00000124827	=	1.00
ENSG00000001617 (predicted) ENSG00000169126	=	1.00
ENSG00000001617 (predicted) ENSG00000126254	=	1.00
ENSG00000001617 (predicted) ENSG00000109670	=	1.00
ENSG00000001617 (predicted) ENSG00000138107	=	1.00
ENSG00000001617 (predicted) ENSG00000090061	=	1.00
ENSG00000001617 (predicted) ENSG00000115073	=	1.00
ENSG00000001617 (predicted) ENSG00000137270	=	1.00
ENSG00000002549 (predicted) ENSG00000186193	=	1.00
ENSG00000002746 (predicted) ENSG00000140986	=	1.00
ENSG00000002746 (predicted) ENSG00000158710	=	1.00
ENSG00000002746 (predicted) ENSG00000100316	=	1.00
ENSG00000002746 (predicted) ENSG00000179271	=	1.00
ENSG00000002746 (predicted) ENSG00000178429	=	1.00
ENSG00000002746 (predicted) ENSG00000145425	=	1.00
ENSG00000002746 (predicted) ENSG00000138326	=	1.00
ENSG00000002746 (predicted) ENSG00000087008	=	1.00
ENSG00000002746 (predicted) ENSG00000107807	=	1.00
ENSG00000002746 (predicted) ENSG00000144834	=	1.00
ENSG00000002746 (predicted) ENSG00000117360	=	1.00
ENSG00000002746 (predicted) ENSG00000196850	=	0.80
ENSG00000002746 (predicted) ENSG00000150991	=	1.00
ENSG00000002746 (predicted) ENSG00000067334	=	1.00
ENSG00000002746 (predicted) ENSG00000175886	=	1.00
ENSG00000002746 (predicted) ENSG00000115297	=	1.00
ENSG00000002746 (predicted) ENSG00000148303	=	1.00
ENSG00000002746 (predicted) ENSG00000117519	=	1.00
ENSG00000002746 (predicted) ENSG00000188229	=	1.00
ENSG00000002746 (predicted) ENSG00000149591	=	1.00
ENSG00000002746 (predicted) ENSG00000196230	=	1.00
ENSG00000002746 (predicted) ENSG00000164438	=	1.00
ENSG00000002746 (predicted) ENSG00000130176	=	1.00
ENSG00000002746 (predicted) ENSG00000118939	=	1.00
ENSG00000002746 (predicted) ENSG00000104833	=	1.00
ENSG00000002746 (predicted) ENSG00000140632	=	1.00
ENSG00000002746 (predicted) ENSG00000154277	=	1.00
ENSG00000002746 (predicted) ENSG00000064666	=	1.00
ENSG00000002822 (predicted) ENSG00000215277	=	1.00
ENSG00000002822 (predicted) ENSG00000178222	=	0.89
ENSG00000002822 (predicted) ENSG00000128408	=	1.00
ENSG00000002822 (predicted) ENSG00000158423	=	1.00
ENSG00000002822 (predicted) ENSG00000165527	=	1.00
ENSG00000002822 (predicted) ENSG00000155329	=	1.00
ENSG00000002822 (predicted) ENSG00000100056	=	1.00
ENSG00000002822 (predicted) ENSG00000164022	=	1.00
ENSG00000003147 (predicted) ENSG00000100151	=	1.00
ENSG00000003147 (predicted) ENSG00000214629	=	1.00
ENSG00000003147 (predicted) ENSG00000214896	=	1.00
ENSG00000003147 (predicted) ENSG00000205171	=	1.00
ENSG00000003147 (predicted) ENSG00000205246	=	1.00
ENSG00000003147 (predicted) ENSG00000188856	=	1.00
ENSG00000003147 (predicted) ENSG00000168028	=	1.00
ENSG00000003147 (predicted) ENSG00000183298	=	1.00
ENSG00000003147 (predicted) ENSG00000182247	=	1.00
ENSG00000003147 (predicted) ENSG00000170035	=	1.00
ENSG00000003147 (predicted) ENSG00000170142	=	1.00
ENSG00000003393 (predicted) ENSG00000087152	=	1.00
ENSG00000003393 (predicted) ENSG00000125454	=	1.00
ENSG00000003400 (predicted) ENSG00000159720	=	1.00
ENSG00000003400 (predicted) ENSG00000147614	=	1.00
ENSG00000003400 (predicted) ENSG00000152520	=	1.00
ENSG00000003509 (predicted) ENSG00000131037	=	1.00
ENSG00000003509 (predicted) ENSG00000177106	=	0.96
ENSG00000003509 (predicted) ENSG00000151491	=	0.96
ENSG00000003509 (predicted) ENSG00000198758	=	0.95
ENSG00000003756 (predicted) ENSG00000149273	=	1.00
ENSG00000003756 (predicted) ENSG00000143761	=	1.00
ENSG00000003756 (predicted) ENSG00000169594	=	0.60
ENSG00000003756 (predicted) ENSG00000175390	=	1.00
ENSG00000003756 (predicted) ENSG00000004059	=	1.00
ENSG00000003756 (predicted) ENSG00000005189	=	1.00
ENSG00000003756 (predicted) ENSG00000006744	=	1.00
ENSG00000003756 (predicted) ENSG00000175305	=	1.00
ENSG00000003756 (predicted) ENSG00000204652	=	1.00
ENSG00000003756 (predicted) ENSG00000154518	=	1.00
ENSG00000003756 (predicted) ENSG00000182551	=	1.00
ENSG00000003756 (predicted) ENSG00000066044	=	1.00
ENSG00000003756 (predicted) ENSG00000105173	=	1.00
ENSG00000003756 (predicted) ENSG00000062725	=	1.00
ENSG00000003756 (predicted) ENSG00000143947	=	1.00
ENSG00000003756 (predicted) ENSG00000161533	=	0.87
ENSG00000003756 (predicted) ENSG00000212994	=	1.00
ENSG00000003756 (predicted) ENSG00000196361	=	0.98
ENSG00000003756 (predicted) ENSG00000204650	=	1.00
ENSG00000003756 (predicted) ENSG00000135390	=	1.00
ENSG00000003756 (predicted) ENSG00000104969	=	1.00
ENSG00000003756 (predicted) ENSG00000138385	=	1.00
ENSG00000003756 (predicted) ENSG00000104872	=	1.00
ENSG00000003756 (predicted) ENSG00000162374	=	1.00
ENSG00000003756 (predicted) ENSG00000196933	=	1.00
ENSG00000003756 (predicted) ENSG00000141642	=	1.00
ENSG00000003756 (predicted) ENSG00000121957	=	1.00
ENSG00000003756 (predicted) ENSG00000196656	=	1.00
ENSG00000003756 (predicted) ENSG00000107105	=	1.00
ENSG00000003756 (predicted) ENSG00000087008	=	1.00
ENSG00000003756 (predicted) ENSG00000139239	=	1.00
ENSG00000003756 (predicted) ENSG00000173068	=	0.67
ENSG00000003756 (predicted) ENSG00000159199	=	1.00
ENSG00000003756 (predicted) ENSG00000188846	=	1.00
ENSG00000003756 (predicted) ENSG00000156876	=	1.00
ENSG00000003756 (predicted) ENSG00000136447	=	1.00
ENSG00000003756 (predicted) ENSG00000175826	=	1.00
ENSG00000003756 (predicted) ENSG00000177551	=	1.00
ENSG00000003756 (predicted) ENSG00000212829	=	1.00
ENSG00000003756 (predicted) ENSG00000197728	=	1.00
ENSG00000003756 (predicted) ENSG00000101266	=	1.00
ENSG00000003756 (predicted) ENSG00000160360	=	1.00
ENSG00000003756 (predicted) ENSG00000134287	=	1.00
ENSG00000003756 (predicted) ENSG00000168374	=	1.00
ENSG00000003756 (predicted) ENSG00000070770	=	1.00
ENSG00000003756 (predicted) ENSG00000179335	=	1.00
ENSG00000003756 (predicted) ENSG00000111615	=	1.00
ENSG00000003756 (predicted) ENSG00000100316	=	1.00
ENSG00000003756 (predicted) ENSG00000185829	=	1.00
ENSG00000003756 (predicted) ENSG00000171786	=	1.00
ENSG00000003756 (predicted) ENSG00000197860	=	1.00
ENSG00000003756 (predicted) ENSG00000140986	=	1.00
ENSG00000003756 (predicted) ENSG00000185883	=	1.00
ENSG00000003989 (predicted) ENSG00000151967	=	0.97
ENSG00000003989 (predicted) ENSG00000151748	=	0.97
ENSG00000004059 (predicted) ENSG00000122694	=	1.00
ENSG00000004059 (predicted) ENSG00000182872	=	1.00
ENSG00000004139 (predicted) ENSG00000107807	=	1.00
ENSG00000004139 (predicted) ENSG00000115297	=	1.00
ENSG00000004139 (predicted) ENSG00000164438	=	1.00
ENSG00000004139 (predicted) ENSG00000143314	=	1.00
ENSG00000004139 (predicted) ENSG00000112685	=	1.00
ENSG00000004142 (predicted) ENSG00000166855	=	1.00
ENSG00000004455 (known) ENSG00000171444	=	2.0
ENSG00000004455 (predicted) ENSG00000104872	=	1.00
ENSG00000004455 (predicted) ENSG00000070495	=	1.00
ENSG00000004776 (predicted) ENSG00000183729	=	0.84
ENSG00000004776 (predicted) ENSG00000139970	=	0.82
ENSG00000004776 (predicted) ENSG00000055813	=	1.00
ENSG00000004776 (predicted) ENSG00000009844	=	0.71
ENSG00000004776 (predicted) ENSG00000068354	=	0.87
ENSG00000004776 (predicted) ENSG00000205250	=	0.82
ENSG00000004776 (predicted) ENSG00000090061	=	1.00
ENSG00000004776 (predicted) ENSG00000113328	=	1.00
ENSG00000004776 (predicted) ENSG00000137411	=	1.00
ENSG00000004776 (predicted) ENSG00000159346	=	1.53
ENSG00000004776 (predicted) ENSG00000118816	=	1.00
ENSG00000004776 (predicted) ENSG00000006831	=	1.53
ENSG00000004776 (predicted) ENSG00000216490	=	0.78
ENSG00000004776 (predicted) ENSG00000183473	=	0.87
ENSG00000004776 (predicted) ENSG00000007168	=	0.87
ENSG00000004776 (predicted) ENSG00000175602	=	1.00
ENSG00000004776 (predicted) ENSG00000139436	=	1.00
ENSG00000004776 (predicted) ENSG00000205476	=	1.00
ENSG00000004776 (predicted) ENSG00000151729	=	1.57
ENSG00000004776 (predicted) ENSG00000115310	=	0.82
ENSG00000004776 (predicted) ENSG00000139874	=	0.84
ENSG00000004776 (predicted) ENSG00000100242	=	1.00
ENSG00000004776 (predicted) ENSG00000115364	=	0.71
ENSG00000004776 (predicted) ENSG00000162009	=	0.87
ENSG00000004776 (predicted) ENSG00000099875	=	0.87
ENSG00000004776 (predicted) ENSG00000139163	=	0.87
ENSG00000004776 (predicted) ENSG00000133318	=	0.82
ENSG00000004776 (predicted) ENSG00000173011	=	0.87
ENSG00000004776 (predicted) ENSG00000125522	=	0.87
ENSG00000004776 (predicted) ENSG00000156603	=	0.87
ENSG00000004776 (predicted) ENSG00000108262	=	1.00
ENSG00000004776 (predicted) ENSG00000167858	=	0.71
ENSG00000004776 (predicted) ENSG00000077549	=	0.71
ENSG00000004776 (predicted) ENSG00000109065	=	0.82
ENSG00000004776 (predicted) ENSG00000146221	=	0.77
ENSG00000004776 (predicted) ENSG00000133740	=	0.82
ENSG00000004776 (predicted) ENSG00000164683	=	0.71
ENSG00000004776 (predicted) ENSG00000124664	=	0.71
ENSG00000004776 (predicted) ENSG00000083312	=	0.78
ENSG00000004776 (predicted) ENSG00000135547	=	0.71
ENSG00000004776 (predicted) ENSG00000164828	=	1.00
ENSG00000004776 (predicted) ENSG00000116329	=	0.84
ENSG00000004776 (predicted) ENSG00000082556	=	0.84
ENSG00000004776 (predicted) ENSG00000163909	=	0.71
ENSG00000004776 (predicted) ENSG00000005022	=	1.57
ENSG00000004776 (predicted) ENSG00000112038	=	0.80
ENSG00000004776 (predicted) ENSG00000119326	=	0.71
ENSG00000004776 (predicted) ENSG00000163655	=	0.87
ENSG00000004776 (predicted) ENSG00000169100	=	1.57
ENSG00000004776 (predicted) ENSG00000111602	=	0.71
ENSG00000004776 (predicted) ENSG00000180616	=	0.85
ENSG00000004776 (predicted) ENSG00000125510	=	0.87
ENSG00000004776 (predicted) ENSG00000162736	=	0.71
ENSG00000004776 (predicted) ENSG00000205089	=	1.00
ENSG00000004776 (predicted) ENSG00000146425	=	0.82
ENSG00000004776 (predicted) ENSG00000113643	=	0.82
ENSG00000004776 (predicted) ENSG00000105576	=	0.78
ENSG00000004776 (predicted) ENSG00000014123	=	0.82
ENSG00000004776 (predicted) ENSG00000121350	=	1.00
ENSG00000004776 (predicted) ENSG00000167098	=	1.00
ENSG00000004776 (predicted) ENSG00000061656	=	1.00
ENSG00000004776 (predicted) ENSG00000125744	=	0.82
ENSG00000004776 (predicted) ENSG00000103275	=	2.40
ENSG00000004776 (predicted) ENSG00000164744	=	1.00
ENSG00000004776 (predicted) ENSG00000132671	=	0.84
ENSG00000004776 (predicted) ENSG00000143845	=	0.87
ENSG00000004776 (predicted) ENSG00000138764	=	1.00
ENSG00000004776 (predicted) ENSG00000079277	=	0.87
ENSG00000004779 (predicted) ENSG00000177551	=	1.00
ENSG00000004779 (predicted) ENSG00000196636	=	1.00
ENSG00000004779 (predicted) ENSG00000106400	=	1.00
ENSG00000004779 (predicted) ENSG00000186710	=	1.00
ENSG00000004779 (predicted) ENSG00000175699	=	0.86
ENSG00000004779 (predicted) ENSG00000139726	=	1.00
ENSG00000004779 (predicted) ENSG00000171786	=	1.00
ENSG00000004779 (predicted) ENSG00000161973	=	1.00
ENSG00000004779 (predicted) ENSG00000115947	=	1.00
ENSG00000004799 (predicted) ENSG00000173281	=	1.00
ENSG00000004799 (predicted) ENSG00000119938	=	1.00
ENSG00000004799 (predicted) ENSG00000151748	=	1.00
ENSG00000004838 (predicted) ENSG00000129295	=	1.00
ENSG00000004846 (predicted) ENSG00000175520	=	1.00
ENSG00000004846 (predicted) ENSG00000135018	=	1.00
ENSG00000004846 (predicted) ENSG00000160803	=	1.00
ENSG00000004846 (predicted) ENSG00000142534	=	1.00
ENSG00000004846 (predicted) ENSG00000103047	=	1.00
ENSG00000004846 (predicted) ENSG00000188021	=	1.00
ENSG00000004864 (predicted) ENSG00000144744	=	1.00
ENSG00000004897 (predicted) ENSG00000166507	=	1.00
ENSG00000004897 (predicted) ENSG00000164100	=	1.00
ENSG00000004897 (predicted) ENSG00000138385	=	1.00
ENSG00000004897 (predicted) ENSG00000138653	=	1.00
ENSG00000004897 (predicted) ENSG00000186575	=	1.00
ENSG00000004897 (predicted) ENSG00000070614	=	1.00
ENSG00000004939 (predicted) ENSG00000077549	=	1.00
ENSG00000004961 (predicted) ENSG00000133433	=	1.00
ENSG00000004961 (predicted) ENSG00000184674	=	0.90
ENSG00000004961 (predicted) ENSG00000099984	=	1.00
ENSG00000004961 (predicted) ENSG00000184490	=	1.00
ENSG00000004961 (predicted) ENSG00000057663	=	1.00
ENSG00000004975 (predicted) ENSG00000173218	=	1.00
ENSG00000004975 (predicted) ENSG00000164930	=	1.00
ENSG00000004975 (predicted) ENSG00000104290	=	1.00
ENSG00000004975 (predicted) ENSG00000103126	=	1.00
ENSG00000004975 (predicted) ENSG00000139324	=	1.00
ENSG00000004975 (predicted) ENSG00000168646	=	1.00
ENSG00000004975 (predicted) ENSG00000215738	=	1.00
ENSG00000004975 (predicted) ENSG00000162738	=	1.00
ENSG00000004975 (predicted) ENSG00000130396	=	1.00
ENSG00000004975 (predicted) ENSG00000145506	=	1.00
ENSG00000004975 (predicted) ENSG00000140807	=	1.00
ENSG00000005022 (predicted) ENSG00000215475	=	1.91
ENSG00000005022 (predicted) ENSG00000160202	=	1.52
ENSG00000005022 (predicted) ENSG00000109065	=	1.91
ENSG00000005022 (predicted) ENSG00000109846	=	1.62
ENSG00000005022 (predicted) ENSG00000077549	=	1.91
ENSG00000005022 (predicted) ENSG00000122694	=	1.91
ENSG00000005075 (known) ENSG00000102978	=	2.0
ENSG00000005075 (predicted) ENSG00000145425	=	1.00
ENSG00000005075 (predicted) ENSG00000138326	=	1.00
ENSG00000005075 (predicted) ENSG00000178429	=	1.00
ENSG00000005100 (predicted) ENSG00000088247	=	1.00
ENSG00000005100 (predicted) ENSG00000162613	=	1.00
ENSG00000005100 (predicted) ENSG00000107164	=	1.00
ENSG00000005156 (predicted) ENSG00000132646	=	1.00
ENSG00000005156 (predicted) ENSG00000157540	=	1.00
ENSG00000005156 (predicted) ENSG00000108094	=	1.00
ENSG00000005156 (predicted) ENSG00000216490	=	1.00
ENSG00000005156 (predicted) ENSG00000105204	=	1.00
ENSG00000005189 (predicted) ENSG00000103932	=	1.00
ENSG00000005189 (predicted) ENSG00000204650	=	1.00
ENSG00000005189 (predicted) ENSG00000157456	=	1.00
ENSG00000005189 (predicted) ENSG00000145358	=	0.96
ENSG00000005189 (predicted) ENSG00000156508	=	1.00
ENSG00000005189 (predicted) ENSG00000169598	=	1.00
ENSG00000005189 (predicted) ENSG00000139197	=	1.00
ENSG00000005189 (predicted) ENSG00000217327	=	1.00
ENSG00000005189 (predicted) ENSG00000108604	=	1.00
ENSG00000005189 (predicted) ENSG00000132681	=	1.00
ENSG00000005189 (predicted) ENSG00000099804	=	1.00
ENSG00000005189 (predicted) ENSG00000018625	=	1.00
ENSG00000005189 (predicted) ENSG00000134057	=	1.00
ENSG00000005189 (predicted) ENSG00000168209	=	1.00
ENSG00000005189 (predicted) ENSG00000101210	=	1.00
ENSG00000005189 (predicted) ENSG00000105409	=	1.00
ENSG00000005189 (predicted) ENSG00000099219	=	0.93
ENSG00000005189 (predicted) ENSG00000070061	=	1.00
ENSG00000005189 (predicted) ENSG00000168264	=	1.00
ENSG00000005189 (predicted) ENSG00000100227	=	1.00
ENSG00000005189 (predicted) ENSG00000197312	=	1.00
ENSG00000005189 (predicted) ENSG00000174611	=	1.00
ENSG00000005189 (predicted) ENSG00000138801	=	1.00
ENSG00000005189 (predicted) ENSG00000155621	=	1.00
ENSG00000005189 (predicted) ENSG00000167526	=	1.00
ENSG00000005189 (predicted) ENSG00000107341	=	1.00
ENSG00000005189 (predicted) ENSG00000184058	=	1.00
ENSG00000005189 (predicted) ENSG00000082014	=	1.00
ENSG00000005189 (predicted) ENSG00000163399	=	1.00
ENSG00000005189 (predicted) ENSG00000100330	=	1.00
ENSG00000005189 (predicted) ENSG00000103326	=	1.00
ENSG00000005189 (predicted) ENSG00000170967	=	1.00
ENSG00000005189 (predicted) ENSG00000118965	=	1.00
ENSG00000005189 (predicted) ENSG00000182872	=	1.00
ENSG00000005189 (predicted) ENSG00000114757	=	1.00
ENSG00000005189 (predicted) ENSG00000183405	=	1.00
ENSG00000005189 (predicted) ENSG00000131373	=	1.00
ENSG00000005189 (predicted) ENSG00000066117	=	1.00
ENSG00000005189 (predicted) ENSG00000119669	=	1.00
ENSG00000005189 (predicted) ENSG00000170604	=	1.00
ENSG00000005189 (predicted) ENSG00000143761	=	1.00
ENSG00000005189 (predicted) ENSG00000167800	=	1.00
ENSG00000005189 (predicted) ENSG00000149273	=	1.00
ENSG00000005189 (predicted) ENSG00000198682	=	1.00
ENSG00000005189 (predicted) ENSG00000134287	=	1.00
ENSG00000005189 (predicted) ENSG00000171863	=	1.00
ENSG00000005189 (predicted) ENSG00000108389	=	1.00
ENSG00000005189 (predicted) ENSG00000178922	=	1.00
ENSG00000005189 (predicted) ENSG00000156603	=	1.00
ENSG00000005189 (predicted) ENSG00000122870	=	1.00
ENSG00000005189 (predicted) ENSG00000215093	=	1.00
ENSG00000005194 (predicted) ENSG00000126215	=	1.00
ENSG00000005194 (predicted) ENSG00000188566	=	1.00
ENSG00000005238 (predicted) ENSG00000186575	=	1.00
ENSG00000005243 (predicted) ENSG00000145425	=	1.00
ENSG00000005243 (predicted) ENSG00000108561	=	1.00
ENSG00000005243 (predicted) ENSG00000178429	=	1.00
ENSG00000005249 (predicted) ENSG00000142875	=	1.00
ENSG00000005249 (predicted) ENSG00000064995	=	1.00
ENSG00000005249 (predicted) ENSG00000100632	=	1.00
ENSG00000005249 (predicted) ENSG00000129993	=	1.00
ENSG00000005249 (predicted) ENSG00000072062	=	1.00
ENSG00000005249 (predicted) ENSG00000078699	=	1.00
ENSG00000005249 (predicted) ENSG00000079102	=	1.00
ENSG00000005249 (predicted) ENSG00000185041	=	1.00
ENSG00000005249 (predicted) ENSG00000165059	=	1.00
ENSG00000005302 (predicted) ENSG00000188895	=	1.00
ENSG00000005379 (predicted) ENSG00000180398	=	1.00
ENSG00000005436 (predicted) ENSG00000119777	=	1.00
ENSG00000005436 (predicted) ENSG00000215475	=	1.00
ENSG00000005469 (predicted) ENSG00000135093	=	1.00
ENSG00000005469 (predicted) ENSG00000114757	=	1.00
ENSG00000005469 (predicted) ENSG00000175662	=	1.00
ENSG00000005469 (predicted) ENSG00000094841	=	1.00
ENSG00000005469 (predicted) ENSG00000100284	=	1.00
ENSG00000005469 (predicted) ENSG00000160957	=	1.00
ENSG00000005469 (predicted) ENSG00000104320	=	1.00
ENSG00000005469 (predicted) ENSG00000139197	=	1.00
ENSG00000005471 (predicted) ENSG00000103047	=	0.95
ENSG00000005471 (predicted) ENSG00000135018	=	0.98
ENSG00000005471 (predicted) ENSG00000175520	=	0.98
ENSG00000005471 (predicted) ENSG00000188021	=	0.98
ENSG00000005471 (predicted) ENSG00000142534	=	0.98
ENSG00000005471 (predicted) ENSG00000160803	=	0.98
ENSG00000005810 (predicted) ENSG00000112685	=	1.00
ENSG00000005810 (predicted) ENSG00000185920	=	1.00
ENSG00000005810 (predicted) ENSG00000117425	=	1.00
ENSG00000005882 (predicted) ENSG00000151748	=	1.00
ENSG00000005882 (predicted) ENSG00000119938	=	1.00
ENSG00000005882 (predicted) ENSG00000173281	=	1.00
ENSG00000005955 (predicted) ENSG00000158423	=	1.00
ENSG00000005955 (predicted) ENSG00000128408	=	1.00
ENSG00000005955 (predicted) ENSG00000116903	=	1.00
ENSG00000006047 (predicted) ENSG00000151491	=	1.00
ENSG00000006047 (predicted) ENSG00000123159	=	1.00
ENSG00000006047 (predicted) ENSG00000198758	=	1.00
ENSG00000006047 (predicted) ENSG00000177106	=	1.00
ENSG00000006047 (predicted) ENSG00000131037	=	0.96
ENSG00000006047 (predicted) ENSG00000110367	=	1.00
ENSG00000006047 (predicted) ENSG00000137960	=	1.00
ENSG00000006047 (predicted) ENSG00000108561	=	1.00
ENSG00000006047 (predicted) ENSG00000179855	=	1.00
ENSG00000006047 (predicted) ENSG00000120656	=	1.00
ENSG00000006118 (predicted) ENSG00000180228	=	1.00
ENSG00000006118 (predicted) ENSG00000139546	=	1.00
ENSG00000006125 (predicted) ENSG00000177283	=	1.00
ENSG00000006125 (predicted) ENSG00000163251	=	1.00
ENSG00000006125 (predicted) ENSG00000159217	=	1.00
ENSG00000006125 (predicted) ENSG00000101161	=	1.00
ENSG00000006125 (predicted) ENSG00000136231	=	1.00
ENSG00000006125 (predicted) ENSG00000073792	=	1.00
ENSG00000006125 (predicted) ENSG00000113282	=	1.00
ENSG00000006125 (predicted) ENSG00000116786	=	1.00
ENSG00000006451 (known) ENSG00000112685	=	2.0
ENSG00000006451 (predicted) ENSG00000143344	=	1.00
ENSG00000006451 (predicted) ENSG00000123600	=	1.00
ENSG00000006451 (predicted) ENSG00000087995	=	1.00
ENSG00000006451 (predicted) ENSG00000205517	=	1.00
ENSG00000006451 (predicted) ENSG00000116903	=	1.00
ENSG00000006451 (predicted) ENSG00000085741	=	1.00
ENSG00000006451 (predicted) ENSG00000165055	=	1.00
ENSG00000006451 (predicted) ENSG00000110172	=	1.00
ENSG00000006451 (predicted) ENSG00000159496	=	1.00
ENSG00000006451 (predicted) ENSG00000111186	=	1.00
ENSG00000006451 (predicted) ENSG00000114251	=	1.00
ENSG00000006451 (predicted) ENSG00000160271	=	1.00
ENSG00000006451 (predicted) ENSG00000157259	=	1.00
ENSG00000006451 (predicted) ENSG00000204218	=	1.00
ENSG00000006451 (predicted) ENSG00000147166	=	1.00
ENSG00000006451 (predicted) ENSG00000106263	=	1.00
ENSG00000006451 (predicted) ENSG00000138698	=	1.00
ENSG00000006534 (predicted) ENSG00000113658	=	1.00
ENSG00000006534 (predicted) ENSG00000143627	=	1.00
ENSG00000006534 (predicted) ENSG00000122339	=	1.00
ENSG00000006534 (predicted) ENSG00000168439	=	1.00
ENSG00000006534 (predicted) ENSG00000120693	=	1.00
ENSG00000006534 (predicted) ENSG00000105402	=	1.00
ENSG00000006534 (predicted) ENSG00000215712	=	1.00
ENSG00000006534 (predicted) ENSG00000125814	=	1.00
ENSG00000006534 (predicted) ENSG00000170365	=	1.00
ENSG00000006534 (predicted) ENSG00000067225	=	1.00
ENSG00000006576 (predicted) ENSG00000068354	=	1.00
ENSG00000006611 (predicted) ENSG00000123728	=	1.00
ENSG00000006611 (predicted) ENSG00000125249	=	1.00
ENSG00000006611 (predicted) ENSG00000181467	=	1.00
ENSG00000006625 (predicted) ENSG00000196821	=	1.00
ENSG00000006625 (predicted) ENSG00000134780	=	1.00
ENSG00000006652 (predicted) ENSG00000127884	=	1.00
ENSG00000006652 (predicted) ENSG00000179950	=	1.00
ENSG00000006715 (predicted) ENSG00000058262	=	1.00
ENSG00000006715 (predicted) ENSG00000161203	=	1.00
ENSG00000006715 (predicted) ENSG00000065665	=	1.00
ENSG00000006744 (predicted) ENSG00000070367	=	1.00
ENSG00000006744 (predicted) ENSG00000182872	=	1.00
ENSG00000006756 (predicted) ENSG00000103047	=	0.95
ENSG00000006831 (predicted) ENSG00000140379	=	1.00
ENSG00000006831 (predicted) ENSG00000129473	=	1.00
ENSG00000006831 (predicted) ENSG00000087088	=	1.00
ENSG00000006831 (predicted) ENSG00000105404	=	1.00
ENSG00000006831 (predicted) ENSG00000116489	=	1.00
ENSG00000006831 (predicted) ENSG00000160202	=	1.60
ENSG00000006831 (predicted) ENSG00000137875	=	1.00
ENSG00000006831 (predicted) ENSG00000030110	=	1.00
ENSG00000006831 (predicted) ENSG00000109846	=	1.72
ENSG00000006831 (predicted) ENSG00000115350	=	1.00
ENSG00000006831 (predicted) ENSG00000104472	=	1.00
ENSG00000006831 (predicted) ENSG00000176720	=	1.00
ENSG00000006831 (predicted) ENSG00000171791	=	1.00
ENSG00000006831 (predicted) ENSG00000143384	=	1.00
ENSG00000006831 (predicted) ENSG00000198898	=	1.00
ENSG00000006831 (predicted) ENSG00000171552	=	1.00
ENSG00000007062 (predicted) ENSG00000074319	=	1.00
ENSG00000007168 (predicted) ENSG00000109846	=	0.85
ENSG00000007168 (predicted) ENSG00000137872	=	0.95
ENSG00000007168 (predicted) ENSG00000167680	=	0.88
ENSG00000007168 (predicted) ENSG00000143434	=	0.87
ENSG00000007168 (predicted) ENSG00000137970	=	1.00
ENSG00000007168 (predicted) ENSG00000020577	=	1.00
ENSG00000007168 (predicted) ENSG00000107816	=	1.00
ENSG00000007168 (predicted) ENSG00000214485	=	1.00
ENSG00000007168 (predicted) ENSG00000216938	=	1.00
ENSG00000007168 (predicted) ENSG00000215297	=	1.00
ENSG00000007168 (predicted) ENSG00000092421	=	0.86
ENSG00000007168 (predicted) ENSG00000179134	=	1.00
ENSG00000007168 (predicted) ENSG00000088899	=	1.00
ENSG00000007168 (predicted) ENSG00000146223	=	1.00
ENSG00000007168 (predicted) ENSG00000160202	=	0.80
ENSG00000007168 (predicted) ENSG00000147604	=	1.00
ENSG00000007168 (predicted) ENSG00000145911	=	1.00
ENSG00000007168 (predicted) ENSG00000092621	=	1.00
ENSG00000007168 (predicted) ENSG00000061337	=	1.00
ENSG00000007171 (known) ENSG00000007171	=	2.0
ENSG00000007171 (predicted) ENSG00000089250	=	1.00
ENSG00000007171 (predicted) ENSG00000164867	=	1.00
ENSG00000007171 (predicted) ENSG00000168937	=	1.00
ENSG00000007171 (predicted) ENSG00000167494	=	1.00
ENSG00000007202 (predicted) ENSG00000147065	=	1.00
ENSG00000007202 (predicted) ENSG00000137710	=	1.00
ENSG00000007202 (predicted) ENSG00000092820	=	1.00
ENSG00000007216 (predicted) ENSG00000100599	=	1.00
ENSG00000007216 (predicted) ENSG00000132669	=	1.00
ENSG00000007216 (predicted) ENSG00000187994	=	1.00
ENSG00000007216 (predicted) ENSG00000174791	=	1.00
ENSG00000007237 (predicted) ENSG00000137944	=	1.00
ENSG00000007237 (predicted) ENSG00000171097	=	1.00
ENSG00000007237 (predicted) ENSG00000131475	=	1.00
ENSG00000007237 (predicted) ENSG00000186575	=	1.00
ENSG00000007255 (predicted) ENSG00000154330	=	1.00
ENSG00000007255 (predicted) ENSG00000204794	=	1.00
ENSG00000007255 (predicted) ENSG00000157828	=	1.00
ENSG00000007255 (predicted) ENSG00000100412	=	1.00
ENSG00000007255 (predicted) ENSG00000213760	=	1.00
ENSG00000007255 (predicted) ENSG00000133454	=	1.00
ENSG00000007255 (predicted) ENSG00000079739	=	1.00
ENSG00000007255 (predicted) ENSG00000170854	=	1.00
ENSG00000007255 (predicted) ENSG00000151418	=	1.00
ENSG00000007255 (predicted) ENSG00000129824	=	1.00
ENSG00000007255 (predicted) ENSG00000108010	=	1.00
ENSG00000007255 (predicted) ENSG00000196535	=	1.00
ENSG00000007255 (predicted) ENSG00000198034	=	1.00
ENSG00000007255 (predicted) ENSG00000121022	=	1.00
ENSG00000007255 (predicted) ENSG00000186008	=	1.00
ENSG00000007255 (predicted) ENSG00000136888	=	1.00
ENSG00000007255 (predicted) ENSG00000089157	=	1.00
ENSG00000007350 (predicted) ENSG00000171759	=	1.00
ENSG00000007350 (predicted) ENSG00000007372	=	1.00
ENSG00000007350 (predicted) ENSG00000178802	=	0.91
ENSG00000007350 (predicted) ENSG00000132768	=	1.00
ENSG00000007372 (known) ENSG00000117408	=	2.0
ENSG00000007372 (predicted) ENSG00000125378	=	1.00
ENSG00000007372 (predicted) ENSG00000214144	=	1.00
ENSG00000007372 (predicted) ENSG00000197905	=	1.00
ENSG00000007372 (predicted) ENSG00000124380	=	1.00
ENSG00000007372 (predicted) ENSG00000100316	=	1.00
ENSG00000007372 (predicted) ENSG00000011376	=	1.00
ENSG00000007372 (predicted) ENSG00000142871	=	1.00
ENSG00000007372 (predicted) ENSG00000151005	=	1.00
ENSG00000007372 (predicted) ENSG00000198963	=	1.00
ENSG00000007372 (predicted) ENSG00000175093	=	1.00
ENSG00000007372 (predicted) ENSG00000197622	=	1.00
ENSG00000007372 (predicted) ENSG00000204390	=	1.00
ENSG00000007372 (predicted) ENSG00000179115	=	1.00
ENSG00000007372 (predicted) ENSG00000168610	=	1.00
ENSG00000007372 (predicted) ENSG00000187079	=	1.00
ENSG00000007372 (predicted) ENSG00000186432	=	1.00
ENSG00000007372 (predicted) ENSG00000173757	=	1.00
ENSG00000007372 (predicted) ENSG00000104415	=	1.00
ENSG00000007372 (predicted) ENSG00000172869	=	1.00
ENSG00000007372 (predicted) ENSG00000138378	=	1.00
ENSG00000007372 (predicted) ENSG00000123374	=	1.00
ENSG00000007372 (predicted) ENSG00000108504	=	1.00
ENSG00000007372 (predicted) ENSG00000179335	=	1.00
ENSG00000007372 (predicted) ENSG00000170836	=	1.00
ENSG00000007372 (predicted) ENSG00000149273	=	1.00
ENSG00000007372 (predicted) ENSG00000170581	=	1.00
ENSG00000007372 (predicted) ENSG00000007866	=	1.00
ENSG00000007372 (predicted) ENSG00000118523	=	1.00
ENSG00000007372 (predicted) ENSG00000104093	=	1.00
ENSG00000007372 (predicted) ENSG00000125845	=	1.00
ENSG00000007372 (predicted) ENSG00000136999	=	1.00
ENSG00000007372 (predicted) ENSG00000115306	=	1.00
ENSG00000007372 (predicted) ENSG00000126803	=	1.00
ENSG00000007372 (predicted) ENSG00000126561	=	1.00
ENSG00000007372 (predicted) ENSG00000074219	=	1.00
ENSG00000007372 (predicted) ENSG00000140986	=	1.00
ENSG00000007372 (predicted) ENSG00000064205	=	1.00
ENSG00000007372 (predicted) ENSG00000069667	=	1.00
ENSG00000007372 (predicted) ENSG00000143365	=	1.00
ENSG00000007372 (predicted) ENSG00000070182	=	1.00
ENSG00000007372 (predicted) ENSG00000173898	=	1.00
ENSG00000007372 (predicted) ENSG00000204388	=	1.00
ENSG00000007372 (predicted) ENSG00000115415	=	1.00
ENSG00000007372 (predicted) ENSG00000102753	=	1.00
ENSG00000007372 (predicted) ENSG00000138698	=	1.00
ENSG00000007372 (predicted) ENSG00000171621	=	1.00
ENSG00000007372 (predicted) ENSG00000086102	=	1.00
ENSG00000007372 (predicted) ENSG00000112761	=	1.00
ENSG00000007372 (predicted) ENSG00000158985	=	1.00
ENSG00000007372 (predicted) ENSG00000109971	=	1.00
ENSG00000007372 (predicted) ENSG00000176894	=	1.00
ENSG00000007372 (predicted) ENSG00000122034	=	1.00
ENSG00000007372 (predicted) ENSG00000070444	=	1.00
ENSG00000007372 (predicted) ENSG00000166888	=	1.00
ENSG00000007372 (predicted) ENSG00000173110	=	1.00
ENSG00000007372 (predicted) ENSG00000164329	=	1.00
ENSG00000007372 (predicted) ENSG00000147162	=	1.00
ENSG00000007372 (predicted) ENSG00000163931	=	1.00
ENSG00000007372 (predicted) ENSG00000204389	=	1.00
ENSG00000007372 (predicted) ENSG00000105771	=	1.00
ENSG00000007372 (predicted) ENSG00000167904	=	1.00
ENSG00000007392 (predicted) ENSG00000137936	=	1.00
ENSG00000007392 (predicted) ENSG00000095370	=	1.00
ENSG00000007392 (predicted) ENSG00000070444	=	1.00
ENSG00000007516 (predicted) ENSG00000175766	=	0.88
ENSG00000007516 (predicted) ENSG00000113328	=	1.00
ENSG00000007516 (predicted) ENSG00000147382	=	1.00
ENSG00000007516 (predicted) ENSG00000142731	=	1.00
ENSG00000007516 (predicted) ENSG00000118816	=	1.00
ENSG00000007516 (predicted) ENSG00000116670	=	1.00
ENSG00000007516 (predicted) ENSG00000182197	=	1.00
ENSG00000007516 (predicted) ENSG00000158008	=	1.00
ENSG00000007516 (predicted) ENSG00000205089	=	1.00
ENSG00000007516 (predicted) ENSG00000205250	=	1.00
ENSG00000007516 (predicted) ENSG00000170917	=	1.00
ENSG00000007516 (predicted) ENSG00000113558	=	0.89
ENSG00000007516 (predicted) ENSG00000133740	=	1.00
ENSG00000007516 (predicted) ENSG00000151247	=	0.83
ENSG00000007516 (predicted) ENSG00000138764	=	1.00
ENSG00000007545 (predicted) ENSG00000132646	=	1.00
ENSG00000007866 (known) ENSG00000018408	=	2.0
ENSG00000007866 (predicted) ENSG00000137693	=	1.00
ENSG00000007866 (predicted) ENSG00000076242	=	1.00
ENSG00000007866 (predicted) ENSG00000164330	=	1.00
ENSG00000007866 (predicted) ENSG00000186575	=	1.00
ENSG00000007866 (predicted) ENSG00000198924	=	1.00
ENSG00000007866 (predicted) ENSG00000160075	=	1.00
ENSG00000007866 (predicted) ENSG00000088881	=	1.00
ENSG00000007866 (predicted) ENSG00000108001	=	1.00
ENSG00000007866 (predicted) ENSG00000099956	=	1.00
ENSG00000007866 (predicted) ENSG00000102243	=	1.00
ENSG00000007866 (predicted) ENSG00000186223	=	1.00
ENSG00000007866 (predicted) ENSG00000170162	=	1.00
ENSG00000007866 (predicted) ENSG00000206538	=	1.00
ENSG00000007866 (predicted) ENSG00000124222	=	1.00
ENSG00000007866 (predicted) ENSG00000186232	=	1.00
ENSG00000007923 (predicted) ENSG00000182973	=	1.00
ENSG00000007968 (known) ENSG00000114126	=	2.0
ENSG00000007968 (known) ENSG00000139687	=	2.0
ENSG00000007968 (known) ENSG00000198176	=	2.0
ENSG00000007968 (predicted) ENSG00000124217	=	1.00
ENSG00000007968 (predicted) ENSG00000145386	=	1.00
ENSG00000007968 (predicted) ENSG00000133101	=	1.00
ENSG00000007968 (predicted) ENSG00000205250	=	1.00
ENSG00000007968 (predicted) ENSG00000103479	=	1.00
ENSG00000007968 (predicted) ENSG00000102054	=	1.00
ENSG00000007968 (predicted) ENSG00000183434	=	1.00
ENSG00000007968 (predicted) ENSG00000080839	=	1.00
ENSG00000007968 (predicted) ENSG00000133740	=	1.00
ENSG00000007968 (predicted) ENSG00000170312	=	1.00
ENSG00000007968 (predicted) ENSG00000162521	=	1.00
ENSG00000008083 (predicted) ENSG00000100056	=	1.00
ENSG00000008128 (predicted) ENSG00000152284	=	1.00
ENSG00000008128 (predicted) ENSG00000104872	=	1.00
ENSG00000008128 (predicted) ENSG00000158246	=	1.00
ENSG00000008128 (predicted) ENSG00000148737	=	1.00
ENSG00000008128 (predicted) ENSG00000196814	=	1.00
ENSG00000008128 (predicted) ENSG00000138795	=	1.00
ENSG00000008128 (predicted) ENSG00000185078	=	1.00
ENSG00000008128 (predicted) ENSG00000081059	=	1.00
ENSG00000008128 (predicted) ENSG00000141971	=	1.00
ENSG00000008128 (predicted) ENSG00000187790	=	1.00
ENSG00000008128 (predicted) ENSG00000112773	=	1.00
ENSG00000008128 (predicted) ENSG00000189229	=	1.00
ENSG00000008128 (predicted) ENSG00000183508	=	1.00
ENSG00000008128 (predicted) ENSG00000115297	=	1.00
ENSG00000008128 (predicted) ENSG00000147382	=	1.00
ENSG00000008128 (predicted) ENSG00000132646	=	0.70
ENSG00000008128 (predicted) ENSG00000107807	=	1.00
ENSG00000008128 (predicted) ENSG00000164438	=	1.00
ENSG00000008128 (predicted) ENSG00000174016	=	1.00
ENSG00000008128 (predicted) ENSG00000008128	=	1.00
ENSG00000008128 (predicted) ENSG00000108963	=	1.00
ENSG00000008128 (predicted) ENSG00000163682	=	1.00
ENSG00000008128 (predicted) ENSG00000152520	=	1.00
ENSG00000008128 (predicted) ENSG00000163093	=	1.00
ENSG00000008128 (predicted) ENSG00000112357	=	1.00
ENSG00000008128 (predicted) ENSG00000185324	=	1.00
ENSG00000008130 (predicted) ENSG00000008130	=	2.86
ENSG00000008130 (predicted) ENSG00000130414	=	1.00
ENSG00000008130 (predicted) ENSG00000048405	=	1.00
ENSG00000008196 (predicted) ENSG00000213859	=	1.00
ENSG00000008196 (predicted) ENSG00000188997	=	1.00
ENSG00000008196 (predicted) ENSG00000134504	=	1.00
ENSG00000008196 (predicted) ENSG00000153885	=	1.00
ENSG00000008196 (predicted) ENSG00000168301	=	1.00
ENSG00000008196 (predicted) ENSG00000171759	=	1.00
ENSG00000008197 (predicted) ENSG00000134504	=	1.00
ENSG00000008197 (predicted) ENSG00000188997	=	1.00
ENSG00000008197 (predicted) ENSG00000168301	=	1.00
ENSG00000008197 (predicted) ENSG00000171759	=	1.00
ENSG00000008197 (predicted) ENSG00000153885	=	1.00
ENSG00000008197 (predicted) ENSG00000213859	=	1.00
ENSG00000008283 (predicted) ENSG00000105402	=	1.00
ENSG00000008283 (predicted) ENSG00000125814	=	1.00
ENSG00000008323 (predicted) ENSG00000172399	=	1.00
ENSG00000008323 (predicted) ENSG00000160360	=	1.00
ENSG00000008323 (predicted) ENSG00000112685	=	1.00
ENSG00000008323 (predicted) ENSG00000185787	=	1.00
ENSG00000008323 (predicted) ENSG00000160957	=	1.00
ENSG00000008323 (predicted) ENSG00000171992	=	1.00
ENSG00000008323 (predicted) ENSG00000172403	=	1.00
ENSG00000008323 (predicted) ENSG00000164591	=	1.00
ENSG00000008323 (predicted) ENSG00000166317	=	1.00
ENSG00000008323 (predicted) ENSG00000123562	=	1.00
ENSG00000008323 (predicted) ENSG00000121957	=	1.00
ENSG00000008382 (predicted) ENSG00000047621	=	1.00
ENSG00000008735 (predicted) ENSG00000104892	=	1.00
ENSG00000008735 (predicted) ENSG00000137171	=	1.00
ENSG00000008735 (predicted) ENSG00000008735	=	1.00
ENSG00000008735 (predicted) ENSG00000174996	=	1.00
ENSG00000008735 (predicted) ENSG00000126214	=	1.00
ENSG00000008735 (predicted) ENSG00000121653	=	1.00
ENSG00000008853 (predicted) ENSG00000165782	=	1.00
ENSG00000008853 (predicted) ENSG00000196678	=	1.00
ENSG00000008853 (predicted) ENSG00000166317	=	1.00
ENSG00000008853 (predicted) ENSG00000155099	=	1.00
ENSG00000008853 (predicted) ENSG00000117419	=	1.00
ENSG00000008853 (predicted) ENSG00000104626	=	1.00
ENSG00000008853 (predicted) ENSG00000172399	=	1.00
ENSG00000008853 (predicted) ENSG00000164591	=	1.00
ENSG00000008853 (predicted) ENSG00000074266	=	0.90
ENSG00000008853 (predicted) ENSG00000103326	=	1.00
ENSG00000008853 (predicted) ENSG00000172403	=	1.00
ENSG00000008853 (predicted) ENSG00000171992	=	1.00
ENSG00000008952 (predicted) ENSG00000134057	=	1.00
ENSG00000008952 (predicted) ENSG00000157456	=	1.00
ENSG00000008988 (predicted) ENSG00000153560	=	1.00
ENSG00000008988 (predicted) ENSG00000169679	=	0.83
ENSG00000008988 (predicted) ENSG00000115112	=	1.00
ENSG00000008988 (predicted) ENSG00000171097	=	1.00
ENSG00000008988 (predicted) ENSG00000065457	=	1.00
ENSG00000008988 (predicted) ENSG00000143553	=	1.00
ENSG00000008988 (predicted) ENSG00000112078	=	1.00
ENSG00000008988 (predicted) ENSG00000137944	=	1.00
ENSG00000008988 (predicted) ENSG00000138802	=	1.00
ENSG00000008988 (predicted) ENSG00000009844	=	1.00
ENSG00000008988 (predicted) ENSG00000124702	=	1.00
ENSG00000008988 (predicted) ENSG00000148925	=	1.00
ENSG00000008988 (predicted) ENSG00000121350	=	1.00
ENSG00000008988 (predicted) ENSG00000099940	=	1.00
ENSG00000008988 (predicted) ENSG00000135457	=	1.00
ENSG00000008988 (predicted) ENSG00000160049	=	1.00
ENSG00000008988 (predicted) ENSG00000135070	=	1.00
ENSG00000008988 (predicted) ENSG00000113615	=	1.00
ENSG00000008988 (predicted) ENSG00000139437	=	1.00
ENSG00000008988 (predicted) ENSG00000217416	=	1.00
ENSG00000009307 (predicted) ENSG00000160271	=	1.00
ENSG00000009307 (predicted) ENSG00000184708	=	1.00
ENSG00000009307 (predicted) ENSG00000165714	=	1.00
ENSG00000009307 (predicted) ENSG00000159496	=	1.00
ENSG00000009307 (predicted) ENSG00000204218	=	1.00
ENSG00000009307 (predicted) ENSG00000143344	=	1.00
ENSG00000009307 (predicted) ENSG00000139726	=	1.00
ENSG00000009307 (predicted) ENSG00000205517	=	1.00
ENSG00000009335 (predicted) ENSG00000078140	=	1.00
ENSG00000009413 (predicted) ENSG00000167461	=	1.00
ENSG00000009413 (predicted) ENSG00000076242	=	1.00
ENSG00000009413 (predicted) ENSG00000166128	=	1.00
ENSG00000009709 (predicted) ENSG00000167858	=	1.00
ENSG00000009765 (predicted) ENSG00000150787	=	1.00
ENSG00000009844 (predicted) ENSG00000087008	=	1.00
ENSG00000009844 (predicted) ENSG00000100219	=	1.00
ENSG00000009844 (predicted) ENSG00000168264	=	1.00
ENSG00000009844 (predicted) ENSG00000047230	=	1.00
ENSG00000009844 (predicted) ENSG00000138942	=	1.93
ENSG00000009844 (predicted) ENSG00000205408	=	2.00
ENSG00000009844 (predicted) ENSG00000076770	=	1.00
ENSG00000009844 (predicted) ENSG00000119669	=	1.00
ENSG00000009844 (predicted) ENSG00000139793	=	1.00
ENSG00000009844 (predicted) ENSG00000152601	=	1.00
ENSG00000009844 (predicted) ENSG00000117360	=	1.00
ENSG00000009844 (predicted) ENSG00000109846	=	0.87
ENSG00000009844 (predicted) ENSG00000132612	=	1.00
ENSG00000009844 (predicted) ENSG00000170604	=	1.00
ENSG00000009844 (predicted) ENSG00000119541	=	1.00
ENSG00000009844 (predicted) ENSG00000160202	=	0.80
ENSG00000009844 (predicted) ENSG00000099797	=	1.00
ENSG00000009844 (predicted) ENSG00000033030	=	1.00
ENSG00000009844 (predicted) ENSG00000205678	=	1.00
ENSG00000009844 (predicted) ENSG00000090013	=	1.00
ENSG00000009844 (predicted) ENSG00000204308	=	2.00
ENSG00000009844 (predicted) ENSG00000100281	=	1.00
ENSG00000009844 (predicted) ENSG00000171793	=	1.00
ENSG00000009950 (predicted) ENSG00000213453	=	1.00
ENSG00000009950 (predicted) ENSG00000175602	=	1.00
ENSG00000009950 (predicted) ENSG00000205476	=	1.00
ENSG00000009950 (predicted) ENSG00000181867	=	1.00
ENSG00000009950 (predicted) ENSG00000219186	=	1.00
ENSG00000009950 (predicted) ENSG00000146221	=	0.77
ENSG00000009950 (predicted) ENSG00000219507	=	1.00
ENSG00000009950 (predicted) ENSG00000176108	=	1.00
ENSG00000009950 (predicted) ENSG00000132446	=	1.00
ENSG00000009950 (predicted) ENSG00000087086	=	1.00
ENSG00000009950 (predicted) ENSG00000124160	=	1.00
ENSG00000009950 (predicted) ENSG00000167110	=	1.00
ENSG00000009950 (predicted) ENSG00000055813	=	1.00
ENSG00000009950 (predicted) ENSG00000167996	=	1.00
ENSG00000009950 (predicted) ENSG00000108788	=	1.00
ENSG00000010017 (predicted) ENSG00000175766	=	0.98
ENSG00000010017 (predicted) ENSG00000166578	=	1.00
ENSG00000010017 (predicted) ENSG00000179950	=	1.00
ENSG00000010017 (predicted) ENSG00000151247	=	1.00
ENSG00000010017 (predicted) ENSG00000105879	=	1.00
ENSG00000010017 (predicted) ENSG00000102984	=	1.00
ENSG00000010017 (predicted) ENSG00000175809	=	1.00
ENSG00000010030 (predicted) ENSG00000139083	=	1.00
ENSG00000010030 (predicted) ENSG00000181192	=	1.00
ENSG00000010030 (predicted) ENSG00000115392	=	1.00
ENSG00000010030 (predicted) ENSG00000122965	=	1.00
ENSG00000010030 (predicted) ENSG00000010030	=	1.00
ENSG00000010244 (predicted) ENSG00000171155	=	0.85
ENSG00000010244 (predicted) ENSG00000106392	=	0.73
ENSG00000010256 (predicted) ENSG00000158246	=	1.00
ENSG00000010256 (predicted) ENSG00000082014	=	1.00
ENSG00000010256 (predicted) ENSG00000108604	=	1.00
ENSG00000010256 (predicted) ENSG00000066117	=	1.00
ENSG00000010256 (predicted) ENSG00000111859	=	1.00
ENSG00000010256 (predicted) ENSG00000179950	=	1.00
ENSG00000010256 (predicted) ENSG00000165388	=	1.00
ENSG00000010256 (predicted) ENSG00000050820	=	1.00
ENSG00000010256 (predicted) ENSG00000100129	=	1.00
ENSG00000010256 (predicted) ENSG00000174016	=	1.00
ENSG00000010256 (predicted) ENSG00000089163	=	1.00
ENSG00000010256 (predicted) ENSG00000183508	=	1.00
ENSG00000010256 (predicted) ENSG00000087589	=	1.00
ENSG00000010256 (predicted) ENSG00000153060	=	1.00
ENSG00000010256 (predicted) ENSG00000152784	=	1.00
ENSG00000010256 (predicted) ENSG00000100842	=	1.00
ENSG00000010256 (predicted) ENSG00000112773	=	1.00
ENSG00000010256 (predicted) ENSG00000125409	=	1.00
ENSG00000010256 (predicted) ENSG00000128965	=	1.00
ENSG00000010270 (predicted) ENSG00000178802	=	1.00
ENSG00000010278 (predicted) ENSG00000112685	=	1.00
ENSG00000010292 (predicted) ENSG00000204815	=	1.00
ENSG00000010318 (predicted) ENSG00000133612	=	0.93
ENSG00000010318 (predicted) ENSG00000116001	=	0.86
ENSG00000010318 (predicted) ENSG00000157985	=	0.93
ENSG00000010318 (predicted) ENSG00000092820	=	1.00
ENSG00000010318 (predicted) ENSG00000115145	=	0.93
ENSG00000010318 (predicted) ENSG00000185565	=	0.83
ENSG00000010318 (predicted) ENSG00000011304	=	0.93
ENSG00000010318 (predicted) ENSG00000051180	=	0.93
ENSG00000010318 (predicted) ENSG00000182667	=	0.81
ENSG00000010318 (predicted) ENSG00000147065	=	1.00
ENSG00000010318 (predicted) ENSG00000179950	=	0.93
ENSG00000010318 (predicted) ENSG00000177508	=	0.93
ENSG00000010318 (predicted) ENSG00000183715	=	0.83
ENSG00000010318 (predicted) ENSG00000147162	=	0.93
ENSG00000010318 (predicted) ENSG00000142549	=	0.82
ENSG00000010318 (predicted) ENSG00000119938	=	0.93
ENSG00000010318 (predicted) ENSG00000204172	=	0.93
ENSG00000010318 (predicted) ENSG00000170549	=	0.93
ENSG00000010318 (predicted) ENSG00000174194	=	0.93
ENSG00000010318 (predicted) ENSG00000188234	=	0.93
ENSG00000010318 (predicted) ENSG00000104872	=	1.00
ENSG00000010318 (predicted) ENSG00000170604	=	0.93
ENSG00000010318 (predicted) ENSG00000172650	=	0.93
ENSG00000010318 (predicted) ENSG00000159387	=	0.86
ENSG00000010318 (predicted) ENSG00000157181	=	0.93
ENSG00000010318 (predicted) ENSG00000153339	=	1.00
ENSG00000010318 (predicted) ENSG00000157045	=	0.93
ENSG00000010318 (predicted) ENSG00000148834	=	0.76
ENSG00000010318 (predicted) ENSG00000171621	=	0.93
ENSG00000010318 (predicted) ENSG00000012061	=	0.93
ENSG00000010318 (predicted) ENSG00000065621	=	0.82
ENSG00000010318 (predicted) ENSG00000135439	=	0.93
ENSG00000010318 (predicted) ENSG00000173281	=	0.93
ENSG00000010318 (predicted) ENSG00000119314	=	0.93
ENSG00000010318 (predicted) ENSG00000119669	=	0.93
ENSG00000010318 (predicted) ENSG00000172260	=	0.86
ENSG00000010318 (predicted) ENSG00000113430	=	0.93
ENSG00000010318 (predicted) ENSG00000168264	=	0.93
ENSG00000010318 (predicted) ENSG00000175093	=	0.93
ENSG00000010318 (predicted) ENSG00000102393	=	1.91
ENSG00000010318 (predicted) ENSG00000136738	=	0.93
ENSG00000010318 (predicted) ENSG00000204169	=	0.93
ENSG00000010318 (predicted) ENSG00000204149	=	0.93
ENSG00000010318 (predicted) ENSG00000151303	=	0.93
ENSG00000010318 (predicted) ENSG00000112237	=	0.93
ENSG00000010318 (predicted) ENSG00000198951	=	1.84
ENSG00000010318 (predicted) ENSG00000117569	=	0.93
ENSG00000010318 (predicted) ENSG00000137710	=	1.00
ENSG00000010318 (predicted) ENSG00000151923	=	0.84
ENSG00000010318 (predicted) ENSG00000198035	=	0.93
ENSG00000010319 (predicted) ENSG00000109670	=	1.00
ENSG00000010319 (predicted) ENSG00000138107	=	1.00
ENSG00000010319 (predicted) ENSG00000169126	=	1.00
ENSG00000010319 (predicted) ENSG00000137270	=	1.00
ENSG00000010319 (predicted) ENSG00000090061	=	1.00
ENSG00000010319 (predicted) ENSG00000126254	=	1.00
ENSG00000010319 (predicted) ENSG00000124827	=	1.00
ENSG00000010319 (predicted) ENSG00000115073	=	1.00
ENSG00000011007 (predicted) ENSG00000145730	=	0.83
ENSG00000011007 (predicted) ENSG00000162869	=	1.00
ENSG00000011007 (predicted) ENSG00000101343	=	1.00
ENSG00000011009 (predicted) ENSG00000100281	=	1.00
ENSG00000011052 (predicted) ENSG00000087152	=	1.00
ENSG00000011052 (predicted) ENSG00000163875	=	1.00
ENSG00000011052 (predicted) ENSG00000146425	=	1.00
ENSG00000011132 (predicted) ENSG00000117425	=	1.00
ENSG00000011132 (predicted) ENSG00000184752	=	1.00
ENSG00000011132 (predicted) ENSG00000099849	=	1.98
ENSG00000011132 (predicted) ENSG00000185920	=	1.00
ENSG00000011132 (predicted) ENSG00000214310	=	1.00
ENSG00000011132 (predicted) ENSG00000123094	=	1.98
ENSG00000011132 (predicted) ENSG00000142937	=	1.00
ENSG00000011143 (predicted) ENSG00000103723	=	1.00
ENSG00000011143 (predicted) ENSG00000204852	=	1.00
ENSG00000011143 (predicted) ENSG00000132842	=	1.00
ENSG00000011143 (predicted) ENSG00000171759	=	1.00
ENSG00000011143 (predicted) ENSG00000168778	=	1.00
ENSG00000011143 (predicted) ENSG00000156603	=	1.00
ENSG00000011143 (predicted) ENSG00000119977	=	1.00
ENSG00000011143 (predicted) ENSG00000061794	=	1.00
ENSG00000011260 (predicted) ENSG00000103266	=	1.00
ENSG00000011295 (predicted) ENSG00000183434	=	1.00
ENSG00000011295 (predicted) ENSG00000198176	=	1.00
ENSG00000011295 (predicted) ENSG00000213123	=	1.00
ENSG00000011295 (predicted) ENSG00000114126	=	1.00
ENSG00000011304 (predicted) ENSG00000118816	=	1.00
ENSG00000011304 (predicted) ENSG00000173207	=	0.99
ENSG00000011304 (predicted) ENSG00000203857	=	1.00
ENSG00000011304 (predicted) ENSG00000133101	=	1.00
ENSG00000011304 (predicted) ENSG00000092140	=	0.94
ENSG00000011304 (predicted) ENSG00000123975	=	0.94
ENSG00000011304 (predicted) ENSG00000138764	=	1.00
ENSG00000011304 (predicted) ENSG00000088881	=	1.00
ENSG00000011304 (predicted) ENSG00000090061	=	1.00
ENSG00000011304 (predicted) ENSG00000068903	=	1.00
ENSG00000011304 (predicted) ENSG00000134480	=	1.00
ENSG00000011304 (predicted) ENSG00000187481	=	1.00
ENSG00000011304 (predicted) ENSG00000133740	=	1.00
ENSG00000011304 (predicted) ENSG00000203859	=	1.00
ENSG00000011304 (predicted) ENSG00000081377	=	1.00
ENSG00000011304 (predicted) ENSG00000135083	=	1.00
ENSG00000011304 (predicted) ENSG00000108001	=	1.00
ENSG00000011304 (predicted) ENSG00000205250	=	1.00
ENSG00000011304 (predicted) ENSG00000205089	=	1.00
ENSG00000011304 (predicted) ENSG00000112742	=	1.00
ENSG00000011304 (predicted) ENSG00000113328	=	1.00
ENSG00000011304 (predicted) ENSG00000178556	=	1.00
ENSG00000011304 (predicted) ENSG00000099377	=	1.00
ENSG00000011304 (predicted) ENSG00000173540	=	1.00
ENSG00000011304 (predicted) ENSG00000170604	=	1.00
ENSG00000011304 (predicted) ENSG00000079335	=	1.00
ENSG00000011304 (predicted) ENSG00000145386	=	1.00
ENSG00000011304 (predicted) ENSG00000164330	=	1.00
ENSG00000011304 (predicted) ENSG00000168264	=	1.00
ENSG00000011304 (predicted) ENSG00000119669	=	1.00
ENSG00000011304 (predicted) ENSG00000107443	=	1.00
ENSG00000011405 (predicted) ENSG00000177885	=	1.00
ENSG00000011426 (predicted) ENSG00000168209	=	0.79
ENSG00000011426 (predicted) ENSG00000162616	=	0.98
ENSG00000011426 (predicted) ENSG00000083750	=	1.00
ENSG00000011426 (predicted) ENSG00000137094	=	0.92
ENSG00000011426 (predicted) ENSG00000132002	=	0.96
ENSG00000011426 (predicted) ENSG00000155876	=	1.00
ENSG00000011426 (predicted) ENSG00000145358	=	1.00
ENSG00000012061 (known) ENSG00000175595	=	2.0
ENSG00000012061 (known) ENSG00000136936	=	2.0
ENSG00000012061 (predicted) ENSG00000077549	=	1.00
ENSG00000012061 (predicted) ENSG00000170312	=	1.00
ENSG00000012061 (predicted) ENSG00000134899	=	1.00
ENSG00000012061 (predicted) ENSG00000171786	=	1.00
ENSG00000012061 (predicted) ENSG00000092140	=	0.94
ENSG00000012061 (predicted) ENSG00000120370	=	1.00
ENSG00000012061 (predicted) ENSG00000177551	=	1.00
ENSG00000012061 (predicted) ENSG00000136104	=	1.00
ENSG00000012171 (predicted) ENSG00000169126	=	1.00
ENSG00000012171 (predicted) ENSG00000090061	=	1.00
ENSG00000012171 (predicted) ENSG00000124827	=	1.00
ENSG00000012171 (predicted) ENSG00000109670	=	1.00
ENSG00000012171 (predicted) ENSG00000138107	=	1.00
ENSG00000012171 (predicted) ENSG00000126254	=	1.00
ENSG00000012171 (predicted) ENSG00000115073	=	1.00
ENSG00000012171 (predicted) ENSG00000137270	=	1.00
ENSG00000012174 (predicted) ENSG00000157184	=	1.00
ENSG00000012223 (predicted) ENSG00000087495	=	1.00
ENSG00000012223 (predicted) ENSG00000188021	=	1.00
ENSG00000012223 (predicted) ENSG00000175520	=	1.00
ENSG00000012223 (predicted) ENSG00000135018	=	1.00
ENSG00000012223 (predicted) ENSG00000160803	=	1.00
ENSG00000012223 (predicted) ENSG00000112137	=	1.00
ENSG00000012223 (predicted) ENSG00000112419	=	1.00
ENSG00000012223 (predicted) ENSG00000204138	=	1.00
ENSG00000012817 (predicted) ENSG00000186575	=	1.00
ENSG00000012817 (predicted) ENSG00000112685	=	1.00
ENSG00000012963 (predicted) ENSG00000100316	=	1.00
ENSG00000012963 (predicted) ENSG00000184115	=	1.00
ENSG00000012963 (predicted) ENSG00000188229	=	1.00
ENSG00000012963 (predicted) ENSG00000155099	=	1.00
ENSG00000012963 (predicted) ENSG00000165782	=	1.00
ENSG00000012963 (predicted) ENSG00000099797	=	1.00
ENSG00000012963 (predicted) ENSG00000169756	=	1.00
ENSG00000012963 (predicted) ENSG00000104833	=	1.00
ENSG00000012963 (predicted) ENSG00000154832	=	1.00
ENSG00000012963 (predicted) ENSG00000175809	=	1.00
ENSG00000012963 (predicted) ENSG00000117528	=	1.00
ENSG00000012963 (predicted) ENSG00000103326	=	1.00
ENSG00000012963 (predicted) ENSG00000116459	=	1.00
ENSG00000012963 (predicted) ENSG00000162782	=	1.00
ENSG00000012963 (predicted) ENSG00000186468	=	1.00
ENSG00000012963 (predicted) ENSG00000196230	=	1.00
ENSG00000012963 (predicted) ENSG00000105879	=	1.00
ENSG00000012963 (predicted) ENSG00000186148	=	1.00
ENSG00000012963 (predicted) ENSG00000140986	=	1.00
ENSG00000012963 (predicted) ENSG00000105248	=	1.00
ENSG00000012963 (predicted) ENSG00000072163	=	1.00
ENSG00000012963 (predicted) ENSG00000205678	=	1.00
ENSG00000013016 (predicted) ENSG00000133961	=	1.00
ENSG00000013016 (predicted) ENSG00000105245	=	1.00
ENSG00000013288 (predicted) ENSG00000163584	=	0.89
ENSG00000013288 (predicted) ENSG00000106459	=	0.92
ENSG00000013288 (predicted) ENSG00000102967	=	0.89
ENSG00000013288 (predicted) ENSG00000155099	=	1.00
ENSG00000013288 (predicted) ENSG00000174384	=	0.96
ENSG00000013288 (predicted) ENSG00000123965	=	0.96
ENSG00000013288 (predicted) ENSG00000138768	=	0.92
ENSG00000013288 (predicted) ENSG00000122512	=	0.96
ENSG00000013288 (predicted) ENSG00000179038	=	0.89
ENSG00000013288 (predicted) ENSG00000144228	=	1.00
ENSG00000013288 (predicted) ENSG00000078319	=	0.96
ENSG00000013288 (predicted) ENSG00000104872	=	0.92
ENSG00000013288 (predicted) ENSG00000116251	=	0.89
ENSG00000013288 (predicted) ENSG00000188073	=	0.96
ENSG00000013288 (predicted) ENSG00000134057	=	0.89
ENSG00000013288 (predicted) ENSG00000189011	=	0.96
ENSG00000013288 (predicted) ENSG00000085721	=	0.89
ENSG00000013288 (predicted) ENSG00000103472	=	0.89
ENSG00000013288 (predicted) ENSG00000165782	=	1.00
ENSG00000013288 (predicted) ENSG00000174368	=	0.96
ENSG00000013288 (predicted) ENSG00000157456	=	0.89
ENSG00000013288 (predicted) ENSG00000121067	=	1.00
ENSG00000013288 (predicted) ENSG00000067601	=	0.96
ENSG00000013288 (predicted) ENSG00000198632	=	0.96
ENSG00000013374 (predicted) ENSG00000205579	=	0.96
ENSG00000013374 (predicted) ENSG00000088986	=	0.96
ENSG00000013374 (predicted) ENSG00000183155	=	0.96
ENSG00000013374 (predicted) ENSG00000121083	=	0.95
ENSG00000013374 (predicted) ENSG00000094916	=	0.94
ENSG00000013374 (predicted) ENSG00000091483	=	0.91
ENSG00000013374 (predicted) ENSG00000114573	=	0.96
ENSG00000013374 (predicted) ENSG00000179271	=	0.96
ENSG00000013374 (predicted) ENSG00000215475	=	0.96
ENSG00000013374 (predicted) ENSG00000101343	=	0.96
ENSG00000013374 (predicted) ENSG00000094841	=	0.96
ENSG00000013374 (predicted) ENSG00000145388	=	0.96
ENSG00000013374 (predicted) ENSG00000150991	=	0.96
ENSG00000013374 (predicted) ENSG00000143947	=	0.96
ENSG00000013374 (predicted) ENSG00000169764	=	0.96
ENSG00000013374 (predicted) ENSG00000070495	=	1.00
ENSG00000013374 (predicted) ENSG00000122565	=	0.96
ENSG00000013374 (predicted) ENSG00000108468	=	0.96
ENSG00000013374 (predicted) ENSG00000160445	=	0.96
ENSG00000013375 (predicted) ENSG00000156976	=	1.00
ENSG00000013375 (predicted) ENSG00000115306	=	1.00
ENSG00000013375 (predicted) ENSG00000070182	=	1.00
ENSG00000013375 (predicted) ENSG00000137955	=	1.00
ENSG00000013375 (predicted) ENSG00000161960	=	1.00
ENSG00000013375 (predicted) ENSG00000173898	=	1.00
ENSG00000013455 (predicted) ENSG00000184708	=	1.00
ENSG00000013455 (predicted) ENSG00000135473	=	1.00
ENSG00000013503 (predicted) ENSG00000204227	=	1.00
ENSG00000013503 (predicted) ENSG00000121481	=	1.00
ENSG00000013523 (predicted) ENSG00000198369	=	1.00
ENSG00000013523 (predicted) ENSG00000166068	=	1.00
ENSG00000013523 (predicted) ENSG00000150656	=	1.00
ENSG00000013523 (predicted) ENSG00000133313	=	1.00
ENSG00000013523 (predicted) ENSG00000188766	=	1.00
ENSG00000013523 (predicted) ENSG00000047617	=	1.00
ENSG00000013523 (predicted) ENSG00000131620	=	1.00
ENSG00000014123 (predicted) ENSG00000119938	=	1.00
ENSG00000014123 (predicted) ENSG00000105879	=	1.00
ENSG00000014123 (predicted) ENSG00000037241	=	1.00
ENSG00000014123 (predicted) ENSG00000218175	=	1.00
ENSG00000014123 (predicted) ENSG00000073792	=	1.00
ENSG00000014123 (predicted) ENSG00000105197	=	1.00
ENSG00000014123 (predicted) ENSG00000109971	=	1.00
ENSG00000014123 (predicted) ENSG00000160202	=	0.80
ENSG00000014123 (predicted) ENSG00000142937	=	1.00
ENSG00000014123 (predicted) ENSG00000134419	=	1.00
ENSG00000014123 (predicted) ENSG00000154518	=	1.00
ENSG00000014123 (predicted) ENSG00000173281	=	1.00
ENSG00000014123 (predicted) ENSG00000072134	=	1.00
ENSG00000014123 (predicted) ENSG00000126803	=	1.00
ENSG00000014123 (predicted) ENSG00000198033	=	1.00
ENSG00000014123 (predicted) ENSG00000075886	=	1.00
ENSG00000014123 (predicted) ENSG00000138764	=	1.00
ENSG00000014123 (predicted) ENSG00000214144	=	1.00
ENSG00000014123 (predicted) ENSG00000115274	=	1.00
ENSG00000014123 (predicted) ENSG00000198171	=	1.00
ENSG00000014123 (predicted) ENSG00000204390	=	1.00
ENSG00000014123 (predicted) ENSG00000155099	=	1.00
ENSG00000014123 (predicted) ENSG00000165782	=	1.00
ENSG00000014123 (predicted) ENSG00000183405	=	1.00
ENSG00000014123 (predicted) ENSG00000109846	=	0.85
ENSG00000014123 (predicted) ENSG00000204388	=	1.00
ENSG00000014123 (predicted) ENSG00000204389	=	1.00
ENSG00000014123 (predicted) ENSG00000118816	=	1.00
ENSG00000014123 (predicted) ENSG00000159199	=	1.00
ENSG00000014123 (predicted) ENSG00000135390	=	1.00
ENSG00000014123 (predicted) ENSG00000175809	=	1.00
ENSG00000014123 (predicted) ENSG00000152086	=	1.00
ENSG00000014123 (predicted) ENSG00000205089	=	1.00
ENSG00000014123 (predicted) ENSG00000173110	=	1.00
ENSG00000014123 (predicted) ENSG00000137818	=	1.00
ENSG00000014123 (predicted) ENSG00000214310	=	1.00
ENSG00000014123 (predicted) ENSG00000105173	=	1.00
ENSG00000014123 (predicted) ENSG00000150459	=	1.00
ENSG00000014123 (predicted) ENSG00000161970	=	1.00
ENSG00000014123 (predicted) ENSG00000171863	=	1.00
ENSG00000014123 (predicted) ENSG00000136231	=	1.00
ENSG00000014123 (predicted) ENSG00000214657	=	1.00
ENSG00000014123 (predicted) ENSG00000159217	=	1.00
ENSG00000014123 (predicted) ENSG00000113328	=	1.00
ENSG00000014123 (predicted) ENSG00000175305	=	1.00
ENSG00000014123 (predicted) ENSG00000217327	=	1.00
ENSG00000014123 (predicted) ENSG00000143376	=	1.00
ENSG00000014138 (known) ENSG00000101868	=	2.0
ENSG00000014138 (known) ENSG00000198056	=	2.0
ENSG00000014138 (known) ENSG00000146143	=	2.0
ENSG00000014138 (predicted) ENSG00000115392	=	1.00
ENSG00000014138 (predicted) ENSG00000107223	=	1.00
ENSG00000014138 (predicted) ENSG00000196196	=	1.00
ENSG00000014138 (predicted) ENSG00000164329	=	1.00
ENSG00000014641 (predicted) ENSG00000137955	=	1.00
ENSG00000014914 (predicted) ENSG00000110934	=	1.00
ENSG00000014914 (predicted) ENSG00000078053	=	1.00
ENSG00000014914 (predicted) ENSG00000136717	=	1.00
ENSG00000015153 (predicted) ENSG00000102900	=	0.97
ENSG00000015153 (predicted) ENSG00000085999	=	1.00
ENSG00000015171 (predicted) ENSG00000174996	=	1.00
ENSG00000015171 (predicted) ENSG00000137171	=	1.00
ENSG00000015171 (predicted) ENSG00000156876	=	1.00
ENSG00000015171 (predicted) ENSG00000104892	=	1.00
ENSG00000015171 (predicted) ENSG00000126214	=	1.00
ENSG00000015171 (predicted) ENSG00000183431	=	1.00
ENSG00000015171 (predicted) ENSG00000100109	=	1.00
ENSG00000015413 (predicted) ENSG00000047621	=	0.85
ENSG00000016082 (predicted) ENSG00000126249	=	1.00
ENSG00000016082 (predicted) ENSG00000129170	=	1.00
ENSG00000016082 (predicted) ENSG00000185920	=	1.00
ENSG00000016082 (predicted) ENSG00000159176	=	1.00
ENSG00000016082 (predicted) ENSG00000108604	=	1.00
ENSG00000016082 (predicted) ENSG00000102081	=	1.00
ENSG00000016082 (predicted) ENSG00000175183	=	1.00
ENSG00000016082 (predicted) ENSG00000117425	=	1.00
ENSG00000016082 (predicted) ENSG00000161533	=	1.00
ENSG00000016082 (predicted) ENSG00000176894	=	1.00
ENSG00000016082 (predicted) ENSG00000066117	=	1.00
ENSG00000016082 (predicted) ENSG00000169744	=	1.00
ENSG00000016082 (predicted) ENSG00000183155	=	1.00
ENSG00000016082 (predicted) ENSG00000129245	=	1.00
ENSG00000016082 (predicted) ENSG00000114416	=	1.00
ENSG00000016082 (predicted) ENSG00000082014	=	1.00
ENSG00000016391 (predicted) ENSG00000186232	=	0.84
ENSG00000016391 (predicted) ENSG00000113068	=	0.94
ENSG00000016391 (predicted) ENSG00000181722	=	0.89
ENSG00000016391 (predicted) ENSG00000160075	=	0.84
ENSG00000016391 (predicted) ENSG00000119574	=	0.89
ENSG00000016391 (predicted) ENSG00000186223	=	0.84
ENSG00000016391 (predicted) ENSG00000112562	=	0.94
ENSG00000016391 (predicted) ENSG00000198732	=	0.94
ENSG00000016391 (predicted) ENSG00000164053	=	0.94
ENSG00000016391 (predicted) ENSG00000100445	=	0.89
ENSG00000017260 (predicted) ENSG00000068305	=	1.00
ENSG00000017260 (predicted) ENSG00000118181	=	1.00
ENSG00000017260 (predicted) ENSG00000212695	=	1.00
ENSG00000017260 (predicted) ENSG00000217644	=	1.00
ENSG00000017260 (predicted) ENSG00000081189	=	1.00
ENSG00000017260 (predicted) ENSG00000186676	=	1.00
ENSG00000017260 (predicted) ENSG00000096401	=	1.00
ENSG00000017260 (predicted) ENSG00000218754	=	1.00
ENSG00000017260 (predicted) ENSG00000185100	=	1.00
ENSG00000017260 (predicted) ENSG00000116604	=	1.00
ENSG00000017260 (predicted) ENSG00000175536	=	1.00
ENSG00000017260 (predicted) ENSG00000185641	=	1.00
ENSG00000017260 (predicted) ENSG00000105193	=	1.00
ENSG00000017260 (predicted) ENSG00000105640	=	1.00
ENSG00000017260 (predicted) ENSG00000035687	=	1.00
ENSG00000017260 (predicted) ENSG00000149273	=	1.00
ENSG00000017260 (predicted) ENSG00000214309	=	1.00
ENSG00000017260 (predicted) ENSG00000064489	=	1.00
ENSG00000017373 (predicted) ENSG00000133103	=	1.00
ENSG00000017373 (predicted) ENSG00000169933	=	1.00
ENSG00000017373 (predicted) ENSG00000136104	=	1.00
ENSG00000017373 (predicted) ENSG00000182473	=	1.00
ENSG00000017373 (predicted) ENSG00000163634	=	1.00
ENSG00000017373 (predicted) ENSG00000071051	=	1.00
ENSG00000017373 (predicted) ENSG00000129873	=	1.00
ENSG00000017373 (predicted) ENSG00000147234	=	1.00
ENSG00000017373 (predicted) ENSG00000138443	=	1.00
ENSG00000017373 (predicted) ENSG00000172352	=	1.00
ENSG00000017373 (predicted) ENSG00000136754	=	1.00
ENSG00000017373 (predicted) ENSG00000166446	=	1.00
ENSG00000017373 (predicted) ENSG00000074319	=	1.00
ENSG00000017373 (predicted) ENSG00000054148	=	1.00
ENSG00000017373 (predicted) ENSG00000108953	=	1.00
ENSG00000017373 (predicted) ENSG00000204070	=	1.00
ENSG00000017373 (predicted) ENSG00000153046	=	1.00
ENSG00000017373 (predicted) ENSG00000182415	=	1.00
ENSG00000017373 (predicted) ENSG00000108798	=	1.00
ENSG00000017373 (predicted) ENSG00000112478	=	1.00
ENSG00000017373 (predicted) ENSG00000158092	=	1.00
ENSG00000017373 (predicted) ENSG00000178372	=	0.83
ENSG00000017373 (predicted) ENSG00000047579	=	1.00
ENSG00000017373 (predicted) ENSG00000172288	=	1.00
ENSG00000017373 (predicted) ENSG00000166530	=	1.00
ENSG00000017373 (predicted) ENSG00000156831	=	0.72
ENSG00000017373 (predicted) ENSG00000168395	=	1.00
ENSG00000017373 (predicted) ENSG00000111653	=	1.00
ENSG00000017373 (predicted) ENSG00000215693	=	1.00
ENSG00000018280 (predicted) ENSG00000197746	=	1.00
ENSG00000018280 (predicted) ENSG00000178597	=	1.00
ENSG00000018408 (known) ENSG00000197905	=	2.0
ENSG00000018408 (predicted) ENSG00000217624	=	1.00
ENSG00000018408 (predicted) ENSG00000171786	=	1.00
ENSG00000018408 (predicted) ENSG00000164924	=	1.00
ENSG00000018408 (predicted) ENSG00000166913	=	1.00
ENSG00000018408 (predicted) ENSG00000175793	=	1.00
ENSG00000018408 (predicted) ENSG00000187079	=	1.00
ENSG00000018408 (predicted) ENSG00000149089	=	1.00
ENSG00000018408 (predicted) ENSG00000128245	=	1.00
ENSG00000018408 (predicted) ENSG00000170027	=	1.00
ENSG00000018408 (predicted) ENSG00000104154	=	1.00
ENSG00000018408 (predicted) ENSG00000074219	=	1.00
ENSG00000018408 (predicted) ENSG00000177551	=	1.00
ENSG00000018408 (predicted) ENSG00000134308	=	1.00
ENSG00000018610 (predicted) ENSG00000105298	=	1.00
ENSG00000018625 (predicted) ENSG00000169253	=	1.00
ENSG00000018625 (predicted) ENSG00000051128	=	1.00
ENSG00000018625 (predicted) ENSG00000196139	=	0.95
ENSG00000018625 (predicted) ENSG00000145916	=	1.00
ENSG00000018625 (predicted) ENSG00000152413	=	1.00
ENSG00000018625 (predicted) ENSG00000187134	=	0.98
ENSG00000018625 (predicted) ENSG00000204437	=	1.00
ENSG00000018625 (predicted) ENSG00000109670	=	1.00
ENSG00000018625 (predicted) ENSG00000215905	=	1.00
ENSG00000018625 (predicted) ENSG00000153561	=	1.00
ENSG00000018625 (predicted) ENSG00000215267	=	0.89
ENSG00000018625 (predicted) ENSG00000147874	=	1.00
ENSG00000018625 (predicted) ENSG00000169895	=	1.00
ENSG00000018625 (predicted) ENSG00000198610	=	0.91
ENSG00000018625 (predicted) ENSG00000096717	=	1.00
ENSG00000018625 (predicted) ENSG00000136943	=	1.00
ENSG00000018625 (predicted) ENSG00000103942	=	1.00
ENSG00000018625 (predicted) ENSG00000151631	=	0.86
ENSG00000018625 (predicted) ENSG00000186575	=	1.00
ENSG00000018625 (predicted) ENSG00000163131	=	1.00
ENSG00000018625 (predicted) ENSG00000109917	=	1.00
ENSG00000018625 (predicted) ENSG00000166971	=	0.80
ENSG00000018625 (predicted) ENSG00000151632	=	0.95
ENSG00000018625 (predicted) ENSG00000196326	=	0.93
ENSG00000018625 (predicted) ENSG00000122787	=	0.91
ENSG00000018625 (predicted) ENSG00000215696	=	1.00
ENSG00000018625 (predicted) ENSG00000147687	=	1.00
ENSG00000018625 (predicted) ENSG00000196196	=	1.00
ENSG00000018625 (predicted) ENSG00000172893	=	1.00
ENSG00000018625 (predicted) ENSG00000130255	=	1.00
ENSG00000018625 (predicted) ENSG00000156958	=	1.00
ENSG00000018625 (predicted) ENSG00000135047	=	1.00
ENSG00000018625 (predicted) ENSG00000185246	=	1.00
ENSG00000018625 (predicted) ENSG00000143387	=	1.00
ENSG00000019144 (predicted) ENSG00000166851	=	1.00
ENSG00000019995 (predicted) ENSG00000107362	=	1.00
ENSG00000019995 (predicted) ENSG00000198658	=	1.00
ENSG00000019995 (predicted) ENSG00000175183	=	1.00
ENSG00000019995 (predicted) ENSG00000182502	=	1.00
ENSG00000019995 (predicted) ENSG00000182556	=	1.00
ENSG00000019995 (predicted) ENSG00000150991	=	1.00
ENSG00000019995 (predicted) ENSG00000203835	=	1.00
ENSG00000019995 (predicted) ENSG00000129170	=	1.00
ENSG00000019995 (predicted) ENSG00000159176	=	1.00
ENSG00000019995 (predicted) ENSG00000129968	=	1.00
ENSG00000019995 (predicted) ENSG00000136379	=	1.00
ENSG00000020129 (predicted) ENSG00000171155	=	1.00
ENSG00000020129 (predicted) ENSG00000106392	=	1.00
ENSG00000020426 (predicted) ENSG00000114646	=	1.00
ENSG00000020426 (predicted) ENSG00000152520	=	1.00
ENSG00000020577 (predicted) ENSG00000177143	=	0.83
ENSG00000020577 (predicted) ENSG00000155508	=	1.00
ENSG00000020577 (predicted) ENSG00000167858	=	1.00
ENSG00000020577 (predicted) ENSG00000113300	=	1.00
ENSG00000020577 (predicted) ENSG00000125107	=	1.00
ENSG00000020577 (predicted) ENSG00000180176	=	1.00
ENSG00000020577 (predicted) ENSG00000147400	=	0.82
ENSG00000020577 (predicted) ENSG00000198791	=	1.00
ENSG00000020577 (predicted) ENSG00000138767	=	1.00
ENSG00000020633 (known) ENSG00000067955	=	3.69
ENSG00000020633 (known) ENSG00000196781	=	1.88
ENSG00000020633 (predicted) ENSG00000106829	=	0.88
ENSG00000020633 (predicted) ENSG00000140332	=	0.88
ENSG00000020633 (predicted) ENSG00000065717	=	0.88
ENSG00000020922 (predicted) ENSG00000214711	=	1.00
ENSG00000020922 (predicted) ENSG00000187260	=	1.00
ENSG00000020922 (predicted) ENSG00000174574	=	1.00
ENSG00000020922 (predicted) ENSG00000138041	=	1.00
ENSG00000020922 (predicted) ENSG00000135127	=	1.00
ENSG00000020922 (predicted) ENSG00000101343	=	1.00
ENSG00000020922 (predicted) ENSG00000138152	=	1.00
ENSG00000020922 (predicted) ENSG00000103994	=	1.00
ENSG00000020922 (predicted) ENSG00000196497	=	1.00
ENSG00000020922 (predicted) ENSG00000110048	=	1.00
ENSG00000020922 (predicted) ENSG00000150593	=	1.00
ENSG00000020922 (predicted) ENSG00000087338	=	1.00
ENSG00000020922 (predicted) ENSG00000162949	=	1.00
ENSG00000020922 (predicted) ENSG00000184792	=	1.00
ENSG00000020922 (predicted) ENSG00000134278	=	1.00
ENSG00000020922 (predicted) ENSG00000148843	=	1.00
ENSG00000020922 (predicted) ENSG00000117751	=	1.00
ENSG00000020922 (predicted) ENSG00000105402	=	1.00
ENSG00000020922 (predicted) ENSG00000204991	=	1.00
ENSG00000020922 (predicted) ENSG00000110321	=	1.00
ENSG00000020922 (predicted) ENSG00000125814	=	1.00
ENSG00000020922 (predicted) ENSG00000162069	=	1.00
ENSG00000020922 (predicted) ENSG00000135334	=	1.00
ENSG00000020922 (predicted) ENSG00000100796	=	1.00
ENSG00000021776 (predicted) ENSG00000121067	=	1.00
ENSG00000021776 (predicted) ENSG00000144228	=	1.00
ENSG00000021776 (predicted) ENSG00000137807	=	1.00
ENSG00000022277 (predicted) ENSG00000104695	=	1.00
ENSG00000022277 (predicted) ENSG00000113575	=	1.00
ENSG00000022277 (predicted) ENSG00000169180	=	1.00
ENSG00000022277 (predicted) ENSG00000060762	=	1.00
ENSG00000022277 (predicted) ENSG00000100316	=	1.00
ENSG00000022277 (predicted) ENSG00000140986	=	1.00
ENSG00000022277 (predicted) ENSG00000164038	=	1.00
ENSG00000022277 (predicted) ENSG00000150961	=	1.00
ENSG00000022277 (predicted) ENSG00000183704	=	1.00
ENSG00000022277 (predicted) ENSG00000164037	=	1.00
ENSG00000022277 (predicted) ENSG00000176986	=	1.00
ENSG00000022277 (predicted) ENSG00000204568	=	1.00
ENSG00000022277 (predicted) ENSG00000138326	=	1.00
ENSG00000022277 (predicted) ENSG00000108953	=	1.00
ENSG00000022277 (predicted) ENSG00000214329	=	1.00
ENSG00000022567 (predicted) ENSG00000166971	=	0.80
ENSG00000022567 (predicted) ENSG00000135070	=	1.00
ENSG00000022567 (predicted) ENSG00000173545	=	1.00
ENSG00000022567 (predicted) ENSG00000217416	=	1.00
ENSG00000023041 (predicted) ENSG00000122042	=	1.00
ENSG00000023228 (predicted) ENSG00000138587	=	1.00
ENSG00000023228 (predicted) ENSG00000182149	=	1.00
ENSG00000023228 (predicted) ENSG00000177106	=	1.00
ENSG00000023228 (predicted) ENSG00000035403	=	1.00
ENSG00000023228 (predicted) ENSG00000092850	=	1.00
ENSG00000023228 (predicted) ENSG00000198758	=	1.00
ENSG00000023228 (predicted) ENSG00000151491	=	1.00
ENSG00000023228 (predicted) ENSG00000131037	=	0.96
ENSG00000023287 (predicted) ENSG00000092850	=	1.00
ENSG00000023318 (predicted) ENSG00000151748	=	1.00
ENSG00000023318 (predicted) ENSG00000169067	=	1.00
ENSG00000023318 (predicted) ENSG00000184110	=	1.00
ENSG00000023318 (predicted) ENSG00000172889	=	1.00
ENSG00000023318 (predicted) ENSG00000119431	=	1.00
ENSG00000023318 (predicted) ENSG00000109881	=	1.00
ENSG00000023318 (predicted) ENSG00000114541	=	1.00
ENSG00000023318 (predicted) ENSG00000112473	=	1.00
ENSG00000023318 (predicted) ENSG00000198759	=	1.00
ENSG00000023318 (predicted) ENSG00000130363	=	1.00
ENSG00000023318 (predicted) ENSG00000187778	=	1.00
ENSG00000023318 (predicted) ENSG00000151474	=	1.00
ENSG00000023318 (predicted) ENSG00000205609	=	1.00
ENSG00000023318 (predicted) ENSG00000035141	=	0.75
ENSG00000023318 (predicted) ENSG00000101019	=	1.00
ENSG00000023318 (predicted) ENSG00000137656	=	1.00
ENSG00000023318 (predicted) ENSG00000169251	=	1.00
ENSG00000023318 (predicted) ENSG00000086589	=	1.00
ENSG00000023318 (predicted) ENSG00000119421	=	1.00
ENSG00000023318 (predicted) ENSG00000185621	=	1.00
ENSG00000023318 (predicted) ENSG00000173093	=	1.00
ENSG00000023318 (predicted) ENSG00000168743	=	1.00
ENSG00000023318 (predicted) ENSG00000105479	=	1.00
ENSG00000023318 (predicted) ENSG00000164114	=	1.00
ENSG00000023318 (predicted) ENSG00000143194	=	1.00
ENSG00000023330 (predicted) ENSG00000076826	=	1.00
ENSG00000023330 (predicted) ENSG00000130985	=	1.00
ENSG00000023330 (predicted) ENSG00000182179	=	1.00
ENSG00000023330 (predicted) ENSG00000159593	=	1.00
ENSG00000023330 (predicted) ENSG00000163576	=	1.00
ENSG00000023330 (predicted) ENSG00000118200	=	1.00
ENSG00000023330 (predicted) ENSG00000130559	=	1.00
ENSG00000023445 (known) ENSG00000164305	=	2.3899999999999997
ENSG00000023445 (known) ENSG00000165806	=	2.44
ENSG00000023445 (predicted) ENSG00000169750	=	0.72
ENSG00000023445 (predicted) ENSG00000181788	=	0.72
ENSG00000023445 (predicted) ENSG00000131508	=	0.72
ENSG00000023445 (predicted) ENSG00000120800	=	0.72
ENSG00000023445 (predicted) ENSG00000072401	=	0.72
ENSG00000023445 (predicted) ENSG00000138794	=	1.44
ENSG00000023445 (predicted) ENSG00000123131	=	0.72
ENSG00000023445 (predicted) ENSG00000106144	=	0.72
ENSG00000023445 (predicted) ENSG00000136238	=	0.72
ENSG00000023445 (predicted) ENSG00000128340	=	0.72
ENSG00000023445 (predicted) ENSG00000109332	=	0.72
ENSG00000023445 (predicted) ENSG00000196470	=	0.72
ENSG00000023445 (predicted) ENSG00000078967	=	0.72
ENSG00000023445 (predicted) ENSG00000176732	=	0.72
ENSG00000023608 (predicted) ENSG00000113068	=	1.00
ENSG00000023608 (predicted) ENSG00000092850	=	1.00
ENSG00000023843 (predicted) ENSG00000162391	=	0.71
ENSG00000023843 (predicted) ENSG00000152380	=	0.71
ENSG00000023843 (predicted) ENSG00000058262	=	1.00
ENSG00000023843 (predicted) ENSG00000138670	=	0.51
ENSG00000023843 (predicted) ENSG00000146090	=	0.55
ENSG00000023843 (predicted) ENSG00000198915	=	0.55
ENSG00000023843 (predicted) ENSG00000065665	=	1.00
ENSG00000023909 (predicted) ENSG00000128739	=	1.00
ENSG00000023909 (predicted) ENSG00000204334	=	1.00
ENSG00000023909 (predicted) ENSG00000125637	=	1.00
ENSG00000023909 (predicted) ENSG00000156011	=	1.00
ENSG00000023909 (predicted) ENSG00000125835	=	1.00
ENSG00000023909 (predicted) ENSG00000059915	=	1.00
ENSG00000023909 (predicted) ENSG00000146005	=	1.00
ENSG00000024422 (predicted) ENSG00000105245	=	1.00
ENSG00000024422 (predicted) ENSG00000133961	=	1.00
ENSG00000025039 (known) ENSG00000155876	=	2.0
ENSG00000025039 (known) ENSG00000083750	=	2.0
ENSG00000025156 (predicted) ENSG00000162616	=	0.98
ENSG00000025156 (predicted) ENSG00000102753	=	1.00
ENSG00000025156 (predicted) ENSG00000196361	=	0.98
ENSG00000025156 (predicted) ENSG00000066044	=	1.00
ENSG00000025156 (predicted) ENSG00000065308	=	1.00
ENSG00000025156 (predicted) ENSG00000067167	=	1.00
ENSG00000025156 (predicted) ENSG00000137094	=	0.92
ENSG00000025156 (predicted) ENSG00000112592	=	1.00
ENSG00000025156 (predicted) ENSG00000186432	=	1.00
ENSG00000025156 (predicted) ENSG00000182521	=	1.00
ENSG00000025156 (predicted) ENSG00000162374	=	1.00
ENSG00000025156 (predicted) ENSG00000042429	=	1.00
ENSG00000025156 (predicted) ENSG00000174599	=	1.00
ENSG00000025156 (predicted) ENSG00000107105	=	1.00
ENSG00000025156 (predicted) ENSG00000132002	=	0.96
ENSG00000025770 (predicted) ENSG00000123562	=	1.00
ENSG00000025770 (predicted) ENSG00000185787	=	1.00
ENSG00000025772 (predicted) ENSG00000181359	=	1.00
ENSG00000025772 (predicted) ENSG00000080824	=	1.00
ENSG00000025772 (predicted) ENSG00000104872	=	1.00
ENSG00000025772 (predicted) ENSG00000205955	=	1.00
ENSG00000025772 (predicted) ENSG00000077549	=	1.00
ENSG00000025772 (predicted) ENSG00000183199	=	1.00
ENSG00000025772 (predicted) ENSG00000205940	=	1.00
ENSG00000025772 (predicted) ENSG00000096384	=	1.00
ENSG00000025772 (predicted) ENSG00000205527	=	1.00
ENSG00000025772 (predicted) ENSG00000205100	=	1.00
ENSG00000025772 (predicted) ENSG00000179262	=	1.00
ENSG00000025772 (predicted) ENSG00000119318	=	1.00
ENSG00000025796 (predicted) ENSG00000165527	=	1.00
ENSG00000025800 (predicted) ENSG00000119711	=	1.00
ENSG00000025800 (predicted) ENSG00000214657	=	1.00
ENSG00000025800 (predicted) ENSG00000146021	=	1.00
ENSG00000025800 (predicted) ENSG00000139436	=	1.00
ENSG00000025800 (predicted) ENSG00000067606	=	1.00
ENSG00000025800 (predicted) ENSG00000163558	=	1.00
ENSG00000025800 (predicted) ENSG00000137818	=	1.00
ENSG00000025800 (predicted) ENSG00000116337	=	1.00
ENSG00000025800 (predicted) ENSG00000124207	=	1.00
ENSG00000025800 (predicted) ENSG00000108262	=	1.00
ENSG00000025800 (predicted) ENSG00000109466	=	1.00
ENSG00000025800 (predicted) ENSG00000101343	=	1.00
ENSG00000025800 (predicted) ENSG00000218175	=	1.00
ENSG00000026036 (predicted) ENSG00000215475	=	1.00
ENSG00000026036 (predicted) ENSG00000157181	=	1.00
ENSG00000026652 (predicted) ENSG00000079337	=	1.00
ENSG00000026652 (predicted) ENSG00000141510	=	0.92
ENSG00000026652 (predicted) ENSG00000091428	=	1.00
ENSG00000026652 (predicted) ENSG00000078900	=	0.92
ENSG00000026652 (predicted) ENSG00000138326	=	0.92
ENSG00000026652 (predicted) ENSG00000185883	=	0.92
ENSG00000026652 (predicted) ENSG00000106028	=	0.92
ENSG00000026652 (predicted) ENSG00000124160	=	1.00
ENSG00000026652 (predicted) ENSG00000075886	=	0.92
ENSG00000026652 (predicted) ENSG00000136237	=	1.00
ENSG00000026652 (predicted) ENSG00000073282	=	0.92
ENSG00000026652 (predicted) ENSG00000152086	=	0.92
ENSG00000026652 (predicted) ENSG00000198033	=	0.92
ENSG00000026652 (predicted) ENSG00000110955	=	0.92
ENSG00000026652 (predicted) ENSG00000108352	=	1.00
ENSG00000028116 (predicted) ENSG00000118200	=	1.00
ENSG00000028116 (predicted) ENSG00000101333	=	1.00
ENSG00000028116 (predicted) ENSG00000170836	=	1.00
ENSG00000028116 (predicted) ENSG00000130559	=	1.00
ENSG00000028116 (predicted) ENSG00000076826	=	1.00
ENSG00000028116 (predicted) ENSG00000175334	=	1.00
ENSG00000028277 (predicted) ENSG00000143772	=	1.00
ENSG00000028277 (predicted) ENSG00000164181	=	0.62
ENSG00000028277 (predicted) ENSG00000163743	=	1.00
ENSG00000028277 (predicted) ENSG00000158825	=	1.00
ENSG00000028277 (predicted) ENSG00000145214	=	1.00
ENSG00000028277 (predicted) ENSG00000166851	=	0.88
ENSG00000028277 (predicted) ENSG00000066322	=	0.66
ENSG00000028277 (predicted) ENSG00000137825	=	1.00
ENSG00000028277 (predicted) ENSG00000120948	=	1.00
ENSG00000028277 (predicted) ENSG00000086544	=	1.00
ENSG00000028528 (predicted) ENSG00000211460	=	1.00
ENSG00000028528 (predicted) ENSG00000085999	=	1.00
ENSG00000028528 (predicted) ENSG00000112339	=	1.00
ENSG00000028528 (predicted) ENSG00000104164	=	1.00
ENSG00000028528 (predicted) ENSG00000171444	=	1.00
ENSG00000028528 (predicted) ENSG00000198901	=	0.87
ENSG00000028528 (predicted) ENSG00000139537	=	0.74
ENSG00000029153 (predicted) ENSG00000138279	=	0.92
ENSG00000029153 (predicted) ENSG00000150991	=	1.00
ENSG00000029364 (predicted) ENSG00000087008	=	1.00
ENSG00000029725 (predicted) ENSG00000116903	=	1.00
ENSG00000030066 (predicted) ENSG00000117425	=	1.00
ENSG00000030066 (predicted) ENSG00000185920	=	1.00
ENSG00000030110 (predicted) ENSG00000159346	=	1.00
ENSG00000030110 (predicted) ENSG00000171444	=	1.00
ENSG00000031823 (predicted) ENSG00000165527	=	1.00
ENSG00000031823 (predicted) ENSG00000144228	=	1.00
ENSG00000031823 (predicted) ENSG00000121067	=	1.00
ENSG00000032219 (predicted) ENSG00000116903	=	1.00
ENSG00000032219 (predicted) ENSG00000100109	=	1.00
ENSG00000032219 (predicted) ENSG00000180398	=	1.00
ENSG00000032742 (predicted) ENSG00000197818	=	1.00
ENSG00000032742 (predicted) ENSG00000138279	=	0.92
ENSG00000032742 (predicted) ENSG00000142606	=	0.88
ENSG00000032742 (predicted) ENSG00000196549	=	0.87
ENSG00000032742 (predicted) ENSG00000152520	=	1.00
ENSG00000032742 (predicted) ENSG00000170142	=	0.75
ENSG00000032742 (predicted) ENSG00000105879	=	1.00
ENSG00000032742 (predicted) ENSG00000130347	=	1.00
ENSG00000032742 (predicted) ENSG00000182247	=	0.74
ENSG00000032742 (predicted) ENSG00000175809	=	1.00
ENSG00000032742 (predicted) ENSG00000119669	=	1.00
ENSG00000032742 (predicted) ENSG00000177551	=	1.00
ENSG00000032742 (predicted) ENSG00000170604	=	1.00
ENSG00000032742 (predicted) ENSG00000075089	=	1.00
ENSG00000032742 (predicted) ENSG00000102174	=	0.94
ENSG00000032742 (predicted) ENSG00000170035	=	0.75
ENSG00000032742 (predicted) ENSG00000189091	=	1.00
ENSG00000032742 (predicted) ENSG00000171786	=	1.00
ENSG00000032742 (predicted) ENSG00000168264	=	1.00
ENSG00000033011 (predicted) ENSG00000100056	=	1.00
ENSG00000033011 (predicted) ENSG00000124217	=	1.00
ENSG00000033030 (predicted) ENSG00000178607	=	1.00
ENSG00000033030 (predicted) ENSG00000073282	=	1.00
ENSG00000033030 (predicted) ENSG00000076053	=	1.00
ENSG00000033030 (predicted) ENSG00000141510	=	1.00
ENSG00000033030 (predicted) ENSG00000134398	=	1.00
ENSG00000033030 (predicted) ENSG00000185272	=	1.00
ENSG00000033030 (predicted) ENSG00000078900	=	1.00
ENSG00000033170 (predicted) ENSG00000151151	=	1.00
ENSG00000033327 (known) ENSG00000177885	=	2.0
ENSG00000033627 (predicted) ENSG00000111450	=	1.00
ENSG00000033627 (predicted) ENSG00000181359	=	1.00
ENSG00000033627 (predicted) ENSG00000159123	=	0.87
ENSG00000033627 (predicted) ENSG00000151923	=	0.87
ENSG00000033627 (predicted) ENSG00000205100	=	1.00
ENSG00000033627 (predicted) ENSG00000184911	=	0.87
ENSG00000033627 (predicted) ENSG00000143006	=	0.87
ENSG00000033627 (predicted) ENSG00000205940	=	1.00
ENSG00000033627 (predicted) ENSG00000103496	=	1.00
ENSG00000033627 (predicted) ENSG00000099365	=	1.00
ENSG00000033627 (predicted) ENSG00000205527	=	1.00
ENSG00000033627 (predicted) ENSG00000183199	=	1.00
ENSG00000033627 (predicted) ENSG00000066117	=	0.87
ENSG00000033627 (predicted) ENSG00000170191	=	0.87
ENSG00000033627 (predicted) ENSG00000089163	=	0.87
ENSG00000033627 (predicted) ENSG00000080824	=	1.00
ENSG00000033627 (predicted) ENSG00000132639	=	1.00
ENSG00000033627 (predicted) ENSG00000147127	=	0.87
ENSG00000033627 (predicted) ENSG00000154917	=	0.87
ENSG00000033627 (predicted) ENSG00000108604	=	0.87
ENSG00000033627 (predicted) ENSG00000166900	=	1.00
ENSG00000033627 (predicted) ENSG00000096384	=	1.00
ENSG00000033627 (predicted) ENSG00000106089	=	1.00
ENSG00000033627 (predicted) ENSG00000092531	=	1.00
ENSG00000033627 (predicted) ENSG00000082014	=	0.87
ENSG00000033627 (predicted) ENSG00000130770	=	0.87
ENSG00000033627 (predicted) ENSG00000116001	=	0.87
ENSG00000033627 (predicted) ENSG00000142025	=	0.87
ENSG00000033627 (predicted) ENSG00000175582	=	0.87
ENSG00000033627 (predicted) ENSG00000205955	=	1.00
ENSG00000033867 (predicted) ENSG00000204628	=	1.00
ENSG00000033867 (predicted) ENSG00000134020	=	0.82
ENSG00000033867 (predicted) ENSG00000089220	=	0.71
ENSG00000034053 (predicted) ENSG00000099849	=	2.00
ENSG00000034053 (predicted) ENSG00000185920	=	1.00
ENSG00000034053 (predicted) ENSG00000142937	=	1.00
ENSG00000034053 (predicted) ENSG00000123094	=	2.00
ENSG00000034053 (predicted) ENSG00000214310	=	1.00
ENSG00000034053 (predicted) ENSG00000117425	=	1.00
ENSG00000034053 (predicted) ENSG00000184752	=	1.00
ENSG00000034239 (predicted) ENSG00000164885	=	1.00
ENSG00000034239 (predicted) ENSG00000169126	=	1.00
ENSG00000035141 (predicted) ENSG00000169598	=	0.75
ENSG00000035141 (predicted) ENSG00000141378	=	0.90
ENSG00000035141 (predicted) ENSG00000087470	=	0.90
ENSG00000035141 (predicted) ENSG00000143416	=	0.90
ENSG00000035141 (predicted) ENSG00000108953	=	1.00
ENSG00000035141 (predicted) ENSG00000113558	=	0.90
ENSG00000035403 (predicted) ENSG00000182473	=	1.00
ENSG00000035403 (predicted) ENSG00000088832	=	1.00
ENSG00000035403 (predicted) ENSG00000089159	=	1.00
ENSG00000035403 (predicted) ENSG00000127946	=	1.00
ENSG00000035403 (predicted) ENSG00000168214	=	1.00
ENSG00000035403 (predicted) ENSG00000124333	=	1.00
ENSG00000035403 (predicted) ENSG00000140682	=	1.00
ENSG00000035403 (predicted) ENSG00000119782	=	1.00
ENSG00000035403 (predicted) ENSG00000130787	=	1.00
ENSG00000035403 (predicted) ENSG00000110031	=	1.00
ENSG00000035403 (predicted) ENSG00000091483	=	0.94
ENSG00000035403 (predicted) ENSG00000198225	=	1.00
ENSG00000035687 (predicted) ENSG00000123552	=	1.00
ENSG00000035687 (predicted) ENSG00000156256	=	1.00
ENSG00000035687 (predicted) ENSG00000064270	=	1.00
ENSG00000035687 (predicted) ENSG00000096401	=	1.00
ENSG00000035687 (predicted) ENSG00000166887	=	1.00
ENSG00000036054 (predicted) ENSG00000170836	=	1.00
ENSG00000036054 (predicted) ENSG00000154889	=	1.00
ENSG00000036054 (predicted) ENSG00000091651	=	1.00
ENSG00000036054 (predicted) ENSG00000170917	=	1.00
ENSG00000036257 (predicted) ENSG00000102393	=	1.00
ENSG00000036257 (predicted) ENSG00000106263	=	1.00
ENSG00000036257 (predicted) ENSG00000198951	=	1.00
ENSG00000036257 (predicted) ENSG00000144228	=	1.00
ENSG00000036257 (predicted) ENSG00000179335	=	1.00
ENSG00000036257 (predicted) ENSG00000101343	=	1.00
ENSG00000036257 (predicted) ENSG00000051180	=	1.00
ENSG00000036257 (predicted) ENSG00000101751	=	1.00
ENSG00000036257 (predicted) ENSG00000121067	=	1.00
ENSG00000036257 (predicted) ENSG00000070366	=	1.00
ENSG00000036257 (predicted) ENSG00000104613	=	1.00
ENSG00000036549 (predicted) ENSG00000051180	=	1.00
ENSG00000037042 (predicted) ENSG00000126216	=	1.00
ENSG00000037042 (predicted) ENSG00000215029	=	0.97
ENSG00000037042 (predicted) ENSG00000124678	=	0.97
ENSG00000037042 (predicted) ENSG00000176148	=	0.97
ENSG00000037042 (predicted) ENSG00000215046	=	0.97
ENSG00000037042 (predicted) ENSG00000216490	=	0.88
ENSG00000037042 (predicted) ENSG00000137822	=	0.97
ENSG00000037042 (predicted) ENSG00000166046	=	0.97
ENSG00000037042 (predicted) ENSG00000130640	=	1.00
ENSG00000037241 (predicted) ENSG00000087460	=	1.00
ENSG00000037241 (predicted) ENSG00000141404	=	1.00
ENSG00000037474 (predicted) ENSG00000189011	=	1.00
ENSG00000037474 (predicted) ENSG00000122512	=	1.00
ENSG00000037474 (predicted) ENSG00000078319	=	1.00
ENSG00000037474 (predicted) ENSG00000067601	=	1.00
ENSG00000037474 (predicted) ENSG00000174368	=	1.00
ENSG00000037474 (predicted) ENSG00000174384	=	1.00
ENSG00000037474 (predicted) ENSG00000188073	=	1.00
ENSG00000037474 (predicted) ENSG00000198632	=	1.00
ENSG00000037474 (predicted) ENSG00000123965	=	1.00
ENSG00000037757 (predicted) ENSG00000169118	=	1.00
ENSG00000037757 (predicted) ENSG00000110700	=	1.00
ENSG00000037757 (predicted) ENSG00000100632	=	1.00
ENSG00000037757 (predicted) ENSG00000133275	=	1.00
ENSG00000037757 (predicted) ENSG00000151292	=	1.00
ENSG00000037757 (predicted) ENSG00000213753	=	1.00
ENSG00000037757 (predicted) ENSG00000198242	=	1.00
ENSG00000037757 (predicted) ENSG00000184319	=	1.00
ENSG00000037757 (predicted) ENSG00000212932	=	1.00
ENSG00000037757 (predicted) ENSG00000149397	=	1.00
ENSG00000037897 (predicted) ENSG00000121350	=	1.00
ENSG00000037897 (predicted) ENSG00000116918	=	1.00
ENSG00000038358 (predicted) ENSG00000139436	=	1.00
ENSG00000038358 (predicted) ENSG00000108262	=	1.00
ENSG00000038358 (predicted) ENSG00000070010	=	1.00
ENSG00000038358 (predicted) ENSG00000172340	=	1.00
ENSG00000039123 (predicted) ENSG00000070367	=	1.00
ENSG00000039987 (predicted) ENSG00000076650	=	0.91
ENSG00000039987 (predicted) ENSG00000099797	=	0.91
ENSG00000039987 (predicted) ENSG00000105612	=	1.00
ENSG00000039987 (predicted) ENSG00000137976	=	1.00
ENSG00000039987 (predicted) ENSG00000205678	=	0.91
ENSG00000040341 (predicted) ENSG00000105193	=	1.00
ENSG00000040341 (predicted) ENSG00000143553	=	1.00
ENSG00000040341 (predicted) ENSG00000099810	=	1.00
ENSG00000041357 (predicted) ENSG00000170989	=	1.00
ENSG00000041357 (predicted) ENSG00000088832	=	1.00
ENSG00000041357 (predicted) ENSG00000132975	=	1.00
ENSG00000041357 (predicted) ENSG00000125910	=	1.00
ENSG00000041357 (predicted) ENSG00000188822	=	1.00
ENSG00000041357 (predicted) ENSG00000198121	=	1.00
ENSG00000041357 (predicted) ENSG00000146090	=	0.81
ENSG00000041357 (predicted) ENSG00000180739	=	1.00
ENSG00000041357 (predicted) ENSG00000198225	=	1.00
ENSG00000041357 (predicted) ENSG00000148925	=	1.00
ENSG00000041357 (predicted) ENSG00000118432	=	1.00
ENSG00000041357 (predicted) ENSG00000119782	=	1.00
ENSG00000041357 (predicted) ENSG00000175898	=	1.00
ENSG00000041357 (predicted) ENSG00000198915	=	0.81
ENSG00000041357 (predicted) ENSG00000112078	=	1.00
ENSG00000041357 (predicted) ENSG00000138670	=	0.76
ENSG00000041357 (predicted) ENSG00000181773	=	1.00
ENSG00000041357 (predicted) ENSG00000146360	=	1.00
ENSG00000041357 (predicted) ENSG00000171517	=	1.00
ENSG00000041357 (predicted) ENSG00000213694	=	1.00
ENSG00000041357 (predicted) ENSG00000064547	=	1.00
ENSG00000041802 (predicted) ENSG00000104164	=	1.00
ENSG00000041802 (predicted) ENSG00000105700	=	1.00
ENSG00000041802 (predicted) ENSG00000094841	=	1.00
ENSG00000041802 (predicted) ENSG00000181982	=	1.00
ENSG00000042088 (predicted) ENSG00000138663	=	1.00
ENSG00000042429 (known) ENSG00000164758	=	2.0
ENSG00000042429 (known) ENSG00000148297	=	2.0
ENSG00000042429 (predicted) ENSG00000108590	=	1.00
ENSG00000042429 (predicted) ENSG00000185122	=	1.00
ENSG00000042429 (predicted) ENSG00000215701	=	1.00
ENSG00000042429 (predicted) ENSG00000168036	=	1.00
ENSG00000042429 (predicted) ENSG00000124641	=	1.00
ENSG00000042429 (predicted) ENSG00000133997	=	1.00
ENSG00000042429 (predicted) ENSG00000215702	=	1.00
ENSG00000042429 (predicted) ENSG00000118579	=	1.00
ENSG00000042429 (predicted) ENSG00000161920	=	1.00
ENSG00000042429 (predicted) ENSG00000136146	=	1.00
ENSG00000042429 (predicted) ENSG00000102878	=	1.00
ENSG00000042429 (predicted) ENSG00000173801	=	1.00
ENSG00000042753 (predicted) ENSG00000179950	=	1.00
ENSG00000043093 (predicted) ENSG00000165527	=	1.00
ENSG00000043093 (predicted) ENSG00000184164	=	1.00
ENSG00000043093 (predicted) ENSG00000120742	=	1.00
ENSG00000043093 (predicted) ENSG00000151778	=	1.00
ENSG00000043093 (predicted) ENSG00000166266	=	1.00
ENSG00000044115 (known) ENSG00000168036	=	2.0
ENSG00000044115 (predicted) ENSG00000143878	=	1.00
ENSG00000044115 (predicted) ENSG00000167508	=	1.00
ENSG00000044115 (predicted) ENSG00000102580	=	1.00
ENSG00000044115 (predicted) ENSG00000155366	=	1.00
ENSG00000044115 (predicted) ENSG00000067560	=	1.00
ENSG00000044446 (predicted) ENSG00000186232	=	1.00
ENSG00000044446 (predicted) ENSG00000160075	=	1.00
ENSG00000044446 (predicted) ENSG00000186223	=	1.00
ENSG00000044446 (predicted) ENSG00000185621	=	1.00
ENSG00000044574 (predicted) ENSG00000078319	=	1.00
ENSG00000044574 (predicted) ENSG00000198632	=	1.00
ENSG00000044574 (predicted) ENSG00000122512	=	1.00
ENSG00000044574 (predicted) ENSG00000189011	=	1.00
ENSG00000044574 (predicted) ENSG00000067601	=	1.00
ENSG00000044574 (predicted) ENSG00000174368	=	1.00
ENSG00000044574 (predicted) ENSG00000188073	=	1.00
ENSG00000044574 (predicted) ENSG00000174384	=	1.00
ENSG00000044574 (predicted) ENSG00000123965	=	1.00
ENSG00000047230 (known) ENSG00000047230	=	2.0
ENSG00000047230 (predicted) ENSG00000175029	=	1.00
ENSG00000047230 (predicted) ENSG00000117751	=	1.00
ENSG00000047230 (predicted) ENSG00000171793	=	1.00
ENSG00000047230 (predicted) ENSG00000105197	=	1.00
ENSG00000047230 (predicted) ENSG00000159692	=	1.00
ENSG00000047230 (predicted) ENSG00000197826	=	0.90
ENSG00000047230 (predicted) ENSG00000212884	=	1.00
ENSG00000047249 (predicted) ENSG00000129472	=	1.00
ENSG00000047249 (predicted) ENSG00000131100	=	1.00
ENSG00000047249 (predicted) ENSG00000104388	=	1.00
ENSG00000047249 (predicted) ENSG00000171142	=	1.00
ENSG00000047249 (predicted) ENSG00000167112	=	1.00
ENSG00000047315 (predicted) ENSG00000138802	=	1.00
ENSG00000047315 (predicted) ENSG00000183779	=	1.00
ENSG00000047315 (predicted) ENSG00000113615	=	1.00
ENSG00000047315 (predicted) ENSG00000165655	=	1.00
ENSG00000047346 (predicted) ENSG00000186575	=	1.00
ENSG00000047579 (known) ENSG00000104164	=	2.0
ENSG00000047579 (predicted) ENSG00000167881	=	1.00
ENSG00000047579 (predicted) ENSG00000070444	=	1.00
ENSG00000047579 (predicted) ENSG00000205476	=	1.00
ENSG00000047579 (predicted) ENSG00000196482	=	1.00
ENSG00000047579 (predicted) ENSG00000120549	=	1.00
ENSG00000047579 (predicted) ENSG00000101997	=	1.00
ENSG00000047579 (predicted) ENSG00000101343	=	1.00
ENSG00000047579 (predicted) ENSG00000108559	=	1.00
ENSG00000047579 (predicted) ENSG00000173811	=	1.00
ENSG00000047579 (predicted) ENSG00000055813	=	1.00
ENSG00000047579 (predicted) ENSG00000163558	=	1.00
ENSG00000047579 (predicted) ENSG00000138750	=	1.00
ENSG00000047579 (predicted) ENSG00000186710	=	1.83
ENSG00000047579 (predicted) ENSG00000163406	=	1.00
ENSG00000047579 (predicted) ENSG00000185359	=	1.00
ENSG00000047579 (predicted) ENSG00000103351	=	1.00
ENSG00000047579 (predicted) ENSG00000171444	=	1.00
ENSG00000047579 (predicted) ENSG00000096401	=	1.00
ENSG00000047579 (predicted) ENSG00000211460	=	1.00
ENSG00000047579 (predicted) ENSG00000175699	=	1.86
ENSG00000047579 (predicted) ENSG00000165819	=	1.00
ENSG00000047579 (predicted) ENSG00000088386	=	1.00
ENSG00000047579 (predicted) ENSG00000161973	=	1.90
ENSG00000047579 (predicted) ENSG00000173153	=	1.00
ENSG00000047579 (predicted) ENSG00000067606	=	1.00
ENSG00000047579 (predicted) ENSG00000113068	=	1.00
ENSG00000047579 (predicted) ENSG00000119715	=	1.00
ENSG00000047579 (predicted) ENSG00000175602	=	1.00
ENSG00000047617 (predicted) ENSG00000179636	=	0.91
ENSG00000047617 (predicted) ENSG00000102900	=	0.89
ENSG00000047617 (predicted) ENSG00000159713	=	0.91
ENSG00000047617 (predicted) ENSG00000174606	=	1.00
ENSG00000047617 (predicted) ENSG00000171368	=	0.91
ENSG00000047621 (predicted) ENSG00000110711	=	1.00
ENSG00000047621 (predicted) ENSG00000173436	=	0.88
ENSG00000047621 (predicted) ENSG00000168214	=	1.00
ENSG00000047621 (predicted) ENSG00000111786	=	1.00
ENSG00000047621 (predicted) ENSG00000100949	=	1.00
ENSG00000047621 (predicted) ENSG00000132639	=	1.00
ENSG00000047621 (predicted) ENSG00000121316	=	1.00
ENSG00000047621 (predicted) ENSG00000174607	=	0.86
ENSG00000047621 (predicted) ENSG00000145626	=	0.96
ENSG00000047621 (predicted) ENSG00000143621	=	1.00
ENSG00000047621 (predicted) ENSG00000177600	=	1.00
ENSG00000047621 (predicted) ENSG00000150991	=	1.00
ENSG00000047621 (predicted) ENSG00000107242	=	1.00
ENSG00000047621 (predicted) ENSG00000188234	=	1.00
ENSG00000047621 (predicted) ENSG00000151176	=	1.00
ENSG00000047621 (predicted) ENSG00000173610	=	0.93
ENSG00000047621 (predicted) ENSG00000100364	=	1.00
ENSG00000047621 (predicted) ENSG00000114646	=	1.00
ENSG00000047621 (predicted) ENSG00000196656	=	1.00
ENSG00000047621 (predicted) ENSG00000215472	=	1.00
ENSG00000047621 (predicted) ENSG00000174194	=	1.00
ENSG00000047621 (predicted) ENSG00000115041	=	1.00
ENSG00000047621 (predicted) ENSG00000136750	=	1.00
ENSG00000047621 (predicted) ENSG00000119782	=	1.00
ENSG00000047621 (predicted) ENSG00000119655	=	0.83
ENSG00000047621 (predicted) ENSG00000125744	=	1.00
ENSG00000047621 (predicted) ENSG00000198225	=	1.00
ENSG00000047621 (predicted) ENSG00000117707	=	1.00
ENSG00000047621 (predicted) ENSG00000105518	=	1.00
ENSG00000047621 (predicted) ENSG00000212664	=	1.00
ENSG00000047621 (predicted) ENSG00000141096	=	0.97
ENSG00000047621 (predicted) ENSG00000136048	=	1.00
ENSG00000047621 (predicted) ENSG00000070413	=	1.00
ENSG00000047621 (predicted) ENSG00000163541	=	1.00
ENSG00000047621 (predicted) ENSG00000138030	=	1.00
ENSG00000047621 (predicted) ENSG00000145358	=	1.00
ENSG00000047621 (predicted) ENSG00000155465	=	1.00
ENSG00000047621 (predicted) ENSG00000090263	=	1.00
ENSG00000047621 (predicted) ENSG00000157985	=	1.00
ENSG00000047621 (predicted) ENSG00000101346	=	1.00
ENSG00000047621 (predicted) ENSG00000109181	=	0.84
ENSG00000047621 (predicted) ENSG00000133318	=	1.00
ENSG00000047621 (predicted) ENSG00000185565	=	1.73
ENSG00000047621 (predicted) ENSG00000151303	=	1.00
ENSG00000047621 (predicted) ENSG00000182132	=	1.00
ENSG00000047621 (predicted) ENSG00000142937	=	1.00
ENSG00000047621 (predicted) ENSG00000197860	=	1.00
ENSG00000047621 (predicted) ENSG00000132434	=	1.00
ENSG00000047621 (predicted) ENSG00000134020	=	0.72
ENSG00000047621 (predicted) ENSG00000163132	=	1.00
ENSG00000047621 (predicted) ENSG00000165807	=	0.95
ENSG00000047621 (predicted) ENSG00000088986	=	1.00
ENSG00000047621 (predicted) ENSG00000139970	=	1.00
ENSG00000047621 (predicted) ENSG00000213759	=	0.87
ENSG00000047621 (predicted) ENSG00000092531	=	1.00
ENSG00000047621 (predicted) ENSG00000168890	=	1.00
ENSG00000047621 (predicted) ENSG00000129221	=	1.00
ENSG00000047621 (predicted) ENSG00000166971	=	1.00
ENSG00000047621 (predicted) ENSG00000103064	=	1.00
ENSG00000047621 (predicted) ENSG00000198056	=	1.00
ENSG00000047621 (predicted) ENSG00000198276	=	1.00
ENSG00000047621 (predicted) ENSG00000214310	=	1.00
ENSG00000047621 (predicted) ENSG00000198277	=	0.75
ENSG00000047621 (predicted) ENSG00000100029	=	1.00
ENSG00000047621 (predicted) ENSG00000204172	=	1.00
ENSG00000047621 (predicted) ENSG00000111859	=	1.00
ENSG00000047621 (predicted) ENSG00000133612	=	1.00
ENSG00000047621 (predicted) ENSG00000168671	=	0.89
ENSG00000047621 (predicted) ENSG00000152520	=	1.00
ENSG00000047621 (predicted) ENSG00000183726	=	1.00
ENSG00000047621 (predicted) ENSG00000108561	=	1.00
ENSG00000047621 (predicted) ENSG00000100908	=	1.00
ENSG00000047621 (predicted) ENSG00000169594	=	0.60
ENSG00000047621 (predicted) ENSG00000100596	=	1.00
ENSG00000047621 (predicted) ENSG00000198035	=	1.00
ENSG00000047621 (predicted) ENSG00000156096	=	0.93
ENSG00000047621 (predicted) ENSG00000142549	=	1.81
ENSG00000047621 (predicted) ENSG00000167261	=	1.00
ENSG00000047621 (predicted) ENSG00000103257	=	1.00
ENSG00000047621 (predicted) ENSG00000215111	=	0.67
ENSG00000047621 (predicted) ENSG00000151012	=	1.00
ENSG00000047621 (predicted) ENSG00000168264	=	1.00
ENSG00000047621 (predicted) ENSG00000092068	=	1.00
ENSG00000047621 (predicted) ENSG00000088832	=	1.00
ENSG00000047621 (predicted) ENSG00000142188	=	1.00
ENSG00000047621 (predicted) ENSG00000110917	=	1.00
ENSG00000047621 (predicted) ENSG00000183715	=	1.73
ENSG00000047621 (predicted) ENSG00000156968	=	0.78
ENSG00000047621 (predicted) ENSG00000212829	=	1.00
ENSG00000047621 (predicted) ENSG00000204149	=	1.00
ENSG00000047621 (predicted) ENSG00000135220	=	0.93
ENSG00000047621 (predicted) ENSG00000170604	=	1.00
ENSG00000047621 (predicted) ENSG00000164074	=	1.00
ENSG00000047621 (predicted) ENSG00000196510	=	1.00
ENSG00000047621 (predicted) ENSG00000172296	=	1.00
ENSG00000047621 (predicted) ENSG00000186111	=	0.93
ENSG00000047621 (predicted) ENSG00000156171	=	1.00
ENSG00000047621 (predicted) ENSG00000136450	=	1.00
ENSG00000047621 (predicted) ENSG00000166311	=	1.00
ENSG00000047621 (predicted) ENSG00000156958	=	1.00
ENSG00000047621 (predicted) ENSG00000120049	=	1.00
ENSG00000047621 (predicted) ENSG00000147036	=	1.00
ENSG00000047621 (predicted) ENSG00000183773	=	1.00
ENSG00000047621 (predicted) ENSG00000139239	=	1.00
ENSG00000047621 (predicted) ENSG00000168209	=	0.79
ENSG00000047621 (predicted) ENSG00000182667	=	1.68
ENSG00000047621 (predicted) ENSG00000128683	=	1.00
ENSG00000047621 (predicted) ENSG00000068120	=	1.00
ENSG00000047621 (predicted) ENSG00000205579	=	1.00
ENSG00000047621 (predicted) ENSG00000131148	=	1.00
ENSG00000047621 (predicted) ENSG00000188846	=	1.00
ENSG00000047621 (predicted) ENSG00000087589	=	1.00
ENSG00000047621 (predicted) ENSG00000141627	=	1.00
ENSG00000047621 (predicted) ENSG00000133112	=	1.00
ENSG00000047621 (predicted) ENSG00000172260	=	1.71
ENSG00000047621 (predicted) ENSG00000197888	=	0.96
ENSG00000047621 (predicted) ENSG00000197592	=	0.93
ENSG00000047621 (predicted) ENSG00000089220	=	0.75
ENSG00000047621 (predicted) ENSG00000204652	=	1.00
ENSG00000047621 (predicted) ENSG00000134905	=	1.00
ENSG00000047621 (predicted) ENSG00000171234	=	0.90
ENSG00000047621 (predicted) ENSG00000115365	=	1.00
ENSG00000047621 (predicted) ENSG00000196933	=	1.00
ENSG00000047621 (predicted) ENSG00000196505	=	1.00
ENSG00000047621 (predicted) ENSG00000120149	=	1.00
ENSG00000047621 (predicted) ENSG00000112210	=	1.00
ENSG00000047621 (predicted) ENSG00000172650	=	1.00
ENSG00000047621 (predicted) ENSG00000185774	=	1.00
ENSG00000047621 (predicted) ENSG00000143398	=	0.96
ENSG00000047621 (predicted) ENSG00000115310	=	1.00
ENSG00000047621 (predicted) ENSG00000135226	=	0.90
ENSG00000047621 (predicted) ENSG00000215110	=	0.69
ENSG00000047621 (predicted) ENSG00000119669	=	1.00
ENSG00000047621 (predicted) ENSG00000165898	=	1.00
ENSG00000047621 (predicted) ENSG00000119608	=	1.00
ENSG00000047621 (predicted) ENSG00000105726	=	1.00
ENSG00000047621 (predicted) ENSG00000196620	=	0.96
ENSG00000047621 (predicted) ENSG00000197728	=	1.00
ENSG00000047621 (predicted) ENSG00000175137	=	1.00
ENSG00000047621 (predicted) ENSG00000162601	=	1.00
ENSG00000047621 (predicted) ENSG00000180764	=	0.88
ENSG00000047621 (predicted) ENSG00000130876	=	1.00
ENSG00000047621 (predicted) ENSG00000204169	=	1.00
ENSG00000047621 (predicted) ENSG00000180061	=	1.00
ENSG00000047621 (predicted) ENSG00000179950	=	1.00
ENSG00000047621 (predicted) ENSG00000121083	=	1.00
ENSG00000047621 (predicted) ENSG00000170860	=	1.00
ENSG00000047621 (predicted) ENSG00000089486	=	0.71
ENSG00000047621 (predicted) ENSG00000175333	=	1.00
ENSG00000047621 (predicted) ENSG00000173068	=	0.67
ENSG00000047621 (predicted) ENSG00000100842	=	1.00
ENSG00000047621 (predicted) ENSG00000050820	=	1.00
ENSG00000047621 (predicted) ENSG00000186676	=	1.00
ENSG00000047621 (predicted) ENSG00000167165	=	0.93
ENSG00000047621 (predicted) ENSG00000212994	=	1.00
ENSG00000047621 (predicted) ENSG00000151304	=	1.00
ENSG00000047621 (predicted) ENSG00000104969	=	1.00
ENSG00000047621 (predicted) ENSG00000135439	=	1.00
ENSG00000047621 (predicted) ENSG00000127184	=	1.00
ENSG00000048052 (predicted) ENSG00000134308	=	1.00
ENSG00000048052 (predicted) ENSG00000175793	=	1.00
ENSG00000048052 (predicted) ENSG00000170027	=	1.00
ENSG00000048052 (predicted) ENSG00000217624	=	1.00
ENSG00000048052 (predicted) ENSG00000128245	=	1.00
ENSG00000048052 (predicted) ENSG00000166913	=	1.00
ENSG00000048052 (predicted) ENSG00000164924	=	1.00
ENSG00000048392 (predicted) ENSG00000167098	=	1.00
ENSG00000048392 (predicted) ENSG00000100242	=	1.00
ENSG00000048392 (predicted) ENSG00000061656	=	1.00
ENSG00000048392 (predicted) ENSG00000164828	=	1.00
ENSG00000048392 (predicted) ENSG00000164744	=	1.00
ENSG00000048392 (predicted) ENSG00000165699	=	1.00
ENSG00000048405 (predicted) ENSG00000165417	=	1.00
ENSG00000048405 (predicted) ENSG00000144580	=	0.78
ENSG00000048405 (predicted) ENSG00000122694	=	1.00
ENSG00000048405 (predicted) ENSG00000104892	=	1.00
ENSG00000048405 (predicted) ENSG00000132792	=	1.00
ENSG00000048405 (predicted) ENSG00000126214	=	1.00
ENSG00000048405 (predicted) ENSG00000137171	=	1.00
ENSG00000048405 (predicted) ENSG00000204435	=	1.00
ENSG00000048405 (predicted) ENSG00000178372	=	0.83
ENSG00000048405 (predicted) ENSG00000217416	=	1.00
ENSG00000048405 (predicted) ENSG00000062725	=	1.00
ENSG00000048405 (predicted) ENSG00000101343	=	1.00
ENSG00000048405 (predicted) ENSG00000135070	=	1.00
ENSG00000048405 (predicted) ENSG00000174996	=	1.00
ENSG00000048405 (predicted) ENSG00000111229	=	1.00
ENSG00000048405 (predicted) ENSG00000108953	=	1.00
ENSG00000048405 (predicted) ENSG00000101193	=	1.00
ENSG00000048740 (known) ENSG00000169564	=	1.94
ENSG00000048740 (predicted) ENSG00000197111	=	0.94
ENSG00000048740 (predicted) ENSG00000076826	=	0.94
ENSG00000048740 (predicted) ENSG00000152670	=	0.94
ENSG00000048740 (predicted) ENSG00000130559	=	0.94
ENSG00000048740 (predicted) ENSG00000118200	=	0.94
ENSG00000048740 (predicted) ENSG00000183570	=	0.94
ENSG00000048740 (predicted) ENSG00000110367	=	0.94
ENSG00000048740 (predicted) ENSG00000090097	=	0.94
ENSG00000048740 (predicted) ENSG00000120948	=	0.94
ENSG00000049245 (known) ENSG00000103496	=	2.9299999999999997
ENSG00000049245 (known) ENSG00000092531	=	2.8
ENSG00000049245 (predicted) ENSG00000116641	=	0.93
ENSG00000049245 (predicted) ENSG00000164440	=	0.93
ENSG00000049245 (predicted) ENSG00000171914	=	0.93
ENSG00000049245 (predicted) ENSG00000065609	=	0.93
ENSG00000049245 (predicted) ENSG00000130158	=	0.93
ENSG00000049245 (predicted) ENSG00000101470	=	0.91
ENSG00000049245 (predicted) ENSG00000068781	=	0.93
ENSG00000049245 (predicted) ENSG00000132639	=	1.83
ENSG00000049245 (predicted) ENSG00000114854	=	0.93
ENSG00000049245 (predicted) ENSG00000099940	=	0.93
ENSG00000049245 (predicted) ENSG00000131002	=	0.93
ENSG00000049245 (predicted) ENSG00000084652	=	0.93
ENSG00000049245 (predicted) ENSG00000169885	=	0.93
ENSG00000049245 (predicted) ENSG00000086712	=	0.93
ENSG00000049245 (predicted) ENSG00000198722	=	0.93
ENSG00000049245 (predicted) ENSG00000140022	=	0.93
ENSG00000049245 (predicted) ENSG00000130477	=	0.93
ENSG00000049245 (predicted) ENSG00000073921	=	0.93
ENSG00000049245 (predicted) ENSG00000163811	=	0.93
ENSG00000049245 (predicted) ENSG00000107099	=	0.93
ENSG00000049245 (predicted) ENSG00000120910	=	0.93
ENSG00000049245 (predicted) ENSG00000107758	=	0.93
ENSG00000049245 (predicted) ENSG00000138814	=	0.92
ENSG00000049245 (predicted) ENSG00000137766	=	0.93
ENSG00000049246 (known) ENSG00000141551	=	2.0
ENSG00000049246 (predicted) ENSG00000213923	=	1.00
ENSG00000049246 (predicted) ENSG00000070915	=	1.00
ENSG00000049246 (predicted) ENSG00000100985	=	1.00
ENSG00000049246 (predicted) ENSG00000064651	=	1.00
ENSG00000049246 (predicted) ENSG00000074803	=	1.00
ENSG00000049246 (predicted) ENSG00000087245	=	1.00
ENSG00000049246 (predicted) ENSG00000142910	=	1.00
ENSG00000049246 (predicted) ENSG00000179094	=	1.00
ENSG00000049246 (predicted) ENSG00000133835	=	1.00
ENSG00000049246 (predicted) ENSG00000137251	=	1.00
[truncated: 23,588 more rows]
