# Supplementary material for: Building and analyzing protein interactome networks by cross-species comparisons
Source: BMC Syst Biol. 2010 Mar 30;4:36. doi: 10.1186/1752-0509-4-36 (PMC2859380; doi:10.1186/1752-0509-4-36)
Supplement: Additional file 6 — Zip Hsap. A zipped folder containing files formatted for use in Cytoscape listed in Supplemental Table 3. These files are for Homo sapiens proteins. [file 1752-0509-4-36-S6.ZIP › hsap/hsap_gene_name.noa]

Gene_Name		
ENSG00000121410	=	A1BG
ENSG00000148584	=	A1CF
ENSG00000188877	=	A26A1
ENSG00000183206	=	A26B1
ENSG00000188219	=	A26C1A
ENSG00000187537	=	A26C2
ENSG00000198062	=	A26C3
ENSG00000078328	=	A2BP1
ENSG00000175899	=	A2M
ENSG00000166535	=	A2ML1
ENSG00000184389	=	A3GALT2
ENSG00000128274	=	A4GALT
ENSG00000118017	=	A4GNT
ENSG00000094914	=	AAAS
ENSG00000081760	=	AACS
ENSG00000114771	=	AADAC
ENSG00000144959	=	AADACL1
ENSG00000197953	=	AADACL2
ENSG00000188984	=	AADACL3
ENSG00000204518	=	AADACL4
ENSG00000109576	=	AADAT
ENSG00000196292	=	AADD01112371.1
ENSG00000115977	=	AAK1
ENSG00000127837	=	AAMP
ENSG00000129673	=	AANAT
ENSG00000090861	=	AARS
ENSG00000124608	=	AARS2
ENSG00000108825	=	AARSD1
ENSG00000157426	=	AASDH
ENSG00000149313	=	AASDHPPT
ENSG00000008311	=	AASS
ENSG00000108270	=	AATF
ENSG00000181409	=	AATK
ENSG00000210051	=	AB001523.1
ENSG00000209319	=	AB015752.1
ENSG00000213125	=	AB019437.1
ENSG00000199480	=	AB019437.1
ENSG00000213124	=	AB019437.1
ENSG00000217621	=	AB019437.56
ENSG00000187156	=	AB019438.1
ENSG00000217696	=	AB019438.63
ENSG00000219808	=	AB019438.66
ENSG00000214398	=	AB019439.1
ENSG00000216838	=	AB019439.68
ENSG00000221180	=	AB019440.1
ENSG00000214399	=	AB019440.1
ENSG00000219203	=	AB019440.30
ENSG00000217399	=	AB019441.29
ENSG00000183044	=	ABAT
ENSG00000165029	=	ABCA1
ENSG00000154263	=	ABCA10
ENSG00000215380	=	ABCA11.
ENSG00000144452	=	ABCA12
ENSG00000179869	=	ABCA13
ENSG00000107331	=	ABCA2
ENSG00000167972	=	ABCA3
ENSG00000198691	=	ABCA4
ENSG00000154265	=	ABCA5
ENSG00000154262	=	ABCA6
ENSG00000064687	=	ABCA7
ENSG00000141338	=	ABCA8
ENSG00000154258	=	ABCA9
ENSG00000085563	=	ABCB1
ENSG00000135776	=	ABCB10
ENSG00000073734	=	ABCB11
ENSG00000005471	=	ABCB4
ENSG00000004846	=	ABCB5
ENSG00000115657	=	ABCB6
ENSG00000131269	=	ABCB7
ENSG00000197150	=	ABCB8
ENSG00000150967	=	ABCB9
ENSG00000103222	=	ABCC1
ENSG00000124574	=	ABCC10
ENSG00000121270	=	ABCC11
ENSG00000140798	=	ABCC12
ENSG00000215557	=	ABCC13.
ENSG00000023839	=	ABCC2
ENSG00000108846	=	ABCC3
ENSG00000125257	=	ABCC4
ENSG00000114770	=	ABCC5
ENSG00000091262	=	ABCC6
ENSG00000006071	=	ABCC8
ENSG00000069431	=	ABCC9
ENSG00000101986	=	ABCD1
ENSG00000219454	=	ABCD1P4
ENSG00000173208	=	ABCD2
ENSG00000117528	=	ABCD3
ENSG00000119688	=	ABCD4
ENSG00000164163	=	ABCE1
ENSG00000204574	=	ABCF1
ENSG00000033050	=	ABCF2
ENSG00000161204	=	ABCF3
ENSG00000160179	=	ABCG1
ENSG00000118777	=	ABCG2
ENSG00000172350	=	ABCG4
ENSG00000138075	=	ABCG5
ENSG00000143921	=	ABCG8
ENSG00000143994	=	ABHD1
ENSG00000144827	=	ABHD10
ENSG00000106077	=	ABHD11
ENSG00000100997	=	ABHD12
ENSG00000139826	=	ABHD13
ENSG00000042022	=	ABHD14A
ENSG00000114779	=	ABHD14B
ENSG00000140526	=	ABHD2
ENSG00000158201	=	ABHD3
ENSG00000100439	=	ABHD4
ENSG00000011198	=	ABHD5
ENSG00000163686	=	ABHD6
ENSG00000172031	=	ABHD7
ENSG00000127220	=	ABHD8
ENSG00000105131	=	ABHD9
ENSG00000138443	=	ABI2
ENSG00000108798	=	ABI3
ENSG00000154175	=	ABI3BP
ENSG00000097007	=	ABL1
ENSG00000143322	=	ABL2
ENSG00000099204	=	ABLIM1
ENSG00000163995	=	ABLIM2
ENSG00000173210	=	ABLIM3
ENSG00000175164	=	ABO
ENSG00000002726	=	ABP1
ENSG00000159842	=	ABR
ENSG00000174429	=	ABRA
ENSG00000146109	=	ABT1
ENSG00000114626	=	ABTB1
ENSG00000166016	=	ABTB2
ENSG00000221486	=	AC000003.1
ENSG00000209074	=	AC000029.17
ENSG00000199644	=	AC000029.17
ENSG00000221069	=	AC000029.17
ENSG00000188756	=	AC000032.7
ENSG00000220855	=	AC000041.8
ENSG00000212569	=	AC000050.22
ENSG00000206841	=	AC000050.22
ENSG00000213823	=	AC000059.1
ENSG00000219886	=	AC000077.2
ENSG00000217984	=	AC000078.5
ENSG00000216433	=	AC000081.2
ENSG00000212508	=	AC000081.2
ENSG00000212311	=	AC000085.5
ENSG00000219300	=	AC000089.3
ENSG00000209326	=	AC000092.1
ENSG00000218211	=	AC000094.3
ENSG00000216909	=	AC000110.1
ENSG00000220485	=	AC000111.4
ENSG00000216672	=	AC000111.5
ENSG00000200436	=	AC000114.1
ENSG00000188175	=	AC000119.5
ENSG00000200769	=	AC000120.1
ENSG00000188693	=	AC000120.1
ENSG00000216488	=	AC000362.1
ENSG00000151459	=	AC000367.1
ENSG00000218344	=	AC000374.1
ENSG00000216323	=	AC001226.1
ENSG00000216542	=	AC001226.2
ENSG00000184319	=	AC002055.2
ENSG00000213683	=	AC002056.1
ENSG00000207488	=	AC002064.1
ENSG00000105792	=	AC002064.2
ENSG00000216076	=	AC002066.2
ENSG00000207094	=	AC002069.2
ENSG00000199695	=	AC002073.1
ENSG00000184726	=	AC002073.1
ENSG00000209392	=	AC002073.1
ENSG00000212542	=	AC002073.1
ENSG00000202019	=	AC002073.1
ENSG00000213483	=	AC002076.2
ENSG00000199228	=	AC002080.1
ENSG00000214406	=	AC002081.1
ENSG00000221364	=	AC002086.1
ENSG00000203472	=	AC002094.1
ENSG00000203474	=	AC002094.1
ENSG00000203470	=	AC002094.1
ENSG00000203475	=	AC002094.1
ENSG00000213999	=	AC002126.1
ENSG00000164645	=	AC002127.1
ENSG00000215672	=	AC002301.1
ENSG00000212850	=	AC002301.1
ENSG00000215673	=	AC002301.1
ENSG00000215670	=	AC002301.1
ENSG00000215669	=	AC002301.1
ENSG00000215616	=	AC002321.1
ENSG00000215611	=	AC002321.1
ENSG00000221481	=	AC002331.1
ENSG00000187824	=	AC002347.3
ENSG00000202335	=	AC002350.1
ENSG00000185847	=	AC002351.2
ENSG00000202469	=	AC002359.1
ENSG00000206844	=	AC002365.1
ENSG00000217357	=	AC002365.2
ENSG00000217396	=	AC002366.3
ENSG00000176970	=	AC002368.1
ENSG00000200572	=	AC002407.1
ENSG00000218210	=	AC002407.1
ENSG00000216357	=	AC002407.2
ENSG00000210230	=	AC002410.2
ENSG00000212434	=	AC002416.1
ENSG00000206765	=	AC002420.1
ENSG00000201607	=	AC002429.1
ENSG00000209014	=	AC002456.2
ENSG00000209318	=	AC002457.2
ENSG00000220307	=	AC002458.1
ENSG00000202266	=	AC002460.1
ENSG00000199764	=	AC002461.2
ENSG00000208884	=	AC002464.1
ENSG00000209330	=	AC002470.17
ENSG00000206152	=	AC002470.17
ENSG00000220195	=	AC002472.14
ENSG00000161149	=	AC002472.8
ENSG00000187905	=	AC002472.8
ENSG00000206145	=	AC002472.8
ENSG00000201732	=	AC002476.1
ENSG00000221014	=	AC002476.1
ENSG00000208769	=	AC002476.1
ENSG00000179460	=	AC002480.1
ENSG00000221549	=	AC002480.1
ENSG00000221281	=	AC002485.1
ENSG00000219846	=	AC002486.2
ENSG00000214111	=	AC002504.1
ENSG00000210567	=	AC002504.1
ENSG00000221435	=	AC002511.1
ENSG00000205188	=	AC002511.1
ENSG00000180663	=	AC002519.1
ENSG00000220729	=	AC002523.1
ENSG00000181669	=	AC002524.1
ENSG00000217619	=	AC002531.2
ENSG00000199406	=	AC002541.1
ENSG00000220151	=	AC002542.2
ENSG00000208645	=	AC002543.1
ENSG00000220331	=	AC002543.2
ENSG00000103550	=	AC002550.1
ENSG00000209666	=	AC002553.2
ENSG00000199674	=	AC002553.2
ENSG00000219114	=	AC002553.4
ENSG00000221016	=	AC002558.1
ENSG00000221259	=	AC002978.1
ENSG00000221386	=	AC002979.14
ENSG00000206792	=	AC002980.1
ENSG00000206795	=	AC002981.1
ENSG00000221636	=	AC002992.1
ENSG00000218070	=	AC002992.1
ENSG00000220234	=	AC002992.2
ENSG00000219090	=	AC002992.3
ENSG00000206159	=	AC002992.5
ENSG00000188477	=	AC003003.1
ENSG00000179418	=	AC003013.1
ENSG00000201674	=	AC003014.1
ENSG00000207220	=	AC003014.1
ENSG00000198660	=	AC003042.1
ENSG00000108272	=	AC003042.2
ENSG00000182228	=	AC003043.1
ENSG00000161682	=	AC003043.1
ENSG00000210683	=	AC003043.1
ENSG00000221496	=	AC003043.1
ENSG00000217424	=	AC003045.1
ENSG00000199953	=	AC003070.2
ENSG00000208691	=	AC003080.1
ENSG00000199475	=	AC003085.2
ENSG00000210311	=	AC003087.2
ENSG00000219923	=	AC003087.4
ENSG00000211298	=	AC003099.1
ENSG00000211301	=	AC003099.1
ENSG00000221038	=	AC003101.1
ENSG00000210284	=	AC003101.1
ENSG00000210271	=	AC003101.1
ENSG00000212590	=	AC003109.1
ENSG00000209789	=	AC003110.1
ENSG00000209742	=	AC003111.1
ENSG00000209745	=	AC003111.1
ENSG00000207151	=	AC003657.1
ENSG00000221278	=	AC003658.1
ENSG00000185294	=	AC003662.3
ENSG00000221736	=	AC003681.1
ENSG00000209102	=	AC003684.1
ENSG00000210252	=	AC003684.1
ENSG00000205635	=	AC003685.1
ENSG00000202251	=	AC003688.1
ENSG00000210853	=	AC003950.1
ENSG00000209740	=	AC003956.1
ENSG00000220834	=	AC003958.1
ENSG00000212732	=	AC003958.5
ENSG00000216950	=	AC003958.6
ENSG00000221418	=	AC003968.1
ENSG00000202209	=	AC003982.1
ENSG00000206851	=	AC004000.1
ENSG00000207175	=	AC004000.1
ENSG00000221558	=	AC004001.1
ENSG00000205174	=	AC004014.2
ENSG00000204636	=	AC004017.1
ENSG00000187568	=	AC004017.1
ENSG00000217358	=	AC004019.10
ENSG00000220741	=	AC004019.16
ENSG00000208955	=	AC004022.1
ENSG00000209474	=	AC004034.2
ENSG00000207260	=	AC004050.1
ENSG00000145348	=	AC004053.1
ENSG00000211308	=	AC004055.1
ENSG00000216425	=	AC004066.1
ENSG00000221554	=	AC004066.1
ENSG00000213695	=	AC004073.1
ENSG00000211376	=	AC004073.1
ENSG00000219633	=	AC004073.4
ENSG00000220395	=	AC004074.1
ENSG00000217206	=	AC004074.3
ENSG00000218794	=	AC004074.4
ENSG00000214869	=	AC004079.1
ENSG00000213786	=	AC004079.1
ENSG00000215007	=	AC004081.1
ENSG00000213567	=	AC004081.1
ENSG00000214408	=	AC004082.1
ENSG00000189093	=	AC004084.1
ENSG00000170667	=	AC004084.4
ENSG00000205238	=	AC004084.7
ENSG00000213326	=	AC004098.1
ENSG00000200566	=	AC004106.1
ENSG00000202406	=	AC004112.2
ENSG00000208671	=	AC004112.2
ENSG00000208679	=	AC004112.2
ENSG00000200092	=	AC004125.1
ENSG00000201541	=	AC004125.1
ENSG00000214343	=	AC004128.1
ENSG00000206763	=	AC004128.1
ENSG00000202233	=	AC004129.2
ENSG00000213798	=	AC004129.2
ENSG00000200753	=	AC004130.1
ENSG00000208701	=	AC004142.2
ENSG00000208706	=	AC004142.2
ENSG00000210348	=	AC004147.2
ENSG00000215099	=	AC004148.1
ENSG00000220008	=	AC004152.1
ENSG00000201111	=	AC004166.12
ENSG00000123965	=	AC004166.12
ENSG00000184616	=	AC004166.12
ENSG00000160828	=	AC004166.12
ENSG00000200889	=	AC004167.1
ENSG00000201428	=	AC004217.1
ENSG00000213152	=	AC004217.1
ENSG00000210267	=	AC004222.1
ENSG00000213510	=	AC004223.1
ENSG00000210362	=	AC004223.1
ENSG00000122390	=	AC004224.1
ENSG00000215131	=	AC004224.1
ENSG00000201568	=	AC004226.1
ENSG00000111405	=	AC004241.2
ENSG00000202538	=	AC004263.1
ENSG00000200795	=	AC004263.1
ENSG00000209026	=	AC004381.1
ENSG00000209754	=	AC004381.1
ENSG00000200893	=	AC004381.1
ENSG00000209758	=	AC004381.1
ENSG00000005189	=	AC004381.6
ENSG00000208602	=	AC004383.1
ENSG00000217445	=	AC004383.3
ENSG00000211368	=	AC004386.1
ENSG00000215107	=	AC004386.1
ENSG00000218077	=	AC004386.3
ENSG00000217370	=	AC004386.4
ENSG00000203952	=	AC004409.1
ENSG00000005206	=	AC004410.1
ENSG00000189343	=	AC004448.3
ENSG00000209809	=	AC004448.3
ENSG00000220507	=	AC004448.4
ENSG00000196614	=	AC004449.1
ENSG00000146677	=	AC004453.1
ENSG00000181211	=	AC004455.2
ENSG00000210589	=	AC004455.2
ENSG00000207115	=	AC004458.1
ENSG00000207045	=	AC004458.1
ENSG00000103832	=	AC004460.1
ENSG00000210187	=	AC004460.1
ENSG00000203289	=	AC004460.1
ENSG00000221379	=	AC004460.1
ENSG00000206739	=	AC004461.3
ENSG00000214155	=	AC004461.4
ENSG00000211584	=	AC004466.1
ENSG00000216776	=	AC004474.2
ENSG00000206954	=	AC004477.1
ENSG00000220283	=	AC004478.2
ENSG00000210318	=	AC004485.2
ENSG00000210323	=	AC004485.2
ENSG00000216575	=	AC004491.2
ENSG00000221356	=	AC004492.1
ENSG00000201274	=	AC004500.1
ENSG00000161047	=	AC004510.1
ENSG00000214049	=	AC004510.1
ENSG00000214313	=	AC004522.3
ENSG00000208869	=	AC004522.3
ENSG00000199711	=	AC004522.3
ENSG00000207357	=	AC004528.1
ENSG00000208311	=	AC004534.1
ENSG00000221507	=	AC004534.1
ENSG00000106410	=	AC004534.1
ENSG00000202225	=	AC004537.1
ENSG00000220166	=	AC004538.2
ENSG00000214870	=	AC004540.1
ENSG00000209303	=	AC004541.1
ENSG00000182457	=	AC004542.1
ENSG00000109238	=	AC004544.1
ENSG00000209138	=	AC004547.1
ENSG00000206818	=	AC004548.1
ENSG00000216877	=	AC004552.1
ENSG00000219845	=	AC004558.3
ENSG00000199801	=	AC004562.1
ENSG00000198587	=	AC004585.1
ENSG00000180193	=	AC004585.1
ENSG00000212446	=	AC004596.2
ENSG00000215325	=	AC004616.1
ENSG00000219803	=	AC004617.1
ENSG00000217106	=	AC004617.2
ENSG00000214124	=	AC004656.1
ENSG00000176923	=	AC004659.1
ENSG00000198367	=	AC004659.1
ENSG00000194977	=	AC004664.1
ENSG00000201496	=	AC004664.1
ENSG00000214221	=	AC004668.1
ENSG00000208777	=	AC004668.1
ENSG00000196592	=	AC004673.1
ENSG00000221786	=	AC004673.1
ENSG00000201524	=	AC004686.1
ENSG00000106121	=	AC004691.1
ENSG00000213717	=	AC004692.2
ENSG00000166770	=	AC004696.1
ENSG00000212734	=	AC004706.4
ENSG00000206824	=	AC004707.1
ENSG00000221192	=	AC004745.2
ENSG00000209282	=	AC004746.1
ENSG00000215289	=	AC004754.1
ENSG00000221439	=	AC004765.2
ENSG00000209359	=	AC004765.2
ENSG00000203562	=	AC004771.1
ENSG00000196388	=	AC004771.1
ENSG00000220644	=	AC004772.1
ENSG00000216549	=	AC004772.2
ENSG00000210412	=	AC004772.2
ENSG00000208927	=	AC004774.1
ENSG00000210460	=	AC004788.1
ENSG00000205396	=	AC004790.1
ENSG00000203304	=	AC004792.1
ENSG00000177369	=	AC004797.1
ENSG00000218091	=	AC004797.1
ENSG00000218106	=	AC004810.1
ENSG00000209219	=	AC004815.2
ENSG00000207455	=	AC004819.2
ENSG00000201133	=	AC004830.1
ENSG00000214161	=	AC004832.3
ENSG00000209039	=	AC004832.3
ENSG00000181123	=	AC004832.3
ENSG00000203606	=	AC004832.3
ENSG00000220549	=	AC004832.3
ENSG00000184043	=	AC004832.3
ENSG00000221712	=	AC004833.1
ENSG00000214036	=	AC004833.1
ENSG00000214992	=	AC004835.2
ENSG00000128536	=	AC004836.2
ENSG00000221013	=	AC004837.1
ENSG00000175873	=	AC004840.4
ENSG00000210212	=	AC004846.2
ENSG00000206942	=	AC004847.3
ENSG00000200430	=	AC004849.1
ENSG00000217868	=	AC004853.1
ENSG00000208728	=	AC004855.1
ENSG00000203476	=	AC004859.3
ENSG00000209130	=	AC004862.1
ENSG00000209220	=	AC004866.1
ENSG00000214754	=	AC004870.2
ENSG00000221690	=	AC004875.2
ENSG00000213394	=	AC004876.2
ENSG00000203385	=	AC004876.2
ENSG00000203384	=	AC004876.2
ENSG00000205267	=	AC004876.2
ENSG00000219716	=	AC004876.2
ENSG00000106479	=	AC004877.1
ENSG00000214028	=	AC004877.1
ENSG00000204934	=	AC004877.1
ENSG00000127388	=	AC004877.1
ENSG00000205506	=	AC004878.3
ENSG00000202178	=	AC004878.3
ENSG00000188073	=	AC004878.3
ENSG00000199641	=	AC004878.3
ENSG00000205508	=	AC004878.3
ENSG00000212422	=	AC004879.2
ENSG00000184076	=	AC004882.3
ENSG00000200976	=	AC004882.3
ENSG00000208751	=	AC004884.1
ENSG00000201179	=	AC004884.1
ENSG00000213361	=	AC004884.1
ENSG00000206623	=	AC004885.2
ENSG00000202281	=	AC004886.1
ENSG00000208634	=	AC004888.1
ENSG00000208312	=	AC004889.1
ENSG00000183122	=	AC004889.1
ENSG00000204959	=	AC004889.1
ENSG00000213214	=	AC004889.1
ENSG00000214328	=	AC004893.1
ENSG00000213530	=	AC004894.1
ENSG00000210080	=	AC004895.2
ENSG00000210074	=	AC004895.2
ENSG00000201310	=	AC004895.2
ENSG00000208245	=	AC004898.3
ENSG00000201014	=	AC004905.2
ENSG00000210208	=	AC004909.2
ENSG00000220499	=	AC004909.3
ENSG00000211257	=	AC004910.2
ENSG00000210397	=	AC004912.2
ENSG00000212162	=	AC004915.1
ENSG00000194647	=	AC004915.1
ENSG00000177820	=	AC004917.2
ENSG00000219583	=	AC004918.1
ENSG00000212153	=	AC004918.1
ENSG00000209233	=	AC004921.2
ENSG00000208880	=	AC004922.2
ENSG00000221553	=	AC004924.2
ENSG00000208271	=	AC004932.4
ENSG00000208274	=	AC004932.4
ENSG00000200456	=	AC004938.3
ENSG00000208278	=	AC004941.2
ENSG00000208277	=	AC004941.2
ENSG00000218140	=	AC004941.4
ENSG00000219420	=	AC004941.5
ENSG00000199706	=	AC004943.2
ENSG00000168255	=	AC004951.5
ENSG00000214247	=	AC004953.2
ENSG00000106436	=	AC004953.2
ENSG00000197029	=	AC004957.1
ENSG00000214248	=	AC004965.2
ENSG00000200857	=	AC004966.2
ENSG00000183444	=	AC004967.3
ENSG00000208909	=	AC004967.3
ENSG00000210153	=	AC004968.1
ENSG00000213990	=	AC004975.2
ENSG00000208243	=	AC004975.2
ENSG00000208339	=	AC004979.1
ENSG00000208332	=	AC004979.1
ENSG00000208334	=	AC004979.1
ENSG00000208331	=	AC004979.1
ENSG00000208329	=	AC004979.1
ENSG00000208336	=	AC004979.1
ENSG00000208341	=	AC004979.1
ENSG00000185040	=	AC004980.5
ENSG00000202084	=	AC004980.5
ENSG00000221249	=	AC004980.5
ENSG00000205485	=	AC004980.5
ENSG00000164654	=	AC004982.3
ENSG00000122543	=	AC004983.3
ENSG00000214783	=	AC004985.2
ENSG00000106608	=	AC004985.2
ENSG00000210544	=	AC004987.2
ENSG00000175741	=	AC004987.2
ENSG00000213727	=	AC004987.2
ENSG00000211483	=	AC004990.1
ENSG00000208889	=	AC004991.1
ENSG00000220292	=	AC004994.2
ENSG00000213783	=	AC004996.1
ENSG00000219101	=	AC004996.1
ENSG00000182482	=	AC004997.2
ENSG00000187860	=	AC004997.2
ENSG00000212611	=	AC004998.2
ENSG00000208843	=	AC004998.2
ENSG00000188612	=	AC005000.2
ENSG00000209410	=	AC005004.3
ENSG00000209058	=	AC005005.1
ENSG00000214125	=	AC005005.1
ENSG00000215428	=	AC005006.2
ENSG00000219777	=	AC005007.3
ENSG00000176734	=	AC005013.3
ENSG00000205858	=	AC005014.2
ENSG00000217188	=	AC005014.5
ENSG00000200221	=	AC005015.2
ENSG00000174495	=	AC005017.1
ENSG00000213875	=	AC005019.1
ENSG00000185654	=	AC005020.5
ENSG00000205337	=	AC005020.5
ENSG00000208911	=	AC005034.2
ENSG00000208913	=	AC005034.2
ENSG00000221638	=	AC005034.2
ENSG00000212201	=	AC005037.2
ENSG00000207116	=	AC005037.2
ENSG00000208153	=	AC005037.2
ENSG00000201499	=	AC005037.2
ENSG00000203300	=	AC005037.2
ENSG00000221530	=	AC005037.2
ENSG00000216923	=	AC005039.3
ENSG00000214453	=	AC005041.2
ENSG00000115275	=	AC005041.2
ENSG00000159239	=	AC005041.2
ENSG00000204380	=	AC005042.2
ENSG00000221582	=	AC005046.3
ENSG00000208718	=	AC005046.3
ENSG00000216085	=	AC005048.2
ENSG00000202035	=	AC005049.2
ENSG00000206709	=	AC005049.2
ENSG00000206622	=	AC005052.2
ENSG00000210250	=	AC005060.3
ENSG00000213860	=	AC005062.1
ENSG00000201381	=	AC005064.3
ENSG00000201691	=	AC005064.3
ENSG00000203414	=	AC005067.2
ENSG00000201643	=	AC005067.2
ENSG00000214300	=	AC005071.2
ENSG00000201913	=	AC005071.2
ENSG00000200397	=	AC005076.2
ENSG00000177679	=	AC005077.5
ENSG00000213549	=	AC005077.5
ENSG00000209275	=	AC005077.5
ENSG00000210278	=	AC005079.6
ENSG00000214871	=	AC005082.3
ENSG00000206877	=	AC005084.2
ENSG00000203380	=	AC005086.2
ENSG00000203381	=	AC005086.2
ENSG00000203382	=	AC005086.2
ENSG00000203383	=	AC005086.2
ENSG00000208808	=	AC005086.2
ENSG00000200552	=	AC005088.3
ENSG00000208804	=	AC005088.3
ENSG00000166667	=	AC005088.3
ENSG00000195024	=	AC005094.1
ENSG00000216449	=	AC005094.2
ENSG00000208039	=	AC005104.1
ENSG00000205786	=	AC005105.3
ENSG00000211255	=	AC005138.1
ENSG00000196295	=	AC005154.1
ENSG00000127993	=	AC005156.1
ENSG00000221262	=	AC005159.1
ENSG00000221279	=	AC005161.1
ENSG00000210454	=	AC005174.1
ENSG00000214450	=	AC005180.3
ENSG00000211252	=	AC005181.1
ENSG00000212064	=	AC005187.1
ENSG00000212160	=	AC005187.1
ENSG00000204025	=	AC005191.1
ENSG00000182965	=	AC005192.1
ENSG00000203333	=	AC005197.1
ENSG00000214000	=	AC005197.1
ENSG00000219227	=	AC005215.1
ENSG00000202030	=	AC005219.1
ENSG00000149617	=	AC005220.1
ENSG00000217974	=	AC005224.5
ENSG00000209064	=	AC005225.2
ENSG00000213209	=	AC005229.2
ENSG00000213210	=	AC005229.2
ENSG00000211356	=	AC005236.4
ENSG00000220079	=	AC005237.2
ENSG00000210010	=	AC005239.1
ENSG00000211264	=	AC005243.1
ENSG00000206943	=	AC005250.1
ENSG00000208781	=	AC005250.1
ENSG00000213858	=	AC005251.1
ENSG00000210258	=	AC005251.1
ENSG00000219451	=	AC005251.1
ENSG00000210265	=	AC005251.1
ENSG00000196084	=	AC005253.1
ENSG00000204524	=	AC005261.2
ENSG00000006740	=	AC005277.1
ENSG00000170468	=	AC005280.3
ENSG00000221236	=	AC005280.3
ENSG00000221701	=	AC005284.1
ENSG00000219908	=	AC005300.5
ENSG00000214970	=	AC005323.1
ENSG00000108452	=	AC005324.1
ENSG00000175091	=	AC005324.1
ENSG00000196751	=	AC005326.2
ENSG00000176936	=	AC005329.1
ENSG00000183600	=	AC005332.1
ENSG00000204383	=	AC005332.1
ENSG00000154251	=	AC005332.1
ENSG00000200738	=	AC005340.1
ENSG00000213989	=	AC005343.1
ENSG00000208888	=	AC005355.1
ENSG00000207222	=	AC005355.1
ENSG00000179136	=	AC005358.1
ENSG00000172460	=	AC005361.1
ENSG00000162078	=	AC005361.5
ENSG00000206811	=	AC005363.1
ENSG00000207405	=	AC005363.1
ENSG00000201373	=	AC005370.1
ENSG00000199455	=	AC005373.1
ENSG00000199283	=	AC005377.2
ENSG00000199971	=	AC005377.2
ENSG00000204936	=	AC005392.2
ENSG00000204933	=	AC005392.2
ENSG00000216442	=	AC005392.8
ENSG00000213921	=	AC005393.1
ENSG00000209324	=	AC005399.21
ENSG00000215125	=	AC005399.4
ENSG00000209642	=	AC005410.3
ENSG00000209638	=	AC005410.3
ENSG00000178082	=	AC005412.8
ENSG00000200298	=	AC005477.1
ENSG00000206947	=	AC005483.1
ENSG00000210257	=	AC005484.2
ENSG00000198671	=	AC005484.2
ENSG00000212208	=	AC005486.2
ENSG00000201862	=	AC005488.2
ENSG00000198305	=	AC005488.2
ENSG00000205584	=	AC005488.2
ENSG00000179994	=	AC005488.2
ENSG00000203441	=	AC005488.2
ENSG00000187221	=	AC005488.2
ENSG00000199913	=	AC005488.2
ENSG00000201282	=	AC005488.2
ENSG00000170409	=	AC005488.2
ENSG00000214841	=	AC005493.1
ENSG00000176533	=	AC005512.1
ENSG00000209575	=	AC005512.1
ENSG00000214571	=	AC005512.1
ENSG00000219212	=	AC005517.2
ENSG00000219767	=	AC005517.3
ENSG00000177776	=	AC005519.3
ENSG00000210224	=	AC005520.2
ENSG00000199472	=	AC005520.2
ENSG00000213296	=	AC005521.1
ENSG00000197470	=	AC005522.2
ENSG00000213548	=	AC005522.2
ENSG00000205243	=	AC005524.1
ENSG00000220215	=	AC005534.6
ENSG00000201933	=	AC005537.2
ENSG00000185038	=	AC005538.3
ENSG00000212410	=	AC005539.1
ENSG00000214167	=	AC005544.1
ENSG00000209634	=	AC005548.1
ENSG00000216759	=	AC005550.6
ENSG00000095932	=	AC005551.1
ENSG00000210238	=	AC005562.1
ENSG00000197085	=	AC005582.1
ENSG00000208269	=	AC005586.2
ENSG00000214335	=	AC005587.1
ENSG00000196130	=	AC005587.1
ENSG00000217659	=	AC005588.2
ENSG00000205790	=	AC005594.1
ENSG00000209943	=	AC005598.6
ENSG00000109684	=	AC005599.5
ENSG00000178137	=	AC005609.1
ENSG00000207312	=	AC005610.1
ENSG00000210066	=	AC005626.1
ENSG00000199439	=	AC005631.4
ENSG00000221454	=	AC005631.4
ENSG00000214004	=	AC005631.4
ENSG00000209776	=	AC005632.2
ENSG00000214873	=	AC005632.2
ENSG00000185984	=	AC005632.2
ENSG00000210709	=	AC005670.1
ENSG00000221740	=	AC005682.2
ENSG00000219526	=	AC005682.6
ENSG00000202431	=	AC005686.1
ENSG00000197322	=	AC005691.1
ENSG00000204990	=	AC005692.1
ENSG00000209099	=	AC005696.1
ENSG00000209044	=	AC005696.1
ENSG00000214779	=	AC005697.1
ENSG00000204471	=	AC005702.1
ENSG00000209661	=	AC005703.2
ENSG00000209646	=	AC005703.2
ENSG00000200437	=	AC005703.2
ENSG00000209880	=	AC005722.1
ENSG00000219014	=	AC005722.4
ENSG00000203461	=	AC005726.1
ENSG00000203465	=	AC005726.1
ENSG00000205180	=	AC005726.1
ENSG00000205160	=	AC005726.1
ENSG00000214772	=	AC005726.1
ENSG00000203459	=	AC005726.1
ENSG00000167524	=	AC005726.6
ENSG00000167525	=	AC005726.8
ENSG00000200762	=	AC005730.1
ENSG00000217426	=	AC005730.2
ENSG00000180225	=	AC005740.1
ENSG00000104866	=	AC005757.1
ENSG00000215273	=	AC005768.17
ENSG00000218780	=	AC005773.1
ENSG00000209555	=	AC005774.1
ENSG00000183397	=	AC005786.1
ENSG00000213050	=	AC005795.1
ENSG00000207166	=	AC005796.1
ENSG00000214144	=	AC005805.12
ENSG00000220453	=	AC005820.1
ENSG00000219003	=	AC005820.2
ENSG00000218137	=	AC005820.3
ENSG00000219346	=	AC005822.1
ENSG00000210469	=	AC005826.1
ENSG00000177050	=	AC005829.1
ENSG00000207064	=	AC005829.1
ENSG00000213327	=	AC005829.1
ENSG00000214401	=	AC005829.1
ENSG00000206004	=	AC005831.1
ENSG00000209059	=	AC005831.1
ENSG00000196138	=	AC005831.1
ENSG00000212418	=	AC005837.1
ENSG00000214138	=	AC005837.1
ENSG00000181038	=	AC005837.1
ENSG00000200257	=	AC005837.1
ENSG00000199735	=	AC005837.1
ENSG00000181464	=	AC005838.2
ENSG00000220874	=	AC005838.2
ENSG00000210824	=	AC005839.1
ENSG00000213942	=	AC005840.2
ENSG00000215039	=	AC005840.2
ENSG00000203590	=	AC005841.3
ENSG00000206044	=	AC005841.3
ENSG00000209362	=	AC005841.3
ENSG00000209366	=	AC005846.1
ENSG00000213227	=	AC005856.1
ENSG00000205325	=	AC005863.1
ENSG00000214043	=	AC005868.1
ENSG00000211119	=	AC005879.3
ENSG00000187504	=	AC005883.14
ENSG00000218842	=	AC005884.1
ENSG00000202100	=	AC005899.1
ENSG00000212730	=	AC005908.1
ENSG00000209043	=	AC005911.6
ENSG00000200515	=	AC005914.1
ENSG00000164241	=	AC005915.1
ENSG00000108848	=	AC005921.3
ENSG00000201340	=	AC005921.3
ENSG00000216183	=	AC005926.1
ENSG00000209787	=	AC005932.1
ENSG00000209572	=	AC005943.1
ENSG00000179640	=	AC005962.1
ENSG00000209669	=	AC005971.5
ENSG00000207444	=	AC005994.2
ENSG00000207217	=	AC005995.3
ENSG00000157999	=	AC005995.3
ENSG00000201990	=	AC005995.3
ENSG00000208268	=	AC005996.2
ENSG00000209077	=	AC006000.3
ENSG00000216374	=	AC006000.4
ENSG00000201515	=	AC006001.2
ENSG00000177418	=	AC006001.2
ENSG00000207040	=	AC006006.2
ENSG00000106526	=	AC006008.2
ENSG00000202532	=	AC006011.2
ENSG00000201470	=	AC006011.2
ENSG00000200390	=	AC006011.2
ENSG00000211250	=	AC006013.3
ENSG00000146722	=	AC006014.3
ENSG00000199870	=	AC006014.3
ENSG00000201138	=	AC006014.3
ENSG00000205505	=	AC006014.3
ENSG00000214660	=	AC006015.5
ENSG00000213188	=	AC006017.2
ENSG00000208257	=	AC006017.2
ENSG00000208254	=	AC006017.2
ENSG00000203335	=	AC006019.2
ENSG00000199273	=	AC006023.2
ENSG00000212275	=	AC006023.2
ENSG00000218305	=	AC006024.1
ENSG00000212774	=	AC006026.2
ENSG00000218795	=	AC006028.11
ENSG00000201104	=	AC006029.2
ENSG00000210269	=	AC006032.2
ENSG00000214960	=	AC006035.2
ENSG00000210264	=	AC006040.3
ENSG00000220324	=	AC006040.4
ENSG00000220922	=	AC006040.5
ENSG00000219379	=	AC006040.7
ENSG00000217142	=	AC006042.8
ENSG00000218558	=	AC006045.3
ENSG00000219281	=	AC006050.3
ENSG00000202318	=	AC006057.5
ENSG00000210493	=	AC006058.1
ENSG00000210459	=	AC006059.3
ENSG00000212566	=	AC006064.10
ENSG00000209315	=	AC006065.3
ENSG00000209321	=	AC006065.3
ENSG00000198083	=	AC006070.1
ENSG00000218962	=	AC006070.1
ENSG00000216428	=	AC006070.11
ENSG00000218712	=	AC006070.12
ENSG00000216377	=	AC006070.13
ENSG00000212658	=	AC006070.14
ENSG00000212659	=	AC006070.6
ENSG00000218101	=	AC006070.7
ENSG00000180386	=	AC006070.8
ENSG00000209528	=	AC006111.4
ENSG00000178430	=	AC006111.4
ENSG00000213014	=	AC006116.1
ENSG00000200646	=	AC006116.1
ENSG00000211172	=	AC006120.1
ENSG00000213970	=	AC006122.24
ENSG00000209556	=	AC006124.2
ENSG00000210152	=	AC006132.1
ENSG00000183700	=	AC006146.2
ENSG00000221428	=	AC006150.2
ENSG00000216227	=	AC006152.1
ENSG00000219544	=	AC006156.2
ENSG00000187657	=	AC006156.5
ENSG00000218724	=	AC006156.5
ENSG00000216272	=	AC006157.1
ENSG00000217720	=	AC006157.5
ENSG00000197038	=	AC006158.6
ENSG00000188656	=	AC006158.6
ENSG00000047662	=	AC006160.9
ENSG00000209953	=	AC006160.9
ENSG00000201859	=	AC006196.3
ENSG00000202052	=	AC006205.9
ENSG00000118976	=	AC006207.5
ENSG00000205940	=	AC006226.4
ENSG00000209901	=	AC006230.11
ENSG00000206780	=	AC006231.18
ENSG00000209651	=	AC006238.1
ENSG00000209658	=	AC006238.1
ENSG00000209655	=	AC006238.1
ENSG00000180926	=	AC006271.2
ENSG00000188314	=	AC006271.2
ENSG00000129951	=	AC006273.1
ENSG00000124455	=	AC006276.1
ENSG00000207065	=	AC006287.1
ENSG00000217997	=	AC006293.1
ENSG00000198168	=	AC006299.1
ENSG00000201816	=	AC006305.3
ENSG00000208304	=	AC006315.2
ENSG00000210739	=	AC006320.4
ENSG00000208293	=	AC006323.3
ENSG00000212545	=	AC006324.3
ENSG00000216925	=	AC006326.2
ENSG00000220630	=	AC006326.3
ENSG00000218220	=	AC006326.4
ENSG00000218282	=	AC006326.5
ENSG00000220657	=	AC006328.10
ENSG00000219880	=	AC006328.2
ENSG00000219075	=	AC006328.3
ENSG00000218917	=	AC006328.4
ENSG00000172297	=	AC006328.5
ENSG00000221640	=	AC006328.5
ENSG00000210584	=	AC006328.5
ENSG00000172294	=	AC006328.5
ENSG00000220704	=	AC006328.9
ENSG00000214252	=	AC006329.5
ENSG00000207454	=	AC006329.5
ENSG00000170807	=	AC006333.3
ENSG00000220452	=	AC006335.10
ENSG00000217205	=	AC006335.11
ENSG00000186406	=	AC006335.13
ENSG00000147753	=	AC006335.2
ENSG00000212856	=	AC006335.2
ENSG00000129816	=	AC006335.2
ENSG00000220861	=	AC006335.2
ENSG00000216416	=	AC006335.5
ENSG00000215569	=	AC006335.6
ENSG00000215594	=	AC006335.7
ENSG00000219759	=	AC006335.9
ENSG00000217100	=	AC006338.2
ENSG00000220608	=	AC006338.3
ENSG00000210266	=	AC006349.3
ENSG00000213992	=	AC006357.5
ENSG00000204867	=	AC006357.5
ENSG00000206751	=	AC006360.2
ENSG00000213980	=	AC006366.1
ENSG00000216310	=	AC006366.3
ENSG00000216535	=	AC006366.4
ENSG00000208058	=	AC006368.2
ENSG00000216078	=	AC006371.2
ENSG00000178158	=	AC006372.2
ENSG00000208057	=	AC006375.4
ENSG00000221751	=	AC006380.2
ENSG00000219842	=	AC006382.1
ENSG00000208106	=	AC006385.3
ENSG00000216824	=	AC006386.1
ENSG00000196457	=	AC006386.3
ENSG00000139088	=	AC006432.15
ENSG00000214776	=	AC006432.15
ENSG00000205821	=	AC006435.7
ENSG00000212315	=	AC006443.1
ENSG00000200115	=	AC006449.19
ENSG00000221732	=	AC006452.5
ENSG00000208351	=	AC006452.5
ENSG00000201354	=	AC006452.5
ENSG00000185037	=	AC006455.2
ENSG00000197990	=	AC006457.4
ENSG00000214998	=	AC006465.2
ENSG00000201747	=	AC006465.2
ENSG00000219545	=	AC006465.3
ENSG00000210736	=	AC006478.2
ENSG00000177590	=	AC006479.2
ENSG00000201565	=	AC006480.3
ENSG00000215059	=	AC006483.3
ENSG00000169549	=	AC006483.5
ENSG00000204957	=	AC006486.1
ENSG00000219714	=	AC006509.4
ENSG00000219040	=	AC006509.7
ENSG00000220194	=	AC006509.8
ENSG00000219436	=	AC006511.5
ENSG00000215005	=	AC006511.5
ENSG00000206636	=	AC006511.5
ENSG00000208406	=	AC006516.10
ENSG00000209411	=	AC006517.46
ENSG00000199912	=	AC006517.46
ENSG00000205857	=	AC006517.46
ENSG00000201663	=	AC006517.46
ENSG00000201549	=	AC006517.46
ENSG00000213179	=	AC006534.10
ENSG00000200394	=	AC006534.10
ENSG00000213102	=	AC006539.1
ENSG00000221168	=	AC006547.9
ENSG00000209327	=	AC006547.9
ENSG00000217819	=	AC006548.19
ENSG00000218503	=	AC006548.20
ENSG00000172963	=	AC006548.22
ENSG00000175319	=	AC006557.2
ENSG00000209590	=	AC006559.6
ENSG00000216190	=	AC006559.6
ENSG00000173231	=	AC006572.2
ENSG00000206645	=	AC006583.31
ENSG00000209390	=	AC006927.27
ENSG00000209109	=	AC006927.27
ENSG00000209389	=	AC006927.27
ENSG00000209388	=	AC006927.27
ENSG00000220496	=	AC006946.12
ENSG00000185837	=	AC006946.20
ENSG00000211176	=	AC006947.2
ENSG00000210098	=	AC006953.1
ENSG00000201432	=	AC006960.1
ENSG00000164542	=	AC006960.1
ENSG00000200291	=	AC006963.4
ENSG00000185290	=	AC006970.6
ENSG00000218586	=	AC006971.2
ENSG00000212628	=	AC006976.2
ENSG00000208616	=	AC006979.2
ENSG00000207143	=	AC006983.4
ENSG00000205936	=	AC006983.4
ENSG00000216554	=	AC006986.1
ENSG00000220545	=	AC006986.2
ENSG00000218240	=	AC006986.4
ENSG00000218915	=	AC006987.1
ENSG00000219364	=	AC006987.2
ENSG00000201948	=	AC006987.2
ENSG00000199323	=	AC006987.2
ENSG00000220909	=	AC006987.3
ENSG00000217347	=	AC006987.4
ENSG00000220470	=	AC006987.5
ENSG00000219679	=	AC006987.6
ENSG00000218642	=	AC006987.7
ENSG00000219584	=	AC006987.8
ENSG00000211518	=	AC006988.3
ENSG00000220800	=	AC006989.1
ENSG00000216800	=	AC006989.2
ENSG00000216466	=	AC006991.2
ENSG00000198067	=	AC006991.3
ENSG00000215507	=	AC006991.3
ENSG00000207318	=	AC006992.2
ENSG00000182487	=	AC006995.5
ENSG00000205580	=	AC006995.5
ENSG00000198632	=	AC006995.5
ENSG00000218564	=	AC006998.1
ENSG00000218603	=	AC006999.1
ENSG00000213542	=	AC007000.2
ENSG00000201959	=	AC007000.2
ENSG00000214439	=	AC007000.2
ENSG00000205482	=	AC007000.2
ENSG00000183742	=	AC007001.2
ENSG00000200101	=	AC007006.3
ENSG00000209293	=	AC007006.3
ENSG00000199976	=	AC007012.1
ENSG00000214165	=	AC007016.5
ENSG00000206862	=	AC007021.3
ENSG00000212100	=	AC007025.2
ENSG00000208839	=	AC007025.2
ENSG00000201774	=	AC007029.3
ENSG00000201796	=	AC007032.2
ENSG00000144406	=	AC007038.6
ENSG00000208947	=	AC007040.2
ENSG00000218709	=	AC007041.2
ENSG00000212171	=	AC007041.3
ENSG00000220150	=	AC007050.11
ENSG00000189258	=	AC007050.13
ENSG00000217882	=	AC007050.14
ENSG00000220624	=	AC007050.18
ENSG00000182556	=	AC007050.25
ENSG00000205585	=	AC007056.4
ENSG00000216780	=	AC007064.21
ENSG00000216584	=	AC007064.22
ENSG00000220248	=	AC007064.23
ENSG00000217101	=	AC007064.25
ENSG00000220932	=	AC007064.26
ENSG00000217916	=	AC007064.27
ENSG00000212447	=	AC007066.4
ENSG00000214774	=	AC007068.17
ENSG00000216897	=	AC007095.2
ENSG00000206938	=	AC007097.4
ENSG00000209301	=	AC007100.3
ENSG00000185036	=	AC007114.8
ENSG00000203508	=	AC007130.2
ENSG00000202510	=	AC007131.4
ENSG00000221653	=	AC007131.4
ENSG00000212409	=	AC007157.6
ENSG00000176043	=	AC007160.3
ENSG00000216350	=	AC007161.5
ENSG00000212691	=	AC007163.3
ENSG00000201737	=	AC007163.3
ENSG00000201096	=	AC007182.3
ENSG00000214602	=	AC007189.6
ENSG00000177051	=	AC007191.1
ENSG00000199796	=	AC007193.1
ENSG00000203550	=	AC007216.2
ENSG00000209573	=	AC007221.2
ENSG00000200468	=	AC007221.2
ENSG00000209561	=	AC007224.5
ENSG00000199989	=	AC007224.5
ENSG00000213535	=	AC007225.2
ENSG00000127903	=	AC007228.1
ENSG00000208658	=	AC007239.3
ENSG00000206898	=	AC007240.2
ENSG00000206647	=	AC007240.2
ENSG00000218086	=	AC007241.1
ENSG00000220330	=	AC007241.2
ENSG00000219952	=	AC007241.3
ENSG00000221006	=	AC007241.3
ENSG00000210521	=	AC007241.3
ENSG00000206584	=	AC007241.3
ENSG00000210502	=	AC007241.3
ENSG00000212173	=	AC007241.3
ENSG00000220145	=	AC007241.5
ENSG00000202137	=	AC007242.3
ENSG00000221374	=	AC007242.3
ENSG00000210550	=	AC007244.2
ENSG00000205716	=	AC007248.4
ENSG00000217258	=	AC007249.3
ENSG00000206633	=	AC007249.5
ENSG00000187684	=	AC007250.2
ENSG00000217059	=	AC007253.1
ENSG00000214868	=	AC007255.4
ENSG00000213090	=	AC007256.5
ENSG00000208152	=	AC007272.3
ENSG00000208151	=	AC007272.3
ENSG00000220525	=	AC007274.1
ENSG00000219072	=	AC007274.2
ENSG00000217633	=	AC007274.4
ENSG00000215605	=	AC007274.5
ENSG00000217186	=	AC007275.1
ENSG00000196134	=	AC007275.4
ENSG00000215603	=	AC007275.4
ENSG00000197743	=	AC007276.3
ENSG00000212024	=	AC007276.3
ENSG00000210387	=	AC007276.3
ENSG00000181242	=	AC007277.2
ENSG00000213981	=	AC007277.2
ENSG00000208142	=	AC007279.4
ENSG00000208143	=	AC007282.4
ENSG00000208145	=	AC007282.4
ENSG00000208144	=	AC007282.4
ENSG00000208147	=	AC007282.4
ENSG00000208146	=	AC007282.4
ENSG00000221001	=	AC007283.3
ENSG00000208150	=	AC007283.3
ENSG00000208149	=	AC007283.3
ENSG00000208148	=	AC007283.3
ENSG00000197791	=	AC007283.3
ENSG00000201456	=	AC007284.4
ENSG00000206771	=	AC007284.4
ENSG00000210339	=	AC007284.4
ENSG00000212110	=	AC007285.3
ENSG00000172974	=	AC007318.4
ENSG00000200654	=	AC007318.4
ENSG00000213952	=	AC007319.2
ENSG00000220735	=	AC007320.2
ENSG00000215560	=	AC007320.3
ENSG00000216715	=	AC007320.5
ENSG00000203524	=	AC007321.2
ENSG00000146530	=	AC007321.2
ENSG00000217635	=	AC007322.1
ENSG00000219695	=	AC007322.3
ENSG00000220222	=	AC007322.5
ENSG00000220362	=	AC007322.7
ENSG00000217655	=	AC007322.8
ENSG00000221515	=	AC007333.8
ENSG00000221134	=	AC007339.8
ENSG00000210289	=	AC007342.6
ENSG00000214550	=	AC007346.6
ENSG00000214807	=	AC007349.1
ENSG00000221532	=	AC007353.5
ENSG00000212184	=	AC007358.2
ENSG00000221489	=	AC007358.2
ENSG00000219397	=	AC007359.1
ENSG00000220170	=	AC007359.2
ENSG00000216528	=	AC007359.3
ENSG00000216338	=	AC007359.4
ENSG00000180672	=	AC007362.4
ENSG00000207270	=	AC007364.3
ENSG00000162947	=	AC007364.3
ENSG00000201384	=	AC007375.6
ENSG00000177108	=	AC007375.6
ENSG00000217082	=	AC007379.10
ENSG00000217666	=	AC007379.11
ENSG00000131009	=	AC007379.2
ENSG00000207273	=	AC007379.2
ENSG00000218913	=	AC007379.4
ENSG00000219890	=	AC007379.6
ENSG00000216397	=	AC007379.7
ENSG00000217703	=	AC007379.8
ENSG00000217587	=	AC007379.9
ENSG00000208916	=	AC007380.3
ENSG00000200807	=	AC007381.3
ENSG00000211150	=	AC007382.3
ENSG00000207047	=	AC007383.4
ENSG00000207406	=	AC007383.4
ENSG00000208117	=	AC007383.4
ENSG00000208754	=	AC007384.3
ENSG00000208761	=	AC007384.3
ENSG00000208757	=	AC007384.3
ENSG00000209016	=	AC007386.3
ENSG00000209008	=	AC007386.3
ENSG00000209184	=	AC007386.3
ENSG00000212977	=	AC007387.4
ENSG00000211215	=	AC007388.4
ENSG00000214533	=	AC007389.7
ENSG00000204929	=	AC007389.7
ENSG00000208992	=	AC007389.7
ENSG00000218374	=	AC007390.4
ENSG00000218739	=	AC007390.5
ENSG00000221600	=	AC007391.3
ENSG00000207364	=	AC007391.3
ENSG00000211163	=	AC007391.3
ENSG00000198808	=	AC007395.3
ENSG00000217075	=	AC007401.2
ENSG00000179926	=	AC007401.4
ENSG00000128692	=	AC007405.6
ENSG00000208203	=	AC007405.6
ENSG00000204334	=	AC007405.6
ENSG00000209593	=	AC007421.12
ENSG00000206899	=	AC007424.40
ENSG00000166329	=	AC007431.1
ENSG00000210857	=	AC007431.8
ENSG00000199827	=	AC007435.12
ENSG00000212167	=	AC007435.12
ENSG00000211542	=	AC007436.1
ENSG00000213847	=	AC007436.1
ENSG00000214976	=	AC007436.1
ENSG00000211051	=	AC007437.16
ENSG00000210496	=	AC007444.1
ENSG00000200619	=	AC007448.14
ENSG00000213180	=	AC007448.14
ENSG00000207410	=	AC007448.14
ENSG00000201964	=	AC007450.1
ENSG00000221128	=	AC007450.1
ENSG00000212726	=	AC007455.7
ENSG00000212725	=	AC007455.8
ENSG00000216463	=	AC007455.9
ENSG00000218389	=	AC007461.8
ENSG00000208122	=	AC007465.4
ENSG00000212032	=	AC007486.1
ENSG00000210236	=	AC007493.7
ENSG00000210233	=	AC007493.7
ENSG00000177970	=	AC007510.6
ENSG00000188803	=	AC007510.6
ENSG00000215923	=	AC007528.5
ENSG00000200475	=	AC007535.3
ENSG00000200234	=	AC007536.10
ENSG00000209470	=	AC007537.3
ENSG00000198134	=	AC007537.3
ENSG00000174456	=	AC007546.6
ENSG00000214159	=	AC007546.6
ENSG00000208414	=	AC007547.26
ENSG00000213155	=	AC007547.26
ENSG00000199839	=	AC007547.26
ENSG00000214811	=	AC007551.1
ENSG00000185671	=	AC007551.1
ENSG00000221156	=	AC007551.1
ENSG00000214745	=	AC007552.4
ENSG00000202130	=	AC007559.3
ENSG00000217807	=	AC007560.1
ENSG00000216659	=	AC007562.1
ENSG00000217841	=	AC007562.2
ENSG00000219233	=	AC007562.3
ENSG00000216789	=	AC007562.4
ENSG00000219991	=	AC007562.5
ENSG00000172288	=	AC007562.6
ENSG00000213235	=	AC007564.10
ENSG00000214212	=	AC007565.1
ENSG00000199539	=	AC007567.2
ENSG00000217364	=	AC007568.1
ENSG00000200274	=	AC007570.23
ENSG00000209601	=	AC007595.9
ENSG00000209599	=	AC007595.9
ENSG00000209606	=	AC007595.9
ENSG00000209596	=	AC007595.9
ENSG00000209592	=	AC007595.9
ENSG00000212290	=	AC007599.6
ENSG00000210173	=	AC007599.6
ENSG00000210177	=	AC007599.6
ENSG00000175604	=	AC007601.7
ENSG00000205414	=	AC007608.7
ENSG00000205423	=	AC007610.10
ENSG00000202370	=	AC007610.10
ENSG00000202124	=	AC007610.10
ENSG00000220993	=	AC007611.5
ENSG00000210206	=	AC007611.5
ENSG00000212962	=	AC007614.7
ENSG00000216217	=	AC007618.3
ENSG00000181260	=	AC007620.30
ENSG00000199551	=	AC007621.34
ENSG00000207010	=	AC007621.34
ENSG00000200794	=	AC007623.33
ENSG00000211344	=	AC007623.33
ENSG00000204772	=	AC007638.8
ENSG00000211275	=	AC007649.12
ENSG00000179256	=	AC007655.1
ENSG00000161132	=	AC007663.29
ENSG00000212172	=	AC007671.7
ENSG00000207386	=	AC007679.4
ENSG00000201875	=	AC007679.4
ENSG00000114933	=	AC007679.4
ENSG00000216011	=	AC007682.3
ENSG00000182888	=	AC007685.2
ENSG00000207320	=	AC007685.2
ENSG00000207332	=	AC007685.2
ENSG00000207435	=	AC007685.2
ENSG00000214657	=	AC007686.5
ENSG00000208446	=	AC007687.17
ENSG00000203634	=	AC007687.17
ENSG00000183935	=	AC007688.15
ENSG00000221611	=	AC007688.15
ENSG00000203632	=	AC007690.12
ENSG00000210705	=	AC007722.9
ENSG00000215493	=	AC007731.16
ENSG00000207343	=	AC007731.16
ENSG00000209329	=	AC007731.16
ENSG00000215498	=	AC007731.16
ENSG00000201916	=	AC007731.16
ENSG00000188280	=	AC007731.16
ENSG00000206673	=	AC007731.16
ENSG00000199629	=	AC007735.2
ENSG00000212312	=	AC007740.2
ENSG00000219726	=	AC007742.1
ENSG00000216887	=	AC007742.10
ENSG00000218540	=	AC007742.2
ENSG00000216871	=	AC007742.3
ENSG00000218948	=	AC007742.4
ENSG00000196325	=	AC007742.4
ENSG00000206945	=	AC007742.4
ENSG00000220094	=	AC007742.5
ENSG00000220119	=	AC007742.8
ENSG00000218463	=	AC007742.9
ENSG00000199395	=	AC007743.3
ENSG00000208758	=	AC007751.3
ENSG00000203348	=	AC007785.1
ENSG00000203347	=	AC007785.1
ENSG00000209110	=	AC007786.1
ENSG00000211363	=	AC007834.40
ENSG00000211357	=	AC007834.40
ENSG00000187534	=	AC007842.1
ENSG00000212729	=	AC007848.11
ENSG00000184531	=	AC007849.24
ENSG00000206777	=	AC007849.24
ENSG00000201782	=	AC007860.6
ENSG00000220870	=	AC007876.1
ENSG00000200779	=	AC007878.2
ENSG00000199964	=	AC007880.2
ENSG00000209316	=	AC007880.2
ENSG00000208943	=	AC007881.4
ENSG00000144039	=	AC007881.4
ENSG00000209033	=	AC007883.3
ENSG00000217848	=	AC007899.3
ENSG00000208518	=	AC007919.18
ENSG00000198491	=	AC007920.18
ENSG00000199636	=	AC007922.13
ENSG00000202026	=	AC007923.7
ENSG00000214848	=	AC007952.15
ENSG00000199663	=	AC007952.15
ENSG00000200229	=	AC007952.15
ENSG00000201750	=	AC007952.15
ENSG00000189152	=	AC007952.15
ENSG00000214844	=	AC007952.15
ENSG00000197665	=	AC007952.15
ENSG00000220838	=	AC007952.3
ENSG00000219688	=	AC007952.4
ENSG00000214845	=	AC007952.5
ENSG00000199858	=	AC007953.21
ENSG00000199454	=	AC007955.4
ENSG00000214670	=	AC007956.5
ENSG00000216262	=	AC007963.1
ENSG00000212186	=	AC007963.7
ENSG00000205628	=	AC007964.3
ENSG00000220089	=	AC007965.1
ENSG00000217240	=	AC007965.10
ENSG00000216868	=	AC007965.11
ENSG00000216695	=	AC007965.2
ENSG00000206934	=	AC007965.3
ENSG00000218708	=	AC007965.3
ENSG00000219534	=	AC007965.4
ENSG00000217338	=	AC007965.5
ENSG00000172283	=	AC007965.6
ENSG00000216382	=	AC007965.7
ENSG00000220790	=	AC007965.8
ENSG00000216790	=	AC007965.9
ENSG00000212581	=	AC007966.3
ENSG00000220294	=	AC007967.2
ENSG00000173357	=	AC007967.3
ENSG00000216617	=	AC007967.4
ENSG00000221289	=	AC007970.3
ENSG00000201178	=	AC007982.2
ENSG00000183663	=	AC007992.12
ENSG00000206865	=	AC008006.10
ENSG00000047621	=	AC008012.8
ENSG00000212533	=	AC008013.8
ENSG00000203500	=	AC008013.8
ENSG00000214685	=	AC008013.8
ENSG00000177359	=	AC008013.8
ENSG00000206043	=	AC008021.10
ENSG00000201342	=	AC008040.7
ENSG00000221178	=	AC008045.5
ENSG00000203517	=	AC008050.6
ENSG00000201296	=	AC008055.7
ENSG00000218672	=	AC008060.7
ENSG00000207456	=	AC008064.2
ENSG00000218900	=	AC008065.1
ENSG00000211416	=	AC008068.4
ENSG00000219877	=	AC008069.2
ENSG00000221735	=	AC008069.3
ENSG00000216193	=	AC008069.3
ENSG00000209066	=	AC008069.3
ENSG00000208222	=	AC008070.4
ENSG00000115128	=	AC008073.5
ENSG00000219626	=	AC008073.6
ENSG00000186453	=	AC008073.8
ENSG00000119862	=	AC008074.1
ENSG00000209305	=	AC008074.3
ENSG00000173862	=	AC008080.1
ENSG00000203495	=	AC008080.1
ENSG00000199566	=	AC008083.23
ENSG00000213647	=	AC008083.23
ENSG00000209928	=	AC008088.8
ENSG00000214832	=	AC008088.8
ENSG00000154898	=	AC008088.8
ENSG00000161103	=	AC008103.29
ENSG00000200830	=	AC008114.25
ENSG00000121316	=	AC008114.25
ENSG00000199740	=	AC008121.43
ENSG00000214511	=	AC008121.43
ENSG00000213662	=	AC008127.11
ENSG00000199556	=	AC008127.11
ENSG00000212448	=	AC008128.19
ENSG00000216285	=	AC008128.19
ENSG00000216340	=	AC008132.12
ENSG00000182356	=	AC008132.13
ENSG00000182824	=	AC008132.35
ENSG00000197421	=	AC008132.35
ENSG00000215544	=	AC008132.35
ENSG00000207114	=	AC008134.3
ENSG00000212496	=	AC008147.31
ENSG00000203432	=	AC008147.31
ENSG00000203433	=	AC008147.31
ENSG00000221513	=	AC008154.6
ENSG00000213237	=	AC008155.10
ENSG00000213238	=	AC008155.10
ENSG00000207123	=	AC008158.16
ENSG00000203983	=	AC008162.3
ENSG00000218681	=	AC008173.1
ENSG00000188738	=	AC008174.2
ENSG00000189277	=	AC008174.2
ENSG00000169789	=	AC008175.3
ENSG00000217556	=	AC008175.5
ENSG00000220224	=	AC008175.6
ENSG00000216594	=	AC008175.7
ENSG00000219224	=	AC008175.8
ENSG00000217461	=	AC008175.9
ENSG00000220498	=	AC008176.2
ENSG00000199792	=	AC008180.15
ENSG00000210488	=	AC008245.6
ENSG00000202072	=	AC008265.15
ENSG00000133375	=	AC008267.6
ENSG00000169898	=	AC008267.6
ENSG00000179342	=	AC008267.6
ENSG00000179406	=	AC008267.6
ENSG00000211195	=	AC008267.6
ENSG00000213917	=	AC008279.3
ENSG00000218522	=	AC008280.1
ENSG00000217688	=	AC008280.2
ENSG00000199440	=	AC008372.6
ENSG00000207210	=	AC008378.6
ENSG00000208574	=	AC008379.7
ENSG00000208575	=	AC008379.7
ENSG00000208708	=	AC008383.8
ENSG00000199852	=	AC008393.7
ENSG00000161010	=	AC008393.7
ENSG00000196836	=	AC008394.3
ENSG00000209784	=	AC008397.7
ENSG00000105655	=	AC008397.7
ENSG00000221167	=	AC008397.7
ENSG00000221131	=	AC008410.6
ENSG00000208401	=	AC008412.8
ENSG00000201277	=	AC008412.8
ENSG00000204754	=	AC008413.7
ENSG00000208461	=	AC008415.6
ENSG00000208467	=	AC008415.6
ENSG00000221562	=	AC008426.4
ENSG00000208941	=	AC008426.4
ENSG00000200334	=	AC008427.9
ENSG00000208637	=	AC008427.9
ENSG00000204758	=	AC008429.6
ENSG00000212402	=	AC008429.6
ENSG00000213383	=	AC008429.6
ENSG00000211064	=	AC008434.5
ENSG00000211069	=	AC008434.5
ENSG00000201067	=	AC008443.10
ENSG00000208342	=	AC008443.10
ENSG00000204767	=	AC008449.6
ENSG00000210812	=	AC008459.7
ENSG00000208629	=	AC008472.8
ENSG00000201388	=	AC008474.9
ENSG00000209885	=	AC008474.9
ENSG00000209889	=	AC008474.9
ENSG00000213303	=	AC008481.9
ENSG00000213304	=	AC008481.9
ENSG00000209668	=	AC008481.9
ENSG00000188725	=	AC008498.3
ENSG00000213730	=	AC008500.7
ENSG00000213093	=	AC008507.11
ENSG00000213092	=	AC008507.11
ENSG00000208431	=	AC008514.8
ENSG00000216046	=	AC008514.8
ENSG00000214816	=	AC008517.7
ENSG00000209915	=	AC008521.5
ENSG00000198251	=	AC008537.5
ENSG00000130612	=	AC008537.5
ENSG00000221694	=	AC008539.6
ENSG00000208978	=	AC008541.6
ENSG00000187999	=	AC008543.9
ENSG00000197332	=	AC008543.9
ENSG00000213084	=	AC008555.5
ENSG00000209919	=	AC008556.5
ENSG00000201150	=	AC008558.7
ENSG00000210778	=	AC008560.6
ENSG00000207352	=	AC008560.6
ENSG00000113597	=	AC008560.6
ENSG00000213403	=	AC008562.5
ENSG00000208998	=	AC008565.6
ENSG00000209157	=	AC008586.6
ENSG00000213716	=	AC008592.4
ENSG00000208799	=	AC008614.6
ENSG00000208343	=	AC008620.12
ENSG00000214295	=	AC008620.12
ENSG00000214293	=	AC008620.12
ENSG00000185372	=	AC008620.12
ENSG00000176182	=	AC008623.4
ENSG00000221070	=	AC008625.5
ENSG00000216873	=	AC008625.5
ENSG00000213973	=	AC008626.6
ENSG00000210186	=	AC008635.6
ENSG00000210192	=	AC008635.6
ENSG00000211513	=	AC008635.6
ENSG00000207177	=	AC008650.8
ENSG00000208379	=	AC008659.5
ENSG00000203776	=	AC008660.5
ENSG00000206614	=	AC008665.6
ENSG00000200756	=	AC008667.10
ENSG00000208844	=	AC008670.6
ENSG00000208856	=	AC008670.6
ENSG00000208861	=	AC008670.6
ENSG00000208849	=	AC008670.6
ENSG00000208852	=	AC008670.6
ENSG00000204762	=	AC008671.6
ENSG00000204823	=	AC008676.6
ENSG00000172548	=	AC008676.6
ENSG00000213414	=	AC008677.5
ENSG00000214374	=	AC008677.5
ENSG00000214109	=	AC008686.8
ENSG00000037757	=	AC008686.8
ENSG00000203339	=	AC008687.5
ENSG00000203338	=	AC008687.5
ENSG00000212844	=	AC008687.5
ENSG00000203337	=	AC008687.5
ENSG00000208540	=	AC008694.6
ENSG00000187658	=	AC008694.6
ENSG00000177622	=	AC008695.9
ENSG00000208456	=	AC008705.6
ENSG00000201423	=	AC008716.7
ENSG00000213488	=	AC008716.7
ENSG00000208688	=	AC008728.7
ENSG00000208678	=	AC008728.7
ENSG00000212382	=	AC008732.9
ENSG00000206669	=	AC008733.9
ENSG00000205631	=	AC008734.7
ENSG00000187550	=	AC008735.9
ENSG00000179954	=	AC008735.9
ENSG00000209084	=	AC008737.11
ENSG00000178863	=	AC008738.7
ENSG00000184771	=	AC008738.7
ENSG00000205691	=	AC008740.7
ENSG00000158482	=	AC008740.7
ENSG00000189149	=	AC008740.7
ENSG00000169246	=	AC008740.7
ENSG00000204653	=	AC008743.9
ENSG00000213035	=	AC008745.7
ENSG00000221803	=	AC008745.7
ENSG00000217662	=	AC008746.10
ENSG00000217985	=	AC008746.5
ENSG00000218505	=	AC008746.9
ENSG00000221584	=	AC008747.5
ENSG00000187574	=	AC008749.6
ENSG00000210697	=	AC008749.6
ENSG00000209112	=	AC008751.7
ENSG00000210702	=	AC008751.7
ENSG00000200237	=	AC008752.6
ENSG00000216102	=	AC008752.6
ENSG00000196605	=	AC008752.6
ENSG00000217758	=	AC008753.1
ENSG00000217904	=	AC008753.2
ENSG00000220853	=	AC008753.3
ENSG00000217570	=	AC008763.9
ENSG00000209749	=	AC008764.9
ENSG00000214197	=	AC008770.7
ENSG00000219665	=	AC008770.7
ENSG00000212497	=	AC008770.7
ENSG00000209672	=	AC008770.7
ENSG00000213299	=	AC008770.7
ENSG00000216167	=	AC008780.7
ENSG00000208724	=	AC008781.7
ENSG00000201967	=	AC008805.8
ENSG00000212296	=	AC008810.8
ENSG00000212567	=	AC008810.8
ENSG00000205680	=	AC008812.7
ENSG00000213801	=	AC008813.6
ENSG00000213018	=	AC008813.6
ENSG00000210692	=	AC008829.7
ENSG00000215023	=	AC008847.7
ENSG00000207439	=	AC008847.7
ENSG00000200179	=	AC008848.9
ENSG00000216656	=	AC008850.3
ENSG00000200884	=	AC008850.7
ENSG00000218703	=	AC008859.5
ENSG00000206698	=	AC008865.3
ENSG00000213702	=	AC008865.3
ENSG00000213701	=	AC008865.3
ENSG00000212720	=	AC008869.5
ENSG00000210807	=	AC008872.6
ENSG00000177738	=	AC008875.9
ENSG00000142233	=	AC008888.7
ENSG00000176909	=	AC008888.7
ENSG00000145642	=	AC008898.6
ENSG00000209795	=	AC008915.11
ENSG00000212593	=	AC008915.11
ENSG00000213731	=	AC008923.9
ENSG00000201223	=	AC008942.6
ENSG00000219830	=	AC008942.6
ENSG00000198865	=	AC008945.6
ENSG00000203447	=	AC008961.7
ENSG00000221310	=	AC008967.3
ENSG00000176593	=	AC008969.6
ENSG00000176705	=	AC008977.9
ENSG00000217003	=	AC008984.4
ENSG00000218290	=	AC008984.6
ENSG00000219620	=	AC008984.7
ENSG00000214751	=	AC008988.13
ENSG00000197031	=	AC008993.3
ENSG00000196258	=	AC008993.3
ENSG00000197295	=	AC008993.3
ENSG00000185716	=	AC009019.10
ENSG00000183921	=	AC009019.10
ENSG00000212958	=	AC009022.10
ENSG00000168802	=	AC009027.10
ENSG00000202497	=	AC009027.10
ENSG00000210864	=	AC009028.3
ENSG00000181791	=	AC009041.10
ENSG00000207525	=	AC009053.7
ENSG00000196436	=	AC009053.7
ENSG00000140839	=	AC009053.7
ENSG00000209046	=	AC009053.7
ENSG00000214331	=	AC009053.7
ENSG00000210682	=	AC009060.7
ENSG00000157335	=	AC009060.7
ENSG00000205152	=	AC009060.7
ENSG00000201201	=	AC009061.10
ENSG00000200299	=	AC009061.10
ENSG00000214430	=	AC009061.10
ENSG00000203401	=	AC009061.10
ENSG00000206630	=	AC009065.8
ENSG00000200059	=	AC009065.8
ENSG00000207715	=	AC009065.8
ENSG00000167970	=	AC009065.8
ENSG00000207514	=	AC009075.7
ENSG00000213318	=	AC009078.6
ENSG00000199979	=	AC009082.7
ENSG00000172824	=	AC009084.9
ENSG00000197017	=	AC009086.6
ENSG00000205535	=	AC009086.6
ENSG00000217794	=	AC009086.6
ENSG00000209917	=	AC009086.6
ENSG00000205534	=	AC009086.6
ENSG00000172775	=	AC009090.12
ENSG00000103472	=	AC009093.10
ENSG00000196927	=	AC009093.10
ENSG00000172533	=	AC009093.10
ENSG00000207471	=	AC009097.9
ENSG00000199301	=	AC009097.9
ENSG00000103023	=	AC009107.11
ENSG00000210341	=	AC009107.11
ENSG00000182157	=	AC009113.8
ENSG00000205014	=	AC009113.8
ENSG00000205015	=	AC009113.8
ENSG00000170100	=	AC009113.8
ENSG00000210858	=	AC009117.8
ENSG00000207493	=	AC009118.11
ENSG00000200556	=	AC009118.11
ENSG00000212379	=	AC009118.11
ENSG00000212228	=	AC009121.8
ENSG00000199668	=	AC009121.8
ENSG00000209625	=	AC009121.8
ENSG00000215054	=	AC009121.8
ENSG00000200164	=	AC009131.6
ENSG00000207083	=	AC009131.6
ENSG00000174992	=	AC009133.7
ENSG00000203389	=	AC009137.8
ENSG00000205078	=	AC009139.8
ENSG00000203416	=	AC009155.3
ENSG00000180019	=	AC009156.10
ENSG00000221330	=	AC009159.12
ENSG00000218786	=	AC009161.1
ENSG00000201164	=	AC009162.11
ENSG00000205084	=	AC009163.6
ENSG00000221433	=	AC009163.6
ENSG00000199844	=	AC009167.9
ENSG00000217930	=	AC009171.3
ENSG00000214129	=	AC009179.17
ENSG00000221157	=	AC009196.14
ENSG00000206843	=	AC009220.10
ENSG00000157741	=	AC009220.10
ENSG00000220937	=	AC009223.1
ENSG00000215942	=	AC009226.3
ENSG00000220980	=	AC009228.4
ENSG00000173940	=	AC009228.4
ENSG00000211550	=	AC009228.4
ENSG00000216974	=	AC009229.4
ENSG00000199603	=	AC009229.5
ENSG00000150556	=	AC009230.3
ENSG00000217594	=	AC009233.1
ENSG00000214674	=	AC009233.2
ENSG00000218921	=	AC009234.1
ENSG00000216191	=	AC009234.3
ENSG00000217179	=	AC009235.2
ENSG00000217896	=	AC009235.4
ENSG00000205054	=	AC009236.4
ENSG00000168992	=	AC009237.3
ENSG00000144010	=	AC009237.3
ENSG00000208684	=	AC009237.3
ENSG00000204699	=	AC009237.3
ENSG00000219303	=	AC009239.1
ENSG00000217208	=	AC009240.1
ENSG00000199846	=	AC009244.25
ENSG00000200557	=	AC009244.25
ENSG00000165111	=	AC009244.25
ENSG00000214130	=	AC009264.6
ENSG00000156577	=	AC009269.6
ENSG00000206129	=	AC009271.7
ENSG00000210494	=	AC009283.6
ENSG00000215727	=	AC009289.8
ENSG00000206625	=	AC009292.11
ENSG00000196682	=	AC009294.8
ENSG00000221590	=	AC009299.5
ENSG00000218814	=	AC009303.3
ENSG00000208551	=	AC009303.3
ENSG00000216093	=	AC009305.2
ENSG00000208772	=	AC009309.4
ENSG00000200241	=	AC009309.4
ENSG00000208242	=	AC009311.3
ENSG00000203502	=	AC009314.4
ENSG00000200665	=	AC009321.18
ENSG00000175892	=	AC009336.13
ENSG00000218175	=	AC009336.13
ENSG00000208439	=	AC009358.6
ENSG00000183470	=	AC009365.9
ENSG00000201009	=	AC009365.9
ENSG00000216895	=	AC009403.2
ENSG00000125631	=	AC009404.5
ENSG00000204128	=	AC009407.8
ENSG00000201574	=	AC009407.8
ENSG00000202537	=	AC009408.4
ENSG00000178397	=	AC009412.5
ENSG00000218827	=	AC009413.2
ENSG00000119826	=	AC009413.2
ENSG00000207218	=	AC009413.2
ENSG00000218238	=	AC009414.1
ENSG00000183318	=	AC009451.21
ENSG00000185156	=	AC009451.21
ENSG00000211174	=	AC009452.21
ENSG00000209242	=	AC009464.8
ENSG00000210761	=	AC009468.3
ENSG00000199939	=	AC009476.3
ENSG00000152102	=	AC009477.4
ENSG00000212389	=	AC009480.4
ENSG00000174470	=	AC009487.3
ENSG00000217025	=	AC009489.1
ENSG00000217752	=	AC009494.1
ENSG00000216844	=	AC009494.3
ENSG00000220529	=	AC009494.4
ENSG00000217392	=	AC009494.5
ENSG00000221234	=	AC009495.5
ENSG00000220953	=	AC009500.2
ENSG00000143951	=	AC009501.4
ENSG00000216281	=	AC009502.1
ENSG00000216666	=	AC009502.2
ENSG00000176320	=	AC009502.4
ENSG00000179093	=	AC009505.3
ENSG00000207117	=	AC009506.5
ENSG00000212159	=	AC009509.7
ENSG00000205693	=	AC009509.7
ENSG00000174236	=	AC009509.7
ENSG00000201612	=	AC009511.16
ENSG00000210846	=	AC009522.11
ENSG00000178503	=	AC009530.5
ENSG00000177112	=	AC009532.9
ENSG00000111788	=	AC009533.10
ENSG00000212440	=	AC009533.10
ENSG00000212625	=	AC009560.10
ENSG00000207058	=	AC009570.13
ENSG00000207448	=	AC009570.13
ENSG00000210800	=	AC009634.9
ENSG00000202514	=	AC009634.9
ENSG00000135362	=	AC009656.11
ENSG00000215389	=	AC009707.9
ENSG00000211424	=	AC009712.21
ENSG00000207019	=	AC009717.15
ENSG00000199492	=	AC009720.19
ENSG00000214163	=	AC009729.14
ENSG00000210855	=	AC009753.5
ENSG00000200605	=	AC009753.5
ENSG00000174541	=	AC009758.8
ENSG00000171999	=	AC009758.8
ENSG00000175800	=	AC009758.8
ENSG00000200897	=	AC009774.18
ENSG00000211282	=	AC009774.18
ENSG00000214371	=	AC009779.18
ENSG00000220982	=	AC009784.2
ENSG00000209195	=	AC009803.17
ENSG00000201206	=	AC009812.17
ENSG00000188856	=	AC009812.17
ENSG00000215496	=	AC009831.21
ENSG00000221621	=	AC009835.14
ENSG00000188863	=	AC009835.14
ENSG00000213954	=	AC009852.9
ENSG00000206949	=	AC009879.8
ENSG00000201157	=	AC009884.8
ENSG00000200641	=	AC009891.2
ENSG00000218985	=	AC009892.2
ENSG00000216269	=	AC009892.5
ENSG00000217210	=	AC009892.8
ENSG00000219321	=	AC009892.9
ENSG00000214366	=	AC009898.6
ENSG00000206950	=	AC009898.6
ENSG00000209266	=	AC009901.6
ENSG00000215114	=	AC009927.10
ENSG00000220417	=	AC009945.3
ENSG00000216737	=	AC009945.4
ENSG00000218412	=	AC009947.1
ENSG00000215597	=	AC009947.2
ENSG00000197955	=	AC009947.2
ENSG00000215540	=	AC009947.2
ENSG00000219811	=	AC009947.5
ENSG00000203325	=	AC009948.3
ENSG00000185404	=	AC009949.9
ENSG00000176824	=	AC009951.10
ENSG00000218312	=	AC009952.1
ENSG00000216701	=	AC009952.2
ENSG00000218319	=	AC009952.3
ENSG00000217641	=	AC009952.4
ENSG00000179191	=	AC009958.3
ENSG00000208128	=	AC009960.10
ENSG00000208124	=	AC009960.10
ENSG00000208127	=	AC009960.10
ENSG00000208126	=	AC009960.10
ENSG00000208133	=	AC009960.10
ENSG00000208129	=	AC009960.10
ENSG00000208130	=	AC009960.10
ENSG00000213958	=	AC009962.11
ENSG00000213282	=	AC009963.11
ENSG00000196862	=	AC009963.11
ENSG00000208083	=	AC009964.11
ENSG00000198095	=	AC009967.8
ENSG00000197199	=	AC009967.8
ENSG00000206961	=	AC009967.8
ENSG00000208205	=	AC009967.8
ENSG00000208056	=	AC009973.10
ENSG00000208055	=	AC009973.10
ENSG00000221271	=	AC009973.10
ENSG00000206725	=	AC009973.10
ENSG00000206915	=	AC009975.9
ENSG00000217719	=	AC009976.2
ENSG00000220858	=	AC009976.3
ENSG00000219874	=	AC009976.4
ENSG00000219479	=	AC009976.5
ENSG00000182415	=	AC009976.6
ENSG00000216858	=	AC009976.7
ENSG00000219122	=	AC009976.8
ENSG00000220839	=	AC009976.9
ENSG00000213657	=	AC009986.10
ENSG00000221293	=	AC009987.17
ENSG00000179523	=	AC009996.7
ENSG00000221218	=	AC009997.7
ENSG00000216495	=	AC010080.1
ENSG00000206988	=	AC010084.3
ENSG00000218934	=	AC010086.1
ENSG00000183146	=	AC010086.4
ENSG00000218590	=	AC010086.4
ENSG00000218927	=	AC010086.5
ENSG00000220513	=	AC010086.6
ENSG00000208827	=	AC010087.3
ENSG00000213400	=	AC010087.3
ENSG00000186854	=	AC010087.3
ENSG00000218291	=	AC010088.1
ENSG00000218196	=	AC010088.2
ENSG00000188120	=	AC010088.4
ENSG00000202029	=	AC010093.8
ENSG00000213189	=	AC010093.8
ENSG00000213291	=	AC010099.10
ENSG00000199230	=	AC010127.12
ENSG00000173394	=	AC010129.3
ENSG00000219205	=	AC010133.1
ENSG00000206971	=	AC010135.3
ENSG00000206970	=	AC010138.6
ENSG00000213925	=	AC010138.6
ENSG00000217887	=	AC010140.1
ENSG00000218990	=	AC010141.1
ENSG00000169849	=	AC010141.2
ENSG00000218482	=	AC010141.4
ENSG00000219155	=	AC010141.6
ENSG00000219265	=	AC010141.8
ENSG00000217542	=	AC010144.1
ENSG00000210765	=	AC010145.10
ENSG00000210769	=	AC010145.10
ENSG00000216081	=	AC010146.13
ENSG00000199791	=	AC010149.8
ENSG00000208052	=	AC010149.8
ENSG00000218682	=	AC010150.1
ENSG00000201160	=	AC010150.3
ENSG00000219166	=	AC010154.2
ENSG00000178550	=	AC010170.3
ENSG00000202268	=	AC010170.3
ENSG00000210084	=	AC010173.27
ENSG00000199220	=	AC010177.48
ENSG00000151176	=	AC010178.40
ENSG00000219344	=	AC010178.40
ENSG00000203327	=	AC010178.40
ENSG00000212345	=	AC010186.6
ENSG00000203501	=	AC010198.8
ENSG00000221770	=	AC010203.14
ENSG00000199933	=	AC010205.6
ENSG00000214288	=	AC010207.18
ENSG00000214289	=	AC010207.18
ENSG00000221313	=	AC010207.18
ENSG00000200648	=	AC010219.4
ENSG00000208386	=	AC010219.4
ENSG00000176857	=	AC010228.8
ENSG00000206593	=	AC010228.8
ENSG00000214902	=	AC010234.5
ENSG00000217123	=	AC010240.1
ENSG00000220251	=	AC010240.2
ENSG00000216846	=	AC010240.3
ENSG00000202417	=	AC010240.7
ENSG00000197071	=	AC010243.7
ENSG00000189045	=	AC010245.4
ENSG00000175749	=	AC010250.7
ENSG00000211056	=	AC010260.7
ENSG00000207018	=	AC010261.5
ENSG00000220986	=	AC010273.8
ENSG00000210834	=	AC010273.8
ENSG00000206952	=	AC010287.9
ENSG00000197211	=	AC010287.9
ENSG00000207317	=	AC010292.8
ENSG00000221373	=	AC010297.5
ENSG00000208870	=	AC010301.7
ENSG00000201298	=	AC010301.7
ENSG00000210038	=	AC010310.5
ENSG00000188051	=	AC010319.10
ENSG00000207265	=	AC010320.10
ENSG00000198633	=	AC010320.10
ENSG00000221241	=	AC010325.7
ENSG00000221233	=	AC010325.7
ENSG00000180279	=	AC010325.7
ENSG00000204646	=	AC010325.7
ENSG00000220988	=	AC010325.7
ENSG00000221381	=	AC010325.7
ENSG00000204514	=	AC010326.7
ENSG00000200938	=	AC010326.7
ENSG00000213758	=	AC010326.7
ENSG00000210696	=	AC010327.8
ENSG00000213017	=	AC010328.4
ENSG00000197739	=	AC010328.4
ENSG00000188334	=	AC010330.7
ENSG00000213803	=	AC010332.7
ENSG00000103381	=	AC010333.7
ENSG00000205677	=	AC010336.8
ENSG00000183248	=	AC010336.8
ENSG00000199900	=	AC010336.8
ENSG00000220422	=	AC010342.5
ENSG00000215217	=	AC010346.6
ENSG00000207013	=	AC010361.3
ENSG00000212082	=	AC010368.4
ENSG00000207020	=	AC010378.6
ENSG00000199487	=	AC010408.6
ENSG00000164334	=	AC010409.6
ENSG00000213663	=	AC010409.6
ENSG00000209270	=	AC010409.6
ENSG00000179368	=	AC010412.9
ENSG00000210046	=	AC010412.9
ENSG00000123154	=	AC010422.7
ENSG00000213290	=	AC010422.7
ENSG00000221343	=	AC010422.7
ENSG00000178464	=	AC010422.7
ENSG00000213960	=	AC010435.6
ENSG00000154148	=	AC010435.6
ENSG00000181368	=	AC010441.6
ENSG00000214278	=	AC010442.7
ENSG00000188242	=	AC010442.7
ENSG00000199540	=	AC010443.8
ENSG00000215231	=	AC010451.9
ENSG00000221721	=	AC010455.5
ENSG00000221595	=	AC010458.6
ENSG00000206912	=	AC010460.7
ENSG00000213795	=	AC010467.9
ENSG00000203326	=	AC010467.9
ENSG00000213799	=	AC010467.9
ENSG00000214784	=	AC010468.5
ENSG00000210296	=	AC010469.7
ENSG00000210290	=	AC010469.7
ENSG00000210591	=	AC010478.5
ENSG00000212736	=	AC010491.4
ENSG00000219158	=	AC010492.2
ENSG00000218650	=	AC010492.4
ENSG00000216661	=	AC010492.5
ENSG00000212314	=	AC010492.9
ENSG00000213655	=	AC010493.6
ENSG00000212363	=	AC010501.7
ENSG00000199223	=	AC010503.8
ENSG00000209552	=	AC010507.6
ENSG00000220035	=	AC010518.3
ENSG00000204517	=	AC010522.3
ENSG00000211571	=	AC010525.6
ENSG00000203305	=	AC010525.6
ENSG00000209732	=	AC010527.5
ENSG00000209733	=	AC010527.5
ENSG00000210788	=	AC010528.8
ENSG00000213307	=	AC010528.8
ENSG00000131152	=	AC010531.8
ENSG00000218256	=	AC010531.8
ENSG00000210934	=	AC010531.8
ENSG00000205047	=	AC010536.8
ENSG00000210473	=	AC010542.7
ENSG00000213279	=	AC010551.3
ENSG00000201361	=	AC010551.3
ENSG00000208570	=	AC010591.10
ENSG00000205464	=	AC010598.6
ENSG00000208481	=	AC010602.7
ENSG00000208485	=	AC010602.7
ENSG00000184301	=	AC010606.7
ENSG00000205718	=	AC010606.7
ENSG00000182315	=	AC010606.7
ENSG00000201436	=	AC010607.8
ENSG00000208543	=	AC010609.7
ENSG00000174717	=	AC010614.8
ENSG00000216026	=	AC010616.5
ENSG00000199631	=	AC010619.7
ENSG00000207073	=	AC010619.7
ENSG00000200530	=	AC010619.7
ENSG00000201675	=	AC010619.7
ENSG00000161609	=	AC010619.7
ENSG00000200259	=	AC010619.7
ENSG00000202503	=	AC010619.7
ENSG00000213099	=	AC010620.4
ENSG00000204666	=	AC010624.8
ENSG00000213861	=	AC010624.8
ENSG00000203568	=	AC010627.7
ENSG00000184294	=	AC010642.5
ENSG00000166718	=	AC010642.5
ENSG00000209768	=	AC010646.5
ENSG00000171724	=	AC010650.9
ENSG00000213059	=	AC010654.8
ENSG00000201130	=	AC010655.7
ENSG00000214173	=	AC010655.7
ENSG00000214175	=	AC010655.7
ENSG00000135245	=	AC010655.7
ENSG00000206995	=	AC010674.11
ENSG00000219270	=	AC010678.2
ENSG00000187699	=	AC010679.6
ENSG00000216581	=	AC010682.1
ENSG00000219798	=	AC010682.2
ENSG00000207519	=	AC010682.3
ENSG00000219116	=	AC010682.3
ENSG00000220208	=	AC010682.4
ENSG00000217326	=	AC010682.5
ENSG00000217431	=	AC010682.6
ENSG00000217569	=	AC010682.7
ENSG00000218735	=	AC010685.1
ENSG00000156363	=	AC010724.6
ENSG00000205272	=	AC010724.6
ENSG00000196648	=	AC010724.6
ENSG00000221517	=	AC010724.6
ENSG00000214585	=	AC010724.6
ENSG00000205270	=	AC010724.6
ENSG00000182774	=	AC010724.6
ENSG00000205271	=	AC010724.6
ENSG00000209214	=	AC010724.6
ENSG00000208241	=	AC010730.11
ENSG00000207319	=	AC010731.3
ENSG00000213083	=	AC010731.3
ENSG00000216791	=	AC010733.7
ENSG00000209144	=	AC010733.8
ENSG00000201076	=	AC010733.8
ENSG00000203291	=	AC010735.11
ENSG00000221372	=	AC010739.3
ENSG00000206836	=	AC010746.8
ENSG00000202434	=	AC010746.8
ENSG00000213104	=	AC010746.8
ENSG00000176309	=	AC010754.10
ENSG00000185785	=	AC010760.8
ENSG00000200948	=	AC010761.10
ENSG00000203456	=	AC010761.10
ENSG00000202338	=	AC010761.10
ENSG00000200695	=	AC010761.10
ENSG00000206735	=	AC010761.10
ENSG00000203454	=	AC010761.10
ENSG00000188343	=	AC010834.19
ENSG00000209797	=	AC010853.11
ENSG00000199366	=	AC010853.11
ENSG00000218819	=	AC010872.2
ENSG00000217423	=	AC010874.1
ENSG00000221460	=	AC010874.3
ENSG00000220360	=	AC010877.1
ENSG00000213595	=	AC010878.3
ENSG00000178006	=	AC010883.8
ENSG00000188518	=	AC010891.3
ENSG00000206965	=	AC010894.10
ENSG00000179997	=	AC010894.10
ENSG00000138018	=	AC010896.15
ENSG00000213774	=	AC010904.13
ENSG00000216647	=	AC010907.6
ENSG00000214513	=	AC010913.9
ENSG00000214345	=	AC010928.7
ENSG00000221030	=	AC010930.9
ENSG00000214702	=	AC010931.17
ENSG00000220762	=	AC010967.1
ENSG00000188525	=	AC010969.11
ENSG00000218597	=	AC010970.1
ENSG00000219313	=	AC010970.2
ENSG00000201935	=	AC010970.3
ENSG00000221022	=	AC010970.3
ENSG00000183016	=	AC010973.6
ENSG00000176771	=	AC010974.9
ENSG00000208877	=	AC010975.9
ENSG00000203402	=	AC010975.9
ENSG00000202429	=	AC010976.6
ENSG00000218292	=	AC010979.2
ENSG00000200822	=	AC010980.8
ENSG00000212182	=	AC010982.5
ENSG00000197223	=	AC010987.1
ENSG00000164519	=	AC010990.3
ENSG00000200629	=	AC011005.7
ENSG00000201719	=	AC011031.12
ENSG00000212911	=	AC011043.4
ENSG00000215779	=	AC011043.4
ENSG00000215777	=	AC011043.4
ENSG00000212910	=	AC011043.4
ENSG00000215781	=	AC011043.4
ENSG00000212912	=	AC011043.4
ENSG00000206668	=	AC011043.4
ENSG00000215043	=	AC011092.4
ENSG00000209199	=	AC011118.13
ENSG00000215096	=	AC011124.9
ENSG00000202411	=	AC011132.15
ENSG00000175886	=	AC011139.8
ENSG00000210356	=	AC011193.3
ENSG00000206917	=	AC011195.14
ENSG00000199426	=	AC011195.14
ENSG00000202077	=	AC011195.14
ENSG00000200997	=	AC011195.14
ENSG00000212195	=	AC011195.14
ENSG00000218954	=	AC011225.1
ENSG00000200471	=	AC011228.9
ENSG00000201218	=	AC011230.3
ENSG00000200701	=	AC011236.8
ENSG00000216839	=	AC011239.5
ENSG00000219394	=	AC011242.5
ENSG00000200708	=	AC011243.8
ENSG00000209283	=	AC011245.13
ENSG00000210277	=	AC011260.8
ENSG00000220799	=	AC011293.1
ENSG00000214589	=	AC011295.3
ENSG00000205276	=	AC011295.3
ENSG00000205273	=	AC011295.3
ENSG00000217348	=	AC011297.1
ENSG00000219159	=	AC011298.2
ENSG00000213826	=	AC011298.7
ENSG00000219062	=	AC011302.1
ENSG00000164556	=	AC011309.5
ENSG00000201210	=	AC011311.11
ENSG00000205433	=	AC011328.11
ENSG00000218088	=	AC011330.6
ENSG00000201136	=	AC011330.8
ENSG00000205773	=	AC011330.8
ENSG00000210586	=	AC011330.8
ENSG00000210562	=	AC011330.8
ENSG00000206991	=	AC011330.8
ENSG00000214510	=	AC011346.5
ENSG00000208554	=	AC011347.6
ENSG00000178776	=	AC011352.6
ENSG00000204928	=	AC011359.5
ENSG00000200188	=	AC011364.4
ENSG00000202345	=	AC011365.5
ENSG00000208610	=	AC011374.6
ENSG00000208606	=	AC011374.6
ENSG00000182700	=	AC011379.7
ENSG00000113716	=	AC011382.4
ENSG00000199409	=	AC011382.4
ENSG00000214485	=	AC011382.4
ENSG00000208624	=	AC011383.6
ENSG00000197830	=	AC011385.6
ENSG00000206989	=	AC011385.6
ENSG00000178672	=	AC011388.7
ENSG00000200051	=	AC011399.6
ENSG00000200959	=	AC011404.6
ENSG00000208783	=	AC011404.6
ENSG00000199545	=	AC011404.6
ENSG00000201532	=	AC011405.6
ENSG00000208633	=	AC011406.5
ENSG00000216127	=	AC011407.6
ENSG00000185662	=	AC011410.6
ENSG00000196360	=	AC011414.4
ENSG00000199468	=	AC011414.4
ENSG00000214743	=	AC011416.3
ENSG00000208513	=	AC011418.5
ENSG00000221601	=	AC011418.5
ENSG00000145832	=	AC011427.4
ENSG00000209664	=	AC011442.5
ENSG00000183760	=	AC011443.6
ENSG00000188505	=	AC011443.6
ENSG00000213491	=	AC011444.5
ENSG00000213926	=	AC011445.6
ENSG00000213253	=	AC011446.6
ENSG00000187928	=	AC011447.7
ENSG00000186010	=	AC011448.5
ENSG00000197813	=	AC011450.4
ENSG00000213863	=	AC011452.6
ENSG00000221125	=	AC011452.6
ENSG00000210435	=	AC011453.4
ENSG00000200393	=	AC011453.4
ENSG00000210693	=	AC011453.4
ENSG00000202613	=	AC011453.4
ENSG00000210605	=	AC011453.4
ENSG00000187994	=	AC011455.6
ENSG00000128623	=	AC011455.6
ENSG00000221504	=	AC011456.2
ENSG00000203411	=	AC011458.7
ENSG00000201894	=	AC011459.5
ENSG00000199589	=	AC011461.5
ENSG00000221258	=	AC011465.4
ENSG00000196223	=	AC011466.6
ENSG00000185453	=	AC011466.6
ENSG00000213974	=	AC011467.7
ENSG00000207397	=	AC011467.7
ENSG00000221790	=	AC011467.7
ENSG00000209802	=	AC011467.7
ENSG00000210388	=	AC011468.8
ENSG00000196267	=	AC011468.8
ENSG00000197608	=	AC011468.8
ENSG00000210389	=	AC011468.8
ENSG00000130173	=	AC011472.7
ENSG00000196530	=	AC011475.6
ENSG00000203310	=	AC011476.8
ENSG00000200209	=	AC011479.7
ENSG00000209983	=	AC011479.7
ENSG00000177117	=	AC011483.7
ENSG00000204850	=	AC011484.7
ENSG00000204851	=	AC011484.7
ENSG00000210416	=	AC011487.5
ENSG00000210410	=	AC011487.5
ENSG00000188666	=	AC011487.5
ENSG00000206775	=	AC011488.7
ENSG00000207003	=	AC011489.6
ENSG00000213043	=	AC011489.6
ENSG00000214347	=	AC011491.7
ENSG00000217943	=	AC011491.7
ENSG00000105122	=	AC011492.8
ENSG00000206599	=	AC011495.8
ENSG00000126467	=	AC011495.8
ENSG00000210014	=	AC011496.7
ENSG00000213904	=	AC011497.6
ENSG00000214456	=	AC011498.7
ENSG00000167674	=	AC011498.7
ENSG00000220693	=	AC011498.7
ENSG00000174917	=	AC011499.5
ENSG00000212123	=	AC011499.5
ENSG00000213922	=	AC011500.7
ENSG00000186838	=	AC011500.7
ENSG00000199308	=	AC011501.8
ENSG00000213967	=	AC011503.4
ENSG00000209834	=	AC011505.6
ENSG00000212839	=	AC011506.3
ENSG00000204532	=	AC011506.3
ENSG00000209730	=	AC011509.8
ENSG00000210062	=	AC011510.7
ENSG00000210055	=	AC011510.7
ENSG00000220201	=	AC011511.11
ENSG00000220430	=	AC011515.2
ENSG00000216736	=	AC011515.3
ENSG00000209828	=	AC011524.6
ENSG00000204978	=	AC011526.7
ENSG00000182225	=	AC011533.6
ENSG00000214723	=	AC011544.6
ENSG00000212780	=	AC011592.5
ENSG00000201909	=	AC011594.8
ENSG00000201476	=	AC011594.8
ENSG00000212138	=	AC011596.27
ENSG00000214283	=	AC011597.27
ENSG00000200309	=	AC011603.37
ENSG00000198923	=	AC011611.26
ENSG00000210725	=	AC011611.26
ENSG00000215717	=	AC011645.3
ENSG00000215719	=	AC011645.3
ENSG00000215716	=	AC011645.3
ENSG00000215715	=	AC011645.3
ENSG00000215718	=	AC011645.3
ENSG00000198217	=	AC011711.8
ENSG00000219315	=	AC011718.1
ENSG00000187979	=	AC011718.2
ENSG00000220936	=	AC011718.4
ENSG00000217523	=	AC011718.5
ENSG00000204196	=	AC011737.10
ENSG00000217550	=	AC011740.3
ENSG00000205500	=	AC011740.7
ENSG00000212001	=	AC011741.9
ENSG00000218133	=	AC011742.3
ENSG00000219820	=	AC011742.4
ENSG00000218289	=	AC011742.5
ENSG00000188954	=	AC011744.8
ENSG00000198787	=	AC011744.8
ENSG00000196941	=	AC011745.4
ENSG00000182367	=	AC011747.5
ENSG00000212025	=	AC011748.7
ENSG00000206655	=	AC011749.2
ENSG00000206884	=	AC011749.2
ENSG00000176731	=	AC011773.9
ENSG00000221139	=	AC011774.9
ENSG00000215490	=	AC011815.7
ENSG00000210181	=	AC011816.17
ENSG00000178567	=	AC011816.17
ENSG00000199373	=	AC011825.13
ENSG00000209243	=	AC011825.13
ENSG00000214917	=	AC011825.13
ENSG00000210229	=	AC011840.7
ENSG00000220994	=	AC011841.7
ENSG00000206750	=	AC011841.7
ENSG00000215710	=	AC011841.7
ENSG00000221692	=	AC011841.7
ENSG00000212884	=	AC011841.7
ENSG00000221329	=	AC011841.7
ENSG00000212885	=	AC011841.7
ENSG00000221472	=	AC011841.7
ENSG00000221666	=	AC011841.7
ENSG00000221570	=	AC011841.7
ENSG00000215705	=	AC011841.7
ENSG00000221397	=	AC011841.7
ENSG00000211288	=	AC011846.16
ENSG00000207449	=	AC011846.16
ENSG00000211280	=	AC011884.8
ENSG00000211281	=	AC011884.8
ENSG00000181511	=	AC011890.4
ENSG00000199470	=	AC011891.3
ENSG00000200664	=	AC011893.7
ENSG00000208819	=	AC011895.4
ENSG00000087087	=	AC011895.4
ENSG00000214025	=	AC011901.4
ENSG00000211333	=	AC011933.17
ENSG00000183271	=	AC011933.2
ENSG00000214790	=	AC011939.9
ENSG00000211307	=	AC011939.9
ENSG00000209159	=	AC011944.12
ENSG00000177699	=	AC011944.12
ENSG00000211147	=	AC011978.6
ENSG00000221671	=	AC011978.6
ENSG00000201564	=	AC011979.7
ENSG00000201610	=	AC011994.10
ENSG00000210722	=	AC011994.10
ENSG00000202248	=	AC011994.10
ENSG00000210677	=	AC011994.10
ENSG00000208316	=	AC011996.8
ENSG00000208327	=	AC011996.8
ENSG00000213962	=	AC011998.8
ENSG00000206788	=	AC011998.8
ENSG00000214070	=	AC011999.9
ENSG00000216298	=	AC012005.3
ENSG00000221034	=	AC012005.4
ENSG00000172332	=	AC012005.4
ENSG00000210577	=	AC012005.4
ENSG00000220117	=	AC012005.4
ENSG00000219066	=	AC012005.5
ENSG00000217342	=	AC012005.6
ENSG00000197374	=	AC012044.15
ENSG00000186719	=	AC012044.15
ENSG00000206756	=	AC012046.11
ENSG00000214626	=	AC012046.11
ENSG00000221232	=	AC012047.8
ENSG00000201954	=	AC012048.11
ENSG00000221202	=	AC012050.7
ENSG00000202341	=	AC012063.7
ENSG00000219263	=	AC012065.5
ENSG00000213197	=	AC012066.10
ENSG00000216561	=	AC012068.2
ENSG00000211305	=	AC012072.2
ENSG00000184924	=	AC012073.4
ENSG00000179061	=	AC012074.9
ENSG00000200890	=	AC012075.10
ENSG00000200932	=	AC012076.5
ENSG00000219414	=	AC012078.1
ENSG00000218410	=	AC012078.2
ENSG00000218026	=	AC012078.3
ENSG00000138600	=	AC012100.1
ENSG00000210885	=	AC012100.7
ENSG00000216123	=	AC012119.8
ENSG00000207027	=	AC012119.8
ENSG00000211384	=	AC012154.16
ENSG00000200112	=	AC012157.21
ENSG00000212298	=	AC012158.32
ENSG00000174206	=	AC012158.32
ENSG00000221257	=	AC012175.7
ENSG00000210308	=	AC012181.8
ENSG00000207173	=	AC012182.7
ENSG00000210406	=	AC012183.9
ENSG00000210394	=	AC012183.9
ENSG00000213437	=	AC012183.9
ENSG00000212281	=	AC012183.9
ENSG00000200424	=	AC012183.9
ENSG00000196355	=	AC012183.9
ENSG00000200153	=	AC012184.7
ENSG00000207399	=	AC012213.8
ENSG00000200991	=	AC012291.11
ENSG00000212539	=	AC012301.5
ENSG00000221704	=	AC012305.7
ENSG00000204685	=	AC012307.8
ENSG00000203387	=	AC012309.8
ENSG00000203386	=	AC012309.8
ENSG00000196977	=	AC012313.7
ENSG00000210703	=	AC012313.7
ENSG00000152475	=	AC012313.7
ENSG00000218009	=	AC012314.19
ENSG00000219570	=	AC012314.21
ENSG00000210694	=	AC012314.8
ENSG00000201999	=	AC012325.9
ENSG00000218832	=	AC012354.8
ENSG00000216969	=	AC012358.4
ENSG00000162997	=	AC012358.9
ENSG00000206964	=	AC012358.9
ENSG00000212974	=	AC012360.7
ENSG00000213081	=	AC012362.7
ENSG00000208529	=	AC012363.6
ENSG00000208534	=	AC012363.6
ENSG00000208526	=	AC012363.6
ENSG00000208524	=	AC012363.6
ENSG00000202046	=	AC012363.6
ENSG00000179724	=	AC012363.6
ENSG00000208589	=	AC012365.6
ENSG00000208577	=	AC012365.6
ENSG00000208594	=	AC012365.6
ENSG00000208569	=	AC012365.6
ENSG00000208573	=	AC012365.6
ENSG00000208585	=	AC012365.6
ENSG00000208565	=	AC012365.6
ENSG00000208598	=	AC012365.6
ENSG00000208566	=	AC012365.6
ENSG00000210423	=	AC012377.5
ENSG00000200305	=	AC012377.5
ENSG00000147485	=	AC012413.10
ENSG00000212279	=	AC012435.13
ENSG00000207383	=	AC012442.7
ENSG00000208506	=	AC012447.8
ENSG00000199687	=	AC012454.8
ENSG00000196141	=	AC012459.7
ENSG00000113811	=	AC012467.9
ENSG00000210485	=	AC012476.8
ENSG00000188277	=	AC012476.8
ENSG00000214184	=	AC012487.12
ENSG00000176120	=	AC012487.12
ENSG00000209031	=	AC012490.3
ENSG00000204641	=	AC012493.9
ENSG00000209306	=	AC012498.10
ENSG00000217407	=	AC012498.10
ENSG00000213495	=	AC012498.10
ENSG00000209290	=	AC012498.10
ENSG00000208189	=	AC012500.7
ENSG00000200377	=	AC012501.7
ENSG00000214024	=	AC012501.7
ENSG00000215583	=	AC012502.3
ENSG00000214836	=	AC012506.9
ENSG00000201891	=	AC012508.10
ENSG00000207183	=	AC012509.13
ENSG00000207393	=	AC012510.8
ENSG00000208074	=	AC012510.8
ENSG00000210884	=	AC012519.9
ENSG00000210876	=	AC012519.9
ENSG00000215844	=	AC012533.11
ENSG00000187809	=	AC012555.27
ENSG00000201393	=	AC012560.5
ENSG00000103591	=	AC012568.7
ENSG00000200088	=	AC012569.18
ENSG00000212287	=	AC012569.18
ENSG00000201723	=	AC012572.17
ENSG00000212367	=	AC012588.14
ENSG00000208070	=	AC012591.8
ENSG00000209194	=	AC012598.16
ENSG00000202512	=	AC012603.7
ENSG00000164151	=	AC012607.8
ENSG00000180846	=	AC012615.4
ENSG00000167475	=	AC012615.4
ENSG00000213293	=	AC012618.7
ENSG00000218758	=	AC012618.7
ENSG00000221688	=	AC012621.8
ENSG00000103540	=	AC012621.8
ENSG00000186952	=	AC012622.6
ENSG00000201035	=	AC012627.4
ENSG00000200365	=	AC012640.12
ENSG00000209963	=	AC012640.12
ENSG00000199578	=	AC012640.12
ENSG00000201077	=	AC012651.8
ENSG00000187446	=	AC012652.1
ENSG00000198207	=	AC012652.7
ENSG00000202074	=	AC012666.7
ENSG00000215606	=	AC012667.2
ENSG00000211545	=	AC012667.2
ENSG00000212133	=	AC012671.7
ENSG00000208734	=	AC012671.7
ENSG00000214336	=	AC012671.7
ENSG00000207350	=	AC012671.7
ENSG00000210200	=	AC013244.39
ENSG00000217265	=	AC013248.1
ENSG00000208726	=	AC013251.19
ENSG00000208721	=	AC013251.19
ENSG00000198702	=	AC013262.7
ENSG00000217133	=	AC013267.1
ENSG00000202479	=	AC013267.11
ENSG00000210950	=	AC013267.11
ENSG00000207069	=	AC013267.11
ENSG00000219935	=	AC013267.4
ENSG00000175772	=	AC013268.5
ENSG00000212091	=	AC013268.5
ENSG00000204588	=	AC013268.5
ENSG00000184761	=	AC013269.10
ENSG00000204445	=	AC013269.10
ENSG00000208387	=	AC013269.10
ENSG00000208683	=	AC013272.5
ENSG00000186281	=	AC013272.5
ENSG00000201813	=	AC013274.6
ENSG00000216097	=	AC013275.8
ENSG00000208433	=	AC013277.9
ENSG00000166130	=	AC013283.23
ENSG00000212443	=	AC013283.23
ENSG00000221625	=	AC013283.23
ENSG00000178957	=	AC013283.23
ENSG00000214846	=	AC013290.4
ENSG00000181340	=	AC013302.14
ENSG00000214089	=	AC013356.8
ENSG00000143880	=	AC013400.1
ENSG00000199727	=	AC013402.9
ENSG00000221654	=	AC013402.9
ENSG00000216392	=	AC013403.13
ENSG00000211007	=	AC013403.9
ENSG00000208251	=	AC013406.7
ENSG00000207161	=	AC013406.7
ENSG00000207225	=	AC013406.7
ENSG00000216530	=	AC013412.1
ENSG00000216402	=	AC013412.2
ENSG00000143940	=	AC013414.7
ENSG00000207374	=	AC013414.7
ENSG00000214595	=	AC013414.7
ENSG00000201772	=	AC013416.4
ENSG00000206838	=	AC013416.4
ENSG00000200656	=	AC013416.4
ENSG00000202368	=	AC013417.4
ENSG00000208395	=	AC013429.12
ENSG00000199627	=	AC013434.8
ENSG00000208263	=	AC013437.8
ENSG00000208260	=	AC013437.8
ENSG00000208259	=	AC013437.8
ENSG00000208258	=	AC013437.8
ENSG00000208261	=	AC013437.8
ENSG00000208255	=	AC013437.8
ENSG00000208270	=	AC013437.8
ENSG00000208266	=	AC013437.8
ENSG00000208265	=	AC013437.8
ENSG00000208256	=	AC013437.8
ENSG00000217899	=	AC013442.1
ENSG00000221169	=	AC013444.8
ENSG00000220917	=	AC013449.1
ENSG00000199872	=	AC013449.8
ENSG00000200120	=	AC013452.9
ENSG00000210802	=	AC013452.9
ENSG00000210823	=	AC013452.9
ENSG00000208170	=	AC013456.8
ENSG00000206732	=	AC013459.9
ENSG00000091436	=	AC013461.1
ENSG00000208199	=	AC013467.8
ENSG00000201088	=	AC013467.8
ENSG00000128694	=	AC013468.12
ENSG00000213048	=	AC013469.8
ENSG00000178459	=	AC013470.10
ENSG00000203523	=	AC013470.10
ENSG00000218365	=	AC013470.6
ENSG00000216748	=	AC013470.8
ENSG00000200226	=	AC013471.7
ENSG00000119777	=	AC013472.5
ENSG00000206963	=	AC013474.10
ENSG00000213236	=	AC013474.10
ENSG00000201786	=	AC013477.7
ENSG00000213406	=	AC013477.7
ENSG00000208779	=	AC013477.7
ENSG00000205086	=	AC013480.1
ENSG00000162878	=	AC013480.12
ENSG00000211428	=	AC013486.12
ENSG00000188447	=	AC013486.12
ENSG00000214452	=	AC013489.17
ENSG00000221391	=	AC013489.17
ENSG00000198469	=	AC013489.17
ENSG00000212137	=	AC013549.9
ENSG00000186198	=	AC013553.14
ENSG00000210620	=	AC013603.17
ENSG00000202327	=	AC013603.17
ENSG00000215265	=	AC013603.17
ENSG00000210465	=	AC013643.10
ENSG00000210467	=	AC013643.10
ENSG00000211293	=	AC013717.8
ENSG00000212283	=	AC013722.8
ENSG00000210638	=	AC013724.8
ENSG00000212616	=	AC013726.7
ENSG00000201013	=	AC013726.7
ENSG00000168918	=	AC013726.7
ENSG00000212514	=	AC013726.7
ENSG00000215934	=	AC013731.10
ENSG00000208224	=	AC013731.10
ENSG00000221023	=	AC013733.10
ENSG00000217032	=	AC013734.1
ENSG00000219638	=	AC013734.2
ENSG00000188399	=	AC013734.4
ENSG00000206591	=	AC013734.4
ENSG00000221137	=	AC013751.6
ENSG00000214727	=	AC013752.10
ENSG00000218400	=	AC013791.2
ENSG00000200685	=	AC013828.10
ENSG00000211080	=	AC015528.14
ENSG00000198751	=	AC015550.19
ENSG00000198827	=	AC015550.19
ENSG00000206650	=	AC015550.19
ENSG00000208900	=	AC015574.8
ENSG00000200047	=	AC015600.8
ENSG00000200630	=	AC015641.9
ENSG00000206996	=	AC015641.9
ENSG00000210713	=	AC015674.12
ENSG00000218623	=	AC015691.7
ENSG00000199580	=	AC015720.20
ENSG00000189419	=	AC015723.8
ENSG00000217843	=	AC015726.1
ENSG00000209888	=	AC015726.8
ENSG00000201510	=	AC015798.7
ENSG00000209492	=	AC015799.23
ENSG00000209488	=	AC015799.23
ENSG00000216831	=	AC015801.2
ENSG00000201838	=	AC015802.21
ENSG00000204303	=	AC015802.21
ENSG00000214142	=	AC015802.21
ENSG00000199961	=	AC015802.21
ENSG00000200185	=	AC015802.21
ENSG00000204283	=	AC015804.14
ENSG00000207107	=	AC015804.14
ENSG00000203314	=	AC015815.14
ENSG00000203315	=	AC015815.14
ENSG00000203316	=	AC015815.14
ENSG00000203317	=	AC015815.14
ENSG00000212386	=	AC015815.14
ENSG00000213135	=	AC015815.14
ENSG00000203318	=	AC015815.14
ENSG00000216978	=	AC015818.1
ENSG00000220405	=	AC015818.10
ENSG00000220835	=	AC015818.2
ENSG00000214822	=	AC015818.32
ENSG00000205215	=	AC015818.32
ENSG00000170298	=	AC015818.32
ENSG00000189423	=	AC015818.32
ENSG00000209941	=	AC015818.32
ENSG00000216637	=	AC015818.4
ENSG00000219581	=	AC015818.5
ENSG00000217254	=	AC015818.6
ENSG00000219676	=	AC015818.8
ENSG00000211170	=	AC015821.9
ENSG00000210877	=	AC015845.8
ENSG00000210399	=	AC015849.5
ENSG00000180725	=	AC015871.7
ENSG00000211066	=	AC015876.10
ENSG00000205351	=	AC015908.10
ENSG00000207242	=	AC015908.10
ENSG00000199374	=	AC015908.10
ENSG00000213508	=	AC015911.8
ENSG00000207297	=	AC015911.8
ENSG00000212469	=	AC015912.16
ENSG00000200914	=	AC015916.13
ENSG00000203466	=	AC015917.30
ENSG00000203468	=	AC015917.30
ENSG00000183405	=	AC015917.30
ENSG00000203467	=	AC015917.30
ENSG00000218977	=	AC015922.1
ENSG00000179277	=	AC015922.17
ENSG00000217157	=	AC015922.2
ENSG00000220036	=	AC015922.3
ENSG00000217690	=	AC015922.5
ENSG00000216840	=	AC015922.7
ENSG00000214447	=	AC015936.14
ENSG00000221773	=	AC015936.14
ENSG00000218612	=	AC015936.14
ENSG00000200563	=	AC015971.4
ENSG00000172878	=	AC015976.3
ENSG00000216626	=	AC015977.5
ENSG00000173557	=	AC015977.9
ENSG00000216982	=	AC015978.1
ENSG00000207521	=	AC015978.4
ENSG00000210480	=	AC015978.4
ENSG00000212408	=	AC015978.4
ENSG00000210464	=	AC015978.4
ENSG00000214711	=	AC015980.4
ENSG00000201671	=	AC015980.4
ENSG00000212175	=	AC015982.9
ENSG00000209196	=	AC015982.9
ENSG00000213302	=	AC015983.7
ENSG00000199700	=	AC015987.6
ENSG00000215431	=	AC015989.11
ENSG00000099972	=	AC016026.15
ENSG00000214896	=	AC016044.11
ENSG00000201086	=	AC016045.8
ENSG00000210507	=	AC016134.7
ENSG00000214215	=	AC016136.21
ENSG00000214237	=	AC016142.22
ENSG00000200206	=	AC016180.14
ENSG00000209173	=	AC016182.24
ENSG00000221029	=	AC016194.7
ENSG00000212354	=	AC016205.7
ENSG00000202088	=	AC016240.23
ENSG00000205148	=	AC016251.9
ENSG00000220998	=	AC016257.22
ENSG00000199214	=	AC016266.14
ENSG00000189227	=	AC016355.8
ENSG00000199201	=	AC016394.13
ENSG00000221164	=	AC016394.13
ENSG00000210008	=	AC016396.6
ENSG00000180221	=	AC016396.6
ENSG00000217845	=	AC016405.1
ENSG00000221542	=	AC016405.8
ENSG00000176971	=	AC016450.10
ENSG00000220588	=	AC016489.1
ENSG00000211028	=	AC016525.11
ENSG00000211020	=	AC016525.11
ENSG00000210314	=	AC016542.11
ENSG00000207129	=	AC016555.6
ENSG00000211034	=	AC016559.3
ENSG00000206592	=	AC016559.3
ENSG00000201955	=	AC016559.3
ENSG00000201046	=	AC016561.7
ENSG00000209151	=	AC016566.6
ENSG00000215631	=	AC016572.6
ENSG00000199219	=	AC016573.7
ENSG00000212036	=	AC016575.7
ENSG00000197423	=	AC016577.4
ENSG00000189272	=	AC016582.9
ENSG00000210667	=	AC016585.8
ENSG00000188205	=	AC016586.9
ENSG00000186008	=	AC016587.9
ENSG00000210662	=	AC016596.6
ENSG00000201371	=	AC016597.4
ENSG00000221528	=	AC016597.4
ENSG00000210625	=	AC016601.7
ENSG00000175487	=	AC016629.7
ENSG00000213753	=	AC016629.7
ENSG00000203301	=	AC016629.7
ENSG00000199322	=	AC016632.7
ENSG00000213924	=	AC016632.7
ENSG00000212265	=	AC016638.9
ENSG00000210678	=	AC016638.9
ENSG00000183654	=	AC016650.6
ENSG00000202269	=	AC016651.8
ENSG00000221179	=	AC016670.7
ENSG00000208545	=	AC016673.5
ENSG00000189223	=	AC016683.7
ENSG00000182600	=	AC016692.1
ENSG00000199781	=	AC016692.9
ENSG00000215558	=	AC016694.2
ENSG00000216511	=	AC016694.2
ENSG00000188674	=	AC016697.8
ENSG00000220829	=	AC016698.1
ENSG00000216266	=	AC016698.3
ENSG00000215537	=	AC016698.3
ENSG00000207274	=	AC016708.11
ENSG00000177261	=	AC016708.11
ENSG00000206901	=	AC016710.7
ENSG00000201805	=	AC016724.11
ENSG00000219922	=	AC016728.1
ENSG00000213194	=	AC016732.7
ENSG00000214541	=	AC016734.7
ENSG00000119838	=	AC016734.7
ENSG00000203415	=	AC016734.7
ENSG00000207087	=	AC016735.10
ENSG00000217117	=	AC016735.2
ENSG00000186132	=	AC016736.6
ENSG00000201308	=	AC016742.10
ENSG00000198045	=	AC016745.6
ENSG00000212978	=	AC016747.7
ENSG00000214587	=	AC016747.7
ENSG00000220258	=	AC016749.1
ENSG00000217073	=	AC016752.1
ENSG00000216763	=	AC016752.10
ENSG00000218683	=	AC016752.11
ENSG00000218181	=	AC016752.2
ENSG00000207226	=	AC016752.2
ENSG00000216760	=	AC016752.3
ENSG00000218546	=	AC016752.4
ENSG00000216658	=	AC016752.5
ENSG00000169763	=	AC016752.6
ENSG00000216258	=	AC016752.7
ENSG00000218354	=	AC016752.8
ENSG00000217036	=	AC016752.9
ENSG00000199936	=	AC016753.9
ENSG00000168887	=	AC016753.9
ENSG00000208796	=	AC016753.9
ENSG00000207207	=	AC016753.9
ENSG00000208191	=	AC016755.6
ENSG00000178752	=	AC016757.10
ENSG00000186235	=	AC016757.10
ENSG00000221321	=	AC016764.8
ENSG00000201584	=	AC016764.8
ENSG00000213642	=	AC016769.10
ENSG00000154479	=	AC016772.9
ENSG00000207009	=	AC016773.8
ENSG00000218422	=	AC016773.8
ENSG00000207258	=	AC016813.20
ENSG00000221774	=	AC016821.9
ENSG00000188309	=	AC016825.12
ENSG00000212423	=	AC016868.8
ENSG00000209582	=	AC016876.10
ENSG00000201489	=	AC016876.10
ENSG00000207152	=	AC016876.10
ENSG00000213745	=	AC016877.11
ENSG00000209473	=	AC016884.10
ENSG00000214950	=	AC016885.16
ENSG00000213373	=	AC016889.28
ENSG00000210555	=	AC016889.28
ENSG00000219667	=	AC016894.1
ENSG00000206937	=	AC016894.11
ENSG00000208309	=	AC016906.7
ENSG00000216618	=	AC016907.2
ENSG00000207187	=	AC016907.6
ENSG00000221383	=	AC016907.6
ENSG00000200287	=	AC016910.6
ENSG00000211311	=	AC016912.7
ENSG00000202051	=	AC016925.15
ENSG00000186172	=	AC016930.14
ENSG00000201413	=	AC016931.21
ENSG00000208896	=	AC016931.21
ENSG00000197620	=	AC016940.7
ENSG00000171129	=	AC016940.7
ENSG00000221633	=	AC016948.4
ENSG00000211433	=	AC016948.4
ENSG00000209285	=	AC016959.20
ENSG00000189290	=	AC016962.38
ENSG00000214405	=	AC016970.16
ENSG00000213594	=	AC016995.7
ENSG00000202099	=	AC016999.8
ENSG00000216279	=	AC017005.1
ENSG00000219508	=	AC017005.2
ENSG00000220862	=	AC017005.3
ENSG00000188258	=	AC017007.9
ENSG00000202536	=	AC017007.9
ENSG00000217822	=	AC017019.1
ENSG00000212855	=	AC017019.3
ENSG00000183385	=	AC017019.3
ENSG00000129845	=	AC017019.3
ENSG00000221575	=	AC017020.4
ENSG00000213828	=	AC017028.11
ENSG00000218498	=	AC017032.1
ENSG00000163364	=	AC017048.6
ENSG00000219069	=	AC017050.2
ENSG00000202427	=	AC017074.9
ENSG00000217939	=	AC017078.1
ENSG00000212689	=	AC017081.8
ENSG00000180105	=	AC017081.8
ENSG00000212425	=	AC017082.4
ENSG00000221619	=	AC017083.7
ENSG00000216115	=	AC017083.7
ENSG00000221443	=	AC017083.7
ENSG00000215996	=	AC017084.8
ENSG00000212191	=	AC017087.5
ENSG00000210748	=	AC017088.8
ENSG00000201806	=	AC017099.11
ENSG00000200472	=	AC017100.4
ENSG00000209937	=	AC017100.4
ENSG00000207280	=	AC017104.8
ENSG00000172799	=	AC017104.8
ENSG00000202400	=	AC017104.8
ENSG00000206885	=	AC017104.8
ENSG00000197023	=	AC018375.8
ENSG00000220032	=	AC018413.10
ENSG00000220387	=	AC018442.1
ENSG00000181814	=	AC018450.26
ENSG00000163714	=	AC018450.26
ENSG00000114790	=	AC018452.11
ENSG00000220214	=	AC018462.3
ENSG00000207267	=	AC018463.11
ENSG00000184521	=	AC018463.4
ENSG00000187876	=	AC018470.11
ENSG00000217236	=	AC018470.2
ENSG00000212506	=	AC018474.31
ENSG00000200114	=	AC018500.4
ENSG00000209801	=	AC018500.4
ENSG00000206573	=	AC018506.5
ENSG00000205771	=	AC018512.6
ENSG00000196564	=	AC018512.6
ENSG00000206589	=	AC018512.6
ENSG00000221138	=	AC018515.7
ENSG00000212415	=	AC018515.7
ENSG00000201313	=	AC018523.9
ENSG00000213472	=	AC018552.6
ENSG00000214470	=	AC018554.7
ENSG00000214581	=	AC018558.6
ENSG00000212511	=	AC018563.7
ENSG00000216204	=	AC018607.12
ENSG00000211045	=	AC018607.12
ENSG00000199405	=	AC018607.12
ENSG00000209053	=	AC018607.12
ENSG00000215038	=	AC018620.11
ENSG00000221302	=	AC018628.13
ENSG00000211085	=	AC018628.13
ENSG00000200842	=	AC018628.13
ENSG00000182047	=	AC018630.40
ENSG00000212655	=	AC018630.40
ENSG00000221429	=	AC018635.10
ENSG00000208561	=	AC018638.5
ENSG00000201041	=	AC018638.5
ENSG00000208552	=	AC018638.5
ENSG00000219445	=	AC018638.5
ENSG00000208544	=	AC018639.8
ENSG00000177329	=	AC018641.3
ENSG00000205067	=	AC018643.3
ENSG00000220225	=	AC018643.3
ENSG00000210411	=	AC018645.4
ENSG00000210417	=	AC018645.4
ENSG00000205763	=	AC018648.5
ENSG00000205885	=	AC018653.29
ENSG00000200345	=	AC018653.29
ENSG00000211537	=	AC018659.35
ENSG00000214128	=	AC018663.3
ENSG00000218047	=	AC018677.2
ENSG00000187600	=	AC018682.4
ENSG00000215689	=	AC018692.9
ENSG00000215688	=	AC018692.9
ENSG00000217618	=	AC018692.9
ENSG00000220823	=	AC018692.9
ENSG00000219455	=	AC018692.9
ENSG00000207295	=	AC018693.8
ENSG00000214259	=	AC018695.6
ENSG00000213356	=	AC018696.4
ENSG00000209871	=	AC018698.5
ENSG00000209874	=	AC018698.5
ENSG00000209902	=	AC018698.5
ENSG00000200815	=	AC018705.10
ENSG00000208200	=	AC018712.5
ENSG00000200933	=	AC018717.11
ENSG00000200702	=	AC018719.4
ENSG00000170092	=	AC018720.5
ENSG00000200874	=	AC018720.5
ENSG00000213201	=	AC018731.5
ENSG00000208497	=	AC018737.9
ENSG00000213239	=	AC018737.9
ENSG00000208050	=	AC018738.4
ENSG00000211203	=	AC018754.6
ENSG00000200462	=	AC018754.6
ENSG00000182310	=	AC018755.3
ENSG00000210345	=	AC018755.3
ENSG00000167765	=	AC018755.3
ENSG00000213818	=	AC018755.3
ENSG00000210093	=	AC018758.2
ENSG00000209702	=	AC018761.6
ENSG00000197015	=	AC018761.6
ENSG00000207080	=	AC018781.9
ENSG00000208863	=	AC018781.9
ENSG00000186223	=	AC018793.12
ENSG00000186232	=	AC018793.12
ENSG00000213225	=	AC018804.9
ENSG00000212327	=	AC018809.5
ENSG00000214073	=	AC018814.6
ENSG00000209718	=	AC018816.6
ENSG00000197644	=	AC018845.7
ENSG00000196604	=	AC018865.4
ENSG00000180178	=	AC018865.4
ENSG00000208423	=	AC018865.4
ENSG00000201006	=	AC018866.9
ENSG00000213953	=	AC018867.5
ENSG00000196285	=	AC018890.13
ENSG00000204670	=	AC018892.8
ENSG00000144188	=	AC018892.8
ENSG00000208676	=	AC018892.8
ENSG00000188383	=	AC018892.8
ENSG00000200146	=	AC018897.4
ENSG00000211052	=	AC018904.6
ENSG00000205128	=	AC018921.22
ENSG00000210542	=	AC018924.9
ENSG00000209027	=	AC018926.10
ENSG00000201039	=	AC018926.10
ENSG00000173683	=	AC018946.12
ENSG00000206806	=	AC018951.8
ENSG00000211148	=	AC018953.11
ENSG00000178351	=	AC019016.7
ENSG00000208234	=	AC019043.8
ENSG00000208427	=	AC019050.4
ENSG00000216777	=	AC019058.1
ENSG00000217045	=	AC019060.1
ENSG00000146666	=	AC019066.6
ENSG00000212181	=	AC019070.7
ENSG00000200658	=	AC019077.9
ENSG00000208194	=	AC019080.6
ENSG00000218653	=	AC019084.7
ENSG00000208207	=	AC019086.7
ENSG00000208206	=	AC019086.7
ENSG00000208208	=	AC019086.7
ENSG00000199348	=	AC019086.7
ENSG00000218443	=	AC019099.2
ENSG00000218853	=	AC019099.4
ENSG00000219871	=	AC019099.5
ENSG00000198922	=	AC019099.6
ENSG00000215506	=	AC019099.6
ENSG00000216435	=	AC019102.1
ENSG00000199473	=	AC019117.4
ENSG00000211120	=	AC019127.10
ENSG00000212204	=	AC019127.10
ENSG00000219391	=	AC019129.1
ENSG00000211290	=	AC019129.8
ENSG00000214886	=	AC019131.7
ENSG00000221152	=	AC019155.4
ENSG00000208489	=	AC019159.8
ENSG00000214694	=	AC019171.4
ENSG00000206985	=	AC019171.4
ENSG00000214866	=	AC019172.4
ENSG00000209245	=	AC019176.4
ENSG00000206661	=	AC019176.4
ENSG00000213110	=	AC019178.7
ENSG00000204253	=	AC019178.7
ENSG00000208177	=	AC019178.7
ENSG00000208214	=	AC019181.4
ENSG00000206869	=	AC019181.4
ENSG00000199508	=	AC019181.4
ENSG00000208213	=	AC019197.7
ENSG00000209127	=	AC019198.12
ENSG00000209186	=	AC019198.12
ENSG00000216054	=	AC019201.6
ENSG00000211202	=	AC019205.4
ENSG00000208956	=	AC019206.4
ENSG00000124380	=	AC019206.4
ENSG00000208071	=	AC019208.8
ENSG00000205706	=	AC019209.3
ENSG00000209626	=	AC019209.3
ENSG00000209189	=	AC019227.4
ENSG00000209136	=	AC019227.4
ENSG00000144460	=	AC019231.7
ENSG00000206125	=	AC019278.6
ENSG00000167141	=	AC019294.7
ENSG00000221658	=	AC019294.7
ENSG00000177672	=	AC019294.7
ENSG00000209299	=	AC019294.7
ENSG00000187812	=	AC019294.7
ENSG00000214677	=	AC019294.7
ENSG00000206793	=	AC019322.8
ENSG00000196102	=	AC019322.8
ENSG00000200514	=	AC019322.8
ENSG00000210123	=	AC019322.8
ENSG00000221723	=	AC019322.8
ENSG00000219847	=	AC019349.4
ENSG00000211197	=	AC020549.4
ENSG00000208162	=	AC020550.4
ENSG00000206730	=	AC020558.4
ENSG00000213133	=	AC020559.4
ENSG00000208167	=	AC020571.9
ENSG00000208073	=	AC020575.6
ENSG00000210088	=	AC020589.4
ENSG00000199692	=	AC020591.7
ENSG00000109182	=	AC020593.1
ENSG00000210425	=	AC020593.6
ENSG00000201705	=	AC020593.6
ENSG00000211124	=	AC020594.6
ENSG00000197819	=	AC020595.7
ENSG00000201425	=	AC020596.8
ENSG00000208308	=	AC020602.6
ENSG00000203445	=	AC020604.9
ENSG00000202334	=	AC020606.7
ENSG00000199237	=	AC020612.40
ENSG00000213680	=	AC020629.6
ENSG00000209911	=	AC020629.6
ENSG00000209914	=	AC020629.6
ENSG00000213264	=	AC020633.3
ENSG00000207002	=	AC020634.16
ENSG00000210060	=	AC020642.7
ENSG00000214304	=	AC020647.9
ENSG00000174171	=	AC020659.5
ENSG00000200293	=	AC020659.5
ENSG00000140632	=	AC020663.7
ENSG00000207150	=	AC020687.6
ENSG00000205100	=	AC020698.4
ENSG00000208890	=	AC020704.5
ENSG00000205682	=	AC020741.4
ENSG00000164500	=	AC020743.7
ENSG00000214353	=	AC020763.6
ENSG00000177242	=	AC020763.6
ENSG00000132613	=	AC020763.6
ENSG00000200151	=	AC020783.8
ENSG00000174715	=	AC020890.22
ENSG00000188573	=	AC020894.5
ENSG00000152409	=	AC020898.6
ENSG00000213757	=	AC020898.6
ENSG00000206744	=	AC020899.6
ENSG00000214858	=	AC020901.8
ENSG00000203403	=	AC020907.6
ENSG00000203404	=	AC020907.6
ENSG00000179066	=	AC020907.6
ENSG00000131351	=	AC020908.7
ENSG00000221115	=	AC020910.7
ENSG00000203435	=	AC020911.9
ENSG00000213013	=	AC020915.6
ENSG00000221627	=	AC020916.8
ENSG00000132017	=	AC020916.8
ENSG00000205463	=	AC020916.8
ENSG00000209747	=	AC020917.4
ENSG00000219228	=	AC020917.4
ENSG00000180043	=	AC020922.9
ENSG00000180061	=	AC020922.9
ENSG00000205449	=	AC020923.9
ENSG00000196761	=	AC020928.7
ENSG00000167798	=	AC020931.6
ENSG00000130813	=	AC020931.6
ENSG00000209645	=	AC020931.6
ENSG00000211116	=	AC020936.5
ENSG00000214890	=	AC020937.6
ENSG00000209620	=	AC020954.8
ENSG00000213049	=	AC020956.8
ENSG00000210531	=	AC020978.10
ENSG00000210534	=	AC020978.10
ENSG00000198669	=	AC020987.8
ENSG00000213912	=	AC021016.5
ENSG00000179921	=	AC021016.5
ENSG00000212106	=	AC021016.5
ENSG00000204158	=	AC021016.5
ENSG00000217579	=	AC021021.1
ENSG00000200728	=	AC021037.6
ENSG00000209126	=	AC021052.33
ENSG00000177406	=	AC021054.28
ENSG00000174995	=	AC021059.25
ENSG00000201031	=	AC021059.25
ENSG00000201922	=	AC021064.20
ENSG00000135477	=	AC021066.37
ENSG00000221135	=	AC021078.5
ENSG00000214490	=	AC021078.5
ENSG00000185028	=	AC021087.5
ENSG00000169340	=	AC021089.4
ENSG00000033100	=	AC021097.5
ENSG00000199530	=	AC021105.13
ENSG00000203460	=	AC021105.13
ENSG00000215241	=	AC021106.6
ENSG00000220490	=	AC021107.2
ENSG00000220968	=	AC021107.3
ENSG00000184991	=	AC021107.3
ENSG00000220144	=	AC021107.4
ENSG00000220714	=	AC021107.5
ENSG00000198277	=	AC021146.7
ENSG00000205660	=	AC021146.7
ENSG00000180735	=	AC021148.8
ENSG00000212356	=	AC021148.8
ENSG00000201818	=	AC021151.8
ENSG00000197918	=	AC021171.6
ENSG00000109321	=	AC021180.6
ENSG00000163121	=	AC021188.6
ENSG00000201633	=	AC021192.7
ENSG00000206782	=	AC021203.5
ENSG00000204876	=	AC021218.2
ENSG00000215492	=	AC021224.7
ENSG00000214149	=	AC021231.8
ENSG00000210958	=	AC021236.10
ENSG00000208600	=	AC021305.9
ENSG00000214815	=	AC021305.9
ENSG00000211422	=	AC021311.8
ENSG00000213474	=	AC021317.19
ENSG00000174093	=	AC021317.19
ENSG00000207212	=	AC021317.19
ENSG00000200493	=	AC021317.19
ENSG00000200677	=	AC021422.25
ENSG00000166408	=	AC021427.10
ENSG00000176716	=	AC021427.10
ENSG00000209028	=	AC021443.27
ENSG00000209764	=	AC021443.27
ENSG00000200090	=	AC021443.27
ENSG00000210873	=	AC021451.8
ENSG00000210883	=	AC021451.8
ENSG00000210898	=	AC021451.8
ENSG00000210859	=	AC021451.8
ENSG00000210908	=	AC021451.8
ENSG00000212472	=	AC021451.8
ENSG00000209163	=	AC021483.11
ENSG00000167281	=	AC021534.1
ENSG00000202250	=	AC021538.8
ENSG00000207240	=	AC021549.9
ENSG00000213003	=	AC021558.10
ENSG00000207036	=	AC021558.10
ENSG00000212414	=	AC021590.10
ENSG00000204282	=	AC021593.15
ENSG00000199581	=	AC021593.15
ENSG00000187997	=	AC021593.15
ENSG00000220972	=	AC021607.1
ENSG00000202534	=	AC021646.35
ENSG00000207365	=	AC021646.35
ENSG00000208651	=	AC021654.25
ENSG00000206776	=	AC021733.12
ENSG00000213690	=	AC021733.12
ENSG00000210061	=	AC021735.8
ENSG00000201815	=	AC021736.9
ENSG00000209673	=	AC021749.6
ENSG00000221804	=	AC021749.6
ENSG00000209665	=	AC021749.6
ENSG00000210437	=	AC021755.9
ENSG00000210430	=	AC021755.9
ENSG00000210440	=	AC021755.9
ENSG00000206058	=	AC021755.9
ENSG00000215958	=	AC021818.9
ENSG00000207091	=	AC021822.21
ENSG00000211417	=	AC021842.7
ENSG00000213120	=	AC021851.5
ENSG00000215240	=	AC021860.6
ENSG00000196680	=	AC021860.6
ENSG00000206889	=	AC021867.19
ENSG00000212264	=	AC021876.5
ENSG00000209455	=	AC021914.7
ENSG00000209458	=	AC021914.7
ENSG00000207007	=	AC021989.8
ENSG00000210808	=	AC021989.8
ENSG00000210811	=	AC021989.8
ENSG00000186162	=	AC022007.5
ENSG00000180385	=	AC022007.5
ENSG00000206567	=	AC022007.5
ENSG00000211249	=	AC022015.6
ENSG00000213478	=	AC022016.7
ENSG00000210613	=	AC022016.7
ENSG00000209615	=	AC022021.10
ENSG00000209609	=	AC022021.10
ENSG00000213610	=	AC022022.10
ENSG00000211087	=	AC022023.7
ENSG00000221124	=	AC022024.7
ENSG00000200079	=	AC022024.7
ENSG00000214629	=	AC022026.7
ENSG00000210011	=	AC022027.7
ENSG00000210532	=	AC022028.7
ENSG00000205311	=	AC022034.7
ENSG00000206746	=	AC022046.11
ENSG00000210478	=	AC022046.11
ENSG00000207160	=	AC022069.6
ENSG00000201228	=	AC022080.37
ENSG00000184536	=	AC022080.37
ENSG00000207498	=	AC022087.8
ENSG00000208373	=	AC022096.7
ENSG00000188181	=	AC022098.9
ENSG00000188032	=	AC022098.9
ENSG00000141854	=	AC022098.9
ENSG00000187867	=	AC022098.9
ENSG00000183111	=	AC022100.7
ENSG00000221043	=	AC022100.7
ENSG00000208646	=	AC022100.7
ENSG00000208644	=	AC022100.7
ENSG00000197462	=	AC022101.4
ENSG00000197083	=	AC022106.5
ENSG00000209164	=	AC022108.4
ENSG00000201370	=	AC022113.6
ENSG00000208997	=	AC022116.5
ENSG00000221002	=	AC022120.7
ENSG00000200351	=	AC022121.6
ENSG00000211353	=	AC022121.6
ENSG00000183022	=	AC022137.6
ENSG00000213793	=	AC022137.6
ENSG00000205209	=	AC022143.7
ENSG00000207296	=	AC022144.8
ENSG00000205076	=	AC022144.8
ENSG00000196686	=	AC022145.8
ENSG00000209966	=	AC022148.6
ENSG00000209969	=	AC022148.6
ENSG00000209962	=	AC022148.6
ENSG00000209958	=	AC022148.6
ENSG00000209980	=	AC022148.6
ENSG00000180458	=	AC022148.6
ENSG00000209241	=	AC022148.6
ENSG00000175885	=	AC022150.6
ENSG00000196390	=	AC022150.6
ENSG00000215079	=	AC022167.7
ENSG00000205363	=	AC022188.13
ENSG00000213643	=	AC022202.12
ENSG00000213399	=	AC022210.8
ENSG00000211322	=	AC022211.5
ENSG00000218884	=	AC022211.5
ENSG00000213386	=	AC022217.5
ENSG00000206741	=	AC022217.5
ENSG00000206228	=	AC022260.6
ENSG00000210583	=	AC022267.8
ENSG00000200061	=	AC022291.27
ENSG00000214301	=	AC022296.34
ENSG00000201827	=	AC022296.34
ENSG00000208917	=	AC022296.34
ENSG00000211179	=	AC022317.8
ENSG00000209586	=	AC022335.8
ENSG00000209624	=	AC022367.34
ENSG00000214033	=	AC022382.4
ENSG00000206570	=	AC022382.4
ENSG00000212953	=	AC022387.8
ENSG00000122872	=	AC022390.9
ENSG00000200789	=	AC022394.7
ENSG00000214578	=	AC022394.7
ENSG00000214633	=	AC022400.9
ENSG00000210476	=	AC022405.5
ENSG00000210487	=	AC022408.6
ENSG00000214302	=	AC022413.4
ENSG00000208346	=	AC022413.4
ENSG00000199444	=	AC022415.5
ENSG00000209682	=	AC022415.5
ENSG00000212576	=	AC022415.5
ENSG00000214189	=	AC022415.5
ENSG00000209689	=	AC022415.5
ENSG00000209113	=	AC022415.5
ENSG00000199765	=	AC022417.5
ENSG00000201016	=	AC022418.5
ENSG00000209866	=	AC022424.6
ENSG00000216408	=	AC022431.1
ENSG00000214091	=	AC022443.5
ENSG00000214750	=	AC022449.5
ENSG00000215243	=	AC022463.5
ENSG00000145268	=	AC022483.7
ENSG00000206957	=	AC022483.7
ENSG00000218129	=	AC022486.10
ENSG00000216574	=	AC022486.2
ENSG00000219624	=	AC022486.3
ENSG00000220597	=	AC022486.4
ENSG00000217649	=	AC022486.8
ENSG00000219779	=	AC022486.9
ENSG00000208787	=	AC022495.17
ENSG00000213132	=	AC022498.18
ENSG00000210255	=	AC022532.13
ENSG00000213576	=	AC022532.13
ENSG00000207124	=	AC022535.6
ENSG00000203279	=	AC022542.5
ENSG00000210340	=	AC022559.12
ENSG00000218264	=	AC022596.4
ENSG00000216962	=	AC022596.6
ENSG00000205310	=	AC022596.7
ENSG00000128422	=	AC022596.9
ENSG00000205312	=	AC022596.9
ENSG00000209259	=	AC022598.10
ENSG00000212769	=	AC022613.13
ENSG00000201329	=	AC022616.9
ENSG00000200835	=	AC022616.9
ENSG00000201724	=	AC022692.11
ENSG00000214397	=	AC022692.11
ENSG00000215457	=	AC022701.6
ENSG00000208876	=	AC022710.10
ENSG00000210349	=	AC022716.13
ENSG00000202159	=	AC022724.8
ENSG00000141650	=	AC022724.8
ENSG00000211369	=	AC022731.4
ENSG00000211367	=	AC022731.4
ENSG00000183324	=	AC022735.10
ENSG00000180909	=	AC022762.8
ENSG00000175486	=	AC022762.8
ENSG00000207415	=	AC022784.7
ENSG00000209715	=	AC022795.9
ENSG00000211395	=	AC022826.12
ENSG00000210547	=	AC022850.7
ENSG00000200246	=	AC022850.7
ENSG00000211231	=	AC022861.4
ENSG00000221660	=	AC022861.4
ENSG00000211226	=	AC022861.4
ENSG00000211238	=	AC022861.4
ENSG00000211236	=	AC022861.4
ENSG00000211224	=	AC022861.4
ENSG00000211241	=	AC022861.4
ENSG00000215034	=	AC022868.10
ENSG00000202220	=	AC022868.10
ENSG00000214713	=	AC022872.4
ENSG00000211414	=	AC022872.4
ENSG00000209469	=	AC022878.8
ENSG00000181723	=	AC022882.5
ENSG00000213604	=	AC022882.5
ENSG00000214878	=	AC022882.5
ENSG00000211387	=	AC022893.6
ENSG00000164764	=	AC022893.6
ENSG00000203417	=	AC022893.6
ENSG00000209946	=	AC022910.9
ENSG00000210369	=	AC022916.11
ENSG00000200075	=	AC022973.5
ENSG00000198683	=	AC022973.5
ENSG00000131871	=	AC023024.6
ENSG00000214282	=	AC023049.14
ENSG00000188375	=	AC023050.36
ENSG00000209108	=	AC023050.36
ENSG00000198592	=	AC023055.40
ENSG00000214370	=	AC023055.40
ENSG00000182796	=	AC023055.40
ENSG00000207339	=	AC023055.40
ENSG00000182565	=	AC023080.6
ENSG00000184789	=	AC023080.6
ENSG00000213697	=	AC023085.7
ENSG00000211568	=	AC023085.7
ENSG00000203600	=	AC023090.12
ENSG00000185672	=	AC023105.7
ENSG00000200847	=	AC023105.7
ENSG00000210165	=	AC023135.6
ENSG00000200829	=	AC023137.5
ENSG00000205678	=	AC023156.5
ENSG00000139160	=	AC023157.38
ENSG00000221353	=	AC023158.28
ENSG00000187738	=	AC023161.24
ENSG00000210963	=	AC023161.24
ENSG00000213249	=	AC023161.24
ENSG00000208944	=	AC023162.41
ENSG00000213908	=	AC023172.1
ENSG00000207201	=	AC023202.8
ENSG00000201495	=	AC023270.7
ENSG00000202059	=	AC023271.11
ENSG00000218969	=	AC023274.1
ENSG00000220724	=	AC023274.2
ENSG00000215538	=	AC023274.2
ENSG00000172342	=	AC023274.2
ENSG00000220669	=	AC023274.3
ENSG00000218791	=	AC023274.4
ENSG00000216927	=	AC023274.5
ENSG00000218401	=	AC023274.6
ENSG00000188316	=	AC023283.10
ENSG00000214701	=	AC023300.19
ENSG00000131548	=	AC023342.3
ENSG00000220156	=	AC023342.3
ENSG00000202542	=	AC023355.5
ENSG00000218054	=	AC023356.3
ENSG00000200391	=	AC023356.8
ENSG00000221320	=	AC023385.10
ENSG00000200961	=	AC023389.13
ENSG00000199893	=	AC023403.9
ENSG00000209635	=	AC023425.20
ENSG00000209639	=	AC023425.20
ENSG00000209632	=	AC023425.20
ENSG00000220571	=	AC023449.2
ENSG00000209729	=	AC023481.6
ENSG00000212376	=	AC023490.5
ENSG00000199876	=	AC023490.5
ENSG00000212253	=	AC023490.5
ENSG00000206176	=	AC023490.5
ENSG00000188424	=	AC023490.5
ENSG00000215513	=	AC023490.5
ENSG00000209328	=	AC023490.5
ENSG00000212557	=	AC023508.16
ENSG00000212652	=	AC023510.16
ENSG00000215999	=	AC023510.16
ENSG00000221413	=	AC023593.14
ENSG00000172797	=	AC023598.30
ENSG00000197065	=	AC023632.1
ENSG00000212997	=	AC023632.19
ENSG00000197416	=	AC023644.6
ENSG00000219507	=	AC023644.6
ENSG00000199690	=	AC023790.21
ENSG00000202146	=	AC023794.37
ENSG00000221384	=	AC023798.16
ENSG00000214590	=	AC023824.6
ENSG00000209036	=	AC023827.7
ENSG00000209531	=	AC023830.9
ENSG00000205832	=	AC023830.9
ENSG00000221044	=	AC023855.15
ENSG00000210661	=	AC023855.15
ENSG00000199295	=	AC023881.6
ENSG00000188014	=	AC023886.7
ENSG00000200118	=	AC023891.28
ENSG00000199536	=	AC023891.28
ENSG00000207026	=	AC023892.35
ENSG00000208905	=	AC023933.9
ENSG00000209683	=	AC023943.6
ENSG00000220925	=	AC023948.13
ENSG00000207407	=	AC023950.6
ENSG00000209843	=	AC023983.11
ENSG00000207369	=	AC023991.9
ENSG00000201794	=	AC024028.10
ENSG00000206722	=	AC024032.5
ENSG00000208960	=	AC024032.5
ENSG00000137463	=	AC024032.5
ENSG00000207384	=	AC024032.5
ENSG00000208953	=	AC024032.5
ENSG00000219181	=	AC024038.1
ENSG00000201716	=	AC024060.6
ENSG00000210932	=	AC024061.7
ENSG00000220269	=	AC024067.1
ENSG00000205906	=	AC024067.2
ENSG00000207050	=	AC024067.4
ENSG00000212132	=	AC024072.5
ENSG00000196085	=	AC024075.4
ENSG00000208424	=	AC024082.6
ENSG00000206705	=	AC024084.4
ENSG00000208482	=	AC024085.5
ENSG00000208474	=	AC024085.5
ENSG00000205830	=	AC024132.7
ENSG00000212475	=	AC024153.22
ENSG00000216355	=	AC024183.1
ENSG00000219377	=	AC024183.10
ENSG00000217216	=	AC024183.2
ENSG00000206876	=	AC024183.4
ENSG00000218571	=	AC024183.5
ENSG00000218466	=	AC024183.6
ENSG00000218179	=	AC024183.7
ENSG00000216794	=	AC024183.8
ENSG00000218517	=	AC024183.9
ENSG00000216134	=	AC024198.7
ENSG00000178660	=	AC024218.17
ENSG00000208463	=	AC024220.13
ENSG00000200032	=	AC024221.23
ENSG00000221099	=	AC024239.7
ENSG00000209156	=	AC024248.7
ENSG00000209247	=	AC024248.7
ENSG00000206930	=	AC024267.18
ENSG00000166503	=	AC024270.6
ENSG00000200872	=	AC024288.9
ENSG00000202060	=	AC024301.10
ENSG00000141560	=	AC024361.21
ENSG00000212429	=	AC024367.7
ENSG00000209154	=	AC024367.7
ENSG00000214883	=	AC024405.6
ENSG00000104059	=	AC024474.8
ENSG00000206483	=	AC024558.21
ENSG00000201968	=	AC024558.21
ENSG00000214146	=	AC024559.15
ENSG00000214360	=	AC024561.5
ENSG00000212529	=	AC024561.5
ENSG00000196350	=	AC024563.6
ENSG00000213098	=	AC024563.6
ENSG00000202092	=	AC024564.4
ENSG00000202357	=	AC024575.6
ENSG00000105520	=	AC024575.6
ENSG00000183401	=	AC024575.6
ENSG00000197213	=	AC024580.6
ENSG00000204533	=	AC024580.6
ENSG00000209269	=	AC024587.5
ENSG00000201848	=	AC024589.5
ENSG00000174886	=	AC024592.5
ENSG00000210033	=	AC024597.8
ENSG00000209603	=	AC024606.11
ENSG00000221699	=	AC024610.6
ENSG00000214422	=	AC024651.13
ENSG00000206695	=	AC024681.12
ENSG00000210828	=	AC024722.5
ENSG00000213439	=	AC024892.14
ENSG00000209558	=	AC024902.54
ENSG00000201137	=	AC024909.28
ENSG00000208873	=	AC024933.34
ENSG00000207492	=	AC024935.34
ENSG00000214639	=	AC024935.34
ENSG00000214116	=	AC024937.21
ENSG00000203630	=	AC024937.21
ENSG00000220977	=	AC024937.21
ENSG00000185485	=	AC024937.21
ENSG00000177340	=	AC024940.39
ENSG00000209694	=	AC024940.39
ENSG00000213703	=	AC024940.39
ENSG00000205065	=	AC024941.30
ENSG00000208549	=	AC024952.4
ENSG00000188691	=	AC025016.8
ENSG00000198957	=	AC025028.21
ENSG00000214966	=	AC025040.7
ENSG00000221779	=	AC025048.8
ENSG00000199895	=	AC025164.37
ENSG00000135506	=	AC025165.27
ENSG00000206749	=	AC025165.27
ENSG00000207290	=	AC025169.5
ENSG00000207333	=	AC025170.6
ENSG00000215068	=	AC025171.8
ENSG00000210618	=	AC025175.4
ENSG00000217791	=	AC025175.4
ENSG00000183359	=	AC025178.8
ENSG00000200065	=	AC025178.8
ENSG00000215163	=	AC025181.8
ENSG00000199731	=	AC025181.8
ENSG00000214104	=	AC025181.8
ENSG00000205644	=	AC025186.6
ENSG00000210989	=	AC025188.8
ENSG00000210329	=	AC025211.8
ENSG00000209893	=	AC025212.5
ENSG00000217042	=	AC025226.2
ENSG00000219164	=	AC025227.1
ENSG00000216405	=	AC025227.2
ENSG00000218178	=	AC025246.1
ENSG00000199584	=	AC025252.29
ENSG00000180632	=	AC025257.22
ENSG00000206992	=	AC025259.49
ENSG00000214214	=	AC025260.29
ENSG00000220515	=	AC025260.29
ENSG00000210938	=	AC025260.29
ENSG00000200011	=	AC025260.29
ENSG00000210571	=	AC025262.27
ENSG00000213352	=	AC025264.16
ENSG00000200296	=	AC025264.16
ENSG00000211247	=	AC025265.21
ENSG00000200176	=	AC025268.8
ENSG00000212301	=	AC025270.6
ENSG00000196589	=	AC025278.5
ENSG00000158527	=	AC025279.6
ENSG00000213275	=	AC025280.5
ENSG00000209523	=	AC025283.6
ENSG00000209526	=	AC025283.6
ENSG00000209513	=	AC025283.6
ENSG00000183649	=	AC025283.6
ENSG00000216321	=	AC025283.6
ENSG00000209508	=	AC025283.6
ENSG00000209515	=	AC025283.6
ENSG00000216131	=	AC025284.4
ENSG00000210774	=	AC025287.8
ENSG00000214325	=	AC025287.8
ENSG00000213308	=	AC025287.8
ENSG00000199753	=	AC025362.12
ENSG00000221462	=	AC025362.12
ENSG00000205066	=	AC025370.12
ENSG00000201873	=	AC025423.32
ENSG00000210449	=	AC025429.6
ENSG00000210796	=	AC025442.6
ENSG00000215147	=	AC025449.6
ENSG00000200144	=	AC025449.6
ENSG00000179326	=	AC025449.6
ENSG00000210444	=	AC025449.6
ENSG00000214108	=	AC025458.5
ENSG00000210335	=	AC025472.4
ENSG00000200806	=	AC025508.7
ENSG00000209611	=	AC025518.8
ENSG00000210940	=	AC025521.20
ENSG00000200108	=	AC025538.6
ENSG00000214980	=	AC025538.6
ENSG00000209956	=	AC025562.8
ENSG00000205412	=	AC025566.22
ENSG00000218665	=	AC025569.37
ENSG00000211529	=	AC025572.13
ENSG00000187068	=	AC025573.13
ENSG00000200678	=	AC025574.19
ENSG00000210716	=	AC025580.8
ENSG00000206666	=	AC025580.8
ENSG00000210719	=	AC025580.8
ENSG00000178193	=	AC025594.5
ENSG00000221401	=	AC025594.5
ENSG00000208546	=	AC025594.5
ENSG00000199927	=	AC025614.12
ENSG00000209856	=	AC025627.13
ENSG00000209840	=	AC025627.13
ENSG00000209820	=	AC025627.13
ENSG00000209872	=	AC025627.13
ENSG00000209117	=	AC025627.13
ENSG00000209827	=	AC025627.13
ENSG00000209861	=	AC025627.13
ENSG00000209816	=	AC025627.13
ENSG00000209823	=	AC025627.13
ENSG00000209852	=	AC025627.13
ENSG00000216447	=	AC025627.2
ENSG00000219499	=	AC025627.3
ENSG00000220143	=	AC025627.4
ENSG00000219064	=	AC025627.7
ENSG00000218838	=	AC025627.8
ENSG00000217740	=	AC025627.9
ENSG00000202310	=	AC025647.9
ENSG00000199667	=	AC025647.9
ENSG00000206769	=	AC025656.7
ENSG00000220984	=	AC025674.10
ENSG00000202265	=	AC025674.10
ENSG00000206095	=	AC025678.7
ENSG00000206734	=	AC025682.6
ENSG00000218050	=	AC025731.1
ENSG00000210363	=	AC025731.12
ENSG00000210344	=	AC025731.12
ENSG00000210374	=	AC025731.12
ENSG00000210350	=	AC025731.12
ENSG00000210372	=	AC025731.12
ENSG00000210355	=	AC025731.12
ENSG00000217062	=	AC025731.2
ENSG00000220306	=	AC025731.3
ENSG00000219552	=	AC025731.4
ENSG00000219636	=	AC025731.5
ENSG00000220173	=	AC025731.6
ENSG00000205245	=	AC025731.7
ENSG00000217981	=	AC025735.1
ENSG00000219287	=	AC025735.2
ENSG00000220564	=	AC025735.3
ENSG00000221300	=	AC025750.10
ENSG00000218723	=	AC025750.5
ENSG00000198696	=	AC025750.6
ENSG00000217380	=	AC025750.7
ENSG00000199771	=	AC025810.5
ENSG00000217871	=	AC025819.1
ENSG00000216443	=	AC025819.2
ENSG00000219805	=	AC025819.3
ENSG00000219070	=	AC025861.3
ENSG00000207361	=	AC025871.8
ENSG00000189039	=	AC025884.28
ENSG00000174057	=	AC025917.8
ENSG00000128989	=	AC025917.8
ENSG00000211068	=	AC025918.7
ENSG00000211283	=	AC026029.8
ENSG00000183185	=	AC026100.19
ENSG00000206790	=	AC026110.42
ENSG00000202034	=	AC026115.27
ENSG00000184100	=	AC026118.17
ENSG00000170426	=	AC026120.33
ENSG00000200199	=	AC026130.15
ENSG00000189051	=	AC026130.15
ENSG00000221358	=	AC026150.7
ENSG00000215312	=	AC026150.7
ENSG00000221593	=	AC026150.7
ENSG00000206138	=	AC026150.7
ENSG00000207430	=	AC026150.7
ENSG00000209116	=	AC026150.7
ENSG00000210159	=	AC026150.7
ENSG00000209806	=	AC026170.5
ENSG00000209739	=	AC026191.4
ENSG00000214041	=	AC026191.4
ENSG00000209727	=	AC026202.7
ENSG00000209957	=	AC026223.11
ENSG00000207068	=	AC026225.5
ENSG00000213170	=	AC026226.9
ENSG00000210597	=	AC026230.5
ENSG00000210917	=	AC026241.7
ENSG00000210912	=	AC026241.7
ENSG00000215179	=	AC026241.7
ENSG00000133789	=	AC026250.16
ENSG00000201087	=	AC026250.16
ENSG00000213664	=	AC026254.9
ENSG00000218172	=	AC026271.3
ENSG00000217788	=	AC026271.6
ENSG00000174977	=	AC026271.6
ENSG00000213688	=	AC026271.6
ENSG00000211191	=	AC026281.10
ENSG00000220454	=	AC026283.2
ENSG00000212878	=	AC026283.2
ENSG00000215734	=	AC026283.2
ENSG00000220474	=	AC026283.2
ENSG00000215725	=	AC026283.2
ENSG00000215744	=	AC026283.2
ENSG00000215737	=	AC026283.2
ENSG00000220023	=	AC026283.2
ENSG00000219860	=	AC026283.2
ENSG00000207331	=	AC026303.25
ENSG00000211188	=	AC026305.20
ENSG00000211186	=	AC026305.20
ENSG00000211183	=	AC026305.20
ENSG00000213736	=	AC026310.24
ENSG00000213174	=	AC026316.16
ENSG00000216020	=	AC026320.25
ENSG00000208471	=	AC026325.17
ENSG00000201217	=	AC026347.17
ENSG00000200288	=	AC026355.13
ENSG00000203635	=	AC026355.13
ENSG00000221280	=	AC026366.20
ENSG00000206114	=	AC026369.21
ENSG00000210849	=	AC026406.5
ENSG00000206819	=	AC026407.4
ENSG00000209071	=	AC026410.5
ENSG00000206774	=	AC026410.5
ENSG00000174398	=	AC026410.5
ENSG00000184188	=	AC026410.5
ENSG00000220157	=	AC026410.5
ENSG00000188002	=	AC026412.4
ENSG00000202105	=	AC026422.5
ENSG00000202173	=	AC026424.5
ENSG00000211127	=	AC026440.4
ENSG00000196330	=	AC026448.5
ENSG00000210468	=	AC026448.5
ENSG00000200911	=	AC026457.8
ENSG00000153446	=	AC026458.8
ENSG00000196527	=	AC026461.11
ENSG00000212318	=	AC026461.11
ENSG00000205361	=	AC026461.11
ENSG00000205360	=	AC026461.11
ENSG00000213518	=	AC026462.5
ENSG00000203418	=	AC026462.5
ENSG00000210644	=	AC026464.7
ENSG00000210643	=	AC026464.7
ENSG00000157322	=	AC026468.4
ENSG00000155372	=	AC026470.6
ENSG00000176723	=	AC026471.6
ENSG00000213940	=	AC026477.3
ENSG00000180229	=	AC026495.13
ENSG00000200216	=	AC026583.10
ENSG00000212170	=	AC026624.8
ENSG00000199357	=	AC026634.11
ENSG00000209506	=	AC026639.6
ENSG00000208337	=	AC026671.18
ENSG00000208453	=	AC026689.6
ENSG00000205462	=	AC026698.6
ENSG00000184184	=	AC026700.5
ENSG00000215953	=	AC026700.5
ENSG00000221195	=	AC026711.6
ENSG00000164327	=	AC026713.5
ENSG00000214857	=	AC026726.7
ENSG00000199889	=	AC026732.5
ENSG00000215247	=	AC026740.6
ENSG00000206077	=	AC026740.6
ENSG00000215149	=	AC026741.6
ENSG00000212215	=	AC026746.6
ENSG00000203587	=	AC026748.7
ENSG00000215245	=	AC026748.7
ENSG00000208935	=	AC026764.26
ENSG00000208933	=	AC026764.26
ENSG00000208931	=	AC026764.26
ENSG00000209253	=	AC026765.22
ENSG00000210980	=	AC026774.7
ENSG00000221810	=	AC026781.5
ENSG00000200600	=	AC026784.5
ENSG00000210122	=	AC026784.5
ENSG00000201715	=	AC026785.4
ENSG00000185296	=	AC026785.4
ENSG00000214029	=	AC026786.5
ENSG00000209068	=	AC026790.5
ENSG00000215196	=	AC026790.5
ENSG00000206814	=	AC026790.5
ENSG00000221568	=	AC026797.3
ENSG00000213950	=	AC026798.5
ENSG00000200136	=	AC026801.7
ENSG00000210385	=	AC026801.7
ENSG00000205838	=	AC026801.7
ENSG00000206758	=	AC026803.7
ENSG00000210019	=	AC026807.4
ENSG00000213527	=	AC026826.7
ENSG00000206699	=	AC026827.6
ENSG00000212574	=	AC026843.9
ENSG00000212104	=	AC026877.15
ENSG00000202276	=	AC026894.7
ENSG00000209434	=	AC026894.7
ENSG00000210133	=	AC026898.8
ENSG00000215620	=	AC026900.3
ENSG00000210974	=	AC026904.7
ENSG00000215041	=	AC026954.14
ENSG00000219511	=	AC026954.6
ENSG00000209038	=	AC026992.12
ENSG00000221376	=	AC026992.12
ENSG00000208872	=	AC027020.12
ENSG00000200095	=	AC027020.12
ENSG00000213708	=	AC027031.5
ENSG00000214978	=	AC027045.21
ENSG00000209025	=	AC027097.10
ENSG00000210338	=	AC027097.10
ENSG00000206926	=	AC027125.5
ENSG00000209870	=	AC027129.6
ENSG00000206092	=	AC027139.5
ENSG00000207306	=	AC027152.11
ENSG00000212420	=	AC027176.22
ENSG00000214445	=	AC027176.22
ENSG00000211302	=	AC027220.9
ENSG00000188266	=	AC027228.16
ENSG00000207395	=	AC027237.8
ENSG00000211370	=	AC027237.8
ENSG00000207119	=	AC027237.8
ENSG00000221644	=	AC027238.5
ENSG00000211031	=	AC027250.8
ENSG00000211029	=	AC027250.8
ENSG00000199212	=	AC027250.8
ENSG00000209292	=	AC027259.8
ENSG00000186261	=	AC027277.5
ENSG00000221725	=	AC027281.10
ENSG00000209021	=	AC027281.10
ENSG00000196534	=	AC027287.21
ENSG00000210752	=	AC027288.26
ENSG00000206914	=	AC027290.31
ENSG00000185988	=	AC027307.5
ENSG00000119559	=	AC027307.5
ENSG00000197823	=	AC027309.3
ENSG00000214357	=	AC027309.3
ENSG00000221535	=	AC027319.5
ENSG00000201368	=	AC027347.5
ENSG00000220948	=	AC027369.8
ENSG00000205044	=	AC027369.8
ENSG00000214907	=	AC027369.8
ENSG00000212994	=	AC027373.11
ENSG00000208665	=	AC027419.11
ENSG00000209762	=	AC027449.6
ENSG00000208853	=	AC027559.17
ENSG00000212975	=	AC027612.6
ENSG00000219041	=	AC027612.6
ENSG00000188063	=	AC027612.6
ENSG00000162685	=	AC027612.6
ENSG00000203446	=	AC027644.9
ENSG00000210536	=	AC027667.20
ENSG00000214989	=	AC027674.10
ENSG00000200980	=	AC027687.7
ENSG00000203321	=	AC027694.8
ENSG00000210793	=	AC027702.18
ENSG00000207101	=	AC027702.18
ENSG00000215067	=	AC027763.2
ENSG00000201856	=	AC027779.10
ENSG00000204584	=	AC027801.10
ENSG00000221484	=	AC027807.6
ENSG00000201283	=	AC027821.15
ENSG00000182015	=	AC032011.15
ENSG00000206975	=	AC032027.7
ENSG00000197334	=	AC032027.7
ENSG00000205899	=	AC032044.28
ENSG00000209456	=	AC032044.28
ENSG00000205319	=	AC034102.32
ENSG00000210136	=	AC034111.6
ENSG00000213687	=	AC034139.7
ENSG00000163749	=	AC034139.7
ENSG00000212368	=	AC034139.7
ENSG00000189157	=	AC034139.7
ENSG00000216036	=	AC034154.6
ENSG00000199815	=	AC034186.5
ENSG00000215160	=	AC034187.6
ENSG00000134075	=	AC034193.5
ENSG00000201182	=	AC034193.5
ENSG00000209770	=	AC034193.5
ENSG00000209774	=	AC034193.5
ENSG00000207496	=	AC034198.7
ENSG00000198424	=	AC034199.6
ENSG00000204766	=	AC034199.6
ENSG00000200227	=	AC034205.4
ENSG00000200555	=	AC034213.5
ENSG00000196303	=	AC034220.5
ENSG00000205765	=	AC034222.5
ENSG00000150756	=	AC034229.4
ENSG00000196193	=	AC034229.4
ENSG00000172901	=	AC034236.1
ENSG00000221778	=	AC034236.5
ENSG00000220996	=	AC034236.5
ENSG00000207229	=	AC034238.4
ENSG00000207293	=	AC034244.6
ENSG00000207452	=	AC035142.4
ENSG00000211175	=	AC035142.4
ENSG00000201869	=	AC035143.5
ENSG00000210763	=	AC035143.5
ENSG00000213763	=	AC035147.4
ENSG00000181837	=	AC036111.7
ENSG00000186124	=	AC036111.7
ENSG00000210028	=	AC036125.7
ENSG00000207517	=	AC036125.7
ENSG00000214318	=	AC036176.8
ENSG00000216205	=	AC036178.11
ENSG00000200538	=	AC036222.23
ENSG00000206805	=	AC036222.23
ENSG00000197588	=	AC037199.2
ENSG00000176562	=	AC037450.6
ENSG00000208512	=	AC037453.8
ENSG00000184125	=	AC037473.7
ENSG00000213228	=	AC037475.9
ENSG00000204888	=	AC037482.14
ENSG00000215773	=	AC037482.14
ENSG00000204879	=	AC037482.14
ENSG00000212906	=	AC037482.14
ENSG00000212908	=	AC037482.14
ENSG00000212905	=	AC037482.14
ENSG00000186852	=	AC037482.14
ENSG00000212902	=	AC037482.14
ENSG00000182546	=	AC037482.14
ENSG00000215772	=	AC037482.14
ENSG00000212900	=	AC037482.14
ENSG00000204887	=	AC037482.14
ENSG00000212901	=	AC037482.14
ENSG00000212904	=	AC037482.14
ENSG00000212899	=	AC037482.14
ENSG00000204399	=	AC037487.12
ENSG00000214174	=	AC037487.12
ENSG00000210981	=	AC039057.8
ENSG00000166466	=	AC039057.8
ENSG00000210983	=	AC039057.8
ENSG00000221526	=	AC040162.5
ENSG00000199350	=	AC040169.7
ENSG00000199949	=	AC040170.9
ENSG00000200062	=	AC040171.4
ENSG00000201075	=	AC040173.5
ENSG00000214762	=	AC040970.7
ENSG00000210500	=	AC040975.8
ENSG00000210509	=	AC040975.8
ENSG00000141498	=	AC040977.10
ENSG00000214143	=	AC040980.1
ENSG00000210447	=	AC041005.20
ENSG00000210964	=	AC041040.6
ENSG00000213609	=	AC044782.6
ENSG00000213862	=	AC044787.6
ENSG00000210700	=	AC044792.6
ENSG00000210699	=	AC044792.6
ENSG00000210698	=	AC044792.6
ENSG00000210838	=	AC044797.5
ENSG00000177461	=	AC044802.6
ENSG00000172840	=	AC044802.7
ENSG00000209423	=	AC044810.7
ENSG00000209698	=	AC044839.16
ENSG00000205106	=	AC044839.16
ENSG00000213502	=	AC044860.11
ENSG00000186702	=	AC044860.11
ENSG00000188388	=	AC044860.11
ENSG00000209012	=	AC044860.11
ENSG00000221266	=	AC044860.11
ENSG00000187711	=	AC044860.11
ENSG00000212604	=	AC044913.7
ENSG00000216119	=	AC046130.25
ENSG00000201624	=	AC046130.25
ENSG00000202187	=	AC046131.35
ENSG00000208855	=	AC046134.8
ENSG00000214280	=	AC046134.8
ENSG00000201600	=	AC046134.8
ENSG00000213384	=	AC046136.12
ENSG00000221718	=	AC046143.20
ENSG00000208322	=	AC046143.20
ENSG00000206719	=	AC046174.6
ENSG00000211063	=	AC046176.13
ENSG00000211061	=	AC046176.13
ENSG00000221655	=	AC046176.13
ENSG00000181732	=	AC046176.13
ENSG00000125695	=	AC046185.14
ENSG00000210503	=	AC048341.22
ENSG00000216184	=	AC048346.13
ENSG00000209178	=	AC048348.25
ENSG00000221728	=	AC048351.18
ENSG00000207370	=	AC048351.18
ENSG00000220285	=	AC048382.4
ENSG00000186322	=	AC048382.7
ENSG00000189136	=	AC048382.7
ENSG00000173896	=	AC051619.7
ENSG00000221090	=	AC051619.7
ENSG00000201825	=	AC051635.7
ENSG00000215474	=	AC051635.7
ENSG00000215298	=	AC051642.5
ENSG00000205751	=	AC051649.21
ENSG00000130600	=	AC051649.21
ENSG00000184682	=	AC051649.21
ENSG00000218994	=	AC051663.1
ENSG00000215601	=	AC051663.9
ENSG00000201455	=	AC053481.13
ENSG00000219903	=	AC053503.2
ENSG00000210847	=	AC053527.8
ENSG00000221639	=	AC053527.8
ENSG00000218620	=	AC053545.4
ENSG00000200974	=	AC055120.5
ENSG00000186329	=	AC055714.11
ENSG00000214467	=	AC055715.13
ENSG00000214466	=	AC055716.24
ENSG00000214039	=	AC055717.36
ENSG00000212549	=	AC055720.17
ENSG00000202181	=	AC055725.22
ENSG00000201441	=	AC055725.22
ENSG00000206892	=	AC055725.22
ENSG00000212781	=	AC055733.16
ENSG00000199284	=	AC055733.16
ENSG00000209204	=	AC055740.17
ENSG00000199327	=	AC055752.17
ENSG00000208653	=	AC055761.11
ENSG00000133030	=	AC055811.2
ENSG00000209051	=	AC055811.20
ENSG00000179598	=	AC055811.3
ENSG00000204458	=	AC055811.5
ENSG00000215964	=	AC055813.9
ENSG00000201887	=	AC055839.9
ENSG00000170233	=	AC055839.9
ENSG00000211325	=	AC055855.9
ENSG00000212299	=	AC055855.9
ENSG00000200021	=	AC055863.16
ENSG00000200127	=	AC055866.19
ENSG00000200510	=	AC055866.19
ENSG00000212149	=	AC055866.19
ENSG00000210101	=	AC055869.13
ENSG00000210125	=	AC055869.13
ENSG00000210108	=	AC055869.13
ENSG00000215948	=	AC055873.8
ENSG00000215296	=	AC055874.8
ENSG00000182650	=	AC055876.1
ENSG00000206149	=	AC055876.16
ENSG00000188626	=	AC055876.16
ENSG00000210026	=	AC055876.16
ENSG00000221117	=	AC055876.16
ENSG00000210492	=	AC058822.6
ENSG00000209236	=	AC060225.12
ENSG00000221298	=	AC060764.13
ENSG00000186690	=	AC060773.10
ENSG00000213873	=	AC060775.5
ENSG00000202361	=	AC060798.10
ENSG00000201279	=	AC060812.15
ENSG00000200201	=	AC060812.15
ENSG00000182048	=	AC060812.15
ENSG00000209396	=	AC060812.15
ENSG00000219029	=	AC060812.7
ENSG00000200790	=	AC060814.11
ENSG00000197320	=	AC060834.8
ENSG00000145198	=	AC061705.16
ENSG00000214162	=	AC061705.16
ENSG00000199488	=	AC061708.17
ENSG00000203482	=	AC061975.6
ENSG00000182737	=	AC061975.6
ENSG00000203480	=	AC061975.6
ENSG00000203477	=	AC061975.6
ENSG00000207844	=	AC061975.6
ENSG00000203478	=	AC061975.6
ENSG00000203479	=	AC061975.6
ENSG00000211430	=	AC061992.11
ENSG00000200063	=	AC061992.11
ENSG00000145063	=	AC062028.6
ENSG00000208809	=	AC062037.5
ENSG00000202382	=	AC062037.5
ENSG00000213364	=	AC063920.19
ENSG00000213660	=	AC063924.17
ENSG00000211412	=	AC063927.15
ENSG00000211411	=	AC063927.15
ENSG00000211423	=	AC063927.15
ENSG00000211418	=	AC063927.15
ENSG00000211404	=	AC063927.15
ENSG00000211420	=	AC063927.15
ENSG00000211408	=	AC063927.15
ENSG00000211402	=	AC063927.15
ENSG00000211415	=	AC063927.15
ENSG00000209190	=	AC063943.23
ENSG00000184111	=	AC063943.23
ENSG00000220989	=	AC063944.25
ENSG00000211214	=	AC063950.37
ENSG00000209095	=	AC063950.37
ENSG00000201168	=	AC063950.37
ENSG00000211206	=	AC063950.37
ENSG00000211187	=	AC063950.37
ENSG00000210400	=	AC063962.11
ENSG00000200891	=	AC063965.8
ENSG00000216782	=	AC063976.1
ENSG00000218673	=	AC063976.2
ENSG00000214459	=	AC063976.7
ENSG00000179213	=	AC063977.6
ENSG00000186806	=	AC063977.6
ENSG00000142549	=	AC063977.6
ENSG00000206770	=	AC063979.4
ENSG00000175333	=	AC064799.6
ENSG00000215596	=	AC064829.6
ENSG00000213107	=	AC064834.5
ENSG00000202206	=	AC064834.5
ENSG00000055044	=	AC064836.1
ENSG00000208135	=	AC064836.7
ENSG00000212534	=	AC064836.7
ENSG00000208139	=	AC064836.7
ENSG00000208137	=	AC064836.7
ENSG00000208138	=	AC064836.7
ENSG00000212309	=	AC064836.7
ENSG00000208190	=	AC064837.6
ENSG00000208221	=	AC064843.5
ENSG00000188668	=	AC064843.5
ENSG00000217643	=	AC064847.2
ENSG00000187536	=	AC064847.3
ENSG00000217718	=	AC064847.4
ENSG00000219980	=	AC064850.4
ENSG00000213848	=	AC064852.4
ENSG00000213055	=	AC064852.4
ENSG00000208046	=	AC064852.4
ENSG00000042304	=	AC064853.6
ENSG00000208217	=	AC064863.5
ENSG00000214064	=	AC064865.6
ENSG00000218271	=	AC064868.1
ENSG00000202141	=	AC064871.6
ENSG00000221498	=	AC064871.6
ENSG00000203319	=	AC064871.6
ENSG00000214429	=	AC064872.3
ENSG00000213835	=	AC064874.4
ENSG00000206641	=	AC066611.6
ENSG00000211040	=	AC066616.7
ENSG00000211035	=	AC066616.7
ENSG00000209083	=	AC066616.7
ENSG00000211043	=	AC066616.7
ENSG00000211032	=	AC066616.7
ENSG00000218430	=	AC066692.3
ENSG00000210886	=	AC066692.3
ENSG00000210870	=	AC066692.3
ENSG00000219225	=	AC066692.4
ENSG00000218855	=	AC066692.5
ENSG00000212489	=	AC067718.20
ENSG00000208661	=	AC067721.22
ENSG00000221272	=	AC067742.7
ENSG00000210573	=	AC067750.5
ENSG00000201059	=	AC067794.5
ENSG00000215051	=	AC067796.11
ENSG00000214448	=	AC067805.9
ENSG00000108785	=	AC067852.23
ENSG00000207252	=	AC067902.6
ENSG00000215288	=	AC067904.14
ENSG00000221399	=	AC067930.7
ENSG00000208449	=	AC067930.7
ENSG00000203442	=	AC067941.7
ENSG00000203443	=	AC067941.7
ENSG00000213632	=	AC067942.6
ENSG00000198594	=	AC067942.6
ENSG00000214988	=	AC067942.6
ENSG00000221027	=	AC068020.7
ENSG00000173295	=	AC068020.7
ENSG00000164845	=	AC068020.7
ENSG00000210121	=	AC068025.12
ENSG00000208065	=	AC068035.4
ENSG00000208066	=	AC068035.4
ENSG00000219751	=	AC068044.1
ENSG00000200028	=	AC068048.6
ENSG00000213557	=	AC068050.6
ENSG00000208171	=	AC068056.7
ENSG00000207249	=	AC068057.5
ENSG00000213301	=	AC068057.5
ENSG00000221437	=	AC068058.12
ENSG00000216022	=	AC068062.7
ENSG00000208563	=	AC068127.6
ENSG00000204121	=	AC068134.5
ENSG00000208411	=	AC068137.8
ENSG00000208416	=	AC068137.8
ENSG00000208391	=	AC068137.8
ENSG00000208396	=	AC068137.8
ENSG00000208397	=	AC068137.8
ENSG00000208410	=	AC068137.8
ENSG00000208417	=	AC068137.8
ENSG00000208390	=	AC068137.8
ENSG00000208408	=	AC068137.8
ENSG00000208418	=	AC068137.8
ENSG00000208420	=	AC068137.8
ENSG00000208405	=	AC068137.8
ENSG00000208399	=	AC068137.8
ENSG00000208422	=	AC068137.8
ENSG00000208419	=	AC068137.8
ENSG00000210710	=	AC068152.11
ENSG00000200525	=	AC068189.11
ENSG00000206903	=	AC068213.7
ENSG00000199568	=	AC068213.7
ENSG00000201709	=	AC068213.7
ENSG00000208612	=	AC068228.8
ENSG00000208604	=	AC068228.8
ENSG00000204949	=	AC068228.8
ENSG00000208608	=	AC068228.8
ENSG00000221461	=	AC068228.8
ENSG00000220706	=	AC068274.1
ENSG00000213375	=	AC068279.6
ENSG00000212477	=	AC068288.6
ENSG00000215960	=	AC068292.8
ENSG00000208425	=	AC068298.16
ENSG00000208368	=	AC068299.21
ENSG00000200372	=	AC068303.10
ENSG00000205333	=	AC068338.14
ENSG00000167195	=	AC068338.14
ENSG00000209320	=	AC068338.14
ENSG00000217988	=	AC068338.14
ENSG00000209289	=	AC068338.14
ENSG00000184741	=	AC068339.6
ENSG00000181780	=	AC068339.6
ENSG00000182365	=	AC068339.6
ENSG00000182319	=	AC068353.34
ENSG00000201763	=	AC068394.14
ENSG00000215499	=	AC068408.9
ENSG00000214319	=	AC068446.22
ENSG00000207289	=	AC068446.22
ENSG00000187646	=	AC068446.22
ENSG00000201084	=	AC068448.10
ENSG00000178412	=	AC068473.19
ENSG00000208469	=	AC068476.13
ENSG00000127226	=	AC068499.1
ENSG00000221409	=	AC068506.10
ENSG00000203359	=	AC068531.9
ENSG00000210753	=	AC068531.9
ENSG00000212565	=	AC068531.9
ENSG00000126522	=	AC068533.6
ENSG00000205596	=	AC068533.7
ENSG00000214623	=	AC068533.7
ENSG00000213319	=	AC068538.8
ENSG00000220153	=	AC068541.1
ENSG00000217582	=	AC068541.2
ENSG00000219976	=	AC068541.3
ENSG00000206831	=	AC068541.7
ENSG00000200805	=	AC068542.5
ENSG00000208611	=	AC068542.5
ENSG00000212591	=	AC068544.7
ENSG00000221351	=	AC068570.23
ENSG00000188082	=	AC068580.3
ENSG00000214069	=	AC068584.11
ENSG00000221370	=	AC068587.16
ENSG00000205873	=	AC068587.16
ENSG00000221231	=	AC068587.16
ENSG00000177400	=	AC068587.16
ENSG00000202205	=	AC068588.20
ENSG00000211400	=	AC068594.15
ENSG00000221255	=	AC068600.5
ENSG00000210552	=	AC068600.5
ENSG00000219167	=	AC068601.1
ENSG00000220658	=	AC068601.2
ENSG00000220812	=	AC068601.4
ENSG00000219522	=	AC068610.4
ENSG00000214843	=	AC068614.5
ENSG00000213773	=	AC068620.5
ENSG00000109265	=	AC068620.5
ENSG00000210590	=	AC068620.5
ENSG00000212150	=	AC068642.25
ENSG00000199398	=	AC068657.6
ENSG00000200735	=	AC068669.21
ENSG00000210512	=	AC068669.21
ENSG00000221555	=	AC068669.21
ENSG00000210504	=	AC068669.21
ENSG00000188895	=	AC068669.21
ENSG00000217507	=	AC068704.1
ENSG00000220710	=	AC068704.2
ENSG00000221682	=	AC068704.4
ENSG00000221304	=	AC068706.6
ENSG00000209850	=	AC068707.7
ENSG00000221468	=	AC068707.7
ENSG00000210755	=	AC068716.8
ENSG00000210749	=	AC068716.8
ENSG00000217156	=	AC068719.1
ENSG00000202211	=	AC068724.7
ENSG00000199784	=	AC068726.5
ENSG00000221474	=	AC068754.16
ENSG00000211106	=	AC068756.17
ENSG00000199845	=	AC068768.31
ENSG00000196634	=	AC068775.52
ENSG00000180574	=	AC068775.52
ENSG00000214380	=	AC068781.19
ENSG00000207477	=	AC068792.31
ENSG00000200388	=	AC068792.31
ENSG00000209704	=	AC068792.31
ENSG00000170456	=	AC068792.31
ENSG00000165935	=	AC068794.25
ENSG00000210743	=	AC068797.29
ENSG00000203357	=	AC068798.26
ENSG00000216061	=	AC068799.14
ENSG00000200142	=	AC068831.17
ENSG00000214432	=	AC068831.17
ENSG00000208919	=	AC068831.17
ENSG00000214619	=	AC068870.17
ENSG00000207494	=	AC068896.9
ENSG00000199466	=	AC068896.9
ENSG00000221344	=	AC068946.4
ENSG00000199585	=	AC068970.6
ENSG00000201398	=	AC068985.17
ENSG00000205432	=	AC068987.38
ENSG00000181735	=	AC068988.20
ENSG00000208555	=	AC068989.36
ENSG00000213271	=	AC068993.14
ENSG00000183571	=	AC069029.9
ENSG00000212786	=	AC069063.22
ENSG00000213659	=	AC069079.11
ENSG00000205408	=	AC069120.9
ENSG00000218318	=	AC069130.2
ENSG00000217520	=	AC069130.3
ENSG00000208140	=	AC069148.6
ENSG00000163075	=	AC069154.5
ENSG00000219596	=	AC069157.1
ENSG00000212217	=	AC069157.8
ENSG00000202423	=	AC069162.8
ENSG00000200048	=	AC069162.8
ENSG00000201947	=	AC069200.6
ENSG00000212519	=	AC069200.6
ENSG00000202164	=	AC069205.6
ENSG00000213137	=	AC069214.14
ENSG00000213169	=	AC069218.13
ENSG00000198896	=	AC069222.23
ENSG00000207084	=	AC069224.16
ENSG00000208626	=	AC069224.16
ENSG00000214086	=	AC069234.35
ENSG00000157837	=	AC069234.35
ENSG00000189238	=	AC069235.23
ENSG00000198843	=	AC069236.27
ENSG00000209222	=	AC069239.16
ENSG00000211441	=	AC069240.23
ENSG00000218553	=	AC069240.23
ENSG00000212146	=	AC069257.28
ENSG00000208298	=	AC069257.28
ENSG00000163959	=	AC069257.28
ENSG00000176761	=	AC069278.1
ENSG00000205307	=	AC069281.6
ENSG00000208821	=	AC069281.6
ENSG00000184414	=	AC069281.6
ENSG00000136273	=	AC069282.6
ENSG00000136275	=	AC069282.6
ENSG00000199231	=	AC069285.8
ENSG00000211544	=	AC069286.7
ENSG00000206082	=	AC069287.7
ENSG00000209356	=	AC069287.7
ENSG00000215220	=	AC069287.7
ENSG00000199519	=	AC069292.12
ENSG00000221487	=	AC069294.5
ENSG00000187851	=	AC069294.5
ENSG00000219819	=	AC069303.1
ENSG00000221143	=	AC069304.7
ENSG00000200189	=	AC069305.11
ENSG00000210626	=	AC069307.7
ENSG00000214781	=	AC069366.8
ENSG00000204787	=	AC069387.8
ENSG00000208925	=	AC069404.5
ENSG00000202502	=	AC069417.19
ENSG00000208326	=	AC069421.9
ENSG00000206676	=	AC069483.6
ENSG00000202379	=	AC069499.17
ENSG00000196797	=	AC069504.7
ENSG00000208669	=	AC069509.16
ENSG00000200162	=	AC069509.16
ENSG00000208673	=	AC069509.16
ENSG00000205814	=	AC069513.28
ENSG00000215837	=	AC069513.28
ENSG00000176945	=	AC069513.28
ENSG00000206260	=	AC069525.16
ENSG00000211570	=	AC069540.6
ENSG00000212324	=	AC069540.6
ENSG00000200270	=	AC072023.9
ENSG00000201860	=	AC072023.9
ENSG00000199319	=	AC072028.14
ENSG00000208807	=	AC072028.14
ENSG00000208599	=	AC072046.11
ENSG00000209998	=	AC072054.10
ENSG00000210548	=	AC072061.8
ENSG00000208158	=	AC073043.5
ENSG00000201876	=	AC073046.7
ENSG00000200786	=	AC073048.7
ENSG00000208874	=	AC073063.12
ENSG00000214314	=	AC073063.12
ENSG00000183514	=	AC073065.6
ENSG00000210285	=	AC073072.11
ENSG00000179428	=	AC073072.11
ENSG00000210294	=	AC073072.11
ENSG00000219989	=	AC073072.6
ENSG00000173534	=	AC073072.7
ENSG00000185055	=	AC073073.2
ENSG00000216538	=	AC073082.3
ENSG00000205011	=	AC073082.6
ENSG00000208904	=	AC073101.7
ENSG00000206634	=	AC073107.7
ENSG00000200670	=	AC073107.7
ENSG00000206785	=	AC073107.7
ENSG00000219335	=	AC073109.2
ENSG00000200415	=	AC073115.5
ENSG00000200029	=	AC073128.5
ENSG00000213114	=	AC073135.3
ENSG00000221452	=	AC073135.3
ENSG00000214090	=	AC073135.3
ENSG00000212297	=	AC073135.3
ENSG00000213113	=	AC073135.3
ENSG00000208745	=	AC073138.3
ENSG00000202442	=	AC073140.5
ENSG00000208292	=	AC073140.5
ENSG00000208290	=	AC073140.5
ENSG00000219497	=	AC073143.1
ENSG00000207090	=	AC073145.8
ENSG00000212391	=	AC073149.5
ENSG00000177093	=	AC073150.7
ENSG00000213781	=	AC073150.7
ENSG00000209399	=	AC073160.8
ENSG00000200285	=	AC073160.8
ENSG00000164603	=	AC073183.7
ENSG00000207086	=	AC073195.5
ENSG00000210576	=	AC073195.5
ENSG00000207214	=	AC073203.9
ENSG00000207344	=	AC073210.8
ENSG00000201165	=	AC073210.8
ENSG00000207062	=	AC073210.8
ENSG00000208047	=	AC073254.6
ENSG00000221377	=	AC073255.6
ENSG00000217702	=	AC073263.5
ENSG00000216689	=	AC073263.5
ENSG00000170389	=	AC073264.5
ENSG00000208318	=	AC073264.5
ENSG00000208315	=	AC073264.5
ENSG00000176510	=	AC073264.5
ENSG00000210777	=	AC073269.7
ENSG00000213673	=	AC073269.7
ENSG00000208081	=	AC073284.5
ENSG00000208307	=	AC073308.4
ENSG00000214035	=	AC073310.7
ENSG00000201892	=	AC073319.4
ENSG00000207184	=	AC073320.8
ENSG00000199516	=	AC073320.8
ENSG00000201109	=	AC073320.8
ENSG00000175194	=	AC073321.4
ENSG00000207338	=	AC073323.5
ENSG00000199940	=	AC073330.6
ENSG00000212775	=	AC073333.5
ENSG00000179131	=	AC073335.5
ENSG00000212568	=	AC073335.5
ENSG00000208319	=	AC073342.3
ENSG00000208321	=	AC073342.3
ENSG00000198580	=	AC073343.6
ENSG00000205903	=	AC073343.6
ENSG00000214194	=	AC073346.12
ENSG00000154978	=	AC073347.3
ENSG00000189316	=	AC073349.11
ENSG00000213640	=	AC073349.11
ENSG00000182722	=	AC073349.11
ENSG00000209182	=	AC073352.22
ENSG00000209936	=	AC073366.4
ENSG00000201284	=	AC073370.7
ENSG00000204721	=	AC073416.8
ENSG00000178894	=	AC073416.8
ENSG00000208926	=	AC073421.8
ENSG00000208283	=	AC073422.8
ENSG00000213355	=	AC073464.5
ENSG00000204716	=	AC073464.5
ENSG00000204717	=	AC073464.5
ENSG00000213148	=	AC073465.5
ENSG00000170226	=	AC073465.5
ENSG00000185467	=	AC073468.9
ENSG00000184579	=	AC073472.6
ENSG00000213787	=	AC073472.6
ENSG00000208048	=	AC073476.6
ENSG00000213850	=	AC073476.6
ENSG00000187514	=	AC073476.6
ENSG00000200067	=	AC073476.6
ENSG00000205323	=	AC073487.34
ENSG00000210260	=	AC073488.23
ENSG00000210190	=	AC073493.27
ENSG00000210183	=	AC073493.27
ENSG00000210180	=	AC073493.27
ENSG00000214243	=	AC073517.6
ENSG00000213216	=	AC073522.19
ENSG00000210718	=	AC073525.25
ENSG00000172666	=	AC073539.3
ENSG00000213888	=	AC073548.5
ENSG00000221776	=	AC073572.19
ENSG00000213484	=	AC073573.27
ENSG00000212646	=	AC073573.27
ENSG00000206773	=	AC073573.27
ENSG00000188991	=	AC073574.11
ENSG00000200135	=	AC073575.30
ENSG00000200688	=	AC073575.30
ENSG00000138171	=	AC073585.8
ENSG00000197366	=	AC073585.8
ENSG00000203796	=	AC073585.8
ENSG00000220842	=	AC073587.6
ENSG00000213470	=	AC073594.31
ENSG00000210043	=	AC073610.17
ENSG00000200303	=	AC073610.17
ENSG00000199394	=	AC073610.17
ENSG00000201678	=	AC073610.17
ENSG00000220296	=	AC073621.1
ENSG00000217048	=	AC073621.2
ENSG00000201741	=	AC073621.20
ENSG00000217731	=	AC073621.3
ENSG00000214112	=	AC073624.1
ENSG00000167280	=	AC073624.28
ENSG00000218695	=	AC073626.1
ENSG00000217299	=	AC073629.2
ENSG00000186088	=	AC073635.3
ENSG00000206866	=	AC073636.4
ENSG00000219125	=	AC073649.1
ENSG00000220081	=	AC073649.2
ENSG00000216532	=	AC073649.3
ENSG00000210956	=	AC073655.26
ENSG00000213250	=	AC073655.26
ENSG00000215101	=	AC073657.5
ENSG00000196659	=	AC073834.6
ENSG00000205578	=	AC073841.9
ENSG00000188186	=	AC073842.5
ENSG00000214309	=	AC073842.5
ENSG00000160844	=	AC073842.5
ENSG00000209048	=	AC073846.6
ENSG00000213721	=	AC073852.4
ENSG00000214904	=	AC073855.5
ENSG00000202005	=	AC073857.30
ENSG00000183524	=	AC073861.29
ENSG00000211317	=	AC073861.29
ENSG00000175841	=	AC073861.29
ENSG00000208365	=	AC073869.5
ENSG00000208349	=	AC073869.5
ENSG00000179843	=	AC073869.5
ENSG00000208350	=	AC073869.5
ENSG00000208364	=	AC073869.5
ENSG00000214077	=	AC073869.5
ENSG00000208361	=	AC073869.5
ENSG00000208352	=	AC073869.5
ENSG00000208360	=	AC073869.5
ENSG00000208374	=	AC073869.5
ENSG00000208359	=	AC073869.5
ENSG00000173284	=	AC073869.5
ENSG00000208370	=	AC073869.5
ENSG00000208371	=	AC073869.5
ENSG00000208354	=	AC073869.5
ENSG00000208372	=	AC073869.5
ENSG00000208355	=	AC073869.5
ENSG00000208369	=	AC073869.5
ENSG00000217950	=	AC073869.5
ENSG00000212168	=	AC073875.6
ENSG00000217864	=	AC073893.1
ENSG00000218200	=	AC073893.2
ENSG00000216742	=	AC073893.3
ENSG00000207398	=	AC073893.4
ENSG00000219110	=	AC073893.4
ENSG00000217855	=	AC073893.5
ENSG00000210396	=	AC073909.25
ENSG00000200066	=	AC073911.38
ENSG00000221248	=	AC073911.38
ENSG00000208928	=	AC073912.38
ENSG00000206850	=	AC073912.38
ENSG00000208588	=	AC073934.1
ENSG00000203578	=	AC073940.4
ENSG00000214983	=	AC073941.5
ENSG00000212776	=	AC073957.7
ENSG00000144006	=	AC073995.6
ENSG00000135976	=	AC073995.6
ENSG00000214484	=	AC074008.5
ENSG00000199626	=	AC074020.4
ENSG00000212482	=	AC074024.4
ENSG00000177875	=	AC074029.15
ENSG00000213178	=	AC074033.18
ENSG00000214403	=	AC074043.12
ENSG00000221809	=	AC074051.4
ENSG00000215086	=	AC074051.4
ENSG00000213310	=	AC074085.7
ENSG00000205334	=	AC074091.13
ENSG00000221531	=	AC074091.6
ENSG00000206731	=	AC074091.6
ENSG00000218130	=	AC074091.6
ENSG00000208210	=	AC074101.5
ENSG00000219826	=	AC074117.13
ENSG00000200003	=	AC074117.7
ENSG00000213453	=	AC074117.7
ENSG00000202342	=	AC074124.4
ENSG00000177839	=	AC074130.3
ENSG00000209614	=	AC074136.4
ENSG00000196123	=	AC074143.5
ENSG00000177855	=	AC074182.6
ENSG00000146736	=	AC074183.6
ENSG00000212219	=	AC074257.5
ENSG00000201942	=	AC074270.25
ENSG00000209971	=	AC074322.4
ENSG00000209973	=	AC074322.4
ENSG00000209985	=	AC074322.4
ENSG00000210431	=	AC074338.1
ENSG00000201506	=	AC074363.3
ENSG00000209278	=	AC074367.6
ENSG00000209139	=	AC074367.6
ENSG00000218998	=	AC074375.1
ENSG00000194270	=	AC074375.7
ENSG00000213761	=	AC074378.4
ENSG00000200673	=	AC074384.7
ENSG00000183998	=	AC074387.6
ENSG00000217472	=	AC074389.4
ENSG00000205971	=	AC074389.6
ENSG00000221524	=	AC074391.5
ENSG00000201957	=	AC076966.25
ENSG00000197486	=	AC076971.25
ENSG00000209671	=	AC078776.12
ENSG00000210298	=	AC078778.34
ENSG00000207381	=	AC078778.34
ENSG00000209192	=	AC078784.24
ENSG00000207323	=	AC078788.8
ENSG00000218854	=	AC078791.3
ENSG00000210270	=	AC078791.8
ENSG00000221211	=	AC078794.13
ENSG00000188306	=	AC078795.19
ENSG00000212158	=	AC078797.20
ENSG00000211561	=	AC078797.20
ENSG00000214156	=	AC078797.20
ENSG00000201343	=	AC078799.28
ENSG00000200882	=	AC078799.28
ENSG00000184378	=	AC078802.14
ENSG00000200182	=	AC078802.14
ENSG00000208357	=	AC078809.9
ENSG00000211378	=	AC078811.9
ENSG00000178001	=	AC078814.23
ENSG00000199498	=	AC078814.23
ENSG00000221564	=	AC078815.22
ENSG00000210581	=	AC078815.22
ENSG00000199994	=	AC078816.16
ENSG00000181676	=	AC078816.16
ENSG00000207136	=	AC078818.19
ENSG00000200428	=	AC078818.19
ENSG00000200183	=	AC078818.19
ENSG00000204954	=	AC078819.24
ENSG00000197041	=	AC078819.24
ENSG00000215976	=	AC078819.24
ENSG00000201125	=	AC078820.28
ENSG00000202023	=	AC078842.2
ENSG00000213744	=	AC078843.2
ENSG00000201566	=	AC078843.2
ENSG00000200113	=	AC078843.2
ENSG00000208291	=	AC078851.4
ENSG00000221074	=	AC078851.4
ENSG00000213412	=	AC078855.13
ENSG00000221724	=	AC078855.13
ENSG00000206891	=	AC078859.13
ENSG00000212461	=	AC078860.19
ENSG00000214487	=	AC078864.20
ENSG00000213363	=	AC078872.13
ENSG00000174074	=	AC078875.37
ENSG00000201931	=	AC078881.5
ENSG00000221499	=	AC078881.5
ENSG00000174082	=	AC078889.20
ENSG00000210604	=	AC078889.20
ENSG00000214286	=	AC078889.20
ENSG00000221181	=	AC078899.1
ENSG00000213985	=	AC078899.1
ENSG00000187909	=	AC078925.18
ENSG00000214287	=	AC078927.20
ENSG00000177747	=	AC078927.20
ENSG00000208903	=	AC078940.4
ENSG00000200488	=	AC078940.4
ENSG00000183657	=	AC078953.20
ENSG00000208522	=	AC078953.20
ENSG00000210648	=	AC078957.16
ENSG00000210608	=	AC078983.17
ENSG00000215313	=	AC078993.20
ENSG00000182798	=	AC078993.20
ENSG00000220400	=	AC078994.2
ENSG00000212580	=	AC078994.3
ENSG00000211385	=	AC078994.3
ENSG00000211515	=	AC079005.9
ENSG00000211058	=	AC079005.9
ENSG00000221228	=	AC079005.9
ENSG00000214207	=	AC079005.9
ENSG00000204586	=	AC079031.39
ENSG00000201788	=	AC079033.12
ENSG00000200814	=	AC079035.46
ENSG00000212890	=	AC079036.44
ENSG00000212888	=	AC079036.44
ENSG00000212889	=	AC079036.44
ENSG00000147642	=	AC079061.8
ENSG00000212957	=	AC079065.8
ENSG00000210546	=	AC079070.6
ENSG00000206590	=	AC079075.6
ENSG00000208468	=	AC079080.5
ENSG00000164302	=	AC079080.5
ENSG00000221523	=	AC079080.5
ENSG00000215945	=	AC079089.8
ENSG00000211329	=	AC079089.8
ENSG00000218585	=	AC079090.1
ENSG00000206859	=	AC079111.7
ENSG00000219288	=	AC079112.1
ENSG00000202014	=	AC079118.5
ENSG00000200269	=	AC079118.5
ENSG00000210391	=	AC079118.5
ENSG00000221064	=	AC079120.6
ENSG00000208980	=	AC079121.5
ENSG00000207016	=	AC079121.5
ENSG00000200745	=	AC079135.6
ENSG00000182177	=	AC079135.6
ENSG00000207049	=	AC079135.6
ENSG00000198155	=	AC079140.6
ENSG00000186777	=	AC079140.6
ENSG00000207170	=	AC079148.9
ENSG00000201407	=	AC079169.32
ENSG00000218970	=	AC079199.2
ENSG00000221608	=	AC079235.7
ENSG00000219175	=	AC079250.1
ENSG00000208240	=	AC079256.5
ENSG00000200902	=	AC079258.4
ENSG00000212788	=	AC079296.5
ENSG00000220083	=	AC079304.2
ENSG00000208195	=	AC079305.6
ENSG00000213963	=	AC079305.6
ENSG00000201102	=	AC079305.6
ENSG00000204626	=	AC079315.30
ENSG00000197653	=	AC079315.30
ENSG00000203499	=	AC079322.5
ENSG00000217219	=	AC079325.5
ENSG00000218076	=	AC079325.6
ENSG00000204345	=	AC079325.7
ENSG00000213712	=	AC079328.11
ENSG00000198875	=	AC079337.5
ENSG00000212430	=	AC079337.5
ENSG00000208788	=	AC079340.8
ENSG00000197460	=	AC079341.6
ENSG00000199884	=	AC079347.6
ENSG00000208568	=	AC079349.6
ENSG00000182329	=	AC079354.4
ENSG00000188470	=	AC079354.4
ENSG00000163593	=	AC079354.4
ENSG00000217451	=	AC079355.6
ENSG00000188185	=	AC079355.6
ENSG00000212474	=	AC079375.24
ENSG00000199622	=	AC079383.17
ENSG00000176896	=	AC079383.17
ENSG00000208680	=	AC079395.6
ENSG00000208682	=	AC079395.6
ENSG00000200767	=	AC079403.3
ENSG00000208301	=	AC079405.4
ENSG00000210272	=	AC079416.4
ENSG00000202193	=	AC079416.4
ENSG00000212582	=	AC079416.4
ENSG00000218370	=	AC079448.1
ENSG00000209796	=	AC079460.19
ENSG00000199843	=	AC079460.19
ENSG00000201708	=	AC079460.19
ENSG00000204460	=	AC079586.6
ENSG00000210781	=	AC079595.19
ENSG00000210784	=	AC079595.19
ENSG00000212029	=	AC079595.19
ENSG00000205071	=	AC079598.13
ENSG00000213267	=	AC079598.13
ENSG00000213677	=	AC079600.19
ENSG00000199886	=	AC079601.25
ENSG00000207142	=	AC079601.25
ENSG00000201945	=	AC079602.15
ENSG00000215993	=	AC079603.11
ENSG00000196096	=	AC079610.4
ENSG00000213834	=	AC079611.6
ENSG00000196758	=	AC079612.1
ENSG00000200184	=	AC079623.15
ENSG00000219786	=	AC079630.1
ENSG00000163098	=	AC079753.7
ENSG00000221541	=	AC079753.7
ENSG00000188935	=	AC079754.4
ENSG00000174486	=	AC079768.8
ENSG00000212983	=	AC079770.7
ENSG00000217289	=	AC079776.5
ENSG00000214100	=	AC079776.5
ENSG00000185023	=	AC079776.5
ENSG00000207402	=	AC079777.5
ENSG00000164548	=	AC079780.2
ENSG00000221048	=	AC079781.7
ENSG00000213772	=	AC079782.6
ENSG00000218283	=	AC079789.7
ENSG00000213370	=	AC079789.7
ENSG00000197258	=	AC079796.5
ENSG00000212455	=	AC079802.6
ENSG00000155070	=	AC079804.5
ENSG00000221011	=	AC079804.5
ENSG00000217681	=	AC079807.1
ENSG00000219079	=	AC079807.3
ENSG00000217267	=	AC079809.2
ENSG00000208950	=	AC079811.6
ENSG00000221432	=	AC079834.8
ENSG00000144440	=	AC079834.8
ENSG00000201297	=	AC079835.5
ENSG00000201976	=	AC079848.16
ENSG00000209135	=	AC079857.5
ENSG00000208348	=	AC079863.11
ENSG00000215128	=	AC079880.6
ENSG00000202374	=	AC079880.6
ENSG00000169402	=	AC079882.6
ENSG00000205897	=	AC079882.6
ENSG00000208871	=	AC079896.6
ENSG00000198256	=	AC079902.15
ENSG00000189370	=	AC079905.28
ENSG00000201879	=	AC079910.18
ENSG00000211225	=	AC079920.6
ENSG00000205837	=	AC079923.5
ENSG00000207171	=	AC079926.7
ENSG00000213387	=	AC079944.17
ENSG00000208982	=	AC079945.21
ENSG00000207130	=	AC079945.21
ENSG00000200610	=	AC079946.11
ENSG00000208959	=	AC079949.45
ENSG00000212606	=	AC079950.23
ENSG00000207313	=	AC079951.35
ENSG00000206612	=	AC079951.35
ENSG00000207414	=	AC079953.28
ENSG00000200487	=	AC079955.9
ENSG00000206849	=	AC079969.5
ENSG00000208508	=	AC079988.6
ENSG00000207385	=	AC079995.5
ENSG00000214217	=	AC080013.17
ENSG00000201642	=	AC080014.13
ENSG00000213431	=	AC080014.13
ENSG00000209450	=	AC080023.6
ENSG00000221574	=	AC080023.6
ENSG00000212022	=	AC080032.12
ENSG00000200783	=	AC080037.11
ENSG00000212143	=	AC080037.11
ENSG00000207382	=	AC080038.5
ENSG00000199697	=	AC080038.5
ENSG00000209287	=	AC080066.6
ENSG00000202008	=	AC080069.5
ENSG00000208123	=	AC080075.7
ENSG00000153287	=	AC080080.5
ENSG00000221245	=	AC080089.5
ENSG00000220872	=	AC080091.1
ENSG00000209279	=	AC080096.21
ENSG00000203645	=	AC080096.21
ENSG00000200361	=	AC080097.20
ENSG00000202388	=	AC080098.8
ENSG00000183153	=	AC080112.15
ENSG00000213426	=	AC080112.15
ENSG00000131747	=	AC080112.15
ENSG00000208323	=	AC080129.26
ENSG00000208324	=	AC080129.26
ENSG00000210325	=	AC080132.6
ENSG00000214424	=	AC080145.8
ENSG00000215968	=	AC080164.6
ENSG00000214676	=	AC080188.6
ENSG00000201176	=	AC080188.6
ENSG00000200034	=	AC082651.6
ENSG00000208938	=	AC083799.17
ENSG00000203644	=	AC083799.17
ENSG00000202412	=	AC083799.17
ENSG00000201648	=	AC083804.13
ENSG00000210429	=	AC083805.17
ENSG00000213292	=	AC083809.21
ENSG00000221121	=	AC083811.22
ENSG00000208294	=	AC083822.24
ENSG00000208295	=	AC083822.24
ENSG00000206644	=	AC083822.24
ENSG00000221079	=	AC083829.5
ENSG00000215028	=	AC083837.4
ENSG00000214749	=	AC083841.9
ENSG00000208297	=	AC083849.6
ENSG00000199370	=	AC083849.6
ENSG00000213964	=	AC083855.3
ENSG00000210427	=	AC083863.2
ENSG00000205745	=	AC083864.2
ENSG00000201465	=	AC083867.7
ENSG00000208443	=	AC083873.3
ENSG00000214117	=	AC083883.6
ENSG00000204745	=	AC083899.6
ENSG00000220999	=	AC083900.6
ENSG00000206932	=	AC083904.27
ENSG00000201394	=	AC083905.20
ENSG00000208906	=	AC083905.20
ENSG00000214311	=	AC083906.23
ENSG00000212451	=	AC083923.5
ENSG00000219180	=	AC083928.11
ENSG00000217183	=	AC083939.1
ENSG00000207255	=	AC083939.4
ENSG00000203366	=	AC083982.13
ENSG00000214210	=	AC084017.14
ENSG00000184314	=	AC084018.28
ENSG00000212694	=	AC084018.28
ENSG00000214072	=	AC084018.28
ENSG00000206610	=	AC084024.17
ENSG00000207103	=	AC084024.17
ENSG00000201044	=	AC084031.5
ENSG00000213368	=	AC084033.33
ENSG00000212961	=	AC084058.6
ENSG00000209078	=	AC084082.5
ENSG00000208579	=	AC084083.10
ENSG00000208663	=	AC084114.8
ENSG00000207138	=	AC084116.7
ENSG00000214494	=	AC084121.13
ENSG00000214496	=	AC084121.13
ENSG00000214495	=	AC084121.13
ENSG00000206014	=	AC084121.13
ENSG00000214500	=	AC084121.13
ENSG00000214497	=	AC084121.13
ENSG00000214498	=	AC084121.13
ENSG00000214501	=	AC084121.13
ENSG00000214493	=	AC084121.13
ENSG00000214502	=	AC084121.13
ENSG00000214789	=	AC084123.9
ENSG00000204763	=	AC084125.9
ENSG00000213563	=	AC084125.9
ENSG00000147799	=	AC084125.9
ENSG00000208894	=	AC084149.5
ENSG00000209035	=	AC084198.31
ENSG00000174166	=	AC084198.31
ENSG00000201511	=	AC084198.31
ENSG00000212319	=	AC084198.31
ENSG00000201121	=	AC084198.31
ENSG00000214198	=	AC084199.28
ENSG00000204459	=	AC084208.5
ENSG00000212473	=	AC084251.13
ENSG00000212034	=	AC084262.6
ENSG00000218168	=	AC084290.2
ENSG00000206613	=	AC084353.5
ENSG00000212594	=	AC084364.20
ENSG00000220987	=	AC084368.5
ENSG00000199776	=	AC084377.5
ENSG00000211222	=	AC084398.25
ENSG00000204971	=	AC084398.25
ENSG00000211217	=	AC084398.25
ENSG00000136048	=	AC084398.25
ENSG00000202000	=	AC084732.1
ENSG00000211014	=	AC084782.2
ENSG00000211485	=	AC084809.17
ENSG00000201563	=	AC084824.20
ENSG00000214891	=	AC084851.2
ENSG00000182053	=	AC084851.2
ENSG00000214893	=	AC084851.2
ENSG00000189431	=	AC084859.7
ENSG00000212238	=	AC084864.4
ENSG00000221766	=	AC084872.6
ENSG00000207387	=	AC084877.18
ENSG00000202470	=	AC084879.23
ENSG00000212535	=	AC084879.23
ENSG00000213144	=	AC084880.12
ENSG00000215754	=	AC087065.4
ENSG00000215756	=	AC087065.4
ENSG00000215755	=	AC087065.4
ENSG00000221561	=	AC087069.3
ENSG00000210490	=	AC087069.3
ENSG00000128607	=	AC087071.2
ENSG00000200446	=	AC087072.2
ENSG00000202195	=	AC087073.6
ENSG00000201378	=	AC087163.10
ENSG00000220352	=	AC087163.2
ENSG00000216634	=	AC087163.3
ENSG00000209750	=	AC087164.9
ENSG00000220793	=	AC087190.5
ENSG00000209566	=	AC087190.5
ENSG00000145002	=	AC087203.12
ENSG00000221679	=	AC087237.14
ENSG00000214731	=	AC087242.10
ENSG00000207176	=	AC087245.29
ENSG00000176305	=	AC087269.5
ENSG00000206867	=	AC087274.8
ENSG00000209687	=	AC087276.13
ENSG00000202081	=	AC087286.12
ENSG00000178932	=	AC087289.9
ENSG00000207390	=	AC087292.14
ENSG00000209497	=	AC087292.14
ENSG00000200584	=	AC087292.14
ENSG00000154035	=	AC087294.18
ENSG00000205754	=	AC087309.10
ENSG00000197503	=	AC087312.8
ENSG00000206662	=	AC087321.20
ENSG00000215263	=	AC087343.4
ENSG00000205002	=	AC087350.3
ENSG00000215683	=	AC087365.3
ENSG00000215684	=	AC087365.3
ENSG00000219323	=	AC087380.14
ENSG00000203613	=	AC087386.7
ENSG00000209115	=	AC087386.7
ENSG00000213796	=	AC087388.9
ENSG00000196737	=	AC087392.10
ENSG00000179393	=	AC087392.10
ENSG00000199204	=	AC087397.10
ENSG00000209063	=	AC087413.5
ENSG00000198903	=	AC087427.3
ENSG00000209700	=	AC087430.3
ENSG00000209252	=	AC087439.6
ENSG00000174558	=	AC087441.9
ENSG00000206976	=	AC087441.9
ENSG00000201630	=	AC087456.3
ENSG00000207037	=	AC087468.11
ENSG00000212388	=	AC087468.11
ENSG00000208895	=	AC087477.8
ENSG00000212526	=	AC087481.9
ENSG00000205438	=	AC087482.9
ENSG00000206616	=	AC087490.6
ENSG00000214546	=	AC087491.2
ENSG00000180042	=	AC087498.8
ENSG00000188013	=	AC087499.12
ENSG00000220462	=	AC087499.2
ENSG00000219193	=	AC087499.4
ENSG00000219651	=	AC087499.5
ENSG00000217391	=	AC087499.6
ENSG00000217006	=	AC087499.7
ENSG00000219376	=	AC087499.8
ENSG00000218559	=	AC087499.9
ENSG00000187479	=	AC087521.10
ENSG00000213693	=	AC087521.10
ENSG00000210052	=	AC087579.17
ENSG00000199207	=	AC087579.17
ENSG00000209842	=	AC087590.2
ENSG00000209848	=	AC087590.2
ENSG00000201162	=	AC087590.2
ENSG00000208733	=	AC087620.6
ENSG00000196166	=	AC087623.21
ENSG00000219244	=	AC087632.10
ENSG00000212343	=	AC087632.10
ENSG00000200008	=	AC087638.7
ENSG00000213438	=	AC087641.5
ENSG00000210205	=	AC087644.8
ENSG00000204277	=	AC087645.19
ENSG00000204278	=	AC087645.19
ENSG00000188825	=	AC087650.12
ENSG00000202055	=	AC087650.12
ENSG00000207324	=	AC087650.12
ENSG00000186995	=	AC087650.12
ENSG00000210609	=	AC087650.12
ENSG00000207400	=	AC087650.12
ENSG00000210627	=	AC087650.12
ENSG00000204733	=	AC087650.12
ENSG00000211310	=	AC087651.19
ENSG00000212485	=	AC087672.7
ENSG00000212348	=	AC087672.7
ENSG00000200752	=	AC087687.4
ENSG00000167912	=	AC087698.5
ENSG00000206853	=	AC087698.5
ENSG00000208686	=	AC087710.8
ENSG00000200407	=	AC087721.4
ENSG00000212374	=	AC087738.13
ENSG00000209516	=	AC087742.9
ENSG00000204323	=	AC087749.12
ENSG00000188126	=	AC087749.12
ENSG00000204326	=	AC087749.12
ENSG00000213756	=	AC087752.12
ENSG00000209273	=	AC087752.12
ENSG00000207244	=	AC087763.10
ENSG00000212221	=	AC087793.17
ENSG00000209198	=	AC087847.6
ENSG00000201761	=	AC087854.11
ENSG00000214201	=	AC087854.11
ENSG00000201042	=	AC087863.10
ENSG00000199809	=	AC087863.10
ENSG00000210398	=	AC087878.7
ENSG00000210684	=	AC087879.8
ENSG00000198143	=	AC087882.17
ENSG00000199824	=	AC087884.18
ENSG00000200953	=	AC087884.18
ENSG00000206830	=	AC087884.18
ENSG00000199903	=	AC087884.18
ENSG00000209188	=	AC087885.17
ENSG00000212502	=	AC087893.15
ENSG00000200060	=	AC087893.15
ENSG00000201324	=	AC087893.15
ENSG00000199415	=	AC089983.23
ENSG00000218754	=	AC089983.23
ENSG00000211260	=	AC089985.14
ENSG00000198678	=	AC089987.26
ENSG00000221171	=	AC089987.26
ENSG00000199899	=	AC089999.20
ENSG00000186710	=	AC089999.20
ENSG00000201208	=	AC089999.20
ENSG00000199506	=	AC090001.19
ENSG00000201382	=	AC090013.16
ENSG00000206600	=	AC090018.12
ENSG00000203631	=	AC090018.12
ENSG00000213344	=	AC090023.20
ENSG00000214074	=	AC090042.2
ENSG00000184423	=	AC090043.2
ENSG00000179821	=	AC090051.8
ENSG00000201809	=	AC090052.15
ENSG00000210130	=	AC090058.21
ENSG00000200885	=	AC090059.9
ENSG00000212259	=	AC090071.3
ENSG00000217171	=	AC090079.1
ENSG00000221534	=	AC090079.6
ENSG00000221642	=	AC090079.6
ENSG00000189332	=	AC090099.14
ENSG00000200336	=	AC090099.14
ENSG00000221037	=	AC090099.14
ENSG00000218407	=	AC090103.4
ENSG00000213280	=	AC090114.5
ENSG00000221623	=	AC090150.9
ENSG00000201365	=	AC090154.19
ENSG00000208859	=	AC090164.22
ENSG00000209250	=	AC090179.4
ENSG00000209256	=	AC090181.9
ENSG00000196885	=	AC090186.7
ENSG00000208595	=	AC090193.7
ENSG00000210593	=	AC090204.11
ENSG00000210595	=	AC090204.11
ENSG00000210574	=	AC090204.11
ENSG00000209076	=	AC090204.11
ENSG00000210587	=	AC090204.11
ENSG00000210596	=	AC090204.11
ENSG00000210572	=	AC090204.11
ENSG00000210569	=	AC090204.11
ENSG00000210582	=	AC090204.11
ENSG00000214993	=	AC090206.7
ENSG00000202240	=	AC090208.4
ENSG00000212352	=	AC090227.10
ENSG00000212339	=	AC090227.10
ENSG00000173078	=	AC090255.4
ENSG00000199633	=	AC090260.13
ENSG00000183476	=	AC090260.13
ENSG00000216100	=	AC090282.6
ENSG00000220264	=	AC090283.3
ENSG00000212618	=	AC090286.16
ENSG00000196893	=	AC090286.16
ENSG00000220751	=	AC090286.2
ENSG00000202389	=	AC090287.9
ENSG00000221109	=	AC090287.9
ENSG00000172186	=	AC090324.7
ENSG00000210331	=	AC090340.6
ENSG00000210083	=	AC090355.9
ENSG00000210592	=	AC090360.9
ENSG00000209859	=	AC090363.16
ENSG00000221268	=	AC090365.7
ENSG00000221389	=	AC090366.8
ENSG00000214346	=	AC090377.15
ENSG00000210422	=	AC090377.15
ENSG00000210419	=	AC090377.15
ENSG00000189078	=	AC090377.15
ENSG00000214349	=	AC090377.15
ENSG00000215962	=	AC090393.9
ENSG00000210553	=	AC090398.12
ENSG00000213165	=	AC090425.15
ENSG00000208447	=	AC090425.15
ENSG00000215262	=	AC090453.4
ENSG00000207154	=	AC090465.15
ENSG00000201867	=	AC090469.9
ENSG00000205902	=	AC090510.4
ENSG00000210523	=	AC090510.4
ENSG00000184935	=	AC090510.4
ENSG00000159433	=	AC090510.4
ENSG00000215035	=	AC090514.1
ENSG00000200318	=	AC090515.2
ENSG00000219457	=	AC090516.2
ENSG00000185607	=	AC090516.3
ENSG00000140238	=	AC090517.2
ENSG00000211017	=	AC090518.2
ENSG00000203572	=	AC090519.3
ENSG00000203574	=	AC090519.3
ENSG00000203575	=	AC090519.3
ENSG00000203573	=	AC090519.3
ENSG00000196274	=	AC090519.3
ENSG00000203576	=	AC090519.3
ENSG00000214791	=	AC090519.3
ENSG00000214133	=	AC090520.1
ENSG00000214615	=	AC090525.8
ENSG00000200419	=	AC090527.3
ENSG00000207516	=	AC090527.3
ENSG00000210731	=	AC090527.3
ENSG00000207162	=	AC090543.12
ENSG00000207223	=	AC090543.12
ENSG00000209720	=	AC090559.7
ENSG00000209717	=	AC090559.7
ENSG00000200713	=	AC090567.7
ENSG00000221706	=	AC090573.6
ENSG00000211342	=	AC090574.6
ENSG00000211338	=	AC090574.6
ENSG00000202109	=	AC090579.6
ENSG00000203453	=	AC090582.9
ENSG00000148985	=	AC090587.1
ENSG00000209091	=	AC090587.10
ENSG00000183898	=	AC090602.16
ENSG00000216007	=	AC090610.6
ENSG00000214708	=	AC090616.2
ENSG00000198603	=	AC090625.1
ENSG00000209654	=	AC090625.5
ENSG00000149090	=	AC090625.5
ENSG00000210830	=	AC090642.11
ENSG00000212236	=	AC090651.3
ENSG00000221291	=	AC090660.3
ENSG00000221058	=	AC090666.6
ENSG00000211425	=	AC090669.9
ENSG00000196668	=	AC090670.11
ENSG00000211154	=	AC090671.5
ENSG00000211577	=	AC090673.5
ENSG00000197301	=	AC090673.5
ENSG00000221148	=	AC090679.5
ENSG00000213270	=	AC090680.11
ENSG00000207031	=	AC090681.13
ENSG00000199649	=	AC090681.13
ENSG00000201579	=	AC090681.13
ENSG00000201255	=	AC090685.8
ENSG00000207132	=	AC090685.8
ENSG00000206100	=	AC090691.16
ENSG00000186082	=	AC090692.9
ENSG00000212306	=	AC090695.14
ENSG00000210015	=	AC090696.6
ENSG00000211345	=	AC090699.10
ENSG00000207169	=	AC090699.10
ENSG00000211350	=	AC090699.10
ENSG00000197674	=	AC090719.8
ENSG00000180723	=	AC090719.8
ENSG00000211431	=	AC090733.7
ENSG00000214746	=	AC090734.6
ENSG00000202468	=	AC090771.4
ENSG00000206863	=	AC090772.9
ENSG00000209825	=	AC090772.9
ENSG00000215504	=	AC090772.9
ENSG00000199874	=	AC090772.9
ENSG00000215503	=	AC090772.9
ENSG00000206766	=	AC090772.9
ENSG00000218004	=	AC090774.2
ENSG00000220106	=	AC090774.3
ENSG00000209945	=	AC090774.6
ENSG00000176992	=	AC090804.8
ENSG00000210343	=	AC090805.7
ENSG00000214038	=	AC090820.6
ENSG00000208501	=	AC090821.13
ENSG00000208502	=	AC090821.13
ENSG00000208503	=	AC090821.13
ENSG00000212273	=	AC090821.13
ENSG00000208504	=	AC090821.13
ENSG00000214394	=	AC090825.5
ENSG00000221511	=	AC090825.5
ENSG00000208879	=	AC090825.5
ENSG00000221691	=	AC090825.5
ENSG00000204913	=	AC090844.7
ENSG00000200098	=	AC090888.4
ENSG00000199965	=	AC090888.4
ENSG00000207239	=	AC090888.4
ENSG00000212550	=	AC090888.4
ENSG00000201316	=	AC090919.6
ENSG00000206724	=	AC090921.7
ENSG00000214803	=	AC090921.7
ENSG00000207163	=	AC090952.3
ENSG00000221424	=	AC090954.3
ENSG00000207283	=	AC090955.3
ENSG00000207484	=	AC090971.3
ENSG00000202323	=	AC090971.3
ENSG00000210307	=	AC090982.4
ENSG00000215264	=	AC090993.5
ENSG00000200750	=	AC091038.9
ENSG00000209057	=	AC091038.9
ENSG00000209748	=	AC091043.12
ENSG00000221363	=	AC091043.12
ENSG00000199418	=	AC091043.12
ENSG00000199730	=	AC091046.2
ENSG00000182625	=	AC091046.2
ENSG00000211316	=	AC091047.10
ENSG00000218599	=	AC091047.10
ENSG00000211324	=	AC091047.10
ENSG00000212607	=	AC091053.11
ENSG00000200983	=	AC091053.11
ENSG00000206846	=	AC091057.6
ENSG00000210161	=	AC091057.6
ENSG00000141425	=	AC091060.3
ENSG00000207105	=	AC091073.3
ENSG00000138593	=	AC091073.3
ENSG00000208918	=	AC091078.7
ENSG00000221172	=	AC091096.7
ENSG00000206955	=	AC091117.5
ENSG00000212405	=	AC091132.16
ENSG00000214425	=	AC091132.16
ENSG00000189321	=	AC091132.16
ENSG00000159314	=	AC091132.16
ENSG00000214420	=	AC091132.16
ENSG00000131484	=	AC091132.16
ENSG00000200903	=	AC091133.11
ENSG00000203358	=	AC091133.11
ENSG00000207346	=	AC091133.11
ENSG00000210766	=	AC091133.11
ENSG00000180336	=	AC091152.18
ENSG00000213939	=	AC091153.10
ENSG00000208936	=	AC091167.19
ENSG00000221309	=	AC091167.19
ENSG00000214434	=	AC091167.19
ENSG00000183208	=	AC091167.19
ENSG00000214433	=	AC091167.19
ENSG00000208939	=	AC091167.19
ENSG00000210359	=	AC091171.14
ENSG00000203413	=	AC091175.11
ENSG00000214553	=	AC091178.7
ENSG00000207127	=	AC091180.20
ENSG00000200035	=	AC091180.20
ENSG00000197862	=	AC091181.8
ENSG00000210854	=	AC091189.4
ENSG00000215618	=	AC091190.3
ENSG00000201231	=	AC091195.6
ENSG00000182208	=	AC091196.6
ENSG00000206781	=	AC091231.10
ENSG00000214225	=	AC091271.8
ENSG00000153684	=	AC091304.15
ENSG00000210017	=	AC091304.15
ENSG00000221050	=	AC091304.15
ENSG00000214255	=	AC091305.9
ENSG00000203365	=	AC091320.5
ENSG00000221731	=	AC091321.8
ENSG00000208388	=	AC091393.3
ENSG00000205783	=	AC091435.3
ENSG00000205785	=	AC091435.3
ENSG00000203462	=	AC091439.5
ENSG00000214765	=	AC091439.5
ENSG00000203463	=	AC091439.5
ENSG00000199494	=	AC091485.8
ENSG00000210797	=	AC091516.8
ENSG00000221153	=	AC091517.10
ENSG00000185442	=	AC091544.11
ENSG00000213440	=	AC091544.11
ENSG00000157576	=	AC091544.11
ENSG00000210268	=	AC091551.14
ENSG00000153666	=	AC091565.10
ENSG00000209403	=	AC091565.10
ENSG00000221188	=	AC091565.10
ENSG00000201852	=	AC091588.6
ENSG00000210070	=	AC091602.6
ENSG00000211044	=	AC091611.5
ENSG00000207368	=	AC091633.22
ENSG00000208306	=	AC091633.22
ENSG00000208305	=	AC091633.22
ENSG00000221536	=	AC091643.6
ENSG00000210540	=	AC091646.6
ENSG00000218120	=	AC091652.2
ENSG00000205356	=	AC091654.4
ENSG00000213644	=	AC091685.4
ENSG00000212303	=	AC091736.2
ENSG00000189320	=	AC091736.2
ENSG00000204987	=	AC091742.5
ENSG00000214088	=	AC091742.5
ENSG00000202513	=	AC091769.6
ENSG00000217951	=	AC091788.1
ENSG00000217455	=	AC091801.1
ENSG00000200247	=	AC091805.16
ENSG00000214045	=	AC091807.4
ENSG00000206677	=	AC091807.4
ENSG00000210805	=	AC091812.4
ENSG00000196879	=	AC091814.10
ENSG00000209368	=	AC091817.6
ENSG00000151631	=	AC091817.6
ENSG00000206958	=	AC091826.3
ENSG00000206606	=	AC091834.2
ENSG00000164608	=	AC091842.3
ENSG00000185986	=	AC091849.2
ENSG00000212278	=	AC091857.3
ENSG00000207060	=	AC091866.2
ENSG00000184084	=	AC091868.3
ENSG00000206686	=	AC091874.4
ENSG00000204637	=	AC091874.4
ENSG00000210072	=	AC091878.2
ENSG00000201910	=	AC091894.2
ENSG00000210914	=	AC091899.2
ENSG00000206845	=	AC091907.4
ENSG00000202017	=	AC091913.2
ENSG00000207420	=	AC091934.2
ENSG00000204738	=	AC091934.2
ENSG00000208381	=	AC091934.2
ENSG00000175766	=	AC091934.2
ENSG00000203355	=	AC091934.2
ENSG00000200161	=	AC091940.3
ENSG00000205976	=	AC091951.3
ENSG00000209933	=	AC091953.3
ENSG00000209923	=	AC091953.3
ENSG00000209930	=	AC091953.3
ENSG00000208592	=	AC091960.4
ENSG00000207052	=	AC091961.3
ENSG00000164294	=	AC091977.3
ENSG00000201369	=	AC091977.3
ENSG00000209891	=	AC091978.3
ENSG00000209884	=	AC091978.3
ENSG00000206909	=	AC091980.4
ENSG00000213393	=	AC091980.4
ENSG00000177962	=	AC091981.4
ENSG00000213433	=	AC091982.3
ENSG00000201474	=	AC091996.3
ENSG00000212610	=	AC092015.2
ENSG00000221488	=	AC092017.2
ENSG00000208226	=	AC092018.2
ENSG00000213205	=	AC092025.3
ENSG00000215087	=	AC092028.4
ENSG00000197851	=	AC092031.4
ENSG00000215092	=	AC092032.5
ENSG00000206759	=	AC092034.2
ENSG00000221506	=	AC092038.3
ENSG00000189196	=	AC092040.2
ENSG00000200222	=	AC092040.2
ENSG00000144649	=	AC092042.2
ENSG00000213565	=	AC092045.2
ENSG00000216013	=	AC092047.3
ENSG00000214905	=	AC092058.3
ENSG00000216919	=	AC092066.6
ENSG00000213993	=	AC092067.2
ENSG00000213797	=	AC092070.2
ENSG00000189348	=	AC092070.2
ENSG00000188699	=	AC092070.2
ENSG00000197573	=	AC092071.2
ENSG00000220585	=	AC092079.2
ENSG00000209101	=	AC092099.4
ENSG00000211306	=	AC092100.5
ENSG00000211296	=	AC092100.5
ENSG00000211295	=	AC092100.5
ENSG00000211318	=	AC092100.5
ENSG00000211304	=	AC092100.5
ENSG00000211300	=	AC092100.5
ENSG00000211323	=	AC092100.5
ENSG00000211289	=	AC092100.5
ENSG00000211291	=	AC092100.5
ENSG00000207168	=	AC092101.5
ENSG00000206973	=	AC092103.6
ENSG00000213295	=	AC092106.5
ENSG00000173245	=	AC092111.9
ENSG00000209525	=	AC092112.17
ENSG00000210656	=	AC092115.2
ENSG00000210650	=	AC092115.2
ENSG00000210659	=	AC092115.2
ENSG00000205913	=	AC092117.4
ENSG00000197369	=	AC092117.4
ENSG00000215148	=	AC092117.4
ENSG00000221719	=	AC092117.4
ENSG00000103363	=	AC092117.4
ENSG00000187185	=	AC092118.3
ENSG00000206833	=	AC092118.3
ENSG00000202201	=	AC092120.4
ENSG00000200084	=	AC092123.4
ENSG00000207441	=	AC092124.2
ENSG00000184543	=	AC092128.3
ENSG00000201289	=	AC092129.3
ENSG00000213288	=	AC092139.5
ENSG00000200543	=	AC092142.5
ENSG00000184860	=	AC092142.5
ENSG00000214238	=	AC092143.4
ENSG00000198329	=	AC092143.4
ENSG00000177946	=	AC092143.4
ENSG00000182289	=	AC092143.4
ENSG00000221787	=	AC092143.4
ENSG00000208668	=	AC092148.6
ENSG00000220102	=	AC092155.1
ENSG00000219408	=	AC092155.2
ENSG00000219597	=	AC092155.3
ENSG00000208287	=	AC092156.2
ENSG00000208289	=	AC092156.2
ENSG00000208280	=	AC092156.2
ENSG00000208279	=	AC092156.2
ENSG00000208286	=	AC092156.2
ENSG00000208284	=	AC092156.2
ENSG00000208285	=	AC092156.2
ENSG00000208282	=	AC092156.2
ENSG00000208276	=	AC092156.2
ENSG00000208281	=	AC092156.2
ENSG00000210527	=	AC092169.4
ENSG00000210024	=	AC092171.4
ENSG00000208246	=	AC092180.5
ENSG00000214003	=	AC092180.5
ENSG00000212203	=	AC092184.7
ENSG00000199972	=	AC092184.7
ENSG00000221126	=	AC092265.3
ENSG00000189145	=	AC092268.4
ENSG00000216866	=	AC092268.4
ENSG00000220991	=	AC092275.3
ENSG00000207077	=	AC092278.3
ENSG00000214802	=	AC092278.3
ENSG00000201966	=	AC092279.2
ENSG00000211551	=	AC092279.2
ENSG00000209726	=	AC092287.4
ENSG00000221286	=	AC092289.3
ENSG00000212739	=	AC092291.3
ENSG00000198388	=	AC092291.3
ENSG00000196426	=	AC092295.2
ENSG00000213932	=	AC092296.2
ENSG00000199474	=	AC092324.3
ENSG00000213543	=	AC092325.2
ENSG00000168367	=	AC092327.4
ENSG00000183850	=	AC092329.3
ENSG00000196081	=	AC092329.3
ENSG00000213971	=	AC092329.3
ENSG00000221478	=	AC092329.3
ENSG00000213976	=	AC092364.3
ENSG00000205782	=	AC092365.3
ENSG00000185051	=	AC092368.3
ENSG00000199448	=	AC092368.3
ENSG00000176228	=	AC092373.2
ENSG00000205619	=	AC092373.2
ENSG00000185710	=	AC092375.4
ENSG00000205536	=	AC092375.4
ENSG00000179038	=	AC092375.4
ENSG00000185864	=	AC092375.4
ENSG00000205685	=	AC092375.4
ENSG00000205022	=	AC092384.5
ENSG00000205018	=	AC092384.5
ENSG00000182242	=	AC092402.4
ENSG00000214552	=	AC092416.3
ENSG00000212392	=	AC092418.3
ENSG00000202428	=	AC092418.3
ENSG00000210810	=	AC092418.3
ENSG00000206918	=	AC092418.3
ENSG00000206815	=	AC092418.3
ENSG00000201713	=	AC092422.3
ENSG00000210001	=	AC092422.3
ENSG00000208965	=	AC092431.7
ENSG00000220011	=	AC092431.7
ENSG00000210018	=	AC092436.5
ENSG00000210034	=	AC092436.5
ENSG00000210029	=	AC092436.5
ENSG00000091490	=	AC092436.5
ENSG00000210022	=	AC092436.5
ENSG00000173025	=	AC092436.5
ENSG00000212509	=	AC092436.5
ENSG00000200761	=	AC092437.4
ENSG00000215341	=	AC092437.4
ENSG00000209209	=	AC092438.5
ENSG00000202273	=	AC092439.4
ENSG00000213650	=	AC092447.5
ENSG00000210798	=	AC092449.2
ENSG00000201439	=	AC092451.12
ENSG00000209619	=	AC092451.12
ENSG00000208539	=	AC092455.4
ENSG00000208541	=	AC092455.4
ENSG00000200086	=	AC092461.6
ENSG00000209510	=	AC092470.9
ENSG00000209520	=	AC092470.9
ENSG00000214031	=	AC092474.3
ENSG00000197639	=	AC092474.3
ENSG00000209960	=	AC092488.3
ENSG00000215869	=	AC092506.3
ENSG00000215367	=	AC092535.4
ENSG00000212458	=	AC092535.4
ENSG00000181877	=	AC092535.4
ENSG00000188463	=	AC092536.3
ENSG00000199896	=	AC092540.4
ENSG00000183432	=	AC092544.4
ENSG00000211984	=	AC092567.4
ENSG00000219426	=	AC092569.2
ENSG00000196460	=	AC092570.3
ENSG00000211482	=	AC092574.2
ENSG00000216002	=	AC092576.3
ENSG00000206603	=	AC092579.3
ENSG00000220722	=	AC092580.1
ENSG00000217047	=	AC092580.2
ENSG00000207443	=	AC092585.2
ENSG00000202377	=	AC092590.2
ENSG00000201676	=	AC092596.3
ENSG00000201775	=	AC092596.3
ENSG00000213935	=	AC092610.1
ENSG00000206895	=	AC092610.1
ENSG00000157927	=	AC092610.10
ENSG00000164142	=	AC092611.3
ENSG00000221576	=	AC092621.2
ENSG00000200741	=	AC092627.2
ENSG00000217201	=	AC092628.3
ENSG00000212378	=	AC092630.3
ENSG00000208623	=	AC092631.1
ENSG00000213645	=	AC092634.3
ENSG00000168754	=	AC092636.3
ENSG00000208204	=	AC092641.2
ENSG00000213126	=	AC092642.2
ENSG00000221689	=	AC092646.2
ENSG00000206729	=	AC092647.2
ENSG00000208752	=	AC092651.3
ENSG00000204872	=	AC092653.3
ENSG00000208216	=	AC092654.2
ENSG00000178636	=	AC092656.1
ENSG00000164096	=	AC092656.1
ENSG00000209232	=	AC092656.1
ENSG00000214936	=	AC092658.2
ENSG00000213492	=	AC092661.2
ENSG00000208235	=	AC092662.2
ENSG00000206718	=	AC092662.2
ENSG00000208237	=	AC092662.2
ENSG00000208239	=	AC092662.2
ENSG00000208236	=	AC092662.2
ENSG00000208228	=	AC092662.2
ENSG00000208233	=	AC092662.2
ENSG00000208229	=	AC092662.2
ENSG00000202169	=	AC092663.2
ENSG00000175701	=	AC092664.2
ENSG00000197473	=	AC092671.2
ENSG00000214865	=	AC092671.2
ENSG00000202309	=	AC092672.3
ENSG00000216112	=	AC092675.2
ENSG00000200130	=	AC092685.2
ENSG00000211125	=	AC092685.2
ENSG00000208225	=	AC092686.3
ENSG00000208227	=	AC092686.3
ENSG00000210642	=	AC092687.3
ENSG00000201625	=	AC092687.3
ENSG00000199640	=	AC092698.11
ENSG00000211109	=	AC092700.2
ENSG00000209221	=	AC092701.2
ENSG00000201668	=	AC092705.3
ENSG00000200527	=	AC092705.3
ENSG00000206701	=	AC092709.2
ENSG00000207248	=	AC092719.3
ENSG00000207042	=	AC092719.3
ENSG00000221226	=	AC092724.2
ENSG00000213704	=	AC092725.3
ENSG00000221307	=	AC092745.7
ENSG00000201780	=	AC092746.9
ENSG00000214700	=	AC092747.10
ENSG00000200105	=	AC092753.9
ENSG00000201704	=	AC092754.4
ENSG00000200606	=	AC092754.4
ENSG00000215983	=	AC092756.2
ENSG00000200070	=	AC092756.2
ENSG00000221096	=	AC092757.2
ENSG00000212094	=	AC092765.2
ENSG00000221762	=	AC092786.3
ENSG00000201010	=	AC092791.2
ENSG00000212358	=	AC092793.5
ENSG00000213871	=	AC092798.3
ENSG00000213872	=	AC092798.3
ENSG00000202498	=	AC092799.2
ENSG00000202184	=	AC092801.2
ENSG00000206679	=	AC092802.2
ENSG00000203259	=	AC092803.2
ENSG00000199666	=	AC092805.2
ENSG00000199934	=	AC092807.2
ENSG00000206887	=	AC092809.2
ENSG00000201898	=	AC092809.2
ENSG00000208165	=	AC092809.2
ENSG00000176050	=	AC092809.2
ENSG00000185842	=	AC092811.2
ENSG00000221798	=	AC092812.2
ENSG00000212187	=	AC092814.2
ENSG00000220749	=	AC092814.2
ENSG00000212432	=	AC092821.11
ENSG00000209553	=	AC092828.16
ENSG00000201095	=	AC092832.7
ENSG00000202012	=	AC092836.4
ENSG00000211259	=	AC092838.4
ENSG00000216297	=	AC092839.1
ENSG00000177994	=	AC092839.4
ENSG00000216236	=	AC092843.1
ENSG00000221775	=	AC092845.6
ENSG00000185955	=	AC092849.4
ENSG00000212251	=	AC092850.13
ENSG00000209542	=	AC092851.9
ENSG00000205848	=	AC092865.10
ENSG00000221104	=	AC092865.10
ENSG00000199512	=	AC092868.2
ENSG00000211094	=	AC092868.2
ENSG00000200252	=	AC092868.2
ENSG00000213749	=	AC092868.2
ENSG00000206531	=	AC092892.5
ENSG00000206721	=	AC092897.6
ENSG00000201065	=	AC092899.6
ENSG00000221681	=	AC092902.10
ENSG00000189366	=	AC092903.11
ENSG00000160172	=	AC092903.11
ENSG00000198800	=	AC092905.10
ENSG00000201426	=	AC092909.6
ENSG00000209302	=	AC092910.9
ENSG00000209191	=	AC092910.9
ENSG00000208490	=	AC092920.7
ENSG00000221431	=	AC092925.8
ENSG00000210772	=	AC092945.6
ENSG00000214147	=	AC092952.4
ENSG00000205835	=	AC092952.4
ENSG00000206120	=	AC092954.4
ENSG00000207156	=	AC092956.5
ENSG00000214250	=	AC092957.6
ENSG00000221457	=	AC092958.4
ENSG00000208385	=	AC092960.3
ENSG00000201229	=	AC092960.3
ENSG00000199363	=	AC092960.3
ENSG00000208521	=	AC092964.8
ENSG00000215922	=	AC092965.4
ENSG00000220343	=	AC092965.4
ENSG00000220985	=	AC092966.6
ENSG00000031081	=	AC092981.3
ENSG00000207310	=	AC092981.3
ENSG00000178110	=	AC092993.3
ENSG00000211303	=	AC093008.10
ENSG00000206929	=	AC093024.7
ENSG00000202249	=	AC093024.7
ENSG00000210951	=	AC093026.3
ENSG00000214516	=	AC093078.3
ENSG00000213232	=	AC093087.3
ENSG00000202472	=	AC093087.3
ENSG00000208363	=	AC093087.3
ENSG00000208367	=	AC093087.3
ENSG00000172400	=	AC093106.3
ENSG00000213261	=	AC093106.3
ENSG00000221107	=	AC093108.6
ENSG00000219170	=	AC093112.1
ENSG00000202175	=	AC093114.2
ENSG00000202263	=	AC093118.2
ENSG00000199646	=	AC093144.3
ENSG00000213987	=	AC093151.2
ENSG00000204060	=	AC093151.2
ENSG00000208172	=	AC093152.2
ENSG00000211122	=	AC093154.2
ENSG00000212577	=	AC093157.2
ENSG00000221579	=	AC093162.5
ENSG00000212337	=	AC093162.5
ENSG00000212838	=	AC093168.3
ENSG00000199400	=	AC093171.3
ENSG00000199848	=	AC093206.2
ENSG00000209310	=	AC093208.2
ENSG00000221626	=	AC093208.2
ENSG00000198780	=	AC093214.2
ENSG00000199645	=	AC093214.2
ENSG00000207336	=	AC093214.2
ENSG00000215083	=	AC093225.2
ENSG00000212840	=	AC093227.3
ENSG00000181786	=	AC093230.2
ENSG00000209977	=	AC093249.4
ENSG00000209981	=	AC093249.4
ENSG00000205518	=	AC093251.2
ENSG00000171601	=	AC093251.2
ENSG00000199552	=	AC093264.2
ENSG00000212114	=	AC093267.2
ENSG00000206743	=	AC093269.3
ENSG00000207391	=	AC093270.3
ENSG00000213755	=	AC093270.3
ENSG00000220085	=	AC093270.3
ENSG00000038102	=	AC093283.3
ENSG00000214944	=	AC093283.3
ENSG00000199312	=	AC093283.3
ENSG00000202157	=	AC093286.3
ENSG00000221741	=	AC093304.4
ENSG00000215218	=	AC093307.5
ENSG00000170091	=	AC093310.1
ENSG00000211253	=	AC093311.2
ENSG00000211498	=	AC093311.2
ENSG00000211258	=	AC093311.2
ENSG00000211263	=	AC093311.2
ENSG00000170846	=	AC093323.3
ENSG00000200810	=	AC093325.3
ENSG00000206678	=	AC093328.3
ENSG00000205173	=	AC093331.9
ENSG00000205176	=	AC093331.9
ENSG00000205178	=	AC093331.9
ENSG00000205175	=	AC093331.9
ENSG00000213670	=	AC093334.4
ENSG00000186734	=	AC093376.5
ENSG00000182095	=	AC093376.5
ENSG00000202039	=	AC093376.5
ENSG00000189362	=	AC093388.4
ENSG00000151690	=	AC093388.4
ENSG00000214874	=	AC093390.4
ENSG00000202296	=	AC093392.4
ENSG00000210852	=	AC093392.4
ENSG00000217975	=	AC093393.2
ENSG00000209225	=	AC093401.4
ENSG00000209133	=	AC093401.4
ENSG00000199240	=	AC093420.2
ENSG00000204057	=	AC093420.2
ENSG00000213041	=	AC093422.3
ENSG00000211209	=	AC093423.2
ENSG00000171130	=	AC093458.6
ENSG00000207233	=	AC093462.11
ENSG00000202042	=	AC093484.2
ENSG00000206956	=	AC093484.2
ENSG00000212381	=	AC093484.2
ENSG00000199609	=	AC093496.2
ENSG00000210172	=	AC093503.2
ENSG00000216531	=	AC093509.2
ENSG00000198236	=	AC093509.3
ENSG00000199929	=	AC093509.3
ENSG00000176055	=	AC093510.2
ENSG00000176265	=	AC093510.2
ENSG00000167194	=	AC093512.2
ENSG00000149932	=	AC093512.2
ENSG00000214645	=	AC093520.4
ENSG00000212249	=	AC093523.3
ENSG00000205920	=	AC093525.3
ENSG00000209284	=	AC093527.2
ENSG00000207251	=	AC093555.2
ENSG00000200546	=	AC093575.2
ENSG00000202278	=	AC093577.2
ENSG00000212218	=	AC093577.2
ENSG00000199229	=	AC093577.2
ENSG00000211326	=	AC093577.2
ENSG00000211327	=	AC093577.2
ENSG00000203266	=	AC093577.2
ENSG00000211320	=	AC093577.2
ENSG00000211364	=	AC093579.2
ENSG00000169921	=	AC093582.3
ENSG00000201560	=	AC093582.3
ENSG00000213464	=	AC093589.3
ENSG00000213938	=	AC093590.2
ENSG00000197099	=	AC093600.3
ENSG00000215278	=	AC093600.3
ENSG00000208963	=	AC093602.5
ENSG00000208967	=	AC093602.5
ENSG00000179967	=	AC093602.5
ENSG00000201516	=	AC093605.3
ENSG00000209052	=	AC093608.3
ENSG00000221645	=	AC093611.2
ENSG00000208749	=	AC093616.5
ENSG00000203395	=	AC093619.5
ENSG00000188365	=	AC093620.3
ENSG00000202227	=	AC093635.4
ENSG00000165076	=	AC093638.4
ENSG00000208184	=	AC093639.5
ENSG00000204098	=	AC093642.5
ENSG00000186921	=	AC093662.4
ENSG00000209892	=	AC093664.4
ENSG00000214242	=	AC093668.4
ENSG00000205301	=	AC093671.3
ENSG00000211270	=	AC093693.4
ENSG00000199529	=	AC093694.4
ENSG00000208110	=	AC093698.5
ENSG00000212246	=	AC093698.5
ENSG00000208112	=	AC093698.5
ENSG00000164123	=	AC093700.4
ENSG00000206978	=	AC093700.4
ENSG00000221314	=	AC093700.4
ENSG00000199754	=	AC093718.3
ENSG00000213222	=	AC093724.3
ENSG00000220575	=	AC093726.4
ENSG00000214106	=	AC093726.6
ENSG00000184305	=	AC093729.2
ENSG00000164855	=	AC093734.3
ENSG00000215157	=	AC093734.3
ENSG00000209991	=	AC093735.2
ENSG00000208244	=	AC093738.2
ENSG00000202528	=	AC093743.2
ENSG00000201098	=	AC093743.2
ENSG00000202354	=	AC093743.2
ENSG00000216832	=	AC093743.4
ENSG00000214837	=	AC093752.2
ENSG00000217609	=	AC093752.2
ENSG00000209291	=	AC093752.2
ENSG00000211057	=	AC093756.3
ENSG00000206665	=	AC093761.3
ENSG00000208059	=	AC093762.3
ENSG00000201752	=	AC093765.3
ENSG00000201640	=	AC093776.3
ENSG00000202449	=	AC093777.4
ENSG00000211168	=	AC093781.2
ENSG00000208062	=	AC093784.3
ENSG00000198498	=	AC093788.3
ENSG00000202430	=	AC093798.3
ENSG00000208899	=	AC093799.2
ENSG00000205871	=	AC093799.2
ENSG00000213455	=	AC093799.2
ENSG00000220256	=	AC093802.1
ENSG00000213827	=	AC093802.3
ENSG00000201736	=	AC093804.3
ENSG00000207198	=	AC093804.3
ENSG00000199790	=	AC093804.3
ENSG00000208064	=	AC093806.2
ENSG00000213480	=	AC093816.3
ENSG00000221618	=	AC093817.3
ENSG00000199866	=	AC093818.3
ENSG00000221677	=	AC093819.4
ENSG00000208464	=	AC093824.3
ENSG00000152575	=	AC093827.3
ENSG00000200622	=	AC093828.3
ENSG00000208847	=	AC093835.3
ENSG00000164169	=	AC093835.3
ENSG00000203392	=	AC093835.3
ENSG00000208345	=	AC093838.3
ENSG00000152117	=	AC093838.3
ENSG00000204434	=	AC093838.3
ENSG00000221209	=	AC093839.3
ENSG00000210833	=	AC093839.3
ENSG00000219943	=	AC093844.3
ENSG00000208488	=	AC093844.3
ENSG00000208483	=	AC093844.3
ENSG00000185758	=	AC093844.3
ENSG00000212641	=	AC093849.2
ENSG00000208520	=	AC093849.2
ENSG00000216721	=	AC093850.2
ENSG00000177752	=	AC093852.3
ENSG00000206675	=	AC093855.3
ENSG00000221388	=	AC093865.2
ENSG00000207148	=	AC093867.3
ENSG00000199894	=	AC093872.3
ENSG00000208582	=	AC093874.3
ENSG00000208587	=	AC093874.3
ENSG00000196656	=	AC093879.3
ENSG00000201846	=	AC093881.2
ENSG00000207182	=	AC093887.3
ENSG00000200024	=	AC093895.3
ENSG00000221183	=	AC093897.3
ENSG00000206820	=	AC093900.3
ENSG00000209187	=	AC093900.3
ENSG00000202015	=	AC093903.3
ENSG00000180015	=	AC093909.2
ENSG00000210742	=	AC093912.2
ENSG00000152994	=	AC093917.3
ENSG00000201701	=	AC094019.2
ENSG00000210105	=	AC094019.2
ENSG00000160796	=	AC094020.2
ENSG00000178722	=	AC094086.2
ENSG00000209041	=	AC094101.3
ENSG00000214132	=	AC094103.2
ENSG00000176183	=	AC094106.3
ENSG00000211349	=	AC094106.3
ENSG00000211351	=	AC094106.3
ENSG00000221664	=	AC095030.2
ENSG00000212601	=	AC095034.2
ENSG00000173966	=	AC095040.3
ENSG00000207481	=	AC095043.3
ENSG00000207204	=	AC095044.3
ENSG00000208632	=	AC095047.2
ENSG00000202485	=	AC095049.3
ENSG00000210839	=	AC095053.3
ENSG00000201264	=	AC095055.3
ENSG00000208797	=	AC095055.3
ENSG00000216027	=	AC095061.3
ENSG00000212598	=	AC095349.10
ENSG00000201660	=	AC095353.9
ENSG00000219833	=	AC095380.1
ENSG00000220604	=	AC095381.1
ENSG00000220824	=	AC095381.2
ENSG00000215311	=	AC096506.5
ENSG00000210537	=	AC096507.7
ENSG00000217537	=	AC096509.9
ENSG00000206762	=	AC096533.3
ENSG00000198549	=	AC096536.2
ENSG00000210281	=	AC096540.2
ENSG00000188460	=	AC096542.2
ENSG00000210785	=	AC096543.2
ENSG00000210790	=	AC096543.2
ENSG00000221087	=	AC096546.1
ENSG00000199224	=	AC096551.1
ENSG00000218135	=	AC096553.4
ENSG00000210786	=	AC096556.1
ENSG00000208618	=	AC096563.2
ENSG00000211314	=	AC096564.3
ENSG00000208087	=	AC096565.1
ENSG00000215250	=	AC096566.2
ENSG00000206882	=	AC096570.1
ENSG00000211278	=	AC096577.3
ENSG00000221686	=	AC096579.1
ENSG00000202350	=	AC096582.1
ENSG00000212450	=	AC096582.1
ENSG00000218862	=	AC096583.1
ENSG00000163510	=	AC096587.1
ENSG00000202216	=	AC096587.1
ENSG00000199780	=	AC096588.1
ENSG00000212068	=	AC096589.1
ENSG00000214628	=	AC096590.4
ENSG00000177287	=	AC096631.2
ENSG00000199471	=	AC096632.3
ENSG00000221403	=	AC096633.2
ENSG00000208220	=	AC096633.2
ENSG00000202329	=	AC096633.2
ENSG00000212205	=	AC096637.1
ENSG00000208193	=	AC096637.1
ENSG00000208179	=	AC096640.2
ENSG00000208186	=	AC096643.2
ENSG00000211554	=	AC096645.2
ENSG00000184655	=	AC096645.2
ENSG00000200121	=	AC096649.1
ENSG00000221347	=	AC096649.1
ENSG00000205115	=	AC096659.1
ENSG00000201744	=	AC096661.1
ENSG00000221149	=	AC096663.1
ENSG00000214199	=	AC096663.1
ENSG00000221085	=	AC096664.1
ENSG00000204581	=	AC096670.1
ENSG00000207072	=	AC096708.3
ENSG00000202097	=	AC096719.3
ENSG00000178620	=	AC096727.3
ENSG00000207428	=	AC096727.3
ENSG00000207155	=	AC096733.3
ENSG00000211560	=	AC096739.3
ENSG00000214671	=	AC096741.3
ENSG00000221522	=	AC096742.3
ENSG00000210916	=	AC096743.3
ENSG00000199857	=	AC096743.3
ENSG00000221794	=	AC096750.3
ENSG00000202331	=	AC096756.3
ENSG00000208833	=	AC096756.3
ENSG00000207121	=	AC096756.3
ENSG00000207413	=	AC096757.3
ENSG00000206823	=	AC096762.3
ENSG00000219044	=	AC096767.2
ENSG00000214334	=	AC096767.3
ENSG00000204734	=	AC096767.3
ENSG00000197794	=	AC096767.3
ENSG00000163312	=	AC096768.1
ENSG00000214981	=	AC096768.3
ENSG00000213608	=	AC096768.3
ENSG00000188519	=	AC096772.3
ENSG00000200764	=	AC096772.3
ENSG00000213082	=	AC096772.3
ENSG00000199251	=	AC096772.3
ENSG00000212787	=	AC096887.2
ENSG00000212340	=	AC096888.2
ENSG00000212211	=	AC096917.3
ENSG00000212095	=	AC096922.2
ENSG00000205341	=	AC096952.5
ENSG00000210995	=	AC096970.2
ENSG00000221382	=	AC096971.2
ENSG00000206939	=	AC096971.2
ENSG00000206902	=	AC097015.2
ENSG00000210751	=	AC097015.2
ENSG00000178596	=	AC097059.2
ENSG00000210900	=	AC097063.2
ENSG00000208219	=	AC097065.2
ENSG00000213045	=	AC097065.2
ENSG00000178631	=	AC097103.8
ENSG00000186110	=	AC097105.10
ENSG00000208934	=	AC097105.10
ENSG00000200553	=	AC097173.1
ENSG00000210226	=	AC097359.2
ENSG00000213792	=	AC097359.2
ENSG00000176354	=	AC097359.2
ENSG00000215004	=	AC097361.2
ENSG00000211012	=	AC097369.2
ENSG00000142163	=	AC097370.10
ENSG00000203592	=	AC097370.10
ENSG00000180144	=	AC097370.10
ENSG00000216055	=	AC097372.3
ENSG00000187984	=	AC097374.3
ENSG00000212140	=	AC097374.3
ENSG00000208703	=	AC097374.3
ENSG00000208694	=	AC097374.3
ENSG00000208697	=	AC097374.3
ENSG00000208790	=	AC097375.3
ENSG00000200520	=	AC097376.3
ENSG00000199862	=	AC097378.2
ENSG00000221807	=	AC097380.2
ENSG00000173011	=	AC097382.3
ENSG00000200867	=	AC097382.3
ENSG00000202392	=	AC097382.3
ENSG00000208793	=	AC097455.3
ENSG00000221657	=	AC097455.3
ENSG00000209240	=	AC097457.2
ENSG00000182814	=	AC097458.2
ENSG00000202016	=	AC097461.3
ENSG00000220786	=	AC097463.1
ENSG00000219202	=	AC097463.2
ENSG00000208915	=	AC097464.3
ENSG00000214796	=	AC097474.3
ENSG00000208079	=	AC097483.3
ENSG00000187904	=	AC097484.3
ENSG00000221440	=	AC097484.3
ENSG00000201707	=	AC097484.3
ENSG00000199326	=	AC097484.3
ENSG00000211089	=	AC097484.3
ENSG00000221620	=	AC097486.2
ENSG00000200963	=	AC097498.3
ENSG00000208891	=	AC097504.3
ENSG00000208591	=	AC097507.2
ENSG00000213448	=	AC097514.3
ENSG00000208515	=	AC097518.2
ENSG00000214910	=	AC097520.2
ENSG00000203363	=	AC097521.2
ENSG00000203364	=	AC097521.2
ENSG00000210458	=	AC097522.4
ENSG00000199924	=	AC097522.4
ENSG00000181399	=	AC097523.4
ENSG00000199203	=	AC097525.3
ENSG00000208710	=	AC097526.3
ENSG00000208744	=	AC097526.3
ENSG00000208741	=	AC097526.3
ENSG00000208753	=	AC097526.3
ENSG00000208700	=	AC097526.3
ENSG00000208748	=	AC097526.3
ENSG00000208690	=	AC097526.3
ENSG00000208743	=	AC097526.3
ENSG00000208730	=	AC097526.3
ENSG00000208750	=	AC097526.3
ENSG00000208731	=	AC097526.3
ENSG00000208715	=	AC097526.3
ENSG00000208747	=	AC097526.3
ENSG00000208720	=	AC097526.3
ENSG00000208699	=	AC097526.3
ENSG00000208739	=	AC097526.3
ENSG00000208685	=	AC097526.3
ENSG00000202174	=	AC097532.3
ENSG00000211547	=	AC097532.3
ENSG00000200236	=	AC097532.3
ENSG00000219560	=	AC097533.1
ENSG00000209231	=	AC097533.2
ENSG00000164106	=	AC097534.3
ENSG00000221296	=	AC097534.3
ENSG00000219357	=	AC097635.2
ENSG00000201545	=	AC097635.4
ENSG00000210724	=	AC097636.2
ENSG00000214681	=	AC097636.2
ENSG00000207857	=	AC097639.2
ENSG00000209951	=	AC097646.2
ENSG00000210721	=	AC097648.2
ENSG00000209094	=	AC097648.2
ENSG00000210717	=	AC097648.2
ENSG00000210723	=	AC097648.2
ENSG00000210689	=	AC097648.2
ENSG00000178972	=	AC097658.2
ENSG00000200049	=	AC097658.2
ENSG00000210871	=	AC097709.3
ENSG00000216401	=	AC097711.1
ENSG00000210367	=	AC097712.3
ENSG00000208157	=	AC097717.3
ENSG00000178074	=	AC097717.3
ENSG00000171103	=	AC097720.1
ENSG00000212326	=	AC097720.5
ENSG00000221483	=	AC097720.5
ENSG00000206928	=	AC097720.5
ENSG00000220134	=	AC098477.2
ENSG00000213877	=	AC098477.2
ENSG00000201962	=	AC098477.2
ENSG00000201991	=	AC098480.2
ENSG00000199192	=	AC098481.2
ENSG00000201602	=	AC098483.2
ENSG00000186409	=	AC098484.2
ENSG00000210306	=	AC098484.2
ENSG00000211265	=	AC098487.1
ENSG00000211121	=	AC098582.2
ENSG00000213851	=	AC098590.3
ENSG00000201863	=	AC098591.4
ENSG00000205794	=	AC098591.4
ENSG00000200455	=	AC098591.4
ENSG00000219389	=	AC098592.5
ENSG00000217531	=	AC098592.6
ENSG00000217741	=	AC098592.7
ENSG00000219142	=	AC098592.8
ENSG00000213854	=	AC098647.2
ENSG00000188990	=	AC098649.2
ENSG00000213739	=	AC098649.2
ENSG00000216169	=	AC098650.2
ENSG00000212459	=	AC098656.2
ENSG00000221495	=	AC098680.3
ENSG00000210134	=	AC098680.3
ENSG00000210143	=	AC098680.3
ENSG00000210138	=	AC098680.3
ENSG00000211233	=	AC098691.2
ENSG00000218409	=	AC098784.1
ENSG00000218126	=	AC098789.1
ENSG00000176938	=	AC098791.2
ENSG00000199460	=	AC098800.3
ENSG00000208854	=	AC098817.3
ENSG00000208834	=	AC098817.3
ENSG00000208837	=	AC098817.3
ENSG00000208850	=	AC098817.3
ENSG00000208842	=	AC098817.3
ENSG00000208838	=	AC098817.3
ENSG00000208846	=	AC098817.3
ENSG00000168129	=	AC098817.3
ENSG00000210973	=	AC098818.3
ENSG00000207303	=	AC098820.3
ENSG00000200550	=	AC098824.3
ENSG00000217155	=	AC098824.5
ENSG00000218916	=	AC098824.6
ENSG00000212357	=	AC098826.4
ENSG00000163046	=	AC098826.4
ENSG00000213729	=	AC098828.3
ENSG00000199420	=	AC098829.3
ENSG00000221097	=	AC098830.3
ENSG00000221471	=	AC098847.4
ENSG00000220696	=	AC098850.1
ENSG00000209684	=	AC098850.2
ENSG00000209696	=	AC098850.2
ENSG00000188400	=	AC098850.2
ENSG00000219407	=	AC098850.3
ENSG00000206726	=	AC098853.2
ENSG00000196691	=	AC098859.2
ENSG00000213446	=	AC098859.2
ENSG00000215203	=	AC098861.2
ENSG00000221122	=	AC098869.3
ENSG00000213946	=	AC098872.5
ENSG00000184774	=	AC098934.3
ENSG00000208197	=	AC098935.2
ENSG00000208196	=	AC098935.2
ENSG00000201949	=	AC098972.2
ENSG00000199577	=	AC098972.2
ENSG00000197004	=	AC098976.2
ENSG00000209883	=	AC098976.2
ENSG00000188420	=	AC099047.2
ENSG00000203652	=	AC099048.2
ENSG00000221068	=	AC099050.2
ENSG00000201595	=	AC099050.2
ENSG00000214686	=	AC099050.2
ENSG00000209918	=	AC099053.2
ENSG00000199921	=	AC099060.2
ENSG00000212398	=	AC099065.2
ENSG00000200558	=	AC099314.3
ENSG00000215956	=	AC099327.2
ENSG00000202517	=	AC099331.2
ENSG00000202363	=	AC099332.2
ENSG00000206760	=	AC099332.2
ENSG00000203914	=	AC099334.2
ENSG00000202326	=	AC099336.2
ENSG00000201493	=	AC099337.2
ENSG00000186384	=	AC099339.6
ENSG00000221197	=	AC099339.6
ENSG00000197781	=	AC099344.4
ENSG00000208491	=	AC099397.5
ENSG00000188897	=	AC099489.2
ENSG00000209636	=	AC099489.2
ENSG00000221395	=	AC099506.3
ENSG00000206997	=	AC099509.2
ENSG00000196900	=	AC099513.2
ENSG00000200347	=	AC099513.3
ENSG00000207167	=	AC099518.3
ENSG00000205730	=	AC099518.3
ENSG00000209193	=	AC099520.2
ENSG00000199263	=	AC099521.2
ENSG00000214388	=	AC099521.2
ENSG00000183900	=	AC099522.3
ENSG00000216219	=	AC099522.3
ENSG00000153815	=	AC099524.5
ENSG00000201033	=	AC099535.2
ENSG00000221573	=	AC099535.2
ENSG00000221337	=	AC099537.2
ENSG00000215016	=	AC099544.2
ENSG00000217825	=	AC099552.4
ENSG00000201066	=	AC099552.6
ENSG00000200085	=	AC099570.2
ENSG00000199442	=	AC099570.2
ENSG00000200982	=	AC099570.2
ENSG00000174501	=	AC099646.6
ENSG00000214262	=	AC099646.6
ENSG00000210939	=	AC099654.5
ENSG00000210923	=	AC099654.5
ENSG00000211008	=	AC099654.5
ENSG00000210897	=	AC099654.5
ENSG00000210996	=	AC099654.5
ENSG00000210982	=	AC099654.5
ENSG00000210899	=	AC099654.5
ENSG00000210926	=	AC099654.5
ENSG00000210860	=	AC099654.5
ENSG00000210999	=	AC099654.5
ENSG00000210985	=	AC099654.5
ENSG00000210874	=	AC099654.5
ENSG00000210994	=	AC099654.5
ENSG00000210915	=	AC099654.5
ENSG00000210949	=	AC099654.5
ENSG00000211013	=	AC099654.5
ENSG00000210866	=	AC099654.5
ENSG00000209087	=	AC099654.5
ENSG00000210960	=	AC099654.5
ENSG00000210970	=	AC099654.5
ENSG00000209029	=	AC099654.5
ENSG00000210891	=	AC099654.5
ENSG00000210856	=	AC099654.5
ENSG00000211002	=	AC099654.5
ENSG00000210882	=	AC099654.5
ENSG00000210921	=	AC099654.5
ENSG00000210941	=	AC099654.5
ENSG00000208382	=	AC099661.11
ENSG00000214820	=	AC099669.2
ENSG00000178917	=	AC099669.2
ENSG00000214825	=	AC099669.2
ENSG00000213421	=	AC099670.2
ENSG00000206637	=	AC099676.2
ENSG00000210803	=	AC099681.4
ENSG00000210799	=	AC099681.4
ENSG00000209576	=	AC099730.2
ENSG00000212365	=	AC099738.2
ENSG00000201032	=	AC099756.2
ENSG00000211244	=	AC099758.4
ENSG00000105889	=	AC099759.4
ENSG00000200238	=	AC099775.2
ENSG00000213509	=	AC099777.2
ENSG00000200837	=	AC099778.2
ENSG00000210565	=	AC099778.2
ENSG00000201635	=	AC099782.2
ENSG00000206627	=	AC099784.2
ENSG00000210628	=	AC099784.2
ENSG00000182183	=	AC099784.2
ENSG00000213674	=	AC099792.2
ENSG00000207256	=	AC099795.2
ENSG00000212079	=	AC099796.2
ENSG00000218972	=	AC099799.1
ENSG00000209235	=	AC099804.3
ENSG00000221446	=	AC099805.2
ENSG00000213771	=	AC099816.2
ENSG00000209584	=	AC099842.2
ENSG00000213742	=	AC099842.2
ENSG00000181358	=	AC099849.4
ENSG00000207235	=	AC099850.7
ENSG00000196645	=	AC100756.4
ENSG00000174450	=	AC100756.4
ENSG00000221648	=	AC100756.4
ENSG00000209409	=	AC100756.4
ENSG00000176433	=	AC100757.2
ENSG00000209406	=	AC100757.2
ENSG00000221047	=	AC100757.2
ENSG00000212289	=	AC100771.2
ENSG00000212380	=	AC100774.2
ENSG00000212284	=	AC100774.2
ENSG00000212528	=	AC100774.2
ENSG00000201634	=	AC100774.2
ENSG00000177529	=	AC100775.3
ENSG00000206602	=	AC100778.5
ENSG00000206696	=	AC100778.5
ENSG00000202093	=	AC100778.5
ENSG00000215472	=	AC100778.5
ENSG00000215037	=	AC100784.2
ENSG00000202332	=	AC100787.17
ENSG00000178404	=	AC100788.1
ENSG00000184247	=	AC100791.15
ENSG00000197291	=	AC100793.8
ENSG00000187229	=	AC100800.2
ENSG00000184334	=	AC100803.11
ENSG00000214761	=	AC100803.11
ENSG00000208454	=	AC100803.11
ENSG00000214518	=	AC100808.10
ENSG00000217138	=	AC100808.10
ENSG00000216583	=	AC100808.10
ENSG00000204877	=	AC100808.5
ENSG00000196848	=	AC100809.9
ENSG00000200714	=	AC100814.2
ENSG00000221589	=	AC100817.5
ENSG00000211419	=	AC100827.2
ENSG00000210952	=	AC100832.2
ENSG00000216168	=	AC100832.2
ENSG00000210961	=	AC100832.2
ENSG00000201904	=	AC100834.3
ENSG00000214697	=	AC100835.2
ENSG00000206187	=	AC100836.2
ENSG00000201071	=	AC100840.2
ENSG00000210475	=	AC100843.2
ENSG00000199867	=	AC100843.2
ENSG00000203484	=	AC100852.2
ENSG00000210020	=	AC100852.2
ENSG00000203483	=	AC100852.2
ENSG00000208458	=	AC100860.2
ENSG00000213785	=	AC100865.5
ENSG00000209504	=	AC100865.5
ENSG00000208620	=	AC100872.2
ENSG00000199678	=	AC100873.2
ENSG00000214821	=	AC100873.2
ENSG00000210032	=	AC102941.9
ENSG00000214222	=	AC102941.9
ENSG00000200319	=	AC102945.2
ENSG00000180712	=	AC103540.5
ENSG00000211018	=	AC103559.2
ENSG00000211015	=	AC103559.2
ENSG00000208689	=	AC103563.5
ENSG00000186825	=	AC103564.5
ENSG00000208180	=	AC103590.2
ENSG00000221673	=	AC103590.2
ENSG00000208185	=	AC103590.2
ENSG00000208183	=	AC103590.2
ENSG00000213561	=	AC103591.3
ENSG00000213560	=	AC103591.3
ENSG00000214934	=	AC103681.4
ENSG00000211562	=	AC103686.4
ENSG00000207450	=	AC103686.4
ENSG00000204609	=	AC103702.3
ENSG00000207110	=	AC103705.5
ENSG00000203372	=	AC103706.2
ENSG00000212992	=	AC103706.2
ENSG00000201980	=	AC103710.2
ENSG00000176951	=	AC103710.2
ENSG00000197426	=	AC103710.2
ENSG00000197984	=	AC103710.2
ENSG00000212342	=	AC103725.5
ENSG00000213624	=	AC103764.7
ENSG00000215293	=	AC103779.5
ENSG00000211261	=	AC103783.2
ENSG00000221556	=	AC103794.2
ENSG00000176668	=	AC103796.3
ENSG00000177447	=	AC103796.3
ENSG00000203507	=	AC103801.2
ENSG00000204347	=	AC103809.2
ENSG00000159266	=	AC103810.5
ENSG00000214176	=	AC103810.5
ENSG00000211162	=	AC103810.5
ENSG00000212245	=	AC103810.5
ENSG00000221185	=	AC103816.2
ENSG00000209264	=	AC103817.6
ENSG00000214965	=	AC103817.6
ENSG00000214963	=	AC103817.6
ENSG00000212988	=	AC103819.3
ENSG00000208525	=	AC103833.2
ENSG00000210794	=	AC103843.3
ENSG00000170786	=	AC103849.3
ENSG00000221793	=	AC103863.2
ENSG00000199450	=	AC103863.2
ENSG00000207417	=	AC103952.5
ENSG00000205242	=	AC103965.5
ENSG00000185087	=	AC103968.11
ENSG00000214632	=	AC103975.9
ENSG00000206953	=	AC103987.5
ENSG00000199977	=	AC103987.5
ENSG00000209125	=	AC103987.5
ENSG00000210354	=	AC103988.7
ENSG00000200191	=	AC104012.11
ENSG00000215920	=	AC104012.11
ENSG00000210599	=	AC104027.4
ENSG00000199596	=	AC104040.3
ENSG00000202494	=	AC104046.2
ENSG00000203448	=	AC104057.4
ENSG00000211054	=	AC104059.5
ENSG00000212490	=	AC104066.3
ENSG00000212588	=	AC104066.3
ENSG00000163074	=	AC104066.3
ENSG00000199901	=	AC104066.3
ENSG00000212359	=	AC104068.3
ENSG00000164669	=	AC104073.3
ENSG00000197057	=	AC104078.3
ENSG00000211036	=	AC104082.3
ENSG00000206714	=	AC104108.3
ENSG00000200331	=	AC104108.3
ENSG00000215032	=	AC104113.3
ENSG00000213328	=	AC104117.2
ENSG00000213864	=	AC104120.2
ENSG00000218494	=	AC104127.2
ENSG00000215135	=	AC104129.4
ENSG00000176349	=	AC104129.4
ENSG00000200650	=	AC104131.4
ENSG00000213115	=	AC104131.4
ENSG00000221113	=	AC104133.5
ENSG00000204792	=	AC104135.5
ENSG00000207322	=	AC104136.5
ENSG00000201452	=	AC104150.6
ENSG00000121495	=	AC104164.2
ENSG00000210578	=	AC104170.2
ENSG00000210484	=	AC104184.2
ENSG00000201570	=	AC104185.2
ENSG00000173769	=	AC104187.2
ENSG00000206649	=	AC104212.3
ENSG00000213791	=	AC104212.3
ENSG00000209175	=	AC104212.3
ENSG00000221154	=	AC104236.2
ENSG00000213890	=	AC104297.1
ENSG00000203651	=	AC104304.2
ENSG00000207211	=	AC104305.2
ENSG00000210432	=	AC104305.2
ENSG00000213849	=	AC104306.2
ENSG00000220455	=	AC104316.3
ENSG00000201317	=	AC104332.2
ENSG00000185523	=	AC104333.2
ENSG00000198468	=	AC104333.2
ENSG00000202079	=	AC104335.2
ENSG00000210067	=	AC104336.2
ENSG00000200421	=	AC104336.2
ENSG00000213766	=	AC104339.10
ENSG00000200820	=	AC104339.10
ENSG00000205293	=	AC104350.6
ENSG00000201598	=	AC104365.4
ENSG00000199713	=	AC104365.4
ENSG00000221357	=	AC104387.5
ENSG00000219439	=	AC104389.19
ENSG00000216419	=	AC104389.31
ENSG00000218369	=	AC104389.32
ENSG00000215090	=	AC104389.8
ENSG00000221031	=	AC104389.8
ENSG00000215091	=	AC104389.8
ENSG00000197231	=	AC104389.8
ENSG00000206852	=	AC104393.6
ENSG00000200718	=	AC104405.3
ENSG00000221142	=	AC104405.3
ENSG00000201778	=	AC104411.5
ENSG00000208656	=	AC104411.5
ENSG00000221123	=	AC104417.14
ENSG00000210477	=	AC104434.2
ENSG00000210474	=	AC104434.2
ENSG00000199469	=	AC104435.3
ENSG00000210887	=	AC104436.2
ENSG00000203649	=	AC104438.2
ENSG00000214560	=	AC104440.1
ENSG00000221659	=	AC104441.2
ENSG00000210976	=	AC104445.2
ENSG00000212452	=	AC104446.2
ENSG00000212493	=	AC104446.2
ENSG00000212438	=	AC104446.2
ENSG00000210549	=	AC104447.2
ENSG00000213689	=	AC104448.2
ENSG00000210612	=	AC104448.2
ENSG00000214538	=	AC104449.3
ENSG00000209905	=	AC104451.2
ENSG00000200364	=	AC104451.2
ENSG00000201301	=	AC104452.2
ENSG00000211251	=	AC104456.2
ENSG00000211254	=	AC104456.2
ENSG00000215871	=	AC104457.2
ENSG00000216067	=	AC104457.2
ENSG00000220402	=	AC104458.2
ENSG00000162644	=	AC104459.2
ENSG00000182447	=	AC104471.6
ENSG00000187650	=	AC104532.2
ENSG00000105694	=	AC104537.2
ENSG00000185641	=	AC104563.14
ENSG00000215949	=	AC104564.11
ENSG00000168792	=	AC104564.11
ENSG00000221092	=	AC104581.22
ENSG00000205498	=	AC104581.22
ENSG00000179859	=	AC104581.22
ENSG00000208218	=	AC104598.4
ENSG00000221569	=	AC104619.5
ENSG00000201050	=	AC104620.5
ENSG00000203527	=	AC104623.4
ENSG00000203526	=	AC104623.4
ENSG00000208613	=	AC104629.10
ENSG00000208603	=	AC104629.10
ENSG00000208614	=	AC104629.10
ENSG00000208601	=	AC104629.10
ENSG00000208609	=	AC104629.10
ENSG00000196732	=	AC104633.2
ENSG00000208049	=	AC104634.5
ENSG00000221205	=	AC104637.5
ENSG00000208403	=	AC104641.11
ENSG00000208643	=	AC104651.2
ENSG00000208621	=	AC104653.5
ENSG00000214691	=	AC104654.3
ENSG00000198631	=	AC104656.3
ENSG00000208498	=	AC104660.4
ENSG00000202344	=	AC104661.5
ENSG00000213522	=	AC104663.3
ENSG00000205639	=	AC104665.3
ENSG00000210889	=	AC104665.3
ENSG00000208040	=	AC104667.5
ENSG00000186210	=	AC104687.3
ENSG00000204894	=	AC104692.1
ENSG00000217617	=	AC104698.2
ENSG00000214718	=	AC104698.2
ENSG00000203514	=	AC104699.2
ENSG00000214342	=	AC104700.4
ENSG00000208971	=	AC104700.4
ENSG00000221711	=	AC104701.5
ENSG00000132967	=	AC104740.2
ENSG00000206728	=	AC104741.2
ENSG00000205315	=	AC104758.12
ENSG00000209296	=	AC104758.12
ENSG00000214646	=	AC104758.12
ENSG00000221009	=	AC104763.12
ENSG00000211027	=	AC104763.12
ENSG00000212648	=	AC104763.12
ENSG00000206618	=	AC104770.10
ENSG00000178382	=	AC104771.4
ENSG00000215027	=	AC104771.4
ENSG00000201641	=	AC104771.4
ENSG00000208067	=	AC104772.3
ENSG00000188993	=	AC104784.5
ENSG00000212226	=	AC104785.5
ENSG00000200521	=	AC104787.4
ENSG00000212558	=	AC104794.4
ENSG00000208202	=	AC104801.4
ENSG00000211987	=	AC104802.4
ENSG00000207497	=	AC104805.3
ENSG00000206629	=	AC104806.3
ENSG00000210863	=	AC104807.5
ENSG00000214842	=	AC104812.5
ENSG00000201837	=	AC104816.4
ENSG00000189099	=	AC104819.4
ENSG00000202054	=	AC104825.4
ENSG00000201644	=	AC104828.4
ENSG00000221683	=	AC104837.2
ENSG00000199318	=	AC104838.3
ENSG00000201853	=	AC104842.4
ENSG00000208247	=	AC104843.3
ENSG00000199404	=	AC104843.3
ENSG00000148944	=	AC104843.3
ENSG00000219285	=	AC104843.4
ENSG00000210336	=	AC104850.2
ENSG00000203496	=	AC104938.7
ENSG00000200873	=	AC104938.7
ENSG00000196666	=	AC104942.5
ENSG00000200376	=	AC104942.5
ENSG00000203497	=	AC104943.8
ENSG00000208698	=	AC104946.4
ENSG00000208693	=	AC104946.4
ENSG00000208702	=	AC104946.4
ENSG00000208705	=	AC104946.4
ENSG00000201591	=	AC104947.3
ENSG00000216836	=	AC104961.7
ENSG00000207128	=	AC104964.12
ENSG00000214954	=	AC104967.4
ENSG00000214375	=	AC104971.5
ENSG00000214387	=	AC104971.5
ENSG00000216849	=	AC104978.1
ENSG00000209105	=	AC104978.2
ENSG00000210169	=	AC104982.7
ENSG00000215175	=	AC104995.4
ENSG00000207011	=	AC104996.4
ENSG00000202242	=	AC104997.4
ENSG00000212433	=	AC105001.3
ENSG00000104637	=	AC105001.3
ENSG00000199652	=	AC105008.5
ENSG00000203370	=	AC105009.13
ENSG00000213881	=	AC105015.3
ENSG00000203469	=	AC105020.18
ENSG00000198165	=	AC105020.18
ENSG00000200107	=	AC105021.6
ENSG00000204803	=	AC105024.8
ENSG00000214679	=	AC105036.14
ENSG00000203473	=	AC105036.14
ENSG00000134020	=	AC105046.10
ENSG00000208615	=	AC105050.2
ENSG00000173678	=	AC105052.3
ENSG00000213385	=	AC105052.3
ENSG00000214232	=	AC105052.3
ENSG00000205233	=	AC105052.3
ENSG00000208775	=	AC105053.3
ENSG00000211286	=	AC105082.6
ENSG00000206944	=	AC105101.8
ENSG00000103742	=	AC105129.4
ENSG00000200156	=	AC105129.4
ENSG00000177725	=	AC105206.8
ENSG00000181097	=	AC105219.6
ENSG00000214733	=	AC105219.6
ENSG00000210248	=	AC105224.8
ENSG00000210256	=	AC105227.6
ENSG00000221529	=	AC105227.6
ENSG00000215355	=	AC105233.12
ENSG00000212085	=	AC105245.4
ENSG00000221637	=	AC105252.2
ENSG00000212169	=	AC105254.3
ENSG00000213456	=	AC105265.4
ENSG00000199476	=	AC105267.3
ENSG00000221426	=	AC105285.3
ENSG00000208523	=	AC105285.3
ENSG00000180610	=	AC105287.5
ENSG00000215215	=	AC105287.5
ENSG00000210204	=	AC105287.5
ENSG00000211347	=	AC105314.5
ENSG00000216089	=	AC105316.5
ENSG00000214105	=	AC105337.7
ENSG00000214555	=	AC105339.9
ENSG00000221277	=	AC105339.9
ENSG00000205959	=	AC105345.3
ENSG00000212760	=	AC105345.3
ENSG00000201649	=	AC105381.2
ENSG00000209007	=	AC105383.3
ENSG00000215164	=	AC105384.3
ENSG00000200338	=	AC105389.3
ENSG00000138784	=	AC105391.1
ENSG00000212404	=	AC105396.2
ENSG00000179270	=	AC105398.2
ENSG00000189350	=	AC105398.3
ENSG00000200283	=	AC105398.3
ENSG00000218198	=	AC105402.5
ENSG00000221707	=	AC105419.2
ENSG00000208635	=	AC105423.4
ENSG00000208638	=	AC105423.4
ENSG00000199299	=	AC105430.2
ENSG00000169887	=	AC105446.4
ENSG00000209761	=	AC105448.5
ENSG00000200379	=	AC105748.2
ENSG00000201315	=	AC105749.2
ENSG00000168016	=	AC105749.2
ENSG00000213735	=	AC105754.3
ENSG00000124835	=	AC105760.3
ENSG00000201311	=	AC105761.5
ENSG00000181215	=	AC105915.5
ENSG00000186234	=	AC105916.4
ENSG00000208103	=	AC105921.5
ENSG00000208105	=	AC105921.5
ENSG00000208099	=	AC105921.5
ENSG00000208097	=	AC105921.5
ENSG00000208102	=	AC105921.5
ENSG00000208092	=	AC105921.5
ENSG00000208089	=	AC105921.5
ENSG00000208100	=	AC105921.5
ENSG00000210673	=	AC105935.2
ENSG00000203412	=	AC105935.2
ENSG00000197475	=	AC106011.3
ENSG00000199298	=	AC106017.11
ENSG00000198274	=	AC106017.11
ENSG00000202364	=	AC106017.11
ENSG00000216244	=	AC106017.2
ENSG00000209780	=	AC106033.4
ENSG00000209788	=	AC106033.4
ENSG00000221103	=	AC106037.9
ENSG00000209719	=	AC106037.9
ENSG00000196377	=	AC106045.5
ENSG00000214696	=	AC106045.5
ENSG00000208320	=	AC106705.7
ENSG00000213198	=	AC106708.7
ENSG00000174912	=	AC106708.7
ENSG00000202177	=	AC106712.5
ENSG00000214407	=	AC106712.5
ENSG00000211088	=	AC106718.4
ENSG00000206712	=	AC106728.6
ENSG00000211266	=	AC106728.6
ENSG00000214451	=	AC106728.6
ENSG00000213547	=	AC106730.2
ENSG00000214635	=	AC106730.2
ENSG00000208394	=	AC106731.3
ENSG00000210920	=	AC106732.2
ENSG00000180917	=	AC106736.3
ENSG00000221237	=	AC106736.4
ENSG00000211319	=	AC106748.3
ENSG00000164236	=	AC106760.2
ENSG00000207459	=	AC106763.2
ENSG00000185041	=	AC106774.2
ENSG00000221612	=	AC106775.3
ENSG00000201790	=	AC106777.2
ENSG00000214689	=	AC106782.5
ENSG00000183604	=	AC106782.5
ENSG00000179958	=	AC106782.6
ENSG00000210042	=	AC106785.3
ENSG00000210081	=	AC106785.3
ENSG00000210053	=	AC106785.3
ENSG00000210106	=	AC106785.3
ENSG00000210103	=	AC106785.3
ENSG00000210071	=	AC106785.3
ENSG00000213541	=	AC106785.3
ENSG00000210048	=	AC106785.3
ENSG00000210064	=	AC106785.3
ENSG00000210057	=	AC106785.3
ENSG00000210037	=	AC106785.3
ENSG00000210129	=	AC106785.3
ENSG00000210089	=	AC106785.3
ENSG00000210114	=	AC106785.3
ENSG00000210099	=	AC106785.3
ENSG00000210094	=	AC106785.3
ENSG00000210120	=	AC106785.3
ENSG00000210076	=	AC106785.3
ENSG00000198064	=	AC106788.3
ENSG00000180747	=	AC106788.3
ENSG00000157341	=	AC106788.3
ENSG00000213652	=	AC106792.2
ENSG00000221204	=	AC106795.3
ENSG00000170089	=	AC106795.3
ENSG00000206682	=	AC106802.3
ENSG00000221514	=	AC106804.4
ENSG00000221066	=	AC106804.4
ENSG00000213661	=	AC106806.2
ENSG00000205434	=	AC106818.2
ENSG00000155319	=	AC106819.3
ENSG00000155330	=	AC106819.5
ENSG00000199911	=	AC106821.2
ENSG00000202071	=	AC106827.2
ENSG00000203647	=	AC106827.2
ENSG00000203648	=	AC106827.2
ENSG00000201627	=	AC106856.5
ENSG00000221362	=	AC106860.6
ENSG00000212179	=	AC106862.3
ENSG00000176366	=	AC106862.3
ENSG00000220924	=	AC106864.5
ENSG00000209176	=	AC106864.5
ENSG00000211439	=	AC106864.5
ENSG00000121089	=	AC106872.5
ENSG00000177152	=	AC106873.2
ENSG00000208641	=	AC106873.3
ENSG00000196118	=	AC106886.3
ENSG00000183355	=	AC106886.3
ENSG00000206755	=	AC106886.3
ENSG00000200917	=	AC106888.2
ENSG00000213493	=	AC106892.3
ENSG00000207231	=	AC106897.5
ENSG00000205129	=	AC106897.5
ENSG00000215990	=	AC106899.5
ENSG00000138433	=	AC106900.1
ENSG00000221749	=	AC107020.4
ENSG00000198533	=	AC107021.4
ENSG00000201410	=	AC107024.5
ENSG00000208924	=	AC107027.9
ENSG00000207074	=	AC107027.9
ENSG00000213272	=	AC107032.4
ENSG00000213121	=	AC107033.3
ENSG00000221049	=	AC107052.4
ENSG00000206711	=	AC107055.3
ENSG00000170095	=	AC107059.6
ENSG00000207480	=	AC107067.3
ENSG00000200469	=	AC107067.3
ENSG00000210377	=	AC107068.3
ENSG00000221764	=	AC107068.3
ENSG00000206601	=	AC107071.3
ENSG00000198856	=	AC107071.3
ENSG00000170264	=	AC107081.5
ENSG00000209229	=	AC107081.5
ENSG00000208211	=	AC107082.3
ENSG00000216595	=	AC107083.1
ENSG00000212373	=	AC107210.5
ENSG00000168561	=	AC107214.5
ENSG00000174453	=	AC107218.4
ENSG00000212300	=	AC107219.5
ENSG00000205208	=	AC107219.5
ENSG00000206703	=	AC107219.5
ENSG00000170817	=	AC107293.4
ENSG00000211005	=	AC107374.3
ENSG00000203371	=	AC107375.5
ENSG00000221093	=	AC107376.7
ENSG00000209092	=	AC107376.7
ENSG00000200350	=	AC107385.4
ENSG00000200999	=	AC107390.4
ENSG00000199495	=	AC107393.4
ENSG00000209132	=	AC107393.4
ENSG00000215200	=	AC107398.4
ENSG00000216822	=	AC107399.1
ENSG00000200571	=	AC107425.6
ENSG00000206807	=	AC107621.2
ENSG00000213656	=	AC107871.10
ENSG00000173517	=	AC107883.6
ENSG00000221610	=	AC107890.3
ENSG00000210217	=	AC107918.5
ENSG00000205883	=	AC107918.5
ENSG00000177586	=	AC107918.5
ENSG00000205882	=	AC107918.5
ENSG00000210213	=	AC107918.5
ENSG00000205884	=	AC107918.5
ENSG00000200615	=	AC107939.5
ENSG00000201695	=	AC107948.7
ENSG00000215121	=	AC107952.5
ENSG00000207334	=	AC107953.3
ENSG00000209539	=	AC107956.8
ENSG00000213779	=	AC107956.8
ENSG00000197149	=	AC107956.8
ENSG00000210402	=	AC107959.8
ENSG00000201896	=	AC107960.3
ENSG00000210316	=	AC107964.4
ENSG00000176070	=	AC107976.4
ENSG00000205124	=	AC107977.13
ENSG00000214350	=	AC107977.13
ENSG00000208848	=	AC107977.13
ENSG00000205125	=	AC107977.13
ENSG00000205122	=	AC107977.13
ENSG00000178606	=	AC107977.13
ENSG00000205120	=	AC107977.13
ENSG00000205118	=	AC107977.13
ENSG00000214344	=	AC107977.13
ENSG00000216383	=	AC107982.4
ENSG00000188933	=	AC107983.3
ENSG00000182953	=	AC107983.4
ENSG00000219744	=	AC107983.5
ENSG00000221020	=	AC107993.9
ENSG00000187939	=	AC108004.3
ENSG00000212282	=	AC108018.3
ENSG00000208910	=	AC108019.3
ENSG00000180769	=	AC108021.3
ENSG00000207075	=	AC108022.3
ENSG00000209148	=	AC108024.3
ENSG00000213486	=	AC108039.4
ENSG00000183190	=	AC108043.3
ENSG00000200720	=	AC108043.3
ENSG00000208176	=	AC108047.4
ENSG00000180673	=	AC108048.6
ENSG00000200432	=	AC108059.6
ENSG00000214638	=	AC108064.3
ENSG00000207524	=	AC108065.3
ENSG00000203361	=	AC108073.3
ENSG00000203362	=	AC108073.3
ENSG00000213331	=	AC108073.3
ENSG00000213466	=	AC108075.3
ENSG00000215110	=	AC108078.3
ENSG00000215111	=	AC108078.3
ENSG00000210783	=	AC108078.3
ENSG00000212258	=	AC108100.2
ENSG00000213376	=	AC108104.2
ENSG00000199262	=	AC108110.3
ENSG00000214913	=	AC108120.3
ENSG00000205890	=	AC108134.3
ENSG00000200204	=	AC108134.3
ENSG00000209495	=	AC108134.3
ENSG00000177822	=	AC108142.1
ENSG00000203420	=	AC108159.5
ENSG00000216283	=	AC108171.5
ENSG00000211011	=	AC108173.1
ENSG00000201901	=	AC108204.5
ENSG00000201727	=	AC108205.5
ENSG00000201314	=	AC108206.3
ENSG00000221260	=	AC108209.4
ENSG00000206839	=	AC108209.4
ENSG00000221189	=	AC108211.3
ENSG00000207411	=	AC108222.4
ENSG00000201616	=	AC108448.12
ENSG00000219934	=	AC108448.2
ENSG00000200719	=	AC108449.5
ENSG00000221338	=	AC108456.7
ENSG00000200771	=	AC108471.3
ENSG00000201152	=	AC108471.3
ENSG00000203599	=	AC108475.5
ENSG00000200924	=	AC108476.5
ENSG00000201433	=	AC108477.5
ENSG00000208473	=	AC108477.5
ENSG00000220709	=	AC108479.1
ENSG00000216431	=	AC108479.2
ENSG00000208746	=	AC108479.5
ENSG00000197385	=	AC108485.2
ENSG00000207178	=	AC108514.3
ENSG00000209049	=	AC108516.5
ENSG00000200355	=	AC108667.9
ENSG00000201458	=	AC108667.9
ENSG00000171658	=	AC108671.5
ENSG00000198579	=	AC108676.8
ENSG00000206604	=	AC108679.6
ENSG00000198406	=	AC108687.3
ENSG00000211100	=	AC108690.4
ENSG00000221380	=	AC108696.2
ENSG00000216136	=	AC108697.3
ENSG00000196094	=	AC108704.3
ENSG00000212599	=	AC108721.5
ENSG00000196454	=	AC108724.4
ENSG00000185044	=	AC108724.4
ENSG00000172971	=	AC108724.4
ENSG00000208662	=	AC108729.8
ENSG00000211149	=	AC108733.4
ENSG00000213157	=	AC108734.10
ENSG00000221477	=	AC108739.8
ENSG00000214148	=	AC108747.5
ENSG00000200703	=	AC108749.11
ENSG00000207316	=	AC108750.3
ENSG00000209267	=	AC108860.14
ENSG00000203498	=	AC108861.4
ENSG00000207199	=	AC108863.4
ENSG00000207188	=	AC108867.3
ENSG00000207849	=	AC108867.3
ENSG00000169664	=	AC108868.4
ENSG00000202112	=	AC108924.5
ENSG00000209322	=	AC108930.3
ENSG00000172895	=	AC108931.4
ENSG00000220904	=	AC109309.5
ENSG00000216821	=	AC109309.6
ENSG00000201920	=	AC109319.17
ENSG00000141696	=	AC109319.17
ENSG00000210543	=	AC109319.17
ENSG00000204791	=	AC109322.16
ENSG00000188554	=	AC109326.11
ENSG00000216958	=	AC109327.1
ENSG00000213128	=	AC109327.10
ENSG00000210525	=	AC109329.8
ENSG00000216765	=	AC109333.11
ENSG00000205710	=	AC109333.28
ENSG00000211220	=	AC109335.5
ENSG00000181109	=	AC109341.7
ENSG00000211390	=	AC109347.3
ENSG00000212045	=	AC109351.3
ENSG00000216154	=	AC109357.3
ENSG00000214684	=	AC109439.3
ENSG00000205748	=	AC109446.2
ENSG00000212305	=	AC109448.3
ENSG00000197255	=	AC109456.3
ENSG00000212457	=	AC109456.3
ENSG00000209886	=	AC109460.3
ENSG00000210297	=	AC109462.2
ENSG00000208973	=	AC109471.3
ENSG00000210223	=	AC109472.4
ENSG00000207404	=	AC109481.3
ENSG00000152931	=	AC109486.2
ENSG00000213896	=	AC109486.2
ENSG00000216125	=	AC109496.2
ENSG00000213332	=	AC109517.4
ENSG00000178055	=	AC109583.2
ENSG00000212442	=	AC109585.4
ENSG00000218123	=	AC109587.2
ENSG00000217897	=	AC109599.4
ENSG00000164740	=	AC109635.6
ENSG00000176243	=	AC109782.7
ENSG00000208887	=	AC109808.6
ENSG00000213430	=	AC109811.4
ENSG00000198834	=	AC109815.5
ENSG00000219503	=	AC109825.4
ENSG00000200281	=	AC109825.4
ENSG00000201070	=	AC109826.4
ENSG00000168948	=	AC109827.4
ENSG00000203436	=	AC109925.4
ENSG00000208970	=	AC109927.4
ENSG00000202125	=	AC109992.6
ENSG00000206693	=	AC109993.4
ENSG00000206948	=	AC109993.4
ENSG00000221004	=	AC109994.2
ENSG00000199361	=	AC110001.2
ENSG00000211499	=	AC110056.5
ENSG00000145388	=	AC110079.3
ENSG00000209234	=	AC110079.3
ENSG00000218074	=	AC110080.2
ENSG00000204771	=	AC110280.8
ENSG00000214094	=	AC110285.14
ENSG00000221219	=	AC110298.5
ENSG00000216544	=	AC110299.5
ENSG00000201186	=	AC110373.4
ENSG00000080200	=	AC110491.5
ENSG00000206827	=	AC110583.3
ENSG00000200013	=	AC110602.8
ENSG00000201988	=	AC110602.8
ENSG00000211041	=	AC110602.8
ENSG00000202358	=	AC110611.3
ENSG00000210560	=	AC110611.3
ENSG00000210905	=	AC110615.3
ENSG00000218416	=	AC110619.2
ENSG00000178608	=	AC110619.3
ENSG00000199293	=	AC110749.12
ENSG00000220847	=	AC110754.3
ENSG00000196208	=	AC110754.4
ENSG00000179272	=	AC110760.3
ENSG00000169116	=	AC110760.3
ENSG00000212387	=	AC110761.3
ENSG00000215248	=	AC110766.5
ENSG00000215984	=	AC110769.2
ENSG00000209239	=	AC110777.3
ENSG00000186244	=	AC110792.3
ENSG00000124399	=	AC110799.3
ENSG00000211039	=	AC110806.4
ENSG00000221235	=	AC110813.4
ENSG00000168824	=	AC110814.5
ENSG00000211193	=	AC110921.9
ENSG00000201547	=	AC110921.9
ENSG00000211205	=	AC110921.9
ENSG00000208457	=	AC110926.5
ENSG00000200250	=	AC110926.5
ENSG00000201554	=	AC110994.8
ENSG00000178125	=	AC110998.4
ENSG00000196472	=	AC111000.3
ENSG00000215315	=	AC111152.2
ENSG00000175090	=	AC111155.1
ENSG00000203308	=	AC111170.11
ENSG00000200651	=	AC111170.11
ENSG00000203307	=	AC111170.11
ENSG00000180913	=	AC111177.15
ENSG00000202147	=	AC111177.15
ENSG00000206713	=	AC111186.11
ENSG00000210517	=	AC111194.4
ENSG00000210518	=	AC111194.4
ENSG00000210511	=	AC111194.4
ENSG00000210630	=	AC111197.4
ENSG00000183281	=	AC111200.7
ENSG00000214369	=	AC112128.4
ENSG00000208441	=	AC112165.2
ENSG00000209898	=	AC112166.3
ENSG00000196161	=	AC112166.3
ENSG00000213568	=	AC112178.2
ENSG00000213956	=	AC112187.2
ENSG00000208507	=	AC112191.2
ENSG00000207261	=	AC112193.2
ENSG00000221073	=	AC112198.2
ENSG00000214179	=	AC112200.3
ENSG00000211336	=	AC112203.2
ENSG00000211332	=	AC112203.2
ENSG00000188167	=	AC112211.2
ENSG00000168273	=	AC112215.3
ENSG00000221518	=	AC112215.3
ENSG00000212608	=	AC112218.2
ENSG00000207109	=	AC112218.2
ENSG00000212070	=	AC112219.2
ENSG00000210965	=	AC112221.2
ENSG00000214164	=	AC112229.4
ENSG00000183846	=	AC112229.4
ENSG00000184115	=	AC112229.4
ENSG00000206643	=	AC112230.5
ENSG00000170202	=	AC112236.3
ENSG00000201533	=	AC112236.3
ENSG00000199859	=	AC112240.4
ENSG00000177803	=	AC112247.5
ENSG00000207307	=	AC112249.4
ENSG00000221118	=	AC112249.4
ENSG00000211059	=	AC112250.4
ENSG00000210954	=	AC112253.3
ENSG00000200998	=	AC112253.3
ENSG00000212556	=	AC112482.4
ENSG00000201288	=	AC112482.4
ENSG00000187695	=	AC112484.8
ENSG00000129973	=	AC112491.4
ENSG00000208625	=	AC112491.4
ENSG00000179522	=	AC112491.4
ENSG00000200620	=	AC112497.4
ENSG00000200389	=	AC112504.6
ENSG00000196309	=	AC112504.6
ENSG00000214773	=	AC112512.6
ENSG00000209060	=	AC112518.1
ENSG00000210851	=	AC112518.1
ENSG00000180044	=	AC112641.3
ENSG00000210132	=	AC112653.5
ENSG00000212063	=	AC112693.5
ENSG00000220908	=	AC112697.4
ENSG00000178715	=	AC112705.2
ENSG00000207507	=	AC112706.2
ENSG00000213726	=	AC112708.3
ENSG00000201989	=	AC112711.3
ENSG00000208043	=	AC112721.3
ENSG00000208042	=	AC112721.3
ENSG00000208041	=	AC112721.3
ENSG00000210570	=	AC112723.3
ENSG00000209580	=	AC112777.7
ENSG00000176812	=	AC112778.7
ENSG00000203535	=	AC112778.7
ENSG00000212075	=	AC112778.7
ENSG00000212437	=	AC112786.4
ENSG00000207505	=	AC112907.7
ENSG00000200418	=	AC112907.7
ENSG00000199430	=	AC112907.7
ENSG00000200320	=	AC112907.7
ENSG00000210957	=	AC113171.3
ENSG00000203271	=	AC113175.2
ENSG00000203270	=	AC113175.2
ENSG00000199620	=	AC113186.6
ENSG00000185900	=	AC113191.13
ENSG00000200731	=	AC113191.13
ENSG00000210819	=	AC113191.13
ENSG00000200687	=	AC113193.6
ENSG00000200528	=	AC113194.8
ENSG00000213573	=	AC113208.5
ENSG00000221713	=	AC113208.5
ENSG00000212407	=	AC113209.4
ENSG00000210559	=	AC113209.4
ENSG00000203560	=	AC113331.6
ENSG00000208810	=	AC113340.2
ENSG00000216118	=	AC113348.2
ENSG00000213613	=	AC113367.2
ENSG00000210801	=	AC113378.2
ENSG00000211426	=	AC113380.2
ENSG00000212460	=	AC113382.2
ENSG00000199880	=	AC113382.2
ENSG00000208828	=	AC113382.2
ENSG00000210087	=	AC113389.2
ENSG00000214748	=	AC113398.3
ENSG00000176276	=	AC113404.3
ENSG00000211386	=	AC113407.2
ENSG00000211399	=	AC113407.2
ENSG00000199378	=	AC113407.2
ENSG00000209024	=	AC113407.2
ENSG00000211373	=	AC113407.2
ENSG00000211398	=	AC113407.2
ENSG00000211391	=	AC113407.2
ENSG00000211381	=	AC113407.2
ENSG00000211371	=	AC113407.2
ENSG00000211394	=	AC113407.2
ENSG00000199677	=	AC113410.2
ENSG00000211135	=	AC113412.2
ENSG00000214853	=	AC113412.2
ENSG00000209202	=	AC113418.2
ENSG00000185056	=	AC113423.2
ENSG00000199892	=	AC113427.2
ENSG00000200560	=	AC113554.9
ENSG00000188905	=	AC113554.9
ENSG00000202160	=	AC113608.3
ENSG00000213358	=	AC113612.3
ENSG00000218006	=	AC113617.2
ENSG00000210691	=	AC113933.2
ENSG00000221015	=	AC113933.2
ENSG00000167459	=	AC114273.2
ENSG00000214794	=	AC114287.2
ENSG00000182152	=	AC114322.2
ENSG00000215413	=	AC114341.9
ENSG00000197750	=	AC114399.2
ENSG00000221643	=	AC114402.2
ENSG00000210841	=	AC114480.2
ENSG00000203650	=	AC114480.2
ENSG00000211243	=	AC114486.2
ENSG00000211107	=	AC114487.2
ENSG00000200591	=	AC114489.2
ENSG00000209921	=	AC114489.2
ENSG00000203311	=	AC114489.2
ENSG00000204105	=	AC114490.2
ENSG00000211552	=	AC114491.1
ENSG00000215899	=	AC114494.2
ENSG00000206981	=	AC114494.2
ENSG00000221720	=	AC114496.2
ENSG00000185221	=	AC114496.2
ENSG00000209341	=	AC114498.2
ENSG00000209342	=	AC114498.2
ENSG00000209344	=	AC114498.2
ENSG00000209343	=	AC114498.2
ENSG00000209352	=	AC114498.2
ENSG00000209349	=	AC114498.2
ENSG00000209351	=	AC114498.2
ENSG00000209346	=	AC114498.2
ENSG00000209350	=	AC114498.2
ENSG00000212768	=	AC114546.14
ENSG00000210497	=	AC114688.3
ENSG00000201885	=	AC114737.3
ENSG00000186645	=	AC114737.3
ENSG00000196898	=	AC114737.3
ENSG00000153165	=	AC114755.4
ENSG00000221199	=	AC114765.6
ENSG00000208630	=	AC114770.4
ENSG00000185631	=	AC114771.3
ENSG00000196951	=	AC114771.3
ENSG00000198583	=	AC114772.5
ENSG00000188971	=	AC114772.5
ENSG00000208985	=	AC114772.5
ENSG00000210320	=	AC114774.5
ENSG00000216867	=	AC114776.3
ENSG00000214987	=	AC114781.2
ENSG00000211566	=	AC114788.4
ENSG00000221186	=	AC114798.5
ENSG00000182698	=	AC114803.5
ENSG00000210538	=	AC114810.4
ENSG00000174991	=	AC114811.3
ENSG00000218630	=	AC114812.10
ENSG00000220961	=	AC114812.2
ENSG00000178836	=	AC114812.5
ENSG00000220280	=	AC114812.9
ENSG00000221438	=	AC114877.2
ENSG00000212561	=	AC114929.2
ENSG00000209251	=	AC114940.2
ENSG00000209177	=	AC114940.2
ENSG00000177453	=	AC114947.1
ENSG00000188850	=	AC114947.2
ENSG00000221700	=	AC114956.2
ENSG00000171495	=	AC114967.2
ENSG00000218706	=	AC114973.1
ENSG00000210097	=	AC114981.2
ENSG00000186105	=	AC114982.2
ENSG00000198679	=	AC114982.2
ENSG00000199279	=	AC114982.2
ENSG00000211230	=	AC115085.4
ENSG00000212135	=	AC115088.6
ENSG00000209706	=	AC115088.6
ENSG00000209709	=	AC115088.6
ENSG00000017373	=	AC115090.8
ENSG00000214482	=	AC115102.7
ENSG00000210009	=	AC115110.3
ENSG00000211055	=	AC115220.1
ENSG00000209045	=	AC115220.1
ENSG00000211071	=	AC115220.1
ENSG00000211102	=	AC115220.1
ENSG00000214652	=	AC115220.1
ENSG00000211065	=	AC115220.1
ENSG00000209118	=	AC115220.1
ENSG00000211076	=	AC115220.1
ENSG00000211078	=	AC115220.1
ENSG00000211062	=	AC115220.1
ENSG00000211096	=	AC115220.1
ENSG00000211084	=	AC115220.1
ENSG00000211060	=	AC115220.1
ENSG00000210776	=	AC115282.2
ENSG00000221053	=	AC115286.3
ENSG00000214607	=	AC115540.3
ENSG00000217291	=	AC115617.2
ENSG00000207367	=	AC115617.3
ENSG00000206740	=	AC115618.3
ENSG00000209875	=	AC115989.6
ENSG00000180720	=	AC116021.5
ENSG00000206837	=	AC116021.5
ENSG00000215941	=	AC116038.3
ENSG00000210740	=	AC116049.3
ENSG00000200444	=	AC116157.4
ENSG00000215379	=	AC116165.7
ENSG00000197414	=	AC116165.7
ENSG00000209402	=	AC116165.7
ENSG00000221000	=	AC116165.7
ENSG00000185182	=	AC116165.7
ENSG00000200763	=	AC116171.2
ENSG00000209849	=	AC116316.4
ENSG00000196800	=	AC116334.1
ENSG00000182383	=	AC116337.2
ENSG00000210845	=	AC116340.3
ENSG00000133265	=	AC116342.2
ENSG00000200833	=	AC116345.2
ENSG00000199787	=	AC116348.3
ENSG00000202476	=	AC116348.3
ENSG00000209954	=	AC116348.3
ENSG00000215246	=	AC116351.2
ENSG00000221244	=	AC116351.2
ENSG00000203594	=	AC116351.2
ENSG00000200235	=	AC116353.2
ENSG00000202111	=	AC116353.2
ENSG00000199990	=	AC116353.2
ENSG00000212504	=	AC116353.2
ENSG00000213519	=	AC116353.2
ENSG00000202515	=	AC116353.2
ENSG00000113141	=	AC116353.2
ENSG00000215233	=	AC116359.2
ENSG00000208650	=	AC116360.3
ENSG00000199773	=	AC116361.2
ENSG00000202533	=	AC116366.2
ENSG00000197536	=	AC116366.4
ENSG00000181508	=	AC116376.4
ENSG00000213524	=	AC116407.18
ENSG00000201550	=	AC116424.1
ENSG00000215489	=	AC116447.10
ENSG00000200888	=	AC116493.10
ENSG00000221322	=	AC116533.11
ENSG00000209522	=	AC116533.11
ENSG00000201784	=	AC116533.11
ENSG00000184669	=	AC116533.11
ENSG00000201403	=	AC116533.11
ENSG00000206858	=	AC116535.9
ENSG00000199812	=	AC116544.1
ENSG00000221580	=	AC116553.2
ENSG00000214268	=	AC116562.6
ENSG00000221301	=	AC116562.6
ENSG00000221759	=	AC116562.6
ENSG00000204732	=	AC116654.4
ENSG00000177074	=	AC116654.4
ENSG00000197468	=	AC116655.7
ENSG00000212754	=	AC116655.7
ENSG00000205946	=	AC116655.7
ENSG00000184795	=	AC116655.7
ENSG00000205947	=	AC116655.7
ENSG00000212755	=	AC116655.7
ENSG00000219492	=	AC116655.7
ENSG00000215323	=	AC116655.7
ENSG00000212757	=	AC116655.7
ENSG00000212759	=	AC116655.7
ENSG00000212756	=	AC116655.7
ENSG00000212758	=	AC116655.7
ENSG00000212753	=	AC116655.7
ENSG00000188438	=	AC116655.7
ENSG00000210754	=	AC116667.2
ENSG00000213443	=	AC116903.3
ENSG00000206029	=	AC116904.7
ENSG00000202529	=	AC116913.6
ENSG00000199574	=	AC116913.6
ENSG00000199673	=	AC116913.6
ENSG00000200623	=	AC116913.6
ENSG00000208477	=	AC116917.2
ENSG00000212269	=	AC116992.2
ENSG00000209974	=	AC116992.2
ENSG00000215987	=	AC117372.2
ENSG00000209814	=	AC117372.2
ENSG00000200133	=	AC117372.2
ENSG00000221341	=	AC117372.2
ENSG00000202324	=	AC117377.9
ENSG00000210375	=	AC117378.8
ENSG00000208756	=	AC117386.4
ENSG00000203643	=	AC117389.5
ENSG00000208713	=	AC117394.10
ENSG00000208760	=	AC117395.5
ENSG00000182000	=	AC117395.5
ENSG00000169883	=	AC117395.5
ENSG00000216176	=	AC117395.5
ENSG00000172752	=	AC117398.3
ENSG00000206532	=	AC117402.9
ENSG00000207202	=	AC117406.2
ENSG00000201822	=	AC117418.6
ENSG00000221206	=	AC117430.3
ENSG00000211437	=	AC117430.3
ENSG00000201325	=	AC117440.5
ENSG00000212031	=	AC117444.6
ENSG00000213442	=	AC117444.6
ENSG00000211246	=	AC117444.6
ENSG00000199286	=	AC117444.6
ENSG00000200616	=	AC117456.6
ENSG00000208460	=	AC117456.6
ENSG00000213452	=	AC117458.3
ENSG00000212585	=	AC117458.3
ENSG00000187900	=	AC117460.7
ENSG00000211073	=	AC117462.5
ENSG00000214145	=	AC117469.3
ENSG00000213371	=	AC117472.3
ENSG00000209257	=	AC117472.3
ENSG00000209249	=	AC117472.3
ENSG00000201339	=	AC117474.7
ENSG00000200366	=	AC117474.7
ENSG00000208537	=	AC117476.6
ENSG00000216116	=	AC117479.4
ENSG00000201800	=	AC117487.6
ENSG00000209255	=	AC117488.11
ENSG00000212617	=	AC117489.3
ENSG00000210735	=	AC117491.9
ENSG00000216306	=	AC117494.3
ENSG00000207467	=	AC117498.6
ENSG00000212154	=	AC117500.13
ENSG00000208940	=	AC117501.9
ENSG00000206897	=	AC117503.8
ENSG00000209288	=	AC117503.8
ENSG00000208962	=	AC117508.5
ENSG00000199520	=	AC117515.8
ENSG00000174028	=	AC117517.7
ENSG00000175483	=	AC117521.2
ENSG00000207269	=	AC117530.2
ENSG00000208898	=	AC117534.2
ENSG00000212999	=	AC117834.6
ENSG00000205133	=	AC117834.6
ENSG00000198750	=	AC118138.2
ENSG00000212836	=	AC118138.2
ENSG00000212620	=	AC118141.4
ENSG00000211553	=	AC118278.4
ENSG00000215382	=	AC118278.4
ENSG00000221415	=	AC118282.4
ENSG00000221747	=	AC118282.4
ENSG00000205039	=	AC118344.2
ENSG00000207281	=	AC118344.2
ENSG00000206925	=	AC118344.2
ENSG00000206674	=	AC118344.2
ENSG00000221051	=	AC118344.2
ENSG00000205041	=	AC118344.2
ENSG00000216295	=	AC118459.2
ENSG00000206356	=	AC118459.2
ENSG00000206786	=	AC118465.2
ENSG00000209207	=	AC118465.2
ENSG00000198118	=	AC118470.2
ENSG00000215800	=	AC118471.2
ENSG00000211104	=	AC118549.2
ENSG00000206999	=	AC118550.2
ENSG00000202259	=	AC118553.3
ENSG00000212248	=	AC118553.3
ENSG00000212880	=	AC118556.2
ENSG00000210528	=	AC118557.2
ENSG00000187141	=	AC118653.6
ENSG00000209521	=	AC118754.6
ENSG00000203451	=	AC118758.3
ENSG00000188639	=	AC118758.3
ENSG00000211164	=	AC119034.2
ENSG00000221059	=	AC119034.2
ENSG00000211033	=	AC119038.4
ENSG00000208500	=	AC119040.5
ENSG00000210218	=	AC119041.6
ENSG00000210216	=	AC119041.6
ENSG00000210207	=	AC119041.6
ENSG00000200852	=	AC119618.4
ENSG00000210333	=	AC119619.5
ENSG00000201944	=	AC119673.3
ENSG00000201448	=	AC119675.2
ENSG00000214192	=	AC119744.3
ENSG00000221256	=	AC119751.3
ENSG00000221075	=	AC119751.3
ENSG00000221082	=	AC119751.3
ENSG00000221212	=	AC119751.3
ENSG00000221334	=	AC119751.3
ENSG00000202471	=	AC119793.3
ENSG00000221098	=	AC119795.2
ENSG00000214098	=	AC120024.22
ENSG00000173818	=	AC120024.22
ENSG00000215177	=	AC120036.5
ENSG00000188873	=	AC120036.5
ENSG00000200986	=	AC120036.5
ENSG00000211143	=	AC120042.3
ENSG00000213006	=	AC120042.3
ENSG00000179938	=	AC120045.19
ENSG00000207432	=	AC120045.19
ENSG00000210040	=	AC120045.19
ENSG00000221785	=	AC120045.19
ENSG00000178081	=	AC120045.19
ENSG00000221250	=	AC120045.19
ENSG00000206141	=	AC120045.19
ENSG00000210059	=	AC120045.19
ENSG00000205132	=	AC120053.4
ENSG00000213876	=	AC120057.9
ENSG00000214725	=	AC120114.2
ENSG00000209938	=	AC120114.2
ENSG00000213002	=	AC120194.6
ENSG00000211152	=	AC120305.6
ENSG00000206088	=	AC120498.2
ENSG00000197253	=	AC120498.2
ENSG00000196364	=	AC120498.2
ENSG00000212424	=	AC120778.2
ENSG00000199634	=	AC121161.2
ENSG00000210645	=	AC121247.2
ENSG00000199546	=	AC121247.2
ENSG00000211535	=	AC121252.4
ENSG00000209863	=	AC121320.7
ENSG00000212073	=	AC121332.4
ENSG00000209839	=	AC121335.5
ENSG00000199571	=	AC121336.3
ENSG00000205537	=	AC121338.6
ENSG00000201666	=	AC121343.6
ENSG00000201356	=	AC121344.5
ENSG00000210617	=	AC121344.5
ENSG00000151276	=	AC121493.1
ENSG00000199906	=	AC121754.6
ENSG00000203393	=	AC121758.14
ENSG00000212383	=	AC121758.14
ENSG00000203394	=	AC121758.14
ENSG00000206628	=	AC122108.2
ENSG00000212937	=	AC122129.9
ENSG00000215995	=	AC122129.9
ENSG00000189166	=	AC122133.4
ENSG00000214668	=	AC122133.4
ENSG00000212055	=	AC122136.4
ENSG00000209446	=	AC122179.6
ENSG00000209444	=	AC122179.6
ENSG00000213451	=	AC122684.3
ENSG00000205331	=	AC122684.3
ENSG00000200243	=	AC122710.3
ENSG00000213306	=	AC122713.2
ENSG00000213891	=	AC122718.2
ENSG00000199643	=	AC123595.1
ENSG00000211248	=	AC123595.1
ENSG00000215931	=	AC123767.2
ENSG00000221405	=	AC123768.8
ENSG00000210300	=	AC123768.8
ENSG00000180987	=	AC123768.8
ENSG00000178115	=	AC123768.8
ENSG00000210221	=	AC123777.4
ENSG00000209140	=	AC123779.5
ENSG00000220802	=	AC123788.3
ENSG00000189398	=	AC123788.7
ENSG00000166492	=	AC123788.7
ENSG00000182139	=	AC123788.7
ENSG00000210328	=	AC123903.2
ENSG00000210332	=	AC123903.2
ENSG00000206708	=	AC123903.2
ENSG00000188646	=	AC123904.5
ENSG00000212074	=	AC124014.3
ENSG00000202440	=	AC124016.3
ENSG00000205289	=	AC124056.8
ENSG00000209807	=	AC124066.6
ENSG00000213485	=	AC124068.6
ENSG00000212280	=	AC124069.7
ENSG00000210636	=	AC124073.9
ENSG00000210641	=	AC124073.9
ENSG00000210631	=	AC124073.9
ENSG00000199985	=	AC124076.5
ENSG00000210291	=	AC124242.6
ENSG00000208930	=	AC124248.6
ENSG00000199392	=	AC124254.5
ENSG00000186213	=	AC124276.5
ENSG00000203532	=	AC124276.5
ENSG00000179225	=	AC124283.11
ENSG00000209097	=	AC124293.6
ENSG00000212989	=	AC124293.6
ENSG00000200228	=	AC124303.5
ENSG00000201300	=	AC124303.5
ENSG00000200486	=	AC124303.5
ENSG00000201937	=	AC124303.5
ENSG00000201943	=	AC124303.5
ENSG00000199960	=	AC124303.5
ENSG00000199311	=	AC124303.5
ENSG00000201907	=	AC124303.5
ENSG00000202373	=	AC124303.5
ENSG00000200398	=	AC124303.5
ENSG00000207245	=	AC124303.5
ENSG00000201326	=	AC124303.5
ENSG00000200812	=	AC124303.5
ENSG00000200564	=	AC124303.5
ENSG00000199489	=	AC124303.5
ENSG00000202188	=	AC124303.5
ENSG00000200680	=	AC124303.5
ENSG00000200801	=	AC124303.5
ENSG00000200593	=	AC124303.5
ENSG00000212523	=	AC124303.5
ENSG00000212428	=	AC124303.5
ENSG00000201831	=	AC124303.5
ENSG00000200638	=	AC124303.5
ENSG00000200987	=	AC124303.5
ENSG00000200478	=	AC124303.5
ENSG00000200726	=	AC124303.5
ENSG00000199537	=	AC124303.5
ENSG00000201143	=	AC124303.5
ENSG00000200503	=	AC124303.5
ENSG00000200949	=	AC124303.5
ENSG00000199712	=	AC124303.5
ENSG00000201482	=	AC124303.5
ENSG00000201331	=	AC124303.5
ENSG00000201679	=	AC124303.5
ENSG00000199833	=	AC124303.5
ENSG00000199968	=	AC124303.5
ENSG00000200757	=	AC124303.5
ENSG00000201992	=	AC124303.5
ENSG00000199970	=	AC124303.5
ENSG00000199782	=	AC124303.5
ENSG00000201969	=	AC124303.5
ENSG00000202261	=	AC124303.5
ENSG00000202176	=	AC124303.5
ENSG00000202499	=	AC124303.5
ENSG00000199453	=	AC124303.5
ENSG00000200163	=	AC124303.5
ENSG00000199704	=	AC124303.5
ENSG00000201509	=	AC124306.4
ENSG00000179449	=	AC124309.7
ENSG00000207375	=	AC124312.5
ENSG00000206609	=	AC124312.5
ENSG00000200661	=	AC124312.5
ENSG00000212390	=	AC124312.5
ENSG00000207093	=	AC124312.5
ENSG00000207133	=	AC124312.5
ENSG00000207259	=	AC124312.5
ENSG00000206621	=	AC124312.5
ENSG00000207460	=	AC124312.5
ENSG00000207001	=	AC124312.5
ENSG00000207263	=	AC124312.5
ENSG00000206688	=	AC124312.5
ENSG00000206656	=	AC124312.5
ENSG00000209538	=	AC124312.5
ENSG00000207159	=	AC124312.5
ENSG00000206727	=	AC124312.5
ENSG00000207014	=	AC124312.5
ENSG00000207174	=	AC124312.5
ENSG00000212198	=	AC124312.5
ENSG00000207236	=	AC124312.5
ENSG00000207197	=	AC124312.5
ENSG00000207063	=	AC124312.5
ENSG00000209418	=	AC124312.5
ENSG00000207464	=	AC124312.5
ENSG00000212583	=	AC124312.5
ENSG00000207279	=	AC124312.5
ENSG00000207191	=	AC124312.5
ENSG00000207442	=	AC124312.5
ENSG00000207137	=	AC124312.5
ENSG00000206193	=	AC124312.5
ENSG00000197825	=	AC124649.6
ENSG00000183086	=	AC124781.4
ENSG00000212837	=	AC124781.4
ENSG00000188211	=	AC124798.5
ENSG00000221072	=	AC124853.2
ENSG00000212449	=	AC124861.3
ENSG00000221412	=	AC124861.3
ENSG00000213700	=	AC124916.3
ENSG00000210913	=	AC124947.10
ENSG00000210918	=	AC124947.10
ENSG00000187543	=	AC125238.5
ENSG00000211573	=	AC125238.5
ENSG00000209379	=	AC125494.2
ENSG00000219410	=	AC125494.2
ENSG00000171471	=	AC125603.7
ENSG00000178401	=	AC125611.4
ENSG00000201435	=	AC125612.7
ENSG00000199986	=	AC125618.1
ENSG00000201810	=	AC125618.1
ENSG00000211079	=	AC125621.6
ENSG00000206804	=	AC125634.1
ENSG00000216793	=	AC125634.1
ENSG00000200869	=	AC125796.2
ENSG00000184127	=	AC125807.9
ENSG00000203408	=	AC125816.8
ENSG00000179899	=	AC125816.8
ENSG00000199594	=	AC126118.2
ENSG00000213587	=	AC126120.2
ENSG00000210901	=	AC126172.8
ENSG00000201502	=	AC126172.8
ENSG00000113924	=	AC126182.2
ENSG00000196095	=	AC126182.2
ENSG00000212640	=	AC126281.3
ENSG00000205094	=	AC126281.3
ENSG00000178067	=	AC126281.3
ENSG00000212638	=	AC126281.3
ENSG00000211105	=	AC126308.6
ENSG00000209201	=	AC126309.8
ENSG00000166104	=	AC126323.6
ENSG00000220356	=	AC126323.6
ENSG00000211131	=	AC126323.6
ENSG00000221141	=	AC126323.6
ENSG00000210438	=	AC126327.6
ENSG00000201792	=	AC126327.6
ENSG00000188849	=	AC126327.6
ENSG00000209398	=	AC126335.16
ENSG00000215393	=	AC126335.16
ENSG00000203612	=	AC126335.16
ENSG00000214611	=	AC126335.16
ENSG00000221177	=	AC126339.6
ENSG00000209158	=	AC126339.6
ENSG00000205275	=	AC126339.6
ENSG00000219561	=	AC126365.1
ENSG00000218454	=	AC126365.3
ENSG00000213671	=	AC126365.5
ENSG00000187870	=	AC126365.5
ENSG00000213668	=	AC126365.5
ENSG00000205212	=	AC126365.6
ENSG00000201586	=	AC126389.7
ENSG00000213268	=	AC126471.4
ENSG00000214203	=	AC126474.6
ENSG00000204650	=	AC126544.5
ENSG00000213330	=	AC126544.5
ENSG00000216369	=	AC126544.5
ENSG00000204652	=	AC126544.5
ENSG00000204603	=	AC126564.7
ENSG00000215407	=	AC126603.9
ENSG00000201198	=	AC126614.8
ENSG00000213243	=	AC126615.7
ENSG00000206927	=	AC126755.3
ENSG00000205746	=	AC126755.3
ENSG00000183889	=	AC126755.3
ENSG00000215634	=	AC126759.1
ENSG00000197575	=	AC126767.2
ENSG00000206624	=	AC126915.2
ENSG00000199786	=	AC126916.1
ENSG00000199883	=	AC127033.11
ENSG00000188403	=	AC127381.4
ENSG00000214329	=	AC127391.4
ENSG00000214330	=	AC127391.4
ENSG00000180209	=	AC127457.2
ENSG00000175911	=	AC127496.5
ENSG00000141564	=	AC127496.5
ENSG00000175901	=	AC127496.5
ENSG00000203567	=	AC127526.11
ENSG00000221019	=	AC127526.11
ENSG00000217806	=	AC127526.2
ENSG00000219398	=	AC127526.3
ENSG00000220955	=	AC127537.6
ENSG00000218883	=	AC127537.7
ENSG00000221422	=	AC127894.6
ENSG00000214271	=	AC128648.5
ENSG00000212026	=	AC128650.6
ENSG00000198710	=	AC128677.4
ENSG00000206384	=	AC128683.3
ENSG00000185790	=	AC128686.7
ENSG00000200843	=	AC128712.9
ENSG00000211132	=	AC129415.1
ENSG00000199245	=	AC129416.1
ENSG00000220205	=	AC129492.6
ENSG00000200463	=	AC129492.6
ENSG00000214999	=	AC129492.6
ENSG00000176752	=	AC129505.8
ENSG00000187624	=	AC129507.9
ENSG00000209208	=	AC129510.15
ENSG00000218417	=	AC129778.3
ENSG00000217766	=	AC129778.4
ENSG00000204829	=	AC129778.5
ENSG00000184906	=	AC129778.5
ENSG00000217324	=	AC129778.5
ENSG00000181997	=	AC129778.5
ENSG00000220663	=	AC129778.6
ENSG00000217504	=	AC129778.7
ENSG00000213434	=	AC129803.3
ENSG00000216208	=	AC129894.9
ENSG00000215768	=	AC129894.9
ENSG00000179294	=	AC129916.1
ENSG00000214556	=	AC129916.2
ENSG00000197947	=	AC129929.5
ENSG00000199550	=	AC129929.5
ENSG00000207308	=	AC129929.5
ENSG00000211042	=	AC130003.3
ENSG00000205191	=	AC130289.2
ENSG00000210679	=	AC130304.12
ENSG00000212190	=	AC130324.21
ENSG00000209459	=	AC130343.7
ENSG00000209464	=	AC130343.7
ENSG00000221714	=	AC130352.6
ENSG00000216194	=	AC130360.4
ENSG00000209992	=	AC130360.4
ENSG00000215371	=	AC130360.4
ENSG00000215372	=	AC130360.4
ENSG00000206032	=	AC130360.4
ENSG00000177257	=	AC130360.4
ENSG00000219942	=	AC130360.8
ENSG00000219061	=	AC130364.5
ENSG00000210007	=	AC130365.5
ENSG00000184721	=	AC130365.5
ENSG00000215357	=	AC130365.5
ENSG00000215356	=	AC130365.5
ENSG00000215977	=	AC130365.5
ENSG00000205989	=	AC130365.5
ENSG00000215344	=	AC130366.5
ENSG00000201886	=	AC130406.3
ENSG00000206262	=	AC130416.4
ENSG00000184814	=	AC130416.4
ENSG00000176046	=	AC130449.1
ENSG00000207266	=	AC130449.2
ENSG00000166869	=	AC130454.2
ENSG00000209734	=	AC130456.2
ENSG00000221789	=	AC130462.3
ENSG00000212445	=	AC130462.3
ENSG00000202336	=	AC130462.3
ENSG00000201850	=	AC130462.3
ENSG00000217478	=	AC130464.1
ENSG00000206778	=	AC130651.2
ENSG00000215003	=	AC130651.2
ENSG00000108958	=	AC130689.8
ENSG00000212735	=	AC130689.8
ENSG00000214525	=	AC130709.3
ENSG00000211155	=	AC130885.3
ENSG00000221270	=	AC130888.2
ENSG00000213450	=	AC131005.3
ENSG00000200516	=	AC131009.7
ENSG00000200483	=	AC131009.7
ENSG00000202272	=	AC131011.5
ENSG00000210006	=	AC131055.10
ENSG00000209989	=	AC131055.10
ENSG00000209968	=	AC131055.10
ENSG00000209952	=	AC131055.10
ENSG00000209988	=	AC131055.10
ENSG00000209986	=	AC131055.10
ENSG00000209990	=	AC131055.10
ENSG00000209999	=	AC131055.10
ENSG00000210005	=	AC131055.10
ENSG00000209965	=	AC131055.10
ENSG00000210004	=	AC131055.10
ENSG00000209959	=	AC131055.10
ENSG00000209984	=	AC131055.10
ENSG00000209955	=	AC131055.10
ENSG00000209976	=	AC131055.10
ENSG00000209244	=	AC131055.10
ENSG00000210003	=	AC131055.10
ENSG00000210002	=	AC131055.10
ENSG00000221136	=	AC131094.3
ENSG00000188011	=	AC131097.1
ENSG00000216921	=	AC131097.4
ENSG00000208376	=	AC131156.6
ENSG00000210113	=	AC131157.4
ENSG00000214531	=	AC131157.4
ENSG00000202582	=	AC131157.4
ENSG00000216166	=	AC131160.6
ENSG00000212778	=	AC131160.6
ENSG00000212199	=	AC131180.3
ENSG00000214081	=	AC131180.3
ENSG00000112787	=	AC131212.6
ENSG00000204583	=	AC131212.6
ENSG00000216084	=	AC131213.4
ENSG00000179799	=	AC131233.3
ENSG00000207351	=	AC131235.4
ENSG00000205955	=	AC131235.4
ENSG00000176834	=	AC131238.3
ENSG00000221003	=	AC131254.5
ENSG00000206808	=	AC131263.6
ENSG00000200485	=	AC131263.6
ENSG00000213713	=	AC131263.6
ENSG00000221354	=	AC131280.9
ENSG00000212987	=	AC131280.9
ENSG00000215405	=	AC131280.9
ENSG00000181984	=	AC131280.9
ENSG00000209387	=	AC131280.9
ENSG00000168204	=	AC131281.7
ENSG00000221687	=	AC131384.1
ENSG00000212189	=	AC131390.3
ENSG00000197848	=	AC131392.2
ENSG00000200304	=	AC131568.5
ENSG00000203377	=	AC131568.5
ENSG00000203504	=	AC131571.4
ENSG00000181017	=	AC131574.4
ENSG00000199482	=	AC131649.2
ENSG00000205182	=	AC131952.1
ENSG00000174473	=	AC131952.1
ENSG00000210261	=	AC131953.1
ENSG00000207195	=	AC131953.1
ENSG00000208181	=	AC131954.1
ENSG00000207008	=	AC131971.9
ENSG00000203570	=	AC131971.9
ENSG00000183562	=	AC131971.9
ENSG00000212893	=	AC132010.21
ENSG00000212897	=	AC132010.21
ENSG00000212896	=	AC132010.21
ENSG00000212895	=	AC132010.21
ENSG00000212894	=	AC132010.21
ENSG00000215753	=	AC132010.21
ENSG00000221799	=	AC132068.2
ENSG00000166546	=	AC132186.3
ENSG00000201998	=	AC132192.3
ENSG00000184566	=	AC132216.7
ENSG00000201159	=	AC132217.15
ENSG00000213778	=	AC132219.3
ENSG00000178162	=	AC132479.2
ENSG00000213487	=	AC132803.2
ENSG00000221467	=	AC132803.2
ENSG00000184551	=	AC132872.17
ENSG00000214084	=	AC132872.17
ENSG00000182459	=	AC132938.1
ENSG00000201239	=	AC132938.9
ENSG00000181396	=	AC132938.9
ENSG00000221602	=	AC133041.3
ENSG00000204705	=	AC133104.3
ENSG00000208840	=	AC133435.2
ENSG00000180598	=	AC133485.1
ENSG00000207186	=	AC133528.4
ENSG00000200307	=	AC133550.2
ENSG00000169203	=	AC133555.3
ENSG00000214734	=	AC133555.3
ENSG00000209903	=	AC133555.3
ENSG00000198555	=	AC133561.4
ENSG00000209005	=	AC133605.3
ENSG00000184943	=	AC133644.1
ENSG00000214354	=	AC133644.3
ENSG00000209172	=	AC133750.2
ENSG00000215694	=	AC133781.4
ENSG00000215692	=	AC133781.4
ENSG00000206789	=	AC133781.4
ENSG00000215693	=	AC133781.4
ENSG00000215698	=	AC133781.4
ENSG00000215697	=	AC133781.4
ENSG00000221151	=	AC133919.3
ENSG00000210972	=	AC133919.3
ENSG00000210966	=	AC133919.3
ENSG00000180408	=	AC133961.3
ENSG00000208666	=	AC134026.2
ENSG00000201551	=	AC134043.1
ENSG00000205037	=	AC134312.3
ENSG00000209461	=	AC134349.2
ENSG00000213158	=	AC134503.2
ENSG00000188086	=	AC134504.2
ENSG00000199465	=	AC134509.2
ENSG00000216302	=	AC134684.5
ENSG00000217757	=	AC134684.5
ENSG00000217851	=	AC134684.5
ENSG00000220619	=	AC134684.5
ENSG00000217180	=	AC134684.5
ENSG00000220293	=	AC134684.5
ENSG00000220775	=	AC134684.5
ENSG00000220072	=	AC134684.7
ENSG00000217812	=	AC134684.8
ENSG00000221295	=	AC134698.10
ENSG00000205126	=	AC134775.8
ENSG00000220804	=	AC134873.2
ENSG00000221791	=	AC134878.3
ENSG00000188681	=	AC134878.3
ENSG00000221738	=	AC134878.3
ENSG00000206161	=	AC134882.2
ENSG00000183704	=	AC134882.2
ENSG00000206163	=	AC134882.2
ENSG00000217642	=	AC134882.2
ENSG00000214310	=	AC134980.3
ENSG00000213607	=	AC134982.5
ENSG00000212972	=	AC135048.2
ENSG00000211591	=	AC135048.2
ENSG00000151006	=	AC135050.5
ENSG00000209735	=	AC135052.2
ENSG00000187912	=	AC135052.2
ENSG00000175946	=	AC135166.8
ENSG00000212206	=	AC135178.13
ENSG00000215319	=	AC135254.2
ENSG00000213343	=	AC135255.2
ENSG00000209054	=	AC135279.3
ENSG00000215336	=	AC135352.6
ENSG00000170469	=	AC135457.2
ENSG00000170476	=	AC135457.2
ENSG00000210639	=	AC135506.3
ENSG00000201469	=	AC135586.8
ENSG00000187902	=	AC135592.2
ENSG00000197627	=	AC135731.6
ENSG00000206972	=	AC135731.6
ENSG00000179755	=	AC135776.3
ENSG00000216671	=	AC135776.3
ENSG00000208957	=	AC135791.2
ENSG00000213630	=	AC135791.2
ENSG00000205171	=	AC135891.3
ENSG00000201622	=	AC135893.2
ENSG00000199306	=	AC135893.2
ENSG00000207099	=	AC135895.2
ENSG00000123443	=	AC135977.5
ENSG00000206127	=	AC135983.4
ENSG00000188532	=	AC135983.4
ENSG00000215302	=	AC135983.4
ENSG00000221318	=	AC135983.4
ENSG00000210292	=	AC135983.4
ENSG00000206987	=	AC135983.4
ENSG00000182857	=	AC135995.7
ENSG00000221095	=	AC135995.7
ENSG00000197978	=	AC135995.7
ENSG00000188792	=	AC135995.7
ENSG00000209304	=	AC135995.7
ENSG00000188384	=	AC135995.7
ENSG00000187833	=	AC136006.5
ENSG00000215944	=	AC136188.2
ENSG00000188817	=	AC136289.2
ENSG00000203582	=	AC136297.6
ENSG00000221018	=	AC136365.5
ENSG00000205454	=	AC136428.3
ENSG00000198229	=	AC136428.3
ENSG00000185520	=	AC136428.3
ENSG00000069651	=	AC136443.3
ENSG00000185061	=	AC136443.3
ENSG00000185208	=	AC136443.3
ENSG00000212634	=	AC136488.3
ENSG00000212370	=	AC136500.1
ENSG00000204660	=	AC136604.2
ENSG00000204661	=	AC136604.2
ENSG00000200138	=	AC136611.2
ENSG00000200652	=	AC136611.2
ENSG00000183458	=	AC136619.3
ENSG00000214940	=	AC136619.3
ENSG00000202120	=	AC136628.2
ENSG00000218227	=	AC136632.3
ENSG00000145911	=	AC136632.3
ENSG00000185005	=	AC136632.3
ENSG00000221008	=	AC136698.6
ENSG00000209200	=	AC136698.6
ENSG00000214542	=	AC136698.6
ENSG00000197494	=	AC136698.6
ENSG00000184206	=	AC136698.6
ENSG00000209226	=	AC136704.9
ENSG00000184246	=	AC136704.9
ENSG00000221247	=	AC136704.9
ENSG00000205035	=	AC136759.4
ENSG00000200326	=	AC136896.6
ENSG00000214254	=	AC136896.6
ENSG00000200002	=	AC136932.4
ENSG00000200434	=	AC136932.4
ENSG00000207986	=	AC136932.4
ENSG00000184550	=	AC136940.2
ENSG00000213156	=	AC137055.12
ENSG00000221119	=	AC137056.3
ENSG00000210669	=	AC137579.3
ENSG00000208892	=	AC137590.2
ENSG00000203388	=	AC137628.3
ENSG00000210614	=	AC137630.9
ENSG00000201657	=	AC137675.2
ENSG00000185105	=	AC137723.5
ENSG00000186611	=	AC137766.2
ENSG00000207189	=	AC137767.16
ENSG00000208951	=	AC137794.2
ENSG00000196908	=	AC137803.2
ENSG00000202067	=	AC137834.9
ENSG00000210946	=	AC137932.1
ENSG00000212145	=	AC137935.2
ENSG00000197916	=	AC138028.1
ENSG00000182376	=	AC138028.1
ENSG00000197539	=	AC138028.1
ENSG00000183127	=	AC138030.1
ENSG00000213285	=	AC138031.2
ENSG00000208333	=	AC138036.2
ENSG00000221617	=	AC138123.2
ENSG00000219491	=	AC138136.2
ENSG00000210262	=	AC138207.3
ENSG00000209358	=	AC138230.5
ENSG00000210850	=	AC138304.1
ENSG00000210827	=	AC138304.1
ENSG00000210844	=	AC138304.1
ENSG00000184662	=	AC138356.3
ENSG00000183154	=	AC138356.3
ENSG00000182921	=	AC138389.3
ENSG00000206691	=	AC138389.3
ENSG00000219201	=	AC138392.2
ENSG00000185495	=	AC138393.2
ENSG00000212157	=	AC138393.2
ENSG00000215159	=	AC138409.1
ENSG00000215156	=	AC138409.1
ENSG00000220843	=	AC138472.4
ENSG00000216588	=	AC138472.5
ENSG00000177886	=	AC138534.2
ENSG00000213889	=	AC138534.3
ENSG00000210495	=	AC138607.1
ENSG00000184823	=	AC138649.1
ENSG00000187667	=	AC138649.2
ENSG00000201241	=	AC138701.3
ENSG00000215409	=	AC138701.3
ENSG00000212719	=	AC138710.5
ENSG00000221480	=	AC138710.5
ENSG00000214799	=	AC138710.5
ENSG00000196185	=	AC138710.5
ENSG00000198475	=	AC138744.2
ENSG00000201849	=	AC138744.4
ENSG00000221758	=	AC138749.5
ENSG00000210023	=	AC138749.5
ENSG00000186399	=	AC138750.2
ENSG00000197999	=	AC138750.2
ENSG00000221509	=	AC138750.2
ENSG00000221727	=	AC138750.2
ENSG00000215623	=	AC138750.2
ENSG00000189251	=	AC138761.4
ENSG00000210505	=	AC138779.2
ENSG00000201085	=	AC138781.4
ENSG00000211337	=	AC138782.4
ENSG00000174384	=	AC138783.10
ENSG00000202021	=	AC138783.10
ENSG00000205509	=	AC138783.10
ENSG00000157106	=	AC138811.3
ENSG00000205457	=	AC138869.2
ENSG00000184730	=	AC138894.2
ENSG00000196585	=	AC138894.2
ENSG00000198156	=	AC138894.2
ENSG00000196877	=	AC138904.3
ENSG00000183632	=	AC138907.2
ENSG00000197605	=	AC138915.2
ENSG00000183793	=	AC138932.4
ENSG00000207425	=	AC138932.4
ENSG00000183227	=	AC138940.3
ENSG00000203563	=	AC138951.2
ENSG00000215190	=	AC138951.2
ENSG00000203356	=	AC138956.3
ENSG00000048162	=	AC138956.3
ENSG00000214352	=	AC138965.2
ENSG00000206706	=	AC138969.2
ENSG00000214967	=	AC138969.2
ENSG00000212543	=	AC138972.8
ENSG00000213842	=	AC138972.8
ENSG00000210111	=	AC138972.8
ENSG00000201026	=	AC138982.2
ENSG00000136447	=	AC139026.2
ENSG00000199728	=	AC139070.3
ENSG00000212859	=	AC139099.1
ENSG00000183102	=	AC139099.1
ENSG00000216482	=	AC139143.1
ENSG00000217087	=	AC139143.2
ENSG00000207021	=	AC139149.5
ENSG00000209081	=	AC139256.5
ENSG00000188599	=	AC139256.5
ENSG00000207294	=	AC139256.5
ENSG00000197284	=	AC139272.3
ENSG00000205572	=	AC139277.2
ENSG00000212653	=	AC139277.2
ENSG00000211199	=	AC139337.5
ENSG00000189002	=	AC139337.5
ENSG00000218335	=	AC139361.2
ENSG00000215728	=	AC139361.2
ENSG00000215748	=	AC139361.2
ENSG00000207348	=	AC139361.2
ENSG00000206933	=	AC139361.2
ENSG00000215627	=	AC139367.2
ENSG00000215629	=	AC139367.2
ENSG00000212531	=	AC139367.2
ENSG00000215625	=	AC139367.2
ENSG00000205281	=	AC139425.3
ENSG00000185078	=	AC139425.3
ENSG00000210273	=	AC139426.2
ENSG00000206128	=	AC139426.2
ENSG00000207257	=	AC139426.2
ENSG00000221444	=	AC139426.2
ENSG00000215304	=	AC139426.2
ENSG00000187492	=	AC139451.7
ENSG00000215002	=	AC139452.4
ENSG00000214351	=	AC139491.2
ENSG00000214997	=	AC139495.2
ENSG00000221678	=	AC139511.2
ENSG00000215690	=	AC139511.2
ENSG00000220107	=	AC139511.2
ENSG00000215675	=	AC139536.2
ENSG00000215678	=	AC139536.2
ENSG00000215680	=	AC139536.2
ENSG00000221155	=	AC139536.2
ENSG00000212877	=	AC139536.2
ENSG00000189119	=	AC139617.6
ENSG00000199591	=	AC139667.5
ENSG00000212892	=	AC139687.2
ENSG00000215749	=	AC139687.2
ENSG00000221283	=	AC139687.2
ENSG00000215732	=	AC139687.2
ENSG00000218052	=	AC139687.2
ENSG00000197092	=	AC139687.2
ENSG00000215731	=	AC139687.2
ENSG00000204993	=	AC139712.1
ENSG00000217687	=	AC139712.5
ENSG00000183634	=	AC139713.1
ENSG00000170545	=	AC139768.14
ENSG00000205246	=	AC139769.1
ENSG00000201623	=	AC139777.3
ENSG00000210364	=	AC139783.3
ENSG00000215158	=	AC139792.2
ENSG00000205561	=	AC139834.2
ENSG00000168993	=	AC139887.3
ENSG00000185141	=	AC140059.3
ENSG00000196082	=	AC140061.14
ENSG00000203424	=	AC140061.14
ENSG00000203422	=	AC140061.14
ENSG00000203421	=	AC140061.14
ENSG00000203423	=	AC140061.14
ENSG00000203431	=	AC140061.14
ENSG00000203428	=	AC140061.14
ENSG00000203430	=	AC140061.14
ENSG00000203427	=	AC140061.14
ENSG00000203425	=	AC140061.14
ENSG00000203426	=	AC140061.14
ENSG00000185958	=	AC140061.14
ENSG00000209162	=	AC140062.11
ENSG00000159403	=	AC140077.17
ENSG00000200052	=	AC140119.3
ENSG00000210687	=	AC140120.2
ENSG00000214327	=	AC140125.3
ENSG00000221615	=	AC140132.3
ENSG00000205570	=	AC140134.2
ENSG00000179978	=	AC140134.2
ENSG00000183292	=	AC140481.3
ENSG00000136698	=	AC140481.3
ENSG00000204443	=	AC140481.3
ENSG00000172985	=	AC140485.3
ENSG00000205452	=	AC140658.2
ENSG00000200275	=	AC140677.1
ENSG00000183909	=	AC140725.3
ENSG00000212796	=	AC140770.1
ENSG00000199654	=	AC140847.4
ENSG00000209793	=	AC140847.4
ENSG00000209785	=	AC140847.4
ENSG00000212214	=	AC141001.6
ENSG00000205456	=	AC141257.2
ENSG00000221327	=	AC141273.2
ENSG00000215154	=	AC141586.2
ENSG00000197003	=	AC141586.2
ENSG00000213957	=	AC141586.2
ENSG00000205918	=	AC141586.2
ENSG00000214618	=	AC142086.3
ENSG00000214614	=	AC142086.3
ENSG00000207192	=	AC142122.2
ENSG00000210770	=	AC142283.3
ENSG00000214627	=	AC142381.2
ENSG00000197476	=	AC142381.2
ENSG00000200378	=	AC142391.2
ENSG00000215711	=	AC142402.2
ENSG00000215701	=	AC142402.2
ENSG00000212886	=	AC142402.2
ENSG00000215702	=	AC142402.2
ENSG00000215713	=	AC142402.2
ENSG00000213856	=	AC142496.2
ENSG00000151539	=	AC143342.3
ENSG00000206016	=	AC144411.2
ENSG00000221246	=	AC144522.12
ENSG00000201897	=	AC144525.3
ENSG00000215679	=	AC144526.2
ENSG00000215682	=	AC144526.2
ENSG00000215677	=	AC144526.2
ENSG00000200579	=	AC144536.4
ENSG00000211208	=	AC144562.5
ENSG00000215617	=	AC144831.2
ENSG00000205203	=	AC144838.2
ENSG00000212865	=	AC145060.2
ENSG00000215771	=	AC145081.1
ENSG00000215769	=	AC145081.1
ENSG00000146067	=	AC145098.2
ENSG00000203353	=	AC145098.2
ENSG00000183474	=	AC145102.2
ENSG00000186523	=	AC145124.2
ENSG00000185057	=	AC145132.2
ENSG00000213830	=	AC145132.2
ENSG00000215006	=	AC145132.2
ENSG00000205550	=	AC145138.2
ENSG00000198237	=	AC145138.2
ENSG00000215630	=	AC145144.2
ENSG00000205575	=	AC145146.2
ENSG00000215635	=	AC145205.2
ENSG00000218375	=	AC145207.1
ENSG00000215642	=	AC145207.1
ENSG00000215638	=	AC145207.1
ENSG00000215639	=	AC145207.1
ENSG00000218497	=	AC145207.1
ENSG00000219039	=	AC145207.1
ENSG00000218591	=	AC145207.1
ENSG00000218788	=	AC145207.1
ENSG00000203773	=	AC145207.1
ENSG00000220903	=	AC145207.1
ENSG00000215619	=	AC145207.1
ENSG00000215621	=	AC145207.1
ENSG00000221485	=	AC145212.1
ENSG00000215746	=	AC145212.1
ENSG00000221769	=	AC145212.1
ENSG00000215750	=	AC145212.1
ENSG00000196796	=	AC145285.2
ENSG00000196993	=	AC145285.2
ENSG00000196347	=	AC145285.2
ENSG00000204775	=	AC145291.2
ENSG00000179832	=	AC145291.2
ENSG00000187786	=	AC145291.2
ENSG00000214613	=	AC145350.2
ENSG00000184209	=	AC145423.8
ENSG00000218268	=	AC145627.1
ENSG00000213350	=	AC146507.2
ENSG00000197370	=	AC146944.1
ENSG00000196302	=	AC146944.1
ENSG00000205565	=	AC146944.1
ENSG00000212033	=	AC147055.2
ENSG00000196620	=	AC147055.2
ENSG00000198848	=	AC147362.2
ENSG00000212260	=	AC147575.1
ENSG00000189385	=	AC147651.4
ENSG00000204589	=	AC148477.3
ENSG00000216384	=	AC151960.1
ENSG00000217965	=	AC151961.1
ENSG00000217223	=	AC152010.1
ENSG00000060971	=	ACAA1
ENSG00000167315	=	ACAA2
ENSG00000132142	=	ACACA
ENSG00000076555	=	ACACB
ENSG00000111271	=	ACAD10
ENSG00000113971	=	ACAD11
ENSG00000151498	=	ACAD8
ENSG00000177646	=	ACAD9
ENSG00000115361	=	ACADL
ENSG00000117054	=	ACADM
ENSG00000122971	=	ACADS
ENSG00000196177	=	ACADSB
ENSG00000072778	=	ACADVL
ENSG00000157766	=	ACAN
ENSG00000075239	=	ACAT1
ENSG00000120437	=	ACAT2
ENSG00000182827	=	ACBD3
ENSG00000181513	=	ACBD4
ENSG00000107897	=	ACBD5
ENSG00000135847	=	ACBD6
ENSG00000176244	=	ACBD7
ENSG00000108684	=	ACCN1
ENSG00000110881	=	ACCN2
ENSG00000213199	=	ACCN3
ENSG00000072182	=	ACCN4
ENSG00000023843	=	ACCN5
ENSG00000110455	=	ACCS
ENSG00000102977	=	ACD
ENSG00000159640	=	ACE
ENSG00000130234	=	ACE2
ENSG00000087085	=	ACHE
ENSG00000100813	=	ACIN1
ENSG00000131473	=	ACLY
ENSG00000153086	=	ACMSD
ENSG00000196636	=	ACN9
ENSG00000122729	=	ACO1
ENSG00000100412	=	ACO2
ENSG00000184227	=	ACOT1
ENSG00000162390	=	ACOT11
ENSG00000172497	=	ACOT12
ENSG00000119673	=	ACOT2
ENSG00000177465	=	ACOT4
ENSG00000205669	=	ACOT6
ENSG00000097021	=	ACOT7
ENSG00000101473	=	ACOT8
ENSG00000123130	=	ACOT9
ENSG00000161533	=	ACOX1
ENSG00000168306	=	ACOX2
ENSG00000087008	=	ACOX3
ENSG00000153093	=	ACOXL
ENSG00000143727	=	ACP1
ENSG00000134575	=	ACP2
ENSG00000102575	=	ACP5
ENSG00000162836	=	ACP6
ENSG00000155893	=	ACPL2
ENSG00000014257	=	ACPP
ENSG00000142513	=	ACPT
ENSG00000100312	=	ACR
ENSG00000111644	=	ACRBP
ENSG00000147174	=	ACRC
ENSG00000134940	=	ACRV1
ENSG00000103740	=	ACSBG1
ENSG00000130377	=	ACSBG2
ENSG00000167107	=	ACSF2
ENSG00000176715	=	ACSF3
ENSG00000151726	=	ACSL1
ENSG00000123983	=	ACSL3
ENSG00000068366	=	ACSL4
ENSG00000197142	=	ACSL5
ENSG00000164398	=	ACSL6
ENSG00000166743	=	ACSM1
ENSG00000183747	=	ACSM2
ENSG00000066813	=	ACSM2A
ENSG00000005187	=	ACSM3
ENSG00000215009	=	ACSM4
ENSG00000183549	=	ACSM5
ENSG00000154930	=	ACSS1
ENSG00000131069	=	ACSS2
ENSG00000111058	=	ACSS3
ENSG00000143632	=	ACTA1
ENSG00000107796	=	ACTA2
ENSG00000075624	=	ACTB
ENSG00000169067	=	ACTBL2
ENSG00000159251	=	ACTC1
ENSG00000184009	=	ACTG1
ENSG00000163017	=	ACTG2
ENSG00000136518	=	ACTL6A
ENSG00000077080	=	ACTL6B
ENSG00000187003	=	ACTL7A
ENSG00000148156	=	ACTL7B
ENSG00000117148	=	ACTL8
ENSG00000072110	=	ACTN1
ENSG00000077522	=	ACTN2
ENSG00000204633	=	ACTN3.
ENSG00000130402	=	ACTN4
ENSG00000131966	=	ACTR10
ENSG00000138107	=	ACTR1A
ENSG00000115073	=	ACTR1B
ENSG00000138071	=	ACTR2
ENSG00000115091	=	ACTR3
ENSG00000133627	=	ACTR3B
ENSG00000101442	=	ACTR5
ENSG00000075089	=	ACTR6
ENSG00000113812	=	ACTR8
ENSG00000123165	=	ACTRT1
ENSG00000169717	=	ACTRT2
ENSG00000115170	=	ACVR1
ENSG00000135503	=	ACVR1B
ENSG00000123612	=	ACVR1C
ENSG00000121989	=	ACVR2A
ENSG00000114739	=	ACVR2B
ENSG00000139567	=	ACVRL1
ENSG00000114786	=	ACY1
ENSG00000132744	=	ACY3
ENSG00000119640	=	ACYP1.
ENSG00000170634	=	ACYP2
ENSG00000209925	=	AD000090.1
ENSG00000213269	=	AD000092.1
ENSG00000105663	=	AD000671.1
ENSG00000200056	=	AD000813.1
ENSG00000209939	=	AD000864.1
ENSG00000105261	=	AD001527.1
ENSG00000196839	=	ADA
ENSG00000164113	=	ADAD1
ENSG00000140955	=	ADAD2
ENSG00000168803	=	ADAL
ENSG00000137845	=	ADAM10
ENSG00000073670	=	ADAM11
ENSG00000148848	=	ADAM12
ENSG00000143537	=	ADAM15
ENSG00000151694	=	ADAM17
ENSG00000168619	=	ADAM18
ENSG00000135074	=	ADAM19
ENSG00000104755	=	ADAM2
ENSG00000134007	=	ADAM20
ENSG00000139985	=	ADAM21P.
ENSG00000008277	=	ADAM22
ENSG00000114948	=	ADAM23
ENSG00000042980	=	ADAM28
ENSG00000168594	=	ADAM29
ENSG00000134249	=	ADAM30
ENSG00000197140	=	ADAM32
ENSG00000149451	=	ADAM33
ENSG00000196115	=	ADAM5P.
ENSG00000069206	=	ADAM7
ENSG00000151651	=	ADAM8
ENSG00000168615	=	ADAM9
ENSG00000134028	=	ADAMDEC1
ENSG00000154734	=	ADAMTS1
ENSG00000142303	=	ADAMTS10
ENSG00000151388	=	ADAMTS12
ENSG00000160323	=	ADAMTS13
ENSG00000138316	=	ADAMTS14
ENSG00000166106	=	ADAMTS15
ENSG00000145536	=	ADAMTS16
ENSG00000140470	=	ADAMTS17
ENSG00000140873	=	ADAMTS18
ENSG00000145808	=	ADAMTS19
ENSG00000087116	=	ADAMTS2
ENSG00000173157	=	ADAMTS20
ENSG00000156140	=	ADAMTS3
ENSG00000158859	=	ADAMTS4
ENSG00000154736	=	ADAMTS5
ENSG00000049192	=	ADAMTS6
ENSG00000136378	=	ADAMTS7
ENSG00000134917	=	ADAMTS8
ENSG00000163638	=	ADAMTS9
ENSG00000178031	=	ADAMTSL1
ENSG00000197859	=	ADAMTSL2
ENSG00000156218	=	ADAMTSL3
ENSG00000143382	=	ADAMTSL4
ENSG00000185761	=	ADAMTSL5
ENSG00000160710	=	ADAR
ENSG00000197381	=	ADARB1
ENSG00000185736	=	ADARB2
ENSG00000065457	=	ADAT1
ENSG00000189007	=	ADAT2
ENSG00000213638	=	ADAT3
ENSG00000142920	=	ADC
ENSG00000063761	=	ADCK1
ENSG00000133597	=	ADCK2
ENSG00000123815	=	ADCK4
ENSG00000173137	=	ADCK5
ENSG00000164742	=	ADCY1
ENSG00000143199	=	ADCY10
ENSG00000078295	=	ADCY2
ENSG00000138031	=	ADCY3
ENSG00000129467	=	ADCY4
ENSG00000173175	=	ADCY5
ENSG00000174233	=	ADCY6
ENSG00000121281	=	ADCY7
ENSG00000155897	=	ADCY8
ENSG00000162104	=	ADCY9
ENSG00000141433	=	ADCYAP1
ENSG00000078549	=	ADCYAP1R1
ENSG00000087274	=	ADD1
ENSG00000075340	=	ADD2
ENSG00000148700	=	ADD3
ENSG00000147872	=	ADFP
ENSG00000196616	=	ADH1B
ENSG00000187758	=	ADH1C
ENSG00000198099	=	ADH4
ENSG00000197894	=	ADH5
ENSG00000172955	=	ADH6
ENSG00000196344	=	ADH7
ENSG00000147576	=	ADHFE1
ENSG00000182551	=	ADI1
ENSG00000182035	=	ADIG
ENSG00000181092	=	ADIPOQ
ENSG00000159346	=	ADIPOR1
ENSG00000006831	=	ADIPOR2
ENSG00000156110	=	ADK
ENSG00000148926	=	ADM
ENSG00000128165	=	ADM2
ENSG00000101126	=	ADNP
ENSG00000101544	=	ADNP2
ENSG00000163485	=	ADORA1
ENSG00000128271	=	ADORA2A
ENSG00000170425	=	ADORA2B
ENSG00000219050	=	ADORA2BP
ENSG00000121933	=	ADORA3
ENSG00000159322	=	ADPGK
ENSG00000144843	=	ADPRH
ENSG00000153531	=	ADPRHL1
ENSG00000116863	=	ADPRHL2
ENSG00000120907	=	ADRA1A
ENSG00000170214	=	ADRA1B
ENSG00000171873	=	ADRA1D
ENSG00000150594	=	ADRA2A
ENSG00000184160	=	ADRA2C
ENSG00000043591	=	ADRB1
ENSG00000169252	=	ADRB2
ENSG00000188778	=	ADRB3
ENSG00000173020	=	ADRBK1
ENSG00000100077	=	ADRBK2
ENSG00000130706	=	ADRM1
ENSG00000100357	=	ADSL
ENSG00000035687	=	ADSS
ENSG00000185100	=	ADSSL1
ENSG00000218192	=	ADTB1L2
ENSG00000215307	=	AE000658.1
ENSG00000180636	=	AE000658.1
ENSG00000202110	=	AE000658.1
ENSG00000106624	=	AEBP1
ENSG00000139154	=	AEBP2
ENSG00000104964	=	AES
ENSG00000208659	=	AF003529.2
ENSG00000219614	=	AF003529.2
ENSG00000182210	=	AF003626.2
ENSG00000208393	=	AF003626.2
ENSG00000160131	=	AF003627.1
ENSG00000221207	=	AF011889.1
ENSG00000176289	=	AF011889.1
ENSG00000216851	=	AF013593.1
ENSG00000215518	=	AF015262.2
ENSG00000217521	=	AF015726.1
ENSG00000209922	=	AF020802.2
ENSG00000209934	=	AF020802.2
ENSG00000209916	=	AF020802.2
ENSG00000209929	=	AF020802.2
ENSG00000220691	=	AF027390.1
ENSG00000205138	=	AF038458.1
ENSG00000219254	=	AF064859.2
ENSG00000210000	=	AF064861.5
ENSG00000212200	=	AF064861.5
ENSG00000216294	=	AF064861.93
ENSG00000207147	=	AF064863.3
ENSG00000221396	=	AF064863.3
ENSG00000210013	=	AF064866.2
ENSG00000199354	=	AF070718.1
ENSG00000221368	=	AF093117.1
ENSG00000207061	=	AF093117.1
ENSG00000119660	=	AF111167.2
ENSG00000200854	=	AF111168.2
ENSG00000210326	=	AF111168.2
ENSG00000212371	=	AF111168.2
ENSG00000210304	=	AF111169.2
ENSG00000213379	=	AF111169.2
ENSG00000207359	=	AF117829.1
ENSG00000217571	=	AF121781.18
ENSG00000216869	=	AF121897.4
ENSG00000212479	=	AF124730.2
ENSG00000215533	=	AF124731.2
ENSG00000220692	=	AF127936.6
ENSG00000217388	=	AF127936.8
ENSG00000201984	=	AF129075.3
ENSG00000176054	=	AF129075.3
ENSG00000220595	=	AF129408.11
ENSG00000218258	=	AF129408.14
ENSG00000219524	=	AF129408.15
ENSG00000209096	=	AF131215.1
ENSG00000210171	=	AF131216.1
ENSG00000199368	=	AF131216.1
ENSG00000201145	=	AF146191.1
ENSG00000221715	=	AF146191.1
ENSG00000199572	=	AF146191.1
ENSG00000215552	=	AF165138.7
ENSG00000215123	=	AF165144.4
ENSG00000213627	=	AF186191.6
ENSG00000204756	=	AF186192.4
ENSG00000180494	=	AF186996.5
ENSG00000180477	=	AF186996.5
ENSG00000206936	=	AF196779.2
ENSG00000220125	=	AF196969.5
ENSG00000206723	=	AF196970.2
ENSG00000204620	=	AF196972.1
ENSG00000218309	=	AF196972.10
ENSG00000218092	=	AF196972.2
ENSG00000218887	=	AF196972.3
ENSG00000219628	=	AF196972.4
ENSG00000199434	=	AF201337.3
ENSG00000211297	=	AF201337.3
ENSG00000213846	=	AF201337.3
ENSG00000214597	=	AF205589.5
ENSG00000184596	=	AF207550.3
ENSG00000201341	=	AF222686.1
ENSG00000212346	=	AF224669.1
ENSG00000213538	=	AF224669.1
ENSG00000211273	=	AF224669.1
ENSG00000215317	=	AF227510.1
ENSG00000219386	=	AF228730.2
ENSG00000187899	=	AF228730.4
ENSG00000217484	=	AF228730.5
ENSG00000206033	=	AF228730.6
ENSG00000220881	=	AF228730.7
ENSG00000177306	=	AF228730.8
ENSG00000215374	=	AF228730.8
ENSG00000206034	=	AF228730.8
ENSG00000214520	=	AF228730.8
ENSG00000216206	=	AF228730.8
ENSG00000217371	=	AF228730.8
ENSG00000214519	=	AF228730.8
ENSG00000214521	=	AF228730.8
ENSG00000221567	=	AF228730.8
ENSG00000203559	=	AF233439.5
ENSG00000206047	=	AF233439.5
ENSG00000219483	=	AF235097.12
ENSG00000208445	=	AF235103.4
ENSG00000188653	=	AF235103.4
ENSG00000204752	=	AF235103.4
ENSG00000218361	=	AF238378.5
ENSG00000206042	=	AF238378.5
ENSG00000209978	=	AF238378.5
ENSG00000218457	=	AF238378.6
ENSG00000220132	=	AF238380.8
ENSG00000198434	=	AF241725.1
ENSG00000217417	=	AF241726.2
ENSG00000206608	=	AF241726.3
ENSG00000220659	=	AF241726.3
ENSG00000217274	=	AF241726.4
ENSG00000219574	=	AF241726.6
ENSG00000207122	=	AF241732.1
ENSG00000202215	=	AF250324.1
ENSG00000208432	=	AF250324.1
ENSG00000169861	=	AF254982.1
ENSG00000220964	=	AF254982.2
ENSG00000216804	=	AF254982.3
ENSG00000212595	=	AF274572.4
ENSG00000208400	=	AF274573.4
ENSG00000208398	=	AF274573.4
ENSG00000203323	=	AF274856.3
ENSG00000213391	=	AF274858.3
ENSG00000217889	=	AF274858.3
ENSG00000218293	=	AF277315.10
ENSG00000220185	=	AF277315.12
ENSG00000216682	=	AF277315.13
ENSG00000218704	=	AF277315.19
ENSG00000212744	=	AF277315.6
ENSG00000213338	=	AF277315.6
ENSG00000203873	=	AF277315.6
ENSG00000184844	=	AF279873.4
ENSG00000205164	=	AF279874.3
ENSG00000205170	=	AF279874.3
ENSG00000205166	=	AF279874.3
ENSG00000205168	=	AF279874.3
ENSG00000205162	=	AF279874.3
ENSG00000210144	=	AF347015.1
ENSG00000210135	=	AF347015.1
ENSG00000210194	=	AF347015.1
ENSG00000210117	=	AF347015.1
ENSG00000210174	=	AF347015.1
ENSG00000210156	=	AF347015.1
ENSG00000210082	=	AF347015.1
ENSG00000210184	=	AF347015.1
ENSG00000209082	=	AF347015.1
ENSG00000210191	=	AF347015.1
ENSG00000210107	=	AF347015.1
ENSG00000210100	=	AF347015.1
ENSG00000210151	=	AF347015.1
ENSG00000210164	=	AF347015.1
ENSG00000210077	=	AF347015.1
ENSG00000210176	=	AF347015.1
ENSG00000210049	=	AF347015.1
ENSG00000210154	=	AF347015.1
ENSG00000210196	=	AF347015.1
ENSG00000210140	=	AF347015.1
ENSG00000210112	=	AF347015.1
ENSG00000210195	=	AF347015.1
ENSG00000211459	=	AF347015.1
ENSG00000210127	=	AF347015.1
ENSG00000196526	=	AFAP1
ENSG00000157510	=	AFAP1L1
ENSG00000169129	=	AFAP1L2
ENSG00000138138	=	AFDC1
ENSG00000172493	=	AFF1
ENSG00000155966	=	AFF2
ENSG00000144218	=	AFF3
ENSG00000072364	=	AFF4
ENSG00000214234	=	AFG3L1.
ENSG00000141385	=	AFG3L2
ENSG00000079557	=	AFM
ENSG00000183077	=	AFMID
ENSG00000081051	=	AFP
ENSG00000119844	=	AFTPH
ENSG00000038002	=	AGA
ENSG00000166748	=	AGBL1
ENSG00000165923	=	AGBL2
ENSG00000146856	=	AGBL3
ENSG00000186094	=	AGBL4.
ENSG00000084693	=	AGBL5
ENSG00000204305	=	AGER
ENSG00000164252	=	AGGF1
ENSG00000006530	=	AGK
ENSG00000162688	=	AGL
ENSG00000116771	=	AGMAT
ENSG00000204310	=	AGPAT1
ENSG00000169692	=	AGPAT2
ENSG00000160216	=	AGPAT3
ENSG00000026652	=	AGPAT4
ENSG00000155189	=	AGPAT5
ENSG00000158669	=	AGPAT6
ENSG00000176454	=	AGPAT7
ENSG00000138678	=	AGPAT9
ENSG00000018510	=	AGPS
ENSG00000106541	=	AGR2
ENSG00000173467	=	AGR3
ENSG00000188157	=	AGRN
ENSG00000159723	=	AGRP
ENSG00000135744	=	AGT
ENSG00000135049	=	AGTPBP1
ENSG00000144891	=	AGTR1
ENSG00000180772	=	AGTR2
ENSG00000177674	=	AGTRAP
ENSG00000172482	=	AGXT
ENSG00000113492	=	AGXT2
ENSG00000164089	=	AGXT2L1
ENSG00000175309	=	AGXT2L2
ENSG00000153207	=	AHCTF1P.
ENSG00000101444	=	AHCY
ENSG00000168710	=	AHCYL1
ENSG00000158467	=	AHCYL2
ENSG00000126705	=	AHDC1
ENSG00000135541	=	AHI1
ENSG00000124942	=	AHNAK
ENSG00000185567	=	AHNAK2
ENSG00000106546	=	AHR
ENSG00000100591	=	AHSA1
ENSG00000173209	=	AHSA2
ENSG00000145192	=	AHSG
ENSG00000111732	=	AICDA
ENSG00000204472	=	AIF1
ENSG00000156709	=	AIFM1
ENSG00000042286	=	AIFM2
ENSG00000183773	=	AIFM3
ENSG00000146416	=	AIG1
ENSG00000112297	=	AIM1
ENSG00000176092	=	AIM1L
ENSG00000163568	=	AIM2
ENSG00000110711	=	AIP
ENSG00000129221	=	AIPL1
ENSG00000160224	=	AIRE
ENSG00000209499	=	AJ003147.1
ENSG00000203581	=	AJ003147.1
ENSG00000209496	=	AJ003147.1
ENSG00000212564	=	AJ006997.1
ENSG00000168122	=	AJ239321.3
ENSG00000219186	=	AJ239329.2
ENSG00000219128	=	AJ271735.3
ENSG00000216874	=	AJ271736.1
ENSG00000217115	=	AJ271736.3
ENSG00000217079	=	AJ271736.7
ENSG00000220501	=	AJ271736.8
ENSG00000196581	=	AJAP1
ENSG00000106992	=	AK1
ENSG00000004455	=	AK2
ENSG00000147853	=	AK3
ENSG00000162433	=	AK3L2
ENSG00000154027	=	AK5
ENSG00000140057	=	AK7
ENSG00000121057	=	AKAP1
ENSG00000108599	=	AKAP10
ENSG00000023516	=	AKAP11
ENSG00000131016	=	AKAP12
ENSG00000170776	=	AKAP13
ENSG00000186471	=	AKAP14
ENSG00000157654	=	AKAP2
ENSG00000111254	=	AKAP3
ENSG00000147081	=	AKAP4
ENSG00000179841	=	AKAP5
ENSG00000151320	=	AKAP6
ENSG00000118507	=	AKAP7
ENSG00000105127	=	AKAP8
ENSG00000011243	=	AKAP8L
ENSG00000127914	=	AKAP9
ENSG00000106948	=	AKNA
ENSG00000117448	=	AKR1A1
ENSG00000085662	=	AKR1B1
ENSG00000198074	=	AKR1B10
ENSG00000187134	=	AKR1C1
ENSG00000151632	=	AKR1C2
ENSG00000196139	=	AKR1C3
ENSG00000198610	=	AKR1C4
ENSG00000196326	=	AKR1CL1
ENSG00000165568	=	AKR1CL2
ENSG00000122787	=	AKR1D1
ENSG00000053371	=	AKR7A2
ENSG00000162482	=	AKR7A3
ENSG00000142208	=	AKT1
ENSG00000204673	=	AKT1S1
ENSG00000105221	=	AKT2
ENSG00000117020	=	AKT3
ENSG00000177246	=	AL008627.1
ENSG00000200587	=	AL008629.9
ENSG00000200362	=	AL008635.1
ENSG00000200443	=	AL008638.1
ENSG00000221010	=	AL008708.4
ENSG00000213752	=	AL008718.23
ENSG00000209414	=	AL008719.1
ENSG00000206062	=	AL008721.1
ENSG00000214076	=	AL008723.8
ENSG00000206702	=	AL008729.1
ENSG00000215022	=	AL008729.1
ENSG00000177121	=	AL008733.10
ENSG00000206880	=	AL009051.1
ENSG00000180882	=	AL009051.1
ENSG00000187893	=	AL009172.1
ENSG00000211495	=	AL009174.1
ENSG00000199567	=	AL009175.2
ENSG00000213065	=	AL009178.4
ENSG00000199756	=	AL009181.1
ENSG00000209371	=	AL009183.10
ENSG00000209479	=	AL020993.1
ENSG00000209931	=	AL020995.14
ENSG00000212212	=	AL020997.1
ENSG00000209738	=	AL020997.1
ENSG00000158816	=	AL020998.1
ENSG00000203344	=	AL021154.1
ENSG00000203343	=	AL021154.1
ENSG00000203345	=	AL021154.1
ENSG00000199347	=	AL021155.1
ENSG00000201801	=	AL021155.1
ENSG00000214563	=	AL021368.1
ENSG00000183666	=	AL021368.1
ENSG00000211091	=	AL021368.1
ENSG00000211093	=	AL021368.1
ENSG00000218478	=	AL021393.1
ENSG00000177993	=	AL021393.1
ENSG00000221294	=	AL021394.10
ENSG00000132826	=	AL021395.16
ENSG00000221572	=	AL021395.16
ENSG00000210515	=	AL021395.16
ENSG00000210078	=	AL021407.1
ENSG00000210092	=	AL021407.1
ENSG00000221592	=	AL021407.1
ENSG00000184068	=	AL021453.1
ENSG00000219355	=	AL021546.3
ENSG00000210619	=	AL021578.4
ENSG00000201126	=	AL021579.1
ENSG00000208362	=	AL021579.1
ENSG00000210441	=	AL021808.2
ENSG00000210450	=	AL021808.2
ENSG00000220758	=	AL021808.2
ENSG00000210452	=	AL021808.2
ENSG00000213790	=	AL021878.2
ENSG00000210378	=	AL021917.4
ENSG00000215979	=	AL021917.4
ENSG00000206671	=	AL021918.1
ENSG00000207389	=	AL021920.1
ENSG00000186715	=	AL021920.1
ENSG00000189092	=	AL021920.1
ENSG00000209530	=	AL021920.1
ENSG00000157819	=	AL021920.1
ENSG00000213117	=	AL021939.1
ENSG00000214012	=	AL022068.2
ENSG00000204513	=	AL022101.1
ENSG00000202410	=	AL022149.2
ENSG00000214977	=	AL022162.1
ENSG00000213997	=	AL022165.1
ENSG00000218619	=	AL022237.3
ENSG00000212456	=	AL022240.8
ENSG00000207227	=	AL022311.5
ENSG00000188078	=	AL022313.1
ENSG00000201078	=	AL022314.1
ENSG00000167087	=	AL022316.2
ENSG00000203593	=	AL022319.2
ENSG00000184949	=	AL022320.23
ENSG00000209482	=	AL022326.1
ENSG00000200465	=	AL022326.1
ENSG00000209480	=	AL022326.1
ENSG00000073169	=	AL022328.21
ENSG00000209412	=	AL022331.1
ENSG00000215333	=	AL022333.1
ENSG00000197727	=	AL022341.6
ENSG00000220355	=	AL022344.2
ENSG00000209836	=	AL022344.3
ENSG00000209845	=	AL022344.3
ENSG00000217235	=	AL022344.3
ENSG00000209831	=	AL022345.2
ENSG00000218904	=	AL022345.4
ENSG00000176933	=	AL022393.1
ENSG00000218016	=	AL022393.6
ENSG00000216901	=	AL022393.7
ENSG00000215821	=	AL022398.1
ENSG00000134598	=	AL022576.2
ENSG00000201518	=	AL022577.1
ENSG00000202473	=	AL022720.1
ENSG00000199878	=	AL022720.1
ENSG00000207419	=	AL022724.2
ENSG00000198536	=	AL023280.1
ENSG00000199797	=	AL023281.1
ENSG00000201209	=	AL023281.1
ENSG00000204966	=	AL023574.1
ENSG00000213108	=	AL023580.1
ENSG00000221663	=	AL023694.1
ENSG00000215833	=	AL023755.5
ENSG00000213067	=	AL023775.1
ENSG00000209613	=	AL023802.1
ENSG00000196492	=	AL023806.1
ENSG00000217340	=	AL023807.6
ENSG00000203518	=	AL023807.6
ENSG00000208864	=	AL023876.2
ENSG00000206813	=	AL023879.1
ENSG00000167945	=	AL023882.4
ENSG00000214835	=	AL023913.6
ENSG00000211588	=	AL023913.6
ENSG00000209246	=	AL024498.13
ENSG00000208932	=	AL024507.7
ENSG00000212501	=	AL024507.7
ENSG00000212242	=	AL024508.1
ENSG00000207490	=	AL024509.1
ENSG00000207286	=	AL024509.1
ENSG00000213972	=	AL024509.1
ENSG00000199647	=	AL024509.1
ENSG00000220541	=	AL030995.1
ENSG00000208486	=	AL030997.1
ENSG00000208479	=	AL030997.1
ENSG00000221505	=	AL030997.1
ENSG00000208484	=	AL030997.1
ENSG00000208472	=	AL030997.1
ENSG00000208480	=	AL030997.1
ENSG00000212973	=	AL031003.1
ENSG00000208499	=	AL031054.1
ENSG00000208548	=	AL031056.1
ENSG00000146111	=	AL031118.22
ENSG00000208407	=	AL031121.5
ENSG00000211047	=	AL031178.1
ENSG00000212243	=	AL031178.1
ENSG00000162006	=	AL031258.12
ENSG00000218510	=	AL031281.6
ENSG00000215914	=	AL031282.1
ENSG00000204181	=	AL031284.9
ENSG00000208303	=	AL031286.2
ENSG00000181295	=	AL031289.1
ENSG00000210232	=	AL031289.1
ENSG00000209640	=	AL031295.1
ENSG00000209463	=	AL031296.1
ENSG00000208383	=	AL031297.4
ENSG00000208380	=	AL031297.4
ENSG00000214016	=	AL031311.1
ENSG00000210789	=	AL031311.1
ENSG00000213653	=	AL031313.1
ENSG00000208583	=	AL031320.6
ENSG00000199226	=	AL031393.1
ENSG00000207328	=	AL031430.2
ENSG00000210635	=	AL031577.1
ENSG00000215286	=	AL031584.2
ENSG00000212347	=	AL031584.2
ENSG00000215400	=	AL031587.3
ENSG00000172912	=	AL031594.9
ENSG00000138944	=	AL031595.4
ENSG00000209583	=	AL031595.4
ENSG00000219036	=	AL031596.7
ENSG00000219859	=	AL031601.1
ENSG00000219325	=	AL031601.2
ENSG00000220883	=	AL031601.3
ENSG00000197120	=	AL031601.4
ENSG00000221423	=	AL031602.14
ENSG00000210063	=	AL031650.22
ENSG00000212134	=	AL031650.22
ENSG00000209691	=	AL031653.5
ENSG00000221726	=	AL031653.5
ENSG00000209693	=	AL031655.8
ENSG00000221201	=	AL031655.8
ENSG00000210445	=	AL031657.5
ENSG00000199497	=	AL031658.11
ENSG00000210110	=	AL031658.11
ENSG00000210455	=	AL031661.28
ENSG00000202255	=	AL031662.26
ENSG00000201923	=	AL031663.2
ENSG00000209794	=	AL031664.1
ENSG00000215388	=	AL031665.19
ENSG00000196775	=	AL031669.28
ENSG00000210036	=	AL031673.19
ENSG00000210027	=	AL031673.19
ENSG00000201180	=	AL031677.5
ENSG00000199803	=	AL031677.5
ENSG00000215586	=	AL031679.1
ENSG00000206998	=	AL031681.16
ENSG00000201021	=	AL031681.16
ENSG00000201372	=	AL031681.16
ENSG00000201348	=	AL031683.2
ENSG00000212165	=	AL031684.14
ENSG00000210727	=	AL031685.18
ENSG00000199490	=	AL031685.18
ENSG00000184617	=	AL031686.2
ENSG00000219027	=	AL031705.1
ENSG00000167957	=	AL031705.25
ENSG00000220489	=	AL031723.2
ENSG00000203390	=	AL031732.8
ENSG00000172760	=	AL031734.9
ENSG00000203564	=	AL031768.9
ENSG00000203565	=	AL031768.9
ENSG00000205779	=	AL031768.9
ENSG00000199715	=	AL031774.1
ENSG00000208356	=	AL031864.1
ENSG00000213060	=	AL031864.1
ENSG00000213335	=	AL031885.3
ENSG00000218728	=	AL031903.2
ENSG00000209862	=	AL031963.40
ENSG00000209873	=	AL031963.40
ENSG00000221243	=	AL031963.40
ENSG00000203557	=	AL031963.40
ENSG00000221162	=	AL031963.40
ENSG00000209858	=	AL031963.40
ENSG00000174109	=	AL032819.32
ENSG00000197599	=	AL032819.32
ENSG00000167955	=	AL032819.32
ENSG00000176515	=	AL033381.2
ENSG00000215082	=	AL033381.2
ENSG00000215066	=	AL033383.26
ENSG00000200920	=	AL033392.5
ENSG00000216114	=	AL033403.1
ENSG00000200706	=	AL033518.14
ENSG00000212579	=	AL033519.42
ENSG00000210675	=	AL033519.42
ENSG00000202222	=	AL033527.26
ENSG00000207302	=	AL033528.20
ENSG00000215897	=	AL033529.25
ENSG00000187615	=	AL033531.10
ENSG00000209360	=	AL033538.1
ENSG00000210283	=	AL033539.18
ENSG00000203569	=	AL034344.24
ENSG00000209854	=	AL034344.24
ENSG00000197347	=	AL034347.23
ENSG00000209248	=	AL034348.5
ENSG00000200972	=	AL034351.1
ENSG00000189372	=	AL034369.1
ENSG00000214019	=	AL034370.1
ENSG00000184612	=	AL034372.33
ENSG00000203521	=	AL034372.33
ENSG00000203520	=	AL034372.33
ENSG00000205444	=	AL034376.10
ENSG00000188904	=	AL034379.8
ENSG00000209708	=	AL034380.26
ENSG00000217835	=	AL034397.1
ENSG00000207363	=	AL034399.6
ENSG00000215000	=	AL034403.19
ENSG00000214009	=	AL034410.9
ENSG00000207033	=	AL034411.6
ENSG00000204915	=	AL034412.2
ENSG00000212151	=	AL034412.2
ENSG00000200344	=	AL034417.14
ENSG00000210745	=	AL034429.1
ENSG00000209678	=	AL034449.1
ENSG00000221497	=	AL034449.1
ENSG00000175117	=	AL034450.1
ENSG00000158427	=	AL034485.16
ENSG00000215411	=	AL034548.25
ENSG00000214200	=	AL034549.19
ENSG00000221546	=	AL034549.19
ENSG00000209487	=	AL034555.2
ENSG00000201488	=	AL035045.5
ENSG00000221220	=	AL035045.5
ENSG00000208878	=	AL035067.2
ENSG00000213089	=	AL035086.12
ENSG00000199303	=	AL035087.20
ENSG00000207846	=	AL035088.1
ENSG00000206801	=	AL035089.21
ENSG00000212716	=	AL035106.28
ENSG00000202414	=	AL035252.5
ENSG00000173954	=	AL035262.1
ENSG00000208478	=	AL035403.10
ENSG00000200276	=	AL035404.20
ENSG00000215720	=	AL035405.13
ENSG00000185839	=	AL035411.28
ENSG00000210730	=	AL035411.28
ENSG00000200403	=	AL035413.19
ENSG00000211454	=	AL035413.19
ENSG00000213038	=	AL035414.30
ENSG00000213959	=	AL035419.12
ENSG00000210299	=	AL035420.15
ENSG00000221132	=	AL035422.12
ENSG00000202024	=	AL035422.12
ENSG00000202304	=	AL035423.4
ENSG00000207146	=	AL035425.13
ENSG00000193147	=	AL035427.17
ENSG00000209002	=	AL035427.17
ENSG00000208542	=	AL035443.4
ENSG00000209493	=	AL035450.1
ENSG00000200683	=	AL035450.1
ENSG00000209494	=	AL035450.1
ENSG00000214185	=	AL035458.35
ENSG00000180344	=	AL035460.15
ENSG00000215589	=	AL035461.11
ENSG00000207380	=	AL035461.11
ENSG00000210779	=	AL035464.20
ENSG00000212099	=	AL035467.23
ENSG00000200662	=	AL035494.8
ENSG00000209838	=	AL035531.17
ENSG00000176318	=	AL035551.6
ENSG00000210775	=	AL035555.11
ENSG00000212586	=	AL035555.11
ENSG00000179935	=	AL035563.19
ENSG00000213112	=	AL035604.16
ENSG00000182404	=	AL035653.12
ENSG00000203457	=	AL035659.22
ENSG00000203584	=	AL035659.22
ENSG00000203585	=	AL035659.22
ENSG00000203531	=	AL035659.22
ENSG00000203586	=	AL035659.22
ENSG00000203583	=	AL035659.22
ENSG00000199865	=	AL035659.22
ENSG00000197464	=	AL035659.22
ENSG00000207355	=	AL035661.16
ENSG00000213820	=	AL035662.65
ENSG00000200659	=	AL035687.13
ENSG00000208709	=	AL035689.26
ENSG00000211362	=	AL035694.8
ENSG00000205653	=	AL035696.14
ENSG00000221021	=	AL035697.19
ENSG00000208564	=	AL035698.12
ENSG00000203986	=	AL035701.13
ENSG00000188585	=	AL035702.7
ENSG00000215906	=	AL035704.9
ENSG00000215450	=	AL049540.11
ENSG00000201034	=	AL049542.10
ENSG00000202044	=	AL049548.6
ENSG00000201028	=	AL049557.19
ENSG00000209629	=	AL049576.19
ENSG00000206935	=	AL049576.19
ENSG00000206900	=	AL049590.10
ENSG00000180284	=	AL049610.9
ENSG00000205177	=	AL049629.28
ENSG00000209760	=	AL049633.3
ENSG00000209577	=	AL049634.8
ENSG00000209612	=	AL049635.8
ENSG00000219590	=	AL049636.1
ENSG00000142700	=	AL049637.43
ENSG00000202140	=	AL049637.43
ENSG00000209878	=	AL049646.19
ENSG00000199719	=	AL049646.19
ENSG00000209887	=	AL049646.19
ENSG00000179447	=	AL049647.7
ENSG00000221748	=	AL049647.7
ENSG00000207305	=	AL049650.8
ENSG00000207451	=	AL049653.7
ENSG00000213362	=	AL049693.16
ENSG00000202119	=	AL049694.9
ENSG00000206715	=	AL049697.9
ENSG00000186732	=	AL049708.9
ENSG00000210690	=	AL049710.18
ENSG00000210714	=	AL049710.18
ENSG00000210715	=	AL049710.18
ENSG00000207230	=	AL049710.18
ENSG00000199831	=	AL049710.18
ENSG00000212498	=	AL049712.12
ENSG00000207262	=	AL049712.12
ENSG00000207427	=	AL049712.12
ENSG00000221116	=	AL049712.12
ENSG00000206794	=	AL049712.12
ENSG00000221750	=	AL049732.11
ENSG00000210771	=	AL049736.10
ENSG00000199583	=	AL049738.4
ENSG00000218759	=	AL049742.1
ENSG00000208912	=	AL049742.8
ENSG00000202456	=	AL049742.8
ENSG00000203839	=	AL049742.8
ENSG00000201003	=	AL049745.9
ENSG00000210686	=	AL049745.9
ENSG00000188999	=	AL049757.14
ENSG00000200448	=	AL049757.14
ENSG00000198902	=	AL049757.14
ENSG00000205305	=	AL049757.2
ENSG00000216407	=	AL049758.2
ENSG00000199783	=	AL049759.10
ENSG00000208366	=	AL049762.20
ENSG00000202082	=	AL049762.20
ENSG00000212304	=	AL049766.14
ENSG00000209042	=	AL049766.14
ENSG00000205562	=	AL049775.2
ENSG00000199980	=	AL049776.3
ENSG00000186960	=	AL049777.5
ENSG00000214854	=	AL049778.3
ENSG00000210035	=	AL049779.6
ENSG00000199438	=	AL049779.6
ENSG00000210030	=	AL049779.6
ENSG00000210039	=	AL049779.6
ENSG00000206924	=	AL049780.4
ENSG00000221229	=	AL049795.21
ENSG00000221578	=	AL049798.7
ENSG00000215277	=	AL049829.14
ENSG00000209445	=	AL049829.4
ENSG00000213867	=	AL049830.3
ENSG00000212037	=	AL049831.2
ENSG00000213882	=	AL049831.2
ENSG00000198348	=	AL049836.3
ENSG00000202275	=	AL049840.8
ENSG00000201429	=	AL049842.5
ENSG00000213435	=	AL049843.18
ENSG00000206848	=	AL049843.18
ENSG00000206672	=	AL049860.8
ENSG00000199266	=	AL049868.20
ENSG00000201902	=	AL049868.20
ENSG00000212924	=	AL049872.3
ENSG00000213597	=	AL049873.3
ENSG00000213598	=	AL049873.3
ENSG00000209837	=	AL049874.3
ENSG00000175302	=	AL050302.2
ENSG00000218640	=	AL050303.5
ENSG00000215310	=	AL050305.9
ENSG00000206069	=	AL050312.8
ENSG00000212570	=	AL050317.16
ENSG00000209710	=	AL050322.13
ENSG00000221174	=	AL050327.6
ENSG00000118487	=	AL050329.12
ENSG00000202463	=	AL050331.11
ENSG00000220105	=	AL050331.11
ENSG00000211360	=	AL050333.18
ENSG00000210041	=	AL050335.32
ENSG00000210050	=	AL050335.32
ENSG00000212468	=	AL050336.14
ENSG00000200414	=	AL050341.18
ENSG00000212624	=	AL050343.17
ENSG00000210634	=	AL050348.21
ENSG00000221046	=	AL050348.21
ENSG00000203434	=	AL050349.27
ENSG00000209347	=	AL078460.6
ENSG00000201221	=	AL078461.38
ENSG00000199676	=	AL078461.38
ENSG00000219608	=	AL078461.38
ENSG00000208868	=	AL078580.2
ENSG00000202343	=	AL078581.11
ENSG00000201068	=	AL078591.18
ENSG00000209149	=	AL078595.12
ENSG00000209311	=	AL078595.12
ENSG00000206886	=	AL078599.19
ENSG00000200732	=	AL078600.15
ENSG00000218029	=	AL078601.10
ENSG00000209623	=	AL078612.8
ENSG00000212551	=	AL078612.8
ENSG00000219635	=	AL078621.11
ENSG00000144158	=	AL078621.12
ENSG00000144140	=	AL078621.19
ENSG00000175509	=	AL078621.19
ENSG00000213256	=	AL078621.19
ENSG00000197578	=	AL078621.19
ENSG00000208510	=	AL078639.5
ENSG00000221414	=	AL078645.31
ENSG00000220163	=	AL079295.1
ENSG00000212929	=	AL079303.3
ENSG00000201395	=	AL079303.3
ENSG00000209604	=	AL079304.3
ENSG00000176525	=	AL079307.7
ENSG00000207004	=	AL079307.7
ENSG00000168227	=	AL079307.7
ENSG00000208883	=	AL079334.7
ENSG00000210309	=	AL079335.29
ENSG00000199938	=	AL079341.19
ENSG00000221224	=	AL079342.17
ENSG00000203863	=	AL079342.17
ENSG00000199515	=	AL080243.21
ENSG00000209502	=	AL080243.21
ENSG00000209500	=	AL080243.21
ENSG00000213857	=	AL080243.21
ENSG00000200354	=	AL080249.26
ENSG00000196756	=	AL080249.26
ENSG00000201512	=	AL080249.26
ENSG00000199452	=	AL080249.26
ENSG00000201416	=	AL080249.26
ENSG00000201599	=	AL080249.26
ENSG00000169991	=	AL080251.23
ENSG00000212101	=	AL080276.9
ENSG00000213177	=	AL080285.6
ENSG00000214444	=	AL080312.14
ENSG00000202285	=	AL080314.29
ENSG00000213130	=	AL080315.18
ENSG00000206982	=	AL080315.18
ENSG00000208677	=	AL080315.18
ENSG00000208672	=	AL080315.18
ENSG00000201728	=	AL096677.21
ENSG00000214093	=	AL096701.14
ENSG00000199248	=	AL096701.14
ENSG00000206615	=	AL096702.10
ENSG00000211158	=	AL096709.11
ENSG00000221345	=	AL096709.11
ENSG00000210737	=	AL096712.20
ENSG00000201420	=	AL096764.11
ENSG00000209630	=	AL096767.14
ENSG00000209143	=	AL096773.6
ENSG00000201900	=	AL096773.6
ENSG00000213118	=	AL096815.18
ENSG00000203297	=	AL096828.29
ENSG00000213579	=	AL096829.17
ENSG00000209447	=	AL096840.25
ENSG00000202461	=	AL096840.25
ENSG00000201746	=	AL096841.6
ENSG00000221083	=	AL096855.48
ENSG00000221378	=	AL096864.12
ENSG00000207141	=	AL096870.5
ENSG00000221024	=	AL109610.7
ENSG00000213396	=	AL109615.42
ENSG00000183239	=	AL109615.42
ENSG00000221449	=	AL109618.1
ENSG00000201000	=	AL109620.5
ENSG00000201594	=	AL109654.22
ENSG00000215889	=	AL109659.20
ENSG00000173810	=	AL109741.19
ENSG00000211427	=	AL109741.19
ENSG00000200930	=	AL109742.12
ENSG00000215562	=	AL109748.2
ENSG00000198401	=	AL109748.2
ENSG00000219192	=	AL109748.4
ENSG00000216556	=	AL109748.5
ENSG00000215093	=	AL109752.14
ENSG00000209705	=	AL109754.13
ENSG00000209457	=	AL109757.14
ENSG00000168260	=	AL109758.3
ENSG00000200451	=	AL109758.3
ENSG00000201358	=	AL109758.3
ENSG00000207046	=	AL109759.4
ENSG00000205898	=	AL109766.5
ENSG00000199564	=	AL109797.18
ENSG00000213423	=	AL109799.7
ENSG00000209261	=	AL109801.14
ENSG00000210826	=	AL109806.22
ENSG00000179467	=	AL109806.22
ENSG00000209578	=	AL109809.18
ENSG00000210342	=	AL109823.23
ENSG00000199507	=	AL109823.23
ENSG00000199683	=	AL109823.23
ENSG00000214695	=	AL109824.24
ENSG00000207030	=	AL109827.8
ENSG00000200231	=	AL109830.11
ENSG00000175816	=	AL109837.22
ENSG00000221482	=	AL109840.24
ENSG00000210928	=	AL109843.25
ENSG00000221733	=	AL109843.25
ENSG00000212914	=	AL109844.14
ENSG00000212042	=	AL109844.14
ENSG00000203953	=	AL109853.4
ENSG00000215197	=	AL109854.10
ENSG00000201312	=	AL109865.36
ENSG00000211267	=	AL109897.30
ENSG00000206960	=	AL109914.16
ENSG00000214636	=	AL109918.25
ENSG00000200314	=	AL109920.15
ENSG00000207499	=	AL109920.15
ENSG00000202386	=	AL109920.15
ENSG00000207335	=	AL109921.21
ENSG00000200674	=	AL109921.21
ENSG00000221312	=	AL109922.9
ENSG00000203938	=	AL109922.9
ENSG00000203939	=	AL109922.9
ENSG00000181256	=	AL109923.29
ENSG00000181741	=	AL109923.29
ENSG00000201552	=	AL109925.11
ENSG00000210804	=	AL109925.11
ENSG00000202183	=	AL109931.18
ENSG00000199345	=	AL109933.25
ENSG00000205181	=	AL109935.39
ENSG00000201405	=	AL109936.11
ENSG00000215381	=	AL109936.11
ENSG00000213131	=	AL109939.13
ENSG00000208687	=	AL109939.13
ENSG00000197453	=	AL109947.19
ENSG00000213224	=	AL109948.9
ENSG00000203819	=	AL109948.9
ENSG00000203817	=	AL109948.9
ENSG00000203818	=	AL109948.9
ENSG00000200208	=	AL109954.15
ENSG00000210879	=	AL109955.37
ENSG00000210875	=	AL109955.37
ENSG00000218018	=	AL109955.37
ENSG00000207053	=	AL109965.34
ENSG00000215497	=	AL109965.34
ENSG00000220620	=	AL109966.2
ENSG00000198857	=	AL109966.36
ENSG00000203855	=	AL109966.36
ENSG00000201770	=	AL110115.38
ENSG00000215893	=	AL110502.1
ENSG00000203293	=	AL110502.1
ENSG00000199789	=	AL110504.6
ENSG00000221077	=	AL117190.6
ENSG00000214515	=	AL117190.6
ENSG00000212503	=	AL117190.6
ENSG00000202191	=	AL117190.6
ENSG00000186316	=	AL117190.6
ENSG00000214512	=	AL117190.6
ENSG00000206969	=	AL117209.7
ENSG00000211990	=	AL117209.7
ENSG00000202229	=	AL117258.4
ENSG00000221328	=	AL117333.26
ENSG00000209723	=	AL117333.26
ENSG00000212247	=	AL117333.26
ENSG00000201294	=	AL117334.29
ENSG00000201346	=	AL117334.29
ENSG00000200097	=	AL117336.22
ENSG00000209753	=	AL117336.22
ENSG00000206840	=	AL117337.26
ENSG00000209821	=	AL117337.26
ENSG00000196960	=	AL117340.3
ENSG00000209675	=	AL117340.3
ENSG00000209947	=	AL117341.26
ENSG00000202376	=	AL117341.26
ENSG00000199523	=	AL117345.21
ENSG00000213032	=	AL117348.26
ENSG00000199758	=	AL117349.22
ENSG00000211355	=	AL117351.12
ENSG00000211352	=	AL117351.12
ENSG00000211343	=	AL117351.12
ENSG00000211348	=	AL117351.12
ENSG00000211361	=	AL117351.12
ENSG00000211359	=	AL117351.12
ENSG00000211354	=	AL117351.12
ENSG00000208120	=	AL117352.12
ENSG00000215435	=	AL117372.35
ENSG00000201363	=	AL117382.28
ENSG00000214900	=	AL117692.5
ENSG00000175860	=	AL117692.5
ENSG00000198145	=	AL118505.17
ENSG00000216164	=	AL118506.27
ENSG00000199805	=	AL118506.27
ENSG00000216132	=	AL118506.27
ENSG00000201527	=	AL118508.27
ENSG00000221448	=	AL118509.9
ENSG00000208121	=	AL118511.25
ENSG00000202063	=	AL118511.25
ENSG00000201573	=	AL118556.4
ENSG00000213468	=	AL121572.14
ENSG00000200597	=	AL121574.19
ENSG00000210744	=	AL121574.19
ENSG00000221466	=	AL121578.1
ENSG00000206983	=	AL121578.1
ENSG00000220615	=	AL121578.5
ENSG00000217517	=	AL121578.7
ENSG00000209819	=	AL121579.4
ENSG00000212111	=	AL121584.24
ENSG00000218902	=	AL121585.22
ENSG00000212555	=	AL121585.22
ENSG00000212232	=	AL121585.22
ENSG00000210579	=	AL121587.19
ENSG00000211534	=	AL121588.24
ENSG00000185834	=	AL121593.10
ENSG00000203598	=	AL121594.6
ENSG00000208735	=	AL121601.13
ENSG00000208738	=	AL121601.13
ENSG00000221326	=	AL121652.2
ENSG00000177083	=	AL121652.2
ENSG00000211081	=	AL121652.2
ENSG00000211097	=	AL121653.2
ENSG00000201113	=	AL121653.2
ENSG00000218334	=	AL121653.4
ENSG00000213620	=	AL121657.4
ENSG00000211086	=	AL121658.4
ENSG00000203905	=	AL121673.41
ENSG00000215590	=	AL121675.36
ENSG00000214101	=	AL121675.36
ENSG00000206710	=	AL121712.27
ENSG00000208377	=	AL121714.33
ENSG00000199557	=	AL121715.15
ENSG00000213500	=	AL121715.15
ENSG00000215546	=	AL121723.36
ENSG00000206797	=	AL121747.41
ENSG00000185102	=	AL121749.14
ENSG00000204547	=	AL121751.12
ENSG00000200301	=	AL121753.30
ENSG00000149345	=	AL121755.23
ENSG00000214245	=	AL121756.14
ENSG00000178769	=	AL121757.7
ENSG00000200313	=	AL121757.7
ENSG00000199509	=	AL121759.25
ENSG00000214535	=	AL121759.25
ENSG00000200325	=	AL121762.13
ENSG00000205611	=	AL121762.13
ENSG00000210501	=	AL121763.25
ENSG00000200653	=	AL121768.4
ENSG00000215448	=	AL121777.39
ENSG00000201053	=	AL121784.5
ENSG00000221102	=	AL121784.5
ENSG00000209295	=	AL121787.22
ENSG00000214224	=	AL121789.38
ENSG00000216560	=	AL121796.17
ENSG00000214921	=	AL121809.6
ENSG00000214919	=	AL121809.6
ENSG00000212615	=	AL121809.6
ENSG00000221427	=	AL121819.6
ENSG00000209372	=	AL121825.19
ENSG00000203899	=	AL121827.33
ENSG00000203900	=	AL121827.33
ENSG00000210929	=	AL121827.33
ENSG00000209274	=	AL121833.10
ENSG00000206856	=	AL121834.20
ENSG00000200042	=	AL121839.3
ENSG00000200159	=	AL121839.3
ENSG00000209065	=	AL121865.7
ENSG00000211526	=	AL121869.19
ENSG00000215089	=	AL121869.19
ENSG00000208831	=	AL121878.11
ENSG00000204072	=	AL121883.17
ENSG00000207291	=	AL121883.17
ENSG00000215467	=	AL121886.22
ENSG00000212536	=	AL121890.34
ENSG00000209894	=	AL121893.21
ENSG00000214612	=	AL121893.21
ENSG00000204658	=	AL121894.26
ENSG00000204663	=	AL121894.26
ENSG00000204746	=	AL121896.11
ENSG00000209908	=	AL121900.26
ENSG00000209913	=	AL121900.26
ENSG00000221806	=	AL121900.26
ENSG00000209900	=	AL121900.26
ENSG00000183566	=	AL121901.20
ENSG00000221140	=	AL121902.13
ENSG00000212084	=	AL121914.31
ENSG00000203961	=	AL121918.26
ENSG00000210843	=	AL121920.21
ENSG00000210835	=	AL121920.21
ENSG00000212517	=	AL121924.13
ENSG00000209659	=	AL121924.13
ENSG00000209808	=	AL121927.24
ENSG00000210508	=	AL121932.19
ENSG00000201807	=	AL121933.15
ENSG00000153468	=	AL121935.17
ENSG00000210392	=	AL121936.17
ENSG00000199289	=	AL121936.17
ENSG00000210390	=	AL121936.17
ENSG00000187763	=	AL121944.14
ENSG00000182477	=	AL121944.14
ENSG00000199851	=	AL121944.14
ENSG00000211003	=	AL121946.20
ENSG00000200594	=	AL121952.18
ENSG00000209088	=	AL121955.20
ENSG00000221609	=	AL121956.21
ENSG00000214223	=	AL121956.21
ENSG00000208647	=	AL121959.15
ENSG00000199615	=	AL121969.12
ENSG00000212192	=	AL121983.13
ENSG00000196333	=	AL121986.12
ENSG00000216162	=	AL121988.10
ENSG00000199672	=	AL121990.34
ENSG00000201492	=	AL121990.34
ENSG00000220785	=	AL121991.50
ENSG00000200449	=	AL121992.24
ENSG00000221765	=	AL121992.24
ENSG00000218267	=	AL121995.1
ENSG00000218449	=	AL121995.2
ENSG00000188796	=	AL121995.3
ENSG00000215890	=	AL122001.32
ENSG00000210483	=	AL122001.32
ENSG00000213777	=	AL122001.32
ENSG00000213879	=	AL122004.17
ENSG00000199377	=	AL122004.17
ENSG00000198520	=	AL122004.17
ENSG00000200169	=	AL122004.17
ENSG00000209180	=	AL122006.11
ENSG00000213482	=	AL122013.5
ENSG00000219350	=	AL122013.5
ENSG00000203673	=	AL122018.37
ENSG00000213315	=	AL122020.5
ENSG00000202306	=	AL122023.3
ENSG00000209779	=	AL122125.4
ENSG00000207164	=	AL122126.4
ENSG00000213767	=	AL132639.4
ENSG00000201529	=	AL132640.4
ENSG00000176424	=	AL132661.32
ENSG00000209817	=	AL132668.4
ENSG00000207461	=	AL132671.20
ENSG00000181514	=	AL132673.17
ENSG00000201842	=	AL132709.5
ENSG00000200000	=	AL132709.5
ENSG00000199390	=	AL132709.5
ENSG00000200367	=	AL132709.5
ENSG00000200280	=	AL132709.5
ENSG00000200632	=	AL132709.5
ENSG00000201557	=	AL132709.5
ENSG00000200832	=	AL132709.5
ENSG00000201569	=	AL132709.5
ENSG00000201689	=	AL132709.5
ENSG00000200636	=	AL132709.5
ENSG00000202048	=	AL132709.5
ENSG00000200480	=	AL132709.5
ENSG00000201318	=	AL132709.5
ENSG00000201672	=	AL132709.5
ENSG00000199575	=	AL132709.5
ENSG00000201247	=	AL132709.5
ENSG00000200413	=	AL132709.5
ENSG00000201240	=	AL132709.5
ENSG00000200823	=	AL132709.5
ENSG00000200215	=	AL132709.5
ENSG00000200612	=	AL132709.5
ENSG00000202270	=	AL132709.5
ENSG00000201700	=	AL132709.5
ENSG00000201950	=	AL132709.5
ENSG00000201263	=	AL132709.5
ENSG00000199942	=	AL132709.5
ENSG00000200279	=	AL132709.5
ENSG00000221036	=	AL132709.5
ENSG00000212384	=	AL132709.5
ENSG00000200406	=	AL132709.5
ENSG00000199914	=	AL132709.5
ENSG00000199593	=	AL132709.5
ENSG00000201839	=	AL132709.5
ENSG00000199798	=	AL132709.5
ENSG00000200150	=	AL132709.5
ENSG00000201710	=	AL132709.5
ENSG00000200089	=	AL132709.5
ENSG00000201899	=	AL132709.5
ENSG00000200608	=	AL132709.5
ENSG00000201500	=	AL132709.5
ENSG00000202142	=	AL132709.5
ENSG00000202293	=	AL132709.5
ENSG00000201036	=	AL132709.5
ENSG00000202260	=	AL132765.38
ENSG00000209300	=	AL132766.13
ENSG00000209286	=	AL132766.13
ENSG00000209145	=	AL132766.13
ENSG00000210602	=	AL132772.14
ENSG00000184902	=	AL132777.4
ENSG00000207765	=	AL132780.5
ENSG00000202069	=	AL132794.25
ENSG00000214395	=	AL132795.12
ENSG00000092028	=	AL132800.4
ENSG00000211232	=	AL132801.5
ENSG00000202459	=	AL132801.5
ENSG00000216173	=	AL132819.6
ENSG00000125822	=	AL132821.17
ENSG00000202150	=	AL132825.35
ENSG00000199570	=	AL132826.18
ENSG00000213263	=	AL132838.4
ENSG00000209449	=	AL132855.4
ENSG00000206123	=	AL132868.24
ENSG00000212355	=	AL132868.24
ENSG00000183504	=	AL132868.24
ENSG00000221470	=	AL132875.22
ENSG00000214730	=	AL132986.4
ENSG00000207089	=	AL132986.4
ENSG00000209554	=	AL132988.4
ENSG00000209546	=	AL132988.4
ENSG00000209548	=	AL132988.4
ENSG00000209549	=	AL132988.4
ENSG00000209824	=	AL132989.5
ENSG00000214840	=	AL132989.5
ENSG00000180189	=	AL132989.5
ENSG00000221675	=	AL132992.4
ENSG00000199285	=	AL132994.4
ENSG00000203506	=	AL133153.3
ENSG00000209055	=	AL133162.4
ENSG00000215151	=	AL133173.20
ENSG00000198154	=	AL133173.20
ENSG00000172261	=	AL133174.15
ENSG00000211421	=	AL133211.9
ENSG00000215153	=	AL133216.10
ENSG00000209826	=	AL133216.10
ENSG00000120555	=	AL133216.10
ENSG00000099251	=	AL133216.10
ENSG00000211198	=	AL133223.5
ENSG00000199287	=	AL133229.40
ENSG00000212224	=	AL133229.40
ENSG00000210486	=	AL133229.40
ENSG00000210750	=	AL133230.25
ENSG00000201501	=	AL133230.25
ENSG00000221416	=	AL133232.15
ENSG00000207158	=	AL133232.15
ENSG00000207342	=	AL133238.3
ENSG00000201097	=	AL133240.4
ENSG00000217182	=	AL133244.1
ENSG00000206951	=	AL133244.1
ENSG00000221469	=	AL133260.12
ENSG00000168126	=	AL133267.9
ENSG00000189235	=	AL133268.15
ENSG00000211548	=	AL133269.17
ENSG00000206803	=	AL133286.9
ENSG00000213979	=	AL133293.28
ENSG00000210924	=	AL133320.8
ENSG00000199923	=	AL133325.20
ENSG00000209268	=	AL133325.20
ENSG00000207515	=	AL133328.13
ENSG00000214018	=	AL133344.28
ENSG00000198414	=	AL133344.28
ENSG00000215074	=	AL133351.34
ENSG00000215076	=	AL133351.34
ENSG00000213172	=	AL133367.4
ENSG00000211269	=	AL133367.4
ENSG00000213173	=	AL133367.4
ENSG00000213220	=	AL133368.6
ENSG00000199836	=	AL133368.6
ENSG00000178069	=	AL133373.5
ENSG00000112659	=	AL133375.25
ENSG00000207108	=	AL133383.10
ENSG00000201596	=	AL133383.10
ENSG00000209022	=	AL133384.12
ENSG00000210888	=	AL133387.8
ENSG00000210922	=	AL133387.8
ENSG00000221106	=	AL133387.8
ENSG00000209442	=	AL133392.1
ENSG00000213257	=	AL133395.21
ENSG00000215047	=	AL133396.2
ENSG00000161912	=	AL133404.8
ENSG00000215183	=	AL133410.32
ENSG00000209179	=	AL133413.5
ENSG00000217792	=	AL133414.4
ENSG00000189096	=	AL133414.4
ENSG00000215764	=	AL133414.4
ENSG00000221253	=	AL133420.28
ENSG00000210815	=	AL133420.28
ENSG00000214724	=	AL133445.4
ENSG00000175985	=	AL133445.4
ENSG00000213176	=	AL133455.4
ENSG00000197146	=	AL133458.19
ENSG00000167390	=	AL133466.22
ENSG00000212530	=	AL133467.4
ENSG00000199625	=	AL133472.12
ENSG00000179766	=	AL133476.17
ENSG00000215187	=	AL133476.17
ENSG00000205725	=	AL133480.9
ENSG00000199739	=	AL133501.6
ENSG00000209004	=	AL133509.8
ENSG00000208440	=	AL133510.13
ENSG00000209297	=	AL133512.10
ENSG00000199691	=	AL133519.28
ENSG00000201012	=	AL133544.6
ENSG00000200041	=	AL133548.6
ENSG00000212520	=	AL133551.13
ENSG00000202025	=	AL133553.9
ENSG00000199436	=	AL135744.4
ENSG00000210090	=	AL135747.4
ENSG00000200104	=	AL135749.3
ENSG00000211312	=	AL135749.3
ENSG00000216047	=	AL135784.4
ENSG00000214190	=	AL135786.17
ENSG00000214195	=	AL135786.17
ENSG00000209114	=	AL135794.19
ENSG00000200058	=	AL135839.15
ENSG00000208639	=	AL135839.15
ENSG00000196196	=	AL135841.11
ENSG00000213866	=	AL135841.11
ENSG00000183586	=	AL135842.15
ENSG00000201151	=	AL135844.9
ENSG00000203544	=	AL135901.23
ENSG00000203545	=	AL135901.23
ENSG00000203547	=	AL135901.23
ENSG00000203546	=	AL135901.23
ENSG00000176882	=	AL135901.23
ENSG00000203548	=	AL135901.23
ENSG00000213211	=	AL135903.12
ENSG00000214460	=	AL135903.12
ENSG00000213312	=	AL135905.6
ENSG00000203809	=	AL135911.16
ENSG00000212147	=	AL135911.16
ENSG00000208430	=	AL135914.25
ENSG00000207392	=	AL135914.25
ENSG00000206910	=	AL135914.25
ENSG00000221367	=	AL135914.25
ENSG00000211070	=	AL135924.11
ENSG00000165429	=	AL135925.10
ENSG00000213063	=	AL135926.12
ENSG00000203262	=	AL135927.14
ENSG00000212500	=	AL135927.14
ENSG00000203263	=	AL135927.14
ENSG00000221339	=	AL135931.9
ENSG00000170959	=	AL135932.7
ENSG00000188682	=	AL135932.7
ENSG00000209607	=	AL135933.11
ENSG00000214971	=	AL135933.11
ENSG00000179431	=	AL135934.19
ENSG00000200494	=	AL135938.9
ENSG00000210868	=	AL135939.12
ENSG00000212188	=	AL135939.12
ENSG00000199386	=	AL135978.4
ENSG00000212930	=	AL135998.6
ENSG00000215306	=	AL135998.6
ENSG00000199716	=	AL135998.6
ENSG00000212302	=	AL135998.6
ENSG00000212335	=	AL135998.6
ENSG00000209452	=	AL135999.4
ENSG00000203601	=	AL135999.4
ENSG00000166183	=	AL136001.6
ENSG00000211292	=	AL136001.6
ENSG00000202490	=	AL136038.5
ENSG00000209942	=	AL136038.5
ENSG00000200693	=	AL136038.5
ENSG00000207172	=	AL136038.5
ENSG00000213566	=	AL136038.5
ENSG00000206822	=	AL136038.5
ENSG00000205767	=	AL136038.5
ENSG00000221303	=	AL136040.5
ENSG00000205579	=	AL136040.5
ENSG00000210351	=	AL136040.5
ENSG00000200352	=	AL136086.8
ENSG00000210782	=	AL136089.15
ENSG00000211274	=	AL136093.8
ENSG00000211277	=	AL136093.8
ENSG00000214877	=	AL136097.10
ENSG00000199832	=	AL136112.10
ENSG00000212673	=	AL136115.21
ENSG00000199984	=	AL136120.8
ENSG00000176227	=	AL136123.19
ENSG00000200064	=	AL136123.19
ENSG00000210931	=	AL136131.15
ENSG00000210930	=	AL136131.15
ENSG00000210685	=	AL136135.19
ENSG00000214017	=	AL136137.15
ENSG00000212121	=	AL136139.6
ENSG00000174418	=	AL136159.11
ENSG00000201519	=	AL136162.18
ENSG00000201367	=	AL136162.18
ENSG00000208711	=	AL136163.15
ENSG00000203917	=	AL136164.8
ENSG00000200016	=	AL136170.14
ENSG00000200710	=	AL136170.14
ENSG00000200755	=	AL136170.14
ENSG00000208313	=	AL136170.14
ENSG00000206607	=	AL136170.14
ENSG00000202394	=	AL136170.14
ENSG00000200729	=	AL136170.14
ENSG00000201692	=	AL136170.14
ENSG00000200954	=	AL136170.14
ENSG00000208310	=	AL136170.14
ENSG00000208317	=	AL136170.14
ENSG00000206582	=	AL136173.24
ENSG00000215462	=	AL136218.26
ENSG00000209400	=	AL136219.17
ENSG00000215570	=	AL136219.17
ENSG00000199638	=	AL136233.14
ENSG00000212330	=	AL136293.5
ENSG00000211218	=	AL136293.5
ENSG00000210054	=	AL136294.4
ENSG00000139914	=	AL136295.17
ENSG00000213920	=	AL136295.3
ENSG00000199804	=	AL136295.3
ENSG00000200385	=	AL136296.3
ENSG00000210353	=	AL136300.22
ENSG00000201683	=	AL136303.15
ENSG00000210240	=	AL136303.15
ENSG00000210246	=	AL136303.15
ENSG00000210869	=	AL136304.10
ENSG00000210878	=	AL136304.10
ENSG00000209103	=	AL136305.14
ENSG00000209932	=	AL136307.12
ENSG00000215057	=	AL136307.12
ENSG00000209772	=	AL136359.13
ENSG00000204089	=	AL136362.10
ENSG00000212421	=	AL136367.10
ENSG00000203869	=	AL136368.24
ENSG00000203868	=	AL136368.24
ENSG00000199364	=	AL136368.24
ENSG00000216144	=	AL136373.21
ENSG00000203865	=	AL136376.10
ENSG00000212385	=	AL136376.10
ENSG00000213031	=	AL136378.14
ENSG00000215812	=	AL136378.14
ENSG00000210472	=	AL136380.22
ENSG00000207234	=	AL136381.12
ENSG00000199291	=	AL136418.4
ENSG00000202402	=	AL136418.4
ENSG00000207440	=	AL136418.4
ENSG00000209503	=	AL136418.4
ENSG00000198150	=	AL136419.3
ENSG00000197775	=	AL136419.3
ENSG00000221599	=	AL136446.14
ENSG00000210762	=	AL136458.16
ENSG00000214062	=	AL136526.27
ENSG00000203605	=	AL136531.16
ENSG00000209660	=	AL136960.4
ENSG00000205418	=	AL136968.14
ENSG00000209217	=	AL136971.7
ENSG00000211403	=	AL136981.22
ENSG00000210603	=	AL136982.11
ENSG00000200253	=	AL136982.11
ENSG00000151303	=	AL136982.11
ENSG00000214564	=	AL136982.11
ENSG00000210732	=	AL136985.11
ENSG00000210734	=	AL136985.11
ENSG00000221145	=	AL136987.11
ENSG00000209725	=	AL136992.22
ENSG00000200588	=	AL136999.26
ENSG00000199788	=	AL137000.6
ENSG00000187721	=	AL137001.23
ENSG00000209378	=	AL137001.23
ENSG00000215362	=	AL137002.19
ENSG00000215019	=	AL137003.12
ENSG00000208773	=	AL137009.8
ENSG00000214465	=	AL137010.4
ENSG00000212139	=	AL137022.8
ENSG00000216182	=	AL137024.27
ENSG00000214663	=	AL137024.27
ENSG00000198384	=	AL137058.8
ENSG00000139675	=	AL137058.8
ENSG00000203602	=	AL137059.20
ENSG00000201242	=	AL137059.20
ENSG00000214359	=	AL137060.13
ENSG00000210245	=	AL137061.12
ENSG00000210242	=	AL137061.12
ENSG00000219022	=	AL137067.7
ENSG00000208740	=	AL137068.10
ENSG00000209166	=	AL137072.8
ENSG00000212521	=	AL137073.13
ENSG00000213669	=	AL137074.17
ENSG00000213618	=	AL137100.4
ENSG00000199376	=	AL137118.20
ENSG00000210405	=	AL137139.9
ENSG00000201245	=	AL137139.9
ENSG00000210404	=	AL137139.9
ENSG00000206800	=	AL137140.12
ENSG00000209631	=	AL137141.10
ENSG00000209633	=	AL137141.10
ENSG00000215244	=	AL137145.13
ENSG00000212743	=	AL137145.13
ENSG00000207379	=	AL137159.7
ENSG00000210831	=	AL137162.25
ENSG00000219489	=	AL137162.25
ENSG00000209380	=	AL137186.18
ENSG00000188831	=	AL137226.3
ENSG00000211207	=	AL137229.4
ENSG00000211204	=	AL137229.4
ENSG00000100865	=	AL137229.4
ENSG00000200312	=	AL137230.3
ENSG00000201323	=	AL137230.3
ENSG00000201027	=	AL137230.3
ENSG00000200880	=	AL137244.28
ENSG00000165366	=	AL137246.16
ENSG00000212293	=	AL137247.14
ENSG00000207208	=	AL137779.6
ENSG00000215461	=	AL137780.10
ENSG00000200534	=	AL137783.12
ENSG00000221500	=	AL137783.12
ENSG00000206754	=	AL137783.12
ENSG00000207017	=	AL137784.14
ENSG00000210649	=	AL137786.3
ENSG00000200536	=	AL137790.4
ENSG00000209763	=	AL137792.11
ENSG00000189015	=	AL137792.11
ENSG00000214812	=	AL137792.11
ENSG00000215908	=	AL137798.8
ENSG00000207513	=	AL137798.8
ENSG00000188605	=	AL137798.8
ENSG00000186301	=	AL137798.8
ENSG00000206652	=	AL137802.7
ENSG00000209579	=	AL137818.4
ENSG00000215070	=	AL137843.4
ENSG00000209210	=	AL137845.9
ENSG00000198447	=	AL137849.13
ENSG00000211334	=	AL137849.13
ENSG00000186056	=	AL137857.29
ENSG00000207190	=	AL137859.3
ENSG00000200711	=	AL137880.13
ENSG00000213572	=	AL137918.4
ENSG00000219778	=	AL138479.2
ENSG00000220653	=	AL138479.3
ENSG00000200742	=	AL138499.4
ENSG00000213641	=	AL138499.4
ENSG00000207518	=	AL138680.15
ENSG00000212470	=	AL138686.14
ENSG00000200072	=	AL138691.15
ENSG00000201244	=	AL138693.45
ENSG00000201061	=	AL138693.45
ENSG00000221198	=	AL138696.16
ENSG00000201337	=	AL138701.16
ENSG00000212553	=	AL138702.8
ENSG00000174104	=	AL138703.10
ENSG00000221100	=	AL138706.9
ENSG00000203515	=	AL138713.12
ENSG00000215604	=	AL138715.11
ENSG00000214449	=	AL138717.6
ENSG00000201442	=	AL138724.12
ENSG00000210149	=	AL138724.12
ENSG00000201415	=	AL138724.12
ENSG00000210203	=	AL138725.19
ENSG00000213187	=	AL138731.10
ENSG00000200906	=	AL138743.5
ENSG00000203505	=	AL138744.41
ENSG00000212575	=	AL138745.19
ENSG00000200922	=	AL138751.18
ENSG00000198100	=	AL138751.18
ENSG00000213839	=	AL138752.5
ENSG00000210274	=	AL138753.8
ENSG00000210282	=	AL138753.8
ENSG00000208835	=	AL138756.23
ENSG00000208841	=	AL138756.23
ENSG00000203288	=	AL138761.12
ENSG00000207447	=	AL138764.21
ENSG00000202047	=	AL138765.18
ENSG00000200217	=	AL138766.10
ENSG00000215184	=	AL138768.23
ENSG00000206704	=	AL138785.8
ENSG00000215856	=	AL138795.21
ENSG00000208660	=	AL138795.21
ENSG00000215857	=	AL138795.21
ENSG00000187145	=	AL138795.21
ENSG00000186275	=	AL138796.6
ENSG00000168614	=	AL138796.6
ENSG00000181703	=	AL138799.9
ENSG00000200800	=	AL138801.20
ENSG00000215444	=	AL138807.12
ENSG00000209424	=	AL138815.6
ENSG00000215549	=	AL138815.6
ENSG00000210315	=	AL138816.12
ENSG00000210310	=	AL138816.12
ENSG00000207325	=	AL138820.11
ENSG00000206881	=	AL138824.19
ENSG00000200681	=	AL138825.10
ENSG00000211409	=	AL138827.16
ENSG00000203554	=	AL138831.12
ENSG00000208492	=	AL138832.10
ENSG00000179443	=	AL138834.28
ENSG00000221225	=	AL138837.12
ENSG00000215881	=	AL138847.14
ENSG00000168929	=	AL138878.10
ENSG00000215042	=	AL138878.10
ENSG00000207193	=	AL138883.12
ENSG00000205320	=	AL138885.21
ENSG00000186663	=	AL138891.15
ENSG00000211372	=	AL138891.15
ENSG00000209394	=	AL138898.19
ENSG00000201847	=	AL138914.9
ENSG00000216063	=	AL138916.14
ENSG00000203728	=	AL138916.14
ENSG00000207131	=	AL138919.12
ENSG00000211983	=	AL138919.12
ENSG00000211435	=	AL138919.12
ENSG00000212464	=	AL138921.14
ENSG00000203488	=	AL138921.14
ENSG00000207362	=	AL138921.14
ENSG00000207059	=	AL138927.14
ENSG00000216223	=	AL138935.1
ENSG00000210280	=	AL138955.14
ENSG00000210275	=	AL138955.14
ENSG00000209605	=	AL138963.20
ENSG00000199477	=	AL138963.20
ENSG00000221163	=	AL138963.20
ENSG00000209481	=	AL138974.4
ENSG00000199528	=	AL138976.5
ENSG00000207315	=	AL138976.5
ENSG00000209800	=	AL138995.5
ENSG00000209073	=	AL139002.18
ENSG00000212377	=	AL139003.9
ENSG00000178161	=	AL139008.10
ENSG00000205274	=	AL139008.10
ENSG00000216740	=	AL139008.10
ENSG00000183938	=	AL139008.10
ENSG00000212882	=	AL139010.29
ENSG00000215867	=	AL139012.14
ENSG00000196860	=	AL139021.4
ENSG00000209829	=	AL139021.6
ENSG00000212462	=	AL139021.6
ENSG00000197358	=	AL139023.6
ENSG00000209405	=	AL139034.20
ENSG00000212197	=	AL139035.27
ENSG00000211579	=	AL139085.13
ENSG00000214266	=	AL139088.11
ENSG00000210990	=	AL139097.16
ENSG00000213138	=	AL139098.15
ENSG00000207403	=	AL139098.15
ENSG00000221624	=	AL139098.15
ENSG00000199458	=	AL139098.15
ENSG00000206598	=	AL139098.15
ENSG00000209067	=	AL139099.3
ENSG00000202102	=	AL139099.3
ENSG00000125385	=	AL139099.3
ENSG00000210651	=	AL139100.9
ENSG00000206717	=	AL139100.9
ENSG00000213122	=	AL139102.13
ENSG00000221646	=	AL139113.21
ENSG00000200834	=	AL139113.21
ENSG00000210688	=	AL139113.21
ENSG00000172211	=	AL139123.15
ENSG00000207453	=	AL139125.18
ENSG00000201614	=	AL139128.24
ENSG00000215848	=	AL139130.28
ENSG00000213047	=	AL139136.17
ENSG00000186973	=	AL139138.17
ENSG00000213521	=	AL139139.9
ENSG00000221222	=	AL139139.9
ENSG00000187820	=	AL139152.7
ENSG00000210622	=	AL139156.11
ENSG00000209752	=	AL139183.8
ENSG00000206920	=	AL139183.8
ENSG00000122043	=	AL139188.14
ENSG00000209484	=	AL139188.14
ENSG00000209047	=	AL139188.14
ENSG00000210358	=	AL139220.13
ENSG00000210069	=	AL139240.9
ENSG00000210968	=	AL139258.13
ENSG00000199963	=	AL139260.19
ENSG00000215894	=	AL139260.19
ENSG00000214455	=	AL139274.17
ENSG00000204092	=	AL139275.30
ENSG00000215168	=	AL139276.17
ENSG00000180153	=	AL139281.7
ENSG00000209517	=	AL139281.7
ENSG00000213819	=	AL139281.7
ENSG00000187488	=	AL139287.24
ENSG00000215811	=	AL139288.15
ENSG00000181201	=	AL139288.15
ENSG00000202056	=	AL139288.15
ENSG00000221784	=	AL139300.6
ENSG00000201184	=	AL139300.6
ENSG00000212057	=	AL139318.9
ENSG00000209627	=	AL139320.18
ENSG00000200709	=	AL139326.15
ENSG00000165837	=	AL139326.15
ENSG00000121388	=	AL139327.18
ENSG00000214738	=	AL139331.19
ENSG00000214479	=	AL139333.10
ENSG00000210646	=	AL139340.12
ENSG00000201153	=	AL139343.9
ENSG00000194297	=	AL139346.6
ENSG00000211377	=	AL139347.10
ENSG00000215437	=	AL139349.36
ENSG00000210607	=	AL139352.16
ENSG00000132832	=	AL139352.16
ENSG00000207203	=	AL139377.8
ENSG00000120669	=	AL139377.8
ENSG00000120664	=	AL139377.8
ENSG00000215571	=	AL139380.6
ENSG00000199885	=	AL139395.7
ENSG00000202287	=	AL139396.18
ENSG00000200431	=	AL139398.20
ENSG00000201377	=	AL139398.20
ENSG00000203397	=	AL139400.9
ENSG00000206605	=	AL139404.9
ENSG00000209570	=	AL139404.9
ENSG00000209564	=	AL139404.9
ENSG00000201548	=	AL139406.14
ENSG00000207144	=	AL139410.20
ENSG00000198694	=	AL139410.20
ENSG00000207134	=	AL139410.20
ENSG00000206651	=	AL139412.10
ENSG00000201725	=	AL139415.10
ENSG00000183445	=	AL139415.10
ENSG00000209421	=	AL139423.25
ENSG00000216017	=	AL139429.8
ENSG00000199755	=	AL139785.5
ENSG00000210413	=	AL139800.10
ENSG00000215471	=	AL139801.17
ENSG00000214554	=	AL139801.17
ENSG00000173988	=	AL139801.17
ENSG00000200895	=	AL139805.15
ENSG00000203751	=	AL139805.15
ENSG00000209213	=	AL139809.16
ENSG00000214007	=	AL139811.30
ENSG00000202407	=	AL139812.11
ENSG00000101819	=	AL139812.11
ENSG00000209509	=	AL139815.12
ENSG00000221221	=	AL139815.12
ENSG00000209086	=	AL139824.22
ENSG00000206812	=	AL157361.6
ENSG00000207474	=	AL157364.15
ENSG00000180803	=	AL157366.12
ENSG00000208968	=	AL157375.6
ENSG00000219807	=	AL157375.6
ENSG00000204341	=	AL157384.8
ENSG00000207029	=	AL157386.14
ENSG00000210944	=	AL157386.14
ENSG00000209798	=	AL157387.9
ENSG00000211126	=	AL157388.12
ENSG00000182531	=	AL157391.11
ENSG00000199407	=	AL157392.18
ENSG00000180139	=	AL157394.15
ENSG00000213994	=	AL157395.17
ENSG00000201581	=	AL157395.17
ENSG00000214015	=	AL157395.17
ENSG00000180850	=	AL157400.8
ENSG00000210979	=	AL157407.11
ENSG00000215360	=	AL157687.6
ENSG00000209518	=	AL157694.7
ENSG00000214669	=	AL157702.10
ENSG00000211556	=	AL157702.10
ENSG00000209927	=	AL157718.10
ENSG00000210482	=	AL157762.13
ENSG00000221596	=	AL157768.6
ENSG00000210234	=	AL157768.6
ENSG00000175820	=	AL157769.12
ENSG00000210439	=	AL157769.12
ENSG00000210436	=	AL157769.12
ENSG00000202422	=	AL157772.10
ENSG00000214457	=	AL157777.5
ENSG00000215925	=	AL157788.16
ENSG00000221060	=	AL157789.6
ENSG00000205900	=	AL157791.4
ENSG00000210254	=	AL157818.12
ENSG00000215475	=	AL157819.15
ENSG00000204140	=	AL157823.9
ENSG00000211397	=	AL157827.17
ENSG00000211396	=	AL157827.17
ENSG00000211392	=	AL157827.17
ENSG00000211389	=	AL157827.17
ENSG00000216088	=	AL157830.10
ENSG00000210545	=	AL157830.10
ENSG00000206959	=	AL157838.24
ENSG00000197670	=	AL157838.24
ENSG00000209069	=	AL157871.5
ENSG00000206923	=	AL157881.14
ENSG00000221696	=	AL157884.9
ENSG00000221450	=	AL157884.9
ENSG00000200598	=	AL157884.9
ENSG00000214298	=	AL157888.16
ENSG00000212946	=	AL157888.16
ENSG00000209468	=	AL157895.8
ENSG00000200545	=	AL157895.8
ENSG00000221425	=	AL157904.24
ENSG00000210045	=	AL157915.3
ENSG00000208557	=	AL157938.22
ENSG00000210451	=	AL157955.5
ENSG00000210442	=	AL157957.4
ENSG00000200860	=	AL157997.5
ENSG00000199840	=	AL158011.13
ENSG00000211181	=	AL158014.20
ENSG00000215572	=	AL158032.32
ENSG00000208442	=	AL158033.18
ENSG00000221061	=	AL158035.14
ENSG00000199881	=	AL158040.14
ENSG00000214549	=	AL158040.14
ENSG00000105988	=	AL158040.14
ENSG00000221042	=	AL158040.14
ENSG00000212602	=	AL158048.35
ENSG00000180518	=	AL158050.8
ENSG00000208719	=	AL158052.10
ENSG00000187690	=	AL158055.12
ENSG00000212518	=	AL158058.5
ENSG00000212061	=	AL158058.5
ENSG00000197585	=	AL158066.12
ENSG00000217576	=	AL158066.12
ENSG00000209777	=	AL158068.18
ENSG00000215361	=	AL158068.18
ENSG00000201686	=	AL158069.16
ENSG00000176405	=	AL158139.26
ENSG00000215104	=	AL158140.9
ENSG00000211237	=	AL158141.14
ENSG00000211227	=	AL158141.14
ENSG00000211991	=	AL158141.14
ENSG00000211221	=	AL158141.14
ENSG00000211235	=	AL158141.14
ENSG00000214204	=	AL158147.17
ENSG00000221521	=	AL158151.16
ENSG00000220992	=	AL158151.16
ENSG00000204055	=	AL158151.16
ENSG00000209298	=	AL158152.18
ENSG00000209271	=	AL158152.18
ENSG00000220979	=	AL158154.28
ENSG00000204562	=	AL158154.28
ENSG00000189357	=	AL158154.28
ENSG00000214931	=	AL158154.28
ENSG00000200969	=	AL158154.28
ENSG00000206784	=	AL158155.24
ENSG00000216070	=	AL158155.24
ENSG00000187988	=	AL158156.7
ENSG00000206658	=	AL158158.14
ENSG00000214413	=	AL158163.11
ENSG00000199943	=	AL158164.15
ENSG00000204832	=	AL158164.15
ENSG00000210773	=	AL158165.15
ENSG00000201766	=	AL158168.23
ENSG00000215553	=	AL158175.7
ENSG00000201253	=	AL158191.17
ENSG00000210302	=	AL158192.15
ENSG00000210305	=	AL158192.15
ENSG00000209537	=	AL158194.16
ENSG00000214488	=	AL158196.24
ENSG00000210228	=	AL158198.14
ENSG00000186381	=	AL158200.17
ENSG00000211173	=	AL158201.19
ENSG00000204446	=	AL158205.12
ENSG00000210448	=	AL158206.8
ENSG00000147893	=	AL158206.8
ENSG00000204656	=	AL158211.29
ENSG00000203854	=	AL158212.15
ENSG00000216938	=	AL158218.11
ENSG00000209119	=	AL158801.4
ENSG00000131982	=	AL158801.4
ENSG00000209935	=	AL158817.11
ENSG00000211112	=	AL158819.14
ENSG00000211110	=	AL158819.14
ENSG00000211118	=	AL158819.14
ENSG00000211115	=	AL158819.14
ENSG00000211123	=	AL158819.14
ENSG00000200261	=	AL158824.11
ENSG00000208812	=	AL158824.11
ENSG00000208822	=	AL158824.11
ENSG00000199525	=	AL158824.11
ENSG00000204638	=	AL158825.12
ENSG00000199744	=	AL158826.23
ENSG00000206611	=	AL158826.23
ENSG00000201451	=	AL158826.23
ENSG00000207510	=	AL158826.23
ENSG00000201843	=	AL158826.23
ENSG00000200831	=	AL158826.23
ENSG00000204031	=	AL158826.23
ENSG00000214294	=	AL158835.11
ENSG00000214297	=	AL158835.11
ENSG00000208384	=	AL158837.14
ENSG00000200036	=	AL158837.14
ENSG00000212308	=	AL158841.6
ENSG00000213353	=	AL158847.22
ENSG00000221473	=	AL159152.11
ENSG00000210514	=	AL159153.17
ENSG00000218011	=	AL159167.23
ENSG00000204330	=	AL159167.23
ENSG00000215261	=	AL159169.14
ENSG00000215486	=	AL159973.16
ENSG00000199873	=	AL159973.16
ENSG00000209123	=	AL159974.21
ENSG00000209438	=	AL159977.10
ENSG00000207051	=	AL159977.10
ENSG00000207500	=	AL159977.10
ENSG00000221756	=	AL159977.10
ENSG00000169164	=	AL159987.19
ENSG00000221105	=	AL159997.14
ENSG00000201542	=	AL160000.15
ENSG00000208232	=	AL160001.10
ENSG00000208231	=	AL160001.10
ENSG00000208132	=	AL160004.18
ENSG00000208131	=	AL160004.18
ENSG00000202385	=	AL160008.3
ENSG00000200626	=	AL160010.14
ENSG00000210368	=	AL160037.17
ENSG00000221777	=	AL160056.16
ENSG00000212881	=	AL160059.7
ENSG00000208275	=	AL160059.7
ENSG00000208273	=	AL160059.7
ENSG00000208272	=	AL160059.7
ENSG00000212411	=	AL160060.11
ENSG00000201155	=	AL160153.11
ENSG00000215399	=	AL160153.11
ENSG00000218502	=	AL160155.19
ENSG00000201793	=	AL160155.19
ENSG00000209728	=	AL160157.17
ENSG00000207371	=	AL160163.24
ENSG00000214927	=	AL160231.4
ENSG00000220048	=	AL160236.4
ENSG00000206870	=	AL160236.4
ENSG00000214775	=	AL160236.4
ENSG00000209454	=	AL160237.4
ENSG00000211196	=	AL160267.17
ENSG00000211201	=	AL160267.17
ENSG00000211192	=	AL160267.17
ENSG00000211189	=	AL160267.17
ENSG00000207276	=	AL160269.14
ENSG00000210712	=	AL160270.19
ENSG00000212395	=	AL160271.19
ENSG00000208535	=	AL160271.19
ENSG00000201444	=	AL160272.16
ENSG00000208798	=	AL160275.14
ENSG00000201749	=	AL160275.14
ENSG00000214888	=	AL160279.21
ENSG00000211133	=	AL160280.10
ENSG00000199733	=	AL160287.18
ENSG00000200506	=	AL160313.4
ENSG00000199196	=	AL160394.19
ENSG00000209653	=	AL160397.17
ENSG00000209649	=	AL160397.17
ENSG00000214975	=	AL160400.20
ENSG00000210313	=	AL160400.20
ENSG00000207282	=	AL160411.25
ENSG00000209792	=	AL160471.5
ENSG00000221078	=	AL160471.5
ENSG00000218974	=	AL160471.6
ENSG00000201662	=	AL161421.11
ENSG00000221752	=	AL161421.11
ENSG00000212559	=	AL161426.7
ENSG00000210637	=	AL161445.10
ENSG00000221647	=	AL161445.10
ENSG00000200026	=	AL161448.16
ENSG00000214121	=	AL161449.7
ENSG00000210197	=	AL161450.14
ENSG00000210162	=	AL161450.14
ENSG00000210199	=	AL161450.14
ENSG00000210104	=	AL161450.14
ENSG00000210175	=	AL161450.14
ENSG00000210182	=	AL161450.14
ENSG00000209079	=	AL161450.14
ENSG00000215285	=	AL161450.14
ENSG00000210155	=	AL161450.14
ENSG00000210157	=	AL161450.14
ENSG00000210116	=	AL161450.14
ENSG00000182347	=	AL161450.14
ENSG00000210137	=	AL161450.14
ENSG00000209122	=	AL161450.14
ENSG00000210198	=	AL161450.14
ENSG00000210148	=	AL161450.14
ENSG00000210179	=	AL161450.14
ENSG00000210193	=	AL161450.14
ENSG00000221613	=	AL161452.19
ENSG00000199202	=	AL161454.10
ENSG00000201821	=	AL161613.23
ENSG00000180172	=	AL161613.23
ENSG00000210456	=	AL161617.12
ENSG00000200340	=	AL161622.12
ENSG00000211139	=	AL161626.20
ENSG00000219149	=	AL161626.20
ENSG00000212144	=	AL161640.23
ENSG00000148805	=	AL161645.14
ENSG00000214279	=	AL161645.14
ENSG00000220997	=	AL161651.13
ENSG00000209023	=	AL161651.13
ENSG00000215186	=	AL161651.13
ENSG00000202297	=	AL161652.25
ENSG00000207895	=	AL161652.25
ENSG00000209533	=	AL161654.14
ENSG00000205533	=	AL161662.6
ENSG00000202337	=	AL161665.5
ENSG00000201654	=	AL161665.5
ENSG00000178107	=	AL161668.6
ENSG00000200102	=	AL161668.6
ENSG00000165801	=	AL161668.6
ENSG00000221360	=	AL161713.4
ENSG00000210408	=	AL161713.4
ENSG00000209227	=	AL161720.15
ENSG00000221005	=	AL161723.12
ENSG00000208267	=	AL161734.12
ENSG00000208264	=	AL161734.12
ENSG00000221591	=	AL161740.16
ENSG00000177433	=	AL161742.7
ENSG00000177452	=	AL161742.7
ENSG00000200785	=	AL161747.5
ENSG00000209419	=	AL161747.5
ENSG00000214770	=	AL161756.6
ENSG00000209805	=	AL161757.4
ENSG00000200818	=	AL161757.4
ENSG00000210506	=	AL161773.21
ENSG00000208533	=	AL161777.4
ENSG00000207408	=	AL161779.32
ENSG00000221056	=	AL161781.12
ENSG00000211262	=	AL161786.12
ENSG00000219928	=	AL161787.13
ENSG00000208201	=	AL161793.9
ENSG00000221071	=	AL161793.9
ENSG00000201390	=	AL161799.19
ENSG00000209846	=	AL161901.18
ENSG00000210937	=	AL161907.17
ENSG00000221173	=	AL161908.13
ENSG00000214654	=	AL161911.17
ENSG00000212670	=	AL161915.8
ENSG00000209685	=	AL161932.15
ENSG00000206660	=	AL161932.15
ENSG00000209621	=	AL161936.15
ENSG00000207483	=	AL161936.15
ENSG00000221239	=	AL161936.15
ENSG00000218496	=	AL162151.1
ENSG00000220591	=	AL162151.3
ENSG00000215204	=	AL162231.20
ENSG00000205108	=	AL162231.20
ENSG00000187186	=	AL162231.20
ENSG00000159797	=	AL162231.20
ENSG00000205442	=	AL162232.14
ENSG00000209085	=	AL162233.14
ENSG00000215142	=	AL162233.14
ENSG00000201791	=	AL162255.17
ENSG00000203437	=	AL162272.10
ENSG00000199855	=	AL162272.10
ENSG00000204117	=	AL162293.22
ENSG00000209585	=	AL162311.5
ENSG00000206697	=	AL162376.15
ENSG00000180358	=	AL162377.10
ENSG00000174893	=	AL162377.10
ENSG00000208975	=	AL162389.21
ENSG00000208966	=	AL162389.21
ENSG00000200943	=	AL162390.9
ENSG00000206147	=	AL162411.23
ENSG00000218420	=	AL162415.1
ENSG00000213815	=	AL162415.16
ENSG00000217415	=	AL162415.3
ENSG00000217259	=	AL162415.4
ENSG00000208511	=	AL162417.23
ENSG00000200941	=	AL162419.34
ENSG00000221730	=	AL162419.34
ENSG00000200787	=	AL162427.24
ENSG00000209309	=	AL162427.24
ENSG00000200262	=	AL162430.15
ENSG00000210557	=	AL162430.15
ENSG00000221492	=	AL162430.15
ENSG00000203280	=	AL162430.15
ENSG00000198665	=	AL162431.17
ENSG00000215828	=	AL162431.17
ENSG00000204044	=	AL162458.10
ENSG00000203346	=	AL162458.10
ENSG00000177584	=	AL162458.10
ENSG00000210829	=	AL162501.11
ENSG00000221465	=	AL162502.17
ENSG00000212071	=	AL162511.5
ENSG00000209588	=	AL162511.5
ENSG00000214249	=	AL162571.9
ENSG00000196777	=	AL162574.14
ENSG00000202198	=	AL162581.11
ENSG00000177788	=	AL162595.17
ENSG00000208134	=	AL162595.17
ENSG00000188512	=	AL162614.25
ENSG00000221629	=	AL162614.25
ENSG00000210711	=	AL162615.13
ENSG00000200910	=	AL162615.13
ENSG00000215441	=	AL162716.9
ENSG00000201185	=	AL162718.15
ENSG00000204122	=	AL162724.16
ENSG00000210382	=	AL162725.10
ENSG00000213810	=	AL162731.33
ENSG00000201738	=	AL162731.33
ENSG00000204804	=	AL162731.33
ENSG00000213539	=	AL162733.9
ENSG00000203761	=	AL162734.15
ENSG00000200174	=	AL162739.24
ENSG00000207523	=	AL162740.13
ENSG00000206680	=	AL162740.13
ENSG00000207022	=	AL162740.13
ENSG00000202182	=	AL162832.6
ENSG00000199850	=	AL162853.17
ENSG00000209408	=	AL162853.17
ENSG00000199297	=	AL162872.4
ENSG00000210535	=	AL163011.3
ENSG00000201874	=	AL163032.3
ENSG00000179020	=	AL163052.4
ENSG00000201431	=	AL163151.1
ENSG00000209386	=	AL163152.4
ENSG00000213346	=	AL163171.4
ENSG00000198290	=	AL163195.5
ENSG00000165618	=	AL163533.14
ENSG00000217768	=	AL163537.11
ENSG00000217945	=	AL163540.11
ENSG00000215703	=	AL163540.11
ENSG00000209567	=	AL163544.24
ENSG00000209397	=	AL163636.7
ENSG00000199461	=	AL163636.7
ENSG00000209393	=	AL163636.7
ENSG00000210657	=	AL163760.4
ENSG00000197176	=	AL163872.2
ENSG00000213622	=	AL163952.5
ENSG00000221254	=	AL163952.5
ENSG00000212522	=	AL163952.5
ENSG00000219652	=	AL163953.1
ENSG00000214943	=	AL163973.1
ENSG00000214855	=	AL352979.4
ENSG00000212571	=	AL353092.6
ENSG00000211167	=	AL353136.21
ENSG00000214653	=	AL353138.10
ENSG00000221772	=	AL353141.13
ENSG00000209476	=	AL353147.10
ENSG00000209478	=	AL353147.10
ENSG00000209475	=	AL353147.10
ENSG00000212072	=	AL353147.10
ENSG00000209471	=	AL353147.10
ENSG00000209472	=	AL353147.10
ENSG00000215902	=	AL353354.36
ENSG00000215903	=	AL353354.36
ENSG00000202294	=	AL353572.13
ENSG00000210615	=	AL353573.10
ENSG00000210733	=	AL353579.17
ENSG00000198403	=	AL353581.14
ENSG00000210322	=	AL353581.14
ENSG00000212499	=	AL353586.14
ENSG00000213740	=	AL353587.11
ENSG00000214666	=	AL353588.25
ENSG00000204110	=	AL353597.20
ENSG00000209716	=	AL353600.10
ENSG00000210044	=	AL353604.18
ENSG00000196179	=	AL353608.20
ENSG00000209766	=	AL353622.33
ENSG00000213073	=	AL353625.5
ENSG00000206946	=	AL353626.5
ENSG00000221605	=	AL353626.5
ENSG00000221127	=	AL353626.5
ENSG00000211429	=	AL353629.22
ENSG00000212829	=	AL353638.15
ENSG00000204918	=	AL353652.17
ENSG00000204919	=	AL353652.17
ENSG00000204914	=	AL353652.17
ENSG00000204916	=	AL353652.17
ENSG00000204917	=	AL353652.17
ENSG00000170590	=	AL353654.29
ENSG00000215420	=	AL353658.33
ENSG00000206617	=	AL353660.11
ENSG00000210707	=	AL353662.19
ENSG00000200141	=	AL353662.19
ENSG00000203511	=	AL353662.19
ENSG00000203512	=	AL353662.19
ENSG00000210708	=	AL353662.19
ENSG00000203513	=	AL353662.19
ENSG00000221402	=	AL353664.14
ENSG00000203541	=	AL353671.6
ENSG00000214006	=	AL353671.6
ENSG00000203543	=	AL353671.6
ENSG00000203542	=	AL353671.6
ENSG00000210621	=	AL353671.6
ENSG00000214908	=	AL353678.11
ENSG00000199630	=	AL353692.14
ENSG00000209153	=	AL353692.14
ENSG00000201681	=	AL353692.14
ENSG00000196163	=	AL353698.17
ENSG00000213738	=	AL353705.23
ENSG00000211151	=	AL353705.23
ENSG00000200799	=	AL353706.6
ENSG00000221581	=	AL353707.14
ENSG00000210293	=	AL353711.13
ENSG00000197457	=	AL353715.21
ENSG00000181524	=	AL353716.18
ENSG00000177910	=	AL353726.22
ENSG00000171889	=	AL353732.14
ENSG00000184995	=	AL353732.14
ENSG00000221708	=	AL353733.14
ENSG00000214178	=	AL353734.12
ENSG00000208742	=	AL353736.11
ENSG00000213711	=	AL353743.22
ENSG00000165121	=	AL353743.22
ENSG00000214020	=	AL353745.7
ENSG00000211366	=	AL353748.13
ENSG00000212316	=	AL353756.5
ENSG00000221780	=	AL353763.14
ENSG00000221709	=	AL353763.14
ENSG00000211010	=	AL353763.14
ENSG00000211001	=	AL353771.8
ENSG00000211245	=	AL353774.11
ENSG00000202186	=	AL353777.18
ENSG00000201742	=	AL353777.18
ENSG00000221089	=	AL353782.23
ENSG00000217187	=	AL353791.2
ENSG00000210728	=	AL353795.13
ENSG00000215198	=	AL353795.13
ENSG00000200887	=	AL353796.16
ENSG00000187783	=	AL353801.13
ENSG00000208593	=	AL353803.23
ENSG00000203276	=	AL353898.10
ENSG00000128438	=	AL353996.3
ENSG00000214860	=	AL353997.1
ENSG00000217343	=	AL353997.10
ENSG00000219334	=	AL353997.11
ENSG00000218249	=	AL353997.2
ENSG00000214856	=	AL353997.3
ENSG00000203493	=	AL353997.3
ENSG00000209757	=	AL353997.3
ENSG00000220161	=	AL353997.3
ENSG00000205266	=	AL353997.3
ENSG00000131885	=	AL353997.5
ENSG00000217917	=	AL353997.7
ENSG00000171916	=	AL353997.8
ENSG00000204119	=	AL353999.2
ENSG00000207271	=	AL354660.9
ENSG00000208857	=	AL354661.14
ENSG00000202398	=	AL354668.13
ENSG00000209563	=	AL354696.11
ENSG00000209560	=	AL354696.11
ENSG00000215482	=	AL354696.11
ENSG00000215895	=	AL354702.7
ENSG00000214152	=	AL354707.17
ENSG00000215221	=	AL354709.15
ENSG00000200554	=	AL354710.17
ENSG00000214593	=	AL354710.17
ENSG00000215909	=	AL354712.18
ENSG00000199710	=	AL354713.7
ENSG00000213080	=	AL354714.22
ENSG00000187060	=	AL354718.10
ENSG00000200267	=	AL354720.14
ENSG00000118928	=	AL354720.14
ENSG00000214810	=	AL354740.29
ENSG00000221144	=	AL354740.29
ENSG00000212156	=	AL354747.12
ENSG00000181993	=	AL354750.12
ENSG00000211379	=	AL354751.7
ENSG00000209040	=	AL354751.7
ENSG00000209034	=	AL354751.7
ENSG00000213682	=	AL354751.7
ENSG00000201912	=	AL354752.11
ENSG00000212054	=	AL354764.14
ENSG00000221685	=	AL354775.12
ENSG00000181836	=	AL354775.12
ENSG00000215443	=	AL354776.15
ENSG00000202217	=	AL354795.17
ENSG00000202096	=	AL354795.17
ENSG00000199604	=	AL354795.17
ENSG00000201227	=	AL354797.16
ENSG00000199331	=	AL354797.16
ENSG00000205804	=	AL354798.13
ENSG00000199276	=	AL354802.15
ENSG00000203615	=	AL354808.24
ENSG00000214823	=	AL354809.12
ENSG00000209736	=	AL354820.18
ENSG00000215615	=	AL354822.8
ENSG00000214182	=	AL354830.8
ENSG00000215480	=	AL354833.9
ENSG00000221194	=	AL354833.9
ENSG00000203951	=	AL354836.13
ENSG00000175611	=	AL354861.11
ENSG00000204272	=	AL354865.9
ENSG00000209948	=	AL354868.10
ENSG00000214067	=	AL354868.10
ENSG00000221583	=	AL354868.10
ENSG00000184957	=	AL354872.9
ENSG00000221032	=	AL354872.9
ENSG00000168777	=	AL354873.19
ENSG00000211103	=	AL354873.19
ENSG00000206907	=	AL354877.25
ENSG00000203999	=	AL354889.14
ENSG00000209183	=	AL354893.14
ENSG00000208562	=	AL354898.10
ENSG00000148357	=	AL354898.10
ENSG00000214536	=	AL354898.10
ENSG00000210167	=	AL354915.5
ENSG00000200849	=	AL354916.16
ENSG00000200966	=	AL354917.8
ENSG00000170681	=	AL354917.8
ENSG00000199483	=	AL354920.21
ENSG00000203406	=	AL354920.21
ENSG00000199313	=	AL354928.9
ENSG00000211530	=	AL354933.8
ENSG00000216015	=	AL354936.21
ENSG00000215297	=	AL354941.10
ENSG00000208409	=	AL354942.10
ENSG00000212038	=	AL354946.8
ENSG00000201161	=	AL354947.8
ENSG00000203876	=	AL354951.7
ENSG00000212292	=	AL354980.16
ENSG00000201299	=	AL354980.16
ENSG00000208528	=	AL354980.16
ENSG00000212254	=	AL354982.12
ENSG00000213028	=	AL354983.9
ENSG00000221007	=	AL354984.17
ENSG00000203971	=	AL354984.17
ENSG00000221451	=	AL354984.17
ENSG00000221385	=	AL354984.17
ENSG00000210706	=	AL354989.13
ENSG00000209382	=	AL355001.20
ENSG00000201351	=	AL355074.5
ENSG00000200264	=	AL355075.6
ENSG00000200225	=	AL355075.6
ENSG00000183673	=	AL355075.6
ENSG00000214759	=	AL355076.5
ENSG00000213511	=	AL355076.5
ENSG00000214760	=	AL355076.5
ENSG00000205477	=	AL355097.5
ENSG00000210655	=	AL355098.3
ENSG00000209790	=	AL355136.19
ENSG00000209996	=	AL355137.23
ENSG00000212802	=	AL355137.23
ENSG00000213183	=	AL355143.17
ENSG00000207309	=	AL355143.17
ENSG00000179571	=	AL355149.13
ENSG00000197511	=	AL355149.13
ENSG00000209511	=	AL355149.13
ENSG00000209524	=	AL355149.13
ENSG00000208118	=	AL355274.22
ENSG00000215267	=	AL355303.16
ENSG00000209374	=	AL355303.16
ENSG00000203800	=	AL355305.9
ENSG00000199944	=	AL355305.9
ENSG00000206832	=	AL355310.20
ENSG00000212505	=	AL355333.18
ENSG00000201483	=	AL355336.15
ENSG00000205410	=	AL355336.15
ENSG00000201260	=	AL355339.7
ENSG00000199762	=	AL355353.23
ENSG00000205092	=	AL355355.25
ENSG00000200248	=	AL355358.9
ENSG00000201001	=	AL355376.6
ENSG00000215199	=	AL355377.25
ENSG00000187791	=	AL355377.25
ENSG00000178723	=	AL355377.25
ENSG00000201464	=	AL355379.5
ENSG00000212351	=	AL355388.30
ENSG00000207475	=	AL355388.30
ENSG00000203759	=	AL355388.30
ENSG00000177596	=	AL355390.4
ENSG00000125997	=	AL355392.7
ENSG00000131062	=	AL355392.7
ENSG00000210585	=	AL355433.6
ENSG00000206654	=	AL355477.14
ENSG00000210881	=	AL355487.8
ENSG00000200737	=	AL355490.24
ENSG00000200369	=	AL355493.14
ENSG00000207135	=	AL355493.14
ENSG00000213770	=	AL355493.14
ENSG00000213091	=	AL355497.14
ENSG00000208527	=	AL355497.14
ENSG00000173909	=	AL355497.14
ENSG00000211268	=	AL355500.20
ENSG00000221359	=	AL355512.22
ENSG00000206191	=	AL355516.12
ENSG00000201711	=	AL355535.14
ENSG00000209170	=	AL355538.13
ENSG00000221040	=	AL355538.13
ENSG00000201665	=	AL355576.14
ENSG00000207012	=	AL355580.13
ENSG00000208942	=	AL355586.27
ENSG00000208945	=	AL355586.27
ENSG00000211171	=	AL355598.26
ENSG00000207468	=	AL355598.26
ENSG00000211165	=	AL355598.26
ENSG00000207268	=	AL355608.11
ENSG00000201140	=	AL355608.11
ENSG00000209896	=	AL355611.11
ENSG00000209895	=	AL355611.11
ENSG00000209906	=	AL355611.11
ENSG00000201865	=	AL355615.12
ENSG00000200427	=	AL355615.12
ENSG00000207066	=	AL355615.12
ENSG00000203875	=	AL355615.12
ENSG00000210529	=	AL355679.20
ENSG00000177350	=	AL355773.4
ENSG00000209120	=	AL355799.12
ENSG00000212274	=	AL355802.13
ENSG00000200733	=	AL355821.9
ENSG00000184837	=	AL355821.9
ENSG00000206761	=	AL355836.3
ENSG00000180662	=	AL355840.2
ENSG00000211146	=	AL355852.23
ENSG00000200175	=	AL355860.12
ENSG00000212512	=	AL355860.12
ENSG00000211177	=	AL355861.19
ENSG00000213247	=	AL355863.18
ENSG00000217644	=	AL355864.7
ENSG00000185636	=	AL355871.6
ENSG00000209677	=	AL355877.25
ENSG00000201309	=	AL355881.15
ENSG00000209407	=	AL355922.4
ENSG00000136315	=	AL355922.4
ENSG00000186788	=	AL355985.18
ENSG00000214929	=	AL355985.18
ENSG00000212487	=	AL355987.31
ENSG00000213212	=	AL355987.31
ENSG00000199437	=	AL355987.31
ENSG00000203274	=	AL355987.31
ENSG00000208929	=	AL356004.9
ENSG00000215860	=	AL356004.9
ENSG00000207418	=	AL356004.9
ENSG00000201105	=	AL356004.9
ENSG00000208946	=	AL356004.9
ENSG00000196644	=	AL356004.9
ENSG00000208075	=	AL356010.9
ENSG00000198411	=	AL356017.3
ENSG00000210383	=	AL356032.4
ENSG00000210393	=	AL356032.4
ENSG00000210142	=	AL356055.13
ENSG00000209907	=	AL356056.22
ENSG00000122376	=	AL356056.22
ENSG00000200091	=	AL356057.12
ENSG00000209093	=	AL356057.12
ENSG00000209383	=	AL356072.21
ENSG00000206757	=	AL356072.21
ENSG00000204042	=	AL356095.11
ENSG00000204041	=	AL356095.11
ENSG00000209569	=	AL356107.21
ENSG00000213119	=	AL356109.8
ENSG00000178429	=	AL356115.9
ENSG00000199807	=	AL356118.15
ENSG00000203688	=	AL356123.21
ENSG00000203689	=	AL356123.21
ENSG00000212320	=	AL356124.17
ENSG00000221606	=	AL356131.12
ENSG00000210561	=	AL356133.17
ENSG00000210580	=	AL356133.17
ENSG00000221282	=	AL356134.14
ENSG00000221336	=	AL356137.10
ENSG00000203973	=	AL356155.10
ENSG00000212396	=	AL356214.20
ENSG00000221352	=	AL356214.20
ENSG00000207458	=	AL356217.30
ENSG00000207000	=	AL356219.12
ENSG00000201597	=	AL356241.8
ENSG00000200211	=	AL356257.14
ENSG00000210263	=	AL356257.14
ENSG00000215349	=	AL356259.11
ENSG00000221702	=	AL356270.11
ENSG00000206640	=	AL356273.14
ENSG00000201421	=	AL356273.14
ENSG00000208248	=	AL356273.14
ENSG00000213051	=	AL356273.14
ENSG00000202395	=	AL356274.26
ENSG00000198867	=	AL356276.9
ENSG00000211434	=	AL356280.21
ENSG00000162699	=	AL356280.21
ENSG00000207157	=	AL356287.16
ENSG00000204015	=	AL356289.6
ENSG00000206931	=	AL356292.21
ENSG00000201498	=	AL356299.16
ENSG00000210131	=	AL356299.16
ENSG00000221768	=	AL356309.23
ENSG00000220559	=	AL356311.6
ENSG00000199767	=	AL356316.18
ENSG00000213754	=	AL356317.8
ENSG00000215900	=	AL356320.8
ENSG00000210768	=	AL356354.10
ENSG00000210764	=	AL356354.10
ENSG00000208652	=	AL356356.17
ENSG00000208654	=	AL356356.17
ENSG00000208655	=	AL356356.17
ENSG00000217327	=	AL356361.21
ENSG00000215805	=	AL356361.21
ENSG00000202129	=	AL356362.21
ENSG00000215817	=	AL356364.18
ENSG00000213226	=	AL356378.17
ENSG00000180867	=	AL356378.17
ENSG00000207495	=	AL356384.9
ENSG00000213336	=	AL356387.16
ENSG00000212202	=	AL356389.20
ENSG00000177665	=	AL356390.24
ENSG00000172746	=	AL356390.24
ENSG00000204157	=	AL356390.24
ENSG00000215063	=	AL356414.11
ENSG00000205300	=	AL356414.11
ENSG00000208402	=	AL356441.16
ENSG00000184936	=	AL356454.15
ENSG00000221346	=	AL356458.13
ENSG00000201517	=	AL356464.15
ENSG00000200544	=	AL356472.17
ENSG00000203260	=	AL356475.11
ENSG00000216037	=	AL356479.12
ENSG00000199464	=	AL356481.16
ENSG00000147974	=	AL356489.14
ENSG00000210664	=	AL356489.14
ENSG00000215206	=	AL356489.14
ENSG00000210674	=	AL356489.14
ENSG00000207032	=	AL356494.13
ENSG00000202151	=	AL356502.21
ENSG00000179576	=	AL356512.19
ENSG00000212592	=	AL356512.19
ENSG00000213087	=	AL356535.19
ENSG00000210347	=	AL356580.13
ENSG00000207326	=	AL356583.28
ENSG00000208054	=	AL356583.28
ENSG00000215614	=	AL356585.7
ENSG00000212857	=	AL356585.7
ENSG00000216522	=	AL356585.7
ENSG00000215608	=	AL356585.7
ENSG00000215609	=	AL356585.7
ENSG00000202103	=	AL356601.14
ENSG00000210987	=	AL356608.23
ENSG00000210780	=	AL356632.12
ENSG00000216045	=	AL356693.37
ENSG00000214051	=	AL356732.10
ENSG00000221796	=	AL356739.11
ENSG00000221159	=	AL356741.11
ENSG00000209486	=	AL356750.16
ENSG00000215049	=	AL356750.16
ENSG00000206922	=	AL356754.18
ENSG00000199282	=	AL356754.18
ENSG00000209485	=	AL356756.4
ENSG00000221375	=	AL356785.18
ENSG00000208531	=	AL356785.18
ENSG00000200565	=	AL356785.18
ENSG00000196478	=	AL356791.9
ENSG00000154198	=	AL356793.19
ENSG00000210376	=	AL356799.3
ENSG00000213462	=	AL356804.4
ENSG00000215484	=	AL356863.12
ENSG00000178029	=	AL356865.19
ENSG00000203278	=	AL356865.19
ENSG00000200840	=	AL356915.19
ENSG00000169793	=	AL356915.19
ENSG00000208212	=	AL356953.17
ENSG00000208209	=	AL356953.17
ENSG00000208755	=	AL356957.27
ENSG00000207349	=	AL356957.27
ENSG00000208764	=	AL356957.27
ENSG00000208707	=	AL356957.27
ENSG00000208737	=	AL356957.27
ENSG00000208759	=	AL356957.27
ENSG00000202167	=	AL356957.27
ENSG00000208696	=	AL356957.27
ENSG00000206737	=	AL356957.27
ENSG00000208762	=	AL356957.27
ENSG00000211294	=	AL356962.8
ENSG00000211287	=	AL356962.8
ENSG00000201939	=	AL356963.17
ENSG00000198801	=	AL356968.41
ENSG00000206700	=	AL356968.41
ENSG00000216412	=	AL356983.33
ENSG00000213525	=	AL357037.13
ENSG00000207300	=	AL357060.31
ENSG00000210872	=	AL357078.35
ENSG00000212257	=	AL357078.35
ENSG00000214598	=	AL357093.4
ENSG00000210370	=	AL357095.4
ENSG00000212495	=	AL357129.11
ENSG00000202415	=	AL357140.33
ENSG00000211497	=	AL357148.22
ENSG00000206796	=	AL357148.22
ENSG00000137970	=	AL357150.7
ENSG00000211383	=	AL357150.7
ENSG00000214720	=	AL357153.4
ENSG00000176082	=	AL357153.4
ENSG00000199835	=	AL357153.4
ENSG00000210126	=	AL357153.4
ENSG00000210434	=	AL357172.3
ENSG00000202438	=	AL357274.9
ENSG00000181227	=	AL357314.11
ENSG00000207241	=	AL357314.11
ENSG00000201487	=	AL357314.11
ENSG00000206620	=	AL357314.11
ENSG00000209314	=	AL357315.14
ENSG00000200310	=	AL357332.11
ENSG00000210251	=	AL357374.11
ENSG00000126002	=	AL357374.11
ENSG00000203851	=	AL357493.8
ENSG00000213244	=	AL357493.8
ENSG00000203853	=	AL357493.8
ENSG00000212663	=	AL357493.8
ENSG00000213070	=	AL357512.15
ENSG00000199849	=	AL357512.15
ENSG00000208814	=	AL357514.19
ENSG00000208845	=	AL357515.26
ENSG00000207431	=	AL357515.26
ENSG00000209975	=	AL357518.15
ENSG00000205269	=	AL357518.15
ENSG00000221559	=	AL357519.19
ENSG00000209385	=	AL357552.25
ENSG00000208516	=	AL357561.19
ENSG00000201628	=	AL357561.19
ENSG00000200476	=	AL357619.15
ENSG00000215882	=	AL357673.12
ENSG00000215883	=	AL357673.12
ENSG00000211242	=	AL357752.19
ENSG00000200473	=	AL357752.19
ENSG00000201135	=	AL357835.11
ENSG00000210747	=	AL357874.13
ENSG00000199916	=	AL357874.13
ENSG00000203694	=	AL357912.10
ENSG00000199562	=	AL358013.19
ENSG00000210379	=	AL358117.11
ENSG00000171943	=	AL358175.18
ENSG00000202445	=	AL358232.19
ENSG00000207287	=	AL358235.16
ENSG00000209591	=	AL358253.16
ENSG00000207366	=	AL358335.4
ENSG00000206905	=	AL358354.16
ENSG00000206753	=	AL358434.16
ENSG00000208558	=	AL358472.54
ENSG00000200220	=	AL358472.54
ENSG00000215785	=	AL358492.19
ENSG00000197987	=	AL358777.12
ENSG00000137434	=	AL358777.12
ENSG00000201048	=	AL358777.12
ENSG00000207347	=	AL358780.22
ENSG00000199222	=	AL358780.22
ENSG00000176868	=	AL358781.19
ENSG00000206872	=	AL358781.19
ENSG00000206861	=	AL358781.19
ENSG00000207434	=	AL358783.7
ENSG00000211048	=	AL358786.21
ENSG00000201080	=	AL358790.22
ENSG00000210967	=	AL358790.22
ENSG00000203886	=	AL358790.22
ENSG00000197844	=	AL358813.13
ENSG00000202496	=	AL358813.13
ENSG00000208674	=	AL358813.13
ENSG00000208670	=	AL358813.13
ENSG00000203815	=	AL358813.13
ENSG00000203816	=	AL358813.13
ENSG00000212053	=	AL358813.13
ENSG00000200106	=	AL358815.12
ENSG00000214903	=	AL358832.3
ENSG00000212538	=	AL358875.13
ENSG00000200975	=	AL358876.11
ENSG00000210491	=	AL358933.15
ENSG00000202383	=	AL358934.19
ENSG00000215875	=	AL358939.9
ENSG00000213146	=	AL358942.6
ENSG00000210012	=	AL358976.11
ENSG00000213529	=	AL359073.25
ENSG00000210373	=	AL359074.12
ENSG00000207327	=	AL359074.12
ENSG00000215831	=	AL359075.15
ENSG00000212738	=	AL359079.15
ENSG00000203464	=	AL359085.14
ENSG00000215014	=	AL359091.10
ENSG00000209657	=	AL359180.17
ENSG00000204038	=	AL359195.24
ENSG00000178510	=	AL359195.24
ENSG00000209589	=	AL359199.34
ENSG00000201609	=	AL359199.34
ENSG00000214813	=	AL359219.4
ENSG00000210632	=	AL359240.4
ENSG00000162840	=	AL359259.18
ENSG00000212915	=	AL359259.18
ENSG00000211053	=	AL359260.20
ENSG00000214281	=	AL359262.9
ENSG00000211136	=	AL359273.11
ENSG00000199959	=	AL359273.11
ENSG00000214728	=	AL359317.3
ENSG00000199385	=	AL359373.21
ENSG00000206842	=	AL359375.16
ENSG00000210259	=	AL359384.17
ENSG00000210817	=	AL359385.28
ENSG00000210818	=	AL359385.28
ENSG00000178734	=	AL359392.9
ENSG00000212270	=	AL359396.5
ENSG00000214269	=	AL359438.19
ENSG00000202237	=	AL359454.7
ENSG00000207422	=	AL359494.17
ENSG00000213540	=	AL359504.29
ENSG00000207057	=	AL359511.16
ENSG00000200639	=	AL359511.16
ENSG00000199605	=	AL359513.12
ENSG00000205822	=	AL359538.8
ENSG00000211508	=	AL359538.8
ENSG00000210479	=	AL359540.19
ENSG00000199595	=	AL359541.11
ENSG00000208452	=	AL359541.11
ENSG00000207465	=	AL359547.26
ENSG00000215808	=	AL359551.13
ENSG00000215807	=	AL359551.13
ENSG00000213558	=	AL359552.16
ENSG00000199905	=	AL359552.16
ENSG00000203858	=	AL359553.14
ENSG00000187481	=	AL359553.14
ENSG00000208649	=	AL359632.9
ENSG00000201893	=	AL359641.10
ENSG00000213621	=	AL359641.10
ENSG00000209924	=	AL359643.27
ENSG00000208736	=	AL359644.10
ENSG00000213467	=	AL359644.10
ENSG00000204398	=	AL359649.8
ENSG00000213556	=	AL359692.9
ENSG00000212336	=	AL359693.11
ENSG00000203471	=	AL359697.23
ENSG00000177770	=	AL359704.9
ENSG00000208159	=	AL359704.9
ENSG00000208160	=	AL359704.9
ENSG00000180581	=	AL359707.18
ENSG00000221544	=	AL359709.15
ENSG00000208901	=	AL359711.18
ENSG00000201023	=	AL359711.18
ENSG00000177460	=	AL359712.12
ENSG00000202050	=	AL359713.25
ENSG00000215564	=	AL359736.19
ENSG00000208163	=	AL359742.15
ENSG00000208161	=	AL359742.15
ENSG00000212546	=	AL359755.9
ENSG00000212623	=	AL359755.9
ENSG00000073905	=	AL359755.9
ENSG00000201789	=	AL359758.15
ENSG00000177144	=	AL359758.15
ENSG00000212325	=	AL359759.19
ENSG00000183298	=	AL359760.10
ENSG00000212288	=	AL359771.27
ENSG00000199639	=	AL359813.23
ENSG00000207076	=	AL359813.23
ENSG00000221781	=	AL359815.26
ENSG00000216004	=	AL359832.33
ENSG00000202300	=	AL359837.21
ENSG00000200171	=	AL359839.4
ENSG00000215418	=	AL359842.14
ENSG00000210185	=	AL359844.15
ENSG00000206855	=	AL359844.15
ENSG00000214875	=	AL359844.15
ENSG00000188712	=	AL359846.11
ENSG00000203354	=	AL359846.11
ENSG00000221217	=	AL359851.19
ENSG00000213498	=	AL359851.19
ENSG00000218839	=	AL359853.18
ENSG00000221547	=	AL359853.18
ENSG00000207360	=	AL359877.12
ENSG00000205740	=	AL359878.13
ENSG00000209363	=	AL359878.13
ENSG00000187983	=	AL359914.14
ENSG00000209203	=	AL359915.14
ENSG00000202041	=	AL359918.43
ENSG00000210327	=	AL359925.9
ENSG00000199435	=	AL359951.4
ENSG00000197550	=	AL359955.25
ENSG00000156755	=	AL359955.25
ENSG00000206632	=	AL359960.23
ENSG00000207329	=	AL359963.29
ENSG00000201620	=	AL359971.11
ENSG00000221490	=	AL359973.11
ENSG00000221165	=	AL359983.7
ENSG00000213449	=	AL359986.15
ENSG00000213277	=	AL360001.33
ENSG00000213276	=	AL360001.33
ENSG00000196979	=	AL360004.22
ENSG00000201386	=	AL360015.25
ENSG00000201544	=	AL360091.28
ENSG00000208434	=	AL360169.17
ENSG00000208435	=	AL360169.17
ENSG00000215972	=	AL360176.22
ENSG00000199601	=	AL360179.8
ENSG00000198050	=	AL360181.37
ENSG00000199459	=	AL360219.18
ENSG00000200926	=	AL360227.17
ENSG00000209435	=	AL360230.20
ENSG00000208622	=	AL360268.14
ENSG00000209152	=	AL360270.18
ENSG00000201638	=	AL360294.11
ENSG00000182080	=	AL365179.30
ENSG00000208495	=	AL365181.24
ENSG00000215802	=	AL365184.12
ENSG00000214935	=	AL365190.16
ENSG00000203286	=	AL365202.19
ENSG00000221242	=	AL365202.19
ENSG00000206977	=	AL365205.35
ENSG00000221041	=	AL365214.16
ENSG00000214417	=	AL365214.16
ENSG00000203936	=	AL365217.10
ENSG00000214558	=	AL365217.10
ENSG00000212532	=	AL365219.17
ENSG00000207247	=	AL365223.19
ENSG00000213109	=	AL365223.19
ENSG00000213046	=	AL365258.24
ENSG00000207139	=	AL365258.24
ENSG00000208881	=	AL365260.11
ENSG00000209167	=	AL365264.13
ENSG00000214027	=	AL365265.23
ENSG00000207180	=	AL365267.11
ENSG00000182109	=	AL365277.23
ENSG00000210147	=	AL365277.23
ENSG00000201457	=	AL365277.23
ENSG00000213262	=	AL365331.9
ENSG00000208098	=	AL365332.9
ENSG00000209376	=	AL365356.13
ENSG00000213058	=	AL365357.12
ENSG00000210211	=	AL365360.9
ENSG00000221538	=	AL365361.12
ENSG00000210729	=	AL365364.19
ENSG00000213432	=	AL365364.19
ENSG00000199600	=	AL365398.22
ENSG00000215085	=	AL365400.19
ENSG00000201604	=	AL365434.13
ENSG00000186773	=	AL365434.13
ENSG00000203758	=	AL365440.13
ENSG00000207511	=	AL365443.16
ENSG00000215227	=	AL365495.14
ENSG00000201015	=	AL365503.10
ENSG00000211117	=	AL365503.10
ENSG00000201196	=	AL365506.10
ENSG00000212372	=	AL365510.32
ENSG00000206631	=	AL389885.12
ENSG00000185074	=	AL389888.8
ENSG00000202308	=	AL389915.19
ENSG00000221076	=	AL389925.10
ENSG00000210936	=	AL389925.10
ENSG00000202380	=	AL390028.11
ENSG00000213569	=	AL390039.10
ENSG00000211016	=	AL390060.14
ENSG00000199335	=	AL390065.20
ENSG00000177173	=	AL390066.5
ENSG00000200547	=	AL390066.5
ENSG00000221519	=	AL390071.9
ENSG00000200295	=	AL390074.17
ENSG00000201270	=	AL390119.25
ENSG00000201987	=	AL390119.25
ENSG00000212086	=	AL390119.25
ENSG00000200360	=	AL390195.10
ENSG00000199890	=	AL390195.10
ENSG00000209037	=	AL390196.17
ENSG00000210516	=	AL390196.17
ENSG00000204556	=	AL390198.17
ENSG00000175170	=	AL390198.17
ENSG00000208908	=	AL390208.17
ENSG00000214561	=	AL390237.9
ENSG00000221734	=	AL390240.18
ENSG00000201114	=	AL390241.19
ENSG00000215236	=	AL390246.17
ENSG00000199402	=	AL390248.10
ENSG00000197308	=	AL390294.19
ENSG00000215529	=	AL390298.13
ENSG00000221695	=	AL390335.3
ENSG00000215916	=	AL390719.47
ENSG00000217801	=	AL390719.47
ENSG00000205231	=	AL390719.47
ENSG00000215795	=	AL390728.37
ENSG00000208053	=	AL390728.37
ENSG00000207330	=	AL390738.4
ENSG00000209724	=	AL390766.16
ENSG00000199200	=	AL390766.16
ENSG00000189363	=	AL390778.31
ENSG00000211239	=	AL390780.27
ENSG00000215165	=	AL390794.14
ENSG00000209512	=	AL390798.3
ENSG00000209507	=	AL390798.3
ENSG00000207412	=	AL390798.3
ENSG00000210415	=	AL390802.2
ENSG00000210428	=	AL390802.2
ENSG00000210420	=	AL390802.2
ENSG00000210433	=	AL390802.2
ENSG00000210424	=	AL390802.2
ENSG00000186369	=	AL390816.4
ENSG00000209165	=	AL390840.17
ENSG00000215210	=	AL390844.12
ENSG00000213313	=	AL390854.15
ENSG00000197911	=	AL390862.24
ENSG00000218616	=	AL390877.1
ENSG00000212266	=	AL390877.9
ENSG00000199635	=	AL390882.12
ENSG00000210600	=	AL390883.13
ENSG00000213078	=	AL390955.20
ENSG00000212098	=	AL390966.14
ENSG00000208426	=	AL391001.12
ENSG00000207082	=	AL391001.12
ENSG00000215839	=	AL391001.12
ENSG00000188722	=	AL391005.9
ENSG00000200957	=	AL391054.10
ENSG00000204054	=	AL391056.25
ENSG00000216181	=	AL391056.25
ENSG00000213300	=	AL391058.25
ENSG00000199218	=	AL391097.13
ENSG00000185904	=	AL391099.12
ENSG00000182632	=	AL391099.12
ENSG00000207298	=	AL391122.9
ENSG00000210371	=	AL391122.9
ENSG00000210366	=	AL391122.9
ENSG00000215065	=	AL391137.11
ENSG00000189090	=	AL391137.11
ENSG00000179251	=	AL391137.11
ENSG00000212928	=	AL391152.3
ENSG00000176290	=	AL391156.3
ENSG00000208732	=	AL391241.21
ENSG00000205116	=	AL391244.11
ENSG00000197907	=	AL391261.3
ENSG00000206768	=	AL391262.3
ENSG00000208923	=	AL391315.22
ENSG00000202091	=	AL391334.16
ENSG00000206635	=	AL391335.32
ENSG00000200952	=	AL391336.19
ENSG00000215520	=	AL391357.20
ENSG00000215511	=	AL391357.20
ENSG00000208803	=	AL391358.14
ENSG00000210115	=	AL391362.16
ENSG00000208716	=	AL391375.11
ENSG00000208722	=	AL391375.11
ENSG00000208714	=	AL391375.11
ENSG00000208725	=	AL391375.11
ENSG00000198022	=	AL391380.14
ENSG00000209370	=	AL391382.10
ENSG00000206192	=	AL391382.10
ENSG00000206787	=	AL391382.10
ENSG00000203616	=	AL391382.10
ENSG00000199381	=	AL391384.18
ENSG00000220981	=	AL391384.18
ENSG00000211405	=	AL391417.7
ENSG00000221101	=	AL391417.7
ENSG00000210470	=	AL391421.27
ENSG00000210466	=	AL391421.27
ENSG00000178775	=	AL391421.27
ENSG00000210457	=	AL391421.27
ENSG00000204049	=	AL391421.27
ENSG00000209373	=	AL391427.9
ENSG00000209369	=	AL391427.9
ENSG00000207275	=	AL391478.14
ENSG00000215105	=	AL391495.16
ENSG00000209529	=	AL391499.11
ENSG00000174556	=	AL391500.13
ENSG00000221175	=	AL391538.11
ENSG00000200218	=	AL391539.27
ENSG00000209185	=	AL391557.11
ENSG00000209426	=	AL391561.20
ENSG00000218327	=	AL391628.18
ENSG00000206707	=	AL391647.16
ENSG00000201811	=	AL391693.1
ENSG00000203273	=	AL391708.8
ENSG00000210993	=	AL391728.19
ENSG00000221588	=	AL391807.13
ENSG00000211141	=	AL391807.13
ENSG00000208104	=	AL391809.21
ENSG00000201119	=	AL391818.4
ENSG00000209212	=	AL391821.7
ENSG00000208115	=	AL391832.10
ENSG00000200484	=	AL391839.9
ENSG00000209712	=	AL391839.9
ENSG00000215075	=	AL391865.9
ENSG00000209276	=	AL391865.9
ENSG00000207436	=	AL391867.5
ENSG00000212176	=	AL391903.15
ENSG00000170152	=	AL391987.15
ENSG00000202152	=	AL391987.15
ENSG00000200686	=	AL391989.9
ENSG00000189115	=	AL392043.21
ENSG00000204706	=	AL392044.7
ENSG00000177197	=	AL392048.9
ENSG00000196427	=	AL392088.12
ENSG00000202172	=	AL392089.7
ENSG00000199535	=	AL392104.19
ENSG00000208590	=	AL392105.13
ENSG00000213534	=	AL392112.15
ENSG00000200040	=	AL392166.19
ENSG00000212439	=	AL392172.9
ENSG00000197520	=	AL392172.9
ENSG00000210837	=	AL441886.18
ENSG00000210842	=	AL441886.18
ENSG00000210330	=	AL441925.16
ENSG00000221319	=	AL441988.11
ENSG00000215548	=	AL441988.11
ENSG00000208597	=	AL441992.17
ENSG00000178440	=	AL442003.8
ENSG00000197612	=	AL442003.8
ENSG00000207401	=	AL442064.10
ENSG00000208101	=	AL442065.11
ENSG00000215414	=	AL442067.16
ENSG00000202290	=	AL442067.16
ENSG00000202347	=	AL442125.13
ENSG00000179360	=	AL442127.7
ENSG00000206962	=	AL442203.12
ENSG00000210201	=	AL442635.11
ENSG00000213684	=	AL442646.14
ENSG00000201826	=	AL442646.14
ENSG00000209100	=	AL442663.3
ENSG00000210188	=	AL442663.3
ENSG00000217094	=	AL445071.15
ENSG00000202387	=	AL445071.15
ENSG00000215483	=	AL445143.2
ENSG00000209568	=	AL445163.22
ENSG00000212241	=	AL445164.14
ENSG00000210660	=	AL445183.19
ENSG00000210145	=	AL445195.4
ENSG00000210141	=	AL445195.4
ENSG00000209070	=	AL445195.4
ENSG00000208450	=	AL445197.4
ENSG00000203268	=	AL445199.37
ENSG00000221316	=	AL445204.3
ENSG00000215515	=	AL445212.9
ENSG00000189167	=	AL445212.9
ENSG00000200788	=	AL445222.9
ENSG00000201302	=	AL445222.9
ENSG00000208252	=	AL445228.13
ENSG00000208253	=	AL445228.13
ENSG00000201236	=	AL445228.13
ENSG00000201608	=	AL445230.11
ENSG00000209147	=	AL445231.8
ENSG00000202107	=	AL445235.30
ENSG00000200181	=	AL445235.30
ENSG00000200154	=	AL445235.30
ENSG00000196395	=	AL445236.22
ENSG00000202478	=	AL445238.12
ENSG00000219926	=	AL445238.12
ENSG00000215430	=	AL445238.12
ENSG00000182567	=	AL445238.12
ENSG00000212207	=	AL445239.8
ENSG00000208559	=	AL445247.11
ENSG00000209881	=	AL445248.7
ENSG00000209890	=	AL445248.7
ENSG00000216032	=	AL445258.4
ENSG00000202433	=	AL445264.5
ENSG00000213036	=	AL445305.11
ENSG00000215819	=	AL445305.11
ENSG00000215102	=	AL445306.7
ENSG00000215071	=	AL445309.13
ENSG00000221674	=	AL445309.13
ENSG00000180822	=	AL445309.13
ENSG00000206596	=	AL445363.7
ENSG00000206588	=	AL445363.7
ENSG00000208178	=	AL445423.13
ENSG00000221571	=	AL445423.13
ENSG00000209265	=	AL445426.20
ENSG00000202313	=	AL445430.15
ENSG00000201364	=	AL445431.16
ENSG00000213033	=	AL445435.11
ENSG00000211185	=	AL445438.27
ENSG00000201291	=	AL445465.10
ENSG00000221332	=	AL445465.10
ENSG00000211234	=	AL445465.10
ENSG00000203571	=	AL445467.6
ENSG00000179487	=	AL445486.10
ENSG00000208996	=	AL445487.8
ENSG00000206767	=	AL445490.6
ENSG00000207095	=	AL445490.6
ENSG00000214641	=	AL445529.14
ENSG00000213601	=	AL445531.10
ENSG00000215112	=	AL445584.16
ENSG00000202189	=	AL445624.3
ENSG00000208514	=	AL445645.10
ENSG00000212350	=	AL445648.18
ENSG00000209656	=	AL445648.18
ENSG00000184353	=	AL445663.10
ENSG00000156750	=	AL445665.20
ENSG00000182021	=	AL445665.20
ENSG00000200254	=	AL445669.9
ENSG00000213612	=	AL445670.19
ENSG00000197214	=	AL445670.19
ENSG00000206692	=	AL445673.9
ENSG00000214559	=	AL445677.1
ENSG00000200839	=	AL445685.18
ENSG00000212239	=	AL445686.14
ENSG00000200139	=	AL445687.5
ENSG00000209571	=	AL445883.3
ENSG00000200037	=	AL445923.10
ENSG00000210056	=	AL445929.5
ENSG00000210279	=	AL445933.32
ENSG00000205861	=	AL445985.10
ENSG00000196593	=	AL445985.10
ENSG00000205863	=	AL445985.10
ENSG00000210816	=	AL445986.14
ENSG00000215432	=	AL445989.17
ENSG00000215300	=	AL449043.16
ENSG00000221110	=	AL449083.23
ENSG00000200575	=	AL449143.18
ENSG00000212360	=	AL449143.18
ENSG00000207088	=	AL449212.1
ENSG00000212344	=	AL449214.6
ENSG00000203897	=	AL449266.17
ENSG00000208805	=	AL449305.4
ENSG00000211074	=	AL449323.19
ENSG00000208642	=	AL449363.12
ENSG00000201938	=	AL449403.11
ENSG00000210401	=	AL449963.2
ENSG00000211022	=	AL450023.21
ENSG00000157965	=	AL450023.21
ENSG00000197185	=	AL450023.21
ENSG00000211272	=	AL450026.10
ENSG00000198725	=	AL450063.14
ENSG00000207486	=	AL450108.12
ENSG00000204554	=	AL450124.7
ENSG00000212163	=	AL450226.1
ENSG00000212552	=	AL450226.1
ENSG00000199837	=	AL450304.33
ENSG00000207472	=	AL450304.33
ENSG00000213513	=	AL450306.14
ENSG00000199664	=	AL450306.14
ENSG00000189275	=	AL450307.18
ENSG00000210214	=	AL450311.11
ENSG00000210209	=	AL450311.11
ENSG00000210239	=	AL450311.11
ENSG00000210225	=	AL450311.11
ENSG00000210231	=	AL450311.11
ENSG00000210215	=	AL450311.11
ENSG00000210222	=	AL450311.11
ENSG00000210227	=	AL450311.11
ENSG00000210247	=	AL450311.11
ENSG00000203940	=	AL450324.10
ENSG00000221252	=	AL450325.5
ENSG00000210840	=	AL450325.5
ENSG00000200916	=	AL450326.30
ENSG00000221400	=	AL450326.30
ENSG00000209857	=	AL450326.30
ENSG00000204177	=	AL450334.15
ENSG00000202057	=	AL450336.7
ENSG00000213724	=	AL450337.24
ENSG00000209731	=	AL450337.24
ENSG00000209944	=	AL450342.16
ENSG00000201613	=	AL450347.5
ENSG00000205696	=	AL450386.17
ENSG00000215044	=	AL450388.13
ENSG00000203937	=	AL450394.9
ENSG00000220990	=	AL450423.9
ENSG00000215419	=	AL450447.9
ENSG00000201440	=	AL450472.14
ENSG00000178947	=	AL450472.14
ENSG00000201134	=	AL450992.17
ENSG00000215843	=	AL450992.4
ENSG00000216988	=	AL450992.6
ENSG00000179743	=	AL450998.19
ENSG00000208765	=	AL451005.9
ENSG00000208875	=	AL451043.14
ENSG00000199879	=	AL451043.14
ENSG00000213068	=	AL451050.8
ENSG00000201491	=	AL451051.6
ENSG00000202254	=	AL451051.6
ENSG00000221158	=	AL451054.22
ENSG00000208155	=	AL451054.22
ENSG00000208156	=	AL451054.22
ENSG00000202264	=	AL451054.22
ENSG00000221080	=	AL451054.22
ENSG00000212544	=	AL451058.16
ENSG00000213223	=	AL451058.16
ENSG00000210352	=	AL451062.12
ENSG00000203745	=	AL451067.12
ENSG00000213075	=	AL451067.12
ENSG00000197735	=	AL451069.34
ENSG00000221285	=	AL451072.14
ENSG00000208509	=	AL451072.14
ENSG00000221503	=	AL451073.17
ENSG00000215838	=	AL451074.13
ENSG00000206990	=	AL451074.13
ENSG00000206835	=	AL451083.5
ENSG00000208675	=	AL451125.7
ENSG00000177736	=	AL451125.7
ENSG00000212142	=	AL451130.8
ENSG00000215904	=	AL451139.40
ENSG00000204429	=	AL451142.7
ENSG00000210647	=	AL451165.19
ENSG00000201830	=	AL499604.9
ENSG00000201753	=	AL499609.9
ENSG00000209313	=	AL499626.5
ENSG00000212333	=	AL500524.10
ENSG00000199321	=	AL512272.15
ENSG00000188112	=	AL512274.9
ENSG00000209759	=	AL512288.19
ENSG00000213111	=	AL512290.11
ENSG00000200408	=	AL512306.16
ENSG00000176312	=	AL512310.3
ENSG00000214382	=	AL512310.3
ENSG00000199932	=	AL512323.8
ENSG00000207071	=	AL512324.14
ENSG00000208830	=	AL512325.9
ENSG00000212338	=	AL512326.25
ENSG00000201619	=	AL512326.25
ENSG00000209847	=	AL512329.17
ENSG00000209853	=	AL512329.17
ENSG00000211049	=	AL512347.14
ENSG00000212400	=	AL512347.14
ENSG00000211075	=	AL512363.11
ENSG00000206908	=	AL512378.7
ENSG00000178762	=	AL512384.9
ENSG00000201523	=	AL512403.9
ENSG00000214565	=	AL512427.10
ENSG00000213150	=	AL512430.14
ENSG00000209009	=	AL512503.14
ENSG00000216014	=	AL512505.8
ENSG00000179611	=	AL512506.8
ENSG00000205207	=	AL512506.8
ENSG00000181799	=	AL512590.2
ENSG00000212454	=	AL512594.7
ENSG00000221086	=	AL512598.11
ENSG00000207508	=	AL512599.33
ENSG00000200502	=	AL512604.14
ENSG00000204780	=	AL512605.13
ENSG00000204778	=	AL512605.13
ENSG00000213164	=	AL512622.9
ENSG00000212612	=	AL512624.5
ENSG00000219693	=	AL512625.10
ENSG00000203438	=	AL512625.10
ENSG00000184523	=	AL512625.10
ENSG00000202474	=	AL512625.10
ENSG00000201690	=	AL512629.7
ENSG00000181437	=	AL512631.11
ENSG00000215284	=	AL512633.6
ENSG00000221744	=	AL512635.8
ENSG00000215796	=	AL512637.18
ENSG00000199814	=	AL512643.9
ENSG00000200131	=	AL512649.6
ENSG00000203614	=	AL512652.18
ENSG00000209855	=	AL512654.9
ENSG00000200356	=	AL512656.16
ENSG00000207473	=	AL512656.16
ENSG00000210361	=	AL512656.16
ENSG00000212295	=	AL512658.12
ENSG00000220191	=	AL512662.8
ENSG00000197533	=	AL512662.8
ENSG00000204437	=	AL512662.8
ENSG00000214584	=	AL512662.8
ENSG00000210124	=	AL512782.6
ENSG00000203744	=	AL512785.7
ENSG00000198668	=	AL512791.3
ENSG00000214427	=	AL512802.2
ENSG00000212631	=	AL513007.5
ENSG00000206875	=	AL513008.14
ENSG00000201347	=	AL513013.12
ENSG00000205147	=	AL513015.6
ENSG00000209466	=	AL513016.5
ENSG00000213309	=	AL513043.7
ENSG00000199992	=	AL513044.13
ENSG00000214651	=	AL513122.7
ENSG00000207345	=	AL513164.13
ENSG00000201287	=	AL513165.12
ENSG00000212366	=	AL513166.7
ENSG00000202495	=	AL513168.4
ENSG00000201881	=	AL513185.12
ENSG00000210301	=	AL513185.12
ENSG00000203878	=	AL513202.22
ENSG00000180409	=	AL513205.8
ENSG00000180437	=	AL513205.8
ENSG00000208230	=	AL513226.11
ENSG00000202078	=	AL513282.10
ENSG00000212527	=	AL513307.10
ENSG00000200327	=	AL513307.10
ENSG00000197698	=	AL513318.8
ENSG00000186882	=	AL513318.8
ENSG00000218250	=	AL513318.8
ENSG00000215846	=	AL513323.14
ENSG00000208072	=	AL513342.7
ENSG00000208175	=	AL513363.8
ENSG00000206685	=	AL513366.11
ENSG00000201659	=	AL513366.11
ENSG00000210334	=	AL513423.3
ENSG00000207433	=	AL513423.3
ENSG00000209168	=	AL513472.9
ENSG00000178642	=	AL513477.21
ENSG00000176057	=	AL513478.10
ENSG00000212419	=	AL513478.10
ENSG00000200796	=	AL513479.12
ENSG00000206764	=	AL513480.21
ENSG00000198747	=	AL513480.21
ENSG00000221317	=	AL513487.3
ENSG00000197067	=	AL513488.11
ENSG00000210904	=	AL513493.11
ENSG00000221539	=	AL513497.21
ENSG00000207314	=	AL513497.21
ENSG00000207070	=	AL513497.21
ENSG00000215901	=	AL513497.21
ENSG00000207311	=	AL513497.21
ENSG00000201808	=	AL513497.21
ENSG00000209791	=	AL513497.21
ENSG00000200087	=	AL513497.21
ENSG00000199565	=	AL513523.33
ENSG00000208567	=	AL513523.33
ENSG00000207039	=	AL513523.33
ENSG00000216243	=	AL513523.33
ENSG00000179073	=	AL513524.8
ENSG00000175658	=	AL513526.19
ENSG00000195401	=	AL513534.17
ENSG00000221182	=	AL513534.17
ENSG00000210150	=	AL513534.17
ENSG00000208550	=	AL513546.20
ENSG00000203486	=	AL583722.6
ENSG00000212695	=	AL583805.7
ENSG00000203398	=	AL583827.7
ENSG00000203399	=	AL583827.7
ENSG00000202351	=	AL583828.4
ENSG00000201074	=	AL583839.12
ENSG00000200570	=	AL583839.12
ENSG00000217717	=	AL583842.4
ENSG00000221196	=	AL583842.40
ENSG00000221652	=	AL583842.40
ENSG00000203849	=	AL583842.40
ENSG00000221512	=	AL583842.40
ENSG00000203850	=	AL583842.40
ENSG00000216697	=	AL583842.5
ENSG00000213286	=	AL583856.6
ENSG00000221717	=	AL583860.7
ENSG00000196834	=	AL589182.4
ENSG00000214384	=	AL589182.4
ENSG00000184622	=	AL589182.4
ENSG00000206195	=	AL589182.4
ENSG00000212076	=	AL589663.19
ENSG00000212174	=	AL589663.19
ENSG00000187770	=	AL589675.5
ENSG00000212017	=	AL589693.3
ENSG00000210163	=	AL589723.7
ENSG00000216072	=	AL589736.6
ENSG00000206197	=	AL589743.4
ENSG00000215394	=	AL589743.4
ENSG00000214385	=	AL589743.4
ENSG00000139656	=	AL589745.8
ENSG00000201103	=	AL589762.16
ENSG00000201170	=	AL589763.6
ENSG00000208060	=	AL589763.6
ENSG00000207254	=	AL589763.6
ENSG00000201449	=	AL589764.19
ENSG00000206980	=	AL589765.19
ENSG00000178796	=	AL589765.19
ENSG00000200774	=	AL589782.7
ENSG00000203779	=	AL589787.16
ENSG00000213667	=	AL589794.7
ENSG00000182418	=	AL589794.7
ENSG00000214604	=	AL589796.7
ENSG00000210611	=	AL589825.8
ENSG00000204328	=	AL589843.9
ENSG00000138338	=	AL589863.11
ENSG00000211067	=	AL589872.9
ENSG00000213077	=	AL589931.14
ENSG00000209206	=	AL589947.3
ENSG00000221455	=	AL589947.3
ENSG00000219179	=	AL589986.3
ENSG00000208517	=	AL589987.25
ENSG00000202200	=	AL589991.4
ENSG00000212049	=	AL590007.5
ENSG00000200224	=	AL590037.7
ENSG00000176268	=	AL590064.9
ENSG00000206733	=	AL590065.3
ENSG00000209670	=	AL590068.7
ENSG00000185945	=	AL590069.5
ENSG00000174681	=	AL590080.25
ENSG00000201412	=	AL590080.25
ENSG00000210319	=	AL590084.9
ENSG00000221453	=	AL590096.16
ENSG00000213037	=	AL590101.9
ENSG00000209865	=	AL590102.5
ENSG00000201269	=	AL590103.12
ENSG00000213154	=	AL590105.19
ENSG00000217193	=	AL590126.6
ENSG00000208681	=	AL590131.8
ENSG00000147256	=	AL590131.8
ENSG00000200759	=	AL590133.32
ENSG00000216137	=	AL590138.7
ENSG00000179101	=	AL590139.11
ENSG00000221693	=	AL590226.23
ENSG00000203275	=	AL590226.23
ENSG00000214566	=	AL590227.13
ENSG00000200422	=	AL590229.3
ENSG00000210288	=	AL590231.8
ENSG00000176993	=	AL590233.23
ENSG00000211101	=	AL590240.5
ENSG00000211108	=	AL590240.5
ENSG00000211098	=	AL590240.5
ENSG00000211095	=	AL590240.5
ENSG00000186678	=	AL590240.5
ENSG00000203972	=	AL590244.5
ENSG00000221729	=	AL590285.10
ENSG00000214393	=	AL590303.9
ENSG00000203949	=	AL590325.10
ENSG00000196972	=	AL590325.10
ENSG00000196183	=	AL590326.3
ENSG00000179627	=	AL590327.3
ENSG00000212276	=	AL590362.12
ENSG00000206448	=	AL590365.14
ENSG00000204741	=	AL590378.5
ENSG00000179157	=	AL590383.6
ENSG00000216145	=	AL590391.9
ENSG00000208076	=	AL590396.13
ENSG00000208078	=	AL590396.13
ENSG00000208086	=	AL590396.13
ENSG00000208088	=	AL590396.13
ENSG00000187712	=	AL590396.13
ENSG00000208090	=	AL590396.13
ENSG00000208084	=	AL590396.13
ENSG00000208091	=	AL590396.13
ENSG00000208082	=	AL590396.13
ENSG00000208096	=	AL590396.13
ENSG00000208077	=	AL590396.13
ENSG00000208080	=	AL590396.13
ENSG00000208094	=	AL590396.13
ENSG00000204802	=	AL590399.4
ENSG00000210933	=	AL590399.4
ENSG00000208972	=	AL590407.8
ENSG00000208988	=	AL590407.8
ENSG00000208993	=	AL590407.8
ENSG00000208964	=	AL590407.8
ENSG00000208991	=	AL590407.8
ENSG00000208969	=	AL590407.8
ENSG00000208986	=	AL590407.8
ENSG00000208995	=	AL590407.8
ENSG00000208977	=	AL590407.8
ENSG00000202488	=	AL590413.18
ENSG00000201129	=	AL590431.11
ENSG00000201868	=	AL590434.16
ENSG00000209961	=	AL590434.16
ENSG00000209429	=	AL590439.12
ENSG00000208068	=	AL590483.32
ENSG00000203725	=	AL590485.7
ENSG00000208586	=	AL590486.9
ENSG00000203281	=	AL590489.11
ENSG00000189415	=	AL590491.13
ENSG00000199446	=	AL590502.12
ENSG00000208800	=	AL590550.8
ENSG00000201919	=	AL590556.20
ENSG00000201273	=	AL590556.20
ENSG00000209600	=	AL590556.20
ENSG00000209608	=	AL590556.20
ENSG00000207504	=	AL590559.3
ENSG00000212161	=	AL590560.9
ENSG00000215905	=	AL590609.15
ENSG00000216150	=	AL590618.18
ENSG00000210652	=	AL590622.7
ENSG00000179452	=	AL590624.8
ENSG00000214356	=	AL590627.25
ENSG00000203988	=	AL590627.25
ENSG00000214973	=	AL590640.19
ENSG00000212364	=	AL590640.19
ENSG00000187234	=	AL590640.19
ENSG00000204362	=	AL590644.14
ENSG00000207373	=	AL590647.12
ENSG00000209565	=	AL590665.9
ENSG00000208493	=	AL590666.8
ENSG00000221166	=	AL590667.7
ENSG00000207209	=	AL590667.7
ENSG00000202508	=	AL590677.7
ENSG00000221054	=	AL590683.16
ENSG00000208578	=	AL590704.13
ENSG00000209181	=	AL590705.9
ENSG00000221297	=	AL590708.18
ENSG00000208605	=	AL590708.18
ENSG00000215841	=	AL590714.27
ENSG00000212613	=	AL590723.13
ENSG00000221111	=	AL590726.9
ENSG00000215208	=	AL590726.9
ENSG00000215209	=	AL590726.9
ENSG00000211510	=	AL590726.9
ENSG00000209771	=	AL590730.6
ENSG00000209767	=	AL590730.6
ENSG00000212148	=	AL590730.6
ENSG00000209775	=	AL590730.6
ENSG00000206857	=	AL590731.12
ENSG00000213706	=	AL590762.1
ENSG00000220342	=	AL590762.10
ENSG00000216973	=	AL590762.11
ENSG00000218931	=	AL590762.6
ENSG00000215120	=	AL590763.2
ENSG00000215116	=	AL590763.2
ENSG00000199751	=	AL590763.2
ENSG00000218406	=	AL590763.5
ENSG00000212605	=	AL590764.3
ENSG00000221324	=	AL590787.24
ENSG00000185903	=	AL590806.6
ENSG00000221213	=	AL590808.6
ENSG00000218613	=	AL590812.2
ENSG00000217973	=	AL590812.3
ENSG00000213825	=	AL590812.9
ENSG00000200492	=	AL590814.5
ENSG00000182873	=	AL590822.36
ENSG00000220995	=	AL590874.6
ENSG00000199241	=	AL590965.17
ENSG00000200033	=	AL590966.10
ENSG00000208494	=	AL590993.14
ENSG00000212229	=	AL591004.3
ENSG00000209465	=	AL591024.14
ENSG00000214239	=	AL591025.8
ENSG00000199772	=	AL591030.6
ENSG00000211072	=	AL591034.5
ENSG00000212065	=	AL591034.5
ENSG00000210409	=	AL591044.11
ENSG00000210418	=	AL591044.11
ENSG00000210421	=	AL591044.11
ENSG00000210414	=	AL591044.11
ENSG00000204091	=	AL591063.6
ENSG00000210787	=	AL591063.6
ENSG00000164711	=	AL591069.5
ENSG00000212233	=	AL591073.10
ENSG00000203566	=	AL591120.3
ENSG00000198137	=	AL591122.20
ENSG00000210426	=	AL591206.9
ENSG00000201118	=	AL591206.9
ENSG00000212166	=	AL591206.9
ENSG00000211024	=	AL591215.12
ENSG00000201567	=	AL591342.1
ENSG00000210303	=	AL591344.1
ENSG00000213260	=	AL591363.4
ENSG00000207206	=	AL591368.6
ENSG00000221404	=	AL591378.2
ENSG00000176115	=	AL591379.18
ENSG00000176134	=	AL591379.18
ENSG00000204794	=	AL591385.7
ENSG00000210997	=	AL591385.7
ENSG00000202283	=	AL591387.4
ENSG00000201890	=	AL591393.10
ENSG00000210893	=	AL591394.11
ENSG00000208538	=	AL591398.2
ENSG00000208536	=	AL591398.2
ENSG00000212413	=	AL591408.19
ENSG00000221447	=	AL591415.9
ENSG00000207394	=	AL591416.4
ENSG00000159247	=	AL591424.12
ENSG00000221284	=	AL591424.12
ENSG00000221761	=	AL591428.2
ENSG00000200601	=	AL591463.7
ENSG00000204718	=	AL591471.8
ENSG00000210848	=	AL591473.3
ENSG00000221434	=	AL591480.8
ENSG00000208667	=	AL591493.14
ENSG00000214481	=	AL591500.6
ENSG00000201450	=	AL591503.9
ENSG00000221459	=	AL591503.9
ENSG00000210865	=	AL591503.9
ENSG00000201583	=	AL591506.24
ENSG00000178654	=	AL591509.5
ENSG00000203284	=	AL591516.9
ENSG00000203285	=	AL591516.9
ENSG00000213167	=	AL591516.9
ENSG00000214985	=	AL591516.9
ENSG00000203282	=	AL591516.9
ENSG00000209263	=	AL591521.8
ENSG00000210820	=	AL591543.22
ENSG00000199705	=	AL591583.14
ENSG00000204238	=	AL591595.8
ENSG00000215887	=	AL591602.7
ENSG00000185638	=	AL591625.8
ENSG00000207491	=	AL591647.14
ENSG00000202491	=	AL591670.10
ENSG00000215020	=	AL591684.7
ENSG00000198035	=	AL591684.7
ENSG00000197910	=	AL591684.7
ENSG00000217029	=	AL591704.5
ENSG00000218387	=	AL591704.7
ENSG00000207321	=	AL591704.7
ENSG00000203781	=	AL591704.7
ENSG00000221665	=	AL591708.10
ENSG00000207104	=	AL591766.20
ENSG00000209692	=	AL591767.2
ENSG00000221114	=	AL591767.2
ENSG00000168768	=	AL591803.10
ENSG00000201376	=	AL591807.1
ENSG00000201820	=	AL591807.1
ENSG00000215896	=	AL591845.27
ENSG00000116883	=	AL591845.27
ENSG00000199349	=	AL591846.15
ENSG00000209367	=	AL591866.13
ENSG00000219550	=	AL591893.3
ENSG00000215854	=	AL591893.9
ENSG00000199239	=	AL591926.8
ENSG00000206681	=	AL591962.15
ENSG00000221150	=	AL591969.4
ENSG00000210653	=	AL592043.7
ENSG00000211160	=	AL592047.10
ENSG00000211169	=	AL592047.10
ENSG00000211161	=	AL592047.10
ENSG00000211159	=	AL592047.10
ENSG00000209121	=	AL592047.10
ENSG00000211157	=	AL592047.10
ENSG00000221026	=	AL592063.10
ENSG00000207237	=	AL592064.14
ENSG00000212341	=	AL592064.14
ENSG00000201379	=	AL592079.5
ENSG00000219133	=	AL592146.8
ENSG00000208174	=	AL592148.7
ENSG00000220231	=	AL592156.1
ENSG00000214047	=	AL592164.6
ENSG00000202444	=	AL592166.16
ENSG00000210407	=	AL592166.16
ENSG00000207421	=	AL592166.16
ENSG00000202031	=	AL592166.16
ENSG00000207429	=	AL592166.16
ENSG00000200913	=	AL592166.16
ENSG00000212039	=	AL592205.4
ENSG00000207340	=	AL592207.9
ENSG00000208867	=	AL592207.9
ENSG00000202064	=	AL592207.9
ENSG00000201183	=	AL592207.9
ENSG00000215858	=	AL592207.9
ENSG00000208836	=	AL592207.9
ENSG00000202408	=	AL592207.9
ENSG00000208815	=	AL592207.9
ENSG00000208865	=	AL592207.9
ENSG00000208851	=	AL592207.9
ENSG00000208860	=	AL592207.9
ENSG00000208596	=	AL592211.27
ENSG00000201699	=	AL592284.10
ENSG00000206828	=	AL592284.10
ENSG00000203842	=	AL592284.10
ENSG00000215237	=	AL592293.7
ENSG00000214110	=	AL592293.7
ENSG00000208455	=	AL592295.25
ENSG00000215840	=	AL592295.25
ENSG00000206921	=	AL592295.25
ENSG00000218933	=	AL592301.14
ENSG00000208961	=	AL592307.36
ENSG00000201558	=	AL592307.36
ENSG00000187952	=	AL592309.24
ENSG00000176378	=	AL592309.24
ENSG00000209594	=	AL592309.24
ENSG00000202190	=	AL592430.8
ENSG00000202378	=	AL592430.8
ENSG00000207502	=	AL592436.7
ENSG00000209142	=	AL592436.7
ENSG00000203258	=	AL592449.8
ENSG00000177133	=	AL592464.24
ENSG00000215912	=	AL592464.24
ENSG00000218678	=	AL592492.10
ENSG00000203828	=	AL592492.10
ENSG00000206968	=	AL592492.10
ENSG00000216725	=	AL592494.2
ENSG00000219864	=	AL592494.3
ENSG00000185020	=	AL592525.10
ENSG00000205424	=	AL592528.1
ENSG00000211077	=	AL592546.7
ENSG00000212589	=	AL592546.7
ENSG00000221223	=	AL593851.6
ENSG00000196205	=	AL593851.6
ENSG00000221622	=	AL593851.6
ENSG00000186118	=	AL593856.8
ENSG00000215835	=	AL596087.11
ENSG00000221670	=	AL596092.8
ENSG00000200198	=	AL596112.3
ENSG00000179141	=	AL596114.10
ENSG00000200838	=	AL596177.4
ENSG00000208897	=	AL596177.4
ENSG00000201142	=	AL596177.4
ENSG00000208627	=	AL596188.6
ENSG00000199811	=	AL596220.9
ENSG00000207149	=	AL596222.13
ENSG00000201148	=	AL596224.10
ENSG00000198928	=	AL596275.10
ENSG00000213559	=	AL596276.6
ENSG00000200526	=	AL596306.4
ENSG00000212007	=	AL596329.5
ENSG00000207194	=	AL603746.5
ENSG00000214308	=	AL603764.27
ENSG00000212541	=	AL603790.41
ENSG00000201861	=	AL603831.23
ENSG00000209361	=	AL603831.23
ENSG00000209307	=	AL603832.28
ENSG00000198789	=	AL603832.28
ENSG00000215866	=	AL603832.28
ENSG00000213685	=	AL603840.9
ENSG00000214263	=	AL603863.7
ENSG00000208465	=	AL603908.3
ENSG00000199246	=	AL603908.3
ENSG00000208470	=	AL603908.3
ENSG00000208466	=	AL603908.3
ENSG00000208459	=	AL603908.3
ENSG00000208462	=	AL603908.3
ENSG00000207023	=	AL603910.6
ENSG00000211228	=	AL603910.6
ENSG00000211223	=	AL603910.6
ENSG00000200522	=	AL603914.3
ENSG00000204150	=	AL603965.10
ENSG00000215033	=	AL603965.10
ENSG00000126542	=	AL603966.9
ENSG00000179296	=	AL603966.9
ENSG00000188279	=	AL603966.9
ENSG00000215097	=	AL603982.7
ENSG00000215891	=	AL604028.15
ENSG00000211030	=	AL606463.6
ENSG00000205082	=	AL606467.5
ENSG00000208192	=	AL606468.8
ENSG00000209527	=	AL606469.8
ENSG00000201758	=	AL606483.10
ENSG00000203342	=	AL606491.19
ENSG00000203341	=	AL606491.19
ENSG00000207341	=	AL606495.6
ENSG00000221361	=	AL606504.14
ENSG00000177428	=	AL606514.3
ENSG00000185031	=	AL606517.14
ENSG00000212230	=	AL606534.15
ENSG00000215799	=	AL606534.15
ENSG00000215936	=	AL606537.10
ENSG00000210680	=	AL606748.9
ENSG00000208051	=	AL606804.11
ENSG00000208766	=	AL606830.4
ENSG00000209743	=	AL606834.1
ENSG00000214211	=	AL606970.12
ENSG00000213606	=	AL607022.11
ENSG00000200294	=	AL607035.12
ENSG00000200170	=	AL607035.12
ENSG00000196819	=	AL607067.17
ENSG00000203987	=	AL611925.27
ENSG00000216157	=	AL611946.14
ENSG00000212920	=	AL626787.9
ENSG00000209703	=	AL627082.8
ENSG00000215477	=	AL627107.32
ENSG00000170919	=	AL627107.32
ENSG00000211438	=	AL627169.8
ENSG00000209237	=	AL627169.8
ENSG00000211443	=	AL627169.8
ENSG00000197502	=	AL627171.1
ENSG00000206667	=	AL627171.1
ENSG00000214961	=	AL627210.1
ENSG00000200635	=	AL627224.14
ENSG00000199432	=	AL627230.15
ENSG00000170217	=	AL627230.15
ENSG00000210988	=	AL627230.15
ENSG00000213489	=	AL627231.9
ENSG00000197518	=	AL627244.1
ENSG00000174678	=	AL627244.1
ENSG00000146556	=	AL627309.15
ENSG00000197490	=	AL627309.15
ENSG00000209338	=	AL627309.15
ENSG00000205292	=	AL627309.15
ENSG00000209680	=	AL627313.16
ENSG00000200373	=	AL627313.16
ENSG00000206854	=	AL627344.8
ENSG00000199769	=	AL627390.7
ENSG00000217624	=	AL627402.10
ENSG00000210760	=	AL627402.10
ENSG00000213076	=	AL627422.12
ENSG00000210925	=	AL627424.8
ENSG00000201292	=	AL627443.6
ENSG00000200442	=	AL627443.6
ENSG00000200942	=	AL645504.10
ENSG00000184965	=	AL645504.10
ENSG00000203739	=	AL645568.9
ENSG00000205090	=	AL645728.31
ENSG00000215791	=	AL645728.31
ENSG00000212177	=	AL645729.14
ENSG00000221746	=	AL645730.10
ENSG00000198784	=	AL645730.10
ENSG00000221340	=	AL645761.8
ENSG00000208717	=	AL645811.2
ENSG00000206826	=	AL645817.1
ENSG00000221550	=	AL645859.10
ENSG00000204338	=	AL645922.11
ENSG00000198493	=	AL645922.11
ENSG00000214362	=	AL645924.13
ENSG00000206113	=	AL645924.13
ENSG00000213900	=	AL645927.3
ENSG00000204694	=	AL645927.3
ENSG00000172899	=	AL645931.7
ENSG00000199332	=	AL645933.8
ENSG00000204520	=	AL645933.8
ENSG00000216843	=	AL645935.7
ENSG00000220241	=	AL645935.7
ENSG00000216299	=	AL645935.7
ENSG00000217884	=	AL645935.7
ENSG00000220950	=	AL645935.7
ENSG00000216231	=	AL645935.7
ENSG00000216593	=	AL645935.7
ENSG00000217601	=	AL645935.7
ENSG00000218435	=	AL645935.7
ENSG00000206441	=	AL645935.7
ENSG00000220788	=	AL645935.7
ENSG00000219937	=	AL645935.7
ENSG00000206438	=	AL645935.7
ENSG00000219910	=	AL645935.7
ENSG00000201330	=	AL645936.5
ENSG00000204644	=	AL645936.5
ENSG00000213885	=	AL645936.5
ENSG00000203492	=	AL645937.6
ENSG00000203628	=	AL645937.6
ENSG00000213911	=	AL645937.6
ENSG00000213880	=	AL645939.6
ENSG00000214922	=	AL645939.6
ENSG00000199290	=	AL645939.6
ENSG00000181126	=	AL645939.6
ENSG00000176998	=	AL645939.6
ENSG00000202441	=	AL645940.4
ENSG00000168379	=	AL645940.4
ENSG00000212066	=	AL645941.11
ENSG00000188981	=	AL645949.16
ENSG00000210606	=	AL645992.9
ENSG00000197171	=	AL662781.4
ENSG00000204600	=	AL662782.3
ENSG00000198599	=	AL662789.11
ENSG00000203481	=	AL662795.5
ENSG00000214861	=	AL662796.6
ENSG00000214894	=	AL662797.7
ENSG00000199919	=	AL662797.7
ENSG00000217281	=	AL662799.16
ENSG00000204194	=	AL662799.16
ENSG00000201785	=	AL662801.7
ENSG00000200816	=	AL662801.7
ENSG00000200684	=	AL662801.7
ENSG00000204199	=	AL662820.6
ENSG00000206412	=	AL662822.4
ENSG00000220432	=	AL662822.4
ENSG00000218445	=	AL662822.4
ENSG00000206413	=	AL662822.4
ENSG00000219060	=	AL662822.4
ENSG00000218285	=	AL662822.4
ENSG00000112112	=	AL662824.9
ENSG00000219358	=	AL662824.9
ENSG00000206224	=	AL662824.9
ENSG00000206225	=	AL662824.9
ENSG00000206218	=	AL662824.9
ENSG00000217080	=	AL662824.9
ENSG00000218095	=	AL662824.9
ENSG00000216509	=	AL662824.9
ENSG00000206217	=	AL662824.9
ENSG00000206410	=	AL662825.5
ENSG00000206407	=	AL662825.5
ENSG00000206411	=	AL662825.5
ENSG00000217538	=	AL662826.11
ENSG00000216232	=	AL662826.11
ENSG00000217519	=	AL662826.11
ENSG00000206466	=	AL662826.11
ENSG00000206468	=	AL662826.11
ENSG00000219093	=	AL662826.11
ENSG00000219494	=	AL662826.11
ENSG00000206467	=	AL662826.11
ENSG00000216746	=	AL662826.11
ENSG00000206211	=	AL662827.3
ENSG00000206207	=	AL662827.3
ENSG00000218450	=	AL662827.3
ENSG00000206206	=	AL662827.3
ENSG00000203621	=	AL662827.3
ENSG00000206208	=	AL662827.3
ENSG00000218000	=	AL662827.3
ENSG00000206212	=	AL662827.3
ENSG00000007816	=	AL662827.3
ENSG00000206210	=	AL662827.3
ENSG00000206256	=	AL662828.5
ENSG00000168482	=	AL662828.5
ENSG00000215137	=	AL662828.5
ENSG00000206257	=	AL662828.5
ENSG00000206255	=	AL662828.5
ENSG00000177906	=	AL662828.5
ENSG00000168468	=	AL662828.5
ENSG00000206254	=	AL662830.14
ENSG00000206246	=	AL662830.14
ENSG00000206247	=	AL662830.14
ENSG00000206253	=	AL662830.14
ENSG00000112049	=	AL662830.14
ENSG00000217441	=	AL662831.3
ENSG00000219195	=	AL662831.3
ENSG00000220523	=	AL662831.3
ENSG00000206419	=	AL662832.5
ENSG00000218679	=	AL662832.5
ENSG00000206415	=	AL662832.5
ENSG00000218429	=	AL662833.4
ENSG00000219781	=	AL662833.4
ENSG00000206355	=	AL662833.4
ENSG00000216438	=	AL662833.4
ENSG00000206349	=	AL662833.4
ENSG00000206435	=	AL662833.4
ENSG00000206352	=	AL662833.4
ENSG00000216404	=	AL662833.4
ENSG00000219341	=	AL662833.4
ENSG00000206270	=	AL662834.8
ENSG00000096171	=	AL662834.8
ENSG00000111987	=	AL662834.8
ENSG00000212860	=	AL662834.8
ENSG00000206271	=	AL662834.8
ENSG00000215292	=	AL662834.8
ENSG00000096474	=	AL662834.8
ENSG00000137324	=	AL662834.8
ENSG00000206274	=	AL662834.8
ENSG00000161853	=	AL662834.8
ENSG00000111985	=	AL662834.8
ENSG00000215309	=	AL662834.8
ENSG00000218741	=	AL662842.3
ENSG00000206240	=	AL662842.3
ENSG00000206344	=	AL662844.12
ENSG00000206226	=	AL662845.5
ENSG00000206230	=	AL662845.5
ENSG00000112526	=	AL662845.5
ENSG00000206229	=	AL662845.5
ENSG00000206319	=	AL662847.6
ENSG00000206321	=	AL662847.6
ENSG00000206334	=	AL662847.6
ENSG00000206318	=	AL662847.6
ENSG00000219030	=	AL662847.6
ENSG00000206335	=	AL662847.6
ENSG00000168593	=	AL662847.6
ENSG00000206313	=	AL662847.6
ENSG00000206327	=	AL662847.6
ENSG00000206325	=	AL662847.6
ENSG00000206328	=	AL662847.6
ENSG00000215412	=	AL662847.6
ENSG00000219707	=	AL662847.6
ENSG00000206330	=	AL662847.6
ENSG00000216767	=	AL662847.6
ENSG00000216644	=	AL662848.6
ENSG00000206377	=	AL662848.6
ENSG00000206379	=	AL662848.6
ENSG00000137379	=	AL662848.6
ENSG00000206385	=	AL662848.6
ENSG00000206264	=	AL662849.8
ENSG00000206268	=	AL662849.8
ENSG00000166278	=	AL662849.8
ENSG00000166285	=	AL662849.8
ENSG00000206265	=	AL662849.8
ENSG00000206258	=	AL662849.8
ENSG00000206267	=	AL662849.8
ENSG00000206266	=	AL662849.8
ENSG00000217199	=	AL662852.9
ENSG00000216665	=	AL662852.9
ENSG00000216537	=	AL662852.9
ENSG00000219452	=	AL662852.9
ENSG00000196906	=	AL662852.9
ENSG00000217346	=	AL662852.9
ENSG00000220379	=	AL662852.9
ENSG00000196231	=	AL662852.9
ENSG00000137332	=	AL662854.7
ENSG00000206363	=	AL662854.7
ENSG00000215476	=	AL662854.7
ENSG00000206375	=	AL662854.7
ENSG00000220572	=	AL662857.3
ENSG00000220196	=	AL662857.3
ENSG00000112459	=	AL662857.3
ENSG00000218639	=	AL662857.3
ENSG00000217672	=	AL662857.3
ENSG00000217947	=	AL662857.3
ENSG00000216690	=	AL662857.3
ENSG00000216952	=	AL662859.5
ENSG00000112448	=	AL662859.5
ENSG00000124601	=	AL662865.4
ENSG00000206479	=	AL662865.4
ENSG00000216850	=	AL662865.4
ENSG00000124732	=	AL662865.4
ENSG00000219765	=	AL662865.4
ENSG00000137315	=	AL662866.7
ENSG00000206359	=	AL662867.5
ENSG00000137311	=	AL662867.5
ENSG00000137197	=	AL662867.5
ENSG00000137336	=	AL662867.5
ENSG00000206470	=	AL662869.2
ENSG00000206472	=	AL662869.2
ENSG00000216329	=	AL662869.2
ENSG00000206471	=	AL662869.2
ENSG00000204690	=	AL662869.2
ENSG00000216212	=	AL662869.2
ENSG00000218720	=	AL662869.2
ENSG00000217562	=	AL662869.2
ENSG00000204689	=	AL662869.2
ENSG00000202241	=	AL662870.16
ENSG00000212240	=	AL662871.9
ENSG00000219946	=	AL662873.3
ENSG00000212801	=	AL662884.11
ENSG00000213916	=	AL662890.3
ENSG00000221191	=	AL662890.3
ENSG00000201555	=	AL662899.5
ENSG00000204428	=	AL662899.5
ENSG00000201207	=	AL662899.5
ENSG00000201447	=	AL662914.8
ENSG00000201680	=	AL663061.8
ENSG00000219797	=	AL663061.8
ENSG00000207356	=	AL663070.15
ENSG00000206361	=	AL663093.10
ENSG00000143429	=	AL663102.4
ENSG00000209713	=	AL663123.1
ENSG00000214942	=	AL663123.1
ENSG00000203659	=	AL663123.1
ENSG00000206888	=	AL663123.1
ENSG00000217773	=	AL669813.6
ENSG00000216229	=	AL669813.6
ENSG00000137403	=	AL669813.6
ENSG00000206456	=	AL669813.6
ENSG00000206446	=	AL669813.6
ENSG00000218811	=	AL669813.6
ENSG00000206451	=	AL669813.6
ENSG00000218876	=	AL669813.6
ENSG00000208712	=	AL669818.11
ENSG00000209353	=	AL669831.13
ENSG00000209354	=	AL669831.13
ENSG00000177757	=	AL669831.13
ENSG00000197049	=	AL669831.13
ENSG00000221146	=	AL669831.13
ENSG00000206341	=	AL669854.8
ENSG00000220313	=	AL669854.8
ENSG00000184444	=	AL669854.8
ENSG00000217671	=	AL669854.8
ENSG00000219924	=	AL669854.8
ENSG00000220765	=	AL669854.8
ENSG00000207426	=	AL669876.7
ENSG00000212537	=	AL669914.2
ENSG00000204259	=	AL669918.5
ENSG00000214473	=	AL669970.10
ENSG00000220690	=	AL669978.3
ENSG00000169253	=	AL669983.2
ENSG00000219340	=	AL670296.7
ENSG00000206243	=	AL670296.7
ENSG00000212321	=	AL670318.4
ENSG00000203975	=	AL670379.17
ENSG00000208584	=	AL670455.3
ENSG00000096238	=	AL670886.6
ENSG00000096148	=	AL670886.6
ENSG00000111971	=	AL670886.6
ENSG00000111973	=	AL670886.6
ENSG00000096141	=	AL670886.6
ENSG00000203622	=	AL670886.6
ENSG00000206300	=	AL670886.6
ENSG00000111975	=	AL670886.6
ENSG00000206304	=	AL670886.6
ENSG00000111980	=	AL670886.6
ENSG00000096467	=	AL670886.6
ENSG00000096153	=	AL670886.6
ENSG00000204623	=	AL671277.5
ENSG00000219569	=	AL671561.7
ENSG00000220856	=	AL671561.7
ENSG00000216837	=	AL671561.7
ENSG00000219480	=	AL671561.7
ENSG00000217955	=	AL671561.7
ENSG00000206507	=	AL671561.7
ENSG00000206443	=	AL671561.7
ENSG00000217934	=	AL671561.7
ENSG00000216769	=	AL671561.7
ENSG00000206234	=	AL671681.4
ENSG00000220451	=	AL671681.4
ENSG00000168399	=	AL671681.4
ENSG00000206235	=	AL671681.4
ENSG00000206233	=	AL671681.4
ENSG00000206232	=	AL671681.4
ENSG00000201823	=	AL671762.10
ENSG00000204385	=	AL671762.10
ENSG00000201754	=	AL671762.10
ENSG00000206426	=	AL671859.3
ENSG00000206425	=	AL671859.3
ENSG00000206424	=	AL671859.3
ENSG00000206429	=	AL671859.3
ENSG00000216707	=	AL671859.3
ENSG00000137156	=	AL671859.3
ENSG00000112498	=	AL671859.3
ENSG00000217551	=	AL671879.2
ENSG00000201658	=	AL671883.3
ENSG00000214892	=	AL671883.3
ENSG00000208802	=	AL671966.1
ENSG00000175967	=	AL671967.1
ENSG00000221094	=	AL671972.8
ENSG00000206595	=	AL671986.7
ENSG00000221306	=	AL671986.7
ENSG00000211558	=	AL672032.6
ENSG00000199920	=	AL672032.6
ENSG00000206646	=	AL672138.10
ENSG00000211182	=	AL672138.10
ENSG00000204697	=	AL672167.6
ENSG00000200495	=	AL672183.3
ENSG00000176062	=	AL672183.3
ENSG00000197354	=	AL672187.12
ENSG00000214986	=	AL672187.12
ENSG00000209940	=	AL672187.12
ENSG00000174196	=	AL672187.12
ENSG00000178146	=	AL672207.1
ENSG00000206745	=	AL672212.2
ENSG00000213461	=	AL672212.2
ENSG00000208113	=	AL672238.1
ENSG00000208107	=	AL672238.1
ENSG00000208108	=	AL672238.1
ENSG00000208111	=	AL672238.1
ENSG00000208109	=	AL672238.1
ENSG00000218060	=	AL672296.1
ENSG00000212510	=	AL683813.10
ENSG00000202279	=	AL683813.10
ENSG00000206979	=	AL683813.10
ENSG00000210919	=	AL683817.11
ENSG00000210276	=	AL691403.2
ENSG00000203775	=	AL691429.17
ENSG00000203774	=	AL691429.17
ENSG00000189339	=	AL691432.53
ENSG00000189229	=	AL691432.53
ENSG00000202027	=	AL691442.32
ENSG00000204018	=	AL691459.25
ENSG00000215874	=	AL691464.4
ENSG00000203257	=	AL691479.15
ENSG00000207438	=	AL713888.10
ENSG00000214881	=	AL713888.10
ENSG00000208576	=	AL713889.19
ENSG00000206236	=	AL713890.7
ENSG00000215008	=	AL713890.7
ENSG00000218448	=	AL713890.7
ENSG00000201588	=	AL713899.14
ENSG00000200343	=	AL713899.14
ENSG00000201925	=	AL713899.14
ENSG00000199337	=	AL713899.14
ENSG00000200381	=	AL713899.14
ENSG00000199910	=	AL713899.14
ENSG00000206878	=	AL713899.14
ENSG00000202526	=	AL713899.14
ENSG00000199396	=	AL713899.14
ENSG00000201321	=	AL713899.14
ENSG00000201355	=	AL713899.14
ENSG00000199352	=	AL713899.14
ENSG00000199334	=	AL713899.14
ENSG00000200370	=	AL713899.14
ENSG00000199270	=	AL713899.14
ENSG00000202521	=	AL713899.14
ENSG00000212237	=	AL713899.14
ENSG00000202257	=	AL713899.14
ENSG00000200624	=	AL713899.14
ENSG00000173876	=	AL713922.12
ENSG00000221757	=	AL713922.12
ENSG00000212331	=	AL713922.12
ENSG00000198762	=	AL713965.10
ENSG00000211023	=	AL713969.11
ENSG00000220578	=	AL713971.7
ENSG00000206216	=	AL713971.7
ENSG00000220350	=	AL713971.7
ENSG00000206215	=	AL713971.7
ENSG00000206214	=	AL713971.7
ENSG00000207213	=	AL713997.13
ENSG00000216109	=	AL713999.28
ENSG00000160766	=	AL713999.28
ENSG00000207466	=	AL714019.7
ENSG00000210526	=	AL731532.8
ENSG00000201884	=	AL731542.6
ENSG00000176584	=	AL731543.9
ENSG00000209535	=	AL731546.4
ENSG00000209544	=	AL731546.4
ENSG00000207264	=	AL731547.9
ENSG00000213514	=	AL731556.11
ENSG00000199592	=	AL731556.11
ENSG00000203831	=	AL731557.7
ENSG00000221331	=	AL731559.8
ENSG00000210321	=	AL731563.9
ENSG00000214665	=	AL731563.9
ENSG00000201047	=	AL731563.9
ENSG00000215136	=	AL731567.6
ENSG00000215921	=	AL731568.7
ENSG00000212332	=	AL731569.18
ENSG00000200935	=	AL731653.1
ENSG00000206237	=	AL731683.11
ENSG00000206239	=	AL731683.11
ENSG00000219686	=	AL731683.11
ENSG00000214273	=	AL731696.4
ENSG00000209926	=	AL731733.9
ENSG00000213686	=	AL731733.9
ENSG00000204164	=	AL731733.9
ENSG00000205240	=	AL731858.10
ENSG00000174126	=	AL731858.10
ENSG00000207181	=	AL732292.12
ENSG00000201443	=	AL732308.7
ENSG00000202144	=	AL732326.4
ENSG00000215745	=	AL732359.26
ENSG00000215739	=	AL732359.26
ENSG00000215742	=	AL732359.26
ENSG00000212891	=	AL732359.26
ENSG00000215741	=	AL732359.26
ENSG00000215738	=	AL732359.26
ENSG00000215736	=	AL732359.26
ENSG00000208767	=	AL732363.8
ENSG00000203825	=	AL732363.8
ENSG00000201882	=	AL732366.7
ENSG00000201592	=	AL732366.7
ENSG00000206663	=	AL732366.7
ENSG00000214322	=	AL732371.4
ENSG00000201467	=	AL732371.4
ENSG00000201618	=	AL732374.14
ENSG00000203766	=	AL732375.18
ENSG00000203768	=	AL732375.18
ENSG00000203767	=	AL732375.18
ENSG00000203771	=	AL732375.18
ENSG00000203769	=	AL732375.18
ENSG00000203770	=	AL732375.18
ENSG00000204692	=	AL732432.3
ENSG00000112461	=	AL732432.3
ENSG00000205488	=	AL732437.12
ENSG00000206393	=	AL732442.7
ENSG00000137330	=	AL732442.7
ENSG00000206405	=	AL732442.7
ENSG00000206400	=	AL732442.7
ENSG00000206397	=	AL732442.7
ENSG00000219098	=	AL732442.7
ENSG00000206391	=	AL732442.7
ENSG00000202523	=	AL732446.4
ENSG00000219930	=	AL732579.5
ENSG00000206752	=	AL732586.6
ENSG00000213526	=	AL732604.5
ENSG00000202487	=	AL772134.16
ENSG00000179304	=	AL772208.4
ENSG00000175553	=	AL772284.5
ENSG00000184961	=	AL772307.15
ENSG00000217540	=	AL773535.8
ENSG00000219048	=	AL773535.8
ENSG00000137321	=	AL773535.8
ENSG00000206495	=	AL773535.8
ENSG00000219267	=	AL773535.8
ENSG00000215522	=	AL773541.6
ENSG00000206476	=	AL773541.6
ENSG00000206463	=	AL773541.6
ENSG00000206465	=	AL773541.6
ENSG00000218508	=	AL773543.3
ENSG00000219704	=	AL773543.3
ENSG00000196610	=	AL773543.3
ENSG00000206301	=	AL773543.3
ENSG00000206461	=	AL773544.5
ENSG00000206457	=	AL773544.5
ENSG00000206459	=	AL773544.5
ENSG00000206455	=	AL773544.5
ENSG00000206460	=	AL773544.5
ENSG00000206458	=	AL773544.5
ENSG00000219013	=	AL773544.5
ENSG00000215523	=	AL773551.4
ENSG00000198308	=	AL773572.1
ENSG00000215495	=	AL773578.1
ENSG00000187874	=	AL773602.1
ENSG00000187669	=	AL773602.1
ENSG00000205440	=	AL773602.1
ENSG00000218195	=	AL773604.6
ENSG00000220444	=	AL805909.5
ENSG00000206291	=	AL805913.4
ENSG00000206292	=	AL805913.4
ENSG00000216632	=	AL805913.4
ENSG00000215077	=	AL805913.4
ENSG00000206408	=	AL805934.3
ENSG00000206403	=	AL805934.3
ENSG00000096155	=	AL805934.3
ENSG00000206406	=	AL805934.3
ENSG00000206409	=	AL805934.3
ENSG00000206427	=	AL805934.3
ENSG00000206428	=	AL805934.3
ENSG00000203623	=	AL805934.3
ENSG00000210513	=	AL807740.6
ENSG00000208572	=	AL807743.6
ENSG00000214402	=	AL807752.10
ENSG00000215174	=	AL807813.6
ENSG00000200508	=	AL808030.1
ENSG00000209230	=	AL831782.4
ENSG00000215913	=	AL831784.17
ENSG00000209804	=	AL840644.2
ENSG00000217957	=	AL844203.3
ENSG00000218914	=	AL844213.2
ENSG00000218005	=	AL844213.2
ENSG00000206493	=	AL844213.2
ENSG00000219894	=	AL844213.2
ENSG00000206394	=	AL844216.3
ENSG00000206395	=	AL844216.3
ENSG00000206401	=	AL844216.3
ENSG00000206398	=	AL844216.3
ENSG00000206396	=	AL844216.3
ENSG00000206402	=	AL844216.3
ENSG00000137384	=	AL844220.3
ENSG00000206499	=	AL844220.3
ENSG00000137394	=	AL844220.3
ENSG00000220670	=	AL844220.3
ENSG00000220239	=	AL844220.3
ENSG00000096150	=	AL844527.6
ENSG00000206285	=	AL844527.6
ENSG00000206289	=	AL844527.6
ENSG00000206288	=	AL844527.6
ENSG00000217968	=	AL844527.6
ENSG00000220939	=	AL844527.6
ENSG00000112474	=	AL844527.6
ENSG00000206284	=	AL844527.6
ENSG00000206287	=	AL844527.6
ENSG00000206286	=	AL844527.6
ENSG00000217177	=	AL844539.5
ENSG00000220697	=	AL844539.5
ENSG00000206508	=	AL844851.4
ENSG00000217956	=	AL844851.4
ENSG00000216957	=	AL844851.4
ENSG00000206509	=	AL844851.4
ENSG00000206444	=	AL844851.4
ENSG00000218152	=	AL844851.4
ENSG00000216512	=	AL844851.4
ENSG00000219883	=	AL844851.4
ENSG00000220668	=	AL844851.4
ENSG00000219556	=	AL844851.4
ENSG00000206342	=	AL844853.23
ENSG00000206372	=	AL844853.23
ENSG00000206353	=	AL844853.23
ENSG00000206346	=	AL844853.23
ENSG00000206376	=	AL844853.23
ENSG00000206366	=	AL844853.23
ENSG00000206364	=	AL844853.23
ENSG00000206378	=	AL844853.23
ENSG00000206357	=	AL844853.23
ENSG00000184494	=	AL844853.23
ENSG00000221108	=	AL845259.22
ENSG00000203624	=	AL845353.7
ENSG00000206480	=	AL845353.7
ENSG00000206485	=	AL845353.7
ENSG00000218756	=	AL845353.7
ENSG00000206487	=	AL845353.7
ENSG00000206486	=	AL845353.7
ENSG00000183311	=	AL845353.7
ENSG00000206484	=	AL845353.7
ENSG00000206481	=	AL845353.7
ENSG00000206478	=	AL845353.7
ENSG00000218651	=	AL845353.7
ENSG00000206488	=	AL845353.7
ENSG00000214321	=	AL845433.4
ENSG00000210461	=	AL845433.4
ENSG00000206500	=	AL845439.5
ENSG00000206501	=	AL845439.5
ENSG00000218084	=	AL845439.5
ENSG00000206502	=	AL845439.5
ENSG00000220149	=	AL845443.3
ENSG00000217170	=	AL845443.3
ENSG00000219743	=	AL845443.3
ENSG00000219118	=	AL845443.3
ENSG00000216341	=	AL845443.3
ENSG00000219156	=	AL845443.3
ENSG00000217381	=	AL845443.3
ENSG00000220592	=	AL845443.3
ENSG00000206290	=	AL845446.7
ENSG00000216964	=	AL845446.7
ENSG00000216256	=	AL845446.7
ENSG00000215048	=	AL845446.7
ENSG00000220067	=	AL845446.7
ENSG00000206423	=	AL845450.3
ENSG00000206421	=	AL845450.3
ENSG00000217691	=	AL845450.3
ENSG00000216771	=	AL845454.6
ENSG00000220389	=	AL845454.6
ENSG00000216608	=	AL845454.6
ENSG00000218100	=	AL845454.6
ENSG00000218492	=	AL845454.6
ENSG00000220046	=	AL845454.6
ENSG00000218064	=	AL845454.6
ENSG00000218625	=	AL845454.6
ENSG00000216705	=	AL845454.6
ENSG00000217603	=	AL845454.6
ENSG00000220781	=	AL845454.6
ENSG00000220391	=	AL845454.6
ENSG00000217964	=	AL845454.6
ENSG00000206504	=	AL845454.6
ENSG00000216830	=	AL845454.6
ENSG00000206505	=	AL845454.6
ENSG00000206314	=	AL845464.5
ENSG00000206312	=	AL845464.5
ENSG00000206320	=	AL845464.5
ENSG00000215232	=	AL845464.5
ENSG00000206331	=	AL845464.5
ENSG00000206329	=	AL845464.5
ENSG00000206315	=	AL845464.5
ENSG00000206324	=	AL845464.5
ENSG00000183574	=	AL845464.5
ENSG00000206310	=	AL845509.6
ENSG00000220488	=	AL845557.1
ENSG00000206245	=	AL845557.1
ENSG00000219520	=	AL901607.1
ENSG00000206747	=	AL928603.5
ENSG00000208893	=	AL928646.3
ENSG00000182351	=	AL928654.1
ENSG00000215228	=	AL928711.18
ENSG00000221475	=	AL928717.5
ENSG00000154545	=	AL928717.5
ENSG00000219311	=	AL928742.10
ENSG00000218150	=	AL928742.9
ENSG00000183545	=	AL928768.1
ENSG00000213140	=	AL928769.1
ENSG00000209395	=	AL928921.21
ENSG00000205964	=	AL928970.15
ENSG00000185871	=	AL928970.15
ENSG00000199410	=	AL929302.16
ENSG00000201392	=	AL929401.8
ENSG00000211019	=	AL929410.7
ENSG00000199502	=	AL929470.20
ENSG00000204087	=	AL929472.21
ENSG00000214141	=	AL929472.21
ENSG00000185863	=	AL929554.20
ENSG00000199411	=	AL929554.20
ENSG00000216006	=	AL929554.20
ENSG00000206522	=	AL929561.5
ENSG00000206525	=	AL929561.5
ENSG00000216648	=	AL929561.5
ENSG00000169260	=	AL929561.5
ENSG00000217744	=	AL929561.5
ENSG00000217465	=	AL929561.5
ENSG00000216296	=	AL929561.5
ENSG00000219521	=	AL929561.5
ENSG00000216451	=	AL929561.5
ENSG00000217486	=	AL929581.5
ENSG00000196101	=	AL929581.5
ENSG00000206306	=	AL929581.5
ENSG00000206440	=	AL929587.5
ENSG00000219646	=	AL929587.5
ENSG00000206433	=	AL929587.5
ENSG00000206439	=	AL929587.5
ENSG00000206437	=	AL929587.5
ENSG00000173503	=	AL929587.5
ENSG00000206430	=	AL929587.5
ENSG00000137345	=	AL929591.8
ENSG00000220912	=	AL929591.8
ENSG00000206383	=	AL929592.8
ENSG00000215328	=	AL929592.8
ENSG00000206380	=	AL929592.8
ENSG00000172850	=	AL929592.8
ENSG00000212866	=	AL929592.8
ENSG00000206338	=	AL929593.6
ENSG00000206340	=	AL929593.6
ENSG00000212516	=	AL929601.4
ENSG00000206302	=	AL935026.4
ENSG00000206305	=	AL935026.4
ENSG00000217153	=	AL935032.13
ENSG00000206308	=	AL935032.13
ENSG00000206293	=	AL935042.6
ENSG00000218080	=	AL935042.6
ENSG00000206294	=	AL935042.6
ENSG00000206298	=	AL935043.4
ENSG00000206296	=	AL935043.4
ENSG00000206297	=	AL935043.4
ENSG00000206299	=	AL935043.4
ENSG00000206523	=	AL935156.4
ENSG00000217225	=	AL935156.4
ENSG00000218909	=	AL935156.4
ENSG00000218272	=	AL935156.4
ENSG00000218297	=	AL935156.4
ENSG00000204813	=	AL935212.11
ENSG00000202087	=	AL935212.11
ENSG00000220568	=	AL953854.1
ENSG00000188377	=	AL953854.21
ENSG00000184879	=	AL953889.9
ENSG00000202247	=	AL953889.9
ENSG00000210959	=	AL953889.9
ENSG00000215910	=	AL953897.6
ENSG00000219672	=	AL954185.1
ENSG00000072444	=	AL954360.3
ENSG00000152726	=	AL954360.3
ENSG00000207205	=	AL954711.3
ENSG00000203830	=	AL954711.3
ENSG00000220353	=	AL954711.3
ENSG00000207006	=	AL954743.9
ENSG00000209618	=	AL954743.9
ENSG00000206526	=	AL954865.13
ENSG00000148218	=	ALAD
ENSG00000023330	=	ALAS1
ENSG00000158578	=	ALAS2
ENSG00000163631	=	ALB
ENSG00000170017	=	ALCAM
ENSG00000161618	=	ALDH16A1
ENSG00000059573	=	ALDH18A1
ENSG00000165092	=	ALDH1A1
ENSG00000128918	=	ALDH1A2
ENSG00000184254	=	ALDH1A3
ENSG00000137124	=	ALDH1B1
ENSG00000144908	=	ALDH1L1
ENSG00000136010	=	ALDH1L2
ENSG00000111275	=	ALDH2
ENSG00000108602	=	ALDH3A1
ENSG00000072210	=	ALDH3A2
ENSG00000006534	=	ALDH3B1
ENSG00000132746	=	ALDH3B2
ENSG00000159423	=	ALDH4A1
ENSG00000112294	=	ALDH5A1
ENSG00000119711	=	ALDH6A1
ENSG00000164904	=	ALDH7A1
ENSG00000118514	=	ALDH8A1
ENSG00000143149	=	ALDH9A1
ENSG00000149925	=	ALDOA
ENSG00000136872	=	ALDOB
ENSG00000109107	=	ALDOC
ENSG00000033011	=	ALG1
ENSG00000139133	=	ALG10
ENSG00000175548	=	ALG10B
ENSG00000182858	=	ALG12
ENSG00000101901	=	ALG13
ENSG00000172339	=	ALG14
ENSG00000119523	=	ALG2
ENSG00000214160	=	ALG3
ENSG00000120697	=	ALG5
ENSG00000088035	=	ALG6
ENSG00000159063	=	ALG8
ENSG00000086848	=	ALG9
ENSG00000171094	=	ALK
ENSG00000100601	=	ALKBH1
ENSG00000189046	=	ALKBH2
ENSG00000166199	=	ALKBH3
ENSG00000160993	=	ALKBH4
ENSG00000091542	=	ALKBH5
ENSG00000181392	=	ALKBH6
ENSG00000125652	=	ALKBH7
ENSG00000137760	=	ALKBH8
ENSG00000151360	=	ALLC
ENSG00000116127	=	ALMS1
ENSG00000163016	=	ALMS1L.
ENSG00000108839	=	ALOX12
ENSG00000179477	=	ALOX12B
ENSG00000188101	=	ALOX12P2.
ENSG00000161905	=	ALOX15
ENSG00000179593	=	ALOX15B
ENSG00000012779	=	ALOX5
ENSG00000132965	=	ALOX5AP
ENSG00000179148	=	ALOXE3
ENSG00000163295	=	ALPI
ENSG00000073331	=	ALPK1
ENSG00000198796	=	ALPK2
ENSG00000136383	=	ALPK3
ENSG00000162551	=	ALPL
ENSG00000163283	=	ALPP
ENSG00000163286	=	ALPPL2
ENSG00000003393	=	ALS2
ENSG00000178038	=	ALS2CL
ENSG00000155754	=	ALS2CR11
ENSG00000155749	=	ALS2CR12
ENSG00000138439	=	ALS2CR13
ENSG00000163597	=	ALS2CR16.
ENSG00000082146	=	ALS2CR2
ENSG00000155755	=	ALS2CR4
ENSG00000138395	=	ALS2CR7
ENSG00000138380	=	ALS2CR8
ENSG00000180318	=	ALX1
ENSG00000156150	=	ALX3
ENSG00000052850	=	ALX4
ENSG00000164729	=	AMAC1
ENSG00000177710	=	AMAC1L2
ENSG00000178522	=	AMBN
ENSG00000106927	=	AMBP
ENSG00000110497	=	AMBRA1
ENSG00000123505	=	AMD1
ENSG00000139344	=	AMDHD1
ENSG00000162066	=	AMDHD2
ENSG00000125363	=	AMELX
ENSG00000099721	=	AMELY
ENSG00000159461	=	AMFR
ENSG00000104899	=	AMH
ENSG00000135409	=	AMHR2
ENSG00000160593	=	AMICA1
ENSG00000181754	=	AMIGO1
ENSG00000139211	=	AMIGO2
ENSG00000176020	=	AMIGO3
ENSG00000101935	=	AMMECR1
ENSG00000144233	=	AMMECR1L
ENSG00000166126	=	AMN
ENSG00000151743	=	AMN1
ENSG00000126016	=	AMOT
ENSG00000166025	=	AMOTL1
ENSG00000114019	=	AMOTL2
ENSG00000116748	=	AMPD1
ENSG00000116337	=	AMPD2
ENSG00000133805	=	AMPD3
ENSG00000078053	=	AMPH
ENSG00000145020	=	AMT
ENSG00000187689	=	AMTN
ENSG00000051415	=	AMY1A
ENSG00000174876	=	AMY1B
ENSG00000187733	=	AMY1C
ENSG00000196318	=	AMY2A
ENSG00000197839	=	AMY2B
ENSG00000219295	=	AMYP1
ENSG00000174945	=	AMZ1
ENSG00000196704	=	AMZ2
ENSG00000153107	=	ANAPC1
ENSG00000164162	=	ANAPC10P
ENSG00000141552	=	ANAPC11
ENSG00000129055	=	ANAPC13
ENSG00000176248	=	ANAPC2
ENSG00000053900	=	ANAPC4
ENSG00000089053	=	ANAPC5
ENSG00000196510	=	ANAPC7
ENSG00000214274	=	ANG
ENSG00000013523	=	ANGEL1
ENSG00000174606	=	ANGEL2
ENSG00000154188	=	ANGPT1
ENSG00000091879	=	ANGPT2
ENSG00000101280	=	ANGPT4
ENSG00000116194	=	ANGPTL1
ENSG00000136859	=	ANGPTL2
ENSG00000132855	=	ANGPTL3
ENSG00000167772	=	ANGPTL4
ENSG00000187151	=	ANGPTL5
ENSG00000130812	=	ANGPTL6
ENSG00000171819	=	ANGPTL7
ENSG00000029534	=	ANK1
ENSG00000145362	=	ANK2
ENSG00000151150	=	ANK3
ENSG00000151687	=	ANKAR
ENSG00000166839	=	ANKDD1A
ENSG00000153930	=	ANKFN1
ENSG00000185722	=	ANKFY1
ENSG00000154122	=	ANKH
ENSG00000001629	=	ANKIB1
ENSG00000170209	=	ANKK1
ENSG00000160117	=	ANKLE1
ENSG00000176915	=	ANKLE2
ENSG00000144504	=	ANKMY1
ENSG00000106524	=	ANKMY2
ENSG00000164331	=	ANKRA2
ENSG00000148677	=	ANKRD1
ENSG00000088448	=	ANKRD10
ENSG00000167522	=	ANKRD11
ENSG00000101745	=	ANKRD12
ENSG00000076513	=	ANKRD13A
ENSG00000198720	=	ANKRD13B
ENSG00000118454	=	ANKRD13C
ENSG00000172932	=	ANKRD13D
ENSG00000134461	=	ANKRD16
ENSG00000132466	=	ANKRD17
ENSG00000180071	=	ANKRD18A
ENSG00000159712	=	ANKRD18B.
ENSG00000218940	=	ANKRD19
ENSG00000165887	=	ANKRD2
ENSG00000132498	=	ANKRD20A1
ENSG00000183148	=	ANKRD20A2
ENSG00000196774	=	ANKRD20A3
ENSG00000166351	=	ANKRD21
ENSG00000152766	=	ANKRD22
ENSG00000163126	=	ANKRD23
ENSG00000089847	=	ANKRD24
ENSG00000107890	=	ANKRD26
ENSG00000105186	=	ANKRD27
ENSG00000206560	=	ANKRD28
ENSG00000154065	=	ANKRD29
ENSG00000148513	=	ANKRD30A
ENSG00000180777	=	ANKRD30B
ENSG00000145700	=	ANKRD31
ENSG00000167612	=	ANKRD33
ENSG00000181039	=	ANKRD34A
ENSG00000189127	=	ANKRD34B
ENSG00000198483	=	ANKRD35
ENSG00000204693	=	ANKRD36
ENSG00000196912	=	ANKRD36B
ENSG00000186352	=	ANKRD37
ENSG00000213337	=	ANKRD39
ENSG00000154945	=	ANKRD40
ENSG00000137494	=	ANKRD42
ENSG00000198944	=	ANKRD43
ENSG00000065413	=	ANKRD44
ENSG00000183831	=	ANKRD45
ENSG00000186106	=	ANKRD46
ENSG00000168876	=	ANKRD49
ENSG00000132623	=	ANKRD5
ENSG00000151458	=	ANKRD50
ENSG00000139645	=	ANKRD52
ENSG00000144031	=	ANKRD53
ENSG00000100124	=	ANKRD54
ENSG00000164512	=	ANKRD55
ENSG00000186212	=	ANKRD56
ENSG00000198142	=	ANKRD57
ENSG00000187808	=	ANKRD58
ENSG00000135299	=	ANKRD6
ENSG00000124227	=	ANKRD60
ENSG00000106013	=	ANKRD7
ENSG00000156381	=	ANKRD9
ENSG00000064999	=	ANKS1A
ENSG00000185046	=	ANKS1B
ENSG00000168096	=	ANKS3
ENSG00000175311	=	ANKS4B
ENSG00000165138	=	ANKS6
ENSG00000163516	=	ANKZF1
ENSG00000011426	=	ANLN
ENSG00000140350	=	ANP32A
ENSG00000136938	=	ANP32B
ENSG00000184701	=	ANP32C
ENSG00000139223	=	ANP32D
ENSG00000143401	=	ANP32E
ENSG00000166825	=	ANPEP
ENSG00000169604	=	ANTXR1
ENSG00000163297	=	ANTXR2
ENSG00000198250	=	ANTXRL.
ENSG00000172671	=	ANUBL1
ENSG00000135046	=	ANXA1
ENSG00000109511	=	ANXA10
ENSG00000122359	=	ANXA11
ENSG00000104537	=	ANXA13
ENSG00000182718	=	ANXA2
ENSG00000183059	=	ANXA2P3
ENSG00000138772	=	ANXA3
ENSG00000196975	=	ANXA4
ENSG00000164111	=	ANXA5
ENSG00000197043	=	ANXA6
ENSG00000138279	=	ANXA7
ENSG00000165390	=	ANXA8
ENSG00000150165	=	ANXA8L1
ENSG00000186807	=	ANXA8L2
ENSG00000143412	=	ANXA9
ENSG00000136250	=	AOAH
ENSG00000131480	=	AOC2
ENSG00000131471	=	AOC3
ENSG00000165097	=	AOF1
ENSG00000004487	=	AOF2
ENSG00000138356	=	AOX1
ENSG00000206871	=	AP000080.1
ENSG00000197326	=	AP000226.9
ENSG00000206802	=	AP000229.2
ENSG00000221577	=	AP000237.3
ENSG00000203620	=	AP000237.3
ENSG00000216092	=	AP000237.3
ENSG00000209835	=	AP000240.1
ENSG00000216730	=	AP000243.18
ENSG00000216501	=	AP000244.11
ENSG00000211541	=	AP000263.1
ENSG00000200792	=	AP000268.1
ENSG00000209841	=	AP000268.1
ENSG00000215201	=	AP000269.2
ENSG00000217054	=	AP000271.1
ENSG00000209860	=	AP000272.2
ENSG00000209864	=	AP000272.2
ENSG00000209868	=	AP000274.2
ENSG00000218721	=	AP000275.64
ENSG00000218028	=	AP000281.1
ENSG00000207098	=	AP000281.1
ENSG00000217665	=	AP000297.1
ENSG00000215088	=	AP000302.1
ENSG00000216607	=	AP000303.1
ENSG00000209912	=	AP000313.1
ENSG00000209909	=	AP000313.1
ENSG00000221398	=	AP000324.1
ENSG00000202239	=	AP000338.3
ENSG00000210091	=	AP000338.3
ENSG00000196399	=	AP000339.2
ENSG00000219705	=	AP000339.4
ENSG00000214526	=	AP000343.1
ENSG00000178248	=	AP000344.1
ENSG00000133519	=	AP000344.1
ENSG00000215478	=	AP000344.1
ENSG00000209106	=	AP000344.1
ENSG00000189269	=	AP000346.1
ENSG00000169325	=	AP000347.1
ENSG00000220101	=	AP000347.3
ENSG00000218145	=	AP000347.4
ENSG00000209104	=	AP000350.1
ENSG00000209050	=	AP000350.1
ENSG00000209335	=	AP000350.1
ENSG00000206090	=	AP000350.1
ENSG00000216785	=	AP000350.10
ENSG00000218537	=	AP000350.4
ENSG00000218995	=	AP000350.6
ENSG00000219610	=	AP000350.8
ENSG00000216711	=	AP000351.10
ENSG00000216716	=	AP000351.13
ENSG00000209337	=	AP000351.3
ENSG00000209339	=	AP000351.3
ENSG00000215468	=	AP000351.3
ENSG00000184490	=	AP000351.3
ENSG00000217433	=	AP000351.4
ENSG00000219084	=	AP000351.6
ENSG00000219837	=	AP000351.7
ENSG00000218159	=	AP000351.8
ENSG00000215464	=	AP000354.1
ENSG00000128262	=	AP000354.1
ENSG00000216643	=	AP000354.3
ENSG00000219862	=	AP000354.4
ENSG00000178803	=	AP000355.1
ENSG00000215456	=	AP000356.1
ENSG00000188948	=	AP000356.7
ENSG00000217124	=	AP000357.4
ENSG00000185956	=	AP000358.3
ENSG00000220686	=	AP000361.2
ENSG00000215573	=	AP000365.1
ENSG00000206249	=	AP000365.1
ENSG00000189295	=	AP000365.1
ENSG00000213707	=	AP000428.3
ENSG00000211995	=	AP000428.3
ENSG00000209061	=	AP000435.5
ENSG00000196447	=	AP000435.5
ENSG00000209993	=	AP000438.5
ENSG00000221805	=	AP000442.6
ENSG00000197254	=	AP000445.5
ENSG00000210588	=	AP000446.5
ENSG00000216487	=	AP000457.1
ENSG00000199698	=	AP000459.4
ENSG00000202073	=	AP000473.2
ENSG00000174496	=	AP000473.2
ENSG00000197382	=	AP000476.2
ENSG00000221551	=	AP000478.6
ENSG00000214876	=	AP000479.5
ENSG00000215270	=	AP000523.1
ENSG00000206252	=	AP000525.1
ENSG00000212216	=	AP000529.1
ENSG00000178987	=	AP000529.1
ENSG00000215268	=	AP000533.1
ENSG00000221012	=	AP000539.1
ENSG00000215257	=	AP000547.1
ENSG00000197450	=	AP000547.1
ENSG00000221084	=	AP000547.1
ENSG00000215575	=	AP000547.1
ENSG00000169668	=	AP000550.1
ENSG00000197210	=	AP000550.1
ENSG00000200057	=	AP000552.1
ENSG00000169662	=	AP000552.1
ENSG00000206142	=	AP000552.1
ENSG00000169892	=	AP000552.1
ENSG00000209331	=	AP000552.1
ENSG00000212313	=	AP000552.1
ENSG00000212453	=	AP000552.1
ENSG00000198567	=	AP000552.1
ENSG00000209333	=	AP000553.1
ENSG00000209334	=	AP000555.1
ENSG00000200985	=	AP000555.1
ENSG00000212491	=	AP000557.2
ENSG00000209332	=	AP000557.2
ENSG00000206140	=	AP000557.2
ENSG00000212286	=	AP000557.2
ENSG00000210395	=	AP000560.4
ENSG00000220603	=	AP000563.2
ENSG00000215975	=	AP000564.1
ENSG00000216222	=	AP000567.2
ENSG00000218781	=	AP000567.2
ENSG00000218125	=	AP000567.27
ENSG00000217994	=	AP000568.2
ENSG00000215353	=	AP000568.2
ENSG00000205673	=	AP000569.1
ENSG00000200649	=	AP000577.5
ENSG00000189311	=	AP000577.5
ENSG00000184150	=	AP000577.5
ENSG00000206913	=	AP000577.5
ENSG00000219529	=	AP000580.6
ENSG00000207196	=	AP000590.7
ENSG00000172846	=	AP000593.4
ENSG00000213365	=	AP000593.4
ENSG00000219230	=	AP000609.2
ENSG00000206816	=	AP000609.5
ENSG00000210910	=	AP000620.4
ENSG00000210594	=	AP000639.4
ENSG00000166899	=	AP000640.5
ENSG00000207299	=	AP000648.5
ENSG00000197882	=	AP000654.4
ENSG00000209786	=	AP000662.4
ENSG00000213592	=	AP000662.4
ENSG00000210658	=	AP000676.6
ENSG00000210670	=	AP000676.6
ENSG00000210654	=	AP000676.6
ENSG00000210663	=	AP000676.6
ENSG00000176984	=	AP000679.7
ENSG00000200213	=	AP000688.1
ENSG00000189089	=	AP000688.1
ENSG00000214914	=	AP000688.1
ENSG00000179408	=	AP000689.1
ENSG00000214889	=	AP000689.1
ENSG00000209949	=	AP000691.1
ENSG00000214867	=	AP000692.1
ENSG00000199806	=	AP000700.1
ENSG00000207416	=	AP000704.2
ENSG00000212136	=	AP000704.2
ENSG00000202339	=	AP000705.2
ENSG00000216526	=	AP000705.6
ENSG00000185409	=	AP000708.1
ENSG00000197692	=	AP000720.4
ENSG00000207200	=	AP000721.5
ENSG00000206941	=	AP000744.4
ENSG00000149243	=	AP000744.4
ENSG00000207445	=	AP000744.4
ENSG00000221335	=	AP000745.2
ENSG00000215369	=	AP000745.2
ENSG00000212597	=	AP000751.4
ENSG00000134909	=	AP000751.4
ENSG00000206847	=	AP000751.4
ENSG00000198488	=	AP000752.4
ENSG00000196566	=	AP000753.4
ENSG00000184743	=	AP000753.4
ENSG00000199235	=	AP000756.6
ENSG00000212697	=	AP000758.5
ENSG00000210610	=	AP000767.4
ENSG00000173727	=	AP000769.5
ENSG00000185742	=	AP000775.4
ENSG00000209769	=	AP000781.6
ENSG00000214788	=	AP000790.4
ENSG00000213582	=	AP000790.4
ENSG00000214389	=	AP000805.4
ENSG00000214390	=	AP000805.4
ENSG00000212093	=	AP000807.4
ENSG00000210241	=	AP000807.4
ENSG00000210295	=	AP000812.4
ENSG00000212554	=	AP000818.4
ENSG00000213181	=	AP000818.4
ENSG00000196403	=	AP000818.4
ENSG00000181214	=	AP000818.4
ENSG00000197309	=	AP000818.4
ENSG00000210102	=	AP000822.3
ENSG00000199197	=	AP000829.4
ENSG00000212609	=	AP000855.3
ENSG00000213305	=	AP000857.4
ENSG00000219248	=	AP000859.4
ENSG00000209617	=	AP000864.4
ENSG00000184055	=	AP000867.15
ENSG00000187811	=	AP000867.5
ENSG00000179263	=	AP000867.5
ENSG00000200197	=	AP000868.4
ENSG00000165895	=	AP000872.5
ENSG00000210927	=	AP000872.5
ENSG00000219475	=	AP000879.4
ENSG00000208415	=	AP000886.3
ENSG00000213069	=	AP000888.3
ENSG00000166253	=	AP000889.6
ENSG00000212155	=	AP000892.4
ENSG00000213311	=	AP000893.5
ENSG00000221631	=	AP000897.6
ENSG00000212572	=	AP000902.5
ENSG00000200705	=	AP000907.6
ENSG00000220703	=	AP000907.6
ENSG00000211142	=	AP000907.6
ENSG00000221112	=	AP000908.4
ENSG00000204241	=	AP000911.5
ENSG00000120471	=	AP000920.4
ENSG00000210906	=	AP000923.5
ENSG00000218605	=	AP000925.2
ENSG00000207118	=	AP000926.6
ENSG00000202252	=	AP000926.6
ENSG00000166250	=	AP000926.6
ENSG00000200879	=	AP000926.6
ENSG00000217468	=	AP000936.1
ENSG00000220178	=	AP000936.5
ENSG00000200537	=	AP000936.7
ENSG00000207185	=	AP000941.6
ENSG00000212466	=	AP000942.6
ENSG00000219889	=	AP000949.1
ENSG00000209722	=	AP000952.2
ENSG00000206144	=	AP000953.2
ENSG00000215351	=	AP000957.2
ENSG00000220521	=	AP000963.2
ENSG00000181225	=	AP000963.2
ENSG00000200754	=	AP000967.2
ENSG00000199962	=	AP000967.2
ENSG00000211200	=	AP000997.1
ENSG00000186481	=	AP001004.5
ENSG00000212329	=	AP001004.5
ENSG00000215525	=	AP001004.5
ENSG00000221441	=	AP001005.6
ENSG00000215585	=	AP001005.6
ENSG00000173213	=	AP001005.6
ENSG00000203306	=	AP001007.5
ENSG00000211442	=	AP001007.5
ENSG00000150433	=	AP001007.5
ENSG00000187686	=	AP001007.5
ENSG00000209536	=	AP001011.6
ENSG00000180715	=	AP001011.6
ENSG00000207034	=	AP001011.6
ENSG00000206687	=	AP001020.4
ENSG00000200637	=	AP001021.5
ENSG00000214306	=	AP001024.6
ENSG00000214305	=	AP001024.6
ENSG00000215384	=	AP001025.6
ENSG00000215283	=	AP001029.5
ENSG00000209688	=	AP001029.5
ENSG00000209679	=	AP001029.5
ENSG00000209637	=	AP001033.6
ENSG00000207092	=	AP001033.6
ENSG00000200883	=	AP001033.6
ENSG00000216884	=	AP001037.1
ENSG00000205622	=	AP001042.1
ENSG00000220397	=	AP001043.2
ENSG00000214326	=	AP001050.1
ENSG00000215458	=	AP001053.1
ENSG00000199598	=	AP001054.1
ENSG00000184441	=	AP001062.1
ENSG00000210065	=	AP001065.1
ENSG00000210058	=	AP001065.1
ENSG00000219296	=	AP001065.6
ENSG00000218065	=	AP001065.7
ENSG00000220062	=	AP001065.8
ENSG00000217693	=	AP001067.1
ENSG00000205443	=	AP001067.1
ENSG00000185367	=	AP001069.1
ENSG00000209610	=	AP001094.6
ENSG00000213287	=	AP001102.5
ENSG00000210380	=	AP001104.4
ENSG00000210384	=	AP001104.4
ENSG00000174684	=	AP001107.5
ENSG00000202317	=	AP001107.5
ENSG00000216619	=	AP001116.3
ENSG00000153081	=	AP001120.5
ENSG00000221210	=	AP001137.2
ENSG00000210623	=	AP001148.4
ENSG00000204397	=	AP001153.5
ENSG00000199325	=	AP001157.4
ENSG00000210160	=	AP001157.4
ENSG00000213410	=	AP001157.4
ENSG00000213409	=	AP001157.4
ENSG00000213411	=	AP001157.4
ENSG00000202477	=	AP001160.4
ENSG00000206653	=	AP001160.4
ENSG00000209899	=	AP001160.4
ENSG00000168569	=	AP001160.4
ENSG00000201669	=	AP001160.4
ENSG00000207424	=	AP001160.4
ENSG00000207487	=	AP001160.4
ENSG00000200851	=	AP001160.4
ENSG00000209987	=	AP001160.4
ENSG00000206874	=	AP001160.4
ENSG00000207437	=	AP001160.4
ENSG00000209581	=	AP001166.4
ENSG00000201025	=	AP001172.1
ENSG00000219804	=	AP001187.11
ENSG00000203400	=	AP001187.5
ENSG00000168070	=	AP001187.5
ENSG00000208882	=	AP001205.3
ENSG00000221527	=	AP001205.3
ENSG00000208885	=	AP001205.3
ENSG00000208823	=	AP001207.3
ENSG00000208832	=	AP001208.3
ENSG00000180230	=	AP001208.3
ENSG00000209744	=	AP001254.2
ENSG00000209746	=	AP001254.2
ENSG00000215550	=	AP001254.2
ENSG00000180771	=	AP001264.4
ENSG00000175827	=	AP001266.4
ENSG00000214659	=	AP001266.4
ENSG00000175913	=	AP001267.4
ENSG00000167279	=	AP001267.4
ENSG00000206834	=	AP001273.4
ENSG00000206799	=	AP001273.4
ENSG00000207304	=	AP001273.4
ENSG00000207145	=	AP001273.4
ENSG00000210825	=	AP001273.4
ENSG00000202314	=	AP001273.4
ENSG00000207112	=	AP001273.4
ENSG00000213252	=	AP001282.4
ENSG00000209272	=	AP001318.6
ENSG00000209216	=	AP001318.6
ENSG00000209258	=	AP001318.6
ENSG00000221193	=	AP001324.4
ENSG00000212277	=	AP001324.4
ENSG00000185162	=	AP001324.4
ENSG00000171579	=	AP001324.4
ENSG00000208818	=	AP001329.3
ENSG00000201401	=	AP001330.3
ENSG00000219406	=	AP001331.1
ENSG00000215350	=	AP001340.1
ENSG00000201977	=	AP001341.1
ENSG00000209681	=	AP001344.1
ENSG00000220416	=	AP001346.3
ENSG00000201812	=	AP001347.1
ENSG00000209089	=	AP001347.1
ENSG00000215235	=	AP001357.5
ENSG00000215526	=	AP001357.5
ENSG00000210085	=	AP001362.5
ENSG00000204674	=	AP001362.5
ENSG00000175536	=	AP001372.4
ENSG00000198048	=	AP001372.4
ENSG00000209982	=	AP001425.1
ENSG00000220701	=	AP001434.1
ENSG00000209812	=	AP001442.1
ENSG00000219435	=	AP001453.6
ENSG00000207024	=	AP001453.6
ENSG00000181093	=	AP001453.6
ENSG00000173113	=	AP001453.6
ENSG00000214756	=	AP001458.6
ENSG00000204922	=	AP001458.6
ENSG00000162191	=	AP001458.6
ENSG00000206597	=	AP001458.6
ENSG00000213477	=	AP001462.3
ENSG00000207097	=	AP001464.1
ENSG00000207476	=	AP001465.1
ENSG00000179381	=	AP001465.1
ENSG00000215561	=	AP001466.1
ENSG00000216506	=	AP001472.1
ENSG00000212932	=	AP001478.1
ENSG00000221130	=	AP001482.4
ENSG00000183911	=	AP001486.5
ENSG00000209174	=	AP001494.4
ENSG00000200278	=	AP001524.4
ENSG00000211528	=	AP001525.6
ENSG00000209699	=	AP001525.6
ENSG00000210935	=	AP001527.5
ENSG00000198618	=	AP001538.1
ENSG00000216113	=	AP001572.3
ENSG00000197934	=	AP001597.1
ENSG00000215326	=	AP001603.1
ENSG00000217026	=	AP001605.1
ENSG00000219592	=	AP001605.6
ENSG00000207503	=	AP001610.1
ENSG00000203617	=	AP001619.1
ENSG00000215494	=	AP001619.1
ENSG00000210025	=	AP001622.1
ENSG00000216197	=	AP001623.1
ENSG00000210031	=	AP001624.1
ENSG00000196847	=	AP001629.1
ENSG00000183441	=	AP001634.1
ENSG00000209667	=	AP001634.1
ENSG00000183249	=	AP001634.1
ENSG00000216319	=	AP001634.5
ENSG00000212700	=	AP001646.5
ENSG00000207221	=	AP001767.5
ENSG00000137702	=	AP001781.5
ENSG00000176343	=	AP001781.5
ENSG00000211113	=	AP001781.5
ENSG00000200496	=	AP001782.4
ENSG00000201149	=	AP001790.4
ENSG00000181296	=	AP001803.4
ENSG00000181325	=	AP001803.4
ENSG00000205025	=	AP001803.4
ENSG00000210948	=	AP001830.5
ENSG00000211380	=	AP001835.4
ENSG00000221722	=	AP001835.4
ENSG00000211374	=	AP001835.4
ENSG00000221161	=	AP001835.4
ENSG00000201204	=	AP001876.5
ENSG00000210880	=	AP001877.5
ENSG00000213182	=	AP001884.4
ENSG00000210189	=	AP001885.4
ENSG00000204579	=	AP001888.4
ENSG00000210832	=	AP001894.4
ENSG00000214376	=	AP001894.4
ENSG00000206911	=	AP001894.4
ENSG00000211358	=	AP001924.5
ENSG00000206967	=	AP001925.5
ENSG00000213590	=	AP001931.5
ENSG00000213153	=	AP001979.7
ENSG00000200152	=	AP001992.4
ENSG00000181943	=	AP001998.4
ENSG00000204236	=	AP001999.4
ENSG00000183644	=	AP002008.5
ENSG00000200853	=	AP002343.2
ENSG00000214793	=	AP002347.3
ENSG00000204306	=	AP002348.3
ENSG00000214797	=	AP002358.3
ENSG00000209811	=	AP002358.3
ENSG00000209803	=	AP002358.3
ENSG00000197629	=	AP002358.3
ENSG00000179240	=	AP002360.4
ENSG00000201756	=	AP002360.4
ENSG00000214391	=	AP002364.4
ENSG00000214418	=	AP002370.5
ENSG00000214416	=	AP002370.5
ENSG00000124915	=	AP002380.3
ENSG00000214780	=	AP002380.3
ENSG00000206638	=	AP002381.3
ENSG00000172900	=	AP002387.4
ENSG00000204300	=	AP002407.3
ENSG00000212712	=	AP002414.1
ENSG00000181626	=	AP002414.3
ENSG00000206373	=	AP002414.3
ENSG00000200827	=	AP002414.3
ENSG00000196167	=	AP002448.3
ENSG00000214290	=	AP002448.3
ENSG00000209559	=	AP002472.2
ENSG00000209557	=	AP002472.2
ENSG00000177337	=	AP002478.3
ENSG00000209562	=	AP002478.3
ENSG00000212089	=	AP002490.4
ENSG00000196763	=	AP002490.4
ENSG00000206783	=	AP002490.4
ENSG00000214534	=	AP002495.3
ENSG00000177848	=	AP002495.3
ENSG00000212030	=	AP002498.3
ENSG00000213233	=	AP002499.5
ENSG00000181395	=	AP002512.4
ENSG00000184878	=	AP002512.4
ENSG00000185701	=	AP002512.4
ENSG00000197866	=	AP002517.3
ENSG00000218536	=	AP002530.2
ENSG00000201733	=	AP002748.4
ENSG00000214650	=	AP002748.4
ENSG00000213553	=	AP002754.5
ENSG00000211393	=	AP002762.4
ENSG00000199975	=	AP002770.3
ENSG00000210563	=	AP002783.3
ENSG00000210551	=	AP002783.3
ENSG00000210554	=	AP002783.3
ENSG00000210568	=	AP002783.3
ENSG00000210566	=	AP002783.3
ENSG00000210558	=	AP002783.3
ENSG00000183560	=	AP002784.4
ENSG00000182103	=	AP002796.3
ENSG00000221516	=	AP002806.3
ENSG00000209141	=	AP002806.3
ENSG00000210530	=	AP002812.3
ENSG00000206772	=	AP002841.3
ENSG00000208806	=	AP002852.3
ENSG00000214885	=	AP002852.3
ENSG00000215954	=	AP002884.5
ENSG00000213234	=	AP002884.5
ENSG00000214264	=	AP002884.5
ENSG00000209294	=	AP002886.3
ENSG00000166080	=	AP002886.3
ENSG00000199260	=	AP002886.3
ENSG00000209773	=	AP002893.3
ENSG00000212492	=	AP002893.3
ENSG00000209782	=	AP002893.3
ENSG00000207462	=	AP002954.1
ENSG00000214235	=	AP002956.1
ENSG00000197815	=	AP002956.1
ENSG00000211339	=	AP002956.1
ENSG00000204313	=	AP002956.1
ENSG00000211330	=	AP002956.1
ENSG00000212701	=	AP002957.2
ENSG00000185932	=	AP002959.2
ENSG00000198230	=	AP002962.2
ENSG00000211210	=	AP002964.2
ENSG00000203322	=	AP002965.3
ENSG00000221387	=	AP002981.2
ENSG00000208813	=	AP002981.2
ENSG00000208811	=	AP002981.2
ENSG00000208981	=	AP002982.2
ENSG00000213750	=	AP002982.2
ENSG00000175773	=	AP002986.2
ENSG00000210235	=	AP002992.4
ENSG00000201559	=	AP002993.3
ENSG00000221057	=	AP003025.2
ENSG00000209224	=	AP003025.2
ENSG00000201243	=	AP003027.3
ENSG00000203334	=	AP003027.3
ENSG00000199362	=	AP003031.3
ENSG00000200256	=	AP003031.3
ENSG00000213605	=	AP003033.2
ENSG00000206583	=	AP003035.2
ENSG00000210598	=	AP003035.2
ENSG00000211401	=	AP003040.2
ENSG00000213184	=	AP003040.2
ENSG00000215565	=	AP003041.3
ENSG00000201543	=	AP003041.3
ENSG00000212397	=	AP003063.3
ENSG00000209876	=	AP003064.2
ENSG00000212547	=	AP003065.2
ENSG00000202522	=	AP003065.2
ENSG00000187066	=	AP003068.3
ENSG00000197847	=	AP003068.3
ENSG00000171053	=	AP003087.2
ENSG00000200877	=	AP003097.2
ENSG00000211166	=	AP003100.3
ENSG00000011347	=	AP003108.3
ENSG00000204950	=	AP003108.3
ENSG00000187049	=	AP003108.3
ENSG00000209851	=	AP003108.3
ENSG00000149532	=	AP003108.3
ENSG00000210533	=	AP003110.2
ENSG00000207215	=	AP003113.1
ENSG00000104324	=	AP003117.2
ENSG00000204456	=	AP003122.2
ENSG00000134612	=	AP003122.2
ENSG00000214414	=	AP003122.2
ENSG00000200613	=	AP003123.2
ENSG00000210489	=	AP003168.3
ENSG00000201687	=	AP003170.4
ENSG00000165323	=	AP003171.2
ENSG00000213333	=	AP003175.2
ENSG00000210178	=	AP003176.2
ENSG00000173237	=	AP003176.2
ENSG00000200232	=	AP003176.2
ENSG00000118168	=	AP003181.2
ENSG00000211021	=	AP003304.2
ENSG00000209098	=	AP003304.2
ENSG00000200855	=	AP003307.3
ENSG00000208958	=	AP003352.2
ENSG00000207067	=	AP003352.2
ENSG00000201216	=	AP003354.2
ENSG00000213747	=	AP003355.2
ENSG00000207378	=	AP003355.2
ENSG00000217620	=	AP003356.2
ENSG00000202399	=	AP003357.2
ENSG00000204607	=	AP003385.2
ENSG00000200242	=	AP003392.2
ENSG00000211284	=	AP003392.2
ENSG00000197300	=	AP003392.2
ENSG00000211315	=	AP003392.2
ENSG00000199217	=	AP003393.1
ENSG00000211178	=	AP003402.3
ENSG00000211180	=	AP003402.3
ENSG00000172508	=	AP003419.3
ENSG00000201684	=	AP003419.3
ENSG00000210219	=	AP003419.3
ENSG00000208954	=	AP003439.2
ENSG00000210978	=	AP003461.2
ENSG00000210962	=	AP003461.2
ENSG00000210991	=	AP003461.2
ENSG00000211006	=	AP003461.2
ENSG00000210955	=	AP003461.2
ENSG00000211004	=	AP003461.2
ENSG00000210975	=	AP003461.2
ENSG00000210998	=	AP003461.2
ENSG00000210984	=	AP003461.2
ENSG00000210953	=	AP003461.2
ENSG00000211009	=	AP003461.2
ENSG00000209155	=	AP003462.2
ENSG00000199732	=	AP003465.2
ENSG00000202360	=	AP003469.3
ENSG00000220279	=	AP003471.2
ENSG00000212028	=	AP003471.2
ENSG00000179577	=	AP003471.2
ENSG00000180714	=	AP003484.2
ENSG00000200817	=	AP003484.2
ENSG00000221458	=	AP003498.2
ENSG00000203360	=	AP003498.2
ENSG00000213278	=	AP003499.2
ENSG00000210746	=	AP003499.2
ENSG00000199875	=	AP003499.2
ENSG00000199675	=	AP003499.2
ENSG00000201199	=	AP003499.2
ENSG00000211026	=	AP003530.3
ENSG00000202095	=	AP003548.2
ENSG00000208774	=	AP003550.2
ENSG00000208782	=	AP003550.2
ENSG00000208792	=	AP003550.2
ENSG00000208778	=	AP003550.2
ENSG00000208771	=	AP003550.2
ENSG00000208789	=	AP003550.2
ENSG00000208768	=	AP003550.2
ENSG00000208770	=	AP003550.2
ENSG00000208785	=	AP003550.2
ENSG00000208794	=	AP003550.2
ENSG00000208776	=	AP003550.2
ENSG00000208786	=	AP003550.2
ENSG00000202070	=	AP003555.2
ENSG00000171084	=	AP003716.4
ENSG00000206587	=	AP003716.4
ENSG00000204552	=	AP003717.3
ENSG00000207153	=	AP003721.3
ENSG00000210902	=	AP003730.3
ENSG00000216073	=	AP003730.3
ENSG00000212416	=	AP003732.4
ENSG00000181908	=	AP003774.4
ENSG00000204989	=	AP003778.3
ENSG00000209815	=	AP003778.3
ENSG00000176205	=	AP003778.3
ENSG00000198261	=	AP003778.3
ENSG00000210016	=	AP003780.3
ENSG00000202089	=	AP003780.3
ENSG00000197188	=	AP003781.3
ENSG00000200411	=	AP003781.3
ENSG00000216049	=	AP003971.2
ENSG00000200168	=	AP003973.3
ENSG00000212291	=	AP004146.2
ENSG00000202001	=	AP004195.1
ENSG00000221565	=	AP004242.2
ENSG00000214782	=	AP004243.2
ENSG00000213602	=	AP004245.2
ENSG00000186508	=	AP004247.2
ENSG00000196779	=	AP004247.2
ENSG00000220743	=	AP004289.1
ENSG00000204108	=	AP004289.2
ENSG00000208921	=	AP004289.2
ENSG00000217401	=	AP004290.1
ENSG00000199709	=	AP004318.2
ENSG00000175730	=	AP004371.2
ENSG00000204449	=	AP004607.4
ENSG00000213283	=	AP004607.4
ENSG00000211279	=	AP004609.1
ENSG00000214244	=	AP004609.1
ENSG00000201535	=	AP004609.1
ENSG00000211276	=	AP004609.1
ENSG00000166013	=	AP004833.2
ENSG00000214256	=	AP005018.1
ENSG00000215216	=	AP005058.2
ENSG00000215214	=	AP005058.2
ENSG00000200875	=	AP005061.3
ENSG00000202224	=	AP005061.3
ENSG00000215401	=	AP005119.2
ENSG00000206323	=	AP005121.2
ENSG00000219055	=	AP005136.2
ENSG00000199272	=	AP005202.3
ENSG00000207278	=	AP005204.2
ENSG00000197664	=	AP005212.2
ENSG00000187589	=	AP005212.2
ENSG00000212067	=	AP005227.3
ENSG00000221088	=	AP005264.3
ENSG00000199702	=	AP005264.3
ENSG00000212626	=	AP005270.2
ENSG00000101608	=	AP005329.1
ENSG00000118680	=	AP005329.2
ENSG00000215368	=	AP005380.2
ENSG00000201038	=	AP005431.3
ENSG00000200642	=	AP005431.3
ENSG00000209641	=	AP005432.2
ENSG00000206432	=	AP005433.3
ENSG00000199315	=	AP005434.4
ENSG00000189253	=	AP005435.2
ENSG00000204455	=	AP005435.2
ENSG00000213284	=	AP005435.2
ENSG00000206690	=	AP005436.1
ENSG00000215527	=	AP005482.1
ENSG00000201466	=	AP005482.4
ENSG00000173827	=	AP005597.2
ENSG00000166007	=	AP005597.2
ENSG00000209171	=	AP005638.2
ENSG00000199701	=	AP005660.3
ENSG00000202356	=	AP005717.3
ENSG00000208631	=	AP005717.3
ENSG00000221607	=	AP005718.3
ENSG00000199856	=	AP005900.1
ENSG00000209714	=	AP005901.2
ENSG00000184624	=	AP005901.2
ENSG00000215512	=	AP005901.2
ENSG00000199514	=	AP006193.1
ENSG00000207113	=	AP006215.1
ENSG00000160584	=	AP006216.1
ENSG00000209662	=	AP006219.1
ENSG00000196573	=	AP006222.1
ENSG00000200715	=	AP006240.1
ENSG00000207512	=	AP006241.1
ENSG00000200898	=	AP006260.2
ENSG00000200132	=	AP006261.1
ENSG00000070047	=	AP006284.2
ENSG00000215211	=	AP006284.2
ENSG00000205866	=	AP006285.2
ENSG00000197001	=	AP006285.2
ENSG00000210095	=	AP006287.2
ENSG00000220919	=	AP006288.1
ENSG00000188070	=	AP006289.2
ENSG00000168005	=	AP006289.2
ENSG00000185251	=	AP006294.1
ENSG00000217448	=	AP006294.2
ENSG00000213765	=	AP006296.1
ENSG00000201965	=	AP006309.1
ENSG00000188439	=	AP006437.2
ENSG00000221543	=	AP006442.2
ENSG00000200645	=	AP006564.1
ENSG00000205034	=	AP006587.1
ENSG00000177236	=	AP006621.1
ENSG00000199785	=	AP006621.1
ENSG00000177769	=	AP006623.1
ENSG00000100280	=	AP1B1
ENSG00000166747	=	AP1G1
ENSG00000213983	=	AP1G2
ENSG00000006114	=	AP1GBP1
ENSG00000072958	=	AP1M1
ENSG00000129354	=	AP1M2
ENSG00000106367	=	AP1S1
ENSG00000182287	=	AP1S2
ENSG00000152056	=	AP1S3
ENSG00000196961	=	AP2A1
ENSG00000183020	=	AP2A2
ENSG00000006125	=	AP2B1
ENSG00000161203	=	AP2M1
ENSG00000042753	=	AP2S1
ENSG00000132842	=	AP3B1
ENSG00000103723	=	AP3B2
ENSG00000065000	=	AP3D1
ENSG00000185009	=	AP3M1
ENSG00000070718	=	AP3M2
ENSG00000177879	=	AP3S1
ENSG00000157823	=	AP3S2
ENSG00000134262	=	AP4B1
ENSG00000081014	=	AP4E1
ENSG00000133612	=	AP4M1
ENSG00000100478	=	AP4S1
ENSG00000120868	=	APAF1
ENSG00000107282	=	APBA1
ENSG00000034053	=	APBA2
ENSG00000125967	=	APBA2BP
ENSG00000011132	=	APBA3
ENSG00000166313	=	APBB1
ENSG00000077420	=	APBB1IP
ENSG00000163697	=	APBB2
ENSG00000113108	=	APBB3
ENSG00000134982	=	APC
ENSG00000115266	=	APC2
ENSG00000154856	=	APCDD1
ENSG00000198768	=	APCDD1L
ENSG00000132703	=	APCS
ENSG00000164062	=	APEH
ENSG00000100823	=	APEX1
ENSG00000169188	=	APEX2
ENSG00000117362	=	APH1A
ENSG00000138613	=	APH1B
ENSG00000166181	=	API5
ENSG00000149089	=	APIP
ENSG00000171388	=	APLN
ENSG00000134817	=	APLNR
ENSG00000105290	=	APLP1
ENSG00000084234	=	APLP2
ENSG00000118137	=	APOA1
ENSG00000163382	=	APOA1BP
ENSG00000158874	=	APOA2
ENSG00000110244	=	APOA4
ENSG00000110243	=	APOA5
ENSG00000084674	=	APOB
ENSG00000111701	=	APOBEC1
ENSG00000124701	=	APOBEC2
ENSG00000128383	=	APOBEC3A
ENSG00000179750	=	APOBEC3B
ENSG00000198904	=	APOBEC3D
ENSG00000128394	=	APOBEC3G
ENSG00000100298	=	APOBEC3H
[truncated: 584,486 more chars]
