# Supplementary material for: Building and analyzing protein interactome networks by cross-species comparisons
Source: BMC Syst Biol. 2010 Mar 30;4:36. doi: 10.1186/1752-0509-4-36 (PMC2859380; doi:10.1186/1752-0509-4-36)
Supplement: Additional file 6 — Zip Hsap. A zipped folder containing files formatted for use in Cytoscape listed in Supplemental Table 3. These files are for Homo sapiens proteins. [file 1752-0509-4-36-S6.ZIP › hsap/hsap_InteroScores.eda]

hsap_InteroScores.eda		
ENSG00000000003 (known) ENSG00000080345	=	1
ENSG00000000003 (known) ENSG00000170004	=	1
ENSG00000000419 (known) ENSG00000104221	=	1
ENSG00000000419 (known) ENSG00000166333	=	1
ENSG00000000419 (known) ENSG00000136997	=	1
ENSG00000000419 (known) ENSG00000179222	=	1
ENSG00000000419 (known) ENSG00000144021	=	1
ENSG00000000419 (known) ENSG00000102804	=	1
ENSG00000000419 (known) ENSG00000157873	=	1
ENSG00000000419 (known) ENSG00000184489	=	1
ENSG00000000419 (known) ENSG00000174307	=	1
ENSG00000000419 (known) ENSG00000109906	=	1
ENSG00000000419 (predicted) ENSG00000167552	=	1
ENSG00000000419 (predicted) ENSG00000196230	=	1
ENSG00000000419 (predicted) ENSG00000075886	=	1
ENSG00000000419 (predicted) ENSG00000176014	=	1
ENSG00000000419 (predicted) ENSG00000174444	=	1
ENSG00000000419 (predicted) ENSG00000167553	=	1
ENSG00000000419 (predicted) ENSG00000116039	=	1
ENSG00000000419 (predicted) ENSG00000044574	=	1
ENSG00000000419 (predicted) ENSG00000115339	=	1
ENSG00000000419 (predicted) ENSG00000183785	=	1
ENSG00000000419 (predicted) ENSG00000183207	=	1
ENSG00000000419 (predicted) ENSG00000126803	=	0.97
ENSG00000000419 (predicted) ENSG00000163526	=	1
ENSG00000000419 (predicted) ENSG00000173876	=	1
ENSG00000000419 (predicted) ENSG00000161149	=	1
ENSG00000000419 (predicted) ENSG00000137267	=	1
ENSG00000000419 (predicted) ENSG00000137285	=	1
ENSG00000000419 (predicted) ENSG00000198211	=	1
ENSG00000000419 (predicted) ENSG00000139629	=	1
ENSG00000000419 (predicted) ENSG00000147416	=	1
ENSG00000000419 (predicted) ENSG00000187522	=	0.97
ENSG00000000419 (predicted) ENSG00000109971	=	1
ENSG00000000419 (predicted) ENSG00000204103	=	1
ENSG00000000419 (predicted) ENSG00000079335	=	1
ENSG00000000419 (predicted) ENSG00000101199	=	1
ENSG00000000419 (predicted) ENSG00000155304	=	1
ENSG00000000419 (predicted) ENSG00000127589	=	1
ENSG00000000419 (predicted) ENSG00000204389	=	0.99
ENSG00000000419 (predicted) ENSG00000173213	=	1
ENSG00000000419 (predicted) ENSG00000081377	=	1
ENSG00000000419 (predicted) ENSG00000198033	=	1
ENSG00000000419 (predicted) ENSG00000127824	=	1
ENSG00000000419 (predicted) ENSG00000214391	=	1
ENSG00000000419 (predicted) ENSG00000104833	=	1
ENSG00000000419 (predicted) ENSG00000204388	=	0.99
ENSG00000000419 (predicted) ENSG00000163528	=	1
ENSG00000000419 (predicted) ENSG00000178462	=	1
ENSG00000000419 (predicted) ENSG00000159247	=	1
ENSG00000000419 (predicted) ENSG00000214144	=	1
ENSG00000000419 (predicted) ENSG00000188229	=	1
ENSG00000000419 (predicted) ENSG00000178573	=	1
ENSG00000000419 (predicted) ENSG00000110768	=	1
ENSG00000000419 (predicted) ENSG00000129535	=	1
ENSG00000000419 (predicted) ENSG00000204390	=	0.99
ENSG00000000419 (predicted) ENSG00000119514	=	1
ENSG00000000419 (predicted) ENSG00000152086	=	1
ENSG00000000419 (predicted) ENSG00000123416	=	1
ENSG00000000419 (predicted) ENSG00000215845	=	0.79
ENSG00000000419 (predicted) ENSG00000182759	=	1
ENSG00000000419 (predicted) ENSG00000166913	=	1
ENSG00000000419 (predicted) ENSG00000100206	=	1
ENSG00000000419 (predicted) ENSG00000173110	=	0.97
ENSG00000000419 (predicted) ENSG00000101162	=	1
ENSG00000000457 (known) ENSG00000026508	=	1
ENSG00000000457 (known) ENSG00000092820	=	1
ENSG00000000457 (predicted) ENSG00000145414	=	1
ENSG00000000938 (known) ENSG00000011422	=	1
ENSG00000000938 (known) ENSG00000080824	=	1
ENSG00000000938 (predicted) ENSG00000131042	=	1
ENSG00000000938 (predicted) ENSG00000115904	=	1
ENSG00000000938 (predicted) ENSG00000104972	=	1
ENSG00000000938 (predicted) ENSG00000114353	=	1
ENSG00000000938 (predicted) ENSG00000104974	=	1
ENSG00000000938 (predicted) ENSG00000105609	=	1
ENSG00000000938 (predicted) ENSG00000204577	=	0.92
ENSG00000000938 (predicted) ENSG00000170858	=	0.94
ENSG00000000938 (predicted) ENSG00000100092	=	1
ENSG00000000938 (predicted) ENSG00000186152	=	1
ENSG00000000938 (predicted) ENSG00000170866	=	1
ENSG00000000938 (predicted) ENSG00000187095	=	1
ENSG00000000971 (known) ENSG00000163631	=	1
ENSG00000001084 (predicted) ENSG00000214391	=	1
ENSG00000001084 (predicted) ENSG00000184254	=	0.96
ENSG00000001084 (predicted) ENSG00000106348	=	1.96
ENSG00000001084 (predicted) ENSG00000132341	=	1
ENSG00000001084 (predicted) ENSG00000178035	=	1.98
ENSG00000001084 (predicted) ENSG00000111275	=	0.94
ENSG00000001084 (predicted) ENSG00000127824	=	1
ENSG00000001084 (predicted) ENSG00000111058	=	0.94
ENSG00000001084 (predicted) ENSG00000131459	=	1
ENSG00000001084 (predicted) ENSG00000154930	=	1
ENSG00000001084 (predicted) ENSG00000198033	=	1
ENSG00000001084 (predicted) ENSG00000144591	=	1
ENSG00000001084 (predicted) ENSG00000167552	=	1
ENSG00000001084 (predicted) ENSG00000143627	=	0.98
ENSG00000001084 (predicted) ENSG00000144134	=	0.96
ENSG00000001084 (predicted) ENSG00000198380	=	1
ENSG00000001084 (predicted) ENSG00000173540	=	1
ENSG00000001084 (predicted) ENSG00000165092	=	0.96
ENSG00000001084 (predicted) ENSG00000178462	=	1
ENSG00000001084 (predicted) ENSG00000075886	=	1
ENSG00000001084 (predicted) ENSG00000152086	=	1
ENSG00000001084 (predicted) ENSG00000147416	=	1
ENSG00000001084 (predicted) ENSG00000067225	=	1
ENSG00000001084 (predicted) ENSG00000131069	=	1
ENSG00000001084 (predicted) ENSG00000163526	=	1
ENSG00000001084 (predicted) ENSG00000137124	=	0.94
ENSG00000001084 (predicted) ENSG00000183785	=	1
ENSG00000001084 (predicted) ENSG00000079974	=	0.96
ENSG00000001084 (predicted) ENSG00000167553	=	1
ENSG00000001084 (predicted) ENSG00000128918	=	0.92
ENSG00000001084 (predicted) ENSG00000161149	=	1
ENSG00000001084 (predicted) ENSG00000123416	=	1
ENSG00000001084 (predicted) ENSG00000023909	=	1
ENSG00000001084 (predicted) ENSG00000116039	=	1
ENSG00000001167 (known) ENSG00000136450	=	1
ENSG00000001167 (known) ENSG00000114166	=	1
ENSG00000001167 (known) ENSG00000185591	=	1
ENSG00000001167 (known) ENSG00000143190	=	1
ENSG00000001167 (known) ENSG00000012048	=	1
ENSG00000001167 (known) ENSG00000120837	=	2
ENSG00000001167 (known) ENSG00000141510	=	1
ENSG00000001167 (known) ENSG00000066136	=	3
ENSG00000001167 (known) ENSG00000062725	=	1
ENSG00000001167 (predicted) ENSG00000169340	=	1
ENSG00000001167 (predicted) ENSG00000107758	=	1.96
ENSG00000001167 (predicted) ENSG00000168710	=	1
ENSG00000001167 (predicted) ENSG00000137955	=	1
ENSG00000001167 (predicted) ENSG00000213453	=	0.97
ENSG00000001167 (predicted) ENSG00000121905	=	1
ENSG00000001167 (predicted) ENSG00000151729	=	0.96
ENSG00000001167 (predicted) ENSG00000168264	=	1
ENSG00000001167 (predicted) ENSG00000173110	=	0.97
ENSG00000001167 (predicted) ENSG00000126005	=	1
ENSG00000001167 (predicted) ENSG00000170604	=	1
ENSG00000001167 (predicted) ENSG00000167098	=	1
ENSG00000001167 (predicted) ENSG00000102882	=	1
ENSG00000001167 (predicted) ENSG00000219507	=	0.86
ENSG00000001167 (predicted) ENSG00000115756	=	1
ENSG00000001167 (predicted) ENSG00000124164	=	1
ENSG00000001167 (predicted) ENSG00000187522	=	1
ENSG00000001167 (predicted) ENSG00000138814	=	1.92
ENSG00000001167 (predicted) ENSG00000116983	=	1
ENSG00000001167 (predicted) ENSG00000101444	=	1
ENSG00000001167 (predicted) ENSG00000104490	=	1
ENSG00000001167 (predicted) ENSG00000164828	=	1
ENSG00000001167 (predicted) ENSG00000167996	=	0.91
ENSG00000001167 (predicted) ENSG00000185624	=	1
ENSG00000001167 (predicted) ENSG00000204389	=	1
ENSG00000001167 (predicted) ENSG00000163032	=	1
ENSG00000001167 (predicted) ENSG00000135930	=	1
ENSG00000001167 (predicted) ENSG00000205339	=	1
ENSG00000001167 (predicted) ENSG00000158467	=	1
ENSG00000001167 (predicted) ENSG00000100242	=	1
ENSG00000001167 (predicted) ENSG00000181867	=	0.88
ENSG00000001167 (predicted) ENSG00000109047	=	1
ENSG00000001167 (predicted) ENSG00000219186	=	0.85
ENSG00000001167 (predicted) ENSG00000105063	=	1
ENSG00000001167 (predicted) ENSG00000138777	=	1
ENSG00000001167 (predicted) ENSG00000219039	=	1
ENSG00000001167 (predicted) ENSG00000120049	=	1
ENSG00000001167 (predicted) ENSG00000175766	=	1
ENSG00000001167 (predicted) ENSG00000137040	=	1
ENSG00000001167 (predicted) ENSG00000164744	=	1
ENSG00000001167 (predicted) ENSG00000138442	=	1
ENSG00000001167 (predicted) ENSG00000169100	=	1
ENSG00000001167 (predicted) ENSG00000204390	=	1
ENSG00000001167 (predicted) ENSG00000065150	=	1
ENSG00000001167 (predicted) ENSG00000114735	=	1
ENSG00000001167 (predicted) ENSG00000005022	=	1
ENSG00000001167 (predicted) ENSG00000214380	=	1
ENSG00000001167 (predicted) ENSG00000109971	=	1
ENSG00000001167 (predicted) ENSG00000164346	=	1
ENSG00000001167 (predicted) ENSG00000204388	=	1
ENSG00000001167 (predicted) ENSG00000182132	=	1
ENSG00000001167 (predicted) ENSG00000151247	=	1
ENSG00000001167 (predicted) ENSG00000101558	=	1
ENSG00000001167 (predicted) ENSG00000185615	=	1
ENSG00000001167 (predicted) ENSG00000075415	=	1
ENSG00000001167 (predicted) ENSG00000165629	=	1
ENSG00000001167 (predicted) ENSG00000214144	=	0.98
ENSG00000001167 (predicted) ENSG00000151475	=	0.96
ENSG00000001167 (predicted) ENSG00000061656	=	1
ENSG00000001167 (predicted) ENSG00000185774	=	1
ENSG00000001167 (predicted) ENSG00000132446	=	0.87
ENSG00000001167 (predicted) ENSG00000100387	=	1
ENSG00000001167 (predicted) ENSG00000133704	=	1
ENSG00000001167 (predicted) ENSG00000119669	=	1
ENSG00000001167 (predicted) ENSG00000110075	=	1
ENSG00000001167 (predicted) ENSG00000087086	=	0.9
ENSG00000001167 (predicted) ENSG00000105568	=	1
ENSG00000001167 (predicted) ENSG00000131979	=	1
ENSG00000001167 (predicted) ENSG00000132382	=	1
ENSG00000001167 (predicted) ENSG00000100239	=	1
ENSG00000001167 (predicted) ENSG00000114745	=	1
ENSG00000001167 (predicted) ENSG00000107130	=	1
ENSG00000001167 (predicted) ENSG00000115041	=	1
ENSG00000001167 (predicted) ENSG00000160200	=	1
ENSG00000001167 (predicted) ENSG00000137713	=	1
ENSG00000001167 (predicted) ENSG00000115806	=	1
ENSG00000001167 (predicted) ENSG00000180817	=	1
ENSG00000001167 (predicted) ENSG00000100030	=	1
ENSG00000001167 (predicted) ENSG00000048545	=	1
ENSG00000001167 (predicted) ENSG00000126803	=	0.97
ENSG00000001167 (predicted) ENSG00000112599	=	1
ENSG00000001167 (predicted) ENSG00000183684	=	1
ENSG00000001167 (predicted) ENSG00000102172	=	1
ENSG00000001167 (predicted) ENSG00000001167	=	1
ENSG00000001167 (predicted) ENSG00000116649	=	1
ENSG00000001167 (predicted) ENSG00000138472	=	1
ENSG00000001167 (predicted) ENSG00000120910	=	1.96
ENSG00000001497 (known) ENSG00000039650	=	1
ENSG00000001497 (known) ENSG00000102804	=	1
ENSG00000001617 (known) ENSG00000130985	=	1
ENSG00000001617 (known) ENSG00000168917	=	1
ENSG00000001617 (known) ENSG00000129214	=	1
ENSG00000001617 (known) ENSG00000118257	=	1
ENSG00000001617 (predicted) ENSG00000115073	=	1
ENSG00000001617 (predicted) ENSG00000138107	=	1
ENSG00000001617 (predicted) ENSG00000126254	=	1
ENSG00000001617 (predicted) ENSG00000137270	=	1
ENSG00000001617 (predicted) ENSG00000109670	=	1
ENSG00000001617 (predicted) ENSG00000090061	=	1
ENSG00000001617 (predicted) ENSG00000124827	=	1
ENSG00000001617 (predicted) ENSG00000169126	=	1
ENSG00000001626 (known) ENSG00000109501	=	1
ENSG00000001626 (known) ENSG00000106211	=	1
ENSG00000001626 (known) ENSG00000153071	=	1
ENSG00000001626 (known) ENSG00000148943	=	1
ENSG00000001626 (known) ENSG00000047932	=	1
ENSG00000001626 (known) ENSG00000132612	=	1
ENSG00000001626 (known) ENSG00000156709	=	1
ENSG00000001626 (known) ENSG00000058262	=	1
ENSG00000001626 (known) ENSG00000143575	=	1
ENSG00000001626 (known) ENSG00000121031	=	1
ENSG00000001626 (known) ENSG00000114520	=	1
ENSG00000001626 (known) ENSG00000102119	=	1
ENSG00000001626 (known) ENSG00000136986	=	1
ENSG00000001626 (known) ENSG00000138594	=	1
ENSG00000001626 (known) ENSG00000109046	=	1
ENSG00000001626 (known) ENSG00000143556	=	1
ENSG00000001626 (known) ENSG00000126247	=	1
ENSG00000001626 (known) ENSG00000064547	=	1
ENSG00000001626 (known) ENSG00000096384	=	1
ENSG00000001626 (known) ENSG00000154582	=	1
ENSG00000001626 (known) ENSG00000156299	=	1
ENSG00000001626 (known) ENSG00000049449	=	1
ENSG00000001626 (known) ENSG00000105289	=	1
ENSG00000001626 (known) ENSG00000030582	=	1
ENSG00000001626 (known) ENSG00000105568	=	1
ENSG00000001626 (known) ENSG00000093167	=	1
ENSG00000001626 (known) ENSG00000165280	=	1
ENSG00000001626 (known) ENSG00000113282	=	1
ENSG00000001626 (known) ENSG00000170876	=	1
ENSG00000001626 (known) ENSG00000106089	=	1
ENSG00000001626 (known) ENSG00000069345	=	1
ENSG00000001626 (known) ENSG00000137642	=	1
ENSG00000001626 (known) ENSG00000155897	=	1
ENSG00000001626 (known) ENSG00000100911	=	1
ENSG00000001626 (known) ENSG00000100591	=	1
ENSG00000001626 (known) ENSG00000180353	=	1
ENSG00000001626 (known) ENSG00000090054	=	1
ENSG00000001626 (known) ENSG00000204387	=	1
ENSG00000001626 (known) ENSG00000143549	=	1
ENSG00000001626 (known) ENSG00000130193	=	1
ENSG00000001626 (known) ENSG00000160213	=	1
ENSG00000001626 (known) ENSG00000050405	=	1
ENSG00000001626 (known) ENSG00000169306	=	1
ENSG00000001626 (known) ENSG00000044574	=	1
ENSG00000001626 (known) ENSG00000205339	=	1
ENSG00000001626 (known) ENSG00000174371	=	1
ENSG00000001626 (known) ENSG00000126803	=	1
ENSG00000001626 (known) ENSG00000166930	=	1
ENSG00000001626 (known) ENSG00000160789	=	1
ENSG00000001626 (known) ENSG00000085063	=	1
ENSG00000001626 (known) ENSG00000114354	=	1
ENSG00000001626 (known) ENSG00000039068	=	1
ENSG00000001626 (known) ENSG00000198478	=	1
ENSG00000001626 (known) ENSG00000132002	=	1
ENSG00000001626 (known) ENSG00000163785	=	1
ENSG00000001626 (known) ENSG00000130340	=	1
ENSG00000001626 (known) ENSG00000137767	=	1
ENSG00000001626 (known) ENSG00000129219	=	1
ENSG00000001626 (known) ENSG00000101152	=	1
ENSG00000001626 (known) ENSG00000197746	=	1
ENSG00000001626 (known) ENSG00000163220	=	1
ENSG00000001626 (known) ENSG00000186716	=	1
ENSG00000001626 (known) ENSG00000001626	=	2
ENSG00000001626 (known) ENSG00000083857	=	1
ENSG00000001626 (known) ENSG00000198788	=	1
ENSG00000001626 (known) ENSG00000175166	=	1
ENSG00000001626 (known) ENSG00000197321	=	1
ENSG00000001626 (known) ENSG00000086061	=	1
ENSG00000001626 (known) ENSG00000153827	=	1
ENSG00000001626 (known) ENSG00000131981	=	1
ENSG00000001626 (known) ENSG00000114062	=	1
ENSG00000001626 (known) ENSG00000122705	=	1
ENSG00000001626 (known) ENSG00000197785	=	1
ENSG00000001626 (known) ENSG00000143850	=	1
ENSG00000001626 (known) ENSG00000114302	=	1
ENSG00000001626 (known) ENSG00000119888	=	1
ENSG00000001626 (known) ENSG00000088256	=	1
ENSG00000001626 (known) ENSG00000144381	=	1
ENSG00000001626 (known) ENSG00000143702	=	1
ENSG00000001626 (known) ENSG00000103363	=	1
ENSG00000001626 (known) ENSG00000158874	=	1
ENSG00000001626 (known) ENSG00000185825	=	1
ENSG00000001626 (known) ENSG00000065054	=	1
ENSG00000001626 (known) ENSG00000132589	=	1
ENSG00000001626 (known) ENSG00000204628	=	1
ENSG00000001626 (known) ENSG00000065665	=	1
ENSG00000001626 (known) ENSG00000117906	=	1
ENSG00000001626 (known) ENSG00000082898	=	1
ENSG00000001626 (known) ENSG00000174827	=	1
ENSG00000001626 (known) ENSG00000074370	=	1
ENSG00000001626 (known) ENSG00000174437	=	1
ENSG00000001626 (known) ENSG00000113013	=	1
ENSG00000001626 (known) ENSG00000135597	=	1
ENSG00000001626 (known) ENSG00000114353	=	1
ENSG00000001626 (known) ENSG00000124207	=	1
ENSG00000001626 (known) ENSG00000171747	=	1
ENSG00000001626 (known) ENSG00000048828	=	1
ENSG00000001626 (known) ENSG00000198626	=	1
ENSG00000001626 (known) ENSG00000129083	=	1
ENSG00000001626 (known) ENSG00000104067	=	1
ENSG00000001626 (known) ENSG00000127022	=	1
ENSG00000001626 (known) ENSG00000107819	=	1
ENSG00000001626 (known) ENSG00000063438	=	1
ENSG00000001626 (known) ENSG00000108424	=	1
ENSG00000001626 (known) ENSG00000168488	=	1
ENSG00000001626 (known) ENSG00000070371	=	1
ENSG00000001626 (known) ENSG00000204390	=	1
ENSG00000001626 (known) ENSG00000109062	=	1
ENSG00000001626 (known) ENSG00000151491	=	1
ENSG00000001626 (known) ENSG00000136153	=	1
ENSG00000001626 (known) ENSG00000120265	=	1
ENSG00000001626 (known) ENSG00000135387	=	1
ENSG00000001626 (known) ENSG00000115616	=	1
ENSG00000001626 (known) ENSG00000196236	=	1
ENSG00000001626 (known) ENSG00000100280	=	1
ENSG00000001626 (known) ENSG00000173702	=	1
ENSG00000001626 (known) ENSG00000128595	=	1
ENSG00000001629 (predicted) ENSG00000089234	=	1
ENSG00000001629 (predicted) ENSG00000008869	=	1
ENSG00000001629 (predicted) ENSG00000129493	=	1
ENSG00000001629 (predicted) ENSG00000179041	=	1
ENSG00000001631 (known) ENSG00000114209	=	1
ENSG00000001631 (known) ENSG00000136280	=	1
ENSG00000001631 (known) ENSG00000119185	=	1
ENSG00000002016 (known) ENSG00000163161	=	1
ENSG00000002016 (known) ENSG00000002016	=	2
ENSG00000002016 (known) ENSG00000132383	=	2
ENSG00000002016 (known) ENSG00000106399	=	1
ENSG00000002016 (known) ENSG00000117748	=	2
ENSG00000002016 (known) ENSG00000165392	=	1
ENSG00000002016 (known) ENSG00000104884	=	1
ENSG00000002016 (known) ENSG00000103275	=	1
ENSG00000002016 (known) ENSG00000051180	=	2
ENSG00000002016 (predicted) ENSG00000147416	=	1
ENSG00000002016 (predicted) ENSG00000131401	=	1
ENSG00000002016 (predicted) ENSG00000172647	=	1
ENSG00000002016 (predicted) ENSG00000144591	=	1
ENSG00000002016 (predicted) ENSG00000175054	=	1
ENSG00000002016 (predicted) ENSG00000080824	=	1
ENSG00000002016 (predicted) ENSG00000205141	=	1
ENSG00000002016 (predicted) ENSG00000181359	=	0.98
ENSG00000002016 (predicted) ENSG00000198890	=	1
ENSG00000002016 (predicted) ENSG00000196188	=	1
ENSG00000002016 (predicted) ENSG00000165092	=	1
ENSG00000002016 (predicted) ENSG00000203914	=	1
ENSG00000002016 (predicted) ENSG00000205955	=	1
ENSG00000002016 (predicted) ENSG00000111218	=	1
ENSG00000002016 (predicted) ENSG00000143839	=	1
ENSG00000002016 (predicted) ENSG00000126457	=	1
ENSG00000002016 (predicted) ENSG00000096088	=	1
ENSG00000002016 (predicted) ENSG00000117984	=	1
ENSG00000002016 (predicted) ENSG00000155304	=	1
ENSG00000002016 (predicted) ENSG00000096384	=	0.98
ENSG00000002016 (predicted) ENSG00000160310	=	1
ENSG00000002016 (predicted) ENSG00000205100	=	0.98
ENSG00000002016 (predicted) ENSG00000204086	=	1
ENSG00000002016 (predicted) ENSG00000116062	=	1
ENSG00000002016 (predicted) ENSG00000184254	=	0.94
ENSG00000002016 (predicted) ENSG00000116039	=	1
ENSG00000002016 (predicted) ENSG00000142453	=	1
ENSG00000002016 (predicted) ENSG00000185238	=	1
ENSG00000002016 (predicted) ENSG00000128918	=	0.96
ENSG00000002016 (predicted) ENSG00000137124	=	0.92
ENSG00000002016 (predicted) ENSG00000131400	=	1
ENSG00000002016 (predicted) ENSG00000087111	=	1
ENSG00000002016 (predicted) ENSG00000205527	=	0.98
ENSG00000002016 (predicted) ENSG00000183199	=	0.98
ENSG00000002016 (predicted) ENSG00000173540	=	1
ENSG00000002016 (predicted) ENSG00000180860	=	1
ENSG00000002016 (predicted) ENSG00000166598	=	1
ENSG00000002016 (predicted) ENSG00000204973	=	1
ENSG00000002016 (predicted) ENSG00000111275	=	0.94
ENSG00000002016 (predicted) ENSG00000205940	=	1
ENSG00000002330 (known) ENSG00000128245	=	1
ENSG00000002330 (known) ENSG00000104765	=	1
ENSG00000002330 (known) ENSG00000175793	=	1
ENSG00000002330 (known) ENSG00000171552	=	2
ENSG00000002330 (known) ENSG00000139644	=	1
ENSG00000002330 (known) ENSG00000129473	=	1
ENSG00000002330 (known) ENSG00000182944	=	1
ENSG00000002330 (known) ENSG00000171791	=	2
ENSG00000002330 (known) ENSG00000140379	=	1
ENSG00000002330 (known) ENSG00000172531	=	1
ENSG00000002330 (predicted) ENSG00000204388	=	0.98
ENSG00000002330 (predicted) ENSG00000204389	=	0.98
ENSG00000002330 (predicted) ENSG00000176884	=	1
ENSG00000002330 (predicted) ENSG00000142208	=	1
ENSG00000002330 (predicted) ENSG00000134308	=	1
ENSG00000002330 (predicted) ENSG00000150086	=	1
ENSG00000002549 (known) ENSG00000035403	=	1
ENSG00000002549 (predicted) ENSG00000170323	=	1
ENSG00000002549 (predicted) ENSG00000205186	=	1
ENSG00000002549 (predicted) ENSG00000164687	=	0.95
ENSG00000002549 (predicted) ENSG00000186193	=	1
ENSG00000002549 (predicted) ENSG00000217768	=	0.82
ENSG00000002549 (predicted) ENSG00000215440	=	1
ENSG00000002549 (predicted) ENSG00000002549	=	1
ENSG00000002549 (predicted) ENSG00000147588	=	1
ENSG00000002549 (predicted) ENSG00000214004	=	0.92
ENSG00000002549 (predicted) ENSG00000197416	=	1
ENSG00000002549 (predicted) ENSG00000164434	=	1
ENSG00000002549 (predicted) ENSG00000121769	=	1
ENSG00000002586 (known) ENSG00000186591	=	1
ENSG00000002586 (known) ENSG00000108424	=	1
ENSG00000002586 (known) ENSG00000071539	=	1
ENSG00000002586 (known) ENSG00000135018	=	1
ENSG00000002586 (known) ENSG00000167996	=	1
ENSG00000002586 (known) ENSG00000160803	=	1
ENSG00000002586 (known) ENSG00000182718	=	1
ENSG00000002586 (known) ENSG00000165689	=	1
ENSG00000002587 (predicted) ENSG00000002587	=	1
ENSG00000002745 (known) ENSG00000113916	=	1
ENSG00000002745 (predicted) ENSG00000161960	=	1
ENSG00000002745 (predicted) ENSG00000156976	=	1
ENSG00000002746 (known) ENSG00000187555	=	1
ENSG00000002746 (known) ENSG00000165702	=	1
ENSG00000002746 (predicted) ENSG00000184009	=	1
ENSG00000002746 (predicted) ENSG00000086758	=	1
ENSG00000002746 (predicted) ENSG00000141959	=	1
ENSG00000002746 (predicted) ENSG00000158201	=	0.96
ENSG00000002746 (predicted) ENSG00000169718	=	1
ENSG00000002746 (predicted) ENSG00000141101	=	1
ENSG00000002746 (predicted) ENSG00000105011	=	1
ENSG00000002746 (predicted) ENSG00000009335	=	1
ENSG00000002746 (predicted) ENSG00000108773	=	1
ENSG00000002746 (predicted) ENSG00000137076	=	1
ENSG00000002746 (predicted) ENSG00000100142	=	1
ENSG00000002746 (predicted) ENSG00000140986	=	1
ENSG00000002746 (predicted) ENSG00000100504	=	1
ENSG00000002746 (predicted) ENSG00000127946	=	1
ENSG00000002746 (predicted) ENSG00000142327	=	1
ENSG00000002746 (predicted) ENSG00000130787	=	1
ENSG00000002746 (predicted) ENSG00000178700	=	1
ENSG00000002746 (predicted) ENSG00000114062	=	1
ENSG00000002746 (predicted) ENSG00000164438	=	1
ENSG00000002746 (predicted) ENSG00000160193	=	1
ENSG00000002746 (predicted) ENSG00000171914	=	1
ENSG00000002746 (predicted) ENSG00000073169	=	1
ENSG00000002746 (predicted) ENSG00000035687	=	1
ENSG00000002746 (predicted) ENSG00000163931	=	1
ENSG00000002746 (predicted) ENSG00000148377	=	1
ENSG00000002746 (predicted) ENSG00000147010	=	0.81
ENSG00000002746 (predicted) ENSG00000002746	=	1
ENSG00000002746 (predicted) ENSG00000138411	=	1
ENSG00000002746 (predicted) ENSG00000198833	=	1
ENSG00000002746 (predicted) ENSG00000064666	=	1
ENSG00000002746 (predicted) ENSG00000131791	=	1
ENSG00000002746 (predicted) ENSG00000138413	=	0.92
ENSG00000002746 (predicted) ENSG00000175886	=	1.98
ENSG00000002746 (predicted) ENSG00000116337	=	1
ENSG00000002746 (predicted) ENSG00000160808	=	1
ENSG00000002746 (predicted) ENSG00000188985	=	1
ENSG00000002746 (predicted) ENSG00000126524	=	1
ENSG00000002746 (predicted) ENSG00000069869	=	1
ENSG00000002746 (predicted) ENSG00000176393	=	1
ENSG00000002746 (predicted) ENSG00000146701	=	0.8
ENSG00000002746 (predicted) ENSG00000142657	=	1
ENSG00000002746 (predicted) ENSG00000163882	=	1
ENSG00000002746 (predicted) ENSG00000118939	=	1
ENSG00000002746 (predicted) ENSG00000149591	=	1
ENSG00000002746 (predicted) ENSG00000100316	=	1
ENSG00000002746 (predicted) ENSG00000151148	=	1
ENSG00000002746 (predicted) ENSG00000111674	=	0.98
ENSG00000002746 (predicted) ENSG00000213246	=	1
ENSG00000002746 (predicted) ENSG00000049759	=	1
ENSG00000002746 (predicted) ENSG00000113194	=	1
ENSG00000002746 (predicted) ENSG00000107807	=	1
ENSG00000002746 (predicted) ENSG00000111144	=	1
ENSG00000002746 (predicted) ENSG00000178429	=	1
ENSG00000002746 (predicted) ENSG00000074416	=	1
ENSG00000002746 (predicted) ENSG00000155158	=	1
ENSG00000002746 (predicted) ENSG00000007350	=	1
ENSG00000002746 (predicted) ENSG00000126107	=	1
ENSG00000002746 (predicted) ENSG00000106266	=	1
ENSG00000002746 (predicted) ENSG00000111713	=	1
ENSG00000002746 (predicted) ENSG00000104808	=	1
ENSG00000002746 (predicted) ENSG00000163017	=	1
ENSG00000002746 (predicted) ENSG00000104812	=	0.98
ENSG00000002746 (predicted) ENSG00000067057	=	0.98
ENSG00000002746 (predicted) ENSG00000130176	=	1
ENSG00000002746 (predicted) ENSG00000159251	=	1
ENSG00000002746 (predicted) ENSG00000196511	=	1
ENSG00000002746 (predicted) ENSG00000100836	=	1
ENSG00000002746 (predicted) ENSG00000104164	=	1
ENSG00000002746 (predicted) ENSG00000180817	=	1
ENSG00000002746 (predicted) ENSG00000074800	=	0.98
ENSG00000002746 (predicted) ENSG00000092841	=	1
ENSG00000002746 (predicted) ENSG00000143632	=	1
ENSG00000002746 (predicted) ENSG00000215809	=	0.98
ENSG00000002746 (predicted) ENSG00000134759	=	1
ENSG00000002746 (predicted) ENSG00000185615	=	1
ENSG00000002746 (predicted) ENSG00000185624	=	1
ENSG00000002746 (predicted) ENSG00000067064	=	1
ENSG00000002746 (predicted) ENSG00000152556	=	1
ENSG00000002746 (predicted) ENSG00000169139	=	1
ENSG00000002746 (predicted) ENSG00000155660	=	1
ENSG00000002746 (predicted) ENSG00000181222	=	1
ENSG00000002746 (predicted) ENSG00000090861	=	1
ENSG00000002746 (predicted) ENSG00000138071	=	1
ENSG00000002746 (predicted) ENSG00000100266	=	1
ENSG00000002746 (predicted) ENSG00000129559	=	1
ENSG00000002746 (predicted) ENSG00000084623	=	1
ENSG00000002746 (predicted) ENSG00000138777	=	1
ENSG00000002746 (predicted) ENSG00000214555	=	1
ENSG00000002746 (predicted) ENSG00000085831	=	1
ENSG00000002746 (predicted) ENSG00000168003	=	1.92
ENSG00000002746 (predicted) ENSG00000111725	=	1
ENSG00000002746 (predicted) ENSG00000144834	=	1
ENSG00000002746 (predicted) ENSG00000023734	=	1
ENSG00000002746 (predicted) ENSG00000187239	=	1
ENSG00000002746 (predicted) ENSG00000100567	=	1
ENSG00000002746 (predicted) ENSG00000128311	=	1
ENSG00000002746 (predicted) ENSG00000099817	=	1
ENSG00000002746 (predicted) ENSG00000117360	=	1
ENSG00000002746 (predicted) ENSG00000143994	=	0.96
ENSG00000002746 (predicted) ENSG00000140526	=	0.95
ENSG00000002746 (predicted) ENSG00000168234	=	1
ENSG00000002746 (predicted) ENSG00000215896	=	0.86
ENSG00000002746 (predicted) ENSG00000103356	=	1
ENSG00000002746 (predicted) ENSG00000185100	=	1
ENSG00000002746 (predicted) ENSG00000182054	=	0.98
ENSG00000002746 (predicted) ENSG00000121691	=	1
ENSG00000002746 (predicted) ENSG00000116748	=	1
ENSG00000002746 (predicted) ENSG00000169067	=	1
ENSG00000002746 (predicted) ENSG00000126088	=	1
ENSG00000002746 (predicted) ENSG00000102978	=	1
ENSG00000002746 (predicted) ENSG00000147813	=	1
ENSG00000002746 (predicted) ENSG00000138385	=	1
ENSG00000002746 (predicted) ENSG00000198087	=	1
ENSG00000002746 (predicted) ENSG00000124507	=	1
ENSG00000002746 (predicted) ENSG00000108854	=	1
ENSG00000002746 (predicted) ENSG00000075624	=	1
ENSG00000002746 (predicted) ENSG00000100994	=	1
ENSG00000002746 (predicted) ENSG00000133805	=	1
ENSG00000002746 (predicted) ENSG00000138079	=	2
ENSG00000002746 (predicted) ENSG00000151229	=	0.83
ENSG00000002746 (predicted) ENSG00000137942	=	1
ENSG00000002746 (predicted) ENSG00000213985	=	1
ENSG00000002746 (predicted) ENSG00000124208	=	1
ENSG00000002746 (predicted) ENSG00000214192	=	1
ENSG00000002746 (predicted) ENSG00000004455	=	1
ENSG00000002746 (predicted) ENSG00000112659	=	1
ENSG00000002746 (predicted) ENSG00000114166	=	1
ENSG00000002746 (predicted) ENSG00000155313	=	1
ENSG00000002746 (predicted) ENSG00000197948	=	1
ENSG00000002746 (predicted) ENSG00000115297	=	1
ENSG00000002746 (predicted) ENSG00000179271	=	1
ENSG00000002746 (predicted) ENSG00000165912	=	1
ENSG00000002746 (predicted) ENSG00000198336	=	1
ENSG00000002746 (predicted) ENSG00000154277	=	1
ENSG00000002746 (predicted) ENSG00000145425	=	1
ENSG00000002746 (predicted) ENSG00000174720	=	1
ENSG00000002746 (predicted) ENSG00000196230	=	1
ENSG00000002746 (predicted) ENSG00000150991	=	1
ENSG00000002746 (predicted) ENSG00000108515	=	0.98
ENSG00000002746 (predicted) ENSG00000067334	=	1
ENSG00000002746 (predicted) ENSG00000111875	=	1
ENSG00000002746 (predicted) ENSG00000087008	=	1
ENSG00000002746 (predicted) ENSG00000110367	=	1
ENSG00000002746 (predicted) ENSG00000168827	=	1
ENSG00000002746 (predicted) ENSG00000198554	=	1
ENSG00000002746 (predicted) ENSG00000140632	=	1
ENSG00000002746 (predicted) ENSG00000138326	=	1
ENSG00000002746 (predicted) ENSG00000128309	=	1
ENSG00000002746 (predicted) ENSG00000117519	=	1
ENSG00000002746 (predicted) ENSG00000205022	=	1
ENSG00000002746 (predicted) ENSG00000166173	=	1
ENSG00000002746 (predicted) ENSG00000198742	=	1
ENSG00000002746 (predicted) ENSG00000129007	=	1
ENSG00000002746 (predicted) ENSG00000198373	=	1
ENSG00000002746 (predicted) ENSG00000162129	=	1
ENSG00000002746 (predicted) ENSG00000196465	=	1
ENSG00000002746 (predicted) ENSG00000188229	=	1
ENSG00000002746 (predicted) ENSG00000169340	=	1
ENSG00000002746 (predicted) ENSG00000196850	=	0.8
ENSG00000002746 (predicted) ENSG00000108592	=	1
ENSG00000002746 (predicted) ENSG00000168530	=	1
ENSG00000002746 (predicted) ENSG00000148303	=	1.98
ENSG00000002746 (predicted) ENSG00000151005	=	1
ENSG00000002746 (predicted) ENSG00000177000	=	0.89
ENSG00000002746 (predicted) ENSG00000160087	=	1
ENSG00000002746 (predicted) ENSG00000068976	=	1
ENSG00000002746 (predicted) ENSG00000104833	=	1
ENSG00000002746 (predicted) ENSG00000107796	=	1
ENSG00000002746 (predicted) ENSG00000071127	=	1
ENSG00000002746 (predicted) ENSG00000124608	=	1
ENSG00000002746 (predicted) ENSG00000185104	=	1
ENSG00000002746 (predicted) ENSG00000044090	=	1
ENSG00000002746 (predicted) ENSG00000168129	=	1
ENSG00000002746 (predicted) ENSG00000078747	=	1
ENSG00000002746 (predicted) ENSG00000138363	=	1
ENSG00000002746 (predicted) ENSG00000137478	=	1
ENSG00000002746 (predicted) ENSG00000136628	=	1
ENSG00000002746 (predicted) ENSG00000115919	=	1
ENSG00000002746 (predicted) ENSG00000173599	=	1
ENSG00000002746 (predicted) ENSG00000125733	=	1
ENSG00000002746 (predicted) ENSG00000048028	=	1
ENSG00000002746 (predicted) ENSG00000184188	=	1
ENSG00000002746 (predicted) ENSG00000123124	=	1
ENSG00000002746 (predicted) ENSG00000158710	=	1
ENSG00000002746 (predicted) ENSG00000167004	=	1
ENSG00000002822 (known) ENSG00000114019	=	1
ENSG00000002822 (known) ENSG00000002822	=	1
ENSG00000002822 (known) ENSG00000185519	=	1
ENSG00000002822 (known) ENSG00000125952	=	1
ENSG00000002822 (known) ENSG00000086827	=	1
ENSG00000002822 (known) ENSG00000147140	=	1
ENSG00000002822 (known) ENSG00000120498	=	1
ENSG00000002822 (known) ENSG00000121058	=	1
ENSG00000002822 (known) ENSG00000137699	=	1
ENSG00000002822 (known) ENSG00000164109	=	1
ENSG00000002822 (known) ENSG00000137822	=	1
ENSG00000002822 (predicted) ENSG00000100056	=	1
ENSG00000002822 (predicted) ENSG00000178222	=	0.89
ENSG00000002822 (predicted) ENSG00000215277	=	1
ENSG00000002822 (predicted) ENSG00000158423	=	1
ENSG00000002822 (predicted) ENSG00000164022	=	1
ENSG00000002822 (predicted) ENSG00000155329	=	1
ENSG00000002822 (predicted) ENSG00000165527	=	1
ENSG00000002822 (predicted) ENSG00000128408	=	1
ENSG00000002834 (known) ENSG00000071539	=	1
ENSG00000002834 (known) ENSG00000188313	=	1
ENSG00000002834 (known) ENSG00000112559	=	1
ENSG00000002834 (known) ENSG00000183386	=	1
ENSG00000002834 (predicted) ENSG00000166913	=	1
ENSG00000002834 (predicted) ENSG00000165392	=	1
ENSG00000002919 (predicted) ENSG00000144036	=	1
ENSG00000002919 (predicted) ENSG00000005486	=	1
ENSG00000002919 (predicted) ENSG00000174851	=	1
ENSG00000002919 (predicted) ENSG00000138190	=	1
ENSG00000002919 (predicted) ENSG00000100109	=	1
ENSG00000002919 (predicted) ENSG00000119820	=	1
ENSG00000002919 (predicted) ENSG00000145817	=	1
ENSG00000002919 (predicted) ENSG00000167645	=	1
ENSG00000002919 (predicted) ENSG00000177752	=	1
ENSG00000003056 (known) ENSG00000105355	=	1
ENSG00000003147 (known) ENSG00000186660	=	1
ENSG00000003147 (known) ENSG00000131738	=	1
ENSG00000003147 (known) ENSG00000115661	=	1
ENSG00000003147 (predicted) ENSG00000182247	=	1
ENSG00000003147 (predicted) ENSG00000214896	=	1
ENSG00000003147 (predicted) ENSG00000183298	=	1
ENSG00000003147 (predicted) ENSG00000100151	=	1
ENSG00000003147 (predicted) ENSG00000214629	=	1
ENSG00000003147 (predicted) ENSG00000188856	=	1
ENSG00000003147 (predicted) ENSG00000170142	=	1
ENSG00000003147 (predicted) ENSG00000168028	=	1
ENSG00000003147 (predicted) ENSG00000170035	=	1
ENSG00000003147 (predicted) ENSG00000205246	=	1
ENSG00000003147 (predicted) ENSG00000205171	=	1
ENSG00000003393 (known) ENSG00000166913	=	1
ENSG00000003393 (predicted) ENSG00000087152	=	1
ENSG00000003393 (predicted) ENSG00000125454	=	1
ENSG00000003400 (known) ENSG00000168040	=	1
ENSG00000003400 (known) ENSG00000131080	=	1
ENSG00000003400 (known) ENSG00000003400	=	1
ENSG00000003400 (known) ENSG00000064012	=	1
ENSG00000003400 (known) ENSG00000026103	=	1
ENSG00000003400 (known) ENSG00000139687	=	1
ENSG00000003400 (known) ENSG00000117560	=	1
ENSG00000003400 (known) ENSG00000121858	=	1
ENSG00000003400 (known) ENSG00000003402	=	1
ENSG00000003400 (predicted) ENSG00000152520	=	1
ENSG00000003400 (predicted) ENSG00000177182	=	1
ENSG00000003400 (predicted) ENSG00000140522	=	1
ENSG00000003400 (predicted) ENSG00000146352	=	1
ENSG00000003400 (predicted) ENSG00000100003	=	1
ENSG00000003400 (predicted) ENSG00000106610	=	1
ENSG00000003400 (predicted) ENSG00000119688	=	1
ENSG00000003400 (predicted) ENSG00000066923	=	1
ENSG00000003400 (predicted) ENSG00000118007	=	1
ENSG00000003400 (predicted) ENSG00000088205	=	1
ENSG00000003400 (predicted) ENSG00000124120	=	1
ENSG00000003400 (predicted) ENSG00000160828	=	1
ENSG00000003400 (predicted) ENSG00000138018	=	1
ENSG00000003400 (predicted) ENSG00000100012	=	1
ENSG00000003400 (predicted) ENSG00000133488	=	1
ENSG00000003400 (predicted) ENSG00000170409	=	1
ENSG00000003400 (predicted) ENSG00000205583	=	1
ENSG00000003400 (predicted) ENSG00000174353	=	1
ENSG00000003400 (predicted) ENSG00000100029	=	1
ENSG00000003400 (predicted) ENSG00000159720	=	1
ENSG00000003400 (predicted) ENSG00000147614	=	1
ENSG00000003400 (predicted) ENSG00000214491	=	1
ENSG00000003400 (predicted) ENSG00000101972	=	1
ENSG00000003402 (known) ENSG00000135655	=	1
ENSG00000003402 (known) ENSG00000100242	=	1
ENSG00000003402 (known) ENSG00000168040	=	2
ENSG00000003402 (known) ENSG00000213741	=	1
ENSG00000003402 (known) ENSG00000075618	=	1
ENSG00000003402 (known) ENSG00000115524	=	1
ENSG00000003402 (known) ENSG00000175390	=	1
ENSG00000003402 (known) ENSG00000105202	=	1
ENSG00000003402 (known) ENSG00000104824	=	1
ENSG00000003402 (known) ENSG00000171552	=	1
ENSG00000003402 (known) ENSG00000105401	=	1
ENSG00000003402 (known) ENSG00000147443	=	1
ENSG00000003402 (known) ENSG00000099964	=	1
ENSG00000003402 (known) ENSG00000064012	=	1
ENSG00000003402 (known) ENSG00000178952	=	1
ENSG00000003402 (known) ENSG00000189091	=	1
ENSG00000003402 (known) ENSG00000164305	=	1
ENSG00000003402 (predicted) ENSG00000078747	=	1
ENSG00000003436 (known) ENSG00000010438	=	1
ENSG00000003509 (predicted) ENSG00000198758	=	0.95
ENSG00000003509 (predicted) ENSG00000177106	=	0.96
ENSG00000003509 (predicted) ENSG00000151491	=	0.96
ENSG00000003509 (predicted) ENSG00000131037	=	1
ENSG00000003756 (known) ENSG00000080345	=	1
ENSG00000003756 (predicted) ENSG00000107105	=	1
ENSG00000003756 (predicted) ENSG00000066044	=	1
ENSG00000003756 (predicted) ENSG00000179335	=	1
ENSG00000003756 (predicted) ENSG00000121957	=	1
ENSG00000003756 (predicted) ENSG00000212994	=	1
ENSG00000003756 (predicted) ENSG00000168374	=	1
ENSG00000003756 (predicted) ENSG00000177551	=	1
ENSG00000003756 (predicted) ENSG00000104969	=	1
ENSG00000003756 (predicted) ENSG00000173068	=	0.67
ENSG00000003756 (predicted) ENSG00000006744	=	1
ENSG00000003756 (predicted) ENSG00000212829	=	1
ENSG00000003756 (predicted) ENSG00000139239	=	1
ENSG00000003756 (predicted) ENSG00000087008	=	1
ENSG00000003756 (predicted) ENSG00000171786	=	1
ENSG00000003756 (predicted) ENSG00000197860	=	1
ENSG00000003756 (predicted) ENSG00000182551	=	1
ENSG00000003756 (predicted) ENSG00000161533	=	0.87
ENSG00000003756 (predicted) ENSG00000143761	=	1
ENSG00000003756 (predicted) ENSG00000188846	=	1
ENSG00000003756 (predicted) ENSG00000196361	=	0.98
ENSG00000003756 (predicted) ENSG00000136447	=	1
ENSG00000003756 (predicted) ENSG00000104872	=	1
ENSG00000003756 (predicted) ENSG00000070770	=	1
ENSG00000003756 (predicted) ENSG00000156876	=	1
ENSG00000003756 (predicted) ENSG00000140986	=	1
ENSG00000003756 (predicted) ENSG00000141642	=	1
ENSG00000003756 (predicted) ENSG00000169594	=	0.6
ENSG00000003756 (predicted) ENSG00000062725	=	1
ENSG00000003756 (predicted) ENSG00000100316	=	1
ENSG00000003756 (predicted) ENSG00000004059	=	1
ENSG00000003756 (predicted) ENSG00000196656	=	1
ENSG00000003756 (predicted) ENSG00000175390	=	1
ENSG00000003756 (predicted) ENSG00000105173	=	1
ENSG00000003756 (predicted) ENSG00000204650	=	1
ENSG00000003756 (predicted) ENSG00000160360	=	1
ENSG00000003756 (predicted) ENSG00000204652	=	1
ENSG00000003756 (predicted) ENSG00000138385	=	1
ENSG00000003756 (predicted) ENSG00000185883	=	1
ENSG00000003756 (predicted) ENSG00000005189	=	1
ENSG00000003756 (predicted) ENSG00000175826	=	1
ENSG00000003756 (predicted) ENSG00000135390	=	1
ENSG00000003756 (predicted) ENSG00000162374	=	1
ENSG00000003756 (predicted) ENSG00000197728	=	1
ENSG00000003756 (predicted) ENSG00000154518	=	1
ENSG00000003756 (predicted) ENSG00000111615	=	1
ENSG00000003756 (predicted) ENSG00000149273	=	1
ENSG00000003756 (predicted) ENSG00000175305	=	1
ENSG00000003756 (predicted) ENSG00000196933	=	1
ENSG00000003756 (predicted) ENSG00000101266	=	1
ENSG00000003756 (predicted) ENSG00000185829	=	1
ENSG00000003756 (predicted) ENSG00000143947	=	1
ENSG00000003756 (predicted) ENSG00000134287	=	1
ENSG00000003756 (predicted) ENSG00000159199	=	1
ENSG00000003987 (predicted) ENSG00000204389	=	1
ENSG00000003987 (predicted) ENSG00000214144	=	0.98
ENSG00000003987 (predicted) ENSG00000155304	=	1
ENSG00000003987 (predicted) ENSG00000204388	=	1
ENSG00000003987 (predicted) ENSG00000126803	=	0.97
ENSG00000003987 (predicted) ENSG00000187522	=	1
ENSG00000003987 (predicted) ENSG00000173110	=	0.97
ENSG00000003987 (predicted) ENSG00000109971	=	1
ENSG00000003987 (predicted) ENSG00000204390	=	1
ENSG00000003989 (predicted) ENSG00000183199	=	0.81
ENSG00000003989 (predicted) ENSG00000196312	=	0.93
ENSG00000003989 (predicted) ENSG00000090661	=	1.69
ENSG00000003989 (predicted) ENSG00000205100	=	0.81
ENSG00000003989 (predicted) ENSG00000134480	=	0.87
ENSG00000003989 (predicted) ENSG00000164976	=	0.93
ENSG00000003989 (predicted) ENSG00000172292	=	1.69
ENSG00000003989 (predicted) ENSG00000091513	=	0.87
ENSG00000003989 (predicted) ENSG00000052802	=	1.68
ENSG00000003989 (predicted) ENSG00000080189	=	0.87
ENSG00000003989 (predicted) ENSG00000017483	=	0.87
ENSG00000003989 (predicted) ENSG00000107341	=	0.81
ENSG00000003989 (predicted) ENSG00000205141	=	0.79
ENSG00000003989 (predicted) ENSG00000166598	=	0.81
ENSG00000003989 (predicted) ENSG00000215151	=	0.87
ENSG00000003989 (predicted) ENSG00000148248	=	3.6
ENSG00000003989 (predicted) ENSG00000084073	=	2.74
ENSG00000003989 (predicted) ENSG00000065308	=	1.62
ENSG00000003989 (predicted) ENSG00000100196	=	0.87
ENSG00000003989 (predicted) ENSG00000203914	=	0.81
ENSG00000003989 (predicted) ENSG00000119457	=	0.93
ENSG00000003989 (predicted) ENSG00000205940	=	0.81
ENSG00000003989 (predicted) ENSG00000127589	=	0.93
ENSG00000003989 (predicted) ENSG00000143418	=	1.69
ENSG00000003989 (predicted) ENSG00000101986	=	0.87
ENSG00000003989 (predicted) ENSG00000099960	=	3.91
ENSG00000003989 (predicted) ENSG00000144867	=	0.87
ENSG00000003989 (predicted) ENSG00000187522	=	1.75
ENSG00000003989 (predicted) ENSG00000113615	=	1
ENSG00000003989 (predicted) ENSG00000173876	=	0.93
ENSG00000003989 (predicted) ENSG00000111371	=	0.87
ENSG00000003989 (predicted) ENSG00000166595	=	0.93
ENSG00000003989 (predicted) ENSG00000139508	=	0.93
ENSG00000003989 (predicted) ENSG00000204389	=	1.78
ENSG00000003989 (predicted) ENSG00000126803	=	1.76
ENSG00000003989 (predicted) ENSG00000103160	=	7.09
ENSG00000003989 (predicted) ENSG00000173208	=	0.87
ENSG00000003989 (predicted) ENSG00000137285	=	0.93
ENSG00000003989 (predicted) ENSG00000135845	=	0.87
ENSG00000003989 (predicted) ENSG00000049319	=	0.93
ENSG00000003989 (predicted) ENSG00000089597	=	0.93
ENSG00000003989 (predicted) ENSG00000198211	=	0.93
ENSG00000003989 (predicted) ENSG00000173110	=	1.76
ENSG00000003989 (predicted) ENSG00000082898	=	0.93
ENSG00000003989 (predicted) ENSG00000075886	=	0.93
ENSG00000003989 (predicted) ENSG00000013293	=	3.75
ENSG00000003989 (predicted) ENSG00000196497	=	0.93
ENSG00000003989 (predicted) ENSG00000214391	=	0.93
ENSG00000003989 (predicted) ENSG00000101438	=	0.87
ENSG00000003989 (predicted) ENSG00000173213	=	0.93
ENSG00000003989 (predicted) ENSG00000166797	=	0.93
ENSG00000003989 (predicted) ENSG00000164181	=	10.01
ENSG00000003989 (predicted) ENSG00000197977	=	10.01
ENSG00000003989 (predicted) ENSG00000140403	=	0.93
ENSG00000003989 (predicted) ENSG00000167553	=	0.93
ENSG00000003989 (predicted) ENSG00000136240	=	0.87
ENSG00000003989 (predicted) ENSG00000176014	=	0.93
ENSG00000003989 (predicted) ENSG00000144591	=	0.93
ENSG00000003989 (predicted) ENSG00000072803	=	0.93
ENSG00000003989 (predicted) ENSG00000188338	=	0.82
ENSG00000003989 (predicted) ENSG00000151748	=	0.97
ENSG00000003989 (predicted) ENSG00000161149	=	0.93
ENSG00000003989 (predicted) ENSG00000204987	=	0.93
ENSG00000003989 (predicted) ENSG00000205527	=	0.81
ENSG00000003989 (predicted) ENSG00000145545	=	0.93
ENSG00000003989 (predicted) ENSG00000214144	=	1.8
ENSG00000003989 (predicted) ENSG00000171566	=	0.93
ENSG00000003989 (predicted) ENSG00000204388	=	1.78
ENSG00000003989 (predicted) ENSG00000166167	=	0.93
ENSG00000003989 (predicted) ENSG00000134294	=	0.87
ENSG00000003989 (predicted) ENSG00000171298	=	0.93
ENSG00000003989 (predicted) ENSG00000129128	=	0.87
ENSG00000003989 (predicted) ENSG00000215367	=	0.86
ENSG00000003989 (predicted) ENSG00000086061	=	0.93
ENSG00000003989 (predicted) ENSG00000165349	=	3.53
ENSG00000003989 (predicted) ENSG00000139974	=	0.69
ENSG00000003989 (predicted) ENSG00000213585	=	1.52
ENSG00000003989 (predicted) ENSG00000196230	=	0.93
ENSG00000003989 (predicted) ENSG00000167552	=	0.93
ENSG00000003989 (predicted) ENSG00000163528	=	0.81
ENSG00000003989 (predicted) ENSG00000163975	=	0.87
ENSG00000003989 (predicted) ENSG00000119915	=	9.71
ENSG00000003989 (predicted) ENSG00000188229	=	0.93
ENSG00000003989 (predicted) ENSG00000158604	=	0.86
ENSG00000003989 (predicted) ENSG00000198033	=	0.93
ENSG00000003989 (predicted) ENSG00000205955	=	0.79
ENSG00000003989 (predicted) ENSG00000152086	=	0.93
ENSG00000003989 (predicted) ENSG00000086598	=	1.86
ENSG00000003989 (predicted) ENSG00000159247	=	0.93
ENSG00000003989 (predicted) ENSG00000078668	=	1.3
ENSG00000003989 (predicted) ENSG00000148110	=	0.93
ENSG00000003989 (predicted) ENSG00000021826	=	0.93
ENSG00000003989 (predicted) ENSG00000101310	=	1
ENSG00000003989 (predicted) ENSG00000099797	=	0.93
ENSG00000003989 (predicted) ENSG00000165637	=	1.38
ENSG00000003989 (predicted) ENSG00000137267	=	0.93
ENSG00000003989 (predicted) ENSG00000105438	=	0.87
ENSG00000003989 (predicted) ENSG00000066322	=	9.65
ENSG00000003989 (predicted) ENSG00000012223	=	0.87
ENSG00000003989 (predicted) ENSG00000067167	=	1.68
ENSG00000003989 (predicted) ENSG00000181359	=	0.81
ENSG00000003989 (predicted) ENSG00000069345	=	0.93
ENSG00000003989 (predicted) ENSG00000143315	=	3.36
ENSG00000003989 (predicted) ENSG00000185883	=	0.78
ENSG00000003989 (predicted) ENSG00000139209	=	0.76
ENSG00000003989 (predicted) ENSG00000104833	=	0.93
ENSG00000003989 (predicted) ENSG00000174599	=	1.74
ENSG00000003989 (predicted) ENSG00000068120	=	0.93
ENSG00000003989 (predicted) ENSG00000170522	=	9.81
ENSG00000003989 (predicted) ENSG00000205678	=	0.93
ENSG00000003989 (predicted) ENSG00000172974	=	1.36
ENSG00000003989 (predicted) ENSG00000075415	=	0.81
ENSG00000003989 (predicted) ENSG00000099804	=	0.81
ENSG00000003989 (predicted) ENSG00000204390	=	1.78
ENSG00000003989 (predicted) ENSG00000100600	=	1.68
ENSG00000003989 (predicted) ENSG00000096384	=	0.81
ENSG00000003989 (predicted) ENSG00000184787	=	0.81
ENSG00000003989 (predicted) ENSG00000103042	=	0.87
ENSG00000003989 (predicted) ENSG00000214330	=	0.87
ENSG00000003989 (predicted) ENSG00000189366	=	1.8
ENSG00000003989 (predicted) ENSG00000214088	=	0.93
ENSG00000003989 (predicted) ENSG00000123416	=	0.93
ENSG00000003989 (predicted) ENSG00000139624	=	1.69
ENSG00000003989 (predicted) ENSG00000151967	=	0.97
ENSG00000003989 (predicted) ENSG00000214013	=	0.93
ENSG00000003989 (predicted) ENSG00000117500	=	3.97
ENSG00000003989 (predicted) ENSG00000154227	=	1.69
ENSG00000003989 (predicted) ENSG00000142892	=	1.68
ENSG00000003989 (predicted) ENSG00000012660	=	10.01
ENSG00000003989 (predicted) ENSG00000163526	=	0.93
ENSG00000003989 (predicted) ENSG00000120697	=	1.74
ENSG00000003989 (predicted) ENSG00000156875	=	0.93
ENSG00000003989 (predicted) ENSG00000100934	=	1
ENSG00000003989 (predicted) ENSG00000033011	=	1.8
ENSG00000003989 (predicted) ENSG00000179087	=	0.93
ENSG00000003989 (predicted) ENSG00000166558	=	0.87
ENSG00000003989 (predicted) ENSG00000117410	=	0.87
ENSG00000003989 (predicted) ENSG00000157637	=	0.87
ENSG00000003989 (predicted) ENSG00000076351	=	0.93
ENSG00000003989 (predicted) ENSG00000152700	=	1
ENSG00000003989 (predicted) ENSG00000080824	=	0.81
ENSG00000003989 (predicted) ENSG00000155304	=	0.93
ENSG00000003989 (predicted) ENSG00000117528	=	0.87
ENSG00000003989 (predicted) ENSG00000090402	=	0.93
ENSG00000003989 (predicted) ENSG00000130948	=	7.09
ENSG00000003989 (predicted) ENSG00000101162	=	0.93
ENSG00000003989 (predicted) ENSG00000127824	=	0.93
ENSG00000003989 (predicted) ENSG00000109971	=	1.8
ENSG00000003989 (predicted) ENSG00000132388	=	0.81
ENSG00000003989 (predicted) ENSG00000149084	=	7.09
ENSG00000003989 (predicted) ENSG00000099203	=	4.17
ENSG00000003989 (predicted) ENSG00000079332	=	1
ENSG00000003989 (predicted) ENSG00000139514	=	3.92
ENSG00000003989 (predicted) ENSG00000138802	=	1
ENSG00000003989 (predicted) ENSG00000003989	=	3.63
ENSG00000003989 (predicted) ENSG00000184840	=	0.86
ENSG00000003989 (predicted) ENSG00000118402	=	10.01
ENSG00000003989 (predicted) ENSG00000183785	=	0.93
ENSG00000003989 (predicted) ENSG00000178462	=	0.93
ENSG00000003989 (predicted) ENSG00000173540	=	0.93
ENSG00000004059 (predicted) ENSG00000186288	=	0.94
ENSG00000004059 (predicted) ENSG00000090621	=	0.94
ENSG00000004059 (predicted) ENSG00000184188	=	1
ENSG00000004059 (predicted) ENSG00000005022	=	1
ENSG00000004059 (predicted) ENSG00000143632	=	1
ENSG00000004059 (predicted) ENSG00000004059	=	2.77
ENSG00000004059 (predicted) ENSG00000163528	=	1
ENSG00000004059 (predicted) ENSG00000141198	=	3.66
ENSG00000004059 (predicted) ENSG00000143761	=	2.86
ENSG00000004059 (predicted) ENSG00000159251	=	1
ENSG00000004059 (predicted) ENSG00000214555	=	1
ENSG00000004059 (predicted) ENSG00000101104	=	0.94
ENSG00000004059 (predicted) ENSG00000107796	=	1
ENSG00000004059 (predicted) ENSG00000106348	=	0.92
ENSG00000004059 (predicted) ENSG00000136447	=	2.7
ENSG00000004059 (predicted) ENSG00000140986	=	0.94
ENSG00000004059 (predicted) ENSG00000169067	=	1
ENSG00000004059 (predicted) ENSG00000182872	=	1
ENSG00000004059 (predicted) ENSG00000215472	=	1.88
ENSG00000004059 (predicted) ENSG00000137955	=	1
ENSG00000004059 (predicted) ENSG00000204388	=	0.93
ENSG00000004059 (predicted) ENSG00000089009	=	0.91
ENSG00000004059 (predicted) ENSG00000100262	=	1
ENSG00000004059 (predicted) ENSG00000197575	=	0.91
ENSG00000004059 (predicted) ENSG00000175333	=	1.88
ENSG00000004059 (predicted) ENSG00000126803	=	0.92
ENSG00000004059 (predicted) ENSG00000021826	=	0.94
ENSG00000004059 (predicted) ENSG00000100284	=	3.59
ENSG00000004059 (predicted) ENSG00000171453	=	1.94
ENSG00000004059 (predicted) ENSG00000198526	=	0.94
ENSG00000004059 (predicted) ENSG00000151729	=	0.98
ENSG00000004059 (predicted) ENSG00000075624	=	1
ENSG00000004059 (predicted) ENSG00000121542	=	1
ENSG00000004059 (predicted) ENSG00000214133	=	1
ENSG00000004059 (predicted) ENSG00000212664	=	1.88
ENSG00000004059 (predicted) ENSG00000184779	=	0.93
ENSG00000004059 (predicted) ENSG00000163017	=	1
ENSG00000004059 (predicted) ENSG00000185829	=	2.72
ENSG00000004059 (predicted) ENSG00000181789	=	1
ENSG00000004059 (predicted) ENSG00000168374	=	2.78
ENSG00000004059 (predicted) ENSG00000187522	=	0.91
ENSG00000004059 (predicted) ENSG00000151846	=	0.94
ENSG00000004059 (predicted) ENSG00000169100	=	1
ENSG00000004059 (predicted) ENSG00000155304	=	0.94
ENSG00000004059 (predicted) ENSG00000100083	=	3.67
ENSG00000004059 (predicted) ENSG00000182774	=	0.93
ENSG00000004059 (predicted) ENSG00000204390	=	0.93
ENSG00000004059 (predicted) ENSG00000178035	=	0.94
ENSG00000004059 (predicted) ENSG00000184009	=	1
ENSG00000004059 (predicted) ENSG00000175662	=	3.31
ENSG00000004059 (predicted) ENSG00000103365	=	3.88
ENSG00000004059 (predicted) ENSG00000170430	=	1
ENSG00000004059 (predicted) ENSG00000204650	=	2.88
ENSG00000004059 (predicted) ENSG00000204389	=	0.93
ENSG00000004059 (predicted) ENSG00000124155	=	1.94
ENSG00000004059 (predicted) ENSG00000109971	=	0.94
ENSG00000004059 (predicted) ENSG00000101199	=	1
ENSG00000004059 (predicted) ENSG00000174740	=	0.94
ENSG00000004059 (predicted) ENSG00000151475	=	1
ENSG00000004059 (predicted) ENSG00000070756	=	0.94
ENSG00000004059 (predicted) ENSG00000100316	=	0.94
ENSG00000004059 (predicted) ENSG00000149182	=	1
ENSG00000004059 (predicted) ENSG00000122694	=	1
ENSG00000004059 (predicted) ENSG00000214144	=	0.94
ENSG00000004059 (predicted) ENSG00000093183	=	1
ENSG00000004059 (predicted) ENSG00000184388	=	0.94
ENSG00000004059 (predicted) ENSG00000060303	=	0.92
ENSG00000004059 (predicted) ENSG00000173110	=	0.92
ENSG00000004059 (predicted) ENSG00000089157	=	0.94
ENSG00000004059 (predicted) ENSG00000129083	=	1
ENSG00000004059 (predicted) ENSG00000125447	=	3.65
ENSG00000004059 (predicted) ENSG00000174444	=	0.94
ENSG00000004059 (predicted) ENSG00000105197	=	1
ENSG00000004059 (predicted) ENSG00000134287	=	2.8
ENSG00000004139 (predicted) ENSG00000099995	=	1
ENSG00000004139 (predicted) ENSG00000115593	=	1
ENSG00000004139 (predicted) ENSG00000151475	=	0.95
ENSG00000004139 (predicted) ENSG00000185420	=	1
ENSG00000004139 (predicted) ENSG00000169100	=	0.97
ENSG00000004139 (predicted) ENSG00000215475	=	1
ENSG00000004139 (predicted) ENSG00000112685	=	1
ENSG00000004139 (predicted) ENSG00000004139	=	1
ENSG00000004139 (predicted) ENSG00000143314	=	1
ENSG00000004139 (predicted) ENSG00000196470	=	1
ENSG00000004139 (predicted) ENSG00000164733	=	1
ENSG00000004139 (predicted) ENSG00000151729	=	0.99
ENSG00000004139 (predicted) ENSG00000196177	=	0.91
ENSG00000004139 (predicted) ENSG00000005022	=	0.99
ENSG00000004139 (predicted) ENSG00000105576	=	1
ENSG00000004139 (predicted) ENSG00000164438	=	1
ENSG00000004139 (predicted) ENSG00000107807	=	1
ENSG00000004139 (predicted) ENSG00000181788	=	1
ENSG00000004139 (predicted) ENSG00000115297	=	1
ENSG00000004139 (predicted) ENSG00000143499	=	0.95
ENSG00000004139 (predicted) ENSG00000083312	=	1
ENSG00000004142 (known) ENSG00000100325	=	1
ENSG00000004142 (known) ENSG00000106628	=	1
ENSG00000004142 (known) ENSG00000143416	=	1
ENSG00000004142 (known) ENSG00000109472	=	1
ENSG00000004142 (known) ENSG00000132646	=	1
ENSG00000004142 (known) ENSG00000102804	=	1
ENSG00000004142 (predicted) ENSG00000137094	=	1
ENSG00000004142 (predicted) ENSG00000162616	=	1
ENSG00000004142 (predicted) ENSG00000166855	=	1
ENSG00000004142 (predicted) ENSG00000132002	=	1
ENSG00000004142 (predicted) ENSG00000187726	=	1
ENSG00000004142 (predicted) ENSG00000125743	=	1
ENSG00000004399 (known) ENSG00000127603	=	1
ENSG00000004399 (known) ENSG00000099250	=	1
ENSG00000004399 (predicted) ENSG00000170381	=	1
ENSG00000004455 (known) ENSG00000159023	=	1
ENSG00000004455 (known) ENSG00000175104	=	1
ENSG00000004455 (known) ENSG00000075089	=	1
ENSG00000004455 (known) ENSG00000011052	=	1
ENSG00000004455 (known) ENSG00000129214	=	1
ENSG00000004455 (known) ENSG00000143466	=	1
ENSG00000004455 (known) ENSG00000171444	=	2
ENSG00000004455 (known) ENSG00000189162	=	1
ENSG00000004455 (known) ENSG00000114784	=	1
ENSG00000004455 (known) ENSG00000180370	=	1
ENSG00000004455 (predicted) ENSG00000164885	=	1
ENSG00000004455 (predicted) ENSG00000044090	=	1
ENSG00000004455 (predicted) ENSG00000009335	=	1
ENSG00000004455 (predicted) ENSG00000123124	=	1
ENSG00000004455 (predicted) ENSG00000069869	=	1
ENSG00000004455 (predicted) ENSG00000066926	=	1
ENSG00000004455 (predicted) ENSG00000104872	=	1
ENSG00000004455 (predicted) ENSG00000004455	=	1
ENSG00000004455 (predicted) ENSG00000108854	=	1
ENSG00000004455 (predicted) ENSG00000078747	=	1
ENSG00000004455 (predicted) ENSG00000114062	=	1
ENSG00000004455 (predicted) ENSG00000151148	=	1
ENSG00000004455 (predicted) ENSG00000138411	=	1
ENSG00000004455 (predicted) ENSG00000070495	=	1
ENSG00000004455 (predicted) ENSG00000167778	=	1
ENSG00000004455 (predicted) ENSG00000141084	=	1
ENSG00000004455 (predicted) ENSG00000081377	=	1
ENSG00000004455 (predicted) ENSG00000147471	=	1
ENSG00000004455 (predicted) ENSG00000112659	=	1
ENSG00000004455 (predicted) ENSG00000198742	=	1
ENSG00000004455 (predicted) ENSG00000079335	=	1
ENSG00000004455 (predicted) ENSG00000049759	=	1
ENSG00000004455 (predicted) ENSG00000086758	=	1
ENSG00000004455 (predicted) ENSG00000198373	=	1
ENSG00000004455 (predicted) ENSG00000010017	=	1
ENSG00000004455 (predicted) ENSG00000126107	=	1
ENSG00000004468 (known) ENSG00000182866	=	1
ENSG00000004478 (known) ENSG00000004478	=	2
ENSG00000004478 (known) ENSG00000167210	=	1
ENSG00000004478 (known) ENSG00000115170	=	1
ENSG00000004478 (known) ENSG00000108854	=	1
ENSG00000004478 (known) ENSG00000142230	=	1
ENSG00000004478 (predicted) ENSG00000146722	=	1
ENSG00000004478 (predicted) ENSG00000157456	=	1
ENSG00000004478 (predicted) ENSG00000176134	=	0.8
ENSG00000004478 (predicted) ENSG00000198225	=	1
ENSG00000004478 (predicted) ENSG00000086102	=	1
ENSG00000004478 (predicted) ENSG00000145736	=	1
ENSG00000004478 (predicted) ENSG00000113580	=	1
ENSG00000004478 (predicted) ENSG00000142168	=	1
ENSG00000004478 (predicted) ENSG00000183474	=	1
ENSG00000004478 (predicted) ENSG00000203879	=	1
ENSG00000004478 (predicted) ENSG00000096060	=	1
ENSG00000004478 (predicted) ENSG00000170448	=	1
ENSG00000004478 (predicted) ENSG00000152556	=	1
ENSG00000004478 (predicted) ENSG00000204388	=	0.99
ENSG00000004478 (predicted) ENSG00000120254	=	1
ENSG00000004478 (predicted) ENSG00000113407	=	1
ENSG00000004478 (predicted) ENSG00000141959	=	1
ENSG00000004478 (predicted) ENSG00000102967	=	1
ENSG00000004478 (predicted) ENSG00000184906	=	0.8
ENSG00000004478 (predicted) ENSG00000198793	=	1
ENSG00000004478 (predicted) ENSG00000145386	=	1
ENSG00000004478 (predicted) ENSG00000109971	=	1
ENSG00000004478 (predicted) ENSG00000204390	=	0.99
ENSG00000004478 (predicted) ENSG00000090861	=	1
ENSG00000004478 (predicted) ENSG00000067057	=	0.98
ENSG00000004478 (predicted) ENSG00000102024	=	1
ENSG00000004478 (predicted) ENSG00000113643	=	1
ENSG00000004478 (predicted) ENSG00000173110	=	0.97
ENSG00000004478 (predicted) ENSG00000204389	=	0.99
ENSG00000004478 (predicted) ENSG00000065427	=	1
ENSG00000004478 (predicted) ENSG00000088832	=	1
ENSG00000004478 (predicted) ENSG00000205584	=	1
ENSG00000004478 (predicted) ENSG00000057608	=	1
ENSG00000004478 (predicted) ENSG00000134057	=	1
ENSG00000004478 (predicted) ENSG00000204315	=	1
ENSG00000004478 (predicted) ENSG00000124608	=	1
ENSG00000004478 (predicted) ENSG00000133101	=	1
ENSG00000004478 (predicted) ENSG00000185418	=	1
ENSG00000004478 (predicted) ENSG00000147082	=	0.86
ENSG00000004478 (predicted) ENSG00000104808	=	1
ENSG00000004478 (predicted) ENSG00000065911	=	0.86
ENSG00000004478 (predicted) ENSG00000110768	=	1
ENSG00000004478 (predicted) ENSG00000155304	=	1
ENSG00000004478 (predicted) ENSG00000120756	=	1
ENSG00000004478 (predicted) ENSG00000146282	=	1
ENSG00000004478 (predicted) ENSG00000126803	=	0.97
ENSG00000004478 (predicted) ENSG00000174444	=	1
ENSG00000004478 (predicted) ENSG00000142657	=	1
ENSG00000004478 (predicted) ENSG00000187522	=	0.97
ENSG00000004478 (predicted) ENSG00000162063	=	0.89
ENSG00000004478 (predicted) ENSG00000163738	=	0.95
ENSG00000004478 (predicted) ENSG00000119782	=	1
ENSG00000004478 (predicted) ENSG00000136167	=	1
ENSG00000004478 (predicted) ENSG00000077800	=	1
ENSG00000004478 (predicted) ENSG00000214144	=	1
ENSG00000004478 (predicted) ENSG00000182021	=	0.8
ENSG00000004478 (predicted) ENSG00000100714	=	1
ENSG00000004478 (predicted) ENSG00000100442	=	1
ENSG00000004487 (known) ENSG00000169083	=	2
ENSG00000004487 (known) ENSG00000109103	=	1
ENSG00000004487 (known) ENSG00000132305	=	1
ENSG00000004487 (known) ENSG00000164404	=	1
ENSG00000004487 (known) ENSG00000100325	=	1
ENSG00000004487 (known) ENSG00000143379	=	1
ENSG00000004487 (known) ENSG00000160916	=	1
ENSG00000004487 (known) ENSG00000137500	=	1
ENSG00000004487 (known) ENSG00000096401	=	1
ENSG00000004487 (known) ENSG00000168148	=	1
ENSG00000004487 (predicted) ENSG00000121481	=	1
ENSG00000004487 (predicted) ENSG00000088826	=	1
ENSG00000004487 (predicted) ENSG00000089902	=	1
ENSG00000004487 (predicted) ENSG00000148832	=	1
ENSG00000004487 (predicted) ENSG00000124786	=	1
ENSG00000004487 (predicted) ENSG00000165097	=	1
ENSG00000004487 (predicted) ENSG00000089094	=	1
ENSG00000004487 (predicted) ENSG00000157593	=	1
ENSG00000004487 (predicted) ENSG00000121073	=	1
ENSG00000004487 (predicted) ENSG00000167771	=	1
ENSG00000004487 (predicted) ENSG00000004487	=	1
ENSG00000004487 (predicted) ENSG00000117625	=	1
ENSG00000004487 (predicted) ENSG00000189221	=	1
ENSG00000004487 (predicted) ENSG00000069535	=	1
ENSG00000004700 (known) ENSG00000004700	=	1
ENSG00000004700 (predicted) ENSG00000144021	=	1
ENSG00000004700 (predicted) ENSG00000196981	=	1
ENSG00000004700 (predicted) ENSG00000100038	=	1
ENSG00000004700 (predicted) ENSG00000196363	=	1
ENSG00000004700 (predicted) ENSG00000077097	=	1
ENSG00000004700 (predicted) ENSG00000131747	=	1
ENSG00000004700 (predicted) ENSG00000177302	=	1
ENSG00000004700 (predicted) ENSG00000177688	=	1
ENSG00000004700 (predicted) ENSG00000116062	=	1
ENSG00000004700 (predicted) ENSG00000119684	=	1
ENSG00000004700 (predicted) ENSG00000103275	=	1
ENSG00000004700 (predicted) ENSG00000184900	=	1
ENSG00000004700 (predicted) ENSG00000100603	=	1
ENSG00000004700 (predicted) ENSG00000116030	=	1
ENSG00000004776 (known) ENSG00000152137	=	1
ENSG00000004776 (predicted) ENSG00000109846	=	2.19
ENSG00000004776 (predicted) ENSG00000115364	=	0.71
ENSG00000004776 (predicted) ENSG00000099875	=	0.87
ENSG00000004776 (predicted) ENSG00000164828	=	1
ENSG00000004776 (predicted) ENSG00000151729	=	1.57
ENSG00000004776 (predicted) ENSG00000105576	=	0.78
ENSG00000004776 (predicted) ENSG00000005022	=	1.57
ENSG00000004776 (predicted) ENSG00000205089	=	1
ENSG00000004776 (predicted) ENSG00000162009	=	0.87
ENSG00000004776 (predicted) ENSG00000160202	=	2.21
ENSG00000004776 (predicted) ENSG00000125510	=	0.87
ENSG00000004776 (predicted) ENSG00000146221	=	0.77
ENSG00000004776 (predicted) ENSG00000139163	=	0.87
ENSG00000004776 (predicted) ENSG00000138764	=	1
ENSG00000004776 (predicted) ENSG00000115267	=	0.83
ENSG00000004776 (predicted) ENSG00000125522	=	0.87
ENSG00000004776 (predicted) ENSG00000113328	=	1
ENSG00000004776 (predicted) ENSG00000177885	=	0.83
ENSG00000004776 (predicted) ENSG00000108262	=	1
ENSG00000004776 (predicted) ENSG00000083312	=	0.78
ENSG00000004776 (predicted) ENSG00000164683	=	0.71
ENSG00000004776 (predicted) ENSG00000169100	=	1.57
ENSG00000004776 (predicted) ENSG00000079277	=	0.87
ENSG00000004776 (predicted) ENSG00000143845	=	0.87
ENSG00000004776 (predicted) ENSG00000163655	=	0.87
ENSG00000004776 (predicted) ENSG00000164744	=	1
ENSG00000004776 (predicted) ENSG00000139436	=	1
ENSG00000004776 (predicted) ENSG00000162736	=	0.71
ENSG00000004776 (predicted) ENSG00000183473	=	0.87
ENSG00000004776 (predicted) ENSG00000133318	=	0.82
ENSG00000004776 (predicted) ENSG00000109065	=	0.82
ENSG00000004776 (predicted) ENSG00000101182	=	0.83
ENSG00000004776 (predicted) ENSG00000167858	=	0.71
ENSG00000004776 (predicted) ENSG00000061656	=	1
ENSG00000004776 (predicted) ENSG00000107201	=	0.83
ENSG00000004776 (predicted) ENSG00000163909	=	0.71
ENSG00000004776 (predicted) ENSG00000051180	=	1
ENSG00000004776 (predicted) ENSG00000124664	=	0.71
ENSG00000004776 (predicted) ENSG00000156603	=	0.87
ENSG00000004776 (predicted) ENSG00000006831	=	1.53
ENSG00000004776 (predicted) ENSG00000133740	=	0.82
ENSG00000004776 (predicted) ENSG00000055813	=	1
ENSG00000004776 (predicted) ENSG00000103275	=	2.4
ENSG00000004776 (predicted) ENSG00000118816	=	1
ENSG00000004776 (predicted) ENSG00000115310	=	0.82
ENSG00000004776 (predicted) ENSG00000205250	=	0.82
ENSG00000004776 (predicted) ENSG00000007168	=	0.87
ENSG00000004776 (predicted) ENSG00000173011	=	0.87
ENSG00000004776 (predicted) ENSG00000116329	=	0.84
ENSG00000004776 (predicted) ENSG00000135547	=	0.71
ENSG00000004776 (predicted) ENSG00000216490	=	0.78
ENSG00000004776 (predicted) ENSG00000125744	=	0.82
ENSG00000004776 (predicted) ENSG00000121350	=	1
ENSG00000004776 (predicted) ENSG00000077549	=	0.71
ENSG00000004776 (predicted) ENSG00000139970	=	0.82
ENSG00000004776 (predicted) ENSG00000090061	=	1
ENSG00000004776 (predicted) ENSG00000004776	=	2.33
ENSG00000004776 (predicted) ENSG00000159346	=	1.53
ENSG00000004776 (predicted) ENSG00000128654	=	0.83
ENSG00000004776 (predicted) ENSG00000113643	=	0.82
ENSG00000004776 (predicted) ENSG00000146425	=	0.82
ENSG00000004776 (predicted) ENSG00000014123	=	0.82
ENSG00000004776 (predicted) ENSG00000132671	=	0.84
ENSG00000004776 (predicted) ENSG00000137411	=	1
ENSG00000004776 (predicted) ENSG00000175602	=	1
ENSG00000004776 (predicted) ENSG00000068354	=	0.87
ENSG00000004776 (predicted) ENSG00000100242	=	1
ENSG00000004776 (predicted) ENSG00000139874	=	0.84
ENSG00000004776 (predicted) ENSG00000183729	=	0.84
ENSG00000004776 (predicted) ENSG00000082556	=	0.84
ENSG00000004776 (predicted) ENSG00000167098	=	1
ENSG00000004776 (predicted) ENSG00000205476	=	1
ENSG00000004776 (predicted) ENSG00000154611	=	0.83
ENSG00000004776 (predicted) ENSG00000108771	=	0.83
ENSG00000004776 (predicted) ENSG00000112038	=	0.8
ENSG00000004776 (predicted) ENSG00000110367	=	0.83
ENSG00000004776 (predicted) ENSG00000119326	=	0.71
ENSG00000004776 (predicted) ENSG00000111602	=	0.71
ENSG00000004776 (predicted) ENSG00000180616	=	0.85
ENSG00000004776 (predicted) ENSG00000009844	=	0.71
ENSG00000004777 (known) ENSG00000010810	=	2
ENSG00000004779 (predicted) ENSG00000175699	=	0.86
ENSG00000004779 (predicted) ENSG00000166676	=	1
ENSG00000004779 (predicted) ENSG00000171928	=	1
ENSG00000004779 (predicted) ENSG00000170348	=	1
ENSG00000004779 (predicted) ENSG00000196636	=	1
ENSG00000004779 (predicted) ENSG00000161973	=	1
ENSG00000004779 (predicted) ENSG00000115947	=	1
ENSG00000004779 (predicted) ENSG00000186710	=	1
ENSG00000004779 (predicted) ENSG00000177551	=	1
ENSG00000004779 (predicted) ENSG00000106400	=	1
ENSG00000004779 (predicted) ENSG00000108442	=	1
ENSG00000004779 (predicted) ENSG00000139726	=	1
ENSG00000004779 (predicted) ENSG00000171786	=	1
ENSG00000004799 (predicted) ENSG00000119938	=	1
ENSG00000004799 (predicted) ENSG00000128534	=	0.91
ENSG00000004799 (predicted) ENSG00000107341	=	1
ENSG00000004799 (predicted) ENSG00000173281	=	1
ENSG00000004799 (predicted) ENSG00000132388	=	1
ENSG00000004799 (predicted) ENSG00000175324	=	0.91
ENSG00000004799 (predicted) ENSG00000151748	=	1
ENSG00000004799 (predicted) ENSG00000099804	=	1
ENSG00000004799 (predicted) ENSG00000184787	=	1
ENSG00000004838 (known) ENSG00000166925	=	1
ENSG00000004838 (predicted) ENSG00000129295	=	1
ENSG00000004846 (predicted) ENSG00000117461	=	0.84
ENSG00000004846 (predicted) ENSG00000175520	=	1
ENSG00000004846 (predicted) ENSG00000105647	=	0.84
ENSG00000004846 (predicted) ENSG00000103047	=	1
ENSG00000004846 (predicted) ENSG00000135018	=	1
ENSG00000004846 (predicted) ENSG00000188021	=	1
ENSG00000004846 (predicted) ENSG00000142534	=	1
ENSG00000004846 (predicted) ENSG00000145675	=	0.84
ENSG00000004846 (predicted) ENSG00000160803	=	1
ENSG00000004864 (known) ENSG00000163631	=	1
ENSG00000004864 (known) ENSG00000136997	=	1
ENSG00000004864 (predicted) ENSG00000196187	=	0.84
ENSG00000004864 (predicted) ENSG00000151229	=	0.87
ENSG00000004864 (predicted) ENSG00000107341	=	1
ENSG00000004864 (predicted) ENSG00000198033	=	1
ENSG00000004864 (predicted) ENSG00000204389	=	0.99
ENSG00000004864 (predicted) ENSG00000075886	=	1
ENSG00000004864 (predicted) ENSG00000144381	=	1
ENSG00000004864 (predicted) ENSG00000123416	=	1
ENSG00000004864 (predicted) ENSG00000167552	=	1
ENSG00000004864 (predicted) ENSG00000196497	=	1
ENSG00000004864 (predicted) ENSG00000204388	=	0.99
ENSG00000004864 (predicted) ENSG00000147416	=	1
ENSG00000004864 (predicted) ENSG00000127824	=	1
ENSG00000004864 (predicted) ENSG00000116039	=	1
ENSG00000004864 (predicted) ENSG00000132388	=	1
ENSG00000004864 (predicted) ENSG00000173110	=	0.97
ENSG00000004864 (predicted) ENSG00000165548	=	0.82
ENSG00000004864 (predicted) ENSG00000187522	=	0.97
ENSG00000004864 (predicted) ENSG00000183785	=	1
ENSG00000004864 (predicted) ENSG00000137216	=	0.89
ENSG00000004864 (predicted) ENSG00000161149	=	1
ENSG00000004864 (predicted) ENSG00000126803	=	0.97
ENSG00000004864 (predicted) ENSG00000214144	=	1
ENSG00000004864 (predicted) ENSG00000163526	=	1
ENSG00000004864 (predicted) ENSG00000174444	=	1
ENSG00000004864 (predicted) ENSG00000077549	=	1
ENSG00000004864 (predicted) ENSG00000144744	=	1
ENSG00000004864 (predicted) ENSG00000166913	=	1
ENSG00000004864 (predicted) ENSG00000178462	=	1
ENSG00000004864 (predicted) ENSG00000214391	=	1
ENSG00000004864 (predicted) ENSG00000152086	=	1
ENSG00000004864 (predicted) ENSG00000099804	=	1
ENSG00000004864 (predicted) ENSG00000204390	=	0.99
ENSG00000004864 (predicted) ENSG00000109971	=	1
ENSG00000004864 (predicted) ENSG00000167553	=	1
ENSG00000004864 (predicted) ENSG00000184787	=	1
ENSG00000004864 (predicted) ENSG00000155304	=	1
ENSG00000004897 (known) ENSG00000176248	=	2
ENSG00000004897 (known) ENSG00000130177	=	2
ENSG00000004897 (known) ENSG00000117650	=	1
ENSG00000004897 (known) ENSG00000116670	=	1
ENSG00000004897 (known) ENSG00000156970	=	1
ENSG00000004897 (known) ENSG00000112029	=	1
ENSG00000004897 (known) ENSG00000105325	=	1
ENSG00000004897 (known) ENSG00000127445	=	1
ENSG00000004897 (known) ENSG00000094880	=	2
ENSG00000004897 (predicted) ENSG00000170606	=	1
ENSG00000004897 (predicted) ENSG00000183474	=	1
ENSG00000004897 (predicted) ENSG00000105443	=	1
ENSG00000004897 (predicted) ENSG00000151846	=	1
ENSG00000004897 (predicted) ENSG00000153107	=	1
ENSG00000004897 (predicted) ENSG00000164162	=	1
ENSG00000004897 (predicted) ENSG00000144711	=	1
ENSG00000004897 (predicted) ENSG00000214485	=	1
ENSG00000004897 (predicted) ENSG00000215639	=	1
ENSG00000004897 (predicted) ENSG00000090621	=	1
ENSG00000004897 (predicted) ENSG00000204388	=	0.99
ENSG00000004897 (predicted) ENSG00000070614	=	1
ENSG00000004897 (predicted) ENSG00000110768	=	1
ENSG00000004897 (predicted) ENSG00000144591	=	1
ENSG00000004897 (predicted) ENSG00000187522	=	0.97
ENSG00000004897 (predicted) ENSG00000134308	=	1
ENSG00000004897 (predicted) ENSG00000125743	=	1
ENSG00000004897 (predicted) ENSG00000101104	=	1
ENSG00000004897 (predicted) ENSG00000100603	=	1
ENSG00000004897 (predicted) ENSG00000186288	=	1
ENSG00000004897 (predicted) ENSG00000138653	=	1
ENSG00000004897 (predicted) ENSG00000092201	=	1
ENSG00000004897 (predicted) ENSG00000116350	=	0.9
ENSG00000004897 (predicted) ENSG00000155304	=	1
ENSG00000004897 (predicted) ENSG00000145736	=	1
ENSG00000004897 (predicted) ENSG00000146223	=	0.94
ENSG00000004897 (predicted) ENSG00000153767	=	1
ENSG00000004897 (predicted) ENSG00000151247	=	1
ENSG00000004897 (predicted) ENSG00000116898	=	1
ENSG00000004897 (predicted) ENSG00000086102	=	1
ENSG00000004897 (predicted) ENSG00000126803	=	0.97
ENSG00000004897 (predicted) ENSG00000147416	=	1
ENSG00000004897 (predicted) ENSG00000167526	=	1
ENSG00000004897 (predicted) ENSG00000124313	=	1
ENSG00000004897 (predicted) ENSG00000109971	=	1
ENSG00000004897 (predicted) ENSG00000138385	=	1
ENSG00000004897 (predicted) ENSG00000173110	=	0.97
ENSG00000004897 (predicted) ENSG00000139613	=	1
ENSG00000004897 (predicted) ENSG00000124198	=	1
ENSG00000004897 (predicted) ENSG00000116039	=	1
ENSG00000004897 (predicted) ENSG00000198526	=	1
ENSG00000004897 (predicted) ENSG00000147604	=	1
ENSG00000004897 (predicted) ENSG00000164100	=	1
ENSG00000004897 (predicted) ENSG00000217624	=	1
ENSG00000004897 (predicted) ENSG00000004897	=	1
ENSG00000004897 (predicted) ENSG00000141552	=	1
ENSG00000004897 (predicted) ENSG00000083845	=	1
ENSG00000004897 (predicted) ENSG00000178035	=	1
ENSG00000004897 (predicted) ENSG00000149273	=	1
ENSG00000004897 (predicted) ENSG00000166913	=	1
ENSG00000004897 (predicted) ENSG00000216938	=	0.98
ENSG00000004897 (predicted) ENSG00000124193	=	0.86
ENSG00000004897 (predicted) ENSG00000120694	=	1
ENSG00000004897 (predicted) ENSG00000066777	=	1
ENSG00000004897 (predicted) ENSG00000108669	=	1
ENSG00000004897 (predicted) ENSG00000164924	=	1
ENSG00000004897 (predicted) ENSG00000137970	=	1
ENSG00000004897 (predicted) ENSG00000174740	=	1
ENSG00000004897 (predicted) ENSG00000174444	=	1
ENSG00000004897 (predicted) ENSG00000214144	=	1
ENSG00000004897 (predicted) ENSG00000128245	=	1
ENSG00000004897 (predicted) ENSG00000111358	=	1
ENSG00000004897 (predicted) ENSG00000106348	=	0.98
ENSG00000004897 (predicted) ENSG00000166507	=	1
ENSG00000004897 (predicted) ENSG00000175766	=	1
ENSG00000004897 (predicted) ENSG00000112379	=	1
ENSG00000004897 (predicted) ENSG00000175793	=	0.98
ENSG00000004897 (predicted) ENSG00000120645	=	1
ENSG00000004897 (predicted) ENSG00000204390	=	0.99
ENSG00000004897 (predicted) ENSG00000186575	=	1
ENSG00000004897 (predicted) ENSG00000135930	=	1
ENSG00000004897 (predicted) ENSG00000008256	=	1
ENSG00000004897 (predicted) ENSG00000215297	=	1
ENSG00000004897 (predicted) ENSG00000100055	=	1
ENSG00000004897 (predicted) ENSG00000204745	=	1
ENSG00000004897 (predicted) ENSG00000184388	=	1
ENSG00000004897 (predicted) ENSG00000164070	=	1
ENSG00000004897 (predicted) ENSG00000173473	=	1
ENSG00000004897 (predicted) ENSG00000173540	=	1
ENSG00000004897 (predicted) ENSG00000070756	=	1
ENSG00000004897 (predicted) ENSG00000204389	=	0.99
ENSG00000004897 (predicted) ENSG00000170448	=	1
ENSG00000004897 (predicted) ENSG00000170027	=	1
ENSG00000004897 (predicted) ENSG00000065427	=	1
ENSG00000004939 (known) ENSG00000004939	=	1
ENSG00000004939 (predicted) ENSG00000147454	=	1
ENSG00000004939 (predicted) ENSG00000077549	=	1
ENSG00000004939 (predicted) ENSG00000155287	=	1
ENSG00000004948 (known) ENSG00000110680	=	1
ENSG00000004948 (known) ENSG00000158301	=	1
ENSG00000004948 (known) ENSG00000198932	=	1
ENSG00000004961 (predicted) ENSG00000174740	=	1
ENSG00000004961 (predicted) ENSG00000174444	=	1
ENSG00000004961 (predicted) ENSG00000167552	=	1
ENSG00000004961 (predicted) ENSG00000178462	=	1
ENSG00000004961 (predicted) ENSG00000175792	=	1
ENSG00000004961 (predicted) ENSG00000152086	=	1
ENSG00000004961 (predicted) ENSG00000147416	=	1
ENSG00000004961 (predicted) ENSG00000145002	=	0.89
ENSG00000004961 (predicted) ENSG00000198526	=	1
ENSG00000004961 (predicted) ENSG00000127824	=	1
ENSG00000004961 (predicted) ENSG00000108515	=	0.98
ENSG00000004961 (predicted) ENSG00000101104	=	1
ENSG00000004961 (predicted) ENSG00000070756	=	1
ENSG00000004961 (predicted) ENSG00000090621	=	1
ENSG00000004961 (predicted) ENSG00000214144	=	1
ENSG00000004961 (predicted) ENSG00000067225	=	1
ENSG00000004961 (predicted) ENSG00000111674	=	0.98
ENSG00000004961 (predicted) ENSG00000123416	=	1
ENSG00000004961 (predicted) ENSG00000214391	=	1
ENSG00000004961 (predicted) ENSG00000215809	=	0.98
ENSG00000004961 (predicted) ENSG00000074800	=	0.98
ENSG00000004961 (predicted) ENSG00000204390	=	0.99
ENSG00000004961 (predicted) ENSG00000183785	=	1
ENSG00000004961 (predicted) ENSG00000198033	=	1
ENSG00000004961 (predicted) ENSG00000133433	=	1
ENSG00000004961 (predicted) ENSG00000184674	=	0.9
ENSG00000004961 (predicted) ENSG00000057663	=	1
ENSG00000004961 (predicted) ENSG00000186288	=	1
ENSG00000004961 (predicted) ENSG00000167553	=	1
ENSG00000004961 (predicted) ENSG00000173110	=	0.97
ENSG00000004961 (predicted) ENSG00000186523	=	0.89
ENSG00000004961 (predicted) ENSG00000099984	=	1
ENSG00000004961 (predicted) ENSG00000075886	=	1
ENSG00000004961 (predicted) ENSG00000126803	=	0.97
ENSG00000004961 (predicted) ENSG00000124357	=	0.89
ENSG00000004961 (predicted) ENSG00000109971	=	1
ENSG00000004961 (predicted) ENSG00000163526	=	1
ENSG00000004961 (predicted) ENSG00000151846	=	1
ENSG00000004961 (predicted) ENSG00000184490	=	1
ENSG00000004961 (predicted) ENSG00000116039	=	1
ENSG00000004961 (predicted) ENSG00000143627	=	0.98
ENSG00000004961 (predicted) ENSG00000187522	=	0.97
ENSG00000004961 (predicted) ENSG00000181038	=	0.89
ENSG00000004961 (predicted) ENSG00000157184	=	1
ENSG00000004961 (predicted) ENSG00000155304	=	1
ENSG00000004961 (predicted) ENSG00000183207	=	1
ENSG00000004961 (predicted) ENSG00000161149	=	1
ENSG00000004961 (predicted) ENSG00000204388	=	0.99
ENSG00000004961 (predicted) ENSG00000204389	=	0.99
ENSG00000004961 (predicted) ENSG00000184388	=	1
ENSG00000004975 (known) ENSG00000120896	=	1
ENSG00000004975 (known) ENSG00000117360	=	1
ENSG00000004975 (known) ENSG00000120500	=	1
ENSG00000004975 (known) ENSG00000213923	=	1
ENSG00000004975 (known) ENSG00000206181	=	1
ENSG00000004975 (known) ENSG00000078328	=	1
ENSG00000004975 (known) ENSG00000159210	=	1
ENSG00000004975 (known) ENSG00000100614	=	1
ENSG00000004975 (known) ENSG00000131721	=	1
ENSG00000004975 (known) ENSG00000111676	=	1
ENSG00000004975 (known) ENSG00000154124	=	1
ENSG00000004975 (known) ENSG00000149532	=	1
ENSG00000004975 (known) ENSG00000140320	=	1
ENSG00000004975 (known) ENSG00000197279	=	1
ENSG00000004975 (known) ENSG00000006194	=	1
ENSG00000004975 (known) ENSG00000124074	=	1
ENSG00000004975 (known) ENSG00000205937	=	1
ENSG00000004975 (known) ENSG00000163530	=	1
ENSG00000004975 (known) ENSG00000127191	=	1
ENSG00000004975 (known) ENSG00000161203	=	1
ENSG00000004975 (known) ENSG00000101751	=	1
ENSG00000004975 (known) ENSG00000170967	=	1
ENSG00000004975 (known) ENSG00000146425	=	1
ENSG00000004975 (known) ENSG00000063244	=	1
ENSG00000004975 (known) ENSG00000072958	=	1
ENSG00000004975 (known) ENSG00000131931	=	1
ENSG00000004975 (known) ENSG00000145365	=	1
ENSG00000004975 (known) ENSG00000166228	=	1
ENSG00000004975 (known) ENSG00000196150	=	1
ENSG00000004975 (known) ENSG00000004975	=	2
ENSG00000004975 (known) ENSG00000157110	=	1
ENSG00000004975 (known) ENSG00000141510	=	1
ENSG00000004975 (known) ENSG00000151929	=	1
ENSG00000004975 (known) ENSG00000187778	=	1
ENSG00000004975 (known) ENSG00000163877	=	1
ENSG00000004975 (known) ENSG00000160062	=	1
ENSG00000004975 (known) ENSG00000111667	=	1
ENSG00000004975 (known) ENSG00000137135	=	1
ENSG00000004975 (predicted) ENSG00000104290	=	1
ENSG00000004975 (predicted) ENSG00000145506	=	2
ENSG00000004975 (predicted) ENSG00000130396	=	1
ENSG00000004975 (predicted) ENSG00000197943	=	1
ENSG00000004975 (predicted) ENSG00000164930	=	1
ENSG00000004975 (predicted) ENSG00000119509	=	1
ENSG00000004975 (predicted) ENSG00000140807	=	2
ENSG00000004975 (predicted) ENSG00000173218	=	2
ENSG00000004975 (predicted) ENSG00000162738	=	2
ENSG00000004975 (predicted) ENSG00000168646	=	1
ENSG00000004975 (predicted) ENSG00000139324	=	1
ENSG00000004975 (predicted) ENSG00000103126	=	1
ENSG00000004975 (predicted) ENSG00000215738	=	1
ENSG00000004975 (predicted) ENSG00000172432	=	1
ENSG00000005007 (known) ENSG00000157106	=	1
ENSG00000005007 (known) ENSG00000162290	=	1
ENSG00000005007 (known) ENSG00000090581	=	1
ENSG00000005007 (known) ENSG00000131069	=	1
ENSG00000005007 (known) ENSG00000179151	=	1
ENSG00000005007 (known) ENSG00000091513	=	1
ENSG00000005007 (known) ENSG00000173113	=	1
ENSG00000005007 (known) ENSG00000106263	=	1
ENSG00000005007 (known) ENSG00000104419	=	1
ENSG00000005007 (known) ENSG00000141543	=	1
ENSG00000005007 (known) ENSG00000128534	=	2
ENSG00000005007 (known) ENSG00000116698	=	1
ENSG00000005007 (known) ENSG00000131721	=	1
ENSG00000005007 (known) ENSG00000144895	=	1
ENSG00000005007 (known) ENSG00000115762	=	1
ENSG00000005007 (known) ENSG00000172795	=	2
ENSG00000005007 (known) ENSG00000070366	=	1
ENSG00000005007 (known) ENSG00000149311	=	1
ENSG00000005007 (known) ENSG00000160710	=	1
ENSG00000005007 (known) ENSG00000103342	=	2
ENSG00000005007 (known) ENSG00000163125	=	1
ENSG00000005007 (known) ENSG00000125351	=	1
ENSG00000005007 (known) ENSG00000005007	=	2
ENSG00000005007 (known) ENSG00000175390	=	1
ENSG00000005007 (known) ENSG00000172890	=	1
ENSG00000005007 (known) ENSG00000125977	=	1
ENSG00000005007 (known) ENSG00000151461	=	1
ENSG00000005007 (known) ENSG00000038358	=	1
ENSG00000005007 (known) ENSG00000100084	=	1
ENSG00000005007 (known) ENSG00000114127	=	1
ENSG00000005007 (known) ENSG00000107581	=	1
ENSG00000005007 (known) ENSG00000136937	=	1
ENSG00000005007 (known) ENSG00000124214	=	1
ENSG00000005007 (known) ENSG00000130713	=	1
ENSG00000005007 (known) ENSG00000169062	=	1
ENSG00000005007 (predicted) ENSG00000089154	=	1
ENSG00000005007 (predicted) ENSG00000214629	=	1
ENSG00000005007 (predicted) ENSG00000120705	=	1
ENSG00000005007 (predicted) ENSG00000184009	=	1
ENSG00000005007 (predicted) ENSG00000138663	=	1
ENSG00000005007 (predicted) ENSG00000187522	=	0.97
ENSG00000005007 (predicted) ENSG00000173110	=	0.97
ENSG00000005007 (predicted) ENSG00000163017	=	1
ENSG00000005007 (predicted) ENSG00000131732	=	1
ENSG00000005007 (predicted) ENSG00000205246	=	1
ENSG00000005007 (predicted) ENSG00000169067	=	1
ENSG00000005007 (predicted) ENSG00000171848	=	0.71
ENSG00000005007 (predicted) ENSG00000214896	=	1
ENSG00000005007 (predicted) ENSG00000133704	=	1
ENSG00000005007 (predicted) ENSG00000189369	=	1
ENSG00000005007 (predicted) ENSG00000175324	=	1
ENSG00000005007 (predicted) ENSG00000144591	=	1
ENSG00000005007 (predicted) ENSG00000174444	=	1
ENSG00000005007 (predicted) ENSG00000121022	=	1
ENSG00000005007 (predicted) ENSG00000204389	=	0.99
ENSG00000005007 (predicted) ENSG00000155304	=	1
ENSG00000005007 (predicted) ENSG00000108654	=	1
ENSG00000005007 (predicted) ENSG00000183298	=	1
ENSG00000005007 (predicted) ENSG00000107796	=	1
ENSG00000005007 (predicted) ENSG00000173540	=	1
ENSG00000005007 (predicted) ENSG00000143632	=	1
ENSG00000005007 (predicted) ENSG00000197170	=	1
ENSG00000005007 (predicted) ENSG00000048392	=	0.7
ENSG00000005007 (predicted) ENSG00000151923	=	1
ENSG00000005007 (predicted) ENSG00000205339	=	1
ENSG00000005007 (predicted) ENSG00000173011	=	1
ENSG00000005007 (predicted) ENSG00000159251	=	1
ENSG00000005007 (predicted) ENSG00000184188	=	1
ENSG00000005007 (predicted) ENSG00000204390	=	0.99
ENSG00000005007 (predicted) ENSG00000116001	=	1
ENSG00000005007 (predicted) ENSG00000075624	=	1
ENSG00000005007 (predicted) ENSG00000116039	=	1
ENSG00000005007 (predicted) ENSG00000021826	=	1
ENSG00000005007 (predicted) ENSG00000109971	=	1
ENSG00000005007 (predicted) ENSG00000131043	=	1
ENSG00000005007 (predicted) ENSG00000147416	=	1
ENSG00000005007 (predicted) ENSG00000205171	=	1
ENSG00000005007 (predicted) ENSG00000100201	=	1
ENSG00000005007 (predicted) ENSG00000204388	=	0.99
ENSG00000005007 (predicted) ENSG00000126803	=	0.97
ENSG00000005007 (predicted) ENSG00000188856	=	0.98
ENSG00000005007 (predicted) ENSG00000214144	=	1
ENSG00000005007 (predicted) ENSG00000083845	=	1
ENSG00000005007 (predicted) ENSG00000214555	=	1
ENSG00000005007 (predicted) ENSG00000108264	=	1
ENSG00000005007 (predicted) ENSG00000168028	=	1
ENSG00000005007 (predicted) ENSG00000147905	=	0.84
ENSG00000005007 (predicted) ENSG00000169251	=	1
ENSG00000005020 (known) ENSG00000106799	=	1
ENSG00000005020 (predicted) ENSG00000005020	=	1
ENSG00000005020 (predicted) ENSG00000090104	=	1
ENSG00000005022 (known) ENSG00000198909	=	1
ENSG00000005022 (known) ENSG00000067182	=	1
ENSG00000005022 (known) ENSG00000127191	=	1
ENSG00000005022 (known) ENSG00000173039	=	1
ENSG00000005022 (known) ENSG00000028137	=	1
ENSG00000005022 (known) ENSG00000100906	=	1
ENSG00000005022 (known) ENSG00000056558	=	1
ENSG00000005022 (known) ENSG00000129465	=	1
ENSG00000005022 (known) ENSG00000132356	=	1
ENSG00000005022 (known) ENSG00000146648	=	1
ENSG00000005022 (known) ENSG00000102871	=	1
ENSG00000005022 (known) ENSG00000073009	=	1
ENSG00000005022 (known) ENSG00000035403	=	1
ENSG00000005022 (known) ENSG00000137275	=	1
ENSG00000005022 (known) ENSG00000095015	=	1
ENSG00000005022 (known) ENSG00000089159	=	1
ENSG00000005022 (predicted) ENSG00000173540	=	1
ENSG00000005022 (predicted) ENSG00000155903	=	1
ENSG00000005022 (predicted) ENSG00000131459	=	1
ENSG00000005022 (predicted) ENSG00000089250	=	1
ENSG00000005022 (predicted) ENSG00000105576	=	1
ENSG00000005022 (predicted) ENSG00000183199	=	1
ENSG00000005022 (predicted) ENSG00000082898	=	1
ENSG00000005022 (predicted) ENSG00000168937	=	1
ENSG00000005022 (predicted) ENSG00000129003	=	1
ENSG00000005022 (predicted) ENSG00000124275	=	1
ENSG00000005022 (predicted) ENSG00000188856	=	1
ENSG00000005022 (predicted) ENSG00000112379	=	1
ENSG00000005022 (predicted) ENSG00000204389	=	1.98
ENSG00000005022 (predicted) ENSG00000168906	=	1
ENSG00000005022 (predicted) ENSG00000168028	=	1
ENSG00000005022 (predicted) ENSG00000089154	=	1
ENSG00000005022 (predicted) ENSG00000150656	=	1
ENSG00000005022 (predicted) ENSG00000172292	=	1
ENSG00000005022 (predicted) ENSG00000181359	=	1
ENSG00000005022 (predicted) ENSG00000120645	=	1
ENSG00000005022 (predicted) ENSG00000173209	=	1
ENSG00000005022 (predicted) ENSG00000100575	=	1
ENSG00000005022 (predicted) ENSG00000156973	=	0.99
ENSG00000005022 (predicted) ENSG00000155304	=	1
ENSG00000005022 (predicted) ENSG00000183207	=	1
ENSG00000005022 (predicted) ENSG00000205171	=	1
ENSG00000005022 (predicted) ENSG00000080824	=	1
ENSG00000005022 (predicted) ENSG00000109065	=	1.91
ENSG00000005022 (predicted) ENSG00000163526	=	2
ENSG00000005022 (predicted) ENSG00000092148	=	1
ENSG00000005022 (predicted) ENSG00000109846	=	1.62
ENSG00000005022 (predicted) ENSG00000169756	=	0.99
ENSG00000005022 (predicted) ENSG00000161204	=	1
ENSG00000005022 (predicted) ENSG00000124313	=	1
ENSG00000005022 (predicted) ENSG00000183785	=	2
ENSG00000005022 (predicted) ENSG00000069345	=	1
ENSG00000005022 (predicted) ENSG00000127824	=	2
ENSG00000005022 (predicted) ENSG00000159247	=	1
ENSG00000005022 (predicted) ENSG00000124571	=	1
ENSG00000005022 (predicted) ENSG00000100055	=	1
ENSG00000005022 (predicted) ENSG00000214144	=	2
ENSG00000005022 (predicted) ENSG00000086061	=	1
ENSG00000005022 (predicted) ENSG00000203914	=	1
ENSG00000005022 (predicted) ENSG00000061987	=	1
ENSG00000005022 (predicted) ENSG00000166913	=	1
ENSG00000005022 (predicted) ENSG00000184886	=	1
ENSG00000005022 (predicted) ENSG00000140650	=	1
ENSG00000005022 (predicted) ENSG00000181035	=	1
ENSG00000005022 (predicted) ENSG00000128918	=	0.92
ENSG00000005022 (predicted) ENSG00000163528	=	1
ENSG00000005022 (predicted) ENSG00000154265	=	1
ENSG00000005022 (predicted) ENSG00000123416	=	2
ENSG00000005022 (predicted) ENSG00000121542	=	1
ENSG00000005022 (predicted) ENSG00000184115	=	0.99
ENSG00000005022 (predicted) ENSG00000205141	=	0.98
ENSG00000005022 (predicted) ENSG00000075391	=	1
ENSG00000005022 (predicted) ENSG00000215475	=	1.91
ENSG00000005022 (predicted) ENSG00000134644	=	0.98
ENSG00000005022 (predicted) ENSG00000147454	=	1
ENSG00000005022 (predicted) ENSG00000198445	=	1
ENSG00000005022 (predicted) ENSG00000111058	=	0.94
ENSG00000005022 (predicted) ENSG00000105197	=	1
ENSG00000005022 (predicted) ENSG00000167553	=	2
ENSG00000005022 (predicted) ENSG00000144591	=	1
ENSG00000005022 (predicted) ENSG00000137124	=	0.94
ENSG00000005022 (predicted) ENSG00000047932	=	0.99
ENSG00000005022 (predicted) ENSG00000089157	=	1
ENSG00000005022 (predicted) ENSG00000064687	=	1
ENSG00000005022 (predicted) ENSG00000165029	=	1
ENSG00000005022 (predicted) ENSG00000165280	=	1
ENSG00000005022 (predicted) ENSG00000109971	=	2
ENSG00000005022 (predicted) ENSG00000154263	=	0.9
ENSG00000005022 (predicted) ENSG00000137267	=	1
ENSG00000005022 (predicted) ENSG00000197283	=	1
ENSG00000005022 (predicted) ENSG00000186148	=	0.99
ENSG00000005022 (predicted) ENSG00000179869	=	1
ENSG00000005022 (predicted) ENSG00000111275	=	0.94
ENSG00000005022 (predicted) ENSG00000205527	=	1
ENSG00000005022 (predicted) ENSG00000075886	=	2
ENSG00000005022 (predicted) ENSG00000174599	=	1
ENSG00000005022 (predicted) ENSG00000184254	=	0.96
ENSG00000005022 (predicted) ENSG00000173876	=	1
ENSG00000005022 (predicted) ENSG00000072163	=	0.99
ENSG00000005022 (predicted) ENSG00000007171	=	1
ENSG00000005022 (predicted) ENSG00000167972	=	1
ENSG00000005022 (predicted) ENSG00000122912	=	1
ENSG00000005022 (predicted) ENSG00000133275	=	1
ENSG00000005022 (predicted) ENSG00000008256	=	1
ENSG00000005022 (predicted) ENSG00000198691	=	1
ENSG00000005022 (predicted) ENSG00000166598	=	1
ENSG00000005022 (predicted) ENSG00000171132	=	1
ENSG00000005022 (predicted) ENSG00000111361	=	1
ENSG00000005022 (predicted) ENSG00000115254	=	1
ENSG00000005022 (predicted) ENSG00000100591	=	1
ENSG00000005022 (predicted) ENSG00000151224	=	1
ENSG00000005022 (predicted) ENSG00000134287	=	1
ENSG00000005022 (predicted) ENSG00000172315	=	1
ENSG00000005022 (predicted) ENSG00000139624	=	1
ENSG00000005022 (predicted) ENSG00000067167	=	1
ENSG00000005022 (predicted) ENSG00000145715	=	1
ENSG00000005022 (predicted) ENSG00000105402	=	1
ENSG00000005022 (predicted) ENSG00000204388	=	1.98
ENSG00000005022 (predicted) ENSG00000104833	=	1
ENSG00000005022 (predicted) ENSG00000145414	=	1
ENSG00000005022 (predicted) ENSG00000136848	=	1
ENSG00000005022 (predicted) ENSG00000124207	=	1
ENSG00000005022 (predicted) ENSG00000156261	=	1
ENSG00000005022 (predicted) ENSG00000133313	=	1
ENSG00000005022 (predicted) ENSG00000144452	=	1
ENSG00000005022 (predicted) ENSG00000111344	=	1
ENSG00000005022 (predicted) ENSG00000198033	=	2
ENSG00000005022 (predicted) ENSG00000154258	=	1
ENSG00000005022 (predicted) ENSG00000154262	=	1
ENSG00000005022 (predicted) ENSG00000101162	=	1
ENSG00000005022 (predicted) ENSG00000173213	=	1
ENSG00000005022 (predicted) ENSG00000124198	=	1
ENSG00000005022 (predicted) ENSG00000196230	=	1
ENSG00000005022 (predicted) ENSG00000176014	=	1
ENSG00000005022 (predicted) ENSG00000205940	=	1
ENSG00000005022 (predicted) ENSG00000066777	=	1
ENSG00000005022 (predicted) ENSG00000168374	=	1
ENSG00000005022 (predicted) ENSG00000105443	=	1
ENSG00000005022 (predicted) ENSG00000175203	=	0.99
ENSG00000005022 (predicted) ENSG00000083312	=	1
ENSG00000005022 (predicted) ENSG00000134809	=	1.98
ENSG00000005022 (predicted) ENSG00000164867	=	1
ENSG00000005022 (predicted) ENSG00000154930	=	1
ENSG00000005022 (predicted) ENSG00000077549	=	1.91
ENSG00000005022 (predicted) ENSG00000188229	=	1
ENSG00000005022 (predicted) ENSG00000096384	=	1
ENSG00000005022 (predicted) ENSG00000170667	=	1
ENSG00000005022 (predicted) ENSG00000136447	=	1
ENSG00000005022 (predicted) ENSG00000090661	=	0.95
ENSG00000005022 (predicted) ENSG00000143761	=	1
ENSG00000005022 (predicted) ENSG00000104884	=	1.98
ENSG00000005022 (predicted) ENSG00000145782	=	1.98
ENSG00000005022 (predicted) ENSG00000142197	=	1
ENSG00000005022 (predicted) ENSG00000198380	=	1
ENSG00000005022 (predicted) ENSG00000020219	=	1
ENSG00000005022 (predicted) ENSG00000185989	=	1
ENSG00000005022 (predicted) ENSG00000152086	=	2
ENSG00000005022 (predicted) ENSG00000151292	=	0.97
ENSG00000005022 (predicted) ENSG00000128534	=	0.98
ENSG00000005022 (predicted) ENSG00000183298	=	1
ENSG00000005022 (predicted) ENSG00000204650	=	1
ENSG00000005022 (predicted) ENSG00000205246	=	1
ENSG00000005022 (predicted) ENSG00000075415	=	0.88
ENSG00000005022 (predicted) ENSG00000141338	=	0.89
ENSG00000005022 (predicted) ENSG00000196497	=	1
ENSG00000005022 (predicted) ENSG00000122694	=	1.91
ENSG00000005022 (predicted) ENSG00000185829	=	1
ENSG00000005022 (predicted) ENSG00000108669	=	1
ENSG00000005022 (predicted) ENSG00000214783	=	1
ENSG00000005022 (predicted) ENSG00000165092	=	0.96
ENSG00000005022 (predicted) ENSG00000166411	=	1
ENSG00000005022 (predicted) ENSG00000173110	=	1.97
ENSG00000005022 (predicted) ENSG00000154227	=	1
ENSG00000005022 (predicted) ENSG00000140403	=	1
ENSG00000005022 (predicted) ENSG00000178462	=	2
ENSG00000005022 (predicted) ENSG00000105808	=	1
ENSG00000005022 (predicted) ENSG00000187522	=	1.97
ENSG00000005022 (predicted) ENSG00000116171	=	0.99
ENSG00000005022 (predicted) ENSG00000167552	=	2
ENSG00000005022 (predicted) ENSG00000175324	=	0.98
ENSG00000005022 (predicted) ENSG00000127589	=	1
ENSG00000005022 (predicted) ENSG00000153827	=	1
ENSG00000005022 (predicted) ENSG00000093183	=	1
ENSG00000005022 (predicted) ENSG00000169118	=	1
ENSG00000005022 (predicted) ENSG00000155287	=	1
ENSG00000005022 (predicted) ENSG00000214391	=	2
ENSG00000005022 (predicted) ENSG00000048707	=	1
ENSG00000005022 (predicted) ENSG00000174444	=	1
ENSG00000005022 (predicted) ENSG00000160202	=	1.52
ENSG00000005022 (predicted) ENSG00000214896	=	1
ENSG00000005022 (predicted) ENSG00000205100	=	1
ENSG00000005022 (predicted) ENSG00000094880	=	0.99
ENSG00000005022 (predicted) ENSG00000107331	=	0.86
ENSG00000005022 (predicted) ENSG00000215380	=	1
ENSG00000005022 (predicted) ENSG00000103978	=	0.94
ENSG00000005022 (predicted) ENSG00000055917	=	0.98
ENSG00000005022 (predicted) ENSG00000144711	=	1
ENSG00000005022 (predicted) ENSG00000143418	=	0.95
ENSG00000005022 (predicted) ENSG00000198211	=	1
ENSG00000005022 (predicted) ENSG00000167494	=	1
ENSG00000005022 (predicted) ENSG00000197969	=	1
ENSG00000005022 (predicted) ENSG00000100417	=	1
ENSG00000005022 (predicted) ENSG00000137285	=	1
ENSG00000005022 (predicted) ENSG00000107862	=	1
ENSG00000005022 (predicted) ENSG00000065308	=	1
ENSG00000005022 (predicted) ENSG00000205955	=	0.97
ENSG00000005022 (predicted) ENSG00000161149	=	2
ENSG00000005022 (predicted) ENSG00000185418	=	1
ENSG00000005022 (predicted) ENSG00000094841	=	1
ENSG00000005022 (predicted) ENSG00000126803	=	1.96
ENSG00000005022 (predicted) ENSG00000184432	=	1
ENSG00000005022 (predicted) ENSG00000150086	=	1
ENSG00000005022 (predicted) ENSG00000131069	=	1
ENSG00000005022 (predicted) ENSG00000083097	=	1
ENSG00000005022 (predicted) ENSG00000214629	=	1
ENSG00000005022 (predicted) ENSG00000204390	=	1.98
ENSG00000005022 (predicted) ENSG00000125814	=	1
ENSG00000005022 (predicted) ENSG00000153214	=	0.88
ENSG00000005022 (predicted) ENSG00000113407	=	1
ENSG00000005059 (known) ENSG00000109906	=	1
ENSG00000005073 (predicted) ENSG00000143995	=	1
ENSG00000005073 (predicted) ENSG00000112312	=	1
ENSG00000005075 (known) ENSG00000105085	=	1
ENSG00000005075 (known) ENSG00000102978	=	3
ENSG00000005075 (known) ENSG00000141026	=	1
ENSG00000005075 (known) ENSG00000108270	=	1
ENSG00000005075 (known) ENSG00000133398	=	1
ENSG00000005075 (known) ENSG00000063322	=	1
ENSG00000005075 (predicted) ENSG00000104695	=	1
ENSG00000005075 (predicted) ENSG00000181222	=	1
ENSG00000005075 (predicted) ENSG00000168002	=	1
ENSG00000005075 (predicted) ENSG00000188342	=	1
ENSG00000005075 (predicted) ENSG00000163882	=	1
ENSG00000005075 (predicted) ENSG00000138326	=	1
ENSG00000005075 (predicted) ENSG00000047315	=	1
ENSG00000005075 (predicted) ENSG00000145425	=	1
ENSG00000005075 (predicted) ENSG00000178429	=	1
ENSG00000005075 (predicted) ENSG00000113575	=	1
ENSG00000005100 (predicted) ENSG00000088247	=	1
ENSG00000005100 (predicted) ENSG00000162613	=	1
ENSG00000005100 (predicted) ENSG00000107164	=	1
ENSG00000005102 (predicted) ENSG00000135903	=	1
ENSG00000005102 (predicted) ENSG00000125813	=	1
ENSG00000005108 (known) ENSG00000151693	=	1
ENSG00000005156 (known) ENSG00000042088	=	1
ENSG00000005156 (known) ENSG00000140398	=	1
ENSG00000005156 (predicted) ENSG00000105204	=	1
ENSG00000005156 (predicted) ENSG00000157540	=	1
ENSG00000005156 (predicted) ENSG00000108094	=	1
ENSG00000005156 (predicted) ENSG00000132646	=	1
ENSG00000005156 (predicted) ENSG00000216490	=	1
ENSG00000005175 (known) ENSG00000106799	=	1
ENSG00000005175 (known) ENSG00000198909	=	1
ENSG00000005187 (predicted) ENSG00000005187	=	1
ENSG00000005187 (predicted) ENSG00000166743	=	1
ENSG00000005187 (predicted) ENSG00000100316	=	1
ENSG00000005187 (predicted) ENSG00000140986	=	1
ENSG00000005187 (predicted) ENSG00000184779	=	1
ENSG00000005187 (predicted) ENSG00000215009	=	1
ENSG00000005187 (predicted) ENSG00000197575	=	1
ENSG00000005187 (predicted) ENSG00000167107	=	1
ENSG00000005187 (predicted) ENSG00000066813	=	1
ENSG00000005187 (predicted) ENSG00000067048	=	0.98
ENSG00000005187 (predicted) ENSG00000089157	=	1
ENSG00000005187 (predicted) ENSG00000152670	=	1
ENSG00000005187 (predicted) ENSG00000183549	=	1
ENSG00000005187 (predicted) ENSG00000060303	=	1
ENSG00000005187 (predicted) ENSG00000182774	=	1
ENSG00000005187 (predicted) ENSG00000183747	=	1
ENSG00000005187 (predicted) ENSG00000215301	=	0.98
ENSG00000005187 (predicted) ENSG00000106348	=	1.94
ENSG00000005187 (predicted) ENSG00000173124	=	1
ENSG00000005187 (predicted) ENSG00000176715	=	1
ENSG00000005187 (predicted) ENSG00000174444	=	1
ENSG00000005187 (predicted) ENSG00000178035	=	1.98
ENSG00000005189 (predicted) ENSG00000215093	=	1
ENSG00000005189 (predicted) ENSG00000100227	=	1
ENSG00000005189 (predicted) ENSG00000170967	=	1
ENSG00000005189 (predicted) ENSG00000134287	=	1
ENSG00000005189 (predicted) ENSG00000167264	=	1
ENSG00000005189 (predicted) ENSG00000174611	=	1
ENSG00000005189 (predicted) ENSG00000182872	=	1
ENSG00000005189 (predicted) ENSG00000169598	=	1
ENSG00000005189 (predicted) ENSG00000099219	=	0.93
ENSG00000005189 (predicted) ENSG00000105409	=	1
ENSG00000005189 (predicted) ENSG00000149273	=	1
ENSG00000005189 (predicted) ENSG00000108604	=	1
ENSG00000005189 (predicted) ENSG00000107341	=	1
ENSG00000005189 (predicted) ENSG00000070061	=	1
ENSG00000005189 (predicted) ENSG00000118965	=	1
ENSG00000005189 (predicted) ENSG00000131373	=	1
ENSG00000005189 (predicted) ENSG00000119669	=	1
ENSG00000005189 (predicted) ENSG00000100330	=	1
ENSG00000005189 (predicted) ENSG00000204650	=	1
ENSG00000005189 (predicted) ENSG00000183405	=	1
ENSG00000005189 (predicted) ENSG00000167526	=	1
ENSG00000005189 (predicted) ENSG00000156603	=	1
ENSG00000005189 (predicted) ENSG00000197312	=	1
ENSG00000005189 (predicted) ENSG00000217327	=	1
ENSG00000005189 (predicted) ENSG00000103932	=	1
ENSG00000005189 (predicted) ENSG00000122870	=	1
ENSG00000005189 (predicted) ENSG00000103326	=	1
ENSG00000005189 (predicted) ENSG00000198682	=	1
ENSG00000005189 (predicted) ENSG00000168209	=	1
ENSG00000005189 (predicted) ENSG00000132681	=	1
ENSG00000005189 (predicted) ENSG00000163399	=	1
ENSG00000005189 (predicted) ENSG00000156508	=	1
ENSG00000005189 (predicted) ENSG00000155304	=	1
ENSG00000005189 (predicted) ENSG00000066117	=	1
ENSG00000005189 (predicted) ENSG00000099804	=	1
ENSG00000005189 (predicted) ENSG00000157456	=	1
ENSG00000005189 (predicted) ENSG00000108389	=	1
ENSG00000005189 (predicted) ENSG00000155621	=	1
ENSG00000005189 (predicted) ENSG00000138801	=	1
ENSG00000005189 (predicted) ENSG00000178922	=	1
ENSG00000005189 (predicted) ENSG00000018625	=	1
ENSG00000005189 (predicted) ENSG00000184058	=	1
ENSG00000005189 (predicted) ENSG00000167800	=	1
ENSG00000005189 (predicted) ENSG00000139197	=	1
ENSG00000005189 (predicted) ENSG00000145358	=	0.96
ENSG00000005189 (predicted) ENSG00000171863	=	1
ENSG00000005189 (predicted) ENSG00000114757	=	1
ENSG00000005189 (predicted) ENSG00000170604	=	1
ENSG00000005189 (predicted) ENSG00000101210	=	1
ENSG00000005189 (predicted) ENSG00000168264	=	1
ENSG00000005189 (predicted) ENSG00000082014	=	1
ENSG00000005189 (predicted) ENSG00000143761	=	1
ENSG00000005189 (predicted) ENSG00000134057	=	1
ENSG00000005194 (known) ENSG00000108010	=	1
ENSG00000005194 (predicted) ENSG00000164070	=	1
ENSG00000005194 (predicted) ENSG00000126803	=	0.97
ENSG00000005194 (predicted) ENSG00000204389	=	0.99
ENSG00000005194 (predicted) ENSG00000173110	=	0.97
ENSG00000005194 (predicted) ENSG00000188566	=	2
ENSG00000005194 (predicted) ENSG00000170606	=	1
ENSG00000005194 (predicted) ENSG00000187522	=	0.97
ENSG00000005194 (predicted) ENSG00000204388	=	0.99
ENSG00000005194 (predicted) ENSG00000136628	=	1
ENSG00000005194 (predicted) ENSG00000214144	=	1
ENSG00000005194 (predicted) ENSG00000120694	=	1
ENSG00000005194 (predicted) ENSG00000126215	=	1
ENSG00000005194 (predicted) ENSG00000204390	=	0.99
ENSG00000005194 (predicted) ENSG00000109971	=	1
ENSG00000005206 (predicted) ENSG00000214391	=	1
ENSG00000005206 (predicted) ENSG00000161149	=	1
ENSG00000005206 (predicted) ENSG00000075415	=	0.88
ENSG00000005206 (predicted) ENSG00000178462	=	1
ENSG00000005206 (predicted) ENSG00000173110	=	0.97
ENSG00000005206 (predicted) ENSG00000214144	=	1
ENSG00000005206 (predicted) ENSG00000152086	=	1
ENSG00000005206 (predicted) ENSG00000167552	=	1
ENSG00000005206 (predicted) ENSG00000075624	=	1
ENSG00000005206 (predicted) ENSG00000163526	=	1
ENSG00000005206 (predicted) ENSG00000198033	=	1
ENSG00000005206 (predicted) ENSG00000184188	=	1
ENSG00000005206 (predicted) ENSG00000109971	=	1
ENSG00000005206 (predicted) ENSG00000155304	=	2
ENSG00000005206 (predicted) ENSG00000214555	=	1
ENSG00000005206 (predicted) ENSG00000107796	=	1
ENSG00000005206 (predicted) ENSG00000159251	=	1
ENSG00000005206 (predicted) ENSG00000184009	=	1
ENSG00000005206 (predicted) ENSG00000089157	=	1
ENSG00000005206 (predicted) ENSG00000144134	=	1
ENSG00000005206 (predicted) ENSG00000167553	=	1
ENSG00000005206 (predicted) ENSG00000204388	=	0.99
ENSG00000005206 (predicted) ENSG00000204390	=	0.99
ENSG00000005206 (predicted) ENSG00000174444	=	1
ENSG00000005206 (predicted) ENSG00000079974	=	1
ENSG00000005206 (predicted) ENSG00000169067	=	1
ENSG00000005206 (predicted) ENSG00000122406	=	1
ENSG00000005206 (predicted) ENSG00000127824	=	1
ENSG00000005206 (predicted) ENSG00000187522	=	0.97
ENSG00000005206 (predicted) ENSG00000123416	=	1
ENSG00000005206 (predicted) ENSG00000132341	=	1
ENSG00000005206 (predicted) ENSG00000075886	=	1
ENSG00000005206 (predicted) ENSG00000143632	=	1
ENSG00000005206 (predicted) ENSG00000183785	=	1
ENSG00000005206 (predicted) ENSG00000163017	=	1
ENSG00000005206 (predicted) ENSG00000204389	=	0.99
ENSG00000005206 (predicted) ENSG00000126803	=	0.97
ENSG00000005238 (known) ENSG00000175602	=	1
ENSG00000005238 (predicted) ENSG00000186575	=	1
ENSG00000005243 (predicted) ENSG00000145425	=	1
ENSG00000005243 (predicted) ENSG00000121542	=	1
ENSG00000005243 (predicted) ENSG00000214133	=	1
ENSG00000005243 (predicted) ENSG00000181789	=	1
ENSG00000005243 (predicted) ENSG00000138792	=	0.93
ENSG00000005243 (predicted) ENSG00000178429	=	1
ENSG00000005243 (predicted) ENSG00000122218	=	1
ENSG00000005243 (predicted) ENSG00000174093	=	1
ENSG00000005243 (predicted) ENSG00000215728	=	1
ENSG00000005243 (predicted) ENSG00000164308	=	0.96
ENSG00000005243 (predicted) ENSG00000129083	=	1
ENSG00000005243 (predicted) ENSG00000095139	=	1
ENSG00000005243 (predicted) ENSG00000172901	=	1
ENSG00000005243 (predicted) ENSG00000166825	=	1
ENSG00000005243 (predicted) ENSG00000093183	=	1
ENSG00000005243 (predicted) ENSG00000113441	=	1
ENSG00000005243 (predicted) ENSG00000072657	=	1
ENSG00000005243 (predicted) ENSG00000141279	=	1
ENSG00000005243 (predicted) ENSG00000108561	=	1
ENSG00000005243 (predicted) ENSG00000184432	=	1
ENSG00000005243 (predicted) ENSG00000164307	=	0.96
ENSG00000005249 (known) ENSG00000005249	=	1
ENSG00000005249 (predicted) ENSG00000176884	=	1
ENSG00000005249 (predicted) ENSG00000166913	=	1
ENSG00000005249 (predicted) ENSG00000078699	=	1
ENSG00000005249 (predicted) ENSG00000079102	=	1
ENSG00000005249 (predicted) ENSG00000185041	=	1
ENSG00000005249 (predicted) ENSG00000142875	=	1
ENSG00000005249 (predicted) ENSG00000100632	=	1
ENSG00000005249 (predicted) ENSG00000150086	=	1
ENSG00000005249 (predicted) ENSG00000165059	=	1
ENSG00000005249 (predicted) ENSG00000072062	=	1
ENSG00000005249 (predicted) ENSG00000129993	=	1
ENSG00000005249 (predicted) ENSG00000064995	=	1
ENSG00000005302 (predicted) ENSG00000107796	=	1
ENSG00000005302 (predicted) ENSG00000184009	=	1
ENSG00000005302 (predicted) ENSG00000155304	=	1
ENSG00000005302 (predicted) ENSG00000214555	=	1
ENSG00000005302 (predicted) ENSG00000159251	=	1
ENSG00000005302 (predicted) ENSG00000075624	=	1
ENSG00000005302 (predicted) ENSG00000116039	=	1
ENSG00000005302 (predicted) ENSG00000126803	=	0.97
ENSG00000005302 (predicted) ENSG00000151229	=	0.91
ENSG00000005302 (predicted) ENSG00000163017	=	1
ENSG00000005302 (predicted) ENSG00000196367	=	1
ENSG00000005302 (predicted) ENSG00000185467	=	1
ENSG00000005302 (predicted) ENSG00000174444	=	1
ENSG00000005302 (predicted) ENSG00000144591	=	1
ENSG00000005302 (predicted) ENSG00000188856	=	1.98
ENSG00000005302 (predicted) ENSG00000214144	=	1
ENSG00000005302 (predicted) ENSG00000204389	=	0.99
ENSG00000005302 (predicted) ENSG00000204388	=	0.99
ENSG00000005302 (predicted) ENSG00000196591	=	1
ENSG00000005302 (predicted) ENSG00000120616	=	1
ENSG00000005302 (predicted) ENSG00000173110	=	0.97
ENSG00000005302 (predicted) ENSG00000147416	=	1
ENSG00000005302 (predicted) ENSG00000204390	=	0.99
ENSG00000005302 (predicted) ENSG00000182481	=	1
ENSG00000005302 (predicted) ENSG00000214629	=	2
ENSG00000005302 (predicted) ENSG00000187522	=	0.97
ENSG00000005302 (predicted) ENSG00000205171	=	2
ENSG00000005302 (predicted) ENSG00000089157	=	1
ENSG00000005302 (predicted) ENSG00000188895	=	1
ENSG00000005302 (predicted) ENSG00000173540	=	1
ENSG00000005302 (predicted) ENSG00000116478	=	1
ENSG00000005302 (predicted) ENSG00000114030	=	1
ENSG00000005302 (predicted) ENSG00000214896	=	2
ENSG00000005302 (predicted) ENSG00000178028	=	1
ENSG00000005302 (predicted) ENSG00000025800	=	1
ENSG00000005302 (predicted) ENSG00000196911	=	1
ENSG00000005302 (predicted) ENSG00000122406	=	1
ENSG00000005302 (predicted) ENSG00000102753	=	1
ENSG00000005302 (predicted) ENSG00000183298	=	2
ENSG00000005302 (predicted) ENSG00000127511	=	1
ENSG00000005302 (predicted) ENSG00000168028	=	2
ENSG00000005302 (predicted) ENSG00000215769	=	1
ENSG00000005302 (predicted) ENSG00000100603	=	1
ENSG00000005302 (predicted) ENSG00000169067	=	1
ENSG00000005302 (predicted) ENSG00000109971	=	1
ENSG00000005302 (predicted) ENSG00000184188	=	1
ENSG00000005302 (predicted) ENSG00000214035	=	1
ENSG00000005302 (predicted) ENSG00000205246	=	2
ENSG00000005302 (predicted) ENSG00000186432	=	1
ENSG00000005302 (predicted) ENSG00000143632	=	1
ENSG00000005302 (predicted) ENSG00000170889	=	1
ENSG00000005302 (predicted) ENSG00000169375	=	1
ENSG00000005302 (predicted) ENSG00000135999	=	1
ENSG00000005339 (known) ENSG00000078900	=	1
ENSG00000005339 (known) ENSG00000175387	=	1
ENSG00000005339 (known) ENSG00000169083	=	1
ENSG00000005339 (known) ENSG00000159692	=	1
ENSG00000005339 (known) ENSG00000115415	=	1
ENSG00000005339 (known) ENSG00000124151	=	1
ENSG00000005339 (known) ENSG00000123609	=	1
ENSG00000005339 (known) ENSG00000187109	=	1
ENSG00000005339 (known) ENSG00000166949	=	1
ENSG00000005339 (known) ENSG00000196092	=	1
ENSG00000005339 (known) ENSG00000012048	=	1
ENSG00000005339 (known) ENSG00000213341	=	1
ENSG00000005339 (known) ENSG00000117748	=	1
ENSG00000005339 (known) ENSG00000168610	=	2
ENSG00000005339 (known) ENSG00000178573	=	1
ENSG00000005339 (known) ENSG00000141510	=	2
ENSG00000005339 (known) ENSG00000175792	=	1
ENSG00000005339 (known) ENSG00000198911	=	1
ENSG00000005339 (known) ENSG00000132109	=	1
ENSG00000005339 (known) ENSG00000197386	=	1
ENSG00000005339 (known) ENSG00000084676	=	1
ENSG00000005339 (known) ENSG00000140396	=	1
ENSG00000005339 (known) ENSG00000179348	=	1
ENSG00000005339 (known) ENSG00000172977	=	1
ENSG00000005339 (known) ENSG00000073009	=	1
ENSG00000005339 (known) ENSG00000159110	=	1
ENSG00000005339 (known) ENSG00000138162	=	1
ENSG00000005339 (known) ENSG00000185122	=	1
ENSG00000005339 (known) ENSG00000114166	=	1
ENSG00000005339 (known) ENSG00000147649	=	1
ENSG00000005339 (known) ENSG00000072310	=	1
ENSG00000005339 (known) ENSG00000118260	=	1
ENSG00000005339 (known) ENSG00000185697	=	1
ENSG00000005339 (known) ENSG00000160224	=	1
ENSG00000005339 (known) ENSG00000198646	=	1
ENSG00000005339 (known) ENSG00000126561	=	1
ENSG00000005339 (known) ENSG00000173757	=	1
ENSG00000005339 (known) ENSG00000140262	=	1
ENSG00000005339 (known) ENSG00000173039	=	2
ENSG00000005339 (known) ENSG00000124762	=	1
ENSG00000005339 (known) ENSG00000126456	=	1
ENSG00000005339 (known) ENSG00000104365	=	1
ENSG00000005339 (known) ENSG00000121774	=	2
ENSG00000005339 (predicted) ENSG00000178950	=	1
ENSG00000005339 (predicted) ENSG00000018408	=	1
ENSG00000005339 (predicted) ENSG00000111361	=	1
ENSG00000005339 (predicted) ENSG00000100280	=	1
ENSG00000005339 (predicted) ENSG00000116809	=	1
ENSG00000005339 (predicted) ENSG00000088038	=	1
ENSG00000005339 (predicted) ENSG00000125733	=	1
ENSG00000005339 (predicted) ENSG00000066336	=	1
ENSG00000005339 (predicted) ENSG00000141985	=	1
ENSG00000005339 (predicted) ENSG00000150907	=	1
ENSG00000005339 (predicted) ENSG00000204209	=	1
ENSG00000005379 (predicted) ENSG00000180398	=	1
ENSG00000005381 (known) ENSG00000005381	=	1
ENSG00000005436 (known) ENSG00000124788	=	1
ENSG00000005436 (known) ENSG00000137076	=	1
ENSG00000005436 (predicted) ENSG00000215475	=	1
ENSG00000005436 (predicted) ENSG00000119777	=	1
ENSG00000005469 (known) ENSG00000163631	=	1
ENSG00000005469 (predicted) ENSG00000205560	=	1
ENSG00000005469 (predicted) ENSG00000025800	=	1
ENSG00000005469 (predicted) ENSG00000114757	=	2
ENSG00000005469 (predicted) ENSG00000205940	=	1
ENSG00000005469 (predicted) ENSG00000183199	=	1
ENSG00000005469 (predicted) ENSG00000214035	=	1
ENSG00000005469 (predicted) ENSG00000169169	=	1
ENSG00000005469 (predicted) ENSG00000175662	=	1
ENSG00000005469 (predicted) ENSG00000186432	=	1
ENSG00000005469 (predicted) ENSG00000110090	=	1
ENSG00000005469 (predicted) ENSG00000205100	=	1
ENSG00000005469 (predicted) ENSG00000185467	=	1
ENSG00000005469 (predicted) ENSG00000135093	=	1
ENSG00000005469 (predicted) ENSG00000173992	=	1
ENSG00000005469 (predicted) ENSG00000139197	=	2
ENSG00000005469 (predicted) ENSG00000104320	=	1
ENSG00000005469 (predicted) ENSG00000080824	=	1
ENSG00000005469 (predicted) ENSG00000205955	=	0.97
ENSG00000005469 (predicted) ENSG00000096384	=	1
ENSG00000005469 (predicted) ENSG00000205141	=	0.98
ENSG00000005469 (predicted) ENSG00000145414	=	1
ENSG00000005469 (predicted) ENSG00000138075	=	1
ENSG00000005469 (predicted) ENSG00000070748	=	1
ENSG00000005469 (predicted) ENSG00000215769	=	1
ENSG00000005469 (predicted) ENSG00000160957	=	1
ENSG00000005469 (predicted) ENSG00000100284	=	1
ENSG00000005469 (predicted) ENSG00000182481	=	1
ENSG00000005469 (predicted) ENSG00000143921	=	1
ENSG00000005469 (predicted) ENSG00000094841	=	1
ENSG00000005469 (predicted) ENSG00000203914	=	1
ENSG00000005469 (predicted) ENSG00000102753	=	1
ENSG00000005469 (predicted) ENSG00000166598	=	1
ENSG00000005469 (predicted) ENSG00000114030	=	1
ENSG00000005469 (predicted) ENSG00000135940	=	1
ENSG00000005469 (predicted) ENSG00000162735	=	1
ENSG00000005469 (predicted) ENSG00000205527	=	1
ENSG00000005469 (predicted) ENSG00000181359	=	1
ENSG00000005469 (predicted) ENSG00000005469	=	1
ENSG00000005469 (predicted) ENSG00000196911	=	1
ENSG00000005469 (predicted) ENSG00000095321	=	1
ENSG00000005471 (predicted) ENSG00000103047	=	0.95
ENSG00000005471 (predicted) ENSG00000145675	=	0.76
ENSG00000005471 (predicted) ENSG00000105647	=	0.76
ENSG00000005471 (predicted) ENSG00000160803	=	0.98
ENSG00000005471 (predicted) ENSG00000175520	=	0.98
ENSG00000005471 (predicted) ENSG00000142534	=	0.98
ENSG00000005471 (predicted) ENSG00000117461	=	0.76
ENSG00000005471 (predicted) ENSG00000188021	=	0.98
ENSG00000005471 (predicted) ENSG00000135018	=	0.98
ENSG00000005486 (predicted) ENSG00000080824	=	1
ENSG00000005486 (predicted) ENSG00000035115	=	1
ENSG00000005486 (predicted) ENSG00000183199	=	1
ENSG00000005486 (predicted) ENSG00000167461	=	1
ENSG00000005486 (predicted) ENSG00000205527	=	1
ENSG00000005486 (predicted) ENSG00000096384	=	1
ENSG00000005486 (predicted) ENSG00000137478	=	1
ENSG00000005486 (predicted) ENSG00000125733	=	1
ENSG00000005486 (predicted) ENSG00000166598	=	1
ENSG00000005486 (predicted) ENSG00000086300	=	1
ENSG00000005486 (predicted) ENSG00000174903	=	1
ENSG00000005486 (predicted) ENSG00000124507	=	1
ENSG00000005486 (predicted) ENSG00000205141	=	0.98
ENSG00000005486 (predicted) ENSG00000111737	=	1
ENSG00000005486 (predicted) ENSG00000137942	=	1
ENSG00000005486 (predicted) ENSG00000166128	=	1
ENSG00000005486 (predicted) ENSG00000143545	=	1
ENSG00000005486 (predicted) ENSG00000147164	=	1
ENSG00000005486 (predicted) ENSG00000205940	=	1
ENSG00000005486 (predicted) ENSG00000187239	=	1
ENSG00000005486 (predicted) ENSG00000165912	=	1
ENSG00000005486 (predicted) ENSG00000181359	=	1
ENSG00000005486 (predicted) ENSG00000138069	=	1
ENSG00000005486 (predicted) ENSG00000197948	=	1
ENSG00000005486 (predicted) ENSG00000100266	=	1
ENSG00000005486 (predicted) ENSG00000205100	=	1
ENSG00000005486 (predicted) ENSG00000112335	=	1
ENSG00000005486 (predicted) ENSG00000084733	=	1
ENSG00000005486 (predicted) ENSG00000205955	=	0.97
ENSG00000005486 (predicted) ENSG00000203914	=	1
ENSG00000005700 (known) ENSG00000169217	=	1
ENSG00000005700 (known) ENSG00000116741	=	1
ENSG00000005700 (known) ENSG00000128739	=	1
ENSG00000005700 (known) ENSG00000010671	=	1
ENSG00000005810 (known) ENSG00000170027	=	1
ENSG00000005810 (known) ENSG00000127947	=	1
ENSG00000005810 (known) ENSG00000166913	=	1
ENSG00000005810 (known) ENSG00000030110	=	1
ENSG00000005810 (known) ENSG00000136997	=	1
ENSG00000005810 (predicted) ENSG00000112685	=	1
ENSG00000005810 (predicted) ENSG00000117425	=	1
ENSG00000005810 (predicted) ENSG00000185920	=	1
ENSG00000005812 (known) ENSG00000113558	=	1
ENSG00000005812 (predicted) ENSG00000121671	=	1
ENSG00000005812 (predicted) ENSG00000008405	=	1
ENSG00000005844 (known) ENSG00000081237	=	1
ENSG00000005844 (known) ENSG00000005844	=	1
ENSG00000005844 (known) ENSG00000090339	=	1
ENSG00000005844 (known) ENSG00000134086	=	1
ENSG00000005844 (known) ENSG00000076662	=	1
ENSG00000005844 (predicted) ENSG00000160255	=	1
ENSG00000005844 (predicted) ENSG00000136653	=	1
ENSG00000005882 (known) ENSG00000197386	=	1
ENSG00000005882 (known) ENSG00000063241	=	1
ENSG00000005882 (known) ENSG00000169635	=	1
ENSG00000005882 (predicted) ENSG00000151748	=	1
ENSG00000005882 (predicted) ENSG00000107341	=	1
ENSG00000005882 (predicted) ENSG00000099804	=	1
ENSG00000005882 (predicted) ENSG00000105647	=	1
ENSG00000005882 (predicted) ENSG00000196218	=	1
ENSG00000005882 (predicted) ENSG00000175324	=	0.95
ENSG00000005882 (predicted) ENSG00000119938	=	1
ENSG00000005882 (predicted) ENSG00000132388	=	1
ENSG00000005882 (predicted) ENSG00000128534	=	0.95
ENSG00000005882 (predicted) ENSG00000184787	=	1
ENSG00000005882 (predicted) ENSG00000173281	=	1
ENSG00000005884 (known) ENSG00000035862	=	1
ENSG00000005884 (known) ENSG00000150093	=	1
ENSG00000005884 (known) ENSG00000010278	=	1
ENSG00000005884 (known) ENSG00000115641	=	1
ENSG00000005893 (known) ENSG00000145335	=	1
ENSG00000005893 (predicted) ENSG00000177628	=	1
ENSG00000005893 (predicted) ENSG00000160766	=	1
ENSG00000005955 (predicted) ENSG00000116903	=	1
ENSG00000005955 (predicted) ENSG00000128408	=	1
ENSG00000005955 (predicted) ENSG00000179168	=	1
ENSG00000005955 (predicted) ENSG00000158423	=	1
ENSG00000005961 (known) ENSG00000005961	=	1
ENSG00000005961 (known) ENSG00000185043	=	1
ENSG00000005961 (known) ENSG00000056345	=	1
ENSG00000005961 (known) ENSG00000211601	=	1
ENSG00000006015 (known) ENSG00000112559	=	1
ENSG00000006025 (predicted) ENSG00000106344	=	1
ENSG00000006047 (predicted) ENSG00000177106	=	1
ENSG00000006047 (predicted) ENSG00000131037	=	0.96
ENSG00000006047 (predicted) ENSG00000151491	=	1
ENSG00000006047 (predicted) ENSG00000137960	=	1
ENSG00000006047 (predicted) ENSG00000110367	=	1
ENSG00000006047 (predicted) ENSG00000120656	=	1
ENSG00000006047 (predicted) ENSG00000198758	=	1
ENSG00000006047 (predicted) ENSG00000108561	=	1
ENSG00000006047 (predicted) ENSG00000123159	=	1
ENSG00000006047 (predicted) ENSG00000179855	=	1
ENSG00000006059 (known) ENSG00000123992	=	1
ENSG00000006059 (known) ENSG00000117399	=	1
ENSG00000006059 (predicted) ENSG00000186081	=	1
ENSG00000006062 (known) ENSG00000170889	=	1
ENSG00000006062 (known) ENSG00000103266	=	1
ENSG00000006062 (known) ENSG00000077150	=	1
ENSG00000006062 (known) ENSG00000099783	=	1
ENSG00000006062 (known) ENSG00000181163	=	1
ENSG00000006062 (known) ENSG00000112306	=	1
ENSG00000006062 (known) ENSG00000142937	=	1
ENSG00000006062 (known) ENSG00000116251	=	1
ENSG00000006062 (known) ENSG00000144713	=	1
ENSG00000006062 (known) ENSG00000215301	=	1
ENSG00000006062 (known) ENSG00000115053	=	1
ENSG00000006062 (known) ENSG00000175792	=	1
ENSG00000006062 (known) ENSG00000100316	=	1
ENSG00000006062 (known) ENSG00000111640	=	1
ENSG00000006062 (known) ENSG00000184009	=	1
ENSG00000006062 (known) ENSG00000105197	=	1
ENSG00000006062 (known) ENSG00000148303	=	1
ENSG00000006062 (known) ENSG00000083845	=	1
ENSG00000006062 (known) ENSG00000116560	=	1
ENSG00000006062 (known) ENSG00000135829	=	1
ENSG00000006062 (known) ENSG00000171824	=	1
ENSG00000006062 (known) ENSG00000138385	=	1
ENSG00000006062 (known) ENSG00000109971	=	1
ENSG00000006062 (known) ENSG00000052749	=	1
ENSG00000006062 (known) ENSG00000127191	=	1
ENSG00000006062 (known) ENSG00000175104	=	1
ENSG00000006062 (known) ENSG00000110700	=	1
ENSG00000006062 (known) ENSG00000173110	=	1
ENSG00000006062 (known) ENSG00000136628	=	1
ENSG00000006062 (known) ENSG00000153187	=	1
ENSG00000006062 (known) ENSG00000143621	=	1
ENSG00000006062 (known) ENSG00000122406	=	1
ENSG00000006062 (known) ENSG00000113013	=	1
ENSG00000006062 (known) ENSG00000080824	=	1
ENSG00000006062 (known) ENSG00000136942	=	1
ENSG00000006062 (known) ENSG00000104365	=	1
ENSG00000006062 (known) ENSG00000105193	=	1
ENSG00000006062 (known) ENSG00000104833	=	1
ENSG00000006062 (known) ENSG00000065978	=	1
ENSG00000006062 (known) ENSG00000070061	=	1
ENSG00000006062 (known) ENSG00000168298	=	1
ENSG00000006062 (known) ENSG00000086061	=	1
ENSG00000006062 (known) ENSG00000096384	=	1
ENSG00000006062 (known) ENSG00000161016	=	1
ENSG00000006062 (known) ENSG00000127314	=	1
ENSG00000006062 (known) ENSG00000174444	=	1
ENSG00000006062 (known) ENSG00000134419	=	1
ENSG00000006062 (known) ENSG00000171490	=	1
ENSG00000006062 (known) ENSG00000174516	=	1
ENSG00000006062 (known) ENSG00000070756	=	1
ENSG00000006062 (known) ENSG00000008988	=	1
ENSG00000006062 (known) ENSG00000063177	=	1
ENSG00000006062 (known) ENSG00000174748	=	1
ENSG00000006062 (known) ENSG00000108654	=	1
ENSG00000006062 (known) ENSG00000148672	=	1
ENSG00000006062 (known) ENSG00000125691	=	1
ENSG00000006062 (known) ENSG00000105401	=	1
ENSG00000006062 (known) ENSG00000145425	=	1
ENSG00000006062 (known) ENSG00000204390	=	1
ENSG00000006062 (known) ENSG00000124614	=	1
ENSG00000006062 (known) ENSG00000196305	=	1
ENSG00000006062 (known) ENSG00000135341	=	1
ENSG00000006062 (known) ENSG00000131469	=	1
ENSG00000006062 (known) ENSG00000183207	=	1
ENSG00000006062 (known) ENSG00000142676	=	1
ENSG00000006062 (known) ENSG00000089157	=	1
ENSG00000006062 (known) ENSG00000108561	=	1
ENSG00000006062 (known) ENSG00000167526	=	1
ENSG00000006062 (known) ENSG00000135960	=	1
ENSG00000006062 (known) ENSG00000198034	=	1
ENSG00000006062 (known) ENSG00000114391	=	1
ENSG00000006062 (known) ENSG00000188846	=	1
ENSG00000006062 (known) ENSG00000147403	=	1
ENSG00000006062 (known) ENSG00000135486	=	1
ENSG00000006062 (known) ENSG00000131323	=	1
ENSG00000006062 (known) ENSG00000105447	=	1
ENSG00000006062 (known) ENSG00000124214	=	1
ENSG00000006062 (known) ENSG00000166441	=	1
ENSG00000006062 (known) ENSG00000073009	=	1
ENSG00000006062 (known) ENSG00000177600	=	1
ENSG00000006062 (known) ENSG00000044574	=	1
ENSG00000006062 (known) ENSG00000172053	=	1
ENSG00000006062 (known) ENSG00000060138	=	1
ENSG00000006062 (known) ENSG00000084774	=	1
ENSG00000006062 (known) ENSG00000105202	=	1
ENSG00000006062 (known) ENSG00000149806	=	1
ENSG00000006062 (known) ENSG00000149273	=	1
ENSG00000006062 (known) ENSG00000132382	=	1
ENSG00000006062 (known) ENSG00000089009	=	1
ENSG00000006062 (known) ENSG00000165496	=	1
ENSG00000006062 (known) ENSG00000115594	=	1
ENSG00000006062 (known) ENSG00000147604	=	1
ENSG00000006062 (known) ENSG00000082512	=	1
ENSG00000006062 (known) ENSG00000137154	=	1
ENSG00000006062 (known) ENSG00000152234	=	1
ENSG00000006062 (known) ENSG00000142534	=	1
ENSG00000006062 (known) ENSG00000056558	=	1
ENSG00000006062 (known) ENSG00000198755	=	1
ENSG00000006062 (known) ENSG00000112578	=	1
ENSG00000006062 (known) ENSG00000113643	=	1
ENSG00000006062 (known) ENSG00000112208	=	1
ENSG00000006062 (known) ENSG00000110330	=	1
ENSG00000006062 (known) ENSG00000165732	=	1
ENSG00000006062 (known) ENSG00000213341	=	1
ENSG00000006062 (known) ENSG00000186468	=	1
ENSG00000006062 (known) ENSG00000138326	=	1
ENSG00000006062 (known) ENSG00000137285	=	1
ENSG00000006062 (known) ENSG00000141480	=	1
ENSG00000006062 (known) ENSG00000156482	=	1
ENSG00000006071 (known) ENSG00000187486	=	1
ENSG00000006074 (known) ENSG00000072832	=	1
ENSG00000006074 (known) ENSG00000109103	=	1
ENSG00000006074 (known) ENSG00000156508	=	1
ENSG00000006074 (known) ENSG00000196781	=	1
ENSG00000006074 (known) ENSG00000133935	=	1
ENSG00000006074 (known) ENSG00000141510	=	1
ENSG00000006074 (predicted) ENSG00000121807	=	0.95
ENSG00000006074 (predicted) ENSG00000183625	=	1
ENSG00000006074 (predicted) ENSG00000163823	=	1
ENSG00000006074 (predicted) ENSG00000144648	=	1
ENSG00000006074 (predicted) ENSG00000215782	=	0.95
ENSG00000006075 (known) ENSG00000160683	=	1
ENSG00000006075 (known) ENSG00000163823	=	1
ENSG00000006075 (known) ENSG00000183625	=	1
ENSG00000006116 (predicted) ENSG00000010165	=	1
ENSG00000006118 (known) ENSG00000145794	=	1
ENSG00000006118 (predicted) ENSG00000139546	=	1
ENSG00000006118 (predicted) ENSG00000180228	=	1
ENSG00000006125 (known) ENSG00000137822	=	1
ENSG00000006125 (known) ENSG00000166848	=	1
ENSG00000006125 (known) ENSG00000136888	=	1
ENSG00000006125 (known) ENSG00000141646	=	1
ENSG00000006125 (known) ENSG00000183508	=	1
ENSG00000006125 (known) ENSG00000076242	=	1
ENSG00000006125 (known) ENSG00000131931	=	1
ENSG00000006125 (known) ENSG00000124733	=	1
ENSG00000006125 (known) ENSG00000129354	=	3
ENSG00000006125 (known) ENSG00000072958	=	4
ENSG00000006125 (known) ENSG00000157978	=	1
ENSG00000006125 (known) ENSG00000157191	=	1
ENSG00000006125 (known) ENSG00000115170	=	1
ENSG00000006125 (known) ENSG00000042753	=	2
ENSG00000006125 (known) ENSG00000128408	=	1
ENSG00000006125 (known) ENSG00000196313	=	1
ENSG00000006125 (known) ENSG00000198742	=	1
ENSG00000006125 (known) ENSG00000138750	=	1
ENSG00000006125 (known) ENSG00000177885	=	1
ENSG00000006125 (known) ENSG00000169252	=	1
ENSG00000006125 (known) ENSG00000161203	=	1
ENSG00000006125 (known) ENSG00000141480	=	1
ENSG00000006125 (known) ENSG00000189367	=	1
ENSG00000006125 (known) ENSG00000205937	=	1
ENSG00000006125 (known) ENSG00000108771	=	1
ENSG00000006125 (known) ENSG00000183020	=	1
ENSG00000006125 (predicted) ENSG00000162542	=	1
ENSG00000006125 (predicted) ENSG00000140986	=	1
ENSG00000006125 (predicted) ENSG00000089009	=	1
ENSG00000006125 (predicted) ENSG00000215905	=	1
ENSG00000006125 (predicted) ENSG00000006125	=	1
ENSG00000006125 (predicted) ENSG00000205141	=	0.98
ENSG00000006125 (predicted) ENSG00000130255	=	1
ENSG00000006125 (predicted) ENSG00000163738	=	1
ENSG00000006125 (predicted) ENSG00000182287	=	1
ENSG00000006125 (predicted) ENSG00000102753	=	1
ENSG00000006125 (predicted) ENSG00000198301	=	1
ENSG00000006125 (predicted) ENSG00000164587	=	1
ENSG00000006125 (predicted) ENSG00000126803	=	0.97
ENSG00000006125 (predicted) ENSG00000147604	=	1
ENSG00000006125 (predicted) ENSG00000105220	=	1
ENSG00000006125 (predicted) ENSG00000110700	=	1
ENSG00000006125 (predicted) ENSG00000113282	=	1
ENSG00000006125 (predicted) ENSG00000073792	=	1
ENSG00000006125 (predicted) ENSG00000215297	=	1
ENSG00000006125 (predicted) ENSG00000070371	=	1
ENSG00000006125 (predicted) ENSG00000182021	=	1
ENSG00000006125 (predicted) ENSG00000166598	=	1
ENSG00000006125 (predicted) ENSG00000204390	=	0.99
ENSG00000006125 (predicted) ENSG00000146223	=	0.94
ENSG00000006125 (predicted) ENSG00000171863	=	1
ENSG00000006125 (predicted) ENSG00000114030	=	1
ENSG00000006125 (predicted) ENSG00000215696	=	1
ENSG00000006125 (predicted) ENSG00000155304	=	1
ENSG00000006125 (predicted) ENSG00000184779	=	0.98
ENSG00000006125 (predicted) ENSG00000178035	=	1
ENSG00000006125 (predicted) ENSG00000173110	=	0.97
ENSG00000006125 (predicted) ENSG00000197575	=	0.96
ENSG00000006125 (predicted) ENSG00000214485	=	1
ENSG00000006125 (predicted) ENSG00000213983	=	1
ENSG00000006125 (predicted) ENSG00000136231	=	1
ENSG00000006125 (predicted) ENSG00000106348	=	0.98
ENSG00000006125 (predicted) ENSG00000214035	=	1
ENSG00000006125 (predicted) ENSG00000137040	=	1
ENSG00000006125 (predicted) ENSG00000184906	=	1
ENSG00000006125 (predicted) ENSG00000095059	=	1
ENSG00000006125 (predicted) ENSG00000101161	=	1
ENSG00000006125 (predicted) ENSG00000163682	=	0.98
ENSG00000006125 (predicted) ENSG00000196911	=	1
ENSG00000006125 (predicted) ENSG00000185078	=	0.98
ENSG00000006125 (predicted) ENSG00000065150	=	1
ENSG00000006125 (predicted) ENSG00000204389	=	0.99
ENSG00000006125 (predicted) ENSG00000152056	=	1
ENSG00000006125 (predicted) ENSG00000149273	=	1
ENSG00000006125 (predicted) ENSG00000163251	=	1
ENSG00000006125 (predicted) ENSG00000116786	=	1
ENSG00000006125 (predicted) ENSG00000166747	=	2
ENSG00000006125 (predicted) ENSG00000083845	=	1
ENSG00000006125 (predicted) ENSG00000100316	=	1
ENSG00000006125 (predicted) ENSG00000181359	=	1
ENSG00000006125 (predicted) ENSG00000096384	=	1
ENSG00000006125 (predicted) ENSG00000100280	=	1
ENSG00000006125 (predicted) ENSG00000169253	=	1
ENSG00000006125 (predicted) ENSG00000205527	=	1
ENSG00000006125 (predicted) ENSG00000120254	=	0.98
ENSG00000006125 (predicted) ENSG00000141367	=	1
ENSG00000006125 (predicted) ENSG00000203914	=	1
ENSG00000006125 (predicted) ENSG00000215769	=	1
ENSG00000006125 (predicted) ENSG00000182774	=	0.98
ENSG00000006125 (predicted) ENSG00000182481	=	1
ENSG00000006125 (predicted) ENSG00000186432	=	1
ENSG00000006125 (predicted) ENSG00000205100	=	1
ENSG00000006125 (predicted) ENSG00000166913	=	1
ENSG00000006125 (predicted) ENSG00000089157	=	1
ENSG00000006125 (predicted) ENSG00000125630	=	1
ENSG00000006125 (predicted) ENSG00000060303	=	0.98
ENSG00000006125 (predicted) ENSG00000137970	=	1
ENSG00000006125 (predicted) ENSG00000204388	=	0.99
ENSG00000006125 (predicted) ENSG00000205940	=	1
ENSG00000006125 (predicted) ENSG00000136149	=	0.94
ENSG00000006125 (predicted) ENSG00000183199	=	1
ENSG00000006125 (predicted) ENSG00000217327	=	1
ENSG00000006125 (predicted) ENSG00000205955	=	0.97
ENSG00000006125 (predicted) ENSG00000080824	=	1
ENSG00000006125 (predicted) ENSG00000187522	=	0.97
ENSG00000006125 (predicted) ENSG00000183405	=	1
ENSG00000006125 (predicted) ENSG00000109971	=	1
ENSG00000006125 (predicted) ENSG00000142541	=	0.95
ENSG00000006125 (predicted) ENSG00000174444	=	2
ENSG00000006125 (predicted) ENSG00000167526	=	1.98
ENSG00000006125 (predicted) ENSG00000142676	=	1
ENSG00000006125 (predicted) ENSG00000090554	=	1
ENSG00000006125 (predicted) ENSG00000177350	=	0.96
ENSG00000006125 (predicted) ENSG00000106367	=	1
ENSG00000006125 (predicted) ENSG00000100714	=	0.97
ENSG00000006125 (predicted) ENSG00000177283	=	1
ENSG00000006125 (predicted) ENSG00000216938	=	0.98
ENSG00000006125 (predicted) ENSG00000065911	=	1
ENSG00000006125 (predicted) ENSG00000185467	=	1
ENSG00000006125 (predicted) ENSG00000159217	=	1
ENSG00000006125 (predicted) ENSG00000025800	=	1
ENSG00000006125 (predicted) ENSG00000214144	=	1
ENSG00000006125 (predicted) ENSG00000176134	=	1
ENSG00000006125 (predicted) ENSG00000133704	=	0.83
ENSG00000006125 (predicted) ENSG00000205339	=	0.84
ENSG00000006128 (predicted) ENSG00000116329	=	1
ENSG00000006194 (known) ENSG00000083838	=	1
ENSG00000006194 (known) ENSG00000090487	=	1
ENSG00000006194 (known) ENSG00000171222	=	1
ENSG00000006194 (known) ENSG00000175895	=	1
ENSG00000006194 (known) ENSG00000143156	=	1
ENSG00000006194 (known) ENSG00000172638	=	1
ENSG00000006194 (known) ENSG00000107882	=	1
ENSG00000006194 (known) ENSG00000146063	=	1
ENSG00000006210 (known) ENSG00000168329	=	1
ENSG00000006210 (known) ENSG00000006210	=	1
ENSG00000006282 (known) ENSG00000114127	=	1
ENSG00000006282 (predicted) ENSG00000213923	=	1
ENSG00000006282 (predicted) ENSG00000141551	=	1
ENSG00000006283 (known) ENSG00000160803	=	1
ENSG00000006451 (known) ENSG00000060138	=	1
ENSG00000006451 (known) ENSG00000017797	=	1
ENSG00000006451 (known) ENSG00000141646	=	1
ENSG00000006451 (known) ENSG00000006451	=	1
ENSG00000006451 (known) ENSG00000137713	=	1
ENSG00000006451 (known) ENSG00000112685	=	2
ENSG00000006451 (predicted) ENSG00000159496	=	1
ENSG00000006451 (predicted) ENSG00000176884	=	1
ENSG00000006451 (predicted) ENSG00000087995	=	1
ENSG00000006451 (predicted) ENSG00000138698	=	1
ENSG00000006451 (predicted) ENSG00000147166	=	1
ENSG00000006451 (predicted) ENSG00000116903	=	1
ENSG00000006451 (predicted) ENSG00000204218	=	1
ENSG00000006451 (predicted) ENSG00000123600	=	1
ENSG00000006451 (predicted) ENSG00000157259	=	1
ENSG00000006451 (predicted) ENSG00000166913	=	1
ENSG00000006451 (predicted) ENSG00000110172	=	1
ENSG00000006451 (predicted) ENSG00000150086	=	1
ENSG00000006451 (predicted) ENSG00000111186	=	1
ENSG00000006451 (predicted) ENSG00000165055	=	1
ENSG00000006451 (predicted) ENSG00000205517	=	1
ENSG00000006451 (predicted) ENSG00000143344	=	1
ENSG00000006451 (predicted) ENSG00000106263	=	1
ENSG00000006451 (predicted) ENSG00000114251	=	1
ENSG00000006451 (predicted) ENSG00000160271	=	1
ENSG00000006451 (predicted) ENSG00000085741	=	1
ENSG00000006459 (predicted) ENSG00000198917	=	1
ENSG00000006459 (predicted) ENSG00000092621	=	1
ENSG00000006468 (known) ENSG00000124151	=	1
ENSG00000006530 (predicted) ENSG00000132341	=	0.94
ENSG00000006530 (predicted) ENSG00000126803	=	0.91
ENSG00000006530 (predicted) ENSG00000144134	=	0.89
ENSG00000006530 (predicted) ENSG00000204390	=	0.94
ENSG00000006530 (predicted) ENSG00000204388	=	0.94
ENSG00000006530 (predicted) ENSG00000214144	=	0.92
ENSG00000006530 (predicted) ENSG00000187522	=	0.94
ENSG00000006530 (predicted) ENSG00000204389	=	0.94
ENSG00000006530 (predicted) ENSG00000175595	=	0.94
ENSG00000006530 (predicted) ENSG00000079974	=	0.89
ENSG00000006530 (predicted) ENSG00000173110	=	0.91
ENSG00000006530 (predicted) ENSG00000166913	=	1
ENSG00000006530 (predicted) ENSG00000109971	=	0.94
ENSG00000006534 (predicted) ENSG00000145495	=	1
ENSG00000006534 (predicted) ENSG00000143315	=	1
ENSG00000006534 (predicted) ENSG00000120693	=	1
ENSG00000006534 (predicted) ENSG00000133318	=	1
ENSG00000006534 (predicted) ENSG00000143627	=	1
ENSG00000006534 (predicted) ENSG00000215712	=	1
ENSG00000006534 (predicted) ENSG00000206527	=	1
ENSG00000006534 (predicted) ENSG00000105402	=	1
ENSG00000006534 (predicted) ENSG00000214144	=	1
ENSG00000006534 (predicted) ENSG00000113658	=	1
ENSG00000006534 (predicted) ENSG00000187522	=	0.97
ENSG00000006534 (predicted) ENSG00000125744	=	1
ENSG00000006534 (predicted) ENSG00000168439	=	1
ENSG00000006534 (predicted) ENSG00000115310	=	1
ENSG00000006534 (predicted) ENSG00000204389	=	0.99
ENSG00000006534 (predicted) ENSG00000006534	=	1
ENSG00000006534 (predicted) ENSG00000125814	=	1
ENSG00000006534 (predicted) ENSG00000204388	=	0.99
ENSG00000006534 (predicted) ENSG00000067225	=	1
ENSG00000006534 (predicted) ENSG00000132746	=	1
ENSG00000006534 (predicted) ENSG00000122339	=	1
ENSG00000006534 (predicted) ENSG00000108602	=	1
ENSG00000006534 (predicted) ENSG00000126803	=	0.97
ENSG00000006534 (predicted) ENSG00000109971	=	1
ENSG00000006534 (predicted) ENSG00000204390	=	0.99
ENSG00000006534 (predicted) ENSG00000170365	=	1
ENSG00000006534 (predicted) ENSG00000139970	=	1
ENSG00000006534 (predicted) ENSG00000072210	=	1
ENSG00000006534 (predicted) ENSG00000165996	=	1
ENSG00000006534 (predicted) ENSG00000173110	=	0.97
ENSG00000006576 (predicted) ENSG00000068354	=	1
ENSG00000006606 (known) ENSG00000183625	=	1
ENSG00000006611 (known) ENSG00000112531	=	1
ENSG00000006611 (predicted) ENSG00000107736	=	1
ENSG00000006611 (predicted) ENSG00000125249	=	1
ENSG00000006611 (predicted) ENSG00000137474	=	1
ENSG00000006611 (predicted) ENSG00000123728	=	1
ENSG00000006611 (predicted) ENSG00000181467	=	1
ENSG00000006625 (predicted) ENSG00000134780	=	1
ENSG00000006625 (predicted) ENSG00000196821	=	1
ENSG00000006634 (known) ENSG00000128534	=	1
ENSG00000006634 (known) ENSG00000097046	=	1
ENSG00000006634 (known) ENSG00000133895	=	1
ENSG00000006634 (predicted) ENSG00000164815	=	1
ENSG00000006634 (predicted) ENSG00000112118	=	1
ENSG00000006634 (predicted) ENSG00000085840	=	1
ENSG00000006634 (predicted) ENSG00000091651	=	1
ENSG00000006634 (predicted) ENSG00000166508	=	1
ENSG00000006634 (predicted) ENSG00000115942	=	1
ENSG00000006634 (predicted) ENSG00000104738	=	1
ENSG00000006634 (predicted) ENSG00000073111	=	1
ENSG00000006634 (predicted) ENSG00000115947	=	1
ENSG00000006638 (known) ENSG00000198932	=	1
ENSG00000006652 (known) ENSG00000143622	=	1
ENSG00000006652 (predicted) ENSG00000107242	=	1
ENSG00000006652 (predicted) ENSG00000164080	=	1
ENSG00000006652 (predicted) ENSG00000127884	=	1
ENSG00000006652 (predicted) ENSG00000179950	=	1
ENSG00000006695 (predicted) ENSG00000205323	=	1
ENSG00000006704 (known) ENSG00000178896	=	1
ENSG00000006715 (known) ENSG00000196700	=	1
ENSG00000006715 (predicted) ENSG00000184056	=	1
ENSG00000006715 (predicted) ENSG00000065665	=	1
ENSG00000006715 (predicted) ENSG00000147416	=	1
ENSG00000006715 (predicted) ENSG00000139719	=	1
ENSG00000006715 (predicted) ENSG00000065000	=	1
ENSG00000006715 (predicted) ENSG00000166913	=	1
ENSG00000006715 (predicted) ENSG00000166887	=	1
ENSG00000006715 (predicted) ENSG00000164308	=	0.96
ENSG00000006715 (predicted) ENSG00000215305	=	1
ENSG00000006715 (predicted) ENSG00000174093	=	1
ENSG00000006715 (predicted) ENSG00000174444	=	1
ENSG00000006715 (predicted) ENSG00000072657	=	1
ENSG00000006715 (predicted) ENSG00000161203	=	1
ENSG00000006715 (predicted) ENSG00000006715	=	1
ENSG00000006715 (predicted) ENSG00000138792	=	0.93
ENSG00000006715 (predicted) ENSG00000104142	=	1
ENSG00000006715 (predicted) ENSG00000172901	=	1
ENSG00000006715 (predicted) ENSG00000215728	=	1
ENSG00000006715 (predicted) ENSG00000164307	=	0.96
ENSG00000006715 (predicted) ENSG00000113441	=	1
ENSG00000006715 (predicted) ENSG00000116039	=	1
ENSG00000006715 (predicted) ENSG00000058262	=	1
ENSG00000006715 (predicted) ENSG00000160695	=	1
ENSG00000006715 (predicted) ENSG00000135966	=	1
ENSG00000006715 (predicted) ENSG00000166825	=	1
ENSG00000006715 (predicted) ENSG00000141279	=	1
ENSG00000006740 (known) ENSG00000189159	=	1
ENSG00000006744 (known) ENSG00000135052	=	1
ENSG00000006744 (known) ENSG00000179950	=	1
ENSG00000006744 (known) ENSG00000160967	=	1
ENSG00000006744 (known) ENSG00000100325	=	1
ENSG00000006744 (known) ENSG00000167774	=	1
ENSG00000006744 (predicted) ENSG00000157036	=	1
ENSG00000006744 (predicted) ENSG00000173110	=	0.97
ENSG00000006744 (predicted) ENSG00000182872	=	1
ENSG00000006744 (predicted) ENSG00000126803	=	0.97
ENSG00000006744 (predicted) ENSG00000214144	=	1
ENSG00000006744 (predicted) ENSG00000070367	=	1
ENSG00000006744 (predicted) ENSG00000204389	=	0.99
ENSG00000006744 (predicted) ENSG00000141642	=	1
ENSG00000006744 (predicted) ENSG00000204388	=	0.99
ENSG00000006744 (predicted) ENSG00000204390	=	0.99
ENSG00000006744 (predicted) ENSG00000167136	=	1
ENSG00000006744 (predicted) ENSG00000187522	=	0.97
ENSG00000006744 (predicted) ENSG00000109971	=	1
ENSG00000006744 (predicted) ENSG00000006744	=	1
ENSG00000006747 (known) ENSG00000129465	=	1
ENSG00000006747 (known) ENSG00000198909	=	1
ENSG00000006747 (known) ENSG00000177885	=	1
ENSG00000006756 (predicted) ENSG00000103047	=	0.95
ENSG00000006831 (known) ENSG00000157500	=	1
ENSG00000006831 (predicted) ENSG00000105404	=	1
ENSG00000006831 (predicted) ENSG00000137942	=	1
ENSG00000006831 (predicted) ENSG00000080824	=	1
ENSG00000006831 (predicted) ENSG00000116489	=	1
ENSG00000006831 (predicted) ENSG00000205141	=	0.98
ENSG00000006831 (predicted) ENSG00000087088	=	1
ENSG00000006831 (predicted) ENSG00000137478	=	1
ENSG00000006831 (predicted) ENSG00000183199	=	1
ENSG00000006831 (predicted) ENSG00000187239	=	1
ENSG00000006831 (predicted) ENSG00000160202	=	1.6
ENSG00000006831 (predicted) ENSG00000203914	=	1
ENSG00000006831 (predicted) ENSG00000104472	=	1
ENSG00000006831 (predicted) ENSG00000205527	=	1
ENSG00000006831 (predicted) ENSG00000165912	=	1
ENSG00000006831 (predicted) ENSG00000125733	=	1
ENSG00000006831 (predicted) ENSG00000030110	=	1
ENSG00000006831 (predicted) ENSG00000205940	=	1
ENSG00000006831 (predicted) ENSG00000171791	=	1
ENSG00000006831 (predicted) ENSG00000137875	=	1
ENSG00000006831 (predicted) ENSG00000124507	=	1
ENSG00000006831 (predicted) ENSG00000143384	=	1
ENSG00000006831 (predicted) ENSG00000197948	=	1
ENSG00000006831 (predicted) ENSG00000096384	=	1
ENSG00000006831 (predicted) ENSG00000129473	=	1
ENSG00000006831 (predicted) ENSG00000109846	=	1.72
ENSG00000006831 (predicted) ENSG00000181359	=	1
ENSG00000006831 (predicted) ENSG00000166598	=	1
ENSG00000006831 (predicted) ENSG00000205955	=	0.97
ENSG00000006831 (predicted) ENSG00000176720	=	1
ENSG00000006831 (predicted) ENSG00000171552	=	1
ENSG00000006831 (predicted) ENSG00000100266	=	1
ENSG00000006831 (predicted) ENSG00000205100	=	1
ENSG00000006831 (predicted) ENSG00000115350	=	1
ENSG00000006831 (predicted) ENSG00000198898	=	1
ENSG00000006831 (predicted) ENSG00000140379	=	1
ENSG00000007047 (known) ENSG00000164924	=	1
ENSG00000007047 (known) ENSG00000131462	=	1
ENSG00000007047 (known) ENSG00000166189	=	1
ENSG00000007047 (known) ENSG00000163558	=	1
ENSG00000007047 (known) ENSG00000102981	=	1
ENSG00000007047 (known) ENSG00000108953	=	1
ENSG00000007047 (known) ENSG00000128245	=	1
ENSG00000007047 (known) ENSG00000167552	=	1
ENSG00000007047 (known) ENSG00000070831	=	1
ENSG00000007047 (known) ENSG00000118046	=	1
ENSG00000007047 (known) ENSG00000176903	=	1
ENSG00000007062 (predicted) ENSG00000074319	=	1
ENSG00000007168 (known) ENSG00000162946	=	1
ENSG00000007168 (known) ENSG00000065427	=	1
ENSG00000007168 (known) ENSG00000168092	=	1
ENSG00000007168 (known) ENSG00000166579	=	2
ENSG00000007168 (predicted) ENSG00000092621	=	1
ENSG00000007168 (predicted) ENSG00000132388	=	1
ENSG00000007168 (predicted) ENSG00000020577	=	1
ENSG00000007168 (predicted) ENSG00000154330	=	0.95
ENSG00000007168 (predicted) ENSG00000216938	=	1
ENSG00000007168 (predicted) ENSG00000143434	=	0.87
ENSG00000007168 (predicted) ENSG00000147604	=	1
ENSG00000007168 (predicted) ENSG00000088899	=	1
ENSG00000007168 (predicted) ENSG00000109846	=	0.85
ENSG00000007168 (predicted) ENSG00000107341	=	1
ENSG00000007168 (predicted) ENSG00000137872	=	0.95
ENSG00000007168 (predicted) ENSG00000099804	=	1
ENSG00000007168 (predicted) ENSG00000184787	=	1
ENSG00000007168 (predicted) ENSG00000137970	=	1
ENSG00000007168 (predicted) ENSG00000215297	=	1
ENSG00000007168 (predicted) ENSG00000107816	=	1
ENSG00000007168 (predicted) ENSG00000146223	=	1
ENSG00000007168 (predicted) ENSG00000167680	=	0.88
ENSG00000007168 (predicted) ENSG00000179134	=	1
ENSG00000007168 (predicted) ENSG00000214485	=	1
ENSG00000007168 (predicted) ENSG00000079739	=	0.98
ENSG00000007168 (predicted) ENSG00000092421	=	0.86
ENSG00000007168 (predicted) ENSG00000160202	=	0.8
ENSG00000007168 (predicted) ENSG00000145911	=	1
ENSG00000007168 (predicted) ENSG00000007168	=	1
ENSG00000007168 (predicted) ENSG00000079462	=	1
ENSG00000007168 (predicted) ENSG00000204794	=	1
ENSG00000007168 (predicted) ENSG00000061337	=	1
ENSG00000007171 (known) ENSG00000007171	=	3
ENSG00000007171 (predicted) ENSG00000099804	=	1
ENSG00000007171 (predicted) ENSG00000089250	=	1
ENSG00000007171 (predicted) ENSG00000163017	=	1
ENSG00000007171 (predicted) ENSG00000107796	=	1
ENSG00000007171 (predicted) ENSG00000128908	=	1
ENSG00000007171 (predicted) ENSG00000167494	=	1
ENSG00000007171 (predicted) ENSG00000169100	=	1
ENSG00000007171 (predicted) ENSG00000198887	=	1
ENSG00000007171 (predicted) ENSG00000151729	=	0.98
ENSG00000007171 (predicted) ENSG00000184886	=	1
ENSG00000007171 (predicted) ENSG00000159251	=	1
ENSG00000007171 (predicted) ENSG00000184009	=	1
ENSG00000007171 (predicted) ENSG00000171132	=	1
ENSG00000007171 (predicted) ENSG00000143632	=	1
ENSG00000007171 (predicted) ENSG00000164867	=	1
ENSG00000007171 (predicted) ENSG00000172315	=	1
ENSG00000007171 (predicted) ENSG00000145782	=	1
ENSG00000007171 (predicted) ENSG00000184188	=	1
ENSG00000007171 (predicted) ENSG00000184787	=	1
ENSG00000007171 (predicted) ENSG00000119718	=	1
ENSG00000007171 (predicted) ENSG00000214555	=	1
ENSG00000007171 (predicted) ENSG00000170312	=	1
ENSG00000007171 (predicted) ENSG00000169067	=	1
ENSG00000007171 (predicted) ENSG00000107341	=	1
ENSG00000007171 (predicted) ENSG00000123374	=	1
ENSG00000007171 (predicted) ENSG00000125630	=	1
ENSG00000007171 (predicted) ENSG00000168937	=	1
ENSG00000007171 (predicted) ENSG00000151475	=	1
ENSG00000007171 (predicted) ENSG00000079335	=	1
ENSG00000007171 (predicted) ENSG00000075624	=	1
ENSG00000007171 (predicted) ENSG00000173209	=	1
ENSG00000007171 (predicted) ENSG00000108504	=	1
ENSG00000007171 (predicted) ENSG00000132388	=	1
ENSG00000007171 (predicted) ENSG00000160200	=	1
ENSG00000007171 (predicted) ENSG00000100591	=	1
ENSG00000007171 (predicted) ENSG00000081377	=	1
ENSG00000007171 (predicted) ENSG00000021826	=	0.75
ENSG00000007174 (known) ENSG00000113916	=	1
ENSG00000007202 (predicted) ENSG00000145414	=	1
ENSG00000007202 (predicted) ENSG00000214555	=	1
ENSG00000007202 (predicted) ENSG00000092820	=	1
ENSG00000007202 (predicted) ENSG00000143632	=	1
ENSG00000007202 (predicted) ENSG00000184009	=	1
ENSG00000007202 (predicted) ENSG00000137710	=	1
ENSG00000007202 (predicted) ENSG00000181938	=	1
ENSG00000007202 (predicted) ENSG00000184188	=	1
ENSG00000007202 (predicted) ENSG00000169067	=	1
ENSG00000007202 (predicted) ENSG00000147065	=	1
ENSG00000007202 (predicted) ENSG00000159251	=	1
ENSG00000007202 (predicted) ENSG00000163017	=	1
ENSG00000007202 (predicted) ENSG00000075624	=	1
ENSG00000007202 (predicted) ENSG00000107796	=	1
ENSG00000007216 (predicted) ENSG00000149084	=	1
ENSG00000007216 (predicted) ENSG00000104833	=	1
ENSG00000007216 (predicted) ENSG00000159247	=	1
ENSG00000007216 (predicted) ENSG00000167553	=	1
ENSG00000007216 (predicted) ENSG00000173876	=	1
ENSG00000007216 (predicted) ENSG00000163526	=	1
ENSG00000007216 (predicted) ENSG00000137267	=	1
ENSG00000007216 (predicted) ENSG00000111640	=	1
ENSG00000007216 (predicted) ENSG00000147416	=	1
ENSG00000007216 (predicted) ENSG00000143627	=	0.98
ENSG00000007216 (predicted) ENSG00000214391	=	1
ENSG00000007216 (predicted) ENSG00000196230	=	1
ENSG00000007216 (predicted) ENSG00000214896	=	1
ENSG00000007216 (predicted) ENSG00000132669	=	1
ENSG00000007216 (predicted) ENSG00000205246	=	1
ENSG00000007216 (predicted) ENSG00000198033	=	1
ENSG00000007216 (predicted) ENSG00000127824	=	1
ENSG00000007216 (predicted) ENSG00000188856	=	0.98
ENSG00000007216 (predicted) ENSG00000116039	=	1
ENSG00000007216 (predicted) ENSG00000067225	=	1
ENSG00000007216 (predicted) ENSG00000183785	=	1
ENSG00000007216 (predicted) ENSG00000075886	=	1
ENSG00000007216 (predicted) ENSG00000152086	=	1
ENSG00000007216 (predicted) ENSG00000130948	=	1
ENSG00000007216 (predicted) ENSG00000178462	=	1
ENSG00000007216 (predicted) ENSG00000145414	=	2
ENSG00000007216 (predicted) ENSG00000100599	=	1
ENSG00000007216 (predicted) ENSG00000214629	=	1
ENSG00000007216 (predicted) ENSG00000173540	=	1
ENSG00000007216 (predicted) ENSG00000018699	=	1
ENSG00000007216 (predicted) ENSG00000167552	=	1
ENSG00000007216 (predicted) ENSG00000103160	=	1
ENSG00000007216 (predicted) ENSG00000168028	=	1
ENSG00000007216 (predicted) ENSG00000123416	=	1
ENSG00000007216 (predicted) ENSG00000196497	=	1
ENSG00000007216 (predicted) ENSG00000176014	=	1
ENSG00000007216 (predicted) ENSG00000127589	=	1
ENSG00000007216 (predicted) ENSG00000137285	=	1
ENSG00000007216 (predicted) ENSG00000183298	=	1
ENSG00000007216 (predicted) ENSG00000161149	=	1
ENSG00000007216 (predicted) ENSG00000101162	=	1
ENSG00000007216 (predicted) ENSG00000198211	=	1
ENSG00000007216 (predicted) ENSG00000173213	=	1
ENSG00000007216 (predicted) ENSG00000105679	=	0.98
ENSG00000007216 (predicted) ENSG00000187994	=	1
ENSG00000007216 (predicted) ENSG00000174791	=	1
ENSG00000007216 (predicted) ENSG00000188229	=	1
ENSG00000007216 (predicted) ENSG00000205171	=	1
ENSG00000007216 (predicted) ENSG00000144591	=	1
ENSG00000007237 (predicted) ENSG00000137944	=	1
ENSG00000007237 (predicted) ENSG00000171097	=	1
ENSG00000007237 (predicted) ENSG00000131475	=	1
ENSG00000007237 (predicted) ENSG00000186575	=	1
ENSG00000007255 (known) ENSG00000054116	=	2
ENSG00000007255 (known) ENSG00000197275	=	1
ENSG00000007255 (known) ENSG00000105991	=	1
ENSG00000007255 (known) ENSG00000100842	=	1
ENSG00000007255 (known) ENSG00000196655	=	2
ENSG00000007255 (known) ENSG00000173465	=	1
ENSG00000007255 (predicted) ENSG00000133454	=	1
ENSG00000007255 (predicted) ENSG00000196535	=	1
ENSG00000007255 (predicted) ENSG00000170043	=	1
ENSG00000007255 (predicted) ENSG00000079739	=	1
ENSG00000007255 (predicted) ENSG00000136888	=	1
ENSG00000007255 (predicted) ENSG00000100412	=	1
ENSG00000007255 (predicted) ENSG00000213760	=	1
ENSG00000007255 (predicted) ENSG00000198034	=	1
ENSG00000007255 (predicted) ENSG00000196459	=	1
ENSG00000007255 (predicted) ENSG00000173626	=	1
ENSG00000007255 (predicted) ENSG00000108010	=	1
ENSG00000007255 (predicted) ENSG00000181029	=	1
ENSG00000007255 (predicted) ENSG00000186008	=	1
ENSG00000007255 (predicted) ENSG00000170854	=	1
ENSG00000007255 (predicted) ENSG00000121022	=	1
ENSG00000007255 (predicted) ENSG00000089157	=	1
ENSG00000007255 (predicted) ENSG00000204794	=	1
ENSG00000007255 (predicted) ENSG00000154330	=	1
ENSG00000007255 (predicted) ENSG00000129824	=	1
ENSG00000007255 (predicted) ENSG00000167515	=	1
ENSG00000007255 (predicted) ENSG00000151418	=	1
ENSG00000007255 (predicted) ENSG00000167632	=	1
ENSG00000007255 (predicted) ENSG00000157828	=	1
ENSG00000007264 (known) ENSG00000182944	=	1
ENSG00000007350 (predicted) ENSG00000126803	=	0.93
ENSG00000007350 (predicted) ENSG00000007372	=	1
ENSG00000007350 (predicted) ENSG00000112659	=	1
ENSG00000007350 (predicted) ENSG00000126107	=	1
ENSG00000007350 (predicted) ENSG00000147614	=	0.95
ENSG00000007350 (predicted) ENSG00000078747	=	1
ENSG00000007350 (predicted) ENSG00000204389	=	0.95
ENSG00000007350 (predicted) ENSG00000151148	=	1
ENSG00000007350 (predicted) ENSG00000114062	=	1
ENSG00000007350 (predicted) ENSG00000044090	=	1
ENSG00000007350 (predicted) ENSG00000159720	=	0.95
ENSG00000007350 (predicted) ENSG00000102309	=	1
ENSG00000007350 (predicted) ENSG00000151005	=	3.74
ENSG00000007350 (predicted) ENSG00000086758	=	1
ENSG00000007350 (predicted) ENSG00000123124	=	1
ENSG00000007350 (predicted) ENSG00000049759	=	1
ENSG00000007350 (predicted) ENSG00000204388	=	0.95
ENSG00000007350 (predicted) ENSG00000173110	=	0.93
ENSG00000007350 (predicted) ENSG00000138411	=	1
ENSG00000007350 (predicted) ENSG00000187522	=	0.95
ENSG00000007350 (predicted) ENSG00000132768	=	1
ENSG00000007350 (predicted) ENSG00000108771	=	1
ENSG00000007350 (predicted) ENSG00000134371	=	1
ENSG00000007350 (predicted) ENSG00000198742	=	1
ENSG00000007350 (predicted) ENSG00000115267	=	1
ENSG00000007350 (predicted) ENSG00000198373	=	1
ENSG00000007350 (predicted) ENSG00000127445	=	1
ENSG00000007350 (predicted) ENSG00000171759	=	1
ENSG00000007350 (predicted) ENSG00000009335	=	1
ENSG00000007350 (predicted) ENSG00000109971	=	0.95
ENSG00000007350 (predicted) ENSG00000069869	=	1
ENSG00000007350 (predicted) ENSG00000007350	=	3.81
ENSG00000007350 (predicted) ENSG00000107201	=	1
ENSG00000007350 (predicted) ENSG00000163931	=	3.75
ENSG00000007350 (predicted) ENSG00000178802	=	0.91
ENSG00000007350 (predicted) ENSG00000204390	=	0.95
ENSG00000007350 (predicted) ENSG00000108854	=	1
ENSG00000007350 (predicted) ENSG00000214144	=	0.93
ENSG00000007372 (known) ENSG00000051128	=	1
ENSG00000007372 (known) ENSG00000120094	=	1
ENSG00000007372 (known) ENSG00000154370	=	1
ENSG00000007372 (known) ENSG00000185630	=	1
ENSG00000007372 (known) ENSG00000117408	=	2
ENSG00000007372 (predicted) ENSG00000142871	=	1
ENSG00000007372 (predicted) ENSG00000109971	=	1
ENSG00000007372 (predicted) ENSG00000137073	=	1
ENSG00000007372 (predicted) ENSG00000198963	=	1
ENSG00000007372 (predicted) ENSG00000134438	=	1
ENSG00000007372 (predicted) ENSG00000214144	=	1
ENSG00000007372 (predicted) ENSG00000138378	=	1
ENSG00000007372 (predicted) ENSG00000179335	=	1
ENSG00000007372 (predicted) ENSG00000185359	=	1
ENSG00000007372 (predicted) ENSG00000158985	=	1
ENSG00000007372 (predicted) ENSG00000123374	=	1
ENSG00000007372 (predicted) ENSG00000140990	=	1
ENSG00000007372 (predicted) ENSG00000125378	=	1
ENSG00000007372 (predicted) ENSG00000175093	=	1
ENSG00000007372 (predicted) ENSG00000104695	=	1
ENSG00000007372 (predicted) ENSG00000011376	=	1
ENSG00000007372 (predicted) ENSG00000170836	=	1
ENSG00000007372 (predicted) ENSG00000204388	=	1
ENSG00000007372 (predicted) ENSG00000126803	=	1
ENSG00000007372 (predicted) ENSG00000173757	=	1
ENSG00000007372 (predicted) ENSG00000197905	=	1
ENSG00000007372 (predicted) ENSG00000038358	=	1
ENSG00000007372 (predicted) ENSG00000086102	=	1
ENSG00000007372 (predicted) ENSG00000115415	=	1
ENSG00000007372 (predicted) ENSG00000112531	=	1
ENSG00000007372 (predicted) ENSG00000186432	=	1
ENSG00000007372 (predicted) ENSG00000187079	=	1
ENSG00000007372 (predicted) ENSG00000138768	=	1
ENSG00000007372 (predicted) ENSG00000166889	=	0.78
ENSG00000007372 (predicted) ENSG00000149273	=	1
ENSG00000007372 (predicted) ENSG00000173110	=	1
ENSG00000007372 (predicted) ENSG00000100316	=	1
ENSG00000007372 (predicted) ENSG00000166888	=	1
ENSG00000007372 (predicted) ENSG00000187098	=	1
ENSG00000007372 (predicted) ENSG00000105771	=	1
ENSG00000007372 (predicted) ENSG00000143365	=	1
ENSG00000007372 (predicted) ENSG00000108504	=	1
ENSG00000007372 (predicted) ENSG00000102753	=	1
ENSG00000007372 (predicted) ENSG00000113575	=	1
ENSG00000007372 (predicted) ENSG00000136999	=	1
ENSG00000007372 (predicted) ENSG00000180901	=	1
ENSG00000007372 (predicted) ENSG00000198373	=	1
ENSG00000007372 (predicted) ENSG00000204435	=	1
ENSG00000007372 (predicted) ENSG00000118523	=	1
ENSG00000007372 (predicted) ENSG00000163931	=	1
ENSG00000007372 (predicted) ENSG00000115306	=	1
ENSG00000007372 (predicted) ENSG00000074219	=	1
ENSG00000007372 (predicted) ENSG00000069667	=	1
ENSG00000007372 (predicted) ENSG00000170581	=	1
ENSG00000007372 (predicted) ENSG00000112761	=	1
ENSG00000007372 (predicted) ENSG00000104093	=	1
ENSG00000007372 (predicted) ENSG00000171621	=	1
ENSG00000007372 (predicted) ENSG00000070444	=	1
ENSG00000007372 (predicted) ENSG00000151005	=	1
ENSG00000007372 (predicted) ENSG00000172869	=	1
ENSG00000007372 (predicted) ENSG00000147162	=	1
ENSG00000007372 (predicted) ENSG00000173898	=	1
ENSG00000007372 (predicted) ENSG00000168610	=	1
ENSG00000007372 (predicted) ENSG00000140986	=	1
ENSG00000007372 (predicted) ENSG00000179115	=	1
ENSG00000007372 (predicted) ENSG00000119614	=	1
ENSG00000007372 (predicted) ENSG00000167904	=	1
ENSG00000007372 (predicted) ENSG00000148303	=	1
ENSG00000007372 (predicted) ENSG00000126561	=	1
ENSG00000007372 (predicted) ENSG00000064205	=	1
ENSG00000007372 (predicted) ENSG00000157212	=	1
ENSG00000007372 (predicted) ENSG00000138698	=	1
ENSG00000007372 (predicted) ENSG00000188038	=	1
ENSG00000007372 (predicted) ENSG00000204390	=	1
ENSG00000007372 (predicted) ENSG00000104415	=	1
ENSG00000007372 (predicted) ENSG00000125845	=	1
ENSG00000007372 (predicted) ENSG00000197622	=	1
ENSG00000007372 (predicted) ENSG00000187838	=	1.96
ENSG00000007372 (predicted) ENSG00000007866	=	1
ENSG00000007372 (predicted) ENSG00000165556	=	1
ENSG00000007372 (predicted) ENSG00000204389	=	1
ENSG00000007372 (predicted) ENSG00000164080	=	1
ENSG00000007372 (predicted) ENSG00000124380	=	1
ENSG00000007372 (predicted) ENSG00000122034	=	1
ENSG00000007372 (predicted) ENSG00000070182	=	1
ENSG00000007372 (predicted) ENSG00000143569	=	1
ENSG00000007372 (predicted) ENSG00000078747	=	1
ENSG00000007372 (predicted) ENSG00000123124	=	1
ENSG00000007372 (predicted) ENSG00000176894	=	1
ENSG00000007372 (predicted) ENSG00000175886	=	1
ENSG00000007372 (predicted) ENSG00000124785	=	1
ENSG00000007372 (predicted) ENSG00000164329	=	1
ENSG00000007376 (predicted) ENSG00000179115	=	1
ENSG00000007376 (predicted) ENSG00000106633	=	0.94
ENSG00000007376 (predicted) ENSG00000160883	=	1
ENSG00000007376 (predicted) ENSG00000159399	=	0.95
ENSG00000007376 (predicted) ENSG00000156510	=	1
ENSG00000007376 (predicted) ENSG00000156515	=	1
ENSG00000007392 (known) ENSG00000130222	=	1
ENSG00000007392 (known) ENSG00000205937	=	1
ENSG00000007392 (known) ENSG00000113649	=	1
ENSG00000007392 (known) ENSG00000103254	=	1
ENSG00000007392 (predicted) ENSG00000070444	=	1
ENSG00000007392 (predicted) ENSG00000137936	=	1
ENSG00000007392 (predicted) ENSG00000095370	=	1
ENSG00000007402 (known) ENSG00000211895	=	1
ENSG00000007402 (predicted) ENSG00000166913	=	1
ENSG00000007516 (predicted) ENSG00000138764	=	1
ENSG00000007516 (predicted) ENSG00000116670	=	1
ENSG00000007516 (predicted) ENSG00000147382	=	1
ENSG00000007516 (predicted) ENSG00000175766	=	0.88
ENSG00000007516 (predicted) ENSG00000151247	=	0.83
ENSG00000007516 (predicted) ENSG00000133740	=	1
ENSG00000007516 (predicted) ENSG00000170917	=	1
ENSG00000007516 (predicted) ENSG00000113328	=	1
ENSG00000007516 (predicted) ENSG00000142731	=	1
ENSG00000007516 (predicted) ENSG00000158008	=	1
ENSG00000007516 (predicted) ENSG00000118816	=	1
ENSG00000007516 (predicted) ENSG00000205250	=	1
ENSG00000007516 (predicted) ENSG00000113558	=	0.89
ENSG00000007516 (predicted) ENSG00000205089	=	1
ENSG00000007516 (predicted) ENSG00000182197	=	1
ENSG00000007520 (predicted) ENSG00000109971	=	1
ENSG00000007520 (predicted) ENSG00000204389	=	0.99
ENSG00000007520 (predicted) ENSG00000122406	=	1
ENSG00000007520 (predicted) ENSG00000097046	=	2
ENSG00000007520 (predicted) ENSG00000126803	=	0.97
ENSG00000007520 (predicted) ENSG00000187522	=	0.97
ENSG00000007520 (predicted) ENSG00000204390	=	0.99
ENSG00000007520 (predicted) ENSG00000007520	=	1
ENSG00000007520 (predicted) ENSG00000173110	=	0.97
ENSG00000007520 (predicted) ENSG00000204388	=	0.99
ENSG00000007520 (predicted) ENSG00000214144	=	1
ENSG00000007520 (predicted) ENSG00000021826	=	1
ENSG00000007541 (known) ENSG00000170365	=	1
ENSG00000007541 (predicted) ENSG00000115616	=	1
ENSG00000007541 (predicted) ENSG00000135740	=	1
ENSG00000007541 (predicted) ENSG00000066230	=	1
ENSG00000007541 (predicted) ENSG00000065923	=	1
ENSG00000007541 (predicted) ENSG00000198689	=	1
ENSG00000007541 (predicted) ENSG00000144021	=	1
ENSG00000007541 (predicted) ENSG00000180251	=	1
ENSG00000007541 (predicted) ENSG00000197818	=	1
ENSG00000007541 (predicted) ENSG00000181804	=	1
ENSG00000007541 (predicted) ENSG00000090020	=	1
ENSG00000007545 (predicted) ENSG00000132646	=	1
ENSG00000007866 (known) ENSG00000154310	=	1
ENSG00000007866 (known) ENSG00000175029	=	1
ENSG00000007866 (known) ENSG00000018408	=	2
ENSG00000007866 (known) ENSG00000128245	=	1
ENSG00000007866 (predicted) ENSG00000102243	=	1
ENSG00000007866 (predicted) ENSG00000186575	=	1
ENSG00000007866 (predicted) ENSG00000186232	=	1
ENSG00000007866 (predicted) ENSG00000170162	=	1
ENSG00000007866 (predicted) ENSG00000206538	=	1
ENSG00000007866 (predicted) ENSG00000099956	=	1
ENSG00000007866 (predicted) ENSG00000160075	=	1
ENSG00000007866 (predicted) ENSG00000124222	=	1
ENSG00000007866 (predicted) ENSG00000186223	=	1
ENSG00000007866 (predicted) ENSG00000198924	=	1
ENSG00000007866 (predicted) ENSG00000108001	=	1
ENSG00000007866 (predicted) ENSG00000164330	=	1
ENSG00000007866 (predicted) ENSG00000088881	=	1
ENSG00000007866 (predicted) ENSG00000137693	=	1
ENSG00000007866 (predicted) ENSG00000076242	=	1
ENSG00000007923 (known) ENSG00000197448	=	1
ENSG00000007923 (known) ENSG00000184489	=	1
ENSG00000007923 (predicted) ENSG00000182973	=	1
ENSG00000007923 (predicted) ENSG00000166913	=	1
ENSG00000007933 (predicted) ENSG00000214144	=	0.98
ENSG00000007933 (predicted) ENSG00000205940	=	1
ENSG00000007933 (predicted) ENSG00000205100	=	1
ENSG00000007933 (predicted) ENSG00000203914	=	1
ENSG00000007933 (predicted) ENSG00000166598	=	1
ENSG00000007933 (predicted) ENSG00000187522	=	1
ENSG00000007933 (predicted) ENSG00000204389	=	1
ENSG00000007933 (predicted) ENSG00000183199	=	1
ENSG00000007933 (predicted) ENSG00000126803	=	0.97
ENSG00000007933 (predicted) ENSG00000109971	=	1
ENSG00000007933 (predicted) ENSG00000205141	=	0.98
ENSG00000007933 (predicted) ENSG00000173110	=	0.97
ENSG00000007933 (predicted) ENSG00000204388	=	1
ENSG00000007933 (predicted) ENSG00000155304	=	1
ENSG00000007933 (predicted) ENSG00000205527	=	1
ENSG00000007933 (predicted) ENSG00000096384	=	1
ENSG00000007933 (predicted) ENSG00000080824	=	1
ENSG00000007933 (predicted) ENSG00000181359	=	1
ENSG00000007933 (predicted) ENSG00000205955	=	0.97
ENSG00000007933 (predicted) ENSG00000204390	=	1
ENSG00000007952 (known) ENSG00000051523	=	1
ENSG00000007968 (known) ENSG00000050820	=	1
ENSG00000007968 (known) ENSG00000114126	=	2
ENSG00000007968 (known) ENSG00000129518	=	1
ENSG00000007968 (known) ENSG00000115641	=	1
ENSG00000007968 (known) ENSG00000163602	=	1
ENSG00000007968 (known) ENSG00000183955	=	1
ENSG00000007968 (known) ENSG00000139687	=	2
ENSG00000007968 (known) ENSG00000185591	=	1
ENSG00000007968 (known) ENSG00000198176	=	2
ENSG00000007968 (predicted) ENSG00000103479	=	1
ENSG00000007968 (predicted) ENSG00000102054	=	1
ENSG00000007968 (predicted) ENSG00000205250	=	1
ENSG00000007968 (predicted) ENSG00000133101	=	1
ENSG00000007968 (predicted) ENSG00000124217	=	1
ENSG00000007968 (predicted) ENSG00000162521	=	1
ENSG00000007968 (predicted) ENSG00000080839	=	1
ENSG00000007968 (predicted) ENSG00000133740	=	1
ENSG00000007968 (predicted) ENSG00000183434	=	1
ENSG00000007968 (predicted) ENSG00000145386	=	1
ENSG00000007968 (predicted) ENSG00000170312	=	1
ENSG00000008018 (known) ENSG00000115687	=	1
ENSG00000008018 (known) ENSG00000133059	=	1
ENSG00000008018 (known) ENSG00000101782	=	1
ENSG00000008018 (known) ENSG00000134086	=	1
ENSG00000008018 (known) ENSG00000126005	=	1
ENSG00000008018 (known) ENSG00000129084	=	3
ENSG00000008018 (known) ENSG00000116213	=	1
ENSG00000008018 (known) ENSG00000106588	=	1
ENSG00000008018 (known) ENSG00000102804	=	1
ENSG00000008018 (known) ENSG00000144021	=	1
ENSG00000008018 (known) ENSG00000136997	=	1
ENSG00000008018 (known) ENSG00000157873	=	1
ENSG00000008018 (known) ENSG00000143466	=	1
ENSG00000008018 (known) ENSG00000108294	=	2
ENSG00000008018 (known) ENSG00000204525	=	1
ENSG00000008018 (known) ENSG00000159023	=	1
ENSG00000008018 (known) ENSG00000035403	=	1
ENSG00000008018 (known) ENSG00000132963	=	1
ENSG00000008018 (known) ENSG00000166333	=	1
ENSG00000008018 (known) ENSG00000196954	=	1
ENSG00000008018 (known) ENSG00000136930	=	2
ENSG00000008018 (known) ENSG00000100804	=	2
ENSG00000008018 (known) ENSG00000172795	=	1
ENSG00000008018 (known) ENSG00000068438	=	1
ENSG00000008018 (predicted) ENSG00000113575	=	1
ENSG00000008018 (predicted) ENSG00000154611	=	1
ENSG00000008018 (predicted) ENSG00000126067	=	1
ENSG00000008018 (predicted) ENSG00000110801	=	1
ENSG00000008018 (predicted) ENSG00000159352	=	1
ENSG00000008018 (predicted) ENSG00000066654	=	1
ENSG00000008018 (predicted) ENSG00000177000	=	1
ENSG00000008018 (predicted) ENSG00000100567	=	1
ENSG00000008018 (predicted) ENSG00000172409	=	1
ENSG00000008018 (predicted) ENSG00000205220	=	1
ENSG00000008018 (predicted) ENSG00000104695	=	1
ENSG00000008018 (predicted) ENSG00000131473	=	0.98
ENSG00000008018 (predicted) ENSG00000143106	=	1
ENSG00000008018 (predicted) ENSG00000159720	=	1
ENSG00000008018 (predicted) ENSG00000142507	=	1
ENSG00000008018 (predicted) ENSG00000101182	=	1
ENSG00000008018 (predicted) ENSG00000113569	=	0.95
ENSG00000008018 (predicted) ENSG00000129543	=	1
ENSG00000008018 (predicted) ENSG00000142657	=	1
ENSG00000008018 (predicted) ENSG00000147614	=	1
ENSG00000008018 (predicted) ENSG00000204264	=	1
ENSG00000008018 (predicted) ENSG00000187574	=	1
ENSG00000008018 (predicted) ENSG00000159377	=	1
ENSG00000008018 (predicted) ENSG00000111361	=	1
ENSG00000008018 (predicted) ENSG00000105568	=	1
ENSG00000008018 (predicted) ENSG00000068878	=	1
ENSG00000008018 (predicted) ENSG00000136813	=	1
ENSG00000008018 (predicted) ENSG00000197170	=	1
ENSG00000008018 (predicted) ENSG00000138663	=	1
ENSG00000008018 (predicted) ENSG00000188683	=	1
ENSG00000008018 (predicted) ENSG00000204261	=	1
ENSG00000008056 (known) ENSG00000172977	=	1
ENSG00000008056 (known) ENSG00000026025	=	1
ENSG00000008056 (known) ENSG00000008056	=	1
ENSG00000008056 (predicted) ENSG00000166913	=	1
ENSG00000008056 (predicted) ENSG00000140600	=	1
ENSG00000008056 (predicted) ENSG00000171867	=	1
ENSG00000008056 (predicted) ENSG00000107295	=	1
ENSG00000008083 (known) ENSG00000136574	=	2
ENSG00000008083 (known) ENSG00000183072	=	2
ENSG00000008083 (known) ENSG00000163631	=	1
ENSG00000008083 (predicted) ENSG00000100056	=	1
ENSG00000008128 (known) ENSG00000149269	=	1
ENSG00000008128 (known) ENSG00000170027	=	1
ENSG00000008128 (known) ENSG00000205937	=	1
ENSG00000008128 (known) ENSG00000108953	=	1
ENSG00000008128 (known) ENSG00000167118	=	1
ENSG00000008128 (known) ENSG00000206353	=	1
ENSG00000008128 (known) ENSG00000134308	=	1
ENSG00000008128 (known) ENSG00000166913	=	1
ENSG00000008128 (predicted) ENSG00000112773	=	1
ENSG00000008128 (predicted) ENSG00000163682	=	1
ENSG00000008128 (predicted) ENSG00000141971	=	1
ENSG00000008128 (predicted) ENSG00000185324	=	1
ENSG00000008128 (predicted) ENSG00000147382	=	1
ENSG00000008128 (predicted) ENSG00000112357	=	1
ENSG00000008128 (predicted) ENSG00000138795	=	1
ENSG00000008128 (predicted) ENSG00000185078	=	1
ENSG00000008128 (predicted) ENSG00000187790	=	1
ENSG00000008128 (predicted) ENSG00000163093	=	1
ENSG00000008128 (predicted) ENSG00000132646	=	0.7
ENSG00000008128 (predicted) ENSG00000107807	=	1
ENSG00000008128 (predicted) ENSG00000183508	=	1
ENSG00000008128 (predicted) ENSG00000196814	=	1
ENSG00000008128 (predicted) ENSG00000152284	=	1
ENSG00000008128 (predicted) ENSG00000152520	=	1
ENSG00000008128 (predicted) ENSG00000158246	=	1
ENSG00000008128 (predicted) ENSG00000108963	=	1
ENSG00000008128 (predicted) ENSG00000081059	=	1
ENSG00000008128 (predicted) ENSG00000148737	=	1
ENSG00000008128 (predicted) ENSG00000174016	=	1
ENSG00000008128 (predicted) ENSG00000164438	=	1
ENSG00000008128 (predicted) ENSG00000104872	=	1
ENSG00000008128 (predicted) ENSG00000189229	=	1
ENSG00000008128 (predicted) ENSG00000008128	=	1
ENSG00000008128 (predicted) ENSG00000115297	=	1
ENSG00000008130 (known) ENSG00000108010	=	1
ENSG00000008130 (known) ENSG00000164924	=	1
ENSG00000008130 (known) ENSG00000170027	=	1
ENSG00000008130 (known) ENSG00000072201	=	1
ENSG00000008130 (known) ENSG00000128245	=	1
ENSG00000008130 (known) ENSG00000186676	=	1
ENSG00000008130 (predicted) ENSG00000214144	=	1
ENSG00000008130 (predicted) ENSG00000109971	=	1
ENSG00000008130 (predicted) ENSG00000204389	=	0.99
ENSG00000008130 (predicted) ENSG00000204390	=	0.99
ENSG00000008130 (predicted) ENSG00000008130	=	2.86
ENSG00000008130 (predicted) ENSG00000126803	=	0.97
ENSG00000008130 (predicted) ENSG00000173110	=	0.97
ENSG00000008130 (predicted) ENSG00000187522	=	0.97
ENSG00000008130 (predicted) ENSG00000130414	=	1
ENSG00000008130 (predicted) ENSG00000204388	=	0.99
ENSG00000008130 (predicted) ENSG00000048405	=	1
ENSG00000008196 (known) ENSG00000103275	=	1
ENSG00000008196 (known) ENSG00000164442	=	1
ENSG00000008196 (known) ENSG00000160695	=	1
ENSG00000008196 (known) ENSG00000180573	=	1
ENSG00000008196 (predicted) ENSG00000168301	=	1
ENSG00000008196 (predicted) ENSG00000153885	=	1
ENSG00000008196 (predicted) ENSG00000213859	=	1
ENSG00000008196 (predicted) ENSG00000134504	=	1
ENSG00000008196 (predicted) ENSG00000188997	=	1
ENSG00000008196 (predicted) ENSG00000171759	=	1
ENSG00000008197 (predicted) ENSG00000153885	=	1
ENSG00000008197 (predicted) ENSG00000137203	=	1
ENSG00000008197 (predicted) ENSG00000213859	=	1
ENSG00000008197 (predicted) ENSG00000188997	=	1
ENSG00000008197 (predicted) ENSG00000171759	=	1
ENSG00000008197 (predicted) ENSG00000134504	=	1
ENSG00000008197 (predicted) ENSG00000008197	=	1
ENSG00000008197 (predicted) ENSG00000168301	=	1
ENSG00000008256 (known) ENSG00000142675	=	1
ENSG00000008256 (predicted) ENSG00000100055	=	1
ENSG00000008256 (predicted) ENSG00000151475	=	1
ENSG00000008256 (predicted) ENSG00000115165	=	1
ENSG00000008256 (predicted) ENSG00000204390	=	1.99
ENSG00000008256 (predicted) ENSG00000132388	=	1
ENSG00000008256 (predicted) ENSG00000145725	=	1
ENSG00000008256 (predicted) ENSG00000151224	=	1
ENSG00000008256 (predicted) ENSG00000204388	=	1.99
ENSG00000008256 (predicted) ENSG00000105443	=	1
ENSG00000008256 (predicted) ENSG00000152086	=	1
ENSG00000008256 (predicted) ENSG00000184787	=	1
ENSG00000008256 (predicted) ENSG00000116039	=	1
ENSG00000008256 (predicted) ENSG00000130948	=	1
ENSG00000008256 (predicted) ENSG00000090661	=	0.95
ENSG00000008256 (predicted) ENSG00000055044	=	1
ENSG00000008256 (predicted) ENSG00000169100	=	1
ENSG00000008256 (predicted) ENSG00000113615	=	1
ENSG00000008256 (predicted) ENSG00000214144	=	1.98
ENSG00000008256 (predicted) ENSG00000075886	=	1
ENSG00000008256 (predicted) ENSG00000161835	=	1
ENSG00000008256 (predicted) ENSG00000144591	=	1
ENSG00000008256 (predicted) ENSG00000214133	=	1
ENSG00000008256 (predicted) ENSG00000166411	=	1
ENSG00000008256 (predicted) ENSG00000099804	=	1
ENSG00000008256 (predicted) ENSG00000099995	=	1
ENSG00000008256 (predicted) ENSG00000124207	=	1
ENSG00000008256 (predicted) ENSG00000204310	=	1
ENSG00000008256 (predicted) ENSG00000145425	=	1
ENSG00000008256 (predicted) ENSG00000101310	=	1
ENSG00000008256 (predicted) ENSG00000149084	=	1
ENSG00000008256 (predicted) ENSG00000124313	=	1
ENSG00000008256 (predicted) ENSG00000089157	=	1
ENSG00000008256 (predicted) ENSG00000147416	=	1
ENSG00000008256 (predicted) ENSG00000167553	=	1
ENSG00000008256 (predicted) ENSG00000211456	=	1
ENSG00000008256 (predicted) ENSG00000174599	=	1
ENSG00000008256 (predicted) ENSG00000161204	=	1
ENSG00000008256 (predicted) ENSG00000183785	=	1
ENSG00000008256 (predicted) ENSG00000172292	=	1
ENSG00000008256 (predicted) ENSG00000161149	=	1
ENSG00000008256 (predicted) ENSG00000178462	=	1
ENSG00000008256 (predicted) ENSG00000173540	=	1
ENSG00000008256 (predicted) ENSG00000170385	=	1
ENSG00000008256 (predicted) ENSG00000181789	=	1
ENSG00000008256 (predicted) ENSG00000104142	=	1
ENSG00000008256 (predicted) ENSG00000110367	=	1
ENSG00000008256 (predicted) ENSG00000127824	=	1
ENSG00000008256 (predicted) ENSG00000196497	=	1
ENSG00000008256 (predicted) ENSG00000173110	=	1.94
ENSG00000008256 (predicted) ENSG00000109971	=	2
ENSG00000008256 (predicted) ENSG00000067167	=	1
ENSG00000008256 (predicted) ENSG00000112697	=	1
ENSG00000008256 (predicted) ENSG00000123416	=	1
ENSG00000008256 (predicted) ENSG00000196660	=	1
ENSG00000008256 (predicted) ENSG00000124198	=	1
ENSG00000008256 (predicted) ENSG00000182107	=	1
ENSG00000008256 (predicted) ENSG00000008256	=	2
ENSG00000008256 (predicted) ENSG00000174444	=	1
ENSG00000008256 (predicted) ENSG00000198033	=	1
ENSG00000008256 (predicted) ENSG00000133313	=	1
ENSG00000008256 (predicted) ENSG00000204389	=	1.99
ENSG00000008256 (predicted) ENSG00000066777	=	1
ENSG00000008256 (predicted) ENSG00000184886	=	1
ENSG00000008256 (predicted) ENSG00000154227	=	1
ENSG00000008256 (predicted) ENSG00000139624	=	1
ENSG00000008256 (predicted) ENSG00000160087	=	1
ENSG00000008256 (predicted) ENSG00000107341	=	1
ENSG00000008256 (predicted) ENSG00000187522	=	1.97
ENSG00000008256 (predicted) ENSG00000100934	=	1
ENSG00000008256 (predicted) ENSG00000198380	=	1
ENSG00000008256 (predicted) ENSG00000150656	=	1
ENSG00000008256 (predicted) ENSG00000112379	=	1
ENSG00000008256 (predicted) ENSG00000169692	=	1
ENSG00000008256 (predicted) ENSG00000138802	=	1
ENSG00000008256 (predicted) ENSG00000143418	=	0.95
ENSG00000008256 (predicted) ENSG00000089737	=	1
ENSG00000008256 (predicted) ENSG00000126803	=	1.94
ENSG00000008256 (predicted) ENSG00000214391	=	1
ENSG00000008256 (predicted) ENSG00000065308	=	1
ENSG00000008256 (predicted) ENSG00000168906	=	1
ENSG00000008256 (predicted) ENSG00000155304	=	1
ENSG00000008256 (predicted) ENSG00000168781	=	1
ENSG00000008256 (predicted) ENSG00000167552	=	1
ENSG00000008256 (predicted) ENSG00000075415	=	0.88
ENSG00000008256 (predicted) ENSG00000131459	=	1
ENSG00000008256 (predicted) ENSG00000144711	=	1
ENSG00000008256 (predicted) ENSG00000178429	=	0.98
ENSG00000008256 (predicted) ENSG00000108669	=	1
ENSG00000008256 (predicted) ENSG00000151729	=	0.98
ENSG00000008256 (predicted) ENSG00000120645	=	1
ENSG00000008256 (predicted) ENSG00000163526	=	1
ENSG00000008256 (predicted) ENSG00000198833	=	1
ENSG00000008256 (predicted) ENSG00000103160	=	1
ENSG00000008277 (known) ENSG00000166913	=	2
ENSG00000008277 (known) ENSG00000128245	=	1
ENSG00000008277 (known) ENSG00000108953	=	1
ENSG00000008277 (known) ENSG00000164924	=	1
ENSG00000008277 (known) ENSG00000134308	=	1
ENSG00000008277 (predicted) ENSG00000150086	=	1
ENSG00000008283 (predicted) ENSG00000125814	=	1
ENSG00000008283 (predicted) ENSG00000105402	=	1
ENSG00000008294 (known) ENSG00000109320	=	1
ENSG00000008294 (predicted) ENSG00000104892	=	1
ENSG00000008294 (predicted) ENSG00000126214	=	1
ENSG00000008294 (predicted) ENSG00000077549	=	1
ENSG00000008294 (predicted) ENSG00000137171	=	1
ENSG00000008294 (predicted) ENSG00000107815	=	1
ENSG00000008294 (predicted) ENSG00000141627	=	1
ENSG00000008294 (predicted) ENSG00000174996	=	1
ENSG00000008300 (known) ENSG00000137831	=	1
ENSG00000008300 (known) ENSG00000151914	=	1
ENSG00000008300 (known) ENSG00000153827	=	1
ENSG00000008300 (known) ENSG00000132361	=	1
ENSG00000008300 (known) ENSG00000133789	=	1
ENSG00000008300 (known) ENSG00000187535	=	1
ENSG00000008300 (known) ENSG00000160294	=	1
ENSG00000008300 (known) ENSG00000104267	=	1
ENSG00000008300 (known) ENSG00000161800	=	1
ENSG00000008300 (known) ENSG00000173898	=	1
ENSG00000008300 (known) ENSG00000160460	=	1
ENSG00000008300 (known) ENSG00000187189	=	1
ENSG00000008300 (predicted) ENSG00000184371	=	1
ENSG00000008311 (known) ENSG00000089159	=	1
ENSG00000008311 (known) ENSG00000136997	=	1
ENSG00000008311 (predicted) ENSG00000204390	=	1.99
ENSG00000008311 (predicted) ENSG00000044574	=	1
ENSG00000008311 (predicted) ENSG00000187522	=	1.97
ENSG00000008311 (predicted) ENSG00000033627	=	1
ENSG00000008311 (predicted) ENSG00000173113	=	1
ENSG00000008311 (predicted) ENSG00000160883	=	1
ENSG00000008311 (predicted) ENSG00000214144	=	1.98
ENSG00000008311 (predicted) ENSG00000165832	=	1
ENSG00000008311 (predicted) ENSG00000105972	=	1
ENSG00000008311 (predicted) ENSG00000204389	=	1.99
ENSG00000008311 (predicted) ENSG00000110719	=	1
ENSG00000008311 (predicted) ENSG00000126803	=	1.94
ENSG00000008311 (predicted) ENSG00000159399	=	0.95
ENSG00000008311 (predicted) ENSG00000185344	=	1
ENSG00000008311 (predicted) ENSG00000173110	=	1.94
ENSG00000008311 (predicted) ENSG00000109971	=	2
ENSG00000008311 (predicted) ENSG00000155304	=	1
ENSG00000008311 (predicted) ENSG00000156510	=	1
ENSG00000008311 (predicted) ENSG00000106633	=	0.94
ENSG00000008311 (predicted) ENSG00000134697	=	1
ENSG00000008311 (predicted) ENSG00000167112	=	1
ENSG00000008311 (predicted) ENSG00000156515	=	1
ENSG00000008311 (predicted) ENSG00000008311	=	1
ENSG00000008311 (predicted) ENSG00000204388	=	1.99
ENSG00000008311 (predicted) ENSG00000105929	=	1
ENSG00000008323 (predicted) ENSG00000112685	=	1
ENSG00000008323 (predicted) ENSG00000172403	=	1
ENSG00000008323 (predicted) ENSG00000121957	=	1
ENSG00000008323 (predicted) ENSG00000171992	=	1
ENSG00000008323 (predicted) ENSG00000123562	=	1
ENSG00000008323 (predicted) ENSG00000160360	=	1
ENSG00000008323 (predicted) ENSG00000172399	=	1
ENSG00000008323 (predicted) ENSG00000164591	=	1
ENSG00000008323 (predicted) ENSG00000166317	=	1
ENSG00000008323 (predicted) ENSG00000185787	=	1
ENSG00000008323 (predicted) ENSG00000160957	=	1
ENSG00000008323 (predicted) ENSG00000047932	=	1
ENSG00000008382 (predicted) ENSG00000047621	=	1
ENSG00000008405 (known) ENSG00000188313	=	1
ENSG00000008405 (known) ENSG00000114423	=	1
ENSG00000008405 (known) ENSG00000112559	=	1
ENSG00000008405 (known) ENSG00000127191	=	1
ENSG00000008405 (predicted) ENSG00000132388	=	1
ENSG00000008405 (predicted) ENSG00000123416	=	1
ENSG00000008405 (predicted) ENSG00000161149	=	1
ENSG00000008405 (predicted) ENSG00000117593	=	1
ENSG00000008405 (predicted) ENSG00000122406	=	1
ENSG00000008405 (predicted) ENSG00000147416	=	1
ENSG00000008405 (predicted) ENSG00000127824	=	1
ENSG00000008405 (predicted) ENSG00000167553	=	1
ENSG00000008405 (predicted) ENSG00000099804	=	1
ENSG00000008405 (predicted) ENSG00000163526	=	1
ENSG00000008405 (predicted) ENSG00000187522	=	1
ENSG00000008405 (predicted) ENSG00000184787	=	1
ENSG00000008405 (predicted) ENSG00000109971	=	1
ENSG00000008405 (predicted) ENSG00000111602	=	1
ENSG00000008405 (predicted) ENSG00000152086	=	1
ENSG00000008405 (predicted) ENSG00000144591	=	1
ENSG00000008405 (predicted) ENSG00000167552	=	1
ENSG00000008405 (predicted) ENSG00000204390	=	1
ENSG00000008405 (predicted) ENSG00000173110	=	0.97
ENSG00000008405 (predicted) ENSG00000116039	=	1
ENSG00000008405 (predicted) ENSG00000106348	=	0.98
ENSG00000008405 (predicted) ENSG00000138430	=	1
ENSG00000008405 (predicted) ENSG00000204388	=	1
ENSG00000008405 (predicted) ENSG00000178035	=	1
ENSG00000008405 (predicted) ENSG00000198033	=	1
ENSG00000008405 (predicted) ENSG00000107341	=	1
ENSG00000008405 (predicted) ENSG00000183785	=	1
ENSG00000008405 (predicted) ENSG00000075886	=	1
ENSG00000008405 (predicted) ENSG00000155304	=	1
ENSG00000008405 (predicted) ENSG00000214391	=	1
ENSG00000008405 (predicted) ENSG00000126803	=	0.97
ENSG00000008405 (predicted) ENSG00000173540	=	1
ENSG00000008405 (predicted) ENSG00000204389	=	1
ENSG00000008405 (predicted) ENSG00000214144	=	0.98
ENSG00000008405 (predicted) ENSG00000178462	=	1
ENSG00000008710 (known) ENSG00000169398	=	1
ENSG00000008710 (known) ENSG00000118762	=	1
ENSG00000008710 (known) ENSG00000168036	=	1
ENSG00000008710 (known) ENSG00000171681	=	1
ENSG00000008735 (known) ENSG00000150687	=	1
ENSG00000008735 (predicted) ENSG00000121653	=	1
ENSG00000008735 (predicted) ENSG00000126214	=	1
ENSG00000008735 (predicted) ENSG00000142192	=	1
ENSG00000008735 (predicted) ENSG00000104892	=	1
ENSG00000008735 (predicted) ENSG00000123384	=	1
ENSG00000008735 (predicted) ENSG00000008735	=	1
ENSG00000008735 (predicted) ENSG00000174996	=	1
ENSG00000008735 (predicted) ENSG00000184371	=	1
ENSG00000008735 (predicted) ENSG00000137171	=	1
ENSG00000008838 (known) ENSG00000105085	=	1
ENSG00000008838 (known) ENSG00000155111	=	1
ENSG00000008838 (known) ENSG00000063322	=	1
ENSG00000008838 (known) ENSG00000141026	=	1
ENSG00000008838 (known) ENSG00000133398	=	1
ENSG00000008853 (predicted) ENSG00000171992	=	1
ENSG00000008853 (predicted) ENSG00000155099	=	1
ENSG00000008853 (predicted) ENSG00000103326	=	1
ENSG00000008853 (predicted) ENSG00000104626	=	1
ENSG00000008853 (predicted) ENSG00000172403	=	1
ENSG00000008853 (predicted) ENSG00000165782	=	1
ENSG00000008853 (predicted) ENSG00000166317	=	1
ENSG00000008853 (predicted) ENSG00000196678	=	1
ENSG00000008853 (predicted) ENSG00000074266	=	0.9
ENSG00000008853 (predicted) ENSG00000164591	=	1
ENSG00000008853 (predicted) ENSG00000117419	=	1
ENSG00000008853 (predicted) ENSG00000172399	=	1
ENSG00000008869 (predicted) ENSG00000151846	=	1
ENSG00000008869 (predicted) ENSG00000175792	=	1
ENSG00000008869 (predicted) ENSG00000109971	=	1
ENSG00000008869 (predicted) ENSG00000178462	=	1
ENSG00000008869 (predicted) ENSG00000075415	=	0.88
ENSG00000008869 (predicted) ENSG00000166233	=	1
ENSG00000008869 (predicted) ENSG00000131747	=	1
ENSG00000008869 (predicted) ENSG00000101104	=	1
ENSG00000008869 (predicted) ENSG00000183785	=	1
ENSG00000008869 (predicted) ENSG00000167552	=	1
ENSG00000008869 (predicted) ENSG00000204389	=	0.99
ENSG00000008869 (predicted) ENSG00000089048	=	1
ENSG00000008869 (predicted) ENSG00000159251	=	1
ENSG00000008869 (predicted) ENSG00000173110	=	0.97
ENSG00000008869 (predicted) ENSG00000212989	=	1
ENSG00000008869 (predicted) ENSG00000123416	=	1
ENSG00000008869 (predicted) ENSG00000161149	=	1
ENSG00000008869 (predicted) ENSG00000147416	=	1
ENSG00000008869 (predicted) ENSG00000143632	=	1
ENSG00000008869 (predicted) ENSG00000070756	=	1
ENSG00000008869 (predicted) ENSG00000174740	=	1
ENSG00000008869 (predicted) ENSG00000139613	=	1
ENSG00000008869 (predicted) ENSG00000183207	=	1
ENSG00000008869 (predicted) ENSG00000186288	=	1
ENSG00000008869 (predicted) ENSG00000126803	=	0.97
ENSG00000008869 (predicted) ENSG00000155304	=	1
ENSG00000008869 (predicted) ENSG00000127824	=	1
ENSG00000008869 (predicted) ENSG00000204388	=	0.99
ENSG00000008869 (predicted) ENSG00000151292	=	0.97
ENSG00000008869 (predicted) ENSG00000198526	=	1
ENSG00000008869 (predicted) ENSG00000075886	=	1
ENSG00000008869 (predicted) ENSG00000135801	=	1
ENSG00000008869 (predicted) ENSG00000163526	=	1
ENSG00000008869 (predicted) ENSG00000077097	=	1
ENSG00000008869 (predicted) ENSG00000214555	=	1
ENSG00000008869 (predicted) ENSG00000163017	=	1
ENSG00000008869 (predicted) ENSG00000204390	=	0.99
ENSG00000008869 (predicted) ENSG00000167553	=	1
ENSG00000008869 (predicted) ENSG00000173473	=	1
ENSG00000008869 (predicted) ENSG00000075624	=	1
ENSG00000008869 (predicted) ENSG00000198033	=	1
ENSG00000008869 (predicted) ENSG00000187522	=	0.97
ENSG00000008869 (predicted) ENSG00000133275	=	1
ENSG00000008869 (predicted) ENSG00000116039	=	1
ENSG00000008869 (predicted) ENSG00000169067	=	1
ENSG00000008869 (predicted) ENSG00000152086	=	1
ENSG00000008869 (predicted) ENSG00000090621	=	1
ENSG00000008869 (predicted) ENSG00000177479	=	1
ENSG00000008869 (predicted) ENSG00000148835	=	1
ENSG00000008869 (predicted) ENSG00000214391	=	1
ENSG00000008869 (predicted) ENSG00000214144	=	1
ENSG00000008869 (predicted) ENSG00000184188	=	1
ENSG00000008869 (predicted) ENSG00000184009	=	1
ENSG00000008869 (predicted) ENSG00000169118	=	1
ENSG00000008869 (predicted) ENSG00000107796	=	1
ENSG00000008869 (predicted) ENSG00000184388	=	1
ENSG00000008952 (known) ENSG00000079432	=	1
ENSG00000008952 (predicted) ENSG00000174444	=	1
ENSG00000008952 (predicted) ENSG00000025796	=	1
ENSG00000008952 (predicted) ENSG00000137947	=	1
ENSG00000008952 (predicted) ENSG00000008952	=	1
ENSG00000008952 (predicted) ENSG00000134057	=	1
ENSG00000008952 (predicted) ENSG00000160220	=	1
ENSG00000008952 (predicted) ENSG00000157456	=	1
ENSG00000008988 (known) ENSG00000104419	=	1
ENSG00000008988 (known) ENSG00000073009	=	1
ENSG00000008988 (known) ENSG00000177885	=	1
ENSG00000008988 (known) ENSG00000135698	=	1
ENSG00000008988 (known) ENSG00000035403	=	1
ENSG00000008988 (known) ENSG00000135679	=	1
ENSG00000008988 (predicted) ENSG00000105202	=	1
ENSG00000008988 (predicted) ENSG00000112078	=	1
ENSG00000008988 (predicted) ENSG00000165733	=	1
ENSG00000008988 (predicted) ENSG00000153560	=	1
ENSG00000008988 (predicted) ENSG00000130826	=	1
ENSG00000008988 (predicted) ENSG00000113615	=	1
ENSG00000008988 (predicted) ENSG00000148925	=	1
ENSG00000008988 (predicted) ENSG00000009844	=	1
ENSG00000008988 (predicted) ENSG00000115112	=	1
ENSG00000008988 (predicted) ENSG00000138802	=	1
ENSG00000008988 (predicted) ENSG00000129347	=	1
ENSG00000008988 (predicted) ENSG00000139437	=	1
ENSG00000008988 (predicted) ENSG00000108773	=	1
ENSG00000008988 (predicted) ENSG00000124702	=	1
ENSG00000008988 (predicted) ENSG00000188641	=	1
ENSG00000008988 (predicted) ENSG00000114166	=	1
ENSG00000008988 (predicted) ENSG00000108270	=	1
ENSG00000008988 (predicted) ENSG00000166595	=	1
ENSG00000008988 (predicted) ENSG00000188573	=	1
ENSG00000008988 (predicted) ENSG00000217416	=	1
ENSG00000008988 (predicted) ENSG00000165282	=	1
ENSG00000008988 (predicted) ENSG00000094880	=	1
ENSG00000008988 (predicted) ENSG00000151465	=	1
ENSG00000008988 (predicted) ENSG00000150776	=	1
ENSG00000008988 (predicted) ENSG00000143553	=	1
ENSG00000008988 (predicted) ENSG00000171097	=	1
ENSG00000008988 (predicted) ENSG00000101882	=	1
ENSG00000008988 (predicted) ENSG00000135457	=	1
ENSG00000008988 (predicted) ENSG00000065457	=	1
ENSG00000008988 (predicted) ENSG00000137944	=	1
ENSG00000008988 (predicted) ENSG00000135930	=	1
ENSG00000008988 (predicted) ENSG00000175766	=	1
ENSG00000008988 (predicted) ENSG00000099940	=	1
ENSG00000008988 (predicted) ENSG00000151743	=	1
ENSG00000008988 (predicted) ENSG00000151247	=	1
ENSG00000008988 (predicted) ENSG00000160049	=	1
ENSG00000008988 (predicted) ENSG00000204628	=	1
ENSG00000008988 (predicted) ENSG00000189134	=	1
ENSG00000008988 (predicted) ENSG00000131043	=	1
ENSG00000008988 (predicted) ENSG00000166797	=	1
ENSG00000008988 (predicted) ENSG00000149273	=	1
ENSG00000008988 (predicted) ENSG00000135070	=	1
ENSG00000008988 (predicted) ENSG00000169679	=	0.83
ENSG00000008988 (predicted) ENSG00000121350	=	1
ENSG00000009307 (known) ENSG00000175104	=	1
ENSG00000009307 (known) ENSG00000171444	=	1
ENSG00000009307 (known) ENSG00000134910	=	1
ENSG00000009307 (known) ENSG00000111725	=	1
ENSG00000009307 (known) ENSG00000173530	=	1
ENSG00000009307 (known) ENSG00000180370	=	1
ENSG00000009307 (predicted) ENSG00000204218	=	1
ENSG00000009307 (predicted) ENSG00000165714	=	1
ENSG00000009307 (predicted) ENSG00000184708	=	1
ENSG00000009307 (predicted) ENSG00000143344	=	1
ENSG00000009307 (predicted) ENSG00000160271	=	1
ENSG00000009307 (predicted) ENSG00000159496	=	1
ENSG00000009307 (predicted) ENSG00000205517	=	1
ENSG00000009307 (predicted) ENSG00000139726	=	1
ENSG00000009335 (known) ENSG00000136997	=	1
ENSG00000009335 (predicted) ENSG00000138079	=	2
ENSG00000009335 (predicted) ENSG00000100266	=	1
ENSG00000009335 (predicted) ENSG00000067064	=	1
ENSG00000009335 (predicted) ENSG00000159251	=	1
ENSG00000009335 (predicted) ENSG00000169340	=	1
ENSG00000009335 (predicted) ENSG00000182054	=	0.98
ENSG00000009335 (predicted) ENSG00000128311	=	1
ENSG00000009335 (predicted) ENSG00000133805	=	1
ENSG00000009335 (predicted) ENSG00000090861	=	1
ENSG00000009335 (predicted) ENSG00000214192	=	1
ENSG00000009335 (predicted) ENSG00000131791	=	1
ENSG00000009335 (predicted) ENSG00000141959	=	1
ENSG00000009335 (predicted) ENSG00000141101	=	1
ENSG00000009335 (predicted) ENSG00000185100	=	1
ENSG00000009335 (predicted) ENSG00000151148	=	1
ENSG00000009335 (predicted) ENSG00000169139	=	1
ENSG00000009335 (predicted) ENSG00000108592	=	1
ENSG00000009335 (predicted) ENSG00000104808	=	1
ENSG00000009335 (predicted) ENSG00000174720	=	1
ENSG00000009335 (predicted) ENSG00000198373	=	1
ENSG00000009335 (predicted) ENSG00000123124	=	1
ENSG00000009335 (predicted) ENSG00000124608	=	1
ENSG00000009335 (predicted) ENSG00000044090	=	1
ENSG00000009335 (predicted) ENSG00000160808	=	1
ENSG00000009335 (predicted) ENSG00000134759	=	1
ENSG00000009335 (predicted) ENSG00000100567	=	1
ENSG00000009335 (predicted) ENSG00000143632	=	1
ENSG00000009335 (predicted) ENSG00000177000	=	0.89
ENSG00000009335 (predicted) ENSG00000111713	=	1
ENSG00000009335 (predicted) ENSG00000169718	=	1
ENSG00000009335 (predicted) ENSG00000068976	=	1
ENSG00000009335 (predicted) ENSG00000124208	=	1
ENSG00000009335 (predicted) ENSG00000100836	=	1
ENSG00000009335 (predicted) ENSG00000143994	=	0.96
ENSG00000009335 (predicted) ENSG00000009335	=	1
ENSG00000009335 (predicted) ENSG00000213985	=	1
ENSG00000009335 (predicted) ENSG00000073169	=	1
ENSG00000009335 (predicted) ENSG00000168234	=	1
ENSG00000009335 (predicted) ENSG00000152556	=	1
ENSG00000009335 (predicted) ENSG00000136628	=	1
ENSG00000009335 (predicted) ENSG00000185104	=	1
ENSG00000009335 (predicted) ENSG00000198087	=	1
ENSG00000009335 (predicted) ENSG00000138777	=	1
ENSG00000009335 (predicted) ENSG00000124507	=	1
ENSG00000009335 (predicted) ENSG00000107796	=	1
ENSG00000009335 (predicted) ENSG00000165912	=	1
ENSG00000009335 (predicted) ENSG00000023734	=	1
ENSG00000009335 (predicted) ENSG00000113194	=	1
ENSG00000009335 (predicted) ENSG00000198742	=	1
ENSG00000009335 (predicted) ENSG00000185615	=	1
ENSG00000009335 (predicted) ENSG00000092841	=	1
ENSG00000009335 (predicted) ENSG00000100142	=	1
ENSG00000009335 (predicted) ENSG00000137076	=	1
ENSG00000009335 (predicted) ENSG00000155158	=	1
ENSG00000009335 (predicted) ENSG00000198833	=	1
ENSG00000009335 (predicted) ENSG00000126088	=	1
ENSG00000009335 (predicted) ENSG00000197948	=	1
ENSG00000009335 (predicted) ENSG00000167004	=	1
ENSG00000009335 (predicted) ENSG00000180817	=	1
ENSG00000009335 (predicted) ENSG00000110367	=	1
ENSG00000009335 (predicted) ENSG00000142657	=	1
ENSG00000009335 (predicted) ENSG00000075624	=	1
ENSG00000009335 (predicted) ENSG00000160193	=	1
ENSG00000009335 (predicted) ENSG00000151229	=	0.83
ENSG00000009335 (predicted) ENSG00000035687	=	1
ENSG00000009335 (predicted) ENSG00000137942	=	1
ENSG00000009335 (predicted) ENSG00000155313	=	1
ENSG00000009335 (predicted) ENSG00000184188	=	1
ENSG00000009335 (predicted) ENSG00000196465	=	1
ENSG00000009335 (predicted) ENSG00000147010	=	0.81
ENSG00000009335 (predicted) ENSG00000163017	=	1
ENSG00000009335 (predicted) ENSG00000166173	=	1
ENSG00000009335 (predicted) ENSG00000121691	=	1
ENSG00000009335 (predicted) ENSG00000155660	=	1
ENSG00000009335 (predicted) ENSG00000100504	=	1
ENSG00000009335 (predicted) ENSG00000103356	=	1
ENSG00000009335 (predicted) ENSG00000148377	=	1
ENSG00000009335 (predicted) ENSG00000163931	=	1
ENSG00000009335 (predicted) ENSG00000168003	=	1.92
ENSG00000009335 (predicted) ENSG00000126107	=	1
ENSG00000009335 (predicted) ENSG00000215809	=	0.98
ENSG00000009335 (predicted) ENSG00000071127	=	1
ENSG00000009335 (predicted) ENSG00000086758	=	1
ENSG00000009335 (predicted) ENSG00000138385	=	1
ENSG00000009335 (predicted) ENSG00000105011	=	1
ENSG00000009335 (predicted) ENSG00000198554	=	1
ENSG00000009335 (predicted) ENSG00000129007	=	1
ENSG00000009335 (predicted) ENSG00000078140	=	1
ENSG00000009335 (predicted) ENSG00000163882	=	1
ENSG00000009335 (predicted) ENSG00000213246	=	1
ENSG00000009335 (predicted) ENSG00000128309	=	1
ENSG00000009335 (predicted) ENSG00000169067	=	1
ENSG00000009335 (predicted) ENSG00000084623	=	1
ENSG00000009335 (predicted) ENSG00000127946	=	1
ENSG00000009335 (predicted) ENSG00000175886	=	0.98
ENSG00000009335 (predicted) ENSG00000205022	=	1
ENSG00000009335 (predicted) ENSG00000168129	=	1
ENSG00000009335 (predicted) ENSG00000160087	=	1
ENSG00000009335 (predicted) ENSG00000116748	=	1
ENSG00000009335 (predicted) ENSG00000115919	=	1
ENSG00000009335 (predicted) ENSG00000140526	=	0.95
ENSG00000009335 (predicted) ENSG00000181222	=	1
ENSG00000009335 (predicted) ENSG00000067057	=	0.98
ENSG00000009335 (predicted) ENSG00000085831	=	1
ENSG00000009335 (predicted) ENSG00000176393	=	1
ENSG00000009335 (predicted) ENSG00000129559	=	1
ENSG00000009335 (predicted) ENSG00000114062	=	1
ENSG00000009335 (predicted) ENSG00000130787	=	1
ENSG00000009335 (predicted) ENSG00000125733	=	1
ENSG00000009335 (predicted) ENSG00000111674	=	0.98
ENSG00000009335 (predicted) ENSG00000104164	=	1
ENSG00000009335 (predicted) ENSG00000138411	=	1
ENSG00000009335 (predicted) ENSG00000137478	=	1
ENSG00000009335 (predicted) ENSG00000048028	=	1
ENSG00000009335 (predicted) ENSG00000198336	=	1
ENSG00000009335 (predicted) ENSG00000049759	=	1
ENSG00000009335 (predicted) ENSG00000108854	=	1
ENSG00000009335 (predicted) ENSG00000126524	=	1
ENSG00000009335 (predicted) ENSG00000106266	=	1
ENSG00000009335 (predicted) ENSG00000111725	=	1
ENSG00000009335 (predicted) ENSG00000196511	=	1
ENSG00000009335 (predicted) ENSG00000074800	=	0.98
ENSG00000009335 (predicted) ENSG00000151005	=	1
ENSG00000009335 (predicted) ENSG00000116337	=	1
ENSG00000009335 (predicted) ENSG00000146701	=	0.8
ENSG00000009335 (predicted) ENSG00000102978	=	1
ENSG00000009335 (predicted) ENSG00000100994	=	1
ENSG00000009335 (predicted) ENSG00000173599	=	1
ENSG00000009335 (predicted) ENSG00000168827	=	1
ENSG00000009335 (predicted) ENSG00000187239	=	1
ENSG00000009335 (predicted) ENSG00000114166	=	1
ENSG00000009335 (predicted) ENSG00000111144	=	1
ENSG00000009335 (predicted) ENSG00000171914	=	1
ENSG00000009335 (predicted) ENSG00000178700	=	1
ENSG00000009335 (predicted) ENSG00000188985	=	1
ENSG00000009335 (predicted) ENSG00000104812	=	0.98
ENSG00000009335 (predicted) ENSG00000108515	=	0.98
ENSG00000009335 (predicted) ENSG00000215896	=	0.86
ENSG00000009335 (predicted) ENSG00000078747	=	1
ENSG00000009335 (predicted) ENSG00000099817	=	1
ENSG00000009335 (predicted) ENSG00000138413	=	0.92
ENSG00000009335 (predicted) ENSG00000108773	=	1
ENSG00000009335 (predicted) ENSG00000184009	=	1
ENSG00000009335 (predicted) ENSG00000148303	=	0.98
ENSG00000009335 (predicted) ENSG00000162129	=	1
ENSG00000009335 (predicted) ENSG00000158201	=	0.96
ENSG00000009335 (predicted) ENSG00000112659	=	1
ENSG00000009335 (predicted) ENSG00000214555	=	1
ENSG00000009335 (predicted) ENSG00000147813	=	1
ENSG00000009335 (predicted) ENSG00000138071	=	1
ENSG00000009335 (predicted) ENSG00000185624	=	1
ENSG00000009335 (predicted) ENSG00000074416	=	1
ENSG00000009335 (predicted) ENSG00000138363	=	1
ENSG00000009335 (predicted) ENSG00000168530	=	1
ENSG00000009335 (predicted) ENSG00000111875	=	1
ENSG00000009335 (predicted) ENSG00000142327	=	1
ENSG00000009335 (predicted) ENSG00000069869	=	1
ENSG00000009413 (known) ENSG00000116670	=	1
ENSG00000009413 (known) ENSG00000164109	=	1
ENSG00000009413 (predicted) ENSG00000076242	=	1
ENSG00000009413 (predicted) ENSG00000167461	=	1
ENSG00000009413 (predicted) ENSG00000166128	=	1
ENSG00000009709 (known) ENSG00000085662	=	1
ENSG00000009709 (predicted) ENSG00000167858	=	1
ENSG00000009724 (known) ENSG00000009724	=	1
ENSG00000009765 (predicted) ENSG00000150787	=	1
ENSG00000009790 (known) ENSG00000113916	=	1
ENSG00000009790 (predicted) ENSG00000125875	=	0.9
ENSG00000009790 (predicted) ENSG00000151292	=	0.97
ENSG00000009790 (predicted) ENSG00000175595	=	1
ENSG00000009790 (predicted) ENSG00000113272	=	0.9
ENSG00000009790 (predicted) ENSG00000101003	=	0.9
ENSG00000009790 (predicted) ENSG00000148396	=	0.9
ENSG00000009790 (predicted) ENSG00000120341	=	0.9
ENSG00000009790 (predicted) ENSG00000151465	=	1.9
ENSG00000009790 (predicted) ENSG00000130741	=	0.9
ENSG00000009790 (predicted) ENSG00000009790	=	1.8
ENSG00000009790 (predicted) ENSG00000026652	=	0.9
ENSG00000009790 (predicted) ENSG00000180574	=	0.9
ENSG00000009790 (predicted) ENSG00000144559	=	1
ENSG00000009790 (predicted) ENSG00000196943	=	1
ENSG00000009790 (predicted) ENSG00000155189	=	0.9
ENSG00000009790 (predicted) ENSG00000133275	=	1
ENSG00000009790 (predicted) ENSG00000172954	=	0.9
ENSG00000009790 (predicted) ENSG00000169118	=	1
ENSG00000009790 (predicted) ENSG00000160216	=	0.9
ENSG00000009830 (predicted) ENSG00000009830	=	8.08
ENSG00000009830 (predicted) ENSG00000145284	=	0.83
ENSG00000009830 (predicted) ENSG00000206527	=	0.97
ENSG00000009830 (predicted) ENSG00000099194	=	0.83
ENSG00000009830 (predicted) ENSG00000140519	=	0.91
ENSG00000009830 (predicted) ENSG00000112077	=	0.86
ENSG00000009830 (predicted) ENSG00000187010	=	0.9
ENSG00000009830 (predicted) ENSG00000151229	=	0.84
ENSG00000009830 (predicted) ENSG00000165996	=	0.97
ENSG00000009830 (predicted) ENSG00000132467	=	0.97
ENSG00000009830 (predicted) ENSG00000188672	=	0.97
ENSG00000009830 (predicted) ENSG00000130714	=	8.28
ENSG00000009830 (predicted) ENSG00000178950	=	0.94
ENSG00000009830 (predicted) ENSG00000132677	=	0.83
ENSG00000009844 (known) ENSG00000117153	=	1
ENSG00000009844 (known) ENSG00000151332	=	1
ENSG00000009844 (known) ENSG00000173465	=	1
ENSG00000009844 (known) ENSG00000105404	=	1
ENSG00000009844 (known) ENSG00000135446	=	1
ENSG00000009844 (known) ENSG00000160200	=	1
ENSG00000009844 (known) ENSG00000185247	=	1
ENSG00000009844 (known) ENSG00000109906	=	1
ENSG00000009844 (known) ENSG00000163530	=	1
ENSG00000009844 (known) ENSG00000175104	=	1
ENSG00000009844 (known) ENSG00000215691	=	1
ENSG00000009844 (known) ENSG00000153574	=	1
ENSG00000009844 (known) ENSG00000174943	=	1
ENSG00000009844 (predicted) ENSG00000076770	=	1
ENSG00000009844 (predicted) ENSG00000138942	=	1.93
ENSG00000009844 (predicted) ENSG00000168264	=	1
ENSG00000009844 (predicted) ENSG00000117360	=	1
ENSG00000009844 (predicted) ENSG00000087008	=	1
ENSG00000009844 (predicted) ENSG00000119541	=	2
ENSG00000009844 (predicted) ENSG00000109846	=	0.87
ENSG00000009844 (predicted) ENSG00000099797	=	1
ENSG00000009844 (predicted) ENSG00000170604	=	1
ENSG00000009844 (predicted) ENSG00000204308	=	2
ENSG00000009844 (predicted) ENSG00000132612	=	1
ENSG00000009844 (predicted) ENSG00000205408	=	2
ENSG00000009844 (predicted) ENSG00000205678	=	1
ENSG00000009844 (predicted) ENSG00000171793	=	1
ENSG00000009844 (predicted) ENSG00000152601	=	1
ENSG00000009844 (predicted) ENSG00000160202	=	0.8
ENSG00000009844 (predicted) ENSG00000139793	=	1
ENSG00000009844 (predicted) ENSG00000033030	=	1
ENSG00000009844 (predicted) ENSG00000090013	=	1
ENSG00000009844 (predicted) ENSG00000100281	=	1
ENSG00000009844 (predicted) ENSG00000100219	=	1
ENSG00000009844 (predicted) ENSG00000047230	=	1
ENSG00000009844 (predicted) ENSG00000119669	=	1
ENSG00000009950 (predicted) ENSG00000146221	=	0.77
ENSG00000009950 (predicted) ENSG00000176108	=	1
ENSG00000009950 (predicted) ENSG00000219507	=	1
ENSG00000009950 (predicted) ENSG00000205476	=	1
ENSG00000009950 (predicted) ENSG00000219186	=	1
ENSG00000009950 (predicted) ENSG00000087086	=	1
ENSG00000009950 (predicted) ENSG00000108788	=	1
ENSG00000009950 (predicted) ENSG00000167996	=	1
ENSG00000009950 (predicted) ENSG00000213453	=	1
ENSG00000009950 (predicted) ENSG00000181867	=	1
ENSG00000009950 (predicted) ENSG00000175602	=	1
ENSG00000009950 (predicted) ENSG00000055813	=	1
ENSG00000009950 (predicted) ENSG00000132446	=	1
ENSG00000009950 (predicted) ENSG00000124160	=	1
ENSG00000009950 (predicted) ENSG00000167110	=	1
ENSG00000009954 (known) ENSG00000109061	=	1
ENSG00000009954 (known) ENSG00000132646	=	1
ENSG00000009954 (known) ENSG00000125630	=	1
ENSG00000009954 (known) ENSG00000211899	=	1
ENSG00000009954 (known) ENSG00000076108	=	1
ENSG00000009954 (known) ENSG00000174307	=	1
ENSG00000009954 (known) ENSG00000153147	=	2
ENSG00000009954 (known) ENSG00000198604	=	1
ENSG00000010017 (known) ENSG00000137486	=	1
ENSG00000010017 (known) ENSG00000154277	=	1
ENSG00000010017 (known) ENSG00000166949	=	1
ENSG00000010017 (known) ENSG00000186318	=	1
ENSG00000010017 (known) ENSG00000105204	=	1
ENSG00000010017 (known) ENSG00000198910	=	2
ENSG00000010017 (known) ENSG00000064393	=	1
ENSG00000010017 (known) ENSG00000162946	=	1
ENSG00000010017 (known) ENSG00000102081	=	2
ENSG00000010017 (known) ENSG00000120693	=	1
ENSG00000010017 (known) ENSG00000164749	=	1
ENSG00000010017 (known) ENSG00000160255	=	1
ENSG00000010017 (known) ENSG00000167601	=	1
ENSG00000010017 (known) ENSG00000198646	=	1
ENSG00000010017 (known) ENSG00000143556	=	1
ENSG00000010017 (known) ENSG00000175387	=	1
ENSG00000010017 (known) ENSG00000196498	=	1
ENSG00000010017 (known) ENSG00000205937	=	1
ENSG00000010017 (predicted) ENSG00000204388	=	0.99
ENSG00000010017 (predicted) ENSG00000125166	=	1
ENSG00000010017 (predicted) ENSG00000090316	=	1
ENSG00000010017 (predicted) ENSG00000162923	=	1
ENSG00000010017 (predicted) ENSG00000155304	=	1
ENSG00000010017 (predicted) ENSG00000197041	=	1
ENSG00000010017 (predicted) ENSG00000166793	=	1
ENSG00000010017 (predicted) ENSG00000186076	=	1
ENSG00000010017 (predicted) ENSG00000204390	=	0.99
ENSG00000010017 (predicted) ENSG00000169718	=	1
ENSG00000010017 (predicted) ENSG00000179950	=	1
ENSG00000010017 (predicted) ENSG00000164708	=	1
ENSG00000010017 (predicted) ENSG00000171314	=	1
ENSG00000010017 (predicted) ENSG00000204389	=	0.99
ENSG00000010017 (predicted) ENSG00000215618	=	1
ENSG00000010017 (predicted) ENSG00000166578	=	1
ENSG00000010017 (predicted) ENSG00000151247	=	1
ENSG00000010017 (predicted) ENSG00000102984	=	1
ENSG00000010017 (predicted) ENSG00000175809	=	1
ENSG00000010017 (predicted) ENSG00000172331	=	1
ENSG00000010017 (predicted) ENSG00000166913	=	1
ENSG00000010017 (predicted) ENSG00000175766	=	0.98
ENSG00000010017 (predicted) ENSG00000198887	=	1
ENSG00000010017 (predicted) ENSG00000105879	=	1
ENSG00000010017 (predicted) ENSG00000109971	=	1
ENSG00000010017 (predicted) ENSG00000126803	=	0.97
ENSG00000010017 (predicted) ENSG00000100027	=	1
ENSG00000010017 (predicted) ENSG00000187522	=	0.97
ENSG00000010017 (predicted) ENSG00000175155	=	1
ENSG00000010017 (predicted) ENSG00000120053	=	1
ENSG00000010017 (predicted) ENSG00000119801	=	1
ENSG00000010017 (predicted) ENSG00000169154	=	1
ENSG00000010017 (predicted) ENSG00000173110	=	0.97
ENSG00000010017 (predicted) ENSG00000220515	=	1
ENSG00000010017 (predicted) ENSG00000214144	=	1
ENSG00000010017 (predicted) ENSG00000090238	=	1
ENSG00000010030 (predicted) ENSG00000181192	=	1
ENSG00000010030 (predicted) ENSG00000010030	=	1
ENSG00000010030 (predicted) ENSG00000115392	=	1
ENSG00000010030 (predicted) ENSG00000139083	=	1
ENSG00000010030 (predicted) ENSG00000122965	=	1
ENSG00000010072 (known) ENSG00000123091	=	1
ENSG00000010165 (predicted) ENSG00000075461	=	1
ENSG00000010165 (predicted) ENSG00000166862	=	1
ENSG00000010165 (predicted) ENSG00000137343	=	1
ENSG00000010165 (predicted) ENSG00000142408	=	1
ENSG00000010165 (predicted) ENSG00000205022	=	1
ENSG00000010165 (predicted) ENSG00000100836	=	1
ENSG00000010165 (predicted) ENSG00000173473	=	1
ENSG00000010165 (predicted) ENSG00000100216	=	1
ENSG00000010165 (predicted) ENSG00000139613	=	1
ENSG00000010165 (predicted) ENSG00000067177	=	1
ENSG00000010165 (predicted) ENSG00000044446	=	1
ENSG00000010244 (predicted) ENSG00000171155	=	0.85
ENSG00000010244 (predicted) ENSG00000154473	=	1
ENSG00000010244 (predicted) ENSG00000106392	=	0.73
ENSG00000010256 (known) ENSG00000115310	=	1
ENSG00000010256 (known) ENSG00000086061	=	1
ENSG00000010256 (known) ENSG00000144867	=	1
ENSG00000010256 (known) ENSG00000183207	=	1
ENSG00000010256 (known) ENSG00000140740	=	1
ENSG00000010256 (known) ENSG00000080503	=	1
ENSG00000010256 (known) ENSG00000139343	=	1
ENSG00000010256 (known) ENSG00000179091	=	2
ENSG00000010256 (predicted) ENSG00000087589	=	1
ENSG00000010256 (predicted) ENSG00000111859	=	1
ENSG00000010256 (predicted) ENSG00000112531	=	0.9
ENSG00000010256 (predicted) ENSG00000100842	=	1
ENSG00000010256 (predicted) ENSG00000152784	=	1
ENSG00000010256 (predicted) ENSG00000010256	=	1
ENSG00000010256 (predicted) ENSG00000168028	=	1
ENSG00000010256 (predicted) ENSG00000214144	=	1
ENSG00000010256 (predicted) ENSG00000125409	=	1
ENSG00000010256 (predicted) ENSG00000105819	=	1
ENSG00000010256 (predicted) ENSG00000156482	=	1
ENSG00000010256 (predicted) ENSG00000067048	=	0.98
ENSG00000010256 (predicted) ENSG00000215301	=	0.98
ENSG00000010256 (predicted) ENSG00000188856	=	1
ENSG00000010256 (predicted) ENSG00000187522	=	0.97
ENSG00000010256 (predicted) ENSG00000149273	=	1
ENSG00000010256 (predicted) ENSG00000112773	=	1
ENSG00000010256 (predicted) ENSG00000109971	=	1
ENSG00000010256 (predicted) ENSG00000158246	=	1
ENSG00000010256 (predicted) ENSG00000165388	=	1
ENSG00000010256 (predicted) ENSG00000082014	=	1
ENSG00000010256 (predicted) ENSG00000174016	=	1
ENSG00000010256 (predicted) ENSG00000214629	=	1
ENSG00000010256 (predicted) ENSG00000153060	=	1
ENSG00000010256 (predicted) ENSG00000108604	=	1
ENSG00000010256 (predicted) ENSG00000083520	=	1
ENSG00000010256 (predicted) ENSG00000179950	=	1
ENSG00000010256 (predicted) ENSG00000173110	=	0.97
ENSG00000010256 (predicted) ENSG00000138768	=	1
ENSG00000010256 (predicted) ENSG00000117543	=	1
ENSG00000010256 (predicted) ENSG00000214896	=	1
ENSG00000010256 (predicted) ENSG00000100129	=	1
ENSG00000010256 (predicted) ENSG00000165688	=	1
ENSG00000010256 (predicted) ENSG00000166913	=	1
ENSG00000010256 (predicted) ENSG00000204389	=	0.99
ENSG00000010256 (predicted) ENSG00000204390	=	0.99
ENSG00000010256 (predicted) ENSG00000126803	=	0.97
ENSG00000010256 (predicted) ENSG00000183508	=	1
ENSG00000010256 (predicted) ENSG00000089163	=	1
ENSG00000010256 (predicted) ENSG00000204388	=	0.99
ENSG00000010256 (predicted) ENSG00000021826	=	1
ENSG00000010256 (predicted) ENSG00000167325	=	0.98
ENSG00000010256 (predicted) ENSG00000050820	=	1
ENSG00000010256 (predicted) ENSG00000152670	=	1
ENSG00000010256 (predicted) ENSG00000089009	=	1
ENSG00000010256 (predicted) ENSG00000205171	=	1
ENSG00000010256 (predicted) ENSG00000183298	=	1
ENSG00000010256 (predicted) ENSG00000113810	=	1
ENSG00000010256 (predicted) ENSG00000147416	=	1
ENSG00000010256 (predicted) ENSG00000128965	=	1
ENSG00000010256 (predicted) ENSG00000205246	=	1
ENSG00000010256 (predicted) ENSG00000066117	=	1
ENSG00000010256 (predicted) ENSG00000116039	=	1
ENSG00000010270 (predicted) ENSG00000178802	=	1
ENSG00000010278 (known) ENSG00000161638	=	1
ENSG00000010278 (known) ENSG00000150093	=	1
ENSG00000010278 (known) ENSG00000115884	=	1
ENSG00000010278 (known) ENSG00000164171	=	1
ENSG00000010278 (predicted) ENSG00000112685	=	1
ENSG00000010282 (predicted) ENSG00000130948	=	0.9
ENSG00000010282 (predicted) ENSG00000149084	=	0.9
ENSG00000010282 (predicted) ENSG00000106125	=	0.9
ENSG00000010282 (predicted) ENSG00000135517	=	0.9
ENSG00000010282 (predicted) ENSG00000086159	=	0.9
ENSG00000010282 (predicted) ENSG00000171885	=	0.9
ENSG00000010282 (predicted) ENSG00000161798	=	0.9
ENSG00000010282 (predicted) ENSG00000167580	=	0.9
ENSG00000010282 (predicted) ENSG00000103375	=	0.9
ENSG00000010282 (predicted) ENSG00000103160	=	0.9
ENSG00000010282 (predicted) ENSG00000132432	=	0.9
ENSG00000010292 (known) ENSG00000119408	=	1
ENSG00000010292 (predicted) ENSG00000204815	=	1
ENSG00000010292 (predicted) ENSG00000204390	=	0.99
ENSG00000010292 (predicted) ENSG00000204389	=	0.99
ENSG00000010292 (predicted) ENSG00000173110	=	0.97
ENSG00000010292 (predicted) ENSG00000109971	=	1
ENSG00000010292 (predicted) ENSG00000057608	=	1
ENSG00000010292 (predicted) ENSG00000203879	=	1
ENSG00000010292 (predicted) ENSG00000214144	=	1
ENSG00000010292 (predicted) ENSG00000187522	=	0.97
ENSG00000010292 (predicted) ENSG00000184900	=	1
ENSG00000010292 (predicted) ENSG00000204388	=	0.99
ENSG00000010292 (predicted) ENSG00000177688	=	1
ENSG00000010292 (predicted) ENSG00000116030	=	1
ENSG00000010292 (predicted) ENSG00000126803	=	0.97
ENSG00000010318 (predicted) ENSG00000142549	=	0.82
ENSG00000010318 (predicted) ENSG00000092820	=	1
ENSG00000010318 (predicted) ENSG00000012061	=	0.93
ENSG00000010318 (predicted) ENSG00000177508	=	0.93
ENSG00000010318 (predicted) ENSG00000116001	=	0.86
ENSG00000010318 (predicted) ENSG00000119314	=	0.93
ENSG00000010318 (predicted) ENSG00000198951	=	1.84
ENSG00000010318 (predicted) ENSG00000119938	=	0.93
ENSG00000010318 (predicted) ENSG00000104872	=	1
ENSG00000010318 (predicted) ENSG00000119669	=	0.93
ENSG00000010318 (predicted) ENSG00000204149	=	0.93
ENSG00000010318 (predicted) ENSG00000147162	=	0.93
ENSG00000010318 (predicted) ENSG00000011304	=	0.93
ENSG00000010318 (predicted) ENSG00000051180	=	0.93
ENSG00000010318 (predicted) ENSG00000135439	=	0.93
ENSG00000010318 (predicted) ENSG00000102393	=	1.91
ENSG00000010318 (predicted) ENSG00000174194	=	0.93
ENSG00000010318 (predicted) ENSG00000172260	=	0.86
ENSG00000010318 (predicted) ENSG00000148834	=	0.76
ENSG00000010318 (predicted) ENSG00000136738	=	0.93
ENSG00000010318 (predicted) ENSG00000182667	=	0.81
ENSG00000010318 (predicted) ENSG00000170604	=	0.93
ENSG00000010318 (predicted) ENSG00000179950	=	0.93
ENSG00000010318 (predicted) ENSG00000157181	=	0.93
ENSG00000010318 (predicted) ENSG00000204169	=	0.93
ENSG00000010318 (predicted) ENSG00000183715	=	0.83
ENSG00000010318 (predicted) ENSG00000170549	=	0.93
ENSG00000010318 (predicted) ENSG00000147065	=	1
ENSG00000010318 (predicted) ENSG00000204172	=	0.93
ENSG00000010318 (predicted) ENSG00000117569	=	0.93
ENSG00000010318 (predicted) ENSG00000151923	=	0.84
ENSG00000010318 (predicted) ENSG00000151303	=	0.93
ENSG00000010318 (predicted) ENSG00000172650	=	0.93
ENSG00000010318 (predicted) ENSG00000198035	=	0.93
ENSG00000010318 (predicted) ENSG00000173281	=	0.93
ENSG00000010318 (predicted) ENSG00000175093	=	0.93
ENSG00000010318 (predicted) ENSG00000157045	=	0.93
ENSG00000010318 (predicted) ENSG00000157985	=	0.93
ENSG00000010318 (predicted) ENSG00000065621	=	0.82
ENSG00000010318 (predicted) ENSG00000159387	=	0.86
ENSG00000010318 (predicted) ENSG00000112237	=	0.93
ENSG00000010318 (predicted) ENSG00000188234	=	0.93
ENSG00000010318 (predicted) ENSG00000185565	=	0.83
ENSG00000010318 (predicted) ENSG00000133612	=	0.93
ENSG00000010318 (predicted) ENSG00000153339	=	1
ENSG00000010318 (predicted) ENSG00000113430	=	0.93
ENSG00000010318 (predicted) ENSG00000171621	=	0.93
ENSG00000010318 (predicted) ENSG00000168264	=	0.93
ENSG00000010318 (predicted) ENSG00000137710	=	1
ENSG00000010318 (predicted) ENSG00000115145	=	0.93
ENSG00000010319 (predicted) ENSG00000090061	=	1
ENSG00000010319 (predicted) ENSG00000169126	=	1
ENSG00000010319 (predicted) ENSG00000137270	=	1
ENSG00000010319 (predicted) ENSG00000126254	=	1
ENSG00000010319 (predicted) ENSG00000115073	=	1
ENSG00000010319 (predicted) ENSG00000109670	=	1
ENSG00000010319 (predicted) ENSG00000138107	=	1
ENSG00000010319 (predicted) ENSG00000124827	=	1
ENSG00000010322 (predicted) ENSG00000161638	=	1
ENSG00000010361 (known) ENSG00000132881	=	1
ENSG00000010438 (known) ENSG00000142192	=	1
ENSG00000010438 (known) ENSG00000163631	=	1
ENSG00000010438 (known) ENSG00000197249	=	1
ENSG00000010438 (known) ENSG00000211895	=	1
ENSG00000010610 (known) ENSG00000179344	=	1
ENSG00000010610 (known) ENSG00000010610	=	1
ENSG00000010610 (known) ENSG00000075624	=	1
ENSG00000010610 (known) ENSG00000172349	=	1
ENSG00000010610 (predicted) ENSG00000182866	=	1
ENSG00000010610 (predicted) ENSG00000213402	=	1
ENSG00000010671 (known) ENSG00000065675	=	1
ENSG00000010671 (known) ENSG00000131370	=	1
ENSG00000010671 (known) ENSG00000158869	=	1
ENSG00000010671 (known) ENSG00000184304	=	1
ENSG00000010671 (known) ENSG00000077809	=	1
ENSG00000010671 (known) ENSG00000110395	=	1
ENSG00000010671 (known) ENSG00000010671	=	1
ENSG00000010671 (predicted) ENSG00000015285	=	1
ENSG00000010671 (predicted) ENSG00000108468	=	1
ENSG00000010671 (predicted) ENSG00000147604	=	1
ENSG00000010671 (predicted) ENSG00000067057	=	1
ENSG00000010671 (predicted) ENSG00000107758	=	1
ENSG00000010671 (predicted) ENSG00000115241	=	1
ENSG00000010671 (predicted) ENSG00000108654	=	1
ENSG00000010671 (predicted) ENSG00000167552	=	1
ENSG00000010671 (predicted) ENSG00000214485	=	1
ENSG00000010671 (predicted) ENSG00000105373	=	1
ENSG00000010671 (predicted) ENSG00000135821	=	1
ENSG00000010671 (predicted) ENSG00000176407	=	1
ENSG00000010671 (predicted) ENSG00000113083	=	1
ENSG00000010671 (predicted) ENSG00000159251	=	1
ENSG00000010671 (predicted) ENSG00000137970	=	1
ENSG00000010671 (predicted) ENSG00000108848	=	1
ENSG00000010671 (predicted) ENSG00000120586	=	1
ENSG00000010671 (predicted) ENSG00000101210	=	1
ENSG00000010671 (predicted) ENSG00000177885	=	1
ENSG00000010671 (predicted) ENSG00000183748	=	1
ENSG00000010671 (predicted) ENSG00000095585	=	1
ENSG00000010671 (predicted) ENSG00000104774	=	1
ENSG00000010671 (predicted) ENSG00000164032	=	1
ENSG00000010671 (predicted) ENSG00000132740	=	1
ENSG00000010671 (predicted) ENSG00000132842	=	1
ENSG00000010704 (known) ENSG00000010704	=	1
ENSG00000010704 (known) ENSG00000166710	=	1
ENSG00000010704 (known) ENSG00000072274	=	1
ENSG00000010803 (known) ENSG00000178307	=	1
ENSG00000010803 (known) ENSG00000141232	=	1
ENSG00000010803 (known) ENSG00000156515	=	1
ENSG00000010803 (known) ENSG00000134686	=	1
ENSG00000010803 (known) ENSG00000010803	=	1
ENSG00000010803 (known) ENSG00000011009	=	1
ENSG00000010803 (known) ENSG00000160803	=	1
ENSG00000010803 (known) ENSG00000115540	=	1
ENSG00000010803 (predicted) ENSG00000121481	=	1
ENSG00000010803 (predicted) ENSG00000112312	=	1
ENSG00000010810 (known) ENSG00000124788	=	1
ENSG00000010810 (known) ENSG00000176170	=	1
ENSG00000010810 (known) ENSG00000063176	=	2
ENSG00000010810 (known) ENSG00000104921	=	1
ENSG00000010810 (known) ENSG00000010810	=	2
ENSG00000010810 (known) ENSG00000168685	=	2
ENSG00000010810 (known) ENSG00000134909	=	1
ENSG00000010810 (known) ENSG00000116824	=	1
ENSG00000010810 (known) ENSG00000110395	=	2
ENSG00000010810 (known) ENSG00000145675	=	2
ENSG00000010810 (known) ENSG00000125170	=	1
ENSG00000010810 (known) ENSG00000088053	=	1
ENSG00000010810 (known) ENSG00000213658	=	1
ENSG00000010810 (known) ENSG00000183918	=	1
ENSG00000010810 (known) ENSG00000198821	=	2
ENSG00000010810 (known) ENSG00000165119	=	2
ENSG00000010810 (known) ENSG00000121774	=	2
ENSG00000010810 (known) ENSG00000158748	=	1
ENSG00000010810 (known) ENSG00000065675	=	1
ENSG00000010810 (known) ENSG00000182580	=	1
ENSG00000010810 (known) ENSG00000187323	=	2
ENSG00000010810 (known) ENSG00000113448	=	1
ENSG00000010810 (known) ENSG00000118579	=	2
ENSG00000010810 (known) ENSG00000141293	=	1
ENSG00000010810 (known) ENSG00000163932	=	1
ENSG00000010810 (known) ENSG00000185338	=	1
ENSG00000010810 (predicted) ENSG00000100842	=	1
ENSG00000010810 (predicted) ENSG00000161847	=	1
ENSG00000010810 (predicted) ENSG00000115904	=	1
ENSG00000010810 (predicted) ENSG00000150086	=	1
ENSG00000010810 (predicted) ENSG00000115085	=	1
ENSG00000010810 (predicted) ENSG00000120899	=	1
ENSG00000010810 (predicted) ENSG00000146425	=	1
ENSG00000010810 (predicted) ENSG00000116106	=	1
ENSG00000010810 (predicted) ENSG00000100092	=	1
ENSG00000010810 (predicted) ENSG00000159140	=	1
ENSG00000010810 (predicted) ENSG00000100320	=	1
ENSG00000010810 (predicted) ENSG00000143179	=	1
ENSG00000010810 (predicted) ENSG00000180353	=	1
ENSG00000010810 (predicted) ENSG00000141968	=	1
ENSG00000010810 (predicted) ENSG00000050820	=	1
ENSG00000010810 (predicted) ENSG00000161270	=	1
ENSG00000010810 (predicted) ENSG00000103994	=	1
ENSG00000010810 (predicted) ENSG00000166913	=	1
ENSG00000010810 (predicted) ENSG00000169398	=	1
ENSG00000010810 (predicted) ENSG00000163599	=	1
ENSG00000010932 (predicted) ENSG00000205527	=	1
ENSG00000010932 (predicted) ENSG00000205940	=	1
ENSG00000010932 (predicted) ENSG00000183199	=	1
ENSG00000010932 (predicted) ENSG00000204390	=	1
ENSG00000010932 (predicted) ENSG00000205141	=	0.98
ENSG00000010932 (predicted) ENSG00000173110	=	0.97
ENSG00000010932 (predicted) ENSG00000203914	=	1
ENSG00000010932 (predicted) ENSG00000155304	=	1
ENSG00000010932 (predicted) ENSG00000187522	=	1
ENSG00000010932 (predicted) ENSG00000096384	=	1
ENSG00000010932 (predicted) ENSG00000205955	=	0.97
ENSG00000010932 (predicted) ENSG00000204389	=	1
ENSG00000010932 (predicted) ENSG00000205100	=	1
ENSG00000010932 (predicted) ENSG00000181359	=	1
ENSG00000010932 (predicted) ENSG00000214144	=	0.98
ENSG00000010932 (predicted) ENSG00000204388	=	1
ENSG00000010932 (predicted) ENSG00000109971	=	1
ENSG00000010932 (predicted) ENSG00000126803	=	0.97
ENSG00000010932 (predicted) ENSG00000080824	=	1
ENSG00000010932 (predicted) ENSG00000166598	=	1
ENSG00000011007 (predicted) ENSG00000101343	=	1
ENSG00000011007 (predicted) ENSG00000162869	=	1
ENSG00000011007 (predicted) ENSG00000145730	=	0.83
ENSG00000011009 (known) ENSG00000108590	=	1
ENSG00000011009 (known) ENSG00000130826	=	1
ENSG00000011009 (predicted) ENSG00000100281	=	1
ENSG00000011021 (predicted) ENSG00000096384	=	1
ENSG00000011021 (predicted) ENSG00000166598	=	1
ENSG00000011021 (predicted) ENSG00000203914	=	1
ENSG00000011021 (predicted) ENSG00000205100	=	1
ENSG00000011021 (predicted) ENSG00000205527	=	1
ENSG00000011021 (predicted) ENSG00000080824	=	1
ENSG00000011021 (predicted) ENSG00000205940	=	1
ENSG00000011021 (predicted) ENSG00000198356	=	1
ENSG00000011021 (predicted) ENSG00000183199	=	1
ENSG00000011021 (predicted) ENSG00000181359	=	1
ENSG00000011021 (predicted) ENSG00000205955	=	0.97
ENSG00000011021 (predicted) ENSG00000205141	=	0.98
ENSG00000011028 (known) ENSG00000166579	=	1
ENSG00000011052 (known) ENSG00000159228	=	1
ENSG00000011052 (known) ENSG00000100380	=	1
ENSG00000011052 (known) ENSG00000115685	=	1
ENSG00000011052 (known) ENSG00000197170	=	1
ENSG00000011052 (known) ENSG00000163882	=	1
ENSG00000011052 (known) ENSG00000183207	=	1
ENSG00000011052 (known) ENSG00000115806	=	1
ENSG00000011052 (known) ENSG00000149100	=	1
ENSG00000011052 (known) ENSG00000172809	=	1
ENSG00000011052 (known) ENSG00000035403	=	1
ENSG00000011052 (known) ENSG00000168439	=	1
ENSG00000011052 (known) ENSG00000083520	=	1
ENSG00000011052 (known) ENSG00000119335	=	1
ENSG00000011052 (known) ENSG00000168092	=	1
ENSG00000011052 (known) ENSG00000105372	=	1
ENSG00000011052 (known) ENSG00000179262	=	1
ENSG00000011052 (known) ENSG00000171453	=	1
ENSG00000011052 (known) ENSG00000135312	=	1
ENSG00000011052 (known) ENSG00000147601	=	1
ENSG00000011052 (known) ENSG00000105193	=	1
ENSG00000011052 (known) ENSG00000138363	=	1
ENSG00000011052 (known) ENSG00000106588	=	1
ENSG00000011052 (known) ENSG00000118705	=	1
ENSG00000011052 (known) ENSG00000023734	=	1
ENSG00000011052 (known) ENSG00000170776	=	1
ENSG00000011052 (known) ENSG00000116161	=	1
ENSG00000011052 (known) ENSG00000102054	=	1
ENSG00000011052 (known) ENSG00000103200	=	3
ENSG00000011052 (known) ENSG00000156795	=	1
ENSG00000011052 (known) ENSG00000119185	=	1
ENSG00000011052 (known) ENSG00000105655	=	1
ENSG00000011052 (known) ENSG00000117751	=	1
ENSG00000011052 (known) ENSG00000145907	=	1
ENSG00000011052 (known) ENSG00000159377	=	1
ENSG00000011052 (known) ENSG00000169564	=	1
ENSG00000011052 (known) ENSG00000138385	=	1
ENSG00000011052 (known) ENSG00000177889	=	1
ENSG00000011052 (known) ENSG00000162385	=	1
ENSG00000011052 (known) ENSG00000170759	=	1
ENSG00000011052 (known) ENSG00000101856	=	1
ENSG00000011052 (known) ENSG00000101182	=	1
ENSG00000011052 (known) ENSG00000131473	=	1
ENSG00000011052 (known) ENSG00000090382	=	1
ENSG00000011052 (known) ENSG00000137040	=	1
ENSG00000011052 (known) ENSG00000103024	=	3
ENSG00000011052 (known) ENSG00000011052	=	3
ENSG00000011052 (known) ENSG00000078140	=	1
ENSG00000011052 (known) ENSG00000143870	=	1
ENSG00000011052 (known) ENSG00000115310	=	1
ENSG00000011052 (known) ENSG00000197102	=	1
ENSG00000011052 (known) ENSG00000105568	=	1
ENSG00000011052 (predicted) ENSG00000173540	=	1
ENSG00000011052 (predicted) ENSG00000143632	=	1
ENSG00000011052 (predicted) ENSG00000126803	=	0.97
ENSG00000011052 (predicted) ENSG00000101104	=	1
ENSG00000011052 (predicted) ENSG00000159251	=	1
ENSG00000011052 (predicted) ENSG00000216938	=	0.98
ENSG00000011052 (predicted) ENSG00000172901	=	1
ENSG00000011052 (predicted) ENSG00000178035	=	1.98
ENSG00000011052 (predicted) ENSG00000173209	=	1
ENSG00000011052 (predicted) ENSG00000160808	=	1
ENSG00000011052 (predicted) ENSG00000163875	=	1
ENSG00000011052 (predicted) ENSG00000102753	=	1
ENSG00000011052 (predicted) ENSG00000155304	=	1
ENSG00000011052 (predicted) ENSG00000214035	=	1
ENSG00000011052 (predicted) ENSG00000113441	=	1
ENSG00000011052 (predicted) ENSG00000104365	=	1
ENSG00000011052 (predicted) ENSG00000025800	=	1
ENSG00000011052 (predicted) ENSG00000147604	=	1
ENSG00000011052 (predicted) ENSG00000151846	=	1
ENSG00000011052 (predicted) ENSG00000089009	=	1
ENSG00000011052 (predicted) ENSG00000215301	=	0.98
ENSG00000011052 (predicted) ENSG00000214555	=	1
ENSG00000011052 (predicted) ENSG00000186432	=	1
ENSG00000011052 (predicted) ENSG00000148303	=	0.98
ENSG00000011052 (predicted) ENSG00000131069	=	1
ENSG00000011052 (predicted) ENSG00000144591	=	1
ENSG00000011052 (predicted) ENSG00000060303	=	0.98
ENSG00000011052 (predicted) ENSG00000204389	=	0.99
ENSG00000011052 (predicted) ENSG00000196218	=	1
ENSG00000011052 (predicted) ENSG00000184009	=	1
ENSG00000011052 (predicted) ENSG00000086288	=	1
ENSG00000011052 (predicted) ENSG00000196465	=	1
ENSG00000011052 (predicted) ENSG00000198336	=	1
ENSG00000011052 (predicted) ENSG00000196911	=	1
ENSG00000011052 (predicted) ENSG00000075624	=	1
ENSG00000011052 (predicted) ENSG00000181322	=	1
ENSG00000011052 (predicted) ENSG00000141279	=	1
ENSG00000011052 (predicted) ENSG00000105248	=	1
ENSG00000011052 (predicted) ENSG00000178429	=	1
ENSG00000011052 (predicted) ENSG00000145425	=	1
ENSG00000011052 (predicted) ENSG00000137970	=	1
ENSG00000011052 (predicted) ENSG00000187522	=	0.97
ENSG00000011052 (predicted) ENSG00000150093	=	1
ENSG00000011052 (predicted) ENSG00000167526	=	1
ENSG00000011052 (predicted) ENSG00000100316	=	1
ENSG00000011052 (predicted) ENSG00000156482	=	1
ENSG00000011052 (predicted) ENSG00000140986	=	1
ENSG00000011052 (predicted) ENSG00000163017	=	1
ENSG00000011052 (predicted) ENSG00000204388	=	0.99
ENSG00000011052 (predicted) ENSG00000109971	=	1
ENSG00000011052 (predicted) ENSG00000123009	=	2
ENSG00000011052 (predicted) ENSG00000146425	=	1
ENSG00000011052 (predicted) ENSG00000114030	=	1
ENSG00000011052 (predicted) ENSG00000184388	=	1
ENSG00000011052 (predicted) ENSG00000129007	=	1
ENSG00000011052 (predicted) ENSG00000111058	=	0.94
ENSG00000011052 (predicted) ENSG00000112062	=	1
ENSG00000011052 (predicted) ENSG00000154930	=	1
ENSG00000011052 (predicted) ENSG00000173110	=	0.97
ENSG00000011052 (predicted) ENSG00000184779	=	0.98
ENSG00000011052 (predicted) ENSG00000136718	=	1
ENSG00000011052 (predicted) ENSG00000100591	=	1
ENSG00000011052 (predicted) ENSG00000215769	=	1
ENSG00000011052 (predicted) ENSG00000182481	=	1
ENSG00000011052 (predicted) ENSG00000143156	=	1
ENSG00000011052 (predicted) ENSG00000166825	=	1
ENSG00000011052 (predicted) ENSG00000165733	=	1
ENSG00000011052 (predicted) ENSG00000175886	=	0.98
ENSG00000011052 (predicted) ENSG00000172113	=	1
ENSG00000011052 (predicted) ENSG00000152670	=	1
ENSG00000011052 (predicted) ENSG00000090621	=	1
ENSG00000011052 (predicted) ENSG00000070756	=	1
ENSG00000011052 (predicted) ENSG00000116039	=	1
ENSG00000011052 (predicted) ENSG00000107796	=	1
ENSG00000011052 (predicted) ENSG00000214485	=	1
ENSG00000011052 (predicted) ENSG00000184188	=	1
ENSG00000011052 (predicted) ENSG00000164308	=	0.96
ENSG00000011052 (predicted) ENSG00000138792	=	0.93
ENSG00000011052 (predicted) ENSG00000174093	=	1
ENSG00000011052 (predicted) ENSG00000089157	=	1
ENSG00000011052 (predicted) ENSG00000186288	=	1
ENSG00000011052 (predicted) ENSG00000108424	=	1
ENSG00000011052 (predicted) ENSG00000125630	=	1
ENSG00000011052 (predicted) ENSG00000164307	=	0.96
ENSG00000011052 (predicted) ENSG00000204390	=	0.99
ENSG00000011052 (predicted) ENSG00000174740	=	1
ENSG00000011052 (predicted) ENSG00000198526	=	1
ENSG00000011052 (predicted) ENSG00000182774	=	0.98
ENSG00000011052 (predicted) ENSG00000134419	=	1
ENSG00000011052 (predicted) ENSG00000146223	=	0.94
ENSG00000011052 (predicted) ENSG00000067048	=	0.98
ENSG00000011052 (predicted) ENSG00000106348	=	1.94
ENSG00000011052 (predicted) ENSG00000214144	=	1
ENSG00000011052 (predicted) ENSG00000197575	=	0.96
ENSG00000011052 (predicted) ENSG00000174444	=	2
ENSG00000011052 (predicted) ENSG00000169067	=	1
ENSG00000011052 (predicted) ENSG00000092841	=	1
ENSG00000011052 (predicted) ENSG00000101977	=	1
ENSG00000011052 (predicted) ENSG00000215728	=	1
ENSG00000011052 (predicted) ENSG00000215297	=	1
ENSG00000011052 (predicted) ENSG00000147416	=	1
ENSG00000011052 (predicted) ENSG00000112981	=	1
ENSG00000011052 (predicted) ENSG00000072657	=	1
ENSG00000011052 (predicted) ENSG00000185467	=	1
ENSG00000011052 (predicted) ENSG00000149273	=	1
ENSG00000011052 (predicted) ENSG00000104957	=	1
ENSG00000011052 (predicted) ENSG00000087152	=	1
ENSG00000011052 (predicted) ENSG00000168530	=	1
ENSG00000011052 (predicted) ENSG00000110700	=	1
ENSG00000011052 (predicted) ENSG00000145675	=	1
ENSG00000011132 (known) ENSG00000142192	=	1
ENSG00000011132 (predicted) ENSG00000107551	=	1
ENSG00000011132 (predicted) ENSG00000034053	=	1
ENSG00000011132 (predicted) ENSG00000123094	=	1.98
ENSG00000011132 (predicted) ENSG00000107282	=	1
ENSG00000011132 (predicted) ENSG00000146215	=	1
ENSG00000011132 (predicted) ENSG00000011132	=	1
ENSG00000011132 (predicted) ENSG00000184752	=	1
ENSG00000011132 (predicted) ENSG00000213145	=	1
ENSG00000011132 (predicted) ENSG00000214310	=	1
ENSG00000011132 (predicted) ENSG00000169435	=	1
ENSG00000011132 (predicted) ENSG00000182809	=	1
ENSG00000011132 (predicted) ENSG00000099849	=	1.98
ENSG00000011132 (predicted) ENSG00000185920	=	1
ENSG00000011132 (predicted) ENSG00000117425	=	1
ENSG00000011132 (predicted) ENSG00000101265	=	1
ENSG00000011132 (predicted) ENSG00000142937	=	1
ENSG00000011143 (known) ENSG00000089737	=	1
ENSG00000011143 (predicted) ENSG00000119977	=	1
ENSG00000011143 (predicted) ENSG00000061794	=	1
ENSG00000011143 (predicted) ENSG00000132842	=	1
ENSG00000011143 (predicted) ENSG00000103723	=	1
ENSG00000011143 (predicted) ENSG00000204852	=	1
ENSG00000011143 (predicted) ENSG00000171759	=	1
ENSG00000011143 (predicted) ENSG00000156603	=	1
ENSG00000011143 (predicted) ENSG00000168778	=	1
ENSG00000011177 (predicted) ENSG00000148498	=	1
ENSG00000011177 (predicted) ENSG00000131143	=	1
ENSG00000011177 (predicted) ENSG00000066654	=	1
ENSG00000011177 (predicted) ENSG00000205940	=	1
ENSG00000011177 (predicted) ENSG00000065833	=	1
ENSG00000011177 (predicted) ENSG00000131055	=	1
ENSG00000011177 (predicted) ENSG00000181359	=	1
ENSG00000011177 (predicted) ENSG00000096384	=	1
ENSG00000011177 (predicted) ENSG00000205527	=	1
ENSG00000011177 (predicted) ENSG00000183199	=	1
ENSG00000011177 (predicted) ENSG00000205100	=	1
ENSG00000011177 (predicted) ENSG00000116117	=	1
ENSG00000011177 (predicted) ENSG00000080824	=	1
ENSG00000011177 (predicted) ENSG00000082212	=	1
ENSG00000011177 (predicted) ENSG00000151376	=	1
ENSG00000011177 (predicted) ENSG00000205955	=	1
ENSG00000011198 (predicted) ENSG00000137942	=	1
ENSG00000011198 (predicted) ENSG00000125733	=	1
ENSG00000011198 (predicted) ENSG00000187239	=	1
ENSG00000011198 (predicted) ENSG00000124507	=	1
ENSG00000011198 (predicted) ENSG00000132388	=	1
ENSG00000011198 (predicted) ENSG00000099804	=	1
ENSG00000011198 (predicted) ENSG00000166819	=	1
ENSG00000011198 (predicted) ENSG00000100266	=	1
ENSG00000011198 (predicted) ENSG00000184787	=	1
ENSG00000011198 (predicted) ENSG00000197948	=	1
ENSG00000011198 (predicted) ENSG00000147872	=	1
ENSG00000011198 (predicted) ENSG00000137478	=	1
ENSG00000011198 (predicted) ENSG00000107341	=	1
ENSG00000011198 (predicted) ENSG00000165912	=	1
ENSG00000011243 (known) ENSG00000144021	=	1
ENSG00000011243 (known) ENSG00000136997	=	1
ENSG00000011243 (known) ENSG00000198909	=	1
ENSG00000011243 (known) ENSG00000173039	=	1
ENSG00000011243 (known) ENSG00000108375	=	1
ENSG00000011243 (known) ENSG00000179222	=	1
ENSG00000011260 (known) ENSG00000118058	=	1
ENSG00000011260 (predicted) ENSG00000164338	=	1
ENSG00000011260 (predicted) ENSG00000101266	=	1.91
ENSG00000011260 (predicted) ENSG00000204388	=	0.99
ENSG00000011260 (predicted) ENSG00000134987	=	1
ENSG00000011260 (predicted) ENSG00000204389	=	0.99
ENSG00000011260 (predicted) ENSG00000115368	=	1
ENSG00000011260 (predicted) ENSG00000070770	=	1.9
ENSG00000011260 (predicted) ENSG00000204435	=	1
ENSG00000011260 (predicted) ENSG00000155304	=	1
ENSG00000011260 (predicted) ENSG00000183520	=	1
ENSG00000011260 (predicted) ENSG00000156697	=	1
ENSG00000011260 (predicted) ENSG00000214144	=	1
ENSG00000011260 (predicted) ENSG00000187522	=	0.97
ENSG00000011260 (predicted) ENSG00000188573	=	1
ENSG00000011260 (predicted) ENSG00000129460	=	1
ENSG00000011260 (predicted) ENSG00000114573	=	1
ENSG00000011260 (predicted) ENSG00000116039	=	1
ENSG00000011260 (predicted) ENSG00000109971	=	1
ENSG00000011260 (predicted) ENSG00000148843	=	1
ENSG00000011260 (predicted) ENSG00000105202	=	1
ENSG00000011260 (predicted) ENSG00000115946	=	1
ENSG00000011260 (predicted) ENSG00000204390	=	0.99
ENSG00000011260 (predicted) ENSG00000172840	=	1
ENSG00000011260 (predicted) ENSG00000141076	=	1
ENSG00000011260 (predicted) ENSG00000011260	=	1
ENSG00000011260 (predicted) ENSG00000165271	=	1
ENSG00000011260 (predicted) ENSG00000065183	=	1
ENSG00000011260 (predicted) ENSG00000135372	=	1
ENSG00000011260 (predicted) ENSG00000160220	=	1
ENSG00000011260 (predicted) ENSG00000164951	=	1
ENSG00000011260 (predicted) ENSG00000214320	=	1
ENSG00000011260 (predicted) ENSG00000165733	=	1
ENSG00000011260 (predicted) ENSG00000108270	=	1
ENSG00000011260 (predicted) ENSG00000126803	=	0.97
ENSG00000011260 (predicted) ENSG00000108651	=	1
ENSG00000011260 (predicted) ENSG00000147416	=	1
ENSG00000011260 (predicted) ENSG00000119285	=	1
ENSG00000011260 (predicted) ENSG00000173110	=	0.97
ENSG00000011260 (predicted) ENSG00000101361	=	1
ENSG00000011260 (predicted) ENSG00000104835	=	1
ENSG00000011260 (predicted) ENSG00000103266	=	1
ENSG00000011275 (known) ENSG00000011275	=	1
ENSG00000011295 (known) ENSG00000124788	=	1
ENSG00000011295 (known) ENSG00000125351	=	1
ENSG00000011295 (predicted) ENSG00000213123	=	1
ENSG00000011295 (predicted) ENSG00000183434	=	1
ENSG00000011295 (predicted) ENSG00000114126	=	1
ENSG00000011295 (predicted) ENSG00000198176	=	1
ENSG00000011304 (known) ENSG00000141480	=	1
ENSG00000011304 (known) ENSG00000177885	=	1
ENSG00000011304 (known) ENSG00000104824	=	1
ENSG00000011304 (known) ENSG00000089159	=	1
ENSG00000011304 (known) ENSG00000136436	=	1
ENSG00000011304 (known) ENSG00000133398	=	1
ENSG00000011304 (known) ENSG00000077312	=	1
ENSG00000011304 (known) ENSG00000169564	=	1
ENSG00000011304 (known) ENSG00000116560	=	1
ENSG00000011304 (known) ENSG00000112531	=	1
ENSG00000011304 (known) ENSG00000011304	=	1
ENSG00000011304 (known) ENSG00000183570	=	1
ENSG00000011304 (known) ENSG00000063322	=	1
ENSG00000011304 (predicted) ENSG00000079335	=	1
ENSG00000011304 (predicted) ENSG00000178556	=	1
ENSG00000011304 (predicted) ENSG00000173540	=	1
ENSG00000011304 (predicted) ENSG00000135083	=	1
ENSG00000011304 (predicted) ENSG00000113328	=	1
ENSG00000011304 (predicted) ENSG00000099377	=	1
ENSG00000011304 (predicted) ENSG00000064655	=	1
ENSG00000011304 (predicted) ENSG00000164330	=	1
ENSG00000011304 (predicted) ENSG00000205089	=	1
ENSG00000011304 (predicted) ENSG00000173207	=	0.99
ENSG00000011304 (predicted) ENSG00000138764	=	1
ENSG00000011304 (predicted) ENSG00000205250	=	1
ENSG00000011304 (predicted) ENSG00000203857	=	1
ENSG00000011304 (predicted) ENSG00000168264	=	1
ENSG00000011304 (predicted) ENSG00000107443	=	1
ENSG00000011304 (predicted) ENSG00000134480	=	1
ENSG00000011304 (predicted) ENSG00000104313	=	1
ENSG00000011304 (predicted) ENSG00000088881	=	1
ENSG00000011304 (predicted) ENSG00000133740	=	1
ENSG00000011304 (predicted) ENSG00000203859	=	1
ENSG00000011304 (predicted) ENSG00000090061	=	1
ENSG00000011304 (predicted) ENSG00000187481	=	1
ENSG00000011304 (predicted) ENSG00000068903	=	1
ENSG00000011304 (predicted) ENSG00000112319	=	1
ENSG00000011304 (predicted) ENSG00000123975	=	0.94
ENSG00000011304 (predicted) ENSG00000092140	=	0.94
ENSG00000011304 (predicted) ENSG00000118816	=	1
ENSG00000011304 (predicted) ENSG00000158161	=	1
ENSG00000011304 (predicted) ENSG00000081377	=	1
ENSG00000011304 (predicted) ENSG00000112742	=	1
ENSG00000011304 (predicted) ENSG00000170604	=	1
ENSG00000011304 (predicted) ENSG00000145386	=	1
ENSG00000011304 (predicted) ENSG00000133101	=	1
ENSG00000011304 (predicted) ENSG00000119669	=	1
ENSG00000011304 (predicted) ENSG00000108001	=	1
ENSG00000011332 (known) ENSG00000163902	=	1
ENSG00000011347 (predicted) ENSG00000166913	=	1
ENSG00000011376 (predicted) ENSG00000145414	=	1
ENSG00000011376 (predicted) ENSG00000157483	=	1
ENSG00000011376 (predicted) ENSG00000142347	=	1
ENSG00000011405 (known) ENSG00000146648	=	1
ENSG00000011405 (known) ENSG00000137486	=	1
ENSG00000011405 (known) ENSG00000141480	=	1
ENSG00000011405 (known) ENSG00000141736	=	1
ENSG00000011405 (predicted) ENSG00000114353	=	1
ENSG00000011405 (predicted) ENSG00000087258	=	1
ENSG00000011405 (predicted) ENSG00000060558	=	0.97
ENSG00000011405 (predicted) ENSG00000187838	=	0.96
ENSG00000011405 (predicted) ENSG00000197070	=	0.84
ENSG00000011405 (predicted) ENSG00000146535	=	1
ENSG00000011405 (predicted) ENSG00000156052	=	1
ENSG00000011405 (predicted) ENSG00000088256	=	1
ENSG00000011405 (predicted) ENSG00000196289	=	1
ENSG00000011405 (predicted) ENSG00000134183	=	1
ENSG00000011405 (predicted) ENSG00000156049	=	1
ENSG00000011405 (predicted) ENSG00000114349	=	1
ENSG00000011405 (predicted) ENSG00000141404	=	0.96
ENSG00000011405 (predicted) ENSG00000205784	=	1
ENSG00000011405 (predicted) ENSG00000087460	=	0.92
ENSG00000011405 (predicted) ENSG00000120063	=	1
ENSG00000011405 (predicted) ENSG00000065135	=	1
ENSG00000011405 (predicted) ENSG00000214415	=	1
ENSG00000011405 (predicted) ENSG00000128266	=	1
ENSG00000011405 (predicted) ENSG00000126581	=	1
ENSG00000011405 (predicted) ENSG00000127955	=	1
ENSG00000011405 (predicted) ENSG00000177885	=	1
ENSG00000011405 (predicted) ENSG00000196455	=	1
ENSG00000011422 (known) ENSG00000101336	=	1
ENSG00000011422 (known) ENSG00000134352	=	1
ENSG00000011422 (known) ENSG00000184900	=	1
ENSG00000011422 (known) ENSG00000147507	=	1
ENSG00000011422 (known) ENSG00000105397	=	1
ENSG00000011422 (known) ENSG00000162434	=	1
ENSG00000011422 (known) ENSG00000148291	=	1
ENSG00000011422 (known) ENSG00000156508	=	1
ENSG00000011422 (known) ENSG00000070087	=	1
ENSG00000011422 (known) ENSG00000011422	=	1
ENSG00000011422 (known) ENSG00000115415	=	1
ENSG00000011426 (predicted) ENSG00000132002	=	0.96
ENSG00000011426 (predicted) ENSG00000162616	=	0.98
ENSG00000011426 (predicted) ENSG00000155876	=	1
ENSG00000011426 (predicted) ENSG00000083750	=	1
ENSG00000011426 (predicted) ENSG00000145358	=	1
ENSG00000011426 (predicted) ENSG00000168209	=	0.79
ENSG00000011426 (predicted) ENSG00000137094	=	0.92
ENSG00000011451 (known) ENSG00000164327	=	1
ENSG00000011454 (known) ENSG00000162946	=	1
ENSG00000011454 (known) ENSG00000165527	=	1
ENSG00000011478 (known) ENSG00000137054	=	1
ENSG00000011478 (known) ENSG00000111725	=	1
ENSG00000011478 (known) ENSG00000082701	=	1
ENSG00000011485 (known) ENSG00000091831	=	1
ENSG00000011485 (known) ENSG00000011485	=	2
ENSG00000011485 (known) ENSG00000120063	=	1
ENSG00000011485 (known) ENSG00000113580	=	1
ENSG00000011485 (known) ENSG00000140009	=	1
ENSG00000011485 (known) ENSG00000096384	=	2.98
ENSG00000011485 (known) ENSG00000124207	=	1
ENSG00000011485 (known) ENSG00000162946	=	1
ENSG00000011485 (known) ENSG00000080824	=	3
ENSG00000011485 (predicted) ENSG00000181359	=	1.98
ENSG00000011485 (predicted) ENSG00000150086	=	1
ENSG00000011485 (predicted) ENSG00000116711	=	1
ENSG00000011485 (predicted) ENSG00000159337	=	0.89
ENSG00000011485 (predicted) ENSG00000166598	=	2
ENSG00000011485 (predicted) ENSG00000204389	=	1.99
ENSG00000011485 (predicted) ENSG00000164070	=	1
ENSG00000011485 (predicted) ENSG00000170027	=	1
ENSG00000011485 (predicted) ENSG00000149923	=	1
ENSG00000011485 (predicted) ENSG00000155304	=	1
ENSG00000011485 (predicted) ENSG00000108953	=	1
ENSG00000011485 (predicted) ENSG00000173110	=	1.94
ENSG00000011485 (predicted) ENSG00000214144	=	1.98
ENSG00000011485 (predicted) ENSG00000128245	=	1
ENSG00000011485 (predicted) ENSG00000187522	=	1.97
ENSG00000011485 (predicted) ENSG00000146535	=	1
ENSG00000011485 (predicted) ENSG00000111640	=	1
ENSG00000011485 (predicted) ENSG00000168890	=	1
ENSG00000011485 (predicted) ENSG00000217624	=	1
ENSG00000011485 (predicted) ENSG00000155666	=	1
ENSG00000011485 (predicted) ENSG00000164924	=	1
ENSG00000011485 (predicted) ENSG00000203914	=	2
ENSG00000011485 (predicted) ENSG00000175793	=	1
ENSG00000011485 (predicted) ENSG00000205955	=	1.97
ENSG00000011485 (predicted) ENSG00000126803	=	1.94
ENSG00000011485 (predicted) ENSG00000168439	=	1
ENSG00000011485 (predicted) ENSG00000204388	=	1.99
ENSG00000011485 (predicted) ENSG00000066926	=	1
ENSG00000011485 (predicted) ENSG00000168907	=	1
ENSG00000011485 (predicted) ENSG00000205141	=	1.98
ENSG00000011485 (predicted) ENSG00000188089	=	0.89
ENSG00000011485 (predicted) ENSG00000180061	=	1
ENSG00000011485 (predicted) ENSG00000181524	=	1
ENSG00000011485 (predicted) ENSG00000156194	=	1
ENSG00000011485 (predicted) ENSG00000162971	=	0.89
ENSG00000011485 (predicted) ENSG00000170606	=	1
ENSG00000011485 (predicted) ENSG00000205527	=	1.98
ENSG00000011485 (predicted) ENSG00000166135	=	0.89
ENSG00000011485 (predicted) ENSG00000168970	=	0.86
ENSG00000011485 (predicted) ENSG00000168827	=	1
ENSG00000011485 (predicted) ENSG00000156171	=	1
ENSG00000011485 (predicted) ENSG00000105499	=	1
ENSG00000011485 (predicted) ENSG00000176884	=	1
ENSG00000011485 (predicted) ENSG00000136048	=	1
ENSG00000011485 (predicted) ENSG00000109971	=	2
ENSG00000011485 (predicted) ENSG00000205940	=	2
ENSG00000011485 (predicted) ENSG00000205100	=	1.98
ENSG00000011485 (predicted) ENSG00000120694	=	1
ENSG00000011485 (predicted) ENSG00000105679	=	0.98
ENSG00000011485 (predicted) ENSG00000086717	=	1
ENSG00000011485 (predicted) ENSG00000183199	=	1.98
ENSG00000011485 (predicted) ENSG00000169087	=	1
ENSG00000011485 (predicted) ENSG00000134308	=	1
ENSG00000011485 (predicted) ENSG00000166913	=	1
ENSG00000011485 (predicted) ENSG00000204390	=	1.99
ENSG00000011485 (predicted) ENSG00000114391	=	1
ENSG00000011566 (known) ENSG00000127191	=	1
ENSG00000011590 (known) ENSG00000131721	=	1
ENSG00000011590 (known) ENSG00000124788	=	1
ENSG00000011600 (known) ENSG00000011600	=	1
ENSG00000012048 (known) ENSG00000198909	=	1
ENSG00000012048 (known) ENSG00000171032	=	1
ENSG00000012048 (known) ENSG00000051180	=	1
ENSG00000012048 (known) ENSG00000141646	=	1
ENSG00000012048 (known) ENSG00000213639	=	1
ENSG00000012048 (known) ENSG00000196591	=	1
ENSG00000012048 (known) ENSG00000183765	=	1
ENSG00000012048 (known) ENSG00000169083	=	1
ENSG00000012048 (known) ENSG00000087206	=	1
ENSG00000012048 (known) ENSG00000123268	=	1
ENSG00000012048 (known) ENSG00000138376	=	1
ENSG00000012048 (known) ENSG00000171223	=	1
ENSG00000012048 (known) ENSG00000187741	=	1
ENSG00000012048 (known) ENSG00000205250	=	1
ENSG00000012048 (known) ENSG00000067369	=	1
ENSG00000012048 (known) ENSG00000135446	=	1
ENSG00000012048 (known) ENSG00000095002	=	1
ENSG00000012048 (known) ENSG00000127616	=	1
ENSG00000012048 (known) ENSG00000196284	=	1
ENSG00000012048 (known) ENSG00000123374	=	1
ENSG00000012048 (known) ENSG00000185591	=	1
ENSG00000012048 (known) ENSG00000134057	=	1
ENSG00000012048 (known) ENSG00000162521	=	1
ENSG00000012048 (known) ENSG00000083635	=	1
ENSG00000012048 (known) ENSG00000149311	=	1
ENSG00000012048 (known) ENSG00000188486	=	1
ENSG00000012048 (known) ENSG00000112130	=	1
ENSG00000012048 (known) ENSG00000105173	=	1
ENSG00000012048 (known) ENSG00000166337	=	1
ENSG00000012048 (known) ENSG00000141510	=	1
ENSG00000012048 (known) ENSG00000172531	=	1
ENSG00000012048 (known) ENSG00000033030	=	1
ENSG00000012048 (known) ENSG00000012048	=	1
ENSG00000012048 (known) ENSG00000165702	=	1
ENSG00000012048 (known) ENSG00000156273	=	1
ENSG00000012048 (known) ENSG00000139618	=	1
ENSG00000012048 (known) ENSG00000170315	=	1
ENSG00000012048 (known) ENSG00000139687	=	1
ENSG00000012048 (known) ENSG00000116062	=	1
ENSG00000012048 (known) ENSG00000135336	=	1
ENSG00000012048 (known) ENSG00000136492	=	1
ENSG00000012048 (known) ENSG00000175054	=	1
ENSG00000012048 (known) ENSG00000125686	=	1
ENSG00000012048 (known) ENSG00000116478	=	1
ENSG00000012048 (known) ENSG00000143190	=	1
ENSG00000012048 (known) ENSG00000101412	=	1
ENSG00000012048 (known) ENSG00000171148	=	1
ENSG00000012048 (known) ENSG00000110092	=	1
ENSG00000012048 (known) ENSG00000130522	=	1
ENSG00000012048 (known) ENSG00000085231	=	1
ENSG00000012048 (known) ENSG00000177606	=	1
ENSG00000012048 (known) ENSG00000089234	=	1
ENSG00000012048 (known) ENSG00000196367	=	1
ENSG00000012048 (known) ENSG00000186298	=	1
ENSG00000012048 (known) ENSG00000163781	=	1
ENSG00000012048 (known) ENSG00000101773	=	1
ENSG00000012048 (known) ENSG00000123609	=	1
ENSG00000012048 (known) ENSG00000170312	=	1
ENSG00000012048 (known) ENSG00000166949	=	1
ENSG00000012048 (known) ENSG00000159692	=	1
ENSG00000012048 (known) ENSG00000091831	=	1
ENSG00000012048 (known) ENSG00000163322	=	1
ENSG00000012048 (known) ENSG00000175387	=	1
ENSG00000012048 (known) ENSG00000100393	=	1
ENSG00000012048 (known) ENSG00000136997	=	1
ENSG00000012048 (known) ENSG00000132142	=	1
ENSG00000012048 (known) ENSG00000108773	=	1
ENSG00000012048 (known) ENSG00000143013	=	1
ENSG00000012048 (known) ENSG00000144554	=	1
ENSG00000012048 (known) ENSG00000102054	=	1
ENSG00000012048 (known) ENSG00000133101	=	1
ENSG00000012048 (known) ENSG00000113522	=	1
ENSG00000012061 (known) ENSG00000175595	=	4
ENSG00000012061 (known) ENSG00000138629	=	1
ENSG00000012061 (known) ENSG00000136936	=	3
ENSG00000012061 (predicted) ENSG00000171786	=	1
ENSG00000012061 (predicted) ENSG00000070785	=	1
ENSG00000012061 (predicted) ENSG00000092140	=	0.94
ENSG00000012061 (predicted) ENSG00000048392	=	1
ENSG00000012061 (predicted) ENSG00000101444	=	1
ENSG00000012061 (predicted) ENSG00000091483	=	1
ENSG00000012061 (predicted) ENSG00000213246	=	1
ENSG00000012061 (predicted) ENSG00000158467	=	1
ENSG00000012061 (predicted) ENSG00000120370	=	1
ENSG00000012061 (predicted) ENSG00000136104	=	1
ENSG00000012061 (predicted) ENSG00000134899	=	1
ENSG00000012061 (predicted) ENSG00000171848	=	1
ENSG00000012061 (predicted) ENSG00000168710	=	1
ENSG00000012061 (predicted) ENSG00000114573	=	1
ENSG00000012061 (predicted) ENSG00000077549	=	1
ENSG00000012061 (predicted) ENSG00000164022	=	1
ENSG00000012061 (predicted) ENSG00000170312	=	1
ENSG00000012061 (predicted) ENSG00000095002	=	1
ENSG00000012061 (predicted) ENSG00000112096	=	1
ENSG00000012061 (predicted) ENSG00000177551	=	1
ENSG00000012124 (known) ENSG00000124181	=	2
ENSG00000012124 (known) ENSG00000111679	=	1
ENSG00000012124 (known) ENSG00000165025	=	2
ENSG00000012124 (known) ENSG00000012124	=	1
ENSG00000012124 (known) ENSG00000145675	=	1
ENSG00000012124 (known) ENSG00000147507	=	1
ENSG00000012124 (predicted) ENSG00000177885	=	1
ENSG00000012124 (predicted) ENSG00000183020	=	1
ENSG00000012124 (predicted) ENSG00000146425	=	1
ENSG00000012124 (predicted) ENSG00000160691	=	1
ENSG00000012124 (predicted) ENSG00000115904	=	1
ENSG00000012124 (predicted) ENSG00000161203	=	1
ENSG00000012124 (predicted) ENSG00000168918	=	1
ENSG00000012171 (predicted) ENSG00000126254	=	1
ENSG00000012171 (predicted) ENSG00000115073	=	1
ENSG00000012171 (predicted) ENSG00000169126	=	1
ENSG00000012171 (predicted) ENSG00000109670	=	1
ENSG00000012171 (predicted) ENSG00000137270	=	1
ENSG00000012171 (predicted) ENSG00000138107	=	1
ENSG00000012171 (predicted) ENSG00000124827	=	1
ENSG00000012171 (predicted) ENSG00000090061	=	1
ENSG00000012174 (predicted) ENSG00000157184	=	1
ENSG00000012223 (predicted) ENSG00000087502	=	1
ENSG00000012223 (predicted) ENSG00000132388	=	1
ENSG00000012223 (predicted) ENSG00000214144	=	0.98
ENSG00000012223 (predicted) ENSG00000140506	=	1
ENSG00000012223 (predicted) ENSG00000114988	=	0.86
ENSG00000012223 (predicted) ENSG00000100600	=	1
ENSG00000012223 (predicted) ENSG00000186335	=	0.96
ENSG00000012223 (predicted) ENSG00000214391	=	1
ENSG00000012223 (predicted) ENSG00000139514	=	0.89
ENSG00000012223 (predicted) ENSG00000127824	=	1
ENSG00000012223 (predicted) ENSG00000186334	=	1
ENSG00000012223 (predicted) ENSG00000170522	=	1
ENSG00000012223 (predicted) ENSG00000123643	=	1
ENSG00000012223 (predicted) ENSG00000066322	=	0.88
ENSG00000012223 (predicted) ENSG00000164729	=	1
ENSG00000012223 (predicted) ENSG00000184787	=	1
ENSG00000012223 (predicted) ENSG00000078124	=	1
ENSG00000012223 (predicted) ENSG00000014138	=	1
ENSG00000012223 (predicted) ENSG00000188021	=	1
ENSG00000012223 (predicted) ENSG00000198033	=	1
ENSG00000012223 (predicted) ENSG00000204138	=	1
ENSG00000012223 (predicted) ENSG00000187522	=	1
ENSG00000012223 (predicted) ENSG00000074695	=	1
ENSG00000012223 (predicted) ENSG00000175520	=	1
ENSG00000012223 (predicted) ENSG00000075886	=	1
ENSG00000012223 (predicted) ENSG00000152086	=	1
ENSG00000012223 (predicted) ENSG00000142892	=	1
ENSG00000012223 (predicted) ENSG00000112137	=	1
ENSG00000012223 (predicted) ENSG00000012660	=	0.81
ENSG00000012223 (predicted) ENSG00000107341	=	1
ENSG00000012223 (predicted) ENSG00000099960	=	1
ENSG00000012223 (predicted) ENSG00000119915	=	1
ENSG00000012223 (predicted) ENSG00000167552	=	1
ENSG00000012223 (predicted) ENSG00000099797	=	1
ENSG00000012223 (predicted) ENSG00000065665	=	1
ENSG00000012223 (predicted) ENSG00000109971	=	1
ENSG00000012223 (predicted) ENSG00000135845	=	1
ENSG00000012223 (predicted) ENSG00000163526	=	1
ENSG00000012223 (predicted) ENSG00000167553	=	1
ENSG00000012223 (predicted) ENSG00000135018	=	1
ENSG00000012223 (predicted) ENSG00000204388	=	1
ENSG00000012223 (predicted) ENSG00000165349	=	0.89
ENSG00000012223 (predicted) ENSG00000087495	=	1
ENSG00000012223 (predicted) ENSG00000099804	=	1
ENSG00000012223 (predicted) ENSG00000204390	=	1
ENSG00000012223 (predicted) ENSG00000160803	=	1
ENSG00000012223 (predicted) ENSG00000118402	=	0.86
ENSG00000012223 (predicted) ENSG00000177710	=	1
ENSG00000012223 (predicted) ENSG00000204389	=	1
ENSG00000012223 (predicted) ENSG00000173110	=	0.97
ENSG00000012223 (predicted) ENSG00000205678	=	1
ENSG00000012223 (predicted) ENSG00000112419	=	1
ENSG00000012223 (predicted) ENSG00000013293	=	0.92
ENSG00000012223 (predicted) ENSG00000164181	=	0.96
ENSG00000012223 (predicted) ENSG00000211456	=	1
ENSG00000012223 (predicted) ENSG00000126803	=	0.97
ENSG00000012223 (predicted) ENSG00000197977	=	0.91
ENSG00000012223 (predicted) ENSG00000178462	=	1
ENSG00000012223 (predicted) ENSG00000113161	=	1
ENSG00000012223 (predicted) ENSG00000176273	=	1
ENSG00000012223 (predicted) ENSG00000086598	=	1
ENSG00000012223 (predicted) ENSG00000177076	=	0.87
ENSG00000012223 (predicted) ENSG00000180773	=	1
ENSG00000012223 (predicted) ENSG00000182934	=	1
ENSG00000012223 (predicted) ENSG00000168917	=	0.84
ENSG00000012223 (predicted) ENSG00000058262	=	1
ENSG00000012223 (predicted) ENSG00000049319	=	1
ENSG00000012223 (predicted) ENSG00000145545	=	1
ENSG00000012223 (predicted) ENSG00000052802	=	1
ENSG00000012223 (predicted) ENSG00000167769	=	0.87
ENSG00000012223 (predicted) ENSG00000169223	=	1
ENSG00000012223 (predicted) ENSG00000161149	=	1
ENSG00000012223 (predicted) ENSG00000183785	=	1
ENSG00000012223 (predicted) ENSG00000123416	=	1
ENSG00000012504 (known) ENSG00000091831	=	1
ENSG00000012504 (known) ENSG00000186350	=	1
ENSG00000012504 (known) ENSG00000066117	=	1
ENSG00000012504 (known) ENSG00000143171	=	1
ENSG00000012504 (known) ENSG00000111640	=	1
ENSG00000012504 (known) ENSG00000084676	=	1
ENSG00000012660 (predicted) ENSG00000214485	=	2
ENSG00000012660 (predicted) ENSG00000173213	=	1
ENSG00000012660 (predicted) ENSG00000118402	=	3.34
ENSG00000012660 (predicted) ENSG00000178429	=	0.98
ENSG00000012660 (predicted) ENSG00000111666	=	1.9
ENSG00000012660 (predicted) ENSG00000103375	=	1
ENSG00000012660 (predicted) ENSG00000116039	=	1
ENSG00000012660 (predicted) ENSG00000109736	=	2
ENSG00000012660 (predicted) ENSG00000105679	=	0.98
ENSG00000012660 (predicted) ENSG00000161798	=	1
ENSG00000012660 (predicted) ENSG00000178462	=	1
ENSG00000012660 (predicted) ENSG00000215301	=	0.98
ENSG00000012660 (predicted) ENSG00000196497	=	1
ENSG00000012660 (predicted) ENSG00000215297	=	2
ENSG00000012660 (predicted) ENSG00000060303	=	1
ENSG00000012660 (predicted) ENSG00000113407	=	1
ENSG00000012660 (predicted) ENSG00000090661	=	0.95
ENSG00000012660 (predicted) ENSG00000180773	=	2.81
ENSG00000012660 (predicted) ENSG00000049319	=	2.81
ENSG00000012660 (predicted) ENSG00000152086	=	1
ENSG00000012660 (predicted) ENSG00000180251	=	2
ENSG00000012660 (predicted) ENSG00000198033	=	1
ENSG00000012660 (predicted) ENSG00000165637	=	1
ENSG00000012660 (predicted) ENSG00000167580	=	1
ENSG00000012660 (predicted) ENSG00000075886	=	1
ENSG00000012660 (predicted) ENSG00000111640	=	1
ENSG00000012660 (predicted) ENSG00000066230	=	2
ENSG00000012660 (predicted) ENSG00000114988	=	1.72
ENSG00000012660 (predicted) ENSG00000106263	=	1
ENSG00000012660 (predicted) ENSG00000066322	=	3.31
ENSG00000012660 (predicted) ENSG00000177710	=	2
ENSG00000012660 (predicted) ENSG00000068615	=	0.81
ENSG00000012660 (predicted) ENSG00000143418	=	0.95
ENSG00000012660 (predicted) ENSG00000147604	=	2
ENSG00000012660 (predicted) ENSG00000212664	=	1
ENSG00000012660 (predicted) ENSG00000186334	=	2.81
ENSG00000012660 (predicted) ENSG00000170522	=	3.58
ENSG00000012660 (predicted) ENSG00000165349	=	9.94
ENSG00000012660 (predicted) ENSG00000099194	=	1
ENSG00000012660 (predicted) ENSG00000155304	=	1
ENSG00000012660 (predicted) ENSG00000181804	=	2
ENSG00000012660 (predicted) ENSG00000154227	=	1
ENSG00000012660 (predicted) ENSG00000106125	=	1
ENSG00000012660 (predicted) ENSG00000100600	=	2.81
ENSG00000012660 (predicted) ENSG00000137267	=	1
ENSG00000012660 (predicted) ENSG00000106348	=	0.98
ENSG00000012660 (predicted) ENSG00000213585	=	1
ENSG00000012660 (predicted) ENSG00000065308	=	1
ENSG00000012660 (predicted) ENSG00000197121	=	1
ENSG00000012660 (predicted) ENSG00000139624	=	1
ENSG00000012660 (predicted) ENSG00000166562	=	2
ENSG00000012660 (predicted) ENSG00000159247	=	1
ENSG00000012660 (predicted) ENSG00000144867	=	0.81
ENSG00000012660 (predicted) ENSG00000163975	=	0.81
ENSG00000012660 (predicted) ENSG00000198211	=	1
ENSG00000012660 (predicted) ENSG00000136112	=	2
ENSG00000012660 (predicted) ENSG00000067167	=	1
ENSG00000012660 (predicted) ENSG00000142583	=	0.96
ENSG00000012660 (predicted) ENSG00000189366	=	2
ENSG00000012660 (predicted) ENSG00000184985	=	2
ENSG00000012660 (predicted) ENSG00000134255	=	1.9
ENSG00000012660 (predicted) ENSG00000099960	=	10.4
ENSG00000012660 (predicted) ENSG00000127589	=	1
ENSG00000012660 (predicted) ENSG00000133460	=	0.87
ENSG00000012660 (predicted) ENSG00000090020	=	2
ENSG00000012660 (predicted) ENSG00000086159	=	1
ENSG00000012660 (predicted) ENSG00000182774	=	1
ENSG00000012660 (predicted) ENSG00000105404	=	0.81
ENSG00000012660 (predicted) ENSG00000152670	=	1
ENSG00000012660 (predicted) ENSG00000183785	=	1
ENSG00000012660 (predicted) ENSG00000211456	=	2
ENSG00000012660 (predicted) ENSG00000198689	=	2
ENSG00000012660 (predicted) ENSG00000165548	=	0.88
ENSG00000012660 (predicted) ENSG00000013293	=	10.38
ENSG00000012660 (predicted) ENSG00000087502	=	1
ENSG00000012660 (predicted) ENSG00000163581	=	0.92
ENSG00000012660 (predicted) ENSG00000052802	=	2
ENSG00000012660 (predicted) ENSG00000058262	=	1
ENSG00000012660 (predicted) ENSG00000215367	=	2.6
ENSG00000012660 (predicted) ENSG00000186335	=	2.69
ENSG00000012660 (predicted) ENSG00000145545	=	2.81
ENSG00000012660 (predicted) ENSG00000123643	=	2.81
ENSG00000012660 (predicted) ENSG00000067048	=	0.98
ENSG00000012660 (predicted) ENSG00000188229	=	1
ENSG00000012660 (predicted) ENSG00000161149	=	1
ENSG00000012660 (predicted) ENSG00000108018	=	2
ENSG00000012660 (predicted) ENSG00000166377	=	0.81
ENSG00000012660 (predicted) ENSG00000149084	=	0.81
ENSG00000012660 (predicted) ENSG00000139514	=	10.15
ENSG00000012660 (predicted) ENSG00000178035	=	1
ENSG00000012660 (predicted) ENSG00000065665	=	1
ENSG00000012660 (predicted) ENSG00000115616	=	2
ENSG00000012660 (predicted) ENSG00000185418	=	1
ENSG00000012660 (predicted) ENSG00000132563	=	0.81
ENSG00000012660 (predicted) ENSG00000101162	=	1
ENSG00000012660 (predicted) ENSG00000172292	=	1
ENSG00000012660 (predicted) ENSG00000033011	=	2
ENSG00000012660 (predicted) ENSG00000091513	=	0.81
ENSG00000012660 (predicted) ENSG00000184840	=	2.6
ENSG00000012660 (predicted) ENSG00000216938	=	1.98
ENSG00000012660 (predicted) ENSG00000156395	=	2
ENSG00000012660 (predicted) ENSG00000197563	=	1
ENSG00000012660 (predicted) ENSG00000104833	=	1
ENSG00000012660 (predicted) ENSG00000167769	=	1.74
ENSG00000012660 (predicted) ENSG00000113161	=	1
ENSG00000012660 (predicted) ENSG00000169223	=	2
ENSG00000012660 (predicted) ENSG00000168476	=	0.81
ENSG00000012660 (predicted) ENSG00000137285	=	1
ENSG00000012660 (predicted) ENSG00000167553	=	1
ENSG00000012660 (predicted) ENSG00000177076	=	1.74
ENSG00000012660 (predicted) ENSG00000197818	=	2
ENSG00000012660 (predicted) ENSG00000197977	=	3.44
ENSG00000012660 (predicted) ENSG00000205678	=	2.81
ENSG00000012660 (predicted) ENSG00000147416	=	1
ENSG00000012660 (predicted) ENSG00000215472	=	1
ENSG00000012660 (predicted) ENSG00000135517	=	1
ENSG00000012660 (predicted) ENSG00000124155	=	1
ENSG00000012660 (predicted) ENSG00000100528	=	1
ENSG00000012660 (predicted) ENSG00000176014	=	1
ENSG00000012660 (predicted) ENSG00000174871	=	1
ENSG00000012660 (predicted) ENSG00000173262	=	0.96
ENSG00000012660 (predicted) ENSG00000196230	=	1
ENSG00000012660 (predicted) ENSG00000135845	=	2.81
ENSG00000012660 (predicted) ENSG00000103160	=	0.81
ENSG00000012660 (predicted) ENSG00000164181	=	3.54
ENSG00000012660 (predicted) ENSG00000137642	=	2
ENSG00000012660 (predicted) ENSG00000138018	=	2
ENSG00000012660 (predicted) ENSG00000163526	=	1
ENSG00000012660 (predicted) ENSG00000127824	=	1
ENSG00000012660 (predicted) ENSG00000142892	=	2.81
ENSG00000012660 (predicted) ENSG00000078124	=	2
ENSG00000012660 (predicted) ENSG00000143771	=	1
ENSG00000012660 (predicted) ENSG00000134243	=	2
ENSG00000012660 (predicted) ENSG00000176273	=	2
ENSG00000012660 (predicted) ENSG00000099797	=	2.81
ENSG00000012660 (predicted) ENSG00000172974	=	1
ENSG00000012660 (predicted) ENSG00000140612	=	2
ENSG00000012660 (predicted) ENSG00000165476	=	0.81
ENSG00000012660 (predicted) ENSG00000173876	=	1
ENSG00000012660 (predicted) ENSG00000086598	=	2
ENSG00000012660 (predicted) ENSG00000175333	=	1
ENSG00000012660 (predicted) ENSG00000196187	=	1
ENSG00000012660 (predicted) ENSG00000078668	=	1
ENSG00000012660 (predicted) ENSG00000197241	=	0.91
ENSG00000012660 (predicted) ENSG00000012660	=	3.24
ENSG00000012660 (predicted) ENSG00000214391	=	1
ENSG00000012660 (predicted) ENSG00000151229	=	4.07
ENSG00000012660 (predicted) ENSG00000143786	=	1
ENSG00000012660 (predicted) ENSG00000054793	=	0.81
ENSG00000012660 (predicted) ENSG00000119915	=	3.57
ENSG00000012660 (predicted) ENSG00000171885	=	1
ENSG00000012660 (predicted) ENSG00000135740	=	2
ENSG00000012660 (predicted) ENSG00000140506	=	2
ENSG00000012660 (predicted) ENSG00000059804	=	1
ENSG00000012660 (predicted) ENSG00000164729	=	2
ENSG00000012660 (predicted) ENSG00000167552	=	1
ENSG00000012660 (predicted) ENSG00000137216	=	1
ENSG00000012660 (predicted) ENSG00000181856	=	0.92
ENSG00000012660 (predicted) ENSG00000117242	=	2
ENSG00000012660 (predicted) ENSG00000168917	=	1.68
ENSG00000012660 (predicted) ENSG00000130948	=	0.81
ENSG00000012660 (predicted) ENSG00000145425	=	1
ENSG00000012660 (predicted) ENSG00000129625	=	0.81
ENSG00000012660 (predicted) ENSG00000137970	=	2
ENSG00000012660 (predicted) ENSG00000174599	=	1
ENSG00000012660 (predicted) ENSG00000158604	=	2.6
ENSG00000012660 (predicted) ENSG00000065923	=	2
ENSG00000012660 (predicted) ENSG00000145284	=	1
ENSG00000012660 (predicted) ENSG00000197575	=	1
ENSG00000012660 (predicted) ENSG00000120697	=	0.81
ENSG00000012660 (predicted) ENSG00000174444	=	2
ENSG00000012660 (predicted) ENSG00000074695	=	2
ENSG00000012660 (predicted) ENSG00000117410	=	1
ENSG00000012660 (predicted) ENSG00000109667	=	0.91
ENSG00000012660 (predicted) ENSG00000146223	=	1.94
ENSG00000012660 (predicted) ENSG00000117394	=	0.89
ENSG00000012660 (predicted) ENSG00000184779	=	1
ENSG00000012660 (predicted) ENSG00000089157	=	1
ENSG00000012660 (predicted) ENSG00000084073	=	0.81
ENSG00000012660 (predicted) ENSG00000123416	=	1
ENSG00000012779 (known) ENSG00000135966	=	1
ENSG00000012779 (known) ENSG00000103187	=	1
ENSG00000012817 (predicted) ENSG00000112685	=	1
ENSG00000012817 (predicted) ENSG00000186575	=	1
ENSG00000012822 (known) ENSG00000100030	=	1
ENSG00000012963 (known) ENSG00000160803	=	1
ENSG00000012963 (predicted) ENSG00000105248	=	1
ENSG00000012963 (predicted) ENSG00000072163	=	1
ENSG00000012963 (predicted) ENSG00000154832	=	1
ENSG00000012963 (predicted) ENSG00000103326	=	1
ENSG00000012963 (predicted) ENSG00000175809	=	1
ENSG00000012963 (predicted) ENSG00000100316	=	1
ENSG00000012963 (predicted) ENSG00000184115	=	1
ENSG00000012963 (predicted) ENSG00000205678	=	1
ENSG00000012963 (predicted) ENSG00000188229	=	1
ENSG00000012963 (predicted) ENSG00000162782	=	1
ENSG00000012963 (predicted) ENSG00000165782	=	1
ENSG00000012963 (predicted) ENSG00000099797	=	1
ENSG00000012963 (predicted) ENSG00000196230	=	1
ENSG00000012963 (predicted) ENSG00000186468	=	1
ENSG00000012963 (predicted) ENSG00000105879	=	1
ENSG00000012963 (predicted) ENSG00000155099	=	1
ENSG00000012963 (predicted) ENSG00000117528	=	1
ENSG00000012963 (predicted) ENSG00000186148	=	1
ENSG00000012963 (predicted) ENSG00000104833	=	1
ENSG00000012963 (predicted) ENSG00000140986	=	1
ENSG00000012963 (predicted) ENSG00000169756	=	1
ENSG00000012963 (predicted) ENSG00000116459	=	1
ENSG00000012983 (known) ENSG00000099942	=	1
ENSG00000012983 (known) ENSG00000177885	=	1
ENSG00000012983 (known) ENSG00000167193	=	1
ENSG00000013016 (known) ENSG00000099940	=	1
ENSG00000013016 (predicted) ENSG00000105245	=	1
ENSG00000013016 (predicted) ENSG00000133318	=	1
ENSG00000013016 (predicted) ENSG00000139970	=	1
ENSG00000013016 (predicted) ENSG00000166913	=	1
ENSG00000013016 (predicted) ENSG00000133961	=	1
ENSG00000013016 (predicted) ENSG00000115310	=	1
ENSG00000013016 (predicted) ENSG00000125744	=	1
ENSG00000013275 (known) ENSG00000100764	=	2
ENSG00000013275 (known) ENSG00000131738	=	1
ENSG00000013275 (known) ENSG00000128050	=	1
ENSG00000013275 (known) ENSG00000087191	=	2
ENSG00000013275 (known) ENSG00000103035	=	2
ENSG00000013275 (known) ENSG00000136997	=	1
ENSG00000013275 (known) ENSG00000175166	=	2
ENSG00000013275 (known) ENSG00000173692	=	1
ENSG00000013275 (known) ENSG00000143466	=	1
ENSG00000013275 (known) ENSG00000101782	=	1
ENSG00000013275 (known) ENSG00000175575	=	2
ENSG00000013275 (known) ENSG00000198963	=	1
ENSG00000013275 (known) ENSG00000159023	=	1
ENSG00000013275 (known) ENSG00000087077	=	1
ENSG00000013275 (known) ENSG00000175104	=	1
ENSG00000013275 (known) ENSG00000101843	=	1
ENSG00000013275 (known) ENSG00000168830	=	1
ENSG00000013275 (known) ENSG00000165916	=	3
ENSG00000013275 (known) ENSG00000161057	=	2
ENSG00000013275 (known) ENSG00000163636	=	2
ENSG00000013275 (known) ENSG00000112208	=	1
ENSG00000013275 (known) ENSG00000108671	=	2
ENSG00000013275 (known) ENSG00000185627	=	2
ENSG00000013275 (known) ENSG00000111725	=	1
ENSG00000013275 (predicted) ENSG00000111445	=	1
ENSG00000013275 (predicted) ENSG00000213985	=	1
ENSG00000013275 (predicted) ENSG00000167552	=	0.97
ENSG00000013275 (predicted) ENSG00000196419	=	1
ENSG00000013275 (predicted) ENSG00000134202	=	0.87
ENSG00000013275 (predicted) ENSG00000163526	=	0.95
ENSG00000013275 (predicted) ENSG00000175390	=	1
ENSG00000013275 (predicted) ENSG00000168765	=	0.9
ENSG00000013275 (predicted) ENSG00000123416	=	0.97
ENSG00000013275 (predicted) ENSG00000183785	=	0.99
ENSG00000013275 (predicted) ENSG00000198033	=	0.99
ENSG00000013275 (predicted) ENSG00000051180	=	1
ENSG00000013275 (predicted) ENSG00000126067	=	1
ENSG00000013275 (predicted) ENSG00000213366	=	0.92
ENSG00000013275 (predicted) ENSG00000142657	=	1
ENSG00000013275 (predicted) ENSG00000173540	=	1
ENSG00000013275 (predicted) ENSG00000144591	=	1
ENSG00000013275 (predicted) ENSG00000132142	=	1
ENSG00000013275 (predicted) ENSG00000049541	=	1
ENSG00000013275 (predicted) ENSG00000149428	=	1
ENSG00000013275 (predicted) ENSG00000104884	=	1
ENSG00000013275 (predicted) ENSG00000134201	=	0.89
ENSG00000013275 (predicted) ENSG00000166200	=	1
ENSG00000013275 (predicted) ENSG00000021826	=	0.75
ENSG00000013275 (predicted) ENSG00000165637	=	1
ENSG00000013275 (predicted) ENSG00000099341	=	1
ENSG00000013275 (predicted) ENSG00000138071	=	1
ENSG00000013275 (predicted) ENSG00000170348	=	1
ENSG00000013275 (predicted) ENSG00000092621	=	1
ENSG00000013275 (predicted) ENSG00000159352	=	3
ENSG00000013275 (predicted) ENSG00000166411	=	1
ENSG00000013275 (predicted) ENSG00000184432	=	1
ENSG00000013275 (predicted) ENSG00000136813	=	1
ENSG00000013275 (predicted) ENSG00000078668	=	1
ENSG00000013275 (predicted) ENSG00000178462	=	0.98
ENSG00000013275 (predicted) ENSG00000145782	=	1
ENSG00000013275 (predicted) ENSG00000075886	=	0.99
ENSG00000013275 (predicted) ENSG00000213585	=	1
ENSG00000013275 (predicted) ENSG00000152086	=	0.99
ENSG00000013275 (predicted) ENSG00000137040	=	1
ENSG00000013275 (predicted) ENSG00000132507	=	1
ENSG00000013275 (predicted) ENSG00000100591	=	1
ENSG00000013275 (predicted) ENSG00000197170	=	1
ENSG00000013275 (predicted) ENSG00000119318	=	1
ENSG00000013275 (predicted) ENSG00000100519	=	1
ENSG00000013275 (predicted) ENSG00000047230	=	1
ENSG00000013275 (predicted) ENSG00000168439	=	1
ENSG00000013275 (predicted) ENSG00000184182	=	1
ENSG00000013275 (predicted) ENSG00000167553	=	0.99
ENSG00000013275 (predicted) ENSG00000173209	=	1
ENSG00000013275 (predicted) ENSG00000214391	=	0.97
ENSG00000013275 (predicted) ENSG00000013275	=	2
ENSG00000013275 (predicted) ENSG00000179262	=	1
ENSG00000013275 (predicted) ENSG00000172974	=	1
ENSG00000013275 (predicted) ENSG00000130725	=	1
ENSG00000013275 (predicted) ENSG00000161149	=	0.96
ENSG00000013275 (predicted) ENSG00000171793	=	1
ENSG00000013275 (predicted) ENSG00000127824	=	0.97
ENSG00000013275 (predicted) ENSG00000124571	=	1
ENSG00000013275 (predicted) ENSG00000101182	=	1
ENSG00000013275 (predicted) ENSG00000168090	=	1
ENSG00000013275 (predicted) ENSG00000115233	=	1
ENSG00000013275 (predicted) ENSG00000154611	=	1
ENSG00000013275 (predicted) ENSG00000163577	=	0.98
ENSG00000013275 (predicted) ENSG00000152942	=	1
ENSG00000013275 (predicted) ENSG00000134440	=	1
ENSG00000013275 (predicted) ENSG00000134184	=	0.89
ENSG00000013275 (predicted) ENSG00000084207	=	1
ENSG00000013275 (predicted) ENSG00000065150	=	1
ENSG00000013275 (predicted) ENSG00000101557	=	1
ENSG00000013275 (predicted) ENSG00000172315	=	1
ENSG00000013275 (predicted) ENSG00000068878	=	1
ENSG00000013275 (predicted) ENSG00000138663	=	1
ENSG00000013275 (predicted) ENSG00000076555	=	1
ENSG00000013288 (predicted) ENSG00000189011	=	0.96
ENSG00000013288 (predicted) ENSG00000138768	=	0.92
ENSG00000013288 (predicted) ENSG00000134057	=	0.89
ENSG00000013288 (predicted) ENSG00000174368	=	0.96
ENSG00000013288 (predicted) ENSG00000123965	=	0.96
ENSG00000013288 (predicted) ENSG00000179038	=	0.89
ENSG00000013288 (predicted) ENSG00000078319	=	0.96
ENSG00000013288 (predicted) ENSG00000121067	=	1
ENSG00000013288 (predicted) ENSG00000163584	=	0.89
ENSG00000013288 (predicted) ENSG00000198632	=	0.96
ENSG00000013288 (predicted) ENSG00000085721	=	0.89
ENSG00000013288 (predicted) ENSG00000144228	=	1
ENSG00000013288 (predicted) ENSG00000188073	=	0.96
ENSG00000013288 (predicted) ENSG00000104872	=	0.92
ENSG00000013288 (predicted) ENSG00000067601	=	0.96
ENSG00000013288 (predicted) ENSG00000155099	=	1
ENSG00000013288 (predicted) ENSG00000165782	=	1
ENSG00000013288 (predicted) ENSG00000102967	=	0.89
ENSG00000013288 (predicted) ENSG00000122512	=	0.96
ENSG00000013288 (predicted) ENSG00000106459	=	0.92
ENSG00000013288 (predicted) ENSG00000116251	=	0.89
ENSG00000013288 (predicted) ENSG00000103472	=	0.89
ENSG00000013288 (predicted) ENSG00000157456	=	0.89
ENSG00000013288 (predicted) ENSG00000174384	=	0.96
ENSG00000013293 (predicted) ENSG00000100196	=	1
ENSG00000013293 (predicted) ENSG00000096384	=	0.78
ENSG00000013293 (predicted) ENSG00000089597	=	0.85
ENSG00000013293 (predicted) ENSG00000156875	=	0.92
ENSG00000013293 (predicted) ENSG00000075415	=	0.88
ENSG00000013293 (predicted) ENSG00000204389	=	1.98
ENSG00000013293 (predicted) ENSG00000017483	=	0.85
ENSG00000013293 (predicted) ENSG00000021826	=	1
ENSG00000013293 (predicted) ENSG00000198033	=	1
ENSG00000013293 (predicted) ENSG00000166558	=	0.85
ENSG00000013293 (predicted) ENSG00000099804	=	0.85
ENSG00000013293 (predicted) ENSG00000154227	=	1.79
ENSG00000013293 (predicted) ENSG00000118402	=	10.38
ENSG00000013293 (predicted) ENSG00000205527	=	0.78
ENSG00000013293 (predicted) ENSG00000196312	=	0.92
ENSG00000013293 (predicted) ENSG00000136240	=	1
ENSG00000013293 (predicted) ENSG00000167553	=	1
ENSG00000013293 (predicted) ENSG00000091513	=	0.92
ENSG00000013293 (predicted) ENSG00000100934	=	1
ENSG00000013293 (predicted) ENSG00000204388	=	1.98
ENSG00000013293 (predicted) ENSG00000166797	=	0.85
ENSG00000013293 (predicted) ENSG00000101986	=	0.92
ENSG00000013293 (predicted) ENSG00000145545	=	1
ENSG00000013293 (predicted) ENSG00000164976	=	0.85
ENSG00000013293 (predicted) ENSG00000152700	=	1
ENSG00000013293 (predicted) ENSG00000171298	=	0.85
ENSG00000013293 (predicted) ENSG00000188338	=	0.8
ENSG00000013293 (predicted) ENSG00000148248	=	3.76
ENSG00000013293 (predicted) ENSG00000166598	=	0.78
ENSG00000013293 (predicted) ENSG00000163528	=	0.92
ENSG00000013293 (predicted) ENSG00000204987	=	0.85
ENSG00000013293 (predicted) ENSG00000144591	=	1
ENSG00000013293 (predicted) ENSG00000155304	=	1
ENSG00000013293 (predicted) ENSG00000086061	=	1
ENSG00000013293 (predicted) ENSG00000214391	=	1
ENSG00000013293 (predicted) ENSG00000187522	=	1.94
ENSG00000013293 (predicted) ENSG00000139209	=	0.75
ENSG00000013293 (predicted) ENSG00000103042	=	0.85
ENSG00000013293 (predicted) ENSG00000152086	=	1
ENSG00000013293 (predicted) ENSG00000170522	=	10.19
ENSG00000013293 (predicted) ENSG00000138802	=	1
ENSG00000013293 (predicted) ENSG00000183785	=	1
ENSG00000013293 (predicted) ENSG00000214013	=	0.85
ENSG00000013293 (predicted) ENSG00000075886	=	1
ENSG00000013293 (predicted) ENSG00000178462	=	1
ENSG00000013293 (predicted) ENSG00000165349	=	3.64
ENSG00000013293 (predicted) ENSG00000196230	=	1
ENSG00000013293 (predicted) ENSG00000165637	=	1.46
ENSG00000013293 (predicted) ENSG00000117410	=	0.92
ENSG00000013293 (predicted) ENSG00000052802	=	1.7
ENSG00000013293 (predicted) ENSG00000205141	=	0.76
ENSG00000013293 (predicted) ENSG00000184840	=	0.93
ENSG00000013293 (predicted) ENSG00000078668	=	1.38
ENSG00000013293 (predicted) ENSG00000143418	=	1.79
ENSG00000013293 (predicted) ENSG00000080189	=	0.92
ENSG00000013293 (predicted) ENSG00000049319	=	1
ENSG00000013293 (predicted) ENSG00000215367	=	0.93
ENSG00000013293 (predicted) ENSG00000120697	=	1.84
ENSG00000013293 (predicted) ENSG00000174599	=	1.84
ENSG00000013293 (predicted) ENSG00000171566	=	1
ENSG00000013293 (predicted) ENSG00000143315	=	3.54
ENSG00000013293 (predicted) ENSG00000082898	=	1
ENSG00000013293 (predicted) ENSG00000076351	=	0.92
ENSG00000013293 (predicted) ENSG00000158604	=	0.93
ENSG00000013293 (predicted) ENSG00000185883	=	0.83
ENSG00000013293 (predicted) ENSG00000214144	=	2
ENSG00000013293 (predicted) ENSG00000099203	=	4.38
ENSG00000013293 (predicted) ENSG00000142892	=	1.84
ENSG00000013293 (predicted) ENSG00000148110	=	0.92
ENSG00000013293 (predicted) ENSG00000086598	=	1.85
ENSG00000013293 (predicted) ENSG00000188229	=	1
ENSG00000013293 (predicted) ENSG00000127824	=	1
ENSG00000013293 (predicted) ENSG00000140403	=	1
ENSG00000013293 (predicted) ENSG00000183199	=	0.78
ENSG00000013293 (predicted) ENSG00000090661	=	1.79
ENSG00000013293 (predicted) ENSG00000181359	=	0.78
ENSG00000013293 (predicted) ENSG00000129128	=	1
ENSG00000013293 (predicted) ENSG00000134294	=	0.85
ENSG00000013293 (predicted) ENSG00000139974	=	0.67
ENSG00000013293 (predicted) ENSG00000123416	=	1
ENSG00000013293 (predicted) ENSG00000132388	=	0.85
ENSG00000013293 (predicted) ENSG00000013293	=	3.86
ENSG00000013293 (predicted) ENSG00000084073	=	2.84
ENSG00000013293 (predicted) ENSG00000068120	=	0.92
ENSG00000013293 (predicted) ENSG00000173208	=	0.92
ENSG00000013293 (predicted) ENSG00000119915	=	10.08
ENSG00000013293 (predicted) ENSG00000214088	=	0.85
ENSG00000013293 (predicted) ENSG00000137285	=	1
ENSG00000013293 (predicted) ENSG00000079332	=	1
ENSG00000013293 (predicted) ENSG00000103160	=	7.23
ENSG00000013293 (predicted) ENSG00000167552	=	1
ENSG00000013293 (predicted) ENSG00000111371	=	0.85
ENSG00000013293 (predicted) ENSG00000205100	=	0.78
ENSG00000013293 (predicted) ENSG00000127589	=	1
ENSG00000013293 (predicted) ENSG00000164181	=	10.38
ENSG00000013293 (predicted) ENSG00000189366	=	1.84
ENSG00000013293 (predicted) ENSG00000166595	=	0.85
ENSG00000013293 (predicted) ENSG00000149084	=	7.23
ENSG00000013293 (predicted) ENSG00000134480	=	0.92
ENSG00000013293 (predicted) ENSG00000203914	=	0.78
ENSG00000013293 (predicted) ENSG00000135845	=	0.92
ENSG00000013293 (predicted) ENSG00000144867	=	0.92
ENSG00000013293 (predicted) ENSG00000166167	=	1
ENSG00000013293 (predicted) ENSG00000101438	=	0.85
ENSG00000013293 (predicted) ENSG00000105438	=	1
ENSG00000013293 (predicted) ENSG00000205678	=	1
ENSG00000013293 (predicted) ENSG00000033011	=	1.84
ENSG00000013293 (predicted) ENSG00000139624	=	1.79
ENSG00000013293 (predicted) ENSG00000113615	=	1
ENSG00000013293 (predicted) ENSG00000101310	=	1
ENSG00000013293 (predicted) ENSG00000163975	=	0.92
ENSG00000013293 (predicted) ENSG00000117528	=	0.92
ENSG00000013293 (predicted) ENSG00000205955	=	0.76
ENSG00000013293 (predicted) ENSG00000065308	=	1.72
ENSG00000013293 (predicted) ENSG00000100600	=	1.84
ENSG00000013293 (predicted) ENSG00000198211	=	1
ENSG00000013293 (predicted) ENSG00000205940	=	0.78
ENSG00000013293 (predicted) ENSG00000137267	=	1
ENSG00000013293 (predicted) ENSG00000066322	=	10.01
ENSG00000013293 (predicted) ENSG00000069345	=	1
ENSG00000013293 (predicted) ENSG00000067167	=	1.78
ENSG00000013293 (predicted) ENSG00000139514	=	4.03
ENSG00000013293 (predicted) ENSG00000204390	=	1.98
ENSG00000013293 (predicted) ENSG00000184787	=	0.85
ENSG00000013293 (predicted) ENSG00000196497	=	1
ENSG00000013293 (predicted) ENSG00000159247	=	1
ENSG00000013293 (predicted) ENSG00000099960	=	4.03
ENSG00000013293 (predicted) ENSG00000130948	=	7.23
ENSG00000013293 (predicted) ENSG00000215151	=	0.92
ENSG00000013293 (predicted) ENSG00000139508	=	0.92
ENSG00000013293 (predicted) ENSG00000197977	=	10.38
ENSG00000013293 (predicted) ENSG00000173110	=	1.94
ENSG00000013293 (predicted) ENSG00000119457	=	0.92
ENSG00000013293 (predicted) ENSG00000104833	=	1
ENSG00000013293 (predicted) ENSG00000179087	=	0.85
ENSG00000013293 (predicted) ENSG00000117500	=	4.18
ENSG00000013293 (predicted) ENSG00000213585	=	1.62
ENSG00000013293 (predicted) ENSG00000099797	=	1
ENSG00000013293 (predicted) ENSG00000214330	=	0.92
ENSG00000013293 (predicted) ENSG00000109971	=	2
ENSG00000013293 (predicted) ENSG00000161149	=	1
ENSG00000013293 (predicted) ENSG00000173876	=	1
ENSG00000013293 (predicted) ENSG00000101162	=	1
ENSG00000013293 (predicted) ENSG00000173213	=	1
ENSG00000013293 (predicted) ENSG00000126803	=	1.94
ENSG00000013293 (predicted) ENSG00000172292	=	1.79
ENSG00000013293 (predicted) ENSG00000176014	=	1
ENSG00000013293 (predicted) ENSG00000090402	=	0.85
ENSG00000013293 (predicted) ENSG00000157637	=	0.85
ENSG00000013293 (predicted) ENSG00000173540	=	1
ENSG00000013293 (predicted) ENSG00000107341	=	0.85
ENSG00000013293 (predicted) ENSG00000163526	=	1
ENSG00000013293 (predicted) ENSG00000172974	=	1.46
ENSG00000013293 (predicted) ENSG00000080824	=	0.78
ENSG00000013293 (predicted) ENSG00000072803	=	1
ENSG00000013297 (predicted) ENSG00000150093	=	1
ENSG00000013297 (predicted) ENSG00000184371	=	1
ENSG00000013297 (predicted) ENSG00000214063	=	1
ENSG00000013297 (predicted) ENSG00000140391	=	1
ENSG00000013364 (known) ENSG00000089159	=	1
ENSG00000013374 (known) ENSG00000129221	=	1
ENSG00000013374 (predicted) ENSG00000150991	=	0.96
ENSG00000013374 (predicted) ENSG00000070495	=	1
ENSG00000013374 (predicted) ENSG00000205579	=	0.96
ENSG00000013374 (predicted) ENSG00000169764	=	0.96
ENSG00000013374 (predicted) ENSG00000145388	=	0.96
ENSG00000013374 (predicted) ENSG00000215475	=	0.96
ENSG00000013374 (predicted) ENSG00000094841	=	0.96
ENSG00000013374 (predicted) ENSG00000101343	=	0.96
ENSG00000013374 (predicted) ENSG00000143947	=	0.96
ENSG00000013374 (predicted) ENSG00000121083	=	0.95
ENSG00000013374 (predicted) ENSG00000088986	=	0.96
ENSG00000013374 (predicted) ENSG00000108468	=	0.96
ENSG00000013374 (predicted) ENSG00000114573	=	0.96
ENSG00000013374 (predicted) ENSG00000183155	=	0.96
ENSG00000013374 (predicted) ENSG00000094916	=	0.94
ENSG00000013374 (predicted) ENSG00000122565	=	0.96
ENSG00000013374 (predicted) ENSG00000160445	=	0.96
ENSG00000013374 (predicted) ENSG00000179271	=	0.96
ENSG00000013374 (predicted) ENSG00000091483	=	0.91
ENSG00000013375 (predicted) ENSG00000124535	=	1
ENSG00000013375 (predicted) ENSG00000115306	=	1
ENSG00000013375 (predicted) ENSG00000161960	=	1
ENSG00000013375 (predicted) ENSG00000013375	=	1
ENSG00000013375 (predicted) ENSG00000070182	=	1
ENSG00000013375 (predicted) ENSG00000173898	=	1
ENSG00000013375 (predicted) ENSG00000156976	=	1
ENSG00000013375 (predicted) ENSG00000137955	=	1
ENSG00000013441 (known) ENSG00000135052	=	1
ENSG00000013441 (known) ENSG00000105229	=	1
ENSG00000013441 (known) ENSG00000138398	=	1
ENSG00000013441 (predicted) ENSG00000205937	=	1
ENSG00000013441 (predicted) ENSG00000188542	=	0.91
ENSG00000013441 (predicted) ENSG00000213516	=	0.99
ENSG00000013441 (predicted) ENSG00000214754	=	1
ENSG00000013441 (predicted) ENSG00000189037	=	0.96
ENSG00000013441 (predicted) ENSG00000169972	=	0.73
ENSG00000013441 (predicted) ENSG00000167065	=	1
ENSG00000013441 (predicted) ENSG00000065154	=	1
ENSG00000013441 (predicted) ENSG00000112081	=	1
ENSG00000013441 (predicted) ENSG00000161326	=	1
ENSG00000013441 (predicted) ENSG00000114573	=	1
ENSG00000013441 (predicted) ENSG00000063244	=	1
ENSG00000013441 (predicted) ENSG00000147274	=	0.99
ENSG00000013441 (predicted) ENSG00000136450	=	1
ENSG00000013441 (predicted) ENSG00000145782	=	1
ENSG00000013441 (predicted) ENSG00000215210	=	0.99
ENSG00000013441 (predicted) ENSG00000116350	=	1
ENSG00000013455 (known) ENSG00000177885	=	1
ENSG00000013455 (known) ENSG00000133627	=	2
ENSG00000013455 (predicted) ENSG00000162704	=	1
ENSG00000013455 (predicted) ENSG00000126803	=	0.97
ENSG00000013455 (predicted) ENSG00000166913	=	1
ENSG00000013455 (predicted) ENSG00000204390	=	0.99
ENSG00000013455 (predicted) ENSG00000111229	=	1
ENSG00000013455 (predicted) ENSG00000108825	=	1
ENSG00000013455 (predicted) ENSG00000136950	=	1
ENSG00000013455 (predicted) ENSG00000149136	=	1
ENSG00000013455 (predicted) ENSG00000155304	=	1
ENSG00000013455 (predicted) ENSG00000013455	=	1
ENSG00000013455 (predicted) ENSG00000106526	=	1
ENSG00000013455 (predicted) ENSG00000184708	=	1
ENSG00000013455 (predicted) ENSG00000187522	=	0.97
ENSG00000013455 (predicted) ENSG00000204389	=	0.99
ENSG00000013455 (predicted) ENSG00000089157	=	1
ENSG00000013455 (predicted) ENSG00000106344	=	1
ENSG00000013455 (predicted) ENSG00000137216	=	1
ENSG00000013455 (predicted) ENSG00000178429	=	1
ENSG00000013455 (predicted) ENSG00000204388	=	0.99
ENSG00000013455 (predicted) ENSG00000145425	=	1
ENSG00000013455 (predicted) ENSG00000109971	=	1
ENSG00000013455 (predicted) ENSG00000115091	=	1
ENSG00000013455 (predicted) ENSG00000214144	=	1
ENSG00000013455 (predicted) ENSG00000130429	=	1
ENSG00000013455 (predicted) ENSG00000135473	=	1
ENSG00000013455 (predicted) ENSG00000184110	=	1
ENSG00000013455 (predicted) ENSG00000163466	=	1
ENSG00000013455 (predicted) ENSG00000205609	=	1
ENSG00000013455 (predicted) ENSG00000173110	=	0.97
ENSG00000013455 (predicted) ENSG00000196187	=	1
ENSG00000013455 (predicted) ENSG00000165548	=	0.88
ENSG00000013455 (predicted) ENSG00000213985	=	1
ENSG00000013455 (predicted) ENSG00000138071	=	1
ENSG00000013503 (predicted) ENSG00000100142	=	1
ENSG00000013503 (predicted) ENSG00000197409	=	2
ENSG00000013503 (predicted) ENSG00000182611	=	2
ENSG00000013503 (predicted) ENSG00000148606	=	1
ENSG00000013503 (predicted) ENSG00000173110	=	0.97
ENSG00000013503 (predicted) ENSG00000126803	=	0.97
ENSG00000013503 (predicted) ENSG00000164508	=	1.99
ENSG00000013503 (predicted) ENSG00000113356	=	1
ENSG00000013503 (predicted) ENSG00000196226	=	1
ENSG00000013503 (predicted) ENSG00000198374	=	1.99
ENSG00000013503 (predicted) ENSG00000187990	=	1
ENSG00000013503 (predicted) ENSG00000184678	=	1
ENSG00000013503 (predicted) ENSG00000121851	=	1
ENSG00000013503 (predicted) ENSG00000123569	=	1
ENSG00000013503 (predicted) ENSG00000171453	=	1
ENSG00000013503 (predicted) ENSG00000203812	=	1.99
ENSG00000013503 (predicted) ENSG00000196374	=	1
ENSG00000013503 (predicted) ENSG00000187522	=	0.97
ENSG00000013503 (predicted) ENSG00000147416	=	1
ENSG00000013503 (predicted) ENSG00000126522	=	1
ENSG00000013503 (predicted) ENSG00000181218	=	1.99
ENSG00000013503 (predicted) ENSG00000204227	=	1
ENSG00000013503 (predicted) ENSG00000184270	=	1.99
ENSG00000013503 (predicted) ENSG00000196176	=	1.98
ENSG00000013503 (predicted) ENSG00000198307	=	2
ENSG00000013503 (predicted) ENSG00000185978	=	2
ENSG00000013503 (predicted) ENSG00000204389	=	0.99
ENSG00000013503 (predicted) ENSG00000197459	=	1
ENSG00000013503 (predicted) ENSG00000220323	=	1
ENSG00000013503 (predicted) ENSG00000179632	=	1
ENSG00000013503 (predicted) ENSG00000184260	=	2
ENSG00000013503 (predicted) ENSG00000196890	=	1
ENSG00000013503 (predicted) ENSG00000197846	=	1
ENSG00000013503 (predicted) ENSG00000158373	=	1
ENSG00000013503 (predicted) ENSG00000196787	=	1.99
ENSG00000013503 (predicted) ENSG00000115254	=	1
ENSG00000013503 (predicted) ENSG00000188486	=	2
ENSG00000013503 (predicted) ENSG00000186141	=	1
ENSG00000013503 (predicted) ENSG00000100413	=	1
ENSG00000013503 (predicted) ENSG00000184348	=	1.99
ENSG00000013503 (predicted) ENSG00000184825	=	2
ENSG00000013503 (predicted) ENSG00000166167	=	1
ENSG00000013503 (predicted) ENSG00000185130	=	1
ENSG00000013503 (predicted) ENSG00000180573	=	1.99
ENSG00000013503 (predicted) ENSG00000197697	=	1
ENSG00000013503 (predicted) ENSG00000124635	=	1
ENSG00000013503 (predicted) ENSG00000196747	=	1.99
ENSG00000013503 (predicted) ENSG00000203819	=	1
ENSG00000013503 (predicted) ENSG00000161980	=	1
ENSG00000013503 (predicted) ENSG00000132664	=	1
ENSG00000013503 (predicted) ENSG00000183558	=	1.99
ENSG00000013503 (predicted) ENSG00000180596	=	1
ENSG00000013503 (predicted) ENSG00000168274	=	2
ENSG00000013503 (predicted) ENSG00000168242	=	1
ENSG00000013503 (predicted) ENSG00000109971	=	1
ENSG00000013503 (predicted) ENSG00000072803	=	1
ENSG00000013503 (predicted) ENSG00000139613	=	0.77
ENSG00000013503 (predicted) ENSG00000197903	=	1
ENSG00000013503 (predicted) ENSG00000204388	=	0.99
ENSG00000013503 (predicted) ENSG00000116039	=	1
ENSG00000013503 (predicted) ENSG00000203814	=	1
ENSG00000013503 (predicted) ENSG00000121481	=	1
ENSG00000013503 (predicted) ENSG00000168495	=	1
ENSG00000013503 (predicted) ENSG00000198082	=	1.97
ENSG00000013503 (predicted) ENSG00000099817	=	1
ENSG00000013503 (predicted) ENSG00000196331	=	1
ENSG00000013503 (predicted) ENSG00000203851	=	1
ENSG00000013503 (predicted) ENSG00000101812	=	0.95
ENSG00000013503 (predicted) ENSG00000214144	=	1
ENSG00000013503 (predicted) ENSG00000173473	=	0.74
ENSG00000013503 (predicted) ENSG00000146047	=	1
ENSG00000013503 (predicted) ENSG00000204390	=	0.99
ENSG00000013503 (predicted) ENSG00000137259	=	2
ENSG00000013503 (predicted) ENSG00000196866	=	1.99
ENSG00000013503 (predicted) ENSG00000111332	=	2
ENSG00000013503 (predicted) ENSG00000155304	=	1
ENSG00000013523 (predicted) ENSG00000131620	=	1
ENSG00000013523 (predicted) ENSG00000133313	=	1
ENSG00000013523 (predicted) ENSG00000150656	=	1
ENSG00000013523 (predicted) ENSG00000047617	=	1
ENSG00000013523 (predicted) ENSG00000171453	=	1
ENSG00000013523 (predicted) ENSG00000166068	=	1
ENSG00000013523 (predicted) ENSG00000099995	=	1
ENSG00000013523 (predicted) ENSG00000188766	=	1
ENSG00000013523 (predicted) ENSG00000198369	=	1
ENSG00000013561 (known) ENSG00000169083	=	1
ENSG00000013561 (known) ENSG00000112773	=	1
ENSG00000013561 (predicted) ENSG00000120705	=	1
ENSG00000013561 (predicted) ENSG00000189369	=	1
ENSG00000013561 (predicted) ENSG00000103342	=	1
ENSG00000013573 (known) ENSG00000070087	=	1
ENSG00000013573 (known) ENSG00000136504	=	1
ENSG00000013573 (predicted) ENSG00000155304	=	1
ENSG00000013573 (predicted) ENSG00000203914	=	1
ENSG00000013573 (predicted) ENSG00000205955	=	0.97
ENSG00000013573 (predicted) ENSG00000204390	=	0.99
ENSG00000013573 (predicted) ENSG00000214144	=	1
ENSG00000013573 (predicted) ENSG00000132388	=	1
ENSG00000013573 (predicted) ENSG00000096384	=	1
ENSG00000013573 (predicted) ENSG00000205100	=	1
ENSG00000013573 (predicted) ENSG00000141446	=	1
ENSG00000013573 (predicted) ENSG00000109971	=	1
ENSG00000013573 (predicted) ENSG00000107341	=	1
ENSG00000013573 (predicted) ENSG00000184787	=	1
ENSG00000013573 (predicted) ENSG00000205141	=	0.98
ENSG00000013573 (predicted) ENSG00000205527	=	1
ENSG00000013573 (predicted) ENSG00000183199	=	1
ENSG00000013573 (predicted) ENSG00000187522	=	0.97
ENSG00000013573 (predicted) ENSG00000080824	=	1
ENSG00000013573 (predicted) ENSG00000173110	=	0.97
ENSG00000013573 (predicted) ENSG00000171320	=	1
ENSG00000013573 (predicted) ENSG00000204388	=	0.99
ENSG00000013573 (predicted) ENSG00000099804	=	1
ENSG00000013573 (predicted) ENSG00000204389	=	0.99
ENSG00000013573 (predicted) ENSG00000126803	=	0.97
ENSG00000013573 (predicted) ENSG00000166598	=	1
ENSG00000013573 (predicted) ENSG00000181359	=	1
ENSG00000013573 (predicted) ENSG00000205940	=	1
ENSG00000013583 (predicted) ENSG00000120053	=	1
ENSG00000013810 (known) ENSG00000108773	=	1
ENSG00000013810 (known) ENSG00000116830	=	1
ENSG00000014123 (known) ENSG00000184489	=	1
ENSG00000014123 (known) ENSG00000174307	=	1
ENSG00000014123 (known) ENSG00000108465	=	1
ENSG00000014123 (known) ENSG00000196954	=	1
ENSG00000014123 (known) ENSG00000197448	=	1
ENSG00000014123 (predicted) ENSG00000037241	=	1
ENSG00000014123 (predicted) ENSG00000105197	=	1
ENSG00000014123 (predicted) ENSG00000217327	=	1
ENSG00000014123 (predicted) ENSG00000072134	=	1
ENSG00000014123 (predicted) ENSG00000214310	=	1
ENSG00000014123 (predicted) ENSG00000075886	=	1
ENSG00000014123 (predicted) ENSG00000204390	=	1
ENSG00000014123 (predicted) ENSG00000161970	=	1
ENSG00000014123 (predicted) ENSG00000152086	=	1
ENSG00000014123 (predicted) ENSG00000135390	=	1
ENSG00000014123 (predicted) ENSG00000138764	=	1
ENSG00000014123 (predicted) ENSG00000105879	=	1
ENSG00000014123 (predicted) ENSG00000160202	=	0.8
ENSG00000014123 (predicted) ENSG00000218175	=	1
ENSG00000014123 (predicted) ENSG00000165782	=	1
ENSG00000014123 (predicted) ENSG00000155099	=	1
ENSG00000014123 (predicted) ENSG00000214144	=	1
ENSG00000014123 (predicted) ENSG00000109971	=	1
ENSG00000014123 (predicted) ENSG00000173281	=	1
ENSG00000014123 (predicted) ENSG00000204388	=	1
ENSG00000014123 (predicted) ENSG00000198033	=	1
ENSG00000014123 (predicted) ENSG00000159217	=	1
ENSG00000014123 (predicted) ENSG00000136231	=	1
ENSG00000014123 (predicted) ENSG00000175305	=	1
ENSG00000014123 (predicted) ENSG00000183405	=	1
ENSG00000014123 (predicted) ENSG00000137818	=	1
ENSG00000014123 (predicted) ENSG00000214657	=	1
ENSG00000014123 (predicted) ENSG00000113328	=	1
ENSG00000014123 (predicted) ENSG00000118816	=	1
ENSG00000014123 (predicted) ENSG00000205089	=	1
ENSG00000014123 (predicted) ENSG00000134419	=	1
ENSG00000014123 (predicted) ENSG00000073792	=	1
ENSG00000014123 (predicted) ENSG00000173110	=	1
ENSG00000014123 (predicted) ENSG00000204389	=	1
ENSG00000014123 (predicted) ENSG00000154518	=	1
ENSG00000014123 (predicted) ENSG00000143376	=	1
ENSG00000014123 (predicted) ENSG00000109846	=	0.85
ENSG00000014123 (predicted) ENSG00000171863	=	1
ENSG00000014123 (predicted) ENSG00000115274	=	1
ENSG00000014123 (predicted) ENSG00000142937	=	1
ENSG00000014123 (predicted) ENSG00000198171	=	1
ENSG00000014123 (predicted) ENSG00000150459	=	1
ENSG00000014123 (predicted) ENSG00000159199	=	1
ENSG00000014123 (predicted) ENSG00000126803	=	1
ENSG00000014123 (predicted) ENSG00000119938	=	1
ENSG00000014123 (predicted) ENSG00000105173	=	1
ENSG00000014123 (predicted) ENSG00000175809	=	1
ENSG00000014138 (known) ENSG00000142856	=	1
ENSG00000014138 (known) ENSG00000143379	=	1
ENSG00000014138 (known) ENSG00000101868	=	4
ENSG00000014138 (known) ENSG00000134748	=	1
ENSG00000014138 (known) ENSG00000146674	=	1
ENSG00000014138 (known) ENSG00000100461	=	1
ENSG00000014138 (known) ENSG00000198056	=	4
ENSG00000014138 (known) ENSG00000100138	=	1
ENSG00000014138 (known) ENSG00000165629	=	1
ENSG00000014138 (known) ENSG00000166971	=	1
ENSG00000014138 (known) ENSG00000089737	=	1
ENSG00000014138 (known) ENSG00000100325	=	1
ENSG00000014138 (known) ENSG00000163956	=	1
ENSG00000014138 (known) ENSG00000108039	=	1
ENSG00000014138 (known) ENSG00000109472	=	1
ENSG00000014138 (known) ENSG00000196182	=	1
ENSG00000014138 (known) ENSG00000163703	=	1
ENSG00000014138 (known) ENSG00000172795	=	1
ENSG00000014138 (known) ENSG00000186979	=	1
ENSG00000014138 (known) ENSG00000067082	=	1
ENSG00000014138 (known) ENSG00000068078	=	1
ENSG00000014138 (known) ENSG00000134815	=	1
ENSG00000014138 (known) ENSG00000146143	=	4
ENSG00000014138 (known) ENSG00000164970	=	1
ENSG00000014138 (known) ENSG00000106462	=	1
ENSG00000014138 (known) ENSG00000083290	=	1
ENSG00000014138 (predicted) ENSG00000166598	=	1
ENSG00000014138 (predicted) ENSG00000183199	=	1
ENSG00000014138 (predicted) ENSG00000035928	=	1
ENSG00000014138 (predicted) ENSG00000115392	=	1
ENSG00000014138 (predicted) ENSG00000120254	=	0.98
ENSG00000014138 (predicted) ENSG00000151846	=	1
ENSG00000014138 (predicted) ENSG00000204389	=	1
ENSG00000014138 (predicted) ENSG00000175886	=	1
ENSG00000014138 (predicted) ENSG00000120694	=	1
ENSG00000014138 (predicted) ENSG00000182934	=	1
ENSG00000014138 (predicted) ENSG00000170606	=	1
ENSG00000014138 (predicted) ENSG00000198791	=	1
ENSG00000014138 (predicted) ENSG00000145425	=	1
ENSG00000014138 (predicted) ENSG00000090621	=	1
ENSG00000014138 (predicted) ENSG00000164329	=	1
ENSG00000014138 (predicted) ENSG00000181652	=	1
ENSG00000014138 (predicted) ENSG00000203914	=	1
ENSG00000014138 (predicted) ENSG00000198925	=	1
ENSG00000014138 (predicted) ENSG00000214485	=	1
ENSG00000014138 (predicted) ENSG00000196196	=	1
ENSG00000014138 (predicted) ENSG00000178429	=	1
ENSG00000014138 (predicted) ENSG00000144867	=	1
ENSG00000014138 (predicted) ENSG00000178035	=	1.98
ENSG00000014138 (predicted) ENSG00000100714	=	0.97
ENSG00000014138 (predicted) ENSG00000133119	=	1
ENSG00000014138 (predicted) ENSG00000155304	=	1
ENSG00000014138 (predicted) ENSG00000186288	=	1
ENSG00000014138 (predicted) ENSG00000214144	=	0.98
ENSG00000014138 (predicted) ENSG00000163975	=	1
ENSG00000014138 (predicted) ENSG00000070756	=	1
ENSG00000014138 (predicted) ENSG00000163918	=	1
ENSG00000014138 (predicted) ENSG00000204390	=	1
ENSG00000014138 (predicted) ENSG00000137970	=	1
ENSG00000014138 (predicted) ENSG00000173110	=	0.97
ENSG00000014138 (predicted) ENSG00000146223	=	1
ENSG00000014138 (predicted) ENSG00000184906	=	1
ENSG00000014138 (predicted) ENSG00000204388	=	1
ENSG00000014138 (predicted) ENSG00000101104	=	1
ENSG00000014138 (predicted) ENSG00000126803	=	0.97
ENSG00000014138 (predicted) ENSG00000155508	=	1
ENSG00000014138 (predicted) ENSG00000205141	=	0.98
ENSG00000014138 (predicted) ENSG00000107223	=	1
ENSG00000014138 (predicted) ENSG00000205527	=	1
ENSG00000014138 (predicted) ENSG00000215297	=	1
ENSG00000014138 (predicted) ENSG00000205100	=	1
ENSG00000014138 (predicted) ENSG00000049541	=	1
ENSG00000014138 (predicted) ENSG00000111445	=	1
ENSG00000014138 (predicted) ENSG00000198526	=	1
ENSG00000014138 (predicted) ENSG00000089157	=	1
ENSG00000014138 (predicted) ENSG00000174444	=	1
ENSG00000014138 (predicted) ENSG00000176134	=	1
ENSG00000014138 (predicted) ENSG00000163738	=	1
ENSG00000014138 (predicted) ENSG00000181359	=	1
ENSG00000014138 (predicted) ENSG00000205940	=	1
ENSG00000014138 (predicted) ENSG00000187522	=	1
ENSG00000014138 (predicted) ENSG00000127586	=	1
ENSG00000014138 (predicted) ENSG00000106348	=	1.94
ENSG00000014138 (predicted) ENSG00000164070	=	1
ENSG00000014138 (predicted) ENSG00000149273	=	1
ENSG00000014138 (predicted) ENSG00000109971	=	1
ENSG00000014138 (predicted) ENSG00000167526	=	1
ENSG00000014138 (predicted) ENSG00000174740	=	1
ENSG00000014138 (predicted) ENSG00000080824	=	1
ENSG00000014138 (predicted) ENSG00000014138	=	1
ENSG00000014138 (predicted) ENSG00000091513	=	1
ENSG00000014138 (predicted) ENSG00000147604	=	1
ENSG00000014138 (predicted) ENSG00000205955	=	0.97
ENSG00000014138 (predicted) ENSG00000065911	=	1
ENSG00000014138 (predicted) ENSG00000096384	=	1
ENSG00000014138 (predicted) ENSG00000182021	=	1
ENSG00000014138 (predicted) ENSG00000216938	=	1
ENSG00000014138 (predicted) ENSG00000148303	=	1
ENSG00000014138 (predicted) ENSG00000184388	=	1
ENSG00000014164 (predicted) ENSG00000165934	=	1
ENSG00000014164 (predicted) ENSG00000186232	=	1
ENSG00000014164 (predicted) ENSG00000160075	=	1
ENSG00000014164 (predicted) ENSG00000213639	=	1
ENSG00000014164 (predicted) ENSG00000125755	=	1
ENSG00000014164 (predicted) ENSG00000126803	=	0.97
ENSG00000014164 (predicted) ENSG00000090060	=	1
ENSG00000014164 (predicted) ENSG00000160917	=	1
ENSG00000014164 (predicted) ENSG00000071894	=	1
ENSG00000014164 (predicted) ENSG00000186298	=	1
ENSG00000014164 (predicted) ENSG00000204388	=	0.99
ENSG00000014164 (predicted) ENSG00000186223	=	1
ENSG00000014164 (predicted) ENSG00000157020	=	1
ENSG00000014164 (predicted) ENSG00000136709	=	1
ENSG00000014164 (predicted) ENSG00000172531	=	1
ENSG00000014164 (predicted) ENSG00000014164	=	1
ENSG00000014164 (predicted) ENSG00000173110	=	0.97
ENSG00000014164 (predicted) ENSG00000115421	=	1
ENSG00000014164 (predicted) ENSG00000109971	=	1
ENSG00000014164 (predicted) ENSG00000187959	=	1
ENSG00000014164 (predicted) ENSG00000119203	=	1
ENSG00000014164 (predicted) ENSG00000205302	=	1
ENSG00000014164 (predicted) ENSG00000155304	=	1
ENSG00000014164 (predicted) ENSG00000106348	=	1
ENSG00000014164 (predicted) ENSG00000127054	=	1
ENSG00000014164 (predicted) ENSG00000218823	=	1
ENSG00000014164 (predicted) ENSG00000187522	=	0.97
ENSG00000014164 (predicted) ENSG00000028528	=	1
ENSG00000014164 (predicted) ENSG00000204390	=	0.99
ENSG00000014164 (predicted) ENSG00000214144	=	1
ENSG00000014164 (predicted) ENSG00000204389	=	0.99
ENSG00000014164 (predicted) ENSG00000164091	=	1
ENSG00000014164 (predicted) ENSG00000178035	=	1
ENSG00000014216 (known) ENSG00000168542	=	1
ENSG00000014216 (known) ENSG00000126247	=	2
ENSG00000014216 (known) ENSG00000184347	=	1
ENSG00000014216 (known) ENSG00000087088	=	1
ENSG00000014216 (known) ENSG00000140379	=	1
ENSG00000014216 (known) ENSG00000134571	=	1
ENSG00000014216 (known) ENSG00000082641	=	1
ENSG00000014216 (known) ENSG00000175084	=	1
ENSG00000014216 (known) ENSG00000143162	=	1
ENSG00000014216 (known) ENSG00000159200	=	1
ENSG00000014216 (known) ENSG00000131018	=	1
ENSG00000014216 (known) ENSG00000108821	=	1
ENSG00000014216 (known) ENSG00000026025	=	1
ENSG00000014216 (known) ENSG00000115641	=	1
ENSG00000014216 (known) ENSG00000185437	=	1
ENSG00000014216 (known) ENSG00000077522	=	1
ENSG00000014216 (known) ENSG00000107317	=	1
ENSG00000014216 (known) ENSG00000109775	=	1
ENSG00000014216 (known) ENSG00000141480	=	1
ENSG00000014216 (known) ENSG00000142910	=	1
ENSG00000014216 (known) ENSG00000149357	=	1
ENSG00000014216 (known) ENSG00000167701	=	1
ENSG00000014216 (known) ENSG00000127884	=	1
ENSG00000014216 (known) ENSG00000159251	=	1
ENSG00000014216 (known) ENSG00000109861	=	1
ENSG00000014216 (known) ENSG00000100462	=	1
ENSG00000014216 (predicted) ENSG00000215896	=	0.86
ENSG00000014216 (predicted) ENSG00000092529	=	1
ENSG00000014216 (predicted) ENSG00000075142	=	1
ENSG00000014216 (predicted) ENSG00000214711	=	1
ENSG00000014216 (predicted) ENSG00000203697	=	1
ENSG00000014216 (predicted) ENSG00000182472	=	1
ENSG00000014216 (predicted) ENSG00000162517	=	1
ENSG00000014216 (predicted) ENSG00000014216	=	1
ENSG00000014216 (predicted) ENSG00000147010	=	0.81
ENSG00000014216 (predicted) ENSG00000115271	=	1
ENSG00000014216 (predicted) ENSG00000137225	=	1
ENSG00000014216 (predicted) ENSG00000103326	=	1
ENSG00000014216 (predicted) ENSG00000149260	=	1
ENSG00000014216 (predicted) ENSG00000162949	=	1
ENSG00000014216 (predicted) ENSG00000077274	=	1
ENSG00000014216 (predicted) ENSG00000162909	=	1
ENSG00000014216 (predicted) ENSG00000131375	=	1
ENSG00000014216 (predicted) ENSG00000198087	=	1
ENSG00000014216 (predicted) ENSG00000135773	=	1
ENSG00000014257 (known) ENSG00000129214	=	1
ENSG00000014257 (known) ENSG00000014257	=	1
ENSG00000014257 (known) ENSG00000211899	=	1
ENSG00000014641 (known) ENSG00000161647	=	1
ENSG00000014641 (known) ENSG00000096384	=	1
ENSG00000014641 (predicted) ENSG00000137955	=	1
ENSG00000014641 (predicted) ENSG00000120053	=	1
ENSG00000014914 (predicted) ENSG00000204388	=	1
ENSG00000014914 (predicted) ENSG00000204389	=	1
ENSG00000014914 (predicted) ENSG00000155304	=	1
ENSG00000014914 (predicted) ENSG00000078053	=	1
ENSG00000014914 (predicted) ENSG00000109971	=	1
ENSG00000014914 (predicted) ENSG00000136717	=	1
ENSG00000014914 (predicted) ENSG00000187522	=	1
ENSG00000014914 (predicted) ENSG00000173110	=	0.97
ENSG00000014914 (predicted) ENSG00000214144	=	0.98
ENSG00000014914 (predicted) ENSG00000126803	=	0.97
ENSG00000014914 (predicted) ENSG00000204390	=	1
ENSG00000014914 (predicted) ENSG00000110934	=	1
ENSG00000014919 (predicted) ENSG00000166441	=	1
ENSG00000014919 (predicted) ENSG00000178035	=	1
ENSG00000014919 (predicted) ENSG00000214144	=	1.98
ENSG00000014919 (predicted) ENSG00000106348	=	0.98
ENSG00000014919 (predicted) ENSG00000089157	=	1
ENSG00000014919 (predicted) ENSG00000204389	=	1.99
ENSG00000014919 (predicted) ENSG00000215467	=	1
ENSG00000014919 (predicted) ENSG00000100316	=	1
ENSG00000014919 (predicted) ENSG00000140986	=	1
ENSG00000014919 (predicted) ENSG00000204388	=	1.99
ENSG00000014919 (predicted) ENSG00000109971	=	2
ENSG00000014919 (predicted) ENSG00000187522	=	1.97
ENSG00000014919 (predicted) ENSG00000174444	=	2
ENSG00000014919 (predicted) ENSG00000173110	=	1.94
ENSG00000014919 (predicted) ENSG00000126803	=	1.94
ENSG00000014919 (predicted) ENSG00000204390	=	1.99
ENSG00000015153 (predicted) ENSG00000121481	=	1
ENSG00000015153 (predicted) ENSG00000085999	=	1
ENSG00000015153 (predicted) ENSG00000065534	=	1
ENSG00000015153 (predicted) ENSG00000102900	=	0.97
ENSG00000015153 (predicted) ENSG00000089094	=	1
ENSG00000015171 (known) ENSG00000175387	=	1
ENSG00000015171 (known) ENSG00000116030	=	1
ENSG00000015171 (known) ENSG00000088986	=	1
ENSG00000015171 (predicted) ENSG00000104892	=	1
ENSG00000015171 (predicted) ENSG00000205784	=	0.89
ENSG00000015171 (predicted) ENSG00000183431	=	1
ENSG00000015171 (predicted) ENSG00000126214	=	1
ENSG00000015171 (predicted) ENSG00000174996	=	1
ENSG00000015171 (predicted) ENSG00000156876	=	1
ENSG00000015171 (predicted) ENSG00000100030	=	1
ENSG00000015171 (predicted) ENSG00000100109	=	1
ENSG00000015171 (predicted) ENSG00000089685	=	1
ENSG00000015171 (predicted) ENSG00000137171	=	1
ENSG00000015171 (predicted) ENSG00000197070	=	0.89
ENSG00000015285 (known) ENSG00000070831	=	1
ENSG00000015285 (known) ENSG00000111229	=	1
ENSG00000015285 (known) ENSG00000119729	=	1
ENSG00000015285 (known) ENSG00000015285	=	1
ENSG00000015285 (known) ENSG00000140368	=	1
ENSG00000015285 (known) ENSG00000115091	=	1
ENSG00000015285 (known) ENSG00000101266	=	1
ENSG00000015285 (known) ENSG00000158092	=	2
ENSG00000015285 (known) ENSG00000125733	=	1
ENSG00000015285 (known) ENSG00000138071	=	1
ENSG00000015285 (known) ENSG00000099942	=	1
ENSG00000015285 (known) ENSG00000101336	=	1
ENSG00000015285 (known) ENSG00000214021	=	1
ENSG00000015285 (known) ENSG00000115935	=	2
ENSG00000015285 (predicted) ENSG00000162298	=	1
ENSG00000015285 (predicted) ENSG00000065150	=	1
ENSG00000015413 (known) ENSG00000198954	=	1
ENSG00000015413 (known) ENSG00000015413	=	1
ENSG00000015413 (predicted) ENSG00000047621	=	0.85
ENSG00000015475 (known) ENSG00000143384	=	1
ENSG00000015475 (known) ENSG00000129473	=	1
ENSG00000015475 (known) ENSG00000171552	=	2
ENSG00000015475 (known) ENSG00000149311	=	1
ENSG00000015475 (known) ENSG00000087088	=	1
ENSG00000015475 (known) ENSG00000179364	=	1
ENSG00000015475 (known) ENSG00000169594	=	1
ENSG00000015475 (known) ENSG00000175054	=	1
ENSG00000015475 (known) ENSG00000140379	=	1.99
ENSG00000015475 (known) ENSG00000171791	=	2
ENSG00000015475 (known) ENSG00000030110	=	1
ENSG00000015479 (known) ENSG00000077150	=	1
ENSG00000015479 (known) ENSG00000162946	=	1
ENSG00000015479 (known) ENSG00000177885	=	1
ENSG00000015479 (known) ENSG00000198909	=	1
ENSG00000015479 (known) ENSG00000173039	=	1
ENSG00000015479 (known) ENSG00000169564	=	1
ENSG00000015479 (known) ENSG00000165702	=	1
ENSG00000015479 (known) ENSG00000197448	=	1
ENSG00000015479 (known) ENSG00000165119	=	1
ENSG00000015479 (predicted) ENSG00000121481	=	1
ENSG00000015479 (predicted) ENSG00000171132	=	1
ENSG00000015520 (predicted) ENSG00000035115	=	1
ENSG00000015532 (predicted) ENSG00000132464	=	1
ENSG00000015592 (known) ENSG00000146247	=	1
ENSG00000015592 (known) ENSG00000132305	=	1
ENSG00000015676 (known) ENSG00000103275	=	1
ENSG00000016082 (predicted) ENSG00000108604	=	1
ENSG00000016082 (predicted) ENSG00000168610	=	1
ENSG00000016082 (predicted) ENSG00000176894	=	1
ENSG00000016082 (predicted) ENSG00000185920	=	1
ENSG00000016082 (predicted) ENSG00000161533	=	1
ENSG00000016082 (predicted) ENSG00000066117	=	1
ENSG00000016082 (predicted) ENSG00000126249	=	1
ENSG00000016082 (predicted) ENSG00000102081	=	1
ENSG00000016082 (predicted) ENSG00000082014	=	1
ENSG00000016082 (predicted) ENSG00000129170	=	1
ENSG00000016082 (predicted) ENSG00000159176	=	1
ENSG00000016082 (predicted) ENSG00000175183	=	1
ENSG00000016082 (predicted) ENSG00000169744	=	1
ENSG00000016082 (predicted) ENSG00000096968	=	1
ENSG00000016082 (predicted) ENSG00000117425	=	1
ENSG00000016082 (predicted) ENSG00000129245	=	1
ENSG00000016082 (predicted) ENSG00000162434	=	1
ENSG00000016082 (predicted) ENSG00000114416	=	1
ENSG00000016082 (predicted) ENSG00000183155	=	1
ENSG00000016391 (predicted) ENSG00000186223	=	0.84
ENSG00000016391 (predicted) ENSG00000160075	=	0.84
ENSG00000016391 (predicted) ENSG00000112562	=	0.94
ENSG00000016391 (predicted) ENSG00000181722	=	0.89
ENSG00000016391 (predicted) ENSG00000164053	=	0.94
ENSG00000016391 (predicted) ENSG00000186232	=	0.84
ENSG00000016391 (predicted) ENSG00000198732	=	0.94
ENSG00000016391 (predicted) ENSG00000113068	=	0.94
ENSG00000016391 (predicted) ENSG00000100445	=	0.89
ENSG00000016391 (predicted) ENSG00000119574	=	0.89
ENSG00000017260 (predicted) ENSG00000127589	=	1
ENSG00000017260 (predicted) ENSG00000068305	=	1
ENSG00000017260 (predicted) ENSG00000161149	=	1
ENSG00000017260 (predicted) ENSG00000187522	=	0.97
ENSG00000017260 (predicted) ENSG00000101162	=	1
ENSG00000017260 (predicted) ENSG00000105640	=	1
ENSG00000017260 (predicted) ENSG00000175792	=	1
ENSG00000017260 (predicted) ENSG00000116039	=	1
ENSG00000017260 (predicted) ENSG00000167553	=	1
ENSG00000017260 (predicted) ENSG00000167085	=	1
ENSG00000017260 (predicted) ENSG00000198033	=	1
ENSG00000017260 (predicted) ENSG00000064489	=	1
ENSG00000017260 (predicted) ENSG00000141385	=	0.96
ENSG00000017260 (predicted) ENSG00000218754	=	1
ENSG00000017260 (predicted) ENSG00000152086	=	1
ENSG00000017260 (predicted) ENSG00000096401	=	1
ENSG00000017260 (predicted) ENSG00000137267	=	1
ENSG00000017260 (predicted) ENSG00000137285	=	1
ENSG00000017260 (predicted) ENSG00000109971	=	1
ENSG00000017260 (predicted) ENSG00000183207	=	1
ENSG00000017260 (predicted) ENSG00000140650	=	1
ENSG00000017260 (predicted) ENSG00000167552	=	1
ENSG00000017260 (predicted) ENSG00000173213	=	1
ENSG00000017260 (predicted) ENSG00000149273	=	1
ENSG00000017260 (predicted) ENSG00000174444	=	1
ENSG00000017260 (predicted) ENSG00000116604	=	1
ENSG00000017260 (predicted) ENSG00000104833	=	1
ENSG00000017260 (predicted) ENSG00000188229	=	1
ENSG00000017260 (predicted) ENSG00000100417	=	1
ENSG00000017260 (predicted) ENSG00000173110	=	0.97
ENSG00000017260 (predicted) ENSG00000183785	=	1
ENSG00000017260 (predicted) ENSG00000185100	=	1
ENSG00000017260 (predicted) ENSG00000118181	=	1
ENSG00000017260 (predicted) ENSG00000175536	=	1
ENSG00000017260 (predicted) ENSG00000035687	=	1
ENSG00000017260 (predicted) ENSG00000196230	=	1
ENSG00000017260 (predicted) ENSG00000173876	=	1
ENSG00000017260 (predicted) ENSG00000147416	=	1
ENSG00000017260 (predicted) ENSG00000123416	=	1
ENSG00000017260 (predicted) ENSG00000159247	=	1
ENSG00000017260 (predicted) ENSG00000214144	=	1
ENSG00000017260 (predicted) ENSG00000215021	=	1
ENSG00000017260 (predicted) ENSG00000204389	=	0.99
ENSG00000017260 (predicted) ENSG00000212695	=	1
ENSG00000017260 (predicted) ENSG00000214391	=	1
ENSG00000017260 (predicted) ENSG00000217644	=	1
ENSG00000017260 (predicted) ENSG00000214309	=	1
ENSG00000017260 (predicted) ENSG00000204388	=	0.99
ENSG00000017260 (predicted) ENSG00000100141	=	1
ENSG00000017260 (predicted) ENSG00000196305	=	1
ENSG00000017260 (predicted) ENSG00000155304	=	1
ENSG00000017260 (predicted) ENSG00000185641	=	1
ENSG00000017260 (predicted) ENSG00000198211	=	1
ENSG00000017260 (predicted) ENSG00000126803	=	0.97
ENSG00000017260 (predicted) ENSG00000105193	=	1
ENSG00000017260 (predicted) ENSG00000204390	=	0.99
ENSG00000017260 (predicted) ENSG00000075886	=	1
ENSG00000017260 (predicted) ENSG00000127824	=	1
ENSG00000017260 (predicted) ENSG00000081189	=	1
ENSG00000017260 (predicted) ENSG00000178462	=	1
ENSG00000017260 (predicted) ENSG00000163526	=	1
ENSG00000017260 (predicted) ENSG00000186676	=	1
ENSG00000017260 (predicted) ENSG00000176014	=	1
ENSG00000017373 (known) ENSG00000050820	=	2
ENSG00000017373 (predicted) ENSG00000129873	=	1
ENSG00000017373 (predicted) ENSG00000215693	=	1
ENSG00000017373 (predicted) ENSG00000147234	=	1
ENSG00000017373 (predicted) ENSG00000111653	=	1
ENSG00000017373 (predicted) ENSG00000182473	=	1
ENSG00000017373 (predicted) ENSG00000074319	=	1
ENSG00000017373 (predicted) ENSG00000168395	=	1
ENSG00000017373 (predicted) ENSG00000133103	=	1
ENSG00000017373 (predicted) ENSG00000153046	=	1
ENSG00000017373 (predicted) ENSG00000112478	=	1
ENSG00000017373 (predicted) ENSG00000182415	=	1
ENSG00000017373 (predicted) ENSG00000138443	=	1
ENSG00000017373 (predicted) ENSG00000156831	=	0.72
ENSG00000017373 (predicted) ENSG00000136104	=	1
ENSG00000017373 (predicted) ENSG00000169933	=	1
ENSG00000017373 (predicted) ENSG00000136754	=	1
ENSG00000017373 (predicted) ENSG00000166446	=	1
ENSG00000017373 (predicted) ENSG00000163634	=	1
ENSG00000017373 (predicted) ENSG00000054148	=	1
ENSG00000017373 (predicted) ENSG00000178372	=	0.83
ENSG00000017373 (predicted) ENSG00000204070	=	1
ENSG00000017373 (predicted) ENSG00000172352	=	1
ENSG00000017373 (predicted) ENSG00000108798	=	1
ENSG00000017373 (predicted) ENSG00000166913	=	1
ENSG00000017373 (predicted) ENSG00000172288	=	1
ENSG00000017373 (predicted) ENSG00000047579	=	1
ENSG00000017373 (predicted) ENSG00000166530	=	1
ENSG00000017373 (predicted) ENSG00000158092	=	1
ENSG00000017373 (predicted) ENSG00000108953	=	1
ENSG00000017373 (predicted) ENSG00000071051	=	1
ENSG00000017427 (known) ENSG00000115457	=	1
ENSG00000017427 (known) ENSG00000115461	=	1
ENSG00000017427 (known) ENSG00000146678	=	1
ENSG00000017427 (known) ENSG00000167779	=	1
ENSG00000017427 (known) ENSG00000140443	=	1
ENSG00000017427 (known) ENSG00000141753	=	1
ENSG00000017427 (known) ENSG00000146674	=	1
ENSG00000017483 (predicted) ENSG00000096384	=	0.95
ENSG00000017483 (predicted) ENSG00000183199	=	0.95
ENSG00000017483 (predicted) ENSG00000181359	=	0.95
ENSG00000017483 (predicted) ENSG00000124155	=	0.95
ENSG00000017483 (predicted) ENSG00000175595	=	1
ENSG00000017483 (predicted) ENSG00000139514	=	0.94
ENSG00000017483 (predicted) ENSG00000172809	=	1
ENSG00000017483 (predicted) ENSG00000108590	=	0.95
ENSG00000017483 (predicted) ENSG00000205527	=	0.95
ENSG00000017483 (predicted) ENSG00000205940	=	0.95
ENSG00000017483 (predicted) ENSG00000205100	=	0.95
ENSG00000017483 (predicted) ENSG00000165349	=	0.73
ENSG00000017483 (predicted) ENSG00000117410	=	0.95
ENSG00000017483 (predicted) ENSG00000099960	=	0.82
ENSG00000017483 (predicted) ENSG00000205141	=	0.92
ENSG00000017483 (predicted) ENSG00000166598	=	0.95
ENSG00000017483 (predicted) ENSG00000203914	=	0.95
ENSG00000017483 (predicted) ENSG00000080824	=	0.95
ENSG00000017483 (predicted) ENSG00000205955	=	0.92
ENSG00000017797 (known) ENSG00000088888	=	1
ENSG00000017797 (known) ENSG00000095066	=	1
ENSG00000017797 (known) ENSG00000183020	=	1
ENSG00000017797 (known) ENSG00000144118	=	1
ENSG00000017797 (known) ENSG00000161203	=	1
ENSG00000017797 (known) ENSG00000067182	=	1
ENSG00000018189 (known) ENSG00000109103	=	1
ENSG00000018189 (predicted) ENSG00000185359	=	1
ENSG00000018189 (predicted) ENSG00000151116	=	1
ENSG00000018189 (predicted) ENSG00000109971	=	1
ENSG00000018189 (predicted) ENSG00000126803	=	0.97
ENSG00000018189 (predicted) ENSG00000204389	=	0.99
ENSG00000018189 (predicted) ENSG00000204390	=	0.99
ENSG00000018189 (predicted) ENSG00000122218	=	1
ENSG00000018189 (predicted) ENSG00000214144	=	1
ENSG00000018189 (predicted) ENSG00000204130	=	1
ENSG00000018189 (predicted) ENSG00000184432	=	1
ENSG00000018189 (predicted) ENSG00000187522	=	0.97
ENSG00000018189 (predicted) ENSG00000018189	=	1
ENSG00000018189 (predicted) ENSG00000176783	=	1
ENSG00000018189 (predicted) ENSG00000143947	=	1
ENSG00000018189 (predicted) ENSG00000134333	=	1
ENSG00000018189 (predicted) ENSG00000074319	=	1
ENSG00000018189 (predicted) ENSG00000204388	=	0.99
ENSG00000018189 (predicted) ENSG00000166796	=	1
ENSG00000018189 (predicted) ENSG00000111716	=	1
ENSG00000018189 (predicted) ENSG00000166800	=	1
ENSG00000018189 (predicted) ENSG00000171989	=	1
ENSG00000018189 (predicted) ENSG00000136738	=	1
ENSG00000018189 (predicted) ENSG00000173110	=	0.97
ENSG00000018189 (predicted) ENSG00000115145	=	1
ENSG00000018236 (predicted) ENSG00000166913	=	1
ENSG00000018280 (predicted) ENSG00000140199	=	0.92
ENSG00000018280 (predicted) ENSG00000178597	=	1
ENSG00000018280 (predicted) ENSG00000146828	=	0.92
ENSG00000018280 (predicted) ENSG00000070915	=	0.92
ENSG00000018280 (predicted) ENSG00000165416	=	1
ENSG00000018280 (predicted) ENSG00000124140	=	0.92
ENSG00000018280 (predicted) ENSG00000197746	=	1
ENSG00000018280 (predicted) ENSG00000185883	=	0.92
ENSG00000018280 (predicted) ENSG00000028528	=	1.92
ENSG00000018280 (predicted) ENSG00000124067	=	0.92
ENSG00000018280 (predicted) ENSG00000074803	=	0.92
ENSG00000018280 (predicted) ENSG00000109929	=	0.92
ENSG00000018280 (predicted) ENSG00000135845	=	0.92
ENSG00000018280 (predicted) ENSG00000113504	=	0.92
ENSG00000018280 (predicted) ENSG00000205302	=	1.92
ENSG00000018280 (predicted) ENSG00000117410	=	0.92
ENSG00000018280 (predicted) ENSG00000064651	=	0.92
ENSG00000018408 (known) ENSG00000197905	=	2
ENSG00000018408 (predicted) ENSG00000134308	=	1
ENSG00000018408 (predicted) ENSG00000018408	=	1
ENSG00000018408 (predicted) ENSG00000132170	=	1
ENSG00000018408 (predicted) ENSG00000175793	=	1
ENSG00000018408 (predicted) ENSG00000217624	=	1
ENSG00000018408 (predicted) ENSG00000164924	=	1
ENSG00000018408 (predicted) ENSG00000170027	=	1
ENSG00000018408 (predicted) ENSG00000128245	=	1
ENSG00000018408 (predicted) ENSG00000171786	=	1
ENSG00000018408 (predicted) ENSG00000124813	=	1
ENSG00000018408 (predicted) ENSG00000166913	=	1
ENSG00000018408 (predicted) ENSG00000137693	=	1
ENSG00000018408 (predicted) ENSG00000104154	=	1
ENSG00000018408 (predicted) ENSG00000187079	=	1
ENSG00000018408 (predicted) ENSG00000177551	=	1
ENSG00000018408 (predicted) ENSG00000149089	=	1
ENSG00000018408 (predicted) ENSG00000074219	=	1
ENSG00000018510 (predicted) ENSG00000105679	=	0.98
ENSG00000018510 (predicted) ENSG00000111640	=	1
ENSG00000018610 (predicted) ENSG00000105298	=	1
ENSG00000018625 (predicted) ENSG00000103942	=	1
ENSG00000018625 (predicted) ENSG00000169895	=	1
ENSG00000018625 (predicted) ENSG00000198610	=	0.91
ENSG00000018625 (predicted) ENSG00000109670	=	1
ENSG00000018625 (predicted) ENSG00000135047	=	1
ENSG00000018625 (predicted) ENSG00000196196	=	1
ENSG00000018625 (predicted) ENSG00000172893	=	1
ENSG00000018625 (predicted) ENSG00000215267	=	0.89
ENSG00000018625 (predicted) ENSG00000196139	=	0.95
ENSG00000018625 (predicted) ENSG00000145916	=	1
ENSG00000018625 (predicted) ENSG00000163131	=	1
ENSG00000018625 (predicted) ENSG00000151631	=	0.86
ENSG00000018625 (predicted) ENSG00000215905	=	1
ENSG00000018625 (predicted) ENSG00000204437	=	1
ENSG00000018625 (predicted) ENSG00000151632	=	0.95
ENSG00000018625 (predicted) ENSG00000130255	=	1
ENSG00000018625 (predicted) ENSG00000215696	=	1
ENSG00000018625 (predicted) ENSG00000166971	=	0.8
ENSG00000018625 (predicted) ENSG00000136943	=	1
ENSG00000018625 (predicted) ENSG00000186575	=	1
ENSG00000018625 (predicted) ENSG00000147687	=	1
ENSG00000018625 (predicted) ENSG00000187134	=	0.98
ENSG00000018625 (predicted) ENSG00000143387	=	1
ENSG00000018625 (predicted) ENSG00000122787	=	0.91
ENSG00000018625 (predicted) ENSG00000051128	=	1
ENSG00000018625 (predicted) ENSG00000153561	=	1
ENSG00000018625 (predicted) ENSG00000147874	=	1
ENSG00000018625 (predicted) ENSG00000152413	=	1
ENSG00000018625 (predicted) ENSG00000169253	=	1
ENSG00000018625 (predicted) ENSG00000096717	=	1
ENSG00000018625 (predicted) ENSG00000185246	=	1
ENSG00000018625 (predicted) ENSG00000196326	=	0.93
ENSG00000018625 (predicted) ENSG00000156958	=	1
ENSG00000018625 (predicted) ENSG00000109917	=	1
ENSG00000018699 (known) ENSG00000102804	=	1
ENSG00000018699 (known) ENSG00000174307	=	1
ENSG00000018699 (known) ENSG00000104221	=	1
ENSG00000018699 (known) ENSG00000138696	=	1
ENSG00000018699 (known) ENSG00000115170	=	1
ENSG00000018699 (known) ENSG00000136997	=	1
ENSG00000018699 (known) ENSG00000184489	=	1
ENSG00000018699 (known) ENSG00000106799	=	1
ENSG00000018699 (predicted) ENSG00000163902	=	1
ENSG00000018699 (predicted) ENSG00000151229	=	1.62
ENSG00000018699 (predicted) ENSG00000214144	=	1
ENSG00000018699 (predicted) ENSG00000165916	=	1
ENSG00000018699 (predicted) ENSG00000123416	=	1.97
ENSG00000018699 (predicted) ENSG00000163526	=	1.95
ENSG00000018699 (predicted) ENSG00000187522	=	0.97
ENSG00000018699 (predicted) ENSG00000110934	=	1
ENSG00000018699 (predicted) ENSG00000173540	=	1
ENSG00000018699 (predicted) ENSG00000159247	=	1
ENSG00000018699 (predicted) ENSG00000127589	=	1
ENSG00000018699 (predicted) ENSG00000164707	=	1
ENSG00000018699 (predicted) ENSG00000196497	=	1
ENSG00000018699 (predicted) ENSG00000178462	=	1.98
ENSG00000018699 (predicted) ENSG00000021826	=	1
ENSG00000018699 (predicted) ENSG00000198380	=	1
ENSG00000018699 (predicted) ENSG00000101162	=	1
ENSG00000018699 (predicted) ENSG00000167552	=	1.97
ENSG00000018699 (predicted) ENSG00000198211	=	1
ENSG00000018699 (predicted) ENSG00000078053	=	1
ENSG00000018699 (predicted) ENSG00000188229	=	1
ENSG00000018699 (predicted) ENSG00000110955	=	1
ENSG00000018699 (predicted) ENSG00000214391	=	1.97
ENSG00000018699 (predicted) ENSG00000131459	=	1
ENSG00000018699 (predicted) ENSG00000075415	=	0.88
ENSG00000018699 (predicted) ENSG00000158296	=	0.89
ENSG00000018699 (predicted) ENSG00000137285	=	1
ENSG00000018699 (predicted) ENSG00000204388	=	0.99
ENSG00000018699 (predicted) ENSG00000147439	=	1
ENSG00000018699 (predicted) ENSG00000104833	=	1
ENSG00000018699 (predicted) ENSG00000137267	=	1
ENSG00000018699 (predicted) ENSG00000161149	=	1.96
ENSG00000018699 (predicted) ENSG00000183785	=	1.99
ENSG00000018699 (predicted) ENSG00000152086	=	1.99
ENSG00000018699 (predicted) ENSG00000173110	=	0.97
ENSG00000018699 (predicted) ENSG00000114573	=	1
ENSG00000018699 (predicted) ENSG00000109971	=	1
ENSG00000018699 (predicted) ENSG00000126803	=	0.97
ENSG00000018699 (predicted) ENSG00000204390	=	0.99
ENSG00000018699 (predicted) ENSG00000136717	=	1
ENSG00000018699 (predicted) ENSG00000044574	=	1
ENSG00000018699 (predicted) ENSG00000127824	=	1.97
ENSG00000018699 (predicted) ENSG00000147416	=	1
ENSG00000018699 (predicted) ENSG00000138075	=	1
ENSG00000018699 (predicted) ENSG00000176014	=	1
ENSG00000018699 (predicted) ENSG00000067225	=	1
ENSG00000018699 (predicted) ENSG00000116039	=	1
ENSG00000018699 (predicted) ENSG00000204389	=	0.99
ENSG00000018699 (predicted) ENSG00000144591	=	1
ENSG00000018699 (predicted) ENSG00000100764	=	1
ENSG00000018699 (predicted) ENSG00000196230	=	1
ENSG00000018699 (predicted) ENSG00000173213	=	1
ENSG00000018699 (predicted) ENSG00000018699	=	1
ENSG00000018699 (predicted) ENSG00000175792	=	1
ENSG00000018699 (predicted) ENSG00000143627	=	0.98
ENSG00000018699 (predicted) ENSG00000141485	=	1
ENSG00000018699 (predicted) ENSG00000106105	=	1
ENSG00000018699 (predicted) ENSG00000167553	=	1.99
ENSG00000018699 (predicted) ENSG00000173876	=	1
ENSG00000018699 (predicted) ENSG00000155304	=	1
ENSG00000018699 (predicted) ENSG00000081800	=	1
ENSG00000018699 (predicted) ENSG00000143921	=	1
ENSG00000018699 (predicted) ENSG00000198033	=	1.99
ENSG00000018699 (predicted) ENSG00000075886	=	1.99
ENSG00000019144 (predicted) ENSG00000166851	=	1
ENSG00000019549 (predicted) ENSG00000106546	=	1
ENSG00000019582 (known) ENSG00000019582	=	1
ENSG00000019582 (known) ENSG00000099964	=	1
ENSG00000019991 (known) ENSG00000105976	=	1
ENSG00000019991 (known) ENSG00000019991	=	1
ENSG00000019991 (known) ENSG00000099250	=	1
ENSG00000019995 (known) ENSG00000175104	=	1
ENSG00000019995 (predicted) ENSG00000198658	=	1
ENSG00000019995 (predicted) ENSG00000136379	=	1
ENSG00000019995 (predicted) ENSG00000159176	=	1
ENSG00000019995 (predicted) ENSG00000129170	=	1
ENSG00000019995 (predicted) ENSG00000150991	=	1
ENSG00000019995 (predicted) ENSG00000129968	=	1
ENSG00000019995 (predicted) ENSG00000182556	=	1
ENSG00000019995 (predicted) ENSG00000107362	=	1
ENSG00000019995 (predicted) ENSG00000203835	=	1
ENSG00000019995 (predicted) ENSG00000182502	=	1
ENSG00000019995 (predicted) ENSG00000175183	=	1
ENSG00000020129 (known) ENSG00000184489	=	1
ENSG00000020129 (known) ENSG00000143466	=	1
ENSG00000020129 (known) ENSG00000197448	=	1
ENSG00000020129 (predicted) ENSG00000106392	=	1
ENSG00000020129 (predicted) ENSG00000171155	=	1
ENSG00000020129 (predicted) ENSG00000166913	=	1
ENSG00000020219 (predicted) ENSG00000183199	=	1
ENSG00000020219 (predicted) ENSG00000132142	=	1
ENSG00000020219 (predicted) ENSG00000165916	=	1
ENSG00000020219 (predicted) ENSG00000113441	=	1
ENSG00000020219 (predicted) ENSG00000174093	=	1
ENSG00000020219 (predicted) ENSG00000087470	=	1
ENSG00000020219 (predicted) ENSG00000138071	=	1
ENSG00000020219 (predicted) ENSG00000179801	=	1
ENSG00000020219 (predicted) ENSG00000186979	=	1
ENSG00000020219 (predicted) ENSG00000215728	=	0.97
ENSG00000020219 (predicted) ENSG00000166825	=	0.96
ENSG00000020219 (predicted) ENSG00000173540	=	1
ENSG00000020219 (predicted) ENSG00000184188	=	1
ENSG00000020219 (predicted) ENSG00000151729	=	0.98
ENSG00000020219 (predicted) ENSG00000205527	=	1
ENSG00000020219 (predicted) ENSG00000205940	=	1
ENSG00000020219 (predicted) ENSG00000108055	=	1
ENSG00000020219 (predicted) ENSG00000205141	=	0.98
ENSG00000020219 (predicted) ENSG00000080824	=	1
ENSG00000020219 (predicted) ENSG00000205955	=	0.97
ENSG00000020219 (predicted) ENSG00000169100	=	1
ENSG00000020219 (predicted) ENSG00000105197	=	1
ENSG00000020219 (predicted) ENSG00000148672	=	0.95
ENSG00000020219 (predicted) ENSG00000164308	=	1
ENSG00000020219 (predicted) ENSG00000172901	=	0.96
ENSG00000020219 (predicted) ENSG00000203914	=	1
ENSG00000020219 (predicted) ENSG00000163017	=	1
ENSG00000020219 (predicted) ENSG00000159251	=	1
ENSG00000020219 (predicted) ENSG00000169067	=	1
ENSG00000020219 (predicted) ENSG00000107201	=	1
ENSG00000020219 (predicted) ENSG00000213985	=	1
ENSG00000020219 (predicted) ENSG00000214555	=	1
ENSG00000020219 (predicted) ENSG00000141279	=	1
ENSG00000020219 (predicted) ENSG00000138792	=	1
ENSG00000020219 (predicted) ENSG00000144591	=	1
ENSG00000020219 (predicted) ENSG00000182890	=	0.95
ENSG00000020219 (predicted) ENSG00000096384	=	1
ENSG00000020219 (predicted) ENSG00000153827	=	1
ENSG00000020219 (predicted) ENSG00000164307	=	1
ENSG00000020219 (predicted) ENSG00000100412	=	1
ENSG00000020219 (predicted) ENSG00000076555	=	1
ENSG00000020219 (predicted) ENSG00000092148	=	1
ENSG00000020219 (predicted) ENSG00000184009	=	1
ENSG00000020219 (predicted) ENSG00000163440	=	1
ENSG00000020219 (predicted) ENSG00000205100	=	1
ENSG00000020219 (predicted) ENSG00000181359	=	1
ENSG00000020219 (predicted) ENSG00000115539	=	1
ENSG00000020219 (predicted) ENSG00000108771	=	1
ENSG00000020219 (predicted) ENSG00000166598	=	1
ENSG00000020219 (predicted) ENSG00000107796	=	1
ENSG00000020219 (predicted) ENSG00000072657	=	1
ENSG00000020219 (predicted) ENSG00000075624	=	1
ENSG00000020219 (predicted) ENSG00000143632	=	1
ENSG00000020219 (predicted) ENSG00000115267	=	1
ENSG00000020219 (predicted) ENSG00000117399	=	1
ENSG00000020219 (predicted) ENSG00000151475	=	1
ENSG00000020256 (known) ENSG00000143379	=	1
ENSG00000020256 (known) ENSG00000196781	=	1
ENSG00000020256 (known) ENSG00000132938	=	1
ENSG00000020256 (known) ENSG00000183092	=	1
ENSG00000020256 (known) ENSG00000109103	=	1
ENSG00000020256 (known) ENSG00000133935	=	1
ENSG00000020426 (known) ENSG00000166189	=	1
ENSG00000020426 (known) ENSG00000168090	=	1
ENSG00000020426 (known) ENSG00000165699	=	1
ENSG00000020426 (known) ENSG00000134480	=	2
ENSG00000020426 (known) ENSG00000156508	=	1
ENSG00000020426 (known) ENSG00000127993	=	1
ENSG00000020426 (known) ENSG00000182979	=	1
ENSG00000020426 (known) ENSG00000080345	=	1
ENSG00000020426 (known) ENSG00000134058	=	2
ENSG00000020426 (predicted) ENSG00000144591	=	1
ENSG00000020426 (predicted) ENSG00000214391	=	1
ENSG00000020426 (predicted) ENSG00000100714	=	1
ENSG00000020426 (predicted) ENSG00000176134	=	0.8
ENSG00000020426 (predicted) ENSG00000152086	=	1
ENSG00000020426 (predicted) ENSG00000161149	=	1
ENSG00000020426 (predicted) ENSG00000127824	=	1
ENSG00000020426 (predicted) ENSG00000104884	=	1
ENSG00000020426 (predicted) ENSG00000176014	=	1
ENSG00000020426 (predicted) ENSG00000120254	=	1
ENSG00000020426 (predicted) ENSG00000184906	=	0.8
ENSG00000020426 (predicted) ENSG00000101162	=	1
ENSG00000020426 (predicted) ENSG00000104833	=	1
ENSG00000020426 (predicted) ENSG00000116039	=	1
ENSG00000020426 (predicted) ENSG00000142684	=	1
ENSG00000020426 (predicted) ENSG00000196230	=	1
ENSG00000020426 (predicted) ENSG00000075886	=	1
ENSG00000020426 (predicted) ENSG00000147416	=	1
ENSG00000020426 (predicted) ENSG00000167553	=	1
ENSG00000020426 (predicted) ENSG00000188229	=	1
ENSG00000020426 (predicted) ENSG00000178462	=	1
ENSG00000020426 (predicted) ENSG00000198033	=	1
ENSG00000020426 (predicted) ENSG00000159247	=	1
ENSG00000020426 (predicted) ENSG00000183785	=	1
ENSG00000020426 (predicted) ENSG00000065911	=	0.86
ENSG00000020426 (predicted) ENSG00000167552	=	1
ENSG00000020426 (predicted) ENSG00000137285	=	1
ENSG00000020426 (predicted) ENSG00000152520	=	1
ENSG00000020426 (predicted) ENSG00000173213	=	1
ENSG00000020426 (predicted) ENSG00000163738	=	0.95
ENSG00000020426 (predicted) ENSG00000127589	=	1
ENSG00000020426 (predicted) ENSG00000163526	=	1
ENSG00000020426 (predicted) ENSG00000136271	=	1
ENSG00000020426 (predicted) ENSG00000173540	=	1
ENSG00000020426 (predicted) ENSG00000198211	=	1
ENSG00000020426 (predicted) ENSG00000173876	=	1
ENSG00000020426 (predicted) ENSG00000137267	=	1
ENSG00000020426 (predicted) ENSG00000182021	=	0.8
ENSG00000020426 (predicted) ENSG00000123416	=	1
ENSG00000020426 (predicted) ENSG00000114646	=	1
ENSG00000020426 (predicted) ENSG00000110063	=	1
ENSG00000020577 (known) ENSG00000170027	=	1
ENSG00000020577 (predicted) ENSG00000167858	=	1
ENSG00000020577 (predicted) ENSG00000113300	=	1
ENSG00000020577 (predicted) ENSG00000177143	=	0.83
ENSG00000020577 (predicted) ENSG00000125107	=	1
ENSG00000020577 (predicted) ENSG00000138767	=	1
ENSG00000020577 (predicted) ENSG00000155508	=	1
ENSG00000020577 (predicted) ENSG00000147400	=	0.82
ENSG00000020577 (predicted) ENSG00000180176	=	1
ENSG00000020577 (predicted) ENSG00000198791	=	1
ENSG00000020633 (known) ENSG00000067955	=	3.69
ENSG00000020633 (known) ENSG00000196781	=	1.88
ENSG00000020633 (predicted) ENSG00000065717	=	0.88
ENSG00000020633 (predicted) ENSG00000106829	=	0.88
ENSG00000020633 (predicted) ENSG00000140332	=	0.88
ENSG00000020922 (known) ENSG00000105173	=	1
ENSG00000020922 (known) ENSG00000104320	=	1
ENSG00000020922 (known) ENSG00000113522	=	1
ENSG00000020922 (known) ENSG00000137601	=	1
ENSG00000020922 (known) ENSG00000188486	=	1
ENSG00000020922 (predicted) ENSG00000170448	=	1
ENSG00000020922 (predicted) ENSG00000100796	=	1
ENSG00000020922 (predicted) ENSG00000105402	=	1
ENSG00000020922 (predicted) ENSG00000110048	=	1
ENSG00000020922 (predicted) ENSG00000150593	=	1
ENSG00000020922 (predicted) ENSG00000204991	=	1
ENSG00000020922 (predicted) ENSG00000174574	=	1
ENSG00000020922 (predicted) ENSG00000214711	=	1
ENSG00000020922 (predicted) ENSG00000020922	=	1
ENSG00000020922 (predicted) ENSG00000101343	=	1
ENSG00000020922 (predicted) ENSG00000165169	=	1
ENSG00000020922 (predicted) ENSG00000086102	=	1
ENSG00000020922 (predicted) ENSG00000204410	=	1
ENSG00000020922 (predicted) ENSG00000134278	=	1
ENSG00000020922 (predicted) ENSG00000138152	=	1
ENSG00000020922 (predicted) ENSG00000135127	=	1
ENSG00000020922 (predicted) ENSG00000162069	=	1
ENSG00000020922 (predicted) ENSG00000138041	=	1
ENSG00000020922 (predicted) ENSG00000187260	=	1
ENSG00000020922 (predicted) ENSG00000125814	=	1
ENSG00000020922 (predicted) ENSG00000087338	=	1
ENSG00000020922 (predicted) ENSG00000146425	=	1
ENSG00000020922 (predicted) ENSG00000162949	=	1
ENSG00000020922 (predicted) ENSG00000196497	=	1
ENSG00000020922 (predicted) ENSG00000110321	=	1
ENSG00000020922 (predicted) ENSG00000117751	=	1
ENSG00000020922 (predicted) ENSG00000148843	=	1
ENSG00000020922 (predicted) ENSG00000184792	=	1
ENSG00000020922 (predicted) ENSG00000135334	=	1
ENSG00000020922 (predicted) ENSG00000103994	=	1
ENSG00000021300 (known) ENSG00000138696	=	1
ENSG00000021300 (known) ENSG00000106799	=	1
ENSG00000021300 (known) ENSG00000115170	=	1
ENSG00000021300 (known) ENSG00000170365	=	1
ENSG00000021300 (predicted) ENSG00000197879	=	1
ENSG00000021300 (predicted) ENSG00000137474	=	1
ENSG00000021355 (predicted) ENSG00000139610	=	1
ENSG00000021355 (predicted) ENSG00000196415	=	1
ENSG00000021355 (predicted) ENSG00000100448	=	1.95
ENSG00000021355 (predicted) ENSG00000197561	=	1
ENSG00000021488 (predicted) ENSG00000181359	=	1.91
ENSG00000021488 (predicted) ENSG00000205955	=	1.86
ENSG00000021488 (predicted) ENSG00000183199	=	1.91
ENSG00000021488 (predicted) ENSG00000205100	=	1.91
ENSG00000021488 (predicted) ENSG00000080824	=	1.91
ENSG00000021488 (predicted) ENSG00000205527	=	1.91
ENSG00000021488 (predicted) ENSG00000205940	=	1.91
ENSG00000021488 (predicted) ENSG00000096384	=	1.91
ENSG00000021488 (predicted) ENSG00000205141	=	1.87
ENSG00000021488 (predicted) ENSG00000203914	=	1.91
ENSG00000021488 (predicted) ENSG00000063046	=	0.91
ENSG00000021488 (predicted) ENSG00000106682	=	0.91
ENSG00000021488 (predicted) ENSG00000197258	=	0.91
ENSG00000021488 (predicted) ENSG00000166598	=	1.91
ENSG00000021574 (known) ENSG00000163631	=	1
ENSG00000021602 (predicted) ENSG00000021602	=	0.74
ENSG00000021645 (predicted) ENSG00000166913	=	1
ENSG00000021762 (predicted) ENSG00000205527	=	1
ENSG00000021762 (predicted) ENSG00000181359	=	1
ENSG00000021762 (predicted) ENSG00000204388	=	1.98
ENSG00000021762 (predicted) ENSG00000183199	=	1
ENSG00000021762 (predicted) ENSG00000109971	=	2
ENSG00000021762 (predicted) ENSG00000204389	=	1.98
ENSG00000021762 (predicted) ENSG00000205100	=	1
ENSG00000021762 (predicted) ENSG00000173110	=	1.94
ENSG00000021762 (predicted) ENSG00000119541	=	2
ENSG00000021762 (predicted) ENSG00000096384	=	1
ENSG00000021762 (predicted) ENSG00000205940	=	1
ENSG00000021762 (predicted) ENSG00000205141	=	0.98
ENSG00000021762 (predicted) ENSG00000203914	=	1
ENSG00000021762 (predicted) ENSG00000080824	=	1
ENSG00000021762 (predicted) ENSG00000126803	=	1.94
ENSG00000021762 (predicted) ENSG00000214144	=	2
ENSG00000021762 (predicted) ENSG00000204390	=	1.98
ENSG00000021762 (predicted) ENSG00000205955	=	0.97
ENSG00000021762 (predicted) ENSG00000166598	=	1
ENSG00000021762 (predicted) ENSG00000187522	=	1.94
ENSG00000021762 (predicted) ENSG00000196943	=	1
ENSG00000021762 (predicted) ENSG00000132612	=	2
ENSG00000021776 (predicted) ENSG00000121067	=	1
ENSG00000021776 (predicted) ENSG00000137807	=	1
ENSG00000021776 (predicted) ENSG00000144228	=	1
ENSG00000021826 (known) ENSG00000078061	=	1
ENSG00000021826 (known) ENSG00000132155	=	1
ENSG00000021826 (predicted) ENSG00000172296	=	1
ENSG00000021826 (predicted) ENSG00000068366	=	1
ENSG00000021826 (predicted) ENSG00000198301	=	1
ENSG00000021826 (predicted) ENSG00000127511	=	1
ENSG00000021826 (predicted) ENSG00000111641	=	1
ENSG00000021826 (predicted) ENSG00000180573	=	0.99
ENSG00000021826 (predicted) ENSG00000021826	=	1.5
ENSG00000021826 (predicted) ENSG00000129354	=	1
ENSG00000021826 (predicted) ENSG00000171793	=	1.75
ENSG00000021826 (predicted) ENSG00000082898	=	1
ENSG00000021826 (predicted) ENSG00000107949	=	1
ENSG00000021826 (predicted) ENSG00000154330	=	0.95
ENSG00000021826 (predicted) ENSG00000138041	=	1
ENSG00000021826 (predicted) ENSG00000052802	=	1
ENSG00000021826 (predicted) ENSG00000163904	=	1
ENSG00000021826 (predicted) ENSG00000108504	=	1
ENSG00000021826 (predicted) ENSG00000214555	=	1
ENSG00000021826 (predicted) ENSG00000080608	=	1
ENSG00000021826 (predicted) ENSG00000188486	=	1
ENSG00000021826 (predicted) ENSG00000215126	=	1
ENSG00000021826 (predicted) ENSG00000102900	=	1
ENSG00000021826 (predicted) ENSG00000151465	=	0.75
ENSG00000021826 (predicted) ENSG00000137259	=	1
ENSG00000021826 (predicted) ENSG00000204388	=	1.74
ENSG00000021826 (predicted) ENSG00000113460	=	1
ENSG00000021826 (predicted) ENSG00000159247	=	0.75
ENSG00000021826 (predicted) ENSG00000136717	=	1
ENSG00000021826 (predicted) ENSG00000163938	=	1
ENSG00000021826 (predicted) ENSG00000175792	=	1
ENSG00000021826 (predicted) ENSG00000134697	=	1
ENSG00000021826 (predicted) ENSG00000111275	=	2.88
ENSG00000021826 (predicted) ENSG00000143418	=	0.95
ENSG00000021826 (predicted) ENSG00000102030	=	1
ENSG00000021826 (predicted) ENSG00000150776	=	1.75
ENSG00000021826 (predicted) ENSG00000165092	=	2.96
ENSG00000021826 (predicted) ENSG00000168937	=	0.75
ENSG00000021826 (predicted) ENSG00000215905	=	1.5
ENSG00000021826 (predicted) ENSG00000197170	=	1
ENSG00000021826 (predicted) ENSG00000166986	=	1
ENSG00000021826 (predicted) ENSG00000088766	=	1
ENSG00000021826 (predicted) ENSG00000125977	=	0.75
ENSG00000021826 (predicted) ENSG00000148672	=	0.95
ENSG00000021826 (predicted) ENSG00000078668	=	1
ENSG00000021826 (predicted) ENSG00000111640	=	0.75
ENSG00000021826 (predicted) ENSG00000120656	=	1
ENSG00000021826 (predicted) ENSG00000134001	=	0.75
ENSG00000021826 (predicted) ENSG00000131828	=	1
ENSG00000021826 (predicted) ENSG00000217624	=	1
ENSG00000021826 (predicted) ENSG00000103051	=	1
ENSG00000021826 (predicted) ENSG00000105011	=	1
ENSG00000021826 (predicted) ENSG00000172901	=	1.96
ENSG00000021826 (predicted) ENSG00000180574	=	1.75
ENSG00000021826 (predicted) ENSG00000205246	=	1
ENSG00000021826 (predicted) ENSG00000122728	=	1
ENSG00000021826 (predicted) ENSG00000120725	=	1
ENSG00000021826 (predicted) ENSG00000146143	=	1
ENSG00000021826 (predicted) ENSG00000172785	=	1
ENSG00000021826 (predicted) ENSG00000115211	=	1.75
ENSG00000021826 (predicted) ENSG00000169067	=	1
ENSG00000021826 (predicted) ENSG00000147439	=	1
ENSG00000021826 (predicted) ENSG00000107819	=	1
ENSG00000021826 (predicted) ENSG00000055917	=	1
ENSG00000021826 (predicted) ENSG00000111875	=	1
ENSG00000021826 (predicted) ENSG00000108953	=	1
ENSG00000021826 (predicted) ENSG00000182149	=	1
ENSG00000021826 (predicted) ENSG00000137267	=	0.75
ENSG00000021826 (predicted) ENSG00000069966	=	1
ENSG00000021826 (predicted) ENSG00000122484	=	1
ENSG00000021826 (predicted) ENSG00000196866	=	0.99
ENSG00000021826 (predicted) ENSG00000166411	=	1.75
ENSG00000021826 (predicted) ENSG00000198380	=	0.75
ENSG00000021826 (predicted) ENSG00000134308	=	1
ENSG00000021826 (predicted) ENSG00000147996	=	1
ENSG00000021826 (predicted) ENSG00000128829	=	1
ENSG00000021826 (predicted) ENSG00000174353	=	1
ENSG00000021826 (predicted) ENSG00000179044	=	1
ENSG00000021826 (predicted) ENSG00000101266	=	1
ENSG00000021826 (predicted) ENSG00000215301	=	0.98
ENSG00000021826 (predicted) ENSG00000182899	=	0.75
ENSG00000021826 (predicted) ENSG00000215696	=	1.48
ENSG00000021826 (predicted) ENSG00000111332	=	1
ENSG00000021826 (predicted) ENSG00000204435	=	1
ENSG00000021826 (predicted) ENSG00000100239	=	0.94
ENSG00000021826 (predicted) ENSG00000067167	=	1
ENSG00000021826 (predicted) ENSG00000108264	=	1
ENSG00000021826 (predicted) ENSG00000132793	=	1
ENSG00000021826 (predicted) ENSG00000214629	=	1
ENSG00000021826 (predicted) ENSG00000196176	=	0.98
ENSG00000021826 (predicted) ENSG00000144134	=	0.96
ENSG00000021826 (predicted) ENSG00000083642	=	1
ENSG00000021826 (predicted) ENSG00000129003	=	1
ENSG00000021826 (predicted) ENSG00000164284	=	1
ENSG00000021826 (predicted) ENSG00000168028	=	1
ENSG00000021826 (predicted) ENSG00000163526	=	1.7
ENSG00000021826 (predicted) ENSG00000124635	=	1
ENSG00000021826 (predicted) ENSG00000187522	=	1.73
ENSG00000021826 (predicted) ENSG00000203857	=	1
ENSG00000021826 (predicted) ENSG00000185130	=	1
ENSG00000021826 (predicted) ENSG00000169692	=	1
ENSG00000021826 (predicted) ENSG00000197903	=	1
ENSG00000021826 (predicted) ENSG00000147454	=	1
ENSG00000021826 (predicted) ENSG00000180138	=	1
ENSG00000021826 (predicted) ENSG00000122545	=	0.91
ENSG00000021826 (predicted) ENSG00000115816	=	1
ENSG00000021826 (predicted) ENSG00000029639	=	1
ENSG00000021826 (predicted) ENSG00000170348	=	1
ENSG00000021826 (predicted) ENSG00000100105	=	1
ENSG00000021826 (predicted) ENSG00000089154	=	1
ENSG00000021826 (predicted) ENSG00000198307	=	1
ENSG00000021826 (predicted) ENSG00000186298	=	1
ENSG00000021826 (predicted) ENSG00000204390	=	1.74
ENSG00000021826 (predicted) ENSG00000051180	=	1.75
ENSG00000021826 (predicted) ENSG00000125877	=	1
ENSG00000021826 (predicted) ENSG00000127837	=	1
ENSG00000021826 (predicted) ENSG00000164740	=	0.83
ENSG00000021826 (predicted) ENSG00000198730	=	1
ENSG00000021826 (predicted) ENSG00000110075	=	1
ENSG00000021826 (predicted) ENSG00000116903	=	1
ENSG00000021826 (predicted) ENSG00000165280	=	1
ENSG00000021826 (predicted) ENSG00000205171	=	1
ENSG00000021826 (predicted) ENSG00000197498	=	1
ENSG00000021826 (predicted) ENSG00000105486	=	1
ENSG00000021826 (predicted) ENSG00000141551	=	1
ENSG00000021826 (predicted) ENSG00000064313	=	1
ENSG00000021826 (predicted) ENSG00000116039	=	0.75
ENSG00000021826 (predicted) ENSG00000153827	=	1
ENSG00000021826 (predicted) ENSG00000204650	=	1
ENSG00000021826 (predicted) ENSG00000205583	=	1
ENSG00000021826 (predicted) ENSG00000144040	=	1
ENSG00000021826 (predicted) ENSG00000175793	=	1
ENSG00000021826 (predicted) ENSG00000147133	=	1
ENSG00000021826 (predicted) ENSG00000128918	=	2.88
ENSG00000021826 (predicted) ENSG00000173540	=	1.75
ENSG00000021826 (predicted) ENSG00000138442	=	1
ENSG00000021826 (predicted) ENSG00000100284	=	1
ENSG00000021826 (predicted) ENSG00000135372	=	1
ENSG00000021826 (predicted) ENSG00000168274	=	1
ENSG00000021826 (predicted) ENSG00000092470	=	1
ENSG00000021826 (predicted) ENSG00000188229	=	0.75
ENSG00000021826 (predicted) ENSG00000167881	=	1
ENSG00000021826 (predicted) ENSG00000142676	=	0.75
ENSG00000021826 (predicted) ENSG00000025039	=	1
ENSG00000021826 (predicted) ENSG00000173110	=	1.7
ENSG00000021826 (predicted) ENSG00000119689	=	1
ENSG00000021826 (predicted) ENSG00000176014	=	0.75
ENSG00000021826 (predicted) ENSG00000166816	=	1
ENSG00000021826 (predicted) ENSG00000120254	=	0.98
ENSG00000021826 (predicted) ENSG00000196497	=	1
ENSG00000021826 (predicted) ENSG00000204794	=	1
ENSG00000021826 (predicted) ENSG00000148843	=	1
ENSG00000021826 (predicted) ENSG00000131747	=	0.75
ENSG00000021826 (predicted) ENSG00000111058	=	0.94
ENSG00000021826 (predicted) ENSG00000169375	=	1
ENSG00000021826 (predicted) ENSG00000164508	=	0.99
ENSG00000021826 (predicted) ENSG00000159251	=	1
ENSG00000021826 (predicted) ENSG00000165349	=	0.89
ENSG00000021826 (predicted) ENSG00000112972	=	1
ENSG00000021826 (predicted) ENSG00000164307	=	1.96
ENSG00000021826 (predicted) ENSG00000164924	=	1
ENSG00000021826 (predicted) ENSG00000196365	=	1
ENSG00000021826 (predicted) ENSG00000144029	=	1
ENSG00000021826 (predicted) ENSG00000066923	=	1
ENSG00000021826 (predicted) ENSG00000205339	=	1.84
ENSG00000021826 (predicted) ENSG00000183207	=	1.75
ENSG00000021826 (predicted) ENSG00000165637	=	1
ENSG00000021826 (predicted) ENSG00000198700	=	1
ENSG00000021826 (predicted) ENSG00000197409	=	1
ENSG00000021826 (predicted) ENSG00000170027	=	1
ENSG00000021826 (predicted) ENSG00000099960	=	0.94
ENSG00000021826 (predicted) ENSG00000152684	=	1
ENSG00000021826 (predicted) ENSG00000196890	=	1
ENSG00000021826 (predicted) ENSG00000114450	=	1
ENSG00000021826 (predicted) ENSG00000128692	=	0.75
ENSG00000021826 (predicted) ENSG00000060982	=	0.98
ENSG00000021826 (predicted) ENSG00000067225	=	0.96
ENSG00000021826 (predicted) ENSG00000105576	=	1
ENSG00000021826 (predicted) ENSG00000042286	=	1
ENSG00000021826 (predicted) ENSG00000124275	=	0.75
ENSG00000021826 (predicted) ENSG00000198791	=	1
ENSG00000021826 (predicted) ENSG00000212989	=	1
ENSG00000021826 (predicted) ENSG00000203814	=	0.99
ENSG00000021826 (predicted) ENSG00000144580	=	1
ENSG00000021826 (predicted) ENSG00000182179	=	1
ENSG00000021826 (predicted) ENSG00000105819	=	1
ENSG00000021826 (predicted) ENSG00000172292	=	1
ENSG00000021826 (predicted) ENSG00000185978	=	1
ENSG00000021826 (predicted) ENSG00000108578	=	1
ENSG00000021826 (predicted) ENSG00000100083	=	1
ENSG00000021826 (predicted) ENSG00000133706	=	1
ENSG00000021826 (predicted) ENSG00000064419	=	1
ENSG00000021826 (predicted) ENSG00000100142	=	1
ENSG00000021826 (predicted) ENSG00000154227	=	1
ENSG00000021826 (predicted) ENSG00000151224	=	1
ENSG00000021826 (predicted) ENSG00000130119	=	1
ENSG00000021826 (predicted) ENSG00000196873	=	1
ENSG00000021826 (predicted) ENSG00000065833	=	1
ENSG00000021826 (predicted) ENSG00000175662	=	1
ENSG00000021826 (predicted) ENSG00000164070	=	1
ENSG00000021826 (predicted) ENSG00000123374	=	1
ENSG00000021826 (predicted) ENSG00000073536	=	1
ENSG00000021826 (predicted) ENSG00000205609	=	1
ENSG00000021826 (predicted) ENSG00000155275	=	1
ENSG00000021826 (predicted) ENSG00000156885	=	1
ENSG00000021826 (predicted) ENSG00000138674	=	1
ENSG00000021826 (predicted) ENSG00000102910	=	1
ENSG00000021826 (predicted) ENSG00000189134	=	1.75
ENSG00000021826 (predicted) ENSG00000148396	=	1
ENSG00000021826 (predicted) ENSG00000163114	=	1
ENSG00000021826 (predicted) ENSG00000103495	=	1
ENSG00000021826 (predicted) ENSG00000141198	=	1
ENSG00000021826 (predicted) ENSG00000100883	=	1
ENSG00000021826 (predicted) ENSG00000104884	=	1
ENSG00000021826 (predicted) ENSG00000104808	=	1
ENSG00000021826 (predicted) ENSG00000203812	=	0.99
ENSG00000021826 (predicted) ENSG00000144591	=	1.75
ENSG00000021826 (predicted) ENSG00000123569	=	1
ENSG00000021826 (predicted) ENSG00000163017	=	1
ENSG00000021826 (predicted) ENSG00000164466	=	1
ENSG00000021826 (predicted) ENSG00000047230	=	1.75
ENSG00000021826 (predicted) ENSG00000088038	=	1
ENSG00000021826 (predicted) ENSG00000104738	=	1
ENSG00000021826 (predicted) ENSG00000083123	=	1
ENSG00000021826 (predicted) ENSG00000134324	=	1
ENSG00000021826 (predicted) ENSG00000141279	=	2
ENSG00000021826 (predicted) ENSG00000204389	=	1.74
ENSG00000021826 (predicted) ENSG00000075886	=	1.74
ENSG00000021826 (predicted) ENSG00000134987	=	1
ENSG00000021826 (predicted) ENSG00000175166	=	1
ENSG00000021826 (predicted) ENSG00000138663	=	1
ENSG00000021826 (predicted) ENSG00000093009	=	1
ENSG00000021826 (predicted) ENSG00000174780	=	1
ENSG00000021826 (predicted) ENSG00000145191	=	0.75
ENSG00000021826 (predicted) ENSG00000133704	=	1.83
ENSG00000021826 (predicted) ENSG00000081181	=	1
ENSG00000021826 (predicted) ENSG00000196747	=	0.99
ENSG00000021826 (predicted) ENSG00000099821	=	1
ENSG00000021826 (predicted) ENSG00000137040	=	1
ENSG00000021826 (predicted) ENSG00000213923	=	1
ENSG00000021826 (predicted) ENSG00000105063	=	1
ENSG00000021826 (predicted) ENSG00000055044	=	1
ENSG00000021826 (predicted) ENSG00000179151	=	1
ENSG00000021826 (predicted) ENSG00000115866	=	1
ENSG00000021826 (predicted) ENSG00000147383	=	1
ENSG00000021826 (predicted) ENSG00000163738	=	1
ENSG00000021826 (predicted) ENSG00000134240	=	1
ENSG00000021826 (predicted) ENSG00000178952	=	1
ENSG00000021826 (predicted) ENSG00000118520	=	1
ENSG00000021826 (predicted) ENSG00000134574	=	1
ENSG00000021826 (predicted) ENSG00000163939	=	1
ENSG00000021826 (predicted) ENSG00000100714	=	0.97
ENSG00000021826 (predicted) ENSG00000180096	=	0.97
ENSG00000021826 (predicted) ENSG00000116771	=	1
ENSG00000021826 (predicted) ENSG00000100796	=	1
ENSG00000021826 (predicted) ENSG00000160193	=	1
ENSG00000021826 (predicted) ENSG00000145725	=	1
ENSG00000021826 (predicted) ENSG00000136451	=	1
ENSG00000021826 (predicted) ENSG00000111664	=	1
ENSG00000021826 (predicted) ENSG00000116874	=	1
ENSG00000021826 (predicted) ENSG00000196787	=	0.99
ENSG00000021826 (predicted) ENSG00000186676	=	2
ENSG00000021826 (predicted) ENSG00000184825	=	1
ENSG00000021826 (predicted) ENSG00000101972	=	1
ENSG00000021826 (predicted) ENSG00000071537	=	0.69
ENSG00000021826 (predicted) ENSG00000090661	=	0.95
ENSG00000021826 (predicted) ENSG00000109971	=	1.75
ENSG00000021826 (predicted) ENSG00000196331	=	1
ENSG00000021826 (predicted) ENSG00000187481	=	1
ENSG00000021826 (predicted) ENSG00000118007	=	1
ENSG00000021826 (predicted) ENSG00000184254	=	2.9
ENSG00000021826 (predicted) ENSG00000111775	=	1
ENSG00000021826 (predicted) ENSG00000151376	=	1
ENSG00000021826 (predicted) ENSG00000101812	=	1
ENSG00000021826 (predicted) ENSG00000168439	=	1
ENSG00000021826 (predicted) ENSG00000165055	=	1
ENSG00000021826 (predicted) ENSG00000151247	=	1
ENSG00000021826 (predicted) ENSG00000213639	=	1
ENSG00000021826 (predicted) ENSG00000166825	=	1.96
ENSG00000021826 (predicted) ENSG00000079739	=	0.98
ENSG00000021826 (predicted) ENSG00000196230	=	0.75
ENSG00000021826 (predicted) ENSG00000100591	=	1
ENSG00000021826 (predicted) ENSG00000168906	=	1
ENSG00000021826 (predicted) ENSG00000072958	=	1
ENSG00000021826 (predicted) ENSG00000140650	=	1
ENSG00000021826 (predicted) ENSG00000101162	=	0.75
ENSG00000021826 (predicted) ENSG00000103089	=	1
ENSG00000021826 (predicted) ENSG00000204790	=	1
ENSG00000021826 (predicted) ENSG00000123983	=	1
ENSG00000021826 (predicted) ENSG00000075826	=	1
ENSG00000021826 (predicted) ENSG00000197969	=	1
ENSG00000021826 (predicted) ENSG00000215021	=	1
ENSG00000021826 (predicted) ENSG00000206562	=	1
ENSG00000021826 (predicted) ENSG00000122965	=	1
ENSG00000021826 (predicted) ENSG00000107796	=	1
ENSG00000021826 (predicted) ENSG00000128245	=	1
ENSG00000021826 (predicted) ENSG00000120705	=	1
ENSG00000021826 (predicted) ENSG00000103423	=	1
ENSG00000021826 (predicted) ENSG00000174599	=	1
ENSG00000021826 (predicted) ENSG00000184348	=	0.99
ENSG00000021826 (predicted) ENSG00000083312	=	1
ENSG00000021826 (predicted) ENSG00000187990	=	1
ENSG00000021826 (predicted) ENSG00000184678	=	1
ENSG00000021826 (predicted) ENSG00000108387	=	0.8
ENSG00000021826 (predicted) ENSG00000130255	=	1.48
ENSG00000021826 (predicted) ENSG00000130177	=	1
ENSG00000021826 (predicted) ENSG00000155229	=	1
ENSG00000021826 (predicted) ENSG00000213920	=	1
ENSG00000021826 (predicted) ENSG00000174093	=	2
ENSG00000021826 (predicted) ENSG00000141076	=	1
ENSG00000021826 (predicted) ENSG00000099377	=	1
ENSG00000021826 (predicted) ENSG00000168374	=	0.95
ENSG00000021826 (predicted) ENSG00000134440	=	1
ENSG00000021826 (predicted) ENSG00000058729	=	1
ENSG00000021826 (predicted) ENSG00000178462	=	1.73
ENSG00000021826 (predicted) ENSG00000128908	=	1
ENSG00000021826 (predicted) ENSG00000108055	=	1
ENSG00000021826 (predicted) ENSG00000139613	=	0.77
ENSG00000021826 (predicted) ENSG00000143761	=	0.99
ENSG00000021826 (predicted) ENSG00000152487	=	1
ENSG00000021826 (predicted) ENSG00000114480	=	1
ENSG00000021826 (predicted) ENSG00000089157	=	0.75
ENSG00000021826 (predicted) ENSG00000142751	=	1
ENSG00000021826 (predicted) ENSG00000136045	=	1
ENSG00000021826 (predicted) ENSG00000172354	=	1
ENSG00000021826 (predicted) ENSG00000119718	=	1.75
ENSG00000021826 (predicted) ENSG00000127589	=	0.75
ENSG00000021826 (predicted) ENSG00000116954	=	1
ENSG00000021826 (predicted) ENSG00000152670	=	1
ENSG00000021826 (predicted) ENSG00000105679	=	0.74
ENSG00000021826 (predicted) ENSG00000214391	=	1.72
ENSG00000021826 (predicted) ENSG00000073921	=	1.9
ENSG00000021826 (predicted) ENSG00000167552	=	1.72
ENSG00000021826 (predicted) ENSG00000197459	=	1
ENSG00000021826 (predicted) ENSG00000104833	=	0.75
ENSG00000021826 (predicted) ENSG00000137285	=	0.75
ENSG00000021826 (predicted) ENSG00000124608	=	0.75
ENSG00000021826 (predicted) ENSG00000170312	=	1
ENSG00000021826 (predicted) ENSG00000198211	=	0.75
ENSG00000021826 (predicted) ENSG00000143632	=	1
ENSG00000021826 (predicted) ENSG00000160828	=	1
ENSG00000021826 (predicted) ENSG00000126803	=	1.7
ENSG00000021826 (predicted) ENSG00000078369	=	1
ENSG00000021826 (predicted) ENSG00000168291	=	1
ENSG00000021826 (predicted) ENSG00000164308	=	1.96
ENSG00000021826 (predicted) ENSG00000130313	=	0.97
ENSG00000021826 (predicted) ENSG00000120694	=	1
ENSG00000021826 (predicted) ENSG00000173473	=	0.74
ENSG00000021826 (predicted) ENSG00000173209	=	1
ENSG00000021826 (predicted) ENSG00000155508	=	1
ENSG00000021826 (predicted) ENSG00000196290	=	1
ENSG00000021826 (predicted) ENSG00000130826	=	1.75
ENSG00000021826 (predicted) ENSG00000085721	=	1
ENSG00000021826 (predicted) ENSG00000154930	=	1
ENSG00000021826 (predicted) ENSG00000183558	=	0.99
ENSG00000021826 (predicted) ENSG00000198374	=	0.99
ENSG00000021826 (predicted) ENSG00000080819	=	1
ENSG00000021826 (predicted) ENSG00000214896	=	1
ENSG00000021826 (predicted) ENSG00000203819	=	1
ENSG00000021826 (predicted) ENSG00000101577	=	1
ENSG00000021826 (predicted) ENSG00000123600	=	1
ENSG00000021826 (predicted) ENSG00000136891	=	1
ENSG00000021826 (predicted) ENSG00000175766	=	1
ENSG00000021826 (predicted) ENSG00000185163	=	1
ENSG00000021826 (predicted) ENSG00000166183	=	0.83
ENSG00000021826 (predicted) ENSG00000180104	=	1
ENSG00000021826 (predicted) ENSG00000103472	=	1
ENSG00000021826 (predicted) ENSG00000143627	=	1
ENSG00000021826 (predicted) ENSG00000065308	=	1
ENSG00000021826 (predicted) ENSG00000184009	=	1
ENSG00000021826 (predicted) ENSG00000197697	=	1
ENSG00000021826 (predicted) ENSG00000179038	=	1
ENSG00000021826 (predicted) ENSG00000089048	=	1
ENSG00000021826 (predicted) ENSG00000134480	=	1
ENSG00000021826 (predicted) ENSG00000070770	=	1
ENSG00000021826 (predicted) ENSG00000134644	=	1
ENSG00000021826 (predicted) ENSG00000161149	=	1.71
ENSG00000021826 (predicted) ENSG00000167553	=	1.74
ENSG00000021826 (predicted) ENSG00000113712	=	1
ENSG00000021826 (predicted) ENSG00000163918	=	0.75
ENSG00000021826 (predicted) ENSG00000163960	=	1
ENSG00000021826 (predicted) ENSG00000196374	=	1
ENSG00000021826 (predicted) ENSG00000136682	=	1
ENSG00000021826 (predicted) ENSG00000198033	=	1.74
ENSG00000021826 (predicted) ENSG00000134287	=	0.96
ENSG00000021826 (predicted) ENSG00000108424	=	1
ENSG00000021826 (predicted) ENSG00000065150	=	1
ENSG00000021826 (predicted) ENSG00000167085	=	1
ENSG00000021826 (predicted) ENSG00000214765	=	0.89
ENSG00000021826 (predicted) ENSG00000214144	=	1.73
ENSG00000021826 (predicted) ENSG00000137947	=	1
ENSG00000021826 (predicted) ENSG00000168385	=	0.86
ENSG00000021826 (predicted) ENSG00000100596	=	1
ENSG00000021826 (predicted) ENSG00000113441	=	2
ENSG00000021826 (predicted) ENSG00000121892	=	1
ENSG00000021826 (predicted) ENSG00000213585	=	1
ENSG00000021826 (predicted) ENSG00000182611	=	1
ENSG00000021826 (predicted) ENSG00000184188	=	1
ENSG00000021826 (predicted) ENSG00000138190	=	1
ENSG00000021826 (predicted) ENSG00000120555	=	1
ENSG00000021826 (predicted) ENSG00000147224	=	0.97
ENSG00000021826 (predicted) ENSG00000183921	=	1
ENSG00000021826 (predicted) ENSG00000184702	=	0.9
ENSG00000021826 (predicted) ENSG00000115484	=	0.75
ENSG00000021826 (predicted) ENSG00000070785	=	1.75
ENSG00000021826 (predicted) ENSG00000048707	=	1
ENSG00000021826 (predicted) ENSG00000086200	=	1
ENSG00000021826 (predicted) ENSG00000145782	=	0.75
ENSG00000021826 (predicted) ENSG00000075914	=	1
ENSG00000021826 (predicted) ENSG00000070367	=	1
ENSG00000021826 (predicted) ENSG00000065911	=	1
ENSG00000021826 (predicted) ENSG00000168781	=	1
ENSG00000021826 (predicted) ENSG00000079974	=	0.96
ENSG00000021826 (predicted) ENSG00000101251	=	0.66
ENSG00000021826 (predicted) ENSG00000134371	=	1
ENSG00000021826 (predicted) ENSG00000112592	=	1
ENSG00000021826 (predicted) ENSG00000110934	=	1
ENSG00000021826 (predicted) ENSG00000086189	=	1
ENSG00000021826 (predicted) ENSG00000161956	=	1
ENSG00000021826 (predicted) ENSG00000173876	=	0.75
ENSG00000021826 (predicted) ENSG00000203859	=	1
ENSG00000021826 (predicted) ENSG00000173213	=	0.75
ENSG00000021826 (predicted) ENSG00000100417	=	1
ENSG00000021826 (predicted) ENSG00000093217	=	0.75
ENSG00000021826 (predicted) ENSG00000135930	=	1
ENSG00000021826 (predicted) ENSG00000133265	=	1
ENSG00000021826 (predicted) ENSG00000119723	=	1
ENSG00000021826 (predicted) ENSG00000150768	=	1
ENSG00000021826 (predicted) ENSG00000028839	=	1
ENSG00000021826 (predicted) ENSG00000094841	=	1
ENSG00000021826 (predicted) ENSG00000172531	=	1
ENSG00000021826 (predicted) ENSG00000108591	=	1
ENSG00000021826 (predicted) ENSG00000180596	=	1
ENSG00000021826 (predicted) ENSG00000106610	=	1
ENSG00000021826 (predicted) ENSG00000110435	=	1
ENSG00000021826 (predicted) ENSG00000090861	=	0.75
ENSG00000021826 (predicted) ENSG00000156398	=	1
ENSG00000021826 (predicted) ENSG00000072657	=	2
ENSG00000021826 (predicted) ENSG00000101882	=	1.75
ENSG00000021826 (predicted) ENSG00000166913	=	1
ENSG00000021826 (predicted) ENSG00000065609	=	1.93
ENSG00000021826 (predicted) ENSG00000169253	=	1.48
ENSG00000021826 (predicted) ENSG00000049541	=	1
ENSG00000021826 (predicted) ENSG00000077097	=	0.75
ENSG00000021826 (predicted) ENSG00000115254	=	1
ENSG00000021826 (predicted) ENSG00000113318	=	1
ENSG00000021826 (predicted) ENSG00000109519	=	1
ENSG00000021826 (predicted) ENSG00000137124	=	2.86
ENSG00000021826 (predicted) ENSG00000172974	=	1
ENSG00000021826 (predicted) ENSG00000144036	=	1
ENSG00000021826 (predicted) ENSG00000155636	=	1
ENSG00000021826 (predicted) ENSG00000164867	=	0.75
ENSG00000021826 (predicted) ENSG00000076242	=	1
ENSG00000021826 (predicted) ENSG00000183298	=	1
ENSG00000021826 (predicted) ENSG00000182021	=	1
ENSG00000021826 (predicted) ENSG00000078053	=	1
ENSG00000021826 (predicted) ENSG00000167494	=	0.75
ENSG00000021826 (predicted) ENSG00000096717	=	1
ENSG00000021826 (predicted) ENSG00000183785	=	1.74
ENSG00000021826 (predicted) ENSG00000117682	=	1
ENSG00000021826 (predicted) ENSG00000075624	=	1
ENSG00000021826 (predicted) ENSG00000155304	=	0.75
ENSG00000021826 (predicted) ENSG00000178950	=	1
ENSG00000021826 (predicted) ENSG00000185829	=	0.92
ENSG00000021826 (predicted) ENSG00000120341	=	1
ENSG00000021826 (predicted) ENSG00000092148	=	1
ENSG00000021826 (predicted) ENSG00000103365	=	1
ENSG00000021826 (predicted) ENSG00000203851	=	1
ENSG00000021826 (predicted) ENSG00000204351	=	1
ENSG00000021826 (predicted) ENSG00000112685	=	1
ENSG00000021826 (predicted) ENSG00000089737	=	1
ENSG00000021826 (predicted) ENSG00000107937	=	1
ENSG00000021826 (predicted) ENSG00000067048	=	0.98
ENSG00000021826 (predicted) ENSG00000082212	=	1
ENSG00000021826 (predicted) ENSG00000130741	=	1.75
ENSG00000021826 (predicted) ENSG00000184792	=	1
ENSG00000021826 (predicted) ENSG00000087995	=	1
ENSG00000021826 (predicted) ENSG00000184860	=	1
ENSG00000021826 (predicted) ENSG00000144736	=	1
ENSG00000021826 (predicted) ENSG00000135821	=	1
ENSG00000021826 (predicted) ENSG00000135093	=	1
ENSG00000021826 (predicted) ENSG00000172795	=	1
ENSG00000021826 (predicted) ENSG00000123416	=	1.72
ENSG00000021826 (predicted) ENSG00000107862	=	0.95
ENSG00000021826 (predicted) ENSG00000142230	=	1
ENSG00000021826 (predicted) ENSG00000204628	=	1
ENSG00000021826 (predicted) ENSG00000188856	=	0.98
ENSG00000021826 (predicted) ENSG00000125107	=	1
ENSG00000021826 (predicted) ENSG00000160058	=	1
ENSG00000021826 (predicted) ENSG00000184110	=	1
ENSG00000021826 (predicted) ENSG00000111832	=	1
ENSG00000021826 (predicted) ENSG00000176134	=	1
ENSG00000021826 (predicted) ENSG00000171566	=	1
ENSG00000021826 (predicted) ENSG00000131069	=	1
ENSG00000021826 (predicted) ENSG00000197846	=	1
ENSG00000021826 (predicted) ENSG00000159131	=	1
ENSG00000021826 (predicted) ENSG00000089250	=	0.75
ENSG00000021826 (predicted) ENSG00000182890	=	0.95
ENSG00000021826 (predicted) ENSG00000100297	=	1
ENSG00000021826 (predicted) ENSG00000156269	=	1
ENSG00000021826 (predicted) ENSG00000110048	=	1
ENSG00000021826 (predicted) ENSG00000220323	=	1
ENSG00000021826 (predicted) ENSG00000170409	=	1
ENSG00000021826 (predicted) ENSG00000106628	=	1
ENSG00000021826 (predicted) ENSG00000132341	=	1
ENSG00000021826 (predicted) ENSG00000079387	=	1
ENSG00000021826 (predicted) ENSG00000184260	=	1
ENSG00000021826 (predicted) ENSG00000119231	=	1
ENSG00000021826 (predicted) ENSG00000130811	=	1
ENSG00000021826 (predicted) ENSG00000123737	=	1
ENSG00000021826 (predicted) ENSG00000138792	=	1.93
ENSG00000021826 (predicted) ENSG00000152086	=	1.74
ENSG00000021826 (predicted) ENSG00000146047	=	1
ENSG00000021826 (predicted) ENSG00000141543	=	1
ENSG00000021826 (predicted) ENSG00000085840	=	1
ENSG00000021826 (predicted) ENSG00000204310	=	1
ENSG00000021826 (predicted) ENSG00000215728	=	1.97
ENSG00000021826 (predicted) ENSG00000147416	=	0.75
ENSG00000021826 (predicted) ENSG00000182521	=	1
ENSG00000021826 (predicted) ENSG00000101911	=	0.98
ENSG00000021826 (predicted) ENSG00000125447	=	1
ENSG00000021826 (predicted) ENSG00000130985	=	1
ENSG00000021826 (predicted) ENSG00000136447	=	0.91
ENSG00000021826 (predicted) ENSG00000181218	=	0.99
ENSG00000021826 (predicted) ENSG00000165629	=	1
ENSG00000021826 (predicted) ENSG00000198082	=	0.97
ENSG00000021826 (predicted) ENSG00000173011	=	1
ENSG00000021826 (predicted) ENSG00000125630	=	1.75
ENSG00000021826 (predicted) ENSG00000155438	=	1
ENSG00000021826 (predicted) ENSG00000168242	=	1
ENSG00000021826 (predicted) ENSG00000162851	=	1
ENSG00000021826 (predicted) ENSG00000075415	=	1.88
ENSG00000021826 (predicted) ENSG00000117408	=	1
ENSG00000021826 (predicted) ENSG00000164338	=	1
ENSG00000021826 (predicted) ENSG00000184906	=	1
ENSG00000021826 (predicted) ENSG00000155287	=	1
ENSG00000021826 (predicted) ENSG00000127824	=	1.72
ENSG00000021826 (predicted) ENSG00000139514	=	0.94
ENSG00000021826 (predicted) ENSG00000170606	=	1
ENSG00000021826 (predicted) ENSG00000184270	=	0.99
ENSG00000021826 (predicted) ENSG00000111361	=	1.75
ENSG00000021826 (predicted) ENSG00000158373	=	1
ENSG00000021826 (predicted) ENSG00000039123	=	1
ENSG00000021826 (predicted) ENSG00000131459	=	0.75
ENSG00000021826 (predicted) ENSG00000139624	=	1
ENSG00000021826 (predicted) ENSG00000196226	=	1
ENSG00000021826 (predicted) ENSG00000105552	=	0.95
ENSG00000022267 (known) ENSG00000143466	=	1
ENSG00000022267 (known) ENSG00000171444	=	1
ENSG00000022267 (known) ENSG00000111725	=	1
ENSG00000022267 (known) ENSG00000159023	=	1
ENSG00000022267 (known) ENSG00000141582	=	1
ENSG00000022267 (known) ENSG00000204525	=	1
ENSG00000022267 (known) ENSG00000168214	=	1
ENSG00000022267 (known) ENSG00000112658	=	1
ENSG00000022267 (predicted) ENSG00000175104	=	1
ENSG00000022277 (known) ENSG00000116213	=	1
ENSG00000022277 (predicted) ENSG00000150961	=	1
ENSG00000022277 (predicted) ENSG00000164037	=	1
ENSG00000022277 (predicted) ENSG00000183704	=	1
ENSG00000022277 (predicted) ENSG00000140986	=	1
ENSG00000022277 (predicted) ENSG00000113575	=	1
ENSG00000022277 (predicted) ENSG00000104695	=	1
ENSG00000022277 (predicted) ENSG00000138326	=	1
ENSG00000022277 (predicted) ENSG00000100316	=	1
ENSG00000022277 (predicted) ENSG00000164038	=	1
ENSG00000022277 (predicted) ENSG00000060762	=	1
ENSG00000022277 (predicted) ENSG00000204568	=	1
ENSG00000022277 (predicted) ENSG00000214329	=	1
ENSG00000022277 (predicted) ENSG00000108953	=	1
ENSG00000022277 (predicted) ENSG00000176986	=	1
ENSG00000022277 (predicted) ENSG00000169180	=	1
ENSG00000022355 (predicted) ENSG00000166913	=	1
ENSG00000022567 (predicted) ENSG00000173545	=	1
ENSG00000022567 (predicted) ENSG00000166971	=	0.8
ENSG00000022567 (predicted) ENSG00000217416	=	1
ENSG00000022567 (predicted) ENSG00000135070	=	1
ENSG00000022840 (known) ENSG00000188153	=	1
ENSG00000022840 (known) ENSG00000143379	=	1
ENSG00000022840 (known) ENSG00000156508	=	1
ENSG00000022840 (known) ENSG00000137500	=	1
ENSG00000022840 (known) ENSG00000156697	=	1
ENSG00000022840 (known) ENSG00000080345	=	1
ENSG00000022840 (known) ENSG00000196781	=	1
ENSG00000022840 (predicted) ENSG00000106344	=	1
ENSG00000022840 (predicted) ENSG00000057252	=	0.9
ENSG00000022840 (predicted) ENSG00000188739	=	1
ENSG00000022840 (predicted) ENSG00000106348	=	2.94
ENSG00000022840 (predicted) ENSG00000151247	=	1
ENSG00000022840 (predicted) ENSG00000185000	=	0.95
ENSG00000022840 (predicted) ENSG00000175766	=	1
ENSG00000022840 (predicted) ENSG00000129347	=	1
ENSG00000022840 (predicted) ENSG00000165271	=	1
ENSG00000022840 (predicted) ENSG00000188976	=	1
ENSG00000022840 (predicted) ENSG00000215711	=	0.95
ENSG00000022840 (predicted) ENSG00000110321	=	1.91
ENSG00000022840 (predicted) ENSG00000075151	=	2
ENSG00000022840 (predicted) ENSG00000178035	=	2.98
ENSG00000022840 (predicted) ENSG00000167780	=	1
ENSG00000022840 (predicted) ENSG00000065534	=	1
ENSG00000022840 (predicted) ENSG00000088205	=	1
ENSG00000022840 (predicted) ENSG00000135930	=	1
ENSG00000022840 (predicted) ENSG00000106105	=	1
ENSG00000022840 (predicted) ENSG00000114867	=	1.91
ENSG00000022840 (predicted) ENSG00000135372	=	1
ENSG00000022840 (predicted) ENSG00000197498	=	1
ENSG00000022840 (predicted) ENSG00000052749	=	1
ENSG00000023041 (known) ENSG00000125166	=	1
ENSG00000023041 (predicted) ENSG00000122042	=	1
ENSG00000023171 (predicted) ENSG00000109047	=	0.83
ENSG00000023171 (predicted) ENSG00000171453	=	0.83
ENSG00000023171 (predicted) ENSG00000107130	=	0.83
ENSG00000023171 (predicted) ENSG00000205527	=	0.98
ENSG00000023171 (predicted) ENSG00000182132	=	0.83
ENSG00000023171 (predicted) ENSG00000181359	=	0.98
ENSG00000023171 (predicted) ENSG00000121905	=	0.83
ENSG00000023171 (predicted) ENSG00000126803	=	0.97
ENSG00000023171 (predicted) ENSG00000214144	=	0.98
ENSG00000023171 (predicted) ENSG00000166598	=	1
ENSG00000023171 (predicted) ENSG00000096384	=	0.98
ENSG00000023171 (predicted) ENSG00000205141	=	1
ENSG00000023171 (predicted) ENSG00000104490	=	0.83
ENSG00000023171 (predicted) ENSG00000048545	=	0.83
ENSG00000023171 (predicted) ENSG00000120049	=	0.83
ENSG00000023171 (predicted) ENSG00000115756	=	0.83
ENSG00000023171 (predicted) ENSG00000137947	=	0.83
ENSG00000023171 (predicted) ENSG00000205940	=	1
ENSG00000023171 (predicted) ENSG00000187522	=	1
ENSG00000023171 (predicted) ENSG00000163032	=	0.83
ENSG00000023171 (predicted) ENSG00000112599	=	0.83
ENSG00000023171 (predicted) ENSG00000183199	=	0.98
ENSG00000023171 (predicted) ENSG00000204388	=	1
ENSG00000023171 (predicted) ENSG00000205100	=	0.98
ENSG00000023171 (predicted) ENSG00000205955	=	1
ENSG00000023171 (predicted) ENSG00000115041	=	0.83
ENSG00000023171 (predicted) ENSG00000204389	=	1
ENSG00000023171 (predicted) ENSG00000116983	=	0.83
ENSG00000023171 (predicted) ENSG00000204390	=	1
ENSG00000023171 (predicted) ENSG00000155304	=	1
ENSG00000023171 (predicted) ENSG00000109971	=	1
ENSG00000023171 (predicted) ENSG00000101898	=	1
ENSG00000023171 (predicted) ENSG00000173110	=	0.97
ENSG00000023171 (predicted) ENSG00000080824	=	1
ENSG00000023171 (predicted) ENSG00000203914	=	1
ENSG00000023171 (predicted) ENSG00000185774	=	0.83
ENSG00000023171 (predicted) ENSG00000138472	=	0.83
ENSG00000023191 (known) ENSG00000169385	=	1
ENSG00000023191 (known) ENSG00000023191	=	1
ENSG00000023191 (known) ENSG00000214274	=	1
ENSG00000023191 (known) ENSG00000136997	=	1
ENSG00000023228 (known) ENSG00000136997	=	1
ENSG00000023228 (known) ENSG00000204525	=	1
ENSG00000023228 (known) ENSG00000137486	=	1
ENSG00000023228 (known) ENSG00000164305	=	1
ENSG00000023228 (predicted) ENSG00000166913	=	1
ENSG00000023228 (predicted) ENSG00000151491	=	1
ENSG00000023228 (predicted) ENSG00000035403	=	1
ENSG00000023228 (predicted) ENSG00000182149	=	1
ENSG00000023228 (predicted) ENSG00000177106	=	1
ENSG00000023228 (predicted) ENSG00000092850	=	1
ENSG00000023228 (predicted) ENSG00000138587	=	1
ENSG00000023228 (predicted) ENSG00000198758	=	1
ENSG00000023228 (predicted) ENSG00000131037	=	0.96
ENSG00000023287 (known) ENSG00000145782	=	1
ENSG00000023287 (known) ENSG00000137054	=	1
ENSG00000023287 (known) ENSG00000136279	=	1
ENSG00000023287 (known) ENSG00000134086	=	1
ENSG00000023287 (known) ENSG00000155111	=	1
ENSG00000023287 (known) ENSG00000115540	=	1
ENSG00000023287 (known) ENSG00000102804	=	1
ENSG00000023287 (predicted) ENSG00000092850	=	1
ENSG00000023287 (predicted) ENSG00000115415	=	1
ENSG00000023318 (known) ENSG00000150995	=	2
ENSG00000023318 (predicted) ENSG00000112473	=	1
ENSG00000023318 (predicted) ENSG00000187778	=	1
ENSG00000023318 (predicted) ENSG00000086589	=	1
ENSG00000023318 (predicted) ENSG00000185621	=	1
ENSG00000023318 (predicted) ENSG00000184110	=	1
ENSG00000023318 (predicted) ENSG00000109881	=	1
ENSG00000023318 (predicted) ENSG00000119431	=	1
ENSG00000023318 (predicted) ENSG00000172889	=	1
ENSG00000023318 (predicted) ENSG00000151474	=	1
ENSG00000023318 (predicted) ENSG00000137656	=	1
ENSG00000023318 (predicted) ENSG00000168743	=	1
ENSG00000023318 (predicted) ENSG00000173093	=	1
ENSG00000023318 (predicted) ENSG00000205609	=	1
ENSG00000023318 (predicted) ENSG00000164114	=	1
ENSG00000023318 (predicted) ENSG00000105479	=	1
ENSG00000023318 (predicted) ENSG00000198759	=	1
ENSG00000023318 (predicted) ENSG00000114541	=	1
ENSG00000023318 (predicted) ENSG00000035141	=	0.75
ENSG00000023318 (predicted) ENSG00000130363	=	1
ENSG00000023318 (predicted) ENSG00000119421	=	1
ENSG00000023318 (predicted) ENSG00000151748	=	1
ENSG00000023318 (predicted) ENSG00000169251	=	1
ENSG00000023318 (predicted) ENSG00000169067	=	1
ENSG00000023318 (predicted) ENSG00000143194	=	1
ENSG00000023318 (predicted) ENSG00000101019	=	1
ENSG00000023330 (predicted) ENSG00000126803	=	0.97
ENSG00000023330 (predicted) ENSG00000130985	=	1
ENSG00000023330 (predicted) ENSG00000130559	=	1
ENSG00000023330 (predicted) ENSG00000144591	=	1
ENSG00000023330 (predicted) ENSG00000144381	=	1
ENSG00000023330 (predicted) ENSG00000204390	=	0.99
ENSG00000023330 (predicted) ENSG00000118200	=	1
ENSG00000023330 (predicted) ENSG00000173540	=	1
ENSG00000023330 (predicted) ENSG00000109971	=	1
ENSG00000023330 (predicted) ENSG00000163576	=	1
ENSG00000023330 (predicted) ENSG00000182179	=	1
ENSG00000023330 (predicted) ENSG00000076826	=	1
ENSG00000023330 (predicted) ENSG00000159593	=	1
ENSG00000023330 (predicted) ENSG00000204388	=	0.99
ENSG00000023330 (predicted) ENSG00000204389	=	0.99
ENSG00000023330 (predicted) ENSG00000187522	=	0.97
ENSG00000023330 (predicted) ENSG00000214144	=	1
ENSG00000023330 (predicted) ENSG00000173110	=	0.97
ENSG00000023445 (known) ENSG00000164305	=	2.39
ENSG00000023445 (known) ENSG00000056558	=	1
ENSG00000023445 (known) ENSG00000165806	=	2.44
ENSG00000023445 (known) ENSG00000127191	=	2
ENSG00000023445 (known) ENSG00000184047	=	1
ENSG00000023445 (predicted) ENSG00000181788	=	0.72
ENSG00000023445 (predicted) ENSG00000176732	=	0.72
ENSG00000023445 (predicted) ENSG00000131508	=	0.72
ENSG00000023445 (predicted) ENSG00000169750	=	0.72
ENSG00000023445 (predicted) ENSG00000072401	=	0.72
ENSG00000023445 (predicted) ENSG00000078967	=	0.72
ENSG00000023445 (predicted) ENSG00000196470	=	0.72
ENSG00000023445 (predicted) ENSG00000138794	=	1.44
ENSG00000023445 (predicted) ENSG00000106144	=	0.72
ENSG00000023445 (predicted) ENSG00000128340	=	0.72
ENSG00000023445 (predicted) ENSG00000123131	=	0.72
ENSG00000023445 (predicted) ENSG00000136238	=	0.72
ENSG00000023445 (predicted) ENSG00000120800	=	0.72
ENSG00000023445 (predicted) ENSG00000109332	=	0.72
ENSG00000023516 (known) ENSG00000143499	=	1
ENSG00000023572 (predicted) ENSG00000080824	=	0.88
ENSG00000023572 (predicted) ENSG00000166598	=	0.88
ENSG00000023572 (predicted) ENSG00000198356	=	1
ENSG00000023572 (predicted) ENSG00000205141	=	0.86
ENSG00000023572 (predicted) ENSG00000205527	=	0.88
ENSG00000023572 (predicted) ENSG00000181359	=	0.88
ENSG00000023572 (predicted) ENSG00000183199	=	0.88
ENSG00000023572 (predicted) ENSG00000205100	=	0.88
ENSG00000023572 (predicted) ENSG00000077549	=	0.88
ENSG00000023572 (predicted) ENSG00000205940	=	0.88
ENSG00000023572 (predicted) ENSG00000205955	=	0.85
ENSG00000023572 (predicted) ENSG00000203914	=	0.88
ENSG00000023572 (predicted) ENSG00000096384	=	0.88
ENSG00000023608 (known) ENSG00000112592	=	1
ENSG00000023608 (known) ENSG00000139687	=	1
ENSG00000023608 (predicted) ENSG00000106631	=	0.95
ENSG00000023608 (predicted) ENSG00000180209	=	0.95
ENSG00000023608 (predicted) ENSG00000111245	=	0.95
ENSG00000023608 (predicted) ENSG00000214247	=	0.95
ENSG00000023608 (predicted) ENSG00000075415	=	0.95
ENSG00000023608 (predicted) ENSG00000106436	=	0.95
ENSG00000023608 (predicted) ENSG00000113068	=	1
ENSG00000023608 (predicted) ENSG00000092850	=	1
ENSG00000023608 (predicted) ENSG00000215375	=	0.95
ENSG00000023697 (known) ENSG00000175575	=	1
ENSG00000023734 (known) ENSG00000114784	=	2
ENSG00000023734 (known) ENSG00000082701	=	1
ENSG00000023734 (known) ENSG00000184489	=	1
ENSG00000023734 (known) ENSG00000198742	=	2
ENSG00000023734 (known) ENSG00000143466	=	1
ENSG00000023734 (known) ENSG00000205937	=	1
ENSG00000023734 (known) ENSG00000204525	=	1
ENSG00000023734 (known) ENSG00000075089	=	1
ENSG00000023734 (known) ENSG00000130349	=	1
ENSG00000023734 (known) ENSG00000154310	=	1
ENSG00000023734 (known) ENSG00000111725	=	1
ENSG00000023734 (known) ENSG00000189162	=	1
ENSG00000023734 (known) ENSG00000106799	=	2
ENSG00000023734 (known) ENSG00000136273	=	1
ENSG00000023734 (known) ENSG00000175104	=	1
ENSG00000023734 (predicted) ENSG00000065057	=	1
ENSG00000023734 (predicted) ENSG00000198925	=	1
ENSG00000023734 (predicted) ENSG00000184432	=	1
ENSG00000023734 (predicted) ENSG00000163513	=	1
ENSG00000023734 (predicted) ENSG00000137947	=	1
ENSG00000023734 (predicted) ENSG00000069869	=	1
ENSG00000023734 (predicted) ENSG00000155636	=	1
ENSG00000023734 (predicted) ENSG00000049759	=	1
ENSG00000023734 (predicted) ENSG00000086758	=	1
ENSG00000023734 (predicted) ENSG00000078747	=	1
ENSG00000023734 (predicted) ENSG00000205609	=	1
ENSG00000023734 (predicted) ENSG00000181652	=	1
ENSG00000023734 (predicted) ENSG00000126107	=	1
ENSG00000023734 (predicted) ENSG00000123124	=	1
ENSG00000023734 (predicted) ENSG00000138411	=	1
ENSG00000023734 (predicted) ENSG00000184110	=	1
ENSG00000023734 (predicted) ENSG00000106263	=	1
ENSG00000023734 (predicted) ENSG00000114742	=	1
ENSG00000023734 (predicted) ENSG00000102309	=	1
ENSG00000023734 (predicted) ENSG00000105197	=	1
ENSG00000023734 (predicted) ENSG00000151148	=	1
ENSG00000023734 (predicted) ENSG00000108854	=	1
ENSG00000023734 (predicted) ENSG00000112659	=	1
ENSG00000023734 (predicted) ENSG00000132781	=	1
ENSG00000023734 (predicted) ENSG00000086619	=	1
ENSG00000023734 (predicted) ENSG00000163902	=	1
ENSG00000023734 (predicted) ENSG00000198373	=	1
ENSG00000023734 (predicted) ENSG00000188641	=	1
ENSG00000023734 (predicted) ENSG00000173812	=	1
ENSG00000023734 (predicted) ENSG00000114062	=	1
ENSG00000023734 (predicted) ENSG00000165733	=	1
ENSG00000023734 (predicted) ENSG00000130811	=	1
ENSG00000023734 (predicted) ENSG00000151465	=	1
ENSG00000023734 (predicted) ENSG00000145495	=	1
ENSG00000023734 (predicted) ENSG00000044090	=	1
ENSG00000023734 (predicted) ENSG00000100664	=	1
ENSG00000023734 (predicted) ENSG00000127445	=	1
ENSG00000023734 (predicted) ENSG00000197930	=	1
ENSG00000023839 (predicted) ENSG00000023839	=	1
ENSG00000023843 (predicted) ENSG00000198915	=	0.55
ENSG00000023843 (predicted) ENSG00000146090	=	0.55
ENSG00000023843 (predicted) ENSG00000138670	=	0.51
ENSG00000023843 (predicted) ENSG00000162391	=	0.71
ENSG00000023843 (predicted) ENSG00000152380	=	0.71
ENSG00000023843 (predicted) ENSG00000058262	=	1
ENSG00000023843 (predicted) ENSG00000065665	=	1
ENSG00000023892 (known) ENSG00000070831	=	1
ENSG00000023892 (known) ENSG00000067560	=	1
ENSG00000023892 (known) ENSG00000128340	=	1
ENSG00000023892 (known) ENSG00000183092	=	1
ENSG00000023902 (known) ENSG00000164305	=	1
ENSG00000023902 (known) ENSG00000198742	=	1
ENSG00000023902 (known) ENSG00000130522	=	1
ENSG00000023902 (known) ENSG00000177606	=	1
ENSG00000023902 (known) ENSG00000023902	=	1
ENSG00000023909 (known) ENSG00000068438	=	1
ENSG00000023909 (known) ENSG00000147996	=	1
ENSG00000023909 (known) ENSG00000157873	=	1
ENSG00000023909 (known) ENSG00000165527	=	1
ENSG00000023909 (known) ENSG00000174307	=	1
ENSG00000023909 (known) ENSG00000171444	=	1
ENSG00000023909 (predicted) ENSG00000125637	=	1
ENSG00000023909 (predicted) ENSG00000099804	=	1
ENSG00000023909 (predicted) ENSG00000218175	=	0.88
ENSG00000023909 (predicted) ENSG00000107341	=	1
ENSG00000023909 (predicted) ENSG00000059915	=	1
ENSG00000023909 (predicted) ENSG00000128739	=	1
ENSG00000023909 (predicted) ENSG00000132388	=	1
ENSG00000023909 (predicted) ENSG00000125835	=	1
ENSG00000023909 (predicted) ENSG00000156011	=	1
ENSG00000023909 (predicted) ENSG00000214657	=	0.83
ENSG00000023909 (predicted) ENSG00000138621	=	1
ENSG00000023909 (predicted) ENSG00000146005	=	1
ENSG00000023909 (predicted) ENSG00000204334	=	1
ENSG00000023909 (predicted) ENSG00000137818	=	0.87
ENSG00000023909 (predicted) ENSG00000184787	=	1
ENSG00000024048 (known) ENSG00000136997	=	1
ENSG00000024048 (predicted) ENSG00000153779	=	1
ENSG00000024048 (predicted) ENSG00000173692	=	1
ENSG00000024048 (predicted) ENSG00000160199	=	1
ENSG00000024048 (predicted) ENSG00000179277	=	1
ENSG00000024048 (predicted) ENSG00000134138	=	1
ENSG00000024048 (predicted) ENSG00000119048	=	1
ENSG00000024048 (predicted) ENSG00000170430	=	1
ENSG00000024048 (predicted) ENSG00000188013	=	1
ENSG00000024048 (predicted) ENSG00000174840	=	1
ENSG00000024048 (predicted) ENSG00000165495	=	1
ENSG00000024048 (predicted) ENSG00000138767	=	1
ENSG00000024048 (predicted) ENSG00000105419	=	1
ENSG00000024048 (predicted) ENSG00000177426	=	1
ENSG00000024048 (predicted) ENSG00000113300	=	1
ENSG00000024048 (predicted) ENSG00000101182	=	1
ENSG00000024048 (predicted) ENSG00000087191	=	1
ENSG00000024048 (predicted) ENSG00000176679	=	1
ENSG00000024048 (predicted) ENSG00000112357	=	1
ENSG00000024048 (predicted) ENSG00000143995	=	1
ENSG00000024048 (predicted) ENSG00000118707	=	1
ENSG00000024048 (predicted) ENSG00000077721	=	1
ENSG00000024048 (predicted) ENSG00000161057	=	1
ENSG00000024048 (predicted) ENSG00000154611	=	1
ENSG00000024422 (predicted) ENSG00000115310	=	1
ENSG00000024422 (predicted) ENSG00000139970	=	1
ENSG00000024422 (predicted) ENSG00000133961	=	1
ENSG00000024422 (predicted) ENSG00000133318	=	1
ENSG00000024422 (predicted) ENSG00000105245	=	1
ENSG00000024422 (predicted) ENSG00000125744	=	1
ENSG00000024862 (known) ENSG00000104825	=	1
ENSG00000025039 (known) ENSG00000155876	=	3
ENSG00000025039 (known) ENSG00000083750	=	3
ENSG00000025039 (predicted) ENSG00000198526	=	1
ENSG00000025039 (predicted) ENSG00000126803	=	0.97
ENSG00000025039 (predicted) ENSG00000079974	=	1
ENSG00000025039 (predicted) ENSG00000070756	=	1
ENSG00000025039 (predicted) ENSG00000187522	=	1
ENSG00000025039 (predicted) ENSG00000184388	=	1
ENSG00000025039 (predicted) ENSG00000132341	=	1
ENSG00000025039 (predicted) ENSG00000144134	=	1
ENSG00000025039 (predicted) ENSG00000155304	=	1
ENSG00000025039 (predicted) ENSG00000161057	=	1
ENSG00000025039 (predicted) ENSG00000204390	=	1
ENSG00000025039 (predicted) ENSG00000174740	=	1
ENSG00000025039 (predicted) ENSG00000116039	=	1
ENSG00000025039 (predicted) ENSG00000164754	=	1
ENSG00000025039 (predicted) ENSG00000186288	=	1
ENSG00000025039 (predicted) ENSG00000204388	=	1
ENSG00000025039 (predicted) ENSG00000166797	=	1
ENSG00000025039 (predicted) ENSG00000175792	=	1
ENSG00000025039 (predicted) ENSG00000204389	=	1
ENSG00000025039 (predicted) ENSG00000173692	=	1
ENSG00000025039 (predicted) ENSG00000116954	=	1
ENSG00000025039 (predicted) ENSG00000151846	=	1
ENSG00000025039 (predicted) ENSG00000090621	=	1
ENSG00000025039 (predicted) ENSG00000135476	=	1
ENSG00000025039 (predicted) ENSG00000214144	=	0.98
ENSG00000025039 (predicted) ENSG00000166595	=	1
ENSG00000025039 (predicted) ENSG00000173110	=	0.97
ENSG00000025039 (predicted) ENSG00000147416	=	1
ENSG00000025039 (predicted) ENSG00000109971	=	1
ENSG00000025039 (predicted) ENSG00000175166	=	1
ENSG00000025039 (predicted) ENSG00000151743	=	1
ENSG00000025039 (predicted) ENSG00000101104	=	1
ENSG00000025039 (predicted) ENSG00000025039	=	1
ENSG00000025039 (predicted) ENSG00000183207	=	1
ENSG00000025039 (predicted) ENSG00000092201	=	1
ENSG00000025156 (known) ENSG00000109805	=	1
ENSG00000025156 (predicted) ENSG00000042429	=	1
ENSG00000025156 (predicted) ENSG00000099804	=	1
ENSG00000025156 (predicted) ENSG00000162374	=	1
ENSG00000025156 (predicted) ENSG00000067167	=	1
ENSG00000025156 (predicted) ENSG00000196361	=	0.98
ENSG00000025156 (predicted) ENSG00000137094	=	0.92
ENSG00000025156 (predicted) ENSG00000154415	=	1
ENSG00000025156 (predicted) ENSG00000132002	=	0.96
ENSG00000025156 (predicted) ENSG00000182521	=	1
ENSG00000025156 (predicted) ENSG00000107341	=	1
ENSG00000025156 (predicted) ENSG00000100829	=	1
ENSG00000025156 (predicted) ENSG00000132388	=	1
ENSG00000025156 (predicted) ENSG00000107105	=	1
ENSG00000025156 (predicted) ENSG00000066044	=	1
ENSG00000025156 (predicted) ENSG00000119938	=	1
ENSG00000025156 (predicted) ENSG00000112592	=	1
ENSG00000025156 (predicted) ENSG00000102753	=	1
ENSG00000025156 (predicted) ENSG00000174599	=	1
ENSG00000025156 (predicted) ENSG00000173281	=	1
ENSG00000025156 (predicted) ENSG00000186432	=	1
ENSG00000025156 (predicted) ENSG00000162616	=	0.98
ENSG00000025156 (predicted) ENSG00000065308	=	1
ENSG00000025156 (predicted) ENSG00000184787	=	1
ENSG00000025156 (predicted) ENSG00000132825	=	1
ENSG00000025434 (known) ENSG00000124151	=	1
ENSG00000025434 (known) ENSG00000141027	=	1
ENSG00000025434 (known) ENSG00000114166	=	1
ENSG00000025434 (known) ENSG00000143171	=	1
ENSG00000025434 (known) ENSG00000118689	=	1
ENSG00000025434 (known) ENSG00000071243	=	1
ENSG00000025434 (known) ENSG00000180530	=	1
ENSG00000025434 (known) ENSG00000186350	=	1
ENSG00000025434 (known) ENSG00000070476	=	1
ENSG00000025434 (known) ENSG00000135837	=	1
ENSG00000025434 (known) ENSG00000107223	=	1
ENSG00000025434 (known) ENSG00000084676	=	1
ENSG00000025434 (known) ENSG00000087191	=	1
ENSG00000025434 (known) ENSG00000064545	=	1
ENSG00000025434 (known) ENSG00000198646	=	1
ENSG00000025434 (known) ENSG00000072110	=	1
ENSG00000025434 (predicted) ENSG00000173039	=	1
ENSG00000025434 (predicted) ENSG00000155846	=	1
ENSG00000025434 (predicted) ENSG00000109819	=	1
ENSG00000025770 (predicted) ENSG00000123562	=	1
ENSG00000025770 (predicted) ENSG00000185787	=	1
ENSG00000025772 (known) ENSG00000143466	=	1
ENSG00000025772 (predicted) ENSG00000183199	=	1
ENSG00000025772 (predicted) ENSG00000205955	=	1
ENSG00000025772 (predicted) ENSG00000080824	=	1
ENSG00000025772 (predicted) ENSG00000077549	=	1
ENSG00000025772 (predicted) ENSG00000119318	=	1
ENSG00000025772 (predicted) ENSG00000205100	=	1
ENSG00000025772 (predicted) ENSG00000205527	=	1
ENSG00000025772 (predicted) ENSG00000205940	=	1
ENSG00000025772 (predicted) ENSG00000096384	=	1
ENSG00000025772 (predicted) ENSG00000179262	=	1
ENSG00000025772 (predicted) ENSG00000181359	=	1
ENSG00000025772 (predicted) ENSG00000104872	=	1
ENSG00000025796 (known) ENSG00000174307	=	1
ENSG00000025796 (known) ENSG00000184489	=	1
ENSG00000025796 (known) ENSG00000183305	=	1
ENSG00000025796 (known) ENSG00000171444	=	1
ENSG00000025796 (known) ENSG00000204525	=	1
ENSG00000025796 (known) ENSG00000197448	=	1
ENSG00000025796 (predicted) ENSG00000204390	=	0.99
ENSG00000025796 (predicted) ENSG00000132388	=	1
ENSG00000025796 (predicted) ENSG00000165527	=	1
ENSG00000025796 (predicted) ENSG00000173110	=	0.97
ENSG00000025796 (predicted) ENSG00000044574	=	1
ENSG00000025796 (predicted) ENSG00000147416	=	1
ENSG00000025796 (predicted) ENSG00000151229	=	0.96
ENSG00000025796 (predicted) ENSG00000176273	=	1
ENSG00000025796 (predicted) ENSG00000180773	=	1
ENSG00000025796 (predicted) ENSG00000099804	=	1
ENSG00000025796 (predicted) ENSG00000117242	=	1
ENSG00000025796 (predicted) ENSG00000116039	=	1
ENSG00000025796 (predicted) ENSG00000168917	=	0.84
ENSG00000025796 (predicted) ENSG00000177076	=	0.87
ENSG00000025796 (predicted) ENSG00000186335	=	0.96
ENSG00000025796 (predicted) ENSG00000204388	=	0.99
ENSG00000025796 (predicted) ENSG00000123643	=	1
ENSG00000025796 (predicted) ENSG00000187522	=	0.97
ENSG00000025796 (predicted) ENSG00000184886	=	1
ENSG00000025796 (predicted) ENSG00000214144	=	1
ENSG00000025796 (predicted) ENSG00000109736	=	1
ENSG00000025796 (predicted) ENSG00000186334	=	1
ENSG00000025796 (predicted) ENSG00000109971	=	1
ENSG00000025796 (predicted) ENSG00000078124	=	1
ENSG00000025796 (predicted) ENSG00000135845	=	1
ENSG00000025796 (predicted) ENSG00000126803	=	0.97
ENSG00000025796 (predicted) ENSG00000177710	=	1
ENSG00000025796 (predicted) ENSG00000164729	=	1
ENSG00000025796 (predicted) ENSG00000107341	=	1
ENSG00000025796 (predicted) ENSG00000167769	=	0.87
ENSG00000025796 (predicted) ENSG00000184787	=	1
ENSG00000025796 (predicted) ENSG00000204389	=	0.99
ENSG00000025800 (known) ENSG00000085231	=	1
ENSG00000025800 (known) ENSG00000121067	=	1
ENSG00000025800 (known) ENSG00000034713	=	1
ENSG00000025800 (known) ENSG00000140350	=	1
ENSG00000025800 (known) ENSG00000104856	=	1
ENSG00000025800 (known) ENSG00000145220	=	1
ENSG00000025800 (predicted) ENSG00000147905	=	0.84
ENSG00000025800 (predicted) ENSG00000115541	=	1
ENSG00000025800 (predicted) ENSG00000123737	=	1
ENSG00000025800 (predicted) ENSG00000114113	=	2
ENSG00000025800 (predicted) ENSG00000123009	=	1
ENSG00000025800 (predicted) ENSG00000100603	=	1
ENSG00000025800 (predicted) ENSG00000144591	=	1
ENSG00000025800 (predicted) ENSG00000166426	=	1.92
ENSG00000025800 (predicted) ENSG00000183207	=	1
ENSG00000025800 (predicted) ENSG00000115421	=	1
ENSG00000025800 (predicted) ENSG00000218175	=	1
ENSG00000025800 (predicted) ENSG00000138107	=	1
ENSG00000025800 (predicted) ENSG00000137040	=	1
ENSG00000025800 (predicted) ENSG00000169169	=	1
ENSG00000025800 (predicted) ENSG00000140650	=	1
ENSG00000025800 (predicted) ENSG00000217624	=	0.97
ENSG00000025800 (predicted) ENSG00000211454	=	1
ENSG00000025800 (predicted) ENSG00000182199	=	0.98
ENSG00000025800 (predicted) ENSG00000065150	=	1
ENSG00000025800 (predicted) ENSG00000170027	=	0.98
ENSG00000025800 (predicted) ENSG00000065268	=	1
ENSG00000025800 (predicted) ENSG00000143811	=	1
ENSG00000025800 (predicted) ENSG00000189339	=	1
ENSG00000025800 (predicted) ENSG00000139436	=	1
ENSG00000025800 (predicted) ENSG00000173209	=	1
ENSG00000025800 (predicted) ENSG00000136271	=	1
ENSG00000025800 (predicted) ENSG00000161217	=	1
ENSG00000025800 (predicted) ENSG00000094916	=	1
ENSG00000025800 (predicted) ENSG00000218497	=	1
ENSG00000025800 (predicted) ENSG00000215769	=	1
ENSG00000025800 (predicted) ENSG00000130707	=	1
ENSG00000025800 (predicted) ENSG00000189134	=	1
ENSG00000025800 (predicted) ENSG00000145384	=	2
ENSG00000025800 (predicted) ENSG00000215325	=	1
ENSG00000025800 (predicted) ENSG00000110090	=	1
ENSG00000025800 (predicted) ENSG00000122565	=	1
ENSG00000025800 (predicted) ENSG00000080824	=	1
ENSG00000025800 (predicted) ENSG00000083520	=	1
ENSG00000025800 (predicted) ENSG00000215790	=	1
ENSG00000025800 (predicted) ENSG00000163558	=	1
ENSG00000025800 (predicted) ENSG00000143320	=	2
ENSG00000025800 (predicted) ENSG00000182415	=	0.89
ENSG00000025800 (predicted) ENSG00000104637	=	1
ENSG00000025800 (predicted) ENSG00000156885	=	1
ENSG00000025800 (predicted) ENSG00000163918	=	1
ENSG00000025800 (predicted) ENSG00000114030	=	1
ENSG00000025800 (predicted) ENSG00000109466	=	1
ENSG00000025800 (predicted) ENSG00000102230	=	1
ENSG00000025800 (predicted) ENSG00000205940	=	1
ENSG00000025800 (predicted) ENSG00000143156	=	1
ENSG00000025800 (predicted) ENSG00000137434	=	0.85
ENSG00000025800 (predicted) ENSG00000198721	=	1
ENSG00000025800 (predicted) ENSG00000196199	=	1
ENSG00000025800 (predicted) ENSG00000160883	=	1
ENSG00000025800 (predicted) ENSG00000136937	=	1
ENSG00000025800 (predicted) ENSG00000170935	=	1
ENSG00000025800 (predicted) ENSG00000121691	=	1
ENSG00000025800 (predicted) ENSG00000175793	=	0.98
ENSG00000025800 (predicted) ENSG00000124207	=	2
ENSG00000025800 (predicted) ENSG00000108262	=	1
ENSG00000025800 (predicted) ENSG00000106348	=	0.96
ENSG00000025800 (predicted) ENSG00000106633	=	0.91
ENSG00000025800 (predicted) ENSG00000100029	=	1
ENSG00000025800 (predicted) ENSG00000166411	=	1
ENSG00000025800 (predicted) ENSG00000090060	=	1
ENSG00000025800 (predicted) ENSG00000114503	=	1
ENSG00000025800 (predicted) ENSG00000214885	=	1
ENSG00000025800 (predicted) ENSG00000165672	=	1.96
ENSG00000025800 (predicted) ENSG00000164687	=	1.86
ENSG00000025800 (predicted) ENSG00000101146	=	1
ENSG00000025800 (predicted) ENSG00000160200	=	1
ENSG00000025800 (predicted) ENSG00000162444	=	1.81
ENSG00000025800 (predicted) ENSG00000166598	=	1
ENSG00000025800 (predicted) ENSG00000051180	=	1
ENSG00000025800 (predicted) ENSG00000148218	=	1
ENSG00000025800 (predicted) ENSG00000105404	=	1
ENSG00000025800 (predicted) ENSG00000127511	=	1
ENSG00000025800 (predicted) ENSG00000130826	=	1
ENSG00000025800 (predicted) ENSG00000147588	=	1.93
ENSG00000025800 (predicted) ENSG00000213985	=	1
ENSG00000025800 (predicted) ENSG00000053371	=	1
ENSG00000025800 (predicted) ENSG00000138801	=	0.94
ENSG00000025800 (predicted) ENSG00000067606	=	1
ENSG00000025800 (predicted) ENSG00000157064	=	2
ENSG00000025800 (predicted) ENSG00000102898	=	1
ENSG00000025800 (predicted) ENSG00000131732	=	1
ENSG00000025800 (predicted) ENSG00000198087	=	1
ENSG00000025800 (predicted) ENSG00000140263	=	1.98
ENSG00000025800 (predicted) ENSG00000198682	=	1
ENSG00000025800 (predicted) ENSG00000123562	=	1
ENSG00000025800 (predicted) ENSG00000205527	=	0.98
ENSG00000025800 (predicted) ENSG00000171824	=	1
ENSG00000025800 (predicted) ENSG00000079387	=	1
ENSG00000025800 (predicted) ENSG00000129873	=	0.89
ENSG00000025800 (predicted) ENSG00000185787	=	1
ENSG00000025800 (predicted) ENSG00000108439	=	1
ENSG00000025800 (predicted) ENSG00000176974	=	1
ENSG00000025800 (predicted) ENSG00000100206	=	1
ENSG00000025800 (predicted) ENSG00000161956	=	1
ENSG00000025800 (predicted) ENSG00000156510	=	1
ENSG00000025800 (predicted) ENSG00000184900	=	1
ENSG00000025800 (predicted) ENSG00000166913	=	0.98
ENSG00000025800 (predicted) ENSG00000144134	=	1
ENSG00000025800 (predicted) ENSG00000139343	=	1
ENSG00000025800 (predicted) ENSG00000205100	=	0.98
ENSG00000025800 (predicted) ENSG00000113272	=	1
ENSG00000025800 (predicted) ENSG00000103200	=	1
ENSG00000025800 (predicted) ENSG00000025800	=	1
ENSG00000025800 (predicted) ENSG00000179151	=	1
ENSG00000025800 (predicted) ENSG00000100417	=	1
ENSG00000025800 (predicted) ENSG00000148672	=	1
ENSG00000025800 (predicted) ENSG00000134308	=	1
ENSG00000025800 (predicted) ENSG00000217897	=	1
ENSG00000025800 (predicted) ENSG00000198805	=	1
ENSG00000025800 (predicted) ENSG00000159399	=	1
ENSG00000025800 (predicted) ENSG00000215583	=	1
ENSG00000025800 (predicted) ENSG00000186432	=	1
ENSG00000025800 (predicted) ENSG00000130957	=	1
ENSG00000025800 (predicted) ENSG00000127526	=	0.81
ENSG00000025800 (predicted) ENSG00000103485	=	1
ENSG00000025800 (predicted) ENSG00000100522	=	1
ENSG00000025800 (predicted) ENSG00000107371	=	1
ENSG00000025800 (predicted) ENSG00000214004	=	1.92
ENSG00000025800 (predicted) ENSG00000165140	=	1
ENSG00000025800 (predicted) ENSG00000215896	=	0.86
ENSG00000025800 (predicted) ENSG00000154930	=	0.98
ENSG00000025800 (predicted) ENSG00000150776	=	1
ENSG00000025800 (predicted) ENSG00000081181	=	1
ENSG00000025800 (predicted) ENSG00000214035	=	1
ENSG00000025800 (predicted) ENSG00000204628	=	1
ENSG00000025800 (predicted) ENSG00000173614	=	1.95
ENSG00000025800 (predicted) ENSG00000167118	=	1
ENSG00000025800 (predicted) ENSG00000169910	=	1
ENSG00000025800 (predicted) ENSG00000128245	=	1
ENSG00000025800 (predicted) ENSG00000164924	=	0.98
ENSG00000025800 (predicted) ENSG00000077348	=	1
ENSG00000025800 (predicted) ENSG00000132341	=	1
ENSG00000025800 (predicted) ENSG00000182481	=	1
ENSG00000025800 (predicted) ENSG00000101413	=	1
ENSG00000025800 (predicted) ENSG00000170049	=	1
ENSG00000025800 (predicted) ENSG00000169375	=	1
ENSG00000025800 (predicted) ENSG00000111640	=	3
ENSG00000025800 (predicted) ENSG00000166986	=	1
ENSG00000025800 (predicted) ENSG00000153046	=	1
ENSG00000025800 (predicted) ENSG00000180098	=	1
ENSG00000025800 (predicted) ENSG00000147224	=	0.97
ENSG00000025800 (predicted) ENSG00000205186	=	1.93
ENSG00000025800 (predicted) ENSG00000163029	=	1
ENSG00000025800 (predicted) ENSG00000147010	=	0.81
ENSG00000025800 (predicted) ENSG00000069424	=	1
ENSG00000025800 (predicted) ENSG00000101882	=	1
ENSG00000025800 (predicted) ENSG00000101911	=	0.98
ENSG00000025800 (predicted) ENSG00000070748	=	1
ENSG00000025800 (predicted) ENSG00000166446	=	1
ENSG00000025800 (predicted) ENSG00000131979	=	1
ENSG00000025800 (predicted) ENSG00000169282	=	1
ENSG00000025800 (predicted) ENSG00000088205	=	1
ENSG00000025800 (predicted) ENSG00000095059	=	1
ENSG00000025800 (predicted) ENSG00000173540	=	1
ENSG00000025800 (predicted) ENSG00000095321	=	1
ENSG00000025800 (predicted) ENSG00000182890	=	1
ENSG00000025800 (predicted) ENSG00000139496	=	1
ENSG00000025800 (predicted) ENSG00000196290	=	1
ENSG00000025800 (predicted) ENSG00000079974	=	1
ENSG00000025800 (predicted) ENSG00000115073	=	1
ENSG00000025800 (predicted) ENSG00000185467	=	1
ENSG00000025800 (predicted) ENSG00000118520	=	1
ENSG00000025800 (predicted) ENSG00000197416	=	1.87
ENSG00000025800 (predicted) ENSG00000171311	=	1
ENSG00000025800 (predicted) ENSG00000139194	=	1.89
ENSG00000025800 (predicted) ENSG00000181322	=	1
ENSG00000025800 (predicted) ENSG00000184207	=	1
ENSG00000025800 (predicted) ENSG00000146021	=	1
ENSG00000025800 (predicted) ENSG00000119231	=	1
ENSG00000025800 (predicted) ENSG00000141425	=	1
ENSG00000025800 (predicted) ENSG00000102753	=	1
ENSG00000025800 (predicted) ENSG00000103024	=	1
ENSG00000025800 (predicted) ENSG00000116030	=	1
ENSG00000025800 (predicted) ENSG00000108953	=	1
ENSG00000025800 (predicted) ENSG00000112981	=	1
ENSG00000025800 (predicted) ENSG00000205560	=	1
ENSG00000025800 (predicted) ENSG00000111058	=	1
ENSG00000025800 (predicted) ENSG00000114115	=	2
ENSG00000025800 (predicted) ENSG00000205955	=	1
ENSG00000025800 (predicted) ENSG00000218823	=	1
ENSG00000025800 (predicted) ENSG00000196911	=	1
ENSG00000025800 (predicted) ENSG00000119689	=	1
ENSG00000025800 (predicted) ENSG00000170323	=	2
ENSG00000025800 (predicted) ENSG00000138071	=	1
ENSG00000025800 (predicted) ENSG00000163864	=	2
ENSG00000025800 (predicted) ENSG00000158825	=	1
ENSG00000025800 (predicted) ENSG00000167815	=	1.92
ENSG00000025800 (predicted) ENSG00000108468	=	1
ENSG00000025800 (predicted) ENSG00000178896	=	1
ENSG00000025800 (predicted) ENSG00000177688	=	1
ENSG00000025800 (predicted) ENSG00000196497	=	1
ENSG00000025800 (predicted) ENSG00000101343	=	1
ENSG00000025800 (predicted) ENSG00000196367	=	1
ENSG00000025800 (predicted) ENSG00000132541	=	1
ENSG00000025800 (predicted) ENSG00000128951	=	1
ENSG00000025800 (predicted) ENSG00000203914	=	1
ENSG00000025800 (predicted) ENSG00000163125	=	1
ENSG00000025800 (predicted) ENSG00000181359	=	0.98
ENSG00000025800 (predicted) ENSG00000205141	=	1
ENSG00000025800 (predicted) ENSG00000172113	=	1
ENSG00000025800 (predicted) ENSG00000132661	=	1
ENSG00000025800 (predicted) ENSG00000157344	=	1
ENSG00000025800 (predicted) ENSG00000105679	=	2.96
ENSG00000025800 (predicted) ENSG00000183010	=	1
ENSG00000025800 (predicted) ENSG00000121769	=	1.92
ENSG00000025800 (predicted) ENSG00000104524	=	1
ENSG00000025800 (predicted) ENSG00000214657	=	1
ENSG00000025800 (predicted) ENSG00000217768	=	1.9
ENSG00000025800 (predicted) ENSG00000131069	=	0.98
ENSG00000025800 (predicted) ENSG00000101888	=	1
ENSG00000025800 (predicted) ENSG00000100280	=	1
ENSG00000025800 (predicted) ENSG00000164434	=	1.91
ENSG00000025800 (predicted) ENSG00000172288	=	1
ENSG00000025800 (predicted) ENSG00000123131	=	1.97
ENSG00000025800 (predicted) ENSG00000117450	=	1.98
ENSG00000025800 (predicted) ENSG00000162482	=	1
ENSG00000025800 (predicted) ENSG00000137818	=	1
ENSG00000025800 (predicted) ENSG00000125482	=	1
ENSG00000025800 (predicted) ENSG00000111775	=	1
ENSG00000025800 (predicted) ENSG00000163904	=	1
ENSG00000025800 (predicted) ENSG00000080819	=	1
ENSG00000025800 (predicted) ENSG00000178035	=	0.98
ENSG00000025800 (predicted) ENSG00000108424	=	1
ENSG00000025800 (predicted) ENSG00000096384	=	0.98
ENSG00000025800 (predicted) ENSG00000116337	=	1
ENSG00000025800 (predicted) ENSG00000086288	=	1
ENSG00000025800 (predicted) ENSG00000116771	=	1
ENSG00000025800 (predicted) ENSG00000119711	=	1
ENSG00000025800 (predicted) ENSG00000135164	=	0.83
ENSG00000025800 (predicted) ENSG00000156515	=	1
ENSG00000025800 (predicted) ENSG00000172352	=	1
ENSG00000025800 (predicted) ENSG00000183199	=	0.98
ENSG00000025800 (predicted) ENSG00000100591	=	1
ENSG00000026025 (known) ENSG00000203782	=	1
ENSG00000026025 (known) ENSG00000118260	=	1
ENSG00000026025 (known) ENSG00000189367	=	1
ENSG00000026025 (known) ENSG00000136504	=	1
ENSG00000026025 (known) ENSG00000135900	=	1
ENSG00000026025 (known) ENSG00000128408	=	1
ENSG00000026025 (known) ENSG00000149089	=	1
ENSG00000026025 (known) ENSG00000064012	=	1
ENSG00000026025 (known) ENSG00000107438	=	1
ENSG00000026025 (known) ENSG00000129465	=	1
ENSG00000026025 (known) ENSG00000169100	=	1
ENSG00000026025 (known) ENSG00000156697	=	1
ENSG00000026025 (known) ENSG00000047932	=	1
ENSG00000026025 (known) ENSG00000198909	=	1
ENSG00000026025 (known) ENSG00000134283	=	1
ENSG00000026025 (known) ENSG00000137076	=	1
ENSG00000026025 (known) ENSG00000140600	=	1
ENSG00000026025 (known) ENSG00000106089	=	1
ENSG00000026025 (known) ENSG00000179950	=	1
ENSG00000026025 (known) ENSG00000184967	=	1
ENSG00000026025 (known) ENSG00000110318	=	1
ENSG00000026025 (known) ENSG00000163808	=	1
ENSG00000026025 (known) ENSG00000100425	=	1
ENSG00000026025 (known) ENSG00000072832	=	1
ENSG00000026025 (known) ENSG00000073009	=	1
ENSG00000026025 (known) ENSG00000035115	=	1
ENSG00000026025 (known) ENSG00000157873	=	1
ENSG00000026025 (known) ENSG00000155754	=	1
ENSG00000026025 (known) ENSG00000105229	=	1
ENSG00000026025 (known) ENSG00000104067	=	1
ENSG00000026025 (known) ENSG00000170323	=	1
ENSG00000026025 (known) ENSG00000139437	=	1
ENSG00000026025 (known) ENSG00000099204	=	1
ENSG00000026025 (known) ENSG00000064961	=	1
ENSG00000026025 (known) ENSG00000143379	=	1
ENSG00000026025 (known) ENSG00000196290	=	1
ENSG00000026025 (known) ENSG00000137486	=	2
ENSG00000026025 (known) ENSG00000104725	=	1
ENSG00000026025 (known) ENSG00000134107	=	1
ENSG00000026025 (known) ENSG00000035403	=	1
ENSG00000026025 (known) ENSG00000131095	=	1
ENSG00000026025 (known) ENSG00000133895	=	1
ENSG00000026025 (known) ENSG00000092010	=	1
ENSG00000026025 (known) ENSG00000171431	=	1
ENSG00000026025 (known) ENSG00000121570	=	1
ENSG00000026025 (known) ENSG00000028137	=	1
ENSG00000026025 (known) ENSG00000162613	=	1
ENSG00000026025 (known) ENSG00000118271	=	1
ENSG00000026025 (known) ENSG00000116679	=	1
ENSG00000026025 (known) ENSG00000173039	=	1
ENSG00000026025 (known) ENSG00000130726	=	1
ENSG00000026025 (known) ENSG00000168309	=	1
ENSG00000026025 (known) ENSG00000095015	=	1
ENSG00000026025 (known) ENSG00000168090	=	1
ENSG00000026025 (known) ENSG00000100106	=	1
ENSG00000026025 (known) ENSG00000137822	=	1
ENSG00000026025 (known) ENSG00000051180	=	1
ENSG00000026025 (known) ENSG00000105404	=	1
ENSG00000026025 (known) ENSG00000142599	=	1
ENSG00000026025 (known) ENSG00000075624	=	1
ENSG00000026025 (known) ENSG00000026025	=	2
ENSG00000026025 (known) ENSG00000184900	=	1
ENSG00000026025 (known) ENSG00000101096	=	1
ENSG00000026025 (known) ENSG00000077463	=	1
ENSG00000026025 (known) ENSG00000106540	=	1
ENSG00000026025 (known) ENSG00000169509	=	1
ENSG00000026025 (known) ENSG00000142864	=	1
ENSG00000026025 (known) ENSG00000080345	=	1
ENSG00000026025 (known) ENSG00000197063	=	1
ENSG00000026025 (known) ENSG00000089159	=	1
ENSG00000026025 (known) ENSG00000135679	=	1
ENSG00000026025 (known) ENSG00000104312	=	1
ENSG00000026025 (known) ENSG00000198802	=	1
ENSG00000026025 (known) ENSG00000129084	=	1
ENSG00000026025 (known) ENSG00000087087	=	1
ENSG00000026025 (known) ENSG00000152422	=	1
ENSG00000026025 (known) ENSG00000087191	=	1
ENSG00000026025 (known) ENSG00000102871	=	1
ENSG00000026025 (known) ENSG00000141480	=	1
ENSG00000026025 (known) ENSG00000184867	=	1
ENSG00000026025 (known) ENSG00000127993	=	1
ENSG00000026025 (known) ENSG00000165156	=	1
ENSG00000026025 (known) ENSG00000170004	=	1
ENSG00000026025 (predicted) ENSG00000164924	=	1
ENSG00000026025 (predicted) ENSG00000171132	=	1
ENSG00000026025 (predicted) ENSG00000118898	=	1
ENSG00000026025 (predicted) ENSG00000114030	=	1
ENSG00000026025 (predicted) ENSG00000158560	=	1
ENSG00000026025 (predicted) ENSG00000108424	=	1
ENSG00000026025 (predicted) ENSG00000169047	=	1
ENSG00000026036 (known) ENSG00000117560	=	1
ENSG00000026036 (known) ENSG00000125735	=	1
ENSG00000026036 (predicted) ENSG00000157181	=	1
ENSG00000026036 (predicted) ENSG00000215475	=	1
ENSG00000026036 (predicted) ENSG00000183093	=	1
ENSG00000026036 (predicted) ENSG00000149823	=	1
ENSG00000026103 (known) ENSG00000063438	=	1
ENSG00000026103 (known) ENSG00000168040	=	2
ENSG00000026103 (known) ENSG00000026103	=	1
ENSG00000026103 (known) ENSG00000072832	=	1
ENSG00000026103 (known) ENSG00000140939	=	2
ENSG00000026103 (known) ENSG00000137275	=	1
ENSG00000026103 (known) ENSG00000197122	=	1
ENSG00000026103 (known) ENSG00000116030	=	1
ENSG00000026103 (known) ENSG00000117560	=	1
ENSG00000026103 (known) ENSG00000133935	=	1
ENSG00000026103 (known) ENSG00000163629	=	1
ENSG00000026103 (known) ENSG00000156508	=	1
ENSG00000026103 (known) ENSG00000080345	=	1
ENSG00000026103 (known) ENSG00000064012	=	2
ENSG00000026103 (known) ENSG00000176105	=	1
ENSG00000026103 (known) ENSG00000197442	=	1
ENSG00000026103 (predicted) ENSG00000110422	=	1
ENSG00000026103 (predicted) ENSG00000204209	=	1
ENSG00000026103 (predicted) ENSG00000103275	=	1
ENSG00000026508 (known) ENSG00000141736	=	1
ENSG00000026508 (known) ENSG00000146648	=	1
ENSG00000026508 (known) ENSG00000106299	=	1
ENSG00000026508 (known) ENSG00000115091	=	1
ENSG00000026508 (known) ENSG00000138071	=	1
ENSG00000026508 (known) ENSG00000175104	=	1
ENSG00000026652 (predicted) ENSG00000152086	=	0.92
ENSG00000026652 (predicted) ENSG00000079337	=	1
ENSG00000026652 (predicted) ENSG00000075886	=	0.92
ENSG00000026652 (predicted) ENSG00000106028	=	0.92
ENSG00000026652 (predicted) ENSG00000108352	=	1
ENSG00000026652 (predicted) ENSG00000141510	=	0.92
ENSG00000026652 (predicted) ENSG00000124160	=	1
ENSG00000026652 (predicted) ENSG00000073282	=	0.92
ENSG00000026652 (predicted) ENSG00000136237	=	1
ENSG00000026652 (predicted) ENSG00000110955	=	0.92
ENSG00000026652 (predicted) ENSG00000091428	=	1
ENSG00000026652 (predicted) ENSG00000185883	=	0.92
ENSG00000026652 (predicted) ENSG00000138326	=	0.92
ENSG00000026652 (predicted) ENSG00000092621	=	1
ENSG00000026652 (predicted) ENSG00000078900	=	0.92
ENSG00000026652 (predicted) ENSG00000198033	=	0.92
ENSG00000027001 (predicted) ENSG00000197548	=	1
ENSG00000027001 (predicted) ENSG00000137947	=	1
ENSG00000027075 (known) ENSG00000027075	=	1
ENSG00000027075 (known) ENSG00000184304	=	1
ENSG00000027075 (known) ENSG00000170776	=	1
ENSG00000027697 (known) ENSG00000111537	=	1
ENSG00000027697 (known) ENSG00000027697	=	1
ENSG00000027697 (known) ENSG00000115415	=	1
ENSG00000027869 (known) ENSG00000197122	=	1
ENSG00000027869 (known) ENSG00000182866	=	2
ENSG00000027869 (known) ENSG00000128052	=	1
ENSG00000027869 (predicted) ENSG00000169967	=	1
ENSG00000028116 (known) ENSG00000132341	=	1
ENSG00000028116 (known) ENSG00000171791	=	1
ENSG00000028116 (predicted) ENSG00000101333	=	1
ENSG00000028116 (predicted) ENSG00000170836	=	1
ENSG00000028116 (predicted) ENSG00000130559	=	1
ENSG00000028116 (predicted) ENSG00000175334	=	1
ENSG00000028116 (predicted) ENSG00000118200	=	1
ENSG00000028116 (predicted) ENSG00000076826	=	1
ENSG00000028137 (known) ENSG00000151729	=	1
ENSG00000028137 (known) ENSG00000144554	=	1
ENSG00000028137 (known) ENSG00000079215	=	1
ENSG00000028137 (known) ENSG00000121031	=	1
ENSG00000028137 (known) ENSG00000117242	=	1
ENSG00000028137 (known) ENSG00000169100	=	1
ENSG00000028137 (known) ENSG00000074696	=	1
ENSG00000028137 (known) ENSG00000124207	=	1
ENSG00000028137 (known) ENSG00000028137	=	1
ENSG00000028137 (known) ENSG00000137285	=	1
ENSG00000028137 (known) ENSG00000104412	=	1
ENSG00000028137 (known) ENSG00000204496	=	1
ENSG00000028137 (known) ENSG00000133704	=	1
ENSG00000028137 (known) ENSG00000129083	=	1
ENSG00000028137 (known) ENSG00000136682	=	1
ENSG00000028137 (known) ENSG00000105197	=	1
ENSG00000028137 (known) ENSG00000196924	=	1
ENSG00000028137 (known) ENSG00000137992	=	1
ENSG00000028137 (known) ENSG00000056558	=	1
ENSG00000028137 (known) ENSG00000156709	=	1
ENSG00000028137 (known) ENSG00000111640	=	1
ENSG00000028137 (known) ENSG00000185088	=	1
ENSG00000028137 (known) ENSG00000204390	=	1
ENSG00000028137 (known) ENSG00000103502	=	1
ENSG00000028137 (known) ENSG00000117906	=	1
ENSG00000028137 (known) ENSG00000149273	=	1
ENSG00000028137 (known) ENSG00000153187	=	1
ENSG00000028137 (known) ENSG00000164109	=	1
ENSG00000028137 (known) ENSG00000205339	=	1
ENSG00000028137 (known) ENSG00000082898	=	1
ENSG00000028137 (known) ENSG00000092199	=	1
ENSG00000028137 (known) ENSG00000101210	=	1
ENSG00000028137 (known) ENSG00000084774	=	1
ENSG00000028137 (known) ENSG00000133124	=	1
ENSG00000028137 (known) ENSG00000104833	=	1
ENSG00000028137 (known) ENSG00000105193	=	1
ENSG00000028137 (known) ENSG00000100075	=	1
ENSG00000028137 (known) ENSG00000204434	=	1
ENSG00000028137 (known) ENSG00000140525	=	1
ENSG00000028137 (known) ENSG00000113013	=	1
ENSG00000028137 (known) ENSG00000196236	=	1
ENSG00000028137 (known) ENSG00000184575	=	1
ENSG00000028137 (known) ENSG00000103423	=	1
ENSG00000028137 (known) ENSG00000101306	=	1
ENSG00000028137 (known) ENSG00000133026	=	1
ENSG00000028137 (known) ENSG00000044574	=	1
ENSG00000028137 (known) ENSG00000108424	=	1
ENSG00000028137 (known) ENSG00000109971	=	1
ENSG00000028137 (known) ENSG00000206073	=	1
ENSG00000028137 (known) ENSG00000089154	=	1
ENSG00000028137 (known) ENSG00000180879	=	1
ENSG00000028137 (known) ENSG00000143575	=	1
ENSG00000028137 (known) ENSG00000152234	=	1
ENSG00000028137 (known) ENSG00000127191	=	1
ENSG00000028137 (known) ENSG00000167986	=	1
ENSG00000028137 (known) ENSG00000112208	=	1
ENSG00000028137 (known) ENSG00000120438	=	1
ENSG00000028137 (known) ENSG00000075415	=	1
ENSG00000028137 (known) ENSG00000184009	=	1
ENSG00000028137 (known) ENSG00000092621	=	1
ENSG00000028137 (known) ENSG00000177954	=	1
ENSG00000028137 (known) ENSG00000058262	=	1
ENSG00000028137 (known) ENSG00000108561	=	1
ENSG00000028137 (known) ENSG00000178952	=	1
ENSG00000028137 (known) ENSG00000071539	=	1
ENSG00000028137 (known) ENSG00000196296	=	1
ENSG00000028137 (known) ENSG00000124571	=	1
ENSG00000028137 (known) ENSG00000174437	=	1
ENSG00000028137 (known) ENSG00000108528	=	1
ENSG00000028137 (known) ENSG00000067057	=	1
ENSG00000028137 (known) ENSG00000166598	=	1
ENSG00000028137 (known) ENSG00000100345	=	1
ENSG00000028137 (known) ENSG00000086061	=	1
ENSG00000028137 (known) ENSG00000125691	=	1
ENSG00000028137 (known) ENSG00000178695	=	1
ENSG00000028137 (known) ENSG00000173110	=	1
ENSG00000028137 (known) ENSG00000164587	=	1
ENSG00000028137 (known) ENSG00000172809	=	1
ENSG00000028137 (known) ENSG00000105281	=	1
ENSG00000028137 (known) ENSG00000163399	=	1
ENSG00000028137 (known) ENSG00000141367	=	1
ENSG00000028137 (known) ENSG00000107862	=	1
ENSG00000028137 (known) ENSG00000196586	=	1
ENSG00000028137 (known) ENSG00000197785	=	1
ENSG00000028277 (known) ENSG00000112592	=	1
ENSG00000028277 (predicted) ENSG00000158825	=	1
ENSG00000028277 (predicted) ENSG00000086544	=	1
ENSG00000028277 (predicted) ENSG00000137825	=	1
ENSG00000028277 (predicted) ENSG00000164181	=	0.62
ENSG00000028277 (predicted) ENSG00000120948	=	1
ENSG00000028277 (predicted) ENSG00000145214	=	1
ENSG00000028277 (predicted) ENSG00000066322	=	0.66
ENSG00000028277 (predicted) ENSG00000143772	=	1
ENSG00000028277 (predicted) ENSG00000166851	=	0.88
ENSG00000028277 (predicted) ENSG00000163743	=	1
ENSG00000028310 (predicted) ENSG00000104892	=	1
ENSG00000028310 (predicted) ENSG00000126214	=	1
ENSG00000028310 (predicted) ENSG00000137171	=	1
ENSG00000028310 (predicted) ENSG00000174996	=	1
ENSG00000028528 (predicted) ENSG00000148296	=	1
ENSG00000028528 (predicted) ENSG00000028528	=	1
ENSG00000028528 (predicted) ENSG00000089006	=	1
ENSG00000028528 (predicted) ENSG00000113282	=	1
ENSG00000028528 (predicted) ENSG00000205302	=	1
ENSG00000028528 (predicted) ENSG00000100554	=	1
ENSG00000028528 (predicted) ENSG00000100429	=	1
ENSG00000028528 (predicted) ENSG00000139537	=	0.74
ENSG00000028528 (predicted) ENSG00000169679	=	1
ENSG00000028528 (predicted) ENSG00000151502	=	1
ENSG00000028528 (predicted) ENSG00000068024	=	1
ENSG00000028528 (predicted) ENSG00000108294	=	1
ENSG00000028528 (predicted) ENSG00000110911	=	1.89
ENSG00000028528 (predicted) ENSG00000133318	=	1
ENSG00000028528 (predicted) ENSG00000108840	=	1
ENSG00000028528 (predicted) ENSG00000104365	=	1
ENSG00000028528 (predicted) ENSG00000134440	=	1
ENSG00000028528 (predicted) ENSG00000115310	=	1
ENSG00000028528 (predicted) ENSG00000094631	=	1
ENSG00000028528 (predicted) ENSG00000104164	=	1
ENSG00000028528 (predicted) ENSG00000119820	=	1
ENSG00000028528 (predicted) ENSG00000139668	=	1
ENSG00000028528 (predicted) ENSG00000177752	=	1
ENSG00000028528 (predicted) ENSG00000085449	=	1
ENSG00000028528 (predicted) ENSG00000172803	=	1
ENSG00000028528 (predicted) ENSG00000111237	=	1
ENSG00000028528 (predicted) ENSG00000159685	=	1
ENSG00000028528 (predicted) ENSG00000145817	=	1
ENSG00000028528 (predicted) ENSG00000171444	=	1
ENSG00000028528 (predicted) ENSG00000069329	=	1
ENSG00000028528 (predicted) ENSG00000122958	=	1
ENSG00000028528 (predicted) ENSG00000175054	=	1
ENSG00000028528 (predicted) ENSG00000167645	=	1
ENSG00000028528 (predicted) ENSG00000061273	=	1
ENSG00000028528 (predicted) ENSG00000156970	=	1
ENSG00000028528 (predicted) ENSG00000174851	=	1
ENSG00000028528 (predicted) ENSG00000136986	=	1
ENSG00000028528 (predicted) ENSG00000133704	=	1
ENSG00000028528 (predicted) ENSG00000106554	=	0.65
ENSG00000028528 (predicted) ENSG00000139970	=	1
ENSG00000028528 (predicted) ENSG00000129515	=	1
ENSG00000028528 (predicted) ENSG00000111596	=	1
ENSG00000028528 (predicted) ENSG00000182858	=	1
ENSG00000028528 (predicted) ENSG00000112339	=	1
ENSG00000028528 (predicted) ENSG00000048052	=	1
ENSG00000028528 (predicted) ENSG00000189369	=	1
ENSG00000028528 (predicted) ENSG00000085999	=	1
ENSG00000028528 (predicted) ENSG00000160917	=	1
ENSG00000028528 (predicted) ENSG00000187959	=	1
ENSG00000028528 (predicted) ENSG00000205339	=	1
ENSG00000028528 (predicted) ENSG00000198901	=	0.87
ENSG00000028528 (predicted) ENSG00000125744	=	1
ENSG00000028528 (predicted) ENSG00000103342	=	1
ENSG00000028528 (predicted) ENSG00000211460	=	1
ENSG00000028839 (known) ENSG00000140307	=	2
ENSG00000028839 (known) ENSG00000184983	=	1
ENSG00000028839 (known) ENSG00000163344	=	1
ENSG00000028839 (known) ENSG00000161204	=	1
ENSG00000028839 (known) ENSG00000198001	=	1
ENSG00000028839 (known) ENSG00000147403	=	1
ENSG00000028839 (known) ENSG00000111737	=	1
ENSG00000028839 (known) ENSG00000132300	=	1
ENSG00000028839 (known) ENSG00000105355	=	1
ENSG00000028839 (known) ENSG00000165417	=	2
ENSG00000028839 (known) ENSG00000213699	=	1
ENSG00000028839 (predicted) ENSG00000152556	=	1
ENSG00000028839 (predicted) ENSG00000108264	=	1
ENSG00000028839 (predicted) ENSG00000166337	=	1
ENSG00000028839 (predicted) ENSG00000214677	=	1
ENSG00000028839 (predicted) ENSG00000182521	=	1
ENSG00000028839 (predicted) ENSG00000174444	=	1
ENSG00000028839 (predicted) ENSG00000126803	=	1.94
ENSG00000028839 (predicted) ENSG00000157601	=	1
ENSG00000028839 (predicted) ENSG00000109971	=	2
ENSG00000028839 (predicted) ENSG00000101104	=	1
ENSG00000028839 (predicted) ENSG00000137040	=	1
ENSG00000028839 (predicted) ENSG00000173011	=	1
ENSG00000028839 (predicted) ENSG00000188447	=	1
ENSG00000028839 (predicted) ENSG00000165916	=	1
ENSG00000028839 (predicted) ENSG00000135801	=	1
ENSG00000028839 (predicted) ENSG00000198836	=	1
ENSG00000028839 (predicted) ENSG00000217988	=	1
ENSG00000028839 (predicted) ENSG00000186288	=	1
ENSG00000028839 (predicted) ENSG00000161057	=	1
ENSG00000028839 (predicted) ENSG00000140022	=	1
ENSG00000028839 (predicted) ENSG00000145425	=	1
ENSG00000028839 (predicted) ENSG00000204389	=	1.99
ENSG00000028839 (predicted) ENSG00000181359	=	0.98
ENSG00000028839 (predicted) ENSG00000215472	=	2
ENSG00000028839 (predicted) ENSG00000178913	=	1
ENSG00000028839 (predicted) ENSG00000178429	=	1
ENSG00000028839 (predicted) ENSG00000117505	=	1
ENSG00000028839 (predicted) ENSG00000183486	=	1
ENSG00000028839 (predicted) ENSG00000111596	=	1
ENSG00000028839 (predicted) ENSG00000175550	=	1
ENSG00000028839 (predicted) ENSG00000182397	=	1
ENSG00000028839 (predicted) ENSG00000197575	=	0.96
ENSG00000028839 (predicted) ENSG00000060303	=	0.98
ENSG00000028839 (predicted) ENSG00000080824	=	1
ENSG00000028839 (predicted) ENSG00000205141	=	1
ENSG00000028839 (predicted) ENSG00000185627	=	1
ENSG00000028839 (predicted) ENSG00000214350	=	1
ENSG00000028839 (predicted) ENSG00000122728	=	1
ENSG00000028839 (predicted) ENSG00000175333	=	2
ENSG00000028839 (predicted) ENSG00000087191	=	1
ENSG00000028839 (predicted) ENSG00000120656	=	1
ENSG00000028839 (predicted) ENSG00000183207	=	1
ENSG00000028839 (predicted) ENSG00000182774	=	0.98
ENSG00000028839 (predicted) ENSG00000080819	=	1
ENSG00000028839 (predicted) ENSG00000214144	=	1.98
ENSG00000028839 (predicted) ENSG00000179262	=	1
ENSG00000028839 (predicted) ENSG00000147133	=	1
ENSG00000028839 (predicted) ENSG00000205122	=	1
ENSG00000028839 (predicted) ENSG00000164070	=	1
ENSG00000028839 (predicted) ENSG00000141959	=	1
ENSG00000028839 (predicted) ENSG00000075624	=	1
ENSG00000028839 (predicted) ENSG00000198700	=	1
ENSG00000028839 (predicted) ENSG00000198526	=	1
ENSG00000028839 (predicted) ENSG00000174740	=	1
ENSG00000028839 (predicted) ENSG00000096384	=	0.98
ENSG00000028839 (predicted) ENSG00000155304	=	1
ENSG00000028839 (predicted) ENSG00000205100	=	0.98
ENSG00000028839 (predicted) ENSG00000184388	=	1
ENSG00000028839 (predicted) ENSG00000175166	=	1
ENSG00000028839 (predicted) ENSG00000205125	=	1
ENSG00000028839 (predicted) ENSG00000112592	=	1
ENSG00000028839 (predicted) ENSG00000205527	=	0.98
ENSG00000028839 (predicted) ENSG00000183199	=	0.98
ENSG00000028839 (predicted) ENSG00000203914	=	1
ENSG00000028839 (predicted) ENSG00000120694	=	1
ENSG00000028839 (predicted) ENSG00000212664	=	2
ENSG00000028839 (predicted) ENSG00000028839	=	1
ENSG00000028839 (predicted) ENSG00000205120	=	1
ENSG00000028839 (predicted) ENSG00000090621	=	1
ENSG00000028839 (predicted) ENSG00000106290	=	1
ENSG00000028839 (predicted) ENSG00000143632	=	1
ENSG00000028839 (predicted) ENSG00000119318	=	1
ENSG00000028839 (predicted) ENSG00000065150	=	1
ENSG00000028839 (predicted) ENSG00000185024	=	1
ENSG00000028839 (predicted) ENSG00000204388	=	1.99
ENSG00000028839 (predicted) ENSG00000111875	=	1
ENSG00000028839 (predicted) ENSG00000162227	=	1
ENSG00000028839 (predicted) ENSG00000178606	=	1
ENSG00000028839 (predicted) ENSG00000213780	=	1
ENSG00000028839 (predicted) ENSG00000184009	=	1
ENSG00000028839 (predicted) ENSG00000205940	=	1
ENSG00000028839 (predicted) ENSG00000159251	=	1
ENSG00000028839 (predicted) ENSG00000170606	=	1
ENSG00000028839 (predicted) ENSG00000148835	=	1
ENSG00000028839 (predicted) ENSG00000205118	=	1
ENSG00000028839 (predicted) ENSG00000064313	=	1
ENSG00000028839 (predicted) ENSG00000214555	=	1
ENSG00000028839 (predicted) ENSG00000173110	=	1.94
ENSG00000028839 (predicted) ENSG00000166598	=	1
ENSG00000028839 (predicted) ENSG00000169067	=	1
ENSG00000028839 (predicted) ENSG00000163017	=	1
ENSG00000028839 (predicted) ENSG00000151846	=	1
ENSG00000028839 (predicted) ENSG00000184188	=	1
ENSG00000028839 (predicted) ENSG00000175792	=	1
ENSG00000028839 (predicted) ENSG00000107796	=	1
ENSG00000028839 (predicted) ENSG00000205124	=	1
ENSG00000028839 (predicted) ENSG00000134597	=	1
ENSG00000028839 (predicted) ENSG00000197959	=	1
ENSG00000028839 (predicted) ENSG00000106976	=	1
ENSG00000028839 (predicted) ENSG00000187522	=	1.97
ENSG00000028839 (predicted) ENSG00000067057	=	0.98
ENSG00000028839 (predicted) ENSG00000204390	=	1.99
ENSG00000028839 (predicted) ENSG00000205955	=	1
ENSG00000028839 (predicted) ENSG00000079805	=	1
ENSG00000028839 (predicted) ENSG00000070756	=	1
ENSG00000028839 (predicted) ENSG00000068781	=	1
ENSG00000028839 (predicted) ENSG00000145734	=	1
ENSG00000028839 (predicted) ENSG00000184779	=	0.98
ENSG00000028839 (predicted) ENSG00000105011	=	1
ENSG00000028839 (predicted) ENSG00000196284	=	1
ENSG00000028839 (predicted) ENSG00000102387	=	1
ENSG00000028839 (predicted) ENSG00000137947	=	1
ENSG00000029153 (known) ENSG00000134852	=	1
ENSG00000029153 (known) ENSG00000116016	=	1
ENSG00000029153 (predicted) ENSG00000150991	=	1
ENSG00000029153 (predicted) ENSG00000138279	=	0.92
ENSG00000029363 (known) ENSG00000170027	=	1
ENSG00000029363 (known) ENSG00000137486	=	1
ENSG00000029363 (known) ENSG00000205937	=	1
ENSG00000029363 (known) ENSG00000102119	=	1
ENSG00000029363 (known) ENSG00000137076	=	1
ENSG00000029363 (known) ENSG00000141480	=	1
ENSG00000029363 (known) ENSG00000177885	=	1
ENSG00000029364 (predicted) ENSG00000137947	=	1
ENSG00000029364 (predicted) ENSG00000170365	=	1
ENSG00000029364 (predicted) ENSG00000166949	=	1
ENSG00000029364 (predicted) ENSG00000113658	=	1
ENSG00000029364 (predicted) ENSG00000120693	=	1
ENSG00000029364 (predicted) ENSG00000087008	=	1
ENSG00000029364 (predicted) ENSG00000175387	=	1
ENSG00000029534 (known) ENSG00000154358	=	1
ENSG00000029639 (predicted) ENSG00000213923	=	1
ENSG00000029639 (predicted) ENSG00000132382	=	1
ENSG00000029639 (predicted) ENSG00000141076	=	1
ENSG00000029639 (predicted) ENSG00000116039	=	1
ENSG00000029639 (predicted) ENSG00000141279	=	1
ENSG00000029639 (predicted) ENSG00000113712	=	1
ENSG00000029639 (predicted) ENSG00000105576	=	1
ENSG00000029639 (predicted) ENSG00000115946	=	1
ENSG00000029639 (predicted) ENSG00000112578	=	1
ENSG00000029639 (predicted) ENSG00000172901	=	1
ENSG00000029639 (predicted) ENSG00000215728	=	1
ENSG00000029639 (predicted) ENSG00000122694	=	0.97
ENSG00000029639 (predicted) ENSG00000180138	=	1
ENSG00000029639 (predicted) ENSG00000141551	=	1
ENSG00000029639 (predicted) ENSG00000115368	=	1
ENSG00000029639 (predicted) ENSG00000114767	=	1
ENSG00000029639 (predicted) ENSG00000164308	=	0.96
ENSG00000029639 (predicted) ENSG00000165271	=	1
ENSG00000029639 (predicted) ENSG00000160220	=	1
ENSG00000029639 (predicted) ENSG00000166825	=	1
ENSG00000029639 (predicted) ENSG00000067225	=	1
ENSG00000029639 (predicted) ENSG00000174093	=	1
ENSG00000029639 (predicted) ENSG00000133706	=	1
ENSG00000029639 (predicted) ENSG00000113441	=	1
ENSG00000029639 (predicted) ENSG00000147416	=	1
ENSG00000029639 (predicted) ENSG00000165733	=	1
ENSG00000029639 (predicted) ENSG00000167721	=	1
ENSG00000029639 (predicted) ENSG00000052749	=	1
ENSG00000029639 (predicted) ENSG00000141101	=	1
ENSG00000029639 (predicted) ENSG00000119285	=	1
ENSG00000029639 (predicted) ENSG00000083312	=	1
ENSG00000029639 (predicted) ENSG00000108270	=	1
ENSG00000029639 (predicted) ENSG00000164338	=	1
ENSG00000029639 (predicted) ENSG00000058729	=	1
ENSG00000029639 (predicted) ENSG00000072657	=	1
ENSG00000029639 (predicted) ENSG00000164307	=	0.96
ENSG00000029639 (predicted) ENSG00000143627	=	0.98
ENSG00000029639 (predicted) ENSG00000138792	=	0.93
ENSG00000029725 (known) ENSG00000170027	=	1
ENSG00000029725 (known) ENSG00000103365	=	1
ENSG00000029725 (known) ENSG00000029725	=	1
ENSG00000029725 (known) ENSG00000125447	=	1
ENSG00000029725 (known) ENSG00000154710	=	2
ENSG00000029725 (known) ENSG00000134308	=	1
ENSG00000029725 (known) ENSG00000100083	=	1
ENSG00000029725 (known) ENSG00000213983	=	1
ENSG00000029725 (known) ENSG00000144566	=	1
ENSG00000029725 (known) ENSG00000166747	=	1
ENSG00000029725 (known) ENSG00000128245	=	1
ENSG00000029725 (predicted) ENSG00000163362	=	1
ENSG00000029725 (predicted) ENSG00000107815	=	1
ENSG00000029725 (predicted) ENSG00000144744	=	1
ENSG00000029725 (predicted) ENSG00000114541	=	1
ENSG00000029725 (predicted) ENSG00000116903	=	1
ENSG00000029725 (predicted) ENSG00000151474	=	1
ENSG00000030066 (known) ENSG00000069248	=	1
ENSG00000030066 (known) ENSG00000111581	=	1
ENSG00000030066 (known) ENSG00000179222	=	1
ENSG00000030066 (known) ENSG00000162946	=	1
ENSG00000030066 (known) ENSG00000171311	=	1
ENSG00000030066 (predicted) ENSG00000185920	=	1
ENSG00000030066 (predicted) ENSG00000117425	=	1
ENSG00000030110 (known) ENSG00000030110	=	2
ENSG00000030110 (known) ENSG00000165637	=	1
ENSG00000030110 (known) ENSG00000138071	=	1
ENSG00000030110 (known) ENSG00000141510	=	1
ENSG00000030110 (known) ENSG00000171791	=	1
ENSG00000030110 (known) ENSG00000167978	=	1
ENSG00000030110 (known) ENSG00000170776	=	1
ENSG00000030110 (known) ENSG00000171552	=	1
ENSG00000030110 (known) ENSG00000143384	=	1
ENSG00000030110 (known) ENSG00000160049	=	1
ENSG00000030110 (known) ENSG00000105202	=	1
ENSG00000030110 (known) ENSG00000213585	=	1
ENSG00000030110 (known) ENSG00000094796	=	1
ENSG00000030110 (known) ENSG00000087088	=	1
ENSG00000030110 (predicted) ENSG00000171444	=	1
ENSG00000030110 (predicted) ENSG00000159346	=	1
ENSG00000030110 (predicted) ENSG00000140379	=	0.99
ENSG00000030110 (predicted) ENSG00000129473	=	1
[truncated: 6,720,762 more chars]
