# Supplementary material for: Building and analyzing protein interactome networks by cross-species comparisons
Source: BMC Syst Biol. 2010 Mar 30;4:36. doi: 10.1186/1752-0509-4-36 (PMC2859380; doi:10.1186/1752-0509-4-36)
Supplement: Additional file 6 — Zip Hsap. A zipped folder containing files formatted for use in Cytoscape listed in Supplemental Table 3. These files are for Homo sapiens proteins. [file 1752-0509-4-36-S6.ZIP › hsap/hsap_mmus_describe.eda]

hsap_mmus_describe.eda
ENSG00000001626 (known) ENSG00000001626	=	one2one_one2one
ENSG00000002330 (known) ENSG00000171552	=	one2one_one2one
ENSG00000002330 (known) ENSG00000171791	=	one2one_one2one
ENSG00000003402 (known) ENSG00000168040	=	one2one_one2one
ENSG00000004487 (known) ENSG00000169083	=	one2one_one2one
ENSG00000004777 (known) ENSG00000010810	=	one2one_one2one
ENSG00000004975 (known) ENSG00000004975	=	one2one_one2one
ENSG00000005339 (known) ENSG00000168610	=	one2one_one2one
ENSG00000005339 (known) ENSG00000141510	=	one2one_one2one
ENSG00000005339 (known) ENSG00000173039	=	one2one_one2one
ENSG00000005339 (known) ENSG00000121774	=	one2one_one2one
ENSG00000006125 (known) ENSG00000072958	=	one2one_one2one
ENSG00000007168 (known) ENSG00000166579	=	one2one_one2one
ENSG00000007171 (known) ENSG00000007171	=	one2one_one2one
ENSG00000008018 (known) ENSG00000129084	=	one2one_one2one
ENSG00000008083 (known) ENSG00000136574	=	one2one_one2one
ENSG00000008083 (known) ENSG00000183072	=	one2one_one2one
ENSG00000008277 (known) ENSG00000166913	=	one2one_one2one
ENSG00000009954 (known) ENSG00000153147	=	one2one_one2one
ENSG00000010017 (known) ENSG00000198910	=	one2one_one2one
ENSG00000010017 (known) ENSG00000102081	=	one2one_one2one
ENSG00000010256 (known) ENSG00000179091	=	one2one_one2one
ENSG00000010810 (known) ENSG00000063176	=	one2one_one2one
ENSG00000010810 (known) ENSG00000010810	=	one2one_one2one
ENSG00000010810 (known) ENSG00000168685	=	one2one_one2one
ENSG00000010810 (known) ENSG00000110395	=	one2one_one2one
ENSG00000010810 (known) ENSG00000145675	=	one2one_one2one
ENSG00000010810 (known) ENSG00000198821	=	one2one_one2one
ENSG00000010810 (known) ENSG00000165119	=	one2one_one2many
ENSG00000010810 (known) ENSG00000121774	=	one2one_one2one
ENSG00000010810 (known) ENSG00000187323	=	one2one_one2one
ENSG00000010810 (known) ENSG00000118579	=	one2one_one2one
ENSG00000012124 (known) ENSG00000124181	=	one2one_one2one
ENSG00000012124 (known) ENSG00000165025	=	one2one_one2one
ENSG00000014138 (known) ENSG00000101868	=	one2one_one2one
ENSG00000014138 (known) ENSG00000198056	=	one2one_one2one
ENSG00000014138 (known) ENSG00000146143	=	one2one_one2one
ENSG00000015285 (known) ENSG00000158092	=	one2one_one2one
ENSG00000015285 (known) ENSG00000115935	=	one2one_one2one
ENSG00000015475 (known) ENSG00000171552	=	one2one_one2one
ENSG00000015475 (known) ENSG00000140379	=	one2one_one2many
ENSG00000015475 (known) ENSG00000171791	=	one2one_one2one
ENSG00000017373 (known) ENSG00000050820	=	one2one_one2one
ENSG00000023318 (known) ENSG00000150995	=	one2one_one2many
ENSG00000023445 (known) ENSG00000127191	=	one2one_one2one
ENSG00000023734 (known) ENSG00000106799	=	one2one_one2one
ENSG00000026025 (known) ENSG00000137486	=	one2one_one2one
ENSG00000026025 (known) ENSG00000026025	=	one2one_one2one
ENSG00000026103 (known) ENSG00000168040	=	one2one_one2one
ENSG00000026103 (known) ENSG00000140939	=	one2one_one2one
ENSG00000026103 (known) ENSG00000064012	=	one2one_one2one
ENSG00000027869 (known) ENSG00000182866	=	one2one_one2one
ENSG00000030110 (known) ENSG00000030110	=	one2one_one2one
ENSG00000035928 (known) ENSG00000133119	=	one2one_one2one
ENSG00000035928 (known) ENSG00000049541	=	one2one_one2one
ENSG00000035928 (known) ENSG00000111445	=	one2one_one2one
ENSG00000035928 (known) ENSG00000163918	=	one2one_one2one
ENSG00000038945 (known) ENSG00000168172	=	one2one_one2one
ENSG00000039068 (known) ENSG00000050405	=	one2one_one2one
ENSG00000039068 (known) ENSG00000168036	=	one2one_one2one
ENSG00000041357 (known) ENSG00000129084	=	one2one_one2one
ENSG00000043462 (known) ENSG00000100351	=	one2one_one2one
ENSG00000043462 (known) ENSG00000141968	=	one2one_one2one
ENSG00000043462 (known) ENSG00000147507	=	one2one_one2one
ENSG00000044115 (known) ENSG00000168036	=	one2one_one2one
ENSG00000047410 (known) ENSG00000197386	=	one2one_one2one
ENSG00000049249 (known) ENSG00000125657	=	one2one_one2one
ENSG00000050820 (known) ENSG00000197122	=	one2one_one2one
ENSG00000050820 (known) ENSG00000167193	=	one2one_one2one
ENSG00000050820 (known) ENSG00000169398	=	one2one_one2one
ENSG00000051180 (known) ENSG00000139618	=	one2one_one2one
ENSG00000051180 (known) ENSG00000111247	=	one2one_one2one
ENSG00000051180 (known) ENSG00000197299	=	one2one_one2one
ENSG00000054523 (known) ENSG00000132535	=	one2one_one2one
ENSG00000054523 (known) ENSG00000075711	=	one2one_one2one
ENSG00000054598 (known) ENSG00000164093	=	one2one_one2one
ENSG00000055208 (known) ENSG00000135341	=	one2one_one2one
ENSG00000056558 (known) ENSG00000127191	=	one2one_one2one
ENSG00000059728 (known) ENSG00000125952	=	one2one_one2many
ENSG00000061676 (known) ENSG00000166913	=	one2one_one2one
ENSG00000062822 (known) ENSG00000077514	=	one2one_one2one
ENSG00000062822 (known) ENSG00000175482	=	one2one_one2one
ENSG00000062822 (known) ENSG00000106628	=	one2one_one2one
ENSG00000064012 (known) ENSG00000168040	=	one2one_one2one
ENSG00000064012 (known) ENSG00000140939	=	one2one_one2one
ENSG00000064393 (known) ENSG00000118513	=	one2one_one2one
ENSG00000064995 (known) ENSG00000197780	=	one2many_one2one
ENSG00000065559 (known) ENSG00000095015	=	one2one_one2one
ENSG00000066117 (known) ENSG00000127616	=	one2many_one2one
ENSG00000066117 (known) ENSG00000173473	=	one2many_one2one
ENSG00000067141 (known) ENSG00000169398	=	one2one_one2one
ENSG00000067182 (known) ENSG00000137275	=	one2one_one2one
ENSG00000067182 (known) ENSG00000110330	=	one2one_one2one
ENSG00000067182 (known) ENSG00000168040	=	one2one_one2one
ENSG00000067182 (known) ENSG00000127191	=	one2one_one2one
ENSG00000067560 (known) ENSG00000114993	=	one2many_one2one
ENSG00000067560 (known) ENSG00000067900	=	one2many_one2one
ENSG00000067606 (known) ENSG00000102981	=	one2one_one2one
ENSG00000067606 (known) ENSG00000130175	=	one2one_one2one
ENSG00000067829 (known) ENSG00000166411	=	one2one_one2one
ENSG00000067955 (known) ENSG00000159216	=	one2one_one2one
ENSG00000069329 (known) ENSG00000122958	=	one2one_one2one
ENSG00000069702 (known) ENSG00000105329	=	one2one_one2one
ENSG00000069869 (known) ENSG00000123091	=	one2one_one2one
ENSG00000070831 (known) ENSG00000149269	=	one2many_one2one
ENSG00000070831 (known) ENSG00000163558	=	one2many_one2many
ENSG00000070831 (known) ENSG00000126217	=	one2many_one2one
ENSG00000070831 (known) ENSG00000124171	=	one2many_one2one
ENSG00000070831 (known) ENSG00000128283	=	one2many_one2one
ENSG00000071539 (known) ENSG00000124688	=	one2one_one2one
ENSG00000071539 (known) ENSG00000071539	=	one2one_one2one
ENSG00000071564 (known) ENSG00000129152	=	one2one_one2one
ENSG00000072062 (known) ENSG00000108946	=	one2one_one2one
ENSG00000072201 (known) ENSG00000133961	=	one2one_one2one
ENSG00000073009 (known) ENSG00000104365	=	one2one_one2one
ENSG00000073009 (known) ENSG00000073009	=	one2one_one2one
ENSG00000073009 (known) ENSG00000100906	=	one2one_one2one
ENSG00000073009 (known) ENSG00000213341	=	one2one_one2one
ENSG00000073111 (known) ENSG00000112118	=	one2one_one2one
ENSG00000073111 (known) ENSG00000076003	=	one2one_one2one
ENSG00000073111 (known) ENSG00000104738	=	one2one_one2one
ENSG00000073111 (known) ENSG00000115942	=	one2one_one2one
ENSG00000073111 (known) ENSG00000164815	=	one2one_one2one
ENSG00000073111 (known) ENSG00000100297	=	one2one_one2one
ENSG00000073111 (known) ENSG00000166508	=	one2one_one2one
ENSG00000073578 (known) ENSG00000143252	=	one2many_one2one
ENSG00000073756 (known) ENSG00000073756	=	one2one_one2one
ENSG00000074266 (known) ENSG00000106462	=	one2one_one2one
ENSG00000075624 (known) ENSG00000125630	=	one2one_one2one
ENSG00000075711 (known) ENSG00000147044	=	one2one_one2one
ENSG00000076003 (known) ENSG00000076003	=	one2one_one2one
ENSG00000076003 (known) ENSG00000104738	=	one2one_one2one
ENSG00000076003 (known) ENSG00000166508	=	one2one_one2one
ENSG00000076554 (known) ENSG00000076554	=	one2one_one2one
ENSG00000077080 (known) ENSG00000080503	=	one2one_one2one
ENSG00000077150 (known) ENSG00000173039	=	one2one_one2one
ENSG00000077238 (known) ENSG00000131724	=	one2one_one2one
ENSG00000077522 (known) ENSG00000176884	=	one2one_one2one
ENSG00000077522 (known) ENSG00000177791	=	one2one_one2one
ENSG00000077549 (known) ENSG00000079691	=	one2one_one2one
ENSG00000078061 (known) ENSG00000174775	=	one2one_one2many
ENSG00000078399 (known) ENSG00000185630	=	one2one_one2one
ENSG00000078902 (known) ENSG00000100284	=	one2one_one2many
ENSG00000079246 (known) ENSG00000196419	=	one2one_one2one
ENSG00000079277 (known) ENSG00000151247	=	one2one_one2one
ENSG00000079277 (known) ENSG00000114867	=	one2one_one2one
ENSG00000079277 (known) ENSG00000112062	=	one2one_one2one
ENSG00000080503 (known) ENSG00000169057	=	one2one_one2one
ENSG00000080815 (known) ENSG00000162736	=	one2one_one2one
ENSG00000080815 (known) ENSG00000168036	=	one2one_one2one
ENSG00000080986 (known) ENSG00000152253	=	one2one_one2one
ENSG00000080986 (known) ENSG00000161888	=	one2one_one2one
ENSG00000080986 (known) ENSG00000143228	=	one2one_one2one
ENSG00000081041 (known) ENSG00000180871	=	many2many_one2one
ENSG00000081041 (known) ENSG00000081041	=	many2many_many2many
ENSG00000081237 (known) ENSG00000213402	=	one2one_one2one
ENSG00000081237 (known) ENSG00000182866	=	one2one_one2one
ENSG00000082175 (known) ENSG00000119138	=	one2one_one2one
ENSG00000082397 (known) ENSG00000166913	=	one2one_one2one
ENSG00000082512 (known) ENSG00000141655	=	one2one_one2one
ENSG00000082512 (known) ENSG00000157873	=	one2one_one2one
ENSG00000082781 (known) ENSG00000169398	=	one2one_one2one
ENSG00000084112 (known) ENSG00000106683	=	one2one_one2one
ENSG00000084207 (known) ENSG00000084207	=	one2many_one2many
ENSG00000085733 (known) ENSG00000115935	=	one2one_one2one
ENSG00000085840 (known) ENSG00000094804	=	one2one_one2one
ENSG00000085840 (known) ENSG00000164815	=	one2one_one2one
ENSG00000085840 (known) ENSG00000115942	=	one2one_one2one
ENSG00000087088 (known) ENSG00000165943	=	one2one_one2one
ENSG00000087088 (known) ENSG00000171552	=	one2one_one2one
ENSG00000087088 (known) ENSG00000171791	=	one2one_one2one
ENSG00000087088 (known) ENSG00000140939	=	one2one_one2one
ENSG00000087095 (known) ENSG00000118513	=	one2one_one2one
ENSG00000088832 (known) ENSG00000106799	=	one2many_one2one
ENSG00000089022 (known) ENSG00000141510	=	one2one_one2one
ENSG00000089234 (known) ENSG00000141068	=	one2one_one2one
ENSG00000090376 (known) ENSG00000175104	=	one2one_one2many
ENSG00000091409 (known) ENSG00000150093	=	one2one_one2one
ENSG00000091409 (known) ENSG00000132470	=	one2one_one2one
ENSG00000091651 (known) ENSG00000115947	=	one2one_one2one
ENSG00000091651 (known) ENSG00000135336	=	one2one_one2one
ENSG00000091651 (known) ENSG00000164815	=	one2one_one2one
ENSG00000091651 (known) ENSG00000097046	=	one2one_one2one
ENSG00000091831 (known) ENSG00000140396	=	one2one_one2one
ENSG00000091831 (known) ENSG00000186298	=	one2one_one2one
ENSG00000091831 (known) ENSG00000122779	=	one2one_one2one
ENSG00000091879 (known) ENSG00000120156	=	one2one_one2one
ENSG00000092531 (known) ENSG00000179036	=	one2one_one2one
ENSG00000092820 (known) ENSG00000186575	=	one2many_one2one
ENSG00000094804 (known) ENSG00000115942	=	one2one_one2one
ENSG00000094916 (known) ENSG00000130726	=	one2one_one2one
ENSG00000095015 (known) ENSG00000095015	=	one2one_one2one
ENSG00000095015 (known) ENSG00000104365	=	one2one_one2one
ENSG00000095303 (known) ENSG00000095303	=	one2one_one2one
ENSG00000095752 (known) ENSG00000137070	=	one2one_one2many
ENSG00000095752 (known) ENSG00000134352	=	one2one_one2one
ENSG00000096717 (known) ENSG00000150907	=	one2one_one2one
ENSG00000096968 (known) ENSG00000163599	=	one2one_one2one
ENSG00000097007 (known) ENSG00000097007	=	one2one_one2one
ENSG00000097007 (known) ENSG00000167193	=	one2one_one2one
ENSG00000099942 (known) ENSG00000110395	=	one2one_one2one
ENSG00000099956 (known) ENSG00000173473	=	one2one_one2one
ENSG00000099964 (known) ENSG00000099964	=	one2many_one2many
ENSG00000099985 (known) ENSG00000134352	=	one2one_one2one
ENSG00000099991 (known) ENSG00000116604	=	one2one_one2one
ENSG00000100030 (known) ENSG00000197971	=	one2one_one2one
ENSG00000100030 (known) ENSG00000126767	=	one2one_one2one
ENSG00000100058 (known) ENSG00000100058	=	one2one_one2one
ENSG00000100151 (known) ENSG00000108684	=	one2one_one2one
ENSG00000100266 (known) ENSG00000100266	=	one2one_one2one
ENSG00000100266 (known) ENSG00000124507	=	one2one_one2one
ENSG00000100280 (known) ENSG00000149311	=	one2one_one2one
ENSG00000100297 (known) ENSG00000166508	=	one2one_one2one
ENSG00000100297 (known) ENSG00000112118	=	one2one_one2one
ENSG00000100351 (known) ENSG00000104814	=	one2one_one2one
ENSG00000100351 (known) ENSG00000124356	=	one2one_one2one
ENSG00000100479 (known) ENSG00000177084	=	one2one_one2one
ENSG00000100485 (known) ENSG00000177885	=	one2one_one2one
ENSG00000100567 (known) ENSG00000101182	=	one2one_one2one
ENSG00000100567 (known) ENSG00000129084	=	one2one_one2one
ENSG00000100568 (known) ENSG00000170310	=	one2one_one2one
ENSG00000100644 (known) ENSG00000134086	=	one2one_one2one
ENSG00000100644 (known) ENSG00000172379	=	one2one_one2one
ENSG00000100644 (known) ENSG00000143437	=	one2one_one2one
ENSG00000100726 (known) ENSG00000198793	=	one2one_one2one
ENSG00000100726 (known) ENSG00000149311	=	one2one_one2one
ENSG00000100804 (known) ENSG00000129084	=	one2one_one2one
ENSG00000100852 (known) ENSG00000145715	=	one2one_one2one
ENSG00000100888 (known) ENSG00000102974	=	one2one_one2one
ENSG00000100902 (known) ENSG00000129084	=	one2one_one2one
ENSG00000100906 (known) ENSG00000173039	=	one2one_one2one
ENSG00000100906 (known) ENSG00000213341	=	one2one_one2one
ENSG00000100906 (known) ENSG00000171720	=	one2one_one2one
ENSG00000101017 (known) ENSG00000127191	=	one2one_one2one
ENSG00000101017 (known) ENSG00000175104	=	one2one_one2many
ENSG00000101109 (known) ENSG00000136653	=	one2one_one2one
ENSG00000101182 (known) ENSG00000129084	=	one2one_one2one
ENSG00000101255 (known) ENSG00000128272	=	one2one_one2one
ENSG00000101266 (known) ENSG00000119335	=	one2one_one2many
ENSG00000101266 (known) ENSG00000166913	=	one2one_one2one
ENSG00000101365 (known) ENSG00000166411	=	one2one_one2one
ENSG00000101367 (known) ENSG00000134982	=	one2one_one2one
ENSG00000101400 (known) ENSG00000198947	=	one2one_one2one
ENSG00000101412 (known) ENSG00000141510	=	one2one_one2one
ENSG00000101412 (known) ENSG00000185591	=	one2one_one2one
ENSG00000101412 (known) ENSG00000143799	=	one2one_one2one
ENSG00000101751 (known) ENSG00000135945	=	one2one_one2one
ENSG00000101868 (known) ENSG00000146143	=	one2one_one2one
ENSG00000101868 (known) ENSG00000198056	=	one2one_one2one
ENSG00000101945 (known) ENSG00000196591	=	one2one_one2one
ENSG00000102755 (known) ENSG00000119630	=	one2one_one2one
ENSG00000102871 (known) ENSG00000186847	=	one2one_one2one
ENSG00000102882 (known) ENSG00000126767	=	one2one_one2one
ENSG00000102882 (known) ENSG00000169032	=	one2one_one2one
ENSG00000102977 (known) ENSG00000128513	=	one2one_one2many
ENSG00000102981 (known) ENSG00000148498	=	one2one_one2one
ENSG00000102981 (known) ENSG00000163558	=	one2one_one2many
ENSG00000102981 (known) ENSG00000106799	=	one2one_one2one
ENSG00000103126 (known) ENSG00000103126	=	one2one_one2one
ENSG00000103168 (known) ENSG00000112592	=	one2one_one2many
ENSG00000103266 (known) ENSG00000142208	=	one2one_one2one
ENSG00000103275 (known) ENSG00000165659	=	one2one_one2one
ENSG00000103275 (known) ENSG00000161405	=	one2one_one2one
ENSG00000103275 (known) ENSG00000185811	=	one2one_one2one
ENSG00000103490 (known) ENSG00000103490	=	one2one_one2one
ENSG00000103653 (known) ENSG00000179776	=	one2one_one2one
ENSG00000104067 (known) ENSG00000130402	=	one2one_one2one
ENSG00000104081 (known) ENSG00000171552	=	one2one_one2one
ENSG00000104081 (known) ENSG00000171791	=	one2one_one2one
ENSG00000104081 (known) ENSG00000129473	=	one2one_one2one
ENSG00000104312 (known) ENSG00000167207	=	one2one_one2one
ENSG00000104320 (known) ENSG00000113522	=	one2one_one2one
ENSG00000104365 (known) ENSG00000213341	=	one2one_one2one
ENSG00000104365 (known) ENSG00000104365	=	one2one_one2one
ENSG00000104738 (known) ENSG00000115942	=	one2one_one2one
ENSG00000104738 (known) ENSG00000104738	=	one2one_one2one
ENSG00000104814 (known) ENSG00000177885	=	one2one_one2one
ENSG00000104825 (known) ENSG00000173039	=	one2one_one2one
ENSG00000104964 (known) ENSG00000184302	=	one2one_one2one
ENSG00000104964 (known) ENSG00000138083	=	one2one_one2one
ENSG00000105173 (known) ENSG00000123374	=	one2one_one2one
ENSG00000105173 (known) ENSG00000111276	=	one2one_one2one
ENSG00000105173 (known) ENSG00000170312	=	one2one_one2one
ENSG00000105220 (known) ENSG00000105220	=	one2one_one2one
ENSG00000105327 (known) ENSG00000140379	=	one2one_one2many
ENSG00000105327 (known) ENSG00000171552	=	one2one_one2one
ENSG00000105327 (known) ENSG00000171791	=	one2one_one2one
ENSG00000105329 (known) ENSG00000163513	=	one2one_one2one
ENSG00000105329 (known) ENSG00000106799	=	one2one_one2one
ENSG00000105443 (known) ENSG00000185344	=	one2one_one2one
ENSG00000105568 (known) ENSG00000113575	=	one2one_one2one
ENSG00000105639 (known) ENSG00000105639	=	one2one_one2one
ENSG00000105639 (known) ENSG00000147168	=	one2one_one2one
ENSG00000105647 (known) ENSG00000110395	=	one2one_one2one
ENSG00000105810 (known) ENSG00000112576	=	one2one_one2one
ENSG00000105810 (known) ENSG00000139687	=	one2one_one2one
ENSG00000105810 (known) ENSG00000110092	=	one2one_one2one
ENSG00000105810 (known) ENSG00000124762	=	one2one_one2one
ENSG00000105835 (known) ENSG00000105835	=	one2one_one2one
ENSG00000105974 (known) ENSG00000116171	=	one2one_one2one
ENSG00000106299 (known) ENSG00000136754	=	one2one_one2one
ENSG00000106546 (known) ENSG00000143437	=	one2one_one2one
ENSG00000106546 (known) ENSG00000110711	=	one2one_one2one
ENSG00000106588 (known) ENSG00000129084	=	one2one_one2one
ENSG00000106799 (known) ENSG00000119782	=	one2one_one2one
ENSG00000106799 (known) ENSG00000163513	=	one2one_one2one
ENSG00000106799 (known) ENSG00000197822	=	one2one_one2one
ENSG00000106799 (known) ENSG00000149269	=	one2one_one2one
ENSG00000107262 (known) ENSG00000171791	=	one2one_one2one
ENSG00000107282 (known) ENSG00000147044	=	one2one_one2one
ENSG00000107295 (known) ENSG00000143537	=	one2one_one2one
ENSG00000107295 (known) ENSG00000107295	=	one2one_one2one
ENSG00000107295 (known) ENSG00000168615	=	one2one_one2one
ENSG00000107643 (known) ENSG00000177606	=	one2one_one2one
ENSG00000107816 (known) ENSG00000127191	=	one2one_one2one
ENSG00000107882 (known) ENSG00000107882	=	one2one_one2one
ENSG00000107968 (known) ENSG00000168884	=	one2one_one2one
ENSG00000108424 (known) ENSG00000132341	=	one2one_one2one
ENSG00000108773 (known) ENSG00000196367	=	one2one_one2one
ENSG00000108819 (known) ENSG00000172531	=	one2one_one2one
ENSG00000109320 (known) ENSG00000173039	=	one2one_one2one
ENSG00000109320 (known) ENSG00000109320	=	one2one_one2one
ENSG00000109458 (known) ENSG00000177885	=	one2one_one2one
ENSG00000109458 (known) ENSG00000179295	=	one2one_one2one
ENSG00000109458 (known) ENSG00000145675	=	one2one_one2one
ENSG00000109471 (known) ENSG00000147168	=	one2one_one2one
ENSG00000109670 (known) ENSG00000177606	=	one2one_one2one
ENSG00000109819 (known) ENSG00000138095	=	one2one_one2one
ENSG00000110063 (known) ENSG00000110063	=	one2one_one2one
ENSG00000110092 (known) ENSG00000135446	=	one2one_one2one
ENSG00000110092 (known) ENSG00000111276	=	one2one_one2one
ENSG00000110092 (known) ENSG00000123374	=	one2one_one2one
ENSG00000110092 (known) ENSG00000124762	=	one2one_one2one
ENSG00000110330 (known) ENSG00000127191	=	one2one_one2one
ENSG00000110395 (known) ENSG00000167193	=	one2one_one2one
ENSG00000110395 (known) ENSG00000165025	=	one2one_one2one
ENSG00000110395 (known) ENSG00000147507	=	one2one_one2one
ENSG00000110395 (known) ENSG00000177885	=	one2one_one2one
ENSG00000110777 (known) ENSG00000165025	=	one2many_one2one
ENSG00000111276 (known) ENSG00000135446	=	one2one_one2one
ENSG00000111276 (known) ENSG00000118971	=	one2one_one2one
ENSG00000111276 (known) ENSG00000112576	=	one2one_one2one
ENSG00000111276 (known) ENSG00000145386	=	one2one_one2one
ENSG00000111276 (known) ENSG00000134057	=	one2one_one2many
ENSG00000111276 (known) ENSG00000123374	=	one2one_one2one
ENSG00000111276 (known) ENSG00000117632	=	one2one_one2many
ENSG00000111321 (known) ENSG00000127191	=	one2one_one2one
ENSG00000111424 (known) ENSG00000166949	=	one2one_one2one
ENSG00000111679 (known) ENSG00000177885	=	one2one_one2one
ENSG00000111752 (known) ENSG00000168283	=	one2many_one2many
ENSG00000111816 (known) ENSG00000111816	=	one2one_one2one
ENSG00000112033 (known) ENSG00000113916	=	one2one_one2one
ENSG00000112062 (known) ENSG00000115966	=	one2one_one2one
ENSG00000112118 (known) ENSG00000166508	=	one2one_one2one
ENSG00000112118 (known) ENSG00000115947	=	one2one_one2one
ENSG00000112118 (known) ENSG00000164815	=	one2one_one2one
ENSG00000112182 (known) ENSG00000198517	=	one2one_one2one
ENSG00000112182 (known) ENSG00000197063	=	one2one_one2many
ENSG00000112312 (known) ENSG00000167513	=	one2one_one2one
ENSG00000112576 (known) ENSG00000213639	=	one2one_one2one
ENSG00000112576 (known) ENSG00000135446	=	one2one_one2one
ENSG00000112592 (known) ENSG00000135679	=	one2many_one2one
ENSG00000112592 (known) ENSG00000143498	=	one2many_one2one
ENSG00000112592 (known) ENSG00000115750	=	one2many_one2one
ENSG00000112715 (known) ENSG00000112715	=	one2one_one2one
ENSG00000112715 (known) ENSG00000128052	=	one2one_one2one
ENSG00000112799 (known) ENSG00000134061	=	one2one_one2one
ENSG00000113108 (known) ENSG00000142192	=	one2one_one2one
ENSG00000113263 (known) ENSG00000165119	=	one2one_one2many
ENSG00000113520 (known) ENSG00000147168	=	one2one_one2one
ENSG00000113558 (known) ENSG00000159069	=	one2many_one2one
ENSG00000113558 (known) ENSG00000172531	=	one2many_one2one
ENSG00000113580 (known) ENSG00000140396	=	one2one_one2one
ENSG00000113594 (known) ENSG00000128342	=	one2one_one2one
ENSG00000113721 (known) ENSG00000145675	=	one2one_one2one
ENSG00000113721 (known) ENSG00000113721	=	one2one_one2one
ENSG00000113721 (known) ENSG00000179295	=	one2one_one2one
ENSG00000113721 (known) ENSG00000197122	=	one2one_one2one
ENSG00000113721 (known) ENSG00000124181	=	one2one_one2one
ENSG00000114302 (known) ENSG00000114302	=	one2one_one2one
ENSG00000114354 (known) ENSG00000114354	=	one2one_one2one
ENSG00000114737 (known) ENSG00000187266	=	one2one_one2one
ENSG00000114739 (known) ENSG00000122641	=	one2one_one2one
ENSG00000114867 (known) ENSG00000151247	=	one2one_one2one
ENSG00000115145 (known) ENSG00000185359	=	one2one_one2one
ENSG00000115325 (known) ENSG00000145715	=	one2one_one2one
ENSG00000115350 (known) ENSG00000177084	=	one2one_one2one
ENSG00000115594 (known) ENSG00000125538	=	one2one_one2one
ENSG00000115602 (known) ENSG00000172936	=	one2one_one2one
ENSG00000115602 (known) ENSG00000137033	=	one2one_one2one
ENSG00000115641 (known) ENSG00000176170	=	one2one_one2one
ENSG00000115758 (known) ENSG00000115758	=	one2one_one2one
ENSG00000115904 (known) ENSG00000177885	=	one2one_one2one
ENSG00000115904 (known) ENSG00000158092	=	one2one_one2one
ENSG00000115935 (known) ENSG00000158092	=	one2one_one2one
ENSG00000115942 (known) ENSG00000167513	=	one2one_one2one
ENSG00000115942 (known) ENSG00000164815	=	one2one_one2one
ENSG00000115942 (known) ENSG00000115947	=	one2one_one2one
ENSG00000115947 (known) ENSG00000164815	=	one2one_one2one
ENSG00000115966 (known) ENSG00000185386	=	one2one_one2one
ENSG00000116016 (known) ENSG00000134086	=	one2one_one2one
ENSG00000116016 (known) ENSG00000133794	=	one2one_one2one
ENSG00000116044 (known) ENSG00000198517	=	one2one_one2one
ENSG00000116106 (known) ENSG00000125266	=	one2one_one2one
ENSG00000116473 (known) ENSG00000184304	=	one2one_one2one
ENSG00000116670 (known) ENSG00000135945	=	one2one_one2one
ENSG00000116833 (known) ENSG00000131910	=	one2one_one2one
ENSG00000117090 (known) ENSG00000183918	=	one2one_one2one
ENSG00000117118 (known) ENSG00000143252	=	one2one_one2one
ENSG00000117222 (known) ENSG00000129691	=	one2one_one2one
ENSG00000117318 (known) ENSG00000196628	=	one2one_one2one
ENSG00000117528 (known) ENSG00000173208	=	one2one_one2one
ENSG00000117586 (known) ENSG00000186827	=	one2one_one2one
ENSG00000117713 (known) ENSG00000127616	=	one2one_one2one
ENSG00000118579 (known) ENSG00000186575	=	one2one_one2one
ENSG00000118898 (known) ENSG00000142208	=	one2one_one2one
ENSG00000118971 (known) ENSG00000135446	=	one2one_one2one
ENSG00000118971 (known) ENSG00000124762	=	one2one_one2one
ENSG00000119541 (known) ENSG00000130724	=	one2one_one2one
ENSG00000119772 (known) ENSG00000143379	=	one2one_one2one
ENSG00000120049 (known) ENSG00000184408	=	one2one_one2one
ENSG00000120094 (known) ENSG00000160199	=	one2one_one2one
ENSG00000120156 (known) ENSG00000154188	=	one2one_one2one
ENSG00000120337 (known) ENSG00000120337	=	one2one_one2one
ENSG00000120337 (known) ENSG00000186891	=	one2one_one2one
ENSG00000120868 (known) ENSG00000172531	=	one2one_one2one
ENSG00000120885 (known) ENSG00000120885	=	one2one_one2one
ENSG00000120885 (known) ENSG00000196419	=	one2one_one2one
ENSG00000121031 (known) ENSG00000142208	=	one2one_one2one
ENSG00000121481 (known) ENSG00000141582	=	one2one_one2one
ENSG00000121481 (known) ENSG00000168283	=	one2one_one2many
ENSG00000121653 (known) ENSG00000142192	=	one2one_one2one
ENSG00000121774 (known) ENSG00000177885	=	one2one_one2one
ENSG00000121774 (known) ENSG00000197122	=	one2one_one2one
ENSG00000121879 (known) ENSG00000145675	=	one2one_one2one
ENSG00000122008 (known) ENSG00000135945	=	one2one_one2one
ENSG00000122194 (known) ENSG00000171867	=	one2one_one2one
ENSG00000122223 (known) ENSG00000183918	=	one2one_one2one
ENSG00000122406 (known) ENSG00000135679	=	one2many_one2one
ENSG00000122641 (known) ENSG00000122641	=	one2one_one2one
ENSG00000123159 (known) ENSG00000171700	=	one2one_one2one
ENSG00000123374 (known) ENSG00000145386	=	one2one_one2one
ENSG00000123374 (known) ENSG00000133101	=	one2one_one2one
ENSG00000123374 (known) ENSG00000139687	=	one2one_one2one
ENSG00000123374 (known) ENSG00000175305	=	one2one_one2one
ENSG00000123374 (known) ENSG00000124762	=	one2one_one2one
ENSG00000123374 (known) ENSG00000147082	=	one2one_one2one
ENSG00000123405 (known) ENSG00000198517	=	one2one_one2one
ENSG00000123405 (known) ENSG00000137693	=	one2one_one2many
ENSG00000124181 (known) ENSG00000157404	=	one2one_one2one
ENSG00000124181 (known) ENSG00000165731	=	one2one_one2one
ENSG00000124214 (known) ENSG00000172531	=	one2one_one2one
ENSG00000124587 (known) ENSG00000166949	=	one2one_one2one
ENSG00000124713 (known) ENSG00000124713	=	one2one_one2one
ENSG00000124762 (known) ENSG00000135446	=	one2one_one2one
ENSG00000124788 (known) ENSG00000162676	=	one2one_one2one
ENSG00000124788 (known) ENSG00000172977	=	one2one_one2one
ENSG00000124813 (known) ENSG00000139687	=	one2one_one2one
ENSG00000125084 (known) ENSG00000163785	=	one2one_one2one
ENSG00000125266 (known) ENSG00000133216	=	one2one_one2one
ENSG00000125378 (known) ENSG00000138696	=	one2one_one2one
ENSG00000125740 (known) ENSG00000177606	=	one2one_one2one
ENSG00000125740 (known) ENSG00000171223	=	one2one_one2one
ENSG00000125952 (known) ENSG00000134323	=	one2many_one2one
ENSG00000125952 (known) ENSG00000172531	=	one2many_one2one
ENSG00000125952 (known) ENSG00000213639	=	one2many_one2one
ENSG00000125952 (known) ENSG00000136997	=	one2many_one2one
ENSG00000125952 (known) ENSG00000125952	=	one2many_one2many
ENSG00000125971 (known) ENSG00000125971	=	one2one_one2one
ENSG00000126067 (known) ENSG00000129084	=	one2one_one2one
ENSG00000126934 (known) ENSG00000157764	=	one2one_one2one
ENSG00000126934 (known) ENSG00000132155	=	one2one_one2one
ENSG00000127191 (known) ENSG00000141655	=	one2one_one2one
ENSG00000127191 (known) ENSG00000136560	=	one2one_one2one
ENSG00000127191 (known) ENSG00000139193	=	one2one_one2one
ENSG00000127191 (known) ENSG00000183735	=	one2one_one2one
ENSG00000127191 (known) ENSG00000127191	=	one2one_one2one
ENSG00000127191 (known) ENSG00000157873	=	one2one_one2one
ENSG00000127540 (known) ENSG00000179091	=	one2one_one2one
ENSG00000127616 (known) ENSG00000173473	=	one2one_one2one
ENSG00000127666 (known) ENSG00000175104	=	one2one_one2many
ENSG00000127688 (known) ENSG00000131711	=	one2one_one2one
ENSG00000128245 (known) ENSG00000166913	=	one2one_one2one
ENSG00000128272 (known) ENSG00000170345	=	one2one_one2one
ENSG00000128272 (known) ENSG00000177606	=	one2one_one2one
ENSG00000129084 (known) ENSG00000136930	=	one2one_one2one
ENSG00000129084 (known) ENSG00000159377	=	one2one_one2one
ENSG00000129084 (known) ENSG00000205220	=	one2one_one2one
ENSG00000129084 (known) ENSG00000142507	=	one2one_one2many
ENSG00000129084 (known) ENSG00000143106	=	one2one_one2many
ENSG00000129152 (known) ENSG00000129152	=	one2one_one2one
ENSG00000130222 (known) ENSG00000132646	=	one2one_one2one
ENSG00000130396 (known) ENSG00000135333	=	one2many_one2one
ENSG00000130396 (known) ENSG00000133216	=	one2many_one2one
ENSG00000130522 (known) ENSG00000170345	=	one2one_one2one
ENSG00000131142 (known) ENSG00000173585	=	one2one_one2one
ENSG00000131759 (known) ENSG00000141027	=	one2one_one2one
ENSG00000132155 (known) ENSG00000169032	=	one2one_one2one
ENSG00000132155 (known) ENSG00000174775	=	one2one_one2many
ENSG00000132170 (known) ENSG00000196498	=	one2one_one2one
ENSG00000132535 (known) ENSG00000178568	=	one2one_one2one
ENSG00000132639 (known) ENSG00000186908	=	one2one_one2one
ENSG00000132670 (known) ENSG00000132670	=	one2one_one2one
ENSG00000133101 (known) ENSG00000170312	=	one2one_one2one
ENSG00000133112 (known) ENSG00000171552	=	one2many_one2one
ENSG00000133216 (known) ENSG00000133216	=	one2one_one2one
ENSG00000133794 (known) ENSG00000134852	=	one2one_one2one
ENSG00000134057 (known) ENSG00000162063	=	one2many_one2one
ENSG00000134057 (known) ENSG00000185920	=	one2many_one2one
ENSG00000134057 (known) ENSG00000170312	=	one2many_one2one
ENSG00000134259 (known) ENSG00000134259	=	one2one_one2one
ENSG00000134516 (known) ENSG00000155849	=	one2one_one2one
ENSG00000134954 (known) ENSG00000134954	=	one2one_one2one
ENSG00000134982 (known) ENSG00000168036	=	one2one_one2one
ENSG00000135148 (known) ENSG00000175104	=	one2one_one2many
ENSG00000135336 (known) ENSG00000166508	=	one2one_one2one
ENSG00000135336 (known) ENSG00000164815	=	one2one_one2one
ENSG00000135446 (known) ENSG00000147889	=	one2one_one2one
ENSG00000135446 (known) ENSG00000139687	=	one2one_one2one
ENSG00000135486 (known) ENSG00000137486	=	one2one_one2one
ENSG00000135679 (known) ENSG00000147889	=	one2one_one2one
ENSG00000135679 (known) ENSG00000141510	=	one2one_one2one
ENSG00000135930 (known) ENSG00000187840	=	one2many_one2one
ENSG00000135945 (known) ENSG00000170734	=	one2one_one2one
ENSG00000136238 (known) ENSG00000149269	=	one2one_one2one
ENSG00000136480 (known) ENSG00000140521	=	one2one_one2one
ENSG00000136560 (known) ENSG00000183735	=	one2one_one2one
ENSG00000136574 (known) ENSG00000183072	=	one2one_one2one
ENSG00000136653 (known) ENSG00000174775	=	one2one_one2many
ENSG00000136754 (known) ENSG00000165178	=	one2one_one2many
ENSG00000136754 (known) ENSG00000158517	=	one2one_one2many
ENSG00000136869 (known) ENSG00000154589	=	one2one_one2one
ENSG00000136997 (known) ENSG00000147889	=	one2one_one2one
ENSG00000137076 (known) ENSG00000137076	=	one2one_one2one
ENSG00000137745 (known) ENSG00000137745	=	one2one_one2one
ENSG00000137764 (known) ENSG00000198909	=	one2one_one2one
ENSG00000138376 (known) ENSG00000141510	=	one2one_one2one
ENSG00000138795 (known) ENSG00000196781	=	one2one_one2one
ENSG00000138795 (known) ENSG00000168036	=	one2one_one2one
ENSG00000138798 (known) ENSG00000146648	=	one2one_one2one
ENSG00000139687 (known) ENSG00000172531	=	one2one_one2one
ENSG00000139687 (known) ENSG00000149091	=	one2one_one2one
ENSG00000139687 (known) ENSG00000160310	=	one2one_one2one
ENSG00000139946 (known) ENSG00000184216	=	one2one_one2one
ENSG00000140379 (known) ENSG00000153094	=	one2many_one2one
ENSG00000140396 (known) ENSG00000169083	=	one2one_one2one
ENSG00000140443 (known) ENSG00000204628	=	one2one_one2one
ENSG00000140600 (known) ENSG00000197386	=	one2one_one2one
ENSG00000140740 (known) ENSG00000179091	=	one2one_one2one
ENSG00000140939 (known) ENSG00000168040	=	one2one_one2one
ENSG00000141027 (known) ENSG00000165659	=	one2one_one2one
ENSG00000141068 (known) ENSG00000169032	=	one2one_one2one
ENSG00000141503 (known) ENSG00000158092	=	one2one_one2one
ENSG00000141510 (known) ENSG00000147889	=	one2one_one2one
ENSG00000141510 (known) ENSG00000171552	=	one2one_one2one
ENSG00000141510 (known) ENSG00000169375	=	one2one_one2one
ENSG00000141510 (known) ENSG00000141510	=	one2one_one2one
ENSG00000141510 (known) ENSG00000197579	=	one2one_one2one
ENSG00000141655 (known) ENSG00000175104	=	one2one_one2many
ENSG00000141959 (known) ENSG00000152556	=	one2one_one2one
ENSG00000141968 (known) ENSG00000177885	=	one2one_one2one
ENSG00000142192 (known) ENSG00000148082	=	one2one_one2one
ENSG00000142192 (known) ENSG00000163697	=	one2one_one2one
ENSG00000142192 (known) ENSG00000166313	=	one2one_one2one
ENSG00000142208 (known) ENSG00000197442	=	one2one_one2one
ENSG00000142208 (known) ENSG00000142208	=	one2one_one2one
ENSG00000142252 (known) ENSG00000152147	=	one2one_one2one
ENSG00000142731 (known) ENSG00000142731	=	one2one_one2one
ENSG00000142733 (known) ENSG00000197442	=	one2one_one2one
ENSG00000143252 (known) ENSG00000204370	=	one2one_one2one
ENSG00000143257 (known) ENSG00000143257	=	one2one_one2one
ENSG00000143379 (known) ENSG00000157554	=	one2one_one2one
ENSG00000143384 (known) ENSG00000153094	=	one2many_one2one
ENSG00000143537 (known) ENSG00000165912	=	one2one_one2one
ENSG00000143546 (known) ENSG00000143546	=	one2one_one2one
ENSG00000143546 (known) ENSG00000163220	=	one2one_one2one
ENSG00000143995 (known) ENSG00000185630	=	one2one_one2one
ENSG00000145242 (known) ENSG00000184349	=	one2one_one2one
ENSG00000145386 (known) ENSG00000170312	=	one2one_one2one
ENSG00000145675 (known) ENSG00000167601	=	one2one_one2one
ENSG00000145675 (known) ENSG00000171105	=	one2one_one2one
ENSG00000145675 (known) ENSG00000169047	=	one2one_one2one
ENSG00000145715 (known) ENSG00000147443	=	one2one_one2one
ENSG00000146648 (known) ENSG00000177885	=	one2one_one2one
ENSG00000146648 (known) ENSG00000160691	=	one2one_one2one
ENSG00000146648 (known) ENSG00000179295	=	one2one_one2one
ENSG00000147010 (known) ENSG00000177885	=	one2one_one2one
ENSG00000148053 (known) ENSG00000176697	=	one2one_one2one
ENSG00000148218 (known) ENSG00000148218	=	one2one_one2one
ENSG00000148229 (known) ENSG00000177084	=	one2one_one2one
ENSG00000148400 (known) ENSG00000168214	=	one2one_one2many
ENSG00000148498 (known) ENSG00000163558	=	one2one_one2many
ENSG00000149269 (known) ENSG00000158092	=	one2one_one2one
ENSG00000149295 (known) ENSG00000177425	=	one2one_one2one
ENSG00000149311 (known) ENSG00000172531	=	one2one_one2one
ENSG00000150093 (known) ENSG00000196776	=	one2one_one2many
ENSG00000150093 (known) ENSG00000164171	=	one2one_one2one
ENSG00000150093 (known) ENSG00000161638	=	one2one_one2one
ENSG00000150760 (known) ENSG00000155849	=	one2many_one2one
ENSG00000150787 (known) ENSG00000150787	=	one2one_one2one
ENSG00000150907 (known) ENSG00000169083	=	one2one_one2one
ENSG00000151247 (known) ENSG00000187840	=	one2one_one2one
ENSG00000151276 (known) ENSG00000198719	=	one2one_one2one
ENSG00000151491 (known) ENSG00000151491	=	one2one_one2one
ENSG00000151929 (known) ENSG00000152137	=	one2one_one2one
ENSG00000152214 (known) ENSG00000160271	=	one2many_one2one
ENSG00000152818 (known) ENSG00000168807	=	one2one_one2one
ENSG00000152818 (known) ENSG00000172164	=	one2one_one2one
ENSG00000153094 (known) ENSG00000166913	=	one2one_one2one
ENSG00000153094 (known) ENSG00000171552	=	one2one_one2one
ENSG00000153094 (known) ENSG00000171791	=	one2one_one2one
ENSG00000153147 (known) ENSG00000198604	=	one2one_one2one
ENSG00000153201 (known) ENSG00000185345	=	one2one_one2one
ENSG00000154473 (known) ENSG00000165169	=	one2one_one2one
ENSG00000155097 (known) ENSG00000165527	=	one2one_one2one
ENSG00000156113 (known) ENSG00000196557	=	one2one_one2one
ENSG00000156273 (known) ENSG00000197063	=	one2one_one2many
ENSG00000156273 (known) ENSG00000198517	=	one2one_one2one
ENSG00000156467 (known) ENSG00000179091	=	one2many_one2one
ENSG00000157107 (known) ENSG00000157107	=	one2one_one2one
ENSG00000157456 (known) ENSG00000170312	=	one2one_one2one
ENSG00000157764 (known) ENSG00000169032	=	one2one_one2one
ENSG00000158402 (known) ENSG00000170312	=	one2one_one2one
ENSG00000158473 (known) ENSG00000166710	=	one2many_one2one
ENSG00000158571 (known) ENSG00000158571	=	one2one_one2one
ENSG00000158825 (known) ENSG00000158825	=	one2one_one2one
ENSG00000159110 (known) ENSG00000213928	=	one2one_one2one
ENSG00000159216 (known) ENSG00000159216	=	one2one_one2one
ENSG00000159352 (known) ENSG00000163636	=	one2one_one2one
ENSG00000160049 (known) ENSG00000169598	=	one2one_one2one
ENSG00000160271 (known) ENSG00000186575	=	one2one_one2one
ENSG00000160293 (known) ENSG00000177885	=	one2one_one2one
ENSG00000160360 (known) ENSG00000160360	=	one2one_one2one
ENSG00000160678 (known) ENSG00000196154	=	one2one_one2one
ENSG00000160691 (known) ENSG00000197122	=	one2one_one2one
ENSG00000160691 (known) ENSG00000169398	=	one2one_one2one
ENSG00000160691 (known) ENSG00000177885	=	one2one_one2one
ENSG00000161570 (known) ENSG00000163823	=	one2one_one2many
ENSG00000162924 (known) ENSG00000162924	=	one2one_one2one
ENSG00000163220 (known) ENSG00000163220	=	one2one_one2one
ENSG00000163599 (known) ENSG00000163599	=	one2one_one2one
ENSG00000163734 (known) ENSG00000180871	=	many2many_one2one
ENSG00000163739 (known) ENSG00000163739	=	many2many_many2many
ENSG00000163739 (known) ENSG00000180871	=	many2many_one2one
ENSG00000163932 (known) ENSG00000168610	=	one2one_one2one
ENSG00000164171 (known) ENSG00000196776	=	one2one_one2many
ENSG00000164405 (known) ENSG00000179091	=	one2one_one2one
ENSG00000164615 (known) ENSG00000182866	=	one2one_one2one
ENSG00000164815 (known) ENSG00000164815	=	one2one_one2one
ENSG00000164885 (known) ENSG00000176749	=	one2one_one2one
ENSG00000165280 (known) ENSG00000165280	=	one2one_one2one
ENSG00000165659 (known) ENSG00000169375	=	one2one_one2one
ENSG00000165704 (known) ENSG00000165704	=	one2one_one2one
ENSG00000165912 (known) ENSG00000168615	=	one2one_one2one
ENSG00000166508 (known) ENSG00000166508	=	one2one_one2one
ENSG00000166579 (known) ENSG00000166579	=	one2one_one2one
ENSG00000166681 (known) ENSG00000184047	=	one2one_one2one
ENSG00000166888 (known) ENSG00000166888	=	one2one_one2one
ENSG00000166913 (known) ENSG00000170759	=	one2one_one2one
ENSG00000166949 (known) ENSG00000184708	=	one2one_one2one
ENSG00000167286 (known) ENSG00000198851	=	one2one_one2one
ENSG00000167657 (known) ENSG00000177425	=	one2one_one2one
ENSG00000168036 (known) ENSG00000198802	=	one2one_one2one
ENSG00000168175 (known) ENSG00000168175	=	one2many_one2many
ENSG00000168283 (known) ENSG00000168283	=	one2many_one2many
ENSG00000168807 (known) ENSG00000198947	=	one2one_one2one
ENSG00000168938 (known) ENSG00000168938	=	one2one_one2one
ENSG00000169021 (known) ENSG00000179091	=	one2one_one2one
ENSG00000169375 (known) ENSG00000196591	=	one2one_one2one
ENSG00000169398 (known) ENSG00000169398	=	one2one_one2one
ENSG00000169398 (known) ENSG00000187323	=	one2one_one2one
ENSG00000169398 (known) ENSG00000177885	=	one2one_one2one
ENSG00000169398 (known) ENSG00000197122	=	one2one_one2one
ENSG00000169554 (known) ENSG00000170365	=	one2one_one2one
ENSG00000169862 (known) ENSG00000170558	=	one2one_one2one
ENSG00000170262 (known) ENSG00000185231	=	one2one_one2one
ENSG00000170312 (known) ENSG00000173207	=	one2one_many2many
ENSG00000170345 (known) ENSG00000170653	=	one2one_one2one
ENSG00000170345 (known) ENSG00000177606	=	one2one_one2one
ENSG00000170345 (known) ENSG00000171223	=	one2one_one2one
ENSG00000170581 (known) ENSG00000213928	=	one2one_one2one
ENSG00000170899 (known) ENSG00000170899	=	one2many_one2many
ENSG00000171552 (known) ENSG00000184990	=	one2one_one2one
ENSG00000171791 (known) ENSG00000172531	=	one2one_one2one
ENSG00000171791 (known) ENSG00000171791	=	one2one_one2one
ENSG00000171867 (known) ENSG00000171867	=	one2one_one2one
ENSG00000172164 (known) ENSG00000198947	=	one2one_one2one
ENSG00000172349 (known) ENSG00000183454	=	one2one_one2one
ENSG00000172936 (known) ENSG00000172936	=	one2one_one2one
ENSG00000172936 (known) ENSG00000184216	=	one2one_one2one
ENSG00000172936 (known) ENSG00000185507	=	one2one_one2one
ENSG00000173039 (known) ENSG00000173039	=	one2one_one2one
ENSG00000173208 (known) ENSG00000173208	=	one2one_one2one
ENSG00000173465 (known) ENSG00000173465	=	one2one_one2one
ENSG00000173660 (known) ENSG00000179091	=	one2one_one2one
ENSG00000173801 (known) ENSG00000198802	=	one2one_one2one
ENSG00000173805 (known) ENSG00000197386	=	one2one_one2one
ENSG00000173991 (known) ENSG00000177791	=	one2one_one2one
ENSG00000174306 (known) ENSG00000178764	=	one2one_one2one
ENSG00000175104 (known) ENSG00000184216	=	one2many_one2one
ENSG00000175104 (known) ENSG00000185507	=	one2many_one2one
ENSG00000175104 (known) ENSG00000179218	=	one2many_one2one
ENSG00000176884 (known) ENSG00000183454	=	one2one_one2one
ENSG00000177156 (known) ENSG00000177156	=	one2one_one2one
ENSG00000177606 (known) ENSG00000177606	=	one2one_one2one
ENSG00000177885 (known) ENSG00000178562	=	one2one_one2one
ENSG00000179091 (known) ENSG00000198727	=	one2one_one2one
ENSG00000179958 (known) ENSG00000179958	=	one2one_one2one
ENSG00000181019 (known) ENSG00000181019	=	one2one_one2one
ENSG00000182578 (known) ENSG00000185338	=	one2one_one2one
ENSG00000182866 (known) ENSG00000198821	=	one2one_one2one
ENSG00000186350 (known) ENSG00000186350	=	one2one_one2one
ENSG00000187266 (known) ENSG00000197943	=	one2one_one2one
ENSG00000196154 (known) ENSG00000196154	=	one2one_one2one
ENSG00000197122 (known) ENSG00000197122	=	one2one_one2one
ENSG00000198821 (known) ENSG00000198821	=	one2one_one2one
ENSG00000198947 (known) ENSG00000198947	=	one2one_one2one
