# Supplementary material for: Building and analyzing protein interactome networks by cross-species comparisons
Source: BMC Syst Biol. 2010 Mar 30;4:36. doi: 10.1186/1752-0509-4-36 (PMC2859380; doi:10.1186/1752-0509-4-36)
Supplement: Additional file 6 — Zip Hsap. A zipped folder containing files formatted for use in Cytoscape listed in Supplemental Table 3. These files are for Homo sapiens proteins. [file 1752-0509-4-36-S6.ZIP › hsap/hsap_mmus_orthologs.eda]

hsap_mmus_orthologs.eda
ENSG00000000419 (predicted) ENSG00000166913	=	ENSMUSG00000078919_ENSMUSG00000018326
ENSG00000000938 (predicted) ENSG00000131042	=	ENSMUSG00000028874_ENSMUSG00000058818
ENSG00000000938 (predicted) ENSG00000104972	=	ENSMUSG00000028874_ENSMUSG00000058818
ENSG00000000938 (predicted) ENSG00000170858	=	ENSMUSG00000028874_ENSMUSG00000058818
ENSG00000000938 (predicted) ENSG00000187095	=	ENSMUSG00000028874_ENSMUSG00000058818
ENSG00000000938 (predicted) ENSG00000114353	=	ENSMUSG00000028874_ENSMUSG00000032562
ENSG00000000938 (predicted) ENSG00000170866	=	ENSMUSG00000028874_ENSMUSG00000058818
ENSG00000000938 (predicted) ENSG00000105609	=	ENSMUSG00000028874_ENSMUSG00000058818
ENSG00000000938 (predicted) ENSG00000100092	=	ENSMUSG00000028874_ENSMUSG00000022436
ENSG00000000938 (predicted) ENSG00000204577	=	ENSMUSG00000028874_ENSMUSG00000058818
ENSG00000000938 (predicted) ENSG00000186152	=	ENSMUSG00000028874_ENSMUSG00000058818
ENSG00000000938 (predicted) ENSG00000115904	=	ENSMUSG00000028874_ENSMUSG00000024241
ENSG00000000938 (predicted) ENSG00000104974	=	ENSMUSG00000028874_ENSMUSG00000058818
ENSG00000001626 (known) ENSG00000001626	=	ENSMUSG00000041301_ENSMUSG00000041301
ENSG00000002330 (known) ENSG00000171552	=	ENSMUSG00000024959_ENSMUSG00000007659
ENSG00000002330 (known) ENSG00000171791	=	ENSMUSG00000024959_ENSMUSG00000057329
ENSG00000002330 (predicted) ENSG00000204389	=	ENSMUSG00000024959_ENSMUSG00000067284
ENSG00000002330 (predicted) ENSG00000142208	=	ENSMUSG00000024959_ENSMUSG00000001729
ENSG00000002330 (predicted) ENSG00000176884	=	ENSMUSG00000024959_ENSMUSG00000026959
ENSG00000002330 (predicted) ENSG00000134308	=	ENSMUSG00000024959_ENSMUSG00000076432
ENSG00000002330 (predicted) ENSG00000204388	=	ENSMUSG00000024959_ENSMUSG00000067284
ENSG00000002330 (predicted) ENSG00000150086	=	ENSMUSG00000024959_ENSMUSG00000030209
ENSG00000002587 (predicted) ENSG00000002587	=	ENSMUSG00000051022_ENSMUSG00000051022
ENSG00000002834 (predicted) ENSG00000166913	=	ENSMUSG00000038366_ENSMUSG00000018326
ENSG00000003402 (known) ENSG00000168040	=	ENSMUSG00000026031_ENSMUSG00000031077
ENSG00000003402 (predicted) ENSG00000078747	=	ENSMUSG00000026031_ENSMUSG00000027598
ENSG00000004399 (predicted) ENSG00000170381	=	ENSMUSG00000030123_ENSMUSG00000063531
ENSG00000004478 (predicted) ENSG00000113580	=	ENSMUSG00000030357_ENSMUSG00000024431
ENSG00000004487 (known) ENSG00000169083	=	ENSMUSG00000036940_ENSMUSG00000046532
ENSG00000004487 (predicted) ENSG00000121481	=	ENSMUSG00000036940_ENSMUSG00000026484
ENSG00000004487 (predicted) ENSG00000089094	=	ENSMUSG00000036940_ENSMUSG00000029475
ENSG00000004777 (known) ENSG00000010810	=	ENSMUSG00000036882_ENSMUSG00000019843
ENSG00000004864 (predicted) ENSG00000166913	=	ENSMUSG00000015112_ENSMUSG00000018326
ENSG00000004975 (known) ENSG00000004975	=	ENSMUSG00000020888_ENSMUSG00000020888
ENSG00000004975 (predicted) ENSG00000173218	=	ENSMUSG00000020888_ENSMUSG00000027860
ENSG00000004975 (predicted) ENSG00000162738	=	ENSMUSG00000020888_ENSMUSG00000026556
ENSG00000004975 (predicted) ENSG00000197943	=	ENSMUSG00000020888_ENSMUSG00000034330
ENSG00000004975 (predicted) ENSG00000119509	=	ENSMUSG00000020888_ENSMUSG00000028344
ENSG00000004975 (predicted) ENSG00000145506	=	ENSMUSG00000020888_ENSMUSG00000021567
ENSG00000004975 (predicted) ENSG00000140807	=	ENSMUSG00000020888_ENSMUSG00000031661
ENSG00000005020 (predicted) ENSG00000090104	=	ENSMUSG00000059182_ENSMUSG00000026358
ENSG00000005020 (predicted) ENSG00000005020	=	ENSMUSG00000059182_ENSMUSG00000059182
ENSG00000005022 (predicted) ENSG00000171132	=	ENSMUSG00000016319_ENSMUSG00000045038
ENSG00000005022 (predicted) ENSG00000166913	=	ENSMUSG00000016319_ENSMUSG00000018326
ENSG00000005022 (predicted) ENSG00000150086	=	ENSMUSG00000016319_ENSMUSG00000030209
ENSG00000005073 (predicted) ENSG00000112312	=	ENSMUSG00000038210_ENSMUSG00000006715
ENSG00000005073 (predicted) ENSG00000143995	=	ENSMUSG00000038210_ENSMUSG00000020160
ENSG00000005102 (predicted) ENSG00000135903	=	ENSMUSG00000001493_ENSMUSG00000004872
ENSG00000005102 (predicted) ENSG00000125813	=	ENSMUSG00000001493_ENSMUSG00000037034
ENSG00000005249 (predicted) ENSG00000150086	=	ENSMUSG00000002997_ENSMUSG00000030209
ENSG00000005249 (predicted) ENSG00000166913	=	ENSMUSG00000002997_ENSMUSG00000018326
ENSG00000005249 (predicted) ENSG00000176884	=	ENSMUSG00000002997_ENSMUSG00000026959
ENSG00000005339 (known) ENSG00000168610	=	ENSMUSG00000022521_ENSMUSG00000004040
ENSG00000005339 (known) ENSG00000141510	=	ENSMUSG00000022521_ENSMUSG00000059552
ENSG00000005339 (known) ENSG00000173039	=	ENSMUSG00000022521_ENSMUSG00000024927
ENSG00000005339 (known) ENSG00000121774	=	ENSMUSG00000022521_ENSMUSG00000028790
ENSG00000005339 (predicted) ENSG00000125733	=	ENSMUSG00000022521_ENSMUSG00000019487
ENSG00000005339 (predicted) ENSG00000066336	=	ENSMUSG00000022521_ENSMUSG00000002111
ENSG00000005339 (predicted) ENSG00000150907	=	ENSMUSG00000022521_ENSMUSG00000044167
ENSG00000005339 (predicted) ENSG00000111361	=	ENSMUSG00000022521_ENSMUSG00000029388
ENSG00000005339 (predicted) ENSG00000178950	=	ENSMUSG00000022521_ENSMUSG00000062234
ENSG00000005339 (predicted) ENSG00000141985	=	ENSMUSG00000022521_ENSMUSG00000003200
ENSG00000005339 (predicted) ENSG00000100280	=	ENSMUSG00000022521_ENSMUSG00000009090
ENSG00000005339 (predicted) ENSG00000116809	=	ENSMUSG00000022521_ENSMUSG00000006215
ENSG00000005339 (predicted) ENSG00000018408	=	ENSMUSG00000022521_ENSMUSG00000027803
ENSG00000005339 (predicted) ENSG00000204209	=	ENSMUSG00000022521_ENSMUSG00000002307
ENSG00000005339 (predicted) ENSG00000088038	=	ENSMUSG00000022521_ENSMUSG00000035632
ENSG00000005812 (predicted) ENSG00000008405	=	ENSMUSG00000022124_ENSMUSG00000020038
ENSG00000005812 (predicted) ENSG00000121671	=	ENSMUSG00000022124_ENSMUSG00000068742
ENSG00000005844 (predicted) ENSG00000160255	=	ENSMUSG00000030830_ENSMUSG00000000290
ENSG00000005844 (predicted) ENSG00000136653	=	ENSMUSG00000030830_ENSMUSG00000026430
ENSG00000005882 (predicted) ENSG00000196218	=	ENSMUSG00000038967_ENSMUSG00000030592
ENSG00000005882 (predicted) ENSG00000105647	=	ENSMUSG00000038967_ENSMUSG00000031834
ENSG00000005893 (predicted) ENSG00000177628	=	ENSMUSG00000016534_ENSMUSG00000028048
ENSG00000005893 (predicted) ENSG00000160766	=	ENSMUSG00000016534_ENSMUSG00000028048
ENSG00000005955 (predicted) ENSG00000179168	=	ENSMUSG00000020530_ENSMUSG00000031493
ENSG00000006059 (predicted) ENSG00000186081	=	ENSMUSG00000035592_ENSMUSG00000061527
ENSG00000006074 (predicted) ENSG00000215782	=	ENSMUSG00000000982_ENSMUSG00000079227
ENSG00000006074 (predicted) ENSG00000121807	=	ENSMUSG00000000982_ENSMUSG00000079227
ENSG00000006074 (predicted) ENSG00000144648	=	ENSMUSG00000000982_ENSMUSG00000044534
ENSG00000006074 (predicted) ENSG00000163823	=	ENSMUSG00000000982_ENSMUSG00000025804
ENSG00000006074 (predicted) ENSG00000183625	=	ENSMUSG00000000982_ENSMUSG00000035448
ENSG00000006125 (known) ENSG00000072958	=	ENSMUSG00000035152_ENSMUSG00000003033
ENSG00000006125 (predicted) ENSG00000166913	=	ENSMUSG00000035152_ENSMUSG00000018326
ENSG00000006125 (predicted) ENSG00000166747	=	ENSMUSG00000035152_ENSMUSG00000031731
ENSG00000006128 (predicted) ENSG00000116329	=	ENSMUSG00000061762_ENSMUSG00000050511
ENSG00000006451 (predicted) ENSG00000166913	=	ENSMUSG00000008859_ENSMUSG00000018326
ENSG00000006451 (predicted) ENSG00000176884	=	ENSMUSG00000008859_ENSMUSG00000026959
ENSG00000006451 (predicted) ENSG00000150086	=	ENSMUSG00000008859_ENSMUSG00000030209
ENSG00000006530 (predicted) ENSG00000166913	=	ENSMUSG00000029916_ENSMUSG00000018326
ENSG00000006611 (predicted) ENSG00000107736	=	ENSMUSG00000030838_ENSMUSG00000012819
ENSG00000006611 (predicted) ENSG00000137474	=	ENSMUSG00000030838_ENSMUSG00000030761
ENSG00000006634 (predicted) ENSG00000115947	=	ENSMUSG00000002297_ENSMUSG00000026761
ENSG00000006634 (predicted) ENSG00000164815	=	ENSMUSG00000002297_ENSMUSG00000029012
ENSG00000006634 (predicted) ENSG00000166508	=	ENSMUSG00000002297_ENSMUSG00000029730
ENSG00000006634 (predicted) ENSG00000115942	=	ENSMUSG00000002297_ENSMUSG00000026037
ENSG00000006634 (predicted) ENSG00000085840	=	ENSMUSG00000002297_ENSMUSG00000028587
ENSG00000006634 (predicted) ENSG00000091651	=	ENSMUSG00000002297_ENSMUSG00000031697
ENSG00000006634 (predicted) ENSG00000073111	=	ENSMUSG00000002297_ENSMUSG00000002870
ENSG00000006634 (predicted) ENSG00000112118	=	ENSMUSG00000002297_ENSMUSG00000041859
ENSG00000006634 (predicted) ENSG00000104738	=	ENSMUSG00000002297_ENSMUSG00000022673
ENSG00000006652 (predicted) ENSG00000107242	=	ENSMUSG00000001627_ENSMUSG00000024867
ENSG00000006715 (predicted) ENSG00000166913	=	ENSMUSG00000041236_ENSMUSG00000018326
ENSG00000007168 (known) ENSG00000166579	=	ENSMUSG00000020745_ENSMUSG00000018736
ENSG00000007168 (predicted) ENSG00000079462	=	ENSMUSG00000020745_ENSMUSG00000005447
ENSG00000007171 (known) ENSG00000007171	=	ENSMUSG00000020826_ENSMUSG00000020826
ENSG00000007171 (predicted) ENSG00000171132	=	ENSMUSG00000020826_ENSMUSG00000045038
ENSG00000007372 (predicted) ENSG00000134438	=	ENSMUSG00000027168_ENSMUSG00000024518
ENSG00000007372 (predicted) ENSG00000187098	=	ENSMUSG00000027168_ENSMUSG00000035158
ENSG00000007372 (predicted) ENSG00000119614	=	ENSMUSG00000027168_ENSMUSG00000021239
ENSG00000007372 (predicted) ENSG00000165556	=	ENSMUSG00000027168_ENSMUSG00000029646
ENSG00000007372 (predicted) ENSG00000157212	=	ENSMUSG00000027168_ENSMUSG00000002221
ENSG00000007402 (predicted) ENSG00000166913	=	ENSMUSG00000010066_ENSMUSG00000018326
ENSG00000007923 (predicted) ENSG00000166913	=	ENSMUSG00000039768_ENSMUSG00000018326
ENSG00000008018 (known) ENSG00000129084	=	ENSMUSG00000014769_ENSMUSG00000030751
ENSG00000008018 (predicted) ENSG00000187574	=	ENSMUSG00000014769_ENSMUSG00000035191
ENSG00000008018 (predicted) ENSG00000188683	=	ENSMUSG00000014769_ENSMUSG00000035191
ENSG00000008018 (predicted) ENSG00000105568	=	ENSMUSG00000014769_ENSMUSG00000007564
ENSG00000008056 (predicted) ENSG00000171867	=	ENSMUSG00000037217_ENSMUSG00000079037
ENSG00000008056 (predicted) ENSG00000107295	=	ENSMUSG00000037217_ENSMUSG00000028488
ENSG00000008056 (predicted) ENSG00000140600	=	ENSMUSG00000037217_ENSMUSG00000030638
ENSG00000008056 (predicted) ENSG00000166913	=	ENSMUSG00000037217_ENSMUSG00000018326
ENSG00000008083 (known) ENSG00000136574	=	ENSMUSG00000038518_ENSMUSG00000021944
ENSG00000008083 (known) ENSG00000183072	=	ENSMUSG00000038518_ENSMUSG00000015579
ENSG00000008197 (predicted) ENSG00000137203	=	ENSMUSG00000042596_ENSMUSG00000021359
ENSG00000008197 (predicted) ENSG00000008197	=	ENSMUSG00000042596_ENSMUSG00000042596
ENSG00000008256 (predicted) ENSG00000008256	=	ENSMUSG00000018001_ENSMUSG00000018001
ENSG00000008277 (known) ENSG00000166913	=	ENSMUSG00000040537_ENSMUSG00000018326
ENSG00000008277 (predicted) ENSG00000150086	=	ENSMUSG00000040537_ENSMUSG00000030209
ENSG00000008300 (predicted) ENSG00000184371	=	ENSMUSG00000023473_ENSMUSG00000014599
ENSG00000008405 (predicted) ENSG00000111602	=	ENSMUSG00000020038_ENSMUSG00000039994
ENSG00000008735 (predicted) ENSG00000184371	=	ENSMUSG00000022619_ENSMUSG00000014599
ENSG00000008735 (predicted) ENSG00000142192	=	ENSMUSG00000022619_ENSMUSG00000022892
ENSG00000008735 (predicted) ENSG00000123384	=	ENSMUSG00000022619_ENSMUSG00000040249
ENSG00000009844 (predicted) ENSG00000119541	=	ENSMUSG00000019868_ENSMUSG00000009907
ENSG00000009954 (known) ENSG00000153147	=	ENSMUSG00000002748_ENSMUSG00000031715
ENSG00000010017 (known) ENSG00000198910	=	ENSMUSG00000038546_ENSMUSG00000031391
ENSG00000010017 (known) ENSG00000102081	=	ENSMUSG00000038546_ENSMUSG00000000838
ENSG00000010017 (predicted) ENSG00000166913	=	ENSMUSG00000038546_ENSMUSG00000018326
ENSG00000010256 (known) ENSG00000179091	=	ENSMUSG00000025651_ENSMUSG00000022551
ENSG00000010256 (predicted) ENSG00000166913	=	ENSMUSG00000025651_ENSMUSG00000018326
ENSG00000010322 (predicted) ENSG00000161638	=	ENSMUSG00000021910_ENSMUSG00000000555
ENSG00000010610 (predicted) ENSG00000213402	=	ENSMUSG00000023274_ENSMUSG00000045826
ENSG00000010610 (predicted) ENSG00000182866	=	ENSMUSG00000023274_ENSMUSG00000000409
ENSG00000010671 (predicted) ENSG00000132740	=	ENSMUSG00000031264_ENSMUSG00000024831
ENSG00000010671 (predicted) ENSG00000107758	=	ENSMUSG00000031264_ENSMUSG00000021816
ENSG00000010671 (predicted) ENSG00000132842	=	ENSMUSG00000031264_ENSMUSG00000021686
ENSG00000010671 (predicted) ENSG00000159251	=	ENSMUSG00000031264_ENSMUSG00000068614
ENSG00000010671 (predicted) ENSG00000164032	=	ENSMUSG00000031264_ENSMUSG00000037894
ENSG00000010671 (predicted) ENSG00000214485	=	ENSMUSG00000031264_ENSMUSG00000043716
ENSG00000010671 (predicted) ENSG00000105373	=	ENSMUSG00000031264_ENSMUSG00000041560
ENSG00000010671 (predicted) ENSG00000147604	=	ENSMUSG00000031264_ENSMUSG00000043716
ENSG00000010671 (predicted) ENSG00000115241	=	ENSMUSG00000031264_ENSMUSG00000029147
ENSG00000010671 (predicted) ENSG00000108848	=	ENSMUSG00000031264_ENSMUSG00000020863
ENSG00000010671 (predicted) ENSG00000177885	=	ENSMUSG00000031264_ENSMUSG00000059923
ENSG00000010671 (predicted) ENSG00000104774	=	ENSMUSG00000031264_ENSMUSG00000005142
ENSG00000010671 (predicted) ENSG00000183748	=	ENSMUSG00000031264_ENSMUSG00000026712
ENSG00000010671 (predicted) ENSG00000108654	=	ENSMUSG00000031264_ENSMUSG00000020719
ENSG00000010671 (predicted) ENSG00000095585	=	ENSMUSG00000031264_ENSMUSG00000061132
ENSG00000010671 (predicted) ENSG00000067057	=	ENSMUSG00000031264_ENSMUSG00000021196
ENSG00000010671 (predicted) ENSG00000176407	=	ENSMUSG00000031264_ENSMUSG00000055239
ENSG00000010671 (predicted) ENSG00000135821	=	ENSMUSG00000031264_ENSMUSG00000026473
ENSG00000010671 (predicted) ENSG00000101210	=	ENSMUSG00000031264_ENSMUSG00000016349
ENSG00000010671 (predicted) ENSG00000113083	=	ENSMUSG00000031264_ENSMUSG00000024529
ENSG00000010671 (predicted) ENSG00000120586	=	ENSMUSG00000031264_ENSMUSG00000026712
ENSG00000010671 (predicted) ENSG00000108468	=	ENSMUSG00000031264_ENSMUSG00000018666
ENSG00000010671 (predicted) ENSG00000015285	=	ENSMUSG00000031264_ENSMUSG00000031165
ENSG00000010671 (predicted) ENSG00000137970	=	ENSMUSG00000031264_ENSMUSG00000043716
ENSG00000010671 (predicted) ENSG00000167552	=	ENSMUSG00000031264_ENSMUSG00000072235
ENSG00000010803 (predicted) ENSG00000121481	=	ENSMUSG00000000085_ENSMUSG00000026484
ENSG00000010803 (predicted) ENSG00000112312	=	ENSMUSG00000000085_ENSMUSG00000006715
ENSG00000010810 (known) ENSG00000063176	=	ENSMUSG00000019843_ENSMUSG00000057342
ENSG00000010810 (known) ENSG00000010810	=	ENSMUSG00000019843_ENSMUSG00000019843
ENSG00000010810 (known) ENSG00000168685	=	ENSMUSG00000019843_ENSMUSG00000003882
ENSG00000010810 (known) ENSG00000110395	=	ENSMUSG00000019843_ENSMUSG00000034342
ENSG00000010810 (known) ENSG00000145675	=	ENSMUSG00000019843_ENSMUSG00000041417
ENSG00000010810 (known) ENSG00000198821	=	ENSMUSG00000019843_ENSMUSG00000005763
ENSG00000010810 (known) ENSG00000165119	=	ENSMUSG00000019843_ENSMUSG00000021546
ENSG00000010810 (known) ENSG00000121774	=	ENSMUSG00000019843_ENSMUSG00000028790
ENSG00000010810 (known) ENSG00000187323	=	ENSMUSG00000019843_ENSMUSG00000060534
ENSG00000010810 (known) ENSG00000118579	=	ENSMUSG00000019843_ENSMUSG00000015804
ENSG00000010810 (predicted) ENSG00000050820	=	ENSMUSG00000019843_ENSMUSG00000031955
ENSG00000010810 (predicted) ENSG00000103994	=	ENSMUSG00000019843_ENSMUSG00000027288
ENSG00000010810 (predicted) ENSG00000161270	=	ENSMUSG00000019843_ENSMUSG00000006649
ENSG00000010810 (predicted) ENSG00000150086	=	ENSMUSG00000019843_ENSMUSG00000030209
ENSG00000010810 (predicted) ENSG00000146425	=	ENSMUSG00000019843_ENSMUSG00000000579
ENSG00000010810 (predicted) ENSG00000100320	=	ENSMUSG00000019843_ENSMUSG00000033565
ENSG00000010810 (predicted) ENSG00000143179	=	ENSMUSG00000019843_ENSMUSG00000026558
ENSG00000010810 (predicted) ENSG00000115904	=	ENSMUSG00000019843_ENSMUSG00000024241
ENSG00000010810 (predicted) ENSG00000161847	=	ENSMUSG00000019843_ENSMUSG00000010205
ENSG00000010810 (predicted) ENSG00000116106	=	ENSMUSG00000019843_ENSMUSG00000026235
ENSG00000010810 (predicted) ENSG00000180353	=	ENSMUSG00000019843_ENSMUSG00000022831
ENSG00000010810 (predicted) ENSG00000100092	=	ENSMUSG00000019843_ENSMUSG00000022436
ENSG00000010810 (predicted) ENSG00000169398	=	ENSMUSG00000019843_ENSMUSG00000022607
ENSG00000010810 (predicted) ENSG00000100842	=	ENSMUSG00000019843_ENSMUSG00000022203
ENSG00000010810 (predicted) ENSG00000120899	=	ENSMUSG00000019843_ENSMUSG00000059456
ENSG00000010810 (predicted) ENSG00000159140	=	ENSMUSG00000019843_ENSMUSG00000022961
ENSG00000010810 (predicted) ENSG00000115085	=	ENSMUSG00000019843_ENSMUSG00000026117
ENSG00000010810 (predicted) ENSG00000163599	=	ENSMUSG00000019843_ENSMUSG00000026011
ENSG00000010810 (predicted) ENSG00000141968	=	ENSMUSG00000019843_ENSMUSG00000034116
ENSG00000010810 (predicted) ENSG00000166913	=	ENSMUSG00000019843_ENSMUSG00000018326
ENSG00000011052 (predicted) ENSG00000104365	=	ENSMUSG00000020857_ENSMUSG00000031537
ENSG00000011052 (predicted) ENSG00000101977	=	ENSMUSG00000020857_ENSMUSG00000031139
ENSG00000011052 (predicted) ENSG00000112062	=	ENSMUSG00000020857_ENSMUSG00000053436
ENSG00000011052 (predicted) ENSG00000145675	=	ENSMUSG00000020857_ENSMUSG00000041417
ENSG00000011052 (predicted) ENSG00000196218	=	ENSMUSG00000020857_ENSMUSG00000030592
ENSG00000011052 (predicted) ENSG00000150093	=	ENSMUSG00000020857_ENSMUSG00000025809
ENSG00000011198 (predicted) ENSG00000147872	=	ENSMUSG00000032540_ENSMUSG00000028494
ENSG00000011198 (predicted) ENSG00000166819	=	ENSMUSG00000032540_ENSMUSG00000030546
ENSG00000011347 (predicted) ENSG00000166913	=	ENSMUSG00000024743_ENSMUSG00000018326
ENSG00000011485 (predicted) ENSG00000150086	=	ENSMUSG00000003099_ENSMUSG00000030209
ENSG00000011485 (predicted) ENSG00000146535	=	ENSMUSG00000003099_ENSMUSG00000000149
ENSG00000011485 (predicted) ENSG00000176884	=	ENSMUSG00000003099_ENSMUSG00000026959
ENSG00000012124 (known) ENSG00000124181	=	ENSMUSG00000030577_ENSMUSG00000016933
ENSG00000012124 (known) ENSG00000165025	=	ENSMUSG00000030577_ENSMUSG00000021457
ENSG00000012124 (predicted) ENSG00000177885	=	ENSMUSG00000030577_ENSMUSG00000059923
ENSG00000012124 (predicted) ENSG00000168918	=	ENSMUSG00000030577_ENSMUSG00000026288
ENSG00000012124 (predicted) ENSG00000161203	=	ENSMUSG00000030577_ENSMUSG00000022841
ENSG00000012124 (predicted) ENSG00000115904	=	ENSMUSG00000030577_ENSMUSG00000024241
ENSG00000012124 (predicted) ENSG00000183020	=	ENSMUSG00000030577_ENSMUSG00000002957
ENSG00000012124 (predicted) ENSG00000146425	=	ENSMUSG00000030577_ENSMUSG00000000579
ENSG00000012124 (predicted) ENSG00000160691	=	ENSMUSG00000030577_ENSMUSG00000042626
ENSG00000013016 (predicted) ENSG00000166913	=	ENSMUSG00000024065_ENSMUSG00000018326
ENSG00000013275 (predicted) ENSG00000159352	=	ENSMUSG00000030603_ENSMUSG00000005625
ENSG00000013297 (predicted) ENSG00000184371	=	ENSMUSG00000037625_ENSMUSG00000014599
ENSG00000013297 (predicted) ENSG00000150093	=	ENSMUSG00000037625_ENSMUSG00000025809
ENSG00000013297 (predicted) ENSG00000140391	=	ENSMUSG00000037625_ENSMUSG00000032324
ENSG00000013297 (predicted) ENSG00000214063	=	ENSMUSG00000037625_ENSMUSG00000025511
ENSG00000013441 (predicted) ENSG00000116350	=	ENSMUSG00000026034_ENSMUSG00000028911
ENSG00000013441 (predicted) ENSG00000136450	=	ENSMUSG00000026034_ENSMUSG00000018379
ENSG00000013441 (predicted) ENSG00000213516	=	ENSMUSG00000026034_ENSMUSG00000037070
ENSG00000013441 (predicted) ENSG00000205937	=	ENSMUSG00000026034_ENSMUSG00000034681
ENSG00000013441 (predicted) ENSG00000063244	=	ENSMUSG00000026034_ENSMUSG00000030435
ENSG00000013441 (predicted) ENSG00000214754	=	ENSMUSG00000026034_ENSMUSG00000034120
ENSG00000013441 (predicted) ENSG00000147274	=	ENSMUSG00000026034_ENSMUSG00000037070
ENSG00000013441 (predicted) ENSG00000112081	=	ENSMUSG00000026034_ENSMUSG00000071172
ENSG00000013441 (predicted) ENSG00000215210	=	ENSMUSG00000026034_ENSMUSG00000037070
ENSG00000013455 (predicted) ENSG00000166913	=	ENSMUSG00000029621_ENSMUSG00000018326
ENSG00000013583 (predicted) ENSG00000120053	=	ENSMUSG00000042770_ENSMUSG00000025190
ENSG00000014138 (known) ENSG00000101868	=	ENSMUSG00000024833_ENSMUSG00000006678
ENSG00000014138 (known) ENSG00000198056	=	ENSMUSG00000024833_ENSMUSG00000025395
ENSG00000014138 (known) ENSG00000146143	=	ENSMUSG00000024833_ENSMUSG00000026134
ENSG00000014641 (predicted) ENSG00000120053	=	ENSMUSG00000020321_ENSMUSG00000025190
ENSG00000015153 (predicted) ENSG00000065534	=	ENSMUSG00000022634_ENSMUSG00000022836
ENSG00000015153 (predicted) ENSG00000089094	=	ENSMUSG00000022634_ENSMUSG00000029475
ENSG00000015153 (predicted) ENSG00000121481	=	ENSMUSG00000022634_ENSMUSG00000026484
ENSG00000015171 (predicted) ENSG00000100030	=	ENSMUSG00000021156_ENSMUSG00000063358
ENSG00000015285 (known) ENSG00000158092	=	ENSMUSG00000031165_ENSMUSG00000032475
ENSG00000015285 (known) ENSG00000115935	=	ENSMUSG00000031165_ENSMUSG00000075284
ENSG00000015285 (predicted) ENSG00000162298	=	ENSMUSG00000031165_ENSMUSG00000024807
ENSG00000015285 (predicted) ENSG00000065150	=	ENSMUSG00000031165_ENSMUSG00000030662
ENSG00000015475 (known) ENSG00000171552	=	ENSMUSG00000004446_ENSMUSG00000007659
ENSG00000015475 (known) ENSG00000140379	=	ENSMUSG00000004446_ENSMUSG00000074147
ENSG00000015475 (known) ENSG00000171791	=	ENSMUSG00000004446_ENSMUSG00000057329
ENSG00000015479 (predicted) ENSG00000171132	=	ENSMUSG00000037236_ENSMUSG00000045038
ENSG00000015479 (predicted) ENSG00000121481	=	ENSMUSG00000037236_ENSMUSG00000026484
ENSG00000015532 (predicted) ENSG00000132464	=	ENSMUSG00000020868_ENSMUSG00000029286
ENSG00000016082 (predicted) ENSG00000162434	=	ENSMUSG00000042258_ENSMUSG00000028530
ENSG00000016082 (predicted) ENSG00000168610	=	ENSMUSG00000042258_ENSMUSG00000004040
ENSG00000016082 (predicted) ENSG00000096968	=	ENSMUSG00000042258_ENSMUSG00000024789
ENSG00000017373 (known) ENSG00000050820	=	ENSMUSG00000038453_ENSMUSG00000031955
ENSG00000017373 (predicted) ENSG00000166913	=	ENSMUSG00000038453_ENSMUSG00000018326
ENSG00000018236 (predicted) ENSG00000166913	=	ENSMUSG00000055022_ENSMUSG00000018326
ENSG00000018408 (predicted) ENSG00000132170	=	ENSMUSG00000027803_ENSMUSG00000000440
ENSG00000018408 (predicted) ENSG00000018408	=	ENSMUSG00000027803_ENSMUSG00000027803
ENSG00000018408 (predicted) ENSG00000124813	=	ENSMUSG00000027803_ENSMUSG00000039153
ENSG00000018408 (predicted) ENSG00000137693	=	ENSMUSG00000027803_ENSMUSG00000053110
ENSG00000019549 (predicted) ENSG00000106546	=	ENSMUSG00000022676_ENSMUSG00000019256
ENSG00000020129 (predicted) ENSG00000166913	=	ENSMUSG00000028833_ENSMUSG00000018326
ENSG00000021300 (predicted) ENSG00000137474	=	ENSMUSG00000030701_ENSMUSG00000030761
ENSG00000021300 (predicted) ENSG00000197879	=	ENSMUSG00000030701_ENSMUSG00000017774
ENSG00000021355 (predicted) ENSG00000197561	=	ENSMUSG00000044734_ENSMUSG00000020125
ENSG00000021355 (predicted) ENSG00000196415	=	ENSMUSG00000044734_ENSMUSG00000057729
ENSG00000021355 (predicted) ENSG00000139610	=	ENSMUSG00000044734_ENSMUSG00000023031
ENSG00000021355 (predicted) ENSG00000100448	=	ENSMUSG00000051029_ENSMUSG00000040314/ENSMUSG00000044734_ENSMUSG00000040314
ENSG00000021602 (predicted) ENSG00000021602	=	ENSMUSG00000033024_ENSMUSG00000033024
ENSG00000021645 (predicted) ENSG00000166913	=	ENSMUSG00000066392_ENSMUSG00000018326
ENSG00000022267 (predicted) ENSG00000175104	=	ENSMUSG00000023092_ENSMUSG00000027164
ENSG00000022355 (predicted) ENSG00000166913	=	ENSMUSG00000010803_ENSMUSG00000018326
ENSG00000022840 (predicted) ENSG00000065534	=	ENSMUSG00000041740_ENSMUSG00000022836
ENSG00000023228 (predicted) ENSG00000166913	=	ENSMUSG00000025968_ENSMUSG00000018326
ENSG00000023287 (predicted) ENSG00000115415	=	ENSMUSG00000025907_ENSMUSG00000026104
ENSG00000023318 (known) ENSG00000150995	=	ENSMUSG00000028343_ENSMUSG00000030102
ENSG00000023445 (known) ENSG00000127191	=	ENSMUSG00000032000_ENSMUSG00000026942
ENSG00000023734 (known) ENSG00000106799	=	ENSMUSG00000030224_ENSMUSG00000007613
ENSG00000023734 (predicted) ENSG00000163513	=	ENSMUSG00000030224_ENSMUSG00000032440
ENSG00000023839 (predicted) ENSG00000023839	=	ENSMUSG00000025194_ENSMUSG00000025194
ENSG00000025434 (predicted) ENSG00000173039	=	ENSMUSG00000002108_ENSMUSG00000024927
ENSG00000025434 (predicted) ENSG00000109819	=	ENSMUSG00000002108_ENSMUSG00000029167
ENSG00000025434 (predicted) ENSG00000155846	=	ENSMUSG00000002108_ENSMUSG00000033871
ENSG00000026025 (known) ENSG00000137486	=	ENSMUSG00000026728_ENSMUSG00000018909
ENSG00000026025 (known) ENSG00000026025	=	ENSMUSG00000026728_ENSMUSG00000026728
ENSG00000026025 (predicted) ENSG00000108424	=	ENSMUSG00000026728_ENSMUSG00000001440
ENSG00000026025 (predicted) ENSG00000118898	=	ENSMUSG00000026728_ENSMUSG00000039457
ENSG00000026025 (predicted) ENSG00000114030	=	ENSMUSG00000026728_ENSMUSG00000022905
ENSG00000026025 (predicted) ENSG00000169047	=	ENSMUSG00000026728_ENSMUSG00000055980
ENSG00000026025 (predicted) ENSG00000171132	=	ENSMUSG00000026728_ENSMUSG00000045038
ENSG00000026025 (predicted) ENSG00000158560	=	ENSMUSG00000026728_ENSMUSG00000029757
ENSG00000026025 (predicted) ENSG00000164924	=	ENSMUSG00000026728_ENSMUSG00000022285
ENSG00000026103 (known) ENSG00000168040	=	ENSMUSG00000024778_ENSMUSG00000031077
ENSG00000026103 (known) ENSG00000140939	=	ENSMUSG00000024778_ENSMUSG00000014776
ENSG00000026103 (known) ENSG00000064012	=	ENSMUSG00000024778_ENSMUSG00000026029
ENSG00000026103 (predicted) ENSG00000103275	=	ENSMUSG00000024778_ENSMUSG00000015120
ENSG00000026103 (predicted) ENSG00000204209	=	ENSMUSG00000024778_ENSMUSG00000002307
ENSG00000026103 (predicted) ENSG00000110422	=	ENSMUSG00000024778_ENSMUSG00000027177
ENSG00000027869 (known) ENSG00000182866	=	ENSMUSG00000028071_ENSMUSG00000000409
ENSG00000027869 (predicted) ENSG00000169967	=	ENSMUSG00000028071_ENSMUSG00000024383
ENSG00000028528 (predicted) ENSG00000104365	=	ENSMUSG00000032382_ENSMUSG00000031537
ENSG00000030110 (known) ENSG00000030110	=	ENSMUSG00000057789_ENSMUSG00000057789
ENSG00000030110 (predicted) ENSG00000140379	=	ENSMUSG00000057789_ENSMUSG00000074147
ENSG00000030110 (predicted) ENSG00000129473	=	ENSMUSG00000057789_ENSMUSG00000022194
ENSG00000033122 (predicted) ENSG00000166913	=	ENSMUSG00000028176_ENSMUSG00000018326
ENSG00000033627 (predicted) ENSG00000166913	=	ENSMUSG00000019302_ENSMUSG00000018326
ENSG00000033800 (predicted) ENSG00000132170	=	ENSMUSG00000032405_ENSMUSG00000000440
ENSG00000033800 (predicted) ENSG00000107882	=	ENSMUSG00000032405_ENSMUSG00000025231
ENSG00000033800 (predicted) ENSG00000120798	=	ENSMUSG00000032405_ENSMUSG00000005897
ENSG00000034053 (predicted) ENSG00000142192	=	ENSMUSG00000030519_ENSMUSG00000022892
ENSG00000034152 (predicted) ENSG00000150086	=	ENSMUSG00000018932_ENSMUSG00000030209
ENSG00000034152 (predicted) ENSG00000176884	=	ENSMUSG00000018932_ENSMUSG00000026959
ENSG00000034677 (predicted) ENSG00000107882	=	ENSMUSG00000022280_ENSMUSG00000025231
ENSG00000035403 (predicted) ENSG00000154380	=	ENSMUSG00000021823_ENSMUSG00000022995
ENSG00000035403 (predicted) ENSG00000171132	=	ENSMUSG00000021823_ENSMUSG00000045038
ENSG00000035720 (predicted) ENSG00000157404	=	ENSMUSG00000029254_ENSMUSG00000005672
ENSG00000035928 (known) ENSG00000133119	=	ENSMUSG00000029191_ENSMUSG00000033970
ENSG00000035928 (known) ENSG00000049541	=	ENSMUSG00000029191_ENSMUSG00000023104
ENSG00000035928 (known) ENSG00000111445	=	ENSMUSG00000029191_ENSMUSG00000029363
ENSG00000035928 (known) ENSG00000163918	=	ENSMUSG00000029191_ENSMUSG00000022881
ENSG00000037965 (predicted) ENSG00000112312	=	ENSMUSG00000001657_ENSMUSG00000006715
ENSG00000038427 (predicted) ENSG00000166913	=	ENSMUSG00000021614_ENSMUSG00000018326
ENSG00000038945 (known) ENSG00000168172	=	ENSMUSG00000025044_ENSMUSG00000037234
ENSG00000039068 (known) ENSG00000050405	=	ENSMUSG00000000303_ENSMUSG00000023022
ENSG00000039068 (known) ENSG00000168036	=	ENSMUSG00000000303_ENSMUSG00000006932
ENSG00000039068 (predicted) ENSG00000169862	=	ENSMUSG00000000303_ENSMUSG00000022240
ENSG00000039068 (predicted) ENSG00000039068	=	ENSMUSG00000000303_ENSMUSG00000000303
ENSG00000039560 (predicted) ENSG00000056558	=	ENSMUSG00000022246_ENSMUSG00000026875
ENSG00000039650 (predicted) ENSG00000039650	=	ENSMUSG00000002963_ENSMUSG00000002963
ENSG00000040933 (predicted) ENSG00000166913	=	ENSMUSG00000026113_ENSMUSG00000018326
ENSG00000041353 (predicted) ENSG00000089169	=	ENSMUSG00000024511_ENSMUSG00000029608
ENSG00000041353 (predicted) ENSG00000181031	=	ENSMUSG00000024511_ENSMUSG00000020847
ENSG00000041353 (predicted) ENSG00000137501	=	ENSMUSG00000024511_ENSMUSG00000030616
ENSG00000041353 (predicted) ENSG00000142765	=	ENSMUSG00000024511_ENSMUSG00000028860
ENSG00000041353 (predicted) ENSG00000115648	=	ENSMUSG00000024511_ENSMUSG00000026303
ENSG00000041353 (predicted) ENSG00000102362	=	ENSMUSG00000024511_ENSMUSG00000031255
ENSG00000041357 (known) ENSG00000129084	=	ENSMUSG00000032301_ENSMUSG00000030751
ENSG00000041357 (predicted) ENSG00000105568	=	ENSMUSG00000032301_ENSMUSG00000007564
ENSG00000041357 (predicted) ENSG00000166913	=	ENSMUSG00000032301_ENSMUSG00000018326
ENSG00000042753 (predicted) ENSG00000161203	=	ENSMUSG00000008036_ENSMUSG00000022841
ENSG00000042753 (predicted) ENSG00000183020	=	ENSMUSG00000008036_ENSMUSG00000002957
ENSG00000043039 (predicted) ENSG00000177606	=	ENSMUSG00000032033_ENSMUSG00000052684
ENSG00000043039 (predicted) ENSG00000118260	=	ENSMUSG00000032033_ENSMUSG00000025958
ENSG00000043039 (predicted) ENSG00000115966	=	ENSMUSG00000032033_ENSMUSG00000027104
ENSG00000043039 (predicted) ENSG00000170345	=	ENSMUSG00000032033_ENSMUSG00000021250
ENSG00000043355 (predicted) ENSG00000074047	=	ENSMUSG00000061524_ENSMUSG00000048402
ENSG00000043462 (known) ENSG00000100351	=	ENSMUSG00000002699_ENSMUSG00000042351
ENSG00000043462 (known) ENSG00000141968	=	ENSMUSG00000002699_ENSMUSG00000034116
ENSG00000043462 (known) ENSG00000147507	=	ENSMUSG00000002699_ENSMUSG00000042228
ENSG00000043462 (predicted) ENSG00000111679	=	ENSMUSG00000002699_ENSMUSG00000004266
ENSG00000044115 (known) ENSG00000168036	=	ENSMUSG00000037815_ENSMUSG00000006932
ENSG00000044115 (predicted) ENSG00000119139	=	ENSMUSG00000037815_ENSMUSG00000024812
ENSG00000044115 (predicted) ENSG00000104067	=	ENSMUSG00000037815_ENSMUSG00000030516
ENSG00000044115 (predicted) ENSG00000104365	=	ENSMUSG00000037815_ENSMUSG00000031537
ENSG00000044115 (predicted) ENSG00000044115	=	ENSMUSG00000037815_ENSMUSG00000037815
ENSG00000044524 (predicted) ENSG00000184349	=	ENSMUSG00000052504_ENSMUSG00000048915
ENSG00000044524 (predicted) ENSG00000099617	=	ENSMUSG00000052504_ENSMUSG00000003070
ENSG00000044574 (predicted) ENSG00000120725	=	ENSMUSG00000026864_ENSMUSG00000024357
ENSG00000044574 (predicted) ENSG00000129965	=	ENSMUSG00000026864_ENSMUSG00000000215
ENSG00000044574 (predicted) ENSG00000079150	=	ENSMUSG00000026864_ENSMUSG00000002732
ENSG00000044574 (predicted) ENSG00000166913	=	ENSMUSG00000026864_ENSMUSG00000018326
ENSG00000044574 (predicted) ENSG00000171132	=	ENSMUSG00000026864_ENSMUSG00000045038
ENSG00000047249 (predicted) ENSG00000166913	=	ENSMUSG00000033793_ENSMUSG00000018326
ENSG00000047410 (known) ENSG00000197386	=	ENSMUSG00000006005_ENSMUSG00000029104
ENSG00000047579 (predicted) ENSG00000138101	=	ENSMUSG00000057531_ENSMUSG00000071454
ENSG00000047579 (predicted) ENSG00000164309	=	ENSMUSG00000057531_ENSMUSG00000047419
ENSG00000047579 (predicted) ENSG00000134769	=	ENSMUSG00000057531_ENSMUSG00000024302
ENSG00000048052 (predicted) ENSG00000170315	=	ENSMUSG00000004698_ENSMUSG00000019505
ENSG00000048052 (predicted) ENSG00000116604	=	ENSMUSG00000004698_ENSMUSG00000001419
ENSG00000048052 (predicted) ENSG00000136147	=	ENSMUSG00000004698_ENSMUSG00000044703
ENSG00000048052 (predicted) ENSG00000169564	=	ENSMUSG00000004698_ENSMUSG00000051695
ENSG00000048052 (predicted) ENSG00000133422	=	ENSMUSG00000004698_ENSMUSG00000048602
ENSG00000049249 (known) ENSG00000125657	=	ENSMUSG00000028965_ENSMUSG00000035678
ENSG00000049249 (predicted) ENSG00000056558	=	ENSMUSG00000028965_ENSMUSG00000026875
ENSG00000049249 (predicted) ENSG00000127191	=	ENSMUSG00000028965_ENSMUSG00000026942
ENSG00000049249 (predicted) ENSG00000131323	=	ENSMUSG00000028965_ENSMUSG00000021277
ENSG00000049323 (predicted) ENSG00000136238	=	ENSMUSG00000001870_ENSMUSG00000001847
ENSG00000049540 (predicted) ENSG00000142798	=	ENSMUSG00000029675_ENSMUSG00000028763
ENSG00000049540 (predicted) ENSG00000163520	=	ENSMUSG00000029675_ENSMUSG00000064080
ENSG00000049540 (predicted) ENSG00000116962	=	ENSMUSG00000029675_ENSMUSG00000005397
ENSG00000050165 (predicted) ENSG00000184216	=	ENSMUSG00000030772_ENSMUSG00000031392
ENSG00000050748 (predicted) ENSG00000112062	=	ENSMUSG00000020366_ENSMUSG00000053436
ENSG00000050748 (predicted) ENSG00000168036	=	ENSMUSG00000020366_ENSMUSG00000006932
ENSG00000050748 (predicted) ENSG00000137802	=	ENSMUSG00000020366_ENSMUSG00000033902
ENSG00000050748 (predicted) ENSG00000171132	=	ENSMUSG00000020366_ENSMUSG00000045038
ENSG00000050748 (predicted) ENSG00000138834	=	ENSMUSG00000020366_ENSMUSG00000024163
ENSG00000050748 (predicted) ENSG00000136238	=	ENSMUSG00000020366_ENSMUSG00000001847
ENSG00000050820 (known) ENSG00000197122	=	ENSMUSG00000031955_ENSMUSG00000027646
ENSG00000050820 (known) ENSG00000167193	=	ENSMUSG00000031955_ENSMUSG00000017776
ENSG00000050820 (known) ENSG00000169398	=	ENSMUSG00000031955_ENSMUSG00000022607
ENSG00000050820 (predicted) ENSG00000170581	=	ENSMUSG00000031955_ENSMUSG00000040033
ENSG00000050820 (predicted) ENSG00000158092	=	ENSMUSG00000031955_ENSMUSG00000032475
ENSG00000050820 (predicted) ENSG00000144061	=	ENSMUSG00000031955_ENSMUSG00000027378
ENSG00000051128 (predicted) ENSG00000152822	=	ENSMUSG00000003573_ENSMUSG00000019828
ENSG00000051128 (predicted) ENSG00000103942	=	ENSMUSG00000003573_ENSMUSG00000025813
ENSG00000051128 (predicted) ENSG00000152413	=	ENSMUSG00000003573_ENSMUSG00000007617
ENSG00000051180 (known) ENSG00000139618	=	ENSMUSG00000027323_ENSMUSG00000041147
ENSG00000051180 (known) ENSG00000111247	=	ENSMUSG00000027323_ENSMUSG00000030346
ENSG00000051180 (known) ENSG00000197299	=	ENSMUSG00000027323_ENSMUSG00000030528
ENSG00000051180 (predicted) ENSG00000121211	=	ENSMUSG00000027323_ENSMUSG00000033752
ENSG00000051382 (predicted) ENSG00000077348	=	ENSMUSG00000032462_ENSMUSG00000061286
ENSG00000051382 (predicted) ENSG00000089248	=	ENSMUSG00000032462_ENSMUSG00000029616
ENSG00000051382 (predicted) ENSG00000117461	=	ENSMUSG00000032462_ENSMUSG00000028698
ENSG00000051382 (predicted) ENSG00000119596	=	ENSMUSG00000032462_ENSMUSG00000021244
ENSG00000051382 (predicted) ENSG00000145675	=	ENSMUSG00000032462_ENSMUSG00000041417
ENSG00000052723 (predicted) ENSG00000056558	=	ENSMUSG00000027854_ENSMUSG00000026875
ENSG00000054116 (predicted) ENSG00000196459	=	ENSMUSG00000028847_ENSMUSG00000079317
ENSG00000054116 (predicted) ENSG00000181029	=	ENSMUSG00000028847_ENSMUSG00000040236
ENSG00000054116 (predicted) ENSG00000054116	=	ENSMUSG00000028847_ENSMUSG00000028847
ENSG00000054179 (predicted) ENSG00000079950	=	ENSMUSG00000015085_ENSMUSG00000019998
ENSG00000054523 (known) ENSG00000132535	=	ENSMUSG00000063077_ENSMUSG00000020886
ENSG00000054523 (known) ENSG00000075711	=	ENSMUSG00000063077_ENSMUSG00000022770
ENSG00000054598 (known) ENSG00000164093	=	ENSMUSG00000050295_ENSMUSG00000028023
ENSG00000054938 (predicted) ENSG00000112175	=	ENSMUSG00000030732_ENSMUSG00000032179
ENSG00000054938 (predicted) ENSG00000101144	=	ENSMUSG00000030732_ENSMUSG00000008999
ENSG00000054938 (predicted) ENSG00000125845	=	ENSMUSG00000030732_ENSMUSG00000027358
ENSG00000054938 (predicted) ENSG00000125378	=	ENSMUSG00000030732_ENSMUSG00000021835
ENSG00000054938 (predicted) ENSG00000153162	=	ENSMUSG00000030732_ENSMUSG00000039004
ENSG00000054938 (predicted) ENSG00000125965	=	ENSMUSG00000030732_ENSMUSG00000038259
ENSG00000055130 (predicted) ENSG00000108306	=	ENSMUSG00000029686_ENSMUSG00000020883
ENSG00000055163 (predicted) ENSG00000166913	=	ENSMUSG00000020340_ENSMUSG00000018326
ENSG00000055208 (known) ENSG00000135341	=	ENSMUSG00000015755_ENSMUSG00000028284
ENSG00000056097 (predicted) ENSG00000113319	=	ENSMUSG00000022201_ENSMUSG00000021708
ENSG00000056558 (known) ENSG00000127191	=	ENSMUSG00000026875_ENSMUSG00000026942
ENSG00000056558 (predicted) ENSG00000175311	=	ENSMUSG00000026875_ENSMUSG00000030909
ENSG00000056558 (predicted) ENSG00000198286	=	ENSMUSG00000026875_ENSMUSG00000036526
ENSG00000056558 (predicted) ENSG00000064961	=	ENSMUSG00000026875_ENSMUSG00000020232
ENSG00000056558 (predicted) ENSG00000121067	=	ENSMUSG00000026875_ENSMUSG00000057522
ENSG00000056558 (predicted) ENSG00000148737	=	ENSMUSG00000026875_ENSMUSG00000024985
ENSG00000056558 (predicted) ENSG00000136560	=	ENSMUSG00000026875_ENSMUSG00000064289
ENSG00000056558 (predicted) ENSG00000143799	=	ENSMUSG00000026875_ENSMUSG00000026496
ENSG00000056558 (predicted) ENSG00000092098	=	ENSMUSG00000026875_ENSMUSG00000047098
ENSG00000056558 (predicted) ENSG00000172667	=	ENSMUSG00000026875_ENSMUSG00000027663
ENSG00000056558 (predicted) ENSG00000152284	=	ENSMUSG00000026875_ENSMUSG00000055799
ENSG00000056558 (predicted) ENSG00000135148	=	ENSMUSG00000026875_ENSMUSG00000042726
ENSG00000056558 (predicted) ENSG00000186827	=	ENSMUSG00000026875_ENSMUSG00000029075
ENSG00000056558 (predicted) ENSG00000204315	=	ENSMUSG00000026875_ENSMUSG00000033739
ENSG00000056558 (predicted) ENSG00000140382	=	ENSMUSG00000026875_ENSMUSG00000032329
ENSG00000056558 (predicted) ENSG00000153064	=	ENSMUSG00000026875_ENSMUSG00000037922
ENSG00000056558 (predicted) ENSG00000104964	=	ENSMUSG00000026875_ENSMUSG00000054452
ENSG00000056558 (predicted) ENSG00000108651	=	ENSMUSG00000026875_ENSMUSG00000035575
ENSG00000056558 (predicted) ENSG00000100242	=	ENSMUSG00000026875_ENSMUSG00000042524
ENSG00000056558 (predicted) ENSG00000148356	=	ENSMUSG00000026875_ENSMUSG00000026792
ENSG00000056558 (predicted) ENSG00000126858	=	ENSMUSG00000026875_ENSMUSG00000017686
ENSG00000056558 (predicted) ENSG00000103423	=	ENSMUSG00000026875_ENSMUSG00000004069
ENSG00000056558 (predicted) ENSG00000148396	=	ENSMUSG00000026875_ENSMUSG00000026924
ENSG00000056558 (predicted) ENSG00000140575	=	ENSMUSG00000026875_ENSMUSG00000030536
ENSG00000056558 (predicted) ENSG00000139496	=	ENSMUSG00000026875_ENSMUSG00000063895
ENSG00000056558 (predicted) ENSG00000146112	=	ENSMUSG00000026875_ENSMUSG00000034595
ENSG00000056558 (predicted) ENSG00000136144	=	ENSMUSG00000026875_ENSMUSG00000035469
ENSG00000056558 (predicted) ENSG00000141655	=	ENSMUSG00000026875_ENSMUSG00000026321
ENSG00000056558 (predicted) ENSG00000138101	=	ENSMUSG00000026875_ENSMUSG00000071454
ENSG00000056558 (predicted) ENSG00000101444	=	ENSMUSG00000026875_ENSMUSG00000027597
ENSG00000056661 (predicted) ENSG00000121481	=	ENSMUSG00000018537_ENSMUSG00000026484
ENSG00000056661 (predicted) ENSG00000111752	=	ENSMUSG00000018537_ENSMUSG00000040669
ENSG00000056661 (predicted) ENSG00000179899	=	ENSMUSG00000018537_ENSMUSG00000040669
ENSG00000056661 (predicted) ENSG00000134686	=	ENSMUSG00000018537_ENSMUSG00000028796
ENSG00000056972 (predicted) ENSG00000175104	=	ENSMUSG00000019842_ENSMUSG00000027164
ENSG00000057608 (predicted) ENSG00000175582	=	ENSMUSG00000021218_ENSMUSG00000030704
ENSG00000058272 (predicted) ENSG00000134318	=	ENSMUSG00000019907_ENSMUSG00000020580
ENSG00000058272 (predicted) ENSG00000186575	=	ENSMUSG00000019907_ENSMUSG00000009073
ENSG00000058272 (predicted) ENSG00000185532	=	ENSMUSG00000019907_ENSMUSG00000052920
ENSG00000058335 (predicted) ENSG00000096060	=	ENSMUSG00000032356_ENSMUSG00000024222
ENSG00000058404 (predicted) ENSG00000150086	=	ENSMUSG00000057897_ENSMUSG00000030209
ENSG00000058404 (predicted) ENSG00000166913	=	ENSMUSG00000057897_ENSMUSG00000018326
ENSG00000058404 (predicted) ENSG00000070808	=	ENSMUSG00000057897_ENSMUSG00000024617
ENSG00000058404 (predicted) ENSG00000176884	=	ENSMUSG00000057897_ENSMUSG00000026959
ENSG00000058453 (predicted) ENSG00000100030	=	ENSMUSG00000040860_ENSMUSG00000063358
ENSG00000058668 (predicted) ENSG00000150086	=	ENSMUSG00000026463_ENSMUSG00000030209
ENSG00000058668 (predicted) ENSG00000166913	=	ENSMUSG00000026463_ENSMUSG00000018326
ENSG00000058668 (predicted) ENSG00000176884	=	ENSMUSG00000026463_ENSMUSG00000026959
ENSG00000059728 (known) ENSG00000125952	=	ENSMUSG00000001156_ENSMUSG00000059436
ENSG00000059728 (predicted) ENSG00000108055	=	ENSMUSG00000001156_ENSMUSG00000024974
ENSG00000059728 (predicted) ENSG00000127511	=	ENSMUSG00000001156_ENSMUSG00000031622
ENSG00000060339 (predicted) ENSG00000112062	=	ENSMUSG00000020074_ENSMUSG00000053436
ENSG00000061273 (predicted) ENSG00000081189	=	ENSMUSG00000022475_ENSMUSG00000005583
ENSG00000061676 (known) ENSG00000166913	=	ENSMUSG00000027002_ENSMUSG00000018326
ENSG00000062194 (predicted) ENSG00000070808	=	ENSMUSG00000032745_ENSMUSG00000024617
ENSG00000062485 (predicted) ENSG00000166913	=	ENSMUSG00000005683_ENSMUSG00000018326
ENSG00000062598 (predicted) ENSG00000150760	=	ENSMUSG00000017670_ENSMUSG00000058325
ENSG00000062822 (known) ENSG00000077514	=	ENSMUSG00000038644_ENSMUSG00000030726
ENSG00000062822 (known) ENSG00000175482	=	ENSMUSG00000038644_ENSMUSG00000024854
ENSG00000062822 (known) ENSG00000106628	=	ENSMUSG00000038644_ENSMUSG00000020471
ENSG00000063046 (predicted) ENSG00000166913	=	ENSMUSG00000058655_ENSMUSG00000018326
ENSG00000064012 (known) ENSG00000168040	=	ENSMUSG00000026029_ENSMUSG00000031077
ENSG00000064012 (known) ENSG00000140939	=	ENSMUSG00000026029_ENSMUSG00000014776
ENSG00000064012 (predicted) ENSG00000163154	=	ENSMUSG00000026029_ENSMUSG00000013707
ENSG00000064012 (predicted) ENSG00000172216	=	ENSMUSG00000026029_ENSMUSG00000056501
ENSG00000064195 (predicted) ENSG00000163132	=	ENSMUSG00000001510_ENSMUSG00000048450
ENSG00000064300 (predicted) ENSG00000185115	=	ENSMUSG00000000120_ENSMUSG00000070520
ENSG00000064300 (predicted) ENSG00000182636	=	ENSMUSG00000000120_ENSMUSG00000033585
ENSG00000064393 (known) ENSG00000118513	=	ENSMUSG00000061436_ENSMUSG00000019982
ENSG00000064393 (predicted) ENSG00000188779	=	ENSMUSG00000061436_ENSMUSG00000022245
ENSG00000064393 (predicted) ENSG00000164938	=	ENSMUSG00000061436_ENSMUSG00000028211
ENSG00000064393 (predicted) ENSG00000087095	=	ENSMUSG00000061436_ENSMUSG00000017376
ENSG00000064651 (predicted) ENSG00000198648	=	ENSMUSG00000024597_ENSMUSG00000027030
ENSG00000064651 (predicted) ENSG00000172939	=	ENSMUSG00000024597_ENSMUSG00000036737
ENSG00000064651 (predicted) ENSG00000112062	=	ENSMUSG00000024597_ENSMUSG00000053436
ENSG00000064655 (predicted) ENSG00000100625	=	ENSMUSG00000017897_ENSMUSG00000034460
ENSG00000064995 (known) ENSG00000197780	=	ENSMUSG00000024218_ENSMUSG00000048100
ENSG00000065000 (predicted) ENSG00000166913	=	ENSMUSG00000020198_ENSMUSG00000018326
ENSG00000065054 (predicted) ENSG00000131183	=	ENSMUSG00000002504_ENSMUSG00000021490
ENSG00000065054 (predicted) ENSG00000127412	=	ENSMUSG00000002504_ENSMUSG00000036899
ENSG00000065135 (predicted) ENSG00000204463	=	ENSMUSG00000000001_ENSMUSG00000024392
ENSG00000065135 (predicted) ENSG00000115053	=	ENSMUSG00000000001_ENSMUSG00000026234
ENSG00000065135 (predicted) ENSG00000160360	=	ENSMUSG00000000001_ENSMUSG00000026930
ENSG00000065135 (predicted) ENSG00000104805	=	ENSMUSG00000000001_ENSMUSG00000030824
ENSG00000065135 (predicted) ENSG00000078369	=	ENSMUSG00000000001_ENSMUSG00000029064
ENSG00000065371 (predicted) ENSG00000065371	=	ENSMUSG00000022832_ENSMUSG00000022832
ENSG00000065371 (predicted) ENSG00000114547	=	ENSMUSG00000022832_ENSMUSG00000022832
ENSG00000065371 (predicted) ENSG00000158106	=	ENSMUSG00000022832_ENSMUSG00000022580
ENSG00000065427 (predicted) ENSG00000067182	=	ENSMUSG00000031948_ENSMUSG00000030341
ENSG00000065526 (predicted) ENSG00000095951	=	ENSMUSG00000040761_ENSMUSG00000021366
ENSG00000065534 (predicted) ENSG00000147274	=	ENSMUSG00000022836_ENSMUSG00000037070
ENSG00000065534 (predicted) ENSG00000137710	=	ENSMUSG00000022836_ENSMUSG00000032050
ENSG00000065534 (predicted) ENSG00000132718	=	ENSMUSG00000022836_ENSMUSG00000068923
ENSG00000065534 (predicted) ENSG00000100105	=	ENSMUSG00000022836_ENSMUSG00000020453
ENSG00000065534 (predicted) ENSG00000167513	=	ENSMUSG00000022836_ENSMUSG00000006585
ENSG00000065534 (predicted) ENSG00000100836	=	ENSMUSG00000022836_ENSMUSG00000022198
ENSG00000065534 (predicted) ENSG00000134323	=	ENSMUSG00000022836_ENSMUSG00000037169
ENSG00000065534 (predicted) ENSG00000104824	=	ENSMUSG00000022836_ENSMUSG00000015165
ENSG00000065534 (predicted) ENSG00000083896	=	ENSMUSG00000022836_ENSMUSG00000035851
ENSG00000065534 (predicted) ENSG00000105698	=	ENSMUSG00000022836_ENSMUSG00000058239
ENSG00000065534 (predicted) ENSG00000127870	=	ENSMUSG00000022836_ENSMUSG00000029634
ENSG00000065534 (predicted) ENSG00000215210	=	ENSMUSG00000022836_ENSMUSG00000037070
ENSG00000065534 (predicted) ENSG00000117569	=	ENSMUSG00000022836_ENSMUSG00000028134
ENSG00000065534 (predicted) ENSG00000196091	=	ENSMUSG00000022836_ENSMUSG00000020061
ENSG00000065534 (predicted) ENSG00000213516	=	ENSMUSG00000022836_ENSMUSG00000037070
ENSG00000065534 (predicted) ENSG00000092203	=	ENSMUSG00000022836_ENSMUSG00000016831
ENSG00000065534 (predicted) ENSG00000177469	=	ENSMUSG00000022836_ENSMUSG00000004044
ENSG00000065559 (known) ENSG00000095015	=	ENSMUSG00000033352_ENSMUSG00000021754
ENSG00000065559 (predicted) ENSG00000112062	=	ENSMUSG00000033352_ENSMUSG00000053436
ENSG00000065559 (predicted) ENSG00000138834	=	ENSMUSG00000033352_ENSMUSG00000024163
ENSG00000065609 (predicted) ENSG00000166913	=	ENSMUSG00000033419_ENSMUSG00000018326
ENSG00000065675 (predicted) ENSG00000197971	=	ENSMUSG00000026778_ENSMUSG00000041607
ENSG00000065978 (predicted) ENSG00000169047	=	ENSMUSG00000028639_ENSMUSG00000055980
ENSG00000066032 (predicted) ENSG00000166913	=	ENSMUSG00000063063_ENSMUSG00000018326
ENSG00000066117 (known) ENSG00000127616	=	ENSMUSG00000023018_ENSMUSG00000032187
ENSG00000066117 (known) ENSG00000173473	=	ENSMUSG00000023018_ENSMUSG00000032481
ENSG00000066117 (predicted) ENSG00000141510	=	ENSMUSG00000023018_ENSMUSG00000059552
ENSG00000066230 (predicted) ENSG00000109062	=	ENSMUSG00000036123_ENSMUSG00000020733
ENSG00000066230 (predicted) ENSG00000086015	=	ENSMUSG00000036123_ENSMUSG00000003810
ENSG00000066248 (predicted) ENSG00000116106	=	ENSMUSG00000026259_ENSMUSG00000026235
ENSG00000066248 (predicted) ENSG00000197122	=	ENSMUSG00000026259_ENSMUSG00000027646
ENSG00000066336 (predicted) ENSG00000147140	=	ENSMUSG00000002111_ENSMUSG00000031311
ENSG00000066336 (predicted) ENSG00000107485	=	ENSMUSG00000002111_ENSMUSG00000015619
ENSG00000066336 (predicted) ENSG00000115738	=	ENSMUSG00000002111_ENSMUSG00000020644
ENSG00000066455 (predicted) ENSG00000101977	=	ENSMUSG00000021192_ENSMUSG00000031139
ENSG00000067057 (predicted) ENSG00000166913	=	ENSMUSG00000021196_ENSMUSG00000018326
ENSG00000067113 (predicted) ENSG00000067113	=	ENSMUSG00000021759_ENSMUSG00000021759
ENSG00000067141 (known) ENSG00000169398	=	ENSMUSG00000032340_ENSMUSG00000022607
ENSG00000067141 (predicted) ENSG00000166913	=	ENSMUSG00000032340_ENSMUSG00000018326
ENSG00000067141 (predicted) ENSG00000174238	=	ENSMUSG00000032340_ENSMUSG00000017781
ENSG00000067141 (predicted) ENSG00000182175	=	ENSMUSG00000032340_ENSMUSG00000070509
ENSG00000067182 (known) ENSG00000137275	=	ENSMUSG00000030341_ENSMUSG00000021408
ENSG00000067182 (known) ENSG00000110330	=	ENSMUSG00000030341_ENSMUSG00000057367
ENSG00000067182 (known) ENSG00000168040	=	ENSMUSG00000030341_ENSMUSG00000031077
ENSG00000067182 (known) ENSG00000127191	=	ENSMUSG00000030341_ENSMUSG00000026942
ENSG00000067182 (predicted) ENSG00000163520	=	ENSMUSG00000030341_ENSMUSG00000064080
ENSG00000067182 (predicted) ENSG00000112473	=	ENSMUSG00000030341_ENSMUSG00000024327
ENSG00000067182 (predicted) ENSG00000101558	=	ENSMUSG00000030341_ENSMUSG00000024091
ENSG00000067182 (predicted) ENSG00000117394	=	ENSMUSG00000030341_ENSMUSG00000028645
ENSG00000067182 (predicted) ENSG00000159140	=	ENSMUSG00000030341_ENSMUSG00000022961
ENSG00000067182 (predicted) ENSG00000115758	=	ENSMUSG00000030341_ENSMUSG00000011179
ENSG00000067182 (predicted) ENSG00000157450	=	ENSMUSG00000030341_ENSMUSG00000032217
ENSG00000067182 (predicted) ENSG00000204371	=	ENSMUSG00000030341_ENSMUSG00000013787
ENSG00000067182 (predicted) ENSG00000204490	=	ENSMUSG00000030341_ENSMUSG00000024401
ENSG00000067182 (predicted) ENSG00000106803	=	ENSMUSG00000030341_ENSMUSG00000053317
ENSG00000067182 (predicted) ENSG00000090020	=	ENSMUSG00000030341_ENSMUSG00000028854
ENSG00000067191 (predicted) ENSG00000101126	=	ENSMUSG00000020882_ENSMUSG00000051149
ENSG00000067208 (predicted) ENSG00000136238	=	ENSMUSG00000011831_ENSMUSG00000001847
ENSG00000067225 (predicted) ENSG00000175206	=	ENSMUSG00000032294_ENSMUSG00000041616
ENSG00000067369 (predicted) ENSG00000150086	=	ENSMUSG00000043909_ENSMUSG00000030209
ENSG00000067369 (predicted) ENSG00000176884	=	ENSMUSG00000043909_ENSMUSG00000026959
ENSG00000067445 (predicted) ENSG00000170345	=	ENSMUSG00000025272_ENSMUSG00000021250
ENSG00000067560 (known) ENSG00000114993	=	ENSMUSG00000007815_ENSMUSG00000034930
ENSG00000067560 (known) ENSG00000067900	=	ENSMUSG00000007815_ENSMUSG00000024290
ENSG00000067560 (predicted) ENSG00000136238	=	ENSMUSG00000007815_ENSMUSG00000001847
ENSG00000067560 (predicted) ENSG00000131504	=	ENSMUSG00000007815_ENSMUSG00000024456
ENSG00000067560 (predicted) ENSG00000139734	=	ENSMUSG00000007815_ENSMUSG00000022021
ENSG00000067560 (predicted) ENSG00000147202	=	ENSMUSG00000007815_ENSMUSG00000034480
ENSG00000067560 (predicted) ENSG00000134318	=	ENSMUSG00000007815_ENSMUSG00000020580
ENSG00000067606 (known) ENSG00000102981	=	ENSMUSG00000029053_ENSMUSG00000005699
ENSG00000067606 (known) ENSG00000130175	=	ENSMUSG00000029053_ENSMUSG00000003402
ENSG00000067606 (predicted) ENSG00000112062	=	ENSMUSG00000029053_ENSMUSG00000053436
ENSG00000067606 (predicted) ENSG00000131899	=	ENSMUSG00000029053_ENSMUSG00000020536
ENSG00000067606 (predicted) ENSG00000116266	=	ENSMUSG00000029053_ENSMUSG00000027882
ENSG00000067606 (predicted) ENSG00000122367	=	ENSMUSG00000029053_ENSMUSG00000021798
ENSG00000067606 (predicted) ENSG00000108561	=	ENSMUSG00000029053_ENSMUSG00000018446
ENSG00000067606 (predicted) ENSG00000198742	=	ENSMUSG00000029053_ENSMUSG00000038780
ENSG00000067606 (predicted) ENSG00000148498	=	ENSMUSG00000029053_ENSMUSG00000025812
ENSG00000067704 (predicted) ENSG00000166913	=	ENSMUSG00000026618_ENSMUSG00000018326
ENSG00000067715 (predicted) ENSG00000150086	=	ENSMUSG00000035864_ENSMUSG00000030209
ENSG00000067715 (predicted) ENSG00000185518	=	ENSMUSG00000035864_ENSMUSG00000053025
ENSG00000067715 (predicted) ENSG00000166913	=	ENSMUSG00000035864_ENSMUSG00000018326
ENSG00000067829 (known) ENSG00000166411	=	ENSMUSG00000002010_ENSMUSG00000032279
ENSG00000067829 (predicted) ENSG00000166913	=	ENSMUSG00000002010_ENSMUSG00000018326
ENSG00000067842 (predicted) ENSG00000166913	=	ENSMUSG00000031376_ENSMUSG00000018326
ENSG00000067900 (predicted) ENSG00000115963	=	ENSMUSG00000024290_ENSMUSG00000017144
ENSG00000067955 (known) ENSG00000159216	=	ENSMUSG00000031885_ENSMUSG00000022952
ENSG00000067955 (predicted) ENSG00000132467	=	ENSMUSG00000031885_ENSMUSG00000070697
ENSG00000068024 (predicted) ENSG00000100365	=	ENSMUSG00000026313_ENSMUSG00000071715
ENSG00000068024 (predicted) ENSG00000124813	=	ENSMUSG00000026313_ENSMUSG00000039153
ENSG00000068024 (predicted) ENSG00000134440	=	ENSMUSG00000026313_ENSMUSG00000024587
ENSG00000068078 (predicted) ENSG00000102678	=	ENSMUSG00000054252_ENSMUSG00000021974
ENSG00000068078 (predicted) ENSG00000107831	=	ENSMUSG00000054252_ENSMUSG00000025219
ENSG00000068097 (predicted) ENSG00000179295	=	ENSMUSG00000000976_ENSMUSG00000043733
ENSG00000068796 (predicted) ENSG00000166913	=	ENSMUSG00000021693_ENSMUSG00000018326
ENSG00000068796 (predicted) ENSG00000068796	=	ENSMUSG00000021693_ENSMUSG00000021693
ENSG00000068976 (predicted) ENSG00000119335	=	ENSMUSG00000032648_ENSMUSG00000054766
ENSG00000069329 (known) ENSG00000122958	=	ENSMUSG00000031696_ENSMUSG00000020078
ENSG00000069329 (predicted) ENSG00000111237	=	ENSMUSG00000031696_ENSMUSG00000029462
ENSG00000069329 (predicted) ENSG00000166913	=	ENSMUSG00000031696_ENSMUSG00000018326
ENSG00000069345 (predicted) ENSG00000166913	=	ENSMUSG00000031701_ENSMUSG00000018326
ENSG00000069399 (predicted) ENSG00000083799	=	ENSMUSG00000053175_ENSMUSG00000036712
ENSG00000069667 (predicted) ENSG00000124788	=	ENSMUSG00000032238_ENSMUSG00000046876
ENSG00000069702 (known) ENSG00000105329	=	ENSMUSG00000029287_ENSMUSG00000002603
ENSG00000069869 (known) ENSG00000123091	=	ENSMUSG00000032216_ENSMUSG00000028557
ENSG00000069869 (predicted) ENSG00000166913	=	ENSMUSG00000032216_ENSMUSG00000018326
ENSG00000069869 (predicted) ENSG00000106070	=	ENSMUSG00000032216_ENSMUSG00000020176
ENSG00000069869 (predicted) ENSG00000131507	=	ENSMUSG00000032216_ENSMUSG00000024425
ENSG00000069869 (predicted) ENSG00000126460	=	ENSMUSG00000032216_ENSMUSG00000007837
ENSG00000069869 (predicted) ENSG00000154380	=	ENSMUSG00000032216_ENSMUSG00000022995
ENSG00000069869 (predicted) ENSG00000189067	=	ENSMUSG00000032216_ENSMUSG00000022500
ENSG00000069869 (predicted) ENSG00000132471	=	ENSMUSG00000032216_ENSMUSG00000034341
ENSG00000069869 (predicted) ENSG00000124225	=	ENSMUSG00000032216_ENSMUSG00000038400
ENSG00000069869 (predicted) ENSG00000166546	=	ENSMUSG00000032216_ENSMUSG00000031872
ENSG00000069966 (predicted) ENSG00000166913	=	ENSMUSG00000032192_ENSMUSG00000018326
ENSG00000069974 (predicted) ENSG00000137501	=	ENSMUSG00000032202_ENSMUSG00000030616
ENSG00000069974 (predicted) ENSG00000110723	=	ENSMUSG00000032202_ENSMUSG00000034584
ENSG00000069974 (predicted) ENSG00000176884	=	ENSMUSG00000032202_ENSMUSG00000026959
ENSG00000069974 (predicted) ENSG00000181031	=	ENSMUSG00000032202_ENSMUSG00000020847
ENSG00000069974 (predicted) ENSG00000142765	=	ENSMUSG00000032202_ENSMUSG00000028860
ENSG00000069974 (predicted) ENSG00000115648	=	ENSMUSG00000032202_ENSMUSG00000026303
ENSG00000069974 (predicted) ENSG00000150086	=	ENSMUSG00000032202_ENSMUSG00000030209
ENSG00000069974 (predicted) ENSG00000164674	=	ENSMUSG00000032202_ENSMUSG00000041831
ENSG00000069974 (predicted) ENSG00000089169	=	ENSMUSG00000032202_ENSMUSG00000029608
ENSG00000069974 (predicted) ENSG00000102362	=	ENSMUSG00000032202_ENSMUSG00000031255
ENSG00000070087 (predicted) ENSG00000106976	=	ENSMUSG00000027805_ENSMUSG00000026825
ENSG00000070087 (predicted) ENSG00000196405	=	ENSMUSG00000027805_ENSMUSG00000021262
ENSG00000070087 (predicted) ENSG00000215045	=	ENSMUSG00000027805_ENSMUSG00000010825
ENSG00000070087 (predicted) ENSG00000125753	=	ENSMUSG00000027805_ENSMUSG00000030403
ENSG00000070367 (predicted) ENSG00000166913	=	ENSMUSG00000061244_ENSMUSG00000018326
ENSG00000070614 (predicted) ENSG00000151348	=	ENSMUSG00000054008_ENSMUSG00000027198
ENSG00000070718 (predicted) ENSG00000166913	=	ENSMUSG00000031539_ENSMUSG00000018326
ENSG00000070770 (predicted) ENSG00000121481	=	ENSMUSG00000046707_ENSMUSG00000026484
ENSG00000070808 (predicted) ENSG00000070808	=	ENSMUSG00000024617_ENSMUSG00000024617
ENSG00000070808 (predicted) ENSG00000136754	=	ENSMUSG00000024617_ENSMUSG00000058835
ENSG00000070808 (predicted) ENSG00000176884	=	ENSMUSG00000024617_ENSMUSG00000026959
ENSG00000070808 (predicted) ENSG00000204463	=	ENSMUSG00000024617_ENSMUSG00000024392
ENSG00000070808 (predicted) ENSG00000140575	=	ENSMUSG00000024617_ENSMUSG00000030536
ENSG00000070808 (predicted) ENSG00000174977	=	ENSMUSG00000024617_ENSMUSG00000025451
ENSG00000070808 (predicted) ENSG00000170248	=	ENSMUSG00000024617_ENSMUSG00000032504
ENSG00000070808 (predicted) ENSG00000164615	=	ENSMUSG00000024617_ENSMUSG00000021501
ENSG00000070808 (predicted) ENSG00000108424	=	ENSMUSG00000024617_ENSMUSG00000001440
ENSG00000070808 (predicted) ENSG00000166862	=	ENSMUSG00000024617_ENSMUSG00000019146
ENSG00000070808 (predicted) ENSG00000119917	=	ENSMUSG00000024617_ENSMUSG00000074896
ENSG00000070808 (predicted) ENSG00000111605	=	ENSMUSG00000024617_ENSMUSG00000055531
ENSG00000070808 (predicted) ENSG00000134954	=	ENSMUSG00000024617_ENSMUSG00000032035
ENSG00000070808 (predicted) ENSG00000150086	=	ENSMUSG00000024617_ENSMUSG00000030209
ENSG00000070808 (predicted) ENSG00000166913	=	ENSMUSG00000024617_ENSMUSG00000018326
ENSG00000070831 (known) ENSG00000149269	=	ENSMUSG00000006699_ENSMUSG00000030774
ENSG00000070831 (known) ENSG00000163558	=	ENSMUSG00000006699_ENSMUSG00000037643
ENSG00000070831 (known) ENSG00000126217	=	ENSMUSG00000006699_ENSMUSG00000031442
ENSG00000070831 (known) ENSG00000124171	=	ENSMUSG00000006699_ENSMUSG00000044641
ENSG00000070831 (known) ENSG00000128283	=	ENSMUSG00000006699_ENSMUSG00000049521
ENSG00000070831 (predicted) ENSG00000170667	=	ENSMUSG00000006699_ENSMUSG00000004952
ENSG00000070831 (predicted) ENSG00000136238	=	ENSMUSG00000006699_ENSMUSG00000001847
ENSG00000070831 (predicted) ENSG00000077264	=	ENSMUSG00000006699_ENSMUSG00000031284
ENSG00000070831 (predicted) ENSG00000214783	=	ENSMUSG00000006699_ENSMUSG00000004952
ENSG00000070831 (predicted) ENSG00000167617	=	ENSMUSG00000006699_ENSMUSG00000063838
ENSG00000070831 (predicted) ENSG00000179604	=	ENSMUSG00000006699_ENSMUSG00000041598
ENSG00000070831 (predicted) ENSG00000147202	=	ENSMUSG00000006699_ENSMUSG00000034480
ENSG00000070831 (predicted) ENSG00000105808	=	ENSMUSG00000006699_ENSMUSG00000004952
ENSG00000070831 (predicted) ENSG00000179036	=	ENSMUSG00000006699_ENSMUSG00000020894
ENSG00000070831 (predicted) ENSG00000180900	=	ENSMUSG00000006699_ENSMUSG00000022568
ENSG00000070831 (predicted) ENSG00000175866	=	ENSMUSG00000006699_ENSMUSG00000025372
ENSG00000070961 (predicted) ENSG00000166913	=	ENSMUSG00000019943_ENSMUSG00000018326
ENSG00000071054 (predicted) ENSG00000095015	=	ENSMUSG00000026074_ENSMUSG00000021754
ENSG00000071054 (predicted) ENSG00000177885	=	ENSMUSG00000026074_ENSMUSG00000059923
ENSG00000071054 (predicted) ENSG00000158092	=	ENSMUSG00000026074_ENSMUSG00000032475
ENSG00000071242 (predicted) ENSG00000172216	=	ENSMUSG00000023809_ENSMUSG00000056501
ENSG00000071539 (known) ENSG00000124688	=	ENSMUSG00000021569_ENSMUSG00000034509
ENSG00000071539 (known) ENSG00000071539	=	ENSMUSG00000021569_ENSMUSG00000021569
ENSG00000071539 (predicted) ENSG00000148053	=	ENSMUSG00000021569_ENSMUSG00000055254
ENSG00000071539 (predicted) ENSG00000165516	=	ENSMUSG00000021569_ENSMUSG00000020978
ENSG00000071539 (predicted) ENSG00000101276	=	ENSMUSG00000021569_ENSMUSG00000027463
ENSG00000071539 (predicted) ENSG00000154511	=	ENSMUSG00000021569_ENSMUSG00000029270
ENSG00000071564 (known) ENSG00000129152	=	ENSMUSG00000020167_ENSMUSG00000009471
ENSG00000071564 (predicted) ENSG00000113196	=	ENSMUSG00000020167_ENSMUSG00000037335
ENSG00000071564 (predicted) ENSG00000139289	=	ENSMUSG00000020167_ENSMUSG00000020205
ENSG00000071564 (predicted) ENSG00000205927	=	ENSMUSG00000020167_ENSMUSG00000039830
ENSG00000071564 (predicted) ENSG00000125968	=	ENSMUSG00000020167_ENSMUSG00000042745
ENSG00000071564 (predicted) ENSG00000184221	=	ENSMUSG00000020167_ENSMUSG00000046160
ENSG00000071564 (predicted) ENSG00000118526	=	ENSMUSG00000020167_ENSMUSG00000045680
ENSG00000071564 (predicted) ENSG00000115738	=	ENSMUSG00000020167_ENSMUSG00000020644
ENSG00000071564 (predicted) ENSG00000164107	=	ENSMUSG00000020167_ENSMUSG00000038193
ENSG00000071564 (predicted) ENSG00000103275	=	ENSMUSG00000020167_ENSMUSG00000015120
ENSG00000071564 (predicted) ENSG00000112062	=	ENSMUSG00000020167_ENSMUSG00000053436
ENSG00000071655 (predicted) ENSG00000179588	=	ENSMUSG00000035478_ENSMUSG00000049577
ENSG00000072062 (known) ENSG00000108946	=	ENSMUSG00000005469_ENSMUSG00000020612
ENSG00000072062 (predicted) ENSG00000128272	=	ENSMUSG00000005469_ENSMUSG00000042406
ENSG00000072062 (predicted) ENSG00000131459	=	ENSMUSG00000005469_ENSMUSG00000020363
ENSG00000072062 (predicted) ENSG00000105568	=	ENSMUSG00000005469_ENSMUSG00000007564
ENSG00000072062 (predicted) ENSG00000079435	=	ENSMUSG00000005469_ENSMUSG00000003123
ENSG00000072062 (predicted) ENSG00000171033	=	ENSMUSG00000005469_ENSMUSG00000027499
ENSG00000072062 (predicted) ENSG00000176884	=	ENSMUSG00000005469_ENSMUSG00000026959
ENSG00000072062 (predicted) ENSG00000196405	=	ENSMUSG00000005469_ENSMUSG00000021262
ENSG00000072062 (predicted) ENSG00000118260	=	ENSMUSG00000005469_ENSMUSG00000025958
ENSG00000072071 (predicted) ENSG00000166913	=	ENSMUSG00000013033_ENSMUSG00000018326
ENSG00000072110 (predicted) ENSG00000166913	=	ENSMUSG00000015143_ENSMUSG00000018326
ENSG00000072134 (predicted) ENSG00000166913	=	ENSMUSG00000001036_ENSMUSG00000018326
ENSG00000072201 (known) ENSG00000133961	=	ENSMUSG00000029228_ENSMUSG00000021224
ENSG00000072201 (predicted) ENSG00000139517	=	ENSMUSG00000029228_ENSMUSG00000016520
ENSG00000072310 (predicted) ENSG00000155846	=	ENSMUSG00000020538_ENSMUSG00000033871
ENSG00000072315 (predicted) ENSG00000151023	=	ENSMUSG00000041710_ENSMUSG00000026679
ENSG00000072415 (predicted) ENSG00000148943	=	ENSMUSG00000021112_ENSMUSG00000027162
ENSG00000072518 (predicted) ENSG00000184371	=	ENSMUSG00000024969_ENSMUSG00000014599
ENSG00000072518 (predicted) ENSG00000166913	=	ENSMUSG00000024969_ENSMUSG00000018326
ENSG00000072832 (predicted) ENSG00000072832	=	ENSMUSG00000029121_ENSMUSG00000029121
ENSG00000072832 (predicted) ENSG00000166913	=	ENSMUSG00000029121_ENSMUSG00000018326
ENSG00000072864 (predicted) ENSG00000196544	=	ENSMUSG00000022678_ENSMUSG00000045176
ENSG00000072958 (predicted) ENSG00000166747	=	ENSMUSG00000003033_ENSMUSG00000031731
ENSG00000073009 (known) ENSG00000104365	=	ENSMUSG00000004221_ENSMUSG00000031537
ENSG00000073009 (known) ENSG00000073009	=	ENSMUSG00000004221_ENSMUSG00000004221
ENSG00000073009 (known) ENSG00000100906	=	ENSMUSG00000004221_ENSMUSG00000021025
ENSG00000073009 (known) ENSG00000213341	=	ENSMUSG00000004221_ENSMUSG00000025199
ENSG00000073009 (predicted) ENSG00000175104	=	ENSMUSG00000004221_ENSMUSG00000027164
ENSG00000073009 (predicted) ENSG00000185507	=	ENSMUSG00000004221_ENSMUSG00000025498
ENSG00000073111 (known) ENSG00000112118	=	ENSMUSG00000002870_ENSMUSG00000041859
ENSG00000073111 (known) ENSG00000076003	=	ENSMUSG00000002870_ENSMUSG00000026355
ENSG00000073111 (known) ENSG00000104738	=	ENSMUSG00000002870_ENSMUSG00000022673
ENSG00000073111 (known) ENSG00000115942	=	ENSMUSG00000002870_ENSMUSG00000026037
ENSG00000073111 (known) ENSG00000164815	=	ENSMUSG00000002870_ENSMUSG00000029012
ENSG00000073111 (known) ENSG00000100297	=	ENSMUSG00000002870_ENSMUSG00000005410
ENSG00000073111 (known) ENSG00000166508	=	ENSMUSG00000002870_ENSMUSG00000029730
ENSG00000073111 (predicted) ENSG00000085840	=	ENSMUSG00000002870_ENSMUSG00000028587
ENSG00000073111 (predicted) ENSG00000132383	=	ENSMUSG00000002870_ENSMUSG00000000751
ENSG00000073111 (predicted) ENSG00000167513	=	ENSMUSG00000002870_ENSMUSG00000006585
ENSG00000073111 (predicted) ENSG00000097046	=	ENSMUSG00000002870_ENSMUSG00000029283
ENSG00000073111 (predicted) ENSG00000115947	=	ENSMUSG00000002870_ENSMUSG00000026761
ENSG00000073111 (predicted) ENSG00000073111	=	ENSMUSG00000002870_ENSMUSG00000002870
ENSG00000073111 (predicted) ENSG00000106399	=	ENSMUSG00000002870_ENSMUSG00000012483
ENSG00000073282 (predicted) ENSG00000141510	=	ENSMUSG00000022510_ENSMUSG00000059552
ENSG00000073578 (known) ENSG00000143252	=	ENSMUSG00000021577_ENSMUSG00000058076
ENSG00000073670 (predicted) ENSG00000166913	=	ENSMUSG00000020926_ENSMUSG00000018326
ENSG00000073756 (known) ENSG00000073756	=	ENSMUSG00000032487_ENSMUSG00000032487
ENSG00000073756 (predicted) ENSG00000171132	=	ENSMUSG00000032487_ENSMUSG00000045038
ENSG00000073861 (predicted) ENSG00000107485	=	ENSMUSG00000001444_ENSMUSG00000015619
ENSG00000073861 (predicted) ENSG00000135605	=	ENSMUSG00000001444_ENSMUSG00000029217
ENSG00000073861 (predicted) ENSG00000074966	=	ENSMUSG00000001444_ENSMUSG00000054892
ENSG00000073861 (predicted) ENSG00000113263	=	ENSMUSG00000001444_ENSMUSG00000020395
ENSG00000073921 (predicted) ENSG00000166913	=	ENSMUSG00000039361_ENSMUSG00000018326
ENSG00000073969 (predicted) ENSG00000169410	=	ENSMUSG00000034187_ENSMUSG00000032290
ENSG00000073969 (predicted) ENSG00000105402	=	ENSMUSG00000034187_ENSMUSG00000006024
ENSG00000073969 (predicted) ENSG00000150086	=	ENSMUSG00000034187_ENSMUSG00000030209
ENSG00000073969 (predicted) ENSG00000166913	=	ENSMUSG00000034187_ENSMUSG00000018326
ENSG00000073969 (predicted) ENSG00000151422	=	ENSMUSG00000034187_ENSMUSG00000000127
ENSG00000073969 (predicted) ENSG00000176884	=	ENSMUSG00000034187_ENSMUSG00000026959
ENSG00000073969 (predicted) ENSG00000182511	=	ENSMUSG00000034187_ENSMUSG00000053158
ENSG00000074047 (predicted) ENSG00000152977	=	ENSMUSG00000048402_ENSMUSG00000032368
ENSG00000074054 (predicted) ENSG00000106665	=	ENSMUSG00000064302_ENSMUSG00000063146
ENSG00000074054 (predicted) ENSG00000130779	=	ENSMUSG00000064302_ENSMUSG00000049550
ENSG00000074266 (known) ENSG00000106462	=	ENSMUSG00000030619_ENSMUSG00000029687
ENSG00000074319 (predicted) ENSG00000186298	=	ENSMUSG00000014402_ENSMUSG00000004455
ENSG00000075043 (predicted) ENSG00000166913	=	ENSMUSG00000016346_ENSMUSG00000018326
ENSG00000075131 (predicted) ENSG00000111602	=	ENSMUSG00000032397_ENSMUSG00000039994
ENSG00000075223 (predicted) ENSG00000099250	=	ENSMUSG00000028780_ENSMUSG00000025810
ENSG00000075239 (predicted) ENSG00000166913	=	ENSMUSG00000032047_ENSMUSG00000018326
ENSG00000075340 (predicted) ENSG00000166913	=	ENSMUSG00000030000_ENSMUSG00000018326
ENSG00000075415 (predicted) ENSG00000166913	=	ENSMUSG00000061904_ENSMUSG00000018326
ENSG00000075539 (predicted) ENSG00000169564	=	ENSMUSG00000070733_ENSMUSG00000051695
ENSG00000075624 (known) ENSG00000125630	=	ENSMUSG00000029580_ENSMUSG00000027395
ENSG00000075624 (predicted) ENSG00000184371	=	ENSMUSG00000029580_ENSMUSG00000014599
ENSG00000075624 (predicted) ENSG00000197879	=	ENSMUSG00000029580_ENSMUSG00000017774
ENSG00000075624 (predicted) ENSG00000166913	=	ENSMUSG00000029580_ENSMUSG00000018326
ENSG00000075624 (predicted) ENSG00000150086	=	ENSMUSG00000029580_ENSMUSG00000030209
ENSG00000075624 (predicted) ENSG00000164877	=	ENSMUSG00000029580_ENSMUSG00000036718
ENSG00000075624 (predicted) ENSG00000171132	=	ENSMUSG00000029580_ENSMUSG00000045038
ENSG00000075624 (predicted) ENSG00000176884	=	ENSMUSG00000029580_ENSMUSG00000026959
ENSG00000075624 (predicted) ENSG00000120756	=	ENSMUSG00000029580_ENSMUSG00000049493
ENSG00000075624 (predicted) ENSG00000196975	=	ENSMUSG00000029580_ENSMUSG00000029994
ENSG00000075711 (known) ENSG00000147044	=	ENSMUSG00000022770_ENSMUSG00000031012
ENSG00000075711 (predicted) ENSG00000156564	=	ENSMUSG00000022770_ENSMUSG00000040490
ENSG00000075711 (predicted) ENSG00000082458	=	ENSMUSG00000022770_ENSMUSG00000000881
ENSG00000075711 (predicted) ENSG00000150672	=	ENSMUSG00000022770_ENSMUSG00000052572
ENSG00000075711 (predicted) ENSG00000150086	=	ENSMUSG00000022770_ENSMUSG00000030209
ENSG00000075711 (predicted) ENSG00000128011	=	ENSMUSG00000022770_ENSMUSG00000030600
ENSG00000075711 (predicted) ENSG00000155511	=	ENSMUSG00000022770_ENSMUSG00000020524
ENSG00000075711 (predicted) ENSG00000188130	=	ENSMUSG00000022770_ENSMUSG00000022610
ENSG00000075711 (predicted) ENSG00000148943	=	ENSMUSG00000022770_ENSMUSG00000027162
ENSG00000075711 (predicted) ENSG00000176884	=	ENSMUSG00000022770_ENSMUSG00000026959
ENSG00000075711 (predicted) ENSG00000166913	=	ENSMUSG00000022770_ENSMUSG00000018326
ENSG00000075891 (predicted) ENSG00000157212	=	ENSMUSG00000004231_ENSMUSG00000002221
ENSG00000075945 (predicted) ENSG00000101350	=	ENSMUSG00000026585_ENSMUSG00000027475
ENSG00000075945 (predicted) ENSG00000197694	=	ENSMUSG00000026585_ENSMUSG00000057738
ENSG00000076003 (known) ENSG00000076003	=	ENSMUSG00000026355_ENSMUSG00000026355
ENSG00000076003 (known) ENSG00000104738	=	ENSMUSG00000026355_ENSMUSG00000022673
ENSG00000076003 (known) ENSG00000166508	=	ENSMUSG00000026355_ENSMUSG00000029730
ENSG00000076003 (predicted) ENSG00000093009	=	ENSMUSG00000026355_ENSMUSG00000000028
ENSG00000076003 (predicted) ENSG00000115947	=	ENSMUSG00000026355_ENSMUSG00000026761
ENSG00000076003 (predicted) ENSG00000167513	=	ENSMUSG00000026355_ENSMUSG00000006585
ENSG00000076003 (predicted) ENSG00000115942	=	ENSMUSG00000026355_ENSMUSG00000026037
ENSG00000076003 (predicted) ENSG00000085840	=	ENSMUSG00000026355_ENSMUSG00000028587
ENSG00000076003 (predicted) ENSG00000132383	=	ENSMUSG00000026355_ENSMUSG00000000751
ENSG00000076248 (predicted) ENSG00000169047	=	ENSMUSG00000029591_ENSMUSG00000055980
ENSG00000076356 (predicted) ENSG00000166913	=	ENSMUSG00000026640_ENSMUSG00000018326
ENSG00000076554 (known) ENSG00000076554	=	ENSMUSG00000027506_ENSMUSG00000027506
ENSG00000076641 (predicted) ENSG00000103653	=	ENSMUSG00000027508_ENSMUSG00000032312
ENSG00000076984 (predicted) ENSG00000107643	=	ENSMUSG00000002948_ENSMUSG00000021936
ENSG00000076984 (predicted) ENSG00000150086	=	ENSMUSG00000002948_ENSMUSG00000030209
ENSG00000076984 (predicted) ENSG00000176884	=	ENSMUSG00000002948_ENSMUSG00000026959
ENSG00000077080 (known) ENSG00000080503	=	ENSMUSG00000029712_ENSMUSG00000024921
ENSG00000077092 (predicted) ENSG00000186350	=	ENSMUSG00000017491_ENSMUSG00000015846
ENSG00000077092 (predicted) ENSG00000077092	=	ENSMUSG00000017491_ENSMUSG00000017491
ENSG00000077150 (known) ENSG00000173039	=	ENSMUSG00000025225_ENSMUSG00000024927
ENSG00000077238 (known) ENSG00000131724	=	ENSMUSG00000030748_ENSMUSG00000017057
ENSG00000077264 (predicted) ENSG00000136238	=	ENSMUSG00000031284_ENSMUSG00000001847
ENSG00000077380 (predicted) ENSG00000166913	=	ENSMUSG00000027012_ENSMUSG00000018326
ENSG00000077498 (predicted) ENSG00000107165	=	ENSMUSG00000004651_ENSMUSG00000005994
ENSG00000077498 (predicted) ENSG00000077498	=	ENSMUSG00000004651_ENSMUSG00000004651
ENSG00000077522 (known) ENSG00000176884	=	ENSMUSG00000052374_ENSMUSG00000026959
ENSG00000077522 (known) ENSG00000177791	=	ENSMUSG00000052374_ENSMUSG00000068697
ENSG00000077522 (predicted) ENSG00000166913	=	ENSMUSG00000052374_ENSMUSG00000018326
ENSG00000077522 (predicted) ENSG00000150086	=	ENSMUSG00000052374_ENSMUSG00000030209
ENSG00000077522 (predicted) ENSG00000164591	=	ENSMUSG00000052374_ENSMUSG00000049173
ENSG00000077522 (predicted) ENSG00000172399	=	ENSMUSG00000052374_ENSMUSG00000028116
ENSG00000077522 (predicted) ENSG00000171132	=	ENSMUSG00000052374_ENSMUSG00000045038
ENSG00000077549 (known) ENSG00000079691	=	ENSMUSG00000028745_ENSMUSG00000021338
ENSG00000077549 (predicted) ENSG00000171132	=	ENSMUSG00000028745_ENSMUSG00000045038
ENSG00000077549 (predicted) ENSG00000166913	=	ENSMUSG00000028745_ENSMUSG00000018326
ENSG00000077549 (predicted) ENSG00000150086	=	ENSMUSG00000028745_ENSMUSG00000030209
ENSG00000077782 (predicted) ENSG00000166225	=	ENSMUSG00000031565_ENSMUSG00000020170
ENSG00000077782 (predicted) ENSG00000102678	=	ENSMUSG00000031565_ENSMUSG00000021974
ENSG00000077782 (predicted) ENSG00000115290	=	ENSMUSG00000031565_ENSMUSG00000026888
ENSG00000077809 (predicted) ENSG00000078043	=	ENSMUSG00000060261_ENSMUSG00000025423
ENSG00000077942 (predicted) ENSG00000197614	=	ENSMUSG00000006369_ENSMUSG00000030116
ENSG00000078018 (predicted) ENSG00000150086	=	ENSMUSG00000015222_ENSMUSG00000030209
ENSG00000078018 (predicted) ENSG00000166913	=	ENSMUSG00000015222_ENSMUSG00000018326
ENSG00000078018 (predicted) ENSG00000176884	=	ENSMUSG00000015222_ENSMUSG00000026959
ENSG00000078043 (predicted) ENSG00000171720	=	ENSMUSG00000025423_ENSMUSG00000024454
ENSG00000078053 (predicted) ENSG00000107295	=	ENSMUSG00000021314_ENSMUSG00000028488
ENSG00000078053 (predicted) ENSG00000166913	=	ENSMUSG00000021314_ENSMUSG00000018326
ENSG00000078053 (predicted) ENSG00000097033	=	ENSMUSG00000021314_ENSMUSG00000037062
ENSG00000078053 (predicted) ENSG00000140600	=	ENSMUSG00000021314_ENSMUSG00000030638
ENSG00000078061 (known) ENSG00000174775	=	ENSMUSG00000001127_ENSMUSG00000025499
ENSG00000078061 (predicted) ENSG00000100030	=	ENSMUSG00000001127_ENSMUSG00000063358
ENSG00000078061 (predicted) ENSG00000133703	=	ENSMUSG00000001127_ENSMUSG00000030265
ENSG00000078070 (predicted) ENSG00000166913	=	ENSMUSG00000027709_ENSMUSG00000018326
ENSG00000078269 (predicted) ENSG00000166913	=	ENSMUSG00000023805_ENSMUSG00000018326
ENSG00000078304 (predicted) ENSG00000113328	=	ENSMUSG00000017843_ENSMUSG00000020326
ENSG00000078304 (predicted) ENSG00000138764	=	ENSMUSG00000017843_ENSMUSG00000029385
ENSG00000078369 (predicted) ENSG00000150086	=	ENSMUSG00000029064_ENSMUSG00000030209
ENSG00000078399 (known) ENSG00000185630	=	ENSMUSG00000038227_ENSMUSG00000052534
ENSG00000078399 (predicted) ENSG00000143995	=	ENSMUSG00000038227_ENSMUSG00000020160
ENSG00000078668 (predicted) ENSG00000166913	=	ENSMUSG00000008892_ENSMUSG00000018326
ENSG00000078725 (predicted) ENSG00000166913	=	ENSMUSG00000028351_ENSMUSG00000018326
ENSG00000078747 (predicted) ENSG00000175387	=	ENSMUSG00000027598_ENSMUSG00000024563
ENSG00000078747 (predicted) ENSG00000171223	=	ENSMUSG00000027598_ENSMUSG00000052837
ENSG00000078747 (predicted) ENSG00000078747	=	ENSMUSG00000027598_ENSMUSG00000027598
ENSG00000078747 (predicted) ENSG00000107643	=	ENSMUSG00000027598_ENSMUSG00000021936
ENSG00000078747 (predicted) ENSG00000177606	=	ENSMUSG00000027598_ENSMUSG00000052684
ENSG00000078747 (predicted) ENSG00000106799	=	ENSMUSG00000027598_ENSMUSG00000007613
ENSG00000078747 (predicted) ENSG00000148400	=	ENSMUSG00000027598_ENSMUSG00000026923
ENSG00000078900 (predicted) ENSG00000141510	=	ENSMUSG00000029026_ENSMUSG00000059552
ENSG00000078902 (known) ENSG00000100284	=	ENSMUSG00000025139_ENSMUSG00000037827
ENSG00000078902 (predicted) ENSG00000196083	=	ENSMUSG00000025139_ENSMUSG00000022514
ENSG00000078902 (predicted) ENSG00000115602	=	ENSMUSG00000025139_ENSMUSG00000026069
ENSG00000078902 (predicted) ENSG00000184216	=	ENSMUSG00000025139_ENSMUSG00000031392
ENSG00000079102 (predicted) ENSG00000125968	=	ENSMUSG00000006586_ENSMUSG00000042745
ENSG00000079102 (predicted) ENSG00000117318	=	ENSMUSG00000006586_ENSMUSG00000007872
ENSG00000079112 (predicted) ENSG00000196975	=	ENSMUSG00000028217_ENSMUSG00000029994
ENSG00000079246 (known) ENSG00000196419	=	ENSMUSG00000026187_ENSMUSG00000022471
ENSG00000079246 (predicted) ENSG00000121481	=	ENSMUSG00000026187_ENSMUSG00000026484
ENSG00000079277 (known) ENSG00000151247	=	ENSMUSG00000028708_ENSMUSG00000028156
ENSG00000079277 (known) ENSG00000114867	=	ENSMUSG00000028708_ENSMUSG00000045983
ENSG00000079277 (known) ENSG00000112062	=	ENSMUSG00000028708_ENSMUSG00000053436
ENSG00000079277 (predicted) ENSG00000110321	=	ENSMUSG00000028708_ENSMUSG00000005610
ENSG00000079277 (predicted) ENSG00000100030	=	ENSMUSG00000028708_ENSMUSG00000063358
ENSG00000079277 (predicted) ENSG00000126934	=	ENSMUSG00000028708_ENSMUSG00000035027
ENSG00000079385 (predicted) ENSG00000169710	=	ENSMUSG00000074272_ENSMUSG00000025153
ENSG00000079462 (predicted) ENSG00000120694	=	ENSMUSG00000005447_ENSMUSG00000029657
ENSG00000079785 (predicted) ENSG00000166913	=	ENSMUSG00000037149_ENSMUSG00000018326
ENSG00000079805 (predicted) ENSG00000177885	=	ENSMUSG00000033335_ENSMUSG00000059923
ENSG00000079805 (predicted) ENSG00000198626	=	ENSMUSG00000033335_ENSMUSG00000021313
ENSG00000079805 (predicted) ENSG00000196218	=	ENSMUSG00000033335_ENSMUSG00000030592
ENSG00000079819 (predicted) ENSG00000197943	=	ENSMUSG00000019978_ENSMUSG00000034330
ENSG00000079819 (predicted) ENSG00000173486	=	ENSMUSG00000019978_ENSMUSG00000056629
ENSG00000079819 (predicted) ENSG00000136238	=	ENSMUSG00000019978_ENSMUSG00000001847
ENSG00000079950 (predicted) ENSG00000166913	=	ENSMUSG00000019998_ENSMUSG00000018326
ENSG00000079950 (predicted) ENSG00000215305	=	ENSMUSG00000019998_ENSMUSG00000027411
ENSG00000079999 (predicted) ENSG00000104365	=	ENSMUSG00000003308_ENSMUSG00000031537
ENSG00000080224 (predicted) ENSG00000130396	=	ENSMUSG00000055540_ENSMUSG00000068036
ENSG00000080224 (predicted) ENSG00000099617	=	ENSMUSG00000055540_ENSMUSG00000003070
ENSG00000080224 (predicted) ENSG00000215738	=	ENSMUSG00000055540_ENSMUSG00000068036
ENSG00000080493 (predicted) ENSG00000166913	=	ENSMUSG00000060961_ENSMUSG00000018326
ENSG00000080503 (known) ENSG00000169057	=	ENSMUSG00000024921_ENSMUSG00000031393
ENSG00000080503 (predicted) ENSG00000099956	=	ENSMUSG00000024921_ENSMUSG00000000902
ENSG00000080503 (predicted) ENSG00000196591	=	ENSMUSG00000024921_ENSMUSG00000019777
ENSG00000080573 (predicted) ENSG00000099721	=	ENSMUSG00000004098_ENSMUSG00000031354
ENSG00000080573 (predicted) ENSG00000125363	=	ENSMUSG00000004098_ENSMUSG00000031354
ENSG00000080815 (known) ENSG00000162736	=	ENSMUSG00000019969_ENSMUSG00000003458
ENSG00000080815 (known) ENSG00000168036	=	ENSMUSG00000019969_ENSMUSG00000006932
ENSG00000080815 (predicted) ENSG00000205155	=	ENSMUSG00000019969_ENSMUSG00000036835
ENSG00000080815 (predicted) ENSG00000080815	=	ENSMUSG00000019969_ENSMUSG00000019969
ENSG00000080839 (predicted) ENSG00000123358	=	ENSMUSG00000027641_ENSMUSG00000023034
ENSG00000080839 (predicted) ENSG00000162992	=	ENSMUSG00000027641_ENSMUSG00000034701
ENSG00000080845 (predicted) ENSG00000136754	=	ENSMUSG00000061689_ENSMUSG00000058835
ENSG00000080986 (known) ENSG00000152253	=	ENSMUSG00000024056_ENSMUSG00000005233
ENSG00000080986 (known) ENSG00000161888	=	ENSMUSG00000024056_ENSMUSG00000074476
ENSG00000080986 (known) ENSG00000143228	=	ENSMUSG00000024056_ENSMUSG00000026683
ENSG00000080986 (predicted) ENSG00000114354	=	ENSMUSG00000024056_ENSMUSG00000022757
ENSG00000080986 (predicted) ENSG00000197943	=	ENSMUSG00000024056_ENSMUSG00000034330
ENSG00000081026 (predicted) ENSG00000198719	=	ENSMUSG00000052539_ENSMUSG00000014773
ENSG00000081041 (known) ENSG00000180871	=	ENSMUSG00000058427_ENSMUSG00000026180
ENSG00000081041 (known) ENSG00000081041	=	ENSMUSG00000058427_ENSMUSG00000058427
ENSG00000081041 (predicted) ENSG00000163739	=	ENSMUSG00000058427_ENSMUSG00000058427
ENSG00000081041 (predicted) ENSG00000163734	=	ENSMUSG00000058427_ENSMUSG00000058427
ENSG00000081087 (predicted) ENSG00000103249	=	ENSMUSG00000038280_ENSMUSG00000036636
ENSG00000081087 (predicted) ENSG00000185896	=	ENSMUSG00000038280_ENSMUSG00000031447
ENSG00000081189 (predicted) ENSG00000087077	=	ENSMUSG00000005583_ENSMUSG00000023348
ENSG00000081189 (predicted) ENSG00000131473	=	ENSMUSG00000005583_ENSMUSG00000020917
ENSG00000081189 (predicted) ENSG00000122966	=	ENSMUSG00000005583_ENSMUSG00000029516
ENSG00000081189 (predicted) ENSG00000143222	=	ENSMUSG00000005583_ENSMUSG00000062963
ENSG00000081237 (known) ENSG00000213402	=	ENSMUSG00000026395_ENSMUSG00000045826
ENSG00000081237 (known) ENSG00000182866	=	ENSMUSG00000026395_ENSMUSG00000000409
ENSG00000081237 (predicted) ENSG00000141968	=	ENSMUSG00000026395_ENSMUSG00000034116
ENSG00000081237 (predicted) ENSG00000115904	=	ENSMUSG00000026395_ENSMUSG00000024241
ENSG00000081237 (predicted) ENSG00000145715	=	ENSMUSG00000026395_ENSMUSG00000021549
ENSG00000081237 (predicted) ENSG00000177885	=	ENSMUSG00000026395_ENSMUSG00000059923
ENSG00000081479 (predicted) ENSG00000153071	=	ENSMUSG00000027070_ENSMUSG00000022150
ENSG00000082014 (predicted) ENSG00000136574	=	ENSMUSG00000028949_ENSMUSG00000021944
ENSG00000082074 (predicted) ENSG00000100351	=	ENSMUSG00000022148_ENSMUSG00000042351
ENSG00000082175 (known) ENSG00000119138	=	ENSMUSG00000031870_ENSMUSG00000033863
ENSG00000082175 (predicted) ENSG00000122779	=	ENSMUSG00000031870_ENSMUSG00000029833
ENSG00000082397 (known) ENSG00000166913	=	ENSMUSG00000024044_ENSMUSG00000018326
ENSG00000082458 (predicted) ENSG00000156564	=	ENSMUSG00000000881_ENSMUSG00000040490
ENSG00000082458 (predicted) ENSG00000176884	=	ENSMUSG00000000881_ENSMUSG00000026959
ENSG00000082458 (predicted) ENSG00000150086	=	ENSMUSG00000000881_ENSMUSG00000030209
ENSG00000082458 (predicted) ENSG00000147246	=	ENSMUSG00000000881_ENSMUSG00000041380
ENSG00000082458 (predicted) ENSG00000166913	=	ENSMUSG00000000881_ENSMUSG00000018326
ENSG00000082458 (predicted) ENSG00000148943	=	ENSMUSG00000000881_ENSMUSG00000027162
ENSG00000082512 (known) ENSG00000141655	=	ENSMUSG00000026637_ENSMUSG00000026321
ENSG00000082512 (known) ENSG00000157873	=	ENSMUSG00000026637_ENSMUSG00000042333
ENSG00000082512 (predicted) ENSG00000111321	=	ENSMUSG00000026637_ENSMUSG00000030339
ENSG00000082512 (predicted) ENSG00000101017	=	ENSMUSG00000026637_ENSMUSG00000017652
ENSG00000082556 (predicted) ENSG00000116329	=	ENSMUSG00000025905_ENSMUSG00000050511
ENSG00000082641 (predicted) ENSG00000172071	=	ENSMUSG00000038615_ENSMUSG00000031668
ENSG00000082701 (predicted) ENSG00000150086	=	ENSMUSG00000022812_ENSMUSG00000030209
ENSG00000082701 (predicted) ENSG00000112425	=	ENSMUSG00000022812_ENSMUSG00000055493
ENSG00000082701 (predicted) ENSG00000176884	=	ENSMUSG00000022812_ENSMUSG00000026959
ENSG00000082701 (predicted) ENSG00000095015	=	ENSMUSG00000022812_ENSMUSG00000021754
ENSG00000082701 (predicted) ENSG00000168646	=	ENSMUSG00000022812_ENSMUSG00000000142
ENSG00000082781 (known) ENSG00000169398	=	ENSMUSG00000022817_ENSMUSG00000022607
ENSG00000082805 (predicted) ENSG00000166913	=	ENSMUSG00000030172_ENSMUSG00000018326
ENSG00000082805 (predicted) ENSG00000154917	=	ENSMUSG00000030172_ENSMUSG00000032549
ENSG00000082805 (predicted) ENSG00000175582	=	ENSMUSG00000030172_ENSMUSG00000030704
ENSG00000082898 (predicted) ENSG00000172216	=	ENSMUSG00000020290_ENSMUSG00000056501
ENSG00000084112 (known) ENSG00000106683	=	ENSMUSG00000042121_ENSMUSG00000029674
ENSG00000084207 (known) ENSG00000084207	=	ENSMUSG00000060803_ENSMUSG00000060803
ENSG00000084234 (predicted) ENSG00000173406	=	ENSMUSG00000031996_ENSMUSG00000028519
ENSG00000084676 (predicted) ENSG00000136931	=	ENSMUSG00000020647_ENSMUSG00000026751
ENSG00000084676 (predicted) ENSG00000109819	=	ENSMUSG00000020647_ENSMUSG00000029167
ENSG00000084754 (predicted) ENSG00000166913	=	ENSMUSG00000025745_ENSMUSG00000018326
ENSG00000084754 (predicted) ENSG00000171132	=	ENSMUSG00000025745_ENSMUSG00000045038
ENSG00000085662 (predicted) ENSG00000171132	=	ENSMUSG00000001642_ENSMUSG00000045038
ENSG00000085662 (predicted) ENSG00000120053	=	ENSMUSG00000001642_ENSMUSG00000025190
ENSG00000085733 (known) ENSG00000115935	=	ENSMUSG00000031078_ENSMUSG00000075284
ENSG00000085733 (predicted) ENSG00000150086	=	ENSMUSG00000031078_ENSMUSG00000030209
ENSG00000085733 (predicted) ENSG00000176884	=	ENSMUSG00000031078_ENSMUSG00000026959
ENSG00000085733 (predicted) ENSG00000170873	=	ENSMUSG00000031078_ENSMUSG00000022353
ENSG00000085741 (predicted) ENSG00000183514	=	ENSMUSG00000015957_ENSMUSG00000032494
ENSG00000085741 (predicted) ENSG00000163828	=	ENSMUSG00000015957_ENSMUSG00000032494
ENSG00000085832 (predicted) ENSG00000127527	=	ENSMUSG00000028552_ENSMUSG00000006276
ENSG00000085840 (known) ENSG00000094804	=	ENSMUSG00000028587_ENSMUSG00000017499
ENSG00000085840 (known) ENSG00000164815	=	ENSMUSG00000028587_ENSMUSG00000029012
ENSG00000085840 (known) ENSG00000115942	=	ENSMUSG00000028587_ENSMUSG00000026037
ENSG00000085840 (predicted) ENSG00000166508	=	ENSMUSG00000028587_ENSMUSG00000029730
ENSG00000085840 (predicted) ENSG00000104738	=	ENSMUSG00000028587_ENSMUSG00000022673
ENSG00000085840 (predicted) ENSG00000166913	=	ENSMUSG00000028587_ENSMUSG00000018326
ENSG00000085840 (predicted) ENSG00000115947	=	ENSMUSG00000028587_ENSMUSG00000026761
ENSG00000085840 (predicted) ENSG00000093009	=	ENSMUSG00000028587_ENSMUSG00000000028
ENSG00000085840 (predicted) ENSG00000097046	=	ENSMUSG00000028587_ENSMUSG00000029283
ENSG00000085978 (predicted) ENSG00000176884	=	ENSMUSG00000026289_ENSMUSG00000026959
ENSG00000086015 (predicted) ENSG00000168807	=	ENSMUSG00000003810_ENSMUSG00000041308
ENSG00000086015 (predicted) ENSG00000131183	=	ENSMUSG00000003810_ENSMUSG00000021490
ENSG00000086061 (predicted) ENSG00000166913	=	ENSMUSG00000028410_ENSMUSG00000018326
ENSG00000086062 (predicted) ENSG00000167531	=	ENSMUSG00000028413_ENSMUSG00000022991
ENSG00000086200 (predicted) ENSG00000170142	=	ENSMUSG00000042590_ENSMUSG00000021774
ENSG00000086200 (predicted) ENSG00000086758	=	ENSMUSG00000042590_ENSMUSG00000025261
ENSG00000086200 (predicted) ENSG00000093000	=	ENSMUSG00000042590_ENSMUSG00000016619
ENSG00000086200 (predicted) ENSG00000132341	=	ENSMUSG00000042590_ENSMUSG00000029430
ENSG00000086232 (predicted) ENSG00000121879	=	ENSMUSG00000029613_ENSMUSG00000027665
ENSG00000086544 (predicted) ENSG00000172349	=	ENSMUSG00000003752_ENSMUSG00000001741
ENSG00000086758 (predicted) ENSG00000168610	=	ENSMUSG00000025261_ENSMUSG00000004040
ENSG00000087074 (predicted) ENSG00000131437	=	ENSMUSG00000040435_ENSMUSG00000018395
ENSG00000087088 (known) ENSG00000165943	=	ENSMUSG00000003873_ENSMUSG00000041716
ENSG00000087088 (known) ENSG00000171552	=	ENSMUSG00000003873_ENSMUSG00000007659
ENSG00000087088 (known) ENSG00000171791	=	ENSMUSG00000003873_ENSMUSG00000057329
ENSG00000087088 (known) ENSG00000140939	=	ENSMUSG00000003873_ENSMUSG00000014776
ENSG00000087088 (predicted) ENSG00000129473	=	ENSMUSG00000003873_ENSMUSG00000022194
ENSG00000087095 (known) ENSG00000118513	=	ENSMUSG00000017376_ENSMUSG00000019982
ENSG00000087128 (predicted) ENSG00000188488	=	ENSMUSG00000054537_ENSMUSG00000041550
ENSG00000087128 (predicted) ENSG00000106366	=	ENSMUSG00000054537_ENSMUSG00000037411
ENSG00000087191 (predicted) ENSG00000159352	=	ENSMUSG00000020708_ENSMUSG00000005625
ENSG00000087191 (predicted) ENSG00000170345	=	ENSMUSG00000020708_ENSMUSG00000021250
ENSG00000087258 (predicted) ENSG00000143333	=	ENSMUSG00000031748_ENSMUSG00000026475
ENSG00000087258 (predicted) ENSG00000116329	=	ENSMUSG00000031748_ENSMUSG00000050511
ENSG00000087258 (predicted) ENSG00000166913	=	ENSMUSG00000031748_ENSMUSG00000018326
ENSG00000087274 (predicted) ENSG00000166913	=	ENSMUSG00000029106_ENSMUSG00000018326
ENSG00000087274 (predicted) ENSG00000120694	=	ENSMUSG00000029106_ENSMUSG00000029657
ENSG00000087365 (predicted) ENSG00000170365	=	ENSMUSG00000024853_ENSMUSG00000031681
ENSG00000087365 (predicted) ENSG00000141646	=	ENSMUSG00000024853_ENSMUSG00000024515
ENSG00000087365 (predicted) ENSG00000166949	=	ENSMUSG00000024853_ENSMUSG00000032402
ENSG00000087365 (predicted) ENSG00000175387	=	ENSMUSG00000024853_ENSMUSG00000024563
ENSG00000087460 (predicted) ENSG00000166913	=	ENSMUSG00000027523_ENSMUSG00000018326
ENSG00000087460 (predicted) ENSG00000153786	=	ENSMUSG00000027523_ENSMUSG00000031823
ENSG00000087460 (predicted) ENSG00000163812	=	ENSMUSG00000027523_ENSMUSG00000025786
ENSG00000087460 (predicted) ENSG00000150086	=	ENSMUSG00000027523_ENSMUSG00000030209
ENSG00000087460 (predicted) ENSG00000169252	=	ENSMUSG00000027523_ENSMUSG00000045730
ENSG00000088305 (predicted) ENSG00000101945	=	ENSMUSG00000027478_ENSMUSG00000039231
ENSG00000088305 (predicted) ENSG00000116809	=	ENSMUSG00000027478_ENSMUSG00000006215
ENSG00000088305 (predicted) ENSG00000153147	=	ENSMUSG00000027478_ENSMUSG00000031715
ENSG00000088305 (predicted) ENSG00000136997	=	ENSMUSG00000027478_ENSMUSG00000022346
ENSG00000088305 (predicted) ENSG00000196591	=	ENSMUSG00000027478_ENSMUSG00000019777
ENSG00000088386 (predicted) ENSG00000115091	=	ENSMUSG00000025557_ENSMUSG00000026341
ENSG00000088832 (known) ENSG00000106799	=	ENSMUSG00000032966_ENSMUSG00000007613
ENSG00000088833 (predicted) ENSG00000165280	=	ENSMUSG00000027455_ENSMUSG00000028452
ENSG00000089006 (predicted) ENSG00000106299	=	ENSMUSG00000027423_ENSMUSG00000029684
ENSG00000089009 (predicted) ENSG00000166913	=	ENSMUSG00000029614_ENSMUSG00000018326
ENSG00000089022 (known) ENSG00000141510	=	ENSMUSG00000029454_ENSMUSG00000059552
ENSG00000089094 (predicted) ENSG00000141570	=	ENSMUSG00000029475_ENSMUSG00000025578
ENSG00000089094 (predicted) ENSG00000159692	=	ENSMUSG00000029475_ENSMUSG00000037373
ENSG00000089094 (predicted) ENSG00000183337	=	ENSMUSG00000029475_ENSMUSG00000040363
ENSG00000089094 (predicted) ENSG00000101266	=	ENSMUSG00000029475_ENSMUSG00000074698
ENSG00000089094 (predicted) ENSG00000204227	=	ENSMUSG00000029475_ENSMUSG00000024325
ENSG00000089094 (predicted) ENSG00000113558	=	ENSMUSG00000029475_ENSMUSG00000036309
ENSG00000089094 (predicted) ENSG00000168283	=	ENSMUSG00000029475_ENSMUSG00000026739
ENSG00000089094 (predicted) ENSG00000121481	=	ENSMUSG00000029475_ENSMUSG00000026484
ENSG00000089157 (predicted) ENSG00000166913	=	ENSMUSG00000067274_ENSMUSG00000018326
ENSG00000089157 (predicted) ENSG00000169047	=	ENSMUSG00000067274_ENSMUSG00000055980
ENSG00000089159 (predicted) ENSG00000103653	=	ENSMUSG00000029528_ENSMUSG00000032312
ENSG00000089159 (predicted) ENSG00000197122	=	ENSMUSG00000029528_ENSMUSG00000027646
ENSG00000089159 (predicted) ENSG00000100030	=	ENSMUSG00000029528_ENSMUSG00000063358
ENSG00000089159 (predicted) ENSG00000175104	=	ENSMUSG00000029528_ENSMUSG00000027164
ENSG00000089159 (predicted) ENSG00000133216	=	ENSMUSG00000029528_ENSMUSG00000028664
ENSG00000089159 (predicted) ENSG00000167193	=	ENSMUSG00000029528_ENSMUSG00000017776
ENSG00000089159 (predicted) ENSG00000169398	=	ENSMUSG00000029528_ENSMUSG00000022607
ENSG00000089169 (predicted) ENSG00000152932	=	ENSMUSG00000029608_ENSMUSG00000021700
ENSG00000089169 (predicted) ENSG00000105514	=	ENSMUSG00000029608_ENSMUSG00000019066
ENSG00000089169 (predicted) ENSG00000169213	=	ENSMUSG00000029608_ENSMUSG00000003411
ENSG00000089169 (predicted) ENSG00000105649	=	ENSMUSG00000029608_ENSMUSG00000031840
ENSG00000089169 (predicted) ENSG00000166913	=	ENSMUSG00000029608_ENSMUSG00000018326
ENSG00000089169 (predicted) ENSG00000167461	=	ENSMUSG00000029608_ENSMUSG00000003037
ENSG00000089199 (predicted) ENSG00000100604	=	ENSMUSG00000027350_ENSMUSG00000021194
ENSG00000089225 (predicted) ENSG00000127616	=	ENSMUSG00000018263_ENSMUSG00000032187
ENSG00000089234 (known) ENSG00000141068	=	ENSMUSG00000029458_ENSMUSG00000018334
ENSG00000089250 (predicted) ENSG00000176884	=	ENSMUSG00000029361_ENSMUSG00000026959
ENSG00000089250 (predicted) ENSG00000150086	=	ENSMUSG00000029361_ENSMUSG00000030209
ENSG00000089250 (predicted) ENSG00000101400	=	ENSMUSG00000029361_ENSMUSG00000027488
ENSG00000089280 (predicted) ENSG00000176884	=	ENSMUSG00000030795_ENSMUSG00000026959
ENSG00000089280 (predicted) ENSG00000150086	=	ENSMUSG00000030795_ENSMUSG00000030209
ENSG00000089289 (predicted) ENSG00000104695	=	ENSMUSG00000031221_ENSMUSG00000009630
ENSG00000089351 (predicted) ENSG00000108443	=	ENSMUSG00000001248_ENSMUSG00000020516
ENSG00000089486 (predicted) ENSG00000196218	=	ENSMUSG00000004071_ENSMUSG00000030592
ENSG00000089693 (predicted) ENSG00000168610	=	ENSMUSG00000030120_ENSMUSG00000004040
ENSG00000090104 (predicted) ENSG00000130811	=	ENSMUSG00000026358_ENSMUSG00000070319
ENSG00000090104 (predicted) ENSG00000185963	=	ENSMUSG00000026358_ENSMUSG00000037933
ENSG00000090273 (predicted) ENSG00000197102	=	ENSMUSG00000028851_ENSMUSG00000018707
ENSG00000090376 (known) ENSG00000175104	=	ENSMUSG00000020227_ENSMUSG00000027164
ENSG00000090615 (predicted) ENSG00000145675	=	ENSMUSG00000029502_ENSMUSG00000041417
ENSG00000090776 (predicted) ENSG00000163629	=	ENSMUSG00000031217_ENSMUSG00000034573
ENSG00000090776 (predicted) ENSG00000137575	=	ENSMUSG00000031217_ENSMUSG00000028249
ENSG00000090776 (predicted) ENSG00000152661	=	ENSMUSG00000031217_ENSMUSG00000050953
ENSG00000090776 (predicted) ENSG00000176857	=	ENSMUSG00000031217_ENSMUSG00000050953
ENSG00000090776 (predicted) ENSG00000197122	=	ENSMUSG00000031217_ENSMUSG00000027646
ENSG00000090920 (predicted) ENSG00000166825	=	ENSMUSG00000047730_ENSMUSG00000039062
ENSG00000091073 (predicted) ENSG00000178498	=	ENSMUSG00000004947_ENSMUSG00000040415
ENSG00000091073 (predicted) ENSG00000148400	=	ENSMUSG00000004947_ENSMUSG00000026923
ENSG00000091140 (predicted) ENSG00000166913	=	ENSMUSG00000020664_ENSMUSG00000018326
ENSG00000091157 (predicted) ENSG00000166913	=	ENSMUSG00000040560_ENSMUSG00000018326
ENSG00000091409 (known) ENSG00000150093	=	ENSMUSG00000027111_ENSMUSG00000025809
ENSG00000091409 (known) ENSG00000132470	=	ENSMUSG00000027111_ENSMUSG00000020758
ENSG00000091428 (predicted) ENSG00000176406	=	ENSMUSG00000049044_ENSMUSG00000037386
ENSG00000091428 (predicted) ENSG00000176276	=	ENSMUSG00000049044_ENSMUSG00000052681
ENSG00000091428 (predicted) ENSG00000166913	=	ENSMUSG00000049044_ENSMUSG00000018326
ENSG00000091513 (predicted) ENSG00000171132	=	ENSMUSG00000032554_ENSMUSG00000045038
ENSG00000091513 (predicted) ENSG00000132464	=	ENSMUSG00000032554_ENSMUSG00000029286
ENSG00000091536 (predicted) ENSG00000095397	=	ENSMUSG00000042678_ENSMUSG00000039137
ENSG00000091651 (known) ENSG00000115947	=	ENSMUSG00000031697_ENSMUSG00000026761
ENSG00000091651 (known) ENSG00000135336	=	ENSMUSG00000031697_ENSMUSG00000040044
ENSG00000091651 (known) ENSG00000164815	=	ENSMUSG00000031697_ENSMUSG00000029012
ENSG00000091651 (known) ENSG00000097046	=	ENSMUSG00000031697_ENSMUSG00000029283
ENSG00000091651 (predicted) ENSG00000093009	=	ENSMUSG00000031697_ENSMUSG00000000028
ENSG00000091651 (predicted) ENSG00000106399	=	ENSMUSG00000031697_ENSMUSG00000012483
ENSG00000091651 (predicted) ENSG00000132383	=	ENSMUSG00000031697_ENSMUSG00000000751
ENSG00000091651 (predicted) ENSG00000100297	=	ENSMUSG00000031697_ENSMUSG00000005410
ENSG00000091651 (predicted) ENSG00000115942	=	ENSMUSG00000031697_ENSMUSG00000026037
ENSG00000091831 (known) ENSG00000140396	=	ENSMUSG00000019768_ENSMUSG00000005886
ENSG00000091831 (known) ENSG00000186298	=	ENSMUSG00000019768_ENSMUSG00000004455
ENSG00000091831 (known) ENSG00000122779	=	ENSMUSG00000019768_ENSMUSG00000029833
ENSG00000091831 (predicted) ENSG00000152192	=	ENSMUSG00000019768_ENSMUSG00000048349
ENSG00000091831 (predicted) ENSG00000173692	=	ENSMUSG00000019768_ENSMUSG00000026229
ENSG00000091831 (predicted) ENSG00000151615	=	ENSMUSG00000019768_ENSMUSG00000031688
ENSG00000091879 (known) ENSG00000120156	=	ENSMUSG00000031465_ENSMUSG00000006386
ENSG00000091972 (predicted) ENSG00000206531	=	ENSMUSG00000022661_ENSMUSG00000022667
ENSG00000091972 (predicted) ENSG00000163606	=	ENSMUSG00000022661_ENSMUSG00000022667
ENSG00000092054 (predicted) ENSG00000171132	=	ENSMUSG00000053093_ENSMUSG00000045038
ENSG00000092054 (predicted) ENSG00000150086	=	ENSMUSG00000053093_ENSMUSG00000030209
ENSG00000092108 (predicted) ENSG00000166913	=	ENSMUSG00000020952_ENSMUSG00000018326
ENSG00000092203 (predicted) ENSG00000121481	=	ENSMUSG00000016831_ENSMUSG00000026484
ENSG00000092203 (predicted) ENSG00000197943	=	ENSMUSG00000016831_ENSMUSG00000034330
ENSG00000092439 (predicted) ENSG00000092439	=	ENSMUSG00000027365_ENSMUSG00000027365
ENSG00000092531 (known) ENSG00000179036	=	ENSMUSG00000027287_ENSMUSG00000020894
ENSG00000092531 (predicted) ENSG00000118640	=	ENSMUSG00000027287_ENSMUSG00000050732
ENSG00000092820 (known) ENSG00000186575	=	ENSMUSG00000052397_ENSMUSG00000009073
ENSG00000092820 (predicted) ENSG00000143632	=	ENSMUSG00000052397_ENSMUSG00000031972
ENSG00000092964 (predicted) ENSG00000166913	=	ENSMUSG00000022048_ENSMUSG00000018326
ENSG00000092964 (predicted) ENSG00000150086	=	ENSMUSG00000022048_ENSMUSG00000030209
ENSG00000092969 (predicted) ENSG00000166033	=	ENSMUSG00000039239_ENSMUSG00000006205
ENSG00000093009 (predicted) ENSG00000166508	=	ENSMUSG00000000028_ENSMUSG00000029730
ENSG00000093009 (predicted) ENSG00000112118	=	ENSMUSG00000000028_ENSMUSG00000041859
ENSG00000094796 (predicted) ENSG00000186081	=	ENSMUSG00000035592_ENSMUSG00000061527
ENSG00000094804 (known) ENSG00000115942	=	ENSMUSG00000017499_ENSMUSG00000026037
ENSG00000094804 (predicted) ENSG00000166508	=	ENSMUSG00000017499_ENSMUSG00000029730
ENSG00000094916 (known) ENSG00000130726	=	ENSMUSG00000009575_ENSMUSG00000005566
ENSG00000094916 (predicted) ENSG00000122779	=	ENSMUSG00000009575_ENSMUSG00000029833
ENSG00000094916 (predicted) ENSG00000094916	=	ENSMUSG00000009575_ENSMUSG00000009575
ENSG00000094916 (predicted) ENSG00000131504	=	ENSMUSG00000009575_ENSMUSG00000024456
ENSG00000094916 (predicted) ENSG00000147202	=	ENSMUSG00000009575_ENSMUSG00000034480
ENSG00000095015 (known) ENSG00000095015	=	ENSMUSG00000021754_ENSMUSG00000021754
ENSG00000095015 (known) ENSG00000104365	=	ENSMUSG00000021754_ENSMUSG00000031537
ENSG00000095015 (predicted) ENSG00000138834	=	ENSMUSG00000021754_ENSMUSG00000024163
ENSG00000095015 (predicted) ENSG00000130159	=	ENSMUSG00000021754_ENSMUSG00000066839
ENSG00000095015 (predicted) ENSG00000168610	=	ENSMUSG00000021754_ENSMUSG00000004040
ENSG00000095015 (predicted) ENSG00000103126	=	ENSMUSG00000021754_ENSMUSG00000024182
ENSG00000095066 (predicted) ENSG00000105647	=	ENSMUSG00000052566_ENSMUSG00000031834
ENSG00000095261 (predicted) ENSG00000159352	=	ENSMUSG00000026869_ENSMUSG00000005625
ENSG00000095303 (known) ENSG00000095303	=	ENSMUSG00000047250_ENSMUSG00000047250
ENSG00000095380 (predicted) ENSG00000120053	=	ENSMUSG00000028334_ENSMUSG00000025190
ENSG00000095397 (predicted) ENSG00000095397	=	ENSMUSG00000039137_ENSMUSG00000039137
ENSG00000095397 (predicted) ENSG00000137474	=	ENSMUSG00000039137_ENSMUSG00000030761
ENSG00000095397 (predicted) ENSG00000148948	=	ENSMUSG00000039137_ENSMUSG00000050587
ENSG00000095585 (predicted) ENSG00000141985	=	ENSMUSG00000061132_ENSMUSG00000003200
ENSG00000095585 (predicted) ENSG00000100351	=	ENSMUSG00000061132_ENSMUSG00000042351
ENSG00000095585 (predicted) ENSG00000147010	=	ENSMUSG00000061132_ENSMUSG00000040990
ENSG00000095585 (predicted) ENSG00000172530	=	ENSMUSG00000061132_ENSMUSG00000025316
ENSG00000095585 (predicted) ENSG00000140931	=	ENSMUSG00000061132_ENSMUSG00000031875
ENSG00000095585 (predicted) ENSG00000177885	=	ENSMUSG00000061132_ENSMUSG00000059923
ENSG00000095713 (predicted) ENSG00000166913	=	ENSMUSG00000042401_ENSMUSG00000018326
ENSG00000095752 (known) ENSG00000137070	=	ENSMUSG00000004371_ENSMUSG00000073889
ENSG00000095752 (known) ENSG00000134352	=	ENSMUSG00000004371_ENSMUSG00000021756
ENSG00000095951 (predicted) ENSG00000100030	=	ENSMUSG00000021366_ENSMUSG00000063358
ENSG00000096060 (predicted) ENSG00000113580	=	ENSMUSG00000024222_ENSMUSG00000024431
ENSG00000096717 (known) ENSG00000150907	=	ENSMUSG00000020063_ENSMUSG00000044167
ENSG00000096717 (predicted) ENSG00000109819	=	ENSMUSG00000020063_ENSMUSG00000029167
ENSG00000096968 (known) ENSG00000163599	=	ENSMUSG00000024789_ENSMUSG00000026011
ENSG00000096968 (predicted) ENSG00000178188	=	ENSMUSG00000024789_ENSMUSG00000030733
ENSG00000096968 (predicted) ENSG00000124253	=	ENSMUSG00000024789_ENSMUSG00000027513
ENSG00000096968 (predicted) ENSG00000179295	=	ENSMUSG00000024789_ENSMUSG00000043733
ENSG00000096968 (predicted) ENSG00000143013	=	ENSMUSG00000024789_ENSMUSG00000028266
ENSG00000096968 (predicted) ENSG00000147507	=	ENSMUSG00000024789_ENSMUSG00000042228
ENSG00000096968 (predicted) ENSG00000096968	=	ENSMUSG00000024789_ENSMUSG00000024789
ENSG00000096968 (predicted) ENSG00000169047	=	ENSMUSG00000024789_ENSMUSG00000055980
ENSG00000096968 (predicted) ENSG00000184371	=	ENSMUSG00000024789_ENSMUSG00000014599
ENSG00000096968 (predicted) ENSG00000114315	=	ENSMUSG00000024789_ENSMUSG00000022528
ENSG00000096968 (predicted) ENSG00000175344	=	ENSMUSG00000024789_ENSMUSG00000030525
ENSG00000096968 (predicted) ENSG00000187266	=	ENSMUSG00000024789_ENSMUSG00000006235
ENSG00000096968 (predicted) ENSG00000185338	=	ENSMUSG00000024789_ENSMUSG00000038037
ENSG00000096968 (predicted) ENSG00000197921	=	ENSMUSG00000024789_ENSMUSG00000048001
ENSG00000097007 (known) ENSG00000097007	=	ENSMUSG00000026842_ENSMUSG00000026842
ENSG00000097007 (known) ENSG00000167193	=	ENSMUSG00000026842_ENSMUSG00000017776
ENSG00000097007 (predicted) ENSG00000115325	=	ENSMUSG00000026842_ENSMUSG00000068335
ENSG00000097007 (predicted) ENSG00000134508	=	ENSMUSG00000026842_ENSMUSG00000040957
ENSG00000097007 (predicted) ENSG00000154380	=	ENSMUSG00000026842_ENSMUSG00000022995
ENSG00000097007 (predicted) ENSG00000196405	=	ENSMUSG00000026842_ENSMUSG00000021262
ENSG00000097007 (predicted) ENSG00000149679	=	ENSMUSG00000026842_ENSMUSG00000038990
ENSG00000097007 (predicted) ENSG00000137872	=	ENSMUSG00000026842_ENSMUSG00000027200
ENSG00000097007 (predicted) ENSG00000158092	=	ENSMUSG00000026842_ENSMUSG00000032475
ENSG00000097033 (predicted) ENSG00000106976	=	ENSMUSG00000037062_ENSMUSG00000026825
ENSG00000097033 (predicted) ENSG00000136717	=	ENSMUSG00000037062_ENSMUSG00000024381
ENSG00000097033 (predicted) ENSG00000197386	=	ENSMUSG00000037062_ENSMUSG00000029104
ENSG00000097046 (predicted) ENSG00000166508	=	ENSMUSG00000029283_ENSMUSG00000029730
ENSG00000097046 (predicted) ENSG00000104738	=	ENSMUSG00000029283_ENSMUSG00000022673
ENSG00000097046 (predicted) ENSG00000100297	=	ENSMUSG00000029283_ENSMUSG00000005410
ENSG00000099204 (predicted) ENSG00000150086	=	ENSMUSG00000025085_ENSMUSG00000030209
ENSG00000099204 (predicted) ENSG00000166913	=	ENSMUSG00000025085_ENSMUSG00000018326
ENSG00000099250 (predicted) ENSG00000099250	=	ENSMUSG00000025810_ENSMUSG00000025810
ENSG00000099250 (predicted) ENSG00000153993	=	ENSMUSG00000025810_ENSMUSG00000040254
ENSG00000099341 (predicted) ENSG00000159352	=	ENSMUSG00000030591_ENSMUSG00000005625
ENSG00000099341 (predicted) ENSG00000166913	=	ENSMUSG00000030591_ENSMUSG00000018326
ENSG00000099617 (predicted) ENSG00000145242	=	ENSMUSG00000003070_ENSMUSG00000029245
ENSG00000099617 (predicted) ENSG00000135333	=	ENSMUSG00000003070_ENSMUSG00000028289
ENSG00000099617 (predicted) ENSG00000116106	=	ENSMUSG00000003070_ENSMUSG00000026235
ENSG00000099721 (predicted) ENSG00000182492	=	ENSMUSG00000031354_ENSMUSG00000031375
ENSG00000099721 (predicted) ENSG00000145192	=	ENSMUSG00000031354_ENSMUSG00000022868
ENSG00000099721 (predicted) ENSG00000139914	=	ENSMUSG00000031354_ENSMUSG00000022215
ENSG00000099721 (predicted) ENSG00000135404	=	ENSMUSG00000031354_ENSMUSG00000025351
ENSG00000099721 (predicted) ENSG00000172531	=	ENSMUSG00000031354_ENSMUSG00000040385
ENSG00000099721 (predicted) ENSG00000185475	=	ENSMUSG00000031354_ENSMUSG00000079437
ENSG00000099783 (predicted) ENSG00000166913	=	ENSMUSG00000059208_ENSMUSG00000018326
ENSG00000099804 (predicted) ENSG00000172531	=	ENSMUSG00000020307_ENSMUSG00000040385
ENSG00000099804 (predicted) ENSG00000186298	=	ENSMUSG00000020307_ENSMUSG00000004455
ENSG00000099822 (predicted) ENSG00000166913	=	ENSMUSG00000020331_ENSMUSG00000018326
ENSG00000099822 (predicted) ENSG00000099822	=	ENSMUSG00000020331_ENSMUSG00000020331
ENSG00000099864 (predicted) ENSG00000166913	=	ENSMUSG00000035863_ENSMUSG00000018326
ENSG00000099875 (predicted) ENSG00000100030	=	ENSMUSG00000020190_ENSMUSG00000063358
ENSG00000099875 (predicted) ENSG00000126934	=	ENSMUSG00000020190_ENSMUSG00000035027
ENSG00000099875 (predicted) ENSG00000184371	=	ENSMUSG00000020190_ENSMUSG00000014599
ENSG00000099875 (predicted) ENSG00000127191	=	ENSMUSG00000020190_ENSMUSG00000026942
ENSG00000099882 (predicted) ENSG00000166913	=	ENSMUSG00000022623_ENSMUSG00000018326
ENSG00000099882 (predicted) ENSG00000152208	=	ENSMUSG00000022623_ENSMUSG00000071424
ENSG00000099942 (known) ENSG00000110395	=	ENSMUSG00000006134_ENSMUSG00000034342
ENSG00000099942 (predicted) ENSG00000187266	=	ENSMUSG00000006134_ENSMUSG00000006235
ENSG00000099953 (predicted) ENSG00000099953	=	ENSMUSG00000000901_ENSMUSG00000000901
ENSG00000099956 (known) ENSG00000173473	=	ENSMUSG00000000902_ENSMUSG00000032481
ENSG00000099956 (predicted) ENSG00000196591	=	ENSMUSG00000000902_ENSMUSG00000019777
ENSG00000099956 (predicted) ENSG00000169057	=	ENSMUSG00000000902_ENSMUSG00000031393
ENSG00000099964 (known) ENSG00000099964	=	ENSMUSG00000033307_ENSMUSG00000033307
ENSG00000099985 (known) ENSG00000134352	=	ENSMUSG00000058755_ENSMUSG00000021756
ENSG00000099991 (known) ENSG00000116604	=	ENSMUSG00000020196_ENSMUSG00000001419
ENSG00000100029 (predicted) ENSG00000204775	=	ENSMUSG00000020430_ENSMUSG00000022557
ENSG00000100029 (predicted) ENSG00000170727	=	ENSMUSG00000020430_ENSMUSG00000022557
ENSG00000100030 (known) ENSG00000197971	=	ENSMUSG00000063358_ENSMUSG00000041607
ENSG00000100030 (known) ENSG00000126767	=	ENSMUSG00000063358_ENSMUSG00000009406
ENSG00000100030 (predicted) ENSG00000177189	=	ENSMUSG00000063358_ENSMUSG00000031309
ENSG00000100030 (predicted) ENSG00000150086	=	ENSMUSG00000063358_ENSMUSG00000030209
ENSG00000100030 (predicted) ENSG00000129667	=	ENSMUSG00000063358_ENSMUSG00000020806
ENSG00000100030 (predicted) ENSG00000171132	=	ENSMUSG00000063358_ENSMUSG00000045038
ENSG00000100030 (predicted) ENSG00000158560	=	ENSMUSG00000063358_ENSMUSG00000029757
ENSG00000100030 (predicted) ENSG00000170561	=	ENSMUSG00000063358_ENSMUSG00000001504
ENSG00000100030 (predicted) ENSG00000176884	=	ENSMUSG00000063358_ENSMUSG00000026959
ENSG00000100030 (predicted) ENSG00000198802	=	ENSMUSG00000063358_ENSMUSG00000020717
ENSG00000100030 (predicted) ENSG00000162302	=	ENSMUSG00000063358_ENSMUSG00000024952
ENSG00000100030 (predicted) ENSG00000155324	=	ENSMUSG00000063358_ENSMUSG00000001700
ENSG00000100030 (predicted) ENSG00000174799	=	ENSMUSG00000063358_ENSMUSG00000036403
ENSG00000100030 (predicted) ENSG00000115904	=	ENSMUSG00000063358_ENSMUSG00000024241
ENSG00000100030 (predicted) ENSG00000153233	=	ENSMUSG00000063358_ENSMUSG00000020151
ENSG00000100030 (predicted) ENSG00000139496	=	ENSMUSG00000063358_ENSMUSG00000063895
ENSG00000100058 (known) ENSG00000100058	=	ENSMUSG00000042240_ENSMUSG00000042240
ENSG00000100075 (predicted) ENSG00000166913	=	ENSMUSG00000003528_ENSMUSG00000018326
ENSG00000100079 (predicted) ENSG00000170231	=	ENSMUSG00000043501_ENSMUSG00000020405
ENSG00000100079 (predicted) ENSG00000164111	=	ENSMUSG00000043501_ENSMUSG00000027712
ENSG00000100092 (predicted) ENSG00000197122	=	ENSMUSG00000022436_ENSMUSG00000027646
ENSG00000100092 (predicted) ENSG00000177885	=	ENSMUSG00000022436_ENSMUSG00000059923
ENSG00000100092 (predicted) ENSG00000145675	=	ENSMUSG00000022436_ENSMUSG00000041417
ENSG00000100105 (predicted) ENSG00000187098	=	ENSMUSG00000020453_ENSMUSG00000035158
ENSG00000100105 (predicted) ENSG00000156273	=	ENSMUSG00000020453_ENSMUSG00000025612
ENSG00000100105 (predicted) ENSG00000100105	=	ENSMUSG00000020453_ENSMUSG00000020453
ENSG00000100105 (predicted) ENSG00000112182	=	ENSMUSG00000020453_ENSMUSG00000040270
ENSG00000100124 (predicted) ENSG00000147507	=	ENSMUSG00000033055_ENSMUSG00000042228
ENSG00000100124 (predicted) ENSG00000113263	=	ENSMUSG00000033055_ENSMUSG00000020395
ENSG00000100151 (known) ENSG00000108684	=	ENSMUSG00000068206_ENSMUSG00000020704
ENSG00000100151 (predicted) ENSG00000120251	=	ENSMUSG00000068206_ENSMUSG00000033981
ENSG00000100151 (predicted) ENSG00000187098	=	ENSMUSG00000068206_ENSMUSG00000035158
ENSG00000100151 (predicted) ENSG00000142319	=	ENSMUSG00000068206_ENSMUSG00000021609
ENSG00000100151 (predicted) ENSG00000133216	=	ENSMUSG00000068206_ENSMUSG00000028664
ENSG00000100151 (predicted) ENSG00000154229	=	ENSMUSG00000068206_ENSMUSG00000050965
ENSG00000100167 (predicted) ENSG00000166913	=	ENSMUSG00000022456_ENSMUSG00000018326
ENSG00000100170 (predicted) ENSG00000163399	=	ENSMUSG00000011034_ENSMUSG00000033161
ENSG00000100227 (predicted) ENSG00000169047	=	ENSMUSG00000041815_ENSMUSG00000055980
ENSG00000100241 (predicted) ENSG00000166913	=	ENSMUSG00000036529_ENSMUSG00000018326
ENSG00000100266 (known) ENSG00000100266	=	ENSMUSG00000016664_ENSMUSG00000016664
ENSG00000100266 (known) ENSG00000124507	=	ENSMUSG00000016664_ENSMUSG00000040276
ENSG00000100266 (predicted) ENSG00000165912	=	ENSMUSG00000016664_ENSMUSG00000027257
ENSG00000100266 (predicted) ENSG00000136754	=	ENSMUSG00000016664_ENSMUSG00000058835
ENSG00000100280 (known) ENSG00000149311	=	ENSMUSG00000009090_ENSMUSG00000034218
ENSG00000100280 (predicted) ENSG00000166913	=	ENSMUSG00000009090_ENSMUSG00000018326
ENSG00000100280 (predicted) ENSG00000171132	=	ENSMUSG00000009090_ENSMUSG00000045038
ENSG00000100292 (predicted) ENSG00000171132	=	ENSMUSG00000005413_ENSMUSG00000045038
ENSG00000100297 (known) ENSG00000166508	=	ENSMUSG00000005410_ENSMUSG00000029730
ENSG00000100297 (known) ENSG00000112118	=	ENSMUSG00000005410_ENSMUSG00000041859
ENSG00000100297 (predicted) ENSG00000115942	=	ENSMUSG00000005410_ENSMUSG00000026037
ENSG00000100299 (predicted) ENSG00000204217	=	ENSMUSG00000022620_ENSMUSG00000067336
ENSG00000100307 (predicted) ENSG00000121481	=	ENSMUSG00000053411_ENSMUSG00000026484
ENSG00000100321 (predicted) ENSG00000150086	=	ENSMUSG00000022415_ENSMUSG00000030209
ENSG00000100321 (predicted) ENSG00000166913	=	ENSMUSG00000022415_ENSMUSG00000018326
ENSG00000100321 (predicted) ENSG00000176884	=	ENSMUSG00000022415_ENSMUSG00000026959
ENSG00000100345 (predicted) ENSG00000166913	=	ENSMUSG00000022443_ENSMUSG00000018326
ENSG00000100345 (predicted) ENSG00000176884	=	ENSMUSG00000022443_ENSMUSG00000026959
ENSG00000100345 (predicted) ENSG00000184371	=	ENSMUSG00000022443_ENSMUSG00000014599
ENSG00000100345 (predicted) ENSG00000150086	=	ENSMUSG00000022443_ENSMUSG00000030209
ENSG00000100351 (known) ENSG00000104814	=	ENSMUSG00000042351_ENSMUSG00000037337
ENSG00000100351 (known) ENSG00000124356	=	ENSMUSG00000042351_ENSMUSG00000006906
ENSG00000100351 (predicted) ENSG00000138592	=	ENSMUSG00000042351_ENSMUSG00000027363
ENSG00000100351 (predicted) ENSG00000100351	=	ENSMUSG00000042351_ENSMUSG00000042351
ENSG00000100351 (predicted) ENSG00000160691	=	ENSMUSG00000042351_ENSMUSG00000042626
ENSG00000100351 (predicted) ENSG00000157404	=	ENSMUSG00000042351_ENSMUSG00000005672
ENSG00000100351 (predicted) ENSG00000109458	=	ENSMUSG00000042351_ENSMUSG00000031714
ENSG00000100353 (predicted) ENSG00000166913	=	ENSMUSG00000016554_ENSMUSG00000018326
ENSG00000100365 (predicted) ENSG00000165178	=	ENSMUSG00000071715_ENSMUSG00000015950
ENSG00000100365 (predicted) ENSG00000158517	=	ENSMUSG00000071715_ENSMUSG00000015950
ENSG00000100365 (predicted) ENSG00000182487	=	ENSMUSG00000071715_ENSMUSG00000015950
ENSG00000100368 (predicted) ENSG00000160691	=	ENSMUSG00000071713_ENSMUSG00000042626
ENSG00000100368 (predicted) ENSG00000114737	=	ENSMUSG00000071714_ENSMUSG00000032578
ENSG00000100393 (predicted) ENSG00000148400	=	ENSMUSG00000055024_ENSMUSG00000026923
ENSG00000100395 (predicted) ENSG00000121481	=	ENSMUSG00000022394_ENSMUSG00000026484
ENSG00000100412 (predicted) ENSG00000150995	=	ENSMUSG00000022477_ENSMUSG00000030102
ENSG00000100412 (predicted) ENSG00000166913	=	ENSMUSG00000022477_ENSMUSG00000018326
ENSG00000100412 (predicted) ENSG00000150086	=	ENSMUSG00000022477_ENSMUSG00000030209
ENSG00000100479 (known) ENSG00000177084	=	ENSMUSG00000020974_ENSMUSG00000007080
ENSG00000100485 (known) ENSG00000177885	=	ENSMUSG00000034801_ENSMUSG00000059923
ENSG00000100485 (predicted) ENSG00000136754	=	ENSMUSG00000034801_ENSMUSG00000058835
ENSG00000100485 (predicted) ENSG00000197943	=	ENSMUSG00000034801_ENSMUSG00000034330
ENSG00000100519 (predicted) ENSG00000159352	=	ENSMUSG00000021832_ENSMUSG00000005625
ENSG00000100522 (predicted) ENSG00000196218	=	ENSMUSG00000037722_ENSMUSG00000030592
ENSG00000100554 (predicted) ENSG00000166913	=	ENSMUSG00000021114_ENSMUSG00000018326
ENSG00000100567 (known) ENSG00000101182	=	ENSMUSG00000060073_ENSMUSG00000027566
ENSG00000100567 (known) ENSG00000129084	=	ENSMUSG00000060073_ENSMUSG00000030751
ENSG00000100567 (predicted) ENSG00000143106	=	ENSMUSG00000060073_ENSMUSG00000068749
ENSG00000100567 (predicted) ENSG00000204261	=	ENSMUSG00000060073_ENSMUSG00000024337
ENSG00000100567 (predicted) ENSG00000136930	=	ENSMUSG00000060073_ENSMUSG00000026750
ENSG00000100567 (predicted) ENSG00000105568	=	ENSMUSG00000060073_ENSMUSG00000007564
ENSG00000100567 (predicted) ENSG00000142507	=	ENSMUSG00000060073_ENSMUSG00000018286
ENSG00000100567 (predicted) ENSG00000126067	=	ENSMUSG00000060073_ENSMUSG00000028837
ENSG00000100568 (known) ENSG00000170310	=	ENSMUSG00000021124_ENSMUSG00000020903
ENSG00000100568 (predicted) ENSG00000118640	=	ENSMUSG00000021124_ENSMUSG00000050732
ENSG00000100568 (predicted) ENSG00000166913	=	ENSMUSG00000021124_ENSMUSG00000018326
ENSG00000100592 (predicted) ENSG00000166913	=	ENSMUSG00000034574_ENSMUSG00000018326
ENSG00000100604 (predicted) ENSG00000106089	=	ENSMUSG00000021194_ENSMUSG00000007207
ENSG00000100632 (predicted) ENSG00000100632	=	ENSMUSG00000021131_ENSMUSG00000021131
ENSG00000100644 (known) ENSG00000134086	=	ENSMUSG00000021109_ENSMUSG00000033933
ENSG00000100644 (known) ENSG00000172379	=	ENSMUSG00000021109_ENSMUSG00000015709
ENSG00000100644 (known) ENSG00000143437	=	ENSMUSG00000021109_ENSMUSG00000015522
ENSG00000100644 (predicted) ENSG00000171132	=	ENSMUSG00000021109_ENSMUSG00000045038
ENSG00000100644 (predicted) ENSG00000116030	=	ENSMUSG00000021109_ENSMUSG00000026021
ENSG00000100644 (predicted) ENSG00000133794	=	ENSMUSG00000021109_ENSMUSG00000055116
ENSG00000100697 (predicted) ENSG00000100697	=	ENSMUSG00000041415_ENSMUSG00000041415
ENSG00000100721 (predicted) ENSG00000100721	=	ENSMUSG00000041359_ENSMUSG00000041359
ENSG00000100726 (known) ENSG00000198793	=	ENSMUSG00000024170_ENSMUSG00000028991
ENSG00000100726 (known) ENSG00000149311	=	ENSMUSG00000024170_ENSMUSG00000034218
ENSG00000100764 (predicted) ENSG00000159352	=	ENSMUSG00000021178_ENSMUSG00000005625
ENSG00000100804 (known) ENSG00000129084	=	ENSMUSG00000022193_ENSMUSG00000030751
ENSG00000100804 (predicted) ENSG00000105568	=	ENSMUSG00000022193_ENSMUSG00000007564
ENSG00000100842 (predicted) ENSG00000147507	=	ENSMUSG00000022203_ENSMUSG00000042228
ENSG00000100852 (known) ENSG00000145715	=	ENSMUSG00000035133_ENSMUSG00000021549
ENSG00000100888 (known) ENSG00000102974	=	ENSMUSG00000053754_ENSMUSG00000005698
ENSG00000100902 (known) ENSG00000129084	=	ENSMUSG00000021024_ENSMUSG00000030751
ENSG00000100902 (predicted) ENSG00000105568	=	ENSMUSG00000021024_ENSMUSG00000007564
ENSG00000100906 (known) ENSG00000173039	=	ENSMUSG00000021025_ENSMUSG00000024927
ENSG00000100906 (known) ENSG00000213341	=	ENSMUSG00000021025_ENSMUSG00000025199
ENSG00000100906 (known) ENSG00000171720	=	ENSMUSG00000021025_ENSMUSG00000024454
ENSG00000100906 (predicted) ENSG00000166888	=	ENSMUSG00000021025_ENSMUSG00000002147
ENSG00000100934 (predicted) ENSG00000166913	=	ENSMUSG00000020986_ENSMUSG00000018326
ENSG00000100949 (predicted) ENSG00000204217	=	ENSMUSG00000040472_ENSMUSG00000067336
ENSG00000100994 (predicted) ENSG00000166913	=	ENSMUSG00000033059_ENSMUSG00000018326
ENSG00000101017 (known) ENSG00000127191	=	ENSMUSG00000017652_ENSMUSG00000026942
ENSG00000101017 (known) ENSG00000175104	=	ENSMUSG00000017652_ENSMUSG00000027164
ENSG00000101076 (predicted) ENSG00000109819	=	ENSMUSG00000017950_ENSMUSG00000029167
ENSG00000101076 (predicted) ENSG00000150907	=	ENSMUSG00000017950_ENSMUSG00000044167
ENSG00000101096 (predicted) ENSG00000162909	=	ENSMUSG00000027544_ENSMUSG00000026509
ENSG00000101096 (predicted) ENSG00000189067	=	ENSMUSG00000027544_ENSMUSG00000022500
ENSG00000101096 (predicted) ENSG00000114354	=	ENSMUSG00000027544_ENSMUSG00000022757
ENSG00000101096 (predicted) ENSG00000198218	=	ENSMUSG00000027544_ENSMUSG00000006673
ENSG00000101096 (predicted) ENSG00000176953	=	ENSMUSG00000027544_ENSMUSG00000030722
ENSG00000101096 (predicted) ENSG00000106628	=	ENSMUSG00000027544_ENSMUSG00000020471
ENSG00000101096 (predicted) ENSG00000204301	=	ENSMUSG00000027544_ENSMUSG00000015468
ENSG00000101096 (predicted) ENSG00000128604	=	ENSMUSG00000027544_ENSMUSG00000029771
ENSG00000101109 (known) ENSG00000136653	=	ENSMUSG00000018209_ENSMUSG00000026430
ENSG00000101109 (predicted) ENSG00000102189	=	ENSMUSG00000018209_ENSMUSG00000036499
ENSG00000101115 (predicted) ENSG00000176654	=	ENSMUSG00000027547_ENSMUSG00000012396
ENSG00000101115 (predicted) ENSG00000111704	=	ENSMUSG00000027547_ENSMUSG00000012396
ENSG00000101134 (predicted) ENSG00000165731	=	ENSMUSG00000027560_ENSMUSG00000030110
ENSG00000101144 (predicted) ENSG00000171243	=	ENSMUSG00000008999_ENSMUSG00000036169
ENSG00000101144 (predicted) ENSG00000135253	=	ENSMUSG00000008999_ENSMUSG00000059022
ENSG00000101182 (known) ENSG00000129084	=	ENSMUSG00000027566_ENSMUSG00000030751
ENSG00000101182 (predicted) ENSG00000105568	=	ENSMUSG00000027566_ENSMUSG00000007564
ENSG00000101204 (predicted) ENSG00000128245	=	ENSMUSG00000027577_ENSMUSG00000018965
ENSG00000101210 (predicted) ENSG00000166913	=	ENSMUSG00000016349_ENSMUSG00000018326
ENSG00000101216 (predicted) ENSG00000101216	=	ENSMUSG00000038705_ENSMUSG00000038705
ENSG00000101216 (predicted) ENSG00000162419	=	ENSMUSG00000038705_ENSMUSG00000028901
ENSG00000101255 (known) ENSG00000128272	=	ENSMUSG00000032715_ENSMUSG00000042406
ENSG00000101255 (predicted) ENSG00000142208	=	ENSMUSG00000032715_ENSMUSG00000001729
ENSG00000101255 (predicted) ENSG00000105221	=	ENSMUSG00000032715_ENSMUSG00000004056
ENSG00000101266 (known) ENSG00000119335	=	ENSMUSG00000074698_ENSMUSG00000054766
ENSG00000101266 (known) ENSG00000166913	=	ENSMUSG00000074698_ENSMUSG00000018326
ENSG00000101266 (predicted) ENSG00000121481	=	ENSMUSG00000074698_ENSMUSG00000026484
ENSG00000101336 (predicted) ENSG00000104972	=	ENSMUSG00000003283_ENSMUSG00000058818
ENSG00000101336 (predicted) ENSG00000170858	=	ENSMUSG00000003283_ENSMUSG00000058818
ENSG00000101336 (predicted) ENSG00000186152	=	ENSMUSG00000003283_ENSMUSG00000058818
ENSG00000101336 (predicted) ENSG00000204577	=	ENSMUSG00000003283_ENSMUSG00000058818
ENSG00000101336 (predicted) ENSG00000187095	=	ENSMUSG00000003283_ENSMUSG00000058818
ENSG00000101336 (predicted) ENSG00000170866	=	ENSMUSG00000003283_ENSMUSG00000058818
ENSG00000101336 (predicted) ENSG00000131042	=	ENSMUSG00000003283_ENSMUSG00000058818
ENSG00000101336 (predicted) ENSG00000105609	=	ENSMUSG00000003283_ENSMUSG00000058818
ENSG00000101336 (predicted) ENSG00000104974	=	ENSMUSG00000003283_ENSMUSG00000058818
ENSG00000101336 (predicted) ENSG00000114353	=	ENSMUSG00000003283_ENSMUSG00000032562
ENSG00000101350 (predicted) ENSG00000168118	=	ENSMUSG00000027475_ENSMUSG00000019478
ENSG00000101350 (predicted) ENSG00000131437	=	ENSMUSG00000027475_ENSMUSG00000018395
ENSG00000101365 (known) ENSG00000166411	=	ENSMUSG00000027406_ENSMUSG00000032279
ENSG00000101365 (predicted) ENSG00000166913	=	ENSMUSG00000027406_ENSMUSG00000018326
ENSG00000101367 (known) ENSG00000134982	=	ENSMUSG00000027479_ENSMUSG00000005871
ENSG00000101367 (predicted) ENSG00000131504	=	ENSMUSG00000027479_ENSMUSG00000024456
ENSG00000101367 (predicted) ENSG00000139734	=	ENSMUSG00000027479_ENSMUSG00000022021
ENSG00000101367 (predicted) ENSG00000204843	=	ENSMUSG00000027479_ENSMUSG00000031865
ENSG00000101384 (predicted) ENSG00000197614	=	ENSMUSG00000027276_ENSMUSG00000030116
ENSG00000101384 (predicted) ENSG00000134250	=	ENSMUSG00000027276_ENSMUSG00000027878
ENSG00000101384 (predicted) ENSG00000117122	=	ENSMUSG00000027276_ENSMUSG00000060572
ENSG00000101400 (known) ENSG00000198947	=	ENSMUSG00000027488_ENSMUSG00000045103
ENSG00000101400 (predicted) ENSG00000134769	=	ENSMUSG00000027488_ENSMUSG00000024302
ENSG00000101412 (known) ENSG00000141510	=	ENSMUSG00000027490_ENSMUSG00000059552
ENSG00000101412 (known) ENSG00000185591	=	ENSMUSG00000027490_ENSMUSG00000001280
ENSG00000101412 (known) ENSG00000143799	=	ENSMUSG00000027490_ENSMUSG00000026496
ENSG00000101412 (predicted) ENSG00000185115	=	ENSMUSG00000027490_ENSMUSG00000070520
ENSG00000101412 (predicted) ENSG00000182636	=	ENSMUSG00000027490_ENSMUSG00000033585
ENSG00000101493 (predicted) ENSG00000137764	=	ENSMUSG00000058881_ENSMUSG00000058444
ENSG00000101558 (predicted) ENSG00000166913	=	ENSMUSG00000024091_ENSMUSG00000018326
ENSG00000101680 (predicted) ENSG00000173402	=	ENSMUSG00000032796_ENSMUSG00000039952
ENSG00000101751 (known) ENSG00000135945	=	ENSMUSG00000038425_ENSMUSG00000026082
ENSG00000101752 (predicted) ENSG00000112062	=	ENSMUSG00000024294_ENSMUSG00000053436
ENSG00000101856 (predicted) ENSG00000143632	=	ENSMUSG00000006373_ENSMUSG00000031972
ENSG00000101856 (predicted) ENSG00000166913	=	ENSMUSG00000006373_ENSMUSG00000018326
ENSG00000101868 (known) ENSG00000146143	=	ENSMUSG00000006678_ENSMUSG00000026134
ENSG00000101868 (known) ENSG00000198056	=	ENSMUSG00000006678_ENSMUSG00000025395
ENSG00000101868 (predicted) ENSG00000137841	=	ENSMUSG00000006678_ENSMUSG00000040061
ENSG00000101871 (predicted) ENSG00000165175	=	ENSMUSG00000035299_ENSMUSG00000008035
ENSG00000101945 (known) ENSG00000196591	=	ENSMUSG00000039231_ENSMUSG00000019777
ENSG00000101945 (predicted) ENSG00000162521	=	ENSMUSG00000039231_ENSMUSG00000057236
ENSG00000101945 (predicted) ENSG00000171720	=	ENSMUSG00000039231_ENSMUSG00000024454
ENSG00000101945 (predicted) ENSG00000102054	=	ENSMUSG00000039231_ENSMUSG00000031353
ENSG00000101966 (predicted) ENSG00000184216	=	ENSMUSG00000025860_ENSMUSG00000031392
ENSG00000101977 (predicted) ENSG00000213380	=	ENSMUSG00000031139_ENSMUSG00000031916
ENSG00000101977 (predicted) ENSG00000123009	=	ENSMUSG00000031139_ENSMUSG00000020857
ENSG00000101977 (predicted) ENSG00000184432	=	ENSMUSG00000031139_ENSMUSG00000032458
ENSG00000101977 (predicted) ENSG00000122218	=	ENSMUSG00000031139_ENSMUSG00000026553
ENSG00000101977 (predicted) ENSG00000148297	=	ENSMUSG00000031139_ENSMUSG00000015776
ENSG00000101977 (predicted) ENSG00000158411	=	ENSMUSG00000031139_ENSMUSG00000026088
ENSG00000101977 (predicted) ENSG00000164107	=	ENSMUSG00000031139_ENSMUSG00000038193
ENSG00000101977 (predicted) ENSG00000131236	=	ENSMUSG00000031139_ENSMUSG00000028656
ENSG00000101977 (predicted) ENSG00000134516	=	ENSMUSG00000031139_ENSMUSG00000020143
ENSG00000101977 (predicted) ENSG00000140682	=	ENSMUSG00000031139_ENSMUSG00000030782
ENSG00000101977 (predicted) ENSG00000140153	=	ENSMUSG00000031139_ENSMUSG00000037957
ENSG00000101977 (predicted) ENSG00000105173	=	ENSMUSG00000031139_ENSMUSG00000002068
ENSG00000101977 (predicted) ENSG00000136167	=	ENSMUSG00000031139_ENSMUSG00000021998
ENSG00000102001 (predicted) ENSG00000175544	=	ENSMUSG00000031142_ENSMUSG00000024842
ENSG00000102003 (predicted) ENSG00000108306	=	ENSMUSG00000031144_ENSMUSG00000020883
ENSG00000102003 (predicted) ENSG00000166913	=	ENSMUSG00000031144_ENSMUSG00000018326
ENSG00000102007 (predicted) ENSG00000141968	=	ENSMUSG00000031146_ENSMUSG00000034116
ENSG00000102010 (predicted) ENSG00000171132	=	ENSMUSG00000031377_ENSMUSG00000045038
ENSG00000102030 (predicted) ENSG00000164134	=	ENSMUSG00000031388_ENSMUSG00000063273
ENSG00000102054 (predicted) ENSG00000121481	=	ENSMUSG00000031353_ENSMUSG00000026484
ENSG00000102054 (predicted) ENSG00000179588	=	ENSMUSG00000031353_ENSMUSG00000049577
ENSG00000102057 (predicted) ENSG00000172349	=	ENSMUSG00000009731_ENSMUSG00000001741
ENSG00000102069 (predicted) ENSG00000120053	=	ENSMUSG00000074781_ENSMUSG00000025190
ENSG00000102081 (predicted) ENSG00000151702	=	ENSMUSG00000000838_ENSMUSG00000016087
ENSG00000102081 (predicted) ENSG00000114416	=	ENSMUSG00000000838_ENSMUSG00000027680
ENSG00000102081 (predicted) ENSG00000129245	=	ENSMUSG00000000838_ENSMUSG00000018765
ENSG00000102081 (predicted) ENSG00000115053	=	ENSMUSG00000000838_ENSMUSG00000026234
ENSG00000102144 (predicted) ENSG00000120694	=	ENSMUSG00000062070_ENSMUSG00000029657
ENSG00000102145 (predicted) ENSG00000198728	=	ENSMUSG00000031162_ENSMUSG00000025223
ENSG00000102145 (predicted) ENSG00000179588	=	ENSMUSG00000031162_ENSMUSG00000049577
ENSG00000102145 (predicted) ENSG00000125686	=	ENSMUSG00000031162_ENSMUSG00000018160
ENSG00000102145 (predicted) ENSG00000162367	=	ENSMUSG00000031162_ENSMUSG00000028717
ENSG00000102189 (predicted) ENSG00000136653	=	ENSMUSG00000036499_ENSMUSG00000026430
ENSG00000102189 (predicted) ENSG00000184216	=	ENSMUSG00000036499_ENSMUSG00000031392
ENSG00000102189 (predicted) ENSG00000160255	=	ENSMUSG00000036499_ENSMUSG00000000290
ENSG00000102218 (predicted) ENSG00000166913	=	ENSMUSG00000060090_ENSMUSG00000018326
ENSG00000102225 (predicted) ENSG00000176749	=	ENSMUSG00000031065_ENSMUSG00000048895
ENSG00000102312 (predicted) ENSG00000125084	=	ENSMUSG00000031169_ENSMUSG00000022997
ENSG00000102312 (predicted) ENSG00000188064	=	ENSMUSG00000031169_ENSMUSG00000022382
ENSG00000102312 (predicted) ENSG00000154342	=	ENSMUSG00000031169_ENSMUSG00000009900
ENSG00000102312 (predicted) ENSG00000114251	=	ENSMUSG00000031169_ENSMUSG00000021994
ENSG00000102312 (predicted) ENSG00000154764	=	ENSMUSG00000031169_ENSMUSG00000030093
ENSG00000102312 (predicted) ENSG00000108379	=	ENSMUSG00000031169_ENSMUSG00000000125
ENSG00000102312 (predicted) ENSG00000115596	=	ENSMUSG00000031169_ENSMUSG00000033227
ENSG00000102312 (predicted) ENSG00000162552	=	ENSMUSG00000031169_ENSMUSG00000036856
ENSG00000102312 (predicted) ENSG00000111186	=	ENSMUSG00000031169_ENSMUSG00000030170
ENSG00000102317 (predicted) ENSG00000136754	=	ENSMUSG00000031167_ENSMUSG00000058835
ENSG00000102317 (predicted) ENSG00000165119	=	ENSMUSG00000031167_ENSMUSG00000021546
ENSG00000102362 (predicted) ENSG00000105649	=	ENSMUSG00000031255_ENSMUSG00000031840
ENSG00000102362 (predicted) ENSG00000167461	=	ENSMUSG00000031255_ENSMUSG00000003037
ENSG00000102383 (predicted) ENSG00000172020	=	ENSMUSG00000033906_ENSMUSG00000047261
ENSG00000102383 (predicted) ENSG00000132535	=	ENSMUSG00000033906_ENSMUSG00000020886
ENSG00000102383 (predicted) ENSG00000102383	=	ENSMUSG00000033906_ENSMUSG00000033906
ENSG00000102468 (predicted) ENSG00000132535	=	ENSMUSG00000034997_ENSMUSG00000020886
ENSG00000102468 (predicted) ENSG00000132849	=	ENSMUSG00000034997_ENSMUSG00000061859
ENSG00000102468 (predicted) ENSG00000161647	=	ENSMUSG00000034997_ENSMUSG00000052373
ENSG00000102554 (predicted) ENSG00000172216	=	ENSMUSG00000005148_ENSMUSG00000056501
ENSG00000102554 (predicted) ENSG00000147507	=	ENSMUSG00000005148_ENSMUSG00000042228
ENSG00000102554 (predicted) ENSG00000153879	=	ENSMUSG00000005148_ENSMUSG00000056216
ENSG00000102606 (predicted) ENSG00000139436	=	ENSMUSG00000031511_ENSMUSG00000041890
ENSG00000102606 (predicted) ENSG00000125877	=	ENSMUSG00000031511_ENSMUSG00000074797
ENSG00000102606 (predicted) ENSG00000166913	=	ENSMUSG00000031511_ENSMUSG00000018326
ENSG00000102606 (predicted) ENSG00000149269	=	ENSMUSG00000031511_ENSMUSG00000030774
ENSG00000102683 (predicted) ENSG00000163069	=	ENSMUSG00000035296_ENSMUSG00000029156
ENSG00000102683 (predicted) ENSG00000198947	=	ENSMUSG00000035296_ENSMUSG00000045103
ENSG00000102683 (predicted) ENSG00000102683	=	ENSMUSG00000035296_ENSMUSG00000035296
ENSG00000102755 (known) ENSG00000119630	=	ENSMUSG00000029648_ENSMUSG00000004791
ENSG00000102871 (known) ENSG00000186847	=	ENSMUSG00000031887_ENSMUSG00000045545
ENSG00000102871 (predicted) ENSG00000186831	=	ENSMUSG00000031887_ENSMUSG00000035557
ENSG00000102871 (predicted) ENSG00000186832	=	ENSMUSG00000031887_ENSMUSG00000053797
ENSG00000102871 (predicted) ENSG00000131885	=	ENSMUSG00000031887_ENSMUSG00000035557
ENSG00000102871 (predicted) ENSG00000128422	=	ENSMUSG00000031887_ENSMUSG00000035557
ENSG00000102882 (known) ENSG00000126767	=	ENSMUSG00000063065_ENSMUSG00000009406
ENSG00000102882 (known) ENSG00000169032	=	ENSMUSG00000063065_ENSMUSG00000004936
ENSG00000102882 (predicted) ENSG00000176884	=	ENSMUSG00000063065_ENSMUSG00000026959
ENSG00000102882 (predicted) ENSG00000181222	=	ENSMUSG00000063065_ENSMUSG00000005198
ENSG00000102882 (predicted) ENSG00000150086	=	ENSMUSG00000063065_ENSMUSG00000030209
ENSG00000102882 (predicted) ENSG00000153233	=	ENSMUSG00000063065_ENSMUSG00000020151
ENSG00000102882 (predicted) ENSG00000115904	=	ENSMUSG00000063065_ENSMUSG00000024241
ENSG00000102882 (predicted) ENSG00000158560	=	ENSMUSG00000063065_ENSMUSG00000029757
ENSG00000102882 (predicted) ENSG00000171132	=	ENSMUSG00000063065_ENSMUSG00000045038
ENSG00000102890 (predicted) ENSG00000150760	=	ENSMUSG00000014791_ENSMUSG00000058325
ENSG00000102977 (known) ENSG00000128513	=	ENSMUSG00000038000_ENSMUSG00000024174/ENSMUSG00000038000_ENSMUSG00000029676
ENSG00000102978 (predicted) ENSG00000152359	=	ENSMUSG00000031783_ENSMUSG00000021671
ENSG00000102981 (known) ENSG00000148498	=	ENSMUSG00000005699_ENSMUSG00000025812
ENSG00000102981 (known) ENSG00000163558	=	ENSMUSG00000005699_ENSMUSG00000037643
ENSG00000102981 (known) ENSG00000106799	=	ENSMUSG00000005699_ENSMUSG00000007613
ENSG00000102981 (predicted) ENSG00000131899	=	ENSMUSG00000005699_ENSMUSG00000020536
ENSG00000102981 (predicted) ENSG00000137764	=	ENSMUSG00000005699_ENSMUSG00000058444
ENSG00000102981 (predicted) ENSG00000198742	=	ENSMUSG00000005699_ENSMUSG00000038780
ENSG00000103035 (predicted) ENSG00000159352	=	ENSMUSG00000039067_ENSMUSG00000005625
ENSG00000103126 (known) ENSG00000103126	=	ENSMUSG00000024182_ENSMUSG00000024182
ENSG00000103168 (known) ENSG00000112592	=	ENSMUSG00000031832_ENSMUSG00000014767
ENSG00000103266 (known) ENSG00000142208	=	ENSMUSG00000039615_ENSMUSG00000001729
ENSG00000103266 (predicted) ENSG00000166913	=	ENSMUSG00000039615_ENSMUSG00000018326
ENSG00000103275 (known) ENSG00000165659	=	ENSMUSG00000015120_ENSMUSG00000055639
ENSG00000103275 (known) ENSG00000161405	=	ENSMUSG00000015120_ENSMUSG00000018168
ENSG00000103275 (known) ENSG00000185811	=	ENSMUSG00000015120_ENSMUSG00000018654
ENSG00000103275 (predicted) ENSG00000177606	=	ENSMUSG00000015120_ENSMUSG00000052684
ENSG00000103275 (predicted) ENSG00000120798	=	ENSMUSG00000015120_ENSMUSG00000005897
ENSG00000103275 (predicted) ENSG00000172936	=	ENSMUSG00000015120_ENSMUSG00000032508
ENSG00000103479 (predicted) ENSG00000124813	=	ENSMUSG00000031666_ENSMUSG00000039153
ENSG00000103490 (known) ENSG00000103490	=	ENSMUSG00000030793_ENSMUSG00000030793
ENSG00000103496 (predicted) ENSG00000179036	=	ENSMUSG00000030805_ENSMUSG00000020894
ENSG00000103496 (predicted) ENSG00000118640	=	ENSMUSG00000030805_ENSMUSG00000050732
ENSG00000103496 (predicted) ENSG00000136754	=	ENSMUSG00000030805_ENSMUSG00000058835
ENSG00000103496 (predicted) ENSG00000131899	=	ENSMUSG00000030805_ENSMUSG00000020536
ENSG00000103540 (predicted) ENSG00000168610	=	ENSMUSG00000033904_ENSMUSG00000004040
ENSG00000103653 (known) ENSG00000179776	=	ENSMUSG00000032312_ENSMUSG00000031871
ENSG00000103653 (predicted) ENSG00000105974	=	ENSMUSG00000032312_ENSMUSG00000007655
ENSG00000103653 (predicted) ENSG00000185499	=	ENSMUSG00000032312_ENSMUSG00000042784
ENSG00000103653 (predicted) ENSG00000168036	=	ENSMUSG00000032312_ENSMUSG00000006932
ENSG00000103653 (predicted) ENSG00000115325	=	ENSMUSG00000032312_ENSMUSG00000068335
ENSG00000103740 (predicted) ENSG00000166913	=	ENSMUSG00000032281_ENSMUSG00000018326
ENSG00000103769 (predicted) ENSG00000150086	=	ENSMUSG00000004771_ENSMUSG00000030209
ENSG00000103769 (predicted) ENSG00000176884	=	ENSMUSG00000004771_ENSMUSG00000026959
ENSG00000103876 (predicted) ENSG00000103876	=	ENSMUSG00000030630_ENSMUSG00000030630
ENSG00000103942 (predicted) ENSG00000152413	=	ENSMUSG00000025813_ENSMUSG00000007617
ENSG00000103942 (predicted) ENSG00000103942	=	ENSMUSG00000025813_ENSMUSG00000025813
ENSG00000103966 (predicted) ENSG00000133961	=	ENSMUSG00000027293_ENSMUSG00000021224
ENSG00000103994 (predicted) ENSG00000177885	=	ENSMUSG00000027288_ENSMUSG00000059923
ENSG00000104064 (predicted) ENSG00000154727	=	ENSMUSG00000027361_ENSMUSG00000008976
ENSG00000104067 (known) ENSG00000130402	=	ENSMUSG00000030516_ENSMUSG00000054808
ENSG00000104067 (predicted) ENSG00000163347	=	ENSMUSG00000030516_ENSMUSG00000022512
ENSG00000104067 (predicted) ENSG00000197822	=	ENSMUSG00000030516_ENSMUSG00000021638
ENSG00000104067 (predicted) ENSG00000176884	=	ENSMUSG00000030516_ENSMUSG00000026959
ENSG00000104067 (predicted) ENSG00000166913	=	ENSMUSG00000030516_ENSMUSG00000018326
ENSG00000104067 (predicted) ENSG00000150086	=	ENSMUSG00000030516_ENSMUSG00000030209
ENSG00000104067 (predicted) ENSG00000119139	=	ENSMUSG00000030516_ENSMUSG00000024812
ENSG00000104067 (predicted) ENSG00000182963	=	ENSMUSG00000030516_ENSMUSG00000034520
ENSG00000104081 (known) ENSG00000171552	=	ENSMUSG00000040093_ENSMUSG00000007659
ENSG00000104081 (known) ENSG00000171791	=	ENSMUSG00000040093_ENSMUSG00000057329
ENSG00000104081 (known) ENSG00000129473	=	ENSMUSG00000040093_ENSMUSG00000022194
ENSG00000104081 (predicted) ENSG00000143384	=	ENSMUSG00000040093_ENSMUSG00000038612
ENSG00000104081 (predicted) ENSG00000121083	=	ENSMUSG00000040093_ENSMUSG00000020483
ENSG00000104081 (predicted) ENSG00000169594	=	ENSMUSG00000040093_ENSMUSG00000025105
ENSG00000104081 (predicted) ENSG00000140379	=	ENSMUSG00000040093_ENSMUSG00000074147
ENSG00000104154 (predicted) ENSG00000196218	=	ENSMUSG00000005802_ENSMUSG00000030592
ENSG00000104205 (predicted) ENSG00000104205	=	ENSMUSG00000025915_ENSMUSG00000025915
ENSG00000104219 (predicted) ENSG00000132535	=	ENSMUSG00000039470_ENSMUSG00000020886
ENSG00000104267 (predicted) ENSG00000120053	=	ENSMUSG00000027562_ENSMUSG00000025190
ENSG00000104290 (predicted) ENSG00000125084	=	ENSMUSG00000007989_ENSMUSG00000022997
ENSG00000104312 (known) ENSG00000167207	=	ENSMUSG00000041135_ENSMUSG00000055994
ENSG00000104313 (predicted) ENSG00000170577	=	ENSMUSG00000025932_ENSMUSG00000024134
ENSG00000104313 (predicted) ENSG00000181222	=	ENSMUSG00000025932_ENSMUSG00000005198
ENSG00000104313 (predicted) ENSG00000126778	=	ENSMUSG00000025932_ENSMUSG00000051367
ENSG00000104320 (known) ENSG00000113522	=	ENSMUSG00000028224_ENSMUSG00000020380
ENSG00000104325 (predicted) ENSG00000171132	=	ENSMUSG00000028223_ENSMUSG00000045038
ENSG00000104325 (predicted) ENSG00000166913	=	ENSMUSG00000028223_ENSMUSG00000018326
ENSG00000104365 (known) ENSG00000213341	=	ENSMUSG00000031537_ENSMUSG00000025199
ENSG00000104365 (known) ENSG00000104365	=	ENSMUSG00000031537_ENSMUSG00000031537
ENSG00000104365 (predicted) ENSG00000105568	=	ENSMUSG00000031537_ENSMUSG00000007564
ENSG00000104365 (predicted) ENSG00000204628	=	ENSMUSG00000031537_ENSMUSG00000020372
ENSG00000104365 (predicted) ENSG00000136261	=	ENSMUSG00000031537_ENSMUSG00000020547
ENSG00000104365 (predicted) ENSG00000173540	=	ENSMUSG00000031537_ENSMUSG00000070284
ENSG00000104365 (predicted) ENSG00000197265	=	ENSMUSG00000031537_ENSMUSG00000031585
ENSG00000104365 (predicted) ENSG00000123009	=	ENSMUSG00000031537_ENSMUSG00000020857
ENSG00000104365 (predicted) ENSG00000185507	=	ENSMUSG00000031537_ENSMUSG00000025498
ENSG00000104365 (predicted) ENSG00000162512	=	ENSMUSG00000031537_ENSMUSG00000025743
ENSG00000104365 (predicted) ENSG00000108654	=	ENSMUSG00000031537_ENSMUSG00000020719
ENSG00000104365 (predicted) ENSG00000132467	=	ENSMUSG00000031537_ENSMUSG00000070697
ENSG00000104365 (predicted) ENSG00000124357	=	ENSMUSG00000031537_ENSMUSG00000034744
ENSG00000104381 (predicted) ENSG00000166913	=	ENSMUSG00000025777_ENSMUSG00000018326
ENSG00000104388 (predicted) ENSG00000150086	=	ENSMUSG00000047187_ENSMUSG00000030209
ENSG00000104412 (predicted) ENSG00000166913	=	ENSMUSG00000022337_ENSMUSG00000018326
ENSG00000104524 (predicted) ENSG00000104524	=	ENSMUSG00000022571_ENSMUSG00000022571
ENSG00000104529 (predicted) ENSG00000170345	=	ENSMUSG00000055762_ENSMUSG00000021250
ENSG00000104722 (predicted) ENSG00000150086	=	ENSMUSG00000022054_ENSMUSG00000030209
ENSG00000104722 (predicted) ENSG00000166913	=	ENSMUSG00000022054_ENSMUSG00000018326
ENSG00000104725 (predicted) ENSG00000150086	=	ENSMUSG00000022055_ENSMUSG00000030209
ENSG00000104725 (predicted) ENSG00000166579	=	ENSMUSG00000022055_ENSMUSG00000018736
ENSG00000104725 (predicted) ENSG00000166913	=	ENSMUSG00000022055_ENSMUSG00000018326
ENSG00000104738 (known) ENSG00000115942	=	ENSMUSG00000022673_ENSMUSG00000026037
ENSG00000104738 (known) ENSG00000104738	=	ENSMUSG00000022673_ENSMUSG00000022673
ENSG00000104738 (predicted) ENSG00000115947	=	ENSMUSG00000022673_ENSMUSG00000026761
ENSG00000104738 (predicted) ENSG00000164815	=	ENSMUSG00000022673_ENSMUSG00000029012
ENSG00000104738 (predicted) ENSG00000106399	=	ENSMUSG00000022673_ENSMUSG00000012483
ENSG00000104738 (predicted) ENSG00000135336	=	ENSMUSG00000022673_ENSMUSG00000040044
ENSG00000104738 (predicted) ENSG00000132383	=	ENSMUSG00000022673_ENSMUSG00000000751
ENSG00000104765 (predicted) ENSG00000154447	=	ENSMUSG00000022051_ENSMUSG00000031642
ENSG00000104814 (known) ENSG00000177885	=	ENSMUSG00000037337_ENSMUSG00000059923
ENSG00000104814 (predicted) ENSG00000158092	=	ENSMUSG00000037337_ENSMUSG00000032475
ENSG00000104814 (predicted) ENSG00000173327	=	ENSMUSG00000037337_ENSMUSG00000004054
ENSG00000104823 (predicted) ENSG00000184216	=	ENSMUSG00000053898_ENSMUSG00000031392
ENSG00000104825 (known) ENSG00000173039	=	ENSMUSG00000030595_ENSMUSG00000024927
ENSG00000104863 (predicted) ENSG00000184185	=	ENSMUSG00000003872_ENSMUSG00000042529
ENSG00000104863 (predicted) ENSG00000166913	=	ENSMUSG00000003872_ENSMUSG00000018326
ENSG00000104879 (predicted) ENSG00000171132	=	ENSMUSG00000030399_ENSMUSG00000045038
ENSG00000104888 (predicted) ENSG00000166913	=	ENSMUSG00000070570_ENSMUSG00000018326
ENSG00000104918 (predicted) ENSG00000104918	=	ENSMUSG00000012705_ENSMUSG00000012705
ENSG00000104964 (known) ENSG00000184302	=	ENSMUSG00000054452_ENSMUSG00000021099
ENSG00000104964 (known) ENSG00000138083	=	ENSMUSG00000054452_ENSMUSG00000038805
ENSG00000104972 (predicted) ENSG00000179295	=	ENSMUSG00000058818_ENSMUSG00000043733
ENSG00000104972 (predicted) ENSG00000111679	=	ENSMUSG00000058818_ENSMUSG00000004266
ENSG00000104974 (predicted) ENSG00000179295	=	ENSMUSG00000058818_ENSMUSG00000043733
ENSG00000104974 (predicted) ENSG00000111679	=	ENSMUSG00000058818_ENSMUSG00000004266
ENSG00000105085 (predicted) ENSG00000173465	=	ENSMUSG00000045248_ENSMUSG00000079478
ENSG00000105173 (known) ENSG00000123374	=	ENSMUSG00000002068_ENSMUSG00000025358
ENSG00000105173 (known) ENSG00000111276	=	ENSMUSG00000002068_ENSMUSG00000003031
ENSG00000105173 (known) ENSG00000170312	=	ENSMUSG00000002068_ENSMUSG00000019942
ENSG00000105220 (known) ENSG00000105220	=	ENSMUSG00000036427_ENSMUSG00000036427
ENSG00000105220 (predicted) ENSG00000173193	=	ENSMUSG00000036427_ENSMUSG00000034422
ENSG00000105221 (predicted) ENSG00000184575	=	ENSMUSG00000004056_ENSMUSG00000034667
ENSG00000105221 (predicted) ENSG00000140379	=	ENSMUSG00000004056_ENSMUSG00000074148
ENSG00000105221 (predicted) ENSG00000166913	=	ENSMUSG00000004056_ENSMUSG00000018326
ENSG00000105221 (predicted) ENSG00000150086	=	ENSMUSG00000004056_ENSMUSG00000030209
ENSG00000105221 (predicted) ENSG00000176884	=	ENSMUSG00000004056_ENSMUSG00000026959
ENSG00000105245 (predicted) ENSG00000139517	=	ENSMUSG00000063160_ENSMUSG00000016520
ENSG00000105245 (predicted) ENSG00000166913	=	ENSMUSG00000063160_ENSMUSG00000018326
ENSG00000105289 (predicted) ENSG00000182963	=	ENSMUSG00000034917_ENSMUSG00000034520
ENSG00000105290 (predicted) ENSG00000173406	=	ENSMUSG00000006651_ENSMUSG00000028519
ENSG00000105290 (predicted) ENSG00000189184	=	ENSMUSG00000006651_ENSMUSG00000037892
ENSG00000105327 (known) ENSG00000140379	=	ENSMUSG00000002083_ENSMUSG00000074147
ENSG00000105327 (known) ENSG00000171552	=	ENSMUSG00000002083_ENSMUSG00000007659
ENSG00000105327 (known) ENSG00000171791	=	ENSMUSG00000002083_ENSMUSG00000057329
ENSG00000105329 (known) ENSG00000163513	=	ENSMUSG00000002603_ENSMUSG00000032440
ENSG00000105329 (known) ENSG00000106799	=	ENSMUSG00000002603_ENSMUSG00000007613
ENSG00000105329 (predicted) ENSG00000166033	=	ENSMUSG00000002603_ENSMUSG00000006205
ENSG00000105357 (predicted) ENSG00000166913	=	ENSMUSG00000030739_ENSMUSG00000018326
ENSG00000105372 (predicted) ENSG00000171132	=	ENSMUSG00000040952_ENSMUSG00000045038
ENSG00000105376 (predicted) ENSG00000184371	=	ENSMUSG00000032174_ENSMUSG00000014599
ENSG00000105402 (predicted) ENSG00000166913	=	ENSMUSG00000006024_ENSMUSG00000018326
ENSG00000105404 (predicted) ENSG00000175582	=	ENSMUSG00000003380_ENSMUSG00000030704
ENSG00000105409 (predicted) ENSG00000176884	=	ENSMUSG00000040907_ENSMUSG00000026959
ENSG00000105409 (predicted) ENSG00000150086	=	ENSMUSG00000040907_ENSMUSG00000030209
ENSG00000105409 (predicted) ENSG00000166913	=	ENSMUSG00000040907_ENSMUSG00000018326
ENSG00000105419 (predicted) ENSG00000106031	=	ENSMUSG00000041420_ENSMUSG00000038203
ENSG00000105426 (predicted) ENSG00000166913	=	ENSMUSG00000013236_ENSMUSG00000018326
ENSG00000105426 (predicted) ENSG00000213341	=	ENSMUSG00000013236_ENSMUSG00000025199
ENSG00000105443 (known) ENSG00000185344	=	ENSMUSG00000003269_ENSMUSG00000038023
ENSG00000105464 (predicted) ENSG00000172349	=	ENSMUSG00000002771_ENSMUSG00000001741
ENSG00000105464 (predicted) ENSG00000132535	=	ENSMUSG00000002771_ENSMUSG00000020886
ENSG00000105464 (predicted) ENSG00000132849	=	ENSMUSG00000002771_ENSMUSG00000061859
ENSG00000105514 (predicted) ENSG00000176406	=	ENSMUSG00000019066_ENSMUSG00000037386
ENSG00000105514 (predicted) ENSG00000181031	=	ENSMUSG00000019066_ENSMUSG00000020847
ENSG00000105549 (predicted) ENSG00000150753	=	ENSMUSG00000020317_ENSMUSG00000022234
ENSG00000105568 (known) ENSG00000113575	=	ENSMUSG00000007564_ENSMUSG00000020349
ENSG00000105568 (predicted) ENSG00000204261	=	ENSMUSG00000007564_ENSMUSG00000024337
ENSG00000105568 (predicted) ENSG00000126067	=	ENSMUSG00000007564_ENSMUSG00000028837
ENSG00000105568 (predicted) ENSG00000159377	=	ENSMUSG00000007564_ENSMUSG00000005779
ENSG00000105568 (predicted) ENSG00000204264	=	ENSMUSG00000007564_ENSMUSG00000024338
ENSG00000105568 (predicted) ENSG00000166913	=	ENSMUSG00000007564_ENSMUSG00000018326
ENSG00000105568 (predicted) ENSG00000142507	=	ENSMUSG00000007564_ENSMUSG00000018286
ENSG00000105568 (predicted) ENSG00000129084	=	ENSMUSG00000007564_ENSMUSG00000030751
ENSG00000105568 (predicted) ENSG00000204435	=	ENSMUSG00000007564_ENSMUSG00000024387
ENSG00000105568 (predicted) ENSG00000169047	=	ENSMUSG00000007564_ENSMUSG00000055980
ENSG00000105568 (predicted) ENSG00000150086	=	ENSMUSG00000007564_ENSMUSG00000030209
ENSG00000105568 (predicted) ENSG00000143106	=	ENSMUSG00000007564_ENSMUSG00000068749
ENSG00000105568 (predicted) ENSG00000106588	=	ENSMUSG00000007564_ENSMUSG00000015671
ENSG00000105568 (predicted) ENSG00000176884	=	ENSMUSG00000007564_ENSMUSG00000026959
ENSG00000105568 (predicted) ENSG00000205220	=	ENSMUSG00000007564_ENSMUSG00000031897
ENSG00000105568 (predicted) ENSG00000136930	=	ENSMUSG00000007564_ENSMUSG00000026750
ENSG00000105609 (predicted) ENSG00000111679	=	ENSMUSG00000058818_ENSMUSG00000004266
ENSG00000105609 (predicted) ENSG00000179295	=	ENSMUSG00000058818_ENSMUSG00000043733
ENSG00000105613 (predicted) ENSG00000168807	=	ENSMUSG00000053693_ENSMUSG00000041308
ENSG00000105639 (known) ENSG00000105639	=	ENSMUSG00000031805_ENSMUSG00000031805
ENSG00000105639 (known) ENSG00000147168	=	ENSMUSG00000031805_ENSMUSG00000031304
ENSG00000105647 (known) ENSG00000110395	=	ENSMUSG00000031834_ENSMUSG00000034342
ENSG00000105647 (predicted) ENSG00000198286	=	ENSMUSG00000031834_ENSMUSG00000036526
ENSG00000105647 (predicted) ENSG00000166164	=	ENSMUSG00000031834_ENSMUSG00000031660
ENSG00000105647 (predicted) ENSG00000126581	=	ENSMUSG00000031834_ENSMUSG00000035086
ENSG00000105647 (predicted) ENSG00000151023	=	ENSMUSG00000031834_ENSMUSG00000026679
ENSG00000105647 (predicted) ENSG00000141985	=	ENSMUSG00000031834_ENSMUSG00000003200
ENSG00000105647 (predicted) ENSG00000197747	=	ENSMUSG00000031834_ENSMUSG00000041959
ENSG00000105647 (predicted) ENSG00000109320	=	ENSMUSG00000031834_ENSMUSG00000028163
ENSG00000105649 (predicted) ENSG00000150086	=	ENSMUSG00000031840_ENSMUSG00000030209
ENSG00000105649 (predicted) ENSG00000176884	=	ENSMUSG00000031840_ENSMUSG00000026959
ENSG00000105649 (predicted) ENSG00000181031	=	ENSMUSG00000031840_ENSMUSG00000020847
ENSG00000105649 (predicted) ENSG00000166913	=	ENSMUSG00000031840_ENSMUSG00000018326
ENSG00000105649 (predicted) ENSG00000176406	=	ENSMUSG00000031840_ENSMUSG00000037386
ENSG00000105656 (predicted) ENSG00000115415	=	ENSMUSG00000070002_ENSMUSG00000026104
ENSG00000105695 (predicted) ENSG00000166913	=	ENSMUSG00000036634_ENSMUSG00000018326
ENSG00000105723 (predicted) ENSG00000186298	=	ENSMUSG00000057177_ENSMUSG00000004455
ENSG00000105737 (predicted) ENSG00000152208	=	ENSMUSG00000003378_ENSMUSG00000071424
ENSG00000105808 (predicted) ENSG00000136238	=	ENSMUSG00000004952_ENSMUSG00000001847
ENSG00000105810 (known) ENSG00000112576	=	ENSMUSG00000040274_ENSMUSG00000034165
ENSG00000105810 (known) ENSG00000139687	=	ENSMUSG00000040274_ENSMUSG00000022105
ENSG00000105810 (known) ENSG00000110092	=	ENSMUSG00000040274_ENSMUSG00000070348
ENSG00000105810 (known) ENSG00000124762	=	ENSMUSG00000040274_ENSMUSG00000023067
ENSG00000105835 (known) ENSG00000105835	=	ENSMUSG00000020572_ENSMUSG00000020572
ENSG00000105851 (predicted) ENSG00000152270	=	ENSMUSG00000020573_ENSMUSG00000030671
ENSG00000105851 (predicted) ENSG00000134333	=	ENSMUSG00000020573_ENSMUSG00000063229
ENSG00000105851 (predicted) ENSG00000141506	=	ENSMUSG00000020573_ENSMUSG00000020901
ENSG00000105851 (predicted) ENSG00000174083	=	ENSMUSG00000020573_ENSMUSG00000046207
ENSG00000105851 (predicted) ENSG00000115935	=	ENSMUSG00000020573_ENSMUSG00000075284
ENSG00000105894 (predicted) ENSG00000196218	=	ENSMUSG00000029838_ENSMUSG00000030592
ENSG00000105926 (predicted) ENSG00000148943	=	ENSMUSG00000038388_ENSMUSG00000027162
ENSG00000105926 (predicted) ENSG00000166913	=	ENSMUSG00000038388_ENSMUSG00000018326
ENSG00000105953 (predicted) ENSG00000166913	=	ENSMUSG00000020456_ENSMUSG00000018326
ENSG00000105974 (known) ENSG00000116171	=	ENSMUSG00000007655_ENSMUSG00000028603
ENSG00000105974 (predicted) ENSG00000177469	=	ENSMUSG00000007655_ENSMUSG00000004044
ENSG00000105993 (predicted) ENSG00000137486	=	ENSMUSG00000029131_ENSMUSG00000018909
ENSG00000105993 (predicted) ENSG00000166913	=	ENSMUSG00000029131_ENSMUSG00000018326
ENSG00000105996 (predicted) ENSG00000143995	=	ENSMUSG00000014704_ENSMUSG00000020160
ENSG00000106004 (predicted) ENSG00000143995	=	ENSMUSG00000038253_ENSMUSG00000020160
ENSG00000106031 (predicted) ENSG00000143995	=	ENSMUSG00000038203_ENSMUSG00000020160
ENSG00000106031 (predicted) ENSG00000134138	=	ENSMUSG00000038203_ENSMUSG00000027210
ENSG00000106031 (predicted) ENSG00000188013	=	ENSMUSG00000038203_ENSMUSG00000041420
ENSG00000106031 (predicted) ENSG00000179277	=	ENSMUSG00000038203_ENSMUSG00000041420
ENSG00000106052 (predicted) ENSG00000160691	=	ENSMUSG00000004535_ENSMUSG00000042626
ENSG00000106078 (predicted) ENSG00000136279	=	ENSMUSG00000020173_ENSMUSG00000020476
ENSG00000106089 (predicted) ENSG00000166913	=	ENSMUSG00000007207_ENSMUSG00000018326
ENSG00000106089 (predicted) ENSG00000176884	=	ENSMUSG00000007207_ENSMUSG00000026959
ENSG00000106089 (predicted) ENSG00000151067	=	ENSMUSG00000007207_ENSMUSG00000051331
ENSG00000106089 (predicted) ENSG00000215305	=	ENSMUSG00000007207_ENSMUSG00000027411
ENSG00000106089 (predicted) ENSG00000150086	=	ENSMUSG00000007207_ENSMUSG00000030209
ENSG00000106211 (predicted) ENSG00000120694	=	ENSMUSG00000004951_ENSMUSG00000029657
ENSG00000106211 (predicted) ENSG00000168610	=	ENSMUSG00000004951_ENSMUSG00000004040
ENSG00000106211 (predicted) ENSG00000171132	=	ENSMUSG00000004951_ENSMUSG00000045038
ENSG00000106278 (predicted) ENSG00000166913	=	ENSMUSG00000068748_ENSMUSG00000018326
ENSG00000106299 (known) ENSG00000136754	=	ENSMUSG00000029684_ENSMUSG00000058835
ENSG00000106299 (predicted) ENSG00000172500	=	ENSMUSG00000029684_ENSMUSG00000024911
ENSG00000106299 (predicted) ENSG00000139436	=	ENSMUSG00000029684_ENSMUSG00000041890
ENSG00000106299 (predicted) ENSG00000143632	=	ENSMUSG00000029684_ENSMUSG00000031972
ENSG00000106366 (predicted) ENSG00000173487	=	ENSMUSG00000037411_ENSMUSG00000054537
ENSG00000106399 (predicted) ENSG00000115942	=	ENSMUSG00000012483_ENSMUSG00000026037
ENSG00000106511 (predicted) ENSG00000135903	=	ENSMUSG00000036144_ENSMUSG00000004872
ENSG00000106511 (predicted) ENSG00000125813	=	ENSMUSG00000036144_ENSMUSG00000037034
ENSG00000106546 (known) ENSG00000143437	=	ENSMUSG00000019256_ENSMUSG00000015522
ENSG00000106546 (known) ENSG00000110711	=	ENSMUSG00000019256_ENSMUSG00000024847
ENSG00000106546 (predicted) ENSG00000205527	=	ENSMUSG00000019256_ENSMUSG00000023944
ENSG00000106546 (predicted) ENSG00000129559	=	ENSMUSG00000019256_ENSMUSG00000010376
ENSG00000106546 (predicted) ENSG00000172379	=	ENSMUSG00000019256_ENSMUSG00000015709
ENSG00000106554 (predicted) ENSG00000171132	=	ENSMUSG00000053768_ENSMUSG00000045038
ENSG00000106554 (predicted) ENSG00000166913	=	ENSMUSG00000053768_ENSMUSG00000018326
ENSG00000106588 (known) ENSG00000129084	=	ENSMUSG00000015671_ENSMUSG00000030751
ENSG00000106665 (predicted) ENSG00000166913	=	ENSMUSG00000063146_ENSMUSG00000018326
ENSG00000106689 (predicted) ENSG00000163132	=	ENSMUSG00000000247_ENSMUSG00000048450
ENSG00000106799 (known) ENSG00000119782	=	ENSMUSG00000007613_ENSMUSG00000020635
ENSG00000106799 (known) ENSG00000163513	=	ENSMUSG00000007613_ENSMUSG00000032440
ENSG00000106799 (known) ENSG00000197822	=	ENSMUSG00000007613_ENSMUSG00000021638
ENSG00000106799 (known) ENSG00000149269	=	ENSMUSG00000007613_ENSMUSG00000030774
ENSG00000106799 (predicted) ENSG00000184047	=	ENSMUSG00000007613_ENSMUSG00000029433
ENSG00000106799 (predicted) ENSG00000198225	=	ENSMUSG00000007613_ENSMUSG00000032966
ENSG00000106829 (predicted) ENSG00000138083	=	ENSMUSG00000024642_ENSMUSG00000038805
ENSG00000106829 (predicted) ENSG00000135903	=	ENSMUSG00000024642_ENSMUSG00000004872
ENSG00000106829 (predicted) ENSG00000184302	=	ENSMUSG00000024642_ENSMUSG00000021099
ENSG00000106852 (predicted) ENSG00000106852	=	ENSMUSG00000026890_ENSMUSG00000026890
ENSG00000106976 (predicted) ENSG00000176884	=	ENSMUSG00000026825_ENSMUSG00000026959
ENSG00000106976 (predicted) ENSG00000107295	=	ENSMUSG00000026825_ENSMUSG00000028488
ENSG00000106976 (predicted) ENSG00000166913	=	ENSMUSG00000026825_ENSMUSG00000018326
ENSG00000106976 (predicted) ENSG00000140600	=	ENSMUSG00000026825_ENSMUSG00000030638
ENSG00000106976 (predicted) ENSG00000150086	=	ENSMUSG00000026825_ENSMUSG00000030209
ENSG00000106992 (predicted) ENSG00000184371	=	ENSMUSG00000026817_ENSMUSG00000014599
ENSG00000107165 (predicted) ENSG00000107165	=	ENSMUSG00000005994_ENSMUSG00000005994
ENSG00000107186 (predicted) ENSG00000158769	=	ENSMUSG00000028402_ENSMUSG00000038235
ENSG00000107186 (predicted) ENSG00000163347	=	ENSMUSG00000028402_ENSMUSG00000022512
ENSG00000107186 (predicted) ENSG00000198719	=	ENSMUSG00000028402_ENSMUSG00000014773
ENSG00000107187 (predicted) ENSG00000159556	=	ENSMUSG00000026934_ENSMUSG00000032318
ENSG00000107242 (predicted) ENSG00000169504	=	ENSMUSG00000024867_ENSMUSG00000037242
ENSG00000107242 (predicted) ENSG00000213719	=	ENSMUSG00000024867_ENSMUSG00000007041
ENSG00000107262 (known) ENSG00000171791	=	ENSMUSG00000028416_ENSMUSG00000057329
ENSG00000107263 (predicted) ENSG00000177885	=	ENSMUSG00000039844_ENSMUSG00000059923
ENSG00000107282 (known) ENSG00000147044	=	ENSMUSG00000024897_ENSMUSG00000031012
ENSG00000107295 (known) ENSG00000143537	=	ENSMUSG00000028488_ENSMUSG00000028041
ENSG00000107295 (known) ENSG00000107295	=	ENSMUSG00000028488_ENSMUSG00000028488
ENSG00000107295 (known) ENSG00000168615	=	ENSMUSG00000028488_ENSMUSG00000031555
ENSG00000107295 (predicted) ENSG00000159082	=	ENSMUSG00000028488_ENSMUSG00000022973
ENSG00000107295 (predicted) ENSG00000136717	=	ENSMUSG00000028488_ENSMUSG00000024381
ENSG00000107485 (predicted) ENSG00000125686	=	ENSMUSG00000015619_ENSMUSG00000018160
ENSG00000107560 (predicted) ENSG00000166913	=	ENSMUSG00000040022_ENSMUSG00000018326
ENSG00000107643 (known) ENSG00000177606	=	ENSMUSG00000021936_ENSMUSG00000052684
ENSG00000107643 (predicted) ENSG00000138834	=	ENSMUSG00000021936_ENSMUSG00000024163
ENSG00000107643 (predicted) ENSG00000137802	=	ENSMUSG00000021936_ENSMUSG00000033902
ENSG00000107643 (predicted) ENSG00000115966	=	ENSMUSG00000021936_ENSMUSG00000027104
ENSG00000107643 (predicted) ENSG00000168036	=	ENSMUSG00000021936_ENSMUSG00000006932
ENSG00000107643 (predicted) ENSG00000116711	=	ENSMUSG00000021936_ENSMUSG00000056220
ENSG00000107643 (predicted) ENSG00000171132	=	ENSMUSG00000021936_ENSMUSG00000045038
ENSG00000107643 (predicted) ENSG00000136238	=	ENSMUSG00000021936_ENSMUSG00000001847
ENSG00000107731 (predicted) ENSG00000196730	=	ENSMUSG00000020099_ENSMUSG00000021559
ENSG00000107731 (predicted) ENSG00000107731	=	ENSMUSG00000020099_ENSMUSG00000020099
ENSG00000107736 (predicted) ENSG00000107736	=	ENSMUSG00000012819_ENSMUSG00000012819
ENSG00000107816 (known) ENSG00000127191	=	ENSMUSG00000035342_ENSMUSG00000026942
ENSG00000107819 (predicted) ENSG00000166913	=	ENSMUSG00000025212_ENSMUSG00000018326
ENSG00000107882 (known) ENSG00000107882	=	ENSMUSG00000025231_ENSMUSG00000025231
ENSG00000107882 (predicted) ENSG00000165804	=	ENSMUSG00000025231_ENSMUSG00000049295
ENSG00000107882 (predicted) ENSG00000117592	=	ENSMUSG00000025231_ENSMUSG00000026701
ENSG00000107882 (predicted) ENSG00000109270	=	ENSMUSG00000025231_ENSMUSG00000059039
ENSG00000107882 (predicted) ENSG00000131981	=	ENSMUSG00000025231_ENSMUSG00000050335
ENSG00000107882 (predicted) ENSG00000135486	=	ENSMUSG00000025231_ENSMUSG00000046434
ENSG00000107882 (predicted) ENSG00000113648	=	ENSMUSG00000025231_ENSMUSG00000015937
ENSG00000107882 (predicted) ENSG00000143379	=	ENSMUSG00000025231_ENSMUSG00000015697
ENSG00000107882 (predicted) ENSG00000115816	=	ENSMUSG00000025231_ENSMUSG00000024081
ENSG00000107882 (predicted) ENSG00000124151	=	ENSMUSG00000025231_ENSMUSG00000027678
ENSG00000107957 (predicted) ENSG00000135074	=	ENSMUSG00000053617_ENSMUSG00000011256
ENSG00000107957 (predicted) ENSG00000148848	=	ENSMUSG00000053617_ENSMUSG00000054555
ENSG00000107957 (predicted) ENSG00000116711	=	ENSMUSG00000053617_ENSMUSG00000056220
ENSG00000107957 (predicted) ENSG00000143537	=	ENSMUSG00000053617_ENSMUSG00000028041
ENSG00000107968 (known) ENSG00000168884	=	ENSMUSG00000024235_ENSMUSG00000059866
ENSG00000107968 (predicted) ENSG00000204217	=	ENSMUSG00000024235_ENSMUSG00000067336
ENSG00000107968 (predicted) ENSG00000112078	=	ENSMUSG00000024235_ENSMUSG00000005936
ENSG00000107968 (predicted) ENSG00000137275	=	ENSMUSG00000024235_ENSMUSG00000021408
ENSG00000108001 (predicted) ENSG00000113263	=	ENSMUSG00000010476_ENSMUSG00000020395
ENSG00000108055 (predicted) ENSG00000123933	=	ENSMUSG00000024974_ENSMUSG00000037235
ENSG00000108055 (predicted) ENSG00000213347	=	ENSMUSG00000024974_ENSMUSG00000021485
ENSG00000108055 (predicted) ENSG00000177606	=	ENSMUSG00000024974_ENSMUSG00000052684
ENSG00000108055 (predicted) ENSG00000119950	=	ENSMUSG00000024974_ENSMUSG00000025025
ENSG00000108100 (predicted) ENSG00000166913	=	ENSMUSG00000024286_ENSMUSG00000018326
ENSG00000108175 (predicted) ENSG00000127191	=	ENSMUSG00000007817_ENSMUSG00000026942
ENSG00000108231 (predicted) ENSG00000166913	=	ENSMUSG00000067242_ENSMUSG00000018326
ENSG00000108231 (predicted) ENSG00000150086	=	ENSMUSG00000067242_ENSMUSG00000030209
ENSG00000108262 (predicted) ENSG00000166913	=	ENSMUSG00000011877_ENSMUSG00000018326
ENSG00000108262 (predicted) ENSG00000150867	=	ENSMUSG00000011877_ENSMUSG00000026737
ENSG00000108262 (predicted) ENSG00000213341	=	ENSMUSG00000011877_ENSMUSG00000025199
ENSG00000108306 (predicted) ENSG00000113558	=	ENSMUSG00000020883_ENSMUSG00000036309
ENSG00000108312 (predicted) ENSG00000129152	=	ENSMUSG00000020923_ENSMUSG00000009471
ENSG00000108312 (predicted) ENSG00000122180	=	ENSMUSG00000020923_ENSMUSG00000026459
ENSG00000108344 (predicted) ENSG00000159352	=	ENSMUSG00000017221_ENSMUSG00000005625
ENSG00000108370 (predicted) ENSG00000114349	=	ENSMUSG00000020599_ENSMUSG00000034837
ENSG00000108379 (predicted) ENSG00000133116	=	ENSMUSG00000000125_ENSMUSG00000058488
ENSG00000108424 (known) ENSG00000132341	=	ENSMUSG00000001440_ENSMUSG00000029430
ENSG00000108424 (predicted) ENSG00000182481	=	ENSMUSG00000001440_ENSMUSG00000018362
ENSG00000108424 (predicted) ENSG00000215769	=	ENSMUSG00000001440_ENSMUSG00000018362
ENSG00000108424 (predicted) ENSG00000108424	=	ENSMUSG00000001440_ENSMUSG00000001440
ENSG00000108424 (predicted) ENSG00000158560	=	ENSMUSG00000001440_ENSMUSG00000029757
ENSG00000108424 (predicted) ENSG00000137841	=	ENSMUSG00000001440_ENSMUSG00000040061
ENSG00000108465 (predicted) ENSG00000166913	=	ENSMUSG00000018669_ENSMUSG00000018326
ENSG00000108468 (predicted) ENSG00000147202	=	ENSMUSG00000018666_ENSMUSG00000034480
ENSG00000108468 (predicted) ENSG00000131504	=	ENSMUSG00000018666_ENSMUSG00000024456
ENSG00000108468 (predicted) ENSG00000122779	=	ENSMUSG00000018666_ENSMUSG00000029833
ENSG00000108468 (predicted) ENSG00000108468	=	ENSMUSG00000018666_ENSMUSG00000018666
ENSG00000108468 (predicted) ENSG00000130726	=	ENSMUSG00000018666_ENSMUSG00000005566
ENSG00000108528 (predicted) ENSG00000166913	=	ENSMUSG00000014606_ENSMUSG00000018326
ENSG00000108528 (predicted) ENSG00000171132	=	ENSMUSG00000014606_ENSMUSG00000045038
ENSG00000108561 (predicted) ENSG00000166913	=	ENSMUSG00000018446_ENSMUSG00000018326
ENSG00000108587 (predicted) ENSG00000166913	=	ENSMUSG00000010392_ENSMUSG00000018326
ENSG00000108590 (predicted) ENSG00000156603	=	ENSMUSG00000020801_ENSMUSG00000027080
ENSG00000108590 (predicted) ENSG00000132698	=	ENSMUSG00000020801_ENSMUSG00000008601
ENSG00000108599 (predicted) ENSG00000114302	=	ENSMUSG00000047804_ENSMUSG00000032601
ENSG00000108622 (predicted) ENSG00000137710	=	ENSMUSG00000001029_ENSMUSG00000032050
ENSG00000108654 (predicted) ENSG00000166913	=	ENSMUSG00000020719_ENSMUSG00000018326
ENSG00000108654 (predicted) ENSG00000141646	=	ENSMUSG00000020719_ENSMUSG00000024515
ENSG00000108654 (predicted) ENSG00000175387	=	ENSMUSG00000020719_ENSMUSG00000024563
ENSG00000108654 (predicted) ENSG00000166949	=	ENSMUSG00000020719_ENSMUSG00000032402
ENSG00000108654 (predicted) ENSG00000170365	=	ENSMUSG00000020719_ENSMUSG00000031681
ENSG00000108669 (predicted) ENSG00000170581	=	ENSMUSG00000017132_ENSMUSG00000040033
ENSG00000108671 (predicted) ENSG00000159352	=	ENSMUSG00000017428_ENSMUSG00000005625
ENSG00000108691 (predicted) ENSG00000215782	=	ENSMUSG00000035385_ENSMUSG00000049103
ENSG00000108691 (predicted) ENSG00000121807	=	ENSMUSG00000035385_ENSMUSG00000049103
ENSG00000108773 (known) ENSG00000196367	=	ENSMUSG00000020918_ENSMUSG00000045482
ENSG00000108797 (predicted) ENSG00000166913	=	ENSMUSG00000017167_ENSMUSG00000018326
ENSG00000108819 (known) ENSG00000172531	=	ENSMUSG00000038976_ENSMUSG00000040385
ENSG00000108819 (predicted) ENSG00000166913	=	ENSMUSG00000038976_ENSMUSG00000018326
ENSG00000108819 (predicted) ENSG00000116584	=	ENSMUSG00000038976_ENSMUSG00000028059
ENSG00000108819 (predicted) ENSG00000186298	=	ENSMUSG00000038976_ENSMUSG00000004455
ENSG00000108823 (predicted) ENSG00000198947	=	ENSMUSG00000001508_ENSMUSG00000045103
ENSG00000108823 (predicted) ENSG00000108823	=	ENSMUSG00000001508_ENSMUSG00000001508
ENSG00000108823 (predicted) ENSG00000163069	=	ENSMUSG00000001508_ENSMUSG00000029156
ENSG00000108825 (predicted) ENSG00000184216	=	ENSMUSG00000075528_ENSMUSG00000031392
ENSG00000108829 (predicted) ENSG00000172936	=	ENSMUSG00000020869_ENSMUSG00000032508
ENSG00000108829 (predicted) ENSG00000166913	=	ENSMUSG00000020869_ENSMUSG00000018326
ENSG00000108840 (predicted) ENSG00000116604	=	ENSMUSG00000008855_ENSMUSG00000001419
ENSG00000108848 (predicted) ENSG00000179295	=	ENSMUSG00000020863_ENSMUSG00000043733
ENSG00000108852 (predicted) ENSG00000150086	=	ENSMUSG00000017314_ENSMUSG00000030209
ENSG00000108852 (predicted) ENSG00000166913	=	ENSMUSG00000017314_ENSMUSG00000018326
ENSG00000108946 (predicted) ENSG00000172660	=	ENSMUSG00000020612_ENSMUSG00000020680
ENSG00000108946 (predicted) ENSG00000176884	=	ENSMUSG00000020612_ENSMUSG00000026959
ENSG00000108946 (predicted) ENSG00000115641	=	ENSMUSG00000020612_ENSMUSG00000008136
ENSG00000108946 (predicted) ENSG00000147081	=	ENSMUSG00000020612_ENSMUSG00000050089
ENSG00000108946 (predicted) ENSG00000150086	=	ENSMUSG00000020612_ENSMUSG00000030209
ENSG00000108946 (predicted) ENSG00000119596	=	ENSMUSG00000020612_ENSMUSG00000021244
ENSG00000108946 (predicted) ENSG00000111653	=	ENSMUSG00000020612_ENSMUSG00000030330
ENSG00000108946 (predicted) ENSG00000153201	=	ENSMUSG00000020612_ENSMUSG00000003226
ENSG00000108946 (predicted) ENSG00000156467	=	ENSMUSG00000020612_ENSMUSG00000021520
ENSG00000108946 (predicted) ENSG00000160255	=	ENSMUSG00000020612_ENSMUSG00000000290
ENSG00000108953 (predicted) ENSG00000150086	=	ENSMUSG00000020849_ENSMUSG00000030209
ENSG00000108953 (predicted) ENSG00000166913	=	ENSMUSG00000020849_ENSMUSG00000018326
ENSG00000108953 (predicted) ENSG00000176884	=	ENSMUSG00000020849_ENSMUSG00000026959
ENSG00000108961 (predicted) ENSG00000132341	=	ENSMUSG00000032892_ENSMUSG00000029430
ENSG00000108963 (predicted) ENSG00000132768	=	ENSMUSG00000078789_ENSMUSG00000028540
ENSG00000109016 (predicted) ENSG00000166913	=	ENSMUSG00000042569_ENSMUSG00000018326
ENSG00000109062 (predicted) ENSG00000131183	=	ENSMUSG00000020733_ENSMUSG00000021490
ENSG00000109062 (predicted) ENSG00000124568	=	ENSMUSG00000020733_ENSMUSG00000021335
ENSG00000109079 (predicted) ENSG00000109079	=	ENSMUSG00000017615_ENSMUSG00000017615
ENSG00000109107 (predicted) ENSG00000166913	=	ENSMUSG00000017390_ENSMUSG00000018326
ENSG00000109107 (predicted) ENSG00000150086	=	ENSMUSG00000017390_ENSMUSG00000030209
ENSG00000109193 (predicted) ENSG00000109193	=	ENSMUSG00000029272_ENSMUSG00000029272
ENSG00000109193 (predicted) ENSG00000204217	=	ENSMUSG00000029272_ENSMUSG00000067336
ENSG00000109270 (predicted) ENSG00000116586	=	ENSMUSG00000059039_ENSMUSG00000028062
ENSG00000109320 (known) ENSG00000173039	=	ENSMUSG00000028163_ENSMUSG00000024927
ENSG00000109320 (known) ENSG00000109320	=	ENSMUSG00000028163_ENSMUSG00000028163
ENSG00000109320 (predicted) ENSG00000168884	=	ENSMUSG00000028163_ENSMUSG00000059866
ENSG00000109320 (predicted) ENSG00000144802	=	ENSMUSG00000028163_ENSMUSG00000035356
ENSG00000109339 (predicted) ENSG00000121653	=	ENSMUSG00000046709_ENSMUSG00000027223
ENSG00000109339 (predicted) ENSG00000138834	=	ENSMUSG00000046709_ENSMUSG00000024163
ENSG00000109339 (predicted) ENSG00000176884	=	ENSMUSG00000046709_ENSMUSG00000026959
ENSG00000109339 (predicted) ENSG00000150086	=	ENSMUSG00000046709_ENSMUSG00000030209
ENSG00000109339 (predicted) ENSG00000137802	=	ENSMUSG00000046709_ENSMUSG00000033902
ENSG00000109458 (known) ENSG00000177885	=	ENSMUSG00000031714_ENSMUSG00000059923
ENSG00000109458 (known) ENSG00000179295	=	ENSMUSG00000031714_ENSMUSG00000043733
ENSG00000109458 (known) ENSG00000145675	=	ENSMUSG00000031714_ENSMUSG00000041417
ENSG00000109458 (predicted) ENSG00000148840	=	ENSMUSG00000031714_ENSMUSG00000055491
ENSG00000109458 (predicted) ENSG00000160691	=	ENSMUSG00000031714_ENSMUSG00000042626
ENSG00000109471 (known) ENSG00000147168	=	ENSMUSG00000027720_ENSMUSG00000031304
ENSG00000109472 (predicted) ENSG00000142515	=	ENSMUSG00000037852_ENSMUSG00000066513
ENSG00000109472 (predicted) ENSG00000176697	=	ENSMUSG00000037852_ENSMUSG00000048482
ENSG00000109472 (predicted) ENSG00000167751	=	ENSMUSG00000037852_ENSMUSG00000066513
ENSG00000109670 (known) ENSG00000177606	=	ENSMUSG00000028086_ENSMUSG00000052684
ENSG00000109819 (known) ENSG00000138095	=	ENSMUSG00000029167_ENSMUSG00000024120
ENSG00000109819 (predicted) ENSG00000150907	=	ENSMUSG00000029167_ENSMUSG00000044167
ENSG00000109846 (predicted) ENSG00000171132	=	ENSMUSG00000032060_ENSMUSG00000045038
ENSG00000109846 (predicted) ENSG00000204217	=	ENSMUSG00000032060_ENSMUSG00000067336
ENSG00000109846 (predicted) ENSG00000197943	=	ENSMUSG00000032060_ENSMUSG00000034330
ENSG00000109846 (predicted) ENSG00000168610	=	ENSMUSG00000032060_ENSMUSG00000004040
ENSG00000109919 (predicted) ENSG00000166913	=	ENSMUSG00000027282_ENSMUSG00000018326
ENSG00000109943 (predicted) ENSG00000180900	=	ENSMUSG00000032021_ENSMUSG00000022568
ENSG00000110031 (predicted) ENSG00000184216	=	ENSMUSG00000024696_ENSMUSG00000031392
ENSG00000110047 (predicted) ENSG00000133961	=	ENSMUSG00000024772_ENSMUSG00000021224
ENSG00000110063 (known) ENSG00000110063	=	ENSMUSG00000032040_ENSMUSG00000032040
ENSG00000110076 (predicted) ENSG00000132849	=	ENSMUSG00000033768_ENSMUSG00000061859
ENSG00000110092 (known) ENSG00000135446	=	ENSMUSG00000070348_ENSMUSG00000006728
ENSG00000110092 (known) ENSG00000111276	=	ENSMUSG00000070348_ENSMUSG00000003031
ENSG00000110092 (known) ENSG00000123374	=	ENSMUSG00000070348_ENSMUSG00000025358
ENSG00000110092 (known) ENSG00000124762	=	ENSMUSG00000070348_ENSMUSG00000023067
ENSG00000110092 (predicted) ENSG00000186298	=	ENSMUSG00000070348_ENSMUSG00000004455
ENSG00000110092 (predicted) ENSG00000204389	=	ENSMUSG00000070348_ENSMUSG00000067283
ENSG00000110092 (predicted) ENSG00000204388	=	ENSMUSG00000070348_ENSMUSG00000067283
ENSG00000110171 (predicted) ENSG00000166913	=	ENSMUSG00000036989_ENSMUSG00000018326
ENSG00000110321 (predicted) ENSG00000145675	=	ENSMUSG00000005610_ENSMUSG00000041417
ENSG00000110321 (predicted) ENSG00000150593	=	ENSMUSG00000005610_ENSMUSG00000024975
ENSG00000110324 (predicted) ENSG00000168610	=	ENSMUSG00000032089_ENSMUSG00000004040
ENSG00000110330 (known) ENSG00000127191	=	ENSMUSG00000057367_ENSMUSG00000026942
ENSG00000110395 (known) ENSG00000167193	=	ENSMUSG00000034342_ENSMUSG00000017776
ENSG00000110395 (known) ENSG00000165025	=	ENSMUSG00000034342_ENSMUSG00000021457
ENSG00000110395 (known) ENSG00000147507	=	ENSMUSG00000034342_ENSMUSG00000042228
ENSG00000110395 (known) ENSG00000177885	=	ENSMUSG00000034342_ENSMUSG00000059923
ENSG00000110395 (predicted) ENSG00000110448	=	ENSMUSG00000034342_ENSMUSG00000024669
ENSG00000110395 (predicted) ENSG00000115085	=	ENSMUSG00000034342_ENSMUSG00000026117
ENSG00000110395 (predicted) ENSG00000160691	=	ENSMUSG00000034342_ENSMUSG00000042626
ENSG00000110400 (predicted) ENSG00000148498	=	ENSMUSG00000032012_ENSMUSG00000025812
ENSG00000110422 (predicted) ENSG00000168040	=	ENSMUSG00000027177_ENSMUSG00000031077
ENSG00000110422 (predicted) ENSG00000204209	=	ENSMUSG00000027177_ENSMUSG00000002307
ENSG00000110436 (predicted) ENSG00000150086	=	ENSMUSG00000005089_ENSMUSG00000030209
ENSG00000110436 (predicted) ENSG00000166913	=	ENSMUSG00000005089_ENSMUSG00000018326
ENSG00000110711 (predicted) ENSG00000205527	=	ENSMUSG00000024847_ENSMUSG00000023944
ENSG00000110713 (predicted) ENSG00000127191	=	ENSMUSG00000063550_ENSMUSG00000026942
ENSG00000110777 (known) ENSG00000165025	=	ENSMUSG00000032053_ENSMUSG00000021457
ENSG00000110786 (predicted) ENSG00000176884	=	ENSMUSG00000030854_ENSMUSG00000026959
ENSG00000110786 (predicted) ENSG00000150086	=	ENSMUSG00000030854_ENSMUSG00000030209
ENSG00000110799 (predicted) ENSG00000197614	=	ENSMUSG00000001930_ENSMUSG00000030116
ENSG00000110841 (predicted) ENSG00000169047	=	ENSMUSG00000016487_ENSMUSG00000055980
ENSG00000110931 (predicted) ENSG00000184371	=	ENSMUSG00000029471_ENSMUSG00000014599
ENSG00000110955 (predicted) ENSG00000168439	=	ENSMUSG00000025393_ENSMUSG00000024966
ENSG00000110955 (predicted) ENSG00000215642	=	ENSMUSG00000025393_ENSMUSG00000025132
ENSG00000110955 (predicted) ENSG00000148218	=	ENSMUSG00000025393_ENSMUSG00000028393
ENSG00000110955 (predicted) ENSG00000171132	=	ENSMUSG00000025393_ENSMUSG00000045038
ENSG00000110955 (predicted) ENSG00000167815	=	ENSMUSG00000025393_ENSMUSG00000005161
ENSG00000110955 (predicted) ENSG00000185624	=	ENSMUSG00000025393_ENSMUSG00000025130
ENSG00000110955 (predicted) ENSG00000123131	=	ENSMUSG00000025393_ENSMUSG00000025289
ENSG00000110955 (predicted) ENSG00000141522	=	ENSMUSG00000025393_ENSMUSG00000025132
ENSG00000110955 (predicted) ENSG00000117450	=	ENSMUSG00000025393_ENSMUSG00000028691
ENSG00000110955 (predicted) ENSG00000126803	=	ENSMUSG00000025393_ENSMUSG00000059970
ENSG00000110955 (predicted) ENSG00000170606	=	ENSMUSG00000025393_ENSMUSG00000020361
ENSG00000110955 (predicted) ENSG00000166913	=	ENSMUSG00000025393_ENSMUSG00000018326
ENSG00000111052 (predicted) ENSG00000150086	=	ENSMUSG00000019906_ENSMUSG00000030209
ENSG00000111052 (predicted) ENSG00000166913	=	ENSMUSG00000019906_ENSMUSG00000018326
ENSG00000111229 (predicted) ENSG00000150086	=	ENSMUSG00000029465_ENSMUSG00000030209
ENSG00000111245 (predicted) ENSG00000171132	=	ENSMUSG00000013936_ENSMUSG00000045038
ENSG00000111254 (predicted) ENSG00000147081	=	ENSMUSG00000030344_ENSMUSG00000050089
ENSG00000111276 (known) ENSG00000135446	=	ENSMUSG00000003031_ENSMUSG00000006728
ENSG00000111276 (known) ENSG00000118971	=	ENSMUSG00000003031_ENSMUSG00000000184
ENSG00000111276 (known) ENSG00000112576	=	ENSMUSG00000003031_ENSMUSG00000034165
ENSG00000111276 (known) ENSG00000145386	=	ENSMUSG00000003031_ENSMUSG00000027715
ENSG00000111276 (known) ENSG00000134057	=	ENSMUSG00000003031_ENSMUSG00000041431
ENSG00000111276 (known) ENSG00000123374	=	ENSMUSG00000003031_ENSMUSG00000025358
ENSG00000111276 (known) ENSG00000117632	=	ENSMUSG00000003031_ENSMUSG00000028832
ENSG00000111276 (predicted) ENSG00000178556	=	ENSMUSG00000003031_ENSMUSG00000028044
ENSG00000111276 (predicted) ENSG00000170312	=	ENSMUSG00000003031_ENSMUSG00000019942
ENSG00000111276 (predicted) ENSG00000173207	=	ENSMUSG00000003031_ENSMUSG00000028044
ENSG00000111321 (known) ENSG00000127191	=	ENSMUSG00000030339_ENSMUSG00000026942
ENSG00000111348 (predicted) ENSG00000169750	=	ENSMUSG00000030220_ENSMUSG00000018012
[truncated: 2,459 more rows]
