# Supplementary material for: Building and analyzing protein interactome networks by cross-species comparisons
Source: BMC Syst Biol. 2010 Mar 30;4:36. doi: 10.1186/1752-0509-4-36 (PMC2859380; doi:10.1186/1752-0509-4-36)
Supplement: Additional file 6 — Zip Hsap. A zipped folder containing files formatted for use in Cytoscape listed in Supplemental Table 3. These files are for Homo sapiens proteins. [file 1752-0509-4-36-S6.ZIP › hsap/hsap_mmus_SpeciesSpeciesScore.eda]

hsap_mmus_SpeciesSpeciesScore.eda
ENSG00000000419 (predicted) ENSG00000166913	=	1.00
ENSG00000000938 (predicted) ENSG00000131042	=	1.00
ENSG00000000938 (predicted) ENSG00000104972	=	1.00
ENSG00000000938 (predicted) ENSG00000170858	=	0.94
ENSG00000000938 (predicted) ENSG00000187095	=	1.00
ENSG00000000938 (predicted) ENSG00000114353	=	1.00
ENSG00000000938 (predicted) ENSG00000170866	=	1.00
ENSG00000000938 (predicted) ENSG00000105609	=	1.00
ENSG00000000938 (predicted) ENSG00000100092	=	1.00
ENSG00000000938 (predicted) ENSG00000204577	=	0.92
ENSG00000000938 (predicted) ENSG00000186152	=	1.00
ENSG00000000938 (predicted) ENSG00000115904	=	1.00
ENSG00000000938 (predicted) ENSG00000104974	=	1.00
ENSG00000001626 (known) ENSG00000001626	=	2.0
ENSG00000002330 (known) ENSG00000171552	=	2.0
ENSG00000002330 (known) ENSG00000171791	=	2.0
ENSG00000002330 (predicted) ENSG00000204389	=	0.98
ENSG00000002330 (predicted) ENSG00000142208	=	1.00
ENSG00000002330 (predicted) ENSG00000176884	=	1.00
ENSG00000002330 (predicted) ENSG00000134308	=	1.00
ENSG00000002330 (predicted) ENSG00000204388	=	0.98
ENSG00000002330 (predicted) ENSG00000150086	=	1.00
ENSG00000002587 (predicted) ENSG00000002587	=	1.00
ENSG00000002834 (predicted) ENSG00000166913	=	1.00
ENSG00000003402 (known) ENSG00000168040	=	2.0
ENSG00000003402 (predicted) ENSG00000078747	=	1.00
ENSG00000004399 (predicted) ENSG00000170381	=	1.00
ENSG00000004478 (predicted) ENSG00000113580	=	1.00
ENSG00000004487 (known) ENSG00000169083	=	2.0
ENSG00000004487 (predicted) ENSG00000121481	=	1.00
ENSG00000004487 (predicted) ENSG00000089094	=	1.00
ENSG00000004777 (known) ENSG00000010810	=	2.0
ENSG00000004864 (predicted) ENSG00000166913	=	1.00
ENSG00000004975 (known) ENSG00000004975	=	2.0
ENSG00000004975 (predicted) ENSG00000173218	=	1.00
ENSG00000004975 (predicted) ENSG00000162738	=	1.00
ENSG00000004975 (predicted) ENSG00000197943	=	1.00
ENSG00000004975 (predicted) ENSG00000119509	=	1.00
ENSG00000004975 (predicted) ENSG00000145506	=	1.00
ENSG00000004975 (predicted) ENSG00000140807	=	1.00
ENSG00000005020 (predicted) ENSG00000090104	=	1.00
ENSG00000005020 (predicted) ENSG00000005020	=	1.00
ENSG00000005022 (predicted) ENSG00000171132	=	1.00
ENSG00000005022 (predicted) ENSG00000166913	=	1.00
ENSG00000005022 (predicted) ENSG00000150086	=	1.00
ENSG00000005073 (predicted) ENSG00000112312	=	1.00
ENSG00000005073 (predicted) ENSG00000143995	=	1.00
ENSG00000005102 (predicted) ENSG00000135903	=	1.00
ENSG00000005102 (predicted) ENSG00000125813	=	1.00
ENSG00000005249 (predicted) ENSG00000150086	=	1.00
ENSG00000005249 (predicted) ENSG00000166913	=	1.00
ENSG00000005249 (predicted) ENSG00000176884	=	1.00
ENSG00000005339 (known) ENSG00000168610	=	2.0
ENSG00000005339 (known) ENSG00000141510	=	2.0
ENSG00000005339 (known) ENSG00000173039	=	2.0
ENSG00000005339 (known) ENSG00000121774	=	2.0
ENSG00000005339 (predicted) ENSG00000125733	=	1.00
ENSG00000005339 (predicted) ENSG00000066336	=	1.00
ENSG00000005339 (predicted) ENSG00000150907	=	1.00
ENSG00000005339 (predicted) ENSG00000111361	=	1.00
ENSG00000005339 (predicted) ENSG00000178950	=	1.00
ENSG00000005339 (predicted) ENSG00000141985	=	1.00
ENSG00000005339 (predicted) ENSG00000100280	=	1.00
ENSG00000005339 (predicted) ENSG00000116809	=	1.00
ENSG00000005339 (predicted) ENSG00000018408	=	1.00
ENSG00000005339 (predicted) ENSG00000204209	=	1.00
ENSG00000005339 (predicted) ENSG00000088038	=	1.00
ENSG00000005812 (predicted) ENSG00000008405	=	1.00
ENSG00000005812 (predicted) ENSG00000121671	=	1.00
ENSG00000005844 (predicted) ENSG00000160255	=	1.00
ENSG00000005844 (predicted) ENSG00000136653	=	1.00
ENSG00000005882 (predicted) ENSG00000196218	=	1.00
ENSG00000005882 (predicted) ENSG00000105647	=	1.00
ENSG00000005893 (predicted) ENSG00000177628	=	1.00
ENSG00000005893 (predicted) ENSG00000160766	=	1.00
ENSG00000005955 (predicted) ENSG00000179168	=	1.00
ENSG00000006059 (predicted) ENSG00000186081	=	1.00
ENSG00000006074 (predicted) ENSG00000215782	=	0.95
ENSG00000006074 (predicted) ENSG00000121807	=	0.95
ENSG00000006074 (predicted) ENSG00000144648	=	1.00
ENSG00000006074 (predicted) ENSG00000163823	=	1.00
ENSG00000006074 (predicted) ENSG00000183625	=	1.00
ENSG00000006125 (known) ENSG00000072958	=	2.0
ENSG00000006125 (predicted) ENSG00000166913	=	1.00
ENSG00000006125 (predicted) ENSG00000166747	=	1.00
ENSG00000006128 (predicted) ENSG00000116329	=	1.00
ENSG00000006451 (predicted) ENSG00000166913	=	1.00
ENSG00000006451 (predicted) ENSG00000176884	=	1.00
ENSG00000006451 (predicted) ENSG00000150086	=	1.00
ENSG00000006530 (predicted) ENSG00000166913	=	1.00
ENSG00000006611 (predicted) ENSG00000107736	=	1.00
ENSG00000006611 (predicted) ENSG00000137474	=	1.00
ENSG00000006634 (predicted) ENSG00000115947	=	1.00
ENSG00000006634 (predicted) ENSG00000164815	=	1.00
ENSG00000006634 (predicted) ENSG00000166508	=	1.00
ENSG00000006634 (predicted) ENSG00000115942	=	1.00
ENSG00000006634 (predicted) ENSG00000085840	=	1.00
ENSG00000006634 (predicted) ENSG00000091651	=	1.00
ENSG00000006634 (predicted) ENSG00000073111	=	1.00
ENSG00000006634 (predicted) ENSG00000112118	=	1.00
ENSG00000006634 (predicted) ENSG00000104738	=	1.00
ENSG00000006652 (predicted) ENSG00000107242	=	1.00
ENSG00000006715 (predicted) ENSG00000166913	=	1.00
ENSG00000007168 (known) ENSG00000166579	=	2.0
ENSG00000007168 (predicted) ENSG00000079462	=	1.00
ENSG00000007171 (known) ENSG00000007171	=	2.0
ENSG00000007171 (predicted) ENSG00000171132	=	1.00
ENSG00000007372 (predicted) ENSG00000134438	=	1.00
ENSG00000007372 (predicted) ENSG00000187098	=	1.00
ENSG00000007372 (predicted) ENSG00000119614	=	1.00
ENSG00000007372 (predicted) ENSG00000165556	=	1.00
ENSG00000007372 (predicted) ENSG00000157212	=	1.00
ENSG00000007402 (predicted) ENSG00000166913	=	1.00
ENSG00000007923 (predicted) ENSG00000166913	=	1.00
ENSG00000008018 (known) ENSG00000129084	=	2.0
ENSG00000008018 (predicted) ENSG00000187574	=	1.00
ENSG00000008018 (predicted) ENSG00000188683	=	1.00
ENSG00000008018 (predicted) ENSG00000105568	=	1.00
ENSG00000008056 (predicted) ENSG00000171867	=	1.00
ENSG00000008056 (predicted) ENSG00000107295	=	1.00
ENSG00000008056 (predicted) ENSG00000140600	=	1.00
ENSG00000008056 (predicted) ENSG00000166913	=	1.00
ENSG00000008083 (known) ENSG00000136574	=	2.0
ENSG00000008083 (known) ENSG00000183072	=	2.0
ENSG00000008197 (predicted) ENSG00000137203	=	1.00
ENSG00000008197 (predicted) ENSG00000008197	=	1.00
ENSG00000008256 (predicted) ENSG00000008256	=	1.00
ENSG00000008277 (known) ENSG00000166913	=	2.0
ENSG00000008277 (predicted) ENSG00000150086	=	1.00
ENSG00000008300 (predicted) ENSG00000184371	=	1.00
ENSG00000008405 (predicted) ENSG00000111602	=	1.00
ENSG00000008735 (predicted) ENSG00000184371	=	1.00
ENSG00000008735 (predicted) ENSG00000142192	=	1.00
ENSG00000008735 (predicted) ENSG00000123384	=	1.00
ENSG00000009844 (predicted) ENSG00000119541	=	1.00
ENSG00000009954 (known) ENSG00000153147	=	2.0
ENSG00000010017 (known) ENSG00000198910	=	2.0
ENSG00000010017 (known) ENSG00000102081	=	2.0
ENSG00000010017 (predicted) ENSG00000166913	=	1.00
ENSG00000010256 (known) ENSG00000179091	=	2.0
ENSG00000010256 (predicted) ENSG00000166913	=	1.00
ENSG00000010322 (predicted) ENSG00000161638	=	1.00
ENSG00000010610 (predicted) ENSG00000213402	=	1.00
ENSG00000010610 (predicted) ENSG00000182866	=	1.00
ENSG00000010671 (predicted) ENSG00000132740	=	1.00
ENSG00000010671 (predicted) ENSG00000107758	=	1.00
ENSG00000010671 (predicted) ENSG00000132842	=	1.00
ENSG00000010671 (predicted) ENSG00000159251	=	1.00
ENSG00000010671 (predicted) ENSG00000164032	=	1.00
ENSG00000010671 (predicted) ENSG00000214485	=	1.00
ENSG00000010671 (predicted) ENSG00000105373	=	1.00
ENSG00000010671 (predicted) ENSG00000147604	=	1.00
ENSG00000010671 (predicted) ENSG00000115241	=	1.00
ENSG00000010671 (predicted) ENSG00000108848	=	1.00
ENSG00000010671 (predicted) ENSG00000177885	=	1.00
ENSG00000010671 (predicted) ENSG00000104774	=	1.00
ENSG00000010671 (predicted) ENSG00000183748	=	1.00
ENSG00000010671 (predicted) ENSG00000108654	=	1.00
ENSG00000010671 (predicted) ENSG00000095585	=	1.00
ENSG00000010671 (predicted) ENSG00000067057	=	1.00
ENSG00000010671 (predicted) ENSG00000176407	=	1.00
ENSG00000010671 (predicted) ENSG00000135821	=	1.00
ENSG00000010671 (predicted) ENSG00000101210	=	1.00
ENSG00000010671 (predicted) ENSG00000113083	=	1.00
ENSG00000010671 (predicted) ENSG00000120586	=	1.00
ENSG00000010671 (predicted) ENSG00000108468	=	1.00
ENSG00000010671 (predicted) ENSG00000015285	=	1.00
ENSG00000010671 (predicted) ENSG00000137970	=	1.00
ENSG00000010671 (predicted) ENSG00000167552	=	1.00
ENSG00000010803 (predicted) ENSG00000121481	=	1.00
ENSG00000010803 (predicted) ENSG00000112312	=	1.00
ENSG00000010810 (known) ENSG00000063176	=	2.0
ENSG00000010810 (known) ENSG00000010810	=	2.0
ENSG00000010810 (known) ENSG00000168685	=	2.0
ENSG00000010810 (known) ENSG00000110395	=	2.0
ENSG00000010810 (known) ENSG00000145675	=	2.0
ENSG00000010810 (known) ENSG00000198821	=	2.0
ENSG00000010810 (known) ENSG00000165119	=	2.0
ENSG00000010810 (known) ENSG00000121774	=	2.0
ENSG00000010810 (known) ENSG00000187323	=	2.0
ENSG00000010810 (known) ENSG00000118579	=	2.0
ENSG00000010810 (predicted) ENSG00000050820	=	1.00
ENSG00000010810 (predicted) ENSG00000103994	=	1.00
ENSG00000010810 (predicted) ENSG00000161270	=	1.00
ENSG00000010810 (predicted) ENSG00000150086	=	1.00
ENSG00000010810 (predicted) ENSG00000146425	=	1.00
ENSG00000010810 (predicted) ENSG00000100320	=	1.00
ENSG00000010810 (predicted) ENSG00000143179	=	1.00
ENSG00000010810 (predicted) ENSG00000115904	=	1.00
ENSG00000010810 (predicted) ENSG00000161847	=	1.00
ENSG00000010810 (predicted) ENSG00000116106	=	1.00
ENSG00000010810 (predicted) ENSG00000180353	=	1.00
ENSG00000010810 (predicted) ENSG00000100092	=	1.00
ENSG00000010810 (predicted) ENSG00000169398	=	1.00
ENSG00000010810 (predicted) ENSG00000100842	=	1.00
ENSG00000010810 (predicted) ENSG00000120899	=	1.00
ENSG00000010810 (predicted) ENSG00000159140	=	1.00
ENSG00000010810 (predicted) ENSG00000115085	=	1.00
ENSG00000010810 (predicted) ENSG00000163599	=	1.00
ENSG00000010810 (predicted) ENSG00000141968	=	1.00
ENSG00000010810 (predicted) ENSG00000166913	=	1.00
ENSG00000011052 (predicted) ENSG00000104365	=	1.00
ENSG00000011052 (predicted) ENSG00000101977	=	1.00
ENSG00000011052 (predicted) ENSG00000112062	=	1.00
ENSG00000011052 (predicted) ENSG00000145675	=	1.00
ENSG00000011052 (predicted) ENSG00000196218	=	1.00
ENSG00000011052 (predicted) ENSG00000150093	=	1.00
ENSG00000011198 (predicted) ENSG00000147872	=	1.00
ENSG00000011198 (predicted) ENSG00000166819	=	1.00
ENSG00000011347 (predicted) ENSG00000166913	=	1.00
ENSG00000011485 (predicted) ENSG00000150086	=	1.00
ENSG00000011485 (predicted) ENSG00000146535	=	1.00
ENSG00000011485 (predicted) ENSG00000176884	=	1.00
ENSG00000012124 (known) ENSG00000124181	=	2.0
ENSG00000012124 (known) ENSG00000165025	=	2.0
ENSG00000012124 (predicted) ENSG00000177885	=	1.00
ENSG00000012124 (predicted) ENSG00000168918	=	1.00
ENSG00000012124 (predicted) ENSG00000161203	=	1.00
ENSG00000012124 (predicted) ENSG00000115904	=	1.00
ENSG00000012124 (predicted) ENSG00000183020	=	1.00
ENSG00000012124 (predicted) ENSG00000146425	=	1.00
ENSG00000012124 (predicted) ENSG00000160691	=	1.00
ENSG00000013016 (predicted) ENSG00000166913	=	1.00
ENSG00000013275 (predicted) ENSG00000159352	=	1.00
ENSG00000013297 (predicted) ENSG00000184371	=	1.00
ENSG00000013297 (predicted) ENSG00000150093	=	1.00
ENSG00000013297 (predicted) ENSG00000140391	=	1.00
ENSG00000013297 (predicted) ENSG00000214063	=	1.00
ENSG00000013441 (predicted) ENSG00000116350	=	1.00
ENSG00000013441 (predicted) ENSG00000136450	=	1.00
ENSG00000013441 (predicted) ENSG00000213516	=	0.99
ENSG00000013441 (predicted) ENSG00000205937	=	1.00
ENSG00000013441 (predicted) ENSG00000063244	=	1.00
ENSG00000013441 (predicted) ENSG00000214754	=	1.00
ENSG00000013441 (predicted) ENSG00000147274	=	0.99
ENSG00000013441 (predicted) ENSG00000112081	=	1.00
ENSG00000013441 (predicted) ENSG00000215210	=	0.99
ENSG00000013455 (predicted) ENSG00000166913	=	1.00
ENSG00000013583 (predicted) ENSG00000120053	=	1.00
ENSG00000014138 (known) ENSG00000101868	=	2.0
ENSG00000014138 (known) ENSG00000198056	=	2.0
ENSG00000014138 (known) ENSG00000146143	=	2.0
ENSG00000014641 (predicted) ENSG00000120053	=	1.00
ENSG00000015153 (predicted) ENSG00000065534	=	1.00
ENSG00000015153 (predicted) ENSG00000089094	=	1.00
ENSG00000015153 (predicted) ENSG00000121481	=	1.00
ENSG00000015171 (predicted) ENSG00000100030	=	1.00
ENSG00000015285 (known) ENSG00000158092	=	2.0
ENSG00000015285 (known) ENSG00000115935	=	2.0
ENSG00000015285 (predicted) ENSG00000162298	=	1.00
ENSG00000015285 (predicted) ENSG00000065150	=	1.00
ENSG00000015475 (known) ENSG00000171552	=	2.0
ENSG00000015475 (known) ENSG00000140379	=	1.99
ENSG00000015475 (known) ENSG00000171791	=	2.0
ENSG00000015479 (predicted) ENSG00000171132	=	1.00
ENSG00000015479 (predicted) ENSG00000121481	=	1.00
ENSG00000015532 (predicted) ENSG00000132464	=	1.00
ENSG00000016082 (predicted) ENSG00000162434	=	1.00
ENSG00000016082 (predicted) ENSG00000168610	=	1.00
ENSG00000016082 (predicted) ENSG00000096968	=	1.00
ENSG00000017373 (known) ENSG00000050820	=	2.0
ENSG00000017373 (predicted) ENSG00000166913	=	1.00
ENSG00000018236 (predicted) ENSG00000166913	=	1.00
ENSG00000018408 (predicted) ENSG00000132170	=	1.00
ENSG00000018408 (predicted) ENSG00000018408	=	1.00
ENSG00000018408 (predicted) ENSG00000124813	=	1.00
ENSG00000018408 (predicted) ENSG00000137693	=	1.00
ENSG00000019549 (predicted) ENSG00000106546	=	1.00
ENSG00000020129 (predicted) ENSG00000166913	=	1.00
ENSG00000021300 (predicted) ENSG00000137474	=	1.00
ENSG00000021300 (predicted) ENSG00000197879	=	1.00
ENSG00000021355 (predicted) ENSG00000197561	=	1.00
ENSG00000021355 (predicted) ENSG00000196415	=	1.00
ENSG00000021355 (predicted) ENSG00000139610	=	1.00
ENSG00000021355 (predicted) ENSG00000100448	=	1.95
ENSG00000021602 (predicted) ENSG00000021602	=	0.74
ENSG00000021645 (predicted) ENSG00000166913	=	1.00
ENSG00000022267 (predicted) ENSG00000175104	=	1.00
ENSG00000022355 (predicted) ENSG00000166913	=	1.00
ENSG00000022840 (predicted) ENSG00000065534	=	1.00
ENSG00000023228 (predicted) ENSG00000166913	=	1.00
ENSG00000023287 (predicted) ENSG00000115415	=	1.00
ENSG00000023318 (known) ENSG00000150995	=	2.0
ENSG00000023445 (known) ENSG00000127191	=	2.0
ENSG00000023734 (known) ENSG00000106799	=	2.0
ENSG00000023734 (predicted) ENSG00000163513	=	1.00
ENSG00000023839 (predicted) ENSG00000023839	=	1.00
ENSG00000025434 (predicted) ENSG00000173039	=	1.00
ENSG00000025434 (predicted) ENSG00000109819	=	1.00
ENSG00000025434 (predicted) ENSG00000155846	=	1.00
ENSG00000026025 (known) ENSG00000137486	=	2.0
ENSG00000026025 (known) ENSG00000026025	=	2.0
ENSG00000026025 (predicted) ENSG00000108424	=	1.00
ENSG00000026025 (predicted) ENSG00000118898	=	1.00
ENSG00000026025 (predicted) ENSG00000114030	=	1.00
ENSG00000026025 (predicted) ENSG00000169047	=	1.00
ENSG00000026025 (predicted) ENSG00000171132	=	1.00
ENSG00000026025 (predicted) ENSG00000158560	=	1.00
ENSG00000026025 (predicted) ENSG00000164924	=	1.00
ENSG00000026103 (known) ENSG00000168040	=	2.0
ENSG00000026103 (known) ENSG00000140939	=	2.0
ENSG00000026103 (known) ENSG00000064012	=	2.0
ENSG00000026103 (predicted) ENSG00000103275	=	1.00
ENSG00000026103 (predicted) ENSG00000204209	=	1.00
ENSG00000026103 (predicted) ENSG00000110422	=	1.00
ENSG00000027869 (known) ENSG00000182866	=	2.0
ENSG00000027869 (predicted) ENSG00000169967	=	1.00
ENSG00000028528 (predicted) ENSG00000104365	=	1.00
ENSG00000030110 (known) ENSG00000030110	=	2.0
ENSG00000030110 (predicted) ENSG00000140379	=	0.99
ENSG00000030110 (predicted) ENSG00000129473	=	1.00
ENSG00000033122 (predicted) ENSG00000166913	=	1.00
ENSG00000033627 (predicted) ENSG00000166913	=	1.00
ENSG00000033800 (predicted) ENSG00000132170	=	1.00
ENSG00000033800 (predicted) ENSG00000107882	=	1.00
ENSG00000033800 (predicted) ENSG00000120798	=	1.00
ENSG00000034053 (predicted) ENSG00000142192	=	1.00
ENSG00000034152 (predicted) ENSG00000150086	=	1.00
ENSG00000034152 (predicted) ENSG00000176884	=	1.00
ENSG00000034677 (predicted) ENSG00000107882	=	1.00
ENSG00000035403 (predicted) ENSG00000154380	=	1.00
ENSG00000035403 (predicted) ENSG00000171132	=	1.00
ENSG00000035720 (predicted) ENSG00000157404	=	1.00
ENSG00000035928 (known) ENSG00000133119	=	2.0
ENSG00000035928 (known) ENSG00000049541	=	2.0
ENSG00000035928 (known) ENSG00000111445	=	2.0
ENSG00000035928 (known) ENSG00000163918	=	2.0
ENSG00000037965 (predicted) ENSG00000112312	=	1.00
ENSG00000038427 (predicted) ENSG00000166913	=	1.00
ENSG00000038945 (known) ENSG00000168172	=	2.0
ENSG00000039068 (known) ENSG00000050405	=	2.0
ENSG00000039068 (known) ENSG00000168036	=	2.0
ENSG00000039068 (predicted) ENSG00000169862	=	1.00
ENSG00000039068 (predicted) ENSG00000039068	=	1.00
ENSG00000039560 (predicted) ENSG00000056558	=	1.00
ENSG00000039650 (predicted) ENSG00000039650	=	1.00
ENSG00000040933 (predicted) ENSG00000166913	=	1.00
ENSG00000041353 (predicted) ENSG00000089169	=	1.00
ENSG00000041353 (predicted) ENSG00000181031	=	1.00
ENSG00000041353 (predicted) ENSG00000137501	=	1.00
ENSG00000041353 (predicted) ENSG00000142765	=	1.00
ENSG00000041353 (predicted) ENSG00000115648	=	1.00
ENSG00000041353 (predicted) ENSG00000102362	=	1.00
ENSG00000041357 (known) ENSG00000129084	=	2.0
ENSG00000041357 (predicted) ENSG00000105568	=	1.00
ENSG00000041357 (predicted) ENSG00000166913	=	1.00
ENSG00000042753 (predicted) ENSG00000161203	=	1.00
ENSG00000042753 (predicted) ENSG00000183020	=	1.00
ENSG00000043039 (predicted) ENSG00000177606	=	1.00
ENSG00000043039 (predicted) ENSG00000118260	=	1.00
ENSG00000043039 (predicted) ENSG00000115966	=	1.00
ENSG00000043039 (predicted) ENSG00000170345	=	1.00
ENSG00000043355 (predicted) ENSG00000074047	=	1.00
ENSG00000043462 (known) ENSG00000100351	=	2.0
ENSG00000043462 (known) ENSG00000141968	=	2.0
ENSG00000043462 (known) ENSG00000147507	=	2.0
ENSG00000043462 (predicted) ENSG00000111679	=	1.00
ENSG00000044115 (known) ENSG00000168036	=	2.0
ENSG00000044115 (predicted) ENSG00000119139	=	1.00
ENSG00000044115 (predicted) ENSG00000104067	=	1.00
ENSG00000044115 (predicted) ENSG00000104365	=	1.00
ENSG00000044115 (predicted) ENSG00000044115	=	1.00
ENSG00000044524 (predicted) ENSG00000184349	=	1.00
ENSG00000044524 (predicted) ENSG00000099617	=	1.00
ENSG00000044574 (predicted) ENSG00000120725	=	1.00
ENSG00000044574 (predicted) ENSG00000129965	=	1.00
ENSG00000044574 (predicted) ENSG00000079150	=	1.00
ENSG00000044574 (predicted) ENSG00000166913	=	1.00
ENSG00000044574 (predicted) ENSG00000171132	=	1.00
ENSG00000047249 (predicted) ENSG00000166913	=	1.00
ENSG00000047410 (known) ENSG00000197386	=	2.0
ENSG00000047579 (predicted) ENSG00000138101	=	1.00
ENSG00000047579 (predicted) ENSG00000164309	=	1.00
ENSG00000047579 (predicted) ENSG00000134769	=	1.00
ENSG00000048052 (predicted) ENSG00000170315	=	1.00
ENSG00000048052 (predicted) ENSG00000116604	=	1.00
ENSG00000048052 (predicted) ENSG00000136147	=	0.88
ENSG00000048052 (predicted) ENSG00000169564	=	1.00
ENSG00000048052 (predicted) ENSG00000133422	=	0.80
ENSG00000049249 (known) ENSG00000125657	=	2.0
ENSG00000049249 (predicted) ENSG00000056558	=	1.00
ENSG00000049249 (predicted) ENSG00000127191	=	1.00
ENSG00000049249 (predicted) ENSG00000131323	=	1.00
ENSG00000049323 (predicted) ENSG00000136238	=	1.00
ENSG00000049540 (predicted) ENSG00000142798	=	1.00
ENSG00000049540 (predicted) ENSG00000163520	=	1.00
ENSG00000049540 (predicted) ENSG00000116962	=	1.00
ENSG00000050165 (predicted) ENSG00000184216	=	1.00
ENSG00000050748 (predicted) ENSG00000112062	=	1.00
ENSG00000050748 (predicted) ENSG00000168036	=	1.00
ENSG00000050748 (predicted) ENSG00000137802	=	1.00
ENSG00000050748 (predicted) ENSG00000171132	=	1.00
ENSG00000050748 (predicted) ENSG00000138834	=	1.00
ENSG00000050748 (predicted) ENSG00000136238	=	1.00
ENSG00000050820 (known) ENSG00000197122	=	2.0
ENSG00000050820 (known) ENSG00000167193	=	2.0
ENSG00000050820 (known) ENSG00000169398	=	2.0
ENSG00000050820 (predicted) ENSG00000170581	=	1.00
ENSG00000050820 (predicted) ENSG00000158092	=	1.00
ENSG00000050820 (predicted) ENSG00000144061	=	1.00
ENSG00000051128 (predicted) ENSG00000152822	=	1.00
ENSG00000051128 (predicted) ENSG00000103942	=	1.00
ENSG00000051128 (predicted) ENSG00000152413	=	1.00
ENSG00000051180 (known) ENSG00000139618	=	2.0
ENSG00000051180 (known) ENSG00000111247	=	2.0
ENSG00000051180 (known) ENSG00000197299	=	2.0
ENSG00000051180 (predicted) ENSG00000121211	=	1.00
ENSG00000051382 (predicted) ENSG00000077348	=	1.00
ENSG00000051382 (predicted) ENSG00000089248	=	1.00
ENSG00000051382 (predicted) ENSG00000117461	=	1.00
ENSG00000051382 (predicted) ENSG00000119596	=	1.00
ENSG00000051382 (predicted) ENSG00000145675	=	1.00
ENSG00000052723 (predicted) ENSG00000056558	=	1.00
ENSG00000054116 (predicted) ENSG00000196459	=	1.00
ENSG00000054116 (predicted) ENSG00000181029	=	1.00
ENSG00000054116 (predicted) ENSG00000054116	=	1.00
ENSG00000054179 (predicted) ENSG00000079950	=	1.00
ENSG00000054523 (known) ENSG00000132535	=	2.0
ENSG00000054523 (known) ENSG00000075711	=	2.0
ENSG00000054598 (known) ENSG00000164093	=	2.0
ENSG00000054938 (predicted) ENSG00000112175	=	1.00
ENSG00000054938 (predicted) ENSG00000101144	=	1.00
ENSG00000054938 (predicted) ENSG00000125845	=	1.00
ENSG00000054938 (predicted) ENSG00000125378	=	1.00
ENSG00000054938 (predicted) ENSG00000153162	=	1.00
ENSG00000054938 (predicted) ENSG00000125965	=	1.00
ENSG00000055130 (predicted) ENSG00000108306	=	1.00
ENSG00000055163 (predicted) ENSG00000166913	=	1.00
ENSG00000055208 (known) ENSG00000135341	=	2.0
ENSG00000056097 (predicted) ENSG00000113319	=	1.00
ENSG00000056558 (known) ENSG00000127191	=	2.0
ENSG00000056558 (predicted) ENSG00000175311	=	1.00
ENSG00000056558 (predicted) ENSG00000198286	=	1.00
ENSG00000056558 (predicted) ENSG00000064961	=	1.00
ENSG00000056558 (predicted) ENSG00000121067	=	1.00
ENSG00000056558 (predicted) ENSG00000148737	=	1.00
ENSG00000056558 (predicted) ENSG00000136560	=	1.00
ENSG00000056558 (predicted) ENSG00000143799	=	1.00
ENSG00000056558 (predicted) ENSG00000092098	=	1.00
ENSG00000056558 (predicted) ENSG00000172667	=	1.00
ENSG00000056558 (predicted) ENSG00000152284	=	1.00
ENSG00000056558 (predicted) ENSG00000135148	=	1.00
ENSG00000056558 (predicted) ENSG00000186827	=	1.00
ENSG00000056558 (predicted) ENSG00000204315	=	1.00
ENSG00000056558 (predicted) ENSG00000140382	=	1.00
ENSG00000056558 (predicted) ENSG00000153064	=	1.00
ENSG00000056558 (predicted) ENSG00000104964	=	1.00
ENSG00000056558 (predicted) ENSG00000108651	=	1.00
ENSG00000056558 (predicted) ENSG00000100242	=	1.00
ENSG00000056558 (predicted) ENSG00000148356	=	1.00
ENSG00000056558 (predicted) ENSG00000126858	=	1.00
ENSG00000056558 (predicted) ENSG00000103423	=	1.00
ENSG00000056558 (predicted) ENSG00000148396	=	1.00
ENSG00000056558 (predicted) ENSG00000140575	=	1.00
ENSG00000056558 (predicted) ENSG00000139496	=	1.00
ENSG00000056558 (predicted) ENSG00000146112	=	1.00
ENSG00000056558 (predicted) ENSG00000136144	=	1.00
ENSG00000056558 (predicted) ENSG00000141655	=	1.00
ENSG00000056558 (predicted) ENSG00000138101	=	1.00
ENSG00000056558 (predicted) ENSG00000101444	=	1.00
ENSG00000056661 (predicted) ENSG00000121481	=	1.00
ENSG00000056661 (predicted) ENSG00000111752	=	1.00
ENSG00000056661 (predicted) ENSG00000179899	=	1.00
ENSG00000056661 (predicted) ENSG00000134686	=	1.00
ENSG00000056972 (predicted) ENSG00000175104	=	1.00
ENSG00000057608 (predicted) ENSG00000175582	=	1.00
ENSG00000058272 (predicted) ENSG00000134318	=	1.00
ENSG00000058272 (predicted) ENSG00000186575	=	1.00
ENSG00000058272 (predicted) ENSG00000185532	=	1.00
ENSG00000058335 (predicted) ENSG00000096060	=	1.00
ENSG00000058404 (predicted) ENSG00000150086	=	1.00
ENSG00000058404 (predicted) ENSG00000166913	=	1.00
ENSG00000058404 (predicted) ENSG00000070808	=	1.00
ENSG00000058404 (predicted) ENSG00000176884	=	1.00
ENSG00000058453 (predicted) ENSG00000100030	=	1.00
ENSG00000058668 (predicted) ENSG00000150086	=	1.00
ENSG00000058668 (predicted) ENSG00000166913	=	1.00
ENSG00000058668 (predicted) ENSG00000176884	=	1.00
ENSG00000059728 (known) ENSG00000125952	=	2.0
ENSG00000059728 (predicted) ENSG00000108055	=	1.00
ENSG00000059728 (predicted) ENSG00000127511	=	1.00
ENSG00000060339 (predicted) ENSG00000112062	=	1.00
ENSG00000061273 (predicted) ENSG00000081189	=	1.00
ENSG00000061676 (known) ENSG00000166913	=	2.0
ENSG00000062194 (predicted) ENSG00000070808	=	1.00
ENSG00000062485 (predicted) ENSG00000166913	=	1.00
ENSG00000062598 (predicted) ENSG00000150760	=	1.00
ENSG00000062822 (known) ENSG00000077514	=	2.0
ENSG00000062822 (known) ENSG00000175482	=	2.0
ENSG00000062822 (known) ENSG00000106628	=	2.0
ENSG00000063046 (predicted) ENSG00000166913	=	1.00
ENSG00000064012 (known) ENSG00000168040	=	2.0
ENSG00000064012 (known) ENSG00000140939	=	2.0
ENSG00000064012 (predicted) ENSG00000163154	=	1.00
ENSG00000064012 (predicted) ENSG00000172216	=	1.00
ENSG00000064195 (predicted) ENSG00000163132	=	1.00
ENSG00000064300 (predicted) ENSG00000185115	=	1.00
ENSG00000064300 (predicted) ENSG00000182636	=	1.00
ENSG00000064393 (known) ENSG00000118513	=	2.0
ENSG00000064393 (predicted) ENSG00000188779	=	1.00
ENSG00000064393 (predicted) ENSG00000164938	=	1.00
ENSG00000064393 (predicted) ENSG00000087095	=	1.00
ENSG00000064651 (predicted) ENSG00000198648	=	1.00
ENSG00000064651 (predicted) ENSG00000172939	=	1.00
ENSG00000064651 (predicted) ENSG00000112062	=	1.00
ENSG00000064655 (predicted) ENSG00000100625	=	1.00
ENSG00000064995 (known) ENSG00000197780	=	2.0
ENSG00000065000 (predicted) ENSG00000166913	=	1.00
ENSG00000065054 (predicted) ENSG00000131183	=	1.00
ENSG00000065054 (predicted) ENSG00000127412	=	1.00
ENSG00000065135 (predicted) ENSG00000204463	=	1.00
ENSG00000065135 (predicted) ENSG00000115053	=	1.00
ENSG00000065135 (predicted) ENSG00000160360	=	1.00
ENSG00000065135 (predicted) ENSG00000104805	=	1.00
ENSG00000065135 (predicted) ENSG00000078369	=	1.00
ENSG00000065371 (predicted) ENSG00000065371	=	1.00
ENSG00000065371 (predicted) ENSG00000114547	=	1.00
ENSG00000065371 (predicted) ENSG00000158106	=	1.00
ENSG00000065427 (predicted) ENSG00000067182	=	1.00
ENSG00000065526 (predicted) ENSG00000095951	=	1.00
ENSG00000065534 (predicted) ENSG00000147274	=	0.99
ENSG00000065534 (predicted) ENSG00000137710	=	1.00
ENSG00000065534 (predicted) ENSG00000132718	=	1.00
ENSG00000065534 (predicted) ENSG00000100105	=	1.00
ENSG00000065534 (predicted) ENSG00000167513	=	1.00
ENSG00000065534 (predicted) ENSG00000100836	=	1.00
ENSG00000065534 (predicted) ENSG00000134323	=	1.00
ENSG00000065534 (predicted) ENSG00000104824	=	1.00
ENSG00000065534 (predicted) ENSG00000083896	=	1.00
ENSG00000065534 (predicted) ENSG00000105698	=	1.00
ENSG00000065534 (predicted) ENSG00000127870	=	1.00
ENSG00000065534 (predicted) ENSG00000215210	=	0.99
ENSG00000065534 (predicted) ENSG00000117569	=	1.00
ENSG00000065534 (predicted) ENSG00000196091	=	1.00
ENSG00000065534 (predicted) ENSG00000213516	=	0.99
ENSG00000065534 (predicted) ENSG00000092203	=	1.00
ENSG00000065534 (predicted) ENSG00000177469	=	1.00
ENSG00000065559 (known) ENSG00000095015	=	2.0
ENSG00000065559 (predicted) ENSG00000112062	=	1.00
ENSG00000065559 (predicted) ENSG00000138834	=	1.00
ENSG00000065609 (predicted) ENSG00000166913	=	1.00
ENSG00000065675 (predicted) ENSG00000197971	=	1.00
ENSG00000065978 (predicted) ENSG00000169047	=	1.00
ENSG00000066032 (predicted) ENSG00000166913	=	1.00
ENSG00000066117 (known) ENSG00000127616	=	2.0
ENSG00000066117 (known) ENSG00000173473	=	2.0
ENSG00000066117 (predicted) ENSG00000141510	=	1.00
ENSG00000066230 (predicted) ENSG00000109062	=	1.00
ENSG00000066230 (predicted) ENSG00000086015	=	1.00
ENSG00000066248 (predicted) ENSG00000116106	=	1.00
ENSG00000066248 (predicted) ENSG00000197122	=	1.00
ENSG00000066336 (predicted) ENSG00000147140	=	1.00
ENSG00000066336 (predicted) ENSG00000107485	=	1.00
ENSG00000066336 (predicted) ENSG00000115738	=	1.00
ENSG00000066455 (predicted) ENSG00000101977	=	1.00
ENSG00000067057 (predicted) ENSG00000166913	=	1.00
ENSG00000067113 (predicted) ENSG00000067113	=	1.00
ENSG00000067141 (known) ENSG00000169398	=	2.0
ENSG00000067141 (predicted) ENSG00000166913	=	1.00
ENSG00000067141 (predicted) ENSG00000174238	=	1.00
ENSG00000067141 (predicted) ENSG00000182175	=	1.00
ENSG00000067182 (known) ENSG00000137275	=	2.0
ENSG00000067182 (known) ENSG00000110330	=	2.0
ENSG00000067182 (known) ENSG00000168040	=	2.0
ENSG00000067182 (known) ENSG00000127191	=	2.0
ENSG00000067182 (predicted) ENSG00000163520	=	1.00
ENSG00000067182 (predicted) ENSG00000112473	=	1.00
ENSG00000067182 (predicted) ENSG00000101558	=	1.00
ENSG00000067182 (predicted) ENSG00000117394	=	1.00
ENSG00000067182 (predicted) ENSG00000159140	=	1.00
ENSG00000067182 (predicted) ENSG00000115758	=	1.00
ENSG00000067182 (predicted) ENSG00000157450	=	1.00
ENSG00000067182 (predicted) ENSG00000204371	=	1.00
ENSG00000067182 (predicted) ENSG00000204490	=	1.00
ENSG00000067182 (predicted) ENSG00000106803	=	1.00
ENSG00000067182 (predicted) ENSG00000090020	=	1.00
ENSG00000067191 (predicted) ENSG00000101126	=	1.00
ENSG00000067208 (predicted) ENSG00000136238	=	1.00
ENSG00000067225 (predicted) ENSG00000175206	=	1.00
ENSG00000067369 (predicted) ENSG00000150086	=	1.00
ENSG00000067369 (predicted) ENSG00000176884	=	1.00
ENSG00000067445 (predicted) ENSG00000170345	=	1.00
ENSG00000067560 (known) ENSG00000114993	=	2.0
ENSG00000067560 (known) ENSG00000067900	=	2.0
ENSG00000067560 (predicted) ENSG00000136238	=	1.00
ENSG00000067560 (predicted) ENSG00000131504	=	1.00
ENSG00000067560 (predicted) ENSG00000139734	=	1.00
ENSG00000067560 (predicted) ENSG00000147202	=	1.00
ENSG00000067560 (predicted) ENSG00000134318	=	1.00
ENSG00000067606 (known) ENSG00000102981	=	2.0
ENSG00000067606 (known) ENSG00000130175	=	2.0
ENSG00000067606 (predicted) ENSG00000112062	=	1.00
ENSG00000067606 (predicted) ENSG00000131899	=	1.00
ENSG00000067606 (predicted) ENSG00000116266	=	1.00
ENSG00000067606 (predicted) ENSG00000122367	=	1.00
ENSG00000067606 (predicted) ENSG00000108561	=	1.00
ENSG00000067606 (predicted) ENSG00000198742	=	1.00
ENSG00000067606 (predicted) ENSG00000148498	=	1.00
ENSG00000067704 (predicted) ENSG00000166913	=	1.00
ENSG00000067715 (predicted) ENSG00000150086	=	1.00
ENSG00000067715 (predicted) ENSG00000185518	=	1.00
ENSG00000067715 (predicted) ENSG00000166913	=	1.00
ENSG00000067829 (known) ENSG00000166411	=	2.0
ENSG00000067829 (predicted) ENSG00000166913	=	1.00
ENSG00000067842 (predicted) ENSG00000166913	=	1.00
ENSG00000067900 (predicted) ENSG00000115963	=	1.00
ENSG00000067955 (known) ENSG00000159216	=	2.0
ENSG00000067955 (predicted) ENSG00000132467	=	1.00
ENSG00000068024 (predicted) ENSG00000100365	=	1.00
ENSG00000068024 (predicted) ENSG00000124813	=	1.00
ENSG00000068024 (predicted) ENSG00000134440	=	1.00
ENSG00000068078 (predicted) ENSG00000102678	=	1.00
ENSG00000068078 (predicted) ENSG00000107831	=	1.00
ENSG00000068097 (predicted) ENSG00000179295	=	1.00
ENSG00000068796 (predicted) ENSG00000166913	=	1.00
ENSG00000068796 (predicted) ENSG00000068796	=	1.00
ENSG00000068976 (predicted) ENSG00000119335	=	1.00
ENSG00000069329 (known) ENSG00000122958	=	2.0
ENSG00000069329 (predicted) ENSG00000111237	=	1.00
ENSG00000069329 (predicted) ENSG00000166913	=	1.00
ENSG00000069345 (predicted) ENSG00000166913	=	1.00
ENSG00000069399 (predicted) ENSG00000083799	=	1.00
ENSG00000069667 (predicted) ENSG00000124788	=	1.00
ENSG00000069702 (known) ENSG00000105329	=	2.0
ENSG00000069869 (known) ENSG00000123091	=	2.0
ENSG00000069869 (predicted) ENSG00000166913	=	1.00
ENSG00000069869 (predicted) ENSG00000106070	=	1.00
ENSG00000069869 (predicted) ENSG00000131507	=	1.00
ENSG00000069869 (predicted) ENSG00000126460	=	1.00
ENSG00000069869 (predicted) ENSG00000154380	=	1.00
ENSG00000069869 (predicted) ENSG00000189067	=	1.00
ENSG00000069869 (predicted) ENSG00000132471	=	1.00
ENSG00000069869 (predicted) ENSG00000124225	=	1.00
ENSG00000069869 (predicted) ENSG00000166546	=	1.00
ENSG00000069966 (predicted) ENSG00000166913	=	1.00
ENSG00000069974 (predicted) ENSG00000137501	=	1.00
ENSG00000069974 (predicted) ENSG00000110723	=	1.00
ENSG00000069974 (predicted) ENSG00000176884	=	1.00
ENSG00000069974 (predicted) ENSG00000181031	=	1.00
ENSG00000069974 (predicted) ENSG00000142765	=	1.00
ENSG00000069974 (predicted) ENSG00000115648	=	1.00
ENSG00000069974 (predicted) ENSG00000150086	=	1.00
ENSG00000069974 (predicted) ENSG00000164674	=	1.00
ENSG00000069974 (predicted) ENSG00000089169	=	1.00
ENSG00000069974 (predicted) ENSG00000102362	=	1.00
ENSG00000070087 (predicted) ENSG00000106976	=	1.00
ENSG00000070087 (predicted) ENSG00000196405	=	1.00
ENSG00000070087 (predicted) ENSG00000215045	=	1.00
ENSG00000070087 (predicted) ENSG00000125753	=	1.00
ENSG00000070367 (predicted) ENSG00000166913	=	1.00
ENSG00000070614 (predicted) ENSG00000151348	=	1.00
ENSG00000070718 (predicted) ENSG00000166913	=	1.00
ENSG00000070770 (predicted) ENSG00000121481	=	1.00
ENSG00000070808 (predicted) ENSG00000070808	=	1.00
ENSG00000070808 (predicted) ENSG00000136754	=	1.00
ENSG00000070808 (predicted) ENSG00000176884	=	1.00
ENSG00000070808 (predicted) ENSG00000204463	=	1.00
ENSG00000070808 (predicted) ENSG00000140575	=	1.00
ENSG00000070808 (predicted) ENSG00000174977	=	1.00
ENSG00000070808 (predicted) ENSG00000170248	=	1.00
ENSG00000070808 (predicted) ENSG00000164615	=	1.00
ENSG00000070808 (predicted) ENSG00000108424	=	1.00
ENSG00000070808 (predicted) ENSG00000166862	=	1.00
ENSG00000070808 (predicted) ENSG00000119917	=	1.00
ENSG00000070808 (predicted) ENSG00000111605	=	1.00
ENSG00000070808 (predicted) ENSG00000134954	=	1.00
ENSG00000070808 (predicted) ENSG00000150086	=	1.00
ENSG00000070808 (predicted) ENSG00000166913	=	1.00
ENSG00000070831 (known) ENSG00000149269	=	2.0
ENSG00000070831 (known) ENSG00000163558	=	2.0
ENSG00000070831 (known) ENSG00000126217	=	2.0
ENSG00000070831 (known) ENSG00000124171	=	2.0
ENSG00000070831 (known) ENSG00000128283	=	2.0
ENSG00000070831 (predicted) ENSG00000170667	=	1.00
ENSG00000070831 (predicted) ENSG00000136238	=	1.00
ENSG00000070831 (predicted) ENSG00000077264	=	1.00
ENSG00000070831 (predicted) ENSG00000214783	=	1.00
ENSG00000070831 (predicted) ENSG00000167617	=	1.00
ENSG00000070831 (predicted) ENSG00000179604	=	1.00
ENSG00000070831 (predicted) ENSG00000147202	=	1.00
ENSG00000070831 (predicted) ENSG00000105808	=	1.00
ENSG00000070831 (predicted) ENSG00000179036	=	1.00
ENSG00000070831 (predicted) ENSG00000180900	=	1.00
ENSG00000070831 (predicted) ENSG00000175866	=	1.00
ENSG00000070961 (predicted) ENSG00000166913	=	1.00
ENSG00000071054 (predicted) ENSG00000095015	=	1.00
ENSG00000071054 (predicted) ENSG00000177885	=	1.00
ENSG00000071054 (predicted) ENSG00000158092	=	1.00
ENSG00000071242 (predicted) ENSG00000172216	=	1.00
ENSG00000071539 (known) ENSG00000124688	=	2.0
ENSG00000071539 (known) ENSG00000071539	=	2.0
ENSG00000071539 (predicted) ENSG00000148053	=	1.00
ENSG00000071539 (predicted) ENSG00000165516	=	1.00
ENSG00000071539 (predicted) ENSG00000101276	=	1.00
ENSG00000071539 (predicted) ENSG00000154511	=	1.00
ENSG00000071564 (known) ENSG00000129152	=	2.0
ENSG00000071564 (predicted) ENSG00000113196	=	1.00
ENSG00000071564 (predicted) ENSG00000139289	=	1.00
ENSG00000071564 (predicted) ENSG00000205927	=	1.00
ENSG00000071564 (predicted) ENSG00000125968	=	1.00
ENSG00000071564 (predicted) ENSG00000184221	=	1.00
ENSG00000071564 (predicted) ENSG00000118526	=	1.00
ENSG00000071564 (predicted) ENSG00000115738	=	1.00
ENSG00000071564 (predicted) ENSG00000164107	=	1.00
ENSG00000071564 (predicted) ENSG00000103275	=	1.00
ENSG00000071564 (predicted) ENSG00000112062	=	1.00
ENSG00000071655 (predicted) ENSG00000179588	=	1.00
ENSG00000072062 (known) ENSG00000108946	=	2.0
ENSG00000072062 (predicted) ENSG00000128272	=	1.00
ENSG00000072062 (predicted) ENSG00000131459	=	1.00
ENSG00000072062 (predicted) ENSG00000105568	=	1.00
ENSG00000072062 (predicted) ENSG00000079435	=	1.00
ENSG00000072062 (predicted) ENSG00000171033	=	1.00
ENSG00000072062 (predicted) ENSG00000176884	=	1.00
ENSG00000072062 (predicted) ENSG00000196405	=	1.00
ENSG00000072062 (predicted) ENSG00000118260	=	1.00
ENSG00000072071 (predicted) ENSG00000166913	=	1.00
ENSG00000072110 (predicted) ENSG00000166913	=	1.00
ENSG00000072134 (predicted) ENSG00000166913	=	1.00
ENSG00000072201 (known) ENSG00000133961	=	2.0
ENSG00000072201 (predicted) ENSG00000139517	=	1.00
ENSG00000072310 (predicted) ENSG00000155846	=	1.00
ENSG00000072315 (predicted) ENSG00000151023	=	1.00
ENSG00000072415 (predicted) ENSG00000148943	=	1.00
ENSG00000072518 (predicted) ENSG00000184371	=	1.00
ENSG00000072518 (predicted) ENSG00000166913	=	1.00
ENSG00000072832 (predicted) ENSG00000072832	=	1.00
ENSG00000072832 (predicted) ENSG00000166913	=	1.00
ENSG00000072864 (predicted) ENSG00000196544	=	1.00
ENSG00000072958 (predicted) ENSG00000166747	=	1.00
ENSG00000073009 (known) ENSG00000104365	=	2.0
ENSG00000073009 (known) ENSG00000073009	=	2.0
ENSG00000073009 (known) ENSG00000100906	=	2.0
ENSG00000073009 (known) ENSG00000213341	=	2.0
ENSG00000073009 (predicted) ENSG00000175104	=	1.00
ENSG00000073009 (predicted) ENSG00000185507	=	1.00
ENSG00000073111 (known) ENSG00000112118	=	2.0
ENSG00000073111 (known) ENSG00000076003	=	2.0
ENSG00000073111 (known) ENSG00000104738	=	2.0
ENSG00000073111 (known) ENSG00000115942	=	2.0
ENSG00000073111 (known) ENSG00000164815	=	2.0
ENSG00000073111 (known) ENSG00000100297	=	2.0
ENSG00000073111 (known) ENSG00000166508	=	2.0
ENSG00000073111 (predicted) ENSG00000085840	=	1.00
ENSG00000073111 (predicted) ENSG00000132383	=	1.00
ENSG00000073111 (predicted) ENSG00000167513	=	1.00
ENSG00000073111 (predicted) ENSG00000097046	=	1.00
ENSG00000073111 (predicted) ENSG00000115947	=	1.00
ENSG00000073111 (predicted) ENSG00000073111	=	1.00
ENSG00000073111 (predicted) ENSG00000106399	=	1.00
ENSG00000073282 (predicted) ENSG00000141510	=	1.00
ENSG00000073578 (known) ENSG00000143252	=	2.0
ENSG00000073670 (predicted) ENSG00000166913	=	1.00
ENSG00000073756 (known) ENSG00000073756	=	2.0
ENSG00000073756 (predicted) ENSG00000171132	=	1.00
ENSG00000073861 (predicted) ENSG00000107485	=	1.00
ENSG00000073861 (predicted) ENSG00000135605	=	1.00
ENSG00000073861 (predicted) ENSG00000074966	=	1.00
ENSG00000073861 (predicted) ENSG00000113263	=	1.00
ENSG00000073921 (predicted) ENSG00000166913	=	1.00
ENSG00000073969 (predicted) ENSG00000169410	=	1.00
ENSG00000073969 (predicted) ENSG00000105402	=	1.00
ENSG00000073969 (predicted) ENSG00000150086	=	1.00
ENSG00000073969 (predicted) ENSG00000166913	=	1.00
ENSG00000073969 (predicted) ENSG00000151422	=	1.00
ENSG00000073969 (predicted) ENSG00000176884	=	1.00
ENSG00000073969 (predicted) ENSG00000182511	=	1.00
ENSG00000074047 (predicted) ENSG00000152977	=	1.00
ENSG00000074054 (predicted) ENSG00000106665	=	1.00
ENSG00000074054 (predicted) ENSG00000130779	=	1.00
ENSG00000074266 (known) ENSG00000106462	=	2.0
ENSG00000074319 (predicted) ENSG00000186298	=	1.00
ENSG00000075043 (predicted) ENSG00000166913	=	1.00
ENSG00000075131 (predicted) ENSG00000111602	=	1.00
ENSG00000075223 (predicted) ENSG00000099250	=	1.00
ENSG00000075239 (predicted) ENSG00000166913	=	1.00
ENSG00000075340 (predicted) ENSG00000166913	=	1.00
ENSG00000075415 (predicted) ENSG00000166913	=	1.00
ENSG00000075539 (predicted) ENSG00000169564	=	1.00
ENSG00000075624 (known) ENSG00000125630	=	2.0
ENSG00000075624 (predicted) ENSG00000184371	=	1.00
ENSG00000075624 (predicted) ENSG00000197879	=	1.00
ENSG00000075624 (predicted) ENSG00000166913	=	1.00
ENSG00000075624 (predicted) ENSG00000150086	=	1.00
ENSG00000075624 (predicted) ENSG00000164877	=	1.00
ENSG00000075624 (predicted) ENSG00000171132	=	1.00
ENSG00000075624 (predicted) ENSG00000176884	=	1.00
ENSG00000075624 (predicted) ENSG00000120756	=	1.00
ENSG00000075624 (predicted) ENSG00000196975	=	1.00
ENSG00000075711 (known) ENSG00000147044	=	2.0
ENSG00000075711 (predicted) ENSG00000156564	=	1.00
ENSG00000075711 (predicted) ENSG00000082458	=	1.00
ENSG00000075711 (predicted) ENSG00000150672	=	1.00
ENSG00000075711 (predicted) ENSG00000150086	=	1.00
ENSG00000075711 (predicted) ENSG00000128011	=	1.00
ENSG00000075711 (predicted) ENSG00000155511	=	1.00
ENSG00000075711 (predicted) ENSG00000188130	=	1.00
ENSG00000075711 (predicted) ENSG00000148943	=	1.00
ENSG00000075711 (predicted) ENSG00000176884	=	1.00
ENSG00000075711 (predicted) ENSG00000166913	=	1.00
ENSG00000075891 (predicted) ENSG00000157212	=	1.00
ENSG00000075945 (predicted) ENSG00000101350	=	1.00
ENSG00000075945 (predicted) ENSG00000197694	=	1.00
ENSG00000076003 (known) ENSG00000076003	=	2.0
ENSG00000076003 (known) ENSG00000104738	=	2.0
ENSG00000076003 (known) ENSG00000166508	=	2.0
ENSG00000076003 (predicted) ENSG00000093009	=	1.00
ENSG00000076003 (predicted) ENSG00000115947	=	1.00
ENSG00000076003 (predicted) ENSG00000167513	=	1.00
ENSG00000076003 (predicted) ENSG00000115942	=	1.00
ENSG00000076003 (predicted) ENSG00000085840	=	1.00
ENSG00000076003 (predicted) ENSG00000132383	=	1.00
ENSG00000076248 (predicted) ENSG00000169047	=	1.00
ENSG00000076356 (predicted) ENSG00000166913	=	1.00
ENSG00000076554 (known) ENSG00000076554	=	2.0
ENSG00000076641 (predicted) ENSG00000103653	=	1.00
ENSG00000076984 (predicted) ENSG00000107643	=	1.00
ENSG00000076984 (predicted) ENSG00000150086	=	1.00
ENSG00000076984 (predicted) ENSG00000176884	=	1.00
ENSG00000077080 (known) ENSG00000080503	=	2.0
ENSG00000077092 (predicted) ENSG00000186350	=	1.00
ENSG00000077092 (predicted) ENSG00000077092	=	1.00
ENSG00000077150 (known) ENSG00000173039	=	2.0
ENSG00000077238 (known) ENSG00000131724	=	2.0
ENSG00000077264 (predicted) ENSG00000136238	=	1.00
ENSG00000077380 (predicted) ENSG00000166913	=	1.00
ENSG00000077498 (predicted) ENSG00000107165	=	1.00
ENSG00000077498 (predicted) ENSG00000077498	=	1.00
ENSG00000077522 (known) ENSG00000176884	=	2.0
ENSG00000077522 (known) ENSG00000177791	=	2.0
ENSG00000077522 (predicted) ENSG00000166913	=	1.00
ENSG00000077522 (predicted) ENSG00000150086	=	1.00
ENSG00000077522 (predicted) ENSG00000164591	=	1.00
ENSG00000077522 (predicted) ENSG00000172399	=	1.00
ENSG00000077522 (predicted) ENSG00000171132	=	1.00
ENSG00000077549 (known) ENSG00000079691	=	2.0
ENSG00000077549 (predicted) ENSG00000171132	=	1.00
ENSG00000077549 (predicted) ENSG00000166913	=	1.00
ENSG00000077549 (predicted) ENSG00000150086	=	1.00
ENSG00000077782 (predicted) ENSG00000166225	=	1.00
ENSG00000077782 (predicted) ENSG00000102678	=	1.00
ENSG00000077782 (predicted) ENSG00000115290	=	1.00
ENSG00000077809 (predicted) ENSG00000078043	=	1.00
ENSG00000077942 (predicted) ENSG00000197614	=	1.00
ENSG00000078018 (predicted) ENSG00000150086	=	1.00
ENSG00000078018 (predicted) ENSG00000166913	=	1.00
ENSG00000078018 (predicted) ENSG00000176884	=	1.00
ENSG00000078043 (predicted) ENSG00000171720	=	1.00
ENSG00000078053 (predicted) ENSG00000107295	=	1.00
ENSG00000078053 (predicted) ENSG00000166913	=	1.00
ENSG00000078053 (predicted) ENSG00000097033	=	1.00
ENSG00000078053 (predicted) ENSG00000140600	=	1.00
ENSG00000078061 (known) ENSG00000174775	=	2.0
ENSG00000078061 (predicted) ENSG00000100030	=	1.00
ENSG00000078061 (predicted) ENSG00000133703	=	1.00
ENSG00000078070 (predicted) ENSG00000166913	=	1.00
ENSG00000078269 (predicted) ENSG00000166913	=	1.00
ENSG00000078304 (predicted) ENSG00000113328	=	1.00
ENSG00000078304 (predicted) ENSG00000138764	=	1.00
ENSG00000078369 (predicted) ENSG00000150086	=	1.00
ENSG00000078399 (known) ENSG00000185630	=	2.0
ENSG00000078399 (predicted) ENSG00000143995	=	1.00
ENSG00000078668 (predicted) ENSG00000166913	=	1.00
ENSG00000078725 (predicted) ENSG00000166913	=	1.00
ENSG00000078747 (predicted) ENSG00000175387	=	1.00
ENSG00000078747 (predicted) ENSG00000171223	=	1.00
ENSG00000078747 (predicted) ENSG00000078747	=	1.00
ENSG00000078747 (predicted) ENSG00000107643	=	1.00
ENSG00000078747 (predicted) ENSG00000177606	=	1.00
ENSG00000078747 (predicted) ENSG00000106799	=	1.00
ENSG00000078747 (predicted) ENSG00000148400	=	1.00
ENSG00000078900 (predicted) ENSG00000141510	=	1.00
ENSG00000078902 (known) ENSG00000100284	=	2.0
ENSG00000078902 (predicted) ENSG00000196083	=	1.00
ENSG00000078902 (predicted) ENSG00000115602	=	1.00
ENSG00000078902 (predicted) ENSG00000184216	=	1.00
ENSG00000079102 (predicted) ENSG00000125968	=	1.00
ENSG00000079102 (predicted) ENSG00000117318	=	1.00
ENSG00000079112 (predicted) ENSG00000196975	=	1.00
ENSG00000079246 (known) ENSG00000196419	=	2.0
ENSG00000079246 (predicted) ENSG00000121481	=	1.00
ENSG00000079277 (known) ENSG00000151247	=	2.0
ENSG00000079277 (known) ENSG00000114867	=	2.0
ENSG00000079277 (known) ENSG00000112062	=	2.0
ENSG00000079277 (predicted) ENSG00000110321	=	1.00
ENSG00000079277 (predicted) ENSG00000100030	=	1.00
ENSG00000079277 (predicted) ENSG00000126934	=	1.00
ENSG00000079385 (predicted) ENSG00000169710	=	1.00
ENSG00000079462 (predicted) ENSG00000120694	=	1.00
ENSG00000079785 (predicted) ENSG00000166913	=	1.00
ENSG00000079805 (predicted) ENSG00000177885	=	1.00
ENSG00000079805 (predicted) ENSG00000198626	=	1.00
ENSG00000079805 (predicted) ENSG00000196218	=	1.00
ENSG00000079819 (predicted) ENSG00000197943	=	1.00
ENSG00000079819 (predicted) ENSG00000173486	=	1.00
ENSG00000079819 (predicted) ENSG00000136238	=	1.00
ENSG00000079950 (predicted) ENSG00000166913	=	1.00
ENSG00000079950 (predicted) ENSG00000215305	=	1.00
ENSG00000079999 (predicted) ENSG00000104365	=	1.00
ENSG00000080224 (predicted) ENSG00000130396	=	1.00
ENSG00000080224 (predicted) ENSG00000099617	=	1.00
ENSG00000080224 (predicted) ENSG00000215738	=	1.00
ENSG00000080493 (predicted) ENSG00000166913	=	1.00
ENSG00000080503 (known) ENSG00000169057	=	2.0
ENSG00000080503 (predicted) ENSG00000099956	=	1.00
ENSG00000080503 (predicted) ENSG00000196591	=	1.00
ENSG00000080573 (predicted) ENSG00000099721	=	1.00
ENSG00000080573 (predicted) ENSG00000125363	=	1.00
ENSG00000080815 (known) ENSG00000162736	=	2.0
ENSG00000080815 (known) ENSG00000168036	=	2.0
ENSG00000080815 (predicted) ENSG00000205155	=	1.00
ENSG00000080815 (predicted) ENSG00000080815	=	1.00
ENSG00000080839 (predicted) ENSG00000123358	=	1.00
ENSG00000080839 (predicted) ENSG00000162992	=	1.00
ENSG00000080845 (predicted) ENSG00000136754	=	1.00
ENSG00000080986 (known) ENSG00000152253	=	2.0
ENSG00000080986 (known) ENSG00000161888	=	2.0
ENSG00000080986 (known) ENSG00000143228	=	2.0
ENSG00000080986 (predicted) ENSG00000114354	=	1.00
ENSG00000080986 (predicted) ENSG00000197943	=	1.00
ENSG00000081026 (predicted) ENSG00000198719	=	1.00
ENSG00000081041 (known) ENSG00000180871	=	2.0
ENSG00000081041 (known) ENSG00000081041	=	2.0
ENSG00000081041 (predicted) ENSG00000163739	=	1.00
ENSG00000081041 (predicted) ENSG00000163734	=	1.00
ENSG00000081087 (predicted) ENSG00000103249	=	1.00
ENSG00000081087 (predicted) ENSG00000185896	=	1.00
ENSG00000081189 (predicted) ENSG00000087077	=	1.00
ENSG00000081189 (predicted) ENSG00000131473	=	1.00
ENSG00000081189 (predicted) ENSG00000122966	=	1.00
ENSG00000081189 (predicted) ENSG00000143222	=	1.00
ENSG00000081237 (known) ENSG00000213402	=	2.0
ENSG00000081237 (known) ENSG00000182866	=	2.0
ENSG00000081237 (predicted) ENSG00000141968	=	1.00
ENSG00000081237 (predicted) ENSG00000115904	=	1.00
ENSG00000081237 (predicted) ENSG00000145715	=	1.00
ENSG00000081237 (predicted) ENSG00000177885	=	1.00
ENSG00000081479 (predicted) ENSG00000153071	=	1.00
ENSG00000082014 (predicted) ENSG00000136574	=	1.00
ENSG00000082074 (predicted) ENSG00000100351	=	1.00
ENSG00000082175 (known) ENSG00000119138	=	2.0
ENSG00000082175 (predicted) ENSG00000122779	=	1.00
ENSG00000082397 (known) ENSG00000166913	=	2.0
ENSG00000082458 (predicted) ENSG00000156564	=	1.00
ENSG00000082458 (predicted) ENSG00000176884	=	1.00
ENSG00000082458 (predicted) ENSG00000150086	=	1.00
ENSG00000082458 (predicted) ENSG00000147246	=	1.00
ENSG00000082458 (predicted) ENSG00000166913	=	1.00
ENSG00000082458 (predicted) ENSG00000148943	=	1.00
ENSG00000082512 (known) ENSG00000141655	=	2.0
ENSG00000082512 (known) ENSG00000157873	=	2.0
ENSG00000082512 (predicted) ENSG00000111321	=	1.00
ENSG00000082512 (predicted) ENSG00000101017	=	1.00
ENSG00000082556 (predicted) ENSG00000116329	=	1.00
ENSG00000082641 (predicted) ENSG00000172071	=	1.00
ENSG00000082701 (predicted) ENSG00000150086	=	1.00
ENSG00000082701 (predicted) ENSG00000112425	=	1.00
ENSG00000082701 (predicted) ENSG00000176884	=	1.00
ENSG00000082701 (predicted) ENSG00000095015	=	1.00
ENSG00000082701 (predicted) ENSG00000168646	=	1.00
ENSG00000082781 (known) ENSG00000169398	=	2.0
ENSG00000082805 (predicted) ENSG00000166913	=	1.00
ENSG00000082805 (predicted) ENSG00000154917	=	1.00
ENSG00000082805 (predicted) ENSG00000175582	=	1.00
ENSG00000082898 (predicted) ENSG00000172216	=	1.00
ENSG00000084112 (known) ENSG00000106683	=	2.0
ENSG00000084207 (known) ENSG00000084207	=	2.0
ENSG00000084234 (predicted) ENSG00000173406	=	1.00
ENSG00000084676 (predicted) ENSG00000136931	=	1.00
ENSG00000084676 (predicted) ENSG00000109819	=	1.00
ENSG00000084754 (predicted) ENSG00000166913	=	1.00
ENSG00000084754 (predicted) ENSG00000171132	=	1.00
ENSG00000085662 (predicted) ENSG00000171132	=	1.00
ENSG00000085662 (predicted) ENSG00000120053	=	1.00
ENSG00000085733 (known) ENSG00000115935	=	2.0
ENSG00000085733 (predicted) ENSG00000150086	=	1.00
ENSG00000085733 (predicted) ENSG00000176884	=	1.00
ENSG00000085733 (predicted) ENSG00000170873	=	1.00
ENSG00000085741 (predicted) ENSG00000183514	=	1.00
ENSG00000085741 (predicted) ENSG00000163828	=	1.00
ENSG00000085832 (predicted) ENSG00000127527	=	1.00
ENSG00000085840 (known) ENSG00000094804	=	2.0
ENSG00000085840 (known) ENSG00000164815	=	2.0
ENSG00000085840 (known) ENSG00000115942	=	2.0
ENSG00000085840 (predicted) ENSG00000166508	=	1.00
ENSG00000085840 (predicted) ENSG00000104738	=	1.00
ENSG00000085840 (predicted) ENSG00000166913	=	1.00
ENSG00000085840 (predicted) ENSG00000115947	=	1.00
ENSG00000085840 (predicted) ENSG00000093009	=	1.00
ENSG00000085840 (predicted) ENSG00000097046	=	1.00
ENSG00000085978 (predicted) ENSG00000176884	=	1.00
ENSG00000086015 (predicted) ENSG00000168807	=	1.00
ENSG00000086015 (predicted) ENSG00000131183	=	1.00
ENSG00000086061 (predicted) ENSG00000166913	=	1.00
ENSG00000086062 (predicted) ENSG00000167531	=	1.00
ENSG00000086200 (predicted) ENSG00000170142	=	1.00
ENSG00000086200 (predicted) ENSG00000086758	=	1.00
ENSG00000086200 (predicted) ENSG00000093000	=	1.00
ENSG00000086200 (predicted) ENSG00000132341	=	1.00
ENSG00000086232 (predicted) ENSG00000121879	=	1.00
ENSG00000086544 (predicted) ENSG00000172349	=	1.00
ENSG00000086758 (predicted) ENSG00000168610	=	1.00
ENSG00000087074 (predicted) ENSG00000131437	=	1.00
ENSG00000087088 (known) ENSG00000165943	=	2.0
ENSG00000087088 (known) ENSG00000171552	=	2.0
ENSG00000087088 (known) ENSG00000171791	=	2.0
ENSG00000087088 (known) ENSG00000140939	=	2.0
ENSG00000087088 (predicted) ENSG00000129473	=	1.00
ENSG00000087095 (known) ENSG00000118513	=	2.0
ENSG00000087128 (predicted) ENSG00000188488	=	1.00
ENSG00000087128 (predicted) ENSG00000106366	=	1.00
ENSG00000087191 (predicted) ENSG00000159352	=	1.00
ENSG00000087191 (predicted) ENSG00000170345	=	1.00
ENSG00000087258 (predicted) ENSG00000143333	=	1.00
ENSG00000087258 (predicted) ENSG00000116329	=	1.00
ENSG00000087258 (predicted) ENSG00000166913	=	1.00
ENSG00000087274 (predicted) ENSG00000166913	=	1.00
ENSG00000087274 (predicted) ENSG00000120694	=	1.00
ENSG00000087365 (predicted) ENSG00000170365	=	1.00
ENSG00000087365 (predicted) ENSG00000141646	=	1.00
ENSG00000087365 (predicted) ENSG00000166949	=	1.00
ENSG00000087365 (predicted) ENSG00000175387	=	1.00
ENSG00000087460 (predicted) ENSG00000166913	=	1.00
ENSG00000087460 (predicted) ENSG00000153786	=	1.00
ENSG00000087460 (predicted) ENSG00000163812	=	1.00
ENSG00000087460 (predicted) ENSG00000150086	=	1.00
ENSG00000087460 (predicted) ENSG00000169252	=	1.00
ENSG00000088305 (predicted) ENSG00000101945	=	1.00
ENSG00000088305 (predicted) ENSG00000116809	=	1.00
ENSG00000088305 (predicted) ENSG00000153147	=	1.00
ENSG00000088305 (predicted) ENSG00000136997	=	1.00
ENSG00000088305 (predicted) ENSG00000196591	=	1.00
ENSG00000088386 (predicted) ENSG00000115091	=	1.00
ENSG00000088832 (known) ENSG00000106799	=	2.0
ENSG00000088833 (predicted) ENSG00000165280	=	1.00
ENSG00000089006 (predicted) ENSG00000106299	=	1.00
ENSG00000089009 (predicted) ENSG00000166913	=	1.00
ENSG00000089022 (known) ENSG00000141510	=	2.0
ENSG00000089094 (predicted) ENSG00000141570	=	1.00
ENSG00000089094 (predicted) ENSG00000159692	=	1.00
ENSG00000089094 (predicted) ENSG00000183337	=	1.00
ENSG00000089094 (predicted) ENSG00000101266	=	1.00
ENSG00000089094 (predicted) ENSG00000204227	=	1.00
ENSG00000089094 (predicted) ENSG00000113558	=	1.00
ENSG00000089094 (predicted) ENSG00000168283	=	1.00
ENSG00000089094 (predicted) ENSG00000121481	=	1.00
ENSG00000089157 (predicted) ENSG00000166913	=	1.00
ENSG00000089157 (predicted) ENSG00000169047	=	1.00
ENSG00000089159 (predicted) ENSG00000103653	=	1.00
ENSG00000089159 (predicted) ENSG00000197122	=	1.00
ENSG00000089159 (predicted) ENSG00000100030	=	1.00
ENSG00000089159 (predicted) ENSG00000175104	=	1.00
ENSG00000089159 (predicted) ENSG00000133216	=	1.00
ENSG00000089159 (predicted) ENSG00000167193	=	1.00
ENSG00000089159 (predicted) ENSG00000169398	=	1.00
ENSG00000089169 (predicted) ENSG00000152932	=	1.00
ENSG00000089169 (predicted) ENSG00000105514	=	1.00
ENSG00000089169 (predicted) ENSG00000169213	=	1.00
ENSG00000089169 (predicted) ENSG00000105649	=	1.00
ENSG00000089169 (predicted) ENSG00000166913	=	1.00
ENSG00000089169 (predicted) ENSG00000167461	=	1.00
ENSG00000089199 (predicted) ENSG00000100604	=	1.00
ENSG00000089225 (predicted) ENSG00000127616	=	1.00
ENSG00000089234 (known) ENSG00000141068	=	2.0
ENSG00000089250 (predicted) ENSG00000176884	=	1.00
ENSG00000089250 (predicted) ENSG00000150086	=	1.00
ENSG00000089250 (predicted) ENSG00000101400	=	1.00
ENSG00000089280 (predicted) ENSG00000176884	=	1.00
ENSG00000089280 (predicted) ENSG00000150086	=	1.00
ENSG00000089289 (predicted) ENSG00000104695	=	1.00
ENSG00000089351 (predicted) ENSG00000108443	=	1.00
ENSG00000089486 (predicted) ENSG00000196218	=	1.00
ENSG00000089693 (predicted) ENSG00000168610	=	1.00
ENSG00000090104 (predicted) ENSG00000130811	=	1.00
ENSG00000090104 (predicted) ENSG00000185963	=	1.00
ENSG00000090273 (predicted) ENSG00000197102	=	1.00
ENSG00000090376 (known) ENSG00000175104	=	2.0
ENSG00000090615 (predicted) ENSG00000145675	=	1.00
ENSG00000090776 (predicted) ENSG00000163629	=	1.00
ENSG00000090776 (predicted) ENSG00000137575	=	1.00
ENSG00000090776 (predicted) ENSG00000152661	=	1.00
ENSG00000090776 (predicted) ENSG00000176857	=	1.00
ENSG00000090776 (predicted) ENSG00000197122	=	1.00
ENSG00000090920 (predicted) ENSG00000166825	=	1.00
ENSG00000091073 (predicted) ENSG00000178498	=	1.00
ENSG00000091073 (predicted) ENSG00000148400	=	1.00
ENSG00000091140 (predicted) ENSG00000166913	=	1.00
ENSG00000091157 (predicted) ENSG00000166913	=	1.00
ENSG00000091409 (known) ENSG00000150093	=	2.0
ENSG00000091409 (known) ENSG00000132470	=	2.0
ENSG00000091428 (predicted) ENSG00000176406	=	1.00
ENSG00000091428 (predicted) ENSG00000176276	=	1.00
ENSG00000091428 (predicted) ENSG00000166913	=	1.00
ENSG00000091513 (predicted) ENSG00000171132	=	1.00
ENSG00000091513 (predicted) ENSG00000132464	=	1.00
ENSG00000091536 (predicted) ENSG00000095397	=	1.00
ENSG00000091651 (known) ENSG00000115947	=	2.0
ENSG00000091651 (known) ENSG00000135336	=	2.0
ENSG00000091651 (known) ENSG00000164815	=	2.0
ENSG00000091651 (known) ENSG00000097046	=	2.0
ENSG00000091651 (predicted) ENSG00000093009	=	1.00
ENSG00000091651 (predicted) ENSG00000106399	=	1.00
ENSG00000091651 (predicted) ENSG00000132383	=	1.00
ENSG00000091651 (predicted) ENSG00000100297	=	1.00
ENSG00000091651 (predicted) ENSG00000115942	=	1.00
ENSG00000091831 (known) ENSG00000140396	=	2.0
ENSG00000091831 (known) ENSG00000186298	=	2.0
ENSG00000091831 (known) ENSG00000122779	=	2.0
ENSG00000091831 (predicted) ENSG00000152192	=	1.00
ENSG00000091831 (predicted) ENSG00000173692	=	1.00
ENSG00000091831 (predicted) ENSG00000151615	=	1.00
ENSG00000091879 (known) ENSG00000120156	=	2.0
ENSG00000091972 (predicted) ENSG00000206531	=	0.96
ENSG00000091972 (predicted) ENSG00000163606	=	1.00
ENSG00000092054 (predicted) ENSG00000171132	=	1.00
ENSG00000092054 (predicted) ENSG00000150086	=	1.00
ENSG00000092108 (predicted) ENSG00000166913	=	1.00
ENSG00000092203 (predicted) ENSG00000121481	=	1.00
ENSG00000092203 (predicted) ENSG00000197943	=	1.00
ENSG00000092439 (predicted) ENSG00000092439	=	1.00
ENSG00000092531 (known) ENSG00000179036	=	2.0
ENSG00000092531 (predicted) ENSG00000118640	=	1.00
ENSG00000092820 (known) ENSG00000186575	=	2.0
ENSG00000092820 (predicted) ENSG00000143632	=	1.00
ENSG00000092964 (predicted) ENSG00000166913	=	1.00
ENSG00000092964 (predicted) ENSG00000150086	=	1.00
ENSG00000092969 (predicted) ENSG00000166033	=	1.00
ENSG00000093009 (predicted) ENSG00000166508	=	1.00
ENSG00000093009 (predicted) ENSG00000112118	=	1.00
ENSG00000094796 (predicted) ENSG00000186081	=	0.97
ENSG00000094804 (known) ENSG00000115942	=	2.0
ENSG00000094804 (predicted) ENSG00000166508	=	1.00
ENSG00000094916 (known) ENSG00000130726	=	2.0
ENSG00000094916 (predicted) ENSG00000122779	=	1.00
ENSG00000094916 (predicted) ENSG00000094916	=	1.00
ENSG00000094916 (predicted) ENSG00000131504	=	1.00
ENSG00000094916 (predicted) ENSG00000147202	=	1.00
ENSG00000095015 (known) ENSG00000095015	=	2.0
ENSG00000095015 (known) ENSG00000104365	=	2.0
ENSG00000095015 (predicted) ENSG00000138834	=	1.00
ENSG00000095015 (predicted) ENSG00000130159	=	1.00
ENSG00000095015 (predicted) ENSG00000168610	=	1.00
ENSG00000095015 (predicted) ENSG00000103126	=	1.00
ENSG00000095066 (predicted) ENSG00000105647	=	1.00
ENSG00000095261 (predicted) ENSG00000159352	=	1.00
ENSG00000095303 (known) ENSG00000095303	=	2.0
ENSG00000095380 (predicted) ENSG00000120053	=	1.00
ENSG00000095397 (predicted) ENSG00000095397	=	1.00
ENSG00000095397 (predicted) ENSG00000137474	=	1.00
ENSG00000095397 (predicted) ENSG00000148948	=	1.00
ENSG00000095585 (predicted) ENSG00000141985	=	1.00
ENSG00000095585 (predicted) ENSG00000100351	=	1.00
ENSG00000095585 (predicted) ENSG00000147010	=	1.00
ENSG00000095585 (predicted) ENSG00000172530	=	1.00
ENSG00000095585 (predicted) ENSG00000140931	=	1.00
ENSG00000095585 (predicted) ENSG00000177885	=	1.00
ENSG00000095713 (predicted) ENSG00000166913	=	1.00
ENSG00000095752 (known) ENSG00000137070	=	2.0
ENSG00000095752 (known) ENSG00000134352	=	2.0
ENSG00000095951 (predicted) ENSG00000100030	=	1.00
ENSG00000096060 (predicted) ENSG00000113580	=	1.00
ENSG00000096717 (known) ENSG00000150907	=	2.0
ENSG00000096717 (predicted) ENSG00000109819	=	1.00
ENSG00000096968 (known) ENSG00000163599	=	2.0
ENSG00000096968 (predicted) ENSG00000178188	=	1.00
ENSG00000096968 (predicted) ENSG00000124253	=	1.00
ENSG00000096968 (predicted) ENSG00000179295	=	1.00
ENSG00000096968 (predicted) ENSG00000143013	=	1.00
ENSG00000096968 (predicted) ENSG00000147507	=	1.00
ENSG00000096968 (predicted) ENSG00000096968	=	1.00
ENSG00000096968 (predicted) ENSG00000169047	=	1.00
ENSG00000096968 (predicted) ENSG00000184371	=	1.00
ENSG00000096968 (predicted) ENSG00000114315	=	1.00
ENSG00000096968 (predicted) ENSG00000175344	=	1.00
ENSG00000096968 (predicted) ENSG00000187266	=	1.00
ENSG00000096968 (predicted) ENSG00000185338	=	1.00
ENSG00000096968 (predicted) ENSG00000197921	=	1.00
ENSG00000097007 (known) ENSG00000097007	=	2.0
ENSG00000097007 (known) ENSG00000167193	=	2.0
ENSG00000097007 (predicted) ENSG00000115325	=	1.00
ENSG00000097007 (predicted) ENSG00000134508	=	1.00
ENSG00000097007 (predicted) ENSG00000154380	=	1.00
ENSG00000097007 (predicted) ENSG00000196405	=	1.00
ENSG00000097007 (predicted) ENSG00000149679	=	1.00
ENSG00000097007 (predicted) ENSG00000137872	=	1.00
ENSG00000097007 (predicted) ENSG00000158092	=	1.00
ENSG00000097033 (predicted) ENSG00000106976	=	1.00
ENSG00000097033 (predicted) ENSG00000136717	=	1.00
ENSG00000097033 (predicted) ENSG00000197386	=	1.00
ENSG00000097046 (predicted) ENSG00000166508	=	1.00
ENSG00000097046 (predicted) ENSG00000104738	=	1.00
ENSG00000097046 (predicted) ENSG00000100297	=	1.00
ENSG00000099204 (predicted) ENSG00000150086	=	1.00
ENSG00000099204 (predicted) ENSG00000166913	=	1.00
ENSG00000099250 (predicted) ENSG00000099250	=	1.00
ENSG00000099250 (predicted) ENSG00000153993	=	1.00
ENSG00000099341 (predicted) ENSG00000159352	=	1.00
ENSG00000099341 (predicted) ENSG00000166913	=	1.00
ENSG00000099617 (predicted) ENSG00000145242	=	1.00
ENSG00000099617 (predicted) ENSG00000135333	=	1.00
ENSG00000099617 (predicted) ENSG00000116106	=	1.00
ENSG00000099721 (predicted) ENSG00000182492	=	1.00
ENSG00000099721 (predicted) ENSG00000145192	=	1.00
ENSG00000099721 (predicted) ENSG00000139914	=	1.00
ENSG00000099721 (predicted) ENSG00000135404	=	1.00
ENSG00000099721 (predicted) ENSG00000172531	=	1.00
ENSG00000099721 (predicted) ENSG00000185475	=	1.00
ENSG00000099783 (predicted) ENSG00000166913	=	1.00
ENSG00000099804 (predicted) ENSG00000172531	=	1.00
ENSG00000099804 (predicted) ENSG00000186298	=	1.00
ENSG00000099822 (predicted) ENSG00000166913	=	1.00
ENSG00000099822 (predicted) ENSG00000099822	=	1.00
ENSG00000099864 (predicted) ENSG00000166913	=	1.00
ENSG00000099875 (predicted) ENSG00000100030	=	1.00
ENSG00000099875 (predicted) ENSG00000126934	=	1.00
ENSG00000099875 (predicted) ENSG00000184371	=	1.00
ENSG00000099875 (predicted) ENSG00000127191	=	1.00
ENSG00000099882 (predicted) ENSG00000166913	=	1.00
ENSG00000099882 (predicted) ENSG00000152208	=	1.00
ENSG00000099942 (known) ENSG00000110395	=	2.0
ENSG00000099942 (predicted) ENSG00000187266	=	1.00
ENSG00000099953 (predicted) ENSG00000099953	=	1.00
ENSG00000099956 (known) ENSG00000173473	=	2.0
ENSG00000099956 (predicted) ENSG00000196591	=	1.00
ENSG00000099956 (predicted) ENSG00000169057	=	1.00
ENSG00000099964 (known) ENSG00000099964	=	2.0
ENSG00000099985 (known) ENSG00000134352	=	2.0
ENSG00000099991 (known) ENSG00000116604	=	2.0
ENSG00000100029 (predicted) ENSG00000204775	=	1.00
ENSG00000100029 (predicted) ENSG00000170727	=	1.00
ENSG00000100030 (known) ENSG00000197971	=	2.0
ENSG00000100030 (known) ENSG00000126767	=	2.0
ENSG00000100030 (predicted) ENSG00000177189	=	1.00
ENSG00000100030 (predicted) ENSG00000150086	=	1.00
ENSG00000100030 (predicted) ENSG00000129667	=	1.00
ENSG00000100030 (predicted) ENSG00000171132	=	1.00
ENSG00000100030 (predicted) ENSG00000158560	=	1.00
ENSG00000100030 (predicted) ENSG00000170561	=	1.00
ENSG00000100030 (predicted) ENSG00000176884	=	1.00
ENSG00000100030 (predicted) ENSG00000198802	=	1.00
ENSG00000100030 (predicted) ENSG00000162302	=	1.00
ENSG00000100030 (predicted) ENSG00000155324	=	1.00
ENSG00000100030 (predicted) ENSG00000174799	=	1.00
ENSG00000100030 (predicted) ENSG00000115904	=	1.00
ENSG00000100030 (predicted) ENSG00000153233	=	1.00
ENSG00000100030 (predicted) ENSG00000139496	=	1.00
ENSG00000100058 (known) ENSG00000100058	=	2.0
ENSG00000100075 (predicted) ENSG00000166913	=	1.00
ENSG00000100079 (predicted) ENSG00000170231	=	1.00
ENSG00000100079 (predicted) ENSG00000164111	=	1.00
ENSG00000100092 (predicted) ENSG00000197122	=	1.00
ENSG00000100092 (predicted) ENSG00000177885	=	1.00
ENSG00000100092 (predicted) ENSG00000145675	=	1.00
ENSG00000100105 (predicted) ENSG00000187098	=	1.00
ENSG00000100105 (predicted) ENSG00000156273	=	1.00
ENSG00000100105 (predicted) ENSG00000100105	=	1.00
ENSG00000100105 (predicted) ENSG00000112182	=	1.00
ENSG00000100124 (predicted) ENSG00000147507	=	1.00
ENSG00000100124 (predicted) ENSG00000113263	=	1.00
ENSG00000100151 (known) ENSG00000108684	=	2.0
ENSG00000100151 (predicted) ENSG00000120251	=	1.00
ENSG00000100151 (predicted) ENSG00000187098	=	1.00
ENSG00000100151 (predicted) ENSG00000142319	=	1.00
ENSG00000100151 (predicted) ENSG00000133216	=	1.00
ENSG00000100151 (predicted) ENSG00000154229	=	1.00
ENSG00000100167 (predicted) ENSG00000166913	=	1.00
ENSG00000100170 (predicted) ENSG00000163399	=	1.00
ENSG00000100227 (predicted) ENSG00000169047	=	1.00
ENSG00000100241 (predicted) ENSG00000166913	=	1.00
ENSG00000100266 (known) ENSG00000100266	=	2.0
ENSG00000100266 (known) ENSG00000124507	=	2.0
ENSG00000100266 (predicted) ENSG00000165912	=	1.00
ENSG00000100266 (predicted) ENSG00000136754	=	1.00
ENSG00000100280 (known) ENSG00000149311	=	2.0
ENSG00000100280 (predicted) ENSG00000166913	=	1.00
ENSG00000100280 (predicted) ENSG00000171132	=	1.00
ENSG00000100292 (predicted) ENSG00000171132	=	1.00
ENSG00000100297 (known) ENSG00000166508	=	2.0
ENSG00000100297 (known) ENSG00000112118	=	2.0
ENSG00000100297 (predicted) ENSG00000115942	=	1.00
ENSG00000100299 (predicted) ENSG00000204217	=	1.00
ENSG00000100307 (predicted) ENSG00000121481	=	1.00
ENSG00000100321 (predicted) ENSG00000150086	=	1.00
ENSG00000100321 (predicted) ENSG00000166913	=	1.00
ENSG00000100321 (predicted) ENSG00000176884	=	1.00
ENSG00000100345 (predicted) ENSG00000166913	=	1.00
ENSG00000100345 (predicted) ENSG00000176884	=	1.00
ENSG00000100345 (predicted) ENSG00000184371	=	1.00
ENSG00000100345 (predicted) ENSG00000150086	=	1.00
ENSG00000100351 (known) ENSG00000104814	=	2.0
ENSG00000100351 (known) ENSG00000124356	=	2.0
ENSG00000100351 (predicted) ENSG00000138592	=	1.00
ENSG00000100351 (predicted) ENSG00000100351	=	1.00
ENSG00000100351 (predicted) ENSG00000160691	=	1.00
ENSG00000100351 (predicted) ENSG00000157404	=	1.00
ENSG00000100351 (predicted) ENSG00000109458	=	1.00
ENSG00000100353 (predicted) ENSG00000166913	=	1.00
ENSG00000100365 (predicted) ENSG00000165178	=	1.00
ENSG00000100365 (predicted) ENSG00000158517	=	1.00
ENSG00000100365 (predicted) ENSG00000182487	=	1.00
ENSG00000100368 (predicted) ENSG00000160691	=	1.00
ENSG00000100368 (predicted) ENSG00000114737	=	0.98
ENSG00000100393 (predicted) ENSG00000148400	=	1.00
ENSG00000100395 (predicted) ENSG00000121481	=	1.00
ENSG00000100412 (predicted) ENSG00000150995	=	1.00
ENSG00000100412 (predicted) ENSG00000166913	=	1.00
ENSG00000100412 (predicted) ENSG00000150086	=	1.00
ENSG00000100479 (known) ENSG00000177084	=	2.0
ENSG00000100485 (known) ENSG00000177885	=	2.0
ENSG00000100485 (predicted) ENSG00000136754	=	1.00
ENSG00000100485 (predicted) ENSG00000197943	=	1.00
ENSG00000100519 (predicted) ENSG00000159352	=	1.00
ENSG00000100522 (predicted) ENSG00000196218	=	1.00
ENSG00000100554 (predicted) ENSG00000166913	=	1.00
ENSG00000100567 (known) ENSG00000101182	=	2.0
ENSG00000100567 (known) ENSG00000129084	=	2.0
ENSG00000100567 (predicted) ENSG00000143106	=	1.00
ENSG00000100567 (predicted) ENSG00000204261	=	1.00
ENSG00000100567 (predicted) ENSG00000136930	=	1.00
ENSG00000100567 (predicted) ENSG00000105568	=	1.00
ENSG00000100567 (predicted) ENSG00000142507	=	1.00
ENSG00000100567 (predicted) ENSG00000126067	=	1.00
ENSG00000100568 (known) ENSG00000170310	=	2.0
ENSG00000100568 (predicted) ENSG00000118640	=	1.00
ENSG00000100568 (predicted) ENSG00000166913	=	1.00
ENSG00000100592 (predicted) ENSG00000166913	=	1.00
ENSG00000100604 (predicted) ENSG00000106089	=	1.00
ENSG00000100632 (predicted) ENSG00000100632	=	1.00
ENSG00000100644 (known) ENSG00000134086	=	2.0
ENSG00000100644 (known) ENSG00000172379	=	2.0
ENSG00000100644 (known) ENSG00000143437	=	2.0
ENSG00000100644 (predicted) ENSG00000171132	=	1.00
ENSG00000100644 (predicted) ENSG00000116030	=	1.00
ENSG00000100644 (predicted) ENSG00000133794	=	1.00
ENSG00000100697 (predicted) ENSG00000100697	=	1.00
ENSG00000100721 (predicted) ENSG00000100721	=	1.00
ENSG00000100726 (known) ENSG00000198793	=	2.0
ENSG00000100726 (known) ENSG00000149311	=	2.0
ENSG00000100764 (predicted) ENSG00000159352	=	1.00
ENSG00000100804 (known) ENSG00000129084	=	2.0
ENSG00000100804 (predicted) ENSG00000105568	=	1.00
ENSG00000100842 (predicted) ENSG00000147507	=	1.00
ENSG00000100852 (known) ENSG00000145715	=	2.0
ENSG00000100888 (known) ENSG00000102974	=	2.0
ENSG00000100902 (known) ENSG00000129084	=	2.0
ENSG00000100902 (predicted) ENSG00000105568	=	1.00
ENSG00000100906 (known) ENSG00000173039	=	2.0
ENSG00000100906 (known) ENSG00000213341	=	2.0
ENSG00000100906 (known) ENSG00000171720	=	2.0
ENSG00000100906 (predicted) ENSG00000166888	=	1.00
ENSG00000100934 (predicted) ENSG00000166913	=	1.00
ENSG00000100949 (predicted) ENSG00000204217	=	1.00
ENSG00000100994 (predicted) ENSG00000166913	=	1.00
ENSG00000101017 (known) ENSG00000127191	=	2.0
ENSG00000101017 (known) ENSG00000175104	=	2.0
ENSG00000101076 (predicted) ENSG00000109819	=	1.00
ENSG00000101076 (predicted) ENSG00000150907	=	1.00
ENSG00000101096 (predicted) ENSG00000162909	=	1.00
ENSG00000101096 (predicted) ENSG00000189067	=	1.00
ENSG00000101096 (predicted) ENSG00000114354	=	1.00
ENSG00000101096 (predicted) ENSG00000198218	=	1.00
ENSG00000101096 (predicted) ENSG00000176953	=	1.00
ENSG00000101096 (predicted) ENSG00000106628	=	1.00
ENSG00000101096 (predicted) ENSG00000204301	=	1.00
ENSG00000101096 (predicted) ENSG00000128604	=	1.00
ENSG00000101109 (known) ENSG00000136653	=	2.0
ENSG00000101109 (predicted) ENSG00000102189	=	1.00
ENSG00000101115 (predicted) ENSG00000176654	=	1.00
ENSG00000101115 (predicted) ENSG00000111704	=	1.00
ENSG00000101134 (predicted) ENSG00000165731	=	1.00
ENSG00000101144 (predicted) ENSG00000171243	=	1.00
ENSG00000101144 (predicted) ENSG00000135253	=	1.00
ENSG00000101182 (known) ENSG00000129084	=	2.0
ENSG00000101182 (predicted) ENSG00000105568	=	1.00
ENSG00000101204 (predicted) ENSG00000128245	=	1.00
ENSG00000101210 (predicted) ENSG00000166913	=	1.00
ENSG00000101216 (predicted) ENSG00000101216	=	1.00
ENSG00000101216 (predicted) ENSG00000162419	=	1.00
ENSG00000101255 (known) ENSG00000128272	=	2.0
ENSG00000101255 (predicted) ENSG00000142208	=	1.00
ENSG00000101255 (predicted) ENSG00000105221	=	1.00
ENSG00000101266 (known) ENSG00000119335	=	2.0
ENSG00000101266 (known) ENSG00000166913	=	2.0
ENSG00000101266 (predicted) ENSG00000121481	=	1.00
ENSG00000101336 (predicted) ENSG00000104972	=	1.00
ENSG00000101336 (predicted) ENSG00000170858	=	0.94
ENSG00000101336 (predicted) ENSG00000186152	=	1.00
ENSG00000101336 (predicted) ENSG00000204577	=	0.92
ENSG00000101336 (predicted) ENSG00000187095	=	1.00
ENSG00000101336 (predicted) ENSG00000170866	=	1.00
ENSG00000101336 (predicted) ENSG00000131042	=	1.00
ENSG00000101336 (predicted) ENSG00000105609	=	1.00
ENSG00000101336 (predicted) ENSG00000104974	=	1.00
ENSG00000101336 (predicted) ENSG00000114353	=	1.00
ENSG00000101350 (predicted) ENSG00000168118	=	1.00
ENSG00000101350 (predicted) ENSG00000131437	=	1.00
ENSG00000101365 (known) ENSG00000166411	=	2.0
ENSG00000101365 (predicted) ENSG00000166913	=	1.00
ENSG00000101367 (known) ENSG00000134982	=	2.0
ENSG00000101367 (predicted) ENSG00000131504	=	1.00
ENSG00000101367 (predicted) ENSG00000139734	=	1.00
ENSG00000101367 (predicted) ENSG00000204843	=	1.00
ENSG00000101384 (predicted) ENSG00000197614	=	1.00
ENSG00000101384 (predicted) ENSG00000134250	=	1.00
ENSG00000101384 (predicted) ENSG00000117122	=	1.00
ENSG00000101400 (known) ENSG00000198947	=	2.0
ENSG00000101400 (predicted) ENSG00000134769	=	1.00
ENSG00000101412 (known) ENSG00000141510	=	2.0
ENSG00000101412 (known) ENSG00000185591	=	2.0
ENSG00000101412 (known) ENSG00000143799	=	2.0
ENSG00000101412 (predicted) ENSG00000185115	=	1.00
ENSG00000101412 (predicted) ENSG00000182636	=	1.00
ENSG00000101493 (predicted) ENSG00000137764	=	1.00
ENSG00000101558 (predicted) ENSG00000166913	=	1.00
ENSG00000101680 (predicted) ENSG00000173402	=	1.00
ENSG00000101751 (known) ENSG00000135945	=	2.0
ENSG00000101752 (predicted) ENSG00000112062	=	1.00
ENSG00000101856 (predicted) ENSG00000143632	=	1.00
ENSG00000101856 (predicted) ENSG00000166913	=	1.00
ENSG00000101868 (known) ENSG00000146143	=	2.0
ENSG00000101868 (known) ENSG00000198056	=	2.0
ENSG00000101868 (predicted) ENSG00000137841	=	1.00
ENSG00000101871 (predicted) ENSG00000165175	=	1.00
ENSG00000101945 (known) ENSG00000196591	=	2.0
ENSG00000101945 (predicted) ENSG00000162521	=	1.00
ENSG00000101945 (predicted) ENSG00000171720	=	1.00
ENSG00000101945 (predicted) ENSG00000102054	=	1.00
ENSG00000101966 (predicted) ENSG00000184216	=	1.00
ENSG00000101977 (predicted) ENSG00000213380	=	1.00
ENSG00000101977 (predicted) ENSG00000123009	=	1.00
ENSG00000101977 (predicted) ENSG00000184432	=	1.00
ENSG00000101977 (predicted) ENSG00000122218	=	1.00
ENSG00000101977 (predicted) ENSG00000148297	=	1.00
ENSG00000101977 (predicted) ENSG00000158411	=	1.00
ENSG00000101977 (predicted) ENSG00000164107	=	1.00
ENSG00000101977 (predicted) ENSG00000131236	=	1.00
ENSG00000101977 (predicted) ENSG00000134516	=	1.00
ENSG00000101977 (predicted) ENSG00000140682	=	1.00
ENSG00000101977 (predicted) ENSG00000140153	=	1.00
ENSG00000101977 (predicted) ENSG00000105173	=	1.00
ENSG00000101977 (predicted) ENSG00000136167	=	1.00
ENSG00000102001 (predicted) ENSG00000175544	=	1.00
ENSG00000102003 (predicted) ENSG00000108306	=	1.00
ENSG00000102003 (predicted) ENSG00000166913	=	1.00
ENSG00000102007 (predicted) ENSG00000141968	=	1.00
ENSG00000102010 (predicted) ENSG00000171132	=	1.00
ENSG00000102030 (predicted) ENSG00000164134	=	1.00
ENSG00000102054 (predicted) ENSG00000121481	=	1.00
ENSG00000102054 (predicted) ENSG00000179588	=	1.00
ENSG00000102057 (predicted) ENSG00000172349	=	1.00
ENSG00000102069 (predicted) ENSG00000120053	=	1.00
ENSG00000102081 (predicted) ENSG00000151702	=	1.00
ENSG00000102081 (predicted) ENSG00000114416	=	1.00
ENSG00000102081 (predicted) ENSG00000129245	=	1.00
ENSG00000102081 (predicted) ENSG00000115053	=	1.00
ENSG00000102144 (predicted) ENSG00000120694	=	1.00
ENSG00000102145 (predicted) ENSG00000198728	=	1.00
ENSG00000102145 (predicted) ENSG00000179588	=	1.00
ENSG00000102145 (predicted) ENSG00000125686	=	1.00
ENSG00000102145 (predicted) ENSG00000162367	=	1.00
ENSG00000102189 (predicted) ENSG00000136653	=	1.00
ENSG00000102189 (predicted) ENSG00000184216	=	1.00
ENSG00000102189 (predicted) ENSG00000160255	=	1.00
ENSG00000102218 (predicted) ENSG00000166913	=	1.00
ENSG00000102225 (predicted) ENSG00000176749	=	1.00
ENSG00000102312 (predicted) ENSG00000125084	=	1.00
ENSG00000102312 (predicted) ENSG00000188064	=	1.00
ENSG00000102312 (predicted) ENSG00000154342	=	1.00
ENSG00000102312 (predicted) ENSG00000114251	=	1.00
ENSG00000102312 (predicted) ENSG00000154764	=	1.00
ENSG00000102312 (predicted) ENSG00000108379	=	1.00
ENSG00000102312 (predicted) ENSG00000115596	=	1.00
ENSG00000102312 (predicted) ENSG00000162552	=	1.00
ENSG00000102312 (predicted) ENSG00000111186	=	1.00
ENSG00000102317 (predicted) ENSG00000136754	=	1.00
ENSG00000102317 (predicted) ENSG00000165119	=	1.00
ENSG00000102362 (predicted) ENSG00000105649	=	1.00
ENSG00000102362 (predicted) ENSG00000167461	=	1.00
ENSG00000102383 (predicted) ENSG00000172020	=	1.00
ENSG00000102383 (predicted) ENSG00000132535	=	1.00
ENSG00000102383 (predicted) ENSG00000102383	=	1.00
ENSG00000102468 (predicted) ENSG00000132535	=	1.00
ENSG00000102468 (predicted) ENSG00000132849	=	1.00
ENSG00000102468 (predicted) ENSG00000161647	=	1.00
ENSG00000102554 (predicted) ENSG00000172216	=	1.00
ENSG00000102554 (predicted) ENSG00000147507	=	1.00
ENSG00000102554 (predicted) ENSG00000153879	=	1.00
ENSG00000102606 (predicted) ENSG00000139436	=	1.00
ENSG00000102606 (predicted) ENSG00000125877	=	1.00
ENSG00000102606 (predicted) ENSG00000166913	=	1.00
ENSG00000102606 (predicted) ENSG00000149269	=	1.00
ENSG00000102683 (predicted) ENSG00000163069	=	1.00
ENSG00000102683 (predicted) ENSG00000198947	=	1.00
ENSG00000102683 (predicted) ENSG00000102683	=	1.00
ENSG00000102755 (known) ENSG00000119630	=	2.0
ENSG00000102871 (known) ENSG00000186847	=	2.0
ENSG00000102871 (predicted) ENSG00000186831	=	1.00
ENSG00000102871 (predicted) ENSG00000186832	=	1.00
ENSG00000102871 (predicted) ENSG00000131885	=	1.00
ENSG00000102871 (predicted) ENSG00000128422	=	1.00
ENSG00000102882 (known) ENSG00000126767	=	2.0
ENSG00000102882 (known) ENSG00000169032	=	2.0
ENSG00000102882 (predicted) ENSG00000176884	=	1.00
ENSG00000102882 (predicted) ENSG00000181222	=	1.00
ENSG00000102882 (predicted) ENSG00000150086	=	1.00
ENSG00000102882 (predicted) ENSG00000153233	=	1.00
ENSG00000102882 (predicted) ENSG00000115904	=	1.00
ENSG00000102882 (predicted) ENSG00000158560	=	1.00
ENSG00000102882 (predicted) ENSG00000171132	=	1.00
ENSG00000102890 (predicted) ENSG00000150760	=	1.00
ENSG00000102977 (known) ENSG00000128513	=	2.95
ENSG00000102978 (predicted) ENSG00000152359	=	1.00
ENSG00000102981 (known) ENSG00000148498	=	2.0
ENSG00000102981 (known) ENSG00000163558	=	2.0
ENSG00000102981 (known) ENSG00000106799	=	2.0
ENSG00000102981 (predicted) ENSG00000131899	=	1.00
ENSG00000102981 (predicted) ENSG00000137764	=	1.00
ENSG00000102981 (predicted) ENSG00000198742	=	1.00
ENSG00000103035 (predicted) ENSG00000159352	=	1.00
ENSG00000103126 (known) ENSG00000103126	=	2.0
ENSG00000103168 (known) ENSG00000112592	=	2.0
ENSG00000103266 (known) ENSG00000142208	=	2.0
ENSG00000103266 (predicted) ENSG00000166913	=	1.00
ENSG00000103275 (known) ENSG00000165659	=	2.0
ENSG00000103275 (known) ENSG00000161405	=	2.0
ENSG00000103275 (known) ENSG00000185811	=	2.0
ENSG00000103275 (predicted) ENSG00000177606	=	1.00
ENSG00000103275 (predicted) ENSG00000120798	=	1.00
ENSG00000103275 (predicted) ENSG00000172936	=	1.00
ENSG00000103479 (predicted) ENSG00000124813	=	1.00
ENSG00000103490 (known) ENSG00000103490	=	2.0
ENSG00000103496 (predicted) ENSG00000179036	=	1.00
ENSG00000103496 (predicted) ENSG00000118640	=	1.00
ENSG00000103496 (predicted) ENSG00000136754	=	1.00
ENSG00000103496 (predicted) ENSG00000131899	=	1.00
ENSG00000103540 (predicted) ENSG00000168610	=	1.00
ENSG00000103653 (known) ENSG00000179776	=	2.0
ENSG00000103653 (predicted) ENSG00000105974	=	1.00
ENSG00000103653 (predicted) ENSG00000185499	=	1.00
ENSG00000103653 (predicted) ENSG00000168036	=	1.00
ENSG00000103653 (predicted) ENSG00000115325	=	1.00
ENSG00000103740 (predicted) ENSG00000166913	=	1.00
ENSG00000103769 (predicted) ENSG00000150086	=	1.00
ENSG00000103769 (predicted) ENSG00000176884	=	1.00
ENSG00000103876 (predicted) ENSG00000103876	=	1.00
ENSG00000103942 (predicted) ENSG00000152413	=	1.00
ENSG00000103942 (predicted) ENSG00000103942	=	1.00
ENSG00000103966 (predicted) ENSG00000133961	=	1.00
ENSG00000103994 (predicted) ENSG00000177885	=	1.00
ENSG00000104064 (predicted) ENSG00000154727	=	1.00
ENSG00000104067 (known) ENSG00000130402	=	2.0
ENSG00000104067 (predicted) ENSG00000163347	=	1.00
ENSG00000104067 (predicted) ENSG00000197822	=	1.00
ENSG00000104067 (predicted) ENSG00000176884	=	1.00
ENSG00000104067 (predicted) ENSG00000166913	=	1.00
ENSG00000104067 (predicted) ENSG00000150086	=	1.00
ENSG00000104067 (predicted) ENSG00000119139	=	1.00
ENSG00000104067 (predicted) ENSG00000182963	=	1.00
ENSG00000104081 (known) ENSG00000171552	=	2.0
ENSG00000104081 (known) ENSG00000171791	=	2.0
ENSG00000104081 (known) ENSG00000129473	=	2.0
ENSG00000104081 (predicted) ENSG00000143384	=	1.00
ENSG00000104081 (predicted) ENSG00000121083	=	1.00
ENSG00000104081 (predicted) ENSG00000169594	=	1.00
ENSG00000104081 (predicted) ENSG00000140379	=	0.99
ENSG00000104154 (predicted) ENSG00000196218	=	1.00
ENSG00000104205 (predicted) ENSG00000104205	=	1.00
ENSG00000104219 (predicted) ENSG00000132535	=	1.00
ENSG00000104267 (predicted) ENSG00000120053	=	1.00
ENSG00000104290 (predicted) ENSG00000125084	=	1.00
ENSG00000104312 (known) ENSG00000167207	=	2.0
ENSG00000104313 (predicted) ENSG00000170577	=	1.00
ENSG00000104313 (predicted) ENSG00000181222	=	1.00
ENSG00000104313 (predicted) ENSG00000126778	=	1.00
ENSG00000104320 (known) ENSG00000113522	=	2.0
ENSG00000104325 (predicted) ENSG00000171132	=	1.00
ENSG00000104325 (predicted) ENSG00000166913	=	1.00
ENSG00000104365 (known) ENSG00000213341	=	2.0
ENSG00000104365 (known) ENSG00000104365	=	2.0
ENSG00000104365 (predicted) ENSG00000105568	=	1.00
ENSG00000104365 (predicted) ENSG00000204628	=	1.00
ENSG00000104365 (predicted) ENSG00000136261	=	1.00
ENSG00000104365 (predicted) ENSG00000173540	=	1.00
ENSG00000104365 (predicted) ENSG00000197265	=	1.00
ENSG00000104365 (predicted) ENSG00000123009	=	1.00
ENSG00000104365 (predicted) ENSG00000185507	=	1.00
ENSG00000104365 (predicted) ENSG00000162512	=	1.00
ENSG00000104365 (predicted) ENSG00000108654	=	1.00
ENSG00000104365 (predicted) ENSG00000132467	=	1.00
ENSG00000104365 (predicted) ENSG00000124357	=	1.00
ENSG00000104381 (predicted) ENSG00000166913	=	1.00
ENSG00000104388 (predicted) ENSG00000150086	=	1.00
ENSG00000104412 (predicted) ENSG00000166913	=	1.00
ENSG00000104524 (predicted) ENSG00000104524	=	1.00
ENSG00000104529 (predicted) ENSG00000170345	=	1.00
ENSG00000104722 (predicted) ENSG00000150086	=	1.00
ENSG00000104722 (predicted) ENSG00000166913	=	1.00
ENSG00000104725 (predicted) ENSG00000150086	=	1.00
ENSG00000104725 (predicted) ENSG00000166579	=	1.00
ENSG00000104725 (predicted) ENSG00000166913	=	1.00
ENSG00000104738 (known) ENSG00000115942	=	2.0
ENSG00000104738 (known) ENSG00000104738	=	2.0
ENSG00000104738 (predicted) ENSG00000115947	=	1.00
ENSG00000104738 (predicted) ENSG00000164815	=	1.00
ENSG00000104738 (predicted) ENSG00000106399	=	1.00
ENSG00000104738 (predicted) ENSG00000135336	=	1.00
ENSG00000104738 (predicted) ENSG00000132383	=	1.00
ENSG00000104765 (predicted) ENSG00000154447	=	1.00
ENSG00000104814 (known) ENSG00000177885	=	2.0
ENSG00000104814 (predicted) ENSG00000158092	=	1.00
ENSG00000104814 (predicted) ENSG00000173327	=	1.00
ENSG00000104823 (predicted) ENSG00000184216	=	1.00
ENSG00000104825 (known) ENSG00000173039	=	2.0
ENSG00000104863 (predicted) ENSG00000184185	=	1.00
ENSG00000104863 (predicted) ENSG00000166913	=	1.00
ENSG00000104879 (predicted) ENSG00000171132	=	1.00
ENSG00000104888 (predicted) ENSG00000166913	=	1.00
ENSG00000104918 (predicted) ENSG00000104918	=	1.00
ENSG00000104964 (known) ENSG00000184302	=	2.0
ENSG00000104964 (known) ENSG00000138083	=	2.0
ENSG00000104972 (predicted) ENSG00000179295	=	1.00
ENSG00000104972 (predicted) ENSG00000111679	=	1.00
ENSG00000104974 (predicted) ENSG00000179295	=	1.00
ENSG00000104974 (predicted) ENSG00000111679	=	1.00
ENSG00000105085 (predicted) ENSG00000173465	=	1.00
ENSG00000105173 (known) ENSG00000123374	=	2.0
ENSG00000105173 (known) ENSG00000111276	=	2.0
ENSG00000105173 (known) ENSG00000170312	=	2.0
ENSG00000105220 (known) ENSG00000105220	=	2.0
ENSG00000105220 (predicted) ENSG00000173193	=	1.00
ENSG00000105221 (predicted) ENSG00000184575	=	1.00
ENSG00000105221 (predicted) ENSG00000140379	=	1.00
ENSG00000105221 (predicted) ENSG00000166913	=	1.00
ENSG00000105221 (predicted) ENSG00000150086	=	1.00
ENSG00000105221 (predicted) ENSG00000176884	=	1.00
ENSG00000105245 (predicted) ENSG00000139517	=	1.00
ENSG00000105245 (predicted) ENSG00000166913	=	1.00
ENSG00000105289 (predicted) ENSG00000182963	=	1.00
ENSG00000105290 (predicted) ENSG00000173406	=	1.00
ENSG00000105290 (predicted) ENSG00000189184	=	1.00
ENSG00000105327 (known) ENSG00000140379	=	1.99
ENSG00000105327 (known) ENSG00000171552	=	2.0
ENSG00000105327 (known) ENSG00000171791	=	2.0
ENSG00000105329 (known) ENSG00000163513	=	2.0
ENSG00000105329 (known) ENSG00000106799	=	2.0
ENSG00000105329 (predicted) ENSG00000166033	=	1.00
ENSG00000105357 (predicted) ENSG00000166913	=	1.00
ENSG00000105372 (predicted) ENSG00000171132	=	0.98
ENSG00000105376 (predicted) ENSG00000184371	=	1.00
ENSG00000105402 (predicted) ENSG00000166913	=	1.00
ENSG00000105404 (predicted) ENSG00000175582	=	1.00
ENSG00000105409 (predicted) ENSG00000176884	=	1.00
ENSG00000105409 (predicted) ENSG00000150086	=	1.00
ENSG00000105409 (predicted) ENSG00000166913	=	1.00
ENSG00000105419 (predicted) ENSG00000106031	=	1.00
ENSG00000105426 (predicted) ENSG00000166913	=	1.00
ENSG00000105426 (predicted) ENSG00000213341	=	1.00
ENSG00000105443 (known) ENSG00000185344	=	2.0
ENSG00000105464 (predicted) ENSG00000172349	=	1.00
ENSG00000105464 (predicted) ENSG00000132535	=	1.00
ENSG00000105464 (predicted) ENSG00000132849	=	1.00
ENSG00000105514 (predicted) ENSG00000176406	=	1.00
ENSG00000105514 (predicted) ENSG00000181031	=	1.00
ENSG00000105549 (predicted) ENSG00000150753	=	1.00
ENSG00000105568 (known) ENSG00000113575	=	2.0
ENSG00000105568 (predicted) ENSG00000204261	=	1.00
ENSG00000105568 (predicted) ENSG00000126067	=	1.00
ENSG00000105568 (predicted) ENSG00000159377	=	1.00
ENSG00000105568 (predicted) ENSG00000204264	=	1.00
ENSG00000105568 (predicted) ENSG00000166913	=	1.00
ENSG00000105568 (predicted) ENSG00000142507	=	1.00
ENSG00000105568 (predicted) ENSG00000129084	=	1.00
ENSG00000105568 (predicted) ENSG00000204435	=	1.00
ENSG00000105568 (predicted) ENSG00000169047	=	1.00
ENSG00000105568 (predicted) ENSG00000150086	=	1.00
ENSG00000105568 (predicted) ENSG00000143106	=	1.00
ENSG00000105568 (predicted) ENSG00000106588	=	1.00
ENSG00000105568 (predicted) ENSG00000176884	=	1.00
ENSG00000105568 (predicted) ENSG00000205220	=	1.00
ENSG00000105568 (predicted) ENSG00000136930	=	1.00
ENSG00000105609 (predicted) ENSG00000111679	=	1.00
ENSG00000105609 (predicted) ENSG00000179295	=	1.00
ENSG00000105613 (predicted) ENSG00000168807	=	1.00
ENSG00000105639 (known) ENSG00000105639	=	2.0
ENSG00000105639 (known) ENSG00000147168	=	2.0
ENSG00000105647 (known) ENSG00000110395	=	2.0
ENSG00000105647 (predicted) ENSG00000198286	=	1.00
ENSG00000105647 (predicted) ENSG00000166164	=	1.00
ENSG00000105647 (predicted) ENSG00000126581	=	1.00
ENSG00000105647 (predicted) ENSG00000151023	=	1.00
ENSG00000105647 (predicted) ENSG00000141985	=	1.00
ENSG00000105647 (predicted) ENSG00000197747	=	1.00
ENSG00000105647 (predicted) ENSG00000109320	=	1.00
ENSG00000105649 (predicted) ENSG00000150086	=	1.00
ENSG00000105649 (predicted) ENSG00000176884	=	1.00
ENSG00000105649 (predicted) ENSG00000181031	=	1.00
ENSG00000105649 (predicted) ENSG00000166913	=	1.00
ENSG00000105649 (predicted) ENSG00000176406	=	1.00
ENSG00000105656 (predicted) ENSG00000115415	=	1.00
ENSG00000105695 (predicted) ENSG00000166913	=	1.00
ENSG00000105723 (predicted) ENSG00000186298	=	1.00
ENSG00000105737 (predicted) ENSG00000152208	=	1.00
ENSG00000105808 (predicted) ENSG00000136238	=	1.00
ENSG00000105810 (known) ENSG00000112576	=	2.0
ENSG00000105810 (known) ENSG00000139687	=	2.0
ENSG00000105810 (known) ENSG00000110092	=	2.0
ENSG00000105810 (known) ENSG00000124762	=	2.0
ENSG00000105835 (known) ENSG00000105835	=	2.0
ENSG00000105851 (predicted) ENSG00000152270	=	1.00
ENSG00000105851 (predicted) ENSG00000134333	=	1.00
ENSG00000105851 (predicted) ENSG00000141506	=	1.00
ENSG00000105851 (predicted) ENSG00000174083	=	1.00
ENSG00000105851 (predicted) ENSG00000115935	=	1.00
ENSG00000105894 (predicted) ENSG00000196218	=	1.00
ENSG00000105926 (predicted) ENSG00000148943	=	1.00
ENSG00000105926 (predicted) ENSG00000166913	=	1.00
ENSG00000105953 (predicted) ENSG00000166913	=	1.00
ENSG00000105974 (known) ENSG00000116171	=	2.0
ENSG00000105974 (predicted) ENSG00000177469	=	1.00
ENSG00000105993 (predicted) ENSG00000137486	=	1.00
ENSG00000105993 (predicted) ENSG00000166913	=	1.00
ENSG00000105996 (predicted) ENSG00000143995	=	1.00
ENSG00000106004 (predicted) ENSG00000143995	=	1.00
ENSG00000106031 (predicted) ENSG00000143995	=	1.00
ENSG00000106031 (predicted) ENSG00000134138	=	1.00
ENSG00000106031 (predicted) ENSG00000188013	=	1.00
ENSG00000106031 (predicted) ENSG00000179277	=	1.00
ENSG00000106052 (predicted) ENSG00000160691	=	1.00
ENSG00000106078 (predicted) ENSG00000136279	=	1.00
ENSG00000106089 (predicted) ENSG00000166913	=	1.00
ENSG00000106089 (predicted) ENSG00000176884	=	1.00
ENSG00000106089 (predicted) ENSG00000151067	=	1.00
ENSG00000106089 (predicted) ENSG00000215305	=	1.00
ENSG00000106089 (predicted) ENSG00000150086	=	1.00
ENSG00000106211 (predicted) ENSG00000120694	=	1.00
ENSG00000106211 (predicted) ENSG00000168610	=	1.00
ENSG00000106211 (predicted) ENSG00000171132	=	1.00
ENSG00000106278 (predicted) ENSG00000166913	=	1.00
ENSG00000106299 (known) ENSG00000136754	=	2.0
ENSG00000106299 (predicted) ENSG00000172500	=	1.00
ENSG00000106299 (predicted) ENSG00000139436	=	1.00
ENSG00000106299 (predicted) ENSG00000143632	=	1.00
ENSG00000106366 (predicted) ENSG00000173487	=	1.00
ENSG00000106399 (predicted) ENSG00000115942	=	1.00
ENSG00000106511 (predicted) ENSG00000135903	=	1.00
ENSG00000106511 (predicted) ENSG00000125813	=	1.00
ENSG00000106546 (known) ENSG00000143437	=	2.0
ENSG00000106546 (known) ENSG00000110711	=	2.0
ENSG00000106546 (predicted) ENSG00000205527	=	1.00
ENSG00000106546 (predicted) ENSG00000129559	=	1.00
ENSG00000106546 (predicted) ENSG00000172379	=	1.00
ENSG00000106554 (predicted) ENSG00000171132	=	1.00
ENSG00000106554 (predicted) ENSG00000166913	=	1.00
ENSG00000106588 (known) ENSG00000129084	=	2.0
ENSG00000106665 (predicted) ENSG00000166913	=	1.00
ENSG00000106689 (predicted) ENSG00000163132	=	1.00
ENSG00000106799 (known) ENSG00000119782	=	2.0
ENSG00000106799 (known) ENSG00000163513	=	2.0
ENSG00000106799 (known) ENSG00000197822	=	2.0
ENSG00000106799 (known) ENSG00000149269	=	2.0
ENSG00000106799 (predicted) ENSG00000184047	=	1.00
ENSG00000106799 (predicted) ENSG00000198225	=	1.00
ENSG00000106829 (predicted) ENSG00000138083	=	1.00
ENSG00000106829 (predicted) ENSG00000135903	=	1.00
ENSG00000106829 (predicted) ENSG00000184302	=	1.00
ENSG00000106852 (predicted) ENSG00000106852	=	1.00
ENSG00000106976 (predicted) ENSG00000176884	=	1.00
ENSG00000106976 (predicted) ENSG00000107295	=	1.00
ENSG00000106976 (predicted) ENSG00000166913	=	1.00
ENSG00000106976 (predicted) ENSG00000140600	=	1.00
ENSG00000106976 (predicted) ENSG00000150086	=	1.00
ENSG00000106992 (predicted) ENSG00000184371	=	1.00
ENSG00000107165 (predicted) ENSG00000107165	=	1.00
ENSG00000107186 (predicted) ENSG00000158769	=	1.00
ENSG00000107186 (predicted) ENSG00000163347	=	1.00
ENSG00000107186 (predicted) ENSG00000198719	=	1.00
ENSG00000107187 (predicted) ENSG00000159556	=	1.00
ENSG00000107242 (predicted) ENSG00000169504	=	1.00
ENSG00000107242 (predicted) ENSG00000213719	=	1.00
ENSG00000107262 (known) ENSG00000171791	=	2.0
ENSG00000107263 (predicted) ENSG00000177885	=	1.00
ENSG00000107282 (known) ENSG00000147044	=	2.0
ENSG00000107295 (known) ENSG00000143537	=	2.0
ENSG00000107295 (known) ENSG00000107295	=	2.0
ENSG00000107295 (known) ENSG00000168615	=	2.0
ENSG00000107295 (predicted) ENSG00000159082	=	1.00
ENSG00000107295 (predicted) ENSG00000136717	=	1.00
ENSG00000107485 (predicted) ENSG00000125686	=	1.00
ENSG00000107560 (predicted) ENSG00000166913	=	1.00
ENSG00000107643 (known) ENSG00000177606	=	2.0
ENSG00000107643 (predicted) ENSG00000138834	=	1.00
ENSG00000107643 (predicted) ENSG00000137802	=	1.00
ENSG00000107643 (predicted) ENSG00000115966	=	1.00
ENSG00000107643 (predicted) ENSG00000168036	=	1.00
ENSG00000107643 (predicted) ENSG00000116711	=	1.00
ENSG00000107643 (predicted) ENSG00000171132	=	1.00
ENSG00000107643 (predicted) ENSG00000136238	=	1.00
ENSG00000107731 (predicted) ENSG00000196730	=	1.00
ENSG00000107731 (predicted) ENSG00000107731	=	1.00
ENSG00000107736 (predicted) ENSG00000107736	=	1.00
ENSG00000107816 (known) ENSG00000127191	=	2.0
ENSG00000107819 (predicted) ENSG00000166913	=	1.00
ENSG00000107882 (known) ENSG00000107882	=	2.0
ENSG00000107882 (predicted) ENSG00000165804	=	1.00
ENSG00000107882 (predicted) ENSG00000117592	=	1.00
ENSG00000107882 (predicted) ENSG00000109270	=	1.00
ENSG00000107882 (predicted) ENSG00000131981	=	1.00
ENSG00000107882 (predicted) ENSG00000135486	=	1.00
ENSG00000107882 (predicted) ENSG00000113648	=	1.00
ENSG00000107882 (predicted) ENSG00000143379	=	1.00
ENSG00000107882 (predicted) ENSG00000115816	=	1.00
ENSG00000107882 (predicted) ENSG00000124151	=	1.00
ENSG00000107957 (predicted) ENSG00000135074	=	1.00
ENSG00000107957 (predicted) ENSG00000148848	=	1.00
ENSG00000107957 (predicted) ENSG00000116711	=	1.00
ENSG00000107957 (predicted) ENSG00000143537	=	1.00
ENSG00000107968 (known) ENSG00000168884	=	2.0
ENSG00000107968 (predicted) ENSG00000204217	=	1.00
ENSG00000107968 (predicted) ENSG00000112078	=	1.00
ENSG00000107968 (predicted) ENSG00000137275	=	1.00
ENSG00000108001 (predicted) ENSG00000113263	=	1.00
ENSG00000108055 (predicted) ENSG00000123933	=	1.00
ENSG00000108055 (predicted) ENSG00000213347	=	1.00
ENSG00000108055 (predicted) ENSG00000177606	=	1.00
ENSG00000108055 (predicted) ENSG00000119950	=	1.00
ENSG00000108100 (predicted) ENSG00000166913	=	1.00
ENSG00000108175 (predicted) ENSG00000127191	=	1.00
ENSG00000108231 (predicted) ENSG00000166913	=	1.00
ENSG00000108231 (predicted) ENSG00000150086	=	1.00
ENSG00000108262 (predicted) ENSG00000166913	=	1.00
ENSG00000108262 (predicted) ENSG00000150867	=	1.00
ENSG00000108262 (predicted) ENSG00000213341	=	1.00
ENSG00000108306 (predicted) ENSG00000113558	=	1.00
ENSG00000108312 (predicted) ENSG00000129152	=	1.00
ENSG00000108312 (predicted) ENSG00000122180	=	1.00
ENSG00000108344 (predicted) ENSG00000159352	=	1.00
ENSG00000108370 (predicted) ENSG00000114349	=	1.00
ENSG00000108379 (predicted) ENSG00000133116	=	1.00
ENSG00000108424 (known) ENSG00000132341	=	2.0
ENSG00000108424 (predicted) ENSG00000182481	=	1.00
ENSG00000108424 (predicted) ENSG00000215769	=	1.00
ENSG00000108424 (predicted) ENSG00000108424	=	1.00
ENSG00000108424 (predicted) ENSG00000158560	=	1.00
ENSG00000108424 (predicted) ENSG00000137841	=	1.00
ENSG00000108465 (predicted) ENSG00000166913	=	1.00
ENSG00000108468 (predicted) ENSG00000147202	=	1.00
ENSG00000108468 (predicted) ENSG00000131504	=	1.00
ENSG00000108468 (predicted) ENSG00000122779	=	1.00
ENSG00000108468 (predicted) ENSG00000108468	=	1.00
ENSG00000108468 (predicted) ENSG00000130726	=	1.00
ENSG00000108528 (predicted) ENSG00000166913	=	1.00
ENSG00000108528 (predicted) ENSG00000171132	=	1.00
ENSG00000108561 (predicted) ENSG00000166913	=	1.00
ENSG00000108587 (predicted) ENSG00000166913	=	1.00
ENSG00000108590 (predicted) ENSG00000156603	=	1.00
ENSG00000108590 (predicted) ENSG00000132698	=	1.00
ENSG00000108599 (predicted) ENSG00000114302	=	1.00
ENSG00000108622 (predicted) ENSG00000137710	=	1.00
ENSG00000108654 (predicted) ENSG00000166913	=	1.00
ENSG00000108654 (predicted) ENSG00000141646	=	1.00
ENSG00000108654 (predicted) ENSG00000175387	=	1.00
ENSG00000108654 (predicted) ENSG00000166949	=	1.00
ENSG00000108654 (predicted) ENSG00000170365	=	1.00
ENSG00000108669 (predicted) ENSG00000170581	=	1.00
ENSG00000108671 (predicted) ENSG00000159352	=	1.00
ENSG00000108691 (predicted) ENSG00000215782	=	1.00
ENSG00000108691 (predicted) ENSG00000121807	=	1.00
ENSG00000108773 (known) ENSG00000196367	=	2.0
ENSG00000108797 (predicted) ENSG00000166913	=	1.00
ENSG00000108819 (known) ENSG00000172531	=	2.0
ENSG00000108819 (predicted) ENSG00000166913	=	1.00
ENSG00000108819 (predicted) ENSG00000116584	=	1.00
ENSG00000108819 (predicted) ENSG00000186298	=	1.00
ENSG00000108823 (predicted) ENSG00000198947	=	1.00
ENSG00000108823 (predicted) ENSG00000108823	=	1.00
ENSG00000108823 (predicted) ENSG00000163069	=	1.00
ENSG00000108825 (predicted) ENSG00000184216	=	1.00
ENSG00000108829 (predicted) ENSG00000172936	=	1.00
ENSG00000108829 (predicted) ENSG00000166913	=	1.00
ENSG00000108840 (predicted) ENSG00000116604	=	1.00
ENSG00000108848 (predicted) ENSG00000179295	=	1.00
ENSG00000108852 (predicted) ENSG00000150086	=	1.00
ENSG00000108852 (predicted) ENSG00000166913	=	1.00
ENSG00000108946 (predicted) ENSG00000172660	=	1.00
ENSG00000108946 (predicted) ENSG00000176884	=	1.00
ENSG00000108946 (predicted) ENSG00000115641	=	1.00
ENSG00000108946 (predicted) ENSG00000147081	=	1.00
ENSG00000108946 (predicted) ENSG00000150086	=	1.00
ENSG00000108946 (predicted) ENSG00000119596	=	1.00
ENSG00000108946 (predicted) ENSG00000111653	=	1.00
ENSG00000108946 (predicted) ENSG00000153201	=	1.00
ENSG00000108946 (predicted) ENSG00000156467	=	1.00
ENSG00000108946 (predicted) ENSG00000160255	=	1.00
ENSG00000108953 (predicted) ENSG00000150086	=	1.00
ENSG00000108953 (predicted) ENSG00000166913	=	1.00
ENSG00000108953 (predicted) ENSG00000176884	=	1.00
ENSG00000108961 (predicted) ENSG00000132341	=	1.00
ENSG00000108963 (predicted) ENSG00000132768	=	1.00
ENSG00000109016 (predicted) ENSG00000166913	=	1.00
ENSG00000109062 (predicted) ENSG00000131183	=	1.00
ENSG00000109062 (predicted) ENSG00000124568	=	1.00
ENSG00000109079 (predicted) ENSG00000109079	=	1.00
ENSG00000109107 (predicted) ENSG00000166913	=	1.00
ENSG00000109107 (predicted) ENSG00000150086	=	1.00
ENSG00000109193 (predicted) ENSG00000109193	=	1.00
ENSG00000109193 (predicted) ENSG00000204217	=	1.00
ENSG00000109270 (predicted) ENSG00000116586	=	1.00
ENSG00000109320 (known) ENSG00000173039	=	2.0
ENSG00000109320 (known) ENSG00000109320	=	2.0
ENSG00000109320 (predicted) ENSG00000168884	=	1.00
ENSG00000109320 (predicted) ENSG00000144802	=	1.00
ENSG00000109339 (predicted) ENSG00000121653	=	1.00
ENSG00000109339 (predicted) ENSG00000138834	=	1.00
ENSG00000109339 (predicted) ENSG00000176884	=	1.00
ENSG00000109339 (predicted) ENSG00000150086	=	1.00
ENSG00000109339 (predicted) ENSG00000137802	=	1.00
ENSG00000109458 (known) ENSG00000177885	=	2.0
ENSG00000109458 (known) ENSG00000179295	=	2.0
ENSG00000109458 (known) ENSG00000145675	=	2.0
ENSG00000109458 (predicted) ENSG00000148840	=	1.00
ENSG00000109458 (predicted) ENSG00000160691	=	1.00
ENSG00000109471 (known) ENSG00000147168	=	2.0
ENSG00000109472 (predicted) ENSG00000142515	=	0.90
ENSG00000109472 (predicted) ENSG00000176697	=	1.00
ENSG00000109472 (predicted) ENSG00000167751	=	0.93
ENSG00000109670 (known) ENSG00000177606	=	2.0
ENSG00000109819 (known) ENSG00000138095	=	2.0
ENSG00000109819 (predicted) ENSG00000150907	=	1.00
ENSG00000109846 (predicted) ENSG00000171132	=	1.00
ENSG00000109846 (predicted) ENSG00000204217	=	1.00
ENSG00000109846 (predicted) ENSG00000197943	=	1.00
ENSG00000109846 (predicted) ENSG00000168610	=	1.00
ENSG00000109919 (predicted) ENSG00000166913	=	1.00
ENSG00000109943 (predicted) ENSG00000180900	=	1.00
ENSG00000110031 (predicted) ENSG00000184216	=	1.00
ENSG00000110047 (predicted) ENSG00000133961	=	1.00
ENSG00000110063 (known) ENSG00000110063	=	2.0
ENSG00000110076 (predicted) ENSG00000132849	=	1.00
ENSG00000110092 (known) ENSG00000135446	=	2.0
ENSG00000110092 (known) ENSG00000111276	=	2.0
ENSG00000110092 (known) ENSG00000123374	=	2.0
ENSG00000110092 (known) ENSG00000124762	=	2.0
ENSG00000110092 (predicted) ENSG00000186298	=	1.00
ENSG00000110092 (predicted) ENSG00000204389	=	1.00
ENSG00000110092 (predicted) ENSG00000204388	=	1.00
ENSG00000110171 (predicted) ENSG00000166913	=	1.00
ENSG00000110321 (predicted) ENSG00000145675	=	1.00
ENSG00000110321 (predicted) ENSG00000150593	=	1.00
ENSG00000110324 (predicted) ENSG00000168610	=	1.00
ENSG00000110330 (known) ENSG00000127191	=	2.0
ENSG00000110395 (known) ENSG00000167193	=	2.0
ENSG00000110395 (known) ENSG00000165025	=	2.0
ENSG00000110395 (known) ENSG00000147507	=	2.0
ENSG00000110395 (known) ENSG00000177885	=	2.0
ENSG00000110395 (predicted) ENSG00000110448	=	1.00
ENSG00000110395 (predicted) ENSG00000115085	=	1.00
ENSG00000110395 (predicted) ENSG00000160691	=	1.00
ENSG00000110400 (predicted) ENSG00000148498	=	1.00
ENSG00000110422 (predicted) ENSG00000168040	=	1.00
ENSG00000110422 (predicted) ENSG00000204209	=	1.00
ENSG00000110436 (predicted) ENSG00000150086	=	1.00
ENSG00000110436 (predicted) ENSG00000166913	=	1.00
ENSG00000110711 (predicted) ENSG00000205527	=	1.00
ENSG00000110713 (predicted) ENSG00000127191	=	1.00
ENSG00000110777 (known) ENSG00000165025	=	2.0
ENSG00000110786 (predicted) ENSG00000176884	=	1.00
ENSG00000110786 (predicted) ENSG00000150086	=	1.00
ENSG00000110799 (predicted) ENSG00000197614	=	1.00
ENSG00000110841 (predicted) ENSG00000169047	=	1.00
ENSG00000110931 (predicted) ENSG00000184371	=	1.00
ENSG00000110955 (predicted) ENSG00000168439	=	1.00
ENSG00000110955 (predicted) ENSG00000215642	=	1.00
ENSG00000110955 (predicted) ENSG00000148218	=	1.00
ENSG00000110955 (predicted) ENSG00000171132	=	1.00
ENSG00000110955 (predicted) ENSG00000167815	=	1.00
ENSG00000110955 (predicted) ENSG00000185624	=	1.00
ENSG00000110955 (predicted) ENSG00000123131	=	1.00
ENSG00000110955 (predicted) ENSG00000141522	=	1.00
ENSG00000110955 (predicted) ENSG00000117450	=	1.00
ENSG00000110955 (predicted) ENSG00000126803	=	1.00
ENSG00000110955 (predicted) ENSG00000170606	=	1.00
ENSG00000110955 (predicted) ENSG00000166913	=	1.00
ENSG00000111052 (predicted) ENSG00000150086	=	1.00
ENSG00000111052 (predicted) ENSG00000166913	=	1.00
ENSG00000111229 (predicted) ENSG00000150086	=	1.00
ENSG00000111245 (predicted) ENSG00000171132	=	1.00
ENSG00000111254 (predicted) ENSG00000147081	=	1.00
ENSG00000111276 (known) ENSG00000135446	=	2.0
ENSG00000111276 (known) ENSG00000118971	=	2.0
ENSG00000111276 (known) ENSG00000112576	=	2.0
ENSG00000111276 (known) ENSG00000145386	=	2.0
ENSG00000111276 (known) ENSG00000134057	=	2.0
ENSG00000111276 (known) ENSG00000123374	=	2.0
ENSG00000111276 (known) ENSG00000117632	=	2.0
ENSG00000111276 (predicted) ENSG00000178556	=	1.00
ENSG00000111276 (predicted) ENSG00000170312	=	1.00
ENSG00000111276 (predicted) ENSG00000173207	=	1.00
ENSG00000111321 (known) ENSG00000127191	=	2.0
ENSG00000111348 (predicted) ENSG00000169750	=	1.00
[truncated: 2,245 more rows]
