# Supplementary material for: Building and analyzing protein interactome networks by cross-species comparisons
Source: BMC Syst Biol. 2010 Mar 30;4:36. doi: 10.1186/1752-0509-4-36 (PMC2859380; doi:10.1186/1752-0509-4-36)
Supplement: Additional file 6 — Zip Hsap. A zipped folder containing files formatted for use in Cytoscape listed in Supplemental Table 3. These files are for Homo sapiens proteins. [file 1752-0509-4-36-S6.ZIP › hsap/hsap_scer_describe.eda]

hsap_scer_describe.eda
ENSG00000001167 (known) ENSG00000120837	=	one2one_one2many
ENSG00000001167 (known) ENSG00000066136	=	one2one_one2one
ENSG00000002016 (known) ENSG00000002016	=	one2one_one2one
ENSG00000002016 (known) ENSG00000132383	=	one2one_one2one
ENSG00000002016 (known) ENSG00000117748	=	one2one_one2many
ENSG00000002016 (known) ENSG00000051180	=	one2one_one2one
ENSG00000004478 (known) ENSG00000004478	=	one2many_one2many
ENSG00000004897 (known) ENSG00000176248	=	one2one_one2one
ENSG00000004897 (known) ENSG00000130177	=	one2one_one2one
ENSG00000004897 (known) ENSG00000094880	=	one2one_one2one
ENSG00000005007 (known) ENSG00000128534	=	one2one_one2many
ENSG00000005007 (known) ENSG00000172795	=	one2one_one2one
ENSG00000005007 (known) ENSG00000103342	=	one2one_one2many
ENSG00000005007 (known) ENSG00000005007	=	one2one_one2one
ENSG00000005075 (known) ENSG00000102978	=	one2many_one2one
ENSG00000006125 (known) ENSG00000129354	=	one2many_one2many
ENSG00000006125 (known) ENSG00000072958	=	one2many_one2many
ENSG00000006125 (known) ENSG00000042753	=	one2many_one2one
ENSG00000007255 (known) ENSG00000054116	=	one2many_one2many
ENSG00000007255 (known) ENSG00000196655	=	one2many_one2one
ENSG00000008018 (known) ENSG00000129084	=	one2one_one2one
ENSG00000008018 (known) ENSG00000108294	=	one2one_one2one
ENSG00000008018 (known) ENSG00000136930	=	one2one_one2many
ENSG00000008018 (known) ENSG00000100804	=	one2one_one2many
ENSG00000011052 (known) ENSG00000103200	=	one2many_one2many
ENSG00000011052 (known) ENSG00000103024	=	one2many_one2many
ENSG00000011052 (known) ENSG00000011052	=	one2many_one2many
ENSG00000011485 (known) ENSG00000011485	=	one2many_one2many
ENSG00000011485 (known) ENSG00000096384	=	one2many_many2many
ENSG00000011485 (known) ENSG00000080824	=	one2many_many2many
ENSG00000012061 (known) ENSG00000175595	=	one2one_one2one
ENSG00000012061 (known) ENSG00000136936	=	one2one_one2one
ENSG00000013275 (known) ENSG00000100764	=	one2one_one2many
ENSG00000013275 (known) ENSG00000087191	=	one2one_one2one
ENSG00000013275 (known) ENSG00000103035	=	one2one_one2many
ENSG00000013275 (known) ENSG00000175166	=	one2one_one2one
ENSG00000013275 (known) ENSG00000175575	=	one2one_one2one
ENSG00000013275 (known) ENSG00000165916	=	one2one_one2one
ENSG00000013275 (known) ENSG00000161057	=	one2one_one2one
ENSG00000013275 (known) ENSG00000163636	=	one2one_one2one
ENSG00000013275 (known) ENSG00000108671	=	one2one_one2many
ENSG00000013275 (known) ENSG00000185627	=	one2one_one2one
ENSG00000013455 (known) ENSG00000133627	=	one2many_one2many
ENSG00000014138 (known) ENSG00000101868	=	one2one_one2one
ENSG00000014138 (known) ENSG00000198056	=	one2one_one2one
ENSG00000014138 (known) ENSG00000146143	=	one2one_one2one
ENSG00000014216 (known) ENSG00000126247	=	one2many_one2many
ENSG00000020426 (known) ENSG00000134480	=	one2one_one2one
ENSG00000020426 (known) ENSG00000134058	=	one2one_one2one
ENSG00000023734 (known) ENSG00000114784	=	one2many_one2many
ENSG00000023734 (known) ENSG00000198742	=	one2many_one2many
ENSG00000025039 (known) ENSG00000155876	=	one2many_one2many
ENSG00000025039 (known) ENSG00000083750	=	one2many_one2many
ENSG00000028839 (known) ENSG00000140307	=	one2many_one2one
ENSG00000028839 (known) ENSG00000165417	=	one2many_one2many
ENSG00000031823 (known) ENSG00000132341	=	one2many_many2many
ENSG00000034713 (known) ENSG00000144848	=	one2many_one2one
ENSG00000034713 (known) ENSG00000168397	=	one2many_one2many
ENSG00000034713 (known) ENSG00000197548	=	one2many_one2one
ENSG00000035928 (known) ENSG00000133119	=	one2one_one2one
ENSG00000035928 (known) ENSG00000049541	=	one2one_one2one
ENSG00000035928 (known) ENSG00000111445	=	one2one_one2one
ENSG00000035928 (known) ENSG00000163918	=	one2one_one2one
ENSG00000037897 (known) ENSG00000160193	=	one2one_one2one
ENSG00000041357 (known) ENSG00000143106	=	one2one_one2one
ENSG00000041357 (known) ENSG00000106588	=	one2one_one2one
ENSG00000041357 (known) ENSG00000129084	=	one2one_one2one
ENSG00000041357 (known) ENSG00000100567	=	one2one_one2one
ENSG00000041357 (known) ENSG00000101182	=	one2one_one2many
ENSG00000041357 (known) ENSG00000100902	=	one2one_one2one
ENSG00000042088 (known) ENSG00000042088	=	one2one_one2one
ENSG00000047230 (known) ENSG00000047230	=	many2many_many2many
ENSG00000047315 (known) ENSG00000144231	=	one2one_one2one
ENSG00000047315 (known) ENSG00000163882	=	one2one_one2one
ENSG00000047315 (known) ENSG00000102978	=	one2one_one2one
ENSG00000047315 (known) ENSG00000177700	=	one2one_one2one
ENSG00000048052 (known) ENSG00000068024	=	one2many_one2many
ENSG00000049245 (known) ENSG00000092531	=	many2many_one2many
ENSG00000049541 (known) ENSG00000133119	=	one2one_one2one
ENSG00000049541 (known) ENSG00000163918	=	one2one_one2one
ENSG00000049541 (known) ENSG00000132646	=	one2one_one2one
ENSG00000049541 (known) ENSG00000111445	=	one2one_one2one
ENSG00000051180 (known) ENSG00000051180	=	one2one_one2one
ENSG00000051180 (known) ENSG00000132383	=	one2one_one2one
ENSG00000051180 (known) ENSG00000103275	=	one2one_one2one
ENSG00000053371 (known) ENSG00000053371	=	many2many_many2many
ENSG00000053371 (known) ENSG00000162482	=	many2many_many2many
ENSG00000054116 (known) ENSG00000167515	=	one2many_one2many
ENSG00000055130 (known) ENSG00000100387	=	one2many_one2one
ENSG00000055130 (known) ENSG00000166167	=	one2many_one2many
ENSG00000055130 (known) ENSG00000113558	=	one2many_one2one
ENSG00000055917 (known) ENSG00000055917	=	one2many_one2many
ENSG00000056998 (known) ENSG00000104812	=	many2many_many2many
ENSG00000057663 (known) ENSG00000145782	=	one2one_one2one
ENSG00000062822 (known) ENSG00000077514	=	one2one_one2one
ENSG00000062822 (known) ENSG00000106628	=	one2one_one2one
ENSG00000064313 (known) ENSG00000112592	=	one2one_one2many
ENSG00000064601 (known) ENSG00000064601	=	one2many_one2many
ENSG00000064995 (known) ENSG00000197780	=	one2many_one2many
ENSG00000064995 (known) ENSG00000120656	=	one2many_one2one
ENSG00000065000 (known) ENSG00000177879	=	one2one_one2many
ENSG00000065000 (known) ENSG00000157823	=	one2one_one2many
ENSG00000065154 (known) ENSG00000065154	=	one2one_one2one
ENSG00000065154 (known) ENSG00000114784	=	one2one_one2many
ENSG00000065328 (known) ENSG00000073111	=	one2one_one2one
ENSG00000065328 (known) ENSG00000076003	=	one2one_one2one
ENSG00000065328 (known) ENSG00000166508	=	one2one_one2one
ENSG00000065328 (known) ENSG00000112118	=	one2one_one2one
ENSG00000065328 (known) ENSG00000093009	=	one2one_one2one
ENSG00000065427 (known) ENSG00000065427	=	one2one_one2one
ENSG00000066027 (known) ENSG00000112640	=	one2many_one2many
ENSG00000066027 (known) ENSG00000137713	=	one2many_one2many
ENSG00000066117 (known) ENSG00000163939	=	many2many_one2many
ENSG00000066117 (known) ENSG00000173473	=	many2many_many2many
ENSG00000066117 (known) ENSG00000139613	=	many2many_many2many
ENSG00000066136 (known) ENSG00000120837	=	one2one_one2many
ENSG00000066926 (known) ENSG00000066926	=	one2one_one2one
ENSG00000067225 (known) ENSG00000096384	=	many2many_many2many
ENSG00000067225 (known) ENSG00000067225	=	many2many_many2many
ENSG00000067560 (known) ENSG00000141522	=	one2many_one2many
ENSG00000067829 (known) ENSG00000166411	=	one2many_one2one
ENSG00000068654 (known) ENSG00000125630	=	one2one_one2one
ENSG00000068976 (known) ENSG00000068976	=	one2many_one2many
ENSG00000069329 (known) ENSG00000122958	=	one2one_one2many
ENSG00000069535 (known) ENSG00000069535	=	one2many_one2many
ENSG00000070756 (known) ENSG00000114867	=	one2many_many2many
ENSG00000070785 (known) ENSG00000111361	=	one2one_one2one
ENSG00000070831 (known) ENSG00000141522	=	one2one_one2many
ENSG00000070831 (known) ENSG00000140575	=	one2one_one2many
ENSG00000072803 (known) ENSG00000113558	=	one2many_one2one
ENSG00000072803 (known) ENSG00000166483	=	one2many_one2many
ENSG00000073111 (known) ENSG00000112118	=	one2one_one2one
ENSG00000073111 (known) ENSG00000094804	=	one2one_one2one
ENSG00000073111 (known) ENSG00000100297	=	one2one_one2one
ENSG00000073111 (known) ENSG00000166508	=	one2one_one2one
ENSG00000073578 (known) ENSG00000143252	=	many2many_one2many
ENSG00000073921 (known) ENSG00000141367	=	many2many_one2many
ENSG00000074319 (known) ENSG00000160948	=	one2many_one2one
ENSG00000074319 (known) ENSG00000185359	=	one2many_one2many
ENSG00000075142 (known) ENSG00000075142	=	one2many_one2many
ENSG00000075142 (known) ENSG00000115271	=	one2many_one2many
ENSG00000075151 (known) ENSG00000136937	=	many2many_one2one
ENSG00000075151 (known) ENSG00000151247	=	many2many_one2many
ENSG00000075239 (known) ENSG00000114784	=	one2one_one2many
ENSG00000075624 (known) ENSG00000165410	=	one2many_one2many
ENSG00000075624 (known) ENSG00000109971	=	one2many_many2many
ENSG00000075624 (known) ENSG00000172757	=	one2many_one2many
ENSG00000075624 (known) ENSG00000125868	=	one2many_one2many
ENSG00000075624 (known) ENSG00000184009	=	one2many_one2many
ENSG00000075624 (known) ENSG00000092841	=	one2many_one2many
ENSG00000075624 (known) ENSG00000080824	=	one2many_many2many
ENSG00000075624 (known) ENSG00000075624	=	one2many_one2many
ENSG00000075624 (known) ENSG00000168028	=	one2many_many2many
ENSG00000075624 (known) ENSG00000096384	=	one2many_many2many
ENSG00000075624 (known) ENSG00000152234	=	one2many_one2one
ENSG00000075914 (known) ENSG00000171824	=	one2one_one2one
ENSG00000075914 (known) ENSG00000171311	=	one2one_one2one
ENSG00000075914 (known) ENSG00000157344	=	one2one_one2many
ENSG00000075914 (known) ENSG00000178896	=	one2one_one2many
ENSG00000076003 (known) ENSG00000076003	=	one2one_one2one
ENSG00000076003 (known) ENSG00000104738	=	one2one_one2one
ENSG00000076003 (known) ENSG00000166508	=	one2one_one2one
ENSG00000076242 (known) ENSG00000174371	=	one2one_one2one
ENSG00000076242 (known) ENSG00000119684	=	one2one_one2one
ENSG00000076242 (known) ENSG00000122512	=	one2one_one2many
ENSG00000076248 (known) ENSG00000132646	=	one2one_one2one
ENSG00000077348 (known) ENSG00000171824	=	one2one_one2one
ENSG00000077348 (known) ENSG00000107371	=	one2one_one2one
ENSG00000077348 (known) ENSG00000171311	=	one2one_one2one
ENSG00000077514 (known) ENSG00000132646	=	one2one_one2one
ENSG00000078304 (known) ENSG00000105568	=	one2many_one2many
ENSG00000078304 (known) ENSG00000137713	=	one2many_one2many
ENSG00000078369 (known) ENSG00000087460	=	one2many_many2many
ENSG00000078747 (known) ENSG00000181222	=	one2many_one2one
ENSG00000079387 (known) ENSG00000116030	=	one2many_one2many
ENSG00000079387 (known) ENSG00000184900	=	one2many_one2many
ENSG00000080298 (known) ENSG00000185002	=	one2many_one2many
ENSG00000080802 (known) ENSG00000125107	=	one2one_one2one
ENSG00000080824 (known) ENSG00000110958	=	many2many_one2one
ENSG00000080824 (known) ENSG00000168439	=	many2many_one2one
ENSG00000080824 (known) ENSG00000080824	=	many2many_many2many
ENSG00000080824 (known) ENSG00000100591	=	many2many_one2many
ENSG00000080824 (known) ENSG00000105401	=	many2many_one2many
ENSG00000080824 (known) ENSG00000144381	=	many2many_one2one
ENSG00000080986 (known) ENSG00000143228	=	one2one_one2one
ENSG00000082701 (known) ENSG00000082701	=	many2many_many2many
ENSG00000082898 (known) ENSG00000096384	=	one2one_many2many
ENSG00000082898 (known) ENSG00000082898	=	one2one_one2one
ENSG00000083312 (known) ENSG00000132341	=	one2many_many2many
ENSG00000083520 (known) ENSG00000171824	=	one2one_one2one
ENSG00000083642 (known) ENSG00000083642	=	one2many_one2many
ENSG00000083750 (known) ENSG00000116954	=	one2many_one2many
ENSG00000084207 (known) ENSG00000084207	=	one2many_one2many
ENSG00000084623 (known) ENSG00000114784	=	one2many_one2many
ENSG00000084623 (known) ENSG00000106263	=	one2many_one2one
ENSG00000084764 (known) ENSG00000166974	=	one2many_one2many
ENSG00000085231 (known) ENSG00000106290	=	one2many_one2many
ENSG00000085231 (known) ENSG00000162227	=	one2many_one2many
ENSG00000085231 (known) ENSG00000114166	=	one2many_one2many
ENSG00000085231 (known) ENSG00000108773	=	one2many_one2many
ENSG00000085840 (known) ENSG00000094804	=	one2one_one2one
ENSG00000085840 (known) ENSG00000164815	=	one2one_one2one
ENSG00000085840 (known) ENSG00000115942	=	one2one_one2one
ENSG00000085840 (known) ENSG00000123374	=	one2one_one2many
ENSG00000086598 (known) ENSG00000170348	=	one2one_one2one
ENSG00000086758 (known) ENSG00000086758	=	one2many_one2many
ENSG00000087191 (known) ENSG00000163636	=	one2one_one2one
ENSG00000087460 (known) ENSG00000087460	=	many2many_many2many
ENSG00000087903 (known) ENSG00000185002	=	one2many_one2many
ENSG00000088038 (known) ENSG00000155508	=	one2one_one2many
ENSG00000088832 (known) ENSG00000088832	=	one2many_one2many
ENSG00000088832 (known) ENSG00000198793	=	one2many_one2many
ENSG00000089157 (known) ENSG00000129347	=	one2one_one2one
ENSG00000089195 (known) ENSG00000166166	=	one2one_one2many
ENSG00000089220 (known) ENSG00000089220	=	many2many_many2many
ENSG00000089234 (known) ENSG00000089234	=	one2one_one2one
ENSG00000091140 (known) ENSG00000091140	=	one2one_one2one
ENSG00000092531 (known) ENSG00000105402	=	one2many_one2many
ENSG00000092531 (known) ENSG00000179036	=	one2many_many2many
ENSG00000092531 (known) ENSG00000124333	=	one2many_many2many
ENSG00000094804 (known) ENSG00000164815	=	one2one_one2one
ENSG00000094804 (known) ENSG00000115942	=	one2one_one2one
ENSG00000095002 (known) ENSG00000116062	=	one2one_one2one
ENSG00000095002 (known) ENSG00000113318	=	one2one_one2one
ENSG00000095002 (known) ENSG00000174371	=	one2one_one2one
ENSG00000095002 (known) ENSG00000095002	=	one2one_one2one
ENSG00000095139 (known) ENSG00000129083	=	one2one_one2one
ENSG00000096384 (known) ENSG00000102144	=	many2many_one2many
ENSG00000096384 (known) ENSG00000111640	=	many2many_many2many
ENSG00000096384 (known) ENSG00000096384	=	many2many_many2many
ENSG00000096384 (known) ENSG00000105401	=	many2many_one2many
ENSG00000096384 (known) ENSG00000184009	=	many2many_one2many
ENSG00000096384 (known) ENSG00000139637	=	many2many_one2one
ENSG00000096384 (known) ENSG00000120694	=	many2many_many2many
ENSG00000096401 (known) ENSG00000101343	=	one2one_one2one
ENSG00000096401 (known) ENSG00000171566	=	one2one_one2one
ENSG00000099341 (known) ENSG00000163636	=	one2one_one2one
ENSG00000099800 (known) ENSG00000126953	=	one2one_one2many
ENSG00000099800 (known) ENSG00000150779	=	one2one_one2many
ENSG00000099804 (known) ENSG00000120129	=	one2many_one2many
ENSG00000099817 (known) ENSG00000163882	=	one2one_one2one
ENSG00000099817 (known) ENSG00000102978	=	one2one_one2one
ENSG00000099817 (known) ENSG00000144231	=	one2one_one2one
ENSG00000099817 (known) ENSG00000100142	=	one2one_one2one
ENSG00000099817 (known) ENSG00000168002	=	one2one_one2one
ENSG00000099817 (known) ENSG00000181222	=	one2one_one2one
ENSG00000099817 (known) ENSG00000137054	=	one2one_one2one
ENSG00000099995 (known) ENSG00000183431	=	one2one_one2one
ENSG00000100028 (known) ENSG00000182004	=	one2one_one2one
ENSG00000100028 (known) ENSG00000143977	=	one2one_one2one
ENSG00000100028 (known) ENSG00000170860	=	one2one_one2one
ENSG00000100028 (known) ENSG00000125835	=	one2one_one2many
ENSG00000100038 (known) ENSG00000108469	=	one2many_one2many
ENSG00000100083 (known) ENSG00000100083	=	many2many_many2many
ENSG00000100083 (known) ENSG00000143761	=	many2many_many2many
ENSG00000100084 (known) ENSG00000105011	=	one2one_one2many
ENSG00000100084 (known) ENSG00000111875	=	one2one_one2many
ENSG00000100142 (known) ENSG00000102978	=	one2one_one2one
ENSG00000100206 (known) ENSG00000100206	=	one2one_one2one
ENSG00000100297 (known) ENSG00000166508	=	one2one_one2one
ENSG00000100297 (known) ENSG00000112118	=	one2one_one2one
ENSG00000100316 (known) ENSG00000126005	=	one2many_one2one
ENSG00000100387 (known) ENSG00000139842	=	one2one_one2many
ENSG00000100387 (known) ENSG00000166266	=	one2one_one2many
ENSG00000100387 (known) ENSG00000113558	=	one2one_one2one
ENSG00000100387 (known) ENSG00000158290	=	one2one_one2many
ENSG00000100462 (known) ENSG00000100462	=	one2one_one2one
ENSG00000100479 (known) ENSG00000115350	=	one2one_one2one
ENSG00000100479 (known) ENSG00000177084	=	one2one_one2one
ENSG00000100479 (known) ENSG00000148229	=	one2one_one2one
ENSG00000100504 (known) ENSG00000100504	=	one2many_one2many
ENSG00000100519 (known) ENSG00000175575	=	one2one_one2one
ENSG00000100567 (known) ENSG00000106588	=	one2one_one2one
ENSG00000100567 (known) ENSG00000101182	=	one2one_one2many
ENSG00000100567 (known) ENSG00000100804	=	one2one_one2many
ENSG00000100567 (known) ENSG00000114784	=	one2one_one2many
ENSG00000100567 (known) ENSG00000100902	=	one2one_one2one
ENSG00000100567 (known) ENSG00000129084	=	one2one_one2one
ENSG00000100575 (known) ENSG00000134809	=	one2one_one2one
ENSG00000100764 (known) ENSG00000175166	=	one2many_one2one
ENSG00000100764 (known) ENSG00000175575	=	one2many_one2one
ENSG00000100796 (known) ENSG00000149923	=	one2many_one2one
ENSG00000100804 (known) ENSG00000106588	=	one2many_one2one
ENSG00000100804 (known) ENSG00000129084	=	one2many_one2one
ENSG00000100804 (known) ENSG00000108294	=	one2many_one2one
ENSG00000100804 (known) ENSG00000126067	=	one2many_one2one
ENSG00000100804 (known) ENSG00000132963	=	one2many_one2one
ENSG00000100804 (known) ENSG00000136930	=	one2many_one2many
ENSG00000100883 (known) ENSG00000153037	=	one2one_one2one
ENSG00000100883 (known) ENSG00000100883	=	one2one_one2one
ENSG00000100902 (known) ENSG00000101182	=	one2one_one2many
ENSG00000100902 (known) ENSG00000106588	=	one2one_one2one
ENSG00000100902 (known) ENSG00000129084	=	one2one_one2one
ENSG00000100931 (known) ENSG00000132612	=	one2many_one2many
ENSG00000100931 (known) ENSG00000164695	=	one2many_one2many
ENSG00000100931 (known) ENSG00000170248	=	one2many_one2one
ENSG00000100934 (known) ENSG00000176986	=	one2many_one2many
ENSG00000101161 (known) ENSG00000125835	=	one2one_one2many
ENSG00000101182 (known) ENSG00000129084	=	one2many_one2one
ENSG00000101182 (known) ENSG00000106588	=	one2many_one2one
ENSG00000101182 (known) ENSG00000143106	=	one2many_one2one
ENSG00000101224 (known) ENSG00000123374	=	one2many_one2many
ENSG00000101266 (known) ENSG00000101266	=	many2many_many2many
ENSG00000101310 (known) ENSG00000150961	=	one2many_one2many
ENSG00000101310 (known) ENSG00000176986	=	one2many_one2many
ENSG00000101365 (known) ENSG00000126457	=	one2many_one2many
ENSG00000101365 (known) ENSG00000166411	=	one2many_one2one
ENSG00000101367 (known) ENSG00000101367	=	one2many_one2many
ENSG00000101421 (known) ENSG00000164695	=	one2many_one2many
ENSG00000101421 (known) ENSG00000170248	=	one2many_one2one
ENSG00000101421 (known) ENSG00000132612	=	one2many_one2many
ENSG00000101421 (known) ENSG00000115561	=	one2many_one2one
ENSG00000101442 (known) ENSG00000183207	=	one2one_one2one
ENSG00000101442 (known) ENSG00000175792	=	one2one_one2one
ENSG00000101442 (known) ENSG00000113812	=	one2one_one2one
ENSG00000101811 (known) ENSG00000113387	=	one2many_one2one
ENSG00000101868 (known) ENSG00000146143	=	one2one_one2one
ENSG00000101868 (known) ENSG00000198056	=	one2one_one2one
ENSG00000101898 (known) ENSG00000139726	=	one2one_one2one
ENSG00000101972 (known) ENSG00000108055	=	one2many_one2one
ENSG00000101972 (known) ENSG00000164754	=	one2many_one2one
ENSG00000102898 (known) ENSG00000102898	=	one2many_one2many
ENSG00000102898 (known) ENSG00000132341	=	one2many_many2many
ENSG00000102978 (known) ENSG00000181222	=	one2one_one2one
ENSG00000102978 (known) ENSG00000177700	=	one2one_one2one
ENSG00000102978 (known) ENSG00000102978	=	one2one_one2one
ENSG00000102978 (known) ENSG00000144231	=	one2one_one2one
ENSG00000102978 (known) ENSG00000163882	=	one2one_one2one
ENSG00000102978 (known) ENSG00000168002	=	one2one_one2one
ENSG00000103035 (known) ENSG00000163636	=	one2many_one2one
ENSG00000103035 (known) ENSG00000175575	=	one2many_one2one
ENSG00000103200 (known) ENSG00000103200	=	one2many_one2many
ENSG00000103275 (known) ENSG00000116030	=	one2one_one2many
ENSG00000103275 (known) ENSG00000184900	=	one2one_one2many
ENSG00000103365 (known) ENSG00000103365	=	many2many_many2many
ENSG00000103769 (known) ENSG00000103769	=	many2many_many2many
ENSG00000104356 (known) ENSG00000105171	=	one2one_one2one
ENSG00000104529 (known) ENSG00000186676	=	one2many_one2many
ENSG00000104738 (known) ENSG00000166508	=	one2one_one2one
ENSG00000104812 (known) ENSG00000163754	=	many2many_many2many
ENSG00000104833 (known) ENSG00000105486	=	one2many_one2one
ENSG00000104884 (known) ENSG00000145736	=	one2one_one2many
ENSG00000104884 (known) ENSG00000163161	=	one2one_one2one
ENSG00000105011 (known) ENSG00000159259	=	one2many_one2one
ENSG00000105173 (known) ENSG00000123374	=	many2many_one2many
ENSG00000105173 (known) ENSG00000170312	=	many2many_one2many
ENSG00000105325 (known) ENSG00000134057	=	one2one_many2many
ENSG00000105402 (known) ENSG00000162236	=	one2many_one2one
ENSG00000105404 (known) ENSG00000105404	=	one2one_one2one
ENSG00000105404 (known) ENSG00000138069	=	one2one_one2many
ENSG00000105404 (known) ENSG00000175895	=	one2one_one2many
ENSG00000105486 (known) ENSG00000132646	=	one2one_one2one
ENSG00000105552 (known) ENSG00000105552	=	many2many_many2many
ENSG00000105568 (known) ENSG00000113575	=	one2many_many2many
ENSG00000106263 (known) ENSG00000130811	=	one2one_one2many
ENSG00000106290 (known) ENSG00000112592	=	one2many_one2many
ENSG00000106290 (known) ENSG00000166337	=	one2many_one2one
ENSG00000106355 (known) ENSG00000170860	=	one2one_one2one
ENSG00000106355 (known) ENSG00000164167	=	one2one_one2one
ENSG00000106367 (known) ENSG00000166747	=	one2many_one2many
ENSG00000106588 (known) ENSG00000108294	=	one2one_one2one
ENSG00000106588 (known) ENSG00000159377	=	one2one_one2one
ENSG00000106588 (known) ENSG00000126067	=	one2one_one2one
ENSG00000106588 (known) ENSG00000129084	=	one2one_one2one
ENSG00000106588 (known) ENSG00000136930	=	one2one_one2many
ENSG00000106588 (known) ENSG00000143106	=	one2one_one2one
ENSG00000106588 (known) ENSG00000205220	=	one2one_one2many
ENSG00000107371 (known) ENSG00000178896	=	one2one_one2many
ENSG00000107937 (known) ENSG00000126005	=	one2one_one2one
ENSG00000108055 (known) ENSG00000164754	=	one2one_one2one
ENSG00000108055 (known) ENSG00000118007	=	one2one_one2many
ENSG00000108264 (known) ENSG00000114166	=	one2many_one2many
ENSG00000108264 (known) ENSG00000108773	=	one2many_one2many
ENSG00000108294 (known) ENSG00000205220	=	one2one_one2many
ENSG00000108294 (known) ENSG00000136930	=	one2one_one2many
ENSG00000108294 (known) ENSG00000126067	=	one2one_one2one
ENSG00000108294 (known) ENSG00000129084	=	one2one_one2one
ENSG00000108387 (known) ENSG00000108387	=	many2many_many2many
ENSG00000108387 (known) ENSG00000184702	=	many2many_many2many
ENSG00000108387 (known) ENSG00000164402	=	many2many_one2many
ENSG00000108424 (known) ENSG00000132341	=	one2one_many2many
ENSG00000108469 (known) ENSG00000177302	=	one2many_one2many
ENSG00000108504 (known) ENSG00000173207	=	one2many_one2many
ENSG00000108504 (known) ENSG00000175305	=	one2many_many2many
ENSG00000108590 (known) ENSG00000133398	=	one2one_one2one
ENSG00000108591 (known) ENSG00000111832	=	one2one_one2one
ENSG00000108671 (known) ENSG00000175575	=	one2many_one2one
ENSG00000108671 (known) ENSG00000163636	=	one2many_one2one
ENSG00000108671 (known) ENSG00000168090	=	one2many_one2many
ENSG00000108733 (known) ENSG00000157911	=	one2one_one2one
ENSG00000108733 (known) ENSG00000162735	=	one2one_one2one
ENSG00000108773 (known) ENSG00000166337	=	one2many_one2one
ENSG00000108773 (known) ENSG00000196367	=	one2many_one2one
ENSG00000108773 (known) ENSG00000196284	=	one2many_one2one
ENSG00000108773 (known) ENSG00000135801	=	one2many_one2many
ENSG00000108773 (known) ENSG00000148835	=	one2many_one2many
ENSG00000108854 (known) ENSG00000108854	=	one2many_one2many
ENSG00000109670 (known) ENSG00000113558	=	one2one_one2one
ENSG00000109971 (known) ENSG00000133265	=	many2many_one2many
ENSG00000109971 (known) ENSG00000132002	=	many2many_one2many
ENSG00000109971 (known) ENSG00000128245	=	many2many_many2many
ENSG00000110063 (known) ENSG00000110063	=	one2many_one2many
ENSG00000110107 (known) ENSG00000171566	=	one2one_one2one
ENSG00000110321 (known) ENSG00000136937	=	many2many_one2one
ENSG00000110367 (known) ENSG00000179151	=	one2one_one2one
ENSG00000110367 (known) ENSG00000137054	=	one2one_one2one
ENSG00000110768 (known) ENSG00000153767	=	one2one_one2one
ENSG00000110768 (known) ENSG00000145736	=	one2one_one2many
ENSG00000110768 (known) ENSG00000134899	=	one2one_one2one
ENSG00000111218 (known) ENSG00000111218	=	one2many_one2many
ENSG00000111229 (known) ENSG00000133627	=	one2one_one2many
ENSG00000111229 (known) ENSG00000115091	=	one2one_one2many
ENSG00000111237 (known) ENSG00000122958	=	one2one_one2many
ENSG00000111445 (known) ENSG00000163918	=	one2one_one2one
ENSG00000111445 (known) ENSG00000132646	=	one2one_one2one
ENSG00000111481 (known) ENSG00000181789	=	one2many_one2many
ENSG00000111596 (known) ENSG00000125107	=	one2one_one2one
ENSG00000111640 (known) ENSG00000111640	=	many2many_many2many
ENSG00000111669 (known) ENSG00000111669	=	one2one_one2one
ENSG00000111674 (known) ENSG00000111674	=	many2many_many2many
ENSG00000111725 (known) ENSG00000127445	=	many2many_one2many
ENSG00000111725 (known) ENSG00000131791	=	many2many_many2many
ENSG00000111832 (known) ENSG00000185721	=	one2one_one2one
ENSG00000111875 (known) ENSG00000147133	=	one2many_one2many
ENSG00000111875 (known) ENSG00000159259	=	one2many_one2one
ENSG00000112118 (known) ENSG00000166508	=	one2one_one2one
ENSG00000112118 (known) ENSG00000123374	=	one2one_one2many
ENSG00000112186 (known) ENSG00000131236	=	one2many_one2many
ENSG00000112592 (known) ENSG00000120656	=	one2many_one2one
ENSG00000112592 (known) ENSG00000166337	=	one2many_one2one
ENSG00000112592 (known) ENSG00000122728	=	one2many_one2many
ENSG00000112592 (known) ENSG00000185024	=	one2many_one2one
ENSG00000112592 (known) ENSG00000178913	=	one2many_one2many
ENSG00000112592 (known) ENSG00000165417	=	one2many_one2many
ENSG00000112592 (known) ENSG00000147133	=	one2many_one2many
ENSG00000112592 (known) ENSG00000117505	=	one2many_one2one
ENSG00000112592 (known) ENSG00000148835	=	one2many_one2many
ENSG00000112592 (known) ENSG00000140307	=	one2many_one2one
ENSG00000112592 (known) ENSG00000175550	=	one2many_one2one
ENSG00000112592 (known) ENSG00000137947	=	one2many_one2one
ENSG00000112640 (known) ENSG00000137713	=	one2many_one2many
ENSG00000112658 (known) ENSG00000112658	=	one2one_one2one
ENSG00000112983 (known) ENSG00000196367	=	one2one_one2one
ENSG00000113161 (known) ENSG00000113161	=	one2many_one2many
ENSG00000113318 (known) ENSG00000132646	=	one2one_one2one
ENSG00000113558 (known) ENSG00000166167	=	one2one_one2many
ENSG00000113575 (known) ENSG00000137713	=	many2many_one2many
ENSG00000113758 (known) ENSG00000167962	=	one2many_one2one
ENSG00000113812 (known) ENSG00000128908	=	one2one_one2one
ENSG00000113812 (known) ENSG00000183207	=	one2one_one2one
ENSG00000113812 (known) ENSG00000175792	=	one2one_one2one
ENSG00000114062 (known) ENSG00000114062	=	one2many_one2many
ENSG00000114166 (known) ENSG00000120656	=	one2many_one2one
ENSG00000114166 (known) ENSG00000166337	=	one2many_one2one
ENSG00000114166 (known) ENSG00000162227	=	one2many_one2many
ENSG00000114166 (known) ENSG00000196284	=	one2many_one2one
ENSG00000114166 (known) ENSG00000135801	=	one2many_one2many
ENSG00000114503 (known) ENSG00000136937	=	one2many_one2one
ENSG00000114503 (known) ENSG00000114867	=	one2many_many2many
ENSG00000114784 (known) ENSG00000185627	=	one2many_one2one
ENSG00000114784 (known) ENSG00000130811	=	one2many_one2many
ENSG00000114867 (known) ENSG00000136937	=	many2many_one2one
ENSG00000114867 (known) ENSG00000114867	=	many2many_many2many
ENSG00000114867 (known) ENSG00000151247	=	many2many_one2many
ENSG00000114942 (known) ENSG00000186676	=	one2many_one2many
ENSG00000115091 (known) ENSG00000163466	=	one2many_one2one
ENSG00000115091 (known) ENSG00000138071	=	one2many_one2many
ENSG00000115145 (known) ENSG00000185359	=	one2many_one2many
ENSG00000115233 (known) ENSG00000163636	=	one2one_one2one
ENSG00000115233 (known) ENSG00000175575	=	one2one_one2one
ENSG00000115271 (known) ENSG00000115271	=	one2many_one2many
ENSG00000115350 (known) ENSG00000148229	=	one2one_one2one
ENSG00000115350 (known) ENSG00000177084	=	one2one_one2one
ENSG00000115524 (known) ENSG00000128739	=	one2one_one2many
ENSG00000115541 (known) ENSG00000144381	=	one2many_one2one
ENSG00000115685 (known) ENSG00000213639	=	one2one_one2many
ENSG00000115904 (known) ENSG00000115904	=	one2many_one2many
ENSG00000115942 (known) ENSG00000164815	=	one2one_one2one
ENSG00000115942 (known) ENSG00000123374	=	one2one_one2many
ENSG00000115942 (known) ENSG00000115947	=	one2one_one2one
ENSG00000115947 (known) ENSG00000164815	=	one2one_one2one
ENSG00000115953 (known) ENSG00000138814	=	one2many_many2many
ENSG00000116030 (known) ENSG00000126261	=	one2many_one2one
ENSG00000116030 (known) ENSG00000163904	=	one2many_one2many
ENSG00000116030 (known) ENSG00000116030	=	one2many_one2many
ENSG00000116030 (known) ENSG00000142230	=	one2many_one2one
ENSG00000116062 (known) ENSG00000132646	=	one2one_one2one
ENSG00000116478 (known) ENSG00000196591	=	one2many_one2many
ENSG00000116478 (known) ENSG00000116478	=	one2many_one2many
ENSG00000116478 (known) ENSG00000123562	=	one2many_one2many
ENSG00000116478 (known) ENSG00000169375	=	one2many_one2many
ENSG00000116649 (known) ENSG00000116649	=	many2many_many2many
ENSG00000116761 (known) ENSG00000116761	=	one2one_one2one
ENSG00000116954 (known) ENSG00000155876	=	one2many_one2many
ENSG00000117360 (known) ENSG00000128739	=	one2one_one2many
ENSG00000117399 (known) ENSG00000169679	=	one2one_many2many
ENSG00000117399 (known) ENSG00000156970	=	one2one_many2many
ENSG00000117399 (known) ENSG00000134057	=	one2one_many2many
ENSG00000117399 (known) ENSG00000164109	=	one2one_one2many
ENSG00000117505 (known) ENSG00000175550	=	one2one_one2one
ENSG00000117592 (known) ENSG00000117592	=	one2one_one2one
ENSG00000117748 (known) ENSG00000132383	=	one2many_one2one
ENSG00000117748 (known) ENSG00000136936	=	one2many_one2one
ENSG00000118007 (known) ENSG00000164754	=	one2many_one2one
ENSG00000119048 (known) ENSG00000159459	=	one2many_one2many
ENSG00000120049 (known) ENSG00000185774	=	one2many_one2many
ENSG00000120341 (known) ENSG00000157020	=	one2many_one2one
ENSG00000120656 (known) ENSG00000166337	=	one2one_one2one
ENSG00000120656 (known) ENSG00000120656	=	one2one_one2one
ENSG00000121691 (known) ENSG00000121691	=	one2one_one2one
ENSG00000121892 (known) ENSG00000121892	=	one2many_one2many
ENSG00000123136 (known) ENSG00000183684	=	one2many_one2many
ENSG00000123136 (known) ENSG00000205323	=	one2many_one2one
ENSG00000123191 (known) ENSG00000177556	=	one2many_one2one
ENSG00000123374 (known) ENSG00000145386	=	one2many_many2many
ENSG00000123374 (known) ENSG00000133101	=	one2many_many2many
ENSG00000123374 (known) ENSG00000173207	=	one2many_one2many
ENSG00000123374 (known) ENSG00000175305	=	one2many_many2many
ENSG00000123374 (known) ENSG00000123374	=	one2many_one2many
ENSG00000123374 (known) ENSG00000157456	=	one2many_many2many
ENSG00000123374 (known) ENSG00000147082	=	one2many_many2many
ENSG00000123505 (known) ENSG00000123505	=	one2one_one2one
ENSG00000123570 (known) ENSG00000123570	=	one2many_one2many
ENSG00000123737 (known) ENSG00000178896	=	one2one_one2many
ENSG00000123737 (known) ENSG00000171311	=	one2one_one2one
ENSG00000123975 (known) ENSG00000123975	=	one2many_one2many
ENSG00000123975 (known) ENSG00000134057	=	one2many_many2many
ENSG00000124207 (known) ENSG00000132341	=	one2one_many2many
ENSG00000124587 (known) ENSG00000127980	=	one2one_one2one
ENSG00000125107 (known) ENSG00000155508	=	one2one_one2many
ENSG00000125354 (known) ENSG00000180096	=	one2many_many2many
ENSG00000125354 (known) ENSG00000168385	=	one2many_many2many
ENSG00000125447 (known) ENSG00000125447	=	many2many_many2many
ENSG00000125630 (known) ENSG00000137054	=	one2one_one2one
ENSG00000125743 (known) ENSG00000164167	=	one2one_one2one
ENSG00000125835 (known) ENSG00000144028	=	one2many_one2one
ENSG00000125868 (known) ENSG00000184009	=	one2many_one2many
ENSG00000125870 (known) ENSG00000131876	=	one2many_one2many
ENSG00000125870 (known) ENSG00000128739	=	one2many_one2many
ENSG00000125954 (known) ENSG00000168522	=	one2one_one2one
ENSG00000125977 (known) ENSG00000130741	=	one2many_one2many
ENSG00000125977 (known) ENSG00000134001	=	one2many_one2one
ENSG00000126067 (known) ENSG00000129084	=	one2one_one2one
ENSG00000126247 (known) ENSG00000162909	=	one2many_one2many
ENSG00000126261 (known) ENSG00000142230	=	one2one_one2one
ENSG00000126457 (known) ENSG00000126457	=	one2many_one2many
ENSG00000126803 (known) ENSG00000133265	=	many2many_one2many
ENSG00000127511 (known) ENSG00000196591	=	one2many_one2many
ENSG00000127564 (known) ENSG00000134057	=	one2many_many2many
ENSG00000127564 (known) ENSG00000170312	=	one2many_one2many
ENSG00000127946 (known) ENSG00000127946	=	one2many_one2many
ENSG00000127946 (known) ENSG00000130787	=	one2many_one2many
ENSG00000127955 (known) ENSG00000127955	=	many2many_many2many
ENSG00000128245 (known) ENSG00000166913	=	many2many_many2many
ENSG00000128245 (known) ENSG00000164924	=	many2many_many2many
ENSG00000128245 (known) ENSG00000134308	=	many2many_many2many
ENSG00000128245 (known) ENSG00000170027	=	many2many_many2many
ENSG00000128245 (known) ENSG00000128245	=	many2many_many2many
ENSG00000128534 (known) ENSG00000170860	=	one2many_one2one
ENSG00000128534 (known) ENSG00000130520	=	one2many_one2one
ENSG00000128534 (known) ENSG00000164167	=	one2many_one2one
ENSG00000128739 (known) ENSG00000189091	=	one2many_one2many
ENSG00000128739 (known) ENSG00000130520	=	one2many_one2one
ENSG00000128908 (known) ENSG00000183207	=	one2one_one2one
ENSG00000128908 (known) ENSG00000175792	=	one2one_one2one
ENSG00000129084 (known) ENSG00000136930	=	one2one_one2many
ENSG00000129084 (known) ENSG00000159377	=	one2one_one2one
ENSG00000129084 (known) ENSG00000205220	=	one2one_one2many
ENSG00000129084 (known) ENSG00000142507	=	one2one_one2many
ENSG00000129084 (known) ENSG00000143106	=	one2one_one2one
ENSG00000129559 (known) ENSG00000130725	=	one2one_one2many
ENSG00000130429 (known) ENSG00000162704	=	one2many_one2many
ENSG00000130429 (known) ENSG00000163466	=	one2many_one2one
ENSG00000130429 (known) ENSG00000133627	=	one2many_one2many
ENSG00000130429 (known) ENSG00000138071	=	one2many_one2many
ENSG00000130520 (known) ENSG00000175324	=	one2one_one2many
ENSG00000130717 (known) ENSG00000130717	=	one2many_one2many
ENSG00000130725 (known) ENSG00000159593	=	one2many_one2one
ENSG00000130741 (known) ENSG00000134001	=	one2many_one2one
ENSG00000130787 (known) ENSG00000130787	=	one2many_one2many
ENSG00000130826 (known) ENSG00000175792	=	one2many_one2one
ENSG00000130826 (known) ENSG00000183207	=	one2many_one2one
ENSG00000131100 (known) ENSG00000136888	=	one2many_one2many
ENSG00000131153 (known) ENSG00000147536	=	one2one_one2one
ENSG00000131236 (known) ENSG00000131236	=	one2many_one2many
ENSG00000131475 (known) ENSG00000176108	=	one2one_one2one
ENSG00000131475 (known) ENSG00000159210	=	one2one_one2one
ENSG00000131828 (known) ENSG00000168291	=	one2many_one2many
ENSG00000131876 (known) ENSG00000183431	=	one2many_one2one
ENSG00000131979 (known) ENSG00000131979	=	one2one_one2one
ENSG00000132341 (known) ENSG00000184575	=	many2many_one2one
ENSG00000132383 (known) ENSG00000204086	=	one2one_one2many
ENSG00000132383 (known) ENSG00000132383	=	one2one_one2one
ENSG00000132541 (known) ENSG00000132541	=	one2many_one2many
ENSG00000132612 (known) ENSG00000164695	=	one2many_one2many
ENSG00000132646 (known) ENSG00000132646	=	one2one_one2one
ENSG00000132646 (known) ENSG00000168496	=	one2one_one2one
ENSG00000132646 (known) ENSG00000133119	=	one2one_one2one
ENSG00000132646 (known) ENSG00000163918	=	one2one_one2one
ENSG00000132698 (known) ENSG00000132698	=	many2many_many2many
ENSG00000133028 (known) ENSG00000133028	=	many2many_many2many
ENSG00000133101 (known) ENSG00000170312	=	many2many_one2many
ENSG00000133119 (known) ENSG00000163918	=	one2one_one2one
ENSG00000133433 (known) ENSG00000133433	=	one2many_one2many
ENSG00000133627 (known) ENSG00000162704	=	one2many_one2many
ENSG00000133627 (known) ENSG00000163466	=	one2many_one2one
ENSG00000133627 (known) ENSG00000136950	=	one2many_one2many
ENSG00000133627 (known) ENSG00000138071	=	one2many_one2many
ENSG00000134057 (known) ENSG00000170312	=	many2many_one2many
ENSG00000134058 (known) ENSG00000134480	=	one2one_one2one
ENSG00000134058 (known) ENSG00000181222	=	one2one_one2one
ENSG00000134184 (known) ENSG00000134184	=	one2many_one2many
ENSG00000134202 (known) ENSG00000134202	=	one2many_one2many
ENSG00000134202 (known) ENSG00000213366	=	one2many_one2many
ENSG00000134308 (known) ENSG00000143393	=	many2many_one2one
ENSG00000134809 (known) ENSG00000177370	=	one2one_one2one
ENSG00000134899 (known) ENSG00000163161	=	one2one_one2one
ENSG00000136628 (known) ENSG00000145782	=	one2many_one2one
ENSG00000136628 (known) ENSG00000186676	=	one2many_one2many
ENSG00000136738 (known) ENSG00000185359	=	one2many_one2many
ENSG00000136930 (known) ENSG00000142507	=	one2many_one2many
ENSG00000136986 (known) ENSG00000165280	=	one2one_one2one
ENSG00000137054 (known) ENSG00000171453	=	one2one_one2one
ENSG00000137076 (known) ENSG00000184009	=	one2many_one2many
ENSG00000137076 (known) ENSG00000137076	=	one2many_one2many
ENSG00000137076 (known) ENSG00000159251	=	one2many_one2many
ENSG00000137713 (known) ENSG00000154001	=	one2many_one2many
ENSG00000138041 (known) ENSG00000149923	=	one2many_one2one
ENSG00000138071 (known) ENSG00000162704	=	one2many_one2many
ENSG00000138363 (known) ENSG00000138363	=	one2many_one2many
ENSG00000138663 (known) ENSG00000166200	=	one2many_one2many
ENSG00000138663 (known) ENSG00000168090	=	one2many_one2many
ENSG00000138663 (known) ENSG00000138663	=	one2many_one2many
ENSG00000138758 (known) ENSG00000184702	=	one2many_many2many
ENSG00000138758 (known) ENSG00000168385	=	one2many_many2many
ENSG00000138801 (known) ENSG00000138801	=	many2many_many2many
ENSG00000139131 (known) ENSG00000139131	=	one2one_one2one
ENSG00000139197 (known) ENSG00000142655	=	one2many_one2one
ENSG00000139197 (known) ENSG00000139197	=	one2many_one2many
ENSG00000139343 (known) ENSG00000182004	=	one2one_one2one
ENSG00000139613 (known) ENSG00000163939	=	many2many_one2many
ENSG00000140263 (known) ENSG00000140263	=	one2many_one2many
ENSG00000140307 (known) ENSG00000165417	=	one2one_one2many
ENSG00000140941 (known) ENSG00000197548	=	one2many_one2one
ENSG00000140941 (known) ENSG00000168397	=	one2many_one2many
ENSG00000140941 (known) ENSG00000144848	=	one2many_one2one
ENSG00000141522 (known) ENSG00000155366	=	one2many_one2many
ENSG00000141522 (known) ENSG00000141522	=	one2many_one2many
ENSG00000141564 (known) ENSG00000198793	=	one2one_one2many
ENSG00000141959 (known) ENSG00000152556	=	many2many_many2many
ENSG00000142168 (known) ENSG00000142168	=	one2one_one2one
ENSG00000142168 (known) ENSG00000173992	=	one2one_one2one
ENSG00000142230 (known) ENSG00000184900	=	one2one_one2many
ENSG00000142655 (known) ENSG00000162928	=	one2one_one2one
ENSG00000142655 (known) ENSG00000142655	=	one2one_one2one
ENSG00000142655 (known) ENSG00000162735	=	one2one_one2one
ENSG00000143155 (known) ENSG00000149923	=	one2one_one2one
ENSG00000143179 (known) ENSG00000143179	=	one2many_one2many
ENSG00000143320 (known) ENSG00000143320	=	many2many_many2many
ENSG00000143393 (known) ENSG00000166913	=	one2one_many2many
ENSG00000143393 (known) ENSG00000170027	=	one2one_many2many
ENSG00000143727 (known) ENSG00000143727	=	one2one_one2one
ENSG00000143761 (known) ENSG00000143761	=	many2many_many2many
ENSG00000144021 (known) ENSG00000166797	=	one2one_one2many
ENSG00000144021 (known) ENSG00000155229	=	one2one_one2one
ENSG00000144021 (known) ENSG00000166595	=	one2one_one2many
ENSG00000144028 (known) ENSG00000169217	=	one2one_one2one
ENSG00000144028 (known) ENSG00000174231	=	one2one_one2one
ENSG00000144034 (known) ENSG00000172315	=	one2one_one2one
ENSG00000144231 (known) ENSG00000181222	=	one2one_one2one
ENSG00000144231 (known) ENSG00000168002	=	one2one_one2one
ENSG00000144744 (known) ENSG00000159593	=	one2one_one2one
ENSG00000144848 (known) ENSG00000145782	=	one2one_one2one
ENSG00000144848 (known) ENSG00000170296	=	one2one_one2many
ENSG00000145386 (known) ENSG00000170312	=	many2many_one2many
ENSG00000147224 (known) ENSG00000161542	=	many2many_one2many
ENSG00000147224 (known) ENSG00000147224	=	many2many_many2many
ENSG00000148090 (known) ENSG00000148090	=	one2many_one2many
ENSG00000148218 (known) ENSG00000148218	=	one2one_one2one
ENSG00000148229 (known) ENSG00000177084	=	one2one_one2one
ENSG00000148672 (known) ENSG00000148672	=	many2many_many2many
ENSG00000148835 (known) ENSG00000166337	=	one2many_one2one
ENSG00000149089 (known) ENSG00000149089	=	one2one_one2one
ENSG00000151846 (known) ENSG00000169714	=	one2many_one2many
ENSG00000152234 (known) ENSG00000171953	=	one2one_one2one
ENSG00000153574 (known) ENSG00000153574	=	one2one_one2one
ENSG00000154027 (known) ENSG00000154027	=	one2many_one2many
ENSG00000156467 (known) ENSG00000179091	=	one2one_one2one
ENSG00000157344 (known) ENSG00000171311	=	one2many_one2one
ENSG00000157456 (known) ENSG00000170312	=	many2many_one2many
ENSG00000157911 (known) ENSG00000162735	=	one2one_one2one
ENSG00000158373 (known) ENSG00000164032	=	many2many_one2many
ENSG00000158402 (known) ENSG00000170312	=	one2many_one2many
ENSG00000158825 (known) ENSG00000158825	=	one2one_one2one
ENSG00000159131 (known) ENSG00000159131	=	one2one_one2one
ENSG00000159210 (known) ENSG00000176108	=	one2one_one2one
ENSG00000159352 (known) ENSG00000163636	=	one2one_one2one
ENSG00000160200 (known) ENSG00000160200	=	one2one_one2one
ENSG00000160211 (known) ENSG00000160211	=	one2one_one2one
ENSG00000160310 (known) ENSG00000160310	=	one2many_one2many
ENSG00000160803 (known) ENSG00000179262	=	one2many_one2many
ENSG00000161057 (known) ENSG00000175575	=	one2one_one2one
ENSG00000161057 (known) ENSG00000163636	=	one2one_one2one
ENSG00000162482 (known) ENSG00000162482	=	many2many_many2many
ENSG00000162928 (known) ENSG00000162928	=	one2one_one2one
ENSG00000163106 (known) ENSG00000163106	=	one2many_one2many
ENSG00000163159 (known) ENSG00000183207	=	one2one_one2one
ENSG00000163159 (known) ENSG00000178028	=	one2one_one2one
ENSG00000163159 (known) ENSG00000175792	=	one2one_one2one
ENSG00000163636 (known) ENSG00000185627	=	one2one_one2one
ENSG00000163636 (known) ENSG00000175166	=	one2one_one2one
ENSG00000163636 (known) ENSG00000197170	=	one2one_one2many
ENSG00000163636 (known) ENSG00000173692	=	one2one_one2one
ENSG00000163636 (known) ENSG00000175575	=	one2one_one2one
ENSG00000163864 (known) ENSG00000163864	=	many2many_many2many
ENSG00000163882 (known) ENSG00000168002	=	one2one_one2one
ENSG00000163882 (known) ENSG00000181222	=	one2one_one2one
ENSG00000163904 (known) ENSG00000184900	=	one2many_one2many
ENSG00000164167 (known) ENSG00000175324	=	one2one_one2many
ENSG00000164167 (known) ENSG00000170860	=	one2one_one2one
ENSG00000164327 (known) ENSG00000167965	=	one2one_one2one
ENSG00000164327 (known) ENSG00000198793	=	one2one_one2many
ENSG00000164402 (known) ENSG00000164402	=	one2many_one2many
ENSG00000164402 (known) ENSG00000168385	=	one2many_many2many
ENSG00000164402 (known) ENSG00000184702	=	one2many_many2many
ENSG00000164695 (known) ENSG00000164695	=	one2many_one2many
ENSG00000164695 (known) ENSG00000170248	=	one2many_one2one
ENSG00000164815 (known) ENSG00000164815	=	one2one_one2one
ENSG00000164924 (known) ENSG00000164924	=	many2many_many2many
ENSG00000165140 (known) ENSG00000165140	=	one2many_one2many
ENSG00000165240 (known) ENSG00000177556	=	one2many_one2one
ENSG00000165280 (known) ENSG00000165280	=	one2one_one2one
ENSG00000165410 (known) ENSG00000184009	=	one2many_one2many
ENSG00000165916 (known) ENSG00000175575	=	one2one_one2one
ENSG00000166167 (known) ENSG00000166483	=	one2many_one2many
ENSG00000166200 (known) ENSG00000166200	=	one2many_one2many
ENSG00000166200 (known) ENSG00000168090	=	one2many_one2many
ENSG00000166337 (known) ENSG00000196367	=	one2one_one2one
ENSG00000166337 (known) ENSG00000178913	=	one2one_one2many
ENSG00000166337 (known) ENSG00000197780	=	one2one_one2many
ENSG00000166483 (known) ENSG00000170312	=	one2many_one2many
ENSG00000166508 (known) ENSG00000166508	=	one2one_one2one
ENSG00000166913 (known) ENSG00000166913	=	many2many_many2many
ENSG00000166974 (known) ENSG00000166974	=	one2many_one2many
ENSG00000167325 (known) ENSG00000171848	=	one2many_many2many
ENSG00000167815 (known) ENSG00000167815	=	many2many_many2many
ENSG00000168002 (known) ENSG00000181222	=	one2one_one2one
ENSG00000168002 (known) ENSG00000168002	=	one2one_one2one
ENSG00000168090 (known) ENSG00000168090	=	one2many_one2many
ENSG00000168291 (known) ENSG00000168291	=	one2many_one2many
ENSG00000168397 (known) ENSG00000170296	=	one2many_one2many
ENSG00000168765 (known) ENSG00000168765	=	one2many_one2many
ENSG00000169021 (known) ENSG00000179091	=	one2one_one2one
ENSG00000169093 (known) ENSG00000169093	=	one2many_one2many
ENSG00000169139 (known) ENSG00000177889	=	one2many_one2many
ENSG00000169217 (known) ENSG00000174231	=	one2one_one2one
ENSG00000169375 (known) ENSG00000196591	=	one2many_one2many
ENSG00000169567 (known) ENSG00000169567	=	one2many_one2many
ENSG00000169764 (known) ENSG00000169764	=	one2many_one2many
ENSG00000170027 (known) ENSG00000170027	=	many2many_many2many
ENSG00000170248 (known) ENSG00000170248	=	one2one_one2one
ENSG00000170296 (known) ENSG00000197548	=	one2many_one2one
ENSG00000170312 (known) ENSG00000173207	=	one2many_one2many
ENSG00000170860 (known) ENSG00000175324	=	one2one_one2many
ENSG00000170899 (known) ENSG00000170899	=	one2many_one2many
ENSG00000171311 (known) ENSG00000178896	=	one2one_one2many
ENSG00000171824 (known) ENSG00000178896	=	one2one_one2many
ENSG00000172531 (known) ENSG00000173281	=	one2many_one2many
ENSG00000172757 (known) ENSG00000184009	=	one2many_one2many
ENSG00000172795 (known) ENSG00000179151	=	one2one_one2one
ENSG00000172795 (known) ENSG00000172795	=	one2one_one2one
ENSG00000173207 (known) ENSG00000173207	=	one2many_one2many
ENSG00000173614 (known) ENSG00000173614	=	many2many_many2many
ENSG00000173992 (known) ENSG00000173992	=	one2one_one2one
ENSG00000174156 (known) ENSG00000174156	=	one2many_one2many
ENSG00000175166 (known) ENSG00000175575	=	one2one_one2one
ENSG00000175467 (known) ENSG00000198258	=	one2one_one2one
ENSG00000175575 (known) ENSG00000197170	=	one2one_one2many
ENSG00000175792 (known) ENSG00000183207	=	one2one_one2one
ENSG00000175792 (known) ENSG00000178028	=	one2one_one2one
ENSG00000175793 (known) ENSG00000175793	=	many2many_many2many
ENSG00000177302 (known) ENSG00000197299	=	one2many_one2many
ENSG00000177700 (known) ENSG00000181222	=	one2one_one2one
ENSG00000178028 (known) ENSG00000183207	=	one2one_one2one
ENSG00000178896 (known) ENSG00000178896	=	one2many_one2many
ENSG00000179091 (known) ENSG00000198727	=	one2one_one2many
ENSG00000180096 (known) ENSG00000180096	=	many2many_many2many
ENSG00000180185 (known) ENSG00000180185	=	one2many_one2many
ENSG00000182890 (known) ENSG00000182890	=	many2many_many2many
ENSG00000183093 (known) ENSG00000183093	=	one2one_one2one
ENSG00000184009 (known) ENSG00000184009	=	one2many_one2many
ENSG00000184203 (known) ENSG00000186298	=	one2many_one2many
ENSG00000184203 (known) ENSG00000213639	=	one2many_one2many
ENSG00000184702 (known) ENSG00000184702	=	many2many_many2many
ENSG00000186676 (known) ENSG00000186676	=	one2many_one2many
ENSG00000187919 (known) ENSG00000187919	=	one2many_one2many
ENSG00000196290 (known) ENSG00000196290	=	one2one_one2one
ENSG00000198682 (known) ENSG00000198682	=	many2many_many2many
ENSG00000198721 (known) ENSG00000198721	=	many2many_many2many
ENSG00000198793 (known) ENSG00000198793	=	one2many_one2many
ENSG00000198900 (known) ENSG00000198900	=	one2many_one2many
ENSG00000213366 (known) ENSG00000213366	=	one2many_one2many
