# Supplementary material for: Building and analyzing protein interactome networks by cross-species comparisons
Source: BMC Syst Biol. 2010 Mar 30;4:36. doi: 10.1186/1752-0509-4-36 (PMC2859380; doi:10.1186/1752-0509-4-36)
Supplement: Additional file 6 — Zip Hsap. A zipped folder containing files formatted for use in Cytoscape listed in Supplemental Table 3. These files are for Homo sapiens proteins. [file 1752-0509-4-36-S6.ZIP › hsap/hsap_scer_orthologs.eda]

hsap_scer_orthologs.eda
ENSG00000000419 (predicted) ENSG00000214391	=	YPR183W_YML085C
ENSG00000000419 (predicted) ENSG00000176014	=	YPR183W_YFL037W
ENSG00000000419 (predicted) ENSG00000123416	=	YPR183W_YML085C
ENSG00000000419 (predicted) ENSG00000137285	=	YPR183W_YFL037W
ENSG00000000419 (predicted) ENSG00000127824	=	YPR183W_YML085C
ENSG00000000419 (predicted) ENSG00000196230	=	YPR183W_YFL037W
ENSG00000000419 (predicted) ENSG00000214144	=	YPR183W_YLL024C
ENSG00000000419 (predicted) ENSG00000152086	=	YPR183W_YML085C
ENSG00000000419 (predicted) ENSG00000167552	=	YPR183W_YML085C
ENSG00000000419 (predicted) ENSG00000204388	=	YPR183W_YLL024C
ENSG00000000419 (predicted) ENSG00000198033	=	YPR183W_YML085C
ENSG00000000419 (predicted) ENSG00000104833	=	YPR183W_YFL037W
ENSG00000000419 (predicted) ENSG00000167553	=	YPR183W_YML085C
ENSG00000000419 (predicted) ENSG00000188229	=	YPR183W_YFL037W
ENSG00000000419 (predicted) ENSG00000159247	=	YPR183W_YFL037W
ENSG00000000419 (predicted) ENSG00000101199	=	YPR183W_YDL226C
ENSG00000000419 (predicted) ENSG00000147416	=	YPR183W_YBR127C
ENSG00000000419 (predicted) ENSG00000044574	=	YPR183W_YJL034W
ENSG00000000419 (predicted) ENSG00000187522	=	YPR183W_YLL024C
ENSG00000000419 (predicted) ENSG00000215845	=	YPR183W_YOR285W
ENSG00000000419 (predicted) ENSG00000204389	=	YPR183W_YLL024C
ENSG00000000419 (predicted) ENSG00000081377	=	YPR183W_YFR028C
ENSG00000000419 (predicted) ENSG00000163528	=	YPR183W_YKL195W
ENSG00000000419 (predicted) ENSG00000173213	=	YPR183W_YFL037W
ENSG00000000419 (predicted) ENSG00000174444	=	YPR183W_YBR031W
ENSG00000000419 (predicted) ENSG00000101162	=	YPR183W_YFL037W
ENSG00000000419 (predicted) ENSG00000173110	=	YPR183W_YLL024C
ENSG00000000419 (predicted) ENSG00000163526	=	YPR183W_YML085C
ENSG00000000419 (predicted) ENSG00000100206	=	YPR183W_YER179W
ENSG00000000419 (predicted) ENSG00000161149	=	YPR183W_YML085C
ENSG00000000419 (predicted) ENSG00000173876	=	YPR183W_YFL037W
ENSG00000000419 (predicted) ENSG00000204390	=	YPR183W_YLL024C
ENSG00000000419 (predicted) ENSG00000075886	=	YPR183W_YML085C
ENSG00000000419 (predicted) ENSG00000079335	=	YPR183W_YFR028C
ENSG00000000419 (predicted) ENSG00000155304	=	YPR183W_YDL229W
ENSG00000000419 (predicted) ENSG00000183207	=	YPR183W_YPL235W
ENSG00000000419 (predicted) ENSG00000116039	=	YPR183W_YBR127C
ENSG00000000419 (predicted) ENSG00000198211	=	YPR183W_YFL037W
ENSG00000000419 (predicted) ENSG00000109971	=	YPR183W_YLL024C
ENSG00000000419 (predicted) ENSG00000178462	=	YPR183W_YML085C
ENSG00000000419 (predicted) ENSG00000183785	=	YPR183W_YML085C
ENSG00000000419 (predicted) ENSG00000127589	=	YPR183W_YFL037W
ENSG00000000419 (predicted) ENSG00000126803	=	YPR183W_YLL024C
ENSG00000000419 (predicted) ENSG00000137267	=	YPR183W_YFL037W
ENSG00000000419 (predicted) ENSG00000110768	=	YPR183W_YDR311W
ENSG00000000457 (predicted) ENSG00000145414	=	YOR112W_YNL124W
ENSG00000001084 (predicted) ENSG00000214391	=	YJL101C_YML085C
ENSG00000001084 (predicted) ENSG00000167552	=	YJL101C_YML085C
ENSG00000001084 (predicted) ENSG00000165092	=	YJL101C_YPL061W
ENSG00000001084 (predicted) ENSG00000184254	=	YJL101C_YPL061W
ENSG00000001084 (predicted) ENSG00000147416	=	YJL101C_YBR127C
ENSG00000001084 (predicted) ENSG00000079974	=	YJL101C_YOR185C
ENSG00000001084 (predicted) ENSG00000154930	=	YJL101C_YLR153C
ENSG00000001084 (predicted) ENSG00000067225	=	YJL101C_YAL038W
ENSG00000001084 (predicted) ENSG00000144591	=	YJL101C_YDL055C
ENSG00000001084 (predicted) ENSG00000178035	=	YJL101C_YHR216W/YJL101C_YML056C
ENSG00000001084 (predicted) ENSG00000128918	=	YJL101C_YPL061W
ENSG00000001084 (predicted) ENSG00000131459	=	YJL101C_YKL104C
ENSG00000001084 (predicted) ENSG00000183785	=	YJL101C_YML085C
ENSG00000001084 (predicted) ENSG00000116039	=	YJL101C_YBR127C
ENSG00000001084 (predicted) ENSG00000137124	=	YJL101C_YPL061W
ENSG00000001084 (predicted) ENSG00000143627	=	YJL101C_YAL038W
ENSG00000001084 (predicted) ENSG00000173540	=	YJL101C_YDL055C
ENSG00000001084 (predicted) ENSG00000198380	=	YJL101C_YKL104C
ENSG00000001084 (predicted) ENSG00000161149	=	YJL101C_YML085C
ENSG00000001084 (predicted) ENSG00000167553	=	YJL101C_YML085C
ENSG00000001084 (predicted) ENSG00000152086	=	YJL101C_YML085C
ENSG00000001084 (predicted) ENSG00000123416	=	YJL101C_YML085C
ENSG00000001084 (predicted) ENSG00000178462	=	YJL101C_YML085C
ENSG00000001084 (predicted) ENSG00000111058	=	YJL101C_YLR153C
ENSG00000001084 (predicted) ENSG00000075886	=	YJL101C_YML085C
ENSG00000001084 (predicted) ENSG00000144134	=	YJL101C_YOR185C
ENSG00000001084 (predicted) ENSG00000106348	=	YJL101C_YML056C/YJL101C_YHR216W
ENSG00000001084 (predicted) ENSG00000111275	=	YJL101C_YPL061W
ENSG00000001084 (predicted) ENSG00000198033	=	YJL101C_YML085C
ENSG00000001084 (predicted) ENSG00000132341	=	YJL101C_YOR185C
ENSG00000001084 (predicted) ENSG00000131069	=	YJL101C_YLR153C
ENSG00000001084 (predicted) ENSG00000163526	=	YJL101C_YML085C
ENSG00000001084 (predicted) ENSG00000127824	=	YJL101C_YML085C
ENSG00000001167 (known) ENSG00000120837	=	YGL237C_YBL021C
ENSG00000001167 (known) ENSG00000066136	=	YGL237C_YOR358W
ENSG00000001167 (predicted) ENSG00000115041	=	YGL237C_YDR373W
ENSG00000001167 (predicted) ENSG00000115806	=	YGL237C_YDR517W
ENSG00000001167 (predicted) ENSG00000107130	=	YGL237C_YDR373W
ENSG00000001167 (predicted) ENSG00000151247	=	YGL237C_YOL139C
ENSG00000001167 (predicted) ENSG00000137040	=	YGL237C_YMR308C
ENSG00000001167 (predicted) ENSG00000126005	=	YGL237C_YPR016C
ENSG00000001167 (predicted) ENSG00000205339	=	YGL237C_YJR132W
ENSG00000001167 (predicted) ENSG00000151729	=	YGL237C_YBR085W
ENSG00000001167 (predicted) ENSG00000138777	=	YGL237C_YBR011C
ENSG00000001167 (predicted) ENSG00000005022	=	YGL237C_YBR085W
ENSG00000001167 (predicted) ENSG00000109971	=	YGL237C_YAL005C
ENSG00000001167 (predicted) ENSG00000132382	=	YGL237C_YEL055C
ENSG00000001167 (predicted) ENSG00000160200	=	YGL237C_YGR155W
ENSG00000001167 (predicted) ENSG00000120049	=	YGL237C_YDR373W
ENSG00000001167 (predicted) ENSG00000182132	=	YGL237C_YDR373W
ENSG00000001167 (predicted) ENSG00000110075	=	YGL237C_YKR028W
ENSG00000001167 (predicted) ENSG00000165629	=	YGL237C_YBR039W
ENSG00000001167 (predicted) ENSG00000204388	=	YGL237C_YAL005C
ENSG00000001167 (predicted) ENSG00000048545	=	YGL237C_YDR373W
ENSG00000001167 (predicted) ENSG00000151475	=	YGL237C_YBR085W
ENSG00000001167 (predicted) ENSG00000065150	=	YGL237C_YMR308C
ENSG00000001167 (predicted) ENSG00000121905	=	YGL237C_YDR373W
ENSG00000001167 (predicted) ENSG00000183684	=	YGL237C_YDR381W
ENSG00000001167 (predicted) ENSG00000163032	=	YGL237C_YDR373W
ENSG00000001167 (predicted) ENSG00000204389	=	YGL237C_YAL005C
ENSG00000001167 (predicted) ENSG00000116983	=	YGL237C_YDR373W
ENSG00000001167 (predicted) ENSG00000180817	=	YGL237C_YBR011C
ENSG00000001167 (predicted) ENSG00000112599	=	YGL237C_YDR373W
ENSG00000001167 (predicted) ENSG00000104490	=	YGL237C_YDR373W
ENSG00000001167 (predicted) ENSG00000175766	=	YGL237C_YOL139C
ENSG00000001167 (predicted) ENSG00000173110	=	YGL237C_YAL005C
ENSG00000001167 (predicted) ENSG00000133704	=	YGL237C_YJR132W
ENSG00000001167 (predicted) ENSG00000219039	=	YGL237C_YDR381W
ENSG00000001167 (predicted) ENSG00000102172	=	YGL237C_YPR069C
ENSG00000001167 (predicted) ENSG00000164346	=	YGL237C_YER126C
ENSG00000001167 (predicted) ENSG00000109047	=	YGL237C_YDR373W
ENSG00000001167 (predicted) ENSG00000138442	=	YGL237C_YOR272W
ENSG00000001167 (predicted) ENSG00000214380	=	YGL237C_YBL021C
ENSG00000001167 (predicted) ENSG00000138472	=	YGL237C_YDR373W
ENSG00000001167 (predicted) ENSG00000114745	=	YGL237C_YDR517W
ENSG00000001167 (predicted) ENSG00000185774	=	YGL237C_YDR373W
ENSG00000001167 (predicted) ENSG00000126803	=	YGL237C_YAL005C
ENSG00000001167 (predicted) ENSG00000214144	=	YGL237C_YAL005C
ENSG00000001167 (predicted) ENSG00000204390	=	YGL237C_YAL005C
ENSG00000001167 (predicted) ENSG00000114735	=	YGL237C_YNL063W
ENSG00000001167 (predicted) ENSG00000131979	=	YGL237C_YGR267C
ENSG00000001167 (predicted) ENSG00000169100	=	YGL237C_YBR085W
ENSG00000001167 (predicted) ENSG00000100387	=	YGL237C_YOL133W
ENSG00000001167 (predicted) ENSG00000158467	=	YGL237C_YER043C
ENSG00000001167 (predicted) ENSG00000187522	=	YGL237C_YAL005C
ENSG00000001167 (predicted) ENSG00000116649	=	YGL237C_YPR069C
ENSG00000001167 (predicted) ENSG00000135930	=	YGL237C_YOL139C
ENSG00000001167 (predicted) ENSG00000105063	=	YGL237C_YKR028W
ENSG00000001167 (predicted) ENSG00000115756	=	YGL237C_YDR373W
ENSG00000001167 (predicted) ENSG00000168710	=	YGL237C_YER043C
ENSG00000001167 (predicted) ENSG00000101444	=	YGL237C_YER043C
ENSG00000001167 (predicted) ENSG00000100239	=	YGL237C_YKR028W
ENSG00000001629 (predicted) ENSG00000089234	=	YKR017C_YHL010C
ENSG00000001629 (predicted) ENSG00000179041	=	YKR017C_YOR294W
ENSG00000001629 (predicted) ENSG00000129493	=	YKR017C_YJL207C
ENSG00000001629 (predicted) ENSG00000008869	=	YKR017C_YJL207C
ENSG00000002016 (known) ENSG00000002016	=	YML032C_YML032C
ENSG00000002016 (known) ENSG00000132383	=	YML032C_YAR007C
ENSG00000002016 (known) ENSG00000117748	=	YML032C_YNL312W
ENSG00000002016 (known) ENSG00000051180	=	YML032C_YER095W
ENSG00000002016 (predicted) ENSG00000160310	=	YML032C_YBR034C
ENSG00000002016 (predicted) ENSG00000143839	=	YML032C_YPL154C
ENSG00000002016 (predicted) ENSG00000117984	=	YML032C_YPL154C
ENSG00000002016 (predicted) ENSG00000080824	=	YML032C_YMR186W
ENSG00000002016 (predicted) ENSG00000142453	=	YML032C_YBR034C
ENSG00000002016 (predicted) ENSG00000204086	=	YML032C_YNL312W
ENSG00000002016 (predicted) ENSG00000128918	=	YML032C_YER073W
ENSG00000002016 (predicted) ENSG00000181359	=	YML032C_YMR186W
ENSG00000002016 (predicted) ENSG00000116039	=	YML032C_YBR127C
ENSG00000002016 (predicted) ENSG00000196188	=	YML032C_YPL154C
ENSG00000002016 (predicted) ENSG00000198890	=	YML032C_YBR034C
ENSG00000002016 (predicted) ENSG00000166598	=	YML032C_YMR186W
ENSG00000002016 (predicted) ENSG00000203914	=	YML032C_YMR186W
ENSG00000002016 (predicted) ENSG00000096088	=	YML032C_YPL154C
ENSG00000002016 (predicted) ENSG00000116062	=	YML032C_YDR097C
ENSG00000002016 (predicted) ENSG00000111218	=	YML032C_YBR034C
ENSG00000002016 (predicted) ENSG00000131401	=	YML032C_YPL154C
ENSG00000002016 (predicted) ENSG00000205940	=	YML032C_YMR186W
ENSG00000002016 (predicted) ENSG00000111275	=	YML032C_YER073W
ENSG00000002016 (predicted) ENSG00000172647	=	YML032C_YPL154C
ENSG00000002016 (predicted) ENSG00000096384	=	YML032C_YMR186W
ENSG00000002016 (predicted) ENSG00000175054	=	YML032C_YBR136W
ENSG00000002016 (predicted) ENSG00000205527	=	YML032C_YMR186W
ENSG00000002016 (predicted) ENSG00000184254	=	YML032C_YER073W
ENSG00000002016 (predicted) ENSG00000165092	=	YML032C_YER073W
ENSG00000002016 (predicted) ENSG00000126457	=	YML032C_YBR034C
ENSG00000002016 (predicted) ENSG00000147416	=	YML032C_YBR127C
ENSG00000002016 (predicted) ENSG00000137124	=	YML032C_YER073W
ENSG00000002016 (predicted) ENSG00000173540	=	YML032C_YDL055C
ENSG00000002016 (predicted) ENSG00000180860	=	YML032C_YPL154C
ENSG00000002016 (predicted) ENSG00000205100	=	YML032C_YMR186W
ENSG00000002016 (predicted) ENSG00000205141	=	YML032C_YMR186W
ENSG00000002016 (predicted) ENSG00000183199	=	YML032C_YMR186W
ENSG00000002016 (predicted) ENSG00000204973	=	YML032C_YPL154C
ENSG00000002016 (predicted) ENSG00000205955	=	YML032C_YMR186W
ENSG00000002016 (predicted) ENSG00000131400	=	YML032C_YPL154C
ENSG00000002016 (predicted) ENSG00000155304	=	YML032C_YDL229W
ENSG00000002016 (predicted) ENSG00000185238	=	YML032C_YBR034C
ENSG00000002016 (predicted) ENSG00000087111	=	YML032C_YDR434W
ENSG00000002016 (predicted) ENSG00000144591	=	YML032C_YDL055C
ENSG00000002746 (predicted) ENSG00000124208	=	YER125W_YGL087C
ENSG00000002746 (predicted) ENSG00000113194	=	YER125W_YDL091C
ENSG00000002746 (predicted) ENSG00000141101	=	YER125W_YOR056C
ENSG00000002746 (predicted) ENSG00000078747	=	YER125W_YER125W
ENSG00000002746 (predicted) ENSG00000104808	=	YER125W_YMR315W
ENSG00000002746 (predicted) ENSG00000169067	=	YER125W_YFL039C
ENSG00000002746 (predicted) ENSG00000111713	=	YER125W_YLR258W
ENSG00000002746 (predicted) ENSG00000196511	=	YER125W_YOR143C
ENSG00000002746 (predicted) ENSG00000108773	=	YER125W_YGR252W
ENSG00000002746 (predicted) ENSG00000138413	=	YER125W_YNL009W
ENSG00000002746 (predicted) ENSG00000173599	=	YER125W_YGL062W
ENSG00000002746 (predicted) ENSG00000166173	=	YER125W_YDL051W
ENSG00000002746 (predicted) ENSG00000104812	=	YER125W_YLR258W
ENSG00000002746 (predicted) ENSG00000106266	=	YER125W_YMR004W
ENSG00000002746 (predicted) ENSG00000182054	=	YER125W_YNL009W
ENSG00000002746 (predicted) ENSG00000141959	=	YER125W_YMR205C
ENSG00000002746 (predicted) ENSG00000074416	=	YER125W_YKL094W
ENSG00000002746 (predicted) ENSG00000131791	=	YER125W_YGL208W
ENSG00000002746 (predicted) ENSG00000100836	=	YER125W_YIR001C
ENSG00000002746 (predicted) ENSG00000100266	=	YER125W_YHR114W
ENSG00000002746 (predicted) ENSG00000185624	=	YER125W_YCL043C
ENSG00000002746 (predicted) ENSG00000169340	=	YER125W_YCL043C
ENSG00000002746 (predicted) ENSG00000138777	=	YER125W_YBR011C
ENSG00000002746 (predicted) ENSG00000124507	=	YER125W_YHR114W
ENSG00000002746 (predicted) ENSG00000160087	=	YER125W_YER100W
ENSG00000002746 (predicted) ENSG00000198833	=	YER125W_YER100W
ENSG00000002746 (predicted) ENSG00000138079	=	YER125W_YBR299W/YER125W_YGR287C
ENSG00000002746 (predicted) ENSG00000168234	=	YER125W_YKR018C
ENSG00000002746 (predicted) ENSG00000213246	=	YER125W_YGR063C
ENSG00000002746 (predicted) ENSG00000067064	=	YER125W_YPL117C
ENSG00000002746 (predicted) ENSG00000073169	=	YER125W_YPL222W
ENSG00000002746 (predicted) ENSG00000152556	=	YER125W_YMR205C
ENSG00000002746 (predicted) ENSG00000158201	=	YER125W_YBR177C
ENSG00000002746 (predicted) ENSG00000100567	=	YER125W_YOR362C
ENSG00000002746 (predicted) ENSG00000142327	=	YER125W_YNL045W
ENSG00000002746 (predicted) ENSG00000049759	=	YER125W_YER125W
ENSG00000002746 (predicted) ENSG00000196465	=	YER125W_YBR109C
ENSG00000002746 (predicted) ENSG00000214555	=	YER125W_YFL039C
ENSG00000002746 (predicted) ENSG00000168530	=	YER125W_YBR109C
ENSG00000002746 (predicted) ENSG00000147813	=	YER125W_YOR209C
ENSG00000002746 (predicted) ENSG00000184009	=	YER125W_YFL039C
ENSG00000002746 (predicted) ENSG00000151229	=	YER125W_YDR343C
ENSG00000002746 (predicted) ENSG00000084623	=	YER125W_YMR146C
ENSG00000002746 (predicted) ENSG00000129559	=	YER125W_YDR139C
ENSG00000002746 (predicted) ENSG00000176393	=	YER125W_YNL045W
ENSG00000002746 (predicted) ENSG00000160808	=	YER125W_YBR109C
ENSG00000002746 (predicted) ENSG00000126107	=	YER125W_YER125W
ENSG00000002746 (predicted) ENSG00000069869	=	YER125W_YER125W
ENSG00000002746 (predicted) ENSG00000167004	=	YER125W_YCL043C
ENSG00000002746 (predicted) ENSG00000163931	=	YER125W_YPR074C
ENSG00000002746 (predicted) ENSG00000004455	=	YER125W_YDR226W
ENSG00000002746 (predicted) ENSG00000114062	=	YER125W_YER125W
ENSG00000002746 (predicted) ENSG00000178700	=	YER125W_YOR236W
ENSG00000002746 (predicted) ENSG00000105011	=	YER125W_YJL115W
ENSG00000002746 (predicted) ENSG00000086758	=	YER125W_YER125W
ENSG00000002746 (predicted) ENSG00000162129	=	YER125W_YLL026W
ENSG00000002746 (predicted) ENSG00000147010	=	YER125W_YGR136W
ENSG00000002746 (predicted) ENSG00000198087	=	YER125W_YGR136W
ENSG00000002746 (predicted) ENSG00000071127	=	YER125W_YMR092C
ENSG00000002746 (predicted) ENSG00000140526	=	YER125W_YBR177C
ENSG00000002746 (predicted) ENSG00000107796	=	YER125W_YFL039C
ENSG00000002746 (predicted) ENSG00000128311	=	YER125W_YOR251C
ENSG00000002746 (predicted) ENSG00000111875	=	YER125W_YJL115W
ENSG00000002746 (predicted) ENSG00000159251	=	YER125W_YFL039C
ENSG00000002746 (predicted) ENSG00000100994	=	YER125W_YPR160W
ENSG00000002746 (predicted) ENSG00000213985	=	YER125W_YDL029W
ENSG00000002746 (predicted) ENSG00000168129	=	YER125W_YOR236W
ENSG00000002746 (predicted) ENSG00000180817	=	YER125W_YBR011C
ENSG00000002746 (predicted) ENSG00000138411	=	YER125W_YER125W
ENSG00000002746 (predicted) ENSG00000138071	=	YER125W_YDL029W
ENSG00000002746 (predicted) ENSG00000198742	=	YER125W_YER125W
ENSG00000002746 (predicted) ENSG00000100504	=	YER125W_YPR160W
ENSG00000002746 (predicted) ENSG00000116748	=	YER125W_YML035C
ENSG00000002746 (predicted) ENSG00000130787	=	YER125W_YNL243W
ENSG00000002746 (predicted) ENSG00000104164	=	YER125W_YDL051W
ENSG00000002746 (predicted) ENSG00000177000	=	YER125W_YPL023C
ENSG00000002746 (predicted) ENSG00000143994	=	YER125W_YBR177C
ENSG00000002746 (predicted) ENSG00000100142	=	YER125W_YPR187W
ENSG00000002746 (predicted) ENSG00000198373	=	YER125W_YER125W
ENSG00000002746 (predicted) ENSG00000187239	=	YER125W_YHR114W
ENSG00000002746 (predicted) ENSG00000185100	=	YER125W_YNL220W
ENSG00000002746 (predicted) ENSG00000114166	=	YER125W_YGR252W
ENSG00000002746 (predicted) ENSG00000163882	=	YER125W_YOR224C
ENSG00000002746 (predicted) ENSG00000198554	=	YER125W_YPR135W
ENSG00000002746 (predicted) ENSG00000185104	=	YER125W_YDL091C
ENSG00000002746 (predicted) ENSG00000205022	=	YER125W_YIR001C
ENSG00000002746 (predicted) ENSG00000044090	=	YER125W_YER125W
ENSG00000002746 (predicted) ENSG00000002746	=	YER125W_YER125W
ENSG00000002746 (predicted) ENSG00000009335	=	YER125W_YER125W
ENSG00000002746 (predicted) ENSG00000137478	=	YER125W_YHR114W
ENSG00000002746 (predicted) ENSG00000111725	=	YER125W_YGL208W
ENSG00000002746 (predicted) ENSG00000155660	=	YER125W_YCL043C
ENSG00000002746 (predicted) ENSG00000090861	=	YER125W_YOR335C
ENSG00000002746 (predicted) ENSG00000085831	=	YER125W_YKR018C
ENSG00000002746 (predicted) ENSG00000121691	=	YER125W_YDR256C
ENSG00000002746 (predicted) ENSG00000103356	=	YER125W_YOL033W
ENSG00000002746 (predicted) ENSG00000092841	=	YER125W_YBR109C
ENSG00000002746 (predicted) ENSG00000129007	=	YER125W_YBR109C
ENSG00000002746 (predicted) ENSG00000124608	=	YER125W_YOR335C
ENSG00000002746 (predicted) ENSG00000138385	=	YER125W_YDL051W
ENSG00000002746 (predicted) ENSG00000137942	=	YER125W_YHR114W
ENSG00000002746 (predicted) ENSG00000171914	=	YER125W_YNL243W
ENSG00000002746 (predicted) ENSG00000115919	=	YER125W_YLR231C
ENSG00000002746 (predicted) ENSG00000169139	=	YER125W_YGL087C
ENSG00000002746 (predicted) ENSG00000174720	=	YER125W_YDL051W
ENSG00000002746 (predicted) ENSG00000160193	=	YER125W_YDR165W
ENSG00000002746 (predicted) ENSG00000125733	=	YER125W_YHR114W
ENSG00000002746 (predicted) ENSG00000134759	=	YER125W_YGR200C
ENSG00000002746 (predicted) ENSG00000137076	=	YER125W_YNL243W
ENSG00000002746 (predicted) ENSG00000116337	=	YER125W_YML035C
ENSG00000002746 (predicted) ENSG00000151148	=	YER125W_YER125W
ENSG00000002746 (predicted) ENSG00000123124	=	YER125W_YER125W
ENSG00000002746 (predicted) ENSG00000108854	=	YER125W_YER125W
ENSG00000002746 (predicted) ENSG00000136628	=	YER125W_YGL245W
ENSG00000002746 (predicted) ENSG00000126524	=	YER125W_YLR022C
ENSG00000002746 (predicted) ENSG00000143632	=	YER125W_YFL039C
ENSG00000002746 (predicted) ENSG00000215809	=	YER125W_YHR174W
ENSG00000002746 (predicted) ENSG00000074800	=	YER125W_YHR174W
ENSG00000002746 (predicted) ENSG00000128309	=	YER125W_YOR251C
ENSG00000002746 (predicted) ENSG00000175886	=	YER125W_YHL033C
ENSG00000002746 (predicted) ENSG00000099817	=	YER125W_YBR154C
ENSG00000002746 (predicted) ENSG00000148303	=	YER125W_YHL033C
ENSG00000002746 (predicted) ENSG00000075624	=	YER125W_YFL039C
ENSG00000002746 (predicted) ENSG00000102978	=	YER125W_YIL021W
ENSG00000002746 (predicted) ENSG00000127946	=	YER125W_YNL243W
ENSG00000002746 (predicted) ENSG00000169718	=	YER125W_YML080W
ENSG00000002746 (predicted) ENSG00000198336	=	YER125W_YBR109C
ENSG00000002746 (predicted) ENSG00000111144	=	YER125W_YNL045W
ENSG00000002746 (predicted) ENSG00000126088	=	YER125W_YDR047W
ENSG00000002746 (predicted) ENSG00000181222	=	YER125W_YDL140C
ENSG00000002746 (predicted) ENSG00000023734	=	YER125W_YMR146C
ENSG00000002746 (predicted) ENSG00000048028	=	YER125W_YOR124C
ENSG00000002746 (predicted) ENSG00000007350	=	YER125W_YPR074C
ENSG00000002746 (predicted) ENSG00000215896	=	YER125W_YGR136W
ENSG00000002746 (predicted) ENSG00000146701	=	YER125W_YDL078C
ENSG00000002746 (predicted) ENSG00000110367	=	YER125W_YDL160C
ENSG00000002746 (predicted) ENSG00000112659	=	YER125W_YER125W
ENSG00000002746 (predicted) ENSG00000155313	=	YER125W_YOR124C
ENSG00000002746 (predicted) ENSG00000185615	=	YER125W_YCL043C
ENSG00000002746 (predicted) ENSG00000197948	=	YER125W_YHR114W
ENSG00000002746 (predicted) ENSG00000168003	=	YER125W_YGR287C/YER125W_YBR299W
ENSG00000002746 (predicted) ENSG00000155158	=	YER125W_YKR018C
ENSG00000002746 (predicted) ENSG00000214192	=	YER125W_YGL087C
ENSG00000002746 (predicted) ENSG00000035687	=	YER125W_YNL220W
ENSG00000002746 (predicted) ENSG00000142657	=	YER125W_YHR183W
ENSG00000002746 (predicted) ENSG00000165912	=	YER125W_YHR114W
ENSG00000002746 (predicted) ENSG00000108592	=	YER125W_YCL054W
ENSG00000002746 (predicted) ENSG00000067057	=	YER125W_YMR205C
ENSG00000002746 (predicted) ENSG00000151005	=	YER125W_YPR074C
ENSG00000002746 (predicted) ENSG00000068976	=	YER125W_YPR160W
ENSG00000002746 (predicted) ENSG00000108515	=	YER125W_YHR174W
ENSG00000002746 (predicted) ENSG00000163017	=	YER125W_YFL039C
ENSG00000002746 (predicted) ENSG00000148377	=	YER125W_YPL117C
ENSG00000002746 (predicted) ENSG00000133805	=	YER125W_YML035C
ENSG00000002746 (predicted) ENSG00000111674	=	YER125W_YHR174W
ENSG00000002746 (predicted) ENSG00000184188	=	YER125W_YFL039C
ENSG00000002746 (predicted) ENSG00000138363	=	YER125W_YMR120C
ENSG00000002746 (predicted) ENSG00000168827	=	YER125W_YLR069C
ENSG00000002746 (predicted) ENSG00000188985	=	YER125W_YOR236W
ENSG00000002919 (predicted) ENSG00000138190	=	YOR357C_YGL233W
ENSG00000002919 (predicted) ENSG00000145817	=	YOR357C_YGR172C
ENSG00000002919 (predicted) ENSG00000119820	=	YOR357C_YGR172C
ENSG00000002919 (predicted) ENSG00000177752	=	YOR357C_YGR172C
ENSG00000002919 (predicted) ENSG00000167645	=	YOR357C_YNL263C
ENSG00000002919 (predicted) ENSG00000174851	=	YOR357C_YNL263C
ENSG00000002919 (predicted) ENSG00000005486	=	YOR357C_YPL246C
ENSG00000002919 (predicted) ENSG00000144036	=	YOR357C_YGL233W
ENSG00000002919 (predicted) ENSG00000100109	=	YOR357C_YLR424W
ENSG00000003987 (predicted) ENSG00000204390	=	YJR110W_YAL005C
ENSG00000003987 (predicted) ENSG00000214144	=	YJR110W_YAL005C
ENSG00000003987 (predicted) ENSG00000109971	=	YJR110W_YAL005C
ENSG00000003987 (predicted) ENSG00000173110	=	YJR110W_YAL005C
ENSG00000003987 (predicted) ENSG00000204388	=	YJR110W_YAL005C
ENSG00000003987 (predicted) ENSG00000155304	=	YJR110W_YDL229W
ENSG00000003987 (predicted) ENSG00000204389	=	YJR110W_YAL005C
ENSG00000003987 (predicted) ENSG00000187522	=	YJR110W_YAL005C
ENSG00000003987 (predicted) ENSG00000126803	=	YJR110W_YAL005C
ENSG00000003989 (predicted) ENSG00000148110	=	YLL061W_YJL163C
ENSG00000003989 (predicted) ENSG00000166595	=	YDL210W_YHR122W
ENSG00000003989 (predicted) ENSG00000166558	=	YBR068C_YBL089W
ENSG00000003989 (predicted) ENSG00000079332	=	YGR191W_YPL218W
ENSG00000003989 (predicted) ENSG00000113615	=	YGR191W_YIL109C
ENSG00000003989 (predicted) ENSG00000158604	=	YBR069C_YHR110W
ENSG00000003989 (predicted) ENSG00000111371	=	YBR068C_YBL089W
ENSG00000003989 (predicted) ENSG00000137267	=	YBR069C_YFL037W
ENSG00000003989 (predicted) ENSG00000138802	=	YGR191W_YIL109C
ENSG00000003989 (predicted) ENSG00000076351	=	YLL061W_YJL163C
ENSG00000003989 (predicted) ENSG00000123416	=	YBR069C_YML085C
ENSG00000003989 (predicted) ENSG00000103160	=	YDL210W_YBR159W/YDR046C_YBR159W/YLL061W_YBR159W/YGR191W_YBR159W/YKR039W_YBR159W/YCL025C_YBR159W/YDR508C_YBR159W/YPL274W_YBR159W
ENSG00000003989 (predicted) ENSG00000119457	=	YLL061W_YJL163C
ENSG00000003989 (predicted) ENSG00000068120	=	YLL061W_YGR277C
ENSG00000003989 (predicted) ENSG00000159247	=	YBR069C_YFL037W
ENSG00000003989 (predicted) ENSG00000214088	=	YDL210W_YBR229C
ENSG00000003989 (predicted) ENSG00000196230	=	YBR069C_YFL037W
ENSG00000003989 (predicted) ENSG00000103042	=	YBR068C_YBL089W
ENSG00000003989 (predicted) ENSG00000204388	=	YOL020W_YLL024C/YBR069C_YLL024C
ENSG00000003989 (predicted) ENSG00000184787	=	YPL265W_YMR022W
ENSG00000003989 (predicted) ENSG00000166797	=	YDL210W_YHR122W
ENSG00000003989 (predicted) ENSG00000132388	=	YPL265W_YMR022W
ENSG00000003989 (predicted) ENSG00000213585	=	YDR508C_YIL114C/YPL274W_YIL114C
ENSG00000003989 (predicted) ENSG00000139974	=	YBR068C_YBL089W
ENSG00000003989 (predicted) ENSG00000176014	=	YBR069C_YFL037W
ENSG00000003989 (predicted) ENSG00000204987	=	YDL210W_YBR229C
ENSG00000003989 (predicted) ENSG00000127589	=	YBR069C_YFL037W
ENSG00000003989 (predicted) ENSG00000205955	=	YDR046C_YPL240C
ENSG00000003989 (predicted) ENSG00000140403	=	YBR069C_YNL064C
ENSG00000003989 (predicted) ENSG00000172974	=	YDR508C_YIL114C/YPL274W_YIL114C
ENSG00000003989 (predicted) ENSG00000075886	=	YBR069C_YML085C
ENSG00000003989 (predicted) ENSG00000021826	=	YBR069C_YJL130C
ENSG00000003989 (predicted) ENSG00000086598	=	YDL210W_YGL200C/YBR069C_YGL200C
ENSG00000003989 (predicted) ENSG00000203914	=	YDR046C_YPL240C
ENSG00000003989 (predicted) ENSG00000181359	=	YDR046C_YPL240C
ENSG00000003989 (predicted) ENSG00000144867	=	YPL274W_YKL154W
ENSG00000003989 (predicted) ENSG00000137285	=	YBR069C_YFL037W
ENSG00000003989 (predicted) ENSG00000165637	=	YDR508C_YIL114C/YPL274W_YIL114C
ENSG00000003989 (predicted) ENSG00000139508	=	YLL061W_YJL163C
ENSG00000003989 (predicted) ENSG00000173208	=	YPL274W_YPL147W
ENSG00000003989 (predicted) ENSG00000184840	=	YBR069C_YHR110W
ENSG00000003989 (predicted) ENSG00000148248	=	YBR069C_YGR284C/YLL061W_YGR284C/YCL025C_YGR284C/YPL274W_YGR284C
ENSG00000003989 (predicted) ENSG00000183199	=	YDR046C_YPL240C
ENSG00000003989 (predicted) ENSG00000052802	=	YDR046C_YGR060W/YCL025C_YGR060W
ENSG00000003989 (predicted) ENSG00000100196	=	YOL020W_YBL040C
ENSG00000003989 (predicted) ENSG00000090402	=	YDL210W_YBR229C
ENSG00000003989 (predicted) ENSG00000170522	=	YDR046C_YLR372W/YOL020W_YCR034W/YBR069C_YLR372W/YBR069C_YCR034W/YLL061W_YLR372W/YLL061W_YCR034W/YGR191W_YLR372W/YGR191W_YCR034W/YCL025C_YLR372W/YCL025C_YCR034W/YPL274W_YCR034W
ENSG00000003989 (predicted) ENSG00000109971	=	YOL020W_YLL024C/YBR069C_YLL024C
ENSG00000003989 (predicted) ENSG00000171566	=	YBR069C_YPL151C
ENSG00000003989 (predicted) ENSG00000066322	=	YDR046C_YLR372W/YOL020W_YCR034W/YBR069C_YLR372W/YBR069C_YCR034W/YLL061W_YLR372W/YLL061W_YCR034W/YGR191W_YLR372W/YGR191W_YCR034W/YCL025C_YLR372W/YCL025C_YCR034W/YPL274W_YCR034W
ENSG00000003989 (predicted) ENSG00000215367	=	YBR069C_YHR110W
ENSG00000003989 (predicted) ENSG00000143315	=	YDR046C_YJR013W/YKR039W_YJR013W/YCL025C_YJR013W/YDR508C_YJR013W
ENSG00000003989 (predicted) ENSG00000163975	=	YPL274W_YKL154W
ENSG00000003989 (predicted) ENSG00000174599	=	YCL025C_YKL008C/YCL025C_YHL003C
ENSG00000003989 (predicted) ENSG00000214144	=	YOL020W_YLL024C/YBR069C_YLL024C
ENSG00000003989 (predicted) ENSG00000204390	=	YOL020W_YLL024C/YBR069C_YLL024C
ENSG00000003989 (predicted) ENSG00000197977	=	YDR046C_YLR372W/YOL020W_YCR034W/YBR069C_YCR034W/YBR069C_YLR372W/YLL061W_YCR034W/YLL061W_YLR372W/YGR191W_YCR034W/YGR191W_YLR372W/YCL025C_YCR034W/YCL025C_YLR372W/YPL274W_YCR034W
ENSG00000003989 (predicted) ENSG00000143418	=	YCL025C_YHL003C/YCL025C_YKL008C
ENSG00000003989 (predicted) ENSG00000139624	=	YCL025C_YHL003C/YCL025C_YKL008C
ENSG00000003989 (predicted) ENSG00000082898	=	YBR069C_YGR218W
ENSG00000003989 (predicted) ENSG00000135845	=	YCL025C_YPL076W
ENSG00000003989 (predicted) ENSG00000161149	=	YBR069C_YML085C
ENSG00000003989 (predicted) ENSG00000152700	=	YGR191W_YPL218W
ENSG00000003989 (predicted) ENSG00000101986	=	YPL274W_YPL147W
ENSG00000003989 (predicted) ENSG00000205940	=	YDR046C_YPL240C
ENSG00000003989 (predicted) ENSG00000012660	=	YDR046C_YLR372W/YOL020W_YCR034W/YBR069C_YLR372W/YBR069C_YCR034W/YLL061W_YLR372W/YLL061W_YCR034W/YGR191W_YLR372W/YGR191W_YCR034W/YCL025C_YLR372W/YCL025C_YCR034W/YPL274W_YCR034W
ENSG00000003989 (predicted) ENSG00000080824	=	YDR046C_YPL240C
ENSG00000003989 (predicted) ENSG00000172292	=	YCL025C_YKL008C/YCL025C_YHL003C
ENSG00000003989 (predicted) ENSG00000198033	=	YBR069C_YML085C
ENSG00000003989 (predicted) ENSG00000178462	=	YBR069C_YML085C
ENSG00000003989 (predicted) ENSG00000129128	=	YOL020W_YLR066W
ENSG00000003989 (predicted) ENSG00000099960	=	YDR046C_YBR068C/YPL265W_YCL025C/YBR069C_YBR069C
ENSG00000003989 (predicted) ENSG00000067167	=	YCL025C_YKL008C/YCL025C_YHL003C
ENSG00000003989 (predicted) ENSG00000164976	=	YDL210W_YBR229C
ENSG00000003989 (predicted) ENSG00000167553	=	YBR069C_YML085C
ENSG00000003989 (predicted) ENSG00000145545	=	YBR069C_YDL015C
ENSG00000003989 (predicted) ENSG00000164181	=	YDR046C_YLR372W/YOL020W_YCR034W/YBR069C_YLR372W/YBR069C_YCR034W/YLL061W_YLR372W/YLL061W_YCR034W/YGR191W_YLR372W/YGR191W_YCR034W/YCL025C_YLR372W/YCL025C_YCR034W/YPL274W_YCR034W
ENSG00000003989 (predicted) ENSG00000204389	=	YOL020W_YLL024C/YBR069C_YLL024C
ENSG00000003989 (predicted) ENSG00000156875	=	YLL061W_YJL163C
ENSG00000003989 (predicted) ENSG00000101162	=	YBR069C_YFL037W
ENSG00000003989 (predicted) ENSG00000100600	=	YKR039W_YDR331W/YPL274W_YDR331W
ENSG00000003989 (predicted) ENSG00000003989	=	YDR046C_YBR068C/YPL265W_YCL025C/YBR069C_YBR069C
ENSG00000003989 (predicted) ENSG00000013293	=	YDR046C_YBR068C/YPL265W_YCL025C/YBR069C_YBR069C
ENSG00000003989 (predicted) ENSG00000185883	=	YCL025C_YPL234C
ENSG00000003989 (predicted) ENSG00000101310	=	YGR191W_YPR181C
ENSG00000003989 (predicted) ENSG00000126803	=	YOL020W_YLL024C/YBR069C_YLL024C
ENSG00000003989 (predicted) ENSG00000117500	=	YBR069C_YOR016C/YGR191W_YOR016C/YCL025C_YAL007C/YCL025C_YOR016C/YPL274W_YOR016C
ENSG00000003989 (predicted) ENSG00000139514	=	YDR046C_YBR068C/YPL265W_YCL025C/YBR069C_YBR069C
ENSG00000003989 (predicted) ENSG00000173876	=	YBR069C_YFL037W
ENSG00000003989 (predicted) ENSG00000089597	=	YDL210W_YBR229C
ENSG00000003989 (predicted) ENSG00000065308	=	YCL025C_YHL003C/YCL025C_YKL008C
ENSG00000003989 (predicted) ENSG00000069345	=	YBR069C_YNL064C
ENSG00000003989 (predicted) ENSG00000215151	=	YPL274W_YPL147W
ENSG00000003989 (predicted) ENSG00000173213	=	YBR069C_YFL037W
ENSG00000003989 (predicted) ENSG00000118402	=	YDR046C_YLR372W/YOL020W_YCR034W/YBR069C_YCR034W/YBR069C_YLR372W/YLL061W_YCR034W/YLL061W_YLR372W/YGR191W_YCR034W/YGR191W_YLR372W/YCL025C_YCR034W/YCL025C_YLR372W/YPL274W_YCR034W
ENSG00000003989 (predicted) ENSG00000187522	=	YOL020W_YLL024C/YBR069C_YLL024C
ENSG00000003989 (predicted) ENSG00000142892	=	YKR039W_YDR331W/YPL274W_YDR331W
ENSG00000003989 (predicted) ENSG00000198211	=	YBR069C_YFL037W
ENSG00000003989 (predicted) ENSG00000139209	=	YBR068C_YBL089W
ENSG00000003989 (predicted) ENSG00000107341	=	YPL265W_YMR022W
ENSG00000003989 (predicted) ENSG00000134480	=	YDR508C_YPR025C
ENSG00000003989 (predicted) ENSG00000090661	=	YCL025C_YHL003C/YCL025C_YKL008C
ENSG00000003989 (predicted) ENSG00000155304	=	YBR069C_YDL229W
ENSG00000003989 (predicted) ENSG00000196312	=	YLL061W_YJL163C
ENSG00000003989 (predicted) ENSG00000183785	=	YBR069C_YML085C
ENSG00000003989 (predicted) ENSG00000078668	=	YDR508C_YIL114C/YPL274W_YIL114C
ENSG00000003989 (predicted) ENSG00000188338	=	YBR068C_YBL089W
ENSG00000003989 (predicted) ENSG00000214013	=	YDL210W_YBR229C
ENSG00000003989 (predicted) ENSG00000189366	=	YLL061W_YBR110W/YPL274W_YBR110W
ENSG00000003989 (predicted) ENSG00000214330	=	YPL274W_YPL147W
ENSG00000003989 (predicted) ENSG00000205678	=	YBR069C_YDL015C
ENSG00000003989 (predicted) ENSG00000099203	=	YBR069C_YOR016C/YGR191W_YOR016C/YCL025C_YAL007C/YCL025C_YOR016C/YPL274W_YOR016C
ENSG00000003989 (predicted) ENSG00000130948	=	YDL210W_YBR159W/YDR046C_YBR159W/YLL061W_YBR159W/YGR191W_YBR159W/YKR039W_YBR159W/YCL025C_YBR159W/YDR508C_YBR159W/YPL274W_YBR159W
ENSG00000003989 (predicted) ENSG00000205141	=	YDR046C_YPL240C
ENSG00000003989 (predicted) ENSG00000196497	=	YBR069C_YER110C
ENSG00000003989 (predicted) ENSG00000099804	=	YPL265W_YMR022W
ENSG00000003989 (predicted) ENSG00000163526	=	YBR069C_YML085C
ENSG00000003989 (predicted) ENSG00000104833	=	YBR069C_YFL037W
ENSG00000003989 (predicted) ENSG00000091513	=	YPL274W_YKL154W
ENSG00000003989 (predicted) ENSG00000173540	=	YBR069C_YDL055C
ENSG00000003989 (predicted) ENSG00000136240	=	YOL020W_YBL040C
ENSG00000003989 (predicted) ENSG00000134294	=	YBR068C_YBL089W
ENSG00000003989 (predicted) ENSG00000127824	=	YBR069C_YML085C
ENSG00000003989 (predicted) ENSG00000205100	=	YDR046C_YPL240C
ENSG00000003989 (predicted) ENSG00000157637	=	YBR068C_YBL089W
ENSG00000003989 (predicted) ENSG00000072803	=	YBR069C_YIL046W
ENSG00000003989 (predicted) ENSG00000033011	=	YLL061W_YBR110W/YPL274W_YBR110W
ENSG00000003989 (predicted) ENSG00000173110	=	YOL020W_YLL024C/YBR069C_YLL024C
ENSG00000003989 (predicted) ENSG00000101438	=	YBR068C_YJR001W
ENSG00000003989 (predicted) ENSG00000166167	=	YBR069C_YIL046W
ENSG00000003989 (predicted) ENSG00000179087	=	YDL210W_YBR229C
ENSG00000003989 (predicted) ENSG00000075415	=	YBR069C_YJR077C
ENSG00000003989 (predicted) ENSG00000012223	=	YPL274W_YKL154W
ENSG00000003989 (predicted) ENSG00000144591	=	YBR069C_YDL055C
ENSG00000003989 (predicted) ENSG00000214391	=	YBR069C_YML085C
ENSG00000003989 (predicted) ENSG00000017483	=	YBR068C_YBL089W
ENSG00000003989 (predicted) ENSG00000152086	=	YBR069C_YML085C
ENSG00000003989 (predicted) ENSG00000163528	=	YKR039W_YKL195W
ENSG00000003989 (predicted) ENSG00000049319	=	YBR069C_YDL015C
ENSG00000003989 (predicted) ENSG00000100934	=	YGR191W_YPR181C
ENSG00000003989 (predicted) ENSG00000096384	=	YDR046C_YPL240C
ENSG00000003989 (predicted) ENSG00000188229	=	YBR069C_YFL037W
ENSG00000003989 (predicted) ENSG00000167552	=	YBR069C_YML085C
ENSG00000003989 (predicted) ENSG00000120697	=	YCL025C_YPL227C/YPL274W_YPL227C
ENSG00000003989 (predicted) ENSG00000119915	=	YDR046C_YLR372W/YOL020W_YCR034W/YBR069C_YCR034W/YBR069C_YLR372W/YLL061W_YCR034W/YLL061W_YLR372W/YGR191W_YCR034W/YGR191W_YLR372W/YCL025C_YCR034W/YCL025C_YLR372W/YPL274W_YCR034W
ENSG00000003989 (predicted) ENSG00000080189	=	YCL025C_YML038C
ENSG00000003989 (predicted) ENSG00000166598	=	YDR046C_YPL240C
ENSG00000003989 (predicted) ENSG00000117528	=	YPL274W_YPL147W
ENSG00000003989 (predicted) ENSG00000205527	=	YDR046C_YPL240C
ENSG00000003989 (predicted) ENSG00000099797	=	YBR069C_YDL015C
ENSG00000003989 (predicted) ENSG00000149084	=	YDL210W_YBR159W/YDR046C_YBR159W/YLL061W_YBR159W/YGR191W_YBR159W/YKR039W_YBR159W/YCL025C_YBR159W/YDR508C_YBR159W/YPL274W_YBR159W
ENSG00000003989 (predicted) ENSG00000086061	=	YBR069C_YNL064C
ENSG00000003989 (predicted) ENSG00000171298	=	YDL210W_YBR229C
ENSG00000003989 (predicted) ENSG00000165349	=	YDR046C_YBR068C/YPL265W_YCL025C/YBR069C_YBR069C
ENSG00000003989 (predicted) ENSG00000084073	=	YGR191W_YJR117W/YCL025C_YJR117W/YPL274W_YJR117W
ENSG00000003989 (predicted) ENSG00000117410	=	YCL025C_YHR026W
ENSG00000003989 (predicted) ENSG00000105438	=	YOL020W_YBL040C
ENSG00000003989 (predicted) ENSG00000154227	=	YCL025C_YHL003C/YCL025C_YKL008C
ENSG00000004059 (predicted) ENSG00000149182	=	YDL192W_YER122C
ENSG00000004059 (predicted) ENSG00000174740	=	YDL137W_YER165W
ENSG00000004059 (predicted) ENSG00000175333	=	YDL137W_YJL177W/YDL137W_YKL180W
ENSG00000004059 (predicted) ENSG00000173110	=	YDL137W_YLL024C
ENSG00000004059 (predicted) ENSG00000184779	=	YDL137W_YDR447C
ENSG00000004059 (predicted) ENSG00000214133	=	YDL192W_YNL287W
ENSG00000004059 (predicted) ENSG00000089157	=	YDL137W_YLR340W
ENSG00000004059 (predicted) ENSG00000100083	=	YDL137W_YHR108W/YDL137W_YDR358W/YDL192W_YHR108W/YDL192W_YDR358W
ENSG00000004059 (predicted) ENSG00000151729	=	YDL192W_YBL030C
ENSG00000004059 (predicted) ENSG00000212664	=	YDL137W_YJL177W/YDL137W_YKL180W
ENSG00000004059 (predicted) ENSG00000215472	=	YDL137W_YKL180W/YDL137W_YJL177W
ENSG00000004059 (predicted) ENSG00000101199	=	YDL192W_YDL226C
ENSG00000004059 (predicted) ENSG00000197575	=	YDL137W_YDR447C
ENSG00000004059 (predicted) ENSG00000169100	=	YDL192W_YBL030C
ENSG00000004059 (predicted) ENSG00000004059	=	YDL137W_YDL137W/YDL137W_YDL192W
ENSG00000004059 (predicted) ENSG00000140986	=	YDL137W_YOR063W
ENSG00000004059 (predicted) ENSG00000168374	=	YDL137W_YDL192W/YDL137W_YDL137W
ENSG00000004059 (predicted) ENSG00000174444	=	YDL137W_YBR031W
ENSG00000004059 (predicted) ENSG00000105197	=	YDL192W_YPL063W
ENSG00000004059 (predicted) ENSG00000124155	=	YDL137W_YHR188C/YDL192W_YHR188C
ENSG00000004059 (predicted) ENSG00000109971	=	YDL137W_YLL024C
ENSG00000004059 (predicted) ENSG00000107796	=	YDL192W_YFL039C
ENSG00000004059 (predicted) ENSG00000143761	=	YDL137W_YDL137W/YDL137W_YDL192W
ENSG00000004059 (predicted) ENSG00000178035	=	YDL137W_YLR432W
ENSG00000004059 (predicted) ENSG00000093183	=	YDL192W_YLR268W
ENSG00000004059 (predicted) ENSG00000129083	=	YDL192W_YDR238C
ENSG00000004059 (predicted) ENSG00000103365	=	YDL137W_YHR108W/YDL137W_YDR358W/YDL192W_YHR108W/YDL192W_YDR358W
ENSG00000004059 (predicted) ENSG00000169067	=	YDL192W_YFL039C
ENSG00000004059 (predicted) ENSG00000163528	=	YDL192W_YKL195W
ENSG00000004059 (predicted) ENSG00000126803	=	YDL137W_YLL024C
ENSG00000004059 (predicted) ENSG00000060303	=	YDL137W_YDR447C
ENSG00000004059 (predicted) ENSG00000070756	=	YDL137W_YER165W
ENSG00000004059 (predicted) ENSG00000101104	=	YDL137W_YER165W
ENSG00000004059 (predicted) ENSG00000134287	=	YDL137W_YDL192W/YDL137W_YDL137W
ENSG00000004059 (predicted) ENSG00000159251	=	YDL192W_YFL039C
ENSG00000004059 (predicted) ENSG00000100316	=	YDL137W_YOR063W
ENSG00000004059 (predicted) ENSG00000181789	=	YDL192W_YNL287W
ENSG00000004059 (predicted) ENSG00000005022	=	YDL192W_YBL030C
ENSG00000004059 (predicted) ENSG00000198526	=	YDL137W_YER165W
ENSG00000004059 (predicted) ENSG00000121542	=	YDL192W_YLR268W
ENSG00000004059 (predicted) ENSG00000090621	=	YDL137W_YER165W
ENSG00000004059 (predicted) ENSG00000214144	=	YDL137W_YLL024C
ENSG00000004059 (predicted) ENSG00000100262	=	YDL192W_YER122C
ENSG00000004059 (predicted) ENSG00000100284	=	YDL137W_YDR358W/YDL137W_YHR108W/YDL192W_YDR358W/YDL192W_YHR108W
ENSG00000004059 (predicted) ENSG00000214555	=	YDL192W_YFL039C
ENSG00000004059 (predicted) ENSG00000125447	=	YDL137W_YHR108W/YDL137W_YDR358W/YDL192W_YHR108W/YDL192W_YDR358W
ENSG00000004059 (predicted) ENSG00000182774	=	YDL137W_YDR447C
ENSG00000004059 (predicted) ENSG00000175662	=	YDL137W_YHR108W/YDL137W_YDR358W/YDL192W_YHR108W/YDL192W_YDR358W
ENSG00000004059 (predicted) ENSG00000170430	=	YDL192W_YDL200C
ENSG00000004059 (predicted) ENSG00000155304	=	YDL137W_YNL209W
ENSG00000004059 (predicted) ENSG00000151475	=	YDL192W_YBL030C
ENSG00000004059 (predicted) ENSG00000143632	=	YDL192W_YFL039C
ENSG00000004059 (predicted) ENSG00000185829	=	YDL137W_YDL192W/YDL137W_YDL137W
ENSG00000004059 (predicted) ENSG00000184009	=	YDL192W_YFL039C
ENSG00000004059 (predicted) ENSG00000187522	=	YDL137W_YLL024C
ENSG00000004059 (predicted) ENSG00000151846	=	YDL137W_YER165W
ENSG00000004059 (predicted) ENSG00000204389	=	YDL137W_YLL024C
ENSG00000004059 (predicted) ENSG00000186288	=	YDL137W_YER165W
ENSG00000004059 (predicted) ENSG00000204650	=	YDL137W_YDL192W/YDL137W_YDL137W
ENSG00000004059 (predicted) ENSG00000204388	=	YDL137W_YLL024C
ENSG00000004059 (predicted) ENSG00000106348	=	YDL137W_YLR432W
ENSG00000004059 (predicted) ENSG00000171453	=	YDL137W_YPR110C/YDL192W_YPR110C
ENSG00000004059 (predicted) ENSG00000021826	=	YDL137W_YJL130C
ENSG00000004059 (predicted) ENSG00000184388	=	YDL137W_YER165W
ENSG00000004059 (predicted) ENSG00000075624	=	YDL192W_YFL039C
ENSG00000004059 (predicted) ENSG00000184188	=	YDL192W_YFL039C
ENSG00000004059 (predicted) ENSG00000163017	=	YDL192W_YFL039C
ENSG00000004059 (predicted) ENSG00000204390	=	YDL137W_YLL024C
ENSG00000004059 (predicted) ENSG00000141198	=	YDL137W_YDR358W/YDL137W_YHR108W/YDL192W_YDR358W/YDL192W_YHR108W
ENSG00000004059 (predicted) ENSG00000136447	=	YDL137W_YDL192W/YDL137W_YDL137W
ENSG00000004059 (predicted) ENSG00000089009	=	YDL137W_YML073C
ENSG00000004059 (predicted) ENSG00000137955	=	YDL192W_YPR176C
ENSG00000004455 (predicted) ENSG00000147471	=	YDR226W_YBL036C
ENSG00000004455 (predicted) ENSG00000049759	=	YDR226W_YER125W
ENSG00000004455 (predicted) ENSG00000123124	=	YDR226W_YER125W
ENSG00000004455 (predicted) ENSG00000069869	=	YDR226W_YER125W
ENSG00000004455 (predicted) ENSG00000078747	=	YDR226W_YER125W
ENSG00000004455 (predicted) ENSG00000079335	=	YDR226W_YFR028C
ENSG00000004455 (predicted) ENSG00000167778	=	YDR226W_YGL227W
ENSG00000004455 (predicted) ENSG00000044090	=	YDR226W_YER125W
ENSG00000004455 (predicted) ENSG00000086758	=	YDR226W_YER125W
ENSG00000004455 (predicted) ENSG00000009335	=	YDR226W_YER125W
ENSG00000004455 (predicted) ENSG00000151148	=	YDR226W_YER125W
ENSG00000004455 (predicted) ENSG00000141084	=	YDR226W_YGL227W
ENSG00000004455 (predicted) ENSG00000112659	=	YDR226W_YER125W
ENSG00000004455 (predicted) ENSG00000198742	=	YDR226W_YER125W
ENSG00000004455 (predicted) ENSG00000164885	=	YDR226W_YPL031C
ENSG00000004455 (predicted) ENSG00000081377	=	YDR226W_YFR028C
ENSG00000004455 (predicted) ENSG00000004455	=	YDR226W_YDR226W
ENSG00000004455 (predicted) ENSG00000198373	=	YDR226W_YER125W
ENSG00000004455 (predicted) ENSG00000108854	=	YDR226W_YER125W
ENSG00000004455 (predicted) ENSG00000010017	=	YDR226W_YGL227W
ENSG00000004455 (predicted) ENSG00000138411	=	YDR226W_YER125W
ENSG00000004455 (predicted) ENSG00000114062	=	YDR226W_YER125W
ENSG00000004455 (predicted) ENSG00000066926	=	YDR226W_YOR176W
ENSG00000004455 (predicted) ENSG00000126107	=	YDR226W_YER125W
ENSG00000004478 (known) ENSG00000004478	=	YNL135C_YNL135C
ENSG00000004478 (predicted) ENSG00000204389	=	YNL135C_YLL024C
ENSG00000004478 (predicted) ENSG00000134057	=	YNL135C_YPR119W
ENSG00000004478 (predicted) ENSG00000204315	=	YNL135C_YNL135C
ENSG00000004478 (predicted) ENSG00000204390	=	YNL135C_YLL024C
ENSG00000004478 (predicted) ENSG00000203879	=	YNL135C_YER136W
ENSG00000004478 (predicted) ENSG00000142168	=	YNL135C_YJR104C
ENSG00000004478 (predicted) ENSG00000110768	=	YNL135C_YDR311W
ENSG00000004478 (predicted) ENSG00000102024	=	YNL135C_YDR129C
ENSG00000004478 (predicted) ENSG00000185418	=	YNL135C_YIL078W
ENSG00000004478 (predicted) ENSG00000204388	=	YNL135C_YLL024C
ENSG00000004478 (predicted) ENSG00000113643	=	YNL135C_YDR341C
ENSG00000004478 (predicted) ENSG00000065911	=	YNL135C_YGR204W
ENSG00000004478 (predicted) ENSG00000100714	=	YNL135C_YGR204W
ENSG00000004478 (predicted) ENSG00000086102	=	YNL135C_YNL023C
ENSG00000004478 (predicted) ENSG00000120756	=	YNL135C_YDR129C
ENSG00000004478 (predicted) ENSG00000146282	=	YNL135C_YDR341C
ENSG00000004478 (predicted) ENSG00000133101	=	YNL135C_YPR119W
ENSG00000004478 (predicted) ENSG00000077800	=	YNL135C_YNL135C
ENSG00000004478 (predicted) ENSG00000100442	=	YNL135C_YNL135C
ENSG00000004478 (predicted) ENSG00000145386	=	YNL135C_YPR119W
ENSG00000004478 (predicted) ENSG00000120254	=	YNL135C_YGR204W
ENSG00000004478 (predicted) ENSG00000057608	=	YNL135C_YER136W
ENSG00000004478 (predicted) ENSG00000176134	=	YNL135C_YGR204W
ENSG00000004478 (predicted) ENSG00000141959	=	YNL135C_YMR205C
ENSG00000004478 (predicted) ENSG00000198225	=	YNL135C_YNL135C
ENSG00000004478 (predicted) ENSG00000184906	=	YNL135C_YGR204W
ENSG00000004478 (predicted) ENSG00000182021	=	YNL135C_YGR204W
ENSG00000004478 (predicted) ENSG00000102967	=	YNL135C_YKL216W
ENSG00000004478 (predicted) ENSG00000187522	=	YNL135C_YLL024C
ENSG00000004478 (predicted) ENSG00000214144	=	YNL135C_YLL024C
ENSG00000004478 (predicted) ENSG00000113407	=	YNL135C_YIL078W
ENSG00000004478 (predicted) ENSG00000162063	=	YNL135C_YPR119W
ENSG00000004478 (predicted) ENSG00000124608	=	YNL135C_YOR335C
ENSG00000004478 (predicted) ENSG00000142657	=	YNL135C_YHR183W
ENSG00000004478 (predicted) ENSG00000155304	=	YNL135C_YDL229W
ENSG00000004478 (predicted) ENSG00000136167	=	YNL135C_YDR129C
ENSG00000004478 (predicted) ENSG00000147082	=	YNL135C_YPR119W
ENSG00000004478 (predicted) ENSG00000088832	=	YNL135C_YNL135C
ENSG00000004478 (predicted) ENSG00000146722	=	YNL135C_YNL135C
ENSG00000004478 (predicted) ENSG00000145736	=	YNL135C_YLR005W
ENSG00000004478 (predicted) ENSG00000104808	=	YNL135C_YMR315W
ENSG00000004478 (predicted) ENSG00000183474	=	YNL135C_YLR005W
ENSG00000004478 (predicted) ENSG00000157456	=	YNL135C_YPR119W
ENSG00000004478 (predicted) ENSG00000067057	=	YNL135C_YMR205C
ENSG00000004478 (predicted) ENSG00000119782	=	YNL135C_YNL135C
ENSG00000004478 (predicted) ENSG00000198793	=	YNL135C_YKL203C
ENSG00000004478 (predicted) ENSG00000065427	=	YNL135C_YDR037W
ENSG00000004478 (predicted) ENSG00000174444	=	YNL135C_YDR012W
ENSG00000004478 (predicted) ENSG00000090861	=	YNL135C_YOR335C
ENSG00000004478 (predicted) ENSG00000205584	=	YNL135C_YNL135C
ENSG00000004478 (predicted) ENSG00000109971	=	YNL135C_YLL024C
ENSG00000004478 (predicted) ENSG00000152556	=	YNL135C_YMR205C
ENSG00000004478 (predicted) ENSG00000173110	=	YNL135C_YLL024C
ENSG00000004478 (predicted) ENSG00000163738	=	YNL135C_YGR204W
ENSG00000004478 (predicted) ENSG00000096060	=	YNL135C_YNL135C
ENSG00000004478 (predicted) ENSG00000170448	=	YNL135C_YNL023C
ENSG00000004478 (predicted) ENSG00000126803	=	YNL135C_YLL024C
ENSG00000004487 (predicted) ENSG00000165097	=	YMR020W_YMR020W
ENSG00000004487 (predicted) ENSG00000004487	=	YMR020W_YMR020W
ENSG00000004487 (predicted) ENSG00000088826	=	YMR020W_YMR020W
ENSG00000004487 (predicted) ENSG00000069535	=	YMR020W_YMR020W
ENSG00000004487 (predicted) ENSG00000124786	=	YMR020W_YPL244C
ENSG00000004487 (predicted) ENSG00000189221	=	YMR020W_YMR020W
ENSG00000004487 (predicted) ENSG00000148832	=	YMR020W_YMR020W
ENSG00000004487 (predicted) ENSG00000157593	=	YMR020W_YPL244C
ENSG00000004487 (predicted) ENSG00000121073	=	YMR020W_YPL244C
ENSG00000004700 (predicted) ENSG00000196363	=	YMR190C_YBR175W
ENSG00000004700 (predicted) ENSG00000119684	=	YMR190C_YPL164C
ENSG00000004700 (predicted) ENSG00000131747	=	YMR190C_YNL088W
ENSG00000004700 (predicted) ENSG00000100603	=	YMR190C_YAL032C
ENSG00000004700 (predicted) ENSG00000196981	=	YMR190C_YBR175W
ENSG00000004700 (predicted) ENSG00000100038	=	YMR190C_YLR234W
ENSG00000004700 (predicted) ENSG00000144021	=	YMR190C_YDR267C
ENSG00000004700 (predicted) ENSG00000177688	=	YMR190C_YDR510W
ENSG00000004700 (predicted) ENSG00000184900	=	YMR190C_YDR510W
ENSG00000004700 (predicted) ENSG00000116030	=	YMR190C_YDR510W
ENSG00000004700 (predicted) ENSG00000177302	=	YMR190C_YLR234W
ENSG00000004700 (predicted) ENSG00000077097	=	YMR190C_YNL088W
ENSG00000004700 (predicted) ENSG00000103275	=	YMR190C_YDL064W
ENSG00000004700 (predicted) ENSG00000116062	=	YMR190C_YDR097C
ENSG00000004779 (predicted) ENSG00000108442	=	YKL192C_YDR084C
ENSG00000004779 (predicted) ENSG00000166676	=	YKL192C_YDR084C
ENSG00000004779 (predicted) ENSG00000170348	=	YKL192C_YML012W
ENSG00000004779 (predicted) ENSG00000171928	=	YKL192C_YDR084C
ENSG00000004799 (predicted) ENSG00000128534	=	YIL042C_YJL124C
ENSG00000004799 (predicted) ENSG00000099804	=	YGL059W_YMR022W
ENSG00000004799 (predicted) ENSG00000107341	=	YGL059W_YMR022W
ENSG00000004799 (predicted) ENSG00000175324	=	YIL042C_YJL124C
ENSG00000004799 (predicted) ENSG00000184787	=	YGL059W_YMR022W
ENSG00000004799 (predicted) ENSG00000132388	=	YGL059W_YMR022W
ENSG00000004864 (predicted) ENSG00000196497	=	YBR291C_YER110C
ENSG00000004864 (predicted) ENSG00000214391	=	YBR291C_YML085C
ENSG00000004864 (predicted) ENSG00000107341	=	YBR291C_YMR022W
ENSG00000004864 (predicted) ENSG00000204388	=	YBR291C_YLL024C
ENSG00000004864 (predicted) ENSG00000204389	=	YBR291C_YLL024C
ENSG00000004864 (predicted) ENSG00000163526	=	YBR291C_YML085C
ENSG00000004864 (predicted) ENSG00000144381	=	YBR291C_YLR259C
ENSG00000004864 (predicted) ENSG00000167553	=	YBR291C_YML085C
ENSG00000004864 (predicted) ENSG00000075886	=	YBR291C_YML085C
ENSG00000004864 (predicted) ENSG00000196187	=	YBR291C_YLL005C
ENSG00000004864 (predicted) ENSG00000174444	=	YBR291C_YBR031W
ENSG00000004864 (predicted) ENSG00000178462	=	YBR291C_YML085C
ENSG00000004864 (predicted) ENSG00000214144	=	YBR291C_YLL024C
ENSG00000004864 (predicted) ENSG00000127824	=	YBR291C_YML085C
ENSG00000004864 (predicted) ENSG00000173110	=	YBR291C_YLL024C
ENSG00000004864 (predicted) ENSG00000167552	=	YBR291C_YML085C
ENSG00000004864 (predicted) ENSG00000165548	=	YBR291C_YLL005C
ENSG00000004864 (predicted) ENSG00000155304	=	YBR291C_YNL209W
ENSG00000004864 (predicted) ENSG00000187522	=	YBR291C_YLL024C
ENSG00000004864 (predicted) ENSG00000137216	=	YBR291C_YLL005C
ENSG00000004864 (predicted) ENSG00000109971	=	YBR291C_YLL024C
ENSG00000004864 (predicted) ENSG00000151229	=	YBR291C_YHR096C
ENSG00000004864 (predicted) ENSG00000152086	=	YBR291C_YML085C
ENSG00000004864 (predicted) ENSG00000116039	=	YBR291C_YBR127C
ENSG00000004864 (predicted) ENSG00000099804	=	YBR291C_YMR022W
ENSG00000004864 (predicted) ENSG00000184787	=	YBR291C_YMR022W
ENSG00000004864 (predicted) ENSG00000204390	=	YBR291C_YLL024C
ENSG00000004864 (predicted) ENSG00000198033	=	YBR291C_YML085C
ENSG00000004864 (predicted) ENSG00000183785	=	YBR291C_YML085C
ENSG00000004864 (predicted) ENSG00000132388	=	YBR291C_YMR022W
ENSG00000004864 (predicted) ENSG00000147416	=	YBR291C_YBR127C
ENSG00000004864 (predicted) ENSG00000126803	=	YBR291C_YLL024C
ENSG00000004864 (predicted) ENSG00000123416	=	YBR291C_YML085C
ENSG00000004864 (predicted) ENSG00000161149	=	YBR291C_YML085C
ENSG00000004864 (predicted) ENSG00000077549	=	YBR291C_YIL034C
ENSG00000004897 (known) ENSG00000176248	=	YBL084C_YLR127C
ENSG00000004897 (known) ENSG00000130177	=	YBL084C_YKL022C
ENSG00000004897 (known) ENSG00000094880	=	YBL084C_YHR166C
ENSG00000004897 (predicted) ENSG00000175766	=	YBL084C_YOL139C
ENSG00000004897 (predicted) ENSG00000215639	=	YBL084C_YDL008W
ENSG00000004897 (predicted) ENSG00000164070	=	YBL084C_YPL106C
ENSG00000004897 (predicted) ENSG00000004897	=	YBL084C_YBL084C
ENSG00000004897 (predicted) ENSG00000105443	=	YBL084C_YDR170C
ENSG00000004897 (predicted) ENSG00000216938	=	YBL084C_YPL198W
ENSG00000004897 (predicted) ENSG00000110768	=	YBL084C_YDR311W
ENSG00000004897 (predicted) ENSG00000178035	=	YBL084C_YLR432W
ENSG00000004897 (predicted) ENSG00000204390	=	YBL084C_YLL024C
ENSG00000004897 (predicted) ENSG00000198526	=	YBL084C_YER165W
ENSG00000004897 (predicted) ENSG00000146223	=	YBL084C_YPL198W
ENSG00000004897 (predicted) ENSG00000173473	=	YBL084C_YJL176C
ENSG00000004897 (predicted) ENSG00000065427	=	YBL084C_YDR037W
ENSG00000004897 (predicted) ENSG00000215297	=	YBL084C_YPL198W
ENSG00000004897 (predicted) ENSG00000141552	=	YBL084C_YDL008W
ENSG00000004897 (predicted) ENSG00000070756	=	YBL084C_YER165W
ENSG00000004897 (predicted) ENSG00000112379	=	YBL084C_YDR170C
ENSG00000004897 (predicted) ENSG00000144591	=	YBL084C_YDL055C
ENSG00000004897 (predicted) ENSG00000066777	=	YBL084C_YDR170C
ENSG00000004897 (predicted) ENSG00000100603	=	YBL084C_YAL032C
ENSG00000004897 (predicted) ENSG00000106348	=	YBL084C_YLR432W
ENSG00000004897 (predicted) ENSG00000183474	=	YBL084C_YLR005W
ENSG00000004897 (predicted) ENSG00000186288	=	YBL084C_YER165W
ENSG00000004897 (predicted) ENSG00000100055	=	YBL084C_YDR170C
ENSG00000004897 (predicted) ENSG00000124313	=	YBL084C_YDR170C
ENSG00000004897 (predicted) ENSG00000204388	=	YBL084C_YLL024C
ENSG00000004897 (predicted) ENSG00000147604	=	YBL084C_YPL198W
ENSG00000004897 (predicted) ENSG00000153767	=	YBL084C_YKL028W
ENSG00000004897 (predicted) ENSG00000090621	=	YBL084C_YER165W
ENSG00000004897 (predicted) ENSG00000174444	=	YBL084C_YBR031W
ENSG00000004897 (predicted) ENSG00000139613	=	YBL084C_YJL176C
ENSG00000004897 (predicted) ENSG00000204745	=	YBL084C_YNL172W
ENSG00000004897 (predicted) ENSG00000126803	=	YBL084C_YLL024C
ENSG00000004897 (predicted) ENSG00000173110	=	YBL084C_YLL024C
ENSG00000004897 (predicted) ENSG00000101104	=	YBL084C_YER165W
ENSG00000004897 (predicted) ENSG00000120645	=	YBL084C_YDR170C
ENSG00000004897 (predicted) ENSG00000147416	=	YBL084C_YBR127C
ENSG00000004897 (predicted) ENSG00000144711	=	YBL084C_YDR170C
ENSG00000004897 (predicted) ENSG00000187522	=	YBL084C_YLL024C
ENSG00000004897 (predicted) ENSG00000174740	=	YBL084C_YER165W
ENSG00000004897 (predicted) ENSG00000151846	=	YBL084C_YER165W
ENSG00000004897 (predicted) ENSG00000086102	=	YBL084C_YNL023C
ENSG00000004897 (predicted) ENSG00000116039	=	YBL084C_YBR127C
ENSG00000004897 (predicted) ENSG00000167526	=	YBL084C_YMR142C
ENSG00000004897 (predicted) ENSG00000116898	=	YBL084C_YDR337W
ENSG00000004897 (predicted) ENSG00000164162	=	YBL084C_YGL240W
ENSG00000004897 (predicted) ENSG00000149273	=	YBL084C_YNL178W
ENSG00000004897 (predicted) ENSG00000111358	=	YBL084C_YPR056W
ENSG00000004897 (predicted) ENSG00000214144	=	YBL084C_YLL024C
ENSG00000004897 (predicted) ENSG00000137970	=	YBL084C_YPL198W
ENSG00000004897 (predicted) ENSG00000135930	=	YBL084C_YOL139C
ENSG00000004897 (predicted) ENSG00000184388	=	YBL084C_YER165W
ENSG00000004897 (predicted) ENSG00000124198	=	YBL084C_YDR170C
ENSG00000004897 (predicted) ENSG00000120694	=	YBL084C_YPL106C
ENSG00000004897 (predicted) ENSG00000083845	=	YBL084C_YJR123W
ENSG00000004897 (predicted) ENSG00000214485	=	YBL084C_YPL198W
ENSG00000004897 (predicted) ENSG00000108669	=	YBL084C_YDR170C
ENSG00000004897 (predicted) ENSG00000155304	=	YBL084C_YDL229W
ENSG00000004897 (predicted) ENSG00000145736	=	YBL084C_YLR005W
ENSG00000004897 (predicted) ENSG00000170448	=	YBL084C_YNL023C
ENSG00000004897 (predicted) ENSG00000008256	=	YBL084C_YDR170C
ENSG00000004897 (predicted) ENSG00000170606	=	YBL084C_YPL106C
ENSG00000004897 (predicted) ENSG00000125743	=	YBL084C_YLR275W
ENSG00000004897 (predicted) ENSG00000204389	=	YBL084C_YLL024C
ENSG00000004897 (predicted) ENSG00000092201	=	YBL084C_YGL207W
ENSG00000004897 (predicted) ENSG00000173540	=	YBL084C_YDL055C
ENSG00000004897 (predicted) ENSG00000153107	=	YBL084C_YNL172W
ENSG00000004897 (predicted) ENSG00000109971	=	YBL084C_YLL024C
ENSG00000004897 (predicted) ENSG00000151247	=	YBL084C_YOL139C
ENSG00000004939 (predicted) ENSG00000155287	=	YNL275W_YKR052C
ENSG00000004939 (predicted) ENSG00000147454	=	YNL275W_YKR052C
ENSG00000004961 (predicted) ENSG00000174740	=	YAL039C_YER165W
ENSG00000004961 (predicted) ENSG00000173110	=	YAL039C_YLL024C
ENSG00000004961 (predicted) ENSG00000124357	=	YKL087C_YLR285W
ENSG00000004961 (predicted) ENSG00000215809	=	YAL039C_YHR174W
ENSG00000004961 (predicted) ENSG00000204389	=	YAL039C_YLL024C
ENSG00000004961 (predicted) ENSG00000167553	=	YAL039C_YML085C
ENSG00000004961 (predicted) ENSG00000183207	=	YAL039C_YPL235W
ENSG00000004961 (predicted) ENSG00000151846	=	YAL039C_YER165W
ENSG00000004961 (predicted) ENSG00000204390	=	YAL039C_YLL024C
ENSG00000004961 (predicted) ENSG00000184388	=	YAL039C_YER165W
ENSG00000004961 (predicted) ENSG00000101104	=	YAL039C_YER165W
ENSG00000004961 (predicted) ENSG00000090621	=	YAL039C_YER165W
ENSG00000004961 (predicted) ENSG00000178462	=	YAL039C_YML085C
ENSG00000004961 (predicted) ENSG00000111674	=	YAL039C_YHR174W
ENSG00000004961 (predicted) ENSG00000109971	=	YAL039C_YLL024C
ENSG00000004961 (predicted) ENSG00000147416	=	YAL039C_YBR127C
ENSG00000004961 (predicted) ENSG00000174444	=	YAL039C_YDR012W
ENSG00000004961 (predicted) ENSG00000214144	=	YAL039C_YLL024C
ENSG00000004961 (predicted) ENSG00000187522	=	YAL039C_YLL024C
ENSG00000004961 (predicted) ENSG00000204388	=	YAL039C_YLL024C
ENSG00000004961 (predicted) ENSG00000183785	=	YAL039C_YML085C
ENSG00000004961 (predicted) ENSG00000181038	=	YKL087C_YLR285W
ENSG00000004961 (predicted) ENSG00000145002	=	YKL087C_YLR285W
ENSG00000004961 (predicted) ENSG00000070756	=	YAL039C_YER165W
ENSG00000004961 (predicted) ENSG00000126803	=	YAL039C_YLL024C
ENSG00000004961 (predicted) ENSG00000127824	=	YAL039C_YML085C
ENSG00000004961 (predicted) ENSG00000155304	=	YAL039C_YDL229W
ENSG00000004961 (predicted) ENSG00000143627	=	YAL039C_YAL038W
ENSG00000004961 (predicted) ENSG00000123416	=	YAL039C_YML085C
ENSG00000004961 (predicted) ENSG00000157184	=	YAL039C_YAR035W
ENSG00000004961 (predicted) ENSG00000167552	=	YAL039C_YML085C
ENSG00000004961 (predicted) ENSG00000067225	=	YAL039C_YAL038W
ENSG00000004961 (predicted) ENSG00000186288	=	YAL039C_YER165W
ENSG00000004961 (predicted) ENSG00000116039	=	YAL039C_YBR127C
ENSG00000004961 (predicted) ENSG00000163526	=	YAL039C_YML085C
ENSG00000004961 (predicted) ENSG00000108515	=	YAL039C_YHR174W
ENSG00000004961 (predicted) ENSG00000198033	=	YAL039C_YML085C
ENSG00000004961 (predicted) ENSG00000175792	=	YAL039C_YDR190C
ENSG00000004961 (predicted) ENSG00000152086	=	YAL039C_YML085C
ENSG00000004961 (predicted) ENSG00000074800	=	YAL039C_YHR174W
ENSG00000004961 (predicted) ENSG00000075886	=	YAL039C_YML085C
ENSG00000004961 (predicted) ENSG00000186523	=	YKL087C_YLR285W
ENSG00000004961 (predicted) ENSG00000214391	=	YAL039C_YML085C
ENSG00000004961 (predicted) ENSG00000161149	=	YAL039C_YML085C
ENSG00000004961 (predicted) ENSG00000198526	=	YAL039C_YER165W
ENSG00000005007 (known) ENSG00000128534	=	YMR080C_YJL124C
ENSG00000005007 (known) ENSG00000172795	=	YMR080C_YNL118C
ENSG00000005007 (known) ENSG00000103342	=	YMR080C_YDR172W
ENSG00000005007 (known) ENSG00000005007	=	YMR080C_YMR080C
ENSG00000005007 (predicted) ENSG00000108654	=	YMR080C_YNL112W
ENSG00000005007 (predicted) ENSG00000205171	=	YMR080C_YGR214W
ENSG00000005007 (predicted) ENSG00000169067	=	YMR080C_YFL039C
ENSG00000005007 (predicted) ENSG00000147416	=	YMR080C_YBR127C
ENSG00000005007 (predicted) ENSG00000173110	=	YMR080C_YLL024C
ENSG00000005007 (predicted) ENSG00000214144	=	YMR080C_YLL024C
ENSG00000005007 (predicted) ENSG00000187522	=	YMR080C_YLL024C
ENSG00000005007 (predicted) ENSG00000205339	=	YMR080C_YJR132W
ENSG00000005007 (predicted) ENSG00000021826	=	YMR080C_YJL130C
ENSG00000005007 (predicted) ENSG00000188856	=	YMR080C_YGR214W
ENSG00000005007 (predicted) ENSG00000133704	=	YMR080C_YJR132W
ENSG00000005007 (predicted) ENSG00000075624	=	YMR080C_YFL039C
ENSG00000005007 (predicted) ENSG00000173011	=	YMR080C_YDR448W
ENSG00000005007 (predicted) ENSG00000143632	=	YMR080C_YFL039C
ENSG00000005007 (predicted) ENSG00000108264	=	YMR080C_YDR448W
ENSG00000005007 (predicted) ENSG00000175324	=	YMR080C_YJL124C
ENSG00000005007 (predicted) ENSG00000120705	=	YMR080C_YBR143C
ENSG00000005007 (predicted) ENSG00000204390	=	YMR080C_YLL024C
ENSG00000005007 (predicted) ENSG00000107796	=	YMR080C_YFL039C
ENSG00000005007 (predicted) ENSG00000100201	=	YMR080C_YNL112W
ENSG00000005007 (predicted) ENSG00000214629	=	YMR080C_YGR214W
ENSG00000005007 (predicted) ENSG00000131043	=	YMR080C_YBL074C
ENSG00000005007 (predicted) ENSG00000083845	=	YMR080C_YJR123W
ENSG00000005007 (predicted) ENSG00000151923	=	YMR080C_YNL016W
ENSG00000005007 (predicted) ENSG00000189369	=	YMR080C_YDR172W
ENSG00000005007 (predicted) ENSG00000159251	=	YMR080C_YFL039C
ENSG00000005007 (predicted) ENSG00000116039	=	YMR080C_YBR127C
ENSG00000005007 (predicted) ENSG00000184009	=	YMR080C_YFL039C
ENSG00000005007 (predicted) ENSG00000184188	=	YMR080C_YFL039C
ENSG00000005007 (predicted) ENSG00000089154	=	YMR080C_YGL195W
ENSG00000005007 (predicted) ENSG00000144591	=	YMR080C_YDL055C
ENSG00000005007 (predicted) ENSG00000204389	=	YMR080C_YLL024C
ENSG00000005007 (predicted) ENSG00000155304	=	YMR080C_YNL209W
ENSG00000005007 (predicted) ENSG00000116001	=	YMR080C_YNL016W
ENSG00000005007 (predicted) ENSG00000169251	=	YMR080C_YHR170W
ENSG00000005007 (predicted) ENSG00000131732	=	YMR080C_YDL175C
ENSG00000005007 (predicted) ENSG00000138663	=	YMR080C_YDL147W
ENSG00000005007 (predicted) ENSG00000197170	=	YMR080C_YDL147W
ENSG00000005007 (predicted) ENSG00000048392	=	YMR080C_YGR180C
ENSG00000005007 (predicted) ENSG00000205246	=	YMR080C_YGR214W
ENSG00000005007 (predicted) ENSG00000163017	=	YMR080C_YFL039C
ENSG00000005007 (predicted) ENSG00000109971	=	YMR080C_YLL024C
ENSG00000005007 (predicted) ENSG00000126803	=	YMR080C_YLL024C
ENSG00000005007 (predicted) ENSG00000214896	=	YMR080C_YGR214W
ENSG00000005007 (predicted) ENSG00000204388	=	YMR080C_YLL024C
ENSG00000005007 (predicted) ENSG00000147905	=	YMR080C_YDL175C
ENSG00000005007 (predicted) ENSG00000173540	=	YMR080C_YDL055C
ENSG00000005007 (predicted) ENSG00000171848	=	YMR080C_YGR180C
ENSG00000005007 (predicted) ENSG00000174444	=	YMR080C_YDR012W
ENSG00000005007 (predicted) ENSG00000168028	=	YMR080C_YGR214W
ENSG00000005007 (predicted) ENSG00000183298	=	YMR080C_YGR214W
ENSG00000005007 (predicted) ENSG00000214555	=	YMR080C_YFL039C
ENSG00000005022 (predicted) ENSG00000124198	=	YBL030C_YDR170C
ENSG00000005022 (predicted) ENSG00000150656	=	YBL030C_YFR044C
ENSG00000005022 (predicted) ENSG00000137267	=	YBL030C_YFL037W
ENSG00000005022 (predicted) ENSG00000111275	=	YBL030C_YPL061W
ENSG00000005022 (predicted) ENSG00000205100	=	YBL030C_YPL240C
ENSG00000005022 (predicted) ENSG00000096384	=	YBL030C_YPL240C
ENSG00000005022 (predicted) ENSG00000196230	=	YBL030C_YFL037W
ENSG00000005022 (predicted) ENSG00000183298	=	YBL030C_YLR048W
ENSG00000005022 (predicted) ENSG00000101162	=	YBL030C_YFL037W
ENSG00000005022 (predicted) ENSG00000067167	=	YBL030C_YKL008C
ENSG00000005022 (predicted) ENSG00000183785	=	YBR085W_YML085C/YBL030C_YML085C
ENSG00000005022 (predicted) ENSG00000173209	=	YBL030C_YDR214W
ENSG00000005022 (predicted) ENSG00000083097	=	YBL030C_YDR141C
ENSG00000005022 (predicted) ENSG00000139624	=	YBL030C_YKL008C
ENSG00000005022 (predicted) ENSG00000105808	=	YBL030C_YKL092C
ENSG00000005022 (predicted) ENSG00000007171	=	YBL030C_YFR030W
ENSG00000005022 (predicted) ENSG00000205141	=	YBL030C_YPL240C
ENSG00000005022 (predicted) ENSG00000083312	=	YBL030C_YBR017C
ENSG00000005022 (predicted) ENSG00000075886	=	YBR085W_YML085C/YBL030C_YML085C
ENSG00000005022 (predicted) ENSG00000214783	=	YBL030C_YKL092C
ENSG00000005022 (predicted) ENSG00000198380	=	YBL030C_YKL104C
ENSG00000005022 (predicted) ENSG00000121542	=	YBL030C_YLR268W
ENSG00000005022 (predicted) ENSG00000127824	=	YBR085W_YML085C/YBL030C_YML085C
ENSG00000005022 (predicted) ENSG00000090661	=	YBL030C_YKL008C
ENSG00000005022 (predicted) ENSG00000164867	=	YBL030C_YFR030W
ENSG00000005022 (predicted) ENSG00000107331	=	YBL030C_YOR153W
ENSG00000005022 (predicted) ENSG00000214629	=	YBL030C_YLR048W
ENSG00000005022 (predicted) ENSG00000008256	=	YBL030C_YDR170C
ENSG00000005022 (predicted) ENSG00000173540	=	YBL030C_YDL055C
ENSG00000005022 (predicted) ENSG00000197969	=	YBL030C_YLL040C
ENSG00000005022 (predicted) ENSG00000178462	=	YBR085W_YML085C/YBL030C_YML085C
ENSG00000005022 (predicted) ENSG00000100575	=	YBL030C_YEL020W-A
ENSG00000005022 (predicted) ENSG00000124207	=	YBL030C_YGL238W
ENSG00000005022 (predicted) ENSG00000104833	=	YBL030C_YFL037W
ENSG00000005022 (predicted) ENSG00000125814	=	YBL030C_YBL050W
ENSG00000005022 (predicted) ENSG00000111361	=	YBL030C_YKR026C
ENSG00000005022 (predicted) ENSG00000214391	=	YBR085W_YML085C/YBL030C_YML085C
ENSG00000005022 (predicted) ENSG00000184432	=	YBL030C_YGL137W
ENSG00000005022 (predicted) ENSG00000155903	=	YBL030C_YKL092C
ENSG00000005022 (predicted) ENSG00000136848	=	YBL030C_YKL092C
ENSG00000005022 (predicted) ENSG00000214896	=	YBL030C_YLR048W
ENSG00000005022 (predicted) ENSG00000145782	=	YMR056C_YBR217W/YBR085W_YBR217W
ENSG00000005022 (predicted) ENSG00000169118	=	YBR085W_YHR135C
ENSG00000005022 (predicted) ENSG00000170667	=	YBL030C_YKL092C
ENSG00000005022 (predicted) ENSG00000107862	=	YBL030C_YEL022W
ENSG00000005022 (predicted) ENSG00000144452	=	YBL030C_YOR153W
ENSG00000005022 (predicted) ENSG00000153827	=	YBL030C_YKL010C
ENSG00000005022 (predicted) ENSG00000205527	=	YBL030C_YPL240C
ENSG00000005022 (predicted) ENSG00000105443	=	YBL030C_YDR170C
ENSG00000005022 (predicted) ENSG00000154262	=	YBL030C_YOR153W
ENSG00000005022 (predicted) ENSG00000185989	=	YBL030C_YKL092C
ENSG00000005022 (predicted) ENSG00000205171	=	YBL030C_YLR048W
ENSG00000005022 (predicted) ENSG00000134287	=	YBL030C_YDL192W
ENSG00000005022 (predicted) ENSG00000133275	=	YBR085W_YHR135C
ENSG00000005022 (predicted) ENSG00000141338	=	YBL030C_YOR153W
ENSG00000005022 (predicted) ENSG00000165092	=	YBL030C_YPL061W
ENSG00000005022 (predicted) ENSG00000174444	=	YBR085W_YDR012W
ENSG00000005022 (predicted) ENSG00000161204	=	YBL030C_YFR009W
ENSG00000005022 (predicted) ENSG00000183207	=	YBL030C_YPL235W
ENSG00000005022 (predicted) ENSG00000113407	=	YBL030C_YIL078W
ENSG00000005022 (predicted) ENSG00000143418	=	YBL030C_YKL008C
ENSG00000005022 (predicted) ENSG00000100591	=	YBL030C_YDR214W
ENSG00000005022 (predicted) ENSG00000126803	=	YBR085W_YLL024C/YBL030C_YER103W
ENSG00000005022 (predicted) ENSG00000094841	=	YBL030C_YHR128W
ENSG00000005022 (predicted) ENSG00000120645	=	YBL030C_YDR170C
ENSG00000005022 (predicted) ENSG00000153214	=	YBL030C_YKL039W
ENSG00000005022 (predicted) ENSG00000151292	=	YBR085W_YHR135C
ENSG00000005022 (predicted) ENSG00000089250	=	YBL030C_YFR030W
ENSG00000005022 (predicted) ENSG00000215380	=	YBL030C_YOR153W
ENSG00000005022 (predicted) ENSG00000183199	=	YBL030C_YPL240C
ENSG00000005022 (predicted) ENSG00000172315	=	YBR085W_YGR262C
ENSG00000005022 (predicted) ENSG00000163528	=	YBL030C_YKL195W
ENSG00000005022 (predicted) ENSG00000134809	=	YMR056C_YHR005C-A/YBL030C_YHR005C-A
ENSG00000005022 (predicted) ENSG00000155304	=	YBR085W_YDL229W
ENSG00000005022 (predicted) ENSG00000198211	=	YBL030C_YFL037W
ENSG00000005022 (predicted) ENSG00000140650	=	YBL030C_YFL045C
ENSG00000005022 (predicted) ENSG00000134644	=	YMR056C_YLL013C
ENSG00000005022 (predicted) ENSG00000131069	=	YBL030C_YLR153C
ENSG00000005022 (predicted) ENSG00000144591	=	YBL030C_YDL055C
ENSG00000005022 (predicted) ENSG00000204389	=	YBR085W_YLL024C/YBL030C_YER103W
ENSG00000005022 (predicted) ENSG00000082898	=	YBL030C_YGR218W
ENSG00000005022 (predicted) ENSG00000184254	=	YBL030C_YPL061W
ENSG00000005022 (predicted) ENSG00000061987	=	YBL030C_YNL297C
ENSG00000005022 (predicted) ENSG00000197283	=	YBL030C_YKL092C
ENSG00000005022 (predicted) ENSG00000145715	=	YBL030C_YKL092C
ENSG00000005022 (predicted) ENSG00000168906	=	YBL030C_YLR180W
ENSG00000005022 (predicted) ENSG00000166598	=	YBL030C_YPL240C
ENSG00000005022 (predicted) ENSG00000205940	=	YBL030C_YPL240C
ENSG00000005022 (predicted) ENSG00000124313	=	YBL030C_YDR170C
ENSG00000005022 (predicted) ENSG00000159247	=	YBL030C_YFL037W
ENSG00000005022 (predicted) ENSG00000184886	=	YBL030C_YJL091C
ENSG00000005022 (predicted) ENSG00000155287	=	YBL030C_YKR052C
ENSG00000005022 (predicted) ENSG00000143761	=	YBL030C_YDL192W
ENSG00000005022 (predicted) ENSG00000108669	=	YBL030C_YDR170C
ENSG00000005022 (predicted) ENSG00000204388	=	YBR085W_YLL024C/YBL030C_YER103W
ENSG00000005022 (predicted) ENSG00000173213	=	YBL030C_YFL037W
ENSG00000005022 (predicted) ENSG00000167494	=	YBL030C_YFR030W
ENSG00000005022 (predicted) ENSG00000100417	=	YBL030C_YFL045C
ENSG00000005022 (predicted) ENSG00000066777	=	YBL030C_YDR170C
ENSG00000005022 (predicted) ENSG00000048707	=	YBL030C_YLL040C
ENSG00000005022 (predicted) ENSG00000103978	=	YBL030C_YKL039W
ENSG00000005022 (predicted) ENSG00000204390	=	YBR085W_YLL024C/YBL030C_YER103W
ENSG00000005022 (predicted) ENSG00000161149	=	YBR085W_YML085C/YBL030C_YML085C
ENSG00000005022 (predicted) ENSG00000167552	=	YBR085W_YML085C/YBL030C_YML085C
ENSG00000005022 (predicted) ENSG00000105402	=	YBL030C_YBL050W
ENSG00000005022 (predicted) ENSG00000198445	=	YBL030C_YJL008C
ENSG00000005022 (predicted) ENSG00000156261	=	YBL030C_YJL008C
ENSG00000005022 (predicted) ENSG00000105576	=	YBL030C_YBR017C
ENSG00000005022 (predicted) ENSG00000163526	=	YBR085W_YML085C/YBL030C_YML085C
ENSG00000005022 (predicted) ENSG00000151224	=	YBL030C_YLR180W
ENSG00000005022 (predicted) ENSG00000123416	=	YBR085W_YML085C/YBL030C_YML085C
ENSG00000005022 (predicted) ENSG00000137124	=	YBL030C_YPL061W
ENSG00000005022 (predicted) ENSG00000064687	=	YBL030C_YOR153W
ENSG00000005022 (predicted) ENSG00000188229	=	YBL030C_YFL037W
ENSG00000005022 (predicted) ENSG00000185829	=	YBL030C_YDL192W
ENSG00000005022 (predicted) ENSG00000075415	=	YBL030C_YJR077C
ENSG00000005022 (predicted) ENSG00000196497	=	YBL030C_YER110C
ENSG00000005022 (predicted) ENSG00000144711	=	YBL030C_YDR170C
ENSG00000005022 (predicted) ENSG00000140403	=	YBL030C_YNL064C
ENSG00000005022 (predicted) ENSG00000181359	=	YBL030C_YPL240C
ENSG00000005022 (predicted) ENSG00000069345	=	YBL030C_YNL064C
ENSG00000005022 (predicted) ENSG00000104884	=	YMR056C_YER171W/YBR085W_YER171W
ENSG00000005022 (predicted) ENSG00000173110	=	YBR085W_YLL024C/YBL030C_YER103W
ENSG00000005022 (predicted) ENSG00000136447	=	YBL030C_YDL192W
ENSG00000005022 (predicted) ENSG00000173876	=	YBL030C_YFL037W
ENSG00000005022 (predicted) ENSG00000112379	=	YBL030C_YDR170C
ENSG00000005022 (predicted) ENSG00000115254	=	YBR085W_YJR072C
ENSG00000005022 (predicted) ENSG00000154258	=	YBL030C_YOR153W
ENSG00000005022 (predicted) ENSG00000111058	=	YBL030C_YLR153C
ENSG00000005022 (predicted) ENSG00000179869	=	YBL030C_YOR153W
ENSG00000005022 (predicted) ENSG00000065308	=	YBL030C_YKL008C
ENSG00000005022 (predicted) ENSG00000086061	=	YBL030C_YNL064C
ENSG00000005022 (predicted) ENSG00000174599	=	YBL030C_YKL008C
ENSG00000005022 (predicted) ENSG00000111344	=	YBL030C_YKL092C
ENSG00000005022 (predicted) ENSG00000105197	=	YBL030C_YPL063W
ENSG00000005022 (predicted) ENSG00000176014	=	YBL030C_YFL037W
ENSG00000005022 (predicted) ENSG00000204650	=	YBL030C_YDL192W
ENSG00000005022 (predicted) ENSG00000167553	=	YBR085W_YML085C/YBL030C_YML085C
ENSG00000005022 (predicted) ENSG00000100055	=	YBL030C_YDR170C
ENSG00000005022 (predicted) ENSG00000181035	=	YBR085W_YHR002W
ENSG00000005022 (predicted) ENSG00000187522	=	YBR085W_YLL024C/YBL030C_YER103W
ENSG00000005022 (predicted) ENSG00000089154	=	YBL030C_YGL195W
ENSG00000005022 (predicted) ENSG00000205955	=	YBL030C_YPL240C
ENSG00000005022 (predicted) ENSG00000198033	=	YBR085W_YML085C/YBL030C_YML085C
ENSG00000005022 (predicted) ENSG00000167972	=	YBL030C_YOR153W
ENSG00000005022 (predicted) ENSG00000142197	=	YBL030C_YDR141C
ENSG00000005022 (predicted) ENSG00000128534	=	YMR056C_YJL124C
ENSG00000005022 (predicted) ENSG00000198691	=	YBL030C_YOR153W
ENSG00000005022 (predicted) ENSG00000154265	=	YBL030C_YOR153W
ENSG00000005022 (predicted) ENSG00000166411	=	YBL030C_YOR136W
ENSG00000005022 (predicted) ENSG00000205246	=	YBL030C_YLR048W
ENSG00000005022 (predicted) ENSG00000092148	=	YBL030C_YKL010C
ENSG00000005022 (predicted) ENSG00000154930	=	YBL030C_YLR153C
ENSG00000005022 (predicted) ENSG00000075391	=	YBL030C_YKL092C
ENSG00000005022 (predicted) ENSG00000154263	=	YBL030C_YOR153W
ENSG00000005022 (predicted) ENSG00000188856	=	YBL030C_YLR048W
ENSG00000005022 (predicted) ENSG00000093183	=	YBL030C_YLR268W
ENSG00000005022 (predicted) ENSG00000172292	=	YBL030C_YKL008C
ENSG00000005022 (predicted) ENSG00000124275	=	YBL030C_YFR030W
ENSG00000005022 (predicted) ENSG00000109971	=	YBR085W_YLL024C/YBL030C_YER103W
ENSG00000005022 (predicted) ENSG00000214144	=	YBR085W_YLL024C/YBL030C_YER103W
ENSG00000005022 (predicted) ENSG00000168374	=	YBL030C_YDL192W
ENSG00000005022 (predicted) ENSG00000133313	=	YBL030C_YFR044C
ENSG00000005022 (predicted) ENSG00000165029	=	YBL030C_YOR153W
ENSG00000005022 (predicted) ENSG00000152086	=	YBR085W_YML085C/YBL030C_YML085C
ENSG00000005022 (predicted) ENSG00000203914	=	YBL030C_YPL240C
ENSG00000005022 (predicted) ENSG00000147454	=	YBL030C_YKR052C
ENSG00000005022 (predicted) ENSG00000127589	=	YBL030C_YFL037W
ENSG00000005022 (predicted) ENSG00000168028	=	YBL030C_YLR048W
ENSG00000005022 (predicted) ENSG00000128918	=	YBL030C_YPL061W
ENSG00000005022 (predicted) ENSG00000020219	=	YBL030C_YJL008C
ENSG00000005022 (predicted) ENSG00000185418	=	YBL030C_YIL078W
ENSG00000005022 (predicted) ENSG00000080824	=	YBL030C_YPL240C
ENSG00000005022 (predicted) ENSG00000168937	=	YBL030C_YFR030W
ENSG00000005022 (predicted) ENSG00000129003	=	YBL030C_YLL040C
ENSG00000005022 (predicted) ENSG00000124571	=	YBL030C_YDR335W
ENSG00000005022 (predicted) ENSG00000089157	=	YBR085W_YLR340W
ENSG00000005022 (predicted) ENSG00000175324	=	YMR056C_YJL124C
ENSG00000005022 (predicted) ENSG00000122912	=	YBR085W_YHR002W
ENSG00000005022 (predicted) ENSG00000165280	=	YBL030C_YDL126C
ENSG00000005022 (predicted) ENSG00000154227	=	YBL030C_YKL008C
ENSG00000005022 (predicted) ENSG00000055917	=	YMR056C_YLL013C
ENSG00000005022 (predicted) ENSG00000137285	=	YBL030C_YFL037W
ENSG00000005022 (predicted) ENSG00000131459	=	YBL030C_YKL104C
ENSG00000005022 (predicted) ENSG00000145414	=	YBL030C_YNL124W
ENSG00000005075 (known) ENSG00000102978	=	YOL005C_YIL021W
ENSG00000005075 (predicted) ENSG00000163882	=	YOL005C_YOR224C
ENSG00000005075 (predicted) ENSG00000168002	=	YOL005C_YDR404C
ENSG00000005075 (predicted) ENSG00000113575	=	YOL005C_YDL188C
ENSG00000005075 (predicted) ENSG00000047315	=	YOL005C_YOR151C
ENSG00000005075 (predicted) ENSG00000104695	=	YOL005C_YDL188C
ENSG00000005075 (predicted) ENSG00000181222	=	YOL005C_YDL140C
ENSG00000005075 (predicted) ENSG00000188342	=	YOL005C_YGR005C
ENSG00000005187 (predicted) ENSG00000176715	=	YBR222C_YBR222C
ENSG00000005187 (predicted) ENSG00000106348	=	YBR222C_YHR216W/YBR222C_YLR432W
ENSG00000005187 (predicted) ENSG00000166743	=	YBR222C_YBR222C
ENSG00000005187 (predicted) ENSG00000215009	=	YBR222C_YBR222C
ENSG00000005187 (predicted) ENSG00000152670	=	YBR222C_YOR204W
ENSG00000005187 (predicted) ENSG00000005187	=	YBR222C_YBR222C
ENSG00000005187 (predicted) ENSG00000060303	=	YBR222C_YML024W
ENSG00000005187 (predicted) ENSG00000067048	=	YBR222C_YOR204W
ENSG00000005187 (predicted) ENSG00000173124	=	YBR222C_YBR222C
ENSG00000005187 (predicted) ENSG00000182774	=	YBR222C_YML024W
ENSG00000005187 (predicted) ENSG00000167107	=	YBR222C_YBR222C
ENSG00000005187 (predicted) ENSG00000197575	=	YBR222C_YML024W
ENSG00000005187 (predicted) ENSG00000183549	=	YBR222C_YBR222C
ENSG00000005187 (predicted) ENSG00000178035	=	YBR222C_YHR216W/YBR222C_YLR432W
ENSG00000005187 (predicted) ENSG00000100316	=	YBR222C_YOR063W
ENSG00000005187 (predicted) ENSG00000215301	=	YBR222C_YOR204W
ENSG00000005187 (predicted) ENSG00000066813	=	YBR222C_YBR222C
ENSG00000005187 (predicted) ENSG00000184779	=	YBR222C_YML024W
ENSG00000005187 (predicted) ENSG00000174444	=	YBR222C_YBR031W
ENSG00000005187 (predicted) ENSG00000089157	=	YBR222C_YLR340W
ENSG00000005187 (predicted) ENSG00000140986	=	YBR222C_YOR063W
ENSG00000005187 (predicted) ENSG00000183747	=	YBR222C_YBR222C
ENSG00000005189 (predicted) ENSG00000155304	=	YGR276C_YDL229W
ENSG00000005189 (predicted) ENSG00000167264	=	YGR276C_YNR015W
ENSG00000005194 (predicted) ENSG00000126803	=	YKR071C_YLL024C
ENSG00000005194 (predicted) ENSG00000170606	=	YKR071C_YPL106C
ENSG00000005194 (predicted) ENSG00000188566	=	YKR071C_YPR048W
ENSG00000005194 (predicted) ENSG00000204390	=	YKR071C_YLL024C
ENSG00000005194 (predicted) ENSG00000164070	=	YKR071C_YPL106C
ENSG00000005194 (predicted) ENSG00000187522	=	YKR071C_YLL024C
ENSG00000005194 (predicted) ENSG00000173110	=	YKR071C_YLL024C
ENSG00000005194 (predicted) ENSG00000214144	=	YKR071C_YLL024C
ENSG00000005194 (predicted) ENSG00000109971	=	YKR071C_YLL024C
ENSG00000005194 (predicted) ENSG00000120694	=	YKR071C_YPL106C
ENSG00000005194 (predicted) ENSG00000204388	=	YKR071C_YLL024C
ENSG00000005194 (predicted) ENSG00000204389	=	YKR071C_YLL024C
ENSG00000005194 (predicted) ENSG00000136628	=	YKR071C_YGL245W
ENSG00000005206 (predicted) ENSG00000184188	=	YKL100C_YFL039C
ENSG00000005206 (predicted) ENSG00000075886	=	YKL100C_YML085C
ENSG00000005206 (predicted) ENSG00000198033	=	YKL100C_YML085C
ENSG00000005206 (predicted) ENSG00000109971	=	YKL100C_YLL024C
ENSG00000005206 (predicted) ENSG00000214144	=	YKL100C_YLL024C
ENSG00000005206 (predicted) ENSG00000167552	=	YKL100C_YML085C
ENSG00000005206 (predicted) ENSG00000161149	=	YKL100C_YML085C
ENSG00000005206 (predicted) ENSG00000127824	=	YKL100C_YML085C
ENSG00000005206 (predicted) ENSG00000169067	=	YKL100C_YFL039C
ENSG00000005206 (predicted) ENSG00000183785	=	YKL100C_YML085C
ENSG00000005206 (predicted) ENSG00000107796	=	YKL100C_YFL039C
ENSG00000005206 (predicted) ENSG00000187522	=	YKL100C_YLL024C
ENSG00000005206 (predicted) ENSG00000167553	=	YKL100C_YML085C
ENSG00000005206 (predicted) ENSG00000184009	=	YKL100C_YFL039C
ENSG00000005206 (predicted) ENSG00000143632	=	YKL100C_YFL039C
ENSG00000005206 (predicted) ENSG00000163017	=	YKL100C_YFL039C
ENSG00000005206 (predicted) ENSG00000122406	=	YKL100C_YPL131W
ENSG00000005206 (predicted) ENSG00000163526	=	YKL100C_YML085C
ENSG00000005206 (predicted) ENSG00000155304	=	YKL100C_YNL209W/YKL100C_YDL229W
ENSG00000005206 (predicted) ENSG00000126803	=	YKL100C_YLL024C
ENSG00000005206 (predicted) ENSG00000075415	=	YKL100C_YJR077C
ENSG00000005206 (predicted) ENSG00000174444	=	YKL100C_YDR012W
ENSG00000005206 (predicted) ENSG00000159251	=	YKL100C_YFL039C
ENSG00000005206 (predicted) ENSG00000204390	=	YKL100C_YLL024C
ENSG00000005206 (predicted) ENSG00000152086	=	YKL100C_YML085C
ENSG00000005206 (predicted) ENSG00000089157	=	YKL100C_YLR340W
ENSG00000005206 (predicted) ENSG00000204389	=	YKL100C_YLL024C
ENSG00000005206 (predicted) ENSG00000214391	=	YKL100C_YML085C
ENSG00000005206 (predicted) ENSG00000178462	=	YKL100C_YML085C
ENSG00000005206 (predicted) ENSG00000214555	=	YKL100C_YFL039C
ENSG00000005206 (predicted) ENSG00000123416	=	YKL100C_YML085C
ENSG00000005206 (predicted) ENSG00000075624	=	YKL100C_YFL039C
ENSG00000005206 (predicted) ENSG00000204388	=	YKL100C_YLL024C
ENSG00000005206 (predicted) ENSG00000173110	=	YKL100C_YLL024C
ENSG00000005243 (predicted) ENSG00000093183	=	YPL010W_YLR268W
ENSG00000005243 (predicted) ENSG00000214133	=	YPL010W_YNL287W
ENSG00000005243 (predicted) ENSG00000095139	=	YPL010W_YFR051C
ENSG00000005243 (predicted) ENSG00000129083	=	YPL010W_YDR238C
ENSG00000005243 (predicted) ENSG00000072657	=	YPL010W_YHR047C
ENSG00000005243 (predicted) ENSG00000113441	=	YPL010W_YHR047C
ENSG00000005243 (predicted) ENSG00000141279	=	YPL010W_YHR047C
ENSG00000005243 (predicted) ENSG00000172901	=	YPL010W_YHR047C
ENSG00000005243 (predicted) ENSG00000184432	=	YPL010W_YGL137W
ENSG00000005243 (predicted) ENSG00000164308	=	YPL010W_YHR047C
ENSG00000005243 (predicted) ENSG00000166825	=	YPL010W_YHR047C
ENSG00000005243 (predicted) ENSG00000181789	=	YPL010W_YNL287W
ENSG00000005243 (predicted) ENSG00000174093	=	YPL010W_YHR047C
ENSG00000005243 (predicted) ENSG00000138792	=	YPL010W_YHR047C
ENSG00000005243 (predicted) ENSG00000164307	=	YPL010W_YHR047C
ENSG00000005243 (predicted) ENSG00000122218	=	YPL010W_YDL145C
ENSG00000005243 (predicted) ENSG00000121542	=	YPL010W_YLR268W
ENSG00000005243 (predicted) ENSG00000215728	=	YPL010W_YHR047C
ENSG00000005302 (predicted) ENSG00000122406	=	YPR023C_YPL131W
ENSG00000005302 (predicted) ENSG00000184188	=	YPR023C_YFL039C
ENSG00000005302 (predicted) ENSG00000178028	=	YPR023C_YGR002C
ENSG00000005302 (predicted) ENSG00000100603	=	YPR023C_YAL032C
ENSG00000005302 (predicted) ENSG00000163017	=	YPR023C_YFL039C
ENSG00000005302 (predicted) ENSG00000170889	=	YPR023C_YBR189W
ENSG00000005302 (predicted) ENSG00000184009	=	YPR023C_YFL039C
ENSG00000005302 (predicted) ENSG00000196911	=	YPR023C_YNL189W
ENSG00000005302 (predicted) ENSG00000159251	=	YPR023C_YFL039C
ENSG00000005302 (predicted) ENSG00000147416	=	YPR023C_YBR127C
ENSG00000005302 (predicted) ENSG00000135999	=	YPR023C_YFL024C
ENSG00000005302 (predicted) ENSG00000173540	=	YPR023C_YDL055C
ENSG00000005302 (predicted) ENSG00000204390	=	YPR023C_YLL024C
ENSG00000005302 (predicted) ENSG00000089157	=	YPR023C_YLR340W
ENSG00000005302 (predicted) ENSG00000151229	=	YPR023C_YDL138W
ENSG00000005302 (predicted) ENSG00000185467	=	YPR023C_YNL189W
ENSG00000005302 (predicted) ENSG00000183298	=	YPR023C_YGR214W/YPR023C_YLR048W
ENSG00000005302 (predicted) ENSG00000205246	=	YPR023C_YGR214W/YPR023C_YLR048W
ENSG00000005302 (predicted) ENSG00000168028	=	YPR023C_YGR214W/YPR023C_YLR048W
ENSG00000005302 (predicted) ENSG00000075624	=	YPR023C_YFL039C
ENSG00000005302 (predicted) ENSG00000169375	=	YPR023C_YOL004W
ENSG00000005302 (predicted) ENSG00000188856	=	YPR023C_YGR214W/YPR023C_YLR048W
ENSG00000005302 (predicted) ENSG00000143632	=	YPR023C_YFL039C
ENSG00000005302 (predicted) ENSG00000120616	=	YPR023C_YFL024C
ENSG00000005302 (predicted) ENSG00000182481	=	YPR023C_YNL189W
ENSG00000005302 (predicted) ENSG00000204389	=	YPR023C_YLL024C
ENSG00000005302 (predicted) ENSG00000144591	=	YPR023C_YDL055C
ENSG00000005302 (predicted) ENSG00000205171	=	YPR023C_YGR214W/YPR023C_YLR048W
ENSG00000005302 (predicted) ENSG00000186432	=	YPR023C_YNL189W
ENSG00000005302 (predicted) ENSG00000107796	=	YPR023C_YFL039C
ENSG00000005302 (predicted) ENSG00000174444	=	YPR023C_YBR031W
ENSG00000005302 (predicted) ENSG00000214555	=	YPR023C_YFL039C
ENSG00000005302 (predicted) ENSG00000187522	=	YPR023C_YLL024C
ENSG00000005302 (predicted) ENSG00000215769	=	YPR023C_YNL189W
ENSG00000005302 (predicted) ENSG00000169067	=	YPR023C_YFL039C
ENSG00000005302 (predicted) ENSG00000155304	=	YPR023C_YDL229W
ENSG00000005302 (predicted) ENSG00000173110	=	YPR023C_YLL024C
ENSG00000005302 (predicted) ENSG00000214896	=	YPR023C_YGR214W/YPR023C_YLR048W
ENSG00000005302 (predicted) ENSG00000126803	=	YPR023C_YLL024C
ENSG00000005302 (predicted) ENSG00000114030	=	YPR023C_YNL189W
ENSG00000005302 (predicted) ENSG00000025800	=	YPR023C_YNL189W
ENSG00000005302 (predicted) ENSG00000109971	=	YPR023C_YLL024C
ENSG00000005302 (predicted) ENSG00000214035	=	YPR023C_YNL189W
ENSG00000005302 (predicted) ENSG00000116478	=	YPR023C_YNL330C
ENSG00000005302 (predicted) ENSG00000214629	=	YPR023C_YGR214W/YPR023C_YLR048W
ENSG00000005302 (predicted) ENSG00000196591	=	YPR023C_YNL330C
ENSG00000005302 (predicted) ENSG00000204388	=	YPR023C_YLL024C
ENSG00000005302 (predicted) ENSG00000102753	=	YPR023C_YNL189W
ENSG00000005302 (predicted) ENSG00000214144	=	YPR023C_YLL024C
ENSG00000005302 (predicted) ENSG00000116039	=	YPR023C_YBR127C
ENSG00000005302 (predicted) ENSG00000196367	=	YPR023C_YHR099W
ENSG00000005302 (predicted) ENSG00000127511	=	YPR023C_YOL004W
ENSG00000005469 (predicted) ENSG00000215769	=	YML042W_YNL189W
ENSG00000005469 (predicted) ENSG00000095321	=	YML042W_YML042W
ENSG00000005469 (predicted) ENSG00000205100	=	YML042W_YPL240C
ENSG00000005469 (predicted) ENSG00000205940	=	YML042W_YPL240C
ENSG00000005469 (predicted) ENSG00000169169	=	YML042W_YML042W
ENSG00000005469 (predicted) ENSG00000214035	=	YML042W_YNL189W
ENSG00000005469 (predicted) ENSG00000135940	=	YML042W_YGL187C
ENSG00000005469 (predicted) ENSG00000186432	=	YML042W_YNL189W
ENSG00000005469 (predicted) ENSG00000145414	=	YML042W_YNL124W
ENSG00000005469 (predicted) ENSG00000110090	=	YML042W_YML042W
ENSG00000005469 (predicted) ENSG00000114757	=	YML042W_YDR244W
ENSG00000005469 (predicted) ENSG00000143921	=	YML042W_YOL075C
ENSG00000005469 (predicted) ENSG00000138075	=	YML042W_YOL075C
ENSG00000005469 (predicted) ENSG00000173992	=	YML042W_YMR038C
ENSG00000005469 (predicted) ENSG00000205527	=	YML042W_YPL240C
ENSG00000005469 (predicted) ENSG00000181359	=	YML042W_YPL240C
ENSG00000005469 (predicted) ENSG00000080824	=	YML042W_YPL240C
ENSG00000005469 (predicted) ENSG00000205560	=	YML042W_YML042W
ENSG00000005469 (predicted) ENSG00000102753	=	YML042W_YNL189W
ENSG00000005469 (predicted) ENSG00000196911	=	YML042W_YNL189W
ENSG00000005469 (predicted) ENSG00000005469	=	YML042W_YML042W
ENSG00000005469 (predicted) ENSG00000203914	=	YML042W_YPL240C
ENSG00000005469 (predicted) ENSG00000185467	=	YML042W_YNL189W
ENSG00000005469 (predicted) ENSG00000139197	=	YML042W_YDR244W
ENSG00000005469 (predicted) ENSG00000205141	=	YML042W_YPL240C
ENSG00000005469 (predicted) ENSG00000166598	=	YML042W_YPL240C
ENSG00000005469 (predicted) ENSG00000205955	=	YML042W_YPL240C
ENSG00000005469 (predicted) ENSG00000070748	=	YML042W_YML042W
ENSG00000005469 (predicted) ENSG00000114030	=	YML042W_YNL189W
ENSG00000005469 (predicted) ENSG00000162735	=	YML042W_YDL065C
ENSG00000005469 (predicted) ENSG00000096384	=	YML042W_YPL240C
ENSG00000005469 (predicted) ENSG00000025800	=	YML042W_YNL189W
ENSG00000005469 (predicted) ENSG00000183199	=	YML042W_YPL240C
ENSG00000005469 (predicted) ENSG00000182481	=	YML042W_YNL189W
ENSG00000005486 (predicted) ENSG00000203914	=	YPL246C_YPL240C
ENSG00000005486 (predicted) ENSG00000138069	=	YPL246C_YFL038C
ENSG00000005486 (predicted) ENSG00000197948	=	YPL246C_YHR114W
ENSG00000005486 (predicted) ENSG00000112335	=	YPL246C_YOR357C
ENSG00000005486 (predicted) ENSG00000205940	=	YPL246C_YPL240C
ENSG00000005486 (predicted) ENSG00000125733	=	YPL246C_YHR114W
ENSG00000005486 (predicted) ENSG00000137478	=	YPL246C_YHR114W
ENSG00000005486 (predicted) ENSG00000205100	=	YPL246C_YPL240C
ENSG00000005486 (predicted) ENSG00000096384	=	YPL246C_YPL240C
ENSG00000005486 (predicted) ENSG00000137942	=	YPL246C_YHR114W
ENSG00000005486 (predicted) ENSG00000166128	=	YPL246C_YFL038C
ENSG00000005486 (predicted) ENSG00000147164	=	YPL246C_YOR357C
ENSG00000005486 (predicted) ENSG00000205955	=	YPL246C_YPL240C
ENSG00000005486 (predicted) ENSG00000100266	=	YPL246C_YHR114W
ENSG00000005486 (predicted) ENSG00000143545	=	YPL246C_YFL038C
ENSG00000005486 (predicted) ENSG00000080824	=	YPL246C_YPL240C
ENSG00000005486 (predicted) ENSG00000084733	=	YPL246C_YFL038C
ENSG00000005486 (predicted) ENSG00000111737	=	YPL246C_YFL038C
ENSG00000005486 (predicted) ENSG00000035115	=	YPL246C_YHR016C
ENSG00000005486 (predicted) ENSG00000174903	=	YPL246C_YFL038C
ENSG00000005486 (predicted) ENSG00000205527	=	YPL246C_YPL240C
ENSG00000005486 (predicted) ENSG00000165912	=	YPL246C_YHR114W
ENSG00000005486 (predicted) ENSG00000205141	=	YPL246C_YPL240C
ENSG00000005486 (predicted) ENSG00000181359	=	YPL246C_YPL240C
ENSG00000005486 (predicted) ENSG00000187239	=	YPL246C_YHR114W
ENSG00000005486 (predicted) ENSG00000183199	=	YPL246C_YPL240C
ENSG00000005486 (predicted) ENSG00000167461	=	YPL246C_YFL038C
ENSG00000005486 (predicted) ENSG00000086300	=	YPL246C_YOR357C
ENSG00000005486 (predicted) ENSG00000166598	=	YPL246C_YPL240C
ENSG00000005486 (predicted) ENSG00000124507	=	YPL246C_YHR114W
ENSG00000005882 (predicted) ENSG00000099804	=	YGL059W_YMR022W
ENSG00000005882 (predicted) ENSG00000184787	=	YGL059W_YMR022W
ENSG00000005882 (predicted) ENSG00000128534	=	YIL042C_YJL124C
ENSG00000005882 (predicted) ENSG00000107341	=	YGL059W_YMR022W
ENSG00000005882 (predicted) ENSG00000132388	=	YGL059W_YMR022W
ENSG00000005882 (predicted) ENSG00000175324	=	YIL042C_YJL124C
ENSG00000006025 (predicted) ENSG00000106344	=	YHR073W_YPL043W
ENSG00000006125 (known) ENSG00000129354	=	YKL135C_YPL259C
ENSG00000006125 (known) ENSG00000072958	=	YKL135C_YPL259C
ENSG00000006125 (known) ENSG00000042753	=	YKL135C_YJR058C
ENSG00000006125 (predicted) ENSG00000164587	=	YKL135C_YJL191W
ENSG00000006125 (predicted) ENSG00000137970	=	YKL135C_YPL198W
ENSG00000006125 (predicted) ENSG00000102753	=	YKL135C_YNL189W
ENSG00000006125 (predicted) ENSG00000171863	=	YKL135C_YOR096W
ENSG00000006125 (predicted) ENSG00000205527	=	YKL135C_YPL240C
ENSG00000006125 (predicted) ENSG00000130255	=	YKL135C_YPL249C-A
ENSG00000006125 (predicted) ENSG00000142676	=	YKL135C_YPR102C
ENSG00000006125 (predicted) ENSG00000185078	=	YKL135C_YGL147C
ENSG00000006125 (predicted) ENSG00000155304	=	YKL135C_YDL229W
ENSG00000006125 (predicted) ENSG00000215769	=	YKL135C_YNL189W
ENSG00000006125 (predicted) ENSG00000216938	=	YKL135C_YPL198W
ENSG00000006125 (predicted) ENSG00000214485	=	YKL135C_YPL198W
ENSG00000006125 (predicted) ENSG00000205141	=	YKL135C_YPL240C
ENSG00000006125 (predicted) ENSG00000176134	=	YKL135C_YBR084W
ENSG00000006125 (predicted) ENSG00000215696	=	YKL135C_YPL249C-A
ENSG00000006125 (predicted) ENSG00000136149	=	YKL135C_YNL069C
ENSG00000006125 (predicted) ENSG00000070371	=	YKL135C_YGL206C
ENSG00000006125 (predicted) ENSG00000163738	=	YKL135C_YBR084W
ENSG00000006125 (predicted) ENSG00000152056	=	YKL135C_YLR170C
ENSG00000006125 (predicted) ENSG00000100280	=	YKL135C_YKL135C
ENSG00000006125 (predicted) ENSG00000182021	=	YKL135C_YBR084W
ENSG00000006125 (predicted) ENSG00000215905	=	YKL135C_YPL249C-A
ENSG00000006125 (predicted) ENSG00000096384	=	YKL135C_YPL240C
ENSG00000006125 (predicted) ENSG00000204388	=	YKL135C_YLL024C
ENSG00000006125 (predicted) ENSG00000196911	=	YKL135C_YNL189W
ENSG00000006125 (predicted) ENSG00000174444	=	YKL135C_YDR012W/YKL135C_YBR031W
ENSG00000006125 (predicted) ENSG00000083845	=	YKL135C_YJR123W
ENSG00000006125 (predicted) ENSG00000100714	=	YKL135C_YBR084W
ENSG00000006125 (predicted) ENSG00000205940	=	YKL135C_YPL240C
ENSG00000006125 (predicted) ENSG00000178035	=	YKL135C_YLR432W
ENSG00000006125 (predicted) ENSG00000182287	=	YKL135C_YLR170C
ENSG00000006125 (predicted) ENSG00000137040	=	YKL135C_YMR308C
ENSG00000006125 (predicted) ENSG00000182481	=	YKL135C_YNL189W
ENSG00000006125 (predicted) ENSG00000126803	=	YKL135C_YLL024C
ENSG00000006125 (predicted) ENSG00000006125	=	YKL135C_YKL135C
ENSG00000006125 (predicted) ENSG00000095059	=	YKL135C_YHR068W
ENSG00000006125 (predicted) ENSG00000065150	=	YKL135C_YMR308C
ENSG00000006125 (predicted) ENSG00000185467	=	YKL135C_YNL189W
ENSG00000006125 (predicted) ENSG00000114030	=	YKL135C_YNL189W
ENSG00000006125 (predicted) ENSG00000214144	=	YKL135C_YLL024C
ENSG00000006125 (predicted) ENSG00000183199	=	YKL135C_YPL240C
ENSG00000006125 (predicted) ENSG00000089009	=	YKL135C_YLR448W
ENSG00000006125 (predicted) ENSG00000110700	=	YKL135C_YDR064W
ENSG00000006125 (predicted) ENSG00000106367	=	YKL135C_YLR170C
ENSG00000006125 (predicted) ENSG00000109971	=	YKL135C_YLL024C
ENSG00000006125 (predicted) ENSG00000146223	=	YKL135C_YPL198W
ENSG00000006125 (predicted) ENSG00000060303	=	YKL135C_YDR447C
ENSG00000006125 (predicted) ENSG00000182774	=	YKL135C_YDR447C
ENSG00000006125 (predicted) ENSG00000205100	=	YKL135C_YPL240C
ENSG00000006125 (predicted) ENSG00000166598	=	YKL135C_YPL240C
ENSG00000006125 (predicted) ENSG00000217327	=	YKL135C_YOR096W
ENSG00000006125 (predicted) ENSG00000141367	=	YKL135C_YGL206C
ENSG00000006125 (predicted) ENSG00000205339	=	YKL135C_YDR395W
ENSG00000006125 (predicted) ENSG00000142541	=	YKL135C_YNL069C
ENSG00000006125 (predicted) ENSG00000197575	=	YKL135C_YDR447C
ENSG00000006125 (predicted) ENSG00000214035	=	YKL135C_YNL189W
ENSG00000006125 (predicted) ENSG00000125630	=	YKL135C_YPR010C
ENSG00000006125 (predicted) ENSG00000186432	=	YKL135C_YNL189W
ENSG00000006125 (predicted) ENSG00000025800	=	YKL135C_YNL189W
ENSG00000006125 (predicted) ENSG00000183405	=	YKL135C_YOR096W
ENSG00000006125 (predicted) ENSG00000166747	=	YKL135C_YPR029C
ENSG00000006125 (predicted) ENSG00000167526	=	YKL135C_YMR142C/YKL135C_YDL082W
ENSG00000006125 (predicted) ENSG00000162542	=	YKL135C_YFL034W
ENSG00000006125 (predicted) ENSG00000184906	=	YKL135C_YBR084W
ENSG00000006125 (predicted) ENSG00000205955	=	YKL135C_YPL240C
ENSG00000006125 (predicted) ENSG00000184779	=	YKL135C_YDR447C
ENSG00000006125 (predicted) ENSG00000090554	=	YKL135C_YNL069C
ENSG00000006125 (predicted) ENSG00000169253	=	YKL135C_YPL249C-A
ENSG00000006125 (predicted) ENSG00000204390	=	YKL135C_YLL024C
ENSG00000006125 (predicted) ENSG00000100316	=	YKL135C_YOR063W
ENSG00000006125 (predicted) ENSG00000140986	=	YKL135C_YOR063W
ENSG00000006125 (predicted) ENSG00000181359	=	YKL135C_YPL240C
ENSG00000006125 (predicted) ENSG00000187522	=	YKL135C_YLL024C
ENSG00000006125 (predicted) ENSG00000203914	=	YKL135C_YPL240C
ENSG00000006125 (predicted) ENSG00000198301	=	YKL135C_YGR245C
ENSG00000006125 (predicted) ENSG00000213983	=	YKL135C_YPR029C
ENSG00000006125 (predicted) ENSG00000106348	=	YKL135C_YLR432W
ENSG00000006125 (predicted) ENSG00000120254	=	YKL135C_YBR084W
ENSG00000006125 (predicted) ENSG00000177350	=	YKL135C_YNL069C
ENSG00000006125 (predicted) ENSG00000105220	=	YKL135C_YBR196C
ENSG00000006125 (predicted) ENSG00000149273	=	YKL135C_YNL178W
ENSG00000006125 (predicted) ENSG00000163682	=	YKL135C_YGL147C
ENSG00000006125 (predicted) ENSG00000065911	=	YKL135C_YBR084W
ENSG00000006125 (predicted) ENSG00000089157	=	YKL135C_YLR340W
ENSG00000006125 (predicted) ENSG00000173110	=	YKL135C_YLL024C
ENSG00000006125 (predicted) ENSG00000204389	=	YKL135C_YLL024C
ENSG00000006125 (predicted) ENSG00000080824	=	YKL135C_YPL240C
ENSG00000006125 (predicted) ENSG00000133704	=	YKL135C_YDR395W
ENSG00000006125 (predicted) ENSG00000147604	=	YKL135C_YPL198W
ENSG00000006125 (predicted) ENSG00000215297	=	YKL135C_YPL198W
ENSG00000006459 (predicted) ENSG00000092621	=	YER051W_YER081W
ENSG00000006459 (predicted) ENSG00000198917	=	YER051W_YMR310C
ENSG00000006530 (predicted) ENSG00000079974	=	YOR171C_YOR185C
ENSG00000006530 (predicted) ENSG00000204389	=	YOR171C_YAL005C
ENSG00000006530 (predicted) ENSG00000187522	=	YOR171C_YAL005C
ENSG00000006530 (predicted) ENSG00000109971	=	YOR171C_YAL005C
ENSG00000006530 (predicted) ENSG00000132341	=	YOR171C_YOR185C
ENSG00000006530 (predicted) ENSG00000214144	=	YOR171C_YAL005C
ENSG00000006530 (predicted) ENSG00000204388	=	YOR171C_YAL005C
ENSG00000006530 (predicted) ENSG00000173110	=	YOR171C_YAL005C
ENSG00000006530 (predicted) ENSG00000144134	=	YOR171C_YOR185C
ENSG00000006530 (predicted) ENSG00000175595	=	YOR171C_YPL022W
ENSG00000006530 (predicted) ENSG00000126803	=	YOR171C_YAL005C
ENSG00000006530 (predicted) ENSG00000204390	=	YOR171C_YAL005C
ENSG00000006534 (predicted) ENSG00000125744	=	YMR110C_YDL204W
ENSG00000006534 (predicted) ENSG00000115310	=	YMR110C_YDL204W
ENSG00000006534 (predicted) ENSG00000109971	=	YMR110C_YLL024C
ENSG00000006534 (predicted) ENSG00000126803	=	YMR110C_YLL024C
ENSG00000006534 (predicted) ENSG00000165996	=	YMR110C_YJL097W
ENSG00000006534 (predicted) ENSG00000187522	=	YMR110C_YLL024C
ENSG00000006534 (predicted) ENSG00000145495	=	YMR110C_YIL030C
ENSG00000006534 (predicted) ENSG00000139970	=	YMR110C_YDL204W
ENSG00000006534 (predicted) ENSG00000108602	=	YMR110C_YMR110C
ENSG00000006534 (predicted) ENSG00000214144	=	YMR110C_YLL024C
ENSG00000006534 (predicted) ENSG00000133318	=	YMR110C_YDL204W
ENSG00000006534 (predicted) ENSG00000132746	=	YMR110C_YMR110C
ENSG00000006534 (predicted) ENSG00000072210	=	YMR110C_YMR110C
ENSG00000006534 (predicted) ENSG00000204389	=	YMR110C_YLL024C
ENSG00000006534 (predicted) ENSG00000204390	=	YMR110C_YLL024C
ENSG00000006534 (predicted) ENSG00000173110	=	YMR110C_YLL024C
ENSG00000006534 (predicted) ENSG00000206527	=	YMR110C_YJL097W
ENSG00000006534 (predicted) ENSG00000006534	=	YMR110C_YMR110C
ENSG00000006534 (predicted) ENSG00000143315	=	YMR110C_YJR013W
ENSG00000006534 (predicted) ENSG00000204388	=	YMR110C_YLL024C
ENSG00000006695 (predicted) ENSG00000205323	=	YPL172C_YER063W
ENSG00000006715 (predicted) ENSG00000174444	=	YDR080W_YBR031W
ENSG00000006715 (predicted) ENSG00000174093	=	YDR080W_YHR047C
ENSG00000006715 (predicted) ENSG00000141279	=	YDR080W_YHR047C
ENSG00000006715 (predicted) ENSG00000166825	=	YDR080W_YHR047C
ENSG00000006715 (predicted) ENSG00000172901	=	YDR080W_YHR047C
ENSG00000006715 (predicted) ENSG00000006715	=	YDR080W_YDR080W
ENSG00000006715 (predicted) ENSG00000065000	=	YDR080W_YPL195W
ENSG00000006715 (predicted) ENSG00000113441	=	YDR080W_YHR047C
ENSG00000006715 (predicted) ENSG00000116039	=	YDR080W_YBR127C
ENSG00000006715 (predicted) ENSG00000164307	=	YDR080W_YHR047C
ENSG00000006715 (predicted) ENSG00000139719	=	YDR080W_YLR396C
ENSG00000006715 (predicted) ENSG00000160695	=	YDR080W_YMR231W
ENSG00000006715 (predicted) ENSG00000166887	=	YDR080W_YDL077C
ENSG00000006715 (predicted) ENSG00000215728	=	YDR080W_YHR047C
ENSG00000006715 (predicted) ENSG00000147416	=	YDR080W_YBR127C
ENSG00000006715 (predicted) ENSG00000135966	=	YDR080W_YDL077C
ENSG00000006715 (predicted) ENSG00000164308	=	YDR080W_YHR047C
ENSG00000006715 (predicted) ENSG00000072657	=	YDR080W_YHR047C
ENSG00000006715 (predicted) ENSG00000138792	=	YDR080W_YHR047C
ENSG00000006715 (predicted) ENSG00000215305	=	YDR080W_YPL045W
ENSG00000006715 (predicted) ENSG00000104142	=	YDR080W_YLR148W
ENSG00000006715 (predicted) ENSG00000184056	=	YDR080W_YLR396C
ENSG00000006744 (predicted) ENSG00000204388	=	YKR079C_YLL024C
ENSG00000006744 (predicted) ENSG00000204389	=	YKR079C_YLL024C
ENSG00000006744 (predicted) ENSG00000173110	=	YKR079C_YLL024C
ENSG00000006744 (predicted) ENSG00000006744	=	YKR079C_YKR079C
ENSG00000006744 (predicted) ENSG00000126803	=	YKR079C_YLL024C
ENSG00000006744 (predicted) ENSG00000157036	=	YKR079C_YJL208C
ENSG00000006744 (predicted) ENSG00000204390	=	YKR079C_YLL024C
ENSG00000006744 (predicted) ENSG00000109971	=	YKR079C_YLL024C
ENSG00000006744 (predicted) ENSG00000141642	=	YKR079C_YKR079C
ENSG00000006744 (predicted) ENSG00000167136	=	YKR079C_YJL208C
ENSG00000006744 (predicted) ENSG00000214144	=	YKR079C_YLL024C
ENSG00000006744 (predicted) ENSG00000187522	=	YKR079C_YLL024C
ENSG00000006831 (predicted) ENSG00000197948	=	YOL002C_YHR114W
ENSG00000006831 (predicted) ENSG00000205527	=	YOL002C_YPL240C
ENSG00000006831 (predicted) ENSG00000205940	=	YOL002C_YPL240C
ENSG00000006831 (predicted) ENSG00000165912	=	YOL002C_YHR114W
ENSG00000006831 (predicted) ENSG00000183199	=	YOL002C_YPL240C
ENSG00000006831 (predicted) ENSG00000181359	=	YOL002C_YPL240C
ENSG00000006831 (predicted) ENSG00000125733	=	YOL002C_YHR114W
ENSG00000006831 (predicted) ENSG00000166598	=	YOL002C_YPL240C
ENSG00000006831 (predicted) ENSG00000124507	=	YOL002C_YHR114W
ENSG00000006831 (predicted) ENSG00000096384	=	YOL002C_YPL240C
ENSG00000006831 (predicted) ENSG00000100266	=	YOL002C_YHR114W
ENSG00000006831 (predicted) ENSG00000137478	=	YOL002C_YHR114W
ENSG00000006831 (predicted) ENSG00000205955	=	YOL002C_YPL240C
ENSG00000006831 (predicted) ENSG00000205141	=	YOL002C_YPL240C
ENSG00000006831 (predicted) ENSG00000080824	=	YOL002C_YPL240C
ENSG00000006831 (predicted) ENSG00000205100	=	YOL002C_YPL240C
ENSG00000006831 (predicted) ENSG00000203914	=	YOL002C_YPL240C
ENSG00000006831 (predicted) ENSG00000137942	=	YOL002C_YHR114W
ENSG00000006831 (predicted) ENSG00000187239	=	YOL002C_YHR114W
ENSG00000007168 (predicted) ENSG00000132388	=	YOR269W_YMR022W
ENSG00000007168 (predicted) ENSG00000154330	=	YOR269W_YKL127W
ENSG00000007168 (predicted) ENSG00000184787	=	YOR269W_YMR022W
ENSG00000007168 (predicted) ENSG00000107341	=	YOR269W_YMR022W
ENSG00000007168 (predicted) ENSG00000007168	=	YOR269W_YOR269W
ENSG00000007168 (predicted) ENSG00000099804	=	YOR269W_YMR022W
ENSG00000007168 (predicted) ENSG00000079739	=	YOR269W_YKL127W
ENSG00000007168 (predicted) ENSG00000204794	=	YOR269W_YKL127W
ENSG00000007171 (predicted) ENSG00000021826	=	YFR030W_YJR109C
ENSG00000007171 (predicted) ENSG00000159251	=	YFR030W_YFL039C
ENSG00000007171 (predicted) ENSG00000169067	=	YFR030W_YFL039C
ENSG00000007171 (predicted) ENSG00000169100	=	YFR030W_YBL030C
ENSG00000007171 (predicted) ENSG00000099804	=	YFR030W_YMR022W
ENSG00000007171 (predicted) ENSG00000160200	=	YFR030W_YGR155W
ENSG00000007171 (predicted) ENSG00000151729	=	YFR030W_YBL030C
ENSG00000007171 (predicted) ENSG00000119718	=	YFR030W_YLR291C
ENSG00000007171 (predicted) ENSG00000198887	=	YFR030W_YOL034W
ENSG00000007171 (predicted) ENSG00000184188	=	YFR030W_YFL039C
ENSG00000007171 (predicted) ENSG00000163017	=	YFR030W_YFL039C
ENSG00000007171 (predicted) ENSG00000075624	=	YFR030W_YFL039C
ENSG00000007171 (predicted) ENSG00000100591	=	YFR030W_YDR214W
ENSG00000007171 (predicted) ENSG00000170312	=	YFR030W_YBR160W
ENSG00000007171 (predicted) ENSG00000184009	=	YFR030W_YFL039C
ENSG00000007171 (predicted) ENSG00000151475	=	YFR030W_YBL030C
ENSG00000007171 (predicted) ENSG00000125630	=	YFR030W_YPR010C
ENSG00000007171 (predicted) ENSG00000184787	=	YFR030W_YMR022W
ENSG00000007171 (predicted) ENSG00000143632	=	YFR030W_YFL039C
ENSG00000007171 (predicted) ENSG00000132388	=	YFR030W_YMR022W
ENSG00000007171 (predicted) ENSG00000107796	=	YFR030W_YFL039C
ENSG00000007171 (predicted) ENSG00000173209	=	YFR030W_YDR214W
ENSG00000007171 (predicted) ENSG00000184886	=	YFR030W_YJL091C
ENSG00000007171 (predicted) ENSG00000172315	=	YFR030W_YGR262C
ENSG00000007171 (predicted) ENSG00000081377	=	YFR030W_YFR028C
ENSG00000007171 (predicted) ENSG00000214555	=	YFR030W_YFL039C
ENSG00000007171 (predicted) ENSG00000123374	=	YFR030W_YBR160W
ENSG00000007171 (predicted) ENSG00000128908	=	YFR030W_YGL150C
ENSG00000007171 (predicted) ENSG00000145782	=	YFR030W_YBR217W
ENSG00000007171 (predicted) ENSG00000108504	=	YFR030W_YBR160W
ENSG00000007171 (predicted) ENSG00000079335	=	YFR030W_YFR028C
ENSG00000007171 (predicted) ENSG00000107341	=	YFR030W_YMR022W
ENSG00000007202 (predicted) ENSG00000169067	=	YLR454W_YFL039C
ENSG00000007202 (predicted) ENSG00000145414	=	YLR454W_YNL124W
ENSG00000007202 (predicted) ENSG00000107796	=	YLR454W_YFL039C
ENSG00000007202 (predicted) ENSG00000214555	=	YLR454W_YFL039C
ENSG00000007202 (predicted) ENSG00000181938	=	YPR117W_YOL146W
ENSG00000007202 (predicted) ENSG00000184188	=	YLR454W_YFL039C
ENSG00000007202 (predicted) ENSG00000143632	=	YLR454W_YFL039C
ENSG00000007202 (predicted) ENSG00000163017	=	YLR454W_YFL039C
ENSG00000007202 (predicted) ENSG00000184009	=	YLR454W_YFL039C
ENSG00000007202 (predicted) ENSG00000159251	=	YLR454W_YFL039C
ENSG00000007202 (predicted) ENSG00000075624	=	YLR454W_YFL039C
ENSG00000007216 (predicted) ENSG00000173213	=	YNR013C_YFL037W
ENSG00000007216 (predicted) ENSG00000152086	=	YNR013C_YML085C
ENSG00000007216 (predicted) ENSG00000123416	=	YNR013C_YML085C
ENSG00000007216 (predicted) ENSG00000214896	=	YNR013C_YGR214W
ENSG00000007216 (predicted) ENSG00000144591	=	YNR013C_YDL055C
ENSG00000007216 (predicted) ENSG00000167553	=	YNR013C_YML085C
ENSG00000007216 (predicted) ENSG00000205246	=	YNR013C_YGR214W
ENSG00000007216 (predicted) ENSG00000067225	=	YNR013C_YAL038W
ENSG00000007216 (predicted) ENSG00000188229	=	YNR013C_YFL037W
ENSG00000007216 (predicted) ENSG00000196230	=	YNR013C_YFL037W
ENSG00000007216 (predicted) ENSG00000127589	=	YNR013C_YFL037W
ENSG00000007216 (predicted) ENSG00000188856	=	YNR013C_YGR214W
ENSG00000007216 (predicted) ENSG00000145414	=	YNR013C_YNL124W/YCR037C_YNL124W
ENSG00000007216 (predicted) ENSG00000173540	=	YNR013C_YDL055C
ENSG00000007216 (predicted) ENSG00000161149	=	YNR013C_YML085C
ENSG00000007216 (predicted) ENSG00000116039	=	YNR013C_YBR127C
ENSG00000007216 (predicted) ENSG00000173876	=	YNR013C_YFL037W
ENSG00000007216 (predicted) ENSG00000127824	=	YNR013C_YML085C
ENSG00000007216 (predicted) ENSG00000198211	=	YNR013C_YFL037W
ENSG00000007216 (predicted) ENSG00000137267	=	YNR013C_YFL037W
ENSG00000007216 (predicted) ENSG00000130948	=	YNR013C_YBR159W
ENSG00000007216 (predicted) ENSG00000183298	=	YNR013C_YGR214W
ENSG00000007216 (predicted) ENSG00000214629	=	YNR013C_YGR214W
ENSG00000007216 (predicted) ENSG00000104833	=	YNR013C_YFL037W
ENSG00000007216 (predicted) ENSG00000103160	=	YNR013C_YBR159W
ENSG00000007216 (predicted) ENSG00000167552	=	YNR013C_YML085C
ENSG00000007216 (predicted) ENSG00000018699	=	YJL198W_YNL313C
ENSG00000007216 (predicted) ENSG00000137285	=	YNR013C_YFL037W
ENSG00000007216 (predicted) ENSG00000168028	=	YNR013C_YGR214W
ENSG00000007216 (predicted) ENSG00000159247	=	YNR013C_YFL037W
ENSG00000007216 (predicted) ENSG00000214391	=	YNR013C_YML085C
ENSG00000007216 (predicted) ENSG00000149084	=	YNR013C_YBR159W
ENSG00000007216 (predicted) ENSG00000111640	=	YNR013C_YGR192C
ENSG00000007216 (predicted) ENSG00000163526	=	YNR013C_YML085C
ENSG00000007216 (predicted) ENSG00000105679	=	YNR013C_YGR192C
ENSG00000007216 (predicted) ENSG00000178462	=	YNR013C_YML085C
ENSG00000007216 (predicted) ENSG00000147416	=	YNR013C_YBR127C
ENSG00000007216 (predicted) ENSG00000205171	=	YNR013C_YGR214W
ENSG00000007216 (predicted) ENSG00000075886	=	YNR013C_YML085C
ENSG00000007216 (predicted) ENSG00000143627	=	YNR013C_YAL038W
ENSG00000007216 (predicted) ENSG00000101162	=	YNR013C_YFL037W
ENSG00000007216 (predicted) ENSG00000183785	=	YNR013C_YML085C
ENSG00000007216 (predicted) ENSG00000198033	=	YNR013C_YML085C
ENSG00000007216 (predicted) ENSG00000196497	=	YCR037C_YER110C
ENSG00000007216 (predicted) ENSG00000176014	=	YNR013C_YFL037W
ENSG00000007255 (known) ENSG00000054116	=	YOR115C_YKR068C
ENSG00000007255 (known) ENSG00000196655	=	YOR115C_YDR246W
ENSG00000007255 (predicted) ENSG00000181029	=	YOR115C_YDR472W
ENSG00000007255 (predicted) ENSG00000170043	=	YOR115C_YML077W
ENSG00000007255 (predicted) ENSG00000173626	=	YOR115C_YKR068C
ENSG00000007255 (predicted) ENSG00000167515	=	YOR115C_YBR254C
ENSG00000007255 (predicted) ENSG00000196459	=	YOR115C_YBR254C
ENSG00000007255 (predicted) ENSG00000167632	=	YOR115C_YDR407C
ENSG00000007350 (predicted) ENSG00000049759	=	YPR074C_YER125W
ENSG00000007350 (predicted) ENSG00000204389	=	YBR117C_YAL005C
ENSG00000007350 (predicted) ENSG00000102309	=	YPR074C_YJR017C
ENSG00000007350 (predicted) ENSG00000007350	=	YBR117C_YBR117C/YBR117C_YPR074C/YPR074C_YPR074C
ENSG00000007350 (predicted) ENSG00000044090	=	YPR074C_YER125W
ENSG00000007350 (predicted) ENSG00000163931	=	YBR117C_YPR074C/YBR117C_YBR117C/YPR074C_YPR074C
ENSG00000007350 (predicted) ENSG00000127445	=	YPR074C_YJR017C
ENSG00000007350 (predicted) ENSG00000114062	=	YPR074C_YER125W
ENSG00000007350 (predicted) ENSG00000214144	=	YBR117C_YAL005C
ENSG00000007350 (predicted) ENSG00000109971	=	YBR117C_YAL005C
ENSG00000007350 (predicted) ENSG00000159720	=	YBR117C_YLR447C
ENSG00000007350 (predicted) ENSG00000198373	=	YPR074C_YER125W
ENSG00000007350 (predicted) ENSG00000151148	=	YPR074C_YER125W
ENSG00000007350 (predicted) ENSG00000173110	=	YBR117C_YAL005C
ENSG00000007350 (predicted) ENSG00000187522	=	YBR117C_YAL005C
ENSG00000007350 (predicted) ENSG00000198742	=	YPR074C_YER125W
ENSG00000007350 (predicted) ENSG00000126107	=	YPR074C_YER125W
ENSG00000007350 (predicted) ENSG00000108854	=	YPR074C_YER125W
ENSG00000007350 (predicted) ENSG00000078747	=	YPR074C_YER125W
ENSG00000007350 (predicted) ENSG00000126803	=	YBR117C_YAL005C
ENSG00000007350 (predicted) ENSG00000151005	=	YBR117C_YBR117C/YBR117C_YPR074C/YPR074C_YPR074C
ENSG00000007350 (predicted) ENSG00000069869	=	YPR074C_YER125W
ENSG00000007350 (predicted) ENSG00000204388	=	YBR117C_YAL005C
ENSG00000007350 (predicted) ENSG00000086758	=	YPR074C_YER125W
ENSG00000007350 (predicted) ENSG00000138411	=	YPR074C_YER125W
ENSG00000007350 (predicted) ENSG00000147614	=	YBR117C_YLR447C
ENSG00000007350 (predicted) ENSG00000204390	=	YBR117C_YAL005C
ENSG00000007350 (predicted) ENSG00000009335	=	YPR074C_YER125W
ENSG00000007350 (predicted) ENSG00000123124	=	YPR074C_YER125W
ENSG00000007350 (predicted) ENSG00000112659	=	YPR074C_YER125W
ENSG00000007376 (predicted) ENSG00000159399	=	YGR169C_YDR516C
ENSG00000007376 (predicted) ENSG00000160883	=	YGR169C_YDR516C
ENSG00000007376 (predicted) ENSG00000156510	=	YGR169C_YDR516C
ENSG00000007376 (predicted) ENSG00000156515	=	YGR169C_YDR516C
ENSG00000007376 (predicted) ENSG00000106633	=	YGR169C_YDR516C
ENSG00000007376 (predicted) ENSG00000179115	=	YGR169C_YFL022C
ENSG00000007520 (predicted) ENSG00000187522	=	YOR006C_YLL024C
ENSG00000007520 (predicted) ENSG00000204388	=	YOR006C_YLL024C
ENSG00000007520 (predicted) ENSG00000097046	=	YOR006C_YDL017W
ENSG00000007520 (predicted) ENSG00000173110	=	YOR006C_YLL024C
ENSG00000007520 (predicted) ENSG00000204389	=	YOR006C_YLL024C
ENSG00000007520 (predicted) ENSG00000122406	=	YOR006C_YPL131W
ENSG00000007520 (predicted) ENSG00000007520	=	YOR006C_YOR006C
ENSG00000007520 (predicted) ENSG00000021826	=	YOR006C_YJL130C
ENSG00000007520 (predicted) ENSG00000204390	=	YOR006C_YLL024C
ENSG00000007520 (predicted) ENSG00000109971	=	YOR006C_YLL024C
ENSG00000007520 (predicted) ENSG00000126803	=	YOR006C_YLL024C
ENSG00000007520 (predicted) ENSG00000214144	=	YOR006C_YLL024C
ENSG00000007541 (predicted) ENSG00000090020	=	YGR216C_YDR456W
ENSG00000007541 (predicted) ENSG00000144021	=	YGR216C_YDR267C
ENSG00000007541 (predicted) ENSG00000198689	=	YGR216C_YDR456W
ENSG00000007541 (predicted) ENSG00000135740	=	YGR216C_YDR456W
ENSG00000007541 (predicted) ENSG00000181804	=	YGR216C_YDR456W
ENSG00000007541 (predicted) ENSG00000180251	=	YGR216C_YDR456W
ENSG00000007541 (predicted) ENSG00000197818	=	YGR216C_YDR456W
ENSG00000007541 (predicted) ENSG00000065923	=	YGR216C_YDR456W
ENSG00000007541 (predicted) ENSG00000066230	=	YGR216C_YDR456W
ENSG00000007541 (predicted) ENSG00000115616	=	YGR216C_YDR456W
ENSG00000007933 (predicted) ENSG00000204388	=	YHR176W_YAL005C
ENSG00000007933 (predicted) ENSG00000096384	=	YHR176W_YPL240C
ENSG00000007933 (predicted) ENSG00000155304	=	YHR176W_YDL229W
ENSG00000007933 (predicted) ENSG00000181359	=	YHR176W_YPL240C
ENSG00000007933 (predicted) ENSG00000080824	=	YHR176W_YPL240C
ENSG00000007933 (predicted) ENSG00000173110	=	YHR176W_YAL005C
ENSG00000007933 (predicted) ENSG00000183199	=	YHR176W_YPL240C
ENSG00000007933 (predicted) ENSG00000166598	=	YHR176W_YPL240C
ENSG00000007933 (predicted) ENSG00000204389	=	YHR176W_YAL005C
ENSG00000007933 (predicted) ENSG00000187522	=	YHR176W_YAL005C
ENSG00000007933 (predicted) ENSG00000204390	=	YHR176W_YAL005C
ENSG00000007933 (predicted) ENSG00000205940	=	YHR176W_YPL240C
ENSG00000007933 (predicted) ENSG00000126803	=	YHR176W_YAL005C
ENSG00000007933 (predicted) ENSG00000214144	=	YHR176W_YAL005C
ENSG00000007933 (predicted) ENSG00000109971	=	YHR176W_YAL005C
ENSG00000007933 (predicted) ENSG00000205955	=	YHR176W_YPL240C
ENSG00000007933 (predicted) ENSG00000205527	=	YHR176W_YPL240C
ENSG00000007933 (predicted) ENSG00000205141	=	YHR176W_YPL240C
ENSG00000007933 (predicted) ENSG00000205100	=	YHR176W_YPL240C
ENSG00000007933 (predicted) ENSG00000203914	=	YHR176W_YPL240C
ENSG00000008018 (known) ENSG00000129084	=	YBL041W_YMR314W
ENSG00000008018 (known) ENSG00000108294	=	YBL041W_YER094C
ENSG00000008018 (known) ENSG00000136930	=	YBL041W_YOR157C
ENSG00000008018 (known) ENSG00000100804	=	YBL041W_YPR103W
ENSG00000008018 (predicted) ENSG00000159377	=	YBL041W_YFR050C
ENSG00000008018 (predicted) ENSG00000129543	=	YBL041W_YPR103W
ENSG00000008018 (predicted) ENSG00000136813	=	YBL041W_YHL030W
ENSG00000008018 (predicted) ENSG00000204261	=	YBL041W_YJL001W
ENSG00000008018 (predicted) ENSG00000138663	=	YBL041W_YDL147W
ENSG00000008018 (predicted) ENSG00000113569	=	YBL041W_YER105C
ENSG00000008018 (predicted) ENSG00000205220	=	YBL041W_YOR157C
ENSG00000008018 (predicted) ENSG00000110801	=	YBL041W_YIL007C
ENSG00000008018 (predicted) ENSG00000159352	=	YBL041W_YHR200W
ENSG00000008018 (predicted) ENSG00000068878	=	YBL041W_YFL007W
ENSG00000008018 (predicted) ENSG00000143106	=	YBL041W_YGR253C
ENSG00000008018 (predicted) ENSG00000104695	=	YBL041W_YDL188C
ENSG00000008018 (predicted) ENSG00000100567	=	YBL041W_YOR362C
ENSG00000008018 (predicted) ENSG00000142507	=	YBL041W_YJL001W
ENSG00000008018 (predicted) ENSG00000142657	=	YBL041W_YHR183W
ENSG00000008018 (predicted) ENSG00000113575	=	YBL041W_YDL188C
ENSG00000008018 (predicted) ENSG00000204264	=	YBL041W_YPR103W
ENSG00000008018 (predicted) ENSG00000126067	=	YBL041W_YER012W
ENSG00000008018 (predicted) ENSG00000101182	=	YBL041W_YOL038W
ENSG00000008018 (predicted) ENSG00000154611	=	YBL041W_YOL038W
ENSG00000008018 (predicted) ENSG00000197170	=	YBL041W_YDL147W
ENSG00000008130 (predicted) ENSG00000187522	=	YJR049C_YLL024C
ENSG00000008130 (predicted) ENSG00000126803	=	YJR049C_YLL024C
ENSG00000008130 (predicted) ENSG00000204388	=	YJR049C_YLL024C
ENSG00000008130 (predicted) ENSG00000109971	=	YJR049C_YLL024C
ENSG00000008130 (predicted) ENSG00000204390	=	YJR049C_YLL024C
ENSG00000008130 (predicted) ENSG00000214144	=	YJR049C_YLL024C
ENSG00000008130 (predicted) ENSG00000173110	=	YJR049C_YLL024C
ENSG00000008130 (predicted) ENSG00000204389	=	YJR049C_YLL024C
ENSG00000008256 (predicted) ENSG00000169692	=	YDR170C_YDL052C
ENSG00000008256 (predicted) ENSG00000104142	=	YDR170C_YLR148W
ENSG00000008256 (predicted) ENSG00000131459	=	YDR170C_YKL104C
ENSG00000008256 (predicted) ENSG00000168906	=	YDR170C_YLR180W
ENSG00000008256 (predicted) ENSG00000147416	=	YDR170C_YBR127C
ENSG00000008256 (predicted) ENSG00000166411	=	YDR170C_YOR136W
ENSG00000008256 (predicted) ENSG00000075415	=	YDR170C_YJR077C
ENSG00000008256 (predicted) ENSG00000090661	=	YDR170C_YKL008C
ENSG00000008256 (predicted) ENSG00000214391	=	YDR170C_YML085C
ENSG00000008256 (predicted) ENSG00000178429	=	YDR170C_YLR441C
ENSG00000008256 (predicted) ENSG00000133313	=	YDR170C_YFR044C
ENSG00000008256 (predicted) ENSG00000204390	=	YDR170C_YAL005C/YDR170C_YLL024C
ENSG00000008256 (predicted) ENSG00000151224	=	YDR170C_YLR180W
ENSG00000008256 (predicted) ENSG00000066777	=	YDR170C_YDR170C
ENSG00000008256 (predicted) ENSG00000099995	=	YDR170C_YJL203W
ENSG00000008256 (predicted) ENSG00000160087	=	YDR170C_YER100W
ENSG00000008256 (predicted) ENSG00000151729	=	YDR170C_YBL030C
ENSG00000008256 (predicted) ENSG00000183785	=	YDR170C_YML085C
ENSG00000008256 (predicted) ENSG00000174444	=	YDR170C_YBR031W
ENSG00000008256 (predicted) ENSG00000109971	=	YDR170C_YAL005C/YDR170C_YLL024C
ENSG00000008256 (predicted) ENSG00000172292	=	YDR170C_YKL008C
ENSG00000008256 (predicted) ENSG00000116039	=	YDR170C_YBR127C
ENSG00000008256 (predicted) ENSG00000099804	=	YDR170C_YMR022W
ENSG00000008256 (predicted) ENSG00000204388	=	YDR170C_YAL005C/YDR170C_YLL024C
ENSG00000008256 (predicted) ENSG00000100055	=	YDR170C_YDR170C
ENSG00000008256 (predicted) ENSG00000130948	=	YDR170C_YBR159W
ENSG00000008256 (predicted) ENSG00000112697	=	YDR170C_YCR094W
ENSG00000008256 (predicted) ENSG00000145425	=	YDR170C_YLR441C
ENSG00000008256 (predicted) ENSG00000204310	=	YDR170C_YDL052C
ENSG00000008256 (predicted) ENSG00000126803	=	YDR170C_YLL024C/YDR170C_YAL005C
ENSG00000008256 (predicted) ENSG00000150656	=	YDR170C_YFR044C
ENSG00000008256 (predicted) ENSG00000178462	=	YDR170C_YML085C
ENSG00000008256 (predicted) ENSG00000113615	=	YDR170C_YIL109C
ENSG00000008256 (predicted) ENSG00000089157	=	YDR170C_YLR340W
ENSG00000008256 (predicted) ENSG00000108669	=	YDR170C_YDR170C
ENSG00000008256 (predicted) ENSG00000100934	=	YDR170C_YPR181C
ENSG00000008256 (predicted) ENSG00000163526	=	YDR170C_YML085C
ENSG00000008256 (predicted) ENSG00000187522	=	YDR170C_YLL024C/YDR170C_YAL005C
ENSG00000008256 (predicted) ENSG00000184886	=	YDR170C_YJL091C
ENSG00000008256 (predicted) ENSG00000152086	=	YDR170C_YML085C
ENSG00000008256 (predicted) ENSG00000173540	=	YDR170C_YDL055C
ENSG00000008256 (predicted) ENSG00000008256	=	YDR170C_YDR170C
ENSG00000008256 (predicted) ENSG00000214144	=	YDR170C_YAL005C/YDR170C_YLL024C
ENSG00000008256 (predicted) ENSG00000161149	=	YDR170C_YML085C
ENSG00000008256 (predicted) ENSG00000139624	=	YDR170C_YKL008C
ENSG00000008256 (predicted) ENSG00000138802	=	YDR170C_YIL109C
ENSG00000008256 (predicted) ENSG00000169100	=	YDR170C_YBL030C
ENSG00000008256 (predicted) ENSG00000132388	=	YDR170C_YMR022W
ENSG00000008256 (predicted) ENSG00000181789	=	YDR170C_YNL287W
ENSG00000008256 (predicted) ENSG00000101310	=	YDR170C_YPR181C
ENSG00000008256 (predicted) ENSG00000075886	=	YDR170C_YML085C
ENSG00000008256 (predicted) ENSG00000120645	=	YDR170C_YDR170C
ENSG00000008256 (predicted) ENSG00000124207	=	YDR170C_YGL238W
ENSG00000008256 (predicted) ENSG00000161204	=	YDR170C_YFR009W
ENSG00000008256 (predicted) ENSG00000055044	=	YDR170C_YOR310C
ENSG00000008256 (predicted) ENSG00000105443	=	YDR170C_YDR170C
ENSG00000008256 (predicted) ENSG00000167553	=	YDR170C_YML085C
ENSG00000008256 (predicted) ENSG00000124313	=	YDR170C_YDR170C
ENSG00000008256 (predicted) ENSG00000151475	=	YDR170C_YBL030C
ENSG00000008256 (predicted) ENSG00000154227	=	YDR170C_YKL008C
ENSG00000008256 (predicted) ENSG00000112379	=	YDR170C_YDR170C
ENSG00000008256 (predicted) ENSG00000211456	=	YDR170C_YKL212W
ENSG00000008256 (predicted) ENSG00000168781	=	YDR170C_YLR410W
ENSG00000008256 (predicted) ENSG00000107341	=	YDR170C_YMR022W
ENSG00000008256 (predicted) ENSG00000089737	=	YDR170C_YBR142W
ENSG00000008256 (predicted) ENSG00000155304	=	YDR170C_YDL229W
ENSG00000008256 (predicted) ENSG00000182107	=	YDR170C_YCR094W
ENSG00000008256 (predicted) ENSG00000173110	=	YDR170C_YLL024C/YDR170C_YAL005C
ENSG00000008256 (predicted) ENSG00000144711	=	YDR170C_YDR170C
ENSG00000008256 (predicted) ENSG00000067167	=	YDR170C_YKL008C
ENSG00000008256 (predicted) ENSG00000124198	=	YDR170C_YDR170C
ENSG00000008256 (predicted) ENSG00000196660	=	YDR170C_YMR243C
ENSG00000008256 (predicted) ENSG00000198833	=	YDR170C_YER100W
ENSG00000008256 (predicted) ENSG00000145725	=	YDR170C_YLR410W
ENSG00000008256 (predicted) ENSG00000144591	=	YDR170C_YDL055C
ENSG00000008256 (predicted) ENSG00000198380	=	YDR170C_YKL104C
ENSG00000008256 (predicted) ENSG00000127824	=	YDR170C_YML085C
ENSG00000008256 (predicted) ENSG00000214133	=	YDR170C_YNL287W
ENSG00000008256 (predicted) ENSG00000170385	=	YDR170C_YMR243C
ENSG00000008256 (predicted) ENSG00000167552	=	YDR170C_YML085C
ENSG00000008256 (predicted) ENSG00000110367	=	YDR170C_YDL160C
ENSG00000008256 (predicted) ENSG00000198033	=	YDR170C_YML085C
ENSG00000008256 (predicted) ENSG00000204389	=	YDR170C_YAL005C/YDR170C_YLL024C
ENSG00000008256 (predicted) ENSG00000065308	=	YDR170C_YKL008C
ENSG00000008256 (predicted) ENSG00000103160	=	YDR170C_YBR159W
ENSG00000008256 (predicted) ENSG00000143418	=	YDR170C_YKL008C
ENSG00000008256 (predicted) ENSG00000196497	=	YDR170C_YER110C
ENSG00000008256 (predicted) ENSG00000174599	=	YDR170C_YKL008C
ENSG00000008256 (predicted) ENSG00000123416	=	YDR170C_YML085C
ENSG00000008256 (predicted) ENSG00000184787	=	YDR170C_YMR022W
ENSG00000008256 (predicted) ENSG00000149084	=	YDR170C_YBR159W
ENSG00000008311 (predicted) ENSG00000033627	=	YNR050C_YOR270C
ENSG00000008311 (predicted) ENSG00000106633	=	YNR050C_YDR516C
ENSG00000008311 (predicted) ENSG00000160883	=	YNR050C_YDR516C
ENSG00000008311 (predicted) ENSG00000105972	=	YNR050C_YOR164C
ENSG00000008311 (predicted) ENSG00000187522	=	YNR050C_YLL024C/YNR050C_YAL005C
ENSG00000008311 (predicted) ENSG00000167112	=	YNR050C_YNL292W
ENSG00000008311 (predicted) ENSG00000134697	=	YNR050C_YNR053C
ENSG00000008311 (predicted) ENSG00000105929	=	YNR050C_YOR270C
ENSG00000008311 (predicted) ENSG00000173113	=	YNR050C_YNR046W
ENSG00000008311 (predicted) ENSG00000159399	=	YNR050C_YDR516C
ENSG00000008311 (predicted) ENSG00000155304	=	YNR050C_YDL229W
ENSG00000008311 (predicted) ENSG00000214144	=	YNR050C_YAL005C/YNR050C_YLL024C
ENSG00000008311 (predicted) ENSG00000156510	=	YNR050C_YDR516C
ENSG00000008311 (predicted) ENSG00000044574	=	YNR050C_YJL034W
ENSG00000008311 (predicted) ENSG00000008311	=	YNR050C_YNR050C
ENSG00000008311 (predicted) ENSG00000185344	=	YNR050C_YOR270C
ENSG00000008311 (predicted) ENSG00000173110	=	YNR050C_YLL024C/YNR050C_YAL005C
ENSG00000008311 (predicted) ENSG00000204389	=	YNR050C_YAL005C/YNR050C_YLL024C
ENSG00000008311 (predicted) ENSG00000109971	=	YNR050C_YAL005C/YNR050C_YLL024C
ENSG00000008311 (predicted) ENSG00000165832	=	YNR050C_YNL292W
ENSG00000008311 (predicted) ENSG00000110719	=	YNR050C_YOR270C
ENSG00000008311 (predicted) ENSG00000204388	=	YNR050C_YAL005C/YNR050C_YLL024C
ENSG00000008311 (predicted) ENSG00000126803	=	YNR050C_YLL024C/YNR050C_YAL005C
ENSG00000008311 (predicted) ENSG00000156515	=	YNR050C_YDR516C
ENSG00000008311 (predicted) ENSG00000204390	=	YNR050C_YAL005C/YNR050C_YLL024C
ENSG00000008405 (predicted) ENSG00000161149	=	YOR386W_YML085C
ENSG00000008405 (predicted) ENSG00000163526	=	YOR386W_YML085C
ENSG00000008405 (predicted) ENSG00000107341	=	YOR386W_YMR022W
ENSG00000008405 (predicted) ENSG00000106348	=	YOR386W_YLR432W
ENSG00000008405 (predicted) ENSG00000178462	=	YOR386W_YML085C
ENSG00000008405 (predicted) ENSG00000117593	=	YOR386W_YPL104W
ENSG00000008405 (predicted) ENSG00000132388	=	YOR386W_YMR022W
ENSG00000008405 (predicted) ENSG00000198033	=	YOR386W_YML085C
ENSG00000008405 (predicted) ENSG00000167552	=	YOR386W_YML085C
ENSG00000008405 (predicted) ENSG00000075886	=	YOR386W_YML085C
ENSG00000008405 (predicted) ENSG00000155304	=	YOR386W_YDL229W
ENSG00000008405 (predicted) ENSG00000127824	=	YOR386W_YML085C
ENSG00000008405 (predicted) ENSG00000109971	=	YOR386W_YAL005C
ENSG00000008405 (predicted) ENSG00000123416	=	YOR386W_YML085C
ENSG00000008405 (predicted) ENSG00000126803	=	YOR386W_YAL005C
ENSG00000008405 (predicted) ENSG00000183785	=	YOR386W_YML085C
ENSG00000008405 (predicted) ENSG00000173110	=	YOR386W_YAL005C
ENSG00000008405 (predicted) ENSG00000173540	=	YOR386W_YDL055C
ENSG00000008405 (predicted) ENSG00000147416	=	YOR386W_YBR127C
ENSG00000008405 (predicted) ENSG00000178035	=	YOR386W_YLR432W
ENSG00000008405 (predicted) ENSG00000214144	=	YOR386W_YAL005C
ENSG00000008405 (predicted) ENSG00000122406	=	YOR386W_YPL131W
ENSG00000008405 (predicted) ENSG00000204388	=	YOR386W_YAL005C
ENSG00000008405 (predicted) ENSG00000184787	=	YOR386W_YMR022W
ENSG00000008405 (predicted) ENSG00000204390	=	YOR386W_YAL005C
ENSG00000008405 (predicted) ENSG00000099804	=	YOR386W_YMR022W
ENSG00000008405 (predicted) ENSG00000152086	=	YOR386W_YML085C
ENSG00000008405 (predicted) ENSG00000116039	=	YOR386W_YBR127C
ENSG00000008405 (predicted) ENSG00000214391	=	YOR386W_YML085C
ENSG00000008405 (predicted) ENSG00000144591	=	YOR386W_YDL055C
ENSG00000008405 (predicted) ENSG00000187522	=	YOR386W_YAL005C
ENSG00000008405 (predicted) ENSG00000204389	=	YOR386W_YAL005C
ENSG00000008405 (predicted) ENSG00000138430	=	YOR386W_YBR025C
ENSG00000008405 (predicted) ENSG00000167553	=	YOR386W_YML085C
ENSG00000008869 (predicted) ENSG00000214555	=	YJL207C_YFL039C
ENSG00000008869 (predicted) ENSG00000090621	=	YJL207C_YER165W
ENSG00000008869 (predicted) ENSG00000187522	=	YJL207C_YLL024C
ENSG00000008869 (predicted) ENSG00000135801	=	YJL207C_YBR198C
ENSG00000008869 (predicted) ENSG00000169118	=	YJL207C_YHR135C
ENSG00000008869 (predicted) ENSG00000204388	=	YJL207C_YLL024C
ENSG00000008869 (predicted) ENSG00000126803	=	YJL207C_YLL024C
ENSG00000008869 (predicted) ENSG00000152086	=	YJL207C_YML085C
ENSG00000008869 (predicted) ENSG00000075624	=	YJL207C_YFL039C
ENSG00000008869 (predicted) ENSG00000151292	=	YJL207C_YHR135C
ENSG00000008869 (predicted) ENSG00000177479	=	YJL207C_YKR017C
ENSG00000008869 (predicted) ENSG00000070756	=	YJL207C_YER165W
ENSG00000008869 (predicted) ENSG00000212989	=	YJL207C_YDR365C
ENSG00000008869 (predicted) ENSG00000198033	=	YJL207C_YML085C
ENSG00000008869 (predicted) ENSG00000089048	=	YJL207C_YDR365C
ENSG00000008869 (predicted) ENSG00000101104	=	YJL207C_YER165W
ENSG00000008869 (predicted) ENSG00000133275	=	YJL207C_YHR135C
ENSG00000008869 (predicted) ENSG00000139613	=	YJL207C_YJL176C
ENSG00000008869 (predicted) ENSG00000131747	=	YJL207C_YNL088W
ENSG00000008869 (predicted) ENSG00000167552	=	YJL207C_YML085C
ENSG00000008869 (predicted) ENSG00000167553	=	YJL207C_YML085C
ENSG00000008869 (predicted) ENSG00000169067	=	YJL207C_YFL039C
ENSG00000008869 (predicted) ENSG00000123416	=	YJL207C_YML085C
ENSG00000008869 (predicted) ENSG00000175792	=	YJL207C_YDR190C
ENSG00000008869 (predicted) ENSG00000163526	=	YJL207C_YML085C
ENSG00000008869 (predicted) ENSG00000184388	=	YJL207C_YER165W
ENSG00000008869 (predicted) ENSG00000204389	=	YJL207C_YLL024C
ENSG00000008869 (predicted) ENSG00000148835	=	YJL207C_YBR198C
ENSG00000008869 (predicted) ENSG00000174740	=	YJL207C_YER165W
ENSG00000008869 (predicted) ENSG00000184188	=	YJL207C_YFL039C
ENSG00000008869 (predicted) ENSG00000159251	=	YJL207C_YFL039C
ENSG00000008869 (predicted) ENSG00000075415	=	YJL207C_YJR077C
ENSG00000008869 (predicted) ENSG00000109971	=	YJL207C_YLL024C
ENSG00000008869 (predicted) ENSG00000166233	=	YJL207C_YKR017C
ENSG00000008869 (predicted) ENSG00000075886	=	YJL207C_YML085C
ENSG00000008869 (predicted) ENSG00000214391	=	YJL207C_YML085C
ENSG00000008869 (predicted) ENSG00000161149	=	YJL207C_YML085C
ENSG00000008869 (predicted) ENSG00000151846	=	YJL207C_YER165W
ENSG00000008869 (predicted) ENSG00000183207	=	YJL207C_YPL235W
ENSG00000008869 (predicted) ENSG00000183785	=	YJL207C_YML085C
ENSG00000008869 (predicted) ENSG00000077097	=	YJL207C_YNL088W
ENSG00000008869 (predicted) ENSG00000186288	=	YJL207C_YER165W
ENSG00000008869 (predicted) ENSG00000147416	=	YJL207C_YBR127C
ENSG00000008869 (predicted) ENSG00000184009	=	YJL207C_YFL039C
ENSG00000008869 (predicted) ENSG00000173473	=	YJL207C_YJL176C
ENSG00000008869 (predicted) ENSG00000127824	=	YJL207C_YML085C
ENSG00000008869 (predicted) ENSG00000107796	=	YJL207C_YFL039C
ENSG00000008869 (predicted) ENSG00000214144	=	YJL207C_YLL024C
ENSG00000008869 (predicted) ENSG00000204390	=	YJL207C_YLL024C
ENSG00000008869 (predicted) ENSG00000155304	=	YJL207C_YDL229W
ENSG00000008869 (predicted) ENSG00000198526	=	YJL207C_YER165W
ENSG00000008869 (predicted) ENSG00000178462	=	YJL207C_YML085C
ENSG00000008869 (predicted) ENSG00000173110	=	YJL207C_YLL024C
ENSG00000008869 (predicted) ENSG00000143632	=	YJL207C_YFL039C
ENSG00000008869 (predicted) ENSG00000163017	=	YJL207C_YFL039C
ENSG00000008869 (predicted) ENSG00000116039	=	YJL207C_YBR127C
ENSG00000008952 (predicted) ENSG00000174444	=	YPL094C_YBR031W
ENSG00000008952 (predicted) ENSG00000025796	=	YPL094C_YOR254C
ENSG00000008952 (predicted) ENSG00000008952	=	YPL094C_YPL094C
ENSG00000008952 (predicted) ENSG00000160220	=	YPL094C_YCR057C
ENSG00000008952 (predicted) ENSG00000137947	=	YPL094C_YPR086W
ENSG00000008988 (predicted) ENSG00000189134	=	YHL015W_YLR175W
ENSG00000008988 (predicted) ENSG00000108270	=	YHL015W_YDR299W
ENSG00000008988 (predicted) ENSG00000165282	=	YHL015W_YLL031C
ENSG00000008988 (predicted) ENSG00000151465	=	YHL015W_YLR215C
ENSG00000008988 (predicted) ENSG00000166595	=	YHL015W_YHR122W
ENSG00000008988 (predicted) ENSG00000175766	=	YHL015W_YOL139C
ENSG00000008988 (predicted) ENSG00000151743	=	YHL015W_YBR158W
ENSG00000008988 (predicted) ENSG00000188641	=	YHL015W_YDL171C
ENSG00000008988 (predicted) ENSG00000188573	=	YHL015W_YDL014W
ENSG00000008988 (predicted) ENSG00000130826	=	YHL015W_YLR175W
ENSG00000008988 (predicted) ENSG00000165733	=	YHL015W_YPL217C
ENSG00000008988 (predicted) ENSG00000166797	=	YHL015W_YHR122W
ENSG00000008988 (predicted) ENSG00000114166	=	YHL015W_YGR252W
ENSG00000008988 (predicted) ENSG00000108773	=	YHL015W_YGR252W
ENSG00000008988 (predicted) ENSG00000131043	=	YHL015W_YBL074C
ENSG00000008988 (predicted) ENSG00000150776	=	YHL015W_YLR175W
ENSG00000008988 (predicted) ENSG00000149273	=	YHL015W_YNL178W
ENSG00000008988 (predicted) ENSG00000101882	=	YHL015W_YLR175W
ENSG00000008988 (predicted) ENSG00000135930	=	YHL015W_YOL139C
ENSG00000008988 (predicted) ENSG00000129347	=	YHL015W_YNL308C
ENSG00000008988 (predicted) ENSG00000151247	=	YHL015W_YOL139C
ENSG00000008988 (predicted) ENSG00000204628	=	YHL015W_YMR116C
ENSG00000008988 (predicted) ENSG00000105202	=	YHL015W_YDL014W
ENSG00000009335 (predicted) ENSG00000125733	=	YER125W_YHR114W
ENSG00000009335 (predicted) ENSG00000130787	=	YER125W_YNL243W
ENSG00000009335 (predicted) ENSG00000168003	=	YER125W_YGR287C/YER125W_YBR299W
ENSG00000009335 (predicted) ENSG00000138363	=	YER125W_YMR120C
ENSG00000009335 (predicted) ENSG00000110367	=	YER125W_YDL160C
ENSG00000009335 (predicted) ENSG00000090861	=	YER125W_YOR335C
ENSG00000009335 (predicted) ENSG00000108854	=	YER125W_YER125W
ENSG00000009335 (predicted) ENSG00000185104	=	YER125W_YDL091C
ENSG00000009335 (predicted) ENSG00000160193	=	YER125W_YDR165W
ENSG00000009335 (predicted) ENSG00000100504	=	YER125W_YPR160W
ENSG00000009335 (predicted) ENSG00000123124	=	YER125W_YER125W
ENSG00000009335 (predicted) ENSG00000168234	=	YER125W_YKR018C
ENSG00000009335 (predicted) ENSG00000141101	=	YER125W_YOR056C
ENSG00000009335 (predicted) ENSG00000169067	=	YER125W_YFL039C
ENSG00000009335 (predicted) ENSG00000155660	=	YER125W_YCL043C
ENSG00000009335 (predicted) ENSG00000147813	=	YER125W_YOR209C
ENSG00000009335 (predicted) ENSG00000138411	=	YER125W_YER125W
ENSG00000009335 (predicted) ENSG00000078747	=	YER125W_YER125W
ENSG00000009335 (predicted) ENSG00000178700	=	YER125W_YOR236W
ENSG00000009335 (predicted) ENSG00000099817	=	YER125W_YBR154C
ENSG00000009335 (predicted) ENSG00000168827	=	YER125W_YLR069C
ENSG00000009335 (predicted) ENSG00000142657	=	YER125W_YHR183W
ENSG00000009335 (predicted) ENSG00000108592	=	YER125W_YCL054W
ENSG00000009335 (predicted) ENSG00000067064	=	YER125W_YPL117C
ENSG00000009335 (predicted) ENSG00000100994	=	YER125W_YPR160W
ENSG00000009335 (predicted) ENSG00000198554	=	YER125W_YPR135W
ENSG00000009335 (predicted) ENSG00000214192	=	YER125W_YGL087C
ENSG00000009335 (predicted) ENSG00000197948	=	YER125W_YHR114W
ENSG00000009335 (predicted) ENSG00000126107	=	YER125W_YER125W
ENSG00000009335 (predicted) ENSG00000104808	=	YER125W_YMR315W
ENSG00000009335 (predicted) ENSG00000155158	=	YER125W_YKR018C
ENSG00000009335 (predicted) ENSG00000151148	=	YER125W_YER125W
ENSG00000009335 (predicted) ENSG00000198087	=	YER125W_YGR136W
ENSG00000009335 (predicted) ENSG00000180817	=	YER125W_YBR011C
ENSG00000009335 (predicted) ENSG00000196511	=	YER125W_YOR143C
ENSG00000009335 (predicted) ENSG00000116337	=	YER125W_YML035C
ENSG00000009335 (predicted) ENSG00000100266	=	YER125W_YHR114W
ENSG00000009335 (predicted) ENSG00000086758	=	YER125W_YER125W
ENSG00000009335 (predicted) ENSG00000163017	=	YER125W_YFL039C
ENSG00000009335 (predicted) ENSG00000165912	=	YER125W_YHR114W
ENSG00000009335 (predicted) ENSG00000137942	=	YER125W_YHR114W
ENSG00000009335 (predicted) ENSG00000143994	=	YER125W_YBR177C
ENSG00000009335 (predicted) ENSG00000171914	=	YER125W_YNL243W
ENSG00000009335 (predicted) ENSG00000148303	=	YER125W_YHL033C
ENSG00000009335 (predicted) ENSG00000074800	=	YER125W_YHR174W
ENSG00000009335 (predicted) ENSG00000162129	=	YER125W_YLL026W
[truncated: 89,175 more rows]
