# Supplementary material for: Building and analyzing protein interactome networks by cross-species comparisons
Source: BMC Syst Biol. 2010 Mar 30;4:36. doi: 10.1186/1752-0509-4-36 (PMC2859380; doi:10.1186/1752-0509-4-36)
Supplement: Additional file 6 — Zip Hsap. A zipped folder containing files formatted for use in Cytoscape listed in Supplemental Table 3. These files are for Homo sapiens proteins. [file 1752-0509-4-36-S6.ZIP › hsap/hsap_scer_SpeciesSpeciesScore.eda]

hsap_scer_SpeciesSpeciesScore.eda
ENSG00000000419 (predicted) ENSG00000214391	=	1.00
ENSG00000000419 (predicted) ENSG00000176014	=	1.00
ENSG00000000419 (predicted) ENSG00000123416	=	1.00
ENSG00000000419 (predicted) ENSG00000137285	=	1.00
ENSG00000000419 (predicted) ENSG00000127824	=	1.00
ENSG00000000419 (predicted) ENSG00000196230	=	1.00
ENSG00000000419 (predicted) ENSG00000214144	=	1.00
ENSG00000000419 (predicted) ENSG00000152086	=	1.00
ENSG00000000419 (predicted) ENSG00000167552	=	1.00
ENSG00000000419 (predicted) ENSG00000204388	=	0.99
ENSG00000000419 (predicted) ENSG00000198033	=	1.00
ENSG00000000419 (predicted) ENSG00000104833	=	1.00
ENSG00000000419 (predicted) ENSG00000167553	=	1.00
ENSG00000000419 (predicted) ENSG00000188229	=	1.00
ENSG00000000419 (predicted) ENSG00000159247	=	1.00
ENSG00000000419 (predicted) ENSG00000101199	=	1.00
ENSG00000000419 (predicted) ENSG00000147416	=	1.00
ENSG00000000419 (predicted) ENSG00000044574	=	1.00
ENSG00000000419 (predicted) ENSG00000187522	=	0.97
ENSG00000000419 (predicted) ENSG00000215845	=	0.79
ENSG00000000419 (predicted) ENSG00000204389	=	0.99
ENSG00000000419 (predicted) ENSG00000081377	=	1.00
ENSG00000000419 (predicted) ENSG00000163528	=	1.00
ENSG00000000419 (predicted) ENSG00000173213	=	1.00
ENSG00000000419 (predicted) ENSG00000174444	=	1.00
ENSG00000000419 (predicted) ENSG00000101162	=	1.00
ENSG00000000419 (predicted) ENSG00000173110	=	0.97
ENSG00000000419 (predicted) ENSG00000163526	=	1.00
ENSG00000000419 (predicted) ENSG00000100206	=	1.00
ENSG00000000419 (predicted) ENSG00000161149	=	1.00
ENSG00000000419 (predicted) ENSG00000173876	=	1.00
ENSG00000000419 (predicted) ENSG00000204390	=	0.99
ENSG00000000419 (predicted) ENSG00000075886	=	1.00
ENSG00000000419 (predicted) ENSG00000079335	=	1.00
ENSG00000000419 (predicted) ENSG00000155304	=	1.00
ENSG00000000419 (predicted) ENSG00000183207	=	1.00
ENSG00000000419 (predicted) ENSG00000116039	=	1.00
ENSG00000000419 (predicted) ENSG00000198211	=	1.00
ENSG00000000419 (predicted) ENSG00000109971	=	1.00
ENSG00000000419 (predicted) ENSG00000178462	=	1.00
ENSG00000000419 (predicted) ENSG00000183785	=	1.00
ENSG00000000419 (predicted) ENSG00000127589	=	1.00
ENSG00000000419 (predicted) ENSG00000126803	=	0.97
ENSG00000000419 (predicted) ENSG00000137267	=	1.00
ENSG00000000419 (predicted) ENSG00000110768	=	1.00
ENSG00000000457 (predicted) ENSG00000145414	=	1.00
ENSG00000001084 (predicted) ENSG00000214391	=	1.00
ENSG00000001084 (predicted) ENSG00000167552	=	1.00
ENSG00000001084 (predicted) ENSG00000165092	=	0.96
ENSG00000001084 (predicted) ENSG00000184254	=	0.96
ENSG00000001084 (predicted) ENSG00000147416	=	1.00
ENSG00000001084 (predicted) ENSG00000079974	=	0.96
ENSG00000001084 (predicted) ENSG00000154930	=	1.00
ENSG00000001084 (predicted) ENSG00000067225	=	1.00
ENSG00000001084 (predicted) ENSG00000144591	=	1.00
ENSG00000001084 (predicted) ENSG00000178035	=	1.98
ENSG00000001084 (predicted) ENSG00000128918	=	0.92
ENSG00000001084 (predicted) ENSG00000131459	=	1.00
ENSG00000001084 (predicted) ENSG00000183785	=	1.00
ENSG00000001084 (predicted) ENSG00000116039	=	1.00
ENSG00000001084 (predicted) ENSG00000137124	=	0.94
ENSG00000001084 (predicted) ENSG00000143627	=	0.98
ENSG00000001084 (predicted) ENSG00000173540	=	1.00
ENSG00000001084 (predicted) ENSG00000198380	=	1.00
ENSG00000001084 (predicted) ENSG00000161149	=	1.00
ENSG00000001084 (predicted) ENSG00000167553	=	1.00
ENSG00000001084 (predicted) ENSG00000152086	=	1.00
ENSG00000001084 (predicted) ENSG00000123416	=	1.00
ENSG00000001084 (predicted) ENSG00000178462	=	1.00
ENSG00000001084 (predicted) ENSG00000111058	=	0.94
ENSG00000001084 (predicted) ENSG00000075886	=	1.00
ENSG00000001084 (predicted) ENSG00000144134	=	0.96
ENSG00000001084 (predicted) ENSG00000106348	=	1.96
ENSG00000001084 (predicted) ENSG00000111275	=	0.94
ENSG00000001084 (predicted) ENSG00000198033	=	1.00
ENSG00000001084 (predicted) ENSG00000132341	=	1.00
ENSG00000001084 (predicted) ENSG00000131069	=	1.00
ENSG00000001084 (predicted) ENSG00000163526	=	1.00
ENSG00000001084 (predicted) ENSG00000127824	=	1.00
ENSG00000001167 (known) ENSG00000120837	=	2.0
ENSG00000001167 (known) ENSG00000066136	=	2.0
ENSG00000001167 (predicted) ENSG00000115041	=	1.00
ENSG00000001167 (predicted) ENSG00000115806	=	1.00
ENSG00000001167 (predicted) ENSG00000107130	=	1.00
ENSG00000001167 (predicted) ENSG00000151247	=	1.00
ENSG00000001167 (predicted) ENSG00000137040	=	1.00
ENSG00000001167 (predicted) ENSG00000126005	=	1.00
ENSG00000001167 (predicted) ENSG00000205339	=	1.00
ENSG00000001167 (predicted) ENSG00000151729	=	0.96
ENSG00000001167 (predicted) ENSG00000138777	=	1.00
ENSG00000001167 (predicted) ENSG00000005022	=	1.00
ENSG00000001167 (predicted) ENSG00000109971	=	1.00
ENSG00000001167 (predicted) ENSG00000132382	=	1.00
ENSG00000001167 (predicted) ENSG00000160200	=	1.00
ENSG00000001167 (predicted) ENSG00000120049	=	1.00
ENSG00000001167 (predicted) ENSG00000182132	=	1.00
ENSG00000001167 (predicted) ENSG00000110075	=	1.00
ENSG00000001167 (predicted) ENSG00000165629	=	1.00
ENSG00000001167 (predicted) ENSG00000204388	=	1.00
ENSG00000001167 (predicted) ENSG00000048545	=	1.00
ENSG00000001167 (predicted) ENSG00000151475	=	0.96
ENSG00000001167 (predicted) ENSG00000065150	=	1.00
ENSG00000001167 (predicted) ENSG00000121905	=	1.00
ENSG00000001167 (predicted) ENSG00000183684	=	1.00
ENSG00000001167 (predicted) ENSG00000163032	=	1.00
ENSG00000001167 (predicted) ENSG00000204389	=	1.00
ENSG00000001167 (predicted) ENSG00000116983	=	1.00
ENSG00000001167 (predicted) ENSG00000180817	=	1.00
ENSG00000001167 (predicted) ENSG00000112599	=	1.00
ENSG00000001167 (predicted) ENSG00000104490	=	1.00
ENSG00000001167 (predicted) ENSG00000175766	=	1.00
ENSG00000001167 (predicted) ENSG00000173110	=	0.97
ENSG00000001167 (predicted) ENSG00000133704	=	1.00
ENSG00000001167 (predicted) ENSG00000219039	=	1.00
ENSG00000001167 (predicted) ENSG00000102172	=	1.00
ENSG00000001167 (predicted) ENSG00000164346	=	1.00
ENSG00000001167 (predicted) ENSG00000109047	=	1.00
ENSG00000001167 (predicted) ENSG00000138442	=	1.00
ENSG00000001167 (predicted) ENSG00000214380	=	1.00
ENSG00000001167 (predicted) ENSG00000138472	=	1.00
ENSG00000001167 (predicted) ENSG00000114745	=	1.00
ENSG00000001167 (predicted) ENSG00000185774	=	1.00
ENSG00000001167 (predicted) ENSG00000126803	=	0.97
ENSG00000001167 (predicted) ENSG00000214144	=	0.98
ENSG00000001167 (predicted) ENSG00000204390	=	1.00
ENSG00000001167 (predicted) ENSG00000114735	=	1.00
ENSG00000001167 (predicted) ENSG00000131979	=	1.00
ENSG00000001167 (predicted) ENSG00000169100	=	1.00
ENSG00000001167 (predicted) ENSG00000100387	=	1.00
ENSG00000001167 (predicted) ENSG00000158467	=	1.00
ENSG00000001167 (predicted) ENSG00000187522	=	1.00
ENSG00000001167 (predicted) ENSG00000116649	=	1.00
ENSG00000001167 (predicted) ENSG00000135930	=	1.00
ENSG00000001167 (predicted) ENSG00000105063	=	1.00
ENSG00000001167 (predicted) ENSG00000115756	=	1.00
ENSG00000001167 (predicted) ENSG00000168710	=	1.00
ENSG00000001167 (predicted) ENSG00000101444	=	1.00
ENSG00000001167 (predicted) ENSG00000100239	=	1.00
ENSG00000001629 (predicted) ENSG00000089234	=	1.00
ENSG00000001629 (predicted) ENSG00000179041	=	1.00
ENSG00000001629 (predicted) ENSG00000129493	=	1.00
ENSG00000001629 (predicted) ENSG00000008869	=	1.00
ENSG00000002016 (known) ENSG00000002016	=	2.0
ENSG00000002016 (known) ENSG00000132383	=	2.0
ENSG00000002016 (known) ENSG00000117748	=	2.0
ENSG00000002016 (known) ENSG00000051180	=	2.0
ENSG00000002016 (predicted) ENSG00000160310	=	1.00
ENSG00000002016 (predicted) ENSG00000143839	=	1.00
ENSG00000002016 (predicted) ENSG00000117984	=	1.00
ENSG00000002016 (predicted) ENSG00000080824	=	1.00
ENSG00000002016 (predicted) ENSG00000142453	=	1.00
ENSG00000002016 (predicted) ENSG00000204086	=	1.00
ENSG00000002016 (predicted) ENSG00000128918	=	0.96
ENSG00000002016 (predicted) ENSG00000181359	=	0.98
ENSG00000002016 (predicted) ENSG00000116039	=	1.00
ENSG00000002016 (predicted) ENSG00000196188	=	1.00
ENSG00000002016 (predicted) ENSG00000198890	=	1.00
ENSG00000002016 (predicted) ENSG00000166598	=	1.00
ENSG00000002016 (predicted) ENSG00000203914	=	1.00
ENSG00000002016 (predicted) ENSG00000096088	=	1.00
ENSG00000002016 (predicted) ENSG00000116062	=	1.00
ENSG00000002016 (predicted) ENSG00000111218	=	1.00
ENSG00000002016 (predicted) ENSG00000131401	=	1.00
ENSG00000002016 (predicted) ENSG00000205940	=	1.00
ENSG00000002016 (predicted) ENSG00000111275	=	0.94
ENSG00000002016 (predicted) ENSG00000172647	=	1.00
ENSG00000002016 (predicted) ENSG00000096384	=	0.98
ENSG00000002016 (predicted) ENSG00000175054	=	1.00
ENSG00000002016 (predicted) ENSG00000205527	=	0.98
ENSG00000002016 (predicted) ENSG00000184254	=	0.94
ENSG00000002016 (predicted) ENSG00000165092	=	1.00
ENSG00000002016 (predicted) ENSG00000126457	=	1.00
ENSG00000002016 (predicted) ENSG00000147416	=	1.00
ENSG00000002016 (predicted) ENSG00000137124	=	0.92
ENSG00000002016 (predicted) ENSG00000173540	=	1.00
ENSG00000002016 (predicted) ENSG00000180860	=	1.00
ENSG00000002016 (predicted) ENSG00000205100	=	0.98
ENSG00000002016 (predicted) ENSG00000205141	=	1.00
ENSG00000002016 (predicted) ENSG00000183199	=	0.98
ENSG00000002016 (predicted) ENSG00000204973	=	1.00
ENSG00000002016 (predicted) ENSG00000205955	=	1.00
ENSG00000002016 (predicted) ENSG00000131400	=	1.00
ENSG00000002016 (predicted) ENSG00000155304	=	1.00
ENSG00000002016 (predicted) ENSG00000185238	=	1.00
ENSG00000002016 (predicted) ENSG00000087111	=	1.00
ENSG00000002016 (predicted) ENSG00000144591	=	1.00
ENSG00000002746 (predicted) ENSG00000124208	=	1.00
ENSG00000002746 (predicted) ENSG00000113194	=	1.00
ENSG00000002746 (predicted) ENSG00000141101	=	1.00
ENSG00000002746 (predicted) ENSG00000078747	=	1.00
ENSG00000002746 (predicted) ENSG00000104808	=	1.00
ENSG00000002746 (predicted) ENSG00000169067	=	1.00
ENSG00000002746 (predicted) ENSG00000111713	=	1.00
ENSG00000002746 (predicted) ENSG00000196511	=	1.00
ENSG00000002746 (predicted) ENSG00000108773	=	1.00
ENSG00000002746 (predicted) ENSG00000138413	=	0.92
ENSG00000002746 (predicted) ENSG00000173599	=	1.00
ENSG00000002746 (predicted) ENSG00000166173	=	1.00
ENSG00000002746 (predicted) ENSG00000104812	=	0.98
ENSG00000002746 (predicted) ENSG00000106266	=	1.00
ENSG00000002746 (predicted) ENSG00000182054	=	0.98
ENSG00000002746 (predicted) ENSG00000141959	=	1.00
ENSG00000002746 (predicted) ENSG00000074416	=	1.00
ENSG00000002746 (predicted) ENSG00000131791	=	1.00
ENSG00000002746 (predicted) ENSG00000100836	=	1.00
ENSG00000002746 (predicted) ENSG00000100266	=	1.00
ENSG00000002746 (predicted) ENSG00000185624	=	1.00
ENSG00000002746 (predicted) ENSG00000169340	=	1.00
ENSG00000002746 (predicted) ENSG00000138777	=	1.00
ENSG00000002746 (predicted) ENSG00000124507	=	1.00
ENSG00000002746 (predicted) ENSG00000160087	=	1.00
ENSG00000002746 (predicted) ENSG00000198833	=	1.00
ENSG00000002746 (predicted) ENSG00000138079	=	2.00
ENSG00000002746 (predicted) ENSG00000168234	=	1.00
ENSG00000002746 (predicted) ENSG00000213246	=	1.00
ENSG00000002746 (predicted) ENSG00000067064	=	1.00
ENSG00000002746 (predicted) ENSG00000073169	=	1.00
ENSG00000002746 (predicted) ENSG00000152556	=	1.00
ENSG00000002746 (predicted) ENSG00000158201	=	0.96
ENSG00000002746 (predicted) ENSG00000100567	=	1.00
ENSG00000002746 (predicted) ENSG00000142327	=	1.00
ENSG00000002746 (predicted) ENSG00000049759	=	1.00
ENSG00000002746 (predicted) ENSG00000196465	=	1.00
ENSG00000002746 (predicted) ENSG00000214555	=	1.00
ENSG00000002746 (predicted) ENSG00000168530	=	1.00
ENSG00000002746 (predicted) ENSG00000147813	=	1.00
ENSG00000002746 (predicted) ENSG00000184009	=	1.00
ENSG00000002746 (predicted) ENSG00000151229	=	0.83
ENSG00000002746 (predicted) ENSG00000084623	=	1.00
ENSG00000002746 (predicted) ENSG00000129559	=	1.00
ENSG00000002746 (predicted) ENSG00000176393	=	1.00
ENSG00000002746 (predicted) ENSG00000160808	=	1.00
ENSG00000002746 (predicted) ENSG00000126107	=	1.00
ENSG00000002746 (predicted) ENSG00000069869	=	1.00
ENSG00000002746 (predicted) ENSG00000167004	=	1.00
ENSG00000002746 (predicted) ENSG00000163931	=	1.00
ENSG00000002746 (predicted) ENSG00000004455	=	1.00
ENSG00000002746 (predicted) ENSG00000114062	=	1.00
ENSG00000002746 (predicted) ENSG00000178700	=	1.00
ENSG00000002746 (predicted) ENSG00000105011	=	1.00
ENSG00000002746 (predicted) ENSG00000086758	=	1.00
ENSG00000002746 (predicted) ENSG00000162129	=	1.00
ENSG00000002746 (predicted) ENSG00000147010	=	0.81
ENSG00000002746 (predicted) ENSG00000198087	=	1.00
ENSG00000002746 (predicted) ENSG00000071127	=	1.00
ENSG00000002746 (predicted) ENSG00000140526	=	0.95
ENSG00000002746 (predicted) ENSG00000107796	=	1.00
ENSG00000002746 (predicted) ENSG00000128311	=	1.00
ENSG00000002746 (predicted) ENSG00000111875	=	1.00
ENSG00000002746 (predicted) ENSG00000159251	=	1.00
ENSG00000002746 (predicted) ENSG00000100994	=	1.00
ENSG00000002746 (predicted) ENSG00000213985	=	1.00
ENSG00000002746 (predicted) ENSG00000168129	=	1.00
ENSG00000002746 (predicted) ENSG00000180817	=	1.00
ENSG00000002746 (predicted) ENSG00000138411	=	1.00
ENSG00000002746 (predicted) ENSG00000138071	=	1.00
ENSG00000002746 (predicted) ENSG00000198742	=	1.00
ENSG00000002746 (predicted) ENSG00000100504	=	1.00
ENSG00000002746 (predicted) ENSG00000116748	=	1.00
ENSG00000002746 (predicted) ENSG00000130787	=	1.00
ENSG00000002746 (predicted) ENSG00000104164	=	1.00
ENSG00000002746 (predicted) ENSG00000177000	=	0.89
ENSG00000002746 (predicted) ENSG00000143994	=	0.96
ENSG00000002746 (predicted) ENSG00000100142	=	1.00
ENSG00000002746 (predicted) ENSG00000198373	=	1.00
ENSG00000002746 (predicted) ENSG00000187239	=	1.00
ENSG00000002746 (predicted) ENSG00000185100	=	1.00
ENSG00000002746 (predicted) ENSG00000114166	=	1.00
ENSG00000002746 (predicted) ENSG00000163882	=	1.00
ENSG00000002746 (predicted) ENSG00000198554	=	1.00
ENSG00000002746 (predicted) ENSG00000185104	=	1.00
ENSG00000002746 (predicted) ENSG00000205022	=	1.00
ENSG00000002746 (predicted) ENSG00000044090	=	1.00
ENSG00000002746 (predicted) ENSG00000002746	=	1.00
ENSG00000002746 (predicted) ENSG00000009335	=	1.00
ENSG00000002746 (predicted) ENSG00000137478	=	1.00
ENSG00000002746 (predicted) ENSG00000111725	=	1.00
ENSG00000002746 (predicted) ENSG00000155660	=	1.00
ENSG00000002746 (predicted) ENSG00000090861	=	1.00
ENSG00000002746 (predicted) ENSG00000085831	=	1.00
ENSG00000002746 (predicted) ENSG00000121691	=	1.00
ENSG00000002746 (predicted) ENSG00000103356	=	1.00
ENSG00000002746 (predicted) ENSG00000092841	=	1.00
ENSG00000002746 (predicted) ENSG00000129007	=	1.00
ENSG00000002746 (predicted) ENSG00000124608	=	1.00
ENSG00000002746 (predicted) ENSG00000138385	=	1.00
ENSG00000002746 (predicted) ENSG00000137942	=	1.00
ENSG00000002746 (predicted) ENSG00000171914	=	1.00
ENSG00000002746 (predicted) ENSG00000115919	=	1.00
ENSG00000002746 (predicted) ENSG00000169139	=	1.00
ENSG00000002746 (predicted) ENSG00000174720	=	1.00
ENSG00000002746 (predicted) ENSG00000160193	=	1.00
ENSG00000002746 (predicted) ENSG00000125733	=	1.00
ENSG00000002746 (predicted) ENSG00000134759	=	1.00
ENSG00000002746 (predicted) ENSG00000137076	=	1.00
ENSG00000002746 (predicted) ENSG00000116337	=	1.00
ENSG00000002746 (predicted) ENSG00000151148	=	1.00
ENSG00000002746 (predicted) ENSG00000123124	=	1.00
ENSG00000002746 (predicted) ENSG00000108854	=	1.00
ENSG00000002746 (predicted) ENSG00000136628	=	1.00
ENSG00000002746 (predicted) ENSG00000126524	=	1.00
ENSG00000002746 (predicted) ENSG00000143632	=	1.00
ENSG00000002746 (predicted) ENSG00000215809	=	0.98
ENSG00000002746 (predicted) ENSG00000074800	=	0.98
ENSG00000002746 (predicted) ENSG00000128309	=	1.00
ENSG00000002746 (predicted) ENSG00000175886	=	0.98
ENSG00000002746 (predicted) ENSG00000099817	=	1.00
ENSG00000002746 (predicted) ENSG00000148303	=	0.98
ENSG00000002746 (predicted) ENSG00000075624	=	1.00
ENSG00000002746 (predicted) ENSG00000102978	=	1.00
ENSG00000002746 (predicted) ENSG00000127946	=	1.00
ENSG00000002746 (predicted) ENSG00000169718	=	1.00
ENSG00000002746 (predicted) ENSG00000198336	=	1.00
ENSG00000002746 (predicted) ENSG00000111144	=	1.00
ENSG00000002746 (predicted) ENSG00000126088	=	1.00
ENSG00000002746 (predicted) ENSG00000181222	=	1.00
ENSG00000002746 (predicted) ENSG00000023734	=	1.00
ENSG00000002746 (predicted) ENSG00000048028	=	1.00
ENSG00000002746 (predicted) ENSG00000007350	=	1.00
ENSG00000002746 (predicted) ENSG00000215896	=	0.86
ENSG00000002746 (predicted) ENSG00000146701	=	0.80
ENSG00000002746 (predicted) ENSG00000110367	=	1.00
ENSG00000002746 (predicted) ENSG00000112659	=	1.00
ENSG00000002746 (predicted) ENSG00000155313	=	1.00
ENSG00000002746 (predicted) ENSG00000185615	=	1.00
ENSG00000002746 (predicted) ENSG00000197948	=	1.00
ENSG00000002746 (predicted) ENSG00000168003	=	1.92
ENSG00000002746 (predicted) ENSG00000155158	=	1.00
ENSG00000002746 (predicted) ENSG00000214192	=	1.00
ENSG00000002746 (predicted) ENSG00000035687	=	1.00
ENSG00000002746 (predicted) ENSG00000142657	=	1.00
ENSG00000002746 (predicted) ENSG00000165912	=	1.00
ENSG00000002746 (predicted) ENSG00000108592	=	1.00
ENSG00000002746 (predicted) ENSG00000067057	=	0.98
ENSG00000002746 (predicted) ENSG00000151005	=	1.00
ENSG00000002746 (predicted) ENSG00000068976	=	1.00
ENSG00000002746 (predicted) ENSG00000108515	=	0.98
ENSG00000002746 (predicted) ENSG00000163017	=	1.00
ENSG00000002746 (predicted) ENSG00000148377	=	1.00
ENSG00000002746 (predicted) ENSG00000133805	=	1.00
ENSG00000002746 (predicted) ENSG00000111674	=	0.98
ENSG00000002746 (predicted) ENSG00000184188	=	1.00
ENSG00000002746 (predicted) ENSG00000138363	=	1.00
ENSG00000002746 (predicted) ENSG00000168827	=	1.00
ENSG00000002746 (predicted) ENSG00000188985	=	1.00
ENSG00000002919 (predicted) ENSG00000138190	=	1.00
ENSG00000002919 (predicted) ENSG00000145817	=	1.00
ENSG00000002919 (predicted) ENSG00000119820	=	1.00
ENSG00000002919 (predicted) ENSG00000177752	=	1.00
ENSG00000002919 (predicted) ENSG00000167645	=	1.00
ENSG00000002919 (predicted) ENSG00000174851	=	1.00
ENSG00000002919 (predicted) ENSG00000005486	=	1.00
ENSG00000002919 (predicted) ENSG00000144036	=	1.00
ENSG00000002919 (predicted) ENSG00000100109	=	1.00
ENSG00000003987 (predicted) ENSG00000204390	=	1.00
ENSG00000003987 (predicted) ENSG00000214144	=	0.98
ENSG00000003987 (predicted) ENSG00000109971	=	1.00
ENSG00000003987 (predicted) ENSG00000173110	=	0.97
ENSG00000003987 (predicted) ENSG00000204388	=	1.00
ENSG00000003987 (predicted) ENSG00000155304	=	1.00
ENSG00000003987 (predicted) ENSG00000204389	=	1.00
ENSG00000003987 (predicted) ENSG00000187522	=	1.00
ENSG00000003987 (predicted) ENSG00000126803	=	0.97
ENSG00000003989 (predicted) ENSG00000148110	=	0.93
ENSG00000003989 (predicted) ENSG00000166595	=	0.93
ENSG00000003989 (predicted) ENSG00000166558	=	0.87
ENSG00000003989 (predicted) ENSG00000079332	=	1.00
ENSG00000003989 (predicted) ENSG00000113615	=	1.00
ENSG00000003989 (predicted) ENSG00000158604	=	0.86
ENSG00000003989 (predicted) ENSG00000111371	=	0.87
ENSG00000003989 (predicted) ENSG00000137267	=	0.93
ENSG00000003989 (predicted) ENSG00000138802	=	1.00
ENSG00000003989 (predicted) ENSG00000076351	=	0.93
ENSG00000003989 (predicted) ENSG00000123416	=	0.93
ENSG00000003989 (predicted) ENSG00000103160	=	7.09
ENSG00000003989 (predicted) ENSG00000119457	=	0.93
ENSG00000003989 (predicted) ENSG00000068120	=	0.93
ENSG00000003989 (predicted) ENSG00000159247	=	0.93
ENSG00000003989 (predicted) ENSG00000214088	=	0.93
ENSG00000003989 (predicted) ENSG00000196230	=	0.93
ENSG00000003989 (predicted) ENSG00000103042	=	0.87
ENSG00000003989 (predicted) ENSG00000204388	=	1.78
ENSG00000003989 (predicted) ENSG00000184787	=	0.81
ENSG00000003989 (predicted) ENSG00000166797	=	0.93
ENSG00000003989 (predicted) ENSG00000132388	=	0.81
ENSG00000003989 (predicted) ENSG00000213585	=	1.52
ENSG00000003989 (predicted) ENSG00000139974	=	0.69
ENSG00000003989 (predicted) ENSG00000176014	=	0.93
ENSG00000003989 (predicted) ENSG00000204987	=	0.93
ENSG00000003989 (predicted) ENSG00000127589	=	0.93
ENSG00000003989 (predicted) ENSG00000205955	=	0.79
ENSG00000003989 (predicted) ENSG00000140403	=	0.93
ENSG00000003989 (predicted) ENSG00000172974	=	1.36
ENSG00000003989 (predicted) ENSG00000075886	=	0.93
ENSG00000003989 (predicted) ENSG00000021826	=	0.93
ENSG00000003989 (predicted) ENSG00000086598	=	1.86
ENSG00000003989 (predicted) ENSG00000203914	=	0.81
ENSG00000003989 (predicted) ENSG00000181359	=	0.81
ENSG00000003989 (predicted) ENSG00000144867	=	0.87
ENSG00000003989 (predicted) ENSG00000137285	=	0.93
ENSG00000003989 (predicted) ENSG00000165637	=	1.38
ENSG00000003989 (predicted) ENSG00000139508	=	0.93
ENSG00000003989 (predicted) ENSG00000173208	=	0.87
ENSG00000003989 (predicted) ENSG00000184840	=	0.86
ENSG00000003989 (predicted) ENSG00000148248	=	3.60
ENSG00000003989 (predicted) ENSG00000183199	=	0.81
ENSG00000003989 (predicted) ENSG00000052802	=	1.68
ENSG00000003989 (predicted) ENSG00000100196	=	0.87
ENSG00000003989 (predicted) ENSG00000090402	=	0.93
ENSG00000003989 (predicted) ENSG00000170522	=	9.81
ENSG00000003989 (predicted) ENSG00000109971	=	1.80
ENSG00000003989 (predicted) ENSG00000171566	=	0.93
ENSG00000003989 (predicted) ENSG00000066322	=	9.65
ENSG00000003989 (predicted) ENSG00000215367	=	0.86
ENSG00000003989 (predicted) ENSG00000143315	=	3.36
ENSG00000003989 (predicted) ENSG00000163975	=	0.87
ENSG00000003989 (predicted) ENSG00000174599	=	1.74
ENSG00000003989 (predicted) ENSG00000214144	=	1.80
ENSG00000003989 (predicted) ENSG00000204390	=	1.78
ENSG00000003989 (predicted) ENSG00000197977	=	10.0
ENSG00000003989 (predicted) ENSG00000143418	=	1.69
ENSG00000003989 (predicted) ENSG00000139624	=	1.69
ENSG00000003989 (predicted) ENSG00000082898	=	0.93
ENSG00000003989 (predicted) ENSG00000135845	=	0.87
ENSG00000003989 (predicted) ENSG00000161149	=	0.93
ENSG00000003989 (predicted) ENSG00000152700	=	1.00
ENSG00000003989 (predicted) ENSG00000101986	=	0.87
ENSG00000003989 (predicted) ENSG00000205940	=	0.81
ENSG00000003989 (predicted) ENSG00000012660	=	10.0
ENSG00000003989 (predicted) ENSG00000080824	=	0.81
ENSG00000003989 (predicted) ENSG00000172292	=	1.69
ENSG00000003989 (predicted) ENSG00000198033	=	0.93
ENSG00000003989 (predicted) ENSG00000178462	=	0.93
ENSG00000003989 (predicted) ENSG00000129128	=	0.87
ENSG00000003989 (predicted) ENSG00000099960	=	3.91
ENSG00000003989 (predicted) ENSG00000067167	=	1.68
ENSG00000003989 (predicted) ENSG00000164976	=	0.93
ENSG00000003989 (predicted) ENSG00000167553	=	0.93
ENSG00000003989 (predicted) ENSG00000145545	=	0.93
ENSG00000003989 (predicted) ENSG00000164181	=	10.0
ENSG00000003989 (predicted) ENSG00000204389	=	1.78
ENSG00000003989 (predicted) ENSG00000156875	=	0.93
ENSG00000003989 (predicted) ENSG00000101162	=	0.93
ENSG00000003989 (predicted) ENSG00000100600	=	1.68
ENSG00000003989 (predicted) ENSG00000003989	=	3.63
ENSG00000003989 (predicted) ENSG00000013293	=	3.75
ENSG00000003989 (predicted) ENSG00000185883	=	0.78
ENSG00000003989 (predicted) ENSG00000101310	=	1.00
ENSG00000003989 (predicted) ENSG00000126803	=	1.76
ENSG00000003989 (predicted) ENSG00000117500	=	3.97
ENSG00000003989 (predicted) ENSG00000139514	=	3.92
ENSG00000003989 (predicted) ENSG00000173876	=	0.93
ENSG00000003989 (predicted) ENSG00000089597	=	0.93
ENSG00000003989 (predicted) ENSG00000065308	=	1.62
ENSG00000003989 (predicted) ENSG00000069345	=	0.93
ENSG00000003989 (predicted) ENSG00000215151	=	0.87
ENSG00000003989 (predicted) ENSG00000173213	=	0.93
ENSG00000003989 (predicted) ENSG00000118402	=	10.0
ENSG00000003989 (predicted) ENSG00000187522	=	1.75
ENSG00000003989 (predicted) ENSG00000142892	=	1.68
ENSG00000003989 (predicted) ENSG00000198211	=	0.93
ENSG00000003989 (predicted) ENSG00000139209	=	0.76
ENSG00000003989 (predicted) ENSG00000107341	=	0.81
ENSG00000003989 (predicted) ENSG00000134480	=	0.87
ENSG00000003989 (predicted) ENSG00000090661	=	1.69
ENSG00000003989 (predicted) ENSG00000155304	=	0.93
ENSG00000003989 (predicted) ENSG00000196312	=	0.93
ENSG00000003989 (predicted) ENSG00000183785	=	0.93
ENSG00000003989 (predicted) ENSG00000078668	=	1.30
ENSG00000003989 (predicted) ENSG00000188338	=	0.82
ENSG00000003989 (predicted) ENSG00000214013	=	0.93
ENSG00000003989 (predicted) ENSG00000189366	=	1.80
ENSG00000003989 (predicted) ENSG00000214330	=	0.87
ENSG00000003989 (predicted) ENSG00000205678	=	0.93
ENSG00000003989 (predicted) ENSG00000099203	=	4.17
ENSG00000003989 (predicted) ENSG00000130948	=	7.09
ENSG00000003989 (predicted) ENSG00000205141	=	0.79
ENSG00000003989 (predicted) ENSG00000196497	=	0.93
ENSG00000003989 (predicted) ENSG00000099804	=	0.81
ENSG00000003989 (predicted) ENSG00000163526	=	0.93
ENSG00000003989 (predicted) ENSG00000104833	=	0.93
ENSG00000003989 (predicted) ENSG00000091513	=	0.87
ENSG00000003989 (predicted) ENSG00000173540	=	0.93
ENSG00000003989 (predicted) ENSG00000136240	=	0.87
ENSG00000003989 (predicted) ENSG00000134294	=	0.87
ENSG00000003989 (predicted) ENSG00000127824	=	0.93
ENSG00000003989 (predicted) ENSG00000205100	=	0.81
ENSG00000003989 (predicted) ENSG00000157637	=	0.87
ENSG00000003989 (predicted) ENSG00000072803	=	0.93
ENSG00000003989 (predicted) ENSG00000033011	=	1.80
ENSG00000003989 (predicted) ENSG00000173110	=	1.76
ENSG00000003989 (predicted) ENSG00000101438	=	0.87
ENSG00000003989 (predicted) ENSG00000166167	=	0.93
ENSG00000003989 (predicted) ENSG00000179087	=	0.93
ENSG00000003989 (predicted) ENSG00000075415	=	0.81
ENSG00000003989 (predicted) ENSG00000012223	=	0.87
ENSG00000003989 (predicted) ENSG00000144591	=	0.93
ENSG00000003989 (predicted) ENSG00000214391	=	0.93
ENSG00000003989 (predicted) ENSG00000017483	=	0.87
ENSG00000003989 (predicted) ENSG00000152086	=	0.93
ENSG00000003989 (predicted) ENSG00000163528	=	0.81
ENSG00000003989 (predicted) ENSG00000049319	=	0.93
ENSG00000003989 (predicted) ENSG00000100934	=	1.00
ENSG00000003989 (predicted) ENSG00000096384	=	0.81
ENSG00000003989 (predicted) ENSG00000188229	=	0.93
ENSG00000003989 (predicted) ENSG00000167552	=	0.93
ENSG00000003989 (predicted) ENSG00000120697	=	1.74
ENSG00000003989 (predicted) ENSG00000119915	=	9.71
ENSG00000003989 (predicted) ENSG00000080189	=	0.87
ENSG00000003989 (predicted) ENSG00000166598	=	0.81
ENSG00000003989 (predicted) ENSG00000117528	=	0.87
ENSG00000003989 (predicted) ENSG00000205527	=	0.81
ENSG00000003989 (predicted) ENSG00000099797	=	0.93
ENSG00000003989 (predicted) ENSG00000149084	=	7.09
ENSG00000003989 (predicted) ENSG00000086061	=	0.93
ENSG00000003989 (predicted) ENSG00000171298	=	0.93
ENSG00000003989 (predicted) ENSG00000165349	=	3.53
ENSG00000003989 (predicted) ENSG00000084073	=	2.74
ENSG00000003989 (predicted) ENSG00000117410	=	0.87
ENSG00000003989 (predicted) ENSG00000105438	=	0.87
ENSG00000003989 (predicted) ENSG00000154227	=	1.69
ENSG00000004059 (predicted) ENSG00000149182	=	1.00
ENSG00000004059 (predicted) ENSG00000174740	=	0.94
ENSG00000004059 (predicted) ENSG00000175333	=	1.88
ENSG00000004059 (predicted) ENSG00000173110	=	0.92
ENSG00000004059 (predicted) ENSG00000184779	=	0.93
ENSG00000004059 (predicted) ENSG00000214133	=	1.00
ENSG00000004059 (predicted) ENSG00000089157	=	0.94
ENSG00000004059 (predicted) ENSG00000100083	=	3.67
ENSG00000004059 (predicted) ENSG00000151729	=	0.98
ENSG00000004059 (predicted) ENSG00000212664	=	1.88
ENSG00000004059 (predicted) ENSG00000215472	=	1.88
ENSG00000004059 (predicted) ENSG00000101199	=	1.00
ENSG00000004059 (predicted) ENSG00000197575	=	0.91
ENSG00000004059 (predicted) ENSG00000169100	=	1.00
ENSG00000004059 (predicted) ENSG00000004059	=	2.77
ENSG00000004059 (predicted) ENSG00000140986	=	0.94
ENSG00000004059 (predicted) ENSG00000168374	=	2.78
ENSG00000004059 (predicted) ENSG00000174444	=	0.94
ENSG00000004059 (predicted) ENSG00000105197	=	1.00
ENSG00000004059 (predicted) ENSG00000124155	=	1.94
ENSG00000004059 (predicted) ENSG00000109971	=	0.94
ENSG00000004059 (predicted) ENSG00000107796	=	1.00
ENSG00000004059 (predicted) ENSG00000143761	=	2.86
ENSG00000004059 (predicted) ENSG00000178035	=	0.94
ENSG00000004059 (predicted) ENSG00000093183	=	1.00
ENSG00000004059 (predicted) ENSG00000129083	=	1.00
ENSG00000004059 (predicted) ENSG00000103365	=	3.88
ENSG00000004059 (predicted) ENSG00000169067	=	1.00
ENSG00000004059 (predicted) ENSG00000163528	=	1.00
ENSG00000004059 (predicted) ENSG00000126803	=	0.92
ENSG00000004059 (predicted) ENSG00000060303	=	0.92
ENSG00000004059 (predicted) ENSG00000070756	=	0.94
ENSG00000004059 (predicted) ENSG00000101104	=	0.94
ENSG00000004059 (predicted) ENSG00000134287	=	2.80
ENSG00000004059 (predicted) ENSG00000159251	=	1.00
ENSG00000004059 (predicted) ENSG00000100316	=	0.94
ENSG00000004059 (predicted) ENSG00000181789	=	1.00
ENSG00000004059 (predicted) ENSG00000005022	=	1.00
ENSG00000004059 (predicted) ENSG00000198526	=	0.94
ENSG00000004059 (predicted) ENSG00000121542	=	1.00
ENSG00000004059 (predicted) ENSG00000090621	=	0.94
ENSG00000004059 (predicted) ENSG00000214144	=	0.94
ENSG00000004059 (predicted) ENSG00000100262	=	1.00
ENSG00000004059 (predicted) ENSG00000100284	=	3.59
ENSG00000004059 (predicted) ENSG00000214555	=	1.00
ENSG00000004059 (predicted) ENSG00000125447	=	3.65
ENSG00000004059 (predicted) ENSG00000182774	=	0.93
ENSG00000004059 (predicted) ENSG00000175662	=	3.31
ENSG00000004059 (predicted) ENSG00000170430	=	1.00
ENSG00000004059 (predicted) ENSG00000155304	=	0.94
ENSG00000004059 (predicted) ENSG00000151475	=	1.00
ENSG00000004059 (predicted) ENSG00000143632	=	1.00
ENSG00000004059 (predicted) ENSG00000185829	=	2.72
ENSG00000004059 (predicted) ENSG00000184009	=	1.00
ENSG00000004059 (predicted) ENSG00000187522	=	0.91
ENSG00000004059 (predicted) ENSG00000151846	=	0.94
ENSG00000004059 (predicted) ENSG00000204389	=	0.93
ENSG00000004059 (predicted) ENSG00000186288	=	0.94
ENSG00000004059 (predicted) ENSG00000204650	=	2.88
ENSG00000004059 (predicted) ENSG00000204388	=	0.93
ENSG00000004059 (predicted) ENSG00000106348	=	0.92
ENSG00000004059 (predicted) ENSG00000171453	=	1.94
ENSG00000004059 (predicted) ENSG00000021826	=	0.94
ENSG00000004059 (predicted) ENSG00000184388	=	0.94
ENSG00000004059 (predicted) ENSG00000075624	=	1.00
ENSG00000004059 (predicted) ENSG00000184188	=	1.00
ENSG00000004059 (predicted) ENSG00000163017	=	1.00
ENSG00000004059 (predicted) ENSG00000204390	=	0.93
ENSG00000004059 (predicted) ENSG00000141198	=	3.66
ENSG00000004059 (predicted) ENSG00000136447	=	2.70
ENSG00000004059 (predicted) ENSG00000089009	=	0.91
ENSG00000004059 (predicted) ENSG00000137955	=	1.00
ENSG00000004455 (predicted) ENSG00000147471	=	1.00
ENSG00000004455 (predicted) ENSG00000049759	=	1.00
ENSG00000004455 (predicted) ENSG00000123124	=	1.00
ENSG00000004455 (predicted) ENSG00000069869	=	1.00
ENSG00000004455 (predicted) ENSG00000078747	=	1.00
ENSG00000004455 (predicted) ENSG00000079335	=	1.00
ENSG00000004455 (predicted) ENSG00000167778	=	1.00
ENSG00000004455 (predicted) ENSG00000044090	=	1.00
ENSG00000004455 (predicted) ENSG00000086758	=	1.00
ENSG00000004455 (predicted) ENSG00000009335	=	1.00
ENSG00000004455 (predicted) ENSG00000151148	=	1.00
ENSG00000004455 (predicted) ENSG00000141084	=	1.00
ENSG00000004455 (predicted) ENSG00000112659	=	1.00
ENSG00000004455 (predicted) ENSG00000198742	=	1.00
ENSG00000004455 (predicted) ENSG00000164885	=	1.00
ENSG00000004455 (predicted) ENSG00000081377	=	1.00
ENSG00000004455 (predicted) ENSG00000004455	=	1.00
ENSG00000004455 (predicted) ENSG00000198373	=	1.00
ENSG00000004455 (predicted) ENSG00000108854	=	1.00
ENSG00000004455 (predicted) ENSG00000010017	=	1.00
ENSG00000004455 (predicted) ENSG00000138411	=	1.00
ENSG00000004455 (predicted) ENSG00000114062	=	1.00
ENSG00000004455 (predicted) ENSG00000066926	=	1.00
ENSG00000004455 (predicted) ENSG00000126107	=	1.00
ENSG00000004478 (known) ENSG00000004478	=	2.0
ENSG00000004478 (predicted) ENSG00000204389	=	0.99
ENSG00000004478 (predicted) ENSG00000134057	=	1.00
ENSG00000004478 (predicted) ENSG00000204315	=	1.00
ENSG00000004478 (predicted) ENSG00000204390	=	0.99
ENSG00000004478 (predicted) ENSG00000203879	=	1.00
ENSG00000004478 (predicted) ENSG00000142168	=	1.00
ENSG00000004478 (predicted) ENSG00000110768	=	1.00
ENSG00000004478 (predicted) ENSG00000102024	=	1.00
ENSG00000004478 (predicted) ENSG00000185418	=	1.00
ENSG00000004478 (predicted) ENSG00000204388	=	0.99
ENSG00000004478 (predicted) ENSG00000113643	=	1.00
ENSG00000004478 (predicted) ENSG00000065911	=	0.86
ENSG00000004478 (predicted) ENSG00000100714	=	1.00
ENSG00000004478 (predicted) ENSG00000086102	=	1.00
ENSG00000004478 (predicted) ENSG00000120756	=	1.00
ENSG00000004478 (predicted) ENSG00000146282	=	1.00
ENSG00000004478 (predicted) ENSG00000133101	=	1.00
ENSG00000004478 (predicted) ENSG00000077800	=	1.00
ENSG00000004478 (predicted) ENSG00000100442	=	1.00
ENSG00000004478 (predicted) ENSG00000145386	=	1.00
ENSG00000004478 (predicted) ENSG00000120254	=	1.00
ENSG00000004478 (predicted) ENSG00000057608	=	1.00
ENSG00000004478 (predicted) ENSG00000176134	=	0.80
ENSG00000004478 (predicted) ENSG00000141959	=	1.00
ENSG00000004478 (predicted) ENSG00000198225	=	1.00
ENSG00000004478 (predicted) ENSG00000184906	=	0.80
ENSG00000004478 (predicted) ENSG00000182021	=	0.80
ENSG00000004478 (predicted) ENSG00000102967	=	1.00
ENSG00000004478 (predicted) ENSG00000187522	=	0.97
ENSG00000004478 (predicted) ENSG00000214144	=	1.00
ENSG00000004478 (predicted) ENSG00000113407	=	1.00
ENSG00000004478 (predicted) ENSG00000162063	=	0.89
ENSG00000004478 (predicted) ENSG00000124608	=	1.00
ENSG00000004478 (predicted) ENSG00000142657	=	1.00
ENSG00000004478 (predicted) ENSG00000155304	=	1.00
ENSG00000004478 (predicted) ENSG00000136167	=	1.00
ENSG00000004478 (predicted) ENSG00000147082	=	0.86
ENSG00000004478 (predicted) ENSG00000088832	=	1.00
ENSG00000004478 (predicted) ENSG00000146722	=	1.00
ENSG00000004478 (predicted) ENSG00000145736	=	1.00
ENSG00000004478 (predicted) ENSG00000104808	=	1.00
ENSG00000004478 (predicted) ENSG00000183474	=	1.00
ENSG00000004478 (predicted) ENSG00000157456	=	1.00
ENSG00000004478 (predicted) ENSG00000067057	=	0.98
ENSG00000004478 (predicted) ENSG00000119782	=	1.00
ENSG00000004478 (predicted) ENSG00000198793	=	1.00
ENSG00000004478 (predicted) ENSG00000065427	=	1.00
ENSG00000004478 (predicted) ENSG00000174444	=	1.00
ENSG00000004478 (predicted) ENSG00000090861	=	1.00
ENSG00000004478 (predicted) ENSG00000205584	=	1.00
ENSG00000004478 (predicted) ENSG00000109971	=	1.00
ENSG00000004478 (predicted) ENSG00000152556	=	1.00
ENSG00000004478 (predicted) ENSG00000173110	=	0.97
ENSG00000004478 (predicted) ENSG00000163738	=	0.95
ENSG00000004478 (predicted) ENSG00000096060	=	1.00
ENSG00000004478 (predicted) ENSG00000170448	=	1.00
ENSG00000004478 (predicted) ENSG00000126803	=	0.97
ENSG00000004487 (predicted) ENSG00000165097	=	1.00
ENSG00000004487 (predicted) ENSG00000004487	=	1.00
ENSG00000004487 (predicted) ENSG00000088826	=	1.00
ENSG00000004487 (predicted) ENSG00000069535	=	1.00
ENSG00000004487 (predicted) ENSG00000124786	=	1.00
ENSG00000004487 (predicted) ENSG00000189221	=	1.00
ENSG00000004487 (predicted) ENSG00000148832	=	1.00
ENSG00000004487 (predicted) ENSG00000157593	=	1.00
ENSG00000004487 (predicted) ENSG00000121073	=	1.00
ENSG00000004700 (predicted) ENSG00000196363	=	1.00
ENSG00000004700 (predicted) ENSG00000119684	=	1.00
ENSG00000004700 (predicted) ENSG00000131747	=	1.00
ENSG00000004700 (predicted) ENSG00000100603	=	1.00
ENSG00000004700 (predicted) ENSG00000196981	=	1.00
ENSG00000004700 (predicted) ENSG00000100038	=	1.00
ENSG00000004700 (predicted) ENSG00000144021	=	1.00
ENSG00000004700 (predicted) ENSG00000177688	=	1.00
ENSG00000004700 (predicted) ENSG00000184900	=	1.00
ENSG00000004700 (predicted) ENSG00000116030	=	1.00
ENSG00000004700 (predicted) ENSG00000177302	=	1.00
ENSG00000004700 (predicted) ENSG00000077097	=	1.00
ENSG00000004700 (predicted) ENSG00000103275	=	1.00
ENSG00000004700 (predicted) ENSG00000116062	=	1.00
ENSG00000004779 (predicted) ENSG00000108442	=	1.00
ENSG00000004779 (predicted) ENSG00000166676	=	1.00
ENSG00000004779 (predicted) ENSG00000170348	=	1.00
ENSG00000004779 (predicted) ENSG00000171928	=	1.00
ENSG00000004799 (predicted) ENSG00000128534	=	0.91
ENSG00000004799 (predicted) ENSG00000099804	=	1.00
ENSG00000004799 (predicted) ENSG00000107341	=	1.00
ENSG00000004799 (predicted) ENSG00000175324	=	0.91
ENSG00000004799 (predicted) ENSG00000184787	=	1.00
ENSG00000004799 (predicted) ENSG00000132388	=	1.00
ENSG00000004864 (predicted) ENSG00000196497	=	1.00
ENSG00000004864 (predicted) ENSG00000214391	=	1.00
ENSG00000004864 (predicted) ENSG00000107341	=	1.00
ENSG00000004864 (predicted) ENSG00000204388	=	0.99
ENSG00000004864 (predicted) ENSG00000204389	=	0.99
ENSG00000004864 (predicted) ENSG00000163526	=	1.00
ENSG00000004864 (predicted) ENSG00000144381	=	1.00
ENSG00000004864 (predicted) ENSG00000167553	=	1.00
ENSG00000004864 (predicted) ENSG00000075886	=	1.00
ENSG00000004864 (predicted) ENSG00000196187	=	0.84
ENSG00000004864 (predicted) ENSG00000174444	=	1.00
ENSG00000004864 (predicted) ENSG00000178462	=	1.00
ENSG00000004864 (predicted) ENSG00000214144	=	1.00
ENSG00000004864 (predicted) ENSG00000127824	=	1.00
ENSG00000004864 (predicted) ENSG00000173110	=	0.97
ENSG00000004864 (predicted) ENSG00000167552	=	1.00
ENSG00000004864 (predicted) ENSG00000165548	=	0.82
ENSG00000004864 (predicted) ENSG00000155304	=	1.00
ENSG00000004864 (predicted) ENSG00000187522	=	0.97
ENSG00000004864 (predicted) ENSG00000137216	=	0.89
ENSG00000004864 (predicted) ENSG00000109971	=	1.00
ENSG00000004864 (predicted) ENSG00000151229	=	0.87
ENSG00000004864 (predicted) ENSG00000152086	=	1.00
ENSG00000004864 (predicted) ENSG00000116039	=	1.00
ENSG00000004864 (predicted) ENSG00000099804	=	1.00
ENSG00000004864 (predicted) ENSG00000184787	=	1.00
ENSG00000004864 (predicted) ENSG00000204390	=	0.99
ENSG00000004864 (predicted) ENSG00000198033	=	1.00
ENSG00000004864 (predicted) ENSG00000183785	=	1.00
ENSG00000004864 (predicted) ENSG00000132388	=	1.00
ENSG00000004864 (predicted) ENSG00000147416	=	1.00
ENSG00000004864 (predicted) ENSG00000126803	=	0.97
ENSG00000004864 (predicted) ENSG00000123416	=	1.00
ENSG00000004864 (predicted) ENSG00000161149	=	1.00
ENSG00000004864 (predicted) ENSG00000077549	=	1.00
ENSG00000004897 (known) ENSG00000176248	=	2.0
ENSG00000004897 (known) ENSG00000130177	=	2.0
ENSG00000004897 (known) ENSG00000094880	=	2.0
ENSG00000004897 (predicted) ENSG00000175766	=	1.00
ENSG00000004897 (predicted) ENSG00000215639	=	1.00
ENSG00000004897 (predicted) ENSG00000164070	=	1.00
ENSG00000004897 (predicted) ENSG00000004897	=	1.00
ENSG00000004897 (predicted) ENSG00000105443	=	1.00
ENSG00000004897 (predicted) ENSG00000216938	=	0.98
ENSG00000004897 (predicted) ENSG00000110768	=	1.00
ENSG00000004897 (predicted) ENSG00000178035	=	1.00
ENSG00000004897 (predicted) ENSG00000204390	=	0.99
ENSG00000004897 (predicted) ENSG00000198526	=	1.00
ENSG00000004897 (predicted) ENSG00000146223	=	0.94
ENSG00000004897 (predicted) ENSG00000173473	=	1.00
ENSG00000004897 (predicted) ENSG00000065427	=	1.00
ENSG00000004897 (predicted) ENSG00000215297	=	1.00
ENSG00000004897 (predicted) ENSG00000141552	=	1.00
ENSG00000004897 (predicted) ENSG00000070756	=	1.00
ENSG00000004897 (predicted) ENSG00000112379	=	1.00
ENSG00000004897 (predicted) ENSG00000144591	=	1.00
ENSG00000004897 (predicted) ENSG00000066777	=	1.00
ENSG00000004897 (predicted) ENSG00000100603	=	1.00
ENSG00000004897 (predicted) ENSG00000106348	=	0.98
ENSG00000004897 (predicted) ENSG00000183474	=	1.00
ENSG00000004897 (predicted) ENSG00000186288	=	1.00
ENSG00000004897 (predicted) ENSG00000100055	=	1.00
ENSG00000004897 (predicted) ENSG00000124313	=	1.00
ENSG00000004897 (predicted) ENSG00000204388	=	0.99
ENSG00000004897 (predicted) ENSG00000147604	=	1.00
ENSG00000004897 (predicted) ENSG00000153767	=	1.00
ENSG00000004897 (predicted) ENSG00000090621	=	1.00
ENSG00000004897 (predicted) ENSG00000174444	=	1.00
ENSG00000004897 (predicted) ENSG00000139613	=	1.00
ENSG00000004897 (predicted) ENSG00000204745	=	1.00
ENSG00000004897 (predicted) ENSG00000126803	=	0.97
ENSG00000004897 (predicted) ENSG00000173110	=	0.97
ENSG00000004897 (predicted) ENSG00000101104	=	1.00
ENSG00000004897 (predicted) ENSG00000120645	=	1.00
ENSG00000004897 (predicted) ENSG00000147416	=	1.00
ENSG00000004897 (predicted) ENSG00000144711	=	1.00
ENSG00000004897 (predicted) ENSG00000187522	=	0.97
ENSG00000004897 (predicted) ENSG00000174740	=	1.00
ENSG00000004897 (predicted) ENSG00000151846	=	1.00
ENSG00000004897 (predicted) ENSG00000086102	=	1.00
ENSG00000004897 (predicted) ENSG00000116039	=	1.00
ENSG00000004897 (predicted) ENSG00000167526	=	1.00
ENSG00000004897 (predicted) ENSG00000116898	=	1.00
ENSG00000004897 (predicted) ENSG00000164162	=	1.00
ENSG00000004897 (predicted) ENSG00000149273	=	1.00
ENSG00000004897 (predicted) ENSG00000111358	=	1.00
ENSG00000004897 (predicted) ENSG00000214144	=	1.00
ENSG00000004897 (predicted) ENSG00000137970	=	1.00
ENSG00000004897 (predicted) ENSG00000135930	=	1.00
ENSG00000004897 (predicted) ENSG00000184388	=	1.00
ENSG00000004897 (predicted) ENSG00000124198	=	1.00
ENSG00000004897 (predicted) ENSG00000120694	=	1.00
ENSG00000004897 (predicted) ENSG00000083845	=	1.00
ENSG00000004897 (predicted) ENSG00000214485	=	1.00
ENSG00000004897 (predicted) ENSG00000108669	=	1.00
ENSG00000004897 (predicted) ENSG00000155304	=	1.00
ENSG00000004897 (predicted) ENSG00000145736	=	1.00
ENSG00000004897 (predicted) ENSG00000170448	=	1.00
ENSG00000004897 (predicted) ENSG00000008256	=	1.00
ENSG00000004897 (predicted) ENSG00000170606	=	1.00
ENSG00000004897 (predicted) ENSG00000125743	=	1.00
ENSG00000004897 (predicted) ENSG00000204389	=	0.99
ENSG00000004897 (predicted) ENSG00000092201	=	1.00
ENSG00000004897 (predicted) ENSG00000173540	=	1.00
ENSG00000004897 (predicted) ENSG00000153107	=	1.00
ENSG00000004897 (predicted) ENSG00000109971	=	1.00
ENSG00000004897 (predicted) ENSG00000151247	=	1.00
ENSG00000004939 (predicted) ENSG00000155287	=	1.00
ENSG00000004939 (predicted) ENSG00000147454	=	1.00
ENSG00000004961 (predicted) ENSG00000174740	=	1.00
ENSG00000004961 (predicted) ENSG00000173110	=	0.97
ENSG00000004961 (predicted) ENSG00000124357	=	0.89
ENSG00000004961 (predicted) ENSG00000215809	=	0.98
ENSG00000004961 (predicted) ENSG00000204389	=	0.99
ENSG00000004961 (predicted) ENSG00000167553	=	1.00
ENSG00000004961 (predicted) ENSG00000183207	=	1.00
ENSG00000004961 (predicted) ENSG00000151846	=	1.00
ENSG00000004961 (predicted) ENSG00000204390	=	0.99
ENSG00000004961 (predicted) ENSG00000184388	=	1.00
ENSG00000004961 (predicted) ENSG00000101104	=	1.00
ENSG00000004961 (predicted) ENSG00000090621	=	1.00
ENSG00000004961 (predicted) ENSG00000178462	=	1.00
ENSG00000004961 (predicted) ENSG00000111674	=	0.98
ENSG00000004961 (predicted) ENSG00000109971	=	1.00
ENSG00000004961 (predicted) ENSG00000147416	=	1.00
ENSG00000004961 (predicted) ENSG00000174444	=	1.00
ENSG00000004961 (predicted) ENSG00000214144	=	1.00
ENSG00000004961 (predicted) ENSG00000187522	=	0.97
ENSG00000004961 (predicted) ENSG00000204388	=	0.99
ENSG00000004961 (predicted) ENSG00000183785	=	1.00
ENSG00000004961 (predicted) ENSG00000181038	=	0.89
ENSG00000004961 (predicted) ENSG00000145002	=	0.89
ENSG00000004961 (predicted) ENSG00000070756	=	1.00
ENSG00000004961 (predicted) ENSG00000126803	=	0.97
ENSG00000004961 (predicted) ENSG00000127824	=	1.00
ENSG00000004961 (predicted) ENSG00000155304	=	1.00
ENSG00000004961 (predicted) ENSG00000143627	=	0.98
ENSG00000004961 (predicted) ENSG00000123416	=	1.00
ENSG00000004961 (predicted) ENSG00000157184	=	1.00
ENSG00000004961 (predicted) ENSG00000167552	=	1.00
ENSG00000004961 (predicted) ENSG00000067225	=	1.00
ENSG00000004961 (predicted) ENSG00000186288	=	1.00
ENSG00000004961 (predicted) ENSG00000116039	=	1.00
ENSG00000004961 (predicted) ENSG00000163526	=	1.00
ENSG00000004961 (predicted) ENSG00000108515	=	0.98
ENSG00000004961 (predicted) ENSG00000198033	=	1.00
ENSG00000004961 (predicted) ENSG00000175792	=	1.00
ENSG00000004961 (predicted) ENSG00000152086	=	1.00
ENSG00000004961 (predicted) ENSG00000074800	=	0.98
ENSG00000004961 (predicted) ENSG00000075886	=	1.00
ENSG00000004961 (predicted) ENSG00000186523	=	0.89
ENSG00000004961 (predicted) ENSG00000214391	=	1.00
ENSG00000004961 (predicted) ENSG00000161149	=	1.00
ENSG00000004961 (predicted) ENSG00000198526	=	1.00
ENSG00000005007 (known) ENSG00000128534	=	2.0
ENSG00000005007 (known) ENSG00000172795	=	2.0
ENSG00000005007 (known) ENSG00000103342	=	2.0
ENSG00000005007 (known) ENSG00000005007	=	2.0
ENSG00000005007 (predicted) ENSG00000108654	=	1.00
ENSG00000005007 (predicted) ENSG00000205171	=	1.00
ENSG00000005007 (predicted) ENSG00000169067	=	1.00
ENSG00000005007 (predicted) ENSG00000147416	=	1.00
ENSG00000005007 (predicted) ENSG00000173110	=	0.97
ENSG00000005007 (predicted) ENSG00000214144	=	1.00
ENSG00000005007 (predicted) ENSG00000187522	=	0.97
ENSG00000005007 (predicted) ENSG00000205339	=	1.00
ENSG00000005007 (predicted) ENSG00000021826	=	1.00
ENSG00000005007 (predicted) ENSG00000188856	=	0.98
ENSG00000005007 (predicted) ENSG00000133704	=	1.00
ENSG00000005007 (predicted) ENSG00000075624	=	1.00
ENSG00000005007 (predicted) ENSG00000173011	=	1.00
ENSG00000005007 (predicted) ENSG00000143632	=	1.00
ENSG00000005007 (predicted) ENSG00000108264	=	1.00
ENSG00000005007 (predicted) ENSG00000175324	=	1.00
ENSG00000005007 (predicted) ENSG00000120705	=	1.00
ENSG00000005007 (predicted) ENSG00000204390	=	0.99
ENSG00000005007 (predicted) ENSG00000107796	=	1.00
ENSG00000005007 (predicted) ENSG00000100201	=	1.00
ENSG00000005007 (predicted) ENSG00000214629	=	1.00
ENSG00000005007 (predicted) ENSG00000131043	=	1.00
ENSG00000005007 (predicted) ENSG00000083845	=	1.00
ENSG00000005007 (predicted) ENSG00000151923	=	1.00
ENSG00000005007 (predicted) ENSG00000189369	=	1.00
ENSG00000005007 (predicted) ENSG00000159251	=	1.00
ENSG00000005007 (predicted) ENSG00000116039	=	1.00
ENSG00000005007 (predicted) ENSG00000184009	=	1.00
ENSG00000005007 (predicted) ENSG00000184188	=	1.00
ENSG00000005007 (predicted) ENSG00000089154	=	1.00
ENSG00000005007 (predicted) ENSG00000144591	=	1.00
ENSG00000005007 (predicted) ENSG00000204389	=	0.99
ENSG00000005007 (predicted) ENSG00000155304	=	1.00
ENSG00000005007 (predicted) ENSG00000116001	=	1.00
ENSG00000005007 (predicted) ENSG00000169251	=	1.00
ENSG00000005007 (predicted) ENSG00000131732	=	1.00
ENSG00000005007 (predicted) ENSG00000138663	=	1.00
ENSG00000005007 (predicted) ENSG00000197170	=	1.00
ENSG00000005007 (predicted) ENSG00000048392	=	0.70
ENSG00000005007 (predicted) ENSG00000205246	=	1.00
ENSG00000005007 (predicted) ENSG00000163017	=	1.00
ENSG00000005007 (predicted) ENSG00000109971	=	1.00
ENSG00000005007 (predicted) ENSG00000126803	=	0.97
ENSG00000005007 (predicted) ENSG00000214896	=	1.00
ENSG00000005007 (predicted) ENSG00000204388	=	0.99
ENSG00000005007 (predicted) ENSG00000147905	=	0.84
ENSG00000005007 (predicted) ENSG00000173540	=	1.00
ENSG00000005007 (predicted) ENSG00000171848	=	0.71
ENSG00000005007 (predicted) ENSG00000174444	=	1.00
ENSG00000005007 (predicted) ENSG00000168028	=	1.00
ENSG00000005007 (predicted) ENSG00000183298	=	1.00
ENSG00000005007 (predicted) ENSG00000214555	=	1.00
ENSG00000005022 (predicted) ENSG00000124198	=	1.00
ENSG00000005022 (predicted) ENSG00000150656	=	1.00
ENSG00000005022 (predicted) ENSG00000137267	=	1.00
ENSG00000005022 (predicted) ENSG00000111275	=	0.94
ENSG00000005022 (predicted) ENSG00000205100	=	1.00
ENSG00000005022 (predicted) ENSG00000096384	=	1.00
ENSG00000005022 (predicted) ENSG00000196230	=	1.00
ENSG00000005022 (predicted) ENSG00000183298	=	1.00
ENSG00000005022 (predicted) ENSG00000101162	=	1.00
ENSG00000005022 (predicted) ENSG00000067167	=	1.00
ENSG00000005022 (predicted) ENSG00000183785	=	2.00
ENSG00000005022 (predicted) ENSG00000173209	=	1.00
ENSG00000005022 (predicted) ENSG00000083097	=	1.00
ENSG00000005022 (predicted) ENSG00000139624	=	1.00
ENSG00000005022 (predicted) ENSG00000105808	=	1.00
ENSG00000005022 (predicted) ENSG00000007171	=	1.00
ENSG00000005022 (predicted) ENSG00000205141	=	0.98
ENSG00000005022 (predicted) ENSG00000083312	=	1.00
ENSG00000005022 (predicted) ENSG00000075886	=	2.00
ENSG00000005022 (predicted) ENSG00000214783	=	1.00
ENSG00000005022 (predicted) ENSG00000198380	=	1.00
ENSG00000005022 (predicted) ENSG00000121542	=	1.00
ENSG00000005022 (predicted) ENSG00000127824	=	2.00
ENSG00000005022 (predicted) ENSG00000090661	=	0.95
ENSG00000005022 (predicted) ENSG00000164867	=	1.00
ENSG00000005022 (predicted) ENSG00000107331	=	0.86
ENSG00000005022 (predicted) ENSG00000214629	=	1.00
ENSG00000005022 (predicted) ENSG00000008256	=	1.00
ENSG00000005022 (predicted) ENSG00000173540	=	1.00
ENSG00000005022 (predicted) ENSG00000197969	=	1.00
ENSG00000005022 (predicted) ENSG00000178462	=	2.00
ENSG00000005022 (predicted) ENSG00000100575	=	1.00
ENSG00000005022 (predicted) ENSG00000124207	=	1.00
ENSG00000005022 (predicted) ENSG00000104833	=	1.00
ENSG00000005022 (predicted) ENSG00000125814	=	1.00
ENSG00000005022 (predicted) ENSG00000111361	=	1.00
ENSG00000005022 (predicted) ENSG00000214391	=	2.00
ENSG00000005022 (predicted) ENSG00000184432	=	1.00
ENSG00000005022 (predicted) ENSG00000155903	=	1.00
ENSG00000005022 (predicted) ENSG00000136848	=	1.00
ENSG00000005022 (predicted) ENSG00000214896	=	1.00
ENSG00000005022 (predicted) ENSG00000145782	=	1.98
ENSG00000005022 (predicted) ENSG00000169118	=	1.00
ENSG00000005022 (predicted) ENSG00000170667	=	1.00
ENSG00000005022 (predicted) ENSG00000107862	=	1.00
ENSG00000005022 (predicted) ENSG00000144452	=	1.00
ENSG00000005022 (predicted) ENSG00000153827	=	1.00
ENSG00000005022 (predicted) ENSG00000205527	=	1.00
ENSG00000005022 (predicted) ENSG00000105443	=	1.00
ENSG00000005022 (predicted) ENSG00000154262	=	1.00
ENSG00000005022 (predicted) ENSG00000185989	=	1.00
ENSG00000005022 (predicted) ENSG00000205171	=	1.00
ENSG00000005022 (predicted) ENSG00000134287	=	1.00
ENSG00000005022 (predicted) ENSG00000133275	=	1.00
ENSG00000005022 (predicted) ENSG00000141338	=	0.89
ENSG00000005022 (predicted) ENSG00000165092	=	0.96
ENSG00000005022 (predicted) ENSG00000174444	=	1.00
ENSG00000005022 (predicted) ENSG00000161204	=	1.00
ENSG00000005022 (predicted) ENSG00000183207	=	1.00
ENSG00000005022 (predicted) ENSG00000113407	=	1.00
ENSG00000005022 (predicted) ENSG00000143418	=	0.95
ENSG00000005022 (predicted) ENSG00000100591	=	1.00
ENSG00000005022 (predicted) ENSG00000126803	=	1.96
ENSG00000005022 (predicted) ENSG00000094841	=	1.00
ENSG00000005022 (predicted) ENSG00000120645	=	1.00
ENSG00000005022 (predicted) ENSG00000153214	=	0.88
ENSG00000005022 (predicted) ENSG00000151292	=	0.97
ENSG00000005022 (predicted) ENSG00000089250	=	1.00
ENSG00000005022 (predicted) ENSG00000215380	=	1.00
ENSG00000005022 (predicted) ENSG00000183199	=	1.00
ENSG00000005022 (predicted) ENSG00000172315	=	1.00
ENSG00000005022 (predicted) ENSG00000163528	=	1.00
ENSG00000005022 (predicted) ENSG00000134809	=	1.98
ENSG00000005022 (predicted) ENSG00000155304	=	1.00
ENSG00000005022 (predicted) ENSG00000198211	=	1.00
ENSG00000005022 (predicted) ENSG00000140650	=	1.00
ENSG00000005022 (predicted) ENSG00000134644	=	0.98
ENSG00000005022 (predicted) ENSG00000131069	=	1.00
ENSG00000005022 (predicted) ENSG00000144591	=	1.00
ENSG00000005022 (predicted) ENSG00000204389	=	1.98
ENSG00000005022 (predicted) ENSG00000082898	=	1.00
ENSG00000005022 (predicted) ENSG00000184254	=	0.96
ENSG00000005022 (predicted) ENSG00000061987	=	1.00
ENSG00000005022 (predicted) ENSG00000197283	=	1.00
ENSG00000005022 (predicted) ENSG00000145715	=	1.00
ENSG00000005022 (predicted) ENSG00000168906	=	1.00
ENSG00000005022 (predicted) ENSG00000166598	=	1.00
ENSG00000005022 (predicted) ENSG00000205940	=	1.00
ENSG00000005022 (predicted) ENSG00000124313	=	1.00
ENSG00000005022 (predicted) ENSG00000159247	=	1.00
ENSG00000005022 (predicted) ENSG00000184886	=	1.00
ENSG00000005022 (predicted) ENSG00000155287	=	1.00
ENSG00000005022 (predicted) ENSG00000143761	=	1.00
ENSG00000005022 (predicted) ENSG00000108669	=	1.00
ENSG00000005022 (predicted) ENSG00000204388	=	1.98
ENSG00000005022 (predicted) ENSG00000173213	=	1.00
ENSG00000005022 (predicted) ENSG00000167494	=	1.00
ENSG00000005022 (predicted) ENSG00000100417	=	1.00
ENSG00000005022 (predicted) ENSG00000066777	=	1.00
ENSG00000005022 (predicted) ENSG00000048707	=	1.00
ENSG00000005022 (predicted) ENSG00000103978	=	0.94
ENSG00000005022 (predicted) ENSG00000204390	=	1.98
ENSG00000005022 (predicted) ENSG00000161149	=	2.00
ENSG00000005022 (predicted) ENSG00000167552	=	2.00
ENSG00000005022 (predicted) ENSG00000105402	=	1.00
ENSG00000005022 (predicted) ENSG00000198445	=	1.00
ENSG00000005022 (predicted) ENSG00000156261	=	1.00
ENSG00000005022 (predicted) ENSG00000105576	=	1.00
ENSG00000005022 (predicted) ENSG00000163526	=	2.00
ENSG00000005022 (predicted) ENSG00000151224	=	1.00
ENSG00000005022 (predicted) ENSG00000123416	=	2.00
ENSG00000005022 (predicted) ENSG00000137124	=	0.94
ENSG00000005022 (predicted) ENSG00000064687	=	1.00
ENSG00000005022 (predicted) ENSG00000188229	=	1.00
ENSG00000005022 (predicted) ENSG00000185829	=	1.00
ENSG00000005022 (predicted) ENSG00000075415	=	0.88
ENSG00000005022 (predicted) ENSG00000196497	=	1.00
ENSG00000005022 (predicted) ENSG00000144711	=	1.00
ENSG00000005022 (predicted) ENSG00000140403	=	1.00
ENSG00000005022 (predicted) ENSG00000181359	=	1.00
ENSG00000005022 (predicted) ENSG00000069345	=	1.00
ENSG00000005022 (predicted) ENSG00000104884	=	1.98
ENSG00000005022 (predicted) ENSG00000173110	=	1.97
ENSG00000005022 (predicted) ENSG00000136447	=	1.00
ENSG00000005022 (predicted) ENSG00000173876	=	1.00
ENSG00000005022 (predicted) ENSG00000112379	=	1.00
ENSG00000005022 (predicted) ENSG00000115254	=	1.00
ENSG00000005022 (predicted) ENSG00000154258	=	1.00
ENSG00000005022 (predicted) ENSG00000111058	=	0.94
ENSG00000005022 (predicted) ENSG00000179869	=	1.00
ENSG00000005022 (predicted) ENSG00000065308	=	1.00
ENSG00000005022 (predicted) ENSG00000086061	=	1.00
ENSG00000005022 (predicted) ENSG00000174599	=	1.00
ENSG00000005022 (predicted) ENSG00000111344	=	1.00
ENSG00000005022 (predicted) ENSG00000105197	=	1.00
ENSG00000005022 (predicted) ENSG00000176014	=	1.00
ENSG00000005022 (predicted) ENSG00000204650	=	1.00
ENSG00000005022 (predicted) ENSG00000167553	=	2.00
ENSG00000005022 (predicted) ENSG00000100055	=	1.00
ENSG00000005022 (predicted) ENSG00000181035	=	1.00
ENSG00000005022 (predicted) ENSG00000187522	=	1.97
ENSG00000005022 (predicted) ENSG00000089154	=	1.00
ENSG00000005022 (predicted) ENSG00000205955	=	0.97
ENSG00000005022 (predicted) ENSG00000198033	=	2.00
ENSG00000005022 (predicted) ENSG00000167972	=	1.00
ENSG00000005022 (predicted) ENSG00000142197	=	1.00
ENSG00000005022 (predicted) ENSG00000128534	=	0.98
ENSG00000005022 (predicted) ENSG00000198691	=	1.00
ENSG00000005022 (predicted) ENSG00000154265	=	1.00
ENSG00000005022 (predicted) ENSG00000166411	=	1.00
ENSG00000005022 (predicted) ENSG00000205246	=	1.00
ENSG00000005022 (predicted) ENSG00000092148	=	1.00
ENSG00000005022 (predicted) ENSG00000154930	=	1.00
ENSG00000005022 (predicted) ENSG00000075391	=	1.00
ENSG00000005022 (predicted) ENSG00000154263	=	0.90
ENSG00000005022 (predicted) ENSG00000188856	=	1.00
ENSG00000005022 (predicted) ENSG00000093183	=	1.00
ENSG00000005022 (predicted) ENSG00000172292	=	1.00
ENSG00000005022 (predicted) ENSG00000124275	=	1.00
ENSG00000005022 (predicted) ENSG00000109971	=	2.00
ENSG00000005022 (predicted) ENSG00000214144	=	2.00
ENSG00000005022 (predicted) ENSG00000168374	=	1.00
ENSG00000005022 (predicted) ENSG00000133313	=	1.00
ENSG00000005022 (predicted) ENSG00000165029	=	1.00
ENSG00000005022 (predicted) ENSG00000152086	=	2.00
ENSG00000005022 (predicted) ENSG00000203914	=	1.00
ENSG00000005022 (predicted) ENSG00000147454	=	1.00
ENSG00000005022 (predicted) ENSG00000127589	=	1.00
ENSG00000005022 (predicted) ENSG00000168028	=	1.00
ENSG00000005022 (predicted) ENSG00000128918	=	0.92
ENSG00000005022 (predicted) ENSG00000020219	=	1.00
ENSG00000005022 (predicted) ENSG00000185418	=	1.00
ENSG00000005022 (predicted) ENSG00000080824	=	1.00
ENSG00000005022 (predicted) ENSG00000168937	=	1.00
ENSG00000005022 (predicted) ENSG00000129003	=	1.00
ENSG00000005022 (predicted) ENSG00000124571	=	1.00
ENSG00000005022 (predicted) ENSG00000089157	=	1.00
ENSG00000005022 (predicted) ENSG00000175324	=	0.98
ENSG00000005022 (predicted) ENSG00000122912	=	1.00
ENSG00000005022 (predicted) ENSG00000165280	=	1.00
ENSG00000005022 (predicted) ENSG00000154227	=	1.00
ENSG00000005022 (predicted) ENSG00000055917	=	0.98
ENSG00000005022 (predicted) ENSG00000137285	=	1.00
ENSG00000005022 (predicted) ENSG00000131459	=	1.00
ENSG00000005022 (predicted) ENSG00000145414	=	1.00
ENSG00000005075 (known) ENSG00000102978	=	2.0
ENSG00000005075 (predicted) ENSG00000163882	=	1.00
ENSG00000005075 (predicted) ENSG00000168002	=	1.00
ENSG00000005075 (predicted) ENSG00000113575	=	1.00
ENSG00000005075 (predicted) ENSG00000047315	=	1.00
ENSG00000005075 (predicted) ENSG00000104695	=	1.00
ENSG00000005075 (predicted) ENSG00000181222	=	1.00
ENSG00000005075 (predicted) ENSG00000188342	=	1.00
ENSG00000005187 (predicted) ENSG00000176715	=	1.00
ENSG00000005187 (predicted) ENSG00000106348	=	1.94
ENSG00000005187 (predicted) ENSG00000166743	=	1.00
ENSG00000005187 (predicted) ENSG00000215009	=	1.00
ENSG00000005187 (predicted) ENSG00000152670	=	1.00
ENSG00000005187 (predicted) ENSG00000005187	=	1.00
ENSG00000005187 (predicted) ENSG00000060303	=	1.00
ENSG00000005187 (predicted) ENSG00000067048	=	0.98
ENSG00000005187 (predicted) ENSG00000173124	=	1.00
ENSG00000005187 (predicted) ENSG00000182774	=	1.00
ENSG00000005187 (predicted) ENSG00000167107	=	1.00
ENSG00000005187 (predicted) ENSG00000197575	=	1.00
ENSG00000005187 (predicted) ENSG00000183549	=	1.00
ENSG00000005187 (predicted) ENSG00000178035	=	1.98
ENSG00000005187 (predicted) ENSG00000100316	=	1.00
ENSG00000005187 (predicted) ENSG00000215301	=	0.98
ENSG00000005187 (predicted) ENSG00000066813	=	1.00
ENSG00000005187 (predicted) ENSG00000184779	=	1.00
ENSG00000005187 (predicted) ENSG00000174444	=	1.00
ENSG00000005187 (predicted) ENSG00000089157	=	1.00
ENSG00000005187 (predicted) ENSG00000140986	=	1.00
ENSG00000005187 (predicted) ENSG00000183747	=	1.00
ENSG00000005189 (predicted) ENSG00000155304	=	1.00
ENSG00000005189 (predicted) ENSG00000167264	=	1.00
ENSG00000005194 (predicted) ENSG00000126803	=	0.97
ENSG00000005194 (predicted) ENSG00000170606	=	1.00
ENSG00000005194 (predicted) ENSG00000188566	=	1.00
ENSG00000005194 (predicted) ENSG00000204390	=	0.99
ENSG00000005194 (predicted) ENSG00000164070	=	1.00
ENSG00000005194 (predicted) ENSG00000187522	=	0.97
ENSG00000005194 (predicted) ENSG00000173110	=	0.97
ENSG00000005194 (predicted) ENSG00000214144	=	1.00
ENSG00000005194 (predicted) ENSG00000109971	=	1.00
ENSG00000005194 (predicted) ENSG00000120694	=	1.00
ENSG00000005194 (predicted) ENSG00000204388	=	0.99
ENSG00000005194 (predicted) ENSG00000204389	=	0.99
ENSG00000005194 (predicted) ENSG00000136628	=	1.00
ENSG00000005206 (predicted) ENSG00000184188	=	1.00
ENSG00000005206 (predicted) ENSG00000075886	=	1.00
ENSG00000005206 (predicted) ENSG00000198033	=	1.00
ENSG00000005206 (predicted) ENSG00000109971	=	1.00
ENSG00000005206 (predicted) ENSG00000214144	=	1.00
ENSG00000005206 (predicted) ENSG00000167552	=	1.00
ENSG00000005206 (predicted) ENSG00000161149	=	1.00
ENSG00000005206 (predicted) ENSG00000127824	=	1.00
ENSG00000005206 (predicted) ENSG00000169067	=	1.00
ENSG00000005206 (predicted) ENSG00000183785	=	1.00
ENSG00000005206 (predicted) ENSG00000107796	=	1.00
ENSG00000005206 (predicted) ENSG00000187522	=	0.97
ENSG00000005206 (predicted) ENSG00000167553	=	1.00
ENSG00000005206 (predicted) ENSG00000184009	=	1.00
ENSG00000005206 (predicted) ENSG00000143632	=	1.00
ENSG00000005206 (predicted) ENSG00000163017	=	1.00
ENSG00000005206 (predicted) ENSG00000122406	=	1.00
ENSG00000005206 (predicted) ENSG00000163526	=	1.00
ENSG00000005206 (predicted) ENSG00000155304	=	2.00
ENSG00000005206 (predicted) ENSG00000126803	=	0.97
ENSG00000005206 (predicted) ENSG00000075415	=	0.88
ENSG00000005206 (predicted) ENSG00000174444	=	1.00
ENSG00000005206 (predicted) ENSG00000159251	=	1.00
ENSG00000005206 (predicted) ENSG00000204390	=	0.99
ENSG00000005206 (predicted) ENSG00000152086	=	1.00
ENSG00000005206 (predicted) ENSG00000089157	=	1.00
ENSG00000005206 (predicted) ENSG00000204389	=	0.99
ENSG00000005206 (predicted) ENSG00000214391	=	1.00
ENSG00000005206 (predicted) ENSG00000178462	=	1.00
ENSG00000005206 (predicted) ENSG00000214555	=	1.00
ENSG00000005206 (predicted) ENSG00000123416	=	1.00
ENSG00000005206 (predicted) ENSG00000075624	=	1.00
ENSG00000005206 (predicted) ENSG00000204388	=	0.99
ENSG00000005206 (predicted) ENSG00000173110	=	0.97
ENSG00000005243 (predicted) ENSG00000093183	=	1.00
ENSG00000005243 (predicted) ENSG00000214133	=	1.00
ENSG00000005243 (predicted) ENSG00000095139	=	1.00
ENSG00000005243 (predicted) ENSG00000129083	=	1.00
ENSG00000005243 (predicted) ENSG00000072657	=	1.00
ENSG00000005243 (predicted) ENSG00000113441	=	1.00
ENSG00000005243 (predicted) ENSG00000141279	=	1.00
ENSG00000005243 (predicted) ENSG00000172901	=	1.00
ENSG00000005243 (predicted) ENSG00000184432	=	1.00
ENSG00000005243 (predicted) ENSG00000164308	=	0.96
ENSG00000005243 (predicted) ENSG00000166825	=	1.00
ENSG00000005243 (predicted) ENSG00000181789	=	1.00
ENSG00000005243 (predicted) ENSG00000174093	=	1.00
ENSG00000005243 (predicted) ENSG00000138792	=	0.93
ENSG00000005243 (predicted) ENSG00000164307	=	0.96
ENSG00000005243 (predicted) ENSG00000122218	=	1.00
ENSG00000005243 (predicted) ENSG00000121542	=	1.00
ENSG00000005243 (predicted) ENSG00000215728	=	1.00
ENSG00000005302 (predicted) ENSG00000122406	=	1.00
ENSG00000005302 (predicted) ENSG00000184188	=	1.00
ENSG00000005302 (predicted) ENSG00000178028	=	1.00
ENSG00000005302 (predicted) ENSG00000100603	=	1.00
ENSG00000005302 (predicted) ENSG00000163017	=	1.00
ENSG00000005302 (predicted) ENSG00000170889	=	1.00
ENSG00000005302 (predicted) ENSG00000184009	=	1.00
ENSG00000005302 (predicted) ENSG00000196911	=	1.00
ENSG00000005302 (predicted) ENSG00000159251	=	1.00
ENSG00000005302 (predicted) ENSG00000147416	=	1.00
ENSG00000005302 (predicted) ENSG00000135999	=	1.00
ENSG00000005302 (predicted) ENSG00000173540	=	1.00
ENSG00000005302 (predicted) ENSG00000204390	=	0.99
ENSG00000005302 (predicted) ENSG00000089157	=	1.00
ENSG00000005302 (predicted) ENSG00000151229	=	0.91
ENSG00000005302 (predicted) ENSG00000185467	=	1.00
ENSG00000005302 (predicted) ENSG00000183298	=	2.00
ENSG00000005302 (predicted) ENSG00000205246	=	2.00
ENSG00000005302 (predicted) ENSG00000168028	=	2.00
ENSG00000005302 (predicted) ENSG00000075624	=	1.00
ENSG00000005302 (predicted) ENSG00000169375	=	1.00
ENSG00000005302 (predicted) ENSG00000188856	=	1.98
ENSG00000005302 (predicted) ENSG00000143632	=	1.00
ENSG00000005302 (predicted) ENSG00000120616	=	1.00
ENSG00000005302 (predicted) ENSG00000182481	=	1.00
ENSG00000005302 (predicted) ENSG00000204389	=	0.99
ENSG00000005302 (predicted) ENSG00000144591	=	1.00
ENSG00000005302 (predicted) ENSG00000205171	=	2.00
ENSG00000005302 (predicted) ENSG00000186432	=	1.00
ENSG00000005302 (predicted) ENSG00000107796	=	1.00
ENSG00000005302 (predicted) ENSG00000174444	=	1.00
ENSG00000005302 (predicted) ENSG00000214555	=	1.00
ENSG00000005302 (predicted) ENSG00000187522	=	0.97
ENSG00000005302 (predicted) ENSG00000215769	=	1.00
ENSG00000005302 (predicted) ENSG00000169067	=	1.00
ENSG00000005302 (predicted) ENSG00000155304	=	1.00
ENSG00000005302 (predicted) ENSG00000173110	=	0.97
ENSG00000005302 (predicted) ENSG00000214896	=	2.00
ENSG00000005302 (predicted) ENSG00000126803	=	0.97
ENSG00000005302 (predicted) ENSG00000114030	=	1.00
ENSG00000005302 (predicted) ENSG00000025800	=	1.00
ENSG00000005302 (predicted) ENSG00000109971	=	1.00
ENSG00000005302 (predicted) ENSG00000214035	=	1.00
ENSG00000005302 (predicted) ENSG00000116478	=	1.00
ENSG00000005302 (predicted) ENSG00000214629	=	2.00
ENSG00000005302 (predicted) ENSG00000196591	=	1.00
ENSG00000005302 (predicted) ENSG00000204388	=	0.99
ENSG00000005302 (predicted) ENSG00000102753	=	1.00
ENSG00000005302 (predicted) ENSG00000214144	=	1.00
ENSG00000005302 (predicted) ENSG00000116039	=	1.00
ENSG00000005302 (predicted) ENSG00000196367	=	1.00
ENSG00000005302 (predicted) ENSG00000127511	=	1.00
ENSG00000005469 (predicted) ENSG00000215769	=	1.00
ENSG00000005469 (predicted) ENSG00000095321	=	1.00
ENSG00000005469 (predicted) ENSG00000205100	=	1.00
ENSG00000005469 (predicted) ENSG00000205940	=	1.00
ENSG00000005469 (predicted) ENSG00000169169	=	1.00
ENSG00000005469 (predicted) ENSG00000214035	=	1.00
ENSG00000005469 (predicted) ENSG00000135940	=	1.00
ENSG00000005469 (predicted) ENSG00000186432	=	1.00
ENSG00000005469 (predicted) ENSG00000145414	=	1.00
ENSG00000005469 (predicted) ENSG00000110090	=	1.00
ENSG00000005469 (predicted) ENSG00000114757	=	1.00
ENSG00000005469 (predicted) ENSG00000143921	=	1.00
ENSG00000005469 (predicted) ENSG00000138075	=	1.00
ENSG00000005469 (predicted) ENSG00000173992	=	1.00
ENSG00000005469 (predicted) ENSG00000205527	=	1.00
ENSG00000005469 (predicted) ENSG00000181359	=	1.00
ENSG00000005469 (predicted) ENSG00000080824	=	1.00
ENSG00000005469 (predicted) ENSG00000205560	=	1.00
ENSG00000005469 (predicted) ENSG00000102753	=	1.00
ENSG00000005469 (predicted) ENSG00000196911	=	1.00
ENSG00000005469 (predicted) ENSG00000005469	=	1.00
ENSG00000005469 (predicted) ENSG00000203914	=	1.00
ENSG00000005469 (predicted) ENSG00000185467	=	1.00
ENSG00000005469 (predicted) ENSG00000139197	=	1.00
ENSG00000005469 (predicted) ENSG00000205141	=	0.98
ENSG00000005469 (predicted) ENSG00000166598	=	1.00
ENSG00000005469 (predicted) ENSG00000205955	=	0.97
ENSG00000005469 (predicted) ENSG00000070748	=	1.00
ENSG00000005469 (predicted) ENSG00000114030	=	1.00
ENSG00000005469 (predicted) ENSG00000162735	=	1.00
ENSG00000005469 (predicted) ENSG00000096384	=	1.00
ENSG00000005469 (predicted) ENSG00000025800	=	1.00
ENSG00000005469 (predicted) ENSG00000183199	=	1.00
ENSG00000005469 (predicted) ENSG00000182481	=	1.00
ENSG00000005486 (predicted) ENSG00000203914	=	1.00
ENSG00000005486 (predicted) ENSG00000138069	=	1.00
ENSG00000005486 (predicted) ENSG00000197948	=	1.00
ENSG00000005486 (predicted) ENSG00000112335	=	1.00
ENSG00000005486 (predicted) ENSG00000205940	=	1.00
ENSG00000005486 (predicted) ENSG00000125733	=	1.00
ENSG00000005486 (predicted) ENSG00000137478	=	1.00
ENSG00000005486 (predicted) ENSG00000205100	=	1.00
ENSG00000005486 (predicted) ENSG00000096384	=	1.00
ENSG00000005486 (predicted) ENSG00000137942	=	1.00
ENSG00000005486 (predicted) ENSG00000166128	=	1.00
ENSG00000005486 (predicted) ENSG00000147164	=	1.00
ENSG00000005486 (predicted) ENSG00000205955	=	0.97
ENSG00000005486 (predicted) ENSG00000100266	=	1.00
ENSG00000005486 (predicted) ENSG00000143545	=	1.00
ENSG00000005486 (predicted) ENSG00000080824	=	1.00
ENSG00000005486 (predicted) ENSG00000084733	=	1.00
ENSG00000005486 (predicted) ENSG00000111737	=	1.00
ENSG00000005486 (predicted) ENSG00000035115	=	1.00
ENSG00000005486 (predicted) ENSG00000174903	=	1.00
ENSG00000005486 (predicted) ENSG00000205527	=	1.00
ENSG00000005486 (predicted) ENSG00000165912	=	1.00
ENSG00000005486 (predicted) ENSG00000205141	=	0.98
ENSG00000005486 (predicted) ENSG00000181359	=	1.00
ENSG00000005486 (predicted) ENSG00000187239	=	1.00
ENSG00000005486 (predicted) ENSG00000183199	=	1.00
ENSG00000005486 (predicted) ENSG00000167461	=	1.00
ENSG00000005486 (predicted) ENSG00000086300	=	1.00
ENSG00000005486 (predicted) ENSG00000166598	=	1.00
ENSG00000005486 (predicted) ENSG00000124507	=	1.00
ENSG00000005882 (predicted) ENSG00000099804	=	1.00
ENSG00000005882 (predicted) ENSG00000184787	=	1.00
ENSG00000005882 (predicted) ENSG00000128534	=	0.95
ENSG00000005882 (predicted) ENSG00000107341	=	1.00
ENSG00000005882 (predicted) ENSG00000132388	=	1.00
ENSG00000005882 (predicted) ENSG00000175324	=	0.95
ENSG00000006025 (predicted) ENSG00000106344	=	1.00
ENSG00000006125 (known) ENSG00000129354	=	2.0
ENSG00000006125 (known) ENSG00000072958	=	2.0
ENSG00000006125 (known) ENSG00000042753	=	2.0
ENSG00000006125 (predicted) ENSG00000164587	=	1.00
ENSG00000006125 (predicted) ENSG00000137970	=	1.00
ENSG00000006125 (predicted) ENSG00000102753	=	1.00
ENSG00000006125 (predicted) ENSG00000171863	=	1.00
ENSG00000006125 (predicted) ENSG00000205527	=	1.00
ENSG00000006125 (predicted) ENSG00000130255	=	1.00
ENSG00000006125 (predicted) ENSG00000142676	=	1.00
ENSG00000006125 (predicted) ENSG00000185078	=	0.98
ENSG00000006125 (predicted) ENSG00000155304	=	1.00
ENSG00000006125 (predicted) ENSG00000215769	=	1.00
ENSG00000006125 (predicted) ENSG00000216938	=	0.98
ENSG00000006125 (predicted) ENSG00000214485	=	1.00
ENSG00000006125 (predicted) ENSG00000205141	=	0.98
ENSG00000006125 (predicted) ENSG00000176134	=	1.00
ENSG00000006125 (predicted) ENSG00000215696	=	1.00
ENSG00000006125 (predicted) ENSG00000136149	=	0.94
ENSG00000006125 (predicted) ENSG00000070371	=	1.00
ENSG00000006125 (predicted) ENSG00000163738	=	1.00
ENSG00000006125 (predicted) ENSG00000152056	=	1.00
ENSG00000006125 (predicted) ENSG00000100280	=	1.00
ENSG00000006125 (predicted) ENSG00000182021	=	1.00
ENSG00000006125 (predicted) ENSG00000215905	=	1.00
ENSG00000006125 (predicted) ENSG00000096384	=	1.00
ENSG00000006125 (predicted) ENSG00000204388	=	0.99
ENSG00000006125 (predicted) ENSG00000196911	=	1.00
ENSG00000006125 (predicted) ENSG00000174444	=	2.00
ENSG00000006125 (predicted) ENSG00000083845	=	1.00
ENSG00000006125 (predicted) ENSG00000100714	=	0.97
ENSG00000006125 (predicted) ENSG00000205940	=	1.00
ENSG00000006125 (predicted) ENSG00000178035	=	1.00
ENSG00000006125 (predicted) ENSG00000182287	=	1.00
ENSG00000006125 (predicted) ENSG00000137040	=	1.00
ENSG00000006125 (predicted) ENSG00000182481	=	1.00
ENSG00000006125 (predicted) ENSG00000126803	=	0.97
ENSG00000006125 (predicted) ENSG00000006125	=	1.00
ENSG00000006125 (predicted) ENSG00000095059	=	1.00
ENSG00000006125 (predicted) ENSG00000065150	=	1.00
ENSG00000006125 (predicted) ENSG00000185467	=	1.00
ENSG00000006125 (predicted) ENSG00000114030	=	1.00
ENSG00000006125 (predicted) ENSG00000214144	=	1.00
ENSG00000006125 (predicted) ENSG00000183199	=	1.00
ENSG00000006125 (predicted) ENSG00000089009	=	1.00
ENSG00000006125 (predicted) ENSG00000110700	=	1.00
ENSG00000006125 (predicted) ENSG00000106367	=	1.00
ENSG00000006125 (predicted) ENSG00000109971	=	1.00
ENSG00000006125 (predicted) ENSG00000146223	=	0.94
ENSG00000006125 (predicted) ENSG00000060303	=	0.98
ENSG00000006125 (predicted) ENSG00000182774	=	0.98
ENSG00000006125 (predicted) ENSG00000205100	=	1.00
ENSG00000006125 (predicted) ENSG00000166598	=	1.00
ENSG00000006125 (predicted) ENSG00000217327	=	1.00
ENSG00000006125 (predicted) ENSG00000141367	=	1.00
ENSG00000006125 (predicted) ENSG00000205339	=	0.84
ENSG00000006125 (predicted) ENSG00000142541	=	0.95
ENSG00000006125 (predicted) ENSG00000197575	=	0.96
ENSG00000006125 (predicted) ENSG00000214035	=	1.00
ENSG00000006125 (predicted) ENSG00000125630	=	1.00
ENSG00000006125 (predicted) ENSG00000186432	=	1.00
ENSG00000006125 (predicted) ENSG00000025800	=	1.00
ENSG00000006125 (predicted) ENSG00000183405	=	1.00
ENSG00000006125 (predicted) ENSG00000166747	=	1.00
ENSG00000006125 (predicted) ENSG00000167526	=	1.98
ENSG00000006125 (predicted) ENSG00000162542	=	1.00
ENSG00000006125 (predicted) ENSG00000184906	=	1.00
ENSG00000006125 (predicted) ENSG00000205955	=	0.97
ENSG00000006125 (predicted) ENSG00000184779	=	0.98
ENSG00000006125 (predicted) ENSG00000090554	=	1.00
ENSG00000006125 (predicted) ENSG00000169253	=	1.00
ENSG00000006125 (predicted) ENSG00000204390	=	0.99
ENSG00000006125 (predicted) ENSG00000100316	=	1.00
ENSG00000006125 (predicted) ENSG00000140986	=	1.00
ENSG00000006125 (predicted) ENSG00000181359	=	1.00
ENSG00000006125 (predicted) ENSG00000187522	=	0.97
ENSG00000006125 (predicted) ENSG00000203914	=	1.00
ENSG00000006125 (predicted) ENSG00000198301	=	1.00
ENSG00000006125 (predicted) ENSG00000213983	=	1.00
ENSG00000006125 (predicted) ENSG00000106348	=	0.98
ENSG00000006125 (predicted) ENSG00000120254	=	0.98
ENSG00000006125 (predicted) ENSG00000177350	=	0.96
ENSG00000006125 (predicted) ENSG00000105220	=	1.00
ENSG00000006125 (predicted) ENSG00000149273	=	1.00
ENSG00000006125 (predicted) ENSG00000163682	=	0.98
ENSG00000006125 (predicted) ENSG00000065911	=	1.00
ENSG00000006125 (predicted) ENSG00000089157	=	1.00
ENSG00000006125 (predicted) ENSG00000173110	=	0.97
ENSG00000006125 (predicted) ENSG00000204389	=	0.99
ENSG00000006125 (predicted) ENSG00000080824	=	1.00
ENSG00000006125 (predicted) ENSG00000133704	=	0.83
ENSG00000006125 (predicted) ENSG00000147604	=	1.00
ENSG00000006125 (predicted) ENSG00000215297	=	1.00
ENSG00000006459 (predicted) ENSG00000092621	=	1.00
ENSG00000006459 (predicted) ENSG00000198917	=	1.00
ENSG00000006530 (predicted) ENSG00000079974	=	0.89
ENSG00000006530 (predicted) ENSG00000204389	=	0.94
ENSG00000006530 (predicted) ENSG00000187522	=	0.94
ENSG00000006530 (predicted) ENSG00000109971	=	0.94
ENSG00000006530 (predicted) ENSG00000132341	=	0.94
ENSG00000006530 (predicted) ENSG00000214144	=	0.92
ENSG00000006530 (predicted) ENSG00000204388	=	0.94
ENSG00000006530 (predicted) ENSG00000173110	=	0.91
ENSG00000006530 (predicted) ENSG00000144134	=	0.89
ENSG00000006530 (predicted) ENSG00000175595	=	0.94
ENSG00000006530 (predicted) ENSG00000126803	=	0.91
ENSG00000006530 (predicted) ENSG00000204390	=	0.94
ENSG00000006534 (predicted) ENSG00000125744	=	1.00
ENSG00000006534 (predicted) ENSG00000115310	=	1.00
ENSG00000006534 (predicted) ENSG00000109971	=	1.00
ENSG00000006534 (predicted) ENSG00000126803	=	0.97
ENSG00000006534 (predicted) ENSG00000165996	=	1.00
ENSG00000006534 (predicted) ENSG00000187522	=	0.97
ENSG00000006534 (predicted) ENSG00000145495	=	1.00
ENSG00000006534 (predicted) ENSG00000139970	=	1.00
ENSG00000006534 (predicted) ENSG00000108602	=	1.00
ENSG00000006534 (predicted) ENSG00000214144	=	1.00
ENSG00000006534 (predicted) ENSG00000133318	=	1.00
ENSG00000006534 (predicted) ENSG00000132746	=	1.00
ENSG00000006534 (predicted) ENSG00000072210	=	1.00
ENSG00000006534 (predicted) ENSG00000204389	=	0.99
ENSG00000006534 (predicted) ENSG00000204390	=	0.99
ENSG00000006534 (predicted) ENSG00000173110	=	0.97
ENSG00000006534 (predicted) ENSG00000206527	=	1.00
ENSG00000006534 (predicted) ENSG00000006534	=	1.00
ENSG00000006534 (predicted) ENSG00000143315	=	1.00
ENSG00000006534 (predicted) ENSG00000204388	=	0.99
ENSG00000006695 (predicted) ENSG00000205323	=	1.00
ENSG00000006715 (predicted) ENSG00000174444	=	1.00
ENSG00000006715 (predicted) ENSG00000174093	=	1.00
ENSG00000006715 (predicted) ENSG00000141279	=	1.00
ENSG00000006715 (predicted) ENSG00000166825	=	1.00
ENSG00000006715 (predicted) ENSG00000172901	=	1.00
ENSG00000006715 (predicted) ENSG00000006715	=	1.00
ENSG00000006715 (predicted) ENSG00000065000	=	1.00
ENSG00000006715 (predicted) ENSG00000113441	=	1.00
ENSG00000006715 (predicted) ENSG00000116039	=	1.00
ENSG00000006715 (predicted) ENSG00000164307	=	0.96
ENSG00000006715 (predicted) ENSG00000139719	=	1.00
ENSG00000006715 (predicted) ENSG00000160695	=	1.00
ENSG00000006715 (predicted) ENSG00000166887	=	1.00
ENSG00000006715 (predicted) ENSG00000215728	=	1.00
ENSG00000006715 (predicted) ENSG00000147416	=	1.00
ENSG00000006715 (predicted) ENSG00000135966	=	1.00
ENSG00000006715 (predicted) ENSG00000164308	=	0.96
ENSG00000006715 (predicted) ENSG00000072657	=	1.00
ENSG00000006715 (predicted) ENSG00000138792	=	0.93
ENSG00000006715 (predicted) ENSG00000215305	=	1.00
ENSG00000006715 (predicted) ENSG00000104142	=	1.00
ENSG00000006715 (predicted) ENSG00000184056	=	1.00
ENSG00000006744 (predicted) ENSG00000204388	=	0.99
ENSG00000006744 (predicted) ENSG00000204389	=	0.99
ENSG00000006744 (predicted) ENSG00000173110	=	0.97
ENSG00000006744 (predicted) ENSG00000006744	=	1.00
ENSG00000006744 (predicted) ENSG00000126803	=	0.97
ENSG00000006744 (predicted) ENSG00000157036	=	1.00
ENSG00000006744 (predicted) ENSG00000204390	=	0.99
ENSG00000006744 (predicted) ENSG00000109971	=	1.00
ENSG00000006744 (predicted) ENSG00000141642	=	1.00
ENSG00000006744 (predicted) ENSG00000167136	=	1.00
ENSG00000006744 (predicted) ENSG00000214144	=	1.00
ENSG00000006744 (predicted) ENSG00000187522	=	0.97
ENSG00000006831 (predicted) ENSG00000197948	=	1.00
ENSG00000006831 (predicted) ENSG00000205527	=	1.00
ENSG00000006831 (predicted) ENSG00000205940	=	1.00
ENSG00000006831 (predicted) ENSG00000165912	=	1.00
ENSG00000006831 (predicted) ENSG00000183199	=	1.00
ENSG00000006831 (predicted) ENSG00000181359	=	1.00
ENSG00000006831 (predicted) ENSG00000125733	=	1.00
ENSG00000006831 (predicted) ENSG00000166598	=	1.00
ENSG00000006831 (predicted) ENSG00000124507	=	1.00
ENSG00000006831 (predicted) ENSG00000096384	=	1.00
ENSG00000006831 (predicted) ENSG00000100266	=	1.00
ENSG00000006831 (predicted) ENSG00000137478	=	1.00
ENSG00000006831 (predicted) ENSG00000205955	=	0.97
ENSG00000006831 (predicted) ENSG00000205141	=	0.98
ENSG00000006831 (predicted) ENSG00000080824	=	1.00
ENSG00000006831 (predicted) ENSG00000205100	=	1.00
ENSG00000006831 (predicted) ENSG00000203914	=	1.00
ENSG00000006831 (predicted) ENSG00000137942	=	1.00
ENSG00000006831 (predicted) ENSG00000187239	=	1.00
ENSG00000007168 (predicted) ENSG00000132388	=	1.00
ENSG00000007168 (predicted) ENSG00000154330	=	0.95
ENSG00000007168 (predicted) ENSG00000184787	=	1.00
ENSG00000007168 (predicted) ENSG00000107341	=	1.00
ENSG00000007168 (predicted) ENSG00000007168	=	1.00
ENSG00000007168 (predicted) ENSG00000099804	=	1.00
ENSG00000007168 (predicted) ENSG00000079739	=	0.98
ENSG00000007168 (predicted) ENSG00000204794	=	1.00
ENSG00000007171 (predicted) ENSG00000021826	=	0.75
ENSG00000007171 (predicted) ENSG00000159251	=	1.00
ENSG00000007171 (predicted) ENSG00000169067	=	1.00
ENSG00000007171 (predicted) ENSG00000169100	=	1.00
ENSG00000007171 (predicted) ENSG00000099804	=	1.00
ENSG00000007171 (predicted) ENSG00000160200	=	1.00
ENSG00000007171 (predicted) ENSG00000151729	=	0.98
ENSG00000007171 (predicted) ENSG00000119718	=	1.00
ENSG00000007171 (predicted) ENSG00000198887	=	1.00
ENSG00000007171 (predicted) ENSG00000184188	=	1.00
ENSG00000007171 (predicted) ENSG00000163017	=	1.00
ENSG00000007171 (predicted) ENSG00000075624	=	1.00
ENSG00000007171 (predicted) ENSG00000100591	=	1.00
ENSG00000007171 (predicted) ENSG00000170312	=	1.00
ENSG00000007171 (predicted) ENSG00000184009	=	1.00
ENSG00000007171 (predicted) ENSG00000151475	=	1.00
ENSG00000007171 (predicted) ENSG00000125630	=	1.00
ENSG00000007171 (predicted) ENSG00000184787	=	1.00
ENSG00000007171 (predicted) ENSG00000143632	=	1.00
ENSG00000007171 (predicted) ENSG00000132388	=	1.00
ENSG00000007171 (predicted) ENSG00000107796	=	1.00
ENSG00000007171 (predicted) ENSG00000173209	=	1.00
ENSG00000007171 (predicted) ENSG00000184886	=	1.00
ENSG00000007171 (predicted) ENSG00000172315	=	1.00
ENSG00000007171 (predicted) ENSG00000081377	=	1.00
ENSG00000007171 (predicted) ENSG00000214555	=	1.00
ENSG00000007171 (predicted) ENSG00000123374	=	1.00
ENSG00000007171 (predicted) ENSG00000128908	=	1.00
ENSG00000007171 (predicted) ENSG00000145782	=	1.00
ENSG00000007171 (predicted) ENSG00000108504	=	1.00
ENSG00000007171 (predicted) ENSG00000079335	=	1.00
ENSG00000007171 (predicted) ENSG00000107341	=	1.00
ENSG00000007202 (predicted) ENSG00000169067	=	1.00
ENSG00000007202 (predicted) ENSG00000145414	=	1.00
ENSG00000007202 (predicted) ENSG00000107796	=	1.00
ENSG00000007202 (predicted) ENSG00000214555	=	1.00
ENSG00000007202 (predicted) ENSG00000181938	=	1.00
ENSG00000007202 (predicted) ENSG00000184188	=	1.00
ENSG00000007202 (predicted) ENSG00000143632	=	1.00
ENSG00000007202 (predicted) ENSG00000163017	=	1.00
ENSG00000007202 (predicted) ENSG00000184009	=	1.00
ENSG00000007202 (predicted) ENSG00000159251	=	1.00
ENSG00000007202 (predicted) ENSG00000075624	=	1.00
ENSG00000007216 (predicted) ENSG00000173213	=	1.00
ENSG00000007216 (predicted) ENSG00000152086	=	1.00
ENSG00000007216 (predicted) ENSG00000123416	=	1.00
ENSG00000007216 (predicted) ENSG00000214896	=	1.00
ENSG00000007216 (predicted) ENSG00000144591	=	1.00
ENSG00000007216 (predicted) ENSG00000167553	=	1.00
ENSG00000007216 (predicted) ENSG00000205246	=	1.00
ENSG00000007216 (predicted) ENSG00000067225	=	1.00
ENSG00000007216 (predicted) ENSG00000188229	=	1.00
ENSG00000007216 (predicted) ENSG00000196230	=	1.00
ENSG00000007216 (predicted) ENSG00000127589	=	1.00
ENSG00000007216 (predicted) ENSG00000188856	=	0.98
ENSG00000007216 (predicted) ENSG00000145414	=	2.00
ENSG00000007216 (predicted) ENSG00000173540	=	1.00
ENSG00000007216 (predicted) ENSG00000161149	=	1.00
ENSG00000007216 (predicted) ENSG00000116039	=	1.00
ENSG00000007216 (predicted) ENSG00000173876	=	1.00
ENSG00000007216 (predicted) ENSG00000127824	=	1.00
ENSG00000007216 (predicted) ENSG00000198211	=	1.00
ENSG00000007216 (predicted) ENSG00000137267	=	1.00
ENSG00000007216 (predicted) ENSG00000130948	=	1.00
ENSG00000007216 (predicted) ENSG00000183298	=	1.00
ENSG00000007216 (predicted) ENSG00000214629	=	1.00
ENSG00000007216 (predicted) ENSG00000104833	=	1.00
ENSG00000007216 (predicted) ENSG00000103160	=	1.00
ENSG00000007216 (predicted) ENSG00000167552	=	1.00
ENSG00000007216 (predicted) ENSG00000018699	=	1.00
ENSG00000007216 (predicted) ENSG00000137285	=	1.00
ENSG00000007216 (predicted) ENSG00000168028	=	1.00
ENSG00000007216 (predicted) ENSG00000159247	=	1.00
ENSG00000007216 (predicted) ENSG00000214391	=	1.00
ENSG00000007216 (predicted) ENSG00000149084	=	1.00
ENSG00000007216 (predicted) ENSG00000111640	=	1.00
ENSG00000007216 (predicted) ENSG00000163526	=	1.00
ENSG00000007216 (predicted) ENSG00000105679	=	0.98
ENSG00000007216 (predicted) ENSG00000178462	=	1.00
ENSG00000007216 (predicted) ENSG00000147416	=	1.00
ENSG00000007216 (predicted) ENSG00000205171	=	1.00
ENSG00000007216 (predicted) ENSG00000075886	=	1.00
ENSG00000007216 (predicted) ENSG00000143627	=	0.98
ENSG00000007216 (predicted) ENSG00000101162	=	1.00
ENSG00000007216 (predicted) ENSG00000183785	=	1.00
ENSG00000007216 (predicted) ENSG00000198033	=	1.00
ENSG00000007216 (predicted) ENSG00000196497	=	1.00
ENSG00000007216 (predicted) ENSG00000176014	=	1.00
ENSG00000007255 (known) ENSG00000054116	=	2.0
ENSG00000007255 (known) ENSG00000196655	=	2.0
ENSG00000007255 (predicted) ENSG00000181029	=	1.00
ENSG00000007255 (predicted) ENSG00000170043	=	1.00
ENSG00000007255 (predicted) ENSG00000173626	=	1.00
ENSG00000007255 (predicted) ENSG00000167515	=	1.00
ENSG00000007255 (predicted) ENSG00000196459	=	1.00
ENSG00000007255 (predicted) ENSG00000167632	=	1.00
ENSG00000007350 (predicted) ENSG00000049759	=	1.00
ENSG00000007350 (predicted) ENSG00000204389	=	0.95
ENSG00000007350 (predicted) ENSG00000102309	=	1.00
ENSG00000007350 (predicted) ENSG00000007350	=	3.81
ENSG00000007350 (predicted) ENSG00000044090	=	1.00
ENSG00000007350 (predicted) ENSG00000163931	=	3.75
ENSG00000007350 (predicted) ENSG00000127445	=	1.00
ENSG00000007350 (predicted) ENSG00000114062	=	1.00
ENSG00000007350 (predicted) ENSG00000214144	=	0.93
ENSG00000007350 (predicted) ENSG00000109971	=	0.95
ENSG00000007350 (predicted) ENSG00000159720	=	0.95
ENSG00000007350 (predicted) ENSG00000198373	=	1.00
ENSG00000007350 (predicted) ENSG00000151148	=	1.00
ENSG00000007350 (predicted) ENSG00000173110	=	0.93
ENSG00000007350 (predicted) ENSG00000187522	=	0.95
ENSG00000007350 (predicted) ENSG00000198742	=	1.00
ENSG00000007350 (predicted) ENSG00000126107	=	1.00
ENSG00000007350 (predicted) ENSG00000108854	=	1.00
ENSG00000007350 (predicted) ENSG00000078747	=	1.00
ENSG00000007350 (predicted) ENSG00000126803	=	0.93
ENSG00000007350 (predicted) ENSG00000151005	=	3.74
ENSG00000007350 (predicted) ENSG00000069869	=	1.00
ENSG00000007350 (predicted) ENSG00000204388	=	0.95
ENSG00000007350 (predicted) ENSG00000086758	=	1.00
ENSG00000007350 (predicted) ENSG00000138411	=	1.00
ENSG00000007350 (predicted) ENSG00000147614	=	0.95
ENSG00000007350 (predicted) ENSG00000204390	=	0.95
ENSG00000007350 (predicted) ENSG00000009335	=	1.00
ENSG00000007350 (predicted) ENSG00000123124	=	1.00
ENSG00000007350 (predicted) ENSG00000112659	=	1.00
ENSG00000007376 (predicted) ENSG00000159399	=	0.95
ENSG00000007376 (predicted) ENSG00000160883	=	1.00
ENSG00000007376 (predicted) ENSG00000156510	=	1.00
ENSG00000007376 (predicted) ENSG00000156515	=	1.00
ENSG00000007376 (predicted) ENSG00000106633	=	0.94
ENSG00000007376 (predicted) ENSG00000179115	=	1.00
ENSG00000007520 (predicted) ENSG00000187522	=	0.97
ENSG00000007520 (predicted) ENSG00000204388	=	0.99
ENSG00000007520 (predicted) ENSG00000097046	=	1.00
ENSG00000007520 (predicted) ENSG00000173110	=	0.97
ENSG00000007520 (predicted) ENSG00000204389	=	0.99
ENSG00000007520 (predicted) ENSG00000122406	=	1.00
ENSG00000007520 (predicted) ENSG00000007520	=	1.00
ENSG00000007520 (predicted) ENSG00000021826	=	1.00
ENSG00000007520 (predicted) ENSG00000204390	=	0.99
ENSG00000007520 (predicted) ENSG00000109971	=	1.00
ENSG00000007520 (predicted) ENSG00000126803	=	0.97
ENSG00000007520 (predicted) ENSG00000214144	=	1.00
ENSG00000007541 (predicted) ENSG00000090020	=	1.00
ENSG00000007541 (predicted) ENSG00000144021	=	1.00
ENSG00000007541 (predicted) ENSG00000198689	=	1.00
ENSG00000007541 (predicted) ENSG00000135740	=	1.00
ENSG00000007541 (predicted) ENSG00000181804	=	1.00
ENSG00000007541 (predicted) ENSG00000180251	=	1.00
ENSG00000007541 (predicted) ENSG00000197818	=	1.00
ENSG00000007541 (predicted) ENSG00000065923	=	1.00
ENSG00000007541 (predicted) ENSG00000066230	=	1.00
ENSG00000007541 (predicted) ENSG00000115616	=	1.00
ENSG00000007933 (predicted) ENSG00000204388	=	1.00
ENSG00000007933 (predicted) ENSG00000096384	=	1.00
ENSG00000007933 (predicted) ENSG00000155304	=	1.00
ENSG00000007933 (predicted) ENSG00000181359	=	1.00
ENSG00000007933 (predicted) ENSG00000080824	=	1.00
ENSG00000007933 (predicted) ENSG00000173110	=	0.97
ENSG00000007933 (predicted) ENSG00000183199	=	1.00
ENSG00000007933 (predicted) ENSG00000166598	=	1.00
ENSG00000007933 (predicted) ENSG00000204389	=	1.00
ENSG00000007933 (predicted) ENSG00000187522	=	1.00
ENSG00000007933 (predicted) ENSG00000204390	=	1.00
ENSG00000007933 (predicted) ENSG00000205940	=	1.00
ENSG00000007933 (predicted) ENSG00000126803	=	0.97
ENSG00000007933 (predicted) ENSG00000214144	=	0.98
ENSG00000007933 (predicted) ENSG00000109971	=	1.00
ENSG00000007933 (predicted) ENSG00000205955	=	0.97
ENSG00000007933 (predicted) ENSG00000205527	=	1.00
ENSG00000007933 (predicted) ENSG00000205141	=	0.98
ENSG00000007933 (predicted) ENSG00000205100	=	1.00
ENSG00000007933 (predicted) ENSG00000203914	=	1.00
ENSG00000008018 (known) ENSG00000129084	=	2.0
ENSG00000008018 (known) ENSG00000108294	=	2.0
ENSG00000008018 (known) ENSG00000136930	=	2.0
ENSG00000008018 (known) ENSG00000100804	=	2.0
ENSG00000008018 (predicted) ENSG00000159377	=	1.00
ENSG00000008018 (predicted) ENSG00000129543	=	1.00
ENSG00000008018 (predicted) ENSG00000136813	=	1.00
ENSG00000008018 (predicted) ENSG00000204261	=	1.00
ENSG00000008018 (predicted) ENSG00000138663	=	1.00
ENSG00000008018 (predicted) ENSG00000113569	=	0.95
ENSG00000008018 (predicted) ENSG00000205220	=	1.00
ENSG00000008018 (predicted) ENSG00000110801	=	1.00
ENSG00000008018 (predicted) ENSG00000159352	=	1.00
ENSG00000008018 (predicted) ENSG00000068878	=	1.00
ENSG00000008018 (predicted) ENSG00000143106	=	1.00
ENSG00000008018 (predicted) ENSG00000104695	=	1.00
ENSG00000008018 (predicted) ENSG00000100567	=	1.00
ENSG00000008018 (predicted) ENSG00000142507	=	1.00
ENSG00000008018 (predicted) ENSG00000142657	=	1.00
ENSG00000008018 (predicted) ENSG00000113575	=	1.00
ENSG00000008018 (predicted) ENSG00000204264	=	1.00
ENSG00000008018 (predicted) ENSG00000126067	=	1.00
ENSG00000008018 (predicted) ENSG00000101182	=	1.00
ENSG00000008018 (predicted) ENSG00000154611	=	1.00
ENSG00000008018 (predicted) ENSG00000197170	=	1.00
ENSG00000008130 (predicted) ENSG00000187522	=	0.97
ENSG00000008130 (predicted) ENSG00000126803	=	0.97
ENSG00000008130 (predicted) ENSG00000204388	=	0.99
ENSG00000008130 (predicted) ENSG00000109971	=	1.00
ENSG00000008130 (predicted) ENSG00000204390	=	0.99
ENSG00000008130 (predicted) ENSG00000214144	=	1.00
ENSG00000008130 (predicted) ENSG00000173110	=	0.97
ENSG00000008130 (predicted) ENSG00000204389	=	0.99
ENSG00000008256 (predicted) ENSG00000169692	=	1.00
ENSG00000008256 (predicted) ENSG00000104142	=	1.00
ENSG00000008256 (predicted) ENSG00000131459	=	1.00
ENSG00000008256 (predicted) ENSG00000168906	=	1.00
ENSG00000008256 (predicted) ENSG00000147416	=	1.00
ENSG00000008256 (predicted) ENSG00000166411	=	1.00
ENSG00000008256 (predicted) ENSG00000075415	=	0.88
ENSG00000008256 (predicted) ENSG00000090661	=	0.95
ENSG00000008256 (predicted) ENSG00000214391	=	1.00
ENSG00000008256 (predicted) ENSG00000178429	=	0.98
ENSG00000008256 (predicted) ENSG00000133313	=	1.00
ENSG00000008256 (predicted) ENSG00000204390	=	1.99
ENSG00000008256 (predicted) ENSG00000151224	=	1.00
ENSG00000008256 (predicted) ENSG00000066777	=	1.00
ENSG00000008256 (predicted) ENSG00000099995	=	1.00
ENSG00000008256 (predicted) ENSG00000160087	=	1.00
ENSG00000008256 (predicted) ENSG00000151729	=	0.98
ENSG00000008256 (predicted) ENSG00000183785	=	1.00
ENSG00000008256 (predicted) ENSG00000174444	=	1.00
ENSG00000008256 (predicted) ENSG00000109971	=	2.00
ENSG00000008256 (predicted) ENSG00000172292	=	1.00
ENSG00000008256 (predicted) ENSG00000116039	=	1.00
ENSG00000008256 (predicted) ENSG00000099804	=	1.00
ENSG00000008256 (predicted) ENSG00000204388	=	1.99
ENSG00000008256 (predicted) ENSG00000100055	=	1.00
ENSG00000008256 (predicted) ENSG00000130948	=	1.00
ENSG00000008256 (predicted) ENSG00000112697	=	1.00
ENSG00000008256 (predicted) ENSG00000145425	=	1.00
ENSG00000008256 (predicted) ENSG00000204310	=	1.00
ENSG00000008256 (predicted) ENSG00000126803	=	1.94
ENSG00000008256 (predicted) ENSG00000150656	=	1.00
ENSG00000008256 (predicted) ENSG00000178462	=	1.00
ENSG00000008256 (predicted) ENSG00000113615	=	1.00
ENSG00000008256 (predicted) ENSG00000089157	=	1.00
ENSG00000008256 (predicted) ENSG00000108669	=	1.00
ENSG00000008256 (predicted) ENSG00000100934	=	1.00
ENSG00000008256 (predicted) ENSG00000163526	=	1.00
ENSG00000008256 (predicted) ENSG00000187522	=	1.97
ENSG00000008256 (predicted) ENSG00000184886	=	1.00
ENSG00000008256 (predicted) ENSG00000152086	=	1.00
ENSG00000008256 (predicted) ENSG00000173540	=	1.00
ENSG00000008256 (predicted) ENSG00000008256	=	1.00
ENSG00000008256 (predicted) ENSG00000214144	=	1.98
ENSG00000008256 (predicted) ENSG00000161149	=	1.00
ENSG00000008256 (predicted) ENSG00000139624	=	1.00
ENSG00000008256 (predicted) ENSG00000138802	=	1.00
ENSG00000008256 (predicted) ENSG00000169100	=	1.00
ENSG00000008256 (predicted) ENSG00000132388	=	1.00
ENSG00000008256 (predicted) ENSG00000181789	=	1.00
ENSG00000008256 (predicted) ENSG00000101310	=	1.00
ENSG00000008256 (predicted) ENSG00000075886	=	1.00
ENSG00000008256 (predicted) ENSG00000120645	=	1.00
ENSG00000008256 (predicted) ENSG00000124207	=	1.00
ENSG00000008256 (predicted) ENSG00000161204	=	1.00
ENSG00000008256 (predicted) ENSG00000055044	=	1.00
ENSG00000008256 (predicted) ENSG00000105443	=	1.00
ENSG00000008256 (predicted) ENSG00000167553	=	1.00
ENSG00000008256 (predicted) ENSG00000124313	=	1.00
ENSG00000008256 (predicted) ENSG00000151475	=	1.00
ENSG00000008256 (predicted) ENSG00000154227	=	1.00
ENSG00000008256 (predicted) ENSG00000112379	=	1.00
ENSG00000008256 (predicted) ENSG00000211456	=	1.00
ENSG00000008256 (predicted) ENSG00000168781	=	1.00
ENSG00000008256 (predicted) ENSG00000107341	=	1.00
ENSG00000008256 (predicted) ENSG00000089737	=	1.00
ENSG00000008256 (predicted) ENSG00000155304	=	1.00
ENSG00000008256 (predicted) ENSG00000182107	=	1.00
ENSG00000008256 (predicted) ENSG00000173110	=	1.94
ENSG00000008256 (predicted) ENSG00000144711	=	1.00
ENSG00000008256 (predicted) ENSG00000067167	=	1.00
ENSG00000008256 (predicted) ENSG00000124198	=	1.00
ENSG00000008256 (predicted) ENSG00000196660	=	1.00
ENSG00000008256 (predicted) ENSG00000198833	=	1.00
ENSG00000008256 (predicted) ENSG00000145725	=	1.00
ENSG00000008256 (predicted) ENSG00000144591	=	1.00
ENSG00000008256 (predicted) ENSG00000198380	=	1.00
ENSG00000008256 (predicted) ENSG00000127824	=	1.00
ENSG00000008256 (predicted) ENSG00000214133	=	1.00
ENSG00000008256 (predicted) ENSG00000170385	=	1.00
ENSG00000008256 (predicted) ENSG00000167552	=	1.00
ENSG00000008256 (predicted) ENSG00000110367	=	1.00
ENSG00000008256 (predicted) ENSG00000198033	=	1.00
ENSG00000008256 (predicted) ENSG00000204389	=	1.99
ENSG00000008256 (predicted) ENSG00000065308	=	1.00
ENSG00000008256 (predicted) ENSG00000103160	=	1.00
ENSG00000008256 (predicted) ENSG00000143418	=	0.95
ENSG00000008256 (predicted) ENSG00000196497	=	1.00
ENSG00000008256 (predicted) ENSG00000174599	=	1.00
ENSG00000008256 (predicted) ENSG00000123416	=	1.00
ENSG00000008256 (predicted) ENSG00000184787	=	1.00
ENSG00000008256 (predicted) ENSG00000149084	=	1.00
ENSG00000008311 (predicted) ENSG00000033627	=	1.00
ENSG00000008311 (predicted) ENSG00000106633	=	0.94
ENSG00000008311 (predicted) ENSG00000160883	=	1.00
ENSG00000008311 (predicted) ENSG00000105972	=	1.00
ENSG00000008311 (predicted) ENSG00000187522	=	1.97
ENSG00000008311 (predicted) ENSG00000167112	=	1.00
ENSG00000008311 (predicted) ENSG00000134697	=	1.00
ENSG00000008311 (predicted) ENSG00000105929	=	1.00
ENSG00000008311 (predicted) ENSG00000173113	=	1.00
ENSG00000008311 (predicted) ENSG00000159399	=	0.95
ENSG00000008311 (predicted) ENSG00000155304	=	1.00
ENSG00000008311 (predicted) ENSG00000214144	=	1.98
ENSG00000008311 (predicted) ENSG00000156510	=	1.00
ENSG00000008311 (predicted) ENSG00000044574	=	1.00
ENSG00000008311 (predicted) ENSG00000008311	=	1.00
ENSG00000008311 (predicted) ENSG00000185344	=	1.00
ENSG00000008311 (predicted) ENSG00000173110	=	1.94
ENSG00000008311 (predicted) ENSG00000204389	=	1.99
ENSG00000008311 (predicted) ENSG00000109971	=	2.00
ENSG00000008311 (predicted) ENSG00000165832	=	1.00
ENSG00000008311 (predicted) ENSG00000110719	=	1.00
ENSG00000008311 (predicted) ENSG00000204388	=	1.99
ENSG00000008311 (predicted) ENSG00000126803	=	1.94
ENSG00000008311 (predicted) ENSG00000156515	=	1.00
ENSG00000008311 (predicted) ENSG00000204390	=	1.99
ENSG00000008405 (predicted) ENSG00000161149	=	1.00
ENSG00000008405 (predicted) ENSG00000163526	=	1.00
ENSG00000008405 (predicted) ENSG00000107341	=	1.00
ENSG00000008405 (predicted) ENSG00000106348	=	0.98
ENSG00000008405 (predicted) ENSG00000178462	=	1.00
ENSG00000008405 (predicted) ENSG00000117593	=	1.00
ENSG00000008405 (predicted) ENSG00000132388	=	1.00
ENSG00000008405 (predicted) ENSG00000198033	=	1.00
ENSG00000008405 (predicted) ENSG00000167552	=	1.00
ENSG00000008405 (predicted) ENSG00000075886	=	1.00
ENSG00000008405 (predicted) ENSG00000155304	=	1.00
ENSG00000008405 (predicted) ENSG00000127824	=	1.00
ENSG00000008405 (predicted) ENSG00000109971	=	1.00
ENSG00000008405 (predicted) ENSG00000123416	=	1.00
ENSG00000008405 (predicted) ENSG00000126803	=	0.97
ENSG00000008405 (predicted) ENSG00000183785	=	1.00
ENSG00000008405 (predicted) ENSG00000173110	=	0.97
ENSG00000008405 (predicted) ENSG00000173540	=	1.00
ENSG00000008405 (predicted) ENSG00000147416	=	1.00
ENSG00000008405 (predicted) ENSG00000178035	=	1.00
ENSG00000008405 (predicted) ENSG00000214144	=	0.98
ENSG00000008405 (predicted) ENSG00000122406	=	1.00
ENSG00000008405 (predicted) ENSG00000204388	=	1.00
ENSG00000008405 (predicted) ENSG00000184787	=	1.00
ENSG00000008405 (predicted) ENSG00000204390	=	1.00
ENSG00000008405 (predicted) ENSG00000099804	=	1.00
ENSG00000008405 (predicted) ENSG00000152086	=	1.00
ENSG00000008405 (predicted) ENSG00000116039	=	1.00
ENSG00000008405 (predicted) ENSG00000214391	=	1.00
ENSG00000008405 (predicted) ENSG00000144591	=	1.00
ENSG00000008405 (predicted) ENSG00000187522	=	1.00
ENSG00000008405 (predicted) ENSG00000204389	=	1.00
ENSG00000008405 (predicted) ENSG00000138430	=	1.00
ENSG00000008405 (predicted) ENSG00000167553	=	1.00
ENSG00000008869 (predicted) ENSG00000214555	=	1.00
ENSG00000008869 (predicted) ENSG00000090621	=	1.00
ENSG00000008869 (predicted) ENSG00000187522	=	0.97
ENSG00000008869 (predicted) ENSG00000135801	=	1.00
ENSG00000008869 (predicted) ENSG00000169118	=	1.00
ENSG00000008869 (predicted) ENSG00000204388	=	0.99
ENSG00000008869 (predicted) ENSG00000126803	=	0.97
ENSG00000008869 (predicted) ENSG00000152086	=	1.00
ENSG00000008869 (predicted) ENSG00000075624	=	1.00
ENSG00000008869 (predicted) ENSG00000151292	=	0.97
ENSG00000008869 (predicted) ENSG00000177479	=	1.00
ENSG00000008869 (predicted) ENSG00000070756	=	1.00
ENSG00000008869 (predicted) ENSG00000212989	=	1.00
ENSG00000008869 (predicted) ENSG00000198033	=	1.00
ENSG00000008869 (predicted) ENSG00000089048	=	1.00
ENSG00000008869 (predicted) ENSG00000101104	=	1.00
ENSG00000008869 (predicted) ENSG00000133275	=	1.00
ENSG00000008869 (predicted) ENSG00000139613	=	1.00
ENSG00000008869 (predicted) ENSG00000131747	=	1.00
ENSG00000008869 (predicted) ENSG00000167552	=	1.00
ENSG00000008869 (predicted) ENSG00000167553	=	1.00
ENSG00000008869 (predicted) ENSG00000169067	=	1.00
ENSG00000008869 (predicted) ENSG00000123416	=	1.00
ENSG00000008869 (predicted) ENSG00000175792	=	1.00
ENSG00000008869 (predicted) ENSG00000163526	=	1.00
ENSG00000008869 (predicted) ENSG00000184388	=	1.00
ENSG00000008869 (predicted) ENSG00000204389	=	0.99
ENSG00000008869 (predicted) ENSG00000148835	=	1.00
ENSG00000008869 (predicted) ENSG00000174740	=	1.00
ENSG00000008869 (predicted) ENSG00000184188	=	1.00
ENSG00000008869 (predicted) ENSG00000159251	=	1.00
ENSG00000008869 (predicted) ENSG00000075415	=	0.88
ENSG00000008869 (predicted) ENSG00000109971	=	1.00
ENSG00000008869 (predicted) ENSG00000166233	=	1.00
ENSG00000008869 (predicted) ENSG00000075886	=	1.00
ENSG00000008869 (predicted) ENSG00000214391	=	1.00
ENSG00000008869 (predicted) ENSG00000161149	=	1.00
ENSG00000008869 (predicted) ENSG00000151846	=	1.00
ENSG00000008869 (predicted) ENSG00000183207	=	1.00
ENSG00000008869 (predicted) ENSG00000183785	=	1.00
ENSG00000008869 (predicted) ENSG00000077097	=	1.00
ENSG00000008869 (predicted) ENSG00000186288	=	1.00
ENSG00000008869 (predicted) ENSG00000147416	=	1.00
ENSG00000008869 (predicted) ENSG00000184009	=	1.00
ENSG00000008869 (predicted) ENSG00000173473	=	1.00
ENSG00000008869 (predicted) ENSG00000127824	=	1.00
ENSG00000008869 (predicted) ENSG00000107796	=	1.00
ENSG00000008869 (predicted) ENSG00000214144	=	1.00
ENSG00000008869 (predicted) ENSG00000204390	=	0.99
ENSG00000008869 (predicted) ENSG00000155304	=	1.00
ENSG00000008869 (predicted) ENSG00000198526	=	1.00
ENSG00000008869 (predicted) ENSG00000178462	=	1.00
ENSG00000008869 (predicted) ENSG00000173110	=	0.97
ENSG00000008869 (predicted) ENSG00000143632	=	1.00
ENSG00000008869 (predicted) ENSG00000163017	=	1.00
ENSG00000008869 (predicted) ENSG00000116039	=	1.00
ENSG00000008952 (predicted) ENSG00000174444	=	1.00
ENSG00000008952 (predicted) ENSG00000025796	=	1.00
ENSG00000008952 (predicted) ENSG00000008952	=	1.00
ENSG00000008952 (predicted) ENSG00000160220	=	1.00
ENSG00000008952 (predicted) ENSG00000137947	=	1.00
ENSG00000008988 (predicted) ENSG00000189134	=	1.00
ENSG00000008988 (predicted) ENSG00000108270	=	1.00
ENSG00000008988 (predicted) ENSG00000165282	=	1.00
ENSG00000008988 (predicted) ENSG00000151465	=	1.00
ENSG00000008988 (predicted) ENSG00000166595	=	1.00
ENSG00000008988 (predicted) ENSG00000175766	=	1.00
ENSG00000008988 (predicted) ENSG00000151743	=	1.00
ENSG00000008988 (predicted) ENSG00000188641	=	1.00
ENSG00000008988 (predicted) ENSG00000188573	=	1.00
ENSG00000008988 (predicted) ENSG00000130826	=	1.00
ENSG00000008988 (predicted) ENSG00000165733	=	1.00
ENSG00000008988 (predicted) ENSG00000166797	=	1.00
ENSG00000008988 (predicted) ENSG00000114166	=	1.00
ENSG00000008988 (predicted) ENSG00000108773	=	1.00
ENSG00000008988 (predicted) ENSG00000131043	=	1.00
ENSG00000008988 (predicted) ENSG00000150776	=	1.00
ENSG00000008988 (predicted) ENSG00000149273	=	1.00
ENSG00000008988 (predicted) ENSG00000101882	=	1.00
ENSG00000008988 (predicted) ENSG00000135930	=	1.00
ENSG00000008988 (predicted) ENSG00000129347	=	1.00
ENSG00000008988 (predicted) ENSG00000151247	=	1.00
ENSG00000008988 (predicted) ENSG00000204628	=	1.00
ENSG00000008988 (predicted) ENSG00000105202	=	1.00
ENSG00000009335 (predicted) ENSG00000125733	=	1.00
ENSG00000009335 (predicted) ENSG00000130787	=	1.00
ENSG00000009335 (predicted) ENSG00000168003	=	1.92
ENSG00000009335 (predicted) ENSG00000138363	=	1.00
ENSG00000009335 (predicted) ENSG00000110367	=	1.00
ENSG00000009335 (predicted) ENSG00000090861	=	1.00
ENSG00000009335 (predicted) ENSG00000108854	=	1.00
ENSG00000009335 (predicted) ENSG00000185104	=	1.00
ENSG00000009335 (predicted) ENSG00000160193	=	1.00
ENSG00000009335 (predicted) ENSG00000100504	=	1.00
ENSG00000009335 (predicted) ENSG00000123124	=	1.00
ENSG00000009335 (predicted) ENSG00000168234	=	1.00
ENSG00000009335 (predicted) ENSG00000141101	=	1.00
ENSG00000009335 (predicted) ENSG00000169067	=	1.00
ENSG00000009335 (predicted) ENSG00000155660	=	1.00
ENSG00000009335 (predicted) ENSG00000147813	=	1.00
ENSG00000009335 (predicted) ENSG00000138411	=	1.00
ENSG00000009335 (predicted) ENSG00000078747	=	1.00
ENSG00000009335 (predicted) ENSG00000178700	=	1.00
ENSG00000009335 (predicted) ENSG00000099817	=	1.00
ENSG00000009335 (predicted) ENSG00000168827	=	1.00
ENSG00000009335 (predicted) ENSG00000142657	=	1.00
ENSG00000009335 (predicted) ENSG00000108592	=	1.00
ENSG00000009335 (predicted) ENSG00000067064	=	1.00
ENSG00000009335 (predicted) ENSG00000100994	=	1.00
ENSG00000009335 (predicted) ENSG00000198554	=	1.00
ENSG00000009335 (predicted) ENSG00000214192	=	1.00
ENSG00000009335 (predicted) ENSG00000197948	=	1.00
ENSG00000009335 (predicted) ENSG00000126107	=	1.00
ENSG00000009335 (predicted) ENSG00000104808	=	1.00
ENSG00000009335 (predicted) ENSG00000155158	=	1.00
ENSG00000009335 (predicted) ENSG00000151148	=	1.00
ENSG00000009335 (predicted) ENSG00000198087	=	1.00
ENSG00000009335 (predicted) ENSG00000180817	=	1.00
ENSG00000009335 (predicted) ENSG00000196511	=	1.00
ENSG00000009335 (predicted) ENSG00000116337	=	1.00
ENSG00000009335 (predicted) ENSG00000100266	=	1.00
ENSG00000009335 (predicted) ENSG00000086758	=	1.00
ENSG00000009335 (predicted) ENSG00000163017	=	1.00
ENSG00000009335 (predicted) ENSG00000165912	=	1.00
ENSG00000009335 (predicted) ENSG00000137942	=	1.00
ENSG00000009335 (predicted) ENSG00000143994	=	0.96
ENSG00000009335 (predicted) ENSG00000171914	=	1.00
ENSG00000009335 (predicted) ENSG00000148303	=	0.98
ENSG00000009335 (predicted) ENSG00000074800	=	0.98
ENSG00000009335 (predicted) ENSG00000162129	=	1.00
[truncated: 88,992 more rows]
