# Supplementary material for: Building and analyzing protein interactome networks by cross-species comparisons
Source: BMC Syst Biol. 2010 Mar 30;4:36. doi: 10.1186/1752-0509-4-36 (PMC2859380; doi:10.1186/1752-0509-4-36)
Supplement: Additional file 6 — Zip Hsap. A zipped folder containing files formatted for use in Cytoscape listed in Supplemental Table 3. These files are for Homo sapiens proteins. [file 1752-0509-4-36-S6.ZIP › hsap/hsap_SpeciesNotation.eda]

hsap_SpeciesNotation.eda		
ENSG00000000003 (known) ENSG00000080345	=	hsap_only
ENSG00000000003 (known) ENSG00000170004	=	hsap_only
ENSG00000000419 (known) ENSG00000104221	=	hsap_only
ENSG00000000419 (known) ENSG00000166333	=	hsap_only
ENSG00000000419 (known) ENSG00000136997	=	hsap_only
ENSG00000000419 (known) ENSG00000179222	=	hsap_only
ENSG00000000419 (known) ENSG00000144021	=	hsap_only
ENSG00000000419 (known) ENSG00000102804	=	hsap_only
ENSG00000000419 (known) ENSG00000157873	=	hsap_only
ENSG00000000419 (known) ENSG00000184489	=	hsap_only
ENSG00000000419 (known) ENSG00000174307	=	hsap_only
ENSG00000000419 (known) ENSG00000109906	=	hsap_only
ENSG00000000457 (known) ENSG00000026508	=	hsap_only
ENSG00000000457 (known) ENSG00000092820	=	hsap_only
ENSG00000000938 (known) ENSG00000011422	=	hsap_only
ENSG00000000938 (known) ENSG00000080824	=	hsap_only
ENSG00000000971 (known) ENSG00000163631	=	hsap_only
ENSG00000001167 (known) ENSG00000136450	=	hsap_only
ENSG00000001167 (known) ENSG00000114166	=	hsap_only
ENSG00000001167 (known) ENSG00000185591	=	hsap_only
ENSG00000001167 (known) ENSG00000143190	=	hsap_only
ENSG00000001167 (known) ENSG00000012048	=	hsap_only
ENSG00000001167 (known) ENSG00000120837	=	S
ENSG00000001167 (known) ENSG00000141510	=	hsap_only
ENSG00000001167 (known) ENSG00000066136	=	DS
ENSG00000001167 (known) ENSG00000062725	=	hsap_only
ENSG00000001497 (known) ENSG00000039650	=	hsap_only
ENSG00000001497 (known) ENSG00000102804	=	hsap_only
ENSG00000001617 (known) ENSG00000130985	=	hsap_only
ENSG00000001617 (known) ENSG00000168917	=	hsap_only
ENSG00000001617 (known) ENSG00000129214	=	hsap_only
ENSG00000001617 (known) ENSG00000118257	=	hsap_only
ENSG00000001626 (known) ENSG00000109501	=	hsap_only
ENSG00000001626 (known) ENSG00000106211	=	hsap_only
ENSG00000001626 (known) ENSG00000153071	=	hsap_only
ENSG00000001626 (known) ENSG00000148943	=	hsap_only
ENSG00000001626 (known) ENSG00000047932	=	hsap_only
ENSG00000001626 (known) ENSG00000132612	=	hsap_only
ENSG00000001626 (known) ENSG00000156709	=	hsap_only
ENSG00000001626 (known) ENSG00000058262	=	hsap_only
ENSG00000001626 (known) ENSG00000143575	=	hsap_only
ENSG00000001626 (known) ENSG00000121031	=	hsap_only
ENSG00000001626 (known) ENSG00000114520	=	hsap_only
ENSG00000001626 (known) ENSG00000102119	=	hsap_only
ENSG00000001626 (known) ENSG00000136986	=	hsap_only
ENSG00000001626 (known) ENSG00000138594	=	hsap_only
ENSG00000001626 (known) ENSG00000109046	=	hsap_only
ENSG00000001626 (known) ENSG00000143556	=	hsap_only
ENSG00000001626 (known) ENSG00000126247	=	hsap_only
ENSG00000001626 (known) ENSG00000064547	=	hsap_only
ENSG00000001626 (known) ENSG00000096384	=	hsap_only
ENSG00000001626 (known) ENSG00000154582	=	hsap_only
ENSG00000001626 (known) ENSG00000156299	=	hsap_only
ENSG00000001626 (known) ENSG00000049449	=	hsap_only
ENSG00000001626 (known) ENSG00000105289	=	hsap_only
ENSG00000001626 (known) ENSG00000030582	=	hsap_only
ENSG00000001626 (known) ENSG00000105568	=	hsap_only
ENSG00000001626 (known) ENSG00000093167	=	hsap_only
ENSG00000001626 (known) ENSG00000165280	=	hsap_only
ENSG00000001626 (known) ENSG00000113282	=	hsap_only
ENSG00000001626 (known) ENSG00000170876	=	hsap_only
ENSG00000001626 (known) ENSG00000106089	=	hsap_only
ENSG00000001626 (known) ENSG00000069345	=	hsap_only
ENSG00000001626 (known) ENSG00000137642	=	hsap_only
ENSG00000001626 (known) ENSG00000155897	=	hsap_only
ENSG00000001626 (known) ENSG00000100911	=	hsap_only
ENSG00000001626 (known) ENSG00000100591	=	hsap_only
ENSG00000001626 (known) ENSG00000180353	=	hsap_only
ENSG00000001626 (known) ENSG00000090054	=	hsap_only
ENSG00000001626 (known) ENSG00000204387	=	hsap_only
ENSG00000001626 (known) ENSG00000143549	=	hsap_only
ENSG00000001626 (known) ENSG00000130193	=	hsap_only
ENSG00000001626 (known) ENSG00000160213	=	hsap_only
ENSG00000001626 (known) ENSG00000050405	=	hsap_only
ENSG00000001626 (known) ENSG00000169306	=	hsap_only
ENSG00000001626 (known) ENSG00000044574	=	hsap_only
ENSG00000001626 (known) ENSG00000205339	=	hsap_only
ENSG00000001626 (known) ENSG00000174371	=	hsap_only
ENSG00000001626 (known) ENSG00000126803	=	hsap_only
ENSG00000001626 (known) ENSG00000166930	=	hsap_only
ENSG00000001626 (known) ENSG00000160789	=	hsap_only
ENSG00000001626 (known) ENSG00000085063	=	hsap_only
ENSG00000001626 (known) ENSG00000114354	=	hsap_only
ENSG00000001626 (known) ENSG00000039068	=	hsap_only
ENSG00000001626 (known) ENSG00000198478	=	hsap_only
ENSG00000001626 (known) ENSG00000132002	=	hsap_only
ENSG00000001626 (known) ENSG00000163785	=	hsap_only
ENSG00000001626 (known) ENSG00000130340	=	hsap_only
ENSG00000001626 (known) ENSG00000137767	=	hsap_only
ENSG00000001626 (known) ENSG00000129219	=	hsap_only
ENSG00000001626 (known) ENSG00000101152	=	hsap_only
ENSG00000001626 (known) ENSG00000197746	=	hsap_only
ENSG00000001626 (known) ENSG00000163220	=	hsap_only
ENSG00000001626 (known) ENSG00000186716	=	hsap_only
ENSG00000001626 (known) ENSG00000001626	=	M
ENSG00000001626 (known) ENSG00000083857	=	hsap_only
ENSG00000001626 (known) ENSG00000198788	=	hsap_only
ENSG00000001626 (known) ENSG00000175166	=	hsap_only
ENSG00000001626 (known) ENSG00000197321	=	hsap_only
ENSG00000001626 (known) ENSG00000086061	=	hsap_only
ENSG00000001626 (known) ENSG00000153827	=	hsap_only
ENSG00000001626 (known) ENSG00000131981	=	hsap_only
ENSG00000001626 (known) ENSG00000114062	=	hsap_only
ENSG00000001626 (known) ENSG00000122705	=	hsap_only
ENSG00000001626 (known) ENSG00000197785	=	hsap_only
ENSG00000001626 (known) ENSG00000143850	=	hsap_only
ENSG00000001626 (known) ENSG00000114302	=	hsap_only
ENSG00000001626 (known) ENSG00000119888	=	hsap_only
ENSG00000001626 (known) ENSG00000088256	=	hsap_only
ENSG00000001626 (known) ENSG00000144381	=	hsap_only
ENSG00000001626 (known) ENSG00000143702	=	hsap_only
ENSG00000001626 (known) ENSG00000103363	=	hsap_only
ENSG00000001626 (known) ENSG00000158874	=	hsap_only
ENSG00000001626 (known) ENSG00000185825	=	hsap_only
ENSG00000001626 (known) ENSG00000065054	=	hsap_only
ENSG00000001626 (known) ENSG00000132589	=	hsap_only
ENSG00000001626 (known) ENSG00000204628	=	hsap_only
ENSG00000001626 (known) ENSG00000065665	=	hsap_only
ENSG00000001626 (known) ENSG00000117906	=	hsap_only
ENSG00000001626 (known) ENSG00000082898	=	hsap_only
ENSG00000001626 (known) ENSG00000174827	=	hsap_only
ENSG00000001626 (known) ENSG00000074370	=	hsap_only
ENSG00000001626 (known) ENSG00000174437	=	hsap_only
ENSG00000001626 (known) ENSG00000113013	=	hsap_only
ENSG00000001626 (known) ENSG00000135597	=	hsap_only
ENSG00000001626 (known) ENSG00000114353	=	hsap_only
ENSG00000001626 (known) ENSG00000124207	=	hsap_only
ENSG00000001626 (known) ENSG00000171747	=	hsap_only
ENSG00000001626 (known) ENSG00000048828	=	hsap_only
ENSG00000001626 (known) ENSG00000198626	=	hsap_only
ENSG00000001626 (known) ENSG00000129083	=	hsap_only
ENSG00000001626 (known) ENSG00000104067	=	hsap_only
ENSG00000001626 (known) ENSG00000127022	=	hsap_only
ENSG00000001626 (known) ENSG00000107819	=	hsap_only
ENSG00000001626 (known) ENSG00000063438	=	hsap_only
ENSG00000001626 (known) ENSG00000108424	=	hsap_only
ENSG00000001626 (known) ENSG00000168488	=	hsap_only
ENSG00000001626 (known) ENSG00000070371	=	hsap_only
ENSG00000001626 (known) ENSG00000204390	=	hsap_only
ENSG00000001626 (known) ENSG00000109062	=	hsap_only
ENSG00000001626 (known) ENSG00000151491	=	hsap_only
ENSG00000001626 (known) ENSG00000136153	=	hsap_only
ENSG00000001626 (known) ENSG00000120265	=	hsap_only
ENSG00000001626 (known) ENSG00000135387	=	hsap_only
ENSG00000001626 (known) ENSG00000115616	=	hsap_only
ENSG00000001626 (known) ENSG00000196236	=	hsap_only
ENSG00000001626 (known) ENSG00000100280	=	hsap_only
ENSG00000001626 (known) ENSG00000173702	=	hsap_only
ENSG00000001626 (known) ENSG00000128595	=	hsap_only
ENSG00000001631 (known) ENSG00000114209	=	hsap_only
ENSG00000001631 (known) ENSG00000136280	=	hsap_only
ENSG00000001631 (known) ENSG00000119185	=	hsap_only
ENSG00000002016 (known) ENSG00000163161	=	hsap_only
ENSG00000002016 (known) ENSG00000002016	=	S
ENSG00000002016 (known) ENSG00000132383	=	S
ENSG00000002016 (known) ENSG00000106399	=	hsap_only
ENSG00000002016 (known) ENSG00000117748	=	S
ENSG00000002016 (known) ENSG00000165392	=	hsap_only
ENSG00000002016 (known) ENSG00000104884	=	hsap_only
ENSG00000002016 (known) ENSG00000103275	=	hsap_only
ENSG00000002016 (known) ENSG00000051180	=	S
ENSG00000002330 (known) ENSG00000128245	=	hsap_only
ENSG00000002330 (known) ENSG00000104765	=	hsap_only
ENSG00000002330 (known) ENSG00000175793	=	hsap_only
ENSG00000002330 (known) ENSG00000171552	=	M
ENSG00000002330 (known) ENSG00000139644	=	hsap_only
ENSG00000002330 (known) ENSG00000129473	=	hsap_only
ENSG00000002330 (known) ENSG00000182944	=	hsap_only
ENSG00000002330 (known) ENSG00000171791	=	M
ENSG00000002330 (known) ENSG00000140379	=	hsap_only
ENSG00000002330 (known) ENSG00000172531	=	hsap_only
ENSG00000002549 (known) ENSG00000035403	=	hsap_only
ENSG00000002586 (known) ENSG00000186591	=	hsap_only
ENSG00000002586 (known) ENSG00000108424	=	hsap_only
ENSG00000002586 (known) ENSG00000071539	=	hsap_only
ENSG00000002586 (known) ENSG00000135018	=	hsap_only
ENSG00000002586 (known) ENSG00000167996	=	hsap_only
ENSG00000002586 (known) ENSG00000160803	=	hsap_only
ENSG00000002586 (known) ENSG00000182718	=	hsap_only
ENSG00000002586 (known) ENSG00000165689	=	hsap_only
ENSG00000002745 (known) ENSG00000113916	=	hsap_only
ENSG00000002746 (known) ENSG00000187555	=	hsap_only
ENSG00000002746 (known) ENSG00000165702	=	hsap_only
ENSG00000002822 (known) ENSG00000114019	=	hsap_only
ENSG00000002822 (known) ENSG00000002822	=	hsap_only
ENSG00000002822 (known) ENSG00000185519	=	hsap_only
ENSG00000002822 (known) ENSG00000125952	=	hsap_only
ENSG00000002822 (known) ENSG00000086827	=	hsap_only
ENSG00000002822 (known) ENSG00000147140	=	hsap_only
ENSG00000002822 (known) ENSG00000120498	=	hsap_only
ENSG00000002822 (known) ENSG00000121058	=	hsap_only
ENSG00000002822 (known) ENSG00000137699	=	hsap_only
ENSG00000002822 (known) ENSG00000164109	=	hsap_only
ENSG00000002822 (known) ENSG00000137822	=	hsap_only
ENSG00000002834 (known) ENSG00000071539	=	hsap_only
ENSG00000002834 (known) ENSG00000188313	=	hsap_only
ENSG00000002834 (known) ENSG00000112559	=	hsap_only
ENSG00000002834 (known) ENSG00000183386	=	hsap_only
ENSG00000003056 (known) ENSG00000105355	=	hsap_only
ENSG00000003147 (known) ENSG00000186660	=	hsap_only
ENSG00000003147 (known) ENSG00000131738	=	hsap_only
ENSG00000003147 (known) ENSG00000115661	=	hsap_only
ENSG00000003393 (known) ENSG00000166913	=	hsap_only
ENSG00000003400 (known) ENSG00000168040	=	hsap_only
ENSG00000003400 (known) ENSG00000131080	=	hsap_only
ENSG00000003400 (known) ENSG00000003400	=	hsap_only
ENSG00000003400 (known) ENSG00000064012	=	hsap_only
ENSG00000003400 (known) ENSG00000026103	=	hsap_only
ENSG00000003400 (known) ENSG00000139687	=	hsap_only
ENSG00000003400 (known) ENSG00000117560	=	hsap_only
ENSG00000003400 (known) ENSG00000121858	=	hsap_only
ENSG00000003400 (known) ENSG00000003402	=	hsap_only
ENSG00000003402 (known) ENSG00000135655	=	hsap_only
ENSG00000003402 (known) ENSG00000100242	=	hsap_only
ENSG00000003402 (known) ENSG00000168040	=	M
ENSG00000003402 (known) ENSG00000213741	=	hsap_only
ENSG00000003402 (known) ENSG00000075618	=	hsap_only
ENSG00000003402 (known) ENSG00000115524	=	hsap_only
ENSG00000003402 (known) ENSG00000175390	=	hsap_only
ENSG00000003402 (known) ENSG00000105202	=	hsap_only
ENSG00000003402 (known) ENSG00000104824	=	hsap_only
ENSG00000003402 (known) ENSG00000171552	=	hsap_only
ENSG00000003402 (known) ENSG00000105401	=	hsap_only
ENSG00000003402 (known) ENSG00000147443	=	hsap_only
ENSG00000003402 (known) ENSG00000099964	=	hsap_only
ENSG00000003402 (known) ENSG00000064012	=	hsap_only
ENSG00000003402 (known) ENSG00000178952	=	hsap_only
ENSG00000003402 (known) ENSG00000189091	=	hsap_only
ENSG00000003402 (known) ENSG00000164305	=	hsap_only
ENSG00000003436 (known) ENSG00000010438	=	hsap_only
ENSG00000003756 (known) ENSG00000080345	=	hsap_only
ENSG00000004142 (known) ENSG00000100325	=	hsap_only
ENSG00000004142 (known) ENSG00000106628	=	hsap_only
ENSG00000004142 (known) ENSG00000143416	=	hsap_only
ENSG00000004142 (known) ENSG00000109472	=	hsap_only
ENSG00000004142 (known) ENSG00000132646	=	hsap_only
ENSG00000004142 (known) ENSG00000102804	=	hsap_only
ENSG00000004399 (known) ENSG00000127603	=	hsap_only
ENSG00000004399 (known) ENSG00000099250	=	hsap_only
ENSG00000004455 (known) ENSG00000159023	=	hsap_only
ENSG00000004455 (known) ENSG00000175104	=	hsap_only
ENSG00000004455 (known) ENSG00000075089	=	hsap_only
ENSG00000004455 (known) ENSG00000011052	=	hsap_only
ENSG00000004455 (known) ENSG00000129214	=	hsap_only
ENSG00000004455 (known) ENSG00000143466	=	hsap_only
ENSG00000004455 (known) ENSG00000171444	=	D
ENSG00000004455 (known) ENSG00000189162	=	hsap_only
ENSG00000004455 (known) ENSG00000114784	=	hsap_only
ENSG00000004455 (known) ENSG00000180370	=	hsap_only
ENSG00000004468 (known) ENSG00000182866	=	hsap_only
ENSG00000004478 (known) ENSG00000004478	=	S
ENSG00000004478 (known) ENSG00000167210	=	hsap_only
ENSG00000004478 (known) ENSG00000115170	=	hsap_only
ENSG00000004478 (known) ENSG00000108854	=	hsap_only
ENSG00000004478 (known) ENSG00000142230	=	hsap_only
ENSG00000004487 (known) ENSG00000169083	=	M
ENSG00000004487 (known) ENSG00000109103	=	hsap_only
ENSG00000004487 (known) ENSG00000132305	=	hsap_only
ENSG00000004487 (known) ENSG00000164404	=	hsap_only
ENSG00000004487 (known) ENSG00000100325	=	hsap_only
ENSG00000004487 (known) ENSG00000143379	=	hsap_only
ENSG00000004487 (known) ENSG00000160916	=	hsap_only
ENSG00000004487 (known) ENSG00000137500	=	hsap_only
ENSG00000004487 (known) ENSG00000096401	=	hsap_only
ENSG00000004487 (known) ENSG00000168148	=	hsap_only
ENSG00000004700 (known) ENSG00000004700	=	hsap_only
ENSG00000004776 (known) ENSG00000152137	=	hsap_only
ENSG00000004777 (known) ENSG00000010810	=	M
ENSG00000004838 (known) ENSG00000166925	=	hsap_only
ENSG00000004864 (known) ENSG00000163631	=	hsap_only
ENSG00000004864 (known) ENSG00000136997	=	hsap_only
ENSG00000004897 (known) ENSG00000176248	=	S
ENSG00000004897 (known) ENSG00000130177	=	S
ENSG00000004897 (known) ENSG00000117650	=	hsap_only
ENSG00000004897 (known) ENSG00000116670	=	hsap_only
ENSG00000004897 (known) ENSG00000156970	=	hsap_only
ENSG00000004897 (known) ENSG00000112029	=	hsap_only
ENSG00000004897 (known) ENSG00000105325	=	hsap_only
ENSG00000004897 (known) ENSG00000127445	=	hsap_only
ENSG00000004897 (known) ENSG00000094880	=	S
ENSG00000004939 (known) ENSG00000004939	=	hsap_only
ENSG00000004948 (known) ENSG00000110680	=	hsap_only
ENSG00000004948 (known) ENSG00000158301	=	hsap_only
ENSG00000004948 (known) ENSG00000198932	=	hsap_only
ENSG00000004975 (known) ENSG00000120896	=	hsap_only
ENSG00000004975 (known) ENSG00000117360	=	hsap_only
ENSG00000004975 (known) ENSG00000120500	=	hsap_only
ENSG00000004975 (known) ENSG00000213923	=	hsap_only
ENSG00000004975 (known) ENSG00000206181	=	hsap_only
ENSG00000004975 (known) ENSG00000078328	=	hsap_only
ENSG00000004975 (known) ENSG00000159210	=	hsap_only
ENSG00000004975 (known) ENSG00000100614	=	hsap_only
ENSG00000004975 (known) ENSG00000131721	=	hsap_only
ENSG00000004975 (known) ENSG00000111676	=	hsap_only
ENSG00000004975 (known) ENSG00000154124	=	hsap_only
ENSG00000004975 (known) ENSG00000149532	=	hsap_only
ENSG00000004975 (known) ENSG00000140320	=	hsap_only
ENSG00000004975 (known) ENSG00000197279	=	hsap_only
ENSG00000004975 (known) ENSG00000006194	=	hsap_only
ENSG00000004975 (known) ENSG00000124074	=	hsap_only
ENSG00000004975 (known) ENSG00000205937	=	hsap_only
ENSG00000004975 (known) ENSG00000163530	=	hsap_only
ENSG00000004975 (known) ENSG00000127191	=	hsap_only
ENSG00000004975 (known) ENSG00000161203	=	hsap_only
ENSG00000004975 (known) ENSG00000101751	=	hsap_only
ENSG00000004975 (known) ENSG00000170967	=	hsap_only
ENSG00000004975 (known) ENSG00000146425	=	hsap_only
ENSG00000004975 (known) ENSG00000063244	=	hsap_only
ENSG00000004975 (known) ENSG00000072958	=	hsap_only
ENSG00000004975 (known) ENSG00000131931	=	hsap_only
ENSG00000004975 (known) ENSG00000145365	=	hsap_only
ENSG00000004975 (known) ENSG00000166228	=	hsap_only
ENSG00000004975 (known) ENSG00000196150	=	hsap_only
ENSG00000004975 (known) ENSG00000004975	=	M
ENSG00000004975 (known) ENSG00000157110	=	hsap_only
ENSG00000004975 (known) ENSG00000141510	=	hsap_only
ENSG00000004975 (known) ENSG00000151929	=	hsap_only
ENSG00000004975 (known) ENSG00000187778	=	hsap_only
ENSG00000004975 (known) ENSG00000163877	=	hsap_only
ENSG00000004975 (known) ENSG00000160062	=	hsap_only
ENSG00000004975 (known) ENSG00000111667	=	hsap_only
ENSG00000004975 (known) ENSG00000137135	=	hsap_only
ENSG00000005007 (known) ENSG00000157106	=	hsap_only
ENSG00000005007 (known) ENSG00000162290	=	hsap_only
ENSG00000005007 (known) ENSG00000090581	=	hsap_only
ENSG00000005007 (known) ENSG00000131069	=	hsap_only
ENSG00000005007 (known) ENSG00000179151	=	hsap_only
ENSG00000005007 (known) ENSG00000091513	=	hsap_only
ENSG00000005007 (known) ENSG00000173113	=	hsap_only
ENSG00000005007 (known) ENSG00000106263	=	hsap_only
ENSG00000005007 (known) ENSG00000104419	=	hsap_only
ENSG00000005007 (known) ENSG00000141543	=	hsap_only
ENSG00000005007 (known) ENSG00000128534	=	S
ENSG00000005007 (known) ENSG00000116698	=	hsap_only
ENSG00000005007 (known) ENSG00000131721	=	hsap_only
ENSG00000005007 (known) ENSG00000144895	=	hsap_only
ENSG00000005007 (known) ENSG00000115762	=	hsap_only
ENSG00000005007 (known) ENSG00000172795	=	S
ENSG00000005007 (known) ENSG00000070366	=	hsap_only
ENSG00000005007 (known) ENSG00000149311	=	hsap_only
ENSG00000005007 (known) ENSG00000160710	=	hsap_only
ENSG00000005007 (known) ENSG00000103342	=	S
ENSG00000005007 (known) ENSG00000163125	=	hsap_only
ENSG00000005007 (known) ENSG00000125351	=	hsap_only
ENSG00000005007 (known) ENSG00000005007	=	S
ENSG00000005007 (known) ENSG00000175390	=	hsap_only
ENSG00000005007 (known) ENSG00000172890	=	hsap_only
ENSG00000005007 (known) ENSG00000125977	=	hsap_only
ENSG00000005007 (known) ENSG00000151461	=	hsap_only
ENSG00000005007 (known) ENSG00000038358	=	hsap_only
ENSG00000005007 (known) ENSG00000100084	=	hsap_only
ENSG00000005007 (known) ENSG00000114127	=	hsap_only
ENSG00000005007 (known) ENSG00000107581	=	hsap_only
ENSG00000005007 (known) ENSG00000136937	=	hsap_only
ENSG00000005007 (known) ENSG00000124214	=	hsap_only
ENSG00000005007 (known) ENSG00000130713	=	hsap_only
ENSG00000005007 (known) ENSG00000169062	=	hsap_only
ENSG00000005020 (known) ENSG00000106799	=	hsap_only
ENSG00000005022 (known) ENSG00000198909	=	hsap_only
ENSG00000005022 (known) ENSG00000067182	=	hsap_only
ENSG00000005022 (known) ENSG00000127191	=	hsap_only
ENSG00000005022 (known) ENSG00000173039	=	hsap_only
ENSG00000005022 (known) ENSG00000028137	=	hsap_only
ENSG00000005022 (known) ENSG00000100906	=	hsap_only
ENSG00000005022 (known) ENSG00000056558	=	hsap_only
ENSG00000005022 (known) ENSG00000129465	=	hsap_only
ENSG00000005022 (known) ENSG00000132356	=	hsap_only
ENSG00000005022 (known) ENSG00000146648	=	hsap_only
ENSG00000005022 (known) ENSG00000102871	=	hsap_only
ENSG00000005022 (known) ENSG00000073009	=	hsap_only
ENSG00000005022 (known) ENSG00000035403	=	hsap_only
ENSG00000005022 (known) ENSG00000137275	=	hsap_only
ENSG00000005022 (known) ENSG00000095015	=	hsap_only
ENSG00000005022 (known) ENSG00000089159	=	hsap_only
ENSG00000005059 (known) ENSG00000109906	=	hsap_only
ENSG00000005075 (known) ENSG00000105085	=	hsap_only
ENSG00000005075 (known) ENSG00000102978	=	DS
ENSG00000005075 (known) ENSG00000141026	=	hsap_only
ENSG00000005075 (known) ENSG00000108270	=	hsap_only
ENSG00000005075 (known) ENSG00000133398	=	hsap_only
ENSG00000005075 (known) ENSG00000063322	=	hsap_only
ENSG00000005108 (known) ENSG00000151693	=	hsap_only
ENSG00000005156 (known) ENSG00000042088	=	hsap_only
ENSG00000005156 (known) ENSG00000140398	=	hsap_only
ENSG00000005175 (known) ENSG00000106799	=	hsap_only
ENSG00000005175 (known) ENSG00000198909	=	hsap_only
ENSG00000005194 (known) ENSG00000108010	=	hsap_only
ENSG00000005238 (known) ENSG00000175602	=	hsap_only
ENSG00000005249 (known) ENSG00000005249	=	hsap_only
ENSG00000005339 (known) ENSG00000078900	=	hsap_only
ENSG00000005339 (known) ENSG00000175387	=	hsap_only
ENSG00000005339 (known) ENSG00000169083	=	hsap_only
ENSG00000005339 (known) ENSG00000159692	=	hsap_only
ENSG00000005339 (known) ENSG00000115415	=	hsap_only
ENSG00000005339 (known) ENSG00000124151	=	hsap_only
ENSG00000005339 (known) ENSG00000123609	=	hsap_only
ENSG00000005339 (known) ENSG00000187109	=	hsap_only
ENSG00000005339 (known) ENSG00000166949	=	hsap_only
ENSG00000005339 (known) ENSG00000196092	=	hsap_only
ENSG00000005339 (known) ENSG00000012048	=	hsap_only
ENSG00000005339 (known) ENSG00000213341	=	hsap_only
ENSG00000005339 (known) ENSG00000117748	=	hsap_only
ENSG00000005339 (known) ENSG00000168610	=	M
ENSG00000005339 (known) ENSG00000178573	=	hsap_only
ENSG00000005339 (known) ENSG00000141510	=	M
ENSG00000005339 (known) ENSG00000175792	=	hsap_only
ENSG00000005339 (known) ENSG00000198911	=	hsap_only
ENSG00000005339 (known) ENSG00000132109	=	hsap_only
ENSG00000005339 (known) ENSG00000197386	=	hsap_only
ENSG00000005339 (known) ENSG00000084676	=	hsap_only
ENSG00000005339 (known) ENSG00000140396	=	hsap_only
ENSG00000005339 (known) ENSG00000179348	=	hsap_only
ENSG00000005339 (known) ENSG00000172977	=	hsap_only
ENSG00000005339 (known) ENSG00000073009	=	hsap_only
ENSG00000005339 (known) ENSG00000159110	=	hsap_only
ENSG00000005339 (known) ENSG00000138162	=	hsap_only
ENSG00000005339 (known) ENSG00000185122	=	hsap_only
ENSG00000005339 (known) ENSG00000114166	=	hsap_only
ENSG00000005339 (known) ENSG00000147649	=	hsap_only
ENSG00000005339 (known) ENSG00000072310	=	hsap_only
ENSG00000005339 (known) ENSG00000118260	=	hsap_only
ENSG00000005339 (known) ENSG00000185697	=	hsap_only
ENSG00000005339 (known) ENSG00000160224	=	hsap_only
ENSG00000005339 (known) ENSG00000198646	=	hsap_only
ENSG00000005339 (known) ENSG00000126561	=	hsap_only
ENSG00000005339 (known) ENSG00000173757	=	hsap_only
ENSG00000005339 (known) ENSG00000140262	=	hsap_only
ENSG00000005339 (known) ENSG00000173039	=	M
ENSG00000005339 (known) ENSG00000124762	=	hsap_only
ENSG00000005339 (known) ENSG00000126456	=	hsap_only
ENSG00000005339 (known) ENSG00000104365	=	hsap_only
ENSG00000005339 (known) ENSG00000121774	=	M
ENSG00000005381 (known) ENSG00000005381	=	hsap_only
ENSG00000005436 (known) ENSG00000124788	=	hsap_only
ENSG00000005436 (known) ENSG00000137076	=	hsap_only
ENSG00000005469 (known) ENSG00000163631	=	hsap_only
ENSG00000005700 (known) ENSG00000169217	=	hsap_only
ENSG00000005700 (known) ENSG00000116741	=	hsap_only
ENSG00000005700 (known) ENSG00000128739	=	hsap_only
ENSG00000005700 (known) ENSG00000010671	=	hsap_only
ENSG00000005810 (known) ENSG00000170027	=	hsap_only
ENSG00000005810 (known) ENSG00000127947	=	hsap_only
ENSG00000005810 (known) ENSG00000166913	=	hsap_only
ENSG00000005810 (known) ENSG00000030110	=	hsap_only
ENSG00000005810 (known) ENSG00000136997	=	hsap_only
ENSG00000005812 (known) ENSG00000113558	=	hsap_only
ENSG00000005844 (known) ENSG00000081237	=	hsap_only
ENSG00000005844 (known) ENSG00000005844	=	hsap_only
ENSG00000005844 (known) ENSG00000090339	=	hsap_only
ENSG00000005844 (known) ENSG00000134086	=	hsap_only
ENSG00000005844 (known) ENSG00000076662	=	hsap_only
ENSG00000005882 (known) ENSG00000197386	=	hsap_only
ENSG00000005882 (known) ENSG00000063241	=	hsap_only
ENSG00000005882 (known) ENSG00000169635	=	hsap_only
ENSG00000005884 (known) ENSG00000035862	=	hsap_only
ENSG00000005884 (known) ENSG00000150093	=	hsap_only
ENSG00000005884 (known) ENSG00000010278	=	hsap_only
ENSG00000005884 (known) ENSG00000115641	=	hsap_only
ENSG00000005893 (known) ENSG00000145335	=	hsap_only
ENSG00000005961 (known) ENSG00000005961	=	hsap_only
ENSG00000005961 (known) ENSG00000185043	=	hsap_only
ENSG00000005961 (known) ENSG00000056345	=	hsap_only
ENSG00000005961 (known) ENSG00000211601	=	hsap_only
ENSG00000006015 (known) ENSG00000112559	=	hsap_only
ENSG00000006059 (known) ENSG00000123992	=	hsap_only
ENSG00000006059 (known) ENSG00000117399	=	hsap_only
ENSG00000006062 (known) ENSG00000170889	=	hsap_only
ENSG00000006062 (known) ENSG00000103266	=	hsap_only
ENSG00000006062 (known) ENSG00000077150	=	hsap_only
ENSG00000006062 (known) ENSG00000099783	=	hsap_only
ENSG00000006062 (known) ENSG00000181163	=	hsap_only
ENSG00000006062 (known) ENSG00000112306	=	hsap_only
ENSG00000006062 (known) ENSG00000142937	=	hsap_only
ENSG00000006062 (known) ENSG00000116251	=	hsap_only
ENSG00000006062 (known) ENSG00000144713	=	hsap_only
ENSG00000006062 (known) ENSG00000215301	=	hsap_only
ENSG00000006062 (known) ENSG00000115053	=	hsap_only
ENSG00000006062 (known) ENSG00000175792	=	hsap_only
ENSG00000006062 (known) ENSG00000100316	=	hsap_only
ENSG00000006062 (known) ENSG00000111640	=	hsap_only
ENSG00000006062 (known) ENSG00000184009	=	hsap_only
ENSG00000006062 (known) ENSG00000105197	=	hsap_only
ENSG00000006062 (known) ENSG00000148303	=	hsap_only
ENSG00000006062 (known) ENSG00000083845	=	hsap_only
ENSG00000006062 (known) ENSG00000116560	=	hsap_only
ENSG00000006062 (known) ENSG00000135829	=	hsap_only
ENSG00000006062 (known) ENSG00000171824	=	hsap_only
ENSG00000006062 (known) ENSG00000138385	=	hsap_only
ENSG00000006062 (known) ENSG00000109971	=	hsap_only
ENSG00000006062 (known) ENSG00000052749	=	hsap_only
ENSG00000006062 (known) ENSG00000127191	=	hsap_only
ENSG00000006062 (known) ENSG00000175104	=	hsap_only
ENSG00000006062 (known) ENSG00000110700	=	hsap_only
ENSG00000006062 (known) ENSG00000173110	=	hsap_only
ENSG00000006062 (known) ENSG00000136628	=	hsap_only
ENSG00000006062 (known) ENSG00000153187	=	hsap_only
ENSG00000006062 (known) ENSG00000143621	=	hsap_only
ENSG00000006062 (known) ENSG00000122406	=	hsap_only
ENSG00000006062 (known) ENSG00000113013	=	hsap_only
ENSG00000006062 (known) ENSG00000080824	=	hsap_only
ENSG00000006062 (known) ENSG00000136942	=	hsap_only
ENSG00000006062 (known) ENSG00000104365	=	hsap_only
ENSG00000006062 (known) ENSG00000105193	=	hsap_only
ENSG00000006062 (known) ENSG00000104833	=	hsap_only
ENSG00000006062 (known) ENSG00000065978	=	hsap_only
ENSG00000006062 (known) ENSG00000070061	=	hsap_only
ENSG00000006062 (known) ENSG00000168298	=	hsap_only
ENSG00000006062 (known) ENSG00000086061	=	hsap_only
ENSG00000006062 (known) ENSG00000096384	=	hsap_only
ENSG00000006062 (known) ENSG00000161016	=	hsap_only
ENSG00000006062 (known) ENSG00000127314	=	hsap_only
ENSG00000006062 (known) ENSG00000174444	=	hsap_only
ENSG00000006062 (known) ENSG00000134419	=	hsap_only
ENSG00000006062 (known) ENSG00000171490	=	hsap_only
ENSG00000006062 (known) ENSG00000174516	=	hsap_only
ENSG00000006062 (known) ENSG00000070756	=	hsap_only
ENSG00000006062 (known) ENSG00000008988	=	hsap_only
ENSG00000006062 (known) ENSG00000063177	=	hsap_only
ENSG00000006062 (known) ENSG00000174748	=	hsap_only
ENSG00000006062 (known) ENSG00000108654	=	hsap_only
ENSG00000006062 (known) ENSG00000148672	=	hsap_only
ENSG00000006062 (known) ENSG00000125691	=	hsap_only
ENSG00000006062 (known) ENSG00000105401	=	hsap_only
ENSG00000006062 (known) ENSG00000145425	=	hsap_only
ENSG00000006062 (known) ENSG00000204390	=	hsap_only
ENSG00000006062 (known) ENSG00000124614	=	hsap_only
ENSG00000006062 (known) ENSG00000196305	=	hsap_only
ENSG00000006062 (known) ENSG00000135341	=	hsap_only
ENSG00000006062 (known) ENSG00000131469	=	hsap_only
ENSG00000006062 (known) ENSG00000183207	=	hsap_only
ENSG00000006062 (known) ENSG00000142676	=	hsap_only
ENSG00000006062 (known) ENSG00000089157	=	hsap_only
ENSG00000006062 (known) ENSG00000108561	=	hsap_only
ENSG00000006062 (known) ENSG00000167526	=	hsap_only
ENSG00000006062 (known) ENSG00000135960	=	hsap_only
ENSG00000006062 (known) ENSG00000198034	=	hsap_only
ENSG00000006062 (known) ENSG00000114391	=	hsap_only
ENSG00000006062 (known) ENSG00000188846	=	hsap_only
ENSG00000006062 (known) ENSG00000147403	=	hsap_only
ENSG00000006062 (known) ENSG00000135486	=	hsap_only
ENSG00000006062 (known) ENSG00000131323	=	hsap_only
ENSG00000006062 (known) ENSG00000105447	=	hsap_only
ENSG00000006062 (known) ENSG00000124214	=	hsap_only
ENSG00000006062 (known) ENSG00000166441	=	hsap_only
ENSG00000006062 (known) ENSG00000073009	=	hsap_only
ENSG00000006062 (known) ENSG00000177600	=	hsap_only
ENSG00000006062 (known) ENSG00000044574	=	hsap_only
ENSG00000006062 (known) ENSG00000172053	=	hsap_only
ENSG00000006062 (known) ENSG00000060138	=	hsap_only
ENSG00000006062 (known) ENSG00000084774	=	hsap_only
ENSG00000006062 (known) ENSG00000105202	=	hsap_only
ENSG00000006062 (known) ENSG00000149806	=	hsap_only
ENSG00000006062 (known) ENSG00000149273	=	hsap_only
ENSG00000006062 (known) ENSG00000132382	=	hsap_only
ENSG00000006062 (known) ENSG00000089009	=	hsap_only
ENSG00000006062 (known) ENSG00000165496	=	hsap_only
ENSG00000006062 (known) ENSG00000115594	=	hsap_only
ENSG00000006062 (known) ENSG00000147604	=	hsap_only
ENSG00000006062 (known) ENSG00000082512	=	hsap_only
ENSG00000006062 (known) ENSG00000137154	=	hsap_only
ENSG00000006062 (known) ENSG00000152234	=	hsap_only
ENSG00000006062 (known) ENSG00000142534	=	hsap_only
ENSG00000006062 (known) ENSG00000056558	=	hsap_only
ENSG00000006062 (known) ENSG00000198755	=	hsap_only
ENSG00000006062 (known) ENSG00000112578	=	hsap_only
ENSG00000006062 (known) ENSG00000113643	=	hsap_only
ENSG00000006062 (known) ENSG00000112208	=	hsap_only
ENSG00000006062 (known) ENSG00000110330	=	hsap_only
ENSG00000006062 (known) ENSG00000165732	=	hsap_only
ENSG00000006062 (known) ENSG00000213341	=	hsap_only
ENSG00000006062 (known) ENSG00000186468	=	hsap_only
ENSG00000006062 (known) ENSG00000138326	=	hsap_only
ENSG00000006062 (known) ENSG00000137285	=	hsap_only
ENSG00000006062 (known) ENSG00000141480	=	hsap_only
ENSG00000006062 (known) ENSG00000156482	=	hsap_only
ENSG00000006071 (known) ENSG00000187486	=	hsap_only
ENSG00000006074 (known) ENSG00000072832	=	hsap_only
ENSG00000006074 (known) ENSG00000109103	=	hsap_only
ENSG00000006074 (known) ENSG00000156508	=	hsap_only
ENSG00000006074 (known) ENSG00000196781	=	hsap_only
ENSG00000006074 (known) ENSG00000133935	=	hsap_only
ENSG00000006074 (known) ENSG00000141510	=	hsap_only
ENSG00000006075 (known) ENSG00000160683	=	hsap_only
ENSG00000006075 (known) ENSG00000163823	=	hsap_only
ENSG00000006075 (known) ENSG00000183625	=	hsap_only
ENSG00000006118 (known) ENSG00000145794	=	hsap_only
ENSG00000006125 (known) ENSG00000137822	=	hsap_only
ENSG00000006125 (known) ENSG00000166848	=	hsap_only
ENSG00000006125 (known) ENSG00000136888	=	hsap_only
ENSG00000006125 (known) ENSG00000141646	=	hsap_only
ENSG00000006125 (known) ENSG00000183508	=	hsap_only
ENSG00000006125 (known) ENSG00000076242	=	hsap_only
ENSG00000006125 (known) ENSG00000131931	=	hsap_only
ENSG00000006125 (known) ENSG00000124733	=	hsap_only
ENSG00000006125 (known) ENSG00000129354	=	CS
ENSG00000006125 (known) ENSG00000072958	=	CSM
ENSG00000006125 (known) ENSG00000157978	=	hsap_only
ENSG00000006125 (known) ENSG00000157191	=	hsap_only
ENSG00000006125 (known) ENSG00000115170	=	hsap_only
ENSG00000006125 (known) ENSG00000042753	=	S
ENSG00000006125 (known) ENSG00000128408	=	hsap_only
ENSG00000006125 (known) ENSG00000196313	=	hsap_only
ENSG00000006125 (known) ENSG00000198742	=	hsap_only
ENSG00000006125 (known) ENSG00000138750	=	hsap_only
ENSG00000006125 (known) ENSG00000177885	=	hsap_only
ENSG00000006125 (known) ENSG00000169252	=	hsap_only
ENSG00000006125 (known) ENSG00000161203	=	hsap_only
ENSG00000006125 (known) ENSG00000141480	=	hsap_only
ENSG00000006125 (known) ENSG00000189367	=	hsap_only
ENSG00000006125 (known) ENSG00000205937	=	hsap_only
ENSG00000006125 (known) ENSG00000108771	=	hsap_only
ENSG00000006125 (known) ENSG00000183020	=	hsap_only
ENSG00000006194 (known) ENSG00000083838	=	hsap_only
ENSG00000006194 (known) ENSG00000090487	=	hsap_only
ENSG00000006194 (known) ENSG00000171222	=	hsap_only
ENSG00000006194 (known) ENSG00000175895	=	hsap_only
ENSG00000006194 (known) ENSG00000143156	=	hsap_only
ENSG00000006194 (known) ENSG00000172638	=	hsap_only
ENSG00000006194 (known) ENSG00000107882	=	hsap_only
ENSG00000006194 (known) ENSG00000146063	=	hsap_only
ENSG00000006210 (known) ENSG00000168329	=	hsap_only
ENSG00000006210 (known) ENSG00000006210	=	hsap_only
ENSG00000006282 (known) ENSG00000114127	=	hsap_only
ENSG00000006283 (known) ENSG00000160803	=	hsap_only
ENSG00000006451 (known) ENSG00000060138	=	hsap_only
ENSG00000006451 (known) ENSG00000017797	=	hsap_only
ENSG00000006451 (known) ENSG00000141646	=	hsap_only
ENSG00000006451 (known) ENSG00000006451	=	hsap_only
ENSG00000006451 (known) ENSG00000137713	=	hsap_only
ENSG00000006451 (known) ENSG00000112685	=	D
ENSG00000006468 (known) ENSG00000124151	=	hsap_only
ENSG00000006606 (known) ENSG00000183625	=	hsap_only
ENSG00000006611 (known) ENSG00000112531	=	hsap_only
ENSG00000006634 (known) ENSG00000128534	=	hsap_only
ENSG00000006634 (known) ENSG00000097046	=	hsap_only
ENSG00000006634 (known) ENSG00000133895	=	hsap_only
ENSG00000006638 (known) ENSG00000198932	=	hsap_only
ENSG00000006652 (known) ENSG00000143622	=	hsap_only
ENSG00000006704 (known) ENSG00000178896	=	hsap_only
ENSG00000006715 (known) ENSG00000196700	=	hsap_only
ENSG00000006740 (known) ENSG00000189159	=	hsap_only
ENSG00000006744 (known) ENSG00000135052	=	hsap_only
ENSG00000006744 (known) ENSG00000179950	=	hsap_only
ENSG00000006744 (known) ENSG00000160967	=	hsap_only
ENSG00000006744 (known) ENSG00000100325	=	hsap_only
ENSG00000006744 (known) ENSG00000167774	=	hsap_only
ENSG00000006747 (known) ENSG00000129465	=	hsap_only
ENSG00000006747 (known) ENSG00000198909	=	hsap_only
ENSG00000006747 (known) ENSG00000177885	=	hsap_only
ENSG00000006831 (known) ENSG00000157500	=	hsap_only
ENSG00000007047 (known) ENSG00000164924	=	hsap_only
ENSG00000007047 (known) ENSG00000131462	=	hsap_only
ENSG00000007047 (known) ENSG00000166189	=	hsap_only
ENSG00000007047 (known) ENSG00000163558	=	hsap_only
ENSG00000007047 (known) ENSG00000102981	=	hsap_only
ENSG00000007047 (known) ENSG00000108953	=	hsap_only
ENSG00000007047 (known) ENSG00000128245	=	hsap_only
ENSG00000007047 (known) ENSG00000167552	=	hsap_only
ENSG00000007047 (known) ENSG00000070831	=	hsap_only
ENSG00000007047 (known) ENSG00000118046	=	hsap_only
ENSG00000007047 (known) ENSG00000176903	=	hsap_only
ENSG00000007168 (known) ENSG00000162946	=	hsap_only
ENSG00000007168 (known) ENSG00000065427	=	hsap_only
ENSG00000007168 (known) ENSG00000168092	=	hsap_only
ENSG00000007168 (known) ENSG00000166579	=	M
ENSG00000007171 (known) ENSG00000007171	=	DM
ENSG00000007174 (known) ENSG00000113916	=	hsap_only
ENSG00000007255 (known) ENSG00000054116	=	S
ENSG00000007255 (known) ENSG00000197275	=	hsap_only
ENSG00000007255 (known) ENSG00000105991	=	hsap_only
ENSG00000007255 (known) ENSG00000100842	=	hsap_only
ENSG00000007255 (known) ENSG00000196655	=	S
ENSG00000007255 (known) ENSG00000173465	=	hsap_only
ENSG00000007264 (known) ENSG00000182944	=	hsap_only
ENSG00000007372 (known) ENSG00000051128	=	hsap_only
ENSG00000007372 (known) ENSG00000120094	=	hsap_only
ENSG00000007372 (known) ENSG00000154370	=	hsap_only
ENSG00000007372 (known) ENSG00000185630	=	hsap_only
ENSG00000007372 (known) ENSG00000117408	=	D
ENSG00000007392 (known) ENSG00000130222	=	hsap_only
ENSG00000007392 (known) ENSG00000205937	=	hsap_only
ENSG00000007392 (known) ENSG00000113649	=	hsap_only
ENSG00000007392 (known) ENSG00000103254	=	hsap_only
ENSG00000007402 (known) ENSG00000211895	=	hsap_only
ENSG00000007541 (known) ENSG00000170365	=	hsap_only
ENSG00000007866 (known) ENSG00000154310	=	hsap_only
ENSG00000007866 (known) ENSG00000175029	=	hsap_only
ENSG00000007866 (known) ENSG00000018408	=	D
ENSG00000007866 (known) ENSG00000128245	=	hsap_only
ENSG00000007923 (known) ENSG00000197448	=	hsap_only
ENSG00000007923 (known) ENSG00000184489	=	hsap_only
ENSG00000007952 (known) ENSG00000051523	=	hsap_only
ENSG00000007968 (known) ENSG00000050820	=	hsap_only
ENSG00000007968 (known) ENSG00000114126	=	D
ENSG00000007968 (known) ENSG00000129518	=	hsap_only
ENSG00000007968 (known) ENSG00000115641	=	hsap_only
ENSG00000007968 (known) ENSG00000163602	=	hsap_only
ENSG00000007968 (known) ENSG00000183955	=	hsap_only
ENSG00000007968 (known) ENSG00000139687	=	D
ENSG00000007968 (known) ENSG00000185591	=	hsap_only
ENSG00000007968 (known) ENSG00000198176	=	D
ENSG00000008018 (known) ENSG00000115687	=	hsap_only
ENSG00000008018 (known) ENSG00000133059	=	hsap_only
ENSG00000008018 (known) ENSG00000101782	=	hsap_only
ENSG00000008018 (known) ENSG00000134086	=	hsap_only
ENSG00000008018 (known) ENSG00000126005	=	hsap_only
ENSG00000008018 (known) ENSG00000129084	=	SM
ENSG00000008018 (known) ENSG00000116213	=	hsap_only
ENSG00000008018 (known) ENSG00000106588	=	hsap_only
ENSG00000008018 (known) ENSG00000102804	=	hsap_only
ENSG00000008018 (known) ENSG00000144021	=	hsap_only
ENSG00000008018 (known) ENSG00000136997	=	hsap_only
ENSG00000008018 (known) ENSG00000157873	=	hsap_only
ENSG00000008018 (known) ENSG00000143466	=	hsap_only
ENSG00000008018 (known) ENSG00000108294	=	S
ENSG00000008018 (known) ENSG00000204525	=	hsap_only
ENSG00000008018 (known) ENSG00000159023	=	hsap_only
ENSG00000008018 (known) ENSG00000035403	=	hsap_only
ENSG00000008018 (known) ENSG00000132963	=	hsap_only
ENSG00000008018 (known) ENSG00000166333	=	hsap_only
ENSG00000008018 (known) ENSG00000196954	=	hsap_only
ENSG00000008018 (known) ENSG00000136930	=	S
ENSG00000008018 (known) ENSG00000100804	=	S
ENSG00000008018 (known) ENSG00000172795	=	hsap_only
ENSG00000008018 (known) ENSG00000068438	=	hsap_only
ENSG00000008056 (known) ENSG00000172977	=	hsap_only
ENSG00000008056 (known) ENSG00000026025	=	hsap_only
ENSG00000008056 (known) ENSG00000008056	=	hsap_only
ENSG00000008083 (known) ENSG00000136574	=	M
ENSG00000008083 (known) ENSG00000183072	=	M
ENSG00000008083 (known) ENSG00000163631	=	hsap_only
ENSG00000008128 (known) ENSG00000149269	=	hsap_only
ENSG00000008128 (known) ENSG00000170027	=	hsap_only
ENSG00000008128 (known) ENSG00000205937	=	hsap_only
ENSG00000008128 (known) ENSG00000108953	=	hsap_only
ENSG00000008128 (known) ENSG00000167118	=	hsap_only
ENSG00000008128 (known) ENSG00000206353	=	hsap_only
ENSG00000008128 (known) ENSG00000134308	=	hsap_only
ENSG00000008128 (known) ENSG00000166913	=	hsap_only
ENSG00000008130 (known) ENSG00000108010	=	hsap_only
ENSG00000008130 (known) ENSG00000164924	=	hsap_only
ENSG00000008130 (known) ENSG00000170027	=	hsap_only
ENSG00000008130 (known) ENSG00000072201	=	hsap_only
ENSG00000008130 (known) ENSG00000128245	=	hsap_only
ENSG00000008130 (known) ENSG00000186676	=	hsap_only
ENSG00000008196 (known) ENSG00000103275	=	hsap_only
ENSG00000008196 (known) ENSG00000164442	=	hsap_only
ENSG00000008196 (known) ENSG00000160695	=	hsap_only
ENSG00000008196 (known) ENSG00000180573	=	hsap_only
ENSG00000008256 (known) ENSG00000142675	=	hsap_only
ENSG00000008277 (known) ENSG00000166913	=	M
ENSG00000008277 (known) ENSG00000128245	=	hsap_only
ENSG00000008277 (known) ENSG00000108953	=	hsap_only
ENSG00000008277 (known) ENSG00000164924	=	hsap_only
ENSG00000008277 (known) ENSG00000134308	=	hsap_only
ENSG00000008294 (known) ENSG00000109320	=	hsap_only
ENSG00000008300 (known) ENSG00000137831	=	hsap_only
ENSG00000008300 (known) ENSG00000151914	=	hsap_only
ENSG00000008300 (known) ENSG00000153827	=	hsap_only
ENSG00000008300 (known) ENSG00000132361	=	hsap_only
ENSG00000008300 (known) ENSG00000133789	=	hsap_only
ENSG00000008300 (known) ENSG00000187535	=	hsap_only
ENSG00000008300 (known) ENSG00000160294	=	hsap_only
ENSG00000008300 (known) ENSG00000104267	=	hsap_only
ENSG00000008300 (known) ENSG00000161800	=	hsap_only
ENSG00000008300 (known) ENSG00000173898	=	hsap_only
ENSG00000008300 (known) ENSG00000160460	=	hsap_only
ENSG00000008300 (known) ENSG00000187189	=	hsap_only
ENSG00000008311 (known) ENSG00000089159	=	hsap_only
ENSG00000008311 (known) ENSG00000136997	=	hsap_only
ENSG00000008405 (known) ENSG00000188313	=	hsap_only
ENSG00000008405 (known) ENSG00000114423	=	hsap_only
ENSG00000008405 (known) ENSG00000112559	=	hsap_only
ENSG00000008405 (known) ENSG00000127191	=	hsap_only
ENSG00000008710 (known) ENSG00000169398	=	hsap_only
ENSG00000008710 (known) ENSG00000118762	=	hsap_only
ENSG00000008710 (known) ENSG00000168036	=	hsap_only
ENSG00000008710 (known) ENSG00000171681	=	hsap_only
ENSG00000008735 (known) ENSG00000150687	=	hsap_only
ENSG00000008838 (known) ENSG00000105085	=	hsap_only
ENSG00000008838 (known) ENSG00000155111	=	hsap_only
ENSG00000008838 (known) ENSG00000063322	=	hsap_only
ENSG00000008838 (known) ENSG00000141026	=	hsap_only
ENSG00000008838 (known) ENSG00000133398	=	hsap_only
ENSG00000008952 (known) ENSG00000079432	=	hsap_only
ENSG00000008988 (known) ENSG00000104419	=	hsap_only
ENSG00000008988 (known) ENSG00000073009	=	hsap_only
ENSG00000008988 (known) ENSG00000177885	=	hsap_only
ENSG00000008988 (known) ENSG00000135698	=	hsap_only
ENSG00000008988 (known) ENSG00000035403	=	hsap_only
ENSG00000008988 (known) ENSG00000135679	=	hsap_only
ENSG00000009307 (known) ENSG00000175104	=	hsap_only
ENSG00000009307 (known) ENSG00000171444	=	hsap_only
ENSG00000009307 (known) ENSG00000134910	=	hsap_only
ENSG00000009307 (known) ENSG00000111725	=	hsap_only
ENSG00000009307 (known) ENSG00000173530	=	hsap_only
ENSG00000009307 (known) ENSG00000180370	=	hsap_only
ENSG00000009335 (known) ENSG00000136997	=	hsap_only
ENSG00000009413 (known) ENSG00000116670	=	hsap_only
ENSG00000009413 (known) ENSG00000164109	=	hsap_only
ENSG00000009709 (known) ENSG00000085662	=	hsap_only
ENSG00000009724 (known) ENSG00000009724	=	hsap_only
ENSG00000009790 (known) ENSG00000113916	=	hsap_only
ENSG00000009844 (known) ENSG00000117153	=	hsap_only
ENSG00000009844 (known) ENSG00000151332	=	hsap_only
ENSG00000009844 (known) ENSG00000173465	=	hsap_only
ENSG00000009844 (known) ENSG00000105404	=	hsap_only
ENSG00000009844 (known) ENSG00000135446	=	hsap_only
ENSG00000009844 (known) ENSG00000160200	=	hsap_only
ENSG00000009844 (known) ENSG00000185247	=	hsap_only
ENSG00000009844 (known) ENSG00000109906	=	hsap_only
ENSG00000009844 (known) ENSG00000163530	=	hsap_only
ENSG00000009844 (known) ENSG00000175104	=	hsap_only
ENSG00000009844 (known) ENSG00000215691	=	hsap_only
ENSG00000009844 (known) ENSG00000153574	=	hsap_only
ENSG00000009844 (known) ENSG00000174943	=	hsap_only
ENSG00000009954 (known) ENSG00000109061	=	hsap_only
ENSG00000009954 (known) ENSG00000132646	=	hsap_only
ENSG00000009954 (known) ENSG00000125630	=	hsap_only
ENSG00000009954 (known) ENSG00000211899	=	hsap_only
ENSG00000009954 (known) ENSG00000076108	=	hsap_only
ENSG00000009954 (known) ENSG00000174307	=	hsap_only
ENSG00000009954 (known) ENSG00000153147	=	M
ENSG00000009954 (known) ENSG00000198604	=	hsap_only
ENSG00000010017 (known) ENSG00000137486	=	hsap_only
ENSG00000010017 (known) ENSG00000154277	=	hsap_only
ENSG00000010017 (known) ENSG00000166949	=	hsap_only
ENSG00000010017 (known) ENSG00000186318	=	hsap_only
ENSG00000010017 (known) ENSG00000105204	=	hsap_only
ENSG00000010017 (known) ENSG00000198910	=	M
ENSG00000010017 (known) ENSG00000064393	=	hsap_only
ENSG00000010017 (known) ENSG00000162946	=	hsap_only
ENSG00000010017 (known) ENSG00000102081	=	M
ENSG00000010017 (known) ENSG00000120693	=	hsap_only
ENSG00000010017 (known) ENSG00000164749	=	hsap_only
ENSG00000010017 (known) ENSG00000160255	=	hsap_only
ENSG00000010017 (known) ENSG00000167601	=	hsap_only
ENSG00000010017 (known) ENSG00000198646	=	hsap_only
ENSG00000010017 (known) ENSG00000143556	=	hsap_only
ENSG00000010017 (known) ENSG00000175387	=	hsap_only
ENSG00000010017 (known) ENSG00000196498	=	hsap_only
ENSG00000010017 (known) ENSG00000205937	=	hsap_only
ENSG00000010072 (known) ENSG00000123091	=	hsap_only
ENSG00000010256 (known) ENSG00000115310	=	hsap_only
ENSG00000010256 (known) ENSG00000086061	=	hsap_only
ENSG00000010256 (known) ENSG00000144867	=	hsap_only
ENSG00000010256 (known) ENSG00000183207	=	hsap_only
ENSG00000010256 (known) ENSG00000140740	=	hsap_only
ENSG00000010256 (known) ENSG00000080503	=	hsap_only
ENSG00000010256 (known) ENSG00000139343	=	hsap_only
ENSG00000010256 (known) ENSG00000179091	=	M
ENSG00000010278 (known) ENSG00000161638	=	hsap_only
ENSG00000010278 (known) ENSG00000150093	=	hsap_only
ENSG00000010278 (known) ENSG00000115884	=	hsap_only
ENSG00000010278 (known) ENSG00000164171	=	hsap_only
ENSG00000010292 (known) ENSG00000119408	=	hsap_only
ENSG00000010361 (known) ENSG00000132881	=	hsap_only
ENSG00000010438 (known) ENSG00000142192	=	hsap_only
ENSG00000010438 (known) ENSG00000163631	=	hsap_only
ENSG00000010438 (known) ENSG00000197249	=	hsap_only
ENSG00000010438 (known) ENSG00000211895	=	hsap_only
ENSG00000010610 (known) ENSG00000179344	=	hsap_only
ENSG00000010610 (known) ENSG00000010610	=	hsap_only
ENSG00000010610 (known) ENSG00000075624	=	hsap_only
ENSG00000010610 (known) ENSG00000172349	=	hsap_only
ENSG00000010671 (known) ENSG00000065675	=	hsap_only
ENSG00000010671 (known) ENSG00000131370	=	hsap_only
ENSG00000010671 (known) ENSG00000158869	=	hsap_only
ENSG00000010671 (known) ENSG00000184304	=	hsap_only
ENSG00000010671 (known) ENSG00000077809	=	hsap_only
ENSG00000010671 (known) ENSG00000110395	=	hsap_only
ENSG00000010671 (known) ENSG00000010671	=	hsap_only
ENSG00000010704 (known) ENSG00000010704	=	hsap_only
ENSG00000010704 (known) ENSG00000166710	=	hsap_only
ENSG00000010704 (known) ENSG00000072274	=	hsap_only
ENSG00000010803 (known) ENSG00000178307	=	hsap_only
ENSG00000010803 (known) ENSG00000141232	=	hsap_only
ENSG00000010803 (known) ENSG00000156515	=	hsap_only
ENSG00000010803 (known) ENSG00000134686	=	hsap_only
ENSG00000010803 (known) ENSG00000010803	=	hsap_only
ENSG00000010803 (known) ENSG00000011009	=	hsap_only
ENSG00000010803 (known) ENSG00000160803	=	hsap_only
ENSG00000010803 (known) ENSG00000115540	=	hsap_only
ENSG00000010810 (known) ENSG00000124788	=	hsap_only
ENSG00000010810 (known) ENSG00000176170	=	hsap_only
ENSG00000010810 (known) ENSG00000063176	=	M
ENSG00000010810 (known) ENSG00000104921	=	hsap_only
ENSG00000010810 (known) ENSG00000010810	=	M
ENSG00000010810 (known) ENSG00000168685	=	M
ENSG00000010810 (known) ENSG00000134909	=	hsap_only
ENSG00000010810 (known) ENSG00000116824	=	hsap_only
ENSG00000010810 (known) ENSG00000110395	=	M
ENSG00000010810 (known) ENSG00000145675	=	M
ENSG00000010810 (known) ENSG00000125170	=	hsap_only
ENSG00000010810 (known) ENSG00000088053	=	hsap_only
ENSG00000010810 (known) ENSG00000213658	=	hsap_only
ENSG00000010810 (known) ENSG00000183918	=	hsap_only
ENSG00000010810 (known) ENSG00000198821	=	M
ENSG00000010810 (known) ENSG00000165119	=	M
ENSG00000010810 (known) ENSG00000121774	=	M
ENSG00000010810 (known) ENSG00000158748	=	hsap_only
ENSG00000010810 (known) ENSG00000065675	=	hsap_only
ENSG00000010810 (known) ENSG00000182580	=	hsap_only
ENSG00000010810 (known) ENSG00000187323	=	M
ENSG00000010810 (known) ENSG00000113448	=	hsap_only
ENSG00000010810 (known) ENSG00000118579	=	M
ENSG00000010810 (known) ENSG00000141293	=	hsap_only
ENSG00000010810 (known) ENSG00000163932	=	hsap_only
ENSG00000010810 (known) ENSG00000185338	=	hsap_only
ENSG00000011009 (known) ENSG00000108590	=	hsap_only
ENSG00000011009 (known) ENSG00000130826	=	hsap_only
ENSG00000011028 (known) ENSG00000166579	=	hsap_only
ENSG00000011052 (known) ENSG00000159228	=	hsap_only
ENSG00000011052 (known) ENSG00000100380	=	hsap_only
ENSG00000011052 (known) ENSG00000115685	=	hsap_only
ENSG00000011052 (known) ENSG00000197170	=	hsap_only
ENSG00000011052 (known) ENSG00000163882	=	hsap_only
ENSG00000011052 (known) ENSG00000183207	=	hsap_only
ENSG00000011052 (known) ENSG00000115806	=	hsap_only
ENSG00000011052 (known) ENSG00000149100	=	hsap_only
ENSG00000011052 (known) ENSG00000172809	=	hsap_only
ENSG00000011052 (known) ENSG00000035403	=	hsap_only
ENSG00000011052 (known) ENSG00000168439	=	hsap_only
ENSG00000011052 (known) ENSG00000083520	=	hsap_only
ENSG00000011052 (known) ENSG00000119335	=	hsap_only
ENSG00000011052 (known) ENSG00000168092	=	hsap_only
ENSG00000011052 (known) ENSG00000105372	=	hsap_only
ENSG00000011052 (known) ENSG00000179262	=	hsap_only
ENSG00000011052 (known) ENSG00000171453	=	hsap_only
ENSG00000011052 (known) ENSG00000135312	=	hsap_only
ENSG00000011052 (known) ENSG00000147601	=	hsap_only
ENSG00000011052 (known) ENSG00000105193	=	hsap_only
ENSG00000011052 (known) ENSG00000138363	=	hsap_only
ENSG00000011052 (known) ENSG00000106588	=	hsap_only
ENSG00000011052 (known) ENSG00000118705	=	hsap_only
ENSG00000011052 (known) ENSG00000023734	=	hsap_only
ENSG00000011052 (known) ENSG00000170776	=	hsap_only
ENSG00000011052 (known) ENSG00000116161	=	hsap_only
ENSG00000011052 (known) ENSG00000102054	=	hsap_only
ENSG00000011052 (known) ENSG00000103200	=	CS
ENSG00000011052 (known) ENSG00000156795	=	hsap_only
ENSG00000011052 (known) ENSG00000119185	=	hsap_only
ENSG00000011052 (known) ENSG00000105655	=	hsap_only
ENSG00000011052 (known) ENSG00000117751	=	hsap_only
ENSG00000011052 (known) ENSG00000145907	=	hsap_only
ENSG00000011052 (known) ENSG00000159377	=	hsap_only
ENSG00000011052 (known) ENSG00000169564	=	hsap_only
ENSG00000011052 (known) ENSG00000138385	=	hsap_only
ENSG00000011052 (known) ENSG00000177889	=	hsap_only
ENSG00000011052 (known) ENSG00000162385	=	hsap_only
ENSG00000011052 (known) ENSG00000170759	=	hsap_only
ENSG00000011052 (known) ENSG00000101856	=	hsap_only
ENSG00000011052 (known) ENSG00000101182	=	hsap_only
ENSG00000011052 (known) ENSG00000131473	=	hsap_only
ENSG00000011052 (known) ENSG00000090382	=	hsap_only
ENSG00000011052 (known) ENSG00000137040	=	hsap_only
ENSG00000011052 (known) ENSG00000103024	=	CS
ENSG00000011052 (known) ENSG00000011052	=	CS
ENSG00000011052 (known) ENSG00000078140	=	hsap_only
ENSG00000011052 (known) ENSG00000143870	=	hsap_only
ENSG00000011052 (known) ENSG00000115310	=	hsap_only
ENSG00000011052 (known) ENSG00000197102	=	hsap_only
ENSG00000011052 (known) ENSG00000105568	=	hsap_only
ENSG00000011132 (known) ENSG00000142192	=	hsap_only
ENSG00000011143 (known) ENSG00000089737	=	hsap_only
ENSG00000011243 (known) ENSG00000144021	=	hsap_only
ENSG00000011243 (known) ENSG00000136997	=	hsap_only
ENSG00000011243 (known) ENSG00000198909	=	hsap_only
ENSG00000011243 (known) ENSG00000173039	=	hsap_only
ENSG00000011243 (known) ENSG00000108375	=	hsap_only
ENSG00000011243 (known) ENSG00000179222	=	hsap_only
ENSG00000011260 (known) ENSG00000118058	=	hsap_only
ENSG00000011275 (known) ENSG00000011275	=	hsap_only
ENSG00000011295 (known) ENSG00000124788	=	hsap_only
ENSG00000011295 (known) ENSG00000125351	=	hsap_only
ENSG00000011304 (known) ENSG00000141480	=	hsap_only
ENSG00000011304 (known) ENSG00000177885	=	hsap_only
ENSG00000011304 (known) ENSG00000104824	=	hsap_only
ENSG00000011304 (known) ENSG00000089159	=	hsap_only
ENSG00000011304 (known) ENSG00000136436	=	hsap_only
ENSG00000011304 (known) ENSG00000133398	=	hsap_only
ENSG00000011304 (known) ENSG00000077312	=	hsap_only
ENSG00000011304 (known) ENSG00000169564	=	hsap_only
ENSG00000011304 (known) ENSG00000116560	=	hsap_only
ENSG00000011304 (known) ENSG00000112531	=	hsap_only
ENSG00000011304 (known) ENSG00000011304	=	hsap_only
ENSG00000011304 (known) ENSG00000183570	=	hsap_only
ENSG00000011304 (known) ENSG00000063322	=	hsap_only
ENSG00000011332 (known) ENSG00000163902	=	hsap_only
ENSG00000011405 (known) ENSG00000146648	=	hsap_only
ENSG00000011405 (known) ENSG00000137486	=	hsap_only
ENSG00000011405 (known) ENSG00000141480	=	hsap_only
ENSG00000011405 (known) ENSG00000141736	=	hsap_only
ENSG00000011422 (known) ENSG00000101336	=	hsap_only
ENSG00000011422 (known) ENSG00000134352	=	hsap_only
ENSG00000011422 (known) ENSG00000184900	=	hsap_only
ENSG00000011422 (known) ENSG00000147507	=	hsap_only
ENSG00000011422 (known) ENSG00000105397	=	hsap_only
ENSG00000011422 (known) ENSG00000162434	=	hsap_only
ENSG00000011422 (known) ENSG00000148291	=	hsap_only
ENSG00000011422 (known) ENSG00000156508	=	hsap_only
ENSG00000011422 (known) ENSG00000070087	=	hsap_only
ENSG00000011422 (known) ENSG00000011422	=	hsap_only
ENSG00000011422 (known) ENSG00000115415	=	hsap_only
ENSG00000011451 (known) ENSG00000164327	=	hsap_only
ENSG00000011454 (known) ENSG00000162946	=	hsap_only
ENSG00000011454 (known) ENSG00000165527	=	hsap_only
ENSG00000011478 (known) ENSG00000137054	=	hsap_only
ENSG00000011478 (known) ENSG00000111725	=	hsap_only
ENSG00000011478 (known) ENSG00000082701	=	hsap_only
ENSG00000011485 (known) ENSG00000091831	=	hsap_only
ENSG00000011485 (known) ENSG00000011485	=	S
ENSG00000011485 (known) ENSG00000120063	=	hsap_only
ENSG00000011485 (known) ENSG00000113580	=	hsap_only
ENSG00000011485 (known) ENSG00000140009	=	hsap_only
ENSG00000011485 (known) ENSG00000096384	=	S
ENSG00000011485 (known) ENSG00000124207	=	hsap_only
ENSG00000011485 (known) ENSG00000162946	=	hsap_only
ENSG00000011485 (known) ENSG00000080824	=	S
ENSG00000011566 (known) ENSG00000127191	=	hsap_only
ENSG00000011590 (known) ENSG00000131721	=	hsap_only
ENSG00000011590 (known) ENSG00000124788	=	hsap_only
ENSG00000011600 (known) ENSG00000011600	=	hsap_only
ENSG00000012048 (known) ENSG00000198909	=	hsap_only
ENSG00000012048 (known) ENSG00000171032	=	hsap_only
ENSG00000012048 (known) ENSG00000051180	=	hsap_only
ENSG00000012048 (known) ENSG00000141646	=	hsap_only
ENSG00000012048 (known) ENSG00000213639	=	hsap_only
ENSG00000012048 (known) ENSG00000196591	=	hsap_only
ENSG00000012048 (known) ENSG00000183765	=	hsap_only
ENSG00000012048 (known) ENSG00000169083	=	hsap_only
ENSG00000012048 (known) ENSG00000087206	=	hsap_only
ENSG00000012048 (known) ENSG00000123268	=	hsap_only
ENSG00000012048 (known) ENSG00000138376	=	hsap_only
ENSG00000012048 (known) ENSG00000171223	=	hsap_only
ENSG00000012048 (known) ENSG00000187741	=	hsap_only
ENSG00000012048 (known) ENSG00000205250	=	hsap_only
ENSG00000012048 (known) ENSG00000067369	=	hsap_only
ENSG00000012048 (known) ENSG00000135446	=	hsap_only
ENSG00000012048 (known) ENSG00000095002	=	hsap_only
ENSG00000012048 (known) ENSG00000127616	=	hsap_only
ENSG00000012048 (known) ENSG00000196284	=	hsap_only
ENSG00000012048 (known) ENSG00000123374	=	hsap_only
ENSG00000012048 (known) ENSG00000185591	=	hsap_only
ENSG00000012048 (known) ENSG00000134057	=	hsap_only
ENSG00000012048 (known) ENSG00000162521	=	hsap_only
ENSG00000012048 (known) ENSG00000083635	=	hsap_only
ENSG00000012048 (known) ENSG00000149311	=	hsap_only
ENSG00000012048 (known) ENSG00000188486	=	hsap_only
ENSG00000012048 (known) ENSG00000112130	=	hsap_only
ENSG00000012048 (known) ENSG00000105173	=	hsap_only
ENSG00000012048 (known) ENSG00000166337	=	hsap_only
ENSG00000012048 (known) ENSG00000141510	=	hsap_only
ENSG00000012048 (known) ENSG00000172531	=	hsap_only
ENSG00000012048 (known) ENSG00000033030	=	hsap_only
ENSG00000012048 (known) ENSG00000012048	=	hsap_only
ENSG00000012048 (known) ENSG00000165702	=	hsap_only
ENSG00000012048 (known) ENSG00000156273	=	hsap_only
ENSG00000012048 (known) ENSG00000139618	=	hsap_only
ENSG00000012048 (known) ENSG00000170315	=	hsap_only
ENSG00000012048 (known) ENSG00000139687	=	hsap_only
ENSG00000012048 (known) ENSG00000116062	=	hsap_only
ENSG00000012048 (known) ENSG00000135336	=	hsap_only
ENSG00000012048 (known) ENSG00000136492	=	hsap_only
ENSG00000012048 (known) ENSG00000175054	=	hsap_only
ENSG00000012048 (known) ENSG00000125686	=	hsap_only
ENSG00000012048 (known) ENSG00000116478	=	hsap_only
ENSG00000012048 (known) ENSG00000143190	=	hsap_only
ENSG00000012048 (known) ENSG00000101412	=	hsap_only
ENSG00000012048 (known) ENSG00000171148	=	hsap_only
ENSG00000012048 (known) ENSG00000110092	=	hsap_only
ENSG00000012048 (known) ENSG00000130522	=	hsap_only
ENSG00000012048 (known) ENSG00000085231	=	hsap_only
ENSG00000012048 (known) ENSG00000177606	=	hsap_only
ENSG00000012048 (known) ENSG00000089234	=	hsap_only
ENSG00000012048 (known) ENSG00000196367	=	hsap_only
ENSG00000012048 (known) ENSG00000186298	=	hsap_only
ENSG00000012048 (known) ENSG00000163781	=	hsap_only
ENSG00000012048 (known) ENSG00000101773	=	hsap_only
ENSG00000012048 (known) ENSG00000123609	=	hsap_only
ENSG00000012048 (known) ENSG00000170312	=	hsap_only
ENSG00000012048 (known) ENSG00000166949	=	hsap_only
ENSG00000012048 (known) ENSG00000159692	=	hsap_only
ENSG00000012048 (known) ENSG00000091831	=	hsap_only
ENSG00000012048 (known) ENSG00000163322	=	hsap_only
ENSG00000012048 (known) ENSG00000175387	=	hsap_only
ENSG00000012048 (known) ENSG00000100393	=	hsap_only
ENSG00000012048 (known) ENSG00000136997	=	hsap_only
ENSG00000012048 (known) ENSG00000132142	=	hsap_only
ENSG00000012048 (known) ENSG00000108773	=	hsap_only
ENSG00000012048 (known) ENSG00000143013	=	hsap_only
ENSG00000012048 (known) ENSG00000144554	=	hsap_only
ENSG00000012048 (known) ENSG00000102054	=	hsap_only
ENSG00000012048 (known) ENSG00000133101	=	hsap_only
ENSG00000012048 (known) ENSG00000113522	=	hsap_only
ENSG00000012061 (known) ENSG00000175595	=	CDS
ENSG00000012061 (known) ENSG00000138629	=	hsap_only
ENSG00000012061 (known) ENSG00000136936	=	DS
ENSG00000012124 (known) ENSG00000124181	=	M
ENSG00000012124 (known) ENSG00000111679	=	hsap_only
ENSG00000012124 (known) ENSG00000165025	=	M
ENSG00000012124 (known) ENSG00000012124	=	hsap_only
ENSG00000012124 (known) ENSG00000145675	=	hsap_only
ENSG00000012124 (known) ENSG00000147507	=	hsap_only
ENSG00000012504 (known) ENSG00000091831	=	hsap_only
ENSG00000012504 (known) ENSG00000186350	=	hsap_only
ENSG00000012504 (known) ENSG00000066117	=	hsap_only
ENSG00000012504 (known) ENSG00000143171	=	hsap_only
ENSG00000012504 (known) ENSG00000111640	=	hsap_only
ENSG00000012504 (known) ENSG00000084676	=	hsap_only
ENSG00000012779 (known) ENSG00000135966	=	hsap_only
ENSG00000012779 (known) ENSG00000103187	=	hsap_only
ENSG00000012822 (known) ENSG00000100030	=	hsap_only
ENSG00000012963 (known) ENSG00000160803	=	hsap_only
ENSG00000012983 (known) ENSG00000099942	=	hsap_only
ENSG00000012983 (known) ENSG00000177885	=	hsap_only
ENSG00000012983 (known) ENSG00000167193	=	hsap_only
ENSG00000013016 (known) ENSG00000099940	=	hsap_only
ENSG00000013275 (known) ENSG00000100764	=	S
ENSG00000013275 (known) ENSG00000131738	=	hsap_only
ENSG00000013275 (known) ENSG00000128050	=	hsap_only
ENSG00000013275 (known) ENSG00000087191	=	S
ENSG00000013275 (known) ENSG00000103035	=	S
ENSG00000013275 (known) ENSG00000136997	=	hsap_only
ENSG00000013275 (known) ENSG00000175166	=	S
ENSG00000013275 (known) ENSG00000173692	=	hsap_only
ENSG00000013275 (known) ENSG00000143466	=	hsap_only
ENSG00000013275 (known) ENSG00000101782	=	hsap_only
ENSG00000013275 (known) ENSG00000175575	=	S
ENSG00000013275 (known) ENSG00000198963	=	hsap_only
ENSG00000013275 (known) ENSG00000159023	=	hsap_only
ENSG00000013275 (known) ENSG00000087077	=	hsap_only
ENSG00000013275 (known) ENSG00000175104	=	hsap_only
ENSG00000013275 (known) ENSG00000101843	=	hsap_only
ENSG00000013275 (known) ENSG00000168830	=	hsap_only
ENSG00000013275 (known) ENSG00000165916	=	CS
ENSG00000013275 (known) ENSG00000161057	=	S
ENSG00000013275 (known) ENSG00000163636	=	S
ENSG00000013275 (known) ENSG00000112208	=	hsap_only
ENSG00000013275 (known) ENSG00000108671	=	S
ENSG00000013275 (known) ENSG00000185627	=	S
ENSG00000013275 (known) ENSG00000111725	=	hsap_only
ENSG00000013364 (known) ENSG00000089159	=	hsap_only
ENSG00000013374 (known) ENSG00000129221	=	hsap_only
ENSG00000013441 (known) ENSG00000135052	=	hsap_only
ENSG00000013441 (known) ENSG00000105229	=	hsap_only
ENSG00000013441 (known) ENSG00000138398	=	hsap_only
ENSG00000013455 (known) ENSG00000177885	=	hsap_only
ENSG00000013455 (known) ENSG00000133627	=	S
ENSG00000013561 (known) ENSG00000169083	=	hsap_only
ENSG00000013561 (known) ENSG00000112773	=	hsap_only
ENSG00000013573 (known) ENSG00000070087	=	hsap_only
ENSG00000013573 (known) ENSG00000136504	=	hsap_only
ENSG00000013810 (known) ENSG00000108773	=	hsap_only
ENSG00000013810 (known) ENSG00000116830	=	hsap_only
ENSG00000014123 (known) ENSG00000184489	=	hsap_only
ENSG00000014123 (known) ENSG00000174307	=	hsap_only
ENSG00000014123 (known) ENSG00000108465	=	hsap_only
ENSG00000014123 (known) ENSG00000196954	=	hsap_only
ENSG00000014123 (known) ENSG00000197448	=	hsap_only
ENSG00000014138 (known) ENSG00000142856	=	hsap_only
ENSG00000014138 (known) ENSG00000143379	=	hsap_only
ENSG00000014138 (known) ENSG00000101868	=	DSM
ENSG00000014138 (known) ENSG00000134748	=	hsap_only
ENSG00000014138 (known) ENSG00000146674	=	hsap_only
ENSG00000014138 (known) ENSG00000100461	=	hsap_only
ENSG00000014138 (known) ENSG00000198056	=	DSM
ENSG00000014138 (known) ENSG00000100138	=	hsap_only
ENSG00000014138 (known) ENSG00000165629	=	hsap_only
ENSG00000014138 (known) ENSG00000166971	=	hsap_only
ENSG00000014138 (known) ENSG00000089737	=	hsap_only
ENSG00000014138 (known) ENSG00000100325	=	hsap_only
ENSG00000014138 (known) ENSG00000163956	=	hsap_only
ENSG00000014138 (known) ENSG00000108039	=	hsap_only
ENSG00000014138 (known) ENSG00000109472	=	hsap_only
ENSG00000014138 (known) ENSG00000196182	=	hsap_only
ENSG00000014138 (known) ENSG00000163703	=	hsap_only
ENSG00000014138 (known) ENSG00000172795	=	hsap_only
ENSG00000014138 (known) ENSG00000186979	=	hsap_only
ENSG00000014138 (known) ENSG00000067082	=	hsap_only
ENSG00000014138 (known) ENSG00000068078	=	hsap_only
ENSG00000014138 (known) ENSG00000134815	=	hsap_only
ENSG00000014138 (known) ENSG00000146143	=	DSM
ENSG00000014138 (known) ENSG00000164970	=	hsap_only
ENSG00000014138 (known) ENSG00000106462	=	hsap_only
ENSG00000014138 (known) ENSG00000083290	=	hsap_only
ENSG00000014216 (known) ENSG00000168542	=	hsap_only
ENSG00000014216 (known) ENSG00000126247	=	S
ENSG00000014216 (known) ENSG00000184347	=	hsap_only
ENSG00000014216 (known) ENSG00000087088	=	hsap_only
ENSG00000014216 (known) ENSG00000140379	=	hsap_only
ENSG00000014216 (known) ENSG00000134571	=	hsap_only
ENSG00000014216 (known) ENSG00000082641	=	hsap_only
ENSG00000014216 (known) ENSG00000175084	=	hsap_only
ENSG00000014216 (known) ENSG00000143162	=	hsap_only
ENSG00000014216 (known) ENSG00000159200	=	hsap_only
ENSG00000014216 (known) ENSG00000131018	=	hsap_only
ENSG00000014216 (known) ENSG00000108821	=	hsap_only
ENSG00000014216 (known) ENSG00000026025	=	hsap_only
ENSG00000014216 (known) ENSG00000115641	=	hsap_only
ENSG00000014216 (known) ENSG00000185437	=	hsap_only
ENSG00000014216 (known) ENSG00000077522	=	hsap_only
ENSG00000014216 (known) ENSG00000107317	=	hsap_only
ENSG00000014216 (known) ENSG00000109775	=	hsap_only
ENSG00000014216 (known) ENSG00000141480	=	hsap_only
ENSG00000014216 (known) ENSG00000142910	=	hsap_only
ENSG00000014216 (known) ENSG00000149357	=	hsap_only
ENSG00000014216 (known) ENSG00000167701	=	hsap_only
ENSG00000014216 (known) ENSG00000127884	=	hsap_only
ENSG00000014216 (known) ENSG00000159251	=	hsap_only
ENSG00000014216 (known) ENSG00000109861	=	hsap_only
ENSG00000014216 (known) ENSG00000100462	=	hsap_only
ENSG00000014257 (known) ENSG00000129214	=	hsap_only
ENSG00000014257 (known) ENSG00000014257	=	hsap_only
ENSG00000014257 (known) ENSG00000211899	=	hsap_only
ENSG00000014641 (known) ENSG00000161647	=	hsap_only
ENSG00000014641 (known) ENSG00000096384	=	hsap_only
ENSG00000015171 (known) ENSG00000175387	=	hsap_only
ENSG00000015171 (known) ENSG00000116030	=	hsap_only
ENSG00000015171 (known) ENSG00000088986	=	hsap_only
ENSG00000015285 (known) ENSG00000070831	=	hsap_only
ENSG00000015285 (known) ENSG00000111229	=	hsap_only
ENSG00000015285 (known) ENSG00000119729	=	hsap_only
ENSG00000015285 (known) ENSG00000015285	=	hsap_only
ENSG00000015285 (known) ENSG00000140368	=	hsap_only
ENSG00000015285 (known) ENSG00000115091	=	hsap_only
ENSG00000015285 (known) ENSG00000101266	=	hsap_only
ENSG00000015285 (known) ENSG00000158092	=	M
ENSG00000015285 (known) ENSG00000125733	=	hsap_only
ENSG00000015285 (known) ENSG00000138071	=	hsap_only
ENSG00000015285 (known) ENSG00000099942	=	hsap_only
ENSG00000015285 (known) ENSG00000101336	=	hsap_only
ENSG00000015285 (known) ENSG00000214021	=	hsap_only
ENSG00000015285 (known) ENSG00000115935	=	M
ENSG00000015413 (known) ENSG00000198954	=	hsap_only
ENSG00000015413 (known) ENSG00000015413	=	hsap_only
ENSG00000015475 (known) ENSG00000143384	=	hsap_only
ENSG00000015475 (known) ENSG00000129473	=	hsap_only
ENSG00000015475 (known) ENSG00000171552	=	M
ENSG00000015475 (known) ENSG00000149311	=	hsap_only
ENSG00000015475 (known) ENSG00000087088	=	hsap_only
ENSG00000015475 (known) ENSG00000179364	=	hsap_only
ENSG00000015475 (known) ENSG00000169594	=	hsap_only
ENSG00000015475 (known) ENSG00000175054	=	hsap_only
ENSG00000015475 (known) ENSG00000140379	=	M
ENSG00000015475 (known) ENSG00000171791	=	M
ENSG00000015475 (known) ENSG00000030110	=	hsap_only
ENSG00000015479 (known) ENSG00000077150	=	hsap_only
ENSG00000015479 (known) ENSG00000162946	=	hsap_only
ENSG00000015479 (known) ENSG00000177885	=	hsap_only
ENSG00000015479 (known) ENSG00000198909	=	hsap_only
ENSG00000015479 (known) ENSG00000173039	=	hsap_only
ENSG00000015479 (known) ENSG00000169564	=	hsap_only
ENSG00000015479 (known) ENSG00000165702	=	hsap_only
ENSG00000015479 (known) ENSG00000197448	=	hsap_only
ENSG00000015479 (known) ENSG00000165119	=	hsap_only
ENSG00000015592 (known) ENSG00000146247	=	hsap_only
ENSG00000015592 (known) ENSG00000132305	=	hsap_only
ENSG00000015676 (known) ENSG00000103275	=	hsap_only
ENSG00000017373 (known) ENSG00000050820	=	M
ENSG00000017427 (known) ENSG00000115457	=	hsap_only
ENSG00000017427 (known) ENSG00000115461	=	hsap_only
ENSG00000017427 (known) ENSG00000146678	=	hsap_only
ENSG00000017427 (known) ENSG00000167779	=	hsap_only
ENSG00000017427 (known) ENSG00000140443	=	hsap_only
ENSG00000017427 (known) ENSG00000141753	=	hsap_only
ENSG00000017427 (known) ENSG00000146674	=	hsap_only
ENSG00000017797 (known) ENSG00000088888	=	hsap_only
ENSG00000017797 (known) ENSG00000095066	=	hsap_only
ENSG00000017797 (known) ENSG00000183020	=	hsap_only
ENSG00000017797 (known) ENSG00000144118	=	hsap_only
ENSG00000017797 (known) ENSG00000161203	=	hsap_only
ENSG00000017797 (known) ENSG00000067182	=	hsap_only
ENSG00000018189 (known) ENSG00000109103	=	hsap_only
ENSG00000018408 (known) ENSG00000197905	=	D
ENSG00000018699 (known) ENSG00000102804	=	hsap_only
ENSG00000018699 (known) ENSG00000174307	=	hsap_only
ENSG00000018699 (known) ENSG00000104221	=	hsap_only
ENSG00000018699 (known) ENSG00000138696	=	hsap_only
ENSG00000018699 (known) ENSG00000115170	=	hsap_only
ENSG00000018699 (known) ENSG00000136997	=	hsap_only
ENSG00000018699 (known) ENSG00000184489	=	hsap_only
ENSG00000018699 (known) ENSG00000106799	=	hsap_only
ENSG00000019582 (known) ENSG00000019582	=	hsap_only
ENSG00000019582 (known) ENSG00000099964	=	hsap_only
ENSG00000019991 (known) ENSG00000105976	=	hsap_only
ENSG00000019991 (known) ENSG00000019991	=	hsap_only
ENSG00000019991 (known) ENSG00000099250	=	hsap_only
ENSG00000019995 (known) ENSG00000175104	=	hsap_only
ENSG00000020129 (known) ENSG00000184489	=	hsap_only
ENSG00000020129 (known) ENSG00000143466	=	hsap_only
ENSG00000020129 (known) ENSG00000197448	=	hsap_only
ENSG00000020256 (known) ENSG00000143379	=	hsap_only
ENSG00000020256 (known) ENSG00000196781	=	hsap_only
ENSG00000020256 (known) ENSG00000132938	=	hsap_only
ENSG00000020256 (known) ENSG00000183092	=	hsap_only
ENSG00000020256 (known) ENSG00000109103	=	hsap_only
ENSG00000020256 (known) ENSG00000133935	=	hsap_only
ENSG00000020426 (known) ENSG00000166189	=	hsap_only
ENSG00000020426 (known) ENSG00000168090	=	hsap_only
ENSG00000020426 (known) ENSG00000165699	=	hsap_only
ENSG00000020426 (known) ENSG00000134480	=	S
ENSG00000020426 (known) ENSG00000156508	=	hsap_only
ENSG00000020426 (known) ENSG00000127993	=	hsap_only
ENSG00000020426 (known) ENSG00000182979	=	hsap_only
ENSG00000020426 (known) ENSG00000080345	=	hsap_only
ENSG00000020426 (known) ENSG00000134058	=	S
ENSG00000020577 (known) ENSG00000170027	=	hsap_only
ENSG00000020633 (known) ENSG00000067955	=	D
ENSG00000020633 (known) ENSG00000196781	=	D
ENSG00000020922 (known) ENSG00000105173	=	hsap_only
ENSG00000020922 (known) ENSG00000104320	=	hsap_only
ENSG00000020922 (known) ENSG00000113522	=	hsap_only
ENSG00000020922 (known) ENSG00000137601	=	hsap_only
ENSG00000020922 (known) ENSG00000188486	=	hsap_only
ENSG00000021300 (known) ENSG00000138696	=	hsap_only
ENSG00000021300 (known) ENSG00000106799	=	hsap_only
ENSG00000021300 (known) ENSG00000115170	=	hsap_only
ENSG00000021300 (known) ENSG00000170365	=	hsap_only
ENSG00000021574 (known) ENSG00000163631	=	hsap_only
ENSG00000021826 (known) ENSG00000078061	=	hsap_only
ENSG00000021826 (known) ENSG00000132155	=	hsap_only
ENSG00000022267 (known) ENSG00000143466	=	hsap_only
ENSG00000022267 (known) ENSG00000171444	=	hsap_only
ENSG00000022267 (known) ENSG00000111725	=	hsap_only
ENSG00000022267 (known) ENSG00000159023	=	hsap_only
ENSG00000022267 (known) ENSG00000141582	=	hsap_only
ENSG00000022267 (known) ENSG00000204525	=	hsap_only
ENSG00000022267 (known) ENSG00000168214	=	hsap_only
ENSG00000022267 (known) ENSG00000112658	=	hsap_only
ENSG00000022277 (known) ENSG00000116213	=	hsap_only
ENSG00000022840 (known) ENSG00000188153	=	hsap_only
ENSG00000022840 (known) ENSG00000143379	=	hsap_only
ENSG00000022840 (known) ENSG00000156508	=	hsap_only
ENSG00000022840 (known) ENSG00000137500	=	hsap_only
ENSG00000022840 (known) ENSG00000156697	=	hsap_only
ENSG00000022840 (known) ENSG00000080345	=	hsap_only
ENSG00000022840 (known) ENSG00000196781	=	hsap_only
ENSG00000023041 (known) ENSG00000125166	=	hsap_only
ENSG00000023191 (known) ENSG00000169385	=	hsap_only
ENSG00000023191 (known) ENSG00000023191	=	hsap_only
ENSG00000023191 (known) ENSG00000214274	=	hsap_only
ENSG00000023191 (known) ENSG00000136997	=	hsap_only
ENSG00000023228 (known) ENSG00000136997	=	hsap_only
ENSG00000023228 (known) ENSG00000204525	=	hsap_only
ENSG00000023228 (known) ENSG00000137486	=	hsap_only
ENSG00000023228 (known) ENSG00000164305	=	hsap_only
ENSG00000023287 (known) ENSG00000145782	=	hsap_only
ENSG00000023287 (known) ENSG00000137054	=	hsap_only
ENSG00000023287 (known) ENSG00000136279	=	hsap_only
ENSG00000023287 (known) ENSG00000134086	=	hsap_only
ENSG00000023287 (known) ENSG00000155111	=	hsap_only
ENSG00000023287 (known) ENSG00000115540	=	hsap_only
ENSG00000023287 (known) ENSG00000102804	=	hsap_only
ENSG00000023318 (known) ENSG00000150995	=	M
ENSG00000023445 (known) ENSG00000164305	=	D
ENSG00000023445 (known) ENSG00000056558	=	hsap_only
ENSG00000023445 (known) ENSG00000165806	=	D
ENSG00000023445 (known) ENSG00000127191	=	M
ENSG00000023445 (known) ENSG00000184047	=	hsap_only
ENSG00000023516 (known) ENSG00000143499	=	hsap_only
ENSG00000023608 (known) ENSG00000112592	=	hsap_only
ENSG00000023608 (known) ENSG00000139687	=	hsap_only
ENSG00000023697 (known) ENSG00000175575	=	hsap_only
ENSG00000023734 (known) ENSG00000114784	=	S
ENSG00000023734 (known) ENSG00000082701	=	hsap_only
ENSG00000023734 (known) ENSG00000184489	=	hsap_only
ENSG00000023734 (known) ENSG00000198742	=	S
ENSG00000023734 (known) ENSG00000143466	=	hsap_only
ENSG00000023734 (known) ENSG00000205937	=	hsap_only
ENSG00000023734 (known) ENSG00000204525	=	hsap_only
ENSG00000023734 (known) ENSG00000075089	=	hsap_only
ENSG00000023734 (known) ENSG00000130349	=	hsap_only
ENSG00000023734 (known) ENSG00000154310	=	hsap_only
ENSG00000023734 (known) ENSG00000111725	=	hsap_only
ENSG00000023734 (known) ENSG00000189162	=	hsap_only
ENSG00000023734 (known) ENSG00000106799	=	M
ENSG00000023734 (known) ENSG00000136273	=	hsap_only
ENSG00000023734 (known) ENSG00000175104	=	hsap_only
ENSG00000023892 (known) ENSG00000070831	=	hsap_only
ENSG00000023892 (known) ENSG00000067560	=	hsap_only
ENSG00000023892 (known) ENSG00000128340	=	hsap_only
ENSG00000023892 (known) ENSG00000183092	=	hsap_only
ENSG00000023902 (known) ENSG00000164305	=	hsap_only
ENSG00000023902 (known) ENSG00000198742	=	hsap_only
ENSG00000023902 (known) ENSG00000130522	=	hsap_only
ENSG00000023902 (known) ENSG00000177606	=	hsap_only
ENSG00000023902 (known) ENSG00000023902	=	hsap_only
ENSG00000023909 (known) ENSG00000068438	=	hsap_only
ENSG00000023909 (known) ENSG00000147996	=	hsap_only
ENSG00000023909 (known) ENSG00000157873	=	hsap_only
ENSG00000023909 (known) ENSG00000165527	=	hsap_only
ENSG00000023909 (known) ENSG00000174307	=	hsap_only
ENSG00000023909 (known) ENSG00000171444	=	hsap_only
ENSG00000024048 (known) ENSG00000136997	=	hsap_only
ENSG00000024862 (known) ENSG00000104825	=	hsap_only
ENSG00000025039 (known) ENSG00000155876	=	DS
ENSG00000025039 (known) ENSG00000083750	=	DS
ENSG00000025156 (known) ENSG00000109805	=	hsap_only
ENSG00000025434 (known) ENSG00000124151	=	hsap_only
ENSG00000025434 (known) ENSG00000141027	=	hsap_only
ENSG00000025434 (known) ENSG00000114166	=	hsap_only
ENSG00000025434 (known) ENSG00000143171	=	hsap_only
ENSG00000025434 (known) ENSG00000118689	=	hsap_only
ENSG00000025434 (known) ENSG00000071243	=	hsap_only
ENSG00000025434 (known) ENSG00000180530	=	hsap_only
ENSG00000025434 (known) ENSG00000186350	=	hsap_only
ENSG00000025434 (known) ENSG00000070476	=	hsap_only
ENSG00000025434 (known) ENSG00000135837	=	hsap_only
ENSG00000025434 (known) ENSG00000107223	=	hsap_only
ENSG00000025434 (known) ENSG00000084676	=	hsap_only
ENSG00000025434 (known) ENSG00000087191	=	hsap_only
ENSG00000025434 (known) ENSG00000064545	=	hsap_only
ENSG00000025434 (known) ENSG00000198646	=	hsap_only
ENSG00000025434 (known) ENSG00000072110	=	hsap_only
ENSG00000025772 (known) ENSG00000143466	=	hsap_only
ENSG00000025796 (known) ENSG00000174307	=	hsap_only
ENSG00000025796 (known) ENSG00000184489	=	hsap_only
ENSG00000025796 (known) ENSG00000183305	=	hsap_only
ENSG00000025796 (known) ENSG00000171444	=	hsap_only
ENSG00000025796 (known) ENSG00000204525	=	hsap_only
ENSG00000025796 (known) ENSG00000197448	=	hsap_only
ENSG00000025800 (known) ENSG00000085231	=	hsap_only
ENSG00000025800 (known) ENSG00000121067	=	hsap_only
ENSG00000025800 (known) ENSG00000034713	=	hsap_only
ENSG00000025800 (known) ENSG00000140350	=	hsap_only
ENSG00000025800 (known) ENSG00000104856	=	hsap_only
ENSG00000025800 (known) ENSG00000145220	=	hsap_only
ENSG00000026025 (known) ENSG00000203782	=	hsap_only
ENSG00000026025 (known) ENSG00000118260	=	hsap_only
ENSG00000026025 (known) ENSG00000189367	=	hsap_only
ENSG00000026025 (known) ENSG00000136504	=	hsap_only
ENSG00000026025 (known) ENSG00000135900	=	hsap_only
ENSG00000026025 (known) ENSG00000128408	=	hsap_only
ENSG00000026025 (known) ENSG00000149089	=	hsap_only
ENSG00000026025 (known) ENSG00000064012	=	hsap_only
ENSG00000026025 (known) ENSG00000107438	=	hsap_only
ENSG00000026025 (known) ENSG00000129465	=	hsap_only
ENSG00000026025 (known) ENSG00000169100	=	hsap_only
ENSG00000026025 (known) ENSG00000156697	=	hsap_only
ENSG00000026025 (known) ENSG00000047932	=	hsap_only
ENSG00000026025 (known) ENSG00000198909	=	hsap_only
ENSG00000026025 (known) ENSG00000134283	=	hsap_only
ENSG00000026025 (known) ENSG00000137076	=	hsap_only
ENSG00000026025 (known) ENSG00000140600	=	hsap_only
ENSG00000026025 (known) ENSG00000106089	=	hsap_only
ENSG00000026025 (known) ENSG00000179950	=	hsap_only
ENSG00000026025 (known) ENSG00000184967	=	hsap_only
ENSG00000026025 (known) ENSG00000110318	=	hsap_only
ENSG00000026025 (known) ENSG00000163808	=	hsap_only
ENSG00000026025 (known) ENSG00000100425	=	hsap_only
ENSG00000026025 (known) ENSG00000072832	=	hsap_only
ENSG00000026025 (known) ENSG00000073009	=	hsap_only
ENSG00000026025 (known) ENSG00000035115	=	hsap_only
ENSG00000026025 (known) ENSG00000157873	=	hsap_only
ENSG00000026025 (known) ENSG00000155754	=	hsap_only
ENSG00000026025 (known) ENSG00000105229	=	hsap_only
ENSG00000026025 (known) ENSG00000104067	=	hsap_only
ENSG00000026025 (known) ENSG00000170323	=	hsap_only
ENSG00000026025 (known) ENSG00000139437	=	hsap_only
ENSG00000026025 (known) ENSG00000099204	=	hsap_only
ENSG00000026025 (known) ENSG00000064961	=	hsap_only
ENSG00000026025 (known) ENSG00000143379	=	hsap_only
ENSG00000026025 (known) ENSG00000196290	=	hsap_only
ENSG00000026025 (known) ENSG00000137486	=	M
ENSG00000026025 (known) ENSG00000104725	=	hsap_only
ENSG00000026025 (known) ENSG00000134107	=	hsap_only
ENSG00000026025 (known) ENSG00000035403	=	hsap_only
ENSG00000026025 (known) ENSG00000131095	=	hsap_only
ENSG00000026025 (known) ENSG00000133895	=	hsap_only
ENSG00000026025 (known) ENSG00000092010	=	hsap_only
ENSG00000026025 (known) ENSG00000171431	=	hsap_only
ENSG00000026025 (known) ENSG00000121570	=	hsap_only
ENSG00000026025 (known) ENSG00000028137	=	hsap_only
ENSG00000026025 (known) ENSG00000162613	=	hsap_only
ENSG00000026025 (known) ENSG00000118271	=	hsap_only
ENSG00000026025 (known) ENSG00000116679	=	hsap_only
ENSG00000026025 (known) ENSG00000173039	=	hsap_only
ENSG00000026025 (known) ENSG00000130726	=	hsap_only
ENSG00000026025 (known) ENSG00000168309	=	hsap_only
ENSG00000026025 (known) ENSG00000095015	=	hsap_only
ENSG00000026025 (known) ENSG00000168090	=	hsap_only
ENSG00000026025 (known) ENSG00000100106	=	hsap_only
ENSG00000026025 (known) ENSG00000137822	=	hsap_only
ENSG00000026025 (known) ENSG00000051180	=	hsap_only
ENSG00000026025 (known) ENSG00000105404	=	hsap_only
ENSG00000026025 (known) ENSG00000142599	=	hsap_only
ENSG00000026025 (known) ENSG00000075624	=	hsap_only
ENSG00000026025 (known) ENSG00000026025	=	M
ENSG00000026025 (known) ENSG00000184900	=	hsap_only
ENSG00000026025 (known) ENSG00000101096	=	hsap_only
ENSG00000026025 (known) ENSG00000077463	=	hsap_only
ENSG00000026025 (known) ENSG00000106540	=	hsap_only
ENSG00000026025 (known) ENSG00000169509	=	hsap_only
ENSG00000026025 (known) ENSG00000142864	=	hsap_only
ENSG00000026025 (known) ENSG00000080345	=	hsap_only
ENSG00000026025 (known) ENSG00000197063	=	hsap_only
ENSG00000026025 (known) ENSG00000089159	=	hsap_only
ENSG00000026025 (known) ENSG00000135679	=	hsap_only
ENSG00000026025 (known) ENSG00000104312	=	hsap_only
ENSG00000026025 (known) ENSG00000198802	=	hsap_only
ENSG00000026025 (known) ENSG00000129084	=	hsap_only
ENSG00000026025 (known) ENSG00000087087	=	hsap_only
ENSG00000026025 (known) ENSG00000152422	=	hsap_only
ENSG00000026025 (known) ENSG00000087191	=	hsap_only
ENSG00000026025 (known) ENSG00000102871	=	hsap_only
ENSG00000026025 (known) ENSG00000141480	=	hsap_only
ENSG00000026025 (known) ENSG00000184867	=	hsap_only
ENSG00000026025 (known) ENSG00000127993	=	hsap_only
ENSG00000026025 (known) ENSG00000165156	=	hsap_only
ENSG00000026025 (known) ENSG00000170004	=	hsap_only
ENSG00000026036 (known) ENSG00000117560	=	hsap_only
ENSG00000026036 (known) ENSG00000125735	=	hsap_only
ENSG00000026103 (known) ENSG00000063438	=	hsap_only
ENSG00000026103 (known) ENSG00000168040	=	M
ENSG00000026103 (known) ENSG00000026103	=	hsap_only
ENSG00000026103 (known) ENSG00000072832	=	hsap_only
ENSG00000026103 (known) ENSG00000140939	=	M
ENSG00000026103 (known) ENSG00000137275	=	hsap_only
ENSG00000026103 (known) ENSG00000197122	=	hsap_only
ENSG00000026103 (known) ENSG00000116030	=	hsap_only
ENSG00000026103 (known) ENSG00000117560	=	hsap_only
ENSG00000026103 (known) ENSG00000133935	=	hsap_only
ENSG00000026103 (known) ENSG00000163629	=	hsap_only
ENSG00000026103 (known) ENSG00000156508	=	hsap_only
ENSG00000026103 (known) ENSG00000080345	=	hsap_only
ENSG00000026103 (known) ENSG00000064012	=	M
ENSG00000026103 (known) ENSG00000176105	=	hsap_only
ENSG00000026103 (known) ENSG00000197442	=	hsap_only
ENSG00000026508 (known) ENSG00000141736	=	hsap_only
ENSG00000026508 (known) ENSG00000146648	=	hsap_only
ENSG00000026508 (known) ENSG00000106299	=	hsap_only
ENSG00000026508 (known) ENSG00000115091	=	hsap_only
ENSG00000026508 (known) ENSG00000138071	=	hsap_only
ENSG00000026508 (known) ENSG00000175104	=	hsap_only
ENSG00000027075 (known) ENSG00000027075	=	hsap_only
ENSG00000027075 (known) ENSG00000184304	=	hsap_only
ENSG00000027075 (known) ENSG00000170776	=	hsap_only
ENSG00000027697 (known) ENSG00000111537	=	hsap_only
ENSG00000027697 (known) ENSG00000027697	=	hsap_only
ENSG00000027697 (known) ENSG00000115415	=	hsap_only
ENSG00000027869 (known) ENSG00000197122	=	hsap_only
ENSG00000027869 (known) ENSG00000182866	=	M
ENSG00000027869 (known) ENSG00000128052	=	hsap_only
ENSG00000028116 (known) ENSG00000132341	=	hsap_only
ENSG00000028116 (known) ENSG00000171791	=	hsap_only
ENSG00000028137 (known) ENSG00000151729	=	hsap_only
ENSG00000028137 (known) ENSG00000144554	=	hsap_only
ENSG00000028137 (known) ENSG00000079215	=	hsap_only
ENSG00000028137 (known) ENSG00000121031	=	hsap_only
ENSG00000028137 (known) ENSG00000117242	=	hsap_only
ENSG00000028137 (known) ENSG00000169100	=	hsap_only
ENSG00000028137 (known) ENSG00000074696	=	hsap_only
ENSG00000028137 (known) ENSG00000124207	=	hsap_only
ENSG00000028137 (known) ENSG00000028137	=	hsap_only
ENSG00000028137 (known) ENSG00000137285	=	hsap_only
ENSG00000028137 (known) ENSG00000104412	=	hsap_only
ENSG00000028137 (known) ENSG00000204496	=	hsap_only
ENSG00000028137 (known) ENSG00000133704	=	hsap_only
ENSG00000028137 (known) ENSG00000129083	=	hsap_only
ENSG00000028137 (known) ENSG00000136682	=	hsap_only
ENSG00000028137 (known) ENSG00000105197	=	hsap_only
ENSG00000028137 (known) ENSG00000196924	=	hsap_only
ENSG00000028137 (known) ENSG00000137992	=	hsap_only
ENSG00000028137 (known) ENSG00000056558	=	hsap_only
ENSG00000028137 (known) ENSG00000156709	=	hsap_only
ENSG00000028137 (known) ENSG00000111640	=	hsap_only
ENSG00000028137 (known) ENSG00000185088	=	hsap_only
ENSG00000028137 (known) ENSG00000204390	=	hsap_only
ENSG00000028137 (known) ENSG00000103502	=	hsap_only
ENSG00000028137 (known) ENSG00000117906	=	hsap_only
ENSG00000028137 (known) ENSG00000149273	=	hsap_only
ENSG00000028137 (known) ENSG00000153187	=	hsap_only
ENSG00000028137 (known) ENSG00000164109	=	hsap_only
ENSG00000028137 (known) ENSG00000205339	=	hsap_only
ENSG00000028137 (known) ENSG00000082898	=	hsap_only
ENSG00000028137 (known) ENSG00000092199	=	hsap_only
ENSG00000028137 (known) ENSG00000101210	=	hsap_only
ENSG00000028137 (known) ENSG00000084774	=	hsap_only
ENSG00000028137 (known) ENSG00000133124	=	hsap_only
ENSG00000028137 (known) ENSG00000104833	=	hsap_only
ENSG00000028137 (known) ENSG00000105193	=	hsap_only
ENSG00000028137 (known) ENSG00000100075	=	hsap_only
ENSG00000028137 (known) ENSG00000204434	=	hsap_only
ENSG00000028137 (known) ENSG00000140525	=	hsap_only
ENSG00000028137 (known) ENSG00000113013	=	hsap_only
ENSG00000028137 (known) ENSG00000196236	=	hsap_only
ENSG00000028137 (known) ENSG00000184575	=	hsap_only
ENSG00000028137 (known) ENSG00000103423	=	hsap_only
ENSG00000028137 (known) ENSG00000101306	=	hsap_only
ENSG00000028137 (known) ENSG00000133026	=	hsap_only
ENSG00000028137 (known) ENSG00000044574	=	hsap_only
ENSG00000028137 (known) ENSG00000108424	=	hsap_only
ENSG00000028137 (known) ENSG00000109971	=	hsap_only
ENSG00000028137 (known) ENSG00000206073	=	hsap_only
ENSG00000028137 (known) ENSG00000089154	=	hsap_only
ENSG00000028137 (known) ENSG00000180879	=	hsap_only
ENSG00000028137 (known) ENSG00000143575	=	hsap_only
ENSG00000028137 (known) ENSG00000152234	=	hsap_only
ENSG00000028137 (known) ENSG00000127191	=	hsap_only
ENSG00000028137 (known) ENSG00000167986	=	hsap_only
ENSG00000028137 (known) ENSG00000112208	=	hsap_only
ENSG00000028137 (known) ENSG00000120438	=	hsap_only
ENSG00000028137 (known) ENSG00000075415	=	hsap_only
ENSG00000028137 (known) ENSG00000184009	=	hsap_only
ENSG00000028137 (known) ENSG00000092621	=	hsap_only
ENSG00000028137 (known) ENSG00000177954	=	hsap_only
ENSG00000028137 (known) ENSG00000058262	=	hsap_only
ENSG00000028137 (known) ENSG00000108561	=	hsap_only
ENSG00000028137 (known) ENSG00000178952	=	hsap_only
ENSG00000028137 (known) ENSG00000071539	=	hsap_only
ENSG00000028137 (known) ENSG00000196296	=	hsap_only
ENSG00000028137 (known) ENSG00000124571	=	hsap_only
ENSG00000028137 (known) ENSG00000174437	=	hsap_only
ENSG00000028137 (known) ENSG00000108528	=	hsap_only
ENSG00000028137 (known) ENSG00000067057	=	hsap_only
ENSG00000028137 (known) ENSG00000166598	=	hsap_only
ENSG00000028137 (known) ENSG00000100345	=	hsap_only
ENSG00000028137 (known) ENSG00000086061	=	hsap_only
ENSG00000028137 (known) ENSG00000125691	=	hsap_only
ENSG00000028137 (known) ENSG00000178695	=	hsap_only
ENSG00000028137 (known) ENSG00000173110	=	hsap_only
ENSG00000028137 (known) ENSG00000164587	=	hsap_only
ENSG00000028137 (known) ENSG00000172809	=	hsap_only
ENSG00000028137 (known) ENSG00000105281	=	hsap_only
ENSG00000028137 (known) ENSG00000163399	=	hsap_only
ENSG00000028137 (known) ENSG00000141367	=	hsap_only
ENSG00000028137 (known) ENSG00000107862	=	hsap_only
ENSG00000028137 (known) ENSG00000196586	=	hsap_only
ENSG00000028137 (known) ENSG00000197785	=	hsap_only
ENSG00000028277 (known) ENSG00000112592	=	hsap_only
ENSG00000028839 (known) ENSG00000140307	=	S
ENSG00000028839 (known) ENSG00000184983	=	hsap_only
ENSG00000028839 (known) ENSG00000163344	=	hsap_only
ENSG00000028839 (known) ENSG00000161204	=	hsap_only
ENSG00000028839 (known) ENSG00000198001	=	hsap_only
ENSG00000028839 (known) ENSG00000147403	=	hsap_only
ENSG00000028839 (known) ENSG00000111737	=	hsap_only
ENSG00000028839 (known) ENSG00000132300	=	hsap_only
ENSG00000028839 (known) ENSG00000105355	=	hsap_only
ENSG00000028839 (known) ENSG00000165417	=	S
ENSG00000028839 (known) ENSG00000213699	=	hsap_only
ENSG00000029153 (known) ENSG00000134852	=	hsap_only
ENSG00000029153 (known) ENSG00000116016	=	hsap_only
ENSG00000029363 (known) ENSG00000170027	=	hsap_only
ENSG00000029363 (known) ENSG00000137486	=	hsap_only
ENSG00000029363 (known) ENSG00000205937	=	hsap_only
ENSG00000029363 (known) ENSG00000102119	=	hsap_only
ENSG00000029363 (known) ENSG00000137076	=	hsap_only
ENSG00000029363 (known) ENSG00000141480	=	hsap_only
ENSG00000029363 (known) ENSG00000177885	=	hsap_only
ENSG00000029534 (known) ENSG00000154358	=	hsap_only
ENSG00000029725 (known) ENSG00000170027	=	hsap_only
ENSG00000029725 (known) ENSG00000103365	=	hsap_only
ENSG00000029725 (known) ENSG00000029725	=	hsap_only
ENSG00000029725 (known) ENSG00000125447	=	hsap_only
ENSG00000029725 (known) ENSG00000154710	=	C
ENSG00000029725 (known) ENSG00000134308	=	hsap_only
ENSG00000029725 (known) ENSG00000100083	=	hsap_only
ENSG00000029725 (known) ENSG00000213983	=	hsap_only
ENSG00000029725 (known) ENSG00000144566	=	hsap_only
ENSG00000029725 (known) ENSG00000166747	=	hsap_only
ENSG00000029725 (known) ENSG00000128245	=	hsap_only
ENSG00000030066 (known) ENSG00000069248	=	hsap_only
ENSG00000030066 (known) ENSG00000111581	=	hsap_only
ENSG00000030066 (known) ENSG00000179222	=	hsap_only
ENSG00000030066 (known) ENSG00000162946	=	hsap_only
ENSG00000030066 (known) ENSG00000171311	=	hsap_only
ENSG00000030110 (known) ENSG00000030110	=	M
ENSG00000030110 (known) ENSG00000165637	=	hsap_only
ENSG00000030110 (known) ENSG00000138071	=	hsap_only
ENSG00000030110 (known) ENSG00000141510	=	hsap_only
ENSG00000030110 (known) ENSG00000171791	=	hsap_only
ENSG00000030110 (known) ENSG00000167978	=	hsap_only
ENSG00000030110 (known) ENSG00000170776	=	hsap_only
ENSG00000030110 (known) ENSG00000171552	=	hsap_only
ENSG00000030110 (known) ENSG00000143384	=	hsap_only
ENSG00000030110 (known) ENSG00000160049	=	hsap_only
ENSG00000030110 (known) ENSG00000105202	=	hsap_only
ENSG00000030110 (known) ENSG00000213585	=	hsap_only
ENSG00000030110 (known) ENSG00000094796	=	hsap_only
ENSG00000030110 (known) ENSG00000087088	=	hsap_only
ENSG00000030582 (known) ENSG00000105991	=	hsap_only
ENSG00000030582 (known) ENSG00000120693	=	hsap_only
ENSG00000030582 (known) ENSG00000129315	=	hsap_only
ENSG00000030582 (known) ENSG00000111676	=	hsap_only
ENSG00000030582 (known) ENSG00000165702	=	hsap_only
ENSG00000030582 (known) ENSG00000160883	=	hsap_only
ENSG00000030582 (known) ENSG00000185519	=	hsap_only
ENSG00000031081 (known) ENSG00000198742	=	hsap_only
ENSG00000031081 (known) ENSG00000106799	=	hsap_only
ENSG00000031698 (known) ENSG00000189162	=	hsap_only
ENSG00000031698 (known) ENSG00000154310	=	hsap_only
ENSG00000031698 (known) ENSG00000068438	=	hsap_only
ENSG00000031698 (known) ENSG00000068903	=	hsap_only
ENSG00000031698 (known) ENSG00000136997	=	hsap_only
ENSG00000031698 (known) ENSG00000206452	=	hsap_only
ENSG00000031823 (known) ENSG00000163631	=	hsap_only
ENSG00000031823 (known) ENSG00000172270	=	hsap_only
ENSG00000031823 (known) ENSG00000158796	=	hsap_only
ENSG00000031823 (known) ENSG00000132341	=	S
ENSG00000031823 (known) ENSG00000180198	=	hsap_only
ENSG00000032219 (known) ENSG00000139687	=	hsap_only
ENSG00000032219 (known) ENSG00000174744	=	hsap_only
ENSG00000032389 (known) ENSG00000123374	=	hsap_only
ENSG00000032389 (known) ENSG00000143753	=	hsap_only
ENSG00000032389 (known) ENSG00000158941	=	hsap_only
ENSG00000032389 (known) ENSG00000183305	=	hsap_only
ENSG00000032389 (known) ENSG00000129646	=	hsap_only
ENSG00000032389 (known) ENSG00000114978	=	hsap_only
ENSG00000032514 (known) ENSG00000049167	=	hsap_only
ENSG00000032514 (known) ENSG00000123091	=	hsap_only
ENSG00000032514 (known) ENSG00000076924	=	hsap_only
ENSG00000032514 (known) ENSG00000181222	=	hsap_only
ENSG00000032514 (known) ENSG00000134899	=	hsap_only
ENSG00000032742 (known) ENSG00000119953	=	hsap_only
ENSG00000033030 (known) ENSG00000196504	=	hsap_only
ENSG00000033122 (known) ENSG00000173465	=	hsap_only
ENSG00000033122 (known) ENSG00000136827	=	hsap_only
ENSG00000033122 (known) ENSG00000130402	=	hsap_only
ENSG00000033122 (known) ENSG00000070808	=	hsap_only
ENSG00000033178 (known) ENSG00000120693	=	hsap_only
ENSG00000033327 (known) ENSG00000179295	=	hsap_only
ENSG00000033327 (known) ENSG00000146648	=	hsap_only
ENSG00000033327 (known) ENSG00000177885	=	D
ENSG00000033327 (known) ENSG00000145675	=	hsap_only
ENSG00000033800 (known) ENSG00000101665	=	hsap_only
ENSG00000033800 (known) ENSG00000064012	=	hsap_only
ENSG00000033800 (known) ENSG00000141510	=	hsap_only
ENSG00000033800 (known) ENSG00000092067	=	hsap_only
ENSG00000033800 (known) ENSG00000116030	=	hsap_only
ENSG00000033800 (known) ENSG00000091831	=	hsap_only
ENSG00000033800 (known) ENSG00000175183	=	hsap_only
ENSG00000033800 (known) ENSG00000115415	=	hsap_only
ENSG00000033800 (known) ENSG00000170365	=	hsap_only
ENSG00000033800 (known) ENSG00000163877	=	hsap_only
ENSG00000033800 (known) ENSG00000141646	=	hsap_only
ENSG00000033800 (known) ENSG00000082175	=	hsap_only
ENSG00000033800 (known) ENSG00000103275	=	hsap_only
ENSG00000033800 (known) ENSG00000196396	=	hsap_only
ENSG00000033800 (known) ENSG00000140009	=	hsap_only
ENSG00000033800 (known) ENSG00000136603	=	hsap_only
ENSG00000033800 (known) ENSG00000196504	=	hsap_only
ENSG00000033867 (known) ENSG00000166913	=	hsap_only
ENSG00000034063 (known) ENSG00000116478	=	hsap_only
ENSG00000034063 (known) ENSG00000130816	=	hsap_only
ENSG00000034152 (known) ENSG00000138696	=	hsap_only
ENSG00000034152 (known) ENSG00000123143	=	hsap_only
ENSG00000034152 (known) ENSG00000105204	=	hsap_only
ENSG00000034152 (known) ENSG00000112062	=	hsap_only
ENSG00000034152 (known) ENSG00000085511	=	hsap_only
ENSG00000034152 (known) ENSG00000166949	=	hsap_only
ENSG00000034152 (known) ENSG00000106799	=	hsap_only
ENSG00000034152 (known) ENSG00000198742	=	hsap_only
ENSG00000034152 (known) ENSG00000170365	=	hsap_only
ENSG00000034152 (known) ENSG00000141646	=	hsap_only
ENSG00000034152 (known) ENSG00000175387	=	hsap_only
ENSG00000034677 (known) ENSG00000185591	=	hsap_only
ENSG00000034693 (known) ENSG00000162735	=	hsap_only
ENSG00000034693 (known) ENSG00000121680	=	hsap_only
ENSG00000034693 (known) ENSG00000215193	=	hsap_only
ENSG00000034713 (known) ENSG00000134684	=	hsap_only
ENSG00000034713 (known) ENSG00000131374	=	hsap_only
ENSG00000034713 (known) ENSG00000144848	=	S
ENSG00000034713 (known) ENSG00000101182	=	hsap_only
ENSG00000034713 (known) ENSG00000161011	=	hsap_only
ENSG00000034713 (known) ENSG00000196565	=	hsap_only
ENSG00000034713 (known) ENSG00000130175	=	hsap_only
ENSG00000034713 (known) ENSG00000067057	=	hsap_only
ENSG00000034713 (known) ENSG00000100401	=	hsap_only
ENSG00000034713 (known) ENSG00000168397	=	S
ENSG00000034713 (known) ENSG00000100380	=	hsap_only
ENSG00000034713 (known) ENSG00000118997	=	hsap_only
ENSG00000034713 (known) ENSG00000163931	=	hsap_only
ENSG00000034713 (known) ENSG00000103342	=	hsap_only
ENSG00000034713 (known) ENSG00000188170	=	hsap_only
ENSG00000034713 (known) ENSG00000088247	=	hsap_only
ENSG00000034713 (known) ENSG00000184117	=	hsap_only
ENSG00000034713 (known) ENSG00000166508	=	hsap_only
ENSG00000034713 (known) ENSG00000129084	=	hsap_only
ENSG00000034713 (known) ENSG00000111424	=	hsap_only
ENSG00000034713 (known) ENSG00000114867	=	hsap_only
ENSG00000034713 (known) ENSG00000099968	=	hsap_only
ENSG00000034713 (known) ENSG00000075785	=	hsap_only
ENSG00000034713 (known) ENSG00000108788	=	hsap_only
ENSG00000034713 (known) ENSG00000127884	=	hsap_only
ENSG00000034713 (known) ENSG00000213585	=	hsap_only
ENSG00000034713 (known) ENSG00000163902	=	hsap_only
ENSG00000034713 (known) ENSG00000130255	=	hsap_only
ENSG00000034713 (known) ENSG00000159228	=	hsap_only
ENSG00000034713 (known) ENSG00000146729	=	hsap_only
ENSG00000034713 (known) ENSG00000148356	=	hsap_only
ENSG00000034713 (known) ENSG00000156475	=	hsap_only
ENSG00000034713 (known) ENSG00000138095	=	hsap_only
ENSG00000034713 (known) ENSG00000197102	=	hsap_only
ENSG00000034713 (known) ENSG00000120265	=	hsap_only
ENSG00000034713 (known) ENSG00000173692	=	hsap_only
ENSG00000034713 (known) ENSG00000119638	=	hsap_only
ENSG00000034713 (known) ENSG00000132780	=	hsap_only
ENSG00000034713 (known) ENSG00000081307	=	hsap_only
ENSG00000034713 (known) ENSG00000197548	=	S
ENSG00000034713 (known) ENSG00000062822	=	hsap_only
ENSG00000034713 (known) ENSG00000136436	=	hsap_only
ENSG00000034713 (known) ENSG00000185624	=	hsap_only
ENSG00000034713 (known) ENSG00000182718	=	hsap_only
ENSG00000034713 (known) ENSG00000167378	=	hsap_only
ENSG00000034713 (known) ENSG00000165704	=	hsap_only
ENSG00000034713 (known) ENSG00000069329	=	hsap_only
ENSG00000034713 (known) ENSG00000092820	=	hsap_only
ENSG00000035115 (known) ENSG00000131095	=	hsap_only
ENSG00000035141 (known) ENSG00000175324	=	hsap_only
ENSG00000035403 (known) ENSG00000100097	=	hsap_only
ENSG00000035403 (known) ENSG00000121774	=	hsap_only
ENSG00000035403 (known) ENSG00000145833	=	hsap_only
ENSG00000035403 (known) ENSG00000168496	=	hsap_only
ENSG00000035403 (known) ENSG00000100075	=	hsap_only
ENSG00000035403 (known) ENSG00000116560	=	hsap_only
ENSG00000035403 (known) ENSG00000178372	=	hsap_only
ENSG00000035403 (known) ENSG00000100220	=	hsap_only
ENSG00000035403 (known) ENSG00000196504	=	hsap_only
ENSG00000035403 (known) ENSG00000182004	=	hsap_only
ENSG00000035403 (known) ENSG00000156735	=	hsap_only
ENSG00000035403 (known) ENSG00000142784	=	hsap_only
ENSG00000035403 (known) ENSG00000066777	=	hsap_only
ENSG00000035403 (known) ENSG00000091262	=	hsap_only
ENSG00000035403 (known) ENSG00000063244	=	hsap_only
ENSG00000035403 (known) ENSG00000163956	=	hsap_only
ENSG00000035403 (known) ENSG00000188352	=	hsap_only
ENSG00000035403 (known) ENSG00000106588	=	hsap_only
ENSG00000035403 (known) ENSG00000147140	=	hsap_only
ENSG00000035403 (known) ENSG00000108829	=	hsap_only
ENSG00000035403 (known) ENSG00000185238	=	hsap_only
ENSG00000035403 (known) ENSG00000169045	=	hsap_only
ENSG00000035403 (known) ENSG00000077312	=	hsap_only
ENSG00000035403 (known) ENSG00000172915	=	hsap_only
ENSG00000035403 (known) ENSG00000111640	=	hsap_only
ENSG00000035403 (known) ENSG00000204628	=	hsap_only
ENSG00000035403 (known) ENSG00000126460	=	hsap_only
ENSG00000035403 (known) ENSG00000096746	=	hsap_only
ENSG00000035403 (known) ENSG00000120071	=	hsap_only
ENSG00000035403 (known) ENSG00000087302	=	hsap_only
ENSG00000035403 (known) ENSG00000105372	=	hsap_only
ENSG00000035403 (known) ENSG00000092010	=	hsap_only
ENSG00000035403 (known) ENSG00000197903	=	hsap_only
ENSG00000035403 (known) ENSG00000132016	=	hsap_only
ENSG00000035403 (known) ENSG00000175390	=	hsap_only
ENSG00000035403 (known) ENSG00000172660	=	hsap_only
ENSG00000035403 (known) ENSG00000080166	=	hsap_only
ENSG00000035403 (known) ENSG00000136026	=	hsap_only
ENSG00000035403 (known) ENSG00000087077	=	hsap_only
ENSG00000035403 (known) ENSG00000160201	=	hsap_only
ENSG00000035403 (known) ENSG00000035403	=	hsap_only
ENSG00000035403 (known) ENSG00000139343	=	hsap_only
ENSG00000035403 (known) ENSG00000144535	=	hsap_only
ENSG00000035403 (known) ENSG00000215301	=	hsap_only
ENSG00000035403 (known) ENSG00000072274	=	hsap_only
ENSG00000035403 (known) ENSG00000115760	=	hsap_only
ENSG00000035403 (known) ENSG00000143977	=	hsap_only
ENSG00000035403 (known) ENSG00000182718	=	hsap_only
ENSG00000035403 (known) ENSG00000108679	=	hsap_only
ENSG00000035403 (known) ENSG00000198718	=	hsap_only
ENSG00000035403 (known) ENSG00000166130	=	hsap_only
ENSG00000035403 (known) ENSG00000166710	=	hsap_only
ENSG00000035403 (known) ENSG00000145907	=	hsap_only
ENSG00000035403 (known) ENSG00000115414	=	hsap_only
ENSG00000035403 (known) ENSG00000170382	=	hsap_only
ENSG00000035403 (known) ENSG00000173894	=	hsap_only
ENSG00000035403 (known) ENSG00000168028	=	hsap_only
ENSG00000035403 (known) ENSG00000164708	=	hsap_only
ENSG00000035403 (known) ENSG00000166900	=	hsap_only
ENSG00000035403 (known) ENSG00000123384	=	hsap_only
ENSG00000035403 (known) ENSG00000115541	=	hsap_only
ENSG00000035403 (known) ENSG00000099964	=	hsap_only
ENSG00000035403 (known) ENSG00000108518	=	hsap_only
ENSG00000035403 (known) ENSG00000172115	=	hsap_only
ENSG00000035403 (known) ENSG00000151247	=	hsap_only
ENSG00000035403 (known) ENSG00000095951	=	hsap_only
ENSG00000035403 (known) ENSG00000144810	=	hsap_only
ENSG00000035403 (known) ENSG00000167005	=	hsap_only
ENSG00000035403 (known) ENSG00000110955	=	hsap_only
ENSG00000035403 (known) ENSG00000171858	=	hsap_only
ENSG00000035403 (known) ENSG00000165046	=	hsap_only
ENSG00000035403 (known) ENSG00000143569	=	hsap_only
ENSG00000035403 (known) ENSG00000134333	=	hsap_only
ENSG00000035403 (known) ENSG00000109971	=	hsap_only
ENSG00000035403 (known) ENSG00000102317	=	hsap_only
ENSG00000035403 (known) ENSG00000091490	=	hsap_only
ENSG00000035403 (known) ENSG00000155754	=	hsap_only
ENSG00000035403 (known) ENSG00000125835	=	hsap_only
ENSG00000035403 (known) ENSG00000073792	=	hsap_only
ENSG00000035403 (known) ENSG00000092841	=	hsap_only
ENSG00000035403 (known) ENSG00000152214	=	hsap_only
ENSG00000035403 (known) ENSG00000167004	=	hsap_only
ENSG00000035403 (known) ENSG00000131018	=	hsap_only
ENSG00000035403 (known) ENSG00000089280	=	hsap_only
ENSG00000035403 (known) ENSG00000170190	=	hsap_only
ENSG00000035403 (known) ENSG00000188229	=	hsap_only
ENSG00000035403 (known) ENSG00000099622	=	hsap_only
ENSG00000035403 (known) ENSG00000114416	=	hsap_only
ENSG00000035403 (known) ENSG00000135316	=	hsap_only
ENSG00000035403 (known) ENSG00000184009	=	hsap_only
ENSG00000035403 (known) ENSG00000149257	=	hsap_only
ENSG00000035403 (known) ENSG00000156508	=	hsap_only
ENSG00000035403 (known) ENSG00000179163	=	hsap_only
ENSG00000035403 (known) ENSG00000169398	=	hsap_only
ENSG00000035403 (known) ENSG00000189171	=	hsap_only
ENSG00000035403 (known) ENSG00000108442	=	hsap_only
ENSG00000035403 (known) ENSG00000079785	=	hsap_only
ENSG00000035403 (known) ENSG00000165119	=	hsap_only
ENSG00000035403 (known) ENSG00000150991	=	hsap_only
ENSG00000035403 (known) ENSG00000070756	=	hsap_only
ENSG00000035403 (known) ENSG00000138443	=	hsap_only
ENSG00000035403 (known) ENSG00000138029	=	hsap_only
ENSG00000035403 (known) ENSG00000100345	=	hsap_only
ENSG00000035403 (known) ENSG00000185345	=	hsap_only
ENSG00000035403 (known) ENSG00000138326	=	hsap_only
ENSG00000035403 (known) ENSG00000159251	=	hsap_only
ENSG00000035403 (known) ENSG00000114487	=	hsap_only
ENSG00000035403 (known) ENSG00000092108	=	hsap_only
ENSG00000035403 (known) ENSG00000169857	=	hsap_only
ENSG00000035664 (known) ENSG00000106799	=	hsap_only
ENSG00000035664 (known) ENSG00000035664	=	hsap_only
ENSG00000035681 (known) ENSG00000204628	=	hsap_only
ENSG00000035681 (known) ENSG00000067182	=	hsap_only
ENSG00000035687 (known) ENSG00000204525	=	hsap_only
ENSG00000035687 (known) ENSG00000143466	=	hsap_only
ENSG00000035862 (known) ENSG00000099901	=	hsap_only
ENSG00000035862 (known) ENSG00000162244	=	hsap_only
ENSG00000035862 (known) ENSG00000115266	=	hsap_only
ENSG00000035862 (known) ENSG00000173267	=	hsap_only
ENSG00000035862 (known) ENSG00000131467	=	hsap_only
ENSG00000035862 (known) ENSG00000141279	=	hsap_only
ENSG00000035862 (known) ENSG00000090273	=	hsap_only
ENSG00000035862 (known) ENSG00000128050	=	hsap_only
ENSG00000035862 (known) ENSG00000105649	=	hsap_only
ENSG00000035862 (known) ENSG00000089597	=	hsap_only
ENSG00000035862 (known) ENSG00000100902	=	hsap_only
ENSG00000035862 (known) ENSG00000101856	=	hsap_only
ENSG00000035862 (known) ENSG00000120265	=	hsap_only
ENSG00000035862 (known) ENSG00000135069	=	hsap_only
ENSG00000035862 (known) ENSG00000101182	=	hsap_only
ENSG00000035862 (known) ENSG00000157227	=	hsap_only
ENSG00000035862 (known) ENSG00000087245	=	hsap_only
ENSG00000035862 (known) ENSG00000127884	=	hsap_only
ENSG00000035862 (known) ENSG00000164070	=	hsap_only
ENSG00000035928 (known) ENSG00000072501	=	hsap_only
ENSG00000035928 (known) ENSG00000133119	=	CSM
ENSG00000035928 (known) ENSG00000049541	=	SM
ENSG00000035928 (known) ENSG00000111445	=	SM
ENSG00000035928 (known) ENSG00000163918	=	CSM
ENSG00000036257 (known) ENSG00000111530	=	hsap_only
ENSG00000036672 (known) ENSG00000162373	=	hsap_only
ENSG00000036672 (known) ENSG00000175602	=	hsap_only
ENSG00000036672 (known) ENSG00000183092	=	hsap_only
ENSG00000036672 (known) ENSG00000127191	=	hsap_only
ENSG00000036672 (known) ENSG00000171346	=	hsap_only
ENSG00000036672 (known) ENSG00000170315	=	hsap_only
ENSG00000036672 (known) ENSG00000095066	=	hsap_only
ENSG00000036828 (known) ENSG00000196924	=	hsap_only
ENSG00000037042 (known) ENSG00000184489	=	hsap_only
ENSG00000037042 (known) ENSG00000144021	=	hsap_only
ENSG00000037280 (known) ENSG00000150630	=	hsap_only
ENSG00000037280 (known) ENSG00000128052	=	hsap_only
ENSG00000037280 (known) ENSG00000171681	=	hsap_only
ENSG00000037280 (known) ENSG00000165197	=	hsap_only
ENSG00000037474 (known) ENSG00000141480	=	hsap_only
ENSG00000037757 (known) ENSG00000171681	=	hsap_only
ENSG00000037757 (known) ENSG00000037757	=	hsap_only
ENSG00000037897 (known) ENSG00000142208	=	hsap_only
ENSG00000037897 (known) ENSG00000160193	=	S
ENSG00000037897 (known) ENSG00000177189	=	hsap_only
ENSG00000038002 (known) ENSG00000038002	=	hsap_only
ENSG00000038002 (known) ENSG00000163631	=	hsap_only
ENSG00000038358 (known) ENSG00000162290	=	hsap_only
ENSG00000038358 (known) ENSG00000128016	=	hsap_only
ENSG00000038358 (known) ENSG00000179151	=	hsap_only
ENSG00000038358 (known) ENSG00000172795	=	hsap_only
ENSG00000038382 (known) ENSG00000162946	=	hsap_only
ENSG00000038382 (known) ENSG00000174307	=	hsap_only
ENSG00000038382 (known) ENSG00000090989	=	hsap_only
ENSG00000038382 (known) ENSG00000108578	=	hsap_only
ENSG00000038945 (known) ENSG00000168172	=	M
ENSG00000039068 (known) ENSG00000136938	=	hsap_only
ENSG00000039068 (known) ENSG00000172531	=	hsap_only
ENSG00000039068 (known) ENSG00000146729	=	hsap_only
ENSG00000039068 (known) ENSG00000119335	=	hsap_only
ENSG00000039068 (known) ENSG00000072778	=	hsap_only
ENSG00000039068 (known) ENSG00000077782	=	hsap_only
ENSG00000039068 (known) ENSG00000167768	=	hsap_only
ENSG00000039068 (known) ENSG00000044115	=	hsap_only
ENSG00000039068 (known) ENSG00000050405	=	M
ENSG00000039068 (known) ENSG00000105974	=	hsap_only
ENSG00000039068 (known) ENSG00000211895	=	hsap_only
ENSG00000039068 (known) ENSG00000146648	=	hsap_only
ENSG00000039068 (known) ENSG00000184117	=	hsap_only
ENSG00000039068 (known) ENSG00000171403	=	hsap_only
ENSG00000039068 (known) ENSG00000173482	=	hsap_only
ENSG00000039068 (known) ENSG00000198561	=	hsap_only
ENSG00000039068 (known) ENSG00000104419	=	hsap_only
ENSG00000039068 (known) ENSG00000099817	=	hsap_only
ENSG00000039068 (known) ENSG00000079246	=	hsap_only
ENSG00000039068 (known) ENSG00000080824	=	hsap_only
ENSG00000039068 (known) ENSG00000130402	=	hsap_only
ENSG00000039068 (known) ENSG00000168036	=	M
ENSG00000039068 (known) ENSG00000146731	=	hsap_only
ENSG00000039068 (known) ENSG00000198959	=	hsap_only
ENSG00000039068 (known) ENSG00000160789	=	hsap_only
ENSG00000039068 (known) ENSG00000108561	=	hsap_only
ENSG00000039068 (known) ENSG00000184304	=	hsap_only
ENSG00000039068 (known) ENSG00000144381	=	hsap_only
ENSG00000039123 (known) ENSG00000170027	=	hsap_only
ENSG00000039123 (known) ENSG00000185386	=	hsap_only
ENSG00000039123 (known) ENSG00000151461	=	hsap_only
ENSG00000039123 (known) ENSG00000211895	=	hsap_only
ENSG00000039123 (known) ENSG00000135698	=	hsap_only
ENSG00000039319 (known) ENSG00000172531	=	hsap_only
ENSG00000039319 (known) ENSG00000102189	=	hsap_only
ENSG00000039319 (known) ENSG00000100284	=	hsap_only
ENSG00000039319 (known) ENSG00000123091	=	hsap_only
ENSG00000039560 (known) ENSG00000129465	=	hsap_only
ENSG00000039560 (known) ENSG00000164924	=	hsap_only
ENSG00000039560 (known) ENSG00000170027	=	hsap_only
ENSG00000039560 (known) ENSG00000198909	=	hsap_only
ENSG00000039560 (known) ENSG00000166913	=	hsap_only
ENSG00000039560 (known) ENSG00000177885	=	hsap_only
ENSG00000039560 (known) ENSG00000134308	=	hsap_only
ENSG00000039600 (known) ENSG00000095739	=	hsap_only
ENSG00000039600 (known) ENSG00000127191	=	hsap_only
ENSG00000039600 (known) ENSG00000112664	=	hsap_only
ENSG00000039650 (known) ENSG00000102900	=	hsap_only
ENSG00000039650 (known) ENSG00000164924	=	hsap_only
ENSG00000039650 (known) ENSG00000152422	=	hsap_only
ENSG00000039650 (known) ENSG00000112118	=	hsap_only
ENSG00000039650 (known) ENSG00000177791	=	hsap_only
ENSG00000039650 (known) ENSG00000073050	=	hsap_only
ENSG00000039650 (known) ENSG00000064703	=	hsap_only
ENSG00000039650 (known) ENSG00000164818	=	hsap_only
ENSG00000039650 (known) ENSG00000185247	=	hsap_only
ENSG00000039650 (known) ENSG00000174405	=	hsap_only
ENSG00000039650 (known) ENSG00000108395	=	hsap_only
ENSG00000039650 (known) ENSG00000115840	=	hsap_only
ENSG00000039650 (known) ENSG00000113658	=	hsap_only
ENSG00000039650 (known) ENSG00000134308	=	hsap_only
ENSG00000040275 (known) ENSG00000132522	=	hsap_only
ENSG00000040275 (known) ENSG00000110318	=	hsap_only
ENSG00000040341 (known) ENSG00000110318	=	hsap_only
ENSG00000040608 (known) ENSG00000115310	=	hsap_only
ENSG00000040608 (known) ENSG00000169783	=	hsap_only
ENSG00000040608 (known) ENSG00000114993	=	hsap_only
ENSG00000040608 (known) ENSG00000127863	=	hsap_only
ENSG00000040608 (known) ENSG00000064300	=	hsap_only
ENSG00000040633 (known) ENSG00000150687	=	hsap_only
ENSG00000040633 (known) ENSG00000148356	=	hsap_only
ENSG00000040731 (known) ENSG00000105894	=	hsap_only
ENSG00000040731 (known) ENSG00000168090	=	hsap_only
ENSG00000040933 (known) ENSG00000170365	=	hsap_only
ENSG00000041353 (known) ENSG00000041353	=	hsap_only
ENSG00000041357 (known) ENSG00000143106	=	S
ENSG00000041357 (known) ENSG00000041357	=	hsap_only
ENSG00000041357 (known) ENSG00000106588	=	S
ENSG00000041357 (known) ENSG00000136997	=	hsap_only
ENSG00000041357 (known) ENSG00000129084	=	SM
ENSG00000041357 (known) ENSG00000100567	=	S
ENSG00000041357 (known) ENSG00000101182	=	S
ENSG00000041357 (known) ENSG00000100902	=	S
ENSG00000041357 (known) ENSG00000175104	=	hsap_only
ENSG00000041515 (known) ENSG00000179915	=	hsap_only
ENSG00000041880 (known) ENSG00000184678	=	hsap_only
ENSG00000041982 (known) ENSG00000089159	=	hsap_only
ENSG00000042088 (known) ENSG00000042088	=	S
ENSG00000042429 (known) ENSG00000164758	=	D
ENSG00000042429 (known) ENSG00000133398	=	hsap_only
ENSG00000042429 (known) ENSG00000141026	=	hsap_only
ENSG00000042429 (known) ENSG00000148297	=	D
ENSG00000042429 (known) ENSG00000063322	=	hsap_only
ENSG00000042429 (known) ENSG00000105085	=	hsap_only
ENSG00000042429 (known) ENSG00000156603	=	hsap_only
ENSG00000042429 (known) ENSG00000126351	=	hsap_only
ENSG00000042429 (known) ENSG00000155111	=	hsap_only
ENSG00000042753 (known) ENSG00000177885	=	hsap_only
ENSG00000042980 (known) ENSG00000137076	=	hsap_only
ENSG00000043093 (known) ENSG00000162511	=	hsap_only
ENSG00000043093 (known) ENSG00000183283	=	hsap_only
ENSG00000043093 (known) ENSG00000175387	=	hsap_only
ENSG00000043093 (known) ENSG00000123091	=	hsap_only
ENSG00000043093 (known) ENSG00000171444	=	hsap_only
ENSG00000043462 (known) ENSG00000160691	=	hsap_only
ENSG00000043462 (known) ENSG00000100351	=	M
ENSG00000043462 (known) ENSG00000141968	=	M
ENSG00000043462 (known) ENSG00000113263	=	hsap_only
ENSG00000043462 (known) ENSG00000101336	=	hsap_only
ENSG00000043462 (known) ENSG00000147507	=	M
ENSG00000043462 (known) ENSG00000158092	=	hsap_only
ENSG00000043462 (known) ENSG00000197943	=	hsap_only
ENSG00000043462 (known) ENSG00000110395	=	hsap_only
ENSG00000043462 (known) ENSG00000082074	=	hsap_only
ENSG00000043514 (known) ENSG00000186979	=	hsap_only
ENSG00000043591 (known) ENSG00000140600	=	hsap_only
ENSG00000043591 (known) ENSG00000107295	=	hsap_only
ENSG00000043591 (known) ENSG00000123159	=	hsap_only
ENSG00000043591 (known) ENSG00000158301	=	hsap_only
ENSG00000043591 (known) ENSG00000081026	=	hsap_only
ENSG00000043591 (known) ENSG00000047932	=	hsap_only
ENSG00000043591 (known) ENSG00000150594	=	hsap_only
ENSG00000043591 (known) ENSG00000187391	=	hsap_only
ENSG00000043591 (known) ENSG00000177885	=	hsap_only
ENSG00000043591 (known) ENSG00000151276	=	hsap_only
ENSG00000043591 (known) ENSG00000198932	=	hsap_only
ENSG00000044090 (known) ENSG00000145794	=	hsap_only
ENSG00000044090 (known) ENSG00000100387	=	hsap_only
ENSG00000044090 (known) ENSG00000141510	=	hsap_only
ENSG00000044090 (known) ENSG00000198753	=	hsap_only
ENSG00000044115 (known) ENSG00000141480	=	hsap_only
ENSG00000044115 (known) ENSG00000107863	=	hsap_only
ENSG00000044115 (known) ENSG00000050405	=	hsap_only
ENSG00000044115 (known) ENSG00000072110	=	hsap_only
ENSG00000044115 (known) ENSG00000146648	=	hsap_only
ENSG00000044115 (known) ENSG00000168036	=	CDM
ENSG00000044446 (known) ENSG00000120693	=	hsap_only
ENSG00000044446 (known) ENSG00000141480	=	hsap_only
ENSG00000044524 (known) ENSG00000147889	=	hsap_only
ENSG00000044574 (known) ENSG00000136560	=	hsap_only
ENSG00000044574 (known) ENSG00000137486	=	hsap_only
ENSG00000044574 (known) ENSG00000177885	=	hsap_only
ENSG00000044574 (known) ENSG00000132356	=	hsap_only
ENSG00000044574 (known) ENSG00000141480	=	hsap_only
ENSG00000044574 (known) ENSG00000129465	=	hsap_only
ENSG00000044574 (known) ENSG00000073009	=	hsap_only
ENSG00000044574 (known) ENSG00000100324	=	hsap_only
ENSG00000044574 (known) ENSG00000168412	=	hsap_only
ENSG00000044574 (known) ENSG00000104856	=	hsap_only
ENSG00000044574 (known) ENSG00000198909	=	hsap_only
ENSG00000044574 (known) ENSG00000095015	=	hsap_only
ENSG00000044574 (known) ENSG00000183735	=	hsap_only
ENSG00000044574 (known) ENSG00000175104	=	hsap_only
ENSG00000044574 (known) ENSG00000146648	=	hsap_only
ENSG00000044574 (known) ENSG00000171867	=	hsap_only
ENSG00000044574 (known) ENSG00000146232	=	hsap_only
ENSG00000044574 (known) ENSG00000077150	=	hsap_only
ENSG00000044574 (known) ENSG00000089159	=	hsap_only
ENSG00000044574 (known) ENSG00000104365	=	hsap_only
ENSG00000044574 (known) ENSG00000104825	=	hsap_only
ENSG00000044574 (known) ENSG00000172071	=	hsap_only
ENSG00000044574 (known) ENSG00000050820	=	hsap_only
ENSG00000044574 (known) ENSG00000165409	=	hsap_only
ENSG00000044574 (known) ENSG00000157851	=	hsap_only
ENSG00000044574 (known) ENSG00000134640	=	hsap_only
ENSG00000044574 (known) ENSG00000131467	=	hsap_only
ENSG00000044574 (known) ENSG00000137275	=	hsap_only
ENSG00000044574 (known) ENSG00000135341	=	hsap_only
ENSG00000044574 (known) ENSG00000055208	=	hsap_only
ENSG00000044574 (known) ENSG00000089737	=	hsap_only
ENSG00000044574 (known) ENSG00000144381	=	hsap_only
ENSG00000044574 (known) ENSG00000173039	=	hsap_only
ENSG00000044574 (known) ENSG00000171862	=	hsap_only
ENSG00000044574 (known) ENSG00000107968	=	hsap_only
ENSG00000044574 (known) ENSG00000137842	=	hsap_only
ENSG00000044574 (known) ENSG00000157764	=	hsap_only
ENSG00000044574 (known) ENSG00000162924	=	hsap_only
ENSG00000044574 (known) ENSG00000104419	=	hsap_only
ENSG00000044574 (known) ENSG00000132155	=	hsap_only
ENSG00000044574 (known) ENSG00000067182	=	hsap_only
ENSG00000044574 (known) ENSG00000100906	=	hsap_only
ENSG00000044574 (known) ENSG00000127191	=	hsap_only
ENSG00000046604 (known) ENSG00000184363	=	hsap_only
ENSG00000046651 (known) ENSG00000142856	=	hsap_only
ENSG00000046651 (known) ENSG00000110318	=	hsap_only
ENSG00000046651 (known) ENSG00000146963	=	hsap_only
ENSG00000046889 (known) ENSG00000106799	=	hsap_only
ENSG00000047056 (known) ENSG00000182944	=	hsap_only
ENSG00000047056 (known) ENSG00000162924	=	hsap_only
ENSG00000047188 (known) ENSG00000145220	=	hsap_only
ENSG00000047230 (known) ENSG00000047230	=	DS
ENSG00000047230 (known) ENSG00000090487	=	hsap_only
ENSG00000047249 (known) ENSG00000184489	=	hsap_only
ENSG00000047249 (known) ENSG00000174307	=	hsap_only
ENSG00000047249 (known) ENSG00000105755	=	hsap_only
ENSG00000047315 (known) ENSG00000063322	=	hsap_only
ENSG00000047315 (known) ENSG00000144231	=	S
ENSG00000047315 (known) ENSG00000163882	=	S
ENSG00000047315 (known) ENSG00000105085	=	hsap_only
ENSG00000047315 (known) ENSG00000102978	=	S
ENSG00000047315 (known) ENSG00000177700	=	S
ENSG00000047315 (known) ENSG00000136997	=	hsap_only
ENSG00000047315 (known) ENSG00000082701	=	hsap_only
ENSG00000047315 (known) ENSG00000187391	=	hsap_only
ENSG00000047315 (known) ENSG00000133398	=	hsap_only
ENSG00000047315 (known) ENSG00000060069	=	hsap_only
ENSG00000047315 (known) ENSG00000141026	=	hsap_only
ENSG00000047410 (known) ENSG00000197386	=	M
ENSG00000047410 (known) ENSG00000175104	=	hsap_only
ENSG00000047457 (known) ENSG00000211896	=	hsap_only
ENSG00000047578 (known) ENSG00000136111	=	hsap_only
ENSG00000047579 (known) ENSG00000132254	=	hsap_only
ENSG00000047579 (known) ENSG00000143553	=	hsap_only
ENSG00000047579 (known) ENSG00000112576	=	hsap_only
ENSG00000047579 (known) ENSG00000104164	=	D
ENSG00000047579 (known) ENSG00000131558	=	hsap_only
ENSG00000047579 (known) ENSG00000147642	=	hsap_only
ENSG00000047579 (known) ENSG00000108798	=	hsap_only
ENSG00000047579 (known) ENSG00000172915	=	hsap_only
ENSG00000047579 (known) ENSG00000189367	=	hsap_only
ENSG00000047579 (known) ENSG00000188428	=	hsap_only
ENSG00000047579 (known) ENSG00000188033	=	hsap_only
ENSG00000047579 (known) ENSG00000145386	=	hsap_only
ENSG00000047579 (known) ENSG00000103769	=	hsap_only
ENSG00000047579 (known) ENSG00000127603	=	hsap_only
ENSG00000047579 (known) ENSG00000128185	=	hsap_only
ENSG00000047579 (known) ENSG00000135441	=	hsap_only
ENSG00000047579 (known) ENSG00000156384	=	hsap_only
ENSG00000047579 (known) ENSG00000151914	=	hsap_only
ENSG00000047579 (known) ENSG00000131467	=	hsap_only
ENSG00000047579 (known) ENSG00000131018	=	hsap_only
ENSG00000047579 (known) ENSG00000131381	=	hsap_only
ENSG00000047579 (known) ENSG00000047579	=	hsap_only
ENSG00000047579 (known) ENSG00000196072	=	hsap_only
ENSG00000047579 (known) ENSG00000151320	=	hsap_only
ENSG00000047579 (known) ENSG00000112624	=	hsap_only
ENSG00000047579 (known) ENSG00000189114	=	hsap_only
ENSG00000047579 (known) ENSG00000065150	=	hsap_only
ENSG00000047579 (known) ENSG00000185024	=	hsap_only
ENSG00000047644 (known) ENSG00000108465	=	hsap_only
ENSG00000047644 (known) ENSG00000068438	=	hsap_only
ENSG00000047644 (known) ENSG00000104637	=	hsap_only
ENSG00000047644 (known) ENSG00000174307	=	hsap_only
ENSG00000047644 (known) ENSG00000119953	=	hsap_only
ENSG00000047849 (known) ENSG00000089159	=	hsap_only
ENSG00000047849 (known) ENSG00000111674	=	hsap_only
ENSG00000047849 (known) ENSG00000143257	=	hsap_only
ENSG00000047849 (known) ENSG00000143171	=	hsap_only
ENSG00000047849 (known) ENSG00000137076	=	hsap_only
ENSG00000047932 (known) ENSG00000109572	=	hsap_only
ENSG00000047932 (known) ENSG00000213199	=	hsap_only
ENSG00000047932 (known) ENSG00000135823	=	hsap_only
ENSG00000048052 (known) ENSG00000139083	=	hsap_only
ENSG00000048052 (known) ENSG00000068305	=	hsap_only
ENSG00000048052 (known) ENSG00000068024	=	S
ENSG00000048052 (known) ENSG00000171720	=	hsap_only
ENSG00000048052 (known) ENSG00000116478	=	hsap_only
ENSG00000048052 (known) ENSG00000141027	=	hsap_only
ENSG00000048052 (known) ENSG00000113916	=	hsap_only
ENSG00000048140 (known) ENSG00000074696	=	hsap_only
ENSG00000048462 (known) ENSG00000102524	=	hsap_only
ENSG00000048462 (known) ENSG00000161955	=	hsap_only
ENSG00000048540 (known) ENSG00000151332	=	hsap_only
ENSG00000048540 (known) ENSG00000099783	=	hsap_only
ENSG00000048540 (known) ENSG00000138380	=	hsap_only
ENSG00000048540 (known) ENSG00000169155	=	hsap_only
ENSG00000048540 (known) ENSG00000185002	=	hsap_only
ENSG00000048540 (known) ENSG00000160062	=	hsap_only
ENSG00000048540 (known) ENSG00000105700	=	hsap_only
ENSG00000048540 (known) ENSG00000069667	=	hsap_only
ENSG00000048540 (known) ENSG00000154608	=	hsap_only
ENSG00000048540 (known) ENSG00000198728	=	hsap_only
ENSG00000048540 (known) ENSG00000106305	=	hsap_only
ENSG00000048540 (known) ENSG00000092199	=	hsap_only
ENSG00000048540 (known) ENSG00000184672	=	hsap_only
ENSG00000048540 (known) ENSG00000112559	=	hsap_only
ENSG00000048540 (known) ENSG00000134686	=	hsap_only
ENSG00000048540 (known) ENSG00000104064	=	hsap_only
ENSG00000048540 (known) ENSG00000175602	=	hsap_only
ENSG00000048544 (known) ENSG00000174307	=	hsap_only
ENSG00000048649 (known) ENSG00000153147	=	hsap_only
ENSG00000048707 (known) ENSG00000110514	=	hsap_only
ENSG00000048740 (known) ENSG00000169564	=	D
ENSG00000048991 (known) ENSG00000124788	=	hsap_only
ENSG00000049089 (known) ENSG00000149557	=	hsap_only
ENSG00000049089 (known) ENSG00000084092	=	hsap_only
ENSG00000049089 (known) ENSG00000173805	=	hsap_only
ENSG00000049130 (known) ENSG00000157404	=	hsap_only
ENSG00000049130 (known) ENSG00000049130	=	hsap_only
ENSG00000049167 (known) ENSG00000164405	=	hsap_only
ENSG00000049167 (known) ENSG00000076924	=	hsap_only
ENSG00000049167 (known) ENSG00000145736	=	hsap_only
ENSG00000049167 (known) ENSG00000159228	=	hsap_only
ENSG00000049245 (known) ENSG00000103496	=	CD
ENSG00000049245 (known) ENSG00000111725	=	hsap_only
ENSG00000049245 (known) ENSG00000114784	=	hsap_only
ENSG00000049245 (known) ENSG00000143466	=	hsap_only
ENSG00000049245 (known) ENSG00000167986	=	hsap_only
ENSG00000049245 (known) ENSG00000092531	=	DS
ENSG00000049245 (known) ENSG00000072818	=	hsap_only
ENSG00000049245 (known) ENSG00000159023	=	hsap_only
ENSG00000049245 (known) ENSG00000134086	=	hsap_only
ENSG00000049245 (known) ENSG00000104637	=	hsap_only
ENSG00000049246 (known) ENSG00000141551	=	D
ENSG00000049249 (known) ENSG00000125657	=	M
ENSG00000049283 (known) ENSG00000162511	=	hsap_only
ENSG00000049283 (known) ENSG00000123091	=	hsap_only
ENSG00000049323 (known) ENSG00000111676	=	hsap_only
ENSG00000049449 (known) ENSG00000124788	=	hsap_only
ENSG00000049540 (known) ENSG00000211896	=	hsap_only
ENSG00000049540 (known) ENSG00000087303	=	hsap_only
ENSG00000049541 (known) ENSG00000174307	=	hsap_only
ENSG00000049541 (known) ENSG00000133119	=	S
ENSG00000049541 (known) ENSG00000163918	=	S
ENSG00000049541 (known) ENSG00000132646	=	S
ENSG00000049541 (known) ENSG00000111445	=	CDS
ENSG00000049541 (known) ENSG00000108946	=	hsap_only
ENSG00000049541 (known) ENSG00000136997	=	hsap_only
ENSG00000049618 (known) ENSG00000184900	=	hsap_only
ENSG00000049618 (known) ENSG00000080503	=	hsap_only
ENSG00000049618 (known) ENSG00000120693	=	hsap_only
ENSG00000049618 (known) ENSG00000104856	=	hsap_only
ENSG00000049618 (known) ENSG00000127616	=	hsap_only
ENSG00000049759 (known) ENSG00000175387	=	hsap_only
ENSG00000049759 (known) ENSG00000162511	=	hsap_only
ENSG00000049759 (known) ENSG00000123091	=	hsap_only
ENSG00000049759 (known) ENSG00000141522	=	hsap_only
ENSG00000049860 (known) ENSG00000049860	=	hsap_only
ENSG00000050165 (known) ENSG00000160803	=	hsap_only
ENSG00000050327 (known) ENSG00000067560	=	hsap_only
ENSG00000050344 (known) ENSG00000197063	=	D
ENSG00000050344 (known) ENSG00000123405	=	hsap_only
ENSG00000050344 (known) ENSG00000198517	=	D
ENSG00000050405 (known) ENSG00000177885	=	hsap_only
ENSG00000050405 (known) ENSG00000128245	=	hsap_only
ENSG00000050405 (known) ENSG00000141480	=	hsap_only
ENSG00000050405 (known) ENSG00000198909	=	hsap_only
ENSG00000050405 (known) ENSG00000073009	=	hsap_only
ENSG00000050405 (known) ENSG00000129465	=	hsap_only
ENSG00000050405 (known) ENSG00000137486	=	hsap_only
ENSG00000050748 (known) ENSG00000089775	=	hsap_only
ENSG00000050748 (known) ENSG00000131370	=	hsap_only
ENSG00000050748 (known) ENSG00000110318	=	hsap_only
ENSG00000050748 (known) ENSG00000164118	=	hsap_only
ENSG00000050748 (known) ENSG00000130227	=	hsap_only
ENSG00000050748 (known) ENSG00000115966	=	hsap_only
ENSG00000050748 (known) ENSG00000126767	=	hsap_only
ENSG00000050748 (known) ENSG00000102575	=	hsap_only
ENSG00000050748 (known) ENSG00000139687	=	hsap_only
ENSG00000050748 (known) ENSG00000075702	=	hsap_only
ENSG00000050748 (known) ENSG00000204628	=	hsap_only
ENSG00000050748 (known) ENSG00000108039	=	hsap_only
ENSG00000050748 (known) ENSG00000177606	=	D
ENSG00000050748 (known) ENSG00000143368	=	hsap_only
ENSG00000050767 (known) ENSG00000128534	=	hsap_only
ENSG00000050820 (known) ENSG00000160695	=	hsap_only
ENSG00000050820 (known) ENSG00000087074	=	hsap_only
ENSG00000050820 (known) ENSG00000197122	=	M
ENSG00000050820 (known) ENSG00000167193	=	M
ENSG00000050820 (known) ENSG00000146648	=	hsap_only
ENSG00000050820 (known) ENSG00000100842	=	hsap_only
ENSG00000050820 (known) ENSG00000137726	=	hsap_only
ENSG00000050820 (known) ENSG00000127824	=	hsap_only
ENSG00000050820 (known) ENSG00000128245	=	hsap_only
ENSG00000050820 (known) ENSG00000169398	=	M
ENSG00000051009 (known) ENSG00000133318	=	hsap_only
ENSG00000051009 (known) ENSG00000115255	=	hsap_only
ENSG00000051009 (known) ENSG00000139970	=	hsap_only
ENSG00000051009 (known) ENSG00000105404	=	hsap_only
ENSG00000051108 (known) ENSG00000141401	=	hsap_only
ENSG00000051108 (known) ENSG00000117748	=	hsap_only
ENSG00000051108 (known) ENSG00000182944	=	hsap_only
ENSG00000051108 (known) ENSG00000187555	=	hsap_only
ENSG00000051108 (known) ENSG00000116815	=	hsap_only
ENSG00000051108 (known) ENSG00000159433	=	hsap_only
ENSG00000051128 (known) ENSG00000075539	=	hsap_only
ENSG00000051128 (known) ENSG00000168959	=	hsap_only
ENSG00000051128 (known) ENSG00000121083	=	hsap_only
ENSG00000051180 (known) ENSG00000141510	=	D
ENSG00000051180 (known) ENSG00000163322	=	hsap_only
ENSG00000051180 (known) ENSG00000139618	=	M
ENSG00000051180 (known) ENSG00000111247	=	M
ENSG00000051180 (known) ENSG00000051180	=	CDS
ENSG00000051180 (known) ENSG00000087206	=	hsap_only
ENSG00000051180 (known) ENSG00000132383	=	S
ENSG00000051180 (known) ENSG00000197299	=	M
ENSG00000051180 (known) ENSG00000103275	=	CS
ENSG00000051180 (known) ENSG00000170004	=	hsap_only
ENSG00000051523 (known) ENSG00000165178	=	hsap_only
ENSG00000051620 (known) ENSG00000063438	=	hsap_only
ENSG00000052126 (known) ENSG00000111676	=	hsap_only
ENSG00000052126 (known) ENSG00000078328	=	hsap_only
ENSG00000052126 (known) ENSG00000124788	=	hsap_only
ENSG00000052344 (known) ENSG00000171681	=	hsap_only
ENSG00000052749 (known) ENSG00000161203	=	hsap_only
ENSG00000052802 (known) ENSG00000124788	=	hsap_only
ENSG00000052841 (known) ENSG00000198742	=	hsap_only
ENSG00000052841 (known) ENSG00000138696	=	hsap_only
ENSG00000052841 (known) ENSG00000115170	=	hsap_only
ENSG00000053254 (known) ENSG00000120699	=	hsap_only
ENSG00000053371 (known) ENSG00000053371	=	S
ENSG00000053371 (known) ENSG00000204525	=	hsap_only
ENSG00000053371 (known) ENSG00000162482	=	S
ENSG00000053372 (known) ENSG00000175104	=	hsap_only
ENSG00000053501 (known) ENSG00000168000	=	hsap_only
ENSG00000053747 (known) ENSG00000127526	=	hsap_only
ENSG00000053918 (known) ENSG00000127914	=	hsap_only
ENSG00000053918 (known) ENSG00000175104	=	hsap_only
ENSG00000054116 (known) ENSG00000167515	=	S
ENSG00000054118 (known) ENSG00000163815	=	hsap_only
ENSG00000054118 (known) ENSG00000170027	=	hsap_only
ENSG00000054118 (known) ENSG00000177885	=	hsap_only
ENSG00000054118 (known) ENSG00000079257	=	hsap_only
ENSG00000054118 (known) ENSG00000163631	=	hsap_only
ENSG00000054118 (known) ENSG00000141480	=	hsap_only
ENSG00000054118 (known) ENSG00000079102	=	hsap_only
ENSG00000054118 (known) ENSG00000175104	=	hsap_only
ENSG00000054118 (known) ENSG00000087077	=	hsap_only
ENSG00000054118 (known) ENSG00000137486	=	hsap_only
ENSG00000054118 (known) ENSG00000205937	=	hsap_only
ENSG00000054148 (known) ENSG00000124788	=	hsap_only
ENSG00000054148 (known) ENSG00000142182	=	hsap_only
ENSG00000054148 (known) ENSG00000175104	=	hsap_only
ENSG00000054148 (known) ENSG00000160972	=	hsap_only
ENSG00000054282 (known) ENSG00000175104	=	hsap_only
ENSG00000054282 (known) ENSG00000165699	=	hsap_only
ENSG00000054356 (known) ENSG00000110514	=	hsap_only
ENSG00000054356 (known) ENSG00000198929	=	hsap_only
ENSG00000054356 (known) ENSG00000160803	=	hsap_only
ENSG00000054356 (known) ENSG00000168807	=	hsap_only
ENSG00000054356 (known) ENSG00000120451	=	hsap_only
ENSG00000054356 (known) ENSG00000196090	=	hsap_only
ENSG00000054356 (known) ENSG00000105426	=	hsap_only
ENSG00000054523 (known) ENSG00000132535	=	M
ENSG00000054523 (known) ENSG00000156508	=	hsap_only
ENSG00000054523 (known) ENSG00000170027	=	hsap_only
ENSG00000054523 (known) ENSG00000151276	=	hsap_only
ENSG00000054523 (known) ENSG00000075711	=	M
ENSG00000054523 (known) ENSG00000128245	=	hsap_only
ENSG00000054523 (known) ENSG00000133121	=	hsap_only
ENSG00000054598 (known) ENSG00000164093	=	M
ENSG00000054654 (known) ENSG00000169252	=	hsap_only
ENSG00000055044 (known) ENSG00000063322	=	hsap_only
ENSG00000055044 (known) ENSG00000141026	=	hsap_only
ENSG00000055118 (known) ENSG00000145494	=	hsap_only
ENSG00000055118 (known) ENSG00000134371	=	hsap_only
ENSG00000055118 (known) ENSG00000168421	=	hsap_only
ENSG00000055130 (known) ENSG00000138081	=	hsap_only
ENSG00000055130 (known) ENSG00000171444	=	hsap_only
ENSG00000055130 (known) ENSG00000055130	=	hsap_only
ENSG00000055130 (known) ENSG00000100225	=	hsap_only
ENSG00000055130 (known) ENSG00000100387	=	DS
ENSG00000055130 (known) ENSG00000145604	=	hsap_only
ENSG00000055130 (known) ENSG00000166167	=	S
ENSG00000055130 (known) ENSG00000146232	=	hsap_only
ENSG00000055130 (known) ENSG00000175104	=	hsap_only
ENSG00000055130 (known) ENSG00000120129	=	hsap_only
ENSG00000055130 (known) ENSG00000172531	=	hsap_only
ENSG00000055130 (known) ENSG00000147364	=	hsap_only
ENSG00000055130 (known) ENSG00000173163	=	hsap_only
ENSG00000055130 (known) ENSG00000111530	=	hsap_only
ENSG00000055130 (known) ENSG00000151876	=	hsap_only
ENSG00000055130 (known) ENSG00000174738	=	hsap_only
ENSG00000055130 (known) ENSG00000113558	=	DS
ENSG00000055130 (known) ENSG00000100906	=	hsap_only
ENSG00000055130 (known) ENSG00000177519	=	hsap_only
ENSG00000055130 (known) ENSG00000104825	=	hsap_only
ENSG00000055208 (known) ENSG00000169045	=	hsap_only
ENSG00000055208 (known) ENSG00000108561	=	hsap_only
ENSG00000055208 (known) ENSG00000080824	=	hsap_only
ENSG00000055208 (known) ENSG00000062485	=	hsap_only
ENSG00000055208 (known) ENSG00000175792	=	hsap_only
ENSG00000055208 (known) ENSG00000126803	=	hsap_only
ENSG00000055208 (known) ENSG00000055208	=	hsap_only
ENSG00000055208 (known) ENSG00000113013	=	hsap_only
ENSG00000055208 (known) ENSG00000158941	=	hsap_only
ENSG00000055208 (known) ENSG00000177954	=	hsap_only
ENSG00000055208 (known) ENSG00000108679	=	hsap_only
ENSG00000055208 (known) ENSG00000184009	=	hsap_only
ENSG00000055208 (known) ENSG00000135341	=	M
ENSG00000055208 (known) ENSG00000196924	=	hsap_only
ENSG00000055208 (known) ENSG00000157020	=	hsap_only
ENSG00000055208 (known) ENSG00000108953	=	hsap_only
ENSG00000055208 (known) ENSG00000197694	=	hsap_only
ENSG00000055208 (known) ENSG00000112208	=	hsap_only
ENSG00000055208 (known) ENSG00000100324	=	hsap_only
ENSG00000055208 (known) ENSG00000101210	=	hsap_only
ENSG00000055208 (known) ENSG00000084774	=	hsap_only
ENSG00000055208 (known) ENSG00000086061	=	hsap_only
ENSG00000055208 (known) ENSG00000109971	=	hsap_only
ENSG00000055208 (known) ENSG00000141959	=	hsap_only
ENSG00000055208 (known) ENSG00000183207	=	hsap_only
ENSG00000055208 (known) ENSG00000105197	=	hsap_only
ENSG00000055208 (known) ENSG00000141367	=	hsap_only
ENSG00000055208 (known) ENSG00000104833	=	hsap_only
ENSG00000055208 (known) ENSG00000125691	=	hsap_only
ENSG00000055208 (known) ENSG00000175104	=	hsap_only
ENSG00000055332 (known) ENSG00000055332	=	hsap_only
ENSG00000055332 (known) ENSG00000213341	=	hsap_only
ENSG00000055332 (known) ENSG00000136279	=	hsap_only
ENSG00000055332 (known) ENSG00000180228	=	hsap_only
ENSG00000055332 (known) ENSG00000134001	=	hsap_only
ENSG00000055609 (known) ENSG00000106992	=	hsap_only
ENSG00000055917 (known) ENSG00000055917	=	S
ENSG00000055917 (known) ENSG00000112282	=	hsap_only
ENSG00000055917 (known) ENSG00000188120	=	hsap_only
ENSG00000055917 (known) ENSG00000205916	=	hsap_only
ENSG00000055917 (known) ENSG00000188613	=	D
ENSG00000055950 (known) ENSG00000141480	=	hsap_only
ENSG00000055957 (known) ENSG00000163631	=	hsap_only
ENSG00000056050 (known) ENSG00000142856	=	hsap_only
ENSG00000056097 (known) ENSG00000137076	=	hsap_only
ENSG00000056097 (known) ENSG00000205937	=	hsap_only
ENSG00000056345 (known) ENSG00000166333	=	hsap_only
ENSG00000056345 (known) ENSG00000138448	=	hsap_only
ENSG00000056345 (known) ENSG00000160691	=	hsap_only
ENSG00000056345 (known) ENSG00000145555	=	hsap_only
ENSG00000056345 (known) ENSG00000169398	=	hsap_only
ENSG00000056345 (known) ENSG00000056345	=	hsap_only
ENSG00000056558 (known) ENSG00000184009	=	hsap_only
ENSG00000056558 (known) ENSG00000120949	=	hsap_only
ENSG00000056558 (known) ENSG00000140350	=	hsap_only
ENSG00000056558 (known) ENSG00000211896	=	hsap_only
ENSG00000056558 (known) ENSG00000149273	=	hsap_only
ENSG00000056558 (known) ENSG00000109971	=	hsap_only
ENSG00000056558 (known) ENSG00000168268	=	hsap_only
ENSG00000056558 (known) ENSG00000117906	=	hsap_only
ENSG00000056558 (known) ENSG00000111640	=	hsap_only
ENSG00000056558 (known) ENSG00000187109	=	hsap_only
ENSG00000056558 (known) ENSG00000215301	=	hsap_only
ENSG00000056558 (known) ENSG00000086061	=	hsap_only
ENSG00000056558 (known) ENSG00000149089	=	hsap_only
ENSG00000056558 (known) ENSG00000116560	=	hsap_only
ENSG00000056558 (known) ENSG00000080824	=	hsap_only
ENSG00000056558 (known) ENSG00000127191	=	M
ENSG00000056558 (known) ENSG00000127863	=	hsap_only
ENSG00000056558 (known) ENSG00000104833	=	hsap_only
ENSG00000056558 (known) ENSG00000113013	=	hsap_only
ENSG00000056558 (known) ENSG00000064012	=	hsap_only
ENSG00000056558 (known) ENSG00000108654	=	hsap_only
ENSG00000056558 (known) ENSG00000166794	=	hsap_only
ENSG00000056558 (known) ENSG00000204390	=	hsap_only
ENSG00000056558 (known) ENSG00000165702	=	hsap_only
ENSG00000056558 (known) ENSG00000105197	=	hsap_only
ENSG00000056558 (known) ENSG00000112208	=	hsap_only
ENSG00000056558 (known) ENSG00000147140	=	hsap_only
ENSG00000056558 (known) ENSG00000056558	=	hsap_only
ENSG00000056558 (known) ENSG00000108561	=	hsap_only
ENSG00000056558 (known) ENSG00000110330	=	hsap_only
ENSG00000056558 (known) ENSG00000157873	=	hsap_only
ENSG00000056972 (known) ENSG00000127191	=	hsap_only
ENSG00000056972 (known) ENSG00000073009	=	hsap_only
ENSG00000056972 (known) ENSG00000112559	=	hsap_only
ENSG00000056998 (known) ENSG00000104812	=	S
ENSG00000057149 (known) ENSG00000105698	=	hsap_only
ENSG00000057294 (known) ENSG00000146648	=	hsap_only
ENSG00000057294 (known) ENSG00000128245	=	hsap_only
ENSG00000057294 (known) ENSG00000120693	=	hsap_only
ENSG00000057468 (known) ENSG00000076242	=	hsap_only
ENSG00000057593 (known) ENSG00000117525	=	hsap_only
ENSG00000057593 (known) ENSG00000073009	=	hsap_only
ENSG00000057593 (known) ENSG00000057593	=	hsap_only
ENSG00000057593 (known) ENSG00000163631	=	hsap_only
ENSG00000057608 (known) ENSG00000057663	=	hsap_only
ENSG00000057608 (known) ENSG00000111725	=	hsap_only
ENSG00000057608 (known) ENSG00000175104	=	hsap_only
ENSG00000057608 (known) ENSG00000126005	=	hsap_only
ENSG00000057608 (known) ENSG00000118515	=	hsap_only
ENSG00000057608 (known) ENSG00000157873	=	hsap_only
ENSG00000057608 (known) ENSG00000189162	=	hsap_only
ENSG00000057608 (known) ENSG00000134086	=	hsap_only
ENSG00000057608 (known) ENSG00000165527	=	hsap_only
ENSG00000057608 (known) ENSG00000075089	=	hsap_only
ENSG00000057608 (known) ENSG00000180370	=	hsap_only
ENSG00000057608 (known) ENSG00000114784	=	hsap_only
ENSG00000057657 (known) ENSG00000124788	=	hsap_only
ENSG00000057663 (known) ENSG00000076043	=	hsap_only
ENSG00000057663 (known) ENSG00000099624	=	hsap_only
ENSG00000057663 (known) ENSG00000160916	=	hsap_only
ENSG00000057663 (known) ENSG00000164687	=	hsap_only
ENSG00000057663 (known) ENSG00000149269	=	hsap_only
ENSG00000057663 (known) ENSG00000158710	=	hsap_only
ENSG00000057663 (known) ENSG00000100316	=	hsap_only
ENSG00000057663 (known) ENSG00000105193	=	hsap_only
ENSG00000057663 (known) ENSG00000185624	=	hsap_only
ENSG00000057663 (known) ENSG00000131941	=	hsap_only
ENSG00000057663 (known) ENSG00000162521	=	hsap_only
ENSG00000057663 (known) ENSG00000145782	=	S
ENSG00000057663 (known) ENSG00000096717	=	hsap_only
ENSG00000057663 (known) ENSG00000165283	=	hsap_only
ENSG00000057663 (known) ENSG00000154277	=	hsap_only
ENSG00000057663 (known) ENSG00000115541	=	hsap_only
ENSG00000057663 (known) ENSG00000101856	=	hsap_only
ENSG00000057663 (known) ENSG00000134202	=	hsap_only
ENSG00000057663 (known) ENSG00000178695	=	hsap_only
ENSG00000057663 (known) ENSG00000100764	=	hsap_only
ENSG00000057663 (known) ENSG00000170515	=	hsap_only
ENSG00000057663 (known) ENSG00000120437	=	hsap_only
ENSG00000057663 (known) ENSG00000100567	=	hsap_only
ENSG00000057663 (known) ENSG00000147889	=	hsap_only
ENSG00000057663 (known) ENSG00000129559	=	hsap_only
ENSG00000057663 (known) ENSG00000120265	=	hsap_only
ENSG00000057663 (known) ENSG00000129084	=	hsap_only
ENSG00000057663 (known) ENSG00000075785	=	hsap_only
ENSG00000057663 (known) ENSG00000114942	=	hsap_only
ENSG00000057663 (known) ENSG00000131467	=	hsap_only
ENSG00000057663 (known) ENSG00000140319	=	hsap_only
ENSG00000057663 (known) ENSG00000106588	=	hsap_only
ENSG00000057663 (known) ENSG00000101182	=	hsap_only
ENSG00000057663 (known) ENSG00000108829	=	hsap_only
ENSG00000057663 (known) ENSG00000165704	=	hsap_only
ENSG00000057663 (known) ENSG00000112335	=	hsap_only
ENSG00000057663 (known) ENSG00000127884	=	hsap_only
ENSG00000057663 (known) ENSG00000116489	=	hsap_only
ENSG00000057663 (known) ENSG00000131100	=	hsap_only
ENSG00000057663 (known) ENSG00000211460	=	hsap_only
ENSG00000057663 (known) ENSG00000167325	=	hsap_only
ENSG00000057663 (known) ENSG00000179051	=	hsap_only
ENSG00000057663 (known) ENSG00000099964	=	hsap_only
ENSG00000057663 (known) ENSG00000090273	=	hsap_only
ENSG00000057663 (known) ENSG00000187109	=	hsap_only
ENSG00000057663 (known) ENSG00000151233	=	hsap_only
ENSG00000057663 (known) ENSG00000162368	=	hsap_only
ENSG00000057757 (known) ENSG00000134371	=	hsap_only
ENSG00000058056 (known) ENSG00000091536	=	hsap_only
ENSG00000058056 (known) ENSG00000159516	=	hsap_only
ENSG00000058056 (known) ENSG00000162511	=	hsap_only
ENSG00000058056 (known) ENSG00000165775	=	hsap_only
ENSG00000058056 (known) ENSG00000137942	=	hsap_only
ENSG00000058056 (known) ENSG00000107404	=	hsap_only
ENSG00000058085 (known) ENSG00000087245	=	hsap_only
ENSG00000058091 (known) ENSG00000166913	=	hsap_only
ENSG00000058091 (known) ENSG00000128245	=	hsap_only
ENSG00000058091 (known) ENSG00000115170	=	hsap_only
ENSG00000058091 (known) ENSG00000106799	=	hsap_only
ENSG00000058091 (known) ENSG00000124762	=	hsap_only
ENSG00000058091 (known) ENSG00000198742	=	hsap_only
ENSG00000058091 (known) ENSG00000112576	=	hsap_only
ENSG00000058091 (known) ENSG00000211890	=	hsap_only
ENSG00000058091 (known) ENSG00000134308	=	hsap_only
ENSG00000058091 (known) ENSG00000108953	=	hsap_only
ENSG00000058091 (known) ENSG00000138696	=	hsap_only
ENSG00000058262 (known) ENSG00000182636	=	hsap_only
ENSG00000058262 (known) ENSG00000111725	=	hsap_only
ENSG00000058262 (known) ENSG00000106367	=	hsap_only
ENSG00000058262 (known) ENSG00000102804	=	hsap_only
ENSG00000058262 (known) ENSG00000067182	=	hsap_only
ENSG00000058262 (known) ENSG00000184489	=	hsap_only
ENSG00000058262 (known) ENSG00000136997	=	hsap_only
ENSG00000058272 (known) ENSG00000198909	=	hsap_only
ENSG00000058272 (known) ENSG00000141480	=	hsap_only
ENSG00000058272 (known) ENSG00000213639	=	hsap_only
ENSG00000058272 (known) ENSG00000172349	=	hsap_only
ENSG00000058272 (known) ENSG00000129465	=	hsap_only
ENSG00000058272 (known) ENSG00000104936	=	hsap_only
ENSG00000058272 (known) ENSG00000177885	=	hsap_only
ENSG00000058404 (known) ENSG00000130402	=	hsap_only
ENSG00000058404 (known) ENSG00000143171	=	hsap_only
ENSG00000058404 (known) ENSG00000058404	=	hsap_only
ENSG00000058404 (known) ENSG00000151090	=	hsap_only
ENSG00000058668 (known) ENSG00000082458	=	hsap_only
ENSG00000058668 (known) ENSG00000132535	=	hsap_only
ENSG00000058668 (known) ENSG00000068028	=	hsap_only
ENSG00000058668 (known) ENSG00000075711	=	hsap_only
ENSG00000058668 (known) ENSG00000150672	=	hsap_only
ENSG00000058673 (known) ENSG00000076242	=	hsap_only
ENSG00000058866 (known) ENSG00000137486	=	hsap_only
ENSG00000058866 (known) ENSG00000163631	=	hsap_only
ENSG00000059145 (known) ENSG00000170365	=	hsap_only
ENSG00000059145 (known) ENSG00000175387	=	hsap_only
ENSG00000059145 (known) ENSG00000198742	=	hsap_only
ENSG00000059378 (known) ENSG00000113916	=	hsap_only
ENSG00000059378 (known) ENSG00000116030	=	hsap_only
ENSG00000059573 (known) ENSG00000136997	=	hsap_only
ENSG00000059728 (known) ENSG00000142208	=	hsap_only
ENSG00000059728 (known) ENSG00000117676	=	hsap_only
ENSG00000059728 (known) ENSG00000108443	=	hsap_only
ENSG00000059728 (known) ENSG00000059728	=	hsap_only
ENSG00000059728 (known) ENSG00000125952	=	M
ENSG00000059758 (known) ENSG00000106799	=	hsap_only
ENSG00000059758 (known) ENSG00000170027	=	hsap_only
ENSG00000059758 (known) ENSG00000196116	=	hsap_only
ENSG00000059804 (known) ENSG00000173230	=	hsap_only
ENSG00000060069 (known) ENSG00000100462	=	hsap_only
ENSG00000060069 (known) ENSG00000100632	=	hsap_only
ENSG00000060069 (known) ENSG00000112079	=	hsap_only
ENSG00000060138 (known) ENSG00000141480	=	hsap_only
ENSG00000060237 (known) ENSG00000082212	=	hsap_only
ENSG00000060339 (known) ENSG00000133398	=	hsap_only
ENSG00000060339 (known) ENSG00000073009	=	hsap_only
ENSG00000060491 (known) ENSG00000197448	=	hsap_only
ENSG00000060558 (known) ENSG00000113312	=	hsap_only
ENSG00000060566 (known) ENSG00000187555	=	hsap_only
ENSG00000060566 (known) ENSG00000118217	=	hsap_only
ENSG00000060566 (known) ENSG00000143578	=	hsap_only
ENSG00000060566 (known) ENSG00000107175	=	hsap_only
ENSG00000060566 (known) ENSG00000157613	=	hsap_only
ENSG00000060566 (known) ENSG00000095794	=	hsap_only
ENSG00000060566 (known) ENSG00000123685	=	hsap_only
ENSG00000060566 (known) ENSG00000165030	=	hsap_only
ENSG00000060566 (known) ENSG00000060566	=	hsap_only
ENSG00000060566 (known) ENSG00000153879	=	hsap_only
ENSG00000060688 (known) ENSG00000102575	=	hsap_only
ENSG00000060688 (known) ENSG00000183305	=	hsap_only
ENSG00000060688 (known) ENSG00000196363	=	hsap_only
ENSG00000060688 (known) ENSG00000174243	=	hsap_only
ENSG00000060688 (known) ENSG00000167986	=	hsap_only
ENSG00000060688 (known) ENSG00000174231	=	hsap_only
ENSG00000060688 (known) ENSG00000169217	=	hsap_only
ENSG00000060688 (known) ENSG00000144028	=	hsap_only
ENSG00000060688 (known) ENSG00000105447	=	hsap_only
ENSG00000060688 (known) ENSG00000108883	=	hsap_only
ENSG00000060688 (known) ENSG00000143256	=	hsap_only
ENSG00000060688 (known) ENSG00000158290	=	hsap_only
ENSG00000060688 (known) ENSG00000125870	=	hsap_only
ENSG00000060688 (known) ENSG00000101161	=	hsap_only
ENSG00000060688 (known) ENSG00000115524	=	hsap_only
ENSG00000060762 (known) ENSG00000159251	=	hsap_only
ENSG00000060762 (known) ENSG00000179222	=	hsap_only
ENSG00000060762 (known) ENSG00000170296	=	hsap_only
ENSG00000060982 (known) ENSG00000113658	=	hsap_only
ENSG00000061273 (known) ENSG00000128245	=	D
ENSG00000061273 (known) ENSG00000170027	=	D
ENSG00000061273 (known) ENSG00000112033	=	hsap_only
ENSG00000061273 (known) ENSG00000175793	=	D
ENSG00000061337 (known) ENSG00000158402	=	hsap_only
ENSG00000061676 (known) ENSG00000164924	=	hsap_only
ENSG00000061676 (known) ENSG00000166913	=	M
ENSG00000061676 (known) ENSG00000170027	=	hsap_only
ENSG00000061676 (known) ENSG00000068793	=	C
ENSG00000061676 (known) ENSG00000136754	=	D
ENSG00000061936 (known) ENSG00000205937	=	hsap_only
ENSG00000061938 (known) ENSG00000070831	=	hsap_only
ENSG00000061938 (known) ENSG00000146648	=	hsap_only
ENSG00000062038 (known) ENSG00000163814	=	hsap_only
ENSG00000062485 (known) ENSG00000204525	=	hsap_only
ENSG00000062485 (known) ENSG00000165527	=	hsap_only
ENSG00000062485 (known) ENSG00000126005	=	hsap_only
ENSG00000062485 (known) ENSG00000175104	=	hsap_only
ENSG00000062485 (known) ENSG00000171444	=	hsap_only
ENSG00000062485 (known) ENSG00000118515	=	hsap_only
ENSG00000062650 (known) ENSG00000164754	=	hsap_only
ENSG00000062650 (known) ENSG00000083642	=	hsap_only
ENSG00000062650 (known) ENSG00000108055	=	hsap_only
ENSG00000062650 (known) ENSG00000072501	=	hsap_only
ENSG00000062650 (known) ENSG00000101972	=	hsap_only
ENSG00000062650 (known) ENSG00000114127	=	hsap_only
ENSG00000062650 (known) ENSG00000121892	=	hsap_only
ENSG00000062650 (known) ENSG00000118007	=	hsap_only
ENSG00000062725 (known) ENSG00000171843	=	hsap_only
ENSG00000062725 (known) ENSG00000099139	=	hsap_only
ENSG00000062725 (known) ENSG00000127580	=	hsap_only
ENSG00000062725 (known) ENSG00000132718	=	hsap_only
ENSG00000062725 (known) ENSG00000174460	=	hsap_only
ENSG00000062725 (known) ENSG00000183751	=	hsap_only
ENSG00000062725 (known) ENSG00000107175	=	hsap_only
ENSG00000062725 (known) ENSG00000167700	=	hsap_only
ENSG00000062725 (known) ENSG00000111186	=	hsap_only
ENSG00000062725 (known) ENSG00000122756	=	hsap_only
ENSG00000062725 (known) ENSG00000086065	=	hsap_only
ENSG00000062725 (known) ENSG00000179041	=	hsap_only
ENSG00000062725 (known) ENSG00000164627	=	hsap_only
ENSG00000062725 (known) ENSG00000090432	=	hsap_only
ENSG00000062822 (known) ENSG00000077514	=	SM
ENSG00000062822 (known) ENSG00000132646	=	hsap_only
ENSG00000062822 (known) ENSG00000110318	=	hsap_only
ENSG00000062822 (known) ENSG00000197448	=	hsap_only
ENSG00000062822 (known) ENSG00000175482	=	M
ENSG00000062822 (known) ENSG00000165527	=	hsap_only
ENSG00000062822 (known) ENSG00000183305	=	hsap_only
ENSG00000062822 (known) ENSG00000184489	=	hsap_only
ENSG00000062822 (known) ENSG00000106628	=	SM
ENSG00000062822 (known) ENSG00000123374	=	hsap_only
ENSG00000062822 (known) ENSG00000136997	=	hsap_only
ENSG00000062822 (known) ENSG00000089199	=	hsap_only
ENSG00000063046 (known) ENSG00000137486	=	hsap_only
ENSG00000063046 (known) ENSG00000141480	=	hsap_only
ENSG00000063176 (known) ENSG00000147507	=	hsap_only
ENSG00000063176 (known) ENSG00000115641	=	hsap_only
ENSG00000063177 (known) ENSG00000095015	=	hsap_only
ENSG00000063177 (known) ENSG00000077150	=	hsap_only
ENSG00000063177 (known) ENSG00000141480	=	hsap_only
ENSG00000063177 (known) ENSG00000173039	=	hsap_only
ENSG00000063177 (known) ENSG00000177885	=	hsap_only
ENSG00000063177 (known) ENSG00000170515	=	hsap_only
ENSG00000063177 (known) ENSG00000075624	=	hsap_only
ENSG00000063241 (known) ENSG00000128534	=	hsap_only
ENSG00000063244 (known) ENSG00000205937	=	hsap_only
ENSG00000063244 (known) ENSG00000136450	=	hsap_only
ENSG00000063244 (known) ENSG00000115524	=	hsap_only
ENSG00000063244 (known) ENSG00000160201	=	CD
ENSG00000063244 (known) ENSG00000113658	=	hsap_only
ENSG00000063244 (known) ENSG00000109220	=	hsap_only
ENSG00000063244 (known) ENSG00000164305	=	hsap_only
ENSG00000063244 (known) ENSG00000131931	=	hsap_only
ENSG00000063244 (known) ENSG00000124788	=	hsap_only
ENSG00000063244 (known) ENSG00000068438	=	hsap_only
ENSG00000063244 (known) ENSG00000134453	=	hsap_only
ENSG00000063244 (known) ENSG00000135250	=	hsap_only
ENSG00000063244 (known) ENSG00000132680	=	hsap_only
ENSG00000063244 (known) ENSG00000165626	=	hsap_only
ENSG00000063244 (known) ENSG00000163530	=	hsap_only
ENSG00000063244 (known) ENSG00000189162	=	hsap_only
ENSG00000063244 (known) ENSG00000168066	=	hsap_only
ENSG00000063244 (known) ENSG00000171357	=	hsap_only
ENSG00000063244 (known) ENSG00000179950	=	hsap_only
ENSG00000063245 (known) ENSG00000072832	=	hsap_only
ENSG00000063245 (known) ENSG00000123091	=	hsap_only
ENSG00000063245 (known) ENSG00000110318	=	hsap_only
ENSG00000063245 (known) ENSG00000162511	=	hsap_only
ENSG00000063245 (known) ENSG00000108590	=	hsap_only
ENSG00000063322 (known) ENSG00000125686	=	hsap_only
ENSG00000063322 (known) ENSG00000125485	=	hsap_only
ENSG00000063322 (known) ENSG00000099917	=	hsap_only
ENSG00000063322 (known) ENSG00000148297	=	hsap_only
ENSG00000063322 (known) ENSG00000156508	=	hsap_only
ENSG00000063322 (known) ENSG00000124641	=	hsap_only
ENSG00000063322 (known) ENSG00000086189	=	hsap_only
ENSG00000063322 (known) ENSG00000102978	=	hsap_only
ENSG00000063322 (known) ENSG00000110107	=	hsap_only
ENSG00000063322 (known) ENSG00000213588	=	hsap_only
ENSG00000063322 (known) ENSG00000175221	=	hsap_only
ENSG00000063322 (known) ENSG00000163882	=	hsap_only
ENSG00000063322 (known) ENSG00000133997	=	hsap_only
ENSG00000063322 (known) ENSG00000063322	=	hsap_only
ENSG00000063322 (known) ENSG00000181163	=	hsap_only
ENSG00000063322 (known) ENSG00000123066	=	hsap_only
ENSG00000063322 (known) ENSG00000089154	=	hsap_only
ENSG00000063322 (known) ENSG00000184220	=	hsap_only
ENSG00000063322 (known) ENSG00000168002	=	hsap_only
ENSG00000063322 (known) ENSG00000108590	=	hsap_only
ENSG00000063322 (known) ENSG00000185973	=	hsap_only
ENSG00000063322 (known) ENSG00000112237	=	hsap_only
ENSG00000063322 (known) ENSG00000112282	=	hsap_only
ENSG00000063322 (known) ENSG00000161920	=	hsap_only
ENSG00000063322 (known) ENSG00000079805	=	hsap_only
ENSG00000063322 (known) ENSG00000132964	=	hsap_only
ENSG00000063322 (known) ENSG00000131051	=	hsap_only
ENSG00000063322 (known) ENSG00000130772	=	hsap_only
ENSG00000063322 (known) ENSG00000163468	=	hsap_only
ENSG00000063322 (known) ENSG00000108848	=	hsap_only
ENSG00000063322 (known) ENSG00000112081	=	hsap_only
ENSG00000063322 (known) ENSG00000163714	=	hsap_only
ENSG00000063322 (known) ENSG00000099817	=	hsap_only
ENSG00000063322 (known) ENSG00000141026	=	hsap_only
ENSG00000063322 (known) ENSG00000156709	=	hsap_only
ENSG00000063322 (known) ENSG00000133398	=	D
ENSG00000063322 (known) ENSG00000086061	=	hsap_only
ENSG00000063322 (known) ENSG00000136146	=	hsap_only
ENSG00000063322 (known) ENSG00000204390	=	hsap_only
ENSG00000063322 (known) ENSG00000064703	=	hsap_only
ENSG00000063322 (known) ENSG00000126351	=	hsap_only
ENSG00000063322 (known) ENSG00000147140	=	hsap_only
ENSG00000063322 (known) ENSG00000213397	=	hsap_only
ENSG00000063322 (known) ENSG00000160563	=	hsap_only
ENSG00000063322 (known) ENSG00000152944	=	hsap_only
ENSG00000063322 (known) ENSG00000184634	=	hsap_only
ENSG00000063322 (known) ENSG00000164758	=	hsap_only
ENSG00000063322 (known) ENSG00000131558	=	hsap_only
ENSG00000063322 (known) ENSG00000105085	=	hsap_only
ENSG00000063322 (known) ENSG00000132382	=	hsap_only
ENSG00000063322 (known) ENSG00000159479	=	hsap_only
ENSG00000063322 (known) ENSG00000144231	=	hsap_only
ENSG00000063322 (known) ENSG00000215301	=	hsap_only
ENSG00000063322 (known) ENSG00000155111	=	hsap_only
ENSG00000063322 (known) ENSG00000141141	=	hsap_only
ENSG00000063322 (known) ENSG00000100142	=	hsap_only
ENSG00000063322 (known) ENSG00000163879	=	hsap_only
ENSG00000063322 (known) ENSG00000173113	=	hsap_only
ENSG00000063322 (known) ENSG00000180182	=	hsap_only
ENSG00000063322 (known) ENSG00000167088	=	hsap_only
ENSG00000063322 (known) ENSG00000120802	=	hsap_only
ENSG00000063322 (known) ENSG00000177700	=	hsap_only
ENSG00000063322 (known) ENSG00000155868	=	hsap_only
ENSG00000063322 (known) ENSG00000181222	=	hsap_only
ENSG00000063322 (known) ENSG00000100697	=	hsap_only
ENSG00000063322 (known) ENSG00000118579	=	hsap_only
ENSG00000063322 (known) ENSG00000120948	=	hsap_only
ENSG00000063322 (known) ENSG00000105258	=	hsap_only
ENSG00000063322 (known) ENSG00000112208	=	hsap_only
ENSG00000063322 (known) ENSG00000108510	=	hsap_only
ENSG00000063322 (known) ENSG00000099783	=	hsap_only
ENSG00000063438 (known) ENSG00000170248	=	hsap_only
ENSG00000063438 (known) ENSG00000063438	=	hsap_only
ENSG00000063438 (known) ENSG00000107651	=	hsap_only
ENSG00000063438 (known) ENSG00000177885	=	hsap_only
ENSG00000063438 (known) ENSG00000168175	=	hsap_only
ENSG00000063438 (known) ENSG00000167110	=	hsap_only
ENSG00000063438 (known) ENSG00000138674	=	hsap_only
ENSG00000063438 (known) ENSG00000162517	=	hsap_only
ENSG00000063438 (known) ENSG00000147889	=	hsap_only
ENSG00000063761 (known) ENSG00000138069	=	hsap_only
ENSG00000063978 (known) ENSG00000100105	=	hsap_only
ENSG00000063978 (known) ENSG00000136603	=	hsap_only
ENSG00000064012 (known) ENSG00000185825	=	hsap_only
ENSG00000064012 (known) ENSG00000169083	=	hsap_only
ENSG00000064012 (known) ENSG00000171791	=	hsap_only
ENSG00000064012 (known) ENSG00000117560	=	hsap_only
ENSG00000064012 (known) ENSG00000131080	=	hsap_only
ENSG00000064012 (known) ENSG00000197386	=	hsap_only
ENSG00000064012 (known) ENSG00000139687	=	hsap_only
ENSG00000064012 (known) ENSG00000116030	=	hsap_only
ENSG00000064012 (known) ENSG00000135457	=	hsap_only
ENSG00000064012 (known) ENSG00000168259	=	hsap_only
ENSG00000064012 (known) ENSG00000117614	=	hsap_only
ENSG00000064012 (known) ENSG00000137275	=	hsap_only
ENSG00000064012 (known) ENSG00000165806	=	hsap_only
ENSG00000064012 (known) ENSG00000064012	=	hsap_only
ENSG00000064012 (known) ENSG00000170004	=	hsap_only
ENSG00000064012 (known) ENSG00000164305	=	hsap_only
ENSG00000064012 (known) ENSG00000102871	=	hsap_only
ENSG00000064012 (known) ENSG00000065427	=	hsap_only
ENSG00000064012 (known) ENSG00000140575	=	hsap_only
ENSG00000064012 (known) ENSG00000130726	=	hsap_only
ENSG00000064012 (known) ENSG00000100813	=	hsap_only
ENSG00000064012 (known) ENSG00000166333	=	hsap_only
ENSG00000064012 (known) ENSG00000111676	=	hsap_only
ENSG00000064012 (known) ENSG00000168040	=	M
ENSG00000064012 (known) ENSG00000121858	=	hsap_only
ENSG00000064012 (known) ENSG00000140939	=	M
ENSG00000064012 (known) ENSG00000110330	=	hsap_only
ENSG00000064012 (known) ENSG00000127191	=	hsap_only
ENSG00000064102 (known) ENSG00000197343	=	hsap_only
ENSG00000064199 (known) ENSG00000065371	=	hsap_only
ENSG00000064300 (known) ENSG00000169783	=	hsap_only
ENSG00000064300 (known) ENSG00000165699	=	hsap_only
ENSG00000064300 (known) ENSG00000198400	=	hsap_only
ENSG00000064300 (known) ENSG00000134259	=	hsap_only
ENSG00000064300 (known) ENSG00000102871	=	hsap_only
ENSG00000064300 (known) ENSG00000167744	=	hsap_only
ENSG00000064300 (known) ENSG00000166681	=	hsap_only
ENSG00000064300 (known) ENSG00000134243	=	hsap_only
ENSG00000064313 (known) ENSG00000108773	=	hsap_only
ENSG00000064313 (known) ENSG00000205937	=	hsap_only
ENSG00000064313 (known) ENSG00000112592	=	S
ENSG00000064393 (known) ENSG00000137309	=	hsap_only
ENSG00000064393 (known) ENSG00000116030	=	hsap_only
ENSG00000064393 (known) ENSG00000103275	=	hsap_only
ENSG00000064393 (known) ENSG00000141510	=	hsap_only
ENSG00000064393 (known) ENSG00000118513	=	M
ENSG00000064419 (known) ENSG00000108854	=	hsap_only
ENSG00000064419 (known) ENSG00000104221	=	hsap_only
ENSG00000064419 (known) ENSG00000184489	=	hsap_only
ENSG00000064419 (known) ENSG00000101084	=	hsap_only
ENSG00000064419 (known) ENSG00000119408	=	hsap_only
ENSG00000064419 (known) ENSG00000174307	=	hsap_only
ENSG00000064489 (known) ENSG00000064489	=	hsap_only
ENSG00000064490 (known) ENSG00000117242	=	hsap_only
ENSG00000064490 (known) ENSG00000132300	=	hsap_only
ENSG00000064490 (known) ENSG00000075089	=	hsap_only
ENSG00000064490 (known) ENSG00000172270	=	hsap_only
ENSG00000064490 (known) ENSG00000204843	=	hsap_only
ENSG00000064490 (known) ENSG00000174307	=	hsap_only
ENSG00000064490 (known) ENSG00000101084	=	hsap_only
ENSG00000064490 (known) ENSG00000136535	=	hsap_only
ENSG00000064490 (known) ENSG00000099783	=	hsap_only
ENSG00000064545 (known) ENSG00000131408	=	hsap_only
ENSG00000064547 (known) ENSG00000113916	=	hsap_only
ENSG00000064547 (known) ENSG00000065054	=	hsap_only
ENSG00000064601 (known) ENSG00000064601	=	S
ENSG00000064601 (known) ENSG00000178585	=	hsap_only
ENSG00000064607 (known) ENSG00000124788	=	hsap_only
ENSG00000064652 (known) ENSG00000140600	=	hsap_only
ENSG00000064655 (known) ENSG00000157110	=	C
ENSG00000064692 (known) ENSG00000170315	=	hsap_only
ENSG00000064692 (known) ENSG00000095370	=	hsap_only
ENSG00000064692 (known) ENSG00000185345	=	hsap_only
ENSG00000064692 (known) ENSG00000145335	=	hsap_only
ENSG00000064692 (known) ENSG00000105972	=	hsap_only
ENSG00000064692 (known) ENSG00000172482	=	hsap_only
ENSG00000064692 (known) ENSG00000104964	=	hsap_only
ENSG00000064692 (known) ENSG00000105894	=	hsap_only
ENSG00000064703 (known) ENSG00000136997	=	hsap_only
ENSG00000064703 (known) ENSG00000092208	=	hsap_only
ENSG00000064703 (known) ENSG00000215021	=	hsap_only
ENSG00000064703 (known) ENSG00000205937	=	hsap_only
ENSG00000064703 (known) ENSG00000082516	=	hsap_only
ENSG00000064703 (known) ENSG00000184489	=	hsap_only
ENSG00000064703 (known) ENSG00000082701	=	hsap_only
ENSG00000064703 (known) ENSG00000104221	=	hsap_only
ENSG00000064703 (known) ENSG00000111725	=	hsap_only
ENSG00000064703 (known) ENSG00000137054	=	hsap_only
ENSG00000064703 (known) ENSG00000179409	=	hsap_only
ENSG00000064703 (known) ENSG00000144021	=	hsap_only
ENSG00000064726 (known) ENSG00000133243	=	hsap_only
ENSG00000064787 (known) ENSG00000183207	=	hsap_only
ENSG00000064787 (known) ENSG00000088986	=	hsap_only
ENSG00000064933 (known) ENSG00000076242	=	hsap_only
ENSG00000064961 (known) ENSG00000104824	=	hsap_only
ENSG00000064961 (known) ENSG00000175602	=	hsap_only
ENSG00000064961 (known) ENSG00000138162	=	hsap_only
ENSG00000064989 (known) ENSG00000132329	=	hsap_only
ENSG00000064995 (known) ENSG00000197780	=	DSM
ENSG00000064995 (known) ENSG00000112592	=	hsap_only
ENSG00000064995 (known) ENSG00000120656	=	S
ENSG00000064999 (known) ENSG00000170027	=	hsap_only
ENSG00000065000 (known) ENSG00000177879	=	S
ENSG00000065000 (known) ENSG00000157823	=	S
ENSG00000065000 (known) ENSG00000137486	=	hsap_only
ENSG00000065000 (known) ENSG00000141480	=	hsap_only
ENSG00000065029 (known) ENSG00000170365	=	hsap_only
ENSG00000065054 (known) ENSG00000169252	=	hsap_only
ENSG00000065054 (known) ENSG00000157087	=	hsap_only
ENSG00000065054 (known) ENSG00000151704	=	hsap_only
ENSG00000065057 (known) ENSG00000092054	=	hsap_only
ENSG00000065057 (known) ENSG00000171861	=	hsap_only
ENSG00000065057 (known) ENSG00000106268	=	hsap_only
ENSG00000065057 (known) ENSG00000141510	=	hsap_only
ENSG00000065057 (known) ENSG00000105679	=	hsap_only
ENSG00000065057 (known) ENSG00000080839	=	hsap_only
ENSG00000065135 (known) ENSG00000162188	=	hsap_only
ENSG00000065135 (known) ENSG00000175104	=	hsap_only
ENSG00000065135 (known) ENSG00000129465	=	hsap_only
ENSG00000065135 (known) ENSG00000168412	=	hsap_only
ENSG00000065135 (known) ENSG00000198909	=	hsap_only
ENSG00000065135 (known) ENSG00000134640	=	hsap_only
ENSG00000065150 (known) ENSG00000136560	=	hsap_only
ENSG00000065154 (known) ENSG00000133101	=	hsap_only
ENSG00000065154 (known) ENSG00000111725	=	hsap_only
ENSG00000065154 (known) ENSG00000173465	=	hsap_only
ENSG00000065154 (known) ENSG00000165527	=	hsap_only
ENSG00000065154 (known) ENSG00000136997	=	hsap_only
ENSG00000065154 (known) ENSG00000204525	=	hsap_only
ENSG00000065154 (known) ENSG00000160803	=	hsap_only
ENSG00000065154 (known) ENSG00000171444	=	hsap_only
ENSG00000065154 (known) ENSG00000126005	=	hsap_only
ENSG00000065154 (known) ENSG00000184489	=	hsap_only
ENSG00000065154 (known) ENSG00000213699	=	hsap_only
ENSG00000065154 (known) ENSG00000175104	=	hsap_only
ENSG00000065154 (known) ENSG00000065154	=	S
ENSG00000065154 (known) ENSG00000114784	=	S
ENSG00000065183 (known) ENSG00000112541	=	hsap_only
ENSG00000065243 (known) ENSG00000140992	=	hsap_only
ENSG00000065268 (known) ENSG00000084092	=	hsap_only
ENSG00000065328 (known) ENSG00000097046	=	hsap_only
ENSG00000065328 (known) ENSG00000114107	=	hsap_only
ENSG00000065328 (known) ENSG00000124762	=	hsap_only
ENSG00000065328 (known) ENSG00000073111	=	DS
ENSG00000065328 (known) ENSG00000175602	=	hsap_only
ENSG00000065328 (known) ENSG00000135336	=	hsap_only
ENSG00000065328 (known) ENSG00000136436	=	hsap_only
ENSG00000065328 (known) ENSG00000076003	=	S
ENSG00000065328 (known) ENSG00000108395	=	hsap_only
ENSG00000065328 (known) ENSG00000095066	=	hsap_only
ENSG00000065328 (known) ENSG00000094804	=	hsap_only
ENSG00000065328 (known) ENSG00000112576	=	hsap_only
ENSG00000065328 (known) ENSG00000105810	=	hsap_only
ENSG00000065328 (known) ENSG00000166508	=	S
ENSG00000065328 (known) ENSG00000147889	=	hsap_only
ENSG00000065328 (known) ENSG00000110092	=	hsap_only
ENSG00000065328 (known) ENSG00000163530	=	hsap_only
ENSG00000065328 (known) ENSG00000115942	=	D
ENSG00000065328 (known) ENSG00000112118	=	S
ENSG00000065328 (known) ENSG00000169155	=	hsap_only
ENSG00000065328 (known) ENSG00000171346	=	hsap_only
ENSG00000065328 (known) ENSG00000096401	=	hsap_only
ENSG00000065328 (known) ENSG00000112877	=	hsap_only
ENSG00000065328 (known) ENSG00000093009	=	DS
ENSG00000065328 (known) ENSG00000160062	=	hsap_only
ENSG00000065328 (known) ENSG00000115947	=	hsap_only
ENSG00000065361 (known) ENSG00000170515	=	hsap_only
ENSG00000065361 (known) ENSG00000160691	=	hsap_only
ENSG00000065361 (known) ENSG00000145675	=	hsap_only
ENSG00000065361 (known) ENSG00000122417	=	hsap_only
ENSG00000065361 (known) ENSG00000065361	=	hsap_only
ENSG00000065361 (known) ENSG00000177885	=	hsap_only
ENSG00000065361 (known) ENSG00000105647	=	hsap_only
ENSG00000065361 (known) ENSG00000103653	=	hsap_only
ENSG00000065361 (known) ENSG00000146648	=	hsap_only
ENSG00000065361 (known) ENSG00000141736	=	hsap_only
ENSG00000065361 (known) ENSG00000157168	=	hsap_only
ENSG00000065361 (known) ENSG00000178568	=	hsap_only
ENSG00000065413 (known) ENSG00000129204	=	hsap_only
ENSG00000065427 (known) ENSG00000169100	=	hsap_only
ENSG00000065427 (known) ENSG00000136560	=	hsap_only
ENSG00000065427 (known) ENSG00000106305	=	hsap_only
ENSG00000065427 (known) ENSG00000065427	=	S
ENSG00000065427 (known) ENSG00000138794	=	hsap_only
ENSG00000065427 (known) ENSG00000137218	=	hsap_only
ENSG00000065427 (known) ENSG00000164305	=	hsap_only
ENSG00000065427 (known) ENSG00000143466	=	hsap_only
ENSG00000065427 (known) ENSG00000186676	=	hsap_only
ENSG00000065485 (known) ENSG00000160803	=	hsap_only
ENSG00000065485 (known) ENSG00000196549	=	hsap_only
ENSG00000065526 (known) ENSG00000113916	=	hsap_only
ENSG00000065526 (known) ENSG00000196498	=	hsap_only
ENSG00000065526 (known) ENSG00000149269	=	hsap_only
ENSG00000065526 (known) ENSG00000124788	=	hsap_only
ENSG00000065559 (known) ENSG00000107643	=	D
ENSG00000065559 (known) ENSG00000085511	=	hsap_only
ENSG00000065559 (known) ENSG00000173334	=	hsap_only
ENSG00000065559 (known) ENSG00000095015	=	M
ENSG00000065613 (known) ENSG00000171603	=	hsap_only
ENSG00000065613 (known) ENSG00000143466	=	hsap_only
ENSG00000065675 (known) ENSG00000213341	=	hsap_only
ENSG00000065675 (known) ENSG00000188404	=	hsap_only
ENSG00000065675 (known) ENSG00000067606	=	hsap_only
ENSG00000065675 (known) ENSG00000108010	=	hsap_only
ENSG00000065675 (known) ENSG00000140992	=	hsap_only
ENSG00000065675 (known) ENSG00000073009	=	hsap_only
ENSG00000065675 (known) ENSG00000141968	=	hsap_only
ENSG00000065675 (known) ENSG00000104365	=	hsap_only
ENSG00000065675 (known) ENSG00000198286	=	hsap_only
ENSG00000065717 (known) ENSG00000167986	=	hsap_only
ENSG00000065717 (known) ENSG00000158290	=	hsap_only
ENSG00000065809 (known) ENSG00000171148	=	hsap_only
ENSG00000065833 (known) ENSG00000065833	=	hsap_only
ENSG00000065882 (known) ENSG00000170027	=	hsap_only
ENSG00000065882 (known) ENSG00000128245	=	hsap_only
ENSG00000065882 (known) ENSG00000175387	=	hsap_only
ENSG00000065883 (known) ENSG00000196504	=	hsap_only
ENSG00000065883 (known) ENSG00000141480	=	hsap_only
ENSG00000065978 (known) ENSG00000138668	=	hsap_only
ENSG00000065978 (known) ENSG00000089159	=	hsap_only
ENSG00000065978 (known) ENSG00000141480	=	hsap_only
ENSG00000065978 (known) ENSG00000075624	=	hsap_only
ENSG00000065978 (known) ENSG00000136381	=	hsap_only
ENSG00000065978 (known) ENSG00000137486	=	hsap_only
ENSG00000065978 (known) ENSG00000137076	=	hsap_only
ENSG00000065978 (known) ENSG00000142208	=	hsap_only
ENSG00000065978 (known) ENSG00000115241	=	hsap_only
ENSG00000065978 (known) ENSG00000185129	=	hsap_only
ENSG00000065978 (known) ENSG00000102974	=	hsap_only
ENSG00000065978 (known) ENSG00000111786	=	hsap_only
ENSG00000065978 (known) ENSG00000165119	=	hsap_only
ENSG00000066027 (known) ENSG00000112640	=	S
ENSG00000066027 (known) ENSG00000137713	=	DS
ENSG00000066027 (known) ENSG00000163535	=	hsap_only
ENSG00000066027 (known) ENSG00000183765	=	hsap_only
ENSG00000066027 (known) ENSG00000163938	=	hsap_only
ENSG00000066027 (known) ENSG00000129810	=	hsap_only
ENSG00000066027 (known) ENSG00000107807	=	hsap_only
ENSG00000066044 (known) ENSG00000198900	=	hsap_only
ENSG00000066044 (known) ENSG00000066044	=	D
ENSG00000066117 (known) ENSG00000091831	=	hsap_only
ENSG00000066117 (known) ENSG00000175602	=	hsap_only
ENSG00000066117 (known) ENSG00000130307	=	hsap_only
ENSG00000066117 (known) ENSG00000104856	=	hsap_only
ENSG00000066117 (known) ENSG00000127616	=	M
ENSG00000066117 (known) ENSG00000082175	=	hsap_only
ENSG00000066117 (known) ENSG00000163939	=	S
ENSG00000066117 (known) ENSG00000168884	=	hsap_only
ENSG00000066117 (known) ENSG00000182195	=	hsap_only
ENSG00000066117 (known) ENSG00000173473	=	DSM
ENSG00000066117 (known) ENSG00000171346	=	hsap_only
ENSG00000066117 (known) ENSG00000139613	=	DS
ENSG00000066117 (known) ENSG00000136518	=	hsap_only
ENSG00000066117 (known) ENSG00000117713	=	hsap_only
ENSG00000066117 (known) ENSG00000136436	=	hsap_only
ENSG00000066135 (known) ENSG00000168148	=	hsap_only
ENSG00000066136 (known) ENSG00000136997	=	hsap_only
ENSG00000066136 (known) ENSG00000120837	=	CS
ENSG00000066248 (known) ENSG00000165629	=	hsap_only
ENSG00000066279 (known) ENSG00000143499	=	hsap_only
ENSG00000066279 (known) ENSG00000135446	=	hsap_only
ENSG00000066279 (known) ENSG00000126005	=	hsap_only
ENSG00000066294 (known) ENSG00000183918	=	hsap_only
ENSG00000066322 (known) ENSG00000173366	=	hsap_only
ENSG00000066322 (known) ENSG00000101843	=	hsap_only
ENSG00000066336 (known) ENSG00000112592	=	hsap_only
ENSG00000066336 (known) ENSG00000139687	=	hsap_only
ENSG00000066336 (known) ENSG00000179348	=	hsap_only
ENSG00000066336 (known) ENSG00000149136	=	hsap_only
ENSG00000066336 (known) ENSG00000092067	=	hsap_only
ENSG00000066336 (known) ENSG00000102145	=	hsap_only
ENSG00000066382 (known) ENSG00000160113	=	hsap_only
ENSG00000066382 (known) ENSG00000175745	=	hsap_only
ENSG00000066422 (known) ENSG00000101665	=	hsap_only
ENSG00000066455 (known) ENSG00000160967	=	hsap_only
ENSG00000066468 (known) ENSG00000070193	=	hsap_only
ENSG00000066468 (known) ENSG00000140285	=	hsap_only
ENSG00000066468 (known) ENSG00000138685	=	hsap_only
ENSG00000066468 (known) ENSG00000186895	=	hsap_only
ENSG00000066468 (known) ENSG00000113578	=	hsap_only
ENSG00000066557 (known) ENSG00000204525	=	hsap_only
ENSG00000066629 (known) ENSG00000143319	=	hsap_only
ENSG00000066777 (known) ENSG00000137076	=	hsap_only
ENSG00000066777 (known) ENSG00000184489	=	hsap_only
ENSG00000066777 (known) ENSG00000115053	=	hsap_only
ENSG00000066855 (known) ENSG00000127445	=	hsap_only
ENSG00000066926 (known) ENSG00000066926	=	S
ENSG00000066926 (known) ENSG00000196549	=	hsap_only
ENSG00000066933 (known) ENSG00000104825	=	hsap_only
ENSG00000066933 (known) ENSG00000070831	=	hsap_only
ENSG00000066933 (known) ENSG00000136997	=	hsap_only
ENSG00000067048 (known) ENSG00000129214	=	hsap_only
ENSG00000067057 (known) ENSG00000204525	=	hsap_only
ENSG00000067057 (known) ENSG00000137936	=	hsap_only
ENSG00000067057 (known) ENSG00000111725	=	hsap_only
ENSG00000067057 (known) ENSG00000175104	=	hsap_only
ENSG00000067057 (known) ENSG00000171444	=	hsap_only
ENSG00000067057 (known) ENSG00000197448	=	hsap_only
ENSG00000067057 (known) ENSG00000165527	=	hsap_only
ENSG00000067066 (known) ENSG00000108468	=	hsap_only
ENSG00000067066 (known) ENSG00000134954	=	hsap_only
ENSG00000067066 (known) ENSG00000184900	=	hsap_only
ENSG00000067066 (known) ENSG00000122565	=	hsap_only
ENSG00000067066 (known) ENSG00000163877	=	hsap_only
ENSG00000067066 (known) ENSG00000094916	=	hsap_only
ENSG00000067066 (known) ENSG00000116030	=	hsap_only
ENSG00000067082 (known) ENSG00000115946	=	hsap_only
ENSG00000067082 (known) ENSG00000143126	=	hsap_only
ENSG00000067082 (known) ENSG00000110092	=	hsap_only
ENSG00000067082 (known) ENSG00000077235	=	hsap_only
ENSG00000067141 (known) ENSG00000164305	=	hsap_only
ENSG00000067141 (known) ENSG00000169398	=	M
ENSG00000067167 (known) ENSG00000185825	=	hsap_only
ENSG00000067182 (known) ENSG00000125691	=	hsap_only
ENSG00000067182 (known) ENSG00000196226	=	hsap_only
ENSG00000067182 (known) ENSG00000101608	=	hsap_only
ENSG00000067182 (known) ENSG00000141367	=	hsap_only
ENSG00000067182 (known) ENSG00000109971	=	hsap_only
ENSG00000067182 (known) ENSG00000137275	=	M
ENSG00000067182 (known) ENSG00000110330	=	M
ENSG00000067182 (known) ENSG00000149273	=	hsap_only
ENSG00000067182 (known) ENSG00000196586	=	hsap_only
ENSG00000067182 (known) ENSG00000164307	=	hsap_only
ENSG00000067182 (known) ENSG00000108829	=	hsap_only
ENSG00000067182 (known) ENSG00000068912	=	hsap_only
ENSG00000067182 (known) ENSG00000168040	=	M
ENSG00000067182 (known) ENSG00000108561	=	hsap_only
ENSG00000067182 (known) ENSG00000173110	=	hsap_only
ENSG00000067182 (known) ENSG00000104833	=	hsap_only
ENSG00000067182 (known) ENSG00000144554	=	hsap_only
ENSG00000067182 (known) ENSG00000121031	=	hsap_only
ENSG00000067182 (known) ENSG00000204390	=	hsap_only
ENSG00000067182 (known) ENSG00000113643	=	hsap_only
ENSG00000067182 (known) ENSG00000180879	=	hsap_only
ENSG00000067182 (known) ENSG00000143575	=	hsap_only
ENSG00000067182 (known) ENSG00000169100	=	hsap_only
ENSG00000067182 (known) ENSG00000137285	=	hsap_only
ENSG00000067182 (known) ENSG00000103502	=	hsap_only
ENSG00000067182 (known) ENSG00000092841	=	hsap_only
ENSG00000067182 (known) ENSG00000152234	=	hsap_only
ENSG00000067182 (known) ENSG00000100345	=	hsap_only
ENSG00000067182 (known) ENSG00000089154	=	hsap_only
ENSG00000067182 (known) ENSG00000176014	=	hsap_only
ENSG00000067182 (known) ENSG00000163399	=	hsap_only
ENSG00000067182 (known) ENSG00000148719	=	hsap_only
ENSG00000067182 (known) ENSG00000168148	=	hsap_only
ENSG00000067182 (known) ENSG00000141385	=	hsap_only
ENSG00000067182 (known) ENSG00000177954	=	hsap_only
ENSG00000067182 (known) ENSG00000143947	=	hsap_only
ENSG00000067182 (known) ENSG00000175792	=	hsap_only
ENSG00000067182 (known) ENSG00000067182	=	hsap_only
ENSG00000067182 (known) ENSG00000204628	=	hsap_only
ENSG00000067182 (known) ENSG00000197785	=	hsap_only
ENSG00000067182 (known) ENSG00000184575	=	hsap_only
ENSG00000067182 (known) ENSG00000117242	=	hsap_only
ENSG00000067182 (known) ENSG00000103423	=	hsap_only
ENSG00000067182 (known) ENSG00000204496	=	hsap_only
ENSG00000067182 (known) ENSG00000112208	=	hsap_only
ENSG00000067182 (known) ENSG00000133026	=	hsap_only
ENSG00000067182 (known) ENSG00000105281	=	hsap_only
ENSG00000067182 (known) ENSG00000174437	=	hsap_only
ENSG00000067182 (known) ENSG00000068028	=	hsap_only
ENSG00000067182 (known) ENSG00000184009	=	hsap_only
ENSG00000067182 (known) ENSG00000117906	=	hsap_only
ENSG00000067182 (known) ENSG00000102871	=	hsap_only
ENSG00000067182 (known) ENSG00000113013	=	hsap_only
ENSG00000067182 (known) ENSG00000127191	=	M
ENSG00000067182 (known) ENSG00000133704	=	hsap_only
ENSG00000067182 (known) ENSG00000126602	=	hsap_only
ENSG00000067182 (known) ENSG00000141959	=	hsap_only
ENSG00000067182 (known) ENSG00000084774	=	hsap_only
ENSG00000067182 (known) ENSG00000070371	=	hsap_only
ENSG00000067182 (known) ENSG00000075415	=	hsap_only
ENSG00000067182 (known) ENSG00000084754	=	hsap_only
ENSG00000067182 (known) ENSG00000140525	=	hsap_only
ENSG00000067182 (known) ENSG00000071537	=	hsap_only
ENSG00000067182 (known) ENSG00000086061	=	hsap_only
ENSG00000067182 (known) ENSG00000105193	=	hsap_only
ENSG00000067182 (known) ENSG00000165943	=	hsap_only
ENSG00000067182 (known) ENSG00000127022	=	hsap_only
ENSG00000067182 (known) ENSG00000187109	=	hsap_only
ENSG00000067182 (known) ENSG00000116030	=	hsap_only
ENSG00000067182 (known) ENSG00000105197	=	hsap_only
ENSG00000067191 (known) ENSG00000111676	=	hsap_only
ENSG00000067208 (known) ENSG00000166851	=	hsap_only
ENSG00000067208 (known) ENSG00000112029	=	hsap_only
ENSG00000067225 (known) ENSG00000096384	=	S
ENSG00000067225 (known) ENSG00000078061	=	hsap_only
ENSG00000067225 (known) ENSG00000141480	=	hsap_only
ENSG00000067225 (known) ENSG00000089159	=	hsap_only
ENSG00000067225 (known) ENSG00000077348	=	hsap_only
ENSG00000067225 (known) ENSG00000132155	=	hsap_only
ENSG00000067225 (known) ENSG00000137486	=	hsap_only
ENSG00000067225 (known) ENSG00000067225	=	S
ENSG00000067225 (known) ENSG00000105088	=	hsap_only
ENSG00000067225 (known) ENSG00000129214	=	hsap_only
ENSG00000067225 (known) ENSG00000177885	=	hsap_only
ENSG00000067225 (known) ENSG00000104419	=	hsap_only
ENSG00000067248 (known) ENSG00000104946	=	hsap_only
ENSG00000067248 (known) ENSG00000100141	=	hsap_only
ENSG00000067248 (known) ENSG00000102901	=	hsap_only
ENSG00000067369 (known) ENSG00000117748	=	hsap_only
ENSG00000067369 (known) ENSG00000152457	=	hsap_only
ENSG00000067369 (known) ENSG00000114784	=	hsap_only
ENSG00000067369 (known) ENSG00000112130	=	hsap_only
ENSG00000067369 (known) ENSG00000188486	=	hsap_only
ENSG00000067369 (known) ENSG00000141510	=	hsap_only
ENSG00000067369 (known) ENSG00000183765	=	hsap_only
ENSG00000067369 (known) ENSG00000137601	=	hsap_only
ENSG00000067369 (known) ENSG00000113580	=	hsap_only
ENSG00000067445 (known) ENSG00000187555	=	hsap_only
ENSG00000067445 (known) ENSG00000182389	=	hsap_only
ENSG00000067533 (known) ENSG00000126005	=	hsap_only
ENSG00000067560 (known) ENSG00000123143	=	hsap_only
ENSG00000067560 (known) ENSG00000175220	=	hsap_only
ENSG00000067560 (known) ENSG00000114993	=	M
ENSG00000067560 (known) ENSG00000106799	=	hsap_only
ENSG00000067560 (known) ENSG00000067900	=	M
ENSG00000067560 (known) ENSG00000107863	=	hsap_only
ENSG00000067560 (known) ENSG00000108854	=	hsap_only
ENSG00000067560 (known) ENSG00000186654	=	hsap_only
ENSG00000067560 (known) ENSG00000141522	=	S
ENSG00000067560 (known) ENSG00000132694	=	hsap_only
ENSG00000067560 (known) ENSG00000204525	=	hsap_only
ENSG00000067560 (known) ENSG00000110697	=	hsap_only
ENSG00000067560 (known) ENSG00000067560	=	hsap_only
ENSG00000067560 (known) ENSG00000126217	=	hsap_only
ENSG00000067560 (known) ENSG00000196914	=	hsap_only
ENSG00000067560 (known) ENSG00000142675	=	hsap_only
ENSG00000067606 (known) ENSG00000108010	=	hsap_only
ENSG00000067606 (known) ENSG00000067606	=	hsap_only
ENSG00000067606 (known) ENSG00000102981	=	DM
ENSG00000067606 (known) ENSG00000130175	=	M
ENSG00000067606 (known) ENSG00000197971	=	hsap_only
ENSG00000067606 (known) ENSG00000124171	=	D
ENSG00000067606 (known) ENSG00000168610	=	hsap_only
ENSG00000067606 (known) ENSG00000161011	=	hsap_only
ENSG00000067606 (known) ENSG00000163558	=	hsap_only
ENSG00000067606 (known) ENSG00000140992	=	hsap_only
ENSG00000067606 (known) ENSG00000177425	=	hsap_only
ENSG00000067704 (known) ENSG00000096384	=	hsap_only
ENSG00000067704 (known) ENSG00000204525	=	hsap_only
ENSG00000067715 (known) ENSG00000186908	=	hsap_only
ENSG00000067715 (known) ENSG00000182389	=	hsap_only
ENSG00000067715 (known) ENSG00000140022	=	D
ENSG00000067715 (known) ENSG00000167535	=	hsap_only
ENSG00000067715 (known) ENSG00000135052	=	hsap_only
ENSG00000067829 (known) ENSG00000166411	=	SM
ENSG00000067829 (known) ENSG00000136997	=	hsap_only
ENSG00000067829 (known) ENSG00000101365	=	hsap_only
ENSG00000067840 (known) ENSG00000165702	=	hsap_only
ENSG00000067900 (known) ENSG00000171862	=	hsap_only
ENSG00000067900 (known) ENSG00000197971	=	hsap_only
ENSG00000067900 (known) ENSG00000137486	=	hsap_only
ENSG00000067900 (known) ENSG00000175387	=	hsap_only
ENSG00000067955 (known) ENSG00000159216	=	DM
ENSG00000067955 (known) ENSG00000067955	=	hsap_only
ENSG00000067955 (known) ENSG00000089199	=	hsap_only
ENSG00000067992 (known) ENSG00000131828	=	hsap_only
ENSG00000067992 (known) ENSG00000150768	=	hsap_only
ENSG00000068024 (known) ENSG00000183207	=	hsap_only
ENSG00000068024 (known) ENSG00000113916	=	hsap_only
ENSG00000068024 (known) ENSG00000145794	=	hsap_only
ENSG00000068024 (known) ENSG00000171720	=	hsap_only
ENSG00000068024 (known) ENSG00000169375	=	hsap_only
ENSG00000068024 (known) ENSG00000128245	=	D
ENSG00000068024 (known) ENSG00000068305	=	hsap_only
ENSG00000068024 (known) ENSG00000170027	=	D
ENSG00000068024 (known) ENSG00000174744	=	hsap_only
ENSG00000068024 (known) ENSG00000162521	=	hsap_only
ENSG00000068028 (known) ENSG00000120699	=	hsap_only
ENSG00000068028 (known) ENSG00000104375	=	hsap_only
ENSG00000068028 (known) ENSG00000104689	=	hsap_only
ENSG00000068028 (known) ENSG00000068028	=	hsap_only
ENSG00000068028 (known) ENSG00000136936	=	hsap_only
ENSG00000068028 (known) ENSG00000165943	=	hsap_only
ENSG00000068028 (known) ENSG00000167967	=	hsap_only
ENSG00000068028 (known) ENSG00000122824	=	hsap_only
ENSG00000068028 (known) ENSG00000101109	=	hsap_only
ENSG00000068028 (known) ENSG00000174775	=	hsap_only
ENSG00000068028 (known) ENSG00000117399	=	hsap_only
ENSG00000068078 (known) ENSG00000136122	=	hsap_only
ENSG00000068078 (known) ENSG00000068078	=	hsap_only
ENSG00000068078 (known) ENSG00000113269	=	hsap_only
ENSG00000068078 (known) ENSG00000169100	=	hsap_only
ENSG00000068078 (known) ENSG00000140285	=	hsap_only
ENSG00000068078 (known) ENSG00000075388	=	hsap_only
ENSG00000068078 (known) ENSG00000159588	=	hsap_only
ENSG00000068078 (known) ENSG00000104824	=	hsap_only
ENSG00000068078 (known) ENSG00000162772	=	hsap_only
ENSG00000068078 (known) ENSG00000113578	=	hsap_only
ENSG00000068078 (known) ENSG00000130656	=	hsap_only
ENSG00000068078 (known) ENSG00000143387	=	hsap_only
ENSG00000068078 (known) ENSG00000138685	=	hsap_only
ENSG00000068078 (known) ENSG00000089199	=	hsap_only
ENSG00000068078 (known) ENSG00000116698	=	hsap_only
ENSG00000068078 (known) ENSG00000077235	=	hsap_only
ENSG00000068078 (known) ENSG00000170421	=	hsap_only
ENSG00000068078 (known) ENSG00000138675	=	hsap_only
ENSG00000068078 (known) ENSG00000145494	=	hsap_only
ENSG00000068078 (known) ENSG00000161016	=	hsap_only
ENSG00000068078 (known) ENSG00000110318	=	hsap_only
ENSG00000068078 (known) ENSG00000186635	=	hsap_only
ENSG00000068079 (known) ENSG00000123609	=	hsap_only
ENSG00000068097 (known) ENSG00000091831	=	hsap_only
ENSG00000068120 (known) ENSG00000171431	=	hsap_only
ENSG00000068308 (known) ENSG00000111229	=	hsap_only
ENSG00000068323 (known) ENSG00000134202	=	hsap_only
ENSG00000068323 (known) ENSG00000187109	=	hsap_only
ENSG00000068323 (known) ENSG00000107581	=	hsap_only
ENSG00000068323 (known) ENSG00000138095	=	hsap_only
ENSG00000068323 (known) ENSG00000092200	=	hsap_only
ENSG00000068323 (known) ENSG00000129559	=	hsap_only
ENSG00000068323 (known) ENSG00000089597	=	hsap_only
ENSG00000068323 (known) ENSG00000166986	=	hsap_only
ENSG00000068323 (known) ENSG00000113569	=	hsap_only
ENSG00000068323 (known) ENSG00000172809	=	hsap_only
ENSG00000068323 (known) ENSG00000130726	=	hsap_only
ENSG00000068323 (known) ENSG00000173692	=	hsap_only
ENSG00000068323 (known) ENSG00000119335	=	hsap_only
ENSG00000068323 (known) ENSG00000084623	=	hsap_only
ENSG00000068323 (known) ENSG00000116161	=	hsap_only
ENSG00000068323 (known) ENSG00000129084	=	hsap_only
ENSG00000068323 (known) ENSG00000215021	=	hsap_only
ENSG00000068323 (known) ENSG00000100902	=	hsap_only
ENSG00000068323 (known) ENSG00000136628	=	hsap_only
ENSG00000068323 (known) ENSG00000108094	=	hsap_only
ENSG00000068323 (known) ENSG00000075618	=	hsap_only
ENSG00000068323 (known) ENSG00000100567	=	hsap_only
ENSG00000068323 (known) ENSG00000178921	=	hsap_only
ENSG00000068323 (known) ENSG00000131473	=	hsap_only
ENSG00000068323 (known) ENSG00000104695	=	hsap_only
ENSG00000068323 (known) ENSG00000102172	=	hsap_only
ENSG00000068323 (known) ENSG00000132780	=	hsap_only
ENSG00000068323 (known) ENSG00000127884	=	hsap_only
ENSG00000068323 (known) ENSG00000085662	=	hsap_only
ENSG00000068323 (known) ENSG00000170248	=	hsap_only
ENSG00000068323 (known) ENSG00000141367	=	hsap_only
ENSG00000068438 (known) ENSG00000187109	=	hsap_only
ENSG00000068438 (known) ENSG00000159217	=	hsap_only
ENSG00000068438 (known) ENSG00000182718	=	hsap_only
ENSG00000068438 (known) ENSG00000084073	=	hsap_only
ENSG00000068438 (known) ENSG00000108294	=	hsap_only
ENSG00000068438 (known) ENSG00000126457	=	hsap_only
ENSG00000068438 (known) ENSG00000198931	=	hsap_only
ENSG00000068438 (known) ENSG00000163092	=	hsap_only
ENSG00000068438 (known) ENSG00000197170	=	hsap_only
ENSG00000068438 (known) ENSG00000136463	=	hsap_only
ENSG00000068438 (known) ENSG00000203879	=	hsap_only
ENSG00000068438 (known) ENSG00000075618	=	hsap_only
ENSG00000068438 (known) ENSG00000089220	=	hsap_only
ENSG00000068438 (known) ENSG00000165704	=	hsap_only
ENSG00000068438 (known) ENSG00000112159	=	hsap_only
ENSG00000068438 (known) ENSG00000102898	=	hsap_only
ENSG00000068438 (known) ENSG00000167325	=	hsap_only
ENSG00000068438 (known) ENSG00000100567	=	hsap_only
ENSG00000068438 (known) ENSG00000119705	=	hsap_only
ENSG00000068438 (known) ENSG00000099901	=	hsap_only
ENSG00000068438 (known) ENSG00000172939	=	hsap_only
ENSG00000068438 (known) ENSG00000183431	=	hsap_only
ENSG00000068438 (known) ENSG00000104529	=	hsap_only
ENSG00000068438 (known) ENSG00000127884	=	hsap_only
ENSG00000068438 (known) ENSG00000102024	=	hsap_only
ENSG00000068438 (known) ENSG00000147889	=	hsap_only
ENSG00000068438 (known) ENSG00000129559	=	hsap_only
ENSG00000068438 (known) ENSG00000166794	=	hsap_only
ENSG00000068438 (known) ENSG00000108829	=	hsap_only
ENSG00000068438 (known) ENSG00000143549	=	hsap_only
ENSG00000068438 (known) ENSG00000110958	=	hsap_only
ENSG00000068438 (known) ENSG00000145425	=	hsap_only
ENSG00000068438 (known) ENSG00000131941	=	hsap_only
ENSG00000068438 (known) ENSG00000127445	=	hsap_only
ENSG00000068438 (known) ENSG00000100902	=	hsap_only
ENSG00000068438 (known) ENSG00000103769	=	hsap_only
ENSG00000068438 (known) ENSG00000175792	=	hsap_only
ENSG00000068438 (known) ENSG00000170889	=	hsap_only
ENSG00000068438 (known) ENSG00000105887	=	hsap_only
ENSG00000068438 (known) ENSG00000169714	=	hsap_only
ENSG00000068438 (known) ENSG00000165283	=	hsap_only
ENSG00000068438 (known) ENSG00000120437	=	hsap_only
ENSG00000068438 (known) ENSG00000112667	=	hsap_only
ENSG00000068438 (known) ENSG00000178035	=	hsap_only
ENSG00000068438 (known) ENSG00000215021	=	hsap_only
ENSG00000068438 (known) ENSG00000109133	=	hsap_only
ENSG00000068438 (known) ENSG00000185624	=	hsap_only
ENSG00000068438 (known) ENSG00000178982	=	hsap_only
ENSG00000068438 (known) ENSG00000140374	=	hsap_only
ENSG00000068438 (known) ENSG00000102172	=	hsap_only
ENSG00000068438 (known) ENSG00000115541	=	hsap_only
ENSG00000068438 (known) ENSG00000132541	=	hsap_only
ENSG00000068438 (known) ENSG00000179051	=	hsap_only
ENSG00000068438 (known) ENSG00000129219	=	hsap_only
ENSG00000068438 (known) ENSG00000162521	=	hsap_only
ENSG00000068438 (known) ENSG00000100591	=	hsap_only
ENSG00000068438 (known) ENSG00000116161	=	hsap_only
ENSG00000068438 (known) ENSG00000108344	=	hsap_only
ENSG00000068438 (known) ENSG00000138162	=	hsap_only
ENSG00000068438 (known) ENSG00000161970	=	hsap_only
ENSG00000068438 (known) ENSG00000132463	=	hsap_only
ENSG00000068438 (known) ENSG00000134684	=	hsap_only
ENSG00000068438 (known) ENSG00000185721	=	hsap_only
ENSG00000068438 (known) ENSG00000114784	=	hsap_only
ENSG00000068438 (known) ENSG00000099964	=	hsap_only
ENSG00000068438 (known) ENSG00000163931	=	hsap_only
ENSG00000068438 (known) ENSG00000172115	=	hsap_only
ENSG00000068438 (known) ENSG00000164022	=	hsap_only
ENSG00000068438 (known) ENSG00000144867	=	hsap_only
ENSG00000068438 (known) ENSG00000104969	=	hsap_only
ENSG00000068438 (known) ENSG00000100519	=	hsap_only
ENSG00000068438 (known) ENSG00000159228	=	hsap_only
ENSG00000068438 (known) ENSG00000105568	=	hsap_only
ENSG00000068438 (known) ENSG00000131467	=	hsap_only
ENSG00000068438 (known) ENSG00000158710	=	hsap_only
ENSG00000068438 (known) ENSG00000128050	=	hsap_only
ENSG00000068438 (known) ENSG00000100804	=	hsap_only
ENSG00000068438 (known) ENSG00000132646	=	hsap_only
ENSG00000068438 (known) ENSG00000132780	=	hsap_only
ENSG00000068438 (known) ENSG00000156475	=	hsap_only
ENSG00000068438 (known) ENSG00000165609	=	hsap_only
ENSG00000068438 (known) ENSG00000160916	=	hsap_only
ENSG00000068438 (known) ENSG00000129084	=	hsap_only
ENSG00000068438 (known) ENSG00000100764	=	hsap_only
ENSG00000068438 (known) ENSG00000142534	=	hsap_only
ENSG00000068615 (known) ENSG00000128245	=	hsap_only
ENSG00000068654 (known) ENSG00000085721	=	hsap_only
ENSG00000068654 (known) ENSG00000125630	=	S
ENSG00000068654 (known) ENSG00000104825	=	hsap_only
ENSG00000068654 (known) ENSG00000137486	=	hsap_only
ENSG00000068654 (known) ENSG00000141480	=	hsap_only
ENSG00000068697 (known) ENSG00000104833	=	hsap_only
ENSG00000068745 (known) ENSG00000080824	=	hsap_only
ENSG00000068745 (known) ENSG00000188313	=	hsap_only
ENSG00000068793 (known) ENSG00000170027	=	hsap_only
ENSG00000068878 (known) ENSG00000136997	=	hsap_only
ENSG00000068885 (known) ENSG00000076356	=	hsap_only
ENSG00000068903 (known) ENSG00000121067	=	hsap_only
ENSG00000068903 (known) ENSG00000104812	=	hsap_only
ENSG00000068903 (known) ENSG00000115310	=	hsap_only
ENSG00000068903 (known) ENSG00000114166	=	hsap_only
ENSG00000068903 (known) ENSG00000129152	=	hsap_only
ENSG00000068903 (known) ENSG00000215021	=	hsap_only
ENSG00000068903 (known) ENSG00000068903	=	hsap_only
ENSG00000068903 (known) ENSG00000108773	=	hsap_only
ENSG00000068903 (known) ENSG00000170423	=	hsap_only
ENSG00000068903 (known) ENSG00000094631	=	hsap_only
ENSG00000068912 (known) ENSG00000189162	=	hsap_only
ENSG00000068971 (known) ENSG00000183765	=	hsap_only
ENSG00000068976 (known) ENSG00000165912	=	hsap_only
ENSG00000068976 (known) ENSG00000143753	=	hsap_only
ENSG00000068976 (known) ENSG00000132376	=	hsap_only
ENSG00000068976 (known) ENSG00000198909	=	hsap_only
ENSG00000068976 (known) ENSG00000068976	=	S
ENSG00000069011 (known) ENSG00000161202	=	hsap_only
ENSG00000069011 (known) ENSG00000131721	=	hsap_only
ENSG00000069011 (known) ENSG00000157110	=	hsap_only
ENSG00000069018 (known) ENSG00000157601	=	hsap_only
ENSG00000069248 (known) ENSG00000111581	=	hsap_only
ENSG00000069248 (known) ENSG00000110713	=	hsap_only
ENSG00000069248 (known) ENSG00000136997	=	hsap_only
ENSG00000069275 (known) ENSG00000196549	=	hsap_only
ENSG00000069275 (known) ENSG00000154027	=	hsap_only
ENSG00000069329 (known) ENSG00000111725	=	hsap_only
ENSG00000069329 (known) ENSG00000141480	=	hsap_only
ENSG00000069329 (known) ENSG00000122958	=	SM
ENSG00000069329 (known) ENSG00000134640	=	hsap_only
ENSG00000069329 (known) ENSG00000196700	=	hsap_only
ENSG00000069329 (known) ENSG00000134086	=	hsap_only
ENSG00000069329 (known) ENSG00000171444	=	hsap_only
ENSG00000069329 (known) ENSG00000175104	=	hsap_only
ENSG00000069329 (known) ENSG00000204525	=	hsap_only
ENSG00000069345 (known) ENSG00000177885	=	hsap_only
ENSG00000069345 (known) ENSG00000146648	=	hsap_only
ENSG00000069345 (known) ENSG00000136997	=	hsap_only
ENSG00000069345 (known) ENSG00000132773	=	hsap_only
ENSG00000069399 (known) ENSG00000102882	=	hsap_only
ENSG00000069399 (known) ENSG00000082701	=	hsap_only
ENSG00000069399 (known) ENSG00000142867	=	hsap_only
ENSG00000069399 (known) ENSG00000105723	=	hsap_only
ENSG00000069399 (known) ENSG00000168036	=	hsap_only
ENSG00000069399 (known) ENSG00000171720	=	hsap_only
ENSG00000069399 (known) ENSG00000172977	=	hsap_only
ENSG00000069399 (known) ENSG00000183207	=	hsap_only
ENSG00000069399 (known) ENSG00000094631	=	hsap_only
ENSG00000069399 (known) ENSG00000109320	=	hsap_only
ENSG00000069399 (known) ENSG00000116478	=	hsap_only
ENSG00000069399 (known) ENSG00000077150	=	hsap_only
ENSG00000069424 (known) ENSG00000124788	=	hsap_only
ENSG00000069431 (known) ENSG00000187486	=	hsap_only
ENSG00000069431 (known) ENSG00000186676	=	hsap_only
ENSG00000069535 (known) ENSG00000069535	=	S
ENSG00000069667 (known) ENSG00000117707	=	hsap_only
ENSG00000069667 (known) ENSG00000084676	=	hsap_only
ENSG00000069667 (known) ENSG00000070476	=	hsap_only
ENSG00000069667 (known) ENSG00000169297	=	hsap_only
ENSG00000069667 (known) ENSG00000087191	=	hsap_only
ENSG00000069667 (known) ENSG00000121022	=	hsap_only
ENSG00000069667 (known) ENSG00000146278	=	hsap_only
ENSG00000069696 (known) ENSG00000158092	=	hsap_only
ENSG00000069696 (known) ENSG00000177885	=	hsap_only
ENSG00000069696 (known) ENSG00000197122	=	hsap_only
ENSG00000069702 (known) ENSG00000092969	=	hsap_only
ENSG00000069702 (known) ENSG00000105329	=	M
ENSG00000069702 (known) ENSG00000069702	=	hsap_only
ENSG00000069702 (known) ENSG00000163513	=	hsap_only
ENSG00000069764 (known) ENSG00000145555	=	hsap_only
ENSG00000069849 (known) ENSG00000184489	=	hsap_only
ENSG00000069869 (known) ENSG00000111605	=	hsap_only
ENSG00000069869 (known) ENSG00000170365	=	hsap_only
ENSG00000069869 (known) ENSG00000123405	=	hsap_only
ENSG00000069869 (known) ENSG00000105640	=	hsap_only
ENSG00000069869 (known) ENSG00000113658	=	hsap_only
ENSG00000069869 (known) ENSG00000143569	=	hsap_only
ENSG00000069869 (known) ENSG00000187608	=	hsap_only
ENSG00000069869 (known) ENSG00000162511	=	hsap_only
ENSG00000069869 (known) ENSG00000123091	=	M
ENSG00000069966 (known) ENSG00000073111	=	hsap_only
ENSG00000069966 (known) ENSG00000104131	=	hsap_only
ENSG00000069966 (known) ENSG00000167508	=	hsap_only
ENSG00000069966 (known) ENSG00000148200	=	hsap_only
ENSG00000069966 (known) ENSG00000105088	=	hsap_only
ENSG00000069974 (known) ENSG00000127993	=	hsap_only
ENSG00000069974 (known) ENSG00000110318	=	hsap_only
ENSG00000069974 (known) ENSG00000164404	=	hsap_only
ENSG00000069974 (known) ENSG00000156508	=	hsap_only
ENSG00000069974 (known) ENSG00000168090	=	hsap_only
ENSG00000069974 (known) ENSG00000080345	=	hsap_only
ENSG00000069974 (known) ENSG00000109906	=	hsap_only
ENSG00000069974 (known) ENSG00000133935	=	hsap_only
ENSG00000069998 (known) ENSG00000129214	=	hsap_only
ENSG00000070018 (known) ENSG00000169604	=	hsap_only
ENSG00000070018 (known) ENSG00000163297	=	hsap_only
ENSG00000070061 (known) ENSG00000101811	=	hsap_only
ENSG00000070061 (known) ENSG00000198015	=	hsap_only
ENSG00000070061 (known) ENSG00000143553	=	hsap_only
ENSG00000070061 (known) ENSG00000118271	=	hsap_only
ENSG00000070061 (known) ENSG00000115514	=	hsap_only
ENSG00000070061 (known) ENSG00000150753	=	hsap_only
ENSG00000070061 (known) ENSG00000104365	=	hsap_only
ENSG00000070061 (known) ENSG00000197386	=	hsap_only
ENSG00000070061 (known) ENSG00000167985	=	hsap_only
ENSG00000070061 (known) ENSG00000100906	=	hsap_only
ENSG00000070061 (known) ENSG00000147684	=	hsap_only
ENSG00000070061 (known) ENSG00000147883	=	hsap_only
ENSG00000070061 (known) ENSG00000213341	=	hsap_only
ENSG00000070061 (known) ENSG00000171444	=	hsap_only
ENSG00000070061 (known) ENSG00000135341	=	hsap_only
ENSG00000070061 (known) ENSG00000136783	=	hsap_only
ENSG00000070061 (known) ENSG00000082701	=	hsap_only
ENSG00000070061 (known) ENSG00000166863	=	hsap_only
ENSG00000070061 (known) ENSG00000136997	=	hsap_only
ENSG00000070061 (known) ENSG00000138376	=	hsap_only
ENSG00000070061 (known) ENSG00000145632	=	hsap_only
ENSG00000070087 (known) ENSG00000116679	=	hsap_only
ENSG00000070087 (known) ENSG00000119689	=	hsap_only
ENSG00000070087 (known) ENSG00000171195	=	hsap_only
ENSG00000070087 (known) ENSG00000103254	=	hsap_only
ENSG00000070087 (known) ENSG00000175104	=	hsap_only
ENSG00000070087 (known) ENSG00000184702	=	hsap_only
ENSG00000070087 (known) ENSG00000135723	=	hsap_only
ENSG00000070087 (known) ENSG00000147601	=	hsap_only
ENSG00000070087 (known) ENSG00000184009	=	hsap_only
ENSG00000070087 (known) ENSG00000111725	=	hsap_only
ENSG00000070087 (known) ENSG00000118518	=	hsap_only
ENSG00000070087 (known) ENSG00000197386	=	hsap_only
ENSG00000070087 (known) ENSG00000136709	=	hsap_only
ENSG00000070087 (known) ENSG00000204525	=	hsap_only
ENSG00000070087 (known) ENSG00000070087	=	hsap_only
ENSG00000070087 (known) ENSG00000103021	=	hsap_only
ENSG00000070087 (known) ENSG00000159023	=	hsap_only
ENSG00000070087 (known) ENSG00000173230	=	hsap_only
ENSG00000070087 (known) ENSG00000090554	=	hsap_only
ENSG00000070087 (known) ENSG00000105426	=	hsap_only
ENSG00000070087 (known) ENSG00000113141	=	hsap_only
ENSG00000070087 (known) ENSG00000156508	=	hsap_only
ENSG00000070087 (known) ENSG00000076864	=	hsap_only
ENSG00000070087 (known) ENSG00000124614	=	hsap_only
ENSG00000070087 (known) ENSG00000104969	=	hsap_only
ENSG00000070087 (known) ENSG00000166136	=	hsap_only
ENSG00000070087 (known) ENSG00000134086	=	hsap_only
ENSG00000070159 (known) ENSG00000166913	=	hsap_only
ENSG00000070159 (known) ENSG00000105287	=	hsap_only
ENSG00000070159 (known) ENSG00000112964	=	hsap_only
ENSG00000070159 (known) ENSG00000196700	=	hsap_only
ENSG00000070159 (known) ENSG00000170027	=	hsap_only
ENSG00000070182 (known) ENSG00000197694	=	D
ENSG00000070182 (known) ENSG00000163554	=	hsap_only
ENSG00000070193 (known) ENSG00000137440	=	hsap_only
ENSG00000070367 (known) ENSG00000126583	=	hsap_only
ENSG00000070371 (known) ENSG00000146648	=	hsap_only
ENSG00000070388 (known) ENSG00000137440	=	hsap_only
ENSG00000070413 (known) ENSG00000108854	=	hsap_only
ENSG00000070423 (known) ENSG00000078967	=	hsap_only
ENSG00000070423 (known) ENSG00000072401	=	hsap_only
ENSG00000070423 (known) ENSG00000109332	=	hsap_only
ENSG00000070423 (known) ENSG00000198909	=	hsap_only
ENSG00000070423 (known) ENSG00000175104	=	hsap_only
ENSG00000070476 (known) ENSG00000079616	=	hsap_only
ENSG00000070476 (known) ENSG00000131408	=	hsap_only
ENSG00000070476 (known) ENSG00000070476	=	hsap_only
ENSG00000070476 (known) ENSG00000198205	=	hsap_only
ENSG00000070476 (known) ENSG00000179583	=	hsap_only
ENSG00000070495 (known) ENSG00000155849	=	hsap_only
ENSG00000070495 (known) ENSG00000150760	=	hsap_only
ENSG00000070501 (known) ENSG00000196781	=	hsap_only
ENSG00000070501 (known) ENSG00000132646	=	hsap_only
ENSG00000070501 (known) ENSG00000073050	=	hsap_only
ENSG00000070501 (known) ENSG00000166012	=	hsap_only
ENSG00000070501 (known) ENSG00000136504	=	hsap_only
ENSG00000070501 (known) ENSG00000140398	=	hsap_only
ENSG00000070540 (known) ENSG00000180817	=	hsap_only
ENSG00000070540 (known) ENSG00000153885	=	hsap_only
ENSG00000070601 (known) ENSG00000137076	=	hsap_only
ENSG00000070669 (known) ENSG00000090372	=	hsap_only
ENSG00000070669 (known) ENSG00000143466	=	hsap_only
ENSG00000070731 (known) ENSG00000166949	=	hsap_only
ENSG00000070756 (known) ENSG00000104419	=	hsap_only
ENSG00000070756 (known) ENSG00000143466	=	hsap_only
ENSG00000070756 (known) ENSG00000114867	=	S
ENSG00000070756 (known) ENSG00000177885	=	hsap_only
ENSG00000070756 (known) ENSG00000204525	=	hsap_only
ENSG00000070756 (known) ENSG00000124214	=	hsap_only
ENSG00000070756 (known) ENSG00000137936	=	hsap_only
ENSG00000070756 (known) ENSG00000104637	=	hsap_only
ENSG00000070756 (known) ENSG00000170027	=	hsap_only
ENSG00000070756 (known) ENSG00000175104	=	hsap_only
ENSG00000070756 (known) ENSG00000172239	=	hsap_only
ENSG00000070756 (known) ENSG00000118515	=	hsap_only
ENSG00000070756 (known) ENSG00000141480	=	hsap_only
ENSG00000070756 (known) ENSG00000077150	=	hsap_only
ENSG00000070756 (known) ENSG00000138668	=	hsap_only
ENSG00000070756 (known) ENSG00000137076	=	hsap_only
ENSG00000070756 (known) ENSG00000111725	=	hsap_only
ENSG00000070756 (known) ENSG00000204842	=	hsap_only
ENSG00000070756 (known) ENSG00000088986	=	hsap_only
ENSG00000070756 (known) ENSG00000179950	=	hsap_only
ENSG00000070756 (known) ENSG00000123374	=	hsap_only
ENSG00000070761 (known) ENSG00000170027	=	hsap_only
ENSG00000070770 (known) ENSG00000171867	=	hsap_only
ENSG00000070770 (known) ENSG00000106799	=	hsap_only
ENSG00000070770 (known) ENSG00000205937	=	hsap_only
ENSG00000070770 (known) ENSG00000198742	=	hsap_only
ENSG00000070785 (known) ENSG00000166136	=	hsap_only
ENSG00000070785 (known) ENSG00000111361	=	S
ENSG00000070785 (known) ENSG00000113739	=	hsap_only
ENSG00000070785 (known) ENSG00000135052	=	hsap_only
ENSG00000070785 (known) ENSG00000146648	=	hsap_only
ENSG00000070808 (known) ENSG00000145349	=	hsap_only
ENSG00000070808 (known) ENSG00000086065	=	hsap_only
ENSG00000070808 (known) ENSG00000082458	=	hsap_only
ENSG00000070808 (known) ENSG00000130402	=	hsap_only
ENSG00000070814 (known) ENSG00000137486	=	hsap_only
ENSG00000070814 (known) ENSG00000132646	=	hsap_only
ENSG00000070814 (known) ENSG00000184313	=	hsap_only
ENSG00000070814 (known) ENSG00000141480	=	hsap_only
ENSG00000070814 (known) ENSG00000198900	=	hsap_only
ENSG00000070831 (known) ENSG00000149798	=	hsap_only
ENSG00000070831 (known) ENSG00000159459	=	hsap_only
ENSG00000070831 (known) ENSG00000178184	=	D
ENSG00000070831 (known) ENSG00000180370	=	hsap_only
ENSG00000070831 (known) ENSG00000149269	=	M
ENSG00000070831 (known) ENSG00000106299	=	hsap_only
ENSG00000070831 (known) ENSG00000141522	=	S
ENSG00000070831 (known) ENSG00000140575	=	S
ENSG00000070831 (known) ENSG00000080345	=	hsap_only
ENSG00000070831 (known) ENSG00000163558	=	M
ENSG00000070831 (known) ENSG00000126217	=	M
ENSG00000070831 (known) ENSG00000124171	=	DM
ENSG00000070831 (known) ENSG00000124214	=	hsap_only
ENSG00000070831 (known) ENSG00000102981	=	D
ENSG00000070831 (known) ENSG00000186676	=	hsap_only
ENSG00000070831 (known) ENSG00000109103	=	hsap_only
ENSG00000070831 (known) ENSG00000172977	=	hsap_only
ENSG00000070831 (known) ENSG00000133935	=	hsap_only
ENSG00000070831 (known) ENSG00000205726	=	hsap_only
ENSG00000070831 (known) ENSG00000102606	=	hsap_only
ENSG00000070831 (known) ENSG00000143776	=	hsap_only
ENSG00000070831 (known) ENSG00000138639	=	hsap_only
ENSG00000070831 (known) ENSG00000175354	=	hsap_only
ENSG00000070831 (known) ENSG00000154229	=	hsap_only
ENSG00000070831 (known) ENSG00000116701	=	hsap_only
ENSG00000070831 (known) ENSG00000175220	=	hsap_only
ENSG00000070831 (known) ENSG00000171219	=	hsap_only
ENSG00000070831 (known) ENSG00000128283	=	M
ENSG00000070831 (known) ENSG00000070831	=	hsap_only
ENSG00000070831 (known) ENSG00000130669	=	hsap_only
ENSG00000070831 (known) ENSG00000182866	=	hsap_only
ENSG00000070831 (known) ENSG00000129675	=	hsap_only
ENSG00000070831 (known) ENSG00000186654	=	hsap_only
ENSG00000070831 (known) ENSG00000141510	=	hsap_only
ENSG00000070831 (known) ENSG00000156973	=	hsap_only
ENSG00000070831 (known) ENSG00000140299	=	hsap_only
ENSG00000070831 (known) ENSG00000175104	=	hsap_only
ENSG00000070831 (known) ENSG00000163171	=	hsap_only
ENSG00000070882 (known) ENSG00000166913	=	hsap_only
ENSG00000070882 (known) ENSG00000128245	=	hsap_only
ENSG00000070882 (known) ENSG00000170027	=	hsap_only
ENSG00000071051 (known) ENSG00000178568	=	hsap_only
ENSG00000071051 (known) ENSG00000111676	=	hsap_only
ENSG00000071051 (known) ENSG00000111605	=	hsap_only
ENSG00000071051 (known) ENSG00000165119	=	hsap_only
ENSG00000071051 (known) ENSG00000087077	=	hsap_only
ENSG00000071051 (known) ENSG00000167601	=	hsap_only
ENSG00000071051 (known) ENSG00000213672	=	hsap_only
ENSG00000071051 (known) ENSG00000149532	=	hsap_only
ENSG00000071051 (known) ENSG00000116574	=	hsap_only
ENSG00000071051 (known) ENSG00000186676	=	hsap_only
ENSG00000071051 (known) ENSG00000143368	=	hsap_only
ENSG00000071051 (known) ENSG00000120549	=	D
ENSG00000071051 (known) ENSG00000114423	=	hsap_only
ENSG00000071051 (known) ENSG00000169756	=	hsap_only
ENSG00000071051 (known) ENSG00000129245	=	D
ENSG00000071051 (known) ENSG00000084463	=	hsap_only
ENSG00000071051 (known) ENSG00000138443	=	hsap_only
ENSG00000071051 (known) ENSG00000161270	=	hsap_only
ENSG00000071082 (known) ENSG00000104637	=	hsap_only
ENSG00000071082 (known) ENSG00000140368	=	hsap_only
ENSG00000071082 (known) ENSG00000111725	=	hsap_only
ENSG00000071082 (known) ENSG00000182944	=	hsap_only
ENSG00000071082 (known) ENSG00000185222	=	hsap_only
ENSG00000071082 (known) ENSG00000164924	=	hsap_only
ENSG00000071082 (known) ENSG00000105011	=	hsap_only
ENSG00000071082 (known) ENSG00000143466	=	hsap_only
ENSG00000071082 (known) ENSG00000145220	=	hsap_only
ENSG00000071082 (known) ENSG00000169714	=	hsap_only
ENSG00000071082 (known) ENSG00000114784	=	hsap_only
ENSG00000071082 (known) ENSG00000141480	=	hsap_only
ENSG00000071082 (known) ENSG00000177885	=	hsap_only
ENSG00000071082 (known) ENSG00000099399	=	hsap_only
ENSG00000071127 (known) ENSG00000173530	=	hsap_only
ENSG00000071127 (known) ENSG00000177885	=	hsap_only
ENSG00000071127 (known) ENSG00000206353	=	hsap_only
ENSG00000071242 (known) ENSG00000100030	=	hsap_only
ENSG00000071242 (known) ENSG00000165025	=	hsap_only
ENSG00000071243 (known) ENSG00000131408	=	hsap_only
ENSG00000071243 (known) ENSG00000101189	=	hsap_only
ENSG00000071243 (known) ENSG00000183207	=	hsap_only
ENSG00000071243 (known) ENSG00000136518	=	hsap_only
ENSG00000071243 (known) ENSG00000163159	=	hsap_only
ENSG00000071462 (known) ENSG00000111725	=	hsap_only
ENSG00000071539 (known) ENSG00000197343	=	hsap_only
ENSG00000071539 (known) ENSG00000072201	=	hsap_only
ENSG00000071539 (known) ENSG00000213930	=	hsap_only
ENSG00000071539 (known) ENSG00000114698	=	hsap_only
ENSG00000071539 (known) ENSG00000143416	=	hsap_only
ENSG00000071539 (known) ENSG00000157110	=	hsap_only
ENSG00000071539 (known) ENSG00000187838	=	hsap_only
ENSG00000071539 (known) ENSG00000168237	=	hsap_only
ENSG00000071539 (known) ENSG00000124688	=	M
ENSG00000071539 (known) ENSG00000113575	=	hsap_only
ENSG00000071539 (known) ENSG00000166394	=	hsap_only
ENSG00000071539 (known) ENSG00000091073	=	hsap_only
ENSG00000071539 (known) ENSG00000138131	=	hsap_only
ENSG00000071539 (known) ENSG00000185345	=	hsap_only
ENSG00000071539 (known) ENSG00000071539	=	M
ENSG00000071539 (known) ENSG00000105501	=	hsap_only
ENSG00000071539 (known) ENSG00000196372	=	hsap_only
ENSG00000071539 (known) ENSG00000172073	=	hsap_only
ENSG00000071539 (known) ENSG00000145287	=	hsap_only
ENSG00000071539 (known) ENSG00000108187	=	hsap_only
ENSG00000071539 (known) ENSG00000182919	=	hsap_only
ENSG00000071539 (known) ENSG00000196290	=	hsap_only
ENSG00000071539 (known) ENSG00000103200	=	hsap_only
ENSG00000071539 (known) ENSG00000093010	=	hsap_only
ENSG00000071539 (known) ENSG00000204175	=	hsap_only
ENSG00000071539 (known) ENSG00000173846	=	hsap_only
ENSG00000071539 (known) ENSG00000141527	=	hsap_only
ENSG00000071539 (known) ENSG00000127054	=	hsap_only
ENSG00000071539 (known) ENSG00000156795	=	hsap_only
ENSG00000071539 (known) ENSG00000119431	=	hsap_only
ENSG00000071539 (known) ENSG00000160360	=	hsap_only
ENSG00000071539 (known) ENSG00000123415	=	hsap_only
ENSG00000071539 (known) ENSG00000152213	=	hsap_only
ENSG00000071539 (known) ENSG00000143537	=	hsap_only
ENSG00000071539 (known) ENSG00000138134	=	hsap_only
ENSG00000071539 (known) ENSG00000072832	=	hsap_only
ENSG00000071553 (known) ENSG00000214274	=	hsap_only
ENSG00000071564 (known) ENSG00000079102	=	hsap_only
ENSG00000071564 (known) ENSG00000139352	=	hsap_only
ENSG00000071564 (known) ENSG00000175792	=	hsap_only
ENSG00000071564 (known) ENSG00000162367	=	hsap_only
ENSG00000071564 (known) ENSG00000143799	=	hsap_only
ENSG00000071564 (known) ENSG00000129152	=	DM
ENSG00000071564 (known) ENSG00000183207	=	hsap_only
ENSG00000071564 (known) ENSG00000115053	=	hsap_only
ENSG00000071564 (known) ENSG00000122180	=	D
ENSG00000071575 (known) ENSG00000160803	=	hsap_only
ENSG00000071655 (known) ENSG00000149480	=	hsap_only
ENSG00000071655 (known) ENSG00000116478	=	hsap_only
ENSG00000071794 (known) ENSG00000174307	=	hsap_only
ENSG00000071794 (known) ENSG00000104221	=	hsap_only
ENSG00000071794 (known) ENSG00000144021	=	hsap_only
ENSG00000071909 (known) ENSG00000177885	=	hsap_only
ENSG00000071994 (known) ENSG00000128534	=	hsap_only
ENSG00000071994 (known) ENSG00000104825	=	hsap_only
ENSG00000072062 (known) ENSG00000166452	=	hsap_only
ENSG00000072062 (known) ENSG00000169418	=	hsap_only
ENSG00000072062 (known) ENSG00000108946	=	CM
ENSG00000072062 (known) ENSG00000136448	=	hsap_only
ENSG00000072062 (known) ENSG00000168734	=	hsap_only
ENSG00000072071 (known) ENSG00000161681	=	hsap_only
ENSG00000072110 (known) ENSG00000096384	=	hsap_only
ENSG00000072110 (known) ENSG00000177885	=	hsap_only
ENSG00000072110 (known) ENSG00000114166	=	hsap_only
ENSG00000072110 (known) ENSG00000165060	=	hsap_only
ENSG00000072110 (known) ENSG00000165702	=	hsap_only
ENSG00000072110 (known) ENSG00000152422	=	hsap_only
ENSG00000072110 (known) ENSG00000076604	=	hsap_only
ENSG00000072110 (known) ENSG00000121058	=	hsap_only
ENSG00000072110 (known) ENSG00000204842	=	hsap_only
ENSG00000072110 (known) ENSG00000177791	=	hsap_only
ENSG00000072110 (known) ENSG00000196396	=	hsap_only
ENSG00000072110 (known) ENSG00000180182	=	hsap_only
ENSG00000072110 (known) ENSG00000084676	=	hsap_only
ENSG00000072110 (known) ENSG00000072110	=	hsap_only
ENSG00000072110 (known) ENSG00000185247	=	hsap_only
ENSG00000072110 (known) ENSG00000107438	=	hsap_only
ENSG00000072110 (known) ENSG00000197122	=	hsap_only
ENSG00000072133 (known) ENSG00000123358	=	hsap_only
ENSG00000072134 (known) ENSG00000085832	=	hsap_only
ENSG00000072134 (known) ENSG00000123091	=	hsap_only
ENSG00000072134 (known) ENSG00000162511	=	hsap_only
ENSG00000072163 (known) ENSG00000110422	=	hsap_only
ENSG00000072201 (known) ENSG00000197275	=	hsap_only
ENSG00000072201 (known) ENSG00000105404	=	hsap_only
ENSG00000072201 (known) ENSG00000166228	=	hsap_only
ENSG00000072201 (known) ENSG00000160062	=	hsap_only
ENSG00000072201 (known) ENSG00000166925	=	hsap_only
ENSG00000072201 (known) ENSG00000105700	=	hsap_only
ENSG00000072201 (known) ENSG00000165140	=	hsap_only
ENSG00000072201 (known) ENSG00000136450	=	hsap_only
ENSG00000072201 (known) ENSG00000171346	=	hsap_only
ENSG00000072201 (known) ENSG00000185247	=	hsap_only
ENSG00000072201 (known) ENSG00000133961	=	M
ENSG00000072201 (known) ENSG00000119929	=	hsap_only
ENSG00000072201 (known) ENSG00000121058	=	hsap_only
ENSG00000072201 (known) ENSG00000145365	=	hsap_only
ENSG00000072201 (known) ENSG00000100201	=	hsap_only
ENSG00000072201 (known) ENSG00000135334	=	hsap_only
ENSG00000072201 (known) ENSG00000130066	=	hsap_only
ENSG00000072201 (known) ENSG00000127191	=	hsap_only
ENSG00000072201 (known) ENSG00000124357	=	hsap_only
ENSG00000072201 (known) ENSG00000153574	=	hsap_only
ENSG00000072201 (known) ENSG00000182195	=	hsap_only
ENSG00000072201 (known) ENSG00000169155	=	hsap_only
ENSG00000072201 (known) ENSG00000113595	=	hsap_only
ENSG00000072201 (known) ENSG00000112877	=	hsap_only
ENSG00000072201 (known) ENSG00000183386	=	hsap_only
ENSG00000072201 (known) ENSG00000136436	=	hsap_only
ENSG00000072201 (known) ENSG00000147274	=	hsap_only
ENSG00000072201 (known) ENSG00000174943	=	hsap_only
ENSG00000072201 (known) ENSG00000128050	=	hsap_only
ENSG00000072201 (known) ENSG00000161202	=	hsap_only
ENSG00000072201 (known) ENSG00000132376	=	hsap_only
ENSG00000072201 (known) ENSG00000129187	=	hsap_only
ENSG00000072201 (known) ENSG00000131773	=	hsap_only
ENSG00000072201 (known) ENSG00000100379	=	hsap_only
ENSG00000072201 (known) ENSG00000117153	=	hsap_only
ENSG00000072201 (known) ENSG00000106305	=	hsap_only
ENSG00000072201 (known) ENSG00000176774	=	hsap_only
ENSG00000072201 (known) ENSG00000175602	=	hsap_only
ENSG00000072201 (known) ENSG00000079462	=	hsap_only
ENSG00000072201 (known) ENSG00000149089	=	hsap_only
ENSG00000072201 (known) ENSG00000120658	=	hsap_only
ENSG00000072210 (known) ENSG00000196549	=	hsap_only
ENSG00000072274 (known) ENSG00000091513	=	hsap_only
ENSG00000072274 (known) ENSG00000072818	=	hsap_only
ENSG00000072274 (known) ENSG00000072274	=	hsap_only
ENSG00000072274 (known) ENSG00000143466	=	hsap_only
ENSG00000072274 (known) ENSG00000166710	=	hsap_only
ENSG00000072274 (known) ENSG00000175104	=	hsap_only
ENSG00000072274 (known) ENSG00000137076	=	hsap_only
ENSG00000072274 (known) ENSG00000171444	=	hsap_only
ENSG00000072274 (known) ENSG00000204525	=	hsap_only
ENSG00000072310 (known) ENSG00000124788	=	hsap_only
ENSG00000072310 (known) ENSG00000099917	=	hsap_only
ENSG00000072310 (known) ENSG00000132964	=	hsap_only
ENSG00000072310 (known) ENSG00000082701	=	hsap_only
ENSG00000072310 (known) ENSG00000125686	=	hsap_only
ENSG00000072310 (known) ENSG00000109670	=	hsap_only
ENSG00000072310 (known) ENSG00000072310	=	hsap_only
ENSG00000072310 (known) ENSG00000133997	=	hsap_only
ENSG00000072315 (known) ENSG00000157601	=	hsap_only
ENSG00000072364 (known) ENSG00000130382	=	hsap_only
ENSG00000072364 (known) ENSG00000196470	=	hsap_only
ENSG00000072364 (known) ENSG00000105085	=	hsap_only
ENSG00000072364 (known) ENSG00000127191	=	hsap_only
ENSG00000072364 (known) ENSG00000133398	=	hsap_only
ENSG00000072401 (known) ENSG00000114784	=	hsap_only
ENSG00000072401 (known) ENSG00000123091	=	hsap_only
ENSG00000072501 (known) ENSG00000196954	=	hsap_only
ENSG00000072501 (known) ENSG00000164754	=	hsap_only
ENSG00000072501 (known) ENSG00000121892	=	hsap_only
ENSG00000072501 (known) ENSG00000076003	=	hsap_only
ENSG00000072501 (known) ENSG00000135446	=	hsap_only
ENSG00000072501 (known) ENSG00000118007	=	hsap_only
ENSG00000072501 (known) ENSG00000119408	=	hsap_only
ENSG00000072501 (known) ENSG00000101972	=	hsap_only
ENSG00000072501 (known) ENSG00000127952	=	hsap_only
ENSG00000072501 (known) ENSG00000166508	=	hsap_only
ENSG00000072501 (known) ENSG00000101868	=	hsap_only
ENSG00000072501 (known) ENSG00000083642	=	hsap_only
ENSG00000072501 (known) ENSG00000108055	=	hsap_only
ENSG00000072506 (known) ENSG00000072506	=	hsap_only
ENSG00000072506 (known) ENSG00000142192	=	hsap_only
ENSG00000072518 (known) ENSG00000102981	=	hsap_only
ENSG00000072518 (known) ENSG00000198909	=	hsap_only
ENSG00000072518 (known) ENSG00000164924	=	hsap_only
ENSG00000072518 (known) ENSG00000178184	=	hsap_only
ENSG00000072518 (known) ENSG00000108953	=	hsap_only
ENSG00000072518 (known) ENSG00000128245	=	hsap_only
ENSG00000072609 (known) ENSG00000133112	=	hsap_only
ENSG00000072609 (known) ENSG00000140464	=	hsap_only
ENSG00000072609 (known) ENSG00000083457	=	hsap_only
ENSG00000072609 (known) ENSG00000085433	=	hsap_only
ENSG00000072609 (known) ENSG00000141867	=	hsap_only
ENSG00000072609 (known) ENSG00000186676	=	hsap_only
ENSG00000072609 (known) ENSG00000072609	=	hsap_only
ENSG00000072609 (known) ENSG00000087586	=	hsap_only
ENSG00000072694 (known) ENSG00000211896	=	hsap_only
ENSG00000072694 (known) ENSG00000133935	=	hsap_only
ENSG00000072803 (known) ENSG00000077150	=	hsap_only
ENSG00000072803 (known) ENSG00000113558	=	DS
ENSG00000072803 (known) ENSG00000177519	=	hsap_only
ENSG00000072803 (known) ENSG00000146232	=	hsap_only
ENSG00000072803 (known) ENSG00000166483	=	S
ENSG00000072803 (known) ENSG00000100906	=	hsap_only
ENSG00000072803 (known) ENSG00000104825	=	hsap_only
ENSG00000072832 (known) ENSG00000103126	=	hsap_only
ENSG00000072832 (known) ENSG00000188257	=	hsap_only
ENSG00000072832 (known) ENSG00000136861	=	hsap_only
ENSG00000072832 (known) ENSG00000169045	=	hsap_only
ENSG00000072832 (known) ENSG00000143977	=	hsap_only
ENSG00000072832 (known) ENSG00000108518	=	hsap_only
ENSG00000072832 (known) ENSG00000137033	=	hsap_only
ENSG00000072832 (known) ENSG00000117751	=	hsap_only
ENSG00000072832 (known) ENSG00000135624	=	hsap_only
ENSG00000072832 (known) ENSG00000114416	=	hsap_only
ENSG00000072832 (known) ENSG00000143748	=	hsap_only
ENSG00000072832 (known) ENSG00000108671	=	hsap_only
ENSG00000072832 (known) ENSG00000167996	=	hsap_only
ENSG00000072832 (known) ENSG00000076321	=	hsap_only
ENSG00000072832 (known) ENSG00000130066	=	hsap_only
ENSG00000072832 (known) ENSG00000096746	=	hsap_only
ENSG00000072832 (known) ENSG00000170542	=	hsap_only
ENSG00000072832 (known) ENSG00000109065	=	hsap_only
ENSG00000072832 (known) ENSG00000197386	=	hsap_only
ENSG00000072832 (known) ENSG00000137269	=	hsap_only
ENSG00000072832 (known) ENSG00000178127	=	hsap_only
ENSG00000072832 (known) ENSG00000167900	=	hsap_only
ENSG00000072832 (known) ENSG00000079462	=	hsap_only
ENSG00000072832 (known) ENSG00000108465	=	hsap_only
ENSG00000072832 (known) ENSG00000125977	=	hsap_only
ENSG00000072832 (known) ENSG00000160294	=	hsap_only
ENSG00000072832 (known) ENSG00000172466	=	hsap_only
ENSG00000072832 (known) ENSG00000189403	=	hsap_only
ENSG00000072832 (known) ENSG00000088205	=	hsap_only
ENSG00000072832 (known) ENSG00000106541	=	hsap_only
ENSG00000072832 (known) ENSG00000111275	=	hsap_only
ENSG00000072832 (known) ENSG00000105323	=	hsap_only
ENSG00000072832 (known) ENSG00000104529	=	hsap_only
ENSG00000072832 (known) ENSG00000117748	=	hsap_only
ENSG00000072832 (known) ENSG00000115310	=	hsap_only
ENSG00000072832 (known) ENSG00000103056	=	hsap_only
ENSG00000072832 (known) ENSG00000086475	=	hsap_only
ENSG00000072832 (known) ENSG00000162613	=	hsap_only
ENSG00000072832 (known) ENSG00000114354	=	hsap_only
ENSG00000072832 (known) ENSG00000115541	=	hsap_only
ENSG00000072832 (known) ENSG00000133243	=	hsap_only
ENSG00000072832 (known) ENSG00000119048	=	hsap_only
ENSG00000072832 (known) ENSG00000173581	=	hsap_only
ENSG00000072832 (known) ENSG00000128626	=	hsap_only
ENSG00000072832 (known) ENSG00000115540	=	hsap_only
ENSG00000072832 (known) ENSG00000160783	=	hsap_only
ENSG00000072864 (known) ENSG00000162946	=	hsap_only
ENSG00000072864 (known) ENSG00000138311	=	hsap_only
ENSG00000072864 (known) ENSG00000170312	=	hsap_only
ENSG00000072952 (known) ENSG00000196549	=	hsap_only
ENSG00000072958 (known) ENSG00000163631	=	hsap_only
ENSG00000072958 (known) ENSG00000129245	=	hsap_only
ENSG00000072958 (known) ENSG00000188786	=	hsap_only
ENSG00000072958 (known) ENSG00000145365	=	hsap_only
ENSG00000072958 (known) ENSG00000092199	=	hsap_only
ENSG00000072958 (known) ENSG00000160062	=	hsap_only
ENSG00000072958 (known) ENSG00000182195	=	hsap_only
ENSG00000073008 (known) ENSG00000073008	=	hsap_only
ENSG00000073008 (known) ENSG00000109072	=	hsap_only
ENSG00000073009 (known) ENSG00000104833	=	hsap_only
ENSG00000073009 (known) ENSG00000104365	=	M
ENSG00000073009 (known) ENSG00000130726	=	hsap_only
ENSG00000073009 (known) ENSG00000197879	=	hsap_only
ENSG00000073009 (known) ENSG00000159131	=	hsap_only
ENSG00000073009 (known) ENSG00000123091	=	hsap_only
ENSG00000073009 (known) ENSG00000142867	=	hsap_only
ENSG00000073009 (known) ENSG00000080824	=	hsap_only
ENSG00000073009 (known) ENSG00000104825	=	hsap_only
ENSG00000073009 (known) ENSG00000164587	=	hsap_only
ENSG00000073009 (known) ENSG00000113758	=	hsap_only
ENSG00000073009 (known) ENSG00000183785	=	hsap_only
ENSG00000073009 (known) ENSG00000141556	=	hsap_only
ENSG00000073009 (known) ENSG00000204390	=	hsap_only
ENSG00000073009 (known) ENSG00000176658	=	hsap_only
ENSG00000073009 (known) ENSG00000169100	=	hsap_only
ENSG00000073009 (known) ENSG00000167552	=	hsap_only
ENSG00000073009 (known) ENSG00000186298	=	hsap_only
ENSG00000073009 (known) ENSG00000167986	=	hsap_only
ENSG00000073009 (known) ENSG00000073009	=	M
ENSG00000073009 (known) ENSG00000124571	=	hsap_only
ENSG00000073009 (known) ENSG00000113810	=	hsap_only
ENSG00000073009 (known) ENSG00000183735	=	hsap_only
ENSG00000073009 (known) ENSG00000197122	=	hsap_only
ENSG00000073009 (known) ENSG00000184979	=	hsap_only
ENSG00000073009 (known) ENSG00000092841	=	hsap_only
ENSG00000073009 (known) ENSG00000100345	=	hsap_only
ENSG00000073009 (known) ENSG00000133706	=	hsap_only
ENSG00000073009 (known) ENSG00000205339	=	hsap_only
ENSG00000073009 (known) ENSG00000163902	=	hsap_only
ENSG00000073009 (known) ENSG00000145425	=	hsap_only
ENSG00000073009 (known) ENSG00000173110	=	hsap_only
ENSG00000073009 (known) ENSG00000095002	=	hsap_only
ENSG00000073009 (known) ENSG00000124151	=	hsap_only
ENSG00000073009 (known) ENSG00000110955	=	hsap_only
ENSG00000073009 (known) ENSG00000141030	=	hsap_only
ENSG00000073009 (known) ENSG00000197102	=	hsap_only
ENSG00000073009 (known) ENSG00000177954	=	hsap_only
ENSG00000073009 (known) ENSG00000166411	=	hsap_only
ENSG00000073009 (known) ENSG00000083845	=	hsap_only
ENSG00000073009 (known) ENSG00000196305	=	hsap_only
ENSG00000073009 (known) ENSG00000153187	=	hsap_only
ENSG00000073009 (known) ENSG00000136813	=	hsap_only
ENSG00000073009 (known) ENSG00000211897	=	hsap_only
ENSG00000073009 (known) ENSG00000132676	=	hsap_only
ENSG00000073009 (known) ENSG00000085978	=	hsap_only
ENSG00000073009 (known) ENSG00000083799	=	hsap_only
ENSG00000073009 (known) ENSG00000089157	=	hsap_only
ENSG00000073009 (known) ENSG00000166986	=	hsap_only
ENSG00000073009 (known) ENSG00000198909	=	hsap_only
ENSG00000073009 (known) ENSG00000121031	=	hsap_only
ENSG00000073009 (known) ENSG00000159186	=	hsap_only
ENSG00000073009 (known) ENSG00000122218	=	hsap_only
ENSG00000073009 (known) ENSG00000137275	=	hsap_only
ENSG00000073009 (known) ENSG00000213639	=	hsap_only
ENSG00000073009 (known) ENSG00000089154	=	hsap_only
ENSG00000073009 (known) ENSG00000125691	=	hsap_only
ENSG00000073009 (known) ENSG00000204628	=	hsap_only
ENSG00000073009 (known) ENSG00000164924	=	hsap_only
ENSG00000073009 (known) ENSG00000198700	=	hsap_only
ENSG00000073009 (known) ENSG00000144381	=	hsap_only
ENSG00000073009 (known) ENSG00000101608	=	hsap_only
ENSG00000073009 (known) ENSG00000136560	=	hsap_only
ENSG00000073009 (known) ENSG00000143799	=	hsap_only
ENSG00000073009 (known) ENSG00000084652	=	hsap_only
ENSG00000073009 (known) ENSG00000109320	=	hsap_only
ENSG00000073009 (known) ENSG00000142676	=	hsap_only
ENSG00000073009 (known) ENSG00000138768	=	hsap_only
ENSG00000073009 (known) ENSG00000169710	=	hsap_only
ENSG00000073009 (known) ENSG00000105401	=	hsap_only
ENSG00000073009 (known) ENSG00000136824	=	hsap_only
ENSG00000073009 (known) ENSG00000109971	=	hsap_only
ENSG00000073009 (known) ENSG00000105197	=	hsap_only
ENSG00000073009 (known) ENSG00000124207	=	hsap_only
ENSG00000073009 (known) ENSG00000105193	=	hsap_only
ENSG00000073009 (known) ENSG00000077150	=	hsap_only
ENSG00000073009 (known) ENSG00000138095	=	hsap_only
ENSG00000073009 (known) ENSG00000149273	=	hsap_only
ENSG00000073009 (known) ENSG00000145349	=	hsap_only
ENSG00000073009 (known) ENSG00000101210	=	hsap_only
ENSG00000073009 (known) ENSG00000146232	=	hsap_only
ENSG00000073009 (known) ENSG00000100906	=	M
ENSG00000073009 (known) ENSG00000163526	=	hsap_only
ENSG00000073009 (known) ENSG00000166508	=	hsap_only
ENSG00000073009 (known) ENSG00000196924	=	hsap_only
ENSG00000073009 (known) ENSG00000196586	=	hsap_only
ENSG00000073009 (known) ENSG00000113013	=	hsap_only
ENSG00000073009 (known) ENSG00000127022	=	hsap_only
ENSG00000073009 (known) ENSG00000185627	=	hsap_only
ENSG00000073009 (known) ENSG00000184009	=	hsap_only
ENSG00000073009 (known) ENSG00000113643	=	hsap_only
ENSG00000073009 (known) ENSG00000185088	=	hsap_only
ENSG00000073009 (known) ENSG00000133026	=	hsap_only
ENSG00000073009 (known) ENSG00000124614	=	hsap_only
ENSG00000073009 (known) ENSG00000157625	=	hsap_only
ENSG00000073009 (known) ENSG00000096384	=	hsap_only
ENSG00000073009 (known) ENSG00000213341	=	M
ENSG00000073009 (known) ENSG00000170315	=	hsap_only
ENSG00000073009 (known) ENSG00000139641	=	hsap_only
ENSG00000073009 (known) ENSG00000120800	=	hsap_only
ENSG00000073009 (known) ENSG00000177600	=	hsap_only
ENSG00000073009 (known) ENSG00000082898	=	hsap_only
ENSG00000073009 (known) ENSG00000170759	=	hsap_only
ENSG00000073009 (known) ENSG00000141367	=	hsap_only
ENSG00000073009 (known) ENSG00000134419	=	hsap_only
ENSG00000073009 (known) ENSG00000130227	=	hsap_only
ENSG00000073009 (known) ENSG00000164466	=	hsap_only
ENSG00000073009 (known) ENSG00000084774	=	hsap_only
ENSG00000073009 (known) ENSG00000119335	=	hsap_only
ENSG00000073009 (known) ENSG00000107372	=	hsap_only
ENSG00000073009 (known) ENSG00000211896	=	hsap_only
ENSG00000073009 (known) ENSG00000116489	=	hsap_only
ENSG00000073009 (known) ENSG00000168884	=	hsap_only
ENSG00000073050 (known) ENSG00000137074	=	hsap_only
ENSG00000073050 (known) ENSG00000141510	=	hsap_only
ENSG00000073050 (known) ENSG00000140398	=	hsap_only
ENSG00000073050 (known) ENSG00000143799	=	hsap_only
ENSG00000073050 (known) ENSG00000169621	=	hsap_only
ENSG00000073060 (known) ENSG00000160310	=	hsap_only
ENSG00000073111 (known) ENSG00000112118	=	DSM
ENSG00000073111 (known) ENSG00000133101	=	hsap_only
ENSG00000073111 (known) ENSG00000135446	=	hsap_only
ENSG00000073111 (known) ENSG00000161647	=	hsap_only
ENSG00000073111 (known) ENSG00000076003	=	DM
ENSG00000073111 (known) ENSG00000143466	=	hsap_only
ENSG00000073111 (known) ENSG00000091651	=	hsap_only
ENSG00000073111 (known) ENSG00000104738	=	DM
ENSG00000073111 (known) ENSG00000147889	=	hsap_only
ENSG00000073111 (known) ENSG00000115942	=	M
ENSG00000073111 (known) ENSG00000105810	=	hsap_only
ENSG00000073111 (known) ENSG00000157456	=	hsap_only
ENSG00000073111 (known) ENSG00000166851	=	hsap_only
ENSG00000073111 (known) ENSG00000134686	=	hsap_only
ENSG00000073111 (known) ENSG00000094804	=	S
ENSG00000073111 (known) ENSG00000164815	=	M
ENSG00000073111 (known) ENSG00000100297	=	DSM
ENSG00000073111 (known) ENSG00000198034	=	hsap_only
ENSG00000073111 (known) ENSG00000115540	=	hsap_only
ENSG00000073111 (known) ENSG00000166508	=	DSM
ENSG00000073282 (known) ENSG00000104881	=	hsap_only
ENSG00000073536 (known) ENSG00000182944	=	hsap_only
ENSG00000073578 (known) ENSG00000204525	=	hsap_only
ENSG00000073578 (known) ENSG00000141480	=	hsap_only
ENSG00000073578 (known) ENSG00000143466	=	hsap_only
ENSG00000073578 (known) ENSG00000143252	=	SM
ENSG00000073584 (known) ENSG00000196591	=	hsap_only
ENSG00000073584 (known) ENSG00000174744	=	hsap_only
ENSG00000073584 (known) ENSG00000117713	=	hsap_only
ENSG00000073584 (known) ENSG00000189079	=	hsap_only
ENSG00000073584 (known) ENSG00000084093	=	hsap_only
ENSG00000073584 (known) ENSG00000170365	=	hsap_only
ENSG00000073584 (known) ENSG00000089902	=	hsap_only
ENSG00000073584 (known) ENSG00000127616	=	hsap_only
ENSG00000073584 (known) ENSG00000104856	=	hsap_only
ENSG00000073584 (known) ENSG00000116478	=	hsap_only
ENSG00000073584 (known) ENSG00000162946	=	hsap_only
ENSG00000073584 (known) ENSG00000163939	=	hsap_only
ENSG00000073584 (known) ENSG00000136518	=	hsap_only
ENSG00000073614 (known) ENSG00000091831	=	hsap_only
ENSG00000073614 (known) ENSG00000111424	=	hsap_only
ENSG00000073614 (known) ENSG00000139687	=	hsap_only
ENSG00000073614 (known) ENSG00000113580	=	hsap_only
ENSG00000073614 (known) ENSG00000131759	=	hsap_only
ENSG00000073670 (known) ENSG00000113739	=	hsap_only
ENSG00000073711 (known) ENSG00000094804	=	hsap_only
ENSG00000073711 (known) ENSG00000105568	=	hsap_only
ENSG00000073711 (known) ENSG00000162650	=	hsap_only
ENSG00000073711 (known) ENSG00000140807	=	hsap_only
ENSG00000073756 (known) ENSG00000073756	=	M
ENSG00000073756 (known) ENSG00000105974	=	hsap_only
ENSG00000073756 (known) ENSG00000141510	=	hsap_only
ENSG00000073792 (known) ENSG00000138668	=	hsap_only
ENSG00000073792 (known) ENSG00000137486	=	hsap_only
ENSG00000073792 (known) ENSG00000136997	=	hsap_only
ENSG00000073803 (known) ENSG00000073803	=	hsap_only
ENSG00000073921 (known) ENSG00000141367	=	S
ENSG00000073969 (known) ENSG00000178562	=	hsap_only
ENSG00000073969 (known) ENSG00000137818	=	hsap_only
ENSG00000073969 (known) ENSG00000110318	=	hsap_only
ENSG00000073969 (known) ENSG00000133935	=	hsap_only
ENSG00000073969 (known) ENSG00000119408	=	hsap_only
ENSG00000073969 (known) ENSG00000147509	=	hsap_only
ENSG00000073969 (known) ENSG00000146963	=	hsap_only
ENSG00000073969 (known) ENSG00000165775	=	hsap_only
ENSG00000073969 (known) ENSG00000104408	=	hsap_only
ENSG00000073969 (known) ENSG00000150459	=	hsap_only
ENSG00000073969 (known) ENSG00000142192	=	hsap_only
ENSG00000074054 (known) ENSG00000137076	=	hsap_only
ENSG00000074054 (known) ENSG00000101367	=	D
ENSG00000074054 (known) ENSG00000128245	=	hsap_only
ENSG00000074054 (known) ENSG00000170027	=	hsap_only
ENSG00000074054 (known) ENSG00000084764	=	D
ENSG00000074071 (known) ENSG00000075711	=	hsap_only
ENSG00000074071 (known) ENSG00000136997	=	hsap_only
ENSG00000074201 (known) ENSG00000156976	=	hsap_only
ENSG00000074201 (known) ENSG00000159023	=	hsap_only
ENSG00000074201 (known) ENSG00000141480	=	hsap_only
ENSG00000074211 (known) ENSG00000132155	=	hsap_only
ENSG00000074266 (known) ENSG00000116478	=	D
ENSG00000074266 (known) ENSG00000196591	=	D
ENSG00000074266 (known) ENSG00000130816	=	hsap_only
ENSG00000074266 (known) ENSG00000139842	=	hsap_only
ENSG00000074266 (known) ENSG00000106462	=	DM
ENSG00000074266 (known) ENSG00000100811	=	D
ENSG00000074266 (known) ENSG00000139626	=	hsap_only
ENSG00000074266 (known) ENSG00000083457	=	hsap_only
ENSG00000074266 (known) ENSG00000074266	=	D
ENSG00000074266 (known) ENSG00000115232	=	hsap_only
ENSG00000074266 (known) ENSG00000108799	=	D
ENSG00000074266 (known) ENSG00000088305	=	hsap_only
ENSG00000074266 (known) ENSG00000167986	=	hsap_only
ENSG00000074266 (known) ENSG00000178691	=	D
ENSG00000074266 (known) ENSG00000119772	=	hsap_only
ENSG00000074266 (known) ENSG00000139154	=	hsap_only
ENSG00000074276 (known) ENSG00000086015	=	hsap_only
ENSG00000074317 (known) ENSG00000102901	=	hsap_only
ENSG00000074319 (known) ENSG00000138180	=	hsap_only
ENSG00000074319 (known) ENSG00000159210	=	hsap_only
ENSG00000074319 (known) ENSG00000130595	=	hsap_only
ENSG00000074319 (known) ENSG00000160948	=	DS
ENSG00000074319 (known) ENSG00000125447	=	hsap_only
ENSG00000074319 (known) ENSG00000185359	=	S
ENSG00000074319 (known) ENSG00000170248	=	hsap_only
ENSG00000074319 (known) ENSG00000074319	=	hsap_only
ENSG00000074319 (known) ENSG00000101336	=	hsap_only
ENSG00000074319 (known) ENSG00000166387	=	hsap_only
ENSG00000074319 (known) ENSG00000136100	=	hsap_only
ENSG00000074319 (known) ENSG00000139722	=	D
ENSG00000074319 (known) ENSG00000100083	=	hsap_only
ENSG00000074319 (known) ENSG00000148356	=	hsap_only
ENSG00000074319 (known) ENSG00000178028	=	hsap_only
ENSG00000074319 (known) ENSG00000171346	=	hsap_only
ENSG00000074319 (known) ENSG00000155975	=	D
ENSG00000074370 (known) ENSG00000116213	=	hsap_only
ENSG00000074370 (known) ENSG00000206505	=	hsap_only
ENSG00000074370 (known) ENSG00000104221	=	hsap_only
ENSG00000074410 (known) ENSG00000074410	=	hsap_only
ENSG00000074410 (known) ENSG00000143436	=	hsap_only
ENSG00000074410 (known) ENSG00000165629	=	hsap_only
ENSG00000074410 (known) ENSG00000132773	=	hsap_only
ENSG00000074410 (known) ENSG00000160967	=	hsap_only
ENSG00000074410 (known) ENSG00000134152	=	hsap_only
ENSG00000074416 (known) ENSG00000089199	=	hsap_only
ENSG00000074527 (known) ENSG00000188313	=	hsap_only
ENSG00000074527 (known) ENSG00000143382	=	hsap_only
ENSG00000074582 (known) ENSG00000089737	=	hsap_only
ENSG00000074590 (known) ENSG00000124486	=	hsap_only
ENSG00000074590 (known) ENSG00000163220	=	hsap_only
ENSG00000074590 (known) ENSG00000143546	=	hsap_only
ENSG00000074590 (known) ENSG00000108946	=	hsap_only
ENSG00000074590 (known) ENSG00000161542	=	hsap_only
ENSG00000074590 (known) ENSG00000211890	=	hsap_only
ENSG00000074695 (known) ENSG00000134086	=	hsap_only
ENSG00000074696 (known) ENSG00000101084	=	hsap_only
ENSG00000074696 (known) ENSG00000102804	=	hsap_only
ENSG00000074696 (known) ENSG00000119408	=	hsap_only
ENSG00000074696 (known) ENSG00000152684	=	hsap_only
ENSG00000074696 (known) ENSG00000104221	=	hsap_only
ENSG00000074696 (known) ENSG00000132824	=	hsap_only
ENSG00000074696 (known) ENSG00000155957	=	hsap_only
ENSG00000074696 (known) ENSG00000196954	=	hsap_only
ENSG00000074696 (known) ENSG00000184489	=	hsap_only
ENSG00000074755 (known) ENSG00000168490	=	hsap_only
ENSG00000074755 (known) ENSG00000169271	=	hsap_only
ENSG00000074755 (known) ENSG00000136603	=	hsap_only
ENSG00000074755 (known) ENSG00000088179	=	hsap_only
ENSG00000074800 (known) ENSG00000089159	=	hsap_only
ENSG00000074800 (known) ENSG00000104312	=	hsap_only
ENSG00000074800 (known) ENSG00000135341	=	hsap_only
ENSG00000074800 (known) ENSG00000196459	=	hsap_only
ENSG00000074800 (known) ENSG00000075624	=	hsap_only
ENSG00000074842 (known) ENSG00000126005	=	hsap_only
ENSG00000074842 (known) ENSG00000175104	=	hsap_only
ENSG00000074842 (known) ENSG00000134086	=	hsap_only
ENSG00000074842 (known) ENSG00000160803	=	hsap_only
ENSG00000074855 (known) ENSG00000088682	=	hsap_only
ENSG00000074964 (known) ENSG00000123358	=	hsap_only
ENSG00000074964 (known) ENSG00000175550	=	hsap_only
ENSG00000074964 (known) ENSG00000143412	=	hsap_only
ENSG00000075043 (known) ENSG00000177479	=	hsap_only
ENSG00000075089 (known) ENSG00000075618	=	hsap_only
ENSG00000075089 (known) ENSG00000100316	=	hsap_only
ENSG00000075089 (known) ENSG00000183207	=	hsap_only
ENSG00000075089 (known) ENSG00000101182	=	hsap_only
ENSG00000075089 (known) ENSG00000136518	=	hsap_only
ENSG00000075089 (known) ENSG00000163159	=	hsap_only
ENSG00000075089 (known) ENSG00000158710	=	hsap_only
ENSG00000075089 (known) ENSG00000175792	=	hsap_only
ENSG00000075089 (known) ENSG00000106400	=	hsap_only
ENSG00000075089 (known) ENSG00000149100	=	hsap_only
ENSG00000075089 (known) ENSG00000163931	=	hsap_only
ENSG00000075089 (known) ENSG00000114942	=	hsap_only
ENSG00000075089 (known) ENSG00000129084	=	hsap_only
ENSG00000075089 (known) ENSG00000169564	=	hsap_only
ENSG00000075089 (known) ENSG00000168906	=	hsap_only
ENSG00000075142 (known) ENSG00000075142	=	S
ENSG00000075142 (known) ENSG00000175387	=	hsap_only
ENSG00000075142 (known) ENSG00000115271	=	S
ENSG00000075142 (known) ENSG00000136436	=	hsap_only
ENSG00000075142 (known) ENSG00000129214	=	hsap_only
ENSG00000075151 (known) ENSG00000136937	=	S
ENSG00000075151 (known) ENSG00000161960	=	hsap_only
ENSG00000075151 (known) ENSG00000151247	=	S
ENSG00000075188 (known) ENSG00000106799	=	hsap_only
ENSG00000075213 (known) ENSG00000099250	=	hsap_only
ENSG00000075239 (known) ENSG00000204525	=	hsap_only
ENSG00000075239 (known) ENSG00000171444	=	hsap_only
ENSG00000075239 (known) ENSG00000154310	=	hsap_only
ENSG00000075239 (known) ENSG00000206452	=	hsap_only
ENSG00000075239 (known) ENSG00000189162	=	hsap_only
ENSG00000075239 (known) ENSG00000103152	=	hsap_only
ENSG00000075239 (known) ENSG00000114784	=	S
ENSG00000075275 (known) ENSG00000197746	=	hsap_only
ENSG00000075292 (known) ENSG00000171346	=	hsap_only
ENSG00000075292 (known) ENSG00000095066	=	hsap_only
ENSG00000075292 (known) ENSG00000198954	=	hsap_only
ENSG00000075292 (known) ENSG00000172638	=	hsap_only
ENSG00000075292 (known) ENSG00000171345	=	hsap_only
ENSG00000075292 (known) ENSG00000188313	=	hsap_only
ENSG00000075292 (known) ENSG00000136436	=	hsap_only
ENSG00000075292 (known) ENSG00000123124	=	hsap_only
ENSG00000075292 (known) ENSG00000170027	=	hsap_only
ENSG00000075292 (known) ENSG00000175602	=	hsap_only
ENSG00000075388 (known) ENSG00000099250	=	hsap_only
ENSG00000075391 (known) ENSG00000104825	=	hsap_only
ENSG00000075391 (known) ENSG00000171444	=	hsap_only
ENSG00000075391 (known) ENSG00000170027	=	hsap_only
ENSG00000075413 (known) ENSG00000134308	=	hsap_only
ENSG00000075413 (known) ENSG00000196372	=	hsap_only
ENSG00000075413 (known) ENSG00000130935	=	hsap_only
ENSG00000075413 (known) ENSG00000089199	=	hsap_only
ENSG00000075413 (known) ENSG00000108953	=	hsap_only
ENSG00000075413 (known) ENSG00000175793	=	hsap_only
ENSG00000075413 (known) ENSG00000160695	=	hsap_only
ENSG00000075413 (known) ENSG00000166913	=	hsap_only
ENSG00000075413 (known) ENSG00000171703	=	hsap_only
ENSG00000075413 (known) ENSG00000170027	=	hsap_only
ENSG00000075413 (known) ENSG00000166788	=	hsap_only
ENSG00000075413 (known) ENSG00000185883	=	hsap_only
ENSG00000075413 (known) ENSG00000164924	=	hsap_only
ENSG00000075413 (known) ENSG00000105819	=	hsap_only
ENSG00000075413 (known) ENSG00000183161	=	hsap_only
ENSG00000075413 (known) ENSG00000177666	=	hsap_only
ENSG00000075413 (known) ENSG00000160917	=	hsap_only
ENSG00000075413 (known) ENSG00000128245	=	hsap_only
ENSG00000075413 (known) ENSG00000106013	=	hsap_only
ENSG00000075413 (known) ENSG00000118271	=	hsap_only
ENSG00000075415 (known) ENSG00000177885	=	hsap_only
ENSG00000075415 (known) ENSG00000102871	=	hsap_only
ENSG00000075415 (known) ENSG00000129465	=	hsap_only
ENSG00000075415 (known) ENSG00000146648	=	hsap_only
ENSG00000075426 (known) ENSG00000170653	=	hsap_only
ENSG00000075426 (known) ENSG00000171223	=	D
ENSG00000075426 (known) ENSG00000177606	=	D
ENSG00000075426 (known) ENSG00000170345	=	hsap_only
ENSG00000075426 (known) ENSG00000130522	=	D
ENSG00000075426 (known) ENSG00000175197	=	hsap_only
ENSG00000075426 (known) ENSG00000153879	=	hsap_only
ENSG00000075426 (known) ENSG00000204103	=	hsap_only
ENSG00000075426 (known) ENSG00000146592	=	hsap_only
ENSG00000075426 (known) ENSG00000115966	=	hsap_only
ENSG00000075426 (known) ENSG00000167074	=	hsap_only
ENSG00000075539 (known) ENSG00000162946	=	hsap_only
ENSG00000075618 (known) ENSG00000204525	=	hsap_only
ENSG00000075618 (known) ENSG00000128590	=	hsap_only
ENSG00000075618 (known) ENSG00000213585	=	hsap_only
ENSG00000075618 (known) ENSG00000154310	=	hsap_only
ENSG00000075618 (known) ENSG00000118515	=	hsap_only
ENSG00000075618 (known) ENSG00000111725	=	hsap_only
ENSG00000075618 (known) ENSG00000163435	=	hsap_only
ENSG00000075618 (known) ENSG00000126005	=	hsap_only
ENSG00000075618 (known) ENSG00000189162	=	hsap_only
ENSG00000075618 (known) ENSG00000175104	=	hsap_only
ENSG00000075618 (known) ENSG00000138069	=	hsap_only
ENSG00000075618 (known) ENSG00000134086	=	hsap_only
ENSG00000075618 (known) ENSG00000114784	=	hsap_only
ENSG00000075618 (known) ENSG00000177885	=	hsap_only
ENSG00000075618 (known) ENSG00000087460	=	hsap_only
ENSG00000075624 (known) ENSG00000120693	=	hsap_only
ENSG00000075624 (known) ENSG00000108654	=	hsap_only
ENSG00000075624 (known) ENSG00000142676	=	hsap_only
ENSG00000075624 (known) ENSG00000165410	=	S
ENSG00000075624 (known) ENSG00000112306	=	hsap_only
ENSG00000075624 (known) ENSG00000109971	=	S
ENSG00000075624 (known) ENSG00000101608	=	hsap_only
ENSG00000075624 (known) ENSG00000171681	=	hsap_only
ENSG00000075624 (known) ENSG00000115053	=	hsap_only
ENSG00000075624 (known) ENSG00000138668	=	hsap_only
ENSG00000075624 (known) ENSG00000110700	=	hsap_only
ENSG00000075624 (known) ENSG00000171863	=	hsap_only
ENSG00000075624 (known) ENSG00000215301	=	hsap_only
ENSG00000075624 (known) ENSG00000172757	=	S
ENSG00000075624 (known) ENSG00000135486	=	hsap_only
ENSG00000075624 (known) ENSG00000204628	=	hsap_only
ENSG00000075624 (known) ENSG00000104067	=	hsap_only
ENSG00000075624 (known) ENSG00000148303	=	hsap_only
ENSG00000075624 (known) ENSG00000132341	=	hsap_only
ENSG00000075624 (known) ENSG00000147889	=	hsap_only
ENSG00000075624 (known) ENSG00000145425	=	hsap_only
ENSG00000075624 (known) ENSG00000124214	=	hsap_only
ENSG00000075624 (known) ENSG00000100353	=	hsap_only
ENSG00000075624 (known) ENSG00000169083	=	hsap_only
ENSG00000075624 (known) ENSG00000137818	=	hsap_only
ENSG00000075624 (known) ENSG00000122566	=	hsap_only
ENSG00000075624 (known) ENSG00000116251	=	hsap_only
ENSG00000075624 (known) ENSG00000125868	=	S
ENSG00000075624 (known) ENSG00000197043	=	hsap_only
ENSG00000075624 (known) ENSG00000184009	=	S
ENSG00000075624 (known) ENSG00000166949	=	hsap_only
ENSG00000075624 (known) ENSG00000137486	=	hsap_only
ENSG00000075624 (known) ENSG00000111640	=	hsap_only
ENSG00000075624 (known) ENSG00000084623	=	hsap_only
ENSG00000075624 (known) ENSG00000092841	=	S
ENSG00000075624 (known) ENSG00000078668	=	hsap_only
ENSG00000075624 (known) ENSG00000083312	=	hsap_only
ENSG00000075624 (known) ENSG00000138095	=	hsap_only
ENSG00000075624 (known) ENSG00000198034	=	hsap_only
ENSG00000075624 (known) ENSG00000127616	=	hsap_only
ENSG00000075624 (known) ENSG00000104408	=	hsap_only
ENSG00000075624 (known) ENSG00000142192	=	hsap_only
ENSG00000075624 (known) ENSG00000114942	=	hsap_only
ENSG00000075624 (known) ENSG00000153187	=	hsap_only
ENSG00000075624 (known) ENSG00000134996	=	hsap_only
ENSG00000075624 (known) ENSG00000105372	=	hsap_only
ENSG00000075624 (known) ENSG00000135046	=	hsap_only
ENSG00000075624 (known) ENSG00000184110	=	hsap_only
ENSG00000075624 (known) ENSG00000124614	=	hsap_only
ENSG00000075624 (known) ENSG00000135679	=	hsap_only
ENSG00000075624 (known) ENSG00000156976	=	hsap_only
ENSG00000075624 (known) ENSG00000148180	=	hsap_only
ENSG00000075624 (known) ENSG00000089157	=	hsap_only
ENSG00000075624 (known) ENSG00000114353	=	hsap_only
ENSG00000075624 (known) ENSG00000196549	=	hsap_only
ENSG00000075624 (known) ENSG00000178982	=	hsap_only
ENSG00000075624 (known) ENSG00000138326	=	hsap_only
ENSG00000075624 (known) ENSG00000141480	=	hsap_only
ENSG00000075624 (known) ENSG00000182718	=	hsap_only
ENSG00000075624 (known) ENSG00000080824	=	S
ENSG00000075624 (known) ENSG00000129214	=	hsap_only
ENSG00000075624 (known) ENSG00000142937	=	hsap_only
ENSG00000075624 (known) ENSG00000167552	=	hsap_only
ENSG00000075624 (known) ENSG00000182866	=	hsap_only
ENSG00000075624 (known) ENSG00000106263	=	hsap_only
ENSG00000075624 (known) ENSG00000108424	=	hsap_only
ENSG00000075624 (known) ENSG00000181163	=	hsap_only
ENSG00000075624 (known) ENSG00000213918	=	hsap_only
ENSG00000075624 (known) ENSG00000085721	=	hsap_only
ENSG00000075624 (known) ENSG00000075624	=	S
ENSG00000075624 (known) ENSG00000168028	=	S
ENSG00000075624 (known) ENSG00000096384	=	S
ENSG00000075624 (known) ENSG00000167085	=	hsap_only
ENSG00000075624 (known) ENSG00000147604	=	hsap_only
ENSG00000075624 (known) ENSG00000165699	=	hsap_only
ENSG00000075624 (known) ENSG00000125630	=	M
ENSG00000075624 (known) ENSG00000172977	=	hsap_only
ENSG00000075624 (known) ENSG00000169045	=	hsap_only
ENSG00000075624 (known) ENSG00000165637	=	hsap_only
ENSG00000075624 (known) ENSG00000116120	=	hsap_only
ENSG00000075624 (known) ENSG00000144381	=	hsap_only
ENSG00000075624 (known) ENSG00000100867	=	hsap_only
ENSG00000075624 (known) ENSG00000152234	=	S
ENSG00000075624 (known) ENSG00000149136	=	hsap_only
ENSG00000075624 (known) ENSG00000170889	=	hsap_only
ENSG00000075624 (known) ENSG00000213585	=	hsap_only
ENSG00000075624 (known) ENSG00000115073	=	hsap_only
ENSG00000075673 (known) ENSG00000196549	=	hsap_only
ENSG00000075702 (known) ENSG00000112592	=	hsap_only
ENSG00000075702 (known) ENSG00000080345	=	hsap_only
ENSG00000075702 (known) ENSG00000125970	=	hsap_only
ENSG00000075702 (known) ENSG00000075702	=	hsap_only
ENSG00000075711 (known) ENSG00000151694	=	hsap_only
ENSG00000075711 (known) ENSG00000197892	=	hsap_only
ENSG00000075711 (known) ENSG00000168078	=	hsap_only
ENSG00000075711 (known) ENSG00000157087	=	hsap_only
ENSG00000075711 (known) ENSG00000198010	=	hsap_only
ENSG00000075711 (known) ENSG00000147044	=	M
ENSG00000075711 (known) ENSG00000198909	=	hsap_only
ENSG00000075711 (known) ENSG00000170579	=	hsap_only
ENSG00000075785 (known) ENSG00000204525	=	hsap_only
ENSG00000075785 (known) ENSG00000137713	=	hsap_only
ENSG00000075785 (known) ENSG00000175104	=	hsap_only
ENSG00000075785 (known) ENSG00000114784	=	hsap_only
ENSG00000075785 (known) ENSG00000143466	=	hsap_only
ENSG00000075785 (known) ENSG00000103152	=	hsap_only
ENSG00000075785 (known) ENSG00000105568	=	hsap_only
ENSG00000075785 (known) ENSG00000111725	=	hsap_only
ENSG00000075785 (known) ENSG00000171444	=	hsap_only
ENSG00000075785 (known) ENSG00000134086	=	hsap_only
ENSG00000075856 (known) ENSG00000121058	=	hsap_only
ENSG00000075856 (known) ENSG00000125835	=	hsap_only
ENSG00000075856 (known) ENSG00000145794	=	hsap_only
ENSG00000075856 (known) ENSG00000205937	=	hsap_only
ENSG00000075884 (known) ENSG00000198742	=	hsap_only
ENSG00000075884 (known) ENSG00000125810	=	hsap_only
ENSG00000075884 (known) ENSG00000106799	=	hsap_only
ENSG00000075914 (known) ENSG00000171824	=	S
ENSG00000075914 (known) ENSG00000171311	=	S
ENSG00000075914 (known) ENSG00000176095	=	hsap_only
ENSG00000075914 (known) ENSG00000130713	=	hsap_only
ENSG00000075914 (known) ENSG00000157344	=	DS
ENSG00000075914 (known) ENSG00000178896	=	S
ENSG00000075914 (known) ENSG00000100330	=	hsap_only
ENSG00000075945 (known) ENSG00000078328	=	hsap_only
ENSG00000075945 (known) ENSG00000162946	=	hsap_only
ENSG00000076003 (known) ENSG00000175104	=	hsap_only
ENSG00000076003 (known) ENSG00000112118	=	D
ENSG00000076003 (known) ENSG00000204525	=	hsap_only
ENSG00000076003 (known) ENSG00000076003	=	SM
ENSG00000076003 (known) ENSG00000104738	=	DSM
ENSG00000076003 (known) ENSG00000129084	=	hsap_only
ENSG00000076003 (known) ENSG00000133101	=	hsap_only
ENSG00000076003 (known) ENSG00000155754	=	hsap_only
ENSG00000076003 (known) ENSG00000147889	=	hsap_only
ENSG00000076003 (known) ENSG00000171843	=	hsap_only
ENSG00000076003 (known) ENSG00000112312	=	hsap_only
ENSG00000076003 (known) ENSG00000166508	=	SM
ENSG00000076003 (known) ENSG00000171444	=	hsap_only
ENSG00000076003 (known) ENSG00000163156	=	hsap_only
ENSG00000076003 (known) ENSG00000136695	=	hsap_only
ENSG00000076003 (known) ENSG00000091651	=	hsap_only
ENSG00000076043 (known) ENSG00000114784	=	hsap_only
ENSG00000076043 (known) ENSG00000175104	=	hsap_only
ENSG00000076043 (known) ENSG00000171444	=	hsap_only
ENSG00000076043 (known) ENSG00000103152	=	hsap_only
ENSG00000076053 (known) ENSG00000140382	=	hsap_only
ENSG00000076053 (known) ENSG00000147274	=	hsap_only
ENSG00000076053 (known) ENSG00000131773	=	hsap_only
ENSG00000076053 (known) ENSG00000165119	=	hsap_only
ENSG00000076053 (known) ENSG00000175602	=	hsap_only
ENSG00000076067 (known) ENSG00000165716	=	hsap_only
ENSG00000076108 (known) ENSG00000105202	=	hsap_only
ENSG00000076108 (known) ENSG00000153147	=	hsap_only
ENSG00000076201 (known) ENSG00000089737	=	hsap_only
ENSG00000076201 (known) ENSG00000101421	=	hsap_only
ENSG00000076242 (known) ENSG00000174371	=	S
ENSG00000076242 (known) ENSG00000119684	=	S
ENSG00000076242 (known) ENSG00000122512	=	CDS
ENSG00000076242 (known) ENSG00000197299	=	hsap_only
ENSG00000076242 (known) ENSG00000137699	=	hsap_only
ENSG00000076242 (known) ENSG00000129071	=	hsap_only
ENSG00000076242 (known) ENSG00000139926	=	hsap_only
ENSG00000076242 (known) ENSG00000205542	=	hsap_only
ENSG00000076242 (known) ENSG00000136997	=	hsap_only
ENSG00000076242 (known) ENSG00000185019	=	hsap_only
ENSG00000076248 (known) ENSG00000132646	=	S
ENSG00000076248 (known) ENSG00000170836	=	hsap_only
ENSG00000076248 (known) ENSG00000117748	=	hsap_only
ENSG00000076258 (known) ENSG00000137076	=	hsap_only
ENSG00000076321 (known) ENSG00000110318	=	hsap_only
ENSG00000076321 (known) ENSG00000127445	=	hsap_only
ENSG00000076321 (known) ENSG00000146963	=	hsap_only
ENSG00000076321 (known) ENSG00000133935	=	hsap_only
ENSG00000076321 (known) ENSG00000162645	=	hsap_only
ENSG00000076321 (known) ENSG00000080345	=	hsap_only
ENSG00000076356 (known) ENSG00000170248	=	hsap_only
ENSG00000076356 (known) ENSG00000150990	=	hsap_only
ENSG00000076356 (known) ENSG00000103888	=	hsap_only
ENSG00000076356 (known) ENSG00000109920	=	hsap_only
ENSG00000076356 (known) ENSG00000085382	=	hsap_only
ENSG00000076356 (known) ENSG00000143569	=	hsap_only
ENSG00000076382 (known) ENSG00000111676	=	hsap_only
ENSG00000076382 (known) ENSG00000198408	=	hsap_only
ENSG00000076382 (known) ENSG00000143553	=	hsap_only
ENSG00000076382 (known) ENSG00000143537	=	hsap_only
ENSG00000076513 (known) ENSG00000162511	=	hsap_only
ENSG00000076513 (known) ENSG00000113658	=	hsap_only
ENSG00000076513 (known) ENSG00000123091	=	hsap_only
ENSG00000076554 (known) ENSG00000101150	=	hsap_only
ENSG00000076554 (known) ENSG00000111907	=	hsap_only
ENSG00000076554 (known) ENSG00000170777	=	hsap_only
ENSG00000076554 (known) ENSG00000147676	=	hsap_only
ENSG00000076554 (known) ENSG00000076554	=	M
ENSG00000076554 (known) ENSG00000143466	=	hsap_only
ENSG00000076604 (known) ENSG00000103275	=	hsap_only
ENSG00000076604 (known) ENSG00000108854	=	hsap_only
ENSG00000076604 (known) ENSG00000140682	=	hsap_only
ENSG00000076604 (known) ENSG00000103507	=	hsap_only
ENSG00000076604 (known) ENSG00000130508	=	hsap_only
ENSG00000076604 (known) ENSG00000139546	=	hsap_only
ENSG00000076604 (known) ENSG00000151376	=	hsap_only
ENSG00000076604 (known) ENSG00000196700	=	hsap_only
ENSG00000076604 (known) ENSG00000188313	=	hsap_only
ENSG00000076604 (known) ENSG00000179222	=	hsap_only
ENSG00000076604 (known) ENSG00000158517	=	hsap_only
ENSG00000076604 (known) ENSG00000154556	=	hsap_only
ENSG00000076662 (known) ENSG00000109906	=	hsap_only
ENSG00000076685 (known) ENSG00000120162	=	hsap_only
ENSG00000076685 (known) ENSG00000076685	=	hsap_only
ENSG00000076685 (known) ENSG00000129245	=	hsap_only
ENSG00000076685 (known) ENSG00000184967	=	hsap_only
ENSG00000076685 (known) ENSG00000143156	=	hsap_only
ENSG00000076706 (known) ENSG00000171681	=	hsap_only
ENSG00000076826 (known) ENSG00000104833	=	hsap_only
ENSG00000076864 (known) ENSG00000127314	=	hsap_only
ENSG00000076864 (known) ENSG00000183496	=	hsap_only
ENSG00000076864 (known) ENSG00000076864	=	hsap_only
ENSG00000076924 (known) ENSG00000181222	=	hsap_only
ENSG00000076924 (known) ENSG00000120693	=	hsap_only
ENSG00000076924 (known) ENSG00000084072	=	hsap_only
ENSG00000076924 (known) ENSG00000158966	=	hsap_only
ENSG00000076924 (known) ENSG00000136936	=	hsap_only
ENSG00000076928 (known) ENSG00000076928	=	hsap_only
ENSG00000076928 (known) ENSG00000120063	=	hsap_only
ENSG00000076928 (known) ENSG00000107862	=	hsap_only
ENSG00000076984 (known) ENSG00000076984	=	hsap_only
ENSG00000076984 (known) ENSG00000142675	=	hsap_only
ENSG00000076984 (known) ENSG00000101255	=	hsap_only
ENSG00000076984 (known) ENSG00000169967	=	hsap_only
ENSG00000076984 (known) ENSG00000173327	=	hsap_only
ENSG00000076984 (known) ENSG00000120500	=	hsap_only
ENSG00000076984 (known) ENSG00000095015	=	hsap_only
ENSG00000077009 (known) ENSG00000124762	=	hsap_only
ENSG00000077009 (known) ENSG00000147650	=	hsap_only
ENSG00000077009 (known) ENSG00000130066	=	hsap_only
ENSG00000077044 (known) ENSG00000077044	=	hsap_only
ENSG00000077044 (known) ENSG00000143575	=	hsap_only
ENSG00000077044 (known) ENSG00000117154	=	hsap_only
ENSG00000077080 (known) ENSG00000088682	=	hsap_only
ENSG00000077080 (known) ENSG00000080503	=	M
ENSG00000077092 (known) ENSG00000175387	=	hsap_only
ENSG00000077092 (known) ENSG00000105287	=	hsap_only
ENSG00000077092 (known) ENSG00000196498	=	hsap_only
ENSG00000077097 (known) ENSG00000102882	=	hsap_only
ENSG00000077150 (known) ENSG00000156709	=	hsap_only
ENSG00000077150 (known) ENSG00000134419	=	hsap_only
ENSG00000077150 (known) ENSG00000103423	=	hsap_only
ENSG00000077150 (known) ENSG00000173110	=	hsap_only
ENSG00000077150 (known) ENSG00000100519	=	hsap_only
ENSG00000077150 (known) ENSG00000080824	=	hsap_only
ENSG00000077150 (known) ENSG00000086061	=	hsap_only
ENSG00000077150 (known) ENSG00000089157	=	hsap_only
ENSG00000077150 (known) ENSG00000177600	=	hsap_only
ENSG00000077150 (known) ENSG00000108883	=	hsap_only
ENSG00000077150 (known) ENSG00000167552	=	hsap_only
ENSG00000077150 (known) ENSG00000079246	=	hsap_only
ENSG00000077150 (known) ENSG00000092199	=	hsap_only
ENSG00000077150 (known) ENSG00000089009	=	hsap_only
ENSG00000077150 (known) ENSG00000198034	=	hsap_only
ENSG00000077150 (known) ENSG00000137285	=	hsap_only
ENSG00000077150 (known) ENSG00000109971	=	hsap_only
ENSG00000077150 (known) ENSG00000163468	=	hsap_only
ENSG00000077150 (known) ENSG00000215301	=	hsap_only
ENSG00000077150 (known) ENSG00000096696	=	hsap_only
ENSG00000077150 (known) ENSG00000164587	=	hsap_only
ENSG00000077150 (known) ENSG00000173692	=	hsap_only
ENSG00000077150 (known) ENSG00000100902	=	hsap_only
ENSG00000077150 (known) ENSG00000173163	=	hsap_only
ENSG00000077150 (known) ENSG00000204390	=	hsap_only
ENSG00000077150 (known) ENSG00000174231	=	hsap_only
ENSG00000077150 (known) ENSG00000138029	=	hsap_only
ENSG00000077150 (known) ENSG00000136628	=	hsap_only
ENSG00000077150 (known) ENSG00000104365	=	hsap_only
ENSG00000077150 (known) ENSG00000127616	=	hsap_only
ENSG00000077150 (known) ENSG00000121031	=	hsap_only
ENSG00000077150 (known) ENSG00000084754	=	hsap_only
ENSG00000077150 (known) ENSG00000100567	=	hsap_only
ENSG00000077150 (known) ENSG00000142534	=	hsap_only
ENSG00000077150 (known) ENSG00000148396	=	hsap_only
ENSG00000077150 (known) ENSG00000133895	=	hsap_only
ENSG00000077150 (known) ENSG00000140575	=	hsap_only
ENSG00000077150 (known) ENSG00000099783	=	hsap_only
ENSG00000077150 (known) ENSG00000113643	=	hsap_only
ENSG00000077150 (known) ENSG00000166165	=	hsap_only
ENSG00000077150 (known) ENSG00000104833	=	hsap_only
ENSG00000077150 (known) ENSG00000104825	=	hsap_only
ENSG00000077150 (known) ENSG00000166986	=	hsap_only
ENSG00000077150 (known) ENSG00000101210	=	hsap_only
ENSG00000077150 (known) ENSG00000105568	=	hsap_only
ENSG00000077150 (known) ENSG00000130640	=	hsap_only
ENSG00000077150 (known) ENSG00000109670	=	hsap_only
ENSG00000077150 (known) ENSG00000124486	=	hsap_only
ENSG00000077150 (known) ENSG00000113013	=	hsap_only
ENSG00000077150 (known) ENSG00000124614	=	hsap_only
ENSG00000077150 (known) ENSG00000177954	=	hsap_only
ENSG00000077150 (known) ENSG00000183207	=	hsap_only
ENSG00000077150 (known) ENSG00000169710	=	hsap_only
ENSG00000077150 (known) ENSG00000169045	=	hsap_only
ENSG00000077150 (known) ENSG00000116560	=	hsap_only
ENSG00000077150 (known) ENSG00000100804	=	hsap_only
ENSG00000077150 (known) ENSG00000104856	=	hsap_only
ENSG00000077150 (known) ENSG00000107968	=	hsap_only
ENSG00000077150 (known) ENSG00000167526	=	hsap_only
ENSG00000077150 (known) ENSG00000213341	=	hsap_only
ENSG00000077150 (known) ENSG00000131323	=	hsap_only
ENSG00000077150 (known) ENSG00000090863	=	hsap_only
ENSG00000077150 (known) ENSG00000099821	=	hsap_only
ENSG00000077150 (known) ENSG00000153187	=	hsap_only
ENSG00000077150 (known) ENSG00000145425	=	hsap_only
ENSG00000077150 (known) ENSG00000105197	=	hsap_only
ENSG00000077150 (known) ENSG00000141959	=	hsap_only
ENSG00000077150 (known) ENSG00000141367	=	hsap_only
ENSG00000077150 (known) ENSG00000143799	=	hsap_only
ENSG00000077150 (known) ENSG00000108679	=	hsap_only
ENSG00000077150 (known) ENSG00000145781	=	hsap_only
ENSG00000077150 (known) ENSG00000105372	=	hsap_only
ENSG00000077150 (known) ENSG00000138326	=	hsap_only
ENSG00000077150 (known) ENSG00000110700	=	hsap_only
ENSG00000077150 (known) ENSG00000165732	=	hsap_only
ENSG00000077150 (known) ENSG00000196305	=	hsap_only
ENSG00000077150 (known) ENSG00000105193	=	hsap_only
ENSG00000077150 (known) ENSG00000173039	=	M
ENSG00000077150 (known) ENSG00000142676	=	hsap_only
ENSG00000077150 (known) ENSG00000115053	=	hsap_only
ENSG00000077150 (known) ENSG00000147604	=	hsap_only
ENSG00000077150 (known) ENSG00000185627	=	hsap_only
ENSG00000077150 (known) ENSG00000175166	=	hsap_only
ENSG00000077150 (known) ENSG00000087191	=	hsap_only
ENSG00000077150 (known) ENSG00000100764	=	hsap_only
ENSG00000077150 (known) ENSG00000101306	=	hsap_only
ENSG00000077150 (known) ENSG00000146232	=	hsap_only
ENSG00000077150 (known) ENSG00000108671	=	hsap_only
ENSG00000077150 (known) ENSG00000162924	=	hsap_only
ENSG00000077150 (known) ENSG00000158941	=	hsap_only
ENSG00000077150 (known) ENSG00000108344	=	hsap_only
ENSG00000077150 (known) ENSG00000197102	=	hsap_only
ENSG00000077150 (known) ENSG00000149273	=	hsap_only
ENSG00000077150 (known) ENSG00000083845	=	hsap_only
ENSG00000077150 (known) ENSG00000166167	=	hsap_only
ENSG00000077150 (known) ENSG00000132382	=	hsap_only
ENSG00000077150 (known) ENSG00000077235	=	hsap_only
ENSG00000077150 (known) ENSG00000109320	=	hsap_only
ENSG00000077150 (known) ENSG00000142937	=	hsap_only
ENSG00000077150 (known) ENSG00000143621	=	hsap_only
ENSG00000077150 (known) ENSG00000100906	=	hsap_only
ENSG00000077150 (known) ENSG00000135829	=	hsap_only
ENSG00000077150 (known) ENSG00000103035	=	hsap_only
ENSG00000077150 (known) ENSG00000186395	=	hsap_only
ENSG00000077150 (known) ENSG00000148303	=	hsap_only
ENSG00000077150 (known) ENSG00000179409	=	hsap_only
ENSG00000077150 (known) ENSG00000196226	=	hsap_only
ENSG00000077150 (known) ENSG00000114354	=	hsap_only
ENSG00000077150 (known) ENSG00000077809	=	hsap_only
ENSG00000077150 (known) ENSG00000096384	=	hsap_only
ENSG00000077150 (known) ENSG00000112208	=	hsap_only
ENSG00000077150 (known) ENSG00000175792	=	hsap_only
ENSG00000077150 (known) ENSG00000168884	=	hsap_only
ENSG00000077150 (known) ENSG00000077150	=	hsap_only
ENSG00000077150 (known) ENSG00000132676	=	hsap_only
ENSG00000077150 (known) ENSG00000184009	=	hsap_only
ENSG00000077150 (known) ENSG00000156482	=	hsap_only
ENSG00000077150 (known) ENSG00000084774	=	hsap_only
ENSG00000077150 (known) ENSG00000137713	=	hsap_only
ENSG00000077150 (known) ENSG00000176014	=	hsap_only
ENSG00000077150 (known) ENSG00000114744	=	hsap_only
ENSG00000077150 (known) ENSG00000100345	=	hsap_only
ENSG00000077157 (known) ENSG00000172349	=	hsap_only
ENSG00000077232 (known) ENSG00000185247	=	hsap_only
ENSG00000077235 (known) ENSG00000186979	=	hsap_only
ENSG00000077235 (known) ENSG00000128656	=	hsap_only
ENSG00000077235 (known) ENSG00000166971	=	hsap_only
ENSG00000077235 (known) ENSG00000106462	=	hsap_only
ENSG00000077235 (known) ENSG00000100461	=	hsap_only
ENSG00000077235 (known) ENSG00000100325	=	hsap_only
ENSG00000077235 (known) ENSG00000100138	=	hsap_only
ENSG00000077235 (known) ENSG00000109339	=	hsap_only
ENSG00000077235 (known) ENSG00000134748	=	hsap_only
ENSG00000077235 (known) ENSG00000104946	=	hsap_only
ENSG00000077235 (known) ENSG00000196235	=	hsap_only
ENSG00000077235 (known) ENSG00000109472	=	hsap_only
ENSG00000077235 (known) ENSG00000146674	=	hsap_only
ENSG00000077235 (known) ENSG00000136997	=	hsap_only
ENSG00000077238 (known) ENSG00000204628	=	hsap_only
ENSG00000077238 (known) ENSG00000162434	=	hsap_only
ENSG00000077238 (known) ENSG00000169194	=	hsap_only
ENSG00000077238 (known) ENSG00000131724	=	M
ENSG00000077238 (known) ENSG00000177479	=	hsap_only
ENSG00000077238 (known) ENSG00000166888	=	hsap_only
ENSG00000077238 (known) ENSG00000147168	=	hsap_only
ENSG00000077238 (known) ENSG00000113520	=	hsap_only
ENSG00000077254 (known) ENSG00000136271	=	hsap_only
ENSG00000077254 (known) ENSG00000134086	=	hsap_only
ENSG00000077254 (known) ENSG00000142856	=	hsap_only
ENSG00000077312 (known) ENSG00000115241	=	hsap_only
ENSG00000077312 (known) ENSG00000113658	=	hsap_only
ENSG00000077312 (known) ENSG00000123144	=	hsap_only
ENSG00000077312 (known) ENSG00000147889	=	hsap_only
ENSG00000077312 (known) ENSG00000116560	=	hsap_only
ENSG00000077312 (known) ENSG00000138363	=	hsap_only
ENSG00000077312 (known) ENSG00000077312	=	hsap_only
ENSG00000077312 (known) ENSG00000205937	=	hsap_only
ENSG00000077348 (known) ENSG00000101670	=	hsap_only
ENSG00000077348 (known) ENSG00000101391	=	hsap_only
ENSG00000077348 (known) ENSG00000100201	=	hsap_only
ENSG00000077348 (known) ENSG00000167785	=	hsap_only
ENSG00000077348 (known) ENSG00000120549	=	hsap_only
ENSG00000077348 (known) ENSG00000171824	=	S
ENSG00000077348 (known) ENSG00000116560	=	hsap_only
ENSG00000077348 (known) ENSG00000120699	=	hsap_only
ENSG00000077348 (known) ENSG00000170515	=	hsap_only
ENSG00000077348 (known) ENSG00000107371	=	S
ENSG00000077348 (known) ENSG00000132182	=	hsap_only
ENSG00000077348 (known) ENSG00000171311	=	S
ENSG00000077348 (known) ENSG00000106355	=	hsap_only
ENSG00000077380 (known) ENSG00000088986	=	hsap_only
ENSG00000077380 (known) ENSG00000165169	=	hsap_only
ENSG00000077420 (known) ENSG00000116473	=	hsap_only
ENSG00000077420 (known) ENSG00000125753	=	hsap_only
ENSG00000077420 (known) ENSG00000196405	=	hsap_only
ENSG00000077420 (known) ENSG00000108518	=	hsap_only
ENSG00000077454 (known) ENSG00000115310	=	hsap_only
ENSG00000077454 (known) ENSG00000112559	=	hsap_only
ENSG00000077454 (known) ENSG00000178538	=	hsap_only
ENSG00000077463 (known) ENSG00000170004	=	hsap_only
ENSG00000077463 (known) ENSG00000135374	=	hsap_only
ENSG00000077514 (known) ENSG00000132646	=	S
ENSG00000077522 (known) ENSG00000176884	=	M
ENSG00000077522 (known) ENSG00000142856	=	hsap_only
ENSG00000077522 (known) ENSG00000162946	=	hsap_only
ENSG00000077522 (known) ENSG00000180530	=	hsap_only
ENSG00000077522 (known) ENSG00000177791	=	M
ENSG00000077522 (known) ENSG00000122367	=	hsap_only
ENSG00000077522 (known) ENSG00000107796	=	hsap_only
ENSG00000077522 (known) ENSG00000127824	=	hsap_only
ENSG00000077522 (known) ENSG00000100603	=	hsap_only
ENSG00000077522 (known) ENSG00000121058	=	hsap_only
ENSG00000077522 (known) ENSG00000141027	=	hsap_only
ENSG00000077522 (known) ENSG00000147650	=	hsap_only
ENSG00000077522 (known) ENSG00000204842	=	hsap_only
ENSG00000077522 (known) ENSG00000084676	=	hsap_only
ENSG00000077522 (known) ENSG00000180182	=	hsap_only
ENSG00000077522 (known) ENSG00000114166	=	hsap_only
ENSG00000077522 (known) ENSG00000214274	=	hsap_only
ENSG00000077549 (known) ENSG00000177885	=	hsap_only
ENSG00000077549 (known) ENSG00000189162	=	hsap_only
ENSG00000077549 (known) ENSG00000173366	=	hsap_only
ENSG00000077549 (known) ENSG00000079691	=	M
ENSG00000077549 (known) ENSG00000198909	=	hsap_only
ENSG00000077549 (known) ENSG00000171444	=	hsap_only
ENSG00000077549 (known) ENSG00000129465	=	hsap_only
ENSG00000077549 (known) ENSG00000143466	=	hsap_only
ENSG00000077549 (known) ENSG00000175104	=	hsap_only
ENSG00000077549 (known) ENSG00000107949	=	hsap_only
ENSG00000077549 (known) ENSG00000105894	=	hsap_only
ENSG00000077684 (known) ENSG00000134086	=	hsap_only
ENSG00000077684 (known) ENSG00000114062	=	hsap_only
ENSG00000077721 (known) ENSG00000147889	=	hsap_only
ENSG00000077721 (known) ENSG00000135679	=	hsap_only
ENSG00000077721 (known) ENSG00000141510	=	hsap_only
ENSG00000077782 (known) ENSG00000077782	=	hsap_only
ENSG00000077782 (known) ENSG00000138685	=	hsap_only
ENSG00000077782 (known) ENSG00000168036	=	hsap_only
ENSG00000077782 (known) ENSG00000137218	=	hsap_only
ENSG00000077782 (known) ENSG00000113578	=	hsap_only
ENSG00000077782 (known) ENSG00000211896	=	hsap_only
ENSG00000077782 (known) ENSG00000140299	=	hsap_only
ENSG00000077782 (known) ENSG00000107338	=	hsap_only
ENSG00000077800 (known) ENSG00000090061	=	hsap_only
ENSG00000077800 (known) ENSG00000143156	=	hsap_only
ENSG00000077809 (known) ENSG00000197448	=	hsap_only
ENSG00000077809 (known) ENSG00000171720	=	hsap_only
ENSG00000077809 (known) ENSG00000183305	=	hsap_only
ENSG00000077809 (known) ENSG00000165527	=	hsap_only
ENSG00000077809 (known) ENSG00000128534	=	hsap_only
ENSG00000077809 (known) ENSG00000184489	=	hsap_only
ENSG00000077809 (known) ENSG00000136997	=	hsap_only
ENSG00000077942 (known) ENSG00000141646	=	hsap_only
ENSG00000077942 (known) ENSG00000136603	=	hsap_only
ENSG00000077942 (known) ENSG00000103152	=	hsap_only
ENSG00000077942 (known) ENSG00000165702	=	hsap_only
ENSG00000077942 (known) ENSG00000115540	=	hsap_only
ENSG00000077942 (known) ENSG00000111676	=	hsap_only
ENSG00000077943 (known) ENSG00000150093	=	hsap_only
ENSG00000078018 (known) ENSG00000114302	=	hsap_only
ENSG00000078043 (known) ENSG00000116030	=	hsap_only
ENSG00000078043 (known) ENSG00000163877	=	hsap_only
ENSG00000078043 (known) ENSG00000166833	=	hsap_only
ENSG00000078043 (known) ENSG00000128245	=	hsap_only
ENSG00000078043 (known) ENSG00000126767	=	hsap_only
ENSG00000078043 (known) ENSG00000142208	=	hsap_only
ENSG00000078043 (known) ENSG00000136997	=	hsap_only
ENSG00000078043 (known) ENSG00000103275	=	hsap_only
ENSG00000078053 (known) ENSG00000142186	=	hsap_only
ENSG00000078053 (known) ENSG00000145198	=	hsap_only
ENSG00000078053 (known) ENSG00000176749	=	hsap_only
ENSG00000078053 (known) ENSG00000170485	=	hsap_only
ENSG00000078061 (known) ENSG00000101158	=	hsap_only
ENSG00000078061 (known) ENSG00000168078	=	hsap_only
ENSG00000078061 (known) ENSG00000174775	=	DM
ENSG00000078061 (known) ENSG00000104980	=	hsap_only
ENSG00000078061 (known) ENSG00000126934	=	CD
ENSG00000078061 (known) ENSG00000170027	=	D
ENSG00000078061 (known) ENSG00000157764	=	D
ENSG00000078061 (known) ENSG00000130707	=	hsap_only
ENSG00000078061 (known) ENSG00000128245	=	D
ENSG00000078061 (known) ENSG00000133818	=	hsap_only
ENSG00000078061 (known) ENSG00000137955	=	hsap_only
ENSG00000078061 (known) ENSG00000101161	=	hsap_only
ENSG00000078061 (known) ENSG00000141030	=	hsap_only
ENSG00000078061 (known) ENSG00000117153	=	hsap_only
ENSG00000078061 (known) ENSG00000105197	=	hsap_only
ENSG00000078061 (known) ENSG00000183828	=	hsap_only
ENSG00000078061 (known) ENSG00000169032	=	CD
ENSG00000078061 (known) ENSG00000115380	=	hsap_only
ENSG00000078098 (known) ENSG00000078098	=	hsap_only
ENSG00000078140 (known) ENSG00000143466	=	hsap_only
ENSG00000078140 (known) ENSG00000204525	=	hsap_only
ENSG00000078140 (known) ENSG00000116030	=	hsap_only
ENSG00000078140 (known) ENSG00000078140	=	hsap_only
ENSG00000078140 (known) ENSG00000133059	=	hsap_only
ENSG00000078140 (known) ENSG00000134086	=	hsap_only
ENSG00000078140 (known) ENSG00000197386	=	hsap_only
ENSG00000078140 (known) ENSG00000105229	=	hsap_only
ENSG00000078142 (known) ENSG00000170027	=	hsap_only
ENSG00000078269 (known) ENSG00000198399	=	hsap_only
ENSG00000078304 (known) ENSG00000105568	=	S
ENSG00000078304 (known) ENSG00000137713	=	S
ENSG00000078304 (known) ENSG00000183765	=	hsap_only
ENSG00000078328 (known) ENSG00000090097	=	hsap_only
ENSG00000078328 (known) ENSG00000188976	=	hsap_only
ENSG00000078328 (known) ENSG00000145901	=	hsap_only
ENSG00000078328 (known) ENSG00000112183	=	C
ENSG00000078328 (known) ENSG00000159409	=	hsap_only
ENSG00000078328 (known) ENSG00000125818	=	hsap_only
ENSG00000078328 (known) ENSG00000111676	=	hsap_only
ENSG00000078328 (known) ENSG00000124788	=	hsap_only
ENSG00000078328 (known) ENSG00000100320	=	hsap_only
ENSG00000078328 (known) ENSG00000105245	=	hsap_only
ENSG00000078328 (known) ENSG00000179222	=	hsap_only
ENSG00000078328 (known) ENSG00000204842	=	hsap_only
ENSG00000078328 (known) ENSG00000115271	=	hsap_only
ENSG00000078328 (known) ENSG00000169813	=	hsap_only
ENSG00000078328 (known) ENSG00000107816	=	hsap_only
ENSG00000078328 (known) ENSG00000112531	=	hsap_only
ENSG00000078369 (known) ENSG00000168412	=	hsap_only
ENSG00000078369 (known) ENSG00000186469	=	C
ENSG00000078369 (known) ENSG00000127928	=	C
ENSG00000078369 (known) ENSG00000151067	=	hsap_only
ENSG00000078369 (known) ENSG00000087460	=	S
ENSG00000078369 (known) ENSG00000129465	=	hsap_only
ENSG00000078369 (known) ENSG00000171444	=	hsap_only
ENSG00000078369 (known) ENSG00000162946	=	hsap_only
ENSG00000078369 (known) ENSG00000198909	=	hsap_only
ENSG00000078369 (known) ENSG00000148408	=	hsap_only
ENSG00000078369 (known) ENSG00000136940	=	hsap_only
ENSG00000078399 (known) ENSG00000157110	=	hsap_only
ENSG00000078399 (known) ENSG00000087077	=	hsap_only
ENSG00000078399 (known) ENSG00000188313	=	hsap_only
ENSG00000078399 (known) ENSG00000185630	=	M
ENSG00000078401 (known) ENSG00000168090	=	hsap_only
ENSG00000078401 (known) ENSG00000160803	=	hsap_only
ENSG00000078403 (known) ENSG00000130382	=	hsap_only
ENSG00000078403 (known) ENSG00000104885	=	hsap_only
ENSG00000078403 (known) ENSG00000166579	=	hsap_only
ENSG00000078668 (known) ENSG00000204525	=	hsap_only
ENSG00000078668 (known) ENSG00000132824	=	hsap_only
ENSG00000078668 (known) ENSG00000100867	=	hsap_only
ENSG00000078668 (known) ENSG00000089737	=	hsap_only
ENSG00000078668 (known) ENSG00000143466	=	hsap_only
ENSG00000078668 (known) ENSG00000196954	=	hsap_only
ENSG00000078668 (known) ENSG00000197448	=	hsap_only
ENSG00000078668 (known) ENSG00000183305	=	hsap_only
ENSG00000078674 (known) ENSG00000171345	=	hsap_only
ENSG00000078674 (known) ENSG00000120860	=	hsap_only
ENSG00000078674 (known) ENSG00000112877	=	hsap_only
ENSG00000078674 (known) ENSG00000171346	=	hsap_only
ENSG00000078674 (known) ENSG00000151491	=	hsap_only
ENSG00000078674 (known) ENSG00000136813	=	hsap_only
ENSG00000078674 (known) ENSG00000116903	=	hsap_only
ENSG00000078674 (known) ENSG00000138443	=	hsap_only
ENSG00000078699 (known) ENSG00000079102	=	hsap_only
ENSG00000078699 (known) ENSG00000111676	=	hsap_only
ENSG00000078699 (known) ENSG00000198740	=	hsap_only
ENSG00000078699 (known) ENSG00000112559	=	hsap_only
ENSG00000078699 (known) ENSG00000156795	=	hsap_only
ENSG00000078699 (known) ENSG00000142599	=	hsap_only
ENSG00000078747 (known) ENSG00000181222	=	S
ENSG00000078747 (known) ENSG00000123091	=	hsap_only
ENSG00000078747 (known) ENSG00000111676	=	hsap_only
ENSG00000078747 (known) ENSG00000107295	=	hsap_only
ENSG00000078747 (known) ENSG00000078900	=	hsap_only
ENSG00000078747 (known) ENSG00000143569	=	hsap_only
ENSG00000078747 (known) ENSG00000178568	=	hsap_only
ENSG00000078747 (known) ENSG00000111605	=	hsap_only
ENSG00000078808 (known) ENSG00000196549	=	hsap_only
ENSG00000078808 (known) ENSG00000196700	=	hsap_only
ENSG00000078900 (known) ENSG00000174485	=	hsap_only
ENSG00000078900 (known) ENSG00000104881	=	hsap_only
ENSG00000078900 (known) ENSG00000198625	=	hsap_only
ENSG00000078900 (known) ENSG00000078900	=	hsap_only
ENSG00000078900 (known) ENSG00000100393	=	hsap_only
ENSG00000078900 (known) ENSG00000135679	=	hsap_only
ENSG00000078900 (known) ENSG00000204628	=	hsap_only
ENSG00000078900 (known) ENSG00000189403	=	hsap_only
ENSG00000078900 (known) ENSG00000137693	=	hsap_only
ENSG00000078900 (known) ENSG00000127445	=	hsap_only
ENSG00000078902 (known) ENSG00000124788	=	hsap_only
ENSG00000078902 (known) ENSG00000143379	=	hsap_only
ENSG00000078902 (known) ENSG00000088930	=	hsap_only
ENSG00000078902 (known) ENSG00000183283	=	hsap_only
ENSG00000078902 (known) ENSG00000157110	=	hsap_only
ENSG00000078902 (known) ENSG00000165156	=	hsap_only
ENSG00000078902 (known) ENSG00000180096	=	hsap_only
ENSG00000078902 (known) ENSG00000198728	=	hsap_only
ENSG00000078902 (known) ENSG00000131721	=	hsap_only
ENSG00000078902 (known) ENSG00000100284	=	M
ENSG00000078902 (known) ENSG00000109906	=	hsap_only
ENSG00000078967 (known) ENSG00000123091	=	hsap_only
ENSG00000078967 (known) ENSG00000091073	=	hsap_only
ENSG00000078967 (known) ENSG00000185247	=	hsap_only
ENSG00000079102 (known) ENSG00000084463	=	hsap_only
ENSG00000079102 (known) ENSG00000108671	=	hsap_only
ENSG00000079102 (known) ENSG00000140262	=	hsap_only
ENSG00000079102 (known) ENSG00000169375	=	hsap_only
ENSG00000079102 (known) ENSG00000111676	=	hsap_only
ENSG00000079102 (known) ENSG00000171720	=	hsap_only
ENSG00000079102 (known) ENSG00000196628	=	hsap_only
ENSG00000079102 (known) ENSG00000164164	=	hsap_only
ENSG00000079102 (known) ENSG00000154608	=	hsap_only
ENSG00000079102 (known) ENSG00000160803	=	hsap_only
ENSG00000079102 (known) ENSG00000108798	=	hsap_only
ENSG00000079102 (known) ENSG00000141027	=	hsap_only
ENSG00000079102 (known) ENSG00000079102	=	hsap_only
ENSG00000079102 (known) ENSG00000116478	=	hsap_only
ENSG00000079102 (known) ENSG00000198740	=	hsap_only
ENSG00000079102 (known) ENSG00000132016	=	hsap_only
ENSG00000079134 (known) ENSG00000134086	=	hsap_only
ENSG00000079246 (known) ENSG00000137486	=	hsap_only
ENSG00000079246 (known) ENSG00000104320	=	hsap_only
ENSG00000079246 (known) ENSG00000175054	=	hsap_only
ENSG00000079246 (known) ENSG00000149311	=	hsap_only
ENSG00000079246 (known) ENSG00000136997	=	hsap_only
ENSG00000079246 (known) ENSG00000165392	=	hsap_only
ENSG00000079246 (known) ENSG00000148737	=	hsap_only
ENSG00000079246 (known) ENSG00000196419	=	CM
ENSG00000079246 (known) ENSG00000196549	=	hsap_only
ENSG00000079246 (known) ENSG00000141480	=	hsap_only
ENSG00000079246 (known) ENSG00000120087	=	hsap_only
ENSG00000079246 (known) ENSG00000089159	=	hsap_only
ENSG00000079246 (known) ENSG00000166848	=	hsap_only
ENSG00000079246 (known) ENSG00000121031	=	hsap_only
ENSG00000079246 (known) ENSG00000108773	=	hsap_only
ENSG00000079246 (known) ENSG00000143799	=	hsap_only
ENSG00000079257 (known) ENSG00000100614	=	hsap_only
ENSG00000079257 (known) ENSG00000090273	=	hsap_only
ENSG00000079257 (known) ENSG00000087495	=	hsap_only
ENSG00000079257 (known) ENSG00000099399	=	hsap_only
ENSG00000079257 (known) ENSG00000128510	=	hsap_only
ENSG00000079257 (known) ENSG00000099622	=	hsap_only
ENSG00000079277 (known) ENSG00000151247	=	DM
ENSG00000079277 (known) ENSG00000114867	=	M
ENSG00000079277 (known) ENSG00000116711	=	hsap_only
ENSG00000079277 (known) ENSG00000112062	=	M
ENSG00000079277 (known) ENSG00000135486	=	hsap_only
ENSG00000079277 (known) ENSG00000102882	=	hsap_only
ENSG00000079313 (known) ENSG00000168092	=	hsap_only
ENSG00000079332 (known) ENSG00000143466	=	hsap_only
ENSG00000079332 (known) ENSG00000159023	=	hsap_only
ENSG00000079332 (known) ENSG00000175104	=	hsap_only
ENSG00000079332 (known) ENSG00000134086	=	hsap_only
ENSG00000079332 (known) ENSG00000114784	=	hsap_only
ENSG00000079332 (known) ENSG00000124788	=	hsap_only
ENSG00000079332 (known) ENSG00000204525	=	hsap_only
ENSG00000079332 (known) ENSG00000171444	=	hsap_only
ENSG00000079337 (known) ENSG00000116473	=	hsap_only
ENSG00000079387 (known) ENSG00000116030	=	S
ENSG00000079387 (known) ENSG00000172845	=	hsap_only
ENSG00000079387 (known) ENSG00000135750	=	hsap_only
ENSG00000079387 (known) ENSG00000184900	=	S
ENSG00000079393 (known) ENSG00000106799	=	hsap_only
ENSG00000079393 (known) ENSG00000198742	=	hsap_only
ENSG00000079393 (known) ENSG00000115170	=	hsap_only
ENSG00000079393 (known) ENSG00000175602	=	hsap_only
ENSG00000079432 (known) ENSG00000181555	=	hsap_only
ENSG00000079432 (known) ENSG00000124788	=	hsap_only
ENSG00000079432 (known) ENSG00000100151	=	hsap_only
ENSG00000079432 (known) ENSG00000104064	=	hsap_only
ENSG00000079432 (known) ENSG00000151849	=	hsap_only
ENSG00000079432 (known) ENSG00000132274	=	hsap_only
ENSG00000079432 (known) ENSG00000143811	=	hsap_only
ENSG00000079432 (known) ENSG00000130299	=	hsap_only
ENSG00000079435 (known) ENSG00000088833	=	hsap_only
ENSG00000079459 (known) ENSG00000175792	=	hsap_only
ENSG00000079459 (known) ENSG00000183207	=	hsap_only
ENSG00000079459 (known) ENSG00000079459	=	hsap_only
ENSG00000079459 (known) ENSG00000170540	=	hsap_only
ENSG00000079459 (known) ENSG00000187889	=	hsap_only
ENSG00000079459 (known) ENSG00000164111	=	hsap_only
ENSG00000079459 (known) ENSG00000146414	=	hsap_only
ENSG00000079459 (known) ENSG00000170876	=	hsap_only
ENSG00000079462 (known) ENSG00000164404	=	hsap_only
ENSG00000079462 (known) ENSG00000133935	=	hsap_only
ENSG00000079462 (known) ENSG00000165156	=	hsap_only
ENSG00000079462 (known) ENSG00000079462	=	hsap_only
ENSG00000079462 (known) ENSG00000127993	=	hsap_only
ENSG00000079462 (known) ENSG00000168092	=	hsap_only
ENSG00000079462 (known) ENSG00000162645	=	hsap_only
ENSG00000079462 (known) ENSG00000156508	=	hsap_only
ENSG00000079462 (known) ENSG00000166164	=	hsap_only
ENSG00000079462 (known) ENSG00000125775	=	hsap_only
ENSG00000079462 (known) ENSG00000109103	=	hsap_only
ENSG00000079462 (known) ENSG00000147457	=	hsap_only
ENSG00000079462 (known) ENSG00000137267	=	hsap_only
ENSG00000079462 (known) ENSG00000141510	=	hsap_only
ENSG00000079462 (known) ENSG00000168090	=	hsap_only
ENSG00000079462 (known) ENSG00000109906	=	hsap_only
ENSG00000079462 (known) ENSG00000111640	=	hsap_only
ENSG00000079462 (known) ENSG00000196781	=	hsap_only
ENSG00000079462 (known) ENSG00000143379	=	hsap_only
ENSG00000079462 (known) ENSG00000196419	=	hsap_only
ENSG00000079462 (known) ENSG00000089737	=	hsap_only
ENSG00000079462 (known) ENSG00000104823	=	hsap_only
ENSG00000079462 (known) ENSG00000117154	=	hsap_only
ENSG00000079462 (known) ENSG00000108590	=	hsap_only
ENSG00000079462 (known) ENSG00000184900	=	hsap_only
ENSG00000079462 (known) ENSG00000137500	=	hsap_only
ENSG00000079462 (known) ENSG00000080345	=	hsap_only
ENSG00000079616 (known) ENSG00000181191	=	hsap_only
ENSG00000079616 (known) ENSG00000164404	=	hsap_only
ENSG00000079616 (known) ENSG00000132305	=	hsap_only
ENSG00000079616 (known) ENSG00000126368	=	hsap_only
ENSG00000079689 (known) ENSG00000092531	=	hsap_only
ENSG00000079785 (known) ENSG00000136997	=	hsap_only
ENSG00000079785 (known) ENSG00000165119	=	hsap_only
ENSG00000079785 (known) ENSG00000104419	=	hsap_only
ENSG00000079785 (known) ENSG00000104856	=	hsap_only
ENSG00000079785 (known) ENSG00000141480	=	hsap_only
ENSG00000079785 (known) ENSG00000089159	=	hsap_only
ENSG00000079805 (known) ENSG00000162517	=	hsap_only
ENSG00000079805 (known) ENSG00000100129	=	hsap_only
ENSG00000079805 (known) ENSG00000107295	=	hsap_only
ENSG00000079805 (known) ENSG00000166794	=	hsap_only
ENSG00000079805 (known) ENSG00000171444	=	hsap_only
ENSG00000079805 (known) ENSG00000171681	=	hsap_only
ENSG00000079805 (known) ENSG00000187239	=	hsap_only
ENSG00000079805 (known) ENSG00000135698	=	hsap_only
ENSG00000079805 (known) ENSG00000101336	=	hsap_only
ENSG00000079805 (known) ENSG00000111725	=	hsap_only
ENSG00000079805 (known) ENSG00000086666	=	hsap_only
ENSG00000079805 (known) ENSG00000169398	=	hsap_only
ENSG00000079819 (known) ENSG00000134308	=	hsap_only
ENSG00000079819 (known) ENSG00000170027	=	hsap_only
ENSG00000079819 (known) ENSG00000166913	=	hsap_only
ENSG00000079841 (known) ENSG00000154237	=	hsap_only
ENSG00000079950 (known) ENSG00000160695	=	hsap_only
ENSG00000079950 (known) ENSG00000104142	=	hsap_only
ENSG00000079974 (known) ENSG00000174007	=	hsap_only
ENSG00000079999 (known) ENSG00000112773	=	hsap_only
ENSG00000079999 (known) ENSG00000120705	=	hsap_only
ENSG00000080224 (known) ENSG00000143620	=	hsap_only
ENSG00000080224 (known) ENSG00000169242	=	hsap_only
ENSG00000080224 (known) ENSG00000184349	=	hsap_only
ENSG00000080224 (known) ENSG00000143590	=	hsap_only
ENSG00000080298 (known) ENSG00000127191	=	hsap_only
ENSG00000080298 (known) ENSG00000185002	=	S
ENSG00000080345 (known) ENSG00000130066	=	hsap_only
ENSG00000080345 (known) ENSG00000138495	=	hsap_only
ENSG00000080345 (known) ENSG00000167325	=	hsap_only
ENSG00000080345 (known) ENSG00000142856	=	hsap_only
ENSG00000080345 (known) ENSG00000137818	=	hsap_only
ENSG00000080345 (known) ENSG00000168421	=	hsap_only
ENSG00000080345 (known) ENSG00000122133	=	hsap_only
ENSG00000080345 (known) ENSG00000123080	=	hsap_only
ENSG00000080345 (known) ENSG00000102978	=	hsap_only
ENSG00000080345 (known) ENSG00000197756	=	hsap_only
ENSG00000080345 (known) ENSG00000138175	=	hsap_only
ENSG00000080345 (known) ENSG00000113645	=	hsap_only
ENSG00000080345 (known) ENSG00000112769	=	hsap_only
ENSG00000080345 (known) ENSG00000115738	=	hsap_only
ENSG00000080345 (known) ENSG00000163828	=	hsap_only
ENSG00000080345 (known) ENSG00000169372	=	hsap_only
ENSG00000080345 (known) ENSG00000102103	=	hsap_only
ENSG00000080345 (known) ENSG00000169509	=	hsap_only
ENSG00000080345 (known) ENSG00000113068	=	hsap_only
ENSG00000080345 (known) ENSG00000103056	=	hsap_only
ENSG00000080345 (known) ENSG00000171843	=	hsap_only
ENSG00000080345 (known) ENSG00000144857	=	hsap_only
ENSG00000080345 (known) ENSG00000134248	=	hsap_only
ENSG00000080345 (known) ENSG00000124688	=	hsap_only
ENSG00000080345 (known) ENSG00000167900	=	hsap_only
ENSG00000080345 (known) ENSG00000168283	=	hsap_only
ENSG00000080345 (known) ENSG00000172531	=	hsap_only
ENSG00000080345 (known) ENSG00000114416	=	hsap_only
ENSG00000080345 (known) ENSG00000143546	=	hsap_only
ENSG00000080345 (known) ENSG00000131730	=	hsap_only
ENSG00000080345 (known) ENSG00000105755	=	hsap_only
ENSG00000080345 (known) ENSG00000115541	=	hsap_only
ENSG00000080345 (known) ENSG00000109472	=	hsap_only
ENSG00000080345 (known) ENSG00000169139	=	hsap_only
ENSG00000080345 (known) ENSG00000145321	=	hsap_only
ENSG00000080345 (known) ENSG00000183668	=	hsap_only
ENSG00000080345 (known) ENSG00000128739	=	hsap_only
ENSG00000080345 (known) ENSG00000133265	=	hsap_only
ENSG00000080345 (known) ENSG00000173581	=	hsap_only
ENSG00000080345 (known) ENSG00000108671	=	hsap_only
ENSG00000080345 (known) ENSG00000107614	=	hsap_only
ENSG00000080345 (known) ENSG00000143153	=	hsap_only
ENSG00000080345 (known) ENSG00000153140	=	hsap_only
ENSG00000080345 (known) ENSG00000105185	=	hsap_only
ENSG00000080345 (known) ENSG00000106211	=	hsap_only
ENSG00000080345 (known) ENSG00000162236	=	hsap_only
ENSG00000080345 (known) ENSG00000214955	=	hsap_only
ENSG00000080345 (known) ENSG00000126457	=	hsap_only
ENSG00000080345 (known) ENSG00000196139	=	hsap_only
ENSG00000080345 (known) ENSG00000162772	=	hsap_only
ENSG00000080345 (known) ENSG00000089847	=	hsap_only
ENSG00000080345 (known) ENSG00000172466	=	hsap_only
ENSG00000080345 (known) ENSG00000111445	=	hsap_only
ENSG00000080345 (known) ENSG00000135698	=	hsap_only
ENSG00000080345 (known) ENSG00000196531	=	hsap_only
ENSG00000080345 (known) ENSG00000108518	=	hsap_only
ENSG00000080345 (known) ENSG00000128626	=	hsap_only
ENSG00000080345 (known) ENSG00000205542	=	hsap_only
ENSG00000080345 (known) ENSG00000198805	=	hsap_only
ENSG00000080345 (known) ENSG00000169271	=	hsap_only
ENSG00000080345 (known) ENSG00000177426	=	hsap_only
ENSG00000080345 (known) ENSG00000132664	=	hsap_only
ENSG00000080345 (known) ENSG00000174744	=	hsap_only
ENSG00000080345 (known) ENSG00000197912	=	hsap_only
ENSG00000080345 (known) ENSG00000168765	=	hsap_only
ENSG00000080345 (known) ENSG00000100138	=	hsap_only
ENSG00000080345 (known) ENSG00000170542	=	hsap_only
ENSG00000080345 (known) ENSG00000175166	=	hsap_only
ENSG00000080345 (known) ENSG00000117748	=	hsap_only
ENSG00000080345 (known) ENSG00000143416	=	hsap_only
ENSG00000080345 (known) ENSG00000189403	=	hsap_only
ENSG00000080345 (known) ENSG00000108468	=	hsap_only
ENSG00000080345 (known) ENSG00000103415	=	hsap_only
ENSG00000080345 (known) ENSG00000105559	=	hsap_only
ENSG00000080345 (known) ENSG00000109193	=	hsap_only
ENSG00000080345 (known) ENSG00000204967	=	hsap_only
ENSG00000080345 (known) ENSG00000143622	=	hsap_only
ENSG00000080345 (known) ENSG00000129451	=	hsap_only
ENSG00000080345 (known) ENSG00000115216	=	hsap_only
ENSG00000080345 (known) ENSG00000115540	=	hsap_only
ENSG00000080371 (known) ENSG00000154710	=	hsap_only
ENSG00000080371 (known) ENSG00000204525	=	hsap_only
ENSG00000080371 (known) ENSG00000143466	=	hsap_only
ENSG00000080371 (known) ENSG00000171444	=	hsap_only
ENSG00000080503 (known) ENSG00000082701	=	hsap_only
ENSG00000080503 (known) ENSG00000167085	=	hsap_only
ENSG00000080503 (known) ENSG00000101161	=	hsap_only
ENSG00000080503 (known) ENSG00000169057	=	M
ENSG00000080503 (known) ENSG00000121774	=	hsap_only
ENSG00000080503 (known) ENSG00000117713	=	hsap_only
ENSG00000080546 (known) ENSG00000117450	=	hsap_only
ENSG00000080561 (known) ENSG00000165702	=	hsap_only
ENSG00000080561 (known) ENSG00000170788	=	hsap_only
ENSG00000080603 (known) ENSG00000198925	=	hsap_only
ENSG00000080608 (known) ENSG00000166189	=	hsap_only
ENSG00000080802 (known) ENSG00000125107	=	S
ENSG00000080815 (known) ENSG00000106089	=	hsap_only
ENSG00000080815 (known) ENSG00000173801	=	hsap_only
ENSG00000080815 (known) ENSG00000170348	=	hsap_only
ENSG00000080815 (known) ENSG00000117362	=	hsap_only
ENSG00000080815 (known) ENSG00000147403	=	hsap_only
ENSG00000080815 (known) ENSG00000196924	=	hsap_only
ENSG00000080815 (known) ENSG00000142192	=	hsap_only
ENSG00000080815 (known) ENSG00000103769	=	hsap_only
ENSG00000080815 (known) ENSG00000162736	=	DM
ENSG00000080815 (known) ENSG00000148737	=	hsap_only
ENSG00000080815 (known) ENSG00000137409	=	hsap_only
ENSG00000080815 (known) ENSG00000162236	=	hsap_only
ENSG00000080815 (known) ENSG00000169862	=	hsap_only
ENSG00000080815 (known) ENSG00000168036	=	M
ENSG00000080823 (known) ENSG00000163993	=	hsap_only
ENSG00000080824 (known) ENSG00000129465	=	hsap_only
ENSG00000080824 (known) ENSG00000100644	=	hsap_only
ENSG00000080824 (known) ENSG00000197122	=	hsap_only
ENSG00000080824 (known) ENSG00000087245	=	hsap_only
ENSG00000080824 (known) ENSG00000182866	=	hsap_only
ENSG00000080824 (known) ENSG00000174744	=	hsap_only
ENSG00000080824 (known) ENSG00000104312	=	hsap_only
ENSG00000080824 (known) ENSG00000106299	=	hsap_only
ENSG00000080824 (known) ENSG00000133794	=	hsap_only
ENSG00000080824 (known) ENSG00000100324	=	hsap_only
ENSG00000080824 (known) ENSG00000146232	=	hsap_only
ENSG00000080824 (known) ENSG00000170485	=	hsap_only
ENSG00000080824 (known) ENSG00000132356	=	hsap_only
ENSG00000080824 (known) ENSG00000110958	=	S
ENSG00000080824 (known) ENSG00000198909	=	hsap_only
ENSG00000080824 (known) ENSG00000082175	=	hsap_only
ENSG00000080824 (known) ENSG00000106546	=	hsap_only
ENSG00000080824 (known) ENSG00000142192	=	hsap_only
ENSG00000080824 (known) ENSG00000091831	=	hsap_only
ENSG00000080824 (known) ENSG00000135446	=	hsap_only
ENSG00000080824 (known) ENSG00000168439	=	DS
ENSG00000080824 (known) ENSG00000146648	=	hsap_only
ENSG00000080824 (known) ENSG00000089685	=	hsap_only
ENSG00000080824 (known) ENSG00000147889	=	hsap_only
ENSG00000080824 (known) ENSG00000185420	=	hsap_only
ENSG00000080824 (known) ENSG00000127191	=	hsap_only
ENSG00000080824 (known) ENSG00000183735	=	hsap_only
ENSG00000080824 (known) ENSG00000137275	=	hsap_only
ENSG00000080824 (known) ENSG00000104825	=	hsap_only
ENSG00000080824 (known) ENSG00000143466	=	hsap_only
ENSG00000080824 (known) ENSG00000080824	=	CS
ENSG00000080824 (known) ENSG00000100591	=	S
ENSG00000080824 (known) ENSG00000145649	=	hsap_only
ENSG00000080824 (known) ENSG00000105401	=	CS
ENSG00000080824 (known) ENSG00000095015	=	hsap_only
ENSG00000080824 (known) ENSG00000213341	=	hsap_only
ENSG00000080824 (known) ENSG00000173039	=	hsap_only
ENSG00000080824 (known) ENSG00000175324	=	hsap_only
ENSG00000080824 (known) ENSG00000144381	=	S
ENSG00000080824 (known) ENSG00000113580	=	hsap_only
ENSG00000080824 (known) ENSG00000163545	=	hsap_only
ENSG00000080824 (known) ENSG00000145425	=	hsap_only
ENSG00000080824 (known) ENSG00000107968	=	hsap_only
ENSG00000080824 (known) ENSG00000102871	=	hsap_only
ENSG00000080824 (known) ENSG00000135341	=	hsap_only
ENSG00000080824 (known) ENSG00000137486	=	hsap_only
ENSG00000080824 (known) ENSG00000100697	=	hsap_only
ENSG00000080824 (known) ENSG00000104365	=	hsap_only
ENSG00000080824 (known) ENSG00000132155	=	D
ENSG00000080824 (known) ENSG00000104419	=	hsap_only
ENSG00000080839 (known) ENSG00000198176	=	D
ENSG00000080839 (known) ENSG00000167775	=	hsap_only
ENSG00000080839 (known) ENSG00000185024	=	hsap_only
ENSG00000080839 (known) ENSG00000119408	=	hsap_only
ENSG00000080839 (known) ENSG00000183092	=	hsap_only
ENSG00000080839 (known) ENSG00000205250	=	D
ENSG00000080839 (known) ENSG00000166508	=	hsap_only
ENSG00000080839 (known) ENSG00000133627	=	hsap_only
ENSG00000080839 (known) ENSG00000169217	=	hsap_only
ENSG00000080839 (known) ENSG00000183814	=	D
ENSG00000080839 (known) ENSG00000149091	=	hsap_only
ENSG00000080839 (known) ENSG00000123992	=	hsap_only
ENSG00000080839 (known) ENSG00000179010	=	hsap_only
ENSG00000080839 (known) ENSG00000133247	=	hsap_only
ENSG00000080839 (known) ENSG00000101773	=	hsap_only
ENSG00000080839 (known) ENSG00000164924	=	hsap_only
ENSG00000080839 (known) ENSG00000088986	=	hsap_only
ENSG00000080839 (known) ENSG00000114126	=	D
ENSG00000080839 (known) ENSG00000116478	=	C
ENSG00000080839 (known) ENSG00000110066	=	hsap_only
ENSG00000080839 (known) ENSG00000087077	=	hsap_only
ENSG00000080845 (known) ENSG00000131771	=	hsap_only
ENSG00000080845 (known) ENSG00000145632	=	hsap_only
ENSG00000080910 (known) ENSG00000129988	=	hsap_only
ENSG00000080986 (known) ENSG00000152253	=	M
ENSG00000080986 (known) ENSG00000117153	=	hsap_only
ENSG00000080986 (known) ENSG00000130307	=	hsap_only
ENSG00000080986 (known) ENSG00000161888	=	M
ENSG00000080986 (known) ENSG00000114019	=	hsap_only
ENSG00000080986 (known) ENSG00000120860	=	hsap_only
ENSG00000080986 (known) ENSG00000104164	=	hsap_only
ENSG00000080986 (known) ENSG00000143228	=	CDSM
ENSG00000080986 (known) ENSG00000138778	=	hsap_only
ENSG00000080986 (known) ENSG00000125817	=	hsap_only
ENSG00000080986 (known) ENSG00000141198	=	hsap_only
ENSG00000080986 (known) ENSG00000122952	=	hsap_only
ENSG00000080986 (known) ENSG00000086827	=	hsap_only
ENSG00000080986 (known) ENSG00000153044	=	hsap_only
ENSG00000081014 (known) ENSG00000163631	=	hsap_only
ENSG00000081019 (known) ENSG00000116030	=	hsap_only
ENSG00000081026 (known) ENSG00000091129	=	hsap_only
ENSG00000081026 (known) ENSG00000198753	=	hsap_only
ENSG00000081026 (known) ENSG00000177103	=	hsap_only
ENSG00000081041 (known) ENSG00000180871	=	M
ENSG00000081041 (known) ENSG00000081041	=	M
ENSG00000081051 (known) ENSG00000204525	=	hsap_only
ENSG00000081189 (known) ENSG00000081189	=	hsap_only
ENSG00000081189 (known) ENSG00000203883	=	hsap_only
ENSG00000081189 (known) ENSG00000166484	=	hsap_only
ENSG00000081237 (known) ENSG00000213402	=	M
ENSG00000081237 (known) ENSG00000182866	=	M
ENSG00000081237 (known) ENSG00000197635	=	hsap_only
ENSG00000081237 (known) ENSG00000123091	=	hsap_only
ENSG00000081237 (known) ENSG00000081237	=	hsap_only
ENSG00000081307 (known) ENSG00000164062	=	hsap_only
ENSG00000081386 (known) ENSG00000137076	=	hsap_only
ENSG00000081386 (known) ENSG00000170365	=	hsap_only
ENSG00000081479 (known) ENSG00000129214	=	hsap_only
ENSG00000081479 (known) ENSG00000111676	=	hsap_only
ENSG00000081721 (known) ENSG00000110318	=	hsap_only
ENSG00000081721 (known) ENSG00000166987	=	hsap_only
ENSG00000081721 (known) ENSG00000105404	=	hsap_only
ENSG00000081721 (known) ENSG00000105894	=	hsap_only
ENSG00000081770 (known) ENSG00000091106	=	hsap_only
ENSG00000081803 (known) ENSG00000145794	=	hsap_only
ENSG00000081870 (known) ENSG00000100360	=	hsap_only
ENSG00000081870 (known) ENSG00000134086	=	hsap_only
ENSG00000081913 (known) ENSG00000142208	=	hsap_only
ENSG00000081985 (known) ENSG00000096968	=	hsap_only
ENSG00000081985 (known) ENSG00000081985	=	hsap_only
ENSG00000081985 (known) ENSG00000168811	=	hsap_only
ENSG00000082014 (known) ENSG00000132170	=	hsap_only
ENSG00000082014 (known) ENSG00000133121	=	hsap_only
ENSG00000082074 (known) ENSG00000141293	=	hsap_only
ENSG00000082146 (known) ENSG00000118046	=	hsap_only
ENSG00000082146 (known) ENSG00000135932	=	hsap_only
ENSG00000082175 (known) ENSG00000082175	=	hsap_only
ENSG00000082175 (known) ENSG00000160310	=	hsap_only
ENSG00000082175 (known) ENSG00000131051	=	hsap_only
ENSG00000082175 (known) ENSG00000100461	=	hsap_only
ENSG00000082175 (known) ENSG00000196498	=	hsap_only
ENSG00000082175 (known) ENSG00000119138	=	M
ENSG00000082175 (known) ENSG00000114062	=	hsap_only
ENSG00000082175 (known) ENSG00000114166	=	hsap_only
ENSG00000082175 (known) ENSG00000131788	=	hsap_only
ENSG00000082175 (known) ENSG00000107874	=	hsap_only
ENSG00000082175 (known) ENSG00000140044	=	hsap_only
ENSG00000082175 (known) ENSG00000116752	=	hsap_only
ENSG00000082175 (known) ENSG00000116809	=	hsap_only
ENSG00000082212 (known) ENSG00000082212	=	hsap_only
ENSG00000082212 (known) ENSG00000138363	=	hsap_only
ENSG00000082212 (known) ENSG00000103769	=	hsap_only
ENSG00000082212 (known) ENSG00000135655	=	hsap_only
ENSG00000082258 (known) ENSG00000136807	=	D
ENSG00000082269 (known) ENSG00000137076	=	hsap_only
ENSG00000082397 (known) ENSG00000134308	=	hsap_only
ENSG00000082397 (known) ENSG00000117154	=	hsap_only
ENSG00000082397 (known) ENSG00000130477	=	hsap_only
ENSG00000082397 (known) ENSG00000164924	=	hsap_only
ENSG00000082397 (known) ENSG00000166913	=	M
ENSG00000082397 (known) ENSG00000143499	=	hsap_only
ENSG00000082397 (known) ENSG00000151332	=	hsap_only
ENSG00000082397 (known) ENSG00000141480	=	hsap_only
ENSG00000082397 (known) ENSG00000188257	=	hsap_only
ENSG00000082397 (known) ENSG00000103995	=	hsap_only
ENSG00000082397 (known) ENSG00000170027	=	hsap_only
ENSG00000082458 (known) ENSG00000188015	=	hsap_only
ENSG00000082458 (known) ENSG00000135443	=	hsap_only
ENSG00000082458 (known) ENSG00000094796	=	hsap_only
ENSG00000082458 (known) ENSG00000124702	=	hsap_only
ENSG00000082458 (known) ENSG00000135046	=	hsap_only
ENSG00000082458 (known) ENSG00000161850	=	hsap_only
ENSG00000082458 (known) ENSG00000108094	=	hsap_only
ENSG00000082458 (known) ENSG00000165029	=	hsap_only
ENSG00000082458 (known) ENSG00000134982	=	hsap_only
ENSG00000082458 (known) ENSG00000178568	=	hsap_only
ENSG00000082458 (known) ENSG00000131737	=	hsap_only
ENSG00000082512 (known) ENSG00000141655	=	M
ENSG00000082512 (known) ENSG00000127863	=	hsap_only
ENSG00000082512 (known) ENSG00000157873	=	M
ENSG00000082516 (known) ENSG00000100028	=	hsap_only
ENSG00000082516 (known) ENSG00000182004	=	hsap_only
ENSG00000082516 (known) ENSG00000125835	=	hsap_only
ENSG00000082516 (known) ENSG00000205937	=	hsap_only
ENSG00000082516 (known) ENSG00000167088	=	hsap_only
ENSG00000082516 (known) ENSG00000179409	=	hsap_only
ENSG00000082516 (known) ENSG00000151247	=	hsap_only
ENSG00000082556 (known) ENSG00000170296	=	hsap_only
ENSG00000082556 (known) ENSG00000198932	=	hsap_only
ENSG00000082556 (known) ENSG00000139112	=	hsap_only
ENSG00000082641 (known) ENSG00000198517	=	D
ENSG00000082641 (known) ENSG00000128272	=	hsap_only
ENSG00000082641 (known) ENSG00000197063	=	D
ENSG00000082641 (known) ENSG00000146592	=	hsap_only
ENSG00000082641 (known) ENSG00000204103	=	hsap_only
ENSG00000082701 (known) ENSG00000163932	=	hsap_only
ENSG00000082701 (known) ENSG00000142208	=	hsap_only
ENSG00000082701 (known) ENSG00000105221	=	hsap_only
ENSG00000082701 (known) ENSG00000169180	=	hsap_only
ENSG00000082701 (known) ENSG00000099995	=	hsap_only
ENSG00000082701 (known) ENSG00000197498	=	hsap_only
ENSG00000082701 (known) ENSG00000082701	=	S
ENSG00000082701 (known) ENSG00000182944	=	hsap_only
ENSG00000082701 (known) ENSG00000100503	=	hsap_only
ENSG00000082701 (known) ENSG00000137764	=	hsap_only
ENSG00000082701 (known) ENSG00000124151	=	hsap_only
ENSG00000082701 (known) ENSG00000179409	=	hsap_only
ENSG00000082701 (known) ENSG00000100744	=	hsap_only
ENSG00000082701 (known) ENSG00000186868	=	hsap_only
ENSG00000082701 (known) ENSG00000170365	=	hsap_only
ENSG00000082701 (known) ENSG00000133835	=	hsap_only
ENSG00000082701 (known) ENSG00000177606	=	hsap_only
ENSG00000082701 (known) ENSG00000143499	=	hsap_only
ENSG00000082701 (known) ENSG00000132554	=	hsap_only
ENSG00000082701 (known) ENSG00000168036	=	D
ENSG00000082701 (known) ENSG00000104812	=	hsap_only
ENSG00000082701 (known) ENSG00000131473	=	hsap_only
ENSG00000082701 (known) ENSG00000089280	=	hsap_only
ENSG00000082701 (known) ENSG00000141510	=	hsap_only
ENSG00000082701 (known) ENSG00000187475	=	hsap_only
ENSG00000082701 (known) ENSG00000108654	=	hsap_only
ENSG00000082701 (known) ENSG00000159217	=	hsap_only
ENSG00000082701 (known) ENSG00000145216	=	hsap_only
ENSG00000082701 (known) ENSG00000100030	=	hsap_only
ENSG00000082701 (known) ENSG00000169062	=	hsap_only
ENSG00000082701 (known) ENSG00000115524	=	hsap_only
ENSG00000082701 (known) ENSG00000174953	=	hsap_only
ENSG00000082701 (known) ENSG00000104852	=	hsap_only
ENSG00000082701 (known) ENSG00000124216	=	hsap_only
ENSG00000082701 (known) ENSG00000134323	=	hsap_only
ENSG00000082781 (known) ENSG00000145555	=	hsap_only
ENSG00000082781 (known) ENSG00000138448	=	hsap_only
ENSG00000082781 (known) ENSG00000163631	=	hsap_only
ENSG00000082781 (known) ENSG00000169398	=	M
ENSG00000082805 (known) ENSG00000170027	=	hsap_only
ENSG00000082805 (known) ENSG00000100906	=	hsap_only
ENSG00000082805 (known) ENSG00000173366	=	hsap_only
ENSG00000082898 (known) ENSG00000181163	=	hsap_only
ENSG00000082898 (known) ENSG00000097007	=	hsap_only
ENSG00000082898 (known) ENSG00000136243	=	hsap_only
ENSG00000082898 (known) ENSG00000167085	=	hsap_only
ENSG00000082898 (known) ENSG00000136997	=	hsap_only
ENSG00000082898 (known) ENSG00000096384	=	S
ENSG00000082898 (known) ENSG00000215301	=	hsap_only
ENSG00000082898 (known) ENSG00000180198	=	hsap_only
ENSG00000082898 (known) ENSG00000082898	=	S
ENSG00000082898 (known) ENSG00000111276	=	hsap_only
ENSG00000083093 (known) ENSG00000163631	=	hsap_only
ENSG00000083123 (known) ENSG00000142046	=	hsap_only
ENSG00000083168 (known) ENSG00000124788	=	hsap_only
ENSG00000083168 (known) ENSG00000142599	=	hsap_only
ENSG00000083168 (known) ENSG00000111676	=	hsap_only
ENSG00000083290 (known) ENSG00000132780	=	hsap_only
ENSG00000083290 (known) ENSG00000114942	=	hsap_only
ENSG00000083290 (known) ENSG00000146963	=	hsap_only
ENSG00000083290 (known) ENSG00000143379	=	hsap_only
ENSG00000083290 (known) ENSG00000125347	=	hsap_only
ENSG00000083312 (known) ENSG00000132341	=	DS
ENSG00000083312 (known) ENSG00000135486	=	hsap_only
ENSG00000083312 (known) ENSG00000099783	=	hsap_only
ENSG00000083312 (known) ENSG00000196549	=	hsap_only
ENSG00000083444 (known) ENSG00000198909	=	hsap_only
ENSG00000083520 (known) ENSG00000116809	=	hsap_only
ENSG00000083520 (known) ENSG00000148335	=	hsap_only
ENSG00000083520 (known) ENSG00000171824	=	S
ENSG00000083520 (known) ENSG00000120699	=	hsap_only
ENSG00000083635 (known) ENSG00000129315	=	hsap_only
ENSG00000083642 (known) ENSG00000101972	=	hsap_only
ENSG00000083642 (known) ENSG00000083642	=	S
ENSG00000083642 (known) ENSG00000164754	=	hsap_only
ENSG00000083642 (known) ENSG00000108055	=	hsap_only
ENSG00000083642 (known) ENSG00000118007	=	hsap_only
ENSG00000083750 (known) ENSG00000116954	=	DS
ENSG00000083799 (known) ENSG00000183763	=	hsap_only
ENSG00000083799 (known) ENSG00000127191	=	hsap_only
ENSG00000083838 (known) ENSG00000107882	=	hsap_only
ENSG00000083838 (known) ENSG00000172466	=	hsap_only
ENSG00000083838 (known) ENSG00000162714	=	hsap_only
ENSG00000083838 (known) ENSG00000137185	=	hsap_only
ENSG00000083838 (known) ENSG00000140987	=	hsap_only
ENSG00000083838 (known) ENSG00000167840	=	hsap_only
ENSG00000083838 (known) ENSG00000128185	=	hsap_only
ENSG00000083838 (known) ENSG00000197279	=	hsap_only
ENSG00000083838 (known) ENSG00000196812	=	hsap_only
ENSG00000083845 (known) ENSG00000104856	=	hsap_only
ENSG00000083845 (known) ENSG00000177885	=	hsap_only
ENSG00000083845 (known) ENSG00000183735	=	hsap_only
ENSG00000083937 (known) ENSG00000127191	=	hsap_only
ENSG00000083937 (known) ENSG00000134086	=	hsap_only
ENSG00000083937 (known) ENSG00000165629	=	hsap_only
ENSG00000084072 (known) ENSG00000118058	=	hsap_only
ENSG00000084072 (known) ENSG00000168490	=	hsap_only
ENSG00000084073 (known) ENSG00000196549	=	hsap_only
ENSG00000084092 (known) ENSG00000143761	=	hsap_only
ENSG00000084092 (known) ENSG00000161647	=	hsap_only
ENSG00000084092 (known) ENSG00000189060	=	hsap_only
ENSG00000084092 (known) ENSG00000109971	=	hsap_only
ENSG00000084092 (known) ENSG00000156709	=	hsap_only
ENSG00000084092 (known) ENSG00000169599	=	hsap_only
ENSG00000084092 (known) ENSG00000179958	=	hsap_only
ENSG00000084092 (known) ENSG00000197150	=	hsap_only
ENSG00000084092 (known) ENSG00000161204	=	hsap_only
ENSG00000084093 (known) ENSG00000127616	=	hsap_only
ENSG00000084093 (known) ENSG00000139613	=	hsap_only
ENSG00000084093 (known) ENSG00000144579	=	hsap_only
ENSG00000084112 (known) ENSG00000130669	=	hsap_only
ENSG00000084112 (known) ENSG00000172725	=	hsap_only
ENSG00000084112 (known) ENSG00000106683	=	M
ENSG00000084112 (known) ENSG00000163466	=	hsap_only
ENSG00000084112 (known) ENSG00000164924	=	hsap_only
ENSG00000084112 (known) ENSG00000172757	=	D
ENSG00000084207 (known) ENSG00000115946	=	hsap_only
ENSG00000084207 (known) ENSG00000112062	=	hsap_only
ENSG00000084207 (known) ENSG00000105894	=	hsap_only
ENSG00000084207 (known) ENSG00000127191	=	hsap_only
ENSG00000084207 (known) ENSG00000197442	=	hsap_only
ENSG00000084207 (known) ENSG00000084207	=	CSM
ENSG00000084207 (known) ENSG00000177885	=	hsap_only
ENSG00000084234 (known) ENSG00000163697	=	hsap_only
ENSG00000084234 (known) ENSG00000113108	=	hsap_only
ENSG00000084234 (known) ENSG00000166313	=	hsap_only
ENSG00000084234 (known) ENSG00000196700	=	hsap_only
ENSG00000084463 (known) ENSG00000100201	=	hsap_only
ENSG00000084463 (known) ENSG00000130347	=	hsap_only
ENSG00000084463 (known) ENSG00000169564	=	hsap_only
ENSG00000084463 (known) ENSG00000125733	=	hsap_only
ENSG00000084463 (known) ENSG00000143761	=	hsap_only
ENSG00000084463 (known) ENSG00000102103	=	hsap_only
ENSG00000084463 (known) ENSG00000187778	=	hsap_only
ENSG00000084463 (known) ENSG00000204120	=	hsap_only
ENSG00000084623 (known) ENSG00000114784	=	S
ENSG00000084623 (known) ENSG00000171444	=	hsap_only
ENSG00000084623 (known) ENSG00000165527	=	hsap_only
ENSG00000084623 (known) ENSG00000133101	=	hsap_only
ENSG00000084623 (known) ENSG00000107581	=	hsap_only
ENSG00000084623 (known) ENSG00000091831	=	hsap_only
ENSG00000084623 (known) ENSG00000106263	=	S
ENSG00000084623 (known) ENSG00000137486	=	hsap_only
ENSG00000084623 (known) ENSG00000180370	=	hsap_only
ENSG00000084623 (known) ENSG00000157873	=	hsap_only
ENSG00000084623 (known) ENSG00000126005	=	hsap_only
ENSG00000084623 (known) ENSG00000136997	=	hsap_only
ENSG00000084623 (known) ENSG00000204525	=	hsap_only
ENSG00000084623 (known) ENSG00000104131	=	hsap_only
ENSG00000084623 (known) ENSG00000189162	=	hsap_only
ENSG00000084623 (known) ENSG00000118515	=	hsap_only
ENSG00000084623 (known) ENSG00000145220	=	hsap_only
ENSG00000084623 (known) ENSG00000175104	=	hsap_only
ENSG00000084652 (known) ENSG00000147509	=	hsap_only
ENSG00000084676 (known) ENSG00000196482	=	hsap_only
ENSG00000084676 (known) ENSG00000100393	=	hsap_only
ENSG00000084676 (known) ENSG00000121022	=	hsap_only
ENSG00000084676 (known) ENSG00000172819	=	hsap_only
ENSG00000084676 (known) ENSG00000160310	=	hsap_only
ENSG00000084676 (known) ENSG00000113580	=	hsap_only
ENSG00000084676 (known) ENSG00000186350	=	hsap_only
ENSG00000084676 (known) ENSG00000151623	=	hsap_only
ENSG00000084676 (known) ENSG00000091831	=	hsap_only
ENSG00000084676 (known) ENSG00000109320	=	hsap_only
ENSG00000084676 (known) ENSG00000169083	=	hsap_only
ENSG00000084676 (known) ENSG00000143365	=	hsap_only
ENSG00000084676 (known) ENSG00000126351	=	hsap_only
ENSG00000084676 (known) ENSG00000131408	=	hsap_only
ENSG00000084676 (known) ENSG00000111424	=	hsap_only
ENSG00000084676 (known) ENSG00000173153	=	hsap_only
ENSG00000084676 (known) ENSG00000164749	=	hsap_only
ENSG00000084676 (known) ENSG00000167522	=	hsap_only
ENSG00000084676 (known) ENSG00000151090	=	hsap_only
ENSG00000084676 (known) ENSG00000132170	=	hsap_only
ENSG00000084676 (known) ENSG00000186951	=	hsap_only
ENSG00000084676 (known) ENSG00000131759	=	hsap_only
ENSG00000084676 (known) ENSG00000143257	=	hsap_only
ENSG00000084676 (known) ENSG00000106546	=	hsap_only
ENSG00000084676 (known) ENSG00000140009	=	hsap_only
ENSG00000084676 (known) ENSG00000198963	=	hsap_only
ENSG00000084731 (known) ENSG00000162946	=	hsap_only
ENSG00000084731 (known) ENSG00000096401	=	hsap_only
ENSG00000084733 (known) ENSG00000118855	=	hsap_only
ENSG00000084733 (known) ENSG00000159023	=	hsap_only
ENSG00000084733 (known) ENSG00000167461	=	hsap_only
ENSG00000084733 (known) ENSG00000168412	=	hsap_only
ENSG00000084733 (known) ENSG00000175104	=	hsap_only
ENSG00000084733 (known) ENSG00000087586	=	hsap_only
ENSG00000084733 (known) ENSG00000147443	=	hsap_only
ENSG00000084733 (known) ENSG00000106367	=	hsap_only
ENSG00000084734 (known) ENSG00000106633	=	hsap_only
ENSG00000084754 (known) ENSG00000137936	=	hsap_only
ENSG00000084754 (known) ENSG00000204525	=	hsap_only
ENSG00000084754 (known) ENSG00000111725	=	hsap_only
ENSG00000084754 (known) ENSG00000143466	=	hsap_only
ENSG00000084754 (known) ENSG00000159023	=	hsap_only
ENSG00000084754 (known) ENSG00000129465	=	hsap_only
ENSG00000084754 (known) ENSG00000175104	=	hsap_only
ENSG00000084754 (known) ENSG00000095015	=	hsap_only
ENSG00000084764 (known) ENSG00000138069	=	hsap_only
ENSG00000084764 (known) ENSG00000135363	=	hsap_only
ENSG00000084764 (known) ENSG00000115266	=	hsap_only
ENSG00000084764 (known) ENSG00000166974	=	S
ENSG00000084764 (known) ENSG00000183048	=	hsap_only
ENSG00000084774 (known) ENSG00000198909	=	hsap_only
ENSG00000084774 (known) ENSG00000095015	=	hsap_only
ENSG00000084774 (known) ENSG00000164327	=	hsap_only
ENSG00000084774 (known) ENSG00000102871	=	hsap_only
ENSG00000084774 (known) ENSG00000135341	=	hsap_only
ENSG00000084774 (known) ENSG00000173039	=	hsap_only
ENSG00000084774 (known) ENSG00000137275	=	hsap_only
ENSG00000084774 (known) ENSG00000104856	=	hsap_only
ENSG00000084774 (known) ENSG00000129465	=	hsap_only
ENSG00000084774 (known) ENSG00000127191	=	hsap_only
ENSG00000084774 (known) ENSG00000146232	=	hsap_only
ENSG00000085063 (known) ENSG00000177885	=	hsap_only
ENSG00000085063 (known) ENSG00000146648	=	hsap_only
ENSG00000085063 (known) ENSG00000141646	=	hsap_only
ENSG00000085117 (known) ENSG00000108559	=	hsap_only
ENSG00000085117 (known) ENSG00000173218	=	hsap_only
ENSG00000085224 (known) ENSG00000105894	=	hsap_only
ENSG00000085224 (known) ENSG00000146963	=	hsap_only
ENSG00000085224 (known) ENSG00000196700	=	hsap_only
ENSG00000085224 (known) ENSG00000137601	=	hsap_only
ENSG00000085224 (known) ENSG00000110318	=	hsap_only
ENSG00000085224 (known) ENSG00000088179	=	hsap_only
ENSG00000085231 (known) ENSG00000164587	=	hsap_only
ENSG00000085231 (known) ENSG00000137947	=	D
ENSG00000085231 (known) ENSG00000156508	=	hsap_only
ENSG00000085231 (known) ENSG00000106290	=	DS
ENSG00000085231 (known) ENSG00000162227	=	S
ENSG00000085231 (known) ENSG00000114166	=	DS
ENSG00000085231 (known) ENSG00000127993	=	hsap_only
ENSG00000085231 (known) ENSG00000134758	=	hsap_only
ENSG00000085231 (known) ENSG00000125952	=	hsap_only
ENSG00000085231 (known) ENSG00000130985	=	hsap_only
ENSG00000085231 (known) ENSG00000136997	=	hsap_only
ENSG00000085231 (known) ENSG00000114030	=	hsap_only
ENSG00000085231 (known) ENSG00000141510	=	hsap_only
ENSG00000085231 (known) ENSG00000108773	=	DS
ENSG00000085231 (known) ENSG00000175550	=	hsap_only
ENSG00000085231 (known) ENSG00000121058	=	hsap_only
ENSG00000085231 (known) ENSG00000112592	=	D
ENSG00000085276 (known) ENSG00000085276	=	hsap_only
ENSG00000085276 (known) ENSG00000166949	=	hsap_only
ENSG00000085276 (known) ENSG00000126756	=	hsap_only
ENSG00000085365 (known) ENSG00000146648	=	hsap_only
ENSG00000085365 (known) ENSG00000114062	=	hsap_only
ENSG00000085365 (known) ENSG00000141510	=	hsap_only
ENSG00000085377 (known) ENSG00000111725	=	hsap_only
ENSG00000085377 (known) ENSG00000175104	=	hsap_only
ENSG00000085377 (known) ENSG00000204525	=	hsap_only
ENSG00000085433 (known) ENSG00000168309	=	hsap_only
ENSG00000085433 (known) ENSG00000171703	=	hsap_only
ENSG00000085511 (known) ENSG00000099860	=	hsap_only
ENSG00000085511 (known) ENSG00000130222	=	hsap_only
ENSG00000085511 (known) ENSG00000108984	=	hsap_only
ENSG00000085511 (known) ENSG00000116717	=	hsap_only
ENSG00000085511 (known) ENSG00000085511	=	hsap_only
ENSG00000085514 (known) ENSG00000111679	=	hsap_only
ENSG00000085552 (known) ENSG00000100325	=	hsap_only
ENSG00000085563 (known) ENSG00000215021	=	hsap_only
ENSG00000085563 (known) ENSG00000121481	=	hsap_only
ENSG00000085662 (known) ENSG00000204525	=	hsap_only
ENSG00000085662 (known) ENSG00000213988	=	hsap_only
ENSG00000085662 (known) ENSG00000143466	=	hsap_only
ENSG00000085662 (known) ENSG00000151914	=	hsap_only
ENSG00000085662 (known) ENSG00000170365	=	hsap_only
ENSG00000085662 (known) ENSG00000134086	=	hsap_only
ENSG00000085662 (known) ENSG00000183117	=	hsap_only
ENSG00000085662 (known) ENSG00000096696	=	hsap_only
ENSG00000085662 (known) ENSG00000175104	=	hsap_only
ENSG00000085662 (known) ENSG00000171444	=	hsap_only
ENSG00000085719 (known) ENSG00000172053	=	hsap_only
ENSG00000085721 (known) ENSG00000197879	=	hsap_only
ENSG00000085721 (known) ENSG00000125630	=	hsap_only
ENSG00000085721 (known) ENSG00000103168	=	hsap_only
ENSG00000085721 (known) ENSG00000115750	=	hsap_only
ENSG00000085721 (known) ENSG00000100129	=	hsap_only
ENSG00000085733 (known) ENSG00000115935	=	M
ENSG00000085733 (known) ENSG00000163516	=	hsap_only
ENSG00000085733 (known) ENSG00000137486	=	hsap_only
ENSG00000085733 (known) ENSG00000177885	=	hsap_only
ENSG00000085733 (known) ENSG00000141480	=	hsap_only
ENSG00000085733 (known) ENSG00000186654	=	hsap_only
ENSG00000085733 (known) ENSG00000170004	=	hsap_only
ENSG00000085760 (known) ENSG00000104825	=	hsap_only
ENSG00000085832 (known) ENSG00000196961	=	hsap_only
ENSG00000085832 (known) ENSG00000106351	=	hsap_only
ENSG00000085832 (known) ENSG00000173744	=	hsap_only
ENSG00000085832 (known) ENSG00000130147	=	hsap_only
ENSG00000085832 (known) ENSG00000162511	=	hsap_only
ENSG00000085832 (known) ENSG00000105245	=	hsap_only
ENSG00000085832 (known) ENSG00000146648	=	hsap_only
ENSG00000085832 (known) ENSG00000123091	=	hsap_only
ENSG00000085832 (known) ENSG00000168438	=	hsap_only
ENSG00000085832 (known) ENSG00000133961	=	hsap_only
ENSG00000085840 (known) ENSG00000094804	=	SM
ENSG00000085840 (known) ENSG00000145386	=	hsap_only
ENSG00000085840 (known) ENSG00000137309	=	hsap_only
ENSG00000085840 (known) ENSG00000164815	=	SM
ENSG00000085840 (known) ENSG00000167513	=	hsap_only
ENSG00000085840 (known) ENSG00000100297	=	hsap_only
ENSG00000085840 (known) ENSG00000115942	=	SM
ENSG00000085840 (known) ENSG00000133101	=	hsap_only
ENSG00000085840 (known) ENSG00000135336	=	hsap_only
ENSG00000085840 (known) ENSG00000145604	=	hsap_only
ENSG00000085840 (known) ENSG00000123374	=	S
ENSG00000085840 (known) ENSG00000096401	=	hsap_only
ENSG00000085978 (known) ENSG00000145782	=	hsap_only
ENSG00000085978 (known) ENSG00000138696	=	hsap_only
ENSG00000085978 (known) ENSG00000106799	=	hsap_only
ENSG00000086015 (known) ENSG00000163482	=	hsap_only
ENSG00000086015 (known) ENSG00000128245	=	hsap_only
ENSG00000086061 (known) ENSG00000184489	=	hsap_only
ENSG00000086061 (known) ENSG00000150459	=	hsap_only
ENSG00000086061 (known) ENSG00000100324	=	hsap_only
ENSG00000086061 (known) ENSG00000102871	=	hsap_only
ENSG00000086061 (known) ENSG00000198909	=	hsap_only
ENSG00000086061 (known) ENSG00000129465	=	hsap_only
ENSG00000086061 (known) ENSG00000137275	=	hsap_only
ENSG00000086061 (known) ENSG00000175104	=	hsap_only
ENSG00000086061 (known) ENSG00000146648	=	hsap_only
ENSG00000086061 (known) ENSG00000127191	=	hsap_only
ENSG00000086061 (known) ENSG00000173039	=	hsap_only
ENSG00000086061 (known) ENSG00000101158	=	hsap_only
ENSG00000086061 (known) ENSG00000169908	=	hsap_only
ENSG00000086061 (known) ENSG00000095015	=	hsap_only
ENSG00000086061 (known) ENSG00000175906	=	hsap_only
ENSG00000086061 (known) ENSG00000105325	=	hsap_only
ENSG00000086061 (known) ENSG00000204525	=	hsap_only
ENSG00000086061 (known) ENSG00000197448	=	hsap_only
ENSG00000086061 (known) ENSG00000092094	=	hsap_only
ENSG00000086061 (known) ENSG00000116815	=	hsap_only
ENSG00000086061 (known) ENSG00000135341	=	hsap_only
ENSG00000086061 (known) ENSG00000157873	=	hsap_only
ENSG00000086062 (known) ENSG00000086062	=	hsap_only
ENSG00000086189 (known) ENSG00000179222	=	hsap_only
ENSG00000086189 (known) ENSG00000136997	=	hsap_only
ENSG00000086200 (known) ENSG00000127191	=	hsap_only
ENSG00000086200 (known) ENSG00000115556	=	hsap_only
ENSG00000086200 (known) ENSG00000101084	=	hsap_only
ENSG00000086200 (known) ENSG00000184489	=	hsap_only
ENSG00000086200 (known) ENSG00000165527	=	hsap_only
ENSG00000086200 (known) ENSG00000174307	=	hsap_only
ENSG00000086205 (known) ENSG00000196549	=	hsap_only
ENSG00000086232 (known) ENSG00000105401	=	hsap_only
ENSG00000086232 (known) ENSG00000106799	=	hsap_only
ENSG00000086289 (known) ENSG00000160803	=	hsap_only
ENSG00000086475 (known) ENSG00000173530	=	hsap_only
ENSG00000086475 (known) ENSG00000133935	=	hsap_only
ENSG00000086475 (known) ENSG00000086475	=	hsap_only
ENSG00000086475 (known) ENSG00000114784	=	hsap_only
ENSG00000086475 (known) ENSG00000109103	=	hsap_only
ENSG00000086475 (known) ENSG00000162645	=	hsap_only
ENSG00000086475 (known) ENSG00000130066	=	hsap_only
ENSG00000086475 (known) ENSG00000117154	=	hsap_only
ENSG00000086475 (known) ENSG00000213699	=	hsap_only
ENSG00000086475 (known) ENSG00000165698	=	hsap_only
ENSG00000086504 (known) ENSG00000104833	=	hsap_only
ENSG00000086598 (known) ENSG00000134086	=	hsap_only
ENSG00000086598 (known) ENSG00000204525	=	hsap_only
ENSG00000086598 (known) ENSG00000171444	=	hsap_only
ENSG00000086598 (known) ENSG00000170348	=	S
ENSG00000086598 (known) ENSG00000162736	=	hsap_only
ENSG00000086666 (known) ENSG00000127191	=	hsap_only
ENSG00000086730 (known) ENSG00000160803	=	hsap_only
ENSG00000086758 (known) ENSG00000123091	=	hsap_only
ENSG00000086758 (known) ENSG00000141510	=	hsap_only
ENSG00000086758 (known) ENSG00000147889	=	hsap_only
ENSG00000086758 (known) ENSG00000120693	=	hsap_only
ENSG00000086758 (known) ENSG00000136997	=	hsap_only
ENSG00000086758 (known) ENSG00000086758	=	S
ENSG00000086758 (known) ENSG00000162511	=	hsap_only
ENSG00000086827 (known) ENSG00000104221	=	hsap_only
ENSG00000086827 (known) ENSG00000158560	=	hsap_only
ENSG00000086827 (known) ENSG00000169679	=	hsap_only
ENSG00000086827 (known) ENSG00000102804	=	hsap_only
ENSG00000086827 (known) ENSG00000184489	=	hsap_only
ENSG00000086827 (known) ENSG00000184445	=	D
ENSG00000086827 (known) ENSG00000156970	=	hsap_only
ENSG00000086827 (known) ENSG00000197448	=	hsap_only
ENSG00000086827 (known) ENSG00000174307	=	hsap_only
ENSG00000086827 (known) ENSG00000122952	=	hsap_only
ENSG00000086827 (known) ENSG00000135249	=	hsap_only
ENSG00000087008 (known) ENSG00000108854	=	hsap_only
ENSG00000087053 (known) ENSG00000100241	=	hsap_only
ENSG00000087053 (known) ENSG00000104725	=	hsap_only
ENSG00000087053 (known) ENSG00000087053	=	hsap_only
ENSG00000087074 (known) ENSG00000198914	=	hsap_only
ENSG00000087074 (known) ENSG00000172531	=	hsap_only
ENSG00000087074 (known) ENSG00000196700	=	hsap_only
ENSG00000087074 (known) ENSG00000135447	=	hsap_only
ENSG00000087074 (known) ENSG00000118058	=	hsap_only
ENSG00000087074 (known) ENSG00000147507	=	hsap_only
ENSG00000087076 (known) ENSG00000087076	=	hsap_only
ENSG00000087076 (known) ENSG00000156795	=	hsap_only
ENSG00000087076 (known) ENSG00000175197	=	hsap_only
ENSG00000087077 (known) ENSG00000160972	=	hsap_only
ENSG00000087077 (known) ENSG00000124788	=	hsap_only
ENSG00000087077 (known) ENSG00000183508	=	hsap_only
ENSG00000087077 (known) ENSG00000087077	=	hsap_only
ENSG00000087077 (known) ENSG00000100815	=	hsap_only
ENSG00000087077 (known) ENSG00000090382	=	hsap_only
ENSG00000087077 (known) ENSG00000111676	=	hsap_only
ENSG00000087077 (known) ENSG00000167977	=	hsap_only
ENSG00000087077 (known) ENSG00000170365	=	hsap_only
ENSG00000087077 (known) ENSG00000171861	=	hsap_only
ENSG00000087077 (known) ENSG00000157510	=	hsap_only
ENSG00000087077 (known) ENSG00000196313	=	hsap_only
ENSG00000087077 (known) ENSG00000164587	=	hsap_only
ENSG00000087077 (known) ENSG00000114978	=	hsap_only
ENSG00000087077 (known) ENSG00000106125	=	hsap_only
ENSG00000087077 (known) ENSG00000185624	=	hsap_only
ENSG00000087077 (known) ENSG00000183386	=	hsap_only
ENSG00000087077 (known) ENSG00000148175	=	hsap_only
ENSG00000087077 (known) ENSG00000165702	=	hsap_only
ENSG00000087077 (known) ENSG00000164237	=	hsap_only
ENSG00000087077 (known) ENSG00000105991	=	hsap_only
ENSG00000087077 (known) ENSG00000130518	=	hsap_only
ENSG00000087077 (known) ENSG00000175294	=	hsap_only
ENSG00000087085 (known) ENSG00000142192	=	hsap_only
ENSG00000087085 (known) ENSG00000206561	=	hsap_only
ENSG00000087086 (known) ENSG00000135698	=	hsap_only
ENSG00000087086 (known) ENSG00000105894	=	hsap_only
ENSG00000087086 (known) ENSG00000120693	=	hsap_only
ENSG00000087086 (known) ENSG00000166337	=	hsap_only
ENSG00000087086 (known) ENSG00000167996	=	C
ENSG00000087086 (known) ENSG00000139625	=	hsap_only
ENSG00000087086 (known) ENSG00000116717	=	hsap_only
ENSG00000087086 (known) ENSG00000087086	=	C
ENSG00000087087 (known) ENSG00000170004	=	hsap_only
ENSG00000087087 (known) ENSG00000179409	=	hsap_only
ENSG00000087087 (known) ENSG00000108262	=	hsap_only
ENSG00000087087 (known) ENSG00000184900	=	hsap_only
ENSG00000087087 (known) ENSG00000205937	=	hsap_only
ENSG00000087087 (known) ENSG00000132305	=	hsap_only
ENSG00000087088 (known) ENSG00000213585	=	hsap_only
ENSG00000087088 (known) ENSG00000171132	=	hsap_only
ENSG00000087088 (known) ENSG00000120885	=	hsap_only
ENSG00000087088 (known) ENSG00000097033	=	hsap_only
ENSG00000087088 (known) ENSG00000160202	=	hsap_only
ENSG00000087088 (known) ENSG00000165943	=	M
ENSG00000087088 (known) ENSG00000103490	=	hsap_only
ENSG00000087088 (known) ENSG00000105327	=	hsap_only
ENSG00000087088 (known) ENSG00000171552	=	M
ENSG00000087088 (known) ENSG00000171791	=	M
ENSG00000087088 (known) ENSG00000140939	=	M
ENSG00000087088 (known) ENSG00000087088	=	hsap_only
ENSG00000087088 (known) ENSG00000109846	=	hsap_only
ENSG00000087095 (known) ENSG00000168610	=	hsap_only
ENSG00000087095 (known) ENSG00000118513	=	M
ENSG00000087095 (known) ENSG00000124788	=	hsap_only
ENSG00000087095 (known) ENSG00000135341	=	hsap_only
ENSG00000087152 (known) ENSG00000129204	=	hsap_only
ENSG00000087152 (known) ENSG00000197019	=	hsap_only
ENSG00000087152 (known) ENSG00000118939	=	hsap_only
ENSG00000087152 (known) ENSG00000187742	=	hsap_only
ENSG00000087152 (known) ENSG00000100151	=	hsap_only
ENSG00000087191 (known) ENSG00000129991	=	hsap_only
ENSG00000087191 (known) ENSG00000151090	=	hsap_only
ENSG00000087191 (known) ENSG00000164749	=	hsap_only
ENSG00000087191 (known) ENSG00000143365	=	hsap_only
ENSG00000087191 (known) ENSG00000175575	=	hsap_only
ENSG00000087191 (known) ENSG00000101843	=	hsap_only
ENSG00000087191 (known) ENSG00000163636	=	S
ENSG00000087191 (known) ENSG00000198963	=	hsap_only
ENSG00000087191 (known) ENSG00000111424	=	hsap_only
ENSG00000087191 (known) ENSG00000151623	=	hsap_only
ENSG00000087191 (known) ENSG00000136940	=	hsap_only
ENSG00000087191 (known) ENSG00000172819	=	hsap_only
ENSG00000087191 (known) ENSG00000173153	=	D
ENSG00000087191 (known) ENSG00000171346	=	hsap_only
ENSG00000087191 (known) ENSG00000175104	=	hsap_only
ENSG00000087191 (known) ENSG00000143257	=	hsap_only
ENSG00000087191 (known) ENSG00000140009	=	hsap_only
ENSG00000087191 (known) ENSG00000131759	=	hsap_only
ENSG00000087191 (known) ENSG00000163060	=	hsap_only
ENSG00000087191 (known) ENSG00000105048	=	hsap_only
ENSG00000087191 (known) ENSG00000163161	=	hsap_only
ENSG00000087191 (known) ENSG00000196482	=	D
ENSG00000087191 (known) ENSG00000147488	=	hsap_only
ENSG00000087191 (known) ENSG00000170445	=	hsap_only
ENSG00000087206 (known) ENSG00000188486	=	hsap_only
ENSG00000087206 (known) ENSG00000101773	=	hsap_only
ENSG00000087206 (known) ENSG00000163322	=	hsap_only
ENSG00000087206 (known) ENSG00000136603	=	hsap_only
ENSG00000087206 (known) ENSG00000115274	=	hsap_only
ENSG00000087206 (known) ENSG00000185515	=	hsap_only
ENSG00000087237 (known) ENSG00000111229	=	hsap_only
ENSG00000087237 (known) ENSG00000182944	=	hsap_only
ENSG00000087245 (known) ENSG00000087245	=	D
ENSG00000087258 (known) ENSG00000175203	=	hsap_only
ENSG00000087266 (known) ENSG00000091513	=	hsap_only
ENSG00000087302 (known) ENSG00000087302	=	hsap_only
ENSG00000087302 (known) ENSG00000162946	=	hsap_only
ENSG00000087302 (known) ENSG00000100503	=	hsap_only
ENSG00000087303 (known) ENSG00000136603	=	hsap_only
ENSG00000087365 (known) ENSG00000118515	=	hsap_only
ENSG00000087365 (known) ENSG00000119953	=	hsap_only
ENSG00000087365 (known) ENSG00000143368	=	D
ENSG00000087365 (known) ENSG00000205937	=	hsap_only
ENSG00000087365 (known) ENSG00000141480	=	hsap_only
ENSG00000087365 (known) ENSG00000137486	=	hsap_only
ENSG00000087448 (known) ENSG00000135018	=	hsap_only
ENSG00000087448 (known) ENSG00000142552	=	hsap_only
ENSG00000087448 (known) ENSG00000160803	=	hsap_only
ENSG00000087448 (known) ENSG00000130307	=	hsap_only
ENSG00000087448 (known) ENSG00000121058	=	hsap_only
ENSG00000087448 (known) ENSG00000197019	=	hsap_only
ENSG00000087460 (known) ENSG00000120437	=	hsap_only
ENSG00000087460 (known) ENSG00000128050	=	hsap_only
ENSG00000087460 (known) ENSG00000175792	=	hsap_only
ENSG00000087460 (known) ENSG00000113312	=	hsap_only
ENSG00000087460 (known) ENSG00000087460	=	S
ENSG00000087460 (known) ENSG00000182199	=	hsap_only
ENSG00000087470 (known) ENSG00000171552	=	hsap_only
ENSG00000087470 (known) ENSG00000142082	=	hsap_only
ENSG00000087495 (known) ENSG00000172531	=	hsap_only
ENSG00000087495 (known) ENSG00000186676	=	hsap_only
ENSG00000087510 (known) ENSG00000103275	=	hsap_only
ENSG00000087510 (known) ENSG00000164442	=	hsap_only
ENSG00000087510 (known) ENSG00000141510	=	hsap_only
ENSG00000087586 (known) ENSG00000164687	=	hsap_only
ENSG00000087586 (known) ENSG00000087586	=	hsap_only
ENSG00000087586 (known) ENSG00000185651	=	hsap_only
ENSG00000087586 (known) ENSG00000088325	=	hsap_only
ENSG00000087586 (known) ENSG00000141510	=	hsap_only
ENSG00000087586 (known) ENSG00000175216	=	hsap_only
ENSG00000087586 (known) ENSG00000111859	=	hsap_only
ENSG00000087586 (known) ENSG00000145715	=	hsap_only
ENSG00000087586 (known) ENSG00000147889	=	hsap_only
ENSG00000087842 (known) ENSG00000120693	=	hsap_only
ENSG00000087903 (known) ENSG00000185002	=	S
ENSG00000087903 (known) ENSG00000112559	=	hsap_only
ENSG00000088002 (known) ENSG00000109193	=	hsap_only
ENSG00000088002 (known) ENSG00000155749	=	hsap_only
ENSG00000088038 (known) ENSG00000111596	=	hsap_only
ENSG00000088038 (known) ENSG00000155508	=	S
ENSG00000088038 (known) ENSG00000117318	=	hsap_only
ENSG00000088053 (known) ENSG00000158869	=	hsap_only
ENSG00000088053 (known) ENSG00000176105	=	hsap_only
ENSG00000088053 (known) ENSG00000147507	=	hsap_only
ENSG00000088179 (known) ENSG00000172977	=	hsap_only
ENSG00000088179 (known) ENSG00000186676	=	hsap_only
ENSG00000088179 (known) ENSG00000175445	=	hsap_only
ENSG00000088179 (known) ENSG00000156508	=	hsap_only
ENSG00000088205 (known) ENSG00000104637	=	hsap_only
ENSG00000088205 (known) ENSG00000182979	=	hsap_only
ENSG00000088205 (known) ENSG00000132849	=	hsap_only
ENSG00000088247 (known) ENSG00000107371	=	hsap_only
ENSG00000088247 (known) ENSG00000137936	=	hsap_only
ENSG00000088247 (known) ENSG00000186318	=	hsap_only
ENSG00000088247 (known) ENSG00000175104	=	hsap_only
ENSG00000088247 (known) ENSG00000130713	=	hsap_only
ENSG00000088247 (known) ENSG00000165527	=	hsap_only
ENSG00000088247 (known) ENSG00000179950	=	hsap_only
ENSG00000088256 (known) ENSG00000138835	=	hsap_only
ENSG00000088280 (known) ENSG00000088280	=	hsap_only
ENSG00000088298 (known) ENSG00000145425	=	hsap_only
ENSG00000088305 (known) ENSG00000142182	=	hsap_only
ENSG00000088305 (known) ENSG00000116030	=	hsap_only
ENSG00000088305 (known) ENSG00000143379	=	hsap_only
ENSG00000088305 (known) ENSG00000130816	=	hsap_only
ENSG00000088305 (known) ENSG00000103275	=	hsap_only
ENSG00000088305 (known) ENSG00000106462	=	hsap_only
ENSG00000088356 (known) ENSG00000198909	=	hsap_only
ENSG00000088367 (known) ENSG00000133121	=	hsap_only
ENSG00000088808 (known) ENSG00000172531	=	hsap_only
ENSG00000088808 (known) ENSG00000096401	=	hsap_only
ENSG00000088808 (known) ENSG00000154310	=	hsap_only
ENSG00000088832 (known) ENSG00000134086	=	hsap_only
ENSG00000088832 (known) ENSG00000138814	=	hsap_only
ENSG00000088832 (known) ENSG00000106799	=	M
ENSG00000088832 (known) ENSG00000088832	=	S
ENSG00000088832 (known) ENSG00000115953	=	hsap_only
ENSG00000088832 (known) ENSG00000198793	=	S
ENSG00000088832 (known) ENSG00000159023	=	hsap_only
ENSG00000088833 (known) ENSG00000140319	=	hsap_only
ENSG00000088833 (known) ENSG00000140350	=	hsap_only
ENSG00000088833 (known) ENSG00000189308	=	hsap_only
ENSG00000088833 (known) ENSG00000105058	=	hsap_only
ENSG00000088833 (known) ENSG00000116251	=	hsap_only
ENSG00000088833 (known) ENSG00000174842	=	hsap_only
ENSG00000088833 (known) ENSG00000120948	=	hsap_only
ENSG00000088888 (known) ENSG00000168040	=	hsap_only
ENSG00000088888 (known) ENSG00000143466	=	hsap_only
ENSG00000088888 (known) ENSG00000115267	=	hsap_only
ENSG00000088888 (known) ENSG00000104365	=	hsap_only
ENSG00000088888 (known) ENSG00000175104	=	hsap_only
ENSG00000088888 (known) ENSG00000107201	=	hsap_only
ENSG00000088888 (known) ENSG00000213341	=	hsap_only
ENSG00000088926 (known) ENSG00000088926	=	hsap_only
ENSG00000088930 (known) ENSG00000124217	=	hsap_only
ENSG00000088930 (known) ENSG00000100129	=	hsap_only
ENSG00000088930 (known) ENSG00000132507	=	hsap_only
ENSG00000088930 (known) ENSG00000093010	=	hsap_only
ENSG00000088930 (known) ENSG00000170860	=	hsap_only
ENSG00000088930 (known) ENSG00000151461	=	hsap_only
ENSG00000088930 (known) ENSG00000162946	=	hsap_only
ENSG00000088930 (known) ENSG00000163659	=	hsap_only
ENSG00000088930 (known) ENSG00000171824	=	hsap_only
ENSG00000088930 (known) ENSG00000120699	=	hsap_only
ENSG00000088930 (known) ENSG00000100567	=	hsap_only
ENSG00000088930 (known) ENSG00000120948	=	hsap_only
ENSG00000088930 (known) ENSG00000126005	=	hsap_only
ENSG00000088986 (known) ENSG00000168734	=	hsap_only
ENSG00000088986 (known) ENSG00000161277	=	hsap_only
ENSG00000088986 (known) ENSG00000185633	=	hsap_only
ENSG00000088986 (known) ENSG00000135473	=	hsap_only
ENSG00000088986 (known) ENSG00000156508	=	hsap_only
ENSG00000088986 (known) ENSG00000183048	=	hsap_only
ENSG00000088986 (known) ENSG00000174307	=	hsap_only
ENSG00000088986 (known) ENSG00000197535	=	hsap_only
ENSG00000088986 (known) ENSG00000116741	=	hsap_only
ENSG00000088986 (known) ENSG00000105011	=	hsap_only
ENSG00000088986 (known) ENSG00000100906	=	hsap_only
ENSG00000088986 (known) ENSG00000124177	=	hsap_only
ENSG00000088986 (known) ENSG00000121083	=	D
ENSG00000088986 (known) ENSG00000153094	=	hsap_only
ENSG00000088986 (known) ENSG00000128590	=	hsap_only
ENSG00000088986 (known) ENSG00000204525	=	hsap_only
ENSG00000088986 (known) ENSG00000170579	=	hsap_only
ENSG00000088986 (known) ENSG00000135549	=	hsap_only
ENSG00000088986 (known) ENSG00000171033	=	hsap_only
ENSG00000088986 (known) ENSG00000088986	=	D
ENSG00000088986 (known) ENSG00000119408	=	hsap_only
ENSG00000088986 (known) ENSG00000165156	=	hsap_only
ENSG00000088986 (known) ENSG00000159023	=	hsap_only
ENSG00000088986 (known) ENSG00000177885	=	hsap_only
ENSG00000088986 (known) ENSG00000133935	=	hsap_only
ENSG00000088986 (known) ENSG00000173267	=	hsap_only
ENSG00000088992 (known) ENSG00000140382	=	hsap_only
ENSG00000088992 (known) ENSG00000165169	=	hsap_only
ENSG00000088992 (known) ENSG00000108557	=	hsap_only
ENSG00000088992 (known) ENSG00000123106	=	hsap_only
ENSG00000089006 (known) ENSG00000205726	=	hsap_only
ENSG00000089009 (known) ENSG00000089159	=	hsap_only
ENSG00000089009 (known) ENSG00000142856	=	hsap_only
ENSG00000089009 (known) ENSG00000137486	=	hsap_only
ENSG00000089009 (known) ENSG00000141480	=	hsap_only
ENSG00000089009 (known) ENSG00000124214	=	hsap_only
ENSG00000089012 (known) ENSG00000196776	=	hsap_only
ENSG00000089022 (known) ENSG00000116711	=	hsap_only
ENSG00000089022 (known) ENSG00000141510	=	M
ENSG00000089053 (known) ENSG00000198742	=	hsap_only
ENSG00000089053 (known) ENSG00000108854	=	hsap_only
ENSG00000089053 (known) ENSG00000109906	=	hsap_only
ENSG00000089053 (known) ENSG00000106799	=	hsap_only
ENSG00000089063 (known) ENSG00000108107	=	hsap_only
ENSG00000089063 (known) ENSG00000116857	=	hsap_only
ENSG00000089063 (known) ENSG00000175906	=	hsap_only
ENSG00000089091 (known) ENSG00000165702	=	hsap_only
ENSG00000089123 (known) ENSG00000089123	=	hsap_only
ENSG00000089154 (known) ENSG00000179222	=	hsap_only
ENSG00000089154 (known) ENSG00000184489	=	hsap_only
ENSG00000089154 (known) ENSG00000101084	=	hsap_only
ENSG00000089154 (known) ENSG00000173039	=	hsap_only
ENSG00000089154 (known) ENSG00000102804	=	hsap_only
ENSG00000089154 (known) ENSG00000141026	=	hsap_only
ENSG00000089154 (known) ENSG00000163631	=	hsap_only
ENSG00000089154 (known) ENSG00000136997	=	hsap_only
ENSG00000089154 (known) ENSG00000104221	=	hsap_only
ENSG00000089157 (known) ENSG00000183735	=	hsap_only
ENSG00000089157 (known) ENSG00000104856	=	hsap_only
ENSG00000089157 (known) ENSG00000170515	=	hsap_only
ENSG00000089157 (known) ENSG00000135341	=	hsap_only
ENSG00000089157 (known) ENSG00000168092	=	hsap_only
ENSG00000089157 (known) ENSG00000089159	=	hsap_only
ENSG00000089157 (known) ENSG00000166949	=	hsap_only
ENSG00000089157 (known) ENSG00000141480	=	hsap_only
ENSG00000089157 (known) ENSG00000129347	=	S
ENSG00000089157 (known) ENSG00000124214	=	hsap_only
ENSG00000089157 (known) ENSG00000173039	=	hsap_only
ENSG00000089157 (known) ENSG00000104825	=	hsap_only
ENSG00000089157 (known) ENSG00000096384	=	hsap_only
ENSG00000089157 (known) ENSG00000095015	=	hsap_only
ENSG00000089159 (known) ENSG00000158195	=	hsap_only
ENSG00000089159 (known) ENSG00000116251	=	hsap_only
ENSG00000089159 (known) ENSG00000135596	=	hsap_only
ENSG00000089159 (known) ENSG00000147604	=	hsap_only
ENSG00000089159 (known) ENSG00000187498	=	hsap_only
ENSG00000089159 (known) ENSG00000212664	=	hsap_only
ENSG00000089159 (known) ENSG00000149806	=	hsap_only
ENSG00000089159 (known) ENSG00000164924	=	hsap_only
ENSG00000089159 (known) ENSG00000122026	=	hsap_only
ENSG00000089159 (known) ENSG00000122884	=	hsap_only
ENSG00000089159 (known) ENSG00000115414	=	hsap_only
ENSG00000089159 (known) ENSG00000149809	=	hsap_only
ENSG00000089159 (known) ENSG00000171863	=	hsap_only
ENSG00000089159 (known) ENSG00000185624	=	hsap_only
ENSG00000089159 (known) ENSG00000147140	=	hsap_only
ENSG00000089159 (known) ENSG00000130635	=	hsap_only
ENSG00000089159 (known) ENSG00000137154	=	hsap_only
ENSG00000089159 (known) ENSG00000134440	=	hsap_only
ENSG00000089159 (known) ENSG00000136026	=	hsap_only
ENSG00000089159 (known) ENSG00000100345	=	hsap_only
ENSG00000089159 (known) ENSG00000100097	=	hsap_only
ENSG00000089159 (known) ENSG00000117480	=	hsap_only
ENSG00000089159 (known) ENSG00000149257	=	hsap_only
ENSG00000089159 (known) ENSG00000091986	=	hsap_only
ENSG00000089159 (known) ENSG00000204262	=	hsap_only
ENSG00000089159 (known) ENSG00000177954	=	hsap_only
ENSG00000089159 (known) ENSG00000102119	=	hsap_only
ENSG00000089159 (known) ENSG00000144810	=	hsap_only
ENSG00000089159 (known) ENSG00000155256	=	hsap_only
ENSG00000089159 (known) ENSG00000137992	=	hsap_only
ENSG00000089159 (known) ENSG00000161970	=	hsap_only
ENSG00000089159 (known) ENSG00000122406	=	hsap_only
ENSG00000089159 (known) ENSG00000170037	=	hsap_only
ENSG00000089159 (known) ENSG00000112081	=	hsap_only
ENSG00000089159 (known) ENSG00000125691	=	hsap_only
ENSG00000089159 (known) ENSG00000198898	=	hsap_only
ENSG00000089159 (known) ENSG00000167004	=	hsap_only
ENSG00000089159 (known) ENSG00000184009	=	hsap_only
ENSG00000089159 (known) ENSG00000146648	=	hsap_only
ENSG00000089159 (known) ENSG00000169258	=	hsap_only
ENSG00000089159 (known) ENSG00000100316	=	hsap_only
ENSG00000089159 (known) ENSG00000111640	=	hsap_only
ENSG00000089159 (known) ENSG00000188229	=	hsap_only
ENSG00000089159 (known) ENSG00000175334	=	hsap_only
ENSG00000089159 (known) ENSG00000135457	=	hsap_only
ENSG00000089159 (known) ENSG00000108298	=	hsap_only
ENSG00000089159 (known) ENSG00000164692	=	hsap_only
ENSG00000089159 (known) ENSG00000108107	=	hsap_only
ENSG00000089159 (known) ENSG00000164597	=	hsap_only
ENSG00000089159 (known) ENSG00000108821	=	hsap_only
ENSG00000089159 (known) ENSG00000188846	=	hsap_only
ENSG00000089159 (known) ENSG00000140682	=	hsap_only
ENSG00000089159 (known) ENSG00000126460	=	hsap_only
ENSG00000089159 (known) ENSG00000158486	=	hsap_only
ENSG00000089159 (known) ENSG00000147403	=	hsap_only
ENSG00000089159 (known) ENSG00000174748	=	hsap_only
ENSG00000089159 (known) ENSG00000116560	=	hsap_only
ENSG00000089159 (known) ENSG00000196924	=	hsap_only
ENSG00000089159 (known) ENSG00000160789	=	hsap_only
ENSG00000089159 (known) ENSG00000182718	=	hsap_only
ENSG00000089159 (known) ENSG00000135387	=	hsap_only
ENSG00000089159 (known) ENSG00000109971	=	hsap_only
ENSG00000089159 (known) ENSG00000142405	=	hsap_only
ENSG00000089159 (known) ENSG00000106028	=	hsap_only
ENSG00000089159 (known) ENSG00000132912	=	hsap_only
ENSG00000089159 (known) ENSG00000168028	=	hsap_only
ENSG00000089159 (known) ENSG00000142156	=	hsap_only
ENSG00000089159 (known) ENSG00000167552	=	hsap_only
ENSG00000089159 (known) ENSG00000182944	=	hsap_only
ENSG00000089159 (known) ENSG00000145907	=	hsap_only
ENSG00000089159 (known) ENSG00000177600	=	hsap_only
ENSG00000089159 (known) ENSG00000179361	=	hsap_only
ENSG00000089159 (known) ENSG00000161016	=	hsap_only
ENSG00000089159 (known) ENSG00000123384	=	hsap_only
ENSG00000089159 (known) ENSG00000120802	=	hsap_only
ENSG00000089159 (known) ENSG00000196419	=	hsap_only
ENSG00000089159 (known) ENSG00000117450	=	hsap_only
ENSG00000089159 (known) ENSG00000163956	=	hsap_only
ENSG00000089159 (known) ENSG00000167526	=	hsap_only
ENSG00000089159 (known) ENSG00000186468	=	hsap_only
ENSG00000089159 (known) ENSG00000142173	=	hsap_only
ENSG00000089159 (known) ENSG00000131469	=	hsap_only
ENSG00000089159 (known) ENSG00000138326	=	hsap_only
ENSG00000089159 (known) ENSG00000099783	=	hsap_only
ENSG00000089159 (known) ENSG00000106333	=	hsap_only
ENSG00000089159 (known) ENSG00000168003	=	hsap_only
ENSG00000089159 (known) ENSG00000172809	=	hsap_only
ENSG00000089159 (known) ENSG00000197903	=	hsap_only
ENSG00000089159 (known) ENSG00000137076	=	hsap_only
ENSG00000089159 (known) ENSG00000174444	=	hsap_only
ENSG00000089159 (known) ENSG00000162244	=	hsap_only
ENSG00000089159 (known) ENSG00000111799	=	hsap_only
ENSG00000089159 (known) ENSG00000142676	=	hsap_only
ENSG00000089159 (known) ENSG00000149948	=	hsap_only
ENSG00000089159 (known) ENSG00000125844	=	hsap_only
ENSG00000089159 (known) ENSG00000198959	=	hsap_only
ENSG00000089159 (known) ENSG00000163359	=	hsap_only
ENSG00000089159 (known) ENSG00000092841	=	hsap_only
ENSG00000089169 (known) ENSG00000147044	=	hsap_only
ENSG00000089195 (known) ENSG00000166166	=	DS
ENSG00000089199 (known) ENSG00000102125	=	hsap_only
ENSG00000089199 (known) ENSG00000119242	=	hsap_only
ENSG00000089199 (known) ENSG00000115275	=	hsap_only
ENSG00000089199 (known) ENSG00000143171	=	hsap_only
ENSG00000089199 (known) ENSG00000171862	=	hsap_only
ENSG00000089199 (known) ENSG00000099817	=	hsap_only
ENSG00000089199 (known) ENSG00000114026	=	hsap_only
ENSG00000089199 (known) ENSG00000119596	=	hsap_only
ENSG00000089199 (known) ENSG00000204842	=	hsap_only
ENSG00000089199 (known) ENSG00000182319	=	hsap_only
ENSG00000089199 (known) ENSG00000143546	=	hsap_only
ENSG00000089199 (known) ENSG00000108312	=	hsap_only
ENSG00000089199 (known) ENSG00000130254	=	hsap_only
ENSG00000089199 (known) ENSG00000137267	=	hsap_only
ENSG00000089199 (known) ENSG00000173366	=	hsap_only
ENSG00000089199 (known) ENSG00000132142	=	hsap_only
ENSG00000089199 (known) ENSG00000169100	=	hsap_only
ENSG00000089220 (known) ENSG00000089220	=	S
ENSG00000089220 (known) ENSG00000113739	=	hsap_only
ENSG00000089220 (known) ENSG00000155957	=	hsap_only
ENSG00000089220 (known) ENSG00000154229	=	hsap_only
ENSG00000089220 (known) ENSG00000204525	=	hsap_only
ENSG00000089220 (known) ENSG00000132155	=	hsap_only
ENSG00000089220 (known) ENSG00000134086	=	hsap_only
ENSG00000089220 (known) ENSG00000143499	=	hsap_only
ENSG00000089220 (known) ENSG00000159023	=	hsap_only
ENSG00000089220 (known) ENSG00000180370	=	hsap_only
ENSG00000089220 (known) ENSG00000104637	=	hsap_only
ENSG00000089220 (known) ENSG00000133398	=	hsap_only
ENSG00000089220 (known) ENSG00000165912	=	hsap_only
ENSG00000089220 (known) ENSG00000163932	=	hsap_only
ENSG00000089220 (known) ENSG00000123374	=	hsap_only
ENSG00000089220 (known) ENSG00000173020	=	hsap_only
ENSG00000089234 (known) ENSG00000167986	=	hsap_only
ENSG00000089234 (known) ENSG00000089234	=	DS
ENSG00000089234 (known) ENSG00000174775	=	hsap_only
ENSG00000089234 (known) ENSG00000141068	=	M
ENSG00000089248 (known) ENSG00000204525	=	hsap_only
ENSG00000089248 (known) ENSG00000171444	=	hsap_only
ENSG00000089248 (known) ENSG00000160803	=	hsap_only
ENSG00000089248 (known) ENSG00000143466	=	hsap_only
ENSG00000089280 (known) ENSG00000105698	=	hsap_only
ENSG00000089280 (known) ENSG00000126005	=	hsap_only
ENSG00000089280 (known) ENSG00000164305	=	hsap_only
ENSG00000089280 (known) ENSG00000145220	=	hsap_only
ENSG00000089280 (known) ENSG00000137936	=	hsap_only
ENSG00000089280 (known) ENSG00000099399	=	hsap_only
ENSG00000089280 (known) ENSG00000204525	=	hsap_only
ENSG00000089280 (known) ENSG00000137076	=	hsap_only
ENSG00000089280 (known) ENSG00000126457	=	hsap_only
ENSG00000089280 (known) ENSG00000114784	=	hsap_only
ENSG00000089280 (known) ENSG00000141522	=	hsap_only
ENSG00000089289 (known) ENSG00000174307	=	hsap_only
ENSG00000089356 (known) ENSG00000142864	=	hsap_only
ENSG00000089356 (known) ENSG00000123358	=	hsap_only
ENSG00000089356 (known) ENSG00000127452	=	hsap_only
ENSG00000089597 (known) ENSG00000180370	=	hsap_only
ENSG00000089597 (known) ENSG00000173530	=	hsap_only
ENSG00000089597 (known) ENSG00000133101	=	hsap_only
ENSG00000089597 (known) ENSG00000206452	=	hsap_only
ENSG00000089597 (known) ENSG00000136997	=	hsap_only
ENSG00000089597 (known) ENSG00000204525	=	hsap_only
ENSG00000089597 (known) ENSG00000163435	=	hsap_only
ENSG00000089597 (known) ENSG00000126005	=	hsap_only
ENSG00000089597 (known) ENSG00000213585	=	hsap_only
ENSG00000089597 (known) ENSG00000165527	=	hsap_only
ENSG00000089597 (known) ENSG00000171444	=	hsap_only
ENSG00000089597 (known) ENSG00000118515	=	hsap_only
ENSG00000089597 (known) ENSG00000175104	=	hsap_only
ENSG00000089682 (known) ENSG00000165119	=	hsap_only
ENSG00000089682 (known) ENSG00000184672	=	hsap_only
ENSG00000089682 (known) ENSG00000175602	=	hsap_only
ENSG00000089682 (known) ENSG00000092199	=	hsap_only
ENSG00000089685 (known) ENSG00000149503	=	hsap_only
ENSG00000089685 (known) ENSG00000134690	=	hsap_only
ENSG00000089685 (known) ENSG00000132906	=	hsap_only
ENSG00000089685 (known) ENSG00000170312	=	hsap_only
ENSG00000089685 (known) ENSG00000105698	=	hsap_only
ENSG00000089685 (known) ENSG00000178999	=	hsap_only
ENSG00000089685 (known) ENSG00000089685	=	hsap_only
ENSG00000089693 (known) ENSG00000144021	=	hsap_only
ENSG00000089693 (known) ENSG00000156709	=	hsap_only
ENSG00000089693 (known) ENSG00000117528	=	hsap_only
ENSG00000089693 (known) ENSG00000163344	=	hsap_only
ENSG00000089693 (known) ENSG00000112208	=	hsap_only
ENSG00000089693 (known) ENSG00000166595	=	hsap_only
ENSG00000089693 (known) ENSG00000147509	=	hsap_only
ENSG00000089693 (known) ENSG00000155229	=	hsap_only
ENSG00000089723 (known) ENSG00000185247	=	hsap_only
ENSG00000089737 (known) ENSG00000168040	=	hsap_only
ENSG00000089737 (known) ENSG00000096384	=	hsap_only
ENSG00000089737 (known) ENSG00000105364	=	hsap_only
ENSG00000089737 (known) ENSG00000156976	=	hsap_only
ENSG00000089737 (known) ENSG00000104408	=	hsap_only
ENSG00000089737 (known) ENSG00000175348	=	hsap_only
ENSG00000089737 (known) ENSG00000108262	=	hsap_only
ENSG00000089737 (known) ENSG00000142856	=	hsap_only
ENSG00000089737 (known) ENSG00000165698	=	hsap_only
ENSG00000089737 (known) ENSG00000131203	=	hsap_only
ENSG00000089737 (known) ENSG00000205937	=	hsap_only
ENSG00000089737 (known) ENSG00000180644	=	hsap_only
ENSG00000089737 (known) ENSG00000110076	=	hsap_only
ENSG00000089737 (known) ENSG00000101146	=	hsap_only
ENSG00000089737 (known) ENSG00000107614	=	hsap_only
ENSG00000089737 (known) ENSG00000127445	=	hsap_only
ENSG00000089737 (known) ENSG00000111669	=	hsap_only
ENSG00000089737 (known) ENSG00000197694	=	hsap_only
ENSG00000089775 (known) ENSG00000120896	=	hsap_only
ENSG00000089775 (known) ENSG00000105700	=	hsap_only
ENSG00000089775 (known) ENSG00000127191	=	hsap_only
ENSG00000089775 (known) ENSG00000121058	=	hsap_only
ENSG00000089775 (known) ENSG00000112559	=	hsap_only
ENSG00000089847 (known) ENSG00000156508	=	hsap_only
ENSG00000089847 (known) ENSG00000109103	=	hsap_only
ENSG00000089902 (known) ENSG00000116478	=	hsap_only
ENSG00000089902 (known) ENSG00000139613	=	hsap_only
ENSG00000089902 (known) ENSG00000196591	=	hsap_only
ENSG00000089902 (known) ENSG00000127616	=	hsap_only
ENSG00000089902 (known) ENSG00000168148	=	hsap_only
ENSG00000090020 (known) ENSG00000112559	=	hsap_only
ENSG00000090020 (known) ENSG00000090581	=	hsap_only
ENSG00000090054 (known) ENSG00000101084	=	hsap_only
ENSG00000090054 (known) ENSG00000136997	=	hsap_only
ENSG00000090054 (known) ENSG00000179222	=	hsap_only
ENSG00000090054 (known) ENSG00000147509	=	hsap_only
ENSG00000090060 (known) ENSG00000175387	=	hsap_only
ENSG00000090060 (known) ENSG00000162924	=	hsap_only
ENSG00000090061 (known) ENSG00000131721	=	hsap_only
ENSG00000090061 (known) ENSG00000101624	=	hsap_only
ENSG00000090061 (known) ENSG00000135604	=	hsap_only
ENSG00000090061 (known) ENSG00000161202	=	hsap_only
ENSG00000090061 (known) ENSG00000140382	=	hsap_only
ENSG00000090061 (known) ENSG00000175602	=	hsap_only
ENSG00000090061 (known) ENSG00000117266	=	hsap_only
ENSG00000090061 (known) ENSG00000130307	=	hsap_only
ENSG00000090061 (known) ENSG00000185002	=	hsap_only
ENSG00000090061 (known) ENSG00000157110	=	hsap_only
ENSG00000090061 (known) ENSG00000198553	=	hsap_only
ENSG00000090061 (known) ENSG00000166925	=	hsap_only
ENSG00000090061 (known) ENSG00000124788	=	hsap_only
ENSG00000090061 (known) ENSG00000172638	=	hsap_only
ENSG00000090097 (known) ENSG00000134758	=	hsap_only
ENSG00000090097 (known) ENSG00000169564	=	hsap_only
ENSG00000090097 (known) ENSG00000112531	=	hsap_only
ENSG00000090104 (known) ENSG00000156697	=	hsap_only
ENSG00000090104 (known) ENSG00000139625	=	hsap_only
ENSG00000090104 (known) ENSG00000165775	=	hsap_only
ENSG00000090104 (known) ENSG00000102804	=	hsap_only
ENSG00000090273 (known) ENSG00000163435	=	hsap_only
ENSG00000090273 (known) ENSG00000198909	=	hsap_only
ENSG00000090273 (known) ENSG00000126005	=	hsap_only
ENSG00000090273 (known) ENSG00000111725	=	hsap_only
ENSG00000090273 (known) ENSG00000213585	=	hsap_only
ENSG00000090273 (known) ENSG00000154310	=	hsap_only
ENSG00000090273 (known) ENSG00000206452	=	hsap_only
ENSG00000090273 (known) ENSG00000180370	=	hsap_only
ENSG00000090273 (known) ENSG00000204525	=	hsap_only
ENSG00000090273 (known) ENSG00000114784	=	hsap_only
ENSG00000090273 (known) ENSG00000153933	=	hsap_only
ENSG00000090273 (known) ENSG00000134086	=	hsap_only
ENSG00000090273 (known) ENSG00000165527	=	hsap_only
ENSG00000090273 (known) ENSG00000173530	=	hsap_only
ENSG00000090339 (known) ENSG00000146648	=	hsap_only
ENSG00000090339 (known) ENSG00000092820	=	hsap_only
ENSG00000090339 (known) ENSG00000090339	=	hsap_only
ENSG00000090372 (known) ENSG00000160049	=	hsap_only
ENSG00000090372 (known) ENSG00000169100	=	hsap_only
ENSG00000090372 (known) ENSG00000157224	=	hsap_only
ENSG00000090372 (known) ENSG00000172915	=	hsap_only
ENSG00000090372 (known) ENSG00000154027	=	hsap_only
ENSG00000090372 (known) ENSG00000171444	=	hsap_only
ENSG00000090372 (known) ENSG00000164404	=	hsap_only
ENSG00000090372 (known) ENSG00000157954	=	hsap_only
ENSG00000090372 (known) ENSG00000163736	=	hsap_only
ENSG00000090372 (known) ENSG00000154764	=	hsap_only
ENSG00000090372 (known) ENSG00000102390	=	hsap_only
ENSG00000090372 (known) ENSG00000133511	=	hsap_only
ENSG00000090372 (known) ENSG00000120458	=	hsap_only
ENSG00000090372 (known) ENSG00000165516	=	hsap_only
ENSG00000090372 (known) ENSG00000099964	=	hsap_only
ENSG00000090376 (known) ENSG00000172936	=	hsap_only
ENSG00000090376 (known) ENSG00000184216	=	hsap_only
ENSG00000090376 (known) ENSG00000175104	=	M
ENSG00000090376 (known) ENSG00000134970	=	hsap_only
ENSG00000090376 (known) ENSG00000090376	=	hsap_only
ENSG00000090376 (known) ENSG00000134070	=	hsap_only
ENSG00000090382 (known) ENSG00000116213	=	hsap_only
ENSG00000090382 (known) ENSG00000169714	=	hsap_only
ENSG00000090382 (known) ENSG00000154237	=	hsap_only
ENSG00000090382 (known) ENSG00000104365	=	hsap_only
ENSG00000090382 (known) ENSG00000138030	=	hsap_only
ENSG00000090382 (known) ENSG00000104825	=	hsap_only
ENSG00000090382 (known) ENSG00000134086	=	hsap_only
ENSG00000090470 (known) ENSG00000185946	=	hsap_only
ENSG00000090470 (known) ENSG00000173805	=	hsap_only
ENSG00000090470 (known) ENSG00000149557	=	hsap_only
ENSG00000090470 (known) ENSG00000119953	=	hsap_only
ENSG00000090470 (known) ENSG00000196504	=	hsap_only
ENSG00000090487 (known) ENSG00000105404	=	hsap_only
ENSG00000090487 (known) ENSG00000103365	=	hsap_only
ENSG00000090487 (known) ENSG00000119929	=	hsap_only
ENSG00000090487 (known) ENSG00000147224	=	hsap_only
ENSG00000090487 (known) ENSG00000127191	=	hsap_only
ENSG00000090487 (known) ENSG00000104643	=	hsap_only
ENSG00000090487 (known) ENSG00000115310	=	hsap_only
ENSG00000090487 (known) ENSG00000135334	=	hsap_only
ENSG00000090520 (known) ENSG00000159459	=	hsap_only
ENSG00000090520 (known) ENSG00000105894	=	hsap_only
ENSG00000090520 (known) ENSG00000184489	=	hsap_only
ENSG00000090520 (known) ENSG00000147443	=	hsap_only
ENSG00000090534 (known) ENSG00000117400	=	hsap_only
ENSG00000090539 (known) ENSG00000111676	=	hsap_only
ENSG00000090554 (known) ENSG00000090554	=	hsap_only
ENSG00000090581 (known) ENSG00000172638	=	hsap_only
ENSG00000090581 (known) ENSG00000111670	=	hsap_only
ENSG00000090612 (known) ENSG00000166579	=	hsap_only
ENSG00000090615 (known) ENSG00000182827	=	hsap_only
ENSG00000090621 (known) ENSG00000138032	=	hsap_only
ENSG00000090621 (known) ENSG00000173530	=	hsap_only
ENSG00000090621 (known) ENSG00000143466	=	hsap_only
ENSG00000090621 (known) ENSG00000104637	=	hsap_only
ENSG00000090621 (known) ENSG00000139289	=	hsap_only
ENSG00000090621 (known) ENSG00000165527	=	hsap_only
ENSG00000090621 (known) ENSG00000164924	=	hsap_only
ENSG00000090621 (known) ENSG00000120693	=	hsap_only
ENSG00000090621 (known) ENSG00000114127	=	hsap_only
ENSG00000090621 (known) ENSG00000101076	=	hsap_only
ENSG00000090621 (known) ENSG00000179950	=	hsap_only
ENSG00000090621 (known) ENSG00000141480	=	hsap_only
ENSG00000090659 (known) ENSG00000090659	=	hsap_only
ENSG00000090674 (known) ENSG00000127526	=	hsap_only
ENSG00000090776 (known) ENSG00000133216	=	hsap_only
ENSG00000090776 (known) ENSG00000154928	=	hsap_only
ENSG00000090776 (known) ENSG00000146648	=	hsap_only
ENSG00000090861 (known) ENSG00000114942	=	hsap_only
ENSG00000090861 (known) ENSG00000096384	=	hsap_only
ENSG00000090889 (known) ENSG00000123992	=	hsap_only
ENSG00000090989 (known) ENSG00000131558	=	hsap_only
ENSG00000090989 (known) ENSG00000166004	=	hsap_only
ENSG00000090989 (known) ENSG00000144674	=	hsap_only
ENSG00000090989 (known) ENSG00000174718	=	hsap_only
ENSG00000090989 (known) ENSG00000131370	=	hsap_only
ENSG00000090989 (known) ENSG00000127603	=	hsap_only
ENSG00000090989 (known) ENSG00000197694	=	hsap_only
ENSG00000090989 (known) ENSG00000143228	=	hsap_only
ENSG00000090989 (known) ENSG00000100505	=	hsap_only
ENSG00000090989 (known) ENSG00000162946	=	hsap_only
ENSG00000091073 (known) ENSG00000185002	=	hsap_only
ENSG00000091073 (known) ENSG00000107130	=	hsap_only
ENSG00000091073 (known) ENSG00000188313	=	hsap_only
ENSG00000091073 (known) ENSG00000157110	=	hsap_only
ENSG00000091073 (known) ENSG00000116983	=	hsap_only
ENSG00000091073 (known) ENSG00000163032	=	hsap_only
ENSG00000091073 (known) ENSG00000115756	=	hsap_only
ENSG00000091073 (known) ENSG00000131721	=	hsap_only
ENSG00000091073 (known) ENSG00000160803	=	hsap_only
ENSG00000091073 (known) ENSG00000104490	=	hsap_only
ENSG00000091106 (known) ENSG00000162711	=	hsap_only
ENSG00000091106 (known) ENSG00000163631	=	hsap_only
ENSG00000091106 (known) ENSG00000160505	=	hsap_only
ENSG00000091106 (known) ENSG00000091592	=	hsap_only
ENSG00000091106 (known) ENSG00000137752	=	hsap_only
ENSG00000091106 (known) ENSG00000167207	=	hsap_only
ENSG00000091106 (known) ENSG00000106100	=	hsap_only
ENSG00000091106 (known) ENSG00000142867	=	hsap_only
ENSG00000091106 (known) ENSG00000091106	=	hsap_only
ENSG00000091127 (known) ENSG00000171444	=	hsap_only
ENSG00000091129 (known) ENSG00000127603	=	hsap_only
ENSG00000091129 (known) ENSG00000165868	=	hsap_only
ENSG00000091136 (known) ENSG00000165702	=	hsap_only
ENSG00000091136 (known) ENSG00000162650	=	hsap_only
ENSG00000091140 (known) ENSG00000091140	=	S
ENSG00000091140 (known) ENSG00000177885	=	hsap_only
ENSG00000091140 (known) ENSG00000110435	=	hsap_only
ENSG00000091164 (known) ENSG00000163636	=	hsap_only
ENSG00000091181 (known) ENSG00000113525	=	hsap_only
ENSG00000091317 (known) ENSG00000155957	=	hsap_only
ENSG00000091409 (known) ENSG00000150093	=	M
ENSG00000091409 (known) ENSG00000132470	=	M
ENSG00000091428 (known) ENSG00000116473	=	hsap_only
ENSG00000091428 (known) ENSG00000124788	=	hsap_only
ENSG00000091436 (known) ENSG00000091436	=	hsap_only
ENSG00000091436 (known) ENSG00000189180	=	hsap_only
ENSG00000091436 (known) ENSG00000189042	=	hsap_only
ENSG00000091483 (known) ENSG00000111725	=	hsap_only
ENSG00000091483 (known) ENSG00000143466	=	hsap_only
ENSG00000091483 (known) ENSG00000126005	=	hsap_only
ENSG00000091490 (known) ENSG00000137076	=	hsap_only
ENSG00000091513 (known) ENSG00000107611	=	hsap_only
ENSG00000091513 (known) ENSG00000196218	=	hsap_only
ENSG00000091513 (known) ENSG00000099937	=	hsap_only
ENSG00000091513 (known) ENSG00000163631	=	hsap_only
ENSG00000091513 (known) ENSG00000211592	=	hsap_only
ENSG00000091513 (known) ENSG00000135047	=	hsap_only
ENSG00000091513 (known) ENSG00000211896	=	hsap_only
ENSG00000091513 (known) ENSG00000104833	=	hsap_only
ENSG00000091513 (known) ENSG00000211895	=	hsap_only
ENSG00000091513 (known) ENSG00000091513	=	hsap_only
ENSG00000091513 (known) ENSG00000115414	=	hsap_only
ENSG00000091513 (known) ENSG00000118271	=	hsap_only
ENSG00000091513 (known) ENSG00000107290	=	hsap_only
ENSG00000091536 (known) ENSG00000151491	=	hsap_only
ENSG00000091583 (known) ENSG00000198670	=	hsap_only
ENSG00000091592 (known) ENSG00000137752	=	hsap_only
ENSG00000091592 (known) ENSG00000103490	=	hsap_only
ENSG00000091592 (known) ENSG00000171791	=	hsap_only
ENSG00000091592 (known) ENSG00000171552	=	hsap_only
ENSG00000091592 (known) ENSG00000137757	=	hsap_only
ENSG00000091651 (known) ENSG00000115947	=	M
ENSG00000091651 (known) ENSG00000166508	=	hsap_only
ENSG00000091651 (known) ENSG00000135336	=	M
ENSG00000091651 (known) ENSG00000104738	=	hsap_only
ENSG00000091651 (known) ENSG00000164815	=	M
ENSG00000091651 (known) ENSG00000094804	=	hsap_only
ENSG00000091651 (known) ENSG00000097046	=	M
ENSG00000091651 (known) ENSG00000137309	=	hsap_only
ENSG00000091704 (known) ENSG00000137486	=	hsap_only
ENSG00000091732 (known) ENSG00000134057	=	hsap_only
ENSG00000091732 (known) ENSG00000170027	=	hsap_only
ENSG00000091831 (known) ENSG00000116478	=	hsap_only
ENSG00000091831 (known) ENSG00000125686	=	hsap_only
ENSG00000091831 (known) ENSG00000134215	=	hsap_only
ENSG00000091831 (known) ENSG00000196367	=	hsap_only
ENSG00000091831 (known) ENSG00000198844	=	hsap_only
ENSG00000091831 (known) ENSG00000175745	=	hsap_only
ENSG00000091831 (known) ENSG00000135441	=	hsap_only
ENSG00000091831 (known) ENSG00000108654	=	hsap_only
ENSG00000091831 (known) ENSG00000171223	=	hsap_only
ENSG00000091831 (known) ENSG00000186834	=	hsap_only
ENSG00000091831 (known) ENSG00000140350	=	hsap_only
ENSG00000091831 (known) ENSG00000160633	=	hsap_only
ENSG00000091831 (known) ENSG00000140396	=	M
ENSG00000091831 (known) ENSG00000107874	=	hsap_only
ENSG00000091831 (known) ENSG00000141027	=	hsap_only
ENSG00000091831 (known) ENSG00000177200	=	hsap_only
ENSG00000091831 (known) ENSG00000102901	=	hsap_only
ENSG00000091831 (known) ENSG00000129315	=	hsap_only
ENSG00000091831 (known) ENSG00000150907	=	hsap_only
ENSG00000091831 (known) ENSG00000128951	=	hsap_only
ENSG00000091831 (known) ENSG00000091831	=	hsap_only
ENSG00000091831 (known) ENSG00000124151	=	hsap_only
ENSG00000091831 (known) ENSG00000186298	=	M
ENSG00000091831 (known) ENSG00000130294	=	hsap_only
ENSG00000091831 (known) ENSG00000100393	=	hsap_only
ENSG00000091831 (known) ENSG00000103152	=	hsap_only
ENSG00000091831 (known) ENSG00000167548	=	hsap_only
ENSG00000091831 (known) ENSG00000213341	=	hsap_only
ENSG00000091831 (known) ENSG00000177606	=	hsap_only
ENSG00000091831 (known) ENSG00000116809	=	hsap_only
ENSG00000091831 (known) ENSG00000145741	=	hsap_only
ENSG00000091831 (known) ENSG00000131788	=	hsap_only
ENSG00000091831 (known) ENSG00000141510	=	hsap_only
ENSG00000091831 (known) ENSG00000109919	=	hsap_only
ENSG00000091831 (known) ENSG00000135679	=	hsap_only
ENSG00000091831 (known) ENSG00000198646	=	hsap_only
ENSG00000091831 (known) ENSG00000196498	=	hsap_only
ENSG00000091831 (known) ENSG00000122779	=	M
ENSG00000091831 (known) ENSG00000140009	=	hsap_only
ENSG00000091831 (known) ENSG00000180530	=	hsap_only
ENSG00000091831 (known) ENSG00000117222	=	hsap_only
ENSG00000091831 (known) ENSG00000215021	=	hsap_only
ENSG00000091831 (known) ENSG00000114062	=	hsap_only
ENSG00000091831 (known) ENSG00000168036	=	hsap_only
ENSG00000091831 (known) ENSG00000160310	=	hsap_only
ENSG00000091831 (known) ENSG00000129691	=	hsap_only
ENSG00000091831 (known) ENSG00000196981	=	hsap_only
ENSG00000091831 (known) ENSG00000116752	=	hsap_only
ENSG00000091831 (known) ENSG00000100461	=	hsap_only
ENSG00000091831 (known) ENSG00000126561	=	hsap_only
ENSG00000091879 (known) ENSG00000120156	=	M
ENSG00000092010 (known) ENSG00000092010	=	hsap_only
ENSG00000092010 (known) ENSG00000142856	=	hsap_only
ENSG00000092010 (known) ENSG00000100911	=	hsap_only
ENSG00000092010 (known) ENSG00000124422	=	hsap_only
ENSG00000092010 (known) ENSG00000137267	=	hsap_only
ENSG00000092010 (known) ENSG00000113068	=	hsap_only
ENSG00000092010 (known) ENSG00000170004	=	hsap_only
ENSG00000092010 (known) ENSG00000126749	=	hsap_only
ENSG00000092054 (known) ENSG00000162946	=	hsap_only
ENSG00000092067 (known) ENSG00000102145	=	hsap_only
ENSG00000092067 (known) ENSG00000182195	=	hsap_only
ENSG00000092067 (known) ENSG00000139687	=	hsap_only
ENSG00000092067 (known) ENSG00000177606	=	hsap_only
ENSG00000092067 (known) ENSG00000108292	=	hsap_only
ENSG00000092067 (known) ENSG00000146592	=	hsap_only
ENSG00000092067 (known) ENSG00000197555	=	hsap_only
ENSG00000092067 (known) ENSG00000103275	=	hsap_only
ENSG00000092067 (known) ENSG00000101412	=	hsap_only
ENSG00000092067 (known) ENSG00000092067	=	hsap_only
ENSG00000092067 (known) ENSG00000121741	=	hsap_only
ENSG00000092067 (known) ENSG00000175197	=	hsap_only
ENSG00000092067 (known) ENSG00000128272	=	hsap_only
ENSG00000092067 (known) ENSG00000153879	=	hsap_only
ENSG00000092067 (known) ENSG00000156127	=	hsap_only
ENSG00000092067 (known) ENSG00000123685	=	hsap_only
ENSG00000092067 (known) ENSG00000172216	=	hsap_only
ENSG00000092094 (known) ENSG00000196976	=	hsap_only
ENSG00000092094 (known) ENSG00000108774	=	hsap_only
ENSG00000092098 (known) ENSG00000124788	=	hsap_only
ENSG00000092098 (known) ENSG00000165702	=	hsap_only
ENSG00000092098 (known) ENSG00000111676	=	hsap_only
ENSG00000092108 (known) ENSG00000119689	=	hsap_only
ENSG00000092108 (known) ENSG00000163736	=	hsap_only
ENSG00000092108 (known) ENSG00000137076	=	hsap_only
ENSG00000092108 (known) ENSG00000124422	=	hsap_only
ENSG00000092140 (known) ENSG00000178252	=	hsap_only
ENSG00000092148 (known) ENSG00000166913	=	hsap_only
ENSG00000092148 (known) ENSG00000147255	=	hsap_only
ENSG00000092199 (known) ENSG00000102893	=	hsap_only
ENSG00000092199 (known) ENSG00000143466	=	hsap_only
ENSG00000092199 (known) ENSG00000175602	=	hsap_only
ENSG00000092199 (known) ENSG00000102753	=	hsap_only
ENSG00000092199 (known) ENSG00000129245	=	hsap_only
ENSG00000092199 (known) ENSG00000198900	=	hsap_only
ENSG00000092199 (known) ENSG00000141480	=	hsap_only
ENSG00000092199 (known) ENSG00000141543	=	hsap_only
ENSG00000092199 (known) ENSG00000103275	=	hsap_only
ENSG00000092199 (known) ENSG00000171425	=	hsap_only
ENSG00000092199 (known) ENSG00000133703	=	hsap_only
ENSG00000092199 (known) ENSG00000184672	=	hsap_only
ENSG00000092199 (known) ENSG00000169714	=	hsap_only
ENSG00000092199 (known) ENSG00000175104	=	hsap_only
ENSG00000092199 (known) ENSG00000147889	=	hsap_only
ENSG00000092199 (known) ENSG00000179950	=	hsap_only
ENSG00000092199 (known) ENSG00000165732	=	hsap_only
ENSG00000092199 (known) ENSG00000189162	=	hsap_only
ENSG00000092199 (known) ENSG00000092199	=	hsap_only
ENSG00000092199 (known) ENSG00000127445	=	hsap_only
ENSG00000092201 (known) ENSG00000134086	=	hsap_only
ENSG00000092201 (known) ENSG00000204525	=	hsap_only
ENSG00000092201 (known) ENSG00000171444	=	hsap_only
ENSG00000092203 (known) ENSG00000110422	=	hsap_only
ENSG00000092203 (known) ENSG00000196700	=	hsap_only
ENSG00000092203 (known) ENSG00000124788	=	hsap_only
ENSG00000092208 (known) ENSG00000205937	=	hsap_only
ENSG00000092208 (known) ENSG00000143499	=	hsap_only
ENSG00000092295 (known) ENSG00000133321	=	hsap_only
ENSG00000092330 (known) ENSG00000132604	=	hsap_only
ENSG00000092330 (known) ENSG00000102977	=	hsap_only
ENSG00000092330 (known) ENSG00000128513	=	hsap_only
ENSG00000092330 (known) ENSG00000166848	=	hsap_only
ENSG00000092330 (known) ENSG00000147601	=	hsap_only
ENSG00000092345 (known) ENSG00000188120	=	hsap_only
ENSG00000092421 (known) ENSG00000198399	=	hsap_only
ENSG00000092421 (known) ENSG00000095637	=	hsap_only
ENSG00000092421 (known) ENSG00000154556	=	hsap_only
ENSG00000092470 (known) ENSG00000158290	=	hsap_only
ENSG00000092531 (known) ENSG00000105402	=	S
ENSG00000092531 (known) ENSG00000179036	=	DSM
ENSG00000092531 (known) ENSG00000143553	=	hsap_only
ENSG00000092531 (known) ENSG00000138443	=	hsap_only
ENSG00000092531 (known) ENSG00000129245	=	hsap_only
ENSG00000092531 (known) ENSG00000108798	=	hsap_only
ENSG00000092531 (known) ENSG00000124333	=	S
ENSG00000092531 (known) ENSG00000135604	=	hsap_only
ENSG00000092621 (known) ENSG00000177885	=	hsap_only
ENSG00000092621 (known) ENSG00000198909	=	hsap_only
ENSG00000092820 (known) ENSG00000143466	=	hsap_only
ENSG00000092820 (known) ENSG00000104312	=	hsap_only
ENSG00000092820 (known) ENSG00000134086	=	hsap_only
ENSG00000092820 (known) ENSG00000198910	=	hsap_only
ENSG00000092820 (known) ENSG00000204525	=	hsap_only
ENSG00000092820 (known) ENSG00000171444	=	hsap_only
ENSG00000092820 (known) ENSG00000165699	=	hsap_only
ENSG00000092820 (known) ENSG00000186575	=	DM
ENSG00000092820 (known) ENSG00000165025	=	hsap_only
ENSG00000092820 (known) ENSG00000104637	=	hsap_only
ENSG00000092820 (known) ENSG00000111725	=	hsap_only
ENSG00000092820 (known) ENSG00000108622	=	hsap_only
ENSG00000092820 (known) ENSG00000175104	=	hsap_only
ENSG00000092820 (known) ENSG00000114302	=	hsap_only
ENSG00000092820 (known) ENSG00000118515	=	hsap_only
ENSG00000092841 (known) ENSG00000128590	=	hsap_only
ENSG00000092841 (known) ENSG00000177885	=	hsap_only
ENSG00000092841 (known) ENSG00000213341	=	hsap_only
ENSG00000092841 (known) ENSG00000198909	=	hsap_only
ENSG00000092841 (known) ENSG00000114784	=	hsap_only
ENSG00000092841 (known) ENSG00000204525	=	hsap_only
ENSG00000092841 (known) ENSG00000129465	=	hsap_only
ENSG00000092841 (known) ENSG00000143466	=	hsap_only
ENSG00000092841 (known) ENSG00000134086	=	hsap_only
ENSG00000092841 (known) ENSG00000141480	=	hsap_only
ENSG00000092841 (known) ENSG00000126005	=	hsap_only
ENSG00000092841 (known) ENSG00000115540	=	hsap_only
ENSG00000092841 (known) ENSG00000104637	=	hsap_only
ENSG00000092841 (known) ENSG00000182944	=	hsap_only
ENSG00000092841 (known) ENSG00000137486	=	hsap_only
ENSG00000092841 (known) ENSG00000167005	=	hsap_only
ENSG00000092847 (known) ENSG00000123908	=	hsap_only
ENSG00000092847 (known) ENSG00000100697	=	hsap_only
ENSG00000092847 (known) ENSG00000162290	=	hsap_only
ENSG00000092847 (known) ENSG00000172795	=	hsap_only
ENSG00000092847 (known) ENSG00000100354	=	hsap_only
ENSG00000092853 (known) ENSG00000149554	=	hsap_only
ENSG00000092964 (known) ENSG00000162946	=	hsap_only
ENSG00000092969 (known) ENSG00000142192	=	hsap_only
ENSG00000092969 (known) ENSG00000106799	=	hsap_only
ENSG00000093009 (known) ENSG00000144021	=	hsap_only
ENSG00000093009 (known) ENSG00000164815	=	hsap_only
ENSG00000093009 (known) ENSG00000135336	=	hsap_only
ENSG00000093009 (known) ENSG00000147889	=	hsap_only
ENSG00000093009 (known) ENSG00000163631	=	hsap_only
ENSG00000093009 (known) ENSG00000163781	=	hsap_only
ENSG00000093009 (known) ENSG00000124762	=	hsap_only
ENSG00000093009 (known) ENSG00000149923	=	hsap_only
ENSG00000093009 (known) ENSG00000102804	=	hsap_only
ENSG00000093010 (known) ENSG00000171444	=	hsap_only
ENSG00000093010 (known) ENSG00000189067	=	hsap_only
ENSG00000093167 (known) ENSG00000177731	=	hsap_only
ENSG00000093167 (known) ENSG00000177885	=	hsap_only
ENSG00000093167 (known) ENSG00000161202	=	hsap_only
ENSG00000094631 (known) ENSG00000163517	=	hsap_only
ENSG00000094631 (known) ENSG00000133398	=	hsap_only
ENSG00000094631 (known) ENSG00000104856	=	hsap_only
ENSG00000094631 (known) ENSG00000174744	=	hsap_only
ENSG00000094631 (known) ENSG00000141026	=	hsap_only
ENSG00000094796 (known) ENSG00000211455	=	hsap_only
ENSG00000094796 (known) ENSG00000145782	=	hsap_only
ENSG00000094796 (known) ENSG00000136267	=	hsap_only
ENSG00000094796 (known) ENSG00000145220	=	hsap_only
ENSG00000094796 (known) ENSG00000123992	=	hsap_only
ENSG00000094796 (known) ENSG00000173366	=	hsap_only
ENSG00000094796 (known) ENSG00000101224	=	hsap_only
ENSG00000094796 (known) ENSG00000115762	=	hsap_only
ENSG00000094796 (known) ENSG00000163435	=	hsap_only
ENSG00000094796 (known) ENSG00000117399	=	hsap_only
ENSG00000094796 (known) ENSG00000167258	=	hsap_only
ENSG00000094796 (known) ENSG00000170027	=	hsap_only
ENSG00000094796 (known) ENSG00000111676	=	hsap_only
ENSG00000094804 (known) ENSG00000147889	=	hsap_only
ENSG00000094804 (known) ENSG00000112118	=	hsap_only
ENSG00000094804 (known) ENSG00000167513	=	hsap_only
ENSG00000094804 (known) ENSG00000167393	=	hsap_only
ENSG00000094804 (known) ENSG00000125885	=	hsap_only
ENSG00000094804 (known) ENSG00000136997	=	hsap_only
ENSG00000094804 (known) ENSG00000164815	=	S
ENSG00000094804 (known) ENSG00000115942	=	SM
ENSG00000094804 (known) ENSG00000135336	=	hsap_only
ENSG00000094804 (known) ENSG00000124762	=	hsap_only
ENSG00000094841 (known) ENSG00000121350	=	hsap_only
ENSG00000094880 (known) ENSG00000166925	=	hsap_only
ENSG00000094880 (known) ENSG00000157110	=	hsap_only
ENSG00000094880 (known) ENSG00000197275	=	hsap_only
ENSG00000094916 (known) ENSG00000130726	=	M
ENSG00000094916 (known) ENSG00000141644	=	hsap_only
ENSG00000094916 (known) ENSG00000156858	=	hsap_only
ENSG00000094916 (known) ENSG00000127152	=	hsap_only
ENSG00000094916 (known) ENSG00000148773	=	hsap_only
ENSG00000094916 (known) ENSG00000149503	=	hsap_only
ENSG00000094916 (known) ENSG00000101945	=	hsap_only
ENSG00000094916 (known) ENSG00000206181	=	hsap_only
ENSG00000094916 (known) ENSG00000196419	=	hsap_only
ENSG00000094916 (known) ENSG00000167842	=	hsap_only
ENSG00000094916 (known) ENSG00000149636	=	hsap_only
ENSG00000094916 (known) ENSG00000136824	=	hsap_only
ENSG00000094916 (known) ENSG00000117697	=	hsap_only
ENSG00000094916 (known) ENSG00000143815	=	hsap_only
ENSG00000094975 (known) ENSG00000140368	=	hsap_only
ENSG00000095002 (known) ENSG00000184489	=	hsap_only
ENSG00000095002 (known) ENSG00000116213	=	hsap_only
ENSG00000095002 (known) ENSG00000136997	=	hsap_only
ENSG00000095002 (known) ENSG00000116062	=	CS
ENSG00000095002 (known) ENSG00000108773	=	hsap_only
ENSG00000095002 (known) ENSG00000113318	=	S
ENSG00000095002 (known) ENSG00000174371	=	S
ENSG00000095002 (known) ENSG00000125952	=	hsap_only
ENSG00000095002 (known) ENSG00000095002	=	S
ENSG00000095002 (known) ENSG00000165527	=	hsap_only
ENSG00000095002 (known) ENSG00000171444	=	hsap_only
ENSG00000095015 (known) ENSG00000132155	=	hsap_only
ENSG00000095015 (known) ENSG00000124486	=	hsap_only
ENSG00000095015 (known) ENSG00000112208	=	hsap_only
ENSG00000095015 (known) ENSG00000115484	=	hsap_only
ENSG00000095015 (known) ENSG00000095015	=	M
ENSG00000095015 (known) ENSG00000204390	=	hsap_only
ENSG00000095015 (known) ENSG00000108953	=	hsap_only
ENSG00000095015 (known) ENSG00000148672	=	hsap_only
ENSG00000095015 (known) ENSG00000120438	=	hsap_only
ENSG00000095015 (known) ENSG00000164587	=	hsap_only
ENSG00000095015 (known) ENSG00000105193	=	hsap_only
ENSG00000095015 (known) ENSG00000096384	=	hsap_only
ENSG00000095015 (known) ENSG00000100030	=	hsap_only
ENSG00000095015 (known) ENSG00000114391	=	hsap_only
ENSG00000095015 (known) ENSG00000156261	=	hsap_only
ENSG00000095015 (known) ENSG00000166986	=	hsap_only
ENSG00000095015 (known) ENSG00000115053	=	hsap_only
ENSG00000095015 (known) ENSG00000136485	=	hsap_only
ENSG00000095015 (known) ENSG00000169100	=	hsap_only
ENSG00000095015 (known) ENSG00000137154	=	hsap_only
ENSG00000095015 (known) ENSG00000113013	=	hsap_only
ENSG00000095015 (known) ENSG00000198034	=	hsap_only
ENSG00000095015 (known) ENSG00000174444	=	hsap_only
ENSG00000095015 (known) ENSG00000185088	=	hsap_only
ENSG00000095015 (known) ENSG00000146731	=	hsap_only
ENSG00000095015 (known) ENSG00000197756	=	hsap_only
ENSG00000095015 (known) ENSG00000179409	=	hsap_only
ENSG00000095015 (known) ENSG00000100316	=	hsap_only
ENSG00000095015 (known) ENSG00000108679	=	hsap_only
ENSG00000095015 (known) ENSG00000135829	=	hsap_only
ENSG00000095015 (known) ENSG00000169710	=	hsap_only
ENSG00000095015 (known) ENSG00000110700	=	hsap_only
ENSG00000095015 (known) ENSG00000127191	=	hsap_only
ENSG00000095015 (known) ENSG00000150753	=	hsap_only
ENSG00000095015 (known) ENSG00000184009	=	hsap_only
ENSG00000095015 (known) ENSG00000104833	=	hsap_only
ENSG00000095015 (known) ENSG00000101306	=	hsap_only
ENSG00000095015 (known) ENSG00000167526	=	hsap_only
ENSG00000095015 (known) ENSG00000196924	=	hsap_only
ENSG00000095015 (known) ENSG00000156482	=	hsap_only
ENSG00000095015 (known) ENSG00000177954	=	hsap_only
ENSG00000095015 (known) ENSG00000141480	=	hsap_only
ENSG00000095015 (known) ENSG00000109971	=	hsap_only
ENSG00000095015 (known) ENSG00000103423	=	hsap_only
ENSG00000095015 (known) ENSG00000096060	=	hsap_only
ENSG00000095015 (known) ENSG00000147604	=	hsap_only
ENSG00000095015 (known) ENSG00000183207	=	hsap_only
ENSG00000095015 (known) ENSG00000156709	=	hsap_only
ENSG00000095015 (known) ENSG00000186468	=	hsap_only
ENSG00000095015 (known) ENSG00000111641	=	hsap_only
ENSG00000095015 (known) ENSG00000173110	=	hsap_only
ENSG00000095015 (known) ENSG00000136942	=	hsap_only
ENSG00000095015 (known) ENSG00000168067	=	hsap_only
ENSG00000095015 (known) ENSG00000137285	=	hsap_only
ENSG00000095015 (known) ENSG00000176658	=	hsap_only
ENSG00000095015 (known) ENSG00000142937	=	hsap_only
ENSG00000095015 (known) ENSG00000138029	=	hsap_only
ENSG00000095015 (known) ENSG00000177600	=	hsap_only
ENSG00000095015 (known) ENSG00000104365	=	M
ENSG00000095015 (known) ENSG00000142534	=	hsap_only
ENSG00000095015 (known) ENSG00000166170	=	hsap_only
ENSG00000095015 (known) ENSG00000198755	=	hsap_only
ENSG00000095015 (known) ENSG00000133026	=	hsap_only
ENSG00000095015 (known) ENSG00000102882	=	hsap_only
ENSG00000095015 (known) ENSG00000101210	=	hsap_only
ENSG00000095015 (known) ENSG00000105401	=	hsap_only
ENSG00000095015 (known) ENSG00000137486	=	hsap_only
ENSG00000095015 (known) ENSG00000182899	=	hsap_only
ENSG00000095015 (known) ENSG00000167552	=	hsap_only
ENSG00000095015 (known) ENSG00000176014	=	hsap_only
ENSG00000095015 (known) ENSG00000180879	=	hsap_only
ENSG00000095015 (known) ENSG00000099783	=	hsap_only
ENSG00000095015 (known) ENSG00000139343	=	hsap_only
ENSG00000095015 (known) ENSG00000167986	=	hsap_only
ENSG00000095015 (known) ENSG00000105281	=	hsap_only
ENSG00000095015 (known) ENSG00000133124	=	hsap_only
ENSG00000095015 (known) ENSG00000170889	=	hsap_only
ENSG00000095015 (known) ENSG00000133265	=	hsap_only
ENSG00000095015 (known) ENSG00000169032	=	hsap_only
ENSG00000095015 (known) ENSG00000120694	=	hsap_only
ENSG00000095015 (known) ENSG00000147403	=	hsap_only
ENSG00000095015 (known) ENSG00000105197	=	hsap_only
ENSG00000095015 (known) ENSG00000188846	=	hsap_only
ENSG00000095015 (known) ENSG00000117906	=	hsap_only
ENSG00000095015 (known) ENSG00000163468	=	hsap_only
ENSG00000095059 (known) ENSG00000196290	=	hsap_only
ENSG00000095059 (known) ENSG00000163577	=	C
ENSG00000095059 (known) ENSG00000165527	=	hsap_only
ENSG00000095066 (known) ENSG00000099204	=	hsap_only
ENSG00000095066 (known) ENSG00000128408	=	hsap_only
ENSG00000095066 (known) ENSG00000166971	=	hsap_only
ENSG00000095066 (known) ENSG00000196150	=	hsap_only
ENSG00000095066 (known) ENSG00000151491	=	hsap_only
ENSG00000095066 (known) ENSG00000189367	=	hsap_only
ENSG00000095066 (known) ENSG00000169188	=	hsap_only
ENSG00000095066 (known) ENSG00000168309	=	hsap_only
ENSG00000095066 (known) ENSG00000156697	=	hsap_only
ENSG00000095066 (known) ENSG00000136504	=	hsap_only
ENSG00000095139 (known) ENSG00000102804	=	hsap_only
ENSG00000095139 (known) ENSG00000129083	=	S
ENSG00000095139 (known) ENSG00000174307	=	hsap_only
ENSG00000095261 (known) ENSG00000161057	=	D
ENSG00000095303 (known) ENSG00000095303	=	M
ENSG00000095319 (known) ENSG00000184489	=	hsap_only
ENSG00000095370 (known) ENSG00000100842	=	D
ENSG00000095380 (known) ENSG00000154310	=	hsap_only
ENSG00000095380 (known) ENSG00000096384	=	hsap_only
ENSG00000095397 (known) ENSG00000134569	=	hsap_only
ENSG00000095574 (known) ENSG00000182195	=	hsap_only
ENSG00000095574 (known) ENSG00000095574	=	hsap_only
ENSG00000095574 (known) ENSG00000175602	=	hsap_only
ENSG00000095637 (known) ENSG00000126005	=	hsap_only
ENSG00000095637 (known) ENSG00000171105	=	hsap_only
ENSG00000095637 (known) ENSG00000097007	=	hsap_only
ENSG00000095637 (known) ENSG00000110395	=	hsap_only
ENSG00000095752 (known) ENSG00000185247	=	hsap_only
ENSG00000095752 (known) ENSG00000137070	=	M
ENSG00000095752 (known) ENSG00000134352	=	M
ENSG00000095777 (known) ENSG00000106799	=	hsap_only
ENSG00000095787 (known) ENSG00000171346	=	hsap_only
ENSG00000095787 (known) ENSG00000160803	=	hsap_only
ENSG00000095794 (known) ENSG00000156273	=	hsap_only
ENSG00000095794 (known) ENSG00000157613	=	hsap_only
ENSG00000095794 (known) ENSG00000177606	=	hsap_only
ENSG00000095794 (known) ENSG00000123268	=	hsap_only
ENSG00000095794 (known) ENSG00000165030	=	hsap_only
ENSG00000095794 (known) ENSG00000095794	=	hsap_only
ENSG00000095906 (known) ENSG00000184489	=	hsap_only
ENSG00000095906 (known) ENSG00000174307	=	hsap_only
ENSG00000095906 (known) ENSG00000144021	=	hsap_only
ENSG00000095951 (known) ENSG00000166949	=	hsap_only
ENSG00000096060 (known) ENSG00000143466	=	hsap_only
ENSG00000096060 (known) ENSG00000213341	=	hsap_only
ENSG00000096060 (known) ENSG00000135341	=	hsap_only
ENSG00000096060 (known) ENSG00000162924	=	hsap_only
ENSG00000096063 (known) ENSG00000145220	=	hsap_only
ENSG00000096063 (known) ENSG00000136450	=	hsap_only
ENSG00000096063 (known) ENSG00000166913	=	hsap_only
ENSG00000096063 (known) ENSG00000165732	=	hsap_only
ENSG00000096063 (known) ENSG00000205937	=	hsap_only
ENSG00000096063 (known) ENSG00000170027	=	hsap_only
ENSG00000096093 (known) ENSG00000120498	=	hsap_only
ENSG00000096384 (known) ENSG00000198034	=	hsap_only
ENSG00000096384 (known) ENSG00000102144	=	S
ENSG00000096384 (known) ENSG00000147889	=	hsap_only
ENSG00000096384 (known) ENSG00000173692	=	hsap_only
ENSG00000096384 (known) ENSG00000106299	=	hsap_only
ENSG00000096384 (known) ENSG00000149925	=	hsap_only
ENSG00000096384 (known) ENSG00000107968	=	hsap_only
ENSG00000096384 (known) ENSG00000143549	=	hsap_only
ENSG00000096384 (known) ENSG00000133121	=	hsap_only
ENSG00000096384 (known) ENSG00000129465	=	hsap_only
ENSG00000096384 (known) ENSG00000196924	=	hsap_only
ENSG00000096384 (known) ENSG00000143466	=	hsap_only
ENSG00000096384 (known) ENSG00000137275	=	hsap_only
ENSG00000096384 (known) ENSG00000132155	=	D
ENSG00000096384 (known) ENSG00000121031	=	hsap_only
ENSG00000096384 (known) ENSG00000169710	=	hsap_only
ENSG00000096384 (known) ENSG00000130985	=	hsap_only
ENSG00000096384 (known) ENSG00000168028	=	hsap_only
ENSG00000096384 (known) ENSG00000122406	=	hsap_only
ENSG00000096384 (known) ENSG00000100345	=	hsap_only
ENSG00000096384 (known) ENSG00000198909	=	hsap_only
ENSG00000096384 (known) ENSG00000134333	=	hsap_only
ENSG00000096384 (known) ENSG00000104825	=	hsap_only
ENSG00000096384 (known) ENSG00000111640	=	S
ENSG00000096384 (known) ENSG00000146232	=	hsap_only
ENSG00000096384 (known) ENSG00000147677	=	hsap_only
ENSG00000096384 (known) ENSG00000141480	=	hsap_only
ENSG00000096384 (known) ENSG00000177885	=	hsap_only
ENSG00000096384 (known) ENSG00000102871	=	hsap_only
ENSG00000096384 (known) ENSG00000100324	=	hsap_only
ENSG00000096384 (known) ENSG00000157764	=	D
ENSG00000096384 (known) ENSG00000096384	=	CS
ENSG00000096384 (known) ENSG00000183735	=	hsap_only
ENSG00000096384 (known) ENSG00000135069	=	hsap_only
ENSG00000096384 (known) ENSG00000114353	=	hsap_only
ENSG00000096384 (known) ENSG00000173039	=	hsap_only
ENSG00000096384 (known) ENSG00000105401	=	CS
ENSG00000096384 (known) ENSG00000145425	=	hsap_only
ENSG00000096384 (known) ENSG00000149554	=	hsap_only
ENSG00000096384 (known) ENSG00000120438	=	hsap_only
ENSG00000096384 (known) ENSG00000146648	=	hsap_only
ENSG00000096384 (known) ENSG00000184009	=	S
ENSG00000096384 (known) ENSG00000135341	=	hsap_only
ENSG00000096384 (known) ENSG00000100804	=	hsap_only
ENSG00000096384 (known) ENSG00000167658	=	hsap_only
ENSG00000096384 (known) ENSG00000178093	=	hsap_only
ENSG00000096384 (known) ENSG00000213341	=	hsap_only
ENSG00000096384 (known) ENSG00000137497	=	hsap_only
ENSG00000096384 (known) ENSG00000104365	=	hsap_only
ENSG00000096384 (known) ENSG00000197694	=	hsap_only
ENSG00000096384 (known) ENSG00000139637	=	S
ENSG00000096384 (known) ENSG00000147604	=	hsap_only
ENSG00000096384 (known) ENSG00000137154	=	hsap_only
ENSG00000096384 (known) ENSG00000127191	=	hsap_only
ENSG00000096384 (known) ENSG00000100714	=	hsap_only
ENSG00000096384 (known) ENSG00000120694	=	S
ENSG00000096401 (known) ENSG00000186487	=	hsap_only
ENSG00000096401 (known) ENSG00000164924	=	hsap_only
ENSG00000096401 (known) ENSG00000162946	=	hsap_only
ENSG00000096401 (known) ENSG00000104738	=	hsap_only
ENSG00000096401 (known) ENSG00000131149	=	hsap_only
ENSG00000096401 (known) ENSG00000101343	=	DS
ENSG00000096401 (known) ENSG00000112118	=	hsap_only
ENSG00000096401 (known) ENSG00000134709	=	hsap_only
ENSG00000096401 (known) ENSG00000112200	=	hsap_only
ENSG00000096401 (known) ENSG00000112624	=	hsap_only
ENSG00000096401 (known) ENSG00000124762	=	hsap_only
ENSG00000096401 (known) ENSG00000139220	=	hsap_only
ENSG00000096401 (known) ENSG00000116830	=	hsap_only
ENSG00000096401 (known) ENSG00000120071	=	hsap_only
ENSG00000096401 (known) ENSG00000170759	=	D
ENSG00000096401 (known) ENSG00000127914	=	hsap_only
ENSG00000096401 (known) ENSG00000115306	=	hsap_only
ENSG00000096401 (known) ENSG00000170027	=	hsap_only
ENSG00000096401 (known) ENSG00000115942	=	hsap_only
ENSG00000096401 (known) ENSG00000167513	=	hsap_only
ENSG00000096401 (known) ENSG00000128596	=	hsap_only
ENSG00000096401 (known) ENSG00000171566	=	S
ENSG00000096433 (known) ENSG00000138741	=	hsap_only
ENSG00000096433 (known) ENSG00000177885	=	hsap_only
ENSG00000096696 (known) ENSG00000186081	=	hsap_only
ENSG00000096696 (known) ENSG00000104825	=	hsap_only
ENSG00000096696 (known) ENSG00000111057	=	hsap_only
ENSG00000096696 (known) ENSG00000205420	=	hsap_only
ENSG00000096696 (known) ENSG00000144283	=	hsap_only
ENSG00000096696 (known) ENSG00000189162	=	hsap_only
ENSG00000096696 (known) ENSG00000149923	=	hsap_only
ENSG00000096696 (known) ENSG00000130560	=	hsap_only
ENSG00000096696 (known) ENSG00000096696	=	hsap_only
ENSG00000096696 (known) ENSG00000107968	=	hsap_only
ENSG00000096696 (known) ENSG00000173465	=	hsap_only
ENSG00000096696 (known) ENSG00000104856	=	hsap_only
ENSG00000096696 (known) ENSG00000140368	=	hsap_only
ENSG00000096696 (known) ENSG00000173801	=	hsap_only
ENSG00000096696 (known) ENSG00000170421	=	hsap_only
ENSG00000096696 (known) ENSG00000198802	=	hsap_only
ENSG00000096696 (known) ENSG00000143466	=	hsap_only
ENSG00000096717 (known) ENSG00000141510	=	hsap_only
ENSG00000096717 (known) ENSG00000184357	=	hsap_only
ENSG00000096717 (known) ENSG00000197548	=	hsap_only
ENSG00000096717 (known) ENSG00000115641	=	hsap_only
ENSG00000096717 (known) ENSG00000140941	=	hsap_only
ENSG00000096717 (known) ENSG00000196419	=	hsap_only
ENSG00000096717 (known) ENSG00000118689	=	C
ENSG00000096717 (known) ENSG00000150907	=	CM
ENSG00000096717 (known) ENSG00000141027	=	hsap_only
ENSG00000096717 (known) ENSG00000168148	=	hsap_only
ENSG00000096717 (known) ENSG00000196498	=	hsap_only
ENSG00000096746 (known) ENSG00000156697	=	hsap_only
ENSG00000096746 (known) ENSG00000181374	=	hsap_only
ENSG00000096746 (known) ENSG00000186676	=	hsap_only
ENSG00000096746 (known) ENSG00000122359	=	hsap_only
ENSG00000096746 (known) ENSG00000133935	=	hsap_only
ENSG00000096746 (known) ENSG00000197448	=	hsap_only
ENSG00000096746 (known) ENSG00000137076	=	hsap_only
ENSG00000096746 (known) ENSG00000172977	=	hsap_only
ENSG00000096746 (known) ENSG00000102096	=	hsap_only
ENSG00000096746 (known) ENSG00000118271	=	hsap_only
ENSG00000096746 (known) ENSG00000198034	=	hsap_only
ENSG00000096968 (known) ENSG00000163599	=	M
ENSG00000096968 (known) ENSG00000116678	=	hsap_only
ENSG00000096968 (known) ENSG00000103423	=	hsap_only
ENSG00000096996 (known) ENSG00000168811	=	hsap_only
ENSG00000097007 (known) ENSG00000149311	=	hsap_only
ENSG00000097007 (known) ENSG00000170027	=	hsap_only
ENSG00000097007 (known) ENSG00000136754	=	hsap_only
ENSG00000097007 (known) ENSG00000164924	=	hsap_only
ENSG00000097007 (known) ENSG00000169855	=	hsap_only
ENSG00000097007 (known) ENSG00000175793	=	hsap_only
ENSG00000097007 (known) ENSG00000128245	=	hsap_only
ENSG00000097007 (known) ENSG00000145715	=	hsap_only
ENSG00000097007 (known) ENSG00000197122	=	hsap_only
ENSG00000097007 (known) ENSG00000166444	=	hsap_only
ENSG00000097007 (known) ENSG00000174791	=	hsap_only
ENSG00000097007 (known) ENSG00000147601	=	hsap_only
ENSG00000097007 (known) ENSG00000097007	=	M
ENSG00000097007 (known) ENSG00000167193	=	M
ENSG00000097007 (known) ENSG00000158517	=	hsap_only
ENSG00000097007 (known) ENSG00000166913	=	hsap_only
ENSG00000097007 (known) ENSG00000113448	=	hsap_only
ENSG00000097007 (known) ENSG00000108953	=	hsap_only
ENSG00000097007 (known) ENSG00000139687	=	hsap_only
ENSG00000097007 (known) ENSG00000145675	=	hsap_only
ENSG00000097007 (known) ENSG00000186716	=	hsap_only
ENSG00000097007 (known) ENSG00000124181	=	hsap_only
ENSG00000097007 (known) ENSG00000112290	=	hsap_only
ENSG00000097007 (known) ENSG00000143322	=	hsap_only
ENSG00000097021 (known) ENSG00000124788	=	hsap_only
ENSG00000097033 (known) ENSG00000148341	=	hsap_only
ENSG00000097033 (known) ENSG00000097033	=	hsap_only
ENSG00000097046 (known) ENSG00000135446	=	hsap_only
ENSG00000097046 (known) ENSG00000112118	=	hsap_only
ENSG00000097046 (known) ENSG00000164815	=	hsap_only
ENSG00000097046 (known) ENSG00000124762	=	hsap_only
ENSG00000097046 (known) ENSG00000147889	=	hsap_only
ENSG00000099139 (known) ENSG00000111676	=	hsap_only
ENSG00000099203 (known) ENSG00000166949	=	hsap_only
ENSG00000099204 (known) ENSG00000182195	=	hsap_only
ENSG00000099204 (known) ENSG00000177885	=	hsap_only
ENSG00000099204 (known) ENSG00000171346	=	hsap_only
ENSG00000099204 (known) ENSG00000166925	=	hsap_only
ENSG00000099204 (known) ENSG00000130307	=	hsap_only
ENSG00000099204 (known) ENSG00000183092	=	hsap_only
ENSG00000099204 (known) ENSG00000127191	=	hsap_only
ENSG00000099204 (known) ENSG00000136436	=	hsap_only
ENSG00000099204 (known) ENSG00000128245	=	hsap_only
ENSG00000099204 (known) ENSG00000167110	=	hsap_only
ENSG00000099246 (known) ENSG00000156973	=	hsap_only
ENSG00000099246 (known) ENSG00000141198	=	hsap_only
ENSG00000099246 (known) ENSG00000137713	=	hsap_only
ENSG00000099246 (known) ENSG00000105568	=	hsap_only
ENSG00000099250 (known) ENSG00000128052	=	hsap_only
ENSG00000099250 (known) ENSG00000112715	=	hsap_only
ENSG00000099250 (known) ENSG00000119630	=	hsap_only
ENSG00000099250 (known) ENSG00000140285	=	hsap_only
ENSG00000099250 (known) ENSG00000113578	=	hsap_only
ENSG00000099250 (known) ENSG00000138685	=	hsap_only
ENSG00000099256 (known) ENSG00000182944	=	hsap_only
ENSG00000099256 (known) ENSG00000160688	=	hsap_only
ENSG00000099256 (known) ENSG00000118894	=	hsap_only
ENSG00000099256 (known) ENSG00000196290	=	hsap_only
ENSG00000099256 (known) ENSG00000165704	=	C
ENSG00000099256 (known) ENSG00000138101	=	hsap_only
ENSG00000099256 (known) ENSG00000126561	=	hsap_only
ENSG00000099308 (known) ENSG00000152910	=	hsap_only
ENSG00000099308 (known) ENSG00000128245	=	hsap_only
ENSG00000099308 (known) ENSG00000171862	=	hsap_only
ENSG00000099326 (known) ENSG00000182195	=	hsap_only
ENSG00000099331 (known) ENSG00000132128	=	hsap_only
ENSG00000099331 (known) ENSG00000136997	=	hsap_only
ENSG00000099331 (known) ENSG00000115540	=	hsap_only
ENSG00000099341 (known) ENSG00000175575	=	hsap_only
ENSG00000099341 (known) ENSG00000175387	=	hsap_only
ENSG00000099341 (known) ENSG00000163636	=	S
ENSG00000099341 (known) ENSG00000120693	=	hsap_only
ENSG00000099341 (known) ENSG00000171444	=	hsap_only
ENSG00000099341 (known) ENSG00000116750	=	hsap_only
ENSG00000099341 (known) ENSG00000175104	=	hsap_only
ENSG00000099341 (known) ENSG00000165527	=	hsap_only
ENSG00000099381 (known) ENSG00000172534	=	hsap_only
ENSG00000099399 (known) ENSG00000176248	=	hsap_only
ENSG00000099399 (known) ENSG00000145425	=	hsap_only
ENSG00000099399 (known) ENSG00000142534	=	hsap_only
ENSG00000099399 (known) ENSG00000170889	=	hsap_only
ENSG00000099399 (known) ENSG00000136942	=	hsap_only
ENSG00000099399 (known) ENSG00000140319	=	hsap_only
ENSG00000099399 (known) ENSG00000161970	=	hsap_only
ENSG00000099399 (known) ENSG00000100316	=	hsap_only
ENSG00000099399 (known) ENSG00000108107	=	hsap_only
ENSG00000099399 (known) ENSG00000105372	=	hsap_only
ENSG00000099399 (known) ENSG00000114391	=	hsap_only
ENSG00000099399 (known) ENSG00000109475	=	hsap_only
ENSG00000099399 (known) ENSG00000105640	=	hsap_only
ENSG00000099399 (known) ENSG00000102391	=	hsap_only
ENSG00000099399 (known) ENSG00000167978	=	hsap_only
ENSG00000099399 (known) ENSG00000105193	=	hsap_only
ENSG00000099399 (known) ENSG00000129646	=	hsap_only
ENSG00000099399 (known) ENSG00000164587	=	hsap_only
ENSG00000099399 (known) ENSG00000131759	=	hsap_only
ENSG00000099399 (known) ENSG00000196550	=	hsap_only
ENSG00000099399 (known) ENSG00000099783	=	hsap_only
ENSG00000099399 (known) ENSG00000162244	=	hsap_only
ENSG00000099399 (known) ENSG00000198242	=	hsap_only
ENSG00000099399 (known) ENSG00000130255	=	hsap_only
ENSG00000099399 (known) ENSG00000144713	=	hsap_only
ENSG00000099399 (known) ENSG00000187555	=	hsap_only
ENSG00000099399 (known) ENSG00000164109	=	hsap_only
ENSG00000099399 (known) ENSG00000128581	=	hsap_only
ENSG00000099622 (known) ENSG00000146733	=	hsap_only
ENSG00000099622 (known) ENSG00000137076	=	hsap_only
ENSG00000099622 (known) ENSG00000124788	=	hsap_only
ENSG00000099622 (known) ENSG00000145220	=	hsap_only
ENSG00000099622 (known) ENSG00000147274	=	hsap_only
ENSG00000099624 (known) ENSG00000163636	=	hsap_only
ENSG00000099624 (known) ENSG00000104312	=	hsap_only
ENSG00000099624 (known) ENSG00000114784	=	hsap_only
ENSG00000099624 (known) ENSG00000118515	=	hsap_only
ENSG00000099783 (known) ENSG00000183735	=	hsap_only
ENSG00000099783 (known) ENSG00000174307	=	hsap_only
ENSG00000099783 (known) ENSG00000137486	=	hsap_only
ENSG00000099783 (known) ENSG00000141480	=	hsap_only
ENSG00000099783 (known) ENSG00000102804	=	hsap_only
ENSG00000099783 (known) ENSG00000173530	=	hsap_only
ENSG00000099783 (known) ENSG00000173914	=	hsap_only
ENSG00000099783 (known) ENSG00000105085	=	hsap_only
ENSG00000099783 (known) ENSG00000101084	=	hsap_only
ENSG00000099783 (known) ENSG00000165527	=	hsap_only
ENSG00000099783 (known) ENSG00000197448	=	hsap_only
ENSG00000099783 (known) ENSG00000143466	=	hsap_only
ENSG00000099783 (known) ENSG00000104825	=	hsap_only
ENSG00000099783 (known) ENSG00000136560	=	hsap_only
ENSG00000099783 (known) ENSG00000184489	=	hsap_only
ENSG00000099783 (known) ENSG00000173039	=	hsap_only
ENSG00000099783 (known) ENSG00000118515	=	hsap_only
ENSG00000099783 (known) ENSG00000204525	=	hsap_only
ENSG00000099800 (known) ENSG00000126953	=	S
ENSG00000099800 (known) ENSG00000204525	=	hsap_only
ENSG00000099800 (known) ENSG00000135932	=	hsap_only
ENSG00000099800 (known) ENSG00000150779	=	S
ENSG00000099800 (known) ENSG00000115540	=	hsap_only
ENSG00000099800 (known) ENSG00000159023	=	hsap_only
ENSG00000099800 (known) ENSG00000108094	=	hsap_only
ENSG00000099804 (known) ENSG00000213639	=	hsap_only
ENSG00000099804 (known) ENSG00000120129	=	S
ENSG00000099817 (known) ENSG00000147669	=	hsap_only
ENSG00000099817 (known) ENSG00000105176	=	hsap_only
ENSG00000099817 (known) ENSG00000099817	=	hsap_only
ENSG00000099817 (known) ENSG00000137947	=	hsap_only
ENSG00000099817 (known) ENSG00000163882	=	S
ENSG00000099817 (known) ENSG00000102978	=	S
ENSG00000099817 (known) ENSG00000137486	=	hsap_only
ENSG00000099817 (known) ENSG00000177700	=	hsap_only
ENSG00000099817 (known) ENSG00000141480	=	hsap_only
ENSG00000099817 (known) ENSG00000144231	=	S
ENSG00000099817 (known) ENSG00000133398	=	hsap_only
ENSG00000099817 (known) ENSG00000141026	=	hsap_only
ENSG00000099817 (known) ENSG00000100142	=	S
ENSG00000099817 (known) ENSG00000105085	=	hsap_only
ENSG00000099817 (known) ENSG00000168002	=	S
ENSG00000099817 (known) ENSG00000181222	=	S
ENSG00000099817 (known) ENSG00000137054	=	S
ENSG00000099821 (known) ENSG00000100906	=	hsap_only
ENSG00000099849 (known) ENSG00000165699	=	hsap_only
ENSG00000099849 (known) ENSG00000162946	=	hsap_only
ENSG00000099860 (known) ENSG00000179271	=	hsap_only
ENSG00000099860 (known) ENSG00000108984	=	hsap_only
ENSG00000099860 (known) ENSG00000170312	=	hsap_only
ENSG00000099860 (known) ENSG00000132646	=	hsap_only
ENSG00000099875 (known) ENSG00000138696	=	hsap_only
ENSG00000099875 (known) ENSG00000106799	=	hsap_only
ENSG00000099901 (known) ENSG00000171444	=	hsap_only
ENSG00000099901 (known) ENSG00000132341	=	hsap_only
ENSG00000099901 (known) ENSG00000143466	=	hsap_only
ENSG00000099901 (known) ENSG00000114784	=	hsap_only
ENSG00000099901 (known) ENSG00000175104	=	hsap_only
ENSG00000099901 (known) ENSG00000125810	=	hsap_only
ENSG00000099901 (known) ENSG00000134086	=	hsap_only
ENSG00000099901 (known) ENSG00000154310	=	hsap_only
ENSG00000099901 (known) ENSG00000204525	=	hsap_only
ENSG00000099901 (known) ENSG00000189162	=	hsap_only
ENSG00000099901 (known) ENSG00000173530	=	hsap_only
ENSG00000099901 (known) ENSG00000103152	=	hsap_only
ENSG00000099901 (known) ENSG00000159023	=	hsap_only
ENSG00000099917 (known) ENSG00000118260	=	hsap_only
ENSG00000099917 (known) ENSG00000188313	=	hsap_only
ENSG00000099917 (known) ENSG00000124788	=	hsap_only
ENSG00000099917 (known) ENSG00000183386	=	hsap_only
ENSG00000099917 (known) ENSG00000165629	=	hsap_only
ENSG00000099917 (known) ENSG00000105085	=	hsap_only
ENSG00000099917 (known) ENSG00000141026	=	hsap_only
ENSG00000099917 (known) ENSG00000133398	=	hsap_only
ENSG00000099917 (known) ENSG00000198911	=	hsap_only
ENSG00000099917 (known) ENSG00000155111	=	hsap_only
ENSG00000099917 (known) ENSG00000108292	=	hsap_only
ENSG00000099917 (known) ENSG00000118513	=	hsap_only
ENSG00000099937 (known) ENSG00000099937	=	hsap_only
ENSG00000099937 (known) ENSG00000211895	=	hsap_only
ENSG00000099937 (known) ENSG00000211896	=	hsap_only
ENSG00000099937 (known) ENSG00000180210	=	hsap_only
ENSG00000099940 (known) ENSG00000110047	=	hsap_only
ENSG00000099940 (known) ENSG00000171357	=	hsap_only
ENSG00000099940 (known) ENSG00000099940	=	hsap_only
ENSG00000099942 (known) ENSG00000115935	=	hsap_only
ENSG00000099942 (known) ENSG00000099942	=	hsap_only
ENSG00000099942 (known) ENSG00000110395	=	M
ENSG00000099942 (known) ENSG00000107263	=	D
ENSG00000099942 (known) ENSG00000126561	=	hsap_only
ENSG00000099942 (known) ENSG00000115085	=	hsap_only
ENSG00000099942 (known) ENSG00000104814	=	hsap_only
ENSG00000099942 (known) ENSG00000165025	=	hsap_only
ENSG00000099942 (known) ENSG00000114423	=	hsap_only
ENSG00000099942 (known) ENSG00000171105	=	hsap_only
ENSG00000099949 (known) ENSG00000138696	=	hsap_only
ENSG00000099953 (known) ENSG00000196504	=	hsap_only
ENSG00000099956 (known) ENSG00000104856	=	hsap_only
ENSG00000099956 (known) ENSG00000160803	=	hsap_only
ENSG00000099956 (known) ENSG00000139613	=	CD
ENSG00000099956 (known) ENSG00000173473	=	CDM
ENSG00000099956 (known) ENSG00000127616	=	hsap_only
ENSG00000099956 (known) ENSG00000189079	=	hsap_only
ENSG00000099956 (known) ENSG00000136518	=	hsap_only
ENSG00000099964 (known) ENSG00000163141	=	hsap_only
ENSG00000099964 (known) ENSG00000104637	=	hsap_only
ENSG00000099964 (known) ENSG00000172500	=	hsap_only
ENSG00000099964 (known) ENSG00000133059	=	hsap_only
ENSG00000099964 (known) ENSG00000159023	=	hsap_only
ENSG00000099964 (known) ENSG00000099964	=	M
ENSG00000099964 (known) ENSG00000143466	=	hsap_only
ENSG00000099964 (known) ENSG00000111725	=	hsap_only
ENSG00000099964 (known) ENSG00000134086	=	hsap_only
ENSG00000099964 (known) ENSG00000204525	=	hsap_only
ENSG00000099964 (known) ENSG00000175104	=	hsap_only
ENSG00000099964 (known) ENSG00000138081	=	hsap_only
ENSG00000099964 (known) ENSG00000115806	=	hsap_only
ENSG00000099964 (known) ENSG00000157873	=	hsap_only
ENSG00000099964 (known) ENSG00000173530	=	hsap_only
ENSG00000099964 (known) ENSG00000114784	=	hsap_only
ENSG00000099964 (known) ENSG00000166333	=	hsap_only
ENSG00000099964 (known) ENSG00000175213	=	hsap_only
ENSG00000099964 (known) ENSG00000103152	=	hsap_only
ENSG00000099972 (known) ENSG00000174903	=	hsap_only
ENSG00000099977 (known) ENSG00000114784	=	hsap_only
ENSG00000099977 (known) ENSG00000133059	=	hsap_only
ENSG00000099977 (known) ENSG00000134086	=	hsap_only
ENSG00000099977 (known) ENSG00000204525	=	hsap_only
ENSG00000099977 (known) ENSG00000143466	=	hsap_only
ENSG00000099985 (known) ENSG00000113594	=	hsap_only
ENSG00000099985 (known) ENSG00000134352	=	M
ENSG00000099985 (known) ENSG00000136244	=	hsap_only
ENSG00000099991 (known) ENSG00000116604	=	M
ENSG00000099991 (known) ENSG00000152495	=	hsap_only
ENSG00000099991 (known) ENSG00000107295	=	hsap_only
ENSG00000099991 (known) ENSG00000134308	=	hsap_only
ENSG00000099994 (known) ENSG00000136731	=	hsap_only
ENSG00000099994 (known) ENSG00000100097	=	hsap_only
ENSG00000099995 (known) ENSG00000173530	=	hsap_only
ENSG00000099995 (known) ENSG00000145782	=	hsap_only
ENSG00000099995 (known) ENSG00000166333	=	hsap_only
ENSG00000099995 (known) ENSG00000134086	=	hsap_only
ENSG00000099995 (known) ENSG00000213585	=	hsap_only
ENSG00000099995 (known) ENSG00000183431	=	CDS
ENSG00000099995 (known) ENSG00000165527	=	hsap_only
ENSG00000099995 (known) ENSG00000143499	=	hsap_only
ENSG00000099995 (known) ENSG00000104897	=	C
ENSG00000099995 (known) ENSG00000185591	=	hsap_only
ENSG00000099995 (known) ENSG00000198742	=	hsap_only
ENSG00000099995 (known) ENSG00000143466	=	hsap_only
ENSG00000099995 (known) ENSG00000111725	=	hsap_only
ENSG00000100010 (known) ENSG00000135446	=	hsap_only
ENSG00000100010 (known) ENSG00000104221	=	hsap_only
ENSG00000100014 (known) ENSG00000129465	=	hsap_only
ENSG00000100014 (known) ENSG00000177885	=	hsap_only
ENSG00000100028 (known) ENSG00000182004	=	S
ENSG00000100028 (known) ENSG00000143977	=	S
ENSG00000100028 (known) ENSG00000170860	=	S
ENSG00000100028 (known) ENSG00000137076	=	hsap_only
ENSG00000100028 (known) ENSG00000152147	=	hsap_only
ENSG00000100028 (known) ENSG00000142252	=	hsap_only
ENSG00000100028 (known) ENSG00000125835	=	S
ENSG00000100029 (known) ENSG00000137486	=	hsap_only
ENSG00000100029 (known) ENSG00000141480	=	hsap_only
ENSG00000100030 (known) ENSG00000141968	=	hsap_only
ENSG00000100030 (known) ENSG00000139687	=	hsap_only
ENSG00000100030 (known) ENSG00000197971	=	M
ENSG00000100030 (known) ENSG00000103197	=	hsap_only
ENSG00000100030 (known) ENSG00000204525	=	hsap_only
ENSG00000100030 (known) ENSG00000132155	=	hsap_only
ENSG00000100030 (known) ENSG00000177606	=	hsap_only
ENSG00000100030 (known) ENSG00000165912	=	hsap_only
ENSG00000100030 (known) ENSG00000126767	=	M
ENSG00000100030 (known) ENSG00000154310	=	hsap_only
ENSG00000100030 (known) ENSG00000126934	=	CD
ENSG00000100030 (known) ENSG00000120129	=	hsap_only
ENSG00000100030 (known) ENSG00000169032	=	CD
ENSG00000100030 (known) ENSG00000141480	=	hsap_only
ENSG00000100030 (known) ENSG00000145901	=	hsap_only
ENSG00000100034 (known) ENSG00000166986	=	hsap_only
ENSG00000100038 (known) ENSG00000175213	=	hsap_only
ENSG00000100038 (known) ENSG00000109220	=	hsap_only
ENSG00000100038 (known) ENSG00000108469	=	S
ENSG00000100058 (known) ENSG00000100058	=	M
ENSG00000100065 (known) ENSG00000142867	=	hsap_only
ENSG00000100075 (known) ENSG00000196954	=	hsap_only
ENSG00000100075 (known) ENSG00000136997	=	hsap_only
ENSG00000100075 (known) ENSG00000204525	=	hsap_only
ENSG00000100075 (known) ENSG00000179222	=	hsap_only
ENSG00000100079 (known) ENSG00000204496	=	hsap_only
ENSG00000100079 (known) ENSG00000100079	=	hsap_only
ENSG00000100083 (known) ENSG00000123091	=	hsap_only
ENSG00000100083 (known) ENSG00000100083	=	S
ENSG00000100083 (known) ENSG00000138660	=	hsap_only
ENSG00000100083 (known) ENSG00000166949	=	hsap_only
ENSG00000100083 (known) ENSG00000143761	=	S
ENSG00000100084 (known) ENSG00000105011	=	S
ENSG00000100084 (known) ENSG00000111875	=	S
ENSG00000100084 (known) ENSG00000169599	=	hsap_only
ENSG00000100084 (known) ENSG00000149929	=	hsap_only
ENSG00000100084 (known) ENSG00000145386	=	hsap_only
ENSG00000100092 (known) ENSG00000101336	=	hsap_only
ENSG00000100097 (known) ENSG00000100097	=	hsap_only
ENSG00000100099 (known) ENSG00000107521	=	hsap_only
ENSG00000100101 (known) ENSG00000112096	=	hsap_only
ENSG00000100101 (known) ENSG00000135446	=	hsap_only
ENSG00000100101 (known) ENSG00000144659	=	hsap_only
ENSG00000100101 (known) ENSG00000189091	=	hsap_only
ENSG00000100101 (known) ENSG00000150459	=	hsap_only
ENSG00000100106 (known) ENSG00000147601	=	hsap_only
ENSG00000100109 (known) ENSG00000103540	=	hsap_only
ENSG00000100109 (known) ENSG00000162946	=	hsap_only
ENSG00000100122 (known) ENSG00000100122	=	hsap_only
ENSG00000100129 (known) ENSG00000173465	=	hsap_only
ENSG00000100129 (known) ENSG00000206452	=	hsap_only
ENSG00000100129 (known) ENSG00000178982	=	CD
ENSG00000100129 (known) ENSG00000175387	=	hsap_only
ENSG00000100129 (known) ENSG00000189162	=	hsap_only
ENSG00000100129 (known) ENSG00000155957	=	hsap_only
ENSG00000100129 (known) ENSG00000107581	=	hsap_only
ENSG00000100129 (known) ENSG00000114784	=	hsap_only
ENSG00000100138 (known) ENSG00000159023	=	hsap_only
ENSG00000100138 (known) ENSG00000123080	=	hsap_only
ENSG00000100138 (known) ENSG00000196419	=	hsap_only
ENSG00000100138 (known) ENSG00000182872	=	hsap_only
ENSG00000100138 (known) ENSG00000175104	=	hsap_only
ENSG00000100139 (known) ENSG00000166913	=	hsap_only
ENSG00000100139 (known) ENSG00000170027	=	hsap_only
ENSG00000100141 (known) ENSG00000164535	=	hsap_only
ENSG00000100142 (known) ENSG00000133398	=	hsap_only
ENSG00000100142 (known) ENSG00000105085	=	hsap_only
ENSG00000100142 (known) ENSG00000102978	=	S
ENSG00000100142 (known) ENSG00000141026	=	hsap_only
ENSG00000100146 (known) ENSG00000184486	=	hsap_only
ENSG00000100146 (known) ENSG00000100146	=	hsap_only
ENSG00000100146 (known) ENSG00000123609	=	hsap_only
ENSG00000100146 (known) ENSG00000135903	=	hsap_only
ENSG00000100147 (known) ENSG00000160803	=	hsap_only
ENSG00000100151 (known) ENSG00000162676	=	hsap_only
ENSG00000100151 (known) ENSG00000137074	=	hsap_only
ENSG00000100151 (known) ENSG00000160803	=	hsap_only
ENSG00000100151 (known) ENSG00000196277	=	hsap_only
ENSG00000100151 (known) ENSG00000126583	=	hsap_only
ENSG00000100151 (known) ENSG00000187555	=	hsap_only
ENSG00000100151 (known) ENSG00000108684	=	M
ENSG00000100151 (known) ENSG00000163635	=	hsap_only
ENSG00000100151 (known) ENSG00000121058	=	hsap_only
ENSG00000100151 (known) ENSG00000151835	=	hsap_only
ENSG00000100151 (known) ENSG00000165702	=	hsap_only
ENSG00000100151 (known) ENSG00000100151	=	hsap_only
ENSG00000100151 (known) ENSG00000165060	=	hsap_only
ENSG00000100154 (known) ENSG00000106479	=	hsap_only
ENSG00000100156 (known) ENSG00000138069	=	hsap_only
ENSG00000100156 (known) ENSG00000128590	=	hsap_only
ENSG00000100167 (known) ENSG00000132471	=	hsap_only
ENSG00000100170 (known) ENSG00000146648	=	hsap_only
ENSG00000100197 (known) ENSG00000100197	=	hsap_only
ENSG00000100201 (known) ENSG00000108654	=	hsap_only
ENSG00000100201 (known) ENSG00000128016	=	hsap_only
ENSG00000100201 (known) ENSG00000120896	=	hsap_only
ENSG00000100201 (known) ENSG00000198900	=	hsap_only
ENSG00000100201 (known) ENSG00000168066	=	hsap_only
ENSG00000100201 (known) ENSG00000107371	=	hsap_only
ENSG00000100201 (known) ENSG00000132646	=	hsap_only
ENSG00000100206 (known) ENSG00000132383	=	hsap_only
ENSG00000100206 (known) ENSG00000100206	=	S
ENSG00000100206 (known) ENSG00000197275	=	hsap_only
ENSG00000100207 (known) ENSG00000170365	=	hsap_only
ENSG00000100211 (known) ENSG00000168036	=	D
ENSG00000100216 (known) ENSG00000196683	=	hsap_only
ENSG00000100216 (known) ENSG00000130204	=	hsap_only
ENSG00000100218 (known) ENSG00000141646	=	hsap_only
ENSG00000100218 (known) ENSG00000161203	=	hsap_only
ENSG00000100219 (known) ENSG00000118217	=	hsap_only
ENSG00000100219 (known) ENSG00000100219	=	hsap_only
ENSG00000100220 (known) ENSG00000137076	=	hsap_only
ENSG00000100225 (known) ENSG00000110092	=	hsap_only
ENSG00000100225 (known) ENSG00000111276	=	hsap_only
ENSG00000100225 (known) ENSG00000113558	=	hsap_only
ENSG00000100225 (known) ENSG00000112576	=	hsap_only
ENSG00000100225 (known) ENSG00000100387	=	hsap_only
ENSG00000100225 (known) ENSG00000105810	=	hsap_only
ENSG00000100227 (known) ENSG00000136937	=	hsap_only
ENSG00000100227 (known) ENSG00000161547	=	hsap_only
ENSG00000100227 (known) ENSG00000106628	=	hsap_only
ENSG00000100227 (known) ENSG00000141543	=	hsap_only
ENSG00000100234 (known) ENSG00000180772	=	hsap_only
ENSG00000100239 (known) ENSG00000124788	=	hsap_only
ENSG00000100239 (known) ENSG00000146232	=	hsap_only
ENSG00000100242 (known) ENSG00000155957	=	hsap_only
ENSG00000100242 (known) ENSG00000137054	=	hsap_only
ENSG00000100242 (known) ENSG00000108774	=	hsap_only
ENSG00000100242 (known) ENSG00000145782	=	hsap_only
ENSG00000100243 (known) ENSG00000111725	=	hsap_only
ENSG00000100246 (known) ENSG00000112214	=	hsap_only
ENSG00000100246 (known) ENSG00000121083	=	hsap_only
ENSG00000100262 (known) ENSG00000175387	=	hsap_only
ENSG00000100266 (known) ENSG00000117560	=	hsap_only
ENSG00000100266 (known) ENSG00000100266	=	M
ENSG00000100266 (known) ENSG00000124507	=	M
ENSG00000100280 (known) ENSG00000129214	=	hsap_only
ENSG00000100280 (known) ENSG00000156970	=	hsap_only
ENSG00000100280 (known) ENSG00000175387	=	hsap_only
ENSG00000100280 (known) ENSG00000171681	=	hsap_only
ENSG00000100280 (known) ENSG00000149311	=	M
ENSG00000100280 (known) ENSG00000169679	=	hsap_only
ENSG00000100284 (known) ENSG00000196700	=	hsap_only
ENSG00000100284 (known) ENSG00000102189	=	hsap_only
ENSG00000100288 (known) ENSG00000163631	=	hsap_only
ENSG00000100290 (known) ENSG00000169594	=	hsap_only
ENSG00000100290 (known) ENSG00000143384	=	hsap_only
ENSG00000100290 (known) ENSG00000140379	=	hsap_only
ENSG00000100290 (known) ENSG00000171791	=	hsap_only
ENSG00000100290 (known) ENSG00000171552	=	hsap_only
ENSG00000100290 (known) ENSG00000129473	=	hsap_only
ENSG00000100292 (known) ENSG00000100292	=	hsap_only
ENSG00000100294 (known) ENSG00000184900	=	hsap_only
ENSG00000100297 (known) ENSG00000166508	=	SM
ENSG00000100297 (known) ENSG00000111725	=	hsap_only
ENSG00000100297 (known) ENSG00000112559	=	hsap_only
ENSG00000100297 (known) ENSG00000147889	=	hsap_only
ENSG00000100297 (known) ENSG00000135336	=	hsap_only
ENSG00000100297 (known) ENSG00000171444	=	hsap_only
ENSG00000100297 (known) ENSG00000164815	=	hsap_only
ENSG00000100297 (known) ENSG00000144021	=	hsap_only
ENSG00000100297 (known) ENSG00000174307	=	hsap_only
ENSG00000100297 (known) ENSG00000134982	=	hsap_only
ENSG00000100297 (known) ENSG00000112118	=	DSM
ENSG00000100297 (known) ENSG00000100906	=	hsap_only
ENSG00000100302 (known) ENSG00000115170	=	hsap_only
ENSG00000100302 (known) ENSG00000108854	=	hsap_only
ENSG00000100302 (known) ENSG00000138696	=	hsap_only
ENSG00000100302 (known) ENSG00000175387	=	hsap_only
ENSG00000100302 (known) ENSG00000141646	=	hsap_only
ENSG00000100302 (known) ENSG00000106799	=	hsap_only
ENSG00000100302 (known) ENSG00000170365	=	hsap_only
ENSG00000100302 (known) ENSG00000166949	=	hsap_only
ENSG00000100302 (known) ENSG00000198742	=	hsap_only
ENSG00000100311 (known) ENSG00000113721	=	hsap_only
ENSG00000100311 (known) ENSG00000134853	=	hsap_only
ENSG00000100311 (known) ENSG00000100311	=	hsap_only
ENSG00000100316 (known) ENSG00000141480	=	hsap_only
ENSG00000100316 (known) ENSG00000143466	=	hsap_only
ENSG00000100316 (known) ENSG00000204525	=	hsap_only
ENSG00000100316 (known) ENSG00000118515	=	hsap_only
ENSG00000100316 (known) ENSG00000137936	=	hsap_only
ENSG00000100316 (known) ENSG00000114784	=	hsap_only
ENSG00000100316 (known) ENSG00000104419	=	hsap_only
ENSG00000100316 (known) ENSG00000105698	=	hsap_only
ENSG00000100316 (known) ENSG00000111725	=	hsap_only
ENSG00000100316 (known) ENSG00000137486	=	hsap_only
ENSG00000100316 (known) ENSG00000170027	=	hsap_only
ENSG00000100316 (known) ENSG00000177885	=	hsap_only
ENSG00000100316 (known) ENSG00000169714	=	hsap_only
ENSG00000100316 (known) ENSG00000140368	=	hsap_only
ENSG00000100316 (known) ENSG00000145220	=	hsap_only
ENSG00000100316 (known) ENSG00000126005	=	S
ENSG00000100316 (known) ENSG00000198752	=	hsap_only
ENSG00000100316 (known) ENSG00000119953	=	hsap_only
ENSG00000100320 (known) ENSG00000183283	=	hsap_only
ENSG00000100320 (known) ENSG00000111676	=	hsap_only
ENSG00000100320 (known) ENSG00000124788	=	hsap_only
ENSG00000100320 (known) ENSG00000112531	=	hsap_only
ENSG00000100320 (known) ENSG00000142599	=	hsap_only
ENSG00000100320 (known) ENSG00000131721	=	hsap_only
ENSG00000100320 (known) ENSG00000157110	=	hsap_only
ENSG00000100324 (known) ENSG00000184216	=	hsap_only
ENSG00000100324 (known) ENSG00000112062	=	hsap_only
ENSG00000100324 (known) ENSG00000175792	=	hsap_only
ENSG00000100324 (known) ENSG00000168259	=	hsap_only
ENSG00000100324 (known) ENSG00000113013	=	hsap_only
ENSG00000100324 (known) ENSG00000164070	=	hsap_only
ENSG00000100324 (known) ENSG00000127191	=	hsap_only
ENSG00000100324 (known) ENSG00000204390	=	hsap_only
ENSG00000100324 (known) ENSG00000170606	=	hsap_only
ENSG00000100324 (known) ENSG00000137285	=	hsap_only
ENSG00000100324 (known) ENSG00000109971	=	hsap_only
ENSG00000100324 (known) ENSG00000175104	=	hsap_only
ENSG00000100324 (known) ENSG00000104833	=	hsap_only
ENSG00000100324 (known) ENSG00000135341	=	hsap_only
ENSG00000100324 (known) ENSG00000100324	=	hsap_only
ENSG00000100324 (known) ENSG00000173110	=	hsap_only
ENSG00000100324 (known) ENSG00000101966	=	hsap_only
ENSG00000100324 (known) ENSG00000141480	=	hsap_only
ENSG00000100325 (known) ENSG00000100345	=	hsap_only
ENSG00000100325 (known) ENSG00000104529	=	hsap_only
ENSG00000100325 (known) ENSG00000136026	=	hsap_only
ENSG00000100325 (known) ENSG00000171608	=	hsap_only
ENSG00000100325 (known) ENSG00000163938	=	hsap_only
ENSG00000100325 (known) ENSG00000138430	=	hsap_only
ENSG00000100325 (known) ENSG00000137818	=	hsap_only
ENSG00000100325 (known) ENSG00000102309	=	hsap_only
ENSG00000100325 (known) ENSG00000177030	=	hsap_only
ENSG00000100325 (known) ENSG00000132305	=	hsap_only
ENSG00000100325 (known) ENSG00000181191	=	hsap_only
ENSG00000100325 (known) ENSG00000165140	=	hsap_only
ENSG00000100325 (known) ENSG00000100603	=	hsap_only
ENSG00000100325 (known) ENSG00000130707	=	hsap_only
ENSG00000100325 (known) ENSG00000104946	=	hsap_only
ENSG00000100325 (known) ENSG00000175445	=	hsap_only
ENSG00000100325 (known) ENSG00000123091	=	hsap_only
ENSG00000100325 (known) ENSG00000132383	=	hsap_only
ENSG00000100325 (known) ENSG00000127554	=	hsap_only
ENSG00000100325 (known) ENSG00000119929	=	hsap_only
ENSG00000100325 (known) ENSG00000125835	=	hsap_only
ENSG00000100325 (known) ENSG00000167118	=	hsap_only
ENSG00000100325 (known) ENSG00000185104	=	hsap_only
ENSG00000100325 (known) ENSG00000165775	=	hsap_only
ENSG00000100325 (known) ENSG00000108590	=	hsap_only
ENSG00000100330 (known) ENSG00000120699	=	hsap_only
ENSG00000100330 (known) ENSG00000171311	=	hsap_only
ENSG00000100335 (known) ENSG00000198681	=	hsap_only
ENSG00000100342 (known) ENSG00000211899	=	hsap_only
ENSG00000100345 (known) ENSG00000141480	=	hsap_only
ENSG00000100345 (known) ENSG00000101335	=	hsap_only
ENSG00000100345 (known) ENSG00000159023	=	hsap_only
ENSG00000100345 (known) ENSG00000142192	=	hsap_only
ENSG00000100345 (known) ENSG00000137486	=	hsap_only
ENSG00000100345 (known) ENSG00000133895	=	hsap_only
ENSG00000100345 (known) ENSG00000121966	=	hsap_only
ENSG00000100345 (known) ENSG00000177885	=	hsap_only
ENSG00000100345 (known) ENSG00000143466	=	hsap_only
ENSG00000100345 (known) ENSG00000115053	=	hsap_only
ENSG00000100345 (known) ENSG00000196549	=	hsap_only
ENSG00000100345 (known) ENSG00000163993	=	hsap_only
ENSG00000100345 (known) ENSG00000213341	=	hsap_only
ENSG00000100345 (known) ENSG00000198909	=	hsap_only
ENSG00000100345 (known) ENSG00000104312	=	hsap_only
ENSG00000100346 (known) ENSG00000163631	=	hsap_only
ENSG00000100347 (known) ENSG00000106511	=	hsap_only
ENSG00000100348 (known) ENSG00000100348	=	hsap_only
ENSG00000100351 (known) ENSG00000204628	=	hsap_only
ENSG00000100351 (known) ENSG00000100485	=	hsap_only
ENSG00000100351 (known) ENSG00000160685	=	hsap_only
ENSG00000100351 (known) ENSG00000157110	=	hsap_only
ENSG00000100351 (known) ENSG00000165119	=	hsap_only
ENSG00000100351 (known) ENSG00000121774	=	hsap_only
ENSG00000100351 (known) ENSG00000131095	=	hsap_only
ENSG00000100351 (known) ENSG00000178562	=	hsap_only
ENSG00000100351 (known) ENSG00000213658	=	hsap_only
ENSG00000100351 (known) ENSG00000104814	=	M
ENSG00000100351 (known) ENSG00000108953	=	hsap_only
ENSG00000100351 (known) ENSG00000124356	=	M
ENSG00000100351 (known) ENSG00000162373	=	hsap_only
ENSG00000100351 (known) ENSG00000163631	=	hsap_only
ENSG00000100353 (known) ENSG00000171444	=	hsap_only
ENSG00000100353 (known) ENSG00000114784	=	hsap_only
ENSG00000100353 (known) ENSG00000139289	=	hsap_only
ENSG00000100353 (known) ENSG00000143466	=	hsap_only
ENSG00000100353 (known) ENSG00000204525	=	hsap_only
ENSG00000100353 (known) ENSG00000107581	=	hsap_only
ENSG00000100354 (known) ENSG00000123908	=	hsap_only
ENSG00000100354 (known) ENSG00000160803	=	hsap_only
ENSG00000100364 (known) ENSG00000134308	=	hsap_only
ENSG00000100364 (known) ENSG00000164924	=	hsap_only
ENSG00000100364 (known) ENSG00000170027	=	hsap_only
ENSG00000100364 (known) ENSG00000166913	=	hsap_only
ENSG00000100365 (known) ENSG00000116701	=	hsap_only
ENSG00000100368 (known) ENSG00000100368	=	hsap_only
ENSG00000100368 (known) ENSG00000164399	=	hsap_only
ENSG00000100368 (known) ENSG00000164109	=	hsap_only
ENSG00000100368 (known) ENSG00000164400	=	hsap_only
ENSG00000100368 (known) ENSG00000113525	=	hsap_only
ENSG00000100372 (known) ENSG00000162735	=	hsap_only
ENSG00000100379 (known) ENSG00000115661	=	hsap_only
ENSG00000100379 (known) ENSG00000182552	=	hsap_only
ENSG00000100379 (known) ENSG00000106125	=	hsap_only
ENSG00000100379 (known) ENSG00000100379	=	hsap_only
ENSG00000100379 (known) ENSG00000196290	=	hsap_only
ENSG00000100379 (known) ENSG00000137822	=	hsap_only
ENSG00000100379 (known) ENSG00000165383	=	hsap_only
ENSG00000100379 (known) ENSG00000129084	=	hsap_only
ENSG00000100380 (known) ENSG00000111725	=	hsap_only
ENSG00000100380 (known) ENSG00000198909	=	hsap_only
ENSG00000100380 (known) ENSG00000134256	=	hsap_only
ENSG00000100380 (known) ENSG00000175387	=	hsap_only
ENSG00000100380 (known) ENSG00000175104	=	hsap_only
ENSG00000100380 (known) ENSG00000111875	=	hsap_only
ENSG00000100380 (known) ENSG00000105088	=	hsap_only
ENSG00000100380 (known) ENSG00000157873	=	hsap_only
ENSG00000100380 (known) ENSG00000104637	=	hsap_only
ENSG00000100380 (known) ENSG00000163631	=	hsap_only
ENSG00000100380 (known) ENSG00000143466	=	hsap_only
ENSG00000100385 (known) ENSG00000204628	=	hsap_only
ENSG00000100385 (known) ENSG00000164136	=	hsap_only
ENSG00000100385 (known) ENSG00000162434	=	hsap_only
ENSG00000100385 (known) ENSG00000109471	=	hsap_only
ENSG00000100385 (known) ENSG00000134460	=	hsap_only
ENSG00000100385 (known) ENSG00000147168	=	hsap_only
ENSG00000100387 (known) ENSG00000139842	=	S
ENSG00000100387 (known) ENSG00000166266	=	S
ENSG00000100387 (known) ENSG00000113558	=	S
ENSG00000100387 (known) ENSG00000159479	=	hsap_only
ENSG00000100387 (known) ENSG00000138081	=	hsap_only
ENSG00000100387 (known) ENSG00000154582	=	hsap_only
ENSG00000100387 (known) ENSG00000158290	=	S
ENSG00000100387 (known) ENSG00000134086	=	hsap_only
ENSG00000100387 (known) ENSG00000111530	=	hsap_only
ENSG00000100387 (known) ENSG00000103363	=	hsap_only
ENSG00000100393 (known) ENSG00000120738	=	hsap_only
ENSG00000100393 (known) ENSG00000100644	=	hsap_only
ENSG00000100393 (known) ENSG00000137947	=	hsap_only
ENSG00000100393 (known) ENSG00000164442	=	hsap_only
ENSG00000100393 (known) ENSG00000175387	=	hsap_only
ENSG00000100393 (known) ENSG00000140396	=	hsap_only
ENSG00000100393 (known) ENSG00000136997	=	hsap_only
ENSG00000100393 (known) ENSG00000115415	=	hsap_only
ENSG00000100393 (known) ENSG00000100811	=	hsap_only
ENSG00000100393 (known) ENSG00000184486	=	hsap_only
ENSG00000100393 (known) ENSG00000140262	=	hsap_only
ENSG00000100393 (known) ENSG00000179262	=	hsap_only
ENSG00000100393 (known) ENSG00000159110	=	hsap_only
ENSG00000100393 (known) ENSG00000176046	=	hsap_only
ENSG00000100393 (known) ENSG00000170581	=	hsap_only
ENSG00000100393 (known) ENSG00000129152	=	hsap_only
ENSG00000100393 (known) ENSG00000116016	=	hsap_only
ENSG00000100393 (known) ENSG00000135679	=	hsap_only
ENSG00000100393 (known) ENSG00000141510	=	hsap_only
ENSG00000100393 (known) ENSG00000168610	=	hsap_only
ENSG00000100393 (known) ENSG00000114166	=	hsap_only
ENSG00000100393 (known) ENSG00000124151	=	hsap_only
ENSG00000100393 (known) ENSG00000173039	=	hsap_only
ENSG00000100393 (known) ENSG00000118513	=	hsap_only
ENSG00000100393 (known) ENSG00000159692	=	hsap_only
ENSG00000100393 (known) ENSG00000111653	=	hsap_only
ENSG00000100393 (known) ENSG00000168090	=	hsap_only
ENSG00000100393 (known) ENSG00000112592	=	hsap_only
ENSG00000100393 (known) ENSG00000117707	=	hsap_only
ENSG00000100393 (known) ENSG00000116809	=	hsap_only
ENSG00000100393 (known) ENSG00000100393	=	hsap_only
ENSG00000100393 (known) ENSG00000166949	=	hsap_only
ENSG00000100393 (known) ENSG00000142453	=	hsap_only
ENSG00000100393 (known) ENSG00000138162	=	hsap_only
ENSG00000100393 (known) ENSG00000187109	=	hsap_only
ENSG00000100393 (known) ENSG00000161021	=	hsap_only
ENSG00000100393 (known) ENSG00000132170	=	hsap_only
ENSG00000100393 (known) ENSG00000103152	=	hsap_only
ENSG00000100393 (known) ENSG00000142166	=	hsap_only
ENSG00000100393 (known) ENSG00000172977	=	hsap_only
ENSG00000100393 (known) ENSG00000137203	=	hsap_only
ENSG00000100393 (known) ENSG00000178573	=	hsap_only
ENSG00000100395 (known) ENSG00000163875	=	hsap_only
ENSG00000100395 (known) ENSG00000115145	=	hsap_only
ENSG00000100395 (known) ENSG00000130024	=	hsap_only
ENSG00000100401 (known) ENSG00000100401	=	hsap_only
ENSG00000100401 (known) ENSG00000175104	=	hsap_only
ENSG00000100401 (known) ENSG00000111725	=	hsap_only
[truncated: 6,806,833 more chars]
