# Supplementary material for: Building and analyzing protein interactome networks by cross-species comparisons
Source: BMC Syst Biol. 2010 Mar 30;4:36. doi: 10.1186/1752-0509-4-36 (PMC2859380; doi:10.1186/1752-0509-4-36)
Supplement: Additional file 6 — Zip Hsap. A zipped folder containing files formatted for use in Cytoscape listed in Supplemental Table 3. These files are for Homo sapiens proteins. [file 1752-0509-4-36-S6.ZIP › hsap/hsap_SpeciesScore.eda]

hsap_SpeciesScore.eda
ENSG00000000003 (known) ENSG00000080345	=	1.0
ENSG00000000003 (known) ENSG00000170004	=	1.0
ENSG00000000419 (known) ENSG00000104221	=	1.0
ENSG00000000419 (known) ENSG00000166333	=	1.0
ENSG00000000419 (known) ENSG00000136997	=	1.0
ENSG00000000419 (known) ENSG00000179222	=	1.0
ENSG00000000419 (known) ENSG00000144021	=	1.0
ENSG00000000419 (known) ENSG00000102804	=	1.0
ENSG00000000419 (known) ENSG00000157873	=	1.0
ENSG00000000419 (known) ENSG00000184489	=	1.0
ENSG00000000419 (known) ENSG00000174307	=	1.0
ENSG00000000419 (known) ENSG00000109906	=	1.0
ENSG00000000419 (predicted) ENSG00000214391	=	1.0
ENSG00000000419 (predicted) ENSG00000166913	=	1.0
ENSG00000000419 (predicted) ENSG00000176014	=	1.0
ENSG00000000419 (predicted) ENSG00000123416	=	1.0
ENSG00000000419 (predicted) ENSG00000137285	=	1.0
ENSG00000000419 (predicted) ENSG00000127824	=	1.0
ENSG00000000419 (predicted) ENSG00000182759	=	1.0
ENSG00000000419 (predicted) ENSG00000196230	=	1.0
ENSG00000000419 (predicted) ENSG00000214144	=	1.0
ENSG00000000419 (predicted) ENSG00000115339	=	1.0
ENSG00000000419 (predicted) ENSG00000152086	=	1.0
ENSG00000000419 (predicted) ENSG00000167552	=	1.0
ENSG00000000419 (predicted) ENSG00000204388	=	0.99
ENSG00000000419 (predicted) ENSG00000198033	=	1.0
ENSG00000000419 (predicted) ENSG00000104833	=	1.0
ENSG00000000419 (predicted) ENSG00000167553	=	1.0
ENSG00000000419 (predicted) ENSG00000188229	=	1.0
ENSG00000000419 (predicted) ENSG00000159247	=	1.0
ENSG00000000419 (predicted) ENSG00000101199	=	1.0
ENSG00000000419 (predicted) ENSG00000147416	=	1.0
ENSG00000000419 (predicted) ENSG00000139629	=	1.0
ENSG00000000419 (predicted) ENSG00000044574	=	1.0
ENSG00000000419 (predicted) ENSG00000187522	=	0.97
ENSG00000000419 (predicted) ENSG00000215845	=	0.79
ENSG00000000419 (predicted) ENSG00000204389	=	0.99
ENSG00000000419 (predicted) ENSG00000081377	=	1.0
ENSG00000000419 (predicted) ENSG00000129535	=	1.0
ENSG00000000419 (predicted) ENSG00000163528	=	1.0
ENSG00000000419 (predicted) ENSG00000173213	=	1.0
ENSG00000000419 (predicted) ENSG00000174444	=	1.0
ENSG00000000419 (predicted) ENSG00000101162	=	1.0
ENSG00000000419 (predicted) ENSG00000173110	=	0.97
ENSG00000000419 (predicted) ENSG00000163526	=	1.0
ENSG00000000419 (predicted) ENSG00000100206	=	1.0
ENSG00000000419 (predicted) ENSG00000161149	=	1.0
ENSG00000000419 (predicted) ENSG00000173876	=	1.0
ENSG00000000419 (predicted) ENSG00000204390	=	0.99
ENSG00000000419 (predicted) ENSG00000075886	=	1.0
ENSG00000000419 (predicted) ENSG00000079335	=	1.0
ENSG00000000419 (predicted) ENSG00000155304	=	1.0
ENSG00000000419 (predicted) ENSG00000183207	=	1.0
ENSG00000000419 (predicted) ENSG00000116039	=	1.0
ENSG00000000419 (predicted) ENSG00000198211	=	1.0
ENSG00000000419 (predicted) ENSG00000178573	=	1.0
ENSG00000000419 (predicted) ENSG00000109971	=	1.0
ENSG00000000419 (predicted) ENSG00000119514	=	1.0
ENSG00000000419 (predicted) ENSG00000178462	=	1.0
ENSG00000000419 (predicted) ENSG00000183785	=	1.0
ENSG00000000419 (predicted) ENSG00000127589	=	1.0
ENSG00000000419 (predicted) ENSG00000204103	=	1.0
ENSG00000000419 (predicted) ENSG00000126803	=	0.97
ENSG00000000419 (predicted) ENSG00000137267	=	1.0
ENSG00000000419 (predicted) ENSG00000110768	=	1.0
ENSG00000000457 (known) ENSG00000026508	=	1.0
ENSG00000000457 (known) ENSG00000092820	=	1.0
ENSG00000000457 (predicted) ENSG00000145414	=	1.0
ENSG00000000938 (known) ENSG00000011422	=	1.0
ENSG00000000938 (known) ENSG00000080824	=	1.0
ENSG00000000938 (predicted) ENSG00000131042	=	1.0
ENSG00000000938 (predicted) ENSG00000104972	=	1.0
ENSG00000000938 (predicted) ENSG00000170858	=	0.94
ENSG00000000938 (predicted) ENSG00000187095	=	1.0
ENSG00000000938 (predicted) ENSG00000114353	=	1.0
ENSG00000000938 (predicted) ENSG00000170866	=	1.0
ENSG00000000938 (predicted) ENSG00000105609	=	1.0
ENSG00000000938 (predicted) ENSG00000100092	=	1.0
ENSG00000000938 (predicted) ENSG00000204577	=	0.92
ENSG00000000938 (predicted) ENSG00000186152	=	1.0
ENSG00000000938 (predicted) ENSG00000115904	=	1.0
ENSG00000000938 (predicted) ENSG00000104974	=	1.0
ENSG00000000971 (known) ENSG00000163631	=	1.0
ENSG00000001084 (predicted) ENSG00000214391	=	1.0
ENSG00000001084 (predicted) ENSG00000167552	=	1.0
ENSG00000001084 (predicted) ENSG00000165092	=	0.96
ENSG00000001084 (predicted) ENSG00000184254	=	0.96
ENSG00000001084 (predicted) ENSG00000147416	=	1.0
ENSG00000001084 (predicted) ENSG00000079974	=	0.96
ENSG00000001084 (predicted) ENSG00000154930	=	1.0
ENSG00000001084 (predicted) ENSG00000067225	=	1.0
ENSG00000001084 (predicted) ENSG00000144591	=	1.0
ENSG00000001084 (predicted) ENSG00000178035	=	1.98
ENSG00000001084 (predicted) ENSG00000128918	=	0.92
ENSG00000001084 (predicted) ENSG00000131459	=	1.0
ENSG00000001084 (predicted) ENSG00000183785	=	1.0
ENSG00000001084 (predicted) ENSG00000116039	=	1.0
ENSG00000001084 (predicted) ENSG00000137124	=	0.94
ENSG00000001084 (predicted) ENSG00000143627	=	0.98
ENSG00000001084 (predicted) ENSG00000173540	=	1.0
ENSG00000001084 (predicted) ENSG00000198380	=	1.0
ENSG00000001084 (predicted) ENSG00000161149	=	1.0
ENSG00000001084 (predicted) ENSG00000167553	=	1.0
ENSG00000001084 (predicted) ENSG00000152086	=	1.0
ENSG00000001084 (predicted) ENSG00000123416	=	1.0
ENSG00000001084 (predicted) ENSG00000178462	=	1.0
ENSG00000001084 (predicted) ENSG00000111058	=	0.94
ENSG00000001084 (predicted) ENSG00000075886	=	1.0
ENSG00000001084 (predicted) ENSG00000144134	=	0.96
ENSG00000001084 (predicted) ENSG00000106348	=	1.96
ENSG00000001084 (predicted) ENSG00000111275	=	0.94
ENSG00000001084 (predicted) ENSG00000198033	=	1.0
ENSG00000001084 (predicted) ENSG00000132341	=	1.0
ENSG00000001084 (predicted) ENSG00000131069	=	1.0
ENSG00000001084 (predicted) ENSG00000163526	=	1.0
ENSG00000001084 (predicted) ENSG00000023909	=	1.0
ENSG00000001084 (predicted) ENSG00000127824	=	1.0
ENSG00000001167 (known) ENSG00000136450	=	1.0
ENSG00000001167 (known) ENSG00000114166	=	1.0
ENSG00000001167 (known) ENSG00000185591	=	1.0
ENSG00000001167 (known) ENSG00000143190	=	1.0
ENSG00000001167 (known) ENSG00000012048	=	1.0
ENSG00000001167 (known) ENSG00000120837	=	2.0
ENSG00000001167 (known) ENSG00000141510	=	1.0
ENSG00000001167 (known) ENSG00000066136	=	3.0
ENSG00000001167 (known) ENSG00000062725	=	1.0
ENSG00000001167 (predicted) ENSG00000120910	=	1.96
ENSG00000001167 (predicted) ENSG00000001167	=	1.0
ENSG00000001167 (predicted) ENSG00000115041	=	1.0
ENSG00000001167 (predicted) ENSG00000137713	=	1.0
ENSG00000001167 (predicted) ENSG00000213453	=	0.97
ENSG00000001167 (predicted) ENSG00000107758	=	1.96
ENSG00000001167 (predicted) ENSG00000115806	=	1.0
ENSG00000001167 (predicted) ENSG00000107130	=	1.0
ENSG00000001167 (predicted) ENSG00000061656	=	1.0
ENSG00000001167 (predicted) ENSG00000151247	=	1.0
ENSG00000001167 (predicted) ENSG00000137040	=	1.0
ENSG00000001167 (predicted) ENSG00000164744	=	1.0
ENSG00000001167 (predicted) ENSG00000164828	=	1.0
ENSG00000001167 (predicted) ENSG00000102882	=	1.0
ENSG00000001167 (predicted) ENSG00000219507	=	0.86
ENSG00000001167 (predicted) ENSG00000126005	=	1.0
ENSG00000001167 (predicted) ENSG00000205339	=	1.0
ENSG00000001167 (predicted) ENSG00000101558	=	1.0
ENSG00000001167 (predicted) ENSG00000151729	=	0.96
ENSG00000001167 (predicted) ENSG00000138777	=	1.0
ENSG00000001167 (predicted) ENSG00000005022	=	1.0
ENSG00000001167 (predicted) ENSG00000169340	=	1.0
ENSG00000001167 (predicted) ENSG00000167996	=	0.91
ENSG00000001167 (predicted) ENSG00000138814	=	1.92
ENSG00000001167 (predicted) ENSG00000109971	=	1.0
ENSG00000001167 (predicted) ENSG00000132382	=	1.0
ENSG00000001167 (predicted) ENSG00000160200	=	1.0
ENSG00000001167 (predicted) ENSG00000120049	=	1.0
ENSG00000001167 (predicted) ENSG00000182132	=	1.0
ENSG00000001167 (predicted) ENSG00000167098	=	1.0
ENSG00000001167 (predicted) ENSG00000181867	=	0.88
ENSG00000001167 (predicted) ENSG00000110075	=	1.0
ENSG00000001167 (predicted) ENSG00000219186	=	0.85
ENSG00000001167 (predicted) ENSG00000165629	=	1.0
ENSG00000001167 (predicted) ENSG00000204388	=	1.0
ENSG00000001167 (predicted) ENSG00000048545	=	1.0
ENSG00000001167 (predicted) ENSG00000151475	=	0.96
ENSG00000001167 (predicted) ENSG00000065150	=	1.0
ENSG00000001167 (predicted) ENSG00000121905	=	1.0
ENSG00000001167 (predicted) ENSG00000185615	=	1.0
ENSG00000001167 (predicted) ENSG00000183684	=	1.0
ENSG00000001167 (predicted) ENSG00000105568	=	1.0
ENSG00000001167 (predicted) ENSG00000163032	=	1.0
ENSG00000001167 (predicted) ENSG00000204389	=	1.0
ENSG00000001167 (predicted) ENSG00000116983	=	1.0
ENSG00000001167 (predicted) ENSG00000180817	=	1.0
ENSG00000001167 (predicted) ENSG00000112599	=	1.0
ENSG00000001167 (predicted) ENSG00000104490	=	1.0
ENSG00000001167 (predicted) ENSG00000175766	=	1.0
ENSG00000001167 (predicted) ENSG00000173110	=	0.97
ENSG00000001167 (predicted) ENSG00000133704	=	1.0
ENSG00000001167 (predicted) ENSG00000219039	=	1.0
ENSG00000001167 (predicted) ENSG00000102172	=	1.0
ENSG00000001167 (predicted) ENSG00000164346	=	1.0
ENSG00000001167 (predicted) ENSG00000137955	=	1.0
ENSG00000001167 (predicted) ENSG00000185624	=	1.0
ENSG00000001167 (predicted) ENSG00000168264	=	1.0
ENSG00000001167 (predicted) ENSG00000109047	=	1.0
ENSG00000001167 (predicted) ENSG00000138442	=	1.0
ENSG00000001167 (predicted) ENSG00000214380	=	1.0
ENSG00000001167 (predicted) ENSG00000138472	=	1.0
ENSG00000001167 (predicted) ENSG00000075415	=	1.0
ENSG00000001167 (predicted) ENSG00000114745	=	1.0
ENSG00000001167 (predicted) ENSG00000132446	=	0.87
ENSG00000001167 (predicted) ENSG00000185774	=	1.0
ENSG00000001167 (predicted) ENSG00000100242	=	1.0
ENSG00000001167 (predicted) ENSG00000126803	=	0.97
ENSG00000001167 (predicted) ENSG00000087086	=	0.9
ENSG00000001167 (predicted) ENSG00000119669	=	1.0
ENSG00000001167 (predicted) ENSG00000214144	=	0.98
ENSG00000001167 (predicted) ENSG00000204390	=	1.0
ENSG00000001167 (predicted) ENSG00000114735	=	1.0
ENSG00000001167 (predicted) ENSG00000131979	=	1.0
ENSG00000001167 (predicted) ENSG00000169100	=	1.0
ENSG00000001167 (predicted) ENSG00000100387	=	1.0
ENSG00000001167 (predicted) ENSG00000170604	=	1.0
ENSG00000001167 (predicted) ENSG00000158467	=	1.0
ENSG00000001167 (predicted) ENSG00000187522	=	1.0
ENSG00000001167 (predicted) ENSG00000100030	=	1.0
ENSG00000001167 (predicted) ENSG00000116649	=	1.0
ENSG00000001167 (predicted) ENSG00000135930	=	1.0
ENSG00000001167 (predicted) ENSG00000105063	=	1.0
ENSG00000001167 (predicted) ENSG00000115756	=	1.0
ENSG00000001167 (predicted) ENSG00000168710	=	1.0
ENSG00000001167 (predicted) ENSG00000101444	=	1.0
ENSG00000001167 (predicted) ENSG00000100239	=	1.0
ENSG00000001167 (predicted) ENSG00000124164	=	1.0
ENSG00000001497 (known) ENSG00000039650	=	1.0
ENSG00000001497 (known) ENSG00000102804	=	1.0
ENSG00000001617 (known) ENSG00000130985	=	1.0
ENSG00000001617 (known) ENSG00000168917	=	1.0
ENSG00000001617 (known) ENSG00000129214	=	1.0
ENSG00000001617 (known) ENSG00000118257	=	1.0
ENSG00000001617 (predicted) ENSG00000124827	=	1.0
ENSG00000001617 (predicted) ENSG00000169126	=	1.0
ENSG00000001617 (predicted) ENSG00000126254	=	1.0
ENSG00000001617 (predicted) ENSG00000109670	=	1.0
ENSG00000001617 (predicted) ENSG00000138107	=	1.0
ENSG00000001617 (predicted) ENSG00000090061	=	1.0
ENSG00000001617 (predicted) ENSG00000115073	=	1.0
ENSG00000001617 (predicted) ENSG00000137270	=	1.0
ENSG00000001626 (known) ENSG00000109501	=	1.0
ENSG00000001626 (known) ENSG00000106211	=	1.0
ENSG00000001626 (known) ENSG00000153071	=	1.0
ENSG00000001626 (known) ENSG00000148943	=	1.0
ENSG00000001626 (known) ENSG00000047932	=	1.0
ENSG00000001626 (known) ENSG00000132612	=	1.0
ENSG00000001626 (known) ENSG00000156709	=	1.0
ENSG00000001626 (known) ENSG00000058262	=	1.0
ENSG00000001626 (known) ENSG00000143575	=	1.0
ENSG00000001626 (known) ENSG00000121031	=	1.0
ENSG00000001626 (known) ENSG00000114520	=	1.0
ENSG00000001626 (known) ENSG00000102119	=	1.0
ENSG00000001626 (known) ENSG00000136986	=	1.0
ENSG00000001626 (known) ENSG00000138594	=	1.0
ENSG00000001626 (known) ENSG00000109046	=	1.0
ENSG00000001626 (known) ENSG00000143556	=	1.0
ENSG00000001626 (known) ENSG00000126247	=	1.0
ENSG00000001626 (known) ENSG00000064547	=	1.0
ENSG00000001626 (known) ENSG00000096384	=	1.0
ENSG00000001626 (known) ENSG00000154582	=	1.0
ENSG00000001626 (known) ENSG00000156299	=	1.0
ENSG00000001626 (known) ENSG00000049449	=	1.0
ENSG00000001626 (known) ENSG00000105289	=	1.0
ENSG00000001626 (known) ENSG00000030582	=	1.0
ENSG00000001626 (known) ENSG00000105568	=	1.0
ENSG00000001626 (known) ENSG00000093167	=	1.0
ENSG00000001626 (known) ENSG00000165280	=	1.0
ENSG00000001626 (known) ENSG00000113282	=	1.0
ENSG00000001626 (known) ENSG00000170876	=	1.0
ENSG00000001626 (known) ENSG00000106089	=	1.0
ENSG00000001626 (known) ENSG00000069345	=	1.0
ENSG00000001626 (known) ENSG00000137642	=	1.0
ENSG00000001626 (known) ENSG00000155897	=	1.0
ENSG00000001626 (known) ENSG00000100911	=	1.0
ENSG00000001626 (known) ENSG00000100591	=	1.0
ENSG00000001626 (known) ENSG00000180353	=	1.0
ENSG00000001626 (known) ENSG00000090054	=	1.0
ENSG00000001626 (known) ENSG00000204387	=	1.0
ENSG00000001626 (known) ENSG00000143549	=	1.0
ENSG00000001626 (known) ENSG00000130193	=	1.0
ENSG00000001626 (known) ENSG00000160213	=	1.0
ENSG00000001626 (known) ENSG00000050405	=	1.0
ENSG00000001626 (known) ENSG00000169306	=	1.0
ENSG00000001626 (known) ENSG00000044574	=	1.0
ENSG00000001626 (known) ENSG00000205339	=	1.0
ENSG00000001626 (known) ENSG00000174371	=	1.0
ENSG00000001626 (known) ENSG00000126803	=	1.0
ENSG00000001626 (known) ENSG00000166930	=	1.0
ENSG00000001626 (known) ENSG00000160789	=	1.0
ENSG00000001626 (known) ENSG00000085063	=	1.0
ENSG00000001626 (known) ENSG00000114354	=	1.0
ENSG00000001626 (known) ENSG00000039068	=	1.0
ENSG00000001626 (known) ENSG00000198478	=	1.0
ENSG00000001626 (known) ENSG00000132002	=	1.0
ENSG00000001626 (known) ENSG00000163785	=	1.0
ENSG00000001626 (known) ENSG00000130340	=	1.0
ENSG00000001626 (known) ENSG00000137767	=	1.0
ENSG00000001626 (known) ENSG00000129219	=	1.0
ENSG00000001626 (known) ENSG00000101152	=	1.0
ENSG00000001626 (known) ENSG00000197746	=	1.0
ENSG00000001626 (known) ENSG00000163220	=	1.0
ENSG00000001626 (known) ENSG00000186716	=	1.0
ENSG00000001626 (known) ENSG00000001626	=	2.0
ENSG00000001626 (known) ENSG00000083857	=	1.0
ENSG00000001626 (known) ENSG00000198788	=	1.0
ENSG00000001626 (known) ENSG00000175166	=	1.0
ENSG00000001626 (known) ENSG00000197321	=	1.0
ENSG00000001626 (known) ENSG00000086061	=	1.0
ENSG00000001626 (known) ENSG00000153827	=	1.0
ENSG00000001626 (known) ENSG00000131981	=	1.0
ENSG00000001626 (known) ENSG00000114062	=	1.0
ENSG00000001626 (known) ENSG00000122705	=	1.0
ENSG00000001626 (known) ENSG00000197785	=	1.0
ENSG00000001626 (known) ENSG00000143850	=	1.0
ENSG00000001626 (known) ENSG00000114302	=	1.0
ENSG00000001626 (known) ENSG00000119888	=	1.0
ENSG00000001626 (known) ENSG00000088256	=	1.0
ENSG00000001626 (known) ENSG00000144381	=	1.0
ENSG00000001626 (known) ENSG00000143702	=	1.0
ENSG00000001626 (known) ENSG00000103363	=	1.0
ENSG00000001626 (known) ENSG00000158874	=	1.0
ENSG00000001626 (known) ENSG00000185825	=	1.0
ENSG00000001626 (known) ENSG00000065054	=	1.0
ENSG00000001626 (known) ENSG00000132589	=	1.0
ENSG00000001626 (known) ENSG00000204628	=	1.0
ENSG00000001626 (known) ENSG00000065665	=	1.0
ENSG00000001626 (known) ENSG00000117906	=	1.0
ENSG00000001626 (known) ENSG00000082898	=	1.0
ENSG00000001626 (known) ENSG00000174827	=	1.0
ENSG00000001626 (known) ENSG00000074370	=	1.0
ENSG00000001626 (known) ENSG00000174437	=	1.0
ENSG00000001626 (known) ENSG00000113013	=	1.0
ENSG00000001626 (known) ENSG00000135597	=	1.0
ENSG00000001626 (known) ENSG00000114353	=	1.0
ENSG00000001626 (known) ENSG00000124207	=	1.0
ENSG00000001626 (known) ENSG00000171747	=	1.0
ENSG00000001626 (known) ENSG00000048828	=	1.0
ENSG00000001626 (known) ENSG00000198626	=	1.0
ENSG00000001626 (known) ENSG00000129083	=	1.0
ENSG00000001626 (known) ENSG00000104067	=	1.0
ENSG00000001626 (known) ENSG00000127022	=	1.0
ENSG00000001626 (known) ENSG00000107819	=	1.0
ENSG00000001626 (known) ENSG00000063438	=	1.0
ENSG00000001626 (known) ENSG00000108424	=	1.0
ENSG00000001626 (known) ENSG00000168488	=	1.0
ENSG00000001626 (known) ENSG00000070371	=	1.0
ENSG00000001626 (known) ENSG00000204390	=	1.0
ENSG00000001626 (known) ENSG00000109062	=	1.0
ENSG00000001626 (known) ENSG00000151491	=	1.0
ENSG00000001626 (known) ENSG00000136153	=	1.0
ENSG00000001626 (known) ENSG00000120265	=	1.0
ENSG00000001626 (known) ENSG00000135387	=	1.0
ENSG00000001626 (known) ENSG00000115616	=	1.0
ENSG00000001626 (known) ENSG00000196236	=	1.0
ENSG00000001626 (known) ENSG00000100280	=	1.0
ENSG00000001626 (known) ENSG00000173702	=	1.0
ENSG00000001626 (known) ENSG00000128595	=	1.0
ENSG00000001629 (predicted) ENSG00000089234	=	1.0
ENSG00000001629 (predicted) ENSG00000179041	=	1.0
ENSG00000001629 (predicted) ENSG00000129493	=	1.0
ENSG00000001629 (predicted) ENSG00000008869	=	1.0
ENSG00000001631 (known) ENSG00000114209	=	1.0
ENSG00000001631 (known) ENSG00000136280	=	1.0
ENSG00000001631 (known) ENSG00000119185	=	1.0
ENSG00000002016 (known) ENSG00000163161	=	1.0
ENSG00000002016 (known) ENSG00000002016	=	2.0
ENSG00000002016 (known) ENSG00000132383	=	2.0
ENSG00000002016 (known) ENSG00000106399	=	1.0
ENSG00000002016 (known) ENSG00000117748	=	2.0
ENSG00000002016 (known) ENSG00000165392	=	1.0
ENSG00000002016 (known) ENSG00000104884	=	1.0
ENSG00000002016 (known) ENSG00000103275	=	1.0
ENSG00000002016 (known) ENSG00000051180	=	2.0
ENSG00000002016 (predicted) ENSG00000160310	=	1.0
ENSG00000002016 (predicted) ENSG00000143839	=	1.0
ENSG00000002016 (predicted) ENSG00000117984	=	1.0
ENSG00000002016 (predicted) ENSG00000080824	=	1.0
ENSG00000002016 (predicted) ENSG00000142453	=	1.0
ENSG00000002016 (predicted) ENSG00000204086	=	1.0
ENSG00000002016 (predicted) ENSG00000128918	=	0.96
ENSG00000002016 (predicted) ENSG00000181359	=	0.98
ENSG00000002016 (predicted) ENSG00000116039	=	1.0
ENSG00000002016 (predicted) ENSG00000196188	=	1.0
ENSG00000002016 (predicted) ENSG00000198890	=	1.0
ENSG00000002016 (predicted) ENSG00000166598	=	1.0
ENSG00000002016 (predicted) ENSG00000203914	=	1.0
ENSG00000002016 (predicted) ENSG00000096088	=	1.0
ENSG00000002016 (predicted) ENSG00000116062	=	1.0
ENSG00000002016 (predicted) ENSG00000111218	=	1.0
ENSG00000002016 (predicted) ENSG00000131401	=	1.0
ENSG00000002016 (predicted) ENSG00000205940	=	1.0
ENSG00000002016 (predicted) ENSG00000111275	=	0.94
ENSG00000002016 (predicted) ENSG00000172647	=	1.0
ENSG00000002016 (predicted) ENSG00000096384	=	0.98
ENSG00000002016 (predicted) ENSG00000175054	=	1.0
ENSG00000002016 (predicted) ENSG00000205527	=	0.98
ENSG00000002016 (predicted) ENSG00000184254	=	0.94
ENSG00000002016 (predicted) ENSG00000165092	=	1.0
ENSG00000002016 (predicted) ENSG00000126457	=	1.0
ENSG00000002016 (predicted) ENSG00000147416	=	1.0
ENSG00000002016 (predicted) ENSG00000137124	=	0.92
ENSG00000002016 (predicted) ENSG00000173540	=	1.0
ENSG00000002016 (predicted) ENSG00000180860	=	1.0
ENSG00000002016 (predicted) ENSG00000205100	=	0.98
ENSG00000002016 (predicted) ENSG00000205141	=	1.0
ENSG00000002016 (predicted) ENSG00000183199	=	0.98
ENSG00000002016 (predicted) ENSG00000204973	=	1.0
ENSG00000002016 (predicted) ENSG00000205955	=	1.0
ENSG00000002016 (predicted) ENSG00000131400	=	1.0
ENSG00000002016 (predicted) ENSG00000155304	=	1.0
ENSG00000002016 (predicted) ENSG00000185238	=	1.0
ENSG00000002016 (predicted) ENSG00000087111	=	1.0
ENSG00000002016 (predicted) ENSG00000144591	=	1.0
ENSG00000002330 (known) ENSG00000128245	=	1.0
ENSG00000002330 (known) ENSG00000104765	=	1.0
ENSG00000002330 (known) ENSG00000175793	=	1.0
ENSG00000002330 (known) ENSG00000171552	=	2.0
ENSG00000002330 (known) ENSG00000139644	=	1.0
ENSG00000002330 (known) ENSG00000129473	=	1.0
ENSG00000002330 (known) ENSG00000182944	=	1.0
ENSG00000002330 (known) ENSG00000171791	=	2.0
ENSG00000002330 (known) ENSG00000140379	=	1.0
ENSG00000002330 (known) ENSG00000172531	=	1.0
ENSG00000002330 (predicted) ENSG00000204389	=	0.98
ENSG00000002330 (predicted) ENSG00000142208	=	1.0
ENSG00000002330 (predicted) ENSG00000176884	=	1.0
ENSG00000002330 (predicted) ENSG00000134308	=	1.0
ENSG00000002330 (predicted) ENSG00000204388	=	0.98
ENSG00000002330 (predicted) ENSG00000150086	=	1.0
ENSG00000002549 (known) ENSG00000035403	=	1.0
ENSG00000002549 (predicted) ENSG00000170323	=	1.0
ENSG00000002549 (predicted) ENSG00000205186	=	1.0
ENSG00000002549 (predicted) ENSG00000164687	=	0.95
ENSG00000002549 (predicted) ENSG00000217768	=	0.82
ENSG00000002549 (predicted) ENSG00000215440	=	1.0
ENSG00000002549 (predicted) ENSG00000002549	=	1.0
ENSG00000002549 (predicted) ENSG00000147588	=	1.0
ENSG00000002549 (predicted) ENSG00000214004	=	0.92
ENSG00000002549 (predicted) ENSG00000197416	=	1.0
ENSG00000002549 (predicted) ENSG00000164434	=	1.0
ENSG00000002549 (predicted) ENSG00000186193	=	1.0
ENSG00000002549 (predicted) ENSG00000121769	=	1.0
ENSG00000002586 (known) ENSG00000186591	=	1.0
ENSG00000002586 (known) ENSG00000108424	=	1.0
ENSG00000002586 (known) ENSG00000071539	=	1.0
ENSG00000002586 (known) ENSG00000135018	=	1.0
ENSG00000002586 (known) ENSG00000167996	=	1.0
ENSG00000002586 (known) ENSG00000160803	=	1.0
ENSG00000002586 (known) ENSG00000182718	=	1.0
ENSG00000002586 (known) ENSG00000165689	=	1.0
ENSG00000002587 (predicted) ENSG00000002587	=	1.0
ENSG00000002745 (known) ENSG00000113916	=	1.0
ENSG00000002745 (predicted) ENSG00000161960	=	1.0
ENSG00000002745 (predicted) ENSG00000156976	=	1.0
ENSG00000002746 (known) ENSG00000187555	=	1.0
ENSG00000002746 (known) ENSG00000165702	=	1.0
ENSG00000002746 (predicted) ENSG00000124208	=	1.0
ENSG00000002746 (predicted) ENSG00000113194	=	1.0
ENSG00000002746 (predicted) ENSG00000141101	=	1.0
ENSG00000002746 (predicted) ENSG00000078747	=	1.0
ENSG00000002746 (predicted) ENSG00000104808	=	1.0
ENSG00000002746 (predicted) ENSG00000169067	=	1.0
ENSG00000002746 (predicted) ENSG00000111713	=	1.0
ENSG00000002746 (predicted) ENSG00000140986	=	1.0
ENSG00000002746 (predicted) ENSG00000196511	=	1.0
ENSG00000002746 (predicted) ENSG00000108773	=	1.0
ENSG00000002746 (predicted) ENSG00000138413	=	0.92
ENSG00000002746 (predicted) ENSG00000173599	=	1.0
ENSG00000002746 (predicted) ENSG00000158710	=	1.0
ENSG00000002746 (predicted) ENSG00000166173	=	1.0
ENSG00000002746 (predicted) ENSG00000104812	=	0.98
ENSG00000002746 (predicted) ENSG00000106266	=	1.0
ENSG00000002746 (predicted) ENSG00000182054	=	0.98
ENSG00000002746 (predicted) ENSG00000141959	=	1.0
ENSG00000002746 (predicted) ENSG00000074416	=	1.0
ENSG00000002746 (predicted) ENSG00000100316	=	1.0
ENSG00000002746 (predicted) ENSG00000131791	=	1.0
ENSG00000002746 (predicted) ENSG00000100836	=	1.0
ENSG00000002746 (predicted) ENSG00000100266	=	1.0
ENSG00000002746 (predicted) ENSG00000185624	=	1.0
ENSG00000002746 (predicted) ENSG00000169340	=	1.0
ENSG00000002746 (predicted) ENSG00000138777	=	1.0
ENSG00000002746 (predicted) ENSG00000124507	=	1.0
ENSG00000002746 (predicted) ENSG00000160087	=	1.0
ENSG00000002746 (predicted) ENSG00000198833	=	1.0
ENSG00000002746 (predicted) ENSG00000138079	=	2.0
ENSG00000002746 (predicted) ENSG00000179271	=	1.0
ENSG00000002746 (predicted) ENSG00000168234	=	1.0
ENSG00000002746 (predicted) ENSG00000213246	=	1.0
ENSG00000002746 (predicted) ENSG00000178429	=	1.0
ENSG00000002746 (predicted) ENSG00000067064	=	1.0
ENSG00000002746 (predicted) ENSG00000073169	=	1.0
ENSG00000002746 (predicted) ENSG00000152556	=	1.0
ENSG00000002746 (predicted) ENSG00000158201	=	0.96
ENSG00000002746 (predicted) ENSG00000100567	=	1.0
ENSG00000002746 (predicted) ENSG00000142327	=	1.0
ENSG00000002746 (predicted) ENSG00000049759	=	1.0
ENSG00000002746 (predicted) ENSG00000196465	=	1.0
ENSG00000002746 (predicted) ENSG00000214555	=	1.0
ENSG00000002746 (predicted) ENSG00000168530	=	1.0
ENSG00000002746 (predicted) ENSG00000145425	=	1.0
ENSG00000002746 (predicted) ENSG00000138326	=	1.0
ENSG00000002746 (predicted) ENSG00000087008	=	1.0
ENSG00000002746 (predicted) ENSG00000147813	=	1.0
ENSG00000002746 (predicted) ENSG00000184009	=	1.0
ENSG00000002746 (predicted) ENSG00000151229	=	0.83
ENSG00000002746 (predicted) ENSG00000084623	=	1.0
ENSG00000002746 (predicted) ENSG00000129559	=	1.0
ENSG00000002746 (predicted) ENSG00000176393	=	1.0
ENSG00000002746 (predicted) ENSG00000107807	=	1.0
ENSG00000002746 (predicted) ENSG00000160808	=	1.0
ENSG00000002746 (predicted) ENSG00000126107	=	1.0
ENSG00000002746 (predicted) ENSG00000069869	=	1.0
ENSG00000002746 (predicted) ENSG00000167004	=	1.0
ENSG00000002746 (predicted) ENSG00000163931	=	1.0
ENSG00000002746 (predicted) ENSG00000004455	=	1.0
ENSG00000002746 (predicted) ENSG00000114062	=	1.0
ENSG00000002746 (predicted) ENSG00000178700	=	1.0
ENSG00000002746 (predicted) ENSG00000105011	=	1.0
ENSG00000002746 (predicted) ENSG00000086758	=	1.0
ENSG00000002746 (predicted) ENSG00000144834	=	1.0
ENSG00000002746 (predicted) ENSG00000162129	=	1.0
ENSG00000002746 (predicted) ENSG00000147010	=	0.81
ENSG00000002746 (predicted) ENSG00000198087	=	1.0
ENSG00000002746 (predicted) ENSG00000071127	=	1.0
ENSG00000002746 (predicted) ENSG00000140526	=	0.95
ENSG00000002746 (predicted) ENSG00000107796	=	1.0
ENSG00000002746 (predicted) ENSG00000117360	=	1.0
ENSG00000002746 (predicted) ENSG00000128311	=	1.0
ENSG00000002746 (predicted) ENSG00000111875	=	1.0
ENSG00000002746 (predicted) ENSG00000159251	=	1.0
ENSG00000002746 (predicted) ENSG00000100994	=	1.0
ENSG00000002746 (predicted) ENSG00000213985	=	1.0
ENSG00000002746 (predicted) ENSG00000168129	=	1.0
ENSG00000002746 (predicted) ENSG00000180817	=	1.0
ENSG00000002746 (predicted) ENSG00000138411	=	1.0
ENSG00000002746 (predicted) ENSG00000138071	=	1.0
ENSG00000002746 (predicted) ENSG00000198742	=	1.0
ENSG00000002746 (predicted) ENSG00000100504	=	1.0
ENSG00000002746 (predicted) ENSG00000116748	=	1.0
ENSG00000002746 (predicted) ENSG00000130787	=	1.0
ENSG00000002746 (predicted) ENSG00000104164	=	1.0
ENSG00000002746 (predicted) ENSG00000177000	=	0.89
ENSG00000002746 (predicted) ENSG00000143994	=	0.96
ENSG00000002746 (predicted) ENSG00000100142	=	1.0
ENSG00000002746 (predicted) ENSG00000198373	=	1.0
ENSG00000002746 (predicted) ENSG00000187239	=	1.0
ENSG00000002746 (predicted) ENSG00000185100	=	1.0
ENSG00000002746 (predicted) ENSG00000196850	=	0.8
ENSG00000002746 (predicted) ENSG00000114166	=	1.0
ENSG00000002746 (predicted) ENSG00000163882	=	1.0
ENSG00000002746 (predicted) ENSG00000198554	=	1.0
ENSG00000002746 (predicted) ENSG00000185104	=	1.0
ENSG00000002746 (predicted) ENSG00000205022	=	1.0
ENSG00000002746 (predicted) ENSG00000150991	=	1.0
ENSG00000002746 (predicted) ENSG00000044090	=	1.0
ENSG00000002746 (predicted) ENSG00000002746	=	1.0
ENSG00000002746 (predicted) ENSG00000009335	=	1.0
ENSG00000002746 (predicted) ENSG00000137478	=	1.0
ENSG00000002746 (predicted) ENSG00000111725	=	1.0
ENSG00000002746 (predicted) ENSG00000155660	=	1.0
ENSG00000002746 (predicted) ENSG00000090861	=	1.0
ENSG00000002746 (predicted) ENSG00000085831	=	1.0
ENSG00000002746 (predicted) ENSG00000121691	=	1.0
ENSG00000002746 (predicted) ENSG00000103356	=	1.0
ENSG00000002746 (predicted) ENSG00000092841	=	1.0
ENSG00000002746 (predicted) ENSG00000129007	=	1.0
ENSG00000002746 (predicted) ENSG00000124608	=	1.0
ENSG00000002746 (predicted) ENSG00000138385	=	1.0
ENSG00000002746 (predicted) ENSG00000137942	=	1.0
ENSG00000002746 (predicted) ENSG00000171914	=	1.0
ENSG00000002746 (predicted) ENSG00000115919	=	1.0
ENSG00000002746 (predicted) ENSG00000169139	=	1.0
ENSG00000002746 (predicted) ENSG00000174720	=	1.0
ENSG00000002746 (predicted) ENSG00000160193	=	1.0
ENSG00000002746 (predicted) ENSG00000125733	=	1.0
ENSG00000002746 (predicted) ENSG00000134759	=	1.0
ENSG00000002746 (predicted) ENSG00000137076	=	1.0
ENSG00000002746 (predicted) ENSG00000116337	=	1.0
ENSG00000002746 (predicted) ENSG00000151148	=	1.0
ENSG00000002746 (predicted) ENSG00000123124	=	1.0
ENSG00000002746 (predicted) ENSG00000108854	=	1.0
ENSG00000002746 (predicted) ENSG00000136628	=	1.0
ENSG00000002746 (predicted) ENSG00000126524	=	1.0
ENSG00000002746 (predicted) ENSG00000143632	=	1.0
ENSG00000002746 (predicted) ENSG00000215809	=	0.98
ENSG00000002746 (predicted) ENSG00000067334	=	1.0
ENSG00000002746 (predicted) ENSG00000074800	=	0.98
ENSG00000002746 (predicted) ENSG00000128309	=	1.0
ENSG00000002746 (predicted) ENSG00000175886	=	1.98
ENSG00000002746 (predicted) ENSG00000115297	=	1.0
ENSG00000002746 (predicted) ENSG00000099817	=	1.0
ENSG00000002746 (predicted) ENSG00000148303	=	1.98
ENSG00000002746 (predicted) ENSG00000117519	=	1.0
ENSG00000002746 (predicted) ENSG00000075624	=	1.0
ENSG00000002746 (predicted) ENSG00000188229	=	1.0
ENSG00000002746 (predicted) ENSG00000102978	=	1.0
ENSG00000002746 (predicted) ENSG00000149591	=	1.0
ENSG00000002746 (predicted) ENSG00000127946	=	1.0
ENSG00000002746 (predicted) ENSG00000169718	=	1.0
ENSG00000002746 (predicted) ENSG00000198336	=	1.0
ENSG00000002746 (predicted) ENSG00000196230	=	1.0
ENSG00000002746 (predicted) ENSG00000164438	=	1.0
ENSG00000002746 (predicted) ENSG00000111144	=	1.0
ENSG00000002746 (predicted) ENSG00000130176	=	1.0
ENSG00000002746 (predicted) ENSG00000126088	=	1.0
ENSG00000002746 (predicted) ENSG00000181222	=	1.0
ENSG00000002746 (predicted) ENSG00000023734	=	1.0
ENSG00000002746 (predicted) ENSG00000048028	=	1.0
ENSG00000002746 (predicted) ENSG00000007350	=	1.0
ENSG00000002746 (predicted) ENSG00000215896	=	0.86
ENSG00000002746 (predicted) ENSG00000146701	=	0.8
ENSG00000002746 (predicted) ENSG00000118939	=	1.0
ENSG00000002746 (predicted) ENSG00000110367	=	1.0
ENSG00000002746 (predicted) ENSG00000104833	=	1.0
ENSG00000002746 (predicted) ENSG00000112659	=	1.0
ENSG00000002746 (predicted) ENSG00000155313	=	1.0
ENSG00000002746 (predicted) ENSG00000140632	=	1.0
ENSG00000002746 (predicted) ENSG00000185615	=	1.0
ENSG00000002746 (predicted) ENSG00000197948	=	1.0
ENSG00000002746 (predicted) ENSG00000168003	=	1.92
ENSG00000002746 (predicted) ENSG00000155158	=	1.0
ENSG00000002746 (predicted) ENSG00000154277	=	1.0
ENSG00000002746 (predicted) ENSG00000214192	=	1.0
ENSG00000002746 (predicted) ENSG00000035687	=	1.0
ENSG00000002746 (predicted) ENSG00000142657	=	1.0
ENSG00000002746 (predicted) ENSG00000165912	=	1.0
ENSG00000002746 (predicted) ENSG00000108592	=	1.0
ENSG00000002746 (predicted) ENSG00000067057	=	0.98
ENSG00000002746 (predicted) ENSG00000151005	=	1.0
ENSG00000002746 (predicted) ENSG00000068976	=	1.0
ENSG00000002746 (predicted) ENSG00000108515	=	0.98
ENSG00000002746 (predicted) ENSG00000163017	=	1.0
ENSG00000002746 (predicted) ENSG00000148377	=	1.0
ENSG00000002746 (predicted) ENSG00000133805	=	1.0
ENSG00000002746 (predicted) ENSG00000111674	=	0.98
ENSG00000002746 (predicted) ENSG00000184188	=	1.0
ENSG00000002746 (predicted) ENSG00000138363	=	1.0
ENSG00000002746 (predicted) ENSG00000168827	=	1.0
ENSG00000002746 (predicted) ENSG00000064666	=	1.0
ENSG00000002746 (predicted) ENSG00000188985	=	1.0
ENSG00000002822 (known) ENSG00000114019	=	1.0
ENSG00000002822 (known) ENSG00000002822	=	1.0
ENSG00000002822 (known) ENSG00000185519	=	1.0
ENSG00000002822 (known) ENSG00000125952	=	1.0
ENSG00000002822 (known) ENSG00000086827	=	1.0
ENSG00000002822 (known) ENSG00000147140	=	1.0
ENSG00000002822 (known) ENSG00000120498	=	1.0
ENSG00000002822 (known) ENSG00000121058	=	1.0
ENSG00000002822 (known) ENSG00000137699	=	1.0
ENSG00000002822 (known) ENSG00000164109	=	1.0
ENSG00000002822 (known) ENSG00000137822	=	1.0
ENSG00000002822 (predicted) ENSG00000215277	=	1.0
ENSG00000002822 (predicted) ENSG00000178222	=	0.89
ENSG00000002822 (predicted) ENSG00000128408	=	1.0
ENSG00000002822 (predicted) ENSG00000158423	=	1.0
ENSG00000002822 (predicted) ENSG00000165527	=	1.0
ENSG00000002822 (predicted) ENSG00000155329	=	1.0
ENSG00000002822 (predicted) ENSG00000100056	=	1.0
ENSG00000002822 (predicted) ENSG00000164022	=	1.0
ENSG00000002834 (known) ENSG00000071539	=	1.0
ENSG00000002834 (known) ENSG00000188313	=	1.0
ENSG00000002834 (known) ENSG00000112559	=	1.0
ENSG00000002834 (known) ENSG00000183386	=	1.0
ENSG00000002834 (predicted) ENSG00000165392	=	1.0
ENSG00000002834 (predicted) ENSG00000166913	=	1.0
ENSG00000002919 (predicted) ENSG00000138190	=	1.0
ENSG00000002919 (predicted) ENSG00000145817	=	1.0
ENSG00000002919 (predicted) ENSG00000119820	=	1.0
ENSG00000002919 (predicted) ENSG00000177752	=	1.0
ENSG00000002919 (predicted) ENSG00000167645	=	1.0
ENSG00000002919 (predicted) ENSG00000174851	=	1.0
ENSG00000002919 (predicted) ENSG00000005486	=	1.0
ENSG00000002919 (predicted) ENSG00000144036	=	1.0
ENSG00000002919 (predicted) ENSG00000100109	=	1.0
ENSG00000003056 (known) ENSG00000105355	=	1.0
ENSG00000003147 (known) ENSG00000186660	=	1.0
ENSG00000003147 (known) ENSG00000131738	=	1.0
ENSG00000003147 (known) ENSG00000115661	=	1.0
ENSG00000003147 (predicted) ENSG00000100151	=	1.0
ENSG00000003147 (predicted) ENSG00000214629	=	1.0
ENSG00000003147 (predicted) ENSG00000214896	=	1.0
ENSG00000003147 (predicted) ENSG00000205171	=	1.0
ENSG00000003147 (predicted) ENSG00000205246	=	1.0
ENSG00000003147 (predicted) ENSG00000188856	=	1.0
ENSG00000003147 (predicted) ENSG00000168028	=	1.0
ENSG00000003147 (predicted) ENSG00000183298	=	1.0
ENSG00000003147 (predicted) ENSG00000182247	=	1.0
ENSG00000003147 (predicted) ENSG00000170035	=	1.0
ENSG00000003147 (predicted) ENSG00000170142	=	1.0
ENSG00000003393 (known) ENSG00000166913	=	1.0
ENSG00000003393 (predicted) ENSG00000087152	=	1.0
ENSG00000003393 (predicted) ENSG00000125454	=	1.0
ENSG00000003400 (known) ENSG00000168040	=	1.0
ENSG00000003400 (known) ENSG00000131080	=	1.0
ENSG00000003400 (known) ENSG00000003400	=	1.0
ENSG00000003400 (known) ENSG00000064012	=	1.0
ENSG00000003400 (known) ENSG00000026103	=	1.0
ENSG00000003400 (known) ENSG00000139687	=	1.0
ENSG00000003400 (known) ENSG00000117560	=	1.0
ENSG00000003400 (known) ENSG00000121858	=	1.0
ENSG00000003400 (known) ENSG00000003402	=	1.0
ENSG00000003400 (predicted) ENSG00000177182	=	1.0
ENSG00000003400 (predicted) ENSG00000140522	=	1.0
ENSG00000003400 (predicted) ENSG00000146352	=	1.0
ENSG00000003400 (predicted) ENSG00000100003	=	1.0
ENSG00000003400 (predicted) ENSG00000106610	=	1.0
ENSG00000003400 (predicted) ENSG00000119688	=	1.0
ENSG00000003400 (predicted) ENSG00000066923	=	1.0
ENSG00000003400 (predicted) ENSG00000159720	=	1.0
ENSG00000003400 (predicted) ENSG00000118007	=	1.0
ENSG00000003400 (predicted) ENSG00000147614	=	1.0
ENSG00000003400 (predicted) ENSG00000088205	=	1.0
ENSG00000003400 (predicted) ENSG00000124120	=	1.0
ENSG00000003400 (predicted) ENSG00000160828	=	1.0
ENSG00000003400 (predicted) ENSG00000138018	=	1.0
ENSG00000003400 (predicted) ENSG00000100012	=	1.0
ENSG00000003400 (predicted) ENSG00000133488	=	1.0
ENSG00000003400 (predicted) ENSG00000170409	=	1.0
ENSG00000003400 (predicted) ENSG00000205583	=	1.0
ENSG00000003400 (predicted) ENSG00000152520	=	1.0
ENSG00000003400 (predicted) ENSG00000174353	=	1.0
ENSG00000003400 (predicted) ENSG00000100029	=	1.0
ENSG00000003400 (predicted) ENSG00000214491	=	1.0
ENSG00000003400 (predicted) ENSG00000101972	=	1.0
ENSG00000003402 (known) ENSG00000135655	=	1.0
ENSG00000003402 (known) ENSG00000100242	=	1.0
ENSG00000003402 (known) ENSG00000168040	=	2.0
ENSG00000003402 (known) ENSG00000213741	=	1.0
ENSG00000003402 (known) ENSG00000075618	=	1.0
ENSG00000003402 (known) ENSG00000115524	=	1.0
ENSG00000003402 (known) ENSG00000175390	=	1.0
ENSG00000003402 (known) ENSG00000105202	=	1.0
ENSG00000003402 (known) ENSG00000104824	=	1.0
ENSG00000003402 (known) ENSG00000171552	=	1.0
ENSG00000003402 (known) ENSG00000105401	=	1.0
ENSG00000003402 (known) ENSG00000147443	=	1.0
ENSG00000003402 (known) ENSG00000099964	=	1.0
ENSG00000003402 (known) ENSG00000064012	=	1.0
ENSG00000003402 (known) ENSG00000178952	=	1.0
ENSG00000003402 (known) ENSG00000189091	=	1.0
ENSG00000003402 (known) ENSG00000164305	=	1.0
ENSG00000003402 (predicted) ENSG00000078747	=	1.0
ENSG00000003436 (known) ENSG00000010438	=	1.0
ENSG00000003509 (predicted) ENSG00000131037	=	1.0
ENSG00000003509 (predicted) ENSG00000177106	=	0.96
ENSG00000003509 (predicted) ENSG00000151491	=	0.96
ENSG00000003509 (predicted) ENSG00000198758	=	0.95
ENSG00000003756 (known) ENSG00000080345	=	1.0
ENSG00000003756 (predicted) ENSG00000149273	=	1.0
ENSG00000003756 (predicted) ENSG00000143761	=	1.0
ENSG00000003756 (predicted) ENSG00000169594	=	0.6
ENSG00000003756 (predicted) ENSG00000175390	=	1.0
ENSG00000003756 (predicted) ENSG00000004059	=	1.0
ENSG00000003756 (predicted) ENSG00000005189	=	1.0
ENSG00000003756 (predicted) ENSG00000006744	=	1.0
ENSG00000003756 (predicted) ENSG00000175305	=	1.0
ENSG00000003756 (predicted) ENSG00000204652	=	1.0
ENSG00000003756 (predicted) ENSG00000154518	=	1.0
ENSG00000003756 (predicted) ENSG00000182551	=	1.0
ENSG00000003756 (predicted) ENSG00000066044	=	1.0
ENSG00000003756 (predicted) ENSG00000105173	=	1.0
ENSG00000003756 (predicted) ENSG00000062725	=	1.0
ENSG00000003756 (predicted) ENSG00000143947	=	1.0
ENSG00000003756 (predicted) ENSG00000161533	=	0.87
ENSG00000003756 (predicted) ENSG00000212994	=	1.0
ENSG00000003756 (predicted) ENSG00000196361	=	0.98
ENSG00000003756 (predicted) ENSG00000204650	=	1.0
ENSG00000003756 (predicted) ENSG00000135390	=	1.0
ENSG00000003756 (predicted) ENSG00000104969	=	1.0
ENSG00000003756 (predicted) ENSG00000138385	=	1.0
ENSG00000003756 (predicted) ENSG00000104872	=	1.0
ENSG00000003756 (predicted) ENSG00000162374	=	1.0
ENSG00000003756 (predicted) ENSG00000196933	=	1.0
ENSG00000003756 (predicted) ENSG00000141642	=	1.0
ENSG00000003756 (predicted) ENSG00000121957	=	1.0
ENSG00000003756 (predicted) ENSG00000196656	=	1.0
ENSG00000003756 (predicted) ENSG00000107105	=	1.0
ENSG00000003756 (predicted) ENSG00000087008	=	1.0
ENSG00000003756 (predicted) ENSG00000139239	=	1.0
ENSG00000003756 (predicted) ENSG00000173068	=	0.67
ENSG00000003756 (predicted) ENSG00000159199	=	1.0
ENSG00000003756 (predicted) ENSG00000188846	=	1.0
ENSG00000003756 (predicted) ENSG00000156876	=	1.0
ENSG00000003756 (predicted) ENSG00000136447	=	1.0
ENSG00000003756 (predicted) ENSG00000175826	=	1.0
ENSG00000003756 (predicted) ENSG00000177551	=	1.0
ENSG00000003756 (predicted) ENSG00000212829	=	1.0
ENSG00000003756 (predicted) ENSG00000197728	=	1.0
ENSG00000003756 (predicted) ENSG00000101266	=	1.0
ENSG00000003756 (predicted) ENSG00000160360	=	1.0
ENSG00000003756 (predicted) ENSG00000134287	=	1.0
ENSG00000003756 (predicted) ENSG00000168374	=	1.0
ENSG00000003756 (predicted) ENSG00000070770	=	1.0
ENSG00000003756 (predicted) ENSG00000179335	=	1.0
ENSG00000003756 (predicted) ENSG00000111615	=	1.0
ENSG00000003756 (predicted) ENSG00000100316	=	1.0
ENSG00000003756 (predicted) ENSG00000185829	=	1.0
ENSG00000003756 (predicted) ENSG00000171786	=	1.0
ENSG00000003756 (predicted) ENSG00000197860	=	1.0
ENSG00000003756 (predicted) ENSG00000140986	=	1.0
ENSG00000003756 (predicted) ENSG00000185883	=	1.0
ENSG00000003987 (predicted) ENSG00000204390	=	1.0
ENSG00000003987 (predicted) ENSG00000214144	=	0.98
ENSG00000003987 (predicted) ENSG00000109971	=	1.0
ENSG00000003987 (predicted) ENSG00000173110	=	0.97
ENSG00000003987 (predicted) ENSG00000204388	=	1.0
ENSG00000003987 (predicted) ENSG00000155304	=	1.0
ENSG00000003987 (predicted) ENSG00000204389	=	1.0
ENSG00000003987 (predicted) ENSG00000187522	=	1.0
ENSG00000003987 (predicted) ENSG00000126803	=	0.97
ENSG00000003989 (predicted) ENSG00000148110	=	0.93
ENSG00000003989 (predicted) ENSG00000166595	=	0.93
ENSG00000003989 (predicted) ENSG00000166558	=	0.87
ENSG00000003989 (predicted) ENSG00000079332	=	1.0
ENSG00000003989 (predicted) ENSG00000113615	=	1.0
ENSG00000003989 (predicted) ENSG00000158604	=	0.86
ENSG00000003989 (predicted) ENSG00000111371	=	0.87
ENSG00000003989 (predicted) ENSG00000137267	=	0.93
ENSG00000003989 (predicted) ENSG00000138802	=	1.0
ENSG00000003989 (predicted) ENSG00000076351	=	0.93
ENSG00000003989 (predicted) ENSG00000123416	=	0.93
ENSG00000003989 (predicted) ENSG00000103160	=	7.09
ENSG00000003989 (predicted) ENSG00000119457	=	0.93
ENSG00000003989 (predicted) ENSG00000068120	=	0.93
ENSG00000003989 (predicted) ENSG00000159247	=	0.93
ENSG00000003989 (predicted) ENSG00000214088	=	0.93
ENSG00000003989 (predicted) ENSG00000196230	=	0.93
ENSG00000003989 (predicted) ENSG00000103042	=	0.87
ENSG00000003989 (predicted) ENSG00000204388	=	1.78
ENSG00000003989 (predicted) ENSG00000184787	=	0.81
ENSG00000003989 (predicted) ENSG00000166797	=	0.93
ENSG00000003989 (predicted) ENSG00000132388	=	0.81
ENSG00000003989 (predicted) ENSG00000213585	=	1.52
ENSG00000003989 (predicted) ENSG00000139974	=	0.69
ENSG00000003989 (predicted) ENSG00000176014	=	0.93
ENSG00000003989 (predicted) ENSG00000204987	=	0.93
ENSG00000003989 (predicted) ENSG00000151967	=	0.97
ENSG00000003989 (predicted) ENSG00000127589	=	0.93
ENSG00000003989 (predicted) ENSG00000205955	=	0.79
ENSG00000003989 (predicted) ENSG00000151748	=	0.97
ENSG00000003989 (predicted) ENSG00000140403	=	0.93
ENSG00000003989 (predicted) ENSG00000172974	=	1.36
ENSG00000003989 (predicted) ENSG00000075886	=	0.93
ENSG00000003989 (predicted) ENSG00000021826	=	0.93
ENSG00000003989 (predicted) ENSG00000086598	=	1.86
ENSG00000003989 (predicted) ENSG00000203914	=	0.81
ENSG00000003989 (predicted) ENSG00000181359	=	0.81
ENSG00000003989 (predicted) ENSG00000144867	=	0.87
ENSG00000003989 (predicted) ENSG00000137285	=	0.93
ENSG00000003989 (predicted) ENSG00000165637	=	1.38
ENSG00000003989 (predicted) ENSG00000139508	=	0.93
ENSG00000003989 (predicted) ENSG00000173208	=	0.87
ENSG00000003989 (predicted) ENSG00000184840	=	0.86
ENSG00000003989 (predicted) ENSG00000148248	=	3.6
ENSG00000003989 (predicted) ENSG00000183199	=	0.81
ENSG00000003989 (predicted) ENSG00000052802	=	1.68
ENSG00000003989 (predicted) ENSG00000100196	=	0.87
ENSG00000003989 (predicted) ENSG00000090402	=	0.93
ENSG00000003989 (predicted) ENSG00000170522	=	9.81
ENSG00000003989 (predicted) ENSG00000109971	=	1.8
ENSG00000003989 (predicted) ENSG00000171566	=	0.93
ENSG00000003989 (predicted) ENSG00000066322	=	9.65
ENSG00000003989 (predicted) ENSG00000215367	=	0.86
ENSG00000003989 (predicted) ENSG00000143315	=	3.36
ENSG00000003989 (predicted) ENSG00000163975	=	0.87
ENSG00000003989 (predicted) ENSG00000174599	=	1.74
ENSG00000003989 (predicted) ENSG00000214144	=	1.8
ENSG00000003989 (predicted) ENSG00000204390	=	1.78
ENSG00000003989 (predicted) ENSG00000197977	=	10.01
ENSG00000003989 (predicted) ENSG00000143418	=	1.69
ENSG00000003989 (predicted) ENSG00000139624	=	1.69
ENSG00000003989 (predicted) ENSG00000082898	=	0.93
ENSG00000003989 (predicted) ENSG00000135845	=	0.87
ENSG00000003989 (predicted) ENSG00000161149	=	0.93
ENSG00000003989 (predicted) ENSG00000152700	=	1.0
ENSG00000003989 (predicted) ENSG00000101986	=	0.87
ENSG00000003989 (predicted) ENSG00000205940	=	0.81
ENSG00000003989 (predicted) ENSG00000012660	=	10.01
ENSG00000003989 (predicted) ENSG00000080824	=	0.81
ENSG00000003989 (predicted) ENSG00000172292	=	1.69
ENSG00000003989 (predicted) ENSG00000198033	=	0.93
ENSG00000003989 (predicted) ENSG00000178462	=	0.93
ENSG00000003989 (predicted) ENSG00000129128	=	0.87
ENSG00000003989 (predicted) ENSG00000099960	=	3.91
ENSG00000003989 (predicted) ENSG00000067167	=	1.68
ENSG00000003989 (predicted) ENSG00000164976	=	0.93
ENSG00000003989 (predicted) ENSG00000167553	=	0.93
ENSG00000003989 (predicted) ENSG00000145545	=	0.93
ENSG00000003989 (predicted) ENSG00000164181	=	10.01
ENSG00000003989 (predicted) ENSG00000204389	=	1.78
ENSG00000003989 (predicted) ENSG00000156875	=	0.93
ENSG00000003989 (predicted) ENSG00000101162	=	0.93
ENSG00000003989 (predicted) ENSG00000100600	=	1.68
ENSG00000003989 (predicted) ENSG00000003989	=	3.63
ENSG00000003989 (predicted) ENSG00000013293	=	3.75
ENSG00000003989 (predicted) ENSG00000185883	=	0.78
ENSG00000003989 (predicted) ENSG00000101310	=	1.0
ENSG00000003989 (predicted) ENSG00000126803	=	1.76
ENSG00000003989 (predicted) ENSG00000117500	=	3.97
ENSG00000003989 (predicted) ENSG00000139514	=	3.92
ENSG00000003989 (predicted) ENSG00000173876	=	0.93
ENSG00000003989 (predicted) ENSG00000089597	=	0.93
ENSG00000003989 (predicted) ENSG00000065308	=	1.62
ENSG00000003989 (predicted) ENSG00000069345	=	0.93
ENSG00000003989 (predicted) ENSG00000215151	=	0.87
ENSG00000003989 (predicted) ENSG00000173213	=	0.93
ENSG00000003989 (predicted) ENSG00000118402	=	10.01
ENSG00000003989 (predicted) ENSG00000187522	=	1.75
ENSG00000003989 (predicted) ENSG00000142892	=	1.68
ENSG00000003989 (predicted) ENSG00000198211	=	0.93
ENSG00000003989 (predicted) ENSG00000139209	=	0.76
ENSG00000003989 (predicted) ENSG00000107341	=	0.81
ENSG00000003989 (predicted) ENSG00000134480	=	0.87
ENSG00000003989 (predicted) ENSG00000090661	=	1.69
ENSG00000003989 (predicted) ENSG00000155304	=	0.93
ENSG00000003989 (predicted) ENSG00000196312	=	0.93
ENSG00000003989 (predicted) ENSG00000183785	=	0.93
ENSG00000003989 (predicted) ENSG00000078668	=	1.3
ENSG00000003989 (predicted) ENSG00000188338	=	0.82
ENSG00000003989 (predicted) ENSG00000214013	=	0.93
ENSG00000003989 (predicted) ENSG00000189366	=	1.8
ENSG00000003989 (predicted) ENSG00000214330	=	0.87
ENSG00000003989 (predicted) ENSG00000205678	=	0.93
ENSG00000003989 (predicted) ENSG00000099203	=	4.17
ENSG00000003989 (predicted) ENSG00000130948	=	7.09
ENSG00000003989 (predicted) ENSG00000205141	=	0.79
ENSG00000003989 (predicted) ENSG00000196497	=	0.93
ENSG00000003989 (predicted) ENSG00000099804	=	0.81
ENSG00000003989 (predicted) ENSG00000163526	=	0.93
ENSG00000003989 (predicted) ENSG00000104833	=	0.93
ENSG00000003989 (predicted) ENSG00000091513	=	0.87
ENSG00000003989 (predicted) ENSG00000173540	=	0.93
ENSG00000003989 (predicted) ENSG00000136240	=	0.87
ENSG00000003989 (predicted) ENSG00000134294	=	0.87
ENSG00000003989 (predicted) ENSG00000127824	=	0.93
ENSG00000003989 (predicted) ENSG00000205100	=	0.81
ENSG00000003989 (predicted) ENSG00000157637	=	0.87
ENSG00000003989 (predicted) ENSG00000072803	=	0.93
ENSG00000003989 (predicted) ENSG00000033011	=	1.8
ENSG00000003989 (predicted) ENSG00000173110	=	1.76
ENSG00000003989 (predicted) ENSG00000101438	=	0.87
ENSG00000003989 (predicted) ENSG00000166167	=	0.93
ENSG00000003989 (predicted) ENSG00000179087	=	0.93
ENSG00000003989 (predicted) ENSG00000075415	=	0.81
ENSG00000003989 (predicted) ENSG00000012223	=	0.87
ENSG00000003989 (predicted) ENSG00000144591	=	0.93
ENSG00000003989 (predicted) ENSG00000214391	=	0.93
ENSG00000003989 (predicted) ENSG00000017483	=	0.87
ENSG00000003989 (predicted) ENSG00000152086	=	0.93
ENSG00000003989 (predicted) ENSG00000163528	=	0.81
ENSG00000003989 (predicted) ENSG00000049319	=	0.93
ENSG00000003989 (predicted) ENSG00000100934	=	1.0
ENSG00000003989 (predicted) ENSG00000096384	=	0.81
ENSG00000003989 (predicted) ENSG00000188229	=	0.93
ENSG00000003989 (predicted) ENSG00000167552	=	0.93
ENSG00000003989 (predicted) ENSG00000120697	=	1.74
ENSG00000003989 (predicted) ENSG00000119915	=	9.71
ENSG00000003989 (predicted) ENSG00000080189	=	0.87
ENSG00000003989 (predicted) ENSG00000166598	=	0.81
ENSG00000003989 (predicted) ENSG00000117528	=	0.87
ENSG00000003989 (predicted) ENSG00000205527	=	0.81
ENSG00000003989 (predicted) ENSG00000099797	=	0.93
ENSG00000003989 (predicted) ENSG00000149084	=	7.09
ENSG00000003989 (predicted) ENSG00000086061	=	0.93
ENSG00000003989 (predicted) ENSG00000171298	=	0.93
ENSG00000003989 (predicted) ENSG00000165349	=	3.53
ENSG00000003989 (predicted) ENSG00000084073	=	2.74
ENSG00000003989 (predicted) ENSG00000117410	=	0.87
ENSG00000003989 (predicted) ENSG00000105438	=	0.87
ENSG00000003989 (predicted) ENSG00000154227	=	1.69
ENSG00000004059 (predicted) ENSG00000149182	=	1.0
ENSG00000004059 (predicted) ENSG00000174740	=	0.94
ENSG00000004059 (predicted) ENSG00000175333	=	1.88
ENSG00000004059 (predicted) ENSG00000173110	=	0.92
ENSG00000004059 (predicted) ENSG00000184779	=	0.93
ENSG00000004059 (predicted) ENSG00000214133	=	1.0
ENSG00000004059 (predicted) ENSG00000089157	=	0.94
ENSG00000004059 (predicted) ENSG00000100083	=	3.67
ENSG00000004059 (predicted) ENSG00000151729	=	0.98
ENSG00000004059 (predicted) ENSG00000212664	=	1.88
ENSG00000004059 (predicted) ENSG00000215472	=	1.88
ENSG00000004059 (predicted) ENSG00000101199	=	1.0
ENSG00000004059 (predicted) ENSG00000197575	=	0.91
ENSG00000004059 (predicted) ENSG00000169100	=	1.0
ENSG00000004059 (predicted) ENSG00000004059	=	2.77
ENSG00000004059 (predicted) ENSG00000140986	=	0.94
ENSG00000004059 (predicted) ENSG00000168374	=	2.78
ENSG00000004059 (predicted) ENSG00000174444	=	0.94
ENSG00000004059 (predicted) ENSG00000105197	=	1.0
ENSG00000004059 (predicted) ENSG00000124155	=	1.94
ENSG00000004059 (predicted) ENSG00000109971	=	0.94
ENSG00000004059 (predicted) ENSG00000107796	=	1.0
ENSG00000004059 (predicted) ENSG00000143761	=	2.86
ENSG00000004059 (predicted) ENSG00000178035	=	0.94
ENSG00000004059 (predicted) ENSG00000093183	=	1.0
ENSG00000004059 (predicted) ENSG00000129083	=	1.0
ENSG00000004059 (predicted) ENSG00000103365	=	3.88
ENSG00000004059 (predicted) ENSG00000169067	=	1.0
ENSG00000004059 (predicted) ENSG00000163528	=	1.0
ENSG00000004059 (predicted) ENSG00000126803	=	0.92
ENSG00000004059 (predicted) ENSG00000060303	=	0.92
ENSG00000004059 (predicted) ENSG00000070756	=	0.94
ENSG00000004059 (predicted) ENSG00000101104	=	0.94
ENSG00000004059 (predicted) ENSG00000134287	=	2.8
ENSG00000004059 (predicted) ENSG00000159251	=	1.0
ENSG00000004059 (predicted) ENSG00000100316	=	0.94
ENSG00000004059 (predicted) ENSG00000181789	=	1.0
ENSG00000004059 (predicted) ENSG00000005022	=	1.0
ENSG00000004059 (predicted) ENSG00000198526	=	0.94
ENSG00000004059 (predicted) ENSG00000121542	=	1.0
ENSG00000004059 (predicted) ENSG00000090621	=	0.94
ENSG00000004059 (predicted) ENSG00000214144	=	0.94
ENSG00000004059 (predicted) ENSG00000100262	=	1.0
ENSG00000004059 (predicted) ENSG00000100284	=	3.59
ENSG00000004059 (predicted) ENSG00000214555	=	1.0
ENSG00000004059 (predicted) ENSG00000122694	=	1.0
ENSG00000004059 (predicted) ENSG00000125447	=	3.65
ENSG00000004059 (predicted) ENSG00000182774	=	0.93
ENSG00000004059 (predicted) ENSG00000175662	=	3.31
ENSG00000004059 (predicted) ENSG00000170430	=	1.0
ENSG00000004059 (predicted) ENSG00000155304	=	0.94
ENSG00000004059 (predicted) ENSG00000151475	=	1.0
ENSG00000004059 (predicted) ENSG00000143632	=	1.0
ENSG00000004059 (predicted) ENSG00000185829	=	2.72
ENSG00000004059 (predicted) ENSG00000184009	=	1.0
ENSG00000004059 (predicted) ENSG00000187522	=	0.91
ENSG00000004059 (predicted) ENSG00000151846	=	0.94
ENSG00000004059 (predicted) ENSG00000204389	=	0.93
ENSG00000004059 (predicted) ENSG00000186288	=	0.94
ENSG00000004059 (predicted) ENSG00000204650	=	2.88
ENSG00000004059 (predicted) ENSG00000204388	=	0.93
ENSG00000004059 (predicted) ENSG00000106348	=	0.92
ENSG00000004059 (predicted) ENSG00000171453	=	1.94
ENSG00000004059 (predicted) ENSG00000021826	=	0.94
ENSG00000004059 (predicted) ENSG00000184388	=	0.94
ENSG00000004059 (predicted) ENSG00000075624	=	1.0
ENSG00000004059 (predicted) ENSG00000184188	=	1.0
ENSG00000004059 (predicted) ENSG00000163017	=	1.0
ENSG00000004059 (predicted) ENSG00000204390	=	0.93
ENSG00000004059 (predicted) ENSG00000141198	=	3.66
ENSG00000004059 (predicted) ENSG00000136447	=	2.7
ENSG00000004059 (predicted) ENSG00000089009	=	0.91
ENSG00000004059 (predicted) ENSG00000182872	=	1.0
ENSG00000004059 (predicted) ENSG00000137955	=	1.0
ENSG00000004139 (predicted) ENSG00000099995	=	1.0
ENSG00000004139 (predicted) ENSG00000107807	=	1.0
ENSG00000004139 (predicted) ENSG00000115593	=	1.0
ENSG00000004139 (predicted) ENSG00000151475	=	0.95
ENSG00000004139 (predicted) ENSG00000185420	=	1.0
ENSG00000004139 (predicted) ENSG00000169100	=	0.97
ENSG00000004139 (predicted) ENSG00000215475	=	1.0
ENSG00000004139 (predicted) ENSG00000004139	=	1.0
ENSG00000004139 (predicted) ENSG00000115297	=	1.0
ENSG00000004139 (predicted) ENSG00000164438	=	1.0
ENSG00000004139 (predicted) ENSG00000196470	=	1.0
ENSG00000004139 (predicted) ENSG00000164733	=	1.0
ENSG00000004139 (predicted) ENSG00000151729	=	0.99
ENSG00000004139 (predicted) ENSG00000196177	=	0.91
ENSG00000004139 (predicted) ENSG00000005022	=	0.99
ENSG00000004139 (predicted) ENSG00000105576	=	1.0
ENSG00000004139 (predicted) ENSG00000181788	=	1.0
ENSG00000004139 (predicted) ENSG00000143314	=	1.0
ENSG00000004139 (predicted) ENSG00000112685	=	1.0
ENSG00000004139 (predicted) ENSG00000143499	=	0.95
ENSG00000004139 (predicted) ENSG00000083312	=	1.0
ENSG00000004142 (known) ENSG00000100325	=	1.0
ENSG00000004142 (known) ENSG00000106628	=	1.0
ENSG00000004142 (known) ENSG00000143416	=	1.0
ENSG00000004142 (known) ENSG00000109472	=	1.0
ENSG00000004142 (known) ENSG00000132646	=	1.0
ENSG00000004142 (known) ENSG00000102804	=	1.0
ENSG00000004142 (predicted) ENSG00000137094	=	1.0
ENSG00000004142 (predicted) ENSG00000162616	=	1.0
ENSG00000004142 (predicted) ENSG00000132002	=	1.0
ENSG00000004142 (predicted) ENSG00000187726	=	1.0
ENSG00000004142 (predicted) ENSG00000125743	=	1.0
ENSG00000004142 (predicted) ENSG00000166855	=	1.0
ENSG00000004399 (known) ENSG00000127603	=	1.0
ENSG00000004399 (known) ENSG00000099250	=	1.0
ENSG00000004399 (predicted) ENSG00000170381	=	1.0
ENSG00000004455 (known) ENSG00000159023	=	1.0
ENSG00000004455 (known) ENSG00000175104	=	1.0
ENSG00000004455 (known) ENSG00000075089	=	1.0
ENSG00000004455 (known) ENSG00000011052	=	1.0
ENSG00000004455 (known) ENSG00000129214	=	1.0
ENSG00000004455 (known) ENSG00000143466	=	1.0
ENSG00000004455 (known) ENSG00000171444	=	2.0
ENSG00000004455 (known) ENSG00000189162	=	1.0
ENSG00000004455 (known) ENSG00000114784	=	1.0
ENSG00000004455 (known) ENSG00000180370	=	1.0
ENSG00000004455 (predicted) ENSG00000147471	=	1.0
ENSG00000004455 (predicted) ENSG00000049759	=	1.0
ENSG00000004455 (predicted) ENSG00000123124	=	1.0
ENSG00000004455 (predicted) ENSG00000069869	=	1.0
ENSG00000004455 (predicted) ENSG00000104872	=	1.0
ENSG00000004455 (predicted) ENSG00000078747	=	1.0
ENSG00000004455 (predicted) ENSG00000079335	=	1.0
ENSG00000004455 (predicted) ENSG00000167778	=	1.0
ENSG00000004455 (predicted) ENSG00000044090	=	1.0
ENSG00000004455 (predicted) ENSG00000086758	=	1.0
ENSG00000004455 (predicted) ENSG00000009335	=	1.0
ENSG00000004455 (predicted) ENSG00000151148	=	1.0
ENSG00000004455 (predicted) ENSG00000141084	=	1.0
ENSG00000004455 (predicted) ENSG00000070495	=	1.0
ENSG00000004455 (predicted) ENSG00000112659	=	1.0
ENSG00000004455 (predicted) ENSG00000198742	=	1.0
ENSG00000004455 (predicted) ENSG00000164885	=	1.0
ENSG00000004455 (predicted) ENSG00000081377	=	1.0
ENSG00000004455 (predicted) ENSG00000004455	=	1.0
ENSG00000004455 (predicted) ENSG00000198373	=	1.0
ENSG00000004455 (predicted) ENSG00000108854	=	1.0
ENSG00000004455 (predicted) ENSG00000010017	=	1.0
ENSG00000004455 (predicted) ENSG00000138411	=	1.0
ENSG00000004455 (predicted) ENSG00000114062	=	1.0
ENSG00000004455 (predicted) ENSG00000066926	=	1.0
ENSG00000004455 (predicted) ENSG00000126107	=	1.0
ENSG00000004468 (known) ENSG00000182866	=	1.0
ENSG00000004478 (known) ENSG00000004478	=	2.0
ENSG00000004478 (known) ENSG00000167210	=	1.0
ENSG00000004478 (known) ENSG00000115170	=	1.0
ENSG00000004478 (known) ENSG00000108854	=	1.0
ENSG00000004478 (known) ENSG00000142230	=	1.0
ENSG00000004478 (predicted) ENSG00000204389	=	0.99
ENSG00000004478 (predicted) ENSG00000134057	=	1.0
ENSG00000004478 (predicted) ENSG00000204315	=	1.0
ENSG00000004478 (predicted) ENSG00000204390	=	0.99
ENSG00000004478 (predicted) ENSG00000203879	=	1.0
ENSG00000004478 (predicted) ENSG00000142168	=	1.0
ENSG00000004478 (predicted) ENSG00000110768	=	1.0
ENSG00000004478 (predicted) ENSG00000102024	=	1.0
ENSG00000004478 (predicted) ENSG00000185418	=	1.0
ENSG00000004478 (predicted) ENSG00000204388	=	0.99
ENSG00000004478 (predicted) ENSG00000113643	=	1.0
ENSG00000004478 (predicted) ENSG00000065911	=	0.86
ENSG00000004478 (predicted) ENSG00000100714	=	1.0
ENSG00000004478 (predicted) ENSG00000086102	=	1.0
ENSG00000004478 (predicted) ENSG00000120756	=	1.0
ENSG00000004478 (predicted) ENSG00000146282	=	1.0
ENSG00000004478 (predicted) ENSG00000133101	=	1.0
ENSG00000004478 (predicted) ENSG00000077800	=	1.0
ENSG00000004478 (predicted) ENSG00000100442	=	1.0
ENSG00000004478 (predicted) ENSG00000145386	=	1.0
ENSG00000004478 (predicted) ENSG00000120254	=	1.0
ENSG00000004478 (predicted) ENSG00000057608	=	1.0
ENSG00000004478 (predicted) ENSG00000176134	=	0.8
ENSG00000004478 (predicted) ENSG00000141959	=	1.0
ENSG00000004478 (predicted) ENSG00000198225	=	1.0
ENSG00000004478 (predicted) ENSG00000184906	=	0.8
ENSG00000004478 (predicted) ENSG00000182021	=	0.8
ENSG00000004478 (predicted) ENSG00000102967	=	1.0
ENSG00000004478 (predicted) ENSG00000187522	=	0.97
ENSG00000004478 (predicted) ENSG00000214144	=	1.0
ENSG00000004478 (predicted) ENSG00000113407	=	1.0
ENSG00000004478 (predicted) ENSG00000162063	=	0.89
ENSG00000004478 (predicted) ENSG00000124608	=	1.0
ENSG00000004478 (predicted) ENSG00000142657	=	1.0
ENSG00000004478 (predicted) ENSG00000155304	=	1.0
ENSG00000004478 (predicted) ENSG00000136167	=	1.0
ENSG00000004478 (predicted) ENSG00000147082	=	0.86
ENSG00000004478 (predicted) ENSG00000088832	=	1.0
ENSG00000004478 (predicted) ENSG00000146722	=	1.0
ENSG00000004478 (predicted) ENSG00000145736	=	1.0
ENSG00000004478 (predicted) ENSG00000104808	=	1.0
ENSG00000004478 (predicted) ENSG00000183474	=	1.0
ENSG00000004478 (predicted) ENSG00000157456	=	1.0
ENSG00000004478 (predicted) ENSG00000067057	=	0.98
ENSG00000004478 (predicted) ENSG00000119782	=	1.0
ENSG00000004478 (predicted) ENSG00000198793	=	1.0
ENSG00000004478 (predicted) ENSG00000065427	=	1.0
ENSG00000004478 (predicted) ENSG00000174444	=	1.0
ENSG00000004478 (predicted) ENSG00000090861	=	1.0
ENSG00000004478 (predicted) ENSG00000205584	=	1.0
ENSG00000004478 (predicted) ENSG00000109971	=	1.0
ENSG00000004478 (predicted) ENSG00000152556	=	1.0
ENSG00000004478 (predicted) ENSG00000173110	=	0.97
ENSG00000004478 (predicted) ENSG00000163738	=	0.95
ENSG00000004478 (predicted) ENSG00000096060	=	1.0
ENSG00000004478 (predicted) ENSG00000113580	=	1.0
ENSG00000004478 (predicted) ENSG00000170448	=	1.0
ENSG00000004478 (predicted) ENSG00000126803	=	0.97
ENSG00000004487 (known) ENSG00000169083	=	2.0
ENSG00000004487 (known) ENSG00000109103	=	1.0
ENSG00000004487 (known) ENSG00000132305	=	1.0
ENSG00000004487 (known) ENSG00000164404	=	1.0
ENSG00000004487 (known) ENSG00000100325	=	1.0
ENSG00000004487 (known) ENSG00000143379	=	1.0
ENSG00000004487 (known) ENSG00000160916	=	1.0
ENSG00000004487 (known) ENSG00000137500	=	1.0
ENSG00000004487 (known) ENSG00000096401	=	1.0
ENSG00000004487 (known) ENSG00000168148	=	1.0
ENSG00000004487 (predicted) ENSG00000165097	=	1.0
ENSG00000004487 (predicted) ENSG00000004487	=	1.0
ENSG00000004487 (predicted) ENSG00000089902	=	1.0
ENSG00000004487 (predicted) ENSG00000088826	=	1.0
ENSG00000004487 (predicted) ENSG00000069535	=	1.0
ENSG00000004487 (predicted) ENSG00000121481	=	1.0
ENSG00000004487 (predicted) ENSG00000124786	=	1.0
ENSG00000004487 (predicted) ENSG00000089094	=	1.0
ENSG00000004487 (predicted) ENSG00000189221	=	1.0
ENSG00000004487 (predicted) ENSG00000167771	=	1.0
ENSG00000004487 (predicted) ENSG00000148832	=	1.0
ENSG00000004487 (predicted) ENSG00000117625	=	1.0
ENSG00000004487 (predicted) ENSG00000157593	=	1.0
ENSG00000004487 (predicted) ENSG00000121073	=	1.0
ENSG00000004700 (known) ENSG00000004700	=	1.0
ENSG00000004700 (predicted) ENSG00000196363	=	1.0
ENSG00000004700 (predicted) ENSG00000119684	=	1.0
ENSG00000004700 (predicted) ENSG00000131747	=	1.0
ENSG00000004700 (predicted) ENSG00000100603	=	1.0
ENSG00000004700 (predicted) ENSG00000196981	=	1.0
ENSG00000004700 (predicted) ENSG00000100038	=	1.0
ENSG00000004700 (predicted) ENSG00000144021	=	1.0
ENSG00000004700 (predicted) ENSG00000177688	=	1.0
ENSG00000004700 (predicted) ENSG00000184900	=	1.0
ENSG00000004700 (predicted) ENSG00000116030	=	1.0
ENSG00000004700 (predicted) ENSG00000177302	=	1.0
ENSG00000004700 (predicted) ENSG00000077097	=	1.0
ENSG00000004700 (predicted) ENSG00000103275	=	1.0
ENSG00000004700 (predicted) ENSG00000116062	=	1.0
ENSG00000004776 (known) ENSG00000152137	=	1.0
ENSG00000004776 (predicted) ENSG00000109846	=	2.19
ENSG00000004776 (predicted) ENSG00000183729	=	0.84
ENSG00000004776 (predicted) ENSG00000139970	=	0.82
ENSG00000004776 (predicted) ENSG00000055813	=	1.0
ENSG00000004776 (predicted) ENSG00000009844	=	0.71
ENSG00000004776 (predicted) ENSG00000068354	=	0.87
ENSG00000004776 (predicted) ENSG00000205250	=	0.82
ENSG00000004776 (predicted) ENSG00000090061	=	1.0
ENSG00000004776 (predicted) ENSG00000160202	=	2.21
ENSG00000004776 (predicted) ENSG00000113328	=	1.0
ENSG00000004776 (predicted) ENSG00000137411	=	1.0
ENSG00000004776 (predicted) ENSG00000159346	=	1.53
ENSG00000004776 (predicted) ENSG00000115267	=	0.83
ENSG00000004776 (predicted) ENSG00000118816	=	1.0
ENSG00000004776 (predicted) ENSG00000006831	=	1.53
ENSG00000004776 (predicted) ENSG00000177885	=	0.83
ENSG00000004776 (predicted) ENSG00000216490	=	0.78
ENSG00000004776 (predicted) ENSG00000183473	=	0.87
ENSG00000004776 (predicted) ENSG00000007168	=	0.87
ENSG00000004776 (predicted) ENSG00000175602	=	1.0
ENSG00000004776 (predicted) ENSG00000139436	=	1.0
ENSG00000004776 (predicted) ENSG00000205476	=	1.0
ENSG00000004776 (predicted) ENSG00000151729	=	1.57
ENSG00000004776 (predicted) ENSG00000115310	=	0.82
ENSG00000004776 (predicted) ENSG00000139874	=	0.84
ENSG00000004776 (predicted) ENSG00000100242	=	1.0
ENSG00000004776 (predicted) ENSG00000115364	=	0.71
ENSG00000004776 (predicted) ENSG00000162009	=	0.87
ENSG00000004776 (predicted) ENSG00000101182	=	0.83
ENSG00000004776 (predicted) ENSG00000099875	=	0.87
ENSG00000004776 (predicted) ENSG00000139163	=	0.87
ENSG00000004776 (predicted) ENSG00000133318	=	0.82
ENSG00000004776 (predicted) ENSG00000107201	=	0.83
ENSG00000004776 (predicted) ENSG00000173011	=	0.87
ENSG00000004776 (predicted) ENSG00000125522	=	0.87
ENSG00000004776 (predicted) ENSG00000051180	=	1.0
ENSG00000004776 (predicted) ENSG00000156603	=	0.87
ENSG00000004776 (predicted) ENSG00000108262	=	1.0
ENSG00000004776 (predicted) ENSG00000167858	=	0.71
ENSG00000004776 (predicted) ENSG00000077549	=	0.71
ENSG00000004776 (predicted) ENSG00000109065	=	0.82
ENSG00000004776 (predicted) ENSG00000146221	=	0.77
ENSG00000004776 (predicted) ENSG00000133740	=	0.82
ENSG00000004776 (predicted) ENSG00000164683	=	0.71
ENSG00000004776 (predicted) ENSG00000124664	=	0.71
ENSG00000004776 (predicted) ENSG00000083312	=	0.78
ENSG00000004776 (predicted) ENSG00000135547	=	0.71
ENSG00000004776 (predicted) ENSG00000164828	=	1.0
ENSG00000004776 (predicted) ENSG00000116329	=	0.84
ENSG00000004776 (predicted) ENSG00000082556	=	0.84
ENSG00000004776 (predicted) ENSG00000163909	=	0.71
ENSG00000004776 (predicted) ENSG00000005022	=	1.57
ENSG00000004776 (predicted) ENSG00000112038	=	0.8
ENSG00000004776 (predicted) ENSG00000119326	=	0.71
ENSG00000004776 (predicted) ENSG00000163655	=	0.87
ENSG00000004776 (predicted) ENSG00000169100	=	1.57
ENSG00000004776 (predicted) ENSG00000004776	=	2.33
ENSG00000004776 (predicted) ENSG00000111602	=	0.71
ENSG00000004776 (predicted) ENSG00000128654	=	0.83
ENSG00000004776 (predicted) ENSG00000180616	=	0.85
ENSG00000004776 (predicted) ENSG00000125510	=	0.87
ENSG00000004776 (predicted) ENSG00000162736	=	0.71
ENSG00000004776 (predicted) ENSG00000205089	=	1.0
ENSG00000004776 (predicted) ENSG00000146425	=	0.82
ENSG00000004776 (predicted) ENSG00000113643	=	0.82
ENSG00000004776 (predicted) ENSG00000105576	=	0.78
ENSG00000004776 (predicted) ENSG00000014123	=	0.82
ENSG00000004776 (predicted) ENSG00000121350	=	1.0
ENSG00000004776 (predicted) ENSG00000167098	=	1.0
ENSG00000004776 (predicted) ENSG00000061656	=	1.0
ENSG00000004776 (predicted) ENSG00000125744	=	0.82
ENSG00000004776 (predicted) ENSG00000103275	=	2.4
ENSG00000004776 (predicted) ENSG00000154611	=	0.83
ENSG00000004776 (predicted) ENSG00000108771	=	0.83
ENSG00000004776 (predicted) ENSG00000164744	=	1.0
ENSG00000004776 (predicted) ENSG00000110367	=	0.83
ENSG00000004776 (predicted) ENSG00000132671	=	0.84
ENSG00000004776 (predicted) ENSG00000143845	=	0.87
ENSG00000004776 (predicted) ENSG00000138764	=	1.0
ENSG00000004776 (predicted) ENSG00000079277	=	0.87
ENSG00000004777 (known) ENSG00000010810	=	2.0
ENSG00000004779 (predicted) ENSG00000177551	=	1.0
ENSG00000004779 (predicted) ENSG00000108442	=	1.0
ENSG00000004779 (predicted) ENSG00000196636	=	1.0
ENSG00000004779 (predicted) ENSG00000166676	=	1.0
ENSG00000004779 (predicted) ENSG00000106400	=	1.0
ENSG00000004779 (predicted) ENSG00000170348	=	1.0
ENSG00000004779 (predicted) ENSG00000171928	=	1.0
ENSG00000004779 (predicted) ENSG00000186710	=	1.0
ENSG00000004779 (predicted) ENSG00000175699	=	0.86
ENSG00000004779 (predicted) ENSG00000139726	=	1.0
ENSG00000004779 (predicted) ENSG00000171786	=	1.0
ENSG00000004779 (predicted) ENSG00000161973	=	1.0
ENSG00000004779 (predicted) ENSG00000115947	=	1.0
ENSG00000004799 (predicted) ENSG00000173281	=	1.0
ENSG00000004799 (predicted) ENSG00000128534	=	0.91
ENSG00000004799 (predicted) ENSG00000119938	=	1.0
ENSG00000004799 (predicted) ENSG00000099804	=	1.0
ENSG00000004799 (predicted) ENSG00000107341	=	1.0
ENSG00000004799 (predicted) ENSG00000175324	=	0.91
ENSG00000004799 (predicted) ENSG00000184787	=	1.0
ENSG00000004799 (predicted) ENSG00000151748	=	1.0
ENSG00000004799 (predicted) ENSG00000132388	=	1.0
ENSG00000004838 (known) ENSG00000166925	=	1.0
ENSG00000004838 (predicted) ENSG00000129295	=	1.0
ENSG00000004846 (predicted) ENSG00000175520	=	1.0
ENSG00000004846 (predicted) ENSG00000117461	=	0.84
ENSG00000004846 (predicted) ENSG00000135018	=	1.0
ENSG00000004846 (predicted) ENSG00000105647	=	0.84
ENSG00000004846 (predicted) ENSG00000160803	=	1.0
ENSG00000004846 (predicted) ENSG00000142534	=	1.0
ENSG00000004846 (predicted) ENSG00000145675	=	0.84
ENSG00000004846 (predicted) ENSG00000103047	=	1.0
ENSG00000004846 (predicted) ENSG00000188021	=	1.0
ENSG00000004864 (known) ENSG00000163631	=	1.0
ENSG00000004864 (known) ENSG00000136997	=	1.0
ENSG00000004864 (predicted) ENSG00000196497	=	1.0
ENSG00000004864 (predicted) ENSG00000214391	=	1.0
ENSG00000004864 (predicted) ENSG00000107341	=	1.0
ENSG00000004864 (predicted) ENSG00000204388	=	0.99
ENSG00000004864 (predicted) ENSG00000204389	=	0.99
ENSG00000004864 (predicted) ENSG00000163526	=	1.0
ENSG00000004864 (predicted) ENSG00000144381	=	1.0
ENSG00000004864 (predicted) ENSG00000167553	=	1.0
ENSG00000004864 (predicted) ENSG00000075886	=	1.0
ENSG00000004864 (predicted) ENSG00000196187	=	0.84
ENSG00000004864 (predicted) ENSG00000174444	=	1.0
ENSG00000004864 (predicted) ENSG00000178462	=	1.0
ENSG00000004864 (predicted) ENSG00000144744	=	1.0
ENSG00000004864 (predicted) ENSG00000214144	=	1.0
ENSG00000004864 (predicted) ENSG00000127824	=	1.0
ENSG00000004864 (predicted) ENSG00000173110	=	0.97
ENSG00000004864 (predicted) ENSG00000167552	=	1.0
ENSG00000004864 (predicted) ENSG00000165548	=	0.82
ENSG00000004864 (predicted) ENSG00000155304	=	1.0
ENSG00000004864 (predicted) ENSG00000166913	=	1.0
ENSG00000004864 (predicted) ENSG00000187522	=	0.97
ENSG00000004864 (predicted) ENSG00000137216	=	0.89
ENSG00000004864 (predicted) ENSG00000109971	=	1.0
ENSG00000004864 (predicted) ENSG00000151229	=	0.87
ENSG00000004864 (predicted) ENSG00000152086	=	1.0
ENSG00000004864 (predicted) ENSG00000116039	=	1.0
ENSG00000004864 (predicted) ENSG00000099804	=	1.0
ENSG00000004864 (predicted) ENSG00000184787	=	1.0
ENSG00000004864 (predicted) ENSG00000204390	=	0.99
ENSG00000004864 (predicted) ENSG00000198033	=	1.0
ENSG00000004864 (predicted) ENSG00000183785	=	1.0
ENSG00000004864 (predicted) ENSG00000132388	=	1.0
ENSG00000004864 (predicted) ENSG00000147416	=	1.0
ENSG00000004864 (predicted) ENSG00000126803	=	0.97
ENSG00000004864 (predicted) ENSG00000123416	=	1.0
ENSG00000004864 (predicted) ENSG00000161149	=	1.0
ENSG00000004864 (predicted) ENSG00000077549	=	1.0
ENSG00000004897 (known) ENSG00000176248	=	2.0
ENSG00000004897 (known) ENSG00000130177	=	2.0
ENSG00000004897 (known) ENSG00000117650	=	1.0
ENSG00000004897 (known) ENSG00000116670	=	1.0
ENSG00000004897 (known) ENSG00000156970	=	1.0
ENSG00000004897 (known) ENSG00000112029	=	1.0
ENSG00000004897 (known) ENSG00000105325	=	1.0
ENSG00000004897 (known) ENSG00000127445	=	1.0
ENSG00000004897 (known) ENSG00000094880	=	2.0
ENSG00000004897 (predicted) ENSG00000175766	=	1.0
ENSG00000004897 (predicted) ENSG00000215639	=	1.0
ENSG00000004897 (predicted) ENSG00000164070	=	1.0
ENSG00000004897 (predicted) ENSG00000004897	=	1.0
ENSG00000004897 (predicted) ENSG00000105443	=	1.0
ENSG00000004897 (predicted) ENSG00000216938	=	0.98
ENSG00000004897 (predicted) ENSG00000110768	=	1.0
ENSG00000004897 (predicted) ENSG00000178035	=	1.0
ENSG00000004897 (predicted) ENSG00000204390	=	0.99
ENSG00000004897 (predicted) ENSG00000198526	=	1.0
ENSG00000004897 (predicted) ENSG00000146223	=	0.94
ENSG00000004897 (predicted) ENSG00000173473	=	1.0
ENSG00000004897 (predicted) ENSG00000065427	=	1.0
ENSG00000004897 (predicted) ENSG00000215297	=	1.0
ENSG00000004897 (predicted) ENSG00000134308	=	1.0
ENSG00000004897 (predicted) ENSG00000141552	=	1.0
ENSG00000004897 (predicted) ENSG00000070756	=	1.0
ENSG00000004897 (predicted) ENSG00000112379	=	1.0
ENSG00000004897 (predicted) ENSG00000144591	=	1.0
ENSG00000004897 (predicted) ENSG00000166507	=	1.0
ENSG00000004897 (predicted) ENSG00000066777	=	1.0
ENSG00000004897 (predicted) ENSG00000116350	=	0.9
ENSG00000004897 (predicted) ENSG00000100603	=	1.0
ENSG00000004897 (predicted) ENSG00000106348	=	0.98
ENSG00000004897 (predicted) ENSG00000183474	=	1.0
ENSG00000004897 (predicted) ENSG00000186288	=	1.0
ENSG00000004897 (predicted) ENSG00000100055	=	1.0
ENSG00000004897 (predicted) ENSG00000124313	=	1.0
ENSG00000004897 (predicted) ENSG00000204388	=	0.99
ENSG00000004897 (predicted) ENSG00000147604	=	1.0
ENSG00000004897 (predicted) ENSG00000153767	=	1.0
ENSG00000004897 (predicted) ENSG00000090621	=	1.0
ENSG00000004897 (predicted) ENSG00000174444	=	1.0
ENSG00000004897 (predicted) ENSG00000139613	=	1.0
ENSG00000004897 (predicted) ENSG00000164100	=	1.0
ENSG00000004897 (predicted) ENSG00000204745	=	1.0
ENSG00000004897 (predicted) ENSG00000126803	=	0.97
ENSG00000004897 (predicted) ENSG00000173110	=	0.97
ENSG00000004897 (predicted) ENSG00000101104	=	1.0
ENSG00000004897 (predicted) ENSG00000120645	=	1.0
ENSG00000004897 (predicted) ENSG00000147416	=	1.0
ENSG00000004897 (predicted) ENSG00000217624	=	1.0
ENSG00000004897 (predicted) ENSG00000144711	=	1.0
ENSG00000004897 (predicted) ENSG00000187522	=	0.97
ENSG00000004897 (predicted) ENSG00000174740	=	1.0
ENSG00000004897 (predicted) ENSG00000151846	=	1.0
ENSG00000004897 (predicted) ENSG00000086102	=	1.0
ENSG00000004897 (predicted) ENSG00000166913	=	1.0
ENSG00000004897 (predicted) ENSG00000116039	=	1.0
ENSG00000004897 (predicted) ENSG00000124193	=	0.86
ENSG00000004897 (predicted) ENSG00000167526	=	1.0
ENSG00000004897 (predicted) ENSG00000138385	=	1.0
ENSG00000004897 (predicted) ENSG00000116898	=	1.0
ENSG00000004897 (predicted) ENSG00000164162	=	1.0
ENSG00000004897 (predicted) ENSG00000164924	=	1.0
ENSG00000004897 (predicted) ENSG00000149273	=	1.0
ENSG00000004897 (predicted) ENSG00000111358	=	1.0
ENSG00000004897 (predicted) ENSG00000214144	=	1.0
ENSG00000004897 (predicted) ENSG00000137970	=	1.0
ENSG00000004897 (predicted) ENSG00000128245	=	1.0
ENSG00000004897 (predicted) ENSG00000135930	=	1.0
ENSG00000004897 (predicted) ENSG00000184388	=	1.0
ENSG00000004897 (predicted) ENSG00000124198	=	1.0
ENSG00000004897 (predicted) ENSG00000120694	=	1.0
ENSG00000004897 (predicted) ENSG00000138653	=	1.0
ENSG00000004897 (predicted) ENSG00000186575	=	1.0
ENSG00000004897 (predicted) ENSG00000175793	=	0.98
ENSG00000004897 (predicted) ENSG00000083845	=	1.0
ENSG00000004897 (predicted) ENSG00000214485	=	1.0
ENSG00000004897 (predicted) ENSG00000070614	=	1.0
ENSG00000004897 (predicted) ENSG00000108669	=	1.0
ENSG00000004897 (predicted) ENSG00000155304	=	1.0
ENSG00000004897 (predicted) ENSG00000145736	=	1.0
ENSG00000004897 (predicted) ENSG00000170448	=	1.0
ENSG00000004897 (predicted) ENSG00000008256	=	1.0
ENSG00000004897 (predicted) ENSG00000170606	=	1.0
ENSG00000004897 (predicted) ENSG00000125743	=	1.0
ENSG00000004897 (predicted) ENSG00000204389	=	0.99
ENSG00000004897 (predicted) ENSG00000092201	=	1.0
ENSG00000004897 (predicted) ENSG00000173540	=	1.0
ENSG00000004897 (predicted) ENSG00000153107	=	1.0
ENSG00000004897 (predicted) ENSG00000109971	=	1.0
ENSG00000004897 (predicted) ENSG00000170027	=	1.0
ENSG00000004897 (predicted) ENSG00000151247	=	1.0
ENSG00000004939 (known) ENSG00000004939	=	1.0
ENSG00000004939 (predicted) ENSG00000077549	=	1.0
ENSG00000004939 (predicted) ENSG00000155287	=	1.0
ENSG00000004939 (predicted) ENSG00000147454	=	1.0
ENSG00000004948 (known) ENSG00000110680	=	1.0
ENSG00000004948 (known) ENSG00000158301	=	1.0
ENSG00000004948 (known) ENSG00000198932	=	1.0
ENSG00000004961 (predicted) ENSG00000174740	=	1.0
ENSG00000004961 (predicted) ENSG00000173110	=	0.97
ENSG00000004961 (predicted) ENSG00000124357	=	0.89
ENSG00000004961 (predicted) ENSG00000215809	=	0.98
ENSG00000004961 (predicted) ENSG00000204389	=	0.99
ENSG00000004961 (predicted) ENSG00000167553	=	1.0
ENSG00000004961 (predicted) ENSG00000183207	=	1.0
ENSG00000004961 (predicted) ENSG00000151846	=	1.0
ENSG00000004961 (predicted) ENSG00000204390	=	0.99
ENSG00000004961 (predicted) ENSG00000184388	=	1.0
ENSG00000004961 (predicted) ENSG00000101104	=	1.0
ENSG00000004961 (predicted) ENSG00000133433	=	1.0
ENSG00000004961 (predicted) ENSG00000090621	=	1.0
ENSG00000004961 (predicted) ENSG00000178462	=	1.0
ENSG00000004961 (predicted) ENSG00000111674	=	0.98
ENSG00000004961 (predicted) ENSG00000109971	=	1.0
ENSG00000004961 (predicted) ENSG00000147416	=	1.0
ENSG00000004961 (predicted) ENSG00000174444	=	1.0
ENSG00000004961 (predicted) ENSG00000214144	=	1.0
ENSG00000004961 (predicted) ENSG00000187522	=	0.97
ENSG00000004961 (predicted) ENSG00000204388	=	0.99
ENSG00000004961 (predicted) ENSG00000183785	=	1.0
ENSG00000004961 (predicted) ENSG00000184674	=	0.9
ENSG00000004961 (predicted) ENSG00000181038	=	0.89
ENSG00000004961 (predicted) ENSG00000145002	=	0.89
ENSG00000004961 (predicted) ENSG00000099984	=	1.0
ENSG00000004961 (predicted) ENSG00000184490	=	1.0
ENSG00000004961 (predicted) ENSG00000070756	=	1.0
ENSG00000004961 (predicted) ENSG00000057663	=	1.0
ENSG00000004961 (predicted) ENSG00000126803	=	0.97
ENSG00000004961 (predicted) ENSG00000127824	=	1.0
ENSG00000004961 (predicted) ENSG00000155304	=	1.0
ENSG00000004961 (predicted) ENSG00000143627	=	0.98
ENSG00000004961 (predicted) ENSG00000123416	=	1.0
ENSG00000004961 (predicted) ENSG00000157184	=	1.0
ENSG00000004961 (predicted) ENSG00000167552	=	1.0
ENSG00000004961 (predicted) ENSG00000067225	=	1.0
ENSG00000004961 (predicted) ENSG00000186288	=	1.0
ENSG00000004961 (predicted) ENSG00000116039	=	1.0
ENSG00000004961 (predicted) ENSG00000163526	=	1.0
ENSG00000004961 (predicted) ENSG00000108515	=	0.98
ENSG00000004961 (predicted) ENSG00000198033	=	1.0
ENSG00000004961 (predicted) ENSG00000175792	=	1.0
ENSG00000004961 (predicted) ENSG00000152086	=	1.0
ENSG00000004961 (predicted) ENSG00000074800	=	0.98
ENSG00000004961 (predicted) ENSG00000075886	=	1.0
ENSG00000004961 (predicted) ENSG00000186523	=	0.89
ENSG00000004961 (predicted) ENSG00000214391	=	1.0
ENSG00000004961 (predicted) ENSG00000161149	=	1.0
ENSG00000004961 (predicted) ENSG00000198526	=	1.0
ENSG00000004975 (known) ENSG00000120896	=	1.0
ENSG00000004975 (known) ENSG00000117360	=	1.0
ENSG00000004975 (known) ENSG00000120500	=	1.0
ENSG00000004975 (known) ENSG00000213923	=	1.0
ENSG00000004975 (known) ENSG00000206181	=	1.0
ENSG00000004975 (known) ENSG00000078328	=	1.0
ENSG00000004975 (known) ENSG00000159210	=	1.0
ENSG00000004975 (known) ENSG00000100614	=	1.0
ENSG00000004975 (known) ENSG00000131721	=	1.0
ENSG00000004975 (known) ENSG00000111676	=	1.0
ENSG00000004975 (known) ENSG00000154124	=	1.0
ENSG00000004975 (known) ENSG00000149532	=	1.0
ENSG00000004975 (known) ENSG00000140320	=	1.0
ENSG00000004975 (known) ENSG00000197279	=	1.0
ENSG00000004975 (known) ENSG00000006194	=	1.0
ENSG00000004975 (known) ENSG00000124074	=	1.0
ENSG00000004975 (known) ENSG00000205937	=	1.0
ENSG00000004975 (known) ENSG00000163530	=	1.0
ENSG00000004975 (known) ENSG00000127191	=	1.0
ENSG00000004975 (known) ENSG00000161203	=	1.0
ENSG00000004975 (known) ENSG00000101751	=	1.0
ENSG00000004975 (known) ENSG00000170967	=	1.0
ENSG00000004975 (known) ENSG00000146425	=	1.0
ENSG00000004975 (known) ENSG00000063244	=	1.0
ENSG00000004975 (known) ENSG00000072958	=	1.0
ENSG00000004975 (known) ENSG00000131931	=	1.0
ENSG00000004975 (known) ENSG00000145365	=	1.0
ENSG00000004975 (known) ENSG00000166228	=	1.0
ENSG00000004975 (known) ENSG00000196150	=	1.0
ENSG00000004975 (known) ENSG00000004975	=	2.0
ENSG00000004975 (known) ENSG00000157110	=	1.0
ENSG00000004975 (known) ENSG00000141510	=	1.0
ENSG00000004975 (known) ENSG00000151929	=	1.0
ENSG00000004975 (known) ENSG00000187778	=	1.0
ENSG00000004975 (known) ENSG00000163877	=	1.0
ENSG00000004975 (known) ENSG00000160062	=	1.0
ENSG00000004975 (known) ENSG00000111667	=	1.0
ENSG00000004975 (known) ENSG00000137135	=	1.0
ENSG00000004975 (predicted) ENSG00000173218	=	2.0
ENSG00000004975 (predicted) ENSG00000164930	=	1.0
ENSG00000004975 (predicted) ENSG00000104290	=	1.0
ENSG00000004975 (predicted) ENSG00000103126	=	1.0
ENSG00000004975 (predicted) ENSG00000139324	=	1.0
ENSG00000004975 (predicted) ENSG00000168646	=	1.0
ENSG00000004975 (predicted) ENSG00000215738	=	1.0
ENSG00000004975 (predicted) ENSG00000162738	=	2.0
ENSG00000004975 (predicted) ENSG00000130396	=	1.0
ENSG00000004975 (predicted) ENSG00000197943	=	1.0
ENSG00000004975 (predicted) ENSG00000119509	=	1.0
ENSG00000004975 (predicted) ENSG00000145506	=	2.0
ENSG00000004975 (predicted) ENSG00000140807	=	2.0
ENSG00000004975 (predicted) ENSG00000172432	=	1.0
ENSG00000005007 (known) ENSG00000157106	=	1.0
ENSG00000005007 (known) ENSG00000162290	=	1.0
ENSG00000005007 (known) ENSG00000090581	=	1.0
ENSG00000005007 (known) ENSG00000131069	=	1.0
ENSG00000005007 (known) ENSG00000179151	=	1.0
ENSG00000005007 (known) ENSG00000091513	=	1.0
ENSG00000005007 (known) ENSG00000173113	=	1.0
ENSG00000005007 (known) ENSG00000106263	=	1.0
ENSG00000005007 (known) ENSG00000104419	=	1.0
ENSG00000005007 (known) ENSG00000141543	=	1.0
ENSG00000005007 (known) ENSG00000128534	=	2.0
ENSG00000005007 (known) ENSG00000116698	=	1.0
ENSG00000005007 (known) ENSG00000131721	=	1.0
ENSG00000005007 (known) ENSG00000144895	=	1.0
ENSG00000005007 (known) ENSG00000115762	=	1.0
ENSG00000005007 (known) ENSG00000172795	=	2.0
ENSG00000005007 (known) ENSG00000070366	=	1.0
ENSG00000005007 (known) ENSG00000149311	=	1.0
ENSG00000005007 (known) ENSG00000160710	=	1.0
ENSG00000005007 (known) ENSG00000103342	=	2.0
ENSG00000005007 (known) ENSG00000163125	=	1.0
ENSG00000005007 (known) ENSG00000125351	=	1.0
ENSG00000005007 (known) ENSG00000005007	=	2.0
ENSG00000005007 (known) ENSG00000175390	=	1.0
ENSG00000005007 (known) ENSG00000172890	=	1.0
ENSG00000005007 (known) ENSG00000125977	=	1.0
ENSG00000005007 (known) ENSG00000151461	=	1.0
ENSG00000005007 (known) ENSG00000038358	=	1.0
ENSG00000005007 (known) ENSG00000100084	=	1.0
ENSG00000005007 (known) ENSG00000114127	=	1.0
ENSG00000005007 (known) ENSG00000107581	=	1.0
ENSG00000005007 (known) ENSG00000136937	=	1.0
ENSG00000005007 (known) ENSG00000124214	=	1.0
ENSG00000005007 (known) ENSG00000130713	=	1.0
ENSG00000005007 (known) ENSG00000169062	=	1.0
ENSG00000005007 (predicted) ENSG00000108654	=	1.0
ENSG00000005007 (predicted) ENSG00000205171	=	1.0
ENSG00000005007 (predicted) ENSG00000169067	=	1.0
ENSG00000005007 (predicted) ENSG00000147416	=	1.0
ENSG00000005007 (predicted) ENSG00000173110	=	0.97
ENSG00000005007 (predicted) ENSG00000214144	=	1.0
ENSG00000005007 (predicted) ENSG00000187522	=	0.97
ENSG00000005007 (predicted) ENSG00000205339	=	1.0
ENSG00000005007 (predicted) ENSG00000021826	=	1.0
ENSG00000005007 (predicted) ENSG00000188856	=	0.98
ENSG00000005007 (predicted) ENSG00000133704	=	1.0
ENSG00000005007 (predicted) ENSG00000075624	=	1.0
ENSG00000005007 (predicted) ENSG00000173011	=	1.0
ENSG00000005007 (predicted) ENSG00000143632	=	1.0
ENSG00000005007 (predicted) ENSG00000108264	=	1.0
ENSG00000005007 (predicted) ENSG00000175324	=	1.0
ENSG00000005007 (predicted) ENSG00000120705	=	1.0
ENSG00000005007 (predicted) ENSG00000121022	=	1.0
ENSG00000005007 (predicted) ENSG00000204390	=	0.99
ENSG00000005007 (predicted) ENSG00000107796	=	1.0
ENSG00000005007 (predicted) ENSG00000100201	=	1.0
ENSG00000005007 (predicted) ENSG00000214629	=	1.0
ENSG00000005007 (predicted) ENSG00000131043	=	1.0
ENSG00000005007 (predicted) ENSG00000083845	=	1.0
ENSG00000005007 (predicted) ENSG00000151923	=	1.0
ENSG00000005007 (predicted) ENSG00000189369	=	1.0
ENSG00000005007 (predicted) ENSG00000159251	=	1.0
ENSG00000005007 (predicted) ENSG00000116039	=	1.0
ENSG00000005007 (predicted) ENSG00000184009	=	1.0
ENSG00000005007 (predicted) ENSG00000184188	=	1.0
ENSG00000005007 (predicted) ENSG00000089154	=	1.0
ENSG00000005007 (predicted) ENSG00000144591	=	1.0
ENSG00000005007 (predicted) ENSG00000204389	=	0.99
ENSG00000005007 (predicted) ENSG00000155304	=	1.0
ENSG00000005007 (predicted) ENSG00000116001	=	1.0
ENSG00000005007 (predicted) ENSG00000169251	=	1.0
ENSG00000005007 (predicted) ENSG00000131732	=	1.0
ENSG00000005007 (predicted) ENSG00000138663	=	1.0
ENSG00000005007 (predicted) ENSG00000197170	=	1.0
ENSG00000005007 (predicted) ENSG00000048392	=	0.7
ENSG00000005007 (predicted) ENSG00000205246	=	1.0
ENSG00000005007 (predicted) ENSG00000163017	=	1.0
ENSG00000005007 (predicted) ENSG00000109971	=	1.0
ENSG00000005007 (predicted) ENSG00000126803	=	0.97
ENSG00000005007 (predicted) ENSG00000214896	=	1.0
ENSG00000005007 (predicted) ENSG00000204388	=	0.99
ENSG00000005007 (predicted) ENSG00000147905	=	0.84
ENSG00000005007 (predicted) ENSG00000173540	=	1.0
ENSG00000005007 (predicted) ENSG00000171848	=	0.71
ENSG00000005007 (predicted) ENSG00000174444	=	1.0
ENSG00000005007 (predicted) ENSG00000168028	=	1.0
ENSG00000005007 (predicted) ENSG00000183298	=	1.0
ENSG00000005007 (predicted) ENSG00000214555	=	1.0
ENSG00000005020 (known) ENSG00000106799	=	1.0
ENSG00000005020 (predicted) ENSG00000090104	=	1.0
ENSG00000005020 (predicted) ENSG00000005020	=	1.0
ENSG00000005022 (known) ENSG00000198909	=	1.0
ENSG00000005022 (known) ENSG00000067182	=	1.0
ENSG00000005022 (known) ENSG00000127191	=	1.0
ENSG00000005022 (known) ENSG00000173039	=	1.0
ENSG00000005022 (known) ENSG00000028137	=	1.0
ENSG00000005022 (known) ENSG00000100906	=	1.0
ENSG00000005022 (known) ENSG00000056558	=	1.0
ENSG00000005022 (known) ENSG00000129465	=	1.0
ENSG00000005022 (known) ENSG00000132356	=	1.0
ENSG00000005022 (known) ENSG00000146648	=	1.0
ENSG00000005022 (known) ENSG00000102871	=	1.0
ENSG00000005022 (known) ENSG00000073009	=	1.0
ENSG00000005022 (known) ENSG00000035403	=	1.0
ENSG00000005022 (known) ENSG00000137275	=	1.0
ENSG00000005022 (known) ENSG00000095015	=	1.0
ENSG00000005022 (known) ENSG00000089159	=	1.0
ENSG00000005022 (predicted) ENSG00000124198	=	1.0
ENSG00000005022 (predicted) ENSG00000150656	=	1.0
ENSG00000005022 (predicted) ENSG00000137267	=	1.0
ENSG00000005022 (predicted) ENSG00000111275	=	0.94
ENSG00000005022 (predicted) ENSG00000205100	=	1.0
ENSG00000005022 (predicted) ENSG00000096384	=	1.0
ENSG00000005022 (predicted) ENSG00000196230	=	1.0
ENSG00000005022 (predicted) ENSG00000183298	=	1.0
ENSG00000005022 (predicted) ENSG00000101162	=	1.0
ENSG00000005022 (predicted) ENSG00000067167	=	1.0
ENSG00000005022 (predicted) ENSG00000183785	=	2.0
ENSG00000005022 (predicted) ENSG00000173209	=	1.0
ENSG00000005022 (predicted) ENSG00000083097	=	1.0
ENSG00000005022 (predicted) ENSG00000139624	=	1.0
ENSG00000005022 (predicted) ENSG00000105808	=	1.0
ENSG00000005022 (predicted) ENSG00000171132	=	1.0
ENSG00000005022 (predicted) ENSG00000007171	=	1.0
ENSG00000005022 (predicted) ENSG00000205141	=	0.98
ENSG00000005022 (predicted) ENSG00000083312	=	1.0
ENSG00000005022 (predicted) ENSG00000075886	=	2.0
ENSG00000005022 (predicted) ENSG00000166913	=	1.0
ENSG00000005022 (predicted) ENSG00000214783	=	1.0
ENSG00000005022 (predicted) ENSG00000198380	=	1.0
ENSG00000005022 (predicted) ENSG00000156973	=	0.99
ENSG00000005022 (predicted) ENSG00000121542	=	1.0
ENSG00000005022 (predicted) ENSG00000127824	=	2.0
ENSG00000005022 (predicted) ENSG00000090661	=	0.95
ENSG00000005022 (predicted) ENSG00000164867	=	1.0
ENSG00000005022 (predicted) ENSG00000107331	=	0.86
ENSG00000005022 (predicted) ENSG00000214629	=	1.0
ENSG00000005022 (predicted) ENSG00000169756	=	0.99
ENSG00000005022 (predicted) ENSG00000215475	=	1.91
ENSG00000005022 (predicted) ENSG00000008256	=	1.0
ENSG00000005022 (predicted) ENSG00000173540	=	1.0
ENSG00000005022 (predicted) ENSG00000197969	=	1.0
ENSG00000005022 (predicted) ENSG00000178462	=	2.0
ENSG00000005022 (predicted) ENSG00000100575	=	1.0
ENSG00000005022 (predicted) ENSG00000124207	=	1.0
ENSG00000005022 (predicted) ENSG00000104833	=	1.0
ENSG00000005022 (predicted) ENSG00000125814	=	1.0
ENSG00000005022 (predicted) ENSG00000111361	=	1.0
ENSG00000005022 (predicted) ENSG00000214391	=	2.0
ENSG00000005022 (predicted) ENSG00000184432	=	1.0
ENSG00000005022 (predicted) ENSG00000155903	=	1.0
ENSG00000005022 (predicted) ENSG00000136848	=	1.0
ENSG00000005022 (predicted) ENSG00000214896	=	1.0
ENSG00000005022 (predicted) ENSG00000145782	=	1.98
ENSG00000005022 (predicted) ENSG00000169118	=	1.0
ENSG00000005022 (predicted) ENSG00000170667	=	1.0
ENSG00000005022 (predicted) ENSG00000107862	=	1.0
ENSG00000005022 (predicted) ENSG00000144452	=	1.0
ENSG00000005022 (predicted) ENSG00000153827	=	1.0
ENSG00000005022 (predicted) ENSG00000184115	=	0.99
ENSG00000005022 (predicted) ENSG00000205527	=	1.0
ENSG00000005022 (predicted) ENSG00000105443	=	1.0
ENSG00000005022 (predicted) ENSG00000154262	=	1.0
ENSG00000005022 (predicted) ENSG00000185989	=	1.0
ENSG00000005022 (predicted) ENSG00000205171	=	1.0
ENSG00000005022 (predicted) ENSG00000134287	=	1.0
ENSG00000005022 (predicted) ENSG00000133275	=	1.0
ENSG00000005022 (predicted) ENSG00000141338	=	0.89
ENSG00000005022 (predicted) ENSG00000165092	=	0.96
ENSG00000005022 (predicted) ENSG00000174444	=	1.0
ENSG00000005022 (predicted) ENSG00000047932	=	0.99
ENSG00000005022 (predicted) ENSG00000161204	=	1.0
ENSG00000005022 (predicted) ENSG00000183207	=	1.0
ENSG00000005022 (predicted) ENSG00000113407	=	1.0
ENSG00000005022 (predicted) ENSG00000143418	=	0.95
ENSG00000005022 (predicted) ENSG00000100591	=	1.0
ENSG00000005022 (predicted) ENSG00000126803	=	1.96
ENSG00000005022 (predicted) ENSG00000094841	=	1.0
ENSG00000005022 (predicted) ENSG00000120645	=	1.0
ENSG00000005022 (predicted) ENSG00000186148	=	0.99
ENSG00000005022 (predicted) ENSG00000153214	=	0.88
ENSG00000005022 (predicted) ENSG00000151292	=	0.97
ENSG00000005022 (predicted) ENSG00000089250	=	1.0
ENSG00000005022 (predicted) ENSG00000215380	=	1.0
ENSG00000005022 (predicted) ENSG00000160202	=	1.52
ENSG00000005022 (predicted) ENSG00000183199	=	1.0
ENSG00000005022 (predicted) ENSG00000172315	=	1.0
ENSG00000005022 (predicted) ENSG00000163528	=	1.0
ENSG00000005022 (predicted) ENSG00000072163	=	0.99
ENSG00000005022 (predicted) ENSG00000134809	=	1.98
ENSG00000005022 (predicted) ENSG00000155304	=	1.0
ENSG00000005022 (predicted) ENSG00000198211	=	1.0
ENSG00000005022 (predicted) ENSG00000140650	=	1.0
ENSG00000005022 (predicted) ENSG00000134644	=	0.98
ENSG00000005022 (predicted) ENSG00000131069	=	1.0
ENSG00000005022 (predicted) ENSG00000144591	=	1.0
ENSG00000005022 (predicted) ENSG00000204389	=	1.98
ENSG00000005022 (predicted) ENSG00000082898	=	1.0
ENSG00000005022 (predicted) ENSG00000184254	=	0.96
ENSG00000005022 (predicted) ENSG00000061987	=	1.0
ENSG00000005022 (predicted) ENSG00000197283	=	1.0
ENSG00000005022 (predicted) ENSG00000145715	=	1.0
ENSG00000005022 (predicted) ENSG00000168906	=	1.0
ENSG00000005022 (predicted) ENSG00000166598	=	1.0
ENSG00000005022 (predicted) ENSG00000205940	=	1.0
ENSG00000005022 (predicted) ENSG00000124313	=	1.0
ENSG00000005022 (predicted) ENSG00000159247	=	1.0
ENSG00000005022 (predicted) ENSG00000184886	=	1.0
ENSG00000005022 (predicted) ENSG00000155287	=	1.0
ENSG00000005022 (predicted) ENSG00000143761	=	1.0
ENSG00000005022 (predicted) ENSG00000109065	=	1.91
ENSG00000005022 (predicted) ENSG00000108669	=	1.0
ENSG00000005022 (predicted) ENSG00000204388	=	1.98
ENSG00000005022 (predicted) ENSG00000173213	=	1.0
ENSG00000005022 (predicted) ENSG00000167494	=	1.0
ENSG00000005022 (predicted) ENSG00000100417	=	1.0
ENSG00000005022 (predicted) ENSG00000066777	=	1.0
ENSG00000005022 (predicted) ENSG00000048707	=	1.0
ENSG00000005022 (predicted) ENSG00000103978	=	0.94
ENSG00000005022 (predicted) ENSG00000204390	=	1.98
ENSG00000005022 (predicted) ENSG00000161149	=	2.0
ENSG00000005022 (predicted) ENSG00000167552	=	2.0
ENSG00000005022 (predicted) ENSG00000105402	=	1.0
ENSG00000005022 (predicted) ENSG00000198445	=	1.0
ENSG00000005022 (predicted) ENSG00000156261	=	1.0
ENSG00000005022 (predicted) ENSG00000105576	=	1.0
ENSG00000005022 (predicted) ENSG00000163526	=	2.0
ENSG00000005022 (predicted) ENSG00000151224	=	1.0
ENSG00000005022 (predicted) ENSG00000123416	=	2.0
ENSG00000005022 (predicted) ENSG00000175203	=	0.99
ENSG00000005022 (predicted) ENSG00000137124	=	0.94
ENSG00000005022 (predicted) ENSG00000064687	=	1.0
ENSG00000005022 (predicted) ENSG00000188229	=	1.0
ENSG00000005022 (predicted) ENSG00000185829	=	1.0
ENSG00000005022 (predicted) ENSG00000075415	=	0.88
ENSG00000005022 (predicted) ENSG00000196497	=	1.0
ENSG00000005022 (predicted) ENSG00000144711	=	1.0
ENSG00000005022 (predicted) ENSG00000140403	=	1.0
ENSG00000005022 (predicted) ENSG00000181359	=	1.0
ENSG00000005022 (predicted) ENSG00000069345	=	1.0
ENSG00000005022 (predicted) ENSG00000104884	=	1.98
ENSG00000005022 (predicted) ENSG00000173110	=	1.97
ENSG00000005022 (predicted) ENSG00000136447	=	1.0
ENSG00000005022 (predicted) ENSG00000173876	=	1.0
ENSG00000005022 (predicted) ENSG00000112379	=	1.0
ENSG00000005022 (predicted) ENSG00000115254	=	1.0
ENSG00000005022 (predicted) ENSG00000154258	=	1.0
ENSG00000005022 (predicted) ENSG00000111058	=	0.94
ENSG00000005022 (predicted) ENSG00000179869	=	1.0
ENSG00000005022 (predicted) ENSG00000065308	=	1.0
ENSG00000005022 (predicted) ENSG00000086061	=	1.0
ENSG00000005022 (predicted) ENSG00000174599	=	1.0
ENSG00000005022 (predicted) ENSG00000111344	=	1.0
ENSG00000005022 (predicted) ENSG00000105197	=	1.0
ENSG00000005022 (predicted) ENSG00000176014	=	1.0
ENSG00000005022 (predicted) ENSG00000204650	=	1.0
ENSG00000005022 (predicted) ENSG00000167553	=	2.0
ENSG00000005022 (predicted) ENSG00000100055	=	1.0
ENSG00000005022 (predicted) ENSG00000181035	=	1.0
ENSG00000005022 (predicted) ENSG00000187522	=	1.97
ENSG00000005022 (predicted) ENSG00000089154	=	1.0
ENSG00000005022 (predicted) ENSG00000205955	=	0.97
ENSG00000005022 (predicted) ENSG00000198033	=	2.0
ENSG00000005022 (predicted) ENSG00000167972	=	1.0
ENSG00000005022 (predicted) ENSG00000142197	=	1.0
ENSG00000005022 (predicted) ENSG00000128534	=	0.98
ENSG00000005022 (predicted) ENSG00000116171	=	0.99
ENSG00000005022 (predicted) ENSG00000150086	=	1.0
ENSG00000005022 (predicted) ENSG00000198691	=	1.0
ENSG00000005022 (predicted) ENSG00000154265	=	1.0
ENSG00000005022 (predicted) ENSG00000166411	=	1.0
ENSG00000005022 (predicted) ENSG00000205246	=	1.0
ENSG00000005022 (predicted) ENSG00000092148	=	1.0
ENSG00000005022 (predicted) ENSG00000109846	=	1.62
ENSG00000005022 (predicted) ENSG00000154930	=	1.0
ENSG00000005022 (predicted) ENSG00000075391	=	1.0
ENSG00000005022 (predicted) ENSG00000154263	=	0.9
ENSG00000005022 (predicted) ENSG00000188856	=	1.0
ENSG00000005022 (predicted) ENSG00000093183	=	1.0
ENSG00000005022 (predicted) ENSG00000077549	=	1.91
ENSG00000005022 (predicted) ENSG00000172292	=	1.0
ENSG00000005022 (predicted) ENSG00000124275	=	1.0
ENSG00000005022 (predicted) ENSG00000094880	=	0.99
ENSG00000005022 (predicted) ENSG00000109971	=	2.0
ENSG00000005022 (predicted) ENSG00000214144	=	2.0
ENSG00000005022 (predicted) ENSG00000168374	=	1.0
ENSG00000005022 (predicted) ENSG00000133313	=	1.0
ENSG00000005022 (predicted) ENSG00000165029	=	1.0
ENSG00000005022 (predicted) ENSG00000152086	=	2.0
ENSG00000005022 (predicted) ENSG00000203914	=	1.0
ENSG00000005022 (predicted) ENSG00000147454	=	1.0
ENSG00000005022 (predicted) ENSG00000127589	=	1.0
ENSG00000005022 (predicted) ENSG00000168028	=	1.0
ENSG00000005022 (predicted) ENSG00000128918	=	0.92
ENSG00000005022 (predicted) ENSG00000020219	=	1.0
ENSG00000005022 (predicted) ENSG00000185418	=	1.0
ENSG00000005022 (predicted) ENSG00000080824	=	1.0
ENSG00000005022 (predicted) ENSG00000168937	=	1.0
ENSG00000005022 (predicted) ENSG00000129003	=	1.0
ENSG00000005022 (predicted) ENSG00000124571	=	1.0
ENSG00000005022 (predicted) ENSG00000089157	=	1.0
ENSG00000005022 (predicted) ENSG00000175324	=	0.98
ENSG00000005022 (predicted) ENSG00000122912	=	1.0
ENSG00000005022 (predicted) ENSG00000122694	=	1.91
ENSG00000005022 (predicted) ENSG00000165280	=	1.0
ENSG00000005022 (predicted) ENSG00000154227	=	1.0
ENSG00000005022 (predicted) ENSG00000055917	=	0.98
ENSG00000005022 (predicted) ENSG00000137285	=	1.0
ENSG00000005022 (predicted) ENSG00000131459	=	1.0
ENSG00000005022 (predicted) ENSG00000145414	=	1.0
ENSG00000005059 (known) ENSG00000109906	=	1.0
ENSG00000005073 (predicted) ENSG00000112312	=	1.0
ENSG00000005073 (predicted) ENSG00000143995	=	1.0
ENSG00000005075 (known) ENSG00000105085	=	1.0
ENSG00000005075 (known) ENSG00000102978	=	3.0
ENSG00000005075 (known) ENSG00000141026	=	1.0
ENSG00000005075 (known) ENSG00000108270	=	1.0
ENSG00000005075 (known) ENSG00000133398	=	1.0
ENSG00000005075 (known) ENSG00000063322	=	1.0
ENSG00000005075 (predicted) ENSG00000163882	=	1.0
ENSG00000005075 (predicted) ENSG00000168002	=	1.0
ENSG00000005075 (predicted) ENSG00000113575	=	1.0
ENSG00000005075 (predicted) ENSG00000047315	=	1.0
ENSG00000005075 (predicted) ENSG00000145425	=	1.0
ENSG00000005075 (predicted) ENSG00000138326	=	1.0
ENSG00000005075 (predicted) ENSG00000104695	=	1.0
ENSG00000005075 (predicted) ENSG00000178429	=	1.0
ENSG00000005075 (predicted) ENSG00000181222	=	1.0
ENSG00000005075 (predicted) ENSG00000188342	=	1.0
ENSG00000005100 (predicted) ENSG00000088247	=	1.0
ENSG00000005100 (predicted) ENSG00000162613	=	1.0
ENSG00000005100 (predicted) ENSG00000107164	=	1.0
ENSG00000005102 (predicted) ENSG00000135903	=	1.0
ENSG00000005102 (predicted) ENSG00000125813	=	1.0
ENSG00000005108 (known) ENSG00000151693	=	1.0
ENSG00000005156 (known) ENSG00000042088	=	1.0
ENSG00000005156 (known) ENSG00000140398	=	1.0
ENSG00000005156 (predicted) ENSG00000132646	=	1.0
ENSG00000005156 (predicted) ENSG00000157540	=	1.0
ENSG00000005156 (predicted) ENSG00000108094	=	1.0
ENSG00000005156 (predicted) ENSG00000216490	=	1.0
ENSG00000005156 (predicted) ENSG00000105204	=	1.0
ENSG00000005175 (known) ENSG00000106799	=	1.0
ENSG00000005175 (known) ENSG00000198909	=	1.0
ENSG00000005187 (predicted) ENSG00000176715	=	1.0
ENSG00000005187 (predicted) ENSG00000106348	=	1.94
ENSG00000005187 (predicted) ENSG00000166743	=	1.0
ENSG00000005187 (predicted) ENSG00000215009	=	1.0
ENSG00000005187 (predicted) ENSG00000152670	=	1.0
ENSG00000005187 (predicted) ENSG00000005187	=	1.0
ENSG00000005187 (predicted) ENSG00000060303	=	1.0
ENSG00000005187 (predicted) ENSG00000067048	=	0.98
ENSG00000005187 (predicted) ENSG00000173124	=	1.0
ENSG00000005187 (predicted) ENSG00000182774	=	1.0
ENSG00000005187 (predicted) ENSG00000167107	=	1.0
ENSG00000005187 (predicted) ENSG00000197575	=	1.0
ENSG00000005187 (predicted) ENSG00000183549	=	1.0
ENSG00000005187 (predicted) ENSG00000178035	=	1.98
ENSG00000005187 (predicted) ENSG00000100316	=	1.0
ENSG00000005187 (predicted) ENSG00000215301	=	0.98
ENSG00000005187 (predicted) ENSG00000066813	=	1.0
ENSG00000005187 (predicted) ENSG00000184779	=	1.0
ENSG00000005187 (predicted) ENSG00000174444	=	1.0
ENSG00000005187 (predicted) ENSG00000089157	=	1.0
ENSG00000005187 (predicted) ENSG00000140986	=	1.0
ENSG00000005187 (predicted) ENSG00000183747	=	1.0
ENSG00000005189 (predicted) ENSG00000155304	=	1.0
ENSG00000005189 (predicted) ENSG00000103932	=	1.0
ENSG00000005189 (predicted) ENSG00000204650	=	1.0
ENSG00000005189 (predicted) ENSG00000157456	=	1.0
ENSG00000005189 (predicted) ENSG00000145358	=	0.96
ENSG00000005189 (predicted) ENSG00000156508	=	1.0
ENSG00000005189 (predicted) ENSG00000169598	=	1.0
ENSG00000005189 (predicted) ENSG00000139197	=	1.0
ENSG00000005189 (predicted) ENSG00000217327	=	1.0
ENSG00000005189 (predicted) ENSG00000108604	=	1.0
ENSG00000005189 (predicted) ENSG00000132681	=	1.0
ENSG00000005189 (predicted) ENSG00000099804	=	1.0
ENSG00000005189 (predicted) ENSG00000018625	=	1.0
ENSG00000005189 (predicted) ENSG00000134057	=	1.0
ENSG00000005189 (predicted) ENSG00000168209	=	1.0
ENSG00000005189 (predicted) ENSG00000101210	=	1.0
ENSG00000005189 (predicted) ENSG00000105409	=	1.0
ENSG00000005189 (predicted) ENSG00000099219	=	0.93
ENSG00000005189 (predicted) ENSG00000070061	=	1.0
ENSG00000005189 (predicted) ENSG00000168264	=	1.0
ENSG00000005189 (predicted) ENSG00000100227	=	1.0
ENSG00000005189 (predicted) ENSG00000197312	=	1.0
ENSG00000005189 (predicted) ENSG00000174611	=	1.0
ENSG00000005189 (predicted) ENSG00000138801	=	1.0
ENSG00000005189 (predicted) ENSG00000155621	=	1.0
ENSG00000005189 (predicted) ENSG00000167526	=	1.0
ENSG00000005189 (predicted) ENSG00000107341	=	1.0
ENSG00000005189 (predicted) ENSG00000184058	=	1.0
ENSG00000005189 (predicted) ENSG00000082014	=	1.0
ENSG00000005189 (predicted) ENSG00000163399	=	1.0
ENSG00000005189 (predicted) ENSG00000100330	=	1.0
ENSG00000005189 (predicted) ENSG00000103326	=	1.0
ENSG00000005189 (predicted) ENSG00000170967	=	1.0
ENSG00000005189 (predicted) ENSG00000118965	=	1.0
ENSG00000005189 (predicted) ENSG00000182872	=	1.0
ENSG00000005189 (predicted) ENSG00000114757	=	1.0
ENSG00000005189 (predicted) ENSG00000183405	=	1.0
ENSG00000005189 (predicted) ENSG00000131373	=	1.0
ENSG00000005189 (predicted) ENSG00000066117	=	1.0
ENSG00000005189 (predicted) ENSG00000119669	=	1.0
ENSG00000005189 (predicted) ENSG00000170604	=	1.0
ENSG00000005189 (predicted) ENSG00000143761	=	1.0
ENSG00000005189 (predicted) ENSG00000167800	=	1.0
ENSG00000005189 (predicted) ENSG00000149273	=	1.0
ENSG00000005189 (predicted) ENSG00000198682	=	1.0
ENSG00000005189 (predicted) ENSG00000134287	=	1.0
ENSG00000005189 (predicted) ENSG00000171863	=	1.0
ENSG00000005189 (predicted) ENSG00000108389	=	1.0
ENSG00000005189 (predicted) ENSG00000178922	=	1.0
ENSG00000005189 (predicted) ENSG00000156603	=	1.0
ENSG00000005189 (predicted) ENSG00000167264	=	1.0
ENSG00000005189 (predicted) ENSG00000122870	=	1.0
ENSG00000005189 (predicted) ENSG00000215093	=	1.0
ENSG00000005194 (known) ENSG00000108010	=	1.0
ENSG00000005194 (predicted) ENSG00000126215	=	1.0
ENSG00000005194 (predicted) ENSG00000126803	=	0.97
ENSG00000005194 (predicted) ENSG00000170606	=	1.0
ENSG00000005194 (predicted) ENSG00000188566	=	2.0
ENSG00000005194 (predicted) ENSG00000204390	=	0.99
ENSG00000005194 (predicted) ENSG00000164070	=	1.0
ENSG00000005194 (predicted) ENSG00000187522	=	0.97
ENSG00000005194 (predicted) ENSG00000173110	=	0.97
ENSG00000005194 (predicted) ENSG00000214144	=	1.0
ENSG00000005194 (predicted) ENSG00000109971	=	1.0
ENSG00000005194 (predicted) ENSG00000120694	=	1.0
ENSG00000005194 (predicted) ENSG00000204388	=	0.99
ENSG00000005194 (predicted) ENSG00000204389	=	0.99
ENSG00000005194 (predicted) ENSG00000136628	=	1.0
ENSG00000005206 (predicted) ENSG00000184188	=	1.0
ENSG00000005206 (predicted) ENSG00000075886	=	1.0
[truncated: 146,368 more rows]
