# Supplementary material for: Building and analyzing protein interactome networks by cross-species comparisons
Source: BMC Syst Biol. 2010 Mar 30;4:36. doi: 10.1186/1752-0509-4-36 (PMC2859380; doi:10.1186/1752-0509-4-36)
Supplement: Additional file 6 — Zip Hsap. A zipped folder containing files formatted for use in Cytoscape listed in Supplemental Table 3. These files are for Homo sapiens proteins. [file 1752-0509-4-36-S6.ZIP › hsapexptList.eda]

experiment type
ENSG00000000003 (known) ENSG00000170004	=	MI:0398(two_hybrid_pooling)
ENSG00000000003 (known) ENSG00000080345	=	MI:0398(two_hybrid_pooling)
ENSG00000000419 (known) ENSG00000144021	=	MI:0006(anti_bait_coimmunoprecipitation)
ENSG00000000419 (known) ENSG00000179222	=	MI:0006(anti_bait_coimmunoprecipitation)
ENSG00000000419 (known) ENSG00000109906	=	MI:0398(two_hybrid_pooling)
ENSG00000000419 (known) ENSG00000157873	=	MI:0006(anti_bait_coimmunoprecipitation)
ENSG00000000419 (known) ENSG00000166333	=	MI:0006(anti_bait_coimmunoprecipitation)
ENSG00000000419 (known) ENSG00000136997	=	MI:0676(tandem_affinity_purification)
ENSG00000000419 (known) ENSG00000174307	=	MI:0006(anti_bait_coimmunoprecipitation)
ENSG00000000419 (known) ENSG00000184489	=	MI:0006(anti_bait_coimmunoprecipitation)
ENSG00000000419 (known) ENSG00000104221	=	MI:0006(anti_bait_coimmunoprecipitation)
ENSG00000000419 (known) ENSG00000102804	=	MI:0006(anti_bait_coimmunoprecipitation)
ENSG00000000457 (known) ENSG00000026508	=	MI:0663(confocal_microscopy)
ENSG00000000457 (known) ENSG00000092820	=	MI:0663(confocal_microscopy)|MI:0018(Two_hybrid_test)
ENSG00000000938 (known) ENSG00000080824	=	MI:0013(biophysical)
ENSG00000000938 (known) ENSG00000011422	=	MI:0019(coimmunoprecipitation)
ENSG00000000971 (known) ENSG00000163631	=	MI:0006(anti_bait_coimmunoprecipitation)
ENSG00000001167 (known) ENSG00000141510	=	MI:0006(anti_bait_coimmunoprecipitation)|MI:0428(imaging_techniques)
ENSG00000001167 (known) ENSG00000143190	=	protein_protein
ENSG00000001167 (known) ENSG00000066136	=	MI:0401(biochemical)|MI:0019(coimmunoprecipitation)
ENSG00000001167 (known) ENSG00000012048	=	protein_protein
ENSG00000001167 (known) ENSG00000114166	=	MI:0006(anti_bait_coimmunoprecipitation)
ENSG00000001167 (known) ENSG00000120837	=	MI:0006(anti_bait_coimmunoprecipitation)|MI:0401(biochemical)|MI:0019(coimmunoprecipitation)
ENSG00000001167 (known) ENSG00000185591	=	protein_protein
ENSG00000001167 (known) ENSG00000062725	=	MI:0398(two_hybrid_pooling)
ENSG00000001167 (known) ENSG00000136450	=	MI:0401(biochemical)|MI:0019(coimmunoprecipitation)|MI:0428(imaging_techniques)
ENSG00000001497 (known) ENSG00000039650	=	MI:0006(anti_bait_coimmunoprecipitation)
ENSG00000001497 (known) ENSG00000102804	=	MI:0006(anti_bait_coimmunoprecipitation)
ENSG00000001617 (known) ENSG00000129214	=	protein_protein
ENSG00000001617 (known) ENSG00000118257	=	protein_protein
ENSG00000001617 (known) ENSG00000130985	=	MI:0398(two_hybrid_pooling)
ENSG00000001617 (known) ENSG00000168917	=	MI:0398(two_hybrid_pooling)
ENSG00000001626 (known) ENSG00000069345	=	MI:0006(anti_bait_coimmunoprecipitation)
ENSG00000001626 (known) ENSG00000114520	=	MI:0006(anti_bait_coimmunoprecipitation)
ENSG00000001626 (known) ENSG00000048828	=	MI:0006(anti_bait_coimmunoprecipitation)
ENSG00000001626 (known) ENSG00000065665	=	MI:0006(anti_bait_coimmunoprecipitation)
ENSG00000001626 (known) ENSG00000132002	=	MI:0006(anti_bait_coimmunoprecipitation)
ENSG00000001626 (known) ENSG00000196236	=	MI:0006(anti_bait_coimmunoprecipitation)
ENSG00000001626 (known) ENSG00000163785	=	MI:0006(anti_bait_coimmunoprecipitation)
ENSG00000001626 (known) ENSG00000127022	=	MI:0006(anti_bait_coimmunoprecipitation)
ENSG00000001626 (known) ENSG00000135387	=	MI:0006(anti_bait_coimmunoprecipitation)
ENSG00000001626 (known) ENSG00000070371	=	MI:0006(anti_bait_coimmunoprecipitation)
ENSG00000001626 (known) ENSG00000101152	=	protein_protein
ENSG00000001626 (known) ENSG00000096384	=	MI:0006(anti_bait_coimmunoprecipitation)
ENSG00000001626 (known) ENSG00000090054	=	MI:0006(anti_bait_coimmunoprecipitation)
ENSG00000001626 (known) ENSG00000175166	=	MI:0006(anti_bait_coimmunoprecipitation)
ENSG00000001626 (known) ENSG00000122705	=	MI:0006(anti_bait_coimmunoprecipitation)
ENSG00000001626 (known) ENSG00000143556	=	MI:0006(anti_bait_coimmunoprecipitation)
ENSG00000001626 (known) ENSG00000093167	=	MI:0006(anti_bait_coimmunoprecipitation)
ENSG00000001626 (known) ENSG00000126247	=	MI:0006(anti_bait_coimmunoprecipitation)
ENSG00000001626 (known) ENSG00000143850	=	MI:0006(anti_bait_coimmunoprecipitation)
ENSG00000001626 (known) ENSG00000155897	=	MI:0006(anti_bait_coimmunoprecipitation)
ENSG00000001626 (known) ENSG00000180353	=	MI:0006(anti_bait_coimmunoprecipitation)
ENSG00000001626 (known) ENSG00000129219	=	MI:0006(anti_bait_coimmunoprecipitation)
ENSG00000001626 (known) ENSG00000085063	=	MI:0006(anti_bait_coimmunoprecipitation)
ENSG00000001626 (known) ENSG00000107819	=	MI:0006(anti_bait_coimmunoprecipitation)
ENSG00000001626 (known) ENSG00000198788	=	MI:0006(anti_bait_coimmunoprecipitation)
ENSG00000001626 (known) ENSG00000174827	=	MI:0096(pull_down)
ENSG00000001626 (known) ENSG00000117906	=	MI:0006(anti_bait_coimmunoprecipitation)
ENSG00000001626 (known) ENSG00000109062	=	MI:0006(anti_bait_coimmunoprecipitation)|MI:0096(pull_down)
ENSG00000001626 (known) ENSG00000114353	=	MI:0006(anti_bait_coimmunoprecipitation)
ENSG00000001626 (known) ENSG00000065054	=	MI:0096(pull_down)|MI:0006(anti_bait_coimmunoprecipitation)
ENSG00000001626 (known) ENSG00000049449	=	MI:0006(anti_bait_coimmunoprecipitation)
ENSG00000001626 (known) ENSG00000119888	=	MI:0006(anti_bait_coimmunoprecipitation)
ENSG00000001626 (known) ENSG00000126803	=	MI:0006(anti_bait_coimmunoprecipitation)
ENSG00000001626 (known) ENSG00000205339	=	MI:0006(anti_bait_coimmunoprecipitation)
ENSG00000001626 (known) ENSG00000135597	=	MI:0006(anti_bait_coimmunoprecipitation)
ENSG00000001626 (known) ENSG00000166930	=	MI:0006(anti_bait_coimmunoprecipitation)
ENSG00000001626 (known) ENSG00000197321	=	MI:0006(anti_bait_coimmunoprecipitation)
ENSG00000001626 (known) ENSG00000130193	=	MI:0006(anti_bait_coimmunoprecipitation)
ENSG00000001626 (known) ENSG00000153071	=	MI:0006(anti_bait_coimmunoprecipitation)
ENSG00000001626 (known) ENSG00000100591	=	MI:0006(anti_bait_coimmunoprecipitation)
ENSG00000001626 (known) ENSG00000143549	=	MI:0006(anti_bait_coimmunoprecipitation)
ENSG00000001626 (known) ENSG00000143702	=	MI:0006(anti_bait_coimmunoprecipitation)
ENSG00000001626 (known) ENSG00000170876	=	MI:0006(anti_bait_coimmunoprecipitation)
ENSG00000001626 (known) ENSG00000047932	=	MI:0096(pull_down)
ENSG00000001626 (known) ENSG00000160213	=	MI:0006(anti_bait_coimmunoprecipitation)
ENSG00000001626 (known) ENSG00000169306	=	MI:0006(anti_bait_coimmunoprecipitation)
ENSG00000001626 (known) ENSG00000074370	=	MI:0006(anti_bait_coimmunoprecipitation)
ENSG00000001626 (known) ENSG00000168488	=	MI:0006(anti_bait_coimmunoprecipitation)
ENSG00000001626 (known) ENSG00000083857	=	MI:0006(anti_bait_coimmunoprecipitation)
ENSG00000001626 (known) ENSG00000114302	=	protein_protein
ENSG00000001626 (known) ENSG00000105289	=	MI:0006(anti_bait_coimmunoprecipitation)
ENSG00000001626 (known) ENSG00000144381	=	MI:0006(anti_bait_coimmunoprecipitation)
ENSG00000001626 (known) ENSG00000132612	=	MI:0006(anti_bait_coimmunoprecipitation)
ENSG00000001626 (known) ENSG00000174371	=	MI:0006(anti_bait_coimmunoprecipitation)
ENSG00000001626 (known) ENSG00000121031	=	MI:0006(anti_bait_coimmunoprecipitation)
ENSG00000001626 (known) ENSG00000204387	=	MI:0006(anti_bait_coimmunoprecipitation)
ENSG00000001626 (known) ENSG00000120265	=	MI:0006(anti_bait_coimmunoprecipitation)
ENSG00000001626 (known) ENSG00000114354	=	MI:0006(anti_bait_coimmunoprecipitation)
ENSG00000001626 (known) ENSG00000109046	=	MI:0006(anti_bait_coimmunoprecipitation)
ENSG00000001626 (known) ENSG00000173702	=	MI:0006(anti_bait_coimmunoprecipitation)
ENSG00000001626 (known) ENSG00000156299	=	MI:0006(anti_bait_coimmunoprecipitation)
ENSG00000001626 (known) ENSG00000197746	=	MI:0006(anti_bait_coimmunoprecipitation)
ENSG00000001626 (known) ENSG00000088256	=	MI:0006(anti_bait_coimmunoprecipitation)
ENSG00000001626 (known) ENSG00000148943	=	MI:0006(anti_bait_coimmunoprecipitation)
ENSG00000001626 (known) ENSG00000156709	=	MI:0006(anti_bait_coimmunoprecipitation)
ENSG00000001626 (known) ENSG00000102119	=	MI:0006(anti_bait_coimmunoprecipitation)
ENSG00000001626 (known) ENSG00000109501	=	MI:0006(anti_bait_coimmunoprecipitation)
ENSG00000001626 (known) ENSG00000128595	=	MI:0006(anti_bait_coimmunoprecipitation)
ENSG00000001626 (known) ENSG00000124207	=	MI:0006(anti_bait_coimmunoprecipitation)
ENSG00000001626 (known) ENSG00000050405	=	MI:0006(anti_bait_coimmunoprecipitation)
ENSG00000001626 (known) ENSG00000131981	=	MI:0006(anti_bait_coimmunoprecipitation)
ENSG00000001626 (known) ENSG00000063438	=	MI:0006(anti_bait_coimmunoprecipitation)
ENSG00000001626 (known) ENSG00000030582	=	MI:0006(anti_bait_coimmunoprecipitation)
ENSG00000001626 (known) ENSG00000143575	=	MI:0006(anti_bait_coimmunoprecipitation)
ENSG00000001626 (known) ENSG00000158874	=	MI:0006(anti_bait_coimmunoprecipitation)
ENSG00000001626 (known) ENSG00000174437	=	MI:0006(anti_bait_coimmunoprecipitation)
ENSG00000001626 (known) ENSG00000105568	=	MI:0006(anti_bait_coimmunoprecipitation)
ENSG00000001626 (known) ENSG00000204390	=	MI:0006(anti_bait_coimmunoprecipitation)
ENSG00000001626 (known) ENSG00000086061	=	MI:0006(anti_bait_coimmunoprecipitation)
ENSG00000001626 (known) ENSG00000204628	=	MI:0006(anti_bait_coimmunoprecipitation)
ENSG00000001626 (known) ENSG00000058262	=	MI:0006(anti_bait_coimmunoprecipitation)
ENSG00000001626 (known) ENSG00000136153	=	MI:0006(anti_bait_coimmunoprecipitation)
ENSG00000001626 (known) ENSG00000138594	=	MI:0006(anti_bait_coimmunoprecipitation)
ENSG00000001626 (known) ENSG00000186716	=	MI:0006(anti_bait_coimmunoprecipitation)
ENSG00000001626 (known) ENSG00000106089	=	protein_protein
ENSG00000001626 (known) ENSG00000163220	=	MI:0006(anti_bait_coimmunoprecipitation)
ENSG00000001626 (known) ENSG00000160789	=	MI:0006(anti_bait_coimmunoprecipitation)
ENSG00000001626 (known) ENSG00000039068	=	MI:0006(anti_bait_coimmunoprecipitation)
ENSG00000001626 (known) ENSG00000151491	=	MI:0006(anti_bait_coimmunoprecipitation)
ENSG00000001626 (known) ENSG00000137767	=	MI:0006(anti_bait_coimmunoprecipitation)
ENSG00000001626 (known) ENSG00000115616	=	MI:0006(anti_bait_coimmunoprecipitation)
ENSG00000001626 (known) ENSG00000197785	=	MI:0006(anti_bait_coimmunoprecipitation)
ENSG00000001626 (known) ENSG00000154582	=	MI:0006(anti_bait_coimmunoprecipitation)
ENSG00000001626 (known) ENSG00000108424	=	MI:0006(anti_bait_coimmunoprecipitation)
ENSG00000001626 (known) ENSG00000137642	=	MI:0006(anti_bait_coimmunoprecipitation)
ENSG00000001626 (known) ENSG00000113013	=	MI:0006(anti_bait_coimmunoprecipitation)
ENSG00000001626 (known) ENSG00000001626	=	protein_protein
ENSG00000001626 (known) ENSG00000198626	=	MI:0006(anti_bait_coimmunoprecipitation)
ENSG00000001626 (known) ENSG00000044574	=	MI:0006(anti_bait_coimmunoprecipitation)
ENSG00000001626 (known) ENSG00000130340	=	MI:0006(anti_bait_coimmunoprecipitation)
ENSG00000001626 (known) ENSG00000198478	=	MI:0006(anti_bait_coimmunoprecipitation)
ENSG00000001626 (known) ENSG00000082898	=	MI:0006(anti_bait_coimmunoprecipitation)
ENSG00000001626 (known) ENSG00000100280	=	MI:0006(anti_bait_coimmunoprecipitation)
ENSG00000001626 (known) ENSG00000185825	=	MI:0416(fluorescence_microscopy)|MI:0006(anti_bait_coimmunoprecipitation)
ENSG00000001626 (known) ENSG00000064547	=	MI:0006(anti_bait_coimmunoprecipitation)|MI:0030(cross-linking_study)
ENSG00000001626 (known) ENSG00000106211	=	MI:0006(anti_bait_coimmunoprecipitation)
ENSG00000001626 (known) ENSG00000103363	=	MI:0006(anti_bait_coimmunoprecipitation)
ENSG00000001626 (known) ENSG00000100911	=	MI:0006(anti_bait_coimmunoprecipitation)
ENSG00000001626 (known) ENSG00000171747	=	MI:0006(anti_bait_coimmunoprecipitation)
ENSG00000001626 (known) ENSG00000136986	=	MI:0006(anti_bait_coimmunoprecipitation)
ENSG00000001626 (known) ENSG00000113282	=	MI:0006(anti_bait_coimmunoprecipitation)
ENSG00000001626 (known) ENSG00000153827	=	MI:0006(anti_bait_coimmunoprecipitation)
ENSG00000001626 (known) ENSG00000129083	=	MI:0006(anti_bait_coimmunoprecipitation)
ENSG00000001626 (known) ENSG00000114062	=	MI:0006(anti_bait_coimmunoprecipitation)
ENSG00000001626 (known) ENSG00000165280	=	MI:0006(anti_bait_coimmunoprecipitation)
ENSG00000001626 (known) ENSG00000132589	=	MI:0006(anti_bait_coimmunoprecipitation)
ENSG00000001626 (known) ENSG00000104067	=	MI:0006(anti_bait_coimmunoprecipitation)
ENSG00000001631 (known) ENSG00000136280	=	MI:0007(anti_tag_coimmunoprecipitation)
ENSG00000001631 (known) ENSG00000119185	=	protein_protein
ENSG00000001631 (known) ENSG00000114209	=	MI:0007(anti_tag_coimmunoprecipitation)
ENSG00000002016 (known) ENSG00000163161	=	MI:0019(coimmunoprecipitation)
ENSG00000002016 (known) ENSG00000051180	=	MI:0045(experimental_interac)|MI:0018(Two_hybrid_test)
ENSG00000002016 (known) ENSG00000002016	=	MI:0114(x-ray_crystallography)|MI:0018(Two_hybrid_test)
ENSG00000002016 (known) ENSG00000165392	=	MI:0006(anti_bait_coimmunoprecipitation)|MI:0055(fluorescent_resonance_energy_transfer)|MI:0416(fluorescence_microscopy)|MI:0019(coimmunoprecipitation)|MI:0047(far_western_blotting)|MI:0018(Two_hybrid_test)
ENSG00000002016 (known) ENSG00000103275	=	MI:0018(Two_hybrid_test)
ENSG00000002016 (known) ENSG00000106399	=	MI:0019(coimmunoprecipitation)
ENSG00000002016 (known) ENSG00000104884	=	MI:0019(coimmunoprecipitation)
ENSG00000002016 (known) ENSG00000132383	=	MI:0019(coimmunoprecipitation)|MI:0004(affinity_chromatography_technology)
ENSG00000002016 (known) ENSG00000117748	=	MI:0019(coimmunoprecipitation)|MI:0077(nuclear_magnetic_resonance)|MI:0004(affinity_chromatography_technology)
ENSG00000002330 (known) ENSG00000104765	=	MI:0096(pull_down)
ENSG00000002330 (known) ENSG00000172531	=	MI:0006(anti_bait_coimmunoprecipitation)
ENSG00000002330 (known) ENSG00000128245	=	MI:0676(tandem_affinity_purification)
ENSG00000002330 (known) ENSG00000139644	=	protein_protein
ENSG00000002330 (known) ENSG00000171552	=	protein_protein
ENSG00000002330 (known) ENSG00000140379	=	protein_protein
ENSG00000002330 (known) ENSG00000175793	=	MI:0398(two_hybrid_pooling)
ENSG00000002330 (known) ENSG00000182944	=	MI:0398(two_hybrid_pooling)
ENSG00000002330 (known) ENSG00000129473	=	MI:0107(surface_plasmon_resonance)
ENSG00000002330 (known) ENSG00000171791	=	MI:0107(surface_plasmon_resonance)|MI:0018(Two_hybrid_test)|MI:0411(elisa)|MI:0006(anti_bait_coimmunoprecipitation)|MI:0364(inferred_by_curator)
ENSG00000002549 (known) ENSG00000035403	=	protein_protein
ENSG00000002586 (known) ENSG00000186591	=	protein_protein
ENSG00000002586 (known) ENSG00000182718	=	protein_protein
ENSG00000002586 (known) ENSG00000160803	=	MI:0397(two_hybrid_array)
ENSG00000002586 (known) ENSG00000167996	=	protein_protein
ENSG00000002586 (known) ENSG00000108424	=	protein_protein
ENSG00000002586 (known) ENSG00000165689	=	protein_protein
ENSG00000002586 (known) ENSG00000071539	=	protein_protein
ENSG00000002586 (known) ENSG00000135018	=	MI:0398(two_hybrid_pooling)
ENSG00000002745 (known) ENSG00000113916	=	MI:0006(anti_bait_coimmunoprecipitation)
ENSG00000002746 (known) ENSG00000165702	=	MI:0018(Two_hybrid_test)
ENSG00000002746 (known) ENSG00000187555	=	MI:0018(Two_hybrid_test)
ENSG00000002822 (known) ENSG00000121058	=	MI:0397(two_hybrid_array)
ENSG00000002822 (known) ENSG00000086827	=	MI:0416(fluorescence_microscopy)
ENSG00000002822 (known) ENSG00000002822	=	MI:0398(two_hybrid_pooling)
ENSG00000002822 (known) ENSG00000185519	=	MI:0398(two_hybrid_pooling)
ENSG00000002822 (known) ENSG00000137699	=	MI:0398(two_hybrid_pooling)
ENSG00000002822 (known) ENSG00000137822	=	MI:0398(two_hybrid_pooling)
ENSG00000002822 (known) ENSG00000147140	=	MI:0398(two_hybrid_pooling)
ENSG00000002822 (known) ENSG00000164109	=	MI:0077(nuclear_magnetic_resonance)|MI:0071(molecular_sieving)|MI:0398(two_hybrid_pooling)
ENSG00000002822 (known) ENSG00000125952	=	MI:0006(anti_bait_coimmunoprecipitation)
ENSG00000002822 (known) ENSG00000114019	=	MI:0398(two_hybrid_pooling)
ENSG00000002822 (known) ENSG00000120498	=	MI:0398(two_hybrid_pooling)
ENSG00000002834 (known) ENSG00000071539	=	MI:0398(two_hybrid_pooling)
ENSG00000002834 (known) ENSG00000112559	=	MI:0398(two_hybrid_pooling)
ENSG00000002834 (known) ENSG00000183386	=	MI:0398(two_hybrid_pooling)
ENSG00000002834 (known) ENSG00000188313	=	MI:0398(two_hybrid_pooling)
ENSG00000003056 (known) ENSG00000105355	=	protein_protein
ENSG00000003147 (known) ENSG00000131738	=	MI:0006(anti_bait_coimmunoprecipitation)
ENSG00000003147 (known) ENSG00000115661	=	MI:0006(anti_bait_coimmunoprecipitation)
ENSG00000003147 (known) ENSG00000186660	=	MI:0006(anti_bait_coimmunoprecipitation)
ENSG00000003393 (known) ENSG00000166913	=	MI:0006(anti_bait_coimmunoprecipitation)
ENSG00000003400 (known) ENSG00000003402	=	MI:0007(anti_tag_coimmunoprecipitation)
ENSG00000003400 (known) ENSG00000121858	=	MI:0019(coimmunoprecipitation)
ENSG00000003400 (known) ENSG00000117560	=	MI:0019(coimmunoprecipitation)
ENSG00000003400 (known) ENSG00000064012	=	MI:0055(fluorescent_resonance_energy_transfer)|MI:0007(anti_tag_coimmunoprecipitation)|MI:0006(anti_bait_coimmunoprecipitation)
ENSG00000003400 (known) ENSG00000168040	=	MI:0055(fluorescent_resonance_energy_transfer)
ENSG00000003400 (known) ENSG00000003400	=	MI:0055(fluorescent_resonance_energy_transfer)
ENSG00000003400 (known) ENSG00000026103	=	MI:0019(coimmunoprecipitation)
ENSG00000003400 (known) ENSG00000131080	=	MI:0019(coimmunoprecipitation)
ENSG00000003400 (known) ENSG00000139687	=	protein_protein
ENSG00000003402 (known) ENSG00000105401	=	MI:0006(anti_bait_coimmunoprecipitation)
ENSG00000003402 (known) ENSG00000175390	=	MI:0006(anti_bait_coimmunoprecipitation)
ENSG00000003402 (known) ENSG00000189091	=	MI:0006(anti_bait_coimmunoprecipitation)
ENSG00000003402 (known) ENSG00000100242	=	MI:0006(anti_bait_coimmunoprecipitation)
ENSG00000003402 (known) ENSG00000075618	=	MI:0006(anti_bait_coimmunoprecipitation)
ENSG00000003402 (known) ENSG00000064012	=	MI:0006(anti_bait_coimmunoprecipitation)
ENSG00000003402 (known) ENSG00000168040	=	MI:0019(coimmunoprecipitation)
ENSG00000003402 (known) ENSG00000213741	=	MI:0006(anti_bait_coimmunoprecipitation)
ENSG00000003402 (known) ENSG00000115524	=	MI:0006(anti_bait_coimmunoprecipitation)
ENSG00000003402 (known) ENSG00000178952	=	MI:0006(anti_bait_coimmunoprecipitation)
ENSG00000003402 (known) ENSG00000147443	=	MI:0006(anti_bait_coimmunoprecipitation)
ENSG00000003402 (known) ENSG00000105202	=	MI:0006(anti_bait_coimmunoprecipitation)
ENSG00000003402 (known) ENSG00000164305	=	protein_protein
ENSG00000003402 (known) ENSG00000135655	=	MI:0006(anti_bait_coimmunoprecipitation)
ENSG00000003402 (known) ENSG00000104824	=	MI:0006(anti_bait_coimmunoprecipitation)
ENSG00000003402 (known) ENSG00000171552	=	protein_protein
ENSG00000003402 (known) ENSG00000099964	=	MI:0006(anti_bait_coimmunoprecipitation)
ENSG00000003436 (known) ENSG00000010438	=	protein_protein
ENSG00000003756 (known) ENSG00000080345	=	MI:0398(two_hybrid_pooling)
ENSG00000004142 (known) ENSG00000132646	=	protein_protein
ENSG00000004142 (known) ENSG00000100325	=	MI:0398(two_hybrid_pooling)
ENSG00000004142 (known) ENSG00000109472	=	MI:0398(two_hybrid_pooling)
ENSG00000004142 (known) ENSG00000106628	=	protein_protein
ENSG00000004142 (known) ENSG00000143416	=	MI:0398(two_hybrid_pooling)
ENSG00000004142 (known) ENSG00000102804	=	MI:0006(anti_bait_coimmunoprecipitation)
ENSG00000004399 (known) ENSG00000099250	=	protein_protein
ENSG00000004399 (known) ENSG00000127603	=	MI:0018(Two_hybrid_test)
ENSG00000004455 (known) ENSG00000075089	=	MI:0006(anti_bait_coimmunoprecipitation)
ENSG00000004455 (known) ENSG00000114784	=	MI:0006(anti_bait_coimmunoprecipitation)
ENSG00000004455 (known) ENSG00000129214	=	protein_protein
ENSG00000004455 (known) ENSG00000159023	=	MI:0006(anti_bait_coimmunoprecipitation)
ENSG00000004455 (known) ENSG00000011052	=	MI:0006(anti_bait_coimmunoprecipitation)
ENSG00000004455 (known) ENSG00000143466	=	MI:0006(anti_bait_coimmunoprecipitation)
ENSG00000004455 (known) ENSG00000175104	=	MI:0006(anti_bait_coimmunoprecipitation)
ENSG00000004455 (known) ENSG00000171444	=	MI:0006(anti_bait_coimmunoprecipitation)
ENSG00000004455 (known) ENSG00000189162	=	MI:0006(anti_bait_coimmunoprecipitation)
ENSG00000004455 (known) ENSG00000180370	=	MI:0006(anti_bait_coimmunoprecipitation)
ENSG00000004468 (known) ENSG00000182866	=	protein_protein
ENSG00000004478 (known) ENSG00000115170	=	protein_protein
ENSG00000004478 (known) ENSG00000142230	=	MI:0006(anti_bait_coimmunoprecipitation)
ENSG00000004478 (known) ENSG00000167210	=	MI:0006(anti_bait_coimmunoprecipitation)
ENSG00000004478 (known) ENSG00000108854	=	protein_protein
ENSG00000004478 (known) ENSG00000004478	=	protein_protein
ENSG00000004487 (known) ENSG00000160916	=	MI:0398(two_hybrid_pooling)
ENSG00000004487 (known) ENSG00000168148	=	MI:0415(enzymatic_study)
ENSG00000004487 (known) ENSG00000096401	=	MI:0018(Two_hybrid_test)
ENSG00000004487 (known) ENSG00000132305	=	MI:0398(two_hybrid_pooling)|MI:0096(pull_down)
ENSG00000004487 (known) ENSG00000164404	=	MI:0398(two_hybrid_pooling)
ENSG00000004487 (known) ENSG00000169083	=	protein_protein
ENSG00000004487 (known) ENSG00000137500	=	MI:0398(two_hybrid_pooling)
ENSG00000004487 (known) ENSG00000143379	=	MI:0398(two_hybrid_pooling)
ENSG00000004487 (known) ENSG00000100325	=	MI:0398(two_hybrid_pooling)
ENSG00000004487 (known) ENSG00000109103	=	MI:0398(two_hybrid_pooling)
ENSG00000004700 (known) ENSG00000004700	=	MI:0020(transmission_electron_microscopy)|MI:0071(molecular_sieving)
ENSG00000004776 (known) ENSG00000152137	=	MI:0018(Two_hybrid_test)|MI:0055(fluorescent_resonance_energy_transfer)
ENSG00000004777 (known) ENSG00000010810	=	MI:0018(Two_hybrid_test)|MI:0006(anti_bait_coimmunoprecipitation)
ENSG00000004838 (known) ENSG00000166925	=	MI:0398(two_hybrid_pooling)|MI:0096(pull_down)
ENSG00000004864 (known) ENSG00000136997	=	MI:0676(tandem_affinity_purification)
ENSG00000004864 (known) ENSG00000163631	=	MI:0006(anti_bait_coimmunoprecipitation)
ENSG00000004897 (known) ENSG00000105325	=	protein_protein
ENSG00000004897 (known) ENSG00000156970	=	MI:0096(pull_down)
ENSG00000004897 (known) ENSG00000116670	=	MI:0006(anti_bait_coimmunoprecipitation)
ENSG00000004897 (known) ENSG00000176248	=	MI:0006(anti_bait_coimmunoprecipitation)
ENSG00000004897 (known) ENSG00000094880	=	MI:0006(anti_bait_coimmunoprecipitation)
ENSG00000004897 (known) ENSG00000130177	=	MI:0006(anti_bait_coimmunoprecipitation)
ENSG00000004897 (known) ENSG00000112029	=	MI:0006(anti_bait_coimmunoprecipitation)
ENSG00000004897 (known) ENSG00000117650	=	MI:0006(anti_bait_coimmunoprecipitation)
ENSG00000004897 (known) ENSG00000127445	=	protein_protein
ENSG00000004939 (known) ENSG00000004939	=	protein_protein
ENSG00000004948 (known) ENSG00000198932	=	protein_protein
ENSG00000004948 (known) ENSG00000110680	=	protein_protein
ENSG00000004948 (known) ENSG00000158301	=	protein_protein
ENSG00000004975 (known) ENSG00000140320	=	MI:0398(two_hybrid_pooling)
ENSG00000004975 (known) ENSG00000145365	=	MI:0398(two_hybrid_pooling)
ENSG00000004975 (known) ENSG00000101751	=	MI:0398(two_hybrid_pooling)
ENSG00000004975 (known) ENSG00000127191	=	MI:0398(two_hybrid_pooling)
ENSG00000004975 (known) ENSG00000163530	=	MI:0398(two_hybrid_pooling)
ENSG00000004975 (known) ENSG00000163877	=	MI:0398(two_hybrid_pooling)
ENSG00000004975 (known) ENSG00000131931	=	MI:0398(two_hybrid_pooling)
ENSG00000004975 (known) ENSG00000063244	=	MI:0398(two_hybrid_pooling)
ENSG00000004975 (known) ENSG00000196150	=	MI:0398(two_hybrid_pooling)
ENSG00000004975 (known) ENSG00000166228	=	MI:0398(two_hybrid_pooling)
ENSG00000004975 (known) ENSG00000141510	=	MI:0398(two_hybrid_pooling)|MI:0397(two_hybrid_array)
ENSG00000004975 (known) ENSG00000213923	=	MI:0398(two_hybrid_pooling)
ENSG00000004975 (known) ENSG00000120500	=	MI:0398(two_hybrid_pooling)
ENSG00000004975 (known) ENSG00000006194	=	MI:0398(two_hybrid_pooling)
ENSG00000004975 (known) ENSG00000072958	=	MI:0398(two_hybrid_pooling)
ENSG00000004975 (known) ENSG00000159210	=	MI:0398(two_hybrid_pooling)
ENSG00000004975 (known) ENSG00000197279	=	MI:0398(two_hybrid_pooling)|MI:0096(pull_down)
ENSG00000004975 (known) ENSG00000078328	=	MI:0397(two_hybrid_array)
ENSG00000004975 (known) ENSG00000154124	=	MI:0398(two_hybrid_pooling)
ENSG00000004975 (known) ENSG00000111676	=	MI:0018(Two_hybrid_test)
ENSG00000004975 (known) ENSG00000187778	=	MI:0398(two_hybrid_pooling)
ENSG00000004975 (known) ENSG00000151929	=	MI:0398(two_hybrid_pooling)
ENSG00000004975 (known) ENSG00000124074	=	MI:0398(two_hybrid_pooling)
ENSG00000004975 (known) ENSG00000157110	=	MI:0398(two_hybrid_pooling)
ENSG00000004975 (known) ENSG00000004975	=	MI:0398(two_hybrid_pooling)|MI:0096(pull_down)
ENSG00000004975 (known) ENSG00000131721	=	MI:0398(two_hybrid_pooling)
ENSG00000004975 (known) ENSG00000137135	=	MI:0398(two_hybrid_pooling)
ENSG00000004975 (known) ENSG00000149532	=	MI:0398(two_hybrid_pooling)
ENSG00000004975 (known) ENSG00000111667	=	MI:0398(two_hybrid_pooling)
ENSG00000004975 (known) ENSG00000170967	=	MI:0398(two_hybrid_pooling)
ENSG00000004975 (known) ENSG00000120896	=	MI:0398(two_hybrid_pooling)
ENSG00000004975 (known) ENSG00000146425	=	protein_protein
ENSG00000004975 (known) ENSG00000205937	=	MI:0398(two_hybrid_pooling)
ENSG00000004975 (known) ENSG00000160062	=	MI:0398(two_hybrid_pooling)
ENSG00000004975 (known) ENSG00000100614	=	protein_protein
ENSG00000004975 (known) ENSG00000206181	=	MI:0398(two_hybrid_pooling)
ENSG00000004975 (known) ENSG00000117360	=	MI:0398(two_hybrid_pooling)
ENSG00000004975 (known) ENSG00000161203	=	MI:0398(two_hybrid_pooling)
ENSG00000005007 (known) ENSG00000038358	=	MI:0007(anti_tag_coimmunoprecipitation)
ENSG00000005007 (known) ENSG00000124214	=	MI:0007(anti_tag_coimmunoprecipitation)|MI:0096(pull_down)|MI:0047(far_western_blotting)|MI:0090(complementation)
ENSG00000005007 (known) ENSG00000125351	=	MI:0007(anti_tag_coimmunoprecipitation)
ENSG00000005007 (known) ENSG00000141543	=	MI:0007(anti_tag_coimmunoprecipitation)
ENSG00000005007 (known) ENSG00000115762	=	MI:0018(Two_hybrid_test)
ENSG00000005007 (known) ENSG00000100084	=	MI:0018(Two_hybrid_test)
ENSG00000005007 (known) ENSG00000136937	=	protein_protein
ENSG00000005007 (known) ENSG00000070366	=	protein_protein
ENSG00000005007 (known) ENSG00000172890	=	MI:0018(Two_hybrid_test)
ENSG00000005007 (known) ENSG00000157106	=	MI:0007(anti_tag_coimmunoprecipitation)
ENSG00000005007 (known) ENSG00000169062	=	MI:0007(anti_tag_coimmunoprecipitation)
ENSG00000005007 (known) ENSG00000149311	=	protein_protein
ENSG00000005007 (known) ENSG00000151461	=	MI:0007(anti_tag_coimmunoprecipitation)
ENSG00000005007 (known) ENSG00000104419	=	MI:0006(anti_bait_coimmunoprecipitation)
ENSG00000005007 (known) ENSG00000106263	=	MI:0007(anti_tag_coimmunoprecipitation)
ENSG00000005007 (known) ENSG00000090581	=	MI:0018(Two_hybrid_test)
ENSG00000005007 (known) ENSG00000175390	=	MI:0007(anti_tag_coimmunoprecipitation)
ENSG00000005007 (known) ENSG00000163125	=	MI:0018(Two_hybrid_test)
ENSG00000005007 (known) ENSG00000107581	=	MI:0006(anti_bait_coimmunoprecipitation)|MI:0007(anti_tag_coimmunoprecipitation)|MI:0047(far_western_blotting)
ENSG00000005007 (known) ENSG00000103342	=	MI:0007(anti_tag_coimmunoprecipitation)
ENSG00000005007 (known) ENSG00000116698	=	protein_protein
ENSG00000005007 (known) ENSG00000162290	=	MI:0007(anti_tag_coimmunoprecipitation)
ENSG00000005007 (known) ENSG00000179151	=	MI:0007(anti_tag_coimmunoprecipitation)
ENSG00000005007 (known) ENSG00000128534	=	MI:0018(Two_hybrid_test)
ENSG00000005007 (known) ENSG00000173113	=	MI:0018(Two_hybrid_test)
ENSG00000005007 (known) ENSG00000114127	=	MI:0007(anti_tag_coimmunoprecipitation)
ENSG00000005007 (known) ENSG00000144895	=	MI:0007(anti_tag_coimmunoprecipitation)
ENSG00000005007 (known) ENSG00000091513	=	MI:0006(anti_bait_coimmunoprecipitation)
ENSG00000005007 (known) ENSG00000131721	=	MI:0018(Two_hybrid_test)
ENSG00000005007 (known) ENSG00000130713	=	MI:0007(anti_tag_coimmunoprecipitation)
ENSG00000005007 (known) ENSG00000172795	=	MI:0007(anti_tag_coimmunoprecipitation)
ENSG00000005007 (known) ENSG00000131069	=	MI:0018(Two_hybrid_test)
ENSG00000005007 (known) ENSG00000160710	=	MI:0006(anti_bait_coimmunoprecipitation)|MI:0030(cross-linking_study)
ENSG00000005007 (known) ENSG00000125977	=	MI:0007(anti_tag_coimmunoprecipitation)
ENSG00000005007 (known) ENSG00000005007	=	MI:0007(anti_tag_coimmunoprecipitation)
ENSG00000005020 (known) ENSG00000106799	=	protein_protein
ENSG00000005022 (known) ENSG00000035403	=	protein_protein
ENSG00000005022 (known) ENSG00000173039	=	MI:0676(tandem_affinity_purification)
ENSG00000005022 (known) ENSG00000073009	=	MI:0676(tandem_affinity_purification)
ENSG00000005022 (known) ENSG00000102871	=	MI:0676(tandem_affinity_purification)
ENSG00000005022 (known) ENSG00000100906	=	MI:0676(tandem_affinity_purification)
ENSG00000005022 (known) ENSG00000198909	=	MI:0676(tandem_affinity_purification)
ENSG00000005022 (known) ENSG00000127191	=	MI:0676(tandem_affinity_purification)
ENSG00000005022 (known) ENSG00000146648	=	MI:0006(anti_bait_coimmunoprecipitation)
ENSG00000005022 (known) ENSG00000129465	=	MI:0676(tandem_affinity_purification)
ENSG00000005022 (known) ENSG00000137275	=	MI:0676(tandem_affinity_purification)
ENSG00000005022 (known) ENSG00000067182	=	MI:0676(tandem_affinity_purification)
ENSG00000005022 (known) ENSG00000056558	=	MI:0676(tandem_affinity_purification)
ENSG00000005022 (known) ENSG00000132356	=	MI:0676(tandem_affinity_purification)
ENSG00000005022 (known) ENSG00000028137	=	MI:0676(tandem_affinity_purification)
ENSG00000005022 (known) ENSG00000095015	=	MI:0676(tandem_affinity_purification)
ENSG00000005022 (known) ENSG00000089159	=	protein_protein
ENSG00000005059 (known) ENSG00000109906	=	MI:0398(two_hybrid_pooling)
ENSG00000005075 (known) ENSG00000063322	=	MI:0007(anti_tag_coimmunoprecipitation)
ENSG00000005075 (known) ENSG00000141026	=	MI:0007(anti_tag_coimmunoprecipitation)
ENSG00000005075 (known) ENSG00000133398	=	MI:0007(anti_tag_coimmunoprecipitation)
ENSG00000005075 (known) ENSG00000105085	=	MI:0007(anti_tag_coimmunoprecipitation)
ENSG00000005075 (known) ENSG00000102978	=	protein_protein
ENSG00000005075 (known) ENSG00000108270	=	protein_protein
ENSG00000005108 (known) ENSG00000151693	=	MI:0018(Two_hybrid_test)
ENSG00000005156 (known) ENSG00000042088	=	protein_protein
ENSG00000005156 (known) ENSG00000140398	=	protein_protein
ENSG00000005175 (known) ENSG00000106799	=	protein_protein
ENSG00000005175 (known) ENSG00000198909	=	MI:0676(tandem_affinity_purification)
ENSG00000005194 (known) ENSG00000108010	=	MI:0398(two_hybrid_pooling)
ENSG00000005238 (known) ENSG00000175602	=	MI:0398(two_hybrid_pooling)
ENSG00000005249 (known) ENSG00000005249	=	MI:0013(biophysical)|MI:0401(biochemical)
ENSG00000005339 (known) ENSG00000179348	=	MI:0096(pull_down)
ENSG00000005339 (known) ENSG00000159692	=	protein_protein
ENSG00000005339 (known) ENSG00000126561	=	MI:0006(anti_bait_coimmunoprecipitation)
ENSG00000005339 (known) ENSG00000196092	=	protein_protein
ENSG00000005339 (known) ENSG00000166949	=	protein_protein
ENSG00000005339 (known) ENSG00000173757	=	MI:0006(anti_bait_coimmunoprecipitation)
ENSG00000005339 (known) ENSG00000140262	=	protein_protein
ENSG00000005339 (known) ENSG00000126456	=	protein_protein
ENSG00000005339 (known) ENSG00000175387	=	protein_protein
ENSG00000005339 (known) ENSG00000198911	=	MI:0096(pull_down)
ENSG00000005339 (known) ENSG00000168610	=	protein_protein
ENSG00000005339 (known) ENSG00000140396	=	MI:0004(affinity_chromatography_technology)
ENSG00000005339 (known) ENSG00000213341	=	MI:0004(affinity_chromatography_technology)
ENSG00000005339 (known) ENSG00000197386	=	MI:0096(pull_down)
ENSG00000005339 (known) ENSG00000121774	=	MI:0428(imaging_techniques)
ENSG00000005339 (known) ENSG00000118260	=	MI:0045(experimental_interac)
ENSG00000005339 (known) ENSG00000104365	=	MI:0004(affinity_chromatography_technology)
ENSG00000005339 (known) ENSG00000172977	=	protein_protein
ENSG00000005339 (known) ENSG00000132109	=	MI:0004(affinity_chromatography_technology)
ENSG00000005339 (known) ENSG00000160224	=	protein_protein
ENSG00000005339 (known) ENSG00000073009	=	MI:0004(affinity_chromatography_technology)
ENSG00000005339 (known) ENSG00000114166	=	MI:0096(pull_down)|MI:0006(anti_bait_coimmunoprecipitation)
ENSG00000005339 (known) ENSG00000138162	=	protein_protein
ENSG00000005339 (known) ENSG00000123609	=	MI:0006(anti_bait_coimmunoprecipitation)
ENSG00000005339 (known) ENSG00000124762	=	protein_protein
ENSG00000005339 (known) ENSG00000141510	=	MI:0096(pull_down)|MI:0006(anti_bait_coimmunoprecipitation)
ENSG00000005339 (known) ENSG00000124151	=	MI:0004(affinity_chromatography_technology)
ENSG00000005339 (known) ENSG00000115415	=	protein_protein
ENSG00000005339 (known) ENSG00000084676	=	MI:0004(affinity_chromatography_technology)
ENSG00000005339 (known) ENSG00000117748	=	MI:0006(anti_bait_coimmunoprecipitation)
ENSG00000005339 (known) ENSG00000169083	=	protein_protein
ENSG00000005339 (known) ENSG00000147649	=	MI:0006(anti_bait_coimmunoprecipitation)
ENSG00000005339 (known) ENSG00000185697	=	MI:0045(experimental_interac)
ENSG00000005339 (known) ENSG00000078900	=	protein_protein
ENSG00000005339 (known) ENSG00000187109	=	MI:0018(Two_hybrid_test)|MI:0096(pull_down)|MI:0006(anti_bait_coimmunoprecipitation)
ENSG00000005339 (known) ENSG00000178573	=	protein_protein
ENSG00000005339 (known) ENSG00000185122	=	protein_protein
ENSG00000005339 (known) ENSG00000072310	=	MI:0045(experimental_interac)|MI:0096(pull_down)
ENSG00000005339 (known) ENSG00000159110	=	MI:0006(anti_bait_coimmunoprecipitation)|MI:0007(anti_tag_coimmunoprecipitation)
ENSG00000005339 (known) ENSG00000198646	=	MI:0096(pull_down)
ENSG00000005339 (known) ENSG00000175792	=	MI:0007(anti_tag_coimmunoprecipitation)
ENSG00000005339 (known) ENSG00000173039	=	MI:0006(anti_bait_coimmunoprecipitation)|MI:0096(pull_down)
ENSG00000005339 (known) ENSG00000012048	=	protein_protein
ENSG00000005381 (known) ENSG00000005381	=	protein_protein
ENSG00000005436 (known) ENSG00000124788	=	MI:0397(two_hybrid_array)
ENSG00000005436 (known) ENSG00000137076	=	protein_protein
ENSG00000005469 (known) ENSG00000163631	=	MI:0006(anti_bait_coimmunoprecipitation)
ENSG00000005700 (known) ENSG00000169217	=	MI:0006(anti_bait_coimmunoprecipitation)
ENSG00000005700 (known) ENSG00000128739	=	MI:0006(anti_bait_coimmunoprecipitation)
ENSG00000005700 (known) ENSG00000010671	=	MI:0096(pull_down)|MI:0006(anti_bait_coimmunoprecipitation)|MI:0018(Two_hybrid_test)|MI:0663(confocal_microscopy)
ENSG00000005700 (known) ENSG00000116741	=	MI:0006(anti_bait_coimmunoprecipitation)
ENSG00000005810 (known) ENSG00000030110	=	MI:0006(anti_bait_coimmunoprecipitation)
ENSG00000005810 (known) ENSG00000166913	=	MI:0006(anti_bait_coimmunoprecipitation)
ENSG00000005810 (known) ENSG00000127947	=	protein_protein
ENSG00000005810 (known) ENSG00000170027	=	MI:0006(anti_bait_coimmunoprecipitation)
ENSG00000005810 (known) ENSG00000136997	=	MI:0047(far_western_blotting)|MI:0004(affinity_chromatography_technology)|MI:0084(phage_display)|MI:0019(coimmunoprecipitation)
ENSG00000005812 (known) ENSG00000113558	=	protein_protein
ENSG00000005844 (known) ENSG00000005844	=	protein_protein
ENSG00000005844 (known) ENSG00000076662	=	MI:0114(x-ray_crystallography)
ENSG00000005844 (known) ENSG00000090339	=	MI:0114(x-ray_crystallography)
ENSG00000005844 (known) ENSG00000081237	=	protein_protein
ENSG00000005844 (known) ENSG00000134086	=	MI:0006(anti_bait_coimmunoprecipitation)
ENSG00000005882 (known) ENSG00000063241	=	MI:0398(two_hybrid_pooling)
ENSG00000005882 (known) ENSG00000169635	=	MI:0398(two_hybrid_pooling)
ENSG00000005882 (known) ENSG00000197386	=	MI:0398(two_hybrid_pooling)
ENSG00000005884 (known) ENSG00000035862	=	protein_protein
ENSG00000005884 (known) ENSG00000115641	=	MI:0019(coimmunoprecipitation)
ENSG00000005884 (known) ENSG00000010278	=	protein_protein
ENSG00000005884 (known) ENSG00000150093	=	protein_protein
ENSG00000005893 (known) ENSG00000145335	=	protein_protein
ENSG00000005961 (known) ENSG00000211601	=	protein_protein
ENSG00000005961 (known) ENSG00000185043	=	protein_protein
ENSG00000005961 (known) ENSG00000056345	=	MI:0019(coimmunoprecipitation)|MI:0369(gallex)|MI:0114(x-ray_crystallography)
ENSG00000005961 (known) ENSG00000005961	=	MI:0404(comigration_in_non_denaturing_gel_electrophoresis)|MI:0028(cosedimentation_in_solution)|MI:0369(gallex)|MI:0370(tox-r_dimerization_assay)
ENSG00000006015 (known) ENSG00000112559	=	MI:0398(two_hybrid_pooling)
ENSG00000006059 (known) ENSG00000123992	=	MI:0006(anti_bait_coimmunoprecipitation)
ENSG00000006059 (known) ENSG00000117399	=	MI:0006(anti_bait_coimmunoprecipitation)
ENSG00000006062 (known) ENSG00000124214	=	MI:0676(tandem_affinity_purification)
ENSG00000006062 (known) ENSG00000173110	=	MI:0676(tandem_affinity_purification)
ENSG00000006062 (known) ENSG00000198755	=	MI:0676(tandem_affinity_purification)
ENSG00000006062 (known) ENSG00000186468	=	MI:0676(tandem_affinity_purification)
ENSG00000006062 (known) ENSG00000175792	=	MI:0676(tandem_affinity_purification)
ENSG00000006062 (known) ENSG00000116560	=	MI:0676(tandem_affinity_purification)
ENSG00000006062 (known) ENSG00000156482	=	MI:0676(tandem_affinity_purification)
ENSG00000006062 (known) ENSG00000166441	=	MI:0676(tandem_affinity_purification)
ENSG00000006062 (known) ENSG00000131469	=	MI:0676(tandem_affinity_purification)
ENSG00000006062 (known) ENSG00000109971	=	MI:0676(tandem_affinity_purification)
ENSG00000006062 (known) ENSG00000127191	=	protein_protein
ENSG00000006062 (known) ENSG00000170889	=	MI:0676(tandem_affinity_purification)
ENSG00000006062 (known) ENSG00000105401	=	MI:0676(tandem_affinity_purification)
ENSG00000006062 (known) ENSG00000082512	=	protein_protein
ENSG00000006062 (known) ENSG00000105202	=	MI:0676(tandem_affinity_purification)
ENSG00000006062 (known) ENSG00000145425	=	MI:0676(tandem_affinity_purification)
ENSG00000006062 (known) ENSG00000070061	=	protein_protein
ENSG00000006062 (known) ENSG00000144713	=	MI:0676(tandem_affinity_purification)
ENSG00000006062 (known) ENSG00000141480	=	MI:0007(anti_tag_coimmunoprecipitation)
ENSG00000006062 (known) ENSG00000104365	=	MI:0676(tandem_affinity_purification)|MI:0007(anti_tag_coimmunoprecipitation)|MI:0424(protein_kinase_assay)
ENSG00000006062 (known) ENSG00000175104	=	MI:0006(anti_bait_coimmunoprecipitation)
ENSG00000006062 (known) ENSG00000083845	=	MI:0676(tandem_affinity_purification)
ENSG00000006062 (known) ENSG00000056558	=	protein_protein
ENSG00000006062 (known) ENSG00000147403	=	MI:0676(tandem_affinity_purification)
ENSG00000006062 (known) ENSG00000165732	=	MI:0676(tandem_affinity_purification)
ENSG00000006062 (known) ENSG00000125691	=	MI:0676(tandem_affinity_purification)
ENSG00000006062 (known) ENSG00000143621	=	MI:0676(tandem_affinity_purification)
ENSG00000006062 (known) ENSG00000174516	=	MI:0007(anti_tag_coimmunoprecipitation)
ENSG00000006062 (known) ENSG00000116251	=	MI:0676(tandem_affinity_purification)
ENSG00000006062 (known) ENSG00000213341	=	MI:0676(tandem_affinity_purification)|MI:0424(protein_kinase_assay)|MI:0019(coimmunoprecipitation)
ENSG00000006062 (known) ENSG00000148303	=	MI:0676(tandem_affinity_purification)
ENSG00000006062 (known) ENSG00000165496	=	MI:0676(tandem_affinity_purification)
ENSG00000006062 (known) ENSG00000137285	=	MI:0676(tandem_affinity_purification)
ENSG00000006062 (known) ENSG00000135960	=	MI:0007(anti_tag_coimmunoprecipitation)
ENSG00000006062 (known) ENSG00000080824	=	MI:0676(tandem_affinity_purification)
ENSG00000006062 (known) ENSG00000171824	=	MI:0676(tandem_affinity_purification)
ENSG00000006062 (known) ENSG00000070756	=	MI:0676(tandem_affinity_purification)
ENSG00000006062 (known) ENSG00000086061	=	MI:0676(tandem_affinity_purification)
ENSG00000006062 (known) ENSG00000112208	=	MI:0676(tandem_affinity_purification)
ENSG00000006062 (known) ENSG00000135486	=	MI:0676(tandem_affinity_purification)
ENSG00000006062 (known) ENSG00000134419	=	MI:0676(tandem_affinity_purification)
ENSG00000006062 (known) ENSG00000113643	=	MI:0676(tandem_affinity_purification)
ENSG00000006062 (known) ENSG00000105447	=	MI:0676(tandem_affinity_purification)
ENSG00000006062 (known) ENSG00000131323	=	MI:0676(tandem_affinity_purification)
ENSG00000006062 (known) ENSG00000099783	=	MI:0676(tandem_affinity_purification)
ENSG00000006062 (known) ENSG00000089009	=	MI:0676(tandem_affinity_purification)
ENSG00000006062 (known) ENSG00000188846	=	MI:0676(tandem_affinity_purification)
ENSG00000006062 (known) ENSG00000111640	=	MI:0676(tandem_affinity_purification)
ENSG00000006062 (known) ENSG00000142534	=	MI:0676(tandem_affinity_purification)
ENSG00000006062 (known) ENSG00000137154	=	MI:0676(tandem_affinity_purification)
ENSG00000006062 (known) ENSG00000153187	=	MI:0676(tandem_affinity_purification)
ENSG00000006062 (known) ENSG00000168298	=	MI:0676(tandem_affinity_purification)
ENSG00000006062 (known) ENSG00000112306	=	MI:0676(tandem_affinity_purification)
ENSG00000006062 (known) ENSG00000149806	=	MI:0676(tandem_affinity_purification)
ENSG00000006062 (known) ENSG00000183207	=	MI:0676(tandem_affinity_purification)
ENSG00000006062 (known) ENSG00000113013	=	MI:0676(tandem_affinity_purification)
ENSG00000006062 (known) ENSG00000138326	=	MI:0676(tandem_affinity_purification)
ENSG00000006062 (known) ENSG00000077150	=	MI:0676(tandem_affinity_purification)
ENSG00000006062 (known) ENSG00000089157	=	MI:0676(tandem_affinity_purification)
ENSG00000006062 (known) ENSG00000136942	=	MI:0676(tandem_affinity_purification)
ENSG00000006062 (known) ENSG00000108654	=	MI:0676(tandem_affinity_purification)
ENSG00000006062 (known) ENSG00000108561	=	MI:0676(tandem_affinity_purification)
ENSG00000006062 (known) ENSG00000142937	=	MI:0676(tandem_affinity_purification)
ENSG00000006062 (known) ENSG00000008988	=	MI:0676(tandem_affinity_purification)
ENSG00000006062 (known) ENSG00000184009	=	MI:0676(tandem_affinity_purification)
ENSG00000006062 (known) ENSG00000161016	=	MI:0676(tandem_affinity_purification)
ENSG00000006062 (known) ENSG00000112578	=	MI:0676(tandem_affinity_purification)
ENSG00000006062 (known) ENSG00000110330	=	MI:0007(anti_tag_coimmunoprecipitation)
ENSG00000006062 (known) ENSG00000148672	=	MI:0676(tandem_affinity_purification)
ENSG00000006062 (known) ENSG00000135341	=	MI:0019(coimmunoprecipitation)
ENSG00000006062 (known) ENSG00000147604	=	MI:0676(tandem_affinity_purification)
ENSG00000006062 (known) ENSG00000135829	=	MI:0676(tandem_affinity_purification)
ENSG00000006062 (known) ENSG00000073009	=	MI:0676(tandem_affinity_purification)
ENSG00000006062 (known) ENSG00000114391	=	MI:0676(tandem_affinity_purification)
ENSG00000006062 (known) ENSG00000044574	=	MI:0676(tandem_affinity_purification)
ENSG00000006062 (known) ENSG00000115053	=	MI:0676(tandem_affinity_purification)
ENSG00000006062 (known) ENSG00000215301	=	MI:0676(tandem_affinity_purification)
ENSG00000006062 (known) ENSG00000177600	=	MI:0676(tandem_affinity_purification)
ENSG00000006062 (known) ENSG00000172053	=	MI:0676(tandem_affinity_purification)
ENSG00000006062 (known) ENSG00000132382	=	MI:0676(tandem_affinity_purification)
ENSG00000006062 (known) ENSG00000052749	=	MI:0676(tandem_affinity_purification)
ENSG00000006062 (known) ENSG00000103266	=	MI:0676(tandem_affinity_purification)
ENSG00000006062 (known) ENSG00000065978	=	MI:0676(tandem_affinity_purification)
ENSG00000006062 (known) ENSG00000196305	=	MI:0676(tandem_affinity_purification)
ENSG00000006062 (known) ENSG00000127314	=	MI:0676(tandem_affinity_purification)
ENSG00000006062 (known) ENSG00000096384	=	MI:0676(tandem_affinity_purification)
ENSG00000006062 (known) ENSG00000105193	=	MI:0676(tandem_affinity_purification)
ENSG00000006062 (known) ENSG00000136628	=	MI:0676(tandem_affinity_purification)
ENSG00000006062 (known) ENSG00000138385	=	MI:0676(tandem_affinity_purification)
ENSG00000006062 (known) ENSG00000171490	=	MI:0676(tandem_affinity_purification)
ENSG00000006062 (known) ENSG00000110700	=	MI:0676(tandem_affinity_purification)
ENSG00000006062 (known) ENSG00000198034	=	MI:0676(tandem_affinity_purification)
ENSG00000006062 (known) ENSG00000181163	=	MI:0676(tandem_affinity_purification)
ENSG00000006062 (known) ENSG00000122406	=	MI:0676(tandem_affinity_purification)
ENSG00000006062 (known) ENSG00000167526	=	MI:0676(tandem_affinity_purification)
ENSG00000006062 (known) ENSG00000152234	=	MI:0676(tandem_affinity_purification)
ENSG00000006062 (known) ENSG00000174444	=	MI:0676(tandem_affinity_purification)
ENSG00000006062 (known) ENSG00000105197	=	MI:0676(tandem_affinity_purification)
ENSG00000006062 (known) ENSG00000174748	=	MI:0676(tandem_affinity_purification)
ENSG00000006062 (known) ENSG00000142676	=	MI:0676(tandem_affinity_purification)
ENSG00000006062 (known) ENSG00000149273	=	MI:0676(tandem_affinity_purification)
ENSG00000006062 (known) ENSG00000063177	=	MI:0676(tandem_affinity_purification)
ENSG00000006062 (known) ENSG00000100316	=	MI:0676(tandem_affinity_purification)
ENSG00000006062 (known) ENSG00000104833	=	MI:0676(tandem_affinity_purification)
ENSG00000006062 (known) ENSG00000124614	=	MI:0676(tandem_affinity_purification)
ENSG00000006062 (known) ENSG00000204390	=	MI:0676(tandem_affinity_purification)
ENSG00000006062 (known) ENSG00000060138	=	MI:0676(tandem_affinity_purification)
ENSG00000006062 (known) ENSG00000084774	=	MI:0676(tandem_affinity_purification)
ENSG00000006062 (known) ENSG00000115594	=	MI:0006(anti_bait_coimmunoprecipitation)
ENSG00000006071 (known) ENSG00000187486	=	protein_protein
ENSG00000006074 (known) ENSG00000141510	=	MI:0398(two_hybrid_pooling)
ENSG00000006074 (known) ENSG00000196781	=	MI:0398(two_hybrid_pooling)
ENSG00000006074 (known) ENSG00000072832	=	MI:0398(two_hybrid_pooling)
ENSG00000006074 (known) ENSG00000109103	=	MI:0398(two_hybrid_pooling)
ENSG00000006074 (known) ENSG00000133935	=	MI:0398(two_hybrid_pooling)
ENSG00000006074 (known) ENSG00000156508	=	MI:0398(two_hybrid_pooling)
ENSG00000006075 (known) ENSG00000163823	=	MI:0401(biochemical)|MI:0045(experimental_interac)
ENSG00000006075 (known) ENSG00000160683	=	MI:0401(biochemical)
ENSG00000006075 (known) ENSG00000183625	=	MI:0401(biochemical)
ENSG00000006118 (known) ENSG00000145794	=	MI:0018(Two_hybrid_test)
ENSG00000006125 (known) ENSG00000196313	=	MI:0398(two_hybrid_pooling)
ENSG00000006125 (known) ENSG00000138750	=	MI:0398(two_hybrid_pooling)
ENSG00000006125 (known) ENSG00000136888	=	MI:0398(two_hybrid_pooling)
ENSG00000006125 (known) ENSG00000124733	=	MI:0398(two_hybrid_pooling)|MI:0096(pull_down)
ENSG00000006125 (known) ENSG00000128408	=	MI:0398(two_hybrid_pooling)
ENSG00000006125 (known) ENSG00000115170	=	protein_protein
ENSG00000006125 (known) ENSG00000161203	=	MI:0398(two_hybrid_pooling)
ENSG00000006125 (known) ENSG00000108771	=	MI:0398(two_hybrid_pooling)
ENSG00000006125 (known) ENSG00000137822	=	MI:0398(two_hybrid_pooling)
ENSG00000006125 (known) ENSG00000183020	=	protein_protein
ENSG00000006125 (known) ENSG00000189367	=	MI:0398(two_hybrid_pooling)
ENSG00000006125 (known) ENSG00000205937	=	MI:0006(anti_bait_coimmunoprecipitation)
ENSG00000006125 (known) ENSG00000141480	=	MI:0007(anti_tag_coimmunoprecipitation)
ENSG00000006125 (known) ENSG00000129354	=	MI:0398(two_hybrid_pooling)
ENSG00000006125 (known) ENSG00000157191	=	MI:0398(two_hybrid_pooling)
ENSG00000006125 (known) ENSG00000157978	=	MI:0398(two_hybrid_pooling)
ENSG00000006125 (known) ENSG00000141646	=	protein_protein
ENSG00000006125 (known) ENSG00000183508	=	MI:0398(two_hybrid_pooling)
ENSG00000006125 (known) ENSG00000177885	=	MI:0096(pull_down)
ENSG00000006125 (known) ENSG00000072958	=	MI:0398(two_hybrid_pooling)|MI:0018(Two_hybrid_test)
ENSG00000006125 (known) ENSG00000042753	=	protein_protein
ENSG00000006125 (known) ENSG00000166848	=	MI:0398(two_hybrid_pooling)
ENSG00000006125 (known) ENSG00000131931	=	MI:0398(two_hybrid_pooling)
ENSG00000006125 (known) ENSG00000076242	=	MI:0398(two_hybrid_pooling)
ENSG00000006125 (known) ENSG00000169252	=	protein_protein
ENSG00000006125 (known) ENSG00000198742	=	protein_protein
ENSG00000006194 (known) ENSG00000172638	=	MI:0398(two_hybrid_pooling)
ENSG00000006194 (known) ENSG00000090487	=	MI:0398(two_hybrid_pooling)
ENSG00000006194 (known) ENSG00000107882	=	MI:0398(two_hybrid_pooling)
ENSG00000006194 (known) ENSG00000146063	=	MI:0398(two_hybrid_pooling)
ENSG00000006194 (known) ENSG00000171222	=	MI:0398(two_hybrid_pooling)
ENSG00000006194 (known) ENSG00000175895	=	MI:0398(two_hybrid_pooling)
ENSG00000006194 (known) ENSG00000143156	=	MI:0398(two_hybrid_pooling)
ENSG00000006194 (known) ENSG00000083838	=	MI:0398(two_hybrid_pooling)
ENSG00000006210 (known) ENSG00000006210	=	protein_protein
ENSG00000006210 (known) ENSG00000168329	=	MI:0045(experimental_interac)
ENSG00000006282 (known) ENSG00000114127	=	MI:0018(Two_hybrid_test)
ENSG00000006283 (known) ENSG00000160803	=	MI:0018(Two_hybrid_test)
ENSG00000006451 (known) ENSG00000060138	=	protein_protein
ENSG00000006451 (known) ENSG00000141646	=	protein_protein
ENSG00000006451 (known) ENSG00000112685	=	protein_protein
ENSG00000006451 (known) ENSG00000137713	=	MI:0007(anti_tag_coimmunoprecipitation)
ENSG00000006451 (known) ENSG00000006451	=	protein_protein
ENSG00000006451 (known) ENSG00000017797	=	protein_protein
ENSG00000006468 (known) ENSG00000124151	=	protein_protein
ENSG00000006606 (known) ENSG00000183625	=	MI:0045(experimental_interac)
ENSG00000006611 (known) ENSG00000112531	=	MI:0397(two_hybrid_array)
ENSG00000006634 (known) ENSG00000128534	=	MI:0018(Two_hybrid_test)
ENSG00000006634 (known) ENSG00000097046	=	protein_protein
ENSG00000006634 (known) ENSG00000133895	=	protein_protein
ENSG00000006638 (known) ENSG00000198932	=	protein_protein
ENSG00000006652 (known) ENSG00000143622	=	MI:0398(two_hybrid_pooling)
ENSG00000006704 (known) ENSG00000178896	=	MI:0018(Two_hybrid_test)
ENSG00000006715 (known) ENSG00000196700	=	protein_protein
ENSG00000006740 (known) ENSG00000189159	=	MI:0398(two_hybrid_pooling)
ENSG00000006744 (known) ENSG00000179950	=	MI:0006(anti_bait_coimmunoprecipitation)
ENSG00000006744 (known) ENSG00000167774	=	MI:0398(two_hybrid_pooling)
ENSG00000006744 (known) ENSG00000135052	=	MI:0398(two_hybrid_pooling)
ENSG00000006744 (known) ENSG00000100325	=	MI:0398(two_hybrid_pooling)
ENSG00000006744 (known) ENSG00000160967	=	MI:0398(two_hybrid_pooling)
ENSG00000006747 (known) ENSG00000198909	=	MI:0676(tandem_affinity_purification)
ENSG00000006747 (known) ENSG00000177885	=	MI:0096(pull_down)
ENSG00000006747 (known) ENSG00000129465	=	MI:0676(tandem_affinity_purification)
ENSG00000006831 (known) ENSG00000157500	=	MI:0055(fluorescent_resonance_energy_transfer)
ENSG00000007047 (known) ENSG00000102981	=	MI:0019(coimmunoprecipitation)
ENSG00000007047 (known) ENSG00000070831	=	MI:0019(coimmunoprecipitation)
ENSG00000007047 (known) ENSG00000176903	=	MI:0019(coimmunoprecipitation)
ENSG00000007047 (known) ENSG00000128245	=	MI:0019(coimmunoprecipitation)
ENSG00000007047 (known) ENSG00000164924	=	MI:0676(tandem_affinity_purification)|MI:0019(coimmunoprecipitation)
ENSG00000007047 (known) ENSG00000118046	=	MI:0019(coimmunoprecipitation)
ENSG00000007047 (known) ENSG00000163558	=	MI:0019(coimmunoprecipitation)
ENSG00000007047 (known) ENSG00000131462	=	MI:0676(tandem_affinity_purification)|MI:0007(anti_tag_coimmunoprecipitation)
ENSG00000007047 (known) ENSG00000108953	=	MI:0676(tandem_affinity_purification)
ENSG00000007047 (known) ENSG00000166189	=	MI:0398(two_hybrid_pooling)
ENSG00000007047 (known) ENSG00000167552	=	MI:0676(tandem_affinity_purification)
ENSG00000007168 (known) ENSG00000162946	=	MI:0018(Two_hybrid_test)
ENSG00000007168 (known) ENSG00000166579	=	MI:0018(Two_hybrid_test)
ENSG00000007168 (known) ENSG00000168092	=	protein_protein
ENSG00000007168 (known) ENSG00000065427	=	MI:0398(two_hybrid_pooling)
ENSG00000007171 (known) ENSG00000007171	=	protein_protein
ENSG00000007174 (known) ENSG00000113916	=	MI:0006(anti_bait_coimmunoprecipitation)
ENSG00000007255 (known) ENSG00000100842	=	MI:0398(two_hybrid_pooling)
ENSG00000007255 (known) ENSG00000105991	=	MI:0398(two_hybrid_pooling)
ENSG00000007255 (known) ENSG00000173465	=	MI:0398(two_hybrid_pooling)
ENSG00000007255 (known) ENSG00000054116	=	MI:0398(two_hybrid_pooling)
ENSG00000007255 (known) ENSG00000197275	=	MI:0398(two_hybrid_pooling)
ENSG00000007255 (known) ENSG00000196655	=	MI:0114(x-ray_crystallography)|MI:0071(molecular_sieving)
ENSG00000007264 (known) ENSG00000182944	=	MI:0398(two_hybrid_pooling)
ENSG00000007372 (known) ENSG00000120094	=	protein_protein
ENSG00000007372 (known) ENSG00000154370	=	MI:0018(Two_hybrid_test)
ENSG00000007372 (known) ENSG00000051128	=	MI:0018(Two_hybrid_test)
ENSG00000007372 (known) ENSG00000185630	=	protein_protein
ENSG00000007372 (known) ENSG00000117408	=	MI:0398(two_hybrid_pooling)
ENSG00000007392 (known) ENSG00000113649	=	MI:0018(Two_hybrid_test)
ENSG00000007392 (known) ENSG00000103254	=	MI:0398(two_hybrid_pooling)
ENSG00000007392 (known) ENSG00000130222	=	MI:0018(Two_hybrid_test)
ENSG00000007392 (known) ENSG00000205937	=	MI:0006(anti_bait_coimmunoprecipitation)
ENSG00000007402 (known) ENSG00000211895	=	MI:0006(anti_bait_coimmunoprecipitation)
ENSG00000007541 (known) ENSG00000170365	=	protein_protein
ENSG00000007866 (known) ENSG00000175029	=	MI:0398(two_hybrid_pooling)
ENSG00000007866 (known) ENSG00000128245	=	MI:0676(tandem_affinity_purification)
ENSG00000007866 (known) ENSG00000154310	=	MI:0006(anti_bait_coimmunoprecipitation)
ENSG00000007866 (known) ENSG00000018408	=	MI:0398(two_hybrid_pooling)
ENSG00000007923 (known) ENSG00000197448	=	MI:0006(anti_bait_coimmunoprecipitation)
ENSG00000007923 (known) ENSG00000184489	=	MI:0006(anti_bait_coimmunoprecipitation)
ENSG00000007952 (known) ENSG00000051523	=	protein_protein
ENSG00000007968 (known) ENSG00000183955	=	protein_protein
ENSG00000007968 (known) ENSG00000139687	=	MI:0019(coimmunoprecipitation)|MI:0404(comigration_in_non_denaturing_gel_electrophoresis)
ENSG00000007968 (known) ENSG00000129518	=	protein_protein
ENSG00000007968 (known) ENSG00000114126	=	MI:0404(comigration_in_non_denaturing_gel_electrophoresis)
ENSG00000007968 (known) ENSG00000185591	=	protein_protein
ENSG00000007968 (known) ENSG00000163602	=	protein_protein
ENSG00000007968 (known) ENSG00000115641	=	protein_protein
ENSG00000007968 (known) ENSG00000198176	=	MI:0404(comigration_in_non_denaturing_gel_electrophoresis)|MI:0045(experimental_interac)
ENSG00000007968 (known) ENSG00000050820	=	MI:0398(two_hybrid_pooling)
ENSG00000008018 (known) ENSG00000116213	=	MI:0006(anti_bait_coimmunoprecipitation)
ENSG00000008018 (known) ENSG00000136997	=	MI:0676(tandem_affinity_purification)
ENSG00000008018 (known) ENSG00000166333	=	MI:0006(anti_bait_coimmunoprecipitation)
ENSG00000008018 (known) ENSG00000134086	=	MI:0006(anti_bait_coimmunoprecipitation)
ENSG00000008018 (known) ENSG00000172795	=	MI:0018(Two_hybrid_test)
ENSG00000008018 (known) ENSG00000068438	=	MI:0006(anti_bait_coimmunoprecipitation)
ENSG00000008018 (known) ENSG00000136930	=	MI:0018(Two_hybrid_test)
ENSG00000008018 (known) ENSG00000126005	=	MI:0006(anti_bait_coimmunoprecipitation)
ENSG00000008018 (known) ENSG00000100804	=	MI:0018(Two_hybrid_test)
ENSG00000008018 (known) ENSG00000204525	=	MI:0006(anti_bait_coimmunoprecipitation)
ENSG00000008018 (known) ENSG00000035403	=	protein_protein
ENSG00000008018 (known) ENSG00000132963	=	MI:0018(Two_hybrid_test)
ENSG00000008018 (known) ENSG00000159023	=	MI:0006(anti_bait_coimmunoprecipitation)
ENSG00000008018 (known) ENSG00000108294	=	MI:0018(Two_hybrid_test)
ENSG00000008018 (known) ENSG00000102804	=	MI:0006(anti_bait_coimmunoprecipitation)
ENSG00000008018 (known) ENSG00000196954	=	MI:0006(anti_bait_coimmunoprecipitation)
ENSG00000008018 (known) ENSG00000115687	=	MI:0006(anti_bait_coimmunoprecipitation)
ENSG00000008018 (known) ENSG00000143466	=	MI:0006(anti_bait_coimmunoprecipitation)
ENSG00000008018 (known) ENSG00000106588	=	MI:0006(anti_bait_coimmunoprecipitation)
ENSG00000008018 (known) ENSG00000129084	=	MI:0004(affinity_chromatography_technology)
ENSG00000008018 (known) ENSG00000101782	=	MI:0006(anti_bait_coimmunoprecipitation)
ENSG00000008018 (known) ENSG00000157873	=	MI:0006(anti_bait_coimmunoprecipitation)
ENSG00000008018 (known) ENSG00000133059	=	MI:0006(anti_bait_coimmunoprecipitation)
ENSG00000008018 (known) ENSG00000144021	=	MI:0006(anti_bait_coimmunoprecipitation)
ENSG00000008056 (known) ENSG00000026025	=	MI:0398(two_hybrid_pooling)
ENSG00000008056 (known) ENSG00000172977	=	MI:0398(two_hybrid_pooling)
ENSG00000008056 (known) ENSG00000008056	=	MI:0398(two_hybrid_pooling)
ENSG00000008083 (known) ENSG00000163631	=	MI:0006(anti_bait_coimmunoprecipitation)
ENSG00000008083 (known) ENSG00000136574	=	protein_protein
ENSG00000008083 (known) ENSG00000183072	=	protein_protein
ENSG00000008128 (known) ENSG00000206353	=	MI:0018(Two_hybrid_test)
ENSG00000008128 (known) ENSG00000205937	=	MI:0006(anti_bait_coimmunoprecipitation)
ENSG00000008128 (known) ENSG00000134308	=	protein_protein
ENSG00000008128 (known) ENSG00000170027	=	protein_protein
ENSG00000008128 (known) ENSG00000149269	=	MI:0096(pull_down)|MI:0007(anti_tag_coimmunoprecipitation)|MI:0018(Two_hybrid_test)
ENSG00000008128 (known) ENSG00000108953	=	protein_protein
ENSG00000008128 (known) ENSG00000166913	=	protein_protein
ENSG00000008128 (known) ENSG00000167118	=	MI:0398(two_hybrid_pooling)
ENSG00000008130 (known) ENSG00000072201	=	MI:0398(two_hybrid_pooling)
ENSG00000008130 (known) ENSG00000108010	=	MI:0398(two_hybrid_pooling)
ENSG00000008130 (known) ENSG00000128245	=	MI:0676(tandem_affinity_purification)
ENSG00000008130 (known) ENSG00000170027	=	MI:0006(anti_bait_coimmunoprecipitation)
ENSG00000008130 (known) ENSG00000164924	=	MI:0006(anti_bait_coimmunoprecipitation)
ENSG00000008130 (known) ENSG00000186676	=	MI:0398(two_hybrid_pooling)
ENSG00000008196 (known) ENSG00000103275	=	MI:0018(Two_hybrid_test)
ENSG00000008196 (known) ENSG00000164442	=	MI:0047(far_western_blotting)
ENSG00000008196 (known) ENSG00000180573	=	MI:0398(two_hybrid_pooling)
ENSG00000008196 (known) ENSG00000160695	=	MI:0398(two_hybrid_pooling)
ENSG00000008256 (known) ENSG00000142675	=	MI:0398(two_hybrid_pooling)
ENSG00000008277 (known) ENSG00000128245	=	MI:0007(anti_tag_coimmunoprecipitation)
ENSG00000008277 (known) ENSG00000108953	=	MI:0007(anti_tag_coimmunoprecipitation)
ENSG00000008277 (known) ENSG00000134308	=	MI:0018(Two_hybrid_test)|MI:0007(anti_tag_coimmunoprecipitation)
ENSG00000008277 (known) ENSG00000166913	=	MI:0018(Two_hybrid_test)|MI:0007(anti_tag_coimmunoprecipitation)
ENSG00000008277 (known) ENSG00000164924	=	MI:0018(Two_hybrid_test)|MI:0007(anti_tag_coimmunoprecipitation)|MI:0096(pull_down)
ENSG00000008294 (known) ENSG00000109320	=	MI:0007(anti_tag_coimmunoprecipitation)
ENSG00000008300 (known) ENSG00000160460	=	MI:0018(Two_hybrid_test)
ENSG00000008300 (known) ENSG00000151914	=	MI:0018(Two_hybrid_test)
ENSG00000008300 (known) ENSG00000187189	=	MI:0018(Two_hybrid_test)
ENSG00000008300 (known) ENSG00000160294	=	MI:0018(Two_hybrid_test)
ENSG00000008300 (known) ENSG00000173898	=	MI:0018(Two_hybrid_test)
ENSG00000008300 (known) ENSG00000161800	=	MI:0018(Two_hybrid_test)
ENSG00000008300 (known) ENSG00000132361	=	MI:0018(Two_hybrid_test)
ENSG00000008300 (known) ENSG00000104267	=	protein_protein
ENSG00000008300 (known) ENSG00000137831	=	MI:0018(Two_hybrid_test)
ENSG00000008300 (known) ENSG00000187535	=	MI:0018(Two_hybrid_test)
ENSG00000008300 (known) ENSG00000153827	=	MI:0018(Two_hybrid_test)
ENSG00000008300 (known) ENSG00000133789	=	MI:0018(Two_hybrid_test)
ENSG00000008311 (known) ENSG00000136997	=	MI:0676(tandem_affinity_purification)
ENSG00000008311 (known) ENSG00000089159	=	protein_protein
ENSG00000008405 (known) ENSG00000127191	=	MI:0398(two_hybrid_pooling)
ENSG00000008405 (known) ENSG00000114423	=	MI:0398(two_hybrid_pooling)
ENSG00000008405 (known) ENSG00000112559	=	MI:0398(two_hybrid_pooling)
ENSG00000008405 (known) ENSG00000188313	=	MI:0398(two_hybrid_pooling)
ENSG00000008710 (known) ENSG00000168036	=	protein_protein
ENSG00000008710 (known) ENSG00000171681	=	protein_protein
ENSG00000008710 (known) ENSG00000118762	=	protein_protein
ENSG00000008710 (known) ENSG00000169398	=	protein_protein
ENSG00000008735 (known) ENSG00000150687	=	MI:0398(two_hybrid_pooling)
ENSG00000008838 (known) ENSG00000141026	=	MI:0007(anti_tag_coimmunoprecipitation)
ENSG00000008838 (known) ENSG00000155111	=	MI:0226(ion_exchange_chromatography)
ENSG00000008838 (known) ENSG00000133398	=	MI:0007(anti_tag_coimmunoprecipitation)|MI:0226(ion_exchange_chromatography)
ENSG00000008838 (known) ENSG00000105085	=	MI:0007(anti_tag_coimmunoprecipitation)
ENSG00000008838 (known) ENSG00000063322	=	MI:0007(anti_tag_coimmunoprecipitation)
ENSG00000008952 (known) ENSG00000079432	=	MI:0018(Two_hybrid_test)
ENSG00000008988 (known) ENSG00000035403	=	protein_protein
ENSG00000008988 (known) ENSG00000135698	=	MI:0018(Two_hybrid_test)
ENSG00000008988 (known) ENSG00000073009	=	MI:0676(tandem_affinity_purification)
ENSG00000008988 (known) ENSG00000177885	=	MI:0096(pull_down)
ENSG00000008988 (known) ENSG00000135679	=	MI:0006(anti_bait_coimmunoprecipitation)
ENSG00000008988 (known) ENSG00000104419	=	MI:0006(anti_bait_coimmunoprecipitation)
ENSG00000009307 (known) ENSG00000175104	=	MI:0006(anti_bait_coimmunoprecipitation)
ENSG00000009307 (known) ENSG00000111725	=	MI:0006(anti_bait_coimmunoprecipitation)
ENSG00000009307 (known) ENSG00000171444	=	MI:0006(anti_bait_coimmunoprecipitation)
ENSG00000009307 (known) ENSG00000173530	=	MI:0006(anti_bait_coimmunoprecipitation)
ENSG00000009307 (known) ENSG00000134910	=	MI:0398(two_hybrid_pooling)
ENSG00000009307 (known) ENSG00000180370	=	MI:0006(anti_bait_coimmunoprecipitation)
ENSG00000009335 (known) ENSG00000136997	=	MI:0676(tandem_affinity_purification)
ENSG00000009413 (known) ENSG00000116670	=	protein_protein
ENSG00000009413 (known) ENSG00000164109	=	protein_protein
ENSG00000009709 (known) ENSG00000085662	=	MI:0006(anti_bait_coimmunoprecipitation)
ENSG00000009724 (known) ENSG00000009724	=	protein_protein
ENSG00000009790 (known) ENSG00000113916	=	MI:0006(anti_bait_coimmunoprecipitation)
ENSG00000009844 (known) ENSG00000153574	=	MI:0398(two_hybrid_pooling)
ENSG00000009844 (known) ENSG00000163530	=	MI:0398(two_hybrid_pooling)
ENSG00000009844 (known) ENSG00000151332	=	MI:0398(two_hybrid_pooling)
ENSG00000009844 (known) ENSG00000117153	=	MI:0398(two_hybrid_pooling)
ENSG00000009844 (known) ENSG00000105404	=	MI:0398(two_hybrid_pooling)
ENSG00000009844 (known) ENSG00000173465	=	MI:0398(two_hybrid_pooling)
ENSG00000009844 (known) ENSG00000135446	=	MI:0398(two_hybrid_pooling)
ENSG00000009844 (known) ENSG00000160200	=	MI:0398(two_hybrid_pooling)
ENSG00000009844 (known) ENSG00000174943	=	MI:0398(two_hybrid_pooling)
ENSG00000009844 (known) ENSG00000109906	=	MI:0398(two_hybrid_pooling)
ENSG00000009844 (known) ENSG00000175104	=	MI:0006(anti_bait_coimmunoprecipitation)
ENSG00000009844 (known) ENSG00000185247	=	MI:0398(two_hybrid_pooling)
ENSG00000009844 (known) ENSG00000215691	=	MI:0398(two_hybrid_pooling)
ENSG00000009954 (known) ENSG00000125630	=	MI:0416(fluorescence_microscopy)
ENSG00000009954 (known) ENSG00000109061	=	MI:0071(molecular_sieving)|MI:0006(anti_bait_coimmunoprecipitation)
ENSG00000009954 (known) ENSG00000211899	=	MI:0006(anti_bait_coimmunoprecipitation)
ENSG00000009954 (known) ENSG00000153147	=	MI:0006(anti_bait_coimmunoprecipitation)|MI:0071(molecular_sieving)
ENSG00000009954 (known) ENSG00000174307	=	MI:0006(anti_bait_coimmunoprecipitation)
ENSG00000009954 (known) ENSG00000076108	=	MI:0071(molecular_sieving)
ENSG00000009954 (known) ENSG00000132646	=	protein_protein
ENSG00000009954 (known) ENSG00000198604	=	MI:0071(molecular_sieving)
ENSG00000010017 (known) ENSG00000198646	=	protein_protein
ENSG00000010017 (known) ENSG00000137486	=	MI:0007(anti_tag_coimmunoprecipitation)
ENSG00000010017 (known) ENSG00000186318	=	protein_protein
ENSG00000010017 (known) ENSG00000166949	=	protein_protein
ENSG00000010017 (known) ENSG00000064393	=	protein_protein
ENSG00000010017 (known) ENSG00000196498	=	protein_protein
ENSG00000010017 (known) ENSG00000154277	=	MI:0018(Two_hybrid_test)
ENSG00000010017 (known) ENSG00000164749	=	protein_protein
ENSG00000010017 (known) ENSG00000162946	=	MI:0007(anti_tag_coimmunoprecipitation)|MI:0018(Two_hybrid_test)
ENSG00000010017 (known) ENSG00000120693	=	protein_protein
ENSG00000010017 (known) ENSG00000143556	=	MI:0018(Two_hybrid_test)|MI:0006(anti_bait_coimmunoprecipitation)
ENSG00000010017 (known) ENSG00000167601	=	protein_protein
ENSG00000010017 (known) ENSG00000102081	=	protein_protein
ENSG00000010017 (known) ENSG00000175387	=	protein_protein
ENSG00000010017 (known) ENSG00000160255	=	protein_protein
ENSG00000010017 (known) ENSG00000205937	=	MI:0006(anti_bait_coimmunoprecipitation)
ENSG00000010017 (known) ENSG00000198910	=	protein_protein
ENSG00000010017 (known) ENSG00000105204	=	MI:0007(anti_tag_coimmunoprecipitation)|MI:0096(pull_down)|MI:0018(Two_hybrid_test)|MI:0006(anti_bait_coimmunoprecipitation)
ENSG00000010072 (known) ENSG00000123091	=	protein_protein
ENSG00000010256 (known) ENSG00000140740	=	MI:0006(anti_bait_coimmunoprecipitation)
ENSG00000010256 (known) ENSG00000144867	=	MI:0006(anti_bait_coimmunoprecipitation)
ENSG00000010256 (known) ENSG00000183207	=	MI:0006(anti_bait_coimmunoprecipitation)
ENSG00000010256 (known) ENSG00000115310	=	protein_protein
ENSG00000010256 (known) ENSG00000086061	=	MI:0006(anti_bait_coimmunoprecipitation)
ENSG00000010256 (known) ENSG00000139343	=	MI:0006(anti_bait_coimmunoprecipitation)
ENSG00000010256 (known) ENSG00000179091	=	MI:0364(inferred_by_curator)
ENSG00000010256 (known) ENSG00000080503	=	MI:0006(anti_bait_coimmunoprecipitation)
ENSG00000010278 (known) ENSG00000150093	=	protein_protein
ENSG00000010278 (known) ENSG00000161638	=	protein_protein
ENSG00000010278 (known) ENSG00000115884	=	MI:0019(coimmunoprecipitation)
ENSG00000010278 (known) ENSG00000164171	=	protein_protein
ENSG00000010292 (known) ENSG00000119408	=	MI:0006(anti_bait_coimmunoprecipitation)
ENSG00000010361 (known) ENSG00000132881	=	MI:0398(two_hybrid_pooling)
ENSG00000010438 (known) ENSG00000211895	=	MI:0006(anti_bait_coimmunoprecipitation)
ENSG00000010438 (known) ENSG00000197249	=	protein_protein
ENSG00000010438 (known) ENSG00000142192	=	protein_protein
ENSG00000010438 (known) ENSG00000163631	=	MI:0006(anti_bait_coimmunoprecipitation)
ENSG00000010610 (known) ENSG00000010610	=	MI:0013(biophysical)|MI:0030(cross-linking_study)
ENSG00000010610 (known) ENSG00000179344	=	protein_protein
ENSG00000010610 (known) ENSG00000075624	=	MI:0071(molecular_sieving)
ENSG00000010610 (known) ENSG00000172349	=	MI:0045(experimental_interac)
ENSG00000010671 (known) ENSG00000184304	=	protein_protein
ENSG00000010671 (known) ENSG00000158869	=	MI:0006(anti_bait_coimmunoprecipitation)
ENSG00000010671 (known) ENSG00000110395	=	protein_protein
ENSG00000010671 (known) ENSG00000077809	=	MI:0424(protein_kinase_assay)|MI:0007(anti_tag_coimmunoprecipitation)|MI:0096(pull_down)|MI:0006(anti_bait_coimmunoprecipitation)
ENSG00000010671 (known) ENSG00000010671	=	MI:0424(protein_kinase_assay)
ENSG00000010671 (known) ENSG00000065675	=	MI:0006(anti_bait_coimmunoprecipitation)|MI:0096(pull_down)
ENSG00000010671 (known) ENSG00000131370	=	MI:0007(anti_tag_coimmunoprecipitation)|MI:0096(pull_down)
ENSG00000010704 (known) ENSG00000010704	=	protein_protein
ENSG00000010704 (known) ENSG00000166710	=	MI:0114(x-ray_crystallography)
ENSG00000010704 (known) ENSG00000072274	=	MI:0114(x-ray_crystallography)|MI:0107(surface_plasmon_resonance)
ENSG00000010803 (known) ENSG00000141232	=	MI:0398(two_hybrid_pooling)
ENSG00000010803 (known) ENSG00000156515	=	MI:0398(two_hybrid_pooling)
ENSG00000010803 (known) ENSG00000134686	=	MI:0398(two_hybrid_pooling)
ENSG00000010803 (known) ENSG00000160803	=	MI:0397(two_hybrid_array)
ENSG00000010803 (known) ENSG00000011009	=	MI:0398(two_hybrid_pooling)
ENSG00000010803 (known) ENSG00000178307	=	MI:0398(two_hybrid_pooling)
ENSG00000010803 (known) ENSG00000115540	=	MI:0398(two_hybrid_pooling)
ENSG00000010803 (known) ENSG00000010803	=	MI:0398(two_hybrid_pooling)
ENSG00000010810 (known) ENSG00000158748	=	MI:0006(anti_bait_coimmunoprecipitation)|MI:0007(anti_tag_coimmunoprecipitation)|MI:0096(pull_down)|MI:0018(Two_hybrid_test)
ENSG00000010810 (known) ENSG00000145675	=	protein_protein
ENSG00000010810 (known) ENSG00000088053	=	MI:0006(anti_bait_coimmunoprecipitation)
ENSG00000010810 (known) ENSG00000121774	=	MI:0019(coimmunoprecipitation)|MI:0096(pull_down)
ENSG00000010810 (known) ENSG00000063176	=	MI:0006(anti_bait_coimmunoprecipitation)
ENSG00000010810 (known) ENSG00000010810	=	MI:0424(protein_kinase_assay)
ENSG00000010810 (known) ENSG00000183918	=	protein_protein
ENSG00000010810 (known) ENSG00000163932	=	MI:0411(elisa)|MI:0424(protein_kinase_assay)|MI:0006(anti_bait_coimmunoprecipitation)
ENSG00000010810 (known) ENSG00000182580	=	protein_protein
ENSG00000010810 (known) ENSG00000065675	=	MI:0096(pull_down)|MI:0411(elisa)|MI:0424(protein_kinase_assay)|MI:0018(Two_hybrid_test)|MI:0006(anti_bait_coimmunoprecipitation)
ENSG00000010810 (known) ENSG00000104921	=	protein_protein
ENSG00000010810 (known) ENSG00000125170	=	protein_protein
ENSG00000010810 (known) ENSG00000187323	=	protein_protein
ENSG00000010810 (known) ENSG00000213658	=	MI:0424(protein_kinase_assay)
ENSG00000010810 (known) ENSG00000134909	=	MI:0096(pull_down)|MI:0018(Two_hybrid_test)|MI:0007(anti_tag_coimmunoprecipitation)|MI:0006(anti_bait_coimmunoprecipitation)
ENSG00000010810 (known) ENSG00000124788	=	MI:0018(Two_hybrid_test)
ENSG00000010810 (known) ENSG00000198821	=	protein_protein
ENSG00000010810 (known) ENSG00000185338	=	protein_protein
ENSG00000010810 (known) ENSG00000110395	=	protein_protein
ENSG00000010810 (known) ENSG00000113448	=	protein_protein
ENSG00000010810 (known) ENSG00000118579	=	MI:0006(anti_bait_coimmunoprecipitation)|MI:0424(protein_kinase_assay)|MI:0096(pull_down)|MI:0018(Two_hybrid_test)
ENSG00000010810 (known) ENSG00000176170	=	MI:0006(anti_bait_coimmunoprecipitation)
ENSG00000010810 (known) ENSG00000116824	=	protein_protein
ENSG00000010810 (known) ENSG00000168685	=	protein_protein
ENSG00000010810 (known) ENSG00000165119	=	protein_protein
ENSG00000010810 (known) ENSG00000141293	=	protein_protein
ENSG00000011009 (known) ENSG00000108590	=	MI:0398(two_hybrid_pooling)
ENSG00000011009 (known) ENSG00000130826	=	MI:0398(two_hybrid_pooling)
ENSG00000011028 (known) ENSG00000166579	=	MI:0018(Two_hybrid_test)
ENSG00000011052 (known) ENSG00000119185	=	protein_protein
ENSG00000011052 (known) ENSG00000117751	=	MI:0006(anti_bait_coimmunoprecipitation)
ENSG00000011052 (known) ENSG00000183207	=	MI:0006(anti_bait_coimmunoprecipitation)
ENSG00000011052 (known) ENSG00000171453	=	MI:0398(two_hybrid_pooling)
ENSG00000011052 (known) ENSG00000143870	=	MI:0006(anti_bait_coimmunoprecipitation)
ENSG00000011052 (known) ENSG00000118705	=	MI:0006(anti_bait_coimmunoprecipitation)
ENSG00000011052 (known) ENSG00000179262	=	MI:0006(anti_bait_coimmunoprecipitation)
ENSG00000011052 (known) ENSG00000197102	=	MI:0006(anti_bait_coimmunoprecipitation)
ENSG00000011052 (known) ENSG00000115310	=	MI:0006(anti_bait_coimmunoprecipitation)
ENSG00000011052 (known) ENSG00000147601	=	protein_protein
ENSG00000011052 (known) ENSG00000090382	=	MI:0006(anti_bait_coimmunoprecipitation)
ENSG00000011052 (known) ENSG00000138385	=	MI:0006(anti_bait_coimmunoprecipitation)
ENSG00000011052 (known) ENSG00000168092	=	MI:0006(anti_bait_coimmunoprecipitation)
ENSG00000011052 (known) ENSG00000103024	=	MI:0398(two_hybrid_pooling)
ENSG00000011052 (known) ENSG00000101856	=	MI:0006(anti_bait_coimmunoprecipitation)
ENSG00000011052 (known) ENSG00000083520	=	MI:0006(anti_bait_coimmunoprecipitation)
ENSG00000011052 (known) ENSG00000145907	=	MI:0006(anti_bait_coimmunoprecipitation)
ENSG00000011052 (known) ENSG00000105193	=	MI:0006(anti_bait_coimmunoprecipitation)
ENSG00000011052 (known) ENSG00000170759	=	MI:0006(anti_bait_coimmunoprecipitation)
ENSG00000011052 (known) ENSG00000156795	=	MI:0398(two_hybrid_pooling)
ENSG00000011052 (known) ENSG00000105655	=	MI:0006(anti_bait_coimmunoprecipitation)
ENSG00000011052 (known) ENSG00000102054	=	MI:0006(anti_bait_coimmunoprecipitation)
ENSG00000011052 (known) ENSG00000197170	=	MI:0006(anti_bait_coimmunoprecipitation)
ENSG00000011052 (known) ENSG00000149100	=	MI:0006(anti_bait_coimmunoprecipitation)
ENSG00000011052 (known) ENSG00000011052	=	MI:0398(two_hybrid_pooling)
ENSG00000011052 (known) ENSG00000131473	=	MI:0006(anti_bait_coimmunoprecipitation)
ENSG00000011052 (known) ENSG00000023734	=	MI:0006(anti_bait_coimmunoprecipitation)
ENSG00000011052 (known) ENSG00000105372	=	MI:0006(anti_bait_coimmunoprecipitation)
ENSG00000011052 (known) ENSG00000078140	=	MI:0006(anti_bait_coimmunoprecipitation)
ENSG00000011052 (known) ENSG00000115806	=	MI:0398(two_hybrid_pooling)
ENSG00000011052 (known) ENSG00000100380	=	MI:0006(anti_bait_coimmunoprecipitation)
ENSG00000011052 (known) ENSG00000135312	=	MI:0006(anti_bait_coimmunoprecipitation)
ENSG00000011052 (known) ENSG00000115685	=	MI:0006(anti_bait_coimmunoprecipitation)
ENSG00000011052 (known) ENSG00000168439	=	MI:0006(anti_bait_coimmunoprecipitation)
ENSG00000011052 (known) ENSG00000172809	=	MI:0006(anti_bait_coimmunoprecipitation)
ENSG00000011052 (known) ENSG00000116161	=	MI:0006(anti_bait_coimmunoprecipitation)
ENSG00000011052 (known) ENSG00000138363	=	MI:0006(anti_bait_coimmunoprecipitation)
ENSG00000011052 (known) ENSG00000137040	=	MI:0006(anti_bait_coimmunoprecipitation)
ENSG00000011052 (known) ENSG00000162385	=	MI:0006(anti_bait_coimmunoprecipitation)
ENSG00000011052 (known) ENSG00000101182	=	MI:0006(anti_bait_coimmunoprecipitation)
ENSG00000011052 (known) ENSG00000103200	=	MI:0398(two_hybrid_pooling)
ENSG00000011052 (known) ENSG00000159228	=	MI:0006(anti_bait_coimmunoprecipitation)
ENSG00000011052 (known) ENSG00000170776	=	protein_protein
ENSG00000011052 (known) ENSG00000177889	=	MI:0006(anti_bait_coimmunoprecipitation)
ENSG00000011052 (known) ENSG00000035403	=	protein_protein
ENSG00000011052 (known) ENSG00000105568	=	MI:0006(anti_bait_coimmunoprecipitation)
ENSG00000011052 (known) ENSG00000159377	=	MI:0006(anti_bait_coimmunoprecipitation)
ENSG00000011052 (known) ENSG00000169564	=	MI:0006(anti_bait_coimmunoprecipitation)
ENSG00000011052 (known) ENSG00000119335	=	MI:0006(anti_bait_coimmunoprecipitation)
ENSG00000011052 (known) ENSG00000106588	=	MI:0006(anti_bait_coimmunoprecipitation)
ENSG00000011052 (known) ENSG00000163882	=	MI:0006(anti_bait_coimmunoprecipitation)
ENSG00000011132 (known) ENSG00000142192	=	protein_protein
ENSG00000011143 (known) ENSG00000089737	=	MI:0398(two_hybrid_pooling)
ENSG00000011243 (known) ENSG00000173039	=	MI:0676(tandem_affinity_purification)
ENSG00000011243 (known) ENSG00000198909	=	MI:0676(tandem_affinity_purification)
ENSG00000011243 (known) ENSG00000136997	=	MI:0676(tandem_affinity_purification)
ENSG00000011243 (known) ENSG00000179222	=	MI:0006(anti_bait_coimmunoprecipitation)
ENSG00000011243 (known) ENSG00000144021	=	MI:0006(anti_bait_coimmunoprecipitation)
ENSG00000011243 (known) ENSG00000108375	=	MI:0018(Two_hybrid_test)|MI:0007(anti_tag_coimmunoprecipitation)
ENSG00000011260 (known) ENSG00000118058	=	MI:0006(anti_bait_coimmunoprecipitation)
ENSG00000011275 (known) ENSG00000011275	=	MI:0398(two_hybrid_pooling)
ENSG00000011295 (known) ENSG00000124788	=	MI:0018(Two_hybrid_test)
ENSG00000011295 (known) ENSG00000125351	=	MI:0018(Two_hybrid_test)
ENSG00000011304 (known) ENSG00000136436	=	MI:0398(two_hybrid_pooling)
ENSG00000011304 (known) ENSG00000089159	=	protein_protein
ENSG00000011304 (known) ENSG00000112531	=	MI:0096(pull_down)|MI:0397(two_hybrid_array)
ENSG00000011304 (known) ENSG00000183570	=	MI:0397(two_hybrid_array)
ENSG00000011304 (known) ENSG00000104824	=	protein_protein
ENSG00000011304 (known) ENSG00000177885	=	MI:0096(pull_down)
ENSG00000011304 (known) ENSG00000116560	=	MI:0019(coimmunoprecipitation)
ENSG00000011304 (known) ENSG00000133398	=	MI:0007(anti_tag_coimmunoprecipitation)
ENSG00000011304 (known) ENSG00000169564	=	MI:0096(pull_down)|MI:0397(two_hybrid_array)
ENSG00000011304 (known) ENSG00000063322	=	MI:0007(anti_tag_coimmunoprecipitation)
ENSG00000011304 (known) ENSG00000011304	=	MI:0398(two_hybrid_pooling)
ENSG00000011304 (known) ENSG00000077312	=	MI:0398(two_hybrid_pooling)
ENSG00000011304 (known) ENSG00000141480	=	MI:0007(anti_tag_coimmunoprecipitation)
ENSG00000011332 (known) ENSG00000163902	=	MI:0398(two_hybrid_pooling)
ENSG00000011405 (known) ENSG00000141736	=	MI:0006(anti_bait_coimmunoprecipitation)
ENSG00000011405 (known) ENSG00000137486	=	MI:0007(anti_tag_coimmunoprecipitation)
ENSG00000011405 (known) ENSG00000141480	=	MI:0007(anti_tag_coimmunoprecipitation)
ENSG00000011405 (known) ENSG00000146648	=	MI:0006(anti_bait_coimmunoprecipitation)
ENSG00000011422 (known) ENSG00000070087	=	MI:0398(two_hybrid_pooling)
ENSG00000011422 (known) ENSG00000148291	=	MI:0398(two_hybrid_pooling)
ENSG00000011422 (known) ENSG00000101336	=	MI:0019(coimmunoprecipitation)
ENSG00000011422 (known) ENSG00000147507	=	MI:0019(coimmunoprecipitation)
ENSG00000011422 (known) ENSG00000105397	=	MI:0019(coimmunoprecipitation)
ENSG00000011422 (known) ENSG00000011422	=	protein_protein
ENSG00000011422 (known) ENSG00000115415	=	protein_protein
ENSG00000011422 (known) ENSG00000134352	=	protein_protein
ENSG00000011422 (known) ENSG00000184900	=	MI:0398(two_hybrid_pooling)
ENSG00000011422 (known) ENSG00000162434	=	MI:0019(coimmunoprecipitation)
ENSG00000011422 (known) ENSG00000156508	=	MI:0398(two_hybrid_pooling)
ENSG00000011451 (known) ENSG00000164327	=	MI:0006(anti_bait_coimmunoprecipitation)
ENSG00000011454 (known) ENSG00000162946	=	MI:0018(Two_hybrid_test)
ENSG00000011454 (known) ENSG00000165527	=	MI:0006(anti_bait_coimmunoprecipitation)
ENSG00000011478 (known) ENSG00000111725	=	MI:0006(anti_bait_coimmunoprecipitation)
ENSG00000011478 (known) ENSG00000137054	=	MI:0006(anti_bait_coimmunoprecipitation)
ENSG00000011478 (known) ENSG00000082701	=	MI:0006(anti_bait_coimmunoprecipitation)
ENSG00000011485 (known) ENSG00000096384	=	MI:0077(nuclear_magnetic_resonance)
ENSG00000011485 (known) ENSG00000162946	=	MI:0018(Two_hybrid_test)
ENSG00000011485 (known) ENSG00000140009	=	MI:0018(Two_hybrid_test)|MI:0096(pull_down)
ENSG00000011485 (known) ENSG00000113580	=	protein_protein
ENSG00000011485 (known) ENSG00000120063	=	protein_protein
ENSG00000011485 (known) ENSG00000080824	=	protein_protein
ENSG00000011485 (known) ENSG00000011485	=	protein_protein
ENSG00000011485 (known) ENSG00000091831	=	MI:0018(Two_hybrid_test)|MI:0007(anti_tag_coimmunoprecipitation)|MI:0006(anti_bait_coimmunoprecipitation)|MI:0096(pull_down)
ENSG00000011485 (known) ENSG00000124207	=	MI:0398(two_hybrid_pooling)
ENSG00000011566 (known) ENSG00000127191	=	protein_protein
ENSG00000011590 (known) ENSG00000131721	=	MI:0398(two_hybrid_pooling)
ENSG00000011590 (known) ENSG00000124788	=	MI:0397(two_hybrid_array)
ENSG00000011600 (known) ENSG00000011600	=	protein_protein
ENSG00000012048 (known) ENSG00000136492	=	protein_protein
ENSG00000012048 (known) ENSG00000186298	=	MI:0007(anti_tag_coimmunoprecipitation)|MI:0006(anti_bait_coimmunoprecipitation)
ENSG00000012048 (known) ENSG00000183765	=	MI:0006(anti_bait_coimmunoprecipitation)
ENSG00000012048 (known) ENSG00000141510	=	MI:0019(coimmunoprecipitation)
ENSG00000012048 (known) ENSG00000175387	=	protein_protein
ENSG00000012048 (known) ENSG00000166949	=	protein_protein
ENSG00000012048 (known) ENSG00000171032	=	MI:0019(coimmunoprecipitation)|MI:0096(pull_down)|MI:0018(Two_hybrid_test)
ENSG00000012048 (known) ENSG00000188486	=	MI:0663(confocal_microscopy)|MI:0416(fluorescence_microscopy)|MI:0019(coimmunoprecipitation)
ENSG00000012048 (known) ENSG00000170312	=	protein_protein
ENSG00000012048 (known) ENSG00000136997	=	MI:0018(Two_hybrid_test)|MI:0019(coimmunoprecipitation)|MI:0004(affinity_chromatography_technology)
ENSG00000012048 (known) ENSG00000101773	=	MI:0006(anti_bait_coimmunoprecipitation)|MI:0676(tandem_affinity_purification)
ENSG00000012048 (known) ENSG00000166337	=	MI:0029(cosedimentation_through_density_gradient)
ENSG00000012048 (known) ENSG00000101412	=	MI:0416(fluorescence_microscopy)
ENSG00000012048 (known) ENSG00000213639	=	MI:0007(anti_tag_coimmunoprecipitation)|MI:0018(Two_hybrid_test)|MI:0006(anti_bait_coimmunoprecipitation)
ENSG00000012048 (known) ENSG00000143190	=	protein_protein
ENSG00000012048 (known) ENSG00000139687	=	protein_protein
ENSG00000012048 (known) ENSG00000087206	=	MI:0006(anti_bait_coimmunoprecipitation)|MI:0676(tandem_affinity_purification)|MI:0096(pull_down)|MI:0416(fluorescence_microscopy)
ENSG00000012048 (known) ENSG00000105173	=	MI:0006(anti_bait_coimmunoprecipitation)
ENSG00000012048 (known) ENSG00000112130	=	MI:0416(fluorescence_microscopy)
ENSG00000012048 (known) ENSG00000051180	=	protein_protein
ENSG00000012048 (known) ENSG00000133101	=	protein_protein
ENSG00000012048 (known) ENSG00000134057	=	protein_protein
ENSG00000012048 (known) ENSG00000163781	=	MI:0416(fluorescence_microscopy)
ENSG00000012048 (known) ENSG00000116478	=	protein_protein
ENSG00000012048 (known) ENSG00000095002	=	MI:0029(cosedimentation_through_density_gradient)|MI:0006(anti_bait_coimmunoprecipitation)|MI:0096(pull_down)
ENSG00000012048 (known) ENSG00000196367	=	MI:0029(cosedimentation_through_density_gradient)|MI:0006(anti_bait_coimmunoprecipitation)|MI:0096(pull_down)|MI:0047(far_western_blotting)
ENSG00000012048 (known) ENSG00000156273	=	MI:0254(genetic)|MI:0006(anti_bait_coimmunoprecipitation)|MI:0676(tandem_affinity_purification)
ENSG00000012048 (known) ENSG00000205250	=	protein_protein
ENSG00000012048 (known) ENSG00000159692	=	MI:0019(coimmunoprecipitation)
ENSG00000012048 (known) ENSG00000091831	=	MI:0096(pull_down)|MI:0007(anti_tag_coimmunoprecipitation)|MI:0006(anti_bait_coimmunoprecipitation)
ENSG00000012048 (known) ENSG00000198909	=	protein_protein
ENSG00000012048 (known) ENSG00000110092	=	MI:0006(anti_bait_coimmunoprecipitation)|MI:0663(confocal_microscopy)
ENSG00000012048 (known) ENSG00000196284	=	MI:0029(cosedimentation_through_density_gradient)
ENSG00000012048 (known) ENSG00000175054	=	protein_protein
ENSG00000012048 (known) ENSG00000144554	=	protein_protein
ENSG00000012048 (known) ENSG00000012048	=	MI:0030(cross-linking_study)|MI:0071(molecular_sieving)
ENSG00000012048 (known) ENSG00000185591	=	protein_protein
ENSG00000012048 (known) ENSG00000177606	=	MI:0004(affinity_chromatography_technology)|MI:0019(coimmunoprecipitation)
ENSG00000012048 (known) ENSG00000171223	=	MI:0004(affinity_chromatography_technology)|MI:0018(Two_hybrid_test)|MI:0019(coimmunoprecipitation)
ENSG00000012048 (known) ENSG00000123609	=	protein_protein
ENSG00000012048 (known) ENSG00000123374	=	protein_protein
ENSG00000012048 (known) ENSG00000113522	=	MI:0006(anti_bait_coimmunoprecipitation)
ENSG00000012048 (known) ENSG00000125686	=	protein_protein
ENSG00000012048 (known) ENSG00000187741	=	protein_protein
ENSG00000012048 (known) ENSG00000127616	=	protein_protein
ENSG00000012048 (known) ENSG00000149311	=	protein_protein
ENSG00000012048 (known) ENSG00000170315	=	protein_protein
ENSG00000012048 (known) ENSG00000163322	=	MI:0006(anti_bait_coimmunoprecipitation)|MI:0096(pull_down)|MI:0007(anti_tag_coimmunoprecipitation)|MI:0107(surface_plasmon_resonance)|MI:0416(fluorescence_microscopy)
ENSG00000012048 (known) ENSG00000139618	=	protein_protein
ENSG00000012048 (known) ENSG00000169083	=	MI:0004(affinity_chromatography_technology)
ENSG00000012048 (known) ENSG00000108773	=	MI:0029(cosedimentation_through_density_gradient)|MI:0006(anti_bait_coimmunoprecipitation)|MI:0096(pull_down)
ENSG00000012048 (known) ENSG00000138376	=	MI:0071(molecular_sieving)|MI:0030(cross-linking_study)|MI:0018(Two_hybrid_test)|MI:0004(affinity_chromatography_technology)
ENSG00000012048 (known) ENSG00000100393	=	protein_protein
ENSG00000012048 (known) ENSG00000123268	=	MI:0019(coimmunoprecipitation)|MI:0018(Two_hybrid_test)|MI:0004(affinity_chromatography_technology)
ENSG00000012048 (known) ENSG00000141646	=	protein_protein
ENSG00000012048 (known) ENSG00000033030	=	MI:0006(anti_bait_coimmunoprecipitation)|MI:0007(anti_tag_coimmunoprecipitation)
ENSG00000012048 (known) ENSG00000135446	=	protein_protein
ENSG00000012048 (known) ENSG00000143013	=	protein_protein
ENSG00000012048 (known) ENSG00000130522	=	MI:0019(coimmunoprecipitation)|MI:0018(Two_hybrid_test)|MI:0004(affinity_chromatography_technology)
ENSG00000012048 (known) ENSG00000132142	=	MI:0006(anti_bait_coimmunoprecipitation)|MI:0096(pull_down)
ENSG00000012048 (known) ENSG00000165702	=	MI:0018(Two_hybrid_test)
ENSG00000012048 (known) ENSG00000172531	=	MI:0007(anti_tag_coimmunoprecipitation)|MI:0006(anti_bait_coimmunoprecipitation)
ENSG00000012048 (known) ENSG00000089234	=	MI:0018(Two_hybrid_test)|MI:0096(pull_down)
ENSG00000012048 (known) ENSG00000162521	=	protein_protein
ENSG00000012048 (known) ENSG00000171148	=	MI:0029(cosedimentation_through_density_gradient)
ENSG00000012048 (known) ENSG00000067369	=	MI:0006(anti_bait_coimmunoprecipitation)|MI:0663(confocal_microscopy)
ENSG00000012048 (known) ENSG00000085231	=	MI:0029(cosedimentation_through_density_gradient)
ENSG00000012048 (known) ENSG00000083635	=	protein_protein
ENSG00000012048 (known) ENSG00000116062	=	MI:0029(cosedimentation_through_density_gradient)|MI:0096(pull_down)
ENSG00000012048 (known) ENSG00000102054	=	protein_protein
ENSG00000012048 (known) ENSG00000196591	=	protein_protein
ENSG00000012048 (known) ENSG00000135336	=	MI:0007(anti_tag_coimmunoprecipitation)
ENSG00000012061 (known) ENSG00000175595	=	protein_protein
ENSG00000012061 (known) ENSG00000136936	=	MI:0018(Two_hybrid_test)|MI:0096(pull_down)|MI:0004(affinity_chromatography_technology)|MI:0107(surface_plasmon_resonance)
ENSG00000012061 (known) ENSG00000138629	=	MI:0398(two_hybrid_pooling)
ENSG00000012124 (known) ENSG00000111679	=	MI:0019(coimmunoprecipitation)
ENSG00000012124 (known) ENSG00000145675	=	MI:0019(coimmunoprecipitation)
ENSG00000012124 (known) ENSG00000147507	=	MI:0019(coimmunoprecipitation)
ENSG00000012124 (known) ENSG00000124181	=	MI:0019(coimmunoprecipitation)
ENSG00000012124 (known) ENSG00000012124	=	protein_protein
ENSG00000012124 (known) ENSG00000165025	=	MI:0019(coimmunoprecipitation)
ENSG00000012504 (known) ENSG00000066117	=	MI:0096(pull_down)
ENSG00000012504 (known) ENSG00000111640	=	protein_protein
ENSG00000012504 (known) ENSG00000186350	=	protein_protein
ENSG00000012504 (known) ENSG00000143171	=	protein_protein
ENSG00000012504 (known) ENSG00000091831	=	MI:0006(anti_bait_coimmunoprecipitation)
ENSG00000012504 (known) ENSG00000084676	=	MI:0114(x-ray_crystallography)
ENSG00000012779 (known) ENSG00000135966	=	protein_protein
ENSG00000012779 (known) ENSG00000103187	=	MI:0096(pull_down)|MI:0019(coimmunoprecipitation)|MI:0018(Two_hybrid_test)
ENSG00000012822 (known) ENSG00000100030	=	protein_protein
ENSG00000012963 (known) ENSG00000160803	=	MI:0397(two_hybrid_array)
ENSG00000012983 (known) ENSG00000099942	=	MI:0096(pull_down)
ENSG00000012983 (known) ENSG00000177885	=	MI:0096(pull_down)
ENSG00000012983 (known) ENSG00000167193	=	MI:0096(pull_down)|MI:0019(coimmunoprecipitation)
ENSG00000013016 (known) ENSG00000099940	=	protein_protein
ENSG00000013275 (known) ENSG00000175166	=	MI:0006(anti_bait_coimmunoprecipitation)
ENSG00000013275 (known) ENSG00000128050	=	MI:0006(anti_bait_coimmunoprecipitation)
ENSG00000013275 (known) ENSG00000143466	=	MI:0006(anti_bait_coimmunoprecipitation)
ENSG00000013275 (known) ENSG00000087191	=	MI:0398(two_hybrid_pooling)|MI:0006(anti_bait_coimmunoprecipitation)
ENSG00000013275 (known) ENSG00000136997	=	MI:0676(tandem_affinity_purification)
ENSG00000013275 (known) ENSG00000131738	=	MI:0006(anti_bait_coimmunoprecipitation)
ENSG00000013275 (known) ENSG00000100764	=	MI:0006(anti_bait_coimmunoprecipitation)
ENSG00000013275 (known) ENSG00000111725	=	MI:0006(anti_bait_coimmunoprecipitation)
ENSG00000013275 (known) ENSG00000163636	=	MI:0006(anti_bait_coimmunoprecipitation)
ENSG00000013275 (known) ENSG00000103035	=	MI:0006(anti_bait_coimmunoprecipitation)
ENSG00000013275 (known) ENSG00000165916	=	MI:0006(anti_bait_coimmunoprecipitation)
ENSG00000013275 (known) ENSG00000087077	=	MI:0006(anti_bait_coimmunoprecipitation)
ENSG00000013275 (known) ENSG00000101782	=	MI:0006(anti_bait_coimmunoprecipitation)
ENSG00000013275 (known) ENSG00000101843	=	MI:0018(Two_hybrid_test)|MI:0007(anti_tag_coimmunoprecipitation)|MI:0398(two_hybrid_pooling)|MI:0006(anti_bait_coimmunoprecipitation)
ENSG00000013275 (known) ENSG00000168830	=	MI:0006(anti_bait_coimmunoprecipitation)
ENSG00000013275 (known) ENSG00000175104	=	MI:0006(anti_bait_coimmunoprecipitation)
ENSG00000013275 (known) ENSG00000198963	=	protein_protein
ENSG00000013275 (known) ENSG00000185627	=	MI:0006(anti_bait_coimmunoprecipitation)
ENSG00000013275 (known) ENSG00000175575	=	MI:0006(anti_bait_coimmunoprecipitation)
ENSG00000013275 (known) ENSG00000108671	=	MI:0006(anti_bait_coimmunoprecipitation)
ENSG00000013275 (known) ENSG00000112208	=	MI:0006(anti_bait_coimmunoprecipitation)
ENSG00000013275 (known) ENSG00000161057	=	MI:0006(anti_bait_coimmunoprecipitation)
ENSG00000013275 (known) ENSG00000159023	=	MI:0006(anti_bait_coimmunoprecipitation)
ENSG00000013275 (known) ENSG00000173692	=	MI:0006(anti_bait_coimmunoprecipitation)
ENSG00000013364 (known) ENSG00000089159	=	protein_protein
ENSG00000013374 (known) ENSG00000129221	=	protein_protein
ENSG00000013441 (known) ENSG00000135052	=	MI:0398(two_hybrid_pooling)
ENSG00000013441 (known) ENSG00000105229	=	MI:0018(Two_hybrid_test)
ENSG00000013441 (known) ENSG00000138398	=	protein_protein
ENSG00000013455 (known) ENSG00000177885	=	MI:0096(pull_down)
ENSG00000013455 (known) ENSG00000133627	=	MI:0006(anti_bait_coimmunoprecipitation)
ENSG00000013561 (known) ENSG00000112773	=	protein_protein
ENSG00000013561 (known) ENSG00000169083	=	MI:0018(Two_hybrid_test)|MI:0401(biochemical)|MI:0019(coimmunoprecipitation)
ENSG00000013573 (known) ENSG00000136504	=	MI:0398(two_hybrid_pooling)
ENSG00000013573 (known) ENSG00000070087	=	MI:0398(two_hybrid_pooling)
ENSG00000013810 (known) ENSG00000108773	=	protein_protein
ENSG00000013810 (known) ENSG00000116830	=	protein_protein
ENSG00000014123 (known) ENSG00000174307	=	MI:0006(anti_bait_coimmunoprecipitation)
ENSG00000014123 (known) ENSG00000108465	=	MI:0006(anti_bait_coimmunoprecipitation)
ENSG00000014123 (known) ENSG00000196954	=	MI:0006(anti_bait_coimmunoprecipitation)
ENSG00000014123 (known) ENSG00000197448	=	MI:0006(anti_bait_coimmunoprecipitation)
ENSG00000014123 (known) ENSG00000184489	=	MI:0006(anti_bait_coimmunoprecipitation)
ENSG00000014138 (known) ENSG00000146143	=	MI:0004(affinity_chromatography_technology)|MI:0364(inferred_by_curator)
ENSG00000014138 (known) ENSG00000164970	=	MI:0398(two_hybrid_pooling)
ENSG00000014138 (known) ENSG00000143379	=	MI:0398(two_hybrid_pooling)
ENSG00000014138 (known) ENSG00000166971	=	MI:0398(two_hybrid_pooling)
ENSG00000014138 (known) ENSG00000196182	=	MI:0398(two_hybrid_pooling)
ENSG00000014138 (known) ENSG00000106462	=	MI:0398(two_hybrid_pooling)
ENSG00000014138 (known) ENSG00000134815	=	MI:0398(two_hybrid_pooling)
ENSG00000014138 (known) ENSG00000108039	=	MI:0398(two_hybrid_pooling)
ENSG00000014138 (known) ENSG00000142856	=	MI:0398(two_hybrid_pooling)
ENSG00000014138 (known) ENSG00000172795	=	MI:0018(Two_hybrid_test)
ENSG00000014138 (known) ENSG00000186979	=	MI:0398(two_hybrid_pooling)
ENSG00000014138 (known) ENSG00000100138	=	MI:0398(two_hybrid_pooling)
ENSG00000014138 (known) ENSG00000134748	=	MI:0398(two_hybrid_pooling)
ENSG00000014138 (known) ENSG00000198056	=	MI:0004(affinity_chromatography_technology)|MI:0364(inferred_by_curator)
ENSG00000014138 (known) ENSG00000163703	=	MI:0398(two_hybrid_pooling)
ENSG00000014138 (known) ENSG00000101868	=	MI:0004(affinity_chromatography_technology)|MI:0364(inferred_by_curator)
ENSG00000014138 (known) ENSG00000165629	=	MI:0398(two_hybrid_pooling)
ENSG00000014138 (known) ENSG00000146674	=	MI:0398(two_hybrid_pooling)
ENSG00000014138 (known) ENSG00000067082	=	MI:0398(two_hybrid_pooling)
ENSG00000014138 (known) ENSG00000100325	=	MI:0398(two_hybrid_pooling)
ENSG00000014138 (known) ENSG00000163956	=	MI:0398(two_hybrid_pooling)
ENSG00000014138 (known) ENSG00000100461	=	MI:0398(two_hybrid_pooling)
ENSG00000014138 (known) ENSG00000089737	=	MI:0398(two_hybrid_pooling)
ENSG00000014138 (known) ENSG00000083290	=	MI:0398(two_hybrid_pooling)
ENSG00000014138 (known) ENSG00000068078	=	MI:0398(two_hybrid_pooling)
ENSG00000014138 (known) ENSG00000109472	=	MI:0398(two_hybrid_pooling)
ENSG00000014216 (known) ENSG00000143162	=	protein_protein
ENSG00000014216 (known) ENSG00000185437	=	protein_protein
ENSG00000014216 (known) ENSG00000168542	=	protein_protein
ENSG00000014216 (known) ENSG00000109861	=	protein_protein
ENSG00000014216 (known) ENSG00000134571	=	protein_protein
ENSG00000014216 (known) ENSG00000082641	=	protein_protein
ENSG00000014216 (known) ENSG00000184347	=	protein_protein
ENSG00000014216 (known) ENSG00000140379	=	protein_protein
ENSG00000014216 (known) ENSG00000159251	=	protein_protein
ENSG00000014216 (known) ENSG00000107317	=	protein_protein
ENSG00000014216 (known) ENSG00000127884	=	protein_protein
ENSG00000014216 (known) ENSG00000026025	=	protein_protein
ENSG00000014216 (known) ENSG00000167701	=	protein_protein
ENSG00000014216 (known) ENSG00000109775	=	protein_protein
ENSG00000014216 (known) ENSG00000108821	=	protein_protein
ENSG00000014216 (known) ENSG00000149357	=	protein_protein
ENSG00000014216 (known) ENSG00000126247	=	protein_protein
ENSG00000014216 (known) ENSG00000115641	=	protein_protein
ENSG00000014216 (known) ENSG00000142910	=	protein_protein
ENSG00000014216 (known) ENSG00000087088	=	protein_protein
ENSG00000014216 (known) ENSG00000141480	=	MI:0007(anti_tag_coimmunoprecipitation)
ENSG00000014216 (known) ENSG00000077522	=	protein_protein
ENSG00000014216 (known) ENSG00000175084	=	protein_protein
ENSG00000014216 (known) ENSG00000159200	=	MI:0415(enzymatic_study)
ENSG00000014216 (known) ENSG00000100462	=	protein_protein
ENSG00000014216 (known) ENSG00000131018	=	protein_protein
ENSG00000014257 (known) ENSG00000211899	=	MI:0006(anti_bait_coimmunoprecipitation)
ENSG00000014257 (known) ENSG00000129214	=	protein_protein
ENSG00000014257 (known) ENSG00000014257	=	protein_protein
ENSG00000014641 (known) ENSG00000161647	=	MI:0398(two_hybrid_pooling)
ENSG00000014641 (known) ENSG00000096384	=	MI:0006(anti_bait_coimmunoprecipitation)
ENSG00000015171 (known) ENSG00000116030	=	MI:0004(affinity_chromatography_technology)
ENSG00000015171 (known) ENSG00000088986	=	protein_protein
ENSG00000015171 (known) ENSG00000175387	=	protein_protein
ENSG00000015285 (known) ENSG00000140368	=	protein_protein
ENSG00000015285 (known) ENSG00000115091	=	MI:0096(pull_down)
ENSG00000015285 (known) ENSG00000101336	=	MI:0096(pull_down)
ENSG00000015285 (known) ENSG00000099942	=	protein_protein
ENSG00000015285 (known) ENSG00000125733	=	protein_protein
ENSG00000015285 (known) ENSG00000115935	=	MI:0018(Two_hybrid_test)|MI:0096(pull_down)|MI:0007(anti_tag_coimmunoprecipitation)
ENSG00000015285 (known) ENSG00000214021	=	MI:0096(pull_down)
ENSG00000015285 (known) ENSG00000015285	=	MI:0096(pull_down)|MI:0017(classical_fluorescence_spectroscopy)
ENSG00000015285 (known) ENSG00000111229	=	MI:0096(pull_down)
ENSG00000015285 (known) ENSG00000070831	=	MI:0114(x-ray_crystallography)|MI:0077(nuclear_magnetic_resonance)|MI:0017(classical_fluorescence_spectroscopy)|MI:0107(surface_plasmon_resonance)|MI:0016(circular_dichroism)
ENSG00000015285 (known) ENSG00000138071	=	MI:0096(pull_down)
ENSG00000015285 (known) ENSG00000158092	=	MI:0045(experimental_interac)
ENSG00000015285 (known) ENSG00000101266	=	MI:0424(protein_kinase_assay)
ENSG00000015285 (known) ENSG00000119729	=	protein_protein
ENSG00000015413 (known) ENSG00000198954	=	MI:0398(two_hybrid_pooling)|MI:0096(pull_down)
ENSG00000015413 (known) ENSG00000015413	=	protein_protein
ENSG00000015475 (known) ENSG00000169594	=	protein_protein
ENSG00000015475 (known) ENSG00000129473	=	MI:0107(surface_plasmon_resonance)|MI:0053(fluorescence_polarization_spectroscopy)
ENSG00000015475 (known) ENSG00000030110	=	MI:0031(protein_crosslink)
ENSG00000015475 (known) ENSG00000175054	=	protein_protein
ENSG00000015475 (known) ENSG00000143384	=	MI:0053(fluorescence_polarization_spectroscopy)
ENSG00000015475 (known) ENSG00000087088	=	protein_protein
ENSG00000015475 (known) ENSG00000140379	=	MI:0053(fluorescence_polarization_spectroscopy)
ENSG00000015475 (known) ENSG00000171552	=	MI:0053(fluorescence_polarization_spectroscopy)
ENSG00000015475 (known) ENSG00000179364	=	protein_protein
ENSG00000015475 (known) ENSG00000171791	=	MI:0019(coimmunoprecipitation)|MI:0006(anti_bait_coimmunoprecipitation)|MI:0364(inferred_by_curator)|MI:0053(fluorescence_polarization_spectroscopy)
ENSG00000015475 (known) ENSG00000149311	=	protein_protein
ENSG00000015479 (known) ENSG00000198909	=	MI:0676(tandem_affinity_purification)
ENSG00000015479 (known) ENSG00000162946	=	MI:0018(Two_hybrid_test)
ENSG00000015479 (known) ENSG00000077150	=	MI:0676(tandem_affinity_purification)
ENSG00000015479 (known) ENSG00000197448	=	MI:0006(anti_bait_coimmunoprecipitation)
ENSG00000015479 (known) ENSG00000165119	=	MI:0398(two_hybrid_pooling)
ENSG00000015479 (known) ENSG00000173039	=	MI:0676(tandem_affinity_purification)
ENSG00000015479 (known) ENSG00000177885	=	MI:0096(pull_down)
ENSG00000015479 (known) ENSG00000165702	=	MI:0018(Two_hybrid_test)
ENSG00000015479 (known) ENSG00000169564	=	MI:0018(Two_hybrid_test)
ENSG00000015592 (known) ENSG00000132305	=	MI:0398(two_hybrid_pooling)
ENSG00000015592 (known) ENSG00000146247	=	MI:0398(two_hybrid_pooling)
ENSG00000015676 (known) ENSG00000103275	=	MI:0398(two_hybrid_pooling)
ENSG00000017373 (known) ENSG00000050820	=	MI:0006(anti_bait_coimmunoprecipitation)|MI:0663(confocal_microscopy)
ENSG00000017427 (known) ENSG00000167779	=	protein_protein
ENSG00000017427 (known) ENSG00000140443	=	MI:0401(biochemical)
ENSG00000017427 (known) ENSG00000115461	=	protein_protein
ENSG00000017427 (known) ENSG00000141753	=	protein_protein
ENSG00000017427 (known) ENSG00000146678	=	protein_protein
ENSG00000017427 (known) ENSG00000146674	=	protein_protein
ENSG00000017427 (known) ENSG00000115457	=	protein_protein
ENSG00000017797 (known) ENSG00000088888	=	protein_protein
ENSG00000017797 (known) ENSG00000183020	=	protein_protein
ENSG00000017797 (known) ENSG00000067182	=	protein_protein
ENSG00000017797 (known) ENSG00000161203	=	protein_protein
ENSG00000017797 (known) ENSG00000144118	=	MI:0398(two_hybrid_pooling)
ENSG00000017797 (known) ENSG00000095066	=	MI:0398(two_hybrid_pooling)
ENSG00000018189 (known) ENSG00000109103	=	MI:0398(two_hybrid_pooling)
ENSG00000018408 (known) ENSG00000197905	=	MI:0398(two_hybrid_pooling)
ENSG00000018699 (known) ENSG00000184489	=	MI:0006(anti_bait_coimmunoprecipitation)
ENSG00000018699 (known) ENSG00000104221	=	MI:0006(anti_bait_coimmunoprecipitation)
ENSG00000018699 (known) ENSG00000106799	=	protein_protein
ENSG00000018699 (known) ENSG00000136997	=	MI:0676(tandem_affinity_purification)
ENSG00000018699 (known) ENSG00000174307	=	MI:0006(anti_bait_coimmunoprecipitation)
ENSG00000018699 (known) ENSG00000138696	=	protein_protein
ENSG00000018699 (known) ENSG00000102804	=	MI:0006(anti_bait_coimmunoprecipitation)
ENSG00000018699 (known) ENSG00000115170	=	protein_protein
ENSG00000019582 (known) ENSG00000019582	=	protein_protein
ENSG00000019582 (known) ENSG00000099964	=	protein_protein
ENSG00000019991 (known) ENSG00000019991	=	protein_protein
ENSG00000019991 (known) ENSG00000105976	=	MI:0411(elisa)|MI:0114(x-ray_crystallography)
ENSG00000019991 (known) ENSG00000099250	=	protein_protein
ENSG00000019995 (known) ENSG00000175104	=	MI:0007(anti_tag_coimmunoprecipitation)
ENSG00000020129 (known) ENSG00000197448	=	MI:0006(anti_bait_coimmunoprecipitation)
ENSG00000020129 (known) ENSG00000143466	=	MI:0006(anti_bait_coimmunoprecipitation)
ENSG00000020129 (known) ENSG00000184489	=	MI:0006(anti_bait_coimmunoprecipitation)
ENSG00000020256 (known) ENSG00000196781	=	MI:0398(two_hybrid_pooling)
ENSG00000020256 (known) ENSG00000109103	=	MI:0398(two_hybrid_pooling)
ENSG00000020256 (known) ENSG00000143379	=	MI:0398(two_hybrid_pooling)
ENSG00000020256 (known) ENSG00000133935	=	MI:0398(two_hybrid_pooling)
ENSG00000020256 (known) ENSG00000132938	=	MI:0398(two_hybrid_pooling)
ENSG00000020256 (known) ENSG00000183092	=	MI:0398(two_hybrid_pooling)
ENSG00000020426 (known) ENSG00000166189	=	MI:0398(two_hybrid_pooling)
ENSG00000020426 (known) ENSG00000168090	=	MI:0398(two_hybrid_pooling)
ENSG00000020426 (known) ENSG00000182979	=	protein_protein
ENSG00000020426 (known) ENSG00000127993	=	MI:0398(two_hybrid_pooling)
ENSG00000020426 (known) ENSG00000156508	=	MI:0398(two_hybrid_pooling)
ENSG00000020426 (known) ENSG00000134058	=	MI:0006(anti_bait_coimmunoprecipitation)|MI:0007(anti_tag_coimmunoprecipitation)
ENSG00000020426 (known) ENSG00000134480	=	MI:0424(protein_kinase_assay)|MI:0006(anti_bait_coimmunoprecipitation)
ENSG00000020426 (known) ENSG00000165699	=	MI:0018(Two_hybrid_test)
ENSG00000020426 (known) ENSG00000080345	=	MI:0398(two_hybrid_pooling)
ENSG00000020577 (known) ENSG00000170027	=	MI:0006(anti_bait_coimmunoprecipitation)
ENSG00000020633 (known) ENSG00000067955	=	protein_protein
ENSG00000020633 (known) ENSG00000196781	=	MI:0096(pull_down)|MI:0047(far_western_blotting)|MI:0010(beta_galactosidase)
ENSG00000020922 (known) ENSG00000105173	=	MI:0096(pull_down)
ENSG00000020922 (known) ENSG00000137601	=	MI:0018(Two_hybrid_test)
ENSG00000020922 (known) ENSG00000113522	=	protein_protein
ENSG00000020922 (known) ENSG00000188486	=	MI:0428(imaging_techniques)|MI:0019(coimmunoprecipitation)
ENSG00000020922 (known) ENSG00000104320	=	MI:0019(coimmunoprecipitation)
ENSG00000021300 (known) ENSG00000170365	=	protein_protein
ENSG00000021300 (known) ENSG00000115170	=	protein_protein
ENSG00000021300 (known) ENSG00000106799	=	protein_protein
ENSG00000021300 (known) ENSG00000138696	=	protein_protein
ENSG00000021574 (known) ENSG00000163631	=	MI:0006(anti_bait_coimmunoprecipitation)
ENSG00000021826 (known) ENSG00000132155	=	MI:0018(Two_hybrid_test)
ENSG00000021826 (known) ENSG00000078061	=	MI:0018(Two_hybrid_test)
ENSG00000022267 (known) ENSG00000168214	=	protein_protein
ENSG00000022267 (known) ENSG00000112658	=	protein_protein
ENSG00000022267 (known) ENSG00000143466	=	MI:0006(anti_bait_coimmunoprecipitation)
ENSG00000022267 (known) ENSG00000171444	=	MI:0006(anti_bait_coimmunoprecipitation)
ENSG00000022267 (known) ENSG00000141582	=	protein_protein
ENSG00000022267 (known) ENSG00000111725	=	MI:0006(anti_bait_coimmunoprecipitation)
ENSG00000022267 (known) ENSG00000204525	=	MI:0006(anti_bait_coimmunoprecipitation)
ENSG00000022267 (known) ENSG00000159023	=	MI:0006(anti_bait_coimmunoprecipitation)
ENSG00000022277 (known) ENSG00000116213	=	MI:0006(anti_bait_coimmunoprecipitation)
ENSG00000022840 (known) ENSG00000080345	=	MI:0398(two_hybrid_pooling)
ENSG00000022840 (known) ENSG00000156508	=	MI:0398(two_hybrid_pooling)
ENSG00000022840 (known) ENSG00000156697	=	MI:0398(two_hybrid_pooling)
ENSG00000022840 (known) ENSG00000137500	=	MI:0398(two_hybrid_pooling)
ENSG00000022840 (known) ENSG00000143379	=	MI:0398(two_hybrid_pooling)
ENSG00000022840 (known) ENSG00000188153	=	MI:0398(two_hybrid_pooling)
ENSG00000022840 (known) ENSG00000196781	=	MI:0398(two_hybrid_pooling)
ENSG00000023041 (known) ENSG00000125166	=	MI:0398(two_hybrid_pooling)
ENSG00000023191 (known) ENSG00000023191	=	MI:0114(x-ray_crystallography)
ENSG00000023191 (known) ENSG00000214274	=	MI:0114(x-ray_crystallography)
ENSG00000023191 (known) ENSG00000169385	=	protein_protein
ENSG00000023191 (known) ENSG00000136997	=	MI:0676(tandem_affinity_purification)
ENSG00000023228 (known) ENSG00000204525	=	MI:0006(anti_bait_coimmunoprecipitation)
ENSG00000023228 (known) ENSG00000137486	=	MI:0007(anti_tag_coimmunoprecipitation)
ENSG00000023228 (known) ENSG00000164305	=	protein_protein
ENSG00000023228 (known) ENSG00000136997	=	MI:0676(tandem_affinity_purification)
ENSG00000023287 (known) ENSG00000136279	=	MI:0006(anti_bait_coimmunoprecipitation)
ENSG00000023287 (known) ENSG00000137054	=	MI:0006(anti_bait_coimmunoprecipitation)
ENSG00000023287 (known) ENSG00000155111	=	MI:0006(anti_bait_coimmunoprecipitation)
ENSG00000023287 (known) ENSG00000102804	=	MI:0006(anti_bait_coimmunoprecipitation)
ENSG00000023287 (known) ENSG00000134086	=	MI:0018(Two_hybrid_test)
ENSG00000023287 (known) ENSG00000145782	=	MI:0006(anti_bait_coimmunoprecipitation)
ENSG00000023287 (known) ENSG00000115540	=	MI:0006(anti_bait_coimmunoprecipitation)
ENSG00000023318 (known) ENSG00000150995	=	MI:0019(coimmunoprecipitation)
ENSG00000023445 (known) ENSG00000165806	=	protein_protein
ENSG00000023445 (known) ENSG00000184047	=	MI:0019(coimmunoprecipitation)|MI:0096(pull_down)
ENSG00000023445 (known) ENSG00000127191	=	MI:0096(pull_down)
ENSG00000023445 (known) ENSG00000056558	=	protein_protein
ENSG00000023445 (known) ENSG00000164305	=	protein_protein
ENSG00000023516 (known) ENSG00000143499	=	MI:0006(anti_bait_coimmunoprecipitation)
ENSG00000023608 (known) ENSG00000139687	=	protein_protein
ENSG00000023608 (known) ENSG00000112592	=	MI:0013(biophysical)
ENSG00000023697 (known) ENSG00000175575	=	MI:0006(anti_bait_coimmunoprecipitation)
ENSG00000023734 (known) ENSG00000143466	=	MI:0006(anti_bait_coimmunoprecipitation)
ENSG00000023734 (known) ENSG00000075089	=	MI:0006(anti_bait_coimmunoprecipitation)
ENSG00000023734 (known) ENSG00000082701	=	MI:0006(anti_bait_coimmunoprecipitation)
ENSG00000023734 (known) ENSG00000175104	=	MI:0006(anti_bait_coimmunoprecipitation)
ENSG00000023734 (known) ENSG00000114784	=	MI:0006(anti_bait_coimmunoprecipitation)
ENSG00000023734 (known) ENSG00000111725	=	MI:0006(anti_bait_coimmunoprecipitation)
ENSG00000023734 (known) ENSG00000106799	=	protein_protein
ENSG00000023734 (known) ENSG00000189162	=	MI:0006(anti_bait_coimmunoprecipitation)
ENSG00000023734 (known) ENSG00000204525	=	MI:0006(anti_bait_coimmunoprecipitation)
ENSG00000023734 (known) ENSG00000198742	=	protein_protein
ENSG00000023734 (known) ENSG00000130349	=	MI:0398(two_hybrid_pooling)
ENSG00000023734 (known) ENSG00000136273	=	MI:0006(anti_bait_coimmunoprecipitation)
ENSG00000023734 (known) ENSG00000205937	=	MI:0006(anti_bait_coimmunoprecipitation)
ENSG00000023734 (known) ENSG00000184489	=	MI:0006(anti_bait_coimmunoprecipitation)
ENSG00000023734 (known) ENSG00000154310	=	MI:0006(anti_bait_coimmunoprecipitation)
ENSG00000023892 (known) ENSG00000183092	=	MI:0398(two_hybrid_pooling)
ENSG00000023892 (known) ENSG00000128340	=	protein_protein
ENSG00000023892 (known) ENSG00000067560	=	protein_protein
ENSG00000023892 (known) ENSG00000070831	=	protein_protein
ENSG00000023902 (known) ENSG00000198742	=	protein_protein
ENSG00000023902 (known) ENSG00000023902	=	protein_protein
ENSG00000023902 (known) ENSG00000130522	=	protein_protein
ENSG00000023902 (known) ENSG00000177606	=	protein_protein
ENSG00000023902 (known) ENSG00000164305	=	protein_protein
ENSG00000023909 (known) ENSG00000157873	=	MI:0006(anti_bait_coimmunoprecipitation)
ENSG00000023909 (known) ENSG00000068438	=	MI:0006(anti_bait_coimmunoprecipitation)
ENSG00000023909 (known) ENSG00000165527	=	MI:0006(anti_bait_coimmunoprecipitation)
ENSG00000023909 (known) ENSG00000171444	=	MI:0006(anti_bait_coimmunoprecipitation)
ENSG00000023909 (known) ENSG00000174307	=	MI:0006(anti_bait_coimmunoprecipitation)
ENSG00000023909 (known) ENSG00000147996	=	MI:0006(anti_bait_coimmunoprecipitation)
ENSG00000024048 (known) ENSG00000136997	=	MI:0676(tandem_affinity_purification)
ENSG00000024862 (known) ENSG00000104825	=	MI:0676(tandem_affinity_purification)
ENSG00000025039 (known) ENSG00000083750	=	MI:0007(anti_tag_coimmunoprecipitation)
ENSG00000025039 (known) ENSG00000155876	=	MI:0018(Two_hybrid_test)|MI:0007(anti_tag_coimmunoprecipitation)
ENSG00000025156 (known) ENSG00000109805	=	protein_protein
ENSG00000025434 (known) ENSG00000071243	=	protein_protein
ENSG00000025434 (known) ENSG00000143171	=	protein_protein
ENSG00000025434 (known) ENSG00000135837	=	protein_protein
ENSG00000025434 (known) ENSG00000198646	=	protein_protein
ENSG00000025434 (known) ENSG00000107223	=	MI:0018(Two_hybrid_test)|MI:0096(pull_down)|MI:0007(anti_tag_coimmunoprecipitation)
ENSG00000025434 (known) ENSG00000087191	=	protein_protein
ENSG00000025434 (known) ENSG00000114166	=	protein_protein
ENSG00000025434 (known) ENSG00000072110	=	protein_protein
ENSG00000025434 (known) ENSG00000084676	=	protein_protein
ENSG00000025434 (known) ENSG00000141027	=	protein_protein
ENSG00000025434 (known) ENSG00000070476	=	protein_protein
ENSG00000025434 (known) ENSG00000180530	=	protein_protein
ENSG00000025434 (known) ENSG00000064545	=	protein_protein
ENSG00000025434 (known) ENSG00000118689	=	protein_protein
ENSG00000025434 (known) ENSG00000186350	=	protein_protein
ENSG00000025434 (known) ENSG00000124151	=	protein_protein
ENSG00000025772 (known) ENSG00000143466	=	MI:0006(anti_bait_coimmunoprecipitation)
ENSG00000025796 (known) ENSG00000171444	=	MI:0006(anti_bait_coimmunoprecipitation)
ENSG00000025796 (known) ENSG00000183305	=	MI:0006(anti_bait_coimmunoprecipitation)
ENSG00000025796 (known) ENSG00000184489	=	MI:0006(anti_bait_coimmunoprecipitation)
ENSG00000025796 (known) ENSG00000197448	=	MI:0006(anti_bait_coimmunoprecipitation)
ENSG00000025796 (known) ENSG00000204525	=	MI:0006(anti_bait_coimmunoprecipitation)
ENSG00000025796 (known) ENSG00000174307	=	MI:0006(anti_bait_coimmunoprecipitation)
ENSG00000025800 (known) ENSG00000104856	=	MI:0676(tandem_affinity_purification)
ENSG00000025800 (known) ENSG00000034713	=	MI:0006(anti_bait_coimmunoprecipitation)
ENSG00000025800 (known) ENSG00000140350	=	MI:0018(Two_hybrid_test)
ENSG00000025800 (known) ENSG00000145220	=	MI:0006(anti_bait_coimmunoprecipitation)
ENSG00000025800 (known) ENSG00000121067	=	MI:0006(anti_bait_coimmunoprecipitation)
ENSG00000025800 (known) ENSG00000085231	=	MI:0397(two_hybrid_array)|MI:0096(pull_down)
ENSG00000026025 (known) ENSG00000184900	=	MI:0398(two_hybrid_pooling)
ENSG00000026025 (known) ENSG00000198802	=	MI:0416(fluorescence_microscopy)
ENSG00000026025 (known) ENSG00000087191	=	protein_protein
ENSG00000026025 (known) ENSG00000137076	=	protein_protein
ENSG00000026025 (known) ENSG00000121570	=	MI:0398(two_hybrid_pooling)
ENSG00000026025 (known) ENSG00000197063	=	MI:0398(two_hybrid_pooling)
ENSG00000026025 (known) ENSG00000129465	=	MI:0676(tandem_affinity_purification)
ENSG00000026025 (known) ENSG00000118260	=	MI:0398(two_hybrid_pooling)
ENSG00000026025 (known) ENSG00000137822	=	MI:0398(two_hybrid_pooling)
ENSG00000026025 (known) ENSG00000196290	=	MI:0398(two_hybrid_pooling)
ENSG00000026025 (known) ENSG00000105229	=	MI:0018(Two_hybrid_test)
ENSG00000026025 (known) ENSG00000165156	=	MI:0018(Two_hybrid_test)
ENSG00000026025 (known) ENSG00000141480	=	MI:0007(anti_tag_coimmunoprecipitation)
ENSG00000026025 (known) ENSG00000134107	=	MI:0398(two_hybrid_pooling)
ENSG00000026025 (known) ENSG00000134283	=	MI:0018(Two_hybrid_test)
ENSG00000026025 (known) ENSG00000169509	=	MI:0398(two_hybrid_pooling)
ENSG00000026025 (known) ENSG00000135679	=	MI:0006(anti_bait_coimmunoprecipitation)
ENSG00000026025 (known) ENSG00000135900	=	MI:0398(two_hybrid_pooling)
ENSG00000026025 (known) ENSG00000169100	=	MI:0398(two_hybrid_pooling)
ENSG00000026025 (known) ENSG00000152422	=	MI:0398(two_hybrid_pooling)
ENSG00000026025 (known) ENSG00000110318	=	MI:0018(Two_hybrid_test)
ENSG00000026025 (known) ENSG00000189367	=	MI:0398(two_hybrid_pooling)
ENSG00000026025 (known) ENSG00000156697	=	MI:0018(Two_hybrid_test)
ENSG00000026025 (known) ENSG00000051180	=	MI:0398(two_hybrid_pooling)
ENSG00000026025 (known) ENSG00000099204	=	MI:0398(two_hybrid_pooling)
ENSG00000026025 (known) ENSG00000116679	=	MI:0398(two_hybrid_pooling)
ENSG00000026025 (known) ENSG00000073009	=	MI:0676(tandem_affinity_purification)
ENSG00000026025 (known) ENSG00000184867	=	MI:0018(Two_hybrid_test)
ENSG00000026025 (known) ENSG00000102871	=	MI:0676(tandem_affinity_purification)
ENSG00000026025 (known) ENSG00000035403	=	protein_protein
ENSG00000026025 (known) ENSG00000163808	=	MI:0398(two_hybrid_pooling)
ENSG00000026025 (known) ENSG00000047932	=	MI:0398(two_hybrid_pooling)
ENSG00000026025 (known) ENSG00000064012	=	MI:0398(two_hybrid_pooling)
ENSG00000026025 (known) ENSG00000155754	=	MI:0398(two_hybrid_pooling)
ENSG00000026025 (known) ENSG00000035115	=	MI:0398(two_hybrid_pooling)
ENSG00000026025 (known) ENSG00000087087	=	MI:0398(two_hybrid_pooling)
ENSG00000026025 (known) ENSG00000118271	=	MI:0398(two_hybrid_pooling)
ENSG00000026025 (known) ENSG00000168309	=	MI:0398(two_hybrid_pooling)
ENSG00000026025 (known) ENSG00000143379	=	MI:0018(Two_hybrid_test)
ENSG00000026025 (known) ENSG00000105404	=	MI:0398(two_hybrid_pooling)
ENSG00000026025 (known) ENSG00000077463	=	MI:0398(two_hybrid_pooling)
ENSG00000026025 (known) ENSG00000089159	=	protein_protein
ENSG00000026025 (known) ENSG00000149089	=	MI:0398(two_hybrid_pooling)
ENSG00000026025 (known) ENSG00000142864	=	MI:0398(two_hybrid_pooling)
ENSG00000026025 (known) ENSG00000170323	=	MI:0398(two_hybrid_pooling)
ENSG00000026025 (known) ENSG00000106089	=	MI:0398(two_hybrid_pooling)
ENSG00000026025 (known) ENSG00000184967	=	MI:0398(two_hybrid_pooling)
ENSG00000026025 (known) ENSG00000107438	=	MI:0398(two_hybrid_pooling)
ENSG00000026025 (known) ENSG00000104312	=	MI:0676(tandem_affinity_purification)
ENSG00000026025 (known) ENSG00000170004	=	MI:0018(Two_hybrid_test)
ENSG00000026025 (known) ENSG00000104725	=	MI:0018(Two_hybrid_test)
ENSG00000026025 (known) ENSG00000168090	=	MI:0018(Two_hybrid_test)
ENSG00000026025 (known) ENSG00000028137	=	MI:0676(tandem_affinity_purification)
ENSG00000026025 (known) ENSG00000140600	=	MI:0018(Two_hybrid_test)
ENSG00000026025 (known) ENSG00000026025	=	MI:0809(bimolecular_fluorescence_complementation)|MI:0055(fluorescent_resonance_energy_transfer)|MI:0398(two_hybrid_pooling)|MI:0018(Two_hybrid_test)
ENSG00000026025 (known) ENSG00000100425	=	MI:0398(two_hybrid_pooling)
ENSG00000026025 (known) ENSG00000095015	=	MI:0676(tandem_affinity_purification)
ENSG00000026025 (known) ENSG00000092010	=	MI:0398(two_hybrid_pooling)
ENSG00000026025 (known) ENSG00000139437	=	MI:0398(two_hybrid_pooling)
ENSG00000026025 (known) ENSG00000075624	=	MI:0071(molecular_sieving)
ENSG00000026025 (known) ENSG00000198909	=	MI:0676(tandem_affinity_purification)
ENSG00000026025 (known) ENSG00000171431	=	MI:0398(two_hybrid_pooling)
ENSG00000026025 (known) ENSG00000129084	=	MI:0398(two_hybrid_pooling)
ENSG00000026025 (known) ENSG00000179950	=	MI:0398(two_hybrid_pooling)
ENSG00000026025 (known) ENSG00000104067	=	MI:0096(pull_down)
ENSG00000026025 (known) ENSG00000101096	=	MI:0398(two_hybrid_pooling)
ENSG00000026025 (known) ENSG00000136504	=	MI:0398(two_hybrid_pooling)|MI:0018(Two_hybrid_test)
ENSG00000026025 (known) ENSG00000100106	=	MI:0398(two_hybrid_pooling)
ENSG00000026025 (known) ENSG00000173039	=	MI:0676(tandem_affinity_purification)
ENSG00000026025 (known) ENSG00000127993	=	MI:0018(Two_hybrid_test)
ENSG00000026025 (known) ENSG00000137486	=	MI:0007(anti_tag_coimmunoprecipitation)
ENSG00000026025 (known) ENSG00000106540	=	MI:0398(two_hybrid_pooling)
ENSG00000026025 (known) ENSG00000142599	=	MI:0398(two_hybrid_pooling)
ENSG00000026025 (known) ENSG00000203782	=	MI:0398(two_hybrid_pooling)
ENSG00000026025 (known) ENSG00000128408	=	MI:0398(two_hybrid_pooling)
ENSG00000026025 (known) ENSG00000131095	=	MI:0398(two_hybrid_pooling)
ENSG00000026025 (known) ENSG00000072832	=	MI:0096(pull_down)|MI:0018(Two_hybrid_test)
ENSG00000026025 (known) ENSG00000130726	=	MI:0398(two_hybrid_pooling)
ENSG00000026025 (known) ENSG00000064961	=	MI:0398(two_hybrid_pooling)
ENSG00000026025 (known) ENSG00000162613	=	MI:0398(two_hybrid_pooling)
ENSG00000026025 (known) ENSG00000133895	=	protein_protein
ENSG00000026025 (known) ENSG00000157873	=	MI:0398(two_hybrid_pooling)
ENSG00000026025 (known) ENSG00000080345	=	MI:0398(two_hybrid_pooling)
ENSG00000026036 (known) ENSG00000117560	=	MI:0019(coimmunoprecipitation)
ENSG00000026036 (known) ENSG00000125735	=	MI:0007(anti_tag_coimmunoprecipitation)|MI:0054(facs)
ENSG00000026103 (known) ENSG00000197122	=	MI:0006(anti_bait_coimmunoprecipitation)
ENSG00000026103 (known) ENSG00000156508	=	MI:0398(two_hybrid_pooling)
ENSG00000026103 (known) ENSG00000063438	=	MI:0006(anti_bait_coimmunoprecipitation)
ENSG00000026103 (known) ENSG00000168040	=	MI:0018(Two_hybrid_test)|MI:0006(anti_bait_coimmunoprecipitation)|MI:0019(coimmunoprecipitation)|MI:0096(pull_down)|MI:0007(anti_tag_coimmunoprecipitation)
ENSG00000026103 (known) ENSG00000064012	=	MI:0006(anti_bait_coimmunoprecipitation)|MI:0019(coimmunoprecipitation)
ENSG00000026103 (known) ENSG00000026103	=	MI:0018(Two_hybrid_test)
ENSG00000026103 (known) ENSG00000117560	=	MI:0030(cross-linking_study)|MI:0007(anti_tag_coimmunoprecipitation)
ENSG00000026103 (known) ENSG00000116030	=	MI:0018(Two_hybrid_test)
ENSG00000026103 (known) ENSG00000176105	=	MI:0006(anti_bait_coimmunoprecipitation)
ENSG00000026103 (known) ENSG00000080345	=	MI:0398(two_hybrid_pooling)
ENSG00000026103 (known) ENSG00000072832	=	MI:0398(two_hybrid_pooling)
ENSG00000026103 (known) ENSG00000197442	=	MI:0006(anti_bait_coimmunoprecipitation)
ENSG00000026103 (known) ENSG00000133935	=	MI:0398(two_hybrid_pooling)
ENSG00000026103 (known) ENSG00000137275	=	MI:0018(Two_hybrid_test)
ENSG00000026103 (known) ENSG00000140939	=	protein_protein
ENSG00000026103 (known) ENSG00000163629	=	MI:0006(anti_bait_coimmunoprecipitation)
ENSG00000026508 (known) ENSG00000146648	=	protein_protein
ENSG00000026508 (known) ENSG00000115091	=	MI:0006(anti_bait_coimmunoprecipitation)
ENSG00000026508 (known) ENSG00000141736	=	MI:0006(anti_bait_coimmunoprecipitation)
ENSG00000026508 (known) ENSG00000106299	=	MI:0006(anti_bait_coimmunoprecipitation)
ENSG00000026508 (known) ENSG00000175104	=	MI:0006(anti_bait_coimmunoprecipitation)
ENSG00000026508 (known) ENSG00000138071	=	MI:0006(anti_bait_coimmunoprecipitation)
ENSG00000027075 (known) ENSG00000170776	=	protein_protein
ENSG00000027075 (known) ENSG00000027075	=	protein_protein
ENSG00000027075 (known) ENSG00000184304	=	protein_protein
ENSG00000027697 (known) ENSG00000111537	=	MI:0114(x-ray_crystallography)
ENSG00000027697 (known) ENSG00000115415	=	MI:0019(coimmunoprecipitation)
ENSG00000027697 (known) ENSG00000027697	=	protein_protein
ENSG00000027869 (known) ENSG00000197122	=	protein_protein
ENSG00000027869 (known) ENSG00000182866	=	MI:0019(coimmunoprecipitation)
ENSG00000027869 (known) ENSG00000128052	=	protein_protein
ENSG00000028116 (known) ENSG00000171791	=	MI:0018(Two_hybrid_test)
ENSG00000028116 (known) ENSG00000132341	=	MI:0096(pull_down)|MI:0416(fluorescence_microscopy)
ENSG00000028137 (known) ENSG00000129083	=	MI:0676(tandem_affinity_purification)
ENSG00000028137 (known) ENSG00000143575	=	MI:0676(tandem_affinity_purification)
ENSG00000028137 (known) ENSG00000204390	=	MI:0676(tandem_affinity_purification)
ENSG00000028137 (known) ENSG00000103502	=	MI:0676(tandem_affinity_purification)
ENSG00000028137 (known) ENSG00000108528	=	MI:0676(tandem_affinity_purification)
ENSG00000028137 (known) ENSG00000056558	=	MI:0018(Two_hybrid_test)
ENSG00000028137 (known) ENSG00000133704	=	MI:0676(tandem_affinity_purification)
ENSG00000028137 (known) ENSG00000185088	=	MI:0676(tandem_affinity_purification)
ENSG00000028137 (known) ENSG00000092621	=	MI:0676(tandem_affinity_purification)
ENSG00000028137 (known) ENSG00000079215	=	MI:0676(tandem_affinity_purification)
ENSG00000028137 (known) ENSG00000196586	=	MI:0676(tandem_affinity_purification)
ENSG00000028137 (known) ENSG00000153187	=	MI:0676(tandem_affinity_purification)
ENSG00000028137 (known) ENSG00000125691	=	MI:0676(tandem_affinity_purification)
ENSG00000028137 (known) ENSG00000133026	=	MI:0676(tandem_affinity_purification)
ENSG00000028137 (known) ENSG00000206073	=	MI:0676(tandem_affinity_purification)
ENSG00000028137 (known) ENSG00000101306	=	MI:0676(tandem_affinity_purification)
ENSG00000028137 (known) ENSG00000092199	=	MI:0676(tandem_affinity_purification)
ENSG00000028137 (known) ENSG00000107862	=	MI:0676(tandem_affinity_purification)
ENSG00000028137 (known) ENSG00000108561	=	MI:0676(tandem_affinity_purification)
ENSG00000028137 (known) ENSG00000163399	=	MI:0676(tandem_affinity_purification)
ENSG00000028137 (known) ENSG00000028137	=	MI:0676(tandem_affinity_purification)
ENSG00000028137 (known) ENSG00000113013	=	MI:0676(tandem_affinity_purification)
ENSG00000028137 (known) ENSG00000112208	=	MI:0676(tandem_affinity_purification)
ENSG00000028137 (known) ENSG00000141367	=	MI:0676(tandem_affinity_purification)
ENSG00000028137 (known) ENSG00000197785	=	MI:0676(tandem_affinity_purification)
ENSG00000028137 (known) ENSG00000058262	=	MI:0676(tandem_affinity_purification)
ENSG00000028137 (known) ENSG00000101210	=	MI:0676(tandem_affinity_purification)
ENSG00000028137 (known) ENSG00000178695	=	MI:0676(tandem_affinity_purification)
ENSG00000028137 (known) ENSG00000044574	=	MI:0676(tandem_affinity_purification)
ENSG00000028137 (known) ENSG00000196236	=	MI:0676(tandem_affinity_purification)
ENSG00000028137 (known) ENSG00000075415	=	MI:0676(tandem_affinity_purification)
ENSG00000028137 (known) ENSG00000100075	=	MI:0676(tandem_affinity_purification)
ENSG00000028137 (known) ENSG00000173110	=	MI:0676(tandem_affinity_purification)
ENSG00000028137 (known) ENSG00000105281	=	MI:0676(tandem_affinity_purification)
ENSG00000028137 (known) ENSG00000108424	=	MI:0676(tandem_affinity_purification)
ENSG00000028137 (known) ENSG00000178952	=	MI:0676(tandem_affinity_purification)
ENSG00000028137 (known) ENSG00000164587	=	MI:0676(tandem_affinity_purification)
ENSG00000028137 (known) ENSG00000205339	=	MI:0676(tandem_affinity_purification)
ENSG00000028137 (known) ENSG00000184575	=	MI:0676(tandem_affinity_purification)
ENSG00000028137 (known) ENSG00000196924	=	MI:0676(tandem_affinity_purification)
ENSG00000028137 (known) ENSG00000111640	=	MI:0676(tandem_affinity_purification)
ENSG00000028137 (known) ENSG00000089154	=	MI:0676(tandem_affinity_purification)
ENSG00000028137 (known) ENSG00000166598	=	MI:0676(tandem_affinity_purification)
ENSG00000028137 (known) ENSG00000103423	=	MI:0676(tandem_affinity_purification)
ENSG00000028137 (known) ENSG00000104833	=	MI:0676(tandem_affinity_purification)
ENSG00000028137 (known) ENSG00000164109	=	MI:0676(tandem_affinity_purification)
ENSG00000028137 (known) ENSG00000124571	=	MI:0676(tandem_affinity_purification)
ENSG00000028137 (known) ENSG00000124207	=	MI:0676(tandem_affinity_purification)
ENSG00000028137 (known) ENSG00000204434	=	MI:0676(tandem_affinity_purification)
ENSG00000028137 (known) ENSG00000120438	=	MI:0676(tandem_affinity_purification)
ENSG00000028137 (known) ENSG00000172809	=	MI:0676(tandem_affinity_purification)
ENSG00000028137 (known) ENSG00000167986	=	MI:0676(tandem_affinity_purification)
ENSG00000028137 (known) ENSG00000133124	=	MI:0676(tandem_affinity_purification)
ENSG00000028137 (known) ENSG00000151729	=	MI:0676(tandem_affinity_purification)
ENSG00000028137 (known) ENSG00000136682	=	MI:0676(tandem_affinity_purification)
ENSG00000028137 (known) ENSG00000196296	=	MI:0676(tandem_affinity_purification)
ENSG00000028137 (known) ENSG00000174437	=	MI:0676(tandem_affinity_purification)
ENSG00000028137 (known) ENSG00000105197	=	MI:0676(tandem_affinity_purification)
ENSG00000028137 (known) ENSG00000127191	=	MI:0676(tandem_affinity_purification)|MI:0018(Two_hybrid_test)
ENSG00000028137 (known) ENSG00000086061	=	MI:0676(tandem_affinity_purification)
ENSG00000028137 (known) ENSG00000169100	=	MI:0676(tandem_affinity_purification)
ENSG00000028137 (known) ENSG00000117242	=	MI:0676(tandem_affinity_purification)
ENSG00000028137 (known) ENSG00000084774	=	MI:0676(tandem_affinity_purification)
ENSG00000028137 (known) ENSG00000144554	=	MI:0676(tandem_affinity_purification)
ENSG00000028137 (known) ENSG00000100345	=	MI:0676(tandem_affinity_purification)
ENSG00000028137 (known) ENSG00000105193	=	MI:0676(tandem_affinity_purification)
ENSG00000028137 (known) ENSG00000137992	=	MI:0676(tandem_affinity_purification)
ENSG00000028137 (known) ENSG00000137285	=	MI:0676(tandem_affinity_purification)
ENSG00000028137 (known) ENSG00000177954	=	MI:0676(tandem_affinity_purification)
ENSG00000028137 (known) ENSG00000082898	=	MI:0676(tandem_affinity_purification)
ENSG00000028137 (known) ENSG00000121031	=	MI:0676(tandem_affinity_purification)
ENSG00000028137 (known) ENSG00000152234	=	MI:0676(tandem_affinity_purification)
ENSG00000028137 (known) ENSG00000104412	=	MI:0676(tandem_affinity_purification)
ENSG00000028137 (known) ENSG00000067057	=	MI:0676(tandem_affinity_purification)
ENSG00000028137 (known) ENSG00000204496	=	MI:0401(biochemical)|MI:0030(cross-linking_study)
ENSG00000028137 (known) ENSG00000140525	=	MI:0676(tandem_affinity_purification)
ENSG00000028137 (known) ENSG00000184009	=	MI:0676(tandem_affinity_purification)
ENSG00000028137 (known) ENSG00000109971	=	MI:0676(tandem_affinity_purification)
ENSG00000028137 (known) ENSG00000156709	=	MI:0676(tandem_affinity_purification)
ENSG00000028137 (known) ENSG00000074696	=	MI:0676(tandem_affinity_purification)
ENSG00000028137 (known) ENSG00000117906	=	MI:0676(tandem_affinity_purification)
ENSG00000028137 (known) ENSG00000180879	=	MI:0676(tandem_affinity_purification)
ENSG00000028137 (known) ENSG00000071539	=	MI:0676(tandem_affinity_purification)
ENSG00000028137 (known) ENSG00000149273	=	MI:0676(tandem_affinity_purification)
ENSG00000028277 (known) ENSG00000112592	=	MI:0019(coimmunoprecipitation)|MI:0401(biochemical)
ENSG00000028839 (known) ENSG00000184983	=	MI:0398(two_hybrid_pooling)
ENSG00000028839 (known) ENSG00000213699	=	MI:0398(two_hybrid_pooling)
ENSG00000028839 (known) ENSG00000140307	=	MI:0006(anti_bait_coimmunoprecipitation)
ENSG00000028839 (known) ENSG00000132300	=	MI:0398(two_hybrid_pooling)
ENSG00000028839 (known) ENSG00000165417	=	MI:0006(anti_bait_coimmunoprecipitation)
ENSG00000028839 (known) ENSG00000111737	=	MI:0398(two_hybrid_pooling)
ENSG00000028839 (known) ENSG00000163344	=	MI:0006(anti_bait_coimmunoprecipitation)
ENSG00000028839 (known) ENSG00000198001	=	MI:0398(two_hybrid_pooling)
ENSG00000028839 (known) ENSG00000161204	=	MI:0398(two_hybrid_pooling)
ENSG00000028839 (known) ENSG00000105355	=	MI:0398(two_hybrid_pooling)
ENSG00000028839 (known) ENSG00000147403	=	MI:0398(two_hybrid_pooling)
ENSG00000029153 (known) ENSG00000116016	=	MI:0018(Two_hybrid_test)
ENSG00000029153 (known) ENSG00000134852	=	MI:0018(Two_hybrid_test)
ENSG00000029363 (known) ENSG00000137486	=	MI:0007(anti_tag_coimmunoprecipitation)
ENSG00000029363 (known) ENSG00000141480	=	MI:0007(anti_tag_coimmunoprecipitation)
ENSG00000029363 (known) ENSG00000102119	=	MI:0099(spa)|MI:0047(far_western_blotting)|MI:0018(Two_hybrid_test)
ENSG00000029363 (known) ENSG00000177885	=	MI:0096(pull_down)
ENSG00000029363 (known) ENSG00000170027	=	MI:0006(anti_bait_coimmunoprecipitation)
ENSG00000029363 (known) ENSG00000205937	=	MI:0006(anti_bait_coimmunoprecipitation)
ENSG00000029363 (known) ENSG00000137076	=	protein_protein
ENSG00000029534 (known) ENSG00000154358	=	MI:0018(Two_hybrid_test)|MI:0096(pull_down)|MI:0416(fluorescence_microscopy)
ENSG00000029725 (known) ENSG00000029725	=	MI:0030(cross-linking_study)
ENSG00000029725 (known) ENSG00000134308	=	MI:0006(anti_bait_coimmunoprecipitation)
ENSG00000029725 (known) ENSG00000100083	=	MI:0114(x-ray_crystallography)|MI:0007(anti_tag_coimmunoprecipitation)|MI:0004(affinity_chromatography_technology)|MI:0018(Two_hybrid_test)|MI:0096(pull_down)
ENSG00000029725 (known) ENSG00000144566	=	MI:0114(x-ray_crystallography)
ENSG00000029725 (known) ENSG00000128245	=	MI:0676(tandem_affinity_purification)
ENSG00000029725 (known) ENSG00000103365	=	MI:0006(anti_bait_coimmunoprecipitation)|MI:0007(anti_tag_coimmunoprecipitation)|MI:0018(Two_hybrid_test)
ENSG00000029725 (known) ENSG00000154710	=	MI:0053(fluorescence_polarization_spectroscopy)
ENSG00000029725 (known) ENSG00000166747	=	MI:0004(affinity_chromatography_technology)|MI:0018(Two_hybrid_test)
ENSG00000029725 (known) ENSG00000170027	=	MI:0006(anti_bait_coimmunoprecipitation)
ENSG00000029725 (known) ENSG00000213983	=	MI:0004(affinity_chromatography_technology)|MI:0018(Two_hybrid_test)
ENSG00000029725 (known) ENSG00000125447	=	MI:0007(anti_tag_coimmunoprecipitation)|MI:0018(Two_hybrid_test)
ENSG00000030066 (known) ENSG00000171311	=	MI:0018(Two_hybrid_test)
ENSG00000030066 (known) ENSG00000069248	=	MI:0019(coimmunoprecipitation)
ENSG00000030066 (known) ENSG00000162946	=	MI:0018(Two_hybrid_test)
ENSG00000030066 (known) ENSG00000179222	=	MI:0006(anti_bait_coimmunoprecipitation)
ENSG00000030066 (known) ENSG00000111581	=	MI:0019(coimmunoprecipitation)
ENSG00000030110 (known) ENSG00000030110	=	MI:0007(anti_tag_coimmunoprecipitation)
ENSG00000030110 (known) ENSG00000094796	=	MI:0006(anti_bait_coimmunoprecipitation)
ENSG00000030110 (known) ENSG00000143384	=	MI:0006(anti_bait_coimmunoprecipitation)|MI:0007(anti_tag_coimmunoprecipitation)
ENSG00000030110 (known) ENSG00000167978	=	MI:0006(anti_bait_coimmunoprecipitation)
ENSG00000030110 (known) ENSG00000213585	=	protein_protein
ENSG00000030110 (known) ENSG00000171791	=	MI:0006(anti_bait_coimmunoprecipitation)
ENSG00000030110 (known) ENSG00000138071	=	MI:0006(anti_bait_coimmunoprecipitation)
ENSG00000030110 (known) ENSG00000141510	=	protein_protein
ENSG00000030110 (known) ENSG00000105202	=	MI:0006(anti_bait_coimmunoprecipitation)
ENSG00000030110 (known) ENSG00000171552	=	MI:0019(coimmunoprecipitation)|MI:0398(two_hybrid_pooling)
ENSG00000030110 (known) ENSG00000160049	=	MI:0006(anti_bait_coimmunoprecipitation)
ENSG00000030110 (known) ENSG00000087088	=	MI:0007(anti_tag_coimmunoprecipitation)
ENSG00000030110 (known) ENSG00000170776	=	MI:0006(anti_bait_coimmunoprecipitation)
ENSG00000030110 (known) ENSG00000165637	=	MI:0006(anti_bait_coimmunoprecipitation)
ENSG00000030582 (known) ENSG00000120693	=	protein_protein
ENSG00000030582 (known) ENSG00000105991	=	MI:0398(two_hybrid_pooling)
ENSG00000030582 (known) ENSG00000165702	=	MI:0018(Two_hybrid_test)
ENSG00000030582 (known) ENSG00000129315	=	protein_protein
ENSG00000030582 (known) ENSG00000160883	=	protein_protein
ENSG00000030582 (known) ENSG00000111676	=	MI:0018(Two_hybrid_test)
ENSG00000030582 (known) ENSG00000185519	=	MI:0398(two_hybrid_pooling)
ENSG00000031081 (known) ENSG00000106799	=	protein_protein
ENSG00000031081 (known) ENSG00000198742	=	protein_protein
ENSG00000031698 (known) ENSG00000189162	=	MI:0006(anti_bait_coimmunoprecipitation)
ENSG00000031698 (known) ENSG00000068903	=	MI:0006(anti_bait_coimmunoprecipitation)
ENSG00000031698 (known) ENSG00000154310	=	MI:0006(anti_bait_coimmunoprecipitation)
ENSG00000031698 (known) ENSG00000068438	=	MI:0006(anti_bait_coimmunoprecipitation)
ENSG00000031698 (known) ENSG00000136997	=	MI:0676(tandem_affinity_purification)
ENSG00000031698 (known) ENSG00000206452	=	MI:0006(anti_bait_coimmunoprecipitation)
ENSG00000031823 (known) ENSG00000132341	=	MI:0096(pull_down)
ENSG00000031823 (known) ENSG00000158796	=	MI:0006(anti_bait_coimmunoprecipitation)
ENSG00000031823 (known) ENSG00000180198	=	MI:0096(pull_down)|MI:0018(Two_hybrid_test)
ENSG00000031823 (known) ENSG00000172270	=	MI:0006(anti_bait_coimmunoprecipitation)
ENSG00000031823 (known) ENSG00000163631	=	MI:0006(anti_bait_coimmunoprecipitation)
ENSG00000032219 (known) ENSG00000139687	=	MI:0401(biochemical)
ENSG00000032219 (known) ENSG00000174744	=	MI:0018(Two_hybrid_test)
ENSG00000032389 (known) ENSG00000158941	=	MI:0006(anti_bait_coimmunoprecipitation)
ENSG00000032389 (known) ENSG00000123374	=	MI:0006(anti_bait_coimmunoprecipitation)
ENSG00000032389 (known) ENSG00000143753	=	MI:0006(anti_bait_coimmunoprecipitation)
ENSG00000032389 (known) ENSG00000114978	=	MI:0006(anti_bait_coimmunoprecipitation)
ENSG00000032389 (known) ENSG00000183305	=	MI:0006(anti_bait_coimmunoprecipitation)
ENSG00000032389 (known) ENSG00000129646	=	MI:0006(anti_bait_coimmunoprecipitation)
ENSG00000032514 (known) ENSG00000076924	=	MI:0019(coimmunoprecipitation)|MI:0071(molecular_sieving)
ENSG00000032514 (known) ENSG00000049167	=	MI:0019(coimmunoprecipitation)
ENSG00000032514 (known) ENSG00000134899	=	MI:0019(coimmunoprecipitation)
ENSG00000032514 (known) ENSG00000181222	=	MI:0019(coimmunoprecipitation)|MI:0071(molecular_sieving)
ENSG00000032514 (known) ENSG00000123091	=	protein_protein
ENSG00000032742 (known) ENSG00000119953	=	MI:0006(anti_bait_coimmunoprecipitation)
ENSG00000033030 (known) ENSG00000196504	=	protein_protein
ENSG00000033122 (known) ENSG00000136827	=	MI:0007(anti_tag_coimmunoprecipitation)|MI:0416(fluorescence_microscopy)
ENSG00000033122 (known) ENSG00000130402	=	protein_protein
ENSG00000033122 (known) ENSG00000070808	=	protein_protein
ENSG00000033122 (known) ENSG00000173465	=	MI:0006(anti_bait_coimmunoprecipitation)
ENSG00000033178 (known) ENSG00000120693	=	protein_protein
ENSG00000033327 (known) ENSG00000146648	=	MI:0007(anti_tag_coimmunoprecipitation)
ENSG00000033327 (known) ENSG00000145675	=	MI:0007(anti_tag_coimmunoprecipitation)
ENSG00000033327 (known) ENSG00000179295	=	MI:0007(anti_tag_coimmunoprecipitation)
ENSG00000033327 (known) ENSG00000177885	=	MI:0007(anti_tag_coimmunoprecipitation)
ENSG00000033800 (known) ENSG00000196504	=	protein_protein
ENSG00000033800 (known) ENSG00000115415	=	protein_protein
ENSG00000033800 (known) ENSG00000101665	=	protein_protein
ENSG00000033800 (known) ENSG00000175183	=	protein_protein
ENSG00000033800 (known) ENSG00000141510	=	MI:0096(pull_down)
ENSG00000033800 (known) ENSG00000136603	=	protein_protein
ENSG00000033800 (known) ENSG00000064012	=	protein_protein
ENSG00000033800 (known) ENSG00000116030	=	protein_protein
ENSG00000033800 (known) ENSG00000103275	=	protein_protein
ENSG00000033800 (known) ENSG00000091831	=	MI:0401(biochemical)
ENSG00000033800 (known) ENSG00000140009	=	MI:0401(biochemical)
ENSG00000033800 (known) ENSG00000092067	=	protein_protein
ENSG00000033800 (known) ENSG00000196396	=	MI:0006(anti_bait_coimmunoprecipitation)
ENSG00000033800 (known) ENSG00000163877	=	protein_protein
ENSG00000033800 (known) ENSG00000082175	=	MI:0401(biochemical)
ENSG00000033800 (known) ENSG00000170365	=	protein_protein
ENSG00000033800 (known) ENSG00000141646	=	protein_protein
ENSG00000033867 (known) ENSG00000166913	=	MI:0006(anti_bait_coimmunoprecipitation)
ENSG00000034063 (known) ENSG00000116478	=	MI:0006(anti_bait_coimmunoprecipitation)
ENSG00000034063 (known) ENSG00000130816	=	MI:0006(anti_bait_coimmunoprecipitation)|MI:0663(confocal_microscopy)|MI:0096(pull_down)|MI:0018(Two_hybrid_test)
ENSG00000034152 (known) ENSG00000198742	=	protein_protein
ENSG00000034152 (known) ENSG00000112062	=	protein_protein
ENSG00000034152 (known) ENSG00000123143	=	MI:0007(anti_tag_coimmunoprecipitation)
ENSG00000034152 (known) ENSG00000106799	=	protein_protein
ENSG00000034152 (known) ENSG00000141646	=	protein_protein
ENSG00000034152 (known) ENSG00000166949	=	protein_protein
ENSG00000034152 (known) ENSG00000085511	=	protein_protein
ENSG00000034152 (known) ENSG00000105204	=	MI:0006(anti_bait_coimmunoprecipitation)|MI:0424(protein_kinase_assay)
ENSG00000034152 (known) ENSG00000138696	=	protein_protein
ENSG00000034152 (known) ENSG00000175387	=	protein_protein
ENSG00000034152 (known) ENSG00000170365	=	protein_protein
ENSG00000034677 (known) ENSG00000185591	=	MI:0096(pull_down)
ENSG00000034693 (known) ENSG00000162735	=	MI:0047(far_western_blotting)|MI:0398(two_hybrid_pooling)|MI:0007(anti_tag_coimmunoprecipitation)
ENSG00000034693 (known) ENSG00000121680	=	MI:0007(anti_tag_coimmunoprecipitation)
ENSG00000034693 (known) ENSG00000215193	=	MI:0007(anti_tag_coimmunoprecipitation)
ENSG00000034713 (known) ENSG00000081307	=	MI:0398(two_hybrid_pooling)
ENSG00000034713 (known) ENSG00000130255	=	MI:0006(anti_bait_coimmunoprecipitation)
ENSG00000034713 (known) ENSG00000099968	=	MI:0398(two_hybrid_pooling)
ENSG00000034713 (known) ENSG00000119638	=	MI:0006(anti_bait_coimmunoprecipitation)
ENSG00000034713 (known) ENSG00000092820	=	MI:0006(anti_bait_coimmunoprecipitation)
ENSG00000034713 (known) ENSG00000146729	=	MI:0006(anti_bait_coimmunoprecipitation)
ENSG00000034713 (known) ENSG00000148356	=	MI:0398(two_hybrid_pooling)
ENSG00000034713 (known) ENSG00000101182	=	MI:0006(anti_bait_coimmunoprecipitation)
ENSG00000034713 (known) ENSG00000182718	=	MI:0006(anti_bait_coimmunoprecipitation)
ENSG00000034713 (known) ENSG00000159228	=	MI:0006(anti_bait_coimmunoprecipitation)
ENSG00000034713 (known) ENSG00000167378	=	MI:0006(anti_bait_coimmunoprecipitation)
ENSG00000034713 (known) ENSG00000132780	=	MI:0006(anti_bait_coimmunoprecipitation)
ENSG00000034713 (known) ENSG00000144848	=	MI:0404(comigration_in_non_denaturing_gel_electrophoresis)|MI:0006(anti_bait_coimmunoprecipitation)
ENSG00000034713 (known) ENSG00000067057	=	MI:0006(anti_bait_coimmunoprecipitation)
ENSG00000034713 (known) ENSG00000156475	=	MI:0006(anti_bait_coimmunoprecipitation)
ENSG00000034713 (known) ENSG00000062822	=	MI:0006(anti_bait_coimmunoprecipitation)
ENSG00000034713 (known) ENSG00000188170	=	MI:0006(anti_bait_coimmunoprecipitation)
ENSG00000034713 (known) ENSG00000213585	=	MI:0006(anti_bait_coimmunoprecipitation)
ENSG00000034713 (known) ENSG00000138095	=	MI:0006(anti_bait_coimmunoprecipitation)
ENSG00000034713 (known) ENSG00000075785	=	MI:0006(anti_bait_coimmunoprecipitation)
ENSG00000034713 (known) ENSG00000134684	=	MI:0006(anti_bait_coimmunoprecipitation)
ENSG00000034713 (known) ENSG00000166508	=	MI:0006(anti_bait_coimmunoprecipitation)
ENSG00000034713 (known) ENSG00000127884	=	MI:0006(anti_bait_coimmunoprecipitation)
ENSG00000034713 (known) ENSG00000173692	=	MI:0006(anti_bait_coimmunoprecipitation)
ENSG00000034713 (known) ENSG00000131374	=	MI:0398(two_hybrid_pooling)
ENSG00000034713 (known) ENSG00000184117	=	MI:0006(anti_bait_coimmunoprecipitation)
ENSG00000034713 (known) ENSG00000197102	=	MI:0006(anti_bait_coimmunoprecipitation)
ENSG00000034713 (known) ENSG00000120265	=	MI:0006(anti_bait_coimmunoprecipitation)
ENSG00000034713 (known) ENSG00000163931	=	MI:0006(anti_bait_coimmunoprecipitation)
ENSG00000034713 (known) ENSG00000185624	=	MI:0006(anti_bait_coimmunoprecipitation)
ENSG00000034713 (known) ENSG00000108788	=	MI:0398(two_hybrid_pooling)
ENSG00000034713 (known) ENSG00000118997	=	MI:0006(anti_bait_coimmunoprecipitation)
ENSG00000034713 (known) ENSG00000129084	=	MI:0006(anti_bait_coimmunoprecipitation)
ENSG00000034713 (known) ENSG00000165704	=	MI:0006(anti_bait_coimmunoprecipitation)
ENSG00000034713 (known) ENSG00000136436	=	MI:0398(two_hybrid_pooling)
ENSG00000034713 (known) ENSG00000114867	=	MI:0006(anti_bait_coimmunoprecipitation)
ENSG00000034713 (known) ENSG00000088247	=	MI:0006(anti_bait_coimmunoprecipitation)
ENSG00000034713 (known) ENSG00000197548	=	MI:0404(comigration_in_non_denaturing_gel_electrophoresis)
ENSG00000034713 (known) ENSG00000100401	=	MI:0006(anti_bait_coimmunoprecipitation)
ENSG00000034713 (known) ENSG00000100380	=	MI:0006(anti_bait_coimmunoprecipitation)
ENSG00000034713 (known) ENSG00000161011	=	MI:0398(two_hybrid_pooling)|MI:0006(anti_bait_coimmunoprecipitation)
ENSG00000034713 (known) ENSG00000130175	=	MI:0006(anti_bait_coimmunoprecipitation)
ENSG00000034713 (known) ENSG00000069329	=	MI:0006(anti_bait_coimmunoprecipitation)
ENSG00000034713 (known) ENSG00000103342	=	MI:0006(anti_bait_coimmunoprecipitation)
ENSG00000034713 (known) ENSG00000111424	=	protein_protein
ENSG00000034713 (known) ENSG00000163902	=	MI:0006(anti_bait_coimmunoprecipitation)
ENSG00000034713 (known) ENSG00000168397	=	MI:0398(two_hybrid_pooling)|MI:0006(anti_bait_coimmunoprecipitation)
ENSG00000034713 (known) ENSG00000196565	=	MI:0006(anti_bait_coimmunoprecipitation)
ENSG00000035115 (known) ENSG00000131095	=	MI:0398(two_hybrid_pooling)
ENSG00000035141 (known) ENSG00000175324	=	MI:0018(Two_hybrid_test)
ENSG00000035403 (known) ENSG00000116560	=	protein_protein
ENSG00000035403 (known) ENSG00000156508	=	protein_protein
ENSG00000035403 (known) ENSG00000175390	=	protein_protein
ENSG00000035403 (known) ENSG00000164708	=	protein_protein
ENSG00000035403 (known) ENSG00000136026	=	protein_protein
ENSG00000035403 (known) ENSG00000109971	=	protein_protein
ENSG00000035403 (known) ENSG00000063244	=	protein_protein
ENSG00000035403 (known) ENSG00000091262	=	protein_protein
ENSG00000035403 (known) ENSG00000150991	=	protein_protein
ENSG00000035403 (known) ENSG00000138029	=	protein_protein
ENSG00000035403 (known) ENSG00000115541	=	protein_protein
ENSG00000035403 (known) ENSG00000139343	=	protein_protein
ENSG00000035403 (known) ENSG00000167004	=	protein_protein
ENSG00000035403 (known) ENSG00000171858	=	protein_protein
ENSG00000035403 (known) ENSG00000120071	=	protein_protein
ENSG00000035403 (known) ENSG00000196504	=	protein_protein
ENSG00000035403 (known) ENSG00000115760	=	protein_protein
ENSG00000035403 (known) ENSG00000165046	=	protein_protein
ENSG00000035403 (known) ENSG00000147140	=	protein_protein
ENSG00000035403 (known) ENSG00000188352	=	protein_protein
ENSG00000035403 (known) ENSG00000132016	=	MI:0398(two_hybrid_pooling)
ENSG00000035403 (known) ENSG00000125835	=	protein_protein
ENSG00000035403 (known) ENSG00000095951	=	protein_protein
ENSG00000035403 (known) ENSG00000169857	=	protein_protein
ENSG00000035403 (known) ENSG00000169398	=	protein_protein
ENSG00000035403 (known) ENSG00000072274	=	protein_protein
ENSG00000035403 (known) ENSG00000100075	=	protein_protein
ENSG00000035403 (known) ENSG00000152214	=	protein_protein
ENSG00000035403 (known) ENSG00000143569	=	protein_protein
ENSG00000035403 (known) ENSG00000166900	=	protein_protein
ENSG00000035403 (known) ENSG00000108679	=	protein_protein
ENSG00000035403 (known) ENSG00000165119	=	protein_protein
ENSG00000035403 (known) ENSG00000182004	=	protein_protein
ENSG00000035403 (known) ENSG00000143977	=	protein_protein
ENSG00000035403 (known) ENSG00000114487	=	protein_protein
ENSG00000035403 (known) ENSG00000092108	=	protein_protein
ENSG00000035403 (known) ENSG00000215301	=	protein_protein
ENSG00000035403 (known) ENSG00000123384	=	protein_protein
ENSG00000035403 (known) ENSG00000108518	=	protein_protein
ENSG00000035403 (known) ENSG00000121774	=	protein_protein
ENSG00000035403 (known) ENSG00000159251	=	protein_protein
ENSG00000035403 (known) ENSG00000111640	=	protein_protein
ENSG00000035403 (known) ENSG00000163956	=	protein_protein
ENSG00000035403 (known) ENSG00000099622	=	protein_protein
ENSG00000035403 (known) ENSG00000172915	=	protein_protein
ENSG00000035403 (known) ENSG00000178372	=	protein_protein
ENSG00000035403 (known) ENSG00000035403	=	protein_protein
ENSG00000035403 (known) ENSG00000185238	=	protein_protein
ENSG00000035403 (known) ENSG00000168496	=	protein_protein
ENSG00000035403 (known) ENSG00000108829	=	protein_protein
ENSG00000035403 (known) ENSG00000126460	=	protein_protein
ENSG00000035403 (known) ENSG00000170190	=	protein_protein
ENSG00000035403 (known) ENSG00000167005	=	protein_protein
ENSG00000035403 (known) ENSG00000185345	=	protein_protein
ENSG00000035403 (known) ENSG00000099964	=	protein_protein
ENSG00000035403 (known) ENSG00000100097	=	protein_protein
ENSG00000035403 (known) ENSG00000198718	=	protein_protein
ENSG00000035403 (known) ENSG00000089280	=	protein_protein
ENSG00000035403 (known) ENSG00000188229	=	protein_protein
ENSG00000035403 (known) ENSG00000080166	=	protein_protein
ENSG00000035403 (known) ENSG00000155754	=	protein_protein
ENSG00000035403 (known) ENSG00000166710	=	protein_protein
ENSG00000035403 (known) ENSG00000168028	=	protein_protein
ENSG00000035403 (known) ENSG00000145833	=	protein_protein
ENSG00000035403 (known) ENSG00000172115	=	protein_protein
ENSG00000035403 (known) ENSG00000102317	=	protein_protein
ENSG00000035403 (known) ENSG00000197903	=	protein_protein
ENSG00000035403 (known) ENSG00000105372	=	protein_protein
ENSG00000035403 (known) ENSG00000100220	=	protein_protein
ENSG00000035403 (known) ENSG00000173894	=	protein_protein
ENSG00000035403 (known) ENSG00000134333	=	protein_protein
ENSG00000035403 (known) ENSG00000091490	=	protein_protein
ENSG00000035403 (known) ENSG00000170382	=	protein_protein
ENSG00000035403 (known) ENSG00000184009	=	protein_protein
ENSG00000035403 (known) ENSG00000092010	=	MI:0398(two_hybrid_pooling)
ENSG00000035403 (known) ENSG00000114416	=	protein_protein
ENSG00000035403 (known) ENSG00000156735	=	protein_protein
ENSG00000035403 (known) ENSG00000172660	=	protein_protein
ENSG00000035403 (known) ENSG00000079785	=	protein_protein
ENSG00000035403 (known) ENSG00000142784	=	protein_protein
ENSG00000035403 (known) ENSG00000138443	=	MI:0398(two_hybrid_pooling)
ENSG00000035403 (known) ENSG00000073792	=	protein_protein
ENSG00000035403 (known) ENSG00000182718	=	protein_protein
ENSG00000035403 (known) ENSG00000169045	=	protein_protein
ENSG00000035403 (known) ENSG00000100345	=	protein_protein
ENSG00000035403 (known) ENSG00000087302	=	protein_protein
ENSG00000035403 (known) ENSG00000070756	=	protein_protein
ENSG00000035403 (known) ENSG00000144535	=	protein_protein
ENSG00000035403 (known) ENSG00000151247	=	protein_protein
ENSG00000035403 (known) ENSG00000189171	=	protein_protein
ENSG00000035403 (known) ENSG00000204628	=	protein_protein
ENSG00000035403 (known) ENSG00000066777	=	protein_protein
ENSG00000035403 (known) ENSG00000087077	=	MI:0398(two_hybrid_pooling)
ENSG00000035403 (known) ENSG00000131018	=	protein_protein
ENSG00000035403 (known) ENSG00000110955	=	protein_protein
ENSG00000035403 (known) ENSG00000077312	=	protein_protein
ENSG00000035403 (known) ENSG00000149257	=	protein_protein
ENSG00000035403 (known) ENSG00000144810	=	protein_protein
ENSG00000035403 (known) ENSG00000160201	=	protein_protein
ENSG00000035403 (known) ENSG00000108442	=	protein_protein
ENSG00000035403 (known) ENSG00000096746	=	protein_protein
ENSG00000035403 (known) ENSG00000092841	=	protein_protein
ENSG00000035403 (known) ENSG00000138326	=	protein_protein
ENSG00000035403 (known) ENSG00000135316	=	protein_protein
ENSG00000035403 (known) ENSG00000115414	=	protein_protein
ENSG00000035403 (known) ENSG00000166130	=	protein_protein
ENSG00000035403 (known) ENSG00000179163	=	protein_protein
ENSG00000035403 (known) ENSG00000106588	=	protein_protein
ENSG00000035403 (known) ENSG00000145907	=	protein_protein
ENSG00000035664 (known) ENSG00000106799	=	protein_protein
ENSG00000035664 (known) ENSG00000035664	=	MI:0007(anti_tag_coimmunoprecipitation)
ENSG00000035681 (known) ENSG00000067182	=	protein_protein
ENSG00000035681 (known) ENSG00000204628	=	protein_protein
ENSG00000035687 (known) ENSG00000143466	=	MI:0006(anti_bait_coimmunoprecipitation)
ENSG00000035687 (known) ENSG00000204525	=	MI:0006(anti_bait_coimmunoprecipitation)
ENSG00000035862 (known) ENSG00000089597	=	MI:0006(anti_bait_coimmunoprecipitation)
ENSG00000035862 (known) ENSG00000131467	=	MI:0006(anti_bait_coimmunoprecipitation)
ENSG00000035862 (known) ENSG00000157227	=	protein_protein
ENSG00000035862 (known) ENSG00000120265	=	MI:0006(anti_bait_coimmunoprecipitation)
ENSG00000035862 (known) ENSG00000115266	=	MI:0006(anti_bait_coimmunoprecipitation)
ENSG00000035862 (known) ENSG00000162244	=	MI:0006(anti_bait_coimmunoprecipitation)
ENSG00000035862 (known) ENSG00000090273	=	MI:0006(anti_bait_coimmunoprecipitation)
ENSG00000035862 (known) ENSG00000101182	=	MI:0006(anti_bait_coimmunoprecipitation)
ENSG00000035862 (known) ENSG00000099901	=	MI:0006(anti_bait_coimmunoprecipitation)
ENSG00000035862 (known) ENSG00000127884	=	MI:0006(anti_bait_coimmunoprecipitation)
ENSG00000035862 (known) ENSG00000087245	=	MI:0114(x-ray_crystallography)
ENSG00000035862 (known) ENSG00000173267	=	MI:0006(anti_bait_coimmunoprecipitation)
ENSG00000035862 (known) ENSG00000164070	=	MI:0006(anti_bait_coimmunoprecipitation)
ENSG00000035862 (known) ENSG00000135069	=	MI:0006(anti_bait_coimmunoprecipitation)
ENSG00000035862 (known) ENSG00000128050	=	MI:0006(anti_bait_coimmunoprecipitation)
ENSG00000035862 (known) ENSG00000101856	=	MI:0006(anti_bait_coimmunoprecipitation)
ENSG00000035862 (known) ENSG00000105649	=	MI:0006(anti_bait_coimmunoprecipitation)
ENSG00000035862 (known) ENSG00000100902	=	MI:0006(anti_bait_coimmunoprecipitation)
ENSG00000035862 (known) ENSG00000141279	=	MI:0006(anti_bait_coimmunoprecipitation)
ENSG00000035928 (known) ENSG00000133119	=	MI:0364(inferred_by_curator)|MI:0028(cosedimentation_in_solution)|MI:0096(pull_down)
ENSG00000035928 (known) ENSG00000072501	=	MI:0006(anti_bait_coimmunoprecipitation)
ENSG00000035928 (known) ENSG00000111445	=	MI:0364(inferred_by_curator)|MI:0028(cosedimentation_in_solution)|MI:0096(pull_down)
ENSG00000035928 (known) ENSG00000049541	=	MI:0019(coimmunoprecipitation)|MI:0364(inferred_by_curator)|MI:0028(cosedimentation_in_solution)|MI:0096(pull_down)
ENSG00000035928 (known) ENSG00000163918	=	MI:0364(inferred_by_curator)|MI:0028(cosedimentation_in_solution)|MI:0096(pull_down)
ENSG00000036257 (known) ENSG00000111530	=	MI:0004(affinity_chromatography_technology)|MI:0019(coimmunoprecipitation)
ENSG00000036672 (known) ENSG00000171346	=	MI:0398(two_hybrid_pooling)|MI:0096(pull_down)
ENSG00000036672 (known) ENSG00000162373	=	MI:0398(two_hybrid_pooling)
ENSG00000036672 (known) ENSG00000127191	=	MI:0398(two_hybrid_pooling)
ENSG00000036672 (known) ENSG00000095066	=	MI:0398(two_hybrid_pooling)
ENSG00000036672 (known) ENSG00000170315	=	MI:0415(enzymatic_study)
ENSG00000036672 (known) ENSG00000183092	=	MI:0398(two_hybrid_pooling)
ENSG00000036672 (known) ENSG00000175602	=	MI:0398(two_hybrid_pooling)
ENSG00000036828 (known) ENSG00000196924	=	MI:0019(coimmunoprecipitation)
ENSG00000037042 (known) ENSG00000184489	=	MI:0006(anti_bait_coimmunoprecipitation)
ENSG00000037042 (known) ENSG00000144021	=	MI:0006(anti_bait_coimmunoprecipitation)
ENSG00000037280 (known) ENSG00000150630	=	MI:0019(coimmunoprecipitation)|MI:0004(affinity_chromatography_technology)
ENSG00000037280 (known) ENSG00000165197	=	MI:0019(coimmunoprecipitation)
ENSG00000037280 (known) ENSG00000171681	=	protein_protein
ENSG00000037280 (known) ENSG00000128052	=	MI:0019(coimmunoprecipitation)
ENSG00000037474 (known) ENSG00000141480	=	MI:0007(anti_tag_coimmunoprecipitation)
ENSG00000037757 (known) ENSG00000037757	=	MI:0398(two_hybrid_pooling)|MI:0096(pull_down)
ENSG00000037757 (known) ENSG00000171681	=	protein_protein
ENSG00000037897 (known) ENSG00000160193	=	MI:0398(two_hybrid_pooling)
ENSG00000037897 (known) ENSG00000142208	=	protein_protein
ENSG00000037897 (known) ENSG00000177189	=	protein_protein
ENSG00000038002 (known) ENSG00000163631	=	MI:0006(anti_bait_coimmunoprecipitation)
ENSG00000038002 (known) ENSG00000038002	=	protein_protein
ENSG00000038358 (known) ENSG00000162290	=	MI:0006(anti_bait_coimmunoprecipitation)|MI:0007(anti_tag_coimmunoprecipitation)|MI:0416(fluorescence_microscopy)
ENSG00000038358 (known) ENSG00000179151	=	MI:0007(anti_tag_coimmunoprecipitation)
ENSG00000038358 (known) ENSG00000128016	=	MI:0007(anti_tag_coimmunoprecipitation)
ENSG00000038358 (known) ENSG00000172795	=	MI:0007(anti_tag_coimmunoprecipitation)|MI:0018(Two_hybrid_test)
ENSG00000038382 (known) ENSG00000090989	=	MI:0018(Two_hybrid_test)
ENSG00000038382 (known) ENSG00000162946	=	MI:0018(Two_hybrid_test)
ENSG00000038382 (known) ENSG00000174307	=	MI:0006(anti_bait_coimmunoprecipitation)
ENSG00000038382 (known) ENSG00000108578	=	MI:0398(two_hybrid_pooling)
ENSG00000038945 (known) ENSG00000168172	=	MI:0007(anti_tag_coimmunoprecipitation)|MI:0096(pull_down)
ENSG00000039068 (known) ENSG00000105974	=	protein_protein
ENSG00000039068 (known) ENSG00000136938	=	MI:0096(pull_down)
ENSG00000039068 (known) ENSG00000173482	=	MI:0401(biochemical)
ENSG00000039068 (known) ENSG00000146648	=	protein_protein
ENSG00000039068 (known) ENSG00000144381	=	MI:0107(surface_plasmon_resonance)
ENSG00000039068 (known) ENSG00000077782	=	MI:0006(anti_bait_coimmunoprecipitation)
ENSG00000039068 (known) ENSG00000211895	=	MI:0107(surface_plasmon_resonance)
ENSG00000039068 (known) ENSG00000104419	=	MI:0006(anti_bait_coimmunoprecipitation)
ENSG00000039068 (known) ENSG00000171403	=	MI:0107(surface_plasmon_resonance)
ENSG00000039068 (known) ENSG00000044115	=	MI:0096(pull_down)|MI:0107(surface_plasmon_resonance)
ENSG00000039068 (known) ENSG00000160789	=	MI:0107(surface_plasmon_resonance)
ENSG00000039068 (known) ENSG00000198561	=	protein_protein
ENSG00000039068 (known) ENSG00000146729	=	MI:0096(pull_down)
ENSG00000039068 (known) ENSG00000108561	=	MI:0096(pull_down)
ENSG00000039068 (known) ENSG00000198959	=	MI:0107(surface_plasmon_resonance)
ENSG00000039068 (known) ENSG00000184304	=	MI:0006(anti_bait_coimmunoprecipitation)|MI:0663(confocal_microscopy)|MI:0424(protein_kinase_assay)
ENSG00000039068 (known) ENSG00000146731	=	MI:0107(surface_plasmon_resonance)
[truncated: 22,613 more rows]
