# Supplementary material for: Building and analyzing protein interactome networks by cross-species comparisons
Source: BMC Syst Biol. 2010 Mar 30;4:36. doi: 10.1186/1752-0509-4-36 (PMC2859380; doi:10.1186/1752-0509-4-36)
Supplement: Additional file 7 — Zip Mmus. A zipped folder containing files formatted for use in Cytoscape listed in Supplemental Table 3. These files are for Mus musculus proteins. [file 1752-0509-4-36-S7.ZIP]

Archive with 20 entries (19 files):
- mmus/
- mmus/mmus.sif
- mmus/mmus_cele_describe.eda
- mmus/mmus_cele_orthologs.eda
- mmus/mmus_cele_SpeciesSpeciesScore.eda
- mmus/mmus_dmel_describe.eda
- mmus/mmus_dmel_orthologs.eda
- mmus/mmus_dmel_SpeciesSpeciesScore.eda
- mmus/mmus_ExperimentScore.eda
- mmus/mmus_gene_name.noa
- mmus/mmus_hsap_describe.eda
- mmus/mmus_hsap_orthologs.eda
- mmus/mmus_hsap_SpeciesSpeciesScore.eda
- mmus/mmus_InteroScores.eda
- mmus/mmus_scer_describe.eda
- mmus/mmus_scer_orthologs.eda
- mmus/mmus_scer_SpeciesSpeciesScore.eda
- mmus/mmus_SpeciesNotation.eda
- mmus/mmus_SpeciesScore.eda
- mmusexptList.eda
