# Supplementary material for: Building and analyzing protein interactome networks by cross-species comparisons
Source: BMC Syst Biol. 2010 Mar 30;4:36. doi: 10.1186/1752-0509-4-36 (PMC2859380; doi:10.1186/1752-0509-4-36)
Supplement: Additional file 7 — Zip Mmus. A zipped folder containing files formatted for use in Cytoscape listed in Supplemental Table 3. These files are for Mus musculus proteins. [file 1752-0509-4-36-S7.ZIP › mmus/mmus.sif]

ENSMUSG00000000001	known	ENSMUSG00000026930
ENSMUSG00000000001	known	ENSMUSG00000026234
ENSMUSG00000000001	known	ENSMUSG00000030824
ENSMUSG00000000001	known	ENSMUSG00000029064
ENSMUSG00000000001	known	ENSMUSG00000024392
ENSMUSG00000000001	predicted	ENSMUSG00000030228
ENSMUSG00000000001	predicted	ENSMUSG00000058838
ENSMUSG00000000001	predicted	ENSMUSG00000000001
ENSMUSG00000000001	predicted	ENSMUSG00000067283
ENSMUSG00000000001	predicted	ENSMUSG00000027536
ENSMUSG00000000001	predicted	ENSMUSG00000049999
ENSMUSG00000000001	predicted	ENSMUSG00000067279
ENSMUSG00000000001	predicted	ENSMUSG00000027665
ENSMUSG00000000001	predicted	ENSMUSG00000034781
ENSMUSG00000000001	predicted	ENSMUSG00000032518
ENSMUSG00000000001	predicted	ENSMUSG00000032422
ENSMUSG00000000001	predicted	ENSMUSG00000029713
ENSMUSG00000000001	predicted	ENSMUSG00000027406
ENSMUSG00000000001	predicted	ENSMUSG00000059814
ENSMUSG00000000001	predicted	ENSMUSG00000002010
ENSMUSG00000000001	predicted	ENSMUSG00000039936
ENSMUSG00000000001	predicted	ENSMUSG00000057614
ENSMUSG00000000001	predicted	ENSMUSG00000009108
ENSMUSG00000000001	predicted	ENSMUSG00000032462
ENSMUSG00000000001	predicted	ENSMUSG00000034837
ENSMUSG00000000001	predicted	ENSMUSG00000025485
ENSMUSG00000000001	predicted	ENSMUSG00000031748
ENSMUSG00000000001	predicted	ENSMUSG00000020611
ENSMUSG00000000001	predicted	ENSMUSG00000020573
ENSMUSG00000000001	predicted	ENSMUSG00000020460
ENSMUSG00000000001	predicted	ENSMUSG00000042717
ENSMUSG00000000001	predicted	ENSMUSG00000030660
ENSMUSG00000000001	predicted	ENSMUSG00000051396
ENSMUSG00000000001	predicted	ENSMUSG00000026447
ENSMUSG00000000001	predicted	ENSMUSG00000032571
ENSMUSG00000000001	predicted	ENSMUSG00000027883
ENSMUSG00000000001	predicted	ENSMUSG00000049815
ENSMUSG00000000001	predicted	ENSMUSG00000020590
ENSMUSG00000000001	predicted	ENSMUSG00000038467
ENSMUSG00000000001	predicted	ENSMUSG00000034792
ENSMUSG00000000001	predicted	ENSMUSG00000024639
ENSMUSG00000000001	predicted	ENSMUSG00000026615
ENSMUSG00000000001	predicted	ENSMUSG00000015656
ENSMUSG00000000001	predicted	ENSMUSG00000022221
ENSMUSG00000000001	predicted	ENSMUSG00000032562
ENSMUSG00000000001	predicted	ENSMUSG00000047676
ENSMUSG00000000001	predicted	ENSMUSG00000079874
ENSMUSG00000000001	predicted	ENSMUSG00000027669
ENSMUSG00000000001	predicted	ENSMUSG00000020700
ENSMUSG00000000001	predicted	ENSMUSG00000040009
ENSMUSG00000000001	predicted	ENSMUSG00000031993
ENSMUSG00000000001	predicted	ENSMUSG00000023439
ENSMUSG00000000001	predicted	ENSMUSG00000071658
ENSMUSG00000000001	predicted	ENSMUSG00000034088
ENSMUSG00000000001	predicted	ENSMUSG00000032192
ENSMUSG00000000001	predicted	ENSMUSG00000059970
ENSMUSG00000000001	predicted	ENSMUSG00000052456
ENSMUSG00000000001	predicted	ENSMUSG00000027164
ENSMUSG00000000001	predicted	ENSMUSG00000027523
ENSMUSG00000000001	predicted	ENSMUSG00000035620
ENSMUSG00000000001	predicted	ENSMUSG00000024697
ENSMUSG00000000001	predicted	ENSMUSG00000014907
ENSMUSG00000000001	predicted	ENSMUSG00000034190
ENSMUSG00000000001	predicted	ENSMUSG00000038291
ENSMUSG00000000001	predicted	ENSMUSG00000027080
ENSMUSG00000000001	predicted	ENSMUSG00000032932
ENSMUSG00000000001	predicted	ENSMUSG00000046794
ENSMUSG00000000001	predicted	ENSMUSG00000024524
ENSMUSG00000000001	predicted	ENSMUSG00000050901
ENSMUSG00000000001	predicted	ENSMUSG00000062791
ENSMUSG00000000001	predicted	ENSMUSG00000000149
ENSMUSG00000000001	predicted	ENSMUSG00000033628
ENSMUSG00000000001	predicted	ENSMUSG00000007033
ENSMUSG00000000001	predicted	ENSMUSG00000054764
ENSMUSG00000000001	predicted	ENSMUSG00000061869
ENSMUSG00000000001	predicted	ENSMUSG00000067284
ENSMUSG00000000001	predicted	ENSMUSG00000028777
ENSMUSG00000000028	known	ENSMUSG00000026355
ENSMUSG00000000028	known	ENSMUSG00000028587
ENSMUSG00000000028	known	ENSMUSG00000041859
ENSMUSG00000000028	known	ENSMUSG00000029730
ENSMUSG00000000028	known	ENSMUSG00000031697
ENSMUSG00000000028	predicted	ENSMUSG00000030697
ENSMUSG00000000028	predicted	ENSMUSG00000080055
ENSMUSG00000000028	predicted	ENSMUSG00000032932
ENSMUSG00000000028	predicted	ENSMUSG00000059970
ENSMUSG00000000028	predicted	ENSMUSG00000045136
ENSMUSG00000000028	predicted	ENSMUSG00000022673
ENSMUSG00000000028	predicted	ENSMUSG00000028800
ENSMUSG00000000028	predicted	ENSMUSG00000070284
ENSMUSG00000000028	predicted	ENSMUSG00000016255
ENSMUSG00000000028	predicted	ENSMUSG00000000028
ENSMUSG00000000028	predicted	ENSMUSG00000062591
ENSMUSG00000000028	predicted	ENSMUSG00000026669
ENSMUSG00000000028	predicted	ENSMUSG00000022283
ENSMUSG00000000028	predicted	ENSMUSG00000011257
ENSMUSG00000000028	predicted	ENSMUSG00000005410
ENSMUSG00000000028	predicted	ENSMUSG00000058672
ENSMUSG00000000028	predicted	ENSMUSG00000031622
ENSMUSG00000000028	predicted	ENSMUSG00000042557
ENSMUSG00000000028	predicted	ENSMUSG00000019777
ENSMUSG00000000028	predicted	ENSMUSG00000039994
ENSMUSG00000000028	predicted	ENSMUSG00000001473
ENSMUSG00000000028	predicted	ENSMUSG00000050667
ENSMUSG00000000028	predicted	ENSMUSG00000001525
ENSMUSG00000000028	predicted	ENSMUSG00000032555
ENSMUSG00000000028	predicted	ENSMUSG00000040044
ENSMUSG00000000028	predicted	ENSMUSG00000002870
ENSMUSG00000000028	predicted	ENSMUSG00000006273
ENSMUSG00000000028	predicted	ENSMUSG00000051732
ENSMUSG00000000028	predicted	ENSMUSG00000067284
ENSMUSG00000000028	predicted	ENSMUSG00000029368
ENSMUSG00000000028	predicted	ENSMUSG00000044303
ENSMUSG00000000028	predicted	ENSMUSG00000062380
ENSMUSG00000000028	predicted	ENSMUSG00000051396
ENSMUSG00000000028	predicted	ENSMUSG00000067283
ENSMUSG00000000028	predicted	ENSMUSG00000036752
ENSMUSG00000000028	predicted	ENSMUSG00000015656
ENSMUSG00000000028	predicted	ENSMUSG00000059814
ENSMUSG00000000028	predicted	ENSMUSG00000034732
ENSMUSG00000000028	predicted	ENSMUSG00000046173
ENSMUSG00000000028	predicted	ENSMUSG00000029012
ENSMUSG00000000028	predicted	ENSMUSG00000022010
ENSMUSG00000000028	predicted	ENSMUSG00000023067
ENSMUSG00000000028	predicted	ENSMUSG00000079963
ENSMUSG00000000028	predicted	ENSMUSG00000079956
ENSMUSG00000000028	predicted	ENSMUSG00000054582
ENSMUSG00000000028	predicted	ENSMUSG00000003423
ENSMUSG00000000028	predicted	ENSMUSG00000080296
ENSMUSG00000000028	predicted	ENSMUSG00000061062
ENSMUSG00000000028	predicted	ENSMUSG00000080056
ENSMUSG00000000028	predicted	ENSMUSG00000062093
ENSMUSG00000000028	predicted	ENSMUSG00000006269
ENSMUSG00000000028	predicted	ENSMUSG00000033021
ENSMUSG00000000028	predicted	ENSMUSG00000003662
ENSMUSG00000000028	predicted	ENSMUSG00000007033
ENSMUSG00000000028	predicted	ENSMUSG00000025991
ENSMUSG00000000037	known	ENSMUSG00000055980
ENSMUSG00000000056	predicted	ENSMUSG00000015656
ENSMUSG00000000056	predicted	ENSMUSG00000003662
ENSMUSG00000000056	predicted	ENSMUSG00000026864
ENSMUSG00000000056	predicted	ENSMUSG00000007033
ENSMUSG00000000056	predicted	ENSMUSG00000067284
ENSMUSG00000000056	predicted	ENSMUSG00000051396
ENSMUSG00000000056	predicted	ENSMUSG00000067283
ENSMUSG00000000056	predicted	ENSMUSG00000031879
ENSMUSG00000000056	predicted	ENSMUSG00000059970
ENSMUSG00000000056	predicted	ENSMUSG00000059814
ENSMUSG00000000056	predicted	ENSMUSG00000032381
ENSMUSG00000000056	predicted	ENSMUSG00000032932
ENSMUSG00000000058	predicted	ENSMUSG00000020122
ENSMUSG00000000058	predicted	ENSMUSG00000034243
ENSMUSG00000000058	predicted	ENSMUSG00000007655
ENSMUSG00000000078	predicted	ENSMUSG00000070348
ENSMUSG00000000078	predicted	ENSMUSG00000024833
ENSMUSG00000000078	predicted	ENSMUSG00000020116
ENSMUSG00000000078	predicted	ENSMUSG00000032777
ENSMUSG00000000078	predicted	ENSMUSG00000068740
ENSMUSG00000000085	known	ENSMUSG00000006715
ENSMUSG00000000085	known	ENSMUSG00000026484
ENSMUSG00000000085	predicted	ENSMUSG00000028670
ENSMUSG00000000085	predicted	ENSMUSG00000043284
ENSMUSG00000000085	predicted	ENSMUSG00000025979
ENSMUSG00000000085	predicted	ENSMUSG00000037012
ENSMUSG00000000085	predicted	ENSMUSG00000008604
ENSMUSG00000000085	predicted	ENSMUSG00000037573
ENSMUSG00000000085	predicted	ENSMUSG00000028796
ENSMUSG00000000085	predicted	ENSMUSG00000000085
ENSMUSG00000000088	predicted	ENSMUSG00000036241
ENSMUSG00000000088	predicted	ENSMUSG00000080036
ENSMUSG00000000088	predicted	ENSMUSG00000071292
ENSMUSG00000000088	predicted	ENSMUSG00000026707
ENSMUSG00000000088	predicted	ENSMUSG00000020307
ENSMUSG00000000088	predicted	ENSMUSG00000066407
ENSMUSG00000000088	predicted	ENSMUSG00000033933
ENSMUSG00000000088	predicted	ENSMUSG00000047215
ENSMUSG00000000088	predicted	ENSMUSG00000063324
ENSMUSG00000000088	predicted	ENSMUSG00000069196
ENSMUSG00000000088	predicted	ENSMUSG00000021958
ENSMUSG00000000088	predicted	ENSMUSG00000047674
ENSMUSG00000000088	predicted	ENSMUSG00000015120
ENSMUSG00000000088	predicted	ENSMUSG00000020225
ENSMUSG00000000088	predicted	ENSMUSG00000009293
ENSMUSG00000000088	predicted	ENSMUSG00000020483
ENSMUSG00000000088	predicted	ENSMUSG00000055194
ENSMUSG00000000088	predicted	ENSMUSG00000031299
ENSMUSG00000000088	predicted	ENSMUSG00000047965
ENSMUSG00000000088	predicted	ENSMUSG00000072576
ENSMUSG00000000088	predicted	ENSMUSG00000007892
ENSMUSG00000000088	predicted	ENSMUSG00000038279
ENSMUSG00000000088	predicted	ENSMUSG00000020794
ENSMUSG00000000088	predicted	ENSMUSG00000019494
ENSMUSG00000000088	predicted	ENSMUSG00000067288
ENSMUSG00000000088	predicted	ENSMUSG00000061322
ENSMUSG00000000088	predicted	ENSMUSG00000027787
ENSMUSG00000000088	predicted	ENSMUSG00000020870
ENSMUSG00000000088	predicted	ENSMUSG00000069188
ENSMUSG00000000088	predicted	ENSMUSG00000080037
ENSMUSG00000000093	predicted	ENSMUSG00000038644
ENSMUSG00000000093	predicted	ENSMUSG00000034892
ENSMUSG00000000093	predicted	ENSMUSG00000063180
ENSMUSG00000000093	predicted	ENSMUSG00000059064
ENSMUSG00000000093	predicted	ENSMUSG00000027522
ENSMUSG00000000093	predicted	ENSMUSG00000030867
ENSMUSG00000000094	predicted	ENSMUSG00000032265
ENSMUSG00000000120	known	ENSMUSG00000033585
ENSMUSG00000000120	known	ENSMUSG00000070520
ENSMUSG00000000120	predicted	ENSMUSG00000028072
ENSMUSG00000000120	predicted	ENSMUSG00000049556
ENSMUSG00000000120	predicted	ENSMUSG00000031887
ENSMUSG00000000120	predicted	ENSMUSG00000027859
ENSMUSG00000000120	predicted	ENSMUSG00000068747
ENSMUSG00000000120	predicted	ENSMUSG00000074121
ENSMUSG00000000120	predicted	ENSMUSG00000043811
ENSMUSG00000000120	predicted	ENSMUSG00000026812
ENSMUSG00000000120	predicted	ENSMUSG00000046432
ENSMUSG00000000125	known	ENSMUSG00000058488
ENSMUSG00000000125	known	ENSMUSG00000031169
ENSMUSG00000000127	known	ENSMUSG00000034187
ENSMUSG00000000131	predicted	ENSMUSG00000079558
ENSMUSG00000000131	predicted	ENSMUSG00000078592
ENSMUSG00000000131	predicted	ENSMUSG00000073212
ENSMUSG00000000131	predicted	ENSMUSG00000078370
ENSMUSG00000000131	predicted	ENSMUSG00000078308
ENSMUSG00000000131	predicted	ENSMUSG00000015656
ENSMUSG00000000131	predicted	ENSMUSG00000040610
ENSMUSG00000000131	predicted	ENSMUSG00000070490
ENSMUSG00000000131	predicted	ENSMUSG00000078162
ENSMUSG00000000131	predicted	ENSMUSG00000071813
ENSMUSG00000000131	predicted	ENSMUSG00000058558
ENSMUSG00000000131	predicted	ENSMUSG00000025215
ENSMUSG00000000131	predicted	ENSMUSG00000078573
ENSMUSG00000000131	predicted	ENSMUSG00000078300
ENSMUSG00000000131	predicted	ENSMUSG00000069236
ENSMUSG00000000131	predicted	ENSMUSG00000080155
ENSMUSG00000000131	predicted	ENSMUSG00000067283
ENSMUSG00000000131	predicted	ENSMUSG00000079360
ENSMUSG00000000131	predicted	ENSMUSG00000032482
ENSMUSG00000000131	predicted	ENSMUSG00000043858
ENSMUSG00000000131	predicted	ENSMUSG00000078619
ENSMUSG00000000131	predicted	ENSMUSG00000078636
ENSMUSG00000000131	predicted	ENSMUSG00000031487
ENSMUSG00000000131	predicted	ENSMUSG00000078142
ENSMUSG00000000131	predicted	ENSMUSG00000078088
ENSMUSG00000000131	predicted	ENSMUSG00000070282
ENSMUSG00000000131	predicted	ENSMUSG00000078965
ENSMUSG00000000131	predicted	ENSMUSG00000055676
ENSMUSG00000000131	predicted	ENSMUSG00000022812
ENSMUSG00000000131	predicted	ENSMUSG00000080303
ENSMUSG00000000131	predicted	ENSMUSG00000072492
ENSMUSG00000000131	predicted	ENSMUSG00000028949
ENSMUSG00000000131	predicted	ENSMUSG00000020780
ENSMUSG00000000131	predicted	ENSMUSG00000063885
ENSMUSG00000000131	predicted	ENSMUSG00000057666
ENSMUSG00000000131	predicted	ENSMUSG00000078191
ENSMUSG00000000131	predicted	ENSMUSG00000007033
ENSMUSG00000000131	predicted	ENSMUSG00000070408
ENSMUSG00000000131	predicted	ENSMUSG00000023018
ENSMUSG00000000131	predicted	ENSMUSG00000027502
ENSMUSG00000000131	predicted	ENSMUSG00000068327
ENSMUSG00000000131	predicted	ENSMUSG00000070025
ENSMUSG00000000131	predicted	ENSMUSG00000067284
ENSMUSG00000000131	predicted	ENSMUSG00000078967
ENSMUSG00000000131	predicted	ENSMUSG00000055239
ENSMUSG00000000131	predicted	ENSMUSG00000040904
ENSMUSG00000000131	predicted	ENSMUSG00000009073
ENSMUSG00000000131	predicted	ENSMUSG00000079501
ENSMUSG00000000131	predicted	ENSMUSG00000061099
ENSMUSG00000000131	predicted	ENSMUSG00000059814
ENSMUSG00000000131	predicted	ENSMUSG00000059970
ENSMUSG00000000131	predicted	ENSMUSG00000070443
ENSMUSG00000000134	predicted	ENSMUSG00000003868
ENSMUSG00000000134	predicted	ENSMUSG00000052429
ENSMUSG00000000134	predicted	ENSMUSG00000078159
ENSMUSG00000000134	predicted	ENSMUSG00000028452
ENSMUSG00000000134	predicted	ENSMUSG00000040354
ENSMUSG00000000134	predicted	ENSMUSG00000030350
ENSMUSG00000000134	predicted	ENSMUSG00000041895
ENSMUSG00000000134	predicted	ENSMUSG00000021024
ENSMUSG00000000134	predicted	ENSMUSG00000047126
ENSMUSG00000000134	predicted	ENSMUSG00000023944
ENSMUSG00000000134	predicted	ENSMUSG00000060073
ENSMUSG00000000134	predicted	ENSMUSG00000028693
ENSMUSG00000000134	predicted	ENSMUSG00000007033
ENSMUSG00000000134	predicted	ENSMUSG00000071708
ENSMUSG00000000134	predicted	ENSMUSG00000004032
ENSMUSG00000000134	predicted	ENSMUSG00000067284
ENSMUSG00000000134	predicted	ENSMUSG00000029578
ENSMUSG00000000134	predicted	ENSMUSG00000020899
ENSMUSG00000000134	predicted	ENSMUSG00000025465
ENSMUSG00000000134	predicted	ENSMUSG00000024231
ENSMUSG00000000134	predicted	ENSMUSG00000059814
ENSMUSG00000000134	predicted	ENSMUSG00000026229
ENSMUSG00000000134	predicted	ENSMUSG00000021270
ENSMUSG00000000134	predicted	ENSMUSG00000015656
ENSMUSG00000000134	predicted	ENSMUSG00000030751
ENSMUSG00000000134	predicted	ENSMUSG00000024120
ENSMUSG00000000134	predicted	ENSMUSG00000032932
ENSMUSG00000000134	predicted	ENSMUSG00000067283
ENSMUSG00000000134	predicted	ENSMUSG00000029581
ENSMUSG00000000134	predicted	ENSMUSG00000020048
ENSMUSG00000000134	predicted	ENSMUSG00000020917
ENSMUSG00000000134	predicted	ENSMUSG00000058799
ENSMUSG00000000134	predicted	ENSMUSG00000001642
ENSMUSG00000000134	predicted	ENSMUSG00000010376
ENSMUSG00000000134	predicted	ENSMUSG00000051396
ENSMUSG00000000134	predicted	ENSMUSG00000057132
ENSMUSG00000000134	predicted	ENSMUSG00000009630
ENSMUSG00000000134	predicted	ENSMUSG00000030505
ENSMUSG00000000134	predicted	ENSMUSG00000030079
ENSMUSG00000000134	predicted	ENSMUSG00000032185
ENSMUSG00000000134	predicted	ENSMUSG00000024991
ENSMUSG00000000134	predicted	ENSMUSG00000022142
ENSMUSG00000000134	predicted	ENSMUSG00000014226
ENSMUSG00000000134	predicted	ENSMUSG00000049300
ENSMUSG00000000134	predicted	ENSMUSG00000059970
ENSMUSG00000000134	predicted	ENSMUSG00000028798
ENSMUSG00000000134	predicted	ENSMUSG00000004264
ENSMUSG00000000134	predicted	ENSMUSG00000071650
ENSMUSG00000000134	predicted	ENSMUSG00000020230
ENSMUSG00000000134	predicted	ENSMUSG00000057322
ENSMUSG00000000134	predicted	ENSMUSG00000005566
ENSMUSG00000000134	predicted	ENSMUSG00000054766
ENSMUSG00000000134	predicted	ENSMUSG00000032504
ENSMUSG00000000134	predicted	ENSMUSG00000026615
ENSMUSG00000000142	known	ENSMUSG00000006932
ENSMUSG00000000142	known	ENSMUSG00000005871
ENSMUSG00000000142	known	ENSMUSG00000022812
ENSMUSG00000000142	predicted	ENSMUSG00000057177
ENSMUSG00000000142	predicted	ENSMUSG00000024182
ENSMUSG00000000142	predicted	ENSMUSG00000020135
ENSMUSG00000000142	predicted	ENSMUSG00000037369
ENSMUSG00000000142	predicted	ENSMUSG00000026504
ENSMUSG00000000142	predicted	ENSMUSG00000024576
ENSMUSG00000000142	predicted	ENSMUSG00000020888
ENSMUSG00000000142	predicted	ENSMUSG00000001552
ENSMUSG00000000142	predicted	ENSMUSG00000022052
ENSMUSG00000000142	predicted	ENSMUSG00000029071
ENSMUSG00000000142	predicted	ENSMUSG00000018476
ENSMUSG00000000142	predicted	ENSMUSG00000000142
ENSMUSG00000000142	predicted	ENSMUSG00000068457
ENSMUSG00000000142	predicted	ENSMUSG00000029120
ENSMUSG00000000142	predicted	ENSMUSG00000003233
ENSMUSG00000000142	predicted	ENSMUSG00000024500
ENSMUSG00000000142	predicted	ENSMUSG00000041769
ENSMUSG00000000149	known	ENSMUSG00000003099
ENSMUSG00000000149	predicted	ENSMUSG00000039936
ENSMUSG00000000149	predicted	ENSMUSG00000062791
ENSMUSG00000000149	predicted	ENSMUSG00000034190
ENSMUSG00000000149	predicted	ENSMUSG00000020460
ENSMUSG00000000149	predicted	ENSMUSG00000032562
ENSMUSG00000000149	predicted	ENSMUSG00000079874
ENSMUSG00000000149	predicted	ENSMUSG00000046794
ENSMUSG00000000149	predicted	ENSMUSG00000051396
ENSMUSG00000000149	predicted	ENSMUSG00000067284
ENSMUSG00000000149	predicted	ENSMUSG00000049815
ENSMUSG00000000149	predicted	ENSMUSG00000061869
ENSMUSG00000000149	predicted	ENSMUSG00000027523
ENSMUSG00000000149	predicted	ENSMUSG00000049999
ENSMUSG00000000149	predicted	ENSMUSG00000030660
ENSMUSG00000000149	predicted	ENSMUSG00000040009
ENSMUSG00000000149	predicted	ENSMUSG00000029713
ENSMUSG00000000149	predicted	ENSMUSG00000032932
ENSMUSG00000000149	predicted	ENSMUSG00000057614
ENSMUSG00000000149	predicted	ENSMUSG00000032462
ENSMUSG00000000149	predicted	ENSMUSG00000007564
ENSMUSG00000000149	predicted	ENSMUSG00000009108
ENSMUSG00000000149	predicted	ENSMUSG00000024697
ENSMUSG00000000149	predicted	ENSMUSG00000047676
ENSMUSG00000000149	predicted	ENSMUSG00000023439
ENSMUSG00000000149	predicted	ENSMUSG00000029064
ENSMUSG00000000149	predicted	ENSMUSG00000027536
ENSMUSG00000000149	predicted	ENSMUSG00000027406
ENSMUSG00000000149	predicted	ENSMUSG00000038291
ENSMUSG00000000149	predicted	ENSMUSG00000007815
ENSMUSG00000000149	predicted	ENSMUSG00000038467
ENSMUSG00000000149	predicted	ENSMUSG00000067279
ENSMUSG00000000149	predicted	ENSMUSG00000002233
ENSMUSG00000000149	predicted	ENSMUSG00000031993
ENSMUSG00000000149	predicted	ENSMUSG00000033628
ENSMUSG00000000149	predicted	ENSMUSG00000028777
ENSMUSG00000000149	predicted	ENSMUSG00000059970
ENSMUSG00000000149	predicted	ENSMUSG00000021258
ENSMUSG00000000149	predicted	ENSMUSG00000002010
ENSMUSG00000000149	predicted	ENSMUSG00000054364
ENSMUSG00000000149	predicted	ENSMUSG00000036463
ENSMUSG00000000149	predicted	ENSMUSG00000020590
ENSMUSG00000000149	predicted	ENSMUSG00000024524
ENSMUSG00000000149	predicted	ENSMUSG00000032422
ENSMUSG00000000149	predicted	ENSMUSG00000067283
ENSMUSG00000000149	predicted	ENSMUSG00000031748
ENSMUSG00000000149	predicted	ENSMUSG00000032192
ENSMUSG00000000149	predicted	ENSMUSG00000042717
ENSMUSG00000000149	predicted	ENSMUSG00000015656
ENSMUSG00000000149	predicted	ENSMUSG00000052456
ENSMUSG00000000149	predicted	ENSMUSG00000032518
ENSMUSG00000000149	predicted	ENSMUSG00000027669
ENSMUSG00000000149	predicted	ENSMUSG00000020573
ENSMUSG00000000149	predicted	ENSMUSG00000059814
ENSMUSG00000000149	predicted	ENSMUSG00000034781
ENSMUSG00000000149	predicted	ENSMUSG00000030228
ENSMUSG00000000149	predicted	ENSMUSG00000000149
ENSMUSG00000000149	predicted	ENSMUSG00000032571
ENSMUSG00000000149	predicted	ENSMUSG00000027665
ENSMUSG00000000149	predicted	ENSMUSG00000020611
ENSMUSG00000000149	predicted	ENSMUSG00000026447
ENSMUSG00000000149	predicted	ENSMUSG00000058838
ENSMUSG00000000149	predicted	ENSMUSG00000024639
ENSMUSG00000000149	predicted	ENSMUSG00000007033
ENSMUSG00000000149	predicted	ENSMUSG00000034792
ENSMUSG00000000149	predicted	ENSMUSG00000034837
ENSMUSG00000000149	predicted	ENSMUSG00000026615
ENSMUSG00000000149	predicted	ENSMUSG00000014907
ENSMUSG00000000149	predicted	ENSMUSG00000034088
ENSMUSG00000000168	known	ENSMUSG00000026959
ENSMUSG00000000168	known	ENSMUSG00000018326
ENSMUSG00000000168	predicted	ENSMUSG00000026864
ENSMUSG00000000168	predicted	ENSMUSG00000072235
ENSMUSG00000000168	predicted	ENSMUSG00000032518
ENSMUSG00000000168	predicted	ENSMUSG00000026202
ENSMUSG00000000168	predicted	ENSMUSG00000026342
ENSMUSG00000000168	predicted	ENSMUSG00000016255
ENSMUSG00000000168	predicted	ENSMUSG00000025991
ENSMUSG00000000168	predicted	ENSMUSG00000030137
ENSMUSG00000000168	predicted	ENSMUSG00000067284
ENSMUSG00000000168	predicted	ENSMUSG00000070284
ENSMUSG00000000168	predicted	ENSMUSG00000021193
ENSMUSG00000000168	predicted	ENSMUSG00000047674
ENSMUSG00000000168	predicted	ENSMUSG00000006269
ENSMUSG00000000168	predicted	ENSMUSG00000062380
ENSMUSG00000000168	predicted	ENSMUSG00000067338
ENSMUSG00000000168	predicted	ENSMUSG00000029407
ENSMUSG00000000168	predicted	ENSMUSG00000039828
ENSMUSG00000000168	predicted	ENSMUSG00000035232
ENSMUSG00000000168	predicted	ENSMUSG00000023004
ENSMUSG00000000168	predicted	ENSMUSG00000010122
ENSMUSG00000000168	predicted	ENSMUSG00000045136
ENSMUSG00000000168	predicted	ENSMUSG00000019297
ENSMUSG00000000168	predicted	ENSMUSG00000032294
ENSMUSG00000000168	predicted	ENSMUSG00000033021
ENSMUSG00000000168	predicted	ENSMUSG00000056904
ENSMUSG00000000168	predicted	ENSMUSG00000032263
ENSMUSG00000000168	predicted	ENSMUSG00000079874
ENSMUSG00000000168	predicted	ENSMUSG00000015656
ENSMUSG00000000168	predicted	ENSMUSG00000064064
ENSMUSG00000000168	predicted	ENSMUSG00000080296
ENSMUSG00000000168	predicted	ENSMUSG00000001473
ENSMUSG00000000168	predicted	ENSMUSG00000067283
ENSMUSG00000000168	predicted	ENSMUSG00000059814
ENSMUSG00000000168	predicted	ENSMUSG00000058672
ENSMUSG00000000168	predicted	ENSMUSG00000031299
ENSMUSG00000000168	predicted	ENSMUSG00000021748
ENSMUSG00000000168	predicted	ENSMUSG00000041237
ENSMUSG00000000168	predicted	ENSMUSG00000067702
ENSMUSG00000000168	predicted	ENSMUSG00000025485
ENSMUSG00000000168	predicted	ENSMUSG00000036752
ENSMUSG00000000168	predicted	ENSMUSG00000007033
ENSMUSG00000000168	predicted	ENSMUSG00000029910
ENSMUSG00000000168	predicted	ENSMUSG00000042167
ENSMUSG00000000168	predicted	ENSMUSG00000043091
ENSMUSG00000000168	predicted	ENSMUSG00000001525
ENSMUSG00000000168	predicted	ENSMUSG00000006273
ENSMUSG00000000168	predicted	ENSMUSG00000021216
ENSMUSG00000000168	predicted	ENSMUSG00000047676
ENSMUSG00000000168	predicted	ENSMUSG00000000168
ENSMUSG00000000168	predicted	ENSMUSG00000059970
ENSMUSG00000000168	predicted	ENSMUSG00000069855
ENSMUSG00000000168	predicted	ENSMUSG00000062591
ENSMUSG00000000168	predicted	ENSMUSG00000024943
ENSMUSG00000000168	predicted	ENSMUSG00000035620
ENSMUSG00000000168	predicted	ENSMUSG00000051396
ENSMUSG00000000171	known	ENSMUSG00000058076
ENSMUSG00000000171	predicted	ENSMUSG00000030350
ENSMUSG00000000171	predicted	ENSMUSG00000021037
ENSMUSG00000000171	predicted	ENSMUSG00000020288
ENSMUSG00000000171	predicted	ENSMUSG00000052429
ENSMUSG00000000171	predicted	ENSMUSG00000021079
ENSMUSG00000000171	predicted	ENSMUSG00000002014
ENSMUSG00000000184	known	ENSMUSG00000003031
ENSMUSG00000000184	known	ENSMUSG00000006728
ENSMUSG00000000184	known	ENSMUSG00000023067
ENSMUSG00000000184	predicted	ENSMUSG00000055799
ENSMUSG00000000184	predicted	ENSMUSG00000027985
ENSMUSG00000000184	predicted	ENSMUSG00000000782
ENSMUSG00000000184	predicted	ENSMUSG00000024944
ENSMUSG00000000184	predicted	ENSMUSG00000025422
ENSMUSG00000000184	predicted	ENSMUSG00000055013
ENSMUSG00000000184	predicted	ENSMUSG00000029647
ENSMUSG00000000184	predicted	ENSMUSG00000033732
ENSMUSG00000000184	predicted	ENSMUSG00000028969
ENSMUSG00000000184	predicted	ENSMUSG00000039703
ENSMUSG00000000184	predicted	ENSMUSG00000034288
ENSMUSG00000000184	predicted	ENSMUSG00000028252
ENSMUSG00000000184	predicted	ENSMUSG00000023353
ENSMUSG00000000184	predicted	ENSMUSG00000019942
ENSMUSG00000000184	predicted	ENSMUSG00000025358
ENSMUSG00000000184	predicted	ENSMUSG00000024985
ENSMUSG00000000184	predicted	ENSMUSG00000032077
ENSMUSG00000000194	predicted	ENSMUSG00000028702
ENSMUSG00000000214	predicted	ENSMUSG00000052798
ENSMUSG00000000214	predicted	ENSMUSG00000005469
ENSMUSG00000000214	predicted	ENSMUSG00000015748
ENSMUSG00000000214	predicted	ENSMUSG00000038274
ENSMUSG00000000214	predicted	ENSMUSG00000027080
ENSMUSG00000000214	predicted	ENSMUSG00000005034
ENSMUSG00000000214	predicted	ENSMUSG00000037513
ENSMUSG00000000214	predicted	ENSMUSG00000034889
ENSMUSG00000000214	predicted	ENSMUSG00000037580
ENSMUSG00000000214	predicted	ENSMUSG00000021838
ENSMUSG00000000214	predicted	ENSMUSG00000037593
ENSMUSG00000000215	known	ENSMUSG00000026864
ENSMUSG00000000215	predicted	ENSMUSG00000035804
ENSMUSG00000000215	predicted	ENSMUSG00000005533
ENSMUSG00000000215	predicted	ENSMUSG00000000215
ENSMUSG00000000215	predicted	ENSMUSG00000005534
ENSMUSG00000000216	predicted	ENSMUSG00000027744
ENSMUSG00000000216	predicted	ENSMUSG00000030134
ENSMUSG00000000216	predicted	ENSMUSG00000029333
ENSMUSG00000000216	predicted	ENSMUSG00000034334
ENSMUSG00000000216	predicted	ENSMUSG00000020374
ENSMUSG00000000216	predicted	ENSMUSG00000034871
ENSMUSG00000000216	predicted	ENSMUSG00000067274
ENSMUSG00000000216	predicted	ENSMUSG00000025816
ENSMUSG00000000216	predicted	ENSMUSG00000032333
ENSMUSG00000000216	predicted	ENSMUSG00000026880
ENSMUSG00000000216	predicted	ENSMUSG00000030082
ENSMUSG00000000247	known	ENSMUSG00000048450
ENSMUSG00000000253	predicted	ENSMUSG00000000253
ENSMUSG00000000266	predicted	ENSMUSG00000021790
ENSMUSG00000000266	predicted	ENSMUSG00000026815
ENSMUSG00000000276	predicted	ENSMUSG00000054766
ENSMUSG00000000276	predicted	ENSMUSG00000031299
ENSMUSG00000000276	predicted	ENSMUSG00000026683
ENSMUSG00000000276	predicted	ENSMUSG00000029247
ENSMUSG00000000276	predicted	ENSMUSG00000078159
ENSMUSG00000000276	predicted	ENSMUSG00000060216
ENSMUSG00000000276	predicted	ENSMUSG00000028851
ENSMUSG00000000276	predicted	ENSMUSG00000018909
ENSMUSG00000000278	predicted	ENSMUSG00000067702
ENSMUSG00000000278	predicted	ENSMUSG00000033021
ENSMUSG00000000278	predicted	ENSMUSG00000015656
ENSMUSG00000000278	predicted	ENSMUSG00000072235
ENSMUSG00000000278	predicted	ENSMUSG00000032932
ENSMUSG00000000278	predicted	ENSMUSG00000026202
ENSMUSG00000000278	predicted	ENSMUSG00000021216
ENSMUSG00000000278	predicted	ENSMUSG00000043091
ENSMUSG00000000278	predicted	ENSMUSG00000070284
ENSMUSG00000000278	predicted	ENSMUSG00000030137
ENSMUSG00000000278	predicted	ENSMUSG00000006273
ENSMUSG00000000278	predicted	ENSMUSG00000067283
ENSMUSG00000000278	predicted	ENSMUSG00000059970
ENSMUSG00000000278	predicted	ENSMUSG00000067284
ENSMUSG00000000278	predicted	ENSMUSG00000059814
ENSMUSG00000000278	predicted	ENSMUSG00000056904
ENSMUSG00000000278	predicted	ENSMUSG00000067338
ENSMUSG00000000278	predicted	ENSMUSG00000051396
ENSMUSG00000000278	predicted	ENSMUSG00000023004
ENSMUSG00000000278	predicted	ENSMUSG00000007033
ENSMUSG00000000278	predicted	ENSMUSG00000006269
ENSMUSG00000000282	predicted	ENSMUSG00000064302
ENSMUSG00000000282	predicted	ENSMUSG00000020520
ENSMUSG00000000282	predicted	ENSMUSG00000027168
ENSMUSG00000000282	predicted	ENSMUSG00000061864
ENSMUSG00000000282	predicted	ENSMUSG00000027012
ENSMUSG00000000282	predicted	ENSMUSG00000027737
ENSMUSG00000000282	predicted	ENSMUSG00000040010
ENSMUSG00000000282	predicted	ENSMUSG00000028845
ENSMUSG00000000282	predicted	ENSMUSG00000074341
ENSMUSG00000000282	predicted	ENSMUSG00000009073
ENSMUSG00000000282	predicted	ENSMUSG00000057531
ENSMUSG00000000282	predicted	ENSMUSG00000029757
ENSMUSG00000000282	predicted	ENSMUSG00000033392
ENSMUSG00000000282	predicted	ENSMUSG00000030851
ENSMUSG00000000282	predicted	ENSMUSG00000031904
ENSMUSG00000000282	predicted	ENSMUSG00000063229
ENSMUSG00000000282	predicted	ENSMUSG00000024188
ENSMUSG00000000282	predicted	ENSMUSG00000029823
ENSMUSG00000000282	predicted	ENSMUSG00000036550
ENSMUSG00000000282	predicted	ENSMUSG00000017734
ENSMUSG00000000282	predicted	ENSMUSG00000030246
ENSMUSG00000000282	predicted	ENSMUSG00000030495
ENSMUSG00000000282	predicted	ENSMUSG00000022180
ENSMUSG00000000282	predicted	ENSMUSG00000000958
ENSMUSG00000000282	predicted	ENSMUSG00000059436
ENSMUSG00000000290	known	ENSMUSG00000020612
ENSMUSG00000000290	known	ENSMUSG00000024327
ENSMUSG00000000290	known	ENSMUSG00000030786
ENSMUSG00000000290	known	ENSMUSG00000030830
ENSMUSG00000000290	known	ENSMUSG00000036499
ENSMUSG00000000290	predicted	ENSMUSG00000038546
ENSMUSG00000000290	predicted	ENSMUSG00000021457
ENSMUSG00000000290	predicted	ENSMUSG00000000290
ENSMUSG00000000290	predicted	ENSMUSG00000001029
ENSMUSG00000000295	predicted	ENSMUSG00000004843
ENSMUSG00000000295	predicted	ENSMUSG00000033916
ENSMUSG00000000295	predicted	ENSMUSG00000026019
ENSMUSG00000000295	predicted	ENSMUSG00000031669
ENSMUSG00000000296	predicted	ENSMUSG00000076432
ENSMUSG00000000296	predicted	ENSMUSG00000071856
ENSMUSG00000000296	predicted	ENSMUSG00000018326
ENSMUSG00000000296	predicted	ENSMUSG00000027291
ENSMUSG00000000296	predicted	ENSMUSG00000058569
ENSMUSG00000000296	predicted	ENSMUSG00000024479
ENSMUSG00000000296	predicted	ENSMUSG00000079963
ENSMUSG00000000296	predicted	ENSMUSG00000000827
ENSMUSG00000000296	predicted	ENSMUSG00000075054
ENSMUSG00000000296	predicted	ENSMUSG00000027506
ENSMUSG00000000296	predicted	ENSMUSG00000062083
ENSMUSG00000000296	predicted	ENSMUSG00000074129
ENSMUSG00000000296	predicted	ENSMUSG00000021020
ENSMUSG00000000296	predicted	ENSMUSG00000000296
ENSMUSG00000000296	predicted	ENSMUSG00000004821
ENSMUSG00000000296	predicted	ENSMUSG00000024815
ENSMUSG00000000296	predicted	ENSMUSG00000051391
ENSMUSG00000000296	predicted	ENSMUSG00000004394
ENSMUSG00000000296	predicted	ENSMUSG00000073079
ENSMUSG00000000296	predicted	ENSMUSG00000022285
ENSMUSG00000000296	predicted	ENSMUSG00000047281
ENSMUSG00000000296	predicted	ENSMUSG00000018965
ENSMUSG00000000296	predicted	ENSMUSG00000003426
ENSMUSG00000000296	predicted	ENSMUSG00000034334
ENSMUSG00000000296	predicted	ENSMUSG00000027236
ENSMUSG00000000296	predicted	ENSMUSG00000034871
ENSMUSG00000000296	predicted	ENSMUSG00000017404
ENSMUSG00000000296	predicted	ENSMUSG00000079108
ENSMUSG00000000296	predicted	ENSMUSG00000043424
ENSMUSG00000000296	predicted	ENSMUSG00000073643
ENSMUSG00000000296	predicted	ENSMUSG00000043398
ENSMUSG00000000296	predicted	ENSMUSG00000006398
ENSMUSG00000000296	predicted	ENSMUSG00000014547
ENSMUSG00000000301	predicted	ENSMUSG00000059741
ENSMUSG00000000301	predicted	ENSMUSG00000032246
ENSMUSG00000000301	predicted	ENSMUSG00000061816
ENSMUSG00000000301	predicted	ENSMUSG00000080021
ENSMUSG00000000301	predicted	ENSMUSG00000039824
ENSMUSG00000000301	predicted	ENSMUSG00000060680
ENSMUSG00000000301	predicted	ENSMUSG00000061086
ENSMUSG00000000303	known	ENSMUSG00000022240
ENSMUSG00000000303	known	ENSMUSG00000000303
ENSMUSG00000000303	known	ENSMUSG00000006932
ENSMUSG00000000303	known	ENSMUSG00000023022
ENSMUSG00000000303	predicted	ENSMUSG00000051617
ENSMUSG00000000303	predicted	ENSMUSG00000046834
ENSMUSG00000000303	predicted	ENSMUSG00000018446
ENSMUSG00000000303	predicted	ENSMUSG00000028063
ENSMUSG00000000303	predicted	ENSMUSG00000029432
ENSMUSG00000000303	predicted	ENSMUSG00000040385
ENSMUSG00000000303	predicted	ENSMUSG00000037820
ENSMUSG00000000303	predicted	ENSMUSG00000004667
ENSMUSG00000000303	predicted	ENSMUSG00000078159
ENSMUSG00000000303	predicted	ENSMUSG00000033278
ENSMUSG00000000303	predicted	ENSMUSG00000041301
ENSMUSG00000000303	predicted	ENSMUSG00000020122
ENSMUSG00000000303	predicted	ENSMUSG00000007655
ENSMUSG00000000303	predicted	ENSMUSG00000029447
ENSMUSG00000000303	predicted	ENSMUSG00000031565
ENSMUSG00000000303	predicted	ENSMUSG00000054766
ENSMUSG00000000303	predicted	ENSMUSG00000037815
ENSMUSG00000000303	predicted	ENSMUSG00000028333
ENSMUSG00000000303	predicted	ENSMUSG00000054808
ENSMUSG00000000303	predicted	ENSMUSG00000034101
ENSMUSG00000000303	predicted	ENSMUSG00000025980
ENSMUSG00000000303	predicted	ENSMUSG00000018574
ENSMUSG00000000303	predicted	ENSMUSG00000005125
ENSMUSG00000000303	predicted	ENSMUSG00000034285
ENSMUSG00000000303	predicted	ENSMUSG00000026187
ENSMUSG00000000303	predicted	ENSMUSG00000002688
ENSMUSG00000000308	known	ENSMUSG00000018326
ENSMUSG00000000308	predicted	ENSMUSG00000032418
ENSMUSG00000000308	predicted	ENSMUSG00000056199
ENSMUSG00000000308	predicted	ENSMUSG00000024556
ENSMUSG00000000308	predicted	ENSMUSG00000061650
ENSMUSG00000000308	predicted	ENSMUSG00000021270
ENSMUSG00000000308	predicted	ENSMUSG00000023944
ENSMUSG00000000308	predicted	ENSMUSG00000022414
ENSMUSG00000000308	predicted	ENSMUSG00000052456
ENSMUSG00000000308	predicted	ENSMUSG00000021123
ENSMUSG00000000308	predicted	ENSMUSG00000030621
ENSMUSG00000000308	predicted	ENSMUSG00000029594
ENSMUSG00000000308	predicted	ENSMUSG00000025349
ENSMUSG00000000308	predicted	ENSMUSG00000030942
ENSMUSG00000000308	predicted	ENSMUSG00000060782
ENSMUSG00000000308	predicted	ENSMUSG00000039763
ENSMUSG00000000308	predicted	ENSMUSG00000028252
ENSMUSG00000000308	predicted	ENSMUSG00000048540
ENSMUSG00000000308	predicted	ENSMUSG00000039449
ENSMUSG00000000308	predicted	ENSMUSG00000066441
ENSMUSG00000000308	predicted	ENSMUSG00000038776
ENSMUSG00000000308	predicted	ENSMUSG00000032097
ENSMUSG00000000308	predicted	ENSMUSG00000021660
ENSMUSG00000000308	predicted	ENSMUSG00000008435
ENSMUSG00000000308	predicted	ENSMUSG00000051251
ENSMUSG00000000308	predicted	ENSMUSG00000025580
ENSMUSG00000000308	predicted	ENSMUSG00000047539
ENSMUSG00000000308	predicted	ENSMUSG00000030744
ENSMUSG00000000317	predicted	ENSMUSG00000037373
ENSMUSG00000000317	predicted	ENSMUSG00000022508
ENSMUSG00000000317	predicted	ENSMUSG00000031585
ENSMUSG00000000317	predicted	ENSMUSG00000028271
ENSMUSG00000000317	predicted	ENSMUSG00000030970
ENSMUSG00000000317	predicted	ENSMUSG00000000317
ENSMUSG00000000320	predicted	ENSMUSG00000061527
ENSMUSG00000000320	predicted	ENSMUSG00000020758
ENSMUSG00000000320	predicted	ENSMUSG00000028063
ENSMUSG00000000320	predicted	ENSMUSG00000032501
ENSMUSG00000000325	predicted	ENSMUSG00000002233
ENSMUSG00000000325	predicted	ENSMUSG00000036463
ENSMUSG00000000325	predicted	ENSMUSG00000007815
ENSMUSG00000000325	predicted	ENSMUSG00000054364
ENSMUSG00000000325	predicted	ENSMUSG00000021258
ENSMUSG00000000326	predicted	ENSMUSG00000071856
ENSMUSG00000000326	predicted	ENSMUSG00000022500
ENSMUSG00000000326	predicted	ENSMUSG00000027433
ENSMUSG00000000326	predicted	ENSMUSG00000021569
ENSMUSG00000000339	predicted	ENSMUSG00000003500
ENSMUSG00000000339	predicted	ENSMUSG00000059970
ENSMUSG00000000339	predicted	ENSMUSG00000030134
ENSMUSG00000000339	predicted	ENSMUSG00000027438
ENSMUSG00000000339	predicted	ENSMUSG00000003033
ENSMUSG00000000339	predicted	ENSMUSG00000004356
ENSMUSG00000000339	predicted	ENSMUSG00000018697
ENSMUSG00000000339	predicted	ENSMUSG00000029480
ENSMUSG00000000339	predicted	ENSMUSG00000022204
ENSMUSG00000000339	predicted	ENSMUSG00000023988
ENSMUSG00000000339	predicted	ENSMUSG00000015656
ENSMUSG00000000339	predicted	ENSMUSG00000067283
ENSMUSG00000000339	predicted	ENSMUSG00000020374
ENSMUSG00000000339	predicted	ENSMUSG00000067284
ENSMUSG00000000339	predicted	ENSMUSG00000059814
ENSMUSG00000000339	predicted	ENSMUSG00000050244
ENSMUSG00000000339	predicted	ENSMUSG00000030138
ENSMUSG00000000339	predicted	ENSMUSG00000046865
ENSMUSG00000000339	predicted	ENSMUSG00000007033
ENSMUSG00000000339	predicted	ENSMUSG00000062867
ENSMUSG00000000339	predicted	ENSMUSG00000003309
ENSMUSG00000000339	predicted	ENSMUSG00000036693
ENSMUSG00000000339	predicted	ENSMUSG00000051396
ENSMUSG00000000339	predicted	ENSMUSG00000051062
ENSMUSG00000000339	predicted	ENSMUSG00000041506
ENSMUSG00000000339	predicted	ENSMUSG00000006024
ENSMUSG00000000339	predicted	ENSMUSG00000029333
ENSMUSG00000000339	predicted	ENSMUSG00000030271
ENSMUSG00000000340	known	ENSMUSG00000018326
ENSMUSG00000000340	predicted	ENSMUSG00000029528
ENSMUSG00000000340	predicted	ENSMUSG00000071454
ENSMUSG00000000340	predicted	ENSMUSG00000028599
ENSMUSG00000000340	predicted	ENSMUSG00000024302
ENSMUSG00000000340	predicted	ENSMUSG00000042660
ENSMUSG00000000346	predicted	ENSMUSG00000026197
ENSMUSG00000000346	predicted	ENSMUSG00000006056
ENSMUSG00000000346	predicted	ENSMUSG00000018363
ENSMUSG00000000346	predicted	ENSMUSG00000008604
ENSMUSG00000000346	predicted	ENSMUSG00000028779
ENSMUSG00000000346	predicted	ENSMUSG00000033294
ENSMUSG00000000346	predicted	ENSMUSG00000026276
ENSMUSG00000000346	predicted	ENSMUSG00000026930
ENSMUSG00000000346	predicted	ENSMUSG00000000346
ENSMUSG00000000346	predicted	ENSMUSG00000055371
ENSMUSG00000000346	predicted	ENSMUSG00000039699
ENSMUSG00000000346	predicted	ENSMUSG00000018697
ENSMUSG00000000346	predicted	ENSMUSG00000031586
ENSMUSG00000000346	predicted	ENSMUSG00000028813
ENSMUSG00000000346	predicted	ENSMUSG00000030847
ENSMUSG00000000346	predicted	ENSMUSG00000031150
ENSMUSG00000000346	predicted	ENSMUSG00000027708
ENSMUSG00000000346	predicted	ENSMUSG00000008348
ENSMUSG00000000346	predicted	ENSMUSG00000046876
ENSMUSG00000000346	predicted	ENSMUSG00000025139
ENSMUSG00000000346	predicted	ENSMUSG00000041058
ENSMUSG00000000346	predicted	ENSMUSG00000044468
ENSMUSG00000000346	predicted	ENSMUSG00000038425
ENSMUSG00000000346	predicted	ENSMUSG00000036352
ENSMUSG00000000346	predicted	ENSMUSG00000033565
ENSMUSG00000000346	predicted	ENSMUSG00000008305
ENSMUSG00000000346	predicted	ENSMUSG00000025793
ENSMUSG00000000346	predicted	ENSMUSG00000074910
ENSMUSG00000000346	predicted	ENSMUSG00000034557
ENSMUSG00000000355	predicted	ENSMUSG00000040111
ENSMUSG00000000355	predicted	ENSMUSG00000036352
ENSMUSG00000000355	predicted	ENSMUSG00000006589
ENSMUSG00000000355	predicted	ENSMUSG00000033933
ENSMUSG00000000355	predicted	ENSMUSG00000028081
ENSMUSG00000000355	predicted	ENSMUSG00000020514
ENSMUSG00000000355	predicted	ENSMUSG00000062611
ENSMUSG00000000355	predicted	ENSMUSG00000037089
ENSMUSG00000000355	predicted	ENSMUSG00000031691
ENSMUSG00000000355	predicted	ENSMUSG00000074259
ENSMUSG00000000355	predicted	ENSMUSG00000009470
ENSMUSG00000000355	predicted	ENSMUSG00000042814
ENSMUSG00000000355	predicted	ENSMUSG00000001700
ENSMUSG00000000355	predicted	ENSMUSG00000023106
ENSMUSG00000000355	predicted	ENSMUSG00000001248
ENSMUSG00000000355	predicted	ENSMUSG00000000355
ENSMUSG00000000355	predicted	ENSMUSG00000059751
ENSMUSG00000000355	predicted	ENSMUSG00000022828
ENSMUSG00000000355	predicted	ENSMUSG00000030744
ENSMUSG00000000355	predicted	ENSMUSG00000036292
ENSMUSG00000000359	predicted	ENSMUSG00000031539
ENSMUSG00000000359	predicted	ENSMUSG00000021824
ENSMUSG00000000359	predicted	ENSMUSG00000006154
ENSMUSG00000000359	predicted	ENSMUSG00000015766
ENSMUSG00000000359	predicted	ENSMUSG00000040600
ENSMUSG00000000359	predicted	ENSMUSG00000025504
ENSMUSG00000000378	predicted	ENSMUSG00000026277
ENSMUSG00000000378	predicted	ENSMUSG00000000600
ENSMUSG00000000378	predicted	ENSMUSG00000027835
ENSMUSG00000000384	predicted	ENSMUSG00000020122
ENSMUSG00000000384	predicted	ENSMUSG00000022010
ENSMUSG00000000384	predicted	ENSMUSG00000018401
ENSMUSG00000000384	predicted	ENSMUSG00000029838
ENSMUSG00000000384	predicted	ENSMUSG00000052632
ENSMUSG00000000386	predicted	ENSMUSG00000026803
ENSMUSG00000000386	predicted	ENSMUSG00000051396
ENSMUSG00000000386	predicted	ENSMUSG00000037761
ENSMUSG00000000386	predicted	ENSMUSG00000021216
ENSMUSG00000000386	predicted	ENSMUSG00000031706
ENSMUSG00000000386	predicted	ENSMUSG00000031972
ENSMUSG00000000386	predicted	ENSMUSG00000029265
ENSMUSG00000000386	predicted	ENSMUSG00000002204
ENSMUSG00000000386	predicted	ENSMUSG00000041638
ENSMUSG00000000386	predicted	ENSMUSG00000067283
ENSMUSG00000000386	predicted	ENSMUSG00000025742
ENSMUSG00000000386	predicted	ENSMUSG00000058385
ENSMUSG00000000386	predicted	ENSMUSG00000007891
ENSMUSG00000000386	predicted	ENSMUSG00000056904
ENSMUSG00000000386	predicted	ENSMUSG00000031432
ENSMUSG00000000386	predicted	ENSMUSG00000019900
ENSMUSG00000000386	predicted	ENSMUSG00000014767
ENSMUSG00000000386	predicted	ENSMUSG00000062727
ENSMUSG00000000386	predicted	ENSMUSG00000015605
ENSMUSG00000000386	predicted	ENSMUSG00000080266
ENSMUSG00000000386	predicted	ENSMUSG00000029580
ENSMUSG00000000386	predicted	ENSMUSG00000061809
ENSMUSG00000000386	predicted	ENSMUSG00000071359
ENSMUSG00000000386	predicted	ENSMUSG00000015656
ENSMUSG00000000386	predicted	ENSMUSG00000050799
ENSMUSG00000000386	predicted	ENSMUSG00000030678
ENSMUSG00000000386	predicted	ENSMUSG00000024206
ENSMUSG00000000386	predicted	ENSMUSG00000020453
ENSMUSG00000000386	predicted	ENSMUSG00000032839
ENSMUSG00000000386	predicted	ENSMUSG00000069271
ENSMUSG00000000386	predicted	ENSMUSG00000067702
ENSMUSG00000000386	predicted	ENSMUSG00000024738
ENSMUSG00000000386	predicted	ENSMUSG00000035783
ENSMUSG00000000386	predicted	ENSMUSG00000067284
ENSMUSG00000000386	predicted	ENSMUSG00000056895
ENSMUSG00000000386	predicted	ENSMUSG00000059970
ENSMUSG00000000386	predicted	ENSMUSG00000066232
ENSMUSG00000000386	predicted	ENSMUSG00000042508
ENSMUSG00000000386	predicted	ENSMUSG00000023987
ENSMUSG00000000386	predicted	ENSMUSG00000021541
ENSMUSG00000000386	predicted	ENSMUSG00000064168
ENSMUSG00000000386	predicted	ENSMUSG00000040929
ENSMUSG00000000386	predicted	ENSMUSG00000058189
ENSMUSG00000000386	predicted	ENSMUSG00000059430
ENSMUSG00000000386	predicted	ENSMUSG00000059814
ENSMUSG00000000386	predicted	ENSMUSG00000067338
ENSMUSG00000000386	predicted	ENSMUSG00000070645
ENSMUSG00000000386	predicted	ENSMUSG00000027748
ENSMUSG00000000386	predicted	ENSMUSG00000050936
ENSMUSG00000000386	predicted	ENSMUSG00000027716
ENSMUSG00000000386	predicted	ENSMUSG00000043091
ENSMUSG00000000386	predicted	ENSMUSG00000018102
ENSMUSG00000000386	predicted	ENSMUSG00000079963
ENSMUSG00000000386	predicted	ENSMUSG00000031997
ENSMUSG00000000386	predicted	ENSMUSG00000061062
ENSMUSG00000000386	predicted	ENSMUSG00000026202
ENSMUSG00000000386	predicted	ENSMUSG00000004552
ENSMUSG00000000386	predicted	ENSMUSG00000068854
ENSMUSG00000000386	predicted	ENSMUSG00000007033
ENSMUSG00000000386	predicted	ENSMUSG00000028899
ENSMUSG00000000386	predicted	ENSMUSG00000028274
ENSMUSG00000000386	predicted	ENSMUSG00000068614
ENSMUSG00000000386	predicted	ENSMUSG00000023004
ENSMUSG00000000386	predicted	ENSMUSG00000069303
ENSMUSG00000000386	predicted	ENSMUSG00000062825
ENSMUSG00000000386	predicted	ENSMUSG00000069307
ENSMUSG00000000386	predicted	ENSMUSG00000005410
ENSMUSG00000000386	predicted	ENSMUSG00000019777
ENSMUSG00000000386	predicted	ENSMUSG00000022742
ENSMUSG00000000386	predicted	ENSMUSG00000020037
ENSMUSG00000000386	predicted	ENSMUSG00000069308
ENSMUSG00000000386	predicted	ENSMUSG00000046213
ENSMUSG00000000386	predicted	ENSMUSG00000041710
ENSMUSG00000000386	predicted	ENSMUSG00000069268
ENSMUSG00000000386	predicted	ENSMUSG00000028800
ENSMUSG00000000386	predicted	ENSMUSG00000069300
ENSMUSG00000000386	predicted	ENSMUSG00000075031
ENSMUSG00000000386	predicted	ENSMUSG00000069314
ENSMUSG00000000386	predicted	ENSMUSG00000040029
ENSMUSG00000000386	predicted	ENSMUSG00000040648
ENSMUSG00000000386	predicted	ENSMUSG00000002329
ENSMUSG00000000386	predicted	ENSMUSG00000031314
ENSMUSG00000000386	predicted	ENSMUSG00000032409
ENSMUSG00000000386	predicted	ENSMUSG00000072235
ENSMUSG00000000386	predicted	ENSMUSG00000047246
ENSMUSG00000000386	predicted	ENSMUSG00000055194
ENSMUSG00000000386	predicted	ENSMUSG00000079104
ENSMUSG00000000386	predicted	ENSMUSG00000018377
ENSMUSG00000000386	predicted	ENSMUSG00000058670
ENSMUSG00000000386	predicted	ENSMUSG00000033526
ENSMUSG00000000386	predicted	ENSMUSG00000005370
ENSMUSG00000000386	predicted	ENSMUSG00000030137
ENSMUSG00000000386	predicted	ENSMUSG00000038542
ENSMUSG00000000392	predicted	ENSMUSG00000032246
ENSMUSG00000000392	predicted	ENSMUSG00000061816
ENSMUSG00000000392	predicted	ENSMUSG00000039824
ENSMUSG00000000392	predicted	ENSMUSG00000059741
ENSMUSG00000000392	predicted	ENSMUSG00000000392
ENSMUSG00000000392	predicted	ENSMUSG00000080021
ENSMUSG00000000392	predicted	ENSMUSG00000060680
ENSMUSG00000000392	predicted	ENSMUSG00000022109
ENSMUSG00000000392	predicted	ENSMUSG00000079563
ENSMUSG00000000392	predicted	ENSMUSG00000061086
ENSMUSG00000000399	known	ENSMUSG00000018326
ENSMUSG00000000399	predicted	ENSMUSG00000035370
ENSMUSG00000000399	predicted	ENSMUSG00000067338
ENSMUSG00000000399	predicted	ENSMUSG00000003662
ENSMUSG00000000399	predicted	ENSMUSG00000024099
ENSMUSG00000000399	predicted	ENSMUSG00000067702
ENSMUSG00000000399	predicted	ENSMUSG00000005510
ENSMUSG00000000399	predicted	ENSMUSG00000023953
ENSMUSG00000000399	predicted	ENSMUSG00000022010
ENSMUSG00000000399	predicted	ENSMUSG00000025151
ENSMUSG00000000399	predicted	ENSMUSG00000013593
ENSMUSG00000000399	predicted	ENSMUSG00000027820
ENSMUSG00000000402	predicted	ENSMUSG00000031323
ENSMUSG00000000402	predicted	ENSMUSG00000011349
ENSMUSG00000000402	predicted	ENSMUSG00000028610
ENSMUSG00000000402	predicted	ENSMUSG00000024395
ENSMUSG00000000402	predicted	ENSMUSG00000020186
ENSMUSG00000000402	predicted	ENSMUSG00000030638
ENSMUSG00000000402	predicted	ENSMUSG00000026421
ENSMUSG00000000402	predicted	ENSMUSG00000028343
ENSMUSG00000000402	predicted	ENSMUSG00000073027
ENSMUSG00000000402	predicted	ENSMUSG00000028488
ENSMUSG00000000402	predicted	ENSMUSG00000030470
ENSMUSG00000000402	predicted	ENSMUSG00000019920
ENSMUSG00000000409	known	ENSMUSG00000000409
ENSMUSG00000000409	known	ENSMUSG00000026395
ENSMUSG00000000409	known	ENSMUSG00000053977
ENSMUSG00000000409	known	ENSMUSG00000037553
ENSMUSG00000000409	known	ENSMUSG00000045826
ENSMUSG00000000409	known	ENSMUSG00000045038
ENSMUSG00000000409	known	ENSMUSG00000005763
ENSMUSG00000000409	known	ENSMUSG00000028041
ENSMUSG00000000409	known	ENSMUSG00000022831
ENSMUSG00000000409	known	ENSMUSG00000023274
ENSMUSG00000000409	known	ENSMUSG00000035798
ENSMUSG00000000409	known	ENSMUSG00000021501
ENSMUSG00000000409	known	ENSMUSG00000028071
ENSMUSG00000000409	predicted	ENSMUSG00000029684
ENSMUSG00000000409	predicted	ENSMUSG00000015804
ENSMUSG00000000409	predicted	ENSMUSG00000029084
ENSMUSG00000000409	predicted	ENSMUSG00000026117
ENSMUSG00000000409	predicted	ENSMUSG00000006699
ENSMUSG00000000409	predicted	ENSMUSG00000030742
ENSMUSG00000000409	predicted	ENSMUSG00000021025
ENSMUSG00000000409	predicted	ENSMUSG00000027843
ENSMUSG00000000409	predicted	ENSMUSG00000002602
ENSMUSG00000000409	predicted	ENSMUSG00000028790
ENSMUSG00000000409	predicted	ENSMUSG00000029580
ENSMUSG00000000409	predicted	ENSMUSG00000024669
ENSMUSG00000000411	predicted	ENSMUSG00000024515
ENSMUSG00000000435	predicted	ENSMUSG00000032232
ENSMUSG00000000435	predicted	ENSMUSG00000033762
ENSMUSG00000000435	predicted	ENSMUSG00000053477
ENSMUSG00000000435	predicted	ENSMUSG00000044072
ENSMUSG00000000435	predicted	ENSMUSG00000032228
ENSMUSG00000000435	predicted	ENSMUSG00000020167
ENSMUSG00000000435	predicted	ENSMUSG00000051166
ENSMUSG00000000435	predicted	ENSMUSG00000030867
ENSMUSG00000000435	predicted	ENSMUSG00000068876
ENSMUSG00000000439	predicted	ENSMUSG00000022517
ENSMUSG00000000439	predicted	ENSMUSG00000002546
ENSMUSG00000000439	predicted	ENSMUSG00000052949
ENSMUSG00000000440	known	ENSMUSG00000024927
ENSMUSG00000000440	known	ENSMUSG00000024454
ENSMUSG00000000440	known	ENSMUSG00000032405
ENSMUSG00000000440	known	ENSMUSG00000027803
ENSMUSG00000000440	known	ENSMUSG00000029478
ENSMUSG00000000440	predicted	ENSMUSG00000018160
ENSMUSG00000000440	predicted	ENSMUSG00000038369
ENSMUSG00000000440	predicted	ENSMUSG00000015092
ENSMUSG00000000440	predicted	ENSMUSG00000055024
ENSMUSG00000000440	predicted	ENSMUSG00000020647
ENSMUSG00000000440	predicted	ENSMUSG00000018501
ENSMUSG00000000440	predicted	ENSMUSG00000000440
ENSMUSG00000000440	predicted	ENSMUSG00000027678
ENSMUSG00000000440	predicted	ENSMUSG00000028949
ENSMUSG00000000440	predicted	ENSMUSG00000032187
ENSMUSG00000000440	predicted	ENSMUSG00000015846
ENSMUSG00000000440	predicted	ENSMUSG00000025056
ENSMUSG00000000441	known	ENSMUSG00000035027
ENSMUSG00000000441	known	ENSMUSG00000030209
ENSMUSG00000000441	known	ENSMUSG00000030265
ENSMUSG00000000441	known	ENSMUSG00000026959
ENSMUSG00000000441	known	ENSMUSG00000004936
ENSMUSG00000000441	known	ENSMUSG00000025499
ENSMUSG00000000441	predicted	ENSMUSG00000032477
ENSMUSG00000000441	predicted	ENSMUSG00000002804
ENSMUSG00000000441	predicted	ENSMUSG00000074129
ENSMUSG00000000441	predicted	ENSMUSG00000048362
ENSMUSG00000000441	predicted	ENSMUSG00000052681
ENSMUSG00000000441	predicted	ENSMUSG00000022951
ENSMUSG00000000441	predicted	ENSMUSG00000022033
ENSMUSG00000000441	predicted	ENSMUSG00000063015
ENSMUSG00000000441	predicted	ENSMUSG00000063358
ENSMUSG00000000441	predicted	ENSMUSG00000036894
ENSMUSG00000000441	predicted	ENSMUSG00000040451
ENSMUSG00000000441	predicted	ENSMUSG00000028044
ENSMUSG00000000441	predicted	ENSMUSG00000047281
ENSMUSG00000000441	predicted	ENSMUSG00000032294
ENSMUSG00000000441	predicted	ENSMUSG00000000441
ENSMUSG00000000441	predicted	ENSMUSG00000020849
ENSMUSG00000000441	predicted	ENSMUSG00000018965
ENSMUSG00000000441	predicted	ENSMUSG00000020467
ENSMUSG00000000441	predicted	ENSMUSG00000001127
ENSMUSG00000000441	predicted	ENSMUSG00000021270
ENSMUSG00000000441	predicted	ENSMUSG00000019471
ENSMUSG00000000441	predicted	ENSMUSG00000025991
ENSMUSG00000000441	predicted	ENSMUSG00000003438
ENSMUSG00000000441	predicted	ENSMUSG00000027597
ENSMUSG00000000441	predicted	ENSMUSG00000023944
ENSMUSG00000000441	predicted	ENSMUSG00000050029
ENSMUSG00000000441	predicted	ENSMUSG00000025980
ENSMUSG00000000441	predicted	ENSMUSG00000022085
ENSMUSG00000000441	predicted	ENSMUSG00000055723
ENSMUSG00000000441	predicted	ENSMUSG00000022346
ENSMUSG00000000441	predicted	ENSMUSG00000057329
ENSMUSG00000000441	predicted	ENSMUSG00000062083
ENSMUSG00000000441	predicted	ENSMUSG00000062687
ENSMUSG00000000441	predicted	ENSMUSG00000022105
ENSMUSG00000000441	predicted	ENSMUSG00000072980
ENSMUSG00000000441	predicted	ENSMUSG00000019373
ENSMUSG00000000441	predicted	ENSMUSG00000058444
ENSMUSG00000000441	predicted	ENSMUSG00000058779
ENSMUSG00000000441	predicted	ENSMUSG00000032959
ENSMUSG00000000441	predicted	ENSMUSG00000051391
ENSMUSG00000000441	predicted	ENSMUSG00000022285
ENSMUSG00000000441	predicted	ENSMUSG00000001416
ENSMUSG00000000441	predicted	ENSMUSG00000061578
ENSMUSG00000000441	predicted	ENSMUSG00000021754
ENSMUSG00000000441	predicted	ENSMUSG00000051615
ENSMUSG00000000441	predicted	ENSMUSG00000050931
ENSMUSG00000000441	predicted	ENSMUSG00000047104
ENSMUSG00000000441	predicted	ENSMUSG00000002413
ENSMUSG00000000441	predicted	ENSMUSG00000022781
ENSMUSG00000000441	predicted	ENSMUSG00000031864
ENSMUSG00000000441	predicted	ENSMUSG00000068798
ENSMUSG00000000441	predicted	ENSMUSG00000027330
ENSMUSG00000000441	predicted	ENSMUSG00000018334
ENSMUSG00000000441	predicted	ENSMUSG00000028945
ENSMUSG00000000441	predicted	ENSMUSG00000029120
ENSMUSG00000000441	predicted	ENSMUSG00000031666
ENSMUSG00000000441	predicted	ENSMUSG00000062248
ENSMUSG00000000441	predicted	ENSMUSG00000026864
ENSMUSG00000000441	predicted	ENSMUSG00000076432
ENSMUSG00000000441	predicted	ENSMUSG00000018326
ENSMUSG00000000441	predicted	ENSMUSG00000022329
ENSMUSG00000000441	predicted	ENSMUSG00000027852
ENSMUSG00000000441	predicted	ENSMUSG00000044447
ENSMUSG00000000441	predicted	ENSMUSG00000038845
ENSMUSG00000000441	predicted	ENSMUSG00000029713
ENSMUSG00000000441	predicted	ENSMUSG00000024500
ENSMUSG00000000441	predicted	ENSMUSG00000003426
ENSMUSG00000000441	predicted	ENSMUSG00000032171
ENSMUSG00000000486	predicted	ENSMUSG00000021270
ENSMUSG00000000486	predicted	ENSMUSG00000059814
ENSMUSG00000000486	predicted	ENSMUSG00000021676
ENSMUSG00000000486	predicted	ENSMUSG00000067284
ENSMUSG00000000486	predicted	ENSMUSG00000026615
ENSMUSG00000000486	predicted	ENSMUSG00000059248
ENSMUSG00000000486	predicted	ENSMUSG00000014959
ENSMUSG00000000486	predicted	ENSMUSG00000020914
ENSMUSG00000000486	predicted	ENSMUSG00000039376
ENSMUSG00000000486	predicted	ENSMUSG00000022711
ENSMUSG00000000486	predicted	ENSMUSG00000049173
ENSMUSG00000000486	predicted	ENSMUSG00000025823
ENSMUSG00000000486	predicted	ENSMUSG00000000486
ENSMUSG00000000486	predicted	ENSMUSG00000032285
ENSMUSG00000000486	predicted	ENSMUSG00000020741
ENSMUSG00000000486	predicted	ENSMUSG00000024056
ENSMUSG00000000486	predicted	ENSMUSG00000032513
ENSMUSG00000000486	predicted	ENSMUSG00000026276
ENSMUSG00000000486	predicted	ENSMUSG00000050379
ENSMUSG00000000486	predicted	ENSMUSG00000023944
ENSMUSG00000000486	predicted	ENSMUSG00000020048
ENSMUSG00000000486	predicted	ENSMUSG00000001833
ENSMUSG00000000486	predicted	ENSMUSG00000022456
ENSMUSG00000000486	predicted	ENSMUSG00000022474
ENSMUSG00000000486	predicted	ENSMUSG00000026864
ENSMUSG00000000486	predicted	ENSMUSG00000018398
ENSMUSG00000000486	predicted	ENSMUSG00000028068
ENSMUSG00000000486	predicted	ENSMUSG00000025130
ENSMUSG00000000486	predicted	ENSMUSG00000051396
ENSMUSG00000000486	predicted	ENSMUSG00000034219
ENSMUSG00000000486	predicted	ENSMUSG00000005610
ENSMUSG00000000486	predicted	ENSMUSG00000015120
ENSMUSG00000000486	predicted	ENSMUSG00000030968
ENSMUSG00000000486	predicted	ENSMUSG00000024184
ENSMUSG00000000486	predicted	ENSMUSG00000067283
ENSMUSG00000000486	predicted	ENSMUSG00000058013
ENSMUSG00000000486	predicted	ENSMUSG00000025991
ENSMUSG00000000486	predicted	ENSMUSG00000028116
ENSMUSG00000000486	predicted	ENSMUSG00000059970
ENSMUSG00000000486	predicted	ENSMUSG00000028760
ENSMUSG00000000486	predicted	ENSMUSG00000022542
ENSMUSG00000000486	predicted	ENSMUSG00000045983
ENSMUSG00000000486	predicted	ENSMUSG00000059252
ENSMUSG00000000486	predicted	ENSMUSG00000043079
ENSMUSG00000000486	predicted	ENSMUSG00000027248
ENSMUSG00000000486	predicted	ENSMUSG00000020897
ENSMUSG00000000486	predicted	ENSMUSG00000028410
ENSMUSG00000000486	predicted	ENSMUSG00000025139
ENSMUSG00000000486	predicted	ENSMUSG00000015656
ENSMUSG00000000486	predicted	ENSMUSG00000020180
ENSMUSG00000000486	predicted	ENSMUSG00000019254
ENSMUSG00000000486	predicted	ENSMUSG00000030536
ENSMUSG00000000486	predicted	ENSMUSG00000062867
ENSMUSG00000000486	predicted	ENSMUSG00000024892
ENSMUSG00000000486	predicted	ENSMUSG00000003500
ENSMUSG00000000486	predicted	ENSMUSG00000072214
ENSMUSG00000000486	predicted	ENSMUSG00000006998
ENSMUSG00000000486	predicted	ENSMUSG00000060126
ENSMUSG00000000486	predicted	ENSMUSG00000007033
ENSMUSG00000000486	predicted	ENSMUSG00000050315
ENSMUSG00000000486	predicted	ENSMUSG00000019917
ENSMUSG00000000486	predicted	ENSMUSG00000017485
ENSMUSG00000000489	predicted	ENSMUSG00000029231
ENSMUSG00000000489	predicted	ENSMUSG00000000489
ENSMUSG00000000489	predicted	ENSMUSG00000024620
ENSMUSG00000000530	predicted	ENSMUSG00000026814
ENSMUSG00000000530	predicted	ENSMUSG00000032440
ENSMUSG00000000530	predicted	ENSMUSG00000052155
ENSMUSG00000000530	predicted	ENSMUSG00000002603
ENSMUSG00000000530	predicted	ENSMUSG00000021253
ENSMUSG00000000530	predicted	ENSMUSG00000025860
ENSMUSG00000000531	predicted	ENSMUSG00000003269
ENSMUSG00000000531	predicted	ENSMUSG00000019861
ENSMUSG00000000531	predicted	ENSMUSG00000017132
ENSMUSG00000000531	predicted	ENSMUSG00000018001
ENSMUSG00000000531	predicted	ENSMUSG00000018008
ENSMUSG00000000532	predicted	ENSMUSG00000052155
ENSMUSG00000000532	predicted	ENSMUSG00000041324
ENSMUSG00000000538	predicted	ENSMUSG00000020290
ENSMUSG00000000538	predicted	ENSMUSG00000067283
ENSMUSG00000000538	predicted	ENSMUSG00000030872
ENSMUSG00000000538	predicted	ENSMUSG00000042870
ENSMUSG00000000538	predicted	ENSMUSG00000003623
ENSMUSG00000000538	predicted	ENSMUSG00000037827
ENSMUSG00000000538	predicted	ENSMUSG00000047126
ENSMUSG00000000538	predicted	ENSMUSG00000041638
ENSMUSG00000000538	predicted	ENSMUSG00000020740
ENSMUSG00000000538	predicted	ENSMUSG00000020440
ENSMUSG00000000538	predicted	ENSMUSG00000033128
ENSMUSG00000000538	predicted	ENSMUSG00000048076
ENSMUSG00000000538	predicted	ENSMUSG00000067284
ENSMUSG00000000538	predicted	ENSMUSG00000059814
ENSMUSG00000000538	predicted	ENSMUSG00000070284
ENSMUSG00000000538	predicted	ENSMUSG00000062421
ENSMUSG00000000538	predicted	ENSMUSG00000006392
ENSMUSG00000000538	predicted	ENSMUSG00000000538
ENSMUSG00000000538	predicted	ENSMUSG00000051853
ENSMUSG00000000538	predicted	ENSMUSG00000015656
ENSMUSG00000000538	predicted	ENSMUSG00000024914
ENSMUSG00000000538	predicted	ENSMUSG00000033021
ENSMUSG00000000538	predicted	ENSMUSG00000020541
ENSMUSG00000000538	predicted	ENSMUSG00000007033
ENSMUSG00000000538	predicted	ENSMUSG00000032932
ENSMUSG00000000538	predicted	ENSMUSG00000025991
ENSMUSG00000000538	predicted	ENSMUSG00000059970
ENSMUSG00000000538	predicted	ENSMUSG00000051396
ENSMUSG00000000538	predicted	ENSMUSG00000021877
ENSMUSG00000000538	predicted	ENSMUSG00000028581
ENSMUSG00000000538	predicted	ENSMUSG00000028557
ENSMUSG00000000552	predicted	ENSMUSG00000059552
ENSMUSG00000000555	known	ENSMUSG00000021910
ENSMUSG00000000555	known	ENSMUSG00000025809
ENSMUSG00000000555	predicted	ENSMUSG00000030342
ENSMUSG00000000561	predicted	ENSMUSG00000059775
ENSMUSG00000000561	predicted	ENSMUSG00000022346
ENSMUSG00000000561	predicted	ENSMUSG00000018909
ENSMUSG00000000561	predicted	ENSMUSG00000025362
ENSMUSG00000000561	predicted	ENSMUSG00000060216
ENSMUSG00000000563	predicted	ENSMUSG00000036241
ENSMUSG00000000563	predicted	ENSMUSG00000063362
ENSMUSG00000000563	predicted	ENSMUSG00000033933
ENSMUSG00000000563	predicted	ENSMUSG00000023333
ENSMUSG00000000563	predicted	ENSMUSG00000042962
ENSMUSG00000000563	predicted	ENSMUSG00000022956
ENSMUSG00000000563	predicted	ENSMUSG00000021067
ENSMUSG00000000563	predicted	ENSMUSG00000028277
ENSMUSG00000000563	predicted	ENSMUSG00000009293
ENSMUSG00000000563	predicted	ENSMUSG00000020307
ENSMUSG00000000563	predicted	ENSMUSG00000020051
ENSMUSG00000000563	predicted	ENSMUSG00000025393
ENSMUSG00000000563	predicted	ENSMUSG00000021362
ENSMUSG00000000563	predicted	ENSMUSG00000042046
ENSMUSG00000000563	predicted	ENSMUSG00000027164
ENSMUSG00000000563	predicted	ENSMUSG00000025428
ENSMUSG00000000563	predicted	ENSMUSG00000002319
ENSMUSG00000000563	predicted	ENSMUSG00000022471
ENSMUSG00000000563	predicted	ENSMUSG00000023286
ENSMUSG00000000563	predicted	ENSMUSG00000024576
ENSMUSG00000000563	predicted	ENSMUSG00000022895
ENSMUSG00000000563	predicted	ENSMUSG00000032035
ENSMUSG00000000563	predicted	ENSMUSG00000025371
ENSMUSG00000000563	predicted	ENSMUSG00000002546
ENSMUSG00000000563	predicted	ENSMUSG00000042349
ENSMUSG00000000563	predicted	ENSMUSG00000058581
ENSMUSG00000000563	predicted	ENSMUSG00000020870
ENSMUSG00000000563	predicted	ENSMUSG00000020794
ENSMUSG00000000563	predicted	ENSMUSG00000064357
ENSMUSG00000000563	predicted	ENSMUSG00000025162
ENSMUSG00000000563	predicted	ENSMUSG00000041712
ENSMUSG00000000563	predicted	ENSMUSG00000022433
ENSMUSG00000000567	predicted	ENSMUSG00000001440
ENSMUSG00000000568	known	ENSMUSG00000063229
ENSMUSG00000000568	known	ENSMUSG00000045038
ENSMUSG00000000568	predicted	ENSMUSG00000045983
ENSMUSG00000000568	predicted	ENSMUSG00000080027
ENSMUSG00000000568	predicted	ENSMUSG00000060216
ENSMUSG00000000568	predicted	ENSMUSG00000028639
ENSMUSG00000000568	predicted	ENSMUSG00000029580
ENSMUSG00000000568	predicted	ENSMUSG00000015120
ENSMUSG00000000568	predicted	ENSMUSG00000032423
ENSMUSG00000000568	predicted	ENSMUSG00000051391
ENSMUSG00000000568	predicted	ENSMUSG00000018965
ENSMUSG00000000568	predicted	ENSMUSG00000047281
ENSMUSG00000000568	predicted	ENSMUSG00000018446
ENSMUSG00000000568	predicted	ENSMUSG00000022285
ENSMUSG00000000568	predicted	ENSMUSG00000000568
ENSMUSG00000000568	predicted	ENSMUSG00000032171
ENSMUSG00000000568	predicted	ENSMUSG00000071054
ENSMUSG00000000568	predicted	ENSMUSG00000033581
ENSMUSG00000000568	predicted	ENSMUSG00000034259
ENSMUSG00000000579	known	ENSMUSG00000056220
ENSMUSG00000000579	known	ENSMUSG00000031392
ENSMUSG00000000579	known	ENSMUSG00000051331
ENSMUSG00000000579	known	ENSMUSG00000034330
ENSMUSG00000000579	known	ENSMUSG00000019843
ENSMUSG00000000579	known	ENSMUSG00000021686
ENSMUSG00000000579	known	ENSMUSG00000030577
ENSMUSG00000000579	predicted	ENSMUSG00000024975
ENSMUSG00000000579	predicted	ENSMUSG00000080002
ENSMUSG00000000579	predicted	ENSMUSG00000014075
ENSMUSG00000000579	predicted	ENSMUSG00000079728
ENSMUSG00000000579	predicted	ENSMUSG00000008226
ENSMUSG00000000579	predicted	ENSMUSG00000026773
ENSMUSG00000000579	predicted	ENSMUSG00000041975
ENSMUSG00000000579	predicted	ENSMUSG00000032060
ENSMUSG00000000579	predicted	ENSMUSG00000026409
ENSMUSG00000000579	predicted	ENSMUSG00000025854
ENSMUSG00000000579	predicted	ENSMUSG00000029757
ENSMUSG00000000579	predicted	ENSMUSG00000000579
ENSMUSG00000000579	predicted	ENSMUSG00000024041
ENSMUSG00000000579	predicted	ENSMUSG00000036854
ENSMUSG00000000579	predicted	ENSMUSG00000020857
ENSMUSG00000000579	predicted	ENSMUSG00000030530
ENSMUSG00000000579	predicted	ENSMUSG00000062515
ENSMUSG00000000579	predicted	ENSMUSG00000046694
ENSMUSG00000000579	predicted	ENSMUSG00000058317
ENSMUSG00000000579	predicted	ENSMUSG00000024177
ENSMUSG00000000579	predicted	ENSMUSG00000027530
ENSMUSG00000000579	predicted	ENSMUSG00000025271
ENSMUSG00000000579	predicted	ENSMUSG00000021774
ENSMUSG00000000579	predicted	ENSMUSG00000027011
ENSMUSG00000000579	predicted	ENSMUSG00000052468
ENSMUSG00000000579	predicted	ENSMUSG00000044468
ENSMUSG00000000579	predicted	ENSMUSG00000037601
ENSMUSG00000000579	predicted	ENSMUSG00000020888
ENSMUSG00000000579	predicted	ENSMUSG00000031928
ENSMUSG00000000579	predicted	ENSMUSG00000020614
ENSMUSG00000000579	predicted	ENSMUSG00000030513
ENSMUSG00000000579	predicted	ENSMUSG00000019874
ENSMUSG00000000579	predicted	ENSMUSG00000020691
ENSMUSG00000000579	predicted	ENSMUSG00000024713
ENSMUSG00000000579	predicted	ENSMUSG00000074280
ENSMUSG00000000579	predicted	ENSMUSG00000073007
ENSMUSG00000000579	predicted	ENSMUSG00000021242
ENSMUSG00000000579	predicted	ENSMUSG00000032265
ENSMUSG00000000579	predicted	ENSMUSG00000015478
ENSMUSG00000000579	predicted	ENSMUSG00000027533
ENSMUSG00000000579	predicted	ENSMUSG00000019124
ENSMUSG00000000579	predicted	ENSMUSG00000017832
ENSMUSG00000000579	predicted	ENSMUSG00000058440
ENSMUSG00000000579	predicted	ENSMUSG00000020402
ENSMUSG00000000579	predicted	ENSMUSG00000062196
ENSMUSG00000000579	predicted	ENSMUSG00000080253
ENSMUSG00000000579	predicted	ENSMUSG00000020235
ENSMUSG00000000579	predicted	ENSMUSG00000073435
ENSMUSG00000000579	predicted	ENSMUSG00000028773
ENSMUSG00000000579	predicted	ENSMUSG00000079732
ENSMUSG00000000579	predicted	ENSMUSG00000062937
ENSMUSG00000000579	predicted	ENSMUSG00000025648
ENSMUSG00000000579	predicted	ENSMUSG00000020877
ENSMUSG00000000579	predicted	ENSMUSG00000020448
ENSMUSG00000000579	predicted	ENSMUSG00000038323
ENSMUSG00000000579	predicted	ENSMUSG00000027528
ENSMUSG00000000579	predicted	ENSMUSG00000020131
ENSMUSG00000000579	predicted	ENSMUSG00000025792
ENSMUSG00000000581	predicted	ENSMUSG00000047323
ENSMUSG00000000581	predicted	ENSMUSG00000003812
ENSMUSG00000000581	predicted	ENSMUSG00000025465
ENSMUSG00000000581	predicted	ENSMUSG00000028185
ENSMUSG00000000581	predicted	ENSMUSG00000033166
ENSMUSG00000000581	predicted	ENSMUSG00000061286
ENSMUSG00000000581	predicted	ENSMUSG00000017264
ENSMUSG00000000581	predicted	ENSMUSG00000034321
ENSMUSG00000000581	predicted	ENSMUSG00000056820
ENSMUSG00000000581	predicted	ENSMUSG00000024726
ENSMUSG00000000581	predicted	ENSMUSG00000000581
ENSMUSG00000000594	predicted	ENSMUSG00000000594
ENSMUSG00000000600	predicted	ENSMUSG00000027835
ENSMUSG00000000600	predicted	ENSMUSG00000062352
ENSMUSG00000000605	predicted	ENSMUSG00000021270
ENSMUSG00000000605	predicted	ENSMUSG00000036391
ENSMUSG00000000605	predicted	ENSMUSG00000001052
ENSMUSG00000000605	predicted	ENSMUSG00000003464
ENSMUSG00000000605	predicted	ENSMUSG00000020048
ENSMUSG00000000605	predicted	ENSMUSG00000023944
ENSMUSG00000000605	predicted	ENSMUSG00000052456
ENSMUSG00000000627	predicted	ENSMUSG00000023333
ENSMUSG00000000627	predicted	ENSMUSG00000021258
ENSMUSG00000000627	predicted	ENSMUSG00000028086
ENSMUSG00000000627	predicted	ENSMUSG00000037351
ENSMUSG00000000627	predicted	ENSMUSG00000025228
ENSMUSG00000000627	predicted	ENSMUSG00000061802
ENSMUSG00000000627	predicted	ENSMUSG00000021362
ENSMUSG00000000627	predicted	ENSMUSG00000036733
ENSMUSG00000000628	predicted	ENSMUSG00000018362
ENSMUSG00000000628	predicted	ENSMUSG00000000628
ENSMUSG00000000628	predicted	ENSMUSG00000018012
ENSMUSG00000000628	predicted	ENSMUSG00000021114
ENSMUSG00000000628	predicted	ENSMUSG00000028953
ENSMUSG00000000628	predicted	ENSMUSG00000033793
ENSMUSG00000000628	predicted	ENSMUSG00000025877
ENSMUSG00000000628	predicted	ENSMUSG00000059970
ENSMUSG00000000628	predicted	ENSMUSG00000021929
ENSMUSG00000000628	predicted	ENSMUSG00000006273
ENSMUSG00000000628	predicted	ENSMUSG00000022905
ENSMUSG00000000628	predicted	ENSMUSG00000015090
ENSMUSG00000000628	predicted	ENSMUSG00000031972
ENSMUSG00000000628	predicted	ENSMUSG00000067284
ENSMUSG00000000628	predicted	ENSMUSG00000028086
ENSMUSG00000000628	predicted	ENSMUSG00000019210
ENSMUSG00000000628	predicted	ENSMUSG00000011254
ENSMUSG00000000628	predicted	ENSMUSG00000001847
ENSMUSG00000000628	predicted	ENSMUSG00000064037
ENSMUSG00000000628	predicted	ENSMUSG00000041268
ENSMUSG00000000628	predicted	ENSMUSG00000035783
ENSMUSG00000000628	predicted	ENSMUSG00000013160
ENSMUSG00000000628	predicted	ENSMUSG00000022295
ENSMUSG00000000628	predicted	ENSMUSG00000053375
ENSMUSG00000000628	predicted	ENSMUSG00000038600
ENSMUSG00000000628	predicted	ENSMUSG00000029580
ENSMUSG00000000628	predicted	ENSMUSG00000080266
ENSMUSG00000000628	predicted	ENSMUSG00000029695
ENSMUSG00000000628	predicted	ENSMUSG00000004285
ENSMUSG00000000628	predicted	ENSMUSG00000007033
ENSMUSG00000000628	predicted	ENSMUSG00000020566
ENSMUSG00000000628	predicted	ENSMUSG00000051396
ENSMUSG00000000628	predicted	ENSMUSG00000055194
ENSMUSG00000000628	predicted	ENSMUSG00000003731
ENSMUSG00000000628	predicted	ENSMUSG00000017493
ENSMUSG00000000628	predicted	ENSMUSG00000037012
ENSMUSG00000000628	predicted	ENSMUSG00000015656
ENSMUSG00000000628	predicted	ENSMUSG00000001750
ENSMUSG00000000628	predicted	ENSMUSG00000024403
ENSMUSG00000000628	predicted	ENSMUSG00000059430
ENSMUSG00000000628	predicted	ENSMUSG00000041199
ENSMUSG00000000628	predicted	ENSMUSG00000068614
ENSMUSG00000000628	predicted	ENSMUSG00000051169
ENSMUSG00000000628	predicted	ENSMUSG00000039105
ENSMUSG00000000628	predicted	ENSMUSG00000053398
ENSMUSG00000000628	predicted	ENSMUSG00000028238
ENSMUSG00000000628	predicted	ENSMUSG00000063514
ENSMUSG00000000628	predicted	ENSMUSG00000067283
ENSMUSG00000000628	predicted	ENSMUSG00000019302
ENSMUSG00000000628	predicted	ENSMUSG00000041798
ENSMUSG00000000628	predicted	ENSMUSG00000026394
ENSMUSG00000000628	predicted	ENSMUSG00000006215
ENSMUSG00000000628	predicted	ENSMUSG00000002546
ENSMUSG00000000628	predicted	ENSMUSG00000032044
ENSMUSG00000000628	predicted	ENSMUSG00000062825
ENSMUSG00000000628	predicted	ENSMUSG00000006269
ENSMUSG00000000628	predicted	ENSMUSG00000027782
ENSMUSG00000000628	predicted	ENSMUSG00000008604
ENSMUSG00000000628	predicted	ENSMUSG00000020080
ENSMUSG00000000628	predicted	ENSMUSG00000033220
ENSMUSG00000000628	predicted	ENSMUSG00000052459
ENSMUSG00000000628	predicted	ENSMUSG00000025858
ENSMUSG00000000628	predicted	ENSMUSG00000038023
ENSMUSG00000000628	predicted	ENSMUSG00000038770
ENSMUSG00000000628	predicted	ENSMUSG00000059814
ENSMUSG00000000628	predicted	ENSMUSG00000037416
ENSMUSG00000000628	predicted	ENSMUSG00000005312
ENSMUSG00000000631	known	ENSMUSG00000040940
ENSMUSG00000000631	known	ENSMUSG00000018326
ENSMUSG00000000631	predicted	ENSMUSG00000006134
ENSMUSG00000000631	predicted	ENSMUSG00000030374
ENSMUSG00000000631	predicted	ENSMUSG00000009073
ENSMUSG00000000631	predicted	ENSMUSG00000051615
ENSMUSG00000000631	predicted	ENSMUSG00000033953
ENSMUSG00000000631	predicted	ENSMUSG00000020993
ENSMUSG00000000631	predicted	ENSMUSG00000034681
ENSMUSG00000000631	predicted	ENSMUSG00000020954
ENSMUSG00000000631	predicted	ENSMUSG00000050029
ENSMUSG00000000631	predicted	ENSMUSG00000029910
ENSMUSG00000000631	predicted	ENSMUSG00000014956
ENSMUSG00000000631	predicted	ENSMUSG00000024127
ENSMUSG00000000631	predicted	ENSMUSG00000017776
ENSMUSG00000000631	predicted	ENSMUSG00000002043
ENSMUSG00000000631	predicted	ENSMUSG00000024077
ENSMUSG00000000631	predicted	ENSMUSG00000046876
ENSMUSG00000000631	predicted	ENSMUSG00000036894
ENSMUSG00000000631	predicted	ENSMUSG00000019849
ENSMUSG00000000631	predicted	ENSMUSG00000028310
ENSMUSG00000000673	predicted	ENSMUSG00000022248
ENSMUSG00000000673	predicted	ENSMUSG00000070880
ENSMUSG00000000690	predicted	ENSMUSG00000025283
ENSMUSG00000000690	predicted	ENSMUSG00000054146
ENSMUSG00000000693	predicted	ENSMUSG00000033096
ENSMUSG00000000701	predicted	ENSMUSG00000031691
ENSMUSG00000000701	predicted	ENSMUSG00000001729
ENSMUSG00000000702	predicted	ENSMUSG00000031691
ENSMUSG00000000702	predicted	ENSMUSG00000001729
ENSMUSG00000000708	known	ENSMUSG00000005897
ENSMUSG00000000708	predicted	ENSMUSG00000059571
ENSMUSG00000000708	predicted	ENSMUSG00000078142
ENSMUSG00000000708	predicted	ENSMUSG00000015143
ENSMUSG00000000708	predicted	ENSMUSG00000078107
ENSMUSG00000000708	predicted	ENSMUSG00000020277
ENSMUSG00000000708	predicted	ENSMUSG00000029577
ENSMUSG00000000708	predicted	ENSMUSG00000005667
ENSMUSG00000000708	predicted	ENSMUSG00000070343
ENSMUSG00000000708	predicted	ENSMUSG00000078346
ENSMUSG00000000708	predicted	ENSMUSG00000074858
ENSMUSG00000000708	predicted	ENSMUSG00000070408
ENSMUSG00000000708	predicted	ENSMUSG00000070282
ENSMUSG00000000708	predicted	ENSMUSG00000018651
ENSMUSG00000000708	predicted	ENSMUSG00000080266
ENSMUSG00000000708	predicted	ENSMUSG00000030852
ENSMUSG00000000708	predicted	ENSMUSG00000063739
ENSMUSG00000000708	predicted	ENSMUSG00000028234
ENSMUSG00000000708	predicted	ENSMUSG00000078126
ENSMUSG00000000708	predicted	ENSMUSG00000057841
ENSMUSG00000000708	predicted	ENSMUSG00000067351
ENSMUSG00000000708	predicted	ENSMUSG00000069972
ENSMUSG00000000708	predicted	ENSMUSG00000078191
ENSMUSG00000000708	predicted	ENSMUSG00000027598
ENSMUSG00000000708	predicted	ENSMUSG00000031930
ENSMUSG00000000708	predicted	ENSMUSG00000078965
ENSMUSG00000000708	predicted	ENSMUSG00000026275
ENSMUSG00000000708	predicted	ENSMUSG00000078917
ENSMUSG00000000708	predicted	ENSMUSG00000057685
ENSMUSG00000000708	predicted	ENSMUSG00000062758
ENSMUSG00000000708	predicted	ENSMUSG00000066714
ENSMUSG00000000708	predicted	ENSMUSG00000052374
ENSMUSG00000000708	predicted	ENSMUSG00000057370
ENSMUSG00000000708	predicted	ENSMUSG00000061065
ENSMUSG00000000708	predicted	ENSMUSG00000021196
ENSMUSG00000000708	predicted	ENSMUSG00000078224
ENSMUSG00000000708	predicted	ENSMUSG00000074857
ENSMUSG00000000708	predicted	ENSMUSG00000059565
ENSMUSG00000000708	predicted	ENSMUSG00000078342
ENSMUSG00000000708	predicted	ENSMUSG00000029752
ENSMUSG00000000708	predicted	ENSMUSG00000079962
ENSMUSG00000000708	predicted	ENSMUSG00000038028
ENSMUSG00000000708	predicted	ENSMUSG00000071329
ENSMUSG00000000708	predicted	ENSMUSG00000064246
ENSMUSG00000000708	predicted	ENSMUSG00000066443
ENSMUSG00000000708	predicted	ENSMUSG00000033308
ENSMUSG00000000708	predicted	ENSMUSG00000078289
ENSMUSG00000000708	predicted	ENSMUSG00000071813
ENSMUSG00000000708	predicted	ENSMUSG00000036180
ENSMUSG00000000708	predicted	ENSMUSG00000038954
ENSMUSG00000000708	predicted	ENSMUSG00000059751
ENSMUSG00000000708	predicted	ENSMUSG00000059776
ENSMUSG00000000708	predicted	ENSMUSG00000079925
ENSMUSG00000000708	predicted	ENSMUSG00000062611
ENSMUSG00000000708	predicted	ENSMUSG00000060499
ENSMUSG00000000708	predicted	ENSMUSG00000047215
ENSMUSG00000000708	predicted	ENSMUSG00000027405
ENSMUSG00000000708	predicted	ENSMUSG00000072528
ENSMUSG00000000708	predicted	ENSMUSG00000027678
ENSMUSG00000000708	predicted	ENSMUSG00000045482
ENSMUSG00000000708	predicted	ENSMUSG00000062962
ENSMUSG00000000708	predicted	ENSMUSG00000073229
ENSMUSG00000000708	predicted	ENSMUSG00000066180
ENSMUSG00000000708	predicted	ENSMUSG00000078812
ENSMUSG00000000708	predicted	ENSMUSG00000051396
ENSMUSG00000000708	predicted	ENSMUSG00000079558
ENSMUSG00000000708	predicted	ENSMUSG00000069038
ENSMUSG00000000708	predicted	ENSMUSG00000061848
ENSMUSG00000000708	predicted	ENSMUSG00000029580
ENSMUSG00000000708	predicted	ENSMUSG00000062778
ENSMUSG00000000708	predicted	ENSMUSG00000079977
ENSMUSG00000000708	predicted	ENSMUSG00000037331
ENSMUSG00000000708	predicted	ENSMUSG00000070778
ENSMUSG00000000708	predicted	ENSMUSG00000040809
ENSMUSG00000000708	predicted	ENSMUSG00000025326
ENSMUSG00000000708	predicted	ENSMUSG00000052293
ENSMUSG00000000708	predicted	ENSMUSG00000032594
ENSMUSG00000000708	predicted	ENSMUSG00000027452
ENSMUSG00000000708	predicted	ENSMUSG00000069309
ENSMUSG00000000708	predicted	ENSMUSG00000027605
ENSMUSG00000000708	predicted	ENSMUSG00000058640
ENSMUSG00000000708	predicted	ENSMUSG00000072489
ENSMUSG00000000708	predicted	ENSMUSG00000079924
ENSMUSG00000000708	predicted	ENSMUSG00000062380
ENSMUSG00000000708	predicted	ENSMUSG00000074250
ENSMUSG00000000708	predicted	ENSMUSG00000072492
ENSMUSG00000000708	predicted	ENSMUSG00000014767
ENSMUSG00000000708	predicted	ENSMUSG00000029992
ENSMUSG00000000708	predicted	ENSMUSG00000031233
ENSMUSG00000000708	predicted	ENSMUSG00000039000
ENSMUSG00000000708	predicted	ENSMUSG00000055676
ENSMUSG00000000708	predicted	ENSMUSG00000069272
ENSMUSG00000000708	predicted	ENSMUSG00000078125
ENSMUSG00000000708	predicted	ENSMUSG00000020534
ENSMUSG00000000708	predicted	ENSMUSG00000071671
ENSMUSG00000000708	predicted	ENSMUSG00000041058
ENSMUSG00000000708	predicted	ENSMUSG00000079965
ENSMUSG00000000708	predicted	ENSMUSG00000020918
ENSMUSG00000000708	predicted	ENSMUSG00000028633
ENSMUSG00000000708	predicted	ENSMUSG00000030744
ENSMUSG00000000708	predicted	ENSMUSG00000027902
ENSMUSG00000000708	predicted	ENSMUSG00000062825
ENSMUSG00000000708	predicted	ENSMUSG00000033021
ENSMUSG00000000708	predicted	ENSMUSG00000002108
ENSMUSG00000000708	predicted	ENSMUSG00000060125
ENSMUSG00000000708	predicted	ENSMUSG00000061115
ENSMUSG00000000708	predicted	ENSMUSG00000035783
ENSMUSG00000000708	predicted	ENSMUSG00000070025
ENSMUSG00000000708	predicted	ENSMUSG00000001525
ENSMUSG00000000708	predicted	ENSMUSG00000068579
ENSMUSG00000000708	predicted	ENSMUSG00000080006
ENSMUSG00000000708	predicted	ENSMUSG00000059483
ENSMUSG00000000708	predicted	ENSMUSG00000062874
ENSMUSG00000000708	predicted	ENSMUSG00000060032
ENSMUSG00000000708	predicted	ENSMUSG00000055194
ENSMUSG00000000708	predicted	ENSMUSG00000057666
ENSMUSG00000000708	predicted	ENSMUSG00000060036
ENSMUSG00000000708	predicted	ENSMUSG00000060081
ENSMUSG00000000708	predicted	ENSMUSG00000056877
ENSMUSG00000000708	predicted	ENSMUSG00000069304
ENSMUSG00000000708	predicted	ENSMUSG00000025403
ENSMUSG00000000708	predicted	ENSMUSG00000063885
ENSMUSG00000000708	predicted	ENSMUSG00000059970
ENSMUSG00000000708	predicted	ENSMUSG00000063080
ENSMUSG00000000708	predicted	ENSMUSG00000063162
ENSMUSG00000000708	predicted	ENSMUSG00000054309
ENSMUSG00000000708	predicted	ENSMUSG00000045136
ENSMUSG00000000708	predicted	ENSMUSG00000080003
ENSMUSG00000000708	predicted	ENSMUSG00000029196
ENSMUSG00000000708	predicted	ENSMUSG00000078337
ENSMUSG00000000708	predicted	ENSMUSG00000025508
ENSMUSG00000000708	predicted	ENSMUSG00000024966
ENSMUSG00000000708	predicted	ENSMUSG00000034892
ENSMUSG00000000708	predicted	ENSMUSG00000078345
ENSMUSG00000000708	predicted	ENSMUSG00000078381
ENSMUSG00000000708	predicted	ENSMUSG00000078347
ENSMUSG00000000708	predicted	ENSMUSG00000069986
ENSMUSG00000000708	predicted	ENSMUSG00000062582
ENSMUSG00000000708	predicted	ENSMUSG00000063524
ENSMUSG00000000708	predicted	ENSMUSG00000079975
ENSMUSG00000000708	predicted	ENSMUSG00000063021
ENSMUSG00000000708	predicted	ENSMUSG00000078377
ENSMUSG00000000708	predicted	ENSMUSG00000060600
ENSMUSG00000000708	predicted	ENSMUSG00000054383
ENSMUSG00000000708	predicted	ENSMUSG00000036391
ENSMUSG00000000708	predicted	ENSMUSG00000022774
ENSMUSG00000000708	predicted	ENSMUSG00000015149
ENSMUSG00000000708	predicted	ENSMUSG00000078339
ENSMUSG00000000708	predicted	ENSMUSG00000062867
ENSMUSG00000000708	predicted	ENSMUSG00000067058
ENSMUSG00000000708	predicted	ENSMUSG00000067283
ENSMUSG00000000708	predicted	ENSMUSG00000059912
ENSMUSG00000000708	predicted	ENSMUSG00000062591
ENSMUSG00000000708	predicted	ENSMUSG00000045159
ENSMUSG00000000708	predicted	ENSMUSG00000068604
ENSMUSG00000000708	predicted	ENSMUSG00000042390
ENSMUSG00000000708	predicted	ENSMUSG00000067125
ENSMUSG00000000708	predicted	ENSMUSG00000074129
ENSMUSG00000000708	predicted	ENSMUSG00000018363
ENSMUSG00000000708	predicted	ENSMUSG00000078343
ENSMUSG00000000708	predicted	ENSMUSG00000071077
ENSMUSG00000000708	predicted	ENSMUSG00000020801
ENSMUSG00000000708	predicted	ENSMUSG00000021048
ENSMUSG00000000708	predicted	ENSMUSG00000069392
ENSMUSG00000000708	predicted	ENSMUSG00000062647
ENSMUSG00000000708	predicted	ENSMUSG00000024208
ENSMUSG00000000708	predicted	ENSMUSG00000060209
ENSMUSG00000000708	predicted	ENSMUSG00000067284
ENSMUSG00000000708	predicted	ENSMUSG00000068262
ENSMUSG00000000708	predicted	ENSMUSG00000068969
ENSMUSG00000000708	predicted	ENSMUSG00000057036
ENSMUSG00000000708	predicted	ENSMUSG00000059552
ENSMUSG00000000708	predicted	ENSMUSG00000003680
ENSMUSG00000000708	predicted	ENSMUSG00000022105
ENSMUSG00000000708	predicted	ENSMUSG00000022521
ENSMUSG00000000708	predicted	ENSMUSG00000037814
ENSMUSG00000000708	predicted	ENSMUSG00000068397
ENSMUSG00000000708	predicted	ENSMUSG00000036371
ENSMUSG00000000708	predicted	ENSMUSG00000080037
ENSMUSG00000000708	predicted	ENSMUSG00000040952
ENSMUSG00000000708	predicted	ENSMUSG00000000740
ENSMUSG00000000708	predicted	ENSMUSG00000006269
ENSMUSG00000000708	predicted	ENSMUSG00000069301
ENSMUSG00000000708	predicted	ENSMUSG00000061099
ENSMUSG00000000708	predicted	ENSMUSG00000079984
ENSMUSG00000000708	predicted	ENSMUSG00000059835
ENSMUSG00000000708	predicted	ENSMUSG00000059291
ENSMUSG00000000708	predicted	ENSMUSG00000052837
ENSMUSG00000000708	predicted	ENSMUSG00000058600
ENSMUSG00000000708	predicted	ENSMUSG00000061242
ENSMUSG00000000708	predicted	ENSMUSG00000079918
ENSMUSG00000000708	predicted	ENSMUSG00000063816
ENSMUSG00000000708	predicted	ENSMUSG00000029034
ENSMUSG00000000708	predicted	ENSMUSG00000080296
ENSMUSG00000000708	predicted	ENSMUSG00000026450
ENSMUSG00000000708	predicted	ENSMUSG00000067274
ENSMUSG00000000708	predicted	ENSMUSG00000043618
ENSMUSG00000000708	predicted	ENSMUSG00000069835
ENSMUSG00000000708	predicted	ENSMUSG00000021109
ENSMUSG00000000708	predicted	ENSMUSG00000078338
ENSMUSG00000000708	predicted	ENSMUSG00000022247
ENSMUSG00000000708	predicted	ENSMUSG00000080076
ENSMUSG00000000708	predicted	ENSMUSG00000025261
ENSMUSG00000000708	predicted	ENSMUSG00000014956
ENSMUSG00000000708	predicted	ENSMUSG00000043866
ENSMUSG00000000708	predicted	ENSMUSG00000065950
ENSMUSG00000000708	predicted	ENSMUSG00000024589
ENSMUSG00000000708	predicted	ENSMUSG00000068689
ENSMUSG00000000708	predicted	ENSMUSG00000058430
ENSMUSG00000000708	predicted	ENSMUSG00000045694
ENSMUSG00000000708	predicted	ENSMUSG00000048930
ENSMUSG00000000708	predicted	ENSMUSG00000001473
ENSMUSG00000000708	predicted	ENSMUSG00000044533
ENSMUSG00000000708	predicted	ENSMUSG00000033065
ENSMUSG00000000708	predicted	ENSMUSG00000078177
ENSMUSG00000000708	predicted	ENSMUSG00000062152
ENSMUSG00000000708	predicted	ENSMUSG00000029376
ENSMUSG00000000708	predicted	ENSMUSG00000032216
ENSMUSG00000000708	predicted	ENSMUSG00000074856
ENSMUSG00000000708	predicted	ENSMUSG00000028899
ENSMUSG00000000708	predicted	ENSMUSG00000046721
ENSMUSG00000000708	predicted	ENSMUSG00000071151
ENSMUSG00000000708	predicted	ENSMUSG00000056777
ENSMUSG00000000708	predicted	ENSMUSG00000059814
ENSMUSG00000000708	predicted	ENSMUSG00000062651
ENSMUSG00000000708	predicted	ENSMUSG00000023994
ENSMUSG00000000708	predicted	ENSMUSG00000025049
ENSMUSG00000000708	predicted	ENSMUSG00000059430
ENSMUSG00000000708	predicted	ENSMUSG00000060899
ENSMUSG00000000708	predicted	ENSMUSG00000074188
ENSMUSG00000000708	predicted	ENSMUSG00000040675
ENSMUSG00000000708	predicted	ENSMUSG00000053801
ENSMUSG00000000708	predicted	ENSMUSG00000064220
ENSMUSG00000000708	predicted	ENSMUSG00000035948
ENSMUSG00000000708	predicted	ENSMUSG00000061809
ENSMUSG00000000708	predicted	ENSMUSG00000052459
ENSMUSG00000000708	predicted	ENSMUSG00000069302
ENSMUSG00000000708	predicted	ENSMUSG00000063986
ENSMUSG00000000708	predicted	ENSMUSG00000064315
ENSMUSG00000000708	predicted	ENSMUSG00000006818
ENSMUSG00000000708	predicted	ENSMUSG00000052684
ENSMUSG00000000708	predicted	ENSMUSG00000079904
ENSMUSG00000000708	predicted	ENSMUSG00000060262
ENSMUSG00000000708	predicted	ENSMUSG00000062070
ENSMUSG00000000708	predicted	ENSMUSG00000078370
ENSMUSG00000000708	predicted	ENSMUSG00000057322
ENSMUSG00000000708	predicted	ENSMUSG00000043873
ENSMUSG00000000708	predicted	ENSMUSG00000070289
ENSMUSG00000000708	predicted	ENSMUSG00000068599
ENSMUSG00000000708	predicted	ENSMUSG00000062536
ENSMUSG00000000708	predicted	ENSMUSG00000078851
ENSMUSG00000000708	predicted	ENSMUSG00000009927
ENSMUSG00000000708	predicted	ENSMUSG00000070490
ENSMUSG00000000708	predicted	ENSMUSG00000057499
ENSMUSG00000000708	predicted	ENSMUSG00000080014
ENSMUSG00000000708	predicted	ENSMUSG00000074340
ENSMUSG00000000708	predicted	ENSMUSG00000070896
ENSMUSG00000000708	predicted	ENSMUSG00000080059
ENSMUSG00000000708	predicted	ENSMUSG00000071478
ENSMUSG00000000708	predicted	ENSMUSG00000003426
ENSMUSG00000000708	predicted	ENSMUSG00000071532
ENSMUSG00000000708	predicted	ENSMUSG00000046364
ENSMUSG00000000708	predicted	ENSMUSG00000047965
ENSMUSG00000000708	predicted	ENSMUSG00000062358
ENSMUSG00000000708	predicted	ENSMUSG00000004267
ENSMUSG00000000708	predicted	ENSMUSG00000058672
ENSMUSG00000000708	predicted	ENSMUSG00000025794
ENSMUSG00000000708	predicted	ENSMUSG00000017697
ENSMUSG00000000708	predicted	ENSMUSG00000024210
ENSMUSG00000000708	predicted	ENSMUSG00000063457
ENSMUSG00000000708	predicted	ENSMUSG00000063954
ENSMUSG00000000708	predicted	ENSMUSG00000003778
ENSMUSG00000000708	predicted	ENSMUSG00000032399
ENSMUSG00000000708	predicted	ENSMUSG00000079360
ENSMUSG00000000708	predicted	ENSMUSG00000068855
ENSMUSG00000000708	predicted	ENSMUSG00000058546
ENSMUSG00000000708	predicted	ENSMUSG00000063556
ENSMUSG00000000708	predicted	ENSMUSG00000069391
ENSMUSG00000000708	predicted	ENSMUSG00000080303
ENSMUSG00000000708	predicted	ENSMUSG00000057244
ENSMUSG00000000708	predicted	ENSMUSG00000066362
ENSMUSG00000000708	predicted	ENSMUSG00000001052
ENSMUSG00000000708	predicted	ENSMUSG00000070443
ENSMUSG00000000708	predicted	ENSMUSG00000047242
ENSMUSG00000000708	predicted	ENSMUSG00000078573
ENSMUSG00000000708	predicted	ENSMUSG00000079906
ENSMUSG00000000708	predicted	ENSMUSG00000027259
ENSMUSG00000000708	predicted	ENSMUSG00000012405
ENSMUSG00000000708	predicted	ENSMUSG00000078291
ENSMUSG00000000708	predicted	ENSMUSG00000026254
ENSMUSG00000000708	predicted	ENSMUSG00000061615
ENSMUSG00000000708	predicted	ENSMUSG00000071292
ENSMUSG00000000708	predicted	ENSMUSG00000038545
ENSMUSG00000000708	predicted	ENSMUSG00000050978
ENSMUSG00000000708	predicted	ENSMUSG00000038780
ENSMUSG00000000708	predicted	ENSMUSG00000038241
ENSMUSG00000000708	predicted	ENSMUSG00000072548
ENSMUSG00000000708	predicted	ENSMUSG00000079908
ENSMUSG00000000708	predicted	ENSMUSG00000063180
ENSMUSG00000000708	predicted	ENSMUSG00000008683
ENSMUSG00000000708	predicted	ENSMUSG00000078967
ENSMUSG00000000708	predicted	ENSMUSG00000002500
ENSMUSG00000000708	predicted	ENSMUSG00000078340
ENSMUSG00000000708	predicted	ENSMUSG00000059040
ENSMUSG00000000708	predicted	ENSMUSG00000009471
ENSMUSG00000000708	predicted	ENSMUSG00000046861
ENSMUSG00000000708	predicted	ENSMUSG00000003500
ENSMUSG00000000708	predicted	ENSMUSG00000055302
ENSMUSG00000000708	predicted	ENSMUSG00000028156
ENSMUSG00000000708	predicted	ENSMUSG00000078180
ENSMUSG00000000708	predicted	ENSMUSG00000078344
ENSMUSG00000000708	predicted	ENSMUSG00000040385
ENSMUSG00000000708	predicted	ENSMUSG00000080155
ENSMUSG00000000708	predicted	ENSMUSG00000042807
ENSMUSG00000000708	predicted	ENSMUSG00000028081
ENSMUSG00000000708	predicted	ENSMUSG00000040327
ENSMUSG00000000708	predicted	ENSMUSG00000079998
ENSMUSG00000000708	predicted	ENSMUSG00000064193
ENSMUSG00000000708	predicted	ENSMUSG00000062424
ENSMUSG00000000708	predicted	ENSMUSG00000061991
ENSMUSG00000000708	predicted	ENSMUSG00000080020
ENSMUSG00000000708	predicted	ENSMUSG00000008682
ENSMUSG00000000708	predicted	ENSMUSG00000078088
ENSMUSG00000000708	predicted	ENSMUSG00000073212
ENSMUSG00000000708	predicted	ENSMUSG00000078383
ENSMUSG00000000708	predicted	ENSMUSG00000079915
ENSMUSG00000000708	predicted	ENSMUSG00000078380
ENSMUSG00000000708	predicted	ENSMUSG00000007033
ENSMUSG00000000708	predicted	ENSMUSG00000078592
ENSMUSG00000000708	predicted	ENSMUSG00000024608
ENSMUSG00000000708	predicted	ENSMUSG00000041453
ENSMUSG00000000708	predicted	ENSMUSG00000078308
ENSMUSG00000000708	predicted	ENSMUSG00000061787
ENSMUSG00000000708	predicted	ENSMUSG00000002870
ENSMUSG00000000708	predicted	ENSMUSG00000001891
ENSMUSG00000000708	predicted	ENSMUSG00000074895
ENSMUSG00000000708	predicted	ENSMUSG00000074034
ENSMUSG00000000708	predicted	ENSMUSG00000074859
ENSMUSG00000000708	predicted	ENSMUSG00000030059
ENSMUSG00000000708	predicted	ENSMUSG00000049932
ENSMUSG00000000708	predicted	ENSMUSG00000069270
ENSMUSG00000000708	predicted	ENSMUSG00000050192
ENSMUSG00000000708	predicted	ENSMUSG00000014748
ENSMUSG00000000708	predicted	ENSMUSG00000062365
ENSMUSG00000000708	predicted	ENSMUSG00000078636
ENSMUSG00000000708	predicted	ENSMUSG00000036980
ENSMUSG00000000708	predicted	ENSMUSG00000031360
ENSMUSG00000000708	predicted	ENSMUSG00000078341
ENSMUSG00000000708	predicted	ENSMUSG00000020363
ENSMUSG00000000708	predicted	ENSMUSG00000063779
ENSMUSG00000000708	predicted	ENSMUSG00000066592
ENSMUSG00000000708	predicted	ENSMUSG00000068614
ENSMUSG00000000708	predicted	ENSMUSG00000006273
ENSMUSG00000000708	predicted	ENSMUSG00000070428
ENSMUSG00000000708	predicted	ENSMUSG00000055024
ENSMUSG00000000708	predicted	ENSMUSG00000027823
ENSMUSG00000000708	predicted	ENSMUSG00000066475
ENSMUSG00000000708	predicted	ENSMUSG00000070284
ENSMUSG00000000708	predicted	ENSMUSG00000071475
ENSMUSG00000000708	predicted	ENSMUSG00000025762
ENSMUSG00000000708	predicted	ENSMUSG00000032932
ENSMUSG00000000708	predicted	ENSMUSG00000066452
ENSMUSG00000000708	predicted	ENSMUSG00000004771
ENSMUSG00000000708	predicted	ENSMUSG00000061488
ENSMUSG00000000708	predicted	ENSMUSG00000071076
ENSMUSG00000000708	predicted	ENSMUSG00000062461
ENSMUSG00000000708	predicted	ENSMUSG00000059064
ENSMUSG00000000708	predicted	ENSMUSG00000031870
ENSMUSG00000000708	predicted	ENSMUSG00000021301
ENSMUSG00000000708	predicted	ENSMUSG00000062083
ENSMUSG00000000708	predicted	ENSMUSG00000079987
ENSMUSG00000000708	predicted	ENSMUSG00000074854
ENSMUSG00000000708	predicted	ENSMUSG00000004455
ENSMUSG00000000708	predicted	ENSMUSG00000044254
ENSMUSG00000000708	predicted	ENSMUSG00000038697
ENSMUSG00000000708	predicted	ENSMUSG00000031972
ENSMUSG00000000708	predicted	ENSMUSG00000069236
ENSMUSG00000000708	predicted	ENSMUSG00000079501
ENSMUSG00000000708	predicted	ENSMUSG00000056849
ENSMUSG00000000708	predicted	ENSMUSG00000037373
ENSMUSG00000000708	predicted	ENSMUSG00000078300
ENSMUSG00000000708	predicted	ENSMUSG00000063689
ENSMUSG00000000708	predicted	ENSMUSG00000080035
ENSMUSG00000000708	predicted	ENSMUSG00000020741
ENSMUSG00000000708	predicted	ENSMUSG00000015656
ENSMUSG00000000708	predicted	ENSMUSG00000071052
ENSMUSG00000000708	predicted	ENSMUSG00000071516
ENSMUSG00000000708	predicted	ENSMUSG00000074189
ENSMUSG00000000708	predicted	ENSMUSG00000016255
ENSMUSG00000000708	predicted	ENSMUSG00000036752
ENSMUSG00000000708	predicted	ENSMUSG00000032599
ENSMUSG00000000708	predicted	ENSMUSG00000075515
ENSMUSG00000000708	predicted	ENSMUSG00000061167
ENSMUSG00000000708	predicted	ENSMUSG00000079919
ENSMUSG00000000708	predicted	ENSMUSG00000062328
ENSMUSG00000000708	predicted	ENSMUSG00000060566
ENSMUSG00000000708	predicted	ENSMUSG00000078162
ENSMUSG00000000708	predicted	ENSMUSG00000058064
ENSMUSG00000000708	predicted	ENSMUSG00000072714
ENSMUSG00000000708	predicted	ENSMUSG00000061684
ENSMUSG00000000711	predicted	ENSMUSG00000036499
ENSMUSG00000000711	predicted	ENSMUSG00000031748
ENSMUSG00000000711	predicted	ENSMUSG00000025340
ENSMUSG00000000711	predicted	ENSMUSG00000026867
ENSMUSG00000000711	predicted	ENSMUSG00000029524
ENSMUSG00000000730	predicted	ENSMUSG00000036504
ENSMUSG00000000730	predicted	ENSMUSG00000053740
ENSMUSG00000000730	predicted	ENSMUSG00000027478
ENSMUSG00000000730	predicted	ENSMUSG00000020661
ENSMUSG00000000730	predicted	ENSMUSG00000079963
ENSMUSG00000000731	predicted	ENSMUSG00000022521
ENSMUSG00000000731	predicted	ENSMUSG00000000731
ENSMUSG00000000732	known	ENSMUSG00000026009
ENSMUSG00000000738	predicted	ENSMUSG00000036202
ENSMUSG00000000738	predicted	ENSMUSG00000046620
ENSMUSG00000000738	predicted	ENSMUSG00000027593
ENSMUSG00000000738	predicted	ENSMUSG00000032717
ENSMUSG00000000738	predicted	ENSMUSG00000003429
ENSMUSG00000000738	predicted	ENSMUSG00000005566
ENSMUSG00000000738	predicted	ENSMUSG00000003051
ENSMUSG00000000739	predicted	ENSMUSG00000025358
ENSMUSG00000000739	predicted	ENSMUSG00000037636
ENSMUSG00000000739	predicted	ENSMUSG00000034288
ENSMUSG00000000739	predicted	ENSMUSG00000034211
ENSMUSG00000000739	predicted	ENSMUSG00000008976
ENSMUSG00000000740	known	ENSMUSG00000030209
ENSMUSG00000000740	known	ENSMUSG00000018326
ENSMUSG00000000740	predicted	ENSMUSG00000007564
ENSMUSG00000000740	predicted	ENSMUSG00000021548
ENSMUSG00000000740	predicted	ENSMUSG00000027613
ENSMUSG00000000740	predicted	ENSMUSG00000058569
ENSMUSG00000000740	predicted	ENSMUSG00000026626
ENSMUSG00000000740	predicted	ENSMUSG00000022962
ENSMUSG00000000740	predicted	ENSMUSG00000037601
ENSMUSG00000000740	predicted	ENSMUSG00000040675
ENSMUSG00000000740	predicted	ENSMUSG00000022052
ENSMUSG00000000740	predicted	ENSMUSG00000027257
ENSMUSG00000000740	predicted	ENSMUSG00000027875
ENSMUSG00000000740	predicted	ENSMUSG00000053208
ENSMUSG00000000740	predicted	ENSMUSG00000024974
ENSMUSG00000000740	predicted	ENSMUSG00000060782
ENSMUSG00000000740	predicted	ENSMUSG00000027808
ENSMUSG00000000740	predicted	ENSMUSG00000037570
ENSMUSG00000000740	predicted	ENSMUSG00000038279
ENSMUSG00000000740	predicted	ENSMUSG00000032058
ENSMUSG00000000740	predicted	ENSMUSG00000059820
ENSMUSG00000000740	predicted	ENSMUSG00000039735
ENSMUSG00000000740	predicted	ENSMUSG00000028013
ENSMUSG00000000740	predicted	ENSMUSG00000028949
ENSMUSG00000000740	predicted	ENSMUSG00000001891
ENSMUSG00000000740	predicted	ENSMUSG00000020362
ENSMUSG00000000740	predicted	ENSMUSG00000041769
ENSMUSG00000000740	predicted	ENSMUSG00000027628
ENSMUSG00000000740	predicted	ENSMUSG00000062867
ENSMUSG00000000740	predicted	ENSMUSG00000078154
ENSMUSG00000000740	predicted	ENSMUSG00000035152
ENSMUSG00000000740	predicted	ENSMUSG00000069049
ENSMUSG00000000740	predicted	ENSMUSG00000080002
ENSMUSG00000000740	predicted	ENSMUSG00000026922
ENSMUSG00000000740	predicted	ENSMUSG00000005667
ENSMUSG00000000740	predicted	ENSMUSG00000021051
ENSMUSG00000000740	predicted	ENSMUSG00000026924
ENSMUSG00000000740	predicted	ENSMUSG00000024587
ENSMUSG00000000740	predicted	ENSMUSG00000032478
ENSMUSG00000000740	predicted	ENSMUSG00000024833
ENSMUSG00000000740	predicted	ENSMUSG00000038295
ENSMUSG00000000740	predicted	ENSMUSG00000034022
ENSMUSG00000000740	predicted	ENSMUSG00000026019
ENSMUSG00000000740	predicted	ENSMUSG00000026707
ENSMUSG00000000740	predicted	ENSMUSG00000078619
ENSMUSG00000000740	predicted	ENSMUSG00000028271
ENSMUSG00000000740	predicted	ENSMUSG00000033021
ENSMUSG00000000740	predicted	ENSMUSG00000026575
ENSMUSG00000000740	predicted	ENSMUSG00000017843
ENSMUSG00000000740	predicted	ENSMUSG00000031360
ENSMUSG00000000740	predicted	ENSMUSG00000029394
ENSMUSG00000000740	predicted	ENSMUSG00000020918
ENSMUSG00000000740	predicted	ENSMUSG00000020456
ENSMUSG00000000740	predicted	ENSMUSG00000030691
ENSMUSG00000000740	predicted	ENSMUSG00000051984
ENSMUSG00000000740	predicted	ENSMUSG00000034192
ENSMUSG00000000740	predicted	ENSMUSG00000075415
ENSMUSG00000000740	predicted	ENSMUSG00000028633
ENSMUSG00000000740	predicted	ENSMUSG00000046610
ENSMUSG00000000740	predicted	ENSMUSG00000045503
ENSMUSG00000000740	predicted	ENSMUSG00000024081
ENSMUSG00000000740	predicted	ENSMUSG00000070284
ENSMUSG00000000740	predicted	ENSMUSG00000035150
ENSMUSG00000000740	predicted	ENSMUSG00000035325
ENSMUSG00000000740	predicted	ENSMUSG00000030924
ENSMUSG00000000740	predicted	ENSMUSG00000043702
ENSMUSG00000000740	predicted	ENSMUSG00000016664
ENSMUSG00000000740	predicted	ENSMUSG00000020857
ENSMUSG00000000740	predicted	ENSMUSG00000024777
ENSMUSG00000000740	predicted	ENSMUSG00000079828
ENSMUSG00000000740	predicted	ENSMUSG00000021913
ENSMUSG00000000740	predicted	ENSMUSG00000059395
ENSMUSG00000000740	predicted	ENSMUSG00000033124
ENSMUSG00000000740	predicted	ENSMUSG00000025580
ENSMUSG00000000740	predicted	ENSMUSG00000020687
ENSMUSG00000000740	predicted	ENSMUSG00000034254
ENSMUSG00000000740	predicted	ENSMUSG00000061950
ENSMUSG00000000740	predicted	ENSMUSG00000023018
ENSMUSG00000000740	predicted	ENSMUSG00000052584
ENSMUSG00000000740	predicted	ENSMUSG00000024500
ENSMUSG00000000740	predicted	ENSMUSG00000032834
ENSMUSG00000000740	predicted	ENSMUSG00000016409
ENSMUSG00000000740	predicted	ENSMUSG00000032482
ENSMUSG00000000740	predicted	ENSMUSG00000041645
ENSMUSG00000000740	predicted	ENSMUSG00000030138
ENSMUSG00000000740	predicted	ENSMUSG00000024177
ENSMUSG00000000740	predicted	ENSMUSG00000028840
ENSMUSG00000000740	predicted	ENSMUSG00000023272
ENSMUSG00000000740	predicted	ENSMUSG00000034724
ENSMUSG00000000740	predicted	ENSMUSG00000038524
ENSMUSG00000000740	predicted	ENSMUSG00000022247
ENSMUSG00000000740	predicted	ENSMUSG00000004394
ENSMUSG00000000740	predicted	ENSMUSG00000024360
ENSMUSG00000000740	predicted	ENSMUSG00000029120
ENSMUSG00000000740	predicted	ENSMUSG00000018697
ENSMUSG00000000740	predicted	ENSMUSG00000040276
ENSMUSG00000000740	predicted	ENSMUSG00000079301
ENSMUSG00000000740	predicted	ENSMUSG00000023931
ENSMUSG00000000740	predicted	ENSMUSG00000021282
ENSMUSG00000000740	predicted	ENSMUSG00000021048
ENSMUSG00000000740	predicted	ENSMUSG00000003500
ENSMUSG00000000740	predicted	ENSMUSG00000025815
ENSMUSG00000000740	predicted	ENSMUSG00000026589
ENSMUSG00000000740	predicted	ENSMUSG00000024856
ENSMUSG00000000740	predicted	ENSMUSG00000019487
ENSMUSG00000000740	predicted	ENSMUSG00000020089
ENSMUSG00000000740	predicted	ENSMUSG00000035984
ENSMUSG00000000740	predicted	ENSMUSG00000021209
ENSMUSG00000000740	predicted	ENSMUSG00000059409
ENSMUSG00000000740	predicted	ENSMUSG00000073435
ENSMUSG00000000740	predicted	ENSMUSG00000031403
ENSMUSG00000000740	predicted	ENSMUSG00000033308
ENSMUSG00000000740	predicted	ENSMUSG00000009090
ENSMUSG00000000740	predicted	ENSMUSG00000028961
ENSMUSG00000000740	predicted	ENSMUSG00000027176
ENSMUSG00000000740	predicted	ENSMUSG00000028587
ENSMUSG00000000740	predicted	ENSMUSG00000041138
ENSMUSG00000000740	predicted	ENSMUSG00000004821
ENSMUSG00000000740	predicted	ENSMUSG00000029376
ENSMUSG00000000740	predicted	ENSMUSG00000048100
ENSMUSG00000000743	predicted	ENSMUSG00000031913
ENSMUSG00000000743	predicted	ENSMUSG00000031242
ENSMUSG00000000743	predicted	ENSMUSG00000000743
ENSMUSG00000000743	predicted	ENSMUSG00000009907
ENSMUSG00000000751	known	ENSMUSG00000026355
ENSMUSG00000000751	known	ENSMUSG00000002870
ENSMUSG00000000751	known	ENSMUSG00000029730
ENSMUSG00000000751	known	ENSMUSG00000026037
ENSMUSG00000000751	known	ENSMUSG00000022673
ENSMUSG00000000751	known	ENSMUSG00000031697
ENSMUSG00000000751	predicted	ENSMUSG00000020453
ENSMUSG00000000751	predicted	ENSMUSG00000024151
ENSMUSG00000000751	predicted	ENSMUSG00000031583
ENSMUSG00000000751	predicted	ENSMUSG00000068877
ENSMUSG00000000751	predicted	ENSMUSG00000022477
ENSMUSG00000000751	predicted	ENSMUSG00000024947
ENSMUSG00000000751	predicted	ENSMUSG00000036241
ENSMUSG00000000751	predicted	ENSMUSG00000009293
ENSMUSG00000000751	predicted	ENSMUSG00000068874
ENSMUSG00000000751	predicted	ENSMUSG00000030678
ENSMUSG00000000751	predicted	ENSMUSG00000017830
ENSMUSG00000000751	predicted	ENSMUSG00000000751
ENSMUSG00000000751	predicted	ENSMUSG00000024824
ENSMUSG00000000751	predicted	ENSMUSG00000059540
ENSMUSG00000000751	predicted	ENSMUSG00000036875
ENSMUSG00000000751	predicted	ENSMUSG00000028884
ENSMUSG00000000751	predicted	ENSMUSG00000028687
[truncated: 156,412 more rows]
