# Supplementary material for: Building and analyzing protein interactome networks by cross-species comparisons
Source: BMC Syst Biol. 2010 Mar 30;4:36. doi: 10.1186/1752-0509-4-36 (PMC2859380; doi:10.1186/1752-0509-4-36)
Supplement: Additional file 7 — Zip Mmus. A zipped folder containing files formatted for use in Cytoscape listed in Supplemental Table 3. These files are for Mus musculus proteins. [file 1752-0509-4-36-S7.ZIP › mmus/mmus_cele_describe.eda]

mmus_cele_describe.eda
ENSMUSG00000000441 (known) ENSMUSG00000035027	=	one2many_one2many
ENSMUSG00000000441 (known) ENSMUSG00000004936	=	one2many_one2many
ENSMUSG00000000902 (known) ENSMUSG00000032481	=	one2one_one2many
ENSMUSG00000002147 (known) ENSMUSG00000002147	=	one2many_one2many
ENSMUSG00000002413 (known) ENSMUSG00000004936	=	one2many_one2many
ENSMUSG00000002413 (known) ENSMUSG00000035027	=	one2many_one2many
ENSMUSG00000003033 (known) ENSMUSG00000035152	=	many2many_one2many
ENSMUSG00000004040 (known) ENSMUSG00000004951	=	one2many_one2many
ENSMUSG00000004936 (known) ENSMUSG00000063065	=	one2many_one2many
ENSMUSG00000005469 (known) ENSMUSG00000020612	=	one2many_one2many
ENSMUSG00000005625 (known) ENSMUSG00000030603	=	one2one_one2one
ENSMUSG00000005871 (known) ENSMUSG00000006932	=	one2many_one2many
ENSMUSG00000006154 (known) ENSMUSG00000031972	=	one2many_many2many
ENSMUSG00000006932 (known) ENSMUSG00000037815	=	one2many_one2many
ENSMUSG00000006932 (known) ENSMUSG00000040158	=	one2many_one2one
ENSMUSG00000015671 (known) ENSMUSG00000030751	=	one2one_one2one
ENSMUSG00000015766 (known) ENSMUSG00000031972	=	one2many_many2many
ENSMUSG00000017897 (known) ENSMUSG00000034460	=	one2many_many2many
ENSMUSG00000020063 (known) ENSMUSG00000044167	=	one2one_one2many
ENSMUSG00000020894 (known) ENSMUSG00000030805	=	one2many_one2many
ENSMUSG00000021024 (known) ENSMUSG00000030751	=	one2one_one2one
ENSMUSG00000021131 (known) ENSMUSG00000021131	=	one2many_one2many
ENSMUSG00000021288 (known) ENSMUSG00000024862	=	one2many_one2many
ENSMUSG00000021288 (known) ENSMUSG00000024163	=	one2many_one2many
ENSMUSG00000021303 (known) ENSMUSG00000027669	=	one2many_one2many
ENSMUSG00000022471 (known) ENSMUSG00000026187	=	one2one_one2one
ENSMUSG00000022571 (known) ENSMUSG00000022571	=	one2many_one2many
ENSMUSG00000022881 (known) ENSMUSG00000029191	=	one2one_one2one
ENSMUSG00000024056 (known) ENSMUSG00000026683	=	one2one_one2one
ENSMUSG00000024163 (known) ENSMUSG00000024862	=	one2many_one2many
ENSMUSG00000024241 (known) ENSMUSG00000059923	=	one2many_one2many
ENSMUSG00000024302 (known) ENSMUSG00000060429	=	one2many_one2many
ENSMUSG00000024302 (known) ENSMUSG00000027488	=	one2many_one2many
ENSMUSG00000024661 (known) ENSMUSG00000024661	=	many2many_many2many
ENSMUSG00000025395 (known) ENSMUSG00000026134	=	one2many_one2one
ENSMUSG00000025504 (known) ENSMUSG00000031972	=	one2many_many2many
ENSMUSG00000025630 (known) ENSMUSG00000025630	=	one2many_one2many
ENSMUSG00000025793 (known) ENSMUSG00000055371	=	one2one_one2many
ENSMUSG00000027406 (known) ENSMUSG00000032279	=	one2one_one2one
ENSMUSG00000027852 (known) ENSMUSG00000041354	=	one2many_one2many
ENSMUSG00000028755 (known) ENSMUSG00000028755	=	one2many_one2many
ENSMUSG00000028847 (known) ENSMUSG00000040236	=	one2many_one2one
ENSMUSG00000028847 (known) ENSMUSG00000079317	=	one2many_one2one
ENSMUSG00000028886 (known) ENSMUSG00000040841	=	one2many_many2many
ENSMUSG00000029191 (known) ENSMUSG00000033970	=	one2one_one2one
ENSMUSG00000030265 (known) ENSMUSG00000041354	=	one2many_one2many
ENSMUSG00000030751 (known) ENSMUSG00000060073	=	one2one_one2one
ENSMUSG00000031972 (known) ENSMUSG00000040600	=	many2many_one2many
ENSMUSG00000032067 (known) ENSMUSG00000032067	=	one2one_one2one
ENSMUSG00000034342 (known) ENSMUSG00000059923	=	one2many_one2many
ENSMUSG00000034801 (known) ENSMUSG00000059923	=	one2many_one2many
ENSMUSG00000060803 (known) ENSMUSG00000060803	=	many2many_many2many
