# Supplementary material for: Building and analyzing protein interactome networks by cross-species comparisons
Source: BMC Syst Biol. 2010 Mar 30;4:36. doi: 10.1186/1752-0509-4-36 (PMC2859380; doi:10.1186/1752-0509-4-36)
Supplement: Additional file 7 — Zip Mmus. A zipped folder containing files formatted for use in Cytoscape listed in Supplemental Table 3. These files are for Mus musculus proteins. [file 1752-0509-4-36-S7.ZIP › mmus/mmus_cele_orthologs.eda]

mmus_cele_orthologs.eda
ENSMUSG00000000088 (predicted) ENSMUSG00000020483	=	Y37D8A.14_T26A5.9
ENSMUSG00000000168 (predicted) ENSMUSG00000029407	=	F23B12.5_K09B11.9
ENSMUSG00000000168 (predicted) ENSMUSG00000039828	=	F23B12.5_T05H4.14
ENSMUSG00000000168 (predicted) ENSMUSG00000064064	=	F23B12.5_T05H4.14
ENSMUSG00000000168 (predicted) ENSMUSG00000025485	=	F23B12.5_Y69A2AR.2
ENSMUSG00000000168 (predicted) ENSMUSG00000029910	=	F23B12.5_Y69A2AR.30
ENSMUSG00000000168 (predicted) ENSMUSG00000042167	=	F23B12.5_F31C3.2
ENSMUSG00000000168 (predicted) ENSMUSG00000035620	=	F23B12.5_Y69A2AR.2
ENSMUSG00000000216 (predicted) ENSMUSG00000027744	=	T01C8.7_F14D12.4
ENSMUSG00000000216 (predicted) ENSMUSG00000067274	=	T28B8.5_F25H2.10
ENSMUSG00000000216 (predicted) ENSMUSG00000032333	=	T01C8.7_F57H12.2
ENSMUSG00000000216 (predicted) ENSMUSG00000026880	=	T01C8.7_F14D12.4
ENSMUSG00000000296 (predicted) ENSMUSG00000027291	=	F13E6.1_T08G5.5
ENSMUSG00000000296 (predicted) ENSMUSG00000073643	=	F13E6.1_D2013.2
ENSMUSG00000000296 (predicted) ENSMUSG00000014547	=	F13E6.1_D2013.2
ENSMUSG00000000308 (predicted) ENSMUSG00000032418	=	ZC434.8_Y48B6A.12
ENSMUSG00000000308 (predicted) ENSMUSG00000056199	=	ZC434.8_Y48B6A.12
ENSMUSG00000000308 (predicted) ENSMUSG00000024556	=	ZC434.8_Y48B6A.12
ENSMUSG00000000308 (predicted) ENSMUSG00000021270	=	ZC434.8_C47E8.5
ENSMUSG00000000308 (predicted) ENSMUSG00000023944	=	ZC434.8_C47E8.5
ENSMUSG00000000308 (predicted) ENSMUSG00000022414	=	F46H5.3_C44H4.5
ENSMUSG00000000308 (predicted) ENSMUSG00000052456	=	ZC434.8_ZK637.5
ENSMUSG00000000308 (predicted) ENSMUSG00000030621	=	ZC434.8_Y48B6A.12
ENSMUSG00000000308 (predicted) ENSMUSG00000030942	=	F46H5.3_W02G9.3
ENSMUSG00000000308 (predicted) ENSMUSG00000060782	=	ZC434.8_F33D11.10
ENSMUSG00000000308 (predicted) ENSMUSG00000032097	=	F46H5.3_C07H6.5
ENSMUSG00000000308 (predicted) ENSMUSG00000025580	=	ZC434.8_F33D11.10
ENSMUSG00000000308 (predicted) ENSMUSG00000030744	=	ZC434.8_C23G10.3
ENSMUSG00000000340 (predicted) ENSMUSG00000042660	=	ZK669.4_Y44F5A.1
ENSMUSG00000000441 (known) ENSMUSG00000035027	=	Y73B6A.5_Y54E10BL.6
ENSMUSG00000000441 (known) ENSMUSG00000004936	=	Y73B6A.5_Y54E10BL.6
ENSMUSG00000000441 (predicted) ENSMUSG00000074129	=	Y73B6A.5_M01F1.2
ENSMUSG00000000441 (predicted) ENSMUSG00000063015	=	Y73B6A.5_R02F2.1
ENSMUSG00000000441 (predicted) ENSMUSG00000040451	=	Y73B6A.5_H21P03.3
ENSMUSG00000000441 (predicted) ENSMUSG00000028044	=	Y73B6A.5_C09G4.3
ENSMUSG00000000441 (predicted) ENSMUSG00000027597	=	Y73B6A.5_K02F2.2
ENSMUSG00000000441 (predicted) ENSMUSG00000062083	=	Y73B6A.5_M01F1.2
ENSMUSG00000000441 (predicted) ENSMUSG00000062687	=	Y73B6A.5_C09G4.3
ENSMUSG00000000441 (predicted) ENSMUSG00000058444	=	Y73B6A.5_Y54E10BL.6
ENSMUSG00000000441 (predicted) ENSMUSG00000058779	=	Y73B6A.5_F23H12.2
ENSMUSG00000000441 (predicted) ENSMUSG00000050931	=	Y73B6A.5_H21P03.3
ENSMUSG00000000441 (predicted) ENSMUSG00000062248	=	Y73B6A.5_C09G4.3
ENSMUSG00000000441 (predicted) ENSMUSG00000003426	=	Y73B6A.5_M01F1.2
ENSMUSG00000000531 (predicted) ENSMUSG00000003269	=	F30F8.3_K06H7.4
ENSMUSG00000000531 (predicted) ENSMUSG00000019861	=	F30F8.3_ZK849.2
ENSMUSG00000000531 (predicted) ENSMUSG00000017132	=	F30F8.3_K06H7.4
ENSMUSG00000000531 (predicted) ENSMUSG00000018001	=	F30F8.3_K06H7.4
ENSMUSG00000000531 (predicted) ENSMUSG00000018008	=	F30F8.3_K06H7.4
ENSMUSG00000000579 (predicted) ENSMUSG00000031928	=	F13G3.4_ZC302.1
ENSMUSG00000000673 (predicted) ENSMUSG00000022248	=	K06A4.5_Y41C4A.14
ENSMUSG00000000711 (predicted) ENSMUSG00000025340	=	F26H9.6_Y39A1A.5
ENSMUSG00000000711 (predicted) ENSMUSG00000026867	=	F26H9.6_F49E7.1
ENSMUSG00000000751 (predicted) ENSMUSG00000017830	=	F18A1.5_F15B10.2
ENSMUSG00000000751 (predicted) ENSMUSG00000028884	=	F18A1.5_M04F3.1
ENSMUSG00000000751 (predicted) ENSMUSG00000040296	=	F18A1.5_F15B10.2
ENSMUSG00000000751 (predicted) ENSMUSG00000026896	=	F18A1.5_F15B10.2
ENSMUSG00000000751 (predicted) ENSMUSG00000023104	=	F18A1.5_F58F6.4
ENSMUSG00000000827 (predicted) ENSMUSG00000027291	=	F13E6.1_T08G5.5
ENSMUSG00000000827 (predicted) ENSMUSG00000014547	=	F13E6.1_D2013.2
ENSMUSG00000000827 (predicted) ENSMUSG00000073643	=	F13E6.1_D2013.2
ENSMUSG00000000902 (known) ENSMUSG00000032481	=	R07E5.3_Y113G7B.23
ENSMUSG00000000902 (predicted) ENSMUSG00000025369	=	R07E5.3_Y113G7B.23
ENSMUSG00000000948 (predicted) ENSMUSG00000026896	=	W08E3.1_F15B10.2
ENSMUSG00000000948 (predicted) ENSMUSG00000017830	=	W08E3.1_F15B10.2
ENSMUSG00000000948 (predicted) ENSMUSG00000040296	=	W08E3.1_F15B10.2
ENSMUSG00000001036 (predicted) ENSMUSG00000026972	=	T04C10.2_R06B9.1
ENSMUSG00000001036 (predicted) ENSMUSG00000073380	=	T04C10.2_R06B9.1
ENSMUSG00000001039 (predicted) ENSMUSG00000063439	=	K03E6.4_Y38F2AL.2
ENSMUSG00000001098 (predicted) ENSMUSG00000023952	=	D2045.8_T04H1.2
ENSMUSG00000001098 (predicted) ENSMUSG00000004364	=	D2045.8_Y108G3AL.1
ENSMUSG00000001098 (predicted) ENSMUSG00000049969	=	D2045.8_ZK632.12
ENSMUSG00000001100 (predicted) ENSMUSG00000005483	=	ZK652.10_F54D5.8
ENSMUSG00000001100 (predicted) ENSMUSG00000028035	=	ZK652.10_F54D5.8
ENSMUSG00000001100 (predicted) ENSMUSG00000036052	=	ZK652.10_F54D5.8
ENSMUSG00000001100 (predicted) ENSMUSG00000040824	=	ZK652.10_C52E4.3
ENSMUSG00000001100 (predicted) ENSMUSG00000030708	=	ZK652.10_F54D5.8
ENSMUSG00000001100 (predicted) ENSMUSG00000062678	=	ZK652.10_C52E4.3
ENSMUSG00000001100 (predicted) ENSMUSG00000063166	=	ZK652.10_C52E4.3
ENSMUSG00000001127 (predicted) ENSMUSG00000058444	=	Y73B6A.5_Y54E10BL.6
ENSMUSG00000001127 (predicted) ENSMUSG00000062083	=	Y73B6A.5_M01F1.2
ENSMUSG00000001127 (predicted) ENSMUSG00000003426	=	Y73B6A.5_M01F1.2
ENSMUSG00000001127 (predicted) ENSMUSG00000058779	=	Y73B6A.5_F23H12.2
ENSMUSG00000001127 (predicted) ENSMUSG00000050931	=	Y73B6A.5_H21P03.3
ENSMUSG00000001127 (predicted) ENSMUSG00000004936	=	Y73B6A.5_Y54E10BL.6
ENSMUSG00000001127 (predicted) ENSMUSG00000028044	=	Y73B6A.5_C09G4.3
ENSMUSG00000001127 (predicted) ENSMUSG00000063015	=	Y73B6A.5_R02F2.1
ENSMUSG00000001127 (predicted) ENSMUSG00000062687	=	Y73B6A.5_C09G4.3
ENSMUSG00000001127 (predicted) ENSMUSG00000035027	=	Y73B6A.5_Y54E10BL.6
ENSMUSG00000001127 (predicted) ENSMUSG00000040451	=	Y73B6A.5_H21P03.3
ENSMUSG00000001127 (predicted) ENSMUSG00000027597	=	Y73B6A.5_K02F2.2
ENSMUSG00000001127 (predicted) ENSMUSG00000074129	=	Y73B6A.5_M01F1.2
ENSMUSG00000001127 (predicted) ENSMUSG00000062248	=	Y73B6A.5_C09G4.3
ENSMUSG00000001157 (predicted) ENSMUSG00000069271	=	Y62E10A.16_T10C6.11
ENSMUSG00000001157 (predicted) ENSMUSG00000020363	=	Y62E10A.16_F07A11.2
ENSMUSG00000001157 (predicted) ENSMUSG00000078335	=	Y62E10A.16_Y62E10A.16
ENSMUSG00000001157 (predicted) ENSMUSG00000078325	=	Y62E10A.16_Y62E10A.16
ENSMUSG00000001157 (predicted) ENSMUSG00000075031	=	Y62E10A.16_T10C6.11
ENSMUSG00000001157 (predicted) ENSMUSG00000032294	=	Y62E10A.16_F25H5.3
ENSMUSG00000001157 (predicted) ENSMUSG00000041420	=	Y62E10A.16_T28F12.2
ENSMUSG00000001157 (predicted) ENSMUSG00000018102	=	Y62E10A.16_T10C6.11
ENSMUSG00000001157 (predicted) ENSMUSG00000078218	=	Y62E10A.16_Y62E10A.16
ENSMUSG00000001157 (predicted) ENSMUSG00000040661	=	Y62E10A.16_C27B7.4
ENSMUSG00000001157 (predicted) ENSMUSG00000056895	=	Y62E10A.16_T10C6.11
ENSMUSG00000001157 (predicted) ENSMUSG00000051618	=	Y62E10A.16_F15C11.2
ENSMUSG00000001157 (predicted) ENSMUSG00000078209	=	Y62E10A.16_Y62E10A.16
ENSMUSG00000001157 (predicted) ENSMUSG00000078211	=	Y62E10A.16_Y62E10A.16
ENSMUSG00000001157 (predicted) ENSMUSG00000078333	=	Y62E10A.16_Y62E10A.16
ENSMUSG00000001157 (predicted) ENSMUSG00000078216	=	Y62E10A.16_Y62E10A.16
ENSMUSG00000001157 (predicted) ENSMUSG00000078330	=	Y62E10A.16_Y62E10A.16
ENSMUSG00000001157 (predicted) ENSMUSG00000078215	=	Y62E10A.16_Y62E10A.16
ENSMUSG00000001157 (predicted) ENSMUSG00000008604	=	Y62E10A.16_F15C11.2
ENSMUSG00000001157 (predicted) ENSMUSG00000050936	=	Y62E10A.16_T10C6.11
ENSMUSG00000001157 (predicted) ENSMUSG00000029992	=	Y62E10A.16_F07A11.2
ENSMUSG00000001157 (predicted) ENSMUSG00000078222	=	Y62E10A.16_Y62E10A.16
ENSMUSG00000001157 (predicted) ENSMUSG00000047246	=	Y62E10A.16_T10C6.11
ENSMUSG00000001157 (predicted) ENSMUSG00000062727	=	Y62E10A.16_T10C6.11
ENSMUSG00000001157 (predicted) ENSMUSG00000078221	=	Y62E10A.16_Y62E10A.16
ENSMUSG00000001157 (predicted) ENSMUSG00000078214	=	Y62E10A.16_Y62E10A.16
ENSMUSG00000001157 (predicted) ENSMUSG00000078332	=	Y62E10A.16_Y62E10A.16
ENSMUSG00000001157 (predicted) ENSMUSG00000064168	=	Y62E10A.16_T10C6.11
ENSMUSG00000001157 (predicted) ENSMUSG00000020160	=	Y62E10A.16_T28F12.2
ENSMUSG00000001157 (predicted) ENSMUSG00000078213	=	Y62E10A.16_Y62E10A.16
ENSMUSG00000001157 (predicted) ENSMUSG00000078220	=	Y62E10A.16_Y62E10A.16
ENSMUSG00000001157 (predicted) ENSMUSG00000078326	=	Y62E10A.16_Y62E10A.16
ENSMUSG00000001157 (predicted) ENSMUSG00000069308	=	Y62E10A.16_T10C6.11
ENSMUSG00000001157 (predicted) ENSMUSG00000078219	=	Y62E10A.16_Y62E10A.16
ENSMUSG00000001157 (predicted) ENSMUSG00000068854	=	Y62E10A.16_T10C6.11
ENSMUSG00000001157 (predicted) ENSMUSG00000078217	=	Y62E10A.16_Y62E10A.16
ENSMUSG00000001157 (predicted) ENSMUSG00000040298	=	Y62E10A.16_Y62E10A.16
ENSMUSG00000001157 (predicted) ENSMUSG00000041237	=	Y62E10A.16_F25H5.3
ENSMUSG00000001157 (predicted) ENSMUSG00000005312	=	Y62E10A.16_F15C11.2
ENSMUSG00000001157 (predicted) ENSMUSG00000058385	=	Y62E10A.16_T10C6.11
ENSMUSG00000001157 (predicted) ENSMUSG00000069300	=	Y62E10A.16_T10C6.11
ENSMUSG00000001157 (predicted) ENSMUSG00000069314	=	Y62E10A.16_T10C6.11
ENSMUSG00000001157 (predicted) ENSMUSG00000069303	=	Y62E10A.16_T10C6.11
ENSMUSG00000001157 (predicted) ENSMUSG00000050148	=	Y62E10A.16_F15C11.2
ENSMUSG00000001157 (predicted) ENSMUSG00000050799	=	Y62E10A.16_T10C6.11
ENSMUSG00000001157 (predicted) ENSMUSG00000027210	=	Y62E10A.16_T28F12.2
ENSMUSG00000001157 (predicted) ENSMUSG00000058189	=	Y62E10A.16_T10C6.11
ENSMUSG00000001157 (predicted) ENSMUSG00000035297	=	Y62E10A.16_Y55F3AM.15
ENSMUSG00000001157 (predicted) ENSMUSG00000080061	=	Y62E10A.16_Y62E10A.16
ENSMUSG00000001157 (predicted) ENSMUSG00000078323	=	Y62E10A.16_Y62E10A.16
ENSMUSG00000001157 (predicted) ENSMUSG00000078324	=	Y62E10A.16_Y62E10A.16
ENSMUSG00000001157 (predicted) ENSMUSG00000069307	=	Y62E10A.16_T10C6.11
ENSMUSG00000001157 (predicted) ENSMUSG00000001157	=	Y62E10A.16_Y62E10A.16
ENSMUSG00000001157 (predicted) ENSMUSG00000069268	=	Y62E10A.16_T10C6.11
ENSMUSG00000001157 (predicted) ENSMUSG00000078336	=	Y62E10A.16_Y62E10A.16
ENSMUSG00000001173 (predicted) ENSMUSG00000005625	=	C16C2.3_B0205.3
ENSMUSG00000001270 (predicted) ENSMUSG00000021270	=	ZC434.8_C47E8.5
ENSMUSG00000001270 (predicted) ENSMUSG00000030942	=	F46H5.3_W02G9.3
ENSMUSG00000001270 (predicted) ENSMUSG00000052456	=	ZC434.8_ZK637.5
ENSMUSG00000001270 (predicted) ENSMUSG00000056199	=	ZC434.8_Y48B6A.12
ENSMUSG00000001270 (predicted) ENSMUSG00000023944	=	ZC434.8_C47E8.5
ENSMUSG00000001270 (predicted) ENSMUSG00000032418	=	ZC434.8_Y48B6A.12
ENSMUSG00000001270 (predicted) ENSMUSG00000025580	=	ZC434.8_F33D11.10
ENSMUSG00000001270 (predicted) ENSMUSG00000030621	=	ZC434.8_Y48B6A.12
ENSMUSG00000001270 (predicted) ENSMUSG00000024556	=	ZC434.8_Y48B6A.12
ENSMUSG00000001270 (predicted) ENSMUSG00000030744	=	ZC434.8_C23G10.3
ENSMUSG00000001270 (predicted) ENSMUSG00000022414	=	F46H5.3_C44H4.5
ENSMUSG00000001270 (predicted) ENSMUSG00000032097	=	F46H5.3_C07H6.5
ENSMUSG00000001270 (predicted) ENSMUSG00000060782	=	ZC434.8_F33D11.10
ENSMUSG00000001289 (predicted) ENSMUSG00000006412	=	R151.9_H20J04.5
ENSMUSG00000001289 (predicted) ENSMUSG00000024309	=	R151.9_F21C3.5
ENSMUSG00000001380 (predicted) ENSMUSG00000028381	=	T11G6.1_F20B4.6
ENSMUSG00000001417 (predicted) ENSMUSG00000062234	=	F08F3.3_F46G11.3
ENSMUSG00000001441 (predicted) ENSMUSG00000026896	=	F49E8.3_F15B10.2
ENSMUSG00000001441 (predicted) ENSMUSG00000040296	=	F49E8.3_F15B10.2
ENSMUSG00000001441 (predicted) ENSMUSG00000017830	=	F49E8.3_F15B10.2
ENSMUSG00000001473 (predicted) ENSMUSG00000023826	=	C36E8.5_K08E3.7
ENSMUSG00000001520 (predicted) ENSMUSG00000028426	=	C01G5.6_ZK20.3
ENSMUSG00000001520 (predicted) ENSMUSG00000003813	=	C01G5.6_ZK20.3
ENSMUSG00000001521 (predicted) ENSMUSG00000062647	=	F10B5.4_Y24D9A.4
ENSMUSG00000001521 (predicted) ENSMUSG00000023923	=	F10B5.4_B0393.2
ENSMUSG00000001521 (predicted) ENSMUSG00000079965	=	F10B5.4_Y24D9A.4
ENSMUSG00000001521 (predicted) ENSMUSG00000066452	=	F10B5.4_Y24D9A.4
ENSMUSG00000001521 (predicted) ENSMUSG00000068579	=	F10B5.4_Y24D9A.4
ENSMUSG00000001521 (predicted) ENSMUSG00000062424	=	F10B5.4_Y24D9A.4
ENSMUSG00000001521 (predicted) ENSMUSG00000062758	=	F10B5.4_Y24D9A.4
ENSMUSG00000001521 (predicted) ENSMUSG00000079908	=	F10B5.4_Y24D9A.4
ENSMUSG00000001521 (predicted) ENSMUSG00000078177	=	F10B5.4_Y24D9A.4
ENSMUSG00000001521 (predicted) ENSMUSG00000071052	=	F10B5.4_Y24D9A.4
ENSMUSG00000001521 (predicted) ENSMUSG00000062358	=	F10B5.4_Y24D9A.4
ENSMUSG00000001521 (predicted) ENSMUSG00000070778	=	F10B5.4_Y24D9A.4
ENSMUSG00000001521 (predicted) ENSMUSG00000079925	=	F10B5.4_Y24D9A.4
ENSMUSG00000001521 (predicted) ENSMUSG00000062874	=	F10B5.4_Y24D9A.4
ENSMUSG00000001521 (predicted) ENSMUSG00000070289	=	F10B5.4_Y24D9A.4
ENSMUSG00000001525 (predicted) ENSMUSG00000023826	=	C36E8.5_K08E3.7
ENSMUSG00000001552 (predicted) ENSMUSG00000037815	=	K05C4.6_R13H4.4
ENSMUSG00000001552 (predicted) ENSMUSG00000040158	=	K05C4.6_C45G9.7
ENSMUSG00000001552 (predicted) ENSMUSG00000020135	=	K05C4.6_K04G2.8
ENSMUSG00000001552 (predicted) ENSMUSG00000005871	=	K05C4.6_K04G2.8
ENSMUSG00000001552 (predicted) ENSMUSG00000063063	=	K05C4.6_R13H4.4
ENSMUSG00000001552 (predicted) ENSMUSG00000060843	=	K05C4.6_R13H4.4
ENSMUSG00000001627 (predicted) ENSMUSG00000040661	=	F58B3.6_C27B7.4
ENSMUSG00000001670 (predicted) ENSMUSG00000042167	=	F42D1.2_F31C3.2
ENSMUSG00000001670 (predicted) ENSMUSG00000062687	=	F42D1.2_C09G4.3
ENSMUSG00000001670 (predicted) ENSMUSG00000062248	=	F42D1.2_C09G4.3
ENSMUSG00000001670 (predicted) ENSMUSG00000028044	=	F42D1.2_C09G4.3
ENSMUSG00000001674 (predicted) ENSMUSG00000029863	=	B0511.6_Y48E1B.13
ENSMUSG00000001674 (predicted) ENSMUSG00000031628	=	B0511.6_Y48E1B.13
ENSMUSG00000001674 (predicted) ENSMUSG00000026029	=	B0511.6_Y48E1B.13
ENSMUSG00000001674 (predicted) ENSMUSG00000027997	=	B0511.6_Y48E1B.13
ENSMUSG00000001674 (predicted) ENSMUSG00000028914	=	B0511.6_Y48E1B.13
ENSMUSG00000001674 (predicted) ENSMUSG00000025076	=	B0511.6_Y48E1B.13
ENSMUSG00000001774 (predicted) ENSMUSG00000031754	=	Y110A7A.13_F43G9.5
ENSMUSG00000001891 (predicted) ENSMUSG00000001891	=	K08E3.5_K08E3.5
ENSMUSG00000001924 (predicted) ENSMUSG00000028111	=	C47E12.5_T03E6.7
ENSMUSG00000001924 (predicted) ENSMUSG00000074871	=	C47E12.5_T03E6.7
ENSMUSG00000001924 (predicted) ENSMUSG00000021441	=	C47E12.5_T03E6.7
ENSMUSG00000001924 (predicted) ENSMUSG00000056728	=	C47E12.5_T03E6.7
ENSMUSG00000001924 (predicted) ENSMUSG00000055679	=	C47E12.5_T03E6.7
ENSMUSG00000001924 (predicted) ENSMUSG00000038642	=	C47E12.5_T03E6.7
ENSMUSG00000001924 (predicted) ENSMUSG00000055298	=	C47E12.5_T03E6.7
ENSMUSG00000001924 (predicted) ENSMUSG00000021440	=	C47E12.5_T03E6.7
ENSMUSG00000001924 (predicted) ENSMUSG00000050345	=	C47E12.5_T03E6.7
ENSMUSG00000001924 (predicted) ENSMUSG00000021477	=	C47E12.5_T03E6.7
ENSMUSG00000001924 (predicted) ENSMUSG00000057446	=	C47E12.5_T03E6.7
ENSMUSG00000001924 (predicted) ENSMUSG00000074870	=	C47E12.5_T03E6.7
ENSMUSG00000001924 (predicted) ENSMUSG00000042243	=	C47E12.5_T03E6.7
ENSMUSG00000001924 (predicted) ENSMUSG00000021439	=	C47E12.5_T03E6.7
ENSMUSG00000001962 (predicted) ENSMUSG00000023952	=	C47E8.4_T04H1.2
ENSMUSG00000001995 (predicted) ENSMUSG00000063358	=	T27F2.2_F43C1.2
ENSMUSG00000001995 (predicted) ENSMUSG00000063065	=	T27F2.2_F43C1.2
ENSMUSG00000002014 (predicted) ENSMUSG00000004937	=	Y56A3A.21_R05F9.10
ENSMUSG00000002014 (predicted) ENSMUSG00000042743	=	Y56A3A.21_R05F9.10
ENSMUSG00000002014 (predicted) ENSMUSG00000030744	=	Y56A3A.21_C23G10.3
ENSMUSG00000002058 (predicted) ENSMUSG00000025035	=	M142.1_F19H8.3
ENSMUSG00000002102 (predicted) ENSMUSG00000024095	=	F56H1.4_C44B7.2
ENSMUSG00000002102 (predicted) ENSMUSG00000015671	=	F56H1.4_D1054.2
ENSMUSG00000002102 (predicted) ENSMUSG00000021939	=	F56H1.4_F57F5.1
ENSMUSG00000002102 (predicted) ENSMUSG00000021832	=	F56H1.4_F23F1.8
ENSMUSG00000002102 (predicted) ENSMUSG00000029440	=	F56H1.4_C44B7.1
ENSMUSG00000002102 (predicted) ENSMUSG00000030603	=	F56H1.4_F23F12.6
ENSMUSG00000002102 (predicted) ENSMUSG00000015165	=	F56H1.4_C44B7.2
ENSMUSG00000002104 (predicted) ENSMUSG00000068706	=	C18H9.7_C06H2.1
ENSMUSG00000002104 (predicted) ENSMUSG00000008668	=	C18H9.7_Y57G11C.16
ENSMUSG00000002104 (predicted) ENSMUSG00000069631	=	C18H9.7_Y52D3.1
ENSMUSG00000002104 (predicted) ENSMUSG00000040048	=	C18H9.7_F59C6.5
ENSMUSG00000002104 (predicted) ENSMUSG00000018381	=	C18H9.7_B0336.6
ENSMUSG00000002104 (predicted) ENSMUSG00000061992	=	C18H9.7_C06H2.1
ENSMUSG00000002104 (predicted) ENSMUSG00000030942	=	C18H9.7_W02G9.3
ENSMUSG00000002104 (predicted) ENSMUSG00000024663	=	C18H9.7_F54C9.11
ENSMUSG00000002104 (predicted) ENSMUSG00000040749	=	C18H9.7_Y37E11AR.2
ENSMUSG00000002104 (predicted) ENSMUSG00000036840	=	C18H9.7_Y37E11AR.2
ENSMUSG00000002104 (predicted) ENSMUSG00000061187	=	C18H9.7_C06H2.1
ENSMUSG00000002104 (predicted) ENSMUSG00000021939	=	C18H9.7_C25B8.3
ENSMUSG00000002104 (predicted) ENSMUSG00000029407	=	C18H9.7_K09B11.9
ENSMUSG00000002104 (predicted) ENSMUSG00000036432	=	C18H9.7_Y37E11AR.2
ENSMUSG00000002104 (predicted) ENSMUSG00000026027	=	C18H9.7_Y52D3.1
ENSMUSG00000002104 (predicted) ENSMUSG00000064231	=	C18H9.7_Y57G11C.16
ENSMUSG00000002104 (predicted) ENSMUSG00000061330	=	C18H9.7_Y57G11C.16
ENSMUSG00000002104 (predicted) ENSMUSG00000058835	=	C18H9.7_B0336.6
ENSMUSG00000002104 (predicted) ENSMUSG00000026782	=	C18H9.7_B0336.6
ENSMUSG00000002104 (predicted) ENSMUSG00000034566	=	C18H9.7_C06H2.1
ENSMUSG00000002104 (predicted) ENSMUSG00000080075	=	C18H9.7_Y57G11C.16
ENSMUSG00000002104 (predicted) ENSMUSG00000014959	=	C18H9.7_Y42H9AR.1
ENSMUSG00000002104 (predicted) ENSMUSG00000069117	=	C18H9.7_Y57G11C.16
ENSMUSG00000002104 (predicted) ENSMUSG00000080074	=	C18H9.7_Y57G11C.16
ENSMUSG00000002104 (predicted) ENSMUSG00000029388	=	C18H9.7_ZK1098.4
ENSMUSG00000002104 (predicted) ENSMUSG00000032513	=	C18H9.7_Y42H9AR.1
ENSMUSG00000002104 (predicted) ENSMUSG00000064181	=	C18H9.7_F54C9.11
ENSMUSG00000002107 (predicted) ENSMUSG00000026683	=	T01D1.2_R12B2.4
ENSMUSG00000002107 (predicted) ENSMUSG00000040028	=	T01D1.2_F35H8.5
ENSMUSG00000002107 (predicted) ENSMUSG00000008489	=	T01D1.2_F35H8.5
ENSMUSG00000002107 (predicted) ENSMUSG00000027510	=	T01D1.2_T22B2.4
ENSMUSG00000002107 (predicted) ENSMUSG00000038132	=	T01D1.2_T22B2.4
ENSMUSG00000002107 (predicted) ENSMUSG00000028546	=	T01D1.2_F35H8.5
ENSMUSG00000002107 (predicted) ENSMUSG00000003410	=	T01D1.2_F35H8.5
ENSMUSG00000002129 (predicted) ENSMUSG00000031431	=	W07E6.4_T18D3.7
ENSMUSG00000002129 (predicted) ENSMUSG00000018362	=	W07E6.4_F26B1.3
ENSMUSG00000002129 (predicted) ENSMUSG00000032481	=	W07E6.4_Y113G7B.23
ENSMUSG00000002129 (predicted) ENSMUSG00000028902	=	W07E6.4_T13H5.4
ENSMUSG00000002129 (predicted) ENSMUSG00000050132	=	W07E6.4_F13B10.1
ENSMUSG00000002129 (predicted) ENSMUSG00000038770	=	W07E6.4_F26B1.3
ENSMUSG00000002129 (predicted) ENSMUSG00000020211	=	W07E6.4_F11A10.2
ENSMUSG00000002129 (predicted) ENSMUSG00000025369	=	W07E6.4_Y113G7B.23
ENSMUSG00000002129 (predicted) ENSMUSG00000029723	=	W07E6.4_T18D3.7
ENSMUSG00000002129 (predicted) ENSMUSG00000035062	=	W07E6.4_ZK930.3
ENSMUSG00000002147 (known) ENSMUSG00000002147	=	Y51H4A.17_Y51H4A.17
ENSMUSG00000002147 (predicted) ENSMUSG00000004951	=	Y51H4A.17_C09B8.6
ENSMUSG00000002147 (predicted) ENSMUSG00000040033	=	Y51H4A.17_Y51H4A.17
ENSMUSG00000002147 (predicted) ENSMUSG00000004043	=	Y51H4A.17_Y51H4A.17
ENSMUSG00000002147 (predicted) ENSMUSG00000043716	=	Y51H4A.17_F53G12.10
ENSMUSG00000002147 (predicted) ENSMUSG00000028233	=	Y51H4A.17_T08G11.4
ENSMUSG00000002147 (predicted) ENSMUSG00000038086	=	Y51H4A.17_C09B8.6
ENSMUSG00000002147 (predicted) ENSMUSG00000055114	=	Y51H4A.17_ZC155.1
ENSMUSG00000002147 (predicted) ENSMUSG00000032399	=	Y51H4A.17_B0041.4
ENSMUSG00000002147 (predicted) ENSMUSG00000025922	=	Y51H4A.17_F53G12.10
ENSMUSG00000002147 (predicted) ENSMUSG00000004040	=	Y51H4A.17_Y51H4A.17
ENSMUSG00000002147 (predicted) ENSMUSG00000025917	=	Y51H4A.17_B0547.1
ENSMUSG00000002147 (predicted) ENSMUSG00000017404	=	Y51H4A.17_C09D4.5
ENSMUSG00000002147 (predicted) ENSMUSG00000054284	=	Y51H4A.17_F53G12.10
ENSMUSG00000002147 (predicted) ENSMUSG00000039092	=	Y51H4A.17_T22G5.5
ENSMUSG00000002147 (predicted) ENSMUSG00000026104	=	Y51H4A.17_Y51H4A.17
ENSMUSG00000002147 (predicted) ENSMUSG00000021764	=	Y51H4A.17_ZK973.10
ENSMUSG00000002147 (predicted) ENSMUSG00000041548	=	Y51H4A.17_C09B8.6
ENSMUSG00000002147 (predicted) ENSMUSG00000063888	=	Y51H4A.17_F53G12.10
ENSMUSG00000002147 (predicted) ENSMUSG00000026864	=	Y51H4A.17_F43E2.8
ENSMUSG00000002147 (predicted) ENSMUSG00000062939	=	Y51H4A.17_Y51H4A.17
ENSMUSG00000002147 (predicted) ENSMUSG00000021036	=	Y51H4A.17_T22G5.5
ENSMUSG00000002147 (predicted) ENSMUSG00000020919	=	Y51H4A.17_Y51H4A.17
ENSMUSG00000002190 (predicted) ENSMUSG00000029173	=	ZK632.6_D1054.13
ENSMUSG00000002204 (predicted) ENSMUSG00000029686	=	H22K11.1_D2045.6
ENSMUSG00000002204 (predicted) ENSMUSG00000023952	=	H22K11.1_T04H1.2
ENSMUSG00000002204 (predicted) ENSMUSG00000032649	=	H22K11.1_D2045.9
ENSMUSG00000002204 (predicted) ENSMUSG00000034807	=	H22K11.1_D2045.9
ENSMUSG00000002204 (predicted) ENSMUSG00000032050	=	H22K11.1_C01G8.5
ENSMUSG00000002204 (predicted) ENSMUSG00000039787	=	H22K11.1_D2045.9
ENSMUSG00000002204 (predicted) ENSMUSG00000052397	=	H22K11.1_C01G8.5
ENSMUSG00000002204 (predicted) ENSMUSG00000031207	=	H22K11.1_C01G8.5
ENSMUSG00000002413 (known) ENSMUSG00000004936	=	Y73B6A.5_Y54E10BL.6
ENSMUSG00000002413 (known) ENSMUSG00000035027	=	Y73B6A.5_Y54E10BL.6
ENSMUSG00000002413 (predicted) ENSMUSG00000050931	=	Y73B6A.5_H21P03.3
ENSMUSG00000002413 (predicted) ENSMUSG00000062248	=	Y73B6A.5_C09G4.3
ENSMUSG00000002413 (predicted) ENSMUSG00000058779	=	Y73B6A.5_F23H12.2
ENSMUSG00000002413 (predicted) ENSMUSG00000003426	=	Y73B6A.5_M01F1.2
ENSMUSG00000002413 (predicted) ENSMUSG00000062687	=	Y73B6A.5_C09G4.3
ENSMUSG00000002413 (predicted) ENSMUSG00000028044	=	Y73B6A.5_C09G4.3
ENSMUSG00000002413 (predicted) ENSMUSG00000063015	=	Y73B6A.5_R02F2.1
ENSMUSG00000002413 (predicted) ENSMUSG00000062083	=	Y73B6A.5_M01F1.2
ENSMUSG00000002413 (predicted) ENSMUSG00000027597	=	Y73B6A.5_K02F2.2
ENSMUSG00000002413 (predicted) ENSMUSG00000058444	=	Y73B6A.5_Y54E10BL.6
ENSMUSG00000002413 (predicted) ENSMUSG00000074129	=	Y73B6A.5_M01F1.2
ENSMUSG00000002413 (predicted) ENSMUSG00000040451	=	Y73B6A.5_H21P03.3
ENSMUSG00000002455 (predicted) ENSMUSG00000020844	=	Y59A8B.6_F29B9.5
ENSMUSG00000002477 (predicted) ENSMUSG00000017830	=	T28D9.10_F15B10.2
ENSMUSG00000002477 (predicted) ENSMUSG00000026896	=	T28D9.10_F15B10.2
ENSMUSG00000002477 (predicted) ENSMUSG00000040296	=	T28D9.10_F15B10.2
ENSMUSG00000002500 (predicted) ENSMUSG00000074063	=	F13B10.2_F30B5.4
ENSMUSG00000002500 (predicted) ENSMUSG00000041417	=	F13B10.2_Y110A7A.10
ENSMUSG00000002500 (predicted) ENSMUSG00000026965	=	F13B10.2_K06H7.6
ENSMUSG00000002500 (predicted) ENSMUSG00000041153	=	F13B10.2_F30B5.4
ENSMUSG00000002500 (predicted) ENSMUSG00000023952	=	F13B10.2_T04H1.2
ENSMUSG00000002500 (predicted) ENSMUSG00000024725	=	F13B10.2_Y106G6H.14
ENSMUSG00000002500 (predicted) ENSMUSG00000028698	=	F13B10.2_Y110A7A.10
ENSMUSG00000002500 (predicted) ENSMUSG00000063902	=	F13B10.2_F26B1.2
ENSMUSG00000002500 (predicted) ENSMUSG00000021546	=	F13B10.2_F26B1.2
ENSMUSG00000002500 (predicted) ENSMUSG00000079057	=	F13B10.2_H02I12.8
ENSMUSG00000002500 (predicted) ENSMUSG00000031834	=	F13B10.2_Y110A7A.10
ENSMUSG00000002504 (predicted) ENSMUSG00000032050	=	C01F6.6_C01G8.5
ENSMUSG00000002504 (predicted) ENSMUSG00000031207	=	C01F6.6_C01G8.5
ENSMUSG00000002504 (predicted) ENSMUSG00000052397	=	C01F6.6_C01G8.5
ENSMUSG00000002608 (predicted) ENSMUSG00000020483	=	R10D12.13_T26A5.9
ENSMUSG00000002608 (predicted) ENSMUSG00000028086	=	R10D12.13_F55B12.3
ENSMUSG00000002668 (predicted) ENSMUSG00000059923	=	F46F6.1_C14F5.5
ENSMUSG00000002679 (predicted) ENSMUSG00000030291	=	Y57E12AL.5_C24H11.9
ENSMUSG00000002679 (predicted) ENSMUSG00000005198	=	Y57E12AL.5_F36A4.7
ENSMUSG00000002679 (predicted) ENSMUSG00000034297	=	Y57E12AL.5_K08F8.6
ENSMUSG00000002679 (predicted) ENSMUSG00000018076	=	Y57E12AL.5_K08F8.6
ENSMUSG00000002741 (predicted) ENSMUSG00000021958	=	B0361.10_T23G7.3
ENSMUSG00000002803 (predicted) ENSMUSG00000025393	=	F38H4.7_C34E10.6
ENSMUSG00000002845 (predicted) ENSMUSG00000030298	=	D1007.5_Y77E11A.13
ENSMUSG00000002910 (predicted) ENSMUSG00000037580	=	F40F8.8_F32G8.6
ENSMUSG00000002957 (predicted) ENSMUSG00000026867	=	T20B5.1_F49E7.1
ENSMUSG00000002981 (predicted) ENSMUSG00000027291	=	R166.2_T08G5.5
ENSMUSG00000002984 (predicted) ENSMUSG00000028109	=	C18E9.6_ZK381.1
ENSMUSG00000002984 (predicted) ENSMUSG00000020419	=	C18E9.6_ZK381.1
ENSMUSG00000003033 (known) ENSMUSG00000035152	=	K11D2.3_Y71H2B.10
ENSMUSG00000003033 (predicted) ENSMUSG00000009090	=	K11D2.3_Y71H2B.10
ENSMUSG00000003033 (predicted) ENSMUSG00000023952	=	K11D2.3_T04H1.2
ENSMUSG00000003033 (predicted) ENSMUSG00000073380	=	K11D2.3_F35F10.12
ENSMUSG00000003033 (predicted) ENSMUSG00000026972	=	K11D2.3_F35F10.12
ENSMUSG00000003037 (predicted) ENSMUSG00000024515	=	D1037.4_R12B2.1
ENSMUSG00000003099 (predicted) ENSMUSG00000079968	=	Y39B6A.2_D1007.12
ENSMUSG00000003099 (predicted) ENSMUSG00000055912	=	Y39B6A.2_C33A11.2
ENSMUSG00000003099 (predicted) ENSMUSG00000020057	=	Y39B6A.2_C33A11.2
ENSMUSG00000003099 (predicted) ENSMUSG00000046456	=	Y39B6A.2_C33A11.2
ENSMUSG00000003099 (predicted) ENSMUSG00000079876	=	Y39B6A.2_D1007.12
ENSMUSG00000003099 (predicted) ENSMUSG00000050640	=	Y39B6A.2_C33A11.2
ENSMUSG00000003099 (predicted) ENSMUSG00000027900	=	Y39B6A.2_C33A11.2
ENSMUSG00000003099 (predicted) ENSMUSG00000022601	=	Y39B6A.2_D1007.12
ENSMUSG00000003099 (predicted) ENSMUSG00000030697	=	Y39B6A.2_Y75B8A.30
ENSMUSG00000003200 (predicted) ENSMUSG00000042073	=	T04D1.3_Y55F3AM.10
ENSMUSG00000003200 (predicted) ENSMUSG00000030134	=	T04D1.3_R05G6.10
ENSMUSG00000003200 (predicted) ENSMUSG00000003527	=	T04D1.3_F42H10.7
ENSMUSG00000003200 (predicted) ENSMUSG00000029333	=	T04D1.3_R05G6.10
ENSMUSG00000003200 (predicted) ENSMUSG00000020374	=	T04D1.3_R05G6.10
ENSMUSG00000003200 (predicted) ENSMUSG00000042707	=	T04D1.3_F41G4.1
ENSMUSG00000003200 (predicted) ENSMUSG00000042210	=	T04D1.3_Y55F3AM.10
ENSMUSG00000003233 (predicted) ENSMUSG00000023952	=	C34F11.9_T04H1.2
ENSMUSG00000003269 (predicted) ENSMUSG00000026832	=	K06H7.4_F30F8.3
ENSMUSG00000003299 (predicted) ENSMUSG00000023952	=	T23B12.2_T04H1.2
ENSMUSG00000003309 (predicted) ENSMUSG00000073380	=	K11D2.3_F35F10.12
ENSMUSG00000003309 (predicted) ENSMUSG00000026972	=	K11D2.3_F35F10.12
ENSMUSG00000003309 (predicted) ENSMUSG00000023952	=	K11D2.3_T04H1.2
ENSMUSG00000003309 (predicted) ENSMUSG00000009090	=	K11D2.3_Y71H2B.10
ENSMUSG00000003309 (predicted) ENSMUSG00000035152	=	K11D2.3_Y71H2B.10
ENSMUSG00000003316 (predicted) ENSMUSG00000024370	=	F14E5.2_F10C5.1
ENSMUSG00000003344 (predicted) ENSMUSG00000025393	=	F38H4.7_C34E10.6
ENSMUSG00000003348 (predicted) ENSMUSG00000080207	=	T12B3.4_ZC434.2
ENSMUSG00000003348 (predicted) ENSMUSG00000044424	=	T12B3.4_ZC434.2
ENSMUSG00000003348 (predicted) ENSMUSG00000079957	=	T12B3.4_ZC434.2
ENSMUSG00000003348 (predicted) ENSMUSG00000079959	=	T12B3.4_ZC434.2
ENSMUSG00000003348 (predicted) ENSMUSG00000078106	=	T12B3.4_ZC434.2
ENSMUSG00000003348 (predicted) ENSMUSG00000061477	=	T12B3.4_ZC434.2
ENSMUSG00000003402 (predicted) ENSMUSG00000079957	=	ZK1307.8_ZC434.2
ENSMUSG00000003402 (predicted) ENSMUSG00000024936	=	ZK1307.8_Y39B6A.19
ENSMUSG00000003402 (predicted) ENSMUSG00000044424	=	ZK1307.8_ZC434.2
ENSMUSG00000003402 (predicted) ENSMUSG00000078106	=	ZK1307.8_ZC434.2
ENSMUSG00000003402 (predicted) ENSMUSG00000061477	=	ZK1307.8_ZC434.2
ENSMUSG00000003402 (predicted) ENSMUSG00000079959	=	ZK1307.8_ZC434.2
ENSMUSG00000003402 (predicted) ENSMUSG00000046410	=	ZK1307.8_Y39B6A.19
ENSMUSG00000003402 (predicted) ENSMUSG00000033998	=	ZK1307.8_Y39B6A.19
ENSMUSG00000003402 (predicted) ENSMUSG00000080207	=	ZK1307.8_ZC434.2
ENSMUSG00000003410 (predicted) ENSMUSG00000005506	=	F35H8.5_T01D1.2
ENSMUSG00000003410 (predicted) ENSMUSG00000029407	=	F35H8.5_K09B11.9
ENSMUSG00000003410 (predicted) ENSMUSG00000009470	=	F35H8.5_R06A4.4
ENSMUSG00000003410 (predicted) ENSMUSG00000034818	=	F35H8.5_C17D12.2
ENSMUSG00000003410 (predicted) ENSMUSG00000024268	=	F35H8.5_C17D12.2
ENSMUSG00000003410 (predicted) ENSMUSG00000008658	=	F35H8.5_R74.5
ENSMUSG00000003410 (predicted) ENSMUSG00000031691	=	F35H8.5_R06A4.4
ENSMUSG00000003410 (predicted) ENSMUSG00000033565	=	F35H8.5_R74.5
ENSMUSG00000003410 (predicted) ENSMUSG00000032387	=	F35H8.5_F46A9.6
ENSMUSG00000003410 (predicted) ENSMUSG00000062078	=	F35H8.5_T21G5.5
ENSMUSG00000003410 (predicted) ENSMUSG00000032297	=	F35H8.5_C17D12.2
ENSMUSG00000003410 (predicted) ENSMUSG00000028137	=	F35H8.5_C17D12.2
ENSMUSG00000003410 (predicted) ENSMUSG00000031586	=	F35H8.5_F46A9.6
ENSMUSG00000003410 (predicted) ENSMUSG00000040661	=	F35H8.5_C27B7.4
ENSMUSG00000003410 (predicted) ENSMUSG00000025576	=	F35H8.5_R74.5
ENSMUSG00000003429 (predicted) ENSMUSG00000029430	=	F40F11.1_K01G5.4
ENSMUSG00000003429 (predicted) ENSMUSG00000028287	=	F40F11.1_K01G5.4
ENSMUSG00000003429 (predicted) ENSMUSG00000022621	=	F40F11.1_K01G5.4
ENSMUSG00000003464 (predicted) ENSMUSG00000039774	=	F54F2.8_Y39E4B.12
ENSMUSG00000003464 (predicted) ENSMUSG00000037280	=	F54F2.8_Y39E4B.12
ENSMUSG00000003464 (predicted) ENSMUSG00000058779	=	F54F2.8_F23H12.2
ENSMUSG00000003464 (predicted) ENSMUSG00000026994	=	F54F2.8_Y39E4B.12
ENSMUSG00000003477 (predicted) ENSMUSG00000056199	=	F42A10.3_Y48B6A.12
ENSMUSG00000003477 (predicted) ENSMUSG00000009876	=	F42A10.3_W09C5.8
ENSMUSG00000003477 (predicted) ENSMUSG00000021270	=	F42A10.3_C47E8.5
ENSMUSG00000003477 (predicted) ENSMUSG00000031818	=	F42A10.3_W09C5.8
ENSMUSG00000003477 (predicted) ENSMUSG00000032418	=	F42A10.3_Y48B6A.12
ENSMUSG00000003477 (predicted) ENSMUSG00000052062	=	F42A10.3_F54E7.3
ENSMUSG00000003477 (predicted) ENSMUSG00000030942	=	F42A10.3_W02G9.3
ENSMUSG00000003477 (predicted) ENSMUSG00000025812	=	F42A10.3_F54E7.3
ENSMUSG00000003477 (predicted) ENSMUSG00000030621	=	F42A10.3_Y48B6A.12
ENSMUSG00000003477 (predicted) ENSMUSG00000024556	=	F42A10.3_Y48B6A.12
ENSMUSG00000003477 (predicted) ENSMUSG00000023944	=	F42A10.3_C47E8.5
ENSMUSG00000003527 (predicted) ENSMUSG00000063065	=	F42H10.7_F43C1.2
ENSMUSG00000003527 (predicted) ENSMUSG00000063358	=	F42H10.7_F43C1.2
ENSMUSG00000003527 (predicted) ENSMUSG00000020372	=	F42H10.7_K04D7.1
ENSMUSG00000003527 (predicted) ENSMUSG00000028488	=	F42H10.7_T04D1.3
ENSMUSG00000003527 (predicted) ENSMUSG00000006412	=	F42H10.7_H20J04.5
ENSMUSG00000003527 (predicted) ENSMUSG00000029388	=	F42H10.7_ZK1098.4
ENSMUSG00000003527 (predicted) ENSMUSG00000023952	=	F42H10.7_T04H1.2
ENSMUSG00000003527 (predicted) ENSMUSG00000029407	=	F42H10.7_K09B11.9
ENSMUSG00000003527 (predicted) ENSMUSG00000030638	=	F42H10.7_T04D1.3
ENSMUSG00000003546 (predicted) ENSMUSG00000035150	=	C18C4.10_Y39G10AR.8
ENSMUSG00000003546 (predicted) ENSMUSG00000032841	=	C18C4.10_W02B12.8
ENSMUSG00000003546 (predicted) ENSMUSG00000025922	=	C18C4.10_F53G12.10
ENSMUSG00000003546 (predicted) ENSMUSG00000043716	=	C18C4.10_F53G12.10
ENSMUSG00000003546 (predicted) ENSMUSG00000005374	=	C18C4.10_F46C5.9
ENSMUSG00000003546 (predicted) ENSMUSG00000025503	=	C18C4.10_Y24D9A.8
ENSMUSG00000003546 (predicted) ENSMUSG00000027247	=	C18C4.10_W02B12.8
ENSMUSG00000003546 (predicted) ENSMUSG00000003546	=	C18C4.10_C18C4.10
ENSMUSG00000003546 (predicted) ENSMUSG00000024163	=	C18C4.10_ZK1098.10
ENSMUSG00000003546 (predicted) ENSMUSG00000024862	=	C18C4.10_C18C4.10
ENSMUSG00000003546 (predicted) ENSMUSG00000057649	=	C18C4.10_C01H6.7
ENSMUSG00000003546 (predicted) ENSMUSG00000021288	=	C18C4.10_C18C4.10
ENSMUSG00000003546 (predicted) ENSMUSG00000031660	=	C18C4.10_C01H6.7
ENSMUSG00000003546 (predicted) ENSMUSG00000048772	=	C18C4.10_T10B11.6
ENSMUSG00000003546 (predicted) ENSMUSG00000063888	=	C18C4.10_F53G12.10
ENSMUSG00000003546 (predicted) ENSMUSG00000020859	=	C18C4.10_ZK1098.10
ENSMUSG00000003546 (predicted) ENSMUSG00000021939	=	C18C4.10_C52E4.1
ENSMUSG00000003546 (predicted) ENSMUSG00000054284	=	C18C4.10_F53G12.10
ENSMUSG00000003546 (predicted) ENSMUSG00000036106	=	C18C4.10_W02B12.8
ENSMUSG00000003546 (predicted) ENSMUSG00000069049	=	C18C4.10_Y39G10AR.8
ENSMUSG00000003546 (predicted) ENSMUSG00000078954	=	C18C4.10_W02B12.8
ENSMUSG00000003546 (predicted) ENSMUSG00000025917	=	C18C4.10_B0547.1
ENSMUSG00000003546 (predicted) ENSMUSG00000040714	=	C18C4.10_C18C4.10
ENSMUSG00000003549 (predicted) ENSMUSG00000022545	=	F10G8.7_C47D12.8
ENSMUSG00000003585 (predicted) ENSMUSG00000029863	=	H06O01.3_Y48E1B.13
ENSMUSG00000003585 (predicted) ENSMUSG00000031628	=	H06O01.3_Y48E1B.13
ENSMUSG00000003585 (predicted) ENSMUSG00000025076	=	H06O01.3_Y48E1B.13
ENSMUSG00000003585 (predicted) ENSMUSG00000027997	=	H06O01.3_Y48E1B.13
ENSMUSG00000003585 (predicted) ENSMUSG00000028914	=	H06O01.3_Y48E1B.13
ENSMUSG00000003585 (predicted) ENSMUSG00000026029	=	H06O01.3_Y48E1B.13
ENSMUSG00000003660 (predicted) ENSMUSG00000026896	=	Y46G5A.4_F15B10.2
ENSMUSG00000003660 (predicted) ENSMUSG00000017830	=	Y46G5A.4_F15B10.2
ENSMUSG00000003660 (predicted) ENSMUSG00000040296	=	Y46G5A.4_F15B10.2
ENSMUSG00000003662 (predicted) ENSMUSG00000031879	=	Y18D10A.9_F45G2.10
ENSMUSG00000003662 (predicted) ENSMUSG00000032381	=	Y18D10A.9_F45G2.10
ENSMUSG00000003809 (predicted) ENSMUSG00000020018	=	F54D5.7_ZK652.1
ENSMUSG00000003809 (predicted) ENSMUSG00000040296	=	F54D5.7_F15B10.2
ENSMUSG00000003809 (predicted) ENSMUSG00000063358	=	F54D5.7_F43C1.2
ENSMUSG00000003809 (predicted) ENSMUSG00000063065	=	F54D5.7_F43C1.2
ENSMUSG00000003809 (predicted) ENSMUSG00000079972	=	F54D5.7_ZK652.1
ENSMUSG00000003809 (predicted) ENSMUSG00000017830	=	F54D5.7_F15B10.2
ENSMUSG00000003809 (predicted) ENSMUSG00000028044	=	F54D5.7_C09G4.3
ENSMUSG00000003809 (predicted) ENSMUSG00000026896	=	F54D5.7_F15B10.2
ENSMUSG00000003809 (predicted) ENSMUSG00000062687	=	F54D5.7_C09G4.3
ENSMUSG00000003809 (predicted) ENSMUSG00000072585	=	F54D5.7_ZK652.1
ENSMUSG00000003809 (predicted) ENSMUSG00000062248	=	F54D5.7_C09G4.3
ENSMUSG00000003813 (predicted) ENSMUSG00000073380	=	ZK20.3_R06B9.3
ENSMUSG00000003813 (predicted) ENSMUSG00000034825	=	ZK20.3_C01G5.6
ENSMUSG00000003813 (predicted) ENSMUSG00000026972	=	ZK20.3_R06B9.3
ENSMUSG00000003813 (predicted) ENSMUSG00000028329	=	ZK20.3_K07G5.2
ENSMUSG00000003813 (predicted) ENSMUSG00000005625	=	ZK20.3_B0205.3
ENSMUSG00000003813 (predicted) ENSMUSG00000078515	=	ZK20.3_C01G5.6
ENSMUSG00000003813 (predicted) ENSMUSG00000032507	=	ZK20.3_C02F5.7
ENSMUSG00000003813 (predicted) ENSMUSG00000047619	=	ZK20.3_C01G5.6
ENSMUSG00000003813 (predicted) ENSMUSG00000033577	=	ZK20.3_Y66H1A.6
ENSMUSG00000003813 (predicted) ENSMUSG00000020883	=	ZK20.3_C02F5.7
ENSMUSG00000003813 (predicted) ENSMUSG00000027937	=	ZK20.3_Y77E11A.4
ENSMUSG00000003814 (predicted) ENSMUSG00000016308	=	Y38A10A.5_C35B1.1
ENSMUSG00000003814 (predicted) ENSMUSG00000028287	=	Y38A10A.5_K01G5.4
ENSMUSG00000003814 (predicted) ENSMUSG00000022248	=	Y38A10A.5_Y41C4A.14
ENSMUSG00000003814 (predicted) ENSMUSG00000022621	=	Y38A10A.5_K01G5.4
ENSMUSG00000003814 (predicted) ENSMUSG00000016940	=	Y38A10A.5_C52B11.2
ENSMUSG00000003814 (predicted) ENSMUSG00000024370	=	Y38A10A.5_F10C5.1
ENSMUSG00000003814 (predicted) ENSMUSG00000020390	=	Y38A10A.5_C35B1.1
ENSMUSG00000003814 (predicted) ENSMUSG00000029430	=	Y38A10A.5_K01G5.4
ENSMUSG00000003865 (predicted) ENSMUSG00000052293	=	Y46G5A.31_T12D8.7
ENSMUSG00000003865 (predicted) ENSMUSG00000047242	=	Y46G5A.31_T12D8.7
ENSMUSG00000003868 (predicted) ENSMUSG00000030079	=	T22D1.10_C27H6.2
ENSMUSG00000003970 (predicted) ENSMUSG00000074480	=	B0250.1_F53G12.5
ENSMUSG00000003970 (predicted) ENSMUSG00000057706	=	B0250.1_F53G12.5
ENSMUSG00000003970 (predicted) ENSMUSG00000022414	=	B0250.1_C44H4.5
ENSMUSG00000003970 (predicted) ENSMUSG00000037253	=	B0250.1_F53G12.5
ENSMUSG00000003970 (predicted) ENSMUSG00000023826	=	B0250.1_K08E3.7
ENSMUSG00000003970 (predicted) ENSMUSG00000048696	=	B0250.1_F53G12.5
ENSMUSG00000003970 (predicted) ENSMUSG00000032097	=	B0250.1_C07H6.5
ENSMUSG00000004032 (predicted) ENSMUSG00000041548	=	T28A11.11_C09B8.6
ENSMUSG00000004032 (predicted) ENSMUSG00000068762	=	R107.7_T28A11.11
ENSMUSG00000004032 (predicted) ENSMUSG00000038086	=	T28A11.11_C09B8.6
ENSMUSG00000004032 (predicted) ENSMUSG00000040562	=	R107.7_T28A11.11
ENSMUSG00000004032 (predicted) ENSMUSG00000036537	=	R13D7.7_K01G5.1
ENSMUSG00000004032 (predicted) ENSMUSG00000060803	=	R107.7_T28A11.11
ENSMUSG00000004032 (predicted) ENSMUSG00000047675	=	T28A11.11_F42C5.8
ENSMUSG00000004032 (predicted) ENSMUSG00000066626	=	T28A11.11_F42C5.8
ENSMUSG00000004032 (predicted) ENSMUSG00000038658	=	T28A11.11_R06F6.8
ENSMUSG00000004032 (predicted) ENSMUSG00000004035	=	R107.7_T28A11.11
ENSMUSG00000004032 (predicted) ENSMUSG00000030603	=	T28A11.11_F23F12.6
ENSMUSG00000004032 (predicted) ENSMUSG00000071303	=	T28A11.11_F42C5.8
ENSMUSG00000004032 (predicted) ENSMUSG00000027890	=	R107.7_T28A11.11
ENSMUSG00000004032 (predicted) ENSMUSG00000038155	=	R107.7_T28A11.11
ENSMUSG00000004032 (predicted) ENSMUSG00000074547	=	T28A11.11_F42C5.8
ENSMUSG00000004032 (predicted) ENSMUSG00000063042	=	R107.7_T28A11.11
ENSMUSG00000004032 (predicted) ENSMUSG00000052605	=	T28A11.11_F35G2.2
ENSMUSG00000004032 (predicted) ENSMUSG00000058135	=	R107.7_T28A11.11
ENSMUSG00000004032 (predicted) ENSMUSG00000023908	=	T28A11.11_Y53C12A.1
ENSMUSG00000004032 (predicted) ENSMUSG00000004038	=	R107.7_T28A11.11
ENSMUSG00000004032 (predicted) ENSMUSG00000058216	=	R107.7_T28A11.11
ENSMUSG00000004032 (predicted) ENSMUSG00000004951	=	T28A11.11_C09B8.6
ENSMUSG00000004032 (predicted) ENSMUSG00000060198	=	T28A11.11_F42C5.8
ENSMUSG00000004032 (predicted) ENSMUSG00000004032	=	R107.7_T28A11.11
ENSMUSG00000004035 (predicted) ENSMUSG00000063042	=	R107.7_T28A11.11
ENSMUSG00000004035 (predicted) ENSMUSG00000004035	=	R107.7_T28A11.11
ENSMUSG00000004035 (predicted) ENSMUSG00000040562	=	R107.7_T28A11.11
ENSMUSG00000004035 (predicted) ENSMUSG00000074547	=	T28A11.11_F42C5.8
ENSMUSG00000004035 (predicted) ENSMUSG00000068762	=	R107.7_T28A11.11
ENSMUSG00000004035 (predicted) ENSMUSG00000060198	=	T28A11.11_F42C5.8
ENSMUSG00000004035 (predicted) ENSMUSG00000004951	=	T28A11.11_C09B8.6
ENSMUSG00000004035 (predicted) ENSMUSG00000071303	=	T28A11.11_F42C5.8
ENSMUSG00000004035 (predicted) ENSMUSG00000060803	=	R107.7_T28A11.11
ENSMUSG00000004035 (predicted) ENSMUSG00000058216	=	R107.7_T28A11.11
ENSMUSG00000004035 (predicted) ENSMUSG00000023908	=	T28A11.11_Y53C12A.1
ENSMUSG00000004035 (predicted) ENSMUSG00000004038	=	R107.7_T28A11.11
ENSMUSG00000004035 (predicted) ENSMUSG00000036537	=	R13D7.7_K01G5.1
ENSMUSG00000004035 (predicted) ENSMUSG00000041548	=	T28A11.11_C09B8.6
ENSMUSG00000004035 (predicted) ENSMUSG00000030603	=	T28A11.11_F23F12.6
ENSMUSG00000004035 (predicted) ENSMUSG00000066626	=	T28A11.11_F42C5.8
ENSMUSG00000004035 (predicted) ENSMUSG00000038658	=	T28A11.11_R06F6.8
ENSMUSG00000004035 (predicted) ENSMUSG00000027890	=	R107.7_T28A11.11
ENSMUSG00000004035 (predicted) ENSMUSG00000038155	=	R107.7_T28A11.11
ENSMUSG00000004035 (predicted) ENSMUSG00000047675	=	T28A11.11_F42C5.8
ENSMUSG00000004035 (predicted) ENSMUSG00000058135	=	R107.7_T28A11.11
ENSMUSG00000004035 (predicted) ENSMUSG00000038086	=	T28A11.11_C09B8.6
ENSMUSG00000004035 (predicted) ENSMUSG00000052605	=	T28A11.11_F35G2.2
ENSMUSG00000004038 (predicted) ENSMUSG00000040562	=	R107.7_T28A11.11
ENSMUSG00000004038 (predicted) ENSMUSG00000052605	=	T28A11.11_F35G2.2
ENSMUSG00000004038 (predicted) ENSMUSG00000030603	=	T28A11.11_F23F12.6
ENSMUSG00000004038 (predicted) ENSMUSG00000004038	=	R107.7_T28A11.11
ENSMUSG00000004038 (predicted) ENSMUSG00000027890	=	R107.7_T28A11.11
ENSMUSG00000004038 (predicted) ENSMUSG00000058135	=	R107.7_T28A11.11
ENSMUSG00000004038 (predicted) ENSMUSG00000038658	=	T28A11.11_R06F6.8
ENSMUSG00000004038 (predicted) ENSMUSG00000041548	=	T28A11.11_C09B8.6
ENSMUSG00000004038 (predicted) ENSMUSG00000066626	=	T28A11.11_F42C5.8
ENSMUSG00000004038 (predicted) ENSMUSG00000063042	=	R107.7_T28A11.11
ENSMUSG00000004038 (predicted) ENSMUSG00000038155	=	R107.7_T28A11.11
ENSMUSG00000004038 (predicted) ENSMUSG00000047675	=	T28A11.11_F42C5.8
ENSMUSG00000004038 (predicted) ENSMUSG00000074547	=	T28A11.11_F42C5.8
ENSMUSG00000004038 (predicted) ENSMUSG00000058216	=	R107.7_T28A11.11
ENSMUSG00000004038 (predicted) ENSMUSG00000060198	=	T28A11.11_F42C5.8
ENSMUSG00000004038 (predicted) ENSMUSG00000071303	=	T28A11.11_F42C5.8
ENSMUSG00000004038 (predicted) ENSMUSG00000004951	=	T28A11.11_C09B8.6
ENSMUSG00000004038 (predicted) ENSMUSG00000036537	=	R13D7.7_K01G5.1
ENSMUSG00000004038 (predicted) ENSMUSG00000068762	=	R107.7_T28A11.11
ENSMUSG00000004038 (predicted) ENSMUSG00000060803	=	R107.7_T28A11.11
ENSMUSG00000004038 (predicted) ENSMUSG00000038086	=	T28A11.11_C09B8.6
ENSMUSG00000004038 (predicted) ENSMUSG00000023908	=	T28A11.11_Y53C12A.1
ENSMUSG00000004040 (known) ENSMUSG00000004951	=	Y51H4A.17_C09B8.6
ENSMUSG00000004040 (predicted) ENSMUSG00000026864	=	Y51H4A.17_F43E2.8
ENSMUSG00000004040 (predicted) ENSMUSG00000020919	=	Y51H4A.17_Y51H4A.17
ENSMUSG00000004040 (predicted) ENSMUSG00000021764	=	Y51H4A.17_ZK973.10
ENSMUSG00000004040 (predicted) ENSMUSG00000021036	=	Y51H4A.17_T22G5.5
ENSMUSG00000004040 (predicted) ENSMUSG00000043716	=	Y51H4A.17_F53G12.10
ENSMUSG00000004040 (predicted) ENSMUSG00000017404	=	Y51H4A.17_C09D4.5
ENSMUSG00000004040 (predicted) ENSMUSG00000041548	=	Y51H4A.17_C09B8.6
ENSMUSG00000004040 (predicted) ENSMUSG00000025922	=	Y51H4A.17_F53G12.10
ENSMUSG00000004040 (predicted) ENSMUSG00000026104	=	Y51H4A.17_Y51H4A.17
ENSMUSG00000004040 (predicted) ENSMUSG00000062939	=	Y51H4A.17_Y51H4A.17
ENSMUSG00000004040 (predicted) ENSMUSG00000039092	=	Y51H4A.17_T22G5.5
ENSMUSG00000004040 (predicted) ENSMUSG00000004043	=	Y51H4A.17_Y51H4A.17
ENSMUSG00000004040 (predicted) ENSMUSG00000028233	=	Y51H4A.17_T08G11.4
ENSMUSG00000004040 (predicted) ENSMUSG00000032399	=	Y51H4A.17_B0041.4
ENSMUSG00000004040 (predicted) ENSMUSG00000040033	=	Y51H4A.17_Y51H4A.17
ENSMUSG00000004040 (predicted) ENSMUSG00000063888	=	Y51H4A.17_F53G12.10
ENSMUSG00000004040 (predicted) ENSMUSG00000004040	=	Y51H4A.17_Y51H4A.17
ENSMUSG00000004040 (predicted) ENSMUSG00000054284	=	Y51H4A.17_F53G12.10
ENSMUSG00000004040 (predicted) ENSMUSG00000038086	=	Y51H4A.17_C09B8.6
ENSMUSG00000004040 (predicted) ENSMUSG00000055114	=	Y51H4A.17_ZC155.1
ENSMUSG00000004040 (predicted) ENSMUSG00000025917	=	Y51H4A.17_B0547.1
ENSMUSG00000004043 (predicted) ENSMUSG00000028233	=	Y51H4A.17_T08G11.4
ENSMUSG00000004043 (predicted) ENSMUSG00000025922	=	Y51H4A.17_F53G12.10
ENSMUSG00000004043 (predicted) ENSMUSG00000032399	=	Y51H4A.17_B0041.4
ENSMUSG00000004043 (predicted) ENSMUSG00000004043	=	Y51H4A.17_Y51H4A.17
ENSMUSG00000004043 (predicted) ENSMUSG00000020919	=	Y51H4A.17_Y51H4A.17
ENSMUSG00000004043 (predicted) ENSMUSG00000055114	=	Y51H4A.17_ZC155.1
ENSMUSG00000004043 (predicted) ENSMUSG00000021764	=	Y51H4A.17_ZK973.10
ENSMUSG00000004043 (predicted) ENSMUSG00000040033	=	Y51H4A.17_Y51H4A.17
ENSMUSG00000004043 (predicted) ENSMUSG00000025917	=	Y51H4A.17_B0547.1
ENSMUSG00000004043 (predicted) ENSMUSG00000004951	=	Y51H4A.17_C09B8.6
ENSMUSG00000004043 (predicted) ENSMUSG00000026104	=	Y51H4A.17_Y51H4A.17
ENSMUSG00000004043 (predicted) ENSMUSG00000063888	=	Y51H4A.17_F53G12.10
ENSMUSG00000004043 (predicted) ENSMUSG00000054284	=	Y51H4A.17_F53G12.10
ENSMUSG00000004043 (predicted) ENSMUSG00000021036	=	Y51H4A.17_T22G5.5
ENSMUSG00000004043 (predicted) ENSMUSG00000043716	=	Y51H4A.17_F53G12.10
ENSMUSG00000004043 (predicted) ENSMUSG00000017404	=	Y51H4A.17_C09D4.5
ENSMUSG00000004043 (predicted) ENSMUSG00000041548	=	Y51H4A.17_C09B8.6
ENSMUSG00000004043 (predicted) ENSMUSG00000038086	=	Y51H4A.17_C09B8.6
ENSMUSG00000004043 (predicted) ENSMUSG00000039092	=	Y51H4A.17_T22G5.5
ENSMUSG00000004043 (predicted) ENSMUSG00000062939	=	Y51H4A.17_Y51H4A.17
ENSMUSG00000004043 (predicted) ENSMUSG00000026864	=	Y51H4A.17_F43E2.8
ENSMUSG00000004096 (predicted) ENSMUSG00000022234	=	T10C6.5_C07G2.3
ENSMUSG00000004267 (predicted) ENSMUSG00000017830	=	T21B10.2_F15B10.2
ENSMUSG00000004267 (predicted) ENSMUSG00000026896	=	T21B10.2_F15B10.2
ENSMUSG00000004267 (predicted) ENSMUSG00000040296	=	T21B10.2_F15B10.2
ENSMUSG00000004364 (predicted) ENSMUSG00000016940	=	Y108G3AL.1_C52B11.2
ENSMUSG00000004364 (predicted) ENSMUSG00000030685	=	Y108G3AL.1_D2045.8
ENSMUSG00000004364 (predicted) ENSMUSG00000027708	=	Y108G3AL.1_H38K22.2
ENSMUSG00000004364 (predicted) ENSMUSG00000074910	=	Y108G3AL.1_H38K22.2
ENSMUSG00000004364 (predicted) ENSMUSG00000017615	=	Y108G3AL.1_D2045.8
ENSMUSG00000004364 (predicted) ENSMUSG00000038506	=	Y108G3AL.1_H38K22.2
ENSMUSG00000004552 (predicted) ENSMUSG00000034807	=	H22K11.1_D2045.9
ENSMUSG00000004552 (predicted) ENSMUSG00000039787	=	H22K11.1_D2045.9
ENSMUSG00000004552 (predicted) ENSMUSG00000052397	=	H22K11.1_C01G8.5
ENSMUSG00000004552 (predicted) ENSMUSG00000029686	=	H22K11.1_D2045.6
ENSMUSG00000004552 (predicted) ENSMUSG00000023952	=	H22K11.1_T04H1.2
ENSMUSG00000004552 (predicted) ENSMUSG00000032050	=	H22K11.1_C01G8.5
ENSMUSG00000004552 (predicted) ENSMUSG00000032649	=	H22K11.1_D2045.9
ENSMUSG00000004552 (predicted) ENSMUSG00000031207	=	H22K11.1_C01G8.5
ENSMUSG00000004558 (predicted) ENSMUSG00000020589	=	Y48G10A.3_R07G3.8
ENSMUSG00000004558 (predicted) ENSMUSG00000022378	=	Y48G10A.3_R07G3.8
ENSMUSG00000004610 (predicted) ENSMUSG00000005625	=	F23C8.5_B0205.3
ENSMUSG00000004610 (predicted) ENSMUSG00000017716	=	F23C8.5_T27F2.3
ENSMUSG00000004651 (predicted) ENSMUSG00000040158	=	C34G6.2_C45G9.7
ENSMUSG00000004895 (predicted) ENSMUSG00000023952	=	C39E9.11_T04H1.2
ENSMUSG00000004931 (predicted) ENSMUSG00000004931	=	C09H6.2_C09H6.2
ENSMUSG00000004931 (predicted) ENSMUSG00000029370	=	C09H6.2_B0496.7
ENSMUSG00000004931 (predicted) ENSMUSG00000042129	=	C09H6.2_B0496.7
ENSMUSG00000004931 (predicted) ENSMUSG00000006360	=	C09H6.2_B0496.7
ENSMUSG00000004931 (predicted) ENSMUSG00000006356	=	C09H6.2_B0496.7
ENSMUSG00000004931 (predicted) ENSMUSG00000023968	=	C09H6.2_B0496.7
ENSMUSG00000004931 (predicted) ENSMUSG00000030519	=	C09H6.2_C09H6.2
ENSMUSG00000004931 (predicted) ENSMUSG00000027339	=	C09H6.2_B0496.7
ENSMUSG00000004931 (predicted) ENSMUSG00000024897	=	C09H6.2_C09H6.2
ENSMUSG00000004936 (known) ENSMUSG00000063065	=	Y54E10BL.6_F43C1.2
ENSMUSG00000004936 (predicted) ENSMUSG00000063358	=	Y54E10BL.6_F43C1.2
ENSMUSG00000004937 (predicted) ENSMUSG00000032452	=	R05F9.10_B0034.3
ENSMUSG00000004937 (predicted) ENSMUSG00000034807	=	R05F9.10_D2045.9
ENSMUSG00000004937 (predicted) ENSMUSG00000008153	=	R05F9.10_B0034.3
ENSMUSG00000004937 (predicted) ENSMUSG00000070972	=	R05F9.10_B0035.2
ENSMUSG00000004937 (predicted) ENSMUSG00000027796	=	R05F9.10_R13F6.9
ENSMUSG00000004937 (predicted) ENSMUSG00000020359	=	R05F9.10_T01B11.2
ENSMUSG00000004937 (predicted) ENSMUSG00000049969	=	R05F9.10_ZK632.12
ENSMUSG00000004937 (predicted) ENSMUSG00000039774	=	R05F9.10_Y39E4B.12
ENSMUSG00000004937 (predicted) ENSMUSG00000029686	=	R05F9.10_D2045.6
ENSMUSG00000004937 (predicted) ENSMUSG00000034829	=	R05F9.10_R05H5.3
ENSMUSG00000004937 (predicted) ENSMUSG00000078622	=	R05F9.10_ZK1058.4
ENSMUSG00000004937 (predicted) ENSMUSG00000037280	=	R05F9.10_Y39E4B.12
ENSMUSG00000004937 (predicted) ENSMUSG00000031681	=	R05F9.10_R13F6.9
ENSMUSG00000004937 (predicted) ENSMUSG00000039953	=	R05F9.10_B0034.3
ENSMUSG00000004937 (predicted) ENSMUSG00000020048	=	R05F9.10_T05E11.3
ENSMUSG00000004937 (predicted) ENSMUSG00000026994	=	R05F9.10_Y39E4B.12
ENSMUSG00000004937 (predicted) ENSMUSG00000021396	=	R05F9.10_R05H5.3
ENSMUSG00000004937 (predicted) ENSMUSG00000064068	=	R05F9.10_F39B2.11
ENSMUSG00000004937 (predicted) ENSMUSG00000025575	=	R05F9.10_F08C6.6
ENSMUSG00000004937 (predicted) ENSMUSG00000024563	=	R05F9.10_R13F6.9
ENSMUSG00000004937 (predicted) ENSMUSG00000021540	=	R05F9.10_R13F6.9
ENSMUSG00000004937 (predicted) ENSMUSG00000019232	=	R05F9.10_T01B11.2
ENSMUSG00000004937 (predicted) ENSMUSG00000021704	=	R05F9.10_F39B2.11
ENSMUSG00000004937 (predicted) ENSMUSG00000032649	=	R05F9.10_D2045.9
ENSMUSG00000004937 (predicted) ENSMUSG00000032402	=	R05F9.10_R13F6.9
ENSMUSG00000004937 (predicted) ENSMUSG00000039787	=	R05F9.10_D2045.9
ENSMUSG00000004937 (predicted) ENSMUSG00000058779	=	R05F9.10_F23H12.2
ENSMUSG00000004951 (predicted) ENSMUSG00000040033	=	C09B8.6_Y51H4A.17
ENSMUSG00000004951 (predicted) ENSMUSG00000060803	=	C09B8.6_T28A11.11
ENSMUSG00000004951 (predicted) ENSMUSG00000062939	=	C09B8.6_Y51H4A.17
ENSMUSG00000004951 (predicted) ENSMUSG00000058135	=	C09B8.6_T28A11.11
ENSMUSG00000004951 (predicted) ENSMUSG00000026104	=	C09B8.6_Y51H4A.17
ENSMUSG00000004951 (predicted) ENSMUSG00000032463	=	C09B8.6_C44B11.1
ENSMUSG00000004951 (predicted) ENSMUSG00000020919	=	C09B8.6_Y51H4A.17
ENSMUSG00000004951 (predicted) ENSMUSG00000038155	=	C09B8.6_T28A11.11
ENSMUSG00000004951 (predicted) ENSMUSG00000063042	=	C09B8.6_T28A11.11
ENSMUSG00000004951 (predicted) ENSMUSG00000040562	=	C09B8.6_T28A11.11
ENSMUSG00000004951 (predicted) ENSMUSG00000068762	=	C09B8.6_T28A11.11
ENSMUSG00000004951 (predicted) ENSMUSG00000079413	=	C09B8.6_C44B11.1
ENSMUSG00000004951 (predicted) ENSMUSG00000058216	=	C09B8.6_T28A11.11
ENSMUSG00000004951 (predicted) ENSMUSG00000027890	=	C09B8.6_T28A11.11
ENSMUSG00000005034 (predicted) ENSMUSG00000025855	=	ZK909.2_R07E4.6
ENSMUSG00000005034 (predicted) ENSMUSG00000020612	=	ZK909.2_R07E4.6
ENSMUSG00000005034 (predicted) ENSMUSG00000015776	=	ZK909.2_ZK970.3
ENSMUSG00000005069 (predicted) ENSMUSG00000026239	=	C34C6.6_C27H5.1
ENSMUSG00000005069 (predicted) ENSMUSG00000022248	=	C34C6.6_Y41C4A.14
ENSMUSG00000005069 (predicted) ENSMUSG00000071655	=	C34C6.6_F23C8.4
ENSMUSG00000005069 (predicted) ENSMUSG00000028603	=	C34C6.6_Y57A10C.6
ENSMUSG00000005089 (predicted) ENSMUSG00000022234	=	K08F4.4_C07G2.3
ENSMUSG00000005089 (predicted) ENSMUSG00000022947	=	K08F4.4_C55A6.7
ENSMUSG00000005089 (predicted) ENSMUSG00000008958	=	Y53C12A.2_C17E4.6
ENSMUSG00000005089 (predicted) ENSMUSG00000051483	=	K08F4.4_C55A6.7
ENSMUSG00000005125 (predicted) ENSMUSG00000020589	=	Y48G10A.3_R07G3.8
ENSMUSG00000005125 (predicted) ENSMUSG00000022378	=	Y48G10A.3_R07G3.8
ENSMUSG00000005198 (predicted) ENSMUSG00000021598	=	F36A4.7_T09A5.6
ENSMUSG00000005262 (predicted) ENSMUSG00000039703	=	F19B6.2_F59E12.4/F19B6.2_F59E12.5
ENSMUSG00000005269 (predicted) ENSMUSG00000067351	=	T09B4.8_F53A3.3
ENSMUSG00000005269 (predicted) ENSMUSG00000008683	=	T09B4.8_F53A3.3
ENSMUSG00000005269 (predicted) ENSMUSG00000067058	=	T09B4.8_F53A3.3
ENSMUSG00000005269 (predicted) ENSMUSG00000056877	=	T09B4.8_F53A3.3
ENSMUSG00000005269 (predicted) ENSMUSG00000059571	=	T09B4.8_F53A3.3
ENSMUSG00000005312 (predicted) ENSMUSG00000078333	=	F15C11.2_Y62E10A.16
ENSMUSG00000005312 (predicted) ENSMUSG00000078209	=	F15C11.2_Y62E10A.16
ENSMUSG00000005312 (predicted) ENSMUSG00000058777	=	F15C11.2_ZK1010.1
ENSMUSG00000005312 (predicted) ENSMUSG00000078336	=	F15C11.2_Y62E10A.16
ENSMUSG00000005312 (predicted) ENSMUSG00000078326	=	F15C11.2_Y62E10A.16
ENSMUSG00000005312 (predicted) ENSMUSG00000029686	=	F15C11.2_D2045.6
ENSMUSG00000005312 (predicted) ENSMUSG00000053536	=	F15C11.2_F56A8.6
ENSMUSG00000005312 (predicted) ENSMUSG00000078222	=	F15C11.2_Y62E10A.16
ENSMUSG00000005312 (predicted) ENSMUSG00000080061	=	F15C11.2_Y62E10A.16
ENSMUSG00000005312 (predicted) ENSMUSG00000078211	=	F15C11.2_Y62E10A.16
ENSMUSG00000005312 (predicted) ENSMUSG00000032649	=	F15C11.2_D2045.9
ENSMUSG00000005312 (predicted) ENSMUSG00000062742	=	F15C11.2_ZK1010.1
ENSMUSG00000005312 (predicted) ENSMUSG00000078217	=	F15C11.2_Y62E10A.16
ENSMUSG00000005312 (predicted) ENSMUSG00000078221	=	F15C11.2_Y62E10A.16
ENSMUSG00000005312 (predicted) ENSMUSG00000040298	=	F15C11.2_Y62E10A.16
ENSMUSG00000005312 (predicted) ENSMUSG00000078330	=	F15C11.2_Y62E10A.16
ENSMUSG00000005312 (predicted) ENSMUSG00000078218	=	F15C11.2_Y62E10A.16
ENSMUSG00000005312 (predicted) ENSMUSG00000047242	=	F15C11.2_T12D8.7
ENSMUSG00000005312 (predicted) ENSMUSG00000026972	=	F15C11.2_R06B9.1
ENSMUSG00000005312 (predicted) ENSMUSG00000078214	=	F15C11.2_Y62E10A.16
ENSMUSG00000005312 (predicted) ENSMUSG00000078220	=	F15C11.2_Y62E10A.16
ENSMUSG00000005312 (predicted) ENSMUSG00000078325	=	F15C11.2_Y62E10A.16
ENSMUSG00000005312 (predicted) ENSMUSG00000034807	=	F15C11.2_D2045.9
ENSMUSG00000005312 (predicted) ENSMUSG00000078332	=	F15C11.2_Y62E10A.16
ENSMUSG00000005312 (predicted) ENSMUSG00000078335	=	F15C11.2_Y62E10A.16
ENSMUSG00000005312 (predicted) ENSMUSG00000078323	=	F15C11.2_Y62E10A.16
ENSMUSG00000005312 (predicted) ENSMUSG00000039787	=	F15C11.2_D2045.9
ENSMUSG00000005312 (predicted) ENSMUSG00000052293	=	F15C11.2_T12D8.7
ENSMUSG00000005312 (predicted) ENSMUSG00000078215	=	F15C11.2_Y62E10A.16
ENSMUSG00000005312 (predicted) ENSMUSG00000078213	=	F15C11.2_Y62E10A.16
ENSMUSG00000005312 (predicted) ENSMUSG00000031256	=	F15C11.2_F56A8.6
ENSMUSG00000005312 (predicted) ENSMUSG00000073380	=	F15C11.2_R06B9.1
ENSMUSG00000005312 (predicted) ENSMUSG00000078219	=	F15C11.2_Y62E10A.16
ENSMUSG00000005312 (predicted) ENSMUSG00000078216	=	F15C11.2_Y62E10A.16
ENSMUSG00000005312 (predicted) ENSMUSG00000078324	=	F15C11.2_Y62E10A.16
ENSMUSG00000005312 (predicted) ENSMUSG00000068240	=	F15C11.2_ZK1010.1
ENSMUSG00000005312 (predicted) ENSMUSG00000063789	=	F15C11.2_ZK1010.1
ENSMUSG00000005370 (predicted) ENSMUSG00000024151	=	Y47G6A.11_H26D21.2
ENSMUSG00000005371 (predicted) ENSMUSG00000062202	=	K04A8.6_C05C8.6
ENSMUSG00000005374 (predicted) ENSMUSG00000030942	=	F46C5.9_W02G9.3
ENSMUSG00000005374 (predicted) ENSMUSG00000021288	=	F46C5.9_C18C4.10
ENSMUSG00000005374 (predicted) ENSMUSG00000040714	=	F46C5.9_C18C4.10
ENSMUSG00000005374 (predicted) ENSMUSG00000024862	=	F46C5.9_C18C4.10
ENSMUSG00000005469 (known) ENSMUSG00000020612	=	ZK909.2_R07E4.6
ENSMUSG00000005469 (predicted) ENSMUSG00000015776	=	ZK909.2_ZK970.3
ENSMUSG00000005469 (predicted) ENSMUSG00000025855	=	ZK909.2_R07E4.6
ENSMUSG00000005470 (predicted) ENSMUSG00000041997	=	F10G7.3_C07A9.3
ENSMUSG00000005470 (predicted) ENSMUSG00000020694	=	F10G7.3_C07A9.3
ENSMUSG00000005474 (predicted) ENSMUSG00000021113	=	C36E6.5_F08F3.9
ENSMUSG00000005483 (predicted) ENSMUSG00000028044	=	F54D5.8_C09G4.3
ENSMUSG00000005483 (predicted) ENSMUSG00000062248	=	F54D5.8_C09G4.3
ENSMUSG00000005483 (predicted) ENSMUSG00000062687	=	F54D5.8_C09G4.3
ENSMUSG00000005506 (predicted) ENSMUSG00000038132	=	T01D1.2_T22B2.4
ENSMUSG00000005506 (predicted) ENSMUSG00000028546	=	T01D1.2_F35H8.5
ENSMUSG00000005506 (predicted) ENSMUSG00000026683	=	T01D1.2_R12B2.4
ENSMUSG00000005506 (predicted) ENSMUSG00000008489	=	T01D1.2_F35H8.5
ENSMUSG00000005506 (predicted) ENSMUSG00000027510	=	T01D1.2_T22B2.4
ENSMUSG00000005506 (predicted) ENSMUSG00000040028	=	T01D1.2_F35H8.5
ENSMUSG00000005514 (predicted) ENSMUSG00000014355	=	K10D2.6_W10C6.1
ENSMUSG00000005625 (known) ENSMUSG00000030603	=	B0205.3_F23F12.6
ENSMUSG00000005625 (predicted) ENSMUSG00000043716	=	B0205.3_F53G12.10
ENSMUSG00000005625 (predicted) ENSMUSG00000074188	=	B0205.3_F55D10.2
ENSMUSG00000005625 (predicted) ENSMUSG00000080037	=	B0205.3_R13A5.8
ENSMUSG00000005625 (predicted) ENSMUSG00000063888	=	B0205.3_F53G12.10
ENSMUSG00000005625 (predicted) ENSMUSG00000074854	=	B0205.3_F55D10.2
ENSMUSG00000005625 (predicted) ENSMUSG00000021468	=	B0205.3_C23H3.4
ENSMUSG00000005625 (predicted) ENSMUSG00000062536	=	B0205.3_F55D10.2
ENSMUSG00000005625 (predicted) ENSMUSG00000047215	=	B0205.3_R13A5.8
ENSMUSG00000005625 (predicted) ENSMUSG00000074857	=	B0205.3_F55D10.2
ENSMUSG00000005625 (predicted) ENSMUSG00000078180	=	B0205.3_F55D10.2
ENSMUSG00000005625 (predicted) ENSMUSG00000028426	=	B0205.3_ZK20.3
ENSMUSG00000005625 (predicted) ENSMUSG00000078381	=	B0205.3_F55D10.2
ENSMUSG00000005625 (predicted) ENSMUSG00000021939	=	B0205.3_F57F5.1
ENSMUSG00000005625 (predicted) ENSMUSG00000038165	=	B0205.3_K11H3.1
ENSMUSG00000005625 (predicted) ENSMUSG00000074858	=	B0205.3_F55D10.2
ENSMUSG00000005625 (predicted) ENSMUSG00000060739	=	B0205.3_W09C5.1
ENSMUSG00000005625 (predicted) ENSMUSG00000063556	=	B0205.3_F55D10.2
ENSMUSG00000005625 (predicted) ENSMUSG00000059147	=	B0205.3_W09C5.1
ENSMUSG00000005625 (predicted) ENSMUSG00000057499	=	B0205.3_F55D10.2
ENSMUSG00000005625 (predicted) ENSMUSG00000074189	=	B0205.3_F55D10.2
ENSMUSG00000005625 (predicted) ENSMUSG00000048076	=	B0205.3_B0336.2
ENSMUSG00000005625 (predicted) ENSMUSG00000028894	=	B0205.3_C16C2.3
ENSMUSG00000005625 (predicted) ENSMUSG00000078380	=	B0205.3_F55D10.2
ENSMUSG00000005625 (predicted) ENSMUSG00000047965	=	B0205.3_R13A5.8
ENSMUSG00000005625 (predicted) ENSMUSG00000023019	=	B0205.3_K11H3.1
ENSMUSG00000005625 (predicted) ENSMUSG00000025922	=	B0205.3_F53G12.10
ENSMUSG00000005625 (predicted) ENSMUSG00000071532	=	B0205.3_F55D10.2
ENSMUSG00000005625 (predicted) ENSMUSG00000079918	=	B0205.3_F55D10.2
ENSMUSG00000005625 (predicted) ENSMUSG00000074859	=	B0205.3_F55D10.2
ENSMUSG00000005625 (predicted) ENSMUSG00000070896	=	B0205.3_F55D10.2
ENSMUSG00000005625 (predicted) ENSMUSG00000058546	=	B0205.3_F55D10.2
ENSMUSG00000005625 (predicted) ENSMUSG00000071415	=	B0205.3_B0336.10
ENSMUSG00000005625 (predicted) ENSMUSG00000051853	=	B0205.3_B0336.2
ENSMUSG00000005625 (predicted) ENSMUSG00000037134	=	B0205.3_T23B5.1
ENSMUSG00000005625 (predicted) ENSMUSG00000078291	=	B0205.3_F55D10.2
ENSMUSG00000005625 (predicted) ENSMUSG00000062421	=	B0205.3_B0336.2
ENSMUSG00000005625 (predicted) ENSMUSG00000078383	=	B0205.3_F55D10.2
ENSMUSG00000005625 (predicted) ENSMUSG00000054284	=	B0205.3_F53G12.10
ENSMUSG00000005625 (predicted) ENSMUSG00000071292	=	B0205.3_R13A5.8
ENSMUSG00000005625 (predicted) ENSMUSG00000078289	=	B0205.3_F55D10.2
ENSMUSG00000005625 (predicted) ENSMUSG00000078126	=	B0205.3_F55D10.2
ENSMUSG00000005625 (predicted) ENSMUSG00000074856	=	B0205.3_F55D10.2
ENSMUSG00000005625 (predicted) ENSMUSG00000050627	=	B0205.3_K11H3.1
ENSMUSG00000005656 (predicted) ENSMUSG00000034484	=	Y59A8B.22_C05D9.1
ENSMUSG00000005656 (predicted) ENSMUSG00000071454	=	Y59A8B.22_F47G6.1
ENSMUSG00000005656 (predicted) ENSMUSG00000041710	=	Y59A8B.22_R06B10.4
ENSMUSG00000005656 (predicted) ENSMUSG00000027748	=	Y59A8B.22_R06B10.4
ENSMUSG00000005656 (predicted) ENSMUSG00000032382	=	Y59A8B.22_C05D9.1
ENSMUSG00000005656 (predicted) ENSMUSG00000024302	=	Y59A8B.22_F47G6.1
ENSMUSG00000005656 (predicted) ENSMUSG00000032839	=	Y59A8B.22_R06B10.4
ENSMUSG00000005674 (predicted) ENSMUSG00000028109	=	C18E9.6_ZK381.1
ENSMUSG00000005674 (predicted) ENSMUSG00000020419	=	C18E9.6_ZK381.1
ENSMUSG00000005699 (predicted) ENSMUSG00000019861	=	T26E3.3_ZK849.2
ENSMUSG00000005779 (predicted) ENSMUSG00000031897	=	F39H11.5_C47B2.4
ENSMUSG00000005779 (predicted) ENSMUSG00000024735	=	F39H11.5_T10F2.4
ENSMUSG00000005779 (predicted) ENSMUSG00000026750	=	F39H11.5_C47B2.4
ENSMUSG00000005779 (predicted) ENSMUSG00000019461	=	F39H11.5_T22H2.5
ENSMUSG00000005779 (predicted) ENSMUSG00000032435	=	F39H11.5_C39E9.14
ENSMUSG00000005779 (predicted) ENSMUSG00000035770	=	F39H11.5_C39E9.14
ENSMUSG00000005802 (predicted) ENSMUSG00000023826	=	Y39E4A.2_K08E3.7
ENSMUSG00000005802 (predicted) ENSMUSG00000005802	=	Y39E4A.2_Y39E4A.2
ENSMUSG00000005871 (known) ENSMUSG00000006932	=	K04G2.8_K05C4.6
ENSMUSG00000005873 (predicted) ENSMUSG00000014547	=	Y71F9B.3_D2013.2
ENSMUSG00000005873 (predicted) ENSMUSG00000073643	=	Y71F9B.3_D2013.2
ENSMUSG00000005936 (predicted) ENSMUSG00000049969	=	R05F9.1_ZK632.12
ENSMUSG00000005936 (predicted) ENSMUSG00000024563	=	R05F9.1_R13F6.9
ENSMUSG00000005936 (predicted) ENSMUSG00000032402	=	R05F9.1_R13F6.9
ENSMUSG00000005936 (predicted) ENSMUSG00000021540	=	R05F9.1_R13F6.9
ENSMUSG00000005936 (predicted) ENSMUSG00000031681	=	R05F9.1_R13F6.9
ENSMUSG00000005936 (predicted) ENSMUSG00000027796	=	R05F9.1_R13F6.9
ENSMUSG00000005994 (predicted) ENSMUSG00000040158	=	C34G6.2_C45G9.7
ENSMUSG00000006007 (predicted) ENSMUSG00000028884	=	Y62E10A.8_M04F3.1
ENSMUSG00000006010 (predicted) ENSMUSG00000033285	=	Y102E9.1_F13H8.2
ENSMUSG00000006154 (known) ENSMUSG00000031972	=	Y57G11C.24_M03F4.2
ENSMUSG00000006154 (predicted) ENSMUSG00000068614	=	Y57G11C.24_M03F4.2
ENSMUSG00000006154 (predicted) ENSMUSG00000059430	=	Y57G11C.24_M03F4.2
ENSMUSG00000006154 (predicted) ENSMUSG00000049811	=	Y57G11C.24_Y38H6C.14
ENSMUSG00000006154 (predicted) ENSMUSG00000016554	=	Y57G11C.24_R08D7.3
ENSMUSG00000006154 (predicted) ENSMUSG00000021234	=	Y57G11C.24_Y38H6C.14
ENSMUSG00000006154 (predicted) ENSMUSG00000035783	=	Y57G11C.24_M03F4.2
ENSMUSG00000006219 (predicted) ENSMUSG00000021758	=	F42G4.3_T21G5.3/F42G4.3_B0414.6
ENSMUSG00000006288 (predicted) ENSMUSG00000040549	=	Y37E3.1_F22B5.7
ENSMUSG00000006301 (predicted) ENSMUSG00000022463	=	F40F9.1_Y47D3B.7
ENSMUSG00000006301 (predicted) ENSMUSG00000029125	=	F40F9.1_T10H9.3
ENSMUSG00000006301 (predicted) ENSMUSG00000020538	=	F40F9.1_Y47D3B.7
ENSMUSG00000006315 (predicted) ENSMUSG00000079984	=	ZK418.5_T22F3.4
ENSMUSG00000006315 (predicted) ENSMUSG00000059291	=	ZK418.5_T22F3.4
ENSMUSG00000006315 (predicted) ENSMUSG00000058064	=	ZK418.5_T22F3.4
ENSMUSG00000006315 (predicted) ENSMUSG00000066592	=	ZK418.5_T22F3.4
ENSMUSG00000006315 (predicted) ENSMUSG00000070343	=	ZK418.5_T22F3.4
ENSMUSG00000006333 (predicted) ENSMUSG00000022414	=	F40F8.10_C44H4.5
ENSMUSG00000006344 (predicted) ENSMUSG00000021929	=	C53D5.5_F32E10.4
ENSMUSG00000006344 (predicted) ENSMUSG00000066839	=	C53D5.5_Y17G9B.5
ENSMUSG00000006344 (predicted) ENSMUSG00000037787	=	C53D5.5_Y39B6A.34
ENSMUSG00000006344 (predicted) ENSMUSG00000027782	=	C53D5.5_F32E10.4
ENSMUSG00000006345 (predicted) ENSMUSG00000021929	=	C53D5.5_F32E10.4
ENSMUSG00000006345 (predicted) ENSMUSG00000037787	=	C53D5.5_Y39B6A.34
ENSMUSG00000006345 (predicted) ENSMUSG00000027782	=	C53D5.5_F32E10.4
ENSMUSG00000006345 (predicted) ENSMUSG00000066839	=	C53D5.5_Y17G9B.5
ENSMUSG00000006356 (predicted) ENSMUSG00000027012	=	B0496.7_C17H12.1
ENSMUSG00000006356 (predicted) ENSMUSG00000030519	=	B0496.7_C09H6.2
ENSMUSG00000006356 (predicted) ENSMUSG00000025917	=	B0496.7_B0547.1
ENSMUSG00000006356 (predicted) ENSMUSG00000024897	=	B0496.7_C09H6.2
ENSMUSG00000006356 (predicted) ENSMUSG00000026603	=	B0496.7_R06F6.4
ENSMUSG00000006356 (predicted) ENSMUSG00000029757	=	B0496.7_C17H12.1
ENSMUSG00000006356 (predicted) ENSMUSG00000055067	=	B0496.7_R06F6.4
ENSMUSG00000006356 (predicted) ENSMUSG00000055027	=	B0496.7_R06F6.4
ENSMUSG00000006360 (predicted) ENSMUSG00000055027	=	B0496.7_R06F6.4
ENSMUSG00000006360 (predicted) ENSMUSG00000029757	=	B0496.7_C17H12.1
ENSMUSG00000006360 (predicted) ENSMUSG00000027012	=	B0496.7_C17H12.1
ENSMUSG00000006360 (predicted) ENSMUSG00000026603	=	B0496.7_R06F6.4
ENSMUSG00000006360 (predicted) ENSMUSG00000024897	=	B0496.7_C09H6.2
ENSMUSG00000006360 (predicted) ENSMUSG00000030519	=	B0496.7_C09H6.2
ENSMUSG00000006360 (predicted) ENSMUSG00000055067	=	B0496.7_R06F6.4
ENSMUSG00000006360 (predicted) ENSMUSG00000025917	=	B0496.7_B0547.1
ENSMUSG00000006392 (predicted) ENSMUSG00000049811	=	Y62F5A.1_Y38H6C.14
ENSMUSG00000006392 (predicted) ENSMUSG00000021234	=	Y62F5A.1_Y38H6C.14
ENSMUSG00000006412 (predicted) ENSMUSG00000020265	=	H20J04.5_K12C11.2
ENSMUSG00000006412 (predicted) ENSMUSG00000037351	=	H20J04.5_Y53F4B.22
ENSMUSG00000006412 (predicted) ENSMUSG00000020738	=	H20J04.5_K12C11.2
ENSMUSG00000006412 (predicted) ENSMUSG00000025228	=	H20J04.5_Y53F4B.22
ENSMUSG00000006498 (predicted) ENSMUSG00000017897	=	D2089.4_C49A1.4
ENSMUSG00000006498 (predicted) ENSMUSG00000025932	=	D2089.4_C49A1.4
ENSMUSG00000006498 (predicted) ENSMUSG00000010461	=	D2089.4_C49A1.4
ENSMUSG00000006498 (predicted) ENSMUSG00000028886	=	D2089.4_C49A1.4
ENSMUSG00000006542 (predicted) ENSMUSG00000041733	=	Y111B2A.8_ZK652.9
ENSMUSG00000006542 (predicted) ENSMUSG00000038205	=	Y111B2A.8_F55F3.1
ENSMUSG00000006542 (predicted) ENSMUSG00000029513	=	Y111B2A.8_F55F3.1
ENSMUSG00000006717 (predicted) ENSMUSG00000071644	=	F42H10.6_F17C11.9
ENSMUSG00000006717 (predicted) ENSMUSG00000030942	=	F42H10.6_W02G9.3
ENSMUSG00000006717 (predicted) ENSMUSG00000006717	=	F42H10.6_F42H10.6
ENSMUSG00000006932 (known) ENSMUSG00000037815	=	K05C4.6_R13H4.4
ENSMUSG00000006932 (known) ENSMUSG00000040158	=	K05C4.6_C45G9.7
ENSMUSG00000006932 (predicted) ENSMUSG00000060843	=	K05C4.6_R13H4.4
ENSMUSG00000006932 (predicted) ENSMUSG00000063063	=	K05C4.6_R13H4.4
ENSMUSG00000006932 (predicted) ENSMUSG00000020135	=	K05C4.6_K04G2.8
ENSMUSG00000006998 (predicted) ENSMUSG00000021178	=	T22D1.9_F29G9.5
ENSMUSG00000006998 (predicted) ENSMUSG00000059814	=	T22D1.9_F26D10.3
ENSMUSG00000006998 (predicted) ENSMUSG00000015656	=	T22D1.9_F26D10.3
ENSMUSG00000006998 (predicted) ENSMUSG00000067284	=	T22D1.9_F26D10.3
ENSMUSG00000006998 (predicted) ENSMUSG00000059970	=	T22D1.9_F26D10.3
ENSMUSG00000006998 (predicted) ENSMUSG00000016940	=	T22D1.9_C52B11.2
ENSMUSG00000006998 (predicted) ENSMUSG00000067283	=	T22D1.9_F26D10.3
ENSMUSG00000006998 (predicted) ENSMUSG00000007033	=	T22D1.9_F26D10.3
ENSMUSG00000007033 (predicted) ENSMUSG00000039615	=	F26D10.3_T09B4.10
ENSMUSG00000007033 (predicted) ENSMUSG00000028416	=	F26D10.3_F57B10.11
ENSMUSG00000007033 (predicted) ENSMUSG00000029407	=	F26D10.3_K09B11.9
ENSMUSG00000007036 (predicted) ENSMUSG00000028702	=	F37A4.1_W06D4.6
ENSMUSG00000007050 (predicted) ENSMUSG00000032097	=	T10G3.6_C07H6.5
ENSMUSG00000007050 (predicted) ENSMUSG00000064317	=	T10G3.6_ZK593.7
ENSMUSG00000007050 (predicted) ENSMUSG00000048916	=	T10G3.6_F28F8.2
ENSMUSG00000007050 (predicted) ENSMUSG00000063166	=	T10G3.6_C52E4.3
ENSMUSG00000007050 (predicted) ENSMUSG00000062678	=	T10G3.6_C52E4.3
ENSMUSG00000007050 (predicted) ENSMUSG00000035215	=	T10G3.6_ZK593.7
ENSMUSG00000007050 (predicted) ENSMUSG00000076435	=	T10G3.6_F28F8.2
ENSMUSG00000007050 (predicted) ENSMUSG00000037296	=	T10G3.6_F40F8.9
ENSMUSG00000007050 (predicted) ENSMUSG00000040824	=	T10G3.6_C52E4.3
ENSMUSG00000007207 (predicted) ENSMUSG00000028955	=	F56A8.7_T10H9.4
ENSMUSG00000007207 (predicted) ENSMUSG00000019790	=	F56A8.7_M01A10.2
ENSMUSG00000007207 (predicted) ENSMUSG00000027287	=	F56A8.7_Y22F5A.3
ENSMUSG00000007207 (predicted) ENSMUSG00000022829	=	F56A8.7_M01A10.2
ENSMUSG00000007207 (predicted) ENSMUSG00000030337	=	F56A8.7_T10H9.4
ENSMUSG00000007207 (predicted) ENSMUSG00000027273	=	F56A8.7_Y22F5A.3
ENSMUSG00000007207 (predicted) ENSMUSG00000020894	=	F56A8.7_T10H9.4
ENSMUSG00000007564 (predicted) ENSMUSG00000021022	=	F48E8.5_C25A1.9
ENSMUSG00000007670 (predicted) ENSMUSG00000028106	=	C12D8.1_F36A2.1
ENSMUSG00000007670 (predicted) ENSMUSG00000020659	=	C12D8.1_Y63D3A.5
ENSMUSG00000007670 (predicted) ENSMUSG00000022757	=	C12D8.1_Y63D3A.5
ENSMUSG00000007670 (predicted) ENSMUSG00000025369	=	C12D8.1_Y113G7B.23
ENSMUSG00000007670 (predicted) ENSMUSG00000032481	=	C12D8.1_Y113G7B.23
ENSMUSG00000007670 (predicted) ENSMUSG00000040661	=	C12D8.1_C27B7.4
ENSMUSG00000007670 (predicted) ENSMUSG00000019861	=	C12D8.1_ZK849.2
ENSMUSG00000007777 (predicted) ENSMUSG00000040236	=	W05H7.3_Y57A10A.16
ENSMUSG00000007777 (predicted) ENSMUSG00000071340	=	W05H7.3_ZK1098.5
ENSMUSG00000007777 (predicted) ENSMUSG00000028847	=	W05H7.3_ZK1098.5
ENSMUSG00000007891 (predicted) ENSMUSG00000034807	=	H22K11.1_D2045.9
ENSMUSG00000007891 (predicted) ENSMUSG00000031207	=	H22K11.1_C01G8.5
ENSMUSG00000007891 (predicted) ENSMUSG00000052397	=	H22K11.1_C01G8.5
ENSMUSG00000007891 (predicted) ENSMUSG00000029686	=	H22K11.1_D2045.6
ENSMUSG00000007891 (predicted) ENSMUSG00000023952	=	H22K11.1_T04H1.2
ENSMUSG00000007891 (predicted) ENSMUSG00000032649	=	H22K11.1_D2045.9
ENSMUSG00000007891 (predicted) ENSMUSG00000039787	=	H22K11.1_D2045.9
ENSMUSG00000007891 (predicted) ENSMUSG00000032050	=	H22K11.1_C01G8.5
ENSMUSG00000007892 (predicted) ENSMUSG00000025508	=	Y37E3.7_C37A2.7
ENSMUSG00000008153 (predicted) ENSMUSG00000042743	=	B0034.3_R05F9.10
ENSMUSG00000008206 (predicted) ENSMUSG00000024870	=	C09G4.1_C39F7.4
ENSMUSG00000008206 (predicted) ENSMUSG00000020149	=	C09G4.1_C39F7.4
ENSMUSG00000008461 (predicted) ENSMUSG00000062248	=	C14C6.3_C09G4.3
ENSMUSG00000008461 (predicted) ENSMUSG00000062687	=	C14C6.3_C09G4.3
ENSMUSG00000008461 (predicted) ENSMUSG00000028044	=	C14C6.3_C09G4.3
ENSMUSG00000008489 (predicted) ENSMUSG00000032297	=	F35H8.5_C17D12.2
ENSMUSG00000008489 (predicted) ENSMUSG00000025576	=	F35H8.5_R74.5
ENSMUSG00000008489 (predicted) ENSMUSG00000009470	=	F35H8.5_R06A4.4
ENSMUSG00000008489 (predicted) ENSMUSG00000040661	=	F35H8.5_C27B7.4
ENSMUSG00000008489 (predicted) ENSMUSG00000031586	=	F35H8.5_F46A9.6
ENSMUSG00000008489 (predicted) ENSMUSG00000028137	=	F35H8.5_C17D12.2
ENSMUSG00000008489 (predicted) ENSMUSG00000029407	=	F35H8.5_K09B11.9
ENSMUSG00000008489 (predicted) ENSMUSG00000062078	=	F35H8.5_T21G5.5
ENSMUSG00000008489 (predicted) ENSMUSG00000032387	=	F35H8.5_F46A9.6
ENSMUSG00000008489 (predicted) ENSMUSG00000033565	=	F35H8.5_R74.5
ENSMUSG00000008489 (predicted) ENSMUSG00000031691	=	F35H8.5_R06A4.4
ENSMUSG00000008489 (predicted) ENSMUSG00000024268	=	F35H8.5_C17D12.2
ENSMUSG00000008489 (predicted) ENSMUSG00000008658	=	F35H8.5_R74.5
ENSMUSG00000008489 (predicted) ENSMUSG00000034818	=	F35H8.5_C17D12.2
ENSMUSG00000008604 (predicted) ENSMUSG00000039787	=	F15C11.2_D2045.9
ENSMUSG00000008604 (predicted) ENSMUSG00000078336	=	F15C11.2_Y62E10A.16
ENSMUSG00000008604 (predicted) ENSMUSG00000078323	=	F15C11.2_Y62E10A.16
ENSMUSG00000008604 (predicted) ENSMUSG00000052293	=	F15C11.2_T12D8.7
ENSMUSG00000008604 (predicted) ENSMUSG00000068240	=	F15C11.2_ZK1010.1
ENSMUSG00000008604 (predicted) ENSMUSG00000063789	=	F15C11.2_ZK1010.1
ENSMUSG00000008604 (predicted) ENSMUSG00000062742	=	F15C11.2_ZK1010.1
ENSMUSG00000008604 (predicted) ENSMUSG00000078215	=	F15C11.2_Y62E10A.16
ENSMUSG00000008604 (predicted) ENSMUSG00000073380	=	F15C11.2_R06B9.1
ENSMUSG00000008604 (predicted) ENSMUSG00000031256	=	F15C11.2_F56A8.6
ENSMUSG00000008604 (predicted) ENSMUSG00000078219	=	F15C11.2_Y62E10A.16
ENSMUSG00000008604 (predicted) ENSMUSG00000078222	=	F15C11.2_Y62E10A.16
ENSMUSG00000008604 (predicted) ENSMUSG00000034807	=	F15C11.2_D2045.9
ENSMUSG00000008604 (predicted) ENSMUSG00000078325	=	F15C11.2_Y62E10A.16
ENSMUSG00000008604 (predicted) ENSMUSG00000040298	=	F15C11.2_Y62E10A.16
ENSMUSG00000008604 (predicted) ENSMUSG00000058777	=	F15C11.2_ZK1010.1
ENSMUSG00000008604 (predicted) ENSMUSG00000029686	=	F15C11.2_D2045.6
ENSMUSG00000008604 (predicted) ENSMUSG00000078335	=	F15C11.2_Y62E10A.16
ENSMUSG00000008604 (predicted) ENSMUSG00000078332	=	F15C11.2_Y62E10A.16
ENSMUSG00000008604 (predicted) ENSMUSG00000078333	=	F15C11.2_Y62E10A.16
ENSMUSG00000008604 (predicted) ENSMUSG00000078213	=	F15C11.2_Y62E10A.16
ENSMUSG00000008604 (predicted) ENSMUSG00000053536	=	F15C11.2_F56A8.6
ENSMUSG00000008604 (predicted) ENSMUSG00000078211	=	F15C11.2_Y62E10A.16
ENSMUSG00000008604 (predicted) ENSMUSG00000032649	=	F15C11.2_D2045.9
ENSMUSG00000008604 (predicted) ENSMUSG00000078220	=	F15C11.2_Y62E10A.16
ENSMUSG00000008604 (predicted) ENSMUSG00000078209	=	F15C11.2_Y62E10A.16
ENSMUSG00000008604 (predicted) ENSMUSG00000078221	=	F15C11.2_Y62E10A.16
ENSMUSG00000008604 (predicted) ENSMUSG00000078326	=	F15C11.2_Y62E10A.16
ENSMUSG00000008604 (predicted) ENSMUSG00000078214	=	F15C11.2_Y62E10A.16
ENSMUSG00000008604 (predicted) ENSMUSG00000047242	=	F15C11.2_T12D8.7
ENSMUSG00000008604 (predicted) ENSMUSG00000078216	=	F15C11.2_Y62E10A.16
ENSMUSG00000008604 (predicted) ENSMUSG00000078218	=	F15C11.2_Y62E10A.16
ENSMUSG00000008604 (predicted) ENSMUSG00000078324	=	F15C11.2_Y62E10A.16
ENSMUSG00000008604 (predicted) ENSMUSG00000078330	=	F15C11.2_Y62E10A.16
ENSMUSG00000008604 (predicted) ENSMUSG00000080061	=	F15C11.2_Y62E10A.16
ENSMUSG00000008604 (predicted) ENSMUSG00000026972	=	F15C11.2_R06B9.1
ENSMUSG00000008604 (predicted) ENSMUSG00000078217	=	F15C11.2_Y62E10A.16
ENSMUSG00000008658 (predicted) ENSMUSG00000038132	=	R74.5_T22B2.4
ENSMUSG00000008658 (predicted) ENSMUSG00000025932	=	R74.5_C49A1.4/T07D1.4_C49A1.4
ENSMUSG00000008658 (predicted) ENSMUSG00000028886	=	R74.5_C49A1.4/T07D1.4_C49A1.4
ENSMUSG00000008658 (predicted) ENSMUSG00000017897	=	R74.5_C49A1.4/T07D1.4_C49A1.4
ENSMUSG00000008658 (predicted) ENSMUSG00000027510	=	R74.5_T22B2.4
ENSMUSG00000008658 (predicted) ENSMUSG00000028546	=	R74.5_F35H8.5
ENSMUSG00000008658 (predicted) ENSMUSG00000024515	=	R74.5_R12B2.1
ENSMUSG00000008658 (predicted) ENSMUSG00000040028	=	R74.5_F35H8.5
ENSMUSG00000008658 (predicted) ENSMUSG00000010461	=	R74.5_C49A1.4/T07D1.4_C49A1.4
ENSMUSG00000008668 (predicted) ENSMUSG00000035620	=	Y57G11C.16_Y69A2AR.2
ENSMUSG00000008668 (predicted) ENSMUSG00000025485	=	Y57G11C.16_Y69A2AR.2
ENSMUSG00000008682 (predicted) ENSMUSG00000038936	=	F10B5.1_F22F7.1
ENSMUSG00000008683 (predicted) ENSMUSG00000023944	=	F53A3.3_C47E8.5
ENSMUSG00000008683 (predicted) ENSMUSG00000021270	=	F53A3.3_C47E8.5
ENSMUSG00000009030 (predicted) ENSMUSG00000028884	=	Y62E10A.8_M04F3.1
ENSMUSG00000009470 (predicted) ENSMUSG00000028546	=	R06A4.4_F35H8.5
ENSMUSG00000009470 (predicted) ENSMUSG00000017897	=	R06A4.4_C49A1.4
ENSMUSG00000009470 (predicted) ENSMUSG00000050132	=	R06A4.4_F13B10.1
ENSMUSG00000009470 (predicted) ENSMUSG00000010461	=	R06A4.4_C49A1.4
ENSMUSG00000009470 (predicted) ENSMUSG00000028886	=	R06A4.4_C49A1.4
ENSMUSG00000009470 (predicted) ENSMUSG00000040028	=	R06A4.4_F35H8.5
ENSMUSG00000009470 (predicted) ENSMUSG00000025932	=	R06A4.4_C49A1.4
ENSMUSG00000009549 (predicted) ENSMUSG00000022821	=	F25G6.8_W06D4.1
ENSMUSG00000009575 (predicted) ENSMUSG00000028603	=	K08H2.6_Y57A10C.6
ENSMUSG00000009575 (predicted) ENSMUSG00000022234	=	K01G5.2_C07G2.3
ENSMUSG00000009630 (predicted) ENSMUSG00000041710	=	F38H4.9_R06B10.4
ENSMUSG00000009630 (predicted) ENSMUSG00000019861	=	F38H4.9_ZK849.2
ENSMUSG00000009630 (predicted) ENSMUSG00000021022	=	F38H4.9_C25A1.9
ENSMUSG00000009630 (predicted) ENSMUSG00000032839	=	F38H4.9_R06B10.4
ENSMUSG00000009630 (predicted) ENSMUSG00000027168	=	F38H4.9_F14F3.1
ENSMUSG00000009630 (predicted) ENSMUSG00000027748	=	F38H4.9_R06B10.4
ENSMUSG00000009876 (predicted) ENSMUSG00000032271	=	W09C5.8_F42A10.3
ENSMUSG00000009876 (predicted) ENSMUSG00000038216	=	W09C5.8_F42A10.3
ENSMUSG00000010048 (predicted) ENSMUSG00000040661	=	F58B3.6_C27B7.4
ENSMUSG00000010175 (predicted) ENSMUSG00000020413	=	K12H4.1_H26D21.1
ENSMUSG00000010175 (predicted) ENSMUSG00000076430	=	K12H4.1_H26D21.1
ENSMUSG00000010376 (predicted) ENSMUSG00000038506	=	F45H11.2_H38K22.2
ENSMUSG00000010376 (predicted) ENSMUSG00000036309	=	F45H11.2_F46A9.5
ENSMUSG00000010376 (predicted) ENSMUSG00000074910	=	F45H11.2_H38K22.2
ENSMUSG00000010376 (predicted) ENSMUSG00000027708	=	F45H11.2_H38K22.2
ENSMUSG00000010461 (predicted) ENSMUSG00000024387	=	C49A1.4_T01G9.6
ENSMUSG00000010461 (predicted) ENSMUSG00000038473	=	C49A1.4_C33G3.1
ENSMUSG00000010461 (predicted) ENSMUSG00000028433	=	C49A1.4_R119.4
ENSMUSG00000010461 (predicted) ENSMUSG00000020659	=	C49A1.4_Y63D3A.5
ENSMUSG00000010461 (predicted) ENSMUSG00000062078	=	C49A1.4_T21G5.5
ENSMUSG00000010461 (predicted) ENSMUSG00000033565	=	C49A1.4_R74.5/C49A1.4_T07D1.4
ENSMUSG00000010461 (predicted) ENSMUSG00000020166	=	C49A1.4_B0286.4
ENSMUSG00000010461 (predicted) ENSMUSG00000025369	=	C49A1.4_Y113G7B.23
ENSMUSG00000010461 (predicted) ENSMUSG00000055733	=	C49A1.4_D2096.8
ENSMUSG00000010461 (predicted) ENSMUSG00000040661	=	C49A1.4_C27B7.4
ENSMUSG00000010461 (predicted) ENSMUSG00000059119	=	C49A1.4_D2096.8
ENSMUSG00000010461 (predicted) ENSMUSG00000031691	=	C49A1.4_R06A4.4
ENSMUSG00000010461 (predicted) ENSMUSG00000025576	=	C49A1.4_R74.5/C49A1.4_T07D1.4
ENSMUSG00000010461 (predicted) ENSMUSG00000033419	=	C49A1.4_C32E8.10
ENSMUSG00000010461 (predicted) ENSMUSG00000029407	=	C49A1.4_K09B11.9
ENSMUSG00000010461 (predicted) ENSMUSG00000051984	=	C49A1.4_T01G1.3
ENSMUSG00000010461 (predicted) ENSMUSG00000042520	=	C49A1.4_R119.4
ENSMUSG00000010461 (predicted) ENSMUSG00000068036	=	C49A1.4_W03F11.6
ENSMUSG00000010461 (predicted) ENSMUSG00000075376	=	C49A1.4_M142.6
ENSMUSG00000010461 (predicted) ENSMUSG00000058799	=	C49A1.4_D2096.8
ENSMUSG00000010461 (predicted) ENSMUSG00000028134	=	C49A1.4_D2089.4
ENSMUSG00000010461 (predicted) ENSMUSG00000028382	=	C49A1.4_D2089.4
ENSMUSG00000010461 (predicted) ENSMUSG00000030881	=	C49A1.4_F54C8.7
ENSMUSG00000010461 (predicted) ENSMUSG00000035325	=	C49A1.4_T01G1.3
ENSMUSG00000010461 (predicted) ENSMUSG00000034460	=	C49A1.4_C10G8.7
ENSMUSG00000010461 (predicted) ENSMUSG00000074513	=	C49A1.4_F54C8.7
ENSMUSG00000010461 (predicted) ENSMUSG00000032481	=	C49A1.4_Y113G7B.23
ENSMUSG00000010461 (predicted) ENSMUSG00000038784	=	C49A1.4_C49H3.5
ENSMUSG00000010461 (predicted) ENSMUSG00000022757	=	C49A1.4_Y63D3A.5
ENSMUSG00000010461 (predicted) ENSMUSG00000031314	=	C49A1.4_W04A8.7
ENSMUSG00000010461 (predicted) ENSMUSG00000063576	=	C49A1.4_F53E4.1
ENSMUSG00000010461 (predicted) ENSMUSG00000040423	=	C49A1.4_M142.6
ENSMUSG00000010461 (predicted) ENSMUSG00000032263	=	C49A1.4_F27D4.5
ENSMUSG00000010461 (predicted) ENSMUSG00000040841	=	C49A1.4_C10G8.7
ENSMUSG00000010461 (predicted) ENSMUSG00000032387	=	C49A1.4_F46A9.6
ENSMUSG00000010461 (predicted) ENSMUSG00000031586	=	C49A1.4_F46A9.6
ENSMUSG00000010461 (predicted) ENSMUSG00000039361	=	C49A1.4_C32E8.10
ENSMUSG00000010461 (predicted) ENSMUSG00000027079	=	C49A1.4_F59A2.4
ENSMUSG00000010461 (predicted) ENSMUSG00000027823	=	C49A1.4_M106.4
ENSMUSG00000010554 (predicted) ENSMUSG00000024807	=	ZK1128.2_F55A11.3
ENSMUSG00000010554 (predicted) ENSMUSG00000028433	=	ZK1128.2_R119.4
ENSMUSG00000010554 (predicted) ENSMUSG00000042520	=	ZK1128.2_R119.4
ENSMUSG00000010663 (predicted) ENSMUSG00000024515	=	W08D2.4_R12B2.1
ENSMUSG00000010911 (predicted) ENSMUSG00000010911	=	ZC373.5_ZC373.5
ENSMUSG00000010914 (predicted) ENSMUSG00000029407	=	F23B12.5_K09B11.9
ENSMUSG00000010914 (predicted) ENSMUSG00000042167	=	F23B12.5_F31C3.2
ENSMUSG00000010914 (predicted) ENSMUSG00000025485	=	F23B12.5_Y69A2AR.2
ENSMUSG00000010914 (predicted) ENSMUSG00000039828	=	F23B12.5_T05H4.14
ENSMUSG00000010914 (predicted) ENSMUSG00000035620	=	F23B12.5_Y69A2AR.2
ENSMUSG00000010914 (predicted) ENSMUSG00000064064	=	F23B12.5_T05H4.14
ENSMUSG00000010914 (predicted) ENSMUSG00000029910	=	F23B12.5_Y69A2AR.30
ENSMUSG00000010936 (predicted) ENSMUSG00000027628	=	K04G2.6_F10B5.2
ENSMUSG00000011257 (predicted) ENSMUSG00000025395	=	Y106G6H.2_F58A4.4
ENSMUSG00000011877 (predicted) ENSMUSG00000063065	=	F14F3.2_F43C1.2
ENSMUSG00000011877 (predicted) ENSMUSG00000063358	=	F14F3.2_F43C1.2
ENSMUSG00000012535 (predicted) ENSMUSG00000029430	=	F53G2.6_K01G5.4
ENSMUSG00000012535 (predicted) ENSMUSG00000022621	=	F53G2.6_K01G5.4
ENSMUSG00000012535 (predicted) ENSMUSG00000028287	=	F53G2.6_K01G5.4
ENSMUSG00000013160 (predicted) ENSMUSG00000014769	=	C30F8.2_C02F5.9
ENSMUSG00000013415 (predicted) ENSMUSG00000026896	=	M88.5_F15B10.2
ENSMUSG00000013415 (predicted) ENSMUSG00000040296	=	M88.5_F15B10.2
ENSMUSG00000013415 (predicted) ENSMUSG00000017830	=	M88.5_F15B10.2
ENSMUSG00000013584 (predicted) ENSMUSG00000057605	=	F54D8.3_R151.3
ENSMUSG00000013584 (predicted) ENSMUSG00000079886	=	F54D8.3_R151.3
ENSMUSG00000013584 (predicted) ENSMUSG00000029614	=	F54D8.3_R151.3
ENSMUSG00000013822 (predicted) ENSMUSG00000022248	=	Y54G11A.11_Y41C4A.14
ENSMUSG00000013878 (predicted) ENSMUSG00000016308	=	Y38F1A.2_C35B1.1
ENSMUSG00000013878 (predicted) ENSMUSG00000020390	=	Y38F1A.2_C35B1.1
ENSMUSG00000013936 (predicted) ENSMUSG00000021113	=	C36E6.5_F08F3.9
ENSMUSG00000013997 (predicted) ENSMUSG00000024302	=	Y56A3A.13_F47G6.1
ENSMUSG00000013997 (predicted) ENSMUSG00000071454	=	Y56A3A.13_F47G6.1
ENSMUSG00000013997 (predicted) ENSMUSG00000013997	=	Y56A3A.13_Y56A3A.13
ENSMUSG00000014232 (predicted) ENSMUSG00000016386	=	C04C3.5_T07D4.2
ENSMUSG00000014232 (predicted) ENSMUSG00000037325	=	C04C3.5_Y75B8A.12
ENSMUSG00000014232 (predicted) ENSMUSG00000053565	=	C04C3.5_T16G1.11
ENSMUSG00000014232 (predicted) ENSMUSG00000041708	=	C04C3.5_T07D4.2
ENSMUSG00000014529 (predicted) ENSMUSG00000020538	=	F40F9.1_Y47D3B.7
ENSMUSG00000014529 (predicted) ENSMUSG00000022463	=	F40F9.1_Y47D3B.7
ENSMUSG00000014529 (predicted) ENSMUSG00000029125	=	F40F9.1_T10H9.3
ENSMUSG00000014547 (predicted) ENSMUSG00000020869	=	D2013.2_F56A8.3
ENSMUSG00000014547 (predicted) ENSMUSG00000024815	=	D2013.2_F13E6.1
ENSMUSG00000014547 (predicted) ENSMUSG00000021087	=	D2013.2_W06A7.3
ENSMUSG00000014547 (predicted) ENSMUSG00000053768	=	D2013.2_C36H8.1
ENSMUSG00000014547 (predicted) ENSMUSG00000035199	=	D2013.2_D2096.2
ENSMUSG00000014547 (predicted) ENSMUSG00000024758	=	D2013.2_W06A7.3
ENSMUSG00000014547 (predicted) ENSMUSG00000027506	=	D2013.2_F13E6.1
ENSMUSG00000014547 (predicted) ENSMUSG00000054469	=	D2013.2_ZK40.1
ENSMUSG00000014547 (predicted) ENSMUSG00000031149	=	D2013.2_D2096.2
ENSMUSG00000014547 (predicted) ENSMUSG00000025135	=	D2013.2_F35G12.9
ENSMUSG00000014547 (predicted) ENSMUSG00000030086	=	D2013.2_C36H8.1
ENSMUSG00000014547 (predicted) ENSMUSG00000020458	=	D2013.2_W06A7.3
ENSMUSG00000014547 (predicted) ENSMUSG00000030401	=	D2013.2_W06A7.3
ENSMUSG00000014547 (predicted) ENSMUSG00000034484	=	D2013.2_C05D9.1
ENSMUSG00000014547 (predicted) ENSMUSG00000032382	=	D2013.2_C05D9.1
ENSMUSG00000014609 (predicted) ENSMUSG00000026253	=	F09E8.7_T08G11.5
ENSMUSG00000014609 (predicted) ENSMUSG00000035594	=	F09E8.7_T08G11.5
ENSMUSG00000014609 (predicted) ENSMUSG00000014609	=	F09E8.7_T08G11.5
ENSMUSG00000014609 (predicted) ENSMUSG00000035200	=	F09E8.7_T08G11.5
ENSMUSG00000014609 (predicted) ENSMUSG00000022041	=	F09E8.7_T08G11.5
ENSMUSG00000014609 (predicted) ENSMUSG00000027950	=	F09E8.7_T08G11.5
ENSMUSG00000014609 (predicted) ENSMUSG00000027107	=	F09E8.7_T08G11.5
ENSMUSG00000014609 (predicted) ENSMUSG00000032303	=	F09E8.7_T08G11.5
ENSMUSG00000014609 (predicted) ENSMUSG00000041189	=	F09E8.7_T08G11.5
ENSMUSG00000014609 (predicted) ENSMUSG00000031491	=	F09E8.7_T08G11.5
ENSMUSG00000014609 (predicted) ENSMUSG00000026251	=	F09E8.7_T08G11.5
ENSMUSG00000014609 (predicted) ENSMUSG00000031492	=	F09E8.7_T08G11.5
ENSMUSG00000014609 (predicted) ENSMUSG00000027577	=	F09E8.7_T08G11.5
ENSMUSG00000014767 (predicted) ENSMUSG00000029910	=	T20B12.2_Y69A2AR.30
ENSMUSG00000014767 (predicted) ENSMUSG00000022248	=	T20B12.2_Y41C4A.14
ENSMUSG00000014769 (predicted) ENSMUSG00000029388	=	C02F5.9_ZK1098.4
ENSMUSG00000014769 (predicted) ENSMUSG00000029009	=	C02F5.9_C06A8.1
ENSMUSG00000014769 (predicted) ENSMUSG00000027079	=	C02F5.9_F59A2.4
ENSMUSG00000014769 (predicted) ENSMUSG00000030942	=	C02F5.9_W02G9.3
ENSMUSG00000014769 (predicted) ENSMUSG00000028238	=	C02F5.9_C30F8.2
ENSMUSG00000014769 (predicted) ENSMUSG00000020917	=	C02F5.9_D1005.1
ENSMUSG00000014859 (predicted) ENSMUSG00000024302	=	Y48C3A.17_F47G6.1
ENSMUSG00000014859 (predicted) ENSMUSG00000071454	=	Y48C3A.17_F47G6.1
ENSMUSG00000014907 (predicted) ENSMUSG00000030619	=	F25H8.2_C09G4.5
ENSMUSG00000014959 (predicted) ENSMUSG00000073380	=	Y42H9AR.1_R06B9.3
ENSMUSG00000014959 (predicted) ENSMUSG00000031754	=	Y42H9AR.1_F43G9.5
ENSMUSG00000014959 (predicted) ENSMUSG00000055839	=	Y42H9AR.1_Y41C4A.10
ENSMUSG00000014959 (predicted) ENSMUSG00000016940	=	Y42H9AR.1_C52B11.2
ENSMUSG00000014959 (predicted) ENSMUSG00000026972	=	Y42H9AR.1_R06B9.3
ENSMUSG00000014959 (predicted) ENSMUSG00000063439	=	Y42H9AR.1_Y38F2AL.2
ENSMUSG00000014959 (predicted) ENSMUSG00000062197	=	Y42H9AR.1_Y41C4A.10
ENSMUSG00000014959 (predicted) ENSMUSG00000057534	=	Y42H9AR.1_Y41C4A.10
ENSMUSG00000014959 (predicted) ENSMUSG00000060073	=	Y42H9AR.1_ZK945.2
ENSMUSG00000014959 (predicted) ENSMUSG00000015671	=	Y42H9AR.1_D1054.2
ENSMUSG00000014959 (predicted) ENSMUSG00000063065	=	Y42H9AR.1_F43C1.2
ENSMUSG00000014959 (predicted) ENSMUSG00000021711	=	Y42H9AR.1_C56C10.7
ENSMUSG00000014959 (predicted) ENSMUSG00000063358	=	Y42H9AR.1_F43C1.2
ENSMUSG00000015120 (predicted) ENSMUSG00000020265	=	F29B9.6_K12C11.2
ENSMUSG00000015120 (predicted) ENSMUSG00000015120	=	F29B9.6_F29B9.6
ENSMUSG00000015120 (predicted) ENSMUSG00000027323	=	F29B9.6_Y43C5A.6
ENSMUSG00000015120 (predicted) ENSMUSG00000020738	=	F29B9.6_K12C11.2
ENSMUSG00000015126 (predicted) ENSMUSG00000029283	=	F52C12.2_C34G6.5
ENSMUSG00000015134 (predicted) ENSMUSG00000057605	=	F54D8.3_R151.3
ENSMUSG00000015134 (predicted) ENSMUSG00000079886	=	F54D8.3_R151.3
ENSMUSG00000015134 (predicted) ENSMUSG00000029614	=	F54D8.3_R151.3
ENSMUSG00000015291 (predicted) ENSMUSG00000035765	=	Y57G11C.10_C47D12.2
ENSMUSG00000015337 (predicted) ENSMUSG00000036932	=	C41D11.8_Y56A3A.32
ENSMUSG00000015461 (predicted) ENSMUSG00000023952	=	F45E6.2_T04H1.2
ENSMUSG00000015488 (predicted) ENSMUSG00000030876	=	F20D1.1_T03G11.6
ENSMUSG00000015656 (predicted) ENSMUSG00000029407	=	F26D10.3_K09B11.9
ENSMUSG00000015656 (predicted) ENSMUSG00000039615	=	F26D10.3_T09B4.10
ENSMUSG00000015656 (predicted) ENSMUSG00000028416	=	F26D10.3_F57B10.11
ENSMUSG00000015671 (known) ENSMUSG00000030751	=	D1054.2_CD4.6
ENSMUSG00000015671 (predicted) ENSMUSG00000030942	=	D1054.2_W02G9.3
ENSMUSG00000015671 (predicted) ENSMUSG00000034187	=	D1054.2_H15N14.2
ENSMUSG00000015671 (predicted) ENSMUSG00000024338	=	D1054.2_K05C4.1
ENSMUSG00000015671 (predicted) ENSMUSG00000021832	=	D1054.2_F23F1.8
ENSMUSG00000015671 (predicted) ENSMUSG00000022193	=	D1054.2_K05C4.1
ENSMUSG00000015671 (predicted) ENSMUSG00000032513	=	D1054.2_Y42H9AR.1
ENSMUSG00000015671 (predicted) ENSMUSG00000027566	=	D1054.2_C36B1.4
ENSMUSG00000015671 (predicted) ENSMUSG00000036743	=	D1054.2_C36B1.4
ENSMUSG00000015671 (predicted) ENSMUSG00000015671	=	D1054.2_D1054.2
ENSMUSG00000015714 (predicted) ENSMUSG00000020149	=	C09G4.1_C39F7.4
ENSMUSG00000015714 (predicted) ENSMUSG00000024870	=	C09G4.1_C39F7.4
ENSMUSG00000015766 (known) ENSMUSG00000031972	=	Y57G11C.24_M03F4.2
ENSMUSG00000015766 (predicted) ENSMUSG00000021234	=	Y57G11C.24_Y38H6C.14
ENSMUSG00000015766 (predicted) ENSMUSG00000068614	=	Y57G11C.24_M03F4.2
ENSMUSG00000015766 (predicted) ENSMUSG00000059430	=	Y57G11C.24_M03F4.2
ENSMUSG00000015766 (predicted) ENSMUSG00000049811	=	Y57G11C.24_Y38H6C.14
ENSMUSG00000015766 (predicted) ENSMUSG00000016554	=	Y57G11C.24_R08D7.3
ENSMUSG00000015766 (predicted) ENSMUSG00000035783	=	Y57G11C.24_M03F4.2
ENSMUSG00000015776 (predicted) ENSMUSG00000018923	=	ZK970.3_R144.9
ENSMUSG00000015806 (predicted) ENSMUSG00000021748	=	T03F6.1_C04C3.3
ENSMUSG00000015806 (predicted) ENSMUSG00000015806	=	T03F6.1_T03F6.1
ENSMUSG00000015839 (predicted) ENSMUSG00000039754	=	T19E7.2_F09F7.7
ENSMUSG00000015994 (predicted) ENSMUSG00000033373	=	R02D3.5_F23B12.6
ENSMUSG00000016024 (predicted) ENSMUSG00000025911	=	C55C3.1_Y38F1A.6
ENSMUSG00000016024 (predicted) ENSMUSG00000038462	=	C55C3.1_F42G8.12
ENSMUSG00000016024 (predicted) ENSMUSG00000037852	=	C55C3.1_F01D4.4
ENSMUSG00000016255 (predicted) ENSMUSG00000026896	=	B0272.1_F15B10.2
ENSMUSG00000016255 (predicted) ENSMUSG00000040296	=	B0272.1_F15B10.2
ENSMUSG00000016255 (predicted) ENSMUSG00000017830	=	B0272.1_F15B10.2
ENSMUSG00000016256 (predicted) ENSMUSG00000026896	=	F32B5.8_F15B10.2
ENSMUSG00000016256 (predicted) ENSMUSG00000017830	=	F32B5.8_F15B10.2
ENSMUSG00000016256 (predicted) ENSMUSG00000040296	=	F32B5.8_F15B10.2
ENSMUSG00000016256 (predicted) ENSMUSG00000030867	=	F32B5.8_C14B9.4
ENSMUSG00000016308 (predicted) ENSMUSG00000078636	=	C35B1.1_K10B3.7/C35B1.1_K10B3.8
ENSMUSG00000016308 (predicted) ENSMUSG00000055676	=	C35B1.1_K10B3.8/C35B1.1_K10B3.7
ENSMUSG00000016308 (predicted) ENSMUSG00000072492	=	C35B1.1_K10B3.7/C35B1.1_K10B3.8
ENSMUSG00000016308 (predicted) ENSMUSG00000063885	=	C35B1.1_K10B3.7/C35B1.1_K10B3.8
ENSMUSG00000016308 (predicted) ENSMUSG00000070408	=	C35B1.1_K10B3.7/C35B1.1_K10B3.8
ENSMUSG00000016308 (predicted) ENSMUSG00000079501	=	C35B1.1_K10B3.7/C35B1.1_K10B3.8
ENSMUSG00000016308 (predicted) ENSMUSG00000019732	=	C35B1.1_Y38A10A.5
ENSMUSG00000016308 (predicted) ENSMUSG00000070025	=	C35B1.1_K10B3.8/C35B1.1_K10B3.7
ENSMUSG00000016308 (predicted) ENSMUSG00000069236	=	C35B1.1_K10B3.8/C35B1.1_K10B3.7
ENSMUSG00000016308 (predicted) ENSMUSG00000028558	=	C35B1.1_Y38A10A.5
ENSMUSG00000016308 (predicted) ENSMUSG00000024388	=	C35B1.1_T10H10.1
ENSMUSG00000016308 (predicted) ENSMUSG00000078191	=	C35B1.1_K10B3.7/C35B1.1_K10B3.8
ENSMUSG00000016308 (predicted) ENSMUSG00000078088	=	C35B1.1_K10B3.7/C35B1.1_K10B3.8
ENSMUSG00000016308 (predicted) ENSMUSG00000078370	=	C35B1.1_K10B3.7/C35B1.1_K10B3.8
ENSMUSG00000016308 (predicted) ENSMUSG00000078142	=	C35B1.1_K10B3.8/C35B1.1_K10B3.7
ENSMUSG00000016308 (predicted) ENSMUSG00000080303	=	C35B1.1_K10B3.8/C35B1.1_K10B3.7
ENSMUSG00000016308 (predicted) ENSMUSG00000078592	=	C35B1.1_K10B3.8/C35B1.1_K10B3.7
ENSMUSG00000016308 (predicted) ENSMUSG00000080155	=	C35B1.1_K10B3.7/C35B1.1_K10B3.8
ENSMUSG00000016308 (predicted) ENSMUSG00000071813	=	C35B1.1_K10B3.7/C35B1.1_K10B3.8
ENSMUSG00000016308 (predicted) ENSMUSG00000078573	=	C35B1.1_K10B3.8/C35B1.1_K10B3.7
ENSMUSG00000016308 (predicted) ENSMUSG00000030816	=	C35B1.1_R05D3.4
ENSMUSG00000016308 (predicted) ENSMUSG00000078162	=	C35B1.1_K10B3.7/C35B1.1_K10B3.8
ENSMUSG00000016308 (predicted) ENSMUSG00000079360	=	C35B1.1_K10B3.7/C35B1.1_K10B3.8
ENSMUSG00000016308 (predicted) ENSMUSG00000030761	=	C35B1.1_T10H10.1
ENSMUSG00000016308 (predicted) ENSMUSG00000079558	=	C35B1.1_K10B3.8/C35B1.1_K10B3.7
ENSMUSG00000016308 (predicted) ENSMUSG00000070443	=	C35B1.1_K10B3.7/C35B1.1_K10B3.8
ENSMUSG00000016308 (predicted) ENSMUSG00000078300	=	C35B1.1_K10B3.8/C35B1.1_K10B3.7
ENSMUSG00000016308 (predicted) ENSMUSG00000061099	=	C35B1.1_K10B3.8/C35B1.1_K10B3.7
ENSMUSG00000016308 (predicted) ENSMUSG00000078308	=	C35B1.1_K10B3.7/C35B1.1_K10B3.8
ENSMUSG00000016308 (predicted) ENSMUSG00000078965	=	C35B1.1_K10B3.8/C35B1.1_K10B3.7
ENSMUSG00000016308 (predicted) ENSMUSG00000057666	=	C35B1.1_K10B3.7/C35B1.1_K10B3.8
ENSMUSG00000016308 (predicted) ENSMUSG00000070490	=	C35B1.1_K10B3.7/C35B1.1_K10B3.8
ENSMUSG00000016308 (predicted) ENSMUSG00000028309	=	C35B1.1_R05D3.4
ENSMUSG00000016308 (predicted) ENSMUSG00000078967	=	C35B1.1_K10B3.8/C35B1.1_K10B3.7
ENSMUSG00000016308 (predicted) ENSMUSG00000070282	=	C35B1.1_K10B3.8/C35B1.1_K10B3.7
ENSMUSG00000016308 (predicted) ENSMUSG00000073212	=	C35B1.1_K10B3.7/C35B1.1_K10B3.8
ENSMUSG00000016308 (predicted) ENSMUSG00000074781	=	C35B1.1_Y54G2A.31
ENSMUSG00000016319 (predicted) ENSMUSG00000019861	=	T27E9.1_ZK849.2
ENSMUSG00000016319 (predicted) ENSMUSG00000050132	=	T27E9.1_F13B10.1
ENSMUSG00000016319 (predicted) ENSMUSG00000028603	=	T27E9.1_Y57A10C.6
ENSMUSG00000016319 (predicted) ENSMUSG00000024370	=	T27E9.1_F10C5.1
ENSMUSG00000016319 (predicted) ENSMUSG00000024395	=	T27E9.1_F14D12.2
ENSMUSG00000016319 (predicted) ENSMUSG00000026239	=	T27E9.1_C27H5.1
ENSMUSG00000016319 (predicted) ENSMUSG00000025410	=	T27E9.1_C28H8.12
ENSMUSG00000016319 (predicted) ENSMUSG00000019920	=	T27E9.1_F14D12.2
ENSMUSG00000016386 (predicted) ENSMUSG00000037580	=	T07D4.2_F32G8.6
ENSMUSG00000016386 (predicted) ENSMUSG00000029723	=	T07D4.2_T18D3.7
ENSMUSG00000016386 (predicted) ENSMUSG00000038473	=	T07D4.2_C33G3.1
ENSMUSG00000016386 (predicted) ENSMUSG00000038759	=	T07D4.2_K12D12.2
ENSMUSG00000016386 (predicted) ENSMUSG00000031431	=	T07D4.2_T18D3.7
ENSMUSG00000016554 (predicted) ENSMUSG00000040600	=	R08D7.3_Y57G11C.24
ENSMUSG00000016554 (predicted) ENSMUSG00000032803	=	R08D7.3_F42A10.5
ENSMUSG00000016554 (predicted) ENSMUSG00000021439	=	R08D7.3_T03E6.7
ENSMUSG00000016554 (predicted) ENSMUSG00000079976	=	R08D7.3_F42A10.5
ENSMUSG00000016554 (predicted) ENSMUSG00000074870	=	R08D7.3_T03E6.7
ENSMUSG00000016554 (predicted) ENSMUSG00000055298	=	R08D7.3_T03E6.7
ENSMUSG00000016554 (predicted) ENSMUSG00000056728	=	R08D7.3_T03E6.7
ENSMUSG00000016554 (predicted) ENSMUSG00000074871	=	R08D7.3_T03E6.7
ENSMUSG00000016554 (predicted) ENSMUSG00000028111	=	R08D7.3_T03E6.7
ENSMUSG00000016554 (predicted) ENSMUSG00000057446	=	R08D7.3_T03E6.7
ENSMUSG00000016554 (predicted) ENSMUSG00000025504	=	R08D7.3_Y57G11C.24
ENSMUSG00000016554 (predicted) ENSMUSG00000021441	=	R08D7.3_T03E6.7
ENSMUSG00000016554 (predicted) ENSMUSG00000050345	=	R08D7.3_T03E6.7
ENSMUSG00000016554 (predicted) ENSMUSG00000055679	=	R08D7.3_T03E6.7
ENSMUSG00000016554 (predicted) ENSMUSG00000035062	=	R08D7.3_ZK930.3
ENSMUSG00000016554 (predicted) ENSMUSG00000080237	=	R08D7.3_F42A10.5
ENSMUSG00000016554 (predicted) ENSMUSG00000021477	=	R08D7.3_T03E6.7
ENSMUSG00000016554 (predicted) ENSMUSG00000029407	=	R08D7.3_K09B11.9
ENSMUSG00000016554 (predicted) ENSMUSG00000042243	=	R08D7.3_T03E6.7
ENSMUSG00000016554 (predicted) ENSMUSG00000021440	=	R08D7.3_T03E6.7
ENSMUSG00000016554 (predicted) ENSMUSG00000038642	=	R08D7.3_T03E6.7
ENSMUSG00000016559 (predicted) ENSMUSG00000021811	=	Y49E10.6_T24H10.3
ENSMUSG00000016619 (predicted) ENSMUSG00000027782	=	Y56A3A.17_F32E10.4
ENSMUSG00000016619 (predicted) ENSMUSG00000021929	=	Y56A3A.17_F32E10.4
ENSMUSG00000016921 (predicted) ENSMUSG00000020687	=	W02B12.2_Y110A7A.17
ENSMUSG00000016940 (predicted) ENSMUSG00000028558	=	C52B11.2_Y38A10A.5
ENSMUSG00000016940 (predicted) ENSMUSG00000056962	=	C52B11.2_F29B9.4
ENSMUSG00000016940 (predicted) ENSMUSG00000025135	=	C52B11.2_F35G12.9
ENSMUSG00000016940 (predicted) ENSMUSG00000024663	=	C52B11.2_F54C9.11
ENSMUSG00000016940 (predicted) ENSMUSG00000032513	=	C52B11.2_Y42H9AR.1
ENSMUSG00000016940 (predicted) ENSMUSG00000023952	=	C52B11.2_T04H1.2
ENSMUSG00000016940 (predicted) ENSMUSG00000064181	=	C52B11.2_F54C9.11
ENSMUSG00000016940 (predicted) ENSMUSG00000036743	=	C52B11.2_C36B1.4
ENSMUSG00000016940 (predicted) ENSMUSG00000016940	=	C52B11.2_C52B11.2
ENSMUSG00000016940 (predicted) ENSMUSG00000027566	=	C52B11.2_C36B1.4
ENSMUSG00000016940 (predicted) ENSMUSG00000019732	=	C52B11.2_Y38A10A.5
ENSMUSG00000016940 (predicted) ENSMUSG00000027168	=	C52B11.2_F14F3.1
ENSMUSG00000016940 (predicted) ENSMUSG00000030942	=	C52B11.2_W02G9.3
ENSMUSG00000017007 (predicted) ENSMUSG00000027782	=	K08B4.1_F32E10.4
ENSMUSG00000017007 (predicted) ENSMUSG00000022285	=	K08B4.1_M117.2
ENSMUSG00000017007 (predicted) ENSMUSG00000076432	=	K08B4.1_M117.2
ENSMUSG00000017007 (predicted) ENSMUSG00000047281	=	K08B4.1_M117.2
ENSMUSG00000017007 (predicted) ENSMUSG00000018362	=	K08B4.1_F26B1.3
ENSMUSG00000017007 (predicted) ENSMUSG00000031591	=	K08B4.1_K11D2.2
ENSMUSG00000017007 (predicted) ENSMUSG00000018965	=	K08B4.1_M117.2
ENSMUSG00000017007 (predicted) ENSMUSG00000038770	=	K08B4.1_F26B1.3
ENSMUSG00000017007 (predicted) ENSMUSG00000051391	=	K08B4.1_M117.2
ENSMUSG00000017007 (predicted) ENSMUSG00000025917	=	K08B4.1_B0547.1
ENSMUSG00000017007 (predicted) ENSMUSG00000021929	=	K08B4.1_F32E10.4
ENSMUSG00000017007 (predicted) ENSMUSG00000018326	=	K08B4.1_M117.2
ENSMUSG00000017132 (predicted) ENSMUSG00000026832	=	K06H7.4_F30F8.3
ENSMUSG00000017176 (predicted) ENSMUSG00000028293	=	F25B5.3_ZK370.7
ENSMUSG00000017221 (predicted) ENSMUSG00000042541	=	C30C11.2_Y119D3B.15
ENSMUSG00000017221 (predicted) ENSMUSG00000021737	=	C30C11.2_F49C12.8
ENSMUSG00000017300 (predicted) ENSMUSG00000049969	=	F54C1.7_ZK632.12
ENSMUSG00000017300 (predicted) ENSMUSG00000033998	=	ZK673.7_Y39B6A.19
ENSMUSG00000017300 (predicted) ENSMUSG00000046410	=	ZK673.7_Y39B6A.19
ENSMUSG00000017300 (predicted) ENSMUSG00000059430	=	ZK673.7_M03F4.2
ENSMUSG00000017300 (predicted) ENSMUSG00000035783	=	ZK673.7_M03F4.2
ENSMUSG00000017300 (predicted) ENSMUSG00000031972	=	ZK673.7_M03F4.2
ENSMUSG00000017300 (predicted) ENSMUSG00000068614	=	ZK673.7_M03F4.2
ENSMUSG00000017300 (predicted) ENSMUSG00000024936	=	ZK673.7_Y39B6A.19
ENSMUSG00000017390 (predicted) ENSMUSG00000026028	=	F01F1.12_T27A3.1
ENSMUSG00000017390 (predicted) ENSMUSG00000021540	=	F01F1.12_R13F6.9
ENSMUSG00000017390 (predicted) ENSMUSG00000032435	=	F01F1.12_C39E9.14
ENSMUSG00000017390 (predicted) ENSMUSG00000032402	=	F01F1.12_R13F6.9
ENSMUSG00000017390 (predicted) ENSMUSG00000032536	=	F01F1.12_T27A3.1
ENSMUSG00000017390 (predicted) ENSMUSG00000028307	=	F01F1.12_F01F1.12/T05D4.1_T05D4.1
ENSMUSG00000017390 (predicted) ENSMUSG00000031681	=	F01F1.12_R13F6.9
ENSMUSG00000017390 (predicted) ENSMUSG00000027796	=	F01F1.12_R13F6.9
ENSMUSG00000017390 (predicted) ENSMUSG00000035770	=	F01F1.12_C39E9.14
ENSMUSG00000017390 (predicted) ENSMUSG00000017390	=	F01F1.12_F01F1.12/T05D4.1_T05D4.1
ENSMUSG00000017390 (predicted) ENSMUSG00000024563	=	F01F1.12_R13F6.9
ENSMUSG00000017390 (predicted) ENSMUSG00000063129	=	F01F1.12_F01F1.12/T05D4.1_T05D4.1
ENSMUSG00000017390 (predicted) ENSMUSG00000059343	=	F01F1.12_F01F1.12/T05D4.1_T05D4.1
ENSMUSG00000017390 (predicted) ENSMUSG00000030695	=	F01F1.12_F01F1.12/T05D4.1_T05D4.1
ENSMUSG00000017404 (predicted) ENSMUSG00000050708	=	C09D4.5_C54F6.14
ENSMUSG00000017404 (predicted) ENSMUSG00000040033	=	C09D4.5_Y51H4A.17
ENSMUSG00000017404 (predicted) ENSMUSG00000079518	=	C09D4.5_C54F6.14
ENSMUSG00000017404 (predicted) ENSMUSG00000057829	=	C09D4.5_C54F6.14
ENSMUSG00000017404 (predicted) ENSMUSG00000078206	=	C09D4.5_C54F6.14
ENSMUSG00000017404 (predicted) ENSMUSG00000071815	=	C09D4.5_C54F6.14
ENSMUSG00000017404 (predicted) ENSMUSG00000035491	=	C09D4.5_C54F6.14
ENSMUSG00000017404 (predicted) ENSMUSG00000026104	=	C09D4.5_Y51H4A.17
ENSMUSG00000017404 (predicted) ENSMUSG00000060685	=	C09D4.5_C54F6.14
ENSMUSG00000017404 (predicted) ENSMUSG00000072249	=	C09D4.5_C54F6.14
ENSMUSG00000017404 (predicted) ENSMUSG00000078208	=	C09D4.5_C54F6.14
ENSMUSG00000017404 (predicted) ENSMUSG00000062939	=	C09D4.5_Y51H4A.17
ENSMUSG00000017404 (predicted) ENSMUSG00000062382	=	C09D4.5_C54F6.14
ENSMUSG00000017404 (predicted) ENSMUSG00000080048	=	C09D4.5_C54F6.14
ENSMUSG00000017404 (predicted) ENSMUSG00000026914	=	C09D4.5_K07D4.3
ENSMUSG00000017404 (predicted) ENSMUSG00000024661	=	C09D4.5_C54F6.14
ENSMUSG00000017404 (predicted) ENSMUSG00000020919	=	C09D4.5_Y51H4A.17
ENSMUSG00000017404 (predicted) ENSMUSG00000024510	=	C09D4.5_C54F6.14
ENSMUSG00000017421 (predicted) ENSMUSG00000066979	=	B0035.1_Y54G9A.6
ENSMUSG00000017485 (predicted) ENSMUSG00000036537	=	K12D12.1_K01G5.1/ZK1127.7_K01G5.1
ENSMUSG00000017485 (predicted) ENSMUSG00000030528	=	K12D12.1_T04A11.6
ENSMUSG00000017615 (predicted) ENSMUSG00000023952	=	D2045.8_T04H1.2
ENSMUSG00000017615 (predicted) ENSMUSG00000049969	=	D2045.8_ZK632.12
ENSMUSG00000017679 (predicted) ENSMUSG00000027997	=	H06O01.3_Y48E1B.13
ENSMUSG00000017679 (predicted) ENSMUSG00000028914	=	H06O01.3_Y48E1B.13
ENSMUSG00000017679 (predicted) ENSMUSG00000029863	=	H06O01.3_Y48E1B.13
ENSMUSG00000017679 (predicted) ENSMUSG00000026029	=	H06O01.3_Y48E1B.13
ENSMUSG00000017679 (predicted) ENSMUSG00000031628	=	H06O01.3_Y48E1B.13
ENSMUSG00000017679 (predicted) ENSMUSG00000025076	=	H06O01.3_Y48E1B.13
ENSMUSG00000017716 (predicted) ENSMUSG00000072905	=	T27F2.3_H06H21.3
ENSMUSG00000017716 (predicted) ENSMUSG00000079999	=	T27F2.3_F28D1.7
ENSMUSG00000017716 (predicted) ENSMUSG00000049517	=	T27F2.3_F28D1.7
ENSMUSG00000017716 (predicted) ENSMUSG00000036432	=	T27F2.3_Y37E11AR.2
ENSMUSG00000017716 (predicted) ENSMUSG00000036840	=	T27F2.3_Y37E11AR.2
ENSMUSG00000017716 (predicted) ENSMUSG00000057561	=	T27F2.3_H06H21.3
ENSMUSG00000017716 (predicted) ENSMUSG00000024807	=	T27F2.3_F55A11.3
ENSMUSG00000017716 (predicted) ENSMUSG00000021156	=	T27F2.3_F23H11.1
ENSMUSG00000017716 (predicted) ENSMUSG00000039671	=	T27F2.3_F23H11.1
ENSMUSG00000017716 (predicted) ENSMUSG00000079031	=	T27F2.3_H06H21.3
ENSMUSG00000017716 (predicted) ENSMUSG00000079028	=	T27F2.3_H06H21.3
ENSMUSG00000017716 (predicted) ENSMUSG00000037075	=	T27F2.3_Y119C1B.5
ENSMUSG00000017716 (predicted) ENSMUSG00000040749	=	T27F2.3_Y37E11AR.2
ENSMUSG00000017716 (predicted) ENSMUSG00000080005	=	T27F2.3_F28D1.7
ENSMUSG00000017716 (predicted) ENSMUSG00000025917	=	T27F2.3_B0547.1
ENSMUSG00000017716 (predicted) ENSMUSG00000026577	=	T27F2.3_R12B2.2
ENSMUSG00000017716 (predicted) ENSMUSG00000079029	=	T27F2.3_H06H21.3
ENSMUSG00000017716 (predicted) ENSMUSG00000035062	=	T27F2.3_ZK930.3
ENSMUSG00000017716 (predicted) ENSMUSG00000022960	=	C50B8.2_C24H12.5
ENSMUSG00000017716 (predicted) ENSMUSG00000079030	=	T27F2.3_H06H21.3
ENSMUSG00000017716 (predicted) ENSMUSG00000072909	=	T27F2.3_H06H21.3
ENSMUSG00000017716 (predicted) ENSMUSG00000071217	=	T27F2.3_H06H21.3
ENSMUSG00000017716 (predicted) ENSMUSG00000067194	=	T27F2.3_H06H21.3
ENSMUSG00000017716 (predicted) ENSMUSG00000079034	=	T27F2.3_H06H21.3
ENSMUSG00000017716 (predicted) ENSMUSG00000019189	=	T27F2.3_Y119C1B.5
ENSMUSG00000017716 (predicted) ENSMUSG00000029388	=	T27F2.3_ZK1098.4
ENSMUSG00000017716 (predicted) ENSMUSG00000073559	=	T27F2.3_F28D1.7
ENSMUSG00000017737 (predicted) ENSMUSG00000035958	=	F47F6.1_Y63D3A.4
ENSMUSG00000017754 (predicted) ENSMUSG00000037852	=	C55C3.1_F01D4.4
ENSMUSG00000017754 (predicted) ENSMUSG00000025911	=	C55C3.1_Y38F1A.6
ENSMUSG00000017754 (predicted) ENSMUSG00000038462	=	C55C3.1_F42G8.12
ENSMUSG00000017760 (predicted) ENSMUSG00000074704	=	F13D12.6_F10G7.4
ENSMUSG00000017760 (predicted) ENSMUSG00000022314	=	F13D12.6_F10G7.4
ENSMUSG00000017760 (predicted) ENSMUSG00000028702	=	F13D12.6_W06D4.6
ENSMUSG00000017760 (predicted) ENSMUSG00000031889	=	F41C3.5_T01G9.2
ENSMUSG00000017760 (predicted) ENSMUSG00000025393	=	F13D12.6_C34E10.6
ENSMUSG00000017830 (predicted) ENSMUSG00000070408	=	F15B10.2_K10B3.7
ENSMUSG00000017830 (predicted) ENSMUSG00000068039	=	F15B10.2_T05C12.7
ENSMUSG00000017830 (predicted) ENSMUSG00000033581	=	F15B10.2_M88.5
ENSMUSG00000017830 (predicted) ENSMUSG00000026864	=	F15B10.2_F43E2.8/F15B10.2_C15H9.6
ENSMUSG00000017830 (predicted) ENSMUSG00000044595	=	F15B10.2_F58D5.1
ENSMUSG00000017830 (predicted) ENSMUSG00000070443	=	F15B10.2_K10B3.7
ENSMUSG00000017830 (predicted) ENSMUSG00000055676	=	F15B10.2_K10B3.7
ENSMUSG00000017830 (predicted) ENSMUSG00000073212	=	F15B10.2_K10B3.7
ENSMUSG00000017830 (predicted) ENSMUSG00000029647	=	F15B10.2_ZK632.7
ENSMUSG00000017830 (predicted) ENSMUSG00000060373	=	F15B10.2_T10B11.3
ENSMUSG00000017830 (predicted) ENSMUSG00000078573	=	F15B10.2_K10B3.7
ENSMUSG00000017830 (predicted) ENSMUSG00000026970	=	F15B10.2_R10E4.2
ENSMUSG00000017830 (predicted) ENSMUSG00000036980	=	F15B10.2_W09B6.2
ENSMUSG00000017830 (predicted) ENSMUSG00000030611	=	F15B10.2_W04D2.5
ENSMUSG00000017830 (predicted) ENSMUSG00000025487	=	F15B10.2_T06D8.8
ENSMUSG00000017830 (predicted) ENSMUSG00000070282	=	F15B10.2_K10B3.7
ENSMUSG00000017830 (predicted) ENSMUSG00000078300	=	F15B10.2_K10B3.7
ENSMUSG00000017830 (predicted) ENSMUSG00000059333	=	F15B10.2_F54E7.2
ENSMUSG00000017830 (predicted) ENSMUSG00000058518	=	F15B10.2_F54E7.2
ENSMUSG00000017830 (predicted) ENSMUSG00000073676	=	F15B10.2_Y22D7AL.10
ENSMUSG00000017830 (predicted) ENSMUSG00000069862	=	F15B10.2_F54E7.2
ENSMUSG00000017830 (predicted) ENSMUSG00000078308	=	F15B10.2_K10B3.7
ENSMUSG00000017830 (predicted) ENSMUSG00000061983	=	F15B10.2_F54E7.2
ENSMUSG00000017830 (predicted) ENSMUSG00000078636	=	F15B10.2_K10B3.7
ENSMUSG00000017830 (predicted) ENSMUSG00000036698	=	F15B10.2_T07D3.7/F15B10.2_F48F7.1
ENSMUSG00000017830 (predicted) ENSMUSG00000069540	=	F15B10.2_F54E7.2
ENSMUSG00000017830 (predicted) ENSMUSG00000033882	=	F15B10.2_F58D5.1
ENSMUSG00000017830 (predicted) ENSMUSG00000025980	=	F15B10.2_Y22D7AL.5
ENSMUSG00000017830 (predicted) ENSMUSG00000017830	=	F15B10.2_F15B10.2/F15B10.2_D2005.5
ENSMUSG00000017830 (predicted) ENSMUSG00000032423	=	F15B10.2_F58D5.1
ENSMUSG00000017830 (predicted) ENSMUSG00000040296	=	F15B10.2_F15B10.2/F15B10.2_D2005.5
ENSMUSG00000017830 (predicted) ENSMUSG00000049647	=	F15B10.2_F45E4.2/F15B10.2_F20D1.4
ENSMUSG00000017830 (predicted) ENSMUSG00000021546	=	F15B10.2_F26B1.2
ENSMUSG00000017830 (predicted) ENSMUSG00000078967	=	F15B10.2_K10B3.7
ENSMUSG00000017830 (predicted) ENSMUSG00000030002	=	F15B10.2_T23G7.5
ENSMUSG00000017830 (predicted) ENSMUSG00000043991	=	F15B10.2_F20D1.4/F15B10.2_F45E4.2
ENSMUSG00000017830 (predicted) ENSMUSG00000032527	=	F15B10.2_F52E4.1
ENSMUSG00000017830 (predicted) ENSMUSG00000079259	=	F15B10.2_C12C8.3
ENSMUSG00000017830 (predicted) ENSMUSG00000078592	=	F15B10.2_K10B3.7
ENSMUSG00000017830 (predicted) ENSMUSG00000066037	=	F15B10.2_F58D5.1
ENSMUSG00000017830 (predicted) ENSMUSG00000031397	=	F15B10.2_F01G10.1
ENSMUSG00000017830 (predicted) ENSMUSG00000052595	=	F15B10.2_F58D5.1
ENSMUSG00000017830 (predicted) ENSMUSG00000064193	=	F15B10.2_T21B10.2
ENSMUSG00000017830 (predicted) ENSMUSG00000025393	=	F15B10.2_C34E10.6
ENSMUSG00000017830 (predicted) ENSMUSG00000078087	=	F15B10.2_F54E7.2
ENSMUSG00000017830 (predicted) ENSMUSG00000061099	=	F15B10.2_K10B3.7
ENSMUSG00000017830 (predicted) ENSMUSG00000021957	=	F15B10.2_F01G10.1
ENSMUSG00000017830 (predicted) ENSMUSG00000030846	=	F15B10.2_Y46G5A.13
ENSMUSG00000017830 (predicted) ENSMUSG00000018583	=	F15B10.2_K08F4.2
ENSMUSG00000017830 (predicted) ENSMUSG00000049246	=	F15B10.2_Y22D7AL.10
ENSMUSG00000017830 (predicted) ENSMUSG00000078191	=	F15B10.2_K10B3.7
ENSMUSG00000017830 (predicted) ENSMUSG00000025613	=	F15B10.2_Y55F3AR.3
ENSMUSG00000017830 (predicted) ENSMUSG00000032458	=	F15B10.2_F38E11.5
ENSMUSG00000017830 (predicted) ENSMUSG00000025266	=	F15B10.2_K01C8.9
ENSMUSG00000017830 (predicted) ENSMUSG00000070780	=	F15B10.2_F58D5.1
ENSMUSG00000017830 (predicted) ENSMUSG00000020659	=	F15B10.2_Y63D3A.5
ENSMUSG00000017830 (predicted) ENSMUSG00000063902	=	F15B10.2_F26B1.2
ENSMUSG00000017830 (predicted) ENSMUSG00000030861	=	F15B10.2_C55B7.4
ENSMUSG00000017830 (predicted) ENSMUSG00000042500	=	F15B10.2_T07D3.7/F15B10.2_F48F7.1
ENSMUSG00000017830 (predicted) ENSMUSG00000080155	=	F15B10.2_K10B3.7
ENSMUSG00000017830 (predicted) ENSMUSG00000022707	=	F15B10.2_T04A8.7
ENSMUSG00000017830 (predicted) ENSMUSG00000026896	=	F15B10.2_D2005.5/F15B10.2_F15B10.2
ENSMUSG00000017830 (predicted) ENSMUSG00000022757	=	F15B10.2_Y63D3A.5
ENSMUSG00000017830 (predicted) ENSMUSG00000049184	=	F15B10.2_F20D1.4/F15B10.2_F45E4.2
ENSMUSG00000017830 (predicted) ENSMUSG00000039607	=	F15B10.2_R10E4.2
ENSMUSG00000017830 (predicted) ENSMUSG00000029405	=	F15B10.2_K08F4.2
ENSMUSG00000017830 (predicted) ENSMUSG00000072492	=	F15B10.2_K10B3.7
ENSMUSG00000017830 (predicted) ENSMUSG00000071337	=	F15B10.2_Y46G5A.13
ENSMUSG00000017830 (predicted) ENSMUSG00000031527	=	F15B10.2_T07A9.5/D2005.5_T07A9.5
ENSMUSG00000017830 (predicted) ENSMUSG00000069236	=	F15B10.2_K10B3.7
ENSMUSG00000017830 (predicted) ENSMUSG00000032060	=	F15B10.2_F43D9.4
ENSMUSG00000017830 (predicted) ENSMUSG00000078965	=	F15B10.2_K10B3.7
ENSMUSG00000017830 (predicted) ENSMUSG00000070025	=	F15B10.2_K10B3.7
ENSMUSG00000017830 (predicted) ENSMUSG00000078088	=	F15B10.2_K10B3.7
ENSMUSG00000017830 (predicted) ENSMUSG00000025519	=	F15B10.2_F01G10.1
ENSMUSG00000017830 (predicted) ENSMUSG00000027593	=	F15B10.2_T10B11.3
ENSMUSG00000017830 (predicted) ENSMUSG00000036854	=	F15B10.2_F43D9.4
ENSMUSG00000017830 (predicted) ENSMUSG00000057666	=	F15B10.2_K10B3.7
ENSMUSG00000017830 (predicted) ENSMUSG00000031148	=	F15B10.2_R11A8.2
ENSMUSG00000017830 (predicted) ENSMUSG00000078120	=	F15B10.2_F54E7.2
ENSMUSG00000017830 (predicted) ENSMUSG00000067038	=	F15B10.2_F54E7.2
ENSMUSG00000017830 (predicted) ENSMUSG00000063885	=	F15B10.2_K10B3.7
ENSMUSG00000017830 (predicted) ENSMUSG00000029814	=	F15B10.2_M88.5
ENSMUSG00000017830 (predicted) ENSMUSG00000052144	=	F15B10.2_D2092.2
ENSMUSG00000017830 (predicted) ENSMUSG00000041530	=	F15B10.2_T07D3.7/F15B10.2_F48F7.1
ENSMUSG00000017830 (predicted) ENSMUSG00000039717	=	F15B10.2_T10B11.3
ENSMUSG00000017830 (predicted) ENSMUSG00000069972	=	F15B10.2_C16A3.9
ENSMUSG00000017830 (predicted) ENSMUSG00000024892	=	F15B10.2_D2023.2
ENSMUSG00000017830 (predicted) ENSMUSG00000040043	=	F15B10.2_R10E4.2
ENSMUSG00000017830 (predicted) ENSMUSG00000063524	=	F15B10.2_T21B10.2
ENSMUSG00000017830 (predicted) ENSMUSG00000024041	=	F15B10.2_F43D9.4
ENSMUSG00000017830 (predicted) ENSMUSG00000066362	=	F15B10.2_C16A3.9
ENSMUSG00000017830 (predicted) ENSMUSG00000078370	=	F15B10.2_K10B3.7
ENSMUSG00000017830 (predicted) ENSMUSG00000078142	=	F15B10.2_K10B3.7
ENSMUSG00000017830 (predicted) ENSMUSG00000071813	=	F15B10.2_K10B3.7
ENSMUSG00000017830 (predicted) ENSMUSG00000034994	=	F15B10.2_F25H5.4
ENSMUSG00000017830 (predicted) ENSMUSG00000070490	=	F15B10.2_K10B3.7
ENSMUSG00000017830 (predicted) ENSMUSG00000018199	=	F15B10.2_C12D8.11
ENSMUSG00000017830 (predicted) ENSMUSG00000034024	=	F15B10.2_T21B10.7
ENSMUSG00000017830 (predicted) ENSMUSG00000025745	=	F15B10.2_T08B2.7
ENSMUSG00000017830 (predicted) ENSMUSG00000038044	=	F15B10.2_Y55F3AR.3
ENSMUSG00000017830 (predicted) ENSMUSG00000028842	=	F15B10.2_F48F7.1/F15B10.2_T07D3.7
ENSMUSG00000017830 (predicted) ENSMUSG00000020664	=	F15B10.2_LLC1.3
ENSMUSG00000017830 (predicted) ENSMUSG00000030007	=	F15B10.2_T10B5.5
ENSMUSG00000017830 (predicted) ENSMUSG00000022403	=	F15B10.2_T12D8.8
ENSMUSG00000017830 (predicted) ENSMUSG00000059040	=	F15B10.2_T21B10.2
ENSMUSG00000017830 (predicted) ENSMUSG00000060600	=	F15B10.2_T21B10.2
ENSMUSG00000017830 (predicted) ENSMUSG00000080303	=	F15B10.2_K10B3.7
ENSMUSG00000017830 (predicted) ENSMUSG00000079558	=	F15B10.2_K10B3.7
ENSMUSG00000017830 (predicted) ENSMUSG00000079360	=	F15B10.2_K10B3.7
ENSMUSG00000017830 (predicted) ENSMUSG00000079501	=	F15B10.2_K10B3.7
ENSMUSG00000017830 (predicted) ENSMUSG00000027404	=	F15B10.2_W08E3.1
ENSMUSG00000017830 (predicted) ENSMUSG00000058267	=	F15B10.2_T01E8.6
ENSMUSG00000017830 (predicted) ENSMUSG00000078162	=	F15B10.2_K10B3.7
ENSMUSG00000017830 (predicted) ENSMUSG00000042354	=	F15B10.2_K01C8.9
ENSMUSG00000017831 (predicted) ENSMUSG00000025340	=	F26H9.6_Y39A1A.5
ENSMUSG00000017831 (predicted) ENSMUSG00000026867	=	F26H9.6_F49E7.1
ENSMUSG00000017861 (predicted) ENSMUSG00000022488	=	F32H2.1_F28D1.10
ENSMUSG00000017861 (predicted) ENSMUSG00000027002	=	F32H2.1_F28D1.10
ENSMUSG00000017897 (known) ENSMUSG00000034460	=	C49A1.4_C10G8.7
ENSMUSG00000017897 (predicted) ENSMUSG00000033419	=	C49A1.4_C32E8.10
ENSMUSG00000017897 (predicted) ENSMUSG00000031314	=	C49A1.4_W04A8.7
ENSMUSG00000017897 (predicted) ENSMUSG00000040841	=	C49A1.4_C10G8.7
ENSMUSG00000017897 (predicted) ENSMUSG00000020166	=	C49A1.4_B0286.4
ENSMUSG00000017897 (predicted) ENSMUSG00000028433	=	C49A1.4_R119.4
ENSMUSG00000017897 (predicted) ENSMUSG00000032481	=	C49A1.4_Y113G7B.23
ENSMUSG00000017897 (predicted) ENSMUSG00000031691	=	C49A1.4_R06A4.4
ENSMUSG00000017897 (predicted) ENSMUSG00000038784	=	C49A1.4_C49H3.5
ENSMUSG00000017897 (predicted) ENSMUSG00000040423	=	C49A1.4_M142.6
ENSMUSG00000017897 (predicted) ENSMUSG00000027823	=	C49A1.4_M106.4
ENSMUSG00000017897 (predicted) ENSMUSG00000068036	=	C49A1.4_W03F11.6
ENSMUSG00000017897 (predicted) ENSMUSG00000040661	=	C49A1.4_C27B7.4
ENSMUSG00000017897 (predicted) ENSMUSG00000033565	=	C49A1.4_R74.5/C49A1.4_T07D1.4
ENSMUSG00000017897 (predicted) ENSMUSG00000029407	=	C49A1.4_K09B11.9
ENSMUSG00000017897 (predicted) ENSMUSG00000024387	=	C49A1.4_T01G9.6
ENSMUSG00000017897 (predicted) ENSMUSG00000074513	=	C49A1.4_F54C8.7
ENSMUSG00000017897 (predicted) ENSMUSG00000063576	=	C49A1.4_F53E4.1
ENSMUSG00000017897 (predicted) ENSMUSG00000035325	=	C49A1.4_T01G1.3
ENSMUSG00000017897 (predicted) ENSMUSG00000030881	=	C49A1.4_F54C8.7
ENSMUSG00000017897 (predicted) ENSMUSG00000032263	=	C49A1.4_F27D4.5
ENSMUSG00000017897 (predicted) ENSMUSG00000059119	=	C49A1.4_D2096.8
ENSMUSG00000017897 (predicted) ENSMUSG00000075376	=	C49A1.4_M142.6
ENSMUSG00000017897 (predicted) ENSMUSG00000028134	=	C49A1.4_D2089.4
ENSMUSG00000017897 (predicted) ENSMUSG00000032387	=	C49A1.4_F46A9.6
ENSMUSG00000017897 (predicted) ENSMUSG00000020659	=	C49A1.4_Y63D3A.5
ENSMUSG00000017897 (predicted) ENSMUSG00000042520	=	C49A1.4_R119.4
ENSMUSG00000017897 (predicted) ENSMUSG00000062078	=	C49A1.4_T21G5.5
ENSMUSG00000017897 (predicted) ENSMUSG00000028382	=	C49A1.4_D2089.4
ENSMUSG00000017897 (predicted) ENSMUSG00000025576	=	C49A1.4_R74.5/C49A1.4_T07D1.4
ENSMUSG00000017897 (predicted) ENSMUSG00000038473	=	C49A1.4_C33G3.1
ENSMUSG00000017897 (predicted) ENSMUSG00000025369	=	C49A1.4_Y113G7B.23
ENSMUSG00000017897 (predicted) ENSMUSG00000022757	=	C49A1.4_Y63D3A.5
ENSMUSG00000017897 (predicted) ENSMUSG00000051984	=	C49A1.4_T01G1.3
ENSMUSG00000017897 (predicted) ENSMUSG00000058799	=	C49A1.4_D2096.8
ENSMUSG00000017897 (predicted) ENSMUSG00000031586	=	C49A1.4_F46A9.6
ENSMUSG00000017897 (predicted) ENSMUSG00000039361	=	C49A1.4_C32E8.10
ENSMUSG00000017897 (predicted) ENSMUSG00000027079	=	C49A1.4_F59A2.4
ENSMUSG00000017897 (predicted) ENSMUSG00000055733	=	C49A1.4_D2096.8
ENSMUSG00000018001 (predicted) ENSMUSG00000026832	=	K06H7.4_F30F8.3
ENSMUSG00000018008 (predicted) ENSMUSG00000026832	=	K06H7.4_F30F8.3
ENSMUSG00000018076 (predicted) ENSMUSG00000019984	=	K08F8.6_F39B2.4
ENSMUSG00000018102 (predicted) ENSMUSG00000078218	=	T10C6.11_Y62E10A.16
ENSMUSG00000018102 (predicted) ENSMUSG00000040298	=	T10C6.11_Y62E10A.16
ENSMUSG00000018102 (predicted) ENSMUSG00000078215	=	T10C6.11_Y62E10A.16
ENSMUSG00000018102 (predicted) ENSMUSG00000026687	=	C50F4.5_F42G9.5
ENSMUSG00000018102 (predicted) ENSMUSG00000078222	=	T10C6.11_Y62E10A.16
ENSMUSG00000018102 (predicted) ENSMUSG00000078324	=	T10C6.11_Y62E10A.16
ENSMUSG00000018102 (predicted) ENSMUSG00000078326	=	T10C6.11_Y62E10A.16
ENSMUSG00000018102 (predicted) ENSMUSG00000078213	=	T10C6.11_Y62E10A.16
ENSMUSG00000018102 (predicted) ENSMUSG00000078330	=	T10C6.11_Y62E10A.16
ENSMUSG00000018102 (predicted) ENSMUSG00000078214	=	T10C6.11_Y62E10A.16
ENSMUSG00000018102 (predicted) ENSMUSG00000078217	=	T10C6.11_Y62E10A.16
ENSMUSG00000018102 (predicted) ENSMUSG00000080061	=	T10C6.11_Y62E10A.16
ENSMUSG00000018102 (predicted) ENSMUSG00000078220	=	T10C6.11_Y62E10A.16
ENSMUSG00000018102 (predicted) ENSMUSG00000078216	=	T10C6.11_Y62E10A.16
ENSMUSG00000018102 (predicted) ENSMUSG00000078209	=	T10C6.11_Y62E10A.16
ENSMUSG00000018102 (predicted) ENSMUSG00000078336	=	T10C6.11_Y62E10A.16
ENSMUSG00000018102 (predicted) ENSMUSG00000078211	=	T10C6.11_Y62E10A.16
ENSMUSG00000018102 (predicted) ENSMUSG00000078325	=	T10C6.11_Y62E10A.16
ENSMUSG00000018102 (predicted) ENSMUSG00000078333	=	T10C6.11_Y62E10A.16
ENSMUSG00000018102 (predicted) ENSMUSG00000039206	=	C50F4.5_F42G9.6
ENSMUSG00000018102 (predicted) ENSMUSG00000078219	=	T10C6.11_Y62E10A.16
ENSMUSG00000018102 (predicted) ENSMUSG00000078332	=	T10C6.11_Y62E10A.16
ENSMUSG00000018102 (predicted) ENSMUSG00000078335	=	T10C6.11_Y62E10A.16
ENSMUSG00000018102 (predicted) ENSMUSG00000078323	=	T10C6.11_Y62E10A.16
ENSMUSG00000018102 (predicted) ENSMUSG00000078221	=	T10C6.11_Y62E10A.16
ENSMUSG00000018189 (predicted) ENSMUSG00000034189	=	C08B11.7_C56G2.6
ENSMUSG00000018189 (predicted) ENSMUSG00000042165	=	C08B11.7_C56G2.7
ENSMUSG00000018189 (predicted) ENSMUSG00000033122	=	C08B11.7_C56G2.6
ENSMUSG00000018189 (predicted) ENSMUSG00000027195	=	C08B11.7_C56G2.6
ENSMUSG00000018189 (predicted) ENSMUSG00000039041	=	C08B11.7_C56G2.7
ENSMUSG00000018199 (predicted) ENSMUSG00000040296	=	C12D8.11_F15B10.2
ENSMUSG00000018199 (predicted) ENSMUSG00000026896	=	C12D8.11_F15B10.2
ENSMUSG00000018326 (predicted) ENSMUSG00000040525	=	F52D10.3_M02A10.3
ENSMUSG00000018326 (predicted) ENSMUSG00000022414	=	F52D10.3_C44H4.5
ENSMUSG00000018326 (predicted) ENSMUSG00000020687	=	F52D10.3_Y110A7A.17
ENSMUSG00000018326 (predicted) ENSMUSG00000079575	=	M117.2_K08B4.1
ENSMUSG00000018326 (predicted) ENSMUSG00000022637	=	F52D10.3_M02A10.3
ENSMUSG00000018326 (predicted) ENSMUSG00000034342	=	F52D10.3_M02A10.3
ENSMUSG00000018326 (predicted) ENSMUSG00000020063	=	M117.2_R11A8.4/F52D10.3_R11A8.4
ENSMUSG00000018326 (predicted) ENSMUSG00000039191	=	M117.2_K08B4.1
ENSMUSG00000018326 (predicted) ENSMUSG00000034645	=	F52D10.3_C08B11.1
ENSMUSG00000018326 (predicted) ENSMUSG00000025812	=	M117.2_F54E7.3
ENSMUSG00000018326 (predicted) ENSMUSG00000052062	=	M117.2_F54E7.3
ENSMUSG00000018326 (predicted) ENSMUSG00000029407	=	F52D10.3_K09B11.9
ENSMUSG00000018326 (predicted) ENSMUSG00000024370	=	F52D10.3_F10C5.1
ENSMUSG00000018326 (predicted) ENSMUSG00000034636	=	F52D10.3_C08B11.1
ENSMUSG00000018362 (predicted) ENSMUSG00000079575	=	F26B1.3_K08B4.1
ENSMUSG00000018362 (predicted) ENSMUSG00000039191	=	F26B1.3_K08B4.1
ENSMUSG00000018381 (predicted) ENSMUSG00000071454	=	B0336.6_F47G6.1
ENSMUSG00000018381 (predicted) ENSMUSG00000024302	=	B0336.6_F47G6.1
ENSMUSG00000018446 (predicted) ENSMUSG00000060198	=	F59A2.3_F42C5.8
ENSMUSG00000018446 (predicted) ENSMUSG00000074547	=	F59A2.3_F42C5.8
ENSMUSG00000018446 (predicted) ENSMUSG00000071303	=	F59A2.3_F42C5.8
ENSMUSG00000018446 (predicted) ENSMUSG00000047675	=	F59A2.3_F42C5.8
ENSMUSG00000018446 (predicted) ENSMUSG00000066626	=	F59A2.3_F42C5.8
ENSMUSG00000018446 (predicted) ENSMUSG00000019461	=	F59A2.3_T22H2.5
ENSMUSG00000018567 (predicted) ENSMUSG00000079418	=	C32D5.9_Y87G2A.3
ENSMUSG00000018567 (predicted) ENSMUSG00000026280	=	C32D5.9_Y87G2A.3
ENSMUSG00000018583 (predicted) ENSMUSG00000040296	=	K08F4.2_F15B10.2
ENSMUSG00000018583 (predicted) ENSMUSG00000026896	=	K08F4.2_F15B10.2
ENSMUSG00000018659 (predicted) ENSMUSG00000025369	=	F57B9.1_Y113G7B.23
ENSMUSG00000018659 (predicted) ENSMUSG00000032481	=	F57B9.1_Y113G7B.23
ENSMUSG00000018661 (predicted) ENSMUSG00000030697	=	Y54E10A.2_Y75B8A.30
ENSMUSG00000018666 (predicted) ENSMUSG00000028603	=	K08H2.6_Y57A10C.6
ENSMUSG00000018666 (predicted) ENSMUSG00000022234	=	K01G5.2_C07G2.3
ENSMUSG00000018733 (predicted) ENSMUSG00000019927	=	F08B12.2_M7.1
ENSMUSG00000018733 (predicted) ENSMUSG00000037096	=	F08B12.2_M7.1
ENSMUSG00000018733 (predicted) ENSMUSG00000061490	=	F08B12.2_M7.1
ENSMUSG00000018733 (predicted) ENSMUSG00000078578	=	F08B12.2_M7.1
ENSMUSG00000018733 (predicted) ENSMUSG00000047079	=	F08B12.2_M7.1
ENSMUSG00000018733 (predicted) ENSMUSG00000063447	=	F08B12.2_M7.1
ENSMUSG00000018733 (predicted) ENSMUSG00000050435	=	F08B12.2_M7.1
ENSMUSG00000018845 (predicted) ENSMUSG00000039615	=	F30H5.1_T09B4.10
ENSMUSG00000018845 (predicted) ENSMUSG00000021270	=	F30H5.1_C47E8.5
ENSMUSG00000018845 (predicted) ENSMUSG00000023944	=	F30H5.1_C47E8.5
ENSMUSG00000018845 (predicted) ENSMUSG00000028960	=	F30H5.1_T05H10.5
ENSMUSG00000018862 (predicted) ENSMUSG00000022100	=	F45F2.6_C35A5.8
ENSMUSG00000018862 (predicted) ENSMUSG00000040594	=	F45F2.6_C35A5.8
ENSMUSG00000018893 (predicted) ENSMUSG00000036537	=	F21A3.6_K01G5.1
ENSMUSG00000018965 (predicted) ENSMUSG00000029407	=	F52D10.3_K09B11.9
ENSMUSG00000018965 (predicted) ENSMUSG00000039191	=	M117.2_K08B4.1
ENSMUSG00000018965 (predicted) ENSMUSG00000052062	=	M117.2_F54E7.3
ENSMUSG00000018965 (predicted) ENSMUSG00000079575	=	M117.2_K08B4.1
ENSMUSG00000018965 (predicted) ENSMUSG00000034645	=	F52D10.3_C08B11.1
ENSMUSG00000018965 (predicted) ENSMUSG00000034342	=	F52D10.3_M02A10.3
ENSMUSG00000018965 (predicted) ENSMUSG00000022637	=	F52D10.3_M02A10.3
ENSMUSG00000018965 (predicted) ENSMUSG00000025812	=	M117.2_F54E7.3
ENSMUSG00000018965 (predicted) ENSMUSG00000040525	=	F52D10.3_M02A10.3
ENSMUSG00000018965 (predicted) ENSMUSG00000020063	=	M117.2_R11A8.4/F52D10.3_R11A8.4
ENSMUSG00000018965 (predicted) ENSMUSG00000020687	=	F52D10.3_Y110A7A.17
ENSMUSG00000018965 (predicted) ENSMUSG00000034636	=	F52D10.3_C08B11.1
ENSMUSG00000018965 (predicted) ENSMUSG00000024370	=	F52D10.3_F10C5.1
ENSMUSG00000018965 (predicted) ENSMUSG00000022414	=	F52D10.3_C44H4.5
ENSMUSG00000019143 (predicted) ENSMUSG00000028381	=	T11G6.1_F20B4.6
ENSMUSG00000019146 (predicted) ENSMUSG00000026694	=	C46C11.3_C01B10.8
ENSMUSG00000019173 (predicted) ENSMUSG00000025340	=	F26H9.6_Y39A1A.5
ENSMUSG00000019173 (predicted) ENSMUSG00000026867	=	F26H9.6_F49E7.1
ENSMUSG00000019210 (predicted) ENSMUSG00000063902	=	C17H12.14_F26B1.2
ENSMUSG00000019210 (predicted) ENSMUSG00000021546	=	C17H12.14_F26B1.2
ENSMUSG00000019232 (predicted) ENSMUSG00000042743	=	T01B11.2_R05F9.10
ENSMUSG00000019254 (predicted) ENSMUSG00000063358	=	C06C3.1_F43C1.2
ENSMUSG00000019254 (predicted) ENSMUSG00000029407	=	C06C3.1_K09B11.9
ENSMUSG00000019254 (predicted) ENSMUSG00000030435	=	C06C3.1_Y92C3B.2
ENSMUSG00000019254 (predicted) ENSMUSG00000063065	=	C06C3.1_F43C1.2
ENSMUSG00000019302 (predicted) ENSMUSG00000062908	=	VW02B12L.1_T25G12.5
ENSMUSG00000019368 (predicted) ENSMUSG00000031628	=	H06O01.3_Y48E1B.13
ENSMUSG00000019368 (predicted) ENSMUSG00000028914	=	H06O01.3_Y48E1B.13
ENSMUSG00000019368 (predicted) ENSMUSG00000027997	=	H06O01.3_Y48E1B.13
ENSMUSG00000019368 (predicted) ENSMUSG00000029863	=	H06O01.3_Y48E1B.13
ENSMUSG00000019368 (predicted) ENSMUSG00000025076	=	H06O01.3_Y48E1B.13
ENSMUSG00000019368 (predicted) ENSMUSG00000026029	=	H06O01.3_Y48E1B.13
ENSMUSG00000019461 (predicted) ENSMUSG00000028773	=	T22H2.5_W02D3.5
ENSMUSG00000019461 (predicted) ENSMUSG00000027530	=	T22H2.5_W02D3.5
ENSMUSG00000019461 (predicted) ENSMUSG00000062515	=	T22H2.5_W02D3.5
ENSMUSG00000019461 (predicted) ENSMUSG00000044475	=	T22H2.5_C23H3.3
ENSMUSG00000019461 (predicted) ENSMUSG00000025135	=	T22H2.5_F35G12.9
ENSMUSG00000019461 (predicted) ENSMUSG00000027528	=	T22H2.5_W02D3.5
ENSMUSG00000019461 (predicted) ENSMUSG00000062196	=	T22H2.5_W02D3.5
ENSMUSG00000019461 (predicted) ENSMUSG00000032440	=	T22H2.5_C05D2.1
ENSMUSG00000019461 (predicted) ENSMUSG00000027168	=	ZK1053.5_F14F3.1/T22H2.5_F14F3.1
ENSMUSG00000019461 (predicted) ENSMUSG00000027533	=	T22H2.5_W02D3.5
ENSMUSG00000019461 (predicted) ENSMUSG00000074280	=	T22H2.5_W02D3.5
ENSMUSG00000019461 (predicted) ENSMUSG00000021929	=	ZK1053.5_F32E10.4/T22H2.5_F32E10.4
ENSMUSG00000019461 (predicted) ENSMUSG00000030228	=	ZK1053.5_F39B1.1
ENSMUSG00000019461 (predicted) ENSMUSG00000052468	=	T22H2.5_W02D3.5
ENSMUSG00000019461 (predicted) ENSMUSG00000030660	=	ZK1053.5_F39B1.1
ENSMUSG00000019461 (predicted) ENSMUSG00000026447	=	ZK1053.5_F39B1.1
ENSMUSG00000019461 (predicted) ENSMUSG00000027782	=	ZK1053.5_F32E10.4/T22H2.5_F32E10.4
ENSMUSG00000019461 (predicted) ENSMUSG00000019874	=	T22H2.5_W02D3.5
ENSMUSG00000019471 (predicted) ENSMUSG00000061904	=	W08F4.8_F01G4.6
ENSMUSG00000019471 (predicted) ENSMUSG00000024892	=	W08F4.8_D2023.2
ENSMUSG00000019471 (predicted) ENSMUSG00000021270	=	W08F4.8_C47E8.5
ENSMUSG00000019471 (predicted) ENSMUSG00000023944	=	W08F4.8_C47E8.5
ENSMUSG00000019471 (predicted) ENSMUSG00000033712	=	W08F4.8_Y37A1B.1
ENSMUSG00000019732 (predicted) ENSMUSG00000022248	=	Y38A10A.5_Y41C4A.14
ENSMUSG00000019732 (predicted) ENSMUSG00000028287	=	Y38A10A.5_K01G5.4
ENSMUSG00000019732 (predicted) ENSMUSG00000020390	=	Y38A10A.5_C35B1.1
ENSMUSG00000019732 (predicted) ENSMUSG00000022621	=	Y38A10A.5_K01G5.4
ENSMUSG00000019732 (predicted) ENSMUSG00000024370	=	Y38A10A.5_F10C5.1
ENSMUSG00000019732 (predicted) ENSMUSG00000029430	=	Y38A10A.5_K01G5.4
ENSMUSG00000019777 (predicted) ENSMUSG00000024150	=	C53A5.3_F55A11.1
ENSMUSG00000019777 (predicted) ENSMUSG00000038274	=	C53A5.3_C26F1.4
ENSMUSG00000019777 (predicted) ENSMUSG00000053799	=	C53A5.3_C28G1.3
ENSMUSG00000019777 (predicted) ENSMUSG00000031353	=	C53A5.3_K07A1.12
ENSMUSG00000019777 (predicted) ENSMUSG00000027641	=	C53A5.3_C32F10.2
ENSMUSG00000019777 (predicted) ENSMUSG00000020413	=	R06C1.1_H26D21.1
ENSMUSG00000019777 (predicted) ENSMUSG00000030968	=	R06C1.1_C14B1.1
ENSMUSG00000019777 (predicted) ENSMUSG00000033769	=	C53A5.3_C28G1.3
ENSMUSG00000019777 (predicted) ENSMUSG00000022105	=	C53A5.3_C32F10.2
ENSMUSG00000019777 (predicted) ENSMUSG00000025130	=	R06C1.1_C14B1.1
ENSMUSG00000019777 (predicted) ENSMUSG00000076430	=	R06C1.1_H26D21.1
ENSMUSG00000019777 (predicted) ENSMUSG00000020850	=	C53A5.3_C50C3.6
ENSMUSG00000019777 (predicted) ENSMUSG00000024184	=	R06C1.1_C14B1.1
ENSMUSG00000019777 (predicted) ENSMUSG00000028693	=	C53A5.3_C09H10.6
ENSMUSG00000019777 (predicted) ENSMUSG00000031666	=	C53A5.3_C32F10.2
ENSMUSG00000019777 (predicted) ENSMUSG00000057236	=	C53A5.3_K07A1.12
ENSMUSG00000019777 (predicted) ENSMUSG00000048581	=	C53A5.3_F32A11.1
ENSMUSG00000019785 (predicted) ENSMUSG00000028914	=	H06O01.3_Y48E1B.13
ENSMUSG00000019785 (predicted) ENSMUSG00000026029	=	H06O01.3_Y48E1B.13
ENSMUSG00000019785 (predicted) ENSMUSG00000029863	=	H06O01.3_Y48E1B.13
ENSMUSG00000019785 (predicted) ENSMUSG00000025076	=	H06O01.3_Y48E1B.13
ENSMUSG00000019785 (predicted) ENSMUSG00000031628	=	H06O01.3_Y48E1B.13
ENSMUSG00000019785 (predicted) ENSMUSG00000027997	=	H06O01.3_Y48E1B.13
ENSMUSG00000019790 (predicted) ENSMUSG00000029428	=	M01A10.2_F56A8.7
ENSMUSG00000019790 (predicted) ENSMUSG00000030806	=	M01A10.2_F56A8.7
ENSMUSG00000019790 (predicted) ENSMUSG00000041488	=	M01A10.2_F56A8.7
ENSMUSG00000019790 (predicted) ENSMUSG00000030805	=	M01A10.2_F56A8.7
ENSMUSG00000019795 (predicted) ENSMUSG00000024122	=	C10F3.5_H42K12.1
ENSMUSG00000019806 (predicted) ENSMUSG00000062908	=	C37E2.2_T08G2.3
ENSMUSG00000019814 (predicted) ENSMUSG00000030744	=	T23D8.3_C23G10.3
ENSMUSG00000019857 (predicted) ENSMUSG00000041997	=	F10G7.3_C07A9.3
ENSMUSG00000019857 (predicted) ENSMUSG00000020694	=	F10G7.3_C07A9.3
ENSMUSG00000019861 (predicted) ENSMUSG00000021477	=	ZK849.2_T03E6.7
ENSMUSG00000019861 (predicted) ENSMUSG00000079834	=	ZK849.2_M05D6.7
ENSMUSG00000019861 (predicted) ENSMUSG00000031633	=	ZK849.2_T27E9.1
ENSMUSG00000019861 (predicted) ENSMUSG00000056214	=	ZK849.2_T26E3.3
ENSMUSG00000019861 (predicted) ENSMUSG00000055298	=	ZK849.2_T03E6.7
ENSMUSG00000019861 (predicted) ENSMUSG00000057446	=	ZK849.2_T03E6.7
ENSMUSG00000019861 (predicted) ENSMUSG00000067274	=	ZK849.2_F25H2.10
ENSMUSG00000019861 (predicted) ENSMUSG00000034168	=	ZK849.2_M04G12.1
ENSMUSG00000019861 (predicted) ENSMUSG00000020917	=	ZK849.2_D1005.1
ENSMUSG00000019861 (predicted) ENSMUSG00000026843	=	ZK849.2_C12D8.1
ENSMUSG00000019861 (predicted) ENSMUSG00000051495	=	ZK849.2_M04G12.1
ENSMUSG00000019861 (predicted) ENSMUSG00000021441	=	ZK849.2_T03E6.7
ENSMUSG00000019861 (predicted) ENSMUSG00000038642	=	ZK849.2_T03E6.7
ENSMUSG00000019861 (predicted) ENSMUSG00000074871	=	ZK849.2_T03E6.7
ENSMUSG00000019861 (predicted) ENSMUSG00000028111	=	ZK849.2_T03E6.7
ENSMUSG00000019861 (predicted) ENSMUSG00000050345	=	ZK849.2_T03E6.7
ENSMUSG00000019861 (predicted) ENSMUSG00000040048	=	ZK849.2_F59C6.5
ENSMUSG00000019861 (predicted) ENSMUSG00000056728	=	ZK849.2_T03E6.7
ENSMUSG00000019861 (predicted) ENSMUSG00000074870	=	ZK849.2_T03E6.7
ENSMUSG00000019861 (predicted) ENSMUSG00000026832	=	ZK849.2_F30F8.3
ENSMUSG00000019861 (predicted) ENSMUSG00000020349	=	ZK849.2_F38H4.9
ENSMUSG00000019861 (predicted) ENSMUSG00000044641	=	ZK849.2_T26E3.3
ENSMUSG00000019861 (predicted) ENSMUSG00000032518	=	ZK849.2_B0393.1
ENSMUSG00000019861 (predicted) ENSMUSG00000021440	=	ZK849.2_T03E6.7
ENSMUSG00000019861 (predicted) ENSMUSG00000021439	=	ZK849.2_T03E6.7
ENSMUSG00000019861 (predicted) ENSMUSG00000042167	=	ZK849.2_F31C3.2
ENSMUSG00000019861 (predicted) ENSMUSG00000044030	=	ZK849.2_M04G12.1
ENSMUSG00000019861 (predicted) ENSMUSG00000047676	=	ZK849.2_B0393.1
ENSMUSG00000019861 (predicted) ENSMUSG00000069041	=	ZK849.2_T27E9.1
ENSMUSG00000019861 (predicted) ENSMUSG00000039713	=	ZK849.2_T08H4.1
ENSMUSG00000019861 (predicted) ENSMUSG00000019861	=	ZK849.2_ZK849.2
ENSMUSG00000019861 (predicted) ENSMUSG00000042243	=	ZK849.2_T03E6.7
ENSMUSG00000019861 (predicted) ENSMUSG00000067161	=	ZK849.2_T27E9.1
ENSMUSG00000019861 (predicted) ENSMUSG00000055679	=	ZK849.2_T03E6.7
ENSMUSG00000019861 (predicted) ENSMUSG00000038167	=	ZK849.2_T08H4.1
ENSMUSG00000019861 (predicted) ENSMUSG00000028034	=	ZK849.2_C12D8.1
ENSMUSG00000019861 (predicted) ENSMUSG00000028233	=	ZK849.2_T08G11.4
ENSMUSG00000019861 (predicted) ENSMUSG00000079874	=	ZK849.2_B0393.1
ENSMUSG00000019874 (predicted) ENSMUSG00000039263	=	W02D3.5_ZK353.6
ENSMUSG00000019874 (predicted) ENSMUSG00000039682	=	W02D3.5_ZK353.6
ENSMUSG00000019874 (predicted) ENSMUSG00000030942	=	T22G5.2_W02G9.3
ENSMUSG00000019920 (predicted) ENSMUSG00000024936	=	F14D12.2_Y39B6A.19
ENSMUSG00000019920 (predicted) ENSMUSG00000069041	=	F14D12.2_T27E9.1
ENSMUSG00000019920 (predicted) ENSMUSG00000033998	=	F14D12.2_Y39B6A.19
ENSMUSG00000019920 (predicted) ENSMUSG00000046410	=	F14D12.2_Y39B6A.19
ENSMUSG00000019920 (predicted) ENSMUSG00000067161	=	F14D12.2_T27E9.1
ENSMUSG00000019920 (predicted) ENSMUSG00000031633	=	F14D12.2_T27E9.1
ENSMUSG00000019920 (predicted) ENSMUSG00000026727	=	F14D12.2_C34C12.5
ENSMUSG00000019927 (predicted) ENSMUSG00000024767	=	M7.1_C25D7.8
ENSMUSG00000019927 (predicted) ENSMUSG00000079057	=	M7.1_H02I12.8
ENSMUSG00000019927 (predicted) ENSMUSG00000043279	=	M7.1_F54G8.4
ENSMUSG00000019927 (predicted) ENSMUSG00000030788	=	M7.1_F54B11.5
ENSMUSG00000019927 (predicted) ENSMUSG00000050079	=	M7.1_F16A11.1
ENSMUSG00000019927 (predicted) ENSMUSG00000036986	=	M7.1_F54G8.4
ENSMUSG00000019927 (predicted) ENSMUSG00000021203	=	M7.1_C25D7.8
ENSMUSG00000019927 (predicted) ENSMUSG00000025135	=	M7.1_F35G12.9
ENSMUSG00000019927 (predicted) ENSMUSG00000041528	=	M7.1_F16A11.1
ENSMUSG00000019982 (predicted) ENSMUSG00000022488	=	F32H2.1_F28D1.10
ENSMUSG00000019982 (predicted) ENSMUSG00000027002	=	F32H2.1_F28D1.10
ENSMUSG00000019984 (predicted) ENSMUSG00000034297	=	F39B2.4_K08F8.6
ENSMUSG00000020017 (predicted) ENSMUSG00000063065	=	F47B10.2_F43C1.2
ENSMUSG00000020017 (predicted) ENSMUSG00000063358	=	F47B10.2_F43C1.2
ENSMUSG00000020018 (predicted) ENSMUSG00000020149	=	ZK652.1_C39F7.4
ENSMUSG00000020018 (predicted) ENSMUSG00000040824	=	ZK652.1_C52E4.3
ENSMUSG00000020018 (predicted) ENSMUSG00000062678	=	ZK652.1_C52E4.3
ENSMUSG00000020018 (predicted) ENSMUSG00000063166	=	ZK652.1_C52E4.3
ENSMUSG00000020018 (predicted) ENSMUSG00000024870	=	ZK652.1_C39F7.4
ENSMUSG00000020023 (predicted) ENSMUSG00000020946	=	C15H9.4_B0272.2
ENSMUSG00000020048 (predicted) ENSMUSG00000042743	=	T05E11.3_R05F9.10
ENSMUSG00000020051 (predicted) ENSMUSG00000020590	=	K08F8.4_Y116A8C.26
ENSMUSG00000020051 (predicted) ENSMUSG00000049811	=	K08F8.4_Y38H6C.14
ENSMUSG00000020051 (predicted) ENSMUSG00000021234	=	K08F8.4_Y38H6C.14
ENSMUSG00000020056 (predicted) ENSMUSG00000031839	=	F59E12.10_K08E7.2
ENSMUSG00000020056 (predicted) ENSMUSG00000034105	=	F59E12.10_K08E7.1
ENSMUSG00000020056 (predicted) ENSMUSG00000024101	=	F59E12.10_Y48E1B.1
ENSMUSG00000020057 (predicted) ENSMUSG00000057497	=	C33A11.2_ZK637.2
ENSMUSG00000020063 (known) ENSMUSG00000044167	=	R11A8.4_R13H8.1
ENSMUSG00000020063 (predicted) ENSMUSG00000042903	=	R11A8.4_R13H8.1
ENSMUSG00000020063 (predicted) ENSMUSG00000048756	=	R11A8.4_R13H8.1
ENSMUSG00000020063 (predicted) ENSMUSG00000052135	=	R11A8.4_R13H8.1
ENSMUSG00000020063 (predicted) ENSMUSG00000076432	=	R11A8.4_F52D10.3/R11A8.4_M117.2
ENSMUSG00000020063 (predicted) ENSMUSG00000022285	=	R11A8.4_F52D10.3/R11A8.4_M117.2
ENSMUSG00000020063 (predicted) ENSMUSG00000047281	=	R11A8.4_M117.2/R11A8.4_F52D10.3
ENSMUSG00000020063 (predicted) ENSMUSG00000051391	=	R11A8.4_M117.2/R11A8.4_F52D10.3
ENSMUSG00000020134 (predicted) ENSMUSG00000057706	=	F25B4.2_F53G12.5
ENSMUSG00000020134 (predicted) ENSMUSG00000048696	=	F25B4.2_F53G12.5
ENSMUSG00000020134 (predicted) ENSMUSG00000074480	=	F25B4.2_F53G12.5
ENSMUSG00000020134 (predicted) ENSMUSG00000037253	=	F25B4.2_F53G12.5
ENSMUSG00000020149 (predicted) ENSMUSG00000072585	=	C39F7.4_ZK652.1
ENSMUSG00000020149 (predicted) ENSMUSG00000036646	=	C39F7.4_ZC410.3
ENSMUSG00000020149 (predicted) ENSMUSG00000079972	=	C39F7.4_ZK652.1
ENSMUSG00000020149 (predicted) ENSMUSG00000027067	=	C39F7.4_T20B12.8
ENSMUSG00000020149 (predicted) ENSMUSG00000027035	=	C39F7.4_C09G4.1
ENSMUSG00000020149 (predicted) ENSMUSG00000026749	=	C39F7.4_F19H6.1
ENSMUSG00000020149 (predicted) ENSMUSG00000030510	=	C39F7.4_C09G4.1
ENSMUSG00000020149 (predicted) ENSMUSG00000029430	=	C39F7.4_K01G5.4
ENSMUSG00000020149 (predicted) ENSMUSG00000022621	=	C39F7.4_K01G5.4
ENSMUSG00000020149 (predicted) ENSMUSG00000023021	=	C39F7.4_C09G4.1
ENSMUSG00000020149 (predicted) ENSMUSG00000021416	=	C39F7.4_R06F6.9
ENSMUSG00000020149 (predicted) ENSMUSG00000028287	=	C39F7.4_K01G5.4
ENSMUSG00000020149 (predicted) ENSMUSG00000021417	=	C39F7.4_R06F6.9
ENSMUSG00000020149 (predicted) ENSMUSG00000026393	=	C39F7.4_F19H6.1
ENSMUSG00000020149 (predicted) ENSMUSG00000027227	=	C39F7.4_R04B5.5
ENSMUSG00000020152 (predicted) ENSMUSG00000032558	=	K07C5.1_M7.2
ENSMUSG00000020160 (predicted) ENSMUSG00000078209	=	T28F12.2_Y62E10A.16
ENSMUSG00000020160 (predicted) ENSMUSG00000078219	=	T28F12.2_Y62E10A.16
ENSMUSG00000020160 (predicted) ENSMUSG00000078213	=	T28F12.2_Y62E10A.16
ENSMUSG00000020160 (predicted) ENSMUSG00000078324	=	T28F12.2_Y62E10A.16
ENSMUSG00000020160 (predicted) ENSMUSG00000078330	=	T28F12.2_Y62E10A.16
ENSMUSG00000020160 (predicted) ENSMUSG00000078218	=	T28F12.2_Y62E10A.16
ENSMUSG00000020160 (predicted) ENSMUSG00000078214	=	T28F12.2_Y62E10A.16
ENSMUSG00000020160 (predicted) ENSMUSG00000078335	=	T28F12.2_Y62E10A.16
ENSMUSG00000020160 (predicted) ENSMUSG00000078221	=	T28F12.2_Y62E10A.16
ENSMUSG00000020160 (predicted) ENSMUSG00000040298	=	T28F12.2_Y62E10A.16
ENSMUSG00000020160 (predicted) ENSMUSG00000078326	=	T28F12.2_Y62E10A.16
ENSMUSG00000020160 (predicted) ENSMUSG00000078336	=	T28F12.2_Y62E10A.16
ENSMUSG00000020160 (predicted) ENSMUSG00000080061	=	T28F12.2_Y62E10A.16
ENSMUSG00000020160 (predicted) ENSMUSG00000078216	=	T28F12.2_Y62E10A.16
ENSMUSG00000020160 (predicted) ENSMUSG00000021939	=	T28F12.2_F44C4.3
ENSMUSG00000020160 (predicted) ENSMUSG00000078333	=	T28F12.2_Y62E10A.16
ENSMUSG00000020160 (predicted) ENSMUSG00000078215	=	T28F12.2_Y62E10A.16
ENSMUSG00000020160 (predicted) ENSMUSG00000078211	=	T28F12.2_Y62E10A.16
ENSMUSG00000020160 (predicted) ENSMUSG00000078332	=	T28F12.2_Y62E10A.16
ENSMUSG00000020160 (predicted) ENSMUSG00000078217	=	T28F12.2_Y62E10A.16
ENSMUSG00000020160 (predicted) ENSMUSG00000078323	=	T28F12.2_Y62E10A.16
ENSMUSG00000020160 (predicted) ENSMUSG00000078220	=	T28F12.2_Y62E10A.16
ENSMUSG00000020160 (predicted) ENSMUSG00000037593	=	T28F12.2_F31E3.2
ENSMUSG00000020160 (predicted) ENSMUSG00000078222	=	T28F12.2_Y62E10A.16
ENSMUSG00000020160 (predicted) ENSMUSG00000078325	=	T28F12.2_Y62E10A.16
ENSMUSG00000020166 (predicted) ENSMUSG00000020166	=	B0286.4_B0286.4
ENSMUSG00000020166 (predicted) ENSMUSG00000028886	=	B0286.4_C49A1.4
ENSMUSG00000020166 (predicted) ENSMUSG00000025932	=	B0286.4_C49A1.4
ENSMUSG00000020220 (predicted) ENSMUSG00000024515	=	C25H3.8_R12B2.1
ENSMUSG00000020248 (predicted) ENSMUSG00000046755	=	W10D9.4_K11D9.1
ENSMUSG00000020248 (predicted) ENSMUSG00000032897	=	W10D9.4_F23F1.1
ENSMUSG00000020248 (predicted) ENSMUSG00000021693	=	W10D9.4_K11D9.1
ENSMUSG00000020248 (predicted) ENSMUSG00000028678	=	W10D9.4_K11D9.1
ENSMUSG00000020262 (predicted) ENSMUSG00000024056	=	T20H4.4_W01B6.9
ENSMUSG00000020265 (predicted) ENSMUSG00000020483	=	K12C11.2_T26A5.9
ENSMUSG00000020265 (predicted) ENSMUSG00000033458	=	K12C11.2_C01G5.8
ENSMUSG00000020265 (predicted) ENSMUSG00000020738	=	K12C11.2_K12C11.2
ENSMUSG00000020265 (predicted) ENSMUSG00000042167	=	K12C11.2_F31C3.2
ENSMUSG00000020265 (predicted) ENSMUSG00000020844	=	K12C11.2_F29B9.5
ENSMUSG00000020265 (predicted) ENSMUSG00000020265	=	K12C11.2_K12C11.2
ENSMUSG00000020265 (predicted) ENSMUSG00000029201	=	K12C11.2_F29F11.1
ENSMUSG00000020295 (predicted) ENSMUSG00000036537	=	F21A3.6_K01G5.1
ENSMUSG00000020340 (predicted) ENSMUSG00000027002	=	F56A11.1_F28D1.10
ENSMUSG00000020340 (predicted) ENSMUSG00000022488	=	F56A11.1_F28D1.10
ENSMUSG00000020349 (predicted) ENSMUSG00000021022	=	F38H4.9_C25A1.9
ENSMUSG00000020349 (predicted) ENSMUSG00000041710	=	F38H4.9_R06B10.4
ENSMUSG00000020349 (predicted) ENSMUSG00000027748	=	F38H4.9_R06B10.4
ENSMUSG00000020349 (predicted) ENSMUSG00000027168	=	F38H4.9_F14F3.1
ENSMUSG00000020349 (predicted) ENSMUSG00000032839	=	F38H4.9_R06B10.4
ENSMUSG00000020354 (predicted) ENSMUSG00000034111	=	F07H5.2_Y41E3.7
ENSMUSG00000020354 (predicted) ENSMUSG00000026499	=	F07H5.2_Y41E3.7
ENSMUSG00000020359 (predicted) ENSMUSG00000042743	=	T01B11.2_R05F9.10
ENSMUSG00000020361 (predicted) ENSMUSG00000026965	=	C30C11.4_K06H7.6
ENSMUSG00000020363 (predicted) ENSMUSG00000078209	=	F07A11.2_Y62E10A.16
ENSMUSG00000020363 (predicted) ENSMUSG00000080061	=	F07A11.2_Y62E10A.16
ENSMUSG00000020363 (predicted) ENSMUSG00000078216	=	F07A11.2_Y62E10A.16
ENSMUSG00000020363 (predicted) ENSMUSG00000040298	=	F07A11.2_Y62E10A.16
ENSMUSG00000020363 (predicted) ENSMUSG00000078325	=	F07A11.2_Y62E10A.16
ENSMUSG00000020363 (predicted) ENSMUSG00000078323	=	F07A11.2_Y62E10A.16
ENSMUSG00000020363 (predicted) ENSMUSG00000078220	=	F07A11.2_Y62E10A.16
ENSMUSG00000020363 (predicted) ENSMUSG00000078332	=	F07A11.2_Y62E10A.16
ENSMUSG00000020363 (predicted) ENSMUSG00000078330	=	F07A11.2_Y62E10A.16
ENSMUSG00000020363 (predicted) ENSMUSG00000078222	=	F07A11.2_Y62E10A.16
ENSMUSG00000020363 (predicted) ENSMUSG00000078213	=	F07A11.2_Y62E10A.16
ENSMUSG00000020363 (predicted) ENSMUSG00000078336	=	F07A11.2_Y62E10A.16
ENSMUSG00000020363 (predicted) ENSMUSG00000078221	=	F07A11.2_Y62E10A.16
ENSMUSG00000020363 (predicted) ENSMUSG00000078335	=	F07A11.2_Y62E10A.16
ENSMUSG00000020363 (predicted) ENSMUSG00000078333	=	F07A11.2_Y62E10A.16
ENSMUSG00000020363 (predicted) ENSMUSG00000078219	=	F07A11.2_Y62E10A.16
ENSMUSG00000020363 (predicted) ENSMUSG00000078324	=	F07A11.2_Y62E10A.16
ENSMUSG00000020363 (predicted) ENSMUSG00000078215	=	F07A11.2_Y62E10A.16
ENSMUSG00000020363 (predicted) ENSMUSG00000078218	=	F07A11.2_Y62E10A.16
ENSMUSG00000020363 (predicted) ENSMUSG00000078214	=	F07A11.2_Y62E10A.16
ENSMUSG00000020363 (predicted) ENSMUSG00000078217	=	F07A11.2_Y62E10A.16
ENSMUSG00000020363 (predicted) ENSMUSG00000078211	=	F07A11.2_Y62E10A.16
ENSMUSG00000020363 (predicted) ENSMUSG00000078326	=	F07A11.2_Y62E10A.16
ENSMUSG00000020368 (predicted) ENSMUSG00000029173	=	ZK632.6_D1054.13
ENSMUSG00000020372 (predicted) ENSMUSG00000054545	=	K04D7.1_F10D2.11
ENSMUSG00000020372 (predicted) ENSMUSG00000061906	=	K04D7.1_F10D2.11
ENSMUSG00000020372 (predicted) ENSMUSG00000021143	=	K04D7.1_T18H9.7
ENSMUSG00000020372 (predicted) ENSMUSG00000024855	=	K04D7.1_T18H9.7
ENSMUSG00000020372 (predicted) ENSMUSG00000029268	=	K04D7.1_F10D2.11
ENSMUSG00000020372 (predicted) ENSMUSG00000029171	=	K04D7.1_Y43F4B.5
ENSMUSG00000020372 (predicted) ENSMUSG00000054630	=	K04D7.1_F10D2.11
ENSMUSG00000020372 (predicted) ENSMUSG00000072664	=	K04D7.1_F10D2.11
ENSMUSG00000020372 (predicted) ENSMUSG00000057425	=	K04D7.1_F10D2.11
ENSMUSG00000020372 (predicted) ENSMUSG00000035780	=	K04D7.1_F10D2.11
ENSMUSG00000020372 (predicted) ENSMUSG00000032854	=	K04D7.1_F10D2.11
ENSMUSG00000020372 (predicted) ENSMUSG00000025410	=	K04D7.1_C28H8.12
ENSMUSG00000020372 (predicted) ENSMUSG00000035836	=	K04D7.1_F10D2.11
ENSMUSG00000020372 (predicted) ENSMUSG00000070704	=	K04D7.1_F10D2.11
ENSMUSG00000020372 (predicted) ENSMUSG00000024515	=	K04D7.1_R12B2.1
ENSMUSG00000020372 (predicted) ENSMUSG00000035811	=	K04D7.1_F10D2.11
ENSMUSG00000020372 (predicted) ENSMUSG00000030729	=	K04D7.1_Y43F4B.5
ENSMUSG00000020372 (predicted) ENSMUSG00000029260	=	K04D7.1_F10D2.11
ENSMUSG00000020372 (predicted) ENSMUSG00000049152	=	K04D7.1_F10D2.11
ENSMUSG00000020374 (predicted) ENSMUSG00000030638	=	R05G6.10_T04D1.3
ENSMUSG00000020374 (predicted) ENSMUSG00000028488	=	R05G6.10_T04D1.3
ENSMUSG00000020390 (predicted) ENSMUSG00000078636	=	C35B1.1_K10B3.7/C35B1.1_K10B3.8
ENSMUSG00000020390 (predicted) ENSMUSG00000078370	=	C35B1.1_K10B3.7/C35B1.1_K10B3.8
ENSMUSG00000020390 (predicted) ENSMUSG00000078592	=	C35B1.1_K10B3.8/C35B1.1_K10B3.7
ENSMUSG00000020390 (predicted) ENSMUSG00000080303	=	C35B1.1_K10B3.8/C35B1.1_K10B3.7
ENSMUSG00000020390 (predicted) ENSMUSG00000063885	=	C35B1.1_K10B3.7/C35B1.1_K10B3.8
ENSMUSG00000020390 (predicted) ENSMUSG00000069236	=	C35B1.1_K10B3.8/C35B1.1_K10B3.7
ENSMUSG00000020390 (predicted) ENSMUSG00000078967	=	C35B1.1_K10B3.8/C35B1.1_K10B3.7
ENSMUSG00000020390 (predicted) ENSMUSG00000030761	=	C35B1.1_T10H10.1
ENSMUSG00000020390 (predicted) ENSMUSG00000078573	=	C35B1.1_K10B3.8/C35B1.1_K10B3.7
ENSMUSG00000020390 (predicted) ENSMUSG00000078162	=	C35B1.1_K10B3.7/C35B1.1_K10B3.8
ENSMUSG00000020390 (predicted) ENSMUSG00000061099	=	C35B1.1_K10B3.8/C35B1.1_K10B3.7
ENSMUSG00000020390 (predicted) ENSMUSG00000028309	=	C35B1.1_R05D3.4
ENSMUSG00000020390 (predicted) ENSMUSG00000080155	=	C35B1.1_K10B3.7/C35B1.1_K10B3.8
ENSMUSG00000020390 (predicted) ENSMUSG00000030816	=	C35B1.1_R05D3.4
ENSMUSG00000020390 (predicted) ENSMUSG00000079558	=	C35B1.1_K10B3.8/C35B1.1_K10B3.7
ENSMUSG00000020390 (predicted) ENSMUSG00000073212	=	C35B1.1_K10B3.7/C35B1.1_K10B3.8
ENSMUSG00000020390 (predicted) ENSMUSG00000024388	=	C35B1.1_T10H10.1
ENSMUSG00000020390 (predicted) ENSMUSG00000071813	=	C35B1.1_K10B3.7/C35B1.1_K10B3.8
ENSMUSG00000020390 (predicted) ENSMUSG00000078191	=	C35B1.1_K10B3.7/C35B1.1_K10B3.8
ENSMUSG00000020390 (predicted) ENSMUSG00000070490	=	C35B1.1_K10B3.7/C35B1.1_K10B3.8
ENSMUSG00000020390 (predicted) ENSMUSG00000055676	=	C35B1.1_K10B3.8/C35B1.1_K10B3.7
ENSMUSG00000020390 (predicted) ENSMUSG00000078088	=	C35B1.1_K10B3.7/C35B1.1_K10B3.8
ENSMUSG00000020390 (predicted) ENSMUSG00000078142	=	C35B1.1_K10B3.8/C35B1.1_K10B3.7
[truncated: 5,092 more rows]
