# Supplementary material for: Building and analyzing protein interactome networks by cross-species comparisons
Source: BMC Syst Biol. 2010 Mar 30;4:36. doi: 10.1186/1752-0509-4-36 (PMC2859380; doi:10.1186/1752-0509-4-36)
Supplement: Additional file 7 — Zip Mmus. A zipped folder containing files formatted for use in Cytoscape listed in Supplemental Table 3. These files are for Mus musculus proteins. [file 1752-0509-4-36-S7.ZIP › mmus/mmus_cele_SpeciesSpeciesScore.eda]

mmus_cele_SpeciesSpeciesScore.eda
ENSMUSG00000000088 (predicted) ENSMUSG00000020483	=	1.00
ENSMUSG00000000168 (predicted) ENSMUSG00000029407	=	1.00
ENSMUSG00000000168 (predicted) ENSMUSG00000039828	=	1.00
ENSMUSG00000000168 (predicted) ENSMUSG00000064064	=	1.00
ENSMUSG00000000168 (predicted) ENSMUSG00000025485	=	1.00
ENSMUSG00000000168 (predicted) ENSMUSG00000029910	=	1.00
ENSMUSG00000000168 (predicted) ENSMUSG00000042167	=	0.90
ENSMUSG00000000168 (predicted) ENSMUSG00000035620	=	1.00
ENSMUSG00000000216 (predicted) ENSMUSG00000027744	=	0.84
ENSMUSG00000000216 (predicted) ENSMUSG00000067274	=	0.86
ENSMUSG00000000216 (predicted) ENSMUSG00000032333	=	0.86
ENSMUSG00000000216 (predicted) ENSMUSG00000026880	=	0.86
ENSMUSG00000000296 (predicted) ENSMUSG00000027291	=	1.00
ENSMUSG00000000296 (predicted) ENSMUSG00000073643	=	1.00
ENSMUSG00000000296 (predicted) ENSMUSG00000014547	=	1.00
ENSMUSG00000000308 (predicted) ENSMUSG00000032418	=	0.89
ENSMUSG00000000308 (predicted) ENSMUSG00000056199	=	0.89
ENSMUSG00000000308 (predicted) ENSMUSG00000024556	=	0.89
ENSMUSG00000000308 (predicted) ENSMUSG00000021270	=	0.89
ENSMUSG00000000308 (predicted) ENSMUSG00000023944	=	0.89
ENSMUSG00000000308 (predicted) ENSMUSG00000022414	=	0.97
ENSMUSG00000000308 (predicted) ENSMUSG00000052456	=	0.89
ENSMUSG00000000308 (predicted) ENSMUSG00000030621	=	0.89
ENSMUSG00000000308 (predicted) ENSMUSG00000030942	=	0.97
ENSMUSG00000000308 (predicted) ENSMUSG00000060782	=	0.89
ENSMUSG00000000308 (predicted) ENSMUSG00000032097	=	0.97
ENSMUSG00000000308 (predicted) ENSMUSG00000025580	=	0.89
ENSMUSG00000000308 (predicted) ENSMUSG00000030744	=	0.89
ENSMUSG00000000340 (predicted) ENSMUSG00000042660	=	1.00
ENSMUSG00000000441 (known) ENSMUSG00000035027	=	2.0
ENSMUSG00000000441 (known) ENSMUSG00000004936	=	2.0
ENSMUSG00000000441 (predicted) ENSMUSG00000074129	=	1.00
ENSMUSG00000000441 (predicted) ENSMUSG00000063015	=	1.00
ENSMUSG00000000441 (predicted) ENSMUSG00000040451	=	1.00
ENSMUSG00000000441 (predicted) ENSMUSG00000028044	=	1.00
ENSMUSG00000000441 (predicted) ENSMUSG00000027597	=	1.00
ENSMUSG00000000441 (predicted) ENSMUSG00000062083	=	1.00
ENSMUSG00000000441 (predicted) ENSMUSG00000062687	=	1.00
ENSMUSG00000000441 (predicted) ENSMUSG00000058444	=	1.00
ENSMUSG00000000441 (predicted) ENSMUSG00000058779	=	1.00
ENSMUSG00000000441 (predicted) ENSMUSG00000050931	=	1.00
ENSMUSG00000000441 (predicted) ENSMUSG00000062248	=	1.00
ENSMUSG00000000441 (predicted) ENSMUSG00000003426	=	1.00
ENSMUSG00000000531 (predicted) ENSMUSG00000003269	=	1.00
ENSMUSG00000000531 (predicted) ENSMUSG00000019861	=	1.00
ENSMUSG00000000531 (predicted) ENSMUSG00000017132	=	1.00
ENSMUSG00000000531 (predicted) ENSMUSG00000018001	=	1.00
ENSMUSG00000000531 (predicted) ENSMUSG00000018008	=	1.00
ENSMUSG00000000579 (predicted) ENSMUSG00000031928	=	1.00
ENSMUSG00000000673 (predicted) ENSMUSG00000022248	=	1.00
ENSMUSG00000000711 (predicted) ENSMUSG00000025340	=	1.00
ENSMUSG00000000711 (predicted) ENSMUSG00000026867	=	1.00
ENSMUSG00000000751 (predicted) ENSMUSG00000017830	=	1.00
ENSMUSG00000000751 (predicted) ENSMUSG00000028884	=	1.00
ENSMUSG00000000751 (predicted) ENSMUSG00000040296	=	1.00
ENSMUSG00000000751 (predicted) ENSMUSG00000026896	=	1.00
ENSMUSG00000000751 (predicted) ENSMUSG00000023104	=	1.00
ENSMUSG00000000827 (predicted) ENSMUSG00000027291	=	1.00
ENSMUSG00000000827 (predicted) ENSMUSG00000014547	=	1.00
ENSMUSG00000000827 (predicted) ENSMUSG00000073643	=	1.00
ENSMUSG00000000902 (known) ENSMUSG00000032481	=	2.0
ENSMUSG00000000902 (predicted) ENSMUSG00000025369	=	1.00
ENSMUSG00000000948 (predicted) ENSMUSG00000026896	=	1.00
ENSMUSG00000000948 (predicted) ENSMUSG00000017830	=	1.00
ENSMUSG00000000948 (predicted) ENSMUSG00000040296	=	1.00
ENSMUSG00000001036 (predicted) ENSMUSG00000026972	=	0.80
ENSMUSG00000001036 (predicted) ENSMUSG00000073380	=	0.90
ENSMUSG00000001039 (predicted) ENSMUSG00000063439	=	1.00
ENSMUSG00000001098 (predicted) ENSMUSG00000023952	=	1.00
ENSMUSG00000001098 (predicted) ENSMUSG00000004364	=	1.00
ENSMUSG00000001098 (predicted) ENSMUSG00000049969	=	1.00
ENSMUSG00000001100 (predicted) ENSMUSG00000005483	=	1.00
ENSMUSG00000001100 (predicted) ENSMUSG00000028035	=	1.00
ENSMUSG00000001100 (predicted) ENSMUSG00000036052	=	1.00
ENSMUSG00000001100 (predicted) ENSMUSG00000040824	=	1.00
ENSMUSG00000001100 (predicted) ENSMUSG00000030708	=	1.00
ENSMUSG00000001100 (predicted) ENSMUSG00000062678	=	1.00
ENSMUSG00000001100 (predicted) ENSMUSG00000063166	=	1.00
ENSMUSG00000001127 (predicted) ENSMUSG00000058444	=	1.00
ENSMUSG00000001127 (predicted) ENSMUSG00000062083	=	1.00
ENSMUSG00000001127 (predicted) ENSMUSG00000003426	=	1.00
ENSMUSG00000001127 (predicted) ENSMUSG00000058779	=	1.00
ENSMUSG00000001127 (predicted) ENSMUSG00000050931	=	1.00
ENSMUSG00000001127 (predicted) ENSMUSG00000004936	=	1.00
ENSMUSG00000001127 (predicted) ENSMUSG00000028044	=	1.00
ENSMUSG00000001127 (predicted) ENSMUSG00000063015	=	1.00
ENSMUSG00000001127 (predicted) ENSMUSG00000062687	=	1.00
ENSMUSG00000001127 (predicted) ENSMUSG00000035027	=	1.00
ENSMUSG00000001127 (predicted) ENSMUSG00000040451	=	1.00
ENSMUSG00000001127 (predicted) ENSMUSG00000027597	=	1.00
ENSMUSG00000001127 (predicted) ENSMUSG00000074129	=	1.00
ENSMUSG00000001127 (predicted) ENSMUSG00000062248	=	1.00
ENSMUSG00000001157 (predicted) ENSMUSG00000069271	=	0.97
ENSMUSG00000001157 (predicted) ENSMUSG00000020363	=	1.00
ENSMUSG00000001157 (predicted) ENSMUSG00000078335	=	1.00
ENSMUSG00000001157 (predicted) ENSMUSG00000078325	=	1.00
ENSMUSG00000001157 (predicted) ENSMUSG00000075031	=	0.98
ENSMUSG00000001157 (predicted) ENSMUSG00000032294	=	1.00
ENSMUSG00000001157 (predicted) ENSMUSG00000041420	=	1.00
ENSMUSG00000001157 (predicted) ENSMUSG00000018102	=	0.98
ENSMUSG00000001157 (predicted) ENSMUSG00000078218	=	1.00
ENSMUSG00000001157 (predicted) ENSMUSG00000040661	=	1.00
ENSMUSG00000001157 (predicted) ENSMUSG00000056895	=	0.96
ENSMUSG00000001157 (predicted) ENSMUSG00000051618	=	1.00
ENSMUSG00000001157 (predicted) ENSMUSG00000078209	=	1.00
ENSMUSG00000001157 (predicted) ENSMUSG00000078211	=	1.00
ENSMUSG00000001157 (predicted) ENSMUSG00000078333	=	1.00
ENSMUSG00000001157 (predicted) ENSMUSG00000078216	=	1.00
ENSMUSG00000001157 (predicted) ENSMUSG00000078330	=	1.00
ENSMUSG00000001157 (predicted) ENSMUSG00000078215	=	1.00
ENSMUSG00000001157 (predicted) ENSMUSG00000008604	=	1.00
ENSMUSG00000001157 (predicted) ENSMUSG00000050936	=	0.98
ENSMUSG00000001157 (predicted) ENSMUSG00000029992	=	0.98
ENSMUSG00000001157 (predicted) ENSMUSG00000078222	=	1.00
ENSMUSG00000001157 (predicted) ENSMUSG00000047246	=	0.99
ENSMUSG00000001157 (predicted) ENSMUSG00000062727	=	0.97
ENSMUSG00000001157 (predicted) ENSMUSG00000078221	=	1.00
ENSMUSG00000001157 (predicted) ENSMUSG00000078214	=	1.00
ENSMUSG00000001157 (predicted) ENSMUSG00000078332	=	1.00
ENSMUSG00000001157 (predicted) ENSMUSG00000064168	=	0.99
ENSMUSG00000001157 (predicted) ENSMUSG00000020160	=	1.00
ENSMUSG00000001157 (predicted) ENSMUSG00000078213	=	1.00
ENSMUSG00000001157 (predicted) ENSMUSG00000078220	=	1.00
ENSMUSG00000001157 (predicted) ENSMUSG00000078326	=	1.00
ENSMUSG00000001157 (predicted) ENSMUSG00000069308	=	0.96
ENSMUSG00000001157 (predicted) ENSMUSG00000078219	=	1.00
ENSMUSG00000001157 (predicted) ENSMUSG00000068854	=	1.00
ENSMUSG00000001157 (predicted) ENSMUSG00000078217	=	1.00
ENSMUSG00000001157 (predicted) ENSMUSG00000040298	=	1.00
ENSMUSG00000001157 (predicted) ENSMUSG00000041237	=	1.00
ENSMUSG00000001157 (predicted) ENSMUSG00000005312	=	1.00
ENSMUSG00000001157 (predicted) ENSMUSG00000058385	=	0.97
ENSMUSG00000001157 (predicted) ENSMUSG00000069300	=	0.97
ENSMUSG00000001157 (predicted) ENSMUSG00000069314	=	0.97
ENSMUSG00000001157 (predicted) ENSMUSG00000069303	=	0.97
ENSMUSG00000001157 (predicted) ENSMUSG00000050148	=	1.00
ENSMUSG00000001157 (predicted) ENSMUSG00000050799	=	0.96
ENSMUSG00000001157 (predicted) ENSMUSG00000027210	=	1.00
ENSMUSG00000001157 (predicted) ENSMUSG00000058189	=	0.97
ENSMUSG00000001157 (predicted) ENSMUSG00000035297	=	1.00
ENSMUSG00000001157 (predicted) ENSMUSG00000080061	=	1.00
ENSMUSG00000001157 (predicted) ENSMUSG00000078323	=	1.00
ENSMUSG00000001157 (predicted) ENSMUSG00000078324	=	1.00
ENSMUSG00000001157 (predicted) ENSMUSG00000069307	=	0.97
ENSMUSG00000001157 (predicted) ENSMUSG00000001157	=	1.00
ENSMUSG00000001157 (predicted) ENSMUSG00000069268	=	0.98
ENSMUSG00000001157 (predicted) ENSMUSG00000078336	=	1.00
ENSMUSG00000001173 (predicted) ENSMUSG00000005625	=	1.00
ENSMUSG00000001270 (predicted) ENSMUSG00000021270	=	1.00
ENSMUSG00000001270 (predicted) ENSMUSG00000030942	=	1.00
ENSMUSG00000001270 (predicted) ENSMUSG00000052456	=	1.00
ENSMUSG00000001270 (predicted) ENSMUSG00000056199	=	1.00
ENSMUSG00000001270 (predicted) ENSMUSG00000023944	=	1.00
ENSMUSG00000001270 (predicted) ENSMUSG00000032418	=	1.00
ENSMUSG00000001270 (predicted) ENSMUSG00000025580	=	1.00
ENSMUSG00000001270 (predicted) ENSMUSG00000030621	=	1.00
ENSMUSG00000001270 (predicted) ENSMUSG00000024556	=	1.00
ENSMUSG00000001270 (predicted) ENSMUSG00000030744	=	1.00
ENSMUSG00000001270 (predicted) ENSMUSG00000022414	=	1.00
ENSMUSG00000001270 (predicted) ENSMUSG00000032097	=	1.00
ENSMUSG00000001270 (predicted) ENSMUSG00000060782	=	1.00
ENSMUSG00000001289 (predicted) ENSMUSG00000006412	=	1.00
ENSMUSG00000001289 (predicted) ENSMUSG00000024309	=	1.00
ENSMUSG00000001380 (predicted) ENSMUSG00000028381	=	0.95
ENSMUSG00000001417 (predicted) ENSMUSG00000062234	=	1.00
ENSMUSG00000001441 (predicted) ENSMUSG00000026896	=	1.00
ENSMUSG00000001441 (predicted) ENSMUSG00000040296	=	1.00
ENSMUSG00000001441 (predicted) ENSMUSG00000017830	=	1.00
ENSMUSG00000001473 (predicted) ENSMUSG00000023826	=	0.98
ENSMUSG00000001520 (predicted) ENSMUSG00000028426	=	1.00
ENSMUSG00000001520 (predicted) ENSMUSG00000003813	=	1.00
ENSMUSG00000001521 (predicted) ENSMUSG00000062647	=	1.00
ENSMUSG00000001521 (predicted) ENSMUSG00000023923	=	1.00
ENSMUSG00000001521 (predicted) ENSMUSG00000079965	=	1.00
ENSMUSG00000001521 (predicted) ENSMUSG00000066452	=	1.00
ENSMUSG00000001521 (predicted) ENSMUSG00000068579	=	1.00
ENSMUSG00000001521 (predicted) ENSMUSG00000062424	=	1.00
ENSMUSG00000001521 (predicted) ENSMUSG00000062758	=	1.00
ENSMUSG00000001521 (predicted) ENSMUSG00000079908	=	1.00
ENSMUSG00000001521 (predicted) ENSMUSG00000078177	=	1.00
ENSMUSG00000001521 (predicted) ENSMUSG00000071052	=	1.00
ENSMUSG00000001521 (predicted) ENSMUSG00000062358	=	1.00
ENSMUSG00000001521 (predicted) ENSMUSG00000070778	=	1.00
ENSMUSG00000001521 (predicted) ENSMUSG00000079925	=	1.00
ENSMUSG00000001521 (predicted) ENSMUSG00000062874	=	1.00
ENSMUSG00000001521 (predicted) ENSMUSG00000070289	=	1.00
ENSMUSG00000001525 (predicted) ENSMUSG00000023826	=	0.99
ENSMUSG00000001552 (predicted) ENSMUSG00000037815	=	1.00
ENSMUSG00000001552 (predicted) ENSMUSG00000040158	=	1.00
ENSMUSG00000001552 (predicted) ENSMUSG00000020135	=	1.00
ENSMUSG00000001552 (predicted) ENSMUSG00000005871	=	1.00
ENSMUSG00000001552 (predicted) ENSMUSG00000063063	=	1.00
ENSMUSG00000001552 (predicted) ENSMUSG00000060843	=	1.00
ENSMUSG00000001627 (predicted) ENSMUSG00000040661	=	1.00
ENSMUSG00000001670 (predicted) ENSMUSG00000042167	=	0.90
ENSMUSG00000001670 (predicted) ENSMUSG00000062687	=	1.00
ENSMUSG00000001670 (predicted) ENSMUSG00000062248	=	1.00
ENSMUSG00000001670 (predicted) ENSMUSG00000028044	=	1.00
ENSMUSG00000001674 (predicted) ENSMUSG00000029863	=	0.77
ENSMUSG00000001674 (predicted) ENSMUSG00000031628	=	0.85
ENSMUSG00000001674 (predicted) ENSMUSG00000026029	=	0.90
ENSMUSG00000001674 (predicted) ENSMUSG00000027997	=	0.79
ENSMUSG00000001674 (predicted) ENSMUSG00000028914	=	0.79
ENSMUSG00000001674 (predicted) ENSMUSG00000025076	=	0.86
ENSMUSG00000001774 (predicted) ENSMUSG00000031754	=	1.00
ENSMUSG00000001891 (predicted) ENSMUSG00000001891	=	1.00
ENSMUSG00000001924 (predicted) ENSMUSG00000028111	=	1.00
ENSMUSG00000001924 (predicted) ENSMUSG00000074871	=	1.00
ENSMUSG00000001924 (predicted) ENSMUSG00000021441	=	1.00
ENSMUSG00000001924 (predicted) ENSMUSG00000056728	=	1.00
ENSMUSG00000001924 (predicted) ENSMUSG00000055679	=	1.00
ENSMUSG00000001924 (predicted) ENSMUSG00000038642	=	1.00
ENSMUSG00000001924 (predicted) ENSMUSG00000055298	=	1.00
ENSMUSG00000001924 (predicted) ENSMUSG00000021440	=	1.00
ENSMUSG00000001924 (predicted) ENSMUSG00000050345	=	1.00
ENSMUSG00000001924 (predicted) ENSMUSG00000021477	=	1.00
ENSMUSG00000001924 (predicted) ENSMUSG00000057446	=	1.00
ENSMUSG00000001924 (predicted) ENSMUSG00000074870	=	1.00
ENSMUSG00000001924 (predicted) ENSMUSG00000042243	=	1.00
ENSMUSG00000001924 (predicted) ENSMUSG00000021439	=	1.00
ENSMUSG00000001962 (predicted) ENSMUSG00000023952	=	1.00
ENSMUSG00000001995 (predicted) ENSMUSG00000063358	=	1.00
ENSMUSG00000001995 (predicted) ENSMUSG00000063065	=	1.00
ENSMUSG00000002014 (predicted) ENSMUSG00000004937	=	1.00
ENSMUSG00000002014 (predicted) ENSMUSG00000042743	=	1.00
ENSMUSG00000002014 (predicted) ENSMUSG00000030744	=	1.00
ENSMUSG00000002058 (predicted) ENSMUSG00000025035	=	1.00
ENSMUSG00000002102 (predicted) ENSMUSG00000024095	=	1.00
ENSMUSG00000002102 (predicted) ENSMUSG00000015671	=	1.00
ENSMUSG00000002102 (predicted) ENSMUSG00000021939	=	0.96
ENSMUSG00000002102 (predicted) ENSMUSG00000021832	=	1.00
ENSMUSG00000002102 (predicted) ENSMUSG00000029440	=	1.00
ENSMUSG00000002102 (predicted) ENSMUSG00000030603	=	1.00
ENSMUSG00000002102 (predicted) ENSMUSG00000015165	=	1.00
ENSMUSG00000002104 (predicted) ENSMUSG00000068706	=	1.00
ENSMUSG00000002104 (predicted) ENSMUSG00000008668	=	1.00
ENSMUSG00000002104 (predicted) ENSMUSG00000069631	=	1.00
ENSMUSG00000002104 (predicted) ENSMUSG00000040048	=	1.00
ENSMUSG00000002104 (predicted) ENSMUSG00000018381	=	1.00
ENSMUSG00000002104 (predicted) ENSMUSG00000061992	=	1.00
ENSMUSG00000002104 (predicted) ENSMUSG00000030942	=	1.00
ENSMUSG00000002104 (predicted) ENSMUSG00000024663	=	1.00
ENSMUSG00000002104 (predicted) ENSMUSG00000040749	=	1.00
ENSMUSG00000002104 (predicted) ENSMUSG00000036840	=	1.00
ENSMUSG00000002104 (predicted) ENSMUSG00000061187	=	1.00
ENSMUSG00000002104 (predicted) ENSMUSG00000021939	=	0.96
ENSMUSG00000002104 (predicted) ENSMUSG00000029407	=	1.00
ENSMUSG00000002104 (predicted) ENSMUSG00000036432	=	1.00
ENSMUSG00000002104 (predicted) ENSMUSG00000026027	=	1.00
ENSMUSG00000002104 (predicted) ENSMUSG00000064231	=	1.00
ENSMUSG00000002104 (predicted) ENSMUSG00000061330	=	1.00
ENSMUSG00000002104 (predicted) ENSMUSG00000058835	=	1.00
ENSMUSG00000002104 (predicted) ENSMUSG00000026782	=	1.00
ENSMUSG00000002104 (predicted) ENSMUSG00000034566	=	1.00
ENSMUSG00000002104 (predicted) ENSMUSG00000080075	=	1.00
ENSMUSG00000002104 (predicted) ENSMUSG00000014959	=	1.00
ENSMUSG00000002104 (predicted) ENSMUSG00000069117	=	1.00
ENSMUSG00000002104 (predicted) ENSMUSG00000080074	=	1.00
ENSMUSG00000002104 (predicted) ENSMUSG00000029388	=	1.00
ENSMUSG00000002104 (predicted) ENSMUSG00000032513	=	1.00
ENSMUSG00000002104 (predicted) ENSMUSG00000064181	=	1.00
ENSMUSG00000002107 (predicted) ENSMUSG00000026683	=	1.00
ENSMUSG00000002107 (predicted) ENSMUSG00000040028	=	1.00
ENSMUSG00000002107 (predicted) ENSMUSG00000008489	=	1.00
ENSMUSG00000002107 (predicted) ENSMUSG00000027510	=	1.00
ENSMUSG00000002107 (predicted) ENSMUSG00000038132	=	1.00
ENSMUSG00000002107 (predicted) ENSMUSG00000028546	=	1.00
ENSMUSG00000002107 (predicted) ENSMUSG00000003410	=	1.00
ENSMUSG00000002129 (predicted) ENSMUSG00000031431	=	1.00
ENSMUSG00000002129 (predicted) ENSMUSG00000018362	=	1.00
ENSMUSG00000002129 (predicted) ENSMUSG00000032481	=	1.00
ENSMUSG00000002129 (predicted) ENSMUSG00000028902	=	1.00
ENSMUSG00000002129 (predicted) ENSMUSG00000050132	=	1.00
ENSMUSG00000002129 (predicted) ENSMUSG00000038770	=	1.00
ENSMUSG00000002129 (predicted) ENSMUSG00000020211	=	1.00
ENSMUSG00000002129 (predicted) ENSMUSG00000025369	=	1.00
ENSMUSG00000002129 (predicted) ENSMUSG00000029723	=	1.00
ENSMUSG00000002129 (predicted) ENSMUSG00000035062	=	1.00
ENSMUSG00000002147 (known) ENSMUSG00000002147	=	2.0
ENSMUSG00000002147 (predicted) ENSMUSG00000004951	=	1.00
ENSMUSG00000002147 (predicted) ENSMUSG00000040033	=	1.00
ENSMUSG00000002147 (predicted) ENSMUSG00000004043	=	1.00
ENSMUSG00000002147 (predicted) ENSMUSG00000043716	=	1.00
ENSMUSG00000002147 (predicted) ENSMUSG00000028233	=	1.00
ENSMUSG00000002147 (predicted) ENSMUSG00000038086	=	1.00
ENSMUSG00000002147 (predicted) ENSMUSG00000055114	=	1.00
ENSMUSG00000002147 (predicted) ENSMUSG00000032399	=	1.00
ENSMUSG00000002147 (predicted) ENSMUSG00000025922	=	1.00
ENSMUSG00000002147 (predicted) ENSMUSG00000004040	=	1.00
ENSMUSG00000002147 (predicted) ENSMUSG00000025917	=	1.00
ENSMUSG00000002147 (predicted) ENSMUSG00000017404	=	1.00
ENSMUSG00000002147 (predicted) ENSMUSG00000054284	=	1.00
ENSMUSG00000002147 (predicted) ENSMUSG00000039092	=	0.90
ENSMUSG00000002147 (predicted) ENSMUSG00000026104	=	1.00
ENSMUSG00000002147 (predicted) ENSMUSG00000021764	=	1.00
ENSMUSG00000002147 (predicted) ENSMUSG00000041548	=	1.00
ENSMUSG00000002147 (predicted) ENSMUSG00000063888	=	1.00
ENSMUSG00000002147 (predicted) ENSMUSG00000026864	=	0.96
ENSMUSG00000002147 (predicted) ENSMUSG00000062939	=	1.00
ENSMUSG00000002147 (predicted) ENSMUSG00000021036	=	0.88
ENSMUSG00000002147 (predicted) ENSMUSG00000020919	=	1.00
ENSMUSG00000002190 (predicted) ENSMUSG00000029173	=	1.00
ENSMUSG00000002204 (predicted) ENSMUSG00000029686	=	0.86
ENSMUSG00000002204 (predicted) ENSMUSG00000023952	=	0.86
ENSMUSG00000002204 (predicted) ENSMUSG00000032649	=	0.86
ENSMUSG00000002204 (predicted) ENSMUSG00000034807	=	0.86
ENSMUSG00000002204 (predicted) ENSMUSG00000032050	=	0.86
ENSMUSG00000002204 (predicted) ENSMUSG00000039787	=	0.86
ENSMUSG00000002204 (predicted) ENSMUSG00000052397	=	0.86
ENSMUSG00000002204 (predicted) ENSMUSG00000031207	=	0.86
ENSMUSG00000002413 (known) ENSMUSG00000004936	=	2.0
ENSMUSG00000002413 (known) ENSMUSG00000035027	=	2.0
ENSMUSG00000002413 (predicted) ENSMUSG00000050931	=	1.00
ENSMUSG00000002413 (predicted) ENSMUSG00000062248	=	1.00
ENSMUSG00000002413 (predicted) ENSMUSG00000058779	=	1.00
ENSMUSG00000002413 (predicted) ENSMUSG00000003426	=	1.00
ENSMUSG00000002413 (predicted) ENSMUSG00000062687	=	1.00
ENSMUSG00000002413 (predicted) ENSMUSG00000028044	=	1.00
ENSMUSG00000002413 (predicted) ENSMUSG00000063015	=	1.00
ENSMUSG00000002413 (predicted) ENSMUSG00000062083	=	1.00
ENSMUSG00000002413 (predicted) ENSMUSG00000027597	=	1.00
ENSMUSG00000002413 (predicted) ENSMUSG00000058444	=	1.00
ENSMUSG00000002413 (predicted) ENSMUSG00000074129	=	1.00
ENSMUSG00000002413 (predicted) ENSMUSG00000040451	=	1.00
ENSMUSG00000002455 (predicted) ENSMUSG00000020844	=	1.00
ENSMUSG00000002477 (predicted) ENSMUSG00000017830	=	1.00
ENSMUSG00000002477 (predicted) ENSMUSG00000026896	=	1.00
ENSMUSG00000002477 (predicted) ENSMUSG00000040296	=	1.00
ENSMUSG00000002500 (predicted) ENSMUSG00000074063	=	1.00
ENSMUSG00000002500 (predicted) ENSMUSG00000041417	=	1.00
ENSMUSG00000002500 (predicted) ENSMUSG00000026965	=	1.00
ENSMUSG00000002500 (predicted) ENSMUSG00000041153	=	1.00
ENSMUSG00000002500 (predicted) ENSMUSG00000023952	=	1.00
ENSMUSG00000002500 (predicted) ENSMUSG00000024725	=	1.00
ENSMUSG00000002500 (predicted) ENSMUSG00000028698	=	1.00
ENSMUSG00000002500 (predicted) ENSMUSG00000063902	=	1.00
ENSMUSG00000002500 (predicted) ENSMUSG00000021546	=	1.00
ENSMUSG00000002500 (predicted) ENSMUSG00000079057	=	1.00
ENSMUSG00000002500 (predicted) ENSMUSG00000031834	=	1.00
ENSMUSG00000002504 (predicted) ENSMUSG00000032050	=	1.00
ENSMUSG00000002504 (predicted) ENSMUSG00000031207	=	1.00
ENSMUSG00000002504 (predicted) ENSMUSG00000052397	=	1.00
ENSMUSG00000002608 (predicted) ENSMUSG00000020483	=	1.00
ENSMUSG00000002608 (predicted) ENSMUSG00000028086	=	1.00
ENSMUSG00000002668 (predicted) ENSMUSG00000059923	=	1.00
ENSMUSG00000002679 (predicted) ENSMUSG00000030291	=	1.00
ENSMUSG00000002679 (predicted) ENSMUSG00000005198	=	1.00
ENSMUSG00000002679 (predicted) ENSMUSG00000034297	=	1.00
ENSMUSG00000002679 (predicted) ENSMUSG00000018076	=	1.00
ENSMUSG00000002741 (predicted) ENSMUSG00000021958	=	1.00
ENSMUSG00000002803 (predicted) ENSMUSG00000025393	=	1.00
ENSMUSG00000002845 (predicted) ENSMUSG00000030298	=	1.00
ENSMUSG00000002910 (predicted) ENSMUSG00000037580	=	1.00
ENSMUSG00000002957 (predicted) ENSMUSG00000026867	=	1.00
ENSMUSG00000002981 (predicted) ENSMUSG00000027291	=	0.96
ENSMUSG00000002984 (predicted) ENSMUSG00000028109	=	1.00
ENSMUSG00000002984 (predicted) ENSMUSG00000020419	=	1.00
ENSMUSG00000003033 (known) ENSMUSG00000035152	=	2.0
ENSMUSG00000003033 (predicted) ENSMUSG00000009090	=	1.00
ENSMUSG00000003033 (predicted) ENSMUSG00000023952	=	1.00
ENSMUSG00000003033 (predicted) ENSMUSG00000073380	=	0.86
ENSMUSG00000003033 (predicted) ENSMUSG00000026972	=	0.90
ENSMUSG00000003037 (predicted) ENSMUSG00000024515	=	1.00
ENSMUSG00000003099 (predicted) ENSMUSG00000079968	=	1.00
ENSMUSG00000003099 (predicted) ENSMUSG00000055912	=	1.00
ENSMUSG00000003099 (predicted) ENSMUSG00000020057	=	1.00
ENSMUSG00000003099 (predicted) ENSMUSG00000046456	=	1.00
ENSMUSG00000003099 (predicted) ENSMUSG00000079876	=	1.00
ENSMUSG00000003099 (predicted) ENSMUSG00000050640	=	1.00
ENSMUSG00000003099 (predicted) ENSMUSG00000027900	=	1.00
ENSMUSG00000003099 (predicted) ENSMUSG00000022601	=	1.00
ENSMUSG00000003099 (predicted) ENSMUSG00000030697	=	1.00
ENSMUSG00000003200 (predicted) ENSMUSG00000042073	=	1.00
ENSMUSG00000003200 (predicted) ENSMUSG00000030134	=	1.00
ENSMUSG00000003200 (predicted) ENSMUSG00000003527	=	1.00
ENSMUSG00000003200 (predicted) ENSMUSG00000029333	=	1.00
ENSMUSG00000003200 (predicted) ENSMUSG00000020374	=	1.00
ENSMUSG00000003200 (predicted) ENSMUSG00000042707	=	1.00
ENSMUSG00000003200 (predicted) ENSMUSG00000042210	=	1.00
ENSMUSG00000003233 (predicted) ENSMUSG00000023952	=	1.00
ENSMUSG00000003269 (predicted) ENSMUSG00000026832	=	1.00
ENSMUSG00000003299 (predicted) ENSMUSG00000023952	=	1.00
ENSMUSG00000003309 (predicted) ENSMUSG00000073380	=	0.86
ENSMUSG00000003309 (predicted) ENSMUSG00000026972	=	0.90
ENSMUSG00000003309 (predicted) ENSMUSG00000023952	=	1.00
ENSMUSG00000003309 (predicted) ENSMUSG00000009090	=	1.00
ENSMUSG00000003309 (predicted) ENSMUSG00000035152	=	1.00
ENSMUSG00000003316 (predicted) ENSMUSG00000024370	=	1.00
ENSMUSG00000003344 (predicted) ENSMUSG00000025393	=	1.00
ENSMUSG00000003348 (predicted) ENSMUSG00000080207	=	1.00
ENSMUSG00000003348 (predicted) ENSMUSG00000044424	=	1.00
ENSMUSG00000003348 (predicted) ENSMUSG00000079957	=	1.00
ENSMUSG00000003348 (predicted) ENSMUSG00000079959	=	1.00
ENSMUSG00000003348 (predicted) ENSMUSG00000078106	=	1.00
ENSMUSG00000003348 (predicted) ENSMUSG00000061477	=	1.00
ENSMUSG00000003402 (predicted) ENSMUSG00000079957	=	1.00
ENSMUSG00000003402 (predicted) ENSMUSG00000024936	=	1.00
ENSMUSG00000003402 (predicted) ENSMUSG00000044424	=	1.00
ENSMUSG00000003402 (predicted) ENSMUSG00000078106	=	1.00
ENSMUSG00000003402 (predicted) ENSMUSG00000061477	=	1.00
ENSMUSG00000003402 (predicted) ENSMUSG00000079959	=	1.00
ENSMUSG00000003402 (predicted) ENSMUSG00000046410	=	1.00
ENSMUSG00000003402 (predicted) ENSMUSG00000033998	=	1.00
ENSMUSG00000003402 (predicted) ENSMUSG00000080207	=	1.00
ENSMUSG00000003410 (predicted) ENSMUSG00000005506	=	1.00
ENSMUSG00000003410 (predicted) ENSMUSG00000029407	=	1.00
ENSMUSG00000003410 (predicted) ENSMUSG00000009470	=	1.00
ENSMUSG00000003410 (predicted) ENSMUSG00000034818	=	1.00
ENSMUSG00000003410 (predicted) ENSMUSG00000024268	=	1.00
ENSMUSG00000003410 (predicted) ENSMUSG00000008658	=	0.92
ENSMUSG00000003410 (predicted) ENSMUSG00000031691	=	1.00
ENSMUSG00000003410 (predicted) ENSMUSG00000033565	=	0.87
ENSMUSG00000003410 (predicted) ENSMUSG00000032387	=	1.00
ENSMUSG00000003410 (predicted) ENSMUSG00000062078	=	1.00
ENSMUSG00000003410 (predicted) ENSMUSG00000032297	=	1.00
ENSMUSG00000003410 (predicted) ENSMUSG00000028137	=	1.00
ENSMUSG00000003410 (predicted) ENSMUSG00000031586	=	1.00
ENSMUSG00000003410 (predicted) ENSMUSG00000040661	=	1.00
ENSMUSG00000003410 (predicted) ENSMUSG00000025576	=	0.89
ENSMUSG00000003429 (predicted) ENSMUSG00000029430	=	1.00
ENSMUSG00000003429 (predicted) ENSMUSG00000028287	=	1.00
ENSMUSG00000003429 (predicted) ENSMUSG00000022621	=	1.00
ENSMUSG00000003464 (predicted) ENSMUSG00000039774	=	1.00
ENSMUSG00000003464 (predicted) ENSMUSG00000037280	=	1.00
ENSMUSG00000003464 (predicted) ENSMUSG00000058779	=	1.00
ENSMUSG00000003464 (predicted) ENSMUSG00000026994	=	1.00
ENSMUSG00000003477 (predicted) ENSMUSG00000056199	=	0.92
ENSMUSG00000003477 (predicted) ENSMUSG00000009876	=	0.92
ENSMUSG00000003477 (predicted) ENSMUSG00000021270	=	0.92
ENSMUSG00000003477 (predicted) ENSMUSG00000031818	=	0.92
ENSMUSG00000003477 (predicted) ENSMUSG00000032418	=	0.92
ENSMUSG00000003477 (predicted) ENSMUSG00000052062	=	0.92
ENSMUSG00000003477 (predicted) ENSMUSG00000030942	=	0.92
ENSMUSG00000003477 (predicted) ENSMUSG00000025812	=	0.92
ENSMUSG00000003477 (predicted) ENSMUSG00000030621	=	0.92
ENSMUSG00000003477 (predicted) ENSMUSG00000024556	=	0.92
ENSMUSG00000003477 (predicted) ENSMUSG00000023944	=	0.92
ENSMUSG00000003527 (predicted) ENSMUSG00000063065	=	1.00
ENSMUSG00000003527 (predicted) ENSMUSG00000063358	=	1.00
ENSMUSG00000003527 (predicted) ENSMUSG00000020372	=	1.00
ENSMUSG00000003527 (predicted) ENSMUSG00000028488	=	1.00
ENSMUSG00000003527 (predicted) ENSMUSG00000006412	=	1.00
ENSMUSG00000003527 (predicted) ENSMUSG00000029388	=	1.00
ENSMUSG00000003527 (predicted) ENSMUSG00000023952	=	1.00
ENSMUSG00000003527 (predicted) ENSMUSG00000029407	=	1.00
ENSMUSG00000003527 (predicted) ENSMUSG00000030638	=	1.00
ENSMUSG00000003546 (predicted) ENSMUSG00000035150	=	1.00
ENSMUSG00000003546 (predicted) ENSMUSG00000032841	=	1.00
ENSMUSG00000003546 (predicted) ENSMUSG00000025922	=	1.00
ENSMUSG00000003546 (predicted) ENSMUSG00000043716	=	1.00
ENSMUSG00000003546 (predicted) ENSMUSG00000005374	=	1.00
ENSMUSG00000003546 (predicted) ENSMUSG00000025503	=	1.00
ENSMUSG00000003546 (predicted) ENSMUSG00000027247	=	1.00
ENSMUSG00000003546 (predicted) ENSMUSG00000003546	=	1.00
ENSMUSG00000003546 (predicted) ENSMUSG00000024163	=	1.00
ENSMUSG00000003546 (predicted) ENSMUSG00000024862	=	1.00
ENSMUSG00000003546 (predicted) ENSMUSG00000057649	=	1.00
ENSMUSG00000003546 (predicted) ENSMUSG00000021288	=	1.00
ENSMUSG00000003546 (predicted) ENSMUSG00000031660	=	1.00
ENSMUSG00000003546 (predicted) ENSMUSG00000048772	=	1.00
ENSMUSG00000003546 (predicted) ENSMUSG00000063888	=	1.00
ENSMUSG00000003546 (predicted) ENSMUSG00000020859	=	1.00
ENSMUSG00000003546 (predicted) ENSMUSG00000021939	=	0.96
ENSMUSG00000003546 (predicted) ENSMUSG00000054284	=	1.00
ENSMUSG00000003546 (predicted) ENSMUSG00000036106	=	1.00
ENSMUSG00000003546 (predicted) ENSMUSG00000069049	=	1.00
ENSMUSG00000003546 (predicted) ENSMUSG00000078954	=	1.00
ENSMUSG00000003546 (predicted) ENSMUSG00000025917	=	1.00
ENSMUSG00000003546 (predicted) ENSMUSG00000040714	=	1.00
ENSMUSG00000003549 (predicted) ENSMUSG00000022545	=	1.00
ENSMUSG00000003585 (predicted) ENSMUSG00000029863	=	0.77
ENSMUSG00000003585 (predicted) ENSMUSG00000031628	=	0.85
ENSMUSG00000003585 (predicted) ENSMUSG00000025076	=	0.86
ENSMUSG00000003585 (predicted) ENSMUSG00000027997	=	0.79
ENSMUSG00000003585 (predicted) ENSMUSG00000028914	=	0.79
ENSMUSG00000003585 (predicted) ENSMUSG00000026029	=	0.90
ENSMUSG00000003660 (predicted) ENSMUSG00000026896	=	1.00
ENSMUSG00000003660 (predicted) ENSMUSG00000017830	=	1.00
ENSMUSG00000003660 (predicted) ENSMUSG00000040296	=	1.00
ENSMUSG00000003662 (predicted) ENSMUSG00000031879	=	1.00
ENSMUSG00000003662 (predicted) ENSMUSG00000032381	=	1.00
ENSMUSG00000003809 (predicted) ENSMUSG00000020018	=	1.00
ENSMUSG00000003809 (predicted) ENSMUSG00000040296	=	1.00
ENSMUSG00000003809 (predicted) ENSMUSG00000063358	=	1.00
ENSMUSG00000003809 (predicted) ENSMUSG00000063065	=	1.00
ENSMUSG00000003809 (predicted) ENSMUSG00000079972	=	1.00
ENSMUSG00000003809 (predicted) ENSMUSG00000017830	=	1.00
ENSMUSG00000003809 (predicted) ENSMUSG00000028044	=	1.00
ENSMUSG00000003809 (predicted) ENSMUSG00000026896	=	1.00
ENSMUSG00000003809 (predicted) ENSMUSG00000062687	=	1.00
ENSMUSG00000003809 (predicted) ENSMUSG00000072585	=	1.00
ENSMUSG00000003809 (predicted) ENSMUSG00000062248	=	1.00
ENSMUSG00000003813 (predicted) ENSMUSG00000073380	=	0.90
ENSMUSG00000003813 (predicted) ENSMUSG00000034825	=	1.00
ENSMUSG00000003813 (predicted) ENSMUSG00000026972	=	0.85
ENSMUSG00000003813 (predicted) ENSMUSG00000028329	=	1.00
ENSMUSG00000003813 (predicted) ENSMUSG00000005625	=	1.00
ENSMUSG00000003813 (predicted) ENSMUSG00000078515	=	1.00
ENSMUSG00000003813 (predicted) ENSMUSG00000032507	=	1.00
ENSMUSG00000003813 (predicted) ENSMUSG00000047619	=	1.00
ENSMUSG00000003813 (predicted) ENSMUSG00000033577	=	0.93
ENSMUSG00000003813 (predicted) ENSMUSG00000020883	=	1.00
ENSMUSG00000003813 (predicted) ENSMUSG00000027937	=	1.00
ENSMUSG00000003814 (predicted) ENSMUSG00000016308	=	1.00
ENSMUSG00000003814 (predicted) ENSMUSG00000028287	=	1.00
ENSMUSG00000003814 (predicted) ENSMUSG00000022248	=	1.00
ENSMUSG00000003814 (predicted) ENSMUSG00000022621	=	1.00
ENSMUSG00000003814 (predicted) ENSMUSG00000016940	=	1.00
ENSMUSG00000003814 (predicted) ENSMUSG00000024370	=	1.00
ENSMUSG00000003814 (predicted) ENSMUSG00000020390	=	1.00
ENSMUSG00000003814 (predicted) ENSMUSG00000029430	=	1.00
ENSMUSG00000003865 (predicted) ENSMUSG00000052293	=	1.00
ENSMUSG00000003865 (predicted) ENSMUSG00000047242	=	1.00
ENSMUSG00000003868 (predicted) ENSMUSG00000030079	=	1.00
ENSMUSG00000003970 (predicted) ENSMUSG00000074480	=	1.00
ENSMUSG00000003970 (predicted) ENSMUSG00000057706	=	1.00
ENSMUSG00000003970 (predicted) ENSMUSG00000022414	=	1.00
ENSMUSG00000003970 (predicted) ENSMUSG00000037253	=	1.00
ENSMUSG00000003970 (predicted) ENSMUSG00000023826	=	1.00
ENSMUSG00000003970 (predicted) ENSMUSG00000048696	=	1.00
ENSMUSG00000003970 (predicted) ENSMUSG00000032097	=	1.00
ENSMUSG00000004032 (predicted) ENSMUSG00000041548	=	0.93
ENSMUSG00000004032 (predicted) ENSMUSG00000068762	=	1.93
ENSMUSG00000004032 (predicted) ENSMUSG00000038086	=	0.93
ENSMUSG00000004032 (predicted) ENSMUSG00000040562	=	1.90
ENSMUSG00000004032 (predicted) ENSMUSG00000036537	=	0.89
ENSMUSG00000004032 (predicted) ENSMUSG00000060803	=	1.85
ENSMUSG00000004032 (predicted) ENSMUSG00000047675	=	0.93
ENSMUSG00000004032 (predicted) ENSMUSG00000066626	=	0.93
ENSMUSG00000004032 (predicted) ENSMUSG00000038658	=	0.93
ENSMUSG00000004032 (predicted) ENSMUSG00000004035	=	1.89
ENSMUSG00000004032 (predicted) ENSMUSG00000030603	=	0.93
ENSMUSG00000004032 (predicted) ENSMUSG00000071303	=	0.93
ENSMUSG00000004032 (predicted) ENSMUSG00000027890	=	1.86
ENSMUSG00000004032 (predicted) ENSMUSG00000038155	=	1.82
ENSMUSG00000004032 (predicted) ENSMUSG00000074547	=	0.93
ENSMUSG00000004032 (predicted) ENSMUSG00000063042	=	1.89
ENSMUSG00000004032 (predicted) ENSMUSG00000052605	=	0.93
ENSMUSG00000004032 (predicted) ENSMUSG00000058135	=	1.81
ENSMUSG00000004032 (predicted) ENSMUSG00000023908	=	0.93
ENSMUSG00000004032 (predicted) ENSMUSG00000004038	=	1.93
ENSMUSG00000004032 (predicted) ENSMUSG00000058216	=	1.93
ENSMUSG00000004032 (predicted) ENSMUSG00000004951	=	0.93
ENSMUSG00000004032 (predicted) ENSMUSG00000060198	=	0.93
ENSMUSG00000004032 (predicted) ENSMUSG00000004032	=	1.86
ENSMUSG00000004035 (predicted) ENSMUSG00000063042	=	1.92
ENSMUSG00000004035 (predicted) ENSMUSG00000004035	=	1.92
ENSMUSG00000004035 (predicted) ENSMUSG00000040562	=	1.93
ENSMUSG00000004035 (predicted) ENSMUSG00000074547	=	0.96
ENSMUSG00000004035 (predicted) ENSMUSG00000068762	=	1.96
ENSMUSG00000004035 (predicted) ENSMUSG00000060198	=	0.96
ENSMUSG00000004035 (predicted) ENSMUSG00000004951	=	0.96
ENSMUSG00000004035 (predicted) ENSMUSG00000071303	=	0.96
ENSMUSG00000004035 (predicted) ENSMUSG00000060803	=	1.88
ENSMUSG00000004035 (predicted) ENSMUSG00000058216	=	1.96
ENSMUSG00000004035 (predicted) ENSMUSG00000023908	=	0.96
ENSMUSG00000004035 (predicted) ENSMUSG00000004038	=	1.96
ENSMUSG00000004035 (predicted) ENSMUSG00000036537	=	0.89
ENSMUSG00000004035 (predicted) ENSMUSG00000041548	=	0.96
ENSMUSG00000004035 (predicted) ENSMUSG00000030603	=	0.96
ENSMUSG00000004035 (predicted) ENSMUSG00000066626	=	0.96
ENSMUSG00000004035 (predicted) ENSMUSG00000038658	=	0.96
ENSMUSG00000004035 (predicted) ENSMUSG00000027890	=	1.89
ENSMUSG00000004035 (predicted) ENSMUSG00000038155	=	1.85
ENSMUSG00000004035 (predicted) ENSMUSG00000047675	=	0.96
ENSMUSG00000004035 (predicted) ENSMUSG00000058135	=	1.84
ENSMUSG00000004035 (predicted) ENSMUSG00000038086	=	0.96
ENSMUSG00000004035 (predicted) ENSMUSG00000052605	=	0.96
ENSMUSG00000004038 (predicted) ENSMUSG00000040562	=	1.97
ENSMUSG00000004038 (predicted) ENSMUSG00000052605	=	1.00
ENSMUSG00000004038 (predicted) ENSMUSG00000030603	=	1.00
ENSMUSG00000004038 (predicted) ENSMUSG00000004038	=	2.00
ENSMUSG00000004038 (predicted) ENSMUSG00000027890	=	1.93
ENSMUSG00000004038 (predicted) ENSMUSG00000058135	=	1.88
ENSMUSG00000004038 (predicted) ENSMUSG00000038658	=	1.00
ENSMUSG00000004038 (predicted) ENSMUSG00000041548	=	1.00
ENSMUSG00000004038 (predicted) ENSMUSG00000066626	=	1.00
ENSMUSG00000004038 (predicted) ENSMUSG00000063042	=	1.96
ENSMUSG00000004038 (predicted) ENSMUSG00000038155	=	1.89
ENSMUSG00000004038 (predicted) ENSMUSG00000047675	=	1.00
ENSMUSG00000004038 (predicted) ENSMUSG00000074547	=	1.00
ENSMUSG00000004038 (predicted) ENSMUSG00000058216	=	2.00
ENSMUSG00000004038 (predicted) ENSMUSG00000060198	=	1.00
ENSMUSG00000004038 (predicted) ENSMUSG00000071303	=	1.00
ENSMUSG00000004038 (predicted) ENSMUSG00000004951	=	1.00
ENSMUSG00000004038 (predicted) ENSMUSG00000036537	=	0.88
ENSMUSG00000004038 (predicted) ENSMUSG00000068762	=	2.00
ENSMUSG00000004038 (predicted) ENSMUSG00000060803	=	1.92
ENSMUSG00000004038 (predicted) ENSMUSG00000038086	=	1.00
ENSMUSG00000004038 (predicted) ENSMUSG00000023908	=	1.00
ENSMUSG00000004040 (known) ENSMUSG00000004951	=	2.0
ENSMUSG00000004040 (predicted) ENSMUSG00000026864	=	0.96
ENSMUSG00000004040 (predicted) ENSMUSG00000020919	=	1.00
ENSMUSG00000004040 (predicted) ENSMUSG00000021764	=	1.00
ENSMUSG00000004040 (predicted) ENSMUSG00000021036	=	0.88
ENSMUSG00000004040 (predicted) ENSMUSG00000043716	=	1.00
ENSMUSG00000004040 (predicted) ENSMUSG00000017404	=	1.00
ENSMUSG00000004040 (predicted) ENSMUSG00000041548	=	1.00
ENSMUSG00000004040 (predicted) ENSMUSG00000025922	=	1.00
ENSMUSG00000004040 (predicted) ENSMUSG00000026104	=	1.00
ENSMUSG00000004040 (predicted) ENSMUSG00000062939	=	1.00
ENSMUSG00000004040 (predicted) ENSMUSG00000039092	=	0.90
ENSMUSG00000004040 (predicted) ENSMUSG00000004043	=	1.00
ENSMUSG00000004040 (predicted) ENSMUSG00000028233	=	1.00
ENSMUSG00000004040 (predicted) ENSMUSG00000032399	=	1.00
ENSMUSG00000004040 (predicted) ENSMUSG00000040033	=	1.00
ENSMUSG00000004040 (predicted) ENSMUSG00000063888	=	1.00
ENSMUSG00000004040 (predicted) ENSMUSG00000004040	=	1.00
ENSMUSG00000004040 (predicted) ENSMUSG00000054284	=	1.00
ENSMUSG00000004040 (predicted) ENSMUSG00000038086	=	1.00
ENSMUSG00000004040 (predicted) ENSMUSG00000055114	=	1.00
ENSMUSG00000004040 (predicted) ENSMUSG00000025917	=	1.00
ENSMUSG00000004043 (predicted) ENSMUSG00000028233	=	1.00
ENSMUSG00000004043 (predicted) ENSMUSG00000025922	=	1.00
ENSMUSG00000004043 (predicted) ENSMUSG00000032399	=	1.00
ENSMUSG00000004043 (predicted) ENSMUSG00000004043	=	1.00
ENSMUSG00000004043 (predicted) ENSMUSG00000020919	=	1.00
ENSMUSG00000004043 (predicted) ENSMUSG00000055114	=	1.00
ENSMUSG00000004043 (predicted) ENSMUSG00000021764	=	1.00
ENSMUSG00000004043 (predicted) ENSMUSG00000040033	=	1.00
ENSMUSG00000004043 (predicted) ENSMUSG00000025917	=	1.00
ENSMUSG00000004043 (predicted) ENSMUSG00000004951	=	1.00
ENSMUSG00000004043 (predicted) ENSMUSG00000026104	=	1.00
ENSMUSG00000004043 (predicted) ENSMUSG00000063888	=	1.00
ENSMUSG00000004043 (predicted) ENSMUSG00000054284	=	1.00
ENSMUSG00000004043 (predicted) ENSMUSG00000021036	=	0.88
ENSMUSG00000004043 (predicted) ENSMUSG00000043716	=	1.00
ENSMUSG00000004043 (predicted) ENSMUSG00000017404	=	1.00
ENSMUSG00000004043 (predicted) ENSMUSG00000041548	=	1.00
ENSMUSG00000004043 (predicted) ENSMUSG00000038086	=	1.00
ENSMUSG00000004043 (predicted) ENSMUSG00000039092	=	0.90
ENSMUSG00000004043 (predicted) ENSMUSG00000062939	=	1.00
ENSMUSG00000004043 (predicted) ENSMUSG00000026864	=	0.96
ENSMUSG00000004096 (predicted) ENSMUSG00000022234	=	1.00
ENSMUSG00000004267 (predicted) ENSMUSG00000017830	=	1.00
ENSMUSG00000004267 (predicted) ENSMUSG00000026896	=	1.00
ENSMUSG00000004267 (predicted) ENSMUSG00000040296	=	1.00
ENSMUSG00000004364 (predicted) ENSMUSG00000016940	=	1.00
ENSMUSG00000004364 (predicted) ENSMUSG00000030685	=	1.00
ENSMUSG00000004364 (predicted) ENSMUSG00000027708	=	1.00
ENSMUSG00000004364 (predicted) ENSMUSG00000074910	=	1.00
ENSMUSG00000004364 (predicted) ENSMUSG00000017615	=	1.00
ENSMUSG00000004364 (predicted) ENSMUSG00000038506	=	1.00
ENSMUSG00000004552 (predicted) ENSMUSG00000034807	=	0.85
ENSMUSG00000004552 (predicted) ENSMUSG00000039787	=	0.85
ENSMUSG00000004552 (predicted) ENSMUSG00000052397	=	0.85
ENSMUSG00000004552 (predicted) ENSMUSG00000029686	=	0.85
ENSMUSG00000004552 (predicted) ENSMUSG00000023952	=	0.85
ENSMUSG00000004552 (predicted) ENSMUSG00000032050	=	0.85
ENSMUSG00000004552 (predicted) ENSMUSG00000032649	=	0.85
ENSMUSG00000004552 (predicted) ENSMUSG00000031207	=	0.85
ENSMUSG00000004558 (predicted) ENSMUSG00000020589	=	1.00
ENSMUSG00000004558 (predicted) ENSMUSG00000022378	=	1.00
ENSMUSG00000004610 (predicted) ENSMUSG00000005625	=	1.00
ENSMUSG00000004610 (predicted) ENSMUSG00000017716	=	0.92
ENSMUSG00000004651 (predicted) ENSMUSG00000040158	=	0.95
ENSMUSG00000004895 (predicted) ENSMUSG00000023952	=	1.00
ENSMUSG00000004931 (predicted) ENSMUSG00000004931	=	1.00
ENSMUSG00000004931 (predicted) ENSMUSG00000029370	=	1.00
ENSMUSG00000004931 (predicted) ENSMUSG00000042129	=	1.00
ENSMUSG00000004931 (predicted) ENSMUSG00000006360	=	1.00
ENSMUSG00000004931 (predicted) ENSMUSG00000006356	=	0.96
ENSMUSG00000004931 (predicted) ENSMUSG00000023968	=	1.00
ENSMUSG00000004931 (predicted) ENSMUSG00000030519	=	1.00
ENSMUSG00000004931 (predicted) ENSMUSG00000027339	=	1.00
ENSMUSG00000004931 (predicted) ENSMUSG00000024897	=	1.00
ENSMUSG00000004936 (known) ENSMUSG00000063065	=	2.0
ENSMUSG00000004936 (predicted) ENSMUSG00000063358	=	1.00
ENSMUSG00000004937 (predicted) ENSMUSG00000032452	=	1.00
ENSMUSG00000004937 (predicted) ENSMUSG00000034807	=	1.00
ENSMUSG00000004937 (predicted) ENSMUSG00000008153	=	1.00
ENSMUSG00000004937 (predicted) ENSMUSG00000070972	=	1.00
ENSMUSG00000004937 (predicted) ENSMUSG00000027796	=	0.80
ENSMUSG00000004937 (predicted) ENSMUSG00000020359	=	1.00
ENSMUSG00000004937 (predicted) ENSMUSG00000049969	=	1.00
ENSMUSG00000004937 (predicted) ENSMUSG00000039774	=	1.00
ENSMUSG00000004937 (predicted) ENSMUSG00000029686	=	1.00
ENSMUSG00000004937 (predicted) ENSMUSG00000034829	=	1.00
ENSMUSG00000004937 (predicted) ENSMUSG00000078622	=	1.00
ENSMUSG00000004937 (predicted) ENSMUSG00000037280	=	1.00
ENSMUSG00000004937 (predicted) ENSMUSG00000031681	=	0.78
ENSMUSG00000004937 (predicted) ENSMUSG00000039953	=	1.00
ENSMUSG00000004937 (predicted) ENSMUSG00000020048	=	1.00
ENSMUSG00000004937 (predicted) ENSMUSG00000026994	=	1.00
ENSMUSG00000004937 (predicted) ENSMUSG00000021396	=	0.97
ENSMUSG00000004937 (predicted) ENSMUSG00000064068	=	1.00
ENSMUSG00000004937 (predicted) ENSMUSG00000025575	=	1.00
ENSMUSG00000004937 (predicted) ENSMUSG00000024563	=	0.87
ENSMUSG00000004937 (predicted) ENSMUSG00000021540	=	0.81
ENSMUSG00000004937 (predicted) ENSMUSG00000019232	=	1.00
ENSMUSG00000004937 (predicted) ENSMUSG00000021704	=	1.00
ENSMUSG00000004937 (predicted) ENSMUSG00000032649	=	1.00
ENSMUSG00000004937 (predicted) ENSMUSG00000032402	=	0.87
ENSMUSG00000004937 (predicted) ENSMUSG00000039787	=	1.00
ENSMUSG00000004937 (predicted) ENSMUSG00000058779	=	1.00
ENSMUSG00000004951 (predicted) ENSMUSG00000040033	=	1.00
ENSMUSG00000004951 (predicted) ENSMUSG00000060803	=	0.92
ENSMUSG00000004951 (predicted) ENSMUSG00000062939	=	1.00
ENSMUSG00000004951 (predicted) ENSMUSG00000058135	=	0.88
ENSMUSG00000004951 (predicted) ENSMUSG00000026104	=	1.00
ENSMUSG00000004951 (predicted) ENSMUSG00000032463	=	1.00
ENSMUSG00000004951 (predicted) ENSMUSG00000020919	=	1.00
ENSMUSG00000004951 (predicted) ENSMUSG00000038155	=	0.89
ENSMUSG00000004951 (predicted) ENSMUSG00000063042	=	0.96
ENSMUSG00000004951 (predicted) ENSMUSG00000040562	=	0.97
ENSMUSG00000004951 (predicted) ENSMUSG00000068762	=	1.00
ENSMUSG00000004951 (predicted) ENSMUSG00000079413	=	1.00
ENSMUSG00000004951 (predicted) ENSMUSG00000058216	=	1.00
ENSMUSG00000004951 (predicted) ENSMUSG00000027890	=	0.93
ENSMUSG00000005034 (predicted) ENSMUSG00000025855	=	1.00
ENSMUSG00000005034 (predicted) ENSMUSG00000020612	=	1.00
ENSMUSG00000005034 (predicted) ENSMUSG00000015776	=	1.00
ENSMUSG00000005069 (predicted) ENSMUSG00000026239	=	1.00
ENSMUSG00000005069 (predicted) ENSMUSG00000022248	=	1.00
ENSMUSG00000005069 (predicted) ENSMUSG00000071655	=	1.00
ENSMUSG00000005069 (predicted) ENSMUSG00000028603	=	1.00
ENSMUSG00000005089 (predicted) ENSMUSG00000022234	=	0.81
ENSMUSG00000005089 (predicted) ENSMUSG00000022947	=	0.70
ENSMUSG00000005089 (predicted) ENSMUSG00000008958	=	0.83
ENSMUSG00000005089 (predicted) ENSMUSG00000051483	=	0.74
ENSMUSG00000005125 (predicted) ENSMUSG00000020589	=	1.00
ENSMUSG00000005125 (predicted) ENSMUSG00000022378	=	1.00
ENSMUSG00000005198 (predicted) ENSMUSG00000021598	=	1.00
ENSMUSG00000005262 (predicted) ENSMUSG00000039703	=	2.00
ENSMUSG00000005269 (predicted) ENSMUSG00000067351	=	1.00
ENSMUSG00000005269 (predicted) ENSMUSG00000008683	=	1.00
ENSMUSG00000005269 (predicted) ENSMUSG00000067058	=	1.00
ENSMUSG00000005269 (predicted) ENSMUSG00000056877	=	1.00
ENSMUSG00000005269 (predicted) ENSMUSG00000059571	=	1.00
ENSMUSG00000005312 (predicted) ENSMUSG00000078333	=	1.00
ENSMUSG00000005312 (predicted) ENSMUSG00000078209	=	1.00
ENSMUSG00000005312 (predicted) ENSMUSG00000058777	=	1.00
ENSMUSG00000005312 (predicted) ENSMUSG00000078336	=	1.00
ENSMUSG00000005312 (predicted) ENSMUSG00000078326	=	1.00
ENSMUSG00000005312 (predicted) ENSMUSG00000029686	=	1.00
ENSMUSG00000005312 (predicted) ENSMUSG00000053536	=	1.00
ENSMUSG00000005312 (predicted) ENSMUSG00000078222	=	1.00
ENSMUSG00000005312 (predicted) ENSMUSG00000080061	=	1.00
ENSMUSG00000005312 (predicted) ENSMUSG00000078211	=	1.00
ENSMUSG00000005312 (predicted) ENSMUSG00000032649	=	1.00
ENSMUSG00000005312 (predicted) ENSMUSG00000062742	=	1.00
ENSMUSG00000005312 (predicted) ENSMUSG00000078217	=	1.00
ENSMUSG00000005312 (predicted) ENSMUSG00000078221	=	1.00
ENSMUSG00000005312 (predicted) ENSMUSG00000040298	=	1.00
ENSMUSG00000005312 (predicted) ENSMUSG00000078330	=	1.00
ENSMUSG00000005312 (predicted) ENSMUSG00000078218	=	1.00
ENSMUSG00000005312 (predicted) ENSMUSG00000047242	=	1.00
ENSMUSG00000005312 (predicted) ENSMUSG00000026972	=	0.80
ENSMUSG00000005312 (predicted) ENSMUSG00000078214	=	1.00
ENSMUSG00000005312 (predicted) ENSMUSG00000078220	=	1.00
ENSMUSG00000005312 (predicted) ENSMUSG00000078325	=	1.00
ENSMUSG00000005312 (predicted) ENSMUSG00000034807	=	1.00
ENSMUSG00000005312 (predicted) ENSMUSG00000078332	=	1.00
ENSMUSG00000005312 (predicted) ENSMUSG00000078335	=	1.00
ENSMUSG00000005312 (predicted) ENSMUSG00000078323	=	1.00
ENSMUSG00000005312 (predicted) ENSMUSG00000039787	=	1.00
ENSMUSG00000005312 (predicted) ENSMUSG00000052293	=	1.00
ENSMUSG00000005312 (predicted) ENSMUSG00000078215	=	1.00
ENSMUSG00000005312 (predicted) ENSMUSG00000078213	=	1.00
ENSMUSG00000005312 (predicted) ENSMUSG00000031256	=	1.00
ENSMUSG00000005312 (predicted) ENSMUSG00000073380	=	0.90
ENSMUSG00000005312 (predicted) ENSMUSG00000078219	=	1.00
ENSMUSG00000005312 (predicted) ENSMUSG00000078216	=	1.00
ENSMUSG00000005312 (predicted) ENSMUSG00000078324	=	1.00
ENSMUSG00000005312 (predicted) ENSMUSG00000068240	=	1.00
ENSMUSG00000005312 (predicted) ENSMUSG00000063789	=	1.00
ENSMUSG00000005370 (predicted) ENSMUSG00000024151	=	1.00
ENSMUSG00000005371 (predicted) ENSMUSG00000062202	=	1.00
ENSMUSG00000005374 (predicted) ENSMUSG00000030942	=	1.00
ENSMUSG00000005374 (predicted) ENSMUSG00000021288	=	1.00
ENSMUSG00000005374 (predicted) ENSMUSG00000040714	=	1.00
ENSMUSG00000005374 (predicted) ENSMUSG00000024862	=	1.00
ENSMUSG00000005469 (known) ENSMUSG00000020612	=	2.0
ENSMUSG00000005469 (predicted) ENSMUSG00000015776	=	1.00
ENSMUSG00000005469 (predicted) ENSMUSG00000025855	=	1.00
ENSMUSG00000005470 (predicted) ENSMUSG00000041997	=	1.00
ENSMUSG00000005470 (predicted) ENSMUSG00000020694	=	1.00
ENSMUSG00000005474 (predicted) ENSMUSG00000021113	=	0.86
ENSMUSG00000005483 (predicted) ENSMUSG00000028044	=	1.00
ENSMUSG00000005483 (predicted) ENSMUSG00000062248	=	1.00
ENSMUSG00000005483 (predicted) ENSMUSG00000062687	=	1.00
ENSMUSG00000005506 (predicted) ENSMUSG00000038132	=	1.00
ENSMUSG00000005506 (predicted) ENSMUSG00000028546	=	1.00
ENSMUSG00000005506 (predicted) ENSMUSG00000026683	=	1.00
ENSMUSG00000005506 (predicted) ENSMUSG00000008489	=	1.00
ENSMUSG00000005506 (predicted) ENSMUSG00000027510	=	1.00
ENSMUSG00000005506 (predicted) ENSMUSG00000040028	=	1.00
ENSMUSG00000005514 (predicted) ENSMUSG00000014355	=	1.00
ENSMUSG00000005625 (known) ENSMUSG00000030603	=	2.0
ENSMUSG00000005625 (predicted) ENSMUSG00000043716	=	1.00
ENSMUSG00000005625 (predicted) ENSMUSG00000074188	=	0.92
ENSMUSG00000005625 (predicted) ENSMUSG00000080037	=	1.00
ENSMUSG00000005625 (predicted) ENSMUSG00000063888	=	1.00
ENSMUSG00000005625 (predicted) ENSMUSG00000074854	=	0.97
ENSMUSG00000005625 (predicted) ENSMUSG00000021468	=	1.00
ENSMUSG00000005625 (predicted) ENSMUSG00000062536	=	0.94
ENSMUSG00000005625 (predicted) ENSMUSG00000047215	=	1.00
ENSMUSG00000005625 (predicted) ENSMUSG00000074857	=	0.98
ENSMUSG00000005625 (predicted) ENSMUSG00000078180	=	0.98
ENSMUSG00000005625 (predicted) ENSMUSG00000028426	=	1.00
ENSMUSG00000005625 (predicted) ENSMUSG00000078381	=	0.92
ENSMUSG00000005625 (predicted) ENSMUSG00000021939	=	0.96
ENSMUSG00000005625 (predicted) ENSMUSG00000038165	=	1.00
ENSMUSG00000005625 (predicted) ENSMUSG00000074858	=	0.98
ENSMUSG00000005625 (predicted) ENSMUSG00000060739	=	1.00
ENSMUSG00000005625 (predicted) ENSMUSG00000063556	=	0.97
ENSMUSG00000005625 (predicted) ENSMUSG00000059147	=	1.00
ENSMUSG00000005625 (predicted) ENSMUSG00000057499	=	0.98
ENSMUSG00000005625 (predicted) ENSMUSG00000074189	=	1.00
ENSMUSG00000005625 (predicted) ENSMUSG00000048076	=	1.00
ENSMUSG00000005625 (predicted) ENSMUSG00000028894	=	1.00
ENSMUSG00000005625 (predicted) ENSMUSG00000078380	=	1.00
ENSMUSG00000005625 (predicted) ENSMUSG00000047965	=	1.00
ENSMUSG00000005625 (predicted) ENSMUSG00000023019	=	1.00
ENSMUSG00000005625 (predicted) ENSMUSG00000025922	=	1.00
ENSMUSG00000005625 (predicted) ENSMUSG00000071532	=	0.98
ENSMUSG00000005625 (predicted) ENSMUSG00000079918	=	1.00
ENSMUSG00000005625 (predicted) ENSMUSG00000074859	=	0.98
ENSMUSG00000005625 (predicted) ENSMUSG00000070896	=	0.95
ENSMUSG00000005625 (predicted) ENSMUSG00000058546	=	0.97
ENSMUSG00000005625 (predicted) ENSMUSG00000071415	=	1.00
ENSMUSG00000005625 (predicted) ENSMUSG00000051853	=	1.00
ENSMUSG00000005625 (predicted) ENSMUSG00000037134	=	1.00
ENSMUSG00000005625 (predicted) ENSMUSG00000078291	=	0.97
ENSMUSG00000005625 (predicted) ENSMUSG00000062421	=	1.00
ENSMUSG00000005625 (predicted) ENSMUSG00000078383	=	1.00
ENSMUSG00000005625 (predicted) ENSMUSG00000054284	=	1.00
ENSMUSG00000005625 (predicted) ENSMUSG00000071292	=	1.00
ENSMUSG00000005625 (predicted) ENSMUSG00000078289	=	1.00
ENSMUSG00000005625 (predicted) ENSMUSG00000078126	=	0.97
ENSMUSG00000005625 (predicted) ENSMUSG00000074856	=	0.98
ENSMUSG00000005625 (predicted) ENSMUSG00000050627	=	1.00
ENSMUSG00000005656 (predicted) ENSMUSG00000034484	=	1.00
ENSMUSG00000005656 (predicted) ENSMUSG00000071454	=	1.00
ENSMUSG00000005656 (predicted) ENSMUSG00000041710	=	1.00
ENSMUSG00000005656 (predicted) ENSMUSG00000027748	=	1.00
ENSMUSG00000005656 (predicted) ENSMUSG00000032382	=	1.00
ENSMUSG00000005656 (predicted) ENSMUSG00000024302	=	1.00
ENSMUSG00000005656 (predicted) ENSMUSG00000032839	=	1.00
ENSMUSG00000005674 (predicted) ENSMUSG00000028109	=	1.00
ENSMUSG00000005674 (predicted) ENSMUSG00000020419	=	1.00
ENSMUSG00000005699 (predicted) ENSMUSG00000019861	=	1.00
ENSMUSG00000005779 (predicted) ENSMUSG00000031897	=	1.00
ENSMUSG00000005779 (predicted) ENSMUSG00000024735	=	1.00
ENSMUSG00000005779 (predicted) ENSMUSG00000026750	=	1.00
ENSMUSG00000005779 (predicted) ENSMUSG00000019461	=	1.00
ENSMUSG00000005779 (predicted) ENSMUSG00000032435	=	1.00
ENSMUSG00000005779 (predicted) ENSMUSG00000035770	=	1.00
ENSMUSG00000005802 (predicted) ENSMUSG00000023826	=	1.00
ENSMUSG00000005802 (predicted) ENSMUSG00000005802	=	1.00
ENSMUSG00000005871 (known) ENSMUSG00000006932	=	2.0
ENSMUSG00000005873 (predicted) ENSMUSG00000014547	=	1.00
ENSMUSG00000005873 (predicted) ENSMUSG00000073643	=	1.00
ENSMUSG00000005936 (predicted) ENSMUSG00000049969	=	1.00
ENSMUSG00000005936 (predicted) ENSMUSG00000024563	=	0.87
ENSMUSG00000005936 (predicted) ENSMUSG00000032402	=	0.87
ENSMUSG00000005936 (predicted) ENSMUSG00000021540	=	0.81
ENSMUSG00000005936 (predicted) ENSMUSG00000031681	=	0.78
ENSMUSG00000005936 (predicted) ENSMUSG00000027796	=	0.80
ENSMUSG00000005994 (predicted) ENSMUSG00000040158	=	0.88
ENSMUSG00000006007 (predicted) ENSMUSG00000028884	=	1.00
ENSMUSG00000006010 (predicted) ENSMUSG00000033285	=	1.00
ENSMUSG00000006154 (known) ENSMUSG00000031972	=	2.0
ENSMUSG00000006154 (predicted) ENSMUSG00000068614	=	1.00
ENSMUSG00000006154 (predicted) ENSMUSG00000059430	=	1.00
ENSMUSG00000006154 (predicted) ENSMUSG00000049811	=	1.00
ENSMUSG00000006154 (predicted) ENSMUSG00000016554	=	1.00
ENSMUSG00000006154 (predicted) ENSMUSG00000021234	=	1.00
ENSMUSG00000006154 (predicted) ENSMUSG00000035783	=	1.00
ENSMUSG00000006219 (predicted) ENSMUSG00000021758	=	1.78
ENSMUSG00000006288 (predicted) ENSMUSG00000040549	=	1.00
ENSMUSG00000006301 (predicted) ENSMUSG00000022463	=	1.00
ENSMUSG00000006301 (predicted) ENSMUSG00000029125	=	1.00
ENSMUSG00000006301 (predicted) ENSMUSG00000020538	=	1.00
ENSMUSG00000006315 (predicted) ENSMUSG00000079984	=	1.00
ENSMUSG00000006315 (predicted) ENSMUSG00000059291	=	0.99
ENSMUSG00000006315 (predicted) ENSMUSG00000058064	=	1.00
ENSMUSG00000006315 (predicted) ENSMUSG00000066592	=	0.97
ENSMUSG00000006315 (predicted) ENSMUSG00000070343	=	0.99
ENSMUSG00000006333 (predicted) ENSMUSG00000022414	=	1.00
ENSMUSG00000006344 (predicted) ENSMUSG00000021929	=	1.00
ENSMUSG00000006344 (predicted) ENSMUSG00000066839	=	1.00
ENSMUSG00000006344 (predicted) ENSMUSG00000037787	=	1.00
ENSMUSG00000006344 (predicted) ENSMUSG00000027782	=	1.00
ENSMUSG00000006345 (predicted) ENSMUSG00000021929	=	1.00
ENSMUSG00000006345 (predicted) ENSMUSG00000037787	=	1.00
ENSMUSG00000006345 (predicted) ENSMUSG00000027782	=	1.00
ENSMUSG00000006345 (predicted) ENSMUSG00000066839	=	1.00
ENSMUSG00000006356 (predicted) ENSMUSG00000027012	=	0.96
ENSMUSG00000006356 (predicted) ENSMUSG00000030519	=	0.96
ENSMUSG00000006356 (predicted) ENSMUSG00000025917	=	0.96
ENSMUSG00000006356 (predicted) ENSMUSG00000024897	=	0.96
ENSMUSG00000006356 (predicted) ENSMUSG00000026603	=	0.96
ENSMUSG00000006356 (predicted) ENSMUSG00000029757	=	0.96
ENSMUSG00000006356 (predicted) ENSMUSG00000055067	=	0.91
ENSMUSG00000006356 (predicted) ENSMUSG00000055027	=	0.82
ENSMUSG00000006360 (predicted) ENSMUSG00000055027	=	0.86
ENSMUSG00000006360 (predicted) ENSMUSG00000029757	=	1.00
ENSMUSG00000006360 (predicted) ENSMUSG00000027012	=	1.00
ENSMUSG00000006360 (predicted) ENSMUSG00000026603	=	1.00
ENSMUSG00000006360 (predicted) ENSMUSG00000024897	=	1.00
ENSMUSG00000006360 (predicted) ENSMUSG00000030519	=	1.00
ENSMUSG00000006360 (predicted) ENSMUSG00000055067	=	0.96
ENSMUSG00000006360 (predicted) ENSMUSG00000025917	=	1.00
ENSMUSG00000006392 (predicted) ENSMUSG00000049811	=	1.00
ENSMUSG00000006392 (predicted) ENSMUSG00000021234	=	1.00
ENSMUSG00000006412 (predicted) ENSMUSG00000020265	=	1.00
ENSMUSG00000006412 (predicted) ENSMUSG00000037351	=	1.00
ENSMUSG00000006412 (predicted) ENSMUSG00000020738	=	1.00
ENSMUSG00000006412 (predicted) ENSMUSG00000025228	=	1.00
ENSMUSG00000006498 (predicted) ENSMUSG00000017897	=	1.00
ENSMUSG00000006498 (predicted) ENSMUSG00000025932	=	1.00
ENSMUSG00000006498 (predicted) ENSMUSG00000010461	=	1.00
ENSMUSG00000006498 (predicted) ENSMUSG00000028886	=	1.00
ENSMUSG00000006542 (predicted) ENSMUSG00000041733	=	1.00
ENSMUSG00000006542 (predicted) ENSMUSG00000038205	=	1.00
ENSMUSG00000006542 (predicted) ENSMUSG00000029513	=	1.00
ENSMUSG00000006717 (predicted) ENSMUSG00000071644	=	0.95
ENSMUSG00000006717 (predicted) ENSMUSG00000030942	=	0.95
ENSMUSG00000006717 (predicted) ENSMUSG00000006717	=	0.90
ENSMUSG00000006932 (known) ENSMUSG00000037815	=	2.0
ENSMUSG00000006932 (known) ENSMUSG00000040158	=	2.0
ENSMUSG00000006932 (predicted) ENSMUSG00000060843	=	1.00
ENSMUSG00000006932 (predicted) ENSMUSG00000063063	=	1.00
ENSMUSG00000006932 (predicted) ENSMUSG00000020135	=	1.00
ENSMUSG00000006998 (predicted) ENSMUSG00000021178	=	1.00
ENSMUSG00000006998 (predicted) ENSMUSG00000059814	=	1.00
ENSMUSG00000006998 (predicted) ENSMUSG00000015656	=	1.00
ENSMUSG00000006998 (predicted) ENSMUSG00000067284	=	1.00
ENSMUSG00000006998 (predicted) ENSMUSG00000059970	=	1.00
ENSMUSG00000006998 (predicted) ENSMUSG00000016940	=	1.00
ENSMUSG00000006998 (predicted) ENSMUSG00000067283	=	1.00
ENSMUSG00000006998 (predicted) ENSMUSG00000007033	=	1.00
ENSMUSG00000007033 (predicted) ENSMUSG00000039615	=	1.00
ENSMUSG00000007033 (predicted) ENSMUSG00000028416	=	1.00
ENSMUSG00000007033 (predicted) ENSMUSG00000029407	=	1.00
ENSMUSG00000007036 (predicted) ENSMUSG00000028702	=	1.00
ENSMUSG00000007050 (predicted) ENSMUSG00000032097	=	1.00
ENSMUSG00000007050 (predicted) ENSMUSG00000064317	=	1.00
ENSMUSG00000007050 (predicted) ENSMUSG00000048916	=	0.90
ENSMUSG00000007050 (predicted) ENSMUSG00000063166	=	1.00
ENSMUSG00000007050 (predicted) ENSMUSG00000062678	=	1.00
ENSMUSG00000007050 (predicted) ENSMUSG00000035215	=	1.00
ENSMUSG00000007050 (predicted) ENSMUSG00000076435	=	0.90
ENSMUSG00000007050 (predicted) ENSMUSG00000037296	=	1.00
ENSMUSG00000007050 (predicted) ENSMUSG00000040824	=	1.00
ENSMUSG00000007207 (predicted) ENSMUSG00000028955	=	1.00
ENSMUSG00000007207 (predicted) ENSMUSG00000019790	=	1.00
ENSMUSG00000007207 (predicted) ENSMUSG00000027287	=	1.00
ENSMUSG00000007207 (predicted) ENSMUSG00000022829	=	1.00
ENSMUSG00000007207 (predicted) ENSMUSG00000030337	=	1.00
ENSMUSG00000007207 (predicted) ENSMUSG00000027273	=	1.00
ENSMUSG00000007207 (predicted) ENSMUSG00000020894	=	1.00
ENSMUSG00000007564 (predicted) ENSMUSG00000021022	=	1.00
ENSMUSG00000007670 (predicted) ENSMUSG00000028106	=	1.00
ENSMUSG00000007670 (predicted) ENSMUSG00000020659	=	1.00
ENSMUSG00000007670 (predicted) ENSMUSG00000022757	=	1.00
ENSMUSG00000007670 (predicted) ENSMUSG00000025369	=	1.00
ENSMUSG00000007670 (predicted) ENSMUSG00000032481	=	1.00
ENSMUSG00000007670 (predicted) ENSMUSG00000040661	=	1.00
ENSMUSG00000007670 (predicted) ENSMUSG00000019861	=	1.00
ENSMUSG00000007777 (predicted) ENSMUSG00000040236	=	1.00
ENSMUSG00000007777 (predicted) ENSMUSG00000071340	=	1.00
ENSMUSG00000007777 (predicted) ENSMUSG00000028847	=	1.00
ENSMUSG00000007891 (predicted) ENSMUSG00000034807	=	0.84
ENSMUSG00000007891 (predicted) ENSMUSG00000031207	=	0.84
ENSMUSG00000007891 (predicted) ENSMUSG00000052397	=	0.84
ENSMUSG00000007891 (predicted) ENSMUSG00000029686	=	0.84
ENSMUSG00000007891 (predicted) ENSMUSG00000023952	=	0.84
ENSMUSG00000007891 (predicted) ENSMUSG00000032649	=	0.84
ENSMUSG00000007891 (predicted) ENSMUSG00000039787	=	0.84
ENSMUSG00000007891 (predicted) ENSMUSG00000032050	=	0.84
ENSMUSG00000007892 (predicted) ENSMUSG00000025508	=	0.98
ENSMUSG00000008153 (predicted) ENSMUSG00000042743	=	1.00
ENSMUSG00000008206 (predicted) ENSMUSG00000024870	=	1.00
ENSMUSG00000008206 (predicted) ENSMUSG00000020149	=	1.00
ENSMUSG00000008461 (predicted) ENSMUSG00000062248	=	0.84
ENSMUSG00000008461 (predicted) ENSMUSG00000062687	=	0.84
ENSMUSG00000008461 (predicted) ENSMUSG00000028044	=	0.84
ENSMUSG00000008489 (predicted) ENSMUSG00000032297	=	1.00
ENSMUSG00000008489 (predicted) ENSMUSG00000025576	=	0.89
ENSMUSG00000008489 (predicted) ENSMUSG00000009470	=	1.00
ENSMUSG00000008489 (predicted) ENSMUSG00000040661	=	1.00
ENSMUSG00000008489 (predicted) ENSMUSG00000031586	=	1.00
ENSMUSG00000008489 (predicted) ENSMUSG00000028137	=	1.00
ENSMUSG00000008489 (predicted) ENSMUSG00000029407	=	1.00
ENSMUSG00000008489 (predicted) ENSMUSG00000062078	=	1.00
ENSMUSG00000008489 (predicted) ENSMUSG00000032387	=	1.00
ENSMUSG00000008489 (predicted) ENSMUSG00000033565	=	0.87
ENSMUSG00000008489 (predicted) ENSMUSG00000031691	=	1.00
ENSMUSG00000008489 (predicted) ENSMUSG00000024268	=	1.00
ENSMUSG00000008489 (predicted) ENSMUSG00000008658	=	0.92
ENSMUSG00000008489 (predicted) ENSMUSG00000034818	=	1.00
ENSMUSG00000008604 (predicted) ENSMUSG00000039787	=	1.00
ENSMUSG00000008604 (predicted) ENSMUSG00000078336	=	1.00
ENSMUSG00000008604 (predicted) ENSMUSG00000078323	=	1.00
ENSMUSG00000008604 (predicted) ENSMUSG00000052293	=	1.00
ENSMUSG00000008604 (predicted) ENSMUSG00000068240	=	1.00
ENSMUSG00000008604 (predicted) ENSMUSG00000063789	=	1.00
ENSMUSG00000008604 (predicted) ENSMUSG00000062742	=	1.00
ENSMUSG00000008604 (predicted) ENSMUSG00000078215	=	1.00
ENSMUSG00000008604 (predicted) ENSMUSG00000073380	=	0.90
ENSMUSG00000008604 (predicted) ENSMUSG00000031256	=	1.00
ENSMUSG00000008604 (predicted) ENSMUSG00000078219	=	1.00
ENSMUSG00000008604 (predicted) ENSMUSG00000078222	=	1.00
ENSMUSG00000008604 (predicted) ENSMUSG00000034807	=	1.00
ENSMUSG00000008604 (predicted) ENSMUSG00000078325	=	1.00
ENSMUSG00000008604 (predicted) ENSMUSG00000040298	=	1.00
ENSMUSG00000008604 (predicted) ENSMUSG00000058777	=	1.00
ENSMUSG00000008604 (predicted) ENSMUSG00000029686	=	1.00
ENSMUSG00000008604 (predicted) ENSMUSG00000078335	=	1.00
ENSMUSG00000008604 (predicted) ENSMUSG00000078332	=	1.00
ENSMUSG00000008604 (predicted) ENSMUSG00000078333	=	1.00
ENSMUSG00000008604 (predicted) ENSMUSG00000078213	=	1.00
ENSMUSG00000008604 (predicted) ENSMUSG00000053536	=	1.00
ENSMUSG00000008604 (predicted) ENSMUSG00000078211	=	1.00
ENSMUSG00000008604 (predicted) ENSMUSG00000032649	=	1.00
ENSMUSG00000008604 (predicted) ENSMUSG00000078220	=	1.00
ENSMUSG00000008604 (predicted) ENSMUSG00000078209	=	1.00
ENSMUSG00000008604 (predicted) ENSMUSG00000078221	=	1.00
ENSMUSG00000008604 (predicted) ENSMUSG00000078326	=	1.00
ENSMUSG00000008604 (predicted) ENSMUSG00000078214	=	1.00
ENSMUSG00000008604 (predicted) ENSMUSG00000047242	=	1.00
ENSMUSG00000008604 (predicted) ENSMUSG00000078216	=	1.00
ENSMUSG00000008604 (predicted) ENSMUSG00000078218	=	1.00
ENSMUSG00000008604 (predicted) ENSMUSG00000078324	=	1.00
ENSMUSG00000008604 (predicted) ENSMUSG00000078330	=	1.00
ENSMUSG00000008604 (predicted) ENSMUSG00000080061	=	1.00
ENSMUSG00000008604 (predicted) ENSMUSG00000026972	=	0.80
ENSMUSG00000008604 (predicted) ENSMUSG00000078217	=	1.00
ENSMUSG00000008658 (predicted) ENSMUSG00000038132	=	0.92
ENSMUSG00000008658 (predicted) ENSMUSG00000025932	=	1.92
ENSMUSG00000008658 (predicted) ENSMUSG00000028886	=	1.92
ENSMUSG00000008658 (predicted) ENSMUSG00000017897	=	1.92
ENSMUSG00000008658 (predicted) ENSMUSG00000027510	=	0.92
ENSMUSG00000008658 (predicted) ENSMUSG00000028546	=	0.92
ENSMUSG00000008658 (predicted) ENSMUSG00000024515	=	0.92
ENSMUSG00000008658 (predicted) ENSMUSG00000040028	=	0.92
ENSMUSG00000008658 (predicted) ENSMUSG00000010461	=	1.92
ENSMUSG00000008668 (predicted) ENSMUSG00000035620	=	1.00
ENSMUSG00000008668 (predicted) ENSMUSG00000025485	=	1.00
ENSMUSG00000008682 (predicted) ENSMUSG00000038936	=	1.00
ENSMUSG00000008683 (predicted) ENSMUSG00000023944	=	1.00
ENSMUSG00000008683 (predicted) ENSMUSG00000021270	=	1.00
ENSMUSG00000009030 (predicted) ENSMUSG00000028884	=	1.00
ENSMUSG00000009470 (predicted) ENSMUSG00000028546	=	1.00
ENSMUSG00000009470 (predicted) ENSMUSG00000017897	=	1.00
ENSMUSG00000009470 (predicted) ENSMUSG00000050132	=	1.00
ENSMUSG00000009470 (predicted) ENSMUSG00000010461	=	1.00
ENSMUSG00000009470 (predicted) ENSMUSG00000028886	=	1.00
ENSMUSG00000009470 (predicted) ENSMUSG00000040028	=	1.00
ENSMUSG00000009470 (predicted) ENSMUSG00000025932	=	1.00
ENSMUSG00000009549 (predicted) ENSMUSG00000022821	=	1.00
ENSMUSG00000009575 (predicted) ENSMUSG00000028603	=	1.00
ENSMUSG00000009575 (predicted) ENSMUSG00000022234	=	0.89
ENSMUSG00000009630 (predicted) ENSMUSG00000041710	=	1.00
ENSMUSG00000009630 (predicted) ENSMUSG00000019861	=	1.00
ENSMUSG00000009630 (predicted) ENSMUSG00000021022	=	1.00
ENSMUSG00000009630 (predicted) ENSMUSG00000032839	=	1.00
ENSMUSG00000009630 (predicted) ENSMUSG00000027168	=	1.00
ENSMUSG00000009630 (predicted) ENSMUSG00000027748	=	1.00
ENSMUSG00000009876 (predicted) ENSMUSG00000032271	=	1.00
ENSMUSG00000009876 (predicted) ENSMUSG00000038216	=	1.00
ENSMUSG00000010048 (predicted) ENSMUSG00000040661	=	1.00
ENSMUSG00000010175 (predicted) ENSMUSG00000020413	=	1.00
ENSMUSG00000010175 (predicted) ENSMUSG00000076430	=	1.00
ENSMUSG00000010376 (predicted) ENSMUSG00000038506	=	1.00
ENSMUSG00000010376 (predicted) ENSMUSG00000036309	=	1.00
ENSMUSG00000010376 (predicted) ENSMUSG00000074910	=	1.00
ENSMUSG00000010376 (predicted) ENSMUSG00000027708	=	1.00
ENSMUSG00000010461 (predicted) ENSMUSG00000024387	=	1.00
ENSMUSG00000010461 (predicted) ENSMUSG00000038473	=	1.00
ENSMUSG00000010461 (predicted) ENSMUSG00000028433	=	1.00
ENSMUSG00000010461 (predicted) ENSMUSG00000020659	=	1.00
ENSMUSG00000010461 (predicted) ENSMUSG00000062078	=	1.00
ENSMUSG00000010461 (predicted) ENSMUSG00000033565	=	1.87
ENSMUSG00000010461 (predicted) ENSMUSG00000020166	=	1.00
ENSMUSG00000010461 (predicted) ENSMUSG00000025369	=	1.00
ENSMUSG00000010461 (predicted) ENSMUSG00000055733	=	1.00
ENSMUSG00000010461 (predicted) ENSMUSG00000040661	=	1.00
ENSMUSG00000010461 (predicted) ENSMUSG00000059119	=	1.00
ENSMUSG00000010461 (predicted) ENSMUSG00000031691	=	1.00
ENSMUSG00000010461 (predicted) ENSMUSG00000025576	=	1.89
ENSMUSG00000010461 (predicted) ENSMUSG00000033419	=	1.00
ENSMUSG00000010461 (predicted) ENSMUSG00000029407	=	1.00
ENSMUSG00000010461 (predicted) ENSMUSG00000051984	=	1.00
ENSMUSG00000010461 (predicted) ENSMUSG00000042520	=	1.00
ENSMUSG00000010461 (predicted) ENSMUSG00000068036	=	1.00
ENSMUSG00000010461 (predicted) ENSMUSG00000075376	=	1.00
ENSMUSG00000010461 (predicted) ENSMUSG00000058799	=	1.00
ENSMUSG00000010461 (predicted) ENSMUSG00000028134	=	1.00
ENSMUSG00000010461 (predicted) ENSMUSG00000028382	=	1.00
ENSMUSG00000010461 (predicted) ENSMUSG00000030881	=	1.00
ENSMUSG00000010461 (predicted) ENSMUSG00000035325	=	1.00
ENSMUSG00000010461 (predicted) ENSMUSG00000034460	=	1.00
ENSMUSG00000010461 (predicted) ENSMUSG00000074513	=	1.00
ENSMUSG00000010461 (predicted) ENSMUSG00000032481	=	1.00
ENSMUSG00000010461 (predicted) ENSMUSG00000038784	=	1.00
ENSMUSG00000010461 (predicted) ENSMUSG00000022757	=	1.00
ENSMUSG00000010461 (predicted) ENSMUSG00000031314	=	1.00
ENSMUSG00000010461 (predicted) ENSMUSG00000063576	=	1.00
ENSMUSG00000010461 (predicted) ENSMUSG00000040423	=	1.00
ENSMUSG00000010461 (predicted) ENSMUSG00000032263	=	1.00
ENSMUSG00000010461 (predicted) ENSMUSG00000040841	=	1.00
ENSMUSG00000010461 (predicted) ENSMUSG00000032387	=	1.00
ENSMUSG00000010461 (predicted) ENSMUSG00000031586	=	1.00
ENSMUSG00000010461 (predicted) ENSMUSG00000039361	=	1.00
ENSMUSG00000010461 (predicted) ENSMUSG00000027079	=	1.00
ENSMUSG00000010461 (predicted) ENSMUSG00000027823	=	1.00
ENSMUSG00000010554 (predicted) ENSMUSG00000024807	=	1.00
ENSMUSG00000010554 (predicted) ENSMUSG00000028433	=	1.00
ENSMUSG00000010554 (predicted) ENSMUSG00000042520	=	1.00
ENSMUSG00000010663 (predicted) ENSMUSG00000024515	=	1.00
ENSMUSG00000010911 (predicted) ENSMUSG00000010911	=	1.00
ENSMUSG00000010914 (predicted) ENSMUSG00000029407	=	1.00
ENSMUSG00000010914 (predicted) ENSMUSG00000042167	=	0.90
ENSMUSG00000010914 (predicted) ENSMUSG00000025485	=	1.00
ENSMUSG00000010914 (predicted) ENSMUSG00000039828	=	1.00
ENSMUSG00000010914 (predicted) ENSMUSG00000035620	=	1.00
ENSMUSG00000010914 (predicted) ENSMUSG00000064064	=	1.00
ENSMUSG00000010914 (predicted) ENSMUSG00000029910	=	1.00
ENSMUSG00000010936 (predicted) ENSMUSG00000027628	=	1.00
ENSMUSG00000011257 (predicted) ENSMUSG00000025395	=	1.00
ENSMUSG00000011877 (predicted) ENSMUSG00000063065	=	1.00
ENSMUSG00000011877 (predicted) ENSMUSG00000063358	=	1.00
ENSMUSG00000012535 (predicted) ENSMUSG00000029430	=	1.00
ENSMUSG00000012535 (predicted) ENSMUSG00000022621	=	1.00
ENSMUSG00000012535 (predicted) ENSMUSG00000028287	=	1.00
ENSMUSG00000013160 (predicted) ENSMUSG00000014769	=	1.00
ENSMUSG00000013415 (predicted) ENSMUSG00000026896	=	1.00
ENSMUSG00000013415 (predicted) ENSMUSG00000040296	=	1.00
ENSMUSG00000013415 (predicted) ENSMUSG00000017830	=	1.00
ENSMUSG00000013584 (predicted) ENSMUSG00000057605	=	1.00
ENSMUSG00000013584 (predicted) ENSMUSG00000079886	=	1.00
ENSMUSG00000013584 (predicted) ENSMUSG00000029614	=	1.00
ENSMUSG00000013822 (predicted) ENSMUSG00000022248	=	1.00
ENSMUSG00000013878 (predicted) ENSMUSG00000016308	=	1.00
ENSMUSG00000013878 (predicted) ENSMUSG00000020390	=	1.00
ENSMUSG00000013936 (predicted) ENSMUSG00000021113	=	0.86
ENSMUSG00000013997 (predicted) ENSMUSG00000024302	=	1.00
ENSMUSG00000013997 (predicted) ENSMUSG00000071454	=	1.00
ENSMUSG00000013997 (predicted) ENSMUSG00000013997	=	1.00
ENSMUSG00000014232 (predicted) ENSMUSG00000016386	=	1.00
ENSMUSG00000014232 (predicted) ENSMUSG00000037325	=	1.00
ENSMUSG00000014232 (predicted) ENSMUSG00000053565	=	1.00
ENSMUSG00000014232 (predicted) ENSMUSG00000041708	=	1.00
ENSMUSG00000014529 (predicted) ENSMUSG00000020538	=	0.92
ENSMUSG00000014529 (predicted) ENSMUSG00000022463	=	0.92
ENSMUSG00000014529 (predicted) ENSMUSG00000029125	=	0.92
ENSMUSG00000014547 (predicted) ENSMUSG00000020869	=	1.00
ENSMUSG00000014547 (predicted) ENSMUSG00000024815	=	1.00
ENSMUSG00000014547 (predicted) ENSMUSG00000021087	=	1.00
ENSMUSG00000014547 (predicted) ENSMUSG00000053768	=	0.73
ENSMUSG00000014547 (predicted) ENSMUSG00000035199	=	1.00
ENSMUSG00000014547 (predicted) ENSMUSG00000024758	=	1.00
ENSMUSG00000014547 (predicted) ENSMUSG00000027506	=	1.00
ENSMUSG00000014547 (predicted) ENSMUSG00000054469	=	0.91
ENSMUSG00000014547 (predicted) ENSMUSG00000031149	=	1.00
ENSMUSG00000014547 (predicted) ENSMUSG00000025135	=	1.00
ENSMUSG00000014547 (predicted) ENSMUSG00000030086	=	1.00
ENSMUSG00000014547 (predicted) ENSMUSG00000020458	=	1.00
ENSMUSG00000014547 (predicted) ENSMUSG00000030401	=	1.00
ENSMUSG00000014547 (predicted) ENSMUSG00000034484	=	1.00
ENSMUSG00000014547 (predicted) ENSMUSG00000032382	=	1.00
ENSMUSG00000014609 (predicted) ENSMUSG00000026253	=	1.59
ENSMUSG00000014609 (predicted) ENSMUSG00000035594	=	1.41
ENSMUSG00000014609 (predicted) ENSMUSG00000014609	=	1.50
ENSMUSG00000014609 (predicted) ENSMUSG00000035200	=	1.50
ENSMUSG00000014609 (predicted) ENSMUSG00000022041	=	1.35
ENSMUSG00000014609 (predicted) ENSMUSG00000027950	=	1.45
ENSMUSG00000014609 (predicted) ENSMUSG00000027107	=	1.45
ENSMUSG00000014609 (predicted) ENSMUSG00000032303	=	1.35
ENSMUSG00000014609 (predicted) ENSMUSG00000041189	=	1.53
ENSMUSG00000014609 (predicted) ENSMUSG00000031491	=	1.39
ENSMUSG00000014609 (predicted) ENSMUSG00000026251	=	1.62
ENSMUSG00000014609 (predicted) ENSMUSG00000031492	=	1.35
ENSMUSG00000014609 (predicted) ENSMUSG00000027577	=	1.35
ENSMUSG00000014767 (predicted) ENSMUSG00000029910	=	1.00
ENSMUSG00000014767 (predicted) ENSMUSG00000022248	=	1.00
ENSMUSG00000014769 (predicted) ENSMUSG00000029388	=	1.00
ENSMUSG00000014769 (predicted) ENSMUSG00000029009	=	1.00
ENSMUSG00000014769 (predicted) ENSMUSG00000027079	=	1.00
ENSMUSG00000014769 (predicted) ENSMUSG00000030942	=	1.00
ENSMUSG00000014769 (predicted) ENSMUSG00000028238	=	1.00
ENSMUSG00000014769 (predicted) ENSMUSG00000020917	=	0.98
ENSMUSG00000014859 (predicted) ENSMUSG00000024302	=	1.00
ENSMUSG00000014859 (predicted) ENSMUSG00000071454	=	1.00
ENSMUSG00000014907 (predicted) ENSMUSG00000030619	=	1.00
ENSMUSG00000014959 (predicted) ENSMUSG00000073380	=	0.90
ENSMUSG00000014959 (predicted) ENSMUSG00000031754	=	1.00
ENSMUSG00000014959 (predicted) ENSMUSG00000055839	=	1.00
ENSMUSG00000014959 (predicted) ENSMUSG00000016940	=	1.00
ENSMUSG00000014959 (predicted) ENSMUSG00000026972	=	0.85
ENSMUSG00000014959 (predicted) ENSMUSG00000063439	=	1.00
ENSMUSG00000014959 (predicted) ENSMUSG00000062197	=	1.00
ENSMUSG00000014959 (predicted) ENSMUSG00000057534	=	1.00
ENSMUSG00000014959 (predicted) ENSMUSG00000060073	=	1.00
ENSMUSG00000014959 (predicted) ENSMUSG00000015671	=	1.00
ENSMUSG00000014959 (predicted) ENSMUSG00000063065	=	1.00
ENSMUSG00000014959 (predicted) ENSMUSG00000021711	=	1.00
ENSMUSG00000014959 (predicted) ENSMUSG00000063358	=	1.00
ENSMUSG00000015120 (predicted) ENSMUSG00000020265	=	1.00
ENSMUSG00000015120 (predicted) ENSMUSG00000015120	=	1.00
ENSMUSG00000015120 (predicted) ENSMUSG00000027323	=	1.00
ENSMUSG00000015120 (predicted) ENSMUSG00000020738	=	1.00
ENSMUSG00000015126 (predicted) ENSMUSG00000029283	=	1.00
ENSMUSG00000015134 (predicted) ENSMUSG00000057605	=	1.00
ENSMUSG00000015134 (predicted) ENSMUSG00000079886	=	1.00
ENSMUSG00000015134 (predicted) ENSMUSG00000029614	=	1.00
ENSMUSG00000015291 (predicted) ENSMUSG00000035765	=	1.00
ENSMUSG00000015337 (predicted) ENSMUSG00000036932	=	1.00
ENSMUSG00000015461 (predicted) ENSMUSG00000023952	=	1.00
ENSMUSG00000015488 (predicted) ENSMUSG00000030876	=	1.00
ENSMUSG00000015656 (predicted) ENSMUSG00000029407	=	1.00
ENSMUSG00000015656 (predicted) ENSMUSG00000039615	=	1.00
ENSMUSG00000015656 (predicted) ENSMUSG00000028416	=	1.00
ENSMUSG00000015671 (known) ENSMUSG00000030751	=	2.0
ENSMUSG00000015671 (predicted) ENSMUSG00000030942	=	1.00
ENSMUSG00000015671 (predicted) ENSMUSG00000034187	=	1.00
ENSMUSG00000015671 (predicted) ENSMUSG00000024338	=	1.00
ENSMUSG00000015671 (predicted) ENSMUSG00000021832	=	1.00
ENSMUSG00000015671 (predicted) ENSMUSG00000022193	=	1.00
ENSMUSG00000015671 (predicted) ENSMUSG00000032513	=	1.00
ENSMUSG00000015671 (predicted) ENSMUSG00000027566	=	1.00
ENSMUSG00000015671 (predicted) ENSMUSG00000036743	=	1.00
ENSMUSG00000015671 (predicted) ENSMUSG00000015671	=	1.00
ENSMUSG00000015714 (predicted) ENSMUSG00000020149	=	1.00
ENSMUSG00000015714 (predicted) ENSMUSG00000024870	=	1.00
ENSMUSG00000015766 (known) ENSMUSG00000031972	=	2.0
ENSMUSG00000015766 (predicted) ENSMUSG00000021234	=	1.00
ENSMUSG00000015766 (predicted) ENSMUSG00000068614	=	1.00
ENSMUSG00000015766 (predicted) ENSMUSG00000059430	=	1.00
ENSMUSG00000015766 (predicted) ENSMUSG00000049811	=	1.00
ENSMUSG00000015766 (predicted) ENSMUSG00000016554	=	1.00
ENSMUSG00000015766 (predicted) ENSMUSG00000035783	=	1.00
ENSMUSG00000015776 (predicted) ENSMUSG00000018923	=	1.00
ENSMUSG00000015806 (predicted) ENSMUSG00000021748	=	1.00
ENSMUSG00000015806 (predicted) ENSMUSG00000015806	=	1.00
ENSMUSG00000015839 (predicted) ENSMUSG00000039754	=	0.91
ENSMUSG00000015994 (predicted) ENSMUSG00000033373	=	1.00
ENSMUSG00000016024 (predicted) ENSMUSG00000025911	=	1.00
ENSMUSG00000016024 (predicted) ENSMUSG00000038462	=	1.00
ENSMUSG00000016024 (predicted) ENSMUSG00000037852	=	1.00
ENSMUSG00000016255 (predicted) ENSMUSG00000026896	=	1.00
ENSMUSG00000016255 (predicted) ENSMUSG00000040296	=	1.00
ENSMUSG00000016255 (predicted) ENSMUSG00000017830	=	1.00
ENSMUSG00000016256 (predicted) ENSMUSG00000026896	=	1.00
ENSMUSG00000016256 (predicted) ENSMUSG00000017830	=	1.00
ENSMUSG00000016256 (predicted) ENSMUSG00000040296	=	1.00
ENSMUSG00000016256 (predicted) ENSMUSG00000030867	=	1.00
ENSMUSG00000016308 (predicted) ENSMUSG00000078636	=	2.00
ENSMUSG00000016308 (predicted) ENSMUSG00000055676	=	2.00
ENSMUSG00000016308 (predicted) ENSMUSG00000072492	=	2.00
ENSMUSG00000016308 (predicted) ENSMUSG00000063885	=	2.00
ENSMUSG00000016308 (predicted) ENSMUSG00000070408	=	2.00
ENSMUSG00000016308 (predicted) ENSMUSG00000079501	=	2.00
ENSMUSG00000016308 (predicted) ENSMUSG00000019732	=	1.00
ENSMUSG00000016308 (predicted) ENSMUSG00000070025	=	2.00
ENSMUSG00000016308 (predicted) ENSMUSG00000069236	=	2.00
ENSMUSG00000016308 (predicted) ENSMUSG00000028558	=	1.00
ENSMUSG00000016308 (predicted) ENSMUSG00000024388	=	1.00
ENSMUSG00000016308 (predicted) ENSMUSG00000078191	=	2.00
ENSMUSG00000016308 (predicted) ENSMUSG00000078088	=	2.00
ENSMUSG00000016308 (predicted) ENSMUSG00000078370	=	2.00
ENSMUSG00000016308 (predicted) ENSMUSG00000078142	=	2.00
ENSMUSG00000016308 (predicted) ENSMUSG00000080303	=	2.00
ENSMUSG00000016308 (predicted) ENSMUSG00000078592	=	2.00
ENSMUSG00000016308 (predicted) ENSMUSG00000080155	=	1.98
ENSMUSG00000016308 (predicted) ENSMUSG00000071813	=	2.00
ENSMUSG00000016308 (predicted) ENSMUSG00000078573	=	2.00
ENSMUSG00000016308 (predicted) ENSMUSG00000030816	=	1.00
ENSMUSG00000016308 (predicted) ENSMUSG00000078162	=	2.00
ENSMUSG00000016308 (predicted) ENSMUSG00000079360	=	2.00
ENSMUSG00000016308 (predicted) ENSMUSG00000030761	=	1.00
ENSMUSG00000016308 (predicted) ENSMUSG00000079558	=	2.00
ENSMUSG00000016308 (predicted) ENSMUSG00000070443	=	2.00
ENSMUSG00000016308 (predicted) ENSMUSG00000078300	=	2.00
ENSMUSG00000016308 (predicted) ENSMUSG00000061099	=	2.00
ENSMUSG00000016308 (predicted) ENSMUSG00000078308	=	2.00
ENSMUSG00000016308 (predicted) ENSMUSG00000078965	=	2.00
ENSMUSG00000016308 (predicted) ENSMUSG00000057666	=	2.00
ENSMUSG00000016308 (predicted) ENSMUSG00000070490	=	2.00
ENSMUSG00000016308 (predicted) ENSMUSG00000028309	=	1.00
ENSMUSG00000016308 (predicted) ENSMUSG00000078967	=	2.00
ENSMUSG00000016308 (predicted) ENSMUSG00000070282	=	1.94
ENSMUSG00000016308 (predicted) ENSMUSG00000073212	=	2.00
ENSMUSG00000016308 (predicted) ENSMUSG00000074781	=	1.00
ENSMUSG00000016319 (predicted) ENSMUSG00000019861	=	0.99
ENSMUSG00000016319 (predicted) ENSMUSG00000050132	=	0.99
ENSMUSG00000016319 (predicted) ENSMUSG00000028603	=	0.99
ENSMUSG00000016319 (predicted) ENSMUSG00000024370	=	0.99
ENSMUSG00000016319 (predicted) ENSMUSG00000024395	=	0.99
ENSMUSG00000016319 (predicted) ENSMUSG00000026239	=	0.99
ENSMUSG00000016319 (predicted) ENSMUSG00000025410	=	0.99
ENSMUSG00000016319 (predicted) ENSMUSG00000019920	=	0.99
ENSMUSG00000016386 (predicted) ENSMUSG00000037580	=	1.00
ENSMUSG00000016386 (predicted) ENSMUSG00000029723	=	1.00
ENSMUSG00000016386 (predicted) ENSMUSG00000038473	=	1.00
ENSMUSG00000016386 (predicted) ENSMUSG00000038759	=	1.00
ENSMUSG00000016386 (predicted) ENSMUSG00000031431	=	1.00
ENSMUSG00000016554 (predicted) ENSMUSG00000040600	=	1.00
ENSMUSG00000016554 (predicted) ENSMUSG00000032803	=	1.00
ENSMUSG00000016554 (predicted) ENSMUSG00000021439	=	1.00
ENSMUSG00000016554 (predicted) ENSMUSG00000079976	=	1.00
ENSMUSG00000016554 (predicted) ENSMUSG00000074870	=	1.00
ENSMUSG00000016554 (predicted) ENSMUSG00000055298	=	1.00
ENSMUSG00000016554 (predicted) ENSMUSG00000056728	=	1.00
ENSMUSG00000016554 (predicted) ENSMUSG00000074871	=	1.00
ENSMUSG00000016554 (predicted) ENSMUSG00000028111	=	1.00
ENSMUSG00000016554 (predicted) ENSMUSG00000057446	=	1.00
ENSMUSG00000016554 (predicted) ENSMUSG00000025504	=	1.00
ENSMUSG00000016554 (predicted) ENSMUSG00000021441	=	1.00
ENSMUSG00000016554 (predicted) ENSMUSG00000050345	=	1.00
ENSMUSG00000016554 (predicted) ENSMUSG00000055679	=	1.00
ENSMUSG00000016554 (predicted) ENSMUSG00000035062	=	1.00
ENSMUSG00000016554 (predicted) ENSMUSG00000080237	=	1.00
ENSMUSG00000016554 (predicted) ENSMUSG00000021477	=	1.00
ENSMUSG00000016554 (predicted) ENSMUSG00000029407	=	1.00
ENSMUSG00000016554 (predicted) ENSMUSG00000042243	=	1.00
ENSMUSG00000016554 (predicted) ENSMUSG00000021440	=	1.00
ENSMUSG00000016554 (predicted) ENSMUSG00000038642	=	1.00
ENSMUSG00000016559 (predicted) ENSMUSG00000021811	=	0.99
ENSMUSG00000016619 (predicted) ENSMUSG00000027782	=	1.00
ENSMUSG00000016619 (predicted) ENSMUSG00000021929	=	1.00
ENSMUSG00000016921 (predicted) ENSMUSG00000020687	=	0.84
ENSMUSG00000016940 (predicted) ENSMUSG00000028558	=	1.00
ENSMUSG00000016940 (predicted) ENSMUSG00000056962	=	1.00
ENSMUSG00000016940 (predicted) ENSMUSG00000025135	=	1.00
ENSMUSG00000016940 (predicted) ENSMUSG00000024663	=	1.00
ENSMUSG00000016940 (predicted) ENSMUSG00000032513	=	1.00
ENSMUSG00000016940 (predicted) ENSMUSG00000023952	=	1.00
ENSMUSG00000016940 (predicted) ENSMUSG00000064181	=	1.00
ENSMUSG00000016940 (predicted) ENSMUSG00000036743	=	1.00
ENSMUSG00000016940 (predicted) ENSMUSG00000016940	=	1.00
ENSMUSG00000016940 (predicted) ENSMUSG00000027566	=	1.00
ENSMUSG00000016940 (predicted) ENSMUSG00000019732	=	1.00
ENSMUSG00000016940 (predicted) ENSMUSG00000027168	=	1.00
ENSMUSG00000016940 (predicted) ENSMUSG00000030942	=	1.00
ENSMUSG00000017007 (predicted) ENSMUSG00000027782	=	1.00
ENSMUSG00000017007 (predicted) ENSMUSG00000022285	=	0.96
ENSMUSG00000017007 (predicted) ENSMUSG00000076432	=	0.99
ENSMUSG00000017007 (predicted) ENSMUSG00000047281	=	1.00
ENSMUSG00000017007 (predicted) ENSMUSG00000018362	=	1.00
ENSMUSG00000017007 (predicted) ENSMUSG00000031591	=	1.00
ENSMUSG00000017007 (predicted) ENSMUSG00000018965	=	0.99
ENSMUSG00000017007 (predicted) ENSMUSG00000038770	=	1.00
ENSMUSG00000017007 (predicted) ENSMUSG00000051391	=	0.99
ENSMUSG00000017007 (predicted) ENSMUSG00000025917	=	1.00
ENSMUSG00000017007 (predicted) ENSMUSG00000021929	=	1.00
ENSMUSG00000017007 (predicted) ENSMUSG00000018326	=	0.99
ENSMUSG00000017132 (predicted) ENSMUSG00000026832	=	1.00
ENSMUSG00000017176 (predicted) ENSMUSG00000028293	=	1.00
ENSMUSG00000017221 (predicted) ENSMUSG00000042541	=	1.00
ENSMUSG00000017221 (predicted) ENSMUSG00000021737	=	1.00
ENSMUSG00000017300 (predicted) ENSMUSG00000049969	=	0.74
ENSMUSG00000017300 (predicted) ENSMUSG00000033998	=	1.00
ENSMUSG00000017300 (predicted) ENSMUSG00000046410	=	1.00
ENSMUSG00000017300 (predicted) ENSMUSG00000059430	=	1.00
ENSMUSG00000017300 (predicted) ENSMUSG00000035783	=	1.00
ENSMUSG00000017300 (predicted) ENSMUSG00000031972	=	1.00
ENSMUSG00000017300 (predicted) ENSMUSG00000068614	=	1.00
ENSMUSG00000017300 (predicted) ENSMUSG00000024936	=	1.00
ENSMUSG00000017390 (predicted) ENSMUSG00000026028	=	0.94
ENSMUSG00000017390 (predicted) ENSMUSG00000021540	=	0.75
ENSMUSG00000017390 (predicted) ENSMUSG00000032435	=	0.94
ENSMUSG00000017390 (predicted) ENSMUSG00000032402	=	0.81
ENSMUSG00000017390 (predicted) ENSMUSG00000032536	=	0.94
ENSMUSG00000017390 (predicted) ENSMUSG00000028307	=	1.92
ENSMUSG00000017390 (predicted) ENSMUSG00000031681	=	0.72
ENSMUSG00000017390 (predicted) ENSMUSG00000027796	=	0.75
ENSMUSG00000017390 (predicted) ENSMUSG00000035770	=	0.94
ENSMUSG00000017390 (predicted) ENSMUSG00000017390	=	1.88
ENSMUSG00000017390 (predicted) ENSMUSG00000024563	=	0.81
ENSMUSG00000017390 (predicted) ENSMUSG00000063129	=	1.89
ENSMUSG00000017390 (predicted) ENSMUSG00000059343	=	1.89
ENSMUSG00000017390 (predicted) ENSMUSG00000030695	=	1.90
ENSMUSG00000017404 (predicted) ENSMUSG00000050708	=	0.92
ENSMUSG00000017404 (predicted) ENSMUSG00000040033	=	1.00
ENSMUSG00000017404 (predicted) ENSMUSG00000079518	=	0.90
ENSMUSG00000017404 (predicted) ENSMUSG00000057829	=	0.93
ENSMUSG00000017404 (predicted) ENSMUSG00000078206	=	0.92
ENSMUSG00000017404 (predicted) ENSMUSG00000071815	=	0.90
ENSMUSG00000017404 (predicted) ENSMUSG00000035491	=	0.94
ENSMUSG00000017404 (predicted) ENSMUSG00000026104	=	1.00
ENSMUSG00000017404 (predicted) ENSMUSG00000060685	=	0.92
ENSMUSG00000017404 (predicted) ENSMUSG00000072249	=	0.88
ENSMUSG00000017404 (predicted) ENSMUSG00000078208	=	0.90
ENSMUSG00000017404 (predicted) ENSMUSG00000062939	=	1.00
ENSMUSG00000017404 (predicted) ENSMUSG00000062382	=	0.92
ENSMUSG00000017404 (predicted) ENSMUSG00000080048	=	0.92
ENSMUSG00000017404 (predicted) ENSMUSG00000026914	=	1.00
ENSMUSG00000017404 (predicted) ENSMUSG00000024661	=	0.90
ENSMUSG00000017404 (predicted) ENSMUSG00000020919	=	1.00
ENSMUSG00000017404 (predicted) ENSMUSG00000024510	=	0.90
ENSMUSG00000017421 (predicted) ENSMUSG00000066979	=	1.00
ENSMUSG00000017485 (predicted) ENSMUSG00000036537	=	1.59
ENSMUSG00000017485 (predicted) ENSMUSG00000030528	=	1.00
ENSMUSG00000017615 (predicted) ENSMUSG00000023952	=	1.00
ENSMUSG00000017615 (predicted) ENSMUSG00000049969	=	1.00
ENSMUSG00000017679 (predicted) ENSMUSG00000027997	=	0.79
ENSMUSG00000017679 (predicted) ENSMUSG00000028914	=	0.79
ENSMUSG00000017679 (predicted) ENSMUSG00000029863	=	0.77
ENSMUSG00000017679 (predicted) ENSMUSG00000026029	=	0.90
ENSMUSG00000017679 (predicted) ENSMUSG00000031628	=	0.85
ENSMUSG00000017679 (predicted) ENSMUSG00000025076	=	0.86
ENSMUSG00000017716 (predicted) ENSMUSG00000072905	=	0.92
ENSMUSG00000017716 (predicted) ENSMUSG00000079999	=	0.92
ENSMUSG00000017716 (predicted) ENSMUSG00000049517	=	0.92
ENSMUSG00000017716 (predicted) ENSMUSG00000036432	=	0.92
ENSMUSG00000017716 (predicted) ENSMUSG00000036840	=	0.92
ENSMUSG00000017716 (predicted) ENSMUSG00000057561	=	0.92
ENSMUSG00000017716 (predicted) ENSMUSG00000024807	=	0.92
ENSMUSG00000017716 (predicted) ENSMUSG00000021156	=	0.92
ENSMUSG00000017716 (predicted) ENSMUSG00000039671	=	0.69
ENSMUSG00000017716 (predicted) ENSMUSG00000079031	=	0.92
ENSMUSG00000017716 (predicted) ENSMUSG00000079028	=	0.92
ENSMUSG00000017716 (predicted) ENSMUSG00000037075	=	0.92
ENSMUSG00000017716 (predicted) ENSMUSG00000040749	=	0.92
ENSMUSG00000017716 (predicted) ENSMUSG00000080005	=	0.92
ENSMUSG00000017716 (predicted) ENSMUSG00000025917	=	0.92
ENSMUSG00000017716 (predicted) ENSMUSG00000026577	=	0.92
ENSMUSG00000017716 (predicted) ENSMUSG00000079029	=	0.92
ENSMUSG00000017716 (predicted) ENSMUSG00000035062	=	0.92
ENSMUSG00000017716 (predicted) ENSMUSG00000022960	=	1.00
ENSMUSG00000017716 (predicted) ENSMUSG00000079030	=	0.92
ENSMUSG00000017716 (predicted) ENSMUSG00000072909	=	0.92
ENSMUSG00000017716 (predicted) ENSMUSG00000071217	=	0.92
ENSMUSG00000017716 (predicted) ENSMUSG00000067194	=	0.92
ENSMUSG00000017716 (predicted) ENSMUSG00000079034	=	0.92
ENSMUSG00000017716 (predicted) ENSMUSG00000019189	=	0.92
ENSMUSG00000017716 (predicted) ENSMUSG00000029388	=	0.92
ENSMUSG00000017716 (predicted) ENSMUSG00000073559	=	0.92
ENSMUSG00000017737 (predicted) ENSMUSG00000035958	=	1.00
ENSMUSG00000017754 (predicted) ENSMUSG00000037852	=	1.00
ENSMUSG00000017754 (predicted) ENSMUSG00000025911	=	1.00
ENSMUSG00000017754 (predicted) ENSMUSG00000038462	=	1.00
ENSMUSG00000017760 (predicted) ENSMUSG00000074704	=	0.95
ENSMUSG00000017760 (predicted) ENSMUSG00000022314	=	0.95
ENSMUSG00000017760 (predicted) ENSMUSG00000028702	=	0.95
ENSMUSG00000017760 (predicted) ENSMUSG00000031889	=	0.95
ENSMUSG00000017760 (predicted) ENSMUSG00000025393	=	0.95
ENSMUSG00000017830 (predicted) ENSMUSG00000070408	=	1.00
ENSMUSG00000017830 (predicted) ENSMUSG00000068039	=	1.00
ENSMUSG00000017830 (predicted) ENSMUSG00000033581	=	1.00
ENSMUSG00000017830 (predicted) ENSMUSG00000026864	=	1.96
ENSMUSG00000017830 (predicted) ENSMUSG00000044595	=	1.00
ENSMUSG00000017830 (predicted) ENSMUSG00000070443	=	1.00
ENSMUSG00000017830 (predicted) ENSMUSG00000055676	=	1.00
ENSMUSG00000017830 (predicted) ENSMUSG00000073212	=	1.00
ENSMUSG00000017830 (predicted) ENSMUSG00000029647	=	1.00
ENSMUSG00000017830 (predicted) ENSMUSG00000060373	=	1.00
ENSMUSG00000017830 (predicted) ENSMUSG00000078573	=	1.00
ENSMUSG00000017830 (predicted) ENSMUSG00000026970	=	1.00
ENSMUSG00000017830 (predicted) ENSMUSG00000036980	=	1.00
ENSMUSG00000017830 (predicted) ENSMUSG00000030611	=	1.00
ENSMUSG00000017830 (predicted) ENSMUSG00000025487	=	1.00
ENSMUSG00000017830 (predicted) ENSMUSG00000070282	=	0.97
ENSMUSG00000017830 (predicted) ENSMUSG00000078300	=	1.00
ENSMUSG00000017830 (predicted) ENSMUSG00000059333	=	1.00
ENSMUSG00000017830 (predicted) ENSMUSG00000058518	=	1.00
ENSMUSG00000017830 (predicted) ENSMUSG00000073676	=	1.00
ENSMUSG00000017830 (predicted) ENSMUSG00000069862	=	1.00
ENSMUSG00000017830 (predicted) ENSMUSG00000078308	=	1.00
ENSMUSG00000017830 (predicted) ENSMUSG00000061983	=	1.00
ENSMUSG00000017830 (predicted) ENSMUSG00000078636	=	1.00
ENSMUSG00000017830 (predicted) ENSMUSG00000036698	=	1.97
ENSMUSG00000017830 (predicted) ENSMUSG00000069540	=	1.00
ENSMUSG00000017830 (predicted) ENSMUSG00000033882	=	1.00
ENSMUSG00000017830 (predicted) ENSMUSG00000025980	=	1.00
ENSMUSG00000017830 (predicted) ENSMUSG00000017830	=	2.84
ENSMUSG00000017830 (predicted) ENSMUSG00000032423	=	1.00
ENSMUSG00000017830 (predicted) ENSMUSG00000040296	=	2.78
ENSMUSG00000017830 (predicted) ENSMUSG00000049647	=	1.65
ENSMUSG00000017830 (predicted) ENSMUSG00000021546	=	1.00
ENSMUSG00000017830 (predicted) ENSMUSG00000078967	=	1.00
ENSMUSG00000017830 (predicted) ENSMUSG00000030002	=	1.00
ENSMUSG00000017830 (predicted) ENSMUSG00000043991	=	1.67
ENSMUSG00000017830 (predicted) ENSMUSG00000032527	=	1.00
ENSMUSG00000017830 (predicted) ENSMUSG00000079259	=	1.00
ENSMUSG00000017830 (predicted) ENSMUSG00000078592	=	1.00
ENSMUSG00000017830 (predicted) ENSMUSG00000066037	=	1.00
ENSMUSG00000017830 (predicted) ENSMUSG00000031397	=	1.00
ENSMUSG00000017830 (predicted) ENSMUSG00000052595	=	1.00
ENSMUSG00000017830 (predicted) ENSMUSG00000064193	=	1.00
ENSMUSG00000017830 (predicted) ENSMUSG00000025393	=	1.00
ENSMUSG00000017830 (predicted) ENSMUSG00000078087	=	1.00
ENSMUSG00000017830 (predicted) ENSMUSG00000061099	=	1.00
ENSMUSG00000017830 (predicted) ENSMUSG00000021957	=	1.00
ENSMUSG00000017830 (predicted) ENSMUSG00000030846	=	0.92
ENSMUSG00000017830 (predicted) ENSMUSG00000018583	=	1.00
ENSMUSG00000017830 (predicted) ENSMUSG00000049246	=	1.00
ENSMUSG00000017830 (predicted) ENSMUSG00000078191	=	1.00
ENSMUSG00000017830 (predicted) ENSMUSG00000025613	=	1.00
ENSMUSG00000017830 (predicted) ENSMUSG00000032458	=	1.00
ENSMUSG00000017830 (predicted) ENSMUSG00000025266	=	1.00
ENSMUSG00000017830 (predicted) ENSMUSG00000070780	=	1.00
ENSMUSG00000017830 (predicted) ENSMUSG00000020659	=	1.00
ENSMUSG00000017830 (predicted) ENSMUSG00000063902	=	1.00
ENSMUSG00000017830 (predicted) ENSMUSG00000030861	=	0.93
ENSMUSG00000017830 (predicted) ENSMUSG00000042500	=	1.98
ENSMUSG00000017830 (predicted) ENSMUSG00000080155	=	0.99
ENSMUSG00000017830 (predicted) ENSMUSG00000022707	=	1.00
ENSMUSG00000017830 (predicted) ENSMUSG00000026896	=	2.87
ENSMUSG00000017830 (predicted) ENSMUSG00000022757	=	1.00
ENSMUSG00000017830 (predicted) ENSMUSG00000049184	=	1.68
ENSMUSG00000017830 (predicted) ENSMUSG00000039607	=	1.00
ENSMUSG00000017830 (predicted) ENSMUSG00000029405	=	1.00
ENSMUSG00000017830 (predicted) ENSMUSG00000072492	=	1.00
ENSMUSG00000017830 (predicted) ENSMUSG00000071337	=	0.90
ENSMUSG00000017830 (predicted) ENSMUSG00000031527	=	1.92
ENSMUSG00000017830 (predicted) ENSMUSG00000069236	=	1.00
ENSMUSG00000017830 (predicted) ENSMUSG00000032060	=	0.96
ENSMUSG00000017830 (predicted) ENSMUSG00000078965	=	1.00
ENSMUSG00000017830 (predicted) ENSMUSG00000070025	=	1.00
ENSMUSG00000017830 (predicted) ENSMUSG00000078088	=	1.00
ENSMUSG00000017830 (predicted) ENSMUSG00000025519	=	1.00
ENSMUSG00000017830 (predicted) ENSMUSG00000027593	=	1.00
ENSMUSG00000017830 (predicted) ENSMUSG00000036854	=	0.92
ENSMUSG00000017830 (predicted) ENSMUSG00000057666	=	1.00
ENSMUSG00000017830 (predicted) ENSMUSG00000031148	=	1.00
ENSMUSG00000017830 (predicted) ENSMUSG00000078120	=	1.00
ENSMUSG00000017830 (predicted) ENSMUSG00000067038	=	1.00
ENSMUSG00000017830 (predicted) ENSMUSG00000063885	=	1.00
ENSMUSG00000017830 (predicted) ENSMUSG00000029814	=	1.00
ENSMUSG00000017830 (predicted) ENSMUSG00000052144	=	1.00
ENSMUSG00000017830 (predicted) ENSMUSG00000041530	=	1.99
ENSMUSG00000017830 (predicted) ENSMUSG00000039717	=	1.00
ENSMUSG00000017830 (predicted) ENSMUSG00000069972	=	1.00
ENSMUSG00000017830 (predicted) ENSMUSG00000024892	=	1.00
ENSMUSG00000017830 (predicted) ENSMUSG00000040043	=	1.00
ENSMUSG00000017830 (predicted) ENSMUSG00000063524	=	1.00
ENSMUSG00000017830 (predicted) ENSMUSG00000024041	=	1.00
ENSMUSG00000017830 (predicted) ENSMUSG00000066362	=	1.00
ENSMUSG00000017830 (predicted) ENSMUSG00000078370	=	1.00
ENSMUSG00000017830 (predicted) ENSMUSG00000078142	=	1.00
ENSMUSG00000017830 (predicted) ENSMUSG00000071813	=	1.00
ENSMUSG00000017830 (predicted) ENSMUSG00000034994	=	1.00
ENSMUSG00000017830 (predicted) ENSMUSG00000070490	=	1.00
ENSMUSG00000017830 (predicted) ENSMUSG00000018199	=	1.00
ENSMUSG00000017830 (predicted) ENSMUSG00000034024	=	1.00
ENSMUSG00000017830 (predicted) ENSMUSG00000025745	=	1.00
ENSMUSG00000017830 (predicted) ENSMUSG00000038044	=	1.00
ENSMUSG00000017830 (predicted) ENSMUSG00000028842	=	1.97
ENSMUSG00000017830 (predicted) ENSMUSG00000020664	=	1.00
ENSMUSG00000017830 (predicted) ENSMUSG00000030007	=	1.00
ENSMUSG00000017830 (predicted) ENSMUSG00000022403	=	1.00
ENSMUSG00000017830 (predicted) ENSMUSG00000059040	=	1.00
ENSMUSG00000017830 (predicted) ENSMUSG00000060600	=	1.00
ENSMUSG00000017830 (predicted) ENSMUSG00000080303	=	1.00
ENSMUSG00000017830 (predicted) ENSMUSG00000079558	=	1.00
ENSMUSG00000017830 (predicted) ENSMUSG00000079360	=	1.00
ENSMUSG00000017830 (predicted) ENSMUSG00000079501	=	1.00
ENSMUSG00000017830 (predicted) ENSMUSG00000027404	=	1.00
ENSMUSG00000017830 (predicted) ENSMUSG00000058267	=	1.00
ENSMUSG00000017830 (predicted) ENSMUSG00000078162	=	1.00
ENSMUSG00000017830 (predicted) ENSMUSG00000042354	=	1.00
ENSMUSG00000017831 (predicted) ENSMUSG00000025340	=	1.00
ENSMUSG00000017831 (predicted) ENSMUSG00000026867	=	1.00
ENSMUSG00000017861 (predicted) ENSMUSG00000022488	=	1.00
ENSMUSG00000017861 (predicted) ENSMUSG00000027002	=	1.00
ENSMUSG00000017897 (known) ENSMUSG00000034460	=	2.0
ENSMUSG00000017897 (predicted) ENSMUSG00000033419	=	1.00
ENSMUSG00000017897 (predicted) ENSMUSG00000031314	=	1.00
ENSMUSG00000017897 (predicted) ENSMUSG00000040841	=	1.00
ENSMUSG00000017897 (predicted) ENSMUSG00000020166	=	1.00
ENSMUSG00000017897 (predicted) ENSMUSG00000028433	=	1.00
ENSMUSG00000017897 (predicted) ENSMUSG00000032481	=	1.00
ENSMUSG00000017897 (predicted) ENSMUSG00000031691	=	1.00
ENSMUSG00000017897 (predicted) ENSMUSG00000038784	=	1.00
ENSMUSG00000017897 (predicted) ENSMUSG00000040423	=	1.00
ENSMUSG00000017897 (predicted) ENSMUSG00000027823	=	1.00
ENSMUSG00000017897 (predicted) ENSMUSG00000068036	=	1.00
ENSMUSG00000017897 (predicted) ENSMUSG00000040661	=	1.00
ENSMUSG00000017897 (predicted) ENSMUSG00000033565	=	1.87
ENSMUSG00000017897 (predicted) ENSMUSG00000029407	=	1.00
ENSMUSG00000017897 (predicted) ENSMUSG00000024387	=	1.00
ENSMUSG00000017897 (predicted) ENSMUSG00000074513	=	1.00
ENSMUSG00000017897 (predicted) ENSMUSG00000063576	=	1.00
ENSMUSG00000017897 (predicted) ENSMUSG00000035325	=	1.00
ENSMUSG00000017897 (predicted) ENSMUSG00000030881	=	1.00
ENSMUSG00000017897 (predicted) ENSMUSG00000032263	=	1.00
ENSMUSG00000017897 (predicted) ENSMUSG00000059119	=	1.00
ENSMUSG00000017897 (predicted) ENSMUSG00000075376	=	1.00
ENSMUSG00000017897 (predicted) ENSMUSG00000028134	=	1.00
ENSMUSG00000017897 (predicted) ENSMUSG00000032387	=	1.00
ENSMUSG00000017897 (predicted) ENSMUSG00000020659	=	1.00
ENSMUSG00000017897 (predicted) ENSMUSG00000042520	=	1.00
ENSMUSG00000017897 (predicted) ENSMUSG00000062078	=	1.00
ENSMUSG00000017897 (predicted) ENSMUSG00000028382	=	1.00
ENSMUSG00000017897 (predicted) ENSMUSG00000025576	=	1.89
ENSMUSG00000017897 (predicted) ENSMUSG00000038473	=	1.00
ENSMUSG00000017897 (predicted) ENSMUSG00000025369	=	1.00
ENSMUSG00000017897 (predicted) ENSMUSG00000022757	=	1.00
ENSMUSG00000017897 (predicted) ENSMUSG00000051984	=	1.00
ENSMUSG00000017897 (predicted) ENSMUSG00000058799	=	1.00
ENSMUSG00000017897 (predicted) ENSMUSG00000031586	=	1.00
ENSMUSG00000017897 (predicted) ENSMUSG00000039361	=	1.00
ENSMUSG00000017897 (predicted) ENSMUSG00000027079	=	1.00
ENSMUSG00000017897 (predicted) ENSMUSG00000055733	=	1.00
ENSMUSG00000018001 (predicted) ENSMUSG00000026832	=	1.00
ENSMUSG00000018008 (predicted) ENSMUSG00000026832	=	1.00
ENSMUSG00000018076 (predicted) ENSMUSG00000019984	=	1.00
ENSMUSG00000018102 (predicted) ENSMUSG00000078218	=	0.98
ENSMUSG00000018102 (predicted) ENSMUSG00000040298	=	0.98
ENSMUSG00000018102 (predicted) ENSMUSG00000078215	=	0.98
ENSMUSG00000018102 (predicted) ENSMUSG00000026687	=	0.98
ENSMUSG00000018102 (predicted) ENSMUSG00000078222	=	0.98
ENSMUSG00000018102 (predicted) ENSMUSG00000078324	=	0.98
ENSMUSG00000018102 (predicted) ENSMUSG00000078326	=	0.98
ENSMUSG00000018102 (predicted) ENSMUSG00000078213	=	0.98
ENSMUSG00000018102 (predicted) ENSMUSG00000078330	=	0.98
ENSMUSG00000018102 (predicted) ENSMUSG00000078214	=	0.98
ENSMUSG00000018102 (predicted) ENSMUSG00000078217	=	0.98
ENSMUSG00000018102 (predicted) ENSMUSG00000080061	=	0.98
ENSMUSG00000018102 (predicted) ENSMUSG00000078220	=	0.98
ENSMUSG00000018102 (predicted) ENSMUSG00000078216	=	0.98
ENSMUSG00000018102 (predicted) ENSMUSG00000078209	=	0.98
ENSMUSG00000018102 (predicted) ENSMUSG00000078336	=	0.98
ENSMUSG00000018102 (predicted) ENSMUSG00000078211	=	0.98
ENSMUSG00000018102 (predicted) ENSMUSG00000078325	=	0.98
ENSMUSG00000018102 (predicted) ENSMUSG00000078333	=	0.98
ENSMUSG00000018102 (predicted) ENSMUSG00000039206	=	1.00
ENSMUSG00000018102 (predicted) ENSMUSG00000078219	=	0.98
ENSMUSG00000018102 (predicted) ENSMUSG00000078332	=	0.98
ENSMUSG00000018102 (predicted) ENSMUSG00000078335	=	0.98
ENSMUSG00000018102 (predicted) ENSMUSG00000078323	=	0.98
ENSMUSG00000018102 (predicted) ENSMUSG00000078221	=	0.98
ENSMUSG00000018189 (predicted) ENSMUSG00000034189	=	1.00
ENSMUSG00000018189 (predicted) ENSMUSG00000042165	=	1.00
ENSMUSG00000018189 (predicted) ENSMUSG00000033122	=	0.97
ENSMUSG00000018189 (predicted) ENSMUSG00000027195	=	1.00
ENSMUSG00000018189 (predicted) ENSMUSG00000039041	=	1.00
ENSMUSG00000018199 (predicted) ENSMUSG00000040296	=	1.00
ENSMUSG00000018199 (predicted) ENSMUSG00000026896	=	1.00
ENSMUSG00000018326 (predicted) ENSMUSG00000040525	=	1.00
ENSMUSG00000018326 (predicted) ENSMUSG00000022414	=	1.00
ENSMUSG00000018326 (predicted) ENSMUSG00000020687	=	1.00
ENSMUSG00000018326 (predicted) ENSMUSG00000079575	=	0.99
ENSMUSG00000018326 (predicted) ENSMUSG00000022637	=	1.00
ENSMUSG00000018326 (predicted) ENSMUSG00000034342	=	1.00
ENSMUSG00000018326 (predicted) ENSMUSG00000020063	=	1.99
ENSMUSG00000018326 (predicted) ENSMUSG00000039191	=	0.99
ENSMUSG00000018326 (predicted) ENSMUSG00000034645	=	1.00
ENSMUSG00000018326 (predicted) ENSMUSG00000025812	=	0.99
ENSMUSG00000018326 (predicted) ENSMUSG00000052062	=	0.99
ENSMUSG00000018326 (predicted) ENSMUSG00000029407	=	1.00
ENSMUSG00000018326 (predicted) ENSMUSG00000024370	=	1.00
ENSMUSG00000018326 (predicted) ENSMUSG00000034636	=	1.00
ENSMUSG00000018362 (predicted) ENSMUSG00000079575	=	1.00
ENSMUSG00000018362 (predicted) ENSMUSG00000039191	=	1.00
ENSMUSG00000018381 (predicted) ENSMUSG00000071454	=	1.00
ENSMUSG00000018381 (predicted) ENSMUSG00000024302	=	1.00
ENSMUSG00000018446 (predicted) ENSMUSG00000060198	=	1.00
ENSMUSG00000018446 (predicted) ENSMUSG00000074547	=	1.00
ENSMUSG00000018446 (predicted) ENSMUSG00000071303	=	1.00
ENSMUSG00000018446 (predicted) ENSMUSG00000047675	=	1.00
ENSMUSG00000018446 (predicted) ENSMUSG00000066626	=	1.00
ENSMUSG00000018446 (predicted) ENSMUSG00000019461	=	1.00
ENSMUSG00000018567 (predicted) ENSMUSG00000079418	=	1.00
ENSMUSG00000018567 (predicted) ENSMUSG00000026280	=	1.00
ENSMUSG00000018583 (predicted) ENSMUSG00000040296	=	1.00
ENSMUSG00000018583 (predicted) ENSMUSG00000026896	=	1.00
ENSMUSG00000018659 (predicted) ENSMUSG00000025369	=	1.00
ENSMUSG00000018659 (predicted) ENSMUSG00000032481	=	1.00
ENSMUSG00000018661 (predicted) ENSMUSG00000030697	=	1.00
ENSMUSG00000018666 (predicted) ENSMUSG00000028603	=	1.00
ENSMUSG00000018666 (predicted) ENSMUSG00000022234	=	0.86
ENSMUSG00000018733 (predicted) ENSMUSG00000019927	=	1.00
ENSMUSG00000018733 (predicted) ENSMUSG00000037096	=	1.00
ENSMUSG00000018733 (predicted) ENSMUSG00000061490	=	1.00
ENSMUSG00000018733 (predicted) ENSMUSG00000078578	=	1.00
ENSMUSG00000018733 (predicted) ENSMUSG00000047079	=	1.00
ENSMUSG00000018733 (predicted) ENSMUSG00000063447	=	1.00
ENSMUSG00000018733 (predicted) ENSMUSG00000050435	=	1.00
ENSMUSG00000018845 (predicted) ENSMUSG00000039615	=	1.00
ENSMUSG00000018845 (predicted) ENSMUSG00000021270	=	1.00
ENSMUSG00000018845 (predicted) ENSMUSG00000023944	=	1.00
ENSMUSG00000018845 (predicted) ENSMUSG00000028960	=	1.00
ENSMUSG00000018862 (predicted) ENSMUSG00000022100	=	0.88
ENSMUSG00000018862 (predicted) ENSMUSG00000040594	=	0.88
ENSMUSG00000018893 (predicted) ENSMUSG00000036537	=	1.00
ENSMUSG00000018965 (predicted) ENSMUSG00000029407	=	1.00
ENSMUSG00000018965 (predicted) ENSMUSG00000039191	=	0.99
ENSMUSG00000018965 (predicted) ENSMUSG00000052062	=	0.99
ENSMUSG00000018965 (predicted) ENSMUSG00000079575	=	0.99
ENSMUSG00000018965 (predicted) ENSMUSG00000034645	=	1.00
ENSMUSG00000018965 (predicted) ENSMUSG00000034342	=	1.00
ENSMUSG00000018965 (predicted) ENSMUSG00000022637	=	1.00
ENSMUSG00000018965 (predicted) ENSMUSG00000025812	=	0.99
ENSMUSG00000018965 (predicted) ENSMUSG00000040525	=	1.00
ENSMUSG00000018965 (predicted) ENSMUSG00000020063	=	1.99
ENSMUSG00000018965 (predicted) ENSMUSG00000020687	=	1.00
ENSMUSG00000018965 (predicted) ENSMUSG00000034636	=	1.00
ENSMUSG00000018965 (predicted) ENSMUSG00000024370	=	1.00
ENSMUSG00000018965 (predicted) ENSMUSG00000022414	=	1.00
ENSMUSG00000019143 (predicted) ENSMUSG00000028381	=	0.95
ENSMUSG00000019146 (predicted) ENSMUSG00000026694	=	1.00
ENSMUSG00000019173 (predicted) ENSMUSG00000025340	=	1.00
ENSMUSG00000019173 (predicted) ENSMUSG00000026867	=	1.00
ENSMUSG00000019210 (predicted) ENSMUSG00000063902	=	1.00
ENSMUSG00000019210 (predicted) ENSMUSG00000021546	=	1.00
ENSMUSG00000019232 (predicted) ENSMUSG00000042743	=	1.00
ENSMUSG00000019254 (predicted) ENSMUSG00000063358	=	1.00
ENSMUSG00000019254 (predicted) ENSMUSG00000029407	=	1.00
ENSMUSG00000019254 (predicted) ENSMUSG00000030435	=	1.00
ENSMUSG00000019254 (predicted) ENSMUSG00000063065	=	1.00
ENSMUSG00000019302 (predicted) ENSMUSG00000062908	=	0.80
ENSMUSG00000019368 (predicted) ENSMUSG00000031628	=	0.85
ENSMUSG00000019368 (predicted) ENSMUSG00000028914	=	0.79
ENSMUSG00000019368 (predicted) ENSMUSG00000027997	=	0.79
ENSMUSG00000019368 (predicted) ENSMUSG00000029863	=	0.77
ENSMUSG00000019368 (predicted) ENSMUSG00000025076	=	0.86
ENSMUSG00000019368 (predicted) ENSMUSG00000026029	=	0.90
ENSMUSG00000019461 (predicted) ENSMUSG00000028773	=	1.00
ENSMUSG00000019461 (predicted) ENSMUSG00000027530	=	1.00
ENSMUSG00000019461 (predicted) ENSMUSG00000062515	=	1.00
ENSMUSG00000019461 (predicted) ENSMUSG00000044475	=	1.00
ENSMUSG00000019461 (predicted) ENSMUSG00000025135	=	1.00
ENSMUSG00000019461 (predicted) ENSMUSG00000027528	=	1.00
ENSMUSG00000019461 (predicted) ENSMUSG00000062196	=	0.97
ENSMUSG00000019461 (predicted) ENSMUSG00000032440	=	1.00
ENSMUSG00000019461 (predicted) ENSMUSG00000027168	=	1.97
ENSMUSG00000019461 (predicted) ENSMUSG00000027533	=	0.95
ENSMUSG00000019461 (predicted) ENSMUSG00000074280	=	0.98
ENSMUSG00000019461 (predicted) ENSMUSG00000021929	=	1.97
ENSMUSG00000019461 (predicted) ENSMUSG00000030228	=	0.97
ENSMUSG00000019461 (predicted) ENSMUSG00000052468	=	1.00
ENSMUSG00000019461 (predicted) ENSMUSG00000030660	=	0.97
ENSMUSG00000019461 (predicted) ENSMUSG00000026447	=	0.97
ENSMUSG00000019461 (predicted) ENSMUSG00000027782	=	1.97
ENSMUSG00000019461 (predicted) ENSMUSG00000019874	=	1.00
ENSMUSG00000019471 (predicted) ENSMUSG00000061904	=	1.00
ENSMUSG00000019471 (predicted) ENSMUSG00000024892	=	1.00
ENSMUSG00000019471 (predicted) ENSMUSG00000021270	=	1.00
ENSMUSG00000019471 (predicted) ENSMUSG00000023944	=	1.00
ENSMUSG00000019471 (predicted) ENSMUSG00000033712	=	1.00
ENSMUSG00000019732 (predicted) ENSMUSG00000022248	=	1.00
ENSMUSG00000019732 (predicted) ENSMUSG00000028287	=	1.00
ENSMUSG00000019732 (predicted) ENSMUSG00000020390	=	1.00
ENSMUSG00000019732 (predicted) ENSMUSG00000022621	=	1.00
ENSMUSG00000019732 (predicted) ENSMUSG00000024370	=	1.00
ENSMUSG00000019732 (predicted) ENSMUSG00000029430	=	1.00
ENSMUSG00000019777 (predicted) ENSMUSG00000024150	=	1.00
ENSMUSG00000019777 (predicted) ENSMUSG00000038274	=	1.00
ENSMUSG00000019777 (predicted) ENSMUSG00000053799	=	1.00
ENSMUSG00000019777 (predicted) ENSMUSG00000031353	=	1.00
ENSMUSG00000019777 (predicted) ENSMUSG00000027641	=	1.00
ENSMUSG00000019777 (predicted) ENSMUSG00000020413	=	0.93
ENSMUSG00000019777 (predicted) ENSMUSG00000030968	=	0.73
ENSMUSG00000019777 (predicted) ENSMUSG00000033769	=	1.00
ENSMUSG00000019777 (predicted) ENSMUSG00000022105	=	1.00
ENSMUSG00000019777 (predicted) ENSMUSG00000025130	=	0.71
ENSMUSG00000019777 (predicted) ENSMUSG00000076430	=	0.93
ENSMUSG00000019777 (predicted) ENSMUSG00000020850	=	1.00
ENSMUSG00000019777 (predicted) ENSMUSG00000024184	=	0.74
ENSMUSG00000019777 (predicted) ENSMUSG00000028693	=	0.87
ENSMUSG00000019777 (predicted) ENSMUSG00000031666	=	1.00
ENSMUSG00000019777 (predicted) ENSMUSG00000057236	=	1.00
ENSMUSG00000019777 (predicted) ENSMUSG00000048581	=	1.00
ENSMUSG00000019785 (predicted) ENSMUSG00000028914	=	0.79
ENSMUSG00000019785 (predicted) ENSMUSG00000026029	=	0.90
ENSMUSG00000019785 (predicted) ENSMUSG00000029863	=	0.77
ENSMUSG00000019785 (predicted) ENSMUSG00000025076	=	0.86
ENSMUSG00000019785 (predicted) ENSMUSG00000031628	=	0.85
ENSMUSG00000019785 (predicted) ENSMUSG00000027997	=	0.79
ENSMUSG00000019790 (predicted) ENSMUSG00000029428	=	1.00
ENSMUSG00000019790 (predicted) ENSMUSG00000030806	=	1.00
ENSMUSG00000019790 (predicted) ENSMUSG00000041488	=	1.00
ENSMUSG00000019790 (predicted) ENSMUSG00000030805	=	1.00
ENSMUSG00000019795 (predicted) ENSMUSG00000024122	=	1.00
ENSMUSG00000019806 (predicted) ENSMUSG00000062908	=	0.98
ENSMUSG00000019814 (predicted) ENSMUSG00000030744	=	1.00
ENSMUSG00000019857 (predicted) ENSMUSG00000041997	=	1.00
ENSMUSG00000019857 (predicted) ENSMUSG00000020694	=	1.00
ENSMUSG00000019861 (predicted) ENSMUSG00000021477	=	1.00
ENSMUSG00000019861 (predicted) ENSMUSG00000079834	=	1.00
ENSMUSG00000019861 (predicted) ENSMUSG00000031633	=	0.99
ENSMUSG00000019861 (predicted) ENSMUSG00000056214	=	1.00
ENSMUSG00000019861 (predicted) ENSMUSG00000055298	=	1.00
ENSMUSG00000019861 (predicted) ENSMUSG00000057446	=	1.00
ENSMUSG00000019861 (predicted) ENSMUSG00000067274	=	1.00
ENSMUSG00000019861 (predicted) ENSMUSG00000034168	=	1.00
ENSMUSG00000019861 (predicted) ENSMUSG00000020917	=	0.98
ENSMUSG00000019861 (predicted) ENSMUSG00000026843	=	1.00
ENSMUSG00000019861 (predicted) ENSMUSG00000051495	=	1.00
ENSMUSG00000019861 (predicted) ENSMUSG00000021441	=	1.00
ENSMUSG00000019861 (predicted) ENSMUSG00000038642	=	1.00
ENSMUSG00000019861 (predicted) ENSMUSG00000074871	=	1.00
ENSMUSG00000019861 (predicted) ENSMUSG00000028111	=	1.00
ENSMUSG00000019861 (predicted) ENSMUSG00000050345	=	1.00
ENSMUSG00000019861 (predicted) ENSMUSG00000040048	=	1.00
ENSMUSG00000019861 (predicted) ENSMUSG00000056728	=	1.00
ENSMUSG00000019861 (predicted) ENSMUSG00000074870	=	1.00
ENSMUSG00000019861 (predicted) ENSMUSG00000026832	=	1.00
ENSMUSG00000019861 (predicted) ENSMUSG00000020349	=	1.00
ENSMUSG00000019861 (predicted) ENSMUSG00000044641	=	1.00
ENSMUSG00000019861 (predicted) ENSMUSG00000032518	=	1.00
ENSMUSG00000019861 (predicted) ENSMUSG00000021440	=	1.00
ENSMUSG00000019861 (predicted) ENSMUSG00000021439	=	1.00
ENSMUSG00000019861 (predicted) ENSMUSG00000042167	=	0.90
ENSMUSG00000019861 (predicted) ENSMUSG00000044030	=	1.00
ENSMUSG00000019861 (predicted) ENSMUSG00000047676	=	1.00
ENSMUSG00000019861 (predicted) ENSMUSG00000069041	=	1.00
ENSMUSG00000019861 (predicted) ENSMUSG00000039713	=	1.00
ENSMUSG00000019861 (predicted) ENSMUSG00000019861	=	1.00
ENSMUSG00000019861 (predicted) ENSMUSG00000042243	=	1.00
ENSMUSG00000019861 (predicted) ENSMUSG00000067161	=	0.99
ENSMUSG00000019861 (predicted) ENSMUSG00000055679	=	1.00
ENSMUSG00000019861 (predicted) ENSMUSG00000038167	=	1.00
ENSMUSG00000019861 (predicted) ENSMUSG00000028034	=	1.00
ENSMUSG00000019861 (predicted) ENSMUSG00000028233	=	1.00
ENSMUSG00000019861 (predicted) ENSMUSG00000079874	=	1.00
ENSMUSG00000019874 (predicted) ENSMUSG00000039263	=	1.00
ENSMUSG00000019874 (predicted) ENSMUSG00000039682	=	1.00
ENSMUSG00000019874 (predicted) ENSMUSG00000030942	=	0.87
ENSMUSG00000019920 (predicted) ENSMUSG00000024936	=	1.00
ENSMUSG00000019920 (predicted) ENSMUSG00000069041	=	1.00
ENSMUSG00000019920 (predicted) ENSMUSG00000033998	=	1.00
ENSMUSG00000019920 (predicted) ENSMUSG00000046410	=	1.00
ENSMUSG00000019920 (predicted) ENSMUSG00000067161	=	0.99
ENSMUSG00000019920 (predicted) ENSMUSG00000031633	=	0.99
ENSMUSG00000019920 (predicted) ENSMUSG00000026727	=	1.00
ENSMUSG00000019927 (predicted) ENSMUSG00000024767	=	1.00
ENSMUSG00000019927 (predicted) ENSMUSG00000079057	=	1.00
ENSMUSG00000019927 (predicted) ENSMUSG00000043279	=	1.00
ENSMUSG00000019927 (predicted) ENSMUSG00000030788	=	1.00
ENSMUSG00000019927 (predicted) ENSMUSG00000050079	=	1.00
ENSMUSG00000019927 (predicted) ENSMUSG00000036986	=	1.00
ENSMUSG00000019927 (predicted) ENSMUSG00000021203	=	1.00
ENSMUSG00000019927 (predicted) ENSMUSG00000025135	=	1.00
ENSMUSG00000019927 (predicted) ENSMUSG00000041528	=	1.00
ENSMUSG00000019982 (predicted) ENSMUSG00000022488	=	1.00
ENSMUSG00000019982 (predicted) ENSMUSG00000027002	=	1.00
ENSMUSG00000019984 (predicted) ENSMUSG00000034297	=	1.00
ENSMUSG00000020017 (predicted) ENSMUSG00000063065	=	1.00
ENSMUSG00000020017 (predicted) ENSMUSG00000063358	=	1.00
ENSMUSG00000020018 (predicted) ENSMUSG00000020149	=	1.00
ENSMUSG00000020018 (predicted) ENSMUSG00000040824	=	1.00
ENSMUSG00000020018 (predicted) ENSMUSG00000062678	=	1.00
ENSMUSG00000020018 (predicted) ENSMUSG00000063166	=	1.00
ENSMUSG00000020018 (predicted) ENSMUSG00000024870	=	1.00
ENSMUSG00000020023 (predicted) ENSMUSG00000020946	=	1.00
ENSMUSG00000020048 (predicted) ENSMUSG00000042743	=	1.00
ENSMUSG00000020051 (predicted) ENSMUSG00000020590	=	1.00
ENSMUSG00000020051 (predicted) ENSMUSG00000049811	=	1.00
ENSMUSG00000020051 (predicted) ENSMUSG00000021234	=	1.00
ENSMUSG00000020056 (predicted) ENSMUSG00000031839	=	1.00
ENSMUSG00000020056 (predicted) ENSMUSG00000034105	=	1.00
ENSMUSG00000020056 (predicted) ENSMUSG00000024101	=	1.00
ENSMUSG00000020057 (predicted) ENSMUSG00000057497	=	1.00
ENSMUSG00000020063 (known) ENSMUSG00000044167	=	2.0
ENSMUSG00000020063 (predicted) ENSMUSG00000042903	=	1.00
ENSMUSG00000020063 (predicted) ENSMUSG00000048756	=	1.00
ENSMUSG00000020063 (predicted) ENSMUSG00000052135	=	1.00
ENSMUSG00000020063 (predicted) ENSMUSG00000076432	=	1.99
ENSMUSG00000020063 (predicted) ENSMUSG00000022285	=	1.96
ENSMUSG00000020063 (predicted) ENSMUSG00000047281	=	2.00
ENSMUSG00000020063 (predicted) ENSMUSG00000051391	=	1.99
ENSMUSG00000020134 (predicted) ENSMUSG00000057706	=	1.00
ENSMUSG00000020134 (predicted) ENSMUSG00000048696	=	1.00
ENSMUSG00000020134 (predicted) ENSMUSG00000074480	=	1.00
ENSMUSG00000020134 (predicted) ENSMUSG00000037253	=	1.00
ENSMUSG00000020149 (predicted) ENSMUSG00000072585	=	1.00
ENSMUSG00000020149 (predicted) ENSMUSG00000036646	=	0.97
ENSMUSG00000020149 (predicted) ENSMUSG00000079972	=	1.00
ENSMUSG00000020149 (predicted) ENSMUSG00000027067	=	1.00
ENSMUSG00000020149 (predicted) ENSMUSG00000027035	=	1.00
ENSMUSG00000020149 (predicted) ENSMUSG00000026749	=	1.00
ENSMUSG00000020149 (predicted) ENSMUSG00000030510	=	1.00
ENSMUSG00000020149 (predicted) ENSMUSG00000029430	=	1.00
ENSMUSG00000020149 (predicted) ENSMUSG00000022621	=	1.00
ENSMUSG00000020149 (predicted) ENSMUSG00000023021	=	1.00
ENSMUSG00000020149 (predicted) ENSMUSG00000021416	=	1.00
ENSMUSG00000020149 (predicted) ENSMUSG00000028287	=	1.00
ENSMUSG00000020149 (predicted) ENSMUSG00000021417	=	1.00
ENSMUSG00000020149 (predicted) ENSMUSG00000026393	=	1.00
ENSMUSG00000020149 (predicted) ENSMUSG00000027227	=	1.00
ENSMUSG00000020152 (predicted) ENSMUSG00000032558	=	1.00
ENSMUSG00000020160 (predicted) ENSMUSG00000078209	=	1.00
ENSMUSG00000020160 (predicted) ENSMUSG00000078219	=	1.00
ENSMUSG00000020160 (predicted) ENSMUSG00000078213	=	1.00
ENSMUSG00000020160 (predicted) ENSMUSG00000078324	=	1.00
ENSMUSG00000020160 (predicted) ENSMUSG00000078330	=	1.00
ENSMUSG00000020160 (predicted) ENSMUSG00000078218	=	1.00
ENSMUSG00000020160 (predicted) ENSMUSG00000078214	=	1.00
ENSMUSG00000020160 (predicted) ENSMUSG00000078335	=	1.00
ENSMUSG00000020160 (predicted) ENSMUSG00000078221	=	1.00
ENSMUSG00000020160 (predicted) ENSMUSG00000040298	=	1.00
ENSMUSG00000020160 (predicted) ENSMUSG00000078326	=	1.00
ENSMUSG00000020160 (predicted) ENSMUSG00000078336	=	1.00
ENSMUSG00000020160 (predicted) ENSMUSG00000080061	=	1.00
ENSMUSG00000020160 (predicted) ENSMUSG00000078216	=	1.00
ENSMUSG00000020160 (predicted) ENSMUSG00000021939	=	1.00
ENSMUSG00000020160 (predicted) ENSMUSG00000078333	=	1.00
ENSMUSG00000020160 (predicted) ENSMUSG00000078215	=	1.00
ENSMUSG00000020160 (predicted) ENSMUSG00000078211	=	1.00
ENSMUSG00000020160 (predicted) ENSMUSG00000078332	=	1.00
ENSMUSG00000020160 (predicted) ENSMUSG00000078217	=	1.00
ENSMUSG00000020160 (predicted) ENSMUSG00000078323	=	1.00
ENSMUSG00000020160 (predicted) ENSMUSG00000078220	=	1.00
ENSMUSG00000020160 (predicted) ENSMUSG00000037593	=	1.00
ENSMUSG00000020160 (predicted) ENSMUSG00000078222	=	1.00
ENSMUSG00000020160 (predicted) ENSMUSG00000078325	=	1.00
ENSMUSG00000020166 (predicted) ENSMUSG00000020166	=	1.00
ENSMUSG00000020166 (predicted) ENSMUSG00000028886	=	1.00
ENSMUSG00000020166 (predicted) ENSMUSG00000025932	=	1.00
ENSMUSG00000020220 (predicted) ENSMUSG00000024515	=	1.00
ENSMUSG00000020248 (predicted) ENSMUSG00000046755	=	1.00
ENSMUSG00000020248 (predicted) ENSMUSG00000032897	=	1.00
ENSMUSG00000020248 (predicted) ENSMUSG00000021693	=	1.00
ENSMUSG00000020248 (predicted) ENSMUSG00000028678	=	1.00
ENSMUSG00000020262 (predicted) ENSMUSG00000024056	=	1.00
ENSMUSG00000020265 (predicted) ENSMUSG00000020483	=	1.00
ENSMUSG00000020265 (predicted) ENSMUSG00000033458	=	1.00
ENSMUSG00000020265 (predicted) ENSMUSG00000020738	=	1.00
ENSMUSG00000020265 (predicted) ENSMUSG00000042167	=	0.90
ENSMUSG00000020265 (predicted) ENSMUSG00000020844	=	1.00
ENSMUSG00000020265 (predicted) ENSMUSG00000020265	=	1.00
ENSMUSG00000020265 (predicted) ENSMUSG00000029201	=	1.00
ENSMUSG00000020295 (predicted) ENSMUSG00000036537	=	1.00
ENSMUSG00000020340 (predicted) ENSMUSG00000027002	=	1.00
ENSMUSG00000020340 (predicted) ENSMUSG00000022488	=	1.00
ENSMUSG00000020349 (predicted) ENSMUSG00000021022	=	1.00
ENSMUSG00000020349 (predicted) ENSMUSG00000041710	=	1.00
ENSMUSG00000020349 (predicted) ENSMUSG00000027748	=	1.00
ENSMUSG00000020349 (predicted) ENSMUSG00000027168	=	1.00
ENSMUSG00000020349 (predicted) ENSMUSG00000032839	=	1.00
ENSMUSG00000020354 (predicted) ENSMUSG00000034111	=	1.00
ENSMUSG00000020354 (predicted) ENSMUSG00000026499	=	1.00
ENSMUSG00000020359 (predicted) ENSMUSG00000042743	=	1.00
ENSMUSG00000020361 (predicted) ENSMUSG00000026965	=	1.00
ENSMUSG00000020363 (predicted) ENSMUSG00000078209	=	1.00
ENSMUSG00000020363 (predicted) ENSMUSG00000080061	=	1.00
ENSMUSG00000020363 (predicted) ENSMUSG00000078216	=	1.00
ENSMUSG00000020363 (predicted) ENSMUSG00000040298	=	1.00
ENSMUSG00000020363 (predicted) ENSMUSG00000078325	=	1.00
ENSMUSG00000020363 (predicted) ENSMUSG00000078323	=	1.00
ENSMUSG00000020363 (predicted) ENSMUSG00000078220	=	1.00
ENSMUSG00000020363 (predicted) ENSMUSG00000078332	=	1.00
ENSMUSG00000020363 (predicted) ENSMUSG00000078330	=	1.00
ENSMUSG00000020363 (predicted) ENSMUSG00000078222	=	1.00
ENSMUSG00000020363 (predicted) ENSMUSG00000078213	=	1.00
ENSMUSG00000020363 (predicted) ENSMUSG00000078336	=	1.00
ENSMUSG00000020363 (predicted) ENSMUSG00000078221	=	1.00
ENSMUSG00000020363 (predicted) ENSMUSG00000078335	=	1.00
ENSMUSG00000020363 (predicted) ENSMUSG00000078333	=	1.00
ENSMUSG00000020363 (predicted) ENSMUSG00000078219	=	1.00
ENSMUSG00000020363 (predicted) ENSMUSG00000078324	=	1.00
ENSMUSG00000020363 (predicted) ENSMUSG00000078215	=	1.00
ENSMUSG00000020363 (predicted) ENSMUSG00000078218	=	1.00
ENSMUSG00000020363 (predicted) ENSMUSG00000078214	=	1.00
ENSMUSG00000020363 (predicted) ENSMUSG00000078217	=	1.00
ENSMUSG00000020363 (predicted) ENSMUSG00000078211	=	1.00
ENSMUSG00000020363 (predicted) ENSMUSG00000078326	=	1.00
ENSMUSG00000020368 (predicted) ENSMUSG00000029173	=	1.00
ENSMUSG00000020372 (predicted) ENSMUSG00000054545	=	0.75
ENSMUSG00000020372 (predicted) ENSMUSG00000061906	=	0.76
ENSMUSG00000020372 (predicted) ENSMUSG00000021143	=	1.00
ENSMUSG00000020372 (predicted) ENSMUSG00000024855	=	1.00
ENSMUSG00000020372 (predicted) ENSMUSG00000029268	=	0.78
ENSMUSG00000020372 (predicted) ENSMUSG00000029171	=	1.00
ENSMUSG00000020372 (predicted) ENSMUSG00000054630	=	0.76
ENSMUSG00000020372 (predicted) ENSMUSG00000072664	=	0.80
ENSMUSG00000020372 (predicted) ENSMUSG00000057425	=	0.76
ENSMUSG00000020372 (predicted) ENSMUSG00000035780	=	0.85
ENSMUSG00000020372 (predicted) ENSMUSG00000032854	=	0.80
ENSMUSG00000020372 (predicted) ENSMUSG00000025410	=	1.00
ENSMUSG00000020372 (predicted) ENSMUSG00000035836	=	0.73
ENSMUSG00000020372 (predicted) ENSMUSG00000070704	=	0.76
ENSMUSG00000020372 (predicted) ENSMUSG00000024515	=	1.00
ENSMUSG00000020372 (predicted) ENSMUSG00000035811	=	0.76
ENSMUSG00000020372 (predicted) ENSMUSG00000030729	=	1.00
ENSMUSG00000020372 (predicted) ENSMUSG00000029260	=	0.80
ENSMUSG00000020372 (predicted) ENSMUSG00000049152	=	0.80
ENSMUSG00000020374 (predicted) ENSMUSG00000030638	=	1.00
ENSMUSG00000020374 (predicted) ENSMUSG00000028488	=	1.00
ENSMUSG00000020390 (predicted) ENSMUSG00000078636	=	2.00
ENSMUSG00000020390 (predicted) ENSMUSG00000078370	=	2.00
ENSMUSG00000020390 (predicted) ENSMUSG00000078592	=	2.00
ENSMUSG00000020390 (predicted) ENSMUSG00000080303	=	2.00
ENSMUSG00000020390 (predicted) ENSMUSG00000063885	=	2.00
ENSMUSG00000020390 (predicted) ENSMUSG00000069236	=	2.00
ENSMUSG00000020390 (predicted) ENSMUSG00000078967	=	2.00
ENSMUSG00000020390 (predicted) ENSMUSG00000030761	=	1.00
ENSMUSG00000020390 (predicted) ENSMUSG00000078573	=	2.00
ENSMUSG00000020390 (predicted) ENSMUSG00000078162	=	2.00
ENSMUSG00000020390 (predicted) ENSMUSG00000061099	=	2.00
ENSMUSG00000020390 (predicted) ENSMUSG00000028309	=	1.00
ENSMUSG00000020390 (predicted) ENSMUSG00000080155	=	1.98
ENSMUSG00000020390 (predicted) ENSMUSG00000030816	=	1.00
ENSMUSG00000020390 (predicted) ENSMUSG00000079558	=	2.00
ENSMUSG00000020390 (predicted) ENSMUSG00000073212	=	2.00
ENSMUSG00000020390 (predicted) ENSMUSG00000024388	=	1.00
ENSMUSG00000020390 (predicted) ENSMUSG00000071813	=	2.00
ENSMUSG00000020390 (predicted) ENSMUSG00000078191	=	2.00
ENSMUSG00000020390 (predicted) ENSMUSG00000070490	=	2.00
ENSMUSG00000020390 (predicted) ENSMUSG00000055676	=	2.00
ENSMUSG00000020390 (predicted) ENSMUSG00000078088	=	2.00
ENSMUSG00000020390 (predicted) ENSMUSG00000078142	=	2.00
[truncated: 4,905 more rows]
