# Supplementary material for: Building and analyzing protein interactome networks by cross-species comparisons
Source: BMC Syst Biol. 2010 Mar 30;4:36. doi: 10.1186/1752-0509-4-36 (PMC2859380; doi:10.1186/1752-0509-4-36)
Supplement: Additional file 7 — Zip Mmus. A zipped folder containing files formatted for use in Cytoscape listed in Supplemental Table 3. These files are for Mus musculus proteins. [file 1752-0509-4-36-S7.ZIP › mmus/mmus_dmel_describe.eda]

mmus_dmel_describe.eda
ENSMUSG00000000001 (known) ENSMUSG00000026930	=	one2many_one2many
ENSMUSG00000000001 (known) ENSMUSG00000029064	=	one2many_one2many
ENSMUSG00000000028 (known) ENSMUSG00000041859	=	one2one_one2one
ENSMUSG00000000142 (known) ENSMUSG00000006932	=	one2many_one2many
ENSMUSG00000000142 (known) ENSMUSG00000005871	=	one2many_many2many
ENSMUSG00000000142 (known) ENSMUSG00000022812	=	one2many_many2many
ENSMUSG00000000441 (known) ENSMUSG00000035027	=	one2many_one2many
ENSMUSG00000000441 (known) ENSMUSG00000030265	=	one2many_one2many
ENSMUSG00000000441 (known) ENSMUSG00000004936	=	one2many_one2many
ENSMUSG00000000441 (known) ENSMUSG00000025499	=	one2many_one2many
ENSMUSG00000000838 (known) ENSMUSG00000027680	=	one2many_one2many
ENSMUSG00000000838 (known) ENSMUSG00000018765	=	one2many_one2many
ENSMUSG00000000902 (known) ENSMUSG00000032481	=	one2one_one2many
ENSMUSG00000001127 (known) ENSMUSG00000030265	=	one2many_one2many
ENSMUSG00000001127 (known) ENSMUSG00000025499	=	one2many_one2many
ENSMUSG00000001440 (known) ENSMUSG00000018362	=	one2one_one2many
ENSMUSG00000002068 (known) ENSMUSG00000019942	=	one2many_one2one
ENSMUSG00000002068 (known) ENSMUSG00000025358	=	one2many_one2many
ENSMUSG00000002413 (known) ENSMUSG00000030265	=	one2many_one2many
ENSMUSG00000002413 (known) ENSMUSG00000004936	=	one2many_one2many
ENSMUSG00000002413 (known) ENSMUSG00000035027	=	one2many_one2many
ENSMUSG00000002870 (known) ENSMUSG00000022673	=	one2one_one2one
ENSMUSG00000002870 (known) ENSMUSG00000005410	=	one2one_one2one
ENSMUSG00000002870 (known) ENSMUSG00000041859	=	one2one_one2one
ENSMUSG00000002870 (known) ENSMUSG00000026355	=	one2one_one2one
ENSMUSG00000002870 (known) ENSMUSG00000029730	=	one2one_one2one
ENSMUSG00000003233 (known) ENSMUSG00000027860	=	one2many_one2many
ENSMUSG00000003233 (known) ENSMUSG00000026556	=	one2many_one2many
ENSMUSG00000003233 (known) ENSMUSG00000031661	=	one2many_one2many
ENSMUSG00000003233 (known) ENSMUSG00000021567	=	one2many_one2many
ENSMUSG00000003458 (known) ENSMUSG00000019969	=	one2one_one2many
ENSMUSG00000003545 (known) ENSMUSG00000052837	=	one2many_one2many
ENSMUSG00000003545 (known) ENSMUSG00000052684	=	one2many_one2many
ENSMUSG00000003970 (known) ENSMUSG00000018326	=	one2one_one2many
ENSMUSG00000004508 (known) ENSMUSG00000059923	=	one2many_one2many
ENSMUSG00000004936 (known) ENSMUSG00000063065	=	one2many_one2many
ENSMUSG00000004936 (known) ENSMUSG00000018334	=	one2many_one2many
ENSMUSG00000005410 (known) ENSMUSG00000041859	=	one2one_one2one
ENSMUSG00000005699 (known) ENSMUSG00000020536	=	one2many_one2many
ENSMUSG00000005699 (known) ENSMUSG00000037643	=	one2many_one2many
ENSMUSG00000005699 (known) ENSMUSG00000029053	=	one2many_one2many
ENSMUSG00000005699 (known) ENSMUSG00000025812	=	one2many_one2many
ENSMUSG00000005871 (known) ENSMUSG00000006932	=	many2many_one2many
ENSMUSG00000005873 (known) ENSMUSG00000005873	=	one2many_one2many
ENSMUSG00000005936 (known) ENSMUSG00000005936	=	one2many_one2many
ENSMUSG00000006585 (known) ENSMUSG00000006715	=	one2one_one2one
ENSMUSG00000006678 (known) ENSMUSG00000024833	=	one2one_one2one
ENSMUSG00000006699 (known) ENSMUSG00000044641	=	one2one_one2many
ENSMUSG00000006932 (known) ENSMUSG00000037815	=	one2many_one2many
ENSMUSG00000006932 (known) ENSMUSG00000027985	=	one2many_one2many
ENSMUSG00000006932 (known) ENSMUSG00000040158	=	one2many_one2one
ENSMUSG00000007207 (known) ENSMUSG00000018326	=	one2many_one2many
ENSMUSG00000007872 (known) ENSMUSG00000053477	=	one2many_one2many
ENSMUSG00000007989 (known) ENSMUSG00000022997	=	one2many_one2one
ENSMUSG00000008305 (known) ENSMUSG00000027985	=	one2many_one2many
ENSMUSG00000008976 (known) ENSMUSG00000027361	=	one2one_one2many
ENSMUSG00000009073 (known) ENSMUSG00000052397	=	one2one_one2many
ENSMUSG00000009471 (known) ENSMUSG00000020167	=	one2many_one2many
ENSMUSG00000009907 (known) ENSMUSG00000019868	=	one2many_one2one
ENSMUSG00000010461 (known) ENSMUSG00000051367	=	one2many_one2many
ENSMUSG00000010461 (known) ENSMUSG00000024134	=	one2many_one2many
ENSMUSG00000010461 (known) ENSMUSG00000010461	=	one2many_one2many
ENSMUSG00000013160 (known) ENSMUSG00000018326	=	many2many_one2many
ENSMUSG00000015522 (known) ENSMUSG00000019913	=	one2many_one2many
ENSMUSG00000015522 (known) ENSMUSG00000062713	=	one2many_one2many
ENSMUSG00000015522 (known) ENSMUSG00000019256	=	one2many_one2many
ENSMUSG00000015709 (known) ENSMUSG00000062713	=	one2many_one2many
ENSMUSG00000015709 (known) ENSMUSG00000019256	=	one2many_one2many
ENSMUSG00000015839 (known) ENSMUSG00000018143	=	one2many_one2many
ENSMUSG00000017615 (known) ENSMUSG00000017615	=	one2many_one2many
ENSMUSG00000018143 (known) ENSMUSG00000058794	=	one2many_one2many
ENSMUSG00000018326 (known) ENSMUSG00000018965	=	one2many_one2many
ENSMUSG00000018326 (known) ENSMUSG00000061244	=	one2many_one2one
ENSMUSG00000018326 (known) ENSMUSG00000076432	=	one2many_one2many
ENSMUSG00000018326 (known) ENSMUSG00000020849	=	one2many_one2one
ENSMUSG00000018326 (known) ENSMUSG00000022285	=	one2many_one2many
ENSMUSG00000018326 (known) ENSMUSG00000021357	=	one2many_one2one
ENSMUSG00000018326 (known) ENSMUSG00000051391	=	one2many_one2many
ENSMUSG00000018537 (known) ENSMUSG00000040669	=	one2many_many2many
ENSMUSG00000018537 (known) ENSMUSG00000028796	=	one2many_many2many
ENSMUSG00000019777 (known) ENSMUSG00000042557	=	one2many_one2many
ENSMUSG00000019942 (known) ENSMUSG00000044201	=	one2one_many2many
ENSMUSG00000019942 (known) ENSMUSG00000041431	=	one2one_one2many
ENSMUSG00000019942 (known) ENSMUSG00000032218	=	one2one_one2many
ENSMUSG00000019942 (known) ENSMUSG00000027715	=	one2one_one2many
ENSMUSG00000019942 (known) ENSMUSG00000028044	=	one2one_many2many
ENSMUSG00000019942 (known) ENSMUSG00000027793	=	one2one_one2many
ENSMUSG00000020167 (known) ENSMUSG00000042745	=	one2many_one2many
ENSMUSG00000020167 (known) ENSMUSG00000020644	=	one2many_one2many
ENSMUSG00000020483 (known) ENSMUSG00000020483	=	many2many_many2many
ENSMUSG00000020536 (known) ENSMUSG00000029053	=	one2many_one2many
ENSMUSG00000020536 (known) ENSMUSG00000037643	=	one2many_one2many
ENSMUSG00000020536 (known) ENSMUSG00000044641	=	one2many_one2many
ENSMUSG00000020536 (known) ENSMUSG00000056214	=	one2many_one2many
ENSMUSG00000020644 (known) ENSMUSG00000053477	=	one2many_one2many
ENSMUSG00000020718 (known) ENSMUSG00000039176	=	one2one_one2one
ENSMUSG00000020826 (known) ENSMUSG00000020826	=	one2many_one2many
ENSMUSG00000020888 (known) ENSMUSG00000031661	=	one2many_one2many
ENSMUSG00000020888 (known) ENSMUSG00000026556	=	one2many_one2many
ENSMUSG00000020888 (known) ENSMUSG00000027860	=	one2many_one2many
ENSMUSG00000020888 (known) ENSMUSG00000021567	=	one2many_one2many
ENSMUSG00000020894 (known) ENSMUSG00000030805	=	many2many_one2many
ENSMUSG00000020894 (known) ENSMUSG00000027287	=	many2many_many2many
ENSMUSG00000021099 (known) ENSMUSG00000024642	=	one2many_one2many
ENSMUSG00000021224 (known) ENSMUSG00000027293	=	one2many_one2many
ENSMUSG00000021224 (known) ENSMUSG00000024772	=	one2many_one2many
ENSMUSG00000021250 (known) ENSMUSG00000052837	=	one2many_one2many
ENSMUSG00000021250 (known) ENSMUSG00000071076	=	one2many_one2many
ENSMUSG00000021250 (known) ENSMUSG00000052684	=	one2many_one2many
ENSMUSG00000021288 (known) ENSMUSG00000024862	=	one2many_one2many
ENSMUSG00000021288 (known) ENSMUSG00000024163	=	one2many_one2many
ENSMUSG00000021567 (known) ENSMUSG00000029071	=	one2many_one2many
ENSMUSG00000021759 (known) ENSMUSG00000021759	=	many2many_many2many
ENSMUSG00000021936 (known) ENSMUSG00000052684	=	one2many_one2many
ENSMUSG00000022105 (known) ENSMUSG00000025358	=	one2many_one2many
ENSMUSG00000022346 (known) ENSMUSG00000059436	=	one2many_one2one
ENSMUSG00000022571 (known) ENSMUSG00000022571	=	one2many_one2many
ENSMUSG00000022673 (known) ENSMUSG00000026355	=	one2one_one2one
ENSMUSG00000022897 (known) ENSMUSG00000022897	=	one2many_one2many
ENSMUSG00000022952 (known) ENSMUSG00000031885	=	many2many_one2many
ENSMUSG00000022997 (known) ENSMUSG00000031169	=	one2one_one2one
ENSMUSG00000023018 (known) ENSMUSG00000032481	=	one2many_one2many
ENSMUSG00000024056 (known) ENSMUSG00000026683	=	one2many_one2one
ENSMUSG00000024134 (known) ENSMUSG00000025932	=	one2many_one2many
ENSMUSG00000024163 (known) ENSMUSG00000024862	=	one2many_one2many
ENSMUSG00000024182 (known) ENSMUSG00000024182	=	one2many_one2many
ENSMUSG00000024218 (known) ENSMUSG00000048100	=	one2one_one2one
ENSMUSG00000024241 (known) ENSMUSG00000059923	=	one2many_one2many
ENSMUSG00000024642 (known) ENSMUSG00000038805	=	one2many_one2many
ENSMUSG00000024833 (known) ENSMUSG00000026134	=	one2one_one2one
ENSMUSG00000024833 (known) ENSMUSG00000025395	=	one2one_one2one
ENSMUSG00000025017 (known) ENSMUSG00000025017	=	one2many_one2many
ENSMUSG00000025221 (known) ENSMUSG00000060882	=	many2many_one2many
ENSMUSG00000025358 (known) ENSMUSG00000070348	=	one2many_one2many
ENSMUSG00000025358 (known) ENSMUSG00000027793	=	one2many_one2many
ENSMUSG00000025358 (known) ENSMUSG00000028212	=	one2many_one2many
ENSMUSG00000025358 (known) ENSMUSG00000027715	=	one2many_one2many
ENSMUSG00000025499 (known) ENSMUSG00000039936	=	one2many_one2many
ENSMUSG00000025577 (known) ENSMUSG00000026739	=	one2many_one2many
ENSMUSG00000025793 (known) ENSMUSG00000055371	=	one2one_one2many
ENSMUSG00000025812 (known) ENSMUSG00000029053	=	one2many_one2many
ENSMUSG00000025812 (known) ENSMUSG00000037643	=	one2many_one2many
ENSMUSG00000025932 (known) ENSMUSG00000051367	=	one2many_one2many
ENSMUSG00000026037 (known) ENSMUSG00000040044	=	one2one_one2one
ENSMUSG00000026374 (known) ENSMUSG00000026374	=	one2one_one2one
ENSMUSG00000026556 (known) ENSMUSG00000029071	=	one2many_one2many
ENSMUSG00000026739 (known) ENSMUSG00000026739	=	one2many_one2many
ENSMUSG00000026739 (known) ENSMUSG00000028796	=	one2many_many2many
ENSMUSG00000026739 (known) ENSMUSG00000040669	=	one2many_many2many
ENSMUSG00000026930 (known) ENSMUSG00000026930	=	one2many_one2many
ENSMUSG00000027164 (known) ENSMUSG00000066839	=	one2one_one2one
ENSMUSG00000027852 (known) ENSMUSG00000041354	=	one2many_one2many
ENSMUSG00000027860 (known) ENSMUSG00000029071	=	one2many_one2many
ENSMUSG00000028062 (known) ENSMUSG00000059039	=	one2one_one2one
ENSMUSG00000028156 (known) ENSMUSG00000031490	=	many2many_one2many
ENSMUSG00000028156 (known) ENSMUSG00000028708	=	many2many_one2many
ENSMUSG00000028393 (known) ENSMUSG00000028393	=	one2one_one2one
ENSMUSG00000028540 (known) ENSMUSG00000078789	=	one2one_one2one
ENSMUSG00000028654 (known) ENSMUSG00000059436	=	one2many_one2one
ENSMUSG00000028698 (known) ENSMUSG00000032462	=	one2many_one2many
ENSMUSG00000028755 (known) ENSMUSG00000028755	=	one2many_one2many
ENSMUSG00000028790 (known) ENSMUSG00000028790	=	many2many_many2many
ENSMUSG00000028800 (known) ENSMUSG00000029687	=	one2many_one2many
ENSMUSG00000028886 (known) ENSMUSG00000055639	=	one2many_one2many
ENSMUSG00000028886 (known) ENSMUSG00000051367	=	one2many_one2many
ENSMUSG00000028969 (known) ENSMUSG00000038990	=	one2one_one2many
ENSMUSG00000028969 (known) ENSMUSG00000040957	=	one2one_one2many
ENSMUSG00000028974 (known) ENSMUSG00000029027	=	one2one_one2one
ENSMUSG00000029071 (known) ENSMUSG00000031661	=	one2many_one2many
ENSMUSG00000029462 (known) ENSMUSG00000031696	=	one2one_one2one
ENSMUSG00000029687 (known) ENSMUSG00000030619	=	one2many_one2many
ENSMUSG00000029817 (known) ENSMUSG00000029817	=	one2many_one2many
ENSMUSG00000030265 (known) ENSMUSG00000041354	=	one2many_one2many
ENSMUSG00000030751 (known) ENSMUSG00000060073	=	one2many_one2one
ENSMUSG00000030847 (known) ENSMUSG00000041548	=	one2many_one2many
ENSMUSG00000030847 (known) ENSMUSG00000067284	=	one2many_many2many
ENSMUSG00000031511 (known) ENSMUSG00000041890	=	one2many_one2many
ENSMUSG00000031714 (known) ENSMUSG00000059923	=	one2many_one2many
ENSMUSG00000032067 (known) ENSMUSG00000032067	=	one2one_one2one
ENSMUSG00000032228 (known) ENSMUSG00000042745	=	one2many_one2many
ENSMUSG00000032462 (known) ENSMUSG00000041417	=	one2many_one2many
ENSMUSG00000032481 (known) ENSMUSG00000037935	=	one2many_one2many
ENSMUSG00000034271 (known) ENSMUSG00000052684	=	one2many_one2many
ENSMUSG00000034801 (known) ENSMUSG00000059923	=	one2many_one2many
ENSMUSG00000036840 (known) ENSMUSG00000036840	=	one2many_one2many
ENSMUSG00000037169 (known) ENSMUSG00000059436	=	one2many_one2one
ENSMUSG00000037316 (known) ENSMUSG00000067284	=	one2many_many2many
ENSMUSG00000038894 (known) ENSMUSG00000041417	=	one2many_one2many
ENSMUSG00000039936 (known) ENSMUSG00000041417	=	one2many_one2many
ENSMUSG00000040669 (known) ENSMUSG00000040669	=	many2many_many2many
ENSMUSG00000041417 (known) ENSMUSG00000055980	=	one2many_one2many
ENSMUSG00000042745 (known) ENSMUSG00000053477	=	one2many_one2many
ENSMUSG00000052684 (known) ENSMUSG00000052684	=	one2many_one2many
ENSMUSG00000060882 (known) ENSMUSG00000079056	=	one2many_many2many
