# Supplementary material for: Building and analyzing protein interactome networks by cross-species comparisons
Source: BMC Syst Biol. 2010 Mar 30;4:36. doi: 10.1186/1752-0509-4-36 (PMC2859380; doi:10.1186/1752-0509-4-36)
Supplement: Additional file 7 — Zip Mmus. A zipped folder containing files formatted for use in Cytoscape listed in Supplemental Table 3. These files are for Mus musculus proteins. [file 1752-0509-4-36-S7.ZIP › mmus/mmus_dmel_orthologs.eda]

mmus_dmel_orthologs.eda
ENSMUSG00000000001 (known) ENSMUSG00000026930	=	FBgn0001104_FBgn0040080
ENSMUSG00000000001 (known) ENSMUSG00000029064	=	FBgn0001104_FBgn0001105
ENSMUSG00000000001 (predicted) ENSMUSG00000029713	=	FBgn0001104_FBgn0001105
ENSMUSG00000000001 (predicted) ENSMUSG00000025485	=	FBgn0001104_FBgn0028292
ENSMUSG00000000001 (predicted) ENSMUSG00000027883	=	FBgn0001104_FBgn0040080
ENSMUSG00000000001 (predicted) ENSMUSG00000027669	=	FBgn0001104_FBgn0001105
ENSMUSG00000000001 (predicted) ENSMUSG00000035620	=	FBgn0001104_FBgn0028292
ENSMUSG00000000001 (predicted) ENSMUSG00000027080	=	FBgn0001104_FBgn0036761
ENSMUSG00000000028 (known) ENSMUSG00000041859	=	FBgn0026143_FBgn0024332
ENSMUSG00000000028 (predicted) ENSMUSG00000022673	=	FBgn0026143_FBgn0015929
ENSMUSG00000000028 (predicted) ENSMUSG00000005410	=	FBgn0026143_FBgn0017577
ENSMUSG00000000028 (predicted) ENSMUSG00000002870	=	FBgn0026143_FBgn0014861
ENSMUSG00000000028 (predicted) ENSMUSG00000003423	=	FBgn0026143_FBgn0032455
ENSMUSG00000000088 (predicted) ENSMUSG00000080036	=	FBgn0019624_FBgn0002593
ENSMUSG00000000088 (predicted) ENSMUSG00000071292	=	FBgn0019624_FBgn0015756
ENSMUSG00000000088 (predicted) ENSMUSG00000066407	=	FBgn0019624_FBgn0030136
ENSMUSG00000000088 (predicted) ENSMUSG00000047215	=	FBgn0019624_FBgn0015756
ENSMUSG00000000088 (predicted) ENSMUSG00000063324	=	FBgn0019624_FBgn0002593
ENSMUSG00000000088 (predicted) ENSMUSG00000069196	=	FBgn0019624_FBgn0030136
ENSMUSG00000000088 (predicted) ENSMUSG00000047674	=	FBgn0019624_FBgn0028325
ENSMUSG00000000088 (predicted) ENSMUSG00000015120	=	FBgn0019624_FBgn0010602
ENSMUSG00000000088 (predicted) ENSMUSG00000055194	=	FBgn0019624_FBgn0000042
ENSMUSG00000000088 (predicted) ENSMUSG00000031299	=	FBgn0019624_FBgn0028325
ENSMUSG00000000088 (predicted) ENSMUSG00000047965	=	FBgn0019624_FBgn0015756
ENSMUSG00000000088 (predicted) ENSMUSG00000072576	=	FBgn0019624_FBgn0030136
ENSMUSG00000000088 (predicted) ENSMUSG00000007892	=	FBgn0019624_FBgn0002593
ENSMUSG00000000088 (predicted) ENSMUSG00000067288	=	FBgn0019624_FBgn0030136
ENSMUSG00000000088 (predicted) ENSMUSG00000061322	=	FBgn0019624_FBgn0034566
ENSMUSG00000000088 (predicted) ENSMUSG00000027787	=	FBgn0019624_FBgn0023542
ENSMUSG00000000088 (predicted) ENSMUSG00000069188	=	FBgn0019624_FBgn0030136
ENSMUSG00000000088 (predicted) ENSMUSG00000080037	=	FBgn0019624_FBgn0015756
ENSMUSG00000000093 (predicted) ENSMUSG00000038644	=	FBgn0000179_FBgn0012066
ENSMUSG00000000093 (predicted) ENSMUSG00000034892	=	FBgn0000179_FBgn0037752
ENSMUSG00000000093 (predicted) ENSMUSG00000063180	=	FBgn0000179_FBgn0037752
ENSMUSG00000000093 (predicted) ENSMUSG00000059064	=	FBgn0000179_FBgn0037752
ENSMUSG00000000093 (predicted) ENSMUSG00000027522	=	FBgn0000179_FBgn0031106
ENSMUSG00000000093 (predicted) ENSMUSG00000030867	=	FBgn0000179_FBgn0003124
ENSMUSG00000000131 (predicted) ENSMUSG00000079558	=	FBgn0001337_FBgn0001091
ENSMUSG00000000131 (predicted) ENSMUSG00000078592	=	FBgn0001337_FBgn0001091
ENSMUSG00000000131 (predicted) ENSMUSG00000073212	=	FBgn0001337_FBgn0001091
ENSMUSG00000000131 (predicted) ENSMUSG00000078370	=	FBgn0001337_FBgn0001091
ENSMUSG00000000131 (predicted) ENSMUSG00000078308	=	FBgn0001337_FBgn0001091
ENSMUSG00000000131 (predicted) ENSMUSG00000015656	=	FBgn0001337_FBgn0001219
ENSMUSG00000000131 (predicted) ENSMUSG00000040610	=	FBgn0001337_FBgn0004863
ENSMUSG00000000131 (predicted) ENSMUSG00000070490	=	FBgn0001337_FBgn0001091
ENSMUSG00000000131 (predicted) ENSMUSG00000078162	=	FBgn0001337_FBgn0001091
ENSMUSG00000000131 (predicted) ENSMUSG00000071813	=	FBgn0001337_FBgn0001091
ENSMUSG00000000131 (predicted) ENSMUSG00000058558	=	FBgn0001337_FBgn0064225
ENSMUSG00000000131 (predicted) ENSMUSG00000025215	=	FBgn0001337_FBgn0004863
ENSMUSG00000000131 (predicted) ENSMUSG00000078573	=	FBgn0001337_FBgn0001091
ENSMUSG00000000131 (predicted) ENSMUSG00000078300	=	FBgn0001337_FBgn0001091
ENSMUSG00000000131 (predicted) ENSMUSG00000069236	=	FBgn0001337_FBgn0001091
ENSMUSG00000000131 (predicted) ENSMUSG00000080155	=	FBgn0001337_FBgn0001091
ENSMUSG00000000131 (predicted) ENSMUSG00000067283	=	FBgn0001337_FBgn0001219
ENSMUSG00000000131 (predicted) ENSMUSG00000079360	=	FBgn0001337_FBgn0001091
ENSMUSG00000000131 (predicted) ENSMUSG00000032482	=	FBgn0001337_FBgn0014076
ENSMUSG00000000131 (predicted) ENSMUSG00000078619	=	FBgn0001337_FBgn0025463
ENSMUSG00000000131 (predicted) ENSMUSG00000078636	=	FBgn0001337_FBgn0001091
ENSMUSG00000000131 (predicted) ENSMUSG00000078142	=	FBgn0001337_FBgn0001091
ENSMUSG00000000131 (predicted) ENSMUSG00000078088	=	FBgn0001337_FBgn0001091
ENSMUSG00000000131 (predicted) ENSMUSG00000070282	=	FBgn0001337_FBgn0001091
ENSMUSG00000000131 (predicted) ENSMUSG00000078965	=	FBgn0001337_FBgn0001091
ENSMUSG00000000131 (predicted) ENSMUSG00000055676	=	FBgn0001337_FBgn0001091
ENSMUSG00000000131 (predicted) ENSMUSG00000080303	=	FBgn0001337_FBgn0001091
ENSMUSG00000000131 (predicted) ENSMUSG00000072492	=	FBgn0001337_FBgn0001091
ENSMUSG00000000131 (predicted) ENSMUSG00000028949	=	FBgn0001337_FBgn0025463
ENSMUSG00000000131 (predicted) ENSMUSG00000020780	=	FBgn0001337_FBgn0035947
ENSMUSG00000000131 (predicted) ENSMUSG00000063885	=	FBgn0001337_FBgn0001091
ENSMUSG00000000131 (predicted) ENSMUSG00000057666	=	FBgn0001337_FBgn0001091
ENSMUSG00000000131 (predicted) ENSMUSG00000078191	=	FBgn0001337_FBgn0001091
ENSMUSG00000000131 (predicted) ENSMUSG00000007033	=	FBgn0001337_FBgn0001219
ENSMUSG00000000131 (predicted) ENSMUSG00000070408	=	FBgn0001337_FBgn0001091
ENSMUSG00000000131 (predicted) ENSMUSG00000023018	=	FBgn0001337_FBgn0025463
ENSMUSG00000000131 (predicted) ENSMUSG00000027502	=	FBgn0001337_FBgn0032290
ENSMUSG00000000131 (predicted) ENSMUSG00000068327	=	FBgn0001337_FBgn0004863
ENSMUSG00000000131 (predicted) ENSMUSG00000070025	=	FBgn0001337_FBgn0001091
ENSMUSG00000000131 (predicted) ENSMUSG00000067284	=	FBgn0001337_FBgn0001219
ENSMUSG00000000131 (predicted) ENSMUSG00000078967	=	FBgn0001337_FBgn0001091
ENSMUSG00000000131 (predicted) ENSMUSG00000055239	=	FBgn0001337_FBgn0037655
ENSMUSG00000000131 (predicted) ENSMUSG00000040904	=	FBgn0001337_FBgn0058127
ENSMUSG00000000131 (predicted) ENSMUSG00000009073	=	FBgn0001337_FBgn0086384
ENSMUSG00000000131 (predicted) ENSMUSG00000079501	=	FBgn0001337_FBgn0001091
ENSMUSG00000000131 (predicted) ENSMUSG00000061099	=	FBgn0001337_FBgn0001091
ENSMUSG00000000131 (predicted) ENSMUSG00000059814	=	FBgn0001337_FBgn0001219
ENSMUSG00000000131 (predicted) ENSMUSG00000059970	=	FBgn0001337_FBgn0001219
ENSMUSG00000000131 (predicted) ENSMUSG00000070443	=	FBgn0001337_FBgn0001091
ENSMUSG00000000142 (known) ENSMUSG00000006932	=	FBgn0026597_FBgn0000117
ENSMUSG00000000142 (known) ENSMUSG00000005871	=	FBgn0026597_FBgn0026598
ENSMUSG00000000142 (known) ENSMUSG00000022812	=	FBgn0026597_FBgn0003371
ENSMUSG00000000142 (predicted) ENSMUSG00000057177	=	FBgn0026597_FBgn0003371
ENSMUSG00000000142 (predicted) ENSMUSG00000024182	=	FBgn0026597_FBgn0026597
ENSMUSG00000000142 (predicted) ENSMUSG00000020135	=	FBgn0026597_FBgn0026598
ENSMUSG00000000142 (predicted) ENSMUSG00000037369	=	FBgn0026597_FBgn0032207
ENSMUSG00000000142 (predicted) ENSMUSG00000026504	=	FBgn0026597_FBgn0051291
ENSMUSG00000000142 (predicted) ENSMUSG00000024576	=	FBgn0026597_FBgn0015024
ENSMUSG00000000142 (predicted) ENSMUSG00000020888	=	FBgn0026597_FBgn0000499
ENSMUSG00000000142 (predicted) ENSMUSG00000001552	=	FBgn0026597_FBgn0000117
ENSMUSG00000000142 (predicted) ENSMUSG00000022052	=	FBgn0026597_FBgn0004889
ENSMUSG00000000142 (predicted) ENSMUSG00000029071	=	FBgn0026597_FBgn0000499
ENSMUSG00000000142 (predicted) ENSMUSG00000018476	=	FBgn0026597_FBgn0032207
ENSMUSG00000000142 (predicted) ENSMUSG00000000142	=	FBgn0026597_FBgn0026597
ENSMUSG00000000142 (predicted) ENSMUSG00000068457	=	FBgn0026597_FBgn0032207
ENSMUSG00000000142 (predicted) ENSMUSG00000029120	=	FBgn0026597_FBgn0004889
ENSMUSG00000000142 (predicted) ENSMUSG00000003233	=	FBgn0026597_FBgn0000499
ENSMUSG00000000142 (predicted) ENSMUSG00000024500	=	FBgn0026597_FBgn0004889
ENSMUSG00000000142 (predicted) ENSMUSG00000041769	=	FBgn0026597_FBgn0004889
ENSMUSG00000000149 (predicted) ENSMUSG00000007815	=	FBgn0000384_FBgn0014020
ENSMUSG00000000149 (predicted) ENSMUSG00000002233	=	FBgn0000384_FBgn0014020
ENSMUSG00000000149 (predicted) ENSMUSG00000021258	=	FBgn0000384_FBgn0025674
ENSMUSG00000000149 (predicted) ENSMUSG00000054364	=	FBgn0000384_FBgn0014020
ENSMUSG00000000149 (predicted) ENSMUSG00000036463	=	FBgn0000384_FBgn0014020
ENSMUSG00000000171 (predicted) ENSMUSG00000030350	=	FBgn0039112_FBgn0037834
ENSMUSG00000000171 (predicted) ENSMUSG00000021037	=	FBgn0039112_FBgn0032961
ENSMUSG00000000171 (predicted) ENSMUSG00000020288	=	FBgn0039112_FBgn0032961
ENSMUSG00000000171 (predicted) ENSMUSG00000052429	=	FBgn0039112_FBgn0037834
ENSMUSG00000000171 (predicted) ENSMUSG00000021079	=	FBgn0039112_FBgn0030480
ENSMUSG00000000171 (predicted) ENSMUSG00000002014	=	FBgn0039112_FBgn0021795
ENSMUSG00000000184 (predicted) ENSMUSG00000055799	=	FBgn0010315_FBgn0085432
ENSMUSG00000000184 (predicted) ENSMUSG00000027985	=	FBgn0010315_FBgn0085432
ENSMUSG00000000184 (predicted) ENSMUSG00000000782	=	FBgn0010315_FBgn0085432
ENSMUSG00000000184 (predicted) ENSMUSG00000024944	=	FBgn0010315_FBgn0004908
ENSMUSG00000000184 (predicted) ENSMUSG00000025422	=	FBgn0010315_FBgn0028509
ENSMUSG00000000184 (predicted) ENSMUSG00000055013	=	FBgn0010315_FBgn0028509
ENSMUSG00000000184 (predicted) ENSMUSG00000029647	=	FBgn0010315_FBgn0035397
ENSMUSG00000000184 (predicted) ENSMUSG00000033732	=	FBgn0010315_FBgn0035162
ENSMUSG00000000184 (predicted) ENSMUSG00000028969	=	FBgn0010315_FBgn0013762
ENSMUSG00000000184 (predicted) ENSMUSG00000039703	=	FBgn0010315_FBgn0039348
ENSMUSG00000000184 (predicted) ENSMUSG00000034288	=	FBgn0010315_FBgn0004107
ENSMUSG00000000184 (predicted) ENSMUSG00000028252	=	FBgn0010315_FBgn0004597
ENSMUSG00000000184 (predicted) ENSMUSG00000023353	=	FBgn0010315_FBgn0028509
ENSMUSG00000000184 (predicted) ENSMUSG00000019942	=	FBgn0010315_FBgn0004106
ENSMUSG00000000184 (predicted) ENSMUSG00000024985	=	FBgn0010315_FBgn0085432
ENSMUSG00000000184 (predicted) ENSMUSG00000032077	=	FBgn0010315_FBgn0039210
ENSMUSG00000000194 (predicted) ENSMUSG00000028702	=	FBgn0030109_FBgn0002989
ENSMUSG00000000214 (predicted) ENSMUSG00000052798	=	FBgn0005626_FBgn0027868
ENSMUSG00000000214 (predicted) ENSMUSG00000005469	=	FBgn0005626_FBgn0000273
ENSMUSG00000000214 (predicted) ENSMUSG00000015748	=	FBgn0005626_FBgn0036915
ENSMUSG00000000214 (predicted) ENSMUSG00000038274	=	FBgn0005626_FBgn0038834
ENSMUSG00000000214 (predicted) ENSMUSG00000027080	=	FBgn0005626_FBgn0036761
ENSMUSG00000000214 (predicted) ENSMUSG00000005034	=	FBgn0005626_FBgn0000273
ENSMUSG00000000214 (predicted) ENSMUSG00000037513	=	FBgn0005626_FBgn0016070
ENSMUSG00000000214 (predicted) ENSMUSG00000034889	=	FBgn0005626_FBgn0031114
ENSMUSG00000000214 (predicted) ENSMUSG00000037580	=	FBgn0005626_FBgn0003162
ENSMUSG00000000214 (predicted) ENSMUSG00000021838	=	FBgn0005626_FBgn0016070
ENSMUSG00000000214 (predicted) ENSMUSG00000037593	=	FBgn0005626_FBgn0004462
ENSMUSG00000000216 (predicted) ENSMUSG00000030134	=	FBgn0030844_FBgn0034230
ENSMUSG00000000216 (predicted) ENSMUSG00000029333	=	FBgn0030844_FBgn0034230
ENSMUSG00000000216 (predicted) ENSMUSG00000034334	=	FBgn0030844_FBgn0031968
ENSMUSG00000000216 (predicted) ENSMUSG00000020374	=	FBgn0030844_FBgn0034230
ENSMUSG00000000216 (predicted) ENSMUSG00000034871	=	FBgn0030844_FBgn0031968
ENSMUSG00000000216 (predicted) ENSMUSG00000025816	=	FBgn0030795_FBgn0086357
ENSMUSG00000000216 (predicted) ENSMUSG00000030082	=	FBgn0030795_FBgn0086357
ENSMUSG00000000282 (predicted) ENSMUSG00000064302	=	FBgn0023215_FBgn0021760
ENSMUSG00000000282 (predicted) ENSMUSG00000020520	=	FBgn0023215_FBgn0035375
ENSMUSG00000000282 (predicted) ENSMUSG00000027168	=	FBgn0023215_FBgn0019650
ENSMUSG00000000282 (predicted) ENSMUSG00000061864	=	FBgn0023215_FBgn0035375
ENSMUSG00000000282 (predicted) ENSMUSG00000027012	=	FBgn0023215_FBgn0067861
ENSMUSG00000000282 (predicted) ENSMUSG00000027737	=	FBgn0023215_FBgn0039844
ENSMUSG00000000282 (predicted) ENSMUSG00000040010	=	FBgn0023215_FBgn0039844
ENSMUSG00000000282 (predicted) ENSMUSG00000028845	=	FBgn0023215_FBgn0034816
ENSMUSG00000000282 (predicted) ENSMUSG00000074341	=	FBgn0023215_FBgn0035375
ENSMUSG00000000282 (predicted) ENSMUSG00000009073	=	FBgn0023215_FBgn0086384
ENSMUSG00000000282 (predicted) ENSMUSG00000057531	=	FBgn0023215_FBgn0036819
ENSMUSG00000000282 (predicted) ENSMUSG00000029757	=	FBgn0023215_FBgn0067861
ENSMUSG00000000282 (predicted) ENSMUSG00000033392	=	FBgn0023215_FBgn0021760
ENSMUSG00000000282 (predicted) ENSMUSG00000030851	=	FBgn0023215_FBgn0001258
ENSMUSG00000000282 (predicted) ENSMUSG00000031904	=	FBgn0023215_FBgn0039844
ENSMUSG00000000282 (predicted) ENSMUSG00000063229	=	FBgn0023215_FBgn0001258
ENSMUSG00000000282 (predicted) ENSMUSG00000024188	=	FBgn0023215_FBgn0036734
ENSMUSG00000000282 (predicted) ENSMUSG00000029823	=	FBgn0023215_FBgn0036734
ENSMUSG00000000282 (predicted) ENSMUSG00000036550	=	FBgn0023215_FBgn0085436
ENSMUSG00000000282 (predicted) ENSMUSG00000017734	=	FBgn0023215_FBgn0036819
ENSMUSG00000000282 (predicted) ENSMUSG00000030246	=	FBgn0023215_FBgn0001258
ENSMUSG00000000282 (predicted) ENSMUSG00000030495	=	FBgn0023215_FBgn0039844
ENSMUSG00000000282 (predicted) ENSMUSG00000022180	=	FBgn0023215_FBgn0039844
ENSMUSG00000000282 (predicted) ENSMUSG00000000958	=	FBgn0023215_FBgn0039844
ENSMUSG00000000282 (predicted) ENSMUSG00000059436	=	FBgn0023215_FBgn0017578
ENSMUSG00000000296 (predicted) ENSMUSG00000076432	=	FBgn0034345_FBgn0004907
ENSMUSG00000000296 (predicted) ENSMUSG00000071856	=	FBgn0034345_FBgn0085433
ENSMUSG00000000296 (predicted) ENSMUSG00000018326	=	FBgn0034345_FBgn0004907
ENSMUSG00000000296 (predicted) ENSMUSG00000058569	=	FBgn0034345_FBgn0053105/FBgn0034345_FBgn0069242
ENSMUSG00000000296 (predicted) ENSMUSG00000062083	=	FBgn0034345_FBgn0037351
ENSMUSG00000000296 (predicted) ENSMUSG00000074129	=	FBgn0034345_FBgn0037351
ENSMUSG00000000296 (predicted) ENSMUSG00000021020	=	FBgn0034345_FBgn0010747
ENSMUSG00000000296 (predicted) ENSMUSG00000004821	=	FBgn0034345_FBgn0069242/FBgn0034345_FBgn0053105
ENSMUSG00000000296 (predicted) ENSMUSG00000051391	=	FBgn0034345_FBgn0004907
ENSMUSG00000000296 (predicted) ENSMUSG00000004394	=	FBgn0034345_FBgn0069242/FBgn0034345_FBgn0053105
ENSMUSG00000000296 (predicted) ENSMUSG00000073079	=	FBgn0034345_FBgn0010747
ENSMUSG00000000296 (predicted) ENSMUSG00000022285	=	FBgn0034345_FBgn0004907
ENSMUSG00000000296 (predicted) ENSMUSG00000047281	=	FBgn0034345_FBgn0004907
ENSMUSG00000000296 (predicted) ENSMUSG00000018965	=	FBgn0034345_FBgn0004907
ENSMUSG00000000296 (predicted) ENSMUSG00000003426	=	FBgn0034345_FBgn0037351
ENSMUSG00000000296 (predicted) ENSMUSG00000034334	=	FBgn0034345_FBgn0031968
ENSMUSG00000000296 (predicted) ENSMUSG00000034871	=	FBgn0034345_FBgn0031968
ENSMUSG00000000296 (predicted) ENSMUSG00000017404	=	FBgn0034345_FBgn0002607
ENSMUSG00000000296 (predicted) ENSMUSG00000079108	=	FBgn0034345_FBgn0010747
ENSMUSG00000000296 (predicted) ENSMUSG00000006398	=	FBgn0034345_FBgn0001086
ENSMUSG00000000308 (predicted) ENSMUSG00000061650	=	FBgn0038373_FBgn0034311
ENSMUSG00000000308 (predicted) ENSMUSG00000021123	=	FBgn0035957_FBgn0029866
ENSMUSG00000000308 (predicted) ENSMUSG00000029594	=	FBgn0000116_FBgn0036018
ENSMUSG00000000308 (predicted) ENSMUSG00000025349	=	FBgn0000116_FBgn0050077
ENSMUSG00000000308 (predicted) ENSMUSG00000039763	=	FBgn0038373_FBgn0031880
ENSMUSG00000000308 (predicted) ENSMUSG00000028252	=	FBgn0038373_FBgn0004597
ENSMUSG00000000308 (predicted) ENSMUSG00000048540	=	FBgn0000116_FBgn0011277
ENSMUSG00000000308 (predicted) ENSMUSG00000039449	=	FBgn0000116_FBgn0027784
ENSMUSG00000000308 (predicted) ENSMUSG00000066441	=	FBgn0035957_FBgn0029866
ENSMUSG00000000308 (predicted) ENSMUSG00000038776	=	FBgn0035957_FBgn0010053
ENSMUSG00000000308 (predicted) ENSMUSG00000021660	=	FBgn0035957_FBgn0000181
ENSMUSG00000000308 (predicted) ENSMUSG00000008435	=	FBgn0035957_FBgn0029866
ENSMUSG00000000308 (predicted) ENSMUSG00000051251	=	FBgn0000116_FBgn0011277
ENSMUSG00000000308 (predicted) ENSMUSG00000047539	=	FBgn0038373_FBgn0036005
ENSMUSG00000000317 (predicted) ENSMUSG00000037373	=	FBgn0001325_FBgn0020496
ENSMUSG00000000317 (predicted) ENSMUSG00000022508	=	FBgn0001325_FBgn0001325
ENSMUSG00000000317 (predicted) ENSMUSG00000031585	=	FBgn0001325_FBgn0015829
ENSMUSG00000000317 (predicted) ENSMUSG00000028271	=	FBgn0001325_FBgn0004915
ENSMUSG00000000317 (predicted) ENSMUSG00000030970	=	FBgn0001325_FBgn0020496
ENSMUSG00000000317 (predicted) ENSMUSG00000000317	=	FBgn0001325_FBgn0001325
ENSMUSG00000000325 (predicted) ENSMUSG00000002233	=	FBgn0015587_FBgn0014020
ENSMUSG00000000325 (predicted) ENSMUSG00000036463	=	FBgn0015587_FBgn0014020
ENSMUSG00000000325 (predicted) ENSMUSG00000007815	=	FBgn0015587_FBgn0014020
ENSMUSG00000000325 (predicted) ENSMUSG00000054364	=	FBgn0015587_FBgn0014020
ENSMUSG00000000325 (predicted) ENSMUSG00000021258	=	FBgn0015587_FBgn0025674
ENSMUSG00000000339 (predicted) ENSMUSG00000030134	=	FBgn0025630_FBgn0034230
ENSMUSG00000000339 (predicted) ENSMUSG00000020374	=	FBgn0025630_FBgn0034230
ENSMUSG00000000339 (predicted) ENSMUSG00000029333	=	FBgn0025630_FBgn0034230
ENSMUSG00000000340 (predicted) ENSMUSG00000071454	=	FBgn0030612_FBgn0033739
ENSMUSG00000000340 (predicted) ENSMUSG00000024302	=	FBgn0030612_FBgn0033739
ENSMUSG00000000355 (predicted) ENSMUSG00000006589	=	FBgn0029833_FBgn0000109
ENSMUSG00000000355 (predicted) ENSMUSG00000020514	=	FBgn0029833_FBgn0030786
ENSMUSG00000000355 (predicted) ENSMUSG00000031691	=	FBgn0029833_FBgn0035693
ENSMUSG00000000355 (predicted) ENSMUSG00000009470	=	FBgn0029833_FBgn0035693
ENSMUSG00000000359 (predicted) ENSMUSG00000031539	=	FBgn0085419_FBgn0000330
ENSMUSG00000000359 (predicted) ENSMUSG00000021824	=	FBgn0085419_FBgn0000330
ENSMUSG00000000359 (predicted) ENSMUSG00000006154	=	FBgn0085419_FBgn0029095
ENSMUSG00000000359 (predicted) ENSMUSG00000015766	=	FBgn0085419_FBgn0029095
ENSMUSG00000000359 (predicted) ENSMUSG00000040600	=	FBgn0085419_FBgn0029095
ENSMUSG00000000359 (predicted) ENSMUSG00000025504	=	FBgn0085419_FBgn0029095
ENSMUSG00000000392 (predicted) ENSMUSG00000022109	=	FBgn0002997_FBgn0035754
ENSMUSG00000000392 (predicted) ENSMUSG00000079563	=	FBgn0002997_FBgn0035976
ENSMUSG00000000399 (predicted) ENSMUSG00000035370	=	FBgn0037001_FBgn0034360
ENSMUSG00000000399 (predicted) ENSMUSG00000067338	=	FBgn0037001_FBgn0003885
ENSMUSG00000000399 (predicted) ENSMUSG00000067702	=	FBgn0037001_FBgn0003885
ENSMUSG00000000399 (predicted) ENSMUSG00000023953	=	FBgn0037001_FBgn0037141
ENSMUSG00000000402 (predicted) ENSMUSG00000031323	=	FBgn0035539_FBgn0000504
ENSMUSG00000000402 (predicted) ENSMUSG00000011349	=	FBgn0035539_FBgn0000504
ENSMUSG00000000402 (predicted) ENSMUSG00000028610	=	FBgn0035539_FBgn0000504
ENSMUSG00000000402 (predicted) ENSMUSG00000024395	=	FBgn0035539_FBgn0020249
ENSMUSG00000000402 (predicted) ENSMUSG00000020186	=	FBgn0035539_FBgn0014863
ENSMUSG00000000402 (predicted) ENSMUSG00000026421	=	FBgn0035539_FBgn0014863
ENSMUSG00000000402 (predicted) ENSMUSG00000028343	=	FBgn0035539_FBgn0030734
ENSMUSG00000000402 (predicted) ENSMUSG00000073027	=	FBgn0035539_FBgn0000504
ENSMUSG00000000402 (predicted) ENSMUSG00000030470	=	FBgn0035539_FBgn0014863
ENSMUSG00000000402 (predicted) ENSMUSG00000019920	=	FBgn0035539_FBgn0020249
ENSMUSG00000000435 (predicted) ENSMUSG00000032232	=	FBgn0002922_FBgn0000413
ENSMUSG00000000435 (predicted) ENSMUSG00000033762	=	FBgn0002922_FBgn0040290
ENSMUSG00000000435 (predicted) ENSMUSG00000053477	=	FBgn0002922_FBgn0000413
ENSMUSG00000000435 (predicted) ENSMUSG00000044072	=	FBgn0002922_FBgn0036456
ENSMUSG00000000435 (predicted) ENSMUSG00000032228	=	FBgn0002922_FBgn0000413
ENSMUSG00000000435 (predicted) ENSMUSG00000020167	=	FBgn0002922_FBgn0000413
ENSMUSG00000000435 (predicted) ENSMUSG00000051166	=	FBgn0002922_FBgn0036456
ENSMUSG00000000435 (predicted) ENSMUSG00000030867	=	FBgn0002922_FBgn0003124
ENSMUSG00000000435 (predicted) ENSMUSG00000068876	=	FBgn0002922_FBgn0000413
ENSMUSG00000000439 (predicted) ENSMUSG00000022517	=	FBgn0030577_FBgn0030514
ENSMUSG00000000439 (predicted) ENSMUSG00000002546	=	FBgn0030577_FBgn0034697
ENSMUSG00000000439 (predicted) ENSMUSG00000052949	=	FBgn0030577_FBgn0030514
ENSMUSG00000000441 (known) ENSMUSG00000035027	=	FBgn0003079_FBgn0010269
ENSMUSG00000000441 (known) ENSMUSG00000030265	=	FBgn0003079_FBgn0003205
ENSMUSG00000000441 (known) ENSMUSG00000004936	=	FBgn0003079_FBgn0010269
ENSMUSG00000000441 (known) ENSMUSG00000025499	=	FBgn0003079_FBgn0003205
ENSMUSG00000000441 (predicted) ENSMUSG00000052681	=	FBgn0003079_FBgn0004636
ENSMUSG00000000441 (predicted) ENSMUSG00000036894	=	FBgn0003079_FBgn0025806
ENSMUSG00000000441 (predicted) ENSMUSG00000047281	=	FBgn0003079_FBgn0004907
ENSMUSG00000000441 (predicted) ENSMUSG00000001127	=	FBgn0003079_FBgn0003079
ENSMUSG00000000441 (predicted) ENSMUSG00000021270	=	FBgn0003079_FBgn0001233
ENSMUSG00000000441 (predicted) ENSMUSG00000023944	=	FBgn0003079_FBgn0001233
ENSMUSG00000000441 (predicted) ENSMUSG00000050029	=	FBgn0003079_FBgn0025806
ENSMUSG00000000441 (predicted) ENSMUSG00000061578	=	FBgn0003079_FBgn0015402
ENSMUSG00000000441 (predicted) ENSMUSG00000018334	=	FBgn0003079_FBgn0015402
ENSMUSG00000000486 (predicted) ENSMUSG00000014959	=	FBgn0030772_FBgn0036919
ENSMUSG00000000486 (predicted) ENSMUSG00000039376	=	FBgn0030772_FBgn0035917
ENSMUSG00000000486 (predicted) ENSMUSG00000049173	=	FBgn0030772_FBgn0035917
ENSMUSG00000000486 (predicted) ENSMUSG00000032285	=	FBgn0030772_FBgn0038145
ENSMUSG00000000486 (predicted) ENSMUSG00000032513	=	FBgn0030772_FBgn0036919
ENSMUSG00000000486 (predicted) ENSMUSG00000018398	=	FBgn0030772_FBgn0014029
ENSMUSG00000000486 (predicted) ENSMUSG00000034219	=	FBgn0030772_FBgn0014029
ENSMUSG00000000486 (predicted) ENSMUSG00000058013	=	FBgn0030772_FBgn0014029
ENSMUSG00000000486 (predicted) ENSMUSG00000028116	=	FBgn0030772_FBgn0035917
ENSMUSG00000000486 (predicted) ENSMUSG00000043079	=	FBgn0030772_FBgn0035917
ENSMUSG00000000486 (predicted) ENSMUSG00000028410	=	FBgn0030772_FBgn0038145
ENSMUSG00000000486 (predicted) ENSMUSG00000019254	=	FBgn0030772_FBgn0005536
ENSMUSG00000000486 (predicted) ENSMUSG00000050315	=	FBgn0030772_FBgn0035917
ENSMUSG00000000486 (predicted) ENSMUSG00000019917	=	FBgn0030772_FBgn0014029
ENSMUSG00000000538 (predicted) ENSMUSG00000003623	=	FBgn0035995_FBgn0039543
ENSMUSG00000000538 (predicted) ENSMUSG00000006392	=	FBgn0035995_FBgn0034503
ENSMUSG00000000538 (predicted) ENSMUSG00000024914	=	FBgn0035995_FBgn0034650
ENSMUSG00000000561 (predicted) ENSMUSG00000059775	=	FBgn0003978_FBgn0004413
ENSMUSG00000000561 (predicted) ENSMUSG00000025362	=	FBgn0003978_FBgn0004413
ENSMUSG00000000563 (predicted) ENSMUSG00000023333	=	FBgn0019644_FBgn0019809
ENSMUSG00000000563 (predicted) ENSMUSG00000021067	=	FBgn0019644_FBgn0053193
ENSMUSG00000000563 (predicted) ENSMUSG00000020051	=	FBgn0019644_FBgn0001208
ENSMUSG00000000563 (predicted) ENSMUSG00000021362	=	FBgn0019644_FBgn0019809
ENSMUSG00000000563 (predicted) ENSMUSG00000022895	=	FBgn0019644_FBgn0003118
ENSMUSG00000000563 (predicted) ENSMUSG00000032035	=	FBgn0019644_FBgn0003118
ENSMUSG00000000563 (predicted) ENSMUSG00000025371	=	FBgn0019644_FBgn0034744
ENSMUSG00000000563 (predicted) ENSMUSG00000002546	=	FBgn0019644_FBgn0034697
ENSMUSG00000000563 (predicted) ENSMUSG00000041712	=	FBgn0019644_FBgn0032635
ENSMUSG00000000579 (predicted) ENSMUSG00000024975	=	FBgn0024432_FBgn0030520
ENSMUSG00000000579 (predicted) ENSMUSG00000080002	=	FBgn0024432_FBgn0000150
ENSMUSG00000000579 (predicted) ENSMUSG00000014075	=	FBgn0024432_FBgn0037773
ENSMUSG00000000579 (predicted) ENSMUSG00000008226	=	FBgn0024432_FBgn0037472
ENSMUSG00000000579 (predicted) ENSMUSG00000026773	=	FBgn0024432_FBgn0027621
ENSMUSG00000000579 (predicted) ENSMUSG00000041975	=	FBgn0024432_FBgn0035247
ENSMUSG00000000579 (predicted) ENSMUSG00000032060	=	FBgn0024432_FBgn0001224
ENSMUSG00000000579 (predicted) ENSMUSG00000026409	=	FBgn0024432_FBgn0027621
ENSMUSG00000000579 (predicted) ENSMUSG00000025854	=	FBgn0024432_FBgn0051145
ENSMUSG00000000579 (predicted) ENSMUSG00000024041	=	FBgn0024432_FBgn0001224
ENSMUSG00000000579 (predicted) ENSMUSG00000036854	=	FBgn0024432_FBgn0001224
ENSMUSG00000000579 (predicted) ENSMUSG00000020857	=	FBgn0024432_FBgn0000150
ENSMUSG00000000579 (predicted) ENSMUSG00000030530	=	FBgn0024432_FBgn0004598
ENSMUSG00000000579 (predicted) ENSMUSG00000062515	=	FBgn0024432_FBgn0037913
ENSMUSG00000000579 (predicted) ENSMUSG00000046694	=	FBgn0024432_FBgn0050497
ENSMUSG00000000579 (predicted) ENSMUSG00000058317	=	FBgn0024432_FBgn0015320
ENSMUSG00000000579 (predicted) ENSMUSG00000024177	=	FBgn0024432_FBgn0000150
ENSMUSG00000000579 (predicted) ENSMUSG00000027530	=	FBgn0024432_FBgn0037913
ENSMUSG00000000579 (predicted) ENSMUSG00000025271	=	FBgn0024432_FBgn0027621
ENSMUSG00000000579 (predicted) ENSMUSG00000021774	=	FBgn0024432_FBgn0015320
ENSMUSG00000000579 (predicted) ENSMUSG00000027011	=	FBgn0024432_FBgn0015320
ENSMUSG00000000579 (predicted) ENSMUSG00000052468	=	FBgn0024432_FBgn0037913
ENSMUSG00000000579 (predicted) ENSMUSG00000044468	=	FBgn0024432_FBgn0050497
ENSMUSG00000000579 (predicted) ENSMUSG00000037601	=	FBgn0024432_FBgn0000150
ENSMUSG00000000579 (predicted) ENSMUSG00000020614	=	FBgn0024432_FBgn0051145
ENSMUSG00000000579 (predicted) ENSMUSG00000030513	=	FBgn0024432_FBgn0004598
ENSMUSG00000000579 (predicted) ENSMUSG00000019874	=	FBgn0024432_FBgn0037913
ENSMUSG00000000579 (predicted) ENSMUSG00000020691	=	FBgn0024432_FBgn0035247
ENSMUSG00000000579 (predicted) ENSMUSG00000024713	=	FBgn0024432_FBgn0004598
ENSMUSG00000000579 (predicted) ENSMUSG00000074280	=	FBgn0024432_FBgn0037913
ENSMUSG00000000579 (predicted) ENSMUSG00000073007	=	FBgn0024432_FBgn0050497
ENSMUSG00000000579 (predicted) ENSMUSG00000021242	=	FBgn0024432_FBgn0037782
ENSMUSG00000000579 (predicted) ENSMUSG00000032265	=	FBgn0024432_FBgn0050497
ENSMUSG00000000579 (predicted) ENSMUSG00000015478	=	FBgn0024432_FBgn0052581/FBgn0024432_FBgn0030693
ENSMUSG00000000579 (predicted) ENSMUSG00000027533	=	FBgn0024432_FBgn0037913
ENSMUSG00000000579 (predicted) ENSMUSG00000019124	=	FBgn0024432_FBgn0037472
ENSMUSG00000000579 (predicted) ENSMUSG00000058440	=	FBgn0024432_FBgn0005427
ENSMUSG00000000579 (predicted) ENSMUSG00000062196	=	FBgn0024432_FBgn0037913
ENSMUSG00000000579 (predicted) ENSMUSG00000080253	=	FBgn0024432_FBgn0051122
ENSMUSG00000000579 (predicted) ENSMUSG00000020235	=	FBgn0024432_FBgn0003200
ENSMUSG00000000579 (predicted) ENSMUSG00000073435	=	FBgn0024432_FBgn0000150
ENSMUSG00000000579 (predicted) ENSMUSG00000028773	=	FBgn0024432_FBgn0037913
ENSMUSG00000000579 (predicted) ENSMUSG00000062937	=	FBgn0024432_FBgn0034215
ENSMUSG00000000579 (predicted) ENSMUSG00000025648	=	FBgn0024432_FBgn0027621
ENSMUSG00000000579 (predicted) ENSMUSG00000020877	=	FBgn0024432_FBgn0037472
ENSMUSG00000000579 (predicted) ENSMUSG00000020448	=	FBgn0024432_FBgn0052581/FBgn0024432_FBgn0030693
ENSMUSG00000000579 (predicted) ENSMUSG00000038323	=	FBgn0024432_FBgn0051122
ENSMUSG00000000579 (predicted) ENSMUSG00000027528	=	FBgn0024432_FBgn0037913
ENSMUSG00000000579 (predicted) ENSMUSG00000020131	=	FBgn0024432_FBgn0004598
ENSMUSG00000000581 (predicted) ENSMUSG00000003812	=	FBgn0030711_FBgn0000477
ENSMUSG00000000581 (predicted) ENSMUSG00000025465	=	FBgn0030711_FBgn0033879
ENSMUSG00000000581 (predicted) ENSMUSG00000028185	=	FBgn0030711_FBgn0000477
ENSMUSG00000000605 (predicted) ENSMUSG00000036391	=	FBgn0036566_FBgn0033460
ENSMUSG00000000605 (predicted) ENSMUSG00000001052	=	FBgn0036566_FBgn0033460
ENSMUSG00000000605 (predicted) ENSMUSG00000003464	=	FBgn0036566_FBgn0032407
ENSMUSG00000000627 (predicted) ENSMUSG00000023333	=	FBgn0011260_FBgn0019809
ENSMUSG00000000627 (predicted) ENSMUSG00000021258	=	FBgn0011260_FBgn0025674
ENSMUSG00000000627 (predicted) ENSMUSG00000028086	=	FBgn0011260_FBgn0041171
ENSMUSG00000000627 (predicted) ENSMUSG00000037351	=	FBgn0011260_FBgn0011745
ENSMUSG00000000627 (predicted) ENSMUSG00000025228	=	FBgn0011260_FBgn0011745
ENSMUSG00000000627 (predicted) ENSMUSG00000061802	=	FBgn0011260_FBgn0031905
ENSMUSG00000000627 (predicted) ENSMUSG00000021362	=	FBgn0011260_FBgn0019809
ENSMUSG00000000627 (predicted) ENSMUSG00000036733	=	FBgn0011260_FBgn0037342
ENSMUSG00000000628 (predicted) ENSMUSG00000018012	=	FBgn0001186_FBgn0010333
ENSMUSG00000000628 (predicted) ENSMUSG00000028086	=	FBgn0001186_FBgn0041171
ENSMUSG00000000628 (predicted) ENSMUSG00000001847	=	FBgn0001186_FBgn0010333
ENSMUSG00000000628 (predicted) ENSMUSG00000002546	=	FBgn0001186_FBgn0034697
ENSMUSG00000000628 (predicted) ENSMUSG00000033220	=	FBgn0001186_FBgn0010333
ENSMUSG00000000631 (predicted) ENSMUSG00000006134	=	FBgn0026059_FBgn0024811
ENSMUSG00000000631 (predicted) ENSMUSG00000030374	=	FBgn0026059_FBgn0044323
ENSMUSG00000000631 (predicted) ENSMUSG00000009073	=	FBgn0026059_FBgn0086384
ENSMUSG00000000631 (predicted) ENSMUSG00000051615	=	FBgn0026059_FBgn0025806
ENSMUSG00000000631 (predicted) ENSMUSG00000033953	=	FBgn0026059_FBgn0010014
ENSMUSG00000000631 (predicted) ENSMUSG00000020993	=	FBgn0026059_FBgn0038323
ENSMUSG00000000631 (predicted) ENSMUSG00000020954	=	FBgn0026059_FBgn0044323
ENSMUSG00000000631 (predicted) ENSMUSG00000050029	=	FBgn0026059_FBgn0025806
ENSMUSG00000000631 (predicted) ENSMUSG00000029910	=	FBgn0026059_FBgn0035640
ENSMUSG00000000631 (predicted) ENSMUSG00000014956	=	FBgn0026059_FBgn0000711
ENSMUSG00000000631 (predicted) ENSMUSG00000024127	=	FBgn0026059_FBgn0032242
ENSMUSG00000000631 (predicted) ENSMUSG00000017776	=	FBgn0026059_FBgn0024811
ENSMUSG00000000631 (predicted) ENSMUSG00000002043	=	FBgn0026059_FBgn0038323
ENSMUSG00000000631 (predicted) ENSMUSG00000024077	=	FBgn0026059_FBgn0044323
ENSMUSG00000000631 (predicted) ENSMUSG00000036894	=	FBgn0026059_FBgn0025806
ENSMUSG00000000631 (predicted) ENSMUSG00000019849	=	FBgn0026059_FBgn0032242
ENSMUSG00000000631 (predicted) ENSMUSG00000028310	=	FBgn0026059_FBgn0010014
ENSMUSG00000000708 (predicted) ENSMUSG00000014767	=	FBgn0020388_FBgn0003687
ENSMUSG00000000708 (predicted) ENSMUSG00000029196	=	FBgn0020388_FBgn0037555
ENSMUSG00000000708 (predicted) ENSMUSG00000052837	=	FBgn0020388_FBgn0001291
ENSMUSG00000000708 (predicted) ENSMUSG00000061809	=	FBgn0020388_FBgn0003687
ENSMUSG00000000708 (predicted) ENSMUSG00000052684	=	FBgn0020388_FBgn0001291
ENSMUSG00000000708 (predicted) ENSMUSG00000047242	=	FBgn0020388_FBgn0000617
ENSMUSG00000000708 (predicted) ENSMUSG00000071076	=	FBgn0020388_FBgn0001291
ENSMUSG00000000711 (predicted) ENSMUSG00000031748	=	FBgn0014010_FBgn0001122
ENSMUSG00000000711 (predicted) ENSMUSG00000029524	=	FBgn0014010_FBgn0029783
ENSMUSG00000000738 (predicted) ENSMUSG00000046620	=	FBgn0024992_FBgn0033699
ENSMUSG00000000738 (predicted) ENSMUSG00000003429	=	FBgn0024992_FBgn0033699
ENSMUSG00000000739 (predicted) ENSMUSG00000025358	=	FBgn0034887_FBgn0004107
ENSMUSG00000000739 (predicted) ENSMUSG00000037636	=	FBgn0033887_FBgn0034986
ENSMUSG00000000739 (predicted) ENSMUSG00000034288	=	FBgn0034887_FBgn0004107
ENSMUSG00000000739 (predicted) ENSMUSG00000034211	=	FBgn0033887_FBgn0034986
ENSMUSG00000000739 (predicted) ENSMUSG00000008976	=	FBgn0033887_FBgn0004510
ENSMUSG00000000740 (predicted) ENSMUSG00000027808	=	FBgn0011272_FBgn0047135
ENSMUSG00000000740 (predicted) ENSMUSG00000037570	=	FBgn0011272_FBgn0035489
ENSMUSG00000000740 (predicted) ENSMUSG00000028949	=	FBgn0011272_FBgn0025463
ENSMUSG00000000740 (predicted) ENSMUSG00000078154	=	FBgn0011272_FBgn0030269
ENSMUSG00000000740 (predicted) ENSMUSG00000078619	=	FBgn0011272_FBgn0025463
ENSMUSG00000000740 (predicted) ENSMUSG00000029394	=	FBgn0011272_FBgn0030269
ENSMUSG00000000740 (predicted) ENSMUSG00000046610	=	FBgn0011272_FBgn0031032
ENSMUSG00000000740 (predicted) ENSMUSG00000030924	=	FBgn0011272_FBgn0035707
ENSMUSG00000000740 (predicted) ENSMUSG00000023018	=	FBgn0011272_FBgn0025463
ENSMUSG00000000740 (predicted) ENSMUSG00000052584	=	FBgn0011272_FBgn0047135
ENSMUSG00000000740 (predicted) ENSMUSG00000032482	=	FBgn0011272_FBgn0003983
ENSMUSG00000000740 (predicted) ENSMUSG00000023272	=	FBgn0011272_FBgn0031217
ENSMUSG00000000740 (predicted) ENSMUSG00000018697	=	FBgn0011272_FBgn0031851
ENSMUSG00000000740 (predicted) ENSMUSG00000023931	=	FBgn0011272_FBgn0052086
ENSMUSG00000000740 (predicted) ENSMUSG00000024856	=	FBgn0011272_FBgn0030269
ENSMUSG00000000751 (predicted) ENSMUSG00000037922	=	FBgn0010173_FBgn0020299
ENSMUSG00000000751 (predicted) ENSMUSG00000025017	=	FBgn0010173_FBgn0020299
ENSMUSG00000000759 (predicted) ENSMUSG00000058518	=	FBgn0001612_FBgn0014027
ENSMUSG00000000759 (predicted) ENSMUSG00000035198	=	FBgn0001612_FBgn0004176
ENSMUSG00000000759 (predicted) ENSMUSG00000069540	=	FBgn0001612_FBgn0014027
ENSMUSG00000000759 (predicted) ENSMUSG00000078120	=	FBgn0001612_FBgn0014027
ENSMUSG00000000759 (predicted) ENSMUSG00000025474	=	FBgn0001612_FBgn0026430
ENSMUSG00000000759 (predicted) ENSMUSG00000059333	=	FBgn0001612_FBgn0014027
ENSMUSG00000000759 (predicted) ENSMUSG00000078087	=	FBgn0001612_FBgn0014027
ENSMUSG00000000759 (predicted) ENSMUSG00000067038	=	FBgn0001612_FBgn0014027
ENSMUSG00000000759 (predicted) ENSMUSG00000061983	=	FBgn0001612_FBgn0014027
ENSMUSG00000000759 (predicted) ENSMUSG00000069862	=	FBgn0001612_FBgn0014027
ENSMUSG00000000759 (predicted) ENSMUSG00000045007	=	FBgn0001612_FBgn0004176
ENSMUSG00000000766 (predicted) ENSMUSG00000078120	=	FBgn0036790_FBgn0014027
ENSMUSG00000000766 (predicted) ENSMUSG00000071415	=	FBgn0036790_FBgn0010078
ENSMUSG00000000766 (predicted) ENSMUSG00000020307	=	FBgn0036790_FBgn0036516
ENSMUSG00000000766 (predicted) ENSMUSG00000038365	=	FBgn0036790_FBgn0036196
ENSMUSG00000000766 (predicted) ENSMUSG00000068240	=	FBgn0036790_FBgn0003941
ENSMUSG00000000766 (predicted) ENSMUSG00000055194	=	FBgn0036790_FBgn0000043
ENSMUSG00000000766 (predicted) ENSMUSG00000061983	=	FBgn0036790_FBgn0014027
ENSMUSG00000000766 (predicted) ENSMUSG00000031972	=	FBgn0036790_FBgn0000044
ENSMUSG00000000766 (predicted) ENSMUSG00000078087	=	FBgn0036790_FBgn0014027
ENSMUSG00000000766 (predicted) ENSMUSG00000020349	=	FBgn0036790_FBgn0004177
ENSMUSG00000000766 (predicted) ENSMUSG00000022358	=	FBgn0036790_FBgn0036196
ENSMUSG00000000766 (predicted) ENSMUSG00000067558	=	FBgn0036790_FBgn0037328
ENSMUSG00000000766 (predicted) ENSMUSG00000058777	=	FBgn0036790_FBgn0003941
ENSMUSG00000000766 (predicted) ENSMUSG00000080256	=	FBgn0036790_FBgn0086687
ENSMUSG00000000766 (predicted) ENSMUSG00000067575	=	FBgn0036790_FBgn0037328
ENSMUSG00000000766 (predicted) ENSMUSG00000068324	=	FBgn0036790_FBgn0037328
ENSMUSG00000000766 (predicted) ENSMUSG00000037071	=	FBgn0036790_FBgn0086687
ENSMUSG00000000766 (predicted) ENSMUSG00000068614	=	FBgn0036790_FBgn0000044
ENSMUSG00000000766 (predicted) ENSMUSG00000024359	=	FBgn0036790_FBgn0001220
ENSMUSG00000000766 (predicted) ENSMUSG00000061167	=	FBgn0036790_FBgn0028697
ENSMUSG00000000766 (predicted) ENSMUSG00000078157	=	FBgn0036790_FBgn0038286
ENSMUSG00000000766 (predicted) ENSMUSG00000009630	=	FBgn0036790_FBgn0004177
ENSMUSG00000000766 (predicted) ENSMUSG00000058518	=	FBgn0036790_FBgn0014027
ENSMUSG00000000766 (predicted) ENSMUSG00000080020	=	FBgn0036790_FBgn0028697
ENSMUSG00000000766 (predicted) ENSMUSG00000035783	=	FBgn0036790_FBgn0000044
ENSMUSG00000000766 (predicted) ENSMUSG00000024041	=	FBgn0036790_FBgn0001226
ENSMUSG00000000766 (predicted) ENSMUSG00000070519	=	FBgn0036790_FBgn0037328
ENSMUSG00000000766 (predicted) ENSMUSG00000027865	=	FBgn0036790_FBgn0042135
ENSMUSG00000000766 (predicted) ENSMUSG00000020386	=	FBgn0036790_FBgn0038947
ENSMUSG00000000766 (predicted) ENSMUSG00000050195	=	FBgn0036790_FBgn0086687
ENSMUSG00000000766 (predicted) ENSMUSG00000033319	=	FBgn0036790_FBgn0038286
ENSMUSG00000000766 (predicted) ENSMUSG00000025203	=	FBgn0036790_FBgn0086687
ENSMUSG00000000766 (predicted) ENSMUSG00000036241	=	FBgn0036790_FBgn0036516
ENSMUSG00000000766 (predicted) ENSMUSG00000043683	=	FBgn0036790_FBgn0038286
ENSMUSG00000000766 (predicted) ENSMUSG00000059565	=	FBgn0036790_FBgn0028697
ENSMUSG00000000766 (predicted) ENSMUSG00000073229	=	FBgn0036790_FBgn0028697
ENSMUSG00000000766 (predicted) ENSMUSG00000032060	=	FBgn0036790_FBgn0001226
ENSMUSG00000000766 (predicted) ENSMUSG00000012405	=	FBgn0036790_FBgn0028697
ENSMUSG00000000766 (predicted) ENSMUSG00000025362	=	FBgn0036790_FBgn0004413
ENSMUSG00000000766 (predicted) ENSMUSG00000068674	=	FBgn0036790_FBgn0037328
ENSMUSG00000000766 (predicted) ENSMUSG00000020870	=	FBgn0036790_FBgn0036516
ENSMUSG00000000766 (predicted) ENSMUSG00000020088	=	FBgn0036790_FBgn0038947
ENSMUSG00000000766 (predicted) ENSMUSG00000067038	=	FBgn0036790_FBgn0014027
ENSMUSG00000000766 (predicted) ENSMUSG00000037373	=	FBgn0036790_FBgn0020496
ENSMUSG00000000766 (predicted) ENSMUSG00000069862	=	FBgn0036790_FBgn0014027
ENSMUSG00000000766 (predicted) ENSMUSG00000036854	=	FBgn0036790_FBgn0001226
ENSMUSG00000000766 (predicted) ENSMUSG00000043424	=	FBgn0036790_FBgn0027619
ENSMUSG00000000766 (predicted) ENSMUSG00000059775	=	FBgn0036790_FBgn0004413
ENSMUSG00000000766 (predicted) ENSMUSG00000027170	=	FBgn0036790_FBgn0033902
ENSMUSG00000000766 (predicted) ENSMUSG00000063789	=	FBgn0036790_FBgn0003941
ENSMUSG00000000766 (predicted) ENSMUSG00000069540	=	FBgn0036790_FBgn0014027
ENSMUSG00000000766 (predicted) ENSMUSG00000062742	=	FBgn0036790_FBgn0003941
ENSMUSG00000000766 (predicted) ENSMUSG00000025202	=	FBgn0036790_FBgn0086687
ENSMUSG00000000766 (predicted) ENSMUSG00000059430	=	FBgn0036790_FBgn0000044
ENSMUSG00000000766 (predicted) ENSMUSG00000062279	=	FBgn0036790_FBgn0037328
ENSMUSG00000000766 (predicted) ENSMUSG00000020430	=	FBgn0036790_FBgn0032138
ENSMUSG00000000766 (predicted) ENSMUSG00000059333	=	FBgn0036790_FBgn0014027
ENSMUSG00000000766 (predicted) ENSMUSG00000060636	=	FBgn0036790_FBgn0037328
ENSMUSG00000000766 (predicted) ENSMUSG00000016253	=	FBgn0036790_FBgn0010416
ENSMUSG00000000766 (predicted) ENSMUSG00000027236	=	FBgn0036790_FBgn0027619
ENSMUSG00000000766 (predicted) ENSMUSG00000030970	=	FBgn0036790_FBgn0020496
ENSMUSG00000000766 (predicted) ENSMUSG00000078377	=	FBgn0036790_FBgn0028697
ENSMUSG00000000766 (predicted) ENSMUSG00000026037	=	FBgn0036790_FBgn0015270
ENSMUSG00000000776 (predicted) ENSMUSG00000022034	=	FBgn0036775_FBgn0035766
ENSMUSG00000000776 (predicted) ENSMUSG00000030880	=	FBgn0036775_FBgn0028402
ENSMUSG00000000776 (predicted) ENSMUSG00000024293	=	FBgn0036775_FBgn0035766
ENSMUSG00000000782 (predicted) ENSMUSG00000029062	=	FBgn0085432_FBgn0013435
ENSMUSG00000000782 (predicted) ENSMUSG00000008305	=	FBgn0085432_FBgn0001139
ENSMUSG00000000782 (predicted) ENSMUSG00000068011	=	FBgn0085432_FBgn0031413
ENSMUSG00000000782 (predicted) ENSMUSG00000063015	=	FBgn0085432_FBgn0039858
ENSMUSG00000000782 (predicted) ENSMUSG00000070348	=	FBgn0085432_FBgn0010315
ENSMUSG00000000782 (predicted) ENSMUSG00000030402	=	FBgn0085432_FBgn0086361
ENSMUSG00000000782 (predicted) ENSMUSG00000034165	=	FBgn0085432_FBgn0010315
ENSMUSG00000000782 (predicted) ENSMUSG00000031681	=	FBgn0085432_FBgn0011648
ENSMUSG00000000782 (predicted) ENSMUSG00000027796	=	FBgn0085432_FBgn0011648
ENSMUSG00000000782 (predicted) ENSMUSG00000050174	=	FBgn0085432_FBgn0030668
ENSMUSG00000000782 (predicted) ENSMUSG00000021096	=	FBgn0085432_FBgn0086361
ENSMUSG00000000782 (predicted) ENSMUSG00000033862	=	FBgn0085432_FBgn0013435
ENSMUSG00000000782 (predicted) ENSMUSG00000025758	=	FBgn0085432_FBgn0026371
ENSMUSG00000000782 (predicted) ENSMUSG00000032280	=	FBgn0085432_FBgn0001139
ENSMUSG00000000782 (predicted) ENSMUSG00000029385	=	FBgn0085432_FBgn0039858
ENSMUSG00000000782 (predicted) ENSMUSG00000024642	=	FBgn0085432_FBgn0001139
ENSMUSG00000000782 (predicted) ENSMUSG00000028044	=	FBgn0085432_FBgn0037613
ENSMUSG00000000782 (predicted) ENSMUSG00000020326	=	FBgn0085432_FBgn0039858
ENSMUSG00000000782 (predicted) ENSMUSG00000029003	=	FBgn0085432_FBgn0037345
ENSMUSG00000000782 (predicted) ENSMUSG00000034771	=	FBgn0085432_FBgn0001139
ENSMUSG00000000782 (predicted) ENSMUSG00000001552	=	FBgn0085432_FBgn0000117
ENSMUSG00000000782 (predicted) ENSMUSG00000062248	=	FBgn0085432_FBgn0037613
ENSMUSG00000000782 (predicted) ENSMUSG00000021548	=	FBgn0085432_FBgn0022936
ENSMUSG00000000782 (predicted) ENSMUSG00000021540	=	FBgn0085432_FBgn0011648
ENSMUSG00000000782 (predicted) ENSMUSG00000030528	=	FBgn0085432_FBgn0002906
ENSMUSG00000000782 (predicted) ENSMUSG00000006932	=	FBgn0085432_FBgn0000117
ENSMUSG00000000782 (predicted) ENSMUSG00000024231	=	FBgn0085432_FBgn0032956
ENSMUSG00000000782 (predicted) ENSMUSG00000028969	=	FBgn0085432_FBgn0013762
ENSMUSG00000000782 (predicted) ENSMUSG00000062687	=	FBgn0085432_FBgn0037613
ENSMUSG00000000782 (predicted) ENSMUSG00000061130	=	FBgn0085432_FBgn0086361
ENSMUSG00000000792 (predicted) ENSMUSG00000032232	=	FBgn0039391_FBgn0000413
ENSMUSG00000000792 (predicted) ENSMUSG00000053477	=	FBgn0039391_FBgn0000413
ENSMUSG00000000792 (predicted) ENSMUSG00000024142	=	FBgn0039391_FBgn0030142
ENSMUSG00000000792 (predicted) ENSMUSG00000028607	=	FBgn0031998_FBgn0035383
ENSMUSG00000000792 (predicted) ENSMUSG00000032228	=	FBgn0039391_FBgn0000413
ENSMUSG00000000792 (predicted) ENSMUSG00000020167	=	FBgn0039391_FBgn0000413
ENSMUSG00000000792 (predicted) ENSMUSG00000068876	=	FBgn0039391_FBgn0000413
ENSMUSG00000000792 (predicted) ENSMUSG00000037593	=	FBgn0051090_FBgn0004462
ENSMUSG00000000792 (predicted) ENSMUSG00000048540	=	FBgn0051090_FBgn0011277
ENSMUSG00000000792 (predicted) ENSMUSG00000051251	=	FBgn0051090_FBgn0011277
ENSMUSG00000000826 (predicted) ENSMUSG00000015656	=	FBgn0004179_FBgn0001219
ENSMUSG00000000826 (predicted) ENSMUSG00000007033	=	FBgn0004179_FBgn0001219
ENSMUSG00000000826 (predicted) ENSMUSG00000067283	=	FBgn0004179_FBgn0001219
ENSMUSG00000000826 (predicted) ENSMUSG00000022053	=	FBgn0004179_FBgn0001319
ENSMUSG00000000826 (predicted) ENSMUSG00000057098	=	FBgn0004179_FBgn0001319
ENSMUSG00000000826 (predicted) ENSMUSG00000053552	=	FBgn0004179_FBgn0001319
ENSMUSG00000000826 (predicted) ENSMUSG00000059970	=	FBgn0004179_FBgn0001219
ENSMUSG00000000826 (predicted) ENSMUSG00000033855	=	FBgn0004179_FBgn0016975
ENSMUSG00000000826 (predicted) ENSMUSG00000010476	=	FBgn0004179_FBgn0001319
ENSMUSG00000000826 (predicted) ENSMUSG00000020961	=	FBgn0004179_FBgn0016975
ENSMUSG00000000826 (predicted) ENSMUSG00000059814	=	FBgn0004179_FBgn0001219
ENSMUSG00000000826 (predicted) ENSMUSG00000067284	=	FBgn0004179_FBgn0001219
ENSMUSG00000000827 (predicted) ENSMUSG00000004821	=	FBgn0034345_FBgn0069242/FBgn0034345_FBgn0053105
ENSMUSG00000000827 (predicted) ENSMUSG00000034334	=	FBgn0034345_FBgn0031968
ENSMUSG00000000827 (predicted) ENSMUSG00000074129	=	FBgn0034345_FBgn0037351
ENSMUSG00000000827 (predicted) ENSMUSG00000018326	=	FBgn0034345_FBgn0004907
ENSMUSG00000000827 (predicted) ENSMUSG00000021020	=	FBgn0034345_FBgn0010747
ENSMUSG00000000827 (predicted) ENSMUSG00000017404	=	FBgn0034345_FBgn0002607
ENSMUSG00000000827 (predicted) ENSMUSG00000004394	=	FBgn0034345_FBgn0069242/FBgn0034345_FBgn0053105
ENSMUSG00000000827 (predicted) ENSMUSG00000034871	=	FBgn0034345_FBgn0031968
ENSMUSG00000000827 (predicted) ENSMUSG00000079108	=	FBgn0034345_FBgn0010747
ENSMUSG00000000827 (predicted) ENSMUSG00000047281	=	FBgn0034345_FBgn0004907
ENSMUSG00000000827 (predicted) ENSMUSG00000051391	=	FBgn0034345_FBgn0004907
ENSMUSG00000000827 (predicted) ENSMUSG00000062083	=	FBgn0034345_FBgn0037351
ENSMUSG00000000827 (predicted) ENSMUSG00000006398	=	FBgn0034345_FBgn0001086
ENSMUSG00000000827 (predicted) ENSMUSG00000058569	=	FBgn0034345_FBgn0053105/FBgn0034345_FBgn0069242
ENSMUSG00000000827 (predicted) ENSMUSG00000022285	=	FBgn0034345_FBgn0004907
ENSMUSG00000000827 (predicted) ENSMUSG00000003426	=	FBgn0034345_FBgn0037351
ENSMUSG00000000827 (predicted) ENSMUSG00000018965	=	FBgn0034345_FBgn0004907
ENSMUSG00000000827 (predicted) ENSMUSG00000076432	=	FBgn0034345_FBgn0004907
ENSMUSG00000000827 (predicted) ENSMUSG00000071856	=	FBgn0034345_FBgn0085433
ENSMUSG00000000827 (predicted) ENSMUSG00000073079	=	FBgn0034345_FBgn0010747
ENSMUSG00000000838 (known) ENSMUSG00000027680	=	FBgn0028734_FBgn0028734
ENSMUSG00000000838 (known) ENSMUSG00000018765	=	FBgn0028734_FBgn0028734
ENSMUSG00000000838 (predicted) ENSMUSG00000042258	=	FBgn0028734_FBgn0003896
ENSMUSG00000000838 (predicted) ENSMUSG00000058558	=	FBgn0028734_FBgn0064225
ENSMUSG00000000838 (predicted) ENSMUSG00000041415	=	FBgn0028734_FBgn0039016
ENSMUSG00000000838 (predicted) ENSMUSG00000032475	=	FBgn0028734_FBgn0010583
ENSMUSG00000000838 (predicted) ENSMUSG00000032318	=	FBgn0028734_FBgn0003896
ENSMUSG00000000838 (predicted) ENSMUSG00000066592	=	FBgn0028734_FBgn0013325
ENSMUSG00000000838 (predicted) ENSMUSG00000039615	=	FBgn0028734_FBgn0027052
ENSMUSG00000000838 (predicted) ENSMUSG00000058064	=	FBgn0028734_FBgn0013325
ENSMUSG00000000838 (predicted) ENSMUSG00000040034	=	FBgn0028734_FBgn0038609
ENSMUSG00000000838 (predicted) ENSMUSG00000070343	=	FBgn0028734_FBgn0013325
ENSMUSG00000000838 (predicted) ENSMUSG00000026718	=	FBgn0028734_FBgn0027363
ENSMUSG00000000838 (predicted) ENSMUSG00000066877	=	FBgn0028734_FBgn0010583
ENSMUSG00000000838 (predicted) ENSMUSG00000079984	=	FBgn0028734_FBgn0013325
ENSMUSG00000000838 (predicted) ENSMUSG00000055371	=	FBgn0028734_FBgn0027363
ENSMUSG00000000838 (predicted) ENSMUSG00000059291	=	FBgn0028734_FBgn0013325
ENSMUSG00000000884 (predicted) ENSMUSG00000047143	=	FBgn0033653_FBgn0038851
ENSMUSG00000000884 (predicted) ENSMUSG00000043753	=	FBgn0033653_FBgn0038851
ENSMUSG00000000902 (known) ENSMUSG00000032481	=	FBgn0011715_FBgn0002783
ENSMUSG00000000902 (predicted) ENSMUSG00000033577	=	FBgn0011715_FBgn0011225
ENSMUSG00000000902 (predicted) ENSMUSG00000015733	=	FBgn0011715_FBgn0034577
ENSMUSG00000000902 (predicted) ENSMUSG00000055320	=	FBgn0011715_FBgn0003345
ENSMUSG00000000902 (predicted) ENSMUSG00000022876	=	FBgn0011715_FBgn0051163
ENSMUSG00000000902 (predicted) ENSMUSG00000048222	=	FBgn0011715_FBgn0035294
ENSMUSG00000000902 (predicted) ENSMUSG00000070372	=	FBgn0011715_FBgn0034577
ENSMUSG00000000902 (predicted) ENSMUSG00000028246	=	FBgn0011715_FBgn0014163
ENSMUSG00000000902 (predicted) ENSMUSG00000037326	=	FBgn0011715_FBgn0003464
ENSMUSG00000000902 (predicted) ENSMUSG00000028212	=	FBgn0011715_FBgn0010382
ENSMUSG00000000902 (predicted) ENSMUSG00000024900	=	FBgn0011715_FBgn0027842
ENSMUSG00000000902 (predicted) ENSMUSG00000062202	=	FBgn0011715_FBgn0030228
ENSMUSG00000000902 (predicted) ENSMUSG00000030303	=	FBgn0011715_FBgn0034145
ENSMUSG00000000902 (predicted) ENSMUSG00000053965	=	FBgn0011715_FBgn0085370
ENSMUSG00000000902 (predicted) ENSMUSG00000030759	=	FBgn0011715_FBgn0034145
ENSMUSG00000000902 (predicted) ENSMUSG00000040943	=	FBgn0011715_FBgn0035376
ENSMUSG00000000902 (predicted) ENSMUSG00000030796	=	FBgn0011715_FBgn0003345
ENSMUSG00000000902 (predicted) ENSMUSG00000024286	=	FBgn0011715_FBgn0032378
ENSMUSG00000000902 (predicted) ENSMUSG00000047146	=	FBgn0011715_FBgn0035376
ENSMUSG00000000902 (predicted) ENSMUSG00000007783	=	FBgn0011715_FBgn0027842
ENSMUSG00000000902 (predicted) ENSMUSG00000028081	=	FBgn0011715_FBgn0017545
ENSMUSG00000000902 (predicted) ENSMUSG00000031101	=	FBgn0011715_FBgn0051163
ENSMUSG00000000902 (predicted) ENSMUSG00000001670	=	FBgn0011715_FBgn0030558
ENSMUSG00000000902 (predicted) ENSMUSG00000078619	=	FBgn0011715_FBgn0025463
ENSMUSG00000000902 (predicted) ENSMUSG00000002068	=	FBgn0011715_FBgn0010382
ENSMUSG00000000902 (predicted) ENSMUSG00000040865	=	FBgn0011715_FBgn0086686
ENSMUSG00000000902 (predicted) ENSMUSG00000023018	=	FBgn0011715_FBgn0025463
ENSMUSG00000000902 (predicted) ENSMUSG00000030353	=	FBgn0011715_FBgn0003345
ENSMUSG00000000902 (predicted) ENSMUSG00000047921	=	FBgn0011715_FBgn0032872
ENSMUSG00000000902 (predicted) ENSMUSG00000033427	=	FBgn0011715_FBgn0037513
ENSMUSG00000000902 (predicted) ENSMUSG00000007739	=	FBgn0011715_FBgn0032444
ENSMUSG00000000902 (predicted) ENSMUSG00000021255	=	FBgn0011715_FBgn0035849
ENSMUSG00000000902 (predicted) ENSMUSG00000055357	=	FBgn0011715_FBgn0034577
ENSMUSG00000000902 (predicted) ENSMUSG00000078937	=	FBgn0011715_FBgn0027842
ENSMUSG00000000902 (predicted) ENSMUSG00000026610	=	FBgn0011715_FBgn0035849
ENSMUSG00000000902 (predicted) ENSMUSG00000032078	=	FBgn0011715_FBgn0030096
ENSMUSG00000000902 (predicted) ENSMUSG00000002249	=	FBgn0011715_FBgn0003345
ENSMUSG00000000902 (predicted) ENSMUSG00000015305	=	FBgn0011715_FBgn0051163
ENSMUSG00000000902 (predicted) ENSMUSG00000030685	=	FBgn0011715_FBgn0033017
ENSMUSG00000000902 (predicted) ENSMUSG00000024955	=	FBgn0011715_FBgn0035849
ENSMUSG00000000902 (predicted) ENSMUSG00000040263	=	FBgn0011715_FBgn0036301
ENSMUSG00000000902 (predicted) ENSMUSG00000040435	=	FBgn0011715_FBgn0034948
ENSMUSG00000000902 (predicted) ENSMUSG00000041815	=	FBgn0011715_FBgn0030956
ENSMUSG00000000902 (predicted) ENSMUSG00000017615	=	FBgn0011715_FBgn0033017
ENSMUSG00000000902 (predicted) ENSMUSG00000021242	=	FBgn0011715_FBgn0039800
ENSMUSG00000000902 (predicted) ENSMUSG00000032221	=	FBgn0011715_FBgn0037581
ENSMUSG00000000902 (predicted) ENSMUSG00000015092	=	FBgn0011715_FBgn0026208
ENSMUSG00000000902 (predicted) ENSMUSG00000068479	=	FBgn0011715_FBgn0035294
ENSMUSG00000000902 (predicted) ENSMUSG00000059751	=	FBgn0011715_FBgn0017545
ENSMUSG00000000902 (predicted) ENSMUSG00000062611	=	FBgn0011715_FBgn0017545
ENSMUSG00000000902 (predicted) ENSMUSG00000028949	=	FBgn0011715_FBgn0025463
ENSMUSG00000000902 (predicted) ENSMUSG00000034832	=	FBgn0011715_FBgn0035376
ENSMUSG00000000902 (predicted) ENSMUSG00000046062	=	FBgn0011715_FBgn0034948
ENSMUSG00000000902 (predicted) ENSMUSG00000070871	=	FBgn0011715_FBgn0032378
ENSMUSG00000000915 (predicted) ENSMUSG00000026718	=	FBgn0036309_FBgn0027363
ENSMUSG00000000915 (predicted) ENSMUSG00000031109	=	FBgn0036309_FBgn0036317
ENSMUSG00000000915 (predicted) ENSMUSG00000078154	=	FBgn0036309_FBgn0030269
ENSMUSG00000000915 (predicted) ENSMUSG00000022012	=	FBgn0036309_FBgn0036317
ENSMUSG00000000915 (predicted) ENSMUSG00000021823	=	FBgn0036309_FBgn0004397
ENSMUSG00000000915 (predicted) ENSMUSG00000023262	=	FBgn0036309_FBgn0039052
ENSMUSG00000000915 (predicted) ENSMUSG00000029394	=	FBgn0036309_FBgn0030269
ENSMUSG00000000915 (predicted) ENSMUSG00000021669	=	FBgn0036309_FBgn0027569
ENSMUSG00000000915 (predicted) ENSMUSG00000039826	=	FBgn0036309_FBgn0033060
ENSMUSG00000000915 (predicted) ENSMUSG00000031029	=	FBgn0036309_FBgn0037270
ENSMUSG00000000915 (predicted) ENSMUSG00000024856	=	FBgn0036309_FBgn0030269
ENSMUSG00000000915 (predicted) ENSMUSG00000055371	=	FBgn0036309_FBgn0027363
ENSMUSG00000000915 (predicted) ENSMUSG00000034160	=	FBgn0036309_FBgn0040295
ENSMUSG00000000916 (predicted) ENSMUSG00000032285	=	FBgn0038684_FBgn0038145
ENSMUSG00000000916 (predicted) ENSMUSG00000028410	=	FBgn0038684_FBgn0038145
ENSMUSG00000000934 (predicted) ENSMUSG00000032078	=	FBgn0004924_FBgn0030096
ENSMUSG00000000934 (predicted) ENSMUSG00000032050	=	FBgn0004924_FBgn0011661
ENSMUSG00000000934 (predicted) ENSMUSG00000031207	=	FBgn0004924_FBgn0011661
ENSMUSG00000000934 (predicted) ENSMUSG00000052397	=	FBgn0004924_FBgn0011661
ENSMUSG00000000948 (predicted) ENSMUSG00000003308	=	FBgn0010083_FBgn0038475
ENSMUSG00000000948 (predicted) ENSMUSG00000034889	=	FBgn0010083_FBgn0031114
ENSMUSG00000000948 (predicted) ENSMUSG00000027379	=	FBgn0010083_FBgn0031696
ENSMUSG00000000948 (predicted) ENSMUSG00000029333	=	FBgn0010083_FBgn0034230
ENSMUSG00000000948 (predicted) ENSMUSG00000041777	=	FBgn0010083_FBgn0036827
ENSMUSG00000000948 (predicted) ENSMUSG00000029832	=	FBgn0010083_FBgn0000338
ENSMUSG00000000948 (predicted) ENSMUSG00000020792	=	FBgn0010083_FBgn0035892
ENSMUSG00000000948 (predicted) ENSMUSG00000024319	=	FBgn0010083_FBgn0031710
ENSMUSG00000000948 (predicted) ENSMUSG00000030134	=	FBgn0010083_FBgn0034230
ENSMUSG00000000948 (predicted) ENSMUSG00000030754	=	FBgn0010083_FBgn0008635
ENSMUSG00000000948 (predicted) ENSMUSG00000070645	=	FBgn0010083_FBgn0029093
ENSMUSG00000000948 (predicted) ENSMUSG00000041815	=	FBgn0010083_FBgn0030956
ENSMUSG00000000948 (predicted) ENSMUSG00000030689	=	FBgn0010083_FBgn0033566
ENSMUSG00000000948 (predicted) ENSMUSG00000029910	=	FBgn0010083_FBgn0035640
ENSMUSG00000000948 (predicted) ENSMUSG00000057572	=	FBgn0010083_FBgn0038893
ENSMUSG00000000948 (predicted) ENSMUSG00000028124	=	FBgn0010083_FBgn0046114
ENSMUSG00000000948 (predicted) ENSMUSG00000002365	=	FBgn0010083_FBgn0040475
ENSMUSG00000000948 (predicted) ENSMUSG00000025980	=	FBgn0010083_FBgn0015245
ENSMUSG00000000948 (predicted) ENSMUSG00000066150	=	FBgn0010083_FBgn0062413
ENSMUSG00000000948 (predicted) ENSMUSG00000029003	=	FBgn0010083_FBgn0037345
ENSMUSG00000000948 (predicted) ENSMUSG00000017858	=	FBgn0010083_FBgn0031829
ENSMUSG00000000948 (predicted) ENSMUSG00000024387	=	FBgn0010083_FBgn0000259
ENSMUSG00000000948 (predicted) ENSMUSG00000058794	=	FBgn0010083_FBgn0000338
ENSMUSG00000000948 (predicted) ENSMUSG00000007891	=	FBgn0010083_FBgn0029093
ENSMUSG00000000948 (predicted) ENSMUSG00000015839	=	FBgn0010083_FBgn0000338
ENSMUSG00000000948 (predicted) ENSMUSG00000032733	=	FBgn0010083_FBgn0040475
ENSMUSG00000000948 (predicted) ENSMUSG00000038615	=	FBgn0010083_FBgn0000338
ENSMUSG00000000948 (predicted) ENSMUSG00000042364	=	FBgn0010083_FBgn0040475
ENSMUSG00000000948 (predicted) ENSMUSG00000020374	=	FBgn0010083_FBgn0034230
ENSMUSG00000000948 (predicted) ENSMUSG00000002204	=	FBgn0010083_FBgn0029093
ENSMUSG00000000958 (predicted) ENSMUSG00000072572	=	FBgn0002778_FBgn0038312
ENSMUSG00000000958 (predicted) ENSMUSG00000046822	=	FBgn0002778_FBgn0038312
ENSMUSG00000000958 (predicted) ENSMUSG00000030347	=	FBgn0002778_FBgn0039589
ENSMUSG00000000958 (predicted) ENSMUSG00000052310	=	FBgn0002778_FBgn0038312
ENSMUSG00000001016 (predicted) ENSMUSG00000030347	=	FBgn0038046_FBgn0039589
ENSMUSG00000001018 (predicted) ENSMUSG00000062929	=	FBgn0031455_FBgn0011726
ENSMUSG00000001018 (predicted) ENSMUSG00000015748	=	FBgn0031455_FBgn0036915
ENSMUSG00000001018 (predicted) ENSMUSG00000028949	=	FBgn0031455_FBgn0025463
ENSMUSG00000001018 (predicted) ENSMUSG00000025939	=	FBgn0031455_FBgn0033544
ENSMUSG00000001018 (predicted) ENSMUSG00000048540	=	FBgn0031455_FBgn0011277
ENSMUSG00000001018 (predicted) ENSMUSG00000030717	=	FBgn0031455_FBgn0032400
ENSMUSG00000001018 (predicted) ENSMUSG00000015932	=	FBgn0031455_FBgn0011726
ENSMUSG00000001018 (predicted) ENSMUSG00000039536	=	FBgn0031455_FBgn0003520
ENSMUSG00000001018 (predicted) ENSMUSG00000025920	=	FBgn0031455_FBgn0003520
ENSMUSG00000001018 (predicted) ENSMUSG00000045694	=	FBgn0031455_FBgn0019936
ENSMUSG00000001018 (predicted) ENSMUSG00000023018	=	FBgn0031455_FBgn0025463
ENSMUSG00000001018 (predicted) ENSMUSG00000020659	=	FBgn0031455_FBgn0032812
ENSMUSG00000001018 (predicted) ENSMUSG00000028234	=	FBgn0031455_FBgn0019936
ENSMUSG00000001018 (predicted) ENSMUSG00000025535	=	FBgn0031455_FBgn0032400
ENSMUSG00000001018 (predicted) ENSMUSG00000051251	=	FBgn0031455_FBgn0011277
ENSMUSG00000001018 (predicted) ENSMUSG00000078619	=	FBgn0031455_FBgn0025463
ENSMUSG00000001018 (predicted) ENSMUSG00000056201	=	FBgn0031455_FBgn0011726
ENSMUSG00000001018 (predicted) ENSMUSG00000045159	=	FBgn0031455_FBgn0019936
ENSMUSG00000001036 (predicted) ENSMUSG00000027796	=	FBgn0028582_FBgn0011648
ENSMUSG00000001036 (predicted) ENSMUSG00000069044	=	FBgn0028582_FBgn0005632
ENSMUSG00000001036 (predicted) ENSMUSG00000031681	=	FBgn0028582_FBgn0011648
ENSMUSG00000001036 (predicted) ENSMUSG00000056167	=	FBgn0028582_FBgn0028495
ENSMUSG00000001036 (predicted) ENSMUSG00000021540	=	FBgn0028582_FBgn0011648
ENSMUSG00000001036 (predicted) ENSMUSG00000040359	=	FBgn0028582_FBgn0037467
ENSMUSG00000001036 (predicted) ENSMUSG00000031010	=	FBgn0028582_FBgn0005632
ENSMUSG00000001039 (predicted) ENSMUSG00000021686	=	FBgn0038342_FBgn0003210
ENSMUSG00000001039 (predicted) ENSMUSG00000020051	=	FBgn0038342_FBgn0001208
ENSMUSG00000001039 (predicted) ENSMUSG00000025008	=	FBgn0038342_FBgn0031783
ENSMUSG00000001039 (predicted) ENSMUSG00000027080	=	FBgn0038342_FBgn0036761
ENSMUSG00000001039 (predicted) ENSMUSG00000062444	=	FBgn0038342_FBgn0003210
ENSMUSG00000001039 (predicted) ENSMUSG00000038593	=	FBgn0038342_FBgn0031783
ENSMUSG00000001039 (predicted) ENSMUSG00000029386	=	FBgn0038342_FBgn0031783
ENSMUSG00000001039 (predicted) ENSMUSG00000040112	=	FBgn0038342_FBgn0035374
ENSMUSG00000001052 (predicted) ENSMUSG00000047554	=	FBgn0033460_FBgn0030850
ENSMUSG00000001052 (predicted) ENSMUSG00000034168	=	FBgn0033460_FBgn0030400
ENSMUSG00000001052 (predicted) ENSMUSG00000022816	=	FBgn0033460_FBgn0026562
ENSMUSG00000001052 (predicted) ENSMUSG00000026857	=	FBgn0033460_FBgn0033457
ENSMUSG00000001052 (predicted) ENSMUSG00000044030	=	FBgn0033460_FBgn0030400
ENSMUSG00000001052 (predicted) ENSMUSG00000057342	=	FBgn0033460_FBgn0052484
ENSMUSG00000001052 (predicted) ENSMUSG00000021799	=	FBgn0033460_FBgn0002940
ENSMUSG00000001052 (predicted) ENSMUSG00000032399	=	FBgn0033460_FBgn0003279
ENSMUSG00000001052 (predicted) ENSMUSG00000078154	=	FBgn0033460_FBgn0030269
ENSMUSG00000001052 (predicted) ENSMUSG00000041346	=	FBgn0033460_FBgn0031782
ENSMUSG00000001052 (predicted) ENSMUSG00000041777	=	FBgn0033460_FBgn0036827
ENSMUSG00000001052 (predicted) ENSMUSG00000029309	=	FBgn0033460_FBgn0026562
ENSMUSG00000001052 (predicted) ENSMUSG00000024856	=	FBgn0033460_FBgn0030269
ENSMUSG00000001052 (predicted) ENSMUSG00000045316	=	FBgn0033460_FBgn0038858
ENSMUSG00000001052 (predicted) ENSMUSG00000031708	=	FBgn0033460_FBgn0035471
ENSMUSG00000001052 (predicted) ENSMUSG00000045694	=	FBgn0033460_FBgn0019936
ENSMUSG00000001052 (predicted) ENSMUSG00000034994	=	FBgn0033460_FBgn0000559
ENSMUSG00000001052 (predicted) ENSMUSG00000035596	=	FBgn0033460_FBgn0031815
ENSMUSG00000001052 (predicted) ENSMUSG00000018593	=	FBgn0033460_FBgn0026562
ENSMUSG00000001052 (predicted) ENSMUSG00000036073	=	FBgn0033460_FBgn0031845
ENSMUSG00000001052 (predicted) ENSMUSG00000028234	=	FBgn0033460_FBgn0019936
ENSMUSG00000001052 (predicted) ENSMUSG00000027522	=	FBgn0033460_FBgn0031106
ENSMUSG00000001052 (predicted) ENSMUSG00000045159	=	FBgn0033460_FBgn0019936
ENSMUSG00000001052 (predicted) ENSMUSG00000040113	=	FBgn0033460_FBgn0033457
ENSMUSG00000001052 (predicted) ENSMUSG00000028708	=	FBgn0033460_FBgn0017581
ENSMUSG00000001052 (predicted) ENSMUSG00000029250	=	FBgn0033460_FBgn0003276
ENSMUSG00000001052 (predicted) ENSMUSG00000058927	=	FBgn0033460_FBgn0000409
ENSMUSG00000001052 (predicted) ENSMUSG00000021540	=	FBgn0033460_FBgn0011648
ENSMUSG00000001052 (predicted) ENSMUSG00000021939	=	FBgn0033460_FBgn0030521
ENSMUSG00000001052 (predicted) ENSMUSG00000027323	=	FBgn0033460_FBgn0003479
ENSMUSG00000001052 (predicted) ENSMUSG00000061878	=	FBgn0033460_FBgn0052484
ENSMUSG00000001052 (predicted) ENSMUSG00000027796	=	FBgn0033460_FBgn0011648
ENSMUSG00000001052 (predicted) ENSMUSG00000049537	=	FBgn0033460_FBgn0035471
ENSMUSG00000001052 (predicted) ENSMUSG00000062813	=	FBgn0033460_FBgn0000409
ENSMUSG00000001052 (predicted) ENSMUSG00000004317	=	FBgn0033460_FBgn0036566
ENSMUSG00000001052 (predicted) ENSMUSG00000056436	=	FBgn0033460_FBgn0000409
ENSMUSG00000001052 (predicted) ENSMUSG00000029394	=	FBgn0033460_FBgn0030269
ENSMUSG00000001052 (predicted) ENSMUSG00000004815	=	FBgn0033460_FBgn0051140
ENSMUSG00000001052 (predicted) ENSMUSG00000004319	=	FBgn0033460_FBgn0036566
ENSMUSG00000001052 (predicted) ENSMUSG00000008450	=	FBgn0033460_FBgn0031145
ENSMUSG00000001052 (predicted) ENSMUSG00000020190	=	FBgn0033460_FBgn0017581
ENSMUSG00000001052 (predicted) ENSMUSG00000063694	=	FBgn0033460_FBgn0000409
ENSMUSG00000001052 (predicted) ENSMUSG00000031681	=	FBgn0033460_FBgn0011648
ENSMUSG00000001052 (predicted) ENSMUSG00000051495	=	FBgn0033460_FBgn0030400
ENSMUSG00000001053 (predicted) ENSMUSG00000062190	=	FBgn0030077_FBgn0027498
ENSMUSG00000001053 (predicted) ENSMUSG00000075302	=	FBgn0030077_FBgn0038246
ENSMUSG00000001053 (predicted) ENSMUSG00000013367	=	FBgn0030077_FBgn0010238
ENSMUSG00000001053 (predicted) ENSMUSG00000026000	=	FBgn0030077_FBgn0027498
ENSMUSG00000001053 (predicted) ENSMUSG00000034105	=	FBgn0030077_FBgn0031904
ENSMUSG00000001053 (predicted) ENSMUSG00000041459	=	FBgn0030077_FBgn0025790
ENSMUSG00000001053 (predicted) ENSMUSG00000030759	=	FBgn0030077_FBgn0038033
ENSMUSG00000001053 (predicted) ENSMUSG00000022109	=	FBgn0030077_FBgn0035754
ENSMUSG00000001053 (predicted) ENSMUSG00000040037	=	FBgn0030077_FBgn0010238
ENSMUSG00000001053 (predicted) ENSMUSG00000059974	=	FBgn0030077_FBgn0010238
ENSMUSG00000001053 (predicted) ENSMUSG00000028946	=	FBgn0030077_FBgn0002609
ENSMUSG00000001053 (predicted) ENSMUSG00000020745	=	FBgn0030077_FBgn0015754
ENSMUSG00000001053 (predicted) ENSMUSG00000061080	=	FBgn0030077_FBgn0010238
ENSMUSG00000001053 (predicted) ENSMUSG00000026812	=	FBgn0030077_FBgn0026317
ENSMUSG00000001053 (predicted) ENSMUSG00000062257	=	FBgn0030077_FBgn0010238
ENSMUSG00000001053 (predicted) ENSMUSG00000030303	=	FBgn0030077_FBgn0038033
ENSMUSG00000001053 (predicted) ENSMUSG00000047379	=	FBgn0030077_FBgn0032457
ENSMUSG00000001053 (predicted) ENSMUSG00000047344	=	FBgn0030077_FBgn0027498
ENSMUSG00000001054 (predicted) ENSMUSG00000027573	=	FBgn0034573_FBgn0030944
ENSMUSG00000001054 (predicted) ENSMUSG00000001054	=	FBgn0034573_FBgn0034573
ENSMUSG00000001054 (predicted) ENSMUSG00000033161	=	FBgn0034573_FBgn0002921
ENSMUSG00000001054 (predicted) ENSMUSG00000040907	=	FBgn0034573_FBgn0002921
ENSMUSG00000001054 (predicted) ENSMUSG00000052798	=	FBgn0034573_FBgn0027868
ENSMUSG00000001054 (predicted) ENSMUSG00000007097	=	FBgn0034573_FBgn0002921
ENSMUSG00000001054 (predicted) ENSMUSG00000002222	=	FBgn0034573_FBgn0034573
ENSMUSG00000001054 (predicted) ENSMUSG00000007107	=	FBgn0034573_FBgn0002921
ENSMUSG00000001056 (predicted) ENSMUSG00000018858	=	FBgn0029148_FBgn0032261
ENSMUSG00000001056 (predicted) ENSMUSG00000021217	=	FBgn0029148_FBgn0003866
ENSMUSG00000001056 (predicted) ENSMUSG00000046982	=	FBgn0029148_FBgn0003866
ENSMUSG00000001056 (predicted) ENSMUSG00000047907	=	FBgn0029148_FBgn0003866
ENSMUSG00000001056 (predicted) ENSMUSG00000002658	=	FBgn0029148_FBgn0010282
ENSMUSG00000001056 (predicted) ENSMUSG00000034994	=	FBgn0029148_FBgn0000559
ENSMUSG00000001082 (predicted) ENSMUSG00000001440	=	FBgn0028468_FBgn0000986
ENSMUSG00000001082 (predicted) ENSMUSG00000031233	=	FBgn0028468_FBgn0031451
ENSMUSG00000001082 (predicted) ENSMUSG00000062070	=	FBgn0028468_FBgn0031451
ENSMUSG00000001095 (predicted) ENSMUSG00000001768	=	FBgn0036816_FBgn0085443
ENSMUSG00000001095 (predicted) ENSMUSG00000044456	=	FBgn0036816_FBgn0085443
ENSMUSG00000001095 (predicted) ENSMUSG00000024883	=	FBgn0036816_FBgn0085443
ENSMUSG00000001095 (predicted) ENSMUSG00000051735	=	FBgn0036816_FBgn0085443
ENSMUSG00000001095 (predicted) ENSMUSG00000046610	=	FBgn0036816_FBgn0031032
ENSMUSG00000001100 (predicted) ENSMUSG00000015357	=	FBgn0037329_FBgn0038745
ENSMUSG00000001120 (predicted) ENSMUSG00000030411	=	FBgn0014362_FBgn0026188
ENSMUSG00000001120 (predicted) ENSMUSG00000002107	=	FBgn0014362_FBgn0000114
ENSMUSG00000001120 (predicted) ENSMUSG00000021047	=	FBgn0014362_FBgn0026188
ENSMUSG00000001120 (predicted) ENSMUSG00000017404	=	FBgn0014362_FBgn0002607
ENSMUSG00000001120 (predicted) ENSMUSG00000029203	=	FBgn0014362_FBgn0015321
ENSMUSG00000001120 (predicted) ENSMUSG00000002679	=	FBgn0014362_FBgn0024330
ENSMUSG00000001120 (predicted) ENSMUSG00000027170	=	FBgn0014362_FBgn0033902
ENSMUSG00000001120 (predicted) ENSMUSG00000029524	=	FBgn0014362_FBgn0029783
ENSMUSG00000001120 (predicted) ENSMUSG00000005506	=	FBgn0014362_FBgn0000114
ENSMUSG00000001120 (predicted) ENSMUSG00000025349	=	FBgn0014362_FBgn0050077
ENSMUSG00000001120 (predicted) ENSMUSG00000028394	=	FBgn0014362_FBgn0043002
ENSMUSG00000001127 (known) ENSMUSG00000030265	=	FBgn0003079_FBgn0003205
ENSMUSG00000001127 (known) ENSMUSG00000025499	=	FBgn0003079_FBgn0003205
ENSMUSG00000001127 (predicted) ENSMUSG00000051615	=	FBgn0003079_FBgn0025806
ENSMUSG00000001127 (predicted) ENSMUSG00000068798	=	FBgn0003079_FBgn0004636
ENSMUSG00000001127 (predicted) ENSMUSG00000047281	=	FBgn0003079_FBgn0004907
ENSMUSG00000001127 (predicted) ENSMUSG00000021270	=	FBgn0003079_FBgn0001233
ENSMUSG00000001127 (predicted) ENSMUSG00000022285	=	FBgn0003079_FBgn0004907
ENSMUSG00000001127 (predicted) ENSMUSG00000001127	=	FBgn0003079_FBgn0003079
ENSMUSG00000001127 (predicted) ENSMUSG00000020849	=	FBgn0003079_FBgn0020238
ENSMUSG00000001127 (predicted) ENSMUSG00000050029	=	FBgn0003079_FBgn0025806
ENSMUSG00000001127 (predicted) ENSMUSG00000052681	=	FBgn0003079_FBgn0004636
ENSMUSG00000001127 (predicted) ENSMUSG00000018326	=	FBgn0003079_FBgn0004907
ENSMUSG00000001127 (predicted) ENSMUSG00000023944	=	FBgn0003079_FBgn0001233
ENSMUSG00000001127 (predicted) ENSMUSG00000036894	=	FBgn0003079_FBgn0025806
ENSMUSG00000001127 (predicted) ENSMUSG00000018334	=	FBgn0003079_FBgn0015402
ENSMUSG00000001127 (predicted) ENSMUSG00000027852	=	FBgn0003079_FBgn0003205
ENSMUSG00000001127 (predicted) ENSMUSG00000061578	=	FBgn0003079_FBgn0015402
ENSMUSG00000001127 (predicted) ENSMUSG00000076432	=	FBgn0003079_FBgn0004907
ENSMUSG00000001134 (predicted) ENSMUSG00000006412	=	FBgn0028860_FBgn0010741
ENSMUSG00000001138 (predicted) ENSMUSG00000071340	=	FBgn0058084_FBgn0035992
ENSMUSG00000001138 (predicted) ENSMUSG00000028847	=	FBgn0058084_FBgn0035992
ENSMUSG00000001157 (predicted) ENSMUSG00000031928	=	FBgn0005695_FBgn0020270
ENSMUSG00000001157 (predicted) ENSMUSG00000021929	=	FBgn0005695_FBgn0027338
ENSMUSG00000001157 (predicted) ENSMUSG00000022139	=	FBgn0005695_FBgn0053197
ENSMUSG00000001157 (predicted) ENSMUSG00000027782	=	FBgn0005695_FBgn0027338
ENSMUSG00000001157 (predicted) ENSMUSG00000027763	=	FBgn0005695_FBgn0053197
ENSMUSG00000001157 (predicted) ENSMUSG00000036109	=	FBgn0005695_FBgn0053197
ENSMUSG00000001158 (predicted) ENSMUSG00000027168	=	FBgn0021895_FBgn0019650
ENSMUSG00000001166 (predicted) ENSMUSG00000027796	=	FBgn0053936_FBgn0011648
ENSMUSG00000001166 (predicted) ENSMUSG00000057219	=	FBgn0053936_FBgn0038425
ENSMUSG00000001166 (predicted) ENSMUSG00000031681	=	FBgn0053936_FBgn0011648
ENSMUSG00000001166 (predicted) ENSMUSG00000033765	=	FBgn0053936_FBgn0051958
ENSMUSG00000001166 (predicted) ENSMUSG00000060343	=	FBgn0053936_FBgn0051958
ENSMUSG00000001166 (predicted) ENSMUSG00000021540	=	FBgn0053936_FBgn0011648
ENSMUSG00000001168 (predicted) ENSMUSG00000031681	=	FBgn0053936_FBgn0011648
ENSMUSG00000001168 (predicted) ENSMUSG00000021540	=	FBgn0053936_FBgn0011648
ENSMUSG00000001168 (predicted) ENSMUSG00000057219	=	FBgn0053936_FBgn0038425
ENSMUSG00000001168 (predicted) ENSMUSG00000027796	=	FBgn0053936_FBgn0011648
ENSMUSG00000001168 (predicted) ENSMUSG00000060343	=	FBgn0053936_FBgn0051958
ENSMUSG00000001168 (predicted) ENSMUSG00000033765	=	FBgn0053936_FBgn0051958
ENSMUSG00000001173 (predicted) ENSMUSG00000032549	=	FBgn0023508_FBgn0015797
ENSMUSG00000001173 (predicted) ENSMUSG00000030704	=	FBgn0023508_FBgn0015797
ENSMUSG00000001211 (predicted) ENSMUSG00000058869	=	FBgn0036622_FBgn0034751
ENSMUSG00000001211 (predicted) ENSMUSG00000067702	=	FBgn0036622_FBgn0003884
ENSMUSG00000001211 (predicted) ENSMUSG00000039804	=	FBgn0036623_FBgn0024542
ENSMUSG00000001211 (predicted) ENSMUSG00000062284	=	FBgn0036622_FBgn0034751
ENSMUSG00000001211 (predicted) ENSMUSG00000022510	=	FBgn0036622_FBgn0039044
ENSMUSG00000001211 (predicted) ENSMUSG00000025393	=	FBgn0036622_FBgn0010217
ENSMUSG00000001211 (predicted) ENSMUSG00000025290	=	FBgn0036622_FBgn0034751
ENSMUSG00000001211 (predicted) ENSMUSG00000024121	=	FBgn0036622_FBgn0004145
ENSMUSG00000001211 (predicted) ENSMUSG00000059552	=	FBgn0036622_FBgn0039044
ENSMUSG00000001211 (predicted) ENSMUSG00000029911	=	FBgn0036622_FBgn0010438
ENSMUSG00000001211 (predicted) ENSMUSG00000041992	=	FBgn0036623_FBgn0085421
ENSMUSG00000001211 (predicted) ENSMUSG00000067338	=	FBgn0036622_FBgn0003884
ENSMUSG00000001211 (predicted) ENSMUSG00000038020	=	FBgn0036623_FBgn0085421
ENSMUSG00000001211 (predicted) ENSMUSG00000029026	=	FBgn0036622_FBgn0039044
ENSMUSG00000001211 (predicted) ENSMUSG00000049044	=	FBgn0036623_FBgn0085421
ENSMUSG00000001211 (predicted) ENSMUSG00000022469	=	FBgn0036623_FBgn0085421
ENSMUSG00000001211 (predicted) ENSMUSG00000069125	=	FBgn0036622_FBgn0034751
ENSMUSG00000001227 (predicted) ENSMUSG00000032050	=	FBgn0011259_FBgn0011661
ENSMUSG00000001227 (predicted) ENSMUSG00000030084	=	FBgn0016059_FBgn0025741/FBgn0011259_FBgn0025741
ENSMUSG00000001227 (predicted) ENSMUSG00000052397	=	FBgn0011259_FBgn0011661
ENSMUSG00000001227 (predicted) ENSMUSG00000020745	=	FBgn0016059_FBgn0015754
ENSMUSG00000001227 (predicted) ENSMUSG00000026640	=	FBgn0016059_FBgn0025741/FBgn0011259_FBgn0025741
ENSMUSG00000001227 (predicted) ENSMUSG00000029765	=	FBgn0016059_FBgn0025741/FBgn0011259_FBgn0025741
ENSMUSG00000001227 (predicted) ENSMUSG00000031207	=	FBgn0011259_FBgn0011661
ENSMUSG00000001227 (predicted) ENSMUSG00000031398	=	FBgn0016059_FBgn0025741/FBgn0011259_FBgn0025741
ENSMUSG00000001229 (predicted) ENSMUSG00000037847	=	FBgn0039240_FBgn0035436
ENSMUSG00000001229 (predicted) ENSMUSG00000004939	=	FBgn0039240_FBgn0035436
ENSMUSG00000001270 (predicted) ENSMUSG00000061650	=	FBgn0038373_FBgn0034311
ENSMUSG00000001270 (predicted) ENSMUSG00000039449	=	FBgn0000116_FBgn0027784
ENSMUSG00000001270 (predicted) ENSMUSG00000028252	=	FBgn0038373_FBgn0004597
ENSMUSG00000001270 (predicted) ENSMUSG00000008435	=	FBgn0035957_FBgn0029866
ENSMUSG00000001270 (predicted) ENSMUSG00000038776	=	FBgn0035957_FBgn0010053
ENSMUSG00000001270 (predicted) ENSMUSG00000066441	=	FBgn0035957_FBgn0029866
ENSMUSG00000001270 (predicted) ENSMUSG00000039763	=	FBgn0038373_FBgn0031880
ENSMUSG00000001270 (predicted) ENSMUSG00000021660	=	FBgn0035957_FBgn0000181
ENSMUSG00000001270 (predicted) ENSMUSG00000029594	=	FBgn0000116_FBgn0036018
ENSMUSG00000001270 (predicted) ENSMUSG00000025349	=	FBgn0000116_FBgn0050077
ENSMUSG00000001270 (predicted) ENSMUSG00000048540	=	FBgn0000116_FBgn0011277
ENSMUSG00000001270 (predicted) ENSMUSG00000021123	=	FBgn0035957_FBgn0029866
ENSMUSG00000001270 (predicted) ENSMUSG00000051251	=	FBgn0000116_FBgn0011277
ENSMUSG00000001270 (predicted) ENSMUSG00000047539	=	FBgn0038373_FBgn0036005
ENSMUSG00000001289 (predicted) ENSMUSG00000059923	=	FBgn0038976_FBgn0004638
ENSMUSG00000001289 (predicted) ENSMUSG00000045316	=	FBgn0038976_FBgn0038858
ENSMUSG00000001289 (predicted) ENSMUSG00000046994	=	FBgn0038976_FBgn0027083
ENSMUSG00000001323 (predicted) ENSMUSG00000001323	=	FBgn0037684_FBgn0037684
ENSMUSG00000001323 (predicted) ENSMUSG00000066116	=	FBgn0037684_FBgn0039406
ENSMUSG00000001323 (predicted) ENSMUSG00000060730	=	FBgn0037684_FBgn0039406
ENSMUSG00000001323 (predicted) ENSMUSG00000062006	=	FBgn0037684_FBgn0039406
ENSMUSG00000001323 (predicted) ENSMUSG00000078128	=	FBgn0037684_FBgn0039406
ENSMUSG00000001323 (predicted) ENSMUSG00000061669	=	FBgn0037684_FBgn0039406
ENSMUSG00000001349 (predicted) ENSMUSG00000040985	=	FBgn0035499_FBgn0033107
ENSMUSG00000001349 (predicted) ENSMUSG00000058669	=	FBgn0035499_FBgn0003986
ENSMUSG00000001349 (predicted) ENSMUSG00000042524	=	FBgn0035499_FBgn0033107
ENSMUSG00000001349 (predicted) ENSMUSG00000033499	=	FBgn0035499_FBgn0035424
ENSMUSG00000001349 (predicted) ENSMUSG00000027763	=	FBgn0035499_FBgn0053197
ENSMUSG00000001349 (predicted) ENSMUSG00000042807	=	FBgn0035499_FBgn0030145
ENSMUSG00000001349 (predicted) ENSMUSG00000038180	=	FBgn0035499_FBgn0033107
ENSMUSG00000001349 (predicted) ENSMUSG00000037326	=	FBgn0035499_FBgn0003464
ENSMUSG00000001349 (predicted) ENSMUSG00000023025	=	FBgn0035499_FBgn0035424
ENSMUSG00000001349 (predicted) ENSMUSG00000036109	=	FBgn0035499_FBgn0053197
ENSMUSG00000001349 (predicted) ENSMUSG00000027480	=	FBgn0035499_FBgn0033107
ENSMUSG00000001349 (predicted) ENSMUSG00000022139	=	FBgn0035499_FBgn0053197
ENSMUSG00000001349 (predicted) ENSMUSG00000021301	=	FBgn0035499_FBgn0030145
ENSMUSG00000001349 (predicted) ENSMUSG00000036817	=	FBgn0035499_FBgn0033107
ENSMUSG00000001349 (predicted) ENSMUSG00000027434	=	FBgn0035499_FBgn0003986
ENSMUSG00000001383 (predicted) ENSMUSG00000027782	=	FBgn0035520_FBgn0027338
ENSMUSG00000001383 (predicted) ENSMUSG00000036894	=	FBgn0035520_FBgn0025806
ENSMUSG00000001383 (predicted) ENSMUSG00000034748	=	FBgn0035520_FBgn0037802
ENSMUSG00000001383 (predicted) ENSMUSG00000021929	=	FBgn0035520_FBgn0027338
ENSMUSG00000001383 (predicted) ENSMUSG00000058558	=	FBgn0035520_FBgn0064225
ENSMUSG00000001383 (predicted) ENSMUSG00000050029	=	FBgn0035520_FBgn0025806
ENSMUSG00000001383 (predicted) ENSMUSG00000028779	=	FBgn0035520_FBgn0033529
ENSMUSG00000001383 (predicted) ENSMUSG00000051615	=	FBgn0035520_FBgn0025806
ENSMUSG00000001383 (predicted) ENSMUSG00000017404	=	FBgn0035520_FBgn0002607
ENSMUSG00000001403 (predicted) ENSMUSG00000057829	=	FBgn0027936_FBgn0015222
ENSMUSG00000001403 (predicted) ENSMUSG00000078206	=	FBgn0027936_FBgn0015222
ENSMUSG00000001403 (predicted) ENSMUSG00000079518	=	FBgn0027936_FBgn0015222
ENSMUSG00000001403 (predicted) ENSMUSG00000058709	=	FBgn0027936_FBgn0086689
ENSMUSG00000001403 (predicted) ENSMUSG00000024661	=	FBgn0027936_FBgn0015222
ENSMUSG00000001403 (predicted) ENSMUSG00000035491	=	FBgn0027936_FBgn0015222
ENSMUSG00000001403 (predicted) ENSMUSG00000062382	=	FBgn0027936_FBgn0015222
ENSMUSG00000001403 (predicted) ENSMUSG00000080048	=	FBgn0027936_FBgn0015222
ENSMUSG00000001403 (predicted) ENSMUSG00000024856	=	FBgn0027936_FBgn0030269
ENSMUSG00000001403 (predicted) ENSMUSG00000078208	=	FBgn0027936_FBgn0015222
ENSMUSG00000001403 (predicted) ENSMUSG00000060685	=	FBgn0027936_FBgn0015222
ENSMUSG00000001403 (predicted) ENSMUSG00000071815	=	FBgn0027936_FBgn0015222
ENSMUSG00000001403 (predicted) ENSMUSG00000072249	=	FBgn0027936_FBgn0015222
ENSMUSG00000001403 (predicted) ENSMUSG00000035105	=	FBgn0027936_FBgn0086689
ENSMUSG00000001403 (predicted) ENSMUSG00000024510	=	FBgn0027936_FBgn0015222
ENSMUSG00000001403 (predicted) ENSMUSG00000029394	=	FBgn0027936_FBgn0030269
ENSMUSG00000001403 (predicted) ENSMUSG00000078154	=	FBgn0027936_FBgn0030269
ENSMUSG00000001403 (predicted) ENSMUSG00000031987	=	FBgn0027936_FBgn0086689
ENSMUSG00000001403 (predicted) ENSMUSG00000050708	=	FBgn0027936_FBgn0015222
ENSMUSG00000001415 (predicted) ENSMUSG00000036894	=	FBgn0019890_FBgn0025806
ENSMUSG00000001415 (predicted) ENSMUSG00000051615	=	FBgn0019890_FBgn0025806
ENSMUSG00000001415 (predicted) ENSMUSG00000050029	=	FBgn0019890_FBgn0025806
ENSMUSG00000001416 (predicted) ENSMUSG00000007892	=	FBgn0015019_FBgn0002593
ENSMUSG00000001416 (predicted) ENSMUSG00000080036	=	FBgn0015019_FBgn0002593
ENSMUSG00000001416 (predicted) ENSMUSG00000035297	=	FBgn0015019_FBgn0027054
ENSMUSG00000001416 (predicted) ENSMUSG00000027981	=	FBgn0015019_FBgn0050327
ENSMUSG00000001416 (predicted) ENSMUSG00000063324	=	FBgn0015019_FBgn0002593
ENSMUSG00000001416 (predicted) ENSMUSG00000037798	=	FBgn0015019_FBgn0005278
ENSMUSG00000001416 (predicted) ENSMUSG00000053907	=	FBgn0015019_FBgn0005278
ENSMUSG00000001416 (predicted) ENSMUSG00000060904	=	FBgn0015019_FBgn0000115
ENSMUSG00000001416 (predicted) ENSMUSG00000031433	=	FBgn0015019_FBgn0050327
ENSMUSG00000001419 (predicted) ENSMUSG00000034112	=	FBgn0011656_FBgn0052451
ENSMUSG00000001419 (predicted) ENSMUSG00000032570	=	FBgn0011656_FBgn0052451
ENSMUSG00000001424 (predicted) ENSMUSG00000002728	=	FBgn0035121_FBgn0031043
ENSMUSG00000001424 (predicted) ENSMUSG00000020775	=	FBgn0035121_FBgn0030552
ENSMUSG00000001440 (known) ENSMUSG00000018362	=	FBgn0000986_FBgn0011823
ENSMUSG00000001440 (predicted) ENSMUSG00000072249	=	FBgn0000986_FBgn0015222
ENSMUSG00000001440 (predicted) ENSMUSG00000080048	=	FBgn0000986_FBgn0015222
ENSMUSG00000001440 (predicted) ENSMUSG00000038542	=	FBgn0000986_FBgn0036184
ENSMUSG00000001440 (predicted) ENSMUSG00000079518	=	FBgn0000986_FBgn0015222
ENSMUSG00000001440 (predicted) ENSMUSG00000024661	=	FBgn0000986_FBgn0015222
ENSMUSG00000001440 (predicted) ENSMUSG00000027782	=	FBgn0000986_FBgn0027338
ENSMUSG00000001440 (predicted) ENSMUSG00000024510	=	FBgn0000986_FBgn0015222
ENSMUSG00000001440 (predicted) ENSMUSG00000035491	=	FBgn0000986_FBgn0015222
ENSMUSG00000001440 (predicted) ENSMUSG00000071815	=	FBgn0000986_FBgn0015222
ENSMUSG00000001440 (predicted) ENSMUSG00000020737	=	FBgn0000986_FBgn0051363
ENSMUSG00000001440 (predicted) ENSMUSG00000050708	=	FBgn0000986_FBgn0015222
ENSMUSG00000001440 (predicted) ENSMUSG00000078206	=	FBgn0000986_FBgn0015222
ENSMUSG00000001440 (predicted) ENSMUSG00000057829	=	FBgn0000986_FBgn0015222
ENSMUSG00000001440 (predicted) ENSMUSG00000060685	=	FBgn0000986_FBgn0015222
ENSMUSG00000001440 (predicted) ENSMUSG00000021929	=	FBgn0000986_FBgn0027338
ENSMUSG00000001440 (predicted) ENSMUSG00000062382	=	FBgn0000986_FBgn0015222
ENSMUSG00000001440 (predicted) ENSMUSG00000038770	=	FBgn0000986_FBgn0011823
ENSMUSG00000001440 (predicted) ENSMUSG00000078208	=	FBgn0000986_FBgn0015222
ENSMUSG00000001441 (predicted) ENSMUSG00000027509	=	FBgn0035226_FBgn0034838
ENSMUSG00000001472 (predicted) ENSMUSG00000052406	=	FBgn0027549_FBgn0036405
ENSMUSG00000001472 (predicted) ENSMUSG00000052397	=	FBgn0027549_FBgn0011661
ENSMUSG00000001472 (predicted) ENSMUSG00000031207	=	FBgn0027549_FBgn0011661
ENSMUSG00000001472 (predicted) ENSMUSG00000032050	=	FBgn0027549_FBgn0011661
ENSMUSG00000001473 (predicted) ENSMUSG00000031545	=	FBgn0003888_FBgn0031132
ENSMUSG00000001473 (predicted) ENSMUSG00000031516	=	FBgn0003888_FBgn0086446
ENSMUSG00000001473 (predicted) ENSMUSG00000029314	=	FBgn0003888_FBgn0031132
ENSMUSG00000001521 (predicted) ENSMUSG00000021224	=	FBgn0015721_FBgn0002973
ENSMUSG00000001521 (predicted) ENSMUSG00000037326	=	FBgn0015721_FBgn0003464
ENSMUSG00000001521 (predicted) ENSMUSG00000063160	=	FBgn0015721_FBgn0002973
ENSMUSG00000001521 (predicted) ENSMUSG00000031330	=	FBgn0015721_FBgn0034802
ENSMUSG00000001521 (predicted) ENSMUSG00000015748	=	FBgn0015721_FBgn0036915
ENSMUSG00000001521 (predicted) ENSMUSG00000030057	=	FBgn0015721_FBgn0034802
ENSMUSG00000001524 (predicted) ENSMUSG00000022285	=	FBgn0036513_FBgn0004907
ENSMUSG00000001524 (predicted) ENSMUSG00000051391	=	FBgn0036513_FBgn0004907
ENSMUSG00000001524 (predicted) ENSMUSG00000030188	=	FBgn0036513_FBgn0002736
ENSMUSG00000001524 (predicted) ENSMUSG00000059518	=	FBgn0036513_FBgn0031668
ENSMUSG00000001524 (predicted) ENSMUSG00000033318	=	FBgn0036513_FBgn0030484
ENSMUSG00000001524 (predicted) ENSMUSG00000009093	=	FBgn0036513_FBgn0030484
ENSMUSG00000001524 (predicted) ENSMUSG00000001663	=	FBgn0036513_FBgn0030484
ENSMUSG00000001524 (predicted) ENSMUSG00000076432	=	FBgn0036513_FBgn0004907
ENSMUSG00000001524 (predicted) ENSMUSG00000018326	=	FBgn0036513_FBgn0004907
ENSMUSG00000001524 (predicted) ENSMUSG00000021890	=	FBgn0036513_FBgn0033166
ENSMUSG00000001524 (predicted) ENSMUSG00000001665	=	FBgn0036513_FBgn0030484
ENSMUSG00000001524 (predicted) ENSMUSG00000022838	=	FBgn0036513_FBgn0033166
ENSMUSG00000001524 (predicted) ENSMUSG00000018965	=	FBgn0036513_FBgn0004907
ENSMUSG00000001524 (predicted) ENSMUSG00000028609	=	FBgn0036513_FBgn0002736
ENSMUSG00000001524 (predicted) ENSMUSG00000047281	=	FBgn0036513_FBgn0004907
ENSMUSG00000001525 (predicted) ENSMUSG00000006740	=	FBgn0003887_FBgn0001308
ENSMUSG00000001525 (predicted) ENSMUSG00000025234	=	FBgn0003887_FBgn0036082
ENSMUSG00000001525 (predicted) ENSMUSG00000042807	=	FBgn0003887_FBgn0030145
ENSMUSG00000001525 (predicted) ENSMUSG00000013646	=	FBgn0003887_FBgn0033988
ENSMUSG00000001525 (predicted) ENSMUSG00000058252	=	FBgn0003887_FBgn0029820
ENSMUSG00000001525 (predicted) ENSMUSG00000032294	=	FBgn0003887_FBgn0038952
ENSMUSG00000001525 (predicted) ENSMUSG00000034248	=	FBgn0003887_FBgn0039561
ENSMUSG00000001525 (predicted) ENSMUSG00000020374	=	FBgn0003887_FBgn0034230
ENSMUSG00000001525 (predicted) ENSMUSG00000041712	=	FBgn0003887_FBgn0032635
ENSMUSG00000001525 (predicted) ENSMUSG00000051719	=	FBgn0003887_FBgn0038330
ENSMUSG00000001525 (predicted) ENSMUSG00000046982	=	FBgn0003887_FBgn0003866
ENSMUSG00000001525 (predicted) ENSMUSG00000004771	=	FBgn0003887_FBgn0015790
ENSMUSG00000001525 (predicted) ENSMUSG00000026764	=	FBgn0003887_FBgn0001308
ENSMUSG00000001525 (predicted) ENSMUSG00000062859	=	FBgn0003887_FBgn0029820
ENSMUSG00000001525 (predicted) ENSMUSG00000009073	=	FBgn0003887_FBgn0086384
ENSMUSG00000001525 (predicted) ENSMUSG00000040414	=	FBgn0003887_FBgn0039561
ENSMUSG00000001525 (predicted) ENSMUSG00000020034	=	FBgn0003887_FBgn0029820
ENSMUSG00000001525 (predicted) ENSMUSG00000077450	=	FBgn0003887_FBgn0015790
ENSMUSG00000001525 (predicted) ENSMUSG00000028156	=	FBgn0003887_FBgn0035823
ENSMUSG00000001525 (predicted) ENSMUSG00000030134	=	FBgn0003887_FBgn0034230
ENSMUSG00000001525 (predicted) ENSMUSG00000079904	=	FBgn0003887_FBgn0035823
ENSMUSG00000001525 (predicted) ENSMUSG00000021217	=	FBgn0003887_FBgn0003866
ENSMUSG00000001525 (predicted) ENSMUSG00000035456	=	FBgn0003887_FBgn0035643
ENSMUSG00000001525 (predicted) ENSMUSG00000041237	=	FBgn0003887_FBgn0038952
ENSMUSG00000001525 (predicted) ENSMUSG00000020190	=	FBgn0003887_FBgn0017581
ENSMUSG00000001525 (predicted) ENSMUSG00000047907	=	FBgn0003887_FBgn0003866
ENSMUSG00000001525 (predicted) ENSMUSG00000029333	=	FBgn0003887_FBgn0034230
ENSMUSG00000001525 (predicted) ENSMUSG00000022033	=	FBgn0003887_FBgn0030864
ENSMUSG00000001525 (predicted) ENSMUSG00000039826	=	FBgn0003887_FBgn0033060
ENSMUSG00000001525 (predicted) ENSMUSG00000018481	=	FBgn0003887_FBgn0029878
ENSMUSG00000001525 (predicted) ENSMUSG00000044519	=	FBgn0003887_FBgn0035643
ENSMUSG00000001525 (predicted) ENSMUSG00000025371	=	FBgn0003887_FBgn0034744
ENSMUSG00000001525 (predicted) ENSMUSG00000028708	=	FBgn0003887_FBgn0017581
ENSMUSG00000001525 (predicted) ENSMUSG00000024387	=	FBgn0003887_FBgn0000259
ENSMUSG00000001525 (predicted) ENSMUSG00000027175	=	FBgn0003887_FBgn0029820
ENSMUSG00000001525 (predicted) ENSMUSG00000021301	=	FBgn0003887_FBgn0030145
ENSMUSG00000001525 (predicted) ENSMUSG00000074895	=	FBgn0003887_FBgn0035823
ENSMUSG00000001525 (predicted) ENSMUSG00000074657	=	FBgn0003887_FBgn0001308
ENSMUSG00000001525 (predicted) ENSMUSG00000042167	=	FBgn0003887_FBgn0030353
ENSMUSG00000001525 (predicted) ENSMUSG00000041459	=	FBgn0003887_FBgn0025790
ENSMUSG00000001542 (predicted) ENSMUSG00000047907	=	FBgn0014037_FBgn0003866
ENSMUSG00000001542 (predicted) ENSMUSG00000046982	=	FBgn0014037_FBgn0003866
ENSMUSG00000001542 (predicted) ENSMUSG00000031622	=	FBgn0014037_FBgn0022764
ENSMUSG00000001542 (predicted) ENSMUSG00000021362	=	FBgn0014037_FBgn0019809
ENSMUSG00000001542 (predicted) ENSMUSG00000042557	=	FBgn0014037_FBgn0022764
ENSMUSG00000001542 (predicted) ENSMUSG00000062866	=	FBgn0014037_FBgn0052264
ENSMUSG00000001542 (predicted) ENSMUSG00000027525	=	FBgn0014037_FBgn0052264
ENSMUSG00000001542 (predicted) ENSMUSG00000009013	=	FBgn0014037_FBgn0011760
ENSMUSG00000001542 (predicted) ENSMUSG00000064063	=	FBgn0014037_FBgn0011760
ENSMUSG00000001542 (predicted) ENSMUSG00000023333	=	FBgn0014037_FBgn0019809
ENSMUSG00000001542 (predicted) ENSMUSG00000021217	=	FBgn0014037_FBgn0003866
ENSMUSG00000001542 (predicted) ENSMUSG00000054728	=	FBgn0014037_FBgn0052264
ENSMUSG00000001542 (predicted) ENSMUSG00000020271	=	FBgn0014037_FBgn0023423
ENSMUSG00000001542 (predicted) ENSMUSG00000020349	=	FBgn0014037_FBgn0004177
ENSMUSG00000001542 (predicted) ENSMUSG00000009630	=	FBgn0014037_FBgn0004177
ENSMUSG00000001542 (predicted) ENSMUSG00000066043	=	FBgn0014037_FBgn0052264
ENSMUSG00000001542 (predicted) ENSMUSG00000020483	=	FBgn0014037_FBgn0011760
ENSMUSG00000001542 (predicted) ENSMUSG00000025217	=	FBgn0014037_FBgn0023423
ENSMUSG00000001552 (predicted) ENSMUSG00000022812	=	FBgn0000117_FBgn0003371
ENSMUSG00000001552 (predicted) ENSMUSG00000046982	=	FBgn0000117_FBgn0003866
ENSMUSG00000001552 (predicted) ENSMUSG00000003868	=	FBgn0000117_FBgn0040075
ENSMUSG00000001552 (predicted) ENSMUSG00000052062	=	FBgn0000117_FBgn0000163
ENSMUSG00000001552 (predicted) ENSMUSG00000025812	=	FBgn0000117_FBgn0000163
ENSMUSG00000001552 (predicted) ENSMUSG00000022428	=	FBgn0000117_FBgn0067317
ENSMUSG00000001552 (predicted) ENSMUSG00000021217	=	FBgn0000117_FBgn0003866
ENSMUSG00000001552 (predicted) ENSMUSG00000061244	=	FBgn0000117_FBgn0027103
ENSMUSG00000001552 (predicted) ENSMUSG00000020792	=	FBgn0000117_FBgn0035892
ENSMUSG00000001552 (predicted) ENSMUSG00000047907	=	FBgn0000117_FBgn0003866
ENSMUSG00000001552 (predicted) ENSMUSG00000024182	=	FBgn0000117_FBgn0026597
ENSMUSG00000001552 (predicted) ENSMUSG00000034913	=	FBgn0000117_FBgn0067317
ENSMUSG00000001552 (predicted) ENSMUSG00000027329	=	FBgn0000117_FBgn0036029
ENSMUSG00000001552 (predicted) ENSMUSG00000050087	=	FBgn0000117_FBgn0067317
ENSMUSG00000001552 (predicted) ENSMUSG00000027985	=	FBgn0000117_FBgn0085432
ENSMUSG00000001552 (predicted) ENSMUSG00000024576	=	FBgn0000117_FBgn0015024
ENSMUSG00000001552 (predicted) ENSMUSG00000031518	=	FBgn0000117_FBgn0036029
ENSMUSG00000001552 (predicted) ENSMUSG00000017049	=	FBgn0000117_FBgn0067317
ENSMUSG00000001552 (predicted) ENSMUSG00000034689	=	FBgn0000117_FBgn0067317
ENSMUSG00000001552 (predicted) ENSMUSG00000034910	=	FBgn0000117_FBgn0043900
ENSMUSG00000001552 (predicted) ENSMUSG00000047824	=	FBgn0000117_FBgn0043900
ENSMUSG00000001552 (predicted) ENSMUSG00000073795	=	FBgn0000117_FBgn0036029
ENSMUSG00000001552 (predicted) ENSMUSG00000027566	=	FBgn0000117_FBgn0017557
ENSMUSG00000001552 (predicted) ENSMUSG00000036743	=	FBgn0000117_FBgn0017557
ENSMUSG00000001552 (predicted) ENSMUSG00000057177	=	FBgn0000117_FBgn0003371
ENSMUSG00000001552 (predicted) ENSMUSG00000031935	=	FBgn0000117_FBgn0038578
ENSMUSG00000001552 (predicted) ENSMUSG00000055799	=	FBgn0000117_FBgn0085432
ENSMUSG00000001569 (predicted) ENSMUSG00000039221	=	FBgn0035336_FBgn0015288
ENSMUSG00000001569 (predicted) ENSMUSG00000028936	=	FBgn0035336_FBgn0015288
ENSMUSG00000001588 (predicted) ENSMUSG00000009575	=	FBgn0039056_FBgn0030082
ENSMUSG00000001588 (predicted) ENSMUSG00000074843	=	FBgn0039056_FBgn0030082
ENSMUSG00000001588 (predicted) ENSMUSG00000059647	=	FBgn0039056_FBgn0030082
ENSMUSG00000001588 (predicted) ENSMUSG00000018666	=	FBgn0039056_FBgn0030082
ENSMUSG00000001588 (predicted) ENSMUSG00000029836	=	FBgn0039056_FBgn0030082
ENSMUSG00000001604 (predicted) ENSMUSG00000026484	=	FBgn0030663_FBgn0003330
ENSMUSG00000001604 (predicted) ENSMUSG00000024325	=	FBgn0030663_FBgn0003330
ENSMUSG00000001604 (predicted) ENSMUSG00000025646	=	FBgn0010422_FBgn0002901
ENSMUSG00000001604 (predicted) ENSMUSG00000033904	=	FBgn0030663_FBgn0031191
ENSMUSG00000001627 (predicted) ENSMUSG00000025465	=	FBgn0051694_FBgn0033879
ENSMUSG00000001627 (predicted) ENSMUSG00000002524	=	FBgn0051694_FBgn0028577
ENSMUSG00000001630 (predicted) ENSMUSG00000018012	=	FBgn0003744_FBgn0010333
ENSMUSG00000001630 (predicted) ENSMUSG00000006262	=	FBgn0003744_FBgn0038965
ENSMUSG00000001630 (predicted) ENSMUSG00000033220	=	FBgn0003744_FBgn0010333
ENSMUSG00000001630 (predicted) ENSMUSG00000001847	=	FBgn0003744_FBgn0010333
ENSMUSG00000001642 (predicted) ENSMUSG00000064063	=	FBgn0086254_FBgn0011760
ENSMUSG00000001642 (predicted) ENSMUSG00000009013	=	FBgn0086254_FBgn0011760
ENSMUSG00000001642 (predicted) ENSMUSG00000042557	=	FBgn0086254_FBgn0022764
ENSMUSG00000001642 (predicted) ENSMUSG00000031622	=	FBgn0086254_FBgn0022764
ENSMUSG00000001642 (predicted) ENSMUSG00000039804	=	FBgn0086254_FBgn0024542
ENSMUSG00000001642 (predicted) ENSMUSG00000042743	=	FBgn0086254_FBgn0032640
ENSMUSG00000001642 (predicted) ENSMUSG00000060343	=	FBgn0086254_FBgn0051958
ENSMUSG00000001642 (predicted) ENSMUSG00000033765	=	FBgn0086254_FBgn0051958
ENSMUSG00000001642 (predicted) ENSMUSG00000004937	=	FBgn0086254_FBgn0032640
ENSMUSG00000001642 (predicted) ENSMUSG00000041777	=	FBgn0086254_FBgn0036827
ENSMUSG00000001642 (predicted) ENSMUSG00000047539	=	FBgn0086254_FBgn0036005
ENSMUSG00000001642 (predicted) ENSMUSG00000020483	=	FBgn0086254_FBgn0011760
ENSMUSG00000001663 (predicted) ENSMUSG00000002524	=	FBgn0030484_FBgn0028577
ENSMUSG00000001663 (predicted) ENSMUSG00000073007	=	FBgn0030484_FBgn0050497
ENSMUSG00000001663 (predicted) ENSMUSG00000022346	=	FBgn0030484_FBgn0000472
ENSMUSG00000001663 (predicted) ENSMUSG00000054428	=	FBgn0030484_FBgn0040660
ENSMUSG00000001663 (predicted) ENSMUSG00000033594	=	FBgn0031117_FBgn0041582
ENSMUSG00000001663 (predicted) ENSMUSG00000046694	=	FBgn0030484_FBgn0050497
ENSMUSG00000001663 (predicted) ENSMUSG00000037169	=	FBgn0030484_FBgn0000472
ENSMUSG00000001663 (predicted) ENSMUSG00000027333	=	FBgn0030484_FBgn0037606
ENSMUSG00000001663 (predicted) ENSMUSG00000028654	=	FBgn0030484_FBgn0000472
ENSMUSG00000001663 (predicted) ENSMUSG00000028212	=	FBgn0031117_FBgn0010382
ENSMUSG00000001663 (predicted) ENSMUSG00000032265	=	FBgn0030484_FBgn0050497
ENSMUSG00000001663 (predicted) ENSMUSG00000024175	=	FBgn0030484_FBgn0028902
ENSMUSG00000001663 (predicted) ENSMUSG00000044597	=	FBgn0030484_FBgn0000472
ENSMUSG00000001663 (predicted) ENSMUSG00000044468	=	FBgn0030484_FBgn0050497
ENSMUSG00000001663 (predicted) ENSMUSG00000047030	=	FBgn0031117_FBgn0041582
ENSMUSG00000001663 (predicted) ENSMUSG00000034826	=	FBgn0030484_FBgn0033737
ENSMUSG00000001663 (predicted) ENSMUSG00000031352	=	FBgn0031117_FBgn0038925
ENSMUSG00000001663 (predicted) ENSMUSG00000002068	=	FBgn0031117_FBgn0010382
ENSMUSG00000001663 (predicted) ENSMUSG00000025464	=	FBgn0030484_FBgn0037606
ENSMUSG00000001665 (predicted) ENSMUSG00000027333	=	FBgn0030484_FBgn0037606
ENSMUSG00000001665 (predicted) ENSMUSG00000073007	=	FBgn0030484_FBgn0050497
ENSMUSG00000001665 (predicted) ENSMUSG00000022346	=	FBgn0030484_FBgn0000472
ENSMUSG00000001665 (predicted) ENSMUSG00000047030	=	FBgn0031117_FBgn0041582
ENSMUSG00000001665 (predicted) ENSMUSG00000044468	=	FBgn0030484_FBgn0050497
ENSMUSG00000001665 (predicted) ENSMUSG00000044597	=	FBgn0030484_FBgn0000472
ENSMUSG00000001665 (predicted) ENSMUSG00000031352	=	FBgn0031117_FBgn0038925
ENSMUSG00000001665 (predicted) ENSMUSG00000002068	=	FBgn0031117_FBgn0010382
ENSMUSG00000001665 (predicted) ENSMUSG00000028212	=	FBgn0031117_FBgn0010382
ENSMUSG00000001665 (predicted) ENSMUSG00000028654	=	FBgn0030484_FBgn0000472
ENSMUSG00000001665 (predicted) ENSMUSG00000034826	=	FBgn0030484_FBgn0033737
ENSMUSG00000001665 (predicted) ENSMUSG00000025464	=	FBgn0030484_FBgn0037606
ENSMUSG00000001665 (predicted) ENSMUSG00000054428	=	FBgn0030484_FBgn0040660
ENSMUSG00000001665 (predicted) ENSMUSG00000033594	=	FBgn0031117_FBgn0041582
ENSMUSG00000001665 (predicted) ENSMUSG00000037169	=	FBgn0030484_FBgn0000472
ENSMUSG00000001665 (predicted) ENSMUSG00000002524	=	FBgn0030484_FBgn0028577
ENSMUSG00000001665 (predicted) ENSMUSG00000024175	=	FBgn0030484_FBgn0028902
ENSMUSG00000001665 (predicted) ENSMUSG00000032265	=	FBgn0030484_FBgn0050497
ENSMUSG00000001665 (predicted) ENSMUSG00000046694	=	FBgn0030484_FBgn0050497
ENSMUSG00000001670 (predicted) ENSMUSG00000038180	=	FBgn0030558_FBgn0033107
ENSMUSG00000001670 (predicted) ENSMUSG00000040600	=	FBgn0030558_FBgn0038466
ENSMUSG00000001670 (predicted) ENSMUSG00000032294	=	FBgn0030558_FBgn0003178
ENSMUSG00000001670 (predicted) ENSMUSG00000025504	=	FBgn0030558_FBgn0038466
ENSMUSG00000001670 (predicted) ENSMUSG00000003423	=	FBgn0030558_FBgn0032455
ENSMUSG00000001670 (predicted) ENSMUSG00000041237	=	FBgn0030558_FBgn0003178
ENSMUSG00000001670 (predicted) ENSMUSG00000015766	=	FBgn0030558_FBgn0038466
ENSMUSG00000001670 (predicted) ENSMUSG00000042524	=	FBgn0030558_FBgn0033107
ENSMUSG00000001670 (predicted) ENSMUSG00000040985	=	FBgn0030558_FBgn0033107
ENSMUSG00000001670 (predicted) ENSMUSG00000036180	=	FBgn0030558_FBgn0010762
ENSMUSG00000001670 (predicted) ENSMUSG00000027480	=	FBgn0030558_FBgn0033107
ENSMUSG00000001670 (predicted) ENSMUSG00000036817	=	FBgn0030558_FBgn0033107
ENSMUSG00000001670 (predicted) ENSMUSG00000006154	=	FBgn0030558_FBgn0038466
ENSMUSG00000001670 (predicted) ENSMUSG00000042390	=	FBgn0030558_FBgn0010762
ENSMUSG00000001687 (predicted) ENSMUSG00000024982	=	FBgn0026076_FBgn0035970
ENSMUSG00000001751 (predicted) ENSMUSG00000028610	=	FBgn0014417_FBgn0000504
ENSMUSG00000001751 (predicted) ENSMUSG00000011349	=	FBgn0014417_FBgn0000504
ENSMUSG00000001751 (predicted) ENSMUSG00000042705	=	FBgn0014417_FBgn0030323
ENSMUSG00000001751 (predicted) ENSMUSG00000073027	=	FBgn0014417_FBgn0000504
ENSMUSG00000001751 (predicted) ENSMUSG00000031323	=	FBgn0014417_FBgn0000504
ENSMUSG00000001755 (predicted) ENSMUSG00000030347	=	FBgn0035632_FBgn0039589
ENSMUSG00000001755 (predicted) ENSMUSG00000022802	=	FBgn0035632_FBgn0086359
ENSMUSG00000001761 (predicted) ENSMUSG00000005034	=	FBgn0003444_FBgn0000273
ENSMUSG00000001761 (predicted) ENSMUSG00000023000	=	FBgn0003444_FBgn0004644
ENSMUSG00000001761 (predicted) ENSMUSG00000031347	=	FBgn0003444_FBgn0040010
ENSMUSG00000001761 (predicted) ENSMUSG00000050996	=	FBgn0003444_FBgn0040010
ENSMUSG00000001761 (predicted) ENSMUSG00000024576	=	FBgn0003444_FBgn0015024
ENSMUSG00000001761 (predicted) ENSMUSG00000002633	=	FBgn0003444_FBgn0004644
ENSMUSG00000001761 (predicted) ENSMUSG00000052192	=	FBgn0003444_FBgn0015521
ENSMUSG00000001761 (predicted) ENSMUSG00000020483	=	FBgn0003444_FBgn0011760
ENSMUSG00000001761 (predicted) ENSMUSG00000064063	=	FBgn0003444_FBgn0011760
ENSMUSG00000001761 (predicted) ENSMUSG00000006538	=	FBgn0003444_FBgn0004644
ENSMUSG00000001761 (predicted) ENSMUSG00000005469	=	FBgn0003444_FBgn0000273
ENSMUSG00000001761 (predicted) ENSMUSG00000045031	=	FBgn0003444_FBgn0040010
ENSMUSG00000001761 (predicted) ENSMUSG00000039001	=	FBgn0003444_FBgn0015521
ENSMUSG00000001761 (predicted) ENSMUSG00000009013	=	FBgn0003444_FBgn0011760
ENSMUSG00000001763 (predicted) ENSMUSG00000046794	=	FBgn0037848_FBgn0036428
ENSMUSG00000001763 (predicted) ENSMUSG00000067279	=	FBgn0037848_FBgn0036428
ENSMUSG00000001767 (predicted) ENSMUSG00000036309	=	FBgn0000377_FBgn0025637
ENSMUSG00000001767 (predicted) ENSMUSG00000080269	=	FBgn0000377_FBgn0038088
ENSMUSG00000001767 (predicted) ENSMUSG00000074428	=	FBgn0000377_FBgn0086364
ENSMUSG00000001767 (predicted) ENSMUSG00000043372	=	FBgn0000377_FBgn0038251
ENSMUSG00000001767 (predicted) ENSMUSG00000045275	=	FBgn0000377_FBgn0036687
ENSMUSG00000001767 (predicted) ENSMUSG00000031928	=	FBgn0000377_FBgn0020270
ENSMUSG00000001767 (predicted) ENSMUSG00000021039	=	FBgn0000377_FBgn0004856
ENSMUSG00000001767 (predicted) ENSMUSG00000026771	=	FBgn0000377_FBgn0086364
ENSMUSG00000001767 (predicted) ENSMUSG00000059676	=	FBgn0000377_FBgn0086364
ENSMUSG00000001767 (predicted) ENSMUSG00000057522	=	FBgn0000377_FBgn0086364
ENSMUSG00000001767 (predicted) ENSMUSG00000027342	=	FBgn0000377_FBgn0032813
ENSMUSG00000001767 (predicted) ENSMUSG00000057531	=	FBgn0000377_FBgn0036819
ENSMUSG00000001767 (predicted) ENSMUSG00000021718	=	FBgn0000377_FBgn0033538
ENSMUSG00000001767 (predicted) ENSMUSG00000004364	=	FBgn0000377_FBgn0001980
ENSMUSG00000001767 (predicted) ENSMUSG00000028902	=	FBgn0000377_FBgn0014366
ENSMUSG00000001767 (predicted) ENSMUSG00000028954	=	FBgn0000377_FBgn0039343
ENSMUSG00000001767 (predicted) ENSMUSG00000080011	=	FBgn0000377_FBgn0086364
ENSMUSG00000001767 (predicted) ENSMUSG00000062526	=	FBgn0000377_FBgn0031997
ENSMUSG00000001767 (predicted) ENSMUSG00000074425	=	FBgn0000377_FBgn0086364
ENSMUSG00000001767 (predicted) ENSMUSG00000068879	=	FBgn0000377_FBgn0086364
ENSMUSG00000001767 (predicted) ENSMUSG00000039841	=	FBgn0000377_FBgn0037379
ENSMUSG00000001767 (predicted) ENSMUSG00000022009	=	FBgn0000377_FBgn0036812
ENSMUSG00000001767 (predicted) ENSMUSG00000050174	=	FBgn0000377_FBgn0030668
ENSMUSG00000001767 (predicted) ENSMUSG00000074432	=	FBgn0000377_FBgn0086364
ENSMUSG00000001767 (predicted) ENSMUSG00000041815	=	FBgn0000377_FBgn0030956
ENSMUSG00000001767 (predicted) ENSMUSG00000029038	=	FBgn0000377_FBgn0031054
ENSMUSG00000001767 (predicted) ENSMUSG00000060256	=	FBgn0000377_FBgn0086364
ENSMUSG00000001767 (predicted) ENSMUSG00000079998	=	FBgn0000377_FBgn0034138
ENSMUSG00000001767 (predicted) ENSMUSG00000032077	=	FBgn0000377_FBgn0039210
ENSMUSG00000001767 (predicted) ENSMUSG00000058440	=	FBgn0000377_FBgn0005427
ENSMUSG00000001767 (predicted) ENSMUSG00000032586	=	FBgn0000377_FBgn0034314
ENSMUSG00000001767 (predicted) ENSMUSG00000020994	=	FBgn0000377_FBgn0037737
ENSMUSG00000001767 (predicted) ENSMUSG00000028969	=	FBgn0000377_FBgn0013762
ENSMUSG00000001767 (predicted) ENSMUSG00000080010	=	FBgn0000377_FBgn0086364
ENSMUSG00000001767 (predicted) ENSMUSG00000074429	=	FBgn0000377_FBgn0086364
ENSMUSG00000001767 (predicted) ENSMUSG00000071644	=	FBgn0000377_FBgn0029176
ENSMUSG00000001767 (predicted) ENSMUSG00000025733	=	FBgn0000377_FBgn0039140
ENSMUSG00000001767 (predicted) ENSMUSG00000017734	=	FBgn0000377_FBgn0036819
ENSMUSG00000001767 (predicted) ENSMUSG00000034889	=	FBgn0000377_FBgn0031114
ENSMUSG00000001767 (predicted) ENSMUSG00000020777	=	FBgn0000377_FBgn0027572
ENSMUSG00000001767 (predicted) ENSMUSG00000003423	=	FBgn0000377_FBgn0032455
ENSMUSG00000001767 (predicted) ENSMUSG00000064290	=	FBgn0000377_FBgn0086364
ENSMUSG00000001767 (predicted) ENSMUSG00000074426	=	FBgn0000377_FBgn0086364
ENSMUSG00000001767 (predicted) ENSMUSG00000074427	=	FBgn0000377_FBgn0086364
ENSMUSG00000001767 (predicted) ENSMUSG00000022905	=	FBgn0000377_FBgn0024889
ENSMUSG00000001767 (predicted) ENSMUSG00000058005	=	FBgn0000377_FBgn0086364
ENSMUSG00000001767 (predicted) ENSMUSG00000032258	=	FBgn0000377_FBgn0036687
ENSMUSG00000001767 (predicted) ENSMUSG00000028668	=	FBgn0000377_FBgn0039066
ENSMUSG00000001767 (predicted) ENSMUSG00000005069	=	FBgn0000377_FBgn0023516
ENSMUSG00000001767 (predicted) ENSMUSG00000080012	=	FBgn0000377_FBgn0086364
ENSMUSG00000001767 (predicted) ENSMUSG00000019659	=	FBgn0000377_FBgn0039732
ENSMUSG00000001767 (predicted) ENSMUSG00000048878	=	FBgn0000377_FBgn0038251
ENSMUSG00000001767 (predicted) ENSMUSG00000029003	=	FBgn0000377_FBgn0037345
ENSMUSG00000001767 (predicted) ENSMUSG00000027674	=	FBgn0000377_FBgn0023516
ENSMUSG00000001767 (predicted) ENSMUSG00000074424	=	FBgn0000377_FBgn0086364
ENSMUSG00000001767 (predicted) ENSMUSG00000063457	=	FBgn0000377_FBgn0034138
ENSMUSG00000001767 (predicted) ENSMUSG00000017686	=	FBgn0000377_FBgn0039140
ENSMUSG00000001767 (predicted) ENSMUSG00000039676	=	FBgn0000377_FBgn0038088
ENSMUSG00000001767 (predicted) ENSMUSG00000003731	=	FBgn0000377_FBgn0024889
ENSMUSG00000001768 (predicted) ENSMUSG00000033220	=	FBgn0085443_FBgn0014011/FBgn0085443_FBgn0010333
ENSMUSG00000001768 (predicted) ENSMUSG00000001847	=	FBgn0085443_FBgn0014011/FBgn0085443_FBgn0010333
ENSMUSG00000001768 (predicted) ENSMUSG00000020805	=	FBgn0085443_FBgn0036816
ENSMUSG00000001768 (predicted) ENSMUSG00000039615	=	FBgn0085443_FBgn0027052
ENSMUSG00000001768 (predicted) ENSMUSG00000020454	=	FBgn0085443_FBgn0052016
ENSMUSG00000001768 (predicted) ENSMUSG00000029700	=	FBgn0085443_FBgn0036816
ENSMUSG00000001768 (predicted) ENSMUSG00000051615	=	FBgn0085443_FBgn0025806
ENSMUSG00000001768 (predicted) ENSMUSG00000018459	=	FBgn0085443_FBgn0036816
ENSMUSG00000001768 (predicted) ENSMUSG00000036894	=	FBgn0085443_FBgn0025806
ENSMUSG00000001768 (predicted) ENSMUSG00000029843	=	FBgn0085443_FBgn0036816
ENSMUSG00000001768 (predicted) ENSMUSG00000018012	=	FBgn0085443_FBgn0010333/FBgn0085443_FBgn0014011
ENSMUSG00000001768 (predicted) ENSMUSG00000050029	=	FBgn0085443_FBgn0025806
ENSMUSG00000001774 (predicted) ENSMUSG00000036120	=	FBgn0029503_FBgn0032171
ENSMUSG00000001774 (predicted) ENSMUSG00000021661	=	FBgn0029503_FBgn0032171
ENSMUSG00000001774 (predicted) ENSMUSG00000008859	=	FBgn0029503_FBgn0015286
ENSMUSG00000001774 (predicted) ENSMUSG00000004451	=	FBgn0029503_FBgn0015286
ENSMUSG00000001833 (predicted) ENSMUSG00000058013	=	FBgn0013726_FBgn0014029
ENSMUSG00000001833 (predicted) ENSMUSG00000001833	=	FBgn0013726_FBgn0013726
ENSMUSG00000001833 (predicted) ENSMUSG00000034219	=	FBgn0013726_FBgn0014029
ENSMUSG00000001833 (predicted) ENSMUSG00000026568	=	FBgn0013726_FBgn0037715
ENSMUSG00000001833 (predicted) ENSMUSG00000019917	=	FBgn0013726_FBgn0014029
ENSMUSG00000001833 (predicted) ENSMUSG00000026276	=	FBgn0013726_FBgn0011710
ENSMUSG00000001833 (predicted) ENSMUSG00000052997	=	FBgn0013726_FBgn0029113
ENSMUSG00000001833 (predicted) ENSMUSG00000021258	=	FBgn0013726_FBgn0025674
ENSMUSG00000001833 (predicted) ENSMUSG00000018398	=	FBgn0013726_FBgn0014029
ENSMUSG00000001833 (predicted) ENSMUSG00000029345	=	FBgn0013726_FBgn0024191
ENSMUSG00000001833 (predicted) ENSMUSG00000050379	=	FBgn0013726_FBgn0014029
ENSMUSG00000001833 (predicted) ENSMUSG00000031697	=	FBgn0013726_FBgn0023180
ENSMUSG00000001847 (predicted) ENSMUSG00000033697	=	FBgn0010333_FBgn0038853
ENSMUSG00000001847 (predicted) ENSMUSG00000033762	=	FBgn0010333_FBgn0040290
ENSMUSG00000001847 (predicted) ENSMUSG00000051735	=	FBgn0014011_FBgn0085443/FBgn0010333_FBgn0085443
ENSMUSG00000001847 (predicted) ENSMUSG00000034168	=	FBgn0014011_FBgn0030400
ENSMUSG00000001847 (predicted) ENSMUSG00000044030	=	FBgn0014011_FBgn0030400
ENSMUSG00000001847 (predicted) ENSMUSG00000020080	=	FBgn0010333_FBgn0001186
ENSMUSG00000001847 (predicted) ENSMUSG00000044447	=	FBgn0010333_FBgn0015513
ENSMUSG00000001847 (predicted) ENSMUSG00000007564	=	FBgn0010333_FBgn0005776
ENSMUSG00000001847 (predicted) ENSMUSG00000060121	=	FBgn0014011_FBgn0036850
ENSMUSG00000001847 (predicted) ENSMUSG00000041798	=	FBgn0010333_FBgn0001186
ENSMUSG00000001847 (predicted) ENSMUSG00000031696	=	FBgn0010333_FBgn0034708
ENSMUSG00000001847 (predicted) ENSMUSG00000031442	=	FBgn0010333_FBgn0050440
ENSMUSG00000001847 (predicted) ENSMUSG00000037012	=	FBgn0010333_FBgn0001186
ENSMUSG00000001847 (predicted) ENSMUSG00000052698	=	FBgn0010333_FBgn0020254
ENSMUSG00000001847 (predicted) ENSMUSG00000031139	=	FBgn0010333_FBgn0050440
ENSMUSG00000001847 (predicted) ENSMUSG00000024006	=	FBgn0010333_FBgn0003744
ENSMUSG00000001847 (predicted) ENSMUSG00000018012	=	FBgn0014011_FBgn0010333
ENSMUSG00000001847 (predicted) ENSMUSG00000024883	=	FBgn0014011_FBgn0085443/FBgn0010333_FBgn0085443
ENSMUSG00000001847 (predicted) ENSMUSG00000021645	=	FBgn0014011_FBgn0036641
ENSMUSG00000001847 (predicted) ENSMUSG00000047126	=	FBgn0010333_FBgn0000319
ENSMUSG00000001847 (predicted) ENSMUSG00000051495	=	FBgn0014011_FBgn0030400
ENSMUSG00000001847 (predicted) ENSMUSG00000001847	=	FBgn0014011_FBgn0010333
ENSMUSG00000001847 (predicted) ENSMUSG00000032000	=	FBgn0010333_FBgn0003691
ENSMUSG00000001847 (predicted) ENSMUSG00000020639	=	FBgn0010333_FBgn0000308
ENSMUSG00000001847 (predicted) ENSMUSG00000032586	=	FBgn0010333_FBgn0034314
ENSMUSG00000001847 (predicted) ENSMUSG00000041415	=	FBgn0010333_FBgn0039016
ENSMUSG00000001847 (predicted) ENSMUSG00000032058	=	FBgn0010333_FBgn0005776
ENSMUSG00000001847 (predicted) ENSMUSG00000033220	=	FBgn0014011_FBgn0010333
ENSMUSG00000001847 (predicted) ENSMUSG00000044456	=	FBgn0014011_FBgn0085443/FBgn0010333_FBgn0085443
ENSMUSG00000001847 (predicted) ENSMUSG00000057367	=	FBgn0010333_FBgn0003691
ENSMUSG00000001847 (predicted) ENSMUSG00000038840	=	FBgn0010333_FBgn0003691
ENSMUSG00000001847 (predicted) ENSMUSG00000025877	=	FBgn0010333_FBgn0001186
ENSMUSG00000001847 (predicted) ENSMUSG00000025860	=	FBgn0010333_FBgn0003691
ENSMUSG00000001891 (predicted) ENSMUSG00000028954	=	FBgn0035978_FBgn0039343
ENSMUSG00000001910 (predicted) ENSMUSG00000080050	=	FBgn0003254_FBgn0022238
ENSMUSG00000001910 (predicted) ENSMUSG00000049672	=	FBgn0003254_FBgn0022238
ENSMUSG00000001910 (predicted) ENSMUSG00000048930	=	FBgn0003254_FBgn0030891
ENSMUSG00000001910 (predicted) ENSMUSG00000080051	=	FBgn0003254_FBgn0022238
ENSMUSG00000001924 (predicted) ENSMUSG00000032786	=	FBgn0023143_FBgn0020764
ENSMUSG00000001924 (predicted) ENSMUSG00000020309	=	FBgn0023143_FBgn0030411
ENSMUSG00000001924 (predicted) ENSMUSG00000025270	=	FBgn0023143_FBgn0020764
ENSMUSG00000001924 (predicted) ENSMUSG00000021494	=	FBgn0023143_FBgn0015331
ENSMUSG00000001924 (predicted) ENSMUSG00000037593	=	FBgn0023143_FBgn0004462
ENSMUSG00000001985 (predicted) ENSMUSG00000028681	=	FBgn0028422_FBgn0003892
ENSMUSG00000001985 (predicted) ENSMUSG00000021466	=	FBgn0028422_FBgn0003892
ENSMUSG00000002006 (predicted) ENSMUSG00000024293	=	FBgn0024728_FBgn0035766
ENSMUSG00000002006 (predicted) ENSMUSG00000031848	=	FBgn0024728_FBgn0032240
ENSMUSG00000002006 (predicted) ENSMUSG00000039804	=	FBgn0024728_FBgn0024542
ENSMUSG00000002006 (predicted) ENSMUSG00000052566	=	FBgn0024728_FBgn0001202
ENSMUSG00000002006 (predicted) ENSMUSG00000037234	=	FBgn0024728_FBgn0001202
ENSMUSG00000002006 (predicted) ENSMUSG00000031539	=	FBgn0024728_FBgn0000330
ENSMUSG00000002006 (predicted) ENSMUSG00000028572	=	FBgn0024728_FBgn0001202
ENSMUSG00000002006 (predicted) ENSMUSG00000063142	=	FBgn0024728_FBgn0003429
ENSMUSG00000002006 (predicted) ENSMUSG00000031576	=	FBgn0024728_FBgn0003429
ENSMUSG00000002006 (predicted) ENSMUSG00000021824	=	FBgn0024728_FBgn0000330
ENSMUSG00000002006 (predicted) ENSMUSG00000022034	=	FBgn0024728_FBgn0035766
ENSMUSG00000002010 (predicted) ENSMUSG00000039179	=	FBgn0039358_FBgn0040028
ENSMUSG00000002010 (predicted) ENSMUSG00000042189	=	FBgn0039358_FBgn0040028
ENSMUSG00000002014 (predicted) ENSMUSG00000057816	=	FBgn0021795_FBgn0031430
ENSMUSG00000002014 (predicted) ENSMUSG00000028681	=	FBgn0021795_FBgn0003892
ENSMUSG00000002014 (predicted) ENSMUSG00000021466	=	FBgn0021795_FBgn0003892
ENSMUSG00000002015 (predicted) ENSMUSG00000014771	=	FBgn0035165_FBgn0021875
ENSMUSG00000002043 (predicted) ENSMUSG00000022477	=	FBgn0038323_FBgn0010100
ENSMUSG00000002043 (predicted) ENSMUSG00000026394	=	FBgn0038323_FBgn0026753
ENSMUSG00000002043 (predicted) ENSMUSG00000046411	=	FBgn0038323_FBgn0011284
ENSMUSG00000002043 (predicted) ENSMUSG00000046791	=	FBgn0038323_FBgn0029704
ENSMUSG00000002043 (predicted) ENSMUSG00000041731	=	FBgn0038323_FBgn0003076
ENSMUSG00000002043 (predicted) ENSMUSG00000024403	=	FBgn0038323_FBgn0026753
ENSMUSG00000002043 (predicted) ENSMUSG00000044918	=	FBgn0038323_FBgn0026059
ENSMUSG00000002043 (predicted) ENSMUSG00000031320	=	FBgn0038323_FBgn0011284
ENSMUSG00000002043 (predicted) ENSMUSG00000063171	=	FBgn0038323_FBgn0011284
ENSMUSG00000002043 (predicted) ENSMUSG00000031068	=	FBgn0038323_FBgn0032509
ENSMUSG00000002043 (predicted) ENSMUSG00000039105	=	FBgn0038323_FBgn0026753
ENSMUSG00000002043 (predicted) ENSMUSG00000044609	=	FBgn0038323_FBgn0011284
ENSMUSG00000002043 (predicted) ENSMUSG00000025917	=	FBgn0038323_FBgn0027053
ENSMUSG00000002043 (predicted) ENSMUSG00000072720	=	FBgn0038323_FBgn0026059
ENSMUSG00000002043 (predicted) ENSMUSG00000025791	=	FBgn0038323_FBgn0003076
ENSMUSG00000002043 (predicted) ENSMUSG00000067274	=	FBgn0038323_FBgn0000100
ENSMUSG00000002058 (predicted) ENSMUSG00000070443	=	FBgn0025549_FBgn0001092
ENSMUSG00000002058 (predicted) ENSMUSG00000054728	=	FBgn0025549_FBgn0052264
ENSMUSG00000002058 (predicted) ENSMUSG00000010476	=	FBgn0025549_FBgn0001319
ENSMUSG00000002058 (predicted) ENSMUSG00000078162	=	FBgn0025549_FBgn0001092
ENSMUSG00000002058 (predicted) ENSMUSG00000042709	=	FBgn0025549_FBgn0021856
ENSMUSG00000002058 (predicted) ENSMUSG00000080303	=	FBgn0025549_FBgn0001092
ENSMUSG00000002058 (predicted) ENSMUSG00000070490	=	FBgn0025549_FBgn0001092
ENSMUSG00000002058 (predicted) ENSMUSG00000078142	=	FBgn0025549_FBgn0001092
ENSMUSG00000002058 (predicted) ENSMUSG00000053552	=	FBgn0025549_FBgn0001319
ENSMUSG00000002058 (predicted) ENSMUSG00000078965	=	FBgn0025549_FBgn0001092
ENSMUSG00000002058 (predicted) ENSMUSG00000078370	=	FBgn0025549_FBgn0001092
ENSMUSG00000002058 (predicted) ENSMUSG00000079360	=	FBgn0025549_FBgn0001092
ENSMUSG00000002058 (predicted) ENSMUSG00000037347	=	FBgn0025549_FBgn0051637
ENSMUSG00000002058 (predicted) ENSMUSG00000071813	=	FBgn0025549_FBgn0001092
ENSMUSG00000002058 (predicted) ENSMUSG00000072492	=	FBgn0025549_FBgn0001092
ENSMUSG00000002058 (predicted) ENSMUSG00000069236	=	FBgn0025549_FBgn0001092
ENSMUSG00000002058 (predicted) ENSMUSG00000027525	=	FBgn0025549_FBgn0052264
ENSMUSG00000002058 (predicted) ENSMUSG00000078191	=	FBgn0025549_FBgn0001092
ENSMUSG00000002058 (predicted) ENSMUSG00000078967	=	FBgn0025549_FBgn0001092
ENSMUSG00000002058 (predicted) ENSMUSG00000035930	=	FBgn0025549_FBgn0051637
ENSMUSG00000002058 (predicted) ENSMUSG00000078636	=	FBgn0025549_FBgn0001092
ENSMUSG00000002058 (predicted) ENSMUSG00000073212	=	FBgn0025549_FBgn0001092
ENSMUSG00000002058 (predicted) ENSMUSG00000070408	=	FBgn0025549_FBgn0001092
ENSMUSG00000002058 (predicted) ENSMUSG00000057666	=	FBgn0025549_FBgn0001092
ENSMUSG00000002058 (predicted) ENSMUSG00000080155	=	FBgn0025549_FBgn0001092
ENSMUSG00000002058 (predicted) ENSMUSG00000079501	=	FBgn0025549_FBgn0001092
ENSMUSG00000002058 (predicted) ENSMUSG00000078308	=	FBgn0025549_FBgn0001092
ENSMUSG00000002058 (predicted) ENSMUSG00000057098	=	FBgn0025549_FBgn0001319
ENSMUSG00000002058 (predicted) ENSMUSG00000029233	=	FBgn0025549_FBgn0032014
ENSMUSG00000002058 (predicted) ENSMUSG00000031952	=	FBgn0025549_FBgn0051637
ENSMUSG00000002058 (predicted) ENSMUSG00000070025	=	FBgn0025549_FBgn0001092
ENSMUSG00000002058 (predicted) ENSMUSG00000022053	=	FBgn0025549_FBgn0001319
ENSMUSG00000002058 (predicted) ENSMUSG00000078573	=	FBgn0025549_FBgn0001092
ENSMUSG00000002058 (predicted) ENSMUSG00000078300	=	FBgn0025549_FBgn0001092
ENSMUSG00000002058 (predicted) ENSMUSG00000061099	=	FBgn0025549_FBgn0001092
ENSMUSG00000002058 (predicted) ENSMUSG00000055676	=	FBgn0025549_FBgn0001092
ENSMUSG00000002058 (predicted) ENSMUSG00000070282	=	FBgn0025549_FBgn0001092
ENSMUSG00000002058 (predicted) ENSMUSG00000079558	=	FBgn0025549_FBgn0001092
ENSMUSG00000002058 (predicted) ENSMUSG00000063885	=	FBgn0025549_FBgn0001092
ENSMUSG00000002058 (predicted) ENSMUSG00000066043	=	FBgn0025549_FBgn0052264
ENSMUSG00000002058 (predicted) ENSMUSG00000062866	=	FBgn0025549_FBgn0052264
ENSMUSG00000002058 (predicted) ENSMUSG00000078088	=	FBgn0025549_FBgn0001092
ENSMUSG00000002058 (predicted) ENSMUSG00000033350	=	FBgn0025549_FBgn0051637
ENSMUSG00000002058 (predicted) ENSMUSG00000078592	=	FBgn0025549_FBgn0001092
ENSMUSG00000002064 (predicted) ENSMUSG00000021707	=	FBgn0037312_FBgn0004087
ENSMUSG00000002068 (known) ENSMUSG00000019942	=	FBgn0010382_FBgn0004106
ENSMUSG00000002068 (known) ENSMUSG00000025358	=	FBgn0010382_FBgn0004107
ENSMUSG00000002068 (predicted) ENSMUSG00000040359	=	FBgn0010382_FBgn0037467
ENSMUSG00000002068 (predicted) ENSMUSG00000031666	=	FBgn0010382_FBgn0015799
ENSMUSG00000002068 (predicted) ENSMUSG00000005312	=	FBgn0010382_FBgn0031057
ENSMUSG00000002068 (predicted) ENSMUSG00000069125	=	FBgn0010382_FBgn0034751
ENSMUSG00000002068 (predicted) ENSMUSG00000022105	=	FBgn0010382_FBgn0015799
ENSMUSG00000002068 (predicted) ENSMUSG00000031060	=	FBgn0010382_FBgn0031318
ENSMUSG00000002068 (predicted) ENSMUSG00000032580	=	FBgn0010382_FBgn0031318
ENSMUSG00000002068 (predicted) ENSMUSG00000046694	=	FBgn0010382_FBgn0050497
ENSMUSG00000002068 (predicted) ENSMUSG00000027164	=	FBgn0010382_FBgn0026318
ENSMUSG00000002068 (predicted) ENSMUSG00000002409	=	FBgn0010382_FBgn0002777
ENSMUSG00000002068 (predicted) ENSMUSG00000062284	=	FBgn0010382_FBgn0034751
ENSMUSG00000002068 (predicted) ENSMUSG00000027958	=	FBgn0010382_FBgn0037005
ENSMUSG00000002068 (predicted) ENSMUSG00000034288	=	FBgn0010382_FBgn0004107
ENSMUSG00000002068 (predicted) ENSMUSG00000032265	=	FBgn0010382_FBgn0050497
ENSMUSG00000002068 (predicted) ENSMUSG00000008604	=	FBgn0010382_FBgn0031057
ENSMUSG00000002068 (predicted) ENSMUSG00000044468	=	FBgn0010382_FBgn0050497
ENSMUSG00000002068 (predicted) ENSMUSG00000062526	=	FBgn0010382_FBgn0031997
ENSMUSG00000002068 (predicted) ENSMUSG00000009093	=	FBgn0010382_FBgn0031117
ENSMUSG00000002068 (predicted) ENSMUSG00000050148	=	FBgn0010382_FBgn0031057
ENSMUSG00000002068 (predicted) ENSMUSG00000022897	=	FBgn0010382_FBgn0002777
ENSMUSG00000002068 (predicted) ENSMUSG00000027641	=	FBgn0010382_FBgn0015799
ENSMUSG00000002068 (predicted) ENSMUSG00000028884	=	FBgn0010382_FBgn0032906
ENSMUSG00000002068 (predicted) ENSMUSG00000025290	=	FBgn0010382_FBgn0034751
ENSMUSG00000002068 (predicted) ENSMUSG00000033318	=	FBgn0010382_FBgn0031117
ENSMUSG00000002068 (predicted) ENSMUSG00000028969	=	FBgn0010382_FBgn0013762
ENSMUSG00000002068 (predicted) ENSMUSG00000051618	=	FBgn0010382_FBgn0031057
ENSMUSG00000002068 (predicted) ENSMUSG00000058869	=	FBgn0010382_FBgn0034751
ENSMUSG00000002068 (predicted) ENSMUSG00000038212	=	FBgn0010382_FBgn0037005
ENSMUSG00000002068 (predicted) ENSMUSG00000073007	=	FBgn0010382_FBgn0050497
ENSMUSG00000002104 (predicted) ENSMUSG00000020744	=	FBgn0039911_FBgn0037852
ENSMUSG00000002107 (predicted) ENSMUSG00000032097	=	FBgn0000114_FBgn0004419
ENSMUSG00000002107 (predicted) ENSMUSG00000041459	=	FBgn0000114_FBgn0025790
ENSMUSG00000002107 (predicted) ENSMUSG00000021758	=	FBgn0000114_FBgn0003970
ENSMUSG00000002107 (predicted) ENSMUSG00000023495	=	FBgn0000114_FBgn0014362
ENSMUSG00000002107 (predicted) ENSMUSG00000056851	=	FBgn0000114_FBgn0014362
ENSMUSG00000002107 (predicted) ENSMUSG00000026933	=	FBgn0000114_FBgn0022085
ENSMUSG00000002107 (predicted) ENSMUSG00000041570	=	FBgn0000114_FBgn0022085
ENSMUSG00000002107 (predicted) ENSMUSG00000044433	=	FBgn0000114_FBgn0022085
ENSMUSG00000002129 (predicted) ENSMUSG00000031239	=	FBgn0038464_FBgn0031285
ENSMUSG00000002129 (predicted) ENSMUSG00000026223	=	FBgn0038464_FBgn0031285
ENSMUSG00000002129 (predicted) ENSMUSG00000022108	=	FBgn0038464_FBgn0031285
ENSMUSG00000002147 (predicted) ENSMUSG00000032897	=	FBgn0016917_FBgn0029905
ENSMUSG00000002147 (predicted) ENSMUSG00000027168	=	FBgn0016917_FBgn0019650
ENSMUSG00000002190 (predicted) ENSMUSG00000028838	=	FBgn0015622_FBgn0020245
ENSMUSG00000002190 (predicted) ENSMUSG00000061731	=	FBgn0015622_FBgn0020245
ENSMUSG00000002204 (predicted) ENSMUSG00000027404	=	FBgn0029093_FBgn0010083
ENSMUSG00000002204 (predicted) ENSMUSG00000078656	=	FBgn0029093_FBgn0022027
ENSMUSG00000002204 (predicted) ENSMUSG00000032897	=	FBgn0029093_FBgn0029905
ENSMUSG00000002205 (predicted) ENSMUSG00000024844	=	FBgn0027889_FBgn0031977
ENSMUSG00000002205 (predicted) ENSMUSG00000020525	=	FBgn0027889_FBgn0022768
ENSMUSG00000002205 (predicted) ENSMUSG00000044433	=	FBgn0027889_FBgn0022085
ENSMUSG00000002205 (predicted) ENSMUSG00000039943	=	FBgn0027889_FBgn0004625
ENSMUSG00000002205 (predicted) ENSMUSG00000026933	=	FBgn0027889_FBgn0022085
ENSMUSG00000002205 (predicted) ENSMUSG00000041570	=	FBgn0027889_FBgn0022085
ENSMUSG00000002210 (predicted) ENSMUSG00000027168	=	FBgn0023520_FBgn0019650
ENSMUSG00000002222 (predicted) ENSMUSG00000007107	=	FBgn0034573_FBgn0002921
ENSMUSG00000002222 (predicted) ENSMUSG00000002222	=	FBgn0034573_FBgn0034573
ENSMUSG00000002222 (predicted) ENSMUSG00000007097	=	FBgn0034573_FBgn0002921
ENSMUSG00000002222 (predicted) ENSMUSG00000027573	=	FBgn0034573_FBgn0030944
ENSMUSG00000002222 (predicted) ENSMUSG00000052798	=	FBgn0034573_FBgn0027868
ENSMUSG00000002222 (predicted) ENSMUSG00000033161	=	FBgn0034573_FBgn0002921
ENSMUSG00000002222 (predicted) ENSMUSG00000040907	=	FBgn0034573_FBgn0002921
ENSMUSG00000002233 (predicted) ENSMUSG00000022240	=	FBgn0014020_FBgn0015587
ENSMUSG00000002233 (predicted) ENSMUSG00000037216	=	FBgn0014020_FBgn0034089
ENSMUSG00000002233 (predicted) ENSMUSG00000024039	=	FBgn0014020_FBgn0031148
ENSMUSG00000002233 (predicted) ENSMUSG00000037815	=	FBgn0014020_FBgn0010215
ENSMUSG00000002233 (predicted) ENSMUSG00000020611	=	FBgn0014020_FBgn0000384
ENSMUSG00000002233 (predicted) ENSMUSG00000028086	=	FBgn0014020_FBgn0041171
ENSMUSG00000002233 (predicted) ENSMUSG00000027699	=	FBgn0014020_FBgn0003041
ENSMUSG00000002233 (predicted) ENSMUSG00000026413	=	FBgn0014020_FBgn0015587
ENSMUSG00000002233 (predicted) ENSMUSG00000034101	=	FBgn0014020_FBgn0015587
ENSMUSG00000002233 (predicted) ENSMUSG00000041957	=	FBgn0014020_FBgn0015587
ENSMUSG00000002233 (predicted) ENSMUSG00000060843	=	FBgn0014020_FBgn0010215
ENSMUSG00000002233 (predicted) ENSMUSG00000026991	=	FBgn0014020_FBgn0015587
ENSMUSG00000002233 (predicted) ENSMUSG00000063063	=	FBgn0014020_FBgn0010215
ENSMUSG00000002233 (predicted) ENSMUSG00000054065	=	FBgn0014020_FBgn0015587
ENSMUSG00000002249 (predicted) ENSMUSG00000009073	=	FBgn0003345_FBgn0086384
ENSMUSG00000002249 (predicted) ENSMUSG00000049641	=	FBgn0003345_FBgn0003975
ENSMUSG00000002249 (predicted) ENSMUSG00000080275	=	FBgn0003345_FBgn0003975
ENSMUSG00000002249 (predicted) ENSMUSG00000053552	=	FBgn0003345_FBgn0001319
ENSMUSG00000002249 (predicted) ENSMUSG00000032498	=	FBgn0003345_FBgn0011659
ENSMUSG00000002249 (predicted) ENSMUSG00000057098	=	FBgn0003345_FBgn0001319
ENSMUSG00000002249 (predicted) ENSMUSG00000027522	=	FBgn0003345_FBgn0031106
ENSMUSG00000002249 (predicted) ENSMUSG00000029038	=	FBgn0003345_FBgn0031054
ENSMUSG00000002249 (predicted) ENSMUSG00000031131	=	FBgn0003345_FBgn0003975
ENSMUSG00000002249 (predicted) ENSMUSG00000010476	=	FBgn0003345_FBgn0001319
ENSMUSG00000002249 (predicted) ENSMUSG00000025077	=	FBgn0003345_FBgn0037338
ENSMUSG00000002249 (predicted) ENSMUSG00000053110	=	FBgn0003345_FBgn0034970
ENSMUSG00000002249 (predicted) ENSMUSG00000027168	=	FBgn0003345_FBgn0019650
ENSMUSG00000002249 (predicted) ENSMUSG00000022053	=	FBgn0003345_FBgn0001319
ENSMUSG00000002289 (predicted) ENSMUSG00000032744	=	FBgn0034160_FBgn0027788
ENSMUSG00000002289 (predicted) ENSMUSG00000040289	=	FBgn0034160_FBgn0027788
ENSMUSG00000002289 (predicted) ENSMUSG00000019789	=	FBgn0034160_FBgn0027788
ENSMUSG00000002307 (predicted) ENSMUSG00000042345	=	FBgn0031820_FBgn0039137
ENSMUSG00000002307 (predicted) ENSMUSG00000032020	=	FBgn0031820_FBgn0039137
ENSMUSG00000002319 (predicted) ENSMUSG00000041992	=	FBgn0042177_FBgn0085421
ENSMUSG00000002319 (predicted) ENSMUSG00000049044	=	FBgn0042177_FBgn0085421
ENSMUSG00000002319 (predicted) ENSMUSG00000031928	=	FBgn0042177_FBgn0020270
ENSMUSG00000002319 (predicted) ENSMUSG00000022469	=	FBgn0042177_FBgn0085421
ENSMUSG00000002319 (predicted) ENSMUSG00000038020	=	FBgn0042177_FBgn0085421
ENSMUSG00000002343 (predicted) ENSMUSG00000072582	=	FBgn0034315_FBgn0026566
ENSMUSG00000002365 (predicted) ENSMUSG00000042320	=	FBgn0040475_FBgn0004595
ENSMUSG00000002365 (predicted) ENSMUSG00000027404	=	FBgn0040475_FBgn0010083
ENSMUSG00000002365 (predicted) ENSMUSG00000043068	=	FBgn0040475_FBgn0051038
ENSMUSG00000002365 (predicted) ENSMUSG00000022471	=	FBgn0040475_FBgn0011774
ENSMUSG00000002365 (predicted) ENSMUSG00000016386	=	FBgn0040475_FBgn0036028
ENSMUSG00000002365 (predicted) ENSMUSG00000024939	=	FBgn0040475_FBgn0051038
ENSMUSG00000002365 (predicted) ENSMUSG00000010175	=	FBgn0040475_FBgn0004595
ENSMUSG00000002365 (predicted) ENSMUSG00000041708	=	FBgn0040475_FBgn0036028
ENSMUSG00000002372 (predicted) ENSMUSG00000074426	=	FBgn0039110_FBgn0086364
ENSMUSG00000002372 (predicted) ENSMUSG00000059676	=	FBgn0039110_FBgn0086364
ENSMUSG00000002372 (predicted) ENSMUSG00000044147	=	FBgn0039110_FBgn0013750
ENSMUSG00000002372 (predicted) ENSMUSG00000058005	=	FBgn0039110_FBgn0086364
ENSMUSG00000002372 (predicted) ENSMUSG00000068879	=	FBgn0039110_FBgn0086364
ENSMUSG00000002372 (predicted) ENSMUSG00000074428	=	FBgn0039110_FBgn0086364
ENSMUSG00000002372 (predicted) ENSMUSG00000074427	=	FBgn0039110_FBgn0086364
ENSMUSG00000002372 (predicted) ENSMUSG00000064290	=	FBgn0039110_FBgn0086364
ENSMUSG00000002372 (predicted) ENSMUSG00000074432	=	FBgn0039110_FBgn0086364
ENSMUSG00000002372 (predicted) ENSMUSG00000074425	=	FBgn0039110_FBgn0086364
ENSMUSG00000002372 (predicted) ENSMUSG00000074424	=	FBgn0039110_FBgn0086364
ENSMUSG00000002372 (predicted) ENSMUSG00000057522	=	FBgn0039110_FBgn0086364
ENSMUSG00000002372 (predicted) ENSMUSG00000080012	=	FBgn0039110_FBgn0086364
ENSMUSG00000002372 (predicted) ENSMUSG00000080011	=	FBgn0039110_FBgn0086364
ENSMUSG00000002372 (predicted) ENSMUSG00000074429	=	FBgn0039110_FBgn0086364
ENSMUSG00000002372 (predicted) ENSMUSG00000060256	=	FBgn0039110_FBgn0086364
ENSMUSG00000002372 (predicted) ENSMUSG00000080010	=	FBgn0039110_FBgn0086364
ENSMUSG00000002372 (predicted) ENSMUSG00000026771	=	FBgn0039110_FBgn0086364
ENSMUSG00000002379 (predicted) ENSMUSG00000030088	=	FBgn0034576_FBgn0032945
ENSMUSG00000002379 (predicted) ENSMUSG00000020256	=	FBgn0034576_FBgn0032945
ENSMUSG00000002384 (predicted) ENSMUSG00000032285	=	FBgn0024234_FBgn0038145
ENSMUSG00000002384 (predicted) ENSMUSG00000028410	=	FBgn0024234_FBgn0038145
ENSMUSG00000002409 (predicted) ENSMUSG00000032316	=	FBgn0002777_FBgn0053553
ENSMUSG00000002409 (predicted) ENSMUSG00000020777	=	FBgn0002777_FBgn0027572
ENSMUSG00000002409 (predicted) ENSMUSG00000020697	=	FBgn0002777_FBgn0038035
ENSMUSG00000002409 (predicted) ENSMUSG00000021219	=	FBgn0002777_FBgn0024941
ENSMUSG00000002409 (predicted) ENSMUSG00000026527	=	FBgn0002777_FBgn0024941
ENSMUSG00000002409 (predicted) ENSMUSG00000030878	=	FBgn0002777_FBgn0032876
ENSMUSG00000002409 (predicted) ENSMUSG00000022897	=	FBgn0002777_FBgn0002777
ENSMUSG00000002409 (predicted) ENSMUSG00000030659	=	FBgn0002777_FBgn0052190
ENSMUSG00000002409 (predicted) ENSMUSG00000038290	=	FBgn0002777_FBgn0039260
ENSMUSG00000002409 (predicted) ENSMUSG00000024939	=	FBgn0002777_FBgn0051038
ENSMUSG00000002409 (predicted) ENSMUSG00000022110	=	FBgn0002777_FBgn0037643
ENSMUSG00000002409 (predicted) ENSMUSG00000009073	=	FBgn0002777_FBgn0086384
ENSMUSG00000002409 (predicted) ENSMUSG00000031916	=	FBgn0002777_FBgn0032361
ENSMUSG00000002409 (predicted) ENSMUSG00000028252	=	FBgn0002777_FBgn0004597
ENSMUSG00000002409 (predicted) ENSMUSG00000026585	=	FBgn0002777_FBgn0028421
ENSMUSG00000002409 (predicted) ENSMUSG00000030824	=	FBgn0002777_FBgn0052190
ENSMUSG00000002409 (predicted) ENSMUSG00000026491	=	FBgn0002777_FBgn0031052
ENSMUSG00000002409 (predicted) ENSMUSG00000002409	=	FBgn0002777_FBgn0002777
ENSMUSG00000002409 (predicted) ENSMUSG00000016253	=	FBgn0002777_FBgn0010416
ENSMUSG00000002409 (predicted) ENSMUSG00000037922	=	FBgn0002777_FBgn0020299
ENSMUSG00000002409 (predicted) ENSMUSG00000040904	=	FBgn0002777_FBgn0058127
ENSMUSG00000002409 (predicted) ENSMUSG00000050910	=	FBgn0002777_FBgn0032876
ENSMUSG00000002409 (predicted) ENSMUSG00000043068	=	FBgn0002777_FBgn0051038
ENSMUSG00000002409 (predicted) ENSMUSG00000031442	=	FBgn0002777_FBgn0050440
ENSMUSG00000002409 (predicted) ENSMUSG00000025017	=	FBgn0002777_FBgn0020299
ENSMUSG00000002409 (predicted) ENSMUSG00000027323	=	FBgn0002777_FBgn0003479
ENSMUSG00000002409 (predicted) ENSMUSG00000023353	=	FBgn0002777_FBgn0028509
ENSMUSG00000002409 (predicted) ENSMUSG00000005362	=	FBgn0002777_FBgn0037780
ENSMUSG00000002409 (predicted) ENSMUSG00000021258	=	FBgn0002777_FBgn0025674
ENSMUSG00000002409 (predicted) ENSMUSG00000055013	=	FBgn0002777_FBgn0028509
ENSMUSG00000002409 (predicted) ENSMUSG00000028212	=	FBgn0002777_FBgn0010382
ENSMUSG00000002409 (predicted) ENSMUSG00000055884	=	FBgn0002777_FBgn0038889
ENSMUSG00000002409 (predicted) ENSMUSG00000025422	=	FBgn0002777_FBgn0028509
ENSMUSG00000002409 (predicted) ENSMUSG00000031139	=	FBgn0002777_FBgn0050440
ENSMUSG00000002413 (known) ENSMUSG00000030265	=	FBgn0003079_FBgn0003205
ENSMUSG00000002413 (known) ENSMUSG00000004936	=	FBgn0003079_FBgn0010269
ENSMUSG00000002413 (known) ENSMUSG00000035027	=	FBgn0003079_FBgn0010269
ENSMUSG00000002413 (predicted) ENSMUSG00000050029	=	FBgn0003079_FBgn0025806
ENSMUSG00000002413 (predicted) ENSMUSG00000036894	=	FBgn0003079_FBgn0025806
ENSMUSG00000002413 (predicted) ENSMUSG00000027852	=	FBgn0003079_FBgn0003205
ENSMUSG00000002413 (predicted) ENSMUSG00000061578	=	FBgn0003079_FBgn0015402
ENSMUSG00000002413 (predicted) ENSMUSG00000023944	=	FBgn0003079_FBgn0001233
ENSMUSG00000002413 (predicted) ENSMUSG00000018334	=	FBgn0003079_FBgn0015402
ENSMUSG00000002413 (predicted) ENSMUSG00000047281	=	FBgn0003079_FBgn0004907
ENSMUSG00000002413 (predicted) ENSMUSG00000052681	=	FBgn0003079_FBgn0004636
ENSMUSG00000002413 (predicted) ENSMUSG00000068798	=	FBgn0003079_FBgn0004636
ENSMUSG00000002413 (predicted) ENSMUSG00000021270	=	FBgn0003079_FBgn0001233
ENSMUSG00000002413 (predicted) ENSMUSG00000051615	=	FBgn0003079_FBgn0025806
ENSMUSG00000002455 (predicted) ENSMUSG00000035152	=	FBgn0036828_FBgn0010380
ENSMUSG00000002455 (predicted) ENSMUSG00000034518	=	FBgn0036828_FBgn0029936
ENSMUSG00000002455 (predicted) ENSMUSG00000009090	=	FBgn0036828_FBgn0010380
ENSMUSG00000002486 (predicted) ENSMUSG00000078240	=	FBgn0046225_FBgn0016726
ENSMUSG00000002486 (predicted) ENSMUSG00000080047	=	FBgn0046225_FBgn0016726
ENSMUSG00000002486 (predicted) ENSMUSG00000062472	=	FBgn0046225_FBgn0016726
ENSMUSG00000002486 (predicted) ENSMUSG00000017428	=	FBgn0046225_FBgn0028689
ENSMUSG00000002486 (predicted) ENSMUSG00000022431	=	FBgn0046225_FBgn0036214
ENSMUSG00000002486 (predicted) ENSMUSG00000079964	=	FBgn0046225_FBgn0016726
ENSMUSG00000002486 (predicted) ENSMUSG00000024474	=	FBgn0046225_FBgn0037660
ENSMUSG00000002486 (predicted) ENSMUSG00000041660	=	FBgn0046225_FBgn0033830
ENSMUSG00000002486 (predicted) ENSMUSG00000003423	=	FBgn0046225_FBgn0032455
ENSMUSG00000002486 (predicted) ENSMUSG00000080205	=	FBgn0046225_FBgn0016726
ENSMUSG00000002486 (predicted) ENSMUSG00000025257	=	FBgn0046225_FBgn0036214
ENSMUSG00000002486 (predicted) ENSMUSG00000045694	=	FBgn0046225_FBgn0019936
ENSMUSG00000002486 (predicted) ENSMUSG00000074516	=	FBgn0046225_FBgn0016726
ENSMUSG00000002486 (predicted) ENSMUSG00000048758	=	FBgn0046225_FBgn0016726
ENSMUSG00000002486 (predicted) ENSMUSG00000024387	=	FBgn0046225_FBgn0000259
ENSMUSG00000002486 (predicted) ENSMUSG00000078097	=	FBgn0046225_FBgn0016726
ENSMUSG00000002486 (predicted) ENSMUSG00000079943	=	FBgn0046225_FBgn0016726
ENSMUSG00000002486 (predicted) ENSMUSG00000028234	=	FBgn0046225_FBgn0019936
ENSMUSG00000002486 (predicted) ENSMUSG00000078312	=	FBgn0046225_FBgn0016726
ENSMUSG00000002486 (predicted) ENSMUSG00000079937	=	FBgn0046225_FBgn0016726
ENSMUSG00000002486 (predicted) ENSMUSG00000080082	=	FBgn0046225_FBgn0016726
ENSMUSG00000002486 (predicted) ENSMUSG00000045159	=	FBgn0046225_FBgn0019936
ENSMUSG00000002486 (predicted) ENSMUSG00000028710	=	FBgn0046225_FBgn0022344
ENSMUSG00000002486 (predicted) ENSMUSG00000057707	=	FBgn0046225_FBgn0016726
ENSMUSG00000002486 (predicted) ENSMUSG00000079993	=	FBgn0046225_FBgn0016726
ENSMUSG00000002500 (predicted) ENSMUSG00000042766	=	FBgn0020910_FBgn0051721
ENSMUSG00000002500 (predicted) ENSMUSG00000021071	=	FBgn0020910_FBgn0051721
ENSMUSG00000002500 (predicted) ENSMUSG00000032580	=	FBgn0020910_FBgn0031319
ENSMUSG00000002500 (predicted) ENSMUSG00000022889	=	FBgn0020910_FBgn0036462
ENSMUSG00000002500 (predicted) ENSMUSG00000031060	=	FBgn0020910_FBgn0031319
ENSMUSG00000002500 (predicted) ENSMUSG00000059534	=	FBgn0020910_FBgn0011227
ENSMUSG00000002500 (predicted) ENSMUSG00000027168	=	FBgn0020910_FBgn0019650
ENSMUSG00000002500 (predicted) ENSMUSG00000032513	=	FBgn0020910_FBgn0036919
ENSMUSG00000002500 (predicted) ENSMUSG00000027677	=	FBgn0020910_FBgn0037855
ENSMUSG00000002500 (predicted) ENSMUSG00000026589	=	FBgn0020910_FBgn0052654
ENSMUSG00000002500 (predicted) ENSMUSG00000033949	=	FBgn0020910_FBgn0051721
ENSMUSG00000002500 (predicted) ENSMUSG00000029309	=	FBgn0020910_FBgn0026562
ENSMUSG00000002500 (predicted) ENSMUSG00000038618	=	FBgn0020910_FBgn0039352
ENSMUSG00000002500 (predicted) ENSMUSG00000047591	=	FBgn0020910_FBgn0000964
ENSMUSG00000002500 (predicted) ENSMUSG00000042705	=	FBgn0020910_FBgn0030323
ENSMUSG00000002500 (predicted) ENSMUSG00000041712	=	FBgn0020910_FBgn0032635
ENSMUSG00000002500 (predicted) ENSMUSG00000036913	=	FBgn0020910_FBgn0051721
ENSMUSG00000002500 (predicted) ENSMUSG00000055435	=	FBgn0020910_FBgn0000964
ENSMUSG00000002500 (predicted) ENSMUSG00000074622	=	FBgn0020910_FBgn0000964
ENSMUSG00000002500 (predicted) ENSMUSG00000032451	=	FBgn0020910_FBgn0051721
ENSMUSG00000002500 (predicted) ENSMUSG00000027502	=	FBgn0020910_FBgn0032290
ENSMUSG00000002500 (predicted) ENSMUSG00000021301	=	FBgn0020910_FBgn0030145
ENSMUSG00000002500 (predicted) ENSMUSG00000025935	=	FBgn0020910_FBgn0040340
ENSMUSG00000002500 (predicted) ENSMUSG00000030259	=	FBgn0020910_FBgn0039352
ENSMUSG00000002500 (predicted) ENSMUSG00000042807	=	FBgn0020910_FBgn0030145
ENSMUSG00000002500 (predicted) ENSMUSG00000029397	=	FBgn0020910_FBgn0031816
ENSMUSG00000002500 (predicted) ENSMUSG00000024253	=	FBgn0020910_FBgn0032119
ENSMUSG00000002500 (predicted) ENSMUSG00000041779	=	FBgn0020910_FBgn0040340
ENSMUSG00000002500 (predicted) ENSMUSG00000040632	=	FBgn0020910_FBgn0000964
ENSMUSG00000002500 (predicted) ENSMUSG00000022816	=	FBgn0020910_FBgn0026562
ENSMUSG00000002500 (predicted) ENSMUSG00000014959	=	FBgn0020910_FBgn0036919
ENSMUSG00000002500 (predicted) ENSMUSG00000047419	=	FBgn0020910_FBgn0051721
ENSMUSG00000002500 (predicted) ENSMUSG00000018593	=	FBgn0020910_FBgn0026562
ENSMUSG00000002500 (predicted) ENSMUSG00000044528	=	FBgn0020910_FBgn0040340
ENSMUSG00000002504 (predicted) ENSMUSG00000050029	=	FBgn0010620_FBgn0025806
ENSMUSG00000002504 (predicted) ENSMUSG00000028329	=	FBgn0010620_FBgn0004832
ENSMUSG00000002504 (predicted) ENSMUSG00000051615	=	FBgn0010620_FBgn0025806
ENSMUSG00000002504 (predicted) ENSMUSG00000030134	=	FBgn0010620_FBgn0034230
ENSMUSG00000002504 (predicted) ENSMUSG00000020374	=	FBgn0010620_FBgn0034230
ENSMUSG00000002504 (predicted) ENSMUSG00000029333	=	FBgn0010620_FBgn0034230
ENSMUSG00000002504 (predicted) ENSMUSG00000036894	=	FBgn0010620_FBgn0025806
ENSMUSG00000002524 (predicted) ENSMUSG00000047126	=	FBgn0028577_FBgn0000319
ENSMUSG00000002524 (predicted) ENSMUSG00000008036	=	FBgn0028577_FBgn0043012
ENSMUSG00000002524 (predicted) ENSMUSG00000029017	=	FBgn0028577_FBgn0038271
ENSMUSG00000002524 (predicted) ENSMUSG00000038546	=	FBgn0028577_FBgn0033522
ENSMUSG00000002524 (predicted) ENSMUSG00000038975	=	FBgn0028577_FBgn0028970
ENSMUSG00000002524 (predicted) ENSMUSG00000014859	=	FBgn0028577_FBgn0024371
ENSMUSG00000002524 (predicted) ENSMUSG00000009575	=	FBgn0028577_FBgn0030082
ENSMUSG00000002524 (predicted) ENSMUSG00000074843	=	FBgn0028577_FBgn0030082
ENSMUSG00000002524 (predicted) ENSMUSG00000020962	=	FBgn0028577_FBgn0011289
ENSMUSG00000002524 (predicted) ENSMUSG00000033318	=	FBgn0028577_FBgn0030484
ENSMUSG00000002524 (predicted) ENSMUSG00000015748	=	FBgn0028577_FBgn0036915
ENSMUSG00000002524 (predicted) ENSMUSG00000041431	=	FBgn0028577_FBgn0000405
ENSMUSG00000002524 (predicted) ENSMUSG00000025651	=	FBgn0028577_FBgn0038271
ENSMUSG00000002524 (predicted) ENSMUSG00000032097	=	FBgn0028577_FBgn0004419
ENSMUSG00000002524 (predicted) ENSMUSG00000010048	=	FBgn0028577_FBgn0051694
ENSMUSG00000002524 (predicted) ENSMUSG00000009093	=	FBgn0028577_FBgn0030484
ENSMUSG00000002524 (predicted) ENSMUSG00000037415	=	FBgn0028577_FBgn0033522
ENSMUSG00000002524 (predicted) ENSMUSG00000022889	=	FBgn0028577_FBgn0036462
ENSMUSG00000002524 (predicted) ENSMUSG00000029610	=	FBgn0028577_FBgn0036515
ENSMUSG00000002524 (predicted) ENSMUSG00000048574	=	FBgn0028577_FBgn0000405
ENSMUSG00000002524 (predicted) ENSMUSG00000014529	=	FBgn0028577_FBgn0013305
ENSMUSG00000002524 (predicted) ENSMUSG00000035293	=	FBgn0028577_FBgn0005683
ENSMUSG00000002524 (predicted) ENSMUSG00000050174	=	FBgn0028577_FBgn0030668
ENSMUSG00000002524 (predicted) ENSMUSG00000024154	=	FBgn0028577_FBgn0011289
ENSMUSG00000002524 (predicted) ENSMUSG00000030347	=	FBgn0028577_FBgn0039589
ENSMUSG00000002524 (predicted) ENSMUSG00000032218	=	FBgn0028577_FBgn0000405
ENSMUSG00000002524 (predicted) ENSMUSG00000059647	=	FBgn0028577_FBgn0030082
ENSMUSG00000002524 (predicted) ENSMUSG00000018666	=	FBgn0028577_FBgn0030082
ENSMUSG00000002524 (predicted) ENSMUSG00000075704	=	FBgn0028577_FBgn0020653
ENSMUSG00000002524 (predicted) ENSMUSG00000029836	=	FBgn0028577_FBgn0030082
ENSMUSG00000002524 (predicted) ENSMUSG00000027552	=	FBgn0028577_FBgn0024371
ENSMUSG00000002524 (predicted) ENSMUSG00000003135	=	FBgn0028577_FBgn0034963
ENSMUSG00000002524 (predicted) ENSMUSG00000021902	=	FBgn0028577_FBgn0005683
ENSMUSG00000002524 (predicted) ENSMUSG00000055194	=	FBgn0028577_FBgn0000042
ENSMUSG00000002524 (predicted) ENSMUSG00000031838	=	FBgn0028577_FBgn0037721
ENSMUSG00000002546 (predicted) ENSMUSG00000022554	=	FBgn0034697_FBgn0039417
ENSMUSG00000002546 (predicted) ENSMUSG00000038342	=	FBgn0034697_FBgn0032940
ENSMUSG00000002546 (predicted) ENSMUSG00000037012	=	FBgn0034697_FBgn0001186
ENSMUSG00000002546 (predicted) ENSMUSG00000018736	=	FBgn0034697_FBgn0036059
ENSMUSG00000002546 (predicted) ENSMUSG00000026955	=	FBgn0034697_FBgn0035057
ENSMUSG00000002546 (predicted) ENSMUSG00000029407	=	FBgn0034697_FBgn0040087
ENSMUSG00000002546 (predicted) ENSMUSG00000022354	=	FBgn0034697_FBgn0032511
ENSMUSG00000002546 (predicted) ENSMUSG00000003527	=	FBgn0034697_FBgn0023506
ENSMUSG00000002546 (predicted) ENSMUSG00000026283	=	FBgn0034697_FBgn0032516
ENSMUSG00000002546 (predicted) ENSMUSG00000025877	=	FBgn0034697_FBgn0001186
ENSMUSG00000002546 (predicted) ENSMUSG00000030330	=	FBgn0034697_FBgn0032516
ENSMUSG00000002546 (predicted) ENSMUSG00000070527	=	FBgn0034697_FBgn0030577
ENSMUSG00000002546 (predicted) ENSMUSG00000038274	=	FBgn0034697_FBgn0038834
ENSMUSG00000002546 (predicted) ENSMUSG00000072889	=	FBgn0034697_FBgn0035518
ENSMUSG00000002546 (predicted) ENSMUSG00000041798	=	FBgn0034697_FBgn0001186
ENSMUSG00000002546 (predicted) ENSMUSG00000032482	=	FBgn0034697_FBgn0003980
ENSMUSG00000002546 (predicted) ENSMUSG00000037326	=	FBgn0034697_FBgn0003464
ENSMUSG00000002546 (predicted) ENSMUSG00000005373	=	FBgn0034697_FBgn0032940
ENSMUSG00000002546 (predicted) ENSMUSG00000020080	=	FBgn0034697_FBgn0001186
ENSMUSG00000002546 (predicted) ENSMUSG00000022884	=	FBgn0034697_FBgn0001942
ENSMUSG00000002546 (predicted) ENSMUSG00000029922	=	FBgn0034697_FBgn0030577
ENSMUSG00000002546 (predicted) ENSMUSG00000059796	=	FBgn0034697_FBgn0001942
ENSMUSG00000002546 (predicted) ENSMUSG00000022678	=	FBgn0034697_FBgn0036059
ENSMUSG00000002608 (predicted) ENSMUSG00000025287	=	FBgn0032017_FBgn0039854
ENSMUSG00000002608 (predicted) ENSMUSG00000047565	=	FBgn0032017_FBgn0039854
ENSMUSG00000002633 (predicted) ENSMUSG00000020218	=	FBgn0004644_FBgn0003390
ENSMUSG00000002633 (predicted) ENSMUSG00000028681	=	FBgn0004644_FBgn0003892
ENSMUSG00000002633 (predicted) ENSMUSG00000021466	=	FBgn0004644_FBgn0003892
ENSMUSG00000002633 (predicted) ENSMUSG00000037375	=	FBgn0004644_FBgn0024194
ENSMUSG00000002635 (predicted) ENSMUSG00000036587	=	FBgn0038055_FBgn0036485
ENSMUSG00000002635 (predicted) ENSMUSG00000042258	=	FBgn0038055_FBgn0003896
ENSMUSG00000002635 (predicted) ENSMUSG00000079906	=	FBgn0038055_FBgn0004867
ENSMUSG00000002635 (predicted) ENSMUSG00000079915	=	FBgn0038055_FBgn0004867
ENSMUSG00000002635 (predicted) ENSMUSG00000021196	=	FBgn0038055_FBgn0003071
ENSMUSG00000002635 (predicted) ENSMUSG00000049307	=	FBgn0038055_FBgn0036485
ENSMUSG00000002635 (predicted) ENSMUSG00000064063	=	FBgn0038055_FBgn0026141
ENSMUSG00000002635 (predicted) ENSMUSG00000062365	=	FBgn0038055_FBgn0004867
ENSMUSG00000002635 (predicted) ENSMUSG00000080035	=	FBgn0038055_FBgn0004867
ENSMUSG00000002635 (predicted) ENSMUSG00000033065	=	FBgn0038055_FBgn0003071
ENSMUSG00000002635 (predicted) ENSMUSG00000003423	=	FBgn0038055_FBgn0032455
ENSMUSG00000002635 (predicted) ENSMUSG00000055373	=	FBgn0038055_FBgn0036485
ENSMUSG00000002635 (predicted) ENSMUSG00000074034	=	FBgn0038055_FBgn0004867
ENSMUSG00000002635 (predicted) ENSMUSG00000020483	=	FBgn0038055_FBgn0026141
ENSMUSG00000002635 (predicted) ENSMUSG00000009013	=	FBgn0038055_FBgn0026141
ENSMUSG00000002635 (predicted) ENSMUSG00000032318	=	FBgn0038055_FBgn0003896
ENSMUSG00000002635 (predicted) ENSMUSG00000068604	=	FBgn0038055_FBgn0004867
ENSMUSG00000002635 (predicted) ENSMUSG00000040034	=	FBgn0038055_FBgn0038609
ENSMUSG00000002635 (predicted) ENSMUSG00000044533	=	FBgn0038055_FBgn0004867
ENSMUSG00000002635 (predicted) ENSMUSG00000057244	=	FBgn0038055_FBgn0004867
ENSMUSG00000002635 (predicted) ENSMUSG00000075515	=	FBgn0038055_FBgn0004867
ENSMUSG00000002635 (predicted) ENSMUSG00000020277	=	FBgn0038055_FBgn0003071
ENSMUSG00000002635 (predicted) ENSMUSG00000074250	=	FBgn0038055_FBgn0004867
ENSMUSG00000002660 (predicted) ENSMUSG00000038160	=	FBgn0032229_FBgn0029943
ENSMUSG00000002661 (predicted) ENSMUSG00000038975	=	FBgn0036210_FBgn0028970
ENSMUSG00000002668 (predicted) ENSMUSG00000031511	=	FBgn0027561_FBgn0015803
ENSMUSG00000002668 (predicted) ENSMUSG00000031133	=	FBgn0027561_FBgn0015803
ENSMUSG00000002679 (predicted) ENSMUSG00000073387	=	FBgn0024330_FBgn0013531
ENSMUSG00000002679 (predicted) ENSMUSG00000069919	=	FBgn0024330_FBgn0027657
ENSMUSG00000002679 (predicted) ENSMUSG00000042388	=	FBgn0024330_FBgn0010633
ENSMUSG00000002679 (predicted) ENSMUSG00000038622	=	FBgn0024330_FBgn0035149
ENSMUSG00000002679 (predicted) ENSMUSG00000025535	=	FBgn0024330_FBgn0032400
ENSMUSG00000002679 (predicted) ENSMUSG00000073063	=	FBgn0024330_FBgn0027657
ENSMUSG00000002679 (predicted) ENSMUSG00000056851	=	FBgn0024330_FBgn0014362
ENSMUSG00000002679 (predicted) ENSMUSG00000047495	=	FBgn0024330_FBgn0010633
ENSMUSG00000002679 (predicted) ENSMUSG00000021577	=	FBgn0024330_FBgn0017539
ENSMUSG00000002679 (predicted) ENSMUSG00000019124	=	FBgn0024330_FBgn0037472
ENSMUSG00000002679 (predicted) ENSMUSG00000021932	=	FBgn0024330_FBgn0030507
ENSMUSG00000002679 (predicted) ENSMUSG00000052217	=	FBgn0024330_FBgn0027657
ENSMUSG00000002679 (predicted) ENSMUSG00000030717	=	FBgn0024330_FBgn0032400
ENSMUSG00000002679 (predicted) ENSMUSG00000018923	=	FBgn0024330_FBgn0036811
ENSMUSG00000002679 (predicted) ENSMUSG00000069917	=	FBgn0024330_FBgn0027657
ENSMUSG00000002679 (predicted) ENSMUSG00000031935	=	FBgn0024330_FBgn0038578
ENSMUSG00000002679 (predicted) ENSMUSG00000019738	=	FBgn0024330_FBgn0004855
ENSMUSG00000002679 (predicted) ENSMUSG00000015776	=	FBgn0024330_FBgn0040339
ENSMUSG00000002679 (predicted) ENSMUSG00000051695	=	FBgn0024330_FBgn0014362
ENSMUSG00000002679 (predicted) ENSMUSG00000029467	=	FBgn0024330_FBgn0004551
ENSMUSG00000002679 (predicted) ENSMUSG00000006736	=	FBgn0024330_FBgn0039465
ENSMUSG00000002679 (predicted) ENSMUSG00000042743	=	FBgn0024330_FBgn0032640
ENSMUSG00000002679 (predicted) ENSMUSG00000008226	=	FBgn0024330_FBgn0037472
ENSMUSG00000002679 (predicted) ENSMUSG00000052187	=	FBgn0024330_FBgn0027657
ENSMUSG00000002679 (predicted) ENSMUSG00000003279	=	FBgn0024330_FBgn0010633
ENSMUSG00000002679 (predicted) ENSMUSG00000059436	=	FBgn0024330_FBgn0017578
ENSMUSG00000002679 (predicted) ENSMUSG00000031029	=	FBgn0024330_FBgn0037270
ENSMUSG00000002679 (predicted) ENSMUSG00000073940	=	FBgn0024330_FBgn0027657
ENSMUSG00000002679 (predicted) ENSMUSG00000020877	=	FBgn0024330_FBgn0037472
ENSMUSG00000002679 (predicted) ENSMUSG00000020577	=	FBgn0024330_FBgn0039465
ENSMUSG00000002679 (predicted) ENSMUSG00000020295	=	FBgn0024330_FBgn0027657
ENSMUSG00000002679 (predicted) ENSMUSG00000080297	=	FBgn0024330_FBgn0027657
ENSMUSG00000002679 (predicted) ENSMUSG00000030730	=	FBgn0024330_FBgn0004551
ENSMUSG00000002679 (predicted) ENSMUSG00000020788	=	FBgn0024330_FBgn0004551
ENSMUSG00000002679 (predicted) ENSMUSG00000004937	=	FBgn0024330_FBgn0032640
ENSMUSG00000002679 (predicted) ENSMUSG00000052305	=	FBgn0024330_FBgn0027657
ENSMUSG00000002679 (predicted) ENSMUSG00000015804	=	FBgn0024330_FBgn0039337
ENSMUSG00000002679 (predicted) ENSMUSG00000024131	=	FBgn0024330_FBgn0050359
ENSMUSG00000002679 (predicted) ENSMUSG00000055609	=	FBgn0024330_FBgn0027657
ENSMUSG00000002679 (predicted) ENSMUSG00000022477	=	FBgn0024330_FBgn0010100
ENSMUSG00000002679 (predicted) ENSMUSG00000061689	=	FBgn0024330_FBgn0010633
ENSMUSG00000002679 (predicted) ENSMUSG00000020810	=	FBgn0024330_FBgn0027657
ENSMUSG00000002679 (predicted) ENSMUSG00000078621	=	FBgn0024330_FBgn0027657
ENSMUSG00000002679 (predicted) ENSMUSG00000021814	=	FBgn0024330_FBgn0030749
ENSMUSG00000002679 (predicted) ENSMUSG00000018893	=	FBgn0024330_FBgn0027657
ENSMUSG00000002679 (predicted) ENSMUSG00000023495	=	FBgn0024330_FBgn0014362
ENSMUSG00000002718 (predicted) ENSMUSG00000021819	=	FBgn0022213_FBgn0085430
ENSMUSG00000002718 (predicted) ENSMUSG00000018362	=	FBgn0022213_FBgn0011823
ENSMUSG00000002718 (predicted) ENSMUSG00000035953	=	FBgn0022213_FBgn0036058
ENSMUSG00000002718 (predicted) ENSMUSG00000031323	=	FBgn0022213_FBgn0000504
ENSMUSG00000002718 (predicted) ENSMUSG00000022905	=	FBgn0022213_FBgn0024889
ENSMUSG00000002718 (predicted) ENSMUSG00000073027	=	FBgn0022213_FBgn0000504
ENSMUSG00000002718 (predicted) ENSMUSG00000028060	=	FBgn0022213_FBgn0030205
ENSMUSG00000002718 (predicted) ENSMUSG00000028610	=	FBgn0022213_FBgn0000504
ENSMUSG00000002718 (predicted) ENSMUSG00000038770	=	FBgn0022213_FBgn0011823
ENSMUSG00000002718 (predicted) ENSMUSG00000011349	=	FBgn0022213_FBgn0000504
ENSMUSG00000002718 (predicted) ENSMUSG00000003731	=	FBgn0022213_FBgn0024889
ENSMUSG00000002718 (predicted) ENSMUSG00000005102	=	FBgn0022213_FBgn0019990
ENSMUSG00000002718 (predicted) ENSMUSG00000028221	=	FBgn0022213_FBgn0036058
ENSMUSG00000002718 (predicted) ENSMUSG00000020659	=	FBgn0022213_FBgn0032812
ENSMUSG00000002728 (predicted) ENSMUSG00000034575	=	FBgn0031043_FBgn0030049
ENSMUSG00000002728 (predicted) ENSMUSG00000048574	=	FBgn0031043_FBgn0000405
ENSMUSG00000002728 (predicted) ENSMUSG00000032218	=	FBgn0031043_FBgn0000405
ENSMUSG00000002728 (predicted) ENSMUSG00000037742	=	FBgn0031043_FBgn0000556
ENSMUSG00000002728 (predicted) ENSMUSG00000036779	=	FBgn0031043_FBgn0030049
ENSMUSG00000002728 (predicted) ENSMUSG00000016349	=	FBgn0031043_FBgn0000556
ENSMUSG00000002728 (predicted) ENSMUSG00000041431	=	FBgn0031043_FBgn0000405
ENSMUSG00000002731 (predicted) ENSMUSG00000034310	=	FBgn0032515_FBgn0029850
ENSMUSG00000002731 (predicted) ENSMUSG00000004815	=	FBgn0032515_FBgn0051140
ENSMUSG00000002731 (predicted) ENSMUSG00000055660	=	FBgn0032515_FBgn0015351
ENSMUSG00000002731 (predicted) ENSMUSG00000057116	=	FBgn0032515_FBgn0027603
ENSMUSG00000002731 (predicted) ENSMUSG00000038773	=	FBgn0032515_FBgn0037703
ENSMUSG00000002731 (predicted) ENSMUSG00000022772	=	FBgn0032515_FBgn0027603
ENSMUSG00000002731 (predicted) ENSMUSG00000025980	=	FBgn0032515_FBgn0011244
ENSMUSG00000002731 (predicted) ENSMUSG00000029483	=	FBgn0032515_FBgn0029850
ENSMUSG00000002731 (predicted) ENSMUSG00000023051	=	FBgn0032515_FBgn0032515
ENSMUSG00000002731 (predicted) ENSMUSG00000024121	=	FBgn0032515_FBgn0004145
ENSMUSG00000002731 (predicted) ENSMUSG00000041415	=	FBgn0032515_FBgn0039016
ENSMUSG00000002731 (predicted) ENSMUSG00000034324	=	FBgn0032515_FBgn0029850
ENSMUSG00000002731 (predicted) ENSMUSG00000080057	=	FBgn0032515_FBgn0027603
ENSMUSG00000002731 (predicted) ENSMUSG00000067716	=	FBgn0032515_FBgn0027603
ENSMUSG00000002731 (predicted) ENSMUSG00000053624	=	FBgn0032515_FBgn0033673
ENSMUSG00000002731 (predicted) ENSMUSG00000033075	=	FBgn0032515_FBgn0027603
ENSMUSG00000002731 (predicted) ENSMUSG00000022855	=	FBgn0032515_FBgn0027603
ENSMUSG00000002731 (predicted) ENSMUSG00000020553	=	FBgn0032515_FBgn0032513
ENSMUSG00000002731 (predicted) ENSMUSG00000024736	=	FBgn0032515_FBgn0029850
ENSMUSG00000002731 (predicted) ENSMUSG00000069712	=	FBgn0032515_FBgn0027603
ENSMUSG00000002731 (predicted) ENSMUSG00000025059	=	FBgn0032515_FBgn0033673
ENSMUSG00000002731 (predicted) ENSMUSG00000053470	=	FBgn0032515_FBgn0037703
ENSMUSG00000002731 (predicted) ENSMUSG00000034889	=	FBgn0032515_FBgn0031114
ENSMUSG00000002731 (predicted) ENSMUSG00000079885	=	FBgn0032515_FBgn0027603
ENSMUSG00000002731 (predicted) ENSMUSG00000020701	=	FBgn0032515_FBgn0029850
ENSMUSG00000002731 (predicted) ENSMUSG00000049830	=	FBgn0032515_FBgn0027603
ENSMUSG00000002731 (predicted) ENSMUSG00000037876	=	FBgn0032515_FBgn0037703
ENSMUSG00000002731 (predicted) ENSMUSG00000050553	=	FBgn0032515_FBgn0033673
ENSMUSG00000002731 (predicted) ENSMUSG00000070498	=	FBgn0032515_FBgn0029850
ENSMUSG00000002731 (predicted) ENSMUSG00000005204	=	FBgn0032515_FBgn0027603
ENSMUSG00000002731 (predicted) ENSMUSG00000058176	=	FBgn0032515_FBgn0027603
ENSMUSG00000002731 (predicted) ENSMUSG00000028246	=	FBgn0032515_FBgn0014163
ENSMUSG00000002778 (predicted) ENSMUSG00000006169	=	FBgn0022268_FBgn0042645
ENSMUSG00000002778 (predicted) ENSMUSG00000021357	=	FBgn0022268_FBgn0031537
ENSMUSG00000002797 (predicted) ENSMUSG00000035735	=	FBgn0036787_FBgn0053174
ENSMUSG00000002797 (predicted) ENSMUSG00000056692	=	FBgn0036787_FBgn0030838
ENSMUSG00000002804 (predicted) ENSMUSG00000031161	=	FBgn0051063_FBgn0026428
ENSMUSG00000002812 (predicted) ENSMUSG00000031972	=	FBgn0000709_FBgn0000047
ENSMUSG00000002812 (predicted) ENSMUSG00000068614	=	FBgn0000709_FBgn0000047
ENSMUSG00000002812 (predicted) ENSMUSG00000035783	=	FBgn0000709_FBgn0000047
ENSMUSG00000002812 (predicted) ENSMUSG00000059430	=	FBgn0000709_FBgn0000047
ENSMUSG00000002820 (predicted) ENSMUSG00000028899	=	FBgn0038325_FBgn0011290
ENSMUSG00000002847 (predicted) ENSMUSG00000003438	=	FBgn0031976_FBgn0024978
ENSMUSG00000002870 (known) ENSMUSG00000022673	=	FBgn0014861_FBgn0015929
ENSMUSG00000002870 (known) ENSMUSG00000005410	=	FBgn0014861_FBgn0017577
ENSMUSG00000002870 (known) ENSMUSG00000041859	=	FBgn0014861_FBgn0024332
ENSMUSG00000002870 (known) ENSMUSG00000026355	=	FBgn0014861_FBgn0025815
ENSMUSG00000002870 (known) ENSMUSG00000029730	=	FBgn0014861_FBgn0020633
ENSMUSG00000002949 (predicted) ENSMUSG00000003380	=	FBgn0038683_FBgn0033468
ENSMUSG00000002957 (predicted) ENSMUSG00000063160	=	FBgn0015567_FBgn0002973
ENSMUSG00000002957 (predicted) ENSMUSG00000021224	=	FBgn0015567_FBgn0002973
ENSMUSG00000002981 (predicted) ENSMUSG00000032854	=	FBgn0031590_FBgn0026755
ENSMUSG00000002981 (predicted) ENSMUSG00000072664	=	FBgn0031590_FBgn0026755
ENSMUSG00000002981 (predicted) ENSMUSG00000070704	=	FBgn0031590_FBgn0026755
ENSMUSG00000002981 (predicted) ENSMUSG00000054630	=	FBgn0031590_FBgn0026755
ENSMUSG00000002981 (predicted) ENSMUSG00000029260	=	FBgn0031590_FBgn0026755
ENSMUSG00000002981 (predicted) ENSMUSG00000054545	=	FBgn0031590_FBgn0026755
ENSMUSG00000002981 (predicted) ENSMUSG00000035780	=	FBgn0031590_FBgn0026755
ENSMUSG00000002981 (predicted) ENSMUSG00000035836	=	FBgn0031590_FBgn0026755
ENSMUSG00000002981 (predicted) ENSMUSG00000049152	=	FBgn0031590_FBgn0026755
ENSMUSG00000002981 (predicted) ENSMUSG00000061906	=	FBgn0031590_FBgn0026755
ENSMUSG00000002981 (predicted) ENSMUSG00000057425	=	FBgn0031590_FBgn0026755
ENSMUSG00000002981 (predicted) ENSMUSG00000029268	=	FBgn0031590_FBgn0026755
ENSMUSG00000002981 (predicted) ENSMUSG00000035811	=	FBgn0031590_FBgn0026755
ENSMUSG00000002984 (predicted) ENSMUSG00000039234	=	FBgn0016041_FBgn0031408
ENSMUSG00000002984 (predicted) ENSMUSG00000039367	=	FBgn0016041_FBgn0031408
ENSMUSG00000002984 (predicted) ENSMUSG00000026589	=	FBgn0016041_FBgn0052654
ENSMUSG00000002997 (predicted) ENSMUSG00000038533	=	FBgn0022382_FBgn0005636
ENSMUSG00000002997 (predicted) ENSMUSG00000037910	=	FBgn0022382_FBgn0011586
ENSMUSG00000002997 (predicted) ENSMUSG00000005034	=	FBgn0022382_FBgn0000273
ENSMUSG00000002997 (predicted) ENSMUSG00000006586	=	FBgn0022382_FBgn0005636
ENSMUSG00000002997 (predicted) ENSMUSG00000024218	=	FBgn0022382_FBgn0011291
ENSMUSG00000002997 (predicted) ENSMUSG00000006362	=	FBgn0022382_FBgn0005636
ENSMUSG00000002997 (predicted) ENSMUSG00000021131	=	FBgn0022382_FBgn0011586
ENSMUSG00000002997 (predicted) ENSMUSG00000005469	=	FBgn0022382_FBgn0000273
ENSMUSG00000003037 (predicted) ENSMUSG00000053799	=	FBgn0015796_FBgn0038856
ENSMUSG00000003037 (predicted) ENSMUSG00000019841	=	FBgn0015796_FBgn0002891
ENSMUSG00000003037 (predicted) ENSMUSG00000033769	=	FBgn0015796_FBgn0038856
ENSMUSG00000003062 (predicted) ENSMUSG00000032306	=	FBgn0035028_FBgn0037744
ENSMUSG00000003068 (predicted) ENSMUSG00000063065	=	FBgn0038167_FBgn0003256
ENSMUSG00000003068 (predicted) ENSMUSG00000063358	=	FBgn0038167_FBgn0003256
ENSMUSG00000003072 (predicted) ENSMUSG00000028488	=	FBgn0028342_FBgn0038659
ENSMUSG00000003072 (predicted) ENSMUSG00000003200	=	FBgn0028342_FBgn0038659
ENSMUSG00000003072 (predicted) ENSMUSG00000030638	=	FBgn0028342_FBgn0038659
ENSMUSG00000003123 (predicted) ENSMUSG00000074380	=	FBgn0034491_FBgn0036698
ENSMUSG00000003123 (predicted) ENSMUSG00000062410	=	FBgn0034491_FBgn0036698
ENSMUSG00000003123 (predicted) ENSMUSG00000056351	=	FBgn0034491_FBgn0036698
ENSMUSG00000003123 (predicted) ENSMUSG00000027869	=	FBgn0034491_FBgn0036698
ENSMUSG00000003123 (predicted) ENSMUSG00000038092	=	FBgn0034491_FBgn0036698
ENSMUSG00000003123 (predicted) ENSMUSG00000050553	=	FBgn0034491_FBgn0035266
ENSMUSG00000003123 (predicted) ENSMUSG00000063730	=	FBgn0034491_FBgn0036698
ENSMUSG00000003123 (predicted) ENSMUSG00000053624	=	FBgn0034491_FBgn0035266
ENSMUSG00000003123 (predicted) ENSMUSG00000003166	=	FBgn0034491_FBgn0052647
ENSMUSG00000003123 (predicted) ENSMUSG00000027871	=	FBgn0034491_FBgn0036698
ENSMUSG00000003123 (predicted) ENSMUSG00000020311	=	FBgn0034491_FBgn0032398
ENSMUSG00000003123 (predicted) ENSMUSG00000025059	=	FBgn0034491_FBgn0035266
ENSMUSG00000003123 (predicted) ENSMUSG00000060657	=	FBgn0034491_FBgn0039972
ENSMUSG00000003123 (predicted) ENSMUSG00000042289	=	FBgn0034491_FBgn0036698
ENSMUSG00000003135 (predicted) ENSMUSG00000032878	=	FBgn0034963_FBgn0031488
ENSMUSG00000003135 (predicted) ENSMUSG00000080191	=	FBgn0034963_FBgn0031488
ENSMUSG00000003135 (predicted) ENSMUSG00000021282	=	FBgn0034963_FBgn0030719
ENSMUSG00000003135 (predicted) ENSMUSG00000056167	=	FBgn0034963_FBgn0028495
ENSMUSG00000003153 (predicted) ENSMUSG00000029524	=	FBgn0025593_FBgn0029783
ENSMUSG00000003166 (predicted) ENSMUSG00000022160	=	FBgn0052647_FBgn0039139
ENSMUSG00000003166 (predicted) ENSMUSG00000030347	=	FBgn0052647_FBgn0039589
ENSMUSG00000003166 (predicted) ENSMUSG00000039748	=	FBgn0052647_FBgn0015553
ENSMUSG00000003166 (predicted) ENSMUSG00000025980	=	FBgn0052647_FBgn0011244
ENSMUSG00000003166 (predicted) ENSMUSG00000020182	=	FBgn0052647_FBgn0000422
ENSMUSG00000003199 (predicted) ENSMUSG00000030347	=	FBgn0032348_FBgn0039589
ENSMUSG00000003200 (predicted) ENSMUSG00000024359	=	FBgn0038659_FBgn0001220
ENSMUSG00000003200 (predicted) ENSMUSG00000039496	=	FBgn0038659_FBgn0027095
ENSMUSG00000003200 (predicted) ENSMUSG00000027360	=	FBgn0038659_FBgn0005619
ENSMUSG00000003200 (predicted) ENSMUSG00000032575	=	FBgn0038659_FBgn0027095
ENSMUSG00000003208 (predicted) ENSMUSG00000018446	=	FBgn0034084_FBgn0034259
ENSMUSG00000003208 (predicted) ENSMUSG00000009470	=	FBgn0034084_FBgn0035693
ENSMUSG00000003208 (predicted) ENSMUSG00000031691	=	FBgn0034084_FBgn0035693
ENSMUSG00000003208 (predicted) ENSMUSG00000041712	=	FBgn0034084_FBgn0032635
ENSMUSG00000003233 (known) ENSMUSG00000027860	=	FBgn0000499_FBgn0015838
ENSMUSG00000003233 (known) ENSMUSG00000026556	=	FBgn0000499_FBgn0015838
ENSMUSG00000003233 (known) ENSMUSG00000031661	=	FBgn0000499_FBgn0002945
ENSMUSG00000003233 (known) ENSMUSG00000021567	=	FBgn0000499_FBgn0002945
ENSMUSG00000003233 (predicted) ENSMUSG00000068036	=	FBgn0000499_FBgn0000340
ENSMUSG00000003233 (predicted) ENSMUSG00000007989	=	FBgn0000499_FBgn0001085
ENSMUSG00000003233 (predicted) ENSMUSG00000024182	=	FBgn0000499_FBgn0026597
ENSMUSG00000003233 (predicted) ENSMUSG00000036676	=	FBgn0000499_FBgn0020312
ENSMUSG00000003233 (predicted) ENSMUSG00000022297	=	FBgn0000499_FBgn0001085
ENSMUSG00000003234 (predicted) ENSMUSG00000029196	=	FBgn0036888_FBgn0037555
ENSMUSG00000003234 (predicted) ENSMUSG00000020257	=	FBgn0036888_FBgn0032030
ENSMUSG00000003234 (predicted) ENSMUSG00000009470	=	FBgn0036888_FBgn0024921
ENSMUSG00000003234 (predicted) ENSMUSG00000031691	=	FBgn0036888_FBgn0024921
ENSMUSG00000003235 (predicted) ENSMUSG00000028683	=	FBgn0023512_FBgn0034029
ENSMUSG00000003271 (predicted) ENSMUSG00000025358	=	FBgn0034887_FBgn0004107
ENSMUSG00000003271 (predicted) ENSMUSG00000034211	=	FBgn0033887_FBgn0034986
ENSMUSG00000003271 (predicted) ENSMUSG00000037636	=	FBgn0033887_FBgn0034986
ENSMUSG00000003271 (predicted) ENSMUSG00000034288	=	FBgn0034887_FBgn0004107
ENSMUSG00000003271 (predicted) ENSMUSG00000008976	=	FBgn0033887_FBgn0004510
ENSMUSG00000003273 (predicted) ENSMUSG00000020788	=	FBgn0052698_FBgn0004551
ENSMUSG00000003273 (predicted) ENSMUSG00000030730	=	FBgn0052698_FBgn0004551
ENSMUSG00000003273 (predicted) ENSMUSG00000038274	=	FBgn0052698_FBgn0038834
ENSMUSG00000003273 (predicted) ENSMUSG00000029467	=	FBgn0052698_FBgn0004551
ENSMUSG00000003279 (predicted) ENSMUSG00000029772	=	FBgn0010633_FBgn0035371
ENSMUSG00000003279 (predicted) ENSMUSG00000050967	=	FBgn0010633_FBgn0025456
ENSMUSG00000003279 (predicted) ENSMUSG00000040713	=	FBgn0010633_FBgn0025456
ENSMUSG00000003279 (predicted) ENSMUSG00000027893	=	FBgn0010633_FBgn0035371
ENSMUSG00000003308 (predicted) ENSMUSG00000021048	=	FBgn0038475_FBgn0020385
ENSMUSG00000003308 (predicted) ENSMUSG00000027404	=	FBgn0038475_FBgn0010083
ENSMUSG00000003308 (predicted) ENSMUSG00000005609	=	FBgn0038475_FBgn0035205
ENSMUSG00000003308 (predicted) ENSMUSG00000041859	=	FBgn0038475_FBgn0024332
ENSMUSG00000003316 (predicted) ENSMUSG00000015542	=	FBgn0053214_FBgn0039859
ENSMUSG00000003316 (predicted) ENSMUSG00000029547	=	FBgn0053214_FBgn0034964
ENSMUSG00000003345 (predicted) ENSMUSG00000027808	=	FBgn0011253_FBgn0047135
ENSMUSG00000003345 (predicted) ENSMUSG00000023272	=	FBgn0011253_FBgn0031217
ENSMUSG00000003345 (predicted) ENSMUSG00000052584	=	FBgn0011253_FBgn0047135
ENSMUSG00000003345 (predicted) ENSMUSG00000004996	=	FBgn0011253_FBgn0039849
ENSMUSG00000003346 (predicted) ENSMUSG00000030967	=	FBgn0053096_FBgn0037734
ENSMUSG00000003354 (predicted) ENSMUSG00000037798	=	FBgn0037059_FBgn0005278
ENSMUSG00000003354 (predicted) ENSMUSG00000058407	=	FBgn0037059_FBgn0037843
ENSMUSG00000003354 (predicted) ENSMUSG00000034484	=	FBgn0037059_FBgn0031534
ENSMUSG00000003354 (predicted) ENSMUSG00000078652	=	FBgn0037059_FBgn0029133
ENSMUSG00000003354 (predicted) ENSMUSG00000056185	=	FBgn0037059_FBgn0032005
ENSMUSG00000003354 (predicted) ENSMUSG00000005656	=	FBgn0037059_FBgn0032005
ENSMUSG00000003354 (predicted) ENSMUSG00000021660	=	FBgn0037059_FBgn0000181
ENSMUSG00000003354 (predicted) ENSMUSG00000061187	=	FBgn0037059_FBgn0016120
[truncated: 25,444 more rows]
