# Supplementary material for: Building and analyzing protein interactome networks by cross-species comparisons
Source: BMC Syst Biol. 2010 Mar 30;4:36. doi: 10.1186/1752-0509-4-36 (PMC2859380; doi:10.1186/1752-0509-4-36)
Supplement: Additional file 7 — Zip Mmus. A zipped folder containing files formatted for use in Cytoscape listed in Supplemental Table 3. These files are for Mus musculus proteins. [file 1752-0509-4-36-S7.ZIP › mmus/mmus_dmel_SpeciesSpeciesScore.eda]

mmus_dmel_SpeciesSpeciesScore.eda
ENSMUSG00000000001 (known) ENSMUSG00000026930	=	2.0
ENSMUSG00000000001 (known) ENSMUSG00000029064	=	2.0
ENSMUSG00000000001 (predicted) ENSMUSG00000029713	=	1.00
ENSMUSG00000000001 (predicted) ENSMUSG00000025485	=	1.00
ENSMUSG00000000001 (predicted) ENSMUSG00000027883	=	1.00
ENSMUSG00000000001 (predicted) ENSMUSG00000027669	=	1.00
ENSMUSG00000000001 (predicted) ENSMUSG00000035620	=	1.00
ENSMUSG00000000001 (predicted) ENSMUSG00000027080	=	1.00
ENSMUSG00000000028 (known) ENSMUSG00000041859	=	2.0
ENSMUSG00000000028 (predicted) ENSMUSG00000022673	=	1.00
ENSMUSG00000000028 (predicted) ENSMUSG00000005410	=	1.00
ENSMUSG00000000028 (predicted) ENSMUSG00000002870	=	1.00
ENSMUSG00000000028 (predicted) ENSMUSG00000003423	=	1.00
ENSMUSG00000000088 (predicted) ENSMUSG00000080036	=	1.00
ENSMUSG00000000088 (predicted) ENSMUSG00000071292	=	1.00
ENSMUSG00000000088 (predicted) ENSMUSG00000066407	=	1.00
ENSMUSG00000000088 (predicted) ENSMUSG00000047215	=	1.00
ENSMUSG00000000088 (predicted) ENSMUSG00000063324	=	1.00
ENSMUSG00000000088 (predicted) ENSMUSG00000069196	=	1.00
ENSMUSG00000000088 (predicted) ENSMUSG00000047674	=	1.00
ENSMUSG00000000088 (predicted) ENSMUSG00000015120	=	1.00
ENSMUSG00000000088 (predicted) ENSMUSG00000055194	=	1.00
ENSMUSG00000000088 (predicted) ENSMUSG00000031299	=	1.00
ENSMUSG00000000088 (predicted) ENSMUSG00000047965	=	1.00
ENSMUSG00000000088 (predicted) ENSMUSG00000072576	=	1.00
ENSMUSG00000000088 (predicted) ENSMUSG00000007892	=	1.00
ENSMUSG00000000088 (predicted) ENSMUSG00000067288	=	1.00
ENSMUSG00000000088 (predicted) ENSMUSG00000061322	=	1.00
ENSMUSG00000000088 (predicted) ENSMUSG00000027787	=	1.00
ENSMUSG00000000088 (predicted) ENSMUSG00000069188	=	1.00
ENSMUSG00000000088 (predicted) ENSMUSG00000080037	=	1.00
ENSMUSG00000000093 (predicted) ENSMUSG00000038644	=	1.00
ENSMUSG00000000093 (predicted) ENSMUSG00000034892	=	1.00
ENSMUSG00000000093 (predicted) ENSMUSG00000063180	=	1.00
ENSMUSG00000000093 (predicted) ENSMUSG00000059064	=	1.00
ENSMUSG00000000093 (predicted) ENSMUSG00000027522	=	1.00
ENSMUSG00000000093 (predicted) ENSMUSG00000030867	=	1.00
ENSMUSG00000000131 (predicted) ENSMUSG00000079558	=	1.00
ENSMUSG00000000131 (predicted) ENSMUSG00000078592	=	1.00
ENSMUSG00000000131 (predicted) ENSMUSG00000073212	=	1.00
ENSMUSG00000000131 (predicted) ENSMUSG00000078370	=	1.00
ENSMUSG00000000131 (predicted) ENSMUSG00000078308	=	1.00
ENSMUSG00000000131 (predicted) ENSMUSG00000015656	=	1.00
ENSMUSG00000000131 (predicted) ENSMUSG00000040610	=	1.00
ENSMUSG00000000131 (predicted) ENSMUSG00000070490	=	1.00
ENSMUSG00000000131 (predicted) ENSMUSG00000078162	=	1.00
ENSMUSG00000000131 (predicted) ENSMUSG00000071813	=	1.00
ENSMUSG00000000131 (predicted) ENSMUSG00000058558	=	1.00
ENSMUSG00000000131 (predicted) ENSMUSG00000025215	=	1.00
ENSMUSG00000000131 (predicted) ENSMUSG00000078573	=	1.00
ENSMUSG00000000131 (predicted) ENSMUSG00000078300	=	1.00
ENSMUSG00000000131 (predicted) ENSMUSG00000069236	=	1.00
ENSMUSG00000000131 (predicted) ENSMUSG00000080155	=	0.98
ENSMUSG00000000131 (predicted) ENSMUSG00000067283	=	1.00
ENSMUSG00000000131 (predicted) ENSMUSG00000079360	=	1.00
ENSMUSG00000000131 (predicted) ENSMUSG00000032482	=	0.81
ENSMUSG00000000131 (predicted) ENSMUSG00000078619	=	1.00
ENSMUSG00000000131 (predicted) ENSMUSG00000078636	=	1.00
ENSMUSG00000000131 (predicted) ENSMUSG00000078142	=	1.00
ENSMUSG00000000131 (predicted) ENSMUSG00000078088	=	1.00
ENSMUSG00000000131 (predicted) ENSMUSG00000070282	=	1.00
ENSMUSG00000000131 (predicted) ENSMUSG00000078965	=	1.00
ENSMUSG00000000131 (predicted) ENSMUSG00000055676	=	1.00
ENSMUSG00000000131 (predicted) ENSMUSG00000080303	=	1.00
ENSMUSG00000000131 (predicted) ENSMUSG00000072492	=	1.00
ENSMUSG00000000131 (predicted) ENSMUSG00000028949	=	1.00
ENSMUSG00000000131 (predicted) ENSMUSG00000020780	=	1.00
ENSMUSG00000000131 (predicted) ENSMUSG00000063885	=	1.00
ENSMUSG00000000131 (predicted) ENSMUSG00000057666	=	1.00
ENSMUSG00000000131 (predicted) ENSMUSG00000078191	=	1.00
ENSMUSG00000000131 (predicted) ENSMUSG00000007033	=	1.00
ENSMUSG00000000131 (predicted) ENSMUSG00000070408	=	1.00
ENSMUSG00000000131 (predicted) ENSMUSG00000023018	=	1.00
ENSMUSG00000000131 (predicted) ENSMUSG00000027502	=	1.00
ENSMUSG00000000131 (predicted) ENSMUSG00000068327	=	1.00
ENSMUSG00000000131 (predicted) ENSMUSG00000070025	=	1.00
ENSMUSG00000000131 (predicted) ENSMUSG00000067284	=	1.00
ENSMUSG00000000131 (predicted) ENSMUSG00000078967	=	1.00
ENSMUSG00000000131 (predicted) ENSMUSG00000055239	=	1.00
ENSMUSG00000000131 (predicted) ENSMUSG00000040904	=	1.00
ENSMUSG00000000131 (predicted) ENSMUSG00000009073	=	1.00
ENSMUSG00000000131 (predicted) ENSMUSG00000079501	=	1.00
ENSMUSG00000000131 (predicted) ENSMUSG00000061099	=	0.98
ENSMUSG00000000131 (predicted) ENSMUSG00000059814	=	1.00
ENSMUSG00000000131 (predicted) ENSMUSG00000059970	=	1.00
ENSMUSG00000000131 (predicted) ENSMUSG00000070443	=	1.00
ENSMUSG00000000142 (known) ENSMUSG00000006932	=	2.0
ENSMUSG00000000142 (known) ENSMUSG00000005871	=	1.6800000000000002
ENSMUSG00000000142 (known) ENSMUSG00000022812	=	2.0
ENSMUSG00000000142 (predicted) ENSMUSG00000057177	=	1.00
ENSMUSG00000000142 (predicted) ENSMUSG00000024182	=	1.00
ENSMUSG00000000142 (predicted) ENSMUSG00000020135	=	0.68
ENSMUSG00000000142 (predicted) ENSMUSG00000037369	=	1.00
ENSMUSG00000000142 (predicted) ENSMUSG00000026504	=	1.00
ENSMUSG00000000142 (predicted) ENSMUSG00000024576	=	1.00
ENSMUSG00000000142 (predicted) ENSMUSG00000020888	=	1.00
ENSMUSG00000000142 (predicted) ENSMUSG00000001552	=	1.00
ENSMUSG00000000142 (predicted) ENSMUSG00000022052	=	1.00
ENSMUSG00000000142 (predicted) ENSMUSG00000029071	=	1.00
ENSMUSG00000000142 (predicted) ENSMUSG00000018476	=	1.00
ENSMUSG00000000142 (predicted) ENSMUSG00000000142	=	1.00
ENSMUSG00000000142 (predicted) ENSMUSG00000068457	=	1.00
ENSMUSG00000000142 (predicted) ENSMUSG00000029120	=	1.00
ENSMUSG00000000142 (predicted) ENSMUSG00000003233	=	1.00
ENSMUSG00000000142 (predicted) ENSMUSG00000024500	=	1.00
ENSMUSG00000000142 (predicted) ENSMUSG00000041769	=	1.00
ENSMUSG00000000149 (predicted) ENSMUSG00000007815	=	1.00
ENSMUSG00000000149 (predicted) ENSMUSG00000002233	=	1.00
ENSMUSG00000000149 (predicted) ENSMUSG00000021258	=	1.00
ENSMUSG00000000149 (predicted) ENSMUSG00000054364	=	1.00
ENSMUSG00000000149 (predicted) ENSMUSG00000036463	=	1.00
ENSMUSG00000000171 (predicted) ENSMUSG00000030350	=	1.00
ENSMUSG00000000171 (predicted) ENSMUSG00000021037	=	1.00
ENSMUSG00000000171 (predicted) ENSMUSG00000020288	=	1.00
ENSMUSG00000000171 (predicted) ENSMUSG00000052429	=	1.00
ENSMUSG00000000171 (predicted) ENSMUSG00000021079	=	1.00
ENSMUSG00000000171 (predicted) ENSMUSG00000002014	=	1.00
ENSMUSG00000000184 (predicted) ENSMUSG00000055799	=	1.00
ENSMUSG00000000184 (predicted) ENSMUSG00000027985	=	1.00
ENSMUSG00000000184 (predicted) ENSMUSG00000000782	=	1.00
ENSMUSG00000000184 (predicted) ENSMUSG00000024944	=	1.00
ENSMUSG00000000184 (predicted) ENSMUSG00000025422	=	1.00
ENSMUSG00000000184 (predicted) ENSMUSG00000055013	=	1.00
ENSMUSG00000000184 (predicted) ENSMUSG00000029647	=	1.00
ENSMUSG00000000184 (predicted) ENSMUSG00000033732	=	1.00
ENSMUSG00000000184 (predicted) ENSMUSG00000028969	=	1.00
ENSMUSG00000000184 (predicted) ENSMUSG00000039703	=	1.00
ENSMUSG00000000184 (predicted) ENSMUSG00000034288	=	1.00
ENSMUSG00000000184 (predicted) ENSMUSG00000028252	=	1.00
ENSMUSG00000000184 (predicted) ENSMUSG00000023353	=	1.00
ENSMUSG00000000184 (predicted) ENSMUSG00000019942	=	1.00
ENSMUSG00000000184 (predicted) ENSMUSG00000024985	=	1.00
ENSMUSG00000000184 (predicted) ENSMUSG00000032077	=	1.00
ENSMUSG00000000194 (predicted) ENSMUSG00000028702	=	1.00
ENSMUSG00000000214 (predicted) ENSMUSG00000052798	=	1.00
ENSMUSG00000000214 (predicted) ENSMUSG00000005469	=	1.00
ENSMUSG00000000214 (predicted) ENSMUSG00000015748	=	1.00
ENSMUSG00000000214 (predicted) ENSMUSG00000038274	=	1.00
ENSMUSG00000000214 (predicted) ENSMUSG00000027080	=	1.00
ENSMUSG00000000214 (predicted) ENSMUSG00000005034	=	1.00
ENSMUSG00000000214 (predicted) ENSMUSG00000037513	=	1.00
ENSMUSG00000000214 (predicted) ENSMUSG00000034889	=	1.00
ENSMUSG00000000214 (predicted) ENSMUSG00000037580	=	1.00
ENSMUSG00000000214 (predicted) ENSMUSG00000021838	=	1.00
ENSMUSG00000000214 (predicted) ENSMUSG00000037593	=	1.00
ENSMUSG00000000216 (predicted) ENSMUSG00000030134	=	0.57
ENSMUSG00000000216 (predicted) ENSMUSG00000029333	=	0.45
ENSMUSG00000000216 (predicted) ENSMUSG00000034334	=	0.66
ENSMUSG00000000216 (predicted) ENSMUSG00000020374	=	0.51
ENSMUSG00000000216 (predicted) ENSMUSG00000034871	=	0.66
ENSMUSG00000000216 (predicted) ENSMUSG00000025816	=	1.00
ENSMUSG00000000216 (predicted) ENSMUSG00000030082	=	1.00
ENSMUSG00000000282 (predicted) ENSMUSG00000064302	=	1.00
ENSMUSG00000000282 (predicted) ENSMUSG00000020520	=	1.00
ENSMUSG00000000282 (predicted) ENSMUSG00000027168	=	1.00
ENSMUSG00000000282 (predicted) ENSMUSG00000061864	=	0.97
ENSMUSG00000000282 (predicted) ENSMUSG00000027012	=	0.81
ENSMUSG00000000282 (predicted) ENSMUSG00000027737	=	0.98
ENSMUSG00000000282 (predicted) ENSMUSG00000040010	=	0.96
ENSMUSG00000000282 (predicted) ENSMUSG00000028845	=	1.00
ENSMUSG00000000282 (predicted) ENSMUSG00000074341	=	1.00
ENSMUSG00000000282 (predicted) ENSMUSG00000009073	=	1.00
ENSMUSG00000000282 (predicted) ENSMUSG00000057531	=	1.00
ENSMUSG00000000282 (predicted) ENSMUSG00000029757	=	0.82
ENSMUSG00000000282 (predicted) ENSMUSG00000033392	=	1.00
ENSMUSG00000000282 (predicted) ENSMUSG00000030851	=	1.00
ENSMUSG00000000282 (predicted) ENSMUSG00000031904	=	0.96
ENSMUSG00000000282 (predicted) ENSMUSG00000063229	=	1.00
ENSMUSG00000000282 (predicted) ENSMUSG00000024188	=	1.00
ENSMUSG00000000282 (predicted) ENSMUSG00000029823	=	1.00
ENSMUSG00000000282 (predicted) ENSMUSG00000036550	=	1.00
ENSMUSG00000000282 (predicted) ENSMUSG00000017734	=	1.00
ENSMUSG00000000282 (predicted) ENSMUSG00000030246	=	1.00
ENSMUSG00000000282 (predicted) ENSMUSG00000030495	=	0.95
ENSMUSG00000000282 (predicted) ENSMUSG00000022180	=	0.98
ENSMUSG00000000282 (predicted) ENSMUSG00000000958	=	0.94
ENSMUSG00000000282 (predicted) ENSMUSG00000059436	=	1.00
ENSMUSG00000000296 (predicted) ENSMUSG00000076432	=	1.00
ENSMUSG00000000296 (predicted) ENSMUSG00000071856	=	1.00
ENSMUSG00000000296 (predicted) ENSMUSG00000018326	=	1.00
ENSMUSG00000000296 (predicted) ENSMUSG00000058569	=	1.98
ENSMUSG00000000296 (predicted) ENSMUSG00000062083	=	1.00
ENSMUSG00000000296 (predicted) ENSMUSG00000074129	=	1.00
ENSMUSG00000000296 (predicted) ENSMUSG00000021020	=	1.00
ENSMUSG00000000296 (predicted) ENSMUSG00000004821	=	1.90
ENSMUSG00000000296 (predicted) ENSMUSG00000051391	=	1.00
ENSMUSG00000000296 (predicted) ENSMUSG00000004394	=	1.91
ENSMUSG00000000296 (predicted) ENSMUSG00000073079	=	1.00
ENSMUSG00000000296 (predicted) ENSMUSG00000022285	=	1.00
ENSMUSG00000000296 (predicted) ENSMUSG00000047281	=	1.00
ENSMUSG00000000296 (predicted) ENSMUSG00000018965	=	1.00
ENSMUSG00000000296 (predicted) ENSMUSG00000003426	=	1.00
ENSMUSG00000000296 (predicted) ENSMUSG00000034334	=	1.00
ENSMUSG00000000296 (predicted) ENSMUSG00000034871	=	1.00
ENSMUSG00000000296 (predicted) ENSMUSG00000017404	=	1.00
ENSMUSG00000000296 (predicted) ENSMUSG00000079108	=	1.00
ENSMUSG00000000296 (predicted) ENSMUSG00000006398	=	1.00
ENSMUSG00000000308 (predicted) ENSMUSG00000061650	=	0.87
ENSMUSG00000000308 (predicted) ENSMUSG00000021123	=	0.88
ENSMUSG00000000308 (predicted) ENSMUSG00000029594	=	1.00
ENSMUSG00000000308 (predicted) ENSMUSG00000025349	=	1.00
ENSMUSG00000000308 (predicted) ENSMUSG00000039763	=	0.87
ENSMUSG00000000308 (predicted) ENSMUSG00000028252	=	0.87
ENSMUSG00000000308 (predicted) ENSMUSG00000048540	=	1.00
ENSMUSG00000000308 (predicted) ENSMUSG00000039449	=	1.00
ENSMUSG00000000308 (predicted) ENSMUSG00000066441	=	0.86
ENSMUSG00000000308 (predicted) ENSMUSG00000038776	=	0.92
ENSMUSG00000000308 (predicted) ENSMUSG00000021660	=	0.92
ENSMUSG00000000308 (predicted) ENSMUSG00000008435	=	0.82
ENSMUSG00000000308 (predicted) ENSMUSG00000051251	=	1.00
ENSMUSG00000000308 (predicted) ENSMUSG00000047539	=	0.81
ENSMUSG00000000317 (predicted) ENSMUSG00000037373	=	1.00
ENSMUSG00000000317 (predicted) ENSMUSG00000022508	=	1.00
ENSMUSG00000000317 (predicted) ENSMUSG00000031585	=	1.00
ENSMUSG00000000317 (predicted) ENSMUSG00000028271	=	1.00
ENSMUSG00000000317 (predicted) ENSMUSG00000030970	=	1.00
ENSMUSG00000000317 (predicted) ENSMUSG00000000317	=	1.00
ENSMUSG00000000325 (predicted) ENSMUSG00000002233	=	1.00
ENSMUSG00000000325 (predicted) ENSMUSG00000036463	=	1.00
ENSMUSG00000000325 (predicted) ENSMUSG00000007815	=	1.00
ENSMUSG00000000325 (predicted) ENSMUSG00000054364	=	1.00
ENSMUSG00000000325 (predicted) ENSMUSG00000021258	=	1.00
ENSMUSG00000000339 (predicted) ENSMUSG00000030134	=	0.88
ENSMUSG00000000339 (predicted) ENSMUSG00000020374	=	0.81
ENSMUSG00000000339 (predicted) ENSMUSG00000029333	=	0.73
ENSMUSG00000000340 (predicted) ENSMUSG00000071454	=	1.00
ENSMUSG00000000340 (predicted) ENSMUSG00000024302	=	1.00
ENSMUSG00000000355 (predicted) ENSMUSG00000006589	=	1.00
ENSMUSG00000000355 (predicted) ENSMUSG00000020514	=	1.00
ENSMUSG00000000355 (predicted) ENSMUSG00000031691	=	0.78
ENSMUSG00000000355 (predicted) ENSMUSG00000009470	=	0.78
ENSMUSG00000000359 (predicted) ENSMUSG00000031539	=	0.93
ENSMUSG00000000359 (predicted) ENSMUSG00000021824	=	0.93
ENSMUSG00000000359 (predicted) ENSMUSG00000006154	=	0.93
ENSMUSG00000000359 (predicted) ENSMUSG00000015766	=	0.93
ENSMUSG00000000359 (predicted) ENSMUSG00000040600	=	0.93
ENSMUSG00000000359 (predicted) ENSMUSG00000025504	=	0.93
ENSMUSG00000000392 (predicted) ENSMUSG00000022109	=	1.00
ENSMUSG00000000392 (predicted) ENSMUSG00000079563	=	0.93
ENSMUSG00000000399 (predicted) ENSMUSG00000035370	=	1.00
ENSMUSG00000000399 (predicted) ENSMUSG00000067338	=	1.00
ENSMUSG00000000399 (predicted) ENSMUSG00000067702	=	1.00
ENSMUSG00000000399 (predicted) ENSMUSG00000023953	=	1.00
ENSMUSG00000000402 (predicted) ENSMUSG00000031323	=	1.00
ENSMUSG00000000402 (predicted) ENSMUSG00000011349	=	1.00
ENSMUSG00000000402 (predicted) ENSMUSG00000028610	=	1.00
ENSMUSG00000000402 (predicted) ENSMUSG00000024395	=	1.00
ENSMUSG00000000402 (predicted) ENSMUSG00000020186	=	1.00
ENSMUSG00000000402 (predicted) ENSMUSG00000026421	=	1.00
ENSMUSG00000000402 (predicted) ENSMUSG00000028343	=	1.00
ENSMUSG00000000402 (predicted) ENSMUSG00000073027	=	1.00
ENSMUSG00000000402 (predicted) ENSMUSG00000030470	=	1.00
ENSMUSG00000000402 (predicted) ENSMUSG00000019920	=	1.00
ENSMUSG00000000435 (predicted) ENSMUSG00000032232	=	1.00
ENSMUSG00000000435 (predicted) ENSMUSG00000033762	=	1.00
ENSMUSG00000000435 (predicted) ENSMUSG00000053477	=	1.00
ENSMUSG00000000435 (predicted) ENSMUSG00000044072	=	1.00
ENSMUSG00000000435 (predicted) ENSMUSG00000032228	=	1.00
ENSMUSG00000000435 (predicted) ENSMUSG00000020167	=	1.00
ENSMUSG00000000435 (predicted) ENSMUSG00000051166	=	1.00
ENSMUSG00000000435 (predicted) ENSMUSG00000030867	=	1.00
ENSMUSG00000000435 (predicted) ENSMUSG00000068876	=	1.00
ENSMUSG00000000439 (predicted) ENSMUSG00000022517	=	0.70
ENSMUSG00000000439 (predicted) ENSMUSG00000002546	=	0.70
ENSMUSG00000000439 (predicted) ENSMUSG00000052949	=	0.70
ENSMUSG00000000441 (known) ENSMUSG00000035027	=	2.0
ENSMUSG00000000441 (known) ENSMUSG00000030265	=	2.0
ENSMUSG00000000441 (known) ENSMUSG00000004936	=	2.0
ENSMUSG00000000441 (known) ENSMUSG00000025499	=	2.0
ENSMUSG00000000441 (predicted) ENSMUSG00000052681	=	1.00
ENSMUSG00000000441 (predicted) ENSMUSG00000036894	=	1.00
ENSMUSG00000000441 (predicted) ENSMUSG00000047281	=	1.00
ENSMUSG00000000441 (predicted) ENSMUSG00000001127	=	1.00
ENSMUSG00000000441 (predicted) ENSMUSG00000021270	=	1.00
ENSMUSG00000000441 (predicted) ENSMUSG00000023944	=	1.00
ENSMUSG00000000441 (predicted) ENSMUSG00000050029	=	1.00
ENSMUSG00000000441 (predicted) ENSMUSG00000061578	=	1.00
ENSMUSG00000000441 (predicted) ENSMUSG00000018334	=	1.00
ENSMUSG00000000486 (predicted) ENSMUSG00000014959	=	1.00
ENSMUSG00000000486 (predicted) ENSMUSG00000039376	=	1.00
ENSMUSG00000000486 (predicted) ENSMUSG00000049173	=	1.00
ENSMUSG00000000486 (predicted) ENSMUSG00000032285	=	1.00
ENSMUSG00000000486 (predicted) ENSMUSG00000032513	=	1.00
ENSMUSG00000000486 (predicted) ENSMUSG00000018398	=	1.00
ENSMUSG00000000486 (predicted) ENSMUSG00000034219	=	1.00
ENSMUSG00000000486 (predicted) ENSMUSG00000058013	=	1.00
ENSMUSG00000000486 (predicted) ENSMUSG00000028116	=	1.00
ENSMUSG00000000486 (predicted) ENSMUSG00000043079	=	1.00
ENSMUSG00000000486 (predicted) ENSMUSG00000028410	=	1.00
ENSMUSG00000000486 (predicted) ENSMUSG00000019254	=	1.00
ENSMUSG00000000486 (predicted) ENSMUSG00000050315	=	1.00
ENSMUSG00000000486 (predicted) ENSMUSG00000019917	=	1.00
ENSMUSG00000000538 (predicted) ENSMUSG00000003623	=	1.00
ENSMUSG00000000538 (predicted) ENSMUSG00000006392	=	1.00
ENSMUSG00000000538 (predicted) ENSMUSG00000024914	=	1.00
ENSMUSG00000000561 (predicted) ENSMUSG00000059775	=	1.00
ENSMUSG00000000561 (predicted) ENSMUSG00000025362	=	1.00
ENSMUSG00000000563 (predicted) ENSMUSG00000023333	=	1.00
ENSMUSG00000000563 (predicted) ENSMUSG00000021067	=	1.00
ENSMUSG00000000563 (predicted) ENSMUSG00000020051	=	1.00
ENSMUSG00000000563 (predicted) ENSMUSG00000021362	=	0.96
ENSMUSG00000000563 (predicted) ENSMUSG00000022895	=	1.00
ENSMUSG00000000563 (predicted) ENSMUSG00000032035	=	1.00
ENSMUSG00000000563 (predicted) ENSMUSG00000025371	=	1.00
ENSMUSG00000000563 (predicted) ENSMUSG00000002546	=	1.00
ENSMUSG00000000563 (predicted) ENSMUSG00000041712	=	1.00
ENSMUSG00000000579 (predicted) ENSMUSG00000024975	=	1.00
ENSMUSG00000000579 (predicted) ENSMUSG00000080002	=	1.00
ENSMUSG00000000579 (predicted) ENSMUSG00000014075	=	1.00
ENSMUSG00000000579 (predicted) ENSMUSG00000008226	=	1.00
ENSMUSG00000000579 (predicted) ENSMUSG00000026773	=	1.00
ENSMUSG00000000579 (predicted) ENSMUSG00000041975	=	1.00
ENSMUSG00000000579 (predicted) ENSMUSG00000032060	=	0.85
ENSMUSG00000000579 (predicted) ENSMUSG00000026409	=	1.00
ENSMUSG00000000579 (predicted) ENSMUSG00000025854	=	1.00
ENSMUSG00000000579 (predicted) ENSMUSG00000024041	=	0.77
ENSMUSG00000000579 (predicted) ENSMUSG00000036854	=	0.80
ENSMUSG00000000579 (predicted) ENSMUSG00000020857	=	1.00
ENSMUSG00000000579 (predicted) ENSMUSG00000030530	=	1.00
ENSMUSG00000000579 (predicted) ENSMUSG00000062515	=	1.00
ENSMUSG00000000579 (predicted) ENSMUSG00000046694	=	1.00
ENSMUSG00000000579 (predicted) ENSMUSG00000058317	=	1.00
ENSMUSG00000000579 (predicted) ENSMUSG00000024177	=	1.00
ENSMUSG00000000579 (predicted) ENSMUSG00000027530	=	1.00
ENSMUSG00000000579 (predicted) ENSMUSG00000025271	=	1.00
ENSMUSG00000000579 (predicted) ENSMUSG00000021774	=	1.00
ENSMUSG00000000579 (predicted) ENSMUSG00000027011	=	1.00
ENSMUSG00000000579 (predicted) ENSMUSG00000052468	=	1.00
ENSMUSG00000000579 (predicted) ENSMUSG00000044468	=	1.00
ENSMUSG00000000579 (predicted) ENSMUSG00000037601	=	1.00
ENSMUSG00000000579 (predicted) ENSMUSG00000020614	=	1.00
ENSMUSG00000000579 (predicted) ENSMUSG00000030513	=	1.00
ENSMUSG00000000579 (predicted) ENSMUSG00000019874	=	1.00
ENSMUSG00000000579 (predicted) ENSMUSG00000020691	=	1.00
ENSMUSG00000000579 (predicted) ENSMUSG00000024713	=	1.00
ENSMUSG00000000579 (predicted) ENSMUSG00000074280	=	1.00
ENSMUSG00000000579 (predicted) ENSMUSG00000073007	=	1.00
ENSMUSG00000000579 (predicted) ENSMUSG00000021242	=	0.86
ENSMUSG00000000579 (predicted) ENSMUSG00000032265	=	1.00
ENSMUSG00000000579 (predicted) ENSMUSG00000015478	=	2.00
ENSMUSG00000000579 (predicted) ENSMUSG00000027533	=	1.00
ENSMUSG00000000579 (predicted) ENSMUSG00000019124	=	1.00
ENSMUSG00000000579 (predicted) ENSMUSG00000058440	=	1.00
ENSMUSG00000000579 (predicted) ENSMUSG00000062196	=	1.00
ENSMUSG00000000579 (predicted) ENSMUSG00000080253	=	1.00
ENSMUSG00000000579 (predicted) ENSMUSG00000020235	=	1.00
ENSMUSG00000000579 (predicted) ENSMUSG00000073435	=	1.00
ENSMUSG00000000579 (predicted) ENSMUSG00000028773	=	1.00
ENSMUSG00000000579 (predicted) ENSMUSG00000062937	=	1.00
ENSMUSG00000000579 (predicted) ENSMUSG00000025648	=	1.00
ENSMUSG00000000579 (predicted) ENSMUSG00000020877	=	1.00
ENSMUSG00000000579 (predicted) ENSMUSG00000020448	=	1.92
ENSMUSG00000000579 (predicted) ENSMUSG00000038323	=	1.00
ENSMUSG00000000579 (predicted) ENSMUSG00000027528	=	1.00
ENSMUSG00000000579 (predicted) ENSMUSG00000020131	=	1.00
ENSMUSG00000000581 (predicted) ENSMUSG00000003812	=	1.00
ENSMUSG00000000581 (predicted) ENSMUSG00000025465	=	1.00
ENSMUSG00000000581 (predicted) ENSMUSG00000028185	=	1.00
ENSMUSG00000000605 (predicted) ENSMUSG00000036391	=	1.00
ENSMUSG00000000605 (predicted) ENSMUSG00000001052	=	1.00
ENSMUSG00000000605 (predicted) ENSMUSG00000003464	=	1.00
ENSMUSG00000000627 (predicted) ENSMUSG00000023333	=	0.96
ENSMUSG00000000627 (predicted) ENSMUSG00000021258	=	0.96
ENSMUSG00000000627 (predicted) ENSMUSG00000028086	=	0.96
ENSMUSG00000000627 (predicted) ENSMUSG00000037351	=	0.96
ENSMUSG00000000627 (predicted) ENSMUSG00000025228	=	0.96
ENSMUSG00000000627 (predicted) ENSMUSG00000061802	=	0.96
ENSMUSG00000000627 (predicted) ENSMUSG00000021362	=	0.92
ENSMUSG00000000627 (predicted) ENSMUSG00000036733	=	0.96
ENSMUSG00000000628 (predicted) ENSMUSG00000018012	=	1.00
ENSMUSG00000000628 (predicted) ENSMUSG00000028086	=	1.00
ENSMUSG00000000628 (predicted) ENSMUSG00000001847	=	1.00
ENSMUSG00000000628 (predicted) ENSMUSG00000002546	=	1.00
ENSMUSG00000000628 (predicted) ENSMUSG00000033220	=	1.00
ENSMUSG00000000631 (predicted) ENSMUSG00000006134	=	1.00
ENSMUSG00000000631 (predicted) ENSMUSG00000030374	=	1.00
ENSMUSG00000000631 (predicted) ENSMUSG00000009073	=	1.00
ENSMUSG00000000631 (predicted) ENSMUSG00000051615	=	1.00
ENSMUSG00000000631 (predicted) ENSMUSG00000033953	=	0.98
ENSMUSG00000000631 (predicted) ENSMUSG00000020993	=	1.00
ENSMUSG00000000631 (predicted) ENSMUSG00000020954	=	1.00
ENSMUSG00000000631 (predicted) ENSMUSG00000050029	=	1.00
ENSMUSG00000000631 (predicted) ENSMUSG00000029910	=	1.00
ENSMUSG00000000631 (predicted) ENSMUSG00000014956	=	1.00
ENSMUSG00000000631 (predicted) ENSMUSG00000024127	=	1.00
ENSMUSG00000000631 (predicted) ENSMUSG00000017776	=	1.00
ENSMUSG00000000631 (predicted) ENSMUSG00000002043	=	1.00
ENSMUSG00000000631 (predicted) ENSMUSG00000024077	=	1.00
ENSMUSG00000000631 (predicted) ENSMUSG00000036894	=	1.00
ENSMUSG00000000631 (predicted) ENSMUSG00000019849	=	1.00
ENSMUSG00000000631 (predicted) ENSMUSG00000028310	=	0.99
ENSMUSG00000000708 (predicted) ENSMUSG00000014767	=	1.00
ENSMUSG00000000708 (predicted) ENSMUSG00000029196	=	1.00
ENSMUSG00000000708 (predicted) ENSMUSG00000052837	=	1.00
ENSMUSG00000000708 (predicted) ENSMUSG00000061809	=	1.00
ENSMUSG00000000708 (predicted) ENSMUSG00000052684	=	1.00
ENSMUSG00000000708 (predicted) ENSMUSG00000047242	=	1.00
ENSMUSG00000000708 (predicted) ENSMUSG00000071076	=	1.00
ENSMUSG00000000711 (predicted) ENSMUSG00000031748	=	1.00
ENSMUSG00000000711 (predicted) ENSMUSG00000029524	=	1.00
ENSMUSG00000000738 (predicted) ENSMUSG00000046620	=	1.00
ENSMUSG00000000738 (predicted) ENSMUSG00000003429	=	1.00
ENSMUSG00000000739 (predicted) ENSMUSG00000025358	=	0.89
ENSMUSG00000000739 (predicted) ENSMUSG00000037636	=	0.79
ENSMUSG00000000739 (predicted) ENSMUSG00000034288	=	0.89
ENSMUSG00000000739 (predicted) ENSMUSG00000034211	=	0.79
ENSMUSG00000000739 (predicted) ENSMUSG00000008976	=	0.79
ENSMUSG00000000740 (predicted) ENSMUSG00000027808	=	1.00
ENSMUSG00000000740 (predicted) ENSMUSG00000037570	=	1.00
ENSMUSG00000000740 (predicted) ENSMUSG00000028949	=	1.00
ENSMUSG00000000740 (predicted) ENSMUSG00000078154	=	1.00
ENSMUSG00000000740 (predicted) ENSMUSG00000078619	=	1.00
ENSMUSG00000000740 (predicted) ENSMUSG00000029394	=	1.00
ENSMUSG00000000740 (predicted) ENSMUSG00000046610	=	0.91
ENSMUSG00000000740 (predicted) ENSMUSG00000030924	=	1.00
ENSMUSG00000000740 (predicted) ENSMUSG00000023018	=	1.00
ENSMUSG00000000740 (predicted) ENSMUSG00000052584	=	1.00
ENSMUSG00000000740 (predicted) ENSMUSG00000032482	=	1.00
ENSMUSG00000000740 (predicted) ENSMUSG00000023272	=	1.00
ENSMUSG00000000740 (predicted) ENSMUSG00000018697	=	1.00
ENSMUSG00000000740 (predicted) ENSMUSG00000023931	=	1.00
ENSMUSG00000000740 (predicted) ENSMUSG00000024856	=	1.00
ENSMUSG00000000751 (predicted) ENSMUSG00000037922	=	1.00
ENSMUSG00000000751 (predicted) ENSMUSG00000025017	=	1.00
ENSMUSG00000000759 (predicted) ENSMUSG00000058518	=	1.00
ENSMUSG00000000759 (predicted) ENSMUSG00000035198	=	1.00
ENSMUSG00000000759 (predicted) ENSMUSG00000069540	=	1.00
ENSMUSG00000000759 (predicted) ENSMUSG00000078120	=	1.00
ENSMUSG00000000759 (predicted) ENSMUSG00000025474	=	1.00
ENSMUSG00000000759 (predicted) ENSMUSG00000059333	=	1.00
ENSMUSG00000000759 (predicted) ENSMUSG00000078087	=	1.00
ENSMUSG00000000759 (predicted) ENSMUSG00000067038	=	1.00
ENSMUSG00000000759 (predicted) ENSMUSG00000061983	=	1.00
ENSMUSG00000000759 (predicted) ENSMUSG00000069862	=	1.00
ENSMUSG00000000759 (predicted) ENSMUSG00000045007	=	1.00
ENSMUSG00000000766 (predicted) ENSMUSG00000078120	=	0.92
ENSMUSG00000000766 (predicted) ENSMUSG00000071415	=	0.92
ENSMUSG00000000766 (predicted) ENSMUSG00000020307	=	0.92
ENSMUSG00000000766 (predicted) ENSMUSG00000038365	=	0.92
ENSMUSG00000000766 (predicted) ENSMUSG00000068240	=	0.92
ENSMUSG00000000766 (predicted) ENSMUSG00000055194	=	0.92
ENSMUSG00000000766 (predicted) ENSMUSG00000061983	=	0.92
ENSMUSG00000000766 (predicted) ENSMUSG00000031972	=	0.92
ENSMUSG00000000766 (predicted) ENSMUSG00000078087	=	0.92
ENSMUSG00000000766 (predicted) ENSMUSG00000020349	=	0.92
ENSMUSG00000000766 (predicted) ENSMUSG00000022358	=	0.92
ENSMUSG00000000766 (predicted) ENSMUSG00000067558	=	0.92
ENSMUSG00000000766 (predicted) ENSMUSG00000058777	=	0.92
ENSMUSG00000000766 (predicted) ENSMUSG00000080256	=	0.90
ENSMUSG00000000766 (predicted) ENSMUSG00000067575	=	0.92
ENSMUSG00000000766 (predicted) ENSMUSG00000068324	=	0.92
ENSMUSG00000000766 (predicted) ENSMUSG00000037071	=	0.92
ENSMUSG00000000766 (predicted) ENSMUSG00000068614	=	0.92
ENSMUSG00000000766 (predicted) ENSMUSG00000024359	=	0.92
ENSMUSG00000000766 (predicted) ENSMUSG00000061167	=	0.92
ENSMUSG00000000766 (predicted) ENSMUSG00000078157	=	0.92
ENSMUSG00000000766 (predicted) ENSMUSG00000009630	=	0.92
ENSMUSG00000000766 (predicted) ENSMUSG00000058518	=	0.92
ENSMUSG00000000766 (predicted) ENSMUSG00000080020	=	0.92
ENSMUSG00000000766 (predicted) ENSMUSG00000035783	=	0.91
ENSMUSG00000000766 (predicted) ENSMUSG00000024041	=	0.73
ENSMUSG00000000766 (predicted) ENSMUSG00000070519	=	0.92
ENSMUSG00000000766 (predicted) ENSMUSG00000027865	=	0.92
ENSMUSG00000000766 (predicted) ENSMUSG00000020386	=	0.92
ENSMUSG00000000766 (predicted) ENSMUSG00000050195	=	0.92
ENSMUSG00000000766 (predicted) ENSMUSG00000033319	=	0.92
ENSMUSG00000000766 (predicted) ENSMUSG00000025203	=	0.91
ENSMUSG00000000766 (predicted) ENSMUSG00000036241	=	0.92
ENSMUSG00000000766 (predicted) ENSMUSG00000043683	=	0.92
ENSMUSG00000000766 (predicted) ENSMUSG00000059565	=	0.92
ENSMUSG00000000766 (predicted) ENSMUSG00000073229	=	0.92
ENSMUSG00000000766 (predicted) ENSMUSG00000032060	=	0.78
ENSMUSG00000000766 (predicted) ENSMUSG00000012405	=	0.92
ENSMUSG00000000766 (predicted) ENSMUSG00000025362	=	0.92
ENSMUSG00000000766 (predicted) ENSMUSG00000068674	=	0.92
ENSMUSG00000000766 (predicted) ENSMUSG00000020870	=	0.92
ENSMUSG00000000766 (predicted) ENSMUSG00000020088	=	0.92
ENSMUSG00000000766 (predicted) ENSMUSG00000067038	=	0.92
ENSMUSG00000000766 (predicted) ENSMUSG00000037373	=	0.92
ENSMUSG00000000766 (predicted) ENSMUSG00000069862	=	0.92
ENSMUSG00000000766 (predicted) ENSMUSG00000036854	=	0.80
ENSMUSG00000000766 (predicted) ENSMUSG00000043424	=	0.92
ENSMUSG00000000766 (predicted) ENSMUSG00000059775	=	0.92
ENSMUSG00000000766 (predicted) ENSMUSG00000027170	=	0.92
ENSMUSG00000000766 (predicted) ENSMUSG00000063789	=	0.92
ENSMUSG00000000766 (predicted) ENSMUSG00000069540	=	0.92
ENSMUSG00000000766 (predicted) ENSMUSG00000062742	=	0.92
ENSMUSG00000000766 (predicted) ENSMUSG00000025202	=	0.90
ENSMUSG00000000766 (predicted) ENSMUSG00000059430	=	0.92
ENSMUSG00000000766 (predicted) ENSMUSG00000062279	=	0.92
ENSMUSG00000000766 (predicted) ENSMUSG00000020430	=	0.92
ENSMUSG00000000766 (predicted) ENSMUSG00000059333	=	0.92
ENSMUSG00000000766 (predicted) ENSMUSG00000060636	=	0.92
ENSMUSG00000000766 (predicted) ENSMUSG00000016253	=	0.92
ENSMUSG00000000766 (predicted) ENSMUSG00000027236	=	0.92
ENSMUSG00000000766 (predicted) ENSMUSG00000030970	=	0.92
ENSMUSG00000000766 (predicted) ENSMUSG00000078377	=	0.92
ENSMUSG00000000766 (predicted) ENSMUSG00000026037	=	0.92
ENSMUSG00000000776 (predicted) ENSMUSG00000022034	=	1.00
ENSMUSG00000000776 (predicted) ENSMUSG00000030880	=	1.00
ENSMUSG00000000776 (predicted) ENSMUSG00000024293	=	1.00
ENSMUSG00000000782 (predicted) ENSMUSG00000029062	=	1.00
ENSMUSG00000000782 (predicted) ENSMUSG00000008305	=	1.00
ENSMUSG00000000782 (predicted) ENSMUSG00000068011	=	1.00
ENSMUSG00000000782 (predicted) ENSMUSG00000063015	=	1.00
ENSMUSG00000000782 (predicted) ENSMUSG00000070348	=	1.00
ENSMUSG00000000782 (predicted) ENSMUSG00000030402	=	1.00
ENSMUSG00000000782 (predicted) ENSMUSG00000034165	=	1.00
ENSMUSG00000000782 (predicted) ENSMUSG00000031681	=	1.00
ENSMUSG00000000782 (predicted) ENSMUSG00000027796	=	1.00
ENSMUSG00000000782 (predicted) ENSMUSG00000050174	=	1.00
ENSMUSG00000000782 (predicted) ENSMUSG00000021096	=	1.00
ENSMUSG00000000782 (predicted) ENSMUSG00000033862	=	1.00
ENSMUSG00000000782 (predicted) ENSMUSG00000025758	=	1.00
ENSMUSG00000000782 (predicted) ENSMUSG00000032280	=	1.00
ENSMUSG00000000782 (predicted) ENSMUSG00000029385	=	1.00
ENSMUSG00000000782 (predicted) ENSMUSG00000024642	=	1.00
ENSMUSG00000000782 (predicted) ENSMUSG00000028044	=	0.99
ENSMUSG00000000782 (predicted) ENSMUSG00000020326	=	1.00
ENSMUSG00000000782 (predicted) ENSMUSG00000029003	=	1.00
ENSMUSG00000000782 (predicted) ENSMUSG00000034771	=	1.00
ENSMUSG00000000782 (predicted) ENSMUSG00000001552	=	1.00
ENSMUSG00000000782 (predicted) ENSMUSG00000062248	=	0.94
ENSMUSG00000000782 (predicted) ENSMUSG00000021548	=	1.00
ENSMUSG00000000782 (predicted) ENSMUSG00000021540	=	1.00
ENSMUSG00000000782 (predicted) ENSMUSG00000030528	=	1.00
ENSMUSG00000000782 (predicted) ENSMUSG00000006932	=	1.00
ENSMUSG00000000782 (predicted) ENSMUSG00000024231	=	1.00
ENSMUSG00000000782 (predicted) ENSMUSG00000028969	=	1.00
ENSMUSG00000000782 (predicted) ENSMUSG00000062687	=	0.94
ENSMUSG00000000782 (predicted) ENSMUSG00000061130	=	1.00
ENSMUSG00000000792 (predicted) ENSMUSG00000032232	=	0.51
ENSMUSG00000000792 (predicted) ENSMUSG00000053477	=	0.51
ENSMUSG00000000792 (predicted) ENSMUSG00000024142	=	0.51
ENSMUSG00000000792 (predicted) ENSMUSG00000028607	=	0.80
ENSMUSG00000000792 (predicted) ENSMUSG00000032228	=	0.51
ENSMUSG00000000792 (predicted) ENSMUSG00000020167	=	0.51
ENSMUSG00000000792 (predicted) ENSMUSG00000068876	=	0.51
ENSMUSG00000000792 (predicted) ENSMUSG00000037593	=	0.85
ENSMUSG00000000792 (predicted) ENSMUSG00000048540	=	0.85
ENSMUSG00000000792 (predicted) ENSMUSG00000051251	=	0.85
ENSMUSG00000000826 (predicted) ENSMUSG00000015656	=	1.00
ENSMUSG00000000826 (predicted) ENSMUSG00000007033	=	1.00
ENSMUSG00000000826 (predicted) ENSMUSG00000067283	=	1.00
ENSMUSG00000000826 (predicted) ENSMUSG00000022053	=	1.00
ENSMUSG00000000826 (predicted) ENSMUSG00000057098	=	1.00
ENSMUSG00000000826 (predicted) ENSMUSG00000053552	=	1.00
ENSMUSG00000000826 (predicted) ENSMUSG00000059970	=	1.00
ENSMUSG00000000826 (predicted) ENSMUSG00000033855	=	1.00
ENSMUSG00000000826 (predicted) ENSMUSG00000010476	=	1.00
ENSMUSG00000000826 (predicted) ENSMUSG00000020961	=	1.00
ENSMUSG00000000826 (predicted) ENSMUSG00000059814	=	1.00
ENSMUSG00000000826 (predicted) ENSMUSG00000067284	=	1.00
ENSMUSG00000000827 (predicted) ENSMUSG00000004821	=	1.90
ENSMUSG00000000827 (predicted) ENSMUSG00000034334	=	1.00
ENSMUSG00000000827 (predicted) ENSMUSG00000074129	=	1.00
ENSMUSG00000000827 (predicted) ENSMUSG00000018326	=	1.00
ENSMUSG00000000827 (predicted) ENSMUSG00000021020	=	1.00
ENSMUSG00000000827 (predicted) ENSMUSG00000017404	=	1.00
ENSMUSG00000000827 (predicted) ENSMUSG00000004394	=	1.91
ENSMUSG00000000827 (predicted) ENSMUSG00000034871	=	1.00
ENSMUSG00000000827 (predicted) ENSMUSG00000079108	=	1.00
ENSMUSG00000000827 (predicted) ENSMUSG00000047281	=	1.00
ENSMUSG00000000827 (predicted) ENSMUSG00000051391	=	1.00
ENSMUSG00000000827 (predicted) ENSMUSG00000062083	=	1.00
ENSMUSG00000000827 (predicted) ENSMUSG00000006398	=	1.00
ENSMUSG00000000827 (predicted) ENSMUSG00000058569	=	1.98
ENSMUSG00000000827 (predicted) ENSMUSG00000022285	=	1.00
ENSMUSG00000000827 (predicted) ENSMUSG00000003426	=	1.00
ENSMUSG00000000827 (predicted) ENSMUSG00000018965	=	1.00
ENSMUSG00000000827 (predicted) ENSMUSG00000076432	=	1.00
ENSMUSG00000000827 (predicted) ENSMUSG00000071856	=	1.00
ENSMUSG00000000827 (predicted) ENSMUSG00000073079	=	1.00
ENSMUSG00000000838 (known) ENSMUSG00000027680	=	2.0
ENSMUSG00000000838 (known) ENSMUSG00000018765	=	2.0
ENSMUSG00000000838 (predicted) ENSMUSG00000042258	=	1.00
ENSMUSG00000000838 (predicted) ENSMUSG00000058558	=	1.00
ENSMUSG00000000838 (predicted) ENSMUSG00000041415	=	1.00
ENSMUSG00000000838 (predicted) ENSMUSG00000032475	=	1.00
ENSMUSG00000000838 (predicted) ENSMUSG00000032318	=	1.00
ENSMUSG00000000838 (predicted) ENSMUSG00000066592	=	1.00
ENSMUSG00000000838 (predicted) ENSMUSG00000039615	=	1.00
ENSMUSG00000000838 (predicted) ENSMUSG00000058064	=	1.00
ENSMUSG00000000838 (predicted) ENSMUSG00000040034	=	1.00
ENSMUSG00000000838 (predicted) ENSMUSG00000070343	=	1.00
ENSMUSG00000000838 (predicted) ENSMUSG00000026718	=	1.00
ENSMUSG00000000838 (predicted) ENSMUSG00000066877	=	1.00
ENSMUSG00000000838 (predicted) ENSMUSG00000079984	=	1.00
ENSMUSG00000000838 (predicted) ENSMUSG00000055371	=	1.00
ENSMUSG00000000838 (predicted) ENSMUSG00000059291	=	1.00
ENSMUSG00000000884 (predicted) ENSMUSG00000047143	=	1.00
ENSMUSG00000000884 (predicted) ENSMUSG00000043753	=	1.00
ENSMUSG00000000902 (known) ENSMUSG00000032481	=	2.0
ENSMUSG00000000902 (predicted) ENSMUSG00000033577	=	1.00
ENSMUSG00000000902 (predicted) ENSMUSG00000015733	=	1.00
ENSMUSG00000000902 (predicted) ENSMUSG00000055320	=	1.00
ENSMUSG00000000902 (predicted) ENSMUSG00000022876	=	1.00
ENSMUSG00000000902 (predicted) ENSMUSG00000048222	=	1.00
ENSMUSG00000000902 (predicted) ENSMUSG00000070372	=	1.00
ENSMUSG00000000902 (predicted) ENSMUSG00000028246	=	1.00
ENSMUSG00000000902 (predicted) ENSMUSG00000037326	=	1.00
ENSMUSG00000000902 (predicted) ENSMUSG00000028212	=	1.00
ENSMUSG00000000902 (predicted) ENSMUSG00000024900	=	1.00
ENSMUSG00000000902 (predicted) ENSMUSG00000062202	=	1.00
ENSMUSG00000000902 (predicted) ENSMUSG00000030303	=	1.00
ENSMUSG00000000902 (predicted) ENSMUSG00000053965	=	1.00
ENSMUSG00000000902 (predicted) ENSMUSG00000030759	=	1.00
ENSMUSG00000000902 (predicted) ENSMUSG00000040943	=	1.00
ENSMUSG00000000902 (predicted) ENSMUSG00000030796	=	1.00
ENSMUSG00000000902 (predicted) ENSMUSG00000024286	=	1.00
ENSMUSG00000000902 (predicted) ENSMUSG00000047146	=	1.00
ENSMUSG00000000902 (predicted) ENSMUSG00000007783	=	1.00
ENSMUSG00000000902 (predicted) ENSMUSG00000028081	=	1.00
ENSMUSG00000000902 (predicted) ENSMUSG00000031101	=	1.00
ENSMUSG00000000902 (predicted) ENSMUSG00000001670	=	1.00
ENSMUSG00000000902 (predicted) ENSMUSG00000078619	=	1.00
ENSMUSG00000000902 (predicted) ENSMUSG00000002068	=	1.00
ENSMUSG00000000902 (predicted) ENSMUSG00000040865	=	1.00
ENSMUSG00000000902 (predicted) ENSMUSG00000023018	=	1.00
ENSMUSG00000000902 (predicted) ENSMUSG00000030353	=	1.00
ENSMUSG00000000902 (predicted) ENSMUSG00000047921	=	1.00
ENSMUSG00000000902 (predicted) ENSMUSG00000033427	=	1.00
ENSMUSG00000000902 (predicted) ENSMUSG00000007739	=	1.00
ENSMUSG00000000902 (predicted) ENSMUSG00000021255	=	1.00
ENSMUSG00000000902 (predicted) ENSMUSG00000055357	=	1.00
ENSMUSG00000000902 (predicted) ENSMUSG00000078937	=	1.00
ENSMUSG00000000902 (predicted) ENSMUSG00000026610	=	1.00
ENSMUSG00000000902 (predicted) ENSMUSG00000032078	=	1.00
ENSMUSG00000000902 (predicted) ENSMUSG00000002249	=	1.00
ENSMUSG00000000902 (predicted) ENSMUSG00000015305	=	1.00
ENSMUSG00000000902 (predicted) ENSMUSG00000030685	=	1.00
ENSMUSG00000000902 (predicted) ENSMUSG00000024955	=	1.00
ENSMUSG00000000902 (predicted) ENSMUSG00000040263	=	1.00
ENSMUSG00000000902 (predicted) ENSMUSG00000040435	=	1.00
ENSMUSG00000000902 (predicted) ENSMUSG00000041815	=	1.00
ENSMUSG00000000902 (predicted) ENSMUSG00000017615	=	1.00
ENSMUSG00000000902 (predicted) ENSMUSG00000021242	=	0.68
ENSMUSG00000000902 (predicted) ENSMUSG00000032221	=	1.00
ENSMUSG00000000902 (predicted) ENSMUSG00000015092	=	1.00
ENSMUSG00000000902 (predicted) ENSMUSG00000068479	=	1.00
ENSMUSG00000000902 (predicted) ENSMUSG00000059751	=	1.00
ENSMUSG00000000902 (predicted) ENSMUSG00000062611	=	1.00
ENSMUSG00000000902 (predicted) ENSMUSG00000028949	=	1.00
ENSMUSG00000000902 (predicted) ENSMUSG00000034832	=	1.00
ENSMUSG00000000902 (predicted) ENSMUSG00000046062	=	1.00
ENSMUSG00000000902 (predicted) ENSMUSG00000070871	=	1.00
ENSMUSG00000000915 (predicted) ENSMUSG00000026718	=	1.00
ENSMUSG00000000915 (predicted) ENSMUSG00000031109	=	1.00
ENSMUSG00000000915 (predicted) ENSMUSG00000078154	=	1.00
ENSMUSG00000000915 (predicted) ENSMUSG00000022012	=	1.00
ENSMUSG00000000915 (predicted) ENSMUSG00000021823	=	1.00
ENSMUSG00000000915 (predicted) ENSMUSG00000023262	=	0.90
ENSMUSG00000000915 (predicted) ENSMUSG00000029394	=	1.00
ENSMUSG00000000915 (predicted) ENSMUSG00000021669	=	1.00
ENSMUSG00000000915 (predicted) ENSMUSG00000039826	=	1.00
ENSMUSG00000000915 (predicted) ENSMUSG00000031029	=	1.00
ENSMUSG00000000915 (predicted) ENSMUSG00000024856	=	1.00
ENSMUSG00000000915 (predicted) ENSMUSG00000055371	=	1.00
ENSMUSG00000000915 (predicted) ENSMUSG00000034160	=	1.00
ENSMUSG00000000916 (predicted) ENSMUSG00000032285	=	1.00
ENSMUSG00000000916 (predicted) ENSMUSG00000028410	=	1.00
ENSMUSG00000000934 (predicted) ENSMUSG00000032078	=	1.00
ENSMUSG00000000934 (predicted) ENSMUSG00000032050	=	1.00
ENSMUSG00000000934 (predicted) ENSMUSG00000031207	=	1.00
ENSMUSG00000000934 (predicted) ENSMUSG00000052397	=	1.00
ENSMUSG00000000948 (predicted) ENSMUSG00000003308	=	1.00
ENSMUSG00000000948 (predicted) ENSMUSG00000034889	=	1.00
ENSMUSG00000000948 (predicted) ENSMUSG00000027379	=	0.86
ENSMUSG00000000948 (predicted) ENSMUSG00000029333	=	0.73
ENSMUSG00000000948 (predicted) ENSMUSG00000041777	=	1.00
ENSMUSG00000000948 (predicted) ENSMUSG00000029832	=	1.00
ENSMUSG00000000948 (predicted) ENSMUSG00000020792	=	1.00
ENSMUSG00000000948 (predicted) ENSMUSG00000024319	=	1.00
ENSMUSG00000000948 (predicted) ENSMUSG00000030134	=	0.88
ENSMUSG00000000948 (predicted) ENSMUSG00000030754	=	1.00
ENSMUSG00000000948 (predicted) ENSMUSG00000070645	=	1.00
ENSMUSG00000000948 (predicted) ENSMUSG00000041815	=	1.00
ENSMUSG00000000948 (predicted) ENSMUSG00000030689	=	1.00
ENSMUSG00000000948 (predicted) ENSMUSG00000029910	=	1.00
ENSMUSG00000000948 (predicted) ENSMUSG00000057572	=	1.00
ENSMUSG00000000948 (predicted) ENSMUSG00000028124	=	1.00
ENSMUSG00000000948 (predicted) ENSMUSG00000002365	=	1.00
ENSMUSG00000000948 (predicted) ENSMUSG00000025980	=	1.00
ENSMUSG00000000948 (predicted) ENSMUSG00000066150	=	1.00
ENSMUSG00000000948 (predicted) ENSMUSG00000029003	=	1.00
ENSMUSG00000000948 (predicted) ENSMUSG00000017858	=	1.00
ENSMUSG00000000948 (predicted) ENSMUSG00000024387	=	1.00
ENSMUSG00000000948 (predicted) ENSMUSG00000058794	=	1.00
ENSMUSG00000000948 (predicted) ENSMUSG00000007891	=	1.00
ENSMUSG00000000948 (predicted) ENSMUSG00000015839	=	1.00
ENSMUSG00000000948 (predicted) ENSMUSG00000032733	=	1.00
ENSMUSG00000000948 (predicted) ENSMUSG00000038615	=	1.00
ENSMUSG00000000948 (predicted) ENSMUSG00000042364	=	1.00
ENSMUSG00000000948 (predicted) ENSMUSG00000020374	=	0.81
ENSMUSG00000000948 (predicted) ENSMUSG00000002204	=	1.00
ENSMUSG00000000958 (predicted) ENSMUSG00000072572	=	0.96
ENSMUSG00000000958 (predicted) ENSMUSG00000046822	=	0.84
ENSMUSG00000000958 (predicted) ENSMUSG00000030347	=	1.00
ENSMUSG00000000958 (predicted) ENSMUSG00000052310	=	0.85
ENSMUSG00000001016 (predicted) ENSMUSG00000030347	=	1.00
ENSMUSG00000001018 (predicted) ENSMUSG00000062929	=	1.00
ENSMUSG00000001018 (predicted) ENSMUSG00000015748	=	1.00
ENSMUSG00000001018 (predicted) ENSMUSG00000028949	=	1.00
ENSMUSG00000001018 (predicted) ENSMUSG00000025939	=	1.00
ENSMUSG00000001018 (predicted) ENSMUSG00000048540	=	1.00
ENSMUSG00000001018 (predicted) ENSMUSG00000030717	=	1.00
ENSMUSG00000001018 (predicted) ENSMUSG00000015932	=	1.00
ENSMUSG00000001018 (predicted) ENSMUSG00000039536	=	1.00
ENSMUSG00000001018 (predicted) ENSMUSG00000025920	=	1.00
ENSMUSG00000001018 (predicted) ENSMUSG00000045694	=	1.00
ENSMUSG00000001018 (predicted) ENSMUSG00000023018	=	1.00
ENSMUSG00000001018 (predicted) ENSMUSG00000020659	=	1.00
ENSMUSG00000001018 (predicted) ENSMUSG00000028234	=	1.00
ENSMUSG00000001018 (predicted) ENSMUSG00000025535	=	1.00
ENSMUSG00000001018 (predicted) ENSMUSG00000051251	=	1.00
ENSMUSG00000001018 (predicted) ENSMUSG00000078619	=	1.00
ENSMUSG00000001018 (predicted) ENSMUSG00000056201	=	1.00
ENSMUSG00000001018 (predicted) ENSMUSG00000045159	=	1.00
ENSMUSG00000001036 (predicted) ENSMUSG00000027796	=	1.00
ENSMUSG00000001036 (predicted) ENSMUSG00000069044	=	1.00
ENSMUSG00000001036 (predicted) ENSMUSG00000031681	=	1.00
ENSMUSG00000001036 (predicted) ENSMUSG00000056167	=	1.00
ENSMUSG00000001036 (predicted) ENSMUSG00000021540	=	1.00
ENSMUSG00000001036 (predicted) ENSMUSG00000040359	=	1.00
ENSMUSG00000001036 (predicted) ENSMUSG00000031010	=	1.00
ENSMUSG00000001039 (predicted) ENSMUSG00000021686	=	1.00
ENSMUSG00000001039 (predicted) ENSMUSG00000020051	=	1.00
ENSMUSG00000001039 (predicted) ENSMUSG00000025008	=	1.00
ENSMUSG00000001039 (predicted) ENSMUSG00000027080	=	1.00
ENSMUSG00000001039 (predicted) ENSMUSG00000062444	=	1.00
ENSMUSG00000001039 (predicted) ENSMUSG00000038593	=	1.00
ENSMUSG00000001039 (predicted) ENSMUSG00000029386	=	1.00
ENSMUSG00000001039 (predicted) ENSMUSG00000040112	=	1.00
ENSMUSG00000001052 (predicted) ENSMUSG00000047554	=	1.00
ENSMUSG00000001052 (predicted) ENSMUSG00000034168	=	1.00
ENSMUSG00000001052 (predicted) ENSMUSG00000022816	=	1.00
ENSMUSG00000001052 (predicted) ENSMUSG00000026857	=	1.00
ENSMUSG00000001052 (predicted) ENSMUSG00000044030	=	1.00
ENSMUSG00000001052 (predicted) ENSMUSG00000057342	=	1.00
ENSMUSG00000001052 (predicted) ENSMUSG00000021799	=	0.91
ENSMUSG00000001052 (predicted) ENSMUSG00000032399	=	1.00
ENSMUSG00000001052 (predicted) ENSMUSG00000078154	=	1.00
ENSMUSG00000001052 (predicted) ENSMUSG00000041346	=	1.00
ENSMUSG00000001052 (predicted) ENSMUSG00000041777	=	1.00
ENSMUSG00000001052 (predicted) ENSMUSG00000029309	=	1.00
ENSMUSG00000001052 (predicted) ENSMUSG00000024856	=	1.00
ENSMUSG00000001052 (predicted) ENSMUSG00000045316	=	1.00
ENSMUSG00000001052 (predicted) ENSMUSG00000031708	=	1.00
ENSMUSG00000001052 (predicted) ENSMUSG00000045694	=	1.00
ENSMUSG00000001052 (predicted) ENSMUSG00000034994	=	1.00
ENSMUSG00000001052 (predicted) ENSMUSG00000035596	=	1.00
ENSMUSG00000001052 (predicted) ENSMUSG00000018593	=	1.00
ENSMUSG00000001052 (predicted) ENSMUSG00000036073	=	1.00
ENSMUSG00000001052 (predicted) ENSMUSG00000028234	=	1.00
ENSMUSG00000001052 (predicted) ENSMUSG00000027522	=	1.00
ENSMUSG00000001052 (predicted) ENSMUSG00000045159	=	1.00
ENSMUSG00000001052 (predicted) ENSMUSG00000040113	=	1.00
ENSMUSG00000001052 (predicted) ENSMUSG00000028708	=	1.00
ENSMUSG00000001052 (predicted) ENSMUSG00000029250	=	1.00
ENSMUSG00000001052 (predicted) ENSMUSG00000058927	=	1.00
ENSMUSG00000001052 (predicted) ENSMUSG00000021540	=	1.00
ENSMUSG00000001052 (predicted) ENSMUSG00000021939	=	1.00
ENSMUSG00000001052 (predicted) ENSMUSG00000027323	=	1.00
ENSMUSG00000001052 (predicted) ENSMUSG00000061878	=	0.97
ENSMUSG00000001052 (predicted) ENSMUSG00000027796	=	1.00
ENSMUSG00000001052 (predicted) ENSMUSG00000049537	=	1.00
ENSMUSG00000001052 (predicted) ENSMUSG00000062813	=	1.00
ENSMUSG00000001052 (predicted) ENSMUSG00000004317	=	1.00
ENSMUSG00000001052 (predicted) ENSMUSG00000056436	=	1.00
ENSMUSG00000001052 (predicted) ENSMUSG00000029394	=	1.00
ENSMUSG00000001052 (predicted) ENSMUSG00000004815	=	1.00
ENSMUSG00000001052 (predicted) ENSMUSG00000004319	=	1.00
ENSMUSG00000001052 (predicted) ENSMUSG00000008450	=	0.98
ENSMUSG00000001052 (predicted) ENSMUSG00000020190	=	1.00
ENSMUSG00000001052 (predicted) ENSMUSG00000063694	=	1.00
ENSMUSG00000001052 (predicted) ENSMUSG00000031681	=	1.00
ENSMUSG00000001052 (predicted) ENSMUSG00000051495	=	1.00
ENSMUSG00000001053 (predicted) ENSMUSG00000062190	=	1.00
ENSMUSG00000001053 (predicted) ENSMUSG00000075302	=	1.00
ENSMUSG00000001053 (predicted) ENSMUSG00000013367	=	0.93
ENSMUSG00000001053 (predicted) ENSMUSG00000026000	=	1.00
ENSMUSG00000001053 (predicted) ENSMUSG00000034105	=	1.00
ENSMUSG00000001053 (predicted) ENSMUSG00000041459	=	1.00
ENSMUSG00000001053 (predicted) ENSMUSG00000030759	=	0.80
ENSMUSG00000001053 (predicted) ENSMUSG00000022109	=	1.00
ENSMUSG00000001053 (predicted) ENSMUSG00000040037	=	0.90
ENSMUSG00000001053 (predicted) ENSMUSG00000059974	=	0.78
ENSMUSG00000001053 (predicted) ENSMUSG00000028946	=	0.96
ENSMUSG00000001053 (predicted) ENSMUSG00000020745	=	1.00
ENSMUSG00000001053 (predicted) ENSMUSG00000061080	=	0.89
ENSMUSG00000001053 (predicted) ENSMUSG00000026812	=	1.00
ENSMUSG00000001053 (predicted) ENSMUSG00000062257	=	0.82
ENSMUSG00000001053 (predicted) ENSMUSG00000030303	=	0.83
ENSMUSG00000001053 (predicted) ENSMUSG00000047379	=	0.80
ENSMUSG00000001053 (predicted) ENSMUSG00000047344	=	1.00
ENSMUSG00000001054 (predicted) ENSMUSG00000027573	=	1.00
ENSMUSG00000001054 (predicted) ENSMUSG00000001054	=	1.00
ENSMUSG00000001054 (predicted) ENSMUSG00000033161	=	1.00
ENSMUSG00000001054 (predicted) ENSMUSG00000040907	=	1.00
ENSMUSG00000001054 (predicted) ENSMUSG00000052798	=	1.00
ENSMUSG00000001054 (predicted) ENSMUSG00000007097	=	1.00
ENSMUSG00000001054 (predicted) ENSMUSG00000002222	=	1.00
ENSMUSG00000001054 (predicted) ENSMUSG00000007107	=	1.00
ENSMUSG00000001056 (predicted) ENSMUSG00000018858	=	1.00
ENSMUSG00000001056 (predicted) ENSMUSG00000021217	=	0.86
ENSMUSG00000001056 (predicted) ENSMUSG00000046982	=	0.92
ENSMUSG00000001056 (predicted) ENSMUSG00000047907	=	1.00
ENSMUSG00000001056 (predicted) ENSMUSG00000002658	=	1.00
ENSMUSG00000001056 (predicted) ENSMUSG00000034994	=	1.00
ENSMUSG00000001082 (predicted) ENSMUSG00000001440	=	1.00
ENSMUSG00000001082 (predicted) ENSMUSG00000031233	=	0.84
ENSMUSG00000001082 (predicted) ENSMUSG00000062070	=	0.87
ENSMUSG00000001095 (predicted) ENSMUSG00000001768	=	1.00
ENSMUSG00000001095 (predicted) ENSMUSG00000044456	=	1.00
ENSMUSG00000001095 (predicted) ENSMUSG00000024883	=	1.00
ENSMUSG00000001095 (predicted) ENSMUSG00000051735	=	1.00
ENSMUSG00000001095 (predicted) ENSMUSG00000046610	=	0.91
ENSMUSG00000001100 (predicted) ENSMUSG00000015357	=	1.00
ENSMUSG00000001120 (predicted) ENSMUSG00000030411	=	1.00
ENSMUSG00000001120 (predicted) ENSMUSG00000002107	=	0.94
ENSMUSG00000001120 (predicted) ENSMUSG00000021047	=	1.00
ENSMUSG00000001120 (predicted) ENSMUSG00000017404	=	1.00
ENSMUSG00000001120 (predicted) ENSMUSG00000029203	=	1.00
ENSMUSG00000001120 (predicted) ENSMUSG00000002679	=	1.00
ENSMUSG00000001120 (predicted) ENSMUSG00000027170	=	1.00
ENSMUSG00000001120 (predicted) ENSMUSG00000029524	=	1.00
ENSMUSG00000001120 (predicted) ENSMUSG00000005506	=	0.91
ENSMUSG00000001120 (predicted) ENSMUSG00000025349	=	1.00
ENSMUSG00000001120 (predicted) ENSMUSG00000028394	=	1.00
ENSMUSG00000001127 (known) ENSMUSG00000030265	=	2.0
ENSMUSG00000001127 (known) ENSMUSG00000025499	=	2.0
ENSMUSG00000001127 (predicted) ENSMUSG00000051615	=	1.00
ENSMUSG00000001127 (predicted) ENSMUSG00000068798	=	1.00
ENSMUSG00000001127 (predicted) ENSMUSG00000047281	=	1.00
ENSMUSG00000001127 (predicted) ENSMUSG00000021270	=	1.00
ENSMUSG00000001127 (predicted) ENSMUSG00000022285	=	1.00
ENSMUSG00000001127 (predicted) ENSMUSG00000001127	=	1.00
ENSMUSG00000001127 (predicted) ENSMUSG00000020849	=	1.00
ENSMUSG00000001127 (predicted) ENSMUSG00000050029	=	1.00
ENSMUSG00000001127 (predicted) ENSMUSG00000052681	=	1.00
ENSMUSG00000001127 (predicted) ENSMUSG00000018326	=	1.00
ENSMUSG00000001127 (predicted) ENSMUSG00000023944	=	1.00
ENSMUSG00000001127 (predicted) ENSMUSG00000036894	=	1.00
ENSMUSG00000001127 (predicted) ENSMUSG00000018334	=	1.00
ENSMUSG00000001127 (predicted) ENSMUSG00000027852	=	1.00
ENSMUSG00000001127 (predicted) ENSMUSG00000061578	=	1.00
ENSMUSG00000001127 (predicted) ENSMUSG00000076432	=	1.00
ENSMUSG00000001134 (predicted) ENSMUSG00000006412	=	1.00
ENSMUSG00000001138 (predicted) ENSMUSG00000071340	=	1.00
ENSMUSG00000001138 (predicted) ENSMUSG00000028847	=	1.00
ENSMUSG00000001157 (predicted) ENSMUSG00000031928	=	1.00
ENSMUSG00000001157 (predicted) ENSMUSG00000021929	=	1.00
ENSMUSG00000001157 (predicted) ENSMUSG00000022139	=	1.00
ENSMUSG00000001157 (predicted) ENSMUSG00000027782	=	1.00
ENSMUSG00000001157 (predicted) ENSMUSG00000027763	=	1.00
ENSMUSG00000001157 (predicted) ENSMUSG00000036109	=	1.00
ENSMUSG00000001158 (predicted) ENSMUSG00000027168	=	1.00
ENSMUSG00000001166 (predicted) ENSMUSG00000027796	=	1.00
ENSMUSG00000001166 (predicted) ENSMUSG00000057219	=	1.00
ENSMUSG00000001166 (predicted) ENSMUSG00000031681	=	1.00
ENSMUSG00000001166 (predicted) ENSMUSG00000033765	=	0.89
ENSMUSG00000001166 (predicted) ENSMUSG00000060343	=	0.85
ENSMUSG00000001166 (predicted) ENSMUSG00000021540	=	1.00
ENSMUSG00000001168 (predicted) ENSMUSG00000031681	=	1.00
ENSMUSG00000001168 (predicted) ENSMUSG00000021540	=	1.00
ENSMUSG00000001168 (predicted) ENSMUSG00000057219	=	1.00
ENSMUSG00000001168 (predicted) ENSMUSG00000027796	=	1.00
ENSMUSG00000001168 (predicted) ENSMUSG00000060343	=	0.85
ENSMUSG00000001168 (predicted) ENSMUSG00000033765	=	0.89
ENSMUSG00000001173 (predicted) ENSMUSG00000032549	=	1.00
ENSMUSG00000001173 (predicted) ENSMUSG00000030704	=	1.00
ENSMUSG00000001211 (predicted) ENSMUSG00000058869	=	0.88
ENSMUSG00000001211 (predicted) ENSMUSG00000067702	=	0.88
ENSMUSG00000001211 (predicted) ENSMUSG00000039804	=	1.00
ENSMUSG00000001211 (predicted) ENSMUSG00000062284	=	0.88
ENSMUSG00000001211 (predicted) ENSMUSG00000022510	=	0.88
ENSMUSG00000001211 (predicted) ENSMUSG00000025393	=	0.88
ENSMUSG00000001211 (predicted) ENSMUSG00000025290	=	0.88
ENSMUSG00000001211 (predicted) ENSMUSG00000024121	=	0.88
ENSMUSG00000001211 (predicted) ENSMUSG00000059552	=	0.88
ENSMUSG00000001211 (predicted) ENSMUSG00000029911	=	0.88
ENSMUSG00000001211 (predicted) ENSMUSG00000041992	=	1.00
ENSMUSG00000001211 (predicted) ENSMUSG00000067338	=	0.88
ENSMUSG00000001211 (predicted) ENSMUSG00000038020	=	1.00
ENSMUSG00000001211 (predicted) ENSMUSG00000029026	=	0.88
ENSMUSG00000001211 (predicted) ENSMUSG00000049044	=	1.00
ENSMUSG00000001211 (predicted) ENSMUSG00000022469	=	1.00
ENSMUSG00000001211 (predicted) ENSMUSG00000069125	=	0.88
ENSMUSG00000001227 (predicted) ENSMUSG00000032050	=	1.00
ENSMUSG00000001227 (predicted) ENSMUSG00000030084	=	1.92
ENSMUSG00000001227 (predicted) ENSMUSG00000052397	=	1.00
ENSMUSG00000001227 (predicted) ENSMUSG00000020745	=	0.92
ENSMUSG00000001227 (predicted) ENSMUSG00000026640	=	1.92
ENSMUSG00000001227 (predicted) ENSMUSG00000029765	=	1.92
ENSMUSG00000001227 (predicted) ENSMUSG00000031207	=	1.00
ENSMUSG00000001227 (predicted) ENSMUSG00000031398	=	1.92
ENSMUSG00000001229 (predicted) ENSMUSG00000037847	=	1.00
ENSMUSG00000001229 (predicted) ENSMUSG00000004939	=	1.00
ENSMUSG00000001270 (predicted) ENSMUSG00000061650	=	0.81
ENSMUSG00000001270 (predicted) ENSMUSG00000039449	=	1.00
ENSMUSG00000001270 (predicted) ENSMUSG00000028252	=	0.81
ENSMUSG00000001270 (predicted) ENSMUSG00000008435	=	0.77
ENSMUSG00000001270 (predicted) ENSMUSG00000038776	=	0.86
ENSMUSG00000001270 (predicted) ENSMUSG00000066441	=	0.80
ENSMUSG00000001270 (predicted) ENSMUSG00000039763	=	0.81
ENSMUSG00000001270 (predicted) ENSMUSG00000021660	=	0.86
ENSMUSG00000001270 (predicted) ENSMUSG00000029594	=	1.00
ENSMUSG00000001270 (predicted) ENSMUSG00000025349	=	1.00
ENSMUSG00000001270 (predicted) ENSMUSG00000048540	=	1.00
ENSMUSG00000001270 (predicted) ENSMUSG00000021123	=	0.82
ENSMUSG00000001270 (predicted) ENSMUSG00000051251	=	1.00
ENSMUSG00000001270 (predicted) ENSMUSG00000047539	=	0.76
ENSMUSG00000001289 (predicted) ENSMUSG00000059923	=	1.00
ENSMUSG00000001289 (predicted) ENSMUSG00000045316	=	1.00
ENSMUSG00000001289 (predicted) ENSMUSG00000046994	=	1.00
ENSMUSG00000001323 (predicted) ENSMUSG00000001323	=	1.00
ENSMUSG00000001323 (predicted) ENSMUSG00000066116	=	1.00
ENSMUSG00000001323 (predicted) ENSMUSG00000060730	=	1.00
ENSMUSG00000001323 (predicted) ENSMUSG00000062006	=	1.00
ENSMUSG00000001323 (predicted) ENSMUSG00000078128	=	1.00
ENSMUSG00000001323 (predicted) ENSMUSG00000061669	=	1.00
ENSMUSG00000001349 (predicted) ENSMUSG00000040985	=	1.00
ENSMUSG00000001349 (predicted) ENSMUSG00000058669	=	1.00
ENSMUSG00000001349 (predicted) ENSMUSG00000042524	=	1.00
ENSMUSG00000001349 (predicted) ENSMUSG00000033499	=	1.00
ENSMUSG00000001349 (predicted) ENSMUSG00000027763	=	1.00
ENSMUSG00000001349 (predicted) ENSMUSG00000042807	=	1.00
ENSMUSG00000001349 (predicted) ENSMUSG00000038180	=	1.00
ENSMUSG00000001349 (predicted) ENSMUSG00000037326	=	1.00
ENSMUSG00000001349 (predicted) ENSMUSG00000023025	=	1.00
ENSMUSG00000001349 (predicted) ENSMUSG00000036109	=	1.00
ENSMUSG00000001349 (predicted) ENSMUSG00000027480	=	1.00
ENSMUSG00000001349 (predicted) ENSMUSG00000022139	=	1.00
ENSMUSG00000001349 (predicted) ENSMUSG00000021301	=	1.00
ENSMUSG00000001349 (predicted) ENSMUSG00000036817	=	1.00
ENSMUSG00000001349 (predicted) ENSMUSG00000027434	=	1.00
ENSMUSG00000001383 (predicted) ENSMUSG00000027782	=	1.00
ENSMUSG00000001383 (predicted) ENSMUSG00000036894	=	1.00
ENSMUSG00000001383 (predicted) ENSMUSG00000034748	=	1.00
ENSMUSG00000001383 (predicted) ENSMUSG00000021929	=	1.00
ENSMUSG00000001383 (predicted) ENSMUSG00000058558	=	1.00
ENSMUSG00000001383 (predicted) ENSMUSG00000050029	=	1.00
ENSMUSG00000001383 (predicted) ENSMUSG00000028779	=	1.00
ENSMUSG00000001383 (predicted) ENSMUSG00000051615	=	1.00
ENSMUSG00000001383 (predicted) ENSMUSG00000017404	=	1.00
ENSMUSG00000001403 (predicted) ENSMUSG00000057829	=	1.00
ENSMUSG00000001403 (predicted) ENSMUSG00000078206	=	1.00
ENSMUSG00000001403 (predicted) ENSMUSG00000079518	=	1.00
ENSMUSG00000001403 (predicted) ENSMUSG00000058709	=	1.00
ENSMUSG00000001403 (predicted) ENSMUSG00000024661	=	1.00
ENSMUSG00000001403 (predicted) ENSMUSG00000035491	=	1.00
ENSMUSG00000001403 (predicted) ENSMUSG00000062382	=	1.00
ENSMUSG00000001403 (predicted) ENSMUSG00000080048	=	1.00
ENSMUSG00000001403 (predicted) ENSMUSG00000024856	=	1.00
ENSMUSG00000001403 (predicted) ENSMUSG00000078208	=	1.00
ENSMUSG00000001403 (predicted) ENSMUSG00000060685	=	1.00
ENSMUSG00000001403 (predicted) ENSMUSG00000071815	=	1.00
ENSMUSG00000001403 (predicted) ENSMUSG00000072249	=	1.00
ENSMUSG00000001403 (predicted) ENSMUSG00000035105	=	1.00
ENSMUSG00000001403 (predicted) ENSMUSG00000024510	=	1.00
ENSMUSG00000001403 (predicted) ENSMUSG00000029394	=	1.00
ENSMUSG00000001403 (predicted) ENSMUSG00000078154	=	1.00
ENSMUSG00000001403 (predicted) ENSMUSG00000031987	=	1.00
ENSMUSG00000001403 (predicted) ENSMUSG00000050708	=	1.00
ENSMUSG00000001415 (predicted) ENSMUSG00000036894	=	1.00
ENSMUSG00000001415 (predicted) ENSMUSG00000051615	=	1.00
ENSMUSG00000001415 (predicted) ENSMUSG00000050029	=	1.00
ENSMUSG00000001416 (predicted) ENSMUSG00000007892	=	1.00
ENSMUSG00000001416 (predicted) ENSMUSG00000080036	=	1.00
ENSMUSG00000001416 (predicted) ENSMUSG00000035297	=	1.00
ENSMUSG00000001416 (predicted) ENSMUSG00000027981	=	1.00
ENSMUSG00000001416 (predicted) ENSMUSG00000063324	=	1.00
ENSMUSG00000001416 (predicted) ENSMUSG00000037798	=	1.00
ENSMUSG00000001416 (predicted) ENSMUSG00000053907	=	1.00
ENSMUSG00000001416 (predicted) ENSMUSG00000060904	=	1.00
ENSMUSG00000001416 (predicted) ENSMUSG00000031433	=	1.00
ENSMUSG00000001419 (predicted) ENSMUSG00000034112	=	1.00
ENSMUSG00000001419 (predicted) ENSMUSG00000032570	=	1.00
ENSMUSG00000001424 (predicted) ENSMUSG00000002728	=	1.00
ENSMUSG00000001424 (predicted) ENSMUSG00000020775	=	1.00
ENSMUSG00000001440 (known) ENSMUSG00000018362	=	2.0
ENSMUSG00000001440 (predicted) ENSMUSG00000072249	=	1.00
ENSMUSG00000001440 (predicted) ENSMUSG00000080048	=	1.00
ENSMUSG00000001440 (predicted) ENSMUSG00000038542	=	1.00
ENSMUSG00000001440 (predicted) ENSMUSG00000079518	=	1.00
ENSMUSG00000001440 (predicted) ENSMUSG00000024661	=	1.00
ENSMUSG00000001440 (predicted) ENSMUSG00000027782	=	1.00
ENSMUSG00000001440 (predicted) ENSMUSG00000024510	=	1.00
ENSMUSG00000001440 (predicted) ENSMUSG00000035491	=	1.00
ENSMUSG00000001440 (predicted) ENSMUSG00000071815	=	1.00
ENSMUSG00000001440 (predicted) ENSMUSG00000020737	=	1.00
ENSMUSG00000001440 (predicted) ENSMUSG00000050708	=	1.00
ENSMUSG00000001440 (predicted) ENSMUSG00000078206	=	1.00
ENSMUSG00000001440 (predicted) ENSMUSG00000057829	=	1.00
ENSMUSG00000001440 (predicted) ENSMUSG00000060685	=	1.00
ENSMUSG00000001440 (predicted) ENSMUSG00000021929	=	1.00
ENSMUSG00000001440 (predicted) ENSMUSG00000062382	=	1.00
ENSMUSG00000001440 (predicted) ENSMUSG00000038770	=	1.00
ENSMUSG00000001440 (predicted) ENSMUSG00000078208	=	1.00
ENSMUSG00000001441 (predicted) ENSMUSG00000027509	=	0.59
ENSMUSG00000001472 (predicted) ENSMUSG00000052406	=	1.00
ENSMUSG00000001472 (predicted) ENSMUSG00000052397	=	1.00
ENSMUSG00000001472 (predicted) ENSMUSG00000031207	=	1.00
ENSMUSG00000001472 (predicted) ENSMUSG00000032050	=	1.00
ENSMUSG00000001473 (predicted) ENSMUSG00000031545	=	0.71
ENSMUSG00000001473 (predicted) ENSMUSG00000031516	=	1.00
ENSMUSG00000001473 (predicted) ENSMUSG00000029314	=	0.78
ENSMUSG00000001521 (predicted) ENSMUSG00000021224	=	1.00
ENSMUSG00000001521 (predicted) ENSMUSG00000037326	=	1.00
ENSMUSG00000001521 (predicted) ENSMUSG00000063160	=	1.00
ENSMUSG00000001521 (predicted) ENSMUSG00000031330	=	1.00
ENSMUSG00000001521 (predicted) ENSMUSG00000015748	=	1.00
ENSMUSG00000001521 (predicted) ENSMUSG00000030057	=	1.00
ENSMUSG00000001524 (predicted) ENSMUSG00000022285	=	1.00
ENSMUSG00000001524 (predicted) ENSMUSG00000051391	=	1.00
ENSMUSG00000001524 (predicted) ENSMUSG00000030188	=	1.00
ENSMUSG00000001524 (predicted) ENSMUSG00000059518	=	1.00
ENSMUSG00000001524 (predicted) ENSMUSG00000033318	=	1.00
ENSMUSG00000001524 (predicted) ENSMUSG00000009093	=	1.00
ENSMUSG00000001524 (predicted) ENSMUSG00000001663	=	0.93
ENSMUSG00000001524 (predicted) ENSMUSG00000076432	=	1.00
ENSMUSG00000001524 (predicted) ENSMUSG00000018326	=	1.00
ENSMUSG00000001524 (predicted) ENSMUSG00000021890	=	1.00
ENSMUSG00000001524 (predicted) ENSMUSG00000001665	=	1.00
ENSMUSG00000001524 (predicted) ENSMUSG00000022838	=	1.00
ENSMUSG00000001524 (predicted) ENSMUSG00000018965	=	1.00
ENSMUSG00000001524 (predicted) ENSMUSG00000028609	=	1.00
ENSMUSG00000001524 (predicted) ENSMUSG00000047281	=	1.00
ENSMUSG00000001525 (predicted) ENSMUSG00000006740	=	1.00
ENSMUSG00000001525 (predicted) ENSMUSG00000025234	=	0.81
ENSMUSG00000001525 (predicted) ENSMUSG00000042807	=	1.00
ENSMUSG00000001525 (predicted) ENSMUSG00000013646	=	1.00
ENSMUSG00000001525 (predicted) ENSMUSG00000058252	=	1.00
ENSMUSG00000001525 (predicted) ENSMUSG00000032294	=	0.67
ENSMUSG00000001525 (predicted) ENSMUSG00000034248	=	1.00
ENSMUSG00000001525 (predicted) ENSMUSG00000020374	=	0.81
ENSMUSG00000001525 (predicted) ENSMUSG00000041712	=	1.00
ENSMUSG00000001525 (predicted) ENSMUSG00000051719	=	1.00
ENSMUSG00000001525 (predicted) ENSMUSG00000046982	=	0.92
ENSMUSG00000001525 (predicted) ENSMUSG00000004771	=	1.00
ENSMUSG00000001525 (predicted) ENSMUSG00000026764	=	1.00
ENSMUSG00000001525 (predicted) ENSMUSG00000062859	=	1.00
ENSMUSG00000001525 (predicted) ENSMUSG00000009073	=	1.00
ENSMUSG00000001525 (predicted) ENSMUSG00000040414	=	1.00
ENSMUSG00000001525 (predicted) ENSMUSG00000020034	=	1.00
ENSMUSG00000001525 (predicted) ENSMUSG00000077450	=	1.00
ENSMUSG00000001525 (predicted) ENSMUSG00000028156	=	0.85
ENSMUSG00000001525 (predicted) ENSMUSG00000030134	=	0.88
ENSMUSG00000001525 (predicted) ENSMUSG00000079904	=	0.88
ENSMUSG00000001525 (predicted) ENSMUSG00000021217	=	0.86
ENSMUSG00000001525 (predicted) ENSMUSG00000035456	=	1.00
ENSMUSG00000001525 (predicted) ENSMUSG00000041237	=	0.68
ENSMUSG00000001525 (predicted) ENSMUSG00000020190	=	1.00
ENSMUSG00000001525 (predicted) ENSMUSG00000047907	=	1.00
ENSMUSG00000001525 (predicted) ENSMUSG00000029333	=	0.73
ENSMUSG00000001525 (predicted) ENSMUSG00000022033	=	1.00
ENSMUSG00000001525 (predicted) ENSMUSG00000039826	=	1.00
ENSMUSG00000001525 (predicted) ENSMUSG00000018481	=	1.00
ENSMUSG00000001525 (predicted) ENSMUSG00000044519	=	1.00
ENSMUSG00000001525 (predicted) ENSMUSG00000025371	=	1.00
ENSMUSG00000001525 (predicted) ENSMUSG00000028708	=	1.00
ENSMUSG00000001525 (predicted) ENSMUSG00000024387	=	1.00
ENSMUSG00000001525 (predicted) ENSMUSG00000027175	=	1.00
ENSMUSG00000001525 (predicted) ENSMUSG00000021301	=	1.00
ENSMUSG00000001525 (predicted) ENSMUSG00000074895	=	0.89
ENSMUSG00000001525 (predicted) ENSMUSG00000074657	=	1.00
ENSMUSG00000001525 (predicted) ENSMUSG00000042167	=	1.00
ENSMUSG00000001525 (predicted) ENSMUSG00000041459	=	1.00
ENSMUSG00000001542 (predicted) ENSMUSG00000047907	=	1.00
ENSMUSG00000001542 (predicted) ENSMUSG00000046982	=	0.92
ENSMUSG00000001542 (predicted) ENSMUSG00000031622	=	1.00
ENSMUSG00000001542 (predicted) ENSMUSG00000021362	=	0.96
ENSMUSG00000001542 (predicted) ENSMUSG00000042557	=	1.00
ENSMUSG00000001542 (predicted) ENSMUSG00000062866	=	1.00
ENSMUSG00000001542 (predicted) ENSMUSG00000027525	=	1.00
ENSMUSG00000001542 (predicted) ENSMUSG00000009013	=	1.00
ENSMUSG00000001542 (predicted) ENSMUSG00000064063	=	1.00
ENSMUSG00000001542 (predicted) ENSMUSG00000023333	=	1.00
ENSMUSG00000001542 (predicted) ENSMUSG00000021217	=	0.86
ENSMUSG00000001542 (predicted) ENSMUSG00000054728	=	1.00
ENSMUSG00000001542 (predicted) ENSMUSG00000020271	=	1.00
ENSMUSG00000001542 (predicted) ENSMUSG00000020349	=	1.00
ENSMUSG00000001542 (predicted) ENSMUSG00000009630	=	1.00
ENSMUSG00000001542 (predicted) ENSMUSG00000066043	=	1.00
ENSMUSG00000001542 (predicted) ENSMUSG00000020483	=	1.00
ENSMUSG00000001542 (predicted) ENSMUSG00000025217	=	1.00
ENSMUSG00000001552 (predicted) ENSMUSG00000022812	=	1.00
ENSMUSG00000001552 (predicted) ENSMUSG00000046982	=	0.92
ENSMUSG00000001552 (predicted) ENSMUSG00000003868	=	1.00
ENSMUSG00000001552 (predicted) ENSMUSG00000052062	=	1.00
ENSMUSG00000001552 (predicted) ENSMUSG00000025812	=	1.00
ENSMUSG00000001552 (predicted) ENSMUSG00000022428	=	1.00
ENSMUSG00000001552 (predicted) ENSMUSG00000021217	=	0.86
ENSMUSG00000001552 (predicted) ENSMUSG00000061244	=	1.00
ENSMUSG00000001552 (predicted) ENSMUSG00000020792	=	1.00
ENSMUSG00000001552 (predicted) ENSMUSG00000047907	=	1.00
ENSMUSG00000001552 (predicted) ENSMUSG00000024182	=	1.00
ENSMUSG00000001552 (predicted) ENSMUSG00000034913	=	1.00
ENSMUSG00000001552 (predicted) ENSMUSG00000027329	=	0.80
ENSMUSG00000001552 (predicted) ENSMUSG00000050087	=	1.00
ENSMUSG00000001552 (predicted) ENSMUSG00000027985	=	1.00
ENSMUSG00000001552 (predicted) ENSMUSG00000024576	=	1.00
ENSMUSG00000001552 (predicted) ENSMUSG00000031518	=	0.80
ENSMUSG00000001552 (predicted) ENSMUSG00000017049	=	1.00
ENSMUSG00000001552 (predicted) ENSMUSG00000034689	=	1.00
ENSMUSG00000001552 (predicted) ENSMUSG00000034910	=	1.00
ENSMUSG00000001552 (predicted) ENSMUSG00000047824	=	1.00
ENSMUSG00000001552 (predicted) ENSMUSG00000073795	=	0.93
ENSMUSG00000001552 (predicted) ENSMUSG00000027566	=	0.88
ENSMUSG00000001552 (predicted) ENSMUSG00000036743	=	0.86
ENSMUSG00000001552 (predicted) ENSMUSG00000057177	=	1.00
ENSMUSG00000001552 (predicted) ENSMUSG00000031935	=	1.00
ENSMUSG00000001552 (predicted) ENSMUSG00000055799	=	1.00
ENSMUSG00000001569 (predicted) ENSMUSG00000039221	=	1.00
ENSMUSG00000001569 (predicted) ENSMUSG00000028936	=	1.00
ENSMUSG00000001588 (predicted) ENSMUSG00000009575	=	0.98
ENSMUSG00000001588 (predicted) ENSMUSG00000074843	=	1.00
ENSMUSG00000001588 (predicted) ENSMUSG00000059647	=	1.00
ENSMUSG00000001588 (predicted) ENSMUSG00000018666	=	1.00
ENSMUSG00000001588 (predicted) ENSMUSG00000029836	=	1.00
ENSMUSG00000001604 (predicted) ENSMUSG00000026484	=	0.56
ENSMUSG00000001604 (predicted) ENSMUSG00000024325	=	0.56
ENSMUSG00000001604 (predicted) ENSMUSG00000025646	=	1.00
ENSMUSG00000001604 (predicted) ENSMUSG00000033904	=	0.56
ENSMUSG00000001627 (predicted) ENSMUSG00000025465	=	1.00
ENSMUSG00000001627 (predicted) ENSMUSG00000002524	=	1.00
ENSMUSG00000001630 (predicted) ENSMUSG00000018012	=	1.00
ENSMUSG00000001630 (predicted) ENSMUSG00000006262	=	1.00
ENSMUSG00000001630 (predicted) ENSMUSG00000033220	=	1.00
ENSMUSG00000001630 (predicted) ENSMUSG00000001847	=	1.00
ENSMUSG00000001642 (predicted) ENSMUSG00000064063	=	1.00
ENSMUSG00000001642 (predicted) ENSMUSG00000009013	=	1.00
ENSMUSG00000001642 (predicted) ENSMUSG00000042557	=	1.00
ENSMUSG00000001642 (predicted) ENSMUSG00000031622	=	1.00
ENSMUSG00000001642 (predicted) ENSMUSG00000039804	=	1.00
ENSMUSG00000001642 (predicted) ENSMUSG00000042743	=	1.00
ENSMUSG00000001642 (predicted) ENSMUSG00000060343	=	0.85
ENSMUSG00000001642 (predicted) ENSMUSG00000033765	=	0.89
ENSMUSG00000001642 (predicted) ENSMUSG00000004937	=	1.00
ENSMUSG00000001642 (predicted) ENSMUSG00000041777	=	1.00
ENSMUSG00000001642 (predicted) ENSMUSG00000047539	=	0.93
ENSMUSG00000001642 (predicted) ENSMUSG00000020483	=	1.00
ENSMUSG00000001663 (predicted) ENSMUSG00000002524	=	0.93
ENSMUSG00000001663 (predicted) ENSMUSG00000073007	=	0.93
ENSMUSG00000001663 (predicted) ENSMUSG00000022346	=	0.93
ENSMUSG00000001663 (predicted) ENSMUSG00000054428	=	0.93
ENSMUSG00000001663 (predicted) ENSMUSG00000033594	=	1.00
ENSMUSG00000001663 (predicted) ENSMUSG00000046694	=	0.93
ENSMUSG00000001663 (predicted) ENSMUSG00000037169	=	0.93
ENSMUSG00000001663 (predicted) ENSMUSG00000027333	=	0.93
ENSMUSG00000001663 (predicted) ENSMUSG00000028654	=	0.93
ENSMUSG00000001663 (predicted) ENSMUSG00000028212	=	1.00
ENSMUSG00000001663 (predicted) ENSMUSG00000032265	=	0.93
ENSMUSG00000001663 (predicted) ENSMUSG00000024175	=	0.93
ENSMUSG00000001663 (predicted) ENSMUSG00000044597	=	0.93
ENSMUSG00000001663 (predicted) ENSMUSG00000044468	=	0.93
ENSMUSG00000001663 (predicted) ENSMUSG00000047030	=	1.00
ENSMUSG00000001663 (predicted) ENSMUSG00000034826	=	0.93
ENSMUSG00000001663 (predicted) ENSMUSG00000031352	=	1.00
ENSMUSG00000001663 (predicted) ENSMUSG00000002068	=	1.00
ENSMUSG00000001663 (predicted) ENSMUSG00000025464	=	0.93
ENSMUSG00000001665 (predicted) ENSMUSG00000027333	=	1.00
ENSMUSG00000001665 (predicted) ENSMUSG00000073007	=	1.00
ENSMUSG00000001665 (predicted) ENSMUSG00000022346	=	1.00
ENSMUSG00000001665 (predicted) ENSMUSG00000047030	=	1.00
ENSMUSG00000001665 (predicted) ENSMUSG00000044468	=	1.00
ENSMUSG00000001665 (predicted) ENSMUSG00000044597	=	1.00
ENSMUSG00000001665 (predicted) ENSMUSG00000031352	=	1.00
ENSMUSG00000001665 (predicted) ENSMUSG00000002068	=	1.00
ENSMUSG00000001665 (predicted) ENSMUSG00000028212	=	1.00
ENSMUSG00000001665 (predicted) ENSMUSG00000028654	=	1.00
ENSMUSG00000001665 (predicted) ENSMUSG00000034826	=	1.00
ENSMUSG00000001665 (predicted) ENSMUSG00000025464	=	1.00
ENSMUSG00000001665 (predicted) ENSMUSG00000054428	=	1.00
ENSMUSG00000001665 (predicted) ENSMUSG00000033594	=	1.00
ENSMUSG00000001665 (predicted) ENSMUSG00000037169	=	1.00
ENSMUSG00000001665 (predicted) ENSMUSG00000002524	=	1.00
ENSMUSG00000001665 (predicted) ENSMUSG00000024175	=	1.00
ENSMUSG00000001665 (predicted) ENSMUSG00000032265	=	1.00
ENSMUSG00000001665 (predicted) ENSMUSG00000046694	=	1.00
ENSMUSG00000001670 (predicted) ENSMUSG00000038180	=	1.00
ENSMUSG00000001670 (predicted) ENSMUSG00000040600	=	1.00
ENSMUSG00000001670 (predicted) ENSMUSG00000032294	=	1.00
ENSMUSG00000001670 (predicted) ENSMUSG00000025504	=	1.00
ENSMUSG00000001670 (predicted) ENSMUSG00000003423	=	1.00
ENSMUSG00000001670 (predicted) ENSMUSG00000041237	=	1.00
ENSMUSG00000001670 (predicted) ENSMUSG00000015766	=	0.91
ENSMUSG00000001670 (predicted) ENSMUSG00000042524	=	1.00
ENSMUSG00000001670 (predicted) ENSMUSG00000040985	=	1.00
ENSMUSG00000001670 (predicted) ENSMUSG00000036180	=	1.00
ENSMUSG00000001670 (predicted) ENSMUSG00000027480	=	1.00
ENSMUSG00000001670 (predicted) ENSMUSG00000036817	=	1.00
ENSMUSG00000001670 (predicted) ENSMUSG00000006154	=	1.00
ENSMUSG00000001670 (predicted) ENSMUSG00000042390	=	1.00
ENSMUSG00000001687 (predicted) ENSMUSG00000024982	=	0.97
ENSMUSG00000001751 (predicted) ENSMUSG00000028610	=	1.00
ENSMUSG00000001751 (predicted) ENSMUSG00000011349	=	1.00
ENSMUSG00000001751 (predicted) ENSMUSG00000042705	=	1.00
ENSMUSG00000001751 (predicted) ENSMUSG00000073027	=	1.00
ENSMUSG00000001751 (predicted) ENSMUSG00000031323	=	1.00
ENSMUSG00000001755 (predicted) ENSMUSG00000030347	=	1.00
ENSMUSG00000001755 (predicted) ENSMUSG00000022802	=	1.00
ENSMUSG00000001761 (predicted) ENSMUSG00000005034	=	1.00
ENSMUSG00000001761 (predicted) ENSMUSG00000023000	=	1.00
ENSMUSG00000001761 (predicted) ENSMUSG00000031347	=	1.00
ENSMUSG00000001761 (predicted) ENSMUSG00000050996	=	1.00
ENSMUSG00000001761 (predicted) ENSMUSG00000024576	=	1.00
ENSMUSG00000001761 (predicted) ENSMUSG00000002633	=	1.00
ENSMUSG00000001761 (predicted) ENSMUSG00000052192	=	1.00
ENSMUSG00000001761 (predicted) ENSMUSG00000020483	=	1.00
ENSMUSG00000001761 (predicted) ENSMUSG00000064063	=	1.00
ENSMUSG00000001761 (predicted) ENSMUSG00000006538	=	1.00
ENSMUSG00000001761 (predicted) ENSMUSG00000005469	=	1.00
ENSMUSG00000001761 (predicted) ENSMUSG00000045031	=	1.00
ENSMUSG00000001761 (predicted) ENSMUSG00000039001	=	1.00
ENSMUSG00000001761 (predicted) ENSMUSG00000009013	=	1.00
ENSMUSG00000001763 (predicted) ENSMUSG00000046794	=	1.00
ENSMUSG00000001763 (predicted) ENSMUSG00000067279	=	1.00
ENSMUSG00000001767 (predicted) ENSMUSG00000036309	=	1.00
ENSMUSG00000001767 (predicted) ENSMUSG00000080269	=	1.00
ENSMUSG00000001767 (predicted) ENSMUSG00000074428	=	1.00
ENSMUSG00000001767 (predicted) ENSMUSG00000043372	=	1.00
ENSMUSG00000001767 (predicted) ENSMUSG00000045275	=	1.00
ENSMUSG00000001767 (predicted) ENSMUSG00000031928	=	1.00
ENSMUSG00000001767 (predicted) ENSMUSG00000021039	=	1.00
ENSMUSG00000001767 (predicted) ENSMUSG00000026771	=	1.00
ENSMUSG00000001767 (predicted) ENSMUSG00000059676	=	1.00
ENSMUSG00000001767 (predicted) ENSMUSG00000057522	=	1.00
ENSMUSG00000001767 (predicted) ENSMUSG00000027342	=	0.71
ENSMUSG00000001767 (predicted) ENSMUSG00000057531	=	1.00
ENSMUSG00000001767 (predicted) ENSMUSG00000021718	=	1.00
ENSMUSG00000001767 (predicted) ENSMUSG00000004364	=	1.00
ENSMUSG00000001767 (predicted) ENSMUSG00000028902	=	1.00
ENSMUSG00000001767 (predicted) ENSMUSG00000028954	=	0.96
ENSMUSG00000001767 (predicted) ENSMUSG00000080011	=	1.00
ENSMUSG00000001767 (predicted) ENSMUSG00000062526	=	1.00
ENSMUSG00000001767 (predicted) ENSMUSG00000074425	=	1.00
ENSMUSG00000001767 (predicted) ENSMUSG00000068879	=	1.00
ENSMUSG00000001767 (predicted) ENSMUSG00000039841	=	1.00
ENSMUSG00000001767 (predicted) ENSMUSG00000022009	=	1.00
ENSMUSG00000001767 (predicted) ENSMUSG00000050174	=	1.00
ENSMUSG00000001767 (predicted) ENSMUSG00000074432	=	1.00
ENSMUSG00000001767 (predicted) ENSMUSG00000041815	=	1.00
ENSMUSG00000001767 (predicted) ENSMUSG00000029038	=	1.00
ENSMUSG00000001767 (predicted) ENSMUSG00000060256	=	1.00
ENSMUSG00000001767 (predicted) ENSMUSG00000079998	=	1.00
ENSMUSG00000001767 (predicted) ENSMUSG00000032077	=	1.00
ENSMUSG00000001767 (predicted) ENSMUSG00000058440	=	1.00
ENSMUSG00000001767 (predicted) ENSMUSG00000032586	=	1.00
ENSMUSG00000001767 (predicted) ENSMUSG00000020994	=	1.00
ENSMUSG00000001767 (predicted) ENSMUSG00000028969	=	1.00
ENSMUSG00000001767 (predicted) ENSMUSG00000080010	=	1.00
ENSMUSG00000001767 (predicted) ENSMUSG00000074429	=	1.00
ENSMUSG00000001767 (predicted) ENSMUSG00000071644	=	1.00
ENSMUSG00000001767 (predicted) ENSMUSG00000025733	=	1.00
ENSMUSG00000001767 (predicted) ENSMUSG00000017734	=	1.00
ENSMUSG00000001767 (predicted) ENSMUSG00000034889	=	1.00
ENSMUSG00000001767 (predicted) ENSMUSG00000020777	=	1.00
ENSMUSG00000001767 (predicted) ENSMUSG00000003423	=	1.00
ENSMUSG00000001767 (predicted) ENSMUSG00000064290	=	1.00
ENSMUSG00000001767 (predicted) ENSMUSG00000074426	=	1.00
ENSMUSG00000001767 (predicted) ENSMUSG00000074427	=	1.00
ENSMUSG00000001767 (predicted) ENSMUSG00000022905	=	1.00
ENSMUSG00000001767 (predicted) ENSMUSG00000058005	=	1.00
ENSMUSG00000001767 (predicted) ENSMUSG00000032258	=	1.00
ENSMUSG00000001767 (predicted) ENSMUSG00000028668	=	1.00
ENSMUSG00000001767 (predicted) ENSMUSG00000005069	=	1.00
ENSMUSG00000001767 (predicted) ENSMUSG00000080012	=	1.00
ENSMUSG00000001767 (predicted) ENSMUSG00000019659	=	1.00
ENSMUSG00000001767 (predicted) ENSMUSG00000048878	=	1.00
ENSMUSG00000001767 (predicted) ENSMUSG00000029003	=	1.00
ENSMUSG00000001767 (predicted) ENSMUSG00000027674	=	1.00
ENSMUSG00000001767 (predicted) ENSMUSG00000074424	=	1.00
ENSMUSG00000001767 (predicted) ENSMUSG00000063457	=	1.00
ENSMUSG00000001767 (predicted) ENSMUSG00000017686	=	1.00
ENSMUSG00000001767 (predicted) ENSMUSG00000039676	=	0.96
ENSMUSG00000001767 (predicted) ENSMUSG00000003731	=	1.00
ENSMUSG00000001768 (predicted) ENSMUSG00000033220	=	1.99
ENSMUSG00000001768 (predicted) ENSMUSG00000001847	=	1.98
ENSMUSG00000001768 (predicted) ENSMUSG00000020805	=	1.00
ENSMUSG00000001768 (predicted) ENSMUSG00000039615	=	1.00
ENSMUSG00000001768 (predicted) ENSMUSG00000020454	=	1.00
ENSMUSG00000001768 (predicted) ENSMUSG00000029700	=	1.00
ENSMUSG00000001768 (predicted) ENSMUSG00000051615	=	1.00
ENSMUSG00000001768 (predicted) ENSMUSG00000018459	=	1.00
ENSMUSG00000001768 (predicted) ENSMUSG00000036894	=	1.00
ENSMUSG00000001768 (predicted) ENSMUSG00000029843	=	1.00
ENSMUSG00000001768 (predicted) ENSMUSG00000018012	=	1.96
ENSMUSG00000001768 (predicted) ENSMUSG00000050029	=	1.00
ENSMUSG00000001774 (predicted) ENSMUSG00000036120	=	1.00
ENSMUSG00000001774 (predicted) ENSMUSG00000021661	=	1.00
ENSMUSG00000001774 (predicted) ENSMUSG00000008859	=	1.00
ENSMUSG00000001774 (predicted) ENSMUSG00000004451	=	1.00
ENSMUSG00000001833 (predicted) ENSMUSG00000058013	=	1.00
ENSMUSG00000001833 (predicted) ENSMUSG00000001833	=	1.00
ENSMUSG00000001833 (predicted) ENSMUSG00000034219	=	1.00
ENSMUSG00000001833 (predicted) ENSMUSG00000026568	=	1.00
ENSMUSG00000001833 (predicted) ENSMUSG00000019917	=	1.00
ENSMUSG00000001833 (predicted) ENSMUSG00000026276	=	1.00
ENSMUSG00000001833 (predicted) ENSMUSG00000052997	=	1.00
ENSMUSG00000001833 (predicted) ENSMUSG00000021258	=	1.00
ENSMUSG00000001833 (predicted) ENSMUSG00000018398	=	1.00
ENSMUSG00000001833 (predicted) ENSMUSG00000029345	=	1.00
ENSMUSG00000001833 (predicted) ENSMUSG00000050379	=	1.00
ENSMUSG00000001833 (predicted) ENSMUSG00000031697	=	1.00
ENSMUSG00000001847 (predicted) ENSMUSG00000033697	=	1.00
ENSMUSG00000001847 (predicted) ENSMUSG00000033762	=	1.00
ENSMUSG00000001847 (predicted) ENSMUSG00000051735	=	1.98
ENSMUSG00000001847 (predicted) ENSMUSG00000034168	=	0.98
ENSMUSG00000001847 (predicted) ENSMUSG00000044030	=	0.98
ENSMUSG00000001847 (predicted) ENSMUSG00000020080	=	1.00
ENSMUSG00000001847 (predicted) ENSMUSG00000044447	=	1.00
ENSMUSG00000001847 (predicted) ENSMUSG00000007564	=	1.00
ENSMUSG00000001847 (predicted) ENSMUSG00000060121	=	0.98
ENSMUSG00000001847 (predicted) ENSMUSG00000041798	=	1.00
ENSMUSG00000001847 (predicted) ENSMUSG00000031696	=	1.00
ENSMUSG00000001847 (predicted) ENSMUSG00000031442	=	1.00
ENSMUSG00000001847 (predicted) ENSMUSG00000037012	=	1.00
ENSMUSG00000001847 (predicted) ENSMUSG00000052698	=	1.00
ENSMUSG00000001847 (predicted) ENSMUSG00000031139	=	1.00
ENSMUSG00000001847 (predicted) ENSMUSG00000024006	=	1.00
ENSMUSG00000001847 (predicted) ENSMUSG00000018012	=	1.94
ENSMUSG00000001847 (predicted) ENSMUSG00000024883	=	1.98
ENSMUSG00000001847 (predicted) ENSMUSG00000021645	=	0.98
ENSMUSG00000001847 (predicted) ENSMUSG00000047126	=	1.00
ENSMUSG00000001847 (predicted) ENSMUSG00000051495	=	0.98
ENSMUSG00000001847 (predicted) ENSMUSG00000001847	=	1.96
ENSMUSG00000001847 (predicted) ENSMUSG00000032000	=	0.72
ENSMUSG00000001847 (predicted) ENSMUSG00000020639	=	1.00
ENSMUSG00000001847 (predicted) ENSMUSG00000032586	=	1.00
ENSMUSG00000001847 (predicted) ENSMUSG00000041415	=	1.00
ENSMUSG00000001847 (predicted) ENSMUSG00000032058	=	1.00
ENSMUSG00000001847 (predicted) ENSMUSG00000033220	=	1.97
ENSMUSG00000001847 (predicted) ENSMUSG00000044456	=	1.98
ENSMUSG00000001847 (predicted) ENSMUSG00000057367	=	0.72
ENSMUSG00000001847 (predicted) ENSMUSG00000038840	=	0.77
ENSMUSG00000001847 (predicted) ENSMUSG00000025877	=	1.00
ENSMUSG00000001847 (predicted) ENSMUSG00000025860	=	0.74
ENSMUSG00000001891 (predicted) ENSMUSG00000028954	=	0.96
ENSMUSG00000001910 (predicted) ENSMUSG00000080050	=	0.32
ENSMUSG00000001910 (predicted) ENSMUSG00000049672	=	0.48
ENSMUSG00000001910 (predicted) ENSMUSG00000048930	=	1.00
ENSMUSG00000001910 (predicted) ENSMUSG00000080051	=	0.32
ENSMUSG00000001924 (predicted) ENSMUSG00000032786	=	1.00
ENSMUSG00000001924 (predicted) ENSMUSG00000020309	=	1.00
ENSMUSG00000001924 (predicted) ENSMUSG00000025270	=	1.00
ENSMUSG00000001924 (predicted) ENSMUSG00000021494	=	1.00
ENSMUSG00000001924 (predicted) ENSMUSG00000037593	=	1.00
ENSMUSG00000001985 (predicted) ENSMUSG00000028681	=	0.77
ENSMUSG00000001985 (predicted) ENSMUSG00000021466	=	0.77
ENSMUSG00000002006 (predicted) ENSMUSG00000024293	=	1.00
ENSMUSG00000002006 (predicted) ENSMUSG00000031848	=	1.00
ENSMUSG00000002006 (predicted) ENSMUSG00000039804	=	1.00
ENSMUSG00000002006 (predicted) ENSMUSG00000052566	=	1.00
ENSMUSG00000002006 (predicted) ENSMUSG00000037234	=	1.00
ENSMUSG00000002006 (predicted) ENSMUSG00000031539	=	1.00
ENSMUSG00000002006 (predicted) ENSMUSG00000028572	=	1.00
ENSMUSG00000002006 (predicted) ENSMUSG00000063142	=	1.00
ENSMUSG00000002006 (predicted) ENSMUSG00000031576	=	1.00
ENSMUSG00000002006 (predicted) ENSMUSG00000021824	=	1.00
ENSMUSG00000002006 (predicted) ENSMUSG00000022034	=	1.00
ENSMUSG00000002010 (predicted) ENSMUSG00000039179	=	1.00
ENSMUSG00000002010 (predicted) ENSMUSG00000042189	=	1.00
ENSMUSG00000002014 (predicted) ENSMUSG00000057816	=	0.90
ENSMUSG00000002014 (predicted) ENSMUSG00000028681	=	1.00
ENSMUSG00000002014 (predicted) ENSMUSG00000021466	=	1.00
ENSMUSG00000002015 (predicted) ENSMUSG00000014771	=	1.00
ENSMUSG00000002043 (predicted) ENSMUSG00000022477	=	1.00
ENSMUSG00000002043 (predicted) ENSMUSG00000026394	=	1.00
ENSMUSG00000002043 (predicted) ENSMUSG00000046411	=	1.00
ENSMUSG00000002043 (predicted) ENSMUSG00000046791	=	1.00
ENSMUSG00000002043 (predicted) ENSMUSG00000041731	=	1.00
ENSMUSG00000002043 (predicted) ENSMUSG00000024403	=	1.00
ENSMUSG00000002043 (predicted) ENSMUSG00000044918	=	1.00
ENSMUSG00000002043 (predicted) ENSMUSG00000031320	=	1.00
ENSMUSG00000002043 (predicted) ENSMUSG00000063171	=	1.00
ENSMUSG00000002043 (predicted) ENSMUSG00000031068	=	1.00
ENSMUSG00000002043 (predicted) ENSMUSG00000039105	=	1.00
ENSMUSG00000002043 (predicted) ENSMUSG00000044609	=	1.00
ENSMUSG00000002043 (predicted) ENSMUSG00000025917	=	1.00
ENSMUSG00000002043 (predicted) ENSMUSG00000072720	=	1.00
ENSMUSG00000002043 (predicted) ENSMUSG00000025791	=	1.00
ENSMUSG00000002043 (predicted) ENSMUSG00000067274	=	1.00
ENSMUSG00000002058 (predicted) ENSMUSG00000070443	=	1.00
ENSMUSG00000002058 (predicted) ENSMUSG00000054728	=	1.00
ENSMUSG00000002058 (predicted) ENSMUSG00000010476	=	1.00
ENSMUSG00000002058 (predicted) ENSMUSG00000078162	=	1.00
ENSMUSG00000002058 (predicted) ENSMUSG00000042709	=	1.00
ENSMUSG00000002058 (predicted) ENSMUSG00000080303	=	0.98
ENSMUSG00000002058 (predicted) ENSMUSG00000070490	=	1.00
ENSMUSG00000002058 (predicted) ENSMUSG00000078142	=	1.00
ENSMUSG00000002058 (predicted) ENSMUSG00000053552	=	1.00
ENSMUSG00000002058 (predicted) ENSMUSG00000078965	=	1.00
ENSMUSG00000002058 (predicted) ENSMUSG00000078370	=	0.99
ENSMUSG00000002058 (predicted) ENSMUSG00000079360	=	1.00
ENSMUSG00000002058 (predicted) ENSMUSG00000037347	=	1.00
ENSMUSG00000002058 (predicted) ENSMUSG00000071813	=	1.00
ENSMUSG00000002058 (predicted) ENSMUSG00000072492	=	1.00
ENSMUSG00000002058 (predicted) ENSMUSG00000069236	=	1.00
ENSMUSG00000002058 (predicted) ENSMUSG00000027525	=	1.00
ENSMUSG00000002058 (predicted) ENSMUSG00000078191	=	0.99
ENSMUSG00000002058 (predicted) ENSMUSG00000078967	=	1.00
ENSMUSG00000002058 (predicted) ENSMUSG00000035930	=	1.00
ENSMUSG00000002058 (predicted) ENSMUSG00000078636	=	0.99
ENSMUSG00000002058 (predicted) ENSMUSG00000073212	=	1.00
ENSMUSG00000002058 (predicted) ENSMUSG00000070408	=	0.99
ENSMUSG00000002058 (predicted) ENSMUSG00000057666	=	1.00
ENSMUSG00000002058 (predicted) ENSMUSG00000080155	=	1.00
ENSMUSG00000002058 (predicted) ENSMUSG00000079501	=	1.00
ENSMUSG00000002058 (predicted) ENSMUSG00000078308	=	0.99
ENSMUSG00000002058 (predicted) ENSMUSG00000057098	=	1.00
ENSMUSG00000002058 (predicted) ENSMUSG00000029233	=	1.00
ENSMUSG00000002058 (predicted) ENSMUSG00000031952	=	1.00
ENSMUSG00000002058 (predicted) ENSMUSG00000070025	=	1.00
ENSMUSG00000002058 (predicted) ENSMUSG00000022053	=	1.00
ENSMUSG00000002058 (predicted) ENSMUSG00000078573	=	1.00
ENSMUSG00000002058 (predicted) ENSMUSG00000078300	=	0.99
ENSMUSG00000002058 (predicted) ENSMUSG00000061099	=	1.00
ENSMUSG00000002058 (predicted) ENSMUSG00000055676	=	1.00
ENSMUSG00000002058 (predicted) ENSMUSG00000070282	=	1.00
ENSMUSG00000002058 (predicted) ENSMUSG00000079558	=	1.00
ENSMUSG00000002058 (predicted) ENSMUSG00000063885	=	1.00
ENSMUSG00000002058 (predicted) ENSMUSG00000066043	=	1.00
ENSMUSG00000002058 (predicted) ENSMUSG00000062866	=	1.00
ENSMUSG00000002058 (predicted) ENSMUSG00000078088	=	1.00
ENSMUSG00000002058 (predicted) ENSMUSG00000033350	=	1.00
ENSMUSG00000002058 (predicted) ENSMUSG00000078592	=	0.99
ENSMUSG00000002064 (predicted) ENSMUSG00000021707	=	1.00
ENSMUSG00000002068 (known) ENSMUSG00000019942	=	2.0
ENSMUSG00000002068 (known) ENSMUSG00000025358	=	2.0
ENSMUSG00000002068 (predicted) ENSMUSG00000040359	=	1.00
ENSMUSG00000002068 (predicted) ENSMUSG00000031666	=	1.00
ENSMUSG00000002068 (predicted) ENSMUSG00000005312	=	1.00
ENSMUSG00000002068 (predicted) ENSMUSG00000069125	=	1.00
ENSMUSG00000002068 (predicted) ENSMUSG00000022105	=	1.00
ENSMUSG00000002068 (predicted) ENSMUSG00000031060	=	1.00
ENSMUSG00000002068 (predicted) ENSMUSG00000032580	=	1.00
ENSMUSG00000002068 (predicted) ENSMUSG00000046694	=	1.00
ENSMUSG00000002068 (predicted) ENSMUSG00000027164	=	1.00
ENSMUSG00000002068 (predicted) ENSMUSG00000002409	=	1.00
ENSMUSG00000002068 (predicted) ENSMUSG00000062284	=	1.00
ENSMUSG00000002068 (predicted) ENSMUSG00000027958	=	0.79
ENSMUSG00000002068 (predicted) ENSMUSG00000034288	=	1.00
ENSMUSG00000002068 (predicted) ENSMUSG00000032265	=	1.00
ENSMUSG00000002068 (predicted) ENSMUSG00000008604	=	1.00
ENSMUSG00000002068 (predicted) ENSMUSG00000044468	=	1.00
ENSMUSG00000002068 (predicted) ENSMUSG00000062526	=	1.00
ENSMUSG00000002068 (predicted) ENSMUSG00000009093	=	0.93
ENSMUSG00000002068 (predicted) ENSMUSG00000050148	=	1.00
ENSMUSG00000002068 (predicted) ENSMUSG00000022897	=	1.00
ENSMUSG00000002068 (predicted) ENSMUSG00000027641	=	1.00
ENSMUSG00000002068 (predicted) ENSMUSG00000028884	=	1.00
ENSMUSG00000002068 (predicted) ENSMUSG00000025290	=	1.00
ENSMUSG00000002068 (predicted) ENSMUSG00000033318	=	0.96
ENSMUSG00000002068 (predicted) ENSMUSG00000028969	=	1.00
ENSMUSG00000002068 (predicted) ENSMUSG00000051618	=	1.00
ENSMUSG00000002068 (predicted) ENSMUSG00000058869	=	1.00
ENSMUSG00000002068 (predicted) ENSMUSG00000038212	=	0.81
ENSMUSG00000002068 (predicted) ENSMUSG00000073007	=	1.00
ENSMUSG00000002104 (predicted) ENSMUSG00000020744	=	1.00
ENSMUSG00000002107 (predicted) ENSMUSG00000032097	=	0.94
ENSMUSG00000002107 (predicted) ENSMUSG00000041459	=	0.94
ENSMUSG00000002107 (predicted) ENSMUSG00000021758	=	0.94
ENSMUSG00000002107 (predicted) ENSMUSG00000023495	=	0.94
ENSMUSG00000002107 (predicted) ENSMUSG00000056851	=	0.94
ENSMUSG00000002107 (predicted) ENSMUSG00000026933	=	0.94
ENSMUSG00000002107 (predicted) ENSMUSG00000041570	=	0.94
ENSMUSG00000002107 (predicted) ENSMUSG00000044433	=	0.94
ENSMUSG00000002129 (predicted) ENSMUSG00000031239	=	1.00
ENSMUSG00000002129 (predicted) ENSMUSG00000026223	=	1.00
ENSMUSG00000002129 (predicted) ENSMUSG00000022108	=	1.00
ENSMUSG00000002147 (predicted) ENSMUSG00000032897	=	1.00
ENSMUSG00000002147 (predicted) ENSMUSG00000027168	=	1.00
ENSMUSG00000002190 (predicted) ENSMUSG00000028838	=	1.00
ENSMUSG00000002190 (predicted) ENSMUSG00000061731	=	1.00
ENSMUSG00000002204 (predicted) ENSMUSG00000027404	=	1.00
ENSMUSG00000002204 (predicted) ENSMUSG00000078656	=	1.00
ENSMUSG00000002204 (predicted) ENSMUSG00000032897	=	1.00
ENSMUSG00000002205 (predicted) ENSMUSG00000024844	=	1.00
ENSMUSG00000002205 (predicted) ENSMUSG00000020525	=	1.00
ENSMUSG00000002205 (predicted) ENSMUSG00000044433	=	1.00
ENSMUSG00000002205 (predicted) ENSMUSG00000039943	=	1.00
ENSMUSG00000002205 (predicted) ENSMUSG00000026933	=	1.00
ENSMUSG00000002205 (predicted) ENSMUSG00000041570	=	1.00
ENSMUSG00000002210 (predicted) ENSMUSG00000027168	=	1.00
ENSMUSG00000002222 (predicted) ENSMUSG00000007107	=	1.00
ENSMUSG00000002222 (predicted) ENSMUSG00000002222	=	1.00
ENSMUSG00000002222 (predicted) ENSMUSG00000007097	=	1.00
ENSMUSG00000002222 (predicted) ENSMUSG00000027573	=	1.00
ENSMUSG00000002222 (predicted) ENSMUSG00000052798	=	1.00
ENSMUSG00000002222 (predicted) ENSMUSG00000033161	=	1.00
ENSMUSG00000002222 (predicted) ENSMUSG00000040907	=	1.00
ENSMUSG00000002233 (predicted) ENSMUSG00000022240	=	1.00
ENSMUSG00000002233 (predicted) ENSMUSG00000037216	=	1.00
ENSMUSG00000002233 (predicted) ENSMUSG00000024039	=	1.00
ENSMUSG00000002233 (predicted) ENSMUSG00000037815	=	1.00
ENSMUSG00000002233 (predicted) ENSMUSG00000020611	=	1.00
ENSMUSG00000002233 (predicted) ENSMUSG00000028086	=	1.00
ENSMUSG00000002233 (predicted) ENSMUSG00000027699	=	1.00
ENSMUSG00000002233 (predicted) ENSMUSG00000026413	=	1.00
ENSMUSG00000002233 (predicted) ENSMUSG00000034101	=	1.00
ENSMUSG00000002233 (predicted) ENSMUSG00000041957	=	1.00
ENSMUSG00000002233 (predicted) ENSMUSG00000060843	=	1.00
ENSMUSG00000002233 (predicted) ENSMUSG00000026991	=	1.00
ENSMUSG00000002233 (predicted) ENSMUSG00000063063	=	1.00
ENSMUSG00000002233 (predicted) ENSMUSG00000054065	=	1.00
ENSMUSG00000002249 (predicted) ENSMUSG00000009073	=	1.00
ENSMUSG00000002249 (predicted) ENSMUSG00000049641	=	1.00
ENSMUSG00000002249 (predicted) ENSMUSG00000080275	=	1.00
ENSMUSG00000002249 (predicted) ENSMUSG00000053552	=	1.00
ENSMUSG00000002249 (predicted) ENSMUSG00000032498	=	1.00
ENSMUSG00000002249 (predicted) ENSMUSG00000057098	=	1.00
ENSMUSG00000002249 (predicted) ENSMUSG00000027522	=	1.00
ENSMUSG00000002249 (predicted) ENSMUSG00000029038	=	1.00
ENSMUSG00000002249 (predicted) ENSMUSG00000031131	=	1.00
ENSMUSG00000002249 (predicted) ENSMUSG00000010476	=	1.00
ENSMUSG00000002249 (predicted) ENSMUSG00000025077	=	1.00
ENSMUSG00000002249 (predicted) ENSMUSG00000053110	=	1.00
ENSMUSG00000002249 (predicted) ENSMUSG00000027168	=	1.00
ENSMUSG00000002249 (predicted) ENSMUSG00000022053	=	1.00
ENSMUSG00000002289 (predicted) ENSMUSG00000032744	=	0.85
ENSMUSG00000002289 (predicted) ENSMUSG00000040289	=	0.85
ENSMUSG00000002289 (predicted) ENSMUSG00000019789	=	0.85
ENSMUSG00000002307 (predicted) ENSMUSG00000042345	=	1.00
ENSMUSG00000002307 (predicted) ENSMUSG00000032020	=	1.00
ENSMUSG00000002319 (predicted) ENSMUSG00000041992	=	1.00
ENSMUSG00000002319 (predicted) ENSMUSG00000049044	=	1.00
ENSMUSG00000002319 (predicted) ENSMUSG00000031928	=	1.00
ENSMUSG00000002319 (predicted) ENSMUSG00000022469	=	1.00
ENSMUSG00000002319 (predicted) ENSMUSG00000038020	=	1.00
ENSMUSG00000002343 (predicted) ENSMUSG00000072582	=	1.00
ENSMUSG00000002365 (predicted) ENSMUSG00000042320	=	1.00
ENSMUSG00000002365 (predicted) ENSMUSG00000027404	=	1.00
ENSMUSG00000002365 (predicted) ENSMUSG00000043068	=	1.00
ENSMUSG00000002365 (predicted) ENSMUSG00000022471	=	1.00
ENSMUSG00000002365 (predicted) ENSMUSG00000016386	=	1.00
ENSMUSG00000002365 (predicted) ENSMUSG00000024939	=	1.00
ENSMUSG00000002365 (predicted) ENSMUSG00000010175	=	1.00
ENSMUSG00000002365 (predicted) ENSMUSG00000041708	=	1.00
ENSMUSG00000002372 (predicted) ENSMUSG00000074426	=	1.00
ENSMUSG00000002372 (predicted) ENSMUSG00000059676	=	1.00
ENSMUSG00000002372 (predicted) ENSMUSG00000044147	=	1.00
ENSMUSG00000002372 (predicted) ENSMUSG00000058005	=	1.00
ENSMUSG00000002372 (predicted) ENSMUSG00000068879	=	1.00
ENSMUSG00000002372 (predicted) ENSMUSG00000074428	=	1.00
ENSMUSG00000002372 (predicted) ENSMUSG00000074427	=	1.00
ENSMUSG00000002372 (predicted) ENSMUSG00000064290	=	1.00
ENSMUSG00000002372 (predicted) ENSMUSG00000074432	=	1.00
ENSMUSG00000002372 (predicted) ENSMUSG00000074425	=	1.00
ENSMUSG00000002372 (predicted) ENSMUSG00000074424	=	1.00
ENSMUSG00000002372 (predicted) ENSMUSG00000057522	=	1.00
ENSMUSG00000002372 (predicted) ENSMUSG00000080012	=	1.00
ENSMUSG00000002372 (predicted) ENSMUSG00000080011	=	1.00
ENSMUSG00000002372 (predicted) ENSMUSG00000074429	=	1.00
ENSMUSG00000002372 (predicted) ENSMUSG00000060256	=	1.00
ENSMUSG00000002372 (predicted) ENSMUSG00000080010	=	1.00
ENSMUSG00000002372 (predicted) ENSMUSG00000026771	=	1.00
ENSMUSG00000002379 (predicted) ENSMUSG00000030088	=	1.00
ENSMUSG00000002379 (predicted) ENSMUSG00000020256	=	1.00
ENSMUSG00000002384 (predicted) ENSMUSG00000032285	=	1.00
ENSMUSG00000002384 (predicted) ENSMUSG00000028410	=	1.00
ENSMUSG00000002409 (predicted) ENSMUSG00000032316	=	1.00
ENSMUSG00000002409 (predicted) ENSMUSG00000020777	=	1.00
ENSMUSG00000002409 (predicted) ENSMUSG00000020697	=	1.00
ENSMUSG00000002409 (predicted) ENSMUSG00000021219	=	1.00
ENSMUSG00000002409 (predicted) ENSMUSG00000026527	=	1.00
ENSMUSG00000002409 (predicted) ENSMUSG00000030878	=	1.00
ENSMUSG00000002409 (predicted) ENSMUSG00000022897	=	1.00
ENSMUSG00000002409 (predicted) ENSMUSG00000030659	=	1.00
ENSMUSG00000002409 (predicted) ENSMUSG00000038290	=	1.00
ENSMUSG00000002409 (predicted) ENSMUSG00000024939	=	1.00
ENSMUSG00000002409 (predicted) ENSMUSG00000022110	=	1.00
ENSMUSG00000002409 (predicted) ENSMUSG00000009073	=	1.00
ENSMUSG00000002409 (predicted) ENSMUSG00000031916	=	1.00
ENSMUSG00000002409 (predicted) ENSMUSG00000028252	=	1.00
ENSMUSG00000002409 (predicted) ENSMUSG00000026585	=	1.00
ENSMUSG00000002409 (predicted) ENSMUSG00000030824	=	1.00
ENSMUSG00000002409 (predicted) ENSMUSG00000026491	=	1.00
ENSMUSG00000002409 (predicted) ENSMUSG00000002409	=	1.00
ENSMUSG00000002409 (predicted) ENSMUSG00000016253	=	1.00
ENSMUSG00000002409 (predicted) ENSMUSG00000037922	=	1.00
ENSMUSG00000002409 (predicted) ENSMUSG00000040904	=	1.00
ENSMUSG00000002409 (predicted) ENSMUSG00000050910	=	1.00
ENSMUSG00000002409 (predicted) ENSMUSG00000043068	=	1.00
ENSMUSG00000002409 (predicted) ENSMUSG00000031442	=	1.00
ENSMUSG00000002409 (predicted) ENSMUSG00000025017	=	1.00
ENSMUSG00000002409 (predicted) ENSMUSG00000027323	=	1.00
ENSMUSG00000002409 (predicted) ENSMUSG00000023353	=	1.00
ENSMUSG00000002409 (predicted) ENSMUSG00000005362	=	1.00
ENSMUSG00000002409 (predicted) ENSMUSG00000021258	=	1.00
ENSMUSG00000002409 (predicted) ENSMUSG00000055013	=	1.00
ENSMUSG00000002409 (predicted) ENSMUSG00000028212	=	1.00
ENSMUSG00000002409 (predicted) ENSMUSG00000055884	=	1.00
ENSMUSG00000002409 (predicted) ENSMUSG00000025422	=	1.00
ENSMUSG00000002409 (predicted) ENSMUSG00000031139	=	1.00
ENSMUSG00000002413 (known) ENSMUSG00000030265	=	2.0
ENSMUSG00000002413 (known) ENSMUSG00000004936	=	2.0
ENSMUSG00000002413 (known) ENSMUSG00000035027	=	2.0
ENSMUSG00000002413 (predicted) ENSMUSG00000050029	=	1.00
ENSMUSG00000002413 (predicted) ENSMUSG00000036894	=	1.00
ENSMUSG00000002413 (predicted) ENSMUSG00000027852	=	1.00
ENSMUSG00000002413 (predicted) ENSMUSG00000061578	=	1.00
ENSMUSG00000002413 (predicted) ENSMUSG00000023944	=	1.00
ENSMUSG00000002413 (predicted) ENSMUSG00000018334	=	1.00
ENSMUSG00000002413 (predicted) ENSMUSG00000047281	=	1.00
ENSMUSG00000002413 (predicted) ENSMUSG00000052681	=	1.00
ENSMUSG00000002413 (predicted) ENSMUSG00000068798	=	1.00
ENSMUSG00000002413 (predicted) ENSMUSG00000021270	=	1.00
ENSMUSG00000002413 (predicted) ENSMUSG00000051615	=	1.00
ENSMUSG00000002455 (predicted) ENSMUSG00000035152	=	1.00
ENSMUSG00000002455 (predicted) ENSMUSG00000034518	=	1.00
ENSMUSG00000002455 (predicted) ENSMUSG00000009090	=	1.00
ENSMUSG00000002486 (predicted) ENSMUSG00000078240	=	1.00
ENSMUSG00000002486 (predicted) ENSMUSG00000080047	=	1.00
ENSMUSG00000002486 (predicted) ENSMUSG00000062472	=	1.00
ENSMUSG00000002486 (predicted) ENSMUSG00000017428	=	1.00
ENSMUSG00000002486 (predicted) ENSMUSG00000022431	=	1.00
ENSMUSG00000002486 (predicted) ENSMUSG00000079964	=	1.00
ENSMUSG00000002486 (predicted) ENSMUSG00000024474	=	1.00
ENSMUSG00000002486 (predicted) ENSMUSG00000041660	=	1.00
ENSMUSG00000002486 (predicted) ENSMUSG00000003423	=	1.00
ENSMUSG00000002486 (predicted) ENSMUSG00000080205	=	1.00
ENSMUSG00000002486 (predicted) ENSMUSG00000025257	=	1.00
ENSMUSG00000002486 (predicted) ENSMUSG00000045694	=	1.00
ENSMUSG00000002486 (predicted) ENSMUSG00000074516	=	1.00
ENSMUSG00000002486 (predicted) ENSMUSG00000048758	=	1.00
ENSMUSG00000002486 (predicted) ENSMUSG00000024387	=	1.00
ENSMUSG00000002486 (predicted) ENSMUSG00000078097	=	1.00
ENSMUSG00000002486 (predicted) ENSMUSG00000079943	=	1.00
ENSMUSG00000002486 (predicted) ENSMUSG00000028234	=	1.00
ENSMUSG00000002486 (predicted) ENSMUSG00000078312	=	1.00
ENSMUSG00000002486 (predicted) ENSMUSG00000079937	=	1.00
ENSMUSG00000002486 (predicted) ENSMUSG00000080082	=	1.00
ENSMUSG00000002486 (predicted) ENSMUSG00000045159	=	1.00
ENSMUSG00000002486 (predicted) ENSMUSG00000028710	=	1.00
ENSMUSG00000002486 (predicted) ENSMUSG00000057707	=	1.00
ENSMUSG00000002486 (predicted) ENSMUSG00000079993	=	1.00
ENSMUSG00000002500 (predicted) ENSMUSG00000042766	=	1.00
ENSMUSG00000002500 (predicted) ENSMUSG00000021071	=	1.00
ENSMUSG00000002500 (predicted) ENSMUSG00000032580	=	1.00
ENSMUSG00000002500 (predicted) ENSMUSG00000022889	=	1.00
ENSMUSG00000002500 (predicted) ENSMUSG00000031060	=	0.96
ENSMUSG00000002500 (predicted) ENSMUSG00000059534	=	1.00
ENSMUSG00000002500 (predicted) ENSMUSG00000027168	=	1.00
ENSMUSG00000002500 (predicted) ENSMUSG00000032513	=	1.00
ENSMUSG00000002500 (predicted) ENSMUSG00000027677	=	1.00
ENSMUSG00000002500 (predicted) ENSMUSG00000026589	=	1.00
ENSMUSG00000002500 (predicted) ENSMUSG00000033949	=	1.00
ENSMUSG00000002500 (predicted) ENSMUSG00000029309	=	1.00
ENSMUSG00000002500 (predicted) ENSMUSG00000038618	=	1.00
ENSMUSG00000002500 (predicted) ENSMUSG00000047591	=	1.00
ENSMUSG00000002500 (predicted) ENSMUSG00000042705	=	1.00
ENSMUSG00000002500 (predicted) ENSMUSG00000041712	=	1.00
ENSMUSG00000002500 (predicted) ENSMUSG00000036913	=	1.00
ENSMUSG00000002500 (predicted) ENSMUSG00000055435	=	1.00
ENSMUSG00000002500 (predicted) ENSMUSG00000074622	=	1.00
ENSMUSG00000002500 (predicted) ENSMUSG00000032451	=	1.00
ENSMUSG00000002500 (predicted) ENSMUSG00000027502	=	1.00
ENSMUSG00000002500 (predicted) ENSMUSG00000021301	=	1.00
ENSMUSG00000002500 (predicted) ENSMUSG00000025935	=	1.00
ENSMUSG00000002500 (predicted) ENSMUSG00000030259	=	1.00
ENSMUSG00000002500 (predicted) ENSMUSG00000042807	=	1.00
ENSMUSG00000002500 (predicted) ENSMUSG00000029397	=	1.00
ENSMUSG00000002500 (predicted) ENSMUSG00000024253	=	1.00
ENSMUSG00000002500 (predicted) ENSMUSG00000041779	=	1.00
ENSMUSG00000002500 (predicted) ENSMUSG00000040632	=	1.00
ENSMUSG00000002500 (predicted) ENSMUSG00000022816	=	1.00
ENSMUSG00000002500 (predicted) ENSMUSG00000014959	=	1.00
ENSMUSG00000002500 (predicted) ENSMUSG00000047419	=	1.00
ENSMUSG00000002500 (predicted) ENSMUSG00000018593	=	1.00
ENSMUSG00000002500 (predicted) ENSMUSG00000044528	=	1.00
ENSMUSG00000002504 (predicted) ENSMUSG00000050029	=	1.00
ENSMUSG00000002504 (predicted) ENSMUSG00000028329	=	1.00
ENSMUSG00000002504 (predicted) ENSMUSG00000051615	=	1.00
ENSMUSG00000002504 (predicted) ENSMUSG00000030134	=	0.88
ENSMUSG00000002504 (predicted) ENSMUSG00000020374	=	0.81
ENSMUSG00000002504 (predicted) ENSMUSG00000029333	=	0.73
ENSMUSG00000002504 (predicted) ENSMUSG00000036894	=	1.00
ENSMUSG00000002524 (predicted) ENSMUSG00000047126	=	1.00
ENSMUSG00000002524 (predicted) ENSMUSG00000008036	=	1.00
ENSMUSG00000002524 (predicted) ENSMUSG00000029017	=	1.00
ENSMUSG00000002524 (predicted) ENSMUSG00000038546	=	1.00
ENSMUSG00000002524 (predicted) ENSMUSG00000038975	=	1.00
ENSMUSG00000002524 (predicted) ENSMUSG00000014859	=	1.00
ENSMUSG00000002524 (predicted) ENSMUSG00000009575	=	0.98
ENSMUSG00000002524 (predicted) ENSMUSG00000074843	=	1.00
ENSMUSG00000002524 (predicted) ENSMUSG00000020962	=	1.00
ENSMUSG00000002524 (predicted) ENSMUSG00000033318	=	1.00
ENSMUSG00000002524 (predicted) ENSMUSG00000015748	=	1.00
ENSMUSG00000002524 (predicted) ENSMUSG00000041431	=	1.00
ENSMUSG00000002524 (predicted) ENSMUSG00000025651	=	1.00
ENSMUSG00000002524 (predicted) ENSMUSG00000032097	=	1.00
ENSMUSG00000002524 (predicted) ENSMUSG00000010048	=	1.00
ENSMUSG00000002524 (predicted) ENSMUSG00000009093	=	1.00
ENSMUSG00000002524 (predicted) ENSMUSG00000037415	=	1.00
ENSMUSG00000002524 (predicted) ENSMUSG00000022889	=	1.00
ENSMUSG00000002524 (predicted) ENSMUSG00000029610	=	1.00
ENSMUSG00000002524 (predicted) ENSMUSG00000048574	=	1.00
ENSMUSG00000002524 (predicted) ENSMUSG00000014529	=	0.94
ENSMUSG00000002524 (predicted) ENSMUSG00000035293	=	1.00
ENSMUSG00000002524 (predicted) ENSMUSG00000050174	=	1.00
ENSMUSG00000002524 (predicted) ENSMUSG00000024154	=	1.00
ENSMUSG00000002524 (predicted) ENSMUSG00000030347	=	1.00
ENSMUSG00000002524 (predicted) ENSMUSG00000032218	=	1.00
ENSMUSG00000002524 (predicted) ENSMUSG00000059647	=	1.00
ENSMUSG00000002524 (predicted) ENSMUSG00000018666	=	1.00
ENSMUSG00000002524 (predicted) ENSMUSG00000075704	=	1.00
ENSMUSG00000002524 (predicted) ENSMUSG00000029836	=	1.00
ENSMUSG00000002524 (predicted) ENSMUSG00000027552	=	1.00
ENSMUSG00000002524 (predicted) ENSMUSG00000003135	=	1.00
ENSMUSG00000002524 (predicted) ENSMUSG00000021902	=	1.00
ENSMUSG00000002524 (predicted) ENSMUSG00000055194	=	1.00
ENSMUSG00000002524 (predicted) ENSMUSG00000031838	=	0.86
ENSMUSG00000002546 (predicted) ENSMUSG00000022554	=	1.00
ENSMUSG00000002546 (predicted) ENSMUSG00000038342	=	1.00
ENSMUSG00000002546 (predicted) ENSMUSG00000037012	=	1.00
ENSMUSG00000002546 (predicted) ENSMUSG00000018736	=	1.00
ENSMUSG00000002546 (predicted) ENSMUSG00000026955	=	1.00
ENSMUSG00000002546 (predicted) ENSMUSG00000029407	=	1.00
ENSMUSG00000002546 (predicted) ENSMUSG00000022354	=	1.00
ENSMUSG00000002546 (predicted) ENSMUSG00000003527	=	1.00
ENSMUSG00000002546 (predicted) ENSMUSG00000026283	=	1.00
ENSMUSG00000002546 (predicted) ENSMUSG00000025877	=	1.00
ENSMUSG00000002546 (predicted) ENSMUSG00000030330	=	1.00
ENSMUSG00000002546 (predicted) ENSMUSG00000070527	=	0.66
ENSMUSG00000002546 (predicted) ENSMUSG00000038274	=	1.00
ENSMUSG00000002546 (predicted) ENSMUSG00000072889	=	1.00
ENSMUSG00000002546 (predicted) ENSMUSG00000041798	=	1.00
ENSMUSG00000002546 (predicted) ENSMUSG00000032482	=	1.00
ENSMUSG00000002546 (predicted) ENSMUSG00000037326	=	1.00
ENSMUSG00000002546 (predicted) ENSMUSG00000005373	=	1.00
ENSMUSG00000002546 (predicted) ENSMUSG00000020080	=	1.00
ENSMUSG00000002546 (predicted) ENSMUSG00000022884	=	1.00
ENSMUSG00000002546 (predicted) ENSMUSG00000029922	=	0.66
ENSMUSG00000002546 (predicted) ENSMUSG00000059796	=	1.00
ENSMUSG00000002546 (predicted) ENSMUSG00000022678	=	1.00
ENSMUSG00000002608 (predicted) ENSMUSG00000025287	=	1.00
ENSMUSG00000002608 (predicted) ENSMUSG00000047565	=	1.00
ENSMUSG00000002633 (predicted) ENSMUSG00000020218	=	1.00
ENSMUSG00000002633 (predicted) ENSMUSG00000028681	=	1.00
ENSMUSG00000002633 (predicted) ENSMUSG00000021466	=	1.00
ENSMUSG00000002633 (predicted) ENSMUSG00000037375	=	1.00
ENSMUSG00000002635 (predicted) ENSMUSG00000036587	=	1.00
ENSMUSG00000002635 (predicted) ENSMUSG00000042258	=	1.00
ENSMUSG00000002635 (predicted) ENSMUSG00000079906	=	1.00
ENSMUSG00000002635 (predicted) ENSMUSG00000079915	=	1.00
ENSMUSG00000002635 (predicted) ENSMUSG00000021196	=	1.00
ENSMUSG00000002635 (predicted) ENSMUSG00000049307	=	1.00
ENSMUSG00000002635 (predicted) ENSMUSG00000064063	=	1.00
ENSMUSG00000002635 (predicted) ENSMUSG00000062365	=	1.00
ENSMUSG00000002635 (predicted) ENSMUSG00000080035	=	1.00
ENSMUSG00000002635 (predicted) ENSMUSG00000033065	=	1.00
ENSMUSG00000002635 (predicted) ENSMUSG00000003423	=	1.00
ENSMUSG00000002635 (predicted) ENSMUSG00000055373	=	1.00
ENSMUSG00000002635 (predicted) ENSMUSG00000074034	=	1.00
ENSMUSG00000002635 (predicted) ENSMUSG00000020483	=	0.99
ENSMUSG00000002635 (predicted) ENSMUSG00000009013	=	1.00
ENSMUSG00000002635 (predicted) ENSMUSG00000032318	=	1.00
ENSMUSG00000002635 (predicted) ENSMUSG00000068604	=	1.00
ENSMUSG00000002635 (predicted) ENSMUSG00000040034	=	1.00
ENSMUSG00000002635 (predicted) ENSMUSG00000044533	=	1.00
ENSMUSG00000002635 (predicted) ENSMUSG00000057244	=	1.00
ENSMUSG00000002635 (predicted) ENSMUSG00000075515	=	1.00
ENSMUSG00000002635 (predicted) ENSMUSG00000020277	=	1.00
ENSMUSG00000002635 (predicted) ENSMUSG00000074250	=	1.00
ENSMUSG00000002660 (predicted) ENSMUSG00000038160	=	1.00
ENSMUSG00000002661 (predicted) ENSMUSG00000038975	=	1.00
ENSMUSG00000002668 (predicted) ENSMUSG00000031511	=	1.00
ENSMUSG00000002668 (predicted) ENSMUSG00000031133	=	1.00
ENSMUSG00000002679 (predicted) ENSMUSG00000073387	=	1.00
ENSMUSG00000002679 (predicted) ENSMUSG00000069919	=	1.00
ENSMUSG00000002679 (predicted) ENSMUSG00000042388	=	1.00
ENSMUSG00000002679 (predicted) ENSMUSG00000038622	=	1.00
ENSMUSG00000002679 (predicted) ENSMUSG00000025535	=	1.00
ENSMUSG00000002679 (predicted) ENSMUSG00000073063	=	1.00
ENSMUSG00000002679 (predicted) ENSMUSG00000056851	=	1.00
ENSMUSG00000002679 (predicted) ENSMUSG00000047495	=	1.00
ENSMUSG00000002679 (predicted) ENSMUSG00000021577	=	1.00
ENSMUSG00000002679 (predicted) ENSMUSG00000019124	=	1.00
ENSMUSG00000002679 (predicted) ENSMUSG00000021932	=	1.00
ENSMUSG00000002679 (predicted) ENSMUSG00000052217	=	1.00
ENSMUSG00000002679 (predicted) ENSMUSG00000030717	=	1.00
ENSMUSG00000002679 (predicted) ENSMUSG00000018923	=	1.00
ENSMUSG00000002679 (predicted) ENSMUSG00000069917	=	1.00
ENSMUSG00000002679 (predicted) ENSMUSG00000031935	=	1.00
ENSMUSG00000002679 (predicted) ENSMUSG00000019738	=	1.00
ENSMUSG00000002679 (predicted) ENSMUSG00000015776	=	1.00
ENSMUSG00000002679 (predicted) ENSMUSG00000051695	=	1.00
ENSMUSG00000002679 (predicted) ENSMUSG00000029467	=	1.00
ENSMUSG00000002679 (predicted) ENSMUSG00000006736	=	1.00
ENSMUSG00000002679 (predicted) ENSMUSG00000042743	=	1.00
ENSMUSG00000002679 (predicted) ENSMUSG00000008226	=	1.00
ENSMUSG00000002679 (predicted) ENSMUSG00000052187	=	1.00
ENSMUSG00000002679 (predicted) ENSMUSG00000003279	=	1.00
ENSMUSG00000002679 (predicted) ENSMUSG00000059436	=	1.00
ENSMUSG00000002679 (predicted) ENSMUSG00000031029	=	1.00
ENSMUSG00000002679 (predicted) ENSMUSG00000073940	=	1.00
ENSMUSG00000002679 (predicted) ENSMUSG00000020877	=	1.00
ENSMUSG00000002679 (predicted) ENSMUSG00000020577	=	1.00
ENSMUSG00000002679 (predicted) ENSMUSG00000020295	=	1.00
ENSMUSG00000002679 (predicted) ENSMUSG00000080297	=	1.00
ENSMUSG00000002679 (predicted) ENSMUSG00000030730	=	1.00
ENSMUSG00000002679 (predicted) ENSMUSG00000020788	=	1.00
ENSMUSG00000002679 (predicted) ENSMUSG00000004937	=	1.00
ENSMUSG00000002679 (predicted) ENSMUSG00000052305	=	1.00
ENSMUSG00000002679 (predicted) ENSMUSG00000015804	=	1.00
ENSMUSG00000002679 (predicted) ENSMUSG00000024131	=	1.00
ENSMUSG00000002679 (predicted) ENSMUSG00000055609	=	1.00
ENSMUSG00000002679 (predicted) ENSMUSG00000022477	=	1.00
ENSMUSG00000002679 (predicted) ENSMUSG00000061689	=	1.00
ENSMUSG00000002679 (predicted) ENSMUSG00000020810	=	1.00
ENSMUSG00000002679 (predicted) ENSMUSG00000078621	=	1.00
ENSMUSG00000002679 (predicted) ENSMUSG00000021814	=	1.00
ENSMUSG00000002679 (predicted) ENSMUSG00000018893	=	1.00
ENSMUSG00000002679 (predicted) ENSMUSG00000023495	=	1.00
ENSMUSG00000002718 (predicted) ENSMUSG00000021819	=	1.00
ENSMUSG00000002718 (predicted) ENSMUSG00000018362	=	1.00
ENSMUSG00000002718 (predicted) ENSMUSG00000035953	=	1.00
ENSMUSG00000002718 (predicted) ENSMUSG00000031323	=	1.00
ENSMUSG00000002718 (predicted) ENSMUSG00000022905	=	1.00
ENSMUSG00000002718 (predicted) ENSMUSG00000073027	=	1.00
ENSMUSG00000002718 (predicted) ENSMUSG00000028060	=	1.00
ENSMUSG00000002718 (predicted) ENSMUSG00000028610	=	1.00
ENSMUSG00000002718 (predicted) ENSMUSG00000038770	=	1.00
ENSMUSG00000002718 (predicted) ENSMUSG00000011349	=	1.00
ENSMUSG00000002718 (predicted) ENSMUSG00000003731	=	1.00
ENSMUSG00000002718 (predicted) ENSMUSG00000005102	=	1.00
ENSMUSG00000002718 (predicted) ENSMUSG00000028221	=	1.00
ENSMUSG00000002718 (predicted) ENSMUSG00000020659	=	1.00
ENSMUSG00000002728 (predicted) ENSMUSG00000034575	=	1.00
ENSMUSG00000002728 (predicted) ENSMUSG00000048574	=	1.00
ENSMUSG00000002728 (predicted) ENSMUSG00000032218	=	1.00
ENSMUSG00000002728 (predicted) ENSMUSG00000037742	=	1.00
ENSMUSG00000002728 (predicted) ENSMUSG00000036779	=	1.00
ENSMUSG00000002728 (predicted) ENSMUSG00000016349	=	1.00
ENSMUSG00000002728 (predicted) ENSMUSG00000041431	=	1.00
ENSMUSG00000002731 (predicted) ENSMUSG00000034310	=	1.00
ENSMUSG00000002731 (predicted) ENSMUSG00000004815	=	1.00
ENSMUSG00000002731 (predicted) ENSMUSG00000055660	=	1.00
ENSMUSG00000002731 (predicted) ENSMUSG00000057116	=	0.91
ENSMUSG00000002731 (predicted) ENSMUSG00000038773	=	1.00
ENSMUSG00000002731 (predicted) ENSMUSG00000022772	=	1.00
ENSMUSG00000002731 (predicted) ENSMUSG00000025980	=	0.78
ENSMUSG00000002731 (predicted) ENSMUSG00000029483	=	1.00
ENSMUSG00000002731 (predicted) ENSMUSG00000023051	=	1.00
ENSMUSG00000002731 (predicted) ENSMUSG00000024121	=	1.00
ENSMUSG00000002731 (predicted) ENSMUSG00000041415	=	1.00
ENSMUSG00000002731 (predicted) ENSMUSG00000034324	=	1.00
ENSMUSG00000002731 (predicted) ENSMUSG00000080057	=	0.96
ENSMUSG00000002731 (predicted) ENSMUSG00000067716	=	0.92
ENSMUSG00000002731 (predicted) ENSMUSG00000053624	=	0.77
ENSMUSG00000002731 (predicted) ENSMUSG00000033075	=	1.00
ENSMUSG00000002731 (predicted) ENSMUSG00000022855	=	1.00
ENSMUSG00000002731 (predicted) ENSMUSG00000020553	=	1.00
ENSMUSG00000002731 (predicted) ENSMUSG00000024736	=	1.00
ENSMUSG00000002731 (predicted) ENSMUSG00000069712	=	0.95
ENSMUSG00000002731 (predicted) ENSMUSG00000025059	=	0.79
ENSMUSG00000002731 (predicted) ENSMUSG00000053470	=	1.00
ENSMUSG00000002731 (predicted) ENSMUSG00000034889	=	1.00
ENSMUSG00000002731 (predicted) ENSMUSG00000079885	=	0.96
ENSMUSG00000002731 (predicted) ENSMUSG00000020701	=	1.00
ENSMUSG00000002731 (predicted) ENSMUSG00000049830	=	1.00
ENSMUSG00000002731 (predicted) ENSMUSG00000037876	=	1.00
ENSMUSG00000002731 (predicted) ENSMUSG00000050553	=	0.76
ENSMUSG00000002731 (predicted) ENSMUSG00000070498	=	1.00
ENSMUSG00000002731 (predicted) ENSMUSG00000005204	=	0.93
ENSMUSG00000002731 (predicted) ENSMUSG00000058176	=	0.98
ENSMUSG00000002731 (predicted) ENSMUSG00000028246	=	1.00
ENSMUSG00000002778 (predicted) ENSMUSG00000006169	=	1.00
ENSMUSG00000002778 (predicted) ENSMUSG00000021357	=	1.00
ENSMUSG00000002797 (predicted) ENSMUSG00000035735	=	1.00
ENSMUSG00000002797 (predicted) ENSMUSG00000056692	=	1.00
ENSMUSG00000002804 (predicted) ENSMUSG00000031161	=	1.00
ENSMUSG00000002812 (predicted) ENSMUSG00000031972	=	0.99
ENSMUSG00000002812 (predicted) ENSMUSG00000068614	=	1.00
ENSMUSG00000002812 (predicted) ENSMUSG00000035783	=	1.00
ENSMUSG00000002812 (predicted) ENSMUSG00000059430	=	1.00
ENSMUSG00000002820 (predicted) ENSMUSG00000028899	=	1.00
ENSMUSG00000002847 (predicted) ENSMUSG00000003438	=	0.82
ENSMUSG00000002870 (known) ENSMUSG00000022673	=	2.0
ENSMUSG00000002870 (known) ENSMUSG00000005410	=	2.0
ENSMUSG00000002870 (known) ENSMUSG00000041859	=	2.0
ENSMUSG00000002870 (known) ENSMUSG00000026355	=	2.0
ENSMUSG00000002870 (known) ENSMUSG00000029730	=	2.0
ENSMUSG00000002949 (predicted) ENSMUSG00000003380	=	1.00
ENSMUSG00000002957 (predicted) ENSMUSG00000063160	=	1.00
ENSMUSG00000002957 (predicted) ENSMUSG00000021224	=	1.00
ENSMUSG00000002981 (predicted) ENSMUSG00000032854	=	0.86
ENSMUSG00000002981 (predicted) ENSMUSG00000072664	=	0.88
ENSMUSG00000002981 (predicted) ENSMUSG00000070704	=	0.84
ENSMUSG00000002981 (predicted) ENSMUSG00000054630	=	0.80
ENSMUSG00000002981 (predicted) ENSMUSG00000029260	=	0.80
ENSMUSG00000002981 (predicted) ENSMUSG00000054545	=	0.82
ENSMUSG00000002981 (predicted) ENSMUSG00000035780	=	0.81
ENSMUSG00000002981 (predicted) ENSMUSG00000035836	=	0.84
ENSMUSG00000002981 (predicted) ENSMUSG00000049152	=	0.92
ENSMUSG00000002981 (predicted) ENSMUSG00000061906	=	0.83
ENSMUSG00000002981 (predicted) ENSMUSG00000057425	=	0.80
ENSMUSG00000002981 (predicted) ENSMUSG00000029268	=	0.84
ENSMUSG00000002981 (predicted) ENSMUSG00000035811	=	0.84
ENSMUSG00000002984 (predicted) ENSMUSG00000039234	=	1.00
ENSMUSG00000002984 (predicted) ENSMUSG00000039367	=	1.00
ENSMUSG00000002984 (predicted) ENSMUSG00000026589	=	1.00
ENSMUSG00000002997 (predicted) ENSMUSG00000038533	=	1.00
ENSMUSG00000002997 (predicted) ENSMUSG00000037910	=	1.00
ENSMUSG00000002997 (predicted) ENSMUSG00000005034	=	1.00
ENSMUSG00000002997 (predicted) ENSMUSG00000006586	=	1.00
ENSMUSG00000002997 (predicted) ENSMUSG00000024218	=	1.00
ENSMUSG00000002997 (predicted) ENSMUSG00000006362	=	1.00
ENSMUSG00000002997 (predicted) ENSMUSG00000021131	=	1.00
ENSMUSG00000002997 (predicted) ENSMUSG00000005469	=	1.00
ENSMUSG00000003037 (predicted) ENSMUSG00000053799	=	1.00
ENSMUSG00000003037 (predicted) ENSMUSG00000019841	=	1.00
ENSMUSG00000003037 (predicted) ENSMUSG00000033769	=	1.00
ENSMUSG00000003062 (predicted) ENSMUSG00000032306	=	1.00
ENSMUSG00000003068 (predicted) ENSMUSG00000063065	=	1.00
ENSMUSG00000003068 (predicted) ENSMUSG00000063358	=	1.00
ENSMUSG00000003072 (predicted) ENSMUSG00000028488	=	1.00
ENSMUSG00000003072 (predicted) ENSMUSG00000003200	=	1.00
ENSMUSG00000003072 (predicted) ENSMUSG00000030638	=	1.00
ENSMUSG00000003123 (predicted) ENSMUSG00000074380	=	1.00
ENSMUSG00000003123 (predicted) ENSMUSG00000062410	=	1.00
ENSMUSG00000003123 (predicted) ENSMUSG00000056351	=	1.00
ENSMUSG00000003123 (predicted) ENSMUSG00000027869	=	1.00
ENSMUSG00000003123 (predicted) ENSMUSG00000038092	=	1.00
ENSMUSG00000003123 (predicted) ENSMUSG00000050553	=	0.90
ENSMUSG00000003123 (predicted) ENSMUSG00000063730	=	1.00
ENSMUSG00000003123 (predicted) ENSMUSG00000053624	=	0.90
ENSMUSG00000003123 (predicted) ENSMUSG00000003166	=	1.00
ENSMUSG00000003123 (predicted) ENSMUSG00000027871	=	1.00
ENSMUSG00000003123 (predicted) ENSMUSG00000020311	=	1.00
ENSMUSG00000003123 (predicted) ENSMUSG00000025059	=	0.92
ENSMUSG00000003123 (predicted) ENSMUSG00000060657	=	1.00
ENSMUSG00000003123 (predicted) ENSMUSG00000042289	=	1.00
ENSMUSG00000003135 (predicted) ENSMUSG00000032878	=	1.00
ENSMUSG00000003135 (predicted) ENSMUSG00000080191	=	1.00
ENSMUSG00000003135 (predicted) ENSMUSG00000021282	=	1.00
ENSMUSG00000003135 (predicted) ENSMUSG00000056167	=	1.00
ENSMUSG00000003153 (predicted) ENSMUSG00000029524	=	1.00
ENSMUSG00000003166 (predicted) ENSMUSG00000022160	=	1.00
ENSMUSG00000003166 (predicted) ENSMUSG00000030347	=	1.00
ENSMUSG00000003166 (predicted) ENSMUSG00000039748	=	1.00
ENSMUSG00000003166 (predicted) ENSMUSG00000025980	=	0.78
ENSMUSG00000003166 (predicted) ENSMUSG00000020182	=	1.00
ENSMUSG00000003199 (predicted) ENSMUSG00000030347	=	1.00
ENSMUSG00000003200 (predicted) ENSMUSG00000024359	=	1.00
ENSMUSG00000003200 (predicted) ENSMUSG00000039496	=	1.00
ENSMUSG00000003200 (predicted) ENSMUSG00000027360	=	1.00
ENSMUSG00000003200 (predicted) ENSMUSG00000032575	=	1.00
ENSMUSG00000003208 (predicted) ENSMUSG00000018446	=	1.00
ENSMUSG00000003208 (predicted) ENSMUSG00000009470	=	0.78
ENSMUSG00000003208 (predicted) ENSMUSG00000031691	=	0.78
ENSMUSG00000003208 (predicted) ENSMUSG00000041712	=	1.00
ENSMUSG00000003233 (known) ENSMUSG00000027860	=	2.0
ENSMUSG00000003233 (known) ENSMUSG00000026556	=	2.0
ENSMUSG00000003233 (known) ENSMUSG00000031661	=	2.0
ENSMUSG00000003233 (known) ENSMUSG00000021567	=	2.0
ENSMUSG00000003233 (predicted) ENSMUSG00000068036	=	1.00
ENSMUSG00000003233 (predicted) ENSMUSG00000007989	=	1.00
ENSMUSG00000003233 (predicted) ENSMUSG00000024182	=	1.00
ENSMUSG00000003233 (predicted) ENSMUSG00000036676	=	1.00
ENSMUSG00000003233 (predicted) ENSMUSG00000022297	=	1.00
ENSMUSG00000003234 (predicted) ENSMUSG00000029196	=	1.00
ENSMUSG00000003234 (predicted) ENSMUSG00000020257	=	1.00
ENSMUSG00000003234 (predicted) ENSMUSG00000009470	=	1.00
ENSMUSG00000003234 (predicted) ENSMUSG00000031691	=	1.00
ENSMUSG00000003235 (predicted) ENSMUSG00000028683	=	1.00
ENSMUSG00000003271 (predicted) ENSMUSG00000025358	=	0.91
ENSMUSG00000003271 (predicted) ENSMUSG00000034211	=	0.79
ENSMUSG00000003271 (predicted) ENSMUSG00000037636	=	0.79
ENSMUSG00000003271 (predicted) ENSMUSG00000034288	=	0.91
ENSMUSG00000003271 (predicted) ENSMUSG00000008976	=	0.79
ENSMUSG00000003273 (predicted) ENSMUSG00000020788	=	1.00
ENSMUSG00000003273 (predicted) ENSMUSG00000030730	=	1.00
ENSMUSG00000003273 (predicted) ENSMUSG00000038274	=	1.00
ENSMUSG00000003273 (predicted) ENSMUSG00000029467	=	1.00
ENSMUSG00000003279 (predicted) ENSMUSG00000029772	=	1.00
ENSMUSG00000003279 (predicted) ENSMUSG00000050967	=	1.00
ENSMUSG00000003279 (predicted) ENSMUSG00000040713	=	1.00
ENSMUSG00000003279 (predicted) ENSMUSG00000027893	=	1.00
ENSMUSG00000003308 (predicted) ENSMUSG00000021048	=	1.00
ENSMUSG00000003308 (predicted) ENSMUSG00000027404	=	1.00
ENSMUSG00000003308 (predicted) ENSMUSG00000005609	=	1.00
ENSMUSG00000003308 (predicted) ENSMUSG00000041859	=	1.00
ENSMUSG00000003316 (predicted) ENSMUSG00000015542	=	1.00
ENSMUSG00000003316 (predicted) ENSMUSG00000029547	=	1.00
ENSMUSG00000003345 (predicted) ENSMUSG00000027808	=	1.00
ENSMUSG00000003345 (predicted) ENSMUSG00000023272	=	1.00
ENSMUSG00000003345 (predicted) ENSMUSG00000052584	=	1.00
ENSMUSG00000003345 (predicted) ENSMUSG00000004996	=	1.00
ENSMUSG00000003346 (predicted) ENSMUSG00000030967	=	1.00
ENSMUSG00000003354 (predicted) ENSMUSG00000037798	=	0.77
ENSMUSG00000003354 (predicted) ENSMUSG00000058407	=	0.77
ENSMUSG00000003354 (predicted) ENSMUSG00000034484	=	0.77
ENSMUSG00000003354 (predicted) ENSMUSG00000078652	=	0.77
ENSMUSG00000003354 (predicted) ENSMUSG00000056185	=	0.77
ENSMUSG00000003354 (predicted) ENSMUSG00000005656	=	0.77
ENSMUSG00000003354 (predicted) ENSMUSG00000021660	=	0.77
ENSMUSG00000003354 (predicted) ENSMUSG00000061187	=	0.77
[truncated: 25,180 more rows]
