# Supplementary material for: Building and analyzing protein interactome networks by cross-species comparisons
Source: BMC Syst Biol. 2010 Mar 30;4:36. doi: 10.1186/1752-0509-4-36 (PMC2859380; doi:10.1186/1752-0509-4-36)
Supplement: Additional file 7 — Zip Mmus. A zipped folder containing files formatted for use in Cytoscape listed in Supplemental Table 3. These files are for Mus musculus proteins. [file 1752-0509-4-36-S7.ZIP › mmus/mmus_gene_name.noa]

Gene_Name		
ENSMUSG00000000001	=	Gnai3
ENSMUSG00000000003	=	Pbsn
ENSMUSG00000000028	=	Cdc45l
ENSMUSG00000000031	=	H19
ENSMUSG00000000037	=	Scml2
ENSMUSG00000000049	=	Apoh
ENSMUSG00000000056	=	Narf
ENSMUSG00000000058	=	Cav2
ENSMUSG00000000078	=	Klf6
ENSMUSG00000000085	=	Scmh1
ENSMUSG00000000088	=	Cox5a
ENSMUSG00000000093	=	Tbx2
ENSMUSG00000000094	=	Tbx4
ENSMUSG00000000103	=	Zfy2
ENSMUSG00000000120	=	Ngfr
ENSMUSG00000000125	=	Wnt3
ENSMUSG00000000126	=	Wnt9a
ENSMUSG00000000127	=	Fert2
ENSMUSG00000000131	=	Xpo6
ENSMUSG00000000134	=	Tcfe3
ENSMUSG00000000142	=	Axin2
ENSMUSG00000000148	=	AA881470
ENSMUSG00000000149	=	Gna12
ENSMUSG00000000154	=	Slc22a18
ENSMUSG00000000157	=	Itgb2l
ENSMUSG00000000159	=	Pcp4
ENSMUSG00000000167	=	Pih1d2
ENSMUSG00000000168	=	Dlat
ENSMUSG00000000171	=	Sdhd
ENSMUSG00000000182	=	Fgf23
ENSMUSG00000000183	=	Fgf6
ENSMUSG00000000184	=	Ccnd2
ENSMUSG00000000194	=	Gpr107
ENSMUSG00000000197	=	Nalcn
ENSMUSG00000000202	=	1500005I02Rik
ENSMUSG00000000204	=	Slfn4
ENSMUSG00000000214	=	Th
ENSMUSG00000000215	=	Ins2
ENSMUSG00000000216	=	Scnn1g
ENSMUSG00000000223	=	Drp2
ENSMUSG00000000244	=	Tspan32
ENSMUSG00000000247	=	Lhx2
ENSMUSG00000000248	=	Clec2f
ENSMUSG00000000253	=	Gmpr
ENSMUSG00000000263	=	Glra1
ENSMUSG00000000266	=	Mid2
ENSMUSG00000000275	=	Trim25
ENSMUSG00000000276	=	Dgke
ENSMUSG00000000278	=	Scpep1
ENSMUSG00000000282	=	Mnt
ENSMUSG00000000290	=	Itgb2
ENSMUSG00000000295	=	Hddc2
ENSMUSG00000000296	=	Tpd52l1
ENSMUSG00000000301	=	Pemt
ENSMUSG00000000303	=	Cdh1
ENSMUSG00000000305	=	Cdh4
ENSMUSG00000000308	=	Ckmt1
ENSMUSG00000000317	=	Bcl6b
ENSMUSG00000000318	=	Mgl1
ENSMUSG00000000320	=	Alox12
ENSMUSG00000000325	=	Arvcf
ENSMUSG00000000326	=	Comt
ENSMUSG00000000339	=	Rtcd1
ENSMUSG00000000340	=	Dbt
ENSMUSG00000000346	=	Dazap2
ENSMUSG00000000355	=	Mcts1
ENSMUSG00000000359	=	Rem1
ENSMUSG00000000365	=	Rnf17
ENSMUSG00000000374	=	Tmem1
ENSMUSG00000000378	=	Ccm2
ENSMUSG00000000381	=	Wap
ENSMUSG00000000384	=	Tbrg4
ENSMUSG00000000385	=	Tmprss2
ENSMUSG00000000386	=	Mx1
ENSMUSG00000000392	=	Fap
ENSMUSG00000000394	=	Gcg
ENSMUSG00000000399	=	Ndufa9
ENSMUSG00000000402	=	Egfl6
ENSMUSG00000000409	=	Lck
ENSMUSG00000000411	=	Tssk3
ENSMUSG00000000416	=	Cttnbp2
ENSMUSG00000000420	=	Galnt1
ENSMUSG00000000435	=	Myf5
ENSMUSG00000000439	=	Mkrn2
ENSMUSG00000000440	=	Pparg
ENSMUSG00000000441	=	Raf1
ENSMUSG00000000486	=	Sept1
ENSMUSG00000000489	=	Pdgfb
ENSMUSG00000000530	=	Acvrl1
ENSMUSG00000000531	=	Grasp
ENSMUSG00000000532	=	Acvr1b
ENSMUSG00000000538	=	Tom1l2
ENSMUSG00000000544	=	Gpa33
ENSMUSG00000000552	=	Zfp385a
ENSMUSG00000000555	=	Itga5
ENSMUSG00000000560	=	Gabra2
ENSMUSG00000000561	=	Wdr77
ENSMUSG00000000562	=	Adora3
ENSMUSG00000000563	=	Atp5f1
ENSMUSG00000000567	=	Sox9
ENSMUSG00000000568	=	Hnrpd
ENSMUSG00000000579	=	Dynlt1
ENSMUSG00000000581	=	C1d
ENSMUSG00000000594	=	Gm2a
ENSMUSG00000000600	=	Krit1
ENSMUSG00000000605	=	Clcn4-2
ENSMUSG00000000606	=	Vmn2r88
ENSMUSG00000000617	=	Grm6
ENSMUSG00000000627	=	Sema4f
ENSMUSG00000000628	=	Hk2
ENSMUSG00000000631	=	Myo18a
ENSMUSG00000000632	=	Sez6
ENSMUSG00000000673	=	Haao
ENSMUSG00000000682	=	Cd52
ENSMUSG00000000686	=	1300007F04Rik
ENSMUSG00000000690	=	Hoxb6
ENSMUSG00000000693	=	Loxl3
ENSMUSG00000000701	=	Tcl1b5
ENSMUSG00000000702	=	ENSMUSG00000000702
ENSMUSG00000000706	=	Btn1a1
ENSMUSG00000000708	=	Pcaf
ENSMUSG00000000711	=	Rab5b
ENSMUSG00000000724	=	Cryba1
ENSMUSG00000000730	=	Dnmt3l
ENSMUSG00000000731	=	Aire
ENSMUSG00000000732	=	Icosl
ENSMUSG00000000738	=	Spg7
ENSMUSG00000000739	=	Sult5a1
ENSMUSG00000000740	=	Rpl13
ENSMUSG00000000743	=	Chmp1a
ENSMUSG00000000751	=	Rpa1
ENSMUSG00000000753	=	Serpinf1
ENSMUSG00000000759	=	Tubgcp3
ENSMUSG00000000766	=	Oprm1
ENSMUSG00000000776	=	Polr3d
ENSMUSG00000000782	=	Tcf7
ENSMUSG00000000787	=	Ddx3x
ENSMUSG00000000791	=	Il12rb1
ENSMUSG00000000792	=	Slc5a5
ENSMUSG00000000794	=	Kcnn3
ENSMUSG00000000804	=	Usp32
ENSMUSG00000000805	=	Car4
ENSMUSG00000000811	=	Txnrd3
ENSMUSG00000000817	=	Fasl
ENSMUSG00000000823	=	Znf512b
ENSMUSG00000000826	=	Dnajc5
ENSMUSG00000000827	=	Tpd52l2
ENSMUSG00000000838	=	Fmr1
ENSMUSG00000000861	=	Bcl11a
ENSMUSG00000000869	=	Il4
ENSMUSG00000000876	=	Pxmp4
ENSMUSG00000000881	=	Dlg3
ENSMUSG00000000884	=	Gnb1l
ENSMUSG00000000889	=	Dbh
ENSMUSG00000000901	=	Mmp11
ENSMUSG00000000902	=	Smarcb1
ENSMUSG00000000903	=	Vpreb3
ENSMUSG00000000915	=	Hip1r
ENSMUSG00000000916	=	Nsun5
ENSMUSG00000000934	=	Top1mt
ENSMUSG00000000938	=	Hoxa10
ENSMUSG00000000942	=	Hoxa4
ENSMUSG00000000948	=	Snrpn
ENSMUSG00000000957	=	Mmp14
ENSMUSG00000000958	=	Slc7a7
ENSMUSG00000000959	=	Oxa1l
ENSMUSG00000000976	=	Heatr6
ENSMUSG00000000982	=	Ccl3
ENSMUSG00000000983	=	Expi
ENSMUSG00000001014	=	Icam4
ENSMUSG00000001016	=	Ilf2
ENSMUSG00000001017	=	2500003M10Rik
ENSMUSG00000001018	=	Snapin
ENSMUSG00000001020	=	S100a4
ENSMUSG00000001021	=	S100a3
ENSMUSG00000001023	=	S100a5
ENSMUSG00000001025	=	S100a6
ENSMUSG00000001027	=	Scn4a
ENSMUSG00000001029	=	Icam2
ENSMUSG00000001034	=	Mapk7
ENSMUSG00000001036	=	Epn2
ENSMUSG00000001039	=	B9d1
ENSMUSG00000001052	=	Sec24b
ENSMUSG00000001053	=	C330016O10Rik
ENSMUSG00000001054	=	Rmnd5b
ENSMUSG00000001056	=	Nola2
ENSMUSG00000001062	=	1300018I17Rik
ENSMUSG00000001065	=	Zfp276
ENSMUSG00000001076	=	C1ql4
ENSMUSG00000001082	=	0610009O03Rik
ENSMUSG00000001089	=	Luzp1
ENSMUSG00000001095	=	Slc13a2
ENSMUSG00000001098	=	Kctd10
ENSMUSG00000001100	=	Poldip2
ENSMUSG00000001103	=	Sebox
ENSMUSG00000001105	=	Ift20
ENSMUSG00000001119	=	Col6a1
ENSMUSG00000001120	=	Pcbp3
ENSMUSG00000001123	=	Lgals9
ENSMUSG00000001127	=	Araf
ENSMUSG00000001128	=	Cfp
ENSMUSG00000001131	=	Timp1
ENSMUSG00000001134	=	Uxt
ENSMUSG00000001138	=	Cnnm3
ENSMUSG00000001143	=	Lman2l
ENSMUSG00000001150	=	Mcm3ap
ENSMUSG00000001151	=	Pcnt
ENSMUSG00000001155	=	Ftcd
ENSMUSG00000001156	=	Mxd1
ENSMUSG00000001157	=	Gmcl1
ENSMUSG00000001158	=	2610209M04Rik
ENSMUSG00000001166	=	Oas1c
ENSMUSG00000001168	=	Oas1h
ENSMUSG00000001173	=	Ocrl
ENSMUSG00000001175	=	Calm1
ENSMUSG00000001211	=	Agpat3
ENSMUSG00000001225	=	Slc26a3
ENSMUSG00000001227	=	Sema6b
ENSMUSG00000001228	=	Uhrf1
ENSMUSG00000001229	=	Dpp9
ENSMUSG00000001240	=	Ramp2
ENSMUSG00000001247	=	Lsr
ENSMUSG00000001248	=	Gramd1a
ENSMUSG00000001249	=	Hpn
ENSMUSG00000001260	=	Gabrg1
ENSMUSG00000001270	=	Ckb
ENSMUSG00000001280	=	Sp1
ENSMUSG00000001281	=	Itgb7
ENSMUSG00000001285	=	Myg1
ENSMUSG00000001288	=	Rarg
ENSMUSG00000001289	=	Pfdn5
ENSMUSG00000001300	=	Efnb2
ENSMUSG00000001305	=	Rrp15
ENSMUSG00000001313	=	Rnd2
ENSMUSG00000001323	=	Srr
ENSMUSG00000001333	=	Sync
ENSMUSG00000001334	=	Fndc5
ENSMUSG00000001348	=	Acp5
ENSMUSG00000001349	=	Cnn1
ENSMUSG00000001366	=	Fbxo9
ENSMUSG00000001376	=	Ccdc132
ENSMUSG00000001379	=	Apbb3
ENSMUSG00000001380	=	Hars
ENSMUSG00000001383	=	Zmat2
ENSMUSG00000001403	=	Ube2c
ENSMUSG00000001415	=	Smg5
ENSMUSG00000001416	=	Cct3
ENSMUSG00000001417	=	Rhbg
ENSMUSG00000001418	=	0610031J06Rik
ENSMUSG00000001419	=	Mef2d
ENSMUSG00000001420	=	Tmem79
ENSMUSG00000001424	=	Snd1
ENSMUSG00000001435	=	Col18a1
ENSMUSG00000001436	=	Slc19a1
ENSMUSG00000001440	=	Kpnb1
ENSMUSG00000001441	=	Npepps
ENSMUSG00000001444	=	Tbx21
ENSMUSG00000001445	=	Mrpl10
ENSMUSG00000001467	=	Cyp51
ENSMUSG00000001472	=	Tcf25
ENSMUSG00000001473	=	Tubb6
ENSMUSG00000001482	=	Def8
ENSMUSG00000001493	=	Meox1
ENSMUSG00000001494	=	Sost
ENSMUSG00000001496	=	Nkx2-1
ENSMUSG00000001497	=	Pax9
ENSMUSG00000001504	=	Irx2
ENSMUSG00000001506	=	Col1a1
ENSMUSG00000001507	=	Itga3
ENSMUSG00000001508	=	Sgca
ENSMUSG00000001510	=	Dlx3
ENSMUSG00000001517	=	4933413G19Rik
ENSMUSG00000001518	=	Itfg2
ENSMUSG00000001520	=	Nrip2
ENSMUSG00000001521	=	Tulp3
ENSMUSG00000001524	=	Gtf2h4
ENSMUSG00000001525	=	Tubb5
ENSMUSG00000001542	=	Ell2
ENSMUSG00000001552	=	Jup
ENSMUSG00000001555	=	Fkbp10
ENSMUSG00000001558	=	Klhl10
ENSMUSG00000001566	=	Mnx1
ENSMUSG00000001569	=	Gm1040
ENSMUSG00000001576	=	Ergic1
ENSMUSG00000001583	=	Tnk1
ENSMUSG00000001588	=	Centb1
ENSMUSG00000001604	=	Tcea3
ENSMUSG00000001622	=	Csn3
ENSMUSG00000001627	=	Ifrd1
ENSMUSG00000001630	=	Stk38l
ENSMUSG00000001632	=	Brpf1
ENSMUSG00000001642	=	Akr1b3
ENSMUSG00000001655	=	Hoxc13
ENSMUSG00000001656	=	Hoxc11
ENSMUSG00000001657	=	Hoxc8
ENSMUSG00000001661	=	Hoxc6
ENSMUSG00000001663	=	Gstt1
ENSMUSG00000001665	=	Gstt3
ENSMUSG00000001666	=	Ddt
ENSMUSG00000001670	=	Tat
ENSMUSG00000001672	=	Marveld3
ENSMUSG00000001674	=	Ddx18
ENSMUSG00000001687	=	Ubl3
ENSMUSG00000001700	=	Gramd3
ENSMUSG00000001707	=	Eef1e1
ENSMUSG00000001729	=	Akt1
ENSMUSG00000001739	=	Cldn15
ENSMUSG00000001741	=	Il16
ENSMUSG00000001750	=	Tcirg1
ENSMUSG00000001751	=	Naglu
ENSMUSG00000001755	=	Coasy
ENSMUSG00000001761	=	Smo
ENSMUSG00000001763	=	Tspan33
ENSMUSG00000001767	=	Crnkl1
ENSMUSG00000001768	=	Rin2
ENSMUSG00000001773	=	Folh1
ENSMUSG00000001774	=	Chordc1
ENSMUSG00000001783	=	D10Wsu52e
ENSMUSG00000001785	=	Pwp1
ENSMUSG00000001786	=	Fbxo7
ENSMUSG00000001794	=	Capns1
ENSMUSG00000001802	=	Lrp3
ENSMUSG00000001804	=	Dsg4
ENSMUSG00000001815	=	Evx2
ENSMUSG00000001819	=	Hoxd13
ENSMUSG00000001823	=	Hoxd12
ENSMUSG00000001827	=	Folr1
ENSMUSG00000001829	=	Clpb
ENSMUSG00000001833	=	Sept7
ENSMUSG00000001844	=	Zdhhc4
ENSMUSG00000001847	=	Rac1
ENSMUSG00000001855	=	Nup214
ENSMUSG00000001864	=	2810003C17Rik
ENSMUSG00000001865	=	Cpa3
ENSMUSG00000001870	=	Ltbp1
ENSMUSG00000001891	=	Ugp2
ENSMUSG00000001901	=	Kcnh6
ENSMUSG00000001909	=	Trmt1
ENSMUSG00000001910	=	Btbd14b
ENSMUSG00000001911	=	Nfix
ENSMUSG00000001918	=	Slc1a5
ENSMUSG00000001924	=	Uba1
ENSMUSG00000001930	=	Vwf
ENSMUSG00000001942	=	Siae
ENSMUSG00000001943	=	Vsig2
ENSMUSG00000001946	=	Esam1
ENSMUSG00000001948	=	Spa17
ENSMUSG00000001962	=	D0HXS9928E
ENSMUSG00000001964	=	Emd
ENSMUSG00000001983	=	Ccdc44
ENSMUSG00000001985	=	Grik3
ENSMUSG00000001986	=	Gria3
ENSMUSG00000001988	=	Npas1
ENSMUSG00000001995	=	Sipa1l2
ENSMUSG00000001998	=	Ap4e1
ENSMUSG00000001999	=	Blvra
ENSMUSG00000002006	=	Pdzd4
ENSMUSG00000002007	=	Srpk3
ENSMUSG00000002010	=	Idh3g
ENSMUSG00000002012	=	Pnck
ENSMUSG00000002014	=	Ssr4
ENSMUSG00000002015	=	Bcap31
ENSMUSG00000002017	=	2810405J04Rik
ENSMUSG00000002020	=	Ltbp2
ENSMUSG00000002028	=	Mll1
ENSMUSG00000002031	=	1500035H01Rik
ENSMUSG00000002032	=	Tmem25
ENSMUSG00000002033	=	Cd3g
ENSMUSG00000002043	=	Trappc6a
ENSMUSG00000002052	=	Supt6h
ENSMUSG00000002055	=	Spag5
ENSMUSG00000002057	=	Foxn1
ENSMUSG00000002058	=	Unc119
ENSMUSG00000002059	=	Rab34
ENSMUSG00000002064	=	Sdf2
ENSMUSG00000002068	=	Ccne1
ENSMUSG00000002076	=	Hsf2bp
ENSMUSG00000002083	=	Bbc3
ENSMUSG00000002100	=	Mybpc3
ENSMUSG00000002102	=	Psmc3
ENSMUSG00000002103	=	Acp2
ENSMUSG00000002104	=	Rapsn
ENSMUSG00000002105	=	Slc39a13
ENSMUSG00000002107	=	Cugbp2
ENSMUSG00000002108	=	Nr1h3
ENSMUSG00000002109	=	Ddb2
ENSMUSG00000002111	=	Sfpi1
ENSMUSG00000002129	=	Sf3a1
ENSMUSG00000002147	=	Stat6
ENSMUSG00000002190	=	Clgn
ENSMUSG00000002204	=	Napsa
ENSMUSG00000002205	=	Vrk3
ENSMUSG00000002210	=	1500002O20Rik
ENSMUSG00000002221	=	Paxip1
ENSMUSG00000002222	=	Rmnd5a
ENSMUSG00000002227	=	Mov10
ENSMUSG00000002228	=	Ppm1j
ENSMUSG00000002233	=	Rhoc
ENSMUSG00000002240	=	4930432K09Rik
ENSMUSG00000002249	=	Tead3
ENSMUSG00000002250	=	Ppard
ENSMUSG00000002257	=	Def6
ENSMUSG00000002265	=	Peg3
ENSMUSG00000002266	=	Zim1
ENSMUSG00000002274	=	Metrn
ENSMUSG00000002279	=	Lmf1
ENSMUSG00000002280	=	Narfl
ENSMUSG00000002289	=	Angptl4
ENSMUSG00000002290	=	ENSMUSG00000002290
ENSMUSG00000002297	=	Dbf4
ENSMUSG00000002307	=	Daxx
ENSMUSG00000002308	=	Cd320
ENSMUSG00000002319	=	Ipo4
ENSMUSG00000002320	=	Tm9sf1
ENSMUSG00000002324	=	Rec8
ENSMUSG00000002325	=	Irf9
ENSMUSG00000002326	=	Gmpr2
ENSMUSG00000002329	=	1810034K20Rik
ENSMUSG00000002332	=	Dhrs1
ENSMUSG00000002341	=	Ncan
ENSMUSG00000002342	=	Tmem161a
ENSMUSG00000002343	=	Armc6
ENSMUSG00000002345	=	2310045N01Rik
ENSMUSG00000002346	=	Slc25a42
ENSMUSG00000002365	=	Snx9
ENSMUSG00000002372	=	Ranbp3
ENSMUSG00000002379	=	Ndufa11
ENSMUSG00000002384	=	Bmp8b
ENSMUSG00000002393	=	Nr2f6
ENSMUSG00000002395	=	Use1
ENSMUSG00000002396	=	Ocel1
ENSMUSG00000002409	=	Dyrk1b
ENSMUSG00000002413	=	Braf
ENSMUSG00000002416	=	Ndufb2
ENSMUSG00000002428	=	Hltf
ENSMUSG00000002455	=	Prpf6
ENSMUSG00000002458	=	Rgs19
ENSMUSG00000002459	=	Rgs20
ENSMUSG00000002475	=	Abhd3
ENSMUSG00000002477	=	Snrpd1
ENSMUSG00000002486	=	Tchp
ENSMUSG00000002489	=	Tiam1
ENSMUSG00000002496	=	Tsc2
ENSMUSG00000002500	=	Rpl3l
ENSMUSG00000002504	=	Slc9a3r2
ENSMUSG00000002524	=	Puf60
ENSMUSG00000002546	=	Golga2
ENSMUSG00000002550	=	Uck1
ENSMUSG00000002565	=	Scin
ENSMUSG00000002578	=	Ikzf4
ENSMUSG00000002580	=	1810046J19Rik
ENSMUSG00000002588	=	Pon1
ENSMUSG00000002602	=	Axl
ENSMUSG00000002603	=	Tgfb1
ENSMUSG00000002608	=	Ccdc97
ENSMUSG00000002617	=	Zfp40
ENSMUSG00000002625	=	Akap8l
ENSMUSG00000002633	=	Shh
ENSMUSG00000002635	=	Pdcd2l
ENSMUSG00000002658	=	Gtf2f1
ENSMUSG00000002660	=	Clpp
ENSMUSG00000002661	=	Alkbh7
ENSMUSG00000002664	=	Pspn
ENSMUSG00000002668	=	Dennd1c
ENSMUSG00000002679	=	Med6
ENSMUSG00000002688	=	Prkcm
ENSMUSG00000002699	=	Lcp2
ENSMUSG00000002718	=	Cse1l
ENSMUSG00000002728	=	Nat5
ENSMUSG00000002731	=	Prkra
ENSMUSG00000002732	=	Fkbp7
ENSMUSG00000002733	=	Plekha3
ENSMUSG00000002741	=	Ykt6
ENSMUSG00000002748	=	Baz1b
ENSMUSG00000002763	=	Pex6
ENSMUSG00000002767	=	Mrpl2
ENSMUSG00000002768	=	Mea1
ENSMUSG00000002769	=	Gnmt
ENSMUSG00000002771	=	Grin2d
ENSMUSG00000002778	=	Kdelr1
ENSMUSG00000002781	=	Tmem143
ENSMUSG00000002791	=	ENSMUSG00000002791
ENSMUSG00000002797	=	A030007L17Rik
ENSMUSG00000002799	=	Jag2
ENSMUSG00000002803	=	Btbd6
ENSMUSG00000002804	=	Nudt14
ENSMUSG00000002808	=	Epdr1
ENSMUSG00000002812	=	Flii
ENSMUSG00000002814	=	Top3a
ENSMUSG00000002820	=	Atg4d
ENSMUSG00000002825	=	Qtrt1
ENSMUSG00000002831	=	S3-12
ENSMUSG00000002833	=	Hdgfrp2
ENSMUSG00000002835	=	Chaf1a
ENSMUSG00000002844	=	Adprh
ENSMUSG00000002845	=	Tmem39a
ENSMUSG00000002846	=	4930455C21Rik
ENSMUSG00000002847	=	Pla1a
ENSMUSG00000002870	=	Mcm2
ENSMUSG00000002871	=	Gpr175
ENSMUSG00000002881	=	Nab1
ENSMUSG00000002885	=	Cd97
ENSMUSG00000002897	=	Il17ra
ENSMUSG00000002900	=	Lamb1-1
ENSMUSG00000002908	=	Kcnn1
ENSMUSG00000002910	=	Arrdc2
ENSMUSG00000002930	=	Gsbs
ENSMUSG00000002944	=	Cd36
ENSMUSG00000002948	=	Map2k7
ENSMUSG00000002949	=	Timm44
ENSMUSG00000002957	=	Ap2a2
ENSMUSG00000002963	=	Pnkp
ENSMUSG00000002968	=	Med25
ENSMUSG00000002980	=	Bcam
ENSMUSG00000002981	=	Clptm1
ENSMUSG00000002983	=	Relb
ENSMUSG00000002984	=	Tomm40
ENSMUSG00000002985	=	Apoe
ENSMUSG00000002992	=	Apoc2
ENSMUSG00000002996	=	Hbp1
ENSMUSG00000002997	=	Prkar2b
ENSMUSG00000003031	=	Cdkn1b
ENSMUSG00000003032	=	Klf4
ENSMUSG00000003033	=	Ap1m1
ENSMUSG00000003037	=	Rab8a
ENSMUSG00000003038	=	Hmgn2
ENSMUSG00000003039	=	2510049I19Rik
ENSMUSG00000003051	=	Elf3
ENSMUSG00000003053	=	Cyp2c29
ENSMUSG00000003062	=	Stard3nl
ENSMUSG00000003068	=	Stk11
ENSMUSG00000003070	=	Efna2
ENSMUSG00000003072	=	Atp5d
ENSMUSG00000003099	=	Ppp5c
ENSMUSG00000003119	=	Crkrs
ENSMUSG00000003123	=	Lipe
ENSMUSG00000003131	=	Pafah1b2
ENSMUSG00000003134	=	Tbc1d8
ENSMUSG00000003135	=	D1Bwg0212e
ENSMUSG00000003153	=	Slc2a3
ENSMUSG00000003154	=	Foxj2
ENSMUSG00000003161	=	Sri
ENSMUSG00000003166	=	Dgcr2
ENSMUSG00000003178	=	Mical3
ENSMUSG00000003184	=	Irf3
ENSMUSG00000003190	=	Bcl2l12
ENSMUSG00000003198	=	BC011426
ENSMUSG00000003199	=	Mpnd
ENSMUSG00000003200	=	Sh3gl1
ENSMUSG00000003206	=	Ebi3
ENSMUSG00000003208	=	Ccdc94
ENSMUSG00000003226	=	Ranbp2
ENSMUSG00000003227	=	Edar
ENSMUSG00000003228	=	Grk5
ENSMUSG00000003233	=	Dvl3
ENSMUSG00000003234	=	Abcf3
ENSMUSG00000003235	=	Eif2b5
ENSMUSG00000003269	=	Pscd2
ENSMUSG00000003271	=	Sult2b1
ENSMUSG00000003273	=	Car11
ENSMUSG00000003279	=	Dlgap1
ENSMUSG00000003282	=	Plag1
ENSMUSG00000003283	=	Hck
ENSMUSG00000003299	=	Mrpl4
ENSMUSG00000003308	=	Keap1
ENSMUSG00000003309	=	Ap1m2
ENSMUSG00000003316	=	Glg1
ENSMUSG00000003341	=	Atp8b3
ENSMUSG00000003344	=	Btbd2
ENSMUSG00000003345	=	Csnk1g2
ENSMUSG00000003346	=	D10Bwg1364e
ENSMUSG00000003348	=	Mobkl2a
ENSMUSG00000003352	=	Cacnb3
ENSMUSG00000003354	=	Ccdc65
ENSMUSG00000003355	=	Fkbp11
ENSMUSG00000003360	=	NP_001074450.1
ENSMUSG00000003363	=	Pld3
ENSMUSG00000003378	=	Grik5
ENSMUSG00000003379	=	Cd79a
ENSMUSG00000003380	=	Rabac1
ENSMUSG00000003382	=	Etv3
ENSMUSG00000003402	=	Prkcsh
ENSMUSG00000003410	=	Elavl3
ENSMUSG00000003411	=	Rab3b
ENSMUSG00000003418	=	St8sia6
ENSMUSG00000003420	=	Fcgrt
ENSMUSG00000003421	=	Nosip
ENSMUSG00000003423	=	Pih1d1
ENSMUSG00000003426	=	Rpl13a
ENSMUSG00000003429	=	Rps11
ENSMUSG00000003435	=	Supt5h
ENSMUSG00000003436	=	Dll3
ENSMUSG00000003437	=	Paf1
ENSMUSG00000003438	=	Timm50
ENSMUSG00000003444	=	Med29
ENSMUSG00000003452	=	Bicd1
ENSMUSG00000003458	=	Ncstn
ENSMUSG00000003464	=	Pex19
ENSMUSG00000003469	=	Phyhip
ENSMUSG00000003476	=	Crhr2
ENSMUSG00000003477	=	Inmt
ENSMUSG00000003484	=	Cyp4f18
ENSMUSG00000003500	=	Impdh1
ENSMUSG00000003505	=	Psg18
ENSMUSG00000003518	=	Dusp3
ENSMUSG00000003526	=	Prodh
ENSMUSG00000003527	=	Es2el
ENSMUSG00000003528	=	Slc25a1
ENSMUSG00000003531	=	Dgcr6
ENSMUSG00000003534	=	Ddr1
ENSMUSG00000003541	=	Ier3
ENSMUSG00000003545	=	Fosb
ENSMUSG00000003546	=	Klc4
ENSMUSG00000003549	=	Ercc1
ENSMUSG00000003555	=	Cyp17a1
ENSMUSG00000003559	=	As3mt
ENSMUSG00000003573	=	Homer3
ENSMUSG00000003575	=	Crtc1
ENSMUSG00000003581	=	Rnf215
ENSMUSG00000003585	=	Sec14l2
ENSMUSG00000003604	=	Aven
ENSMUSG00000003617	=	Cp
ENSMUSG00000003623	=	Crot
ENSMUSG00000003644	=	Rps6ka1
ENSMUSG00000003657	=	Calb2
ENSMUSG00000003660	=	Ascc3l1
ENSMUSG00000003662	=	Ciao1
ENSMUSG00000003665	=	Has1
ENSMUSG00000003680	=	Taf6l
ENSMUSG00000003721	=	Insig2
ENSMUSG00000003731	=	Kpna6
ENSMUSG00000003746	=	Man1a
ENSMUSG00000003752	=	Itpkc
ENSMUSG00000003759	=	Shkbp1
ENSMUSG00000003762	=	Adck4
ENSMUSG00000003778	=	Brd8
ENSMUSG00000003779	=	Kif20a
ENSMUSG00000003808	=	Farsa
ENSMUSG00000003809	=	Gcdh
ENSMUSG00000003810	=	Mast2
ENSMUSG00000003812	=	Dnase2a
ENSMUSG00000003813	=	Rad23a
ENSMUSG00000003814	=	Calr
ENSMUSG00000003824	=	Syce2
ENSMUSG00000003847	=	Nfat5
ENSMUSG00000003848	=	Nob1
ENSMUSG00000003849	=	Nqo1
ENSMUSG00000003863	=	Ppfia3
ENSMUSG00000003865	=	MGI:107378
ENSMUSG00000003868	=	Ruvbl2
ENSMUSG00000003872	=	Lin7b
ENSMUSG00000003873	=	Bax
ENSMUSG00000003882	=	Il7r
ENSMUSG00000003923	=	Tfam
ENSMUSG00000003929	=	Zfp81
ENSMUSG00000003934	=	Efnb3
ENSMUSG00000003948	=	Mmd
ENSMUSG00000003949	=	Hlf
ENSMUSG00000003955	=	2310056P07Rik
ENSMUSG00000003970	=	Rpl8
ENSMUSG00000003974	=	Grm3
ENSMUSG00000003992	=	Ssbp2
ENSMUSG00000004018	=	Fancl
ENSMUSG00000004031	=	6430517E21Rik
ENSMUSG00000004032	=	Gstm5
ENSMUSG00000004035	=	Gstm7
ENSMUSG00000004038	=	Gstm3
ENSMUSG00000004040	=	Stat3
ENSMUSG00000004043	=	Stat5b
ENSMUSG00000004044	=	Ptrf
ENSMUSG00000004054	=	Map3k11
ENSMUSG00000004056	=	Akt2
ENSMUSG00000004069	=	Dnaja3
ENSMUSG00000004070	=	Hmox2
ENSMUSG00000004071	=	5730403B10Rik
ENSMUSG00000004085	=	B230120H23Rik
ENSMUSG00000004096	=	Cwc15
ENSMUSG00000004098	=	Col5a3
ENSMUSG00000004099	=	Dnmt1
ENSMUSG00000004100	=	Ppan
ENSMUSG00000004105	=	Angptl2
ENSMUSG00000004110	=	Cacna1e
ENSMUSG00000004113	=	Cacna1b
ENSMUSG00000004127	=	Rg9mtd2
ENSMUSG00000004151	=	Etv1
ENSMUSG00000004187	=	Kifc2
ENSMUSG00000004207	=	Psap
ENSMUSG00000004221	=	Ikbkg
ENSMUSG00000004231	=	Pax2
ENSMUSG00000004233	=	Wars2
ENSMUSG00000004263	=	Atn1
ENSMUSG00000004264	=	Phb2
ENSMUSG00000004266	=	Ptpn6
ENSMUSG00000004267	=	Eno2
ENSMUSG00000004268	=	Emg1
ENSMUSG00000004270	=	Mboat5
ENSMUSG00000004285	=	Atp6v1f
ENSMUSG00000004296	=	Il12b
ENSMUSG00000004317	=	Clcn5
ENSMUSG00000004319	=	Clcn3
ENSMUSG00000004328	=	Hif3a
ENSMUSG00000004341	=	Gpx6
ENSMUSG00000004344	=	Gpx5
ENSMUSG00000004347	=	Pde1c
ENSMUSG00000004356	=	Utp20
ENSMUSG00000004359	=	Spic
ENSMUSG00000004360	=	ENSMUSG00000004360
ENSMUSG00000004364	=	Cul3
ENSMUSG00000004366	=	Sst
ENSMUSG00000004371	=	Il11
ENSMUSG00000004383	=	Large
ENSMUSG00000004393	=	Ddx56
ENSMUSG00000004394	=	Tmed4
ENSMUSG00000004415	=	Emid2
ENSMUSG00000004446	=	Bid
ENSMUSG00000004451	=	Ralb
ENSMUSG00000004455	=	Ppp1cc
ENSMUSG00000004460	=	Dnajb11
ENSMUSG00000004462	=	Tbccd1
ENSMUSG00000004473	=	Clec11a
ENSMUSG00000004500	=	Zfp324
ENSMUSG00000004508	=	Gab2
ENSMUSG00000004530	=	Coro1c
ENSMUSG00000004535	=	Tax1bp1
ENSMUSG00000004540	=	Psg17
ENSMUSG00000004542	=	Psg19
ENSMUSG00000004552	=	Ctse
ENSMUSG00000004558	=	Ndrg2
ENSMUSG00000004561	=	Mett11d1
ENSMUSG00000004562	=	E130112L23Rik
ENSMUSG00000004565	=	Pnpla6
ENSMUSG00000004567	=	Mcoln1
ENSMUSG00000004568	=	Arhgef18
ENSMUSG00000004591	=	Pkn2
ENSMUSG00000004609	=	Cd33
ENSMUSG00000004610	=	Etfb
ENSMUSG00000004612	=	Nkg7
ENSMUSG00000004613	=	Lim2
ENSMUSG00000004626	=	Stxbp2
ENSMUSG00000004630	=	Pcp2
ENSMUSG00000004631	=	Sgce
ENSMUSG00000004633	=	Chn2
ENSMUSG00000004637	=	Wwox
ENSMUSG00000004642	=	Slbp
ENSMUSG00000004651	=	Tyr
ENSMUSG00000004654	=	Ghrhr
ENSMUSG00000004655	=	Aqp1
ENSMUSG00000004661	=	Arid3b
ENSMUSG00000004665	=	Cnn2
ENSMUSG00000004667	=	Polr2e
ENSMUSG00000004668	=	Abca13
ENSMUSG00000004677	=	Myo9b
ENSMUSG00000004698	=	Hdac9
ENSMUSG00000004707	=	Ly9
ENSMUSG00000004709	=	Cd244
ENSMUSG00000004730	=	Emr1
ENSMUSG00000004748	=	1700020C11Rik
ENSMUSG00000004768	=	Rab23
ENSMUSG00000004771	=	Rab11a
ENSMUSG00000004788	=	Eif2b2
ENSMUSG00000004789	=	Dlst
ENSMUSG00000004791	=	Pgf
ENSMUSG00000004798	=	Ulk2
ENSMUSG00000004814	=	Ccl24
ENSMUSG00000004815	=	Dgkq
ENSMUSG00000004821	=	1810008K16Rik
ENSMUSG00000004837	=	Grap
ENSMUSG00000004842	=	Pou1f1
ENSMUSG00000004843	=	Chmp2b
ENSMUSG00000004846	=	Plod3
ENSMUSG00000004849	=	Ap1s1
ENSMUSG00000004864	=	Mapk13
ENSMUSG00000004865	=	Srpk1
ENSMUSG00000004872	=	Pax3
ENSMUSG00000004880	=	Lbr
ENSMUSG00000004885	=	Crabp2
ENSMUSG00000004891	=	Nes
ENSMUSG00000004892	=	Bcan
ENSMUSG00000004894	=	Hapln2
ENSMUSG00000004895	=	Prcc
ENSMUSG00000004896	=	BC023814
ENSMUSG00000004897	=	Hdgf
ENSMUSG00000004902	=	Slc25a18
ENSMUSG00000004929	=	Thop1
ENSMUSG00000004931	=	Apba3
ENSMUSG00000004933	=	Matk
ENSMUSG00000004934	=	Pias4
ENSMUSG00000004936	=	Map2k1
ENSMUSG00000004937	=	Sgta
ENSMUSG00000004939	=	Itgb1bp3
ENSMUSG00000004945	=	5730437N04Rik
ENSMUSG00000004947	=	Dtx2
ENSMUSG00000004948	=	Zp3
ENSMUSG00000004951	=	Hspb1
ENSMUSG00000004952	=	Rasa4
ENSMUSG00000004961	=	Syt5
ENSMUSG00000004980	=	Hnrnpa2b1
ENSMUSG00000004988	=	Fxyd4
ENSMUSG00000004994	=	Ccdc130
ENSMUSG00000004996	=	2410018C20Rik
ENSMUSG00000005034	=	Prkacb
ENSMUSG00000005043	=	Sgsh
ENSMUSG00000005045	=	Chd5
ENSMUSG00000005054	=	Cstb
ENSMUSG00000005057	=	Sh2b2
ENSMUSG00000005069	=	Pex5
ENSMUSG00000005078	=	1200003C05Rik
ENSMUSG00000005087	=	Cd44
ENSMUSG00000005089	=	Slc1a2
ENSMUSG00000005102	=	Eif2ak4
ENSMUSG00000005103	=	Wdr1
ENSMUSG00000005107	=	Slc2a9
ENSMUSG00000005124	=	Wisp1
ENSMUSG00000005125	=	Ndrg1
ENSMUSG00000005131	=	4930550C14Rik
ENSMUSG00000005142	=	Man2b1
ENSMUSG00000005148	=	Klf5
ENSMUSG00000005150	=	1500041N16Rik
ENSMUSG00000005161	=	Prdx2
ENSMUSG00000005198	=	Polr2a
ENSMUSG00000005202	=	Shbg
ENSMUSG00000005204	=	Senp3
ENSMUSG00000005220	=	Corin
ENSMUSG00000005225	=	Plekha8
ENSMUSG00000005232	=	G6pc2
ENSMUSG00000005233	=	Spc25
ENSMUSG00000005237	=	Dnahc2
ENSMUSG00000005251	=	Ripk4
ENSMUSG00000005262	=	Ufd1l
ENSMUSG00000005267	=	Zfp287
ENSMUSG00000005268	=	Prlr
ENSMUSG00000005269	=	Agxt2
ENSMUSG00000005299	=	Letm1
ENSMUSG00000005312	=	Ubqln1
ENSMUSG00000005320	=	Fgfr4
ENSMUSG00000005338	=	Cadm3
ENSMUSG00000005339	=	Fcer1a
ENSMUSG00000005354	=	Txn2
ENSMUSG00000005355	=	Casp14
ENSMUSG00000005357	=	Slc1a6
ENSMUSG00000005360	=	Slc1a3
ENSMUSG00000005362	=	Crbn
ENSMUSG00000005364	=	Il5ra
ENSMUSG00000005370	=	Msh6
ENSMUSG00000005371	=	Fbxo11
ENSMUSG00000005373	=	Mlxipl
ENSMUSG00000005374	=	Tbl2
ENSMUSG00000005378	=	Wbscr22
ENSMUSG00000005397	=	Nid1
ENSMUSG00000005410	=	Mcm5
ENSMUSG00000005413	=	Hmox1
ENSMUSG00000005417	=	AA536749
ENSMUSG00000005442	=	Cic
ENSMUSG00000005447	=	Pafah1b3
ENSMUSG00000005465	=	Il27ra
ENSMUSG00000005469	=	Prkaca
ENSMUSG00000005470	=	Asf1b
ENSMUSG00000005474	=	Mylc2pl
ENSMUSG00000005481	=	Ddx39
ENSMUSG00000005483	=	Dnajb1
ENSMUSG00000005493	=	Msh4
ENSMUSG00000005501	=	Usp40
ENSMUSG00000005503	=	Evx1
ENSMUSG00000005505	=	Kbtbd4
ENSMUSG00000005506	=	Cugbp1
ENSMUSG00000005510	=	Ndufs3
ENSMUSG00000005514	=	Por
ENSMUSG00000005533	=	Igf1r
ENSMUSG00000005534	=	Insr
ENSMUSG00000005540	=	Fcer2a
ENSMUSG00000005547	=	Cyp2a5
ENSMUSG00000005553	=	Atp4a
ENSMUSG00000005566	=	Trim28
ENSMUSG00000005575	=	Ube2m
ENSMUSG00000005580	=	Adcy9
ENSMUSG00000005583	=	Mef2c
ENSMUSG00000005609	=	Ctr9
ENSMUSG00000005610	=	Eif4g2
ENSMUSG00000005611	=	Mrvi1
ENSMUSG00000005615	=	Pcyt1a
ENSMUSG00000005621	=	Zfp592
ENSMUSG00000005625	=	Psmd4
ENSMUSG00000005628	=	Tmod4
ENSMUSG00000005629	=	Scnm1
ENSMUSG00000005640	=	Insrr
ENSMUSG00000005649	=	Cabp5
ENSMUSG00000005656	=	Snx6
ENSMUSG00000005667	=	Mthfd2
ENSMUSG00000005672	=	Kit
ENSMUSG00000005674	=	Tomm40l
ENSMUSG00000005677	=	Nr1i3
ENSMUSG00000005681	=	Apoa2
ENSMUSG00000005682	=	Pan2
ENSMUSG00000005683	=	Cs
ENSMUSG00000005686	=	Ampd3
ENSMUSG00000005687	=	Bcas2
ENSMUSG00000005696	=	Sh2d1a
ENSMUSG00000005698	=	Ctcf
ENSMUSG00000005699	=	Pard6a
ENSMUSG00000005705	=	Agrp
ENSMUSG00000005716	=	Pvalb
ENSMUSG00000005718	=	Tcfap4
ENSMUSG00000005732	=	Ranbp1
ENSMUSG00000005763	=	Cd247
ENSMUSG00000005774	=	Rfx5
ENSMUSG00000005779	=	Psmb4
ENSMUSG00000005800	=	Mmp8
ENSMUSG00000005802	=	Slc30a4
ENSMUSG00000005803	=	Sqrdl
ENSMUSG00000005804	=	Pldn
ENSMUSG00000005813	=	Metap1
ENSMUSG00000005823	=	Gpr108
ENSMUSG00000005824	=	Tnfsf14
ENSMUSG00000005836	=	Gata6
ENSMUSG00000005846	=	Rsl1d1
ENSMUSG00000005864	=	Cnga2
ENSMUSG00000005871	=	Apc
ENSMUSG00000005873	=	Reep5
ENSMUSG00000005881	=	Ergic3
ENSMUSG00000005882	=	Uqcc
ENSMUSG00000005883	=	Spo11
ENSMUSG00000005886	=	Ncoa2
ENSMUSG00000005891	=	Prl4a1
ENSMUSG00000005892	=	Trh
ENSMUSG00000005893	=	Nr2c2
ENSMUSG00000005897	=	Nr2c1
ENSMUSG00000005899	=	Smpd4
ENSMUSG00000005907	=	Q5BL07-2
ENSMUSG00000005917	=	Otx1
ENSMUSG00000005936	=	Kctd20
ENSMUSG00000005947	=	Itgae
ENSMUSG00000005949	=	Ctns
ENSMUSG00000005950	=	P2rx5
ENSMUSG00000005951	=	Carkl
ENSMUSG00000005952	=	Trpv1
ENSMUSG00000005958	=	Ephb3
ENSMUSG00000005968	=	Tuft1
ENSMUSG00000005973	=	Rcn1
ENSMUSG00000005980	=	Dnase1
ENSMUSG00000005981	=	Trap1
ENSMUSG00000005982	=	1200013P24Rik
ENSMUSG00000005983	=	1700037C18Rik
ENSMUSG00000005986	=	Ankrd13d
ENSMUSG00000005994	=	Tyrp1
ENSMUSG00000006005	=	Tpr
ENSMUSG00000006007	=	Pdc
ENSMUSG00000006010	=	BC003331
ENSMUSG00000006014	=	Prg4
ENSMUSG00000006019	=	Dhx34
ENSMUSG00000006021	=	Kptn
ENSMUSG00000006024	=	Napa
ENSMUSG00000006050	=	Sra1
ENSMUSG00000006056	=	Calcoco2
ENSMUSG00000006057	=	Atp5g1
ENSMUSG00000006058	=	Snf8
ENSMUSG00000006095	=	Tbcb
ENSMUSG00000006127	=	Pps
ENSMUSG00000006134	=	Crkl
ENSMUSG00000006143	=	2310043J07Rik
ENSMUSG00000006154	=	Eps8l1
ENSMUSG00000006169	=	Clint1
ENSMUSG00000006179	=	Prss16
ENSMUSG00000006191	=	Cdkal1
ENSMUSG00000006200	=	Rhox6
ENSMUSG00000006204	=	5430419D17Rik
ENSMUSG00000006205	=	Htra1
ENSMUSG00000006215	=	Zbtb17
ENSMUSG00000006216	=	Clcnkb
ENSMUSG00000006218	=	Gm693
ENSMUSG00000006219	=	Fblim1
ENSMUSG00000006221	=	Hspb7
ENSMUSG00000006235	=	Epor
ENSMUSG00000006241	=	2510048L02Rik
ENSMUSG00000006262	=	Mobkl1a
ENSMUSG00000006269	=	Atp6v1b1
ENSMUSG00000006270	=	Vax1
ENSMUSG00000006273	=	Atp6v1b2
ENSMUSG00000006276	=	Eps15l1
ENSMUSG00000006281	=	Tep1
ENSMUSG00000006288	=	Ttc5
ENSMUSG00000006289	=	Osgep
ENSMUSG00000006299	=	Aamp
ENSMUSG00000006301	=	Tmbim1
ENSMUSG00000006304	=	Arpc2
ENSMUSG00000006307	=	Wbp7
ENSMUSG00000006310	=	Zbtb32
ENSMUSG00000006311	=	Etv2
ENSMUSG00000006313	=	Upk1a
ENSMUSG00000006315	=	Tmem147
ENSMUSG00000006333	=	Rps9
ENSMUSG00000006335	=	Tfpt
ENSMUSG00000006342	=	Susd2
ENSMUSG00000006344	=	Ggtla1
ENSMUSG00000006345	=	Ggt1
ENSMUSG00000006356	=	Crip2
ENSMUSG00000006360	=	Crip1
ENSMUSG00000006362	=	Cbfa2t3
ENSMUSG00000006369	=	Fbln1
ENSMUSG00000006373	=	Pgrmc1
ENSMUSG00000006378	=	Gcat
ENSMUSG00000006386	=	Tek
ENSMUSG00000006389	=	Mpl
ENSMUSG00000006390	=	Elovl1
ENSMUSG00000006392	=	Med8
ENSMUSG00000006395	=	Hyi
ENSMUSG00000006398	=	Cdc20
ENSMUSG00000006403	=	Adamts4
ENSMUSG00000006411	=	Pvrl4
ENSMUSG00000006412	=	Pfdn2
ENSMUSG00000006418	=	Zfp313
ENSMUSG00000006423	=	C330007P06Rik
ENSMUSG00000006435	=	Neurl
ENSMUSG00000006442	=	Srm
ENSMUSG00000006445	=	Epha2
ENSMUSG00000006456	=	Rbm14
ENSMUSG00000006457	=	Actn3
ENSMUSG00000006462	=	A530013C23Rik
ENSMUSG00000006463	=	Zdhhc24
ENSMUSG00000006464	=	Bbs1
ENSMUSG00000006469	=	Slc34a3
ENSMUSG00000006471	=	Ndor1
ENSMUSG00000006476	=	Nelf
ENSMUSG00000006488	=	Prl7a1
ENSMUSG00000006490	=	Prl8a9
ENSMUSG00000006494	=	Pdk1
ENSMUSG00000006498	=	Ptbp1
ENSMUSG00000006517	=	Mvd
ENSMUSG00000006519	=	Cyba
ENSMUSG00000006522	=	Itih3
ENSMUSG00000006526	=	Tmem110
ENSMUSG00000006527	=	Sfmbt1
ENSMUSG00000006529	=	Itih1
ENSMUSG00000006538	=	Ihh
ENSMUSG00000006542	=	Prkag3
ENSMUSG00000006546	=	Cryba2
ENSMUSG00000006551	=	Rtl1
ENSMUSG00000006567	=	Atp7b
ENSMUSG00000006570	=	Defb2
ENSMUSG00000006574	=	Slc4a1
ENSMUSG00000006575	=	Rundc3a
ENSMUSG00000006576	=	Slc4a3
ENSMUSG00000006585	=	Cdt1
ENSMUSG00000006586	=	Runx1t1
ENSMUSG00000006587	=	Snai3
ENSMUSG00000006589	=	Aprt
ENSMUSG00000006599	=	Gtf2h1
ENSMUSG00000006611	=	Hfe
ENSMUSG00000006638	=	Abhd1
ENSMUSG00000006641	=	Slc5a6
ENSMUSG00000006642	=	Tcf23
ENSMUSG00000006649	=	Nphs1
ENSMUSG00000006651	=	Aplp1
ENSMUSG00000006673	=	Qrich1
ENSMUSG00000006675	=	4933406E20Rik
ENSMUSG00000006676	=	Usp19
ENSMUSG00000006678	=	Pola1
ENSMUSG00000006699	=	Cdc42
ENSMUSG00000006705	=	Pknox1
ENSMUSG00000006711	=	D130043K22Rik
ENSMUSG00000006715	=	Gmnn
ENSMUSG00000006717	=	Them2
ENSMUSG00000006720	=	Zfp184
ENSMUSG00000006724	=	Cyp27b1
ENSMUSG00000006728	=	Cdk4
ENSMUSG00000006731	=	B4galnt1
ENSMUSG00000006732	=	Mettl1
ENSMUSG00000006736	=	Tspan31
ENSMUSG00000006740	=	Kif5b
ENSMUSG00000006763	=	Saal1
ENSMUSG00000006764	=	Tph2
ENSMUSG00000006777	=	Krt23
ENSMUSG00000006782	=	Cnp
ENSMUSG00000006784	=	Ttc25
ENSMUSG00000006800	=	Sulf2
ENSMUSG00000006818	=	Sod2
ENSMUSG00000006850	=	Tmco6
ENSMUSG00000006906	=	Stambp
ENSMUSG00000006920	=	Ezh1
ENSMUSG00000006930	=	Hap1
ENSMUSG00000006931	=	1110036O03Rik
ENSMUSG00000006932	=	Ctnnb1
ENSMUSG00000006941	=	Eif1b
ENSMUSG00000006948	=	Klk4
ENSMUSG00000006958	=	Chrd
ENSMUSG00000006998	=	Psmd2
ENSMUSG00000007021	=	Syngr3
ENSMUSG00000007029	=	Vars
ENSMUSG00000007030	=	D17H6S56E-3
ENSMUSG00000007033	=	Hspa1l
ENSMUSG00000007034	=	Slc44a4
ENSMUSG00000007035	=	Msh5
ENSMUSG00000007036	=	Bat5
ENSMUSG00000007038	=	Neu1
ENSMUSG00000007039	=	Ddah2
ENSMUSG00000007041	=	Clic1
ENSMUSG00000007044	=	Ly6g6c
ENSMUSG00000007050	=	Lsm2
ENSMUSG00000007080	=	Pole
ENSMUSG00000007097	=	Atp1a2
ENSMUSG00000007107	=	Atp1a4
ENSMUSG00000007122	=	Casq1
ENSMUSG00000007207	=	Stx1a
ENSMUSG00000007209	=	Ceacam9
ENSMUSG00000007216	=	Zfp775
ENSMUSG00000007279	=	Scube2
ENSMUSG00000007338	=	Mrpl49
ENSMUSG00000007379	=	Dennd2c
ENSMUSG00000007411	=	Mark3
ENSMUSG00000007415	=	Gatad1
ENSMUSG00000007440	=	Pcdha1
ENSMUSG00000007457	=	2310003L06Rik
ENSMUSG00000007458	=	M6pr
ENSMUSG00000007476	=	Phyhd1
ENSMUSG00000007480	=	Mc5r
ENSMUSG00000007564	=	Ppp2r1a
ENSMUSG00000007570	=	Fance
ENSMUSG00000007589	=	Tinf2
ENSMUSG00000007591	=	Tssk4
ENSMUSG00000007594	=	Hapln4
ENSMUSG00000007603	=	Dus3l
ENSMUSG00000007610	=	Gtpbp3
ENSMUSG00000007613	=	Tgfbr1
ENSMUSG00000007617	=	Homer1
ENSMUSG00000007646	=	Rad51c
ENSMUSG00000007653	=	Gabrb2
ENSMUSG00000007655	=	Cav1
ENSMUSG00000007656	=	Arpp19
ENSMUSG00000007659	=	Bcl2l1
ENSMUSG00000007670	=	Khsrp
ENSMUSG00000007682	=	Dio2
ENSMUSG00000007721	=	Ccdc124
ENSMUSG00000007739	=	Cct4
ENSMUSG00000007777	=	0610009B22Rik
ENSMUSG00000007783	=	Cpt1c
ENSMUSG00000007805	=	Twist2
ENSMUSG00000007812	=	Zfp655
ENSMUSG00000007815	=	Rhoa
ENSMUSG00000007817	=	Zmiz1
ENSMUSG00000007827	=	Ankrd26
ENSMUSG00000007833	=	Aldh16a1
ENSMUSG00000007836	=	Hnrnpa0
ENSMUSG00000007837	=	Prrg2
ENSMUSG00000007850	=	Hnrph1
ENSMUSG00000007867	=	1700019E19Rik
ENSMUSG00000007872	=	Id3
ENSMUSG00000007877	=	Tcap
ENSMUSG00000007880	=	Arid1a
ENSMUSG00000007888	=	Crlf1
ENSMUSG00000007891	=	Ctsd
ENSMUSG00000007892	=	Rplp1
ENSMUSG00000007907	=	4931407G18Rik
ENSMUSG00000007908	=	Hmgcll1
ENSMUSG00000007944	=	Ttc9b
ENSMUSG00000007946	=	Phox2a
ENSMUSG00000007950	=	Abhd8
ENSMUSG00000007987	=	Rabl5
ENSMUSG00000007989	=	Fzd3
ENSMUSG00000008028	=	1700008O03Rik
ENSMUSG00000008035	=	Mid1ip1
ENSMUSG00000008036	=	Ap2s1
ENSMUSG00000008090	=	Fgfrl1
ENSMUSG00000008129	=	4930432K21Rik
ENSMUSG00000008136	=	Fhl2
ENSMUSG00000008140	=	2310044H10Rik
ENSMUSG00000008153	=	Clstn3
ENSMUSG00000008167	=	Fbxw9
ENSMUSG00000008193	=	Spib
ENSMUSG00000008200	=	Fnbp4
ENSMUSG00000008206	=	Lass4
ENSMUSG00000008226	=	Scrn3
ENSMUSG00000008301	=	Rnuxa
ENSMUSG00000008305	=	Tle1
ENSMUSG00000008307	=	1700109H08Rik
ENSMUSG00000008318	=	Relt
ENSMUSG00000008333	=	Snrpb2
ENSMUSG00000008348	=	Ubc
ENSMUSG00000008373	=	Prpf31
ENSMUSG00000008384	=	Sertad1
ENSMUSG00000008393	=	Carhsp1
ENSMUSG00000008398	=	Elk3
ENSMUSG00000008429	=	Herpud2
ENSMUSG00000008435	=	Rdh13
ENSMUSG00000008438	=	Adam21
ENSMUSG00000008450	=	Nutf2
ENSMUSG00000008461	=	Fut1
ENSMUSG00000008475	=	Arpc5
ENSMUSG00000008482	=	Rnf151
ENSMUSG00000008489	=	Elavl2
ENSMUSG00000008496	=	Pou2f2
ENSMUSG00000008540	=	Mgst1
ENSMUSG00000008575	=	Nfib
ENSMUSG00000008590	=	Htr3b
ENSMUSG00000008601	=	Rab25
ENSMUSG00000008604	=	Ubqln4
ENSMUSG00000008658	=	A2bp1
ENSMUSG00000008668	=	Rps18
ENSMUSG00000008682	=	Rpl10
ENSMUSG00000008683	=	Rps15a
ENSMUSG00000008686	=	Zfp422-rs1
ENSMUSG00000008690	=	Ncaph2
ENSMUSG00000008730	=	Hipk1
ENSMUSG00000008734	=	Gprc5b
ENSMUSG00000008763	=	Man1a2
ENSMUSG00000008789	=	Psg30
ENSMUSG00000008813	=	Tppp2
ENSMUSG00000008822	=	Acyp1
ENSMUSG00000008843	=	Cldn13
ENSMUSG00000008845	=	Cd163
ENSMUSG00000008855	=	Hdac5
ENSMUSG00000008859	=	Rala
ENSMUSG00000008874	=	Clec3a
ENSMUSG00000008892	=	Vdac3
ENSMUSG00000008932	=	Slc1a7
ENSMUSG00000008958	=	Vps72
ENSMUSG00000008976	=	Gabpa
ENSMUSG00000008999	=	Bmp7
ENSMUSG00000009013	=	Dynll1
ENSMUSG00000009030	=	Pdcl
ENSMUSG00000009035	=	Tmem184b
ENSMUSG00000009047	=	ENSMUSG00000009047
ENSMUSG00000009070	=	Rtdr1
ENSMUSG00000009073	=	Nf2
ENSMUSG00000009075	=	Cabp7
ENSMUSG00000009076	=	Zmat5
ENSMUSG00000009079	=	Ewsr1
ENSMUSG00000009090	=	Ap1b1
ENSMUSG00000009092	=	Derl3
ENSMUSG00000009093	=	Gstt4
ENSMUSG00000009097	=	Tbx1
ENSMUSG00000009108	=	Gnat2
ENSMUSG00000009112	=	Bcl2l13
ENSMUSG00000009114	=	2610028H24Rik
ENSMUSG00000009115	=	1700027D21Rik
ENSMUSG00000009116	=	ENSMUSG00000009116
ENSMUSG00000009145	=	Dqx1
ENSMUSG00000009185	=	Ccl8
ENSMUSG00000009206	=	1700109F18Rik
ENSMUSG00000009207	=	Lnp
ENSMUSG00000009210	=	2310007L24Rik
ENSMUSG00000009214	=	1110002H13Rik
ENSMUSG00000009216	=	C630035N08Rik
ENSMUSG00000009246	=	Trpm5
ENSMUSG00000009248	=	Ascl2
ENSMUSG00000009281	=	Rarres2
ENSMUSG00000009291	=	Pttg1ip
ENSMUSG00000009292	=	Trpm2
ENSMUSG00000009293	=	Ube2g2
ENSMUSG00000009350	=	Mpo
ENSMUSG00000009356	=	Lpo
ENSMUSG00000009376	=	Met
ENSMUSG00000009378	=	Slc16a12
ENSMUSG00000009394	=	Syn2
ENSMUSG00000009406	=	Elk1
ENSMUSG00000009418	=	Nav1
ENSMUSG00000009470	=	Tnpo1
ENSMUSG00000009471	=	Myod1
ENSMUSG00000009487	=	Otog
ENSMUSG00000009535	=	Rnmt
ENSMUSG00000009545	=	Kcnq1
ENSMUSG00000009549	=	Srp14
ENSMUSG00000009551	=	6330409D20Rik
ENSMUSG00000009555	=	Cdk9
ENSMUSG00000009563	=	Tor2a
ENSMUSG00000009566	=	Fpgs
ENSMUSG00000009569	=	Mkl2
ENSMUSG00000009575	=	Cbx5
ENSMUSG00000009580	=	Odam
ENSMUSG00000009585	=	Apobec3
ENSMUSG00000009588	=	St6galnac1
ENSMUSG00000009596	=	Taf7l
ENSMUSG00000009614	=	Sardh
ENSMUSG00000009621	=	Vav2
ENSMUSG00000009628	=	Tex15
ENSMUSG00000009630	=	Ppp2cb
ENSMUSG00000009633	=	G0s2
ENSMUSG00000009640	=	Dmap1
ENSMUSG00000009646	=	Pla2g12b
ENSMUSG00000009647	=	Ccdc109a
ENSMUSG00000009654	=	Oit3
ENSMUSG00000009670	=	Tex11
ENSMUSG00000009681	=	Bcr
ENSMUSG00000009687	=	Fxyd5
ENSMUSG00000009731	=	Kcnd1
ENSMUSG00000009733	=	Tcfcp2
ENSMUSG00000009734	=	Pou6f2
ENSMUSG00000009739	=	Pou6f1
ENSMUSG00000009741	=	Ubp1
ENSMUSG00000009772	=	Nuak2
ENSMUSG00000009828	=	Ick
ENSMUSG00000009863	=	Sdhb
ENSMUSG00000009876	=	Cox4i2
ENSMUSG00000009894	=	1110031B06Rik
ENSMUSG00000009900	=	Wnt3a
ENSMUSG00000009905	=	Fvt1
ENSMUSG00000009907	=	Vps4b
ENSMUSG00000009927	=	Rps25
ENSMUSG00000009941	=	Nxf2
ENSMUSG00000009995	=	Taz
ENSMUSG00000010021	=	Kif19a
ENSMUSG00000010025	=	Aldh3a2
ENSMUSG00000010044	=	Zmynd10
ENSMUSG00000010045	=	Tmem115
ENSMUSG00000010047	=	Hyal2
ENSMUSG00000010048	=	Ifrd2
ENSMUSG00000010051	=	Hyal1
ENSMUSG00000010054	=	Tusc2
ENSMUSG00000010057	=	Tusc4
ENSMUSG00000010064	=	Slc38a3
ENSMUSG00000010066	=	Cacna2d2
ENSMUSG00000010067	=	Rassf1
ENSMUSG00000010080	=	Epn3
ENSMUSG00000010086	=	Zfp179
ENSMUSG00000010095	=	Slc3a2
ENSMUSG00000010097	=	Nxf1
ENSMUSG00000010110	=	Stx5a
ENSMUSG00000010122	=	Slc47a1
ENSMUSG00000010136	=	1700027A23Rik
ENSMUSG00000010142	=	Tnfrsf13b
ENSMUSG00000010154	=	Spire2
ENSMUSG00000010175	=	Prox1
ENSMUSG00000010205	=	Raver1
ENSMUSG00000010277	=	2610507B11Rik
ENSMUSG00000010290	=	AI597479
ENSMUSG00000010307	=	Tmem86a
ENSMUSG00000010311	=	Optc
ENSMUSG00000010342	=	Tex14
ENSMUSG00000010358	=	Ifi35
ENSMUSG00000010362	=	Rdm1
ENSMUSG00000010376	=	Nedd8
ENSMUSG00000010392	=	Gosr1
ENSMUSG00000010406	=	Mrpl52
ENSMUSG00000010435	=	1700094C09Rik
ENSMUSG00000010453	=	4632411B12Rik
ENSMUSG00000010461	=	Eya4
ENSMUSG00000010476	=	Ebf3
ENSMUSG00000010492	=	Uckl1
ENSMUSG00000010505	=	Myt1
ENSMUSG00000010517	=	Faf1
ENSMUSG00000010529	=	Gm266
ENSMUSG00000010538	=	1700021C14Rik
ENSMUSG00000010554	=	Mett10d
ENSMUSG00000010592	=	Dazl
ENSMUSG00000010601	=	Apol7a
ENSMUSG00000010607	=	Pigyl
ENSMUSG00000010608	=	Rbm25
ENSMUSG00000010609	=	Psen2
ENSMUSG00000010651	=	Acaa1b
ENSMUSG00000010660	=	Plcd1
ENSMUSG00000010663	=	Fads1
ENSMUSG00000010721	=	Lmbr1
ENSMUSG00000010751	=	Tnfrsf22
ENSMUSG00000010755	=	Cars
ENSMUSG00000010760	=	Phlda2
ENSMUSG00000010796	=	Asz1
ENSMUSG00000010797	=	Wnt2
ENSMUSG00000010803	=	Gabra1
ENSMUSG00000010825	=	Grid2ip
ENSMUSG00000010830	=	Kdelr3
ENSMUSG00000010841	=	1700006E09Rik
ENSMUSG00000010911	=	Apip
ENSMUSG00000010914	=	Pdhx
ENSMUSG00000010936	=	Vac14
ENSMUSG00000011008	=	Mcoln2
ENSMUSG00000011034	=	Slc5a1
ENSMUSG00000011052	=	1700049J03Rik
ENSMUSG00000011096	=	Akt1s1
ENSMUSG00000011114	=	Tbrg1
ENSMUSG00000011118	=	Panx3
ENSMUSG00000011148	=	Adssl1
ENSMUSG00000011154	=	1700026D08Rik
ENSMUSG00000011158	=	Brf1
ENSMUSG00000011171	=	Vipr2
ENSMUSG00000011179	=	Odc1
ENSMUSG00000011254	=	Thg1l
ENSMUSG00000011256	=	Adam19
ENSMUSG00000011257	=	Pabpc4
ENSMUSG00000011263	=	Exoc3l2
ENSMUSG00000011267	=	Zfp296
ENSMUSG00000011305	=	2310076L09Rik
ENSMUSG00000011306	=	Sf4
ENSMUSG00000011349	=	Dmrtc2
ENSMUSG00000011350	=	EG545936
ENSMUSG00000011382	=	Dhdh
ENSMUSG00000011427	=	Zfp790
ENSMUSG00000011463	=	NP_083982.1
ENSMUSG00000011486	=	Slc25a41
ENSMUSG00000011589	=	Fsd1
ENSMUSG00000011632	=	2310033E01Rik
ENSMUSG00000011658	=	Fuz
ENSMUSG00000011751	=	Spnb4
ENSMUSG00000011752	=	Pgam1
ENSMUSG00000011831	=	Evi5
ENSMUSG00000011832	=	Evi5l
ENSMUSG00000011837	=	Snapc2
ENSMUSG00000011877	=	Git1
ENSMUSG00000011884	=	Gltp
ENSMUSG00000011958	=	Bnip2
ENSMUSG00000011960	=	Ccnt1
ENSMUSG00000012017	=	Scarf2
ENSMUSG00000012042	=	4930579F01Rik
ENSMUSG00000012076	=	Brms1l
ENSMUSG00000012114	=	Med15
ENSMUSG00000012117	=	Dhdds
ENSMUSG00000012123	=	Aim1l
ENSMUSG00000012126	=	Ubxd5
ENSMUSG00000012187	=	Mogat1
ENSMUSG00000012211	=	Tex22
ENSMUSG00000012282	=	Wnt8a
ENSMUSG00000012296	=	Tjap1
ENSMUSG00000012350	=	Ehf
ENSMUSG00000012396	=	Nanog
ENSMUSG00000012405	=	Rpl15
ENSMUSG00000012422	=	Tmem167
ENSMUSG00000012428	=	Steap4
ENSMUSG00000012429	=	2810021B07Rik
ENSMUSG00000012443	=	Kif11
ENSMUSG00000012483	=	Rpa3
ENSMUSG00000012519	=	Mlkl
ENSMUSG00000012520	=	Phox2b
ENSMUSG00000012535	=	Tnpo3
ENSMUSG00000012609	=	Ttll5
ENSMUSG00000012640	=	Zfp715
ENSMUSG00000012705	=	Retn
ENSMUSG00000012777	=	ENSMUSG00000012777
ENSMUSG00000012819	=	Cdh23
ENSMUSG00000012848	=	Rps5
ENSMUSG00000012889	=	Podnl1
ENSMUSG00000013033	=	Lphn1
ENSMUSG00000013076	=	Amotl1
ENSMUSG00000013083	=	2200002J24Rik
ENSMUSG00000013089	=	Etv5
ENSMUSG00000013091	=	Tmem190
ENSMUSG00000013150	=	Gfod2
ENSMUSG00000013155	=	E130303B06Rik
ENSMUSG00000013158	=	4933405L10Rik
ENSMUSG00000013160	=	Atp6v0d1
ENSMUSG00000013236	=	Ptprs
ENSMUSG00000013275	=	Slc41a1
ENSMUSG00000013338	=	Fer1l4
ENSMUSG00000013353	=	4931406B18Rik
ENSMUSG00000013367	=	A230106M20Rik
ENSMUSG00000013415	=	Igf2bp1
ENSMUSG00000013418	=	B4galnt2
ENSMUSG00000013419	=	ENSMUSG00000013419
ENSMUSG00000013465	=	A730008L03Rik
ENSMUSG00000013483	=	Card14
ENSMUSG00000013495	=	Tmem175
ENSMUSG00000013523	=	Bcas1
ENSMUSG00000013539	=	D16H22S680E
ENSMUSG00000013562	=	4833413E03Rik
ENSMUSG00000013584	=	Aldh1a2
ENSMUSG00000013593	=	Ndufs2
ENSMUSG00000013611	=	4631426E05Rik
ENSMUSG00000013622	=	0610007C21Rik
ENSMUSG00000013629	=	Cad
ENSMUSG00000013643	=	2210415F13Rik
ENSMUSG00000013646	=	Sh3bp5l
ENSMUSG00000013653	=	1810065E05Rik
ENSMUSG00000013662	=	Atad1
ENSMUSG00000013663	=	Pten
ENSMUSG00000013668	=	4933402N03Rik
ENSMUSG00000013698	=	Pea15a
ENSMUSG00000013701	=	Timm23
ENSMUSG00000013707	=	Tnfaip8l2
ENSMUSG00000013736	=	Trnt1
ENSMUSG00000013766	=	Ly6g6e
ENSMUSG00000013787	=	Ehmt2
ENSMUSG00000013822	=	Elof1
ENSMUSG00000013833	=	Med16
ENSMUSG00000013846	=	St3gal1
ENSMUSG00000013858	=	ORF61
ENSMUSG00000013878	=	Rnf170
ENSMUSG00000013921	=	Clip3
ENSMUSG00000013928	=	Thap8
ENSMUSG00000013936	=	Myl2
ENSMUSG00000013973	=	Dedd
ENSMUSG00000013974	=	1810033B17Rik
ENSMUSG00000013989	=	D430018E03Rik
ENSMUSG00000013997	=	Nit1
ENSMUSG00000014030	=	Pax5
ENSMUSG00000014039	=	Prdm15
ENSMUSG00000014074	=	Rnf168
ENSMUSG00000014075	=	Tctex1d2
ENSMUSG00000014077	=	1500003O03Rik
ENSMUSG00000014104	=	Sval2
ENSMUSG00000014158	=	Trpv4
ENSMUSG00000014164	=	ENSMUSG00000014164
ENSMUSG00000014177	=	Fam18b
ENSMUSG00000014195	=	Dnajc7
ENSMUSG00000014198	=	Zfp385c
ENSMUSG00000014226	=	Cacybp
ENSMUSG00000014232	=	Cluap1
ENSMUSG00000014243	=	2410012H22Rik
ENSMUSG00000014245	=	Pigl
ENSMUSG00000014294	=	Ndufa2
ENSMUSG00000014301	=	Magmas
ENSMUSG00000014303	=	Glis2
ENSMUSG00000014313	=	Cox6c
ENSMUSG00000014329	=	Bicc1
ENSMUSG00000014349	=	Ube2z
ENSMUSG00000014351	=	Gip
ENSMUSG00000014353	=	Tmem87b
ENSMUSG00000014355	=	Anapc1
ENSMUSG00000014361	=	Mertk
ENSMUSG00000014372	=	Cyp2d10
ENSMUSG00000014402	=	Tsg101
ENSMUSG00000014418	=	Hps5
ENSMUSG00000014426	=	Map3k4
ENSMUSG00000014444	=	BC039210
ENSMUSG00000014453	=	Blk
ENSMUSG00000014470	=	Rnf166
ENSMUSG00000014496	=	Ankrd28
ENSMUSG00000014498	=	Ankrd52
ENSMUSG00000014503	=	Pkd2l2
ENSMUSG00000014504	=	Srp19
ENSMUSG00000014529	=	4930511M11Rik
ENSMUSG00000014542	=	Clec4f
ENSMUSG00000014543	=	Klra17
ENSMUSG00000014547	=	Wdfy2
ENSMUSG00000014550	=	Zfyve20
ENSMUSG00000014551	=	Mrps25
ENSMUSG00000014554	=	Dguok
ENSMUSG00000014592	=	Camta1
ENSMUSG00000014599	=	Csf1
ENSMUSG00000014601	=	6330569M22Rik
ENSMUSG00000014602	=	Kif1a
ENSMUSG00000014603	=	Alx3
ENSMUSG00000014606	=	Slc25a11
ENSMUSG00000014609	=	Chrne
ENSMUSG00000014633	=	2310061C15Rik
ENSMUSG00000014668	=	Chfr
ENSMUSG00000014686	=	NP_001028591.2
ENSMUSG00000014704	=	Hoxa2
ENSMUSG00000014725	=	Adam28
ENSMUSG00000014747	=	Ankrd53
ENSMUSG00000014748	=	Tex261
ENSMUSG00000014763	=	4932442K08Rik
ENSMUSG00000014767	=	Tbp
ENSMUSG00000014769	=	Psmb1
ENSMUSG00000014771	=	Pdcd2
ENSMUSG00000014773	=	Dll1
ENSMUSG00000014776	=	Nol3
ENSMUSG00000014778	=	Fhod1
ENSMUSG00000014782	=	Plekhg4
ENSMUSG00000014786	=	NP_001074801.1
ENSMUSG00000014791	=	Elmo3
ENSMUSG00000014813	=	Stc1
ENSMUSG00000014837	=	4931428F04Rik
ENSMUSG00000014846	=	Tppp3
ENSMUSG00000014850	=	Msh3
ENSMUSG00000014852	=	Adamts13
ENSMUSG00000014856	=	Hspc171
ENSMUSG00000014859	=	E2f4
ENSMUSG00000014867	=	Surf4
ENSMUSG00000014873	=	Surf2
ENSMUSG00000014905	=	Dnajb9
ENSMUSG00000014907	=	BC053440
ENSMUSG00000014932	=	Yes1
ENSMUSG00000014956	=	Ppp1cb
ENSMUSG00000014959	=	Gorasp2
ENSMUSG00000014980	=	5730449L18Rik
ENSMUSG00000015001	=	Oc90
ENSMUSG00000015002	=	Efr3a
ENSMUSG00000015013	=	Trappc2l
ENSMUSG00000015016	=	Acsf3
ENSMUSG00000015023	=	Ddx19a
ENSMUSG00000015027	=	Galns
ENSMUSG00000015053	=	Gata2
ENSMUSG00000015083	=	C8g
ENSMUSG00000015085	=	Entpd2
ENSMUSG00000015087	=	B230208H17Rik
ENSMUSG00000015090	=	Ptgds
ENSMUSG00000015092	=	Edf1
ENSMUSG00000015093	=	Clic3
ENSMUSG00000015094	=	Npdc1
ENSMUSG00000015095	=	Fbxw5
ENSMUSG00000015112	=	Slc25a13
ENSMUSG00000015120	=	Ube2i
ENSMUSG00000015126	=	0610007P22Rik
ENSMUSG00000015127	=	Unkl
ENSMUSG00000015133	=	Lrrk1
ENSMUSG00000015134	=	Aldh1a3
ENSMUSG00000015143	=	Actn1
ENSMUSG00000015149	=	Sirt2
ENSMUSG00000015165	=	Hnrnpl
ENSMUSG00000015176	=	Nolc1
ENSMUSG00000015189	=	Casd1
ENSMUSG00000015202	=	Cnksr3
ENSMUSG00000015214	=	Mtmr1
ENSMUSG00000015217	=	Hmgb3
ENSMUSG00000015222	=	Mtap2
ENSMUSG00000015224	=	Cyp2j9
ENSMUSG00000015242	=	1700054F22Rik
ENSMUSG00000015243	=	Abca1
ENSMUSG00000015247	=	Nipsnap3a
ENSMUSG00000015289	=	Lage3
ENSMUSG00000015290	=	Ubl4
ENSMUSG00000015291	=	Gdi1
ENSMUSG00000015305	=	Sash1
ENSMUSG00000015312	=	Gadd45b
ENSMUSG00000015314	=	Slamf6
ENSMUSG00000015316	=	Slamf1
ENSMUSG00000015335	=	Zdhhc12
ENSMUSG00000015337	=	Endog
ENSMUSG00000015340	=	Cybb
ENSMUSG00000015341	=	Golga7
ENSMUSG00000015342	=	Xk
ENSMUSG00000015354	=	Pcolce2
ENSMUSG00000015355	=	Cd48
ENSMUSG00000015357	=	Clpx
ENSMUSG00000015363	=	Trabd
ENSMUSG00000015365	=	Mov10l1
ENSMUSG00000015377	=	1700027J05Rik
ENSMUSG00000015396	=	Cd83
ENSMUSG00000015401	=	Tmem27
ENSMUSG00000015405	=	Ace2
ENSMUSG00000015437	=	Gzmb
ENSMUSG00000015441	=	Gzmf
ENSMUSG00000015443	=	Gzmn
ENSMUSG00000015451	=	C4a
ENSMUSG00000015452	=	Ager
ENSMUSG00000015461	=	Crebl1
ENSMUSG00000015467	=	Egfl8
ENSMUSG00000015468	=	Notch4
ENSMUSG00000015474	=	Ppt2
ENSMUSG00000015476	=	Prrt1
ENSMUSG00000015478	=	Rnf5
ENSMUSG00000015484	=	A230106N23Rik
ENSMUSG00000015488	=	5930434B04Rik
ENSMUSG00000015501	=	Hivep2
ENSMUSG00000015519	=	2310057J18Rik
ENSMUSG00000015522	=	Arnt
ENSMUSG00000015533	=	Itga2
ENSMUSG00000015536	=	Mocs2
ENSMUSG00000015542	=	Nat9
ENSMUSG00000015568	=	Lpl
ENSMUSG00000015575	=	Atp6v0e
ENSMUSG00000015579	=	Nkx2-5
ENSMUSG00000015597	=	Zfp318
ENSMUSG00000015599	=	Ttbk1
ENSMUSG00000015605	=	Srf
ENSMUSG00000015619	=	Gata3
ENSMUSG00000015627	=	Gata5
ENSMUSG00000015647	=	Lama5
ENSMUSG00000015652	=	Steap1
ENSMUSG00000015653	=	Steap2
ENSMUSG00000015656	=	Hspa8
ENSMUSG00000015659	=	Serac1
ENSMUSG00000015665	=	Dgat2l3
ENSMUSG00000015668	=	Pdzd11
ENSMUSG00000015671	=	Psma2
ENSMUSG00000015672	=	Mrpl32
ENSMUSG00000015697	=	Setdb1
ENSMUSG00000015702	=	Anxa9
ENSMUSG00000015709	=	Arnt2
ENSMUSG00000015711	=	Prune
ENSMUSG00000015714	=	Lass2
ENSMUSG00000015721	=	Nlrp5
ENSMUSG00000015733	=	Capza2
ENSMUSG00000015745	=	Plekho1
ENSMUSG00000015747	=	Vps45
ENSMUSG00000015748	=	Prpf3
ENSMUSG00000015749	=	Anp32e
ENSMUSG00000015750	=	Aph1a
ENSMUSG00000015755	=	Map3k7ip2
ENSMUSG00000015757	=	Ppil4
ENSMUSG00000015759	=	Cnih
ENSMUSG00000015766	=	Eps8
ENSMUSG00000015776	=	Med22
ENSMUSG00000015787	=	Abo
ENSMUSG00000015790	=	Surf1
ENSMUSG00000015804	=	Med28
ENSMUSG00000015806	=	Qdpr
ENSMUSG00000015812	=	Gnrh1
ENSMUSG00000015829	=	Tnr
ENSMUSG00000015837	=	Sqstm1
ENSMUSG00000015839	=	Nfe2l2
ENSMUSG00000015843	=	Rxrg
ENSMUSG00000015846	=	Rxra
ENSMUSG00000015850	=	Adamtsl4
ENSMUSG00000015852	=	Msr2
ENSMUSG00000015854	=	Cd5l
ENSMUSG00000015869	=	Prpsap1
ENSMUSG00000015879	=	9630031F12Rik
ENSMUSG00000015880	=	Ncapg
ENSMUSG00000015882	=	Lcorl
ENSMUSG00000015889	=	Lta4h
ENSMUSG00000015890	=	Amdhd1
ENSMUSG00000015932	=	Dstn
ENSMUSG00000015937	=	H2afy
ENSMUSG00000015942	=	Gtf2ird2
ENSMUSG00000015943	=	Bola1
ENSMUSG00000015944	=	Gats
ENSMUSG00000015947	=	Fcgr1
ENSMUSG00000015950	=	Ncf1
ENSMUSG00000015957	=	Wnt11
ENSMUSG00000015961	=	Adss
ENSMUSG00000015962	=	1700016C15Rik
ENSMUSG00000015966	=	Il17rb
ENSMUSG00000015968	=	Cacna1d
ENSMUSG00000015970	=	Chdh
ENSMUSG00000015971	=	Actr8
ENSMUSG00000015980	=	Lrrc27
ENSMUSG00000015981	=	Stk32c
ENSMUSG00000015994	=	Fnta
ENSMUSG00000016018	=	Skiv2l2
ENSMUSG00000016024	=	Lbp
ENSMUSG00000016028	=	Celsr1
ENSMUSG00000016087	=	Fli1
ENSMUSG00000016128	=	Stard13
ENSMUSG00000016150	=	Odz1
ENSMUSG00000016179	=	Camk1g
ENSMUSG00000016181	=	AA408296
ENSMUSG00000016194	=	Hsd11b1
ENSMUSG00000016200	=	Syt14
ENSMUSG00000016206	=	H2-M3
ENSMUSG00000016239	=	Lonrf3
ENSMUSG00000016252	=	Atp5e
ENSMUSG00000016253	=	Th1l
ENSMUSG00000016255	=	Tubb1
ENSMUSG00000016256	=	Ctsz
ENSMUSG00000016257	=	Slmo2
ENSMUSG00000016262	=	Sertad4
ENSMUSG00000016283	=	H2-M2
ENSMUSG00000016308	=	Ube2a
ENSMUSG00000016319	=	Slc25a5
ENSMUSG00000016327	=	Atp1b4
ENSMUSG00000016344	=	2700038C09Rik
ENSMUSG00000016346	=	Kcnq2
ENSMUSG00000016349	=	Eef1a2
ENSMUSG00000016356	=	Col20a1
ENSMUSG00000016382	=	Pls3
ENSMUSG00000016386	=	Mpped2
ENSMUSG00000016409	=	Nkap
ENSMUSG00000016427	=	Ndufa1
ENSMUSG00000016458	=	Wt1
ENSMUSG00000016477	=	E2f3
ENSMUSG00000016481	=	Crry
ENSMUSG00000016487	=	Ppfibp1
ENSMUSG00000016493	=	Cd46
ENSMUSG00000016494	=	Cd34
ENSMUSG00000016495	=	5033414D02Rik
ENSMUSG00000016496	=	Cd274
ENSMUSG00000016498	=	Pdcd1lg2
ENSMUSG00000016503	=	Gtf3a
ENSMUSG00000016510	=	Mtif3
ENSMUSG00000016520	=	Lnx2
ENSMUSG00000016524	=	Il19
ENSMUSG00000016526	=	Dyrk3
ENSMUSG00000016528	=	Mapkapk2
ENSMUSG00000016529	=	Il10
ENSMUSG00000016534	=	Lamp2
ENSMUSG00000016541	=	Atxn10
ENSMUSG00000016552	=	Foxred2
ENSMUSG00000016554	=	Eif3d
ENSMUSG00000016559	=	H3f3b
ENSMUSG00000016619	=	Nup50
ENSMUSG00000016624	=	Phf21b
ENSMUSG00000016626	=	Nlrp14
ENSMUSG00000016637	=	Rabl4
ENSMUSG00000016664	=	Pacsin2
ENSMUSG00000016756	=	Cmah
ENSMUSG00000016757	=	Ttll12
ENSMUSG00000016758	=	Bik
ENSMUSG00000016763	=	Scube1
ENSMUSG00000016831	=	Tox4
ENSMUSG00000016833	=	Mrps18c
ENSMUSG00000016918	=	Sulf1
ENSMUSG00000016921	=	Sfrs6
ENSMUSG00000016933	=	Plcg1
ENSMUSG00000016940	=	Kctd2
ENSMUSG00000016942	=	Tmprss6
ENSMUSG00000016946	=	Kctd5
ENSMUSG00000016982	=	Gm24
ENSMUSG00000016984	=	Etaa1
ENSMUSG00000016995	=	Matn4
ENSMUSG00000016998	=	Svs4
ENSMUSG00000017000	=	Svs6
ENSMUSG00000017002	=	Slpi
ENSMUSG00000017003	=	Svs3a
ENSMUSG00000017004	=	Svs5
ENSMUSG00000017007	=	Rbpjl
ENSMUSG00000017009	=	Sdc4
ENSMUSG00000017049	=	Ccdc70
ENSMUSG00000017057	=	Il13ra1
ENSMUSG00000017064	=	Prl5a1
ENSMUSG00000017119	=	Nbr1
ENSMUSG00000017132	=	Pscd1
ENSMUSG00000017144	=	Rnd3
ENSMUSG00000017146	=	Brca1
ENSMUSG00000017165	=	Gast
ENSMUSG00000017167	=	Cntnap1
ENSMUSG00000017176	=	Nt5c3l
ENSMUSG00000017188	=	Ccdc56
ENSMUSG00000017195	=	Zpbp2
ENSMUSG00000017198	=	ENSMUSG00000017198
ENSMUSG00000017204	=	Gsdma1
ENSMUSG00000017210	=	Med24
ENSMUSG00000017211	=	Gsdma2
ENSMUSG00000017221	=	Psmd3
ENSMUSG00000017264	=	Exosc10
ENSMUSG00000017286	=	Glod4
ENSMUSG00000017288	=	Vps53
ENSMUSG00000017291	=	Taok1
ENSMUSG00000017299	=	Dnttip1
ENSMUSG00000017300	=	Tnnc2
ENSMUSG00000017307	=	Acot8
ENSMUSG00000017309	=	Q1ERP8-5
ENSMUSG00000017310	=	Spint4
ENSMUSG00000017311	=	Pyy
ENSMUSG00000017314	=	Mpp2
ENSMUSG00000017316	=	Ppy
ENSMUSG00000017344	=	Vtn
ENSMUSG00000017376	=	Nlk
ENSMUSG00000017386	=	Traf4
ENSMUSG00000017390	=	Aldoc
ENSMUSG00000017400	=	Stac2
ENSMUSG00000017404	=	Rpl19
ENSMUSG00000017405	=	Nek8
ENSMUSG00000017412	=	Cacnb4
ENSMUSG00000017417	=	Plxdc1
ENSMUSG00000017418	=	Arl5b
ENSMUSG00000017421	=	Zfp207
ENSMUSG00000017428	=	Psmd11
ENSMUSG00000017446	=	C1qtnf1
ENSMUSG00000017453	=	Pipox
ENSMUSG00000017466	=	Timp2
ENSMUSG00000017478	=	Zc3h18
ENSMUSG00000017485	=	Top2b
ENSMUSG00000017491	=	Rarb
ENSMUSG00000017493	=	Igfbp4
ENSMUSG00000017499	=	Cdc6
ENSMUSG00000017548	=	Suz12
ENSMUSG00000017550	=	Atad5
ENSMUSG00000017561	=	Crlf3
ENSMUSG00000017588	=	Krt27
ENSMUSG00000017607	=	Tns4
ENSMUSG00000017615	=	Tnfaip1
ENSMUSG00000017631	=	Abr
ENSMUSG00000017639	=	Rab11fip4
ENSMUSG00000017652	=	Cd40
ENSMUSG00000017664	=	Slc35c2
ENSMUSG00000017667	=	Zfp334
ENSMUSG00000017670	=	Elmo2
ENSMUSG00000017677	=	Wsb1
ENSMUSG00000017679	=	5830472M02Rik
ENSMUSG00000017686	=	Rhot1
ENSMUSG00000017688	=	Hnf4g
ENSMUSG00000017692	=	Rhbdl3
ENSMUSG00000017697	=	Ada
ENSMUSG00000017707	=	Serinc3
ENSMUSG00000017713	=	Tha1
ENSMUSG00000017715	=	Pgs1
ENSMUSG00000017716	=	Birc5
ENSMUSG00000017718	=	Afmid
ENSMUSG00000017720	=	1700126L10Rik
ENSMUSG00000017721	=	Pigt
ENSMUSG00000017723	=	Wfdc2
ENSMUSG00000017724	=	Etv4
ENSMUSG00000017733	=	Spinlw1
ENSMUSG00000017734	=	Dbndd2
ENSMUSG00000017737	=	Mmp9
ENSMUSG00000017740	=	Slc12a5
ENSMUSG00000017747	=	Ghdc
ENSMUSG00000017754	=	Pltp
ENSMUSG00000017756	=	Slc12a7
ENSMUSG00000017760	=	Ctsa
ENSMUSG00000017764	=	Zswim1
ENSMUSG00000017765	=	Slc12a4
ENSMUSG00000017767	=	1700020C07Rik
ENSMUSG00000017774	=	Myo1c
ENSMUSG00000017776	=	Crk
ENSMUSG00000017778	=	Cox7c
ENSMUSG00000017781	=	Pitpna
ENSMUSG00000017801	=	Mlx
ENSMUSG00000017802	=	1300010M03Rik
ENSMUSG00000017817	=	Jph2
ENSMUSG00000017830	=	Dhx58
ENSMUSG00000017831	=	Rab5a
ENSMUSG00000017832	=	Hspb9
ENSMUSG00000017837	=	Nkiras2
ENSMUSG00000017843	=	Ppp2r5c
ENSMUSG00000017858	=	Ift52
ENSMUSG00000017861	=	Mybl2
ENSMUSG00000017868	=	Sgk2
ENSMUSG00000017897	=	Eya2
ENSMUSG00000017914	=	BC034902
ENSMUSG00000017922	=	Prl3c1
ENSMUSG00000017929	=	B4galt5
ENSMUSG00000017943	=	Gdap1l1
ENSMUSG00000017950	=	Hnf4a
ENSMUSG00000017969	=	Ptgis
ENSMUSG00000017978	=	Cadps2
ENSMUSG00000017999	=	Ddx27
ENSMUSG00000018001	=	Pscd3
ENSMUSG00000018006	=	1700041B01Rik
ENSMUSG00000018008	=	Pscd4
ENSMUSG00000018012	=	Rac3
ENSMUSG00000018040	=	1110014J01Rik
ENSMUSG00000018042	=	Cyb5r3
ENSMUSG00000018068	=	4632419I22Rik
ENSMUSG00000018076	=	Med13l
ENSMUSG00000018102	=	Hist1h2bg
ENSMUSG00000018126	=	Baiap2l2
ENSMUSG00000018143	=	Mafk
ENSMUSG00000018160	=	Med1
ENSMUSG00000018166	=	Erbb3
ENSMUSG00000018167	=	Stard3
ENSMUSG00000018168	=	Ikzf3
ENSMUSG00000018169	=	Mfng
ENSMUSG00000018171	=	Tmem49
ENSMUSG00000018189	=	Uchl5
ENSMUSG00000018196	=	Glrx2
ENSMUSG00000018199	=	Trove2
ENSMUSG00000018209	=	Stk4
ENSMUSG00000018211	=	Wfdc15b
ENSMUSG00000018217	=	Pmp22
ENSMUSG00000018238	=	Gdf9
ENSMUSG00000018239	=	Zcchc10
ENSMUSG00000018259	=	Prl8a2
ENSMUSG00000018263	=	Tbx5
ENSMUSG00000018286	=	Psmb6
ENSMUSG00000018287	=	Spag7
ENSMUSG00000018293	=	Pfn1
ENSMUSG00000018322	=	Tomm34
ENSMUSG00000018326	=	Ywhab
ENSMUSG00000018334	=	Ksr1
ENSMUSG00000018339	=	Gpx3
ENSMUSG00000018340	=	Anxa6
ENSMUSG00000018341	=	Il12rb2
ENSMUSG00000018347	=	Zkscan6
ENSMUSG00000018362	=	Kpna2
ENSMUSG00000018363	=	Smurf2
ENSMUSG00000018372	=	Ccdc45
ENSMUSG00000018377	=	Vezf1
ENSMUSG00000018378	=	Cuedc1
ENSMUSG00000018379	=	Sfrs1
ENSMUSG00000018381	=	Abi3
ENSMUSG00000018387	=	Shroom1
ENSMUSG00000018395	=	Kif3a
ENSMUSG00000018398	=	Sept8
ENSMUSG00000018401	=	Mtmr4
ENSMUSG00000018405	=	Mrm1
ENSMUSG00000018411	=	Mapt
ENSMUSG00000018412	=	1700081L11Rik
ENSMUSG00000018415	=	4933439F18Rik
ENSMUSG00000018417	=	Myo1b
ENSMUSG00000018425	=	Dhx40
ENSMUSG00000018427	=	Ypel2
ENSMUSG00000018428	=	Akap1
ENSMUSG00000018433	=	Nol11
ENSMUSG00000018442	=	Derl2
ENSMUSG00000018446	=	C1qbp
ENSMUSG00000018449	=	Rpain
ENSMUSG00000018451	=	6330403K07Rik
ENSMUSG00000018459	=	Slc13a3
ENSMUSG00000018470	=	Kcnab3
ENSMUSG00000018474	=	Chd3
ENSMUSG00000018476	=	Jmjd3
ENSMUSG00000018479	=	1700125H20Rik
ENSMUSG00000018481	=	Appbp2
ENSMUSG00000018486	=	Wnt9b
ENSMUSG00000018500	=	Adora2b
ENSMUSG00000018501	=	Ncor1
ENSMUSG00000018507	=	Trpv2
ENSMUSG00000018509	=	Prr6
ENSMUSG00000018537	=	Pcgf2
ENSMUSG00000018541	=	Ccdc49
ENSMUSG00000018543	=	1700001P01Rik
ENSMUSG00000018547	=	Pip4k2b
ENSMUSG00000018548	=	Trim37
ENSMUSG00000018554	=	Ybx2
ENSMUSG00000018559	=	Dullard
ENSMUSG00000018565	=	Rai12
ENSMUSG00000018566	=	Slc2a4
ENSMUSG00000018567	=	Gabarap
ENSMUSG00000018569	=	Cldn7
ENSMUSG00000018570	=	2810408A11Rik
ENSMUSG00000018572	=	Phf23
ENSMUSG00000018574	=	Acadvl
ENSMUSG00000018581	=	Dnahc11
ENSMUSG00000018583	=	G3bp1
ENSMUSG00000018585	=	Atox1
ENSMUSG00000018589	=	Glra2
ENSMUSG00000018593	=	Sparc
ENSMUSG00000018595	=	Glra4
ENSMUSG00000018599	=	Smcr7
ENSMUSG00000018604	=	Tbx3
ENSMUSG00000018620	=	Mmp20
ENSMUSG00000018623	=	Mmp7
ENSMUSG00000018634	=	Crhr1
ENSMUSG00000018648	=	Dusp14
ENSMUSG00000018651	=	Tada2l
ENSMUSG00000018654	=	Ikzf1
ENSMUSG00000018656	=	Eapa2
ENSMUSG00000018659	=	Pnpo
ENSMUSG00000018661	=	Cog1
ENSMUSG00000018666	=	Cbx1
ENSMUSG00000018669	=	Cdk5rap3
ENSMUSG00000018672	=	Copz2
ENSMUSG00000018677	=	Slc25a39
ENSMUSG00000018678	=	Sp2
ENSMUSG00000018697	=	Aatf
ENSMUSG00000018698	=	Lhx1
ENSMUSG00000018707	=	Dync1h1
ENSMUSG00000018727	=	Cpsf4l
ENSMUSG00000018733	=	Pex12
ENSMUSG00000018736	=	Ndel1
ENSMUSG00000018740	=	Slc25a35
ENSMUSG00000018750	=	Zbtb4
ENSMUSG00000018752	=	Tnfsf12
ENSMUSG00000018761	=	Mpdu1
ENSMUSG00000018765	=	Fxr2
ENSMUSG00000018770	=	Atp5g3
ENSMUSG00000018774	=	Cd68
ENSMUSG00000018776	=	Amac1
ENSMUSG00000018796	=	Acsl1
ENSMUSG00000018800	=	Abca5
ENSMUSG00000018809	=	Smyd4
ENSMUSG00000018819	=	Lsp1
ENSMUSG00000018820	=	Zfyve27
ENSMUSG00000018821	=	Avpi1
ENSMUSG00000018822	=	Sfrp5
ENSMUSG00000018830	=	Myh11
ENSMUSG00000018841	=	Rad51l3
ENSMUSG00000018844	=	Fndc8
ENSMUSG00000018845	=	Unc45b
ENSMUSG00000018846	=	Pank3
ENSMUSG00000018848	=	Rars
ENSMUSG00000018849	=	Wwc1
ENSMUSG00000018858	=	Ict1
ENSMUSG00000018861	=	Fdxr
ENSMUSG00000018862	=	Ush1g
ENSMUSG00000018865	=	Sult4a1
ENSMUSG00000018868	=	Pnpla5
ENSMUSG00000018882	=	Mrpl45
ENSMUSG00000018893	=	Mb
ENSMUSG00000018899	=	Irf1
ENSMUSG00000018900	=	Slc22a5
ENSMUSG00000018906	=	P4ha2
ENSMUSG00000018907	=	Alox12e
ENSMUSG00000018909	=	Arrb1
ENSMUSG00000018914	=	Il3
ENSMUSG00000018916	=	Csf2
ENSMUSG00000018919	=	Tm4sf5
ENSMUSG00000018920	=	Cxcl16
ENSMUSG00000018921	=	Pelp1
ENSMUSG00000018923	=	Med11
ENSMUSG00000018924	=	Alox15
ENSMUSG00000018925	=	OTTMUSG00000000990
ENSMUSG00000018927	=	Ccl6
ENSMUSG00000018930	=	Ccl4
ENSMUSG00000018931	=	Gtlf3b
ENSMUSG00000018932	=	Map2k3
ENSMUSG00000018965	=	Ywhah
ENSMUSG00000018973	=	Hoxb1
ENSMUSG00000018974	=	Sart3
ENSMUSG00000018983	=	E2f2
ENSMUSG00000018986	=	Slfn3
ENSMUSG00000018995	=	Nars2
ENSMUSG00000018999	=	Slc35b4
ENSMUSG00000019027	=	Dnahc1
ENSMUSG00000019039	=	Dalrd3
ENSMUSG00000019054	=	Fis1
ENSMUSG00000019055	=	Plod1
ENSMUSG00000019066	=	Rab3d
ENSMUSG00000019080	=	Mfsd3
ENSMUSG00000019082	=	Slc25a22
ENSMUSG00000019087	=	Atp6ap1
ENSMUSG00000019088	=	Dnase1l1
ENSMUSG00000019102	=	Aldh3a1
ENSMUSG00000019122	=	Ccl9
ENSMUSG00000019124	=	Scrn1
ENSMUSG00000019132	=	BC005537
ENSMUSG00000019139	=	Isyna1
ENSMUSG00000019143	=	Hars2
ENSMUSG00000019146	=	Cacng2
ENSMUSG00000019158	=	Tmem160
ENSMUSG00000019173	=	Rab5c
ENSMUSG00000019178	=	Styxl1
ENSMUSG00000019179	=	Mdh2
ENSMUSG00000019188	=	H13
ENSMUSG00000019189	=	Rnf145
ENSMUSG00000019194	=	Scn1b
ENSMUSG00000019210	=	Atp6v1e1
ENSMUSG00000019214	=	Chtf18
ENSMUSG00000019230	=	Lhx9
ENSMUSG00000019232	=	Agxt2l1
ENSMUSG00000019235	=	Rps6kl1
ENSMUSG00000019254	=	Ppp1r12c
ENSMUSG00000019256	=	Ahr
ENSMUSG00000019261	=	Mtap1s
ENSMUSG00000019278	=	Dpep1
ENSMUSG00000019295	=	Tmem129
ENSMUSG00000019297	=	2610027L16Rik
ENSMUSG00000019301	=	Hsd17b1
ENSMUSG00000019302	=	Atp6v0a1
ENSMUSG00000019303	=	Psmc3ip
ENSMUSG00000019312	=	Grb7
ENSMUSG00000019320	=	Noxo1
ENSMUSG00000019326	=	Aoc2
ENSMUSG00000019338	=	Zfp687
ENSMUSG00000019359	=	Gdpd2
ENSMUSG00000019362	=	D8Ertd738e
ENSMUSG00000019368	=	Sec14l4
ENSMUSG00000019370	=	Calm3
ENSMUSG00000019373	=	Cops3
ENSMUSG00000019428	=	Fkbp8
ENSMUSG00000019429	=	Ffar3
ENSMUSG00000019432	=	Bat1a
ENSMUSG00000019433	=	Gipc1
ENSMUSG00000019437	=	Tlcd1
ENSMUSG00000019461	=	Plscr3
ENSMUSG00000019464	=	Ptger1
ENSMUSG00000019467	=	D10Ertd610e
ENSMUSG00000019470	=	Xab2
ENSMUSG00000019471	=	Cdc37
ENSMUSG00000019478	=	Rab4a
ENSMUSG00000019487	=	Trip10
ENSMUSG00000019489	=	Cd70
ENSMUSG00000019494	=	Cops6
ENSMUSG00000019505	=	Ubb
ENSMUSG00000019518	=	Ap4m1
ENSMUSG00000019528	=	Gyg
ENSMUSG00000019539	=	Rcn3
ENSMUSG00000019558	=	Slc6a8
ENSMUSG00000019564	=	Arid3a
ENSMUSG00000019577	=	Pdk4
ENSMUSG00000019578	=	Ubxd1
ENSMUSG00000019579	=	D17Wsu104e
ENSMUSG00000019590	=	Cyb561
ENSMUSG00000019647	=	Sema6a
ENSMUSG00000019659	=	Ccdc12
ENSMUSG00000019689	=	1110001J03Rik
ENSMUSG00000019699	=	Akt3
ENSMUSG00000019710	=	Mrpl24
ENSMUSG00000019715	=	Gle1
ENSMUSG00000019718	=	2810055F11Rik
ENSMUSG00000019726	=	Lyst
ENSMUSG00000019731	=	Slc35e1
ENSMUSG00000019732	=	Calr3
ENSMUSG00000019734	=	Tmc4
ENSMUSG00000019737	=	AI428936
ENSMUSG00000019738	=	Polr2i
ENSMUSG00000019755	=	Tmem189
ENSMUSG00000019756	=	Prl8a1
ENSMUSG00000019761	=	Krt10
ENSMUSG00000019762	=	Iyd
ENSMUSG00000019763	=	Rmnd1
ENSMUSG00000019767	=	ENSMUSG00000019767
ENSMUSG00000019768	=	Esr1
ENSMUSG00000019769	=	Syne1
ENSMUSG00000019772	=	Vip
ENSMUSG00000019773	=	Fbxo5
ENSMUSG00000019774	=	Mtrf1l
ENSMUSG00000019775	=	Rgs17
ENSMUSG00000019777	=	Hdac2
ENSMUSG00000019779	=	Frk
ENSMUSG00000019782	=	Rwdd1
ENSMUSG00000019785	=	Rlbp1l2
ENSMUSG00000019787	=	Trdn
ENSMUSG00000019789	=	Hey2
ENSMUSG00000019790	=	Stxbp5
ENSMUSG00000019791	=	Hint3
ENSMUSG00000019792	=	Trmt11
ENSMUSG00000019794	=	Katna1
ENSMUSG00000019795	=	Pcmt1
ENSMUSG00000019796	=	Lrp11
ENSMUSG00000019797	=	1700021F05Rik
ENSMUSG00000019802	=	Sec63
ENSMUSG00000019803	=	Nr2e1
ENSMUSG00000019804	=	Snx3
ENSMUSG00000019806	=	Aig1
ENSMUSG00000019808	=	Adat2
ENSMUSG00000019809	=	Pex3
ENSMUSG00000019810	=	Fuca2
ENSMUSG00000019813	=	2410017P07Rik
ENSMUSG00000019814	=	Ltv1
ENSMUSG00000019815	=	4930519B02Rik
ENSMUSG00000019817	=	Plagl1
ENSMUSG00000019818	=	Cd164
ENSMUSG00000019820	=	Utrn
ENSMUSG00000019822	=	Smpd2
ENSMUSG00000019823	=	Mical1
ENSMUSG00000019826	=	Zbtb24
ENSMUSG00000019828	=	Grm1
ENSMUSG00000019831	=	Wasf1
ENSMUSG00000019832	=	Rab32
ENSMUSG00000019834	=	Slc22a16
ENSMUSG00000019836	=	ENSMUSG00000019836
ENSMUSG00000019837	=	Gtf3c6
ENSMUSG00000019838	=	Slc16a10
ENSMUSG00000019841	=	Rev3l
ENSMUSG00000019842	=	Traf3ip2
ENSMUSG00000019843	=	Fyn
ENSMUSG00000019845	=	Tube1
ENSMUSG00000019846	=	Lama4
ENSMUSG00000019848	=	Popdc3
ENSMUSG00000019849	=	Prep
ENSMUSG00000019850	=	Tnfaip3
ENSMUSG00000019851	=	Perp
ENSMUSG00000019852	=	D10Bwg1379e
ENSMUSG00000019853	=	Hebp2
ENSMUSG00000019854	=	Reps1
ENSMUSG00000019856	=	4930589M24Rik
ENSMUSG00000019857	=	Asf1a
ENSMUSG00000019861	=	Gopc
ENSMUSG00000019863	=	Qrsl1
ENSMUSG00000019864	=	Rtn4ip1
ENSMUSG00000019865	=	Nmbr
ENSMUSG00000019866	=	Aim1
ENSMUSG00000019867	=	Gje1
ENSMUSG00000019868	=	Vta1
ENSMUSG00000019872	=	Smpdl3a
ENSMUSG00000019873	=	Reep3
ENSMUSG00000019874	=	Fabp7
ENSMUSG00000019876	=	Pkib
ENSMUSG00000019877	=	Serinc1
ENSMUSG00000019878	=	Hsf2
ENSMUSG00000019880	=	Rspo3
ENSMUSG00000019883	=	Echdc1
ENSMUSG00000019888	=	Mgat4c
ENSMUSG00000019889	=	Ptprk
ENSMUSG00000019890	=	Nts
ENSMUSG00000019891	=	Dcbld1
ENSMUSG00000019892	=	Lrriq1
ENSMUSG00000019893	=	Ros1
ENSMUSG00000019894	=	Slc6a15
ENSMUSG00000019897	=	Ccdc59
ENSMUSG00000019899	=	Lama2
ENSMUSG00000019900	=	Rfxdc1
ENSMUSG00000019905	=	Gprc6a
ENSMUSG00000019906	=	Lin7a
ENSMUSG00000019907	=	Ppp1r12a
ENSMUSG00000019909	=	9430073N08Rik
ENSMUSG00000019913	=	Sim1
ENSMUSG00000019916	=	P4ha1
ENSMUSG00000019917	=	Sept10
ENSMUSG00000019920	=	Lims1
ENSMUSG00000019923	=	Zwint
ENSMUSG00000019927	=	Ube2d1
ENSMUSG00000019929	=	Dcn
ENSMUSG00000019932	=	Kera
ENSMUSG00000019933	=	2310015B20Rik
ENSMUSG00000019935	=	Slc17a8
ENSMUSG00000019936	=	Epyc
ENSMUSG00000019942	=	Cdc2a
ENSMUSG00000019943	=	Atp2b1
ENSMUSG00000019944	=	Rhobtb1
ENSMUSG00000019945	=	1700040L02Rik
ENSMUSG00000019947	=	Arid5b
ENSMUSG00000019948	=	Actr6
ENSMUSG00000019951	=	Uhrf1bp1l
ENSMUSG00000019952	=	Wdr51b
ENSMUSG00000019960	=	Dusp6
ENSMUSG00000019961	=	Tmpo
ENSMUSG00000019966	=	Kitl
ENSMUSG00000019969	=	Psen1
ENSMUSG00000019970	=	Sgk1
ENSMUSG00000019971	=	Cep290
ENSMUSG00000019975	=	1200009F10Rik
ENSMUSG00000019977	=	Hbs1l
ENSMUSG00000019978	=	Epb4.1l2
ENSMUSG00000019979	=	Apaf1
ENSMUSG00000019982	=	Myb
ENSMUSG00000019984	=	Med23
ENSMUSG00000019986	=	Ahi1
ENSMUSG00000019987	=	Arg1
ENSMUSG00000019988	=	Nedd1
ENSMUSG00000019989	=	Enpp3
ENSMUSG00000019990	=	Pde7b
ENSMUSG00000019992	=	2610016C23Rik
ENSMUSG00000019996	=	Mtap7
ENSMUSG00000019997	=	Ctgf
ENSMUSG00000019998	=	Stx7
ENSMUSG00000020000	=	Moxd1
ENSMUSG00000020003	=	Pex7
ENSMUSG00000020007	=	Il20ra
ENSMUSG00000020009	=	Ifngr1
ENSMUSG00000020010	=	Vnn3
ENSMUSG00000020014	=	4930485B16Rik
ENSMUSG00000020015	=	Pctk2
ENSMUSG00000020017	=	Hal
ENSMUSG00000020018	=	Snrpf
ENSMUSG00000020019	=	Ntn4
ENSMUSG00000020020	=	Usp44
ENSMUSG00000020021	=	Fgd6
ENSMUSG00000020022	=	Ndufa12
ENSMUSG00000020023	=	Tmcc3
ENSMUSG00000020024	=	Ccdc41
ENSMUSG00000020027	=	Socs2
ENSMUSG00000020029	=	Nudt4
ENSMUSG00000020032	=	Nuak1
ENSMUSG00000020033	=	4930463O16Rik
ENSMUSG00000020034	=	Tcp11l2
ENSMUSG00000020037	=	Rfx4
ENSMUSG00000020038	=	Cry1
ENSMUSG00000020042	=	Btbd11
ENSMUSG00000020044	=	Timp3
ENSMUSG00000020048	=	Hsp90b1
ENSMUSG00000020051	=	Pah
ENSMUSG00000020052	=	Ascl1
ENSMUSG00000020053	=	Igf1
ENSMUSG00000020056	=	Ccdc53
ENSMUSG00000020057	=	1200002N14Rik
ENSMUSG00000020059	=	Sycp3
ENSMUSG00000020061	=	Mybpc1
ENSMUSG00000020062	=	Slc5a8
ENSMUSG00000020063	=	Sirt1
ENSMUSG00000020064	=	Herc4
ENSMUSG00000020067	=	Mypn
ENSMUSG00000020068	=	3110049J23Rik
ENSMUSG00000020069	=	NP_001073293.1
ENSMUSG00000020070	=	Rufy2
ENSMUSG00000020072	=	Pbld
ENSMUSG00000020074	=	Ccar1
ENSMUSG00000020075	=	Ddx21
ENSMUSG00000020076	=	Ddx50
ENSMUSG00000020077	=	Srgn
ENSMUSG00000020078	=	Vps26a
ENSMUSG00000020079	=	Supv3l1
ENSMUSG00000020080	=	Hkdc1
ENSMUSG00000020081	=	Tacr2
ENSMUSG00000020083	=	2010107G23Rik
ENSMUSG00000020085	=	Aifm2
ENSMUSG00000020086	=	H2afy2
ENSMUSG00000020087	=	Tysnd1
ENSMUSG00000020088	=	Sar1a
ENSMUSG00000020089	=	Ppa1
ENSMUSG00000020090	=	Npffr1
ENSMUSG00000020091	=	Eif4ebp2
ENSMUSG00000020092	=	X99384
ENSMUSG00000020096	=	1700021K02Rik
ENSMUSG00000020097	=	Sgpl1
ENSMUSG00000020098	=	Pcbd1
ENSMUSG00000020099	=	Unc5b
ENSMUSG00000020100	=	Slc29a3
ENSMUSG00000020101	=	4632428N05Rik
ENSMUSG00000020102	=	Slc16a7
ENSMUSG00000020105	=	Lrig3
ENSMUSG00000020107	=	D10Ertd641e
ENSMUSG00000020108	=	Ddit4
ENSMUSG00000020109	=	Dnajb12
ENSMUSG00000020111	=	Cbara1
ENSMUSG00000020114	=	Cand1
ENSMUSG00000020115	=	Tbk1
ENSMUSG00000020116	=	Pno1
ENSMUSG00000020120	=	Plek
ENSMUSG00000020121	=	Srgap1
ENSMUSG00000020122	=	Egfr
ENSMUSG00000020123	=	Avpr1a
ENSMUSG00000020124	=	Usp15
ENSMUSG00000020125	=	Ela2a
ENSMUSG00000020128	=	Vps54
ENSMUSG00000020130	=	Tbc1d15
ENSMUSG00000020131	=	Pcsk4
ENSMUSG00000020132	=	Rab21
ENSMUSG00000020133	=	2310011J03Rik
ENSMUSG00000020134	=	Peli1
ENSMUSG00000020135	=	Apc2
ENSMUSG00000020137	=	Thap2
ENSMUSG00000020140	=	Lgr5
ENSMUSG00000020142	=	Slc1a4
ENSMUSG00000020143	=	Dock2
ENSMUSG00000020149	=	Rab1
ENSMUSG00000020150	=	Gamt
ENSMUSG00000020151	=	Ptprr
ENSMUSG00000020152	=	Actr2
ENSMUSG00000020153	=	Ndufs7
ENSMUSG00000020154	=	Ptprb
ENSMUSG00000020155	=	Kcnmb1
ENSMUSG00000020156	=	Mum1
ENSMUSG00000020159	=	Gabrp
ENSMUSG00000020160	=	Meis1
ENSMUSG00000020163	=	Uqcr
ENSMUSG00000020164	=	1700058G18Rik
ENSMUSG00000020166	=	Cnot2
ENSMUSG00000020167	=	Tcfe2a
ENSMUSG00000020168	=	Olfr299
ENSMUSG00000020169	=	Best3
ENSMUSG00000020170	=	Frs2
ENSMUSG00000020171	=	Yeats4
ENSMUSG00000020173	=	Cobl
ENSMUSG00000020175	=	Rab36
ENSMUSG00000020176	=	Grb10
ENSMUSG00000020177	=	9530003J23Rik
ENSMUSG00000020178	=	Adora2a
ENSMUSG00000020180	=	Snrpd3
ENSMUSG00000020181	=	Nav3
ENSMUSG00000020182	=	Ddc
ENSMUSG00000020183	=	Cpm
ENSMUSG00000020184	=	Mdm2
ENSMUSG00000020185	=	E2f7
ENSMUSG00000020186	=	Csrp2
ENSMUSG00000020189	=	Osbpl8
ENSMUSG00000020190	=	Mknk2
ENSMUSG00000020191	=	4930415F15Rik
ENSMUSG00000020193	=	Zpbp
ENSMUSG00000020196	=	Cabin1
ENSMUSG00000020198	=	Ap3d1
ENSMUSG00000020205	=	Phlda1
ENSMUSG00000020211	=	Sf3a2
ENSMUSG00000020212	=	Mdm1
ENSMUSG00000020213	=	Glipr1l1
ENSMUSG00000020214	=	Glipr1l2
ENSMUSG00000020216	=	Jsrp1
ENSMUSG00000020218	=	Wif1
ENSMUSG00000020219	=	Timm10
ENSMUSG00000020220	=	Vps13d
ENSMUSG00000020224	=	1190005P17Rik
ENSMUSG00000020225	=	Tmbim4
ENSMUSG00000020226	=	Slc5a4b
ENSMUSG00000020227	=	Irak3
ENSMUSG00000020228	=	Helb
ENSMUSG00000020229	=	Slc5a4a
ENSMUSG00000020230	=	Prmt2
ENSMUSG00000020231	=	Dip2a
ENSMUSG00000020232	=	Hmg20b
ENSMUSG00000020234	=	4930404N11Rik
ENSMUSG00000020235	=	Fzr1
ENSMUSG00000020236	=	Dohh
ENSMUSG00000020238	=	Ncln
ENSMUSG00000020241	=	Col6a2
ENSMUSG00000020246	=	Hcfc2
ENSMUSG00000020248	=	Nfyb
ENSMUSG00000020250	=	Txnrd1
ENSMUSG00000020251	=	Glt8d2
ENSMUSG00000020253	=	Ppm1m
ENSMUSG00000020255	=	D10Wsu102e
ENSMUSG00000020256	=	Aldh1l2
ENSMUSG00000020257	=	Wdr82
ENSMUSG00000020258	=	6230410P16Rik
ENSMUSG00000020260	=	Pofut2
ENSMUSG00000020261	=	Slc36a1
ENSMUSG00000020262	=	Adarb1
ENSMUSG00000020263	=	Appl2
ENSMUSG00000020264	=	Slc36a2
ENSMUSG00000020265	=	Sumo3
ENSMUSG00000020267	=	Hint1
ENSMUSG00000020268	=	Lyrm7
ENSMUSG00000020270	=	1700008A04Rik
ENSMUSG00000020271	=	Fbxw11
ENSMUSG00000020272	=	Stk10
ENSMUSG00000020273	=	Papolg
ENSMUSG00000020275	=	Rel
ENSMUSG00000020277	=	Pfkl
ENSMUSG00000020279	=	Il9r
ENSMUSG00000020280	=	Ccdc139
ENSMUSG00000020282	=	Rhbdf1
ENSMUSG00000020283	=	Pex13
ENSMUSG00000020284	=	1810043G02Rik
ENSMUSG00000020286	=	1700093K21Rik
ENSMUSG00000020287	=	Mpg
ENSMUSG00000020288	=	Ahsa2
ENSMUSG00000020289	=	Mare
ENSMUSG00000020290	=	Xpo1
ENSMUSG00000020295	=	Hbq1
ENSMUSG00000020297	=	Nsg2
ENSMUSG00000020299	=	4930524B15Rik
ENSMUSG00000020300	=	Cpeb4
ENSMUSG00000020303	=	Stc2
ENSMUSG00000020305	=	Asb3
ENSMUSG00000020307	=	Cdc34
ENSMUSG00000020308	=	Gtrgeo22
ENSMUSG00000020309	=	Chac2
ENSMUSG00000020310	=	Madcam1
ENSMUSG00000020311	=	4933407N01Rik
ENSMUSG00000020312	=	Shc2
ENSMUSG00000020315	=	Spnb2
ENSMUSG00000020317	=	Theg
ENSMUSG00000020319	=	AV249152
ENSMUSG00000020321	=	Mdh1
ENSMUSG00000020323	=	Prssl1
ENSMUSG00000020325	=	Fstl3
ENSMUSG00000020326	=	Ccng1
ENSMUSG00000020327	=	Fgf22
ENSMUSG00000020328	=	Nudcd2
ENSMUSG00000020329	=	Polrmt
ENSMUSG00000020330	=	Hmmr
ENSMUSG00000020331	=	Hcn2
ENSMUSG00000020332	=	4930404A10Rik
ENSMUSG00000020333	=	Acsl6
ENSMUSG00000020334	=	Slc22a4
ENSMUSG00000020335	=	Zfp354b
ENSMUSG00000020340	=	Cyfip2
ENSMUSG00000020346	=	Mgat1
ENSMUSG00000020349	=	Ppp2ca
ENSMUSG00000020354	=	Sgcd
ENSMUSG00000020357	=	Flt4
ENSMUSG00000020358	=	Hnrpab
ENSMUSG00000020359	=	Agxt2l2
ENSMUSG00000020361	=	Hspa4
ENSMUSG00000020362	=	Cnot6
ENSMUSG00000020363	=	Gfpt2
ENSMUSG00000020364	=	Zfp354a
ENSMUSG00000020366	=	Mapk9
ENSMUSG00000020368	=	Canx
ENSMUSG00000020372	=	Gnb2l1
ENSMUSG00000020374	=	Rasgef1c
ENSMUSG00000020375	=	Rufy1
ENSMUSG00000020376	=	Rnf130
ENSMUSG00000020377	=	Ltc4s
ENSMUSG00000020380	=	Rad50
ENSMUSG00000020381	=	3010026O09Rik
ENSMUSG00000020383	=	Il13
ENSMUSG00000020385	=	Clk4
ENSMUSG00000020386	=	Sar1b
ENSMUSG00000020387	=	Phf15
ENSMUSG00000020388	=	Pdlim4
ENSMUSG00000020389	=	Cdkl3
ENSMUSG00000020390	=	Ube2b
ENSMUSG00000020392	=	Cdkn2aipnl
ENSMUSG00000020393	=	Kremen1
ENSMUSG00000020395	=	Itk
ENSMUSG00000020396	=	Nefh
ENSMUSG00000020397	=	Med7
ENSMUSG00000020399	=	Havcr2
ENSMUSG00000020400	=	Tnip1
ENSMUSG00000020401	=	OTTMUSG00000005491
ENSMUSG00000020402	=	Vdac1
ENSMUSG00000020405	=	Fabp6
ENSMUSG00000020407	=	Upp1
ENSMUSG00000020409	=	Slu7
ENSMUSG00000020411	=	9530066K23Rik
ENSMUSG00000020412	=	Ascc2
ENSMUSG00000020413	=	Hus1
ENSMUSG00000020415	=	Pttg1
ENSMUSG00000020419	=	Hormad2
ENSMUSG00000020420	=	Zfp607
ENSMUSG00000020422	=	Tns3
ENSMUSG00000020423	=	Btg2
ENSMUSG00000020424	=	2410008K03Rik
ENSMUSG00000020427	=	Igfbp3
ENSMUSG00000020428	=	Gabra6
ENSMUSG00000020429	=	Igfbp1
ENSMUSG00000020430	=	Pes1
ENSMUSG00000020431	=	Adcy1
ENSMUSG00000020432	=	Tcn2
ENSMUSG00000020434	=	4921536K21Rik
ENSMUSG00000020435	=	Osbp2
ENSMUSG00000020436	=	Gabrg2
ENSMUSG00000020437	=	Myo1g
ENSMUSG00000020439	=	Smtn
ENSMUSG00000020440	=	Arf5
ENSMUSG00000020441	=	2310033P09Rik
ENSMUSG00000020444	=	Guk1
ENSMUSG00000020447	=	Npc1l1
ENSMUSG00000020448	=	Rnf185
ENSMUSG00000020451	=	Limk2
ENSMUSG00000020453	=	Patz1
ENSMUSG00000020454	=	Eif4enif1
ENSMUSG00000020455	=	Trim11
ENSMUSG00000020456	=	Ogdh
ENSMUSG00000020457	=	Drg1
ENSMUSG00000020458	=	Rtn4
ENSMUSG00000020459	=	Mtif2
ENSMUSG00000020460	=	Rps27a
ENSMUSG00000020461	=	1700034F02Rik
ENSMUSG00000020462	=	Ccdc104
ENSMUSG00000020463	=	Smek2
ENSMUSG00000020464	=	Pnpt1
ENSMUSG00000020467	=	Efemp1
ENSMUSG00000020469	=	Myl7
ENSMUSG00000020471	=	Pold2
ENSMUSG00000020472	=	Zkscan17
ENSMUSG00000020473	=	Aebp1
ENSMUSG00000020474	=	Polm
ENSMUSG00000020475	=	Pgam2
ENSMUSG00000020476	=	Dbnl
ENSMUSG00000020477	=	Mrps24
ENSMUSG00000020481	=	Ankrd36
ENSMUSG00000020482	=	Ccdc117
ENSMUSG00000020483	=	Dynll2
ENSMUSG00000020484	=	Xbp1
ENSMUSG00000020485	=	Supt4h1
ENSMUSG00000020486	=	OTTMUSG00000001265
ENSMUSG00000020490	=	Butr1
ENSMUSG00000020491	=	2810021J22Rik
ENSMUSG00000020492	=	1110001A07Rik
ENSMUSG00000020493	=	Prr11
ENSMUSG00000020495	=	1200011M11Rik
ENSMUSG00000020496	=	Rnf187
ENSMUSG00000020513	=	Tubd1
ENSMUSG00000020514	=	Mrpl22
ENSMUSG00000020515	=	Cnot8
ENSMUSG00000020516	=	Rps6kb1
ENSMUSG00000020519	=	Sap30l
ENSMUSG00000020520	=	Galnt10
ENSMUSG00000020521	=	0610013E23Rik
ENSMUSG00000020522	=	Mfap3
ENSMUSG00000020523	=	1810073G14Rik
ENSMUSG00000020524	=	Gria1
ENSMUSG00000020525	=	Ppm1d
ENSMUSG00000020526	=	Znhit3
ENSMUSG00000020527	=	Myo19
ENSMUSG00000020528	=	Prpsap2
ENSMUSG00000020530	=	Ggnbp2
ENSMUSG00000020532	=	Acaca
ENSMUSG00000020534	=	Shmt1
ENSMUSG00000020536	=	Llgl1
ENSMUSG00000020537	=	Drg2
ENSMUSG00000020538	=	Srebf1
ENSMUSG00000020541	=	Tom1l1
ENSMUSG00000020542	=	Myocd
ENSMUSG00000020544	=	Cox11
ENSMUSG00000020545	=	1700108M19Rik
ENSMUSG00000020546	=	Stxbp4
ENSMUSG00000020547	=	Bzw2
ENSMUSG00000020548	=	1700086D15Rik
ENSMUSG00000020549	=	Elac2
ENSMUSG00000020553	=	Pctp
ENSMUSG00000020561	=	Twistnb
ENSMUSG00000020562	=	4930504H06Rik
ENSMUSG00000020564	=	Atxn7l1
ENSMUSG00000020566	=	Atp6v1c2
ENSMUSG00000020570	=	Sypl
ENSMUSG00000020571	=	Pdia6
ENSMUSG00000020572	=	Pbef1
ENSMUSG00000020573	=	Pik3cg
ENSMUSG00000020576	=	4933425L03Rik
ENSMUSG00000020577	=	Tspan13
ENSMUSG00000020580	=	Rock2
ENSMUSG00000020581	=	Agr2
ENSMUSG00000020583	=	Matn3
ENSMUSG00000020585	=	Laptm4a
ENSMUSG00000020589	=	D12Ertd553e
ENSMUSG00000020590	=	Snx13
ENSMUSG00000020591	=	Ntsr2
ENSMUSG00000020592	=	Sdc1
ENSMUSG00000020593	=	Lpin1
ENSMUSG00000020594	=	Pum2
ENSMUSG00000020598	=	Nrcam
ENSMUSG00000020599	=	Rgs9
ENSMUSG00000020600	=	Slc7a15
ENSMUSG00000020601	=	Trib2
ENSMUSG00000020604	=	Arsg
ENSMUSG00000020605	=	Hs1bp3
ENSMUSG00000020607	=	AW125753
ENSMUSG00000020608	=	Smc6
ENSMUSG00000020609	=	Apob
ENSMUSG00000020610	=	X83328
ENSMUSG00000020611	=	Gna13
ENSMUSG00000020612	=	Prkar1a
ENSMUSG00000020614	=	BC029169
ENSMUSG00000020617	=	1700012B07Rik
ENSMUSG00000020620	=	Abca8b
ENSMUSG00000020621	=	Rdh14
ENSMUSG00000020622	=	Nt5c1b
ENSMUSG00000020623	=	Map2k6
ENSMUSG00000020624	=	4933434M16Rik
ENSMUSG00000020627	=	Klhl29
ENSMUSG00000020628	=	Ttc15
ENSMUSG00000020629	=	Adi1
ENSMUSG00000020630	=	Rnaseh1
ENSMUSG00000020631	=	Atad2b
ENSMUSG00000020633	=	1110015M06Rik
ENSMUSG00000020634	=	Ubxd4
ENSMUSG00000020635	=	Fkbp1b
ENSMUSG00000020636	=	Allc
ENSMUSG00000020638	=	Tyki
ENSMUSG00000020639	=	Pfn4
ENSMUSG00000020640	=	Itsn2
ENSMUSG00000020641	=	Rsad2
ENSMUSG00000020642	=	Rnf144a
ENSMUSG00000020644	=	Id2
ENSMUSG00000020646	=	Mboat2
ENSMUSG00000020647	=	Ncoa1
ENSMUSG00000020648	=	Dus4l
ENSMUSG00000020649	=	Rrm2
ENSMUSG00000020650	=	Bcap29
ENSMUSG00000020651	=	Slc26a4
ENSMUSG00000020652	=	Cenpo
ENSMUSG00000020653	=	MGI:2653358
ENSMUSG00000020654	=	Adcy3
ENSMUSG00000020656	=	Grhl1
ENSMUSG00000020657	=	Rbj
ENSMUSG00000020658	=	Efr3b
ENSMUSG00000020659	=	Cbll1
ENSMUSG00000020660	=	Pomc
ENSMUSG00000020661	=	Dnmt3a
ENSMUSG00000020664	=	Dld
ENSMUSG00000020668	=	Kif3c
ENSMUSG00000020669	=	Sh3yl1
ENSMUSG00000020671	=	Rab10
ENSMUSG00000020672	=	Sntg2
ENSMUSG00000020673	=	Tpo
ENSMUSG00000020674	=	Pxdn
ENSMUSG00000020676	=	Ccl11
ENSMUSG00000020677	=	Ddx52
ENSMUSG00000020679	=	Hnf1b
ENSMUSG00000020680	=	Taf15
ENSMUSG00000020681	=	Ace
ENSMUSG00000020682	=	Mmp28
ENSMUSG00000020684	=	Rasl10b
ENSMUSG00000020686	=	Gas2l2
ENSMUSG00000020687	=	Cdc27
ENSMUSG00000020689	=	Itgb3
ENSMUSG00000020690	=	Efcab3
ENSMUSG00000020691	=	Mettl2
ENSMUSG00000020692	=	Nle1
ENSMUSG00000020694	=	Tlk2
ENSMUSG00000020695	=	Mrc2
ENSMUSG00000020696	=	Rffl
ENSMUSG00000020697	=	Lig3
ENSMUSG00000020698	=	Cct6b
ENSMUSG00000020700	=	Map3k3
ENSMUSG00000020701	=	Tmem132e
ENSMUSG00000020702	=	Ccl1
ENSMUSG00000020703	=	5530401A14Rik
ENSMUSG00000020704	=	Accn1
ENSMUSG00000020705	=	Ddx42
ENSMUSG00000020706	=	Ftsj3
ENSMUSG00000020707	=	Rnf135
ENSMUSG00000020708	=	Psmc5
ENSMUSG00000020709	=	Centa2
ENSMUSG00000020712	=	Tcam1
ENSMUSG00000020713	=	Gh
ENSMUSG00000020715	=	Ern1
ENSMUSG00000020716	=	Nf1
ENSMUSG00000020717	=	Pecam1
ENSMUSG00000020718	=	Polg2
ENSMUSG00000020719	=	Ddx5
ENSMUSG00000020720	=	Psmd12
ENSMUSG00000020721	=	Helz
ENSMUSG00000020722	=	Cacng1
ENSMUSG00000020723	=	Cacng4
ENSMUSG00000020728	=	Ccdc46
ENSMUSG00000020732	=	Rab37
ENSMUSG00000020733	=	Slc9a3r1
ENSMUSG00000020734	=	Grin2c
ENSMUSG00000020736	=	Nt5c
ENSMUSG00000020737	=	Hn1
ENSMUSG00000020738	=	Sumo2
ENSMUSG00000020739	=	Nup85
ENSMUSG00000020740	=	Gga3
ENSMUSG00000020741	=	1300001I01Rik
ENSMUSG00000020743	=	Mif4gd
ENSMUSG00000020744	=	Slc25a19
ENSMUSG00000020745	=	Pafah1b1
ENSMUSG00000020747	=	2310067B10Rik
ENSMUSG00000020752	=	Recql5
ENSMUSG00000020755	=	Sap30bp
ENSMUSG00000020758	=	Itgb4
ENSMUSG00000020766	=	Galk1
ENSMUSG00000020770	=	Unk
ENSMUSG00000020773	=	Trim47
ENSMUSG00000020774	=	Aspa
ENSMUSG00000020775	=	Mrpl38
ENSMUSG00000020776	=	Fbf1
ENSMUSG00000020777	=	Acox1
ENSMUSG00000020778	=	2310004N24Rik
ENSMUSG00000020780	=	Srp68
ENSMUSG00000020781	=	Tsen54
ENSMUSG00000020782	=	Llgl2
ENSMUSG00000020783	=	1200014J11Rik
ENSMUSG00000020785	=	Camkk1
ENSMUSG00000020787	=	P2rx1
ENSMUSG00000020788	=	Atp2a3
ENSMUSG00000020790	=	Ankfy1
ENSMUSG00000020792	=	Exoc7
ENSMUSG00000020793	=	Galr2
ENSMUSG00000020794	=	Ube2g1
ENSMUSG00000020798	=	Spns3
ENSMUSG00000020799	=	Tekt1
ENSMUSG00000020801	=	Med31
ENSMUSG00000020802	=	Ube2o
ENSMUSG00000020803	=	Txndc17
ENSMUSG00000020804	=	Aanat
ENSMUSG00000020805	=	Slc13a5
ENSMUSG00000020806	=	Rhbdf2
ENSMUSG00000020807	=	4933427D14Rik
ENSMUSG00000020808	=	6720460F02Rik
ENSMUSG00000020810	=	Cygb
ENSMUSG00000020811	=	Wscd1
ENSMUSG00000020812	=	1810032O08Rik
ENSMUSG00000020814	=	Mxra7
ENSMUSG00000020815	=	1110005A03Rik
ENSMUSG00000020817	=	Rabep1
ENSMUSG00000020818	=	Mfsd11
ENSMUSG00000020821	=	Kif1c
ENSMUSG00000020823	=	Sec14l1
ENSMUSG00000020826	=	Nos2
ENSMUSG00000020827	=	Mink1
ENSMUSG00000020828	=	Pld2
ENSMUSG00000020829	=	Slc46a1
ENSMUSG00000020830	=	Vmo1
ENSMUSG00000020831	=	0610010K14Rik
ENSMUSG00000020832	=	Eral1
ENSMUSG00000020834	=	Dhrs13
ENSMUSG00000020836	=	Coro6
ENSMUSG00000020838	=	Slc6a4
ENSMUSG00000020839	=	Tmigd1
ENSMUSG00000020840	=	Blmh
ENSMUSG00000020841	=	Cpd
ENSMUSG00000020843	=	Timm22
ENSMUSG00000020844	=	Nxn
ENSMUSG00000020846	=	1500005K14Rik
ENSMUSG00000020847	=	Rph3al
ENSMUSG00000020848	=	Doc2b
ENSMUSG00000020849	=	Ywhae
ENSMUSG00000020850	=	Prpf8
ENSMUSG00000020857	=	Nme2
ENSMUSG00000020859	=	Spag9
ENSMUSG00000020863	=	3300001P08Rik
ENSMUSG00000020864	=	Ankrd40
ENSMUSG00000020865	=	Abcc3
ENSMUSG00000020866	=	Cacna1g
ENSMUSG00000020867	=	Spata20
ENSMUSG00000020868	=	Xylt2
ENSMUSG00000020869	=	Lrrc59
ENSMUSG00000020870	=	ENSMUSG00000020870
ENSMUSG00000020871	=	Dlx4
ENSMUSG00000020872	=	Tac4
ENSMUSG00000020873	=	Slc35b1
ENSMUSG00000020875	=	Hoxb9
ENSMUSG00000020876	=	Snx11
ENSMUSG00000020877	=	Scrn2
ENSMUSG00000020878	=	Lrrc46
ENSMUSG00000020882	=	Cacnb1
ENSMUSG00000020883	=	Fbxl20
ENSMUSG00000020884	=	Asgr1
ENSMUSG00000020886	=	Dlg4
ENSMUSG00000020887	=	A230052G05Rik
ENSMUSG00000020888	=	Dvl2
ENSMUSG00000020889	=	Nr1d1
ENSMUSG00000020890	=	Gucy2e
ENSMUSG00000020891	=	Alox8
ENSMUSG00000020892	=	Aloxe3
ENSMUSG00000020893	=	Per1
ENSMUSG00000020894	=	Vamp2
ENSMUSG00000020895	=	Tmem107
ENSMUSG00000020897	=	Aurkb
ENSMUSG00000020898	=	1500010J02Rik
ENSMUSG00000020899	=	Pfas
ENSMUSG00000020900	=	Myh10
ENSMUSG00000020901	=	Pik3r5
ENSMUSG00000020902	=	Ntn1
ENSMUSG00000020903	=	Stx8
ENSMUSG00000020904	=	Wdr16
ENSMUSG00000020905	=	Usp43
ENSMUSG00000020907	=	Rcvrn
ENSMUSG00000020908	=	Myh3
ENSMUSG00000020910	=	2310004I24Rik
ENSMUSG00000020911	=	Krt19
ENSMUSG00000020912	=	Krt12
ENSMUSG00000020913	=	Krt24
ENSMUSG00000020914	=	Top2a
ENSMUSG00000020916	=	Krt36
ENSMUSG00000020917	=	Acly
ENSMUSG00000020918	=	Gcn5l2
ENSMUSG00000020919	=	Stat5b
ENSMUSG00000020921	=	Tmem101
ENSMUSG00000020922	=	Lsm12
ENSMUSG00000020923	=	Ubtf
ENSMUSG00000020925	=	Ccdc43
ENSMUSG00000020926	=	Adam11
ENSMUSG00000020928	=	Higd1b
ENSMUSG00000020929	=	Eftud2
ENSMUSG00000020930	=	Ccdc103
ENSMUSG00000020932	=	Gfap
ENSMUSG00000020935	=	Dcakd
ENSMUSG00000020936	=	Nmt1
ENSMUSG00000020937	=	Plcd3
ENSMUSG00000020940	=	1700023F06Rik
ENSMUSG00000020941	=	Map3k14
ENSMUSG00000020945	=	Lyzl6
ENSMUSG00000020946	=	Gosr2
ENSMUSG00000020948	=	Klhl28
ENSMUSG00000020949	=	Fkbp3
ENSMUSG00000020950	=	Foxg1
ENSMUSG00000020952	=	Scfd1
ENSMUSG00000020953	=	Coch
ENSMUSG00000020954	=	Strn3
ENSMUSG00000020955	=	Ap4s1
ENSMUSG00000020956	=	6530401N04Rik
ENSMUSG00000020961	=	Ston2
ENSMUSG00000020962	=	Gtf2a1
ENSMUSG00000020963	=	Tshr
ENSMUSG00000020964	=	Sel1l
ENSMUSG00000020973	=	1110034A24Rik
ENSMUSG00000020974	=	Pole2
ENSMUSG00000020978	=	Klhdc2
ENSMUSG00000020982	=	Sdccag1
ENSMUSG00000020986	=	Sec23a
ENSMUSG00000020988	=	L2hgdh
ENSMUSG00000020990	=	Cdkl1
ENSMUSG00000020992	=	4930512B01Rik
ENSMUSG00000020993	=	Trappc6b
ENSMUSG00000020994	=	Pnn
ENSMUSG00000021000	=	Ctage5
ENSMUSG00000021003	=	Galc
ENSMUSG00000021007	=	Spata7
ENSMUSG00000021009	=	Ptpn21
ENSMUSG00000021010	=	Npas3
ENSMUSG00000021012	=	Zc3h14
ENSMUSG00000021013	=	Ttc8
ENSMUSG00000021018	=	Polr2h
ENSMUSG00000021020	=	Srp54a
ENSMUSG00000021022	=	Ppp2r3c
ENSMUSG00000021023	=	1110008L16Rik
ENSMUSG00000021024	=	Psma6
ENSMUSG00000021025	=	Nfkbia
ENSMUSG00000021027	=	Garnl1
ENSMUSG00000021028	=	Mbip
ENSMUSG00000021032	=	Ngb
ENSMUSG00000021033	=	Gstz1
ENSMUSG00000021036	=	Sptlc2
ENSMUSG00000021037	=	Ahsa1
ENSMUSG00000021038	=	AI413782
ENSMUSG00000021039	=	Snw1
ENSMUSG00000021040	=	1810035L17Rik
ENSMUSG00000021041	=	Alkbh1
ENSMUSG00000021044	=	Adck1
ENSMUSG00000021047	=	Nova1
ENSMUSG00000021048	=	Mthfd1
ENSMUSG00000021051	=	Ppp2r5e
ENSMUSG00000021054	=	Sgpp1
ENSMUSG00000021055	=	Esr2
ENSMUSG00000021056	=	Tex21
ENSMUSG00000021057	=	ENSMUSG00000021057
ENSMUSG00000021061	=	Spnb1
ENSMUSG00000021062	=	Rab15
ENSMUSG00000021065	=	Fut8
ENSMUSG00000021066	=	Spg3a
ENSMUSG00000021067	=	Sav1
ENSMUSG00000021068	=	Nin
ENSMUSG00000021069	=	Pygl
ENSMUSG00000021070	=	Bdkrb2
ENSMUSG00000021071	=	Trim9
ENSMUSG00000021072	=	Txndc1
ENSMUSG00000021076	=	Actr10
ENSMUSG00000021078	=	4930553D19Rik
ENSMUSG00000021079	=	Timm9
ENSMUSG00000021081	=	Serpina1f
ENSMUSG00000021086	=	4930403N07Rik
ENSMUSG00000021087	=	Rtn1
ENSMUSG00000021090	=	Lrrc9
ENSMUSG00000021091	=	Serpina3n
ENSMUSG00000021094	=	Dhrs7
ENSMUSG00000021095	=	Gsc
ENSMUSG00000021096	=	Ppm1a
ENSMUSG00000021097	=	Clmn
ENSMUSG00000021098	=	Six6os1
ENSMUSG00000021099	=	Six6
ENSMUSG00000021101	=	4930408O17Rik
ENSMUSG00000021102	=	Glrx5
ENSMUSG00000021103	=	Mnat1
ENSMUSG00000021108	=	Prkch
ENSMUSG00000021109	=	Hif1a
ENSMUSG00000021111	=	Papola
ENSMUSG00000021112	=	Mpp5
ENSMUSG00000021113	=	Snapc1
ENSMUSG00000021114	=	Atp6v1d
ENSMUSG00000021115	=	Vrk1
ENSMUSG00000021116	=	Eif2s1
ENSMUSG00000021118	=	Plek2
ENSMUSG00000021120	=	Pigh
ENSMUSG00000021123	=	Rdh12
ENSMUSG00000021124	=	Vti1b
ENSMUSG00000021125	=	Arg2
ENSMUSG00000021127	=	Zfp36l1
ENSMUSG00000021130	=	Galntl1
ENSMUSG00000021131	=	Erh
ENSMUSG00000021133	=	4933426M11Rik
ENSMUSG00000021134	=	Sfrs5
ENSMUSG00000021135	=	Slc10a1
ENSMUSG00000021136	=	Smoc1
ENSMUSG00000021139	=	1810020G14Rik
ENSMUSG00000021140	=	Pcnx
ENSMUSG00000021143	=	Pacs2
ENSMUSG00000021144	=	Mta1
ENSMUSG00000021147	=	Wdr37
ENSMUSG00000021148	=	Idi2
ENSMUSG00000021149	=	Gtpbp4
ENSMUSG00000021156	=	Zmynd11
ENSMUSG00000021171	=	D12Ertd551e
ENSMUSG00000021175	=	Cdca7l
ENSMUSG00000021176	=	2610021K21Rik
ENSMUSG00000021177	=	Tdp1
ENSMUSG00000021178	=	Psmc1
ENSMUSG00000021179	=	BC002230
ENSMUSG00000021180	=	Rps6ka5
ENSMUSG00000021182	=	Ccdc88c
ENSMUSG00000021185	=	9030617O03Rik
ENSMUSG00000021186	=	Fbln5
ENSMUSG00000021187	=	Tc2n
ENSMUSG00000021188	=	Trip11
ENSMUSG00000021189	=	Atxn3
ENSMUSG00000021190	=	Lgmn
ENSMUSG00000021192	=	Golga5
ENSMUSG00000021193	=	Pitrm1
ENSMUSG00000021194	=	Chga
ENSMUSG00000021196	=	Pfkp
ENSMUSG00000021198	=	9030205A07Rik
ENSMUSG00000021200	=	Asb2
ENSMUSG00000021203	=	Otub2
ENSMUSG00000021206	=	D830046C22Rik
ENSMUSG00000021207	=	Akr1c21
ENSMUSG00000021208	=	1810023F06Rik
ENSMUSG00000021209	=	8430415E04Rik
ENSMUSG00000021210	=	Akr1c6
ENSMUSG00000021211	=	Akr1c12
ENSMUSG00000021213	=	Akr1c13
ENSMUSG00000021214	=	Akr1c18
ENSMUSG00000021215	=	Net1
ENSMUSG00000021216	=	Tubal3
ENSMUSG00000021217	=	Tshz3
ENSMUSG00000021218	=	Gdi2
ENSMUSG00000021219	=	Rgs6
ENSMUSG00000021221	=	Dpf3
ENSMUSG00000021222	=	Wdr21
ENSMUSG00000021223	=	Papln
ENSMUSG00000021224	=	Numb
ENSMUSG00000021226	=	Acot2
ENSMUSG00000021228	=	Acot3
ENSMUSG00000021234	=	9830169C18Rik
ENSMUSG00000021235	=	Coq6
ENSMUSG00000021236	=	Entpd5
ENSMUSG00000021238	=	Aldh6a1
ENSMUSG00000021239	=	Vsx2
ENSMUSG00000021240	=	Abcd4
ENSMUSG00000021241	=	Isca2
ENSMUSG00000021242	=	Npc2
ENSMUSG00000021243	=	Fcf1
ENSMUSG00000021244	=	Ylpm1
ENSMUSG00000021245	=	Mlh3
ENSMUSG00000021248	=	Tmed10
ENSMUSG00000021250	=	Fos
ENSMUSG00000021252	=	0610007P14Rik
ENSMUSG00000021253	=	Tgfb3
ENSMUSG00000021254	=	1700020O03Rik
ENSMUSG00000021255	=	Esrrb
ENSMUSG00000021256	=	Vash1
ENSMUSG00000021257	=	Angel1
ENSMUSG00000021258	=	Ccnk
ENSMUSG00000021259	=	Cyp46a1
ENSMUSG00000021260	=	1600002O04Rik
ENSMUSG00000021262	=	Evl
ENSMUSG00000021263	=	Degs2
ENSMUSG00000021264	=	Yy1
ENSMUSG00000021265	=	Slc25a29
ENSMUSG00000021266	=	Wars
ENSMUSG00000021268	=	Meg3
ENSMUSG00000021270	=	Hsp90aa1
ENSMUSG00000021271	=	2810455K09Rik
ENSMUSG00000021273	=	Fdft1
ENSMUSG00000021275	=	4930573I19Rik
ENSMUSG00000021276	=	2810452K22Rik
ENSMUSG00000021277	=	Traf3
ENSMUSG00000021278	=	Amn
ENSMUSG00000021279	=	Cdc42bpb
ENSMUSG00000021280	=	1200009I06Rik
ENSMUSG00000021281	=	Tnfaip2
ENSMUSG00000021282	=	Eif5
ENSMUSG00000021285	=	Ppp1r13b
ENSMUSG00000021286	=	Zfyve21
ENSMUSG00000021287	=	Xrcc3
ENSMUSG00000021288	=	Klc1
ENSMUSG00000021290	=	2010107E04Rik
ENSMUSG00000021294	=	Kif26a
ENSMUSG00000021298	=	Gpr132
ENSMUSG00000021301	=	Hecw1
ENSMUSG00000021302	=	Ggps1
ENSMUSG00000021303	=	Gng4
ENSMUSG00000021306	=	Gpr137b
ENSMUSG00000021311	=	Mtr
ENSMUSG00000021313	=	Ryr2
ENSMUSG00000021314	=	Amph
ENSMUSG00000021318	=	Gli3
ENSMUSG00000021319	=	Sfrp4
ENSMUSG00000021322	=	Aoah
ENSMUSG00000021326	=	Trim27
ENSMUSG00000021327	=	Zkscan3
ENSMUSG00000021335	=	Slc17a1
ENSMUSG00000021336	=	Slc17a4
ENSMUSG00000021337	=	Scgn
ENSMUSG00000021338	=	Lrrc16
ENSMUSG00000021339	=	Mrs2l
ENSMUSG00000021340	=	Gpld1
ENSMUSG00000021342	=	Prl
ENSMUSG00000021345	=	Prl8a6
ENSMUSG00000021346	=	Prl8a8
ENSMUSG00000021347	=	Prl7b1
ENSMUSG00000021348	=	Prl7d1
ENSMUSG00000021356	=	Irf4
ENSMUSG00000021357	=	Exoc2
ENSMUSG00000021359	=	Tcfap2a
ENSMUSG00000021360	=	Gcnt2
ENSMUSG00000021361	=	Tmem14c
ENSMUSG00000021362	=	Gcm2
ENSMUSG00000021363	=	Mak
ENSMUSG00000021364	=	Elovl2
ENSMUSG00000021365	=	Nedd9
ENSMUSG00000021366	=	Hivep1
ENSMUSG00000021367	=	Edn1
ENSMUSG00000021368	=	Tbc1d7
ENSMUSG00000021371	=	Ccdc90a
ENSMUSG00000021373	=	Cap2
ENSMUSG00000021374	=	Nup153
ENSMUSG00000021375	=	Kif13a
ENSMUSG00000021376	=	Tpmt
ENSMUSG00000021377	=	Dek
ENSMUSG00000021379	=	Id4
ENSMUSG00000021381	=	Barx1
ENSMUSG00000021384	=	Susd3
ENSMUSG00000021385	=	Ippk
ENSMUSG00000021388	=	Aspn
ENSMUSG00000021390	=	Ogn
ENSMUSG00000021391	=	Cenpp
ENSMUSG00000021392	=	Nol8
ENSMUSG00000021395	=	Spin1
ENSMUSG00000021396	=	Nxnl2
ENSMUSG00000021400	=	Wrnip1
ENSMUSG00000021403	=	Serpinb9b
ENSMUSG00000021404	=	Serpinb9c
ENSMUSG00000021408	=	Ripk1
ENSMUSG00000021411	=	1300014I06Rik
ENSMUSG00000021413	=	Prpf4b
ENSMUSG00000021414	=	1700026J04Rik
ENSMUSG00000021415	=	NM_025750.2
ENSMUSG00000021416	=	1810022C23Rik
ENSMUSG00000021417	=	Peci
ENSMUSG00000021418	=	Rpp40
ENSMUSG00000021420	=	Fars2
ENSMUSG00000021423	=	Ly86
ENSMUSG00000021427	=	Ssr1
ENSMUSG00000021428	=	Riok1
ENSMUSG00000021431	=	6530403A03Rik
ENSMUSG00000021432	=	Slc35b3
ENSMUSG00000021439	=	Ctsq
ENSMUSG00000021440	=	Cts7
ENSMUSG00000021441	=	Cts6
ENSMUSG00000021448	=	Shc3
ENSMUSG00000021451	=	Sema4d
ENSMUSG00000021453	=	Gadd45g
ENSMUSG00000021456	=	Fbp2
ENSMUSG00000021457	=	Syk
ENSMUSG00000021458	=	2010111I01Rik
ENSMUSG00000021460	=	Auh
ENSMUSG00000021461	=	Fancc
ENSMUSG00000021464	=	Ror2
ENSMUSG00000021466	=	Ptch1
ENSMUSG00000021468	=	Sptlc1
ENSMUSG00000021469	=	Msx2
ENSMUSG00000021470	=	9330134C04Rik
ENSMUSG00000021474	=	Sfxn1
ENSMUSG00000021476	=	Habp4
ENSMUSG00000021477	=	Ctsl
ENSMUSG00000021478	=	Drd1a
ENSMUSG00000021481	=	Zfp346
ENSMUSG00000021482	=	1110018J18Rik
ENSMUSG00000021483	=	Ccrk
ENSMUSG00000021484	=	Lman2
ENSMUSG00000021485	=	Mxd3
ENSMUSG00000021486	=	Prelid1
ENSMUSG00000021488	=	Nsd1
ENSMUSG00000021490	=	Slc34a1
ENSMUSG00000021492	=	F12
ENSMUSG00000021493	=	Pdlim7
ENSMUSG00000021494	=	Ddx41
ENSMUSG00000021495	=	BC021381
ENSMUSG00000021496	=	Pcbd2
ENSMUSG00000021497	=	Txndc15
ENSMUSG00000021499	=	Catsper3
ENSMUSG00000021500	=	Ddx46
ENSMUSG00000021501	=	Caml
ENSMUSG00000021504	=	B4galt7
ENSMUSG00000021506	=	Pitx1
ENSMUSG00000021508	=	Cxcl14
ENSMUSG00000021509	=	AU042651
ENSMUSG00000021510	=	A530054K11Rik
ENSMUSG00000021514	=	Zfp369
ENSMUSG00000021518	=	Ptdss1
ENSMUSG00000021519	=	Mterfd1
ENSMUSG00000021520	=	Uqcrb
ENSMUSG00000021532	=	Fastkd3
ENSMUSG00000021534	=	1700001L19Rik
ENSMUSG00000021536	=	Adcy2
ENSMUSG00000021537	=	Cetn3
ENSMUSG00000021538	=	Il9
ENSMUSG00000021539	=	Lect2
ENSMUSG00000021540	=	Smad5
ENSMUSG00000021541	=	Trpc7
ENSMUSG00000021545	=	1700067P10Rik
ENSMUSG00000021546	=	Hnrpk
ENSMUSG00000021548	=	Ccnh
ENSMUSG00000021549	=	Rasa1
ENSMUSG00000021550	=	2210016F16Rik
ENSMUSG00000021552	=	Gkap1
ENSMUSG00000021553	=	Slc28a3
ENSMUSG00000021555	=	Mak10
ENSMUSG00000021556	=	Golm1
ENSMUSG00000021557	=	Agtpbp1
ENSMUSG00000021559	=	Dapk1
ENSMUSG00000021565	=	Slc6a19
ENSMUSG00000021566	=	5430425J12Rik
ENSMUSG00000021567	=	Nkd2
ENSMUSG00000021569	=	Trip13
ENSMUSG00000021572	=	Cep72
ENSMUSG00000021573	=	Tppp
ENSMUSG00000021575	=	Ahrr
ENSMUSG00000021576	=	Pdcd6
ENSMUSG00000021577	=	Sdha
ENSMUSG00000021578	=	Ccdc127
ENSMUSG00000021579	=	AI595366
ENSMUSG00000021583	=	Erap1
ENSMUSG00000021585	=	Cast
ENSMUSG00000021587	=	Pcsk1
ENSMUSG00000021589	=	Hspg2
ENSMUSG00000021590	=	Spata9
ENSMUSG00000021591	=	Glrx
ENSMUSG00000021592	=	Arsk
ENSMUSG00000021594	=	Srd5a1
ENSMUSG00000021595	=	Nsun2
ENSMUSG00000021596	=	Mctp1
ENSMUSG00000021597	=	Ankrd32
ENSMUSG00000021598	=	Med10
ENSMUSG00000021600	=	8030423J24Rik
ENSMUSG00000021601	=	Brctd1
ENSMUSG00000021604	=	Irx4
ENSMUSG00000021606	=	Ndufs6
ENSMUSG00000021607	=	Mrpl36
ENSMUSG00000021608	=	Lpcat1
ENSMUSG00000021609	=	Slc6a3
ENSMUSG00000021610	=	Clptm1l
ENSMUSG00000021611	=	Tert
ENSMUSG00000021612	=	Slc6a18
ENSMUSG00000021613	=	Hapln1
ENSMUSG00000021614	=	Vcan
ENSMUSG00000021615	=	Xrcc4
ENSMUSG00000021618	=	ENSMUSG00000021618
ENSMUSG00000021619	=	Atg10
ENSMUSG00000021620	=	Acot12
ENSMUSG00000021621	=	Zcchc9
ENSMUSG00000021622	=	Ckmt2
ENSMUSG00000021624	=	Cd180
ENSMUSG00000021629	=	Slc30a5
ENSMUSG00000021631	=	ENSMUSG00000021631
ENSMUSG00000021635	=	Rad17
ENSMUSG00000021636	=	Marveld2
ENSMUSG00000021638	=	Ocln
ENSMUSG00000021639	=	Gtf2h2
ENSMUSG00000021640	=	Naip1
ENSMUSG00000021643	=	Serf1
ENSMUSG00000021645	=	Smn1
ENSMUSG00000021646	=	Mccc2
ENSMUSG00000021647	=	Cartpt
ENSMUSG00000021650	=	Ptcd2
ENSMUSG00000021660	=	Btf3
ENSMUSG00000021661	=	Ankra2
ENSMUSG00000021662	=	Rgnef
ENSMUSG00000021665	=	Hexb
ENSMUSG00000021666	=	Gfm2
ENSMUSG00000021668	=	Polk
ENSMUSG00000021669	=	Col4a3bp
ENSMUSG00000021670	=	Hmgcr
ENSMUSG00000021671	=	1200014M14Rik
ENSMUSG00000021675	=	F2rl2
ENSMUSG00000021676	=	Iqgap2
ENSMUSG00000021678	=	F2rl1
ENSMUSG00000021679	=	NP_001074628.1
ENSMUSG00000021680	=	Crhbp
ENSMUSG00000021681	=	Aggf1
ENSMUSG00000021684	=	Pde8b
ENSMUSG00000021685	=	Otp
ENSMUSG00000021686	=	Ap3b1
ENSMUSG00000021687	=	Scamp1
ENSMUSG00000021690	=	Jmy
ENSMUSG00000021692	=	Dimt1
ENSMUSG00000021693	=	Kif2a
ENSMUSG00000021694	=	Ercc8
ENSMUSG00000021696	=	Elovl7
ENSMUSG00000021697	=	Depdc1b
ENSMUSG00000021699	=	Pde4d
ENSMUSG00000021700	=	Rab3c
ENSMUSG00000021701	=	Plk2
ENSMUSG00000021702	=	Thbs4
ENSMUSG00000021703	=	Serinc5
ENSMUSG00000021704	=	ENSMUSG00000021704
ENSMUSG00000021706	=	Zfyve16
ENSMUSG00000021707	=	Dhfr
ENSMUSG00000021708	=	Rasgrf2
ENSMUSG00000021709	=	Erbb2ip
ENSMUSG00000021710	=	Nln
ENSMUSG00000021711	=	2410002O22Rik
ENSMUSG00000021712	=	Trim23
ENSMUSG00000021713	=	Ppwd1
ENSMUSG00000021714	=	Cenpk
ENSMUSG00000021715	=	Sdccag10
ENSMUSG00000021716	=	Sfrs12ip1
ENSMUSG00000021718	=	4933425L06Rik
ENSMUSG00000021719	=	Rgs7bp
ENSMUSG00000021720	=	Rnf180
ENSMUSG00000021721	=	Htr1a
ENSMUSG00000021725	=	Parp8
ENSMUSG00000021728	=	Emb
ENSMUSG00000021730	=	Hcn1
ENSMUSG00000021731	=	Mrps30
ENSMUSG00000021732	=	Fgf10
ENSMUSG00000021733	=	Slc4a7
ENSMUSG00000021737	=	Psmd6
ENSMUSG00000021738	=	Atxn7
ENSMUSG00000021741	=	ENSMUSG00000021741
ENSMUSG00000021743	=	Fezf2
ENSMUSG00000021745	=	Ptprg
ENSMUSG00000021747	=	4930452B06Rik
ENSMUSG00000021748	=	Pdhb
ENSMUSG00000021749	=	Oit1
ENSMUSG00000021750	=	BC055107
ENSMUSG00000021751	=	Acox2
ENSMUSG00000021752	=	Kctd6
ENSMUSG00000021754	=	Map3k1
ENSMUSG00000021756	=	Il6st
ENSMUSG00000021758	=	Ddx4
ENSMUSG00000021759	=	MGI:104646
ENSMUSG00000021760	=	2310016C16Rik
ENSMUSG00000021763	=	BC067074
ENSMUSG00000021764	=	Ndufs4
ENSMUSG00000021765	=	Fst
ENSMUSG00000021767	=	Myst4
ENSMUSG00000021768	=	Dusp13
ENSMUSG00000021770	=	Samd8
ENSMUSG00000021771	=	Vdac2
ENSMUSG00000021772	=	Nkiras1
ENSMUSG00000021773	=	Comtd1
ENSMUSG00000021774	=	Ube2e1
ENSMUSG00000021775	=	Nr1d2
ENSMUSG00000021779	=	Thrb
ENSMUSG00000021782	=	Dlg5
ENSMUSG00000021785	=	Ngly1
ENSMUSG00000021786	=	Oxsm
ENSMUSG00000021789	=	Sftpa1
ENSMUSG00000021790	=	Dydc1
ENSMUSG00000021791	=	Dydc2
ENSMUSG00000021792	=	5730469M10Rik
ENSMUSG00000021794	=	Glud1
ENSMUSG00000021795	=	Sftpd
ENSMUSG00000021796	=	Bmpr1a
ENSMUSG00000021797	=	9230112D13Rik
ENSMUSG00000021798	=	Ldb3
ENSMUSG00000021799	=	Opn4
ENSMUSG00000021803	=	Pcdh21
ENSMUSG00000021804	=	Rgr
ENSMUSG00000021806	=	Nid2
ENSMUSG00000021807	=	2700060E02Rik
ENSMUSG00000021809	=	Nudt13
ENSMUSG00000021810	=	Ecd
ENSMUSG00000021811	=	Dnajc9
ENSMUSG00000021814	=	Anxa7
ENSMUSG00000021815	=	Zmynd17
ENSMUSG00000021816	=	Ppp3cb
ENSMUSG00000021819	=	2310021P13Rik
ENSMUSG00000021820	=	Camk2g
ENSMUSG00000021822	=	Plau
ENSMUSG00000021823	=	Vcl
ENSMUSG00000021824	=	Ap3m1
ENSMUSG00000021830	=	Txndc16
ENSMUSG00000021831	=	Ero1l
ENSMUSG00000021832	=	Psmc6
ENSMUSG00000021835	=	Bmp4
ENSMUSG00000021838	=	Samd4
ENSMUSG00000021840	=	C130032J12Rik
ENSMUSG00000021843	=	Ktn1
ENSMUSG00000021846	=	Peli2
ENSMUSG00000021848	=	Otx2
ENSMUSG00000021850	=	1700011H14Rik
ENSMUSG00000021852	=	Slc35f4
ENSMUSG00000021866	=	Anxa11
ENSMUSG00000021867	=	D14Ertd449e
ENSMUSG00000021868	=	Ppif
ENSMUSG00000021870	=	Slmap
ENSMUSG00000021871	=	Pnp1
ENSMUSG00000021872	=	Rnase10
ENSMUSG00000021874	=	4933413J09Rik
ENSMUSG00000021876	=	Rnase4
ENSMUSG00000021877	=	Arf4
ENSMUSG00000021879	=	Dnahc7l
ENSMUSG00000021880	=	Rnase6
ENSMUSG00000021884	=	Hacl1
ENSMUSG00000021886	=	Gpr65
ENSMUSG00000021890	=	Eaf1
ENSMUSG00000021891	=	Mettl6
ENSMUSG00000021892	=	Sh3bp5
ENSMUSG00000021893	=	Capn7
ENSMUSG00000021895	=	Arhgef3
ENSMUSG00000021898	=	Asb14
ENSMUSG00000021900	=	Btd
ENSMUSG00000021901	=	Bap1
ENSMUSG00000021902	=	Phf7
ENSMUSG00000021903	=	Galntl2
ENSMUSG00000021904	=	Sema3g
ENSMUSG00000021905	=	Dph3
ENSMUSG00000021906	=	Oxnad1
ENSMUSG00000021907	=	Msmb
ENSMUSG00000021908	=	Ncoa4
ENSMUSG00000021909	=	Tnnc1
ENSMUSG00000021910	=	Nisch
ENSMUSG00000021911	=	Parg
ENSMUSG00000021913	=	NP_001074599.1
ENSMUSG00000021916	=	Glt8d1
ENSMUSG00000021917	=	Spcs1
ENSMUSG00000021918	=	Nek4
ENSMUSG00000021919	=	Chat
ENSMUSG00000021922	=	Itih4
ENSMUSG00000021927	=	ENSMUSG00000021927
ENSMUSG00000021928	=	Ebpl
ENSMUSG00000021929	=	Kpna3
ENSMUSG00000021930	=	6330409N04Rik
ENSMUSG00000021932	=	Rnaseh2b
ENSMUSG00000021933	=	Gucy1b2
ENSMUSG00000021936	=	Mapk8
ENSMUSG00000021938	=	Pspc1
ENSMUSG00000021939	=	Ctsb
ENSMUSG00000021940	=	Ptpn20
ENSMUSG00000021943	=	Gdf10
ENSMUSG00000021944	=	Gata4
ENSMUSG00000021945	=	Zmym2
ENSMUSG00000021947	=	Cryl1
ENSMUSG00000021948	=	Prkcd
ENSMUSG00000021950	=	Anxa8
ENSMUSG00000021951	=	N6amt2
ENSMUSG00000021952	=	Xpo4
ENSMUSG00000021953	=	Tdh
ENSMUSG00000021957	=	Tkt
ENSMUSG00000021958	=	2610028A01Rik
ENSMUSG00000021959	=	Lats2
ENSMUSG00000021961	=	4930578I06Rik
ENSMUSG00000021962	=	Dcp1a
ENSMUSG00000021963	=	Sap18
ENSMUSG00000021965	=	F630043A04Rik
ENSMUSG00000021966	=	1700049K14Rik
ENSMUSG00000021967	=	Mrp63
ENSMUSG00000021969	=	Zdhhc20
ENSMUSG00000021972	=	Hmbox1
ENSMUSG00000021973	=	Efha1
ENSMUSG00000021974	=	Fgf9
ENSMUSG00000021975	=	Ints9
ENSMUSG00000021977	=	1700129C05Rik
ENSMUSG00000021978	=	Extl3
ENSMUSG00000021981	=	Cab39l
ENSMUSG00000021982	=	Cdadc1
ENSMUSG00000021983	=	Atp8a2
ENSMUSG00000021986	=	2600011E07Rik
ENSMUSG00000021987	=	Mtmr6
ENSMUSG00000021990	=	Spata13
ENSMUSG00000021991	=	Cacna2d3
ENSMUSG00000021993	=	Mipep
ENSMUSG00000021994	=	Wnt5a
ENSMUSG00000021996	=	Esd
ENSMUSG00000021997	=	4921509B22Rik
ENSMUSG00000021998	=	Lcp1
ENSMUSG00000021999	=	Cpb2
ENSMUSG00000022000	=	Zc3h13
ENSMUSG00000022002	=	4930564B18Rik
ENSMUSG00000022003	=	Slc25a30
ENSMUSG00000022008	=	1200011I18Rik
ENSMUSG00000022009	=	Nufip1
ENSMUSG00000022010	=	Tsc22d1
ENSMUSG00000022012	=	Enox1
ENSMUSG00000022013	=	Dnajc15
ENSMUSG00000022014	=	Epsti1
ENSMUSG00000022015	=	Tnfsf11
ENSMUSG00000022016	=	Akap11
ENSMUSG00000022018	=	1190002H23Rik
ENSMUSG00000022019	=	Tdrd3
ENSMUSG00000022020	=	Narg1l
ENSMUSG00000022021	=	Diap3
ENSMUSG00000022022	=	Mtrf1
ENSMUSG00000022023	=	Wbp4
ENSMUSG00000022024	=	Sugt1
ENSMUSG00000022025	=	Lect1
ENSMUSG00000022026	=	Olfm4
ENSMUSG00000022031	=	Elp3
ENSMUSG00000022032	=	Scara5
ENSMUSG00000022033	=	Pbk
ENSMUSG00000022034	=	Esco2
ENSMUSG00000022035	=	Ccdc25
ENSMUSG00000022037	=	Clu
ENSMUSG00000022039	=	Adam2
ENSMUSG00000022040	=	Ephx2
ENSMUSG00000022041	=	Chrna2
ENSMUSG00000022043	=	Trim35
ENSMUSG00000022044	=	Stmn4
ENSMUSG00000022048	=	Dpysl2
ENSMUSG00000022051	=	Bnip3l
ENSMUSG00000022052	=	Ppp2r2a
ENSMUSG00000022053	=	Ebf2
ENSMUSG00000022054	=	Nefm
ENSMUSG00000022055	=	Nefl
ENSMUSG00000022056	=	Adam7
ENSMUSG00000022057	=	Adamdec1
ENSMUSG00000022061	=	Nkx3-1
ENSMUSG00000022064	=	Pibf1
ENSMUSG00000022066	=	Entpd4
ENSMUSG00000022070	=	6720463M24Rik
ENSMUSG00000022074	=	Tnfrsf10b
ENSMUSG00000022075	=	Rhobtb2
ENSMUSG00000022076	=	Klhl1
ENSMUSG00000022085	=	1700081D17Rik
ENSMUSG00000022089	=	Bin3
ENSMUSG00000022090	=	Pdlim2
ENSMUSG00000022091	=	Sorbs3
ENSMUSG00000022092	=	Ppp3cc
ENSMUSG00000022094	=	Slc39a14
ENSMUSG00000022095	=	Rai16
ENSMUSG00000022096	=	Hr
ENSMUSG00000022097	=	Sftpc
ENSMUSG00000022098	=	Bmp1
ENSMUSG00000022099	=	Epb4.9
ENSMUSG00000022100	=	Xpo7
ENSMUSG00000022101	=	Fgf17
ENSMUSG00000022102	=	Dok2
ENSMUSG00000022103	=	Gfra2
ENSMUSG00000022105	=	Rb1
ENSMUSG00000022106	=	Rcbtb2
ENSMUSG00000022108	=	Itm2b
ENSMUSG00000022109	=	Med4
ENSMUSG00000022110	=	Sucla2
ENSMUSG00000022111	=	Uchl3
ENSMUSG00000022112	=	Gpc5
ENSMUSG00000022113	=	Trim52
ENSMUSG00000022114	=	Spry2
ENSMUSG00000022116	=	4930449E01Rik
ENSMUSG00000022119	=	Rbm26
ENSMUSG00000022120	=	2610206B13Rik
ENSMUSG00000022122	=	Ednrb
ENSMUSG00000022123	=	Scel
ENSMUSG00000022124	=	Fbxl3
ENSMUSG00000022125	=	Cln5
ENSMUSG00000022126	=	Irg1
ENSMUSG00000022129	=	Dct
ENSMUSG00000022130	=	Tgds
ENSMUSG00000022131	=	Gpr180
ENSMUSG00000022132	=	Cldn10a
ENSMUSG00000022136	=	Dnajc3b
ENSMUSG00000022139	=	Mbnl2
ENSMUSG00000022141	=	Nipbl
ENSMUSG00000022142	=	Nup155
ENSMUSG00000022144	=	Gdnf
ENSMUSG00000022146	=	Osmr
ENSMUSG00000022148	=	Fyb
ENSMUSG00000022149	=	C9
ENSMUSG00000022150	=	Dab2
ENSMUSG00000022151	=	Ttc33
ENSMUSG00000022155	=	4930455B06Rik
ENSMUSG00000022156	=	Gzme
ENSMUSG00000022157	=	Mcpt8
ENSMUSG00000022159	=	Rab2b
ENSMUSG00000022160	=	Mettl3
ENSMUSG00000022174	=	Dad1
ENSMUSG00000022175	=	Lrp10
ENSMUSG00000022176	=	Rem2
ENSMUSG00000022177	=	D14Ertd500e
ENSMUSG00000022178	=	Jub
ENSMUSG00000022179	=	4931414P19Rik
ENSMUSG00000022180	=	Slc7a8
ENSMUSG00000022181	=	C6
ENSMUSG00000022184	=	Fbxo4
ENSMUSG00000022185	=	Acin1
ENSMUSG00000022186	=	Oxct1
ENSMUSG00000022187	=	EG433634
ENSMUSG00000022191	=	Rnasen
ENSMUSG00000022193	=	Psmb5
ENSMUSG00000022194	=	Bcl2l2
ENSMUSG00000022195	=	6030458C11Rik
ENSMUSG00000022197	=	Pdzd2
ENSMUSG00000022198	=	Pabpn1
ENSMUSG00000022199	=	Slc22a17
ENSMUSG00000022200	=	Golph3
ENSMUSG00000022201	=	Zfr
ENSMUSG00000022203	=	Efs
ENSMUSG00000022204	=	Ngdn
ENSMUSG00000022205	=	Sub1
ENSMUSG00000022206	=	Npr3
ENSMUSG00000022208	=	Jph4
ENSMUSG00000022209	=	Dhrs2
ENSMUSG00000022210	=	Dhrs4
ENSMUSG00000022211	=	BC036313
ENSMUSG00000022212	=	Cpne6
ENSMUSG00000022214	=	Wdr23
ENSMUSG00000022215	=	1110028A07Rik
ENSMUSG00000022216	=	Psme1
ENSMUSG00000022217	=	1500005A01Rik
ENSMUSG00000022218	=	Tgm1
ENSMUSG00000022219	=	Cideb
ENSMUSG00000022220	=	Adcy4
ENSMUSG00000022221	=	Ripk3
ENSMUSG00000022223	=	2310014G06Rik
ENSMUSG00000022225	=	Cma1
ENSMUSG00000022226	=	Mcpt2
ENSMUSG00000022227	=	Mcpt1
ENSMUSG00000022228	=	Zfp187
ENSMUSG00000022229	=	Atp12a
ENSMUSG00000022231	=	Sema5a
ENSMUSG00000022234	=	Cct5
ENSMUSG00000022235	=	Cmbl
ENSMUSG00000022236	=	Ropn1l
ENSMUSG00000022237	=	5730557B15Rik
ENSMUSG00000022240	=	Ctnnd2
ENSMUSG00000022241	=	Tars
ENSMUSG00000022243	=	Slc45a2
ENSMUSG00000022244	=	Amacr
ENSMUSG00000022245	=	Lbxcor1
ENSMUSG00000022246	=	Rai14
ENSMUSG00000022247	=	Bxdc2
ENSMUSG00000022248	=	Rad1
ENSMUSG00000022249	=	4930401A09Rik
ENSMUSG00000022253	=	1110020G09Rik
ENSMUSG00000022255	=	Mtdh
ENSMUSG00000022257	=	Laptm4b
ENSMUSG00000022261	=	Sdc2
ENSMUSG00000022262	=	Dnahc5
ENSMUSG00000022263	=	Trio
ENSMUSG00000022265	=	Ank
ENSMUSG00000022269	=	March11
ENSMUSG00000022270	=	1810015C04Rik
ENSMUSG00000022272	=	Myo10
ENSMUSG00000022280	=	Rnf19a
ENSMUSG00000022283	=	Pabpc1
ENSMUSG00000022285	=	Ywhaz
ENSMUSG00000022286	=	Grhl2
ENSMUSG00000022288	=	4930447A16Rik
ENSMUSG00000022292	=	Rrm2b
ENSMUSG00000022295	=	Atp6v1c1
ENSMUSG00000022296	=	Q8VHV1-3
ENSMUSG00000022297	=	Fzd6
ENSMUSG00000022299	=	Slc25a32
ENSMUSG00000022300	=	Wdsof1
ENSMUSG00000022303	=	Tm7sf4
ENSMUSG00000022304	=	Dpys
ENSMUSG00000022305	=	Lrp12
ENSMUSG00000022306	=	Zfpm2
ENSMUSG00000022307	=	Oxr1
ENSMUSG00000022309	=	Angpt1
ENSMUSG00000022311	=	Csmd3
ENSMUSG00000022312	=	Eif3h
ENSMUSG00000022313	=	D530033C11Rik
ENSMUSG00000022314	=	Rad21
ENSMUSG00000022315	=	Slc30a8
ENSMUSG00000022321	=	Cdh10
ENSMUSG00000022322	=	Shcbp1
ENSMUSG00000022323	=	Hrsp12
ENSMUSG00000022324	=	Matn2
ENSMUSG00000022325	=	Pop1
ENSMUSG00000022329	=	Stk3
ENSMUSG00000022330	=	Osr2
ENSMUSG00000022332	=	Khdrbs3
ENSMUSG00000022335	=	Zfat1
ENSMUSG00000022336	=	Eif3e
ENSMUSG00000022337	=	Ttc35
ENSMUSG00000022338	=	Eny2
ENSMUSG00000022339	=	Ebag9
ENSMUSG00000022340	=	5730410E15Rik
ENSMUSG00000022342	=	Kcnv1
ENSMUSG00000022346	=	Myc
ENSMUSG00000022347	=	A1bg
ENSMUSG00000022350	=	E430025E21Rik
ENSMUSG00000022351	=	Sqle
ENSMUSG00000022353	=	Mtss1
ENSMUSG00000022354	=	Ndufb9
ENSMUSG00000022357	=	8230402K04Rik
ENSMUSG00000022358	=	Fbxo32
ENSMUSG00000022359	=	2410187C16Rik
ENSMUSG00000022360	=	Atad2
ENSMUSG00000022361	=	Zhx1
ENSMUSG00000022362	=	9130401M01Rik
ENSMUSG00000022364	=	Wdr67
ENSMUSG00000022365	=	Derl1
ENSMUSG00000022366	=	BC026439
ENSMUSG00000022367	=	Has2
ENSMUSG00000022369	=	Mtbp
ENSMUSG00000022370	=	Mrpl13
ENSMUSG00000022371	=	Col14a1
ENSMUSG00000022372	=	Sla
ENSMUSG00000022375	=	Lrrc6
ENSMUSG00000022376	=	Adcy8
ENSMUSG00000022377	=	Ddef1
ENSMUSG00000022378	=	0910001A06Rik
ENSMUSG00000022382	=	Wnt7b
ENSMUSG00000022383	=	Ppara
ENSMUSG00000022385	=	Gtse1
ENSMUSG00000022386	=	Trmu
ENSMUSG00000022387	=	Brd1
ENSMUSG00000022388	=	1700019P01Rik
ENSMUSG00000022389	=	Tef
ENSMUSG00000022390	=	Zc3h7b
ENSMUSG00000022391	=	Rangap1
ENSMUSG00000022394	=	L3mbtl2
ENSMUSG00000022400	=	Rbx1
ENSMUSG00000022401	=	Xpnpep3
ENSMUSG00000022403	=	St13
ENSMUSG00000022404	=	Slc25a17
ENSMUSG00000022407	=	Adsl
ENSMUSG00000022408	=	AW544981
ENSMUSG00000022412	=	Smcr7l
ENSMUSG00000022414	=	Map3k7ip1
ENSMUSG00000022415	=	Syngr1
ENSMUSG00000022416	=	Cacna1i
ENSMUSG00000022419	=	Depdc6
ENSMUSG00000022420	=	Dnalc4
ENSMUSG00000022421	=	Cbx6
ENSMUSG00000022422	=	2600005O03Rik
ENSMUSG00000022425	=	Enpp2
ENSMUSG00000022426	=	Josd1
ENSMUSG00000022427	=	Tomm22
ENSMUSG00000022428	=	Cby1
ENSMUSG00000022429	=	Dmc1
ENSMUSG00000022431	=	Ribc2
ENSMUSG00000022432	=	Smc1b
ENSMUSG00000022433	=	Csnk1e
ENSMUSG00000022434	=	3110048E14Rik
ENSMUSG00000022435	=	Upk3a
ENSMUSG00000022436	=	Sh3bp1
ENSMUSG00000022437	=	Samm50
ENSMUSG00000022438	=	Parvb
ENSMUSG00000022439	=	Parvg
ENSMUSG00000022440	=	C1qtnf6
ENSMUSG00000022441	=	Efcab6
ENSMUSG00000022442	=	Ttll1
ENSMUSG00000022443	=	Myh9
ENSMUSG00000022445	=	Cyp2d26
ENSMUSG00000022449	=	Adamts20
ENSMUSG00000022450	=	Ndufa6
ENSMUSG00000022451	=	Twf1
ENSMUSG00000022452	=	1500032L24Rik
ENSMUSG00000022453	=	Naga
ENSMUSG00000022454	=	Nell2
ENSMUSG00000022455	=	Wbp2nl
ENSMUSG00000022456	=	Sept3
ENSMUSG00000022462	=	Slc38a2
ENSMUSG00000022463	=	Srebf2
ENSMUSG00000022464	=	Slc38a4
ENSMUSG00000022466	=	Rpap3
ENSMUSG00000022468	=	Pp11r
ENSMUSG00000022469	=	Rapgef3
ENSMUSG00000022471	=	Xrcc6
ENSMUSG00000022472	=	D15Wsu75e
ENSMUSG00000022473	=	4930570C03Rik
ENSMUSG00000022474	=	Pmm1
ENSMUSG00000022475	=	Hdac7a
ENSMUSG00000022476	=	Polr3h
ENSMUSG00000022477	=	Aco2
ENSMUSG00000022479	=	Vdr
ENSMUSG00000022483	=	Col2a1
ENSMUSG00000022484	=	Hoxc10
ENSMUSG00000022485	=	Hoxc5
ENSMUSG00000022487	=	Gtsf1
ENSMUSG00000022488	=	Nckap1l
ENSMUSG00000022489	=	Pde1b
ENSMUSG00000022490	=	Ppp1r1a
ENSMUSG00000022491	=	Glycam1
ENSMUSG00000022494	=	2700045P11Rik
ENSMUSG00000022496	=	Tnfrsf17
ENSMUSG00000022498	=	Txndc11
ENSMUSG00000022500	=	Litaf
ENSMUSG00000022501	=	Prm1
ENSMUSG00000022503	=	Nubp1
ENSMUSG00000022504	=	Ciita
ENSMUSG00000022505	=	Emp2
ENSMUSG00000022507	=	1810013L24Rik
ENSMUSG00000022508	=	Bcl6
ENSMUSG00000022510	=	Trp63
ENSMUSG00000022512	=	Cldn1
ENSMUSG00000022514	=	Il1rap
ENSMUSG00000022515	=	Anks3
ENSMUSG00000022516	=	Nudt16l1
ENSMUSG00000022517	=	Mgrn1
ENSMUSG00000022518	=	4930562C15Rik
ENSMUSG00000022519	=	Srl
ENSMUSG00000022521	=	Crebbp
ENSMUSG00000022523	=	Fgf12
ENSMUSG00000022525	=	Hrasls
ENSMUSG00000022526	=	Zfp251
ENSMUSG00000022528	=	Hes1
ENSMUSG00000022529	=	Zfp263
ENSMUSG00000022533	=	Atp13a3
ENSMUSG00000022534	=	Mefv
ENSMUSG00000022536	=	3930401K13Rik
ENSMUSG00000022537	=	Tmem44
ENSMUSG00000022538	=	Lsg1
ENSMUSG00000022540	=	Rogdi
ENSMUSG00000022542	=	Sept12
ENSMUSG00000022543	=	4930451G09Rik
ENSMUSG00000022544	=	5730409G15Rik
ENSMUSG00000022545	=	Ercc4
ENSMUSG00000022546	=	Gpt1
ENSMUSG00000022548	=	Apod
ENSMUSG00000022550	=	Adck5
ENSMUSG00000022551	=	Cyc1
ENSMUSG00000022552	=	Sharpin
ENSMUSG00000022553	=	Maf1
ENSMUSG00000022554	=	Brp16
ENSMUSG00000022555	=	Dgat1
ENSMUSG00000022556	=	Hsf1
ENSMUSG00000022557	=	Bop1
ENSMUSG00000022558	=	D330001F17Rik
ENSMUSG00000022559	=	Fbxl6
ENSMUSG00000022560	=	Gpr172b
ENSMUSG00000022561	=	Gpaa1
ENSMUSG00000022562	=	Oplah
ENSMUSG00000022564	=	Grina
ENSMUSG00000022565	=	Plec1
ENSMUSG00000022568	=	Scrib
ENSMUSG00000022570	=	Tsta3
ENSMUSG00000022571	=	Pycrl
ENSMUSG00000022574	=	Naprt1
ENSMUSG00000022575	=	Gsdmd
ENSMUSG00000022577	=	Ly6h
ENSMUSG00000022579	=	Gpihbp1
ENSMUSG00000022580	=	Rhpn1
ENSMUSG00000022582	=	Ly6g
ENSMUSG00000022583	=	Ly6f
ENSMUSG00000022584	=	Ly6c1
ENSMUSG00000022586	=	Ly6i
ENSMUSG00000022587	=	Ly6e
ENSMUSG00000022589	=	Cyp11b2
ENSMUSG00000022591	=	ENSMUSG00000022591
ENSMUSG00000022594	=	Lynx1
ENSMUSG00000022595	=	Lypd2
ENSMUSG00000022596	=	Slurp1
ENSMUSG00000022598	=	Psca
ENSMUSG00000022601	=	Rpl24
ENSMUSG00000022602	=	Arc
ENSMUSG00000022603	=	1700016M24Rik
ENSMUSG00000022604	=	Cep97
ENSMUSG00000022607	=	Ptk2
ENSMUSG00000022610	=	Mapk12
ENSMUSG00000022613	=	Miox
ENSMUSG00000022614	=	Lmf2
ENSMUSG00000022615	=	Ecgf1
ENSMUSG00000022617	=	Chkb
ENSMUSG00000022619	=	Mapk8ip2
ENSMUSG00000022620	=	Arsa
ENSMUSG00000022621	=	Rabl2a
ENSMUSG00000022622	=	Acr
ENSMUSG00000022623	=	Shank3
ENSMUSG00000022629	=	Kif21a
ENSMUSG00000022634	=	Yaf2
ENSMUSG00000022635	=	Zcrb1
ENSMUSG00000022636	=	Alcam
ENSMUSG00000022637	=	Cblb
ENSMUSG00000022638	=	1700116B05Rik
ENSMUSG00000022639	=	5330426P16Rik
ENSMUSG00000022641	=	Bbx
ENSMUSG00000022650	=	Retnlb
ENSMUSG00000022651	=	Retnlg
ENSMUSG00000022652	=	Morc1
ENSMUSG00000022656	=	Pvrl3
ENSMUSG00000022657	=	Cd96
ENSMUSG00000022658	=	Tagln3
ENSMUSG00000022659	=	Gcet2
ENSMUSG00000022661	=	Cd200
ENSMUSG00000022663	=	Atg3
ENSMUSG00000022664	=	Slc35a5
ENSMUSG00000022665	=	Ccdc80
ENSMUSG00000022667	=	Cd200r1
ENSMUSG00000022668	=	Gtpbp8
ENSMUSG00000022671	=	2410018G20Rik
ENSMUSG00000022672	=	Prkdc
ENSMUSG00000022673	=	Mcm4
ENSMUSG00000022674	=	Ube2v2
ENSMUSG00000022676	=	Snai2
ENSMUSG00000022677	=	0610037P05Rik
ENSMUSG00000022678	=	Nde1
ENSMUSG00000022679	=	Mpv17l
ENSMUSG00000022680	=	Pdxdc1
ENSMUSG00000022681	=	Ntan1
ENSMUSG00000022682	=	Rrn3
ENSMUSG00000022683	=	Pla2g10
ENSMUSG00000022684	=	Bfar
ENSMUSG00000022685	=	Parn
ENSMUSG00000022686	=	B3gnt5
ENSMUSG00000022687	=	Boc
ENSMUSG00000022696	=	Sidt1
ENSMUSG00000022698	=	Nat13
ENSMUSG00000022701	=	2610015P09Rik
ENSMUSG00000022702	=	Hira
ENSMUSG00000022704	=	Qtrtd1
ENSMUSG00000022705	=	Drd3
ENSMUSG00000022706	=	Mrpl40
ENSMUSG00000022707	=	Gbe1
ENSMUSG00000022708	=	Zbtb20
ENSMUSG00000022710	=	Usp7
ENSMUSG00000022711	=	Pmm2
ENSMUSG00000022715	=	4930511J11Rik
ENSMUSG00000022718	=	Dgcr8
ENSMUSG00000022721	=	Htf9c
ENSMUSG00000022722	=	Arl6
ENSMUSG00000022723	=	BC043118
ENSMUSG00000022724	=	Mina
ENSMUSG00000022738	=	Gsc2
ENSMUSG00000022742	=	Cpox
ENSMUSG00000022744	=	Cldnd1
ENSMUSG00000022747	=	St3gal6
ENSMUSG00000022748	=	2610528E23Rik
ENSMUSG00000022749	=	Tbc1d23
ENSMUSG00000022750	=	Klhl22
ENSMUSG00000022751	=	Nit2
ENSMUSG00000022752	=	Tomm70a
ENSMUSG00000022753	=	Tmem30c
ENSMUSG00000022754	=	Tmem45a
ENSMUSG00000022755	=	Gpr128
ENSMUSG00000022756	=	Slc7a4
ENSMUSG00000022757	=	Tfg
ENSMUSG00000022758	=	P2rxl1
ENSMUSG00000022759	=	4930451C15Rik
ENSMUSG00000022760	=	Thap7
ENSMUSG00000022761	=	Lztr1
ENSMUSG00000022762	=	Ncam2
ENSMUSG00000022763	=	Aifm3
ENSMUSG00000022765	=	Snap29
ENSMUSG00000022766	=	Serpind1
ENSMUSG00000022768	=	Ccdc116
ENSMUSG00000022769	=	Sdf2l1
ENSMUSG00000022770	=	Dlg1
ENSMUSG00000022771	=	Ppil2
ENSMUSG00000022772	=	Senp5
ENSMUSG00000022773	=	Ypel1
ENSMUSG00000022774	=	Ncbp2
ENSMUSG00000022779	=	Top3b
ENSMUSG00000022780	=	Mfi2
ENSMUSG00000022781	=	Pak2
ENSMUSG00000022783	=	Spag6
ENSMUSG00000022784	=	4933404G15Rik
ENSMUSG00000022787	=	Wdr53
ENSMUSG00000022788	=	Fgd4
ENSMUSG00000022789	=	Dnm1l
ENSMUSG00000022790	=	NP_733548.2
ENSMUSG00000022791	=	Tnk2
ENSMUSG00000022792	=	Yars2
ENSMUSG00000022793	=	B4galt4
ENSMUSG00000022797	=	Tfrc
ENSMUSG00000022798	=	4930435E12Rik
ENSMUSG00000022799	=	Cdgap
ENSMUSG00000022800	=	Fyttd1
ENSMUSG00000022801	=	Lrch3
ENSMUSG00000022802	=	Lmln
ENSMUSG00000022803	=	Popdc2
ENSMUSG00000022805	=	4932425I24Rik
ENSMUSG00000022807	=	Osbpl11
ENSMUSG00000022808	=	Snx4
ENSMUSG00000022809	=	Nr1i2
ENSMUSG00000022811	=	Zfp148
ENSMUSG00000022812	=	Gsk3b
ENSMUSG00000022814	=	Umps
ENSMUSG00000022816	=	Fstl1
ENSMUSG00000022817	=	Itgb5
ENSMUSG00000022818	=	Cyp2ab1
ENSMUSG00000022820	=	Ndufb4
ENSMUSG00000022821	=	Hgd
ENSMUSG00000022822	=	Abcc5
ENSMUSG00000022824	=	Muc13
ENSMUSG00000022827	=	Rabl3
ENSMUSG00000022828	=	Gtf2e1
ENSMUSG00000022829	=	Stxbp5l
ENSMUSG00000022831	=	Hcls1
ENSMUSG00000022832	=	Ropn1
ENSMUSG00000022833	=	Ccdc14
ENSMUSG00000022836	=	Mylk
ENSMUSG00000022837	=	Iqcb1
ENSMUSG00000022838	=	Eaf2
ENSMUSG00000022840	=	Adcy5
ENSMUSG00000022841	=	Ap2m1
ENSMUSG00000022842	=	Ece2
ENSMUSG00000022843	=	Clcn2
ENSMUSG00000022844	=	Pdia5
ENSMUSG00000022847	=	Thpo
ENSMUSG00000022848	=	Dirc2
ENSMUSG00000022849	=	Hspbap1
ENSMUSG00000022853	=	Ehhadh
ENSMUSG00000022855	=	Senp2
ENSMUSG00000022856	=	Tmem41a
ENSMUSG00000022857	=	Prss7
ENSMUSG00000022858	=	Sfrs10
ENSMUSG00000022860	=	Chodl
ENSMUSG00000022861	=	Dgkg
ENSMUSG00000022863	=	Btg3
ENSMUSG00000022864	=	D16Ertd472e
ENSMUSG00000022865	=	Cxadr
ENSMUSG00000022867	=	Usp25
ENSMUSG00000022868	=	Ahsg
ENSMUSG00000022871	=	Fetub
ENSMUSG00000022875	=	Kng1
ENSMUSG00000022876	=	Samsn1
ENSMUSG00000022877	=	Hrg
ENSMUSG00000022878	=	Adipoq
ENSMUSG00000022881	=	Rfc4
ENSMUSG00000022883	=	Robo1
ENSMUSG00000022884	=	Eif4a2
ENSMUSG00000022885	=	St6gal1
ENSMUSG00000022886	=	Prl2a1
ENSMUSG00000022887	=	Masp1
ENSMUSG00000022889	=	Mrpl39
ENSMUSG00000022890	=	Atp5j
ENSMUSG00000022892	=	App
ENSMUSG00000022893	=	Adamts1
ENSMUSG00000022894	=	Adamts5
ENSMUSG00000022895	=	Ets2
ENSMUSG00000022897	=	Dyrk1a
ENSMUSG00000022898	=	Dscr3
ENSMUSG00000022899	=	Slc15a2
ENSMUSG00000022900	=	Ildr1
ENSMUSG00000022901	=	Cd86
ENSMUSG00000022902	=	Stfa2l1
ENSMUSG00000022905	=	Kpna1
ENSMUSG00000022906	=	Parp9
ENSMUSG00000022911	=	Arl13b
ENSMUSG00000022912	=	Pros1
ENSMUSG00000022913	=	Psmg1
ENSMUSG00000022914	=	Brwd1
ENSMUSG00000022915	=	1700093J21Rik
ENSMUSG00000022931	=	ENSMUSG00000022931
ENSMUSG00000022935	=	Grik1
ENSMUSG00000022938	=	ORF9
ENSMUSG00000022940	=	Pigp
ENSMUSG00000022941	=	Ripply3
ENSMUSG00000022945	=	Chaf1b
ENSMUSG00000022946	=	Dopey2
ENSMUSG00000022947	=	Cbr3
ENSMUSG00000022948	=	Setd4
ENSMUSG00000022949	=	Clic6
ENSMUSG00000022951	=	Rcan1
ENSMUSG00000022952	=	Runx1
ENSMUSG00000022956	=	Atp5o
ENSMUSG00000022957	=	Itsn1
ENSMUSG00000022960	=	Donson
ENSMUSG00000022961	=	Son
ENSMUSG00000022962	=	Gart
ENSMUSG00000022964	=	Tmem50b
ENSMUSG00000022965	=	Ifngr2
ENSMUSG00000022967	=	Ifnar1
ENSMUSG00000022969	=	Il10rb
ENSMUSG00000022971	=	Ifnar2
ENSMUSG00000022972	=	1110004E09Rik
ENSMUSG00000022973	=	Synj1
ENSMUSG00000022974	=	1810007M14Rik
ENSMUSG00000022978	=	2610039C10Rik
ENSMUSG00000022982	=	Sod1
ENSMUSG00000022983	=	Sfrs15
ENSMUSG00000022986	=	Krt75
ENSMUSG00000022987	=	Zfp641
ENSMUSG00000022991	=	Lalba
ENSMUSG00000022992	=	2310037I24Rik
ENSMUSG00000022993	=	4930415O20Rik
ENSMUSG00000022994	=	Adcy6
ENSMUSG00000022995	=	Enah
ENSMUSG00000022996	=	Wnt10b
ENSMUSG00000022997	=	Wnt1
ENSMUSG00000022999	=	Lmbr1l
ENSMUSG00000023000	=	Dhh
ENSMUSG00000023004	=	Tuba1b
ENSMUSG00000023007	=	Prpf40b
ENSMUSG00000023008	=	Fmnl3
ENSMUSG00000023009	=	C230021P08Rik
ENSMUSG00000023010	=	Tegt
ENSMUSG00000023011	=	Faim2
ENSMUSG00000023013	=	Aqp2
ENSMUSG00000023015	=	Racgap1
ENSMUSG00000023017	=	Accn2
ENSMUSG00000023018	=	Smarcd1
ENSMUSG00000023019	=	Gpd1
ENSMUSG00000023020	=	2310016M24Rik
ENSMUSG00000023021	=	Lass5
ENSMUSG00000023022	=	Lima1
ENSMUSG00000023025	=	Larp4
ENSMUSG00000023026	=	Dip2b
ENSMUSG00000023027	=	Atf1
ENSMUSG00000023030	=	Slc11a2
ENSMUSG00000023031	=	Ela1
ENSMUSG00000023032	=	Slc4a8
ENSMUSG00000023033	=	Scn8a
ENSMUSG00000023034	=	Nr4a1
ENSMUSG00000023036	=	Pcdhgc5
ENSMUSG00000023039	=	Krt7
ENSMUSG00000023041	=	Krt6b
ENSMUSG00000023043	=	Krt18
ENSMUSG00000023044	=	Csad
ENSMUSG00000023045	=	Soat2
ENSMUSG00000023046	=	Igfbp6
ENSMUSG00000023047	=	Amhr2
ENSMUSG00000023048	=	Prr13
ENSMUSG00000023050	=	Map3k12
ENSMUSG00000023051	=	Tarbp2
ENSMUSG00000023052	=	Npff
ENSMUSG00000023055	=	Calcoco1
ENSMUSG00000023057	=	Fabp2
ENSMUSG00000023064	=	Sncg
ENSMUSG00000023066	=	Rttn
ENSMUSG00000023067	=	Cdkn1a
ENSMUSG00000023068	=	Nus1
ENSMUSG00000023070	=	Rgn
ENSMUSG00000023072	=	Ccdc123
ENSMUSG00000023073	=	Slc10a2
ENSMUSG00000023074	=	Mospd1
ENSMUSG00000023075	=	6330407G11Rik
ENSMUSG00000023078	=	Cxcl13
ENSMUSG00000023079	=	Gtf2ird1
ENSMUSG00000023083	=	H2-M10.2
ENSMUSG00000023084	=	4933430H15Rik
ENSMUSG00000023087	=	Ccrn4l
ENSMUSG00000023088	=	Abcc1
ENSMUSG00000023089	=	Ndufa5
ENSMUSG00000023092	=	Fhl1
ENSMUSG00000023093	=	ENSMUSG00000023093
ENSMUSG00000023094	=	Msrb2
ENSMUSG00000023104	=	Rfc2
ENSMUSG00000023106	=	Denr
ENSMUSG00000023110	=	Prmt5
ENSMUSG00000023118	=	Sympk
ENSMUSG00000023120	=	Gm853
ENSMUSG00000023122	=	Sult1c2
ENSMUSG00000023132	=	Gzma
ENSMUSG00000023140	=	Reg2
ENSMUSG00000023143	=	Nagpa
ENSMUSG00000023147	=	Wrb
ENSMUSG00000023150	=	Ivns1abp
ENSMUSG00000023151	=	1700034K16Rik
ENSMUSG00000023153	=	Tmem52
ENSMUSG00000023156	=	Rpp14
ENSMUSG00000023159	=	Psg29
ENSMUSG00000023165	=	Ssxb2
ENSMUSG00000023169	=	Slc38a1
ENSMUSG00000023170	=	Gps2
ENSMUSG00000023175	=	Bsg
ENSMUSG00000023176	=	Cpn2
ENSMUSG00000023185	=	Ceacam14
ENSMUSG00000023186	=	Loh11cr2a
ENSMUSG00000023191	=	Leprel2
ENSMUSG00000023192	=	Grm2
ENSMUSG00000023206	=	Il15ra
ENSMUSG00000023210	=	Lcn9
ENSMUSG00000023216	=	Epb4.2
ENSMUSG00000023224	=	Serping1
ENSMUSG00000023232	=	Serinc2
ENSMUSG00000023235	=	Ccl25
ENSMUSG00000023236	=	Scg5
ENSMUSG00000023243	=	Kcnk5
ENSMUSG00000023247	=	Guca2a
ENSMUSG00000023249	=	Parp3
ENSMUSG00000023257	=	Cypt8
ENSMUSG00000023259	=	Slc26a6
ENSMUSG00000023262	=	Acy1
ENSMUSG00000023263	=	9530002B09Rik
ENSMUSG00000023266	=	Frs3
ENSMUSG00000023267	=	Gabrr2
ENSMUSG00000023272	=	Creld2
ENSMUSG00000023274	=	Cd4
ENSMUSG00000023277	=	Twf2
ENSMUSG00000023279	=	Bmp15
ENSMUSG00000023284	=	A830023I12Rik
ENSMUSG00000023286	=	Ube2j2
ENSMUSG00000023289	=	Sva
ENSMUSG00000023307	=	March5
ENSMUSG00000023328	=	Ache
ENSMUSG00000023330	=	Dtwd1
ENSMUSG00000023333	=	Gcm1
ENSMUSG00000023336	=	Wfdc1
ENSMUSG00000023341	=	Mx2
ENSMUSG00000023345	=	Wdr51a
ENSMUSG00000023348	=	Trip6
ENSMUSG00000023349	=	Clec4n
ENSMUSG00000023350	=	NP_001009544.1
ENSMUSG00000023353	=	Centg3
ENSMUSG00000023367	=	Tmem176a
ENSMUSG00000023387	=	ENSMUSG00000023387
ENSMUSG00000023391	=	Dlx2
ENSMUSG00000023393	=	1700019H03Rik
ENSMUSG00000023403	=	Stk31
ENSMUSG00000023411	=	Nfatc4
ENSMUSG00000023433	=	Ela3
ENSMUSG00000023439	=	Gnb3
ENSMUSG00000023443	=	Esx1
ENSMUSG00000023452	=	Pisd
ENSMUSG00000023456	=	Tpi1
ENSMUSG00000023460	=	Rab12
ENSMUSG00000023461	=	Tspan18
ENSMUSG00000023467	=	Tulp2
ENSMUSG00000023473	=	Celsr3
ENSMUSG00000023482	=	ENSMUSG00000023482
ENSMUSG00000023484	=	Prph
ENSMUSG00000023495	=	Pcbp4
ENSMUSG00000023505	=	Cdca3
ENSMUSG00000023571	=	C1qdc2
ENSMUSG00000023572	=	Ccndbp1
ENSMUSG00000023577	=	Iqcf3
ENSMUSG00000023707	=	Ogfod2
ENSMUSG00000023723	=	Mrps23
ENSMUSG00000023737	=	Tlm
ENSMUSG00000023755	=	Rhebl1
ENSMUSG00000023764	=	Sfi1
ENSMUSG00000023781	=	Hes7
ENSMUSG00000023791	=	Pigx
ENSMUSG00000023795	=	D030013I16Rik
ENSMUSG00000023800	=	Tiam2
ENSMUSG00000023802	=	Nox3
ENSMUSG00000023805	=	Synj2
ENSMUSG00000023806	=	Rshl2b
ENSMUSG00000023809	=	Rps6ka2
ENSMUSG00000023826	=	Park2
ENSMUSG00000023827	=	Agpat4
ENSMUSG00000023828	=	Slc22a3
ENSMUSG00000023829	=	Slc22a1
ENSMUSG00000023830	=	Igf2r
ENSMUSG00000023832	=	Acat2
ENSMUSG00000023845	=	Lnpep
ENSMUSG00000023846	=	Riok2
ENSMUSG00000023852	=	Chd1
ENSMUSG00000023861	=	Brp44l
ENSMUSG00000023868	=	Pde10a
ENSMUSG00000023873	=	1700010I14Rik
ENSMUSG00000023882	=	Zfp54
ENSMUSG00000023883	=	Phf10
ENSMUSG00000023885	=	Thbs2
ENSMUSG00000023886	=	Smoc2
ENSMUSG00000023892	=	Zfp51
ENSMUSG00000023902	=	Zscan10
ENSMUSG00000023903	=	Mmp25
ENSMUSG00000023904	=	Hcfc1r1
ENSMUSG00000023905	=	Tnfrsf12a
ENSMUSG00000023906	=	Cldn6
ENSMUSG00000023908	=	Pkmyt1
ENSMUSG00000023909	=	Paqr4
ENSMUSG00000023911	=	Flywch2
ENSMUSG00000023912	=	Slc25a27
ENSMUSG00000023913	=	Pla2g7
ENSMUSG00000023914	=	Mep1a
ENSMUSG00000023915	=	Tnfrsf21
ENSMUSG00000023916	=	ENSMUSG00000023916
ENSMUSG00000023918	=	Gpr115
ENSMUSG00000023919	=	Cenpq
ENSMUSG00000023921	=	Mut
ENSMUSG00000023923	=	Tbc1d5
ENSMUSG00000023926	=	Rhag
ENSMUSG00000023927	=	Satb1
ENSMUSG00000023930	=	Crisp2
ENSMUSG00000023931	=	Efhb
ENSMUSG00000023932	=	Cdc5l
ENSMUSG00000023935	=	Spats1
ENSMUSG00000023938	=	Aars2
ENSMUSG00000023939	=	Mrpl14
ENSMUSG00000023940	=	Sgol1
ENSMUSG00000023942	=	Slc29a1
ENSMUSG00000023943	=	Sult1c1
ENSMUSG00000023944	=	Hsp90ab1
ENSMUSG00000023945	=	Slc5a7
ENSMUSG00000023947	=	Nfkbie
ENSMUSG00000023949	=	Tcte1
ENSMUSG00000023951	=	Vegfa
ENSMUSG00000023952	=	Gtpbp2
ENSMUSG00000023953	=	Polh
ENSMUSG00000023959	=	Clic5
ENSMUSG00000023960	=	Enpp5
ENSMUSG00000023961	=	Enpp4
ENSMUSG00000023963	=	Cyp39a1
ENSMUSG00000023964	=	Calcr
ENSMUSG00000023965	=	Fbxl17
ENSMUSG00000023966	=	1700027N10Rik
ENSMUSG00000023967	=	Mrps18a
ENSMUSG00000023968	=	Crip3
ENSMUSG00000023971	=	BC011248
ENSMUSG00000023972	=	Ptk7
ENSMUSG00000023973	=	Cnpy3
ENSMUSG00000023977	=	Ubr2
ENSMUSG00000023978	=	Prph2
ENSMUSG00000023979	=	Guca1b
ENSMUSG00000023980	=	Taf8
ENSMUSG00000023982	=	Guca1a
ENSMUSG00000023984	=	Usp49
ENSMUSG00000023987	=	Pgc
ENSMUSG00000023988	=	Bysl
ENSMUSG00000023990	=	Tcfeb
ENSMUSG00000023991	=	Foxp4
ENSMUSG00000023992	=	Trem2
ENSMUSG00000023993	=	Treml1
ENSMUSG00000023994	=	Nfya
ENSMUSG00000023995	=	Bzrpl1
ENSMUSG00000023999	=	Kif6
ENSMUSG00000024002	=	Brd4
ENSMUSG00000024006	=	Stk38
ENSMUSG00000024007	=	Ppil1
ENSMUSG00000024008	=	Cpne5
ENSMUSG00000024011	=	Pi16
ENSMUSG00000024012	=	Mtch1
ENSMUSG00000024013	=	Fgd2
ENSMUSG00000024014	=	Pim1
ENSMUSG00000024018	=	1110021J02Rik
ENSMUSG00000024019	=	1300018I05Rik
ENSMUSG00000024026	=	Glo1
ENSMUSG00000024027	=	Glp1r
ENSMUSG00000024028	=	Tff2
ENSMUSG00000024029	=	Tff3
ENSMUSG00000024030	=	Abcg1
ENSMUSG00000024032	=	Tff1
ENSMUSG00000024033	=	Rsph1
ENSMUSG00000024034	=	Tmprss3
ENSMUSG00000024036	=	Slc37a1
ENSMUSG00000024037	=	Wdr4
ENSMUSG00000024038	=	1500032D16Rik
ENSMUSG00000024039	=	Cbs
ENSMUSG00000024041	=	Cryaa
ENSMUSG00000024042	=	Snf1lk
ENSMUSG00000024043	=	Arhgap28
ENSMUSG00000024044	=	Epb4.1l3
ENSMUSG00000024045	=	Akap8
ENSMUSG00000024048	=	2900073G15Rik
ENSMUSG00000024049	=	Myom1
ENSMUSG00000024050	=	Wiz
ENSMUSG00000024052	=	Lpin2
ENSMUSG00000024053	=	Emilin2
ENSMUSG00000024054	=	Smchd1
ENSMUSG00000024055	=	Cyp4f13
ENSMUSG00000024056	=	Ndc80
ENSMUSG00000024059	=	Clip4
ENSMUSG00000024063	=	Lbh
ENSMUSG00000024064	=	Galnt14
ENSMUSG00000024065	=	Ehd3
ENSMUSG00000024066	=	Xdh
ENSMUSG00000024067	=	Dpy30
ENSMUSG00000024068	=	Spast
ENSMUSG00000024069	=	Slc30a6
ENSMUSG00000024070	=	Prkcn
ENSMUSG00000024072	=	Yipf4
ENSMUSG00000024073	=	Birc6
ENSMUSG00000024074	=	Crim1
ENSMUSG00000024076	=	Vit
ENSMUSG00000024077	=	Strn
ENSMUSG00000024078	=	Ttc27
ENSMUSG00000024079	=	Eif2ak2
ENSMUSG00000024081	=	Cebpz
ENSMUSG00000024082	=	2410091C18Rik
ENSMUSG00000024083	=	Pja2
ENSMUSG00000024084	=	Qpct
ENSMUSG00000024085	=	Man2a1
ENSMUSG00000024087	=	Cyp1b1
ENSMUSG00000024088	=	4930583I09Rik
ENSMUSG00000024091	=	Vapa
ENSMUSG00000024095	=	Hnrpll
ENSMUSG00000024096	=	Ralbp1
ENSMUSG00000024097	=	Sfrs7
ENSMUSG00000024098	=	Twsg1
ENSMUSG00000024099	=	Ndufv2
ENSMUSG00000024101	=	ORF19
ENSMUSG00000024104	=	D6Wsu116e
ENSMUSG00000024105	=	9130404H23Rik
ENSMUSG00000024107	=	Lhcgr
ENSMUSG00000024109	=	Nrxn1
ENSMUSG00000024112	=	Cacna1h
ENSMUSG00000024114	=	4931440B09Rik
ENSMUSG00000024116	=	Prss21
ENSMUSG00000024118	=	1600002H07Rik
ENSMUSG00000024120	=	Lrpprc
ENSMUSG00000024121	=	Atp6v0c
ENSMUSG00000024122	=	Pdpk1
ENSMUSG00000024124	=	Tmprss8
ENSMUSG00000024125	=	Sbp
ENSMUSG00000024127	=	Prepl
ENSMUSG00000024128	=	Sbp
ENSMUSG00000024130	=	Abca3
ENSMUSG00000024131	=	Slc3a1
ENSMUSG00000024132	=	Dci
ENSMUSG00000024134	=	Six2
ENSMUSG00000024135	=	Srbd1
ENSMUSG00000024136	=	Dnase1l2
ENSMUSG00000024137	=	E4f1
ENSMUSG00000024140	=	Epas1
ENSMUSG00000024142	=	Gbl
ENSMUSG00000024143	=	Rhoq
ENSMUSG00000024145	=	Pigf
ENSMUSG00000024146	=	Cript
ENSMUSG00000024150	=	Mcfd2
ENSMUSG00000024151	=	Msh2
ENSMUSG00000024154	=	Gtf2a1l
ENSMUSG00000024155	=	4930528F23Rik
ENSMUSG00000024158	=	Hagh
ENSMUSG00000024160	=	Spsb3
ENSMUSG00000024163	=	Mapk8ip3
ENSMUSG00000024164	=	C3
ENSMUSG00000024165	=	Hn1l
ENSMUSG00000024168	=	Tmem204
ENSMUSG00000024169	=	Ift140
ENSMUSG00000024170	=	Telo2
ENSMUSG00000024171	=	Prss28
ENSMUSG00000024172	=	St6gal2
ENSMUSG00000024173	=	Tpsab1
ENSMUSG00000024174	=	Pot1b
ENSMUSG00000024175	=	Tekt4
ENSMUSG00000024176	=	Sox8
ENSMUSG00000024177	=	Nme4
ENSMUSG00000024180	=	Tmem8
ENSMUSG00000024181	=	Mrpl28
ENSMUSG00000024182	=	Axin1
ENSMUSG00000024184	=	Pdia2
ENSMUSG00000024186	=	Rgs11
ENSMUSG00000024187	=	Itfg3
ENSMUSG00000024188	=	Luc7l
ENSMUSG00000024190	=	Dusp1
ENSMUSG00000024191	=	Bnip1
ENSMUSG00000024193	=	Phf1
ENSMUSG00000024194	=	Cuta
ENSMUSG00000024197	=	M6prbp1
ENSMUSG00000024199	=	0610031G08Rik
ENSMUSG00000024201	=	Jmjd2b
ENSMUSG00000024205	=	ENSMUSG00000024205
ENSMUSG00000024206	=	Rfx2
ENSMUSG00000024207	=	Acsbg2
ENSMUSG00000024208	=	2900010M23Rik
ENSMUSG00000024209	=	1700061G19Rik
ENSMUSG00000024210	=	Ihpk3
ENSMUSG00000024211	=	Grm8
ENSMUSG00000024212	=	Mllt1
ENSMUSG00000024213	=	MGI:1928484
ENSMUSG00000024215	=	Spdef
ENSMUSG00000024217	=	Snrpc
ENSMUSG00000024218	=	Taf11
ENSMUSG00000024219	=	Anks1
ENSMUSG00000024220	=	Zfp523
ENSMUSG00000024222	=	Fkbp5
ENSMUSG00000024223	=	4930511I11Rik
ENSMUSG00000024224	=	Gm749
ENSMUSG00000024225	=	Clps
ENSMUSG00000024227	=	2610034M16Rik
ENSMUSG00000024228	=	Nudt12
ENSMUSG00000024231	=	Cul2
ENSMUSG00000024232	=	Bambi
ENSMUSG00000024233	=	Lyzl1
ENSMUSG00000024234	=	Papd1
ENSMUSG00000024235	=	Map3k8
ENSMUSG00000024236	=	Svil
ENSMUSG00000024238	=	Zeb1
ENSMUSG00000024240	=	Epc1
ENSMUSG00000024241	=	Sos1
ENSMUSG00000024242	=	Map4k3
ENSMUSG00000024245	=	Tmem178
ENSMUSG00000024246	=	Thumpd2
ENSMUSG00000024247	=	AW548124
ENSMUSG00000024248	=	Cox7a2l
ENSMUSG00000024251	=	Thada
ENSMUSG00000024253	=	Dync2li1
ENSMUSG00000024254	=	Abcg8
ENSMUSG00000024256	=	Adcyap1
ENSMUSG00000024258	=	Polr2d
ENSMUSG00000024259	=	Slc25a46
ENSMUSG00000024260	=	Sap130
ENSMUSG00000024261	=	Syt4
ENSMUSG00000024266	=	Adad2
ENSMUSG00000024268	=	Brunol4
ENSMUSG00000024269	=	5730494M16Rik
ENSMUSG00000024270	=	Slc39a6
ENSMUSG00000024271	=	Elp2
ENSMUSG00000024273	=	2700062C07Rik
ENSMUSG00000024274	=	C230097I24Rik
ENSMUSG00000024276	=	Zfp397
ENSMUSG00000024277	=	Mapre2
ENSMUSG00000024283	=	Wac
ENSMUSG00000024286	=	Ccny
ENSMUSG00000024287	=	Thoc1
ENSMUSG00000024290	=	Rock1
ENSMUSG00000024292	=	Cyp4f14
ENSMUSG00000024293	=	Esco1
ENSMUSG00000024294	=	Mib1
ENSMUSG00000024295	=	Cyp4f41-ps
ENSMUSG00000024298	=	9030612M13Rik
ENSMUSG00000024299	=	Adamts10
ENSMUSG00000024300	=	Myo1f
ENSMUSG00000024301	=	MGI:2137414
ENSMUSG00000024302	=	Dtna
ENSMUSG00000024304	=	Cdh2
ENSMUSG00000024306	=	4921528I01Rik
ENSMUSG00000024308	=	Tapbp
ENSMUSG00000024309	=	H2-Ke2
ENSMUSG00000024312	=	Wdr46
ENSMUSG00000024313	=	Mep1b
ENSMUSG00000024317	=	Rnf138
ENSMUSG00000024319	=	Vps52
ENSMUSG00000024325	=	Ring1
ENSMUSG00000024327	=	Slc39a7
ENSMUSG00000024330	=	Col11a2
ENSMUSG00000024331	=	Dsc2
ENSMUSG00000024334	=	H2-Oa
ENSMUSG00000024335	=	Brd2
ENSMUSG00000024337	=	Psmb9
ENSMUSG00000024338	=	Psmb8
ENSMUSG00000024339	=	Tap2
ENSMUSG00000024340	=	Btnl2
ENSMUSG00000024346	=	Pfdn1
ENSMUSG00000024347	=	Psd2
ENSMUSG00000024349	=	Tmem173
ENSMUSG00000024350	=	Dnajc18
ENSMUSG00000024352	=	5133400G04Rik
ENSMUSG00000024353	=	2010001M09Rik
ENSMUSG00000024354	=	Slc23a1
ENSMUSG00000024357	=	Sil1
ENSMUSG00000024359	=	Hspa9
ENSMUSG00000024360	=	Etf1
ENSMUSG00000024365	=	Cyp21a1
ENSMUSG00000024366	=	Gfra3
ENSMUSG00000024369	=	Rdbp
ENSMUSG00000024370	=	Kif20a
ENSMUSG00000024371	=	Cfb
ENSMUSG00000024372	=	C2
ENSMUSG00000024376	=	Epb4.1l4a
ENSMUSG00000024378	=	Stard4
ENSMUSG00000024379	=	Tslp
ENSMUSG00000024380	=	Gypc
ENSMUSG00000024381	=	Bin1
ENSMUSG00000024382	=	Ercc3
ENSMUSG00000024383	=	Map3k2
ENSMUSG00000024384	=	Iws1
ENSMUSG00000024386	=	Proc
ENSMUSG00000024387	=	Csnk2b
ENSMUSG00000024388	=	Myo7b
ENSMUSG00000024389	=	Bat4
ENSMUSG00000024391	=	Apom
ENSMUSG00000024392	=	Bat3
ENSMUSG00000024393	=	Bat2
ENSMUSG00000024395	=	Lims2
ENSMUSG00000024397	=	Aif1
ENSMUSG00000024399	=	Ltb
ENSMUSG00000024400	=	Wdr33
ENSMUSG00000024401	=	Tnf
ENSMUSG00000024402	=	Lta
ENSMUSG00000024403	=	Atp6v1g2
ENSMUSG00000024404	=	Riok3
ENSMUSG00000024406	=	Pou5f1
ENSMUSG00000024409	=	Psors1c2
ENSMUSG00000024410	=	3110002H16Rik
ENSMUSG00000024411	=	Aqp4
ENSMUSG00000024413	=	Npc1
ENSMUSG00000024414	=	Mrpl27
ENSMUSG00000024420	=	Zfp521
ENSMUSG00000024421	=	Lama3
ENSMUSG00000024422	=	Dhx16
ENSMUSG00000024423	=	Impact
ENSMUSG00000024424	=	2810439F02Rik
ENSMUSG00000024425	=	Ndfip1
ENSMUSG00000024426	=	2610110G12Rik
ENSMUSG00000024427	=	Spry4
ENSMUSG00000024429	=	Gna-rs1
ENSMUSG00000024430	=	Cabyr
ENSMUSG00000024431	=	Nr3c1
ENSMUSG00000024436	=	Mrps18b
ENSMUSG00000024437	=	ENSMUSG00000024437
ENSMUSG00000024440	=	Pcdh12
ENSMUSG00000024442	=	0610009O20Rik
ENSMUSG00000024446	=	Rpp21
ENSMUSG00000024448	=	H2-M10.1
ENSMUSG00000024451	=	Centd3
ENSMUSG00000024454	=	Hdac3
ENSMUSG00000024456	=	Diap1
ENSMUSG00000024457	=	Trim26
ENSMUSG00000024459	=	H2-M6-ps
ENSMUSG00000024462	=	Gabbr1
ENSMUSG00000024471	=	Myot
ENSMUSG00000024472	=	Dcp2
ENSMUSG00000024474	=	Ik
ENSMUSG00000024477	=	Pggt1b
ENSMUSG00000024479	=	Mal2
ENSMUSG00000024480	=	Ap3s1
ENSMUSG00000024481	=	4833403I15Rik
ENSMUSG00000024483	=	Eif4ebp3
ENSMUSG00000024485	=	Slc4a9
ENSMUSG00000024486	=	Hbegf
ENSMUSG00000024487	=	Yipf5
ENSMUSG00000024491	=	Rbm27
ENSMUSG00000024493	=	Lars
ENSMUSG00000024497	=	Pou4f3
ENSMUSG00000024498	=	Tcerg1
ENSMUSG00000024500	=	Ppp2r2b
ENSMUSG00000024501	=	Dpysl3
ENSMUSG00000024502	=	Jakmip2
ENSMUSG00000024503	=	Spink3
ENSMUSG00000024505	=	Dtwd2
ENSMUSG00000024507	=	Hsd17b4
ENSMUSG00000024510	=	Ftmt
ENSMUSG00000024511	=	Rab27b
ENSMUSG00000024512	=	2310002L13Rik
ENSMUSG00000024513	=	Mbd2
ENSMUSG00000024515	=	Smad4
ENSMUSG00000024516	=	Sec11c
ENSMUSG00000024517	=	Grp
ENSMUSG00000024518	=	Rax
ENSMUSG00000024519	=	Cplx4
ENSMUSG00000024521	=	Pmaip1
ENSMUSG00000024524	=	Gnal
ENSMUSG00000024525	=	Impa2
ENSMUSG00000024526	=	Cidea
ENSMUSG00000024527	=	Afg3l2
ENSMUSG00000024528	=	Srfbp1
ENSMUSG00000024529	=	Lox
ENSMUSG00000024530	=	Slmo1
ENSMUSG00000024532	=	1700034E13Rik
ENSMUSG00000024533	=	Spire1
ENSMUSG00000024534	=	Sncaip
ENSMUSG00000024535	=	Snx24
ENSMUSG00000024537	=	Psmg2
ENSMUSG00000024538	=	Ppic
ENSMUSG00000024539	=	Ptpn2
ENSMUSG00000024542	=	Cep192
ENSMUSG00000024544	=	D18Ertd653e
ENSMUSG00000024546	=	4930546C10Rik
ENSMUSG00000024548	=	Setbp1
ENSMUSG00000024552	=	Slc14a2
ENSMUSG00000024553	=	Galr1
ENSMUSG00000024556	=	Me2
ENSMUSG00000024558	=	Mapk4
ENSMUSG00000024560	=	Cxxc1
ENSMUSG00000024561	=	Mbd1
ENSMUSG00000024563	=	Smad2
ENSMUSG00000024565	=	Sall3
ENSMUSG00000024566	=	Atp9b
ENSMUSG00000024570	=	1110032A13Rik
ENSMUSG00000024571	=	Txnl4a
ENSMUSG00000024575	=	Pde6a
ENSMUSG00000024576	=	Csnk1a1
ENSMUSG00000024578	=	Il17b
ENSMUSG00000024579	=	Pcyox1l
ENSMUSG00000024580	=	Grpel2
ENSMUSG00000024581	=	Napg
ENSMUSG00000024583	=	Txnl1
ENSMUSG00000024587	=	Nars
ENSMUSG00000024588	=	Fech
ENSMUSG00000024589	=	Nedd4l
ENSMUSG00000024590	=	Lmnb1
ENSMUSG00000024592	=	C330018D20Rik
ENSMUSG00000024593	=	Megf10
ENSMUSG00000024594	=	Prrc1
ENSMUSG00000024597	=	Slc12a2
ENSMUSG00000024598	=	Fbn2
ENSMUSG00000024600	=	Slc27a6
ENSMUSG00000024601	=	Isoc1
ENSMUSG00000024603	=	Dctn4
ENSMUSG00000024604	=	Rbm22
ENSMUSG00000024608	=	Rps14
ENSMUSG00000024610	=	Cd74
ENSMUSG00000024613	=	Tcof1
ENSMUSG00000024614	=	Txndc10
ENSMUSG00000024617	=	Camk2a
ENSMUSG00000024619	=	Cdx1
ENSMUSG00000024620	=	Pdgfrb
ENSMUSG00000024621	=	Csf1r
ENSMUSG00000024622	=	A630042L21Rik
ENSMUSG00000024639	=	Gnaq
ENSMUSG00000024640	=	Psat1
ENSMUSG00000024642	=	Tle4
ENSMUSG00000024644	=	Cndp2
ENSMUSG00000024645	=	1700034H14Rik
ENSMUSG00000024646	=	Cyb5
ENSMUSG00000024647	=	Cbln2
ENSMUSG00000024650	=	Slc22a6
ENSMUSG00000024653	=	Scgb1a1
ENSMUSG00000024654	=	Asrgl1
ENSMUSG00000024655	=	ENSMUSG00000024655
ENSMUSG00000024658	=	ENSMUSG00000024658
ENSMUSG00000024659	=	Anxa1
ENSMUSG00000024660	=	Incenp
ENSMUSG00000024661	=	Fth1
ENSMUSG00000024663	=	Rab3il1
ENSMUSG00000024664	=	Fads3
ENSMUSG00000024665	=	Fads2
ENSMUSG00000024666	=	Tmem138
ENSMUSG00000024667	=	2810441K11Rik
ENSMUSG00000024668	=	0610038F07Rik
ENSMUSG00000024669	=	Cd5
ENSMUSG00000024670	=	Cd6
ENSMUSG00000024671	=	ENSMUSG00000024671
ENSMUSG00000024672	=	Ms4a7
ENSMUSG00000024673	=	Ms4a1
ENSMUSG00000024675	=	Ms4a4c
ENSMUSG00000024677	=	Ms4a6b
ENSMUSG00000024678	=	Ms4a4d
ENSMUSG00000024679	=	Ms4a6d
ENSMUSG00000024680	=	Ms4a2
ENSMUSG00000024681	=	Ms4a3
ENSMUSG00000024682	=	Gif
ENSMUSG00000024683	=	Mrpl16
ENSMUSG00000024687	=	Osbp
ENSMUSG00000024691	=	4632417K18Rik
ENSMUSG00000024694	=	Keg1
ENSMUSG00000024695	=	Zfp91
ENSMUSG00000024696	=	Lpxn
ENSMUSG00000024697	=	Gna14
ENSMUSG00000024712	=	Rfk
ENSMUSG00000024713	=	Pcsk5
ENSMUSG00000024725	=	Ostf1
ENSMUSG00000024726	=	2410127L17Rik
ENSMUSG00000024727	=	Trpm6
ENSMUSG00000024728	=	1700025F22Rik
ENSMUSG00000024729	=	1700017D01Rik
ENSMUSG00000024730	=	Ms4a8a
ENSMUSG00000024731	=	Ms4a10
ENSMUSG00000024732	=	Ccdc86
ENSMUSG00000024734	=	Zp1
ENSMUSG00000024735	=	Prpf19
ENSMUSG00000024736	=	Tmem132a
ENSMUSG00000024737	=	Slc15a3
ENSMUSG00000024738	=	Pga5
ENSMUSG00000024740	=	Ddb1
ENSMUSG00000024742	=	Fen1
ENSMUSG00000024743	=	Syt7
ENSMUSG00000024747	=	Aldh1a7
ENSMUSG00000024749	=	Tmc1
ENSMUSG00000024750	=	Zfand5
ENSMUSG00000024754	=	Tmem2
ENSMUSG00000024757	=	Slc22a9
ENSMUSG00000024758	=	Rtn3
ENSMUSG00000024759	=	5730596K20Rik
ENSMUSG00000024761	=	ENSMUSG00000024761
ENSMUSG00000024764	=	Q8VE10-2
ENSMUSG00000024766	=	AI747699
ENSMUSG00000024767	=	Otub1
ENSMUSG00000024768	=	Lipf
ENSMUSG00000024769	=	Cdc42bpg
ENSMUSG00000024770	=	Lipn
ENSMUSG00000024771	=	Lipk
ENSMUSG00000024772	=	Ehd1
ENSMUSG00000024773	=	Atg2a
ENSMUSG00000024774	=	Ankrd22
ENSMUSG00000024776	=	Stambpl1
ENSMUSG00000024777	=	Ppp2r5b
ENSMUSG00000024778	=	Fas
ENSMUSG00000024780	=	Cdc37l1
ENSMUSG00000024781	=	Lipa
ENSMUSG00000024782	=	Ak3
ENSMUSG00000024784	=	Gpha2
ENSMUSG00000024785	=	Rcl1
ENSMUSG00000024786	=	1700123I01Rik
ENSMUSG00000024787	=	Snx15
ENSMUSG00000024789	=	Jak2
ENSMUSG00000024790	=	Sac3d1
ENSMUSG00000024791	=	Cdca5
ENSMUSG00000024792	=	Zfpl1
ENSMUSG00000024793	=	Tnfrsf25
ENSMUSG00000024795	=	Mphosph1
ENSMUSG00000024797	=	1110014N23Rik
ENSMUSG00000024798	=	Htr7
ENSMUSG00000024799	=	Tm7sf2
ENSMUSG00000024800	=	Rpp30
ENSMUSG00000024803	=	Ankrd1
ENSMUSG00000024805	=	Pcgf5
ENSMUSG00000024806	=	Mlana
ENSMUSG00000024807	=	Syvn1
ENSMUSG00000024810	=	Il33
ENSMUSG00000024811	=	Tnks2
ENSMUSG00000024812	=	Tjp2
ENSMUSG00000024815	=	Trpd52l3
ENSMUSG00000024816	=	Frmd8
ENSMUSG00000024817	=	Uhrf2
ENSMUSG00000024818	=	Slc25a45
ENSMUSG00000024819	=	1700021P04Rik
ENSMUSG00000024824	=	Rad9
ENSMUSG00000024826	=	Dpf2
ENSMUSG00000024827	=	Gldc
ENSMUSG00000024829	=	Mrpl21
ENSMUSG00000024830	=	Rps6kb2
ENSMUSG00000024831	=	Ighmbp2
ENSMUSG00000024833	=	Pola2
ENSMUSG00000024835	=	Coro1b
ENSMUSG00000024837	=	Dmrt1
ENSMUSG00000024841	=	Eif1ad
ENSMUSG00000024842	=	Cabp4
ENSMUSG00000024843	=	Chka
ENSMUSG00000024844	=	Banf1
ENSMUSG00000024845	=	Tmem134
ENSMUSG00000024846	=	Cst6
ENSMUSG00000024847	=	Aip
ENSMUSG00000024851	=	Pitpnm1
ENSMUSG00000024853	=	Sf3b2
ENSMUSG00000024854	=	Pold4
ENSMUSG00000024855	=	Pacs1
ENSMUSG00000024856	=	Cdk2ap2
ENSMUSG00000024857	=	Cabp2
ENSMUSG00000024858	=	Adrbk1
ENSMUSG00000024862	=	Klc2
ENSMUSG00000024863	=	Mbl2
ENSMUSG00000024866	=	Acy3
ENSMUSG00000024867	=	Pip5k1b
ENSMUSG00000024868	=	Dkk1
ENSMUSG00000024869	=	Nudt8
ENSMUSG00000024870	=	Rab1b
ENSMUSG00000024871	=	Doc2g
ENSMUSG00000024873	=	Cnih2
ENSMUSG00000024875	=	Yif1a
ENSMUSG00000024878	=	Cbwd1
ENSMUSG00000024883	=	Rin1
ENSMUSG00000024885	=	Aldh3b1
ENSMUSG00000024887	=	Asah2
ENSMUSG00000024889	=	Rce1
ENSMUSG00000024891	=	Slc29a2
ENSMUSG00000024892	=	Pcx
ENSMUSG00000024893	=	2700046G09Rik
ENSMUSG00000024896	=	Minpp1
ENSMUSG00000024897	=	Apba1
ENSMUSG00000024899	=	Papss2
ENSMUSG00000024900	=	Cpt1a
ENSMUSG00000024901	=	Peli3
ENSMUSG00000024902	=	Mrpl11
ENSMUSG00000024903	=	Lao1
ENSMUSG00000024905	=	Mtl5
ENSMUSG00000024906	=	Mus81
ENSMUSG00000024907	=	Gal
ENSMUSG00000024908	=	Saps3
ENSMUSG00000024909	=	Efemp2
ENSMUSG00000024910	=	Ctsw
ENSMUSG00000024911	=	Fibp
ENSMUSG00000024912	=	Fosl1
ENSMUSG00000024913	=	Lrp5
ENSMUSG00000024914	=	Drap1
ENSMUSG00000024921	=	Smarca2
ENSMUSG00000024922	=	Ovol1
ENSMUSG00000024924	=	Vldlr
ENSMUSG00000024925	=	Rnaseh2c
ENSMUSG00000024926	=	Htatip
ENSMUSG00000024927	=	Rela
ENSMUSG00000024935	=	Slc1a1
ENSMUSG00000024936	=	Kcnk7
ENSMUSG00000024937	=	Ehbp1l1
ENSMUSG00000024939	=	Mtvr2
ENSMUSG00000024940	=	Ltbp3
ENSMUSG00000024941	=	Scyl1
ENSMUSG00000024942	=	Capn1
ENSMUSG00000024943	=	Smc5
ENSMUSG00000024944	=	Arl2
ENSMUSG00000024947	=	Men1
ENSMUSG00000024948	=	Map4k2
ENSMUSG00000024949	=	Sf1
ENSMUSG00000024952	=	Rps6ka4
ENSMUSG00000024953	=	Prdx5
ENSMUSG00000024955	=	Esrra
ENSMUSG00000024957	=	Kcnk4
ENSMUSG00000024958	=	Gpr137
ENSMUSG00000024959	=	Bad
ENSMUSG00000024960	=	Plcb3
ENSMUSG00000024962	=	Vegfb
ENSMUSG00000024963	=	Dnajc4
ENSMUSG00000024965	=	Fermt3
ENSMUSG00000024966	=	Stip1
ENSMUSG00000024968	=	Rcor2
ENSMUSG00000024969	=	Mark2
ENSMUSG00000024970	=	1700105P06Rik
ENSMUSG00000024972	=	Lgals12
ENSMUSG00000024973	=	Hrasls5
ENSMUSG00000024974	=	Smc3
ENSMUSG00000024975	=	Pdcd4
ENSMUSG00000024976	=	Shoc2
ENSMUSG00000024978	=	Gpam
ENSMUSG00000024979	=	Tectb
ENSMUSG00000024981	=	Acsl5
ENSMUSG00000024982	=	Zdhhc6
ENSMUSG00000024983	=	Vti1a
ENSMUSG00000024985	=	Tcf7l2
ENSMUSG00000024986	=	MGI:1201390
ENSMUSG00000024987	=	Cyp26a1
ENSMUSG00000024989	=	Cep55
ENSMUSG00000024990	=	Rbp4
ENSMUSG00000024991	=	Eif3a
ENSMUSG00000024992	=	Pde6c
ENSMUSG00000024993	=	1810055E12Rik
ENSMUSG00000024997	=	Prdx3
ENSMUSG00000024998	=	Plce1
ENSMUSG00000024999	=	Noc3l
ENSMUSG00000025001	=	Hells
ENSMUSG00000025002	=	Cyp2c55
ENSMUSG00000025003	=	Cyp2c39
ENSMUSG00000025004	=	Cyp2c40
ENSMUSG00000025006	=	Sorbs1
ENSMUSG00000025007	=	Aldh18a1
ENSMUSG00000025008	=	Tctn3
ENSMUSG00000025010	=	Ccnj
ENSMUSG00000025013	=	Tll2
ENSMUSG00000025014	=	Dntt
ENSMUSG00000025016	=	Tm9sf3
ENSMUSG00000025017	=	Pik3ap1
ENSMUSG00000025019	=	Lcor
ENSMUSG00000025020	=	Slit1
ENSMUSG00000025023	=	5830416P10Rik
ENSMUSG00000025024	=	Smndc1
ENSMUSG00000025025	=	Mxi1
ENSMUSG00000025026	=	Add3
ENSMUSG00000025027	=	Xpnpep1
ENSMUSG00000025034	=	Trim8
ENSMUSG00000025035	=	Arl3
ENSMUSG00000025036	=	Sfxn2
ENSMUSG00000025037	=	Maoa
ENSMUSG00000025038	=	Efhc2
ENSMUSG00000025039	=	ENSMUSG00000025039
ENSMUSG00000025040	=	Fundc1
ENSMUSG00000025041	=	Nt5c2
ENSMUSG00000025043	=	Dusp21
ENSMUSG00000025044	=	Msr1
ENSMUSG00000025047	=	Pdcd11
ENSMUSG00000025049	=	Taf5
ENSMUSG00000025050	=	Pcgf6
ENSMUSG00000025051	=	4930542N07Rik
ENSMUSG00000025056	=	Nr0b1
ENSMUSG00000025058	=	5430427O19Rik
ENSMUSG00000025059	=	Gyk
ENSMUSG00000025060	=	Slk
ENSMUSG00000025064	=	Col17a1
ENSMUSG00000025066	=	6330577E15Rik
ENSMUSG00000025067	=	D19Ertd652e
ENSMUSG00000025068	=	Gsto1
ENSMUSG00000025069	=	Gsto2
ENSMUSG00000025075	=	Habp2
ENSMUSG00000025076	=	Casp7
ENSMUSG00000025077	=	Dclre1a
ENSMUSG00000025078	=	Nhlrc2
ENSMUSG00000025081	=	Tdrd1
ENSMUSG00000025082	=	Vwa2
ENSMUSG00000025083	=	Afap1l2
ENSMUSG00000025085	=	Ablim1
ENSMUSG00000025086	=	Trub1
ENSMUSG00000025089	=	Gfra1
ENSMUSG00000025090	=	1700011F14Rik
ENSMUSG00000025091	=	Pnliprp2
ENSMUSG00000025092	=	Hspa12a
ENSMUSG00000025093	=	4930442E04Rik
ENSMUSG00000025094	=	Slc18a2
ENSMUSG00000025102	=	3110040N11Rik
ENSMUSG00000025103	=	Btbd1
ENSMUSG00000025104	=	Hdgfrp3
ENSMUSG00000025105	=	Bnc1
ENSMUSG00000025127	=	Gcgr
ENSMUSG00000025128	=	Bhlhb5
ENSMUSG00000025129	=	Dysfip1
ENSMUSG00000025130	=	P4hb
ENSMUSG00000025132	=	Arhgdia
ENSMUSG00000025133	=	Ints4
ENSMUSG00000025134	=	Thoc4
ENSMUSG00000025135	=	Anapc11
ENSMUSG00000025137	=	Pcyt2
ENSMUSG00000025138	=	Sirt7
ENSMUSG00000025139	=	Tollip
ENSMUSG00000025140	=	Pycr1
ENSMUSG00000025141	=	1110012N22Rik
ENSMUSG00000025142	=	Aspscr1
ENSMUSG00000025144	=	Stra13
ENSMUSG00000025145	=	Lrrc45
ENSMUSG00000025147	=	2700078K21Rik
ENSMUSG00000025150	=	Cbr2
ENSMUSG00000025151	=	Maged1
ENSMUSG00000025153	=	Fasn
ENSMUSG00000025154	=	Arhgap19
ENSMUSG00000025155	=	Dus1l
ENSMUSG00000025156	=	Gps1
ENSMUSG00000025157	=	Zdhhc16
ENSMUSG00000025158	=	Rfng
ENSMUSG00000025159	=	Mms19
ENSMUSG00000025161	=	Slc16a3
ENSMUSG00000025162	=	Csnk1d
ENSMUSG00000025163	=	Cd7
ENSMUSG00000025165	=	Sectm1a
ENSMUSG00000025169	=	1110031I02Rik
ENSMUSG00000025170	=	Rab40b
ENSMUSG00000025171	=	Ubtd1
ENSMUSG00000025172	=	Ankrd2
ENSMUSG00000025173	=	Wdr45l
ENSMUSG00000025175	=	Fn3k
ENSMUSG00000025176	=	0610010D20Rik
ENSMUSG00000025178	=	Pi4k2a
ENSMUSG00000025184	=	D19Ertd386e
ENSMUSG00000025185	=	Loxl4
ENSMUSG00000025188	=	Hps1
ENSMUSG00000025189	=	Cnnm1
ENSMUSG00000025190	=	Got1
ENSMUSG00000025192	=	Entpd7
ENSMUSG00000025193	=	Cutc
ENSMUSG00000025194	=	Abcc2
ENSMUSG00000025195	=	Dnmbp
ENSMUSG00000025196	=	Cpn1
ENSMUSG00000025197	=	Cyp2c44
ENSMUSG00000025198	=	Erlin1
ENSMUSG00000025199	=	Chuk
ENSMUSG00000025200	=	Cwf19l1
ENSMUSG00000025201	=	Bloc1s2
ENSMUSG00000025202	=	Scd3
ENSMUSG00000025203	=	Scd2
ENSMUSG00000025204	=	Ndufb8
ENSMUSG00000025207	=	Sema4g
ENSMUSG00000025208	=	Mrpl43
ENSMUSG00000025209	=	Peo1
ENSMUSG00000025212	=	Sfxn3
ENSMUSG00000025213	=	Kazald1
ENSMUSG00000025215	=	Tlx1
ENSMUSG00000025216	=	Lbx1
ENSMUSG00000025217	=	Btrc
ENSMUSG00000025218	=	Poll
ENSMUSG00000025219	=	Fgf8
ENSMUSG00000025220	=	Mgea5
ENSMUSG00000025221	=	Kcnip2
ENSMUSG00000025223	=	Ldb1
ENSMUSG00000025224	=	Gbf1
ENSMUSG00000025225	=	Nfkb2
ENSMUSG00000025226	=	Fbxl15
ENSMUSG00000025227	=	Tmem180
ENSMUSG00000025228	=	Actr1a
ENSMUSG00000025229	=	Pitx3
ENSMUSG00000025231	=	Sufu
ENSMUSG00000025232	=	Hexa
ENSMUSG00000025234	=	Arih1
ENSMUSG00000025235	=	Bbs4
ENSMUSG00000025236	=	Adpgk
ENSMUSG00000025237	=	Parp6
ENSMUSG00000025239	=	Limd1
ENSMUSG00000025240	=	Sacm1l
ENSMUSG00000025241	=	Fyco1
ENSMUSG00000025243	=	Slc6a20
ENSMUSG00000025245	=	Lztfl1
ENSMUSG00000025246	=	Tbl1x
ENSMUSG00000025255	=	Zfhx4
ENSMUSG00000025257	=	Ribc1
ENSMUSG00000025260	=	Hsd17b10
ENSMUSG00000025261	=	Huwe1
ENSMUSG00000025262	=	ORF34
ENSMUSG00000025264	=	Tsr2
ENSMUSG00000025265	=	Fgd1
ENSMUSG00000025266	=	Gnl3l
ENSMUSG00000025268	=	Maged2
ENSMUSG00000025269	=	Apex2
ENSMUSG00000025270	=	Alas2
ENSMUSG00000025271	=	Pfkfb1
ENSMUSG00000025272	=	Tro
ENSMUSG00000025277	=	Abhd6
ENSMUSG00000025278	=	Flnb
ENSMUSG00000025279	=	Dnase1l3
ENSMUSG00000025280	=	Polr3a
ENSMUSG00000025283	=	Sat1
ENSMUSG00000025287	=	Acot9
ENSMUSG00000025288	=	4933436I01Rik
ENSMUSG00000025289	=	Prdx4
ENSMUSG00000025290	=	Rps24
ENSMUSG00000025314	=	Ptprj
ENSMUSG00000025316	=	Banp
ENSMUSG00000025317	=	Car5a
ENSMUSG00000025318	=	Jph3
ENSMUSG00000025321	=	Itgb8
ENSMUSG00000025323	=	Sp4
ENSMUSG00000025324	=	Atp10a
ENSMUSG00000025326	=	Ube3a
ENSMUSG00000025328	=	Padi3
ENSMUSG00000025329	=	Padi1
ENSMUSG00000025330	=	Padi4
ENSMUSG00000025332	=	Jarid1c
ENSMUSG00000025333	=	Gpr143
ENSMUSG00000025337	=	Sbds
ENSMUSG00000025340	=	Rabgef1
ENSMUSG00000025347	=	Mettl7b
ENSMUSG00000025348	=	Itga7
ENSMUSG00000025349	=	Bloc1s1
ENSMUSG00000025350	=	Rdh5
ENSMUSG00000025351	=	Cd63
ENSMUSG00000025352	=	Gdf11
ENSMUSG00000025353	=	Ormdl2
ENSMUSG00000025354	=	Dnajc14
ENSMUSG00000025355	=	Mmp19
ENSMUSG00000025357	=	Dgka
ENSMUSG00000025358	=	Cdk2
ENSMUSG00000025359	=	Si
ENSMUSG00000025362	=	Rps26
ENSMUSG00000025364	=	Pa2g4
ENSMUSG00000025366	=	Mbc2
ENSMUSG00000025369	=	Smarcc2
ENSMUSG00000025370	=	Cdh9
ENSMUSG00000025371	=	Chmp6
ENSMUSG00000025372	=	Baiap2
ENSMUSG00000025373	=	Rnf41
ENSMUSG00000025374	=	Obfc2b
ENSMUSG00000025375	=	Aatk
ENSMUSG00000025377	=	2410002I01Rik
ENSMUSG00000025379	=	ENSMUSG00000025379
ENSMUSG00000025380	=	Fscn2
ENSMUSG00000025381	=	Cnpy2
ENSMUSG00000025383	=	Il23a
ENSMUSG00000025384	=	2310003H01Rik
ENSMUSG00000025386	=	Pde6g
ENSMUSG00000025389	=	Mip
ENSMUSG00000025393	=	Atp5b
ENSMUSG00000025395	=	Prim1
ENSMUSG00000025396	=	Hsd17b6
ENSMUSG00000025400	=	Tac2
ENSMUSG00000025401	=	Myo1a
ENSMUSG00000025402	=	Nab2
ENSMUSG00000025403	=	Shmt2
ENSMUSG00000025404	=	R3hdm2
ENSMUSG00000025405	=	Inhbc
ENSMUSG00000025407	=	Gli1
ENSMUSG00000025408	=	Ddit3
ENSMUSG00000025409	=	Mbd6
ENSMUSG00000025410	=	Dctn2
ENSMUSG00000025413	=	Ttc4
ENSMUSG00000025417	=	Pip4k2c
ENSMUSG00000025418	=	Bsnd
ENSMUSG00000025420	=	Katnal2
ENSMUSG00000025421	=	Hdhd2
ENSMUSG00000025422	=	Centg1
ENSMUSG00000025423	=	Pias2
ENSMUSG00000025425	=	St8sia5
ENSMUSG00000025427	=	Rnf165
ENSMUSG00000025428	=	Atp5a1
ENSMUSG00000025429	=	Pstpip2
ENSMUSG00000025431	=	Crisp1
ENSMUSG00000025432	=	Avil
ENSMUSG00000025433	=	Crisp3
ENSMUSG00000025436	=	Xrcc6bp1
ENSMUSG00000025437	=	Usp33
ENSMUSG00000025439	=	Clns1a
ENSMUSG00000025450	=	ENSMUSG00000025450
ENSMUSG00000025451	=	Paip1
ENSMUSG00000025453	=	Nnt
ENSMUSG00000025461	=	Cd163l1
ENSMUSG00000025464	=	Paox
ENSMUSG00000025465	=	Echs1
ENSMUSG00000025466	=	1810014F10Rik
ENSMUSG00000025467	=	Prap1
ENSMUSG00000025468	=	Drd1ip
ENSMUSG00000025469	=	Msx3
ENSMUSG00000025470	=	Zfp511
ENSMUSG00000025473	=	Adam8
ENSMUSG00000025474	=	Tubgcp2
ENSMUSG00000025475	=	Gpr123
ENSMUSG00000025477	=	Inpp5a
ENSMUSG00000025478	=	Dpysl4
ENSMUSG00000025479	=	Cyp2e1
ENSMUSG00000025480	=	Syce1
ENSMUSG00000025481	=	1190003J15Rik
ENSMUSG00000025482	=	Odf3
ENSMUSG00000025484	=	Bet1l
ENSMUSG00000025485	=	Ric8
ENSMUSG00000025486	=	Sirt3
ENSMUSG00000025487	=	Psmd13
ENSMUSG00000025488	=	Cox8b
ENSMUSG00000025489	=	Ifitm5
ENSMUSG00000025491	=	Ifitm1
ENSMUSG00000025492	=	Ifitm3
ENSMUSG00000025494	=	Sigirr
ENSMUSG00000025495	=	Ptdss2
ENSMUSG00000025496	=	Drd4
ENSMUSG00000025497	=	Mupcdh
ENSMUSG00000025498	=	Irf7
ENSMUSG00000025499	=	Hras1
ENSMUSG00000025500	=	1600016N20Rik
ENSMUSG00000025503	=	Taldo1
ENSMUSG00000025504	=	Eps8l2
ENSMUSG00000025505	=	Tmem80
ENSMUSG00000025507	=	Lrdd
ENSMUSG00000025508	=	Rplp2
ENSMUSG00000025509	=	Pnpla2
ENSMUSG00000025510	=	Cd151
ENSMUSG00000025511	=	Tspan4
ENSMUSG00000025512	=	Chid1
ENSMUSG00000025515	=	Muc2
ENSMUSG00000025519	=	Tktl2
ENSMUSG00000025521	=	Tmem192
ENSMUSG00000025525	=	Apool
ENSMUSG00000025527	=	Satl1
ENSMUSG00000025528	=	2010106E10Rik
ENSMUSG00000025529	=	Zfp711
ENSMUSG00000025531	=	Chm
ENSMUSG00000025532	=	Crcp
ENSMUSG00000025533	=	Asl
ENSMUSG00000025534	=	Gusb
ENSMUSG00000025535	=	4930579G22Rik
ENSMUSG00000025537	=	Phkg1
ENSMUSG00000025538	=	Sumf2
ENSMUSG00000025544	=	Tm9sf2
ENSMUSG00000025545	=	Clybl
ENSMUSG00000025551	=	Fgf14
ENSMUSG00000025555	=	Farp1
ENSMUSG00000025557	=	Slc15a1
ENSMUSG00000025558	=	Dock9
ENSMUSG00000025571	=	Tnrc6c
ENSMUSG00000025572	=	Tmc6
ENSMUSG00000025573	=	6030468B19Rik
ENSMUSG00000025574	=	Tk1
ENSMUSG00000025575	=	Cant1
ENSMUSG00000025576	=	D11Bwg0517e
ENSMUSG00000025577	=	Cbx2
ENSMUSG00000025578	=	Cbx8
ENSMUSG00000025579	=	Gaa
ENSMUSG00000025580	=	Eif4a3
ENSMUSG00000025582	=	Nptx1
ENSMUSG00000025583	=	4932417H02Rik
ENSMUSG00000025584	=	Pde8a
ENSMUSG00000025586	=	Cpeb1
ENSMUSG00000025588	=	Nat1
ENSMUSG00000025591	=	1810029B16Rik
ENSMUSG00000025592	=	Dach2
ENSMUSG00000025597	=	Klhl4
ENSMUSG00000025602	=	Zfp202
ENSMUSG00000025607	=	Copg2
ENSMUSG00000025608	=	Podxl
ENSMUSG00000025609	=	Mkln1
ENSMUSG00000025610	=	ORF63
ENSMUSG00000025612	=	Bach1
ENSMUSG00000025613	=	Cct8
ENSMUSG00000025616	=	Usp16
ENSMUSG00000025626	=	Phf6
ENSMUSG00000025630	=	Hprt1
ENSMUSG00000025644	=	EG665413
ENSMUSG00000025645	=	Ccdc51
ENSMUSG00000025646	=	6620401K05Rik
ENSMUSG00000025647	=	Scotin
ENSMUSG00000025648	=	Pfkfb4
ENSMUSG00000025650	=	Col7a1
ENSMUSG00000025651	=	Uqcrc1
ENSMUSG00000025652	=	Tmem89
ENSMUSG00000025656	=	Arhgef9
ENSMUSG00000025658	=	Cnksr2
ENSMUSG00000025665	=	Rps6ka6
ENSMUSG00000025666	=	Tmem47
ENSMUSG00000025701	=	Alox5
ENSMUSG00000025702	=	March8
ENSMUSG00000025716	=	Myo3a
ENSMUSG00000025722	=	Wdr73
ENSMUSG00000025723	=	Nmb
ENSMUSG00000025724	=	Sec11a
ENSMUSG00000025726	=	Slc28a1
ENSMUSG00000025727	=	F430201B04Rik
ENSMUSG00000025728	=	Pigq
ENSMUSG00000025730	=	Rab40c
ENSMUSG00000025731	=	0610011F06Rik
ENSMUSG00000025732	=	9530058B02Rik
ENSMUSG00000025733	=	Rhot2
ENSMUSG00000025735	=	Rhbdl1
ENSMUSG00000025736	=	2610003J06Rik
ENSMUSG00000025737	=	Wdr24
ENSMUSG00000025738	=	Fbxl16
ENSMUSG00000025739	=	Gng13
ENSMUSG00000025742	=	Prps2
ENSMUSG00000025743	=	Sdc3
ENSMUSG00000025745	=	Hadha
ENSMUSG00000025746	=	Il6
ENSMUSG00000025747	=	Tyms
ENSMUSG00000025754	=	Agbl1
ENSMUSG00000025757	=	Hspa4l
ENSMUSG00000025758	=	Plk4
ENSMUSG00000025759	=	Mfsd8
ENSMUSG00000025762	=	MGI:1918324
ENSMUSG00000025764	=	Phf17
ENSMUSG00000025766	=	D3Ertd751e
ENSMUSG00000025774	=	Crisp4
ENSMUSG00000025776	=	Crispld1
ENSMUSG00000025777	=	Gdap1
ENSMUSG00000025779	=	Ly96
ENSMUSG00000025780	=	Itih5
ENSMUSG00000025781	=	Atp5c1
ENSMUSG00000025782	=	Taf3
ENSMUSG00000025783	=	4930412O13Rik
ENSMUSG00000025784	=	Clec3b
ENSMUSG00000025785	=	Exosc7
ENSMUSG00000025786	=	Zdhhc3
ENSMUSG00000025787	=	Tgm4
ENSMUSG00000025788	=	Chd2
ENSMUSG00000025789	=	St8sia2
ENSMUSG00000025790	=	Slco3a1
ENSMUSG00000025791	=	Pgm2
ENSMUSG00000025792	=	Slc25a10
ENSMUSG00000025793	=	Hgs
ENSMUSG00000025794	=	Rpl14
ENSMUSG00000025795	=	Rassf3
ENSMUSG00000025804	=	Ccr1
ENSMUSG00000025808	=	Ccdc7
ENSMUSG00000025809	=	Itgb1
ENSMUSG00000025810	=	Nrp1
ENSMUSG00000025812	=	Pard3
ENSMUSG00000025813	=	Homer2
ENSMUSG00000025815	=	Dhtkd1
ENSMUSG00000025816	=	Sec61a2
ENSMUSG00000025817	=	Nudt5
ENSMUSG00000025821	=	Zfp282
ENSMUSG00000025823	=	Pdia4
ENSMUSG00000025825	=	Iscu
ENSMUSG00000025838	=	Pramel6
ENSMUSG00000025839	=	Pramel7
ENSMUSG00000025854	=	BC004044
ENSMUSG00000025855	=	Prkar1b
ENSMUSG00000025856	=	Pdgfa
ENSMUSG00000025857	=	Heatr2
ENSMUSG00000025858	=	1110007L15Rik
ENSMUSG00000025860	=	Birc4
ENSMUSG00000025862	=	Stag2
ENSMUSG00000025867	=	Cplx2
ENSMUSG00000025868	=	Higd2a
ENSMUSG00000025869	=	D13Wsu177e
ENSMUSG00000025870	=	Arl10
ENSMUSG00000025871	=	4833439L19Rik
ENSMUSG00000025872	=	Thoc3
ENSMUSG00000025873	=	Ubxd8
ENSMUSG00000025875	=	Tspan17
ENSMUSG00000025876	=	Unc5a
ENSMUSG00000025877	=	Hk3
ENSMUSG00000025878	=	Uimc1
ENSMUSG00000025880	=	Smad7
ENSMUSG00000025885	=	Myo5b
ENSMUSG00000025887	=	Casp12
ENSMUSG00000025888	=	Casp1
ENSMUSG00000025889	=	Snca
ENSMUSG00000025892	=	Gria4
ENSMUSG00000025893	=	Kbtbd3
ENSMUSG00000025894	=	Aasdhppt
ENSMUSG00000025898	=	Cwf19l2
ENSMUSG00000025899	=	Alkbh8
ENSMUSG00000025900	=	Rp1h
ENSMUSG00000025902	=	Sox17
ENSMUSG00000025903	=	Lypla1
ENSMUSG00000025905	=	Oprk1
ENSMUSG00000025907	=	Rb1cc1
ENSMUSG00000025909	=	Sntg1
ENSMUSG00000025911	=	Adhfe1
ENSMUSG00000025912	=	Mybl1
ENSMUSG00000025915	=	Sgk3
ENSMUSG00000025916	=	4930418G15Rik
ENSMUSG00000025917	=	Cops5
ENSMUSG00000025920	=	Stau2
ENSMUSG00000025921	=	Rdh10
ENSMUSG00000025922	=	ENSMUSG00000025922
ENSMUSG00000025925	=	Terf1
ENSMUSG00000025927	=	Tcfap2b
ENSMUSG00000025929	=	Il17a
ENSMUSG00000025930	=	Msc
ENSMUSG00000025931	=	Paqr8
ENSMUSG00000025932	=	Eya1
ENSMUSG00000025933	=	Tmem14a
ENSMUSG00000025934	=	Gsta3
ENSMUSG00000025935	=	Tram1
ENSMUSG00000025936	=	EG241041
ENSMUSG00000025937	=	Lactb2
ENSMUSG00000025938	=	Slco5a1
ENSMUSG00000025939	=	Ube2w
ENSMUSG00000025940	=	Tmem70
ENSMUSG00000025945	=	Crygf
ENSMUSG00000025946	=	Pthr1
ENSMUSG00000025949	=	Pip5k3
ENSMUSG00000025950	=	Idh1
ENSMUSG00000025952	=	Crygc
ENSMUSG00000025955	=	4921521F21Rik
ENSMUSG00000025956	=	2310038H17Rik
ENSMUSG00000025958	=	Creb1
ENSMUSG00000025959	=	Klf7
ENSMUSG00000025961	=	4933402D24Rik
ENSMUSG00000025962	=	Fastkd2
ENSMUSG00000025963	=	Mdh1b
ENSMUSG00000025964	=	Adam23
ENSMUSG00000025967	=	Eef1b2
ENSMUSG00000025968	=	Ndufs1
ENSMUSG00000025969	=	Pard3b
ENSMUSG00000025971	=	9430016H08Rik
ENSMUSG00000025977	=	Boll
ENSMUSG00000025978	=	Rftn2
ENSMUSG00000025979	=	Mobkl3
ENSMUSG00000025980	=	Hspd1
ENSMUSG00000025981	=	Coq10b
ENSMUSG00000025982	=	Sf3b1
ENSMUSG00000025983	=	4930511H11Rik
ENSMUSG00000025986	=	Slc39a10
ENSMUSG00000025991	=	Cps1
ENSMUSG00000025993	=	Slc40a1
ENSMUSG00000025995	=	Wdr75
ENSMUSG00000025997	=	Ikzf2
ENSMUSG00000026000	=	Lancl1
ENSMUSG00000026003	=	Acadl
ENSMUSG00000026004	=	1110028C15Rik
ENSMUSG00000026005	=	Rpe
ENSMUSG00000026009	=	Icos
ENSMUSG00000026011	=	Ctla4
ENSMUSG00000026012	=	Cd28
ENSMUSG00000026014	=	NP_001038978.2
ENSMUSG00000026017	=	Carf
ENSMUSG00000026018	=	Ica1l
ENSMUSG00000026019	=	Wdr12
ENSMUSG00000026020	=	Nol5
ENSMUSG00000026021	=	Sumo1
ENSMUSG00000026023	=	Pftk2
ENSMUSG00000026024	=	Als2
ENSMUSG00000026027	=	Als2cr2
ENSMUSG00000026028	=	Trak2
ENSMUSG00000026029	=	Casp8
ENSMUSG00000026031	=	Cflar
ENSMUSG00000026032	=	Ndufb3
ENSMUSG00000026034	=	Clk1
ENSMUSG00000026035	=	Ppil3
ENSMUSG00000026036	=	Nif3l1
ENSMUSG00000026037	=	Orc2l
ENSMUSG00000026039	=	Sgol2
ENSMUSG00000026042	=	Col5a2
ENSMUSG00000026043	=	Col3a1
ENSMUSG00000026047	=	Kdelc1
ENSMUSG00000026048	=	Ercc5
ENSMUSG00000026049	=	1700029F09Rik
ENSMUSG00000026051	=	1500015O10Rik
ENSMUSG00000026058	=	Khdrbs2
ENSMUSG00000026062	=	Slc9a2
ENSMUSG00000026063	=	4930521A18Rik
ENSMUSG00000026064	=	Ptp4a1
ENSMUSG00000026065	=	Slc9a4
ENSMUSG00000026068	=	Il18rap
ENSMUSG00000026069	=	Il1rl1
ENSMUSG00000026070	=	Il18r1
ENSMUSG00000026072	=	Il1r1
ENSMUSG00000026073	=	Il1r2
ENSMUSG00000026074	=	Map4k4
ENSMUSG00000026077	=	Npas2
ENSMUSG00000026078	=	Pdcl3
ENSMUSG00000026080	=	Chst10
ENSMUSG00000026082	=	Rev1
ENSMUSG00000026083	=	Eif5b
ENSMUSG00000026085	=	Lyg1
ENSMUSG00000026087	=	Mrpl30
ENSMUSG00000026088	=	Mitd1
ENSMUSG00000026090	=	2010300C02Rik
ENSMUSG00000026094	=	Stk17b
ENSMUSG00000026095	=	Asnsd1
ENSMUSG00000026096	=	Osgepl1
ENSMUSG00000026097	=	Ormdl1
ENSMUSG00000026098	=	Pms1
ENSMUSG00000026100	=	Mstn
ENSMUSG00000026102	=	Inpp1
ENSMUSG00000026103	=	Gls
ENSMUSG00000026104	=	Stat1
ENSMUSG00000026107	=	Obfc2a
ENSMUSG00000026109	=	Tmeff2
ENSMUSG00000026110	=	Mgat4a
ENSMUSG00000026111	=	Unc50
ENSMUSG00000026112	=	6330578E17Rik
ENSMUSG00000026113	=	Inpp4a
ENSMUSG00000026114	=	Cnga3
ENSMUSG00000026115	=	4921511C04Rik
ENSMUSG00000026116	=	Tmem131
ENSMUSG00000026117	=	Zap70
ENSMUSG00000026121	=	Sema4c
ENSMUSG00000026123	=	Plekhb2
ENSMUSG00000026124	=	Cfc1
ENSMUSG00000026125	=	Tesp1
ENSMUSG00000026126	=	Ptpn18
ENSMUSG00000026127	=	Imp4
ENSMUSG00000026131	=	Dst
ENSMUSG00000026134	=	Prim2
ENSMUSG00000026135	=	Zfp142
ENSMUSG00000026141	=	Col19a1
ENSMUSG00000026142	=	Rhbdd1
ENSMUSG00000026147	=	Col9a1
ENSMUSG00000026149	=	Tm4sf20
ENSMUSG00000026150	=	5230400G24Rik
ENSMUSG00000026153	=	4921533L14Rik
ENSMUSG00000026154	=	1110058L19Rik
ENSMUSG00000026155	=	Smap1
ENSMUSG00000026156	=	B3gat2
ENSMUSG00000026158	=	Ogfrl1
ENSMUSG00000026159	=	Hrb
ENSMUSG00000026162	=	Nhej1
ENSMUSG00000026163	=	Sphkap
ENSMUSG00000026166	=	Ccl20
ENSMUSG00000026167	=	Wnt10a
ENSMUSG00000026170	=	Cyp27a1
ENSMUSG00000026171	=	Rnf25
ENSMUSG00000026172	=	Bcs1l
ENSMUSG00000026173	=	Plcd4
ENSMUSG00000026174	=	Rqcd1
ENSMUSG00000026175	=	Vil1
ENSMUSG00000026176	=	Ctdsp1
ENSMUSG00000026177	=	Slc11a1
ENSMUSG00000026179	=	Pnkd
ENSMUSG00000026180	=	Il8rb
ENSMUSG00000026181	=	Ppm1f
ENSMUSG00000026182	=	Tnp1
ENSMUSG00000026185	=	Igfbp5
ENSMUSG00000026187	=	Xrcc5
ENSMUSG00000026188	=	Tmem169
ENSMUSG00000026189	=	Pecr
ENSMUSG00000026192	=	Atic
ENSMUSG00000026193	=	Fn1
ENSMUSG00000026196	=	Bard1
ENSMUSG00000026197	=	Zfand2b
ENSMUSG00000026198	=	Abcb6
ENSMUSG00000026199	=	Ankzf1
ENSMUSG00000026200	=	Glb1l
ENSMUSG00000026201	=	Stk16
ENSMUSG00000026202	=	Tuba4a
ENSMUSG00000026203	=	Dnajb10
ENSMUSG00000026204	=	Ptprn
ENSMUSG00000026205	=	Slc23a3
ENSMUSG00000026207	=	Speg
ENSMUSG00000026208	=	Des
ENSMUSG00000026209	=	Dnpep
ENSMUSG00000026211	=	Obsl1
ENSMUSG00000026213	=	Stk11ip
ENSMUSG00000026219	=	Trip12
ENSMUSG00000026220	=	Slc16a14
ENSMUSG00000026222	=	Sp100
ENSMUSG00000026223	=	Itm2c
ENSMUSG00000026224	=	4933407L21Rik
ENSMUSG00000026226	=	Spata3
ENSMUSG00000026227	=	2810459M11Rik
ENSMUSG00000026228	=	Htr2b
ENSMUSG00000026229	=	Psmd1
ENSMUSG00000026234	=	Ncl
ENSMUSG00000026235	=	Epha4
ENSMUSG00000026237	=	Nmur1
ENSMUSG00000026238	=	Ptma
ENSMUSG00000026239	=	Pde6d
ENSMUSG00000026240	=	Cops7b
ENSMUSG00000026241	=	Nppc
ENSMUSG00000026245	=	Farsb
ENSMUSG00000026246	=	Akp5
ENSMUSG00000026247	=	Ecel1
ENSMUSG00000026248	=	Mrpl44
ENSMUSG00000026249	=	Serpine2
ENSMUSG00000026251	=	Chrnd
ENSMUSG00000026253	=	Chrng
ENSMUSG00000026254	=	Eif4e2
ENSMUSG00000026255	=	Efhd1
ENSMUSG00000026258	=	3110079O15Rik
ENSMUSG00000026259	=	Ngef
ENSMUSG00000026260	=	Ndufa10
ENSMUSG00000026269	=	Rnpepl1
ENSMUSG00000026270	=	Capn10
ENSMUSG00000026271	=	Gpr35
ENSMUSG00000026272	=	Agxt
ENSMUSG00000026273	=	Mterfd2
ENSMUSG00000026274	=	Pask
ENSMUSG00000026275	=	Ppp1r7
ENSMUSG00000026276	=	Sept2
ENSMUSG00000026277	=	Stk25
ENSMUSG00000026278	=	Bok
ENSMUSG00000026279	=	Thap4
ENSMUSG00000026280	=	Atg4b
ENSMUSG00000026281	=	Dtymk
ENSMUSG00000026283	=	Ing5
ENSMUSG00000026285	=	Pdcd1
ENSMUSG00000026288	=	Inpp5d
ENSMUSG00000026289	=	Atg16l1
ENSMUSG00000026295	=	Spp2
ENSMUSG00000026301	=	Iqca
ENSMUSG00000026303	=	Mlph
ENSMUSG00000026304	=	Rab17
ENSMUSG00000026305	=	Lrrfip1
ENSMUSG00000026307	=	Scly
ENSMUSG00000026308	=	Klhl30
ENSMUSG00000026309	=	Ilkap
ENSMUSG00000026311	=	Asb1
ENSMUSG00000026312	=	Cdh7
ENSMUSG00000026313	=	Hdac4
ENSMUSG00000026315	=	Serpinb8
ENSMUSG00000026317	=	Cln8
ENSMUSG00000026319	=	2310035C23Rik
ENSMUSG00000026321	=	Tnfrsf11a
ENSMUSG00000026322	=	Htr4
ENSMUSG00000026327	=	Serpinb11
ENSMUSG00000026331	=	Slco6c1
ENSMUSG00000026333	=	Gin1
ENSMUSG00000026335	=	Pam
ENSMUSG00000026336	=	Slco6d1
ENSMUSG00000026339	=	Ccdc93
ENSMUSG00000026341	=	Actr3
ENSMUSG00000026342	=	Slc35f5
ENSMUSG00000026343	=	Gpr39
ENSMUSG00000026344	=	Lypd1
ENSMUSG00000026347	=	Tmem163
ENSMUSG00000026348	=	Acmsd
ENSMUSG00000026349	=	Ccnt2
ENSMUSG00000026353	=	Ubxd2
ENSMUSG00000026354	=	Lct
ENSMUSG00000026355	=	Mcm6
ENSMUSG00000026356	=	Dars
ENSMUSG00000026357	=	Rgs18
ENSMUSG00000026358	=	Rgs1
ENSMUSG00000026360	=	Rgs2
ENSMUSG00000026361	=	Cdc73
ENSMUSG00000026365	=	Cfh
ENSMUSG00000026368	=	F13b
ENSMUSG00000026374	=	Tsn
ENSMUSG00000026377	=	Mki67ip
ENSMUSG00000026380	=	Tcfcp2l1
ENSMUSG00000026383	=	Epb4.1l5
ENSMUSG00000026384	=	Ptpn4
ENSMUSG00000026385	=	Dbi
ENSMUSG00000026387	=	Sctr
ENSMUSG00000026388	=	3110009E18Rik
ENSMUSG00000026389	=	Steap3
ENSMUSG00000026390	=	Marco
ENSMUSG00000026393	=	Nek7
ENSMUSG00000026394	=	Atp6v1g3
ENSMUSG00000026395	=	Ptprc
ENSMUSG00000026398	=	Nr5a2
ENSMUSG00000026399	=	Cd55
ENSMUSG00000026401	=	Daf2
ENSMUSG00000026404	=	Ddx59
ENSMUSG00000026405	=	C4bp
ENSMUSG00000026407	=	Cacna1s
ENSMUSG00000026409	=	Pfkfb2
ENSMUSG00000026411	=	Tmem9
ENSMUSG00000026413	=	Pkp1
ENSMUSG00000026414	=	Tnnt2
ENSMUSG00000026415	=	Fcamr
ENSMUSG00000026416	=	Il20
ENSMUSG00000026417	=	Pigr
ENSMUSG00000026418	=	Tnni1
ENSMUSG00000026420	=	Il24
ENSMUSG00000026421	=	Csrp1
ENSMUSG00000026424	=	Gpr37l1
ENSMUSG00000026425	=	Srgap2
ENSMUSG00000026426	=	Arl8a
ENSMUSG00000026427	=	Lgtn
ENSMUSG00000026429	=	Ube2t
ENSMUSG00000026430	=	Rassf5
ENSMUSG00000026432	=	Avpr1b
ENSMUSG00000026433	=	Rab7l1
ENSMUSG00000026434	=	Nucks1
ENSMUSG00000026435	=	Slc45a3
ENSMUSG00000026436	=	Elk4
ENSMUSG00000026437	=	Pctk3
ENSMUSG00000026439	=	Rbbp5
ENSMUSG00000026442	=	Nfasc
ENSMUSG00000026443	=	Lrrn2
ENSMUSG00000026447	=	Pik3c2b
ENSMUSG00000026450	=	Chit1
ENSMUSG00000026452	=	Syt2
ENSMUSG00000026455	=	Klhl12
ENSMUSG00000026456	=	Cyb5r1
ENSMUSG00000026457	=	Adipor1
ENSMUSG00000026458	=	Ppfia4
ENSMUSG00000026459	=	Myog
ENSMUSG00000026463	=	Atp2b4
ENSMUSG00000026464	=	Zc3h11a
ENSMUSG00000026466	=	Tor1aip1
ENSMUSG00000026468	=	Lhx4
ENSMUSG00000026469	=	Xpr1
ENSMUSG00000026470	=	Stx6
ENSMUSG00000026471	=	Mr1
ENSMUSG00000026473	=	Glul
ENSMUSG00000026475	=	Rgs16
ENSMUSG00000026478	=	Lamc1
ENSMUSG00000026479	=	Lamc2
ENSMUSG00000026480	=	Ncf2
ENSMUSG00000026482	=	Rgl1
ENSMUSG00000026483	=	Niban
ENSMUSG00000026484	=	Rnf2
ENSMUSG00000026489	=	Cabc1
ENSMUSG00000026490	=	Cdc42bpa
ENSMUSG00000026491	=	Ahctf1
ENSMUSG00000026492	=	Tfb2m
ENSMUSG00000026494	=	Kif26b
ENSMUSG00000026495	=	Efcab2
ENSMUSG00000026496	=	Parp1
ENSMUSG00000026497	=	Mixl1
ENSMUSG00000026499	=	Acbd3
ENSMUSG00000026500	=	2310005N03Rik
ENSMUSG00000026502	=	5830417C01Rik
ENSMUSG00000026504	=	Sdccag8
ENSMUSG00000026509	=	Capn2
ENSMUSG00000026510	=	Trp53bp2
ENSMUSG00000026511	=	Srp9
ENSMUSG00000026514	=	Cnih3
ENSMUSG00000026516	=	Nvl
ENSMUSG00000026519	=	Tmem63a
ENSMUSG00000026520	=	Pycr2
ENSMUSG00000026523	=	Wdr64
ENSMUSG00000026525	=	Opn3
ENSMUSG00000026526	=	Fh1
ENSMUSG00000026527	=	Rgs7
ENSMUSG00000026531	=	1810030J14Rik
ENSMUSG00000026532	=	Spna1
ENSMUSG00000026535	=	Ifi202a
ENSMUSG00000026536	=	Mnda
ENSMUSG00000026542	=	Apcs
ENSMUSG00000026544	=	Dusp23
ENSMUSG00000026546	=	Ccdc19
ENSMUSG00000026547	=	Tagln2
ENSMUSG00000026548	=	Slamf9
ENSMUSG00000026553	=	Copa
ENSMUSG00000026554	=	Wdr42a
ENSMUSG00000026556	=	Vangl2
ENSMUSG00000026558	=	Uck2
ENSMUSG00000026560	=	Fmo9
ENSMUSG00000026563	=	Tada1l
ENSMUSG00000026564	=	Dusp27
ENSMUSG00000026565	=	Pou2f1
ENSMUSG00000026566	=	Mpzl1
ENSMUSG00000026567	=	Sacy
ENSMUSG00000026568	=	Brp44
ENSMUSG00000026571	=	Iqwd1
ENSMUSG00000026572	=	Tbx19
ENSMUSG00000026573	=	Xcl1
ENSMUSG00000026574	=	Dpt
ENSMUSG00000026575	=	Nme7
ENSMUSG00000026576	=	Atp1b1
ENSMUSG00000026577	=	Blzf1
ENSMUSG00000026578	=	4930455F23Rik
ENSMUSG00000026579	=	F5
ENSMUSG00000026580	=	Selp
ENSMUSG00000026581	=	Sell
ENSMUSG00000026582	=	Sele
ENSMUSG00000026584	=	Scyl3
ENSMUSG00000026585	=	Kifap3
ENSMUSG00000026586	=	Prrx1
ENSMUSG00000026587	=	Astn1
ENSMUSG00000026589	=	Sec16b
ENSMUSG00000026592	=	1700057K13Rik
ENSMUSG00000026594	=	Ralgps2
ENSMUSG00000026596	=	Abl2
ENSMUSG00000026600	=	Soat1
ENSMUSG00000026601	=	9430070O13Rik
ENSMUSG00000026602	=	Nphs2
ENSMUSG00000026603	=	Smyd2
ENSMUSG00000026604	=	Ptpn14
ENSMUSG00000026605	=	Cenpf
ENSMUSG00000026608	=	Kctd3
ENSMUSG00000026609	=	Ush2a
ENSMUSG00000026610	=	Esrrg
ENSMUSG00000026611	=	Spata17
ENSMUSG00000026614	=	Slc30a10
ENSMUSG00000026615	=	Eprs
ENSMUSG00000026616	=	Cr2
ENSMUSG00000026617	=	Bpnt1
ENSMUSG00000026618	=	Iars2
ENSMUSG00000026620	=	Mark1
ENSMUSG00000026621	=	Mosc1
ENSMUSG00000026622	=	Nek2
ENSMUSG00000026623	=	Lpgat1
ENSMUSG00000026626	=	Ppp2r5a
ENSMUSG00000026627	=	2310028N02Rik
ENSMUSG00000026628	=	Atf3
ENSMUSG00000026630	=	Batf3
ENSMUSG00000026632	=	Tatdn3
ENSMUSG00000026634	=	Angel2
ENSMUSG00000026637	=	Traf5
ENSMUSG00000026638	=	Irf6
ENSMUSG00000026639	=	Lamb3
ENSMUSG00000026640	=	Plxna2
ENSMUSG00000026641	=	Usf1
ENSMUSG00000026643	=	Nmt2
ENSMUSG00000026644	=	Acbd7
ENSMUSG00000026645	=	Olah
ENSMUSG00000026646	=	Suv39h2
ENSMUSG00000026648	=	Dclre1c
ENSMUSG00000026649	=	1700009P17Rik
ENSMUSG00000026650	=	Meig1
ENSMUSG00000026654	=	ENSMUSG00000026654
ENSMUSG00000026655	=	3110001A13Rik
ENSMUSG00000026656	=	Fcgr2b
ENSMUSG00000026657	=	Frmd4a
ENSMUSG00000026659	=	Dusp12
ENSMUSG00000026662	=	Sephs1
ENSMUSG00000026663	=	Atf6
ENSMUSG00000026664	=	Phyh
ENSMUSG00000026667	=	Uhmk1
ENSMUSG00000026668	=	1110017I16Rik
ENSMUSG00000026669	=	Mcm10
ENSMUSG00000026670	=	Uap1
ENSMUSG00000026672	=	Optn
ENSMUSG00000026673	=	Sh2d1b1
ENSMUSG00000026674	=	Ddr2
ENSMUSG00000026675	=	Hsd17b7
ENSMUSG00000026676	=	Ccdc3
ENSMUSG00000026678	=	Rgs5
ENSMUSG00000026679	=	4933434I06Rik
ENSMUSG00000026683	=	Nuf2
ENSMUSG00000026686	=	Lmx1a
ENSMUSG00000026687	=	Aldh9a1
ENSMUSG00000026688	=	Mgst3
ENSMUSG00000026691	=	Fmo3
ENSMUSG00000026692	=	Fmo4
ENSMUSG00000026694	=	5630401D24Rik
ENSMUSG00000026696	=	Vamp4
ENSMUSG00000026697	=	Myoc
ENSMUSG00000026698	=	Pigc
ENSMUSG00000026700	=	Tnfsf4
ENSMUSG00000026701	=	Prdx6
ENSMUSG00000026705	=	Klhl20
ENSMUSG00000026707	=	Nsun6
ENSMUSG00000026708	=	Cenpl
ENSMUSG00000026709	=	Dars2
ENSMUSG00000026712	=	Mrc1
ENSMUSG00000026715	=	Serpinc1
ENSMUSG00000026718	=	Stam
ENSMUSG00000026721	=	Rabgap1l
ENSMUSG00000026723	=	Trdmt1
ENSMUSG00000026725	=	Tnn
ENSMUSG00000026726	=	Cubn
ENSMUSG00000026727	=	Rsu1
ENSMUSG00000026728	=	Vim
ENSMUSG00000026729	=	4930562F07Rik
ENSMUSG00000026730	=	Pter
ENSMUSG00000026734	=	4921504E06Rik
ENSMUSG00000026735	=	Ptf1a
ENSMUSG00000026736	=	4930426L09Rik
ENSMUSG00000026737	=	Pip4k2a
ENSMUSG00000026739	=	Bmi1
ENSMUSG00000026740	=	Dnajc1
ENSMUSG00000026743	=	Mllt10
ENSMUSG00000026748	=	Plxdc2
ENSMUSG00000026749	=	Nek6
ENSMUSG00000026750	=	Psmb7
ENSMUSG00000026751	=	Nr5a1
ENSMUSG00000026753	=	Ppp6c
ENSMUSG00000026754	=	Golga1
ENSMUSG00000026755	=	Arpc5l
ENSMUSG00000026761	=	Orc4l
ENSMUSG00000026764	=	Kif5c
ENSMUSG00000026765	=	2310010M24Rik
ENSMUSG00000026766	=	2010311D03Rik
ENSMUSG00000026767	=	2310047O13Rik
ENSMUSG00000026768	=	Itga8
ENSMUSG00000026770	=	Il2ra
ENSMUSG00000026771	=	Spopl
ENSMUSG00000026773	=	Pfkfb3
ENSMUSG00000026774	=	4931423N10Rik
ENSMUSG00000026775	=	Yme1l1
ENSMUSG00000026778	=	Prkcq
ENSMUSG00000026779	=	Mastl
ENSMUSG00000026781	=	Acbd5
ENSMUSG00000026782	=	Abi2
ENSMUSG00000026784	=	Pdss1
ENSMUSG00000026785	=	Pkn3
ENSMUSG00000026786	=	Apbb1ip
ENSMUSG00000026787	=	Gad2
ENSMUSG00000026788	=	Zbtb43
ENSMUSG00000026790	=	Odf2
ENSMUSG00000026791	=	Slc2a8
ENSMUSG00000026792	=	Lrsam1
ENSMUSG00000026796	=	9130404D14Rik
ENSMUSG00000026797	=	Stxbp1
ENSMUSG00000026798	=	Coq4
ENSMUSG00000026799	=	Med27
ENSMUSG00000026803	=	Ttf1
ENSMUSG00000026805	=	Barhl1
ENSMUSG00000026806	=	Ddx31
ENSMUSG00000026807	=	1190002A17Rik
ENSMUSG00000026809	=	1700026L06Rik
ENSMUSG00000026810	=	Dpm2
ENSMUSG00000026811	=	St6galnac6
ENSMUSG00000026812	=	Tsc1
ENSMUSG00000026814	=	Eng
ENSMUSG00000026815	=	Gfi1b
ENSMUSG00000026816	=	Gtf3c5
ENSMUSG00000026817	=	Ak1
ENSMUSG00000026818	=	Cel
ENSMUSG00000026819	=	Slc25a25
ENSMUSG00000026820	=	Ptges2
ENSMUSG00000026821	=	Ralgds
ENSMUSG00000026822	=	Lcn2
ENSMUSG00000026824	=	Kcnj3
ENSMUSG00000026825	=	Dnm1
ENSMUSG00000026826	=	Nr4a2
ENSMUSG00000026827	=	Gpd2
ENSMUSG00000026828	=	Galnt5
ENSMUSG00000026829	=	Gbgt1
ENSMUSG00000026830	=	Ermn
ENSMUSG00000026831	=	1700007K13Rik
ENSMUSG00000026832	=	Pscdbp
ENSMUSG00000026833	=	Olfm1
ENSMUSG00000026834	=	Acvr1c
ENSMUSG00000026835	=	Fcnb
ENSMUSG00000026836	=	Acvr1
ENSMUSG00000026837	=	Col5a1
ENSMUSG00000026839	=	Upp2
ENSMUSG00000026840	=	Lamc3
ENSMUSG00000026841	=	Fibcd1
ENSMUSG00000026842	=	Abl1
ENSMUSG00000026843	=	Fubp3
ENSMUSG00000026848	=	Tor1b
ENSMUSG00000026849	=	Tor1a
ENSMUSG00000026851	=	BC005624
ENSMUSG00000026853	=	Crat
ENSMUSG00000026854	=	Usp20
ENSMUSG00000026856	=	Dolpp1
ENSMUSG00000026857	=	2610205E22Rik
ENSMUSG00000026858	=	5730472N09Rik
ENSMUSG00000026860	=	Sh3glb2
ENSMUSG00000026864	=	Hspa5
ENSMUSG00000026866	=	Kynu
ENSMUSG00000026867	=	Gapvd1
ENSMUSG00000026869	=	Psmd5
ENSMUSG00000026870	=	D730039F16Rik
ENSMUSG00000026872	=	Zeb2
ENSMUSG00000026873	=	Phf19
ENSMUSG00000026874	=	Hc
ENSMUSG00000026875	=	Traf1
ENSMUSG00000026878	=	Rab14
ENSMUSG00000026879	=	Gsn
ENSMUSG00000026880	=	Stom
ENSMUSG00000026882	=	4930568D16Rik
ENSMUSG00000026883	=	Dab2ip
ENSMUSG00000026885	=	Ttll11
ENSMUSG00000026887	=	Mrrf
ENSMUSG00000026888	=	Grb14
ENSMUSG00000026889	=	Rbm18
ENSMUSG00000026890	=	Lhx6
ENSMUSG00000026893	=	Gca
ENSMUSG00000026894	=	1700010A17Rik
ENSMUSG00000026895	=	Ndufa8
ENSMUSG00000026896	=	Ifih1
ENSMUSG00000026904	=	Slc4a10
ENSMUSG00000026914	=	Psmd14
ENSMUSG00000026915	=	Strbp
ENSMUSG00000026917	=	Wdr5
ENSMUSG00000026918	=	Brd3
ENSMUSG00000026919	=	Lcn4
ENSMUSG00000026921	=	Egfl7
ENSMUSG00000026922	=	Agpat2
ENSMUSG00000026923	=	Notch1
ENSMUSG00000026924	=	Sec16a
ENSMUSG00000026925	=	Inpp5e
ENSMUSG00000026926	=	Pmpca
ENSMUSG00000026927	=	Sdccag3
ENSMUSG00000026928	=	Card9
ENSMUSG00000026930	=	Gpsm1
ENSMUSG00000026931	=	1700019N19Rik
ENSMUSG00000026932	=	Btbd14a
ENSMUSG00000026933	=	Camsap1
ENSMUSG00000026934	=	Lhx3
ENSMUSG00000026936	=	Lcn3
ENSMUSG00000026937	=	Lcn5
ENSMUSG00000026938	=	Fcna
ENSMUSG00000026939	=	Tmem141
ENSMUSG00000026940	=	4921530D09Rik
ENSMUSG00000026941	=	Mamdc4
ENSMUSG00000026942	=	Traf2
ENSMUSG00000026943	=	Lcn12
ENSMUSG00000026944	=	Abca2
ENSMUSG00000026946	=	Nmi
ENSMUSG00000026950	=	Neb
ENSMUSG00000026955	=	2010317E24Rik
ENSMUSG00000026956	=	Uap1l1
ENSMUSG00000026958	=	Dpp7
ENSMUSG00000026959	=	Grin1
ENSMUSG00000026960	=	Arl6ip6
ENSMUSG00000026961	=	Lrrc26
ENSMUSG00000026963	=	4930571C24Rik
ENSMUSG00000026965	=	Anapc2
ENSMUSG00000026966	=	Ssna1
ENSMUSG00000026969	=	BC061039
ENSMUSG00000026970	=	Rbms1
ENSMUSG00000026971	=	Itgb6
ENSMUSG00000026972	=	Arrdc1
ENSMUSG00000026974	=	Zmynd19
ENSMUSG00000026975	=	Wdr85
ENSMUSG00000026976	=	Pax8
ENSMUSG00000026977	=	March7
ENSMUSG00000026979	=	Psd4
ENSMUSG00000026980	=	Ly75
ENSMUSG00000026981	=	Il1rn
ENSMUSG00000026983	=	Il1f5
ENSMUSG00000026984	=	Il1f6
ENSMUSG00000026985	=	Il1f8
ENSMUSG00000026986	=	Hnmt
ENSMUSG00000026987	=	Baz2b
ENSMUSG00000026988	=	Wdsub1
ENSMUSG00000026989	=	Dapl1
ENSMUSG00000026991	=	Pkp4
ENSMUSG00000026994	=	Galnt3
ENSMUSG00000026999	=	Nup35
ENSMUSG00000027001	=	Dusp19
ENSMUSG00000027002	=	Nckap1
ENSMUSG00000027004	=	Frzb
ENSMUSG00000027006	=	Dnajc10
ENSMUSG00000027007	=	Ssfa2
ENSMUSG00000027009	=	Itga4
ENSMUSG00000027010	=	Slc25a12
ENSMUSG00000027011	=	Ube2e3
ENSMUSG00000027012	=	Dync1i2
ENSMUSG00000027014	=	BC003993
ENSMUSG00000027015	=	Cybrd1
ENSMUSG00000027016	=	Zfp385b
ENSMUSG00000027018	=	Hat1
ENSMUSG00000027022	=	Xirp2
ENSMUSG00000027030	=	Stk39
ENSMUSG00000027035	=	Lass6
ENSMUSG00000027048	=	Abcb11
ENSMUSG00000027067	=	Ssrp1
ENSMUSG00000027068	=	Dhrs9
ENSMUSG00000027070	=	Lrp2
ENSMUSG00000027071	=	P2rx3
ENSMUSG00000027072	=	Prg3
ENSMUSG00000027073	=	Prg2
ENSMUSG00000027074	=	Slc43a3
ENSMUSG00000027075	=	Slc43a1
ENSMUSG00000027076	=	Timm10
ENSMUSG00000027077	=	Smtnl1
ENSMUSG00000027078	=	Ube2l6
ENSMUSG00000027079	=	Clp1
ENSMUSG00000027080	=	Med19
ENSMUSG00000027082	=	Tfpi
ENSMUSG00000027086	=	Fastkd1
ENSMUSG00000027087	=	Itgav
ENSMUSG00000027088	=	Phospho2
ENSMUSG00000027091	=	Zc3h15
ENSMUSG00000027099	=	Mtx2
ENSMUSG00000027102	=	Hoxd8
ENSMUSG00000027104	=	Atf2
ENSMUSG00000027107	=	Chrna1
ENSMUSG00000027108	=	Ola1
ENSMUSG00000027109	=	Sp3
ENSMUSG00000027111	=	Itga6
ENSMUSG00000027115	=	Kif18a
ENSMUSG00000027120	=	Fshb
ENSMUSG00000027122	=	2700007P21Rik
ENSMUSG00000027130	=	Slc12a6
ENSMUSG00000027131	=	Tmem85
ENSMUSG00000027132	=	2410042D21Rik
ENSMUSG00000027133	=	Nola3
ENSMUSG00000027134	=	Agpat7
ENSMUSG00000027157	=	4930430A15Rik
ENSMUSG00000027160	=	Ccdc34
ENSMUSG00000027162	=	Lin7c
ENSMUSG00000027163	=	Commd9
ENSMUSG00000027164	=	Traf6
ENSMUSG00000027165	=	B230118H07Rik
ENSMUSG00000027166	=	Dph4
ENSMUSG00000027167	=	Elp4
ENSMUSG00000027168	=	Pax6
ENSMUSG00000027170	=	Eif3m
ENSMUSG00000027171	=	Prrg4
ENSMUSG00000027173	=	Depdc7
ENSMUSG00000027175	=	Tcp11l1
ENSMUSG00000027176	=	Cstf3
ENSMUSG00000027177	=	Hipk3
ENSMUSG00000027180	=	Fbxo3
ENSMUSG00000027184	=	Caprin1
ENSMUSG00000027185	=	Nat10
ENSMUSG00000027186	=	Elf5
ENSMUSG00000027187	=	Cat
ENSMUSG00000027188	=	E430002G05Rik
ENSMUSG00000027189	=	Trim44
ENSMUSG00000027193	=	Api5
ENSMUSG00000027194	=	Ttc17
ENSMUSG00000027195	=	Hsd17b12
ENSMUSG00000027196	=	4921507L20Rik
ENSMUSG00000027198	=	Ext2
ENSMUSG00000027199	=	Gatm
ENSMUSG00000027200	=	Sema6d
ENSMUSG00000027201	=	Myef2
ENSMUSG00000027202	=	Slc12a1
ENSMUSG00000027203	=	Dut
ENSMUSG00000027204	=	Fbn1
ENSMUSG00000027206	=	Cops2
ENSMUSG00000027207	=	Galk2
ENSMUSG00000027208	=	Fgf7
ENSMUSG00000027209	=	4930525F21Rik
ENSMUSG00000027210	=	Meis2
ENSMUSG00000027215	=	Cd82
ENSMUSG00000027217	=	Tspan18
ENSMUSG00000027219	=	Slc28a2
ENSMUSG00000027220	=	Syt13
ENSMUSG00000027221	=	Chst1
ENSMUSG00000027222	=	Pex16
ENSMUSG00000027223	=	Mapk8ip1
ENSMUSG00000027224	=	Duoxa1
ENSMUSG00000027225	=	Duoxa2
ENSMUSG00000027227	=	Sord
ENSMUSG00000027229	=	4933406J08Rik
ENSMUSG00000027230	=	Creb3l1
ENSMUSG00000027233	=	Patl2
ENSMUSG00000027236	=	Eif3j
ENSMUSG00000027238	=	Mfap1b
ENSMUSG00000027239	=	Mdk
ENSMUSG00000027242	=	Mfap1b
ENSMUSG00000027243	=	D230010M03Rik
ENSMUSG00000027244	=	D2Ertd391e
ENSMUSG00000027245	=	2310003F16Rik
ENSMUSG00000027246	=	Ell3
ENSMUSG00000027247	=	Arhgap1
ENSMUSG00000027248	=	Pdia3
ENSMUSG00000027249	=	F2
ENSMUSG00000027253	=	Lrp4
ENSMUSG00000027254	=	Mtap1a
ENSMUSG00000027255	=	Zfp289
ENSMUSG00000027257	=	Pacsin3
ENSMUSG00000027259	=	Adal
ENSMUSG00000027261	=	Hao1
ENSMUSG00000027263	=	Tubgcp4
ENSMUSG00000027270	=	6330527O06Rik
ENSMUSG00000027272	=	Ubr1
ENSMUSG00000027273	=	Snap25
ENSMUSG00000027274	=	Mkks
ENSMUSG00000027276	=	Jag1
ENSMUSG00000027279	=	Stard9
ENSMUSG00000027281	=	2210009G21Rik
ENSMUSG00000027282	=	Mtch2
ENSMUSG00000027284	=	Ttbk2
ENSMUSG00000027285	=	Cep27
ENSMUSG00000027286	=	Lrrc57
ENSMUSG00000027287	=	Snap23
ENSMUSG00000027288	=	Zfp106
ENSMUSG00000027291	=	Vps39
ENSMUSG00000027293	=	Ehd4
ENSMUSG00000027296	=	Itpka
ENSMUSG00000027297	=	Ltk
ENSMUSG00000027298	=	Tyro3
ENSMUSG00000027300	=	Ubox5
ENSMUSG00000027301	=	Oxt
ENSMUSG00000027303	=	Ptpra
ENSMUSG00000027304	=	Rtf1
ENSMUSG00000027305	=	Ndufaf1
ENSMUSG00000027306	=	Nusap1
ENSMUSG00000027309	=	4930402H24Rik
ENSMUSG00000027312	=	Atrn
ENSMUSG00000027313	=	Chac1
ENSMUSG00000027314	=	Dll4
ENSMUSG00000027315	=	Spint1
ENSMUSG00000027316	=	Gfra4
ENSMUSG00000027317	=	Ppp1r14d
ENSMUSG00000027318	=	Adam33
ENSMUSG00000027322	=	Siglec1
ENSMUSG00000027323	=	Rad51
ENSMUSG00000027324	=	Rpusd2
ENSMUSG00000027326	=	Casc5
ENSMUSG00000027327	=	1700037H04Rik
ENSMUSG00000027329	=	Spef1
ENSMUSG00000027330	=	Cdc25b
ENSMUSG00000027331	=	D2Ertd750e
ENSMUSG00000027332	=	Ivd
ENSMUSG00000027333	=	Smox
ENSMUSG00000027335	=	Adra1d
ENSMUSG00000027338	=	Prnd
ENSMUSG00000027339	=	Rassf2
ENSMUSG00000027340	=	Slc23a2
ENSMUSG00000027341	=	5730494N06Rik
ENSMUSG00000027342	=	Pcna
ENSMUSG00000027344	=	Fsip1
ENSMUSG00000027345	=	4921508D12Rik
ENSMUSG00000027346	=	Prei4
ENSMUSG00000027347	=	Rasgrp1
ENSMUSG00000027349	=	2610510H03Rik
ENSMUSG00000027350	=	Chgb
ENSMUSG00000027351	=	Spred1
ENSMUSG00000027353	=	Mcm8
ENSMUSG00000027355	=	Tmco5
ENSMUSG00000027356	=	5830467P10Rik
ENSMUSG00000027357	=	Crls1
ENSMUSG00000027358	=	Bmp2
ENSMUSG00000027359	=	Slc27a2
ENSMUSG00000027360	=	Hdc
ENSMUSG00000027361	=	Gabpb1
ENSMUSG00000027363	=	Usp8
ENSMUSG00000027364	=	Usp50
ENSMUSG00000027365	=	Trpm7
ENSMUSG00000027366	=	2010106G01Rik
ENSMUSG00000027367	=	Stard7
ENSMUSG00000027368	=	Dusp2
ENSMUSG00000027371	=	Fahd2a
ENSMUSG00000027374	=	Mrps5
ENSMUSG00000027375	=	Mal
ENSMUSG00000027376	=	Prom2
ENSMUSG00000027377	=	Mall
ENSMUSG00000027378	=	Nphp1
ENSMUSG00000027379	=	Bub1
ENSMUSG00000027380	=	Acoxl
ENSMUSG00000027381	=	Bcl2l11
ENSMUSG00000027384	=	2310003L22Rik
ENSMUSG00000027386	=	Fbln7
ENSMUSG00000027387	=	Zc3h8
ENSMUSG00000027394	=	Ttl
ENSMUSG00000027395	=	Rpo1-2
ENSMUSG00000027397	=	Slc20a1
ENSMUSG00000027398	=	Il1b
ENSMUSG00000027399	=	Il1a
ENSMUSG00000027400	=	Pdyn
ENSMUSG00000027401	=	Tgm3
ENSMUSG00000027403	=	Tgm6
ENSMUSG00000027404	=	Snrpb
ENSMUSG00000027405	=	Nol5a
ENSMUSG00000027406	=	Idh3b
ENSMUSG00000027408	=	Cpxm1
ENSMUSG00000027409	=	1700020A23Rik
ENSMUSG00000027411	=	Vps16
ENSMUSG00000027412	=	Lpin3
ENSMUSG00000027416	=	Otor
ENSMUSG00000027419	=	Pcsk2
ENSMUSG00000027420	=	Bfsp1
ENSMUSG00000027422	=	Rrbp1
ENSMUSG00000027423	=	Snx5
ENSMUSG00000027424	=	8430406I07Rik
ENSMUSG00000027425	=	Csrp2bp
ENSMUSG00000027427	=	Polr3f
ENSMUSG00000027428	=	Rbbp9
ENSMUSG00000027429	=	Sec23b
ENSMUSG00000027430	=	Dtd1
ENSMUSG00000027431	=	1700010M22Rik
ENSMUSG00000027433	=	Xrn2
ENSMUSG00000027434	=	Nkx2-2
ENSMUSG00000027435	=	Cd93
ENSMUSG00000027438	=	Napb
ENSMUSG00000027439	=	Gzf1
ENSMUSG00000027442	=	Cst8
ENSMUSG00000027443	=	Cst12
ENSMUSG00000027444	=	8030411F24Rik
ENSMUSG00000027445	=	Cst9
ENSMUSG00000027446	=	9230104L09Rik
ENSMUSG00000027447	=	Cst3
ENSMUSG00000027452	=	Acss1
ENSMUSG00000027454	=	Gins1
ENSMUSG00000027455	=	Nsfl1c
ENSMUSG00000027456	=	Sdcbp2
ENSMUSG00000027457	=	Snph
ENSMUSG00000027459	=	5430432M24Rik
ENSMUSG00000027460	=	Angpt4
ENSMUSG00000027463	=	2310046K01Rik
ENSMUSG00000027465	=	Tbc1d20
ENSMUSG00000027466	=	Rbck1
ENSMUSG00000027468	=	Defb22
ENSMUSG00000027469	=	Tpx2
ENSMUSG00000027470	=	Mylk2
ENSMUSG00000027472	=	Pdrg1
ENSMUSG00000027474	=	BC020535
ENSMUSG00000027475	=	Kif3b
ENSMUSG00000027478	=	Dnmt3b
ENSMUSG00000027479	=	Mapre1
ENSMUSG00000027480	=	Spag4l
ENSMUSG00000027481	=	Bpil1
ENSMUSG00000027482	=	1700058C13Rik
ENSMUSG00000027483	=	Plunc
ENSMUSG00000027484	=	2310021H06Rik
ENSMUSG00000027485	=	U46068
ENSMUSG00000027487	=	Cdk5rap1
ENSMUSG00000027488	=	Snta1
ENSMUSG00000027489	=	Necab3
ENSMUSG00000027490	=	E2f1
ENSMUSG00000027495	=	2010011I20Rik
ENSMUSG00000027496	=	Aurka
ENSMUSG00000027498	=	Cstf1
ENSMUSG00000027499	=	Pkia
ENSMUSG00000027500	=	Stmn2
ENSMUSG00000027502	=	2410001C21Rik
ENSMUSG00000027505	=	1700029J11Rik
ENSMUSG00000027506	=	Tpd52
ENSMUSG00000027508	=	Pag1
ENSMUSG00000027509	=	Rae1
ENSMUSG00000027510	=	Rbm38
ENSMUSG00000027513	=	Pck1
ENSMUSG00000027514	=	Zbp1
ENSMUSG00000027517	=	1700030G11Rik
ENSMUSG00000027518	=	1700021F07Rik
ENSMUSG00000027519	=	Rab22a
ENSMUSG00000027520	=	Zdbf2
ENSMUSG00000027522	=	Stx16
ENSMUSG00000027523	=	Gnas
ENSMUSG00000027524	=	Edn3
ENSMUSG00000027525	=	Phactr3
ENSMUSG00000027528	=	Fabp9
ENSMUSG00000027530	=	1700008G05Rik
ENSMUSG00000027531	=	Impa1
ENSMUSG00000027533	=	Fabp5
ENSMUSG00000027534	=	Snx16
ENSMUSG00000027536	=	Chmp4c
ENSMUSG00000027540	=	Ptpn1
ENSMUSG00000027544	=	Nfatc2
ENSMUSG00000027546	=	Atp9a
ENSMUSG00000027547	=	Sall4
ENSMUSG00000027550	=	Lrrcc1
ENSMUSG00000027551	=	Zfp64
ENSMUSG00000027552	=	E2f5
ENSMUSG00000027555	=	Car13
ENSMUSG00000027556	=	Car1
ENSMUSG00000027559	=	Car3
ENSMUSG00000027560	=	Dok5
ENSMUSG00000027562	=	Car2
ENSMUSG00000027564	=	Cypt12
ENSMUSG00000027566	=	Psma7
ENSMUSG00000027568	=	Ntsr1
ENSMUSG00000027569	=	1600027N09Rik
ENSMUSG00000027570	=	Col9a3
ENSMUSG00000027573	=	2310003C23Rik
ENSMUSG00000027574	=	Nkain4
ENSMUSG00000027575	=	Arfgap1
ENSMUSG00000027577	=	Chrna4
ENSMUSG00000027579	=	Srms
ENSMUSG00000027580	=	BC006779
ENSMUSG00000027581	=	Stmn3
ENSMUSG00000027582	=	Lime1
ENSMUSG00000027583	=	Zbtb46
ENSMUSG00000027584	=	Oprl1
ENSMUSG00000027589	=	Pcmtd2
ENSMUSG00000027593	=	Raly
ENSMUSG00000027596	=	a
ENSMUSG00000027597	=	Ahcy
ENSMUSG00000027598	=	Itch
ENSMUSG00000027599	=	Armc1
ENSMUSG00000027601	=	Mtfr1
ENSMUSG00000027602	=	Map1lc3a
ENSMUSG00000027603	=	Ggtl3
ENSMUSG00000027605	=	Myh7b
ENSMUSG00000027606	=	Dnajc5b
ENSMUSG00000027610	=	Gss
ENSMUSG00000027611	=	Procr
ENSMUSG00000027612	=	Mmp24
ENSMUSG00000027613	=	Eif6
ENSMUSG00000027615	=	Hps3
ENSMUSG00000027618	=	Nfs1
ENSMUSG00000027620	=	Rbm39
ENSMUSG00000027624	=	Epb4.1l1
ENSMUSG00000027628	=	0610011L14Rik
ENSMUSG00000027630	=	Tbl1xr1
ENSMUSG00000027634	=	Ndrg3
ENSMUSG00000027635	=	Dsn1
ENSMUSG00000027636	=	Sla2
ENSMUSG00000027637	=	1110008F13Rik
ENSMUSG00000027639	=	Samhd1
ENSMUSG00000027641	=	Rbl1
ENSMUSG00000027642	=	Rpn2
ENSMUSG00000027643	=	Ghrh
ENSMUSG00000027646	=	Src
ENSMUSG00000027649	=	Ctnnbl1
ENSMUSG00000027650	=	2610036D13Rik
ENSMUSG00000027651	=	2610304G08Rik
ENSMUSG00000027652	=	B230339M05Rik
ENSMUSG00000027654	=	2310007D09Rik
ENSMUSG00000027655	=	Dhx35
ENSMUSG00000027656	=	Wisp2
ENSMUSG00000027660	=	Skil
ENSMUSG00000027661	=	Slc2a10
ENSMUSG00000027663	=	Zmat3
ENSMUSG00000027665	=	Pik3ca
ENSMUSG00000027667	=	Zfp639
ENSMUSG00000027668	=	Mfn1
ENSMUSG00000027669	=	Gnb4
ENSMUSG00000027670	=	4833422F24Rik
ENSMUSG00000027671	=	Actl6a
ENSMUSG00000027673	=	Ndufb5
ENSMUSG00000027674	=	Pex5l
ENSMUSG00000027676	=	Ccdc39
ENSMUSG00000027677	=	Ttc14
ENSMUSG00000027678	=	Ncoa3
ENSMUSG00000027679	=	Dnajc19
ENSMUSG00000027680	=	Fxr1h
ENSMUSG00000027684	=	Evi1
ENSMUSG00000027690	=	Slc2a2
ENSMUSG00000027692	=	ENSMUSG00000027692
ENSMUSG00000027694	=	ENSMUSG00000027694
ENSMUSG00000027695	=	Pld1
ENSMUSG00000027698	=	Aadacl1
ENSMUSG00000027699	=	Ect2
ENSMUSG00000027702	=	Lrrc34
ENSMUSG00000027703	=	4930558O21Rik
ENSMUSG00000027706	=	Tloc1
ENSMUSG00000027708	=	Dcun1d1
ENSMUSG00000027709	=	Mccc1
ENSMUSG00000027710	=	Acad9
ENSMUSG00000027712	=	Anxa5
ENSMUSG00000027713	=	1810062G17Rik
ENSMUSG00000027714	=	Exosc9
ENSMUSG00000027715	=	Ccna2
ENSMUSG00000027716	=	Trpc3
ENSMUSG00000027718	=	Il21
ENSMUSG00000027719	=	Adad1
ENSMUSG00000027720	=	Il2
ENSMUSG00000027722	=	Spata5
ENSMUSG00000027737	=	Slc7a11
ENSMUSG00000027739	=	Rab33b
ENSMUSG00000027742	=	Cog6
ENSMUSG00000027744	=	Stoml3
ENSMUSG00000027746	=	Ufm1
ENSMUSG00000027748	=	Trpc4
ENSMUSG00000027750	=	Postn
ENSMUSG00000027751	=	D3Ertd300e
ENSMUSG00000027752	=	Exosc8
ENSMUSG00000027761	=	Aadac
ENSMUSG00000027762	=	Sucnr1
ENSMUSG00000027763	=	Mbnl1
ENSMUSG00000027765	=	P2ry1
ENSMUSG00000027770	=	Dhx36
ENSMUSG00000027774	=	Gfm1
ENSMUSG00000027775	=	Mfsd1
ENSMUSG00000027776	=	Il12a
ENSMUSG00000027777	=	Schip1
ENSMUSG00000027778	=	Ift80
ENSMUSG00000027782	=	Kpna4
ENSMUSG00000027783	=	Arl14
ENSMUSG00000027784	=	Ppm1l
ENSMUSG00000027787	=	Nmd3
ENSMUSG00000027788	=	Gm414
ENSMUSG00000027790	=	NP_001074606.1
ENSMUSG00000027792	=	Bche
ENSMUSG00000027793	=	Ccna1
ENSMUSG00000027794	=	Sohlh2
ENSMUSG00000027796	=	Smad9
ENSMUSG00000027797	=	Dclk1
ENSMUSG00000027799	=	Nbea
ENSMUSG00000027800	=	Tm4sf1
ENSMUSG00000027801	=	Tm4sf4
ENSMUSG00000027803	=	Wwtr1
ENSMUSG00000027804	=	Ppid
ENSMUSG00000027805	=	Pfn2
ENSMUSG00000027806	=	Tsc22d2
ENSMUSG00000027808	=	D3Ucla1
ENSMUSG00000027809	=	Etfdh
ENSMUSG00000027810	=	Eif2a
ENSMUSG00000027811	=	4930579G24Rik
ENSMUSG00000027820	=	Mme
ENSMUSG00000027822	=	Slc33a1
ENSMUSG00000027823	=	Gmps
ENSMUSG00000027824	=	Vmn2r1
ENSMUSG00000027827	=	Kcnab1
ENSMUSG00000027828	=	Ssr3
ENSMUSG00000027829	=	Ccnl1
ENSMUSG00000027831	=	Veph1
ENSMUSG00000027832	=	Ptx3
ENSMUSG00000027833	=	Shox2
ENSMUSG00000027834	=	Serpini1
ENSMUSG00000027835	=	Pdcd10
ENSMUSG00000027840	=	Wnt2b
ENSMUSG00000027843	=	Ptpn22
ENSMUSG00000027845	=	Dclre1b
ENSMUSG00000027848	=	Olfml3
ENSMUSG00000027849	=	Syt6
ENSMUSG00000027852	=	Nras
ENSMUSG00000027854	=	5730470L24Rik
ENSMUSG00000027855	=	Sycp1
ENSMUSG00000027857	=	Tshb
ENSMUSG00000027858	=	Tspan2
ENSMUSG00000027859	=	Ngfb
ENSMUSG00000027860	=	Vangl1
ENSMUSG00000027861	=	Casq2
ENSMUSG00000027863	=	Cd2
ENSMUSG00000027864	=	Ptgfrn
ENSMUSG00000027865	=	Gdap2
ENSMUSG00000027867	=	Spag17
ENSMUSG00000027868	=	Tbx15
ENSMUSG00000027869	=	Hsd3b6
ENSMUSG00000027870	=	Hao3
ENSMUSG00000027871	=	Hsd3b1
ENSMUSG00000027875	=	Hmgcs2
ENSMUSG00000027876	=	Reg4
ENSMUSG00000027878	=	Notch2
ENSMUSG00000027879	=	Sec22b
ENSMUSG00000027880	=	4930443G12Rik
ENSMUSG00000027881	=	Prpf38b
ENSMUSG00000027882	=	Stxbp3a
ENSMUSG00000027883	=	Gpsm2
ENSMUSG00000027884	=	Clcc1
ENSMUSG00000027886	=	1700013F07Rik
ENSMUSG00000027887	=	Sypl2
ENSMUSG00000027889	=	Ampd2
ENSMUSG00000027890	=	Gstm4
ENSMUSG00000027893	=	Ahcyl1
ENSMUSG00000027894	=	Slc6a17
ENSMUSG00000027895	=	Kcnc4
ENSMUSG00000027896	=	Slc16a4
ENSMUSG00000027900	=	Tmem77
ENSMUSG00000027901	=	Dennd2d
ENSMUSG00000027902	=	BC051070
ENSMUSG00000027905	=	Ddx20
ENSMUSG00000027907	=	S100a11
ENSMUSG00000027908	=	Tchhl1
ENSMUSG00000027912	=	Lce1m
ENSMUSG00000027913	=	Crct1
ENSMUSG00000027919	=	Lce1g
ENSMUSG00000027923	=	Lce1b
ENSMUSG00000027925	=	Sprr2j
ENSMUSG00000027927	=	Lelp1
ENSMUSG00000027931	=	Npr1
ENSMUSG00000027932	=	Slc27a3
ENSMUSG00000027933	=	Ints3
ENSMUSG00000027935	=	Rab13
ENSMUSG00000027936	=	Crtc2
ENSMUSG00000027937	=	Jtb
ENSMUSG00000027938	=	Creb3l4
ENSMUSG00000027939	=	Nup210l
ENSMUSG00000027940	=	Tpm3
ENSMUSG00000027942	=	4933434E20Rik
ENSMUSG00000027944	=	Hax1
ENSMUSG00000027947	=	Il6ra
ENSMUSG00000027950	=	Chrnb2
ENSMUSG00000027951	=	Adar
ENSMUSG00000027952	=	Pmvk
ENSMUSG00000027953	=	Rag1ap1
ENSMUSG00000027954	=	Efna1
ENSMUSG00000027955	=	1110032E23Rik
ENSMUSG00000027956	=	Tmem144
ENSMUSG00000027957	=	Slc35a3
ENSMUSG00000027958	=	Hiat1
ENSMUSG00000027959	=	Sass6
ENSMUSG00000027961	=	Lrrc39
ENSMUSG00000027962	=	Vcam1
ENSMUSG00000027963	=	Extl2
ENSMUSG00000027965	=	Olfm3
ENSMUSG00000027966	=	Col11a1
ENSMUSG00000027967	=	Neurog2
ENSMUSG00000027968	=	Larp7
ENSMUSG00000027971	=	Ndst4
ENSMUSG00000027973	=	1700006A11Rik
ENSMUSG00000027977	=	Ndst3
ENSMUSG00000027978	=	Prss12
ENSMUSG00000027981	=	Rnpc3
ENSMUSG00000027983	=	Cyp2u1
ENSMUSG00000027984	=	Hadh
ENSMUSG00000027985	=	Lef1
ENSMUSG00000027993	=	Trim2
ENSMUSG00000027994	=	Ccdc109b
ENSMUSG00000027995	=	Tlr2
ENSMUSG00000027996	=	Sfrp2
ENSMUSG00000027997	=	Casp6
ENSMUSG00000027998	=	Plrg1
ENSMUSG00000027999	=	Pla2g12a
ENSMUSG00000028001	=	MGI:1316726
ENSMUSG00000028003	=	Lrat
ENSMUSG00000028004	=	Npy2r
ENSMUSG00000028005	=	Gucy1b3
ENSMUSG00000028007	=	Snx7
ENSMUSG00000028008	=	Accn5
ENSMUSG00000028009	=	1700061I17Rik
ENSMUSG00000028010	=	Nola1
ENSMUSG00000028011	=	Tdo2
ENSMUSG00000028012	=	Rrh
ENSMUSG00000028013	=	Ppa2
ENSMUSG00000028015	=	Ctso
ENSMUSG00000028016	=	Ints12
ENSMUSG00000028017	=	Egf
ENSMUSG00000028018	=	Gstcd
ENSMUSG00000028019	=	Pdgfc
ENSMUSG00000028020	=	Glrb
ENSMUSG00000028023	=	Pitx2
ENSMUSG00000028024	=	Enpep
ENSMUSG00000028028	=	Alpk1
ENSMUSG00000028029	=	Scye1
ENSMUSG00000028030	=	A630047E20Rik
ENSMUSG00000028031	=	Dkk2
ENSMUSG00000028032	=	Papss1
ENSMUSG00000028033	=	Kcnq5
ENSMUSG00000028034	=	Fubp1
ENSMUSG00000028035	=	Dnajb4
ENSMUSG00000028036	=	Ptgfr
ENSMUSG00000028037	=	Ifi44
ENSMUSG00000028039	=	Efna3
ENSMUSG00000028040	=	Efna4
ENSMUSG00000028041	=	Adam15
ENSMUSG00000028042	=	Zbtb7b
ENSMUSG00000028044	=	Cks1b
ENSMUSG00000028047	=	Thbs3
ENSMUSG00000028048	=	Gba
ENSMUSG00000028049	=	Scamp3
ENSMUSG00000028051	=	Hcn3
ENSMUSG00000028053	=	Ash1l
ENSMUSG00000028057	=	Rit1
ENSMUSG00000028059	=	Arhgef2
ENSMUSG00000028060	=	2810403A07Rik
ENSMUSG00000028062	=	Mapbpip
ENSMUSG00000028063	=	Lmna
ENSMUSG00000028064	=	Sema4a
ENSMUSG00000028066	=	Pmf1
ENSMUSG00000028068	=	MGI:3028642
ENSMUSG00000028069	=	Gpatch4
ENSMUSG00000028070	=	Apoa1bp
ENSMUSG00000028071	=	Sh2d2a
ENSMUSG00000028072	=	Ntrk1
ENSMUSG00000028073	=	Pear1
ENSMUSG00000028076	=	Cd1d1
ENSMUSG00000028078	=	Dclk2
ENSMUSG00000028080	=	Lrba
ENSMUSG00000028081	=	Rps3a
ENSMUSG00000028082	=	Sh3d19
ENSMUSG00000028085	=	Pet112l
ENSMUSG00000028086	=	Fbxw7
ENSMUSG00000028088	=	Fmo5
ENSMUSG00000028089	=	Chd1l
ENSMUSG00000028093	=	Acp6
ENSMUSG00000028096	=	Gpr89
ENSMUSG00000028098	=	Zfp364
ENSMUSG00000028099	=	Polr3c
ENSMUSG00000028100	=	Nudt17
ENSMUSG00000028101	=	Pias3
ENSMUSG00000028102	=	Itga10
ENSMUSG00000028104	=	Polr3gl
ENSMUSG00000028106	=	4930535B03Rik
ENSMUSG00000028107	=	Tars2
ENSMUSG00000028108	=	Ecm1
ENSMUSG00000028109	=	Hormad1
ENSMUSG00000028111	=	Ctsk
ENSMUSG00000028114	=	G430022H21Rik
ENSMUSG00000028115	=	Bnipl
ENSMUSG00000028116	=	Myoz2
ENSMUSG00000028121	=	Bcar3
ENSMUSG00000028124	=	Gclm
ENSMUSG00000028125	=	Abca4
ENSMUSG00000028126	=	Pip5k1a
ENSMUSG00000028127	=	Abcd3
ENSMUSG00000028128	=	F3
ENSMUSG00000028132	=	Tmem56
ENSMUSG00000028133	=	2510027J23Rik
ENSMUSG00000028134	=	Ptbp2
ENSMUSG00000028136	=	Snx27
ENSMUSG00000028137	=	Tnrc4
ENSMUSG00000028138	=	Adh5
ENSMUSG00000028139	=	2310007A19Rik
ENSMUSG00000028140	=	Mrpl9
ENSMUSG00000028141	=	Oaz3
ENSMUSG00000028145	=	Them4
ENSMUSG00000028148	=	Them5
ENSMUSG00000028149	=	Rap1gds1
ENSMUSG00000028150	=	Rorc
ENSMUSG00000028152	=	Tspan5
ENSMUSG00000028156	=	Eif4e
ENSMUSG00000028158	=	Mttp
ENSMUSG00000028159	=	Dapp1
ENSMUSG00000028161	=	Ppp3ca
ENSMUSG00000028163	=	Nfkb1
ENSMUSG00000028164	=	Manba
ENSMUSG00000028165	=	Cisd2
ENSMUSG00000028167	=	Bdh2
ENSMUSG00000028172	=	Tacr3
ENSMUSG00000028173	=	Gpr177
ENSMUSG00000028174	=	Rpe65
ENSMUSG00000028175	=	Depdc1a
ENSMUSG00000028176	=	Lrrc7
ENSMUSG00000028177	=	1810013D15Rik
ENSMUSG00000028179	=	Cth
ENSMUSG00000028180	=	Zranb2
ENSMUSG00000028182	=	Lrrc44
ENSMUSG00000028184	=	Lphn2
ENSMUSG00000028185	=	Dnase2b
ENSMUSG00000028186	=	Uox
ENSMUSG00000028187	=	Bxdc5
ENSMUSG00000028188	=	Spata1
ENSMUSG00000028189	=	Ctbs
ENSMUSG00000028191	=	Bcl10
ENSMUSG00000028194	=	Ddah1
ENSMUSG00000028195	=	Cyr61
ENSMUSG00000028197	=	Col24a1
ENSMUSG00000028199	=	Cryz
ENSMUSG00000028201	=	Lhx8
ENSMUSG00000028207	=	Asph
ENSMUSG00000028211	=	Trp53inp1
ENSMUSG00000028212	=	Ccne2
ENSMUSG00000028214	=	Gem
ENSMUSG00000028217	=	Cdh17
ENSMUSG00000028218	=	6720467C03Rik
ENSMUSG00000028221	=	Tmem55a
ENSMUSG00000028222	=	Calb1
ENSMUSG00000028223	=	Decr1
ENSMUSG00000028224	=	Nbn
ENSMUSG00000028226	=	Mmp16
ENSMUSG00000028228	=	Cpne3
ENSMUSG00000028229	=	2410005O16Rik
ENSMUSG00000028232	=	Tmem68
ENSMUSG00000028233	=	Tgs1
ENSMUSG00000028234	=	Rps20
ENSMUSG00000028235	=	ENSMUSG00000028235
ENSMUSG00000028236	=	Rdhe2
ENSMUSG00000028238	=	Atp6v0d2
ENSMUSG00000028240	=	Cyp7a1
ENSMUSG00000028243	=	3110003A22Rik
ENSMUSG00000028244	=	1700025O08Rik
ENSMUSG00000028245	=	Nsmaf
ENSMUSG00000028246	=	6230409E13Rik
ENSMUSG00000028247	=	Coq3
ENSMUSG00000028248	=	Sfrs18
ENSMUSG00000028249	=	Sdcbp
ENSMUSG00000028251	=	2610029I01Rik
ENSMUSG00000028252	=	Ccnc
ENSMUSG00000028255	=	Clca3
ENSMUSG00000028256	=	Odf2l
ENSMUSG00000028259	=	Fhl5
ENSMUSG00000028261	=	1110007M04Rik
ENSMUSG00000028262	=	Clca2
ENSMUSG00000028264	=	Spaca1
ENSMUSG00000028266	=	Lmo4
ENSMUSG00000028268	=	Gbp3
ENSMUSG00000028269	=	Gbp1
ENSMUSG00000028270	=	Gbp2
ENSMUSG00000028271	=	Gtf2b
ENSMUSG00000028273	=	Pdlim5
ENSMUSG00000028274	=	Rngtt
ENSMUSG00000028277	=	Ube2j1
ENSMUSG00000028278	=	Rragd
ENSMUSG00000028280	=	Gabrr1
ENSMUSG00000028282	=	Casp8ap2
ENSMUSG00000028284	=	Map3k7
ENSMUSG00000028287	=	1700009N14Rik
ENSMUSG00000028289	=	Epha7
ENSMUSG00000028291	=	2700059D21Rik
ENSMUSG00000028292	=	Rars2
ENSMUSG00000028293	=	Slc35a1
ENSMUSG00000028294	=	1700003M02Rik
ENSMUSG00000028295	=	1810030N24Rik
ENSMUSG00000028298	=	Cga
ENSMUSG00000028300	=	3110043O21Rik
ENSMUSG00000028307	=	Aldob
ENSMUSG00000028309	=	Rnf20
ENSMUSG00000028310	=	Ppp3r2
ENSMUSG00000028312	=	Smc2
ENSMUSG00000028314	=	4930547C10Rik
ENSMUSG00000028318	=	Polr1e
ENSMUSG00000028322	=	Exosc3
ENSMUSG00000028327	=	1300002K09Rik
ENSMUSG00000028328	=	Tmod1
ENSMUSG00000028329	=	Xpa
ENSMUSG00000028330	=	MGI:1891840
ENSMUSG00000028331	=	5830415F09Rik
ENSMUSG00000028332	=	Hemgn
ENSMUSG00000028333	=	Anp32b
ENSMUSG00000028334	=	Nans
ENSMUSG00000028337	=	Coro2a
ENSMUSG00000028339	=	Col15a1
ENSMUSG00000028341	=	Nr4a3
ENSMUSG00000028343	=	Txndc4
ENSMUSG00000028344	=	Invs
ENSMUSG00000028345	=	Tex10
ENSMUSG00000028347	=	Tmeff1
ENSMUSG00000028348	=	2310039E09Rik
ENSMUSG00000028351	=	Dbc1
ENSMUSG00000028354	=	Fmn2
ENSMUSG00000028356	=	Ambp
ENSMUSG00000028357	=	Kif12
ENSMUSG00000028358	=	Zfp618
ENSMUSG00000028359	=	Orm3
ENSMUSG00000028360	=	Slc44a5
ENSMUSG00000028362	=	Tnfsf8
ENSMUSG00000028364	=	Tnc
ENSMUSG00000028367	=	Txn1
ENSMUSG00000028369	=	Svep1
ENSMUSG00000028370	=	Pappa
ENSMUSG00000028373	=	Astn2
ENSMUSG00000028378	=	Ltb4dh
ENSMUSG00000028381	=	Ugcg
ENSMUSG00000028382	=	Rod1
ENSMUSG00000028383	=	Hsdl2
ENSMUSG00000028385	=	Snx30
ENSMUSG00000028386	=	Slc46a2
ENSMUSG00000028389	=	Zfp37
ENSMUSG00000028391	=	Wdr31
ENSMUSG00000028392	=	Bspry
ENSMUSG00000028393	=	Alad
ENSMUSG00000028394	=	Pole3
ENSMUSG00000028396	=	2310002L09Rik
ENSMUSG00000028397	=	Jmjd2c
ENSMUSG00000028398	=	3110001D03Rik
ENSMUSG00000028399	=	Ptprd
ENSMUSG00000028402	=	Mpdz
ENSMUSG00000028403	=	Zdhhc21
ENSMUSG00000028405	=	Aco1
ENSMUSG00000028407	=	2010003O02Rik
ENSMUSG00000028409	=	Smu1
ENSMUSG00000028410	=	Dnaja1
ENSMUSG00000028411	=	Aptx
ENSMUSG00000028412	=	Slc44a1
ENSMUSG00000028413	=	B4galt1
ENSMUSG00000028414	=	Fktn
ENSMUSG00000028415	=	Spink4
ENSMUSG00000028416	=	Bag1
ENSMUSG00000028417	=	Tal2
ENSMUSG00000028419	=	Chmp5
ENSMUSG00000028420	=	Tmem38b
ENSMUSG00000028423	=	Nfx1
ENSMUSG00000028426	=	Rad23b
ENSMUSG00000028427	=	Aqp7
ENSMUSG00000028430	=	Nol6
ENSMUSG00000028431	=	Ikbkap
ENSMUSG00000028433	=	Ubap2
ENSMUSG00000028434	=	Epb4.1l4b
ENSMUSG00000028435	=	Aqp3
ENSMUSG00000028436	=	Wdr40a
ENSMUSG00000028437	=	Ubap1
ENSMUSG00000028438	=	Kif24
ENSMUSG00000028439	=	2310028H24Rik
ENSMUSG00000028441	=	1110017D15Rik
ENSMUSG00000028443	=	Nudt2
ENSMUSG00000028444	=	Cntfr
ENSMUSG00000028445	=	2310040A07Rik
ENSMUSG00000028447	=	Dctn3
ENSMUSG00000028451	=	1700022I11Rik
ENSMUSG00000028452	=	Vcp
ENSMUSG00000028453	=	Fancg
ENSMUSG00000028454	=	Pigo
ENSMUSG00000028455	=	Stoml2
ENSMUSG00000028456	=	Unc13b
ENSMUSG00000028457	=	4930417M19Rik
ENSMUSG00000028458	=	Tesk1
ENSMUSG00000028459	=	Cd72
ENSMUSG00000028460	=	Sit1
ENSMUSG00000028461	=	Ccdc107
ENSMUSG00000028463	=	Car9
ENSMUSG00000028464	=	Tpm2
ENSMUSG00000028465	=	Tln1
ENSMUSG00000028466	=	Creb3
ENSMUSG00000028467	=	Gba2
ENSMUSG00000028468	=	Rgp1
ENSMUSG00000028469	=	Npr2
ENSMUSG00000028470	=	Hint2
ENSMUSG00000028475	=	5430416O09Rik
ENSMUSG00000028476	=	Reck
ENSMUSG00000028478	=	Clta
ENSMUSG00000028479	=	Gne
ENSMUSG00000028480	=	Glipr2
ENSMUSG00000028483	=	Snapc3
ENSMUSG00000028484	=	Psip1
ENSMUSG00000028487	=	Bnc2
ENSMUSG00000028488	=	Sh3gl2
ENSMUSG00000028492	=	4930500O09Rik
ENSMUSG00000028494	=	Adfp
ENSMUSG00000028495	=	Rps6
ENSMUSG00000028496	=	Mllt3
ENSMUSG00000028497	=	Ptplad2
ENSMUSG00000028514	=	Usp24
ENSMUSG00000028517	=	Ppap2b
ENSMUSG00000028518	=	Prkaa2
ENSMUSG00000028519	=	Dab1
ENSMUSG00000028520	=	4921539E11Rik
ENSMUSG00000028521	=	Slc35d1
ENSMUSG00000028522	=	Mier1
ENSMUSG00000028523	=	Tctex1d1
ENSMUSG00000028524	=	Sgip1
ENSMUSG00000028525	=	Pde4b
ENSMUSG00000028527	=	Ak3l1
ENSMUSG00000028528	=	Dnajc6
ENSMUSG00000028530	=	Jak1
ENSMUSG00000028532	=	Cachd1
ENSMUSG00000028533	=	1700011H22Rik
ENSMUSG00000028536	=	2610528J11Rik
ENSMUSG00000028538	=	St3gal3
ENSMUSG00000028539	=	Artn
ENSMUSG00000028540	=	Dph2
ENSMUSG00000028541	=	B4galt2
ENSMUSG00000028542	=	Slc6a9
ENSMUSG00000028544	=	Slc5a9
ENSMUSG00000028545	=	2310026E23Rik
ENSMUSG00000028546	=	Elavl4
ENSMUSG00000028549	=	Itgb3bp
ENSMUSG00000028550	=	Atg4c
ENSMUSG00000028551	=	Cdkn2c
ENSMUSG00000028552	=	Eps15
ENSMUSG00000028553	=	Angptl3
ENSMUSG00000028555	=	4922503N01Rik
ENSMUSG00000028556	=	Dock7
ENSMUSG00000028557	=	Rnf11
ENSMUSG00000028558	=	Calr4
ENSMUSG00000028559	=	Osbpl9
ENSMUSG00000028560	=	Usp1
ENSMUSG00000028563	=	Tm2d1
ENSMUSG00000028565	=	Nfia
ENSMUSG00000028567	=	Txndc12
ENSMUSG00000028568	=	Btf3l4
ENSMUSG00000028571	=	Cyp2j13
ENSMUSG00000028572	=	Hook1
ENSMUSG00000028573	=	2310009E04Rik
ENSMUSG00000028575	=	4930579C15Rik
ENSMUSG00000028576	=	Ift74
ENSMUSG00000028577	=	Plaa
ENSMUSG00000028578	=	5830433M19Rik
ENSMUSG00000028580	=	Pum1
ENSMUSG00000028581	=	Laptm5
ENSMUSG00000028582	=	Cc2d1b
ENSMUSG00000028583	=	Pdpn
ENSMUSG00000028584	=	Lrrc38
ENSMUSG00000028587	=	Orc1l
ENSMUSG00000028589	=	1700012P22Rik
ENSMUSG00000028590	=	D530049N12Rik
ENSMUSG00000028591	=	Pramef12
ENSMUSG00000028593	=	9430007A20Rik
ENSMUSG00000028597	=	Gpx7
ENSMUSG00000028599	=	Tnfrsf1b
ENSMUSG00000028600	=	Podn
ENSMUSG00000028601	=	Echdc2
ENSMUSG00000028602	=	Tnfrsf8
ENSMUSG00000028603	=	Scp2
ENSMUSG00000028607	=	Cpt2
ENSMUSG00000028608	=	0610037L13Rik
ENSMUSG00000028609	=	Magoh
ENSMUSG00000028610	=	Dmrtb1
ENSMUSG00000028612	=	4930430J20Rik
ENSMUSG00000028613	=	Lrp8
ENSMUSG00000028614	=	Tmem48
ENSMUSG00000028617	=	Lrrc42
ENSMUSG00000028618	=	Tmem59
ENSMUSG00000028619	=	2210012G02Rik
ENSMUSG00000028621	=	2810410C14Rik
ENSMUSG00000028622	=	Mrpl37
ENSMUSG00000028626	=	Col9a2
ENSMUSG00000028629	=	3110037I16Rik
ENSMUSG00000028630	=	Dyrk2
ENSMUSG00000028631	=	Kcnq4
ENSMUSG00000028633	=	Ctps
ENSMUSG00000028634	=	Hivep3
ENSMUSG00000028635	=	Edn2
ENSMUSG00000028636	=	Ppcs
ENSMUSG00000028637	=	1700041C02Rik
ENSMUSG00000028639	=	Ybx1
ENSMUSG00000028640	=	Tcfap2c
ENSMUSG00000028641	=	Lepre1
ENSMUSG00000028642	=	4930538K18Rik
ENSMUSG00000028643	=	Ccdc23
ENSMUSG00000028644	=	Ermap
ENSMUSG00000028645	=	Slc2a1
ENSMUSG00000028646	=	Rragc
ENSMUSG00000028647	=	Mycbp
ENSMUSG00000028648	=	Ndufs5
ENSMUSG00000028649	=	Macf1
ENSMUSG00000028651	=	Ppie
ENSMUSG00000028653	=	Trit1
ENSMUSG00000028654	=	Mycl1
ENSMUSG00000028655	=	Mfsd2
ENSMUSG00000028656	=	Cap1
ENSMUSG00000028657	=	Ppt1
ENSMUSG00000028661	=	Epha8
ENSMUSG00000028664	=	Ephb2
ENSMUSG00000028668	=	Tceb3
ENSMUSG00000028669	=	1110049F12Rik
ENSMUSG00000028670	=	Lypla2
ENSMUSG00000028671	=	Gale
ENSMUSG00000028672	=	Hmgcl
ENSMUSG00000028673	=	Fuca1
ENSMUSG00000028675	=	Pnrc2
ENSMUSG00000028676	=	Fusip1
ENSMUSG00000028677	=	4931406I20Rik
ENSMUSG00000028678	=	Kif2c
ENSMUSG00000028680	=	Plk3
ENSMUSG00000028681	=	Ptch2
ENSMUSG00000028683	=	Eif2b3
ENSMUSG00000028684	=	Urod
ENSMUSG00000028687	=	Mutyh
ENSMUSG00000028688	=	Toe1
ENSMUSG00000028689	=	0610037D15Rik
ENSMUSG00000028690	=	Mmachc
ENSMUSG00000028691	=	Prdx1
ENSMUSG00000028692	=	Akr1a4
ENSMUSG00000028693	=	Nasp
ENSMUSG00000028696	=	Ipp
ENSMUSG00000028698	=	Pik3r3
ENSMUSG00000028699	=	Tspan1
ENSMUSG00000028700	=	Pomgnt1
ENSMUSG00000028701	=	1520402A15Rik
ENSMUSG00000028702	=	Rad54l
ENSMUSG00000028703	=	Lrrc41
ENSMUSG00000028706	=	Nsun4
ENSMUSG00000028707	=	Dmbx1
ENSMUSG00000028708	=	Mknk1
ENSMUSG00000028709	=	Mobkl2c
ENSMUSG00000028710	=	Atpaf1
ENSMUSG00000028712	=	Cyp4a31
ENSMUSG00000028713	=	Cyp4b1
ENSMUSG00000028715	=	Cyp4a14
ENSMUSG00000028716	=	Pdzk1ip1
ENSMUSG00000028717	=	Tal1
ENSMUSG00000028718	=	Stil
ENSMUSG00000028719	=	Cmpk
ENSMUSG00000028729	=	Ebna1bp2
ENSMUSG00000028730	=	Wdr65
ENSMUSG00000028736	=	Pax7
ENSMUSG00000028737	=	Aldh4a1
ENSMUSG00000028738	=	Tas1r2
ENSMUSG00000028741	=	Mrto4
ENSMUSG00000028743	=	Akr7a5
ENSMUSG00000028744	=	Pqlc2
ENSMUSG00000028745	=	Capzb
ENSMUSG00000028747	=	Htr6
ENSMUSG00000028749	=	Pla2g2e
ENSMUSG00000028750	=	Pla2g2c
ENSMUSG00000028751	=	Pla2g2e
ENSMUSG00000028753	=	4931403E03Rik
ENSMUSG00000028755	=	Cda
ENSMUSG00000028756	=	Pink1
ENSMUSG00000028757	=	Ddost
ENSMUSG00000028758	=	Kif17
ENSMUSG00000028759	=	Hp1bp3
ENSMUSG00000028760	=	Eif4g3
ENSMUSG00000028763	=	Hspg2
ENSMUSG00000028766	=	Alpl
ENSMUSG00000028771	=	Ptpn12
ENSMUSG00000028772	=	Zcchc17
ENSMUSG00000028773	=	Fabp3
ENSMUSG00000028776	=	Tinagl
ENSMUSG00000028777	=	Gnat3
ENSMUSG00000028778	=	Hcrtr1
ENSMUSG00000028779	=	Pef1
ENSMUSG00000028780	=	Sema3c
ENSMUSG00000028782	=	Bai2
ENSMUSG00000028784	=	OTTMUSG00000009522
ENSMUSG00000028785	=	Hpca
ENSMUSG00000028786	=	Tmem54
ENSMUSG00000028788	=	Ptp4a2
ENSMUSG00000028789	=	Adc
ENSMUSG00000028790	=	Khdrbs1
ENSMUSG00000028792	=	Ak2
ENSMUSG00000028793	=	Rnf19b
ENSMUSG00000028794	=	A3galt2
ENSMUSG00000028795	=	Ccdc28b
ENSMUSG00000028796	=	Phc2
ENSMUSG00000028797	=	2510006D16Rik
ENSMUSG00000028798	=	Eif3i
ENSMUSG00000028799	=	Zfp362
ENSMUSG00000028800	=	Hdac1
ENSMUSG00000028801	=	4930555I21Rik
ENSMUSG00000028803	=	Npal3
ENSMUSG00000028804	=	Csmd2
ENSMUSG00000028807	=	2410081M15Rik
ENSMUSG00000028809	=	Srrm1
ENSMUSG00000028811	=	Yars
ENSMUSG00000028813	=	CK137956
ENSMUSG00000028820	=	Sfpq
ENSMUSG00000028821	=	Syf2
ENSMUSG00000028822	=	Tmem50a
ENSMUSG00000028825	=	Rhd
ENSMUSG00000028826	=	Tmem57
ENSMUSG00000028830	=	AU040320
ENSMUSG00000028832	=	MGI:3651631
ENSMUSG00000028833	=	Ncdn
ENSMUSG00000028834	=	Trim63
ENSMUSG00000028836	=	Slc30a2
ENSMUSG00000028837	=	Psmb2
ENSMUSG00000028838	=	Extl1
ENSMUSG00000028840	=	Zfp593
ENSMUSG00000028841	=	Cnksr1
ENSMUSG00000028842	=	Eif2c3
ENSMUSG00000028843	=	Sh3bgrl3
ENSMUSG00000028845	=	Tekt2
ENSMUSG00000028847	=	Trappc3
ENSMUSG00000028848	=	Atpbd1b
ENSMUSG00000028849	=	Mtap7d1
ENSMUSG00000028850	=	Gpatch3
ENSMUSG00000028851	=	Nudc
ENSMUSG00000028854	=	Slc9a1
ENSMUSG00000028857	=	D4Ertd196e
ENSMUSG00000028859	=	Csf3r
ENSMUSG00000028860	=	Sytl1
ENSMUSG00000028861	=	Mrps15
ENSMUSG00000028862	=	Map3k6
ENSMUSG00000028863	=	2310005N01Rik
ENSMUSG00000028864	=	Hgf
ENSMUSG00000028865	=	Cd164l2
ENSMUSG00000028868	=	Wasf2
ENSMUSG00000028869	=	Gnl2
ENSMUSG00000028871	=	Rspo1
ENSMUSG00000028873	=	Cdca8
ENSMUSG00000028874	=	Fgr
ENSMUSG00000028876	=	Epha10
ENSMUSG00000028878	=	BC008163
ENSMUSG00000028879	=	Stx12
ENSMUSG00000028882	=	Ppp1r8
ENSMUSG00000028883	=	Sema3a
ENSMUSG00000028884	=	Rpa2
ENSMUSG00000028885	=	Smpdl3b
ENSMUSG00000028886	=	Eya3
ENSMUSG00000028889	=	Yrdc
ENSMUSG00000028890	=	Mtf1
ENSMUSG00000028893	=	Sesn2
ENSMUSG00000028894	=	Inpp5b
ENSMUSG00000028896	=	Rcc1
ENSMUSG00000028898	=	Trspap1
ENSMUSG00000028899	=	Taf12
ENSMUSG00000028901	=	Gmeb1
ENSMUSG00000028902	=	Sf3a3
ENSMUSG00000028906	=	Epb4.1
ENSMUSG00000028907	=	Utp11l
ENSMUSG00000028909	=	Ptpru
ENSMUSG00000028910	=	Mecr
ENSMUSG00000028911	=	Sfrs4
ENSMUSG00000028914	=	Casp9
ENSMUSG00000028917	=	Plekhm2
ENSMUSG00000028919	=	Arhgef19
ENSMUSG00000028920	=	Fbxo42
ENSMUSG00000028923	=	Necap2
ENSMUSG00000028926	=	Pftk1
ENSMUSG00000028927	=	Padi2
ENSMUSG00000028931	=	Kcnab2
ENSMUSG00000028932	=	Psmc2
ENSMUSG00000028933	=	Xrcc2
ENSMUSG00000028936	=	Rpl22
ENSMUSG00000028937	=	Acot7
ENSMUSG00000028938	=	Galntl5
ENSMUSG00000028940	=	Hes2
ENSMUSG00000028943	=	Espn
ENSMUSG00000028944	=	Prkag2
ENSMUSG00000028945	=	Rheb
ENSMUSG00000028946	=	Hes3
ENSMUSG00000028948	=	Nol9
ENSMUSG00000028949	=	Smarcd3
ENSMUSG00000028950	=	Tas1r1
ENSMUSG00000028952	=	Zbtb48
ENSMUSG00000028953	=	Abcf2
ENSMUSG00000028954	=	Nub1
ENSMUSG00000028955	=	Vamp3
ENSMUSG00000028957	=	Per3
ENSMUSG00000028958	=	Tmub1
ENSMUSG00000028959	=	Fastk
ENSMUSG00000028960	=	Ube4b
ENSMUSG00000028961	=	Pgd
ENSMUSG00000028962	=	Slc4a2
ENSMUSG00000028963	=	Uts2
ENSMUSG00000028964	=	Park7
ENSMUSG00000028965	=	Tnfrsf9
ENSMUSG00000028967	=	Errfi1
ENSMUSG00000028969	=	Cdk5
ENSMUSG00000028970	=	Abcb1b
ENSMUSG00000028971	=	Cort
ENSMUSG00000028972	=	Car6
ENSMUSG00000028973	=	Abcb8
ENSMUSG00000028974	=	Dffa
ENSMUSG00000028975	=	Pex14
ENSMUSG00000028976	=	Slc2a5
ENSMUSG00000028977	=	Casz1
ENSMUSG00000028978	=	Nos3
ENSMUSG00000028979	=	Masp2
ENSMUSG00000028980	=	H6pd
ENSMUSG00000028982	=	Slc25a33
ENSMUSG00000028986	=	Klhl7
ENSMUSG00000028988	=	Ctnnbip1
ENSMUSG00000028989	=	Angptl7
ENSMUSG00000028990	=	Lzic
ENSMUSG00000028991	=	Frap1
ENSMUSG00000028992	=	Nmnat1
ENSMUSG00000028995	=	Drctnnb1a
ENSMUSG00000028996	=	Rbp7
ENSMUSG00000028998	=	Tomm7
ENSMUSG00000028999	=	Rint1
ENSMUSG00000029001	=	Fbxo44
ENSMUSG00000029003	=	Mad2l2
ENSMUSG00000029004	=	Mll5
ENSMUSG00000029005	=	2610109H07Rik
ENSMUSG00000029007	=	Agtrap
ENSMUSG00000029009	=	Mthfr
ENSMUSG00000029012	=	Orc5l
ENSMUSG00000029014	=	Dnajc2
ENSMUSG00000029015	=	Slc26a5
ENSMUSG00000029016	=	Clcn6
ENSMUSG00000029017	=	Pmpcb
ENSMUSG00000029019	=	Nppb
ENSMUSG00000029020	=	Mfn2
ENSMUSG00000029022	=	D4Wsu114e
ENSMUSG00000029026	=	Trp73
ENSMUSG00000029027	=	Dffb
ENSMUSG00000029028	=	Lrrc47
ENSMUSG00000029029	=	Wdr8
ENSMUSG00000029030	=	Tprgl
ENSMUSG00000029032	=	Arhgef16
ENSMUSG00000029033	=	Centb5
ENSMUSG00000029034	=	Cpsf3l
ENSMUSG00000029036	=	Atad3a
ENSMUSG00000029038	=	Ssu72
ENSMUSG00000029044	=	4930584F24Rik
ENSMUSG00000029047	=	Pex10
ENSMUSG00000029048	=	Rer1
ENSMUSG00000029049	=	Morn1
ENSMUSG00000029050	=	Ski
ENSMUSG00000029053	=	Prkcz
ENSMUSG00000029054	=	Gabrd
ENSMUSG00000029055	=	Plch2
ENSMUSG00000029056	=	Pank4
ENSMUSG00000029059	=	2810405K02Rik
ENSMUSG00000029060	=	Mib2
ENSMUSG00000029061	=	Mmp23
ENSMUSG00000029062	=	Cdc2l1
ENSMUSG00000029063	=	Nadk
ENSMUSG00000029064	=	Gnb1
ENSMUSG00000029066	=	Mrpl20
ENSMUSG00000029068	=	Ccnl2
ENSMUSG00000029070	=	Mxra8
ENSMUSG00000029071	=	Dvl1
ENSMUSG00000029072	=	Tas1r3
ENSMUSG00000029073	=	Gltpd1
ENSMUSG00000029074	=	Ttll10
ENSMUSG00000029075	=	Tnfrsf4
ENSMUSG00000029076	=	Sdf4
ENSMUSG00000029082	=	Bst1
ENSMUSG00000029084	=	Cd38
ENSMUSG00000029086	=	Prom1
ENSMUSG00000029088	=	Kcnip4
ENSMUSG00000029089	=	4933428G09Rik
ENSMUSG00000029090	=	Gpr125
ENSMUSG00000029092	=	4930435H24Rik
ENSMUSG00000029093	=	Sorcs2
ENSMUSG00000029094	=	Afap1
ENSMUSG00000029095	=	Ablim2
ENSMUSG00000029096	=	Htra3
ENSMUSG00000029097	=	2310079F23Rik
ENSMUSG00000029098	=	Acox3
ENSMUSG00000029101	=	Rgs12
ENSMUSG00000029102	=	Hgfac
ENSMUSG00000029103	=	Lrpap1
ENSMUSG00000029104	=	Htt
ENSMUSG00000029106	=	Add1
ENSMUSG00000029108	=	Pcdh7
ENSMUSG00000029110	=	Rnf4
ENSMUSG00000029111	=	Whsc2
ENSMUSG00000029112	=	Nkx1-1
ENSMUSG00000029119	=	Man2b2
ENSMUSG00000029120	=	Ppp2r2c
ENSMUSG00000029121	=	Crmp1
ENSMUSG00000029122	=	Evc
ENSMUSG00000029123	=	Stk32b
ENSMUSG00000029125	=	Stx18
ENSMUSG00000029126	=	Nsg1
ENSMUSG00000029127	=	Zfp509
ENSMUSG00000029128	=	Rab28
ENSMUSG00000029130	=	Rnf32
ENSMUSG00000029131	=	Dnajb6
ENSMUSG00000029134	=	Plb1
ENSMUSG00000029135	=	Fosl2
ENSMUSG00000029136	=	Rbks
ENSMUSG00000029138	=	4930548H24Rik
ENSMUSG00000029141	=	Slc4a1ap
ENSMUSG00000029142	=	Mrpl33
ENSMUSG00000029144	=	Gtf3c2
ENSMUSG00000029145	=	Eif2b4
ENSMUSG00000029146	=	Snx17
ENSMUSG00000029147	=	Ppm1g
ENSMUSG00000029148	=	Nrbp1
ENSMUSG00000029149	=	Krtcap3
ENSMUSG00000029151	=	Slc30a3
ENSMUSG00000029152	=	Ociad1
ENSMUSG00000029153	=	Ociad2
ENSMUSG00000029154	=	C130090K23Rik
ENSMUSG00000029155	=	Spata18
ENSMUSG00000029156	=	Sgcb
ENSMUSG00000029158	=	Yipf7
ENSMUSG00000029161	=	Cgref1
ENSMUSG00000029162	=	Khk
ENSMUSG00000029163	=	Emilin1
ENSMUSG00000029165	=	Agbl5
ENSMUSG00000029166	=	Mapre3
ENSMUSG00000029167	=	Ppargc1a
ENSMUSG00000029168	=	Dpysl5
ENSMUSG00000029169	=	Dhx15
ENSMUSG00000029171	=	Pgm2
ENSMUSG00000029173	=	Sepsecs
ENSMUSG00000029174	=	Tbc1d1
ENSMUSG00000029175	=	4930471M23Rik
ENSMUSG00000029176	=	Anapc4
ENSMUSG00000029177	=	Cenpa
ENSMUSG00000029178	=	Klf3
ENSMUSG00000029179	=	Zcchc4
ENSMUSG00000029182	=	1700001C02Rik
ENSMUSG00000029184	=	Olfr109
ENSMUSG00000029185	=	9130005N14Rik
ENSMUSG00000029186	=	Pi4k2b
ENSMUSG00000029188	=	Slc34a2
ENSMUSG00000029189	=	2310045A20Rik
ENSMUSG00000029190	=	D5Ertd579e
ENSMUSG00000029191	=	Rfc1
ENSMUSG00000029192	=	Tbc1d14
ENSMUSG00000029193	=	Cckar
ENSMUSG00000029195	=	Klb
ENSMUSG00000029196	=	ENSMUSG00000029196
ENSMUSG00000029198	=	Grpel1
ENSMUSG00000029199	=	Lias
ENSMUSG00000029201	=	Ugdh
ENSMUSG00000029202	=	Pds5a
ENSMUSG00000029203	=	Ube2k
ENSMUSG00000029204	=	Rhoh
ENSMUSG00000029205	=	Chrna9
ENSMUSG00000029206	=	Nsun7
ENSMUSG00000029207	=	Apbb2
ENSMUSG00000029208	=	Guf1
ENSMUSG00000029209	=	Gnpda2
ENSMUSG00000029211	=	Gabra4
ENSMUSG00000029212	=	Gabrb1
ENSMUSG00000029213	=	Commd8
ENSMUSG00000029217	=	Tec
ENSMUSG00000029219	=	Slc10a4
ENSMUSG00000029221	=	Slc30a9
ENSMUSG00000029223	=	Uchl1
ENSMUSG00000029227	=	Fip1l1
ENSMUSG00000029228	=	Lnx1
ENSMUSG00000029229	=	Chic2
ENSMUSG00000029231	=	Pdgfra
ENSMUSG00000029233	=	Srd5a3
ENSMUSG00000029234	=	Tmem165
ENSMUSG00000029235	=	Pdcl2
ENSMUSG00000029236	=	Nmu
ENSMUSG00000029238	=	Clock
ENSMUSG00000029245	=	Epha5
ENSMUSG00000029246	=	Ppat
ENSMUSG00000029247	=	Paics
ENSMUSG00000029248	=	1700023E05Rik
ENSMUSG00000029249	=	Rest
ENSMUSG00000029250	=	Polr2b
ENSMUSG00000029253	=	Cenpc1
ENSMUSG00000029254	=	Stap1
ENSMUSG00000029255	=	Gnrhr
ENSMUSG00000029260	=	Ugt2b34
ENSMUSG00000029263	=	NP_001074703.1
ENSMUSG00000029265	=	Dr1
ENSMUSG00000029267	=	Mtf2
ENSMUSG00000029268	=	Ugt2a2
ENSMUSG00000029269	=	Sult1b1
ENSMUSG00000029270	=	2900024C23Rik
ENSMUSG00000029272	=	Sult1e1
ENSMUSG00000029273	=	Sult1d1
ENSMUSG00000029275	=	Gfi1
ENSMUSG00000029276	=	Glmn
ENSMUSG00000029279	=	Brdt
ENSMUSG00000029280	=	Smr1
ENSMUSG00000029281	=	Smr2
ENSMUSG00000029282	=	Amtn
ENSMUSG00000029283	=	Cdc7
ENSMUSG00000029286	=	Enam
ENSMUSG00000029287	=	Tgfbr3
ENSMUSG00000029288	=	Ambn
ENSMUSG00000029290	=	Zfp326
ENSMUSG00000029291	=	Rufy3
ENSMUSG00000029298	=	BC057170
ENSMUSG00000029299	=	Abcg3
ENSMUSG00000029304	=	Spp1
ENSMUSG00000029306	=	Ibsp
ENSMUSG00000029307	=	Dmp1
ENSMUSG00000029309	=	Sparcl1
ENSMUSG00000029310	=	Nudt9
ENSMUSG00000029311	=	Hsd17b11
ENSMUSG00000029312	=	Klhl8
ENSMUSG00000029313	=	Aff1
ENSMUSG00000029314	=	A230097K15Rik
ENSMUSG00000029319	=	Coq2
ENSMUSG00000029320	=	1700016H13Rik
ENSMUSG00000029321	=	Slc10a6
ENSMUSG00000029322	=	Plac8
ENSMUSG00000029326	=	Enoph1
ENSMUSG00000029328	=	Hnrpdl
ENSMUSG00000029330	=	Cds1
ENSMUSG00000029331	=	4930522N08Rik
ENSMUSG00000029333	=	Rasgef1b
ENSMUSG00000029334	=	Prkg2
ENSMUSG00000029335	=	Bmp3
ENSMUSG00000029337	=	Fgf5
ENSMUSG00000029338	=	Antxr2
ENSMUSG00000029343	=	Crybb1
ENSMUSG00000029344	=	Tpst2
ENSMUSG00000029345	=	Tfip11
ENSMUSG00000029346	=	Srrd
ENSMUSG00000029348	=	Asphd2
ENSMUSG00000029352	=	Crybb3
ENSMUSG00000029359	=	Tesc
ENSMUSG00000029360	=	ENSMUSG00000029360
ENSMUSG00000029361	=	Nos1
ENSMUSG00000029363	=	Rfc5
ENSMUSG00000029364	=	Wsb2
ENSMUSG00000029366	=	Dck
ENSMUSG00000029368	=	Alb
ENSMUSG00000029369	=	Afm
ENSMUSG00000029370	=	Rassf6
ENSMUSG00000029371	=	Cxcl5
ENSMUSG00000029372	=	Ppbp
ENSMUSG00000029373	=	Cxcl4
ENSMUSG00000029375	=	Cxcl15
ENSMUSG00000029376	=	NP_081064.1
ENSMUSG00000029377	=	Ereg
ENSMUSG00000029378	=	Areg
ENSMUSG00000029379	=	Cxcl3
ENSMUSG00000029380	=	Cxcl1
ENSMUSG00000029381	=	Shroom3
ENSMUSG00000029384	=	2010109A12Rik
ENSMUSG00000029385	=	Ccng2
ENSMUSG00000029386	=	Tctn2
ENSMUSG00000029387	=	Gtf2h3
ENSMUSG00000029388	=	Eif2b1
ENSMUSG00000029389	=	Ddx55
ENSMUSG00000029390	=	Tmed2
ENSMUSG00000029392	=	Rilpl1
ENSMUSG00000029394	=	Cdk2ap1
ENSMUSG00000029397	=	Rchy1
ENSMUSG00000029401	=	Rilpl2
ENSMUSG00000029402	=	6330548G22Rik
ENSMUSG00000029403	=	Cdkl2
ENSMUSG00000029404	=	Arl6ip4
ENSMUSG00000029405	=	G3bp2
ENSMUSG00000029406	=	Pitpnm2
ENSMUSG00000029407	=	Uso1
ENSMUSG00000029408	=	Abcb9
ENSMUSG00000029409	=	U90926
ENSMUSG00000029410	=	Ppef2
ENSMUSG00000029413	=	Asahl
ENSMUSG00000029414	=	Kntc1
ENSMUSG00000029415	=	Sdad1
ENSMUSG00000029416	=	Slc15a4
ENSMUSG00000029417	=	Cxcl9
ENSMUSG00000029419	=	Gm996
ENSMUSG00000029420	=	Rimbp2
ENSMUSG00000029422	=	Rsrc2
ENSMUSG00000029423	=	Piwil1
ENSMUSG00000029426	=	Scarb2
ENSMUSG00000029427	=	Zcchc8
ENSMUSG00000029428	=	Stx2
ENSMUSG00000029430	=	Ran
ENSMUSG00000029431	=	B3gnt4
ENSMUSG00000029432	=	Gbas
ENSMUSG00000029433	=	Diablo
ENSMUSG00000029434	=	Vps33a
ENSMUSG00000029436	=	Mmp17
ENSMUSG00000029437	=	Il31
ENSMUSG00000029438	=	Bcl7a
ENSMUSG00000029439	=	Sfrs8
ENSMUSG00000029440	=	Psmd9
ENSMUSG00000029442	=	Wdr66
ENSMUSG00000029445	=	Hpd
ENSMUSG00000029446	=	Psph
ENSMUSG00000029447	=	Cct6a
ENSMUSG00000029449	=	Rhof
ENSMUSG00000029451	=	OTTMUSG00000010433
ENSMUSG00000029452	=	Tmem116
ENSMUSG00000029454	=	Mapkapk5
ENSMUSG00000029455	=	Aldh2
ENSMUSG00000029456	=	Acad10
ENSMUSG00000029458	=	Brap
ENSMUSG00000029461	=	B930006L02Rik
ENSMUSG00000029462	=	Vps29
ENSMUSG00000029463	=	1500011H22Rik
ENSMUSG00000029464	=	Atpbd1c
ENSMUSG00000029465	=	Arpc3
ENSMUSG00000029466	=	Anapc7
ENSMUSG00000029467	=	Atp2a2
ENSMUSG00000029468	=	P2rx7
ENSMUSG00000029469	=	Ift81
ENSMUSG00000029470	=	P2rx4
ENSMUSG00000029471	=	Camkk2
ENSMUSG00000029472	=	Anapc5
ENSMUSG00000029474	=	Rnf34
ENSMUSG00000029475	=	Fbxl10
ENSMUSG00000029477	=	Morn3
ENSMUSG00000029478	=	Ncor2
ENSMUSG00000029480	=	Dhx37
ENSMUSG00000029482	=	Aacs
ENSMUSG00000029483	=	ENSMUSG00000029483
ENSMUSG00000029484	=	Anxa3
ENSMUSG00000029486	=	Mrpl1
ENSMUSG00000029490	=	Mfsd7
ENSMUSG00000029491	=	Pde6b
ENSMUSG00000029499	=	Pxmp2
ENSMUSG00000029500	=	Pgam5
ENSMUSG00000029501	=	D5Ertd585e
ENSMUSG00000029502	=	Golga3
ENSMUSG00000029503	=	P2rx2
ENSMUSG00000029504	=	Ddx51
ENSMUSG00000029505	=	Ep400
ENSMUSG00000029507	=	Pus1
ENSMUSG00000029510	=	Gpc2
ENSMUSG00000029512	=	Ulk1
ENSMUSG00000029513	=	Prkab1
ENSMUSG00000029516	=	Cit
ENSMUSG00000029517	=	Ankrd7
ENSMUSG00000029518	=	Rab35
ENSMUSG00000029521	=	Chek2
ENSMUSG00000029522	=	Pla2g1b
ENSMUSG00000029524	=	Sirt4
ENSMUSG00000029526	=	1700123K08Rik
ENSMUSG00000029528	=	Pxn
ENSMUSG00000029530	=	Ccr9
ENSMUSG00000029534	=	St7
ENSMUSG00000029535	=	Triap1
ENSMUSG00000029536	=	Gatc
ENSMUSG00000029538	=	Sfrs9
ENSMUSG00000029541	=	ENSMUSG00000029541
ENSMUSG00000029544	=	Cabp1
ENSMUSG00000029545	=	Acads
ENSMUSG00000029546	=	Uncx
ENSMUSG00000029547	=	Ints1
ENSMUSG00000029550	=	Sppl3
ENSMUSG00000029551	=	Psmg3
ENSMUSG00000029552	=	Tes
ENSMUSG00000029553	=	Tcfec
ENSMUSG00000029554	=	Mad1l1
ENSMUSG00000029556	=	Hnf1a
ENSMUSG00000029557	=	Ftsj2
ENSMUSG00000029559	=	2210016L21Rik
ENSMUSG00000029560	=	Snx8
ENSMUSG00000029561	=	Oasl2
ENSMUSG00000029563	=	Foxp2
ENSMUSG00000029564	=	4930519G04Rik
ENSMUSG00000029569	=	Tmem168
ENSMUSG00000029570	=	Lfng
ENSMUSG00000029571	=	Tmem106b
ENSMUSG00000029575	=	Mmab
ENSMUSG00000029576	=	D930005D10Rik
ENSMUSG00000029577	=	Ube3b
ENSMUSG00000029578	=	Wipi2
ENSMUSG00000029580	=	Actb
ENSMUSG00000029581	=	Fscn1
ENSMUSG00000029586	=	Spdyb
ENSMUSG00000029587	=	Zfp12
ENSMUSG00000029591	=	Ung
ENSMUSG00000029592	=	Usp30
ENSMUSG00000029594	=	Rbm19
ENSMUSG00000029595	=	Lhx5
ENSMUSG00000029596	=	Sdsl
ENSMUSG00000029597	=	Sds
ENSMUSG00000029598	=	1300012G16Rik
ENSMUSG00000029599	=	Ddx54
ENSMUSG00000029600	=	1110008J03Rik
ENSMUSG00000029601	=	Iqcd
ENSMUSG00000029602	=	Rasal1
ENSMUSG00000029603	=	Dtx1
ENSMUSG00000029605	=	Oas1a
ENSMUSG00000029607	=	4921520G13Rik
ENSMUSG00000029608	=	Rph3a
ENSMUSG00000029610	=	Jtv1
ENSMUSG00000029613	=	Eif2ak1
ENSMUSG00000029614	=	Rpl6
ENSMUSG00000029616	=	Erp29
ENSMUSG00000029617	=	AU022870
ENSMUSG00000029618	=	Ocm
ENSMUSG00000029620	=	1700018F24Rik
ENSMUSG00000029621	=	Arpc1a
ENSMUSG00000029622	=	Arpc1b
ENSMUSG00000029623	=	Pdap1
ENSMUSG00000029624	=	Ptcd1
ENSMUSG00000029625	=	Cpsf4
ENSMUSG00000029627	=	Zkscan14
ENSMUSG00000029629	=	Phf14
ENSMUSG00000029630	=	Cyp3a25
ENSMUSG00000029632	=	Ndufa4
ENSMUSG00000029633	=	ENSMUSG00000029633
ENSMUSG00000029634	=	Rnf6
ENSMUSG00000029635	=	Cdk8
ENSMUSG00000029636	=	Wasf3
ENSMUSG00000029638	=	Glcci1
ENSMUSG00000029640	=	Usp12
ENSMUSG00000029641	=	Rasl11a
ENSMUSG00000029642	=	Rpo1-3
ENSMUSG00000029644	=	Pdx1
ENSMUSG00000029646	=	Cdx2
ENSMUSG00000029647	=	Pan3
ENSMUSG00000029648	=	Flt1
ENSMUSG00000029649	=	Pomp
ENSMUSG00000029650	=	Slc46a3
ENSMUSG00000029651	=	C130038G02Rik
ENSMUSG00000029655	=	BC037393
ENSMUSG00000029656	=	C8b
ENSMUSG00000029657	=	Hsp110
ENSMUSG00000029658	=	4930434E21Rik
ENSMUSG00000029659	=	6330406I15Rik
ENSMUSG00000029660	=	4930588N13Rik
ENSMUSG00000029661	=	Col1a2
ENSMUSG00000029663	=	Gngt1
ENSMUSG00000029664	=	Tfpi2
ENSMUSG00000029669	=	Tspan12
ENSMUSG00000029670	=	Ing3
ENSMUSG00000029671	=	Wnt16
ENSMUSG00000029672	=	D6Wsu176e
ENSMUSG00000029673	=	Auts2
ENSMUSG00000029674	=	Limk1
ENSMUSG00000029675	=	Eln
ENSMUSG00000029676	=	Pot1a
ENSMUSG00000029678	=	Hyal5
ENSMUSG00000029679	=	Hyal6
ENSMUSG00000029680	=	Hyal4
ENSMUSG00000029681	=	Bcl7b
ENSMUSG00000029682	=	Spam1
ENSMUSG00000029683	=	Lmod2
ENSMUSG00000029684	=	Wasl
ENSMUSG00000029685	=	Asb15
ENSMUSG00000029686	=	Cul1
ENSMUSG00000029687	=	Ezh2
ENSMUSG00000029695	=	Aass
ENSMUSG00000029697	=	Fezf1
ENSMUSG00000029699	=	Srcrb4d
ENSMUSG00000029700	=	Slc13a1
ENSMUSG00000029701	=	Rbm28
ENSMUSG00000029703	=	Lrwd1
ENSMUSG00000029705	=	Cux1
ENSMUSG00000029706	=	Pax4
ENSMUSG00000029707	=	Fscn3
ENSMUSG00000029708	=	Gcc1
ENSMUSG00000029710	=	Ephb4
ENSMUSG00000029711	=	Epo
ENSMUSG00000029712	=	Actl6b
ENSMUSG00000029713	=	Gnb2
ENSMUSG00000029714	=	Perq1
ENSMUSG00000029715	=	Pop7
ENSMUSG00000029716	=	Trfr2
ENSMUSG00000029718	=	Pcolce
ENSMUSG00000029719	=	Fbxo24
ENSMUSG00000029720	=	Lrch4
ENSMUSG00000029722	=	Hrbl
ENSMUSG00000029723	=	Tsc22d4
ENSMUSG00000029725	=	2010007H12Rik
ENSMUSG00000029726	=	Mepce
ENSMUSG00000029727	=	Cyp3a13
ENSMUSG00000029729	=	Zkscan1
ENSMUSG00000029730	=	Mcm7
ENSMUSG00000029735	=	Tpk1
ENSMUSG00000029736	=	Nobox
ENSMUSG00000029752	=	Asns
ENSMUSG00000029754	=	Dlx6
ENSMUSG00000029755	=	Dlx5
ENSMUSG00000029757	=	Dync1i1
ENSMUSG00000029759	=	Pon3
ENSMUSG00000029761	=	Cald1
ENSMUSG00000029762	=	Akr1b8
ENSMUSG00000029763	=	Exoc4
ENSMUSG00000029765	=	Plxna4
ENSMUSG00000029766	=	1700012A03Rik
ENSMUSG00000029767	=	Calu
ENSMUSG00000029769	=	Ccdc136
ENSMUSG00000029771	=	Irf5
ENSMUSG00000029772	=	4631427C17Rik
ENSMUSG00000029775	=	2410127E18Rik
ENSMUSG00000029776	=	Hibadh
ENSMUSG00000029777	=	Gars
ENSMUSG00000029778	=	Adcyap1r1
ENSMUSG00000029780	=	Nt5c3
ENSMUSG00000029781	=	Fkbp9
ENSMUSG00000029782	=	2700094F01Rik
ENSMUSG00000029784	=	1700025E21Rik
ENSMUSG00000029787	=	5830411G16Rik
ENSMUSG00000029788	=	Cpa5
ENSMUSG00000029790	=	Tsga14
ENSMUSG00000029797	=	Sspo
ENSMUSG00000029798	=	Herc5
ENSMUSG00000029802	=	Abcg2
ENSMUSG00000029804	=	Herc3
ENSMUSG00000029810	=	Tmem176b
ENSMUSG00000029811	=	Abp1
ENSMUSG00000029813	=	1600015I10Rik
ENSMUSG00000029814	=	Igf2bp3
ENSMUSG00000029815	=	2410003K15Rik
ENSMUSG00000029816	=	Gpnmb
ENSMUSG00000029817	=	MGI:2141532
ENSMUSG00000029819	=	Npy
ENSMUSG00000029821	=	Dfna5
ENSMUSG00000029822	=	Osbpl3
ENSMUSG00000029823	=	Luc7l2
ENSMUSG00000029826	=	Zc3hav1
ENSMUSG00000029828	=	4921507P07Rik
ENSMUSG00000029829	=	D630002J15Rik
ENSMUSG00000029830	=	Svopl
ENSMUSG00000029831	=	Npvf
ENSMUSG00000029832	=	Nfe2l3
ENSMUSG00000029833	=	Trim24
ENSMUSG00000029836	=	Cbx3
ENSMUSG00000029837	=	1700111E14Rik
ENSMUSG00000029838	=	Ptn
ENSMUSG00000029840	=	Mtpn
ENSMUSG00000029843	=	Slc13a4
ENSMUSG00000029844	=	Hoxa1
ENSMUSG00000029847	=	MGI:2685314
ENSMUSG00000029848	=	Stra8
ENSMUSG00000029851	=	BC011487
ENSMUSG00000029859	=	Epha1
ENSMUSG00000029860	=	Zyx
ENSMUSG00000029861	=	6330503C03Rik
ENSMUSG00000029862	=	Clcn1
ENSMUSG00000029863	=	Casp2
ENSMUSG00000029864	=	Gstk1
ENSMUSG00000029865	=	Sval1
ENSMUSG00000029866	=	Kel
ENSMUSG00000029867	=	1700034O15Rik
ENSMUSG00000029868	=	Trpv6
ENSMUSG00000029869	=	Ephb6
ENSMUSG00000029875	=	AI836003
ENSMUSG00000029878	=	Dbpht2
ENSMUSG00000029882	=	2210010C04Rik
ENSMUSG00000029883	=	1700074P13Rik
ENSMUSG00000029885	=	Moxd2
ENSMUSG00000029909	=	1700016G05Rik
ENSMUSG00000029910	=	Mad2l1
ENSMUSG00000029911	=	Ssbp1
ENSMUSG00000029913	=	Prdm5
ENSMUSG00000029915	=	Clec5a
ENSMUSG00000029916	=	Agk
ENSMUSG00000029917	=	C130060K24Rik
ENSMUSG00000029918	=	Mrps33
ENSMUSG00000029919	=	Ptgds2
ENSMUSG00000029920	=	Smarcad1
ENSMUSG00000029922	=	Mkrn1
ENSMUSG00000029923	=	Rab19
ENSMUSG00000029924	=	Slc37a3
ENSMUSG00000029925	=	Tbxas1
ENSMUSG00000029992	=	Gfpt1
ENSMUSG00000029993	=	Nfu1
ENSMUSG00000029994	=	Anxa4
ENSMUSG00000029998	=	Pcyox1
ENSMUSG00000029999	=	Tgfa
ENSMUSG00000030000	=	Add2
ENSMUSG00000030001	=	Figla
ENSMUSG00000030002	=	Dusp11
ENSMUSG00000030004	=	Cml4
ENSMUSG00000030007	=	Cct7
ENSMUSG00000030008	=	1700040I03Rik
ENSMUSG00000030016	=	Zfml
ENSMUSG00000030017	=	Reg3g
ENSMUSG00000030019	=	Fbxl14
ENSMUSG00000030020	=	Prickle2
ENSMUSG00000030022	=	Adamts9
ENSMUSG00000030029	=	Lrig1
ENSMUSG00000030030	=	1700003E16Rik
ENSMUSG00000030031	=	Kbtbd8
ENSMUSG00000030032	=	Wdr54
ENSMUSG00000030034	=	Znhit4
ENSMUSG00000030035	=	Wbp1
ENSMUSG00000030036	=	Gcs1
ENSMUSG00000030037	=	Mrpl53
ENSMUSG00000030041	=	D6Mm5e
ENSMUSG00000030042	=	Pole4
ENSMUSG00000030043	=	Tacr1
ENSMUSG00000030045	=	Mrpl19
ENSMUSG00000030046	=	Bmp10
ENSMUSG00000030047	=	Arhgap25
ENSMUSG00000030048	=	1190003M12Rik
ENSMUSG00000030049	=	Gkn2
ENSMUSG00000030050	=	Gkn1
ENSMUSG00000030051	=	2010301N04Rik
ENSMUSG00000030053	=	AB041550
ENSMUSG00000030054	=	Gp9
ENSMUSG00000030055	=	Rab43
ENSMUSG00000030056	=	Isy1
ENSMUSG00000030057	=	Cnbp
ENSMUSG00000030058	=	Copg
ENSMUSG00000030059	=	Tmf1
ENSMUSG00000030060	=	8430410A17Rik
ENSMUSG00000030061	=	Uba3
ENSMUSG00000030062	=	Rpn1
ENSMUSG00000030064	=	Frmd4b
ENSMUSG00000030067	=	Foxp1
ENSMUSG00000030068	=	Eif4e3
ENSMUSG00000030069	=	Prok2
ENSMUSG00000030074	=	Glt8d4
ENSMUSG00000030075	=	Cntn3
ENSMUSG00000030077	=	Chl1
ENSMUSG00000030079	=	Ruvbl1
ENSMUSG00000030082	=	Sec61a1
ENSMUSG00000030083	=	Abtb1
ENSMUSG00000030084	=	Plxna1
ENSMUSG00000030086	=	Chchd6
ENSMUSG00000030087	=	Klf15
ENSMUSG00000030088	=	Aldh1l1
ENSMUSG00000030089	=	Slc41a3
ENSMUSG00000030091	=	Nup210
ENSMUSG00000030092	=	Cntn6
ENSMUSG00000030093	=	Wnt7a
ENSMUSG00000030094	=	Xpc
ENSMUSG00000030095	=	Tmem43
ENSMUSG00000030096	=	Slc6a6
ENSMUSG00000030098	=	Grip2
ENSMUSG00000030101	=	Sumf1
ENSMUSG00000030102	=	Itpr1
ENSMUSG00000030103	=	Bhlhb2
ENSMUSG00000030104	=	Edem1
ENSMUSG00000030105	=	Arl8b
ENSMUSG00000030107	=	Usp18
ENSMUSG00000030108	=	Slc6a13
ENSMUSG00000030109	=	Slc6a12
ENSMUSG00000030110	=	Ret
ENSMUSG00000030111	=	A2m
ENSMUSG00000030113	=	Mug-ps1
ENSMUSG00000030114	=	Klrg1
ENSMUSG00000030116	=	Mfap5
ENSMUSG00000030117	=	Gdf3
ENSMUSG00000030120	=	Mlf2
ENSMUSG00000030122	=	Ptms
ENSMUSG00000030123	=	Plxnd1
ENSMUSG00000030124	=	Lag3
ENSMUSG00000030125	=	Lrrc23
ENSMUSG00000030126	=	Tmcc1
ENSMUSG00000030127	=	Cops7a
ENSMUSG00000030131	=	Mug2
ENSMUSG00000030134	=	Rasgef1a
ENSMUSG00000030137	=	Tuba8
ENSMUSG00000030138	=	Bms1
ENSMUSG00000030141	=	Vmn2r26
ENSMUSG00000030142	=	Clec4e
ENSMUSG00000030143	=	ENSMUSG00000030143
ENSMUSG00000030144	=	Clec4d
ENSMUSG00000030145	=	Zfp248
ENSMUSG00000030147	=	Clec4b1
ENSMUSG00000030148	=	Clec4a2
ENSMUSG00000030149	=	Klrk1
ENSMUSG00000030154	=	Klrb1f
ENSMUSG00000030155	=	Clec2e
ENSMUSG00000030156	=	Cd69
ENSMUSG00000030157	=	Clec2d
ENSMUSG00000030158	=	Clec12b
ENSMUSG00000030159	=	Clec1b
ENSMUSG00000030160	=	D630042F21Rik
ENSMUSG00000030161	=	Gabarapl1
ENSMUSG00000030162	=	Olr1
ENSMUSG00000030165	=	Klrd1
ENSMUSG00000030166	=	Rad52
ENSMUSG00000030167	=	Klrc1
ENSMUSG00000030168	=	Adipor2
ENSMUSG00000030170	=	Wnt5b
ENSMUSG00000030172	=	Erc1
ENSMUSG00000030173	=	Klra6
ENSMUSG00000030177	=	Ccdc77
ENSMUSG00000030178	=	Klra13
ENSMUSG00000030180	=	Jarid1a
ENSMUSG00000030187	=	Klra2
ENSMUSG00000030188	=	MGI:1889515
ENSMUSG00000030189	=	Csda
ENSMUSG00000030194	=	Tas2r116
ENSMUSG00000030196	=	Tas2r103
ENSMUSG00000030199	=	Etv6
ENSMUSG00000030200	=	Bcl2l14
ENSMUSG00000030201	=	Lrp6
ENSMUSG00000030203	=	Dusp16
ENSMUSG00000030204	=	Ddx47
ENSMUSG00000030205	=	Gprc5d
ENSMUSG00000030206	=	Gsg1
ENSMUSG00000030207	=	8430419L09Rik
ENSMUSG00000030208	=	Emp1
ENSMUSG00000030209	=	Grin2b
ENSMUSG00000030213	=	Atf7ip
ENSMUSG00000030214	=	1100001H23Rik
ENSMUSG00000030216	=	Wbp11
ENSMUSG00000030217	=	Art4
ENSMUSG00000030218	=	Mgp
ENSMUSG00000030219	=	Erp27
ENSMUSG00000030220	=	Arhgdib
ENSMUSG00000030222	=	Rerg
ENSMUSG00000030223	=	Ptpro
ENSMUSG00000030224	=	Strap
ENSMUSG00000030225	=	Dera
ENSMUSG00000030226	=	Lmo3
ENSMUSG00000030228	=	Pik3c2g
ENSMUSG00000030230	=	Plcz1
ENSMUSG00000030231	=	Plekha5
ENSMUSG00000030232	=	Aebp2
ENSMUSG00000030235	=	Slco1c1
ENSMUSG00000030236	=	Slco1b2
ENSMUSG00000030237	=	Slco1a4
ENSMUSG00000030243	=	Recql
ENSMUSG00000030244	=	Gys2
ENSMUSG00000030245	=	Golt1b
ENSMUSG00000030246	=	Ldhb
ENSMUSG00000030247	=	Kcnj8
ENSMUSG00000030249	=	Abcc9
ENSMUSG00000030254	=	Rad18
ENSMUSG00000030255	=	Sspn
ENSMUSG00000030256	=	Bhlhb3
ENSMUSG00000030257	=	Srgap3
ENSMUSG00000030259	=	Rassf8
ENSMUSG00000030263	=	Lrmp
ENSMUSG00000030264	=	Thumpd3
ENSMUSG00000030265	=	Kras
ENSMUSG00000030268	=	Bcat1
ENSMUSG00000030269	=	Mtmr14
ENSMUSG00000030270	=	Cpne9
ENSMUSG00000030271	=	Ogg1
ENSMUSG00000030272	=	Camk1
ENSMUSG00000030275	=	Etnk1
ENSMUSG00000030276	=	Ttll3
ENSMUSG00000030278	=	Cidec
ENSMUSG00000030279	=	5730419I09Rik
ENSMUSG00000030281	=	Il17rc
ENSMUSG00000030282	=	Cmas
ENSMUSG00000030283	=	St8sia1
ENSMUSG00000030284	=	Creld1
ENSMUSG00000030286	=	Tmem111
ENSMUSG00000030287	=	Itpr2
ENSMUSG00000030291	=	Med21
ENSMUSG00000030292	=	1700023A16Rik
ENSMUSG00000030298	=	Sec13
ENSMUSG00000030301	=	Ccdc91
ENSMUSG00000030302	=	Atp2b2
ENSMUSG00000030303	=	Mlstd1
ENSMUSG00000030304	=	Ergic2
ENSMUSG00000030306	=	Tmtc1
ENSMUSG00000030307	=	Slc6a11
ENSMUSG00000030309	=	Caprin2
ENSMUSG00000030310	=	Slc6a1
ENSMUSG00000030313	=	D030011O10Rik
ENSMUSG00000030314	=	Atg7
ENSMUSG00000030315	=	Vgll4
ENSMUSG00000030316	=	1500001M20Rik
ENSMUSG00000030317	=	Timp4
ENSMUSG00000030319	=	Cand2
ENSMUSG00000030321	=	BC060267
ENSMUSG00000030322	=	Mbd4
ENSMUSG00000030323	=	Ift122
ENSMUSG00000030324	=	Rho
ENSMUSG00000030325	=	Klrb1c
ENSMUSG00000030327	=	Necap1
ENSMUSG00000030329	=	C530028O21Rik
ENSMUSG00000030330	=	Ing4
ENSMUSG00000030335	=	Mrpl51
ENSMUSG00000030336	=	Cd27
ENSMUSG00000030337	=	Vamp1
ENSMUSG00000030339	=	Ltbr
ENSMUSG00000030340	=	Scnn1a
ENSMUSG00000030341	=	Tnfrsf1a
ENSMUSG00000030342	=	Cd9
ENSMUSG00000030344	=	Akap3
ENSMUSG00000030345	=	Dyrk4
ENSMUSG00000030346	=	Rad51ap1
ENSMUSG00000030347	=	D6Wsu163e
ENSMUSG00000030350	=	Prmt8
ENSMUSG00000030351	=	Tspan11
ENSMUSG00000030352	=	Tspan9
ENSMUSG00000030353	=	Tead4
ENSMUSG00000030357	=	Fkbp4
ENSMUSG00000030359	=	Pzp
ENSMUSG00000030361	=	Klrb1a
ENSMUSG00000030363	=	ENSMUSG00000030363
ENSMUSG00000030364	=	Clec2h
ENSMUSG00000030365	=	Clec2i
ENSMUSG00000030366	=	Ceacam12
ENSMUSG00000030368	=	Ceacam11
ENSMUSG00000030373	=	Psg28
ENSMUSG00000030374	=	Strn4
ENSMUSG00000030376	=	Slc8a2
ENSMUSG00000030378	=	2810007J24Rik
ENSMUSG00000030380	=	Mzf1
ENSMUSG00000030382	=	Slc27a5
ENSMUSG00000030385	=	2900092C05Rik
ENSMUSG00000030386	=	Zfp606
ENSMUSG00000030393	=	Zik1
ENSMUSG00000030397	=	Mark4
ENSMUSG00000030399	=	Ckm
ENSMUSG00000030400	=	Ercc2
ENSMUSG00000030401	=	Rtn2
ENSMUSG00000030402	=	C79127
ENSMUSG00000030403	=	Vasp
ENSMUSG00000030406	=	Gipr
ENSMUSG00000030407	=	Qpctl
ENSMUSG00000030409	=	Dmpk
ENSMUSG00000030410	=	Dmwd
ENSMUSG00000030411	=	NP_001025048.1
ENSMUSG00000030413	=	Pglyrp1
ENSMUSG00000030417	=	Pdcd5
ENSMUSG00000030421	=	C80913
ENSMUSG00000030423	=	Pop4
ENSMUSG00000030424	=	9430025M13Rik
ENSMUSG00000030427	=	Pira3
ENSMUSG00000030428	=	Ttyh1
ENSMUSG00000030431	=	2210411K11Rik
ENSMUSG00000030432	=	Rpl28
ENSMUSG00000030433	=	SGK69_MOUSE
ENSMUSG00000030435	=	U2af2
ENSMUSG00000030443	=	Zfp583
ENSMUSG00000030446	=	Zfp273
ENSMUSG00000030447	=	Cyfip1
ENSMUSG00000030450	=	p
ENSMUSG00000030451	=	Herc2
ENSMUSG00000030452	=	Nipa2
ENSMUSG00000030463	=	4933421I07Rik
ENSMUSG00000030465	=	Psd3
ENSMUSG00000030468	=	Siglecg
ENSMUSG00000030469	=	Zfp719
ENSMUSG00000030470	=	Csrp3
ENSMUSG00000030471	=	Zdhhc13
ENSMUSG00000030472	=	Ceacam18
ENSMUSG00000030474	=	Siglece
ENSMUSG00000030483	=	Cyp2b10
ENSMUSG00000030484	=	Lypd5
ENSMUSG00000030486	=	Zfp108
ENSMUSG00000030491	=	Tdrd12
ENSMUSG00000030492	=	Slc7a9
ENSMUSG00000030493	=	C230052I12Rik
ENSMUSG00000030494	=	Rhpn2
ENSMUSG00000030495	=	Slc7a10
ENSMUSG00000030498	=	Gas2
ENSMUSG00000030499	=	Kctd15
ENSMUSG00000030500	=	Slc17a6
ENSMUSG00000030505	=	Prmt3
ENSMUSG00000030507	=	Dbx1
ENSMUSG00000030509	=	Asb7
ENSMUSG00000030510	=	Lass3
ENSMUSG00000030512	=	Snrpa1
ENSMUSG00000030513	=	Pcsk6
ENSMUSG00000030515	=	Tarsl2
ENSMUSG00000030516	=	Tjp1
ENSMUSG00000030518	=	5730507A09Rik
ENSMUSG00000030519	=	Apba2
ENSMUSG00000030521	=	Mphosph10
ENSMUSG00000030522	=	Mtmr10
ENSMUSG00000030523	=	Trpm1
ENSMUSG00000030525	=	Chrna7
ENSMUSG00000030527	=	Crtc3
ENSMUSG00000030528	=	Blm
ENSMUSG00000030530	=	Furin
ENSMUSG00000030532	=	Hddc3
ENSMUSG00000030533	=	Unc45a
ENSMUSG00000030534	=	Vps33b
ENSMUSG00000030536	=	Iqgap1
ENSMUSG00000030538	=	Cib1
ENSMUSG00000030539	=	Sema4b
ENSMUSG00000030541	=	Idh2
ENSMUSG00000030543	=	Mesp2
ENSMUSG00000030544	=	Mesp1
ENSMUSG00000030545	=	Pex11a
ENSMUSG00000030546	=	Plin
ENSMUSG00000030547	=	Kif7
ENSMUSG00000030549	=	Rhcg
ENSMUSG00000030551	=	Nr2f2
ENSMUSG00000030553	=	C330024D12Rik
ENSMUSG00000030554	=	Dmn
ENSMUSG00000030555	=	Ttc23
ENSMUSG00000030556	=	Lrrc28
ENSMUSG00000030557	=	Mef2a
ENSMUSG00000030559	=	Rab38
ENSMUSG00000030560	=	Ctsc
ENSMUSG00000030562	=	Nox4
ENSMUSG00000030577	=	Cd22
ENSMUSG00000030579	=	Tyrobp
ENSMUSG00000030583	=	Sipa1l3
ENSMUSG00000030584	=	Neud4
ENSMUSG00000030587	=	2200002D01Rik
ENSMUSG00000030588	=	Yif1b
ENSMUSG00000030589	=	Rasgrp4
ENSMUSG00000030590	=	1110006G06Rik
ENSMUSG00000030591	=	Psmd8
ENSMUSG00000030592	=	Ryr1
ENSMUSG00000030595	=	Nfkbib
ENSMUSG00000030598	=	Fbxo17
ENSMUSG00000030600	=	Lrfn1
ENSMUSG00000030602	=	Pak4
ENSMUSG00000030603	=	Psmc4
ENSMUSG00000030604	=	4933426I21Rik
ENSMUSG00000030605	=	Mfge8
ENSMUSG00000030606	=	Hapln3
ENSMUSG00000030607	=	Acan
ENSMUSG00000030609	=	Isg20l1
ENSMUSG00000030610	=	Det1
ENSMUSG00000030611	=	Mrps11
ENSMUSG00000030612	=	Mrpl46
ENSMUSG00000030613	=	Ccdc90b
ENSMUSG00000030614	=	Tmem126b
ENSMUSG00000030615	=	Tmem126a
ENSMUSG00000030616	=	Sytl2
ENSMUSG00000030617	=	Ccdc83
ENSMUSG00000030619	=	Eed
ENSMUSG00000030621	=	Me3
ENSMUSG00000030623	=	1700019G06Rik
ENSMUSG00000030629	=	Zfand6
ENSMUSG00000030630	=	Fah
ENSMUSG00000030636	=	1700010L04Rik
ENSMUSG00000030638	=	Sh3gl3
ENSMUSG00000030641	=	4632434I11Rik
ENSMUSG00000030643	=	Rab30
ENSMUSG00000030647	=	Ndufc2
ENSMUSG00000030649	=	3200002M19Rik
ENSMUSG00000030650	=	Tmc5
ENSMUSG00000030651	=	Art2b
ENSMUSG00000030652	=	Coq7
ENSMUSG00000030653	=	Pde2a
ENSMUSG00000030654	=	Arl6ip1
ENSMUSG00000030655	=	2610207I05Rik
ENSMUSG00000030657	=	Xylt1
ENSMUSG00000030659	=	Nucb2
ENSMUSG00000030660	=	Pik3c2a
ENSMUSG00000030662	=	Ranbp5
ENSMUSG00000030663	=	1110004F10Rik
ENSMUSG00000030664	=	1110006G14Rik
ENSMUSG00000030666	=	Calcb
ENSMUSG00000030669	=	Calca
ENSMUSG00000030670	=	Cyp2r1
ENSMUSG00000030671	=	Pde3b
ENSMUSG00000030672	=	Mylpf
ENSMUSG00000030674	=	Qprt
ENSMUSG00000030677	=	Kif22
ENSMUSG00000030678	=	Maz
ENSMUSG00000030680	=	2900092E17Rik
ENSMUSG00000030681	=	Mvp
ENSMUSG00000030682	=	Cdipt
ENSMUSG00000030683	=	Sez6l2
ENSMUSG00000030685	=	Kctd13
ENSMUSG00000030688	=	Stard10
ENSMUSG00000030689	=	Ccdc95
ENSMUSG00000030691	=	Fchsd2
ENSMUSG00000030693	=	Klk10
ENSMUSG00000030695	=	Aldoa
ENSMUSG00000030697	=	Ppp4c
ENSMUSG00000030699	=	Tbx6
ENSMUSG00000030701	=	Plekhb1
ENSMUSG00000030703	=	Gdpd3
ENSMUSG00000030704	=	Rab6
ENSMUSG00000030706	=	Mrpl48
ENSMUSG00000030707	=	Coro1a
ENSMUSG00000030708	=	Dnajb13
ENSMUSG00000030711	=	Sult1a1
ENSMUSG00000030713	=	Klk7
ENSMUSG00000030714	=	Ccdc101
ENSMUSG00000030717	=	Nupr1
ENSMUSG00000030718	=	Ppme1
ENSMUSG00000030720	=	Cln3
ENSMUSG00000030722	=	Nfatc2ip
ENSMUSG00000030724	=	Cd19
ENSMUSG00000030725	=	2610209A20Rik
ENSMUSG00000030726	=	Pold3
ENSMUSG00000030727	=	Rabep2
ENSMUSG00000030729	=	Pgm2l1
ENSMUSG00000030730	=	Atp2a1
ENSMUSG00000030731	=	Syt3
ENSMUSG00000030732	=	Chrdl2
ENSMUSG00000030733	=	Sh2b1
ENSMUSG00000030735	=	NP_001104813.1
ENSMUSG00000030737	=	Slco2b1
ENSMUSG00000030738	=	Eif3c
ENSMUSG00000030739	=	Myh14
ENSMUSG00000030741	=	Spns1
ENSMUSG00000030742	=	Lat
ENSMUSG00000030744	=	Rps3
ENSMUSG00000030745	=	Il21r
ENSMUSG00000030747	=	Dgat2
ENSMUSG00000030748	=	Il4ra
ENSMUSG00000030750	=	Nsmce1
ENSMUSG00000030751	=	Psma1
ENSMUSG00000030752	=	Jmjd5
ENSMUSG00000030753	=	Prkrir
ENSMUSG00000030754	=	Copb1
ENSMUSG00000030757	=	Zkscan2
ENSMUSG00000030759	=	Mlstd2
ENSMUSG00000030760	=	Phca
ENSMUSG00000030761	=	Myo7a
ENSMUSG00000030762	=	Aqp8
ENSMUSG00000030763	=	Lcmt1
ENSMUSG00000030766	=	Arhgap17
ENSMUSG00000030768	=	Disp1
ENSMUSG00000030769	=	Slc5a11
ENSMUSG00000030770	=	Parva
ENSMUSG00000030771	=	Micalcl
ENSMUSG00000030772	=	Dkk3
ENSMUSG00000030774	=	Pak1
ENSMUSG00000030775	=	Trat1
ENSMUSG00000030779	=	Rbbp6
ENSMUSG00000030780	=	BC017158
ENSMUSG00000030781	=	Slc5a2
ENSMUSG00000030782	=	Tgfb1i1
ENSMUSG00000030785	=	Cox6a2
ENSMUSG00000030786	=	Itgam
ENSMUSG00000030787	=	Lyve1
ENSMUSG00000030788	=	Rnf141
ENSMUSG00000030789	=	Itgax
ENSMUSG00000030790	=	Adm
ENSMUSG00000030792	=	Dkkl1
ENSMUSG00000030793	=	Pycard
ENSMUSG00000030795	=	Fus
ENSMUSG00000030796	=	Tead2
ENSMUSG00000030798	=	Cd37
ENSMUSG00000030800	=	Prss8
ENSMUSG00000030801	=	Myst1
ENSMUSG00000030802	=	Bckdk
ENSMUSG00000030804	=	Vkorc1
ENSMUSG00000030805	=	Stx4a
ENSMUSG00000030806	=	Stx1b2
ENSMUSG00000030811	=	Fbxl19
ENSMUSG00000030814	=	Bcl7c
ENSMUSG00000030815	=	Phkg2
ENSMUSG00000030816	=	Rnf40
ENSMUSG00000030822	=	Prr14
ENSMUSG00000030823	=	9130019O22Rik
ENSMUSG00000030824	=	Nucb1
ENSMUSG00000030825	=	Hsd17b14
ENSMUSG00000030826	=	Bcat2
ENSMUSG00000030827	=	Fgf21
ENSMUSG00000030830	=	Itgal
ENSMUSG00000030834	=	Abcc6
ENSMUSG00000030835	=	Nomo1
ENSMUSG00000030838	=	Ush1c
ENSMUSG00000030839	=	Sergef
ENSMUSG00000030842	=	2400001E08Rik
ENSMUSG00000030844	=	Rgs10
ENSMUSG00000030846	=	Tial1
ENSMUSG00000030847	=	Bag3
ENSMUSG00000030849	=	Fgfr2
ENSMUSG00000030850	=	Ate1
ENSMUSG00000030851	=	Ldhc
ENSMUSG00000030852	=	Tacc2
ENSMUSG00000030854	=	Ptpn5
ENSMUSG00000030858	=	1700007K09Rik
ENSMUSG00000030859	=	1700063I17Rik
ENSMUSG00000030861	=	Acadsb
ENSMUSG00000030862	=	Cpxm2
ENSMUSG00000030865	=	2010110P09Rik
ENSMUSG00000030866	=	Ern2
ENSMUSG00000030867	=	Plk1
ENSMUSG00000030868	=	Dctn5
ENSMUSG00000030869	=	Ndufab1
ENSMUSG00000030870	=	Ubfd1
ENSMUSG00000030871	=	Ears2
ENSMUSG00000030872	=	Gga2
ENSMUSG00000030873	=	Scnn1b
ENSMUSG00000030876	=	Mettl9
ENSMUSG00000030877	=	4933427G17Rik
ENSMUSG00000030878	=	Cdr2
ENSMUSG00000030879	=	Mrpl17
ENSMUSG00000030880	=	Polr3e
ENSMUSG00000030881	=	Arfip2
ENSMUSG00000030882	=	Dnhd1
ENSMUSG00000030884	=	Uqcrc2
ENSMUSG00000030887	=	4930408O21Rik
ENSMUSG00000030888	=	1500003O22Rik
ENSMUSG00000030889	=	Vwa3a
ENSMUSG00000030890	=	Ilk
ENSMUSG00000030894	=	Tpp1
ENSMUSG00000030895	=	Hpx
ENSMUSG00000030897	=	Cnga4
ENSMUSG00000030898	=	Cckbr
ENSMUSG00000030905	=	Crym
ENSMUSG00000030909	=	Anks4b
ENSMUSG00000030911	=	Zp2
ENSMUSG00000030917	=	Tmem159
ENSMUSG00000030921	=	Trim30
ENSMUSG00000030922	=	Lyrm1
ENSMUSG00000030924	=	2610020H08Rik
ENSMUSG00000030929	=	Exod1
ENSMUSG00000030930	=	4631426J05Rik
ENSMUSG00000030934	=	Oat
ENSMUSG00000030935	=	Acsm3
ENSMUSG00000030942	=	Thumpd1
ENSMUSG00000030945	=	Acsm2
ENSMUSG00000030946	=	2310007H09Rik
ENSMUSG00000030954	=	Gp2
ENSMUSG00000030956	=	A930008G19Rik
ENSMUSG00000030960	=	2010208K18Rik
ENSMUSG00000030963	=	Umod
ENSMUSG00000030965	=	C430003P19Rik
ENSMUSG00000030966	=	Trim21
ENSMUSG00000030967	=	Zranb1
ENSMUSG00000030968	=	1700007B13Rik
ENSMUSG00000030970	=	Ctbp2
ENSMUSG00000030972	=	Acsm5
ENSMUSG00000030976	=	4930404H21Rik
ENSMUSG00000030978	=	Rrm1
ENSMUSG00000030979	=	Uros
ENSMUSG00000030980	=	2310008H09Rik
ENSMUSG00000030981	=	Mmp21
ENSMUSG00000030982	=	9030624J02Rik
ENSMUSG00000030983	=	Bccip
ENSMUSG00000030986	=	Dhx32
ENSMUSG00000030987	=	Stim1
ENSMUSG00000030990	=	Frag1
ENSMUSG00000030994	=	D7Ertd443e
ENSMUSG00000030996	=	Art1
ENSMUSG00000031004	=	Mki67
ENSMUSG00000031007	=	Atp6ap2
ENSMUSG00000031010	=	Usp9x
ENSMUSG00000031012	=	Cask
ENSMUSG00000031015	=	Swap70
ENSMUSG00000031016	=	Wee1
ENSMUSG00000031021	=	Tmem9b
ENSMUSG00000031022	=	BC051019
ENSMUSG00000031023	=	D930014E17Rik
ENSMUSG00000031024	=	St5
ENSMUSG00000031026	=	Trim66
ENSMUSG00000031027	=	Stk33
ENSMUSG00000031028	=	BC049265
ENSMUSG00000031029	=	Eif3f
ENSMUSG00000031059	=	Ndufb11
ENSMUSG00000031060	=	Rbm10
ENSMUSG00000031065	=	Pctk1
ENSMUSG00000031066	=	Usp11
ENSMUSG00000031068	=	Glrx3
ENSMUSG00000031070	=	Mrgprf
ENSMUSG00000031072	=	Oraov1
ENSMUSG00000031073	=	Fgf15
ENSMUSG00000031074	=	Fgf3
ENSMUSG00000031075	=	Tmem16a
ENSMUSG00000031077	=	Fadd
ENSMUSG00000031078	=	Cttn
ENSMUSG00000031079	=	Zfp300
ENSMUSG00000031085	=	ENSMUSG00000031085
ENSMUSG00000031089	=	Slc6a14
ENSMUSG00000031090	=	Nadsyn1
ENSMUSG00000031093	=	Dock11
ENSMUSG00000031095	=	Cul4b
ENSMUSG00000031097	=	Tnni2
ENSMUSG00000031098	=	Syt8
ENSMUSG00000031099	=	Smarca1
ENSMUSG00000031101	=	1200013B08Rik
ENSMUSG00000031103	=	Elf4
ENSMUSG00000031104	=	Rab33a
ENSMUSG00000031105	=	Slc25a14
ENSMUSG00000031107	=	Rbmx2
ENSMUSG00000031109	=	Enox2
ENSMUSG00000031111	=	Igsf1
ENSMUSG00000031112	=	2610018G03Rik
ENSMUSG00000031118	=	1700080O16Rik
ENSMUSG00000031119	=	Gpc4
ENSMUSG00000031125	=	3830403N18Rik
ENSMUSG00000031129	=	Slc9a9
ENSMUSG00000031130	=	Brs3
ENSMUSG00000031131	=	Vgll1
ENSMUSG00000031132	=	Cd40lg
ENSMUSG00000031133	=	Arhgef6
ENSMUSG00000031134	=	Rbmx
ENSMUSG00000031137	=	Fgf13
ENSMUSG00000031138	=	F9
ENSMUSG00000031139	=	Mcf2
ENSMUSG00000031142	=	Cacna1f
ENSMUSG00000031143	=	Ccdc22
ENSMUSG00000031144	=	Syp
ENSMUSG00000031145	=	Prickle3
ENSMUSG00000031146	=	Plp2
ENSMUSG00000031147	=	Magix
ENSMUSG00000031148	=	Gpkow
ENSMUSG00000031149	=	Praf2
ENSMUSG00000031150	=	Ccdc120
ENSMUSG00000031153	=	Gripap1
ENSMUSG00000031154	=	Otud5
ENSMUSG00000031155	=	Pim2
ENSMUSG00000031156	=	Slc35a2
ENSMUSG00000031157	=	Pqbp1
ENSMUSG00000031158	=	Timm17b
ENSMUSG00000031160	=	Eras
ENSMUSG00000031161	=	Hdac6
ENSMUSG00000031162	=	Gata1
ENSMUSG00000031163	=	Glod5
ENSMUSG00000031165	=	Was
ENSMUSG00000031166	=	Wdr13
ENSMUSG00000031167	=	Rbm3
ENSMUSG00000031168	=	Ebp
ENSMUSG00000031169	=	Porcn
ENSMUSG00000031170	=	Slc38a5
ENSMUSG00000031171	=	Ftsj1
ENSMUSG00000031173	=	Otc
ENSMUSG00000031174	=	Rpgr
ENSMUSG00000031176	=	Dynlt3
ENSMUSG00000031179	=	3830417A13Rik
ENSMUSG00000031181	=	Ctag2
ENSMUSG00000031182	=	4930447F04Rik
ENSMUSG00000031189	=	Aff2
ENSMUSG00000031194	=	4931400O07Rik
ENSMUSG00000031196	=	F8
ENSMUSG00000031197	=	Vbp1
ENSMUSG00000031198	=	Fundc2
ENSMUSG00000031200	=	Mtcp1
ENSMUSG00000031201	=	Brcc3
ENSMUSG00000031202	=	Rab39b
ENSMUSG00000031204	=	Asb12
ENSMUSG00000031207	=	Msn
ENSMUSG00000031209	=	Heph
ENSMUSG00000031210	=	Gpr165
ENSMUSG00000031212	=	Pgr15l
ENSMUSG00000031214	=	Ophn1
ENSMUSG00000031216	=	Stard8
ENSMUSG00000031217	=	Efnb1
ENSMUSG00000031220	=	Dgat2l4
ENSMUSG00000031221	=	Igbp1
ENSMUSG00000031224	=	Magee2
ENSMUSG00000031226	=	2610029G23Rik
ENSMUSG00000031227	=	Magee1
ENSMUSG00000031229	=	Atrx
ENSMUSG00000031230	=	Fgf16
ENSMUSG00000031231	=	Cox7b
ENSMUSG00000031232	=	2610529C04Rik
ENSMUSG00000031233	=	Pgk2
ENSMUSG00000031239	=	Itm2a
ENSMUSG00000031241	=	Tbx22
ENSMUSG00000031242	=	2610002M06Rik
ENSMUSG00000031245	=	Nsbp1
ENSMUSG00000031246	=	Sh3bgrl
ENSMUSG00000031250	=	Tnmd
ENSMUSG00000031253	=	Srpx2
ENSMUSG00000031255	=	Sytl4
ENSMUSG00000031256	=	Cstf2
ENSMUSG00000031257	=	Nox1
ENSMUSG00000031258	=	Xkrx
ENSMUSG00000031262	=	Cenpi
ENSMUSG00000031264	=	Btk
ENSMUSG00000031266	=	Gla
ENSMUSG00000031270	=	4930513O06Rik
ENSMUSG00000031271	=	Serpina7
ENSMUSG00000031273	=	Col4a6
ENSMUSG00000031274	=	Col4a5
ENSMUSG00000031278	=	Acsl4
ENSMUSG00000031283	=	Chrdl1
ENSMUSG00000031284	=	Pak3
ENSMUSG00000031285	=	Dcx
ENSMUSG00000031286	=	Glt28d2
ENSMUSG00000031289	=	Il13ra2
ENSMUSG00000031290	=	Lrch2
ENSMUSG00000031292	=	Cdkl5
ENSMUSG00000031293	=	Rs1
ENSMUSG00000031294	=	D630029K05Rik
ENSMUSG00000031295	=	Phka2
ENSMUSG00000031297	=	Slc7a3
ENSMUSG00000031298	=	Gpr64
ENSMUSG00000031299	=	Pdha1
ENSMUSG00000031302	=	Nlgn3
ENSMUSG00000031303	=	Map3k15
ENSMUSG00000031304	=	Il2rg
ENSMUSG00000031309	=	Rps6ka3
ENSMUSG00000031310	=	Zmym3
ENSMUSG00000031311	=	Nono
ENSMUSG00000031312	=	Itgb1bp2
ENSMUSG00000031314	=	Taf1
ENSMUSG00000031320	=	Rps4x
ENSMUSG00000031323	=	Dmrtc1a
ENSMUSG00000031325	=	4930519F16Rik
ENSMUSG00000031326	=	Cdx4
ENSMUSG00000031327	=	Chic1
ENSMUSG00000031328	=	Flna
ENSMUSG00000031329	=	Tsx
ENSMUSG00000031330	=	Cnbp2
ENSMUSG00000031333	=	Abcb7
ENSMUSG00000031337	=	Mtm1
ENSMUSG00000031340	=	Gabre
ENSMUSG00000031342	=	Gpm6b
ENSMUSG00000031343	=	Gabra3
ENSMUSG00000031344	=	Gabrq
ENSMUSG00000031347	=	Cetn2
ENSMUSG00000031349	=	Nsdhl
ENSMUSG00000031351	=	Zfp185
ENSMUSG00000031352	=	Hccs
ENSMUSG00000031353	=	Rbbp7
ENSMUSG00000031354	=	Amelx
ENSMUSG00000031355	=	Arhgap6
ENSMUSG00000031357	=	Syap1
ENSMUSG00000031358	=	Msl31
ENSMUSG00000031360	=	Ctps2
ENSMUSG00000031362	=	Xlr4c
ENSMUSG00000031364	=	Grpr
ENSMUSG00000031365	=	Zfp275
ENSMUSG00000031367	=	Ap1s2
ENSMUSG00000031370	=	Zrsr2
ENSMUSG00000031371	=	Uchl5ip
ENSMUSG00000031372	=	Trex2
ENSMUSG00000031373	=	Car5b
ENSMUSG00000031374	=	Zfp92
ENSMUSG00000031375	=	Bgn
ENSMUSG00000031376	=	Atp2b3
ENSMUSG00000031377	=	Bmx
ENSMUSG00000031378	=	Abcd1
ENSMUSG00000031379	=	Pir
ENSMUSG00000031380	=	Figf
ENSMUSG00000031381	=	Piga
ENSMUSG00000031382	=	Asb11
ENSMUSG00000031383	=	Dusp9
ENSMUSG00000031384	=	Asb9
ENSMUSG00000031385	=	Plxnb3
ENSMUSG00000031386	=	Hcfc1
ENSMUSG00000031387	=	Renbp
ENSMUSG00000031388	=	Ard1
ENSMUSG00000031389	=	Arhgap4
ENSMUSG00000031390	=	Avpr2
ENSMUSG00000031391	=	L1cam
ENSMUSG00000031392	=	Irak1
ENSMUSG00000031393	=	Mecp2
ENSMUSG00000031394	=	Opn1mw
ENSMUSG00000031397	=	Tktl1
ENSMUSG00000031398	=	Plxna3
ENSMUSG00000031399	=	1810037C20Rik
ENSMUSG00000031400	=	G6pd2
ENSMUSG00000031402	=	Mpp1
ENSMUSG00000031403	=	Dkc1
ENSMUSG00000031409	=	Tceal6
ENSMUSG00000031410	=	Nxf7
ENSMUSG00000031411	=	Prame
ENSMUSG00000031422	=	Morf4l2
ENSMUSG00000031424	=	Kir3dl1
ENSMUSG00000031425	=	Plp1
ENSMUSG00000031428	=	Zcchc18
ENSMUSG00000031429	=	Psmd10
ENSMUSG00000031430	=	Vsig1
ENSMUSG00000031431	=	Tsc22d3
ENSMUSG00000031432	=	Prps1
ENSMUSG00000031433	=	Rbm41
ENSMUSG00000031434	=	Morc4
ENSMUSG00000031438	=	Rnf128
ENSMUSG00000031441	=	Atp11a
ENSMUSG00000031442	=	Mcf2l
ENSMUSG00000031443	=	F7
ENSMUSG00000031444	=	F10
ENSMUSG00000031445	=	Proz
ENSMUSG00000031446	=	Cul4a
ENSMUSG00000031447	=	Lamp1
ENSMUSG00000031448	=	Adprhl1
ENSMUSG00000031449	=	Atp4b
ENSMUSG00000031450	=	Grk1
ENSMUSG00000031451	=	Gas6
ENSMUSG00000031452	=	1700029H14Rik
ENSMUSG00000031453	=	Rasa3
ENSMUSG00000031458	=	2410022L05Rik
ENSMUSG00000031461	=	Myom2
ENSMUSG00000031465	=	Angpt2
ENSMUSG00000031467	=	Agpat5
ENSMUSG00000031471	=	Defb8
ENSMUSG00000031478	=	Nek3
ENSMUSG00000031479	=	Vps36
ENSMUSG00000031480	=	Thsd1
ENSMUSG00000031481	=	Tpte
ENSMUSG00000031482	=	Slc25a15
ENSMUSG00000031483	=	Erlin2
ENSMUSG00000031485	=	Prosc
ENSMUSG00000031486	=	Gpr124
ENSMUSG00000031487	=	Brf2
ENSMUSG00000031488	=	Rab11fip1
ENSMUSG00000031489	=	Adrb3
ENSMUSG00000031490	=	Eif4ebp1
ENSMUSG00000031491	=	Chrna6
ENSMUSG00000031492	=	Chrnb3
ENSMUSG00000031493	=	Ggn
ENSMUSG00000031494	=	Cd209a
ENSMUSG00000031495	=	Cd209d
ENSMUSG00000031497	=	Tnfsf13b
ENSMUSG00000031502	=	Col4a1
ENSMUSG00000031503	=	Col4a2
ENSMUSG00000031504	=	Rab20
ENSMUSG00000031505	=	0710008K08Rik
ENSMUSG00000031506	=	Ptpn7
ENSMUSG00000031508	=	Ankrd10
ENSMUSG00000031509	=	1700016D06Rik
ENSMUSG00000031510	=	1700128E19Rik
ENSMUSG00000031511	=	Arhgef7
ENSMUSG00000031512	=	1700018L24Rik
ENSMUSG00000031513	=	Leprotl1
ENSMUSG00000031516	=	Dctn6
ENSMUSG00000031517	=	Gpm6a
ENSMUSG00000031518	=	Spata4
ENSMUSG00000031519	=	Asb5
ENSMUSG00000031520	=	Vegfc
ENSMUSG00000031521	=	Aga
ENSMUSG00000031523	=	Dlc1
ENSMUSG00000031527	=	Thex1
ENSMUSG00000031529	=	Tnks
ENSMUSG00000031530	=	Dusp4
ENSMUSG00000031532	=	Tmem66
ENSMUSG00000031533	=	Mrps31
ENSMUSG00000031534	=	AI316807
ENSMUSG00000031535	=	Dkk4
ENSMUSG00000031536	=	Polb
ENSMUSG00000031537	=	Ikbkb
ENSMUSG00000031538	=	Plat
ENSMUSG00000031539	=	Ap3m2
ENSMUSG00000031540	=	Myst3
ENSMUSG00000031543	=	Ank1
ENSMUSG00000031545	=	Agpat6
ENSMUSG00000031546	=	Gins4
ENSMUSG00000031548	=	Sfrp1
ENSMUSG00000031549	=	Indol1
ENSMUSG00000031551	=	Indo
ENSMUSG00000031552	=	Adam18
ENSMUSG00000031553	=	Adam3
ENSMUSG00000031554	=	Adam5
ENSMUSG00000031555	=	Adam9
ENSMUSG00000031556	=	Tm2d2
ENSMUSG00000031557	=	Plekha2
ENSMUSG00000031558	=	Slit2
ENSMUSG00000031559	=	4930555F03Rik
ENSMUSG00000031561	=	Odz3
ENSMUSG00000031562	=	Dctd
ENSMUSG00000031563	=	Wwc2
ENSMUSG00000031565	=	Fgfr1
ENSMUSG00000031568	=	Rwdd4a
ENSMUSG00000031570	=	Ppapdc1
ENSMUSG00000031574	=	Star
ENSMUSG00000031575	=	Ash2l
ENSMUSG00000031576	=	Kcnu1
ENSMUSG00000031577	=	BC019943
ENSMUSG00000031578	=	Rbm13
ENSMUSG00000031583	=	Wrn
ENSMUSG00000031584	=	Gsr
ENSMUSG00000031585	=	Gtf2e2
ENSMUSG00000031586	=	Rbpms
ENSMUSG00000031590	=	Frg1
ENSMUSG00000031591	=	Asah1
ENSMUSG00000031592	=	Pcm1
ENSMUSG00000031594	=	Fgl1
ENSMUSG00000031595	=	Pdgfrl
ENSMUSG00000031596	=	Slc7a2
ENSMUSG00000031600	=	Vps37a
ENSMUSG00000031601	=	Cnot7
ENSMUSG00000031603	=	Fgf20
ENSMUSG00000031604	=	Sc4mol
ENSMUSG00000031605	=	Klhl2
ENSMUSG00000031608	=	Galnt7
ENSMUSG00000031609	=	Sap30
ENSMUSG00000031610	=	Scrg1
ENSMUSG00000031613	=	Hpgd
ENSMUSG00000031616	=	Ednra
ENSMUSG00000031617	=	Tmem34
ENSMUSG00000031618	=	Nr3c2
ENSMUSG00000031620	=	1700007B14Rik
ENSMUSG00000031621	=	Isx
ENSMUSG00000031622	=	Sin3b
ENSMUSG00000031626	=	Sorbs2
ENSMUSG00000031627	=	Irf2
ENSMUSG00000031628	=	Casp3
ENSMUSG00000031629	=	Mlf1ip
ENSMUSG00000031631	=	4933411K20Rik
ENSMUSG00000031633	=	Slc25a4
ENSMUSG00000031634	=	1810047C23Rik
ENSMUSG00000031635	=	Anxa10
ENSMUSG00000031636	=	Pdlim3
ENSMUSG00000031637	=	Lrp2bp
ENSMUSG00000031639	=	Tlr3
ENSMUSG00000031640	=	Klkb1
ENSMUSG00000031641	=	Cbr4
ENSMUSG00000031642	=	Sh3rf1
ENSMUSG00000031644	=	Nek1
ENSMUSG00000031645	=	F11
ENSMUSG00000031647	=	Mfap3l
ENSMUSG00000031651	=	Triml1
ENSMUSG00000031652	=	BC004022
ENSMUSG00000031654	=	Cbln1
ENSMUSG00000031657	=	Heatr3
ENSMUSG00000031659	=	Adcy7
ENSMUSG00000031660	=	Brd7
ENSMUSG00000031661	=	Nkd1
ENSMUSG00000031662	=	9130017C17Rik
ENSMUSG00000031665	=	Sall1
ENSMUSG00000031666	=	Rbl2
ENSMUSG00000031667	=	MGI:107456
ENSMUSG00000031668	=	Eif2ak3
ENSMUSG00000031669	=	Gins3
ENSMUSG00000031671	=	Setd6
ENSMUSG00000031672	=	Got2
ENSMUSG00000031673	=	Cdh11
ENSMUSG00000031681	=	Smad1
ENSMUSG00000031682	=	1700011L22Rik
ENSMUSG00000031683	=	Lsm6
ENSMUSG00000031684	=	Slc10a7
ENSMUSG00000031688	=	Pou4f2
ENSMUSG00000031691	=	Tnpo2
ENSMUSG00000031696	=	Vps35
ENSMUSG00000031697	=	Orc6l
ENSMUSG00000031698	=	D830007F02Rik
ENSMUSG00000031700	=	Gpt2
ENSMUSG00000031701	=	Dnaja2
ENSMUSG00000031703	=	Itfg1
ENSMUSG00000031706	=	Rfx1
ENSMUSG00000031708	=	Gpsn2
ENSMUSG00000031709	=	Tbc1d9
ENSMUSG00000031710	=	Ucp1
ENSMUSG00000031711	=	Zfp330
ENSMUSG00000031712	=	Il15
ENSMUSG00000031714	=	Gab1
ENSMUSG00000031715	=	Vmn2r-ps14
ENSMUSG00000031722	=	Hp
ENSMUSG00000031723	=	Txnl4b
ENSMUSG00000031725	=	AU018778
ENSMUSG00000031727	=	Pmfbp1
ENSMUSG00000031728	=	Zfp821
ENSMUSG00000031729	=	2400003C14Rik
ENSMUSG00000031730	=	Dhodh
ENSMUSG00000031731	=	Ap1g1
ENSMUSG00000031732	=	Phlppl
ENSMUSG00000031734	=	Irx3
ENSMUSG00000031736	=	4933436C20Rik
ENSMUSG00000031737	=	Irx5
ENSMUSG00000031738	=	Irx6
ENSMUSG00000031740	=	Mmp2
ENSMUSG00000031748	=	Gnao1
ENSMUSG00000031749	=	St3gal2
ENSMUSG00000031750	=	2010004A03Rik
ENSMUSG00000031751	=	Amfr
ENSMUSG00000031753	=	Cog4
ENSMUSG00000031754	=	Nudt21
ENSMUSG00000031755	=	Bbs2
ENSMUSG00000031756	=	Cenpn
ENSMUSG00000031757	=	Mt4
ENSMUSG00000031758	=	Cdyl2
ENSMUSG00000031760	=	Mt3
ENSMUSG00000031762	=	Mt2
ENSMUSG00000031765	=	Mt1
ENSMUSG00000031766	=	Slc12a3
ENSMUSG00000031767	=	Nudt7
ENSMUSG00000031770	=	Herpud1
ENSMUSG00000031772	=	Cntnap4
ENSMUSG00000031773	=	Nlrc5
ENSMUSG00000031774	=	2310065K24Rik
ENSMUSG00000031775	=	Pllp
ENSMUSG00000031776	=	Arl2bp
ENSMUSG00000031778	=	Cx3cl1
ENSMUSG00000031779	=	Ccl22
ENSMUSG00000031780	=	Ccl17
ENSMUSG00000031781	=	Ciapin1
ENSMUSG00000031782	=	Coq9
ENSMUSG00000031783	=	Polr2c
ENSMUSG00000031785	=	Gpr56
ENSMUSG00000031786	=	Ccdc135
ENSMUSG00000031787	=	Katnb1
ENSMUSG00000031788	=	Kifc3
ENSMUSG00000031789	=	Cngb1
ENSMUSG00000031790	=	Mmp15
ENSMUSG00000031791	=	Tmem38a
ENSMUSG00000031792	=	AA960436
ENSMUSG00000031794	=	1700055M20Rik
ENSMUSG00000031796	=	Gtl3
ENSMUSG00000031799	=	Tpm4
ENSMUSG00000031802	=	Phxr4
ENSMUSG00000031803	=	B3gnt3
ENSMUSG00000031805	=	Jak3
ENSMUSG00000031807	=	Pgls
ENSMUSG00000031808	=	Slc27a1
ENSMUSG00000031809	=	1700018B08Rik
ENSMUSG00000031811	=	Fbxo31
ENSMUSG00000031812	=	Map1lc3b
ENSMUSG00000031813	=	1110012M11Rik
ENSMUSG00000031816	=	Mthfsd
ENSMUSG00000031818	=	Cox4i1
ENSMUSG00000031819	=	Cox4nb
ENSMUSG00000031820	=	5430437P03Rik
ENSMUSG00000031821	=	Gins2
ENSMUSG00000031822	=	Gse1
ENSMUSG00000031823	=	Zdhhc7
ENSMUSG00000031824	=	6430548M08Rik
ENSMUSG00000031825	=	Crispld2
ENSMUSG00000031826	=	Usp10
ENSMUSG00000031827	=	Cotl1
ENSMUSG00000031828	=	BC025816
ENSMUSG00000031831	=	Lrrc50
ENSMUSG00000031832	=	Taf1c
ENSMUSG00000031833	=	Mast3
ENSMUSG00000031834	=	Pik3r2
ENSMUSG00000031835	=	Mbtps1
ENSMUSG00000031837	=	Necab2
ENSMUSG00000031838	=	Ifi30
ENSMUSG00000031839	=	Hsbp1
ENSMUSG00000031840	=	Rab3a
ENSMUSG00000031841	=	Cdh13
ENSMUSG00000031842	=	Pde4c
ENSMUSG00000031843	=	Mphosph6
ENSMUSG00000031844	=	Hsd17b2
ENSMUSG00000031845	=	Bcmo1
ENSMUSG00000031847	=	1700030J22Rik
ENSMUSG00000031848	=	Lsm4
ENSMUSG00000031849	=	Comp
ENSMUSG00000031851	=	2310079N02Rik
ENSMUSG00000031853	=	BC021891
ENSMUSG00000031858	=	9130404D08Rik
ENSMUSG00000031860	=	Pbx4
ENSMUSG00000031861	=	Edg4
ENSMUSG00000031862	=	Atp13a1
ENSMUSG00000031864	=	Ints10
ENSMUSG00000031865	=	Dctn1
ENSMUSG00000031870	=	Pgr
ENSMUSG00000031871	=	Cdh5
ENSMUSG00000031872	=	Bean
ENSMUSG00000031875	=	Cmtm3
ENSMUSG00000031876	=	Cmtm1
ENSMUSG00000031877	=	2210023G05Rik
ENSMUSG00000031878	=	Nae1
ENSMUSG00000031879	=	1110019N10Rik
ENSMUSG00000031880	=	Rrad
ENSMUSG00000031881	=	Cdh16
ENSMUSG00000031883	=	Car7
ENSMUSG00000031884	=	ENSMUSG00000031884
ENSMUSG00000031885	=	Cbfb
ENSMUSG00000031886	=	Ces5
ENSMUSG00000031887	=	Tradd
ENSMUSG00000031889	=	D230025D16Rik
ENSMUSG00000031891	=	Hsd11b2
ENSMUSG00000031893	=	Tsnaxip1
ENSMUSG00000031896	=	Ctrl
ENSMUSG00000031897	=	Psmb10
ENSMUSG00000031898	=	Dpep3
ENSMUSG00000031901	=	Dus2l
ENSMUSG00000031902	=	Nfatc3
ENSMUSG00000031903	=	Lypla3
ENSMUSG00000031904	=	Slc7a6
ENSMUSG00000031906	=	Smpd3
ENSMUSG00000031907	=	Zfp90
ENSMUSG00000031910	=	Has3
ENSMUSG00000031913	=	Vps4a
ENSMUSG00000031916	=	Cog8
ENSMUSG00000031917	=	Nip7
ENSMUSG00000031918	=	Mtmr2
ENSMUSG00000031919	=	Tmed6
ENSMUSG00000031921	=	Terf2
ENSMUSG00000031922	=	Cep57
ENSMUSG00000031924	=	Cyb5b
ENSMUSG00000031925	=	Maml2
ENSMUSG00000031927	=	1700012B09Rik
ENSMUSG00000031928	=	Mre11a
ENSMUSG00000031930	=	Wwp2
ENSMUSG00000031931	=	Ankrd49
ENSMUSG00000031932	=	Gpr83
ENSMUSG00000031933	=	Folr4
ENSMUSG00000031934	=	Panx1
ENSMUSG00000031935	=	Med17
ENSMUSG00000031936	=	Hephl1
ENSMUSG00000031937	=	2200002K05Rik
ENSMUSG00000031938	=	4931406C07Rik
ENSMUSG00000031939	=	Josd3
ENSMUSG00000031948	=	Kars
ENSMUSG00000031949	=	Adat1
ENSMUSG00000031950	=	Gabarapl2
ENSMUSG00000031951	=	4932417I16Rik
ENSMUSG00000031952	=	Chst5
ENSMUSG00000031953	=	Tmem170
ENSMUSG00000031954	=	Cfdp1
ENSMUSG00000031955	=	Bcar1
ENSMUSG00000031957	=	Ctrb1
ENSMUSG00000031958	=	Ldhd
ENSMUSG00000031959	=	Wdr59
ENSMUSG00000031960	=	Aars
ENSMUSG00000031962	=	Cdh15
ENSMUSG00000031963	=	Bmper
ENSMUSG00000031965	=	Tbx20
ENSMUSG00000031966	=	Glb1l3
ENSMUSG00000031967	=	Afg3l1
ENSMUSG00000031969	=	Acad8
ENSMUSG00000031970	=	Dbndd1
ENSMUSG00000031971	=	1700054N08Rik
ENSMUSG00000031972	=	Acta1
ENSMUSG00000031974	=	Abcb10
ENSMUSG00000031976	=	AK122209
ENSMUSG00000031977	=	Galnt2
ENSMUSG00000031979	=	Cog2
ENSMUSG00000031980	=	Agt
ENSMUSG00000031981	=	Capn9
ENSMUSG00000031982	=	Arv1
ENSMUSG00000031983	=	2310022B05Rik
ENSMUSG00000031984	=	2810004N23Rik
ENSMUSG00000031985	=	Gnpat
ENSMUSG00000031986	=	NP_001104611.1
ENSMUSG00000031987	=	Egln1
ENSMUSG00000031988	=	Vps26b
ENSMUSG00000031990	=	Jam3
ENSMUSG00000031991	=	Spata19
ENSMUSG00000031993	=	Snx19
ENSMUSG00000031994	=	Adamts8
ENSMUSG00000031995	=	St14
ENSMUSG00000031996	=	Aplp2
ENSMUSG00000031997	=	Trpc6
ENSMUSG00000031998	=	1700128F08Rik
ENSMUSG00000032000	=	Birc3
ENSMUSG00000032002	=	Dcun1d5
ENSMUSG00000032006	=	Pdgfd
ENSMUSG00000032009	=	Sesn3
ENSMUSG00000032010	=	Usp2
ENSMUSG00000032011	=	Thy1
ENSMUSG00000032012	=	Pvrl1
ENSMUSG00000032013	=	Trim29
ENSMUSG00000032014	=	Oaf
ENSMUSG00000032015	=	Pou2f3
ENSMUSG00000032017	=	Grik4
ENSMUSG00000032018	=	Sc5d
ENSMUSG00000032020	=	Ubash3b
ENSMUSG00000032021	=	Crtam
ENSMUSG00000032023	=	4931429I11Rik
ENSMUSG00000032024	=	9030425E11Rik
ENSMUSG00000032026	=	Rexo2
ENSMUSG00000032028	=	4432416J03Rik
ENSMUSG00000032030	=	Cul5
ENSMUSG00000032033	=	Barx2
ENSMUSG00000032034	=	Kcnj5
ENSMUSG00000032035	=	Ets1
ENSMUSG00000032036	=	Kirrel3
ENSMUSG00000032038	=	St3gal4
ENSMUSG00000032040	=	Dcps
ENSMUSG00000032041	=	Tirap
ENSMUSG00000032042	=	Srpr
ENSMUSG00000032044	=	Rpusd4
ENSMUSG00000032046	=	Abhd12
ENSMUSG00000032047	=	Acat1
ENSMUSG00000032048	=	4930510E17Rik
ENSMUSG00000032050	=	Rdx
ENSMUSG00000032051	=	Fdx1
ENSMUSG00000032053	=	Pou2af1
ENSMUSG00000032056	=	Btg4
ENSMUSG00000032057	=	4833427G06Rik
ENSMUSG00000032058	=	Ppp2r1b
ENSMUSG00000032059	=	Alg9
ENSMUSG00000032060	=	Cryab
ENSMUSG00000032062	=	2310030G06Rik
ENSMUSG00000032064	=	Dixdc1
ENSMUSG00000032065	=	Tex12
ENSMUSG00000032066	=	Bcdo2
ENSMUSG00000032067	=	Pts
ENSMUSG00000032068	=	1600029D21Rik
ENSMUSG00000032076	=	Cadm1
ENSMUSG00000032077	=	Bud13
ENSMUSG00000032078	=	Zfp259
ENSMUSG00000032079	=	Apoa5
ENSMUSG00000032080	=	Apoa4
ENSMUSG00000032081	=	Apoc3
ENSMUSG00000032083	=	Apoa1
ENSMUSG00000032085	=	Tagln
ENSMUSG00000032086	=	Bace1
ENSMUSG00000032087	=	Dscaml1
ENSMUSG00000032089	=	Il10ra
ENSMUSG00000032091	=	Tmprss4
ENSMUSG00000032092	=	Mpzl2
ENSMUSG00000032093	=	Cd3e
ENSMUSG00000032094	=	Cd3d
ENSMUSG00000032096	=	Arcn1
ENSMUSG00000032097	=	Ddx6
ENSMUSG00000032098	=	Treh
ENSMUSG00000032099	=	Svs7
ENSMUSG00000032101	=	Ddx25
ENSMUSG00000032103	=	Pus3
ENSMUSG00000032105	=	Pdzd3
ENSMUSG00000032108	=	D730048I06Rik
ENSMUSG00000032109	=	Nlrx1
ENSMUSG00000032110	=	Acrv1
ENSMUSG00000032112	=	Trappc4
ENSMUSG00000032113	=	Chek1
ENSMUSG00000032114	=	Slc37a4
ENSMUSG00000032115	=	Hyou1
ENSMUSG00000032116	=	Stt3a
ENSMUSG00000032118	=	Fez1
ENSMUSG00000032119	=	Mizf
ENSMUSG00000032120	=	Tmem24
ENSMUSG00000032121	=	1810021J13Rik
ENSMUSG00000032122	=	Slc37a2
ENSMUSG00000032123	=	Dpagt1
ENSMUSG00000032125	=	Robo4
ENSMUSG00000032126	=	Hmbs
ENSMUSG00000032127	=	Vps11
ENSMUSG00000032128	=	Robo3
ENSMUSG00000032131	=	Abcg4
ENSMUSG00000032134	=	Muc16
ENSMUSG00000032135	=	Mcam
ENSMUSG00000032171	=	Pin1
ENSMUSG00000032172	=	Olfm2
ENSMUSG00000032174	=	Icam5
ENSMUSG00000032175	=	Tyk2
ENSMUSG00000032177	=	Pde4a
ENSMUSG00000032178	=	Ilf3
ENSMUSG00000032179	=	Bmp5
ENSMUSG00000032180	=	Tmed1
ENSMUSG00000032181	=	Scg3
ENSMUSG00000032182	=	Yipf2
ENSMUSG00000032184	=	Lysmd2
ENSMUSG00000032185	=	Carm1
ENSMUSG00000032186	=	Tmod2
ENSMUSG00000032187	=	Smarca4
ENSMUSG00000032191	=	Bcl2l10
ENSMUSG00000032192	=	Gnb5
ENSMUSG00000032193	=	Ldlr
ENSMUSG00000032194	=	Ankrd25
ENSMUSG00000032198	=	Dock6
ENSMUSG00000032199	=	Grinl1a
ENSMUSG00000032202	=	Rab27a
ENSMUSG00000032203	=	Pigb
ENSMUSG00000032204	=	Aqp9
ENSMUSG00000032207	=	Lipc
ENSMUSG00000032210	=	Dyx1c1
ENSMUSG00000032212	=	Sltm
ENSMUSG00000032214	=	2410004A20Rik
ENSMUSG00000032215	=	BC003885
ENSMUSG00000032216	=	Nedd4
ENSMUSG00000032217	=	Rnf111
ENSMUSG00000032218	=	Ccnb2
ENSMUSG00000032219	=	Tex9
ENSMUSG00000032220	=	Myo1e
ENSMUSG00000032221	=	Mns1
ENSMUSG00000032224	=	6430514L14Rik
ENSMUSG00000032226	=	Gcnt3
ENSMUSG00000032228	=	Tcf12
ENSMUSG00000032231	=	Anxa2
ENSMUSG00000032232	=	Cgnl1
ENSMUSG00000032235	=	Narg2
ENSMUSG00000032238	=	Rora
ENSMUSG00000032239	=	rp9
ENSMUSG00000032243	=	Itga11
ENSMUSG00000032244	=	Fem1b
ENSMUSG00000032245	=	Cln6
ENSMUSG00000032246	=	Calml4
ENSMUSG00000032249	=	Anp32a
ENSMUSG00000032251	=	Irak1bp1
ENSMUSG00000032252	=	Glce
ENSMUSG00000032253	=	Phip
ENSMUSG00000032254	=	Kif23
ENSMUSG00000032257	=	Ankk1
ENSMUSG00000032258	=	Lca5
ENSMUSG00000032259	=	Drd2
ENSMUSG00000032261	=	Sh3bgrl2
ENSMUSG00000032262	=	Elovl4
ENSMUSG00000032263	=	Bckdhb
ENSMUSG00000032264	=	Zw10
ENSMUSG00000032265	=	ENSMUSG00000032265
ENSMUSG00000032267	=	Usp28
ENSMUSG00000032268	=	Tmprss5
ENSMUSG00000032269	=	Htr3a
ENSMUSG00000032271	=	Nnmt
ENSMUSG00000032274	=	Cyp19a1
ENSMUSG00000032278	=	Paqr5
ENSMUSG00000032279	=	Idh3a
ENSMUSG00000032280	=	Tle3
ENSMUSG00000032281	=	Acsbg1
ENSMUSG00000032285	=	Dnaja4
ENSMUSG00000032288	=	Imp3
ENSMUSG00000032289	=	Thsd4
ENSMUSG00000032290	=	Ptpn9
ENSMUSG00000032291	=	Crabp1
ENSMUSG00000032292	=	Nr2e3
ENSMUSG00000032293	=	Ireb2
ENSMUSG00000032294	=	Pkm2
ENSMUSG00000032295	=	Man2c1
ENSMUSG00000032297	=	Brunol6
ENSMUSG00000032298	=	Neil1
ENSMUSG00000032299	=	Commd4
ENSMUSG00000032300	=	1700017B05Rik
ENSMUSG00000032301	=	Psma4
ENSMUSG00000032303	=	Chrna3
ENSMUSG00000032305	=	2310046O06Rik
ENSMUSG00000032306	=	Mpi
ENSMUSG00000032307	=	Ube2q2
ENSMUSG00000032308	=	Ulk3
ENSMUSG00000032309	=	Fbxo22
ENSMUSG00000032310	=	Cyp1a2
ENSMUSG00000032311	=	Nrg4
ENSMUSG00000032312	=	Csk
ENSMUSG00000032313	=	AI118078
ENSMUSG00000032314	=	Etfa
ENSMUSG00000032315	=	Cyp1a1
ENSMUSG00000032316	=	Clk3
ENSMUSG00000032318	=	Isl2
ENSMUSG00000032320	=	Rcn2
ENSMUSG00000032322	=	Pstpip1
ENSMUSG00000032323	=	Cyp11a1
ENSMUSG00000032324	=	Tspan3
ENSMUSG00000032327	=	Stra6
ENSMUSG00000032328	=	Tmem30a
ENSMUSG00000032329	=	Hmg20a
ENSMUSG00000032330	=	Cox7a2
ENSMUSG00000032332	=	Col12a1
ENSMUSG00000032333	=	Stoml1
ENSMUSG00000032334	=	Loxl1
ENSMUSG00000032336	=	Nptn
ENSMUSG00000032338	=	Hcn4
ENSMUSG00000032340	=	Neo1
ENSMUSG00000032342	=	Mto1
ENSMUSG00000032343	=	Impg1
ENSMUSG00000032344	=	E330016A19Rik
ENSMUSG00000032346	=	Ooep
ENSMUSG00000032348	=	Gsta4
ENSMUSG00000032349	=	Elovl5
ENSMUSG00000032350	=	Gclc
ENSMUSG00000032352	=	Lrrc1
ENSMUSG00000032353	=	Tmed3
ENSMUSG00000032355	=	2310046A06Rik
ENSMUSG00000032356	=	Rasgrf1
ENSMUSG00000032357	=	Tinag
ENSMUSG00000032358	=	C530008M07Rik
ENSMUSG00000032359	=	Ctsh
ENSMUSG00000032360	=	Hcrtr2
ENSMUSG00000032363	=	Adamts7
ENSMUSG00000032366	=	Tpm1
ENSMUSG00000032368	=	Zic1
ENSMUSG00000032369	=	Plscr1
ENSMUSG00000032370	=	Lactb
ENSMUSG00000032372	=	Plscr2
ENSMUSG00000032373	=	Car12
ENSMUSG00000032374	=	Plod2
ENSMUSG00000032375	=	Aph1b
ENSMUSG00000032376	=	Usp3
ENSMUSG00000032377	=	Plscr4
ENSMUSG00000032380	=	Dapk2
ENSMUSG00000032381	=	5730536A07Rik
ENSMUSG00000032382	=	Snx1
ENSMUSG00000032383	=	Ppib
ENSMUSG00000032384	=	Csnk1g1
ENSMUSG00000032386	=	Trip4
ENSMUSG00000032387	=	Rbpms2
ENSMUSG00000032388	=	Spg21
ENSMUSG00000032392	=	Parp16
ENSMUSG00000032393	=	Dpp8
ENSMUSG00000032394	=	Punc
ENSMUSG00000032396	=	Dis3l
ENSMUSG00000032397	=	Tipin
ENSMUSG00000032398	=	Snapc5
ENSMUSG00000032399	=	Rpl4
ENSMUSG00000032400	=	Zwilch
ENSMUSG00000032401	=	Lctl
ENSMUSG00000032402	=	Smad3
ENSMUSG00000032403	=	2300009A05Rik
ENSMUSG00000032405	=	Pias1
ENSMUSG00000032407	=	2610101N10Rik
ENSMUSG00000032409	=	Atr
ENSMUSG00000032410	=	Xrn1
ENSMUSG00000032411	=	Tfdp2
ENSMUSG00000032412	=	Atp1b3
ENSMUSG00000032413	=	Rasa2
ENSMUSG00000032415	=	Ube2cbp
ENSMUSG00000032417	=	Rwdd2a
ENSMUSG00000032418	=	Me1
ENSMUSG00000032419	=	Tbx18
ENSMUSG00000032420	=	Nt5e
ENSMUSG00000032422	=	Snx14
ENSMUSG00000032423	=	Syncrip
ENSMUSG00000032424	=	2810026P18Rik
ENSMUSG00000032425	=	4930422I07Rik
ENSMUSG00000032431	=	Crtap
ENSMUSG00000032434	=	Cmtm6
ENSMUSG00000032435	=	Dync1li1
ENSMUSG00000032436	=	Cmtm7
ENSMUSG00000032437	=	Stt3b
ENSMUSG00000032438	=	ENSMUSG00000032438
ENSMUSG00000032440	=	Tgfbr2
ENSMUSG00000032443	=	Zcwpw2
ENSMUSG00000032446	=	Eomes
ENSMUSG00000032449	=	Slc25a36
ENSMUSG00000032451	=	Trim42
ENSMUSG00000032452	=	Clstn2
ENSMUSG00000032454	=	Rbp2
ENSMUSG00000032456	=	Nmnat3
ENSMUSG00000032458	=	Copb2
ENSMUSG00000032459	=	Mrps22
ENSMUSG00000032460	=	2410012M07Rik
ENSMUSG00000032462	=	Pik3cb
ENSMUSG00000032463	=	Faim
ENSMUSG00000032468	=	Armc8
ENSMUSG00000032469	=	Dbr1
ENSMUSG00000032470	=	Mras
ENSMUSG00000032473	=	Cldn18
ENSMUSG00000032475	=	Nck1
ENSMUSG00000032477	=	Cdc25a
ENSMUSG00000032478	=	Nme6
ENSMUSG00000032479	=	Mtap4
ENSMUSG00000032480	=	Dhx30
ENSMUSG00000032481	=	Smarcc1
ENSMUSG00000032482	=	Cspg5
ENSMUSG00000032484	=	Ngp
ENSMUSG00000032485	=	Scap
ENSMUSG00000032487	=	Ptgs2
ENSMUSG00000032489	=	Kif9
ENSMUSG00000032491	=	Nradd
ENSMUSG00000032492	=	Pthr1
ENSMUSG00000032493	=	1700036D21Rik
ENSMUSG00000032494	=	Tdgf1
ENSMUSG00000032495	=	Lrrc2
ENSMUSG00000032496	=	Ltf
ENSMUSG00000032497	=	Lrrfip2
ENSMUSG00000032498	=	Mlh1
ENSMUSG00000032500	=	Dclk3
ENSMUSG00000032501	=	Trib1
ENSMUSG00000032502	=	Stac
ENSMUSG00000032503	=	Arpp21
ENSMUSG00000032504	=	Pdcd6ip
ENSMUSG00000032507	=	Fbxl2
ENSMUSG00000032508	=	Myd88
ENSMUSG00000032511	=	Scn5a
ENSMUSG00000032512	=	Wdr48
ENSMUSG00000032513	=	Gorasp1
ENSMUSG00000032514	=	Ttc21a
ENSMUSG00000032515	=	Axud1
ENSMUSG00000032517	=	Mobp
ENSMUSG00000032518	=	Rpsa
ENSMUSG00000032519	=	Slc25a38
ENSMUSG00000032523	=	Hhatl
ENSMUSG00000032525	=	Nktr
ENSMUSG00000032526	=	Deb1
ENSMUSG00000032527	=	Pccb
ENSMUSG00000032528	=	Vipr1
ENSMUSG00000032530	=	Lyzl4
ENSMUSG00000032531	=	Amotl2
ENSMUSG00000032532	=	Cck
ENSMUSG00000032534	=	MGI:1330303
ENSMUSG00000032536	=	Trak1
ENSMUSG00000032537	=	Ephb1
ENSMUSG00000032540	=	Abhd5
ENSMUSG00000032546	=	C030016D13Rik
ENSMUSG00000032547	=	Ryk
ENSMUSG00000032548	=	Slco2a1
ENSMUSG00000032549	=	Rab6b
ENSMUSG00000032551	=	1110059G10Rik
ENSMUSG00000032553	=	Srprb
ENSMUSG00000032554	=	Trf
ENSMUSG00000032555	=	Topbp1
ENSMUSG00000032556	=	Bfsp2
ENSMUSG00000032557	=	Uba5
ENSMUSG00000032558	=	Nphp3
ENSMUSG00000032560	=	Dnajc13
ENSMUSG00000032561	=	Acpp
ENSMUSG00000032562	=	Gnai2
ENSMUSG00000032563	=	Mrpl3
ENSMUSG00000032564	=	Cpne4
ENSMUSG00000032565	=	Nudt16
ENSMUSG00000032566	=	1700080E11Rik
ENSMUSG00000032567	=	Aste1
ENSMUSG00000032570	=	Atp2c1
ENSMUSG00000032571	=	Pik3r4
ENSMUSG00000032572	=	1110001D15Rik
ENSMUSG00000032575	=	Armet
ENSMUSG00000032577	=	Mapkapk3
ENSMUSG00000032578	=	Cish
ENSMUSG00000032579	=	Hemk1
ENSMUSG00000032580	=	Rbm5
ENSMUSG00000032582	=	Rbm6
ENSMUSG00000032583	=	Mon1a
ENSMUSG00000032584	=	Mst1r
ENSMUSG00000032586	=	Traip
ENSMUSG00000032589	=	Bsn
ENSMUSG00000032590	=	Apeh
ENSMUSG00000032591	=	Mst1
ENSMUSG00000032593	=	Amigo3
ENSMUSG00000032594	=	Ihpk1
ENSMUSG00000032595	=	1700021K14Rik
ENSMUSG00000032596	=	Uba7
ENSMUSG00000032598	=	Nckipsd
ENSMUSG00000032599	=	Ihpk2
ENSMUSG00000032601	=	Prkar2a
ENSMUSG00000032602	=	Slc25a20
ENSMUSG00000032604	=	Qars
ENSMUSG00000032606	=	Nicn1
ENSMUSG00000032607	=	Amt
ENSMUSG00000032609	=	Klhdc8b
ENSMUSG00000032611	=	1700102P08Rik
ENSMUSG00000032612	=	Usp4
ENSMUSG00000032615	=	Nt5m
ENSMUSG00000032621	=	Sfrs12
ENSMUSG00000032623	=	Oas1d
ENSMUSG00000032624	=	Eml4
ENSMUSG00000032625	=	Thsd7a
ENSMUSG00000032633	=	Flcn
ENSMUSG00000032637	=	Atxn2l
ENSMUSG00000032640	=	Chsy1
ENSMUSG00000032641	=	Gpr19
ENSMUSG00000032643	=	Fhl3
ENSMUSG00000032648	=	Pygm
ENSMUSG00000032649	=	Glt25d2
ENSMUSG00000032652	=	Crebl2
ENSMUSG00000032656	=	March3
ENSMUSG00000032657	=	Ddx17
ENSMUSG00000032661	=	Oas3
ENSMUSG00000032666	=	1700025G04Rik
ENSMUSG00000032667	=	Pon2
ENSMUSG00000032671	=	A930018P22Rik
ENSMUSG00000032673	=	2010316F05Rik
ENSMUSG00000032679	=	Cd59a
ENSMUSG00000032680	=	6820408C15Rik
ENSMUSG00000032688	=	Malt1
ENSMUSG00000032690	=	Oas2
ENSMUSG00000032691	=	Nlrp3
ENSMUSG00000032698	=	Lmo2
ENSMUSG00000032702	=	Ankrd15
ENSMUSG00000032705	=	Exdl2
ENSMUSG00000032712	=	2810474O19Rik
ENSMUSG00000032714	=	Syde1
ENSMUSG00000032715	=	Trib3
ENSMUSG00000032717	=	Mdfi
ENSMUSG00000032718	=	Mansc1
ENSMUSG00000032719	=	Gm106
ENSMUSG00000032724	=	Abtb2
ENSMUSG00000032725	=	Folr2
ENSMUSG00000032726	=	Bmp8a
ENSMUSG00000032727	=	Mier3
ENSMUSG00000032733	=	Sh3px3
ENSMUSG00000032735	=	Ablim3
ENSMUSG00000032737	=	Inppl1
ENSMUSG00000032739	=	Pram1
ENSMUSG00000032740	=	Ccdc88a
ENSMUSG00000032741	=	Tpcn1
ENSMUSG00000032743	=	D430042O09Rik
ENSMUSG00000032744	=	Heyl
ENSMUSG00000032745	=	Gpbp1
ENSMUSG00000032750	=	Gab3
ENSMUSG00000032754	=	Slc24a6
ENSMUSG00000032757	=	Bet1
ENSMUSG00000032758	=	Kap
ENSMUSG00000032763	=	Ilvbl
ENSMUSG00000032766	=	Gng11
ENSMUSG00000032769	=	Trpa1
ENSMUSG00000032773	=	Chrm1
ENSMUSG00000032776	=	Mctp2
ENSMUSG00000032777	=	Gtf3c1
ENSMUSG00000032782	=	Cntrob
ENSMUSG00000032783	=	Troap
ENSMUSG00000032786	=	Alas1
ENSMUSG00000032788	=	Pdxk
ENSMUSG00000032796	=	Lama1
ENSMUSG00000032802	=	Srxn1
ENSMUSG00000032803	=	Cdv3
ENSMUSG00000032806	=	Slc10a3
ENSMUSG00000032807	=	Alox12b
ENSMUSG00000032808	=	Cyp2c38
ENSMUSG00000032812	=	Centd2
ENSMUSG00000032815	=	Fanca
ENSMUSG00000032816	=	Nope
ENSMUSG00000032818	=	Loxhd1
ENSMUSG00000032826	=	Ank2
ENSMUSG00000032827	=	Ppp1r9a
ENSMUSG00000032834	=	Pwp2
ENSMUSG00000032839	=	Trpc1
ENSMUSG00000032840	=	2410131K14Rik
ENSMUSG00000032841	=	2600010E01Rik
ENSMUSG00000032842	=	Abcc10
ENSMUSG00000032845	=	Alpk2
ENSMUSG00000032846	=	Zswim6
ENSMUSG00000032849	=	Abcc4
ENSMUSG00000032850	=	Tmem118
ENSMUSG00000032852	=	Rspo4
ENSMUSG00000032854	=	Ugt8a
ENSMUSG00000032855	=	Pkd1
ENSMUSG00000032860	=	P2ry2
ENSMUSG00000032864	=	Rag2
ENSMUSG00000032867	=	Fbxw8
ENSMUSG00000032869	=	Psmf1
ENSMUSG00000032870	=	Smap1l
ENSMUSG00000032872	=	Cyb5r4
ENSMUSG00000032875	=	Arhgef17
ENSMUSG00000032878	=	Ccdc85a
ENSMUSG00000032883	=	Acsl3
ENSMUSG00000032889	=	ENSMUSG00000032889
ENSMUSG00000032890	=	Rims3
ENSMUSG00000032892	=	Rangrf
ENSMUSG00000032894	=	1700031F05Rik
ENSMUSG00000032897	=	Nfyc
ENSMUSG00000032898	=	Fbxo21
ENSMUSG00000032899	=	Styk1
ENSMUSG00000032900	=	1700065I17Rik
ENSMUSG00000032902	=	Slc16a1
ENSMUSG00000032905	=	Atg12
ENSMUSG00000032908	=	Sgpp2
ENSMUSG00000032911	=	Cspg4
ENSMUSG00000032913	=	Lrig2
ENSMUSG00000032915	=	Emr4
ENSMUSG00000032921	=	Odf4
ENSMUSG00000032925	=	Itgbl1
ENSMUSG00000032928	=	1700009J07Rik
ENSMUSG00000032932	=	Stch
ENSMUSG00000032936	=	Camkv
ENSMUSG00000032937	=	Fshr
ENSMUSG00000032939	=	Nup93
ENSMUSG00000032940	=	Rbm11
ENSMUSG00000032942	=	Ucp3
ENSMUSG00000032946	=	Rasgrp2
ENSMUSG00000032948	=	Lipi
ENSMUSG00000032952	=	Ap4b1
ENSMUSG00000032959	=	Pebp1
ENSMUSG00000032965	=	Ift57
ENSMUSG00000032966	=	Fkbp1a
ENSMUSG00000032968	=	Inha
ENSMUSG00000032977	=	1810008A18Rik
ENSMUSG00000032978	=	Guca2b
ENSMUSG00000032985	=	5730522E02Rik
ENSMUSG00000032987	=	Olfr281
ENSMUSG00000032988	=	Slc16a8
ENSMUSG00000032997	=	D1Bwg1363e
ENSMUSG00000032998	=	Foxj3
ENSMUSG00000032999	=	Nlrp4f
ENSMUSG00000033004	=	Phr1
ENSMUSG00000033006	=	Sox10
ENSMUSG00000033007	=	Accn4
ENSMUSG00000033009	=	Ogfod1
ENSMUSG00000033014	=	Trim33
ENSMUSG00000033015	=	4933427E13Rik
ENSMUSG00000033016	=	Nfatc1
ENSMUSG00000033020	=	Polr2f
ENSMUSG00000033021	=	Gmppa
ENSMUSG00000033022	=	Cdo1
ENSMUSG00000033024	=	Klra1
ENSMUSG00000033027	=	Klrc3
ENSMUSG00000033029	=	1700088E04Rik
ENSMUSG00000033031	=	C330027C09Rik
ENSMUSG00000033032	=	Afap1l1
ENSMUSG00000033033	=	2810048G17Rik
ENSMUSG00000033036	=	ENSMUSG00000033036
ENSMUSG00000033039	=	Micall1
ENSMUSG00000033044	=	Dhrs7c
ENSMUSG00000033047	=	Eif3eip
ENSMUSG00000033053	=	1700028P14Rik
ENSMUSG00000033054	=	Npat
ENSMUSG00000033055	=	Ankrd54
ENSMUSG00000033059	=	Pygb
ENSMUSG00000033060	=	Lmo7
ENSMUSG00000033061	=	Resp18
ENSMUSG00000033063	=	Cntnap3
ENSMUSG00000033065	=	Pfkm
ENSMUSG00000033066	=	Gas7
ENSMUSG00000033068	=	Entpd6
ENSMUSG00000033075	=	Senp1
ENSMUSG00000033080	=	Vsx1
ENSMUSG00000033082	=	Clec1a
ENSMUSG00000033083	=	Tbc1d4
ENSMUSG00000033088	=	Triobp
ENSMUSG00000033096	=	2310001A20Rik
ENSMUSG00000033099	=	Nol12
ENSMUSG00000033102	=	Cdc14b
ENSMUSG00000033105	=	Lss
ENSMUSG00000033106	=	Slc7a6os
ENSMUSG00000033107	=	Rnf125
ENSMUSG00000033111	=	3830406C13Rik
ENSMUSG00000033114	=	Slc35d2
ENSMUSG00000033122	=	Hsd17b3
ENSMUSG00000033124	=	Atg9a
ENSMUSG00000033126	=	A130042E20Rik
ENSMUSG00000033128	=	Gga1
ENSMUSG00000033138	=	ENSMUSG00000033138
ENSMUSG00000033147	=	Slc22a15
ENSMUSG00000033149	=	Phldb2
ENSMUSG00000033152	=	Podxl2
ENSMUSG00000033156	=	Cst10
ENSMUSG00000033157	=	Abhd10
ENSMUSG00000033159	=	1810031K17Rik
ENSMUSG00000033161	=	Atp1a1
ENSMUSG00000033166	=	Dis3
ENSMUSG00000033170	=	Card10
ENSMUSG00000033174	=	Mgll
ENSMUSG00000033177	=	Tmprss7
ENSMUSG00000033182	=	Klhdc6
ENSMUSG00000033184	=	ENSMUSG00000033184
ENSMUSG00000033186	=	2410129H14Rik
ENSMUSG00000033187	=	BC016579
ENSMUSG00000033191	=	Tie1
ENSMUSG00000033192	=	Lpcat2
ENSMUSG00000033196	=	Myh2
ENSMUSG00000033200	=	Tpsg1
ENSMUSG00000033204	=	ENSMUSG00000033204
ENSMUSG00000033207	=	Mamdc2
ENSMUSG00000033208	=	S100b
ENSMUSG00000033209	=	Ttc28
ENSMUSG00000033210	=	Slc9a10
ENSMUSG00000033213	=	AA467197
ENSMUSG00000033214	=	Slitrk5
ENSMUSG00000033216	=	Eefsec
ENSMUSG00000033219	=	ENSMUSG00000033219
ENSMUSG00000033220	=	Rac2
ENSMUSG00000033222	=	Ttf2
ENSMUSG00000033227	=	Wnt6
ENSMUSG00000033228	=	Sfrs2ip
ENSMUSG00000033233	=	Trim45
ENSMUSG00000033237	=	1700124K17Rik
ENSMUSG00000033249	=	Hsf4
ENSMUSG00000033253	=	BC059842
ENSMUSG00000033255	=	EG333669
ENSMUSG00000033256	=	Shf
ENSMUSG00000033257	=	Ttll4
ENSMUSG00000033268	=	Duox1
ENSMUSG00000033272	=	Slc35a4
ENSMUSG00000033276	=	Stk36
ENSMUSG00000033278	=	Ptprm
ENSMUSG00000033282	=	Rpgrip1l
ENSMUSG00000033285	=	Wdr3
ENSMUSG00000033287	=	Kctd17
ENSMUSG00000033294	=	Noc4l
ENSMUSG00000033295	=	Ptprf
ENSMUSG00000033303	=	1700129L04Rik
ENSMUSG00000033306	=	Lpp
ENSMUSG00000033307	=	Mif
ENSMUSG00000033308	=	Dpyd
ENSMUSG00000033313	=	Fbxl8
ENSMUSG00000033316	=	Galnt9
ENSMUSG00000033318	=	Gstt2
ENSMUSG00000033319	=	Fem1c
ENSMUSG00000033323	=	Ctdp1
ENSMUSG00000033326	=	Jmjd2a
ENSMUSG00000033327	=	Tnxb
ENSMUSG00000033335	=	Dnm2
ENSMUSG00000033342	=	4833424O15Rik
ENSMUSG00000033343	=	Magea4
ENSMUSG00000033350	=	Chst2
ENSMUSG00000033352	=	Map2k4
ENSMUSG00000033355	=	Rtp4
ENSMUSG00000033356	=	Pus7l
ENSMUSG00000033361	=	Prrg3
ENSMUSG00000033364	=	Usp37
ENSMUSG00000033365	=	Ipo13
ENSMUSG00000033368	=	Trim69
ENSMUSG00000033373	=	Fntb
ENSMUSG00000033377	=	Palmd
ENSMUSG00000033379	=	Atp6v0b
ENSMUSG00000033382	=	D030074E01Rik
ENSMUSG00000033383	=	Rtp1
ENSMUSG00000033386	=	Frrs1
ENSMUSG00000033389	=	AU040829
ENSMUSG00000033392	=	Clasp2
ENSMUSG00000033395	=	Churc1
ENSMUSG00000033396	=	Spg11
ENSMUSG00000033400	=	Agl
ENSMUSG00000033405	=	Nudt15
ENSMUSG00000033409	=	4930481F22Rik
ENSMUSG00000033411	=	Ctdspl2
ENSMUSG00000033416	=	1110038D17Rik
ENSMUSG00000033417	=	2700078E11Rik
ENSMUSG00000033419	=	Snap91
ENSMUSG00000033420	=	Antxr1
ENSMUSG00000033423	=	Prnpip1
ENSMUSG00000033427	=	Upb1
ENSMUSG00000033429	=	Mcee
ENSMUSG00000033430	=	Terf2ip
ENSMUSG00000033434	=	Gtpbp6
ENSMUSG00000033436	=	Armcx2
ENSMUSG00000033439	=	Ccdc76
ENSMUSG00000033444	=	Specc1l
ENSMUSG00000033446	=	P2ry5
ENSMUSG00000033450	=	MGI:1919786
ENSMUSG00000033453	=	Adamts15
ENSMUSG00000033454	=	Zbtb1
ENSMUSG00000033458	=	Mtmr15
ENSMUSG00000033460	=	Armcx1
ENSMUSG00000033467	=	Crlf2
ENSMUSG00000033470	=	Cysltr2
ENSMUSG00000033475	=	Prickle4
ENSMUSG00000033478	=	AI450540
ENSMUSG00000033486	=	Catsper2
ENSMUSG00000033487	=	Fndc3a
ENSMUSG00000033488	=	BC026585
ENSMUSG00000033491	=	Prss35
ENSMUSG00000033498	=	Strc
ENSMUSG00000033499	=	Larp5
ENSMUSG00000033501	=	Crygs
ENSMUSG00000033502	=	Cdc14a
ENSMUSG00000033508	=	Asprv1
ENSMUSG00000033510	=	Otud7a
ENSMUSG00000033519	=	ENSMUSG00000033519
ENSMUSG00000033520	=	Idi2
ENSMUSG00000033526	=	Hisppd2a
ENSMUSG00000033530	=	Ttc7b
ENSMUSG00000033533	=	Acsm1
ENSMUSG00000033538	=	Casp4
ENSMUSG00000033540	=	Idua
ENSMUSG00000033542	=	Arhgef5
ENSMUSG00000033543	=	Gtf2a2
ENSMUSG00000033544	=	Angptl1
ENSMUSG00000033545	=	Znrf1
ENSMUSG00000033554	=	Dph5
ENSMUSG00000033557	=	C530043G21Rik
ENSMUSG00000033565	=	Rbm9
ENSMUSG00000033569	=	Bai3
ENSMUSG00000033576	=	Apol6
ENSMUSG00000033577	=	Myo6
ENSMUSG00000033578	=	Tmem35
ENSMUSG00000033579	=	Fa2h
ENSMUSG00000033581	=	Igf2bp2
ENSMUSG00000033585	=	Ndn
ENSMUSG00000033589	=	Reep4
ENSMUSG00000033590	=	Myo5c
ENSMUSG00000033594	=	Spata2L
ENSMUSG00000033595	=	Lgi3
ENSMUSG00000033596	=	Rfwd3
ENSMUSG00000033597	=	Caskin1
ENSMUSG00000033610	=	Pank1
ENSMUSG00000033615	=	Cplx1
ENSMUSG00000033618	=	Map3k13
ENSMUSG00000033623	=	Pcgf3
ENSMUSG00000033624	=	4930402E16Rik
ENSMUSG00000033628	=	Pik3c3
ENSMUSG00000033629	=	Ptplad1
ENSMUSG00000033632	=	AW554918
ENSMUSG00000033633	=	Mrcl
ENSMUSG00000033634	=	Cml2
ENSMUSG00000033644	=	Piwil2
ENSMUSG00000033653	=	Vps8
ENSMUSG00000033658	=	Ddx19b
ENSMUSG00000033669	=	Zfp7
ENSMUSG00000033671	=	Cep350
ENSMUSG00000033676	=	Gabrb3
ENSMUSG00000033684	=	Qsox1
ENSMUSG00000033685	=	Ucp2
ENSMUSG00000033688	=	1300017J02Rik
ENSMUSG00000033697	=	D15Wsu169e
ENSMUSG00000033701	=	Acbd6
ENSMUSG00000033703	=	Fuk
ENSMUSG00000033705	=	Stard9
ENSMUSG00000033706	=	Smyd5
ENSMUSG00000033707	=	Lrrc24
ENSMUSG00000033712	=	2610301G19Rik
ENSMUSG00000033713	=	Foxn3
ENSMUSG00000033715	=	Akr1c14
ENSMUSG00000033717	=	Adra2a
ENSMUSG00000033720	=	Sfxn5
ENSMUSG00000033721	=	Vav3
ENSMUSG00000033722	=	BC034090
ENSMUSG00000033726	=	Emx1
ENSMUSG00000033728	=	Lrrc14
ENSMUSG00000033730	=	Egr3
ENSMUSG00000033731	=	3300002A11Rik
ENSMUSG00000033732	=	Sf3b3
ENSMUSG00000033735	=	Spr
ENSMUSG00000033737	=	Gm784
ENSMUSG00000033739	=	Fkbpl
ENSMUSG00000033740	=	St18
ENSMUSG00000033751	=	Gadd45gip1
ENSMUSG00000033752	=	Mnd1
ENSMUSG00000033760	=	Rbm4b
ENSMUSG00000033762	=	Recql4
ENSMUSG00000033763	=	BC060632
ENSMUSG00000033765	=	Calm4
ENSMUSG00000033767	=	D930015E06Rik
ENSMUSG00000033768	=	Nrxn2
ENSMUSG00000033769	=	Exoc6b
ENSMUSG00000033770	=	Clcnka
ENSMUSG00000033773	=	Rpap2
ENSMUSG00000033774	=	Npbwr1
ENSMUSG00000033777	=	Tlr13
ENSMUSG00000033781	=	Asb13
ENSMUSG00000033788	=	Dysf
ENSMUSG00000033790	=	Tubgcp5
ENSMUSG00000033792	=	Atp7a
ENSMUSG00000033793	=	Atp6v1h
ENSMUSG00000033794	=	Aytl1b
ENSMUSG00000033799	=	BC016423
ENSMUSG00000033805	=	Abhd7
ENSMUSG00000033808	=	Tmem87a
ENSMUSG00000033809	=	Alg3
ENSMUSG00000033813	=	Tcea1
ENSMUSG00000033819	=	Ppp1r16a
ENSMUSG00000033821	=	EG328644
ENSMUSG00000033825	=	Tpsb2
ENSMUSG00000033826	=	Dnahc8
ENSMUSG00000033831	=	Fgb
ENSMUSG00000033834	=	Tpbpa
ENSMUSG00000033837	=	Foxh1
ENSMUSG00000033845	=	Mrpl15
ENSMUSG00000033847	=	Pla2g4c
ENSMUSG00000033849	=	B3galt2
ENSMUSG00000033850	=	Olfr1015
ENSMUSG00000033852	=	Pla2g4b
ENSMUSG00000033854	=	Kcnk10
ENSMUSG00000033855	=	Ston1
ENSMUSG00000033856	=	Cypt2
ENSMUSG00000033857	=	D230014K01Rik
ENSMUSG00000033860	=	Fgg
ENSMUSG00000033862	=	Cdk10
ENSMUSG00000033863	=	Klf9
ENSMUSG00000033871	=	Ppargc1b
ENSMUSG00000033872	=	ENSMUSG00000033872
ENSMUSG00000033880	=	Lgals3bp
ENSMUSG00000033882	=	ENSMUSG00000033882
ENSMUSG00000033883	=	ENSMUSG00000033883
ENSMUSG00000033885	=	Pxk
ENSMUSG00000033898	=	BC026782
ENSMUSG00000033900	=	Mtap9
ENSMUSG00000033902	=	Mapkbp1
ENSMUSG00000033904	=	6330503K22Rik
ENSMUSG00000033906	=	Zdhhc15
ENSMUSG00000033909	=	Usp36
ENSMUSG00000033910	=	Gucy1a3
ENSMUSG00000033916	=	Chmp2a
ENSMUSG00000033917	=	Mir16
ENSMUSG00000033918	=	Parl
ENSMUSG00000033925	=	ENSMUSG00000033925
ENSMUSG00000033931	=	Rbm34
ENSMUSG00000033933	=	Vhlh
ENSMUSG00000033938	=	Ndufb7
ENSMUSG00000033940	=	6720456B07Rik
ENSMUSG00000033943	=	Mga
ENSMUSG00000033948	=	Zswim5
ENSMUSG00000033949	=	Trim36
ENSMUSG00000033952	=	Aspm
ENSMUSG00000033953	=	Ppp3r1
ENSMUSG00000033955	=	Tnks1bp1
ENSMUSG00000033960	=	9430020K01Rik
ENSMUSG00000033961	=	Zfp446
ENSMUSG00000033963	=	4931417G12Rik
ENSMUSG00000033964	=	Zbtb41
ENSMUSG00000033965	=	Slc16a2
ENSMUSG00000033966	=	Cdkl4
ENSMUSG00000033967	=	2310014L17Rik
ENSMUSG00000033970	=	Rfc3
ENSMUSG00000033972	=	6330416L07Rik
ENSMUSG00000033981	=	Gria2
ENSMUSG00000033983	=	Coil
ENSMUSG00000033985	=	Tesk2
ENSMUSG00000033987	=	Dnahc17
ENSMUSG00000033991	=	AK129128
ENSMUSG00000033993	=	1700018A14Rik
ENSMUSG00000033998	=	Kcnk1
ENSMUSG00000034000	=	Neu4
ENSMUSG00000034005	=	Gal3st2
ENSMUSG00000034006	=	Pqlc1
ENSMUSG00000034007	=	Scaper
ENSMUSG00000034009	=	Rxfp1
ENSMUSG00000034021	=	Pds5b
ENSMUSG00000034022	=	Cpsf1
ENSMUSG00000034023	=	Fancd2
ENSMUSG00000034024	=	Cct2
ENSMUSG00000034028	=	Cd226
ENSMUSG00000034031	=	1700106J16Rik
ENSMUSG00000034032	=	Rpap1
ENSMUSG00000034035	=	Ccdc17
ENSMUSG00000034037	=	Fgd5
ENSMUSG00000034039	=	Prss29
ENSMUSG00000034040	=	Wbscr17
ENSMUSG00000034041	=	Lyl1
ENSMUSG00000034042	=	Gpbp1l1
ENSMUSG00000034055	=	Phka1
ENSMUSG00000034057	=	Gm239
ENSMUSG00000034059	=	Ypel4
ENSMUSG00000034063	=	4930590J08Rik
ENSMUSG00000034064	=	Ktelc1
ENSMUSG00000034066	=	Farp2
ENSMUSG00000034071	=	Zfp551
ENSMUSG00000034075	=	Zdhhc5
ENSMUSG00000034083	=	C130022K22Rik
ENSMUSG00000034087	=	Nlrp4b
ENSMUSG00000034088	=	Hdlbp
ENSMUSG00000034098	=	Fstl5
ENSMUSG00000034101	=	Ctnnd1
ENSMUSG00000034105	=	4632415K11Rik
ENSMUSG00000034107	=	Tmem16g
ENSMUSG00000034108	=	Ccs
ENSMUSG00000034109	=	Golim4
ENSMUSG00000034110	=	Kctd7
ENSMUSG00000034111	=	Tmed8
ENSMUSG00000034112	=	Atp2c2
ENSMUSG00000034115	=	Scn11a
ENSMUSG00000034116	=	Vav1
ENSMUSG00000034117	=	Gpr44
ENSMUSG00000034118	=	Tpst1
ENSMUSG00000034120	=	Sfrs2
ENSMUSG00000034121	=	Mks1
ENSMUSG00000034122	=	Nlrp4d
ENSMUSG00000034126	=	Pomt2
ENSMUSG00000034127	=	Tspan8
ENSMUSG00000034135	=	BC033915
ENSMUSG00000034139	=	Serpini2
ENSMUSG00000034145	=	Tmem63c
ENSMUSG00000034151	=	BC050789
ENSMUSG00000034152	=	Exoc3
ENSMUSG00000034154	=	Inoc1
ENSMUSG00000034156	=	Bzrap1
ENSMUSG00000034157	=	2310044G17Rik
ENSMUSG00000034158	=	Lrrc58
ENSMUSG00000034159	=	2310007B03Rik
ENSMUSG00000034160	=	Ogt
ENSMUSG00000034161	=	Scx
ENSMUSG00000034163	=	Ccdc131
ENSMUSG00000034164	=	Emid1
ENSMUSG00000034165	=	Ccnd3
ENSMUSG00000034168	=	6430527G18Rik
ENSMUSG00000034171	=	Faah
ENSMUSG00000034173	=	2410018M08Rik
ENSMUSG00000034175	=	Rhbdd3
ENSMUSG00000034177	=	Rnf43
ENSMUSG00000034185	=	6430628N08Rik
ENSMUSG00000034187	=	Nsf
ENSMUSG00000034189	=	Hsdl1
ENSMUSG00000034190	=	Chmp7
ENSMUSG00000034192	=	Lsm3
ENSMUSG00000034194	=	R3hcc1
ENSMUSG00000034201	=	Gas2l1
ENSMUSG00000034203	=	Chchd4
ENSMUSG00000034205	=	Loxl2
ENSMUSG00000034206	=	Polq
ENSMUSG00000034209	=	Rasl10a
ENSMUSG00000034210	=	4732418C07Rik
ENSMUSG00000034211	=	Mrps17
ENSMUSG00000034212	=	Ankmy1
ENSMUSG00000034216	=	Vps18
ENSMUSG00000034218	=	Atm
ENSMUSG00000034219	=	Sept14
ENSMUSG00000034220	=	Gpc1
ENSMUSG00000034224	=	Gm587
ENSMUSG00000034226	=	Rhov
ENSMUSG00000034227	=	Foxj1
ENSMUSG00000034235	=	Usp54
ENSMUSG00000034239	=	Gm884
ENSMUSG00000034243	=	Golgb1
ENSMUSG00000034245	=	Hdac11
ENSMUSG00000034247	=	Plekhm1
ENSMUSG00000034248	=	Slc25a37
ENSMUSG00000034252	=	Senp6
ENSMUSG00000034254	=	Agpat1
ENSMUSG00000034255	=	Arhgap27
ENSMUSG00000034258	=	Flvcr2
ENSMUSG00000034259	=	Exosc4
ENSMUSG00000034263	=	2010321M09Rik
ENSMUSG00000034265	=	Zdhhc14
ENSMUSG00000034266	=	Batf
ENSMUSG00000034269	=	Setd5
ENSMUSG00000034271	=	Jundm2
ENSMUSG00000034274	=	Thoc5
ENSMUSG00000034275	=	Igsf9b
ENSMUSG00000034278	=	Dnajc17
ENSMUSG00000034282	=	Evpl
ENSMUSG00000034285	=	Nipsnap1
ENSMUSG00000034288	=	Cdk3
ENSMUSG00000034290	=	Nek9
ENSMUSG00000034292	=	Traf3ip1
ENSMUSG00000034295	=	Fhod3
ENSMUSG00000034297	=	Med13
ENSMUSG00000034300	=	2810012G03Rik
ENSMUSG00000034303	=	Ccdc15
ENSMUSG00000034308	=	4632417N05Rik
ENSMUSG00000034310	=	Tmem132d
ENSMUSG00000034311	=	Kif4
ENSMUSG00000034312	=	Iqsec1
ENSMUSG00000034317	=	Trim59
ENSMUSG00000034320	=	Slc26a2
ENSMUSG00000034321	=	Exosc1
ENSMUSG00000034324	=	Tmem132c
ENSMUSG00000034327	=	Kctd9
ENSMUSG00000034329	=	Brip1
ENSMUSG00000034330	=	Plcg2
ENSMUSG00000034333	=	Zbed4
ENSMUSG00000034334	=	ENSMUSG00000034334
ENSMUSG00000034336	=	Ina
ENSMUSG00000034339	=	ENSMUSG00000034339
ENSMUSG00000034341	=	Wbp2
ENSMUSG00000034342	=	Cbl
ENSMUSG00000034343	=	Ube2f
ENSMUSG00000034345	=	Gtf2h5
ENSMUSG00000034349	=	Smc4
ENSMUSG00000034353	=	Ramp1
ENSMUSG00000034354	=	Mtmr3
ENSMUSG00000034359	=	OTTMUSG00000008540
ENSMUSG00000034361	=	Cpne2
ENSMUSG00000034362	=	Csta
ENSMUSG00000034371	=	Dak
ENSMUSG00000034377	=	Tulp4
ENSMUSG00000034379	=	Wdr5b
ENSMUSG00000034382	=	AI661453
ENSMUSG00000034384	=	Barhl2
ENSMUSG00000034387	=	D630042P16Rik
ENSMUSG00000034390	=	4933407C03Rik
ENSMUSG00000034391	=	Fbxo15
ENSMUSG00000034394	=	Lif
ENSMUSG00000034401	=	Spata6
ENSMUSG00000034402	=	Kcnh5
ENSMUSG00000034403	=	Pja1
ENSMUSG00000034412	=	Tbc1d10a
ENSMUSG00000034413	=	Neurl2
ENSMUSG00000034416	=	Pkd1l2
ENSMUSG00000034422	=	Parp14
ENSMUSG00000034424	=	Gcsh
ENSMUSG00000034427	=	Myo15b
ENSMUSG00000034429	=	Zfp707
ENSMUSG00000034430	=	Zxdc
ENSMUSG00000034432	=	Cops8
ENSMUSG00000034435	=	Tmem30b
ENSMUSG00000034437	=	ENSMUSG00000034437
ENSMUSG00000034438	=	5830443L24Rik
ENSMUSG00000034442	=	Trmt5
ENSMUSG00000034445	=	Cybasc3
ENSMUSG00000034449	=	BC022224
ENSMUSG00000034450	=	Gulo
ENSMUSG00000034452	=	Slc24a1
ENSMUSG00000034453	=	Polr3b
ENSMUSG00000034456	=	Uroc1
ENSMUSG00000034457	=	Eda2r
ENSMUSG00000034459	=	Ifit1
ENSMUSG00000034460	=	Six4
ENSMUSG00000034462	=	Pkd2
ENSMUSG00000034463	=	Scara3
ENSMUSG00000034467	=	Dynlrb2
ENSMUSG00000034471	=	Caskin2
ENSMUSG00000034472	=	Rasd2
ENSMUSG00000034473	=	Sec22a
ENSMUSG00000034480	=	Diap2
ENSMUSG00000034482	=	Ly6g5c
ENSMUSG00000034484	=	Snx2
ENSMUSG00000034485	=	Uaca
ENSMUSG00000034486	=	Gbx2
ENSMUSG00000034487	=	Kdelc2
ENSMUSG00000034488	=	Edil3
ENSMUSG00000034493	=	4930556J24Rik
ENSMUSG00000034501	=	1810048J11Rik
ENSMUSG00000034509	=	Mad2l1bp
ENSMUSG00000034518	=	Hmgb2l1
ENSMUSG00000034520	=	Gjc1
ENSMUSG00000034522	=	Zfp395
ENSMUSG00000034525	=	BC018507
ENSMUSG00000034528	=	Hsd17b13
ENSMUSG00000034532	=	Fbxo16
ENSMUSG00000034533	=	Scn10a
ENSMUSG00000034538	=	Zfp418
ENSMUSG00000034543	=	Morc2a
ENSMUSG00000034544	=	Rsrc1
ENSMUSG00000034551	=	Hdx
ENSMUSG00000034552	=	Zswim2
ENSMUSG00000034555	=	Tex16
ENSMUSG00000034557	=	Zfyve9
ENSMUSG00000034560	=	A230046K03Rik
ENSMUSG00000034563	=	Ccpg1
ENSMUSG00000034566	=	Atp5h
ENSMUSG00000034570	=	Pib5pa
ENSMUSG00000034573	=	Ptpn13
ENSMUSG00000034574	=	Daam1
ENSMUSG00000034575	=	Pols
ENSMUSG00000034579	=	Pla2g3
ENSMUSG00000034583	=	Olfr1347
ENSMUSG00000034584	=	Exph5
ENSMUSG00000034586	=	C630004H02Rik
ENSMUSG00000034587	=	Rnf185
ENSMUSG00000034591	=	Slc41a2
ENSMUSG00000034593	=	Myo5a
ENSMUSG00000034595	=	2310014H01Rik
ENSMUSG00000034601	=	2700049A03Rik
ENSMUSG00000034602	=	Mon2
ENSMUSG00000034607	=	Pof1b
ENSMUSG00000034610	=	Zcchc11
ENSMUSG00000034612	=	Chst11
ENSMUSG00000034613	=	Ppm1h
ENSMUSG00000034614	=	Pik3ip1
ENSMUSG00000034616	=	Ssh3
ENSMUSG00000034617	=	Mtrr
ENSMUSG00000034620	=	Tmem5
ENSMUSG00000034621	=	Gpatch8
ENSMUSG00000034623	=	4933401F05Rik
ENSMUSG00000034634	=	Ly6d
ENSMUSG00000034636	=	Zyg11b
ENSMUSG00000034639	=	Setmar
ENSMUSG00000034640	=	Tiparp
ENSMUSG00000034641	=	4732429D16Rik
ENSMUSG00000034645	=	Zyg11a
ENSMUSG00000034647	=	Ankrd12
ENSMUSG00000034648	=	Lrrn1
ENSMUSG00000034652	=	Cd300a
ENSMUSG00000034653	=	Ythdc2
ENSMUSG00000034656	=	Cacna1a
ENSMUSG00000034659	=	Tmem109
ENSMUSG00000034660	=	Galp
ENSMUSG00000034663	=	Bmp2k
ENSMUSG00000034664	=	Itga2b
ENSMUSG00000034667	=	Xpot
ENSMUSG00000034673	=	Pbx2
ENSMUSG00000034674	=	Tdg
ENSMUSG00000034675	=	Dbn1
ENSMUSG00000034677	=	Gpr142
ENSMUSG00000034681	=	Rnps1
ENSMUSG00000034683	=	Ppp1r1c
ENSMUSG00000034684	=	Sema3f
ENSMUSG00000034685	=	BC025575
ENSMUSG00000034686	=	Prr7
ENSMUSG00000034687	=	Fras1
ENSMUSG00000034689	=	4921530L21Rik
ENSMUSG00000034690	=	Nlrp4c
ENSMUSG00000034701	=	Neurod1
ENSMUSG00000034706	=	Dnaic2
ENSMUSG00000034707	=	Gns
ENSMUSG00000034708	=	Grn
ENSMUSG00000034709	=	Ccdc128
ENSMUSG00000034714	=	Ttyh2
ENSMUSG00000034723	=	Txndc13
ENSMUSG00000034724	=	Cnot6l
ENSMUSG00000034729	=	Mrps10
ENSMUSG00000034730	=	Bai1
ENSMUSG00000034731	=	Dgkh
ENSMUSG00000034732	=	Pabpc5
ENSMUSG00000034738	=	Nostrin
ENSMUSG00000034739	=	MGI:2385957
ENSMUSG00000034744	=	Nagk
ENSMUSG00000034748	=	Sirt6
ENSMUSG00000034751	=	Mast4
ENSMUSG00000034755	=	Pcdh11x
ENSMUSG00000034757	=	Tmub2
ENSMUSG00000034758	=	Tle6
ENSMUSG00000034761	=	Map4k5
ENSMUSG00000034762	=	Glis1
ENSMUSG00000034764	=	1700006J14Rik
ENSMUSG00000034765	=	Dusp5
ENSMUSG00000034768	=	Asb16
ENSMUSG00000034771	=	Tle2
ENSMUSG00000034773	=	BC030867
ENSMUSG00000034774	=	Dsg1c
ENSMUSG00000034777	=	Vax2
ENSMUSG00000034780	=	B3galt1
ENSMUSG00000034781	=	Gna11
ENSMUSG00000034783	=	Cd207
ENSMUSG00000034785	=	Dio1
ENSMUSG00000034786	=	Gpsm3
ENSMUSG00000034789	=	Rab24
ENSMUSG00000034792	=	Gna15
ENSMUSG00000034793	=	G6pc3
ENSMUSG00000034795	=	Ccdc122
ENSMUSG00000034796	=	Cpne7
ENSMUSG00000034799	=	Unc13a
ENSMUSG00000034800	=	Zfp661
ENSMUSG00000034801	=	Sos2
ENSMUSG00000034807	=	Glt25d1
ENSMUSG00000034810	=	Scn7a
ENSMUSG00000034813	=	Grip1
ENSMUSG00000034818	=	Brunol5
ENSMUSG00000034820	=	5730453I16Rik
ENSMUSG00000034825	=	Nrip3
ENSMUSG00000034826	=	Nup54
ENSMUSG00000034829	=	Nxnl1
ENSMUSG00000034832	=	D230004J03Rik
ENSMUSG00000034833	=	5830405N20Rik
ENSMUSG00000034837	=	Gnat1
ENSMUSG00000034839	=	Larp6
ENSMUSG00000034842	=	Art3
ENSMUSG00000034845	=	Plvap
ENSMUSG00000034848	=	Ttc21b
ENSMUSG00000034850	=	Tmem127
ENSMUSG00000034853	=	Acot11
ENSMUSG00000034854	=	F630110N24Rik
ENSMUSG00000034855	=	Cxcl10
ENSMUSG00000034858	=	BC031353
ENSMUSG00000034863	=	Tmem16h
ENSMUSG00000034867	=	Ankrd27
ENSMUSG00000034868	=	Mylc2b
ENSMUSG00000034871	=	BC026682
ENSMUSG00000034872	=	Gipc3
ENSMUSG00000034875	=	Nudt19
ENSMUSG00000034880	=	Mrpl34
ENSMUSG00000034881	=	Tbxa2r
ENSMUSG00000034883	=	Ppil5
ENSMUSG00000034889	=	2510012J08Rik
ENSMUSG00000034891	=	Sncb
ENSMUSG00000034892	=	Rps29
ENSMUSG00000034893	=	Cog3
ENSMUSG00000034898	=	Filip1
ENSMUSG00000034902	=	Pip5k1c
ENSMUSG00000034903	=	Cobll1
ENSMUSG00000034906	=	Ncaph
ENSMUSG00000034908	=	Sidt2
ENSMUSG00000034910	=	Pygo1
ENSMUSG00000034911	=	Ushbp1
ENSMUSG00000034912	=	Mdga2
ENSMUSG00000034913	=	Spert
ENSMUSG00000034917	=	Tjp3
ENSMUSG00000034918	=	BC040758
ENSMUSG00000034919	=	Ttc22
ENSMUSG00000034923	=	ENSMUSG00000034923
ENSMUSG00000034926	=	Dhcr24
ENSMUSG00000034928	=	Rnf44
ENSMUSG00000034930	=	Rtkn
ENSMUSG00000034931	=	Dhx8
ENSMUSG00000034932	=	Mrpl54
ENSMUSG00000034936	=	Arl4d
ENSMUSG00000034940	=	Ap1gbp1
ENSMUSG00000034947	=	Tmem106a
ENSMUSG00000034949	=	9130206N08Rik
ENSMUSG00000034951	=	Cog7
ENSMUSG00000034953	=	1700047I17Rik1
ENSMUSG00000034957	=	Cebpa
ENSMUSG00000034958	=	Atcay
ENSMUSG00000034959	=	5031414D18Rik
ENSMUSG00000034968	=	Lbx2
ENSMUSG00000034973	=	Dopey1
ENSMUSG00000034974	=	Dapk3
ENSMUSG00000034981	=	9130213B05Rik
ENSMUSG00000034987	=	Hrh2
ENSMUSG00000034990	=	Otoa
ENSMUSG00000034993	=	Vat1
ENSMUSG00000034994	=	Eef2
ENSMUSG00000034997	=	Htr2a
ENSMUSG00000034998	=	Foxn2
ENSMUSG00000035000	=	Dpp4
ENSMUSG00000035004	=	NP_109616.1
ENSMUSG00000035007	=	Rundc1
ENSMUSG00000035011	=	Zbtb7a
ENSMUSG00000035020	=	Epgn
ENSMUSG00000035021	=	Baz1a
ENSMUSG00000035024	=	Ncapd3
ENSMUSG00000035027	=	Map2k2
ENSMUSG00000035031	=	C8a
ENSMUSG00000035032	=	Nek11
ENSMUSG00000035033	=	Tbr1
ENSMUSG00000035041	=	Creb3l3
ENSMUSG00000035042	=	Ccl5
ENSMUSG00000035045	=	Zc3h12b
ENSMUSG00000035047	=	Kri1
ENSMUSG00000035048	=	Anapc13
ENSMUSG00000035049	=	Rrp12
ENSMUSG00000035051	=	Dhx57
ENSMUSG00000035057	=	4933434I20Rik
ENSMUSG00000035062	=	AK129302
ENSMUSG00000035064	=	Eef2k
ENSMUSG00000035067	=	Xkr6
ENSMUSG00000035069	=	Oma1
ENSMUSG00000035078	=	Mtmr9
ENSMUSG00000035085	=	1700020L24Rik
ENSMUSG00000035086	=	Becn1
ENSMUSG00000035093	=	3110001I20Rik
ENSMUSG00000035095	=	BC065085
ENSMUSG00000035104	=	Tmem166
ENSMUSG00000035105	=	Egln3
ENSMUSG00000035107	=	Dcbld2
ENSMUSG00000035109	=	Shc4
ENSMUSG00000035112	=	Cntd1
ENSMUSG00000035121	=	Neil2
ENSMUSG00000035125	=	AW146020
ENSMUSG00000035126	=	Wdr78
ENSMUSG00000035129	=	ENSMUSG00000035129
ENSMUSG00000035131	=	B830045N13Rik
ENSMUSG00000035133	=	Arhgap5
ENSMUSG00000035139	=	Secisbp2
ENSMUSG00000035142	=	Nubpl
ENSMUSG00000035148	=	Gpr33
ENSMUSG00000035150	=	Eif2s3x
ENSMUSG00000035151	=	Elmod2
ENSMUSG00000035152	=	Ap2b1
ENSMUSG00000035158	=	Mitf
ENSMUSG00000035161	=	Ints6
ENSMUSG00000035164	=	Zc3h12c
ENSMUSG00000035165	=	Kcne3
ENSMUSG00000035168	=	Tanc1
ENSMUSG00000035171	=	1110059E24Rik
ENSMUSG00000035172	=	Plekhh3
ENSMUSG00000035173	=	A630007B06Rik
ENSMUSG00000035177	=	Nlrp2
ENSMUSG00000035179	=	4930579J09Rik
ENSMUSG00000035181	=	Heatr5a
ENSMUSG00000035183	=	Slc24a5
ENSMUSG00000035184	=	ENSMUSG00000035184
ENSMUSG00000035186	=	Ubd
ENSMUSG00000035187	=	Nkx6-1
ENSMUSG00000035189	=	Tmem16d
ENSMUSG00000035191	=	Rfpl4
ENSMUSG00000035198	=	Tubg1
ENSMUSG00000035199	=	Arl6ip5
ENSMUSG00000035200	=	Chrnb4
ENSMUSG00000035201	=	B020004J07Rik
ENSMUSG00000035202	=	Lars2
ENSMUSG00000035203	=	Epn1
ENSMUSG00000035206	=	3110056O03Rik
ENSMUSG00000035208	=	Slfn8
ENSMUSG00000035211	=	Xrra1
ENSMUSG00000035212	=	Lepr
ENSMUSG00000035215	=	Lsm7
ENSMUSG00000035226	=	Rims4
ENSMUSG00000035227	=	Spcs2
ENSMUSG00000035228	=	Ccdc106
ENSMUSG00000035232	=	Pdk3
ENSMUSG00000035234	=	Ccdc98
ENSMUSG00000035235	=	Trim13
ENSMUSG00000035236	=	A930041I02Rik
ENSMUSG00000035237	=	Lcat
ENSMUSG00000035238	=	Kcnk15
ENSMUSG00000035239	=	Neu3
ENSMUSG00000035242	=	Oaz1
ENSMUSG00000035243	=	ENSMUSG00000035243
ENSMUSG00000035245	=	A130022J15Rik
ENSMUSG00000035246	=	Pcyt1b
ENSMUSG00000035247	=	Hectd1
ENSMUSG00000035248	=	Zcchc6
ENSMUSG00000035253	=	ENSMUSG00000035253
ENSMUSG00000035258	=	Abi3bp
ENSMUSG00000035262	=	Amh
ENSMUSG00000035266	=	Hel308
ENSMUSG00000035268	=	Pkig
ENSMUSG00000035270	=	Impg2
ENSMUSG00000035273	=	Hpse
ENSMUSG00000035274	=	Tpbg
ENSMUSG00000035275	=	Raver2
ENSMUSG00000035277	=	Arx
ENSMUSG00000035278	=	Plekhj1
ENSMUSG00000035279	=	A430110N23Rik
ENSMUSG00000035283	=	Adrb1
ENSMUSG00000035284	=	Vps13c
ENSMUSG00000035285	=	Nat14
ENSMUSG00000035293	=	6030408C04Rik
ENSMUSG00000035295	=	Wdr38
ENSMUSG00000035296	=	Sgcg
ENSMUSG00000035297	=	Cops4
ENSMUSG00000035298	=	2810406K13Rik
ENSMUSG00000035299	=	Mid1
ENSMUSG00000035305	=	Ror1
ENSMUSG00000035310	=	Lin54
ENSMUSG00000035311	=	Gnptab
ENSMUSG00000035314	=	Gdpd5
ENSMUSG00000035325	=	Sec31a
ENSMUSG00000035329	=	Fbxo33
ENSMUSG00000035337	=	Uchl4
ENSMUSG00000035342	=	Lzts2
ENSMUSG00000035349	=	Mia2
ENSMUSG00000035351	=	Nup37
ENSMUSG00000035352	=	Ccl12
ENSMUSG00000035354	=	Uvrag
ENSMUSG00000035355	=	Kcnh4
ENSMUSG00000035356	=	Nfkbiz
ENSMUSG00000035357	=	Pdzrn3
ENSMUSG00000035364	=	4930524J08Rik
ENSMUSG00000035365	=	4930547N16Rik
ENSMUSG00000035367	=	Rmi1
ENSMUSG00000035370	=	MGI:2143876
ENSMUSG00000035371	=	Ssx9
ENSMUSG00000035372	=	1810055G02Rik
ENSMUSG00000035373	=	Ccl7
ENSMUSG00000035376	=	Ptplb
ENSMUSG00000035378	=	Shq1
ENSMUSG00000035382	=	Pcsk7
ENSMUSG00000035383	=	Pmch
ENSMUSG00000035385	=	Ccl2
ENSMUSG00000035387	=	4930415L06Rik
ENSMUSG00000035390	=	Brsk1
ENSMUSG00000035392	=	Dennd1a
ENSMUSG00000035394	=	Ccdc11
ENSMUSG00000035395	=	Pet2
ENSMUSG00000035397	=	Klf16
ENSMUSG00000035399	=	3230401D17Rik
ENSMUSG00000035401	=	2210018M11Rik
ENSMUSG00000035403	=	Crb2
ENSMUSG00000035407	=	Ankrd38
ENSMUSG00000035411	=	1600014C23Rik
ENSMUSG00000035413	=	Tmem98
ENSMUSG00000035420	=	Gm93
ENSMUSG00000035427	=	CN716893
ENSMUSG00000035429	=	Ptprh
ENSMUSG00000035431	=	Sstr1
ENSMUSG00000035435	=	Abca17
ENSMUSG00000035437	=	Rabgap1
ENSMUSG00000035439	=	2410004L22Rik
ENSMUSG00000035441	=	Myo1d
ENSMUSG00000035443	=	Thyn1
ENSMUSG00000035448	=	Ccr3
ENSMUSG00000035451	=	Foxa1
ENSMUSG00000035454	=	1700072E05Rik
ENSMUSG00000035455	=	Fignl1
ENSMUSG00000035456	=	Prdm8
ENSMUSG00000035458	=	Tnni3
ENSMUSG00000035459	=	Stab2
ENSMUSG00000035469	=	Rcbtb1
ENSMUSG00000035472	=	Slc25a21
ENSMUSG00000035473	=	Galm
ENSMUSG00000035476	=	Map3k7ip3
ENSMUSG00000035478	=	Mbd3
ENSMUSG00000035486	=	6330514A18Rik
ENSMUSG00000035491	=	1600014K23Rik
ENSMUSG00000035492	=	Dennd4a
ENSMUSG00000035493	=	Tgfbi
ENSMUSG00000035495	=	BC057893
ENSMUSG00000035498	=	Cdcp1
ENSMUSG00000035500	=	Heg1
ENSMUSG00000035504	=	Reep6
ENSMUSG00000035505	=	Cox18
ENSMUSG00000035506	=	Slc12a8
ENSMUSG00000035509	=	Fbxl21
ENSMUSG00000035513	=	6530402F18Rik
ENSMUSG00000035517	=	Tdrd7
ENSMUSG00000035521	=	Gnptg
ENSMUSG00000035522	=	Tsga8
ENSMUSG00000035523	=	V1rd9
ENSMUSG00000035528	=	Npffr2
ENSMUSG00000035529	=	Prdm4
ENSMUSG00000035530	=	Eif1
ENSMUSG00000035539	=	E230008N13Rik
ENSMUSG00000035540	=	Gc
ENSMUSG00000035545	=	Leng8
ENSMUSG00000035547	=	Capn5
ENSMUSG00000035551	=	Igfbpl1
ENSMUSG00000035557	=	Krt17
ENSMUSG00000035559	=	BC051227
ENSMUSG00000035560	=	Wdr20b
ENSMUSG00000035561	=	Aldh1b1
ENSMUSG00000035566	=	Pcdh17
ENSMUSG00000035569	=	Ankrd11
ENSMUSG00000035572	=	Wdr32
ENSMUSG00000035575	=	Utp6
ENSMUSG00000035576	=	L3mbtl
ENSMUSG00000035578	=	Iqcg
ENSMUSG00000035580	=	Kcnh8
ENSMUSG00000035582	=	Gdpd4
ENSMUSG00000035585	=	Tsen34
ENSMUSG00000035592	=	Krt33a
ENSMUSG00000035594	=	Chrna5
ENSMUSG00000035595	=	1600002K03Rik
ENSMUSG00000035596	=	Leng4
ENSMUSG00000035597	=	Prpf39
ENSMUSG00000035601	=	Rg9mtd3
ENSMUSG00000035606	=	Ky
ENSMUSG00000035614	=	A430041B07Rik
ENSMUSG00000035615	=	Frmpd1
ENSMUSG00000035617	=	ENSMUSG00000035617
ENSMUSG00000035620	=	Ric8b
ENSMUSG00000035621	=	Midn
ENSMUSG00000035623	=	Rsf1
ENSMUSG00000035626	=	Olfr1509
ENSMUSG00000035629	=	1700021K19Rik
ENSMUSG00000035632	=	Cnot3
ENSMUSG00000035637	=	Grhpr
ENSMUSG00000035638	=	Muc20
ENSMUSG00000035640	=	Dos
ENSMUSG00000035642	=	1810020D17Rik
ENSMUSG00000035649	=	D4Wsu132e
ENSMUSG00000035651	=	4930480E11Rik
ENSMUSG00000035653	=	Lrfn5
ENSMUSG00000035656	=	Muc4
ENSMUSG00000035666	=	Gtf3c4
ENSMUSG00000035671	=	Zswim4
ENSMUSG00000035673	=	Sbno2
ENSMUSG00000035674	=	Ndufa3
ENSMUSG00000035678	=	Tnfsf9
ENSMUSG00000035681	=	Kcnc2
ENSMUSG00000035683	=	Melk
ENSMUSG00000035686	=	Thrsp
ENSMUSG00000035692	=	Isg15
ENSMUSG00000035694	=	Caps2
ENSMUSG00000035696	=	Rnf38
ENSMUSG00000035697	=	Hmha1
ENSMUSG00000035699	=	Osta
ENSMUSG00000035704	=	Alg8
ENSMUSG00000035711	=	Dok3
ENSMUSG00000035713	=	Usp35
ENSMUSG00000035722	=	Abca7
ENSMUSG00000035725	=	Prkx
ENSMUSG00000035726	=	Supt16h
ENSMUSG00000035735	=	Dagla
ENSMUSG00000035745	=	Grin3b
ENSMUSG00000035754	=	Wdr18
ENSMUSG00000035757	=	1300018J18Rik
ENSMUSG00000035759	=	Bbs10
ENSMUSG00000035762	=	Tmem161b
ENSMUSG00000035764	=	Fbxo45
ENSMUSG00000035765	=	Dym
ENSMUSG00000035769	=	Xylb
ENSMUSG00000035770	=	Dync1li2
ENSMUSG00000035772	=	Mrps2
ENSMUSG00000035773	=	Kiss1r
ENSMUSG00000035775	=	Krt20
ENSMUSG00000035776	=	Cd99l2
ENSMUSG00000035778	=	Ggta1
ENSMUSG00000035780	=	Ugt2a3
ENSMUSG00000035781	=	C030046I01Rik
ENSMUSG00000035783	=	Acta2
ENSMUSG00000035785	=	Cmtm2b
ENSMUSG00000035790	=	1500031L02Rik
ENSMUSG00000035798	=	Zdhhc17
ENSMUSG00000035799	=	Twist1
ENSMUSG00000035804	=	Ins1
ENSMUSG00000035805	=	Mlc1
ENSMUSG00000035811	=	Ugt2b35
ENSMUSG00000035818	=	9930023K05Rik
ENSMUSG00000035824	=	Tk2
ENSMUSG00000035828	=	Pim3
ENSMUSG00000035829	=	Gm347
ENSMUSG00000035831	=	Krt25
ENSMUSG00000035834	=	Polr3g
ENSMUSG00000035835	=	BC005764
ENSMUSG00000035836	=	Ugt2b1
ENSMUSG00000035840	=	Lysmd3
ENSMUSG00000035842	=	Ddx11
ENSMUSG00000035845	=	Alg12
ENSMUSG00000035847	=	Ids
ENSMUSG00000035849	=	Krt222
ENSMUSG00000035851	=	Ythdc1
ENSMUSG00000035852	=	9130017N09Rik
ENSMUSG00000035860	=	1110049B09Rik
ENSMUSG00000035861	=	Tmprss11b
ENSMUSG00000035863	=	Palm
ENSMUSG00000035864	=	Syt1
ENSMUSG00000035868	=	3110052M02Rik
ENSMUSG00000035873	=	Pawr
ENSMUSG00000035875	=	AI182371
ENSMUSG00000035877	=	Zhx3
ENSMUSG00000035878	=	C630028N24Rik
ENSMUSG00000035885	=	Cox8a
ENSMUSG00000035890	=	Rnf126
ENSMUSG00000035891	=	Cerk
ENSMUSG00000035896	=	Rnase1
ENSMUSG00000035898	=	Uba6
ENSMUSG00000035900	=	BC021523
ENSMUSG00000035901	=	Rab6ip1
ENSMUSG00000035910	=	Dcdc2a
ENSMUSG00000035914	=	Cd276
ENSMUSG00000035916	=	Ptprq
ENSMUSG00000035919	=	Bbs9
ENSMUSG00000035923	=	Myf6
ENSMUSG00000035929	=	H2-Q1
ENSMUSG00000035930	=	Chst4
ENSMUSG00000035932	=	Olfr750
ENSMUSG00000035933	=	Cog5
ENSMUSG00000035934	=	Pknox2
ENSMUSG00000035936	=	Aldh5a1
ENSMUSG00000035941	=	Ibtk
ENSMUSG00000035944	=	AW124722
ENSMUSG00000035946	=	Gsx2
ENSMUSG00000035948	=	Acss3
ENSMUSG00000035949	=	Fbxw2
ENSMUSG00000035951	=	Ascl3
ENSMUSG00000035953	=	Tmem55b
ENSMUSG00000035954	=	Dock4
ENSMUSG00000035958	=	Ttrap
ENSMUSG00000035960	=	Apex1
ENSMUSG00000035963	=	Gm1157
ENSMUSG00000035964	=	Tmem59l
ENSMUSG00000035967	=	Ddx26b
ENSMUSG00000035969	=	Rusc2
ENSMUSG00000035983	=	EG629820
ENSMUSG00000035984	=	Nme5
ENSMUSG00000035992	=	Fnip1
ENSMUSG00000036002	=	B230312A22Rik
ENSMUSG00000036006	=	6330500D04Rik
ENSMUSG00000036009	=	BC067068
ENSMUSG00000036013	=	4930432H15Rik
ENSMUSG00000036019	=	Tmtc2
ENSMUSG00000036022	=	4632404H22Rik
ENSMUSG00000036023	=	Parp2
ENSMUSG00000036026	=	Tmem63b
ENSMUSG00000036027	=	1810046K07Rik
ENSMUSG00000036030	=	Prtg
ENSMUSG00000036036	=	Zfp57
ENSMUSG00000036040	=	Adamtsl2
ENSMUSG00000036045	=	ENSMUSG00000036045
ENSMUSG00000036046	=	5031439G07Rik
ENSMUSG00000036052	=	Dnajb5
ENSMUSG00000036053	=	Fmnl2
ENSMUSG00000036054	=	Sfrs14
ENSMUSG00000036057	=	Ptpn23
ENSMUSG00000036061	=	Smug1
ENSMUSG00000036062	=	N28178
ENSMUSG00000036067	=	Slc2a6
ENSMUSG00000036073	=	Galt
ENSMUSG00000036078	=	Oprs1
ENSMUSG00000036083	=	Slc17a3
ENSMUSG00000036086	=	Zranb3
ENSMUSG00000036087	=	Slain2
ENSMUSG00000036091	=	Hyal3
ENSMUSG00000036093	=	Arl5a
ENSMUSG00000036095	=	Dgkb
ENSMUSG00000036097	=	6030443O07Rik
ENSMUSG00000036098	=	Gm98
ENSMUSG00000036099	=	Vezt
ENSMUSG00000036103	=	Colec12
ENSMUSG00000036104	=	Rab3gap1
ENSMUSG00000036106	=	Prr5
ENSMUSG00000036109	=	Mbnl3
ENSMUSG00000036110	=	Slc17a2
ENSMUSG00000036111	=	Lmo1
ENSMUSG00000036112	=	Metap2
ENSMUSG00000036114	=	2810432D09Rik
ENSMUSG00000036117	=	Il5
ENSMUSG00000036120	=	Rfxank
ENSMUSG00000036123	=	Slc9a3
ENSMUSG00000036131	=	Frmd7
ENSMUSG00000036136	=	9030611O19Rik
ENSMUSG00000036138	=	Acaa1a
ENSMUSG00000036139	=	Hoxc9
ENSMUSG00000036144	=	Meox2
ENSMUSG00000036151	=	Tm6sf2
ENSMUSG00000036155	=	Mgat5
ENSMUSG00000036158	=	Prickle1
ENSMUSG00000036160	=	Surf6
ENSMUSG00000036162	=	1700066J24Rik
ENSMUSG00000036167	=	Pphln1
ENSMUSG00000036168	=	Ccdc38
ENSMUSG00000036169	=	Sostdc1
ENSMUSG00000036172	=	Cd200r3
ENSMUSG00000036180	=	Gatad2a
ENSMUSG00000036181	=	Hist1h1c
ENSMUSG00000036185	=	Ng23
ENSMUSG00000036186	=	B230317C12Rik
ENSMUSG00000036188	=	Ankmy2
ENSMUSG00000036192	=	Rorb
ENSMUSG00000036196	=	Slc26a8
ENSMUSG00000036197	=	Glt8d3
ENSMUSG00000036198	=	1100001E04Rik
ENSMUSG00000036199	=	Ndufa13
ENSMUSG00000036202	=	Rif1
ENSMUSG00000036206	=	Sh3bp4
ENSMUSG00000036208	=	BC027231
ENSMUSG00000036211	=	Hist1h1t
ENSMUSG00000036214	=	1700022C21Rik
ENSMUSG00000036216	=	Leap2
ENSMUSG00000036218	=	Pdzrn4
ENSMUSG00000036223	=	2810433K01Rik
ENSMUSG00000036225	=	Kctd1
ENSMUSG00000036231	=	Agr3
ENSMUSG00000036241	=	Ube2r2
ENSMUSG00000036242	=	3632451O06Rik
ENSMUSG00000036244	=	Tbc1d21
ENSMUSG00000036246	=	Gmip
ENSMUSG00000036249	=	Rbm43
ENSMUSG00000036251	=	Trpm8
ENSMUSG00000036256	=	Igfbp7
ENSMUSG00000036257	=	Pnpla8
ENSMUSG00000036264	=	Fstl4
ENSMUSG00000036270	=	Edc4
ENSMUSG00000036273	=	Lrrk2
ENSMUSG00000036275	=	9530068E07Rik
ENSMUSG00000036278	=	Macrod1
ENSMUSG00000036279	=	Zbtb20
ENSMUSG00000036281	=	Snapc4
ENSMUSG00000036282	=	Nat12
ENSMUSG00000036285	=	2610024G14Rik
ENSMUSG00000036291	=	4932432K03Rik
ENSMUSG00000036292	=	Gramd1c
ENSMUSG00000036295	=	Lrrn3
ENSMUSG00000036298	=	Slc2a13
ENSMUSG00000036299	=	BC031181
ENSMUSG00000036304	=	Zdhhc23
ENSMUSG00000036305	=	Rpl39
ENSMUSG00000036306	=	Lzts1
ENSMUSG00000036309	=	Skp1a
ENSMUSG00000036315	=	Znrd1
ENSMUSG00000036322	=	H2-Ea
ENSMUSG00000036323	=	Srp72
ENSMUSG00000036327	=	Qsox2
ENSMUSG00000036330	=	Slc18a1
ENSMUSG00000036333	=	C330002I19Rik
ENSMUSG00000036334	=	ENSMUSG00000036334
ENSMUSG00000036339	=	6720456H20Rik
ENSMUSG00000036352	=	Ubac1
ENSMUSG00000036353	=	P2ry12
ENSMUSG00000036356	=	4732435N03Rik
ENSMUSG00000036357	=	Gpr101
ENSMUSG00000036362	=	P2ry13
ENSMUSG00000036368	=	AW061290
ENSMUSG00000036371	=	Serbp1
ENSMUSG00000036372	=	1810006K21Rik
ENSMUSG00000036376	=	Abt1
ENSMUSG00000036377	=	C530008M17Rik
ENSMUSG00000036381	=	P2ry14
ENSMUSG00000036390	=	Gadd45a
ENSMUSG00000036391	=	Sec24a
ENSMUSG00000036395	=	BC038479
ENSMUSG00000036398	=	Ppp1r11
ENSMUSG00000036401	=	Glt6d1
ENSMUSG00000036402	=	Gng12
ENSMUSG00000036403	=	Cep135
ENSMUSG00000036411	=	9530077C05Rik
ENSMUSG00000036412	=	Arsi
ENSMUSG00000036422	=	Pcdh8
ENSMUSG00000036427	=	Gpi1
ENSMUSG00000036430	=	Tbcc
ENSMUSG00000036432	=	Siah2
ENSMUSG00000036435	=	Exoc1
ENSMUSG00000036437	=	Npy1r
ENSMUSG00000036438	=	Calm3
ENSMUSG00000036442	=	Thap11
ENSMUSG00000036446	=	Lum
ENSMUSG00000036449	=	Lcn8
ENSMUSG00000036450	=	Hif1an
ENSMUSG00000036452	=	Arhgap26
ENSMUSG00000036459	=	Wtip
ENSMUSG00000036461	=	Elf1
ENSMUSG00000036463	=	4930544G11Rik
ENSMUSG00000036466	=	Megf11
ENSMUSG00000036469	=	March1
ENSMUSG00000036473	=	Tbc1d24
ENSMUSG00000036478	=	Btg1
ENSMUSG00000036480	=	1700027L20Rik
ENSMUSG00000036492	=	Rnf39
ENSMUSG00000036499	=	Eea1
ENSMUSG00000036500	=	Akp3
ENSMUSG00000036501	=	2610024E20Rik
ENSMUSG00000036502	=	6430550H21Rik
ENSMUSG00000036503	=	Rnf13
ENSMUSG00000036504	=	Phpt1
ENSMUSG00000036510	=	Cdh8
ENSMUSG00000036513	=	Commd2
ENSMUSG00000036521	=	Abpe
ENSMUSG00000036523	=	Greb1
ENSMUSG00000036526	=	Card11
ENSMUSG00000036528	=	Ppfibp2
ENSMUSG00000036529	=	Sbf1
ENSMUSG00000036533	=	Cdc42ep3
ENSMUSG00000036534	=	BC031853
ENSMUSG00000036537	=	Rnf113a1
ENSMUSG00000036545	=	Adamts2
ENSMUSG00000036550	=	Cnot1
ENSMUSG00000036551	=	Akap14
ENSMUSG00000036552	=	9030025P20Rik
ENSMUSG00000036553	=	Sh3tc1
ENSMUSG00000036555	=	Iqce
ENSMUSG00000036557	=	1700011E24Rik
ENSMUSG00000036560	=	Lgi4
ENSMUSG00000036561	=	Saps2
ENSMUSG00000036564	=	Ndrg4
ENSMUSG00000036565	=	Ttyh3
ENSMUSG00000036568	=	BC032203
ENSMUSG00000036570	=	Fxyd1
ENSMUSG00000036572	=	Upf3b
ENSMUSG00000036574	=	1700019O17Rik
ENSMUSG00000036578	=	Fxyd7
ENSMUSG00000036580	=	Spg20
ENSMUSG00000036585	=	Fgf1
ENSMUSG00000036586	=	Grifin
ENSMUSG00000036587	=	Fut7
ENSMUSG00000036591	=	Arhgap21
ENSMUSG00000036594	=	H2-Aa
ENSMUSG00000036596	=	Cpz
ENSMUSG00000036598	=	Ccdc113
ENSMUSG00000036599	=	Chst12
ENSMUSG00000036602	=	Alx1
ENSMUSG00000036606	=	Plxnb2
ENSMUSG00000036611	=	Eepd1
ENSMUSG00000036613	=	Tssc1
ENSMUSG00000036615	=	Rfxap
ENSMUSG00000036617	=	Etl4
ENSMUSG00000036620	=	Mgat4b
ENSMUSG00000036622	=	Atp13a2
ENSMUSG00000036632	=	Alg5
ENSMUSG00000036634	=	Mag
ENSMUSG00000036636	=	Clcn7
ENSMUSG00000036639	=	Nudt1
ENSMUSG00000036641	=	Ccdc148
ENSMUSG00000036644	=	Tbc1d9b
ENSMUSG00000036646	=	Man1b1
ENSMUSG00000036647	=	Olfr6
ENSMUSG00000036648	=	Tcte3
ENSMUSG00000036649	=	Slc45a4
ENSMUSG00000036655	=	Colec11
ENSMUSG00000036658	=	Olfr11
ENSMUSG00000036661	=	Dennd3
ENSMUSG00000036667	=	3321401G04Rik
ENSMUSG00000036672	=	Cenpt
ENSMUSG00000036676	=	Tmtc3
ENSMUSG00000036678	=	Aaas
ENSMUSG00000036686	=	Cc2d1a
ENSMUSG00000036687	=	Tmem184a
ENSMUSG00000036693	=	Nol14
ENSMUSG00000036698	=	Eif2c2
ENSMUSG00000036699	=	Zcchc12
ENSMUSG00000036707	=	Cab39
ENSMUSG00000036712	=	Cyld
ENSMUSG00000036718	=	Micall2
ENSMUSG00000036721	=	Zscan12
ENSMUSG00000036731	=	2310002J15Rik
ENSMUSG00000036733	=	Rbm42
ENSMUSG00000036737	=	Oxsr1
ENSMUSG00000036743	=	Psma8
ENSMUSG00000036744	=	Olfr701
ENSMUSG00000036745	=	Ttll7
ENSMUSG00000036748	=	Cuedc2
ENSMUSG00000036749	=	Pramel5
ENSMUSG00000036751	=	Cox6b1
ENSMUSG00000036752	=	Tubb2c
ENSMUSG00000036760	=	Kcnk9
ENSMUSG00000036764	=	Dnajc12
ENSMUSG00000036766	=	Dner
ENSMUSG00000036768	=	Kif15
ENSMUSG00000036769	=	Wdr44
ENSMUSG00000036770	=	4933433C11Rik
ENSMUSG00000036775	=	Decr2
ENSMUSG00000036777	=	Anln
ENSMUSG00000036779	=	Papd5
ENSMUSG00000036781	=	Rps27l
ENSMUSG00000036782	=	Klhl13
ENSMUSG00000036790	=	Slitrk2
ENSMUSG00000036792	=	Mbd5
ENSMUSG00000036800	=	1700010C24Rik
ENSMUSG00000036805	=	Noxa1
ENSMUSG00000036810	=	Tmem188
ENSMUSG00000036813	=	Entpd8
ENSMUSG00000036814	=	Xtrp3s1
ENSMUSG00000036815	=	Dpp10
ENSMUSG00000036816	=	Atoh7
ENSMUSG00000036817	=	Unc84a
ENSMUSG00000036819	=	Jmjd4
ENSMUSG00000036820	=	Amdhd2
ENSMUSG00000036822	=	Topors
ENSMUSG00000036825	=	Ssx2ip
ENSMUSG00000036826	=	Tmem149
ENSMUSG00000036832	=	Edg7
ENSMUSG00000036833	=	Pnpla7
ENSMUSG00000036834	=	Plch1
ENSMUSG00000036835	=	Psenen
ENSMUSG00000036840	=	Siah1a
ENSMUSG00000036845	=	Lin37
ENSMUSG00000036850	=	Mrpl41
ENSMUSG00000036853	=	Mcoln3
ENSMUSG00000036854	=	Hspb6
ENSMUSG00000036855	=	Gjd4
ENSMUSG00000036856	=	Wnt4
ENSMUSG00000036858	=	NP_035325.1
ENSMUSG00000036860	=	Mrpl55
ENSMUSG00000036862	=	Dchs1
ENSMUSG00000036863	=	Syde2
ENSMUSG00000036864	=	BC053749
ENSMUSG00000036867	=	Smad6
ENSMUSG00000036872	=	Abcc12
ENSMUSG00000036873	=	2410004B18Rik
ENSMUSG00000036875	=	Dna2
ENSMUSG00000036879	=	Phkb
ENSMUSG00000036880	=	Acaa2
ENSMUSG00000036882	=	Snx26
ENSMUSG00000036885	=	NP_001074764.1
ENSMUSG00000036887	=	C1qa
ENSMUSG00000036890	=	Gtdc1
ENSMUSG00000036892	=	Prodh2
ENSMUSG00000036893	=	Ehmt1
ENSMUSG00000036894	=	Rap2b
ENSMUSG00000036896	=	C1qc
ENSMUSG00000036898	=	Zfp157
ENSMUSG00000036899	=	Trpv5
ENSMUSG00000036902	=	Neto2
ENSMUSG00000036904	=	Fzd8
ENSMUSG00000036905	=	C1qb
ENSMUSG00000036907	=	C1ql2
ENSMUSG00000036908	=	Unc93b1
ENSMUSG00000036912	=	Piwil4
ENSMUSG00000036913	=	Trim67
ENSMUSG00000036915	=	Kirrel2
ENSMUSG00000036916	=	Zfp280c
ENSMUSG00000036918	=	Ttc7
ENSMUSG00000036921	=	4930549C01Rik
ENSMUSG00000036923	=	Stox1
ENSMUSG00000036924	=	Cst13
ENSMUSG00000036925	=	Spt1
ENSMUSG00000036928	=	Stag3
ENSMUSG00000036931	=	AY078069
ENSMUSG00000036932	=	Aifm1
ENSMUSG00000036934	=	4921524J17Rik
ENSMUSG00000036935	=	Obscn
ENSMUSG00000036938	=	1810049H19Rik
ENSMUSG00000036940	=	Aof2
ENSMUSG00000036941	=	Elac1
ENSMUSG00000036943	=	Rab8b
ENSMUSG00000036944	=	Tmem71
ENSMUSG00000036948	=	BC037034
ENSMUSG00000036949	=	Slc39a12
ENSMUSG00000036951	=	C130079G13Rik
ENSMUSG00000036955	=	2510003E04Rik
ENSMUSG00000036957	=	Lrfn3
ENSMUSG00000036958	=	Cst11
ENSMUSG00000036959	=	Bcorl1
ENSMUSG00000036960	=	Clca5
ENSMUSG00000036961	=	Wnt8b
ENSMUSG00000036962	=	ENSMUSG00000036962
ENSMUSG00000036964	=	Trim17
ENSMUSG00000036966	=	Spryd3
ENSMUSG00000036968	=	Cnpy4
ENSMUSG00000036972	=	Zic4
ENSMUSG00000036975	=	Tmem177
ENSMUSG00000036977	=	Anapc10
ENSMUSG00000036980	=	Taf6
ENSMUSG00000036983	=	Tfb1m
ENSMUSG00000036985	=	Zdhhc9
ENSMUSG00000036986	=	Pml
ENSMUSG00000036989	=	Trim3
ENSMUSG00000036990	=	Otud4
ENSMUSG00000036992	=	Nxt1
ENSMUSG00000036995	=	Ddefl1
ENSMUSG00000036996	=	1810009J06Rik
ENSMUSG00000037001	=	Zfp39
ENSMUSG00000037003	=	Tenc1
ENSMUSG00000037005	=	Xpnpep2
ENSMUSG00000037007	=	Zfp113
ENSMUSG00000037010	=	Apln
ENSMUSG00000037012	=	Hk1
ENSMUSG00000037013	=	Ss18
ENSMUSG00000037014	=	Sstr4
ENSMUSG00000037015	=	Tmem185b
ENSMUSG00000037016	=	Frem2
ENSMUSG00000037017	=	Zscan21
ENSMUSG00000037019	=	BC038156
ENSMUSG00000037020	=	Wdr62
ENSMUSG00000037022	=	Mmaa
ENSMUSG00000037025	=	Foxa2
ENSMUSG00000037028	=	OTTMUSG00000008462
ENSMUSG00000037029	=	Zfp146
ENSMUSG00000037031	=	Tspan15
ENSMUSG00000037032	=	Apbb1
ENSMUSG00000037033	=	Clca4
ENSMUSG00000037034	=	Pax1
ENSMUSG00000037035	=	Inhbb
ENSMUSG00000037049	=	Smpd1
ENSMUSG00000037053	=	Azgp1
ENSMUSG00000037058	=	Paip2
ENSMUSG00000037060	=	Prkcdbp
ENSMUSG00000037062	=	Sh3glb1
ENSMUSG00000037064	=	ENSMUSG00000037064
ENSMUSG00000037070	=	Rbmxrt
ENSMUSG00000037071	=	Scd1
ENSMUSG00000037072	=	Sep15
ENSMUSG00000037075	=	Rnf139
ENSMUSG00000037085	=	Trmt12
ENSMUSG00000037086	=	1110059M19Rik
ENSMUSG00000037089	=	Slc35b2
ENSMUSG00000037095	=	Lrg1
ENSMUSG00000037096	=	Ube2d2
ENSMUSG00000037098	=	Rab11fip3
ENSMUSG00000037101	=	Ttc29
ENSMUSG00000037103	=	BC057552
ENSMUSG00000037104	=	Socs5
ENSMUSG00000037106	=	ENSMUSG00000037106
ENSMUSG00000037108	=	Pilrb2
ENSMUSG00000037110	=	A230067G21Rik
ENSMUSG00000037111	=	Setd7
ENSMUSG00000037112	=	Snf1lk2
ENSMUSG00000037119	=	D15Ertd621e
ENSMUSG00000037124	=	Trim58
ENSMUSG00000037126	=	Psd
ENSMUSG00000037129	=	Tmprss13
ENSMUSG00000037130	=	H2-M10.6
ENSMUSG00000037134	=	AI931714
ENSMUSG00000037138	=	Aff3
ENSMUSG00000037139	=	Myom3
ENSMUSG00000037140	=	Tas2r108
ENSMUSG00000037143	=	4930529M08Rik
ENSMUSG00000037145	=	2210407C18Rik
ENSMUSG00000037148	=	Arhgap10
ENSMUSG00000037149	=	Ddx1
ENSMUSG00000037151	=	Lrrc20
ENSMUSG00000037152	=	Ndufc1
ENSMUSG00000037157	=	Il22ra1
ENSMUSG00000037159	=	Wee2
ENSMUSG00000037161	=	4930583H14Rik
ENSMUSG00000037166	=	Ppp1r14a
ENSMUSG00000037167	=	Spaca5
ENSMUSG00000037169	=	Mycn
ENSMUSG00000037171	=	Nodal
ENSMUSG00000037172	=	E330009J07Rik
ENSMUSG00000037174	=	Elf2
ENSMUSG00000037185	=	Krt80
ENSMUSG00000037188	=	Grhl3
ENSMUSG00000037190	=	Cyb561d2
ENSMUSG00000037196	=	Pacrg
ENSMUSG00000037197	=	Rbm17
ENSMUSG00000037202	=	Prf1
ENSMUSG00000037204	=	9430023L20Rik
ENSMUSG00000037206	=	Islr
ENSMUSG00000037210	=	BC037112
ENSMUSG00000037211	=	Spry1
ENSMUSG00000037214	=	Thap1
ENSMUSG00000037216	=	Lipt1
ENSMUSG00000037217	=	Syn1
ENSMUSG00000037221	=	Mospd3
ENSMUSG00000037224	=	Zfyve28
ENSMUSG00000037225	=	Fgf2
ENSMUSG00000037234	=	Hook3
ENSMUSG00000037235	=	Mxd4
ENSMUSG00000037236	=	AY223547
ENSMUSG00000037239	=	Spred3
ENSMUSG00000037242	=	Clic4
ENSMUSG00000037243	=	Zfp692
ENSMUSG00000037246	=	H2-M10.5
ENSMUSG00000037247	=	1700125F08Rik
ENSMUSG00000037251	=	4930444A02Rik
ENSMUSG00000037253	=	Mex3c
ENSMUSG00000037254	=	Itih2
ENSMUSG00000037257	=	2310007F21Rik
ENSMUSG00000037259	=	6330439K17Rik
ENSMUSG00000037260	=	Hgsnat
ENSMUSG00000037262	=	Kin
ENSMUSG00000037263	=	1700055N04Rik
ENSMUSG00000037266	=	D4Wsu53e
ENSMUSG00000037270	=	4932438A13Rik
ENSMUSG00000037275	=	Gemin5
ENSMUSG00000037278	=	Tmem97
ENSMUSG00000037279	=	Ovol2
ENSMUSG00000037280	=	Galnt6
ENSMUSG00000037286	=	Stag1
ENSMUSG00000037287	=	Tbcel
ENSMUSG00000037291	=	4932438A13Rik
ENSMUSG00000037295	=	Ldlrap1
ENSMUSG00000037296	=	Lsm1
ENSMUSG00000037300	=	Ttc13
ENSMUSG00000037306	=	Man1c1
ENSMUSG00000037307	=	Banf2
ENSMUSG00000037313	=	Tacc3
ENSMUSG00000037315	=	Phf16
ENSMUSG00000037316	=	Bag4
ENSMUSG00000037318	=	Traf3ip3
ENSMUSG00000037321	=	Tap1
ENSMUSG00000037325	=	Bbs7
ENSMUSG00000037326	=	Solh
ENSMUSG00000037331	=	Larp1
ENSMUSG00000037334	=	H2-M1
ENSMUSG00000037335	=	Hand1
ENSMUSG00000037336	=	Gm1964
ENSMUSG00000037337	=	Map4k1
ENSMUSG00000037339	=	2410018C17Rik
ENSMUSG00000037341	=	Slc9a7
ENSMUSG00000037343	=	Taf2
ENSMUSG00000037344	=	Slc12a9
ENSMUSG00000037346	=	Hrh4
ENSMUSG00000037347	=	Chst7
ENSMUSG00000037348	=	Paqr7
ENSMUSG00000037349	=	Nudt22
ENSMUSG00000037351	=	Actr1b
ENSMUSG00000037353	=	Letmd1
ENSMUSG00000037355	=	4933407H18Rik
ENSMUSG00000037358	=	4930578C19Rik
ENSMUSG00000037361	=	0610009D07Rik
ENSMUSG00000037362	=	Nov
ENSMUSG00000037363	=	Letm2
ENSMUSG00000037364	=	Ars2
ENSMUSG00000037366	=	Pafah2
ENSMUSG00000037369	=	Utx
ENSMUSG00000037370	=	Enpp1
ENSMUSG00000037373	=	Ctbp1
ENSMUSG00000037375	=	Hhat
ENSMUSG00000037376	=	Trmt6
ENSMUSG00000037379	=	Spon2
ENSMUSG00000037381	=	ENSMUSG00000037381
ENSMUSG00000037386	=	Rims2
ENSMUSG00000037390	=	Muc3
ENSMUSG00000037393	=	Nmur2
ENSMUSG00000037395	=	Rcor3
ENSMUSG00000037400	=	Atp11b
ENSMUSG00000037405	=	Icam1
ENSMUSG00000037406	=	Htra4
ENSMUSG00000037408	=	Cnnm4
ENSMUSG00000037410	=	Tbc1d2b
ENSMUSG00000037411	=	Serpine1
ENSMUSG00000037415	=	Ranbp10
ENSMUSG00000037416	=	Dmxl1
ENSMUSG00000037418	=	Best1
ENSMUSG00000037419	=	Endod1
ENSMUSG00000037424	=	Taar9
ENSMUSG00000037426	=	Depdc5
ENSMUSG00000037428	=	Vgf
ENSMUSG00000037432	=	ENSMUSG00000037432
ENSMUSG00000037434	=	Slc30a1
ENSMUSG00000037437	=	Adam32
ENSMUSG00000037438	=	ENSMUSG00000037438
ENSMUSG00000037440	=	Vnn1
ENSMUSG00000037443	=	Ccdc21
ENSMUSG00000037446	=	Tulp1
ENSMUSG00000037447	=	Arid5a
ENSMUSG00000037451	=	Slc22a20
ENSMUSG00000037455	=	NP_898939.2
ENSMUSG00000037458	=	Azin1
ENSMUSG00000037461	=	Ints7
ENSMUSG00000037463	=	Fbxo27
ENSMUSG00000037465	=	Klf10
ENSMUSG00000037466	=	4930427A07Rik
ENSMUSG00000037469	=	C330005M16Rik
ENSMUSG00000037470	=	Ugcgl1
ENSMUSG00000037474	=	Dtl
ENSMUSG00000037475	=	Thoc2
ENSMUSG00000037477	=	Tbx10
ENSMUSG00000037482	=	Erv3
ENSMUSG00000037486	=	Asxl2
ENSMUSG00000037487	=	Ubr5
ENSMUSG00000037490	=	Slc2a12
ENSMUSG00000037492	=	Zmat4
ENSMUSG00000037493	=	Cib2
ENSMUSG00000037499	=	Nenf
ENSMUSG00000037503	=	BC043098
ENSMUSG00000037509	=	Arhgef4
ENSMUSG00000037513	=	Samd4b
ENSMUSG00000037514	=	Pank2
ENSMUSG00000037519	=	Ppfia1
ENSMUSG00000037523	=	D430028G21Rik
ENSMUSG00000037525	=	Bcdin3d
ENSMUSG00000037526	=	D14Ertd436e
ENSMUSG00000037529	=	Tesp2
ENSMUSG00000037531	=	Mrpl47
ENSMUSG00000037533	=	Rapgef6
ENSMUSG00000037535	=	1700021A07Rik
ENSMUSG00000037536	=	Fbxo34
ENSMUSG00000037537	=	H2-M11
ENSMUSG00000037541	=	Shank2
ENSMUSG00000037542	=	Aldh8a1
ENSMUSG00000037544	=	Dlg7
ENSMUSG00000037548	=	H2-DMb2
ENSMUSG00000037552	=	Plekhg2
ENSMUSG00000037553	=	Zdhhc18
ENSMUSG00000037563	=	Rps16
ENSMUSG00000037568	=	Vash2
ENSMUSG00000037570	=	Mcrs1
ENSMUSG00000037572	=	Wdhd1
ENSMUSG00000037573	=	Tob1
ENSMUSG00000037577	=	Abhd9
ENSMUSG00000037578	=	Pkd2l1
ENSMUSG00000037579	=	Kcnh3
ENSMUSG00000037580	=	Gch1
ENSMUSG00000037581	=	Rps6kc1
ENSMUSG00000037583	=	Nr0b2
ENSMUSG00000037593	=	BC030499
ENSMUSG00000037594	=	BC022687
ENSMUSG00000037600	=	1810019J16Rik
ENSMUSG00000037601	=	Nme1
ENSMUSG00000037603	=	ENSMUSG00000037603
ENSMUSG00000037605	=	Lphn3
ENSMUSG00000037606	=	Osbpl5
ENSMUSG00000037608	=	Bclaf1
ENSMUSG00000037610	=	Kcnmb2
ENSMUSG00000037613	=	Tnfrsf23
ENSMUSG00000037617	=	Spag1
ENSMUSG00000037621	=	Atoh8
ENSMUSG00000037622	=	Wdtc1
ENSMUSG00000037624	=	Kcnk2
ENSMUSG00000037625	=	Cldn11
ENSMUSG00000037627	=	ENSMUSG00000037627
ENSMUSG00000037628	=	Cdkn3
ENSMUSG00000037636	=	Slc25a43
ENSMUSG00000037638	=	EG382639
ENSMUSG00000037640	=	Zfp60
ENSMUSG00000037643	=	Prkci
ENSMUSG00000037646	=	Vps13b
ENSMUSG00000037649	=	H2-DMa
ENSMUSG00000037652	=	Phc3
ENSMUSG00000037653	=	Kctd8
ENSMUSG00000037656	=	Slc20a2
ENSMUSG00000037660	=	Gdf7
ENSMUSG00000037661	=	Gpr160
ENSMUSG00000037664	=	Cdkn1c
ENSMUSG00000037669	=	1110057K04Rik
ENSMUSG00000037674	=	Rfxdc2
ENSMUSG00000037679	=	Inf2
ENSMUSG00000037681	=	D9Ertd280e
ENSMUSG00000037683	=	Armc3
ENSMUSG00000037685	=	Atp8a1
ENSMUSG00000037686	=	A530050D06Rik
ENSMUSG00000037689	=	1700090G07Rik
ENSMUSG00000037692	=	Ahdc1
ENSMUSG00000037697	=	Ddhd1
ENSMUSG00000037703	=	Prosapip1
ENSMUSG00000037705	=	Tecta
ENSMUSG00000037706	=	Cd81
ENSMUSG00000037708	=	BC061194
ENSMUSG00000037709	=	D430015B01Rik
ENSMUSG00000037710	=	Cisd1
ENSMUSG00000037712	=	Fermt2
ENSMUSG00000037716	=	Ccdc33
ENSMUSG00000037720	=	Tmem33
ENSMUSG00000037722	=	Gnpnat1
ENSMUSG00000037725	=	Ckap2
ENSMUSG00000037727	=	Avp
ENSMUSG00000037730	=	Mynn
ENSMUSG00000037731	=	BC013712
ENSMUSG00000037735	=	2810032G03Rik
ENSMUSG00000037736	=	Limch1
ENSMUSG00000037737	=	Arpm1
ENSMUSG00000037738	=	Nek5
ENSMUSG00000037740	=	Mrps26
ENSMUSG00000037742	=	Eef1a1
ENSMUSG00000037747	=	Phyhipl
ENSMUSG00000037750	=	BC017647
ENSMUSG00000037752	=	Xkr8
ENSMUSG00000037754	=	Ppp1r16b
ENSMUSG00000037759	=	Ptger2
ENSMUSG00000037761	=	Actr5
ENSMUSG00000037762	=	Slc16a9
ENSMUSG00000037769	=	ENSMUSG00000037769
ENSMUSG00000037771	=	Slc32a1
ENSMUSG00000037772	=	OTTMUSG00000013301
ENSMUSG00000037773	=	A930025D01Rik
ENSMUSG00000037780	=	Mbl1
ENSMUSG00000037784	=	Dzip1l
ENSMUSG00000037787	=	2810002N01Rik
ENSMUSG00000037788	=	AW146242
ENSMUSG00000037790	=	Defb7
ENSMUSG00000037791	=	Phf12
ENSMUSG00000037792	=	ENSMUSG00000037792
ENSMUSG00000037795	=	B3bp
ENSMUSG00000037797	=	Adh4
ENSMUSG00000037798	=	Mat1a
ENSMUSG00000037801	=	Iqch
ENSMUSG00000037805	=	Rpl10a
ENSMUSG00000037808	=	2810485I05Rik
ENSMUSG00000037813	=	D630003M21Rik
ENSMUSG00000037814	=	Larp2
ENSMUSG00000037815	=	Ctnna1
ENSMUSG00000037816	=	Fbxw17
ENSMUSG00000037818	=	3110057O12Rik
ENSMUSG00000037820	=	Tgm2
ENSMUSG00000037822	=	1110003E01Rik
ENSMUSG00000037824	=	Tspan14
ENSMUSG00000037826	=	Ppm1k
ENSMUSG00000037827	=	Tom1
ENSMUSG00000037833	=	Sh2d4b
ENSMUSG00000037843	=	Vstm2l
ENSMUSG00000037845	=	D630004A14Rik
ENSMUSG00000037846	=	Rtkn2
ENSMUSG00000037847	=	BC016495
ENSMUSG00000037849	=	ENSMUSG00000037849
ENSMUSG00000037851	=	Iars
ENSMUSG00000037852	=	Cpe
ENSMUSG00000037855	=	Zfp365
ENSMUSG00000037857	=	Nufip2
ENSMUSG00000037860	=	Aim2
ENSMUSG00000037868	=	Egr2
ENSMUSG00000037872	=	Darc
ENSMUSG00000037876	=	Jmjd1c
ENSMUSG00000037884	=	1700017G19Rik
ENSMUSG00000037885	=	Stk35
ENSMUSG00000037887	=	Dusp8
ENSMUSG00000037890	=	Wdr19
ENSMUSG00000037892	=	Pcdh18
ENSMUSG00000037894	=	H2afz
ENSMUSG00000037896	=	Rcor1
ENSMUSG00000037902	=	Sirpa
ENSMUSG00000037904	=	Ankrd9
ENSMUSG00000037905	=	Bri3bp
ENSMUSG00000037907	=	Ankrd13b
ENSMUSG00000037910	=	1700018B24Rik
ENSMUSG00000037913	=	ENSMUSG00000037913
ENSMUSG00000037916	=	Ndufv1
ENSMUSG00000037921	=	BC013672
ENSMUSG00000037922	=	Bank1
ENSMUSG00000037924	=	Olfr16
ENSMUSG00000037926	=	Ssh2
ENSMUSG00000037933	=	Bicd2
ENSMUSG00000037935	=	Smarce1
ENSMUSG00000037936	=	Scarb1
ENSMUSG00000037938	=	Chchd5
ENSMUSG00000037940	=	Inpp4b
ENSMUSG00000037942	=	Crp
ENSMUSG00000037944	=	Ccr7
ENSMUSG00000037946	=	Fgd3
ENSMUSG00000037949	=	Tmem16k
ENSMUSG00000037953	=	A4gnt
ENSMUSG00000037957	=	Wdr20a
ENSMUSG00000037958	=	Ccdc55
ENSMUSG00000037960	=	1110007C09Rik
ENSMUSG00000037962	=	3110032G18Rik
ENSMUSG00000037965	=	Zc3h7a
ENSMUSG00000037966	=	Ninj1
ENSMUSG00000037971	=	1110032A03Rik
ENSMUSG00000037972	=	Snn
ENSMUSG00000037973	=	Ccdc129
ENSMUSG00000037974	=	Muc5ac
ENSMUSG00000037976	=	Gm462
ENSMUSG00000037977	=	6430571L13Rik
ENSMUSG00000037979	=	Ccdc92
ENSMUSG00000037982	=	MGI:3646552
ENSMUSG00000037984	=	Neurod6
ENSMUSG00000037989	=	Wnk2
ENSMUSG00000037990	=	Sh3md4
ENSMUSG00000037991	=	A630055G03Rik
ENSMUSG00000037992	=	Rara
ENSMUSG00000037993	=	Dhx38
ENSMUSG00000037994	=	Nhedc2
ENSMUSG00000037995	=	Igsf9
ENSMUSG00000037996	=	Slc24a2
ENSMUSG00000037997	=	Parp11
ENSMUSG00000037999	=	Centd1
ENSMUSG00000038000	=	Acd
ENSMUSG00000038002	=	Cramp1l
ENSMUSG00000038005	=	2700029M09Rik
ENSMUSG00000038007	=	Asah3l
ENSMUSG00000038009	=	2810451A06Rik
ENSMUSG00000038010	=	Ccdc138
ENSMUSG00000038011	=	ENSMUSG00000038011
ENSMUSG00000038013	=	Wipf2
ENSMUSG00000038014	=	BC010304
ENSMUSG00000038015	=	Prm2
ENSMUSG00000038020	=	Rapgefl1
ENSMUSG00000038022	=	C330043M08Rik
ENSMUSG00000038023	=	Atp6v0a2
ENSMUSG00000038024	=	Dennd4c
ENSMUSG00000038025	=	Phf2
ENSMUSG00000038026	=	Kcnj9
ENSMUSG00000038028	=	9630033F20Rik
ENSMUSG00000038034	=	Igsf8
ENSMUSG00000038037	=	Socs1
ENSMUSG00000038039	=	Gcc2
ENSMUSG00000038042	=	Ptpdc1
ENSMUSG00000038044	=	Gm443
ENSMUSG00000038045	=	ENSMUSG00000038045
ENSMUSG00000038046	=	Rnmtl1
ENSMUSG00000038047	=	6230416J20Rik
ENSMUSG00000038048	=	Cntnap5c
ENSMUSG00000038055	=	Dexi
ENSMUSG00000038056	=	Mll3
ENSMUSG00000038057	=	Dbil5
ENSMUSG00000038058	=	Nod1
ENSMUSG00000038059	=	2010002N04Rik
ENSMUSG00000038060	=	Dlec1
ENSMUSG00000038064	=	Cldn22
ENSMUSG00000038065	=	2410066E13Rik
ENSMUSG00000038067	=	Csf3
ENSMUSG00000038068	=	Rnf144b
ENSMUSG00000038069	=	Cdkn2aip
ENSMUSG00000038070	=	D530005L17Rik
ENSMUSG00000038071	=	Npy6r
ENSMUSG00000038072	=	Galnt11
ENSMUSG00000038074	=	Fkbp14
ENSMUSG00000038077	=	Kcna6
ENSMUSG00000038079	=	Als2cr4
ENSMUSG00000038080	=	Aof1
ENSMUSG00000038084	=	Opa1
ENSMUSG00000038085	=	4921517L17Rik
ENSMUSG00000038086	=	Hspb2
ENSMUSG00000038091	=	9130019P16Rik
ENSMUSG00000038092	=	Hsd3b5
ENSMUSG00000038094	=	Atp13a4
ENSMUSG00000038095	=	Sbno1
ENSMUSG00000038102	=	D030016E14Rik
ENSMUSG00000038112	=	AW551984
ENSMUSG00000038115	=	Tmem16b
ENSMUSG00000038116	=	Phf20
ENSMUSG00000038119	=	Cdon
ENSMUSG00000038121	=	4933403F05Rik
ENSMUSG00000038122	=	D630037F22Rik
ENSMUSG00000038126	=	Mphosph9
ENSMUSG00000038127	=	Ccdc50
ENSMUSG00000038128	=	Camk4
ENSMUSG00000038132	=	NP_001074894.1
ENSMUSG00000038135	=	Crygn
ENSMUSG00000038141	=	Tmem181
ENSMUSG00000038143	=	Stox2
ENSMUSG00000038145	=	Snrk
ENSMUSG00000038146	=	Notch3
ENSMUSG00000038147	=	Cd84
ENSMUSG00000038148	=	Cldn16
ENSMUSG00000038150	=	Ormdl3
ENSMUSG00000038151	=	Prdm1
ENSMUSG00000038152	=	5033430I15Rik
ENSMUSG00000038155	=	Gstp2
ENSMUSG00000038156	=	Spon1
ENSMUSG00000038160	=	Atg5
ENSMUSG00000038165	=	NR_003953.1
ENSMUSG00000038167	=	Plekhg6
ENSMUSG00000038168	=	Leprel1
ENSMUSG00000038170	=	Pde4dip
ENSMUSG00000038171	=	Rbm12
ENSMUSG00000038172	=	1810054D07Rik
ENSMUSG00000038173	=	Enpp6
ENSMUSG00000038174	=	D1Ertd53e
ENSMUSG00000038175	=	Mylip
ENSMUSG00000038178	=	Slc43a2
ENSMUSG00000038179	=	Slamf7
ENSMUSG00000038180	=	Spag4
ENSMUSG00000038181	=	2010209O12Rik
ENSMUSG00000038187	=	Btbd10
ENSMUSG00000038188	=	Scarf1
ENSMUSG00000038192	=	Cer1
ENSMUSG00000038193	=	Hand2
ENSMUSG00000038194	=	Lhb
ENSMUSG00000038195	=	Rilp
ENSMUSG00000038199	=	4931409K22Rik
ENSMUSG00000038201	=	Kcna7
ENSMUSG00000038203	=	Hoxa13
ENSMUSG00000038204	=	Asb10
ENSMUSG00000038205	=	Prkab2
ENSMUSG00000038206	=	Fbxo8
ENSMUSG00000038208	=	Perld1
ENSMUSG00000038209	=	Itln1
ENSMUSG00000038210	=	Hoxa11
ENSMUSG00000038212	=	Hiatl1
ENSMUSG00000038213	=	Tapbpl
ENSMUSG00000038214	=	AK122525
ENSMUSG00000038215	=	BC088983
ENSMUSG00000038216	=	Pnmt
ENSMUSG00000038217	=	2010305C02Rik
ENSMUSG00000038218	=	ENSMUSG00000038218
ENSMUSG00000038224	=	Serpinf2
ENSMUSG00000038225	=	Ccdc111
ENSMUSG00000038227	=	Hoxa9
ENSMUSG00000038233	=	C730027P07Rik
ENSMUSG00000038235	=	F11r
ENSMUSG00000038236	=	Hoxa7
ENSMUSG00000038239	=	Hrc
ENSMUSG00000038240	=	Pdss2
ENSMUSG00000038241	=	Cep250
ENSMUSG00000038242	=	Aox4
ENSMUSG00000038244	=	Mical2
ENSMUSG00000038246	=	D0H6S2654E
ENSMUSG00000038248	=	Sobp
ENSMUSG00000038250	=	Usp38
ENSMUSG00000038252	=	Ncapd2
ENSMUSG00000038253	=	Hoxa5
ENSMUSG00000038255	=	Neurod2
ENSMUSG00000038256	=	Bcl9
ENSMUSG00000038257	=	Glra3
ENSMUSG00000038259	=	Gdf5
ENSMUSG00000038260	=	Trpm4
ENSMUSG00000038264	=	Sema7a
ENSMUSG00000038267	=	3110004L20Rik
ENSMUSG00000038268	=	Ovca2
ENSMUSG00000038271	=	A930037G23Rik
ENSMUSG00000038274	=	Fau
ENSMUSG00000038276	=	Accn3
ENSMUSG00000038279	=	Nol1
ENSMUSG00000038280	=	Ostm1
ENSMUSG00000038286	=	Bphl
ENSMUSG00000038290	=	Smg6
ENSMUSG00000038291	=	Snx25
ENSMUSG00000038292	=	BC050196
ENSMUSG00000038295	=	Atg9b
ENSMUSG00000038296	=	Galntl4
ENSMUSG00000038298	=	Pdzk1
ENSMUSG00000038299	=	Wdr36
ENSMUSG00000038300	=	Pth2
ENSMUSG00000038301	=	Snx10
ENSMUSG00000038302	=	Lace1
ENSMUSG00000038304	=	Cd160
ENSMUSG00000038305	=	2810022L02Rik
ENSMUSG00000038311	=	2410017I17Rik
ENSMUSG00000038312	=	Edem2
ENSMUSG00000038319	=	Kcnh2
ENSMUSG00000038323	=	1700066M21Rik
ENSMUSG00000038324	=	Myh7b
ENSMUSG00000038327	=	Serpinb9f
ENSMUSG00000038330	=	Mrpl48-ps
ENSMUSG00000038331	=	Satb2
ENSMUSG00000038332	=	Sesn1
ENSMUSG00000038335	=	Tsr1
ENSMUSG00000038342	=	Mlxip
ENSMUSG00000038344	=	Rbbp7
ENSMUSG00000038346	=	Zfp384
ENSMUSG00000038347	=	Tcte2
ENSMUSG00000038349	=	Plcl1
ENSMUSG00000038351	=	Sgsm2
ENSMUSG00000038352	=	Arl5c
ENSMUSG00000038354	=	Ankrd35
ENSMUSG00000038357	=	Camp
ENSMUSG00000038365	=	Fbxo25
ENSMUSG00000038366	=	Lasp1
ENSMUSG00000038368	=	BC057079
ENSMUSG00000038369	=	Myh7b
ENSMUSG00000038370	=	Pcp4l1
ENSMUSG00000038371	=	Sbf2
ENSMUSG00000038372	=	Gmds
ENSMUSG00000038374	=	Rbm8a
ENSMUSG00000038375	=	Trp53inp2
ENSMUSG00000038379	=	Ttk
ENSMUSG00000038383	=	Pigu
ENSMUSG00000038384	=	Setd1b
ENSMUSG00000038387	=	Rras
ENSMUSG00000038388	=	Mpp6
ENSMUSG00000038390	=	Gpr162
ENSMUSG00000038393	=	Txnip
ENSMUSG00000038398	=	Upf3a
ENSMUSG00000038400	=	Tmepai
ENSMUSG00000038402	=	Foxf2
ENSMUSG00000038403	=	Hfe2
ENSMUSG00000038406	=	Scaf1
ENSMUSG00000038408	=	1700018A04Rik
ENSMUSG00000038412	=	Higd1a
ENSMUSG00000038415	=	Foxq1
ENSMUSG00000038416	=	Cdc16
ENSMUSG00000038417	=	Fig4
ENSMUSG00000038418	=	Egr1
ENSMUSG00000038421	=	Fcrla
ENSMUSG00000038422	=	Hdhd3
ENSMUSG00000038425	=	Poli
ENSMUSG00000038429	=	Usp5
ENSMUSG00000038437	=	Mllt6
ENSMUSG00000038446	=	Cdc40
ENSMUSG00000038451	=	Spsb2
ENSMUSG00000038453	=	P140
ENSMUSG00000038456	=	Dennd2a
ENSMUSG00000038457	=	Gm687
ENSMUSG00000038459	=	2210412D01Rik
ENSMUSG00000038462	=	Uqcrfs1
ENSMUSG00000038463	=	Olfml2b
ENSMUSG00000038467	=	Chmp4b
ENSMUSG00000038473	=	Nos1ap
ENSMUSG00000038481	=	Cdc2l6
ENSMUSG00000038482	=	Tfdp1
ENSMUSG00000038485	=	Socs7
ENSMUSG00000038486	=	Sv2a
ENSMUSG00000038489	=	Polr2l
ENSMUSG00000038491	=	4930520K10Rik
ENSMUSG00000038495	=	Otud7b
ENSMUSG00000038496	=	Slc19a3
ENSMUSG00000038497	=	Tmco3
ENSMUSG00000038498	=	Catsper1
ENSMUSG00000038500	=	Prr3
ENSMUSG00000038502	=	Ptov1
ENSMUSG00000038503	=	Mesdc2
ENSMUSG00000038506	=	Dcun1d2
ENSMUSG00000038507	=	Parp12
ENSMUSG00000038508	=	Gdf15
ENSMUSG00000038510	=	Bxdc1
ENSMUSG00000038515	=	Grtp1
ENSMUSG00000038517	=	Tbkbp1
ENSMUSG00000038518	=	Jarid2
ENSMUSG00000038520	=	Tbc1d17
ENSMUSG00000038521	=	C1s
ENSMUSG00000038522	=	AI317395
ENSMUSG00000038523	=	1700003F12Rik
ENSMUSG00000038524	=	Fchsd1
ENSMUSG00000038525	=	Armc10
ENSMUSG00000038526	=	Car14
ENSMUSG00000038527	=	C1rl
ENSMUSG00000038528	=	BC021785
ENSMUSG00000038530	=	Rgs4
ENSMUSG00000038533	=	Cbfa2t2
ENSMUSG00000038534	=	Osbpl7
ENSMUSG00000038535	=	Zfp280d
ENSMUSG00000038537	=	Mc3r
ENSMUSG00000038538	=	D130059P03Rik
ENSMUSG00000038539	=	Atf5
ENSMUSG00000038540	=	Tmc3
ENSMUSG00000038541	=	Srd5a2
ENSMUSG00000038542	=	Pcid2
ENSMUSG00000038543	=	BC028528
ENSMUSG00000038544	=	1110054O05Rik
ENSMUSG00000038545	=	Cul7
ENSMUSG00000038546	=	Ranbp9
ENSMUSG00000038550	=	Gm129
ENSMUSG00000038552	=	Fndc4
ENSMUSG00000038555	=	Reep2
ENSMUSG00000038560	=	Sp6
ENSMUSG00000038563	=	Eftud1
ENSMUSG00000038564	=	Ift172
ENSMUSG00000038567	=	Cyp24a1
ENSMUSG00000038569	=	Rad9b
ENSMUSG00000038570	=	1700129I04Rik
ENSMUSG00000038572	=	BC018465
ENSMUSG00000038576	=	Susd4
ENSMUSG00000038578	=	OTTMUSG00000007332
ENSMUSG00000038580	=	Sct
ENSMUSG00000038582	=	Pptc7
ENSMUSG00000038583	=	Pln
ENSMUSG00000038587	=	Akap12
ENSMUSG00000038591	=	Colec10
ENSMUSG00000038593	=	Hvcn1
ENSMUSG00000038594	=	ENSMUSG00000038594
ENSMUSG00000038598	=	AI481877
ENSMUSG00000038599	=	Capn8
ENSMUSG00000038600	=	Atp6v0a4
ENSMUSG00000038602	=	Slc35f1
ENSMUSG00000038604	=	2310066E14Rik
ENSMUSG00000038605	=	Samd10
ENSMUSG00000038607	=	Gng10
ENSMUSG00000038608	=	Dock10
ENSMUSG00000038611	=	AA673488
ENSMUSG00000038612	=	Mcl1
ENSMUSG00000038615	=	Nfe2l1
ENSMUSG00000038618	=	Rassf7
ENSMUSG00000038619	=	Ensa
ENSMUSG00000038622	=	Med30
ENSMUSG00000038623	=	Tm6sf1
ENSMUSG00000038624	=	Nepn
ENSMUSG00000038628	=	Polr3k
ENSMUSG00000038630	=	Zkscan16
ENSMUSG00000038633	=	Degs1
ENSMUSG00000038637	=	Lrrc56
ENSMUSG00000038641	=	Akr1d1
ENSMUSG00000038642	=	Ctss
ENSMUSG00000038644	=	Pold1
ENSMUSG00000038646	=	2610204K14Rik
ENSMUSG00000038648	=	Creb3l2
ENSMUSG00000038650	=	Rnh1
ENSMUSG00000038651	=	ENSMUSG00000038651
ENSMUSG00000038656	=	Cyp3a16
ENSMUSG00000038658	=	C030046E11Rik
ENSMUSG00000038663	=	Fsd2
ENSMUSG00000038664	=	Herc1
ENSMUSG00000038665	=	NP_001074675.1
ENSMUSG00000038668	=	Edg2
ENSMUSG00000038670	=	Mybpc2
ENSMUSG00000038671	=	Arfrp1
ENSMUSG00000038676	=	Ucn
ENSMUSG00000038677	=	Scube3
ENSMUSG00000038679	=	Trps1
ENSMUSG00000038683	=	Pak1ip1
ENSMUSG00000038685	=	Rtel1
ENSMUSG00000038690	=	Atp5j2
ENSMUSG00000038691	=	Mbd3l1
ENSMUSG00000038692	=	Hoxb4
ENSMUSG00000038695	=	Josd2
ENSMUSG00000038696	=	Mapkap1
ENSMUSG00000038697	=	Taf5l
ENSMUSG00000038700	=	Hoxb5
ENSMUSG00000038702	=	Dsel
ENSMUSG00000038704	=	0610012D14Rik
ENSMUSG00000038705	=	Gmeb2
ENSMUSG00000038708	=	Golga4
ENSMUSG00000038709	=	Txndc8
ENSMUSG00000038712	=	4930504E06Rik
ENSMUSG00000038717	=	Atp5l
ENSMUSG00000038718	=	Pbx3
ENSMUSG00000038721	=	Hoxb7
ENSMUSG00000038722	=	Bud31
ENSMUSG00000038725	=	Pkhd1l1
ENSMUSG00000038729	=	Akap2
ENSMUSG00000038732	=	Mboat1
ENSMUSG00000038733	=	Wdr26
ENSMUSG00000038736	=	Nudcd1
ENSMUSG00000038738	=	ENSMUSG00000038738
ENSMUSG00000038740	=	2610528K11Rik
ENSMUSG00000038742	=	Angptl6
ENSMUSG00000038745	=	Nlrp6
ENSMUSG00000038750	=	Omt2b
ENSMUSG00000038751	=	Ptk6
ENSMUSG00000038754	=	Elovl3
ENSMUSG00000038756	=	Ttll6
ENSMUSG00000038759	=	Nup205
ENSMUSG00000038760	=	Trhr
ENSMUSG00000038762	=	Abcf1
ENSMUSG00000038763	=	Alpk3
ENSMUSG00000038764	=	Ptpn3
ENSMUSG00000038765	=	Lmx1b
ENSMUSG00000038766	=	Gabpb2
ENSMUSG00000038768	=	9130409I23Rik
ENSMUSG00000038770	=	AW146299
ENSMUSG00000038773	=	Jmjd1b
ENSMUSG00000038774	=	Ascc3
ENSMUSG00000038775	=	Vill
ENSMUSG00000038776	=	Ephx1
ENSMUSG00000038777	=	Sema6c
ENSMUSG00000038780	=	Smurf1
ENSMUSG00000038781	=	Stap2
ENSMUSG00000038782	=	1700028J19Rik
ENSMUSG00000038784	=	Cnot4
ENSMUSG00000038791	=	Scgb3a2
ENSMUSG00000038792	=	4931403M11Rik
ENSMUSG00000038793	=	Lefty1
ENSMUSG00000038797	=	Zscan2
ENSMUSG00000038801	=	Scgb1c1
ENSMUSG00000038803	=	2310016E02Rik
ENSMUSG00000038805	=	Six3
ENSMUSG00000038806	=	BC031781
ENSMUSG00000038807	=	Garnl4
ENSMUSG00000038811	=	Gngt2
ENSMUSG00000038812	=	0610038D11Rik
ENSMUSG00000038816	=	Ctnnal1
ENSMUSG00000038822	=	Hace1
ENSMUSG00000038827	=	BC026590
ENSMUSG00000038828	=	1110039B18Rik
ENSMUSG00000038831	=	Ralgps1
ENSMUSG00000038836	=	Agbl3
ENSMUSG00000038838	=	Vars2
ENSMUSG00000038840	=	Birc7
ENSMUSG00000038843	=	Gcnt1
ENSMUSG00000038844	=	Kif16b
ENSMUSG00000038845	=	1700071K01Rik
ENSMUSG00000038848	=	Ythdf1
ENSMUSG00000038855	=	Itpkb
ENSMUSG00000038859	=	Baiap2l1
ENSMUSG00000038860	=	Garnl3
ENSMUSG00000038861	=	Pi4kb
ENSMUSG00000038866	=	Zcchc2
ENSMUSG00000038871	=	Bpgm
ENSMUSG00000038872	=	Zfhx3
ENSMUSG00000038876	=	Rnf146
ENSMUSG00000038879	=	Npal2
ENSMUSG00000038880	=	Mrps34
ENSMUSG00000038883	=	Prl3a1
ENSMUSG00000038884	=	A230050P20Rik
ENSMUSG00000038886	=	Man2a2
ENSMUSG00000038888	=	Atpbd3
ENSMUSG00000038891	=	Prl3b1
ENSMUSG00000038893	=	5730593F17Rik
ENSMUSG00000038894	=	Irs2
ENSMUSG00000038895	=	Zfp653
ENSMUSG00000038900	=	Rpl12
ENSMUSG00000038902	=	Pogz
ENSMUSG00000038903	=	Ccdc68
ENSMUSG00000038909	=	Myst2
ENSMUSG00000038910	=	Plcl2
ENSMUSG00000038914	=	Dido1
ENSMUSG00000038916	=	6330407J23Rik
ENSMUSG00000038917	=	3930402G23Rik
ENSMUSG00000038925	=	E330034G19Rik
ENSMUSG00000038930	=	Rccd1
ENSMUSG00000038932	=	Tcfl5
ENSMUSG00000038936	=	Sccpdh
ENSMUSG00000038943	=	Prc1
ENSMUSG00000038949	=	9630058J23Rik
ENSMUSG00000038954	=	Supt3h
ENSMUSG00000038957	=	Edc3
ENSMUSG00000038963	=	Slco4a1
ENSMUSG00000038965	=	Ube2l3
ENSMUSG00000038967	=	Pdk2
ENSMUSG00000038968	=	Klk1b16
ENSMUSG00000038970	=	Lmtk2
ENSMUSG00000038973	=	Cldnd2
ENSMUSG00000038975	=	Rabggtb
ENSMUSG00000038976	=	Ppp1r9b
ENSMUSG00000038980	=	BC066135
ENSMUSG00000038982	=	Muted
ENSMUSG00000038984	=	Tspyl5
ENSMUSG00000038987	=	1700019L03Rik
ENSMUSG00000038990	=	Cables2
ENSMUSG00000038991	=	Txndc5
ENSMUSG00000038994	=	Hils1
ENSMUSG00000038997	=	Asb17
ENSMUSG00000039000	=	Ube3c
ENSMUSG00000039001	=	Rps21
ENSMUSG00000039004	=	Bmp6
ENSMUSG00000039005	=	Tlr4
ENSMUSG00000039007	=	Pgcp
ENSMUSG00000039013	=	Siglec5
ENSMUSG00000039016	=	Timm8b
ENSMUSG00000039018	=	Mtg1
ENSMUSG00000039021	=	Ttc16
ENSMUSG00000039031	=	Arhgap18
ENSMUSG00000039032	=	Tsga13
ENSMUSG00000039033	=	Tasp1
ENSMUSG00000039037	=	St6galnac5
ENSMUSG00000039041	=	Adrm1
ENSMUSG00000039043	=	2610034B18Rik
ENSMUSG00000039046	=	Usp6nl
ENSMUSG00000039047	=	Pigk
ENSMUSG00000039048	=	Foxred1
ENSMUSG00000039050	=	Osbpl2
ENSMUSG00000039055	=	Eme1
ENSMUSG00000039057	=	Myo16
ENSMUSG00000039058	=	Ak5
ENSMUSG00000039059	=	Hrh3
ENSMUSG00000039062	=	Anpep
ENSMUSG00000039063	=	Echdc3
ENSMUSG00000039065	=	A930016P21Rik
ENSMUSG00000039067	=	Psmd7
ENSMUSG00000039068	=	Zzz3
ENSMUSG00000039069	=	Gtpbp5
ENSMUSG00000039070	=	Cpa4
ENSMUSG00000039079	=	Trhr2
ENSMUSG00000039081	=	Zfp503
ENSMUSG00000039084	=	Chad
ENSMUSG00000039086	=	Ss18l1
ENSMUSG00000039087	=	Rreb1
ENSMUSG00000039089	=	L3mbtl3
ENSMUSG00000039092	=	Sptlc3
ENSMUSG00000039095	=	En2
ENSMUSG00000039096	=	Rsad1
ENSMUSG00000039097	=	Rln1
ENSMUSG00000039098	=	ENSMUSG00000039098
ENSMUSG00000039099	=	Wdr93
ENSMUSG00000039100	=	March6
ENSMUSG00000039103	=	Nexn
ENSMUSG00000039105	=	Atp6v1g1
ENSMUSG00000039106	=	Htr5a
ENSMUSG00000039108	=	Lsm14b
ENSMUSG00000039109	=	F13a1
ENSMUSG00000039110	=	Mycbpap
ENSMUSG00000039114	=	Nrn1
ENSMUSG00000039115	=	Itga9
ENSMUSG00000039116	=	Gpr126
ENSMUSG00000039117	=	Taf4a
ENSMUSG00000039126	=	A230083H22Rik
ENSMUSG00000039128	=	Cdc123
ENSMUSG00000039130	=	Zc3hc1
ENSMUSG00000039131	=	Gipc2
ENSMUSG00000039133	=	9330171B17Rik
ENSMUSG00000039137	=	Whrn
ENSMUSG00000039138	=	4930591A17Rik
ENSMUSG00000039145	=	Camk1d
ENSMUSG00000039146	=	H28
ENSMUSG00000039148	=	Sart1
ENSMUSG00000039153	=	Runx2
ENSMUSG00000039154	=	Shd
ENSMUSG00000039155	=	Cdh26
ENSMUSG00000039156	=	Stim2
ENSMUSG00000039157	=	C230093N12Rik
ENSMUSG00000039158	=	Akna
ENSMUSG00000039159	=	Ube2h
ENSMUSG00000039163	=	2010110K16Rik
ENSMUSG00000039164	=	4933440H19Rik
ENSMUSG00000039166	=	Akap7
ENSMUSG00000039167	=	Eltd1
ENSMUSG00000039168	=	Dap
ENSMUSG00000039174	=	1700003H04Rik
ENSMUSG00000039176	=	Polg
ENSMUSG00000039178	=	Tbc1d19
ENSMUSG00000039179	=	Tekt5
ENSMUSG00000039182	=	AW209491
ENSMUSG00000039183	=	Nubp2
ENSMUSG00000039187	=	Fanci
ENSMUSG00000039191	=	Rbpj
ENSMUSG00000039193	=	Nlrc4
ENSMUSG00000039194	=	Rlbp1
ENSMUSG00000039195	=	1110008P14Rik
ENSMUSG00000039196	=	Orm1
ENSMUSG00000039197	=	Adk
ENSMUSG00000039198	=	Ptchd3
ENSMUSG00000039199	=	Zdhhc1
ENSMUSG00000039200	=	Atf7ip2
ENSMUSG00000039201	=	Tbc1d25
ENSMUSG00000039202	=	Abhd2
ENSMUSG00000039205	=	Ciz1
ENSMUSG00000039206	=	Daglb
ENSMUSG00000039208	=	Metrnl
ENSMUSG00000039209	=	Rpl39l
ENSMUSG00000039210	=	Gpatch2
ENSMUSG00000039215	=	Svs1
ENSMUSG00000039217	=	Il18
ENSMUSG00000039218	=	Srrm2
ENSMUSG00000039219	=	Arid4b
ENSMUSG00000039220	=	Ppp1r10
ENSMUSG00000039221	=	Rpl22l1
ENSMUSG00000039224	=	D1Pas1
ENSMUSG00000039230	=	Tbcd
ENSMUSG00000039231	=	Suv39h1
ENSMUSG00000039232	=	Stx11
ENSMUSG00000039233	=	Tbce
ENSMUSG00000039234	=	Sec24d
ENSMUSG00000039236	=	Isg20
ENSMUSG00000039238	=	Zfp750
ENSMUSG00000039239	=	Tgfb2
ENSMUSG00000039242	=	B3galnt2
ENSMUSG00000039244	=	E130309D02Rik
ENSMUSG00000039245	=	ENSMUSG00000039245
ENSMUSG00000039246	=	Lyplal1
ENSMUSG00000039252	=	Lgi2
ENSMUSG00000039253	=	BC032265
ENSMUSG00000039254	=	Pomt1
ENSMUSG00000039257	=	Vstm2b
ENSMUSG00000039262	=	5830434P21Rik
ENSMUSG00000039263	=	Npepl1
ENSMUSG00000039264	=	Gimap3
ENSMUSG00000039269	=	2300002M23Rik
ENSMUSG00000039270	=	Megf9
ENSMUSG00000039275	=	Foxk2
ENSMUSG00000039278	=	Pcsk1n
ENSMUSG00000039282	=	Shprh
ENSMUSG00000039285	=	Azi2
ENSMUSG00000039286	=	Fndc3b
ENSMUSG00000039294	=	BC017643
ENSMUSG00000039296	=	Spdyb
ENSMUSG00000039298	=	Cdk5rap2
ENSMUSG00000039304	=	Tnfsf10
ENSMUSG00000039307	=	Hexdc
ENSMUSG00000039308	=	Ndst2
ENSMUSG00000039309	=	Edaradd
ENSMUSG00000039313	=	AF529169
ENSMUSG00000039315	=	Clnk
ENSMUSG00000039316	=	Rftn1
ENSMUSG00000039318	=	Rab3gap2
ENSMUSG00000039321	=	Uts2r
ENSMUSG00000039323	=	Igfbp2
ENSMUSG00000039328	=	Rnf122
ENSMUSG00000039329	=	Tex19
ENSMUSG00000039330	=	Tsga10ip
ENSMUSG00000039335	=	Spata16
ENSMUSG00000039337	=	4921530G04Rik
ENSMUSG00000039339	=	2010001E11Rik
ENSMUSG00000039342	=	Ankar
ENSMUSG00000039345	=	BC024814
ENSMUSG00000039347	=	Atp6v0e2
ENSMUSG00000039349	=	C130074G19Rik
ENSMUSG00000039354	=	Smarcal1
ENSMUSG00000039356	=	Exosc2
ENSMUSG00000039357	=	Fut11
ENSMUSG00000039358	=	Drd5
ENSMUSG00000039361	=	Picalm
ENSMUSG00000039364	=	Sectm1b
ENSMUSG00000039367	=	Sec24c
ENSMUSG00000039372	=	March4
ENSMUSG00000039375	=	Wdr17
ENSMUSG00000039376	=	Synpo2l
ENSMUSG00000039377	=	Hlx
ENSMUSG00000039382	=	Wdr45
ENSMUSG00000039384	=	Dusp10
ENSMUSG00000039385	=	Cdh6
ENSMUSG00000039391	=	Ccdc81
ENSMUSG00000039395	=	Mreg
ENSMUSG00000039396	=	Neil3
ENSMUSG00000039405	=	Prss23
ENSMUSG00000039410	=	Prdm16
ENSMUSG00000039414	=	Heatr5b
ENSMUSG00000039419	=	Cntnap2
ENSMUSG00000039427	=	Alg1
ENSMUSG00000039428	=	Tmem135
ENSMUSG00000039431	=	Mtmr7
ENSMUSG00000039438	=	BC021608
ENSMUSG00000039449	=	Prpf18
ENSMUSG00000039450	=	Dcxr
ENSMUSG00000039452	=	Snx22
ENSMUSG00000039456	=	Morc3
ENSMUSG00000039457	=	Ppl
ENSMUSG00000039458	=	Mtmr12
ENSMUSG00000039461	=	Tcta
ENSMUSG00000039462	=	Col10a1
ENSMUSG00000039463	=	Slc9a8
ENSMUSG00000039470	=	Zdhhc2
ENSMUSG00000039473	=	Ubn1
ENSMUSG00000039474	=	Wfs1
ENSMUSG00000039476	=	Prrx2
ENSMUSG00000039477	=	Zfp469
ENSMUSG00000039478	=	2900075B16Rik
ENSMUSG00000039480	=	Nt5dc1
ENSMUSG00000039481	=	Nrtn
ENSMUSG00000039483	=	Asb6
ENSMUSG00000039485	=	Tspyl4
ENSMUSG00000039488	=	Cntn5
ENSMUSG00000039492	=	Ccdc27
ENSMUSG00000039496	=	Armetl1
ENSMUSG00000039497	=	Dse
ENSMUSG00000039501	=	Znfx1
ENSMUSG00000039503	=	ENSMUSG00000039503
ENSMUSG00000039508	=	4732454E20Rik
ENSMUSG00000039509	=	Nup133
ENSMUSG00000039512	=	Uhrf1bp1
ENSMUSG00000039515	=	Ppp2r4
ENSMUSG00000039518	=	Cdsn
ENSMUSG00000039519	=	Cyp7b1
ENSMUSG00000039521	=	Foxp3
ENSMUSG00000039523	=	BC046331
ENSMUSG00000039529	=	Atp8b1
ENSMUSG00000039530	=	Tusc3
ENSMUSG00000039531	=	2700019D07Rik
ENSMUSG00000039533	=	Mmd2
ENSMUSG00000039536	=	Stau1
ENSMUSG00000039539	=	Sgcz
ENSMUSG00000039540	=	4921524L21Rik
ENSMUSG00000039542	=	Ncam1
ENSMUSG00000039543	=	Ttc18
ENSMUSG00000039545	=	4930524L23Rik
ENSMUSG00000039546	=	Ajap1
ENSMUSG00000039552	=	Rshl3
ENSMUSG00000039555	=	Cylc2
ENSMUSG00000039556	=	Ppp1r3f
ENSMUSG00000039563	=	2210406O10Rik
ENSMUSG00000039568	=	1500031H01Rik
ENSMUSG00000039577	=	Nphp4
ENSMUSG00000039578	=	MGI:3045349
ENSMUSG00000039579	=	Grin3a
ENSMUSG00000039585	=	Myo9a
ENSMUSG00000039594	=	A730069N07Rik
ENSMUSG00000039599	=	AA536717
ENSMUSG00000039601	=	Rcan2
ENSMUSG00000039607	=	Rbms3
ENSMUSG00000039608	=	Olfr303
ENSMUSG00000039611	=	2810432L12Rik
ENSMUSG00000039615	=	Stub1
ENSMUSG00000039616	=	Mocos
ENSMUSG00000039617	=	NM_026623.3
ENSMUSG00000039620	=	6430573F11Rik
ENSMUSG00000039621	=	BC067047
ENSMUSG00000039623	=	C330006K01Rik
ENSMUSG00000039628	=	Hs3st6
ENSMUSG00000039629	=	D330017J20Rik
ENSMUSG00000039630	=	Hnrnpu
ENSMUSG00000039632	=	C330001K17Rik
ENSMUSG00000039633	=	NP_001074619.1
ENSMUSG00000039634	=	Zfp189
ENSMUSG00000039637	=	Coro7
ENSMUSG00000039639	=	Kcne1
ENSMUSG00000039640	=	Mrpl12
ENSMUSG00000039646	=	Vasn
ENSMUSG00000039648	=	Ccbl1
ENSMUSG00000039652	=	Cpeb3
ENSMUSG00000039653	=	Baat
ENSMUSG00000039656	=	Rxrb
ENSMUSG00000039660	=	D2Wsu81e
ENSMUSG00000039661	=	Dusp26
ENSMUSG00000039662	=	Icmt
ENSMUSG00000039670	=	1810049H13Rik
ENSMUSG00000039671	=	Prkcbp1
ENSMUSG00000039672	=	Kcne2
ENSMUSG00000039676	=	Capsl
ENSMUSG00000039678	=	Tbc1d13
ENSMUSG00000039680	=	Mrps6
ENSMUSG00000039682	=	Lap3
ENSMUSG00000039683	=	Sdk1
ENSMUSG00000039684	=	ENSMUSG00000039684
ENSMUSG00000039686	=	Zer1
ENSMUSG00000039691	=	Tspan10
ENSMUSG00000039693	=	5730528L13Rik
ENSMUSG00000039697	=	Ncoa7
ENSMUSG00000039699	=	Batf2
ENSMUSG00000039701	=	Usp53
ENSMUSG00000039703	=	Nploc4
ENSMUSG00000039704	=	Lmbrd2
ENSMUSG00000039706	=	Ldb2
ENSMUSG00000039710	=	Slc7a12
ENSMUSG00000039713	=	Plekhg5
ENSMUSG00000039714	=	Cplx3
ENSMUSG00000039715	=	Wdr34
ENSMUSG00000039716	=	Dock3
ENSMUSG00000039717	=	Ralyl
ENSMUSG00000039720	=	Got1l1
ENSMUSG00000039725	=	2810408M09Rik
ENSMUSG00000039728	=	Slc6a5
ENSMUSG00000039735	=	Fnbp1l
ENSMUSG00000039737	=	Prkrip1
ENSMUSG00000039738	=	Btbd12
ENSMUSG00000039740	=	Alg2
ENSMUSG00000039741	=	Bahcc1
ENSMUSG00000039742	=	BC048651
ENSMUSG00000039745	=	Htatip2
ENSMUSG00000039747	=	Orai2
ENSMUSG00000039748	=	Exo1
ENSMUSG00000039752	=	ENSMUSG00000039752
ENSMUSG00000039753	=	Fbxl5
ENSMUSG00000039754	=	Alkbh4
ENSMUSG00000039756	=	Dnttip2
ENSMUSG00000039759	=	Thap3
ENSMUSG00000039760	=	Il22ra2
ENSMUSG00000039763	=	ORF28
ENSMUSG00000039765	=	Cc2d2a
ENSMUSG00000039768	=	Dnajc11
ENSMUSG00000039770	=	Ypel5
ENSMUSG00000039771	=	Polr2j
ENSMUSG00000039774	=	Galnt12
ENSMUSG00000039775	=	Defb3
ENSMUSG00000039781	=	Azi1
ENSMUSG00000039782	=	Cpeb2
ENSMUSG00000039783	=	Kmo
ENSMUSG00000039785	=	Defb5
ENSMUSG00000039787	=	Cercam
ENSMUSG00000039789	=	Zfp597
ENSMUSG00000039795	=	Zfand1
ENSMUSG00000039798	=	2600006K01Rik
ENSMUSG00000039801	=	2410089E03Rik
ENSMUSG00000039804	=	Ncoa5
ENSMUSG00000039809	=	Gabbr2
ENSMUSG00000039810	=	Zc3h10
ENSMUSG00000039813	=	Tbc1d2
ENSMUSG00000039814	=	Xkr5
ENSMUSG00000039824	=	Myl6b
ENSMUSG00000039826	=	Trub2
ENSMUSG00000039828	=	Wdr70
ENSMUSG00000039830	=	Olig2
ENSMUSG00000039831	=	Arhgap29
ENSMUSG00000039833	=	ENSMUSG00000039833
ENSMUSG00000039834	=	Zfp335
ENSMUSG00000039835	=	MGI:1917752
ENSMUSG00000039838	=	Slc45a1
ENSMUSG00000039840	=	5430411K18Rik
ENSMUSG00000039841	=	Zfp800
ENSMUSG00000039842	=	Mcph1
ENSMUSG00000039844	=	Rapgef1
ENSMUSG00000039849	=	F730014I05Rik
ENSMUSG00000039850	=	A730011L01Rik
ENSMUSG00000039851	=	4932438H23Rik
ENSMUSG00000039852	=	Rere
ENSMUSG00000039853	=	Trim14
ENSMUSG00000039854	=	Mrgpra2
ENSMUSG00000039860	=	2900083I11Rik
ENSMUSG00000039865	=	Slc44a3
ENSMUSG00000039873	=	Neurl2
ENSMUSG00000039878	=	Slc39a5
ENSMUSG00000039879	=	Heca
ENSMUSG00000039883	=	Lrrc17
ENSMUSG00000039886	=	Tmem120a
ENSMUSG00000039887	=	Alg14
ENSMUSG00000039891	=	Txlnb
ENSMUSG00000039895	=	Rnf213
ENSMUSG00000039899	=	Fgl2
ENSMUSG00000039901	=	9130011E15Rik
ENSMUSG00000039903	=	4931408A02Rik
ENSMUSG00000039904	=	Gpr37
ENSMUSG00000039908	=	Slc26a11
ENSMUSG00000039910	=	Cited2
ENSMUSG00000039911	=	Spsb1
ENSMUSG00000039913	=	Pak7
ENSMUSG00000039914	=	NP_001074509.1
ENSMUSG00000039917	=	Rhbdd2
ENSMUSG00000039929	=	4921511H13Rik
ENSMUSG00000039934	=	A530088I07Rik
ENSMUSG00000039936	=	Pik3cd
ENSMUSG00000039942	=	Ptger4
ENSMUSG00000039943	=	Plcb4
ENSMUSG00000039951	=	Wfdc3
ENSMUSG00000039952	=	Dag1
ENSMUSG00000039953	=	Clstn1
ENSMUSG00000039954	=	Stk32a
ENSMUSG00000039955	=	ENSMUSG00000039955
ENSMUSG00000039956	=	Mrap
ENSMUSG00000039958	=	4833442J19Rik
ENSMUSG00000039959	=	Hip1
ENSMUSG00000039960	=	Rhou
ENSMUSG00000039962	=	Olfr906
ENSMUSG00000039963	=	Ccdc40
ENSMUSG00000039967	=	Zfp292
ENSMUSG00000039968	=	NP_001074446.1
ENSMUSG00000039976	=	Tbc1d16
ENSMUSG00000039977	=	Ccdc67
ENSMUSG00000039981	=	Zc3h12d
ENSMUSG00000039982	=	Dtx4
ENSMUSG00000039983	=	Ccdc32
ENSMUSG00000039985	=	Tera
ENSMUSG00000039987	=	Phtf2
ENSMUSG00000039988	=	Ankrd13c
ENSMUSG00000039989	=	Cbx4
ENSMUSG00000039990	=	2700050L05Rik
ENSMUSG00000039994	=	Timeless
ENSMUSG00000039997	=	Ifi203
ENSMUSG00000039999	=	9530096D07Rik
ENSMUSG00000040003	=	Magi2
ENSMUSG00000040006	=	BC013529
ENSMUSG00000040007	=	Bahd1
ENSMUSG00000040009	=	Gnaz
ENSMUSG00000040010	=	Slc7a5
ENSMUSG00000040013	=	Fkbp6
ENSMUSG00000040016	=	Ptger3
ENSMUSG00000040017	=	Saa4
ENSMUSG00000040018	=	Cox15
ENSMUSG00000040021	=	Lats1
ENSMUSG00000040022	=	Rab11fip2
ENSMUSG00000040025	=	Ythdf2
ENSMUSG00000040026	=	Saa3
ENSMUSG00000040028	=	Elavl1
ENSMUSG00000040029	=	Ipo8
ENSMUSG00000040033	=	Stat2
ENSMUSG00000040034	=	Nup43
ENSMUSG00000040035	=	Disp2
ENSMUSG00000040037	=	Negr1
ENSMUSG00000040040	=	Ift88
ENSMUSG00000040043	=	Rbms2
ENSMUSG00000040044	=	Orc3l
ENSMUSG00000040046	=	Tph1
ENSMUSG00000040048	=	Ndufb10
ENSMUSG00000040054	=	Baz2a
ENSMUSG00000040055	=	Gjb6
ENSMUSG00000040061	=	Plcb2
ENSMUSG00000040065	=	NM_019540.2
ENSMUSG00000040078	=	ENSMUSG00000040078
ENSMUSG00000040084	=	Bub1b
ENSMUSG00000040086	=	Tnni3k
ENSMUSG00000040093	=	Bmf
ENSMUSG00000040097	=	Flywch1
ENSMUSG00000040102	=	Klhdc5
ENSMUSG00000040105	=	Ppapdc2
ENSMUSG00000040111	=	Gramd1b
ENSMUSG00000040112	=	Mrps35
ENSMUSG00000040113	=	ENSMUSG00000040113
ENSMUSG00000040118	=	Cacna2d1
ENSMUSG00000040121	=	2210417D09Rik
ENSMUSG00000040123	=	Zmym5
ENSMUSG00000040124	=	Scyl1bp1
ENSMUSG00000040125	=	Gpr26
ENSMUSG00000040127	=	Sdro
ENSMUSG00000040128	=	Pnrc1
ENSMUSG00000040132	=	Svs2
ENSMUSG00000040133	=	Gpr176
ENSMUSG00000040134	=	Rdh7
ENSMUSG00000040136	=	Abcc8
ENSMUSG00000040138	=	Ndph
ENSMUSG00000040139	=	9430038I01Rik
ENSMUSG00000040140	=	Tdrd6
ENSMUSG00000040146	=	Rgl3
ENSMUSG00000040147	=	Maob
ENSMUSG00000040148	=	Hmx3
ENSMUSG00000040151	=	Hs2st1
ENSMUSG00000040152	=	Thbs1
ENSMUSG00000040154	=	Wfdc5
ENSMUSG00000040158	=	Tax1bp3
ENSMUSG00000040163	=	1700034J05Rik
ENSMUSG00000040164	=	Kcns1
ENSMUSG00000040165	=	Cd209c
ENSMUSG00000040167	=	Ikzf5
ENSMUSG00000040170	=	Fmo2
ENSMUSG00000040174	=	Alkbh3
ENSMUSG00000040177	=	2310057M21Rik
ENSMUSG00000040181	=	Fmo1
ENSMUSG00000040183	=	Ankrd6
ENSMUSG00000040187	=	Arntl2
ENSMUSG00000040188	=	Scamp2
ENSMUSG00000040189	=	Ccdc114
ENSMUSG00000040195	=	Tmem194
ENSMUSG00000040197	=	Cd209e
ENSMUSG00000040204	=	2810417H13Rik
ENSMUSG00000040205	=	Cuzd1
ENSMUSG00000040209	=	Zfp704
ENSMUSG00000040212	=	Emp3
ENSMUSG00000040213	=	Ccbl2
ENSMUSG00000040217	=	ENSMUSG00000040217
ENSMUSG00000040219	=	Ttc12
ENSMUSG00000040220	=	Gas8
ENSMUSG00000040225	=	Bat2d
ENSMUSG00000040229	=	Gpr34
ENSMUSG00000040231	=	Syngr4
ENSMUSG00000040234	=	Tm7sf3
ENSMUSG00000040236	=	Trappc5
ENSMUSG00000040242	=	Fgfr1op2
ENSMUSG00000040247	=	Tbc1d10c
ENSMUSG00000040249	=	Lrp1
ENSMUSG00000040250	=	4933424B01Rik
ENSMUSG00000040253	=	Gbp6
ENSMUSG00000040254	=	Sema3d
ENSMUSG00000040258	=	Nxph4
ENSMUSG00000040260	=	Daam2
ENSMUSG00000040263	=	Klhdc4
ENSMUSG00000040264	=	Gbp5
ENSMUSG00000040265	=	Dnm3
ENSMUSG00000040268	=	Plekha1
ENSMUSG00000040269	=	Mrps28
ENSMUSG00000040270	=	Bach2
ENSMUSG00000040272	=	2610203E10Rik
ENSMUSG00000040274	=	Cdk6
ENSMUSG00000040276	=	Pacsin1
ENSMUSG00000040280	=	Ndufa4l2
ENSMUSG00000040282	=	BC052040
ENSMUSG00000040283	=	Btnl9
ENSMUSG00000040284	=	Gzmg
ENSMUSG00000040287	=	Stac3
ENSMUSG00000040289	=	Hey1
ENSMUSG00000040296	=	Ddx58
ENSMUSG00000040297	=	AI848100
ENSMUSG00000040298	=	Btbd16
ENSMUSG00000040302	=	C030048B08Rik
ENSMUSG00000040310	=	Alx4
ENSMUSG00000040312	=	Cchcr1
ENSMUSG00000040314	=	Ctsg
ENSMUSG00000040321	=	Zfp770
ENSMUSG00000040322	=	Slc25a24
ENSMUSG00000040323	=	Aph1a
ENSMUSG00000040325	=	Vprbp
ENSMUSG00000040327	=	Parc
ENSMUSG00000040328	=	Olfr56
ENSMUSG00000040329	=	Il7
ENSMUSG00000040331	=	Nsmce4a
ENSMUSG00000040339	=	B430201A12Rik
ENSMUSG00000040340	=	1700019B03Rik
ENSMUSG00000040345	=	Arhgap9
ENSMUSG00000040350	=	Trim7
ENSMUSG00000040351	=	Ankib1
ENSMUSG00000040354	=	Mars
ENSMUSG00000040356	=	Stk19
ENSMUSG00000040359	=	1810074P20Rik
ENSMUSG00000040363	=	2900008C10Rik
ENSMUSG00000040364	=	Sec1
ENSMUSG00000040365	=	Trim41
ENSMUSG00000040367	=	4932412H11Rik
ENSMUSG00000040370	=	Lyrm5
ENSMUSG00000040372	=	Gpr63
ENSMUSG00000040373	=	Cacng5
ENSMUSG00000040374	=	Pex2
ENSMUSG00000040380	=	Cbln3
ENSMUSG00000040383	=	Aqr
ENSMUSG00000040385	=	Ppp1ca
ENSMUSG00000040387	=	Klhl32
ENSMUSG00000040389	=	Wdr47
ENSMUSG00000040390	=	Map3k10
ENSMUSG00000040396	=	Abhd13
ENSMUSG00000040399	=	C630050I24Rik
ENSMUSG00000040405	=	Havcr1
ENSMUSG00000040407	=	Akap9
ENSMUSG00000040410	=	Fbxl4
ENSMUSG00000040412	=	5330417C22Rik
ENSMUSG00000040413	=	Timd2
ENSMUSG00000040414	=	Slc25a28
ENSMUSG00000040415	=	Dtx3
ENSMUSG00000040420	=	Cdh18
ENSMUSG00000040423	=	Rc3h1
ENSMUSG00000040424	=	Hipk4
ENSMUSG00000040428	=	Plekha4
ENSMUSG00000040429	=	Mterf
ENSMUSG00000040430	=	Pitpnc1
ENSMUSG00000040432	=	Ltb4r2
ENSMUSG00000040433	=	Zbtb38
ENSMUSG00000040434	=	Gyltl1b
ENSMUSG00000040435	=	Myd116
ENSMUSG00000040441	=	C78409
ENSMUSG00000040446	=	BC021395
ENSMUSG00000040447	=	Spns2
ENSMUSG00000040451	=	Sgms1
ENSMUSG00000040452	=	Cdh12
ENSMUSG00000040455	=	Usp45
ENSMUSG00000040456	=	1700054O13Rik
ENSMUSG00000040459	=	Arglu1
ENSMUSG00000040462	=	Os9
ENSMUSG00000040463	=	Mybbp1a
ENSMUSG00000040464	=	Gtpbp10
ENSMUSG00000040466	=	Blvrb
ENSMUSG00000040467	=	4921522P10Rik
ENSMUSG00000040471	=	Ggt6
ENSMUSG00000040472	=	Rabggta
ENSMUSG00000040473	=	A330021E22Rik
ENSMUSG00000040478	=	Prdm13
ENSMUSG00000040479	=	Dgkz
ENSMUSG00000040481	=	Bptf
ENSMUSG00000040482	=	Dom3z
ENSMUSG00000040483	=	Fbxo39
ENSMUSG00000040485	=	Lrrc52
ENSMUSG00000040488	=	Ltbp4
ENSMUSG00000040489	=	Sox30
ENSMUSG00000040490	=	Lrfn2
ENSMUSG00000040495	=	Chrm4
ENSMUSG00000040498	=	2210010C17Rik
ENSMUSG00000040502	=	March9
ENSMUSG00000040505	=	Abcg5
ENSMUSG00000040506	=	D030051N19Rik
ENSMUSG00000040511	=	Pvr
ENSMUSG00000040514	=	4921511H03Rik
ENSMUSG00000040520	=	Manea
ENSMUSG00000040521	=	Tsfm
ENSMUSG00000040522	=	Tlr8
ENSMUSG00000040524	=	Zfp609
ENSMUSG00000040525	=	Cblc
ENSMUSG00000040528	=	Gm885
ENSMUSG00000040532	=	Abhd11
ENSMUSG00000040533	=	Matn1
ENSMUSG00000040536	=	Necab1
ENSMUSG00000040537	=	Adam22
ENSMUSG00000040540	=	ENSMUSG00000040540
ENSMUSG00000040541	=	1700030E15Rik
ENSMUSG00000040543	=	Pitpnm3
ENSMUSG00000040548	=	Tex2
ENSMUSG00000040549	=	Ckap5
ENSMUSG00000040550	=	Otud6b
ENSMUSG00000040552	=	C3ar1
ENSMUSG00000040554	=	Aipl1
ENSMUSG00000040557	=	Wbscr27
ENSMUSG00000040560	=	Wdr7
ENSMUSG00000040562	=	Gstm2
ENSMUSG00000040563	=	BC018242
ENSMUSG00000040564	=	Apoc1
ENSMUSG00000040565	=	Btaf1
ENSMUSG00000040566	=	ENSMUSG00000040566
ENSMUSG00000040569	=	Slc26a7
ENSMUSG00000040570	=	Rundc3b
ENSMUSG00000040573	=	5830417I10Rik
ENSMUSG00000040575	=	Nlrp1c
ENSMUSG00000040576	=	Q6UJB9-2
ENSMUSG00000040577	=	ENSMUSG00000040577
ENSMUSG00000040583	=	Cyp2b13
ENSMUSG00000040584	=	Abcb1b
ENSMUSG00000040586	=	Ofd1
ENSMUSG00000040591	=	1110051M20Rik
ENSMUSG00000040592	=	Cd79b
ENSMUSG00000040594	=	Ranbp17
ENSMUSG00000040596	=	Pogk
ENSMUSG00000040599	=	Mis12
ENSMUSG00000040600	=	Eps8l3
ENSMUSG00000040601	=	Nlrp4a
ENSMUSG00000040605	=	Bace2
ENSMUSG00000040606	=	9030409G11Rik
ENSMUSG00000040610	=	Tlx3
ENSMUSG00000040612	=	ENSMUSG00000040612
ENSMUSG00000040613	=	Apobec1
ENSMUSG00000040614	=	Nlrp9c
ENSMUSG00000040616	=	Tmem51
ENSMUSG00000040618	=	Pck2
ENSMUSG00000040620	=	Dhx33
ENSMUSG00000040621	=	Gemin8
ENSMUSG00000040624	=	Plekhg1
ENSMUSG00000040627	=	Aicda
ENSMUSG00000040629	=	Mael
ENSMUSG00000040631	=	Dok4
ENSMUSG00000040632	=	Nrl
ENSMUSG00000040640	=	Erc2
ENSMUSG00000040648	=	Hisppd1
ENSMUSG00000040649	=	4933426K21Rik
ENSMUSG00000040650	=	Cyp2b23
ENSMUSG00000040651	=	D14Abb1e
ENSMUSG00000040652	=	Oaz2
ENSMUSG00000040653	=	Ppp1r14c
ENSMUSG00000040657	=	1700063H04Rik
ENSMUSG00000040658	=	BC048355
ENSMUSG00000040659	=	Efhd2
ENSMUSG00000040660	=	Cyp2b9
ENSMUSG00000040661	=	Rad54l2
ENSMUSG00000040663	=	Clcf1
ENSMUSG00000040666	=	Sh3bgr
ENSMUSG00000040667	=	Nup88
ENSMUSG00000040669	=	Phc1
ENSMUSG00000040675	=	Mthfd1l
ENSMUSG00000040680	=	Kremen2
ENSMUSG00000040681	=	Hmgn1
ENSMUSG00000040687	=	Madd
ENSMUSG00000040688	=	Tbl3
ENSMUSG00000040690	=	Col16a1
ENSMUSG00000040693	=	Slco4c1
ENSMUSG00000040694	=	Apobec2
ENSMUSG00000040697	=	Dnajc16
ENSMUSG00000040699	=	Limd2
ENSMUSG00000040701	=	Ap1g2
ENSMUSG00000040703	=	Cyp2s1
ENSMUSG00000040705	=	Ckm
ENSMUSG00000040706	=	Agmat
ENSMUSG00000040710	=	St8sia4
ENSMUSG00000040711	=	Sh3pxd2b
ENSMUSG00000040712	=	Camta2
ENSMUSG00000040713	=	Creg1
ENSMUSG00000040714	=	Klc3
ENSMUSG00000040715	=	Ddi2
ENSMUSG00000040717	=	Il17rd
ENSMUSG00000040720	=	1110037F02Rik
ENSMUSG00000040721	=	Zfhx2
ENSMUSG00000040722	=	Scamp5
ENSMUSG00000040723	=	Rcsd1
ENSMUSG00000040724	=	Kcna2
ENSMUSG00000040725	=	Hnrpul1
ENSMUSG00000040726	=	Hesx1
ENSMUSG00000040728	=	Rbm35a
ENSMUSG00000040729	=	AK129341
ENSMUSG00000040731	=	Eif4h
ENSMUSG00000040732	=	Erg
ENSMUSG00000040734	=	Ppp1r13l
ENSMUSG00000040738	=	Ints8
ENSMUSG00000040740	=	Slc25a34
ENSMUSG00000040746	=	Rnf167
ENSMUSG00000040747	=	Cd53
ENSMUSG00000040749	=	Siah1b
ENSMUSG00000040751	=	Lat2
ENSMUSG00000040752	=	Myh6
ENSMUSG00000040759	=	Cmtm5
ENSMUSG00000040760	=	Appl1
ENSMUSG00000040761	=	Spen
ENSMUSG00000040767	=	3300001G02Rik
ENSMUSG00000040770	=	Il25
ENSMUSG00000040771	=	AI314976
ENSMUSG00000040774	=	Cept1
ENSMUSG00000040775	=	ENSMUSG00000040775
ENSMUSG00000040782	=	Rfwd2
ENSMUSG00000040785	=	Ttc3
ENSMUSG00000040794	=	C1qtnf4
ENSMUSG00000040795	=	Iqcc
ENSMUSG00000040797	=	Iqsec3
ENSMUSG00000040808	=	S100g
ENSMUSG00000040809	=	Chi3l3
ENSMUSG00000040811	=	Eml2
ENSMUSG00000040812	=	Agbl2
ENSMUSG00000040813	=	Tex264
ENSMUSG00000040818	=	A630054L15Rik
ENSMUSG00000040820	=	Hlcs
ENSMUSG00000040822	=	1700123O20Rik
ENSMUSG00000040824	=	Snrpd2
ENSMUSG00000040828	=	Tmem146
ENSMUSG00000040829	=	Zmynd15
ENSMUSG00000040836	=	Gpr161
ENSMUSG00000040838	=	OTTMUSG00000002987
ENSMUSG00000040840	=	4930579G18Rik
ENSMUSG00000040841	=	Six5
ENSMUSG00000040842	=	D4Ertd22e
ENSMUSG00000040843	=	Tiprl
ENSMUSG00000040848	=	Sft2d2
ENSMUSG00000040850	=	Psme4
ENSMUSG00000040852	=	Plekhh2
ENSMUSG00000040855	=	Reps2
ENSMUSG00000040856	=	Dlk1
ENSMUSG00000040857	=	Erf
ENSMUSG00000040859	=	Bsdc1
ENSMUSG00000040860	=	Mfap2
ENSMUSG00000040865	=	MGI:2388655
ENSMUSG00000040866	=	Rshl1
ENSMUSG00000040867	=	Begain
ENSMUSG00000040875	=	Osbpl10
ENSMUSG00000040877	=	Wdr25
ENSMUSG00000040883	=	BC010787
ENSMUSG00000040888	=	Gfer
ENSMUSG00000040891	=	Foxa3
ENSMUSG00000040896	=	Kcnd3
ENSMUSG00000040899	=	Ccr6
ENSMUSG00000040901	=	Kcnk18
ENSMUSG00000040904	=	Rnasek
ENSMUSG00000040907	=	Atp1a3
ENSMUSG00000040913	=	Fbxw4
ENSMUSG00000040918	=	Slc19a2
ENSMUSG00000040919	=	4930505A04Rik
ENSMUSG00000040928	=	S100pbp
ENSMUSG00000040929	=	Rfx3
ENSMUSG00000040935	=	Padi6
ENSMUSG00000040936	=	Ulk4
ENSMUSG00000040938	=	Slc16a11
ENSMUSG00000040940	=	Arhgef1
ENSMUSG00000040943	=	E130014J05Rik
ENSMUSG00000040945	=	Rcc2
ENSMUSG00000040950	=	Mgl2
ENSMUSG00000040952	=	Rps19
ENSMUSG00000040953	=	ENSMUSG00000040953
ENSMUSG00000040957	=	Cables1
ENSMUSG00000040963	=	Asgr2
ENSMUSG00000040964	=	Arhgef10l
ENSMUSG00000040966	=	Slc22a2
ENSMUSG00000040969	=	D630013G24Rik
ENSMUSG00000040972	=	Igsf21
ENSMUSG00000040978	=	OTTMUSG00000005148
ENSMUSG00000040985	=	Sunc1
ENSMUSG00000040987	=	Mill2
ENSMUSG00000040990	=	Sh3kbp1
ENSMUSG00000040997	=	Abhd4
ENSMUSG00000040998	=	Npnt
ENSMUSG00000041000	=	Trim62
ENSMUSG00000041003	=	Nbeal1
ENSMUSG00000041009	=	Iqcf4
ENSMUSG00000041012	=	Cmtm8
ENSMUSG00000041014	=	Nrg3
ENSMUSG00000041020	=	Mtap7d2
ENSMUSG00000041025	=	C79267
ENSMUSG00000041028	=	Ghitm
ENSMUSG00000041035	=	5330431N19Rik
ENSMUSG00000041037	=	Irgq
ENSMUSG00000041040	=	Als2cr13
ENSMUSG00000041044	=	Lrit1
ENSMUSG00000041046	=	Ramp3
ENSMUSG00000041052	=	Slc7a13
ENSMUSG00000041057	=	Wdr43
ENSMUSG00000041058	=	Wwp1
ENSMUSG00000041059	=	ENSMUSG00000041059
ENSMUSG00000041062	=	BC052484
ENSMUSG00000041064	=	Pif1
ENSMUSG00000041068	=	4930596D02Rik
ENSMUSG00000041073	=	Nacad
ENSMUSG00000041075	=	Fzd7
ENSMUSG00000041078	=	Grid1
ENSMUSG00000041079	=	Rwdd2b
ENSMUSG00000041084	=	2310008M10Rik
ENSMUSG00000041096	=	Tspyl2
ENSMUSG00000041112	=	Elmo1
ENSMUSG00000041115	=	Iqsec2
ENSMUSG00000041117	=	ENSMUSG00000041117
ENSMUSG00000041119	=	Pde9a
ENSMUSG00000041120	=	Nbl1
ENSMUSG00000041124	=	8430410K20Rik
ENSMUSG00000041126	=	H2afv
ENSMUSG00000041130	=	Zfp598
ENSMUSG00000041132	=	B230342M21Rik
ENSMUSG00000041133	=	Smc1a
ENSMUSG00000041134	=	Cyyr1
ENSMUSG00000041135	=	Ripk2
ENSMUSG00000041138	=	Txndc3
ENSMUSG00000041141	=	Pnmal1
ENSMUSG00000041143	=	Tmco4
ENSMUSG00000041144	=	Dnahc7a
ENSMUSG00000041147	=	Brca2
ENSMUSG00000041153	=	Osgin2
ENSMUSG00000041161	=	Otud3
ENSMUSG00000041164	=	Zmiz2
ENSMUSG00000041165	=	Spem1
ENSMUSG00000041168	=	Lonp1
ENSMUSG00000041180	=	Hectd2
ENSMUSG00000041187	=	Prkd2
ENSMUSG00000041189	=	Chrnb1
ENSMUSG00000041193	=	Pla2g5
ENSMUSG00000041199	=	Rpusd1
ENSMUSG00000041202	=	Pla2g2d
ENSMUSG00000041203	=	2310036O22Rik
ENSMUSG00000041205	=	Map6d1
ENSMUSG00000041215	=	Yeats2
ENSMUSG00000041216	=	Rlbp1l1
ENSMUSG00000041219	=	Arhgap11a
ENSMUSG00000041220	=	Elovl6
ENSMUSG00000041225	=	Arhgap12
ENSMUSG00000041229	=	Phf8
ENSMUSG00000041231	=	Ublcp1
ENSMUSG00000041235	=	Chd7
ENSMUSG00000041236	=	Vps41
ENSMUSG00000041237	=	Pklr
ENSMUSG00000041238	=	Rbbp8
ENSMUSG00000041241	=	0610009K11Rik
ENSMUSG00000041245	=	Wnk3
ENSMUSG00000041247	=	Lamp3
ENSMUSG00000041248	=	Kcnj1
ENSMUSG00000041255	=	4930563P21Rik
ENSMUSG00000041258	=	Zfp236
ENSMUSG00000041261	=	Car8
ENSMUSG00000041263	=	Rusc1
ENSMUSG00000041264	=	Uspl1
ENSMUSG00000041268	=	Dmxl2
ENSMUSG00000041272	=	Tox
ENSMUSG00000041278	=	Ttc1
ENSMUSG00000041287	=	Sox16
ENSMUSG00000041293	=	Gpr110
ENSMUSG00000041297	=	Cdc2l5
ENSMUSG00000041298	=	Katnal1
ENSMUSG00000041301	=	Cftr
ENSMUSG00000041303	=	Gtf3c3
ENSMUSG00000041308	=	Sntb2
ENSMUSG00000041309	=	Nkx6-2
ENSMUSG00000041313	=	Slc7a1
ENSMUSG00000041319	=	Thoc6
ENSMUSG00000041323	=	Ak7
ENSMUSG00000041324	=	Inhba
ENSMUSG00000041328	=	Pcf11
ENSMUSG00000041329	=	Atp1b2
ENSMUSG00000041333	=	Mup4
ENSMUSG00000041341	=	Atg2b
ENSMUSG00000041343	=	Ankrd42
ENSMUSG00000041346	=	Wdr79
ENSMUSG00000041347	=	Bdkrb1
ENSMUSG00000041351	=	Rap1gap
ENSMUSG00000041353	=	Tmem29
ENSMUSG00000041354	=	Rgl2
ENSMUSG00000041355	=	Ssr2
ENSMUSG00000041358	=	Nut
ENSMUSG00000041359	=	Tcl1
ENSMUSG00000041360	=	D19Bwg1357e
ENSMUSG00000041361	=	AA407270
ENSMUSG00000041362	=	4930506M07Rik
ENSMUSG00000041365	=	ENSMUSG00000041365
ENSMUSG00000041372	=	B4galnt3
ENSMUSG00000041375	=	Ccdc9
ENSMUSG00000041377	=	Ninj2
ENSMUSG00000041378	=	Cldn5
ENSMUSG00000041380	=	Htr2c
ENSMUSG00000041390	=	Mdfic
ENSMUSG00000041396	=	2810422O20Rik
ENSMUSG00000041399	=	1700013G24Rik
ENSMUSG00000041406	=	BC055324
ENSMUSG00000041408	=	Wapal
ENSMUSG00000041415	=	Dicer1
ENSMUSG00000041417	=	Pik3r1
ENSMUSG00000041420	=	Meis3
ENSMUSG00000041423	=	Paqr6
ENSMUSG00000041426	=	Hibch
ENSMUSG00000041429	=	Nthl1
ENSMUSG00000041431	=	Ccnb1
ENSMUSG00000041438	=	Cirh1a
ENSMUSG00000041439	=	2210010L05Rik
ENSMUSG00000041440	=	Gk5
ENSMUSG00000041444	=	Grit
ENSMUSG00000041445	=	Mmrn2
ENSMUSG00000041449	=	Serpina3h
ENSMUSG00000041453	=	Rpl21
ENSMUSG00000041459	=	Tardbp
ENSMUSG00000041460	=	Cacna2d4
ENSMUSG00000041468	=	Gpr12
ENSMUSG00000041471	=	3110001K24Rik
ENSMUSG00000041476	=	Smpx
ENSMUSG00000041477	=	Dcp1b
ENSMUSG00000041479	=	Syt15
ENSMUSG00000041481	=	Serpina3g
ENSMUSG00000041482	=	9430028L06Rik
ENSMUSG00000041483	=	Zfp281
ENSMUSG00000041488	=	Stx3
ENSMUSG00000041491	=	Cep78
ENSMUSG00000041498	=	Kif14
ENSMUSG00000041505	=	ENSMUSG00000041505
ENSMUSG00000041506	=	Rrp9
ENSMUSG00000041512	=	4930569F06Rik
ENSMUSG00000041515	=	Irf8
ENSMUSG00000041523	=	Upk2
ENSMUSG00000041528	=	Rnf123
ENSMUSG00000041530	=	Eif2c1
ENSMUSG00000041534	=	Rbp3
ENSMUSG00000041536	=	Serpina3a
ENSMUSG00000041538	=	H2-Ob
ENSMUSG00000041540	=	Sox5
ENSMUSG00000041544	=	Ptchd2
ENSMUSG00000041548	=	Hspb8
ENSMUSG00000041550	=	Serpina5
ENSMUSG00000041552	=	Ptchd1
ENSMUSG00000041556	=	Fbxo2
ENSMUSG00000041559	=	Fmod
ENSMUSG00000041560	=	Gltscr2
ENSMUSG00000041565	=	L3mbtl4
ENSMUSG00000041566	=	Tssk1
ENSMUSG00000041567	=	Serpina12
ENSMUSG00000041570	=	Camsap1l1
ENSMUSG00000041571	=	Sepw1
ENSMUSG00000041577	=	Prelp
ENSMUSG00000041578	=	Crx
ENSMUSG00000041583	=	Obox6
ENSMUSG00000041592	=	Sdk2
ENSMUSG00000041594	=	Tmtc4
ENSMUSG00000041596	=	B430211C08Rik
ENSMUSG00000041598	=	Cdc42ep4
ENSMUSG00000041605	=	5730559C18Rik
ENSMUSG00000041607	=	Mbp
ENSMUSG00000041608	=	Entpd3
ENSMUSG00000041609	=	Ccdc64
ENSMUSG00000041614	=	5330439B14Rik
ENSMUSG00000041616	=	Nppa
ENSMUSG00000041617	=	2310015A05Rik
ENSMUSG00000041620	=	Mmp1b
ENSMUSG00000041623	=	D11Wsu47e
ENSMUSG00000041624	=	Gucy1a2
ENSMUSG00000041625	=	BC006662
ENSMUSG00000041629	=	D11Wsu99e
ENSMUSG00000041632	=	Mrps27
ENSMUSG00000041633	=	Kctd12b
ENSMUSG00000041638	=	Gcn1l1
ENSMUSG00000041642	=	Kif21b
ENSMUSG00000041644	=	Slc5a12
ENSMUSG00000041645	=	Ddx24
ENSMUSG00000041649	=	Klf8
ENSMUSG00000041650	=	Pcca
ENSMUSG00000041653	=	Pnpla3
ENSMUSG00000041654	=	Slc39a11
ENSMUSG00000041658	=	Rragb
ENSMUSG00000041660	=	Bbox1
ENSMUSG00000041669	=	Prima1
ENSMUSG00000041670	=	Rims1
ENSMUSG00000041671	=	Pyroxd1
ENSMUSG00000041673	=	Lrrc18
ENSMUSG00000041674	=	BC006965
ENSMUSG00000041679	=	Lrrc29
ENSMUSG00000041681	=	Iapp
ENSMUSG00000041684	=	Bivm
ENSMUSG00000041685	=	Fcho2
ENSMUSG00000041688	=	Amot
ENSMUSG00000041695	=	Kcnj2
ENSMUSG00000041696	=	Rasl12
ENSMUSG00000041697	=	Cox6a1
ENSMUSG00000041698	=	Slco1a1
ENSMUSG00000041700	=	Lhfpl1
ENSMUSG00000041702	=	Btbd7
ENSMUSG00000041703	=	Zic5
ENSMUSG00000041707	=	ENSMUSG00000041707
ENSMUSG00000041708	=	Mpped1
ENSMUSG00000041710	=	Trpc5
ENSMUSG00000041712	=	5730410I19Rik
ENSMUSG00000041716	=	Moap1
ENSMUSG00000041717	=	Golt1a
ENSMUSG00000041718	=	Alg13
ENSMUSG00000041720	=	Pi4ka
ENSMUSG00000041722	=	BC099381
ENSMUSG00000041729	=	Coro2b
ENSMUSG00000041730	=	Prrxl1
ENSMUSG00000041731	=	Pgm5
ENSMUSG00000041733	=	Coq5
ENSMUSG00000041734	=	Kirrel
ENSMUSG00000041735	=	OTTMUSG00000010750
ENSMUSG00000041736	=	Tspo
ENSMUSG00000041737	=	Tmem45b
ENSMUSG00000041740	=	Rnf10
ENSMUSG00000041741	=	Pde3a
ENSMUSG00000041747	=	Utp15
ENSMUSG00000041748	=	Ccrl1
ENSMUSG00000041750	=	Cd1d2
ENSMUSG00000041754	=	Trem3
ENSMUSG00000041757	=	Plekha6
ENSMUSG00000041762	=	Sp9
ENSMUSG00000041763	=	Tpp2
ENSMUSG00000041765	=	Ubac2
ENSMUSG00000041769	=	Ppp2r2d
ENSMUSG00000041771	=	Slc24a4
ENSMUSG00000041773	=	Enc1
ENSMUSG00000041774	=	1810015A11Rik
ENSMUSG00000041775	=	Mapk1ip1
ENSMUSG00000041777	=	Sp9
ENSMUSG00000041779	=	Tram2
ENSMUSG00000041781	=	Cpsf2
ENSMUSG00000041782	=	Lad1
ENSMUSG00000041789	=	2700046A07Rik
ENSMUSG00000041791	=	Capza3
ENSMUSG00000041794	=	Myrip
ENSMUSG00000041797	=	Abca9
ENSMUSG00000041798	=	Gck
ENSMUSG00000041801	=	Phlda3
ENSMUSG00000041805	=	Pramel1
ENSMUSG00000041809	=	Efhc1
ENSMUSG00000041815	=	Poldip3
ENSMUSG00000041817	=	B230112C05Rik
ENSMUSG00000041827	=	Oasl1
ENSMUSG00000041828	=	Abca8a
ENSMUSG00000041831	=	Sytl3
ENSMUSG00000041836	=	Ptpre
ENSMUSG00000041837	=	Pdcd7
ENSMUSG00000041840	=	Ccdc5
ENSMUSG00000041841	=	Rpl37
ENSMUSG00000041842	=	Fhdc1
ENSMUSG00000041845	=	Rhod
ENSMUSG00000041846	=	Smek1
ENSMUSG00000041849	=	Card6
ENSMUSG00000041852	=	Tcf20
ENSMUSG00000041857	=	Oosp1
ENSMUSG00000041859	=	Mcm3
ENSMUSG00000041870	=	Ankrd13a
ENSMUSG00000041872	=	Il17f
ENSMUSG00000041878	=	8430432A02Rik
ENSMUSG00000041879	=	Ipo9
ENSMUSG00000041881	=	Ndufa7
ENSMUSG00000041885	=	ENSMUSG00000041885
ENSMUSG00000041886	=	4732474O15Rik
ENSMUSG00000041889	=	Tmem58
ENSMUSG00000041890	=	Git2
ENSMUSG00000041891	=	Lman1
ENSMUSG00000041895	=	Wipi1
ENSMUSG00000041907	=	Gpr45
ENSMUSG00000041911	=	Dlx1
ENSMUSG00000041912	=	Tdrkh
ENSMUSG00000041913	=	ENSMUSG00000041913
ENSMUSG00000041915	=	Ammecr1l
ENSMUSG00000041920	=	Slc16a6
ENSMUSG00000041921	=	Metapl1
ENSMUSG00000041923	=	Nol4
ENSMUSG00000041926	=	Rnpep
ENSMUSG00000041929	=	ENSMUSG00000041929
ENSMUSG00000041930	=	BC057022
ENSMUSG00000041935	=	AW549877
ENSMUSG00000041936	=	Agrn
ENSMUSG00000041939	=	Mvk
ENSMUSG00000041945	=	Mfsd9
ENSMUSG00000041949	=	Tmco7
ENSMUSG00000041954	=	Tnfrsf18
ENSMUSG00000041957	=	Pkp2
ENSMUSG00000041958	=	Pigs
ENSMUSG00000041959	=	S100a10
ENSMUSG00000041961	=	Znrf3
ENSMUSG00000041966	=	4833418A01Rik
ENSMUSG00000041974	=	2310008H04Rik
ENSMUSG00000041975	=	Mettl8
ENSMUSG00000041977	=	Arhgef11
ENSMUSG00000041984	=	Rptn
ENSMUSG00000041986	=	Elmod1
ENSMUSG00000041991	=	Flg
ENSMUSG00000041992	=	Rapgef5
ENSMUSG00000041995	=	Zbed3
ENSMUSG00000041997	=	Tlk1
ENSMUSG00000042002	=	Foxn4
ENSMUSG00000042010	=	Acacb
ENSMUSG00000042015	=	Wdr41
ENSMUSG00000042029	=	Ncapg2
ENSMUSG00000042031	=	Lce3b
ENSMUSG00000042032	=	Mat2b
ENSMUSG00000042035	=	Igsf3
ENSMUSG00000042041	=	2010003K11Rik
ENSMUSG00000042042	=	Galnact2
ENSMUSG00000042043	=	Tbca
ENSMUSG00000042045	=	Sln
ENSMUSG00000042046	=	Ripk5
ENSMUSG00000042050	=	Wdr60
ENSMUSG00000042055	=	Brwd2
ENSMUSG00000042063	=	Zfp386
ENSMUSG00000042064	=	Myo3b
ENSMUSG00000042066	=	Tmcc2
ENSMUSG00000042073	=	Abhd14b
ENSMUSG00000042078	=	Svop
ENSMUSG00000042079	=	Hnrpf
ENSMUSG00000042082	=	Arsb
ENSMUSG00000042087	=	4933440N22Rik
ENSMUSG00000042092	=	Lce1c
ENSMUSG00000042096	=	Dao1
ENSMUSG00000042097	=	Zfp239
ENSMUSG00000042099	=	Ankrd47
ENSMUSG00000042102	=	Dmgdh
ENSMUSG00000042104	=	Ugcgl2
ENSMUSG00000042105	=	Inpp5f
ENSMUSG00000042106	=	6230427J02Rik
ENSMUSG00000042109	=	Csdc2
ENSMUSG00000042111	=	Ccdc115
ENSMUSG00000042115	=	Klhdc8a
ENSMUSG00000042116	=	Vwa1
ENSMUSG00000042118	=	Bhmt2
ENSMUSG00000042121	=	Ssh1
ENSMUSG00000042124	=	Lce1f
ENSMUSG00000042129	=	Rassf4
ENSMUSG00000042133	=	Ppig
ENSMUSG00000042138	=	BC024479
ENSMUSG00000042148	=	Cox10
ENSMUSG00000042155	=	Klhl23
ENSMUSG00000042156	=	Dzip1
ENSMUSG00000042157	=	Sprr2i
ENSMUSG00000042165	=	ENSMUSG00000042165
ENSMUSG00000042167	=	Papd4
ENSMUSG00000042178	=	Armc5
ENSMUSG00000042179	=	Pnliprp1
ENSMUSG00000042182	=	B230209C24Rik
ENSMUSG00000042184	=	1700069L16Rik
ENSMUSG00000042185	=	Nfrkb
ENSMUSG00000042188	=	ENSMUSG00000042188
ENSMUSG00000042189	=	Tekt3
ENSMUSG00000042190	=	Cmklr1
ENSMUSG00000042195	=	Slc35f2
ENSMUSG00000042197	=	Zfp451
ENSMUSG00000042198	=	Chchd7
ENSMUSG00000042200	=	Cdrt4
ENSMUSG00000042202	=	A530082C11Rik
ENSMUSG00000042203	=	Tbc1d22b
ENSMUSG00000042207	=	Jarid1b
ENSMUSG00000042208	=	0610010F05Rik
ENSMUSG00000042210	=	Abhd14a
ENSMUSG00000042211	=	Fbxo38
ENSMUSG00000042212	=	Sprr2d
ENSMUSG00000042213	=	Anubl1
ENSMUSG00000042215	=	Bag2
ENSMUSG00000042216	=	Sgsm1
ENSMUSG00000042219	=	Olfr631
ENSMUSG00000042225	=	Ammecr1
ENSMUSG00000042228	=	Lyn
ENSMUSG00000042229	=	Rabif
ENSMUSG00000042233	=	2010015L04Rik
ENSMUSG00000042240	=	Crybb2
ENSMUSG00000042243	=	BC051665
ENSMUSG00000042244	=	Pglyrp3
ENSMUSG00000042246	=	Tmc7
ENSMUSG00000042248	=	Cyp2c37
ENSMUSG00000042249	=	Adrbk2
ENSMUSG00000042250	=	Pglyrp4
ENSMUSG00000042251	=	Pm20d1
ENSMUSG00000042254	=	Cilp
ENSMUSG00000042256	=	ENSMUSG00000042256
ENSMUSG00000042258	=	Isl1
ENSMUSG00000042262	=	Ccr8
ENSMUSG00000042265	=	Trem1
ENSMUSG00000042268	=	Slc26a9
ENSMUSG00000042269	=	1700120B06Rik
ENSMUSG00000042271	=	Nxt2
ENSMUSG00000042272	=	Sestd1
ENSMUSG00000042275	=	Pelo
ENSMUSG00000042279	=	H1foo
ENSMUSG00000042282	=	Gucy2f
ENSMUSG00000042284	=	Itga1
ENSMUSG00000042286	=	Stab1
ENSMUSG00000042289	=	Hsd3b7
ENSMUSG00000042292	=	Mkl1
ENSMUSG00000042293	=	EG434402
ENSMUSG00000042298	=	Ttc19
ENSMUSG00000042302	=	Ehbp1
ENSMUSG00000042303	=	Sgsm3
ENSMUSG00000042305	=	Tmem183a
ENSMUSG00000042306	=	S100a14
ENSMUSG00000042308	=	Setd1a
ENSMUSG00000042312	=	S100a13
ENSMUSG00000042320	=	Prox2
ENSMUSG00000042323	=	Pbrm1
ENSMUSG00000042328	=	Hps4
ENSMUSG00000042331	=	Specc1
ENSMUSG00000042333	=	Tnfrsf14
ENSMUSG00000042340	=	Ctf1
ENSMUSG00000042345	=	Ubash3a
ENSMUSG00000042348	=	Arl15
ENSMUSG00000042349	=	Ikbke
ENSMUSG00000042350	=	1110018G07Rik
ENSMUSG00000042351	=	Grap2
ENSMUSG00000042353	=	Frem3
ENSMUSG00000042354	=	Gnl3
ENSMUSG00000042357	=	Gjb5
ENSMUSG00000042359	=	Osbpl6
ENSMUSG00000042360	=	4930433N12Rik
ENSMUSG00000042363	=	1110067D22Rik
ENSMUSG00000042364	=	Snag1
ENSMUSG00000042367	=	Gjb3
ENSMUSG00000042369	=	Rbm45
ENSMUSG00000042371	=	Slc5a10
ENSMUSG00000042372	=	Dmrt3
ENSMUSG00000042377	=	2310040C09Rik
ENSMUSG00000042379	=	Esm1
ENSMUSG00000042380	=	BC003266
ENSMUSG00000042385	=	Gzmk
ENSMUSG00000042386	=	Tex13
ENSMUSG00000042388	=	Dlgap3
ENSMUSG00000042389	=	Tsen2
ENSMUSG00000042390	=	Gatad2b
ENSMUSG00000042396	=	Rbm7
ENSMUSG00000042401	=	Crtac1
ENSMUSG00000042402	=	Olfr607
ENSMUSG00000042404	=	Dennd4b
ENSMUSG00000042406	=	Atf4
ENSMUSG00000042408	=	Zmym6
ENSMUSG00000042410	=	Agps
ENSMUSG00000042414	=	Prdm14
ENSMUSG00000042417	=	Ccno
ENSMUSG00000042419	=	Nfkbil1
ENSMUSG00000042423	=	Fbrs
ENSMUSG00000042425	=	Frmpd3
ENSMUSG00000042426	=	Dhx29
ENSMUSG00000042428	=	Mgat3
ENSMUSG00000042429	=	Adora1
ENSMUSG00000042433	=	E230019M04Rik
ENSMUSG00000042436	=	Mfap4
ENSMUSG00000042439	=	Zfp532
ENSMUSG00000042444	=	B230380D07Rik
ENSMUSG00000042446	=	Zmym4
ENSMUSG00000042447	=	BC020002
ENSMUSG00000042448	=	Hoxd1
ENSMUSG00000042451	=	Mybph
ENSMUSG00000042453	=	Reln
ENSMUSG00000042459	=	Psp
ENSMUSG00000042460	=	C1galt1
ENSMUSG00000042462	=	2410015N17Rik
ENSMUSG00000042464	=	Hoxd4
ENSMUSG00000042466	=	ENSMUSG00000042466
ENSMUSG00000042472	=	Zfp410
ENSMUSG00000042473	=	Tbc1d8b
ENSMUSG00000042474	=	Faim3
ENSMUSG00000042476	=	Abcb4
ENSMUSG00000042477	=	Tcfap2e
ENSMUSG00000042485	=	Mustn1
ENSMUSG00000042487	=	Leo1
ENSMUSG00000042489	=	Clspn
ENSMUSG00000042492	=	Tbc1d10b
ENSMUSG00000042494	=	1700122O11Rik
ENSMUSG00000042496	=	Prdm10
ENSMUSG00000042498	=	D330045A20Rik
ENSMUSG00000042499	=	Hoxd11
ENSMUSG00000042500	=	Eif2c4
ENSMUSG00000042501	=	Cpa6
ENSMUSG00000042502	=	Cd2bp2
ENSMUSG00000042505	=	Acn9
ENSMUSG00000042506	=	Usp22
ENSMUSG00000042507	=	C130039O16Rik
ENSMUSG00000042508	=	Dmtf1
ENSMUSG00000042510	=	AA986860
ENSMUSG00000042514	=	Klhl14
ENSMUSG00000042515	=	Mum1l1
ENSMUSG00000042520	=	Ubap2l
ENSMUSG00000042523	=	Dnalc1
ENSMUSG00000042524	=	Unc84b
ENSMUSG00000042525	=	4933428M09Rik
ENSMUSG00000042529	=	Kcnj12
ENSMUSG00000042532	=	4933417O08Rik
ENSMUSG00000042535	=	Gtpbp1
ENSMUSG00000042540	=	Acot5
ENSMUSG00000042541	=	Shfm1
ENSMUSG00000042548	=	Asxl1
ENSMUSG00000042549	=	Gtlf3a
ENSMUSG00000042554	=	Zp3r
ENSMUSG00000042557	=	Sin3a
ENSMUSG00000042558	=	Adprhl2
ENSMUSG00000042564	=	4933432B09Rik
ENSMUSG00000042567	=	Nek10
ENSMUSG00000042569	=	Dhrs7b
ENSMUSG00000042570	=	Mier2
ENSMUSG00000042572	=	Ube2q1
ENSMUSG00000042579	=	4632404H12Rik
ENSMUSG00000042581	=	Thsd7b
ENSMUSG00000042589	=	Cux2
ENSMUSG00000042590	=	Ipo11
ENSMUSG00000042594	=	Sh2b3
ENSMUSG00000042595	=	BC031748
ENSMUSG00000042596	=	Tcfap2d
ENSMUSG00000042599	=	Jhdm1d
ENSMUSG00000042604	=	Kcna4
ENSMUSG00000042605	=	Atxn2
ENSMUSG00000042606	=	Hirip3
ENSMUSG00000042607	=	Asb4
ENSMUSG00000042608	=	Stk40
ENSMUSG00000042613	=	Pbxip1
ENSMUSG00000042616	=	1810007P19Rik
ENSMUSG00000042622	=	Maff
ENSMUSG00000042625	=	Safb2
ENSMUSG00000042626	=	Shc1
ENSMUSG00000042628	=	Zfyve1
ENSMUSG00000042631	=	Xkr7
ENSMUSG00000042632	=	Pla2g6
ENSMUSG00000042634	=	ENSMUSG00000042634
ENSMUSG00000042638	=	Gucy2c
ENSMUSG00000042641	=	Rgsl1
ENSMUSG00000042642	=	Flad1
ENSMUSG00000042644	=	Itpr3
ENSMUSG00000042647	=	9330129D05Rik
ENSMUSG00000042650	=	Alkbh5
ENSMUSG00000042655	=	A930021C24Rik
ENSMUSG00000042659	=	Arrdc4
ENSMUSG00000042660	=	Wdr55
ENSMUSG00000042662	=	Dusp15
ENSMUSG00000042668	=	EG384639
ENSMUSG00000042670	=	Immp1l
ENSMUSG00000042671	=	Rgs8
ENSMUSG00000042672	=	Dcst1
ENSMUSG00000042675	=	Ypel3
ENSMUSG00000042677	=	Zc3h12a
ENSMUSG00000042678	=	Myo15
ENSMUSG00000042680	=	Gm944
ENSMUSG00000042682	=	Selk
ENSMUSG00000042684	=	Npl
ENSMUSG00000042686	=	Jph1
ENSMUSG00000042688	=	Mapk6
ENSMUSG00000042694	=	Obfc1
ENSMUSG00000042699	=	Dhx9
ENSMUSG00000042700	=	Sipa1l1
ENSMUSG00000042705	=	Commd10
ENSMUSG00000042707	=	Dnali1
ENSMUSG00000042708	=	1700012A16Rik
ENSMUSG00000042709	=	Atpaf2
ENSMUSG00000042712	=	Wbp5
ENSMUSG00000042717	=	Ppp1r3a
ENSMUSG00000042719	=	C330023M02Rik
ENSMUSG00000042724	=	Map3k9
ENSMUSG00000042726	=	Trafd1
ENSMUSG00000042729	=	Wdr74
ENSMUSG00000042730	=	ENSMUSG00000042730
ENSMUSG00000042734	=	Ttc9
ENSMUSG00000042737	=	Dpm3
ENSMUSG00000042742	=	B630005N14Rik
ENSMUSG00000042743	=	Sgtb
ENSMUSG00000042744	=	AU042671
ENSMUSG00000042745	=	Id1
ENSMUSG00000042747	=	Krtcap2
ENSMUSG00000042750	=	Bex2
ENSMUSG00000042751	=	Nmnat2
ENSMUSG00000042757	=	Tmem108
ENSMUSG00000042759	=	Apob48r
ENSMUSG00000042761	=	ENSMUSG00000042761
ENSMUSG00000042763	=	Gm50
ENSMUSG00000042766	=	Trim46
ENSMUSG00000042770	=	Hebp1
ENSMUSG00000042772	=	Smg7
ENSMUSG00000042774	=	Olfr1353
ENSMUSG00000042784	=	Muc1
ENSMUSG00000042787	=	Endogl1
ENSMUSG00000042788	=	4833436C18Rik
ENSMUSG00000042790	=	Rnf214
ENSMUSG00000042793	=	Lgr6
ENSMUSG00000042796	=	Olfr1032
ENSMUSG00000042797	=	Aqp11
ENSMUSG00000042800	=	1700015E13Rik
ENSMUSG00000042801	=	Olfr769
ENSMUSG00000042804	=	Gpr153
ENSMUSG00000042807	=	Hecw2
ENSMUSG00000042808	=	Gpx2
ENSMUSG00000042810	=	Krba1
ENSMUSG00000042812	=	Foxf1a
ENSMUSG00000042814	=	Mcts2
ENSMUSG00000042816	=	Gpr151
ENSMUSG00000042817	=	Flt3
ENSMUSG00000042821	=	Snai1
ENSMUSG00000042826	=	Fgf11
ENSMUSG00000042828	=	Trim72
ENSMUSG00000042831	=	NP_932144.2
ENSMUSG00000042834	=	D0H4S114
ENSMUSG00000042840	=	1700016A09Rik
ENSMUSG00000042842	=	Serpinb6b
ENSMUSG00000042845	=	Wfdc12
ENSMUSG00000042846	=	Lrrtm3
ENSMUSG00000042848	=	V1re2
ENSMUSG00000042849	=	Olfr1414
ENSMUSG00000042851	=	Zc3h6
ENSMUSG00000042854	=	Trp53rk
ENSMUSG00000042857	=	ENSMUSG00000042857
ENSMUSG00000042861	=	NP_001074609.1
ENSMUSG00000042863	=	Olfr1026
ENSMUSG00000042869	=	Olfr1370
ENSMUSG00000042870	=	Tom1
ENSMUSG00000042873	=	Lhfpl4
ENSMUSG00000042874	=	Wrnip1
ENSMUSG00000042878	=	ENSMUSG00000042878
ENSMUSG00000042888	=	1700110M21Rik
ENSMUSG00000042894	=	Olfr1260
ENSMUSG00000042895	=	Abra
ENSMUSG00000042901	=	2610208M17Rik
ENSMUSG00000042903	=	Foxo4
ENSMUSG00000042909	=	Olfr648
ENSMUSG00000042918	=	5430432N15Rik
ENSMUSG00000042922	=	D130020L05Rik
ENSMUSG00000042938	=	ENSMUSG00000042938
ENSMUSG00000042940	=	ENSMUSG00000042940
ENSMUSG00000042942	=	AK220484
ENSMUSG00000042943	=	4922501L14Rik
ENSMUSG00000042949	=	Olfr957
ENSMUSG00000042950	=	ENSMUSG00000042950
ENSMUSG00000042961	=	Egflam
ENSMUSG00000042962	=	ENSMUSG00000042962
ENSMUSG00000042969	=	ENSMUSG00000042969
ENSMUSG00000042976	=	9930038B18Rik
ENSMUSG00000042978	=	Sbk1
ENSMUSG00000042985	=	Upk3b
ENSMUSG00000042988	=	Notum
ENSMUSG00000042992	=	Loh12cr1
ENSMUSG00000042993	=	Ifnk
ENSMUSG00000042997	=	Nhlrc3
ENSMUSG00000043001	=	ENSMUSG00000043001
ENSMUSG00000043003	=	Rasef
ENSMUSG00000043004	=	Gng2
ENSMUSG00000043008	=	Klhl6
ENSMUSG00000043013	=	Onecut1
ENSMUSG00000043015	=	5330401P04Rik
ENSMUSG00000043017	=	Ptgir
ENSMUSG00000043019	=	Edem3
ENSMUSG00000043020	=	Wdr63
ENSMUSG00000043024	=	ENSMUSG00000043024
ENSMUSG00000043029	=	Trpv3
ENSMUSG00000043036	=	Ccdc63
ENSMUSG00000043050	=	Tnp2
ENSMUSG00000043051	=	Disc1
ENSMUSG00000043059	=	Zfp513
ENSMUSG00000043060	=	Fscb
ENSMUSG00000043061	=	Tmem18
ENSMUSG00000043065	=	Ccdc52
ENSMUSG00000043066	=	V1re11
ENSMUSG00000043067	=	Dpy19l1
ENSMUSG00000043068	=	2310031A18Rik
ENSMUSG00000043073	=	EG625530
ENSMUSG00000043074	=	ENSMUSG00000043074
ENSMUSG00000043079	=	Synpo
ENSMUSG00000043085	=	Tmem82
ENSMUSG00000043087	=	Olfr855
ENSMUSG00000043088	=	Il17re
ENSMUSG00000043089	=	Mmp1a
ENSMUSG00000043090	=	D330038O06Rik
ENSMUSG00000043091	=	Tuba1c
ENSMUSG00000043099	=	Hic1
ENSMUSG00000043102	=	Qrfp
ENSMUSG00000043110	=	B430119L13Rik
ENSMUSG00000043119	=	Olfr448
ENSMUSG00000043122	=	A530016L24Rik
ENSMUSG00000043126	=	D830039M14Rik
ENSMUSG00000043131	=	Mobkl1b
ENSMUSG00000043140	=	Tmem186
ENSMUSG00000043144	=	Aqp6
ENSMUSG00000043145	=	OTTMUSG00000000469
ENSMUSG00000043146	=	ENSMUSG00000043146
ENSMUSG00000043153	=	4930579E17Rik
ENSMUSG00000043154	=	3222402P14Rik
ENSMUSG00000043155	=	Hpdl
ENSMUSG00000043157	=	Arl11
ENSMUSG00000043162	=	Pigy
ENSMUSG00000043164	=	E030011K20Rik
ENSMUSG00000043165	=	Lor
ENSMUSG00000043168	=	4930426D05Rik
ENSMUSG00000043175	=	ENSMUSG00000043175
ENSMUSG00000043177	=	ENSMUSG00000043177
ENSMUSG00000043183	=	4732471D19Rik
ENSMUSG00000043186	=	5530400B01Rik
ENSMUSG00000043190	=	Rfesd
ENSMUSG00000043192	=	ENSMUSG00000043192
ENSMUSG00000043195	=	ENSMUSG00000043195
ENSMUSG00000043207	=	Zmpste24
ENSMUSG00000043219	=	Hoxa6
ENSMUSG00000043223	=	Morf4l1
ENSMUSG00000043225	=	ENSMUSG00000043225
ENSMUSG00000043226	=	Olfr1009
ENSMUSG00000043230	=	A830043J08Rik
ENSMUSG00000043241	=	Upf2
ENSMUSG00000043243	=	Pgls
ENSMUSG00000043248	=	Plac9
ENSMUSG00000043251	=	Exoc3l
ENSMUSG00000043252	=	Tmem64
ENSMUSG00000043257	=	Pigv
ENSMUSG00000043259	=	1200015N20Rik
ENSMUSG00000043262	=	Uevld
ENSMUSG00000043263	=	Pyhin1
ENSMUSG00000043267	=	Olfr1031
ENSMUSG00000043270	=	ENSMUSG00000043270
ENSMUSG00000043273	=	ENSMUSG00000043273
ENSMUSG00000043274	=	Olfr1123
ENSMUSG00000043279	=	Trim56
ENSMUSG00000043282	=	EG433365
ENSMUSG00000043284	=	Tmem11
ENSMUSG00000043286	=	Pnpla1
ENSMUSG00000043289	=	4930486G11Rik
ENSMUSG00000043290	=	Zfp784
ENSMUSG00000043295	=	ENSMUSG00000043295
ENSMUSG00000043298	=	C030030A07Rik
ENSMUSG00000043300	=	B3galnt1
ENSMUSG00000043301	=	Kcnj6
ENSMUSG00000043308	=	V1rg6
ENSMUSG00000043310	=	Olfr571
ENSMUSG00000043311	=	D17H6S53E
ENSMUSG00000043312	=	Olfr131
ENSMUSG00000043313	=	Pcdhb19
ENSMUSG00000043314	=	Olfr30
ENSMUSG00000043319	=	Cox8c
ENSMUSG00000043323	=	2410025L10Rik
ENSMUSG00000043329	=	ENSMUSG00000043329
ENSMUSG00000043331	=	Olfr975
ENSMUSG00000043333	=	Rhbdl2
ENSMUSG00000043336	=	4631422O05Rik
ENSMUSG00000043340	=	6530409C15Rik
ENSMUSG00000043342	=	Hoxd9
ENSMUSG00000043346	=	Nanp
ENSMUSG00000043354	=	Olfr577
ENSMUSG00000043357	=	Olfr187
ENSMUSG00000043361	=	V1rc25
ENSMUSG00000043366	=	Olfr78
ENSMUSG00000043372	=	Hexim2
ENSMUSG00000043383	=	Olfr1342
ENSMUSG00000043384	=	Gprasp1
ENSMUSG00000043385	=	Olfr267
ENSMUSG00000043388	=	Tmem130
ENSMUSG00000043391	=	2510009E07Rik
ENSMUSG00000043394	=	Fsip2
ENSMUSG00000043396	=	ENSMUSG00000043396
ENSMUSG00000043398	=	Gpr135
ENSMUSG00000043410	=	ENSMUSG00000043410
ENSMUSG00000043411	=	Usp48
ENSMUSG00000043415	=	Otud1
ENSMUSG00000043418	=	Lrit2
ENSMUSG00000043419	=	A030009H04Rik
ENSMUSG00000043421	=	2310016C08Rik
ENSMUSG00000043424	=	Eif3j
ENSMUSG00000043429	=	4922505E12Rik
ENSMUSG00000043430	=	Psapl1
ENSMUSG00000043432	=	Leng9
ENSMUSG00000043435	=	ENSMUSG00000043435
ENSMUSG00000043439	=	E130012A19Rik
ENSMUSG00000043441	=	Gpr149
ENSMUSG00000043445	=	1700012G19Rik
ENSMUSG00000043448	=	Gjc2
ENSMUSG00000043453	=	Magea10
ENSMUSG00000043456	=	Zfp536
ENSMUSG00000043458	=	Pcdhb12
ENSMUSG00000043460	=	Elfn2
ENSMUSG00000043461	=	1110032A04Rik
ENSMUSG00000043462	=	ENSMUSG00000043462
ENSMUSG00000043463	=	Rab9b
ENSMUSG00000043467	=	Zbtb37
ENSMUSG00000043468	=	Adam30
ENSMUSG00000043469	=	NM_001112661.1
ENSMUSG00000043472	=	ENSMUSG00000043472
ENSMUSG00000043483	=	ENSMUSG00000043483
ENSMUSG00000043484	=	ENSMUSG00000043484
ENSMUSG00000043485	=	Krt34
ENSMUSG00000043487	=	Acot6
ENSMUSG00000043488	=	ENSMUSG00000043488
ENSMUSG00000043496	=	NM_025817.3
ENSMUSG00000043498	=	ENSMUSG00000043498
ENSMUSG00000043501	=	Lgals2
ENSMUSG00000043505	=	Gimap5
ENSMUSG00000043506	=	Loxhd1
ENSMUSG00000043510	=	Hscb
ENSMUSG00000043518	=	Rai2
ENSMUSG00000043522	=	A430060F13Rik
ENSMUSG00000043529	=	Olfr266
ENSMUSG00000043531	=	Sorcs1
ENSMUSG00000043535	=	Setx
ENSMUSG00000043537	=	V1re5
ENSMUSG00000043541	=	Casc1
ENSMUSG00000043542	=	3110050N22Rik
ENSMUSG00000043549	=	4932442L08Rik
ENSMUSG00000043556	=	Fbxl7
ENSMUSG00000043557	=	Mdga1
ENSMUSG00000043569	=	4930412D23Rik
ENSMUSG00000043572	=	Pars2
ENSMUSG00000043574	=	ENSMUSG00000043574
ENSMUSG00000043583	=	4930470P17Rik
ENSMUSG00000043587	=	Acpl2
ENSMUSG00000043592	=	Unc5cl
ENSMUSG00000043599	=	Olfr706
ENSMUSG00000043602	=	Zfp3
ENSMUSG00000043605	=	Olfr13
ENSMUSG00000043613	=	Mmp3
ENSMUSG00000043614	=	Vps37d
ENSMUSG00000043618	=	ENSMUSG00000043618
ENSMUSG00000043621	=	Ubxd3
ENSMUSG00000043623	=	ENSMUSG00000043623
ENSMUSG00000043629	=	1700019D03Rik
ENSMUSG00000043631	=	Ecm2
ENSMUSG00000043633	=	4930412F15Rik
ENSMUSG00000043635	=	Adamts3
ENSMUSG00000043636	=	3110047P20Rik
ENSMUSG00000043639	=	Rbm20
ENSMUSG00000043644	=	0610009L18Rik
ENSMUSG00000043648	=	4933433K01Rik
ENSMUSG00000043659	=	Npsr1
ENSMUSG00000043661	=	ENSMUSG00000043661
ENSMUSG00000043664	=	BC033932
ENSMUSG00000043668	=	Tox3
ENSMUSG00000043670	=	Diras1
ENSMUSG00000043671	=	Dpy19l3
ENSMUSG00000043673	=	Kcns3
ENSMUSG00000043679	=	AU042671
ENSMUSG00000043681	=	2200001I15Rik
ENSMUSG00000043683	=	Fem1a
ENSMUSG00000043687	=	1190005I06Rik
ENSMUSG00000043688	=	ENSMUSG00000043688
ENSMUSG00000043692	=	Olfr399
ENSMUSG00000043698	=	Olfr62
ENSMUSG00000043702	=	E430028B21Rik
ENSMUSG00000043705	=	Capn13
ENSMUSG00000043715	=	Olfr1326-ps1
ENSMUSG00000043716	=	Rpl7
ENSMUSG00000043719	=	E330026B02Rik
ENSMUSG00000043727	=	F830045P16Rik
ENSMUSG00000043733	=	Ptpn11
ENSMUSG00000043740	=	B430306N03Rik
ENSMUSG00000043747	=	1520401A03Rik
ENSMUSG00000043753	=	Dmrta1
ENSMUSG00000043760	=	Pkhd1
ENSMUSG00000043770	=	Serf2
ENSMUSG00000043773	=	1700048O20Rik
ENSMUSG00000043782	=	Ccdc64b
ENSMUSG00000043787	=	Defb12
ENSMUSG00000043789	=	Vwce
ENSMUSG00000043794	=	Letm2
ENSMUSG00000043795	=	OTTMUSG00000016823
ENSMUSG00000043800	=	ENSMUSG00000043800
ENSMUSG00000043801	=	ENSMUSG00000043801
ENSMUSG00000043805	=	5730585A16Rik
ENSMUSG00000043807	=	Ly6g5b
ENSMUSG00000043811	=	Rtn4r
ENSMUSG00000043822	=	Adamtsl5
ENSMUSG00000043827	=	Olfr94
ENSMUSG00000043831	=	Lysmd4
ENSMUSG00000043832	=	Clec4a3
ENSMUSG00000043833	=	2900005J15Rik
ENSMUSG00000043843	=	Tmem145
ENSMUSG00000043850	=	Clrn1
ENSMUSG00000043855	=	Olfr479
ENSMUSG00000043857	=	Mgat5b
ENSMUSG00000043858	=	Nup62
ENSMUSG00000043859	=	1700049L16Rik
ENSMUSG00000043861	=	Atp1b2
ENSMUSG00000043865	=	Tas2r118
ENSMUSG00000043866	=	Taf10
ENSMUSG00000043867	=	NM_008024.2
ENSMUSG00000043870	=	ENSMUSG00000043870
ENSMUSG00000043872	=	Zmym1
ENSMUSG00000043873	=	Bclp2
ENSMUSG00000043880	=	Olfr323
ENSMUSG00000043881	=	Kbtbd7
ENSMUSG00000043885	=	Slc36a4
ENSMUSG00000043889	=	ENSMUSG00000043889
ENSMUSG00000043892	=	Olfr1018
ENSMUSG00000043895	=	Edg5
ENSMUSG00000043897	=	ENSMUSG00000043897
ENSMUSG00000043903	=	Gm22
ENSMUSG00000043909	=	Trp53bp1
ENSMUSG00000043911	=	Olfr922
ENSMUSG00000043913	=	Ccdc60
ENSMUSG00000043916	=	ENSMUSG00000043916
ENSMUSG00000043920	=	ENSMUSG00000043920
ENSMUSG00000043923	=	Ccdc84
ENSMUSG00000043924	=	A330049M08Rik
ENSMUSG00000043925	=	Olfr544
ENSMUSG00000043929	=	Klhl15
ENSMUSG00000043931	=	Gimap7
ENSMUSG00000043932	=	Klri2
ENSMUSG00000043939	=	A530064D06Rik
ENSMUSG00000043940	=	Wdfy3
ENSMUSG00000043943	=	Naalad2
ENSMUSG00000043945	=	Adam6
ENSMUSG00000043948	=	Olfr691
ENSMUSG00000043953	=	Ccrl2
ENSMUSG00000043958	=	A430090L17Rik
ENSMUSG00000043962	=	Thrap3
ENSMUSG00000043964	=	Orai3
ENSMUSG00000043969	=	Emx2
ENSMUSG00000043972	=	Opn5
ENSMUSG00000043982	=	Krtap16-4
ENSMUSG00000043986	=	NM_177711.3
ENSMUSG00000043987	=	Cep164
ENSMUSG00000043991	=	Pura
ENSMUSG00000043993	=	2900052L18Rik
ENSMUSG00000043998	=	Mgat2
ENSMUSG00000043999	=	Gpr75
ENSMUSG00000044005	=	Gls2
ENSMUSG00000044006	=	NP_081094.1
ENSMUSG00000044014	=	Npy5r
ENSMUSG00000044017	=	Gpr133
ENSMUSG00000044018	=	Mrpl50
ENSMUSG00000044021	=	Muc19
ENSMUSG00000044022	=	Pcdhb21
ENSMUSG00000044024	=	Rell2
ENSMUSG00000044025	=	Olfr790
ENSMUSG00000044026	=	Tmem20
ENSMUSG00000044029	=	Olfr178
ENSMUSG00000044030	=	Irf2bp1
ENSMUSG00000044033	=	Ccdc141
ENSMUSG00000044034	=	Npb
ENSMUSG00000044037	=	Als2cl
ENSMUSG00000044039	=	Olfr1288
ENSMUSG00000044040	=	Olfr1497
ENSMUSG00000044041	=	Krt13
ENSMUSG00000044042	=	Fmn1
ENSMUSG00000044043	=	Pcdhb14
ENSMUSG00000044052	=	Ccr10
ENSMUSG00000044055	=	Otos
ENSMUSG00000044056	=	1700007I06Rik
ENSMUSG00000044058	=	ENSMUSG00000044058
ENSMUSG00000044060	=	A830010M20Rik
ENSMUSG00000044061	=	Olfr225
ENSMUSG00000044062	=	0610009B14Rik
ENSMUSG00000044065	=	ENSMUSG00000044065
ENSMUSG00000044066	=	Cep68
ENSMUSG00000044067	=	Gpr22
ENSMUSG00000044068	=	Zrsr1
ENSMUSG00000044071	=	NM_182807.2
ENSMUSG00000044072	=	C230094A16Rik
ENSMUSG00000044080	=	S100a1
ENSMUSG00000044081	=	4930441O14Rik
ENSMUSG00000044083	=	EG329541
ENSMUSG00000044084	=	4933402P03Rik
ENSMUSG00000044086	=	Lmod3
ENSMUSG00000044089	=	NM_134174.2
ENSMUSG00000044092	=	C130050O18Rik
ENSMUSG00000044095	=	2410075B13Rik
ENSMUSG00000044098	=	Rsbn1
ENSMUSG00000044103	=	Il1f9
ENSMUSG00000044106	=	Olfr868
ENSMUSG00000044107	=	ENSMUSG00000044107
ENSMUSG00000044117	=	2900011O08Rik
ENSMUSG00000044120	=	Olfr683
ENSMUSG00000044121	=	5430402E10Rik
ENSMUSG00000044122	=	4933404M19Rik
ENSMUSG00000044125	=	9530080O11Rik
ENSMUSG00000044129	=	ENSMUSG00000044129
ENSMUSG00000044134	=	A230106M15Rik
ENSMUSG00000044138	=	Sirpb1
ENSMUSG00000044139	=	BC039632
ENSMUSG00000044141	=	E130201H02Rik
ENSMUSG00000044145	=	1810024B03Rik
ENSMUSG00000044147	=	Arf6
ENSMUSG00000044148	=	1810030O07Rik
ENSMUSG00000044149	=	Nkrf
ENSMUSG00000044150	=	A830080D01Rik
ENSMUSG00000044155	=	Lsm8
ENSMUSG00000044156	=	AI987662
ENSMUSG00000044162	=	Tnip3
ENSMUSG00000044164	=	Rnf182
ENSMUSG00000044165	=	Bcl2l15
ENSMUSG00000044167	=	Foxo1
ENSMUSG00000044170	=	Olfr1384
ENSMUSG00000044172	=	1110018H23Rik
ENSMUSG00000044176	=	Spink10
ENSMUSG00000044177	=	Wfikkn2
ENSMUSG00000044186	=	Nkx2-6
ENSMUSG00000044194	=	2810474C18Rik
ENSMUSG00000044197	=	Gpr146
ENSMUSG00000044199	=	Edg6
ENSMUSG00000044201	=	Cdc25c
ENSMUSG00000044205	=	Olfr983
ENSMUSG00000044206	=	Vsig4
ENSMUSG00000044211	=	ENSMUSG00000044211
ENSMUSG00000044213	=	Olfr1094
ENSMUSG00000044216	=	Kcnj4
ENSMUSG00000044217	=	Aqp5
ENSMUSG00000044220	=	Nkx2-3
ENSMUSG00000044221	=	Grsf1
ENSMUSG00000044222	=	Defb13
ENSMUSG00000044224	=	Dnajc21
ENSMUSG00000044227	=	ENSMUSG00000044227
ENSMUSG00000044228	=	NM_207149.2
ENSMUSG00000044229	=	D930028F11Rik
ENSMUSG00000044231	=	Nhlrc1
ENSMUSG00000044243	=	A830053O21Rik
ENSMUSG00000044244	=	Il20rb
ENSMUSG00000044248	=	V1ra2
ENSMUSG00000044249	=	Defb29
ENSMUSG00000044250	=	BC038822
ENSMUSG00000044252	=	Osbpl1a
ENSMUSG00000044254	=	Pcsk9
ENSMUSG00000044258	=	Ctla2a
ENSMUSG00000044265	=	E030002O03Rik
ENSMUSG00000044268	=	ENSMUSG00000044268
ENSMUSG00000044276	=	4933427E11Rik
ENSMUSG00000044279	=	Crb3
ENSMUSG00000044285	=	ENSMUSG00000044285
ENSMUSG00000044286	=	Olfr1514
ENSMUSG00000044287	=	Nrn1l
ENSMUSG00000044288	=	Cnr1
ENSMUSG00000044292	=	Olfr978
ENSMUSG00000044293	=	Olfr794
ENSMUSG00000044294	=	Krt84
ENSMUSG00000044296	=	9630041N07Rik
ENSMUSG00000044303	=	Cdkn2a
ENSMUSG00000044306	=	4930500M09Rik
ENSMUSG00000044308	=	Ubr3
ENSMUSG00000044309	=	Apol7c
ENSMUSG00000044312	=	Neurog3
ENSMUSG00000044313	=	BC037703
ENSMUSG00000044317	=	Gpr4
ENSMUSG00000044320	=	1700001O22Rik
ENSMUSG00000044322	=	Dsc1
ENSMUSG00000044325	=	5830453K13Rik
ENSMUSG00000044328	=	Trp53i13
ENSMUSG00000044330	=	NP_001106138.1
ENSMUSG00000044337	=	Cxcr7
ENSMUSG00000044338	=	Agtrl1
ENSMUSG00000044339	=	Alkbh2
ENSMUSG00000044340	=	Phlpp
ENSMUSG00000044341	=	ENSMUSG00000044341
ENSMUSG00000044345	=	Marveld1
ENSMUSG00000044348	=	Mcart6
ENSMUSG00000044349	=	A930034L06Rik
ENSMUSG00000044350	=	9030625A04Rik
ENSMUSG00000044352	=	Ankrd43
ENSMUSG00000044356	=	Zfp407
ENSMUSG00000044359	=	P2ry4
ENSMUSG00000044361	=	BC024139
ENSMUSG00000044362	=	Ccdc89
ENSMUSG00000044364	=	5430405G05Rik
ENSMUSG00000044365	=	Cxxc4
ENSMUSG00000044367	=	Slc16a13
ENSMUSG00000044373	=	Olfr1391
ENSMUSG00000044375	=	BC027072
ENSMUSG00000044377	=	ENSMUSG00000044377
ENSMUSG00000044378	=	9830102E05Rik
ENSMUSG00000044387	=	2410080I02Rik
ENSMUSG00000044390	=	Tigd3
ENSMUSG00000044393	=	Dsg2
ENSMUSG00000044400	=	Ankrd58
ENSMUSG00000044405	=	BC054059
ENSMUSG00000044407	=	Qk
ENSMUSG00000044408	=	1110002B05Rik
ENSMUSG00000044424	=	ENSMUSG00000044424
ENSMUSG00000044429	=	Cryga
ENSMUSG00000044430	=	Klk12
ENSMUSG00000044433	=	2310057J16Rik
ENSMUSG00000044434	=	ENSMUSG00000044434
ENSMUSG00000044441	=	Olfr1442
ENSMUSG00000044442	=	N6amt1
ENSMUSG00000044444	=	Pfn3
ENSMUSG00000044447	=	Dock5
ENSMUSG00000044452	=	zfp507
ENSMUSG00000044453	=	Ffar1
ENSMUSG00000044454	=	Olfr867
ENSMUSG00000044456	=	Rin3
ENSMUSG00000044457	=	EG212225
ENSMUSG00000044461	=	Tmem46
ENSMUSG00000044465	=	4632419K20Rik
ENSMUSG00000044468	=	4930431B09Rik
ENSMUSG00000044469	=	Tnfaip8l1
ENSMUSG00000044471	=	AB041803
ENSMUSG00000044472	=	ENSMUSG00000044472
ENSMUSG00000044475	=	Ascc1
ENSMUSG00000044476	=	ENSMUSG00000044476
ENSMUSG00000044477	=	Zfand3
ENSMUSG00000044480	=	4930578I07Rik
ENSMUSG00000044485	=	Klk1b11
ENSMUSG00000044487	=	Olfr1112
ENSMUSG00000044496	=	2510039O18Rik
ENSMUSG00000044499	=	Hs3st5
ENSMUSG00000044501	=	Zfp758
ENSMUSG00000044502	=	2310022M17Rik
ENSMUSG00000044505	=	Lingo4
ENSMUSG00000044513	=	9930014A18Rik
ENSMUSG00000044515	=	ENSMUSG00000044515
ENSMUSG00000044518	=	Foxe3
ENSMUSG00000044519	=	Zfp488
ENSMUSG00000044522	=	A730020M07Rik
ENSMUSG00000044526	=	Znrf4
ENSMUSG00000044528	=	Tram1l1
ENSMUSG00000044533	=	Rps2
ENSMUSG00000044534	=	Ccbp2
ENSMUSG00000044537	=	Olfr779
ENSMUSG00000044538	=	ENSMUSG00000044538
ENSMUSG00000044542	=	Prop1
ENSMUSG00000044544	=	4921513I03Rik
ENSMUSG00000044548	=	Dact1
ENSMUSG00000044550	=	Tceal3
ENSMUSG00000044551	=	9930012K11Rik
ENSMUSG00000044552	=	C530008M17Rik
ENSMUSG00000044556	=	4930544O15Rik
ENSMUSG00000044560	=	Olfr1302
ENSMUSG00000044562	=	Rasip1
ENSMUSG00000044566	=	Cage1
ENSMUSG00000044573	=	Acp1
ENSMUSG00000044574	=	5031434C07Rik
ENSMUSG00000044576	=	Gm444
ENSMUSG00000044581	=	4932415D10Rik
ENSMUSG00000044583	=	Tlr7
ENSMUSG00000044591	=	ENSMUSG00000044591
ENSMUSG00000044594	=	Serpinb3a
ENSMUSG00000044595	=	Dnd1
ENSMUSG00000044597	=	Mycs
ENSMUSG00000044600	=	9130011J15Rik
ENSMUSG00000044609	=	NP_001074505.1
ENSMUSG00000044617	=	Zbtb39
ENSMUSG00000044619	=	ENSMUSG00000044619
ENSMUSG00000044624	=	EG237300
ENSMUSG00000044626	=	Liph
ENSMUSG00000044627	=	2900010J23Rik
ENSMUSG00000044628	=	Rnf208
ENSMUSG00000044629	=	Cnrip1
ENSMUSG00000044633	=	B530045E10Rik
ENSMUSG00000044636	=	BC035295
ENSMUSG00000044639	=	OTTMUSG00000001474
ENSMUSG00000044641	=	Pard6b
ENSMUSG00000044645	=	Btg3
ENSMUSG00000044646	=	Zbtb7c
ENSMUSG00000044647	=	A330102K23Rik
ENSMUSG00000044649	=	1110033F04Rik
ENSMUSG00000044661	=	Foxn3
ENSMUSG00000044664	=	Tessp2
ENSMUSG00000044667	=	D3Bwg0562e
ENSMUSG00000044674	=	Fzd1
ENSMUSG00000044676	=	Zfp612
ENSMUSG00000044678	=	Ly6k
ENSMUSG00000044681	=	Q4VAB4-2
ENSMUSG00000044687	=	ENSMUSG00000044687
ENSMUSG00000044689	=	OTTMUSG00000013918
ENSMUSG00000044690	=	NR_002887.1
ENSMUSG00000044694	=	2010007H06Rik
ENSMUSG00000044697	=	ENSMUSG00000044697
ENSMUSG00000044700	=	Tmem201
ENSMUSG00000044701	=	Il27
ENSMUSG00000044702	=	Palb2
ENSMUSG00000044703	=	Phf11
ENSMUSG00000044705	=	Olfr670
ENSMUSG00000044707	=	Ccnjl
ENSMUSG00000044708	=	Kcnj10
ENSMUSG00000044709	=	Gemin7
ENSMUSG00000044712	=	Slc38a6
ENSMUSG00000044715	=	4933433P14Rik
ENSMUSG00000044716	=	Dok7
ENSMUSG00000044719	=	E230025N22Rik
ENSMUSG00000044724	=	Gpr152
ENSMUSG00000044726	=	BC030476
ENSMUSG00000044730	=	9930104L06Rik
ENSMUSG00000044734	=	Serpinb1a
ENSMUSG00000044737	=	Klk14
ENSMUSG00000044743	=	Defb10
ENSMUSG00000044744	=	1700001G17Rik
ENSMUSG00000044748	=	Defb1
ENSMUSG00000044749	=	Abca6
ENSMUSG00000044751	=	ENSMUSG00000044751
ENSMUSG00000044757	=	ENSMUSG00000044757
ENSMUSG00000044763	=	Rg9mtd1
ENSMUSG00000044768	=	D1Ertd622e
ENSMUSG00000044770	=	Scml4
ENSMUSG00000044772	=	A430083B19Rik
ENSMUSG00000044783	=	Hjurp
ENSMUSG00000044786	=	Zfp36
ENSMUSG00000044787	=	4933400C05Rik
ENSMUSG00000044788	=	Ush1g
ENSMUSG00000044791	=	Setd2
ENSMUSG00000044792	=	Isca1
ENSMUSG00000044794	=	9330133O14Rik
ENSMUSG00000044795	=	Cyb5d1
ENSMUSG00000044798	=	Olfr923
ENSMUSG00000044801	=	Olfr159
ENSMUSG00000044807	=	Zfp354c
ENSMUSG00000044811	=	Cd300d
ENSMUSG00000044813	=	Shb
ENSMUSG00000044814	=	Olfr543
ENSMUSG00000044816	=	D630023F18Rik
ENSMUSG00000044819	=	Oxgr1
ENSMUSG00000044820	=	AY074887
ENSMUSG00000044824	=	Olfr545
ENSMUSG00000044827	=	Tlr1
ENSMUSG00000044835	=	Ankrd45
ENSMUSG00000044837	=	ENSMUSG00000044837
ENSMUSG00000044840	=	ENSMUSG00000044840
ENSMUSG00000044847	=	Lsm11
ENSMUSG00000044854	=	1700056E22Rik
ENSMUSG00000044857	=	Lemd2
ENSMUSG00000044860	=	Gm1123
ENSMUSG00000044863	=	Defb36
ENSMUSG00000044864	=	Ankrd50
ENSMUSG00000044867	=	Gimap1
ENSMUSG00000044873	=	ENSMUSG00000044873
ENSMUSG00000044876	=	Zfp444
ENSMUSG00000044881	=	Chchd8
ENSMUSG00000044887	=	ENSMUSG00000044887
ENSMUSG00000044894	=	Uqcrq
ENSMUSG00000044897	=	Olfr821
ENSMUSG00000044899	=	Olfr649
ENSMUSG00000044903	=	BC050099
ENSMUSG00000044906	=	4930503L19Rik
ENSMUSG00000044912	=	Syt16
ENSMUSG00000044916	=	1700029I15Rik
ENSMUSG00000044918	=	ENSMUSG00000044918
ENSMUSG00000044921	=	Pamci
ENSMUSG00000044923	=	Olfr1030
ENSMUSG00000044927	=	H1fx
ENSMUSG00000044933	=	Sstr3
ENSMUSG00000044934	=	Zfp367
ENSMUSG00000044937	=	BC030307
ENSMUSG00000044938	=	Klhl31
ENSMUSG00000044941	=	ENSMUSG00000044941
ENSMUSG00000044948	=	D19Ertd652e
ENSMUSG00000044949	=	Ubtd2
ENSMUSG00000044950	=	Pwwp2a
ENSMUSG00000044951	=	EG238564
ENSMUSG00000044952	=	Kctd21
ENSMUSG00000044957	=	4921523A10Rik
ENSMUSG00000044962	=	1700001K23Rik
ENSMUSG00000044965	=	ENSMUSG00000044965
ENSMUSG00000044966	=	A630050E13Rik
ENSMUSG00000044968	=	AB112350
ENSMUSG00000044973	=	9430077A04Rik
ENSMUSG00000044976	=	Wdr72
ENSMUSG00000044982	=	Sft2d3
ENSMUSG00000044985	=	Olfr124
ENSMUSG00000044986	=	Tst
ENSMUSG00000044988	=	Ucn3
ENSMUSG00000044991	=	1110034G24Rik
ENSMUSG00000044994	=	Olfr1426
ENSMUSG00000044997	=	E130304I02Rik
ENSMUSG00000045004	=	Spata21
ENSMUSG00000045005	=	Fzd5
ENSMUSG00000045006	=	ENSMUSG00000045006
ENSMUSG00000045007	=	Tubg2
ENSMUSG00000045008	=	9030612E09Rik
ENSMUSG00000045009	=	Prrt3
ENSMUSG00000045010	=	ENSMUSG00000045010
ENSMUSG00000045013	=	Olfr711
ENSMUSG00000045019	=	Asah3
ENSMUSG00000045022	=	1700024P04Rik
ENSMUSG00000045027	=	Prss22
ENSMUSG00000045030	=	Olfr1443
ENSMUSG00000045031	=	Cetn4
ENSMUSG00000045034	=	Ankrd34b
ENSMUSG00000045036	=	E130009J12Rik
ENSMUSG00000045038	=	Prkce
ENSMUSG00000045039	=	Megf8
ENSMUSG00000045045	=	Lrfn4
ENSMUSG00000045048	=	Stard6
ENSMUSG00000045052	=	Prlhr
ENSMUSG00000045053	=	Kcng3
ENSMUSG00000045055	=	ENSMUSG00000045055
ENSMUSG00000045062	=	Pcdhb7
ENSMUSG00000045064	=	2810002I04Rik
ENSMUSG00000045065	=	9930022D16Rik
ENSMUSG00000045066	=	Olfr907
ENSMUSG00000045071	=	E130308A19Rik
ENSMUSG00000045075	=	EG544809
ENSMUSG00000045078	=	Rnf216
ENSMUSG00000045083	=	Lingo2
ENSMUSG00000045087	=	Edg8
ENSMUSG00000045091	=	Aqp12
ENSMUSG00000045092	=	Edg1
ENSMUSG00000045094	=	4933429F08Rik
ENSMUSG00000045095	=	Magi1
ENSMUSG00000045098	=	Suv420h1
ENSMUSG00000045100	=	Slc25a26
ENSMUSG00000045102	=	BC023882
ENSMUSG00000045103	=	Dmd
ENSMUSG00000045104	=	ENSMUSG00000045104
ENSMUSG00000045106	=	Ccdc73
ENSMUSG00000045107	=	1810063B07Rik
ENSMUSG00000045109	=	Krtap4-7
ENSMUSG00000045110	=	ENSMUSG00000045110
ENSMUSG00000045111	=	Taar6
ENSMUSG00000045114	=	NP_001096033.1
ENSMUSG00000045120	=	NM_019468.1
ENSMUSG00000045126	=	Olfr1445
ENSMUSG00000045128	=	Rpl18a
ENSMUSG00000045132	=	Olfr620
ENSMUSG00000045136	=	Tubb2b
ENSMUSG00000045140	=	Pigw
ENSMUSG00000045148	=	Olfr1255
ENSMUSG00000045149	=	ENSMUSG00000045149
ENSMUSG00000045150	=	Olfr1161
ENSMUSG00000045159	=	EG625603
ENSMUSG00000045160	=	Bola3
ENSMUSG00000045165	=	AI467606
ENSMUSG00000045174	=	9430069J07Rik
ENSMUSG00000045176	=	2310047M10Rik
ENSMUSG00000045178	=	4933411O13Rik
ENSMUSG00000045179	=	Sox3
ENSMUSG00000045180	=	Shroom2
ENSMUSG00000045193	=	Cirbp
ENSMUSG00000045201	=	Lrrc3b
ENSMUSG00000045202	=	Olfr123
ENSMUSG00000045204	=	Olfr835
ENSMUSG00000045205	=	Dpy19l4
ENSMUSG00000045210	=	Vcpip1
ENSMUSG00000045211	=	Nudt18
ENSMUSG00000045215	=	Asxl3
ENSMUSG00000045216	=	Hs6st1
ENSMUSG00000045217	=	4930403L05Rik
ENSMUSG00000045225	=	Olfr1152
ENSMUSG00000045231	=	BC106179
ENSMUSG00000045232	=	Rln3
ENSMUSG00000045235	=	ENSMUSG00000045235
ENSMUSG00000045236	=	Krtap5-4
ENSMUSG00000045237	=	1110012L19Rik
ENSMUSG00000045238	=	ENSMUSG00000045238
ENSMUSG00000045246	=	Kcng4
ENSMUSG00000045248	=	Med26
ENSMUSG00000045251	=	Zfp688
ENSMUSG00000045252	=	Zfp574
ENSMUSG00000045257	=	Morn2
ENSMUSG00000045259	=	Klhdc9
ENSMUSG00000045267	=	Tas2r119
ENSMUSG00000045268	=	Zfp691
ENSMUSG00000045272	=	1700025H01Rik
ENSMUSG00000045273	=	Cenph
ENSMUSG00000045275	=	Lca5l
ENSMUSG00000045281	=	Gpr20
ENSMUSG00000045282	=	Tmem86b
ENSMUSG00000045284	=	Wdr40b
ENSMUSG00000045287	=	Rtn4rl1
ENSMUSG00000045288	=	Ush1g
ENSMUSG00000045291	=	E330021D16Rik
ENSMUSG00000045294	=	Insig1
ENSMUSG00000045302	=	Preb
ENSMUSG00000045306	=	Olfr734
ENSMUSG00000045309	=	Tcerg1l
ENSMUSG00000045312	=	Lhfpl2
ENSMUSG00000045314	=	Ankrd56
ENSMUSG00000045316	=	Fahd1
ENSMUSG00000045318	=	Adra2c
ENSMUSG00000045319	=	5430407P10Rik
ENSMUSG00000045322	=	Tlr9
ENSMUSG00000045326	=	Fndc7
ENSMUSG00000045327	=	6330549D23Rik
ENSMUSG00000045328	=	Cenpe
ENSMUSG00000045330	=	4933402E13Rik
ENSMUSG00000045331	=	2310079G19Rik
ENSMUSG00000045333	=	Zfp423
ENSMUSG00000045336	=	Hsfy2
ENSMUSG00000045337	=	Defb11
ENSMUSG00000045339	=	A930104D05Rik
ENSMUSG00000045340	=	V1rl1
ENSMUSG00000045341	=	Olfr167
ENSMUSG00000045345	=	ENSMUSG00000045345
ENSMUSG00000045348	=	6430598A04Rik
ENSMUSG00000045349	=	Sh2d5
ENSMUSG00000045350	=	1700030F18Rik
ENSMUSG00000045359	=	ENSMUSG00000045359
ENSMUSG00000045362	=	Tnfrsf26
ENSMUSG00000045364	=	Ifne1
ENSMUSG00000045365	=	Rbm15b
ENSMUSG00000045374	=	Wdr81
ENSMUSG00000045377	=	Tmem88
ENSMUSG00000045378	=	Pxt1
ENSMUSG00000045381	=	Olfr433
ENSMUSG00000045382	=	Cxcr4
ENSMUSG00000045391	=	Herc4
ENSMUSG00000045392	=	Olfr1033
ENSMUSG00000045394	=	Tacstd1
ENSMUSG00000045395	=	Olfr1499
ENSMUSG00000045404	=	Kcnk13
ENSMUSG00000045406	=	ENSMUSG00000045406
ENSMUSG00000045409	=	Trim39
ENSMUSG00000045410	=	Akr1e1
ENSMUSG00000045411	=	2410002F23Rik
ENSMUSG00000045414	=	1190002N15Rik
ENSMUSG00000045417	=	V1re8
ENSMUSG00000045420	=	ENSMUSG00000045420
ENSMUSG00000045421	=	Olfr1390
ENSMUSG00000045427	=	Hnrph2
ENSMUSG00000045435	=	Tmem60
ENSMUSG00000045438	=	Cox19
ENSMUSG00000045440	=	Insm2
ENSMUSG00000045441	=	Gprin3
ENSMUSG00000045455	=	Timm8a1
ENSMUSG00000045463	=	Slco6b1
ENSMUSG00000045464	=	ENSMUSG00000045464
ENSMUSG00000045466	=	AI894139
ENSMUSG00000045467	=	Ttll13
ENSMUSG00000045470	=	ENSMUSG00000045470
ENSMUSG00000045471	=	Hcrt
ENSMUSG00000045472	=	ENSMUSG00000045472
ENSMUSG00000045474	=	Olfr1368
ENSMUSG00000045475	=	Lce3c
ENSMUSG00000045479	=	Olfr459
ENSMUSG00000045482	=	Trrap
ENSMUSG00000045493	=	Bhlhb4
ENSMUSG00000045498	=	Pcdhb3
ENSMUSG00000045502	=	Gpr109a
ENSMUSG00000045503	=	Sys1
ENSMUSG00000045504	=	Olfr209
ENSMUSG00000045506	=	A930002H24Rik
ENSMUSG00000045508	=	Olfr1367
ENSMUSG00000045509	=	Gpr150
ENSMUSG00000045514	=	Olfr460
ENSMUSG00000045515	=	Pou3f3
ENSMUSG00000045518	=	Onecut3
ENSMUSG00000045519	=	Zfp560
ENSMUSG00000045520	=	ENSMUSG00000045520
ENSMUSG00000045521	=	Tssk2
ENSMUSG00000045528	=	Olfr891
ENSMUSG00000045532	=	C1ql1
ENSMUSG00000045534	=	Kcna5
ENSMUSG00000045538	=	Ddx28
ENSMUSG00000045539	=	Sprr3
ENSMUSG00000045540	=	Olfr600
ENSMUSG00000045545	=	Krt14
ENSMUSG00000045546	=	NM_025525.2
ENSMUSG00000045551	=	Fpr1
ENSMUSG00000045555	=	9030224M15Rik
ENSMUSG00000045559	=	Olfr827
ENSMUSG00000045566	=	Sprr4
ENSMUSG00000045567	=	Col22a1
ENSMUSG00000045569	=	Mc2r
ENSMUSG00000045573	=	Penk1
ENSMUSG00000045575	=	V1rf5
ENSMUSG00000045576	=	St7l
ENSMUSG00000045581	=	Olfr710
ENSMUSG00000045584	=	Olfr610
ENSMUSG00000045587	=	BC049730
ENSMUSG00000045589	=	6430704M03Rik
ENSMUSG00000045591	=	Olig3
ENSMUSG00000045594	=	Glb1
ENSMUSG00000045598	=	Zfp553
ENSMUSG00000045608	=	Dbx2
ENSMUSG00000045609	=	ENSMUSG00000045609
ENSMUSG00000045613	=	Chrm2
ENSMUSG00000045620	=	Odf3l1
ENSMUSG00000045624	=	Esf1
ENSMUSG00000045625	=	Pigz
ENSMUSG00000045629	=	Sh3tc2
ENSMUSG00000045631	=	Tmprss12
ENSMUSG00000045636	=	Mtus1
ENSMUSG00000045639	=	Zfp629
ENSMUSG00000045648	=	A830006F12Rik
ENSMUSG00000045655	=	AU021034
ENSMUSG00000045657	=	Pcdhb10
ENSMUSG00000045658	=	Pid1
ENSMUSG00000045659	=	Plekha7
ENSMUSG00000045662	=	4921515J06Rik
ENSMUSG00000045664	=	Cdc42ep2
ENSMUSG00000045665	=	Mfsd5
ENSMUSG00000045667	=	Smtnl2
ENSMUSG00000045671	=	Spred2
ENSMUSG00000045672	=	Col27a1
ENSMUSG00000045678	=	Olfr1489
ENSMUSG00000045679	=	Pqlc3
ENSMUSG00000045680	=	Tcf21
ENSMUSG00000045684	=	Lcn6
ENSMUSG00000045689	=	Pcdhb4
ENSMUSG00000045690	=	Wdr89
ENSMUSG00000045691	=	Thtpa
ENSMUSG00000045693	=	Nlrp4e
ENSMUSG00000045694	=	ENSMUSG00000045694
ENSMUSG00000045699	=	ENSMUSG00000045699
ENSMUSG00000045701	=	NM_147078.2
ENSMUSG00000045708	=	Olfr447
ENSMUSG00000045709	=	1700023L04Rik
ENSMUSG00000045713	=	V1rg4
ENSMUSG00000045725	=	Prr15
ENSMUSG00000045730	=	Adrb2
ENSMUSG00000045731	=	Pnoc
ENSMUSG00000045733	=	Sprn
ENSMUSG00000045744	=	9930021D14Rik
ENSMUSG00000045746	=	B230317F23Rik
ENSMUSG00000045750	=	D830014E11Rik
ENSMUSG00000045751	=	F730047E07Rik
ENSMUSG00000045752	=	Tssc4
ENSMUSG00000045757	=	Zfp764
ENSMUSG00000045761	=	4632412N22Rik
ENSMUSG00000045763	=	Basp1
ENSMUSG00000045767	=	B230219D22Rik
ENSMUSG00000045775	=	Slc16a5
ENSMUSG00000045776	=	Lrtm1
ENSMUSG00000045777	=	6330512M04Rik
ENSMUSG00000045780	=	Olfr624
ENSMUSG00000045786	=	ENSMUSG00000045786
ENSMUSG00000045790	=	Gm447
ENSMUSG00000045792	=	Olfr578
ENSMUSG00000045794	=	4930526D03Rik
ENSMUSG00000045795	=	Whdc1
ENSMUSG00000045797	=	4930402K13Rik
ENSMUSG00000045799	=	ENSMUSG00000045799
ENSMUSG00000045802	=	B230358A15Rik
ENSMUSG00000045812	=	Olfr984
ENSMUSG00000045813	=	EG330552
ENSMUSG00000045815	=	1700101I19Rik
ENSMUSG00000045817	=	Zfp36l2
ENSMUSG00000045822	=	Zswim3
ENSMUSG00000045824	=	Olfr574
ENSMUSG00000045826	=	Ptprcap
ENSMUSG00000045827	=	Serpinb9
ENSMUSG00000045835	=	Hdgfl1
ENSMUSG00000045836	=	ENSMUSG00000045836
ENSMUSG00000045838	=	A430105I19Rik
ENSMUSG00000045842	=	ENSMUSG00000045842
ENSMUSG00000045854	=	Lyrm2
ENSMUSG00000045862	=	ENSMUSG00000045862
ENSMUSG00000045867	=	Cradd
ENSMUSG00000045868	=	Gvin1
ENSMUSG00000045871	=	Slitrk6
ENSMUSG00000045873	=	C230013L11Rik
ENSMUSG00000045875	=	Adra1a
ENSMUSG00000045876	=	Pcdhb8
ENSMUSG00000045877	=	4933415A04Rik
ENSMUSG00000045883	=	Olfr1461
ENSMUSG00000045886	=	Magmas
ENSMUSG00000045896	=	Paip2b
ENSMUSG00000045903	=	Npas4
ENSMUSG00000045912	=	4932409I22Rik
ENSMUSG00000045915	=	Ccdc42
ENSMUSG00000045917	=	6330416G13Rik
ENSMUSG00000045928	=	4933440M02Rik
ENSMUSG00000045929	=	Olfr1344
ENSMUSG00000045930	=	Clec14a
ENSMUSG00000045932	=	Ifit2
ENSMUSG00000045934	=	Mtmr11
ENSMUSG00000045942	=	BC049762
ENSMUSG00000045946	=	ENSMUSG00000045946
ENSMUSG00000045948	=	Mrps12
ENSMUSG00000045952	=	ENSMUSG00000045952
ENSMUSG00000045954	=	Sdpr
ENSMUSG00000045962	=	Wnk1
ENSMUSG00000045967	=	Gpr158
ENSMUSG00000045968	=	5830403L16Rik
ENSMUSG00000045969	=	Ing1
ENSMUSG00000045973	=	Mcart1
ENSMUSG00000045975	=	5830404H04Rik
ENSMUSG00000045980	=	Tmem104
ENSMUSG00000045983	=	Eif4g1
ENSMUSG00000045989	=	4930451I11Rik
ENSMUSG00000045991	=	Onecut2
ENSMUSG00000045994	=	B3gat1
ENSMUSG00000045996	=	Polr2k
ENSMUSG00000045999	=	ENSMUSG00000045999
ENSMUSG00000046000	=	Ard1b
ENSMUSG00000046005	=	D830044D21Rik
ENSMUSG00000046006	=	9830130M13Rik
ENSMUSG00000046008	=	Pnlip
ENSMUSG00000046010	=	Ccdc16
ENSMUSG00000046016	=	Olfr1364
ENSMUSG00000046020	=	Pofut1
ENSMUSG00000046027	=	Stard5
ENSMUSG00000046031	=	A630077B13Rik
ENSMUSG00000046032	=	Snx12
ENSMUSG00000046034	=	BC087945
ENSMUSG00000046041	=	Olfr803
ENSMUSG00000046049	=	Rp1l1
ENSMUSG00000046056	=	Sbsn
ENSMUSG00000046057	=	ENSMUSG00000046057
ENSMUSG00000046058	=	Eid2
ENSMUSG00000046062	=	Ppp1r15b
ENSMUSG00000046070	=	Igfals
ENSMUSG00000046076	=	Olfr998
ENSMUSG00000046078	=	Olfr110
ENSMUSG00000046079	=	Lrrc8d
ENSMUSG00000046080	=	Clec9a
ENSMUSG00000046082	=	Tmem174
ENSMUSG00000046085	=	4931422A03Rik
ENSMUSG00000046088	=	ENSMUSG00000046088
ENSMUSG00000046093	=	Hpcal4
ENSMUSG00000046095	=	Krt32
ENSMUSG00000046096	=	BC030336
ENSMUSG00000046101	=	6030422M02Rik
ENSMUSG00000046108	=	Il17c
ENSMUSG00000046109	=	AB041806
ENSMUSG00000046110	=	Serinc4
ENSMUSG00000046111	=	5830418K08Rik
ENSMUSG00000046119	=	1110008E08Rik
ENSMUSG00000046130	=	V1re12
ENSMUSG00000046133	=	C130073F10Rik
ENSMUSG00000046138	=	9930021J03Rik
ENSMUSG00000046139	=	Patl1
ENSMUSG00000046145	=	ENSMUSG00000046145
ENSMUSG00000046150	=	Olfr918
ENSMUSG00000046152	=	Fut10
ENSMUSG00000046153	=	ENSMUSG00000046153
ENSMUSG00000046157	=	6330442E10Rik
ENSMUSG00000046159	=	Chrm3
ENSMUSG00000046160	=	Olig1
ENSMUSG00000046162	=	EG432987
ENSMUSG00000046167	=	Gldn
ENSMUSG00000046168	=	Kcnrg
ENSMUSG00000046169	=	Adamts6
ENSMUSG00000046173	=	Pabpc3
ENSMUSG00000046178	=	Nxph1
ENSMUSG00000046179	=	E2f8
ENSMUSG00000046180	=	4930550L24Rik
ENSMUSG00000046182	=	NP_001094958.1
ENSMUSG00000046185	=	Zfp84
ENSMUSG00000046186	=	Cd109
ENSMUSG00000046191	=	NM_053145.2
ENSMUSG00000046192	=	Iqub
ENSMUSG00000046196	=	4930560E09Rik
ENSMUSG00000046199	=	ENSMUSG00000046199
ENSMUSG00000046201	=	Rbm16
ENSMUSG00000046203	=	ENSMUSG00000046203
ENSMUSG00000046204	=	Pnma2
ENSMUSG00000046207	=	BB220380
ENSMUSG00000046209	=	ENSMUSG00000046209
ENSMUSG00000046210	=	Olfr735
ENSMUSG00000046213	=	NP_001104613.1
ENSMUSG00000046215	=	Rprml
ENSMUSG00000046216	=	ENSMUSG00000046216
ENSMUSG00000046219	=	C230012O17Rik
ENSMUSG00000046223	=	Plaur
ENSMUSG00000046228	=	Olfr93
ENSMUSG00000046229	=	Scand1
ENSMUSG00000046230	=	Vps13a
ENSMUSG00000046240	=	Hepacam
ENSMUSG00000046242	=	1600029I14Rik
ENSMUSG00000046245	=	Pilra
ENSMUSG00000046248	=	Krtap5-3
ENSMUSG00000046258	=	Adam29
ENSMUSG00000046259	=	Sprr2h
ENSMUSG00000046262	=	ENSMUSG00000046262
ENSMUSG00000046268	=	Ldoc1l
ENSMUSG00000046269	=	Usp27x
ENSMUSG00000046272	=	Olfr1444
ENSMUSG00000046275	=	Tusc5
ENSMUSG00000046280	=	She
ENSMUSG00000046282	=	4930529F22Rik
ENSMUSG00000046287	=	Pnma3
ENSMUSG00000046292	=	NM_029294.2
ENSMUSG00000046295	=	Ankrd41
ENSMUSG00000046300	=	Olfr1412
ENSMUSG00000046301	=	Magea9
ENSMUSG00000046311	=	Zfp62
ENSMUSG00000046312	=	AI464131
ENSMUSG00000046314	=	Stxbp6
ENSMUSG00000046317	=	BC107364
ENSMUSG00000046318	=	MGI:1918322
ENSMUSG00000046321	=	Hs3st2
ENSMUSG00000046323	=	Dppa3
ENSMUSG00000046324	=	Ermp1
ENSMUSG00000046329	=	Slc25a23
ENSMUSG00000046330	=	Rpl37a
ENSMUSG00000046334	=	ENSMUSG00000046334
ENSMUSG00000046337	=	BC050210
ENSMUSG00000046338	=	A530057A03Rik
ENSMUSG00000046341	=	ENSMUSG00000046341
ENSMUSG00000046345	=	2310010M20Rik
ENSMUSG00000046351	=	Zfp322a
ENSMUSG00000046352	=	Gjb2
ENSMUSG00000046354	=	Defb14
ENSMUSG00000046361	=	2810416G20Rik
ENSMUSG00000046364	=	Rpl27a
ENSMUSG00000046367	=	ENSMUSG00000046367
ENSMUSG00000046372	=	ENSMUSG00000046372
ENSMUSG00000046378	=	Asphd1
ENSMUSG00000046379	=	Ppargc1a
ENSMUSG00000046380	=	Jrk
ENSMUSG00000046387	=	Pcdhb17
ENSMUSG00000046388	=	ENSMUSG00000046388
ENSMUSG00000046390	=	4930474M22Rik
ENSMUSG00000046396	=	Olfr609
ENSMUSG00000046402	=	Rbp1
ENSMUSG00000046404	=	Yod1
ENSMUSG00000046408	=	1700067K01Rik
ENSMUSG00000046410	=	Kcnk6
ENSMUSG00000046411	=	ENSMUSG00000046411
ENSMUSG00000046413	=	D230002A01Rik
ENSMUSG00000046415	=	B430212C06Rik
ENSMUSG00000046417	=	BC046404
ENSMUSG00000046431	=	Olfr518
ENSMUSG00000046432	=	Ngfrap1
ENSMUSG00000046434	=	Hnrnpa1
ENSMUSG00000046435	=	EG666321
ENSMUSG00000046438	=	Abpz
ENSMUSG00000046440	=	ENSMUSG00000046440
ENSMUSG00000046441	=	BC025546
ENSMUSG00000046442	=	Ppm1e
ENSMUSG00000046443	=	V1rg10
ENSMUSG00000046447	=	Camk2n1
ENSMUSG00000046449	=	C77370
ENSMUSG00000046450	=	Olfr71
ENSMUSG00000046455	=	Olfr905
ENSMUSG00000046456	=	BC022651
ENSMUSG00000046460	=	4933412E14Rik
ENSMUSG00000046463	=	5930403N24Rik
ENSMUSG00000046470	=	Sox18
ENSMUSG00000046474	=	OTTMUSG00000002196
ENSMUSG00000046480	=	Scn4b
ENSMUSG00000046486	=	Olfr244
ENSMUSG00000046487	=	Mospd4
ENSMUSG00000046490	=	9930039A11Rik
ENSMUSG00000046491	=	C1qtnf2
ENSMUSG00000046493	=	Olfr1352
ENSMUSG00000046500	=	C130034I18Rik
ENSMUSG00000046516	=	Cox17
ENSMUSG00000046518	=	Ferd3l
ENSMUSG00000046519	=	Golph3l
ENSMUSG00000046523	=	Kctd4
ENSMUSG00000046526	=	ENSMUSG00000046526
ENSMUSG00000046532	=	Ar
ENSMUSG00000046541	=	Zfp526
ENSMUSG00000046546	=	BC022623
ENSMUSG00000046548	=	4731417B20Rik
ENSMUSG00000046550	=	Spin2
ENSMUSG00000046556	=	Zfp319
ENSMUSG00000046561	=	Arsj
ENSMUSG00000046562	=	Unc119b
ENSMUSG00000046567	=	4930430F08Rik
ENSMUSG00000046572	=	Zfp518b
ENSMUSG00000046573	=	Lyrm4
ENSMUSG00000046574	=	Prr12
ENSMUSG00000046575	=	Olfr1389
ENSMUSG00000046579	=	ENSMUSG00000046579
ENSMUSG00000046580	=	ENSMUSG00000046580
ENSMUSG00000046585	=	ENSMUSG00000046585
ENSMUSG00000046589	=	Lrrc8e
ENSMUSG00000046590	=	NM_146648.1
ENSMUSG00000046591	=	5730590G19Rik
ENSMUSG00000046593	=	A930001M12Rik
ENSMUSG00000046598	=	Bdh1
ENSMUSG00000046603	=	D9Ertd402e
ENSMUSG00000046605	=	B3gntl1
ENSMUSG00000046607	=	Hrk
ENSMUSG00000046610	=	5330437I02Rik
ENSMUSG00000046613	=	BC052055
ENSMUSG00000046615	=	Actrt1
ENSMUSG00000046618	=	Olfml2a
ENSMUSG00000046620	=	ENSMUSG00000046620
ENSMUSG00000046623	=	Gjb4
ENSMUSG00000046634	=	Pkd1l1
ENSMUSG00000046635	=	ENSMUSG00000046635
ENSMUSG00000046636	=	ENSMUSG00000046636
ENSMUSG00000046637	=	B230396O12Rik
ENSMUSG00000046643	=	Olfr218
ENSMUSG00000046650	=	Olfr1440
ENSMUSG00000046652	=	Tas2r143
ENSMUSG00000046658	=	Zfp316
ENSMUSG00000046667	=	Rbm12b
ENSMUSG00000046668	=	Cxxc5
ENSMUSG00000046671	=	2410166I05Rik
ENSMUSG00000046675	=	D230037D09Rik
ENSMUSG00000046676	=	Lce1l
ENSMUSG00000046678	=	Olfr981
ENSMUSG00000046679	=	C87436
ENSMUSG00000046683	=	0610025J13Rik
ENSMUSG00000046687	=	NR_002687.1
ENSMUSG00000046688	=	T2bp
ENSMUSG00000046689	=	ENSMUSG00000046689
ENSMUSG00000046691	=	5830457O10Rik
ENSMUSG00000046694	=	4732473B16Rik
ENSMUSG00000046697	=	Enpp7
ENSMUSG00000046699	=	Slitrk4
ENSMUSG00000046706	=	ENSMUSG00000046706
ENSMUSG00000046707	=	Csnk2a2
ENSMUSG00000046709	=	Mapk10
ENSMUSG00000046711	=	Hmga1
ENSMUSG00000046714	=	Foxc2
ENSMUSG00000046716	=	V1re10
ENSMUSG00000046717	=	Igbp1b
ENSMUSG00000046718	=	Bst2
ENSMUSG00000046719	=	Nxph3
ENSMUSG00000046721	=	ENSMUSG00000046721
ENSMUSG00000046722	=	Cdc42se1
ENSMUSG00000046723	=	Adam24
ENSMUSG00000046727	=	0610010O12Rik
ENSMUSG00000046731	=	Kctd11
ENSMUSG00000046733	=	Gprc5a
ENSMUSG00000046743	=	Fat4
ENSMUSG00000046747	=	ENSMUSG00000046747
ENSMUSG00000046748	=	2310005G13Rik
ENSMUSG00000046750	=	BC089491
ENSMUSG00000046753	=	Ccdc66
ENSMUSG00000046755	=	Kif2b
ENSMUSG00000046756	=	Mrps7
ENSMUSG00000046761	=	AA409316
ENSMUSG00000046764	=	A530053G22Rik
ENSMUSG00000046768	=	Rhoj
ENSMUSG00000046774	=	8030474K03Rik
ENSMUSG00000046782	=	ENSMUSG00000046782
ENSMUSG00000046785	=	Epm2aip1
ENSMUSG00000046787	=	ENSMUSG00000046787
ENSMUSG00000046790	=	Olfr1341
ENSMUSG00000046791	=	2410016O06Rik
ENSMUSG00000046792	=	Zfp787
ENSMUSG00000046793	=	Gpr61
ENSMUSG00000046794	=	Ppp1r3b
ENSMUSG00000046798	=	Cldn12
ENSMUSG00000046804	=	1810007E14Rik
ENSMUSG00000046805	=	Mpeg1
ENSMUSG00000046806	=	3110062M04Rik
ENSMUSG00000046807	=	AI646023
ENSMUSG00000046808	=	Atp10d
ENSMUSG00000046809	=	ENSMUSG00000046809
ENSMUSG00000046811	=	Gltpd2
ENSMUSG00000046814	=	Gchfr
ENSMUSG00000046818	=	Ddit4l
ENSMUSG00000046822	=	Slc39a3
ENSMUSG00000046826	=	Tmem162
ENSMUSG00000046828	=	4832428D23Rik
ENSMUSG00000046834	=	Krt1
[truncated: 454,694 more chars]
