# Supplementary material for: Building and analyzing protein interactome networks by cross-species comparisons
Source: BMC Syst Biol. 2010 Mar 30;4:36. doi: 10.1186/1752-0509-4-36 (PMC2859380; doi:10.1186/1752-0509-4-36)
Supplement: Additional file 7 — Zip Mmus. A zipped folder containing files formatted for use in Cytoscape listed in Supplemental Table 3. These files are for Mus musculus proteins. [file 1752-0509-4-36-S7.ZIP › mmus/mmus_hsap_describe.eda]

mmus_hsap_describe.eda
ENSMUSG00000000171 (known) ENSMUSG00000058076	=	one2one_one2one
ENSMUSG00000000184 (known) ENSMUSG00000003031	=	one2one_one2one
ENSMUSG00000000184 (known) ENSMUSG00000006728	=	one2one_one2one
ENSMUSG00000000184 (known) ENSMUSG00000023067	=	one2one_one2one
ENSMUSG00000000303 (known) ENSMUSG00000006932	=	one2one_one2one
ENSMUSG00000000303 (known) ENSMUSG00000023022	=	one2one_one2one
ENSMUSG00000000409 (known) ENSMUSG00000026395	=	one2one_one2one
ENSMUSG00000000409 (known) ENSMUSG00000005763	=	one2one_one2one
ENSMUSG00000000409 (known) ENSMUSG00000021501	=	one2one_one2one
ENSMUSG00000000409 (known) ENSMUSG00000028071	=	one2one_one2one
ENSMUSG00000000440 (known) ENSMUSG00000029478	=	one2one_one2one
ENSMUSG00000000441 (known) ENSMUSG00000035027	=	one2one_one2one
ENSMUSG00000000441 (known) ENSMUSG00000004936	=	one2one_one2one
ENSMUSG00000000441 (known) ENSMUSG00000025499	=	one2one_one2many
ENSMUSG00000000555 (known) ENSMUSG00000025809	=	one2one_one2one
ENSMUSG00000000838 (known) ENSMUSG00000038546	=	one2one_one2one
ENSMUSG00000000869 (known) ENSMUSG00000031304	=	one2one_one2one
ENSMUSG00000000902 (known) ENSMUSG00000032481	=	one2one_one2one
ENSMUSG00000001020 (known) ENSMUSG00000044080	=	one2one_one2one
ENSMUSG00000001020 (known) ENSMUSG00000001020	=	one2one_one2one
ENSMUSG00000001127 (known) ENSMUSG00000025499	=	one2one_one2many
ENSMUSG00000001156 (known) ENSMUSG00000059436	=	one2one_one2many
ENSMUSG00000001280 (known) ENSMUSG00000027490	=	one2one_one2one
ENSMUSG00000001300 (known) ENSMUSG00000026235	=	one2one_one2one
ENSMUSG00000001300 (known) ENSMUSG00000028664	=	one2one_one2one
ENSMUSG00000001379 (known) ENSMUSG00000022892	=	one2one_one2one
ENSMUSG00000001419 (known) ENSMUSG00000020196	=	one2one_one2one
ENSMUSG00000001440 (known) ENSMUSG00000029430	=	one2one_one2one
ENSMUSG00000001552 (known) ENSMUSG00000020717	=	one2one_one2one
ENSMUSG00000001729 (known) ENSMUSG00000071369	=	one2one_one2one
ENSMUSG00000001729 (known) ENSMUSG00000001729	=	one2one_one2one
ENSMUSG00000001729 (known) ENSMUSG00000022672	=	one2one_one2one
ENSMUSG00000001729 (known) ENSMUSG00000039457	=	one2one_one2one
ENSMUSG00000001729 (known) ENSMUSG00000039615	=	one2one_one2one
ENSMUSG00000001741 (known) ENSMUSG00000059003	=	one2one_one2one
ENSMUSG00000001847 (known) ENSMUSG00000030774	=	one2one_one2one
ENSMUSG00000002010 (known) ENSMUSG00000032279	=	one2one_one2one
ENSMUSG00000002068 (known) ENSMUSG00000003031	=	one2one_one2one
ENSMUSG00000002068 (known) ENSMUSG00000019942	=	one2one_one2one
ENSMUSG00000002068 (known) ENSMUSG00000025358	=	one2one_one2one
ENSMUSG00000002083 (known) ENSMUSG00000074147	=	one2one_one2many
ENSMUSG00000002083 (known) ENSMUSG00000007659	=	one2one_one2one
ENSMUSG00000002083 (known) ENSMUSG00000057329	=	one2one_one2one
ENSMUSG00000002147 (known) ENSMUSG00000002147	=	one2one_one2one
ENSMUSG00000002250 (known) ENSMUSG00000022508	=	one2one_one2one
ENSMUSG00000002325 (known) ENSMUSG00000022971	=	one2one_one2one
ENSMUSG00000002325 (known) ENSMUSG00000040033	=	one2one_one2one
ENSMUSG00000002413 (known) ENSMUSG00000004936	=	one2one_one2one
ENSMUSG00000002413 (known) ENSMUSG00000035027	=	one2one_one2one
ENSMUSG00000002458 (known) ENSMUSG00000019433	=	one2one_one2one
ENSMUSG00000002602 (known) ENSMUSG00000041417	=	one2one_one2one
ENSMUSG00000002603 (known) ENSMUSG00000007613	=	one2one_one2one
ENSMUSG00000002603 (known) ENSMUSG00000032440	=	one2one_one2one
ENSMUSG00000002603 (known) ENSMUSG00000029287	=	one2one_one2one
ENSMUSG00000002688 (known) ENSMUSG00000068798	=	one2one_one2one
ENSMUSG00000002699 (known) ENSMUSG00000042228	=	one2one_one2one
ENSMUSG00000002699 (known) ENSMUSG00000042351	=	one2one_one2one
ENSMUSG00000002699 (known) ENSMUSG00000034116	=	one2one_one2one
ENSMUSG00000002748 (known) ENSMUSG00000031715	=	one2one_one2one
ENSMUSG00000002763 (known) ENSMUSG00000032402	=	one2one_one2one
ENSMUSG00000002769 (known) ENSMUSG00000002769	=	one2one_one2one
ENSMUSG00000002870 (known) ENSMUSG00000022673	=	one2one_one2one
ENSMUSG00000002870 (known) ENSMUSG00000026037	=	one2one_one2one
ENSMUSG00000002870 (known) ENSMUSG00000029012	=	one2one_one2one
ENSMUSG00000002870 (known) ENSMUSG00000005410	=	one2one_one2one
ENSMUSG00000002870 (known) ENSMUSG00000041859	=	one2one_one2one
ENSMUSG00000002870 (known) ENSMUSG00000026355	=	one2one_one2one
ENSMUSG00000002870 (known) ENSMUSG00000029730	=	one2one_one2one
ENSMUSG00000003031 (known) ENSMUSG00000028832	=	one2one_one2many
ENSMUSG00000003031 (known) ENSMUSG00000027715	=	one2one_one2one
ENSMUSG00000003031 (known) ENSMUSG00000025358	=	one2one_one2one
ENSMUSG00000003031 (known) ENSMUSG00000041431	=	one2one_one2many
ENSMUSG00000003031 (known) ENSMUSG00000034165	=	one2one_one2one
ENSMUSG00000003031 (known) ENSMUSG00000070348	=	one2one_one2one
ENSMUSG00000003031 (known) ENSMUSG00000006728	=	one2one_one2one
ENSMUSG00000003033 (known) ENSMUSG00000035152	=	one2one_one2one
ENSMUSG00000003226 (known) ENSMUSG00000023826	=	one2one_one2one
ENSMUSG00000003269 (known) ENSMUSG00000038023	=	one2one_one2one
ENSMUSG00000003402 (known) ENSMUSG00000029053	=	one2one_one2one
ENSMUSG00000003458 (known) ENSMUSG00000019969	=	one2one_one2one
ENSMUSG00000003545 (known) ENSMUSG00000052837	=	one2one_one2one
ENSMUSG00000003545 (known) ENSMUSG00000052684	=	one2one_one2one
ENSMUSG00000003814 (known) ENSMUSG00000027164	=	one2one_one2many
ENSMUSG00000003849 (known) ENSMUSG00000003849	=	one2one_one2one
ENSMUSG00000003873 (known) ENSMUSG00000007659	=	one2one_one2one
ENSMUSG00000003873 (known) ENSMUSG00000041716	=	one2one_one2one
ENSMUSG00000003873 (known) ENSMUSG00000057329	=	one2one_one2one
ENSMUSG00000003873 (known) ENSMUSG00000014776	=	one2one_one2one
ENSMUSG00000003882 (known) ENSMUSG00000019843	=	one2one_one2one
ENSMUSG00000004040 (known) ENSMUSG00000021948	=	one2one_one2one
ENSMUSG00000004040 (known) ENSMUSG00000022521	=	one2one_one2one
ENSMUSG00000004221 (known) ENSMUSG00000021025	=	one2one_one2one
ENSMUSG00000004221 (known) ENSMUSG00000031537	=	one2one_one2one
ENSMUSG00000004221 (known) ENSMUSG00000004221	=	one2one_one2one
ENSMUSG00000004221 (known) ENSMUSG00000025199	=	one2one_one2one
ENSMUSG00000004266 (known) ENSMUSG00000059923	=	one2one_one2one
ENSMUSG00000004371 (known) ENSMUSG00000021756	=	one2one_one2one
ENSMUSG00000004371 (known) ENSMUSG00000073889	=	one2one_one2many
ENSMUSG00000004446 (known) ENSMUSG00000074147	=	one2one_one2many
ENSMUSG00000004446 (known) ENSMUSG00000007659	=	one2one_one2one
ENSMUSG00000004446 (known) ENSMUSG00000057329	=	one2one_one2one
ENSMUSG00000004455 (known) ENSMUSG00000019768	=	one2one_one2one
ENSMUSG00000004709 (known) ENSMUSG00000005696	=	one2one_one2one
ENSMUSG00000004791 (known) ENSMUSG00000029648	=	one2one_one2one
ENSMUSG00000004936 (known) ENSMUSG00000063065	=	one2one_one2one
ENSMUSG00000004936 (known) ENSMUSG00000018334	=	one2one_one2one
ENSMUSG00000005233 (known) ENSMUSG00000024056	=	one2one_one2one
ENSMUSG00000005410 (known) ENSMUSG00000029730	=	one2one_one2one
ENSMUSG00000005410 (known) ENSMUSG00000041859	=	one2one_one2one
ENSMUSG00000005469 (known) ENSMUSG00000020612	=	one2one_one2one
ENSMUSG00000005533 (known) ENSMUSG00000020372	=	one2one_one2one
ENSMUSG00000005534 (known) ENSMUSG00000041417	=	one2one_one2one
ENSMUSG00000005566 (known) ENSMUSG00000009575	=	one2one_one2one
ENSMUSG00000005625 (known) ENSMUSG00000021737	=	one2one_one2one
ENSMUSG00000005672 (known) ENSMUSG00000016933	=	one2one_one2one
ENSMUSG00000005677 (known) ENSMUSG00000005677	=	one2one_one2one
ENSMUSG00000005696 (known) ENSMUSG00000015316	=	one2one_one2one
ENSMUSG00000005698 (known) ENSMUSG00000053754	=	one2one_one2one
ENSMUSG00000005699 (known) ENSMUSG00000037643	=	one2one_one2many
ENSMUSG00000005699 (known) ENSMUSG00000029053	=	one2one_one2one
ENSMUSG00000005699 (known) ENSMUSG00000007613	=	one2one_one2one
ENSMUSG00000005699 (known) ENSMUSG00000025812	=	one2one_one2one
ENSMUSG00000005763 (known) ENSMUSG00000019843	=	one2one_one2one
ENSMUSG00000005763 (known) ENSMUSG00000005763	=	one2one_one2one
ENSMUSG00000005779 (known) ENSMUSG00000030751	=	one2one_one2one
ENSMUSG00000005871 (known) ENSMUSG00000006932	=	one2one_one2one
ENSMUSG00000005871 (known) ENSMUSG00000027479	=	one2one_one2one
ENSMUSG00000005886 (known) ENSMUSG00000019768	=	one2one_one2one
ENSMUSG00000005886 (known) ENSMUSG00000046532	=	one2one_one2one
ENSMUSG00000005886 (known) ENSMUSG00000024431	=	one2one_one2one
ENSMUSG00000006005 (known) ENSMUSG00000029104	=	one2one_one2one
ENSMUSG00000006134 (known) ENSMUSG00000034342	=	one2one_one2one
ENSMUSG00000006235 (known) ENSMUSG00000032578	=	one2one_one2one
ENSMUSG00000006235 (known) ENSMUSG00000034330	=	one2one_one2one
ENSMUSG00000006386 (known) ENSMUSG00000031465	=	one2one_one2one
ENSMUSG00000006386 (known) ENSMUSG00000022309	=	one2one_one2one
ENSMUSG00000006585 (known) ENSMUSG00000026037	=	one2one_one2one
ENSMUSG00000006585 (known) ENSMUSG00000006715	=	one2one_one2one
ENSMUSG00000006678 (known) ENSMUSG00000025395	=	one2one_one2one
ENSMUSG00000006678 (known) ENSMUSG00000024833	=	one2one_one2one
ENSMUSG00000006678 (known) ENSMUSG00000026134	=	one2one_one2one
ENSMUSG00000006699 (known) ENSMUSG00000049521	=	one2many_one2one
ENSMUSG00000006699 (known) ENSMUSG00000037643	=	one2many_one2many
ENSMUSG00000006699 (known) ENSMUSG00000031442	=	one2many_one2one
ENSMUSG00000006699 (known) ENSMUSG00000044641	=	one2many_one2one
ENSMUSG00000006699 (known) ENSMUSG00000030774	=	one2many_one2one
ENSMUSG00000006705 (known) ENSMUSG00000018973	=	one2one_one2one
ENSMUSG00000006728 (known) ENSMUSG00000070348	=	one2one_one2one
ENSMUSG00000006728 (known) ENSMUSG00000044303	=	one2one_one2one
ENSMUSG00000006728 (known) ENSMUSG00000022105	=	one2one_one2one
ENSMUSG00000006728 (known) ENSMUSG00000023067	=	one2one_one2one
ENSMUSG00000006728 (known) ENSMUSG00000034165	=	one2one_one2one
ENSMUSG00000006740 (known) ENSMUSG00000018326	=	one2one_one2one
ENSMUSG00000006906 (known) ENSMUSG00000042351	=	one2one_one2one
ENSMUSG00000006930 (known) ENSMUSG00000029104	=	one2one_one2one
ENSMUSG00000006932 (known) ENSMUSG00000037815	=	one2one_one2one
ENSMUSG00000006932 (known) ENSMUSG00000027985	=	one2one_one2one
ENSMUSG00000006932 (known) ENSMUSG00000020717	=	one2one_one2one
ENSMUSG00000006932 (known) ENSMUSG00000019969	=	one2one_one2one
ENSMUSG00000007080 (known) ENSMUSG00000028394	=	one2one_one2one
ENSMUSG00000007080 (known) ENSMUSG00000030042	=	one2one_one2one
ENSMUSG00000007080 (known) ENSMUSG00000020974	=	one2one_one2one
ENSMUSG00000007564 (known) ENSMUSG00000020349	=	one2one_one2one
ENSMUSG00000007613 (known) ENSMUSG00000020635	=	one2one_one2one
ENSMUSG00000007613 (known) ENSMUSG00000021638	=	one2one_one2one
ENSMUSG00000007613 (known) ENSMUSG00000032440	=	one2one_one2one
ENSMUSG00000007613 (known) ENSMUSG00000030224	=	one2one_one2one
ENSMUSG00000007613 (known) ENSMUSG00000030774	=	one2one_one2one
ENSMUSG00000007613 (known) ENSMUSG00000032966	=	one2one_one2many
ENSMUSG00000007655 (known) ENSMUSG00000028603	=	one2one_one2one
ENSMUSG00000007659 (known) ENSMUSG00000064326	=	one2one_one2one
ENSMUSG00000007659 (known) ENSMUSG00000024959	=	one2one_one2one
ENSMUSG00000007659 (known) ENSMUSG00000060126	=	one2one_one2many
ENSMUSG00000007659 (known) ENSMUSG00000027381	=	one2one_one2one
ENSMUSG00000007659 (known) ENSMUSG00000040093	=	one2one_one2one
ENSMUSG00000007659 (known) ENSMUSG00000059552	=	one2one_one2one
ENSMUSG00000007815 (known) ENSMUSG00000024290	=	one2many_one2one
ENSMUSG00000007815 (known) ENSMUSG00000034930	=	one2many_one2one
ENSMUSG00000007872 (known) ENSMUSG00000053477	=	one2one_one2one
ENSMUSG00000007877 (known) ENSMUSG00000068697	=	one2one_one2one
ENSMUSG00000007880 (known) ENSMUSG00000032187	=	one2one_one2one
ENSMUSG00000008136 (known) ENSMUSG00000061878	=	one2one_one2one
ENSMUSG00000008305 (known) ENSMUSG00000027985	=	one2one_one2one
ENSMUSG00000009073 (known) ENSMUSG00000015804	=	one2one_one2one
ENSMUSG00000009073 (known) ENSMUSG00000026821	=	one2one_one2one
ENSMUSG00000009073 (known) ENSMUSG00000052397	=	one2one_one2many
ENSMUSG00000009090 (known) ENSMUSG00000034218	=	one2one_one2one
ENSMUSG00000009406 (known) ENSMUSG00000063358	=	one2one_one2one
ENSMUSG00000009406 (known) ENSMUSG00000063065	=	one2one_one2one
ENSMUSG00000009471 (known) ENSMUSG00000020167	=	one2one_one2one
ENSMUSG00000009471 (known) ENSMUSG00000009471	=	one2one_one2one
ENSMUSG00000009621 (known) ENSMUSG00000059923	=	one2one_one2one
ENSMUSG00000009863 (known) ENSMUSG00000058076	=	one2one_one2one
ENSMUSG00000009907 (known) ENSMUSG00000033916	=	one2one_one2one
ENSMUSG00000011179 (known) ENSMUSG00000011179	=	one2one_one2one
ENSMUSG00000014767 (known) ENSMUSG00000072258	=	one2many_one2one
ENSMUSG00000014767 (known) ENSMUSG00000020184	=	one2many_one2one
ENSMUSG00000014767 (known) ENSMUSG00000059669	=	one2many_one2one
ENSMUSG00000014767 (known) ENSMUSG00000031832	=	one2many_one2one
ENSMUSG00000014769 (known) ENSMUSG00000030751	=	one2one_one2one
ENSMUSG00000014773 (known) ENSMUSG00000045095	=	one2one_one2one
ENSMUSG00000014776 (known) ENSMUSG00000031077	=	one2one_one2one
ENSMUSG00000014776 (known) ENSMUSG00000026029	=	one2one_one2one
ENSMUSG00000014776 (known) ENSMUSG00000024778	=	one2one_one2one
ENSMUSG00000014956 (known) ENSMUSG00000034165	=	one2one_one2one
ENSMUSG00000014956 (known) ENSMUSG00000059436	=	one2one_one2many
ENSMUSG00000015095 (known) ENSMUSG00000036309	=	one2one_one2many
ENSMUSG00000015120 (known) ENSMUSG00000055639	=	one2one_one2one
ENSMUSG00000015120 (known) ENSMUSG00000018654	=	one2one_one2one
ENSMUSG00000015120 (known) ENSMUSG00000018168	=	one2one_one2one
ENSMUSG00000015522 (known) ENSMUSG00000019256	=	one2one_one2one
ENSMUSG00000015522 (known) ENSMUSG00000021109	=	one2one_one2one
ENSMUSG00000015533 (known) ENSMUSG00000055447	=	one2one_one2many
ENSMUSG00000015533 (known) ENSMUSG00000025809	=	one2one_one2one
ENSMUSG00000015579 (known) ENSMUSG00000038518	=	one2one_one2one
ENSMUSG00000015579 (known) ENSMUSG00000021944	=	one2one_one2one
ENSMUSG00000015671 (known) ENSMUSG00000030751	=	one2one_one2one
ENSMUSG00000015697 (known) ENSMUSG00000040732	=	one2one_one2one
ENSMUSG00000015697 (known) ENSMUSG00000020661	=	one2one_one2one
ENSMUSG00000015709 (known) ENSMUSG00000021109	=	one2one_one2one
ENSMUSG00000015755 (known) ENSMUSG00000028284	=	one2one_one2one
ENSMUSG00000015766 (known) ENSMUSG00000015766	=	one2one_one2one
ENSMUSG00000015804 (known) ENSMUSG00000019843	=	one2one_one2one
ENSMUSG00000015839 (known) ENSMUSG00000018143	=	one2one_one2one
ENSMUSG00000015846 (known) ENSMUSG00000015846	=	one2one_one2one
ENSMUSG00000015950 (known) ENSMUSG00000058835	=	one2many_one2one
ENSMUSG00000016664 (known) ENSMUSG00000016664	=	one2one_one2one
ENSMUSG00000016664 (known) ENSMUSG00000040276	=	one2one_one2one
ENSMUSG00000016933 (known) ENSMUSG00000030110	=	one2one_one2one
ENSMUSG00000016933 (known) ENSMUSG00000024620	=	one2one_one2one
ENSMUSG00000016933 (known) ENSMUSG00000030577	=	one2one_one2one
ENSMUSG00000017057 (known) ENSMUSG00000030748	=	one2one_one2one
ENSMUSG00000017376 (known) ENSMUSG00000019982	=	one2one_one2one
ENSMUSG00000017499 (known) ENSMUSG00000028587	=	one2one_one2one
ENSMUSG00000017499 (known) ENSMUSG00000026037	=	one2one_one2one
ENSMUSG00000017652 (known) ENSMUSG00000027164	=	one2one_one2many
ENSMUSG00000017652 (known) ENSMUSG00000026942	=	one2one_one2one
ENSMUSG00000017776 (known) ENSMUSG00000031955	=	one2one_one2one
ENSMUSG00000017776 (known) ENSMUSG00000034342	=	one2one_one2one
ENSMUSG00000017776 (known) ENSMUSG00000026842	=	one2one_one2one
ENSMUSG00000018143 (known) ENSMUSG00000058794	=	one2one_one2one
ENSMUSG00000018143 (known) ENSMUSG00000025612	=	one2one_one2one
ENSMUSG00000018143 (known) ENSMUSG00000040270	=	one2one_one2one
ENSMUSG00000018209 (known) ENSMUSG00000026430	=	one2one_one2one
ENSMUSG00000018286 (known) ENSMUSG00000030751	=	one2many_one2one
ENSMUSG00000018326 (known) ENSMUSG00000018965	=	one2one_one2one
ENSMUSG00000018326 (known) ENSMUSG00000027381	=	one2one_one2one
ENSMUSG00000018326 (known) ENSMUSG00000074698	=	one2one_one2one
ENSMUSG00000018326 (known) ENSMUSG00000024044	=	one2one_one2one
ENSMUSG00000018326 (known) ENSMUSG00000040537	=	one2one_one2one
ENSMUSG00000018326 (known) ENSMUSG00000027002	=	one2one_one2one
ENSMUSG00000018334 (known) ENSMUSG00000029458	=	one2one_one2one
ENSMUSG00000018501 (known) ENSMUSG00000055639	=	one2one_one2one
ENSMUSG00000018501 (known) ENSMUSG00000037992	=	one2one_one2one
ENSMUSG00000018736 (known) ENSMUSG00000020745	=	one2one_one2one
ENSMUSG00000018736 (known) ENSMUSG00000018736	=	one2one_one2one
ENSMUSG00000018909 (known) ENSMUSG00000026728	=	one2one_one2one
ENSMUSG00000018909 (known) ENSMUSG00000046434	=	one2one_one2one
ENSMUSG00000019256 (known) ENSMUSG00000024847	=	one2one_one2one
ENSMUSG00000019768 (known) ENSMUSG00000029833	=	one2one_one2one
ENSMUSG00000019777 (known) ENSMUSG00000039231	=	one2one_one2one
ENSMUSG00000019777 (known) ENSMUSG00000042557	=	one2one_one2one
ENSMUSG00000019779 (known) ENSMUSG00000019779	=	one2one_one2one
ENSMUSG00000019820 (known) ENSMUSG00000060429	=	one2one_one2one
ENSMUSG00000019820 (known) ENSMUSG00000041308	=	one2one_one2one
ENSMUSG00000019843 (known) ENSMUSG00000057342	=	one2one_one2one
ENSMUSG00000019843 (known) ENSMUSG00000034342	=	one2one_one2one
ENSMUSG00000019843 (known) ENSMUSG00000028790	=	one2one_one2one
ENSMUSG00000019843 (known) ENSMUSG00000060534	=	one2one_one2one
ENSMUSG00000019843 (known) ENSMUSG00000019843	=	one2one_one2one
ENSMUSG00000019843 (known) ENSMUSG00000041417	=	one2one_one2one
ENSMUSG00000019843 (known) ENSMUSG00000021546	=	one2one_one2many
ENSMUSG00000019843 (known) ENSMUSG00000036882	=	one2one_one2one
ENSMUSG00000019942 (known) ENSMUSG00000044201	=	one2one_one2one
ENSMUSG00000019942 (known) ENSMUSG00000041431	=	one2one_one2many
ENSMUSG00000019942 (known) ENSMUSG00000032218	=	one2one_one2one
ENSMUSG00000019942 (known) ENSMUSG00000027715	=	one2one_one2one
ENSMUSG00000019942 (known) ENSMUSG00000028044	=	one2one_many2many
ENSMUSG00000019942 (known) ENSMUSG00000027793	=	one2one_one2one
ENSMUSG00000019979 (known) ENSMUSG00000040385	=	one2one_one2one
ENSMUSG00000019982 (known) ENSMUSG00000061436	=	one2one_one2one
ENSMUSG00000020063 (known) ENSMUSG00000044167	=	one2one_one2one
ENSMUSG00000020078 (known) ENSMUSG00000031696	=	one2one_one2one
ENSMUSG00000020115 (known) ENSMUSG00000064289	=	one2one_one2one
ENSMUSG00000020115 (known) ENSMUSG00000026942	=	one2one_one2one
ENSMUSG00000020122 (known) ENSMUSG00000059923	=	one2one_one2one
ENSMUSG00000020122 (known) ENSMUSG00000042626	=	one2one_one2one
ENSMUSG00000020122 (known) ENSMUSG00000043733	=	one2one_one2one
ENSMUSG00000020122 (known) ENSMUSG00000028017	=	one2one_one2one
ENSMUSG00000020143 (known) ENSMUSG00000041112	=	one2one_one2one
ENSMUSG00000020160 (known) ENSMUSG00000052534	=	one2one_one2one
ENSMUSG00000020163 (known) ENSMUSG00000022551	=	one2one_one2one
ENSMUSG00000020184 (known) ENSMUSG00000059552	=	one2one_one2one
ENSMUSG00000020184 (known) ENSMUSG00000044303	=	one2one_one2one
ENSMUSG00000020184 (known) ENSMUSG00000058558	=	one2one_one2many
ENSMUSG00000020227 (known) ENSMUSG00000027164	=	one2one_one2many
ENSMUSG00000020230 (known) ENSMUSG00000022105	=	one2one_one2one
ENSMUSG00000020275 (known) ENSMUSG00000020275	=	one2one_one2one
ENSMUSG00000020277 (known) ENSMUSG00000033065	=	one2one_one2one
ENSMUSG00000020380 (known) ENSMUSG00000028224	=	one2one_one2one
ENSMUSG00000020395 (known) ENSMUSG00000021546	=	one2one_one2many
ENSMUSG00000020454 (known) ENSMUSG00000032402	=	one2one_one2one
ENSMUSG00000020471 (known) ENSMUSG00000038644	=	one2one_one2one
ENSMUSG00000020572 (known) ENSMUSG00000020572	=	one2one_one2one
ENSMUSG00000020700 (known) ENSMUSG00000058444	=	one2one_one2one
ENSMUSG00000020704 (known) ENSMUSG00000068206	=	one2one_one2one
ENSMUSG00000020718 (known) ENSMUSG00000039176	=	one2one_one2one
ENSMUSG00000020758 (known) ENSMUSG00000027111	=	one2one_one2one
ENSMUSG00000020826 (known) ENSMUSG00000020826	=	one2one_one2one
ENSMUSG00000020827 (known) ENSMUSG00000032475	=	one2one_one2one
ENSMUSG00000020886 (known) ENSMUSG00000062209	=	one2one_one2one
ENSMUSG00000020886 (known) ENSMUSG00000063077	=	one2one_one2one
ENSMUSG00000020888 (known) ENSMUSG00000020888	=	one2one_one2one
ENSMUSG00000020894 (known) ENSMUSG00000027287	=	one2one_one2one
ENSMUSG00000020903 (known) ENSMUSG00000021124	=	one2one_one2one
ENSMUSG00000020918 (known) ENSMUSG00000045482	=	one2one_one2one
ENSMUSG00000021024 (known) ENSMUSG00000030751	=	one2one_one2one
ENSMUSG00000021025 (known) ENSMUSG00000025199	=	one2one_one2one
ENSMUSG00000021025 (known) ENSMUSG00000024927	=	one2one_one2one
ENSMUSG00000021025 (known) ENSMUSG00000024454	=	one2one_one2one
ENSMUSG00000021099 (known) ENSMUSG00000054452	=	one2one_one2one
ENSMUSG00000021109 (known) ENSMUSG00000033933	=	one2one_one2one
ENSMUSG00000021224 (known) ENSMUSG00000029228	=	one2one_one2one
ENSMUSG00000021250 (known) ENSMUSG00000052837	=	one2one_one2one
ENSMUSG00000021250 (known) ENSMUSG00000071076	=	one2one_one2one
ENSMUSG00000021250 (known) ENSMUSG00000052684	=	one2one_one2one
ENSMUSG00000021250 (known) ENSMUSG00000042406	=	one2one_one2one
ENSMUSG00000021250 (known) ENSMUSG00000052414	=	one2one_one2one
ENSMUSG00000021338 (known) ENSMUSG00000028745	=	one2one_one2one
ENSMUSG00000021408 (known) ENSMUSG00000030341	=	one2one_one2one
ENSMUSG00000021423 (known) ENSMUSG00000021624	=	one2one_one2one
ENSMUSG00000021448 (known) ENSMUSG00000022892	=	one2one_one2one
ENSMUSG00000021453 (known) ENSMUSG00000027342	=	one2one_one2one
ENSMUSG00000021457 (known) ENSMUSG00000030577	=	one2one_one2one
ENSMUSG00000021457 (known) ENSMUSG00000034342	=	one2one_one2one
ENSMUSG00000021457 (known) ENSMUSG00000032053	=	one2one_one2many
ENSMUSG00000021466 (known) ENSMUSG00000041431	=	one2one_one2many
ENSMUSG00000021520 (known) ENSMUSG00000022551	=	one2many_one2one
ENSMUSG00000021549 (known) ENSMUSG00000068335	=	one2one_one2one
ENSMUSG00000021549 (known) ENSMUSG00000022102	=	one2one_one2one
ENSMUSG00000021549 (known) ENSMUSG00000035133	=	one2one_one2one
ENSMUSG00000021569 (known) ENSMUSG00000034509	=	one2one_one2one
ENSMUSG00000021569 (known) ENSMUSG00000021569	=	one2one_one2one
ENSMUSG00000021577 (known) ENSMUSG00000058076	=	one2many_one2one
ENSMUSG00000021668 (known) ENSMUSG00000026082	=	one2one_one2one
ENSMUSG00000021754 (known) ENSMUSG00000033352	=	one2one_one2one
ENSMUSG00000021754 (known) ENSMUSG00000031537	=	one2one_one2one
ENSMUSG00000021754 (known) ENSMUSG00000021754	=	one2one_one2one
ENSMUSG00000021756 (known) ENSMUSG00000058755	=	one2one_one2one
ENSMUSG00000021835 (known) ENSMUSG00000052430	=	one2one_one2one
ENSMUSG00000021846 (known) ENSMUSG00000031392	=	one2one_one2one
ENSMUSG00000021936 (known) ENSMUSG00000052684	=	one2one_one2one
ENSMUSG00000021944 (known) ENSMUSG00000038518	=	one2one_one2one
ENSMUSG00000022037 (known) ENSMUSG00000022037	=	one2one_one2one
ENSMUSG00000022037 (known) ENSMUSG00000022471	=	one2one_one2one
ENSMUSG00000022105 (known) ENSMUSG00000039153	=	one2one_one2one
ENSMUSG00000022105 (known) ENSMUSG00000040385	=	one2one_one2one
ENSMUSG00000022105 (known) ENSMUSG00000040479	=	one2one_one2one
ENSMUSG00000022105 (known) ENSMUSG00000040274	=	one2one_one2one
ENSMUSG00000022105 (known) ENSMUSG00000025358	=	one2one_one2one
ENSMUSG00000022193 (known) ENSMUSG00000030751	=	one2one_one2one
ENSMUSG00000022194 (known) ENSMUSG00000040093	=	one2one_one2one
ENSMUSG00000022240 (known) ENSMUSG00000024304	=	one2one_one2one
ENSMUSG00000022295 (known) ENSMUSG00000044147	=	one2one_one2one
ENSMUSG00000022346 (known) ENSMUSG00000044303	=	one2one_one2one
ENSMUSG00000022346 (known) ENSMUSG00000059436	=	one2one_one2many
ENSMUSG00000022471 (known) ENSMUSG00000026187	=	one2one_one2one
ENSMUSG00000022479 (known) ENSMUSG00000032402	=	one2one_one2one
ENSMUSG00000022521 (known) ENSMUSG00000024927	=	one2one_one2one
ENSMUSG00000022521 (known) ENSMUSG00000028790	=	one2one_one2one
ENSMUSG00000022521 (known) ENSMUSG00000059552	=	one2one_one2one
ENSMUSG00000022551 (known) ENSMUSG00000044894	=	one2one_one2one
ENSMUSG00000022551 (known) ENSMUSG00000064370	=	one2one_one2one
ENSMUSG00000022551 (known) ENSMUSG00000030884	=	one2one_one2one
ENSMUSG00000022551 (known) ENSMUSG00000063882	=	one2one_one2one
ENSMUSG00000022551 (known) ENSMUSG00000025651	=	one2one_one2one
ENSMUSG00000022551 (known) ENSMUSG00000038462	=	one2one_one2one
ENSMUSG00000022607 (known) ENSMUSG00000022817	=	one2one_one2one
ENSMUSG00000022607 (known) ENSMUSG00000060534	=	one2one_one2one
ENSMUSG00000022607 (known) ENSMUSG00000027646	=	one2one_one2one
ENSMUSG00000022607 (known) ENSMUSG00000042626	=	one2one_one2one
ENSMUSG00000022607 (known) ENSMUSG00000059923	=	one2one_one2one
ENSMUSG00000022607 (known) ENSMUSG00000032340	=	one2one_one2one
ENSMUSG00000022607 (known) ENSMUSG00000022607	=	one2one_one2one
ENSMUSG00000022607 (known) ENSMUSG00000031955	=	one2one_one2one
ENSMUSG00000022673 (known) ENSMUSG00000026037	=	one2one_one2one
ENSMUSG00000022673 (known) ENSMUSG00000026355	=	one2one_one2one
ENSMUSG00000022673 (known) ENSMUSG00000022673	=	one2one_one2one
ENSMUSG00000022757 (known) ENSMUSG00000022757	=	one2one_one2one
ENSMUSG00000022770 (known) ENSMUSG00000031012	=	one2one_one2one
ENSMUSG00000022770 (known) ENSMUSG00000063077	=	one2one_one2one
ENSMUSG00000022881 (known) ENSMUSG00000029191	=	one2one_one2one
ENSMUSG00000022892 (known) ENSMUSG00000029207	=	one2one_one2one
ENSMUSG00000022892 (known) ENSMUSG00000027223	=	one2one_one2one
ENSMUSG00000022892 (known) ENSMUSG00000037032	=	one2one_one2one
ENSMUSG00000022952 (known) ENSMUSG00000022952	=	one2one_one2one
ENSMUSG00000022952 (known) ENSMUSG00000031885	=	one2one_one2one
ENSMUSG00000022997 (known) ENSMUSG00000032547	=	one2one_one2one
ENSMUSG00000023018 (known) ENSMUSG00000032481	=	one2many_one2one
ENSMUSG00000023018 (known) ENSMUSG00000032187	=	one2many_one2one
ENSMUSG00000023067 (known) ENSMUSG00000070348	=	one2one_one2one
ENSMUSG00000023067 (known) ENSMUSG00000040274	=	one2one_one2one
ENSMUSG00000023067 (known) ENSMUSG00000025358	=	one2one_one2one
ENSMUSG00000023104 (known) ENSMUSG00000029191	=	one2one_one2one
ENSMUSG00000023235 (known) ENSMUSG00000029530	=	one2one_one2one
ENSMUSG00000023951 (known) ENSMUSG00000062960	=	one2one_one2one
ENSMUSG00000023951 (known) ENSMUSG00000023951	=	one2one_one2one
ENSMUSG00000023953 (known) ENSMUSG00000026082	=	one2one_one2one
ENSMUSG00000024056 (known) ENSMUSG00000074476	=	one2one_one2one
ENSMUSG00000024056 (known) ENSMUSG00000026683	=	one2one_one2one
ENSMUSG00000024112 (known) ENSMUSG00000063142	=	one2one_one2one
ENSMUSG00000024120 (known) ENSMUSG00000029167	=	one2one_one2one
ENSMUSG00000024140 (known) ENSMUSG00000055116	=	one2one_one2one
ENSMUSG00000024140 (known) ENSMUSG00000033933	=	one2one_one2one
ENSMUSG00000024170 (known) ENSMUSG00000028991	=	one2one_one2one
ENSMUSG00000024170 (known) ENSMUSG00000034218	=	one2one_one2one
ENSMUSG00000024174 (known) ENSMUSG00000038000	=	one2many_one2one
ENSMUSG00000024182 (known) ENSMUSG00000024182	=	one2one_one2one
ENSMUSG00000024218 (known) ENSMUSG00000048100	=	one2many_one2one
ENSMUSG00000024235 (known) ENSMUSG00000059866	=	one2one_one2one
ENSMUSG00000024241 (known) ENSMUSG00000059923	=	one2one_one2one
ENSMUSG00000024241 (known) ENSMUSG00000032475	=	one2one_one2one
ENSMUSG00000024538 (known) ENSMUSG00000024538	=	one2one_one2one
ENSMUSG00000024620 (known) ENSMUSG00000043733	=	one2one_one2one
ENSMUSG00000024620 (known) ENSMUSG00000041417	=	one2one_one2one
ENSMUSG00000024620 (known) ENSMUSG00000024620	=	one2one_one2one
ENSMUSG00000024620 (known) ENSMUSG00000027646	=	one2one_one2one
ENSMUSG00000024621 (known) ENSMUSG00000038037	=	one2one_one2one
ENSMUSG00000024778 (known) ENSMUSG00000026029	=	one2one_one2one
ENSMUSG00000024778 (known) ENSMUSG00000031077	=	one2one_one2one
ENSMUSG00000024789 (known) ENSMUSG00000026011	=	one2one_one2one
ENSMUSG00000024810 (known) ENSMUSG00000026069	=	one2one_one2one
ENSMUSG00000024833 (known) ENSMUSG00000026134	=	one2one_one2one
ENSMUSG00000024833 (known) ENSMUSG00000025395	=	one2one_one2one
ENSMUSG00000024854 (known) ENSMUSG00000038644	=	one2one_one2one
ENSMUSG00000024897 (known) ENSMUSG00000031012	=	one2one_one2one
ENSMUSG00000024921 (known) ENSMUSG00000029712	=	one2one_one2one
ENSMUSG00000024921 (known) ENSMUSG00000031393	=	one2one_one2one
ENSMUSG00000024926 (known) ENSMUSG00000046876	=	one2one_one2one
ENSMUSG00000024927 (known) ENSMUSG00000025225	=	one2one_one2one
ENSMUSG00000024927 (known) ENSMUSG00000024927	=	one2one_one2one
ENSMUSG00000024927 (known) ENSMUSG00000028163	=	one2one_one2one
ENSMUSG00000024927 (known) ENSMUSG00000030595	=	one2one_one2one
ENSMUSG00000024959 (known) ENSMUSG00000057329	=	one2one_one2one
ENSMUSG00000025044 (known) ENSMUSG00000037234	=	one2one_one2one
ENSMUSG00000025139 (known) ENSMUSG00000037827	=	one2one_one2many
ENSMUSG00000025199 (known) ENSMUSG00000031537	=	one2one_one2one
ENSMUSG00000025221 (known) ENSMUSG00000060882	=	one2one_one2one
ENSMUSG00000025231 (known) ENSMUSG00000025231	=	one2one_one2one
ENSMUSG00000025271 (known) ENSMUSG00000025271	=	one2one_one2one
ENSMUSG00000025358 (known) ENSMUSG00000070348	=	one2one_one2one
ENSMUSG00000025358 (known) ENSMUSG00000051592	=	one2one_one2one
ENSMUSG00000025358 (known) ENSMUSG00000027793	=	one2one_one2one
ENSMUSG00000025358 (known) ENSMUSG00000028212	=	one2one_one2one
ENSMUSG00000025358 (known) ENSMUSG00000027715	=	one2one_one2one
ENSMUSG00000025498 (known) ENSMUSG00000027164	=	one2one_one2many
ENSMUSG00000025498 (known) ENSMUSG00000032508	=	one2one_one2one
ENSMUSG00000025499 (known) ENSMUSG00000026430	=	one2many_one2one
ENSMUSG00000025503 (known) ENSMUSG00000025503	=	one2one_one2one
ENSMUSG00000025612 (known) ENSMUSG00000051510	=	one2one_one2many
ENSMUSG00000025630 (known) ENSMUSG00000025630	=	one2one_one2one
ENSMUSG00000025758 (known) ENSMUSG00000025758	=	one2one_one2one
ENSMUSG00000025779 (known) ENSMUSG00000039005	=	one2one_one2one
ENSMUSG00000025793 (known) ENSMUSG00000055371	=	one2one_one2one
ENSMUSG00000025804 (known) ENSMUSG00000035042	=	one2many_one2one
ENSMUSG00000025809 (known) ENSMUSG00000027111	=	one2one_one2one
ENSMUSG00000025809 (known) ENSMUSG00000055447	=	one2one_one2many
ENSMUSG00000025812 (known) ENSMUSG00000037643	=	one2one_one2many
ENSMUSG00000026011 (known) ENSMUSG00000026011	=	one2one_one2one
ENSMUSG00000026012 (known) ENSMUSG00000059923	=	one2one_one2one
ENSMUSG00000026029 (known) ENSMUSG00000031077	=	one2one_one2one
ENSMUSG00000026031 (known) ENSMUSG00000031077	=	one2one_one2one
ENSMUSG00000026037 (known) ENSMUSG00000028587	=	one2one_one2one
ENSMUSG00000026037 (known) ENSMUSG00000029012	=	one2one_one2one
ENSMUSG00000026037 (known) ENSMUSG00000026761	=	one2one_one2one
ENSMUSG00000026069 (known) ENSMUSG00000032508	=	one2one_one2one
ENSMUSG00000026072 (known) ENSMUSG00000027398	=	one2one_one2one
ENSMUSG00000026082 (known) ENSMUSG00000029003	=	one2one_one2one
ENSMUSG00000026082 (known) ENSMUSG00000038425	=	one2one_one2one
ENSMUSG00000026180 (known) ENSMUSG00000058427	=	one2one_many2many
ENSMUSG00000026196 (known) ENSMUSG00000059552	=	one2one_one2one
ENSMUSG00000026254 (known) ENSMUSG00000031490	=	one2many_one2one
ENSMUSG00000026321 (known) ENSMUSG00000026942	=	one2one_one2one
ENSMUSG00000026321 (known) ENSMUSG00000027164	=	one2one_one2many
ENSMUSG00000026321 (known) ENSMUSG00000026637	=	one2one_one2one
ENSMUSG00000026355 (known) ENSMUSG00000026355	=	one2one_one2one
ENSMUSG00000026355 (known) ENSMUSG00000029730	=	one2one_one2one
ENSMUSG00000026395 (known) ENSMUSG00000045826	=	one2one_one2one
ENSMUSG00000026398 (known) ENSMUSG00000037583	=	one2one_one2one
ENSMUSG00000026439 (known) ENSMUSG00000031575	=	one2one_one2one
ENSMUSG00000026484 (known) ENSMUSG00000039989	=	one2one_one2one
ENSMUSG00000026484 (known) ENSMUSG00000026739	=	one2one_one2many
ENSMUSG00000026496 (known) ENSMUSG00000027490	=	one2one_one2one
ENSMUSG00000026637 (known) ENSMUSG00000042333	=	one2one_one2one
ENSMUSG00000026700 (known) ENSMUSG00000029075	=	one2one_one2one
ENSMUSG00000026728 (known) ENSMUSG00000026728	=	one2one_one2one
ENSMUSG00000026739 (known) ENSMUSG00000026739	=	one2many_one2many
ENSMUSG00000026739 (known) ENSMUSG00000040669	=	one2many_one2many
ENSMUSG00000026750 (known) ENSMUSG00000030751	=	one2one_one2one
ENSMUSG00000026761 (known) ENSMUSG00000041859	=	one2one_one2one
ENSMUSG00000026761 (known) ENSMUSG00000029012	=	one2one_one2one
ENSMUSG00000026761 (known) ENSMUSG00000031697	=	one2one_one2one
ENSMUSG00000026821 (known) ENSMUSG00000057455	=	one2one_one2many
ENSMUSG00000026842 (known) ENSMUSG00000026842	=	one2one_one2one
ENSMUSG00000026872 (known) ENSMUSG00000031681	=	one2one_one2one
ENSMUSG00000026875 (known) ENSMUSG00000026942	=	one2one_one2one
ENSMUSG00000026923 (known) ENSMUSG00000039191	=	one2one_one2many
ENSMUSG00000026930 (known) ENSMUSG00000026930	=	one2one_one2one
ENSMUSG00000026942 (known) ENSMUSG00000030339	=	one2one_one2one
ENSMUSG00000026942 (known) ENSMUSG00000030341	=	one2one_one2one
ENSMUSG00000026942 (known) ENSMUSG00000032000	=	one2one_one2one
ENSMUSG00000026942 (known) ENSMUSG00000026942	=	one2one_one2one
ENSMUSG00000026942 (known) ENSMUSG00000042333	=	one2one_one2one
ENSMUSG00000026942 (known) ENSMUSG00000035342	=	one2one_one2one
ENSMUSG00000026942 (known) ENSMUSG00000057367	=	one2one_one2one
ENSMUSG00000026942 (known) ENSMUSG00000064289	=	one2one_one2one
ENSMUSG00000026942 (known) ENSMUSG00000030336	=	one2one_one2one
ENSMUSG00000026959 (known) ENSMUSG00000052374	=	one2one_one2one
ENSMUSG00000026959 (known) ENSMUSG00000059003	=	one2one_one2one
ENSMUSG00000027104 (known) ENSMUSG00000053436	=	one2one_one2one
ENSMUSG00000027104 (known) ENSMUSG00000053137	=	one2one_one2one
ENSMUSG00000027164 (known) ENSMUSG00000042726	=	one2many_one2one
ENSMUSG00000027164 (known) ENSMUSG00000031392	=	one2many_one2one
ENSMUSG00000027164 (known) ENSMUSG00000047123	=	one2many_one2one
ENSMUSG00000027257 (known) ENSMUSG00000028041	=	one2one_one2one
ENSMUSG00000027257 (known) ENSMUSG00000031555	=	one2one_one2one
ENSMUSG00000027273 (known) ENSMUSG00000035798	=	one2one_one2one
ENSMUSG00000027303 (known) ENSMUSG00000027303	=	one2one_one2one
ENSMUSG00000027323 (known) ENSMUSG00000030346	=	one2one_one2one
ENSMUSG00000027323 (known) ENSMUSG00000030528	=	one2one_one2one
ENSMUSG00000027323 (known) ENSMUSG00000041147	=	one2one_one2one
ENSMUSG00000027381 (known) ENSMUSG00000074147	=	one2one_one2many
ENSMUSG00000027381 (known) ENSMUSG00000038612	=	one2one_one2many
ENSMUSG00000027381 (known) ENSMUSG00000057329	=	one2one_one2one
ENSMUSG00000027395 (known) ENSMUSG00000029580	=	one2one_one2one
ENSMUSG00000027406 (known) ENSMUSG00000032279	=	one2one_one2one
ENSMUSG00000027488 (known) ENSMUSG00000045103	=	one2one_one2one
ENSMUSG00000027490 (known) ENSMUSG00000059552	=	one2one_one2one
ENSMUSG00000027506 (known) ENSMUSG00000027506	=	one2one_one2one
ENSMUSG00000027566 (known) ENSMUSG00000030751	=	one2one_one2one
ENSMUSG00000027566 (known) ENSMUSG00000060073	=	one2one_one2one
ENSMUSG00000027646 (known) ENSMUSG00000042626	=	one2one_one2one
ENSMUSG00000027646 (known) ENSMUSG00000027646	=	one2one_one2one
ENSMUSG00000027646 (known) ENSMUSG00000031955	=	one2one_one2one
ENSMUSG00000027646 (known) ENSMUSG00000028790	=	one2one_one2one
ENSMUSG00000027665 (known) ENSMUSG00000041417	=	one2one_one2one
ENSMUSG00000027720 (known) ENSMUSG00000031304	=	one2one_one2one
ENSMUSG00000027859 (known) ENSMUSG00000027859	=	one2one_one2one
ENSMUSG00000028023 (known) ENSMUSG00000050295	=	one2one_one2one
ENSMUSG00000028041 (known) ENSMUSG00000028488	=	one2one_one2one
ENSMUSG00000028076 (known) ENSMUSG00000060802	=	one2many_one2one
ENSMUSG00000028086 (known) ENSMUSG00000052684	=	one2one_one2one
ENSMUSG00000028127 (known) ENSMUSG00000055782	=	one2one_one2one
ENSMUSG00000028156 (known) ENSMUSG00000031490	=	one2one_one2one
ENSMUSG00000028156 (known) ENSMUSG00000028708	=	one2one_one2one
ENSMUSG00000028156 (known) ENSMUSG00000045983	=	one2one_one2one
ENSMUSG00000028163 (known) ENSMUSG00000028163	=	one2one_one2one
ENSMUSG00000028289 (known) ENSMUSG00000068036	=	one2one_one2many
ENSMUSG00000028343 (known) ENSMUSG00000030102	=	one2one_one2many
ENSMUSG00000028393 (known) ENSMUSG00000028393	=	one2one_one2one
ENSMUSG00000028416 (known) ENSMUSG00000057329	=	one2one_one2one
ENSMUSG00000028452 (known) ENSMUSG00000028452	=	one2one_one2one
ENSMUSG00000028465 (known) ENSMUSG00000028465	=	one2one_one2one
ENSMUSG00000028488 (known) ENSMUSG00000028488	=	one2one_one2one
ENSMUSG00000028488 (known) ENSMUSG00000031555	=	one2one_one2one
ENSMUSG00000028557 (known) ENSMUSG00000032216	=	one2one_one2one
ENSMUSG00000028587 (known) ENSMUSG00000029012	=	one2one_one2one
ENSMUSG00000028664 (known) ENSMUSG00000028664	=	one2one_one2one
ENSMUSG00000028664 (known) ENSMUSG00000068036	=	one2one_one2many
ENSMUSG00000028708 (known) ENSMUSG00000053436	=	one2one_one2one
ENSMUSG00000028708 (known) ENSMUSG00000045983	=	one2one_one2one
ENSMUSG00000028755 (known) ENSMUSG00000028755	=	one2one_one2one
ENSMUSG00000028790 (known) ENSMUSG00000059923	=	one2one_one2one
ENSMUSG00000028837 (known) ENSMUSG00000030751	=	one2one_one2one
ENSMUSG00000028862 (known) ENSMUSG00000071369	=	one2one_one2one
ENSMUSG00000028965 (known) ENSMUSG00000035678	=	one2one_one2one
ENSMUSG00000028969 (known) ENSMUSG00000048895	=	one2one_one2one
ENSMUSG00000028974 (known) ENSMUSG00000029027	=	one2one_one2one
ENSMUSG00000029012 (known) ENSMUSG00000040044	=	one2one_one2one
ENSMUSG00000029012 (known) ENSMUSG00000041859	=	one2one_one2one
ENSMUSG00000029012 (known) ENSMUSG00000029012	=	one2one_one2one
ENSMUSG00000029012 (known) ENSMUSG00000031697	=	one2one_one2one
ENSMUSG00000029104 (known) ENSMUSG00000030638	=	one2one_one2one
ENSMUSG00000029191 (known) ENSMUSG00000029363	=	one2one_one2one
ENSMUSG00000029191 (known) ENSMUSG00000033970	=	one2one_one2one
ENSMUSG00000029238 (known) ENSMUSG00000055116	=	one2one_one2one
ENSMUSG00000029245 (known) ENSMUSG00000048915	=	one2one_one2one
ENSMUSG00000029275 (known) ENSMUSG00000046876	=	one2one_one2one
ENSMUSG00000029283 (known) ENSMUSG00000031697	=	one2one_one2one
ENSMUSG00000029433 (known) ENSMUSG00000046432	=	one2one_one2one
ENSMUSG00000029454 (known) ENSMUSG00000059552	=	one2one_one2one
ENSMUSG00000029674 (known) ENSMUSG00000042121	=	one2one_one2one
ENSMUSG00000029676 (known) ENSMUSG00000038000	=	one2many_one2one
ENSMUSG00000029684 (known) ENSMUSG00000058835	=	one2one_one2one
ENSMUSG00000029687 (known) ENSMUSG00000030619	=	one2one_one2one
ENSMUSG00000029730 (known) ENSMUSG00000029730	=	one2one_one2one
ENSMUSG00000029730 (known) ENSMUSG00000041859	=	one2one_one2one
ENSMUSG00000029730 (known) ENSMUSG00000040044	=	one2one_one2one
ENSMUSG00000030341 (known) ENSMUSG00000057367	=	one2one_one2one
ENSMUSG00000030341 (known) ENSMUSG00000031077	=	one2one_one2one
ENSMUSG00000030516 (known) ENSMUSG00000054808	=	one2one_one2one
ENSMUSG00000030726 (known) ENSMUSG00000038644	=	one2one_one2one
ENSMUSG00000030751 (known) ENSMUSG00000060073	=	one2one_one2one
ENSMUSG00000030751 (known) ENSMUSG00000068749	=	one2one_one2many
ENSMUSG00000030751 (known) ENSMUSG00000031897	=	one2one_one2one
ENSMUSG00000030751 (known) ENSMUSG00000032301	=	one2one_one2one
ENSMUSG00000030774 (known) ENSMUSG00000032475	=	one2one_one2one
ENSMUSG00000030793 (known) ENSMUSG00000030793	=	one2one_one2one
ENSMUSG00000030847 (known) ENSMUSG00000041548	=	one2one_one2one
ENSMUSG00000031078 (known) ENSMUSG00000075284	=	one2one_one2one
ENSMUSG00000031165 (known) ENSMUSG00000032475	=	one2one_one2one
ENSMUSG00000031165 (known) ENSMUSG00000075284	=	one2one_one2one
ENSMUSG00000031176 (known) ENSMUSG00000066979	=	one2one_one2one
ENSMUSG00000031304 (known) ENSMUSG00000031805	=	one2one_one2one
ENSMUSG00000031391 (known) ENSMUSG00000038546	=	one2one_one2one
ENSMUSG00000031392 (known) ENSMUSG00000032508	=	one2one_one2one
ENSMUSG00000031537 (known) ENSMUSG00000031537	=	one2one_one2one
ENSMUSG00000031697 (known) ENSMUSG00000040044	=	one2one_one2one
ENSMUSG00000031714 (known) ENSMUSG00000043733	=	one2one_one2one
ENSMUSG00000031714 (known) ENSMUSG00000041417	=	one2one_one2one
ENSMUSG00000031714 (known) ENSMUSG00000059923	=	one2one_one2one
ENSMUSG00000031715 (known) ENSMUSG00000035021	=	one2one_one2one
ENSMUSG00000031805 (known) ENSMUSG00000031805	=	one2one_one2one
ENSMUSG00000031834 (known) ENSMUSG00000034342	=	one2one_one2one
ENSMUSG00000031870 (known) ENSMUSG00000033863	=	one2one_one2one
ENSMUSG00000031871 (known) ENSMUSG00000032312	=	one2one_one2one
ENSMUSG00000031887 (known) ENSMUSG00000045545	=	one2one_one2one
ENSMUSG00000031955 (known) ENSMUSG00000038453	=	one2one_one2one
ENSMUSG00000032035 (known) ENSMUSG00000032035	=	one2one_one2one
ENSMUSG00000032040 (known) ENSMUSG00000032040	=	one2one_one2one
ENSMUSG00000032067 (known) ENSMUSG00000032067	=	one2one_one2one
ENSMUSG00000032093 (known) ENSMUSG00000032094	=	one2one_one2one
ENSMUSG00000032187 (known) ENSMUSG00000032481	=	one2one_one2one
ENSMUSG00000032259 (known) ENSMUSG00000035873	=	one2one_one2one
ENSMUSG00000032348 (known) ENSMUSG00000032348	=	one2many_one2many
ENSMUSG00000032475 (known) ENSMUSG00000075284	=	one2one_one2one
ENSMUSG00000032487 (known) ENSMUSG00000032487	=	one2one_one2one
ENSMUSG00000032508 (known) ENSMUSG00000032508	=	one2one_one2one
ENSMUSG00000032601 (known) ENSMUSG00000032601	=	one2one_one2one
ENSMUSG00000032715 (known) ENSMUSG00000042406	=	one2one_one2one
ENSMUSG00000033307 (known) ENSMUSG00000033307	=	one2many_one2many
ENSMUSG00000034116 (known) ENSMUSG00000059923	=	one2one_one2one
ENSMUSG00000034165 (known) ENSMUSG00000040274	=	one2one_one2one
ENSMUSG00000034218 (known) ENSMUSG00000040385	=	one2one_one2one
ENSMUSG00000034342 (known) ENSMUSG00000042228	=	one2one_one2one
ENSMUSG00000034342 (known) ENSMUSG00000059923	=	one2one_one2one
ENSMUSG00000034394 (known) ENSMUSG00000054263	=	one2one_one2one
ENSMUSG00000034801 (known) ENSMUSG00000059923	=	one2one_one2one
ENSMUSG00000034974 (known) ENSMUSG00000035873	=	one2one_one2one
ENSMUSG00000035877 (known) ENSMUSG00000071757	=	one2one_one2one
ENSMUSG00000036309 (known) ENSMUSG00000040385	=	one2many_one2one
ENSMUSG00000036427 (known) ENSMUSG00000036427	=	one2one_one2one
ENSMUSG00000036822 (known) ENSMUSG00000059552	=	one2one_one2one
ENSMUSG00000036940 (known) ENSMUSG00000046532	=	one2one_one2one
ENSMUSG00000037169 (known) ENSMUSG00000059436	=	one2one_one2many
ENSMUSG00000037337 (known) ENSMUSG00000042351	=	one2one_one2one
ENSMUSG00000037337 (known) ENSMUSG00000059923	=	one2one_one2one
ENSMUSG00000038227 (known) ENSMUSG00000052534	=	one2one_one2one
ENSMUSG00000038805 (known) ENSMUSG00000054452	=	one2one_one2one
ENSMUSG00000038976 (known) ENSMUSG00000040385	=	one2one_one2one
ENSMUSG00000039536 (known) ENSMUSG00000040385	=	one2one_one2one
ENSMUSG00000039956 (known) ENSMUSG00000045569	=	one2one_one2one
ENSMUSG00000040093 (known) ENSMUSG00000057329	=	one2one_one2one
ENSMUSG00000040270 (known) ENSMUSG00000051510	=	one2one_one2many
ENSMUSG00000040274 (known) ENSMUSG00000070348	=	one2one_one2one
ENSMUSG00000040385 (known) ENSMUSG00000057329	=	one2one_one2one
ENSMUSG00000040385 (known) ENSMUSG00000059436	=	one2one_one2many
ENSMUSG00000040990 (known) ENSMUSG00000059923	=	one2one_one2one
ENSMUSG00000041112 (known) ENSMUSG00000058325	=	one2one_one2many
ENSMUSG00000041135 (known) ENSMUSG00000055994	=	one2one_one2one
ENSMUSG00000041301 (known) ENSMUSG00000041301	=	one2one_one2one
ENSMUSG00000041308 (known) ENSMUSG00000045103	=	one2one_one2one
ENSMUSG00000041324 (known) ENSMUSG00000041324	=	one2one_one2one
ENSMUSG00000041324 (known) ENSMUSG00000061393	=	one2one_one2one
ENSMUSG00000041417 (known) ENSMUSG00000055980	=	one2one_one2one
ENSMUSG00000041431 (known) ENSMUSG00000072082	=	one2many_one2one
ENSMUSG00000041607 (known) ENSMUSG00000063358	=	one2one_one2one
ENSMUSG00000041685 (known) ENSMUSG00000041685	=	one2one_one2one
ENSMUSG00000041775 (known) ENSMUSG00000041775	=	one2many_one2many
ENSMUSG00000041954 (known) ENSMUSG00000066755	=	one2one_one2one
ENSMUSG00000042240 (known) ENSMUSG00000042240	=	one2one_one2one
ENSMUSG00000042406 (known) ENSMUSG00000052684	=	one2one_one2one
ENSMUSG00000042462 (known) ENSMUSG00000042462	=	one2one_one2one
ENSMUSG00000042557 (known) ENSMUSG00000059552	=	one2one_one2one
ENSMUSG00000042557 (known) ENSMUSG00000055639	=	one2one_one2one
ENSMUSG00000042626 (known) ENSMUSG00000059923	=	one2one_one2one
ENSMUSG00000044167 (known) ENSMUSG00000046532	=	one2one_one2one
ENSMUSG00000044303 (known) ENSMUSG00000059552	=	one2one_one2one
ENSMUSG00000044709 (known) ENSMUSG00000055760	=	one2one_one2one
ENSMUSG00000045103 (known) ENSMUSG00000045103	=	one2one_one2one
ENSMUSG00000045103 (known) ENSMUSG00000060429	=	one2one_one2one
ENSMUSG00000047250 (known) ENSMUSG00000047250	=	one2one_one2one
ENSMUSG00000047459 (known) ENSMUSG00000047459	=	one2one_one2one
ENSMUSG00000048482 (known) ENSMUSG00000055254	=	one2one_one2one
ENSMUSG00000050578 (known) ENSMUSG00000050578	=	one2one_one2one
ENSMUSG00000052374 (known) ENSMUSG00000068697	=	one2one_one2one
ENSMUSG00000052557 (known) ENSMUSG00000052727	=	one2one_one2one
ENSMUSG00000052684 (known) ENSMUSG00000052684	=	one2one_one2one
ENSMUSG00000053110 (known) ENSMUSG00000058794	=	one2many_one2one
ENSMUSG00000054766 (known) ENSMUSG00000074698	=	one2many_one2one
ENSMUSG00000055782 (known) ENSMUSG00000055782	=	one2one_one2one
ENSMUSG00000056054 (known) ENSMUSG00000056071	=	one2one_one2one
ENSMUSG00000056054 (known) ENSMUSG00000056054	=	one2one_one2one
ENSMUSG00000056071 (known) ENSMUSG00000056071	=	one2one_one2one
ENSMUSG00000057329 (known) ENSMUSG00000057329	=	one2one_one2one
ENSMUSG00000057789 (known) ENSMUSG00000057789	=	one2one_one2one
ENSMUSG00000058427 (known) ENSMUSG00000058427	=	many2many_many2many
ENSMUSG00000059436 (known) ENSMUSG00000059436	=	one2many_one2many
ENSMUSG00000059481 (known) ENSMUSG00000079037	=	one2one_one2one
ENSMUSG00000059552 (known) ENSMUSG00000059552	=	one2one_one2one
ENSMUSG00000060803 (known) ENSMUSG00000060803	=	one2many_one2many
ENSMUSG00000066755 (known) ENSMUSG00000066755	=	one2one_one2one
ENSMUSG00000079037 (known) ENSMUSG00000079037	=	one2one_one2one
ENSMUSG00000079478 (known) ENSMUSG00000079478	=	one2one_one2one
