# Supplementary material for: Building and analyzing protein interactome networks by cross-species comparisons
Source: BMC Syst Biol. 2010 Mar 30;4:36. doi: 10.1186/1752-0509-4-36 (PMC2859380; doi:10.1186/1752-0509-4-36)
Supplement: Additional file 7 — Zip Mmus. A zipped folder containing files formatted for use in Cytoscape listed in Supplemental Table 3. These files are for Mus musculus proteins. [file 1752-0509-4-36-S7.ZIP › mmus/mmus_hsap_orthologs.eda]

mmus_hsap_orthologs.eda
ENSMUSG00000000001 (predicted) ENSMUSG00000022221	=	ENSG00000065135_ENSG00000129465
ENSMUSG00000000001 (predicted) ENSMUSG00000020700	=	ENSG00000065135_ENSG00000198909
ENSMUSG00000000001 (predicted) ENSMUSG00000071658	=	ENSG00000065135_ENSG00000162188
ENSMUSG00000000001 (predicted) ENSMUSG00000027164	=	ENSG00000065135_ENSG00000175104
ENSMUSG00000000001 (predicted) ENSMUSG00000050901	=	ENSG00000065135_ENSG00000134640
ENSMUSG00000000001 (predicted) ENSMUSG00000054764	=	ENSG00000065135_ENSG00000168412
ENSMUSG00000000028 (predicted) ENSMUSG00000030697	=	ENSG00000093009_ENSG00000149923
ENSMUSG00000000028 (predicted) ENSMUSG00000026669	=	ENSG00000093009_ENSG00000065328
ENSMUSG00000000028 (predicted) ENSMUSG00000032555	=	ENSG00000093009_ENSG00000163781
ENSMUSG00000000028 (predicted) ENSMUSG00000040044	=	ENSG00000093009_ENSG00000135336
ENSMUSG00000000028 (predicted) ENSMUSG00000029368	=	ENSG00000093009_ENSG00000163631
ENSMUSG00000000028 (predicted) ENSMUSG00000044303	=	ENSG00000093009_ENSG00000147889
ENSMUSG00000000028 (predicted) ENSMUSG00000029012	=	ENSG00000093009_ENSG00000164815
ENSMUSG00000000028 (predicted) ENSMUSG00000022010	=	ENSG00000093009_ENSG00000102804
ENSMUSG00000000028 (predicted) ENSMUSG00000023067	=	ENSG00000093009_ENSG00000124762
ENSMUSG00000000028 (predicted) ENSMUSG00000003662	=	ENSG00000093009_ENSG00000144021
ENSMUSG00000000058 (predicted) ENSMUSG00000020122	=	ENSG00000105971_ENSG00000146648
ENSMUSG00000000058 (predicted) ENSMUSG00000034243	=	ENSG00000105971_ENSG00000173230
ENSMUSG00000000058 (predicted) ENSMUSG00000007655	=	ENSG00000105971_ENSG00000105974
ENSMUSG00000000078 (predicted) ENSMUSG00000070348	=	ENSG00000067082_ENSG00000110092
ENSMUSG00000000078 (predicted) ENSMUSG00000024833	=	ENSG00000067082_ENSG00000014138
ENSMUSG00000000078 (predicted) ENSMUSG00000020116	=	ENSG00000067082_ENSG00000115946
ENSMUSG00000000078 (predicted) ENSMUSG00000032777	=	ENSG00000067082_ENSG00000077235
ENSMUSG00000000078 (predicted) ENSMUSG00000068740	=	ENSG00000067082_ENSG00000143126
ENSMUSG00000000085 (predicted) ENSMUSG00000028670	=	ENSG00000010803_ENSG00000011009
ENSMUSG00000000085 (predicted) ENSMUSG00000043284	=	ENSG00000010803_ENSG00000178307
ENSMUSG00000000085 (predicted) ENSMUSG00000025979	=	ENSG00000010803_ENSG00000115540
ENSMUSG00000000085 (predicted) ENSMUSG00000037012	=	ENSG00000010803_ENSG00000156515
ENSMUSG00000000085 (predicted) ENSMUSG00000008604	=	ENSG00000010803_ENSG00000160803
ENSMUSG00000000085 (predicted) ENSMUSG00000037573	=	ENSG00000010803_ENSG00000141232
ENSMUSG00000000085 (predicted) ENSMUSG00000028796	=	ENSG00000010803_ENSG00000134686
ENSMUSG00000000085 (predicted) ENSMUSG00000000085	=	ENSG00000010803_ENSG00000010803
ENSMUSG00000000088 (predicted) ENSMUSG00000033933	=	ENSG00000178741_ENSG00000134086
ENSMUSG00000000088 (predicted) ENSMUSG00000021958	=	ENSG00000178741_ENSG00000104637
ENSMUSG00000000088 (predicted) ENSMUSG00000020225	=	ENSG00000178741_ENSG00000155957
ENSMUSG00000000088 (predicted) ENSMUSG00000019494	=	ENSG00000178741_ENSG00000168090
ENSMUSG00000000094 (predicted) ENSMUSG00000032265	=	ENSG00000121075_ENSG00000112773
ENSMUSG00000000120 (predicted) ENSMUSG00000028072	=	ENSG00000064300_ENSG00000198400
ENSMUSG00000000120 (predicted) ENSMUSG00000049556	=	ENSG00000064300_ENSG00000169783
ENSMUSG00000000120 (predicted) ENSMUSG00000031887	=	ENSG00000064300_ENSG00000102871
ENSMUSG00000000120 (predicted) ENSMUSG00000027859	=	ENSG00000064300_ENSG00000134259
ENSMUSG00000000120 (predicted) ENSMUSG00000068747	=	ENSG00000064300_ENSG00000134243
ENSMUSG00000000120 (predicted) ENSMUSG00000074121	=	ENSG00000064300_ENSG00000167744
ENSMUSG00000000120 (predicted) ENSMUSG00000043811	=	ENSG00000064300_ENSG00000040608
ENSMUSG00000000120 (predicted) ENSMUSG00000026812	=	ENSG00000064300_ENSG00000165699
ENSMUSG00000000120 (predicted) ENSMUSG00000046432	=	ENSG00000064300_ENSG00000166681
ENSMUSG00000000131 (predicted) ENSMUSG00000043858	=	ENSG00000169180_ENSG00000213024
ENSMUSG00000000131 (predicted) ENSMUSG00000031487	=	ENSG00000169180_ENSG00000104221
ENSMUSG00000000131 (predicted) ENSMUSG00000022812	=	ENSG00000169180_ENSG00000082701
ENSMUSG00000000134 (predicted) ENSMUSG00000078159	=	ENSG00000068323_ENSG00000119335
ENSMUSG00000000134 (predicted) ENSMUSG00000040354	=	ENSG00000068323_ENSG00000166986
ENSMUSG00000000134 (predicted) ENSMUSG00000021024	=	ENSG00000068323_ENSG00000100902
ENSMUSG00000000134 (predicted) ENSMUSG00000047126	=	ENSG00000068323_ENSG00000141367
ENSMUSG00000000134 (predicted) ENSMUSG00000060073	=	ENSG00000068323_ENSG00000100567
ENSMUSG00000000134 (predicted) ENSMUSG00000028693	=	ENSG00000068323_ENSG00000132780
ENSMUSG00000000134 (predicted) ENSMUSG00000071708	=	ENSG00000068323_ENSG00000102172
ENSMUSG00000000134 (predicted) ENSMUSG00000004032	=	ENSG00000068323_ENSG00000134202
ENSMUSG00000000134 (predicted) ENSMUSG00000020899	=	ENSG00000068323_ENSG00000178921
ENSMUSG00000000134 (predicted) ENSMUSG00000025465	=	ENSG00000068323_ENSG00000127884
ENSMUSG00000000134 (predicted) ENSMUSG00000024231	=	ENSG00000068323_ENSG00000108094
ENSMUSG00000000134 (predicted) ENSMUSG00000026229	=	ENSG00000068323_ENSG00000173692
ENSMUSG00000000134 (predicted) ENSMUSG00000030751	=	ENSG00000068323_ENSG00000129084
ENSMUSG00000000134 (predicted) ENSMUSG00000024120	=	ENSG00000068323_ENSG00000138095
ENSMUSG00000000134 (predicted) ENSMUSG00000029581	=	ENSG00000068323_ENSG00000075618
ENSMUSG00000000134 (predicted) ENSMUSG00000020917	=	ENSG00000068323_ENSG00000131473
ENSMUSG00000000134 (predicted) ENSMUSG00000058799	=	ENSG00000068323_ENSG00000187109
ENSMUSG00000000134 (predicted) ENSMUSG00000001642	=	ENSG00000068323_ENSG00000085662
ENSMUSG00000000134 (predicted) ENSMUSG00000010376	=	ENSG00000068323_ENSG00000129559
ENSMUSG00000000134 (predicted) ENSMUSG00000057132	=	ENSG00000068323_ENSG00000092200
ENSMUSG00000000134 (predicted) ENSMUSG00000009630	=	ENSG00000068323_ENSG00000104695
ENSMUSG00000000134 (predicted) ENSMUSG00000024991	=	ENSG00000068323_ENSG00000107581
ENSMUSG00000000134 (predicted) ENSMUSG00000022142	=	ENSG00000068323_ENSG00000113569
ENSMUSG00000000134 (predicted) ENSMUSG00000014226	=	ENSG00000068323_ENSG00000116161
ENSMUSG00000000134 (predicted) ENSMUSG00000028798	=	ENSG00000068323_ENSG00000084623
ENSMUSG00000000134 (predicted) ENSMUSG00000004264	=	ENSG00000068323_ENSG00000215021
ENSMUSG00000000134 (predicted) ENSMUSG00000071650	=	ENSG00000068323_ENSG00000089597
ENSMUSG00000000134 (predicted) ENSMUSG00000057322	=	ENSG00000068323_ENSG00000172809
ENSMUSG00000000134 (predicted) ENSMUSG00000005566	=	ENSG00000068323_ENSG00000130726
ENSMUSG00000000134 (predicted) ENSMUSG00000054766	=	ENSG00000068323_ENSG00000119335
ENSMUSG00000000134 (predicted) ENSMUSG00000032504	=	ENSG00000068323_ENSG00000170248
ENSMUSG00000000134 (predicted) ENSMUSG00000026615	=	ENSG00000068323_ENSG00000136628
ENSMUSG00000000149 (predicted) ENSMUSG00000007564	=	ENSG00000146535_ENSG00000105568
ENSMUSG00000000168 (predicted) ENSMUSG00000035232	=	ENSG00000150768_ENSG00000067992
ENSMUSG00000000168 (predicted) ENSMUSG00000000168	=	ENSG00000150768_ENSG00000150768
ENSMUSG00000000171 (known) ENSMUSG00000058076	=	ENSG00000204370_ENSG00000143252
ENSMUSG00000000184 (known) ENSMUSG00000003031	=	ENSG00000118971_ENSG00000111276
ENSMUSG00000000184 (known) ENSMUSG00000006728	=	ENSG00000118971_ENSG00000135446
ENSMUSG00000000184 (known) ENSMUSG00000023067	=	ENSG00000118971_ENSG00000124762
ENSMUSG00000000184 (predicted) ENSMUSG00000025358	=	ENSG00000118971_ENSG00000123374
ENSMUSG00000000215 (predicted) ENSMUSG00000035804	=	ENSG00000129965_ENSG00000129965
ENSMUSG00000000215 (predicted) ENSMUSG00000005533	=	ENSG00000129965_ENSG00000140443
ENSMUSG00000000215 (predicted) ENSMUSG00000000215	=	ENSG00000129965_ENSG00000129965
ENSMUSG00000000215 (predicted) ENSMUSG00000005534	=	ENSG00000129965_ENSG00000171105
ENSMUSG00000000253 (predicted) ENSMUSG00000000253	=	ENSG00000137198_ENSG00000137198
ENSMUSG00000000266 (predicted) ENSMUSG00000021790	=	ENSG00000080561_ENSG00000170788
ENSMUSG00000000266 (predicted) ENSMUSG00000026815	=	ENSG00000080561_ENSG00000165702
ENSMUSG00000000276 (predicted) ENSMUSG00000054766	=	ENSG00000153933_ENSG00000119335
ENSMUSG00000000276 (predicted) ENSMUSG00000031299	=	ENSG00000153933_ENSG00000131828
ENSMUSG00000000276 (predicted) ENSMUSG00000026683	=	ENSG00000153933_ENSG00000143228
ENSMUSG00000000276 (predicted) ENSMUSG00000029247	=	ENSG00000153933_ENSG00000128050
ENSMUSG00000000276 (predicted) ENSMUSG00000078159	=	ENSG00000153933_ENSG00000119335
ENSMUSG00000000276 (predicted) ENSMUSG00000060216	=	ENSG00000153933_ENSG00000141480
ENSMUSG00000000276 (predicted) ENSMUSG00000028851	=	ENSG00000153933_ENSG00000090273
ENSMUSG00000000276 (predicted) ENSMUSG00000018909	=	ENSG00000153933_ENSG00000137486
ENSMUSG00000000290 (predicted) ENSMUSG00000038546	=	ENSG00000160255_ENSG00000010017
ENSMUSG00000000290 (predicted) ENSMUSG00000021457	=	ENSG00000160255_ENSG00000165025
ENSMUSG00000000290 (predicted) ENSMUSG00000000290	=	ENSG00000160255_ENSG00000160255
ENSMUSG00000000290 (predicted) ENSMUSG00000001029	=	ENSG00000160255_ENSG00000108622
ENSMUSG00000000296 (predicted) ENSMUSG00000024479	=	ENSG00000111907_ENSG00000147676
ENSMUSG00000000296 (predicted) ENSMUSG00000079963	=	ENSG00000111907_ENSG00000116478
ENSMUSG00000000296 (predicted) ENSMUSG00000000827	=	ENSG00000111907_ENSG00000101150
ENSMUSG00000000296 (predicted) ENSMUSG00000075054	=	ENSG00000111907_ENSG00000106540
ENSMUSG00000000296 (predicted) ENSMUSG00000027506	=	ENSG00000111907_ENSG00000076554
ENSMUSG00000000296 (predicted) ENSMUSG00000000296	=	ENSG00000111907_ENSG00000111907
ENSMUSG00000000296 (predicted) ENSMUSG00000024815	=	ENSG00000111907_ENSG00000170777
ENSMUSG00000000296 (predicted) ENSMUSG00000027236	=	ENSG00000111907_ENSG00000104131
ENSMUSG00000000296 (predicted) ENSMUSG00000043424	=	ENSG00000111907_ENSG00000104131
ENSMUSG00000000296 (predicted) ENSMUSG00000043398	=	ENSG00000111907_ENSG00000181619
ENSMUSG00000000303 (known) ENSMUSG00000006932	=	ENSG00000039068_ENSG00000168036
ENSMUSG00000000303 (known) ENSMUSG00000023022	=	ENSG00000039068_ENSG00000050405
ENSMUSG00000000303 (predicted) ENSMUSG00000051617	=	ENSG00000039068_ENSG00000171403
ENSMUSG00000000303 (predicted) ENSMUSG00000046834	=	ENSG00000039068_ENSG00000167768
ENSMUSG00000000303 (predicted) ENSMUSG00000018446	=	ENSG00000039068_ENSG00000108561
ENSMUSG00000000303 (predicted) ENSMUSG00000028063	=	ENSG00000039068_ENSG00000160789
ENSMUSG00000000303 (predicted) ENSMUSG00000029432	=	ENSG00000039068_ENSG00000146729
ENSMUSG00000000303 (predicted) ENSMUSG00000040385	=	ENSG00000039068_ENSG00000172531
ENSMUSG00000000303 (predicted) ENSMUSG00000037820	=	ENSG00000039068_ENSG00000198959
ENSMUSG00000000303 (predicted) ENSMUSG00000004667	=	ENSG00000039068_ENSG00000099817
ENSMUSG00000000303 (predicted) ENSMUSG00000078159	=	ENSG00000039068_ENSG00000119335
ENSMUSG00000000303 (predicted) ENSMUSG00000033278	=	ENSG00000039068_ENSG00000173482
ENSMUSG00000000303 (predicted) ENSMUSG00000041301	=	ENSG00000039068_ENSG00000001626
ENSMUSG00000000303 (predicted) ENSMUSG00000020122	=	ENSG00000039068_ENSG00000146648
ENSMUSG00000000303 (predicted) ENSMUSG00000007655	=	ENSG00000039068_ENSG00000105974
ENSMUSG00000000303 (predicted) ENSMUSG00000029447	=	ENSG00000039068_ENSG00000146731
ENSMUSG00000000303 (predicted) ENSMUSG00000031565	=	ENSG00000039068_ENSG00000077782
ENSMUSG00000000303 (predicted) ENSMUSG00000054766	=	ENSG00000039068_ENSG00000119335
ENSMUSG00000000303 (predicted) ENSMUSG00000037815	=	ENSG00000039068_ENSG00000044115
ENSMUSG00000000303 (predicted) ENSMUSG00000028333	=	ENSG00000039068_ENSG00000136938
ENSMUSG00000000303 (predicted) ENSMUSG00000054808	=	ENSG00000039068_ENSG00000130402
ENSMUSG00000000303 (predicted) ENSMUSG00000034101	=	ENSG00000039068_ENSG00000198561
ENSMUSG00000000303 (predicted) ENSMUSG00000025980	=	ENSG00000039068_ENSG00000144381
ENSMUSG00000000303 (predicted) ENSMUSG00000018574	=	ENSG00000039068_ENSG00000072778
ENSMUSG00000000303 (predicted) ENSMUSG00000005125	=	ENSG00000039068_ENSG00000104419
ENSMUSG00000000303 (predicted) ENSMUSG00000034285	=	ENSG00000039068_ENSG00000184117
ENSMUSG00000000303 (predicted) ENSMUSG00000026187	=	ENSG00000039068_ENSG00000079246
ENSMUSG00000000303 (predicted) ENSMUSG00000002688	=	ENSG00000039068_ENSG00000184304
ENSMUSG00000000320 (predicted) ENSMUSG00000061527	=	ENSG00000108839_ENSG00000186081
ENSMUSG00000000320 (predicted) ENSMUSG00000020758	=	ENSG00000108839_ENSG00000132470
ENSMUSG00000000320 (predicted) ENSMUSG00000028063	=	ENSG00000108839_ENSG00000160789
ENSMUSG00000000320 (predicted) ENSMUSG00000032501	=	ENSG00000108839_ENSG00000173334
ENSMUSG00000000326 (predicted) ENSMUSG00000071856	=	ENSG00000093010_ENSG00000171444
ENSMUSG00000000326 (predicted) ENSMUSG00000022500	=	ENSG00000093010_ENSG00000189067
ENSMUSG00000000326 (predicted) ENSMUSG00000027433	=	ENSG00000093010_ENSG00000088930
ENSMUSG00000000326 (predicted) ENSMUSG00000021569	=	ENSG00000093010_ENSG00000071539
ENSMUSG00000000340 (predicted) ENSMUSG00000029528	=	ENSG00000137992_ENSG00000089159
ENSMUSG00000000340 (predicted) ENSMUSG00000028599	=	ENSG00000137992_ENSG00000028137
ENSMUSG00000000346 (predicted) ENSMUSG00000026197	=	ENSG00000183283_ENSG00000158552
ENSMUSG00000000346 (predicted) ENSMUSG00000006056	=	ENSG00000183283_ENSG00000136436
ENSMUSG00000000346 (predicted) ENSMUSG00000018363	=	ENSG00000183283_ENSG00000108854
ENSMUSG00000000346 (predicted) ENSMUSG00000008604	=	ENSG00000183283_ENSG00000160803
ENSMUSG00000000346 (predicted) ENSMUSG00000028779	=	ENSG00000183283_ENSG00000162517
ENSMUSG00000000346 (predicted) ENSMUSG00000033294	=	ENSG00000183283_ENSG00000184967
ENSMUSG00000000346 (predicted) ENSMUSG00000026276	=	ENSG00000183283_ENSG00000168385
ENSMUSG00000000346 (predicted) ENSMUSG00000026930	=	ENSG00000183283_ENSG00000160360
ENSMUSG00000000346 (predicted) ENSMUSG00000000346	=	ENSG00000183283_ENSG00000183283
ENSMUSG00000000346 (predicted) ENSMUSG00000055371	=	ENSG00000183283_ENSG00000115145
ENSMUSG00000000346 (predicted) ENSMUSG00000039699	=	ENSG00000183283_ENSG00000168062
ENSMUSG00000000346 (predicted) ENSMUSG00000018697	=	ENSG00000183283_ENSG00000108270
ENSMUSG00000000346 (predicted) ENSMUSG00000031586	=	ENSG00000183283_ENSG00000157110
ENSMUSG00000000346 (predicted) ENSMUSG00000028813	=	ENSG00000183283_ENSG00000142698
ENSMUSG00000000346 (predicted) ENSMUSG00000030847	=	ENSG00000183283_ENSG00000151929
ENSMUSG00000000346 (predicted) ENSMUSG00000031150	=	ENSG00000183283_ENSG00000147144
ENSMUSG00000000346 (predicted) ENSMUSG00000027708	=	ENSG00000183283_ENSG00000043093
ENSMUSG00000000346 (predicted) ENSMUSG00000008348	=	ENSG00000183283_ENSG00000150991
ENSMUSG00000000346 (predicted) ENSMUSG00000046876	=	ENSG00000183283_ENSG00000124788
ENSMUSG00000000346 (predicted) ENSMUSG00000025139	=	ENSG00000183283_ENSG00000078902
ENSMUSG00000000346 (predicted) ENSMUSG00000041058	=	ENSG00000183283_ENSG00000123124
ENSMUSG00000000346 (predicted) ENSMUSG00000044468	=	ENSG00000183283_ENSG00000183508
ENSMUSG00000000346 (predicted) ENSMUSG00000038425	=	ENSG00000183283_ENSG00000101751
ENSMUSG00000000346 (predicted) ENSMUSG00000036352	=	ENSG00000183283_ENSG00000130560
ENSMUSG00000000346 (predicted) ENSMUSG00000033565	=	ENSG00000183283_ENSG00000100320
ENSMUSG00000000346 (predicted) ENSMUSG00000008305	=	ENSG00000183283_ENSG00000196781
ENSMUSG00000000346 (predicted) ENSMUSG00000025793	=	ENSG00000183283_ENSG00000185359
ENSMUSG00000000346 (predicted) ENSMUSG00000074910	=	ENSG00000183283_ENSG00000043093
ENSMUSG00000000346 (predicted) ENSMUSG00000034557	=	ENSG00000183283_ENSG00000157077
ENSMUSG00000000355 (predicted) ENSMUSG00000036352	=	ENSG00000101898_ENSG00000130560
ENSMUSG00000000355 (predicted) ENSMUSG00000033933	=	ENSG00000101898_ENSG00000134086
ENSMUSG00000000355 (predicted) ENSMUSG00000037089	=	ENSG00000101898_ENSG00000157593
ENSMUSG00000000355 (predicted) ENSMUSG00000023106	=	ENSG00000101898_ENSG00000139726
ENSMUSG00000000378 (predicted) ENSMUSG00000026277	=	ENSG00000136280_ENSG00000115694
ENSMUSG00000000378 (predicted) ENSMUSG00000000600	=	ENSG00000136280_ENSG00000001631
ENSMUSG00000000378 (predicted) ENSMUSG00000027835	=	ENSG00000136280_ENSG00000114209
ENSMUSG00000000384 (predicted) ENSMUSG00000020122	=	ENSG00000136270_ENSG00000146648
ENSMUSG00000000384 (predicted) ENSMUSG00000022010	=	ENSG00000136270_ENSG00000102804
ENSMUSG00000000384 (predicted) ENSMUSG00000018401	=	ENSG00000136270_ENSG00000108389
ENSMUSG00000000384 (predicted) ENSMUSG00000029838	=	ENSG00000136270_ENSG00000105894
ENSMUSG00000000384 (predicted) ENSMUSG00000052632	=	ENSG00000136270_ENSG00000151693
ENSMUSG00000000386 (predicted) ENSMUSG00000032839	=	ENSG00000157601_ENSG00000144935
ENSMUSG00000000386 (predicted) ENSMUSG00000021541	=	ENSG00000157601_ENSG00000069018
ENSMUSG00000000386 (predicted) ENSMUSG00000027748	=	ENSG00000157601_ENSG00000133107
ENSMUSG00000000386 (predicted) ENSMUSG00000027716	=	ENSG00000157601_ENSG00000138741
ENSMUSG00000000386 (predicted) ENSMUSG00000031997	=	ENSG00000157601_ENSG00000137672
ENSMUSG00000000386 (predicted) ENSMUSG00000041710	=	ENSG00000157601_ENSG00000072315
ENSMUSG00000000392 (predicted) ENSMUSG00000000392	=	ENSG00000078098_ENSG00000078098
ENSMUSG00000000399 (predicted) ENSMUSG00000003662	=	ENSG00000139180_ENSG00000144021
ENSMUSG00000000399 (predicted) ENSMUSG00000024099	=	ENSG00000139180_ENSG00000178127
ENSMUSG00000000399 (predicted) ENSMUSG00000005510	=	ENSG00000139180_ENSG00000213619
ENSMUSG00000000399 (predicted) ENSMUSG00000022010	=	ENSG00000139180_ENSG00000102804
ENSMUSG00000000399 (predicted) ENSMUSG00000025151	=	ENSG00000139180_ENSG00000179222
ENSMUSG00000000399 (predicted) ENSMUSG00000013593	=	ENSG00000139180_ENSG00000158864
ENSMUSG00000000399 (predicted) ENSMUSG00000027820	=	ENSG00000139180_ENSG00000196549
ENSMUSG00000000402 (predicted) ENSMUSG00000030638	=	ENSG00000198759_ENSG00000140600
ENSMUSG00000000402 (predicted) ENSMUSG00000028488	=	ENSG00000198759_ENSG00000107295
ENSMUSG00000000409 (known) ENSMUSG00000026395	=	ENSG00000182866_ENSG00000081237
ENSMUSG00000000409 (known) ENSMUSG00000005763	=	ENSG00000182866_ENSG00000198821
ENSMUSG00000000409 (known) ENSMUSG00000021501	=	ENSG00000182866_ENSG00000164615
ENSMUSG00000000409 (known) ENSMUSG00000028071	=	ENSG00000182866_ENSG00000027869
ENSMUSG00000000409 (predicted) ENSMUSG00000029684	=	ENSG00000182866_ENSG00000106299
ENSMUSG00000000409 (predicted) ENSMUSG00000015804	=	ENSG00000182866_ENSG00000118579
ENSMUSG00000000409 (predicted) ENSMUSG00000029084	=	ENSG00000182866_ENSG00000004468
ENSMUSG00000000409 (predicted) ENSMUSG00000026117	=	ENSG00000182866_ENSG00000115085
ENSMUSG00000000409 (predicted) ENSMUSG00000006699	=	ENSG00000182866_ENSG00000070831
ENSMUSG00000000409 (predicted) ENSMUSG00000030742	=	ENSG00000182866_ENSG00000213658
ENSMUSG00000000409 (predicted) ENSMUSG00000021025	=	ENSG00000182866_ENSG00000100906
ENSMUSG00000000409 (predicted) ENSMUSG00000027843	=	ENSG00000182866_ENSG00000134242
ENSMUSG00000000409 (predicted) ENSMUSG00000002602	=	ENSG00000182866_ENSG00000167601
ENSMUSG00000000409 (predicted) ENSMUSG00000028790	=	ENSG00000182866_ENSG00000121774
ENSMUSG00000000409 (predicted) ENSMUSG00000029580	=	ENSG00000182866_ENSG00000075624
ENSMUSG00000000409 (predicted) ENSMUSG00000024669	=	ENSG00000182866_ENSG00000110448
ENSMUSG00000000411 (predicted) ENSMUSG00000024515	=	ENSG00000162526_ENSG00000141646
ENSMUSG00000000440 (known) ENSMUSG00000029478	=	ENSG00000132170_ENSG00000196498
ENSMUSG00000000440 (predicted) ENSMUSG00000018160	=	ENSG00000132170_ENSG00000125686
ENSMUSG00000000440 (predicted) ENSMUSG00000038369	=	ENSG00000132170_ENSG00000198646
ENSMUSG00000000440 (predicted) ENSMUSG00000015092	=	ENSG00000132170_ENSG00000107223
ENSMUSG00000000440 (predicted) ENSMUSG00000055024	=	ENSG00000132170_ENSG00000100393
ENSMUSG00000000440 (predicted) ENSMUSG00000020647	=	ENSG00000132170_ENSG00000084676
ENSMUSG00000000440 (predicted) ENSMUSG00000018501	=	ENSG00000132170_ENSG00000141027
ENSMUSG00000000440 (predicted) ENSMUSG00000000440	=	ENSG00000132170_ENSG00000132170
ENSMUSG00000000440 (predicted) ENSMUSG00000027678	=	ENSG00000132170_ENSG00000124151
ENSMUSG00000000440 (predicted) ENSMUSG00000028949	=	ENSG00000132170_ENSG00000082014
ENSMUSG00000000440 (predicted) ENSMUSG00000032187	=	ENSG00000132170_ENSG00000127616
ENSMUSG00000000440 (predicted) ENSMUSG00000015846	=	ENSG00000132170_ENSG00000186350
ENSMUSG00000000440 (predicted) ENSMUSG00000025056	=	ENSG00000132170_ENSG00000169297
ENSMUSG00000000441 (known) ENSMUSG00000035027	=	ENSG00000132155_ENSG00000126934
ENSMUSG00000000441 (known) ENSMUSG00000004936	=	ENSG00000132155_ENSG00000169032
ENSMUSG00000000441 (known) ENSMUSG00000025499	=	ENSG00000132155_ENSG00000174775
ENSMUSG00000000441 (predicted) ENSMUSG00000032477	=	ENSG00000132155_ENSG00000164045
ENSMUSG00000000441 (predicted) ENSMUSG00000002804	=	ENSG00000132155_ENSG00000183828
ENSMUSG00000000441 (predicted) ENSMUSG00000048362	=	ENSG00000132155_ENSG00000089220
ENSMUSG00000000441 (predicted) ENSMUSG00000022951	=	ENSG00000132155_ENSG00000159200
ENSMUSG00000000441 (predicted) ENSMUSG00000022033	=	ENSG00000132155_ENSG00000168078
ENSMUSG00000000441 (predicted) ENSMUSG00000063358	=	ENSG00000132155_ENSG00000100030
ENSMUSG00000000441 (predicted) ENSMUSG00000032294	=	ENSG00000132155_ENSG00000067225
ENSMUSG00000000441 (predicted) ENSMUSG00000000441	=	ENSG00000132155_ENSG00000132155
ENSMUSG00000000441 (predicted) ENSMUSG00000020849	=	ENSG00000132155_ENSG00000108953
ENSMUSG00000000441 (predicted) ENSMUSG00000018965	=	ENSG00000132155_ENSG00000128245
ENSMUSG00000000441 (predicted) ENSMUSG00000020467	=	ENSG00000132155_ENSG00000115380
ENSMUSG00000000441 (predicted) ENSMUSG00000019471	=	ENSG00000132155_ENSG00000105401
ENSMUSG00000000441 (predicted) ENSMUSG00000025991	=	ENSG00000132155_ENSG00000021826
ENSMUSG00000000441 (predicted) ENSMUSG00000003438	=	ENSG00000132155_ENSG00000105197
ENSMUSG00000000441 (predicted) ENSMUSG00000025980	=	ENSG00000132155_ENSG00000144381
ENSMUSG00000000441 (predicted) ENSMUSG00000022085	=	ENSG00000132155_ENSG00000134020
ENSMUSG00000000441 (predicted) ENSMUSG00000055723	=	ENSG00000132155_ENSG00000133818
ENSMUSG00000000441 (predicted) ENSMUSG00000022346	=	ENSG00000132155_ENSG00000136997
ENSMUSG00000000441 (predicted) ENSMUSG00000057329	=	ENSG00000132155_ENSG00000171791
ENSMUSG00000000441 (predicted) ENSMUSG00000022105	=	ENSG00000132155_ENSG00000139687
ENSMUSG00000000441 (predicted) ENSMUSG00000072980	=	ENSG00000132155_ENSG00000104147
ENSMUSG00000000441 (predicted) ENSMUSG00000019373	=	ENSG00000132155_ENSG00000141030
ENSMUSG00000000441 (predicted) ENSMUSG00000032959	=	ENSG00000132155_ENSG00000089220
ENSMUSG00000000441 (predicted) ENSMUSG00000051391	=	ENSG00000132155_ENSG00000170027
ENSMUSG00000000441 (predicted) ENSMUSG00000022285	=	ENSG00000132155_ENSG00000164924
ENSMUSG00000000441 (predicted) ENSMUSG00000001416	=	ENSG00000132155_ENSG00000163468
ENSMUSG00000000441 (predicted) ENSMUSG00000021754	=	ENSG00000132155_ENSG00000095015
ENSMUSG00000000441 (predicted) ENSMUSG00000051615	=	ENSG00000132155_ENSG00000125249
ENSMUSG00000000441 (predicted) ENSMUSG00000047104	=	ENSG00000132155_ENSG00000089220
ENSMUSG00000000441 (predicted) ENSMUSG00000002413	=	ENSG00000132155_ENSG00000157764
ENSMUSG00000000441 (predicted) ENSMUSG00000022781	=	ENSG00000132155_ENSG00000180370
ENSMUSG00000000441 (predicted) ENSMUSG00000031864	=	ENSG00000132155_ENSG00000104613
ENSMUSG00000000441 (predicted) ENSMUSG00000068798	=	ENSG00000132155_ENSG00000116473
ENSMUSG00000000441 (predicted) ENSMUSG00000027330	=	ENSG00000132155_ENSG00000101224
ENSMUSG00000000441 (predicted) ENSMUSG00000028945	=	ENSG00000132155_ENSG00000106615
ENSMUSG00000000441 (predicted) ENSMUSG00000029120	=	ENSG00000132155_ENSG00000074211
ENSMUSG00000000441 (predicted) ENSMUSG00000031666	=	ENSG00000132155_ENSG00000103479
ENSMUSG00000000441 (predicted) ENSMUSG00000026864	=	ENSG00000132155_ENSG00000044574
ENSMUSG00000000441 (predicted) ENSMUSG00000076432	=	ENSG00000132155_ENSG00000134308
ENSMUSG00000000441 (predicted) ENSMUSG00000018326	=	ENSG00000132155_ENSG00000166913
ENSMUSG00000000441 (predicted) ENSMUSG00000022329	=	ENSG00000132155_ENSG00000104375
ENSMUSG00000000441 (predicted) ENSMUSG00000027852	=	ENSG00000132155_ENSG00000213281
ENSMUSG00000000441 (predicted) ENSMUSG00000044447	=	ENSG00000132155_ENSG00000147459
ENSMUSG00000000441 (predicted) ENSMUSG00000038845	=	ENSG00000132155_ENSG00000167085
ENSMUSG00000000441 (predicted) ENSMUSG00000029713	=	ENSG00000132155_ENSG00000172354
ENSMUSG00000000441 (predicted) ENSMUSG00000024500	=	ENSG00000132155_ENSG00000156475
ENSMUSG00000000441 (predicted) ENSMUSG00000032171	=	ENSG00000132155_ENSG00000127445
ENSMUSG00000000486 (predicted) ENSMUSG00000000486	=	ENSG00000180096_ENSG00000180096
ENSMUSG00000000486 (predicted) ENSMUSG00000050379	=	ENSG00000180096_ENSG00000125354
ENSMUSG00000000486 (predicted) ENSMUSG00000020897	=	ENSG00000180096_ENSG00000178999
ENSMUSG00000000486 (predicted) ENSMUSG00000025139	=	ENSG00000180096_ENSG00000078902
ENSMUSG00000000489 (predicted) ENSMUSG00000029231	=	ENSG00000100311_ENSG00000134853
ENSMUSG00000000489 (predicted) ENSMUSG00000000489	=	ENSG00000100311_ENSG00000100311
ENSMUSG00000000489 (predicted) ENSMUSG00000024620	=	ENSG00000100311_ENSG00000113721
ENSMUSG00000000530 (predicted) ENSMUSG00000026814	=	ENSG00000139567_ENSG00000106991
ENSMUSG00000000530 (predicted) ENSMUSG00000032440	=	ENSG00000139567_ENSG00000163513
ENSMUSG00000000530 (predicted) ENSMUSG00000052155	=	ENSG00000139567_ENSG00000121989
ENSMUSG00000000530 (predicted) ENSMUSG00000002603	=	ENSG00000139567_ENSG00000105329
ENSMUSG00000000530 (predicted) ENSMUSG00000021253	=	ENSG00000139567_ENSG00000119699
ENSMUSG00000000530 (predicted) ENSMUSG00000025860	=	ENSG00000139567_ENSG00000101966
ENSMUSG00000000532 (predicted) ENSMUSG00000052155	=	ENSG00000135503_ENSG00000121989
ENSMUSG00000000532 (predicted) ENSMUSG00000041324	=	ENSG00000135503_ENSG00000122641
ENSMUSG00000000538 (predicted) ENSMUSG00000028581	=	ENSG00000175662_ENSG00000162511
ENSMUSG00000000538 (predicted) ENSMUSG00000028557	=	ENSG00000175662_ENSG00000123091
ENSMUSG00000000552 (predicted) ENSMUSG00000059552	=	ENSG00000161642_ENSG00000141510
ENSMUSG00000000555 (known) ENSMUSG00000025809	=	ENSG00000161638_ENSG00000150093
ENSMUSG00000000555 (predicted) ENSMUSG00000030342	=	ENSG00000161638_ENSG00000010278
ENSMUSG00000000561 (predicted) ENSMUSG00000022346	=	ENSG00000116455_ENSG00000136997
ENSMUSG00000000561 (predicted) ENSMUSG00000018909	=	ENSG00000116455_ENSG00000137486
ENSMUSG00000000561 (predicted) ENSMUSG00000060216	=	ENSG00000116455_ENSG00000141480
ENSMUSG00000000563 (predicted) ENSMUSG00000033933	=	ENSG00000116459_ENSG00000134086
ENSMUSG00000000563 (predicted) ENSMUSG00000042046	=	ENSG00000116459_ENSG00000133059
ENSMUSG00000000563 (predicted) ENSMUSG00000027164	=	ENSG00000116459_ENSG00000175104
ENSMUSG00000000563 (predicted) ENSMUSG00000042349	=	ENSG00000116459_ENSG00000143466
ENSMUSG00000000567 (predicted) ENSMUSG00000001440	=	ENSG00000125398_ENSG00000108424
ENSMUSG00000000568 (predicted) ENSMUSG00000045983	=	ENSG00000138668_ENSG00000114867
ENSMUSG00000000568 (predicted) ENSMUSG00000080027	=	ENSG00000138668_ENSG00000106355
ENSMUSG00000000568 (predicted) ENSMUSG00000060216	=	ENSG00000138668_ENSG00000141480
ENSMUSG00000000568 (predicted) ENSMUSG00000028639	=	ENSG00000138668_ENSG00000065978
ENSMUSG00000000568 (predicted) ENSMUSG00000029580	=	ENSG00000138668_ENSG00000075624
ENSMUSG00000000568 (predicted) ENSMUSG00000015120	=	ENSG00000138668_ENSG00000103275
ENSMUSG00000000568 (predicted) ENSMUSG00000032423	=	ENSG00000138668_ENSG00000135316
ENSMUSG00000000568 (predicted) ENSMUSG00000051391	=	ENSG00000138668_ENSG00000170027
ENSMUSG00000000568 (predicted) ENSMUSG00000018965	=	ENSG00000138668_ENSG00000128245
ENSMUSG00000000568 (predicted) ENSMUSG00000047281	=	ENSG00000138668_ENSG00000175793
ENSMUSG00000000568 (predicted) ENSMUSG00000018446	=	ENSG00000138668_ENSG00000108561
ENSMUSG00000000568 (predicted) ENSMUSG00000022285	=	ENSG00000138668_ENSG00000164924
ENSMUSG00000000568 (predicted) ENSMUSG00000000568	=	ENSG00000138668_ENSG00000138668
ENSMUSG00000000568 (predicted) ENSMUSG00000032171	=	ENSG00000138668_ENSG00000127445
ENSMUSG00000000568 (predicted) ENSMUSG00000071054	=	ENSG00000138668_ENSG00000160633
ENSMUSG00000000568 (predicted) ENSMUSG00000033581	=	ENSG00000138668_ENSG00000073792
ENSMUSG00000000568 (predicted) ENSMUSG00000034259	=	ENSG00000138668_ENSG00000178896
ENSMUSG00000000579 (predicted) ENSMUSG00000079728	=	ENSG00000146425_ENSG00000146425
ENSMUSG00000000579 (predicted) ENSMUSG00000029757	=	ENSG00000146425_ENSG00000158560
ENSMUSG00000000579 (predicted) ENSMUSG00000000579	=	ENSG00000146425_ENSG00000146425
ENSMUSG00000000579 (predicted) ENSMUSG00000020888	=	ENSG00000146425_ENSG00000004975
ENSMUSG00000000579 (predicted) ENSMUSG00000017832	=	ENSG00000146425_ENSG00000197723
ENSMUSG00000000579 (predicted) ENSMUSG00000020402	=	ENSG00000146425_ENSG00000213585
ENSMUSG00000000579 (predicted) ENSMUSG00000079732	=	ENSG00000146425_ENSG00000146425
ENSMUSG00000000579 (predicted) ENSMUSG00000025792	=	ENSG00000146425_ENSG00000183048
ENSMUSG00000000581 (predicted) ENSMUSG00000047323	=	ENSG00000197223_ENSG00000116918
ENSMUSG00000000581 (predicted) ENSMUSG00000056820	=	ENSG00000197223_ENSG00000116918
ENSMUSG00000000581 (predicted) ENSMUSG00000000581	=	ENSG00000197223_ENSG00000197223
ENSMUSG00000000594 (predicted) ENSMUSG00000000594	=	ENSG00000196743_ENSG00000196743
ENSMUSG00000000600 (predicted) ENSMUSG00000027835	=	ENSG00000001631_ENSG00000114209
ENSMUSG00000000600 (predicted) ENSMUSG00000062352	=	ENSG00000001631_ENSG00000119185
ENSMUSG00000000628 (predicted) ENSMUSG00000015090	=	ENSG00000159399_ENSG00000107317
ENSMUSG00000000628 (predicted) ENSMUSG00000017493	=	ENSG00000159399_ENSG00000141753
ENSMUSG00000000628 (predicted) ENSMUSG00000006215	=	ENSG00000159399_ENSG00000116809
ENSMUSG00000000628 (predicted) ENSMUSG00000008604	=	ENSG00000159399_ENSG00000160803
ENSMUSG00000000628 (predicted) ENSMUSG00000005312	=	ENSG00000159399_ENSG00000135018
ENSMUSG00000000631 (predicted) ENSMUSG00000034681	=	ENSG00000196535_ENSG00000205937
ENSMUSG00000000631 (predicted) ENSMUSG00000046876	=	ENSG00000196535_ENSG00000124788
ENSMUSG00000000673 (predicted) ENSMUSG00000070880	=	ENSG00000162882_ENSG00000128683
ENSMUSG00000000690 (predicted) ENSMUSG00000025283	=	ENSG00000108511_ENSG00000130066
ENSMUSG00000000690 (predicted) ENSMUSG00000054146	=	ENSG00000108511_ENSG00000171346
ENSMUSG00000000693 (predicted) ENSMUSG00000033096	=	ENSG00000115318_ENSG00000101474
ENSMUSG00000000701 (predicted) ENSMUSG00000031691	=	ENSG00000213231_ENSG00000105576
ENSMUSG00000000701 (predicted) ENSMUSG00000001729	=	ENSG00000213231_ENSG00000142208
ENSMUSG00000000702 (predicted) ENSMUSG00000031691	=	ENSG00000213231_ENSG00000105576
ENSMUSG00000000702 (predicted) ENSMUSG00000001729	=	ENSG00000213231_ENSG00000142208
ENSMUSG00000000708 (predicted) ENSMUSG00000015143	=	ENSG00000114166_ENSG00000072110
ENSMUSG00000000708 (predicted) ENSMUSG00000018651	=	ENSG00000114166_ENSG00000108264
ENSMUSG00000000708 (predicted) ENSMUSG00000030852	=	ENSG00000114166_ENSG00000138162
ENSMUSG00000000708 (predicted) ENSMUSG00000052374	=	ENSG00000114166_ENSG00000077522
ENSMUSG00000000708 (predicted) ENSMUSG00000036180	=	ENSG00000114166_ENSG00000167491
ENSMUSG00000000708 (predicted) ENSMUSG00000038954	=	ENSG00000114166_ENSG00000196284
ENSMUSG00000000708 (predicted) ENSMUSG00000027678	=	ENSG00000114166_ENSG00000124151
ENSMUSG00000000708 (predicted) ENSMUSG00000052293	=	ENSG00000114166_ENSG00000085231
ENSMUSG00000000708 (predicted) ENSMUSG00000020918	=	ENSG00000114166_ENSG00000108773
ENSMUSG00000000708 (predicted) ENSMUSG00000002108	=	ENSG00000114166_ENSG00000025434
ENSMUSG00000000708 (predicted) ENSMUSG00000054383	=	ENSG00000114166_ENSG00000176903
ENSMUSG00000000708 (predicted) ENSMUSG00000015149	=	ENSG00000114166_ENSG00000068903
ENSMUSG00000000708 (predicted) ENSMUSG00000042390	=	ENSG00000114166_ENSG00000143614
ENSMUSG00000000708 (predicted) ENSMUSG00000059552	=	ENSG00000114166_ENSG00000141510
ENSMUSG00000000708 (predicted) ENSMUSG00000003680	=	ENSG00000114166_ENSG00000162227
ENSMUSG00000000708 (predicted) ENSMUSG00000022105	=	ENSG00000114166_ENSG00000139687
ENSMUSG00000000708 (predicted) ENSMUSG00000022521	=	ENSG00000114166_ENSG00000005339
ENSMUSG00000000708 (predicted) ENSMUSG00000036371	=	ENSG00000114166_ENSG00000142864
ENSMUSG00000000708 (predicted) ENSMUSG00000069835	=	ENSG00000114166_ENSG00000141504
ENSMUSG00000000708 (predicted) ENSMUSG00000021109	=	ENSG00000114166_ENSG00000100644
ENSMUSG00000000708 (predicted) ENSMUSG00000043866	=	ENSG00000114166_ENSG00000166337
ENSMUSG00000000708 (predicted) ENSMUSG00000048930	=	ENSG00000114166_ENSG00000171148
ENSMUSG00000000708 (predicted) ENSMUSG00000028899	=	ENSG00000114166_ENSG00000120656
ENSMUSG00000000708 (predicted) ENSMUSG00000071151	=	ENSG00000114166_ENSG00000166337
ENSMUSG00000000708 (predicted) ENSMUSG00000023994	=	ENSG00000114166_ENSG00000001167
ENSMUSG00000000708 (predicted) ENSMUSG00000038241	=	ENSG00000114166_ENSG00000126001
ENSMUSG00000000708 (predicted) ENSMUSG00000009471	=	ENSG00000114166_ENSG00000129152
ENSMUSG00000000708 (predicted) ENSMUSG00000055302	=	ENSG00000114166_ENSG00000179010
ENSMUSG00000000708 (predicted) ENSMUSG00000030059	=	ENSG00000114166_ENSG00000144747
ENSMUSG00000000708 (predicted) ENSMUSG00000055024	=	ENSG00000114166_ENSG00000100393
ENSMUSG00000000708 (predicted) ENSMUSG00000004771	=	ENSG00000114166_ENSG00000103769
ENSMUSG00000000708 (predicted) ENSMUSG00000031870	=	ENSG00000114166_ENSG00000082175
ENSMUSG00000000708 (predicted) ENSMUSG00000038697	=	ENSG00000114166_ENSG00000135801
ENSMUSG00000000708 (predicted) ENSMUSG00000037373	=	ENSG00000114166_ENSG00000159692
ENSMUSG00000000711 (predicted) ENSMUSG00000036499	=	ENSG00000111540_ENSG00000102189
ENSMUSG00000000730 (predicted) ENSMUSG00000036504	=	ENSG00000142182_ENSG00000054148
ENSMUSG00000000730 (predicted) ENSMUSG00000053740	=	ENSG00000142182_ENSG00000137876
ENSMUSG00000000730 (predicted) ENSMUSG00000027478	=	ENSG00000142182_ENSG00000088305
ENSMUSG00000000730 (predicted) ENSMUSG00000020661	=	ENSG00000142182_ENSG00000119772
ENSMUSG00000000730 (predicted) ENSMUSG00000079963	=	ENSG00000142182_ENSG00000116478
ENSMUSG00000000731 (predicted) ENSMUSG00000022521	=	ENSG00000160224_ENSG00000005339
ENSMUSG00000000731 (predicted) ENSMUSG00000000731	=	ENSG00000160224_ENSG00000160224
ENSMUSG00000000738 (predicted) ENSMUSG00000036202	=	ENSG00000197912_ENSG00000080345
ENSMUSG00000000738 (predicted) ENSMUSG00000027593	=	ENSG00000197912_ENSG00000125970
ENSMUSG00000000738 (predicted) ENSMUSG00000032717	=	ENSG00000197912_ENSG00000112559
ENSMUSG00000000738 (predicted) ENSMUSG00000005566	=	ENSG00000197912_ENSG00000130726
ENSMUSG00000000738 (predicted) ENSMUSG00000003051	=	ENSG00000197912_ENSG00000163435
ENSMUSG00000000751 (predicted) ENSMUSG00000031583	=	ENSG00000132383_ENSG00000165392
ENSMUSG00000000751 (predicted) ENSMUSG00000068877	=	ENSG00000132383_ENSG00000143416
ENSMUSG00000000751 (predicted) ENSMUSG00000024947	=	ENSG00000132383_ENSG00000133895
ENSMUSG00000000751 (predicted) ENSMUSG00000068874	=	ENSG00000132383_ENSG00000143416
ENSMUSG00000000751 (predicted) ENSMUSG00000000751	=	ENSG00000132383_ENSG00000132383
ENSMUSG00000000751 (predicted) ENSMUSG00000024824	=	ENSG00000132383_ENSG00000172613
ENSMUSG00000000751 (predicted) ENSMUSG00000059540	=	ENSG00000132383_ENSG00000171703
ENSMUSG00000000751 (predicted) ENSMUSG00000028884	=	ENSG00000132383_ENSG00000117748
ENSMUSG00000000751 (predicted) ENSMUSG00000028687	=	ENSG00000132383_ENSG00000132781
ENSMUSG00000000751 (predicted) ENSMUSG00000028329	=	ENSG00000132383_ENSG00000136936
ENSMUSG00000000751 (predicted) ENSMUSG00000031667	=	ENSG00000132383_ENSG00000166971
ENSMUSG00000000751 (predicted) ENSMUSG00000022429	=	ENSG00000132383_ENSG00000100206
ENSMUSG00000000751 (predicted) ENSMUSG00000059552	=	ENSG00000132383_ENSG00000141510
ENSMUSG00000000751 (predicted) ENSMUSG00000030166	=	ENSG00000132383_ENSG00000002016
ENSMUSG00000000751 (predicted) ENSMUSG00000022672	=	ENSG00000132383_ENSG00000121031
ENSMUSG00000000751 (predicted) ENSMUSG00000020412	=	ENSG00000132383_ENSG00000100325
ENSMUSG00000000751 (predicted) ENSMUSG00000075359	=	ENSG00000132383_ENSG00000178966
ENSMUSG00000000751 (predicted) ENSMUSG00000012483	=	ENSG00000132383_ENSG00000106399
ENSMUSG00000000751 (predicted) ENSMUSG00000037852	=	ENSG00000132383_ENSG00000109472
ENSMUSG00000000751 (predicted) ENSMUSG00000041147	=	ENSG00000132383_ENSG00000139618
ENSMUSG00000000751 (predicted) ENSMUSG00000060216	=	ENSG00000132383_ENSG00000141480
ENSMUSG00000000751 (predicted) ENSMUSG00000027323	=	ENSG00000132383_ENSG00000051180
ENSMUSG00000000751 (predicted) ENSMUSG00000022554	=	ENSG00000132383_ENSG00000186979
ENSMUSG00000000751 (predicted) ENSMUSG00000035367	=	ENSG00000132383_ENSG00000178966
ENSMUSG00000000751 (predicted) ENSMUSG00000030528	=	ENSG00000132383_ENSG00000197299
ENSMUSG00000000766 (predicted) ENSMUSG00000043384	=	ENSG00000112038_ENSG00000198932
ENSMUSG00000000787 (predicted) ENSMUSG00000043858	=	ENSG00000215301_ENSG00000213024
ENSMUSG00000000787 (predicted) ENSMUSG00000029580	=	ENSG00000215301_ENSG00000075624
ENSMUSG00000000787 (predicted) ENSMUSG00000020290	=	ENSG00000215301_ENSG00000082898
ENSMUSG00000000787 (predicted) ENSMUSG00000022346	=	ENSG00000215301_ENSG00000136997
ENSMUSG00000000787 (predicted) ENSMUSG00000021823	=	ENSG00000215301_ENSG00000035403
ENSMUSG00000000787 (predicted) ENSMUSG00000022221	=	ENSG00000215301_ENSG00000129465
ENSMUSG00000000787 (predicted) ENSMUSG00000025225	=	ENSG00000215301_ENSG00000077150
ENSMUSG00000000787 (predicted) ENSMUSG00000003444	=	ENSG00000215301_ENSG00000063322
ENSMUSG00000000787 (predicted) ENSMUSG00000026875	=	ENSG00000215301_ENSG00000056558
ENSMUSG00000000787 (predicted) ENSMUSG00000021598	=	ENSG00000215301_ENSG00000133398
ENSMUSG00000000787 (predicted) ENSMUSG00000060216	=	ENSG00000215301_ENSG00000141480
ENSMUSG00000000787 (predicted) ENSMUSG00000020941	=	ENSG00000215301_ENSG00000006062
ENSMUSG00000000791 (predicted) ENSMUSG00000027776	=	ENSG00000096996_ENSG00000168811
ENSMUSG00000000804 (predicted) ENSMUSG00000059995	=	ENSG00000129204_ENSG00000087152
ENSMUSG00000000804 (predicted) ENSMUSG00000013936	=	ENSG00000129204_ENSG00000111245
ENSMUSG00000000804 (predicted) ENSMUSG00000052331	=	ENSG00000129204_ENSG00000065413
ENSMUSG00000000817 (predicted) ENSMUSG00000016664	=	ENSG00000117560_ENSG00000100266
ENSMUSG00000000817 (predicted) ENSMUSG00000026029	=	ENSG00000117560_ENSG00000064012
ENSMUSG00000000817 (predicted) ENSMUSG00000075415	=	ENSG00000117560_ENSG00000187239
ENSMUSG00000000817 (predicted) ENSMUSG00000031077	=	ENSG00000117560_ENSG00000168040
ENSMUSG00000000817 (predicted) ENSMUSG00000038685	=	ENSG00000117560_ENSG00000026036
ENSMUSG00000000817 (predicted) ENSMUSG00000059923	=	ENSG00000117560_ENSG00000177885
ENSMUSG00000000817 (predicted) ENSMUSG00000024778	=	ENSG00000117560_ENSG00000026103
ENSMUSG00000000823 (predicted) ENSMUSG00000031681	=	ENSG00000196700_ENSG00000170365
ENSMUSG00000000823 (predicted) ENSMUSG00000001930	=	ENSG00000196700_ENSG00000110799
ENSMUSG00000000823 (predicted) ENSMUSG00000042870	=	ENSG00000196700_ENSG00000100284
ENSMUSG00000000823 (predicted) ENSMUSG00000031731	=	ENSG00000196700_ENSG00000166747
ENSMUSG00000000823 (predicted) ENSMUSG00000031865	=	ENSG00000196700_ENSG00000204843
ENSMUSG00000000823 (predicted) ENSMUSG00000016831	=	ENSG00000196700_ENSG00000092203
ENSMUSG00000000823 (predicted) ENSMUSG00000026983	=	ENSG00000196700_ENSG00000136695
ENSMUSG00000000823 (predicted) ENSMUSG00000020900	=	ENSG00000196700_ENSG00000133026
ENSMUSG00000000823 (predicted) ENSMUSG00000017999	=	ENSG00000196700_ENSG00000124228
ENSMUSG00000000823 (predicted) ENSMUSG00000042323	=	ENSG00000196700_ENSG00000163939
ENSMUSG00000000823 (predicted) ENSMUSG00000003233	=	ENSG00000196700_ENSG00000161202
ENSMUSG00000000823 (predicted) ENSMUSG00000030094	=	ENSG00000196700_ENSG00000154767
ENSMUSG00000000823 (predicted) ENSMUSG00000020315	=	ENSG00000196700_ENSG00000115306
ENSMUSG00000000823 (predicted) ENSMUSG00000017386	=	ENSG00000196700_ENSG00000076604
ENSMUSG00000000823 (predicted) ENSMUSG00000054611	=	ENSG00000196700_ENSG00000173120
ENSMUSG00000000823 (predicted) ENSMUSG00000031996	=	ENSG00000196700_ENSG00000084234
ENSMUSG00000000823 (predicted) ENSMUSG00000024811	=	ENSG00000196700_ENSG00000107854
ENSMUSG00000000823 (predicted) ENSMUSG00000033933	=	ENSG00000196700_ENSG00000134086
ENSMUSG00000000823 (predicted) ENSMUSG00000037465	=	ENSG00000196700_ENSG00000155090
ENSMUSG00000000823 (predicted) ENSMUSG00000024561	=	ENSG00000196700_ENSG00000141644
ENSMUSG00000000823 (predicted) ENSMUSG00000052911	=	ENSG00000196700_ENSG00000172037
ENSMUSG00000000823 (predicted) ENSMUSG00000021945	=	ENSG00000196700_ENSG00000121741
ENSMUSG00000000823 (predicted) ENSMUSG00000040462	=	ENSG00000196700_ENSG00000135506
ENSMUSG00000000823 (predicted) ENSMUSG00000031696	=	ENSG00000196700_ENSG00000069329
ENSMUSG00000000823 (predicted) ENSMUSG00000038764	=	ENSG00000196700_ENSG00000070159
ENSMUSG00000000823 (predicted) ENSMUSG00000034330	=	ENSG00000196700_ENSG00000197943
ENSMUSG00000000823 (predicted) ENSMUSG00000022471	=	ENSG00000196700_ENSG00000196419
ENSMUSG00000000823 (predicted) ENSMUSG00000029501	=	ENSG00000196700_ENSG00000176915
ENSMUSG00000000823 (predicted) ENSMUSG00000028344	=	ENSG00000196700_ENSG00000119509
ENSMUSG00000000823 (predicted) ENSMUSG00000067873	=	ENSG00000196700_ENSG00000102241
ENSMUSG00000000823 (predicted) ENSMUSG00000006307	=	ENSG00000196700_ENSG00000105663
ENSMUSG00000000823 (predicted) ENSMUSG00000022387	=	ENSG00000196700_ENSG00000100425
ENSMUSG00000000823 (predicted) ENSMUSG00000080029	=	ENSG00000196700_ENSG00000092203
ENSMUSG00000000823 (predicted) ENSMUSG00000029076	=	ENSG00000196700_ENSG00000078808
ENSMUSG00000000823 (predicted) ENSMUSG00000041236	=	ENSG00000196700_ENSG00000006715
ENSMUSG00000000823 (predicted) ENSMUSG00000031068	=	ENSG00000196700_ENSG00000108010
ENSMUSG00000000823 (predicted) ENSMUSG00000037820	=	ENSG00000196700_ENSG00000198959
ENSMUSG00000000823 (predicted) ENSMUSG00000014932	=	ENSG00000196700_ENSG00000176105
ENSMUSG00000000823 (predicted) ENSMUSG00000039128	=	ENSG00000196700_ENSG00000151465
ENSMUSG00000000823 (predicted) ENSMUSG00000073530	=	ENSG00000196700_ENSG00000116183
ENSMUSG00000000823 (predicted) ENSMUSG00000040435	=	ENSG00000196700_ENSG00000087074
ENSMUSG00000000823 (predicted) ENSMUSG00000030970	=	ENSG00000196700_ENSG00000175029
ENSMUSG00000000823 (predicted) ENSMUSG00000014496	=	ENSG00000196700_ENSG00000206560
ENSMUSG00000000823 (predicted) ENSMUSG00000038773	=	ENSG00000196700_ENSG00000120733
ENSMUSG00000000823 (predicted) ENSMUSG00000026796	=	ENSG00000196700_ENSG00000136830
ENSMUSG00000000823 (predicted) ENSMUSG00000004934	=	ENSG00000196700_ENSG00000105229
ENSMUSG00000000823 (predicted) ENSMUSG00000003344	=	ENSG00000196700_ENSG00000133243
ENSMUSG00000000823 (predicted) ENSMUSG00000003435	=	ENSG00000196700_ENSG00000196235
ENSMUSG00000000823 (predicted) ENSMUSG00000037827	=	ENSG00000196700_ENSG00000100284
ENSMUSG00000000823 (predicted) ENSMUSG00000033295	=	ENSG00000196700_ENSG00000142949
ENSMUSG00000000823 (predicted) ENSMUSG00000032744	=	ENSG00000196700_ENSG00000163909
ENSMUSG00000000823 (predicted) ENSMUSG00000035342	=	ENSG00000196700_ENSG00000107816
ENSMUSG00000000823 (predicted) ENSMUSG00000022191	=	ENSG00000196700_ENSG00000113360
ENSMUSG00000000823 (predicted) ENSMUSG00000026603	=	ENSG00000196700_ENSG00000143499
ENSMUSG00000000826 (predicted) ENSMUSG00000020894	=	ENSG00000101152_ENSG00000179036
ENSMUSG00000000826 (predicted) ENSMUSG00000041301	=	ENSG00000101152_ENSG00000001626
ENSMUSG00000000827 (predicted) ENSMUSG00000000827	=	ENSG00000101150_ENSG00000101150
ENSMUSG00000000827 (predicted) ENSMUSG00000027506	=	ENSG00000101150_ENSG00000076554
ENSMUSG00000000827 (predicted) ENSMUSG00000042349	=	ENSG00000101150_ENSG00000143466
ENSMUSG00000000827 (predicted) ENSMUSG00000024815	=	ENSG00000101150_ENSG00000170777
ENSMUSG00000000827 (predicted) ENSMUSG00000024479	=	ENSG00000101150_ENSG00000147676
ENSMUSG00000000838 (known) ENSMUSG00000038546	=	ENSG00000102081_ENSG00000010017
ENSMUSG00000000838 (predicted) ENSMUSG00000000838	=	ENSG00000102081_ENSG00000102081
ENSMUSG00000000838 (predicted) ENSMUSG00000039536	=	ENSG00000102081_ENSG00000124214
ENSMUSG00000000838 (predicted) ENSMUSG00000037857	=	ENSG00000102081_ENSG00000108256
ENSMUSG00000000861 (predicted) ENSMUSG00000022508	=	ENSG00000119866_ENSG00000113916
ENSMUSG00000000869 (known) ENSMUSG00000031304	=	ENSG00000113520_ENSG00000147168
ENSMUSG00000000869 (predicted) ENSMUSG00000017057	=	ENSG00000113520_ENSG00000131724
ENSMUSG00000000869 (predicted) ENSMUSG00000030748	=	ENSG00000113520_ENSG00000077238
ENSMUSG00000000881 (predicted) ENSMUSG00000049548	=	ENSG00000082458_ENSG00000161850
ENSMUSG00000000881 (predicted) ENSMUSG00000015243	=	ENSG00000082458_ENSG00000165029
ENSMUSG00000000881 (predicted) ENSMUSG00000043485	=	ENSG00000082458_ENSG00000094796/ENSG00000082458_ENSG00000131737
ENSMUSG00000000881 (predicted) ENSMUSG00000001021	=	ENSG00000082458_ENSG00000188015
ENSMUSG00000000881 (predicted) ENSMUSG00000063576	=	ENSG00000082458_ENSG00000124702
ENSMUSG00000000881 (predicted) ENSMUSG00000005871	=	ENSG00000082458_ENSG00000134982
ENSMUSG00000000881 (predicted) ENSMUSG00000057723	=	ENSG00000082458_ENSG00000094796/ENSG00000082458_ENSG00000131737
ENSMUSG00000000881 (predicted) ENSMUSG00000024231	=	ENSG00000082458_ENSG00000108094
ENSMUSG00000000881 (predicted) ENSMUSG00000024659	=	ENSG00000082458_ENSG00000135046
ENSMUSG00000000881 (predicted) ENSMUSG00000048981	=	ENSG00000082458_ENSG00000131737/ENSG00000082458_ENSG00000094796
ENSMUSG00000000881 (predicted) ENSMUSG00000026463	=	ENSG00000082458_ENSG00000058668
ENSMUSG00000000881 (predicted) ENSMUSG00000035592	=	ENSG00000082458_ENSG00000131737/ENSG00000082458_ENSG00000094796
ENSMUSG00000000881 (predicted) ENSMUSG00000024617	=	ENSG00000082458_ENSG00000070808
ENSMUSG00000000881 (predicted) ENSMUSG00000062209	=	ENSG00000082458_ENSG00000178568
ENSMUSG00000000901 (predicted) ENSMUSG00000061136	=	ENSG00000099953_ENSG00000196504
ENSMUSG00000000902 (known) ENSMUSG00000032481	=	ENSG00000099956_ENSG00000173473
ENSMUSG00000000902 (predicted) ENSMUSG00000032187	=	ENSG00000099956_ENSG00000127616
ENSMUSG00000000902 (predicted) ENSMUSG00000008604	=	ENSG00000099956_ENSG00000160803
ENSMUSG00000000902 (predicted) ENSMUSG00000025369	=	ENSG00000099956_ENSG00000139613
ENSMUSG00000000902 (predicted) ENSMUSG00000027671	=	ENSG00000099956_ENSG00000136518
ENSMUSG00000000902 (predicted) ENSMUSG00000002983	=	ENSG00000099956_ENSG00000104856
ENSMUSG00000000902 (predicted) ENSMUSG00000033237	=	ENSG00000099956_ENSG00000189079
ENSMUSG00000000915 (predicted) ENSMUSG00000000915	=	ENSG00000130787_ENSG00000130787
ENSMUSG00000000915 (predicted) ENSMUSG00000039959	=	ENSG00000130787_ENSG00000127946
ENSMUSG00000000938 (predicted) ENSMUSG00000052534	=	ENSG00000153807_ENSG00000185630
ENSMUSG00000000948 (predicted) ENSMUSG00000015748	=	ENSG00000128739_ENSG00000117360
ENSMUSG00000000948 (predicted) ENSMUSG00000031848	=	ENSG00000128739_ENSG00000130520
ENSMUSG00000000948 (predicted) ENSMUSG00000000948	=	ENSG00000128739_ENSG00000128739
ENSMUSG00000000948 (predicted) ENSMUSG00000079658	=	ENSG00000128739_ENSG00000154582
ENSMUSG00000000948 (predicted) ENSMUSG00000059552	=	ENSG00000128739_ENSG00000141510
ENSMUSG00000000948 (predicted) ENSMUSG00000048000	=	ENSG00000128739_ENSG00000204120
ENSMUSG00000000948 (predicted) ENSMUSG00000035941	=	ENSG00000128739_ENSG00000005700
ENSMUSG00000000948 (predicted) ENSMUSG00000030638	=	ENSG00000128739_ENSG00000140600
ENSMUSG00000000948 (predicted) ENSMUSG00000067873	=	ENSG00000128739_ENSG00000102241
ENSMUSG00000000948 (predicted) ENSMUSG00000029715	=	ENSG00000128739_ENSG00000172336
ENSMUSG00000000948 (predicted) ENSMUSG00000049396	=	ENSG00000128739_ENSG00000179409
ENSMUSG00000000948 (predicted) ENSMUSG00000025982	=	ENSG00000128739_ENSG00000115524
ENSMUSG00000000948 (predicted) ENSMUSG00000034936	=	ENSG00000128739_ENSG00000175906
ENSMUSG00000000948 (predicted) ENSMUSG00000008333	=	ENSG00000128739_ENSG00000125870
ENSMUSG00000000948 (predicted) ENSMUSG00000026201	=	ENSG00000128739_ENSG00000115661
ENSMUSG00000000948 (predicted) ENSMUSG00000033732	=	ENSG00000128739_ENSG00000189091
ENSMUSG00000000948 (predicted) ENSMUSG00000036202	=	ENSG00000128739_ENSG00000080345
ENSMUSG00000000948 (predicted) ENSMUSG00000023064	=	ENSG00000128739_ENSG00000173267
ENSMUSG00000000957 (predicted) ENSMUSG00000020629	=	ENSG00000157227_ENSG00000182551
ENSMUSG00000000957 (predicted) ENSMUSG00000017466	=	ENSG00000157227_ENSG00000035862
ENSMUSG00000000976 (predicted) ENSMUSG00000019768	=	ENSG00000068097_ENSG00000091831
ENSMUSG00000000982 (predicted) ENSMUSG00000059552	=	ENSG00000006074_ENSG00000141510
ENSMUSG00000000982 (predicted) ENSMUSG00000008305	=	ENSG00000006074_ENSG00000196781
ENSMUSG00000000982 (predicted) ENSMUSG00000002058	=	ENSG00000006074_ENSG00000109103
ENSMUSG00000000982 (predicted) ENSMUSG00000029121	=	ENSG00000006074_ENSG00000072832
ENSMUSG00000000982 (predicted) ENSMUSG00000021252	=	ENSG00000006074_ENSG00000133935
ENSMUSG00000000982 (predicted) ENSMUSG00000037742	=	ENSG00000006074_ENSG00000156508
ENSMUSG00000001016 (predicted) ENSMUSG00000071644	=	ENSG00000143621_ENSG00000186676
ENSMUSG00000001016 (predicted) ENSMUSG00000024927	=	ENSG00000143621_ENSG00000173039
ENSMUSG00000001016 (predicted) ENSMUSG00000025225	=	ENSG00000143621_ENSG00000077150
ENSMUSG00000001016 (predicted) ENSMUSG00000020941	=	ENSG00000143621_ENSG00000006062
ENSMUSG00000001017 (predicted) ENSMUSG00000032905	=	ENSG00000160679_ENSG00000145782
ENSMUSG00000001018 (predicted) ENSMUSG00000005804	=	ENSG00000143553_ENSG00000104164
ENSMUSG00000001018 (predicted) ENSMUSG00000022339	=	ENSG00000143553_ENSG00000147654
ENSMUSG00000001018 (predicted) ENSMUSG00000057667	=	ENSG00000143553_ENSG00000189114
ENSMUSG00000001018 (predicted) ENSMUSG00000057531	=	ENSG00000143553_ENSG00000047579
ENSMUSG00000001018 (predicted) ENSMUSG00000025201	=	ENSG00000143553_ENSG00000196072
ENSMUSG00000001018 (predicted) ENSMUSG00000024563	=	ENSG00000143553_ENSG00000175387
ENSMUSG00000001018 (predicted) ENSMUSG00000060708	=	ENSG00000143553_ENSG00000186222
ENSMUSG00000001018 (predicted) ENSMUSG00000071644	=	ENSG00000143553_ENSG00000186676
ENSMUSG00000001018 (predicted) ENSMUSG00000002055	=	ENSG00000143553_ENSG00000076382
ENSMUSG00000001018 (predicted) ENSMUSG00000026478	=	ENSG00000143553_ENSG00000135862
ENSMUSG00000001018 (predicted) ENSMUSG00000028431	=	ENSG00000143553_ENSG00000070061
ENSMUSG00000001018 (predicted) ENSMUSG00000027287	=	ENSG00000143553_ENSG00000092531
ENSMUSG00000001018 (predicted) ENSMUSG00000024926	=	ENSG00000143553_ENSG00000172977
ENSMUSG00000001018 (predicted) ENSMUSG00000022305	=	ENSG00000143553_ENSG00000147650
ENSMUSG00000001018 (predicted) ENSMUSG00000057506	=	ENSG00000143553_ENSG00000196072
ENSMUSG00000001018 (predicted) ENSMUSG00000005202	=	ENSG00000143553_ENSG00000129214
ENSMUSG00000001018 (predicted) ENSMUSG00000006930	=	ENSG00000143553_ENSG00000173805
ENSMUSG00000001018 (predicted) ENSMUSG00000025349	=	ENSG00000143553_ENSG00000135441
ENSMUSG00000001018 (predicted) ENSMUSG00000079907	=	ENSG00000143553_ENSG00000196072
ENSMUSG00000001018 (predicted) ENSMUSG00000026764	=	ENSG00000143553_ENSG00000168280
ENSMUSG00000001018 (predicted) ENSMUSG00000038909	=	ENSG00000143553_ENSG00000136504
ENSMUSG00000001018 (predicted) ENSMUSG00000052337	=	ENSG00000143553_ENSG00000132305
ENSMUSG00000001020 (known) ENSMUSG00000044080	=	ENSG00000196154_ENSG00000160678
ENSMUSG00000001020 (known) ENSMUSG00000001020	=	ENSG00000196154_ENSG00000196154
ENSMUSG00000001020 (predicted) ENSMUSG00000002058	=	ENSG00000196154_ENSG00000109103
ENSMUSG00000001021 (predicted) ENSMUSG00000001021	=	ENSG00000188015_ENSG00000188015
ENSMUSG00000001025 (predicted) ENSMUSG00000033208	=	ENSG00000197956_ENSG00000160307
ENSMUSG00000001025 (predicted) ENSMUSG00000059923	=	ENSG00000197956_ENSG00000177885
ENSMUSG00000001025 (predicted) ENSMUSG00000001025	=	ENSG00000197956_ENSG00000197956
ENSMUSG00000001029 (predicted) ENSMUSG00000052397	=	ENSG00000108622_ENSG00000092820
ENSMUSG00000001034 (predicted) ENSMUSG00000058444	=	ENSG00000166484_ENSG00000137764
ENSMUSG00000001034 (predicted) ENSMUSG00000005583	=	ENSG00000166484_ENSG00000081189
ENSMUSG00000001036 (predicted) ENSMUSG00000028557	=	ENSG00000072134_ENSG00000123091
ENSMUSG00000001036 (predicted) ENSMUSG00000028552	=	ENSG00000072134_ENSG00000085832
ENSMUSG00000001036 (predicted) ENSMUSG00000028581	=	ENSG00000072134_ENSG00000162511
ENSMUSG00000001039 (predicted) ENSMUSG00000017264	=	ENSG00000108641_ENSG00000171824
ENSMUSG00000001053 (predicted) ENSMUSG00000018363	=	ENSG00000145911_ENSG00000108854
ENSMUSG00000001054 (predicted) ENSMUSG00000024515	=	ENSG00000145916_ENSG00000141646
ENSMUSG00000001054 (predicted) ENSMUSG00000005202	=	ENSG00000145916_ENSG00000129214
ENSMUSG00000001054 (predicted) ENSMUSG00000009079	=	ENSG00000145916_ENSG00000182944
ENSMUSG00000001056 (predicted) ENSMUSG00000067367	=	ENSG00000145912_ENSG00000145220
ENSMUSG00000001056 (predicted) ENSMUSG00000027164	=	ENSG00000145912_ENSG00000175104
ENSMUSG00000001065 (predicted) ENSMUSG00000046876	=	ENSG00000158805_ENSG00000124788
ENSMUSG00000001065 (predicted) ENSMUSG00000028807	=	ENSG00000158805_ENSG00000160062
ENSMUSG00000001089 (predicted) ENSMUSG00000059923	=	ENSG00000169641_ENSG00000177885
ENSMUSG00000001100 (predicted) ENSMUSG00000027342	=	ENSG00000004142_ENSG00000132646
ENSMUSG00000001100 (predicted) ENSMUSG00000022010	=	ENSG00000004142_ENSG00000102804
ENSMUSG00000001100 (predicted) ENSMUSG00000020471	=	ENSG00000004142_ENSG00000106628
ENSMUSG00000001100 (predicted) ENSMUSG00000037852	=	ENSG00000004142_ENSG00000109472
ENSMUSG00000001100 (predicted) ENSMUSG00000020412	=	ENSG00000004142_ENSG00000100325
ENSMUSG00000001100 (predicted) ENSMUSG00000068877	=	ENSG00000004142_ENSG00000143416
ENSMUSG00000001100 (predicted) ENSMUSG00000068874	=	ENSG00000004142_ENSG00000143416
ENSMUSG00000001105 (predicted) ENSMUSG00000055553	=	ENSG00000109083_ENSG00000105700
ENSMUSG00000001105 (predicted) ENSMUSG00000020792	=	ENSG00000109083_ENSG00000182473
ENSMUSG00000001105 (predicted) ENSMUSG00000026782	=	ENSG00000109083_ENSG00000138443
ENSMUSG00000001105 (predicted) ENSMUSG00000028771	=	ENSG00000109083_ENSG00000127947
ENSMUSG00000001105 (predicted) ENSMUSG00000025646	=	ENSG00000109083_ENSG00000164053
ENSMUSG00000001119 (predicted) ENSMUSG00000029528	=	ENSG00000142156_ENSG00000089159
ENSMUSG00000001120 (predicted) ENSMUSG00000034681	=	ENSG00000183570_ENSG00000205937
ENSMUSG00000001120 (predicted) ENSMUSG00000061104	=	ENSG00000183570_ENSG00000150459
ENSMUSG00000001120 (predicted) ENSMUSG00000044147	=	ENSG00000183570_ENSG00000165527
ENSMUSG00000001120 (predicted) ENSMUSG00000006498	=	ENSG00000183570_ENSG00000011304
ENSMUSG00000001120 (predicted) ENSMUSG00000028134	=	ENSG00000183570_ENSG00000117569
ENSMUSG00000001120 (predicted) ENSMUSG00000071856	=	ENSG00000183570_ENSG00000171444
ENSMUSG00000001120 (predicted) ENSMUSG00000021963	=	ENSG00000183570_ENSG00000150459
ENSMUSG00000001127 (known) ENSMUSG00000025499	=	ENSG00000078061_ENSG00000174775
ENSMUSG00000001127 (predicted) ENSMUSG00000020467	=	ENSG00000078061_ENSG00000115380
ENSMUSG00000001127 (predicted) ENSMUSG00000038975	=	ENSG00000078061_ENSG00000137955
ENSMUSG00000001127 (predicted) ENSMUSG00000076441	=	ENSG00000078061_ENSG00000130707
ENSMUSG00000001127 (predicted) ENSMUSG00000055723	=	ENSG00000078061_ENSG00000133818
ENSMUSG00000001127 (predicted) ENSMUSG00000002455	=	ENSG00000078061_ENSG00000101161
ENSMUSG00000001127 (predicted) ENSMUSG00000032294	=	ENSG00000078061_ENSG00000067225
ENSMUSG00000001127 (predicted) ENSMUSG00000003438	=	ENSG00000078061_ENSG00000105197
ENSMUSG00000001127 (predicted) ENSMUSG00000051391	=	ENSG00000078061_ENSG00000170027
ENSMUSG00000001127 (predicted) ENSMUSG00000019373	=	ENSG00000078061_ENSG00000141030
ENSMUSG00000001127 (predicted) ENSMUSG00000016253	=	ENSG00000078061_ENSG00000101158
ENSMUSG00000001127 (predicted) ENSMUSG00000026455	=	ENSG00000078061_ENSG00000117153
ENSMUSG00000001127 (predicted) ENSMUSG00000046687	=	ENSG00000078061_ENSG00000130707
ENSMUSG00000001127 (predicted) ENSMUSG00000025991	=	ENSG00000078061_ENSG00000021826
ENSMUSG00000001127 (predicted) ENSMUSG00000002413	=	ENSG00000078061_ENSG00000157764
ENSMUSG00000001127 (predicted) ENSMUSG00000004936	=	ENSG00000078061_ENSG00000169032
ENSMUSG00000001127 (predicted) ENSMUSG00000035027	=	ENSG00000078061_ENSG00000126934
ENSMUSG00000001127 (predicted) ENSMUSG00000002949	=	ENSG00000078061_ENSG00000104980
ENSMUSG00000001127 (predicted) ENSMUSG00000022033	=	ENSG00000078061_ENSG00000168078
ENSMUSG00000001127 (predicted) ENSMUSG00000018965	=	ENSG00000078061_ENSG00000128245
ENSMUSG00000001127 (predicted) ENSMUSG00000002804	=	ENSG00000078061_ENSG00000183828
ENSMUSG00000001131 (predicted) ENSMUSG00000025967	=	ENSG00000102265_ENSG00000114942
ENSMUSG00000001131 (predicted) ENSMUSG00000041620	=	ENSG00000102265_ENSG00000196611
ENSMUSG00000001131 (predicted) ENSMUSG00000053898	=	ENSG00000102265_ENSG00000104823
ENSMUSG00000001131 (predicted) ENSMUSG00000020752	=	ENSG00000102265_ENSG00000108469
ENSMUSG00000001131 (predicted) ENSMUSG00000020738	=	ENSG00000102265_ENSG00000184900
ENSMUSG00000001131 (predicted) ENSMUSG00000043089	=	ENSG00000102265_ENSG00000196611
ENSMUSG00000001134 (predicted) ENSMUSG00000037296	=	ENSG00000126756_ENSG00000175324
ENSMUSG00000001134 (predicted) ENSMUSG00000024927	=	ENSG00000126756_ENSG00000173039
ENSMUSG00000001134 (predicted) ENSMUSG00000027684	=	ENSG00000126756_ENSG00000085276
ENSMUSG00000001134 (predicted) ENSMUSG00000020700	=	ENSG00000126756_ENSG00000198909
ENSMUSG00000001134 (predicted) ENSMUSG00000030421	=	ENSG00000126756_ENSG00000105176
ENSMUSG00000001134 (predicted) ENSMUSG00000054115	=	ENSG00000126756_ENSG00000145604
ENSMUSG00000001134 (predicted) ENSMUSG00000001134	=	ENSG00000126756_ENSG00000126756
ENSMUSG00000001138 (predicted) ENSMUSG00000031586	=	ENSG00000168763_ENSG00000157110
ENSMUSG00000001138 (predicted) ENSMUSG00000028788	=	ENSG00000168763_ENSG00000184007
ENSMUSG00000001138 (predicted) ENSMUSG00000032717	=	ENSG00000168763_ENSG00000112559
ENSMUSG00000001138 (predicted) ENSMUSG00000021546	=	ENSG00000168763_ENSG00000165119
ENSMUSG00000001138 (predicted) ENSMUSG00000059895	=	ENSG00000168763_ENSG00000184489
ENSMUSG00000001150 (predicted) ENSMUSG00000023473	=	ENSG00000160294_ENSG00000008300
ENSMUSG00000001150 (predicted) ENSMUSG00000027796	=	ENSG00000160294_ENSG00000120693
ENSMUSG00000001150 (predicted) ENSMUSG00000039953	=	ENSG00000160294_ENSG00000171603
ENSMUSG00000001150 (predicted) ENSMUSG00000025817	=	ENSG00000160294_ENSG00000165609
ENSMUSG00000001150 (predicted) ENSMUSG00000024667	=	ENSG00000160294_ENSG00000187049
ENSMUSG00000001150 (predicted) ENSMUSG00000029121	=	ENSG00000160294_ENSG00000072832
ENSMUSG00000001150 (predicted) ENSMUSG00000032402	=	ENSG00000160294_ENSG00000166949
ENSMUSG00000001150 (predicted) ENSMUSG00000043295	=	ENSG00000160294_ENSG00000120533
ENSMUSG00000001151 (predicted) ENSMUSG00000079751	=	ENSG00000160299_ENSG00000162946
ENSMUSG00000001151 (predicted) ENSMUSG00000043051	=	ENSG00000160299_ENSG00000162946
ENSMUSG00000001151 (predicted) ENSMUSG00000005625	=	ENSG00000160299_ENSG00000159352
ENSMUSG00000001156 (known) ENSMUSG00000059436	=	ENSG00000059728_ENSG00000125952
ENSMUSG00000001156 (predicted) ENSMUSG00000003644	=	ENSG00000059728_ENSG00000117676
ENSMUSG00000001156 (predicted) ENSMUSG00000001156	=	ENSG00000059728_ENSG00000059728
ENSMUSG00000001156 (predicted) ENSMUSG00000001729	=	ENSG00000059728_ENSG00000142208
ENSMUSG00000001156 (predicted) ENSMUSG00000020516	=	ENSG00000059728_ENSG00000108443
ENSMUSG00000001228 (predicted) ENSMUSG00000004099	=	ENSG00000034063_ENSG00000130816
ENSMUSG00000001228 (predicted) ENSMUSG00000079963	=	ENSG00000034063_ENSG00000116478
ENSMUSG00000001247 (predicted) ENSMUSG00000051391	=	ENSG00000105699_ENSG00000170027
ENSMUSG00000001247 (predicted) ENSMUSG00000018965	=	ENSG00000105699_ENSG00000128245
ENSMUSG00000001247 (predicted) ENSMUSG00000018326	=	ENSG00000105699_ENSG00000166913
ENSMUSG00000001270 (predicted) ENSMUSG00000031384	=	ENSG00000166165_ENSG00000102048
ENSMUSG00000001270 (predicted) ENSMUSG00000025225	=	ENSG00000166165_ENSG00000077150
ENSMUSG00000001270 (predicted) ENSMUSG00000052584	=	ENSG00000166165_ENSG00000151778
ENSMUSG00000001280 (known) ENSMUSG00000027490	=	ENSG00000185591_ENSG00000101412
ENSMUSG00000001280 (predicted) ENSMUSG00000064357	=	ENSG00000185591_ENSG00000198899
ENSMUSG00000001280 (predicted) ENSMUSG00000038418	=	ENSG00000185591_ENSG00000120738
ENSMUSG00000001280 (predicted) ENSMUSG00000028796	=	ENSG00000185591_ENSG00000134686
ENSMUSG00000001280 (predicted) ENSMUSG00000022280	=	ENSG00000185591_ENSG00000034677
ENSMUSG00000001280 (predicted) ENSMUSG00000066687	=	ENSG00000185591_ENSG00000109906
ENSMUSG00000001280 (predicted) ENSMUSG00000031386	=	ENSG00000185591_ENSG00000172534
ENSMUSG00000001280 (predicted) ENSMUSG00000037465	=	ENSG00000185591_ENSG00000155090
ENSMUSG00000001280 (predicted) ENSMUSG00000021264	=	ENSG00000185591_ENSG00000100811
ENSMUSG00000001280 (predicted) ENSMUSG00000001280	=	ENSG00000185591_ENSG00000185591
ENSMUSG00000001280 (predicted) ENSMUSG00000031575	=	ENSG00000185591_ENSG00000129691
ENSMUSG00000001280 (predicted) ENSMUSG00000038902	=	ENSG00000185591_ENSG00000143442
ENSMUSG00000001280 (predicted) ENSMUSG00000016477	=	ENSG00000185591_ENSG00000112242
ENSMUSG00000001280 (predicted) ENSMUSG00000018983	=	ENSG00000185591_ENSG00000007968
ENSMUSG00000001280 (predicted) ENSMUSG00000036461	=	ENSG00000185591_ENSG00000120690
ENSMUSG00000001280 (predicted) ENSMUSG00000059552	=	ENSG00000185591_ENSG00000141510
ENSMUSG00000001280 (predicted) ENSMUSG00000037992	=	ENSG00000185591_ENSG00000131759
ENSMUSG00000001280 (predicted) ENSMUSG00000053137	=	ENSG00000185591_ENSG00000185386
ENSMUSG00000001280 (predicted) ENSMUSG00000017146	=	ENSG00000185591_ENSG00000012048
ENSMUSG00000001280 (predicted) ENSMUSG00000002129	=	ENSG00000185591_ENSG00000099995
ENSMUSG00000001280 (predicted) ENSMUSG00000039200	=	ENSG00000185591_ENSG00000166669
ENSMUSG00000001280 (predicted) ENSMUSG00000064367	=	ENSG00000185591_ENSG00000198786
ENSMUSG00000001280 (predicted) ENSMUSG00000029104	=	ENSG00000185591_ENSG00000197386
ENSMUSG00000001280 (predicted) ENSMUSG00000022191	=	ENSG00000185591_ENSG00000113360
ENSMUSG00000001280 (predicted) ENSMUSG00000022346	=	ENSG00000185591_ENSG00000136997
ENSMUSG00000001280 (predicted) ENSMUSG00000030213	=	ENSG00000185591_ENSG00000171681
ENSMUSG00000001280 (predicted) ENSMUSG00000023994	=	ENSG00000185591_ENSG00000001167
ENSMUSG00000001280 (predicted) ENSMUSG00000021055	=	ENSG00000185591_ENSG00000140009
ENSMUSG00000001280 (predicted) ENSMUSG00000022463	=	ENSG00000185591_ENSG00000198911
ENSMUSG00000001280 (predicted) ENSMUSG00000064363	=	ENSG00000185591_ENSG00000198886
ENSMUSG00000001280 (predicted) ENSMUSG00000026565	=	ENSG00000185591_ENSG00000143190
ENSMUSG00000001281 (predicted) ENSMUSG00000027009	=	ENSG00000139626_ENSG00000115232
ENSMUSG00000001281 (predicted) ENSMUSG00000001281	=	ENSG00000139626_ENSG00000139626
ENSMUSG00000001281 (predicted) ENSMUSG00000030619	=	ENSG00000139626_ENSG00000074266
ENSMUSG00000001285 (predicted) ENSMUSG00000027660	=	ENSG00000139637_ENSG00000136603
ENSMUSG00000001288 (predicted) ENSMUSG00000027678	=	ENSG00000172819_ENSG00000124151
ENSMUSG00000001288 (predicted) ENSMUSG00000015846	=	ENSG00000172819_ENSG00000186350
ENSMUSG00000001288 (predicted) ENSMUSG00000055407	=	ENSG00000172819_ENSG00000171533
ENSMUSG00000001288 (predicted) ENSMUSG00000029478	=	ENSG00000172819_ENSG00000196498
ENSMUSG00000001288 (predicted) ENSMUSG00000015843	=	ENSG00000172819_ENSG00000143171
ENSMUSG00000001288 (predicted) ENSMUSG00000040128	=	ENSG00000172819_ENSG00000146278
ENSMUSG00000001288 (predicted) ENSMUSG00000037583	=	ENSG00000172819_ENSG00000131910
ENSMUSG00000001288 (predicted) ENSMUSG00000020647	=	ENSG00000172819_ENSG00000084676
ENSMUSG00000001288 (predicted) ENSMUSG00000020708	=	ENSG00000172819_ENSG00000087191
ENSMUSG00000001288 (predicted) ENSMUSG00000031312	=	ENSG00000172819_ENSG00000147166
ENSMUSG00000001289 (predicted) ENSMUSG00000022346	=	ENSG00000123349_ENSG00000136997
ENSMUSG00000001289 (predicted) ENSMUSG00000020713	=	ENSG00000123349_ENSG00000189162
ENSMUSG00000001289 (predicted) ENSMUSG00000033933	=	ENSG00000123349_ENSG00000134086
ENSMUSG00000001289 (predicted) ENSMUSG00000020700	=	ENSG00000123349_ENSG00000198909
ENSMUSG00000001289 (predicted) ENSMUSG00000042349	=	ENSG00000123349_ENSG00000143466
ENSMUSG00000001300 (known) ENSMUSG00000026235	=	ENSG00000125266_ENSG00000116106
ENSMUSG00000001300 (known) ENSMUSG00000028664	=	ENSG00000125266_ENSG00000133216
ENSMUSG00000001300 (predicted) ENSMUSG00000032537	=	ENSG00000125266_ENSG00000154928
ENSMUSG00000001300 (predicted) ENSMUSG00000028249	=	ENSG00000125266_ENSG00000137575
ENSMUSG00000001305 (predicted) ENSMUSG00000027613	=	ENSG00000067533_ENSG00000126005
ENSMUSG00000001348 (predicted) ENSMUSG00000039304	=	ENSG00000102575_ENSG00000121858
ENSMUSG00000001348 (predicted) ENSMUSG00000074088	=	ENSG00000102575_ENSG00000060688
ENSMUSG00000001348 (predicted) ENSMUSG00000066687	=	ENSG00000102575_ENSG00000109906
ENSMUSG00000001348 (predicted) ENSMUSG00000037868	=	ENSG00000102575_ENSG00000122877
ENSMUSG00000001348 (predicted) ENSMUSG00000030417	=	ENSG00000102575_ENSG00000105185
ENSMUSG00000001348 (predicted) ENSMUSG00000020366	=	ENSG00000102575_ENSG00000050748
ENSMUSG00000001348 (predicted) ENSMUSG00000029175	=	ENSG00000102575_ENSG00000213699
ENSMUSG00000001348 (predicted) ENSMUSG00000028884	=	ENSG00000102575_ENSG00000117748
ENSMUSG00000001379 (known) ENSMUSG00000022892	=	ENSG00000113108_ENSG00000142192
ENSMUSG00000001379 (predicted) ENSMUSG00000031996	=	ENSG00000113108_ENSG00000084234
ENSMUSG00000001379 (predicted) ENSMUSG00000019478	=	ENSG00000113108_ENSG00000168118
ENSMUSG00000001380 (predicted) ENSMUSG00000025967	=	ENSG00000170445_ENSG00000114942
ENSMUSG00000001380 (predicted) ENSMUSG00000027164	=	ENSG00000170445_ENSG00000175104
ENSMUSG00000001380 (predicted) ENSMUSG00000071644	=	ENSG00000170445_ENSG00000186676
ENSMUSG00000001380 (predicted) ENSMUSG00000020708	=	ENSG00000170445_ENSG00000087191
ENSMUSG00000001403 (predicted) ENSMUSG00000004267	=	ENSG00000175063_ENSG00000111674
ENSMUSG00000001403 (predicted) ENSMUSG00000001403	=	ENSG00000175063_ENSG00000175063
ENSMUSG00000001415 (predicted) ENSMUSG00000042772	=	ENSG00000198952_ENSG00000116698
ENSMUSG00000001416 (predicted) ENSMUSG00000021754	=	ENSG00000163468_ENSG00000095015
ENSMUSG00000001416 (predicted) ENSMUSG00000004788	=	ENSG00000163468_ENSG00000119718
ENSMUSG00000001416 (predicted) ENSMUSG00000020700	=	ENSG00000163468_ENSG00000198909
ENSMUSG00000001416 (predicted) ENSMUSG00000022471	=	ENSG00000163468_ENSG00000196419
ENSMUSG00000001416 (predicted) ENSMUSG00000003444	=	ENSG00000163468_ENSG00000063322
ENSMUSG00000001416 (predicted) ENSMUSG00000007836	=	ENSG00000163468_ENSG00000177733
ENSMUSG00000001416 (predicted) ENSMUSG00000020115	=	ENSG00000163468_ENSG00000183735
ENSMUSG00000001416 (predicted) ENSMUSG00000003131	=	ENSG00000163468_ENSG00000168092
ENSMUSG00000001416 (predicted) ENSMUSG00000079478	=	ENSG00000163468_ENSG00000173465
ENSMUSG00000001416 (predicted) ENSMUSG00000022346	=	ENSG00000163468_ENSG00000136997
ENSMUSG00000001416 (predicted) ENSMUSG00000025225	=	ENSG00000163468_ENSG00000077150
ENSMUSG00000001416 (predicted) ENSMUSG00000061650	=	ENSG00000163468_ENSG00000141026
ENSMUSG00000001419 (known) ENSMUSG00000020196	=	ENSG00000116604_ENSG00000099991
ENSMUSG00000001424 (predicted) ENSMUSG00000042349	=	ENSG00000197157_ENSG00000143466
ENSMUSG00000001424 (predicted) ENSMUSG00000020850	=	ENSG00000197157_ENSG00000174231
ENSMUSG00000001440 (known) ENSMUSG00000029430	=	ENSG00000108424_ENSG00000132341
ENSMUSG00000001440 (predicted) ENSMUSG00000027164	=	ENSG00000108424_ENSG00000175104
ENSMUSG00000001440 (predicted) ENSMUSG00000029838	=	ENSG00000108424_ENSG00000105894
ENSMUSG00000001440 (predicted) ENSMUSG00000041301	=	ENSG00000108424_ENSG00000001626
ENSMUSG00000001440 (predicted) ENSMUSG00000060216	=	ENSG00000108424_ENSG00000141480
ENSMUSG00000001440 (predicted) ENSMUSG00000020122	=	ENSG00000108424_ENSG00000146648
ENSMUSG00000001440 (predicted) ENSMUSG00000002983	=	ENSG00000108424_ENSG00000104856
ENSMUSG00000001440 (predicted) ENSMUSG00000021374	=	ENSG00000108424_ENSG00000124789
ENSMUSG00000001440 (predicted) ENSMUSG00000029580	=	ENSG00000108424_ENSG00000075624
ENSMUSG00000001440 (predicted) ENSMUSG00000025024	=	ENSG00000108424_ENSG00000119953
ENSMUSG00000001440 (predicted) ENSMUSG00000024563	=	ENSG00000108424_ENSG00000175387
ENSMUSG00000001440 (predicted) ENSMUSG00000028599	=	ENSG00000108424_ENSG00000028137
ENSMUSG00000001440 (predicted) ENSMUSG00000004934	=	ENSG00000108424_ENSG00000105229
ENSMUSG00000001440 (predicted) ENSMUSG00000020454	=	ENSG00000108424_ENSG00000184708
ENSMUSG00000001440 (predicted) ENSMUSG00000031887	=	ENSG00000108424_ENSG00000102871
ENSMUSG00000001440 (predicted) ENSMUSG00000018474	=	ENSG00000108424_ENSG00000170004
ENSMUSG00000001440 (predicted) ENSMUSG00000022346	=	ENSG00000108424_ENSG00000136997
ENSMUSG00000001441 (predicted) ENSMUSG00000020713	=	ENSG00000141279_ENSG00000189162
ENSMUSG00000001441 (predicted) ENSMUSG00000017466	=	ENSG00000141279_ENSG00000035862
ENSMUSG00000001441 (predicted) ENSMUSG00000027164	=	ENSG00000141279_ENSG00000175104
ENSMUSG00000001441 (predicted) ENSMUSG00000071856	=	ENSG00000141279_ENSG00000171444
ENSMUSG00000001441 (predicted) ENSMUSG00000029513	=	ENSG00000141279_ENSG00000111725
ENSMUSG00000001441 (predicted) ENSMUSG00000044147	=	ENSG00000141279_ENSG00000165527
ENSMUSG00000001441 (predicted) ENSMUSG00000027613	=	ENSG00000141279_ENSG00000126005
ENSMUSG00000001445 (predicted) ENSMUSG00000042506	=	ENSG00000159111_ENSG00000124422
ENSMUSG00000001472 (predicted) ENSMUSG00000080024	=	ENSG00000141002_ENSG00000185247
ENSMUSG00000001472 (predicted) ENSMUSG00000080026	=	ENSG00000141002_ENSG00000185247
ENSMUSG00000001472 (predicted) ENSMUSG00000055746	=	ENSG00000141002_ENSG00000185247
ENSMUSG00000001472 (predicted) ENSMUSG00000059539	=	ENSG00000141002_ENSG00000185247
ENSMUSG00000001472 (predicted) ENSMUSG00000025283	=	ENSG00000141002_ENSG00000130066
ENSMUSG00000001472 (predicted) ENSMUSG00000033343	=	ENSG00000141002_ENSG00000185247
ENSMUSG00000001472 (predicted) ENSMUSG00000079350	=	ENSG00000141002_ENSG00000185247
ENSMUSG00000001472 (predicted) ENSMUSG00000063728	=	ENSG00000141002_ENSG00000185247
ENSMUSG00000001472 (predicted) ENSMUSG00000079349	=	ENSG00000141002_ENSG00000185247
ENSMUSG00000001472 (predicted) ENSMUSG00000043453	=	ENSG00000141002_ENSG00000185247
ENSMUSG00000001472 (predicted) ENSMUSG00000046301	=	ENSG00000141002_ENSG00000185247
ENSMUSG00000001472 (predicted) ENSMUSG00000055816	=	ENSG00000141002_ENSG00000185247
ENSMUSG00000001472 (predicted) ENSMUSG00000031118	=	ENSG00000141002_ENSG00000185247
ENSMUSG00000001472 (predicted) ENSMUSG00000031179	=	ENSG00000141002_ENSG00000185247
ENSMUSG00000001473 (predicted) ENSMUSG00000020700	=	ENSG00000176014_ENSG00000198909
ENSMUSG00000001473 (predicted) ENSMUSG00000027164	=	ENSG00000176014_ENSG00000175104
ENSMUSG00000001473 (predicted) ENSMUSG00000025225	=	ENSG00000176014_ENSG00000077150
ENSMUSG00000001473 (predicted) ENSMUSG00000021754	=	ENSG00000176014_ENSG00000095015
ENSMUSG00000001473 (predicted) ENSMUSG00000030341	=	ENSG00000176014_ENSG00000067182
ENSMUSG00000001496 (predicted) ENSMUSG00000037992	=	ENSG00000136352_ENSG00000131759
ENSMUSG00000001496 (predicted) ENSMUSG00000019897	=	ENSG00000136352_ENSG00000133773
ENSMUSG00000001496 (predicted) ENSMUSG00000005886	=	ENSG00000136352_ENSG00000140396
ENSMUSG00000001504 (predicted) ENSMUSG00000063065	=	ENSG00000170561_ENSG00000102882
ENSMUSG00000001506 (predicted) ENSMUSG00000024942	=	ENSG00000108821_ENSG00000014216
ENSMUSG00000001506 (predicted) ENSMUSG00000029528	=	ENSG00000108821_ENSG00000089159
ENSMUSG00000001507 (predicted) ENSMUSG00000008136	=	ENSG00000005884_ENSG00000115641
ENSMUSG00000001507 (predicted) ENSMUSG00000030342	=	ENSG00000005884_ENSG00000010278
ENSMUSG00000001507 (predicted) ENSMUSG00000025809	=	ENSG00000005884_ENSG00000150093
ENSMUSG00000001507 (predicted) ENSMUSG00000017466	=	ENSG00000005884_ENSG00000035862
ENSMUSG00000001508 (predicted) ENSMUSG00000020354	=	ENSG00000108823_ENSG00000170624
ENSMUSG00000001542 (predicted) ENSMUSG00000021598	=	ENSG00000118985_ENSG00000133398
ENSMUSG00000001542 (predicted) ENSMUSG00000045248	=	ENSG00000118985_ENSG00000105085
ENSMUSG00000001552 (known) ENSMUSG00000020717	=	ENSG00000173801_ENSG00000198802
ENSMUSG00000001552 (predicted) ENSMUSG00000022359	=	ENSG00000173801_ENSG00000156795
ENSMUSG00000001552 (predicted) ENSMUSG00000028988	=	ENSG00000173801_ENSG00000178585
ENSMUSG00000001552 (predicted) ENSMUSG00000019969	=	ENSG00000173801_ENSG00000080815
ENSMUSG00000001552 (predicted) ENSMUSG00000022431	=	ENSG00000173801_ENSG00000128408
ENSMUSG00000001552 (predicted) ENSMUSG00000020713	=	ENSG00000173801_ENSG00000189162
ENSMUSG00000001552 (predicted) ENSMUSG00000018669	=	ENSG00000173801_ENSG00000108465
ENSMUSG00000001552 (predicted) ENSMUSG00000054065	=	ENSG00000173801_ENSG00000184363
ENSMUSG00000001552 (predicted) ENSMUSG00000004264	=	ENSG00000173801_ENSG00000215021
ENSMUSG00000001552 (predicted) ENSMUSG00000025132	=	ENSG00000173801_ENSG00000141522
ENSMUSG00000001552 (predicted) ENSMUSG00000034557	=	ENSG00000173801_ENSG00000157077
ENSMUSG00000001552 (predicted) ENSMUSG00000023947	=	ENSG00000173801_ENSG00000146232
ENSMUSG00000001552 (predicted) ENSMUSG00000057367	=	ENSG00000173801_ENSG00000110330
ENSMUSG00000001552 (predicted) ENSMUSG00000024985	=	ENSG00000173801_ENSG00000148737
ENSMUSG00000001569 (predicted) ENSMUSG00000040385	=	ENSG00000146909_ENSG00000172531
ENSMUSG00000001576 (predicted) ENSMUSG00000005881	=	ENSG00000113719_ENSG00000125991
ENSMUSG00000001588 (predicted) ENSMUSG00000028955	=	ENSG00000072818_ENSG00000049245
ENSMUSG00000001588 (predicted) ENSMUSG00000022797	=	ENSG00000072818_ENSG00000072274
ENSMUSG00000001627 (predicted) ENSMUSG00000028057	=	ENSG00000006652_ENSG00000143622
ENSMUSG00000001630 (predicted) ENSMUSG00000043131	=	ENSG00000211455_ENSG00000114978
ENSMUSG00000001630 (predicted) ENSMUSG00000043485	=	ENSG00000211455_ENSG00000094796
ENSMUSG00000001630 (predicted) ENSMUSG00000057723	=	ENSG00000211455_ENSG00000094796
ENSMUSG00000001630 (predicted) ENSMUSG00000018909	=	ENSG00000211455_ENSG00000137486
ENSMUSG00000001630 (predicted) ENSMUSG00000035592	=	ENSG00000211455_ENSG00000094796
ENSMUSG00000001630 (predicted) ENSMUSG00000048981	=	ENSG00000211455_ENSG00000094796
ENSMUSG00000001642 (predicted) ENSMUSG00000071856	=	ENSG00000085662_ENSG00000171444
ENSMUSG00000001642 (predicted) ENSMUSG00000042349	=	ENSG00000085662_ENSG00000143466
ENSMUSG00000001642 (predicted) ENSMUSG00000027164	=	ENSG00000085662_ENSG00000175104
ENSMUSG00000001642 (predicted) ENSMUSG00000033933	=	ENSG00000085662_ENSG00000134086
ENSMUSG00000001642 (predicted) ENSMUSG00000028736	=	ENSG00000085662_ENSG00000009709
ENSMUSG00000001642 (predicted) ENSMUSG00000026131	=	ENSG00000085662_ENSG00000151914
ENSMUSG00000001642 (predicted) ENSMUSG00000060924	=	ENSG00000085662_ENSG00000183117
ENSMUSG00000001642 (predicted) ENSMUSG00000031681	=	ENSG00000085662_ENSG00000170365
ENSMUSG00000001674 (predicted) ENSMUSG00000061859	=	ENSG00000088205_ENSG00000132849
ENSMUSG00000001674 (predicted) ENSMUSG00000021144	=	ENSG00000088205_ENSG00000182979
ENSMUSG00000001674 (predicted) ENSMUSG00000021958	=	ENSG00000088205_ENSG00000104637
ENSMUSG00000001674 (predicted) ENSMUSG00000029121	=	ENSG00000088205_ENSG00000072832
ENSMUSG00000001707 (predicted) ENSMUSG00000044147	=	ENSG00000124802_ENSG00000165527
ENSMUSG00000001707 (predicted) ENSMUSG00000032409	=	ENSG00000124802_ENSG00000175054
ENSMUSG00000001707 (predicted) ENSMUSG00000034218	=	ENSG00000124802_ENSG00000149311
ENSMUSG00000001707 (predicted) ENSMUSG00000006941	=	ENSG00000124802_ENSG00000114784
ENSMUSG00000001729 (known) ENSMUSG00000071369	=	ENSG00000142208_ENSG00000197442
ENSMUSG00000001729 (known) ENSMUSG00000001729	=	ENSG00000142208_ENSG00000142208
ENSMUSG00000001729 (known) ENSMUSG00000022672	=	ENSG00000142208_ENSG00000121031
ENSMUSG00000001729 (known) ENSMUSG00000039457	=	ENSG00000142208_ENSG00000118898
ENSMUSG00000001729 (known) ENSMUSG00000039615	=	ENSG00000142208_ENSG00000103266
ENSMUSG00000001729 (predicted) ENSMUSG00000060863	=	ENSG00000142208_ENSG00000213231
ENSMUSG00000001729 (predicted) ENSMUSG00000028191	=	ENSG00000142208_ENSG00000142867
ENSMUSG00000001729 (predicted) ENSMUSG00000022812	=	ENSG00000142208_ENSG00000082701
ENSMUSG00000001729 (predicted) ENSMUSG00000022285	=	ENSG00000142208_ENSG00000164924
ENSMUSG00000001729 (predicted) ENSMUSG00000079007	=	ENSG00000142208_ENSG00000213231
ENSMUSG00000001729 (predicted) ENSMUSG00000018411	=	ENSG00000142208_ENSG00000186868
ENSMUSG00000001729 (predicted) ENSMUSG00000068940	=	ENSG00000142208_ENSG00000213231
ENSMUSG00000001729 (predicted) ENSMUSG00000047652	=	ENSG00000142208_ENSG00000162734
ENSMUSG00000001729 (predicted) ENSMUSG00000030102	=	ENSG00000142208_ENSG00000150995
ENSMUSG00000001729 (predicted) ENSMUSG00000066359	=	ENSG00000142208_ENSG00000213231
ENSMUSG00000001729 (predicted) ENSMUSG00000062867	=	ENSG00000142208_ENSG00000178035
ENSMUSG00000001729 (predicted) ENSMUSG00000029104	=	ENSG00000142208_ENSG00000197386
ENSMUSG00000001729 (predicted) ENSMUSG00000032740	=	ENSG00000142208_ENSG00000115355
ENSMUSG00000001729 (predicted) ENSMUSG00000013698	=	ENSG00000142208_ENSG00000162734
ENSMUSG00000001729 (predicted) ENSMUSG00000074698	=	ENSG00000142208_ENSG00000101266
ENSMUSG00000001729 (predicted) ENSMUSG00000025423	=	ENSG00000142208_ENSG00000078043
ENSMUSG00000001729 (predicted) ENSMUSG00000015950	=	ENSG00000142208_ENSG00000158517
ENSMUSG00000001729 (predicted) ENSMUSG00000019471	=	ENSG00000142208_ENSG00000105401
ENSMUSG00000001729 (predicted) ENSMUSG00000042903	=	ENSG00000142208_ENSG00000184481
ENSMUSG00000001729 (predicted) ENSMUSG00000006732	=	ENSG00000142208_ENSG00000037897
ENSMUSG00000001729 (predicted) ENSMUSG00000044340	=	ENSG00000142208_ENSG00000081913
ENSMUSG00000001729 (predicted) ENSMUSG00000078423	=	ENSG00000142208_ENSG00000213231
ENSMUSG00000001729 (predicted) ENSMUSG00000015697	=	ENSG00000142208_ENSG00000143379
ENSMUSG00000001729 (predicted) ENSMUSG00000046532	=	ENSG00000142208_ENSG00000169083
ENSMUSG00000001729 (predicted) ENSMUSG00000002496	=	ENSG00000142208_ENSG00000103197
ENSMUSG00000001729 (predicted) ENSMUSG00000006494	=	ENSG00000142208_ENSG00000152256
ENSMUSG00000001729 (predicted) ENSMUSG00000078422	=	ENSG00000142208_ENSG00000213231
ENSMUSG00000001729 (predicted) ENSMUSG00000041359	=	ENSG00000142208_ENSG00000100721
ENSMUSG00000001729 (predicted) ENSMUSG00000079529	=	ENSG00000142208_ENSG00000182712
ENSMUSG00000001729 (predicted) ENSMUSG00000040760	=	ENSG00000142208_ENSG00000157500
ENSMUSG00000001729 (predicted) ENSMUSG00000078424	=	ENSG00000142208_ENSG00000213231
ENSMUSG00000001729 (predicted) ENSMUSG00000020184	=	ENSG00000142208_ENSG00000135679
ENSMUSG00000001729 (predicted) ENSMUSG00000028639	=	ENSG00000142208_ENSG00000065978
ENSMUSG00000001741 (known) ENSMUSG00000059003	=	ENSG00000172349_ENSG00000183454
ENSMUSG00000001741 (predicted) ENSMUSG00000023274	=	ENSG00000172349_ENSG00000010610
ENSMUSG00000001741 (predicted) ENSMUSG00000073557	=	ENSG00000172349_ENSG00000077157
ENSMUSG00000001741 (predicted) ENSMUSG00000024909	=	ENSG00000172349_ENSG00000172638
ENSMUSG00000001741 (predicted) ENSMUSG00000034911	=	ENSG00000172349_ENSG00000130307
ENSMUSG00000001741 (predicted) ENSMUSG00000019254	=	ENSG00000172349_ENSG00000125503
ENSMUSG00000001741 (predicted) ENSMUSG00000019907	=	ENSG00000172349_ENSG00000058272
ENSMUSG00000001741 (predicted) ENSMUSG00000079478	=	ENSG00000172349_ENSG00000173465
ENSMUSG00000001755 (predicted) ENSMUSG00000035775	=	ENSG00000068120_ENSG00000171431
ENSMUSG00000001761 (predicted) ENSMUSG00000022508	=	ENSG00000128602_ENSG00000113916
ENSMUSG00000001767 (predicted) ENSMUSG00000018326	=	ENSG00000101343_ENSG00000166913
ENSMUSG00000001767 (predicted) ENSMUSG00000079751	=	ENSG00000101343_ENSG00000162946
ENSMUSG00000001767 (predicted) ENSMUSG00000043051	=	ENSG00000101343_ENSG00000162946
ENSMUSG00000001767 (predicted) ENSMUSG00000023932	=	ENSG00000101343_ENSG00000096401
ENSMUSG00000001768 (predicted) ENSMUSG00000044303	=	ENSG00000132669_ENSG00000147889
ENSMUSG00000001773 (predicted) ENSMUSG00000027820	=	ENSG00000086205_ENSG00000196549
ENSMUSG00000001783 (predicted) ENSMUSG00000028465	=	ENSG00000100220_ENSG00000137076
ENSMUSG00000001783 (predicted) ENSMUSG00000021823	=	ENSG00000100220_ENSG00000035403
ENSMUSG00000001785 (predicted) ENSMUSG00000038780	=	ENSG00000136045_ENSG00000198742
ENSMUSG00000001785 (predicted) ENSMUSG00000067367	=	ENSG00000136045_ENSG00000145220
ENSMUSG00000001786 (predicted) ENSMUSG00000070348	=	ENSG00000100225_ENSG00000110092
ENSMUSG00000001786 (predicted) ENSMUSG00000036309	=	ENSG00000100225_ENSG00000113558
ENSMUSG00000001786 (predicted) ENSMUSG00000003031	=	ENSG00000100225_ENSG00000111276
ENSMUSG00000001786 (predicted) ENSMUSG00000034165	=	ENSG00000100225_ENSG00000112576
ENSMUSG00000001786 (predicted) ENSMUSG00000029686	=	ENSG00000100225_ENSG00000055130
ENSMUSG00000001786 (predicted) ENSMUSG00000040274	=	ENSG00000100225_ENSG00000105810
ENSMUSG00000001794 (predicted) ENSMUSG00000060890	=	ENSG00000126247_ENSG00000120500
ENSMUSG00000001794 (predicted) ENSMUSG00000038690	=	ENSG00000126247_ENSG00000160916
ENSMUSG00000001794 (predicted) ENSMUSG00000024942	=	ENSG00000126247_ENSG00000014216
ENSMUSG00000001794 (predicted) ENSMUSG00000025858	=	ENSG00000126247_ENSG00000105972
ENSMUSG00000001794 (predicted) ENSMUSG00000079868	=	ENSG00000126247_ENSG00000160916
ENSMUSG00000001794 (predicted) ENSMUSG00000020457	=	ENSG00000126247_ENSG00000185721
ENSMUSG00000001794 (predicted) ENSMUSG00000025925	=	ENSG00000126247_ENSG00000147601
ENSMUSG00000001794 (predicted) ENSMUSG00000029713	=	ENSG00000126247_ENSG00000172354
ENSMUSG00000001794 (predicted) ENSMUSG00000006728	=	ENSG00000126247_ENSG00000135446
ENSMUSG00000001794 (predicted) ENSMUSG00000041301	=	ENSG00000126247_ENSG00000001626
ENSMUSG00000001794 (predicted) ENSMUSG00000020149	=	ENSG00000126247_ENSG00000138069
ENSMUSG00000001794 (predicted) ENSMUSG00000026509	=	ENSG00000126247_ENSG00000162909
ENSMUSG00000001829 (predicted) ENSMUSG00000027796	=	ENSG00000162129_ENSG00000120693
ENSMUSG00000001847 (known) ENSMUSG00000030774	=	ENSG00000136238_ENSG00000149269
ENSMUSG00000001847 (predicted) ENSMUSG00000030881	=	ENSG00000136238_ENSG00000132254
ENSMUSG00000001847 (predicted) ENSMUSG00000020143	=	ENSG00000136238_ENSG00000134516
ENSMUSG00000001847 (predicted) ENSMUSG00000040061	=	ENSG00000136238_ENSG00000137841
ENSMUSG00000001847 (predicted) ENSMUSG00000058325	=	ENSG00000136238_ENSG00000150760
ENSMUSG00000001847 (predicted) ENSMUSG00000056214	=	ENSG00000136238_ENSG00000178184
ENSMUSG00000001847 (predicted) ENSMUSG00000025132	=	ENSG00000136238_ENSG00000141522
ENSMUSG00000001847 (predicted) ENSMUSG00000023826	=	ENSG00000136238_ENSG00000185345
ENSMUSG00000001847 (predicted) ENSMUSG00000044641	=	ENSG00000136238_ENSG00000124171
ENSMUSG00000001847 (predicted) ENSMUSG00000041112	=	ENSG00000136238_ENSG00000155849
ENSMUSG00000001847 (predicted) ENSMUSG00000037643	=	ENSG00000136238_ENSG00000163558
ENSMUSG00000001847 (predicted) ENSMUSG00000027164	=	ENSG00000136238_ENSG00000175104
ENSMUSG00000001847 (predicted) ENSMUSG00000073433	=	ENSG00000136238_ENSG00000206156
ENSMUSG00000001847 (predicted) ENSMUSG00000005699	=	ENSG00000136238_ENSG00000102981
ENSMUSG00000001847 (predicted) ENSMUSG00000002489	=	ENSG00000136238_ENSG00000156299
ENSMUSG00000001847 (predicted) ENSMUSG00000026480	=	ENSG00000136238_ENSG00000116701
ENSMUSG00000001847 (predicted) ENSMUSG00000054764	=	ENSG00000136238_ENSG00000168412
ENSMUSG00000001847 (predicted) ENSMUSG00000039536	=	ENSG00000136238_ENSG00000124214
ENSMUSG00000001855 (predicted) ENSMUSG00000032402	=	ENSG00000126883_ENSG00000166949
ENSMUSG00000001864 (predicted) ENSMUSG00000022221	=	ENSG00000126878_ENSG00000129465
ENSMUSG00000001870 (predicted) ENSMUSG00000004263	=	ENSG00000049323_ENSG00000111676
ENSMUSG00000001891 (predicted) ENSMUSG00000064145	=	ENSG00000169764_ENSG00000177479
ENSMUSG00000001891 (predicted) ENSMUSG00000002524	=	ENSG00000169764_ENSG00000179950
ENSMUSG00000001891 (predicted) ENSMUSG00000001891	=	ENSG00000169764_ENSG00000169764
ENSMUSG00000001891 (predicted) ENSMUSG00000051695	=	ENSG00000169764_ENSG00000169564
ENSMUSG00000001909 (predicted) ENSMUSG00000055746	=	ENSG00000104907_ENSG00000185247
ENSMUSG00000001909 (predicted) ENSMUSG00000059539	=	ENSG00000104907_ENSG00000185247
ENSMUSG00000001909 (predicted) ENSMUSG00000080026	=	ENSG00000104907_ENSG00000185247
ENSMUSG00000001909 (predicted) ENSMUSG00000079350	=	ENSG00000104907_ENSG00000185247
ENSMUSG00000001909 (predicted) ENSMUSG00000055816	=	ENSG00000104907_ENSG00000185247
ENSMUSG00000001909 (predicted) ENSMUSG00000080024	=	ENSG00000104907_ENSG00000185247
ENSMUSG00000001909 (predicted) ENSMUSG00000031179	=	ENSG00000104907_ENSG00000185247
ENSMUSG00000001909 (predicted) ENSMUSG00000043453	=	ENSG00000104907_ENSG00000185247
ENSMUSG00000001909 (predicted) ENSMUSG00000063728	=	ENSG00000104907_ENSG00000185247
ENSMUSG00000001909 (predicted) ENSMUSG00000079349	=	ENSG00000104907_ENSG00000185247
ENSMUSG00000001909 (predicted) ENSMUSG00000046301	=	ENSG00000104907_ENSG00000185247
ENSMUSG00000001909 (predicted) ENSMUSG00000031118	=	ENSG00000104907_ENSG00000185247
ENSMUSG00000001909 (predicted) ENSMUSG00000033343	=	ENSG00000104907_ENSG00000185247
ENSMUSG00000001918 (predicted) ENSMUSG00000028599	=	ENSG00000105281_ENSG00000028137
ENSMUSG00000001918 (predicted) ENSMUSG00000021754	=	ENSG00000105281_ENSG00000095015
ENSMUSG00000001918 (predicted) ENSMUSG00000030341	=	ENSG00000105281_ENSG00000067182
ENSMUSG00000001918 (predicted) ENSMUSG00000018761	=	ENSG00000105281_ENSG00000129255
ENSMUSG00000001918 (predicted) ENSMUSG00000029368	=	ENSG00000105281_ENSG00000163631
ENSMUSG00000001918 (predicted) ENSMUSG00000038520	=	ENSG00000105281_ENSG00000104946
ENSMUSG00000001918 (predicted) ENSMUSG00000026749	=	ENSG00000105281_ENSG00000119408
ENSMUSG00000001918 (predicted) ENSMUSG00000029864	=	ENSG00000105281_ENSG00000197448
ENSMUSG00000001924 (predicted) ENSMUSG00000015120	=	ENSG00000130985_ENSG00000103275
ENSMUSG00000001924 (predicted) ENSMUSG00000045752	=	ENSG00000130985_ENSG00000184281
ENSMUSG00000001924 (predicted) ENSMUSG00000042066	=	ENSG00000130985_ENSG00000133069
ENSMUSG00000001924 (predicted) ENSMUSG00000052557	=	ENSG00000130985_ENSG00000127688
ENSMUSG00000001924 (predicted) ENSMUSG00000034684	=	ENSG00000130985_ENSG00000001617
ENSMUSG00000001924 (predicted) ENSMUSG00000052293	=	ENSG00000130985_ENSG00000085231
ENSMUSG00000001930 (predicted) ENSMUSG00000050675	=	ENSG00000110799_ENSG00000185245
ENSMUSG00000001930 (predicted) ENSMUSG00000014852	=	ENSG00000110799_ENSG00000160323
ENSMUSG00000001930 (predicted) ENSMUSG00000001930	=	ENSG00000110799_ENSG00000110799
ENSMUSG00000001948 (predicted) ENSMUSG00000022832	=	ENSG00000064199_ENSG00000065371
ENSMUSG00000001964 (predicted) ENSMUSG00000037608	=	ENSG00000102119_ENSG00000029363
ENSMUSG00000001964 (predicted) ENSMUSG00000041301	=	ENSG00000102119_ENSG00000001626
ENSMUSG00000001964 (predicted) ENSMUSG00000079966	=	ENSG00000102119_ENSG00000121570
ENSMUSG00000001964 (predicted) ENSMUSG00000028466	=	ENSG00000102119_ENSG00000107175
ENSMUSG00000001964 (predicted) ENSMUSG00000030638	=	ENSG00000102119_ENSG00000140600
ENSMUSG00000001964 (predicted) ENSMUSG00000058550	=	ENSG00000102119_ENSG00000121570
ENSMUSG00000001964 (predicted) ENSMUSG00000053593	=	ENSG00000102119_ENSG00000147378
ENSMUSG00000001964 (predicted) ENSMUSG00000029528	=	ENSG00000102119_ENSG00000089159
ENSMUSG00000001964 (predicted) ENSMUSG00000019494	=	ENSG00000102119_ENSG00000168090
ENSMUSG00000001964 (predicted) ENSMUSG00000028488	=	ENSG00000102119_ENSG00000107295
ENSMUSG00000001964 (predicted) ENSMUSG00000048186	=	ENSG00000102119_ENSG00000165626
ENSMUSG00000001964 (predicted) ENSMUSG00000024844	=	ENSG00000102119_ENSG00000175334
ENSMUSG00000001983 (predicted) ENSMUSG00000025283	=	ENSG00000136463_ENSG00000130066
ENSMUSG00000001983 (predicted) ENSMUSG00000031171	=	ENSG00000136463_ENSG00000068438
ENSMUSG00000001998 (predicted) ENSMUSG00000029368	=	ENSG00000081014_ENSG00000163631
ENSMUSG00000002006 (predicted) ENSMUSG00000026815	=	ENSG00000067840_ENSG00000165702
ENSMUSG00000002010 (known) ENSMUSG00000032279	=	ENSG00000067829_ENSG00000166411
ENSMUSG00000002010 (predicted) ENSMUSG00000022346	=	ENSG00000067829_ENSG00000136997
ENSMUSG00000002010 (predicted) ENSMUSG00000027406	=	ENSG00000067829_ENSG00000101365
ENSMUSG00000002014 (predicted) ENSMUSG00000029029	=	ENSG00000180879_ENSG00000116213
ENSMUSG00000002014 (predicted) ENSMUSG00000033538	=	ENSG00000180879_ENSG00000196954
ENSMUSG00000002014 (predicted) ENSMUSG00000024404	=	ENSG00000180879_ENSG00000101782
ENSMUSG00000002014 (predicted) ENSMUSG00000041801	=	ENSG00000180879_ENSG00000174307
ENSMUSG00000002014 (predicted) ENSMUSG00000027820	=	ENSG00000180879_ENSG00000196549
ENSMUSG00000002014 (predicted) ENSMUSG00000027637	=	ENSG00000180879_ENSG00000101084
ENSMUSG00000002014 (predicted) ENSMUSG00000059895	=	ENSG00000180879_ENSG00000184489
ENSMUSG00000002014 (predicted) ENSMUSG00000020225	=	ENSG00000180879_ENSG00000155957
ENSMUSG00000002014 (predicted) ENSMUSG00000044147	=	ENSG00000180879_ENSG00000165527
ENSMUSG00000002014 (predicted) ENSMUSG00000030341	=	ENSG00000180879_ENSG00000067182
ENSMUSG00000002014 (predicted) ENSMUSG00000021754	=	ENSG00000180879_ENSG00000095015
ENSMUSG00000002014 (predicted) ENSMUSG00000028599	=	ENSG00000180879_ENSG00000028137
ENSMUSG00000002014 (predicted) ENSMUSG00000042333	=	ENSG00000180879_ENSG00000157873
ENSMUSG00000002014 (predicted) ENSMUSG00000022010	=	ENSG00000180879_ENSG00000102804
ENSMUSG00000002014 (predicted) ENSMUSG00000019433	=	ENSG00000180879_ENSG00000123159
ENSMUSG00000002014 (predicted) ENSMUSG00000029513	=	ENSG00000180879_ENSG00000111725
ENSMUSG00000002014 (predicted) ENSMUSG00000006941	=	ENSG00000180879_ENSG00000114784
ENSMUSG00000002014 (predicted) ENSMUSG00000022346	=	ENSG00000180879_ENSG00000136997
ENSMUSG00000002015 (predicted) ENSMUSG00000057329	=	ENSG00000185825_ENSG00000171791
ENSMUSG00000002015 (predicted) ENSMUSG00000067657	=	ENSG00000185825_ENSG00000106803
ENSMUSG00000002015 (predicted) ENSMUSG00000041301	=	ENSG00000185825_ENSG00000001626
ENSMUSG00000002015 (predicted) ENSMUSG00000026029	=	ENSG00000185825_ENSG00000064012
ENSMUSG00000002015 (predicted) ENSMUSG00000031628	=	ENSG00000185825_ENSG00000164305
ENSMUSG00000002015 (predicted) ENSMUSG00000022365	=	ENSG00000185825_ENSG00000136986
ENSMUSG00000002015 (predicted) ENSMUSG00000025935	=	ENSG00000185825_ENSG00000067167
ENSMUSG00000002015 (predicted) ENSMUSG00000042349	=	ENSG00000185825_ENSG00000143466
ENSMUSG00000002015 (predicted) ENSMUSG00000053317	=	ENSG00000185825_ENSG00000106803
ENSMUSG00000002015 (predicted) ENSMUSG00000035376	=	ENSG00000185825_ENSG00000206527
ENSMUSG00000002015 (predicted) ENSMUSG00000007659	=	ENSG00000185825_ENSG00000171552
ENSMUSG00000002017 (predicted) ENSMUSG00000020738	=	ENSG00000119812_ENSG00000184900
ENSMUSG00000002028 (predicted) ENSMUSG00000030801	=	ENSG00000118058_ENSG00000103510
ENSMUSG00000002028 (predicted) ENSMUSG00000002028	=	ENSG00000118058_ENSG00000118058
ENSMUSG00000002028 (predicted) ENSMUSG00000031386	=	ENSG00000118058_ENSG00000172534
ENSMUSG00000002028 (predicted) ENSMUSG00000026439	=	ENSG00000118058_ENSG00000117222
ENSMUSG00000002028 (predicted) ENSMUSG00000026484	=	ENSG00000118058_ENSG00000121481
ENSMUSG00000002028 (predicted) ENSMUSG00000026917	=	ENSG00000118058_ENSG00000196363
ENSMUSG00000002028 (predicted) ENSMUSG00000024947	=	ENSG00000118058_ENSG00000133895
ENSMUSG00000002028 (predicted) ENSMUSG00000031575	=	ENSG00000118058_ENSG00000129691
ENSMUSG00000002028 (predicted) ENSMUSG00000078159	=	ENSG00000118058_ENSG00000119335
ENSMUSG00000002028 (predicted) ENSMUSG00000020246	=	ENSG00000118058_ENSG00000111727
ENSMUSG00000002028 (predicted) ENSMUSG00000054079	=	ENSG00000118058_ENSG00000011260
ENSMUSG00000002028 (predicted) ENSMUSG00000028651	=	ENSG00000118058_ENSG00000084072
ENSMUSG00000002028 (predicted) ENSMUSG00000040435	=	ENSG00000118058_ENSG00000087074
ENSMUSG00000002028 (predicted) ENSMUSG00000054766	=	ENSG00000118058_ENSG00000119335
ENSMUSG00000002043 (predicted) ENSMUSG00000022203	=	ENSG00000007255_ENSG00000100842
ENSMUSG00000002043 (predicted) ENSMUSG00000032112	=	ENSG00000007255_ENSG00000196655
ENSMUSG00000002043 (predicted) ENSMUSG00000029844	=	ENSG00000007255_ENSG00000105991
ENSMUSG00000002043 (predicted) ENSMUSG00000028847	=	ENSG00000007255_ENSG00000054116
ENSMUSG00000002043 (predicted) ENSMUSG00000078773	=	ENSG00000007255_ENSG00000197275
ENSMUSG00000002043 (predicted) ENSMUSG00000079478	=	ENSG00000007255_ENSG00000173465
ENSMUSG00000002055 (predicted) ENSMUSG00000025220	=	ENSG00000076382_ENSG00000198408
ENSMUSG00000002055 (predicted) ENSMUSG00000028041	=	ENSG00000076382_ENSG00000143537
ENSMUSG00000002055 (predicted) ENSMUSG00000004263	=	ENSG00000076382_ENSG00000111676
ENSMUSG00000002058 (predicted) ENSMUSG00000021537	=	ENSG00000109103_ENSG00000153140
ENSMUSG00000002058 (predicted) ENSMUSG00000054708	=	ENSG00000109103_ENSG00000089847
ENSMUSG00000002058 (predicted) ENSMUSG00000025574	=	ENSG00000109103_ENSG00000167900
ENSMUSG00000002058 (predicted) ENSMUSG00000063042	=	ENSG00000109103_ENSG00000168765
ENSMUSG00000002058 (predicted) ENSMUSG00000049246	=	ENSG00000109103_ENSG00000115541
ENSMUSG00000002058 (predicted) ENSMUSG00000046709	=	ENSG00000109103_ENSG00000109339
ENSMUSG00000002058 (predicted) ENSMUSG00000062248	=	ENSG00000109103_ENSG00000123975
ENSMUSG00000002058 (predicted) ENSMUSG00000026510	=	ENSG00000109103_ENSG00000143514
ENSMUSG00000002058 (predicted) ENSMUSG00000029823	=	ENSG00000109103_ENSG00000146963
ENSMUSG00000002058 (predicted) ENSMUSG00000027890	=	ENSG00000109103_ENSG00000168765
ENSMUSG00000002058 (predicted) ENSMUSG00000049775	=	ENSG00000109103_ENSG00000205542
ENSMUSG00000002058 (predicted) ENSMUSG00000022957	=	ENSG00000109103_ENSG00000205726
ENSMUSG00000002058 (predicted) ENSMUSG00000062342	=	ENSG00000109103_ENSG00000170542
ENSMUSG00000002058 (predicted) ENSMUSG00000056054	=	ENSG00000109103_ENSG00000143546
ENSMUSG00000002058 (predicted) ENSMUSG00000054266	=	ENSG00000109103_ENSG00000170542
ENSMUSG00000002058 (predicted) ENSMUSG00000029363	=	ENSG00000109103_ENSG00000111445
ENSMUSG00000002058 (predicted) ENSMUSG00000045948	=	ENSG00000109103_ENSG00000128626
ENSMUSG00000002058 (predicted) ENSMUSG00000006998	=	ENSG00000109103_ENSG00000175166
ENSMUSG00000002058 (predicted) ENSMUSG00000020390	=	ENSG00000109103_ENSG00000119048
ENSMUSG00000002058 (predicted) ENSMUSG00000037190	=	ENSG00000109103_ENSG00000114395
ENSMUSG00000002058 (predicted) ENSMUSG00000025578	=	ENSG00000109103_ENSG00000141570
ENSMUSG00000002058 (predicted) ENSMUSG00000029291	=	ENSG00000109103_ENSG00000018189
ENSMUSG00000002058 (predicted) ENSMUSG00000043687	=	ENSG00000109103_ENSG00000154102
ENSMUSG00000002058 (predicted) ENSMUSG00000051456	=	ENSG00000109103_ENSG00000169271
ENSMUSG00000002058 (predicted) ENSMUSG00000031575	=	ENSG00000109103_ENSG00000129691
ENSMUSG00000002058 (predicted) ENSMUSG00000034936	=	ENSG00000109103_ENSG00000175906
ENSMUSG00000002058 (predicted) ENSMUSG00000031843	=	ENSG00000109103_ENSG00000135698
ENSMUSG00000002058 (predicted) ENSMUSG00000066705	=	ENSG00000109103_ENSG00000137726
ENSMUSG00000002058 (predicted) ENSMUSG00000028032	=	ENSG00000109103_ENSG00000138801
ENSMUSG00000002058 (predicted) ENSMUSG00000057726	=	ENSG00000109103_ENSG00000170542
ENSMUSG00000002058 (predicted) ENSMUSG00000024944	=	ENSG00000109103_ENSG00000213465
ENSMUSG00000002058 (predicted) ENSMUSG00000051469	=	ENSG00000109103_ENSG00000172466
ENSMUSG00000002058 (predicted) ENSMUSG00000009681	=	ENSG00000109103_ENSG00000186716
ENSMUSG00000002058 (predicted) ENSMUSG00000013236	=	ENSG00000109103_ENSG00000105426
ENSMUSG00000002058 (predicted) ENSMUSG00000021403	=	ENSG00000109103_ENSG00000170542
ENSMUSG00000002058 (predicted) ENSMUSG00000002825	=	ENSG00000109103_ENSG00000213339
ENSMUSG00000002058 (predicted) ENSMUSG00000020644	=	ENSG00000109103_ENSG00000115738
ENSMUSG00000002058 (predicted) ENSMUSG00000023883	=	ENSG00000109103_ENSG00000130024
ENSMUSG00000002058 (predicted) ENSMUSG00000071452	=	ENSG00000109103_ENSG00000170542
ENSMUSG00000002058 (predicted) ENSMUSG00000029455	=	ENSG00000109103_ENSG00000111275
ENSMUSG00000002058 (predicted) ENSMUSG00000003344	=	ENSG00000109103_ENSG00000133243
ENSMUSG00000002058 (predicted) ENSMUSG00000015120	=	ENSG00000109103_ENSG00000103275
ENSMUSG00000002058 (predicted) ENSMUSG00000038327	=	ENSG00000109103_ENSG00000170542
ENSMUSG00000002058 (predicted) ENSMUSG00000045827	=	ENSG00000109103_ENSG00000170542
ENSMUSG00000002058 (predicted) ENSMUSG00000021404	=	ENSG00000109103_ENSG00000170542
ENSMUSG00000002058 (predicted) ENSMUSG00000027551	=	ENSG00000109103_ENSG00000020256
ENSMUSG00000002058 (predicted) ENSMUSG00000036940	=	ENSG00000109103_ENSG00000004487
ENSMUSG00000002058 (predicted) ENSMUSG00000026723	=	ENSG00000109103_ENSG00000107614
ENSMUSG00000002058 (predicted) ENSMUSG00000019846	=	ENSG00000109103_ENSG00000112769
ENSMUSG00000002058 (predicted) ENSMUSG00000073676	=	ENSG00000109103_ENSG00000115541
ENSMUSG00000002058 (predicted) ENSMUSG00000026662	=	ENSG00000109103_ENSG00000086475
ENSMUSG00000002058 (predicted) ENSMUSG00000017428	=	ENSG00000109103_ENSG00000108671
ENSMUSG00000002058 (predicted) ENSMUSG00000029272	=	ENSG00000109103_ENSG00000109193
ENSMUSG00000002058 (predicted) ENSMUSG00000025035	=	ENSG00000109103_ENSG00000138175
ENSMUSG00000002058 (predicted) ENSMUSG00000021622	=	ENSG00000109103_ENSG00000131730
ENSMUSG00000002058 (predicted) ENSMUSG00000028884	=	ENSG00000109103_ENSG00000117748
ENSMUSG00000002058 (predicted) ENSMUSG00000020089	=	ENSG00000109103_ENSG00000180817
ENSMUSG00000002058 (predicted) ENSMUSG00000021131	=	ENSG00000109103_ENSG00000100632
ENSMUSG00000002058 (predicted) ENSMUSG00000052151	=	ENSG00000109103_ENSG00000141934
ENSMUSG00000002058 (predicted) ENSMUSG00000025283	=	ENSG00000109103_ENSG00000130066
ENSMUSG00000002058 (predicted) ENSMUSG00000005447	=	ENSG00000109103_ENSG00000079462
ENSMUSG00000002058 (predicted) ENSMUSG00000008604	=	ENSG00000109103_ENSG00000160803
ENSMUSG00000002058 (predicted) ENSMUSG00000022247	=	ENSG00000109103_ENSG00000113460
ENSMUSG00000002058 (predicted) ENSMUSG00000028551	=	ENSG00000109103_ENSG00000123080
ENSMUSG00000002058 (predicted) ENSMUSG00000037257	=	ENSG00000109103_ENSG00000103591
ENSMUSG00000002058 (predicted) ENSMUSG00000039131	=	ENSG00000109103_ENSG00000137960
ENSMUSG00000002058 (predicted) ENSMUSG00000029484	=	ENSG00000109103_ENSG00000138772
ENSMUSG00000002058 (predicted) ENSMUSG00000006699	=	ENSG00000109103_ENSG00000070831
ENSMUSG00000002059 (predicted) ENSMUSG00000024563	=	ENSG00000109113_ENSG00000175387
ENSMUSG00000002059 (predicted) ENSMUSG00000007613	=	ENSG00000109113_ENSG00000106799
ENSMUSG00000002059 (predicted) ENSMUSG00000024515	=	ENSG00000109113_ENSG00000141646
ENSMUSG00000002059 (predicted) ENSMUSG00000031681	=	ENSG00000109113_ENSG00000170365
ENSMUSG00000002068 (known) ENSMUSG00000003031	=	ENSG00000105173_ENSG00000111276
ENSMUSG00000002068 (known) ENSMUSG00000019942	=	ENSG00000105173_ENSG00000170312
ENSMUSG00000002068 (known) ENSMUSG00000025358	=	ENSG00000105173_ENSG00000123374
ENSMUSG00000002068 (predicted) ENSMUSG00000028086	=	ENSG00000105173_ENSG00000109670
ENSMUSG00000002068 (predicted) ENSMUSG00000032171	=	ENSG00000105173_ENSG00000127445
ENSMUSG00000002068 (predicted) ENSMUSG00000031928	=	ENSG00000105173_ENSG00000020922
ENSMUSG00000002068 (predicted) ENSMUSG00000017146	=	ENSG00000105173_ENSG00000012048
ENSMUSG00000002068 (predicted) ENSMUSG00000023067	=	ENSG00000105173_ENSG00000124762
ENSMUSG00000002068 (predicted) ENSMUSG00000028224	=	ENSG00000105173_ENSG00000104320
ENSMUSG00000002083 (known) ENSMUSG00000074147	=	ENSG00000105327_ENSG00000140379
ENSMUSG00000002083 (known) ENSMUSG00000007659	=	ENSG00000105327_ENSG00000171552
ENSMUSG00000002083 (known) ENSMUSG00000057329	=	ENSG00000105327_ENSG00000171791
ENSMUSG00000002083 (predicted) ENSMUSG00000003873	=	ENSG00000105327_ENSG00000087088
ENSMUSG00000002083 (predicted) ENSMUSG00000053820	=	ENSG00000105327_ENSG00000140379
ENSMUSG00000002083 (predicted) ENSMUSG00000022194	=	ENSG00000105327_ENSG00000129473
ENSMUSG00000002083 (predicted) ENSMUSG00000074148	=	ENSG00000105327_ENSG00000140379
ENSMUSG00000002083 (predicted) ENSMUSG00000038612	=	ENSG00000105327_ENSG00000143384
ENSMUSG00000002083 (predicted) ENSMUSG00000074145	=	ENSG00000105327_ENSG00000140379
ENSMUSG00000002083 (predicted) ENSMUSG00000025105	=	ENSG00000105327_ENSG00000169594
ENSMUSG00000002083 (predicted) ENSMUSG00000029368	=	ENSG00000105327_ENSG00000163631
ENSMUSG00000002100 (predicted) ENSMUSG00000024942	=	ENSG00000134571_ENSG00000014216
ENSMUSG00000002100 (predicted) ENSMUSG00000040086	=	ENSG00000134571_ENSG00000116783
ENSMUSG00000002102 (predicted) ENSMUSG00000021737	=	ENSG00000165916_ENSG00000163636
ENSMUSG00000002102 (predicted) ENSMUSG00000005125	=	ENSG00000165916_ENSG00000104419
ENSMUSG00000002102 (predicted) ENSMUSG00000020713	=	ENSG00000165916_ENSG00000189162
ENSMUSG00000002102 (predicted) ENSMUSG00000044303	=	ENSG00000165916_ENSG00000147889
ENSMUSG00000002102 (predicted) ENSMUSG00000046876	=	ENSG00000165916_ENSG00000124788
ENSMUSG00000002102 (predicted) ENSMUSG00000031429	=	ENSG00000165916_ENSG00000101843
ENSMUSG00000002102 (predicted) ENSMUSG00000027164	=	ENSG00000165916_ENSG00000175104
ENSMUSG00000002102 (predicted) ENSMUSG00000029513	=	ENSG00000165916_ENSG00000111725
ENSMUSG00000002102 (predicted) ENSMUSG00000022346	=	ENSG00000165916_ENSG00000136997
ENSMUSG00000002102 (predicted) ENSMUSG00000030603	=	ENSG00000165916_ENSG00000013275
ENSMUSG00000002102 (predicted) ENSMUSG00000039232	=	ENSG00000165916_ENSG00000135604
ENSMUSG00000002107 (predicted) ENSMUSG00000051695	=	ENSG00000048740_ENSG00000169564
ENSMUSG00000002108 (predicted) ENSMUSG00000015143	=	ENSG00000025434_ENSG00000072110
ENSMUSG00000002108 (predicted) ENSMUSG00000034430	=	ENSG00000025434_ENSG00000070476
ENSMUSG00000002108 (predicted) ENSMUSG00000053208	=	ENSG00000025434_ENSG00000114166
ENSMUSG00000002108 (predicted) ENSMUSG00000002342	=	ENSG00000025434_ENSG00000064545
ENSMUSG00000002108 (predicted) ENSMUSG00000029670	=	ENSG00000025434_ENSG00000071243
ENSMUSG00000002108 (predicted) ENSMUSG00000048490	=	ENSG00000025434_ENSG00000180530
ENSMUSG00000002108 (predicted) ENSMUSG00000020647	=	ENSG00000025434_ENSG00000084676
ENSMUSG00000002108 (predicted) ENSMUSG00000015846	=	ENSG00000025434_ENSG00000186350
ENSMUSG00000002108 (predicted) ENSMUSG00000020708	=	ENSG00000025434_ENSG00000087191
ENSMUSG00000002108 (predicted) ENSMUSG00000015843	=	ENSG00000025434_ENSG00000143171
ENSMUSG00000002108 (predicted) ENSMUSG00000027678	=	ENSG00000025434_ENSG00000124151
ENSMUSG00000002108 (predicted) ENSMUSG00000015092	=	ENSG00000025434_ENSG00000107223
ENSMUSG00000002108 (predicted) ENSMUSG00000018501	=	ENSG00000025434_ENSG00000141027
ENSMUSG00000002108 (predicted) ENSMUSG00000038369	=	ENSG00000025434_ENSG00000198646
ENSMUSG00000002109 (predicted) ENSMUSG00000020738	=	ENSG00000134574_ENSG00000184900
ENSMUSG00000002109 (predicted) ENSMUSG00000024740	=	ENSG00000134574_ENSG00000167986
ENSMUSG00000002109 (predicted) ENSMUSG00000030094	=	ENSG00000134574_ENSG00000154767
ENSMUSG00000002109 (predicted) ENSMUSG00000031446	=	ENSG00000134574_ENSG00000139842
ENSMUSG00000002109 (predicted) ENSMUSG00000027490	=	ENSG00000134574_ENSG00000101412
ENSMUSG00000002109 (predicted) ENSMUSG00000031095	=	ENSG00000134574_ENSG00000158290
ENSMUSG00000002111 (predicted) ENSMUSG00000052435	=	ENSG00000066336_ENSG00000092067
ENSMUSG00000002111 (predicted) ENSMUSG00000014767	=	ENSG00000066336_ENSG00000112592
ENSMUSG00000002111 (predicted) ENSMUSG00000027067	=	ENSG00000066336_ENSG00000149136
ENSMUSG00000002111 (predicted) ENSMUSG00000022105	=	ENSG00000066336_ENSG00000139687
ENSMUSG00000002111 (predicted) ENSMUSG00000015053	=	ENSG00000066336_ENSG00000179348
ENSMUSG00000002111 (predicted) ENSMUSG00000031162	=	ENSG00000066336_ENSG00000102145
ENSMUSG00000002129 (predicted) ENSMUSG00000022812	=	ENSG00000099995_ENSG00000082701
ENSMUSG00000002129 (predicted) ENSMUSG00000044147	=	ENSG00000099995_ENSG00000165527
ENSMUSG00000002129 (predicted) ENSMUSG00000026603	=	ENSG00000099995_ENSG00000143499
ENSMUSG00000002129 (predicted) ENSMUSG00000028902	=	ENSG00000099995_ENSG00000183431
ENSMUSG00000002129 (predicted) ENSMUSG00000033933	=	ENSG00000099995_ENSG00000134086
ENSMUSG00000002129 (predicted) ENSMUSG00000042349	=	ENSG00000099995_ENSG00000143466
ENSMUSG00000002129 (predicted) ENSMUSG00000020211	=	ENSG00000099995_ENSG00000104897
ENSMUSG00000002129 (predicted) ENSMUSG00000020402	=	ENSG00000099995_ENSG00000213585
ENSMUSG00000002129 (predicted) ENSMUSG00000029513	=	ENSG00000099995_ENSG00000111725
ENSMUSG00000002129 (predicted) ENSMUSG00000032905	=	ENSG00000099995_ENSG00000145782
ENSMUSG00000002129 (predicted) ENSMUSG00000038780	=	ENSG00000099995_ENSG00000198742
ENSMUSG00000002129 (predicted) ENSMUSG00000030890	=	ENSG00000099995_ENSG00000166333
ENSMUSG00000002129 (predicted) ENSMUSG00000022074	=	ENSG00000099995_ENSG00000173530
ENSMUSG00000002147 (known) ENSMUSG00000002147	=	ENSG00000166888_ENSG00000166888
ENSMUSG00000002147 (predicted) ENSMUSG00000030748	=	ENSG00000166888_ENSG00000077238
ENSMUSG00000002147 (predicted) ENSMUSG00000026946	=	ENSG00000166888_ENSG00000123609
ENSMUSG00000002205 (predicted) ENSMUSG00000021115	=	ENSG00000105053_ENSG00000100749
ENSMUSG00000002205 (predicted) ENSMUSG00000029430	=	ENSG00000105053_ENSG00000132341
ENSMUSG00000002221 (predicted) ENSMUSG00000028807	=	ENSG00000157212_ENSG00000160062
ENSMUSG00000002221 (predicted) ENSMUSG00000030717	=	ENSG00000157212_ENSG00000176046
ENSMUSG00000002221 (predicted) ENSMUSG00000024563	=	ENSG00000157212_ENSG00000175387
ENSMUSG00000002222 (predicted) ENSMUSG00000027796	=	ENSG00000153561_ENSG00000120693
ENSMUSG00000002227 (predicted) ENSMUSG00000002524	=	ENSG00000155363_ENSG00000179950
ENSMUSG00000002227 (predicted) ENSMUSG00000032905	=	ENSG00000155363_ENSG00000145782
ENSMUSG00000002249 (predicted) ENSMUSG00000018965	=	ENSG00000007866_ENSG00000128245
ENSMUSG00000002249 (predicted) ENSMUSG00000030970	=	ENSG00000007866_ENSG00000175029
ENSMUSG00000002249 (predicted) ENSMUSG00000027803	=	ENSG00000007866_ENSG00000018408
ENSMUSG00000002250 (known) ENSMUSG00000022508	=	ENSG00000112033_ENSG00000113916
ENSMUSG00000002250 (predicted) ENSMUSG00000002250	=	ENSG00000112033_ENSG00000112033
ENSMUSG00000002250 (predicted) ENSMUSG00000027796	=	ENSG00000112033_ENSG00000120693
ENSMUSG00000002250 (predicted) ENSMUSG00000029478	=	ENSG00000112033_ENSG00000196498
ENSMUSG00000002250 (predicted) ENSMUSG00000022475	=	ENSG00000112033_ENSG00000061273
ENSMUSG00000002257 (predicted) ENSMUSG00000033220	=	ENSG00000023892_ENSG00000128340
ENSMUSG00000002257 (predicted) ENSMUSG00000007815	=	ENSG00000023892_ENSG00000067560
ENSMUSG00000002257 (predicted) ENSMUSG00000040867	=	ENSG00000023892_ENSG00000183092
ENSMUSG00000002257 (predicted) ENSMUSG00000006699	=	ENSG00000023892_ENSG00000070831
ENSMUSG00000002265 (predicted) ENSMUSG00000022710	=	ENSG00000198300_ENSG00000187555
ENSMUSG00000002265 (predicted) ENSMUSG00000029368	=	ENSG00000198300_ENSG00000163631
ENSMUSG00000002297 (predicted) ENSMUSG00000024947	=	ENSG00000006634_ENSG00000133895
ENSMUSG00000002297 (predicted) ENSMUSG00000029283	=	ENSG00000006634_ENSG00000097046
ENSMUSG00000002297 (predicted) ENSMUSG00000044155	=	ENSG00000006634_ENSG00000128534
ENSMUSG00000002308 (predicted) ENSMUSG00000027641	=	ENSG00000167775_ENSG00000080839
ENSMUSG00000002319 (predicted) ENSMUSG00000041801	=	ENSG00000196497_ENSG00000174307
ENSMUSG00000002319 (predicted) ENSMUSG00000019970	=	ENSG00000196497_ENSG00000118515
ENSMUSG00000002319 (predicted) ENSMUSG00000029864	=	ENSG00000196497_ENSG00000197448
ENSMUSG00000002319 (predicted) ENSMUSG00000059895	=	ENSG00000196497_ENSG00000184489
ENSMUSG00000002319 (predicted) ENSMUSG00000003662	=	ENSG00000196497_ENSG00000144021
ENSMUSG00000002319 (predicted) ENSMUSG00000031487	=	ENSG00000196497_ENSG00000104221
ENSMUSG00000002319 (predicted) ENSMUSG00000022346	=	ENSG00000196497_ENSG00000136997
ENSMUSG00000002319 (predicted) ENSMUSG00000026749	=	ENSG00000196497_ENSG00000119408
ENSMUSG00000002319 (predicted) ENSMUSG00000005470	=	ENSG00000196497_ENSG00000105011
ENSMUSG00000002320 (predicted) ENSMUSG00000027820	=	ENSG00000100926_ENSG00000196549
ENSMUSG00000002325 (known) ENSMUSG00000022971	=	ENSG00000213928_ENSG00000159110
ENSMUSG00000002325 (known) ENSMUSG00000040033	=	ENSG00000213928_ENSG00000170581
ENSMUSG00000002325 (predicted) ENSMUSG00000026104	=	ENSG00000213928_ENSG00000115415
ENSMUSG00000002325 (predicted) ENSMUSG00000002325	=	ENSG00000213928_ENSG00000213928
ENSMUSG00000002332 (predicted) ENSMUSG00000032717	=	ENSG00000157379_ENSG00000112559
ENSMUSG00000002342 (predicted) ENSMUSG00000060601	=	ENSG00000064545_ENSG00000131408
ENSMUSG00000002343 (predicted) ENSMUSG00000033343	=	ENSG00000105676_ENSG00000183305
ENSMUSG00000002343 (predicted) ENSMUSG00000079349	=	ENSG00000105676_ENSG00000183305
ENSMUSG00000002343 (predicted) ENSMUSG00000063728	=	ENSG00000105676_ENSG00000183305
ENSMUSG00000002343 (predicted) ENSMUSG00000059539	=	ENSG00000105676_ENSG00000183305
ENSMUSG00000002343 (predicted) ENSMUSG00000041801	=	ENSG00000105676_ENSG00000174307
ENSMUSG00000002343 (predicted) ENSMUSG00000029029	=	ENSG00000105676_ENSG00000116213
ENSMUSG00000002343 (predicted) ENSMUSG00000031179	=	ENSG00000105676_ENSG00000183305
ENSMUSG00000002343 (predicted) ENSMUSG00000043453	=	ENSG00000105676_ENSG00000183305
ENSMUSG00000002343 (predicted) ENSMUSG00000079350	=	ENSG00000105676_ENSG00000183305
ENSMUSG00000002343 (predicted) ENSMUSG00000046301	=	ENSG00000105676_ENSG00000183305
ENSMUSG00000002343 (predicted) ENSMUSG00000055746	=	ENSG00000105676_ENSG00000183305
ENSMUSG00000002343 (predicted) ENSMUSG00000080026	=	ENSG00000105676_ENSG00000183305
ENSMUSG00000002343 (predicted) ENSMUSG00000021737	=	ENSG00000105676_ENSG00000163636
ENSMUSG00000002343 (predicted) ENSMUSG00000004849	=	ENSG00000105676_ENSG00000106367
ENSMUSG00000002343 (predicted) ENSMUSG00000030890	=	ENSG00000105676_ENSG00000166333
ENSMUSG00000002343 (predicted) ENSMUSG00000061104	=	ENSG00000105676_ENSG00000150459
ENSMUSG00000002343 (predicted) ENSMUSG00000031118	=	ENSG00000105676_ENSG00000183305
ENSMUSG00000002343 (predicted) ENSMUSG00000033276	=	ENSG00000105676_ENSG00000163482
ENSMUSG00000002343 (predicted) ENSMUSG00000027637	=	ENSG00000105676_ENSG00000101084
ENSMUSG00000002343 (predicted) ENSMUSG00000055816	=	ENSG00000105676_ENSG00000183305
ENSMUSG00000002343 (predicted) ENSMUSG00000021963	=	ENSG00000105676_ENSG00000150459
ENSMUSG00000002343 (predicted) ENSMUSG00000080024	=	ENSG00000105676_ENSG00000183305
ENSMUSG00000002365 (predicted) ENSMUSG00000024241	=	ENSG00000130340_ENSG00000115904
ENSMUSG00000002365 (predicted) ENSMUSG00000028041	=	ENSG00000130340_ENSG00000143537
ENSMUSG00000002365 (predicted) ENSMUSG00000034681	=	ENSG00000130340_ENSG00000205937
ENSMUSG00000002365 (predicted) ENSMUSG00000031843	=	ENSG00000130340_ENSG00000135698
ENSMUSG00000002365 (predicted) ENSMUSG00000041301	=	ENSG00000130340_ENSG00000001626
ENSMUSG00000002365 (predicted) ENSMUSG00000034801	=	ENSG00000130340_ENSG00000100485
ENSMUSG00000002372 (predicted) ENSMUSG00000029368	=	ENSG00000031823_ENSG00000163631
ENSMUSG00000002372 (predicted) ENSMUSG00000023175	=	ENSG00000031823_ENSG00000172270
ENSMUSG00000002372 (predicted) ENSMUSG00000028896	=	ENSG00000031823_ENSG00000180198
ENSMUSG00000002372 (predicted) ENSMUSG00000013973	=	ENSG00000031823_ENSG00000158796
ENSMUSG00000002372 (predicted) ENSMUSG00000029430	=	ENSG00000031823_ENSG00000132341
ENSMUSG00000002393 (predicted) ENSMUSG00000016386	=	ENSG00000160113_ENSG00000066382
ENSMUSG00000002393 (predicted) ENSMUSG00000021779	=	ENSG00000160113_ENSG00000151090
ENSMUSG00000002393 (predicted) ENSMUSG00000030551	=	ENSG00000160113_ENSG00000185551
ENSMUSG00000002393 (predicted) ENSMUSG00000024431	=	ENSG00000160113_ENSG00000113580
ENSMUSG00000002395 (predicted) ENSMUSG00000071657	=	ENSG00000053501_ENSG00000168000
ENSMUSG00000002409 (predicted) ENSMUSG00000018932	=	ENSG00000105204_ENSG00000034152
ENSMUSG00000002409 (predicted) ENSMUSG00000029556	=	ENSG00000105204_ENSG00000135100
ENSMUSG00000002409 (predicted) ENSMUSG00000038546	=	ENSG00000105204_ENSG00000010017
ENSMUSG00000002409 (predicted) ENSMUSG00000021496	=	ENSG00000105204_ENSG00000132570
ENSMUSG00000002413 (known) ENSMUSG00000004936	=	ENSG00000157764_ENSG00000169032
ENSMUSG00000002413 (known) ENSMUSG00000035027	=	ENSG00000157764_ENSG00000126934
ENSMUSG00000002413 (predicted) ENSMUSG00000076432	=	ENSG00000157764_ENSG00000134308
ENSMUSG00000002413 (predicted) ENSMUSG00000072980	=	ENSG00000157764_ENSG00000104147
ENSMUSG00000002413 (predicted) ENSMUSG00000018326	=	ENSG00000157764_ENSG00000166913
ENSMUSG00000002413 (predicted) ENSMUSG00000020849	=	ENSG00000157764_ENSG00000108953
ENSMUSG00000002413 (predicted) ENSMUSG00000025499	=	ENSG00000157764_ENSG00000174775
ENSMUSG00000002413 (predicted) ENSMUSG00000003438	=	ENSG00000157764_ENSG00000105197
ENSMUSG00000002413 (predicted) ENSMUSG00000022285	=	ENSG00000157764_ENSG00000164924
ENSMUSG00000002413 (predicted) ENSMUSG00000026864	=	ENSG00000157764_ENSG00000044574
ENSMUSG00000002413 (predicted) ENSMUSG00000019471	=	ENSG00000157764_ENSG00000105401
ENSMUSG00000002413 (predicted) ENSMUSG00000018965	=	ENSG00000157764_ENSG00000128245
ENSMUSG00000002413 (predicted) ENSMUSG00000051391	=	ENSG00000157764_ENSG00000170027
ENSMUSG00000002413 (predicted) ENSMUSG00000036879	=	ENSG00000157764_ENSG00000102893
ENSMUSG00000002413 (predicted) ENSMUSG00000024359	=	ENSG00000157764_ENSG00000113013
ENSMUSG00000002413 (predicted) ENSMUSG00000029674	=	ENSG00000157764_ENSG00000106683
ENSMUSG00000002413 (predicted) ENSMUSG00000002413	=	ENSG00000157764_ENSG00000157764
ENSMUSG00000002428 (predicted) ENSMUSG00000031487	=	ENSG00000071794_ENSG00000104221
ENSMUSG00000002428 (predicted) ENSMUSG00000041801	=	ENSG00000071794_ENSG00000174307
ENSMUSG00000002428 (predicted) ENSMUSG00000003662	=	ENSG00000071794_ENSG00000144021
ENSMUSG00000002455 (predicted) ENSMUSG00000074088	=	ENSG00000101161_ENSG00000060688
ENSMUSG00000002455 (predicted) ENSMUSG00000027404	=	ENSG00000101161_ENSG00000125835
ENSMUSG00000002455 (predicted) ENSMUSG00000024921	=	ENSG00000101161_ENSG00000080503
ENSMUSG00000002455 (predicted) ENSMUSG00000034681	=	ENSG00000101161_ENSG00000205937
ENSMUSG00000002455 (predicted) ENSMUSG00000041801	=	ENSG00000101161_ENSG00000174307
ENSMUSG00000002455 (predicted) ENSMUSG00000022346	=	ENSG00000101161_ENSG00000136997
ENSMUSG00000002455 (predicted) ENSMUSG00000042502	=	ENSG00000101161_ENSG00000169217
ENSMUSG00000002458 (known) ENSMUSG00000019433	=	ENSG00000171700_ENSG00000123159
ENSMUSG00000002458 (predicted) ENSMUSG00000007613	=	ENSG00000171700_ENSG00000106799
ENSMUSG00000002458 (predicted) ENSMUSG00000032562	=	ENSG00000171700_ENSG00000114353
ENSMUSG00000002459 (predicted) ENSMUSG00000054766	=	ENSG00000147509_ENSG00000119335
ENSMUSG00000002459 (predicted) ENSMUSG00000027952	=	ENSG00000147509_ENSG00000163344
ENSMUSG00000002459 (predicted) ENSMUSG00000021468	=	ENSG00000147509_ENSG00000090054
ENSMUSG00000002459 (predicted) ENSMUSG00000030120	=	ENSG00000147509_ENSG00000089693
ENSMUSG00000002459 (predicted) ENSMUSG00000034187	=	ENSG00000147509_ENSG00000073969
ENSMUSG00000002459 (predicted) ENSMUSG00000025873	=	ENSG00000147509_ENSG00000113194
ENSMUSG00000002459 (predicted) ENSMUSG00000053841	=	ENSG00000147509_ENSG00000084652
ENSMUSG00000002459 (predicted) ENSMUSG00000015943	=	ENSG00000147509_ENSG00000178096
ENSMUSG00000002459 (predicted) ENSMUSG00000031068	=	ENSG00000147509_ENSG00000108010
ENSMUSG00000002459 (predicted) ENSMUSG00000078159	=	ENSG00000147509_ENSG00000119335
ENSMUSG00000002459 (predicted) ENSMUSG00000003868	=	ENSG00000147509_ENSG00000183207
ENSMUSG00000002477 (predicted) ENSMUSG00000061650	=	ENSG00000167088_ENSG00000141026
ENSMUSG00000002477 (predicted) ENSMUSG00000037275	=	ENSG00000167088_ENSG00000082516
ENSMUSG00000002477 (predicted) ENSMUSG00000062678	=	ENSG00000167088_ENSG00000125743
ENSMUSG00000002477 (predicted) ENSMUSG00000003444	=	ENSG00000167088_ENSG00000063322
ENSMUSG00000002477 (predicted) ENSMUSG00000044155	=	ENSG00000167088_ENSG00000128534
ENSMUSG00000002477 (predicted) ENSMUSG00000060216	=	ENSG00000167088_ENSG00000141480
ENSMUSG00000002477 (predicted) ENSMUSG00000018909	=	ENSG00000167088_ENSG00000137486
ENSMUSG00000002486 (predicted) ENSMUSG00000054146	=	ENSG00000139437_ENSG00000171346
ENSMUSG00000002486 (predicted) ENSMUSG00000026728	=	ENSG00000139437_ENSG00000026025
ENSMUSG00000002486 (predicted) ENSMUSG00000026575	=	ENSG00000139437_ENSG00000143156
ENSMUSG00000002486 (predicted) ENSMUSG00000009670	=	ENSG00000139437_ENSG00000120498
ENSMUSG00000002489 (predicted) ENSMUSG00000018965	=	ENSG00000156299_ENSG00000128245
ENSMUSG00000002489 (predicted) ENSMUSG00000041301	=	ENSG00000156299_ENSG00000001626
ENSMUSG00000002489 (predicted) ENSMUSG00000029368	=	ENSG00000156299_ENSG00000163631
ENSMUSG00000002489 (predicted) ENSMUSG00000051391	=	ENSG00000156299_ENSG00000170027
ENSMUSG00000002496 (predicted) ENSMUSG00000026812	=	ENSG00000103197_ENSG00000165699
ENSMUSG00000002496 (predicted) ENSMUSG00000022285	=	ENSG00000103197_ENSG00000164924
ENSMUSG00000002496 (predicted) ENSMUSG00000031644	=	ENSG00000103197_ENSG00000137601
ENSMUSG00000002496 (predicted) ENSMUSG00000063358	=	ENSG00000103197_ENSG00000100030
ENSMUSG00000002496 (predicted) ENSMUSG00000018965	=	ENSG00000103197_ENSG00000128245
ENSMUSG00000002496 (predicted) ENSMUSG00000020849	=	ENSG00000103197_ENSG00000108953
ENSMUSG00000002496 (predicted) ENSMUSG00000051391	=	ENSG00000103197_ENSG00000170027
ENSMUSG00000002496 (predicted) ENSMUSG00000018326	=	ENSG00000103197_ENSG00000166913
ENSMUSG00000002496 (predicted) ENSMUSG00000076432	=	ENSG00000103197_ENSG00000134308
ENSMUSG00000002496 (predicted) ENSMUSG00000028945	=	ENSG00000103197_ENSG00000106615
ENSMUSG00000002504 (predicted) ENSMUSG00000031861	=	ENSG00000065054_ENSG00000064547
ENSMUSG00000002504 (predicted) ENSMUSG00000030302	=	ENSG00000065054_ENSG00000157087
ENSMUSG00000002504 (predicted) ENSMUSG00000041301	=	ENSG00000065054_ENSG00000001626
ENSMUSG00000002504 (predicted) ENSMUSG00000041248	=	ENSG00000065054_ENSG00000151704
ENSMUSG00000002504 (predicted) ENSMUSG00000045730	=	ENSG00000065054_ENSG00000169252
ENSMUSG00000002524 (predicted) ENSMUSG00000042502	=	ENSG00000179950_ENSG00000169217
ENSMUSG00000002524 (predicted) ENSMUSG00000013415	=	ENSG00000179950_ENSG00000159217
ENSMUSG00000002524 (predicted) ENSMUSG00000070699	=	ENSG00000179950_ENSG00000104835
ENSMUSG00000002524 (predicted) ENSMUSG00000020549	=	ENSG00000179950_ENSG00000006744
ENSMUSG00000002524 (predicted) ENSMUSG00000022235	=	ENSG00000179950_ENSG00000164237
ENSMUSG00000002524 (predicted) ENSMUSG00000025982	=	ENSG00000179950_ENSG00000115524
ENSMUSG00000002524 (predicted) ENSMUSG00000026131	=	ENSG00000179950_ENSG00000151914
ENSMUSG00000002524 (predicted) ENSMUSG00000007670	=	ENSG00000179950_ENSG00000088247
ENSMUSG00000002524 (predicted) ENSMUSG00000059005	=	ENSG00000179950_ENSG00000170144
ENSMUSG00000002524 (predicted) ENSMUSG00000033819	=	ENSG00000179950_ENSG00000160972
ENSMUSG00000002524 (predicted) ENSMUSG00000051391	=	ENSG00000179950_ENSG00000170027
ENSMUSG00000002524 (predicted) ENSMUSG00000050667	=	ENSG00000179950_ENSG00000090621
ENSMUSG00000002524 (predicted) ENSMUSG00000018583	=	ENSG00000179950_ENSG00000145907
ENSMUSG00000002524 (predicted) ENSMUSG00000015165	=	ENSG00000179950_ENSG00000104824
ENSMUSG00000002524 (predicted) ENSMUSG00000040407	=	ENSG00000179950_ENSG00000127914
ENSMUSG00000002524 (predicted) ENSMUSG00000009079	=	ENSG00000179950_ENSG00000182944
ENSMUSG00000002524 (predicted) ENSMUSG00000030435	=	ENSG00000179950_ENSG00000063244
ENSMUSG00000002524 (predicted) ENSMUSG00000030890	=	ENSG00000179950_ENSG00000166333
ENSMUSG00000002524 (predicted) ENSMUSG00000051695	=	ENSG00000179950_ENSG00000169564
ENSMUSG00000002524 (predicted) ENSMUSG00000020755	=	ENSG00000179950_ENSG00000161526
ENSMUSG00000002524 (predicted) ENSMUSG00000055436	=	ENSG00000179950_ENSG00000116754
ENSMUSG00000002524 (predicted) ENSMUSG00000025130	=	ENSG00000179950_ENSG00000185624
ENSMUSG00000002524 (predicted) ENSMUSG00000026728	=	ENSG00000179950_ENSG00000026025
ENSMUSG00000002524 (predicted) ENSMUSG00000032423	=	ENSG00000179950_ENSG00000135316
ENSMUSG00000002524 (predicted) ENSMUSG00000034681	=	ENSG00000179950_ENSG00000205937
ENSMUSG00000002524 (predicted) ENSMUSG00000002524	=	ENSG00000179950_ENSG00000179950
ENSMUSG00000002524 (predicted) ENSMUSG00000018199	=	ENSG00000179950_ENSG00000116747
ENSMUSG00000002524 (predicted) ENSMUSG00000026880	=	ENSG00000179950_ENSG00000148175
ENSMUSG00000002524 (predicted) ENSMUSG00000018474	=	ENSG00000179950_ENSG00000170004
ENSMUSG00000002524 (predicted) ENSMUSG00000008136	=	ENSG00000179950_ENSG00000115641
ENSMUSG00000002524 (predicted) ENSMUSG00000068882	=	ENSG00000179950_ENSG00000138385
ENSMUSG00000002524 (predicted) ENSMUSG00000042992	=	ENSG00000179950_ENSG00000165714
ENSMUSG00000002524 (predicted) ENSMUSG00000028902	=	ENSG00000179950_ENSG00000183431
ENSMUSG00000002524 (predicted) ENSMUSG00000038046	=	ENSG00000179950_ENSG00000171861
ENSMUSG00000002524 (predicted) ENSMUSG00000027108	=	ENSG00000179950_ENSG00000138430
ENSMUSG00000002524 (predicted) ENSMUSG00000007872	=	ENSG00000179950_ENSG00000117318
ENSMUSG00000002546 (predicted) ENSMUSG00000025085	=	ENSG00000167110_ENSG00000099204
ENSMUSG00000002546 (predicted) ENSMUSG00000053293	=	ENSG00000167110_ENSG00000196313
ENSMUSG00000002546 (predicted) ENSMUSG00000027263	=	ENSG00000167110_ENSG00000137822
ENSMUSG00000002546 (predicted) ENSMUSG00000026277	=	ENSG00000167110_ENSG00000115694
ENSMUSG00000002546 (predicted) ENSMUSG00000035969	=	ENSG00000167110_ENSG00000198853
ENSMUSG00000002546 (predicted) ENSMUSG00000021575	=	ENSG00000167110_ENSG00000063438
ENSMUSG00000002546 (predicted) ENSMUSG00000032013	=	ENSG00000167110_ENSG00000137699
ENSMUSG00000002546 (predicted) ENSMUSG00000043051	=	ENSG00000167110_ENSG00000162946
ENSMUSG00000002546 (predicted) ENSMUSG00000079751	=	ENSG00000167110_ENSG00000162946
ENSMUSG00000002546 (predicted) ENSMUSG00000023170	=	ENSG00000167110_ENSG00000132522
ENSMUSG00000002546 (predicted) ENSMUSG00000054967	=	ENSG00000167110_ENSG00000196150
ENSMUSG00000002546 (predicted) ENSMUSG00000031112	=	ENSG00000167110_ENSG00000134602
ENSMUSG00000002546 (predicted) ENSMUSG00000047187	=	ENSG00000167110_ENSG00000104388
ENSMUSG00000002550 (predicted) ENSMUSG00000002550	=	ENSG00000130717_ENSG00000130717
ENSMUSG00000002565 (predicted) ENSMUSG00000059923	=	ENSG00000006747_ENSG00000177885
ENSMUSG00000002565 (predicted) ENSMUSG00000020700	=	ENSG00000006747_ENSG00000198909
ENSMUSG00000002565 (predicted) ENSMUSG00000022221	=	ENSG00000006747_ENSG00000129465
ENSMUSG00000002578 (predicted) ENSMUSG00000008136	=	ENSG00000123411_ENSG00000115641
ENSMUSG00000002578 (predicted) ENSMUSG00000021025	=	ENSG00000123411_ENSG00000100906
ENSMUSG00000002602 (known) ENSMUSG00000041417	=	ENSG00000167601_ENSG00000145675
ENSMUSG00000002602 (predicted) ENSMUSG00000042626	=	ENSG00000167601_ENSG00000160691
ENSMUSG00000002602 (predicted) ENSMUSG00000031834	=	ENSG00000167601_ENSG00000105647
ENSMUSG00000002602 (predicted) ENSMUSG00000002602	=	ENSG00000167601_ENSG00000167601
ENSMUSG00000002602 (predicted) ENSMUSG00000066877	=	ENSG00000167601_ENSG00000071051
ENSMUSG00000002602 (predicted) ENSMUSG00000016933	=	ENSG00000167601_ENSG00000124181
ENSMUSG00000002602 (predicted) ENSMUSG00000028698	=	ENSG00000167601_ENSG00000117461
ENSMUSG00000002602 (predicted) ENSMUSG00000038037	=	ENSG00000167601_ENSG00000185338
ENSMUSG00000002602 (predicted) ENSMUSG00000038546	=	ENSG00000167601_ENSG00000010017
ENSMUSG00000002602 (predicted) ENSMUSG00000037003	=	ENSG00000167601_ENSG00000111077
ENSMUSG00000002602 (predicted) ENSMUSG00000031451	=	ENSG00000167601_ENSG00000183087
ENSMUSG00000002602 (predicted) ENSMUSG00000032312	=	ENSG00000167601_ENSG00000103653
ENSMUSG00000002603 (known) ENSMUSG00000007613	=	ENSG00000105329_ENSG00000106799
ENSMUSG00000002603 (known) ENSMUSG00000032440	=	ENSG00000105329_ENSG00000163513
ENSMUSG00000002603 (known) ENSMUSG00000029287	=	ENSG00000105329_ENSG00000069702
ENSMUSG00000002603 (predicted) ENSMUSG00000002603	=	ENSG00000105329_ENSG00000105329
ENSMUSG00000002603 (predicted) ENSMUSG00000022892	=	ENSG00000105329_ENSG00000142192
ENSMUSG00000002625 (predicted) ENSMUSG00000020700	=	ENSG00000011243_ENSG00000198909
ENSMUSG00000002625 (predicted) ENSMUSG00000034177	=	ENSG00000011243_ENSG00000108375
ENSMUSG00000002625 (predicted) ENSMUSG00000025151	=	ENSG00000011243_ENSG00000179222
ENSMUSG00000002625 (predicted) ENSMUSG00000003662	=	ENSG00000011243_ENSG00000144021
ENSMUSG00000002625 (predicted) ENSMUSG00000024927	=	ENSG00000011243_ENSG00000173039
ENSMUSG00000002625 (predicted) ENSMUSG00000022346	=	ENSG00000011243_ENSG00000136997
ENSMUSG00000002658 (predicted) ENSMUSG00000031314	=	ENSG00000125651_ENSG00000147133
ENSMUSG00000002658 (predicted) ENSMUSG00000046532	=	ENSG00000125651_ENSG00000169083
ENSMUSG00000002658 (predicted) ENSMUSG00000028271	=	ENSG00000125651_ENSG00000137947
ENSMUSG00000002658 (predicted) ENSMUSG00000067995	=	ENSG00000125651_ENSG00000188342
ENSMUSG00000002658 (predicted) ENSMUSG00000032118	=	ENSG00000125651_ENSG00000149557
ENSMUSG00000002658 (predicted) ENSMUSG00000029838	=	ENSG00000125651_ENSG00000105894
ENSMUSG00000002658 (predicted) ENSMUSG00000015605	=	ENSG00000125651_ENSG00000112658
ENSMUSG00000002660 (predicted) ENSMUSG00000020713	=	ENSG00000125656_ENSG00000189162
ENSMUSG00000002660 (predicted) ENSMUSG00000061104	=	ENSG00000125656_ENSG00000150459
ENSMUSG00000002660 (predicted) ENSMUSG00000027637	=	ENSG00000125656_ENSG00000101084
ENSMUSG00000002660 (predicted) ENSMUSG00000021963	=	ENSG00000125656_ENSG00000150459
ENSMUSG00000002660 (predicted) ENSMUSG00000002660	=	ENSG00000125656_ENSG00000125656
ENSMUSG00000002679 (predicted) ENSMUSG00000061650	=	ENSG00000133997_ENSG00000141026
ENSMUSG00000002679 (predicted) ENSMUSG00000038481	=	ENSG00000133997_ENSG00000155111
ENSMUSG00000002679 (predicted) ENSMUSG00000037992	=	ENSG00000133997_ENSG00000131759
ENSMUSG00000002679 (predicted) ENSMUSG00000020538	=	ENSG00000133997_ENSG00000072310
ENSMUSG00000002679 (predicted) ENSMUSG00000045248	=	ENSG00000133997_ENSG00000105085
ENSMUSG00000002679 (predicted) ENSMUSG00000003444	=	ENSG00000133997_ENSG00000063322
ENSMUSG00000002679 (predicted) ENSMUSG00000022463	=	ENSG00000133997_ENSG00000198911
ENSMUSG00000002679 (predicted) ENSMUSG00000026496	=	ENSG00000133997_ENSG00000143799
ENSMUSG00000002679 (predicted) ENSMUSG00000021598	=	ENSG00000133997_ENSG00000133398
ENSMUSG00000002688 (known) ENSMUSG00000068798	=	ENSG00000184304_ENSG00000116473
ENSMUSG00000002688 (predicted) ENSMUSG00000005533	=	ENSG00000184304_ENSG00000140443
ENSMUSG00000002688 (predicted) ENSMUSG00000038861	=	ENSG00000184304_ENSG00000143393
ENSMUSG00000002688 (predicted) ENSMUSG00000002688	=	ENSG00000184304_ENSG00000184304
ENSMUSG00000002688 (predicted) ENSMUSG00000031264	=	ENSG00000184304_ENSG00000010671
ENSMUSG00000002688 (predicted) ENSMUSG00000020372	=	ENSG00000184304_ENSG00000204628
ENSMUSG00000002688 (predicted) ENSMUSG00000021108	=	ENSG00000184304_ENSG00000027075
ENSMUSG00000002688 (predicted) ENSMUSG00000045038	=	ENSG00000184304_ENSG00000171132
ENSMUSG00000002688 (predicted) ENSMUSG00000039844	=	ENSG00000184304_ENSG00000107263
ENSMUSG00000002699 (known) ENSMUSG00000042228	=	ENSG00000043462_ENSG00000147507
ENSMUSG00000002699 (known) ENSMUSG00000042351	=	ENSG00000043462_ENSG00000100351
ENSMUSG00000002699 (known) ENSMUSG00000034116	=	ENSG00000043462_ENSG00000141968
ENSMUSG00000002699 (predicted) ENSMUSG00000003283	=	ENSG00000043462_ENSG00000101336
ENSMUSG00000002699 (predicted) ENSMUSG00000034342	=	ENSG00000043462_ENSG00000110395
ENSMUSG00000002699 (predicted) ENSMUSG00000042626	=	ENSG00000043462_ENSG00000160691
ENSMUSG00000002699 (predicted) ENSMUSG00000034330	=	ENSG00000043462_ENSG00000197943
ENSMUSG00000002699 (predicted) ENSMUSG00000022148	=	ENSG00000043462_ENSG00000082074
ENSMUSG00000002699 (predicted) ENSMUSG00000032475	=	ENSG00000043462_ENSG00000158092
ENSMUSG00000002699 (predicted) ENSMUSG00000020395	=	ENSG00000043462_ENSG00000113263
ENSMUSG00000002718 (predicted) ENSMUSG00000003099	=	ENSG00000124207_ENSG00000011485
ENSMUSG00000002718 (predicted) ENSMUSG00000041301	=	ENSG00000124207_ENSG00000001626
ENSMUSG00000002718 (predicted) ENSMUSG00000015165	=	ENSG00000124207_ENSG00000104824
ENSMUSG00000002718 (predicted) ENSMUSG00000004221	=	ENSG00000124207_ENSG00000073009
ENSMUSG00000002718 (predicted) ENSMUSG00000029430	=	ENSG00000124207_ENSG00000132341
ENSMUSG00000002718 (predicted) ENSMUSG00000022346	=	ENSG00000124207_ENSG00000136997
ENSMUSG00000002718 (predicted) ENSMUSG00000028936	=	ENSG00000124207_ENSG00000116251
ENSMUSG00000002718 (predicted) ENSMUSG00000059552	=	ENSG00000124207_ENSG00000141510
ENSMUSG00000002718 (predicted) ENSMUSG00000020454	=	ENSG00000124207_ENSG00000184708
ENSMUSG00000002718 (predicted) ENSMUSG00000054484	=	ENSG00000124207_ENSG00000137842
ENSMUSG00000002718 (predicted) ENSMUSG00000028599	=	ENSG00000124207_ENSG00000028137
ENSMUSG00000002718 (predicted) ENSMUSG00000020122	=	ENSG00000124207_ENSG00000146648
ENSMUSG00000002728 (predicted) ENSMUSG00000042349	=	ENSG00000173418_ENSG00000143466
ENSMUSG00000002731 (predicted) ENSMUSG00000015697	=	ENSG00000180228_ENSG00000143379
ENSMUSG00000002731 (predicted) ENSMUSG00000032423	=	ENSG00000180228_ENSG00000135316
ENSMUSG00000002731 (predicted) ENSMUSG00000066629	=	ENSG00000180228_ENSG00000130255
ENSMUSG00000002731 (predicted) ENSMUSG00000019494	=	ENSG00000180228_ENSG00000168090
ENSMUSG00000002731 (predicted) ENSMUSG00000002731	=	ENSG00000180228_ENSG00000180228
ENSMUSG00000002731 (predicted) ENSMUSG00000066478	=	ENSG00000180228_ENSG00000130255
ENSMUSG00000002731 (predicted) ENSMUSG00000013415	=	ENSG00000180228_ENSG00000159217
ENSMUSG00000002731 (predicted) ENSMUSG00000018238	=	ENSG00000180228_ENSG00000164404
ENSMUSG00000002731 (predicted) ENSMUSG00000024079	=	ENSG00000180228_ENSG00000055332
ENSMUSG00000002731 (predicted) ENSMUSG00000015869	=	ENSG00000180228_ENSG00000161542
ENSMUSG00000002748 (known) ENSMUSG00000031715	=	ENSG00000009954_ENSG00000153147
ENSMUSG00000002748 (predicted) ENSMUSG00000027395	=	ENSG00000009954_ENSG00000125630
ENSMUSG00000002748 (predicted) ENSMUSG00000056328	=	ENSG00000009954_ENSG00000109061
ENSMUSG00000002748 (predicted) ENSMUSG00000035021	=	ENSG00000009954_ENSG00000198604
ENSMUSG00000002748 (predicted) ENSMUSG00000041801	=	ENSG00000009954_ENSG00000174307
ENSMUSG00000002748 (predicted) ENSMUSG00000027342	=	ENSG00000009954_ENSG00000132646
ENSMUSG00000002748 (predicted) ENSMUSG00000040054	=	ENSG00000009954_ENSG00000076108
ENSMUSG00000002763 (known) ENSMUSG00000032402	=	ENSG00000124587_ENSG00000166949
ENSMUSG00000002763 (predicted) ENSMUSG00000067825	=	ENSG00000124587_ENSG00000215193
ENSMUSG00000002763 (predicted) ENSMUSG00000030213	=	ENSG00000124587_ENSG00000171681
ENSMUSG00000002763 (predicted) ENSMUSG00000005907	=	ENSG00000124587_ENSG00000127980
ENSMUSG00000002768 (predicted) ENSMUSG00000035152	=	ENSG00000124733_ENSG00000006125
ENSMUSG00000002769 (known) ENSMUSG00000002769	=	ENSG00000124713_ENSG00000124713
ENSMUSG00000002769 (predicted) ENSMUSG00000018909	=	ENSG00000124713_ENSG00000137486
ENSMUSG00000002769 (predicted) ENSMUSG00000049969	=	ENSG00000124713_ENSG00000175895
ENSMUSG00000002769 (predicted) ENSMUSG00000026036	=	ENSG00000124713_ENSG00000196290
ENSMUSG00000002769 (predicted) ENSMUSG00000060890	=	ENSG00000124713_ENSG00000120500
ENSMUSG00000002778 (predicted) ENSMUSG00000026749	=	ENSG00000105438_ENSG00000119408
ENSMUSG00000002778 (predicted) ENSMUSG00000042712	=	ENSG00000105438_ENSG00000185222
ENSMUSG00000002778 (predicted) ENSMUSG00000031487	=	ENSG00000105438_ENSG00000104221
ENSMUSG00000002778 (predicted) ENSMUSG00000017707	=	ENSG00000105438_ENSG00000132824
ENSMUSG00000002791 (predicted) ENSMUSG00000042349	=	ENSG00000160209_ENSG00000143466
ENSMUSG00000002791 (predicted) ENSMUSG00000029513	=	ENSG00000160209_ENSG00000111725
ENSMUSG00000002799 (predicted) ENSMUSG00000026815	=	ENSG00000184916_ENSG00000165702
ENSMUSG00000002799 (predicted) ENSMUSG00000004263	=	ENSG00000184916_ENSG00000111676
ENSMUSG00000002808 (predicted) ENSMUSG00000008604	=	ENSG00000086289_ENSG00000160803
ENSMUSG00000002812 (predicted) ENSMUSG00000059923	=	ENSG00000177731_ENSG00000177885
ENSMUSG00000002812 (predicted) ENSMUSG00000004789	=	ENSG00000177731_ENSG00000119689
ENSMUSG00000002812 (predicted) ENSMUSG00000026305	=	ENSG00000177731_ENSG00000124831
ENSMUSG00000002812 (predicted) ENSMUSG00000032497	=	ENSG00000177731_ENSG00000093167
ENSMUSG00000002814 (predicted) ENSMUSG00000030528	=	ENSG00000177302_ENSG00000197299
ENSMUSG00000002814 (predicted) ENSMUSG00000075359	=	ENSG00000177302_ENSG00000178966
ENSMUSG00000002814 (predicted) ENSMUSG00000035367	=	ENSG00000177302_ENSG00000178966
ENSMUSG00000002814 (predicted) ENSMUSG00000020752	=	ENSG00000177302_ENSG00000108469
ENSMUSG00000002825 (predicted) ENSMUSG00000040280	=	ENSG00000213339_ENSG00000185633
ENSMUSG00000002825 (predicted) ENSMUSG00000019494	=	ENSG00000213339_ENSG00000168090
ENSMUSG00000002825 (predicted) ENSMUSG00000044147	=	ENSG00000213339_ENSG00000165527
ENSMUSG00000002825 (predicted) ENSMUSG00000015697	=	ENSG00000213339_ENSG00000143379
ENSMUSG00000002825 (predicted) ENSMUSG00000030638	=	ENSG00000213339_ENSG00000140600
ENSMUSG00000002825 (predicted) ENSMUSG00000066687	=	ENSG00000213339_ENSG00000109906
ENSMUSG00000002833 (predicted) ENSMUSG00000060216	=	ENSG00000167674_ENSG00000141480
ENSMUSG00000002833 (predicted) ENSMUSG00000018909	=	ENSG00000167674_ENSG00000137486
ENSMUSG00000002870 (known) ENSMUSG00000022673	=	ENSG00000073111_ENSG00000104738
ENSMUSG00000002870 (known) ENSMUSG00000026037	=	ENSG00000073111_ENSG00000115942
ENSMUSG00000002870 (known) ENSMUSG00000029012	=	ENSG00000073111_ENSG00000164815
ENSMUSG00000002870 (known) ENSMUSG00000005410	=	ENSG00000073111_ENSG00000100297
ENSMUSG00000002870 (known) ENSMUSG00000041859	=	ENSG00000073111_ENSG00000112118
ENSMUSG00000002870 (known) ENSMUSG00000026355	=	ENSG00000073111_ENSG00000076003
ENSMUSG00000002870 (known) ENSMUSG00000029730	=	ENSG00000073111_ENSG00000166508
ENSMUSG00000002870 (predicted) ENSMUSG00000025979	=	ENSG00000073111_ENSG00000115540
ENSMUSG00000002870 (predicted) ENSMUSG00000042349	=	ENSG00000073111_ENSG00000143466
ENSMUSG00000002870 (predicted) ENSMUSG00000046411	=	ENSG00000073111_ENSG00000198034
ENSMUSG00000002870 (predicted) ENSMUSG00000052373	=	ENSG00000073111_ENSG00000161647
ENSMUSG00000002870 (predicted) ENSMUSG00000040274	=	ENSG00000073111_ENSG00000105810
ENSMUSG00000002870 (predicted) ENSMUSG00000026669	=	ENSG00000073111_ENSG00000065328
ENSMUSG00000002870 (predicted) ENSMUSG00000032218	=	ENSG00000073111_ENSG00000157456
ENSMUSG00000002870 (predicted) ENSMUSG00000028796	=	ENSG00000073111_ENSG00000134686
ENSMUSG00000002870 (predicted) ENSMUSG00000027793	=	ENSG00000073111_ENSG00000133101
ENSMUSG00000002870 (predicted) ENSMUSG00000032192	=	ENSG00000073111_ENSG00000069966
ENSMUSG00000002870 (predicted) ENSMUSG00000006728	=	ENSG00000073111_ENSG00000135446
ENSMUSG00000002870 (predicted) ENSMUSG00000031697	=	ENSG00000073111_ENSG00000091651
ENSMUSG00000002870 (predicted) ENSMUSG00000030867	=	ENSG00000073111_ENSG00000166851
ENSMUSG00000002870 (predicted) ENSMUSG00000044303	=	ENSG00000073111_ENSG00000147889
ENSMUSG00000002870 (predicted) ENSMUSG00000017499	=	ENSG00000073111_ENSG00000094804
ENSMUSG00000002897 (predicted) ENSMUSG00000025929	=	ENSG00000177663_ENSG00000112115
ENSMUSG00000002948 (predicted) ENSMUSG00000002948	=	ENSG00000076984_ENSG00000076984
ENSMUSG00000002948 (predicted) ENSMUSG00000032715	=	ENSG00000076984_ENSG00000101255
ENSMUSG00000002948 (predicted) ENSMUSG00000004054	=	ENSG00000076984_ENSG00000173327
ENSMUSG00000002948 (predicted) ENSMUSG00000060890	=	ENSG00000076984_ENSG00000120500
ENSMUSG00000002948 (predicted) ENSMUSG00000024383	=	ENSG00000076984_ENSG00000169967
ENSMUSG00000002948 (predicted) ENSMUSG00000028841	=	ENSG00000076984_ENSG00000142675
ENSMUSG00000002948 (predicted) ENSMUSG00000021754	=	ENSG00000076984_ENSG00000095015
ENSMUSG00000002957 (predicted) ENSMUSG00000035152	=	ENSG00000183020_ENSG00000006125
ENSMUSG00000002957 (predicted) ENSMUSG00000031681	=	ENSG00000183020_ENSG00000170365
ENSMUSG00000002957 (predicted) ENSMUSG00000060216	=	ENSG00000183020_ENSG00000141480
ENSMUSG00000002957 (predicted) ENSMUSG00000024096	=	ENSG00000183020_ENSG00000017797
ENSMUSG00000002963 (predicted) ENSMUSG00000080024	=	ENSG00000039650_ENSG00000185247
ENSMUSG00000002963 (predicted) ENSMUSG00000055816	=	ENSG00000039650_ENSG00000185247
ENSMUSG00000002963 (predicted) ENSMUSG00000079349	=	ENSG00000039650_ENSG00000185247
ENSMUSG00000002963 (predicted) ENSMUSG00000031179	=	ENSG00000039650_ENSG00000185247
ENSMUSG00000002963 (predicted) ENSMUSG00000032939	=	ENSG00000039650_ENSG00000102900
ENSMUSG00000002963 (predicted) ENSMUSG00000059539	=	ENSG00000039650_ENSG00000185247
ENSMUSG00000002963 (predicted) ENSMUSG00000027905	=	ENSG00000039650_ENSG00000064703
ENSMUSG00000002963 (predicted) ENSMUSG00000027010	=	ENSG00000039650_ENSG00000115840
ENSMUSG00000002963 (predicted) ENSMUSG00000079350	=	ENSG00000039650_ENSG00000185247
ENSMUSG00000002963 (predicted) ENSMUSG00000057421	=	ENSG00000039650_ENSG00000001497
ENSMUSG00000002963 (predicted) ENSMUSG00000051768	=	ENSG00000039650_ENSG00000073050
ENSMUSG00000002963 (predicted) ENSMUSG00000031118	=	ENSG00000039650_ENSG00000185247
ENSMUSG00000002963 (predicted) ENSMUSG00000043453	=	ENSG00000039650_ENSG00000185247
ENSMUSG00000002963 (predicted) ENSMUSG00000055746	=	ENSG00000039650_ENSG00000185247
ENSMUSG00000002963 (predicted) ENSMUSG00000080026	=	ENSG00000039650_ENSG00000185247
ENSMUSG00000002963 (predicted) ENSMUSG00000018548	=	ENSG00000039650_ENSG00000108395
ENSMUSG00000002963 (predicted) ENSMUSG00000021540	=	ENSG00000039650_ENSG00000113658
ENSMUSG00000002963 (predicted) ENSMUSG00000068697	=	ENSG00000039650_ENSG00000177791
ENSMUSG00000002963 (predicted) ENSMUSG00000022285	=	ENSG00000039650_ENSG00000164924
ENSMUSG00000002963 (predicted) ENSMUSG00000076432	=	ENSG00000039650_ENSG00000134308
ENSMUSG00000002963 (predicted) ENSMUSG00000041859	=	ENSG00000039650_ENSG00000112118
ENSMUSG00000002963 (predicted) ENSMUSG00000046301	=	ENSG00000039650_ENSG00000185247
ENSMUSG00000002963 (predicted) ENSMUSG00000063728	=	ENSG00000039650_ENSG00000185247
ENSMUSG00000002963 (predicted) ENSMUSG00000049717	=	ENSG00000039650_ENSG00000174405
ENSMUSG00000002963 (predicted) ENSMUSG00000021615	=	ENSG00000039650_ENSG00000152422
ENSMUSG00000002963 (predicted) ENSMUSG00000025857	=	ENSG00000039650_ENSG00000164818
ENSMUSG00000002963 (predicted) ENSMUSG00000033343	=	ENSG00000039650_ENSG00000185247
ENSMUSG00000002983 (predicted) ENSMUSG00000026615	=	ENSG00000104856_ENSG00000136628
ENSMUSG00000002983 (predicted) ENSMUSG00000032481	=	ENSG00000104856_ENSG00000173473
ENSMUSG00000002983 (predicted) ENSMUSG00000023018	=	ENSG00000104856_ENSG00000066117
ENSMUSG00000002983 (predicted) ENSMUSG00000046949	=	ENSG00000104856_ENSG00000124588
ENSMUSG00000002983 (predicted) ENSMUSG00000031311	=	ENSG00000104856_ENSG00000147140
ENSMUSG00000002983 (predicted) ENSMUSG00000078619	=	ENSG00000104856_ENSG00000108604
ENSMUSG00000002983 (predicted) ENSMUSG00000024927	=	ENSG00000104856_ENSG00000173039
ENSMUSG00000002983 (predicted) ENSMUSG00000024826	=	ENSG00000104856_ENSG00000133884
ENSMUSG00000002983 (predicted) ENSMUSG00000047126	=	ENSG00000104856_ENSG00000141367
ENSMUSG00000002983 (predicted) ENSMUSG00000025199	=	ENSG00000104856_ENSG00000213341
ENSMUSG00000002983 (predicted) ENSMUSG00000003438	=	ENSG00000104856_ENSG00000105197
ENSMUSG00000002983 (predicted) ENSMUSG00000018446	=	ENSG00000104856_ENSG00000108561
ENSMUSG00000002983 (predicted) ENSMUSG00000029438	=	ENSG00000104856_ENSG00000110987
ENSMUSG00000002983 (predicted) ENSMUSG00000025225	=	ENSG00000104856_ENSG00000077150
ENSMUSG00000002983 (predicted) ENSMUSG00000021025	=	ENSG00000104856_ENSG00000100906
ENSMUSG00000002983 (predicted) ENSMUSG00000039630	=	ENSG00000104856_ENSG00000153187
ENSMUSG00000002983 (predicted) ENSMUSG00000025369	=	ENSG00000104856_ENSG00000139613
ENSMUSG00000002983 (predicted) ENSMUSG00000031754	=	ENSG00000104856_ENSG00000167005
ENSMUSG00000002983 (predicted) ENSMUSG00000061848	=	ENSG00000104856_ENSG00000164587
ENSMUSG00000002983 (predicted) ENSMUSG00000003731	=	ENSG00000104856_ENSG00000025800
ENSMUSG00000002983 (predicted) ENSMUSG00000020277	=	ENSG00000104856_ENSG00000141959
ENSMUSG00000002983 (predicted) ENSMUSG00000028163	=	ENSG00000104856_ENSG00000109320
ENSMUSG00000002983 (predicted) ENSMUSG00000031066	=	ENSG00000104856_ENSG00000102226
ENSMUSG00000002983 (predicted) ENSMUSG00000055041	=	ENSG00000104856_ENSG00000170619
ENSMUSG00000002983 (predicted) ENSMUSG00000024608	=	ENSG00000104856_ENSG00000164587
ENSMUSG00000002983 (predicted) ENSMUSG00000031010	=	ENSG00000104856_ENSG00000124486
ENSMUSG00000002983 (predicted) ENSMUSG00000022905	=	ENSG00000104856_ENSG00000114030
ENSMUSG00000002983 (predicted) ENSMUSG00000030079	=	ENSG00000104856_ENSG00000175792
ENSMUSG00000002983 (predicted) ENSMUSG00000051154	=	ENSG00000104856_ENSG00000148444
ENSMUSG00000002983 (predicted) ENSMUSG00000051355	=	ENSG00000104856_ENSG00000173163
ENSMUSG00000002983 (predicted) ENSMUSG00000029213	=	ENSG00000104856_ENSG00000169019
ENSMUSG00000002983 (predicted) ENSMUSG00000036513	=	ENSG00000104856_ENSG00000114744
ENSMUSG00000002983 (predicted) ENSMUSG00000007033	=	ENSG00000104856_ENSG00000204390
ENSMUSG00000002983 (predicted) ENSMUSG00000027163	=	ENSG00000104856_ENSG00000110442
ENSMUSG00000002983 (predicted) ENSMUSG00000069729	=	ENSG00000104856_ENSG00000049618
ENSMUSG00000002983 (predicted) ENSMUSG00000055531	=	ENSG00000104856_ENSG00000111605
ENSMUSG00000002983 (predicted) ENSMUSG00000024359	=	ENSG00000104856_ENSG00000113013
ENSMUSG00000002983 (predicted) ENSMUSG00000067274	=	ENSG00000104856_ENSG00000089157
ENSMUSG00000002983 (predicted) ENSMUSG00000042705	=	ENSG00000104856_ENSG00000145781
ENSMUSG00000002983 (predicted) ENSMUSG00000002983	=	ENSG00000104856_ENSG00000104856
ENSMUSG00000002983 (predicted) ENSMUSG00000062591	=	ENSG00000104856_ENSG00000104833
ENSMUSG00000002983 (predicted) ENSMUSG00000062582	=	ENSG00000104856_ENSG00000156482
ENSMUSG00000002983 (predicted) ENSMUSG00000026864	=	ENSG00000104856_ENSG00000044574
ENSMUSG00000002983 (predicted) ENSMUSG00000025508	=	ENSG00000104856_ENSG00000177600
ENSMUSG00000002983 (predicted) ENSMUSG00000022710	=	ENSG00000104856_ENSG00000187555
ENSMUSG00000002983 (predicted) ENSMUSG00000027671	=	ENSG00000104856_ENSG00000136518
ENSMUSG00000002983 (predicted) ENSMUSG00000033712	=	ENSG00000104856_ENSG00000158941
ENSMUSG00000002983 (predicted) ENSMUSG00000007880	=	ENSG00000104856_ENSG00000117713
ENSMUSG00000002983 (predicted) ENSMUSG00000037149	=	ENSG00000104856_ENSG00000079785
ENSMUSG00000002983 (predicted) ENSMUSG00000013629	=	ENSG00000104856_ENSG00000084774
ENSMUSG00000002983 (predicted) ENSMUSG00000023947	=	ENSG00000104856_ENSG00000146232
ENSMUSG00000002983 (predicted) ENSMUSG00000012848	=	ENSG00000104856_ENSG00000083845
ENSMUSG00000002983 (predicted) ENSMUSG00000022672	=	ENSG00000104856_ENSG00000121031
ENSMUSG00000002983 (predicted) ENSMUSG00000031161	=	ENSG00000104856_ENSG00000094631
ENSMUSG00000002983 (predicted) ENSMUSG00000046620	=	ENSG00000104856_ENSG00000142534
ENSMUSG00000002983 (predicted) ENSMUSG00000028820	=	ENSG00000104856_ENSG00000116560
ENSMUSG00000002983 (predicted) ENSMUSG00000032187	=	ENSG00000104856_ENSG00000127616
ENSMUSG00000002983 (predicted) ENSMUSG00000024507	=	ENSG00000104856_ENSG00000133835
ENSMUSG00000002984 (predicted) ENSMUSG00000028998	=	ENSG00000130204_ENSG00000196683
ENSMUSG00000002985 (predicted) ENSMUSG00000024695	=	ENSG00000130203_ENSG00000186660
ENSMUSG00000002985 (predicted) ENSMUSG00000029368	=	ENSG00000130203_ENSG00000163631
ENSMUSG00000002985 (predicted) ENSMUSG00000022892	=	ENSG00000130203_ENSG00000142192
ENSMUSG00000002992 (predicted) ENSMUSG00000029368	=	ENSG00000213044_ENSG00000163631
ENSMUSG00000002996 (predicted) ENSMUSG00000009079	=	ENSG00000105856_ENSG00000182944
ENSMUSG00000002996 (predicted) ENSMUSG00000036955	=	ENSG00000105856_ENSG00000198954
ENSMUSG00000002996 (predicted) ENSMUSG00000031681	=	ENSG00000105856_ENSG00000170365
ENSMUSG00000002996 (predicted) ENSMUSG00000052763	=	ENSG00000105856_ENSG00000170260
ENSMUSG00000002997 (predicted) ENSMUSG00000002997	=	ENSG00000005249_ENSG00000005249
ENSMUSG00000003031 (known) ENSMUSG00000028832	=	ENSG00000111276_ENSG00000117632
ENSMUSG00000003031 (known) ENSMUSG00000027715	=	ENSG00000111276_ENSG00000145386
ENSMUSG00000003031 (known) ENSMUSG00000025358	=	ENSG00000111276_ENSG00000123374
ENSMUSG00000003031 (known) ENSMUSG00000041431	=	ENSG00000111276_ENSG00000134057
ENSMUSG00000003031 (known) ENSMUSG00000034165	=	ENSG00000111276_ENSG00000112576
ENSMUSG00000003031 (known) ENSMUSG00000070348	=	ENSG00000111276_ENSG00000110092
ENSMUSG00000003031 (known) ENSMUSG00000006728	=	ENSG00000111276_ENSG00000135446
ENSMUSG00000003031 (predicted) ENSMUSG00000025917	=	ENSG00000111276_ENSG00000121022
ENSMUSG00000003031 (predicted) ENSMUSG00000042228	=	ENSG00000111276_ENSG00000147507
ENSMUSG00000003031 (predicted) ENSMUSG00000028212	=	ENSG00000111276_ENSG00000175305
ENSMUSG00000003031 (predicted) ENSMUSG00000025132	=	ENSG00000111276_ENSG00000141522
ENSMUSG00000003031 (predicted) ENSMUSG00000014932	=	ENSG00000111276_ENSG00000176105
ENSMUSG00000003031 (predicted) ENSMUSG00000021929	=	ENSG00000111276_ENSG00000102753
ENSMUSG00000003031 (predicted) ENSMUSG00000026942	=	ENSG00000111276_ENSG00000127191
ENSMUSG00000003031 (predicted) ENSMUSG00000051391	=	ENSG00000111276_ENSG00000170027
ENSMUSG00000003031 (predicted) ENSMUSG00000027793	=	ENSG00000111276_ENSG00000133101
ENSMUSG00000003031 (predicted) ENSMUSG00000020290	=	ENSG00000111276_ENSG00000082898
ENSMUSG00000003031 (predicted) ENSMUSG00000048574	=	ENSG00000111276_ENSG00000134057
ENSMUSG00000003031 (predicted) ENSMUSG00000008450	=	ENSG00000111276_ENSG00000102898
ENSMUSG00000003031 (predicted) ENSMUSG00000019505	=	ENSG00000111276_ENSG00000170315
ENSMUSG00000003031 (predicted) ENSMUSG00000029223	=	ENSG00000111276_ENSG00000154277
ENSMUSG00000003031 (predicted) ENSMUSG00000028969	=	ENSG00000111276_ENSG00000164885
ENSMUSG00000003031 (predicted) ENSMUSG00000020849	=	ENSG00000111276_ENSG00000108953
ENSMUSG00000003031 (predicted) ENSMUSG00000029430	=	ENSG00000111276_ENSG00000132341
ENSMUSG00000003031 (predicted) ENSMUSG00000018326	=	ENSG00000111276_ENSG00000166913
ENSMUSG00000003031 (predicted) ENSMUSG00000027646	=	ENSG00000111276_ENSG00000197122
ENSMUSG00000003031 (predicted) ENSMUSG00000040274	=	ENSG00000111276_ENSG00000105810
ENSMUSG00000003033 (known) ENSMUSG00000035152	=	ENSG00000072958_ENSG00000006125
ENSMUSG00000003033 (predicted) ENSMUSG00000028890	=	ENSG00000072958_ENSG00000188786
ENSMUSG00000003033 (predicted) ENSMUSG00000018765	=	ENSG00000072958_ENSG00000129245
ENSMUSG00000003033 (predicted) ENSMUSG00000046688	=	ENSG00000072958_ENSG00000145365
ENSMUSG00000003033 (predicted) ENSMUSG00000028807	=	ENSG00000072958_ENSG00000160062
ENSMUSG00000003033 (predicted) ENSMUSG00000057615	=	ENSG00000072958_ENSG00000182195
ENSMUSG00000003033 (predicted) ENSMUSG00000020888	=	ENSG00000072958_ENSG00000004975
ENSMUSG00000003033 (predicted) ENSMUSG00000029368	=	ENSG00000072958_ENSG00000163631
ENSMUSG00000003037 (predicted) ENSMUSG00000028906	=	ENSG00000167461_ENSG00000159023
ENSMUSG00000003037 (predicted) ENSMUSG00000064181	=	ENSG00000167461_ENSG00000127328
ENSMUSG00000003037 (predicted) ENSMUSG00000020671	=	ENSG00000167461_ENSG00000084733
ENSMUSG00000003037 (predicted) ENSMUSG00000026672	=	ENSG00000167461_ENSG00000123240
ENSMUSG00000003037 (predicted) ENSMUSG00000031157	=	ENSG00000167461_ENSG00000102103
ENSMUSG00000003051 (predicted) ENSMUSG00000055762	=	ENSG00000163435_ENSG00000104529
ENSMUSG00000003051 (predicted) ENSMUSG00000020916	=	ENSG00000163435_ENSG00000126337
ENSMUSG00000003051 (predicted) ENSMUSG00000057723	=	ENSG00000163435_ENSG00000094796
ENSMUSG00000003051 (predicted) ENSMUSG00000026192	=	ENSG00000163435_ENSG00000138363
ENSMUSG00000003051 (predicted) ENSMUSG00000003814	=	ENSG00000163435_ENSG00000179218
ENSMUSG00000003051 (predicted) ENSMUSG00000003402	=	ENSG00000163435_ENSG00000130175
ENSMUSG00000003051 (predicted) ENSMUSG00000049548	=	ENSG00000163435_ENSG00000161850
ENSMUSG00000003051 (predicted) ENSMUSG00000012350	=	ENSG00000163435_ENSG00000135373
ENSMUSG00000003051 (predicted) ENSMUSG00000032314	=	ENSG00000163435_ENSG00000140374
ENSMUSG00000003051 (predicted) ENSMUSG00000043485	=	ENSG00000163435_ENSG00000094796
ENSMUSG00000003051 (predicted) ENSMUSG00000056220	=	ENSG00000163435_ENSG00000116711
ENSMUSG00000003051 (predicted) ENSMUSG00000048981	=	ENSG00000163435_ENSG00000094796
ENSMUSG00000003051 (predicted) ENSMUSG00000028851	=	ENSG00000163435_ENSG00000090273
ENSMUSG00000003051 (predicted) ENSMUSG00000022241	=	ENSG00000163435_ENSG00000113407
ENSMUSG00000003051 (predicted) ENSMUSG00000040407	=	ENSG00000163435_ENSG00000127914
ENSMUSG00000003051 (predicted) ENSMUSG00000049871	=	ENSG00000163435_ENSG00000167984
ENSMUSG00000003051 (predicted) ENSMUSG00000035592	=	ENSG00000163435_ENSG00000094796
ENSMUSG00000003051 (predicted) ENSMUSG00000035692	=	ENSG00000163435_ENSG00000187608
ENSMUSG00000003051 (predicted) ENSMUSG00000031207	=	ENSG00000163435_ENSG00000147065
ENSMUSG00000003051 (predicted) ENSMUSG00000025130	=	ENSG00000163435_ENSG00000185624
ENSMUSG00000003051 (predicted) ENSMUSG00000009079	=	ENSG00000163435_ENSG00000182944
ENSMUSG00000003051 (predicted) ENSMUSG00000029581	=	ENSG00000163435_ENSG00000075618
ENSMUSG00000003051 (predicted) ENSMUSG00000071650	=	ENSG00000163435_ENSG00000089597
ENSMUSG00000003051 (predicted) ENSMUSG00000021737	=	ENSG00000163435_ENSG00000163636
ENSMUSG00000003051 (predicted) ENSMUSG00000016946	=	ENSG00000163435_ENSG00000167977
ENSMUSG00000003051 (predicted) ENSMUSG00000029777	=	ENSG00000163435_ENSG00000106105
ENSMUSG00000003068 (predicted) ENSMUSG00000025979	=	ENSG00000118046_ENSG00000115540
ENSMUSG00000003068 (predicted) ENSMUSG00000059866	=	ENSG00000118046_ENSG00000168884
ENSMUSG00000003068 (predicted) ENSMUSG00000030397	=	ENSG00000118046_ENSG00000007047
ENSMUSG00000003068 (predicted) ENSMUSG00000069631	=	ENSG00000118046_ENSG00000125695
ENSMUSG00000003068 (predicted) ENSMUSG00000066357	=	ENSG00000118046_ENSG00000178252
ENSMUSG00000003068 (predicted) ENSMUSG00000003068	=	ENSG00000118046_ENSG00000118046
ENSMUSG00000003068 (predicted) ENSMUSG00000028518	=	ENSG00000118046_ENSG00000162409
ENSMUSG00000003068 (predicted) ENSMUSG00000036707	=	ENSG00000118046_ENSG00000135932
ENSMUSG00000003068 (predicted) ENSMUSG00000026027	=	ENSG00000118046_ENSG00000082146
ENSMUSG00000003072 (predicted) ENSMUSG00000006941	=	ENSG00000099624_ENSG00000114784
ENSMUSG00000003072 (predicted) ENSMUSG00000021737	=	ENSG00000099624_ENSG00000163636
ENSMUSG00000003072 (predicted) ENSMUSG00000019970	=	ENSG00000099624_ENSG00000118515
ENSMUSG00000003072 (predicted) ENSMUSG00000041135	=	ENSG00000099624_ENSG00000104312
ENSMUSG00000003072 (predicted) ENSMUSG00000038160	=	ENSG00000099624_ENSG00000057663
ENSMUSG00000003099 (predicted) ENSMUSG00000021055	=	ENSG00000011485_ENSG00000140009
ENSMUSG00000003099 (predicted) ENSMUSG00000079751	=	ENSG00000011485_ENSG00000162946
ENSMUSG00000003099 (predicted) ENSMUSG00000024431	=	ENSG00000011485_ENSG00000113580
ENSMUSG00000003099 (predicted) ENSMUSG00000003099	=	ENSG00000011485_ENSG00000011485
ENSMUSG00000003099 (predicted) ENSMUSG00000043051	=	ENSG00000011485_ENSG00000162946
ENSMUSG00000003099 (predicted) ENSMUSG00000020611	=	ENSG00000011485_ENSG00000120063
ENSMUSG00000003099 (predicted) ENSMUSG00000019768	=	ENSG00000011485_ENSG00000091831
ENSMUSG00000003119 (predicted) ENSMUSG00000057723	=	ENSG00000167258_ENSG00000094796
ENSMUSG00000003119 (predicted) ENSMUSG00000048981	=	ENSG00000167258_ENSG00000094796
ENSMUSG00000003119 (predicted) ENSMUSG00000046095	=	ENSG00000167258_ENSG00000108759
ENSMUSG00000003119 (predicted) ENSMUSG00000061136	=	ENSG00000167258_ENSG00000196504
ENSMUSG00000003119 (predicted) ENSMUSG00000070335	=	ENSG00000167258_ENSG00000204873
ENSMUSG00000003119 (predicted) ENSMUSG00000035592	=	ENSG00000167258_ENSG00000094796
ENSMUSG00000003119 (predicted) ENSMUSG00000059845	=	ENSG00000167258_ENSG00000204873
ENSMUSG00000003119 (predicted) ENSMUSG00000043485	=	ENSG00000167258_ENSG00000094796
ENSMUSG00000003123 (predicted) ENSMUSG00000027455	=	ENSG00000079435_ENSG00000088833
ENSMUSG00000003131 (predicted) ENSMUSG00000021127	=	ENSG00000168092_ENSG00000185650
ENSMUSG00000003131 (predicted) ENSMUSG00000022185	=	ENSG00000168092_ENSG00000100813
ENSMUSG00000003131 (predicted) ENSMUSG00000003131	=	ENSG00000168092_ENSG00000168092
ENSMUSG00000003131 (predicted) ENSMUSG00000047417	=	ENSG00000168092_ENSG00000079313
ENSMUSG00000003131 (predicted) ENSMUSG00000020745	=	ENSG00000168092_ENSG00000007168
ENSMUSG00000003131 (predicted) ENSMUSG00000022372	=	ENSG00000168092_ENSG00000155926
ENSMUSG00000003131 (predicted) ENSMUSG00000003438	=	ENSG00000168092_ENSG00000105197
ENSMUSG00000003131 (predicted) ENSMUSG00000020857	=	ENSG00000168092_ENSG00000011052
ENSMUSG00000003131 (predicted) ENSMUSG00000020287	=	ENSG00000168092_ENSG00000103152
ENSMUSG00000003131 (predicted) ENSMUSG00000071856	=	ENSG00000168092_ENSG00000171444
ENSMUSG00000003131 (predicted) ENSMUSG00000019857	=	ENSG00000168092_ENSG00000111875
ENSMUSG00000003131 (predicted) ENSMUSG00000055334	=	ENSG00000168092_ENSG00000169371
ENSMUSG00000003131 (predicted) ENSMUSG00000053189	=	ENSG00000168092_ENSG00000079313
ENSMUSG00000003131 (predicted) ENSMUSG00000028906	=	ENSG00000168092_ENSG00000159023
ENSMUSG00000003131 (predicted) ENSMUSG00000021958	=	ENSG00000168092_ENSG00000104637
ENSMUSG00000003131 (predicted) ENSMUSG00000023826	=	ENSG00000168092_ENSG00000185345
ENSMUSG00000003131 (predicted) ENSMUSG00000005447	=	ENSG00000168092_ENSG00000079462
ENSMUSG00000003131 (predicted) ENSMUSG00000067274	=	ENSG00000168092_ENSG00000089157
ENSMUSG00000003131 (predicted) ENSMUSG00000027164	=	ENSG00000168092_ENSG00000175104
ENSMUSG00000003131 (predicted) ENSMUSG00000029513	=	ENSG00000168092_ENSG00000111725
ENSMUSG00000003153 (predicted) ENSMUSG00000034243	=	ENSG00000059804_ENSG00000173230
ENSMUSG00000003161 (predicted) ENSMUSG00000024563	=	ENSG00000075142_ENSG00000175387
ENSMUSG00000003161 (predicted) ENSMUSG00000026893	=	ENSG00000075142_ENSG00000115271
ENSMUSG00000003161 (predicted) ENSMUSG00000003161	=	ENSG00000075142_ENSG00000075142
ENSMUSG00000003161 (predicted) ENSMUSG00000006056	=	ENSG00000075142_ENSG00000136436
ENSMUSG00000003161 (predicted) ENSMUSG00000005202	=	ENSG00000075142_ENSG00000129214
ENSMUSG00000003166 (predicted) ENSMUSG00000018363	=	ENSG00000070413_ENSG00000108854
ENSMUSG00000003184 (predicted) ENSMUSG00000051159	=	ENSG00000126456_ENSG00000125931
ENSMUSG00000003184 (predicted) ENSMUSG00000003184	=	ENSG00000126456_ENSG00000126456
ENSMUSG00000003184 (predicted) ENSMUSG00000022521	=	ENSG00000126456_ENSG00000005339
ENSMUSG00000003184 (predicted) ENSMUSG00000028691	=	ENSG00000126456_ENSG00000117450
ENSMUSG00000003184 (predicted) ENSMUSG00000018363	=	ENSG00000126456_ENSG00000108854
ENSMUSG00000003190 (predicted) ENSMUSG00000007659	=	ENSG00000126453_ENSG00000171552
ENSMUSG00000003200 (predicted) ENSMUSG00000053886	=	ENSG00000141985_ENSG00000104611
ENSMUSG00000003200 (predicted) ENSMUSG00000058550	=	ENSG00000141985_ENSG00000121570
ENSMUSG00000003200 (predicted) ENSMUSG00000030638	=	ENSG00000141985_ENSG00000140600
ENSMUSG00000003200 (predicted) ENSMUSG00000032504	=	ENSG00000141985_ENSG00000170248
ENSMUSG00000003200 (predicted) ENSMUSG00000040990	=	ENSG00000141985_ENSG00000147010
ENSMUSG00000003200 (predicted) ENSMUSG00000078954	=	ENSG00000141985_ENSG00000186654
ENSMUSG00000003200 (predicted) ENSMUSG00000024182	=	ENSG00000141985_ENSG00000103126
ENSMUSG00000003200 (predicted) ENSMUSG00000079966	=	ENSG00000141985_ENSG00000121570
ENSMUSG00000003200 (predicted) ENSMUSG00000028488	=	ENSG00000141985_ENSG00000107295
ENSMUSG00000003200 (predicted) ENSMUSG00000003200	=	ENSG00000141985_ENSG00000141985
ENSMUSG00000003206 (predicted) ENSMUSG00000032717	=	ENSG00000105246_ENSG00000112559
ENSMUSG00000003206 (predicted) ENSMUSG00000032402	=	ENSG00000105246_ENSG00000166949
ENSMUSG00000003226 (known) ENSMUSG00000023826	=	ENSG00000153201_ENSG00000185345
ENSMUSG00000003226 (predicted) ENSMUSG00000029368	=	ENSG00000153201_ENSG00000163631
ENSMUSG00000003226 (predicted) ENSMUSG00000026021	=	ENSG00000153201_ENSG00000116030
ENSMUSG00000003226 (predicted) ENSMUSG00000022346	=	ENSG00000153201_ENSG00000136997
ENSMUSG00000003226 (predicted) ENSMUSG00000015120	=	ENSG00000153201_ENSG00000103275
ENSMUSG00000003226 (predicted) ENSMUSG00000029430	=	ENSG00000153201_ENSG00000132341
ENSMUSG00000003227 (predicted) ENSMUSG00000059327	=	ENSG00000135960_ENSG00000158813
ENSMUSG00000003227 (predicted) ENSMUSG00000020941	=	ENSG00000135960_ENSG00000006062
ENSMUSG00000003227 (predicted) ENSMUSG00000021277	=	ENSG00000135960_ENSG00000131323
ENSMUSG00000003233 (predicted) ENSMUSG00000040007	=	ENSG00000161202_ENSG00000140320
ENSMUSG00000003233 (predicted) ENSMUSG00000038914	=	ENSG00000161202_ENSG00000101191
ENSMUSG00000003233 (predicted) ENSMUSG00000026455	=	ENSG00000161202_ENSG00000117153
ENSMUSG00000003233 (predicted) ENSMUSG00000044469	=	ENSG00000161202_ENSG00000185361
ENSMUSG00000003233 (predicted) ENSMUSG00000039452	=	ENSG00000161202_ENSG00000157734
ENSMUSG00000003233 (predicted) ENSMUSG00000075040	=	ENSG00000161202_ENSG00000175213
ENSMUSG00000003233 (predicted) ENSMUSG00000025162	=	ENSG00000161202_ENSG00000141551
ENSMUSG00000003233 (predicted) ENSMUSG00000032497	=	ENSG00000161202_ENSG00000093167
ENSMUSG00000003233 (predicted) ENSMUSG00000029228	=	ENSG00000161202_ENSG00000072201
ENSMUSG00000003233 (predicted) ENSMUSG00000038909	=	ENSG00000161202_ENSG00000136504
ENSMUSG00000003233 (predicted) ENSMUSG00000006932	=	ENSG00000161202_ENSG00000168036
ENSMUSG00000003233 (predicted) ENSMUSG00000072419	=	ENSG00000161202_ENSG00000163530
ENSMUSG00000003233 (predicted) ENSMUSG00000044065	=	ENSG00000161202_ENSG00000163530
ENSMUSG00000003233 (predicted) ENSMUSG00000021506	=	ENSG00000161202_ENSG00000069011
ENSMUSG00000003233 (predicted) ENSMUSG00000021258	=	ENSG00000161202_ENSG00000090061
ENSMUSG00000003233 (predicted) ENSMUSG00000021096	=	ENSG00000161202_ENSG00000100614
ENSMUSG00000003233 (predicted) ENSMUSG00000028952	=	ENSG00000161202_ENSG00000204859
ENSMUSG00000003233 (predicted) ENSMUSG00000015748	=	ENSG00000161202_ENSG00000117360
ENSMUSG00000003233 (predicted) ENSMUSG00000022577	=	ENSG00000161202_ENSG00000176956
ENSMUSG00000003234 (predicted) ENSMUSG00000028688	=	ENSG00000161204_ENSG00000132773
ENSMUSG00000003234 (predicted) ENSMUSG00000029304	=	ENSG00000161204_ENSG00000118785
ENSMUSG00000003234 (predicted) ENSMUSG00000019731	=	ENSG00000161204_ENSG00000127526
ENSMUSG00000003234 (predicted) ENSMUSG00000042606	=	ENSG00000161204_ENSG00000149929
ENSMUSG00000003234 (predicted) ENSMUSG00000015536	=	ENSG00000161204_ENSG00000164172
ENSMUSG00000003234 (predicted) ENSMUSG00000071359	=	ENSG00000161204_ENSG00000028839
ENSMUSG00000003234 (predicted) ENSMUSG00000022185	=	ENSG00000161204_ENSG00000100813
ENSMUSG00000003234 (predicted) ENSMUSG00000030842	=	ENSG00000161204_ENSG00000149357
ENSMUSG00000003234 (predicted) ENSMUSG00000036285	=	ENSG00000161204_ENSG00000084092
ENSMUSG00000003234 (predicted) ENSMUSG00000042707	=	ENSG00000161204_ENSG00000163879
ENSMUSG00000003269 (known) ENSMUSG00000038023	=	ENSG00000105443_ENSG00000185344
ENSMUSG00000003269 (predicted) ENSMUSG00000031150	=	ENSG00000105443_ENSG00000147144
ENSMUSG00000003269 (predicted) ENSMUSG00000044147	=	ENSG00000105443_ENSG00000165527
ENSMUSG00000003269 (predicted) ENSMUSG00000048076	=	ENSG00000105443_ENSG00000143761
ENSMUSG00000003271 (predicted) ENSMUSG00000047528	=	ENSG00000088002_ENSG00000155749
ENSMUSG00000003271 (predicted) ENSMUSG00000029272	=	ENSG00000088002_ENSG00000109193
ENSMUSG00000003279 (predicted) ENSMUSG00000020886	=	ENSG00000170579_ENSG00000132535
ENSMUSG00000003279 (predicted) ENSMUSG00000052572	=	ENSG00000170579_ENSG00000150672
ENSMUSG00000003279 (predicted) ENSMUSG00000022770	=	ENSG00000170579_ENSG00000075711
ENSMUSG00000003279 (predicted) ENSMUSG00000020483	=	ENSG00000170579_ENSG00000121083
ENSMUSG00000003282 (predicted) ENSMUSG00000029368	=	ENSG00000181690_ENSG00000163631
ENSMUSG00000003282 (predicted) ENSMUSG00000032402	=	ENSG00000181690_ENSG00000166949
ENSMUSG00000003283 (predicted) ENSMUSG00000024241	=	ENSG00000101336_ENSG00000115904
ENSMUSG00000003283 (predicted) ENSMUSG00000022436	=	ENSG00000101336_ENSG00000100092
ENSMUSG00000003283 (predicted) ENSMUSG00000041417	=	ENSG00000101336_ENSG00000145675
ENSMUSG00000003283 (predicted) ENSMUSG00000041112	=	ENSG00000101336_ENSG00000155849
ENSMUSG00000003283 (predicted) ENSMUSG00000014402	=	ENSG00000101336_ENSG00000074319
ENSMUSG00000003283 (predicted) ENSMUSG00000061665	=	ENSG00000101336_ENSG00000198087
ENSMUSG00000003283 (predicted) ENSMUSG00000022377	=	ENSG00000101336_ENSG00000153317
ENSMUSG00000003283 (predicted) ENSMUSG00000033335	=	ENSG00000101336_ENSG00000079805
ENSMUSG00000003283 (predicted) ENSMUSG00000021262	=	ENSG00000101336_ENSG00000196405
ENSMUSG00000003283 (predicted) ENSMUSG00000051721	=	ENSG00000101336_ENSG00000163026
ENSMUSG00000003283 (predicted) ENSMUSG00000021546	=	ENSG00000101336_ENSG00000165119
ENSMUSG00000003283 (predicted) ENSMUSG00000033732	=	ENSG00000101336_ENSG00000189091
ENSMUSG00000003283 (predicted) ENSMUSG00000075284	=	ENSG00000101336_ENSG00000115935
ENSMUSG00000003283 (predicted) ENSMUSG00000028790	=	ENSG00000101336_ENSG00000121774
ENSMUSG00000003283 (predicted) ENSMUSG00000003283	=	ENSG00000101336_ENSG00000101336
ENSMUSG00000003283 (predicted) ENSMUSG00000031834	=	ENSG00000101336_ENSG00000105647
ENSMUSG00000003283 (predicted) ENSMUSG00000031165	=	ENSG00000101336_ENSG00000015285
ENSMUSG00000003283 (predicted) ENSMUSG00000046223	=	ENSG00000101336_ENSG00000011422
ENSMUSG00000003283 (predicted) ENSMUSG00000040990	=	ENSG00000101336_ENSG00000147010
ENSMUSG00000003299 (predicted) ENSMUSG00000029388	=	ENSG00000105364_ENSG00000111361
ENSMUSG00000003299 (predicted) ENSMUSG00000041645	=	ENSG00000105364_ENSG00000089737
ENSMUSG00000003308 (predicted) ENSMUSG00000032265	=	ENSG00000079999_ENSG00000112773
ENSMUSG00000003308 (predicted) ENSMUSG00000024360	=	ENSG00000079999_ENSG00000120705
ENSMUSG00000003309 (predicted) ENSMUSG00000035152	=	ENSG00000129354_ENSG00000006125
ENSMUSG00000003316 (predicted) ENSMUSG00000025225	=	ENSG00000090863_ENSG00000077150
ENSMUSG00000003344 (predicted) ENSMUSG00000003344	=	ENSG00000133243_ENSG00000133243
ENSMUSG00000003344 (predicted) ENSMUSG00000031681	=	ENSG00000133243_ENSG00000170365
ENSMUSG00000003344 (predicted) ENSMUSG00000057143	=	ENSG00000133243_ENSG00000132256
ENSMUSG00000003344 (predicted) ENSMUSG00000078616	=	ENSG00000133243_ENSG00000132256
ENSMUSG00000003344 (predicted) ENSMUSG00000024563	=	ENSG00000133243_ENSG00000175387
ENSMUSG00000003344 (predicted) ENSMUSG00000030613	=	ENSG00000133243_ENSG00000137500
ENSMUSG00000003344 (predicted) ENSMUSG00000021252	=	ENSG00000133243_ENSG00000133935
ENSMUSG00000003344 (predicted) ENSMUSG00000031660	=	ENSG00000133243_ENSG00000166164
ENSMUSG00000003344 (predicted) ENSMUSG00000028269	=	ENSG00000133243_ENSG00000162645
ENSMUSG00000003344 (predicted) ENSMUSG00000029121	=	ENSG00000133243_ENSG00000072832
ENSMUSG00000003344 (predicted) ENSMUSG00000019494	=	ENSG00000133243_ENSG00000168090
ENSMUSG00000003344 (predicted) ENSMUSG00000040302	=	ENSG00000133243_ENSG00000127993
ENSMUSG00000003344 (predicted) ENSMUSG00000059552	=	ENSG00000133243_ENSG00000141510
ENSMUSG00000003344 (predicted) ENSMUSG00000015697	=	ENSG00000133243_ENSG00000143379
ENSMUSG00000003344 (predicted) ENSMUSG00000008305	=	ENSG00000133243_ENSG00000196781
ENSMUSG00000003344 (predicted) ENSMUSG00000029838	=	ENSG00000133243_ENSG00000105894
ENSMUSG00000003344 (predicted) ENSMUSG00000025103	=	ENSG00000133243_ENSG00000064726
ENSMUSG00000003344 (predicted) ENSMUSG00000066258	=	ENSG00000133243_ENSG00000132256
ENSMUSG00000003344 (predicted) ENSMUSG00000007613	=	ENSG00000133243_ENSG00000106799
ENSMUSG00000003344 (predicted) ENSMUSG00000060441	=	ENSG00000133243_ENSG00000132256
ENSMUSG00000003344 (predicted) ENSMUSG00000040972	=	ENSG00000133243_ENSG00000117154
ENSMUSG00000003344 (predicted) ENSMUSG00000057596	=	ENSG00000133243_ENSG00000132256
ENSMUSG00000003344 (predicted) ENSMUSG00000028270	=	ENSG00000133243_ENSG00000162645
ENSMUSG00000003344 (predicted) ENSMUSG00000030921	=	ENSG00000133243_ENSG00000132256
ENSMUSG00000003344 (predicted) ENSMUSG00000063885	=	ENSG00000133243_ENSG00000111640
ENSMUSG00000003344 (predicted) ENSMUSG00000018238	=	ENSG00000133243_ENSG00000164404
ENSMUSG00000003344 (predicted) ENSMUSG00000052749	=	ENSG00000133243_ENSG00000132256
ENSMUSG00000003344 (predicted) ENSMUSG00000027272	=	ENSG00000133243_ENSG00000159459
ENSMUSG00000003344 (predicted) ENSMUSG00000037742	=	ENSG00000133243_ENSG00000156508
ENSMUSG00000003345 (predicted) ENSMUSG00000021669	=	ENSG00000133275_ENSG00000113163
ENSMUSG00000003352 (predicted) ENSMUSG00000035864	=	ENSG00000167535_ENSG00000067715
ENSMUSG00000003360 (predicted) ENSMUSG00000042502	=	ENSG00000174243_ENSG00000169217
ENSMUSG00000003360 (predicted) ENSMUSG00000034681	=	ENSG00000174243_ENSG00000205937
ENSMUSG00000003360 (predicted) ENSMUSG00000070544	=	ENSG00000174243_ENSG00000198900
ENSMUSG00000003360 (predicted) ENSMUSG00000074088	=	ENSG00000174243_ENSG00000060688
ENSMUSG00000003378 (predicted) ENSMUSG00000026792	=	ENSG00000105737_ENSG00000148356
ENSMUSG00000003378 (predicted) ENSMUSG00000021556	=	ENSG00000105737_ENSG00000135052
ENSMUSG00000003378 (predicted) ENSMUSG00000022561	=	ENSG00000105737_ENSG00000197858
ENSMUSG00000003378 (predicted) ENSMUSG00000048416	=	ENSG00000105737_ENSG00000178053
ENSMUSG00000003380 (predicted) ENSMUSG00000020149	=	ENSG00000105404_ENSG00000138069
ENSMUSG00000003380 (predicted) ENSMUSG00000019868	=	ENSG00000105404_ENSG00000009844
ENSMUSG00000003380 (predicted) ENSMUSG00000058672	=	ENSG00000105404_ENSG00000137267
ENSMUSG00000003380 (predicted) ENSMUSG00000029228	=	ENSG00000105404_ENSG00000072201
ENSMUSG00000003380 (predicted) ENSMUSG00000026036	=	ENSG00000105404_ENSG00000196290
ENSMUSG00000003380 (predicted) ENSMUSG00000044465	=	ENSG00000105404_ENSG00000051009
ENSMUSG00000003380 (predicted) ENSMUSG00000018765	=	ENSG00000105404_ENSG00000129245
ENSMUSG00000003380 (predicted) ENSMUSG00000003380	=	ENSG00000105404_ENSG00000105404
ENSMUSG00000003380 (predicted) ENSMUSG00000031104	=	ENSG00000105404_ENSG00000134594
ENSMUSG00000003380 (predicted) ENSMUSG00000032388	=	ENSG00000105404_ENSG00000090487
ENSMUSG00000003380 (predicted) ENSMUSG00000022359	=	ENSG00000105404_ENSG00000156795
ENSMUSG00000003380 (predicted) ENSMUSG00000026659	=	ENSG00000105404_ENSG00000081721
ENSMUSG00000003380 (predicted) ENSMUSG00000049969	=	ENSG00000105404_ENSG00000175895
ENSMUSG00000003380 (predicted) ENSMUSG00000026728	=	ENSG00000105404_ENSG00000026025
ENSMUSG00000003380 (predicted) ENSMUSG00000026489	=	ENSG00000105404_ENSG00000163050
ENSMUSG00000003380 (predicted) ENSMUSG00000024787	=	ENSG00000105404_ENSG00000110025
ENSMUSG00000003380 (predicted) ENSMUSG00000018599	=	ENSG00000105404_ENSG00000177427
ENSMUSG00000003402 (known) ENSMUSG00000029053	=	ENSG00000130175_ENSG00000067606
ENSMUSG00000003402 (predicted) ENSMUSG00000025858	=	ENSG00000130175_ENSG00000105972
ENSMUSG00000003402 (predicted) ENSMUSG00000027882	=	ENSG00000130175_ENSG00000116266
ENSMUSG00000003402 (predicted) ENSMUSG00000027164	=	ENSG00000130175_ENSG00000175104
[truncated: 23,666 more rows]
