# Supplementary material for: Building and analyzing protein interactome networks by cross-species comparisons
Source: BMC Syst Biol. 2010 Mar 30;4:36. doi: 10.1186/1752-0509-4-36 (PMC2859380; doi:10.1186/1752-0509-4-36)
Supplement: Additional file 7 — Zip Mmus. A zipped folder containing files formatted for use in Cytoscape listed in Supplemental Table 3. These files are for Mus musculus proteins. [file 1752-0509-4-36-S7.ZIP › mmus/mmus_hsap_SpeciesSpeciesScore.eda]

mmus_hsap_SpeciesSpeciesScore.eda
ENSMUSG00000000001 (predicted) ENSMUSG00000022221	=	1.00
ENSMUSG00000000001 (predicted) ENSMUSG00000020700	=	1.00
ENSMUSG00000000001 (predicted) ENSMUSG00000071658	=	1.00
ENSMUSG00000000001 (predicted) ENSMUSG00000027164	=	1.00
ENSMUSG00000000001 (predicted) ENSMUSG00000050901	=	1.00
ENSMUSG00000000001 (predicted) ENSMUSG00000054764	=	1.00
ENSMUSG00000000028 (predicted) ENSMUSG00000030697	=	1.00
ENSMUSG00000000028 (predicted) ENSMUSG00000026669	=	1.00
ENSMUSG00000000028 (predicted) ENSMUSG00000032555	=	1.00
ENSMUSG00000000028 (predicted) ENSMUSG00000040044	=	1.00
ENSMUSG00000000028 (predicted) ENSMUSG00000029368	=	1.00
ENSMUSG00000000028 (predicted) ENSMUSG00000044303	=	1.00
ENSMUSG00000000028 (predicted) ENSMUSG00000029012	=	1.00
ENSMUSG00000000028 (predicted) ENSMUSG00000022010	=	1.00
ENSMUSG00000000028 (predicted) ENSMUSG00000023067	=	1.00
ENSMUSG00000000028 (predicted) ENSMUSG00000003662	=	1.00
ENSMUSG00000000058 (predicted) ENSMUSG00000020122	=	1.00
ENSMUSG00000000058 (predicted) ENSMUSG00000034243	=	1.00
ENSMUSG00000000058 (predicted) ENSMUSG00000007655	=	1.00
ENSMUSG00000000078 (predicted) ENSMUSG00000070348	=	1.00
ENSMUSG00000000078 (predicted) ENSMUSG00000024833	=	1.00
ENSMUSG00000000078 (predicted) ENSMUSG00000020116	=	1.00
ENSMUSG00000000078 (predicted) ENSMUSG00000032777	=	1.00
ENSMUSG00000000078 (predicted) ENSMUSG00000068740	=	1.00
ENSMUSG00000000085 (predicted) ENSMUSG00000028670	=	1.00
ENSMUSG00000000085 (predicted) ENSMUSG00000043284	=	1.00
ENSMUSG00000000085 (predicted) ENSMUSG00000025979	=	1.00
ENSMUSG00000000085 (predicted) ENSMUSG00000037012	=	1.00
ENSMUSG00000000085 (predicted) ENSMUSG00000008604	=	1.00
ENSMUSG00000000085 (predicted) ENSMUSG00000037573	=	1.00
ENSMUSG00000000085 (predicted) ENSMUSG00000028796	=	1.00
ENSMUSG00000000085 (predicted) ENSMUSG00000000085	=	1.00
ENSMUSG00000000088 (predicted) ENSMUSG00000033933	=	1.00
ENSMUSG00000000088 (predicted) ENSMUSG00000021958	=	1.00
ENSMUSG00000000088 (predicted) ENSMUSG00000020225	=	1.00
ENSMUSG00000000088 (predicted) ENSMUSG00000019494	=	1.00
ENSMUSG00000000094 (predicted) ENSMUSG00000032265	=	1.00
ENSMUSG00000000120 (predicted) ENSMUSG00000028072	=	1.00
ENSMUSG00000000120 (predicted) ENSMUSG00000049556	=	1.00
ENSMUSG00000000120 (predicted) ENSMUSG00000031887	=	1.00
ENSMUSG00000000120 (predicted) ENSMUSG00000027859	=	1.00
ENSMUSG00000000120 (predicted) ENSMUSG00000068747	=	1.00
ENSMUSG00000000120 (predicted) ENSMUSG00000074121	=	1.00
ENSMUSG00000000120 (predicted) ENSMUSG00000043811	=	1.00
ENSMUSG00000000120 (predicted) ENSMUSG00000026812	=	1.00
ENSMUSG00000000120 (predicted) ENSMUSG00000046432	=	1.00
ENSMUSG00000000131 (predicted) ENSMUSG00000043858	=	1.00
ENSMUSG00000000131 (predicted) ENSMUSG00000031487	=	1.00
ENSMUSG00000000131 (predicted) ENSMUSG00000022812	=	1.00
ENSMUSG00000000134 (predicted) ENSMUSG00000078159	=	1.00
ENSMUSG00000000134 (predicted) ENSMUSG00000040354	=	1.00
ENSMUSG00000000134 (predicted) ENSMUSG00000021024	=	1.00
ENSMUSG00000000134 (predicted) ENSMUSG00000047126	=	1.00
ENSMUSG00000000134 (predicted) ENSMUSG00000060073	=	1.00
ENSMUSG00000000134 (predicted) ENSMUSG00000028693	=	1.00
ENSMUSG00000000134 (predicted) ENSMUSG00000071708	=	1.00
ENSMUSG00000000134 (predicted) ENSMUSG00000004032	=	1.00
ENSMUSG00000000134 (predicted) ENSMUSG00000020899	=	1.00
ENSMUSG00000000134 (predicted) ENSMUSG00000025465	=	1.00
ENSMUSG00000000134 (predicted) ENSMUSG00000024231	=	1.00
ENSMUSG00000000134 (predicted) ENSMUSG00000026229	=	1.00
ENSMUSG00000000134 (predicted) ENSMUSG00000030751	=	1.00
ENSMUSG00000000134 (predicted) ENSMUSG00000024120	=	1.00
ENSMUSG00000000134 (predicted) ENSMUSG00000029581	=	1.00
ENSMUSG00000000134 (predicted) ENSMUSG00000020917	=	1.00
ENSMUSG00000000134 (predicted) ENSMUSG00000058799	=	1.00
ENSMUSG00000000134 (predicted) ENSMUSG00000001642	=	1.00
ENSMUSG00000000134 (predicted) ENSMUSG00000010376	=	1.00
ENSMUSG00000000134 (predicted) ENSMUSG00000057132	=	1.00
ENSMUSG00000000134 (predicted) ENSMUSG00000009630	=	1.00
ENSMUSG00000000134 (predicted) ENSMUSG00000024991	=	1.00
ENSMUSG00000000134 (predicted) ENSMUSG00000022142	=	1.00
ENSMUSG00000000134 (predicted) ENSMUSG00000014226	=	1.00
ENSMUSG00000000134 (predicted) ENSMUSG00000028798	=	1.00
ENSMUSG00000000134 (predicted) ENSMUSG00000004264	=	1.00
ENSMUSG00000000134 (predicted) ENSMUSG00000071650	=	1.00
ENSMUSG00000000134 (predicted) ENSMUSG00000057322	=	1.00
ENSMUSG00000000134 (predicted) ENSMUSG00000005566	=	1.00
ENSMUSG00000000134 (predicted) ENSMUSG00000054766	=	1.00
ENSMUSG00000000134 (predicted) ENSMUSG00000032504	=	1.00
ENSMUSG00000000134 (predicted) ENSMUSG00000026615	=	1.00
ENSMUSG00000000149 (predicted) ENSMUSG00000007564	=	1.00
ENSMUSG00000000168 (predicted) ENSMUSG00000035232	=	1.00
ENSMUSG00000000168 (predicted) ENSMUSG00000000168	=	1.00
ENSMUSG00000000171 (known) ENSMUSG00000058076	=	2.0
ENSMUSG00000000184 (known) ENSMUSG00000003031	=	2.0
ENSMUSG00000000184 (known) ENSMUSG00000006728	=	2.0
ENSMUSG00000000184 (known) ENSMUSG00000023067	=	2.0
ENSMUSG00000000184 (predicted) ENSMUSG00000025358	=	1.00
ENSMUSG00000000215 (predicted) ENSMUSG00000035804	=	1.00
ENSMUSG00000000215 (predicted) ENSMUSG00000005533	=	1.00
ENSMUSG00000000215 (predicted) ENSMUSG00000000215	=	1.00
ENSMUSG00000000215 (predicted) ENSMUSG00000005534	=	1.00
ENSMUSG00000000253 (predicted) ENSMUSG00000000253	=	1.00
ENSMUSG00000000266 (predicted) ENSMUSG00000021790	=	1.00
ENSMUSG00000000266 (predicted) ENSMUSG00000026815	=	1.00
ENSMUSG00000000276 (predicted) ENSMUSG00000054766	=	1.00
ENSMUSG00000000276 (predicted) ENSMUSG00000031299	=	1.00
ENSMUSG00000000276 (predicted) ENSMUSG00000026683	=	1.00
ENSMUSG00000000276 (predicted) ENSMUSG00000029247	=	1.00
ENSMUSG00000000276 (predicted) ENSMUSG00000078159	=	1.00
ENSMUSG00000000276 (predicted) ENSMUSG00000060216	=	1.00
ENSMUSG00000000276 (predicted) ENSMUSG00000028851	=	1.00
ENSMUSG00000000276 (predicted) ENSMUSG00000018909	=	1.00
ENSMUSG00000000290 (predicted) ENSMUSG00000038546	=	1.00
ENSMUSG00000000290 (predicted) ENSMUSG00000021457	=	1.00
ENSMUSG00000000290 (predicted) ENSMUSG00000000290	=	1.00
ENSMUSG00000000290 (predicted) ENSMUSG00000001029	=	1.00
ENSMUSG00000000296 (predicted) ENSMUSG00000024479	=	1.00
ENSMUSG00000000296 (predicted) ENSMUSG00000079963	=	1.00
ENSMUSG00000000296 (predicted) ENSMUSG00000000827	=	1.00
ENSMUSG00000000296 (predicted) ENSMUSG00000075054	=	1.00
ENSMUSG00000000296 (predicted) ENSMUSG00000027506	=	1.00
ENSMUSG00000000296 (predicted) ENSMUSG00000000296	=	1.00
ENSMUSG00000000296 (predicted) ENSMUSG00000024815	=	1.00
ENSMUSG00000000296 (predicted) ENSMUSG00000027236	=	1.00
ENSMUSG00000000296 (predicted) ENSMUSG00000043424	=	1.00
ENSMUSG00000000296 (predicted) ENSMUSG00000043398	=	1.00
ENSMUSG00000000303 (known) ENSMUSG00000006932	=	2.0
ENSMUSG00000000303 (known) ENSMUSG00000023022	=	2.0
ENSMUSG00000000303 (predicted) ENSMUSG00000051617	=	1.00
ENSMUSG00000000303 (predicted) ENSMUSG00000046834	=	1.00
ENSMUSG00000000303 (predicted) ENSMUSG00000018446	=	1.00
ENSMUSG00000000303 (predicted) ENSMUSG00000028063	=	1.00
ENSMUSG00000000303 (predicted) ENSMUSG00000029432	=	1.00
ENSMUSG00000000303 (predicted) ENSMUSG00000040385	=	1.00
ENSMUSG00000000303 (predicted) ENSMUSG00000037820	=	1.00
ENSMUSG00000000303 (predicted) ENSMUSG00000004667	=	1.00
ENSMUSG00000000303 (predicted) ENSMUSG00000078159	=	1.00
ENSMUSG00000000303 (predicted) ENSMUSG00000033278	=	1.00
ENSMUSG00000000303 (predicted) ENSMUSG00000041301	=	1.00
ENSMUSG00000000303 (predicted) ENSMUSG00000020122	=	1.00
ENSMUSG00000000303 (predicted) ENSMUSG00000007655	=	1.00
ENSMUSG00000000303 (predicted) ENSMUSG00000029447	=	1.00
ENSMUSG00000000303 (predicted) ENSMUSG00000031565	=	1.00
ENSMUSG00000000303 (predicted) ENSMUSG00000054766	=	1.00
ENSMUSG00000000303 (predicted) ENSMUSG00000037815	=	1.00
ENSMUSG00000000303 (predicted) ENSMUSG00000028333	=	1.00
ENSMUSG00000000303 (predicted) ENSMUSG00000054808	=	1.00
ENSMUSG00000000303 (predicted) ENSMUSG00000034101	=	1.00
ENSMUSG00000000303 (predicted) ENSMUSG00000025980	=	1.00
ENSMUSG00000000303 (predicted) ENSMUSG00000018574	=	1.00
ENSMUSG00000000303 (predicted) ENSMUSG00000005125	=	1.00
ENSMUSG00000000303 (predicted) ENSMUSG00000034285	=	1.00
ENSMUSG00000000303 (predicted) ENSMUSG00000026187	=	1.00
ENSMUSG00000000303 (predicted) ENSMUSG00000002688	=	1.00
ENSMUSG00000000320 (predicted) ENSMUSG00000061527	=	1.00
ENSMUSG00000000320 (predicted) ENSMUSG00000020758	=	1.00
ENSMUSG00000000320 (predicted) ENSMUSG00000028063	=	1.00
ENSMUSG00000000320 (predicted) ENSMUSG00000032501	=	1.00
ENSMUSG00000000326 (predicted) ENSMUSG00000071856	=	1.00
ENSMUSG00000000326 (predicted) ENSMUSG00000022500	=	1.00
ENSMUSG00000000326 (predicted) ENSMUSG00000027433	=	1.00
ENSMUSG00000000326 (predicted) ENSMUSG00000021569	=	1.00
ENSMUSG00000000340 (predicted) ENSMUSG00000029528	=	1.00
ENSMUSG00000000340 (predicted) ENSMUSG00000028599	=	1.00
ENSMUSG00000000346 (predicted) ENSMUSG00000026197	=	1.00
ENSMUSG00000000346 (predicted) ENSMUSG00000006056	=	1.00
ENSMUSG00000000346 (predicted) ENSMUSG00000018363	=	1.00
ENSMUSG00000000346 (predicted) ENSMUSG00000008604	=	1.00
ENSMUSG00000000346 (predicted) ENSMUSG00000028779	=	1.00
ENSMUSG00000000346 (predicted) ENSMUSG00000033294	=	1.00
ENSMUSG00000000346 (predicted) ENSMUSG00000026276	=	1.00
ENSMUSG00000000346 (predicted) ENSMUSG00000026930	=	1.00
ENSMUSG00000000346 (predicted) ENSMUSG00000000346	=	1.00
ENSMUSG00000000346 (predicted) ENSMUSG00000055371	=	1.00
ENSMUSG00000000346 (predicted) ENSMUSG00000039699	=	1.00
ENSMUSG00000000346 (predicted) ENSMUSG00000018697	=	1.00
ENSMUSG00000000346 (predicted) ENSMUSG00000031586	=	1.00
ENSMUSG00000000346 (predicted) ENSMUSG00000028813	=	1.00
ENSMUSG00000000346 (predicted) ENSMUSG00000030847	=	1.00
ENSMUSG00000000346 (predicted) ENSMUSG00000031150	=	1.00
ENSMUSG00000000346 (predicted) ENSMUSG00000027708	=	1.00
ENSMUSG00000000346 (predicted) ENSMUSG00000008348	=	1.00
ENSMUSG00000000346 (predicted) ENSMUSG00000046876	=	1.00
ENSMUSG00000000346 (predicted) ENSMUSG00000025139	=	1.00
ENSMUSG00000000346 (predicted) ENSMUSG00000041058	=	1.00
ENSMUSG00000000346 (predicted) ENSMUSG00000044468	=	1.00
ENSMUSG00000000346 (predicted) ENSMUSG00000038425	=	1.00
ENSMUSG00000000346 (predicted) ENSMUSG00000036352	=	1.00
ENSMUSG00000000346 (predicted) ENSMUSG00000033565	=	1.00
ENSMUSG00000000346 (predicted) ENSMUSG00000008305	=	1.00
ENSMUSG00000000346 (predicted) ENSMUSG00000025793	=	1.00
ENSMUSG00000000346 (predicted) ENSMUSG00000074910	=	1.00
ENSMUSG00000000346 (predicted) ENSMUSG00000034557	=	1.00
ENSMUSG00000000355 (predicted) ENSMUSG00000036352	=	1.00
ENSMUSG00000000355 (predicted) ENSMUSG00000033933	=	1.00
ENSMUSG00000000355 (predicted) ENSMUSG00000037089	=	1.00
ENSMUSG00000000355 (predicted) ENSMUSG00000023106	=	1.00
ENSMUSG00000000378 (predicted) ENSMUSG00000026277	=	1.00
ENSMUSG00000000378 (predicted) ENSMUSG00000000600	=	1.00
ENSMUSG00000000378 (predicted) ENSMUSG00000027835	=	1.00
ENSMUSG00000000384 (predicted) ENSMUSG00000020122	=	1.00
ENSMUSG00000000384 (predicted) ENSMUSG00000022010	=	1.00
ENSMUSG00000000384 (predicted) ENSMUSG00000018401	=	1.00
ENSMUSG00000000384 (predicted) ENSMUSG00000029838	=	1.00
ENSMUSG00000000384 (predicted) ENSMUSG00000052632	=	1.00
ENSMUSG00000000386 (predicted) ENSMUSG00000032839	=	1.00
ENSMUSG00000000386 (predicted) ENSMUSG00000021541	=	1.00
ENSMUSG00000000386 (predicted) ENSMUSG00000027748	=	1.00
ENSMUSG00000000386 (predicted) ENSMUSG00000027716	=	1.00
ENSMUSG00000000386 (predicted) ENSMUSG00000031997	=	1.00
ENSMUSG00000000386 (predicted) ENSMUSG00000041710	=	1.00
ENSMUSG00000000392 (predicted) ENSMUSG00000000392	=	1.00
ENSMUSG00000000399 (predicted) ENSMUSG00000003662	=	1.00
ENSMUSG00000000399 (predicted) ENSMUSG00000024099	=	0.99
ENSMUSG00000000399 (predicted) ENSMUSG00000005510	=	1.00
ENSMUSG00000000399 (predicted) ENSMUSG00000022010	=	1.00
ENSMUSG00000000399 (predicted) ENSMUSG00000025151	=	1.00
ENSMUSG00000000399 (predicted) ENSMUSG00000013593	=	1.00
ENSMUSG00000000399 (predicted) ENSMUSG00000027820	=	1.00
ENSMUSG00000000402 (predicted) ENSMUSG00000030638	=	1.00
ENSMUSG00000000402 (predicted) ENSMUSG00000028488	=	1.00
ENSMUSG00000000409 (known) ENSMUSG00000026395	=	2.0
ENSMUSG00000000409 (known) ENSMUSG00000005763	=	2.0
ENSMUSG00000000409 (known) ENSMUSG00000021501	=	2.0
ENSMUSG00000000409 (known) ENSMUSG00000028071	=	2.0
ENSMUSG00000000409 (predicted) ENSMUSG00000029684	=	1.00
ENSMUSG00000000409 (predicted) ENSMUSG00000015804	=	1.00
ENSMUSG00000000409 (predicted) ENSMUSG00000029084	=	1.00
ENSMUSG00000000409 (predicted) ENSMUSG00000026117	=	1.00
ENSMUSG00000000409 (predicted) ENSMUSG00000006699	=	1.00
ENSMUSG00000000409 (predicted) ENSMUSG00000030742	=	1.00
ENSMUSG00000000409 (predicted) ENSMUSG00000021025	=	1.00
ENSMUSG00000000409 (predicted) ENSMUSG00000027843	=	1.00
ENSMUSG00000000409 (predicted) ENSMUSG00000002602	=	1.00
ENSMUSG00000000409 (predicted) ENSMUSG00000028790	=	1.00
ENSMUSG00000000409 (predicted) ENSMUSG00000029580	=	1.00
ENSMUSG00000000409 (predicted) ENSMUSG00000024669	=	1.00
ENSMUSG00000000411 (predicted) ENSMUSG00000024515	=	1.00
ENSMUSG00000000440 (known) ENSMUSG00000029478	=	2.0
ENSMUSG00000000440 (predicted) ENSMUSG00000018160	=	1.00
ENSMUSG00000000440 (predicted) ENSMUSG00000038369	=	1.00
ENSMUSG00000000440 (predicted) ENSMUSG00000015092	=	1.00
ENSMUSG00000000440 (predicted) ENSMUSG00000055024	=	1.00
ENSMUSG00000000440 (predicted) ENSMUSG00000020647	=	1.00
ENSMUSG00000000440 (predicted) ENSMUSG00000018501	=	1.00
ENSMUSG00000000440 (predicted) ENSMUSG00000000440	=	1.00
ENSMUSG00000000440 (predicted) ENSMUSG00000027678	=	1.00
ENSMUSG00000000440 (predicted) ENSMUSG00000028949	=	1.00
ENSMUSG00000000440 (predicted) ENSMUSG00000032187	=	1.00
ENSMUSG00000000440 (predicted) ENSMUSG00000015846	=	1.00
ENSMUSG00000000440 (predicted) ENSMUSG00000025056	=	1.00
ENSMUSG00000000441 (known) ENSMUSG00000035027	=	2.0
ENSMUSG00000000441 (known) ENSMUSG00000004936	=	2.0
ENSMUSG00000000441 (known) ENSMUSG00000025499	=	2.0
ENSMUSG00000000441 (predicted) ENSMUSG00000032477	=	1.00
ENSMUSG00000000441 (predicted) ENSMUSG00000002804	=	1.00
ENSMUSG00000000441 (predicted) ENSMUSG00000048362	=	1.00
ENSMUSG00000000441 (predicted) ENSMUSG00000022951	=	1.00
ENSMUSG00000000441 (predicted) ENSMUSG00000022033	=	1.00
ENSMUSG00000000441 (predicted) ENSMUSG00000063358	=	1.00
ENSMUSG00000000441 (predicted) ENSMUSG00000032294	=	1.00
ENSMUSG00000000441 (predicted) ENSMUSG00000000441	=	1.00
ENSMUSG00000000441 (predicted) ENSMUSG00000020849	=	1.00
ENSMUSG00000000441 (predicted) ENSMUSG00000018965	=	1.00
ENSMUSG00000000441 (predicted) ENSMUSG00000020467	=	1.00
ENSMUSG00000000441 (predicted) ENSMUSG00000019471	=	1.00
ENSMUSG00000000441 (predicted) ENSMUSG00000025991	=	1.00
ENSMUSG00000000441 (predicted) ENSMUSG00000003438	=	1.00
ENSMUSG00000000441 (predicted) ENSMUSG00000025980	=	1.00
ENSMUSG00000000441 (predicted) ENSMUSG00000022085	=	1.00
ENSMUSG00000000441 (predicted) ENSMUSG00000055723	=	1.00
ENSMUSG00000000441 (predicted) ENSMUSG00000022346	=	1.00
ENSMUSG00000000441 (predicted) ENSMUSG00000057329	=	1.00
ENSMUSG00000000441 (predicted) ENSMUSG00000022105	=	1.00
ENSMUSG00000000441 (predicted) ENSMUSG00000072980	=	1.00
ENSMUSG00000000441 (predicted) ENSMUSG00000019373	=	1.00
ENSMUSG00000000441 (predicted) ENSMUSG00000032959	=	1.00
ENSMUSG00000000441 (predicted) ENSMUSG00000051391	=	1.00
ENSMUSG00000000441 (predicted) ENSMUSG00000022285	=	1.00
ENSMUSG00000000441 (predicted) ENSMUSG00000001416	=	1.00
ENSMUSG00000000441 (predicted) ENSMUSG00000021754	=	1.00
ENSMUSG00000000441 (predicted) ENSMUSG00000051615	=	1.00
ENSMUSG00000000441 (predicted) ENSMUSG00000047104	=	1.00
ENSMUSG00000000441 (predicted) ENSMUSG00000002413	=	1.00
ENSMUSG00000000441 (predicted) ENSMUSG00000022781	=	1.00
ENSMUSG00000000441 (predicted) ENSMUSG00000031864	=	1.00
ENSMUSG00000000441 (predicted) ENSMUSG00000068798	=	1.00
ENSMUSG00000000441 (predicted) ENSMUSG00000027330	=	1.00
ENSMUSG00000000441 (predicted) ENSMUSG00000028945	=	1.00
ENSMUSG00000000441 (predicted) ENSMUSG00000029120	=	1.00
ENSMUSG00000000441 (predicted) ENSMUSG00000031666	=	1.00
ENSMUSG00000000441 (predicted) ENSMUSG00000026864	=	1.00
ENSMUSG00000000441 (predicted) ENSMUSG00000076432	=	1.00
ENSMUSG00000000441 (predicted) ENSMUSG00000018326	=	1.00
ENSMUSG00000000441 (predicted) ENSMUSG00000022329	=	1.00
ENSMUSG00000000441 (predicted) ENSMUSG00000027852	=	1.00
ENSMUSG00000000441 (predicted) ENSMUSG00000044447	=	1.00
ENSMUSG00000000441 (predicted) ENSMUSG00000038845	=	1.00
ENSMUSG00000000441 (predicted) ENSMUSG00000029713	=	1.00
ENSMUSG00000000441 (predicted) ENSMUSG00000024500	=	1.00
ENSMUSG00000000441 (predicted) ENSMUSG00000032171	=	1.00
ENSMUSG00000000486 (predicted) ENSMUSG00000000486	=	1.00
ENSMUSG00000000486 (predicted) ENSMUSG00000050379	=	1.00
ENSMUSG00000000486 (predicted) ENSMUSG00000020897	=	1.00
ENSMUSG00000000486 (predicted) ENSMUSG00000025139	=	1.00
ENSMUSG00000000489 (predicted) ENSMUSG00000029231	=	1.00
ENSMUSG00000000489 (predicted) ENSMUSG00000000489	=	1.00
ENSMUSG00000000489 (predicted) ENSMUSG00000024620	=	1.00
ENSMUSG00000000530 (predicted) ENSMUSG00000026814	=	1.00
ENSMUSG00000000530 (predicted) ENSMUSG00000032440	=	1.00
ENSMUSG00000000530 (predicted) ENSMUSG00000052155	=	1.00
ENSMUSG00000000530 (predicted) ENSMUSG00000002603	=	1.00
ENSMUSG00000000530 (predicted) ENSMUSG00000021253	=	1.00
ENSMUSG00000000530 (predicted) ENSMUSG00000025860	=	1.00
ENSMUSG00000000532 (predicted) ENSMUSG00000052155	=	1.00
ENSMUSG00000000532 (predicted) ENSMUSG00000041324	=	1.00
ENSMUSG00000000538 (predicted) ENSMUSG00000028581	=	1.00
ENSMUSG00000000538 (predicted) ENSMUSG00000028557	=	1.00
ENSMUSG00000000552 (predicted) ENSMUSG00000059552	=	1.00
ENSMUSG00000000555 (known) ENSMUSG00000025809	=	2.0
ENSMUSG00000000555 (predicted) ENSMUSG00000030342	=	1.00
ENSMUSG00000000561 (predicted) ENSMUSG00000022346	=	1.00
ENSMUSG00000000561 (predicted) ENSMUSG00000018909	=	1.00
ENSMUSG00000000561 (predicted) ENSMUSG00000060216	=	1.00
ENSMUSG00000000563 (predicted) ENSMUSG00000033933	=	1.00
ENSMUSG00000000563 (predicted) ENSMUSG00000042046	=	1.00
ENSMUSG00000000563 (predicted) ENSMUSG00000027164	=	1.00
ENSMUSG00000000563 (predicted) ENSMUSG00000042349	=	1.00
ENSMUSG00000000567 (predicted) ENSMUSG00000001440	=	1.00
ENSMUSG00000000568 (predicted) ENSMUSG00000045983	=	1.00
ENSMUSG00000000568 (predicted) ENSMUSG00000080027	=	1.00
ENSMUSG00000000568 (predicted) ENSMUSG00000060216	=	1.00
ENSMUSG00000000568 (predicted) ENSMUSG00000028639	=	1.00
ENSMUSG00000000568 (predicted) ENSMUSG00000029580	=	1.00
ENSMUSG00000000568 (predicted) ENSMUSG00000015120	=	1.00
ENSMUSG00000000568 (predicted) ENSMUSG00000032423	=	1.00
ENSMUSG00000000568 (predicted) ENSMUSG00000051391	=	1.00
ENSMUSG00000000568 (predicted) ENSMUSG00000018965	=	1.00
ENSMUSG00000000568 (predicted) ENSMUSG00000047281	=	1.00
ENSMUSG00000000568 (predicted) ENSMUSG00000018446	=	1.00
ENSMUSG00000000568 (predicted) ENSMUSG00000022285	=	1.00
ENSMUSG00000000568 (predicted) ENSMUSG00000000568	=	1.00
ENSMUSG00000000568 (predicted) ENSMUSG00000032171	=	1.00
ENSMUSG00000000568 (predicted) ENSMUSG00000071054	=	1.00
ENSMUSG00000000568 (predicted) ENSMUSG00000033581	=	1.00
ENSMUSG00000000568 (predicted) ENSMUSG00000034259	=	1.00
ENSMUSG00000000579 (predicted) ENSMUSG00000079728	=	1.00
ENSMUSG00000000579 (predicted) ENSMUSG00000029757	=	1.00
ENSMUSG00000000579 (predicted) ENSMUSG00000000579	=	1.00
ENSMUSG00000000579 (predicted) ENSMUSG00000020888	=	1.00
ENSMUSG00000000579 (predicted) ENSMUSG00000017832	=	1.00
ENSMUSG00000000579 (predicted) ENSMUSG00000020402	=	1.00
ENSMUSG00000000579 (predicted) ENSMUSG00000079732	=	1.00
ENSMUSG00000000579 (predicted) ENSMUSG00000025792	=	1.00
ENSMUSG00000000581 (predicted) ENSMUSG00000047323	=	1.00
ENSMUSG00000000581 (predicted) ENSMUSG00000056820	=	1.00
ENSMUSG00000000581 (predicted) ENSMUSG00000000581	=	1.00
ENSMUSG00000000594 (predicted) ENSMUSG00000000594	=	1.00
ENSMUSG00000000600 (predicted) ENSMUSG00000027835	=	1.00
ENSMUSG00000000600 (predicted) ENSMUSG00000062352	=	1.00
ENSMUSG00000000628 (predicted) ENSMUSG00000015090	=	1.00
ENSMUSG00000000628 (predicted) ENSMUSG00000017493	=	1.00
ENSMUSG00000000628 (predicted) ENSMUSG00000006215	=	1.00
ENSMUSG00000000628 (predicted) ENSMUSG00000008604	=	1.00
ENSMUSG00000000628 (predicted) ENSMUSG00000005312	=	1.00
ENSMUSG00000000631 (predicted) ENSMUSG00000034681	=	1.00
ENSMUSG00000000631 (predicted) ENSMUSG00000046876	=	1.00
ENSMUSG00000000673 (predicted) ENSMUSG00000070880	=	1.00
ENSMUSG00000000690 (predicted) ENSMUSG00000025283	=	1.00
ENSMUSG00000000690 (predicted) ENSMUSG00000054146	=	1.00
ENSMUSG00000000693 (predicted) ENSMUSG00000033096	=	1.00
ENSMUSG00000000701 (predicted) ENSMUSG00000031691	=	1.00
ENSMUSG00000000701 (predicted) ENSMUSG00000001729	=	1.00
ENSMUSG00000000702 (predicted) ENSMUSG00000031691	=	1.00
ENSMUSG00000000702 (predicted) ENSMUSG00000001729	=	1.00
ENSMUSG00000000708 (predicted) ENSMUSG00000015143	=	1.00
ENSMUSG00000000708 (predicted) ENSMUSG00000018651	=	1.00
ENSMUSG00000000708 (predicted) ENSMUSG00000030852	=	1.00
ENSMUSG00000000708 (predicted) ENSMUSG00000052374	=	1.00
ENSMUSG00000000708 (predicted) ENSMUSG00000036180	=	1.00
ENSMUSG00000000708 (predicted) ENSMUSG00000038954	=	1.00
ENSMUSG00000000708 (predicted) ENSMUSG00000027678	=	1.00
ENSMUSG00000000708 (predicted) ENSMUSG00000052293	=	1.00
ENSMUSG00000000708 (predicted) ENSMUSG00000020918	=	1.00
ENSMUSG00000000708 (predicted) ENSMUSG00000002108	=	1.00
ENSMUSG00000000708 (predicted) ENSMUSG00000054383	=	1.00
ENSMUSG00000000708 (predicted) ENSMUSG00000015149	=	1.00
ENSMUSG00000000708 (predicted) ENSMUSG00000042390	=	1.00
ENSMUSG00000000708 (predicted) ENSMUSG00000059552	=	1.00
ENSMUSG00000000708 (predicted) ENSMUSG00000003680	=	1.00
ENSMUSG00000000708 (predicted) ENSMUSG00000022105	=	1.00
ENSMUSG00000000708 (predicted) ENSMUSG00000022521	=	1.00
ENSMUSG00000000708 (predicted) ENSMUSG00000036371	=	1.00
ENSMUSG00000000708 (predicted) ENSMUSG00000069835	=	1.00
ENSMUSG00000000708 (predicted) ENSMUSG00000021109	=	1.00
ENSMUSG00000000708 (predicted) ENSMUSG00000043866	=	1.00
ENSMUSG00000000708 (predicted) ENSMUSG00000048930	=	1.00
ENSMUSG00000000708 (predicted) ENSMUSG00000028899	=	1.00
ENSMUSG00000000708 (predicted) ENSMUSG00000071151	=	1.00
ENSMUSG00000000708 (predicted) ENSMUSG00000023994	=	1.00
ENSMUSG00000000708 (predicted) ENSMUSG00000038241	=	1.00
ENSMUSG00000000708 (predicted) ENSMUSG00000009471	=	1.00
ENSMUSG00000000708 (predicted) ENSMUSG00000055302	=	1.00
ENSMUSG00000000708 (predicted) ENSMUSG00000030059	=	1.00
ENSMUSG00000000708 (predicted) ENSMUSG00000055024	=	1.00
ENSMUSG00000000708 (predicted) ENSMUSG00000004771	=	1.00
ENSMUSG00000000708 (predicted) ENSMUSG00000031870	=	1.00
ENSMUSG00000000708 (predicted) ENSMUSG00000038697	=	1.00
ENSMUSG00000000708 (predicted) ENSMUSG00000037373	=	1.00
ENSMUSG00000000711 (predicted) ENSMUSG00000036499	=	1.00
ENSMUSG00000000730 (predicted) ENSMUSG00000036504	=	1.00
ENSMUSG00000000730 (predicted) ENSMUSG00000053740	=	1.00
ENSMUSG00000000730 (predicted) ENSMUSG00000027478	=	1.00
ENSMUSG00000000730 (predicted) ENSMUSG00000020661	=	1.00
ENSMUSG00000000730 (predicted) ENSMUSG00000079963	=	1.00
ENSMUSG00000000731 (predicted) ENSMUSG00000022521	=	1.00
ENSMUSG00000000731 (predicted) ENSMUSG00000000731	=	1.00
ENSMUSG00000000738 (predicted) ENSMUSG00000036202	=	1.00
ENSMUSG00000000738 (predicted) ENSMUSG00000027593	=	1.00
ENSMUSG00000000738 (predicted) ENSMUSG00000032717	=	1.00
ENSMUSG00000000738 (predicted) ENSMUSG00000005566	=	1.00
ENSMUSG00000000738 (predicted) ENSMUSG00000003051	=	1.00
ENSMUSG00000000751 (predicted) ENSMUSG00000031583	=	1.00
ENSMUSG00000000751 (predicted) ENSMUSG00000068877	=	1.00
ENSMUSG00000000751 (predicted) ENSMUSG00000024947	=	1.00
ENSMUSG00000000751 (predicted) ENSMUSG00000068874	=	1.00
ENSMUSG00000000751 (predicted) ENSMUSG00000000751	=	1.00
ENSMUSG00000000751 (predicted) ENSMUSG00000024824	=	1.00
ENSMUSG00000000751 (predicted) ENSMUSG00000059540	=	1.00
ENSMUSG00000000751 (predicted) ENSMUSG00000028884	=	1.00
ENSMUSG00000000751 (predicted) ENSMUSG00000028687	=	1.00
ENSMUSG00000000751 (predicted) ENSMUSG00000028329	=	1.00
ENSMUSG00000000751 (predicted) ENSMUSG00000031667	=	1.00
ENSMUSG00000000751 (predicted) ENSMUSG00000022429	=	1.00
ENSMUSG00000000751 (predicted) ENSMUSG00000059552	=	1.00
ENSMUSG00000000751 (predicted) ENSMUSG00000030166	=	1.00
ENSMUSG00000000751 (predicted) ENSMUSG00000022672	=	1.00
ENSMUSG00000000751 (predicted) ENSMUSG00000020412	=	1.00
ENSMUSG00000000751 (predicted) ENSMUSG00000075359	=	1.00
ENSMUSG00000000751 (predicted) ENSMUSG00000012483	=	1.00
ENSMUSG00000000751 (predicted) ENSMUSG00000037852	=	1.00
ENSMUSG00000000751 (predicted) ENSMUSG00000041147	=	1.00
ENSMUSG00000000751 (predicted) ENSMUSG00000060216	=	1.00
ENSMUSG00000000751 (predicted) ENSMUSG00000027323	=	1.00
ENSMUSG00000000751 (predicted) ENSMUSG00000022554	=	1.00
ENSMUSG00000000751 (predicted) ENSMUSG00000035367	=	1.00
ENSMUSG00000000751 (predicted) ENSMUSG00000030528	=	1.00
ENSMUSG00000000766 (predicted) ENSMUSG00000043384	=	1.00
ENSMUSG00000000787 (predicted) ENSMUSG00000043858	=	1.00
ENSMUSG00000000787 (predicted) ENSMUSG00000029580	=	1.00
ENSMUSG00000000787 (predicted) ENSMUSG00000020290	=	1.00
ENSMUSG00000000787 (predicted) ENSMUSG00000022346	=	1.00
ENSMUSG00000000787 (predicted) ENSMUSG00000021823	=	1.00
ENSMUSG00000000787 (predicted) ENSMUSG00000022221	=	1.00
ENSMUSG00000000787 (predicted) ENSMUSG00000025225	=	1.00
ENSMUSG00000000787 (predicted) ENSMUSG00000003444	=	1.00
ENSMUSG00000000787 (predicted) ENSMUSG00000026875	=	1.00
ENSMUSG00000000787 (predicted) ENSMUSG00000021598	=	1.00
ENSMUSG00000000787 (predicted) ENSMUSG00000060216	=	1.00
ENSMUSG00000000787 (predicted) ENSMUSG00000020941	=	1.00
ENSMUSG00000000791 (predicted) ENSMUSG00000027776	=	1.00
ENSMUSG00000000804 (predicted) ENSMUSG00000059995	=	0.61
ENSMUSG00000000804 (predicted) ENSMUSG00000013936	=	0.61
ENSMUSG00000000804 (predicted) ENSMUSG00000052331	=	0.61
ENSMUSG00000000817 (predicted) ENSMUSG00000016664	=	1.00
ENSMUSG00000000817 (predicted) ENSMUSG00000026029	=	1.00
ENSMUSG00000000817 (predicted) ENSMUSG00000075415	=	1.00
ENSMUSG00000000817 (predicted) ENSMUSG00000031077	=	1.00
ENSMUSG00000000817 (predicted) ENSMUSG00000038685	=	1.00
ENSMUSG00000000817 (predicted) ENSMUSG00000059923	=	1.00
ENSMUSG00000000817 (predicted) ENSMUSG00000024778	=	1.00
ENSMUSG00000000823 (predicted) ENSMUSG00000031681	=	1.00
ENSMUSG00000000823 (predicted) ENSMUSG00000001930	=	1.00
ENSMUSG00000000823 (predicted) ENSMUSG00000042870	=	1.00
ENSMUSG00000000823 (predicted) ENSMUSG00000031731	=	1.00
ENSMUSG00000000823 (predicted) ENSMUSG00000031865	=	1.00
ENSMUSG00000000823 (predicted) ENSMUSG00000016831	=	1.00
ENSMUSG00000000823 (predicted) ENSMUSG00000026983	=	1.00
ENSMUSG00000000823 (predicted) ENSMUSG00000020900	=	1.00
ENSMUSG00000000823 (predicted) ENSMUSG00000017999	=	1.00
ENSMUSG00000000823 (predicted) ENSMUSG00000042323	=	1.00
ENSMUSG00000000823 (predicted) ENSMUSG00000003233	=	1.00
ENSMUSG00000000823 (predicted) ENSMUSG00000030094	=	1.00
ENSMUSG00000000823 (predicted) ENSMUSG00000020315	=	1.00
ENSMUSG00000000823 (predicted) ENSMUSG00000017386	=	1.00
ENSMUSG00000000823 (predicted) ENSMUSG00000054611	=	1.00
ENSMUSG00000000823 (predicted) ENSMUSG00000031996	=	1.00
ENSMUSG00000000823 (predicted) ENSMUSG00000024811	=	1.00
ENSMUSG00000000823 (predicted) ENSMUSG00000033933	=	1.00
ENSMUSG00000000823 (predicted) ENSMUSG00000037465	=	1.00
ENSMUSG00000000823 (predicted) ENSMUSG00000024561	=	1.00
ENSMUSG00000000823 (predicted) ENSMUSG00000052911	=	1.00
ENSMUSG00000000823 (predicted) ENSMUSG00000021945	=	1.00
ENSMUSG00000000823 (predicted) ENSMUSG00000040462	=	1.00
ENSMUSG00000000823 (predicted) ENSMUSG00000031696	=	1.00
ENSMUSG00000000823 (predicted) ENSMUSG00000038764	=	1.00
ENSMUSG00000000823 (predicted) ENSMUSG00000034330	=	1.00
ENSMUSG00000000823 (predicted) ENSMUSG00000022471	=	1.00
ENSMUSG00000000823 (predicted) ENSMUSG00000029501	=	1.00
ENSMUSG00000000823 (predicted) ENSMUSG00000028344	=	1.00
ENSMUSG00000000823 (predicted) ENSMUSG00000067873	=	1.00
ENSMUSG00000000823 (predicted) ENSMUSG00000006307	=	1.00
ENSMUSG00000000823 (predicted) ENSMUSG00000022387	=	1.00
ENSMUSG00000000823 (predicted) ENSMUSG00000080029	=	1.00
ENSMUSG00000000823 (predicted) ENSMUSG00000029076	=	1.00
ENSMUSG00000000823 (predicted) ENSMUSG00000041236	=	1.00
ENSMUSG00000000823 (predicted) ENSMUSG00000031068	=	1.00
ENSMUSG00000000823 (predicted) ENSMUSG00000037820	=	1.00
ENSMUSG00000000823 (predicted) ENSMUSG00000014932	=	1.00
ENSMUSG00000000823 (predicted) ENSMUSG00000039128	=	1.00
ENSMUSG00000000823 (predicted) ENSMUSG00000073530	=	1.00
ENSMUSG00000000823 (predicted) ENSMUSG00000040435	=	1.00
ENSMUSG00000000823 (predicted) ENSMUSG00000030970	=	1.00
ENSMUSG00000000823 (predicted) ENSMUSG00000014496	=	1.00
ENSMUSG00000000823 (predicted) ENSMUSG00000038773	=	1.00
ENSMUSG00000000823 (predicted) ENSMUSG00000026796	=	1.00
ENSMUSG00000000823 (predicted) ENSMUSG00000004934	=	1.00
ENSMUSG00000000823 (predicted) ENSMUSG00000003344	=	1.00
ENSMUSG00000000823 (predicted) ENSMUSG00000003435	=	1.00
ENSMUSG00000000823 (predicted) ENSMUSG00000037827	=	1.00
ENSMUSG00000000823 (predicted) ENSMUSG00000033295	=	1.00
ENSMUSG00000000823 (predicted) ENSMUSG00000032744	=	1.00
ENSMUSG00000000823 (predicted) ENSMUSG00000035342	=	1.00
ENSMUSG00000000823 (predicted) ENSMUSG00000022191	=	1.00
ENSMUSG00000000823 (predicted) ENSMUSG00000026603	=	1.00
ENSMUSG00000000826 (predicted) ENSMUSG00000020894	=	1.00
ENSMUSG00000000826 (predicted) ENSMUSG00000041301	=	1.00
ENSMUSG00000000827 (predicted) ENSMUSG00000000827	=	1.00
ENSMUSG00000000827 (predicted) ENSMUSG00000027506	=	1.00
ENSMUSG00000000827 (predicted) ENSMUSG00000042349	=	1.00
ENSMUSG00000000827 (predicted) ENSMUSG00000024815	=	1.00
ENSMUSG00000000827 (predicted) ENSMUSG00000024479	=	1.00
ENSMUSG00000000838 (known) ENSMUSG00000038546	=	2.0
ENSMUSG00000000838 (predicted) ENSMUSG00000000838	=	1.00
ENSMUSG00000000838 (predicted) ENSMUSG00000039536	=	1.00
ENSMUSG00000000838 (predicted) ENSMUSG00000037857	=	1.00
ENSMUSG00000000861 (predicted) ENSMUSG00000022508	=	1.00
ENSMUSG00000000869 (known) ENSMUSG00000031304	=	2.0
ENSMUSG00000000869 (predicted) ENSMUSG00000017057	=	1.00
ENSMUSG00000000869 (predicted) ENSMUSG00000030748	=	1.00
ENSMUSG00000000881 (predicted) ENSMUSG00000049548	=	1.00
ENSMUSG00000000881 (predicted) ENSMUSG00000015243	=	1.00
ENSMUSG00000000881 (predicted) ENSMUSG00000043485	=	2.00
ENSMUSG00000000881 (predicted) ENSMUSG00000001021	=	1.00
ENSMUSG00000000881 (predicted) ENSMUSG00000063576	=	1.00
ENSMUSG00000000881 (predicted) ENSMUSG00000005871	=	1.00
ENSMUSG00000000881 (predicted) ENSMUSG00000057723	=	1.93
ENSMUSG00000000881 (predicted) ENSMUSG00000024231	=	1.00
ENSMUSG00000000881 (predicted) ENSMUSG00000024659	=	1.00
ENSMUSG00000000881 (predicted) ENSMUSG00000048981	=	1.89
ENSMUSG00000000881 (predicted) ENSMUSG00000026463	=	1.00
ENSMUSG00000000881 (predicted) ENSMUSG00000035592	=	1.92
ENSMUSG00000000881 (predicted) ENSMUSG00000024617	=	1.00
ENSMUSG00000000881 (predicted) ENSMUSG00000062209	=	1.00
ENSMUSG00000000901 (predicted) ENSMUSG00000061136	=	1.00
ENSMUSG00000000902 (known) ENSMUSG00000032481	=	2.0
ENSMUSG00000000902 (predicted) ENSMUSG00000032187	=	1.00
ENSMUSG00000000902 (predicted) ENSMUSG00000008604	=	1.00
ENSMUSG00000000902 (predicted) ENSMUSG00000025369	=	1.00
ENSMUSG00000000902 (predicted) ENSMUSG00000027671	=	1.00
ENSMUSG00000000902 (predicted) ENSMUSG00000002983	=	1.00
ENSMUSG00000000902 (predicted) ENSMUSG00000033237	=	1.00
ENSMUSG00000000915 (predicted) ENSMUSG00000000915	=	1.00
ENSMUSG00000000915 (predicted) ENSMUSG00000039959	=	1.00
ENSMUSG00000000938 (predicted) ENSMUSG00000052534	=	1.00
ENSMUSG00000000948 (predicted) ENSMUSG00000015748	=	1.00
ENSMUSG00000000948 (predicted) ENSMUSG00000031848	=	1.00
ENSMUSG00000000948 (predicted) ENSMUSG00000000948	=	1.00
ENSMUSG00000000948 (predicted) ENSMUSG00000079658	=	1.00
ENSMUSG00000000948 (predicted) ENSMUSG00000059552	=	1.00
ENSMUSG00000000948 (predicted) ENSMUSG00000048000	=	1.00
ENSMUSG00000000948 (predicted) ENSMUSG00000035941	=	1.00
ENSMUSG00000000948 (predicted) ENSMUSG00000030638	=	1.00
ENSMUSG00000000948 (predicted) ENSMUSG00000067873	=	1.00
ENSMUSG00000000948 (predicted) ENSMUSG00000029715	=	1.00
ENSMUSG00000000948 (predicted) ENSMUSG00000049396	=	1.00
ENSMUSG00000000948 (predicted) ENSMUSG00000025982	=	1.00
ENSMUSG00000000948 (predicted) ENSMUSG00000034936	=	1.00
ENSMUSG00000000948 (predicted) ENSMUSG00000008333	=	1.00
ENSMUSG00000000948 (predicted) ENSMUSG00000026201	=	1.00
ENSMUSG00000000948 (predicted) ENSMUSG00000033732	=	1.00
ENSMUSG00000000948 (predicted) ENSMUSG00000036202	=	1.00
ENSMUSG00000000948 (predicted) ENSMUSG00000023064	=	1.00
ENSMUSG00000000957 (predicted) ENSMUSG00000020629	=	1.00
ENSMUSG00000000957 (predicted) ENSMUSG00000017466	=	1.00
ENSMUSG00000000976 (predicted) ENSMUSG00000019768	=	1.00
ENSMUSG00000000982 (predicted) ENSMUSG00000059552	=	1.00
ENSMUSG00000000982 (predicted) ENSMUSG00000008305	=	1.00
ENSMUSG00000000982 (predicted) ENSMUSG00000002058	=	1.00
ENSMUSG00000000982 (predicted) ENSMUSG00000029121	=	1.00
ENSMUSG00000000982 (predicted) ENSMUSG00000021252	=	1.00
ENSMUSG00000000982 (predicted) ENSMUSG00000037742	=	1.00
ENSMUSG00000001016 (predicted) ENSMUSG00000071644	=	1.00
ENSMUSG00000001016 (predicted) ENSMUSG00000024927	=	1.00
ENSMUSG00000001016 (predicted) ENSMUSG00000025225	=	1.00
ENSMUSG00000001016 (predicted) ENSMUSG00000020941	=	1.00
ENSMUSG00000001017 (predicted) ENSMUSG00000032905	=	1.00
ENSMUSG00000001018 (predicted) ENSMUSG00000005804	=	1.00
ENSMUSG00000001018 (predicted) ENSMUSG00000022339	=	1.00
ENSMUSG00000001018 (predicted) ENSMUSG00000057667	=	1.00
ENSMUSG00000001018 (predicted) ENSMUSG00000057531	=	1.00
ENSMUSG00000001018 (predicted) ENSMUSG00000025201	=	1.00
ENSMUSG00000001018 (predicted) ENSMUSG00000024563	=	1.00
ENSMUSG00000001018 (predicted) ENSMUSG00000060708	=	1.00
ENSMUSG00000001018 (predicted) ENSMUSG00000071644	=	1.00
ENSMUSG00000001018 (predicted) ENSMUSG00000002055	=	1.00
ENSMUSG00000001018 (predicted) ENSMUSG00000026478	=	1.00
ENSMUSG00000001018 (predicted) ENSMUSG00000028431	=	1.00
ENSMUSG00000001018 (predicted) ENSMUSG00000027287	=	1.00
ENSMUSG00000001018 (predicted) ENSMUSG00000024926	=	1.00
ENSMUSG00000001018 (predicted) ENSMUSG00000022305	=	1.00
ENSMUSG00000001018 (predicted) ENSMUSG00000057506	=	1.00
ENSMUSG00000001018 (predicted) ENSMUSG00000005202	=	1.00
ENSMUSG00000001018 (predicted) ENSMUSG00000006930	=	1.00
ENSMUSG00000001018 (predicted) ENSMUSG00000025349	=	1.00
ENSMUSG00000001018 (predicted) ENSMUSG00000079907	=	1.00
ENSMUSG00000001018 (predicted) ENSMUSG00000026764	=	1.00
ENSMUSG00000001018 (predicted) ENSMUSG00000038909	=	1.00
ENSMUSG00000001018 (predicted) ENSMUSG00000052337	=	1.00
ENSMUSG00000001020 (known) ENSMUSG00000044080	=	2.0
ENSMUSG00000001020 (known) ENSMUSG00000001020	=	2.0
ENSMUSG00000001020 (predicted) ENSMUSG00000002058	=	1.00
ENSMUSG00000001021 (predicted) ENSMUSG00000001021	=	1.00
ENSMUSG00000001025 (predicted) ENSMUSG00000033208	=	1.00
ENSMUSG00000001025 (predicted) ENSMUSG00000059923	=	1.00
ENSMUSG00000001025 (predicted) ENSMUSG00000001025	=	1.00
ENSMUSG00000001029 (predicted) ENSMUSG00000052397	=	1.00
ENSMUSG00000001034 (predicted) ENSMUSG00000058444	=	1.00
ENSMUSG00000001034 (predicted) ENSMUSG00000005583	=	1.00
ENSMUSG00000001036 (predicted) ENSMUSG00000028557	=	1.00
ENSMUSG00000001036 (predicted) ENSMUSG00000028552	=	1.00
ENSMUSG00000001036 (predicted) ENSMUSG00000028581	=	1.00
ENSMUSG00000001039 (predicted) ENSMUSG00000017264	=	1.00
ENSMUSG00000001053 (predicted) ENSMUSG00000018363	=	1.00
ENSMUSG00000001054 (predicted) ENSMUSG00000024515	=	1.00
ENSMUSG00000001054 (predicted) ENSMUSG00000005202	=	1.00
ENSMUSG00000001054 (predicted) ENSMUSG00000009079	=	1.00
ENSMUSG00000001056 (predicted) ENSMUSG00000067367	=	1.00
ENSMUSG00000001056 (predicted) ENSMUSG00000027164	=	1.00
ENSMUSG00000001065 (predicted) ENSMUSG00000046876	=	1.00
ENSMUSG00000001065 (predicted) ENSMUSG00000028807	=	1.00
ENSMUSG00000001089 (predicted) ENSMUSG00000059923	=	1.00
ENSMUSG00000001100 (predicted) ENSMUSG00000027342	=	1.00
ENSMUSG00000001100 (predicted) ENSMUSG00000022010	=	1.00
ENSMUSG00000001100 (predicted) ENSMUSG00000020471	=	1.00
ENSMUSG00000001100 (predicted) ENSMUSG00000037852	=	1.00
ENSMUSG00000001100 (predicted) ENSMUSG00000020412	=	1.00
ENSMUSG00000001100 (predicted) ENSMUSG00000068877	=	1.00
ENSMUSG00000001100 (predicted) ENSMUSG00000068874	=	1.00
ENSMUSG00000001105 (predicted) ENSMUSG00000055553	=	1.00
ENSMUSG00000001105 (predicted) ENSMUSG00000020792	=	1.00
ENSMUSG00000001105 (predicted) ENSMUSG00000026782	=	1.00
ENSMUSG00000001105 (predicted) ENSMUSG00000028771	=	1.00
ENSMUSG00000001105 (predicted) ENSMUSG00000025646	=	1.00
ENSMUSG00000001119 (predicted) ENSMUSG00000029528	=	1.00
ENSMUSG00000001120 (predicted) ENSMUSG00000034681	=	1.00
ENSMUSG00000001120 (predicted) ENSMUSG00000061104	=	1.00
ENSMUSG00000001120 (predicted) ENSMUSG00000044147	=	1.00
ENSMUSG00000001120 (predicted) ENSMUSG00000006498	=	1.00
ENSMUSG00000001120 (predicted) ENSMUSG00000028134	=	1.00
ENSMUSG00000001120 (predicted) ENSMUSG00000071856	=	1.00
ENSMUSG00000001120 (predicted) ENSMUSG00000021963	=	1.00
ENSMUSG00000001127 (known) ENSMUSG00000025499	=	2.0
ENSMUSG00000001127 (predicted) ENSMUSG00000020467	=	1.00
ENSMUSG00000001127 (predicted) ENSMUSG00000038975	=	1.00
ENSMUSG00000001127 (predicted) ENSMUSG00000076441	=	1.00
ENSMUSG00000001127 (predicted) ENSMUSG00000055723	=	1.00
ENSMUSG00000001127 (predicted) ENSMUSG00000002455	=	1.00
ENSMUSG00000001127 (predicted) ENSMUSG00000032294	=	1.00
ENSMUSG00000001127 (predicted) ENSMUSG00000003438	=	1.00
ENSMUSG00000001127 (predicted) ENSMUSG00000051391	=	1.00
ENSMUSG00000001127 (predicted) ENSMUSG00000019373	=	1.00
ENSMUSG00000001127 (predicted) ENSMUSG00000016253	=	1.00
ENSMUSG00000001127 (predicted) ENSMUSG00000026455	=	1.00
ENSMUSG00000001127 (predicted) ENSMUSG00000046687	=	1.00
ENSMUSG00000001127 (predicted) ENSMUSG00000025991	=	1.00
ENSMUSG00000001127 (predicted) ENSMUSG00000002413	=	1.00
ENSMUSG00000001127 (predicted) ENSMUSG00000004936	=	1.00
ENSMUSG00000001127 (predicted) ENSMUSG00000035027	=	1.00
ENSMUSG00000001127 (predicted) ENSMUSG00000002949	=	1.00
ENSMUSG00000001127 (predicted) ENSMUSG00000022033	=	1.00
ENSMUSG00000001127 (predicted) ENSMUSG00000018965	=	1.00
ENSMUSG00000001127 (predicted) ENSMUSG00000002804	=	1.00
ENSMUSG00000001131 (predicted) ENSMUSG00000025967	=	1.00
ENSMUSG00000001131 (predicted) ENSMUSG00000041620	=	1.00
ENSMUSG00000001131 (predicted) ENSMUSG00000053898	=	1.00
ENSMUSG00000001131 (predicted) ENSMUSG00000020752	=	1.00
ENSMUSG00000001131 (predicted) ENSMUSG00000020738	=	1.00
ENSMUSG00000001131 (predicted) ENSMUSG00000043089	=	1.00
ENSMUSG00000001134 (predicted) ENSMUSG00000037296	=	1.00
ENSMUSG00000001134 (predicted) ENSMUSG00000024927	=	1.00
ENSMUSG00000001134 (predicted) ENSMUSG00000027684	=	1.00
ENSMUSG00000001134 (predicted) ENSMUSG00000020700	=	1.00
ENSMUSG00000001134 (predicted) ENSMUSG00000030421	=	1.00
ENSMUSG00000001134 (predicted) ENSMUSG00000054115	=	1.00
ENSMUSG00000001134 (predicted) ENSMUSG00000001134	=	1.00
ENSMUSG00000001138 (predicted) ENSMUSG00000031586	=	1.00
ENSMUSG00000001138 (predicted) ENSMUSG00000028788	=	1.00
ENSMUSG00000001138 (predicted) ENSMUSG00000032717	=	1.00
ENSMUSG00000001138 (predicted) ENSMUSG00000021546	=	1.00
ENSMUSG00000001138 (predicted) ENSMUSG00000059895	=	1.00
ENSMUSG00000001150 (predicted) ENSMUSG00000023473	=	1.00
ENSMUSG00000001150 (predicted) ENSMUSG00000027796	=	1.00
ENSMUSG00000001150 (predicted) ENSMUSG00000039953	=	1.00
ENSMUSG00000001150 (predicted) ENSMUSG00000025817	=	1.00
ENSMUSG00000001150 (predicted) ENSMUSG00000024667	=	1.00
ENSMUSG00000001150 (predicted) ENSMUSG00000029121	=	1.00
ENSMUSG00000001150 (predicted) ENSMUSG00000032402	=	1.00
ENSMUSG00000001150 (predicted) ENSMUSG00000043295	=	1.00
ENSMUSG00000001151 (predicted) ENSMUSG00000079751	=	1.00
ENSMUSG00000001151 (predicted) ENSMUSG00000043051	=	1.00
ENSMUSG00000001151 (predicted) ENSMUSG00000005625	=	1.00
ENSMUSG00000001156 (known) ENSMUSG00000059436	=	2.0
ENSMUSG00000001156 (predicted) ENSMUSG00000003644	=	1.00
ENSMUSG00000001156 (predicted) ENSMUSG00000001156	=	1.00
ENSMUSG00000001156 (predicted) ENSMUSG00000001729	=	1.00
ENSMUSG00000001156 (predicted) ENSMUSG00000020516	=	1.00
ENSMUSG00000001228 (predicted) ENSMUSG00000004099	=	1.00
ENSMUSG00000001228 (predicted) ENSMUSG00000079963	=	1.00
ENSMUSG00000001247 (predicted) ENSMUSG00000051391	=	1.00
ENSMUSG00000001247 (predicted) ENSMUSG00000018965	=	1.00
ENSMUSG00000001247 (predicted) ENSMUSG00000018326	=	1.00
ENSMUSG00000001270 (predicted) ENSMUSG00000031384	=	1.00
ENSMUSG00000001270 (predicted) ENSMUSG00000025225	=	1.00
ENSMUSG00000001270 (predicted) ENSMUSG00000052584	=	1.00
ENSMUSG00000001280 (known) ENSMUSG00000027490	=	2.0
ENSMUSG00000001280 (predicted) ENSMUSG00000064357	=	1.00
ENSMUSG00000001280 (predicted) ENSMUSG00000038418	=	1.00
ENSMUSG00000001280 (predicted) ENSMUSG00000028796	=	1.00
ENSMUSG00000001280 (predicted) ENSMUSG00000022280	=	1.00
ENSMUSG00000001280 (predicted) ENSMUSG00000066687	=	1.00
ENSMUSG00000001280 (predicted) ENSMUSG00000031386	=	1.00
ENSMUSG00000001280 (predicted) ENSMUSG00000037465	=	1.00
ENSMUSG00000001280 (predicted) ENSMUSG00000021264	=	1.00
ENSMUSG00000001280 (predicted) ENSMUSG00000001280	=	1.00
ENSMUSG00000001280 (predicted) ENSMUSG00000031575	=	1.00
ENSMUSG00000001280 (predicted) ENSMUSG00000038902	=	1.00
ENSMUSG00000001280 (predicted) ENSMUSG00000016477	=	1.00
ENSMUSG00000001280 (predicted) ENSMUSG00000018983	=	1.00
ENSMUSG00000001280 (predicted) ENSMUSG00000036461	=	1.00
ENSMUSG00000001280 (predicted) ENSMUSG00000059552	=	1.00
ENSMUSG00000001280 (predicted) ENSMUSG00000037992	=	1.00
ENSMUSG00000001280 (predicted) ENSMUSG00000053137	=	1.00
ENSMUSG00000001280 (predicted) ENSMUSG00000017146	=	1.00
ENSMUSG00000001280 (predicted) ENSMUSG00000002129	=	1.00
ENSMUSG00000001280 (predicted) ENSMUSG00000039200	=	1.00
ENSMUSG00000001280 (predicted) ENSMUSG00000064367	=	1.00
ENSMUSG00000001280 (predicted) ENSMUSG00000029104	=	1.00
ENSMUSG00000001280 (predicted) ENSMUSG00000022191	=	1.00
ENSMUSG00000001280 (predicted) ENSMUSG00000022346	=	1.00
ENSMUSG00000001280 (predicted) ENSMUSG00000030213	=	1.00
ENSMUSG00000001280 (predicted) ENSMUSG00000023994	=	1.00
ENSMUSG00000001280 (predicted) ENSMUSG00000021055	=	1.00
ENSMUSG00000001280 (predicted) ENSMUSG00000022463	=	1.00
ENSMUSG00000001280 (predicted) ENSMUSG00000064363	=	1.00
ENSMUSG00000001280 (predicted) ENSMUSG00000026565	=	1.00
ENSMUSG00000001281 (predicted) ENSMUSG00000027009	=	1.00
ENSMUSG00000001281 (predicted) ENSMUSG00000001281	=	1.00
ENSMUSG00000001281 (predicted) ENSMUSG00000030619	=	1.00
ENSMUSG00000001285 (predicted) ENSMUSG00000027660	=	1.00
ENSMUSG00000001288 (predicted) ENSMUSG00000027678	=	1.00
ENSMUSG00000001288 (predicted) ENSMUSG00000015846	=	1.00
ENSMUSG00000001288 (predicted) ENSMUSG00000055407	=	1.00
ENSMUSG00000001288 (predicted) ENSMUSG00000029478	=	1.00
ENSMUSG00000001288 (predicted) ENSMUSG00000015843	=	1.00
ENSMUSG00000001288 (predicted) ENSMUSG00000040128	=	1.00
ENSMUSG00000001288 (predicted) ENSMUSG00000037583	=	1.00
ENSMUSG00000001288 (predicted) ENSMUSG00000020647	=	1.00
ENSMUSG00000001288 (predicted) ENSMUSG00000020708	=	1.00
ENSMUSG00000001288 (predicted) ENSMUSG00000031312	=	1.00
ENSMUSG00000001289 (predicted) ENSMUSG00000022346	=	1.00
ENSMUSG00000001289 (predicted) ENSMUSG00000020713	=	1.00
ENSMUSG00000001289 (predicted) ENSMUSG00000033933	=	1.00
ENSMUSG00000001289 (predicted) ENSMUSG00000020700	=	1.00
ENSMUSG00000001289 (predicted) ENSMUSG00000042349	=	1.00
ENSMUSG00000001300 (known) ENSMUSG00000026235	=	2.0
ENSMUSG00000001300 (known) ENSMUSG00000028664	=	2.0
ENSMUSG00000001300 (predicted) ENSMUSG00000032537	=	1.00
ENSMUSG00000001300 (predicted) ENSMUSG00000028249	=	1.00
ENSMUSG00000001305 (predicted) ENSMUSG00000027613	=	1.00
ENSMUSG00000001348 (predicted) ENSMUSG00000039304	=	1.00
ENSMUSG00000001348 (predicted) ENSMUSG00000074088	=	1.00
ENSMUSG00000001348 (predicted) ENSMUSG00000066687	=	1.00
ENSMUSG00000001348 (predicted) ENSMUSG00000037868	=	1.00
ENSMUSG00000001348 (predicted) ENSMUSG00000030417	=	1.00
ENSMUSG00000001348 (predicted) ENSMUSG00000020366	=	1.00
ENSMUSG00000001348 (predicted) ENSMUSG00000029175	=	1.00
ENSMUSG00000001348 (predicted) ENSMUSG00000028884	=	1.00
ENSMUSG00000001379 (known) ENSMUSG00000022892	=	2.0
ENSMUSG00000001379 (predicted) ENSMUSG00000031996	=	1.00
ENSMUSG00000001379 (predicted) ENSMUSG00000019478	=	1.00
ENSMUSG00000001380 (predicted) ENSMUSG00000025967	=	1.00
ENSMUSG00000001380 (predicted) ENSMUSG00000027164	=	1.00
ENSMUSG00000001380 (predicted) ENSMUSG00000071644	=	1.00
ENSMUSG00000001380 (predicted) ENSMUSG00000020708	=	1.00
ENSMUSG00000001403 (predicted) ENSMUSG00000004267	=	1.00
ENSMUSG00000001403 (predicted) ENSMUSG00000001403	=	1.00
ENSMUSG00000001415 (predicted) ENSMUSG00000042772	=	1.00
ENSMUSG00000001416 (predicted) ENSMUSG00000021754	=	1.00
ENSMUSG00000001416 (predicted) ENSMUSG00000004788	=	1.00
ENSMUSG00000001416 (predicted) ENSMUSG00000020700	=	1.00
ENSMUSG00000001416 (predicted) ENSMUSG00000022471	=	1.00
ENSMUSG00000001416 (predicted) ENSMUSG00000003444	=	1.00
ENSMUSG00000001416 (predicted) ENSMUSG00000007836	=	1.00
ENSMUSG00000001416 (predicted) ENSMUSG00000020115	=	1.00
ENSMUSG00000001416 (predicted) ENSMUSG00000003131	=	1.00
ENSMUSG00000001416 (predicted) ENSMUSG00000079478	=	1.00
ENSMUSG00000001416 (predicted) ENSMUSG00000022346	=	1.00
ENSMUSG00000001416 (predicted) ENSMUSG00000025225	=	1.00
ENSMUSG00000001416 (predicted) ENSMUSG00000061650	=	1.00
ENSMUSG00000001419 (known) ENSMUSG00000020196	=	2.0
ENSMUSG00000001424 (predicted) ENSMUSG00000042349	=	1.00
ENSMUSG00000001424 (predicted) ENSMUSG00000020850	=	1.00
ENSMUSG00000001440 (known) ENSMUSG00000029430	=	2.0
ENSMUSG00000001440 (predicted) ENSMUSG00000027164	=	1.00
ENSMUSG00000001440 (predicted) ENSMUSG00000029838	=	1.00
ENSMUSG00000001440 (predicted) ENSMUSG00000041301	=	1.00
ENSMUSG00000001440 (predicted) ENSMUSG00000060216	=	1.00
ENSMUSG00000001440 (predicted) ENSMUSG00000020122	=	1.00
ENSMUSG00000001440 (predicted) ENSMUSG00000002983	=	1.00
ENSMUSG00000001440 (predicted) ENSMUSG00000021374	=	1.00
ENSMUSG00000001440 (predicted) ENSMUSG00000029580	=	1.00
ENSMUSG00000001440 (predicted) ENSMUSG00000025024	=	1.00
ENSMUSG00000001440 (predicted) ENSMUSG00000024563	=	1.00
ENSMUSG00000001440 (predicted) ENSMUSG00000028599	=	1.00
ENSMUSG00000001440 (predicted) ENSMUSG00000004934	=	1.00
ENSMUSG00000001440 (predicted) ENSMUSG00000020454	=	1.00
ENSMUSG00000001440 (predicted) ENSMUSG00000031887	=	1.00
ENSMUSG00000001440 (predicted) ENSMUSG00000018474	=	1.00
ENSMUSG00000001440 (predicted) ENSMUSG00000022346	=	1.00
ENSMUSG00000001441 (predicted) ENSMUSG00000020713	=	1.00
ENSMUSG00000001441 (predicted) ENSMUSG00000017466	=	1.00
ENSMUSG00000001441 (predicted) ENSMUSG00000027164	=	1.00
ENSMUSG00000001441 (predicted) ENSMUSG00000071856	=	1.00
ENSMUSG00000001441 (predicted) ENSMUSG00000029513	=	1.00
ENSMUSG00000001441 (predicted) ENSMUSG00000044147	=	1.00
ENSMUSG00000001441 (predicted) ENSMUSG00000027613	=	1.00
ENSMUSG00000001445 (predicted) ENSMUSG00000042506	=	1.00
ENSMUSG00000001472 (predicted) ENSMUSG00000080024	=	1.00
ENSMUSG00000001472 (predicted) ENSMUSG00000080026	=	1.00
ENSMUSG00000001472 (predicted) ENSMUSG00000055746	=	0.97
ENSMUSG00000001472 (predicted) ENSMUSG00000059539	=	0.97
ENSMUSG00000001472 (predicted) ENSMUSG00000025283	=	1.00
ENSMUSG00000001472 (predicted) ENSMUSG00000033343	=	1.00
ENSMUSG00000001472 (predicted) ENSMUSG00000079350	=	0.97
ENSMUSG00000001472 (predicted) ENSMUSG00000063728	=	1.00
ENSMUSG00000001472 (predicted) ENSMUSG00000079349	=	0.98
ENSMUSG00000001472 (predicted) ENSMUSG00000043453	=	1.00
ENSMUSG00000001472 (predicted) ENSMUSG00000046301	=	0.94
ENSMUSG00000001472 (predicted) ENSMUSG00000055816	=	0.97
ENSMUSG00000001472 (predicted) ENSMUSG00000031118	=	1.00
ENSMUSG00000001472 (predicted) ENSMUSG00000031179	=	1.00
ENSMUSG00000001473 (predicted) ENSMUSG00000020700	=	1.00
ENSMUSG00000001473 (predicted) ENSMUSG00000027164	=	1.00
ENSMUSG00000001473 (predicted) ENSMUSG00000025225	=	1.00
ENSMUSG00000001473 (predicted) ENSMUSG00000021754	=	1.00
ENSMUSG00000001473 (predicted) ENSMUSG00000030341	=	1.00
ENSMUSG00000001496 (predicted) ENSMUSG00000037992	=	1.00
ENSMUSG00000001496 (predicted) ENSMUSG00000019897	=	1.00
ENSMUSG00000001496 (predicted) ENSMUSG00000005886	=	1.00
ENSMUSG00000001504 (predicted) ENSMUSG00000063065	=	1.00
ENSMUSG00000001506 (predicted) ENSMUSG00000024942	=	1.00
ENSMUSG00000001506 (predicted) ENSMUSG00000029528	=	1.00
ENSMUSG00000001507 (predicted) ENSMUSG00000008136	=	1.00
ENSMUSG00000001507 (predicted) ENSMUSG00000030342	=	1.00
ENSMUSG00000001507 (predicted) ENSMUSG00000025809	=	1.00
ENSMUSG00000001507 (predicted) ENSMUSG00000017466	=	1.00
ENSMUSG00000001508 (predicted) ENSMUSG00000020354	=	1.00
ENSMUSG00000001542 (predicted) ENSMUSG00000021598	=	1.00
ENSMUSG00000001542 (predicted) ENSMUSG00000045248	=	1.00
ENSMUSG00000001552 (known) ENSMUSG00000020717	=	2.0
ENSMUSG00000001552 (predicted) ENSMUSG00000022359	=	1.00
ENSMUSG00000001552 (predicted) ENSMUSG00000028988	=	1.00
ENSMUSG00000001552 (predicted) ENSMUSG00000019969	=	1.00
ENSMUSG00000001552 (predicted) ENSMUSG00000022431	=	1.00
ENSMUSG00000001552 (predicted) ENSMUSG00000020713	=	1.00
ENSMUSG00000001552 (predicted) ENSMUSG00000018669	=	1.00
ENSMUSG00000001552 (predicted) ENSMUSG00000054065	=	1.00
ENSMUSG00000001552 (predicted) ENSMUSG00000004264	=	1.00
ENSMUSG00000001552 (predicted) ENSMUSG00000025132	=	1.00
ENSMUSG00000001552 (predicted) ENSMUSG00000034557	=	1.00
ENSMUSG00000001552 (predicted) ENSMUSG00000023947	=	1.00
ENSMUSG00000001552 (predicted) ENSMUSG00000057367	=	1.00
ENSMUSG00000001552 (predicted) ENSMUSG00000024985	=	1.00
ENSMUSG00000001569 (predicted) ENSMUSG00000040385	=	1.00
ENSMUSG00000001576 (predicted) ENSMUSG00000005881	=	1.00
ENSMUSG00000001588 (predicted) ENSMUSG00000028955	=	1.00
ENSMUSG00000001588 (predicted) ENSMUSG00000022797	=	1.00
ENSMUSG00000001627 (predicted) ENSMUSG00000028057	=	1.00
ENSMUSG00000001630 (predicted) ENSMUSG00000043131	=	1.00
ENSMUSG00000001630 (predicted) ENSMUSG00000043485	=	1.00
ENSMUSG00000001630 (predicted) ENSMUSG00000057723	=	1.00
ENSMUSG00000001630 (predicted) ENSMUSG00000018909	=	1.00
ENSMUSG00000001630 (predicted) ENSMUSG00000035592	=	1.00
ENSMUSG00000001630 (predicted) ENSMUSG00000048981	=	1.00
ENSMUSG00000001642 (predicted) ENSMUSG00000071856	=	1.00
ENSMUSG00000001642 (predicted) ENSMUSG00000042349	=	1.00
ENSMUSG00000001642 (predicted) ENSMUSG00000027164	=	1.00
ENSMUSG00000001642 (predicted) ENSMUSG00000033933	=	1.00
ENSMUSG00000001642 (predicted) ENSMUSG00000028736	=	1.00
ENSMUSG00000001642 (predicted) ENSMUSG00000026131	=	1.00
ENSMUSG00000001642 (predicted) ENSMUSG00000060924	=	1.00
ENSMUSG00000001642 (predicted) ENSMUSG00000031681	=	1.00
ENSMUSG00000001674 (predicted) ENSMUSG00000061859	=	1.00
ENSMUSG00000001674 (predicted) ENSMUSG00000021144	=	1.00
ENSMUSG00000001674 (predicted) ENSMUSG00000021958	=	1.00
ENSMUSG00000001674 (predicted) ENSMUSG00000029121	=	1.00
ENSMUSG00000001707 (predicted) ENSMUSG00000044147	=	1.00
ENSMUSG00000001707 (predicted) ENSMUSG00000032409	=	1.00
ENSMUSG00000001707 (predicted) ENSMUSG00000034218	=	1.00
ENSMUSG00000001707 (predicted) ENSMUSG00000006941	=	1.00
ENSMUSG00000001729 (known) ENSMUSG00000071369	=	2.0
ENSMUSG00000001729 (known) ENSMUSG00000001729	=	2.0
ENSMUSG00000001729 (known) ENSMUSG00000022672	=	2.0
ENSMUSG00000001729 (known) ENSMUSG00000039457	=	2.0
ENSMUSG00000001729 (known) ENSMUSG00000039615	=	2.0
ENSMUSG00000001729 (predicted) ENSMUSG00000060863	=	1.00
ENSMUSG00000001729 (predicted) ENSMUSG00000028191	=	1.00
ENSMUSG00000001729 (predicted) ENSMUSG00000022812	=	1.00
ENSMUSG00000001729 (predicted) ENSMUSG00000022285	=	1.00
ENSMUSG00000001729 (predicted) ENSMUSG00000079007	=	1.00
ENSMUSG00000001729 (predicted) ENSMUSG00000018411	=	1.00
ENSMUSG00000001729 (predicted) ENSMUSG00000068940	=	1.00
ENSMUSG00000001729 (predicted) ENSMUSG00000047652	=	1.00
ENSMUSG00000001729 (predicted) ENSMUSG00000030102	=	1.00
ENSMUSG00000001729 (predicted) ENSMUSG00000066359	=	1.00
ENSMUSG00000001729 (predicted) ENSMUSG00000062867	=	1.00
ENSMUSG00000001729 (predicted) ENSMUSG00000029104	=	1.00
ENSMUSG00000001729 (predicted) ENSMUSG00000032740	=	1.00
ENSMUSG00000001729 (predicted) ENSMUSG00000013698	=	1.00
ENSMUSG00000001729 (predicted) ENSMUSG00000074698	=	1.00
ENSMUSG00000001729 (predicted) ENSMUSG00000025423	=	1.00
ENSMUSG00000001729 (predicted) ENSMUSG00000015950	=	1.00
ENSMUSG00000001729 (predicted) ENSMUSG00000019471	=	1.00
ENSMUSG00000001729 (predicted) ENSMUSG00000042903	=	1.00
ENSMUSG00000001729 (predicted) ENSMUSG00000006732	=	1.00
ENSMUSG00000001729 (predicted) ENSMUSG00000044340	=	1.00
ENSMUSG00000001729 (predicted) ENSMUSG00000078423	=	1.00
ENSMUSG00000001729 (predicted) ENSMUSG00000015697	=	1.00
ENSMUSG00000001729 (predicted) ENSMUSG00000046532	=	1.00
ENSMUSG00000001729 (predicted) ENSMUSG00000002496	=	1.00
ENSMUSG00000001729 (predicted) ENSMUSG00000006494	=	1.00
ENSMUSG00000001729 (predicted) ENSMUSG00000078422	=	1.00
ENSMUSG00000001729 (predicted) ENSMUSG00000041359	=	1.00
ENSMUSG00000001729 (predicted) ENSMUSG00000079529	=	1.00
ENSMUSG00000001729 (predicted) ENSMUSG00000040760	=	1.00
ENSMUSG00000001729 (predicted) ENSMUSG00000078424	=	1.00
ENSMUSG00000001729 (predicted) ENSMUSG00000020184	=	1.00
ENSMUSG00000001729 (predicted) ENSMUSG00000028639	=	1.00
ENSMUSG00000001741 (known) ENSMUSG00000059003	=	2.0
ENSMUSG00000001741 (predicted) ENSMUSG00000023274	=	1.00
ENSMUSG00000001741 (predicted) ENSMUSG00000073557	=	1.00
ENSMUSG00000001741 (predicted) ENSMUSG00000024909	=	1.00
ENSMUSG00000001741 (predicted) ENSMUSG00000034911	=	1.00
ENSMUSG00000001741 (predicted) ENSMUSG00000019254	=	1.00
ENSMUSG00000001741 (predicted) ENSMUSG00000019907	=	1.00
ENSMUSG00000001741 (predicted) ENSMUSG00000079478	=	1.00
ENSMUSG00000001755 (predicted) ENSMUSG00000035775	=	1.00
ENSMUSG00000001761 (predicted) ENSMUSG00000022508	=	1.00
ENSMUSG00000001767 (predicted) ENSMUSG00000018326	=	1.00
ENSMUSG00000001767 (predicted) ENSMUSG00000079751	=	1.00
ENSMUSG00000001767 (predicted) ENSMUSG00000043051	=	1.00
ENSMUSG00000001767 (predicted) ENSMUSG00000023932	=	1.00
ENSMUSG00000001768 (predicted) ENSMUSG00000044303	=	1.00
ENSMUSG00000001773 (predicted) ENSMUSG00000027820	=	1.00
ENSMUSG00000001783 (predicted) ENSMUSG00000028465	=	1.00
ENSMUSG00000001783 (predicted) ENSMUSG00000021823	=	1.00
ENSMUSG00000001785 (predicted) ENSMUSG00000038780	=	1.00
ENSMUSG00000001785 (predicted) ENSMUSG00000067367	=	1.00
ENSMUSG00000001786 (predicted) ENSMUSG00000070348	=	1.00
ENSMUSG00000001786 (predicted) ENSMUSG00000036309	=	1.00
ENSMUSG00000001786 (predicted) ENSMUSG00000003031	=	1.00
ENSMUSG00000001786 (predicted) ENSMUSG00000034165	=	1.00
ENSMUSG00000001786 (predicted) ENSMUSG00000029686	=	1.00
ENSMUSG00000001786 (predicted) ENSMUSG00000040274	=	1.00
ENSMUSG00000001794 (predicted) ENSMUSG00000060890	=	1.00
ENSMUSG00000001794 (predicted) ENSMUSG00000038690	=	1.00
ENSMUSG00000001794 (predicted) ENSMUSG00000024942	=	1.00
ENSMUSG00000001794 (predicted) ENSMUSG00000025858	=	1.00
ENSMUSG00000001794 (predicted) ENSMUSG00000079868	=	1.00
ENSMUSG00000001794 (predicted) ENSMUSG00000020457	=	1.00
ENSMUSG00000001794 (predicted) ENSMUSG00000025925	=	1.00
ENSMUSG00000001794 (predicted) ENSMUSG00000029713	=	1.00
ENSMUSG00000001794 (predicted) ENSMUSG00000006728	=	1.00
ENSMUSG00000001794 (predicted) ENSMUSG00000041301	=	1.00
ENSMUSG00000001794 (predicted) ENSMUSG00000020149	=	1.00
ENSMUSG00000001794 (predicted) ENSMUSG00000026509	=	1.00
ENSMUSG00000001829 (predicted) ENSMUSG00000027796	=	1.00
ENSMUSG00000001847 (known) ENSMUSG00000030774	=	2.0
ENSMUSG00000001847 (predicted) ENSMUSG00000030881	=	1.00
ENSMUSG00000001847 (predicted) ENSMUSG00000020143	=	1.00
ENSMUSG00000001847 (predicted) ENSMUSG00000040061	=	1.00
ENSMUSG00000001847 (predicted) ENSMUSG00000058325	=	1.00
ENSMUSG00000001847 (predicted) ENSMUSG00000056214	=	1.00
ENSMUSG00000001847 (predicted) ENSMUSG00000025132	=	1.00
ENSMUSG00000001847 (predicted) ENSMUSG00000023826	=	1.00
ENSMUSG00000001847 (predicted) ENSMUSG00000044641	=	1.00
ENSMUSG00000001847 (predicted) ENSMUSG00000041112	=	1.00
ENSMUSG00000001847 (predicted) ENSMUSG00000037643	=	1.00
ENSMUSG00000001847 (predicted) ENSMUSG00000027164	=	1.00
ENSMUSG00000001847 (predicted) ENSMUSG00000073433	=	1.00
ENSMUSG00000001847 (predicted) ENSMUSG00000005699	=	1.00
ENSMUSG00000001847 (predicted) ENSMUSG00000002489	=	1.00
ENSMUSG00000001847 (predicted) ENSMUSG00000026480	=	1.00
ENSMUSG00000001847 (predicted) ENSMUSG00000054764	=	1.00
ENSMUSG00000001847 (predicted) ENSMUSG00000039536	=	1.00
ENSMUSG00000001855 (predicted) ENSMUSG00000032402	=	1.00
ENSMUSG00000001864 (predicted) ENSMUSG00000022221	=	1.00
ENSMUSG00000001870 (predicted) ENSMUSG00000004263	=	1.00
ENSMUSG00000001891 (predicted) ENSMUSG00000064145	=	1.00
ENSMUSG00000001891 (predicted) ENSMUSG00000002524	=	1.00
ENSMUSG00000001891 (predicted) ENSMUSG00000001891	=	1.00
ENSMUSG00000001891 (predicted) ENSMUSG00000051695	=	1.00
ENSMUSG00000001909 (predicted) ENSMUSG00000055746	=	0.97
ENSMUSG00000001909 (predicted) ENSMUSG00000059539	=	0.97
ENSMUSG00000001909 (predicted) ENSMUSG00000080026	=	1.00
ENSMUSG00000001909 (predicted) ENSMUSG00000079350	=	0.97
ENSMUSG00000001909 (predicted) ENSMUSG00000055816	=	0.97
ENSMUSG00000001909 (predicted) ENSMUSG00000080024	=	1.00
ENSMUSG00000001909 (predicted) ENSMUSG00000031179	=	1.00
ENSMUSG00000001909 (predicted) ENSMUSG00000043453	=	1.00
ENSMUSG00000001909 (predicted) ENSMUSG00000063728	=	1.00
ENSMUSG00000001909 (predicted) ENSMUSG00000079349	=	0.98
ENSMUSG00000001909 (predicted) ENSMUSG00000046301	=	0.94
ENSMUSG00000001909 (predicted) ENSMUSG00000031118	=	1.00
ENSMUSG00000001909 (predicted) ENSMUSG00000033343	=	1.00
ENSMUSG00000001918 (predicted) ENSMUSG00000028599	=	1.00
ENSMUSG00000001918 (predicted) ENSMUSG00000021754	=	1.00
ENSMUSG00000001918 (predicted) ENSMUSG00000030341	=	1.00
ENSMUSG00000001918 (predicted) ENSMUSG00000018761	=	1.00
ENSMUSG00000001918 (predicted) ENSMUSG00000029368	=	1.00
ENSMUSG00000001918 (predicted) ENSMUSG00000038520	=	1.00
ENSMUSG00000001918 (predicted) ENSMUSG00000026749	=	1.00
ENSMUSG00000001918 (predicted) ENSMUSG00000029864	=	1.00
ENSMUSG00000001924 (predicted) ENSMUSG00000015120	=	1.00
ENSMUSG00000001924 (predicted) ENSMUSG00000045752	=	1.00
ENSMUSG00000001924 (predicted) ENSMUSG00000042066	=	1.00
ENSMUSG00000001924 (predicted) ENSMUSG00000052557	=	1.00
ENSMUSG00000001924 (predicted) ENSMUSG00000034684	=	1.00
ENSMUSG00000001924 (predicted) ENSMUSG00000052293	=	1.00
ENSMUSG00000001930 (predicted) ENSMUSG00000050675	=	1.00
ENSMUSG00000001930 (predicted) ENSMUSG00000014852	=	1.00
ENSMUSG00000001930 (predicted) ENSMUSG00000001930	=	1.00
ENSMUSG00000001948 (predicted) ENSMUSG00000022832	=	0.99
ENSMUSG00000001964 (predicted) ENSMUSG00000037608	=	1.00
ENSMUSG00000001964 (predicted) ENSMUSG00000041301	=	1.00
ENSMUSG00000001964 (predicted) ENSMUSG00000079966	=	1.00
ENSMUSG00000001964 (predicted) ENSMUSG00000028466	=	1.00
ENSMUSG00000001964 (predicted) ENSMUSG00000030638	=	1.00
ENSMUSG00000001964 (predicted) ENSMUSG00000058550	=	1.00
ENSMUSG00000001964 (predicted) ENSMUSG00000053593	=	1.00
ENSMUSG00000001964 (predicted) ENSMUSG00000029528	=	1.00
ENSMUSG00000001964 (predicted) ENSMUSG00000019494	=	1.00
ENSMUSG00000001964 (predicted) ENSMUSG00000028488	=	1.00
ENSMUSG00000001964 (predicted) ENSMUSG00000048186	=	1.00
ENSMUSG00000001964 (predicted) ENSMUSG00000024844	=	1.00
ENSMUSG00000001983 (predicted) ENSMUSG00000025283	=	1.00
ENSMUSG00000001983 (predicted) ENSMUSG00000031171	=	1.00
ENSMUSG00000001998 (predicted) ENSMUSG00000029368	=	1.00
ENSMUSG00000002006 (predicted) ENSMUSG00000026815	=	1.00
ENSMUSG00000002010 (known) ENSMUSG00000032279	=	2.0
ENSMUSG00000002010 (predicted) ENSMUSG00000022346	=	1.00
ENSMUSG00000002010 (predicted) ENSMUSG00000027406	=	1.00
ENSMUSG00000002014 (predicted) ENSMUSG00000029029	=	1.00
ENSMUSG00000002014 (predicted) ENSMUSG00000033538	=	1.00
ENSMUSG00000002014 (predicted) ENSMUSG00000024404	=	1.00
ENSMUSG00000002014 (predicted) ENSMUSG00000041801	=	1.00
ENSMUSG00000002014 (predicted) ENSMUSG00000027820	=	1.00
ENSMUSG00000002014 (predicted) ENSMUSG00000027637	=	1.00
ENSMUSG00000002014 (predicted) ENSMUSG00000059895	=	1.00
ENSMUSG00000002014 (predicted) ENSMUSG00000020225	=	1.00
ENSMUSG00000002014 (predicted) ENSMUSG00000044147	=	1.00
ENSMUSG00000002014 (predicted) ENSMUSG00000030341	=	1.00
ENSMUSG00000002014 (predicted) ENSMUSG00000021754	=	1.00
ENSMUSG00000002014 (predicted) ENSMUSG00000028599	=	1.00
ENSMUSG00000002014 (predicted) ENSMUSG00000042333	=	1.00
ENSMUSG00000002014 (predicted) ENSMUSG00000022010	=	1.00
ENSMUSG00000002014 (predicted) ENSMUSG00000019433	=	1.00
ENSMUSG00000002014 (predicted) ENSMUSG00000029513	=	1.00
ENSMUSG00000002014 (predicted) ENSMUSG00000006941	=	1.00
ENSMUSG00000002014 (predicted) ENSMUSG00000022346	=	1.00
ENSMUSG00000002015 (predicted) ENSMUSG00000057329	=	1.00
ENSMUSG00000002015 (predicted) ENSMUSG00000067657	=	1.00
ENSMUSG00000002015 (predicted) ENSMUSG00000041301	=	1.00
ENSMUSG00000002015 (predicted) ENSMUSG00000026029	=	1.00
ENSMUSG00000002015 (predicted) ENSMUSG00000031628	=	1.00
ENSMUSG00000002015 (predicted) ENSMUSG00000022365	=	1.00
ENSMUSG00000002015 (predicted) ENSMUSG00000025935	=	1.00
ENSMUSG00000002015 (predicted) ENSMUSG00000042349	=	1.00
ENSMUSG00000002015 (predicted) ENSMUSG00000053317	=	1.00
ENSMUSG00000002015 (predicted) ENSMUSG00000035376	=	1.00
ENSMUSG00000002015 (predicted) ENSMUSG00000007659	=	1.00
ENSMUSG00000002017 (predicted) ENSMUSG00000020738	=	1.00
ENSMUSG00000002028 (predicted) ENSMUSG00000030801	=	1.00
ENSMUSG00000002028 (predicted) ENSMUSG00000002028	=	1.00
ENSMUSG00000002028 (predicted) ENSMUSG00000031386	=	1.00
ENSMUSG00000002028 (predicted) ENSMUSG00000026439	=	1.00
ENSMUSG00000002028 (predicted) ENSMUSG00000026484	=	1.00
ENSMUSG00000002028 (predicted) ENSMUSG00000026917	=	1.00
ENSMUSG00000002028 (predicted) ENSMUSG00000024947	=	1.00
ENSMUSG00000002028 (predicted) ENSMUSG00000031575	=	1.00
ENSMUSG00000002028 (predicted) ENSMUSG00000078159	=	1.00
ENSMUSG00000002028 (predicted) ENSMUSG00000020246	=	1.00
ENSMUSG00000002028 (predicted) ENSMUSG00000054079	=	1.00
ENSMUSG00000002028 (predicted) ENSMUSG00000028651	=	1.00
ENSMUSG00000002028 (predicted) ENSMUSG00000040435	=	1.00
ENSMUSG00000002028 (predicted) ENSMUSG00000054766	=	1.00
ENSMUSG00000002043 (predicted) ENSMUSG00000022203	=	1.00
ENSMUSG00000002043 (predicted) ENSMUSG00000032112	=	1.00
ENSMUSG00000002043 (predicted) ENSMUSG00000029844	=	1.00
ENSMUSG00000002043 (predicted) ENSMUSG00000028847	=	1.00
ENSMUSG00000002043 (predicted) ENSMUSG00000078773	=	1.00
ENSMUSG00000002043 (predicted) ENSMUSG00000079478	=	1.00
ENSMUSG00000002055 (predicted) ENSMUSG00000025220	=	1.00
ENSMUSG00000002055 (predicted) ENSMUSG00000028041	=	1.00
ENSMUSG00000002055 (predicted) ENSMUSG00000004263	=	1.00
ENSMUSG00000002058 (predicted) ENSMUSG00000021537	=	1.00
ENSMUSG00000002058 (predicted) ENSMUSG00000054708	=	1.00
ENSMUSG00000002058 (predicted) ENSMUSG00000025574	=	1.00
ENSMUSG00000002058 (predicted) ENSMUSG00000063042	=	1.00
ENSMUSG00000002058 (predicted) ENSMUSG00000049246	=	1.00
ENSMUSG00000002058 (predicted) ENSMUSG00000046709	=	1.00
ENSMUSG00000002058 (predicted) ENSMUSG00000062248	=	1.00
ENSMUSG00000002058 (predicted) ENSMUSG00000026510	=	1.00
ENSMUSG00000002058 (predicted) ENSMUSG00000029823	=	1.00
ENSMUSG00000002058 (predicted) ENSMUSG00000027890	=	1.00
ENSMUSG00000002058 (predicted) ENSMUSG00000049775	=	1.00
ENSMUSG00000002058 (predicted) ENSMUSG00000022957	=	1.00
ENSMUSG00000002058 (predicted) ENSMUSG00000062342	=	1.00
ENSMUSG00000002058 (predicted) ENSMUSG00000056054	=	1.00
ENSMUSG00000002058 (predicted) ENSMUSG00000054266	=	1.00
ENSMUSG00000002058 (predicted) ENSMUSG00000029363	=	1.00
ENSMUSG00000002058 (predicted) ENSMUSG00000045948	=	1.00
ENSMUSG00000002058 (predicted) ENSMUSG00000006998	=	1.00
ENSMUSG00000002058 (predicted) ENSMUSG00000020390	=	1.00
ENSMUSG00000002058 (predicted) ENSMUSG00000037190	=	1.00
ENSMUSG00000002058 (predicted) ENSMUSG00000025578	=	1.00
ENSMUSG00000002058 (predicted) ENSMUSG00000029291	=	1.00
ENSMUSG00000002058 (predicted) ENSMUSG00000043687	=	1.00
ENSMUSG00000002058 (predicted) ENSMUSG00000051456	=	1.00
ENSMUSG00000002058 (predicted) ENSMUSG00000031575	=	1.00
ENSMUSG00000002058 (predicted) ENSMUSG00000034936	=	1.00
ENSMUSG00000002058 (predicted) ENSMUSG00000031843	=	1.00
ENSMUSG00000002058 (predicted) ENSMUSG00000066705	=	1.00
ENSMUSG00000002058 (predicted) ENSMUSG00000028032	=	1.00
ENSMUSG00000002058 (predicted) ENSMUSG00000057726	=	1.00
ENSMUSG00000002058 (predicted) ENSMUSG00000024944	=	1.00
ENSMUSG00000002058 (predicted) ENSMUSG00000051469	=	1.00
ENSMUSG00000002058 (predicted) ENSMUSG00000009681	=	1.00
ENSMUSG00000002058 (predicted) ENSMUSG00000013236	=	1.00
ENSMUSG00000002058 (predicted) ENSMUSG00000021403	=	1.00
ENSMUSG00000002058 (predicted) ENSMUSG00000002825	=	1.00
ENSMUSG00000002058 (predicted) ENSMUSG00000020644	=	1.00
ENSMUSG00000002058 (predicted) ENSMUSG00000023883	=	1.00
ENSMUSG00000002058 (predicted) ENSMUSG00000071452	=	1.00
ENSMUSG00000002058 (predicted) ENSMUSG00000029455	=	1.00
ENSMUSG00000002058 (predicted) ENSMUSG00000003344	=	1.00
ENSMUSG00000002058 (predicted) ENSMUSG00000015120	=	1.00
ENSMUSG00000002058 (predicted) ENSMUSG00000038327	=	1.00
ENSMUSG00000002058 (predicted) ENSMUSG00000045827	=	1.00
ENSMUSG00000002058 (predicted) ENSMUSG00000021404	=	1.00
ENSMUSG00000002058 (predicted) ENSMUSG00000027551	=	1.00
ENSMUSG00000002058 (predicted) ENSMUSG00000036940	=	1.00
ENSMUSG00000002058 (predicted) ENSMUSG00000026723	=	1.00
ENSMUSG00000002058 (predicted) ENSMUSG00000019846	=	1.00
ENSMUSG00000002058 (predicted) ENSMUSG00000073676	=	1.00
ENSMUSG00000002058 (predicted) ENSMUSG00000026662	=	1.00
ENSMUSG00000002058 (predicted) ENSMUSG00000017428	=	1.00
ENSMUSG00000002058 (predicted) ENSMUSG00000029272	=	1.00
ENSMUSG00000002058 (predicted) ENSMUSG00000025035	=	1.00
ENSMUSG00000002058 (predicted) ENSMUSG00000021622	=	1.00
ENSMUSG00000002058 (predicted) ENSMUSG00000028884	=	1.00
ENSMUSG00000002058 (predicted) ENSMUSG00000020089	=	1.00
ENSMUSG00000002058 (predicted) ENSMUSG00000021131	=	1.00
ENSMUSG00000002058 (predicted) ENSMUSG00000052151	=	1.00
ENSMUSG00000002058 (predicted) ENSMUSG00000025283	=	1.00
ENSMUSG00000002058 (predicted) ENSMUSG00000005447	=	1.00
ENSMUSG00000002058 (predicted) ENSMUSG00000008604	=	1.00
ENSMUSG00000002058 (predicted) ENSMUSG00000022247	=	1.00
ENSMUSG00000002058 (predicted) ENSMUSG00000028551	=	1.00
ENSMUSG00000002058 (predicted) ENSMUSG00000037257	=	1.00
ENSMUSG00000002058 (predicted) ENSMUSG00000039131	=	1.00
ENSMUSG00000002058 (predicted) ENSMUSG00000029484	=	1.00
ENSMUSG00000002058 (predicted) ENSMUSG00000006699	=	1.00
ENSMUSG00000002059 (predicted) ENSMUSG00000024563	=	1.00
ENSMUSG00000002059 (predicted) ENSMUSG00000007613	=	1.00
ENSMUSG00000002059 (predicted) ENSMUSG00000024515	=	1.00
ENSMUSG00000002059 (predicted) ENSMUSG00000031681	=	1.00
ENSMUSG00000002068 (known) ENSMUSG00000003031	=	2.0
ENSMUSG00000002068 (known) ENSMUSG00000019942	=	2.0
ENSMUSG00000002068 (known) ENSMUSG00000025358	=	2.0
ENSMUSG00000002068 (predicted) ENSMUSG00000028086	=	1.00
ENSMUSG00000002068 (predicted) ENSMUSG00000032171	=	1.00
ENSMUSG00000002068 (predicted) ENSMUSG00000031928	=	1.00
ENSMUSG00000002068 (predicted) ENSMUSG00000017146	=	1.00
ENSMUSG00000002068 (predicted) ENSMUSG00000023067	=	1.00
ENSMUSG00000002068 (predicted) ENSMUSG00000028224	=	1.00
ENSMUSG00000002083 (known) ENSMUSG00000074147	=	2.0
ENSMUSG00000002083 (known) ENSMUSG00000007659	=	2.0
ENSMUSG00000002083 (known) ENSMUSG00000057329	=	2.0
ENSMUSG00000002083 (predicted) ENSMUSG00000003873	=	1.00
ENSMUSG00000002083 (predicted) ENSMUSG00000053820	=	1.00
ENSMUSG00000002083 (predicted) ENSMUSG00000022194	=	1.00
ENSMUSG00000002083 (predicted) ENSMUSG00000074148	=	1.00
ENSMUSG00000002083 (predicted) ENSMUSG00000038612	=	1.00
ENSMUSG00000002083 (predicted) ENSMUSG00000074145	=	1.00
ENSMUSG00000002083 (predicted) ENSMUSG00000025105	=	1.00
ENSMUSG00000002083 (predicted) ENSMUSG00000029368	=	1.00
ENSMUSG00000002100 (predicted) ENSMUSG00000024942	=	1.00
ENSMUSG00000002100 (predicted) ENSMUSG00000040086	=	1.00
ENSMUSG00000002102 (predicted) ENSMUSG00000021737	=	1.00
ENSMUSG00000002102 (predicted) ENSMUSG00000005125	=	1.00
ENSMUSG00000002102 (predicted) ENSMUSG00000020713	=	1.00
ENSMUSG00000002102 (predicted) ENSMUSG00000044303	=	1.00
ENSMUSG00000002102 (predicted) ENSMUSG00000046876	=	1.00
ENSMUSG00000002102 (predicted) ENSMUSG00000031429	=	1.00
ENSMUSG00000002102 (predicted) ENSMUSG00000027164	=	1.00
ENSMUSG00000002102 (predicted) ENSMUSG00000029513	=	1.00
ENSMUSG00000002102 (predicted) ENSMUSG00000022346	=	1.00
ENSMUSG00000002102 (predicted) ENSMUSG00000030603	=	1.00
ENSMUSG00000002102 (predicted) ENSMUSG00000039232	=	1.00
ENSMUSG00000002107 (predicted) ENSMUSG00000051695	=	1.00
ENSMUSG00000002108 (predicted) ENSMUSG00000015143	=	1.00
ENSMUSG00000002108 (predicted) ENSMUSG00000034430	=	1.00
ENSMUSG00000002108 (predicted) ENSMUSG00000053208	=	1.00
ENSMUSG00000002108 (predicted) ENSMUSG00000002342	=	1.00
ENSMUSG00000002108 (predicted) ENSMUSG00000029670	=	1.00
ENSMUSG00000002108 (predicted) ENSMUSG00000048490	=	1.00
ENSMUSG00000002108 (predicted) ENSMUSG00000020647	=	1.00
ENSMUSG00000002108 (predicted) ENSMUSG00000015846	=	1.00
ENSMUSG00000002108 (predicted) ENSMUSG00000020708	=	1.00
ENSMUSG00000002108 (predicted) ENSMUSG00000015843	=	1.00
ENSMUSG00000002108 (predicted) ENSMUSG00000027678	=	1.00
ENSMUSG00000002108 (predicted) ENSMUSG00000015092	=	1.00
ENSMUSG00000002108 (predicted) ENSMUSG00000018501	=	1.00
ENSMUSG00000002108 (predicted) ENSMUSG00000038369	=	1.00
ENSMUSG00000002109 (predicted) ENSMUSG00000020738	=	1.00
ENSMUSG00000002109 (predicted) ENSMUSG00000024740	=	1.00
ENSMUSG00000002109 (predicted) ENSMUSG00000030094	=	1.00
ENSMUSG00000002109 (predicted) ENSMUSG00000031446	=	1.00
ENSMUSG00000002109 (predicted) ENSMUSG00000027490	=	1.00
ENSMUSG00000002109 (predicted) ENSMUSG00000031095	=	1.00
ENSMUSG00000002111 (predicted) ENSMUSG00000052435	=	1.00
ENSMUSG00000002111 (predicted) ENSMUSG00000014767	=	1.00
ENSMUSG00000002111 (predicted) ENSMUSG00000027067	=	1.00
ENSMUSG00000002111 (predicted) ENSMUSG00000022105	=	1.00
ENSMUSG00000002111 (predicted) ENSMUSG00000015053	=	1.00
ENSMUSG00000002111 (predicted) ENSMUSG00000031162	=	1.00
ENSMUSG00000002129 (predicted) ENSMUSG00000022812	=	1.00
ENSMUSG00000002129 (predicted) ENSMUSG00000044147	=	1.00
ENSMUSG00000002129 (predicted) ENSMUSG00000026603	=	1.00
ENSMUSG00000002129 (predicted) ENSMUSG00000028902	=	1.00
ENSMUSG00000002129 (predicted) ENSMUSG00000033933	=	1.00
ENSMUSG00000002129 (predicted) ENSMUSG00000042349	=	1.00
ENSMUSG00000002129 (predicted) ENSMUSG00000020211	=	1.00
ENSMUSG00000002129 (predicted) ENSMUSG00000020402	=	1.00
ENSMUSG00000002129 (predicted) ENSMUSG00000029513	=	1.00
ENSMUSG00000002129 (predicted) ENSMUSG00000032905	=	1.00
ENSMUSG00000002129 (predicted) ENSMUSG00000038780	=	1.00
ENSMUSG00000002129 (predicted) ENSMUSG00000030890	=	1.00
ENSMUSG00000002129 (predicted) ENSMUSG00000022074	=	0.77
ENSMUSG00000002147 (known) ENSMUSG00000002147	=	2.0
ENSMUSG00000002147 (predicted) ENSMUSG00000030748	=	1.00
ENSMUSG00000002147 (predicted) ENSMUSG00000026946	=	1.00
ENSMUSG00000002205 (predicted) ENSMUSG00000021115	=	1.00
ENSMUSG00000002205 (predicted) ENSMUSG00000029430	=	1.00
ENSMUSG00000002221 (predicted) ENSMUSG00000028807	=	1.00
ENSMUSG00000002221 (predicted) ENSMUSG00000030717	=	1.00
ENSMUSG00000002221 (predicted) ENSMUSG00000024563	=	1.00
ENSMUSG00000002222 (predicted) ENSMUSG00000027796	=	1.00
ENSMUSG00000002227 (predicted) ENSMUSG00000002524	=	1.00
ENSMUSG00000002227 (predicted) ENSMUSG00000032905	=	1.00
ENSMUSG00000002249 (predicted) ENSMUSG00000018965	=	1.00
ENSMUSG00000002249 (predicted) ENSMUSG00000030970	=	1.00
ENSMUSG00000002249 (predicted) ENSMUSG00000027803	=	1.00
ENSMUSG00000002250 (known) ENSMUSG00000022508	=	2.0
ENSMUSG00000002250 (predicted) ENSMUSG00000002250	=	1.00
ENSMUSG00000002250 (predicted) ENSMUSG00000027796	=	1.00
ENSMUSG00000002250 (predicted) ENSMUSG00000029478	=	1.00
ENSMUSG00000002250 (predicted) ENSMUSG00000022475	=	1.00
ENSMUSG00000002257 (predicted) ENSMUSG00000033220	=	1.00
ENSMUSG00000002257 (predicted) ENSMUSG00000007815	=	1.00
ENSMUSG00000002257 (predicted) ENSMUSG00000040867	=	1.00
ENSMUSG00000002257 (predicted) ENSMUSG00000006699	=	1.00
ENSMUSG00000002265 (predicted) ENSMUSG00000022710	=	1.00
ENSMUSG00000002265 (predicted) ENSMUSG00000029368	=	1.00
ENSMUSG00000002297 (predicted) ENSMUSG00000024947	=	1.00
ENSMUSG00000002297 (predicted) ENSMUSG00000029283	=	1.00
ENSMUSG00000002297 (predicted) ENSMUSG00000044155	=	1.00
ENSMUSG00000002308 (predicted) ENSMUSG00000027641	=	1.00
ENSMUSG00000002319 (predicted) ENSMUSG00000041801	=	1.00
ENSMUSG00000002319 (predicted) ENSMUSG00000019970	=	1.00
ENSMUSG00000002319 (predicted) ENSMUSG00000029864	=	1.00
ENSMUSG00000002319 (predicted) ENSMUSG00000059895	=	1.00
ENSMUSG00000002319 (predicted) ENSMUSG00000003662	=	1.00
ENSMUSG00000002319 (predicted) ENSMUSG00000031487	=	1.00
ENSMUSG00000002319 (predicted) ENSMUSG00000022346	=	1.00
ENSMUSG00000002319 (predicted) ENSMUSG00000026749	=	1.00
ENSMUSG00000002319 (predicted) ENSMUSG00000005470	=	1.00
ENSMUSG00000002320 (predicted) ENSMUSG00000027820	=	1.00
ENSMUSG00000002325 (known) ENSMUSG00000022971	=	2.0
ENSMUSG00000002325 (known) ENSMUSG00000040033	=	2.0
ENSMUSG00000002325 (predicted) ENSMUSG00000026104	=	1.00
ENSMUSG00000002325 (predicted) ENSMUSG00000002325	=	1.00
ENSMUSG00000002332 (predicted) ENSMUSG00000032717	=	1.00
ENSMUSG00000002342 (predicted) ENSMUSG00000060601	=	1.00
ENSMUSG00000002343 (predicted) ENSMUSG00000033343	=	0.92
ENSMUSG00000002343 (predicted) ENSMUSG00000079349	=	0.93
ENSMUSG00000002343 (predicted) ENSMUSG00000063728	=	0.97
ENSMUSG00000002343 (predicted) ENSMUSG00000059539	=	0.92
ENSMUSG00000002343 (predicted) ENSMUSG00000041801	=	1.00
ENSMUSG00000002343 (predicted) ENSMUSG00000029029	=	1.00
ENSMUSG00000002343 (predicted) ENSMUSG00000031179	=	0.84
ENSMUSG00000002343 (predicted) ENSMUSG00000043453	=	0.92
ENSMUSG00000002343 (predicted) ENSMUSG00000079350	=	0.92
ENSMUSG00000002343 (predicted) ENSMUSG00000046301	=	0.94
ENSMUSG00000002343 (predicted) ENSMUSG00000055746	=	0.92
ENSMUSG00000002343 (predicted) ENSMUSG00000080026	=	0.85
ENSMUSG00000002343 (predicted) ENSMUSG00000021737	=	1.00
ENSMUSG00000002343 (predicted) ENSMUSG00000004849	=	1.00
ENSMUSG00000002343 (predicted) ENSMUSG00000030890	=	1.00
ENSMUSG00000002343 (predicted) ENSMUSG00000061104	=	1.00
ENSMUSG00000002343 (predicted) ENSMUSG00000031118	=	0.88
ENSMUSG00000002343 (predicted) ENSMUSG00000033276	=	1.00
ENSMUSG00000002343 (predicted) ENSMUSG00000027637	=	1.00
ENSMUSG00000002343 (predicted) ENSMUSG00000055816	=	0.92
ENSMUSG00000002343 (predicted) ENSMUSG00000021963	=	1.00
ENSMUSG00000002343 (predicted) ENSMUSG00000080024	=	0.92
ENSMUSG00000002365 (predicted) ENSMUSG00000024241	=	1.00
ENSMUSG00000002365 (predicted) ENSMUSG00000028041	=	1.00
ENSMUSG00000002365 (predicted) ENSMUSG00000034681	=	1.00
ENSMUSG00000002365 (predicted) ENSMUSG00000031843	=	1.00
ENSMUSG00000002365 (predicted) ENSMUSG00000041301	=	1.00
ENSMUSG00000002365 (predicted) ENSMUSG00000034801	=	1.00
ENSMUSG00000002372 (predicted) ENSMUSG00000029368	=	1.00
ENSMUSG00000002372 (predicted) ENSMUSG00000023175	=	1.00
ENSMUSG00000002372 (predicted) ENSMUSG00000028896	=	1.00
ENSMUSG00000002372 (predicted) ENSMUSG00000013973	=	1.00
ENSMUSG00000002372 (predicted) ENSMUSG00000029430	=	1.00
ENSMUSG00000002393 (predicted) ENSMUSG00000016386	=	1.00
ENSMUSG00000002393 (predicted) ENSMUSG00000021779	=	1.00
ENSMUSG00000002393 (predicted) ENSMUSG00000030551	=	1.00
ENSMUSG00000002393 (predicted) ENSMUSG00000024431	=	1.00
ENSMUSG00000002395 (predicted) ENSMUSG00000071657	=	1.00
ENSMUSG00000002409 (predicted) ENSMUSG00000018932	=	1.00
ENSMUSG00000002409 (predicted) ENSMUSG00000029556	=	1.00
ENSMUSG00000002409 (predicted) ENSMUSG00000038546	=	1.00
ENSMUSG00000002409 (predicted) ENSMUSG00000021496	=	1.00
ENSMUSG00000002413 (known) ENSMUSG00000004936	=	2.0
ENSMUSG00000002413 (known) ENSMUSG00000035027	=	2.0
ENSMUSG00000002413 (predicted) ENSMUSG00000076432	=	1.00
ENSMUSG00000002413 (predicted) ENSMUSG00000072980	=	1.00
ENSMUSG00000002413 (predicted) ENSMUSG00000018326	=	1.00
ENSMUSG00000002413 (predicted) ENSMUSG00000020849	=	1.00
ENSMUSG00000002413 (predicted) ENSMUSG00000025499	=	1.00
ENSMUSG00000002413 (predicted) ENSMUSG00000003438	=	1.00
ENSMUSG00000002413 (predicted) ENSMUSG00000022285	=	1.00
ENSMUSG00000002413 (predicted) ENSMUSG00000026864	=	1.00
ENSMUSG00000002413 (predicted) ENSMUSG00000019471	=	1.00
ENSMUSG00000002413 (predicted) ENSMUSG00000018965	=	1.00
ENSMUSG00000002413 (predicted) ENSMUSG00000051391	=	1.00
ENSMUSG00000002413 (predicted) ENSMUSG00000036879	=	1.00
ENSMUSG00000002413 (predicted) ENSMUSG00000024359	=	1.00
ENSMUSG00000002413 (predicted) ENSMUSG00000029674	=	1.00
ENSMUSG00000002413 (predicted) ENSMUSG00000002413	=	1.00
ENSMUSG00000002428 (predicted) ENSMUSG00000031487	=	1.00
ENSMUSG00000002428 (predicted) ENSMUSG00000041801	=	1.00
ENSMUSG00000002428 (predicted) ENSMUSG00000003662	=	1.00
ENSMUSG00000002455 (predicted) ENSMUSG00000074088	=	1.00
ENSMUSG00000002455 (predicted) ENSMUSG00000027404	=	1.00
ENSMUSG00000002455 (predicted) ENSMUSG00000024921	=	1.00
ENSMUSG00000002455 (predicted) ENSMUSG00000034681	=	1.00
ENSMUSG00000002455 (predicted) ENSMUSG00000041801	=	1.00
ENSMUSG00000002455 (predicted) ENSMUSG00000022346	=	1.00
ENSMUSG00000002455 (predicted) ENSMUSG00000042502	=	1.00
ENSMUSG00000002458 (known) ENSMUSG00000019433	=	2.0
ENSMUSG00000002458 (predicted) ENSMUSG00000007613	=	1.00
ENSMUSG00000002458 (predicted) ENSMUSG00000032562	=	1.00
ENSMUSG00000002459 (predicted) ENSMUSG00000054766	=	1.00
ENSMUSG00000002459 (predicted) ENSMUSG00000027952	=	1.00
ENSMUSG00000002459 (predicted) ENSMUSG00000021468	=	1.00
ENSMUSG00000002459 (predicted) ENSMUSG00000030120	=	1.00
ENSMUSG00000002459 (predicted) ENSMUSG00000034187	=	1.00
ENSMUSG00000002459 (predicted) ENSMUSG00000025873	=	1.00
ENSMUSG00000002459 (predicted) ENSMUSG00000053841	=	1.00
ENSMUSG00000002459 (predicted) ENSMUSG00000015943	=	1.00
ENSMUSG00000002459 (predicted) ENSMUSG00000031068	=	1.00
ENSMUSG00000002459 (predicted) ENSMUSG00000078159	=	1.00
ENSMUSG00000002459 (predicted) ENSMUSG00000003868	=	1.00
ENSMUSG00000002477 (predicted) ENSMUSG00000061650	=	1.00
ENSMUSG00000002477 (predicted) ENSMUSG00000037275	=	1.00
ENSMUSG00000002477 (predicted) ENSMUSG00000062678	=	1.00
ENSMUSG00000002477 (predicted) ENSMUSG00000003444	=	1.00
ENSMUSG00000002477 (predicted) ENSMUSG00000044155	=	1.00
ENSMUSG00000002477 (predicted) ENSMUSG00000060216	=	1.00
ENSMUSG00000002477 (predicted) ENSMUSG00000018909	=	1.00
ENSMUSG00000002486 (predicted) ENSMUSG00000054146	=	1.00
ENSMUSG00000002486 (predicted) ENSMUSG00000026728	=	1.00
ENSMUSG00000002486 (predicted) ENSMUSG00000026575	=	1.00
ENSMUSG00000002486 (predicted) ENSMUSG00000009670	=	1.00
ENSMUSG00000002489 (predicted) ENSMUSG00000018965	=	1.00
ENSMUSG00000002489 (predicted) ENSMUSG00000041301	=	1.00
ENSMUSG00000002489 (predicted) ENSMUSG00000029368	=	1.00
ENSMUSG00000002489 (predicted) ENSMUSG00000051391	=	1.00
ENSMUSG00000002496 (predicted) ENSMUSG00000026812	=	1.00
ENSMUSG00000002496 (predicted) ENSMUSG00000022285	=	1.00
ENSMUSG00000002496 (predicted) ENSMUSG00000031644	=	1.00
ENSMUSG00000002496 (predicted) ENSMUSG00000063358	=	1.00
ENSMUSG00000002496 (predicted) ENSMUSG00000018965	=	1.00
ENSMUSG00000002496 (predicted) ENSMUSG00000020849	=	1.00
ENSMUSG00000002496 (predicted) ENSMUSG00000051391	=	1.00
ENSMUSG00000002496 (predicted) ENSMUSG00000018326	=	1.00
ENSMUSG00000002496 (predicted) ENSMUSG00000076432	=	1.00
ENSMUSG00000002496 (predicted) ENSMUSG00000028945	=	1.00
ENSMUSG00000002504 (predicted) ENSMUSG00000031861	=	1.00
ENSMUSG00000002504 (predicted) ENSMUSG00000030302	=	1.00
ENSMUSG00000002504 (predicted) ENSMUSG00000041301	=	1.00
ENSMUSG00000002504 (predicted) ENSMUSG00000041248	=	1.00
ENSMUSG00000002504 (predicted) ENSMUSG00000045730	=	1.00
ENSMUSG00000002524 (predicted) ENSMUSG00000042502	=	1.00
ENSMUSG00000002524 (predicted) ENSMUSG00000013415	=	1.00
ENSMUSG00000002524 (predicted) ENSMUSG00000070699	=	1.00
ENSMUSG00000002524 (predicted) ENSMUSG00000020549	=	1.00
ENSMUSG00000002524 (predicted) ENSMUSG00000022235	=	1.00
ENSMUSG00000002524 (predicted) ENSMUSG00000025982	=	1.00
ENSMUSG00000002524 (predicted) ENSMUSG00000026131	=	1.00
ENSMUSG00000002524 (predicted) ENSMUSG00000007670	=	1.00
ENSMUSG00000002524 (predicted) ENSMUSG00000059005	=	1.00
ENSMUSG00000002524 (predicted) ENSMUSG00000033819	=	1.00
ENSMUSG00000002524 (predicted) ENSMUSG00000051391	=	1.00
ENSMUSG00000002524 (predicted) ENSMUSG00000050667	=	1.00
ENSMUSG00000002524 (predicted) ENSMUSG00000018583	=	1.00
ENSMUSG00000002524 (predicted) ENSMUSG00000015165	=	1.00
ENSMUSG00000002524 (predicted) ENSMUSG00000040407	=	1.00
ENSMUSG00000002524 (predicted) ENSMUSG00000009079	=	1.00
ENSMUSG00000002524 (predicted) ENSMUSG00000030435	=	1.00
ENSMUSG00000002524 (predicted) ENSMUSG00000030890	=	1.00
ENSMUSG00000002524 (predicted) ENSMUSG00000051695	=	1.00
ENSMUSG00000002524 (predicted) ENSMUSG00000020755	=	1.00
ENSMUSG00000002524 (predicted) ENSMUSG00000055436	=	1.00
ENSMUSG00000002524 (predicted) ENSMUSG00000025130	=	1.00
ENSMUSG00000002524 (predicted) ENSMUSG00000026728	=	1.00
ENSMUSG00000002524 (predicted) ENSMUSG00000032423	=	1.00
ENSMUSG00000002524 (predicted) ENSMUSG00000034681	=	1.00
ENSMUSG00000002524 (predicted) ENSMUSG00000002524	=	1.00
ENSMUSG00000002524 (predicted) ENSMUSG00000018199	=	1.00
ENSMUSG00000002524 (predicted) ENSMUSG00000026880	=	1.00
ENSMUSG00000002524 (predicted) ENSMUSG00000018474	=	1.00
ENSMUSG00000002524 (predicted) ENSMUSG00000008136	=	1.00
ENSMUSG00000002524 (predicted) ENSMUSG00000068882	=	1.00
ENSMUSG00000002524 (predicted) ENSMUSG00000042992	=	1.00
ENSMUSG00000002524 (predicted) ENSMUSG00000028902	=	1.00
ENSMUSG00000002524 (predicted) ENSMUSG00000038046	=	1.00
ENSMUSG00000002524 (predicted) ENSMUSG00000027108	=	1.00
ENSMUSG00000002524 (predicted) ENSMUSG00000007872	=	1.00
ENSMUSG00000002546 (predicted) ENSMUSG00000025085	=	1.00
ENSMUSG00000002546 (predicted) ENSMUSG00000053293	=	0.77
ENSMUSG00000002546 (predicted) ENSMUSG00000027263	=	1.00
ENSMUSG00000002546 (predicted) ENSMUSG00000026277	=	1.00
ENSMUSG00000002546 (predicted) ENSMUSG00000035969	=	1.00
ENSMUSG00000002546 (predicted) ENSMUSG00000021575	=	1.00
ENSMUSG00000002546 (predicted) ENSMUSG00000032013	=	1.00
ENSMUSG00000002546 (predicted) ENSMUSG00000043051	=	1.00
ENSMUSG00000002546 (predicted) ENSMUSG00000079751	=	1.00
ENSMUSG00000002546 (predicted) ENSMUSG00000023170	=	1.00
ENSMUSG00000002546 (predicted) ENSMUSG00000054967	=	1.00
ENSMUSG00000002546 (predicted) ENSMUSG00000031112	=	1.00
ENSMUSG00000002546 (predicted) ENSMUSG00000047187	=	1.00
ENSMUSG00000002550 (predicted) ENSMUSG00000002550	=	1.00
ENSMUSG00000002565 (predicted) ENSMUSG00000059923	=	1.00
ENSMUSG00000002565 (predicted) ENSMUSG00000020700	=	1.00
ENSMUSG00000002565 (predicted) ENSMUSG00000022221	=	1.00
ENSMUSG00000002578 (predicted) ENSMUSG00000008136	=	1.00
ENSMUSG00000002578 (predicted) ENSMUSG00000021025	=	1.00
ENSMUSG00000002602 (known) ENSMUSG00000041417	=	2.0
ENSMUSG00000002602 (predicted) ENSMUSG00000042626	=	1.00
ENSMUSG00000002602 (predicted) ENSMUSG00000031834	=	1.00
ENSMUSG00000002602 (predicted) ENSMUSG00000002602	=	1.00
ENSMUSG00000002602 (predicted) ENSMUSG00000066877	=	1.00
ENSMUSG00000002602 (predicted) ENSMUSG00000016933	=	1.00
ENSMUSG00000002602 (predicted) ENSMUSG00000028698	=	1.00
ENSMUSG00000002602 (predicted) ENSMUSG00000038037	=	1.00
ENSMUSG00000002602 (predicted) ENSMUSG00000038546	=	1.00
ENSMUSG00000002602 (predicted) ENSMUSG00000037003	=	1.00
ENSMUSG00000002602 (predicted) ENSMUSG00000031451	=	1.00
ENSMUSG00000002602 (predicted) ENSMUSG00000032312	=	1.00
ENSMUSG00000002603 (known) ENSMUSG00000007613	=	2.0
ENSMUSG00000002603 (known) ENSMUSG00000032440	=	2.0
ENSMUSG00000002603 (known) ENSMUSG00000029287	=	2.0
ENSMUSG00000002603 (predicted) ENSMUSG00000002603	=	1.00
ENSMUSG00000002603 (predicted) ENSMUSG00000022892	=	1.00
ENSMUSG00000002625 (predicted) ENSMUSG00000020700	=	1.00
ENSMUSG00000002625 (predicted) ENSMUSG00000034177	=	1.00
ENSMUSG00000002625 (predicted) ENSMUSG00000025151	=	1.00
ENSMUSG00000002625 (predicted) ENSMUSG00000003662	=	1.00
ENSMUSG00000002625 (predicted) ENSMUSG00000024927	=	1.00
ENSMUSG00000002625 (predicted) ENSMUSG00000022346	=	1.00
ENSMUSG00000002658 (predicted) ENSMUSG00000031314	=	1.00
ENSMUSG00000002658 (predicted) ENSMUSG00000046532	=	1.00
ENSMUSG00000002658 (predicted) ENSMUSG00000028271	=	1.00
ENSMUSG00000002658 (predicted) ENSMUSG00000067995	=	1.00
ENSMUSG00000002658 (predicted) ENSMUSG00000032118	=	1.00
ENSMUSG00000002658 (predicted) ENSMUSG00000029838	=	1.00
ENSMUSG00000002658 (predicted) ENSMUSG00000015605	=	1.00
ENSMUSG00000002660 (predicted) ENSMUSG00000020713	=	1.00
ENSMUSG00000002660 (predicted) ENSMUSG00000061104	=	1.00
ENSMUSG00000002660 (predicted) ENSMUSG00000027637	=	1.00
ENSMUSG00000002660 (predicted) ENSMUSG00000021963	=	1.00
ENSMUSG00000002660 (predicted) ENSMUSG00000002660	=	1.00
ENSMUSG00000002679 (predicted) ENSMUSG00000061650	=	1.00
ENSMUSG00000002679 (predicted) ENSMUSG00000038481	=	1.00
ENSMUSG00000002679 (predicted) ENSMUSG00000037992	=	1.00
ENSMUSG00000002679 (predicted) ENSMUSG00000020538	=	1.00
ENSMUSG00000002679 (predicted) ENSMUSG00000045248	=	1.00
ENSMUSG00000002679 (predicted) ENSMUSG00000003444	=	1.00
ENSMUSG00000002679 (predicted) ENSMUSG00000022463	=	1.00
ENSMUSG00000002679 (predicted) ENSMUSG00000026496	=	1.00
ENSMUSG00000002679 (predicted) ENSMUSG00000021598	=	1.00
ENSMUSG00000002688 (known) ENSMUSG00000068798	=	2.0
ENSMUSG00000002688 (predicted) ENSMUSG00000005533	=	1.00
ENSMUSG00000002688 (predicted) ENSMUSG00000038861	=	1.00
ENSMUSG00000002688 (predicted) ENSMUSG00000002688	=	1.00
ENSMUSG00000002688 (predicted) ENSMUSG00000031264	=	1.00
ENSMUSG00000002688 (predicted) ENSMUSG00000020372	=	1.00
ENSMUSG00000002688 (predicted) ENSMUSG00000021108	=	1.00
ENSMUSG00000002688 (predicted) ENSMUSG00000045038	=	1.00
ENSMUSG00000002688 (predicted) ENSMUSG00000039844	=	1.00
ENSMUSG00000002699 (known) ENSMUSG00000042228	=	2.0
ENSMUSG00000002699 (known) ENSMUSG00000042351	=	2.0
ENSMUSG00000002699 (known) ENSMUSG00000034116	=	2.0
ENSMUSG00000002699 (predicted) ENSMUSG00000003283	=	1.00
ENSMUSG00000002699 (predicted) ENSMUSG00000034342	=	1.00
ENSMUSG00000002699 (predicted) ENSMUSG00000042626	=	1.00
ENSMUSG00000002699 (predicted) ENSMUSG00000034330	=	1.00
ENSMUSG00000002699 (predicted) ENSMUSG00000022148	=	1.00
ENSMUSG00000002699 (predicted) ENSMUSG00000032475	=	1.00
ENSMUSG00000002699 (predicted) ENSMUSG00000020395	=	1.00
ENSMUSG00000002718 (predicted) ENSMUSG00000003099	=	1.00
ENSMUSG00000002718 (predicted) ENSMUSG00000041301	=	1.00
ENSMUSG00000002718 (predicted) ENSMUSG00000015165	=	1.00
ENSMUSG00000002718 (predicted) ENSMUSG00000004221	=	1.00
ENSMUSG00000002718 (predicted) ENSMUSG00000029430	=	1.00
ENSMUSG00000002718 (predicted) ENSMUSG00000022346	=	1.00
ENSMUSG00000002718 (predicted) ENSMUSG00000028936	=	1.00
ENSMUSG00000002718 (predicted) ENSMUSG00000059552	=	1.00
ENSMUSG00000002718 (predicted) ENSMUSG00000020454	=	1.00
ENSMUSG00000002718 (predicted) ENSMUSG00000054484	=	1.00
ENSMUSG00000002718 (predicted) ENSMUSG00000028599	=	1.00
ENSMUSG00000002718 (predicted) ENSMUSG00000020122	=	1.00
ENSMUSG00000002728 (predicted) ENSMUSG00000042349	=	1.00
ENSMUSG00000002731 (predicted) ENSMUSG00000015697	=	1.00
ENSMUSG00000002731 (predicted) ENSMUSG00000032423	=	1.00
ENSMUSG00000002731 (predicted) ENSMUSG00000066629	=	1.00
ENSMUSG00000002731 (predicted) ENSMUSG00000019494	=	1.00
ENSMUSG00000002731 (predicted) ENSMUSG00000002731	=	1.00
ENSMUSG00000002731 (predicted) ENSMUSG00000066478	=	1.00
ENSMUSG00000002731 (predicted) ENSMUSG00000013415	=	1.00
ENSMUSG00000002731 (predicted) ENSMUSG00000018238	=	1.00
ENSMUSG00000002731 (predicted) ENSMUSG00000024079	=	1.00
ENSMUSG00000002731 (predicted) ENSMUSG00000015869	=	1.00
ENSMUSG00000002748 (known) ENSMUSG00000031715	=	2.0
ENSMUSG00000002748 (predicted) ENSMUSG00000027395	=	1.00
ENSMUSG00000002748 (predicted) ENSMUSG00000056328	=	1.00
ENSMUSG00000002748 (predicted) ENSMUSG00000035021	=	1.00
ENSMUSG00000002748 (predicted) ENSMUSG00000041801	=	1.00
ENSMUSG00000002748 (predicted) ENSMUSG00000027342	=	1.00
ENSMUSG00000002748 (predicted) ENSMUSG00000040054	=	1.00
ENSMUSG00000002763 (known) ENSMUSG00000032402	=	2.0
ENSMUSG00000002763 (predicted) ENSMUSG00000067825	=	1.00
ENSMUSG00000002763 (predicted) ENSMUSG00000030213	=	1.00
ENSMUSG00000002763 (predicted) ENSMUSG00000005907	=	1.00
ENSMUSG00000002768 (predicted) ENSMUSG00000035152	=	1.00
ENSMUSG00000002769 (known) ENSMUSG00000002769	=	2.0
ENSMUSG00000002769 (predicted) ENSMUSG00000018909	=	1.00
ENSMUSG00000002769 (predicted) ENSMUSG00000049969	=	1.00
ENSMUSG00000002769 (predicted) ENSMUSG00000026036	=	1.00
ENSMUSG00000002769 (predicted) ENSMUSG00000060890	=	1.00
ENSMUSG00000002778 (predicted) ENSMUSG00000026749	=	1.00
ENSMUSG00000002778 (predicted) ENSMUSG00000042712	=	1.00
ENSMUSG00000002778 (predicted) ENSMUSG00000031487	=	1.00
ENSMUSG00000002778 (predicted) ENSMUSG00000017707	=	1.00
ENSMUSG00000002791 (predicted) ENSMUSG00000042349	=	1.00
ENSMUSG00000002791 (predicted) ENSMUSG00000029513	=	1.00
ENSMUSG00000002799 (predicted) ENSMUSG00000026815	=	1.00
ENSMUSG00000002799 (predicted) ENSMUSG00000004263	=	1.00
ENSMUSG00000002808 (predicted) ENSMUSG00000008604	=	1.00
ENSMUSG00000002812 (predicted) ENSMUSG00000059923	=	1.00
ENSMUSG00000002812 (predicted) ENSMUSG00000004789	=	1.00
ENSMUSG00000002812 (predicted) ENSMUSG00000026305	=	1.00
ENSMUSG00000002812 (predicted) ENSMUSG00000032497	=	1.00
ENSMUSG00000002814 (predicted) ENSMUSG00000030528	=	1.00
ENSMUSG00000002814 (predicted) ENSMUSG00000075359	=	1.00
ENSMUSG00000002814 (predicted) ENSMUSG00000035367	=	1.00
ENSMUSG00000002814 (predicted) ENSMUSG00000020752	=	1.00
ENSMUSG00000002825 (predicted) ENSMUSG00000040280	=	1.00
ENSMUSG00000002825 (predicted) ENSMUSG00000019494	=	1.00
ENSMUSG00000002825 (predicted) ENSMUSG00000044147	=	1.00
ENSMUSG00000002825 (predicted) ENSMUSG00000015697	=	1.00
ENSMUSG00000002825 (predicted) ENSMUSG00000030638	=	1.00
ENSMUSG00000002825 (predicted) ENSMUSG00000066687	=	1.00
ENSMUSG00000002833 (predicted) ENSMUSG00000060216	=	1.00
ENSMUSG00000002833 (predicted) ENSMUSG00000018909	=	1.00
ENSMUSG00000002870 (known) ENSMUSG00000022673	=	2.0
ENSMUSG00000002870 (known) ENSMUSG00000026037	=	2.0
ENSMUSG00000002870 (known) ENSMUSG00000029012	=	2.0
ENSMUSG00000002870 (known) ENSMUSG00000005410	=	2.0
ENSMUSG00000002870 (known) ENSMUSG00000041859	=	2.0
ENSMUSG00000002870 (known) ENSMUSG00000026355	=	2.0
ENSMUSG00000002870 (known) ENSMUSG00000029730	=	2.0
ENSMUSG00000002870 (predicted) ENSMUSG00000025979	=	1.00
ENSMUSG00000002870 (predicted) ENSMUSG00000042349	=	1.00
ENSMUSG00000002870 (predicted) ENSMUSG00000046411	=	1.00
ENSMUSG00000002870 (predicted) ENSMUSG00000052373	=	1.00
ENSMUSG00000002870 (predicted) ENSMUSG00000040274	=	1.00
ENSMUSG00000002870 (predicted) ENSMUSG00000026669	=	1.00
ENSMUSG00000002870 (predicted) ENSMUSG00000032218	=	1.00
ENSMUSG00000002870 (predicted) ENSMUSG00000028796	=	1.00
ENSMUSG00000002870 (predicted) ENSMUSG00000027793	=	1.00
ENSMUSG00000002870 (predicted) ENSMUSG00000032192	=	1.00
ENSMUSG00000002870 (predicted) ENSMUSG00000006728	=	1.00
ENSMUSG00000002870 (predicted) ENSMUSG00000031697	=	1.00
ENSMUSG00000002870 (predicted) ENSMUSG00000030867	=	1.00
ENSMUSG00000002870 (predicted) ENSMUSG00000044303	=	1.00
ENSMUSG00000002870 (predicted) ENSMUSG00000017499	=	1.00
ENSMUSG00000002897 (predicted) ENSMUSG00000025929	=	1.00
ENSMUSG00000002948 (predicted) ENSMUSG00000002948	=	1.00
ENSMUSG00000002948 (predicted) ENSMUSG00000032715	=	1.00
ENSMUSG00000002948 (predicted) ENSMUSG00000004054	=	1.00
ENSMUSG00000002948 (predicted) ENSMUSG00000060890	=	1.00
ENSMUSG00000002948 (predicted) ENSMUSG00000024383	=	1.00
ENSMUSG00000002948 (predicted) ENSMUSG00000028841	=	1.00
ENSMUSG00000002948 (predicted) ENSMUSG00000021754	=	1.00
ENSMUSG00000002957 (predicted) ENSMUSG00000035152	=	1.00
ENSMUSG00000002957 (predicted) ENSMUSG00000031681	=	1.00
ENSMUSG00000002957 (predicted) ENSMUSG00000060216	=	1.00
ENSMUSG00000002957 (predicted) ENSMUSG00000024096	=	1.00
ENSMUSG00000002963 (predicted) ENSMUSG00000080024	=	1.00
ENSMUSG00000002963 (predicted) ENSMUSG00000055816	=	0.97
ENSMUSG00000002963 (predicted) ENSMUSG00000079349	=	0.98
ENSMUSG00000002963 (predicted) ENSMUSG00000031179	=	1.00
ENSMUSG00000002963 (predicted) ENSMUSG00000032939	=	1.00
ENSMUSG00000002963 (predicted) ENSMUSG00000059539	=	0.97
ENSMUSG00000002963 (predicted) ENSMUSG00000027905	=	1.00
ENSMUSG00000002963 (predicted) ENSMUSG00000027010	=	1.00
ENSMUSG00000002963 (predicted) ENSMUSG00000079350	=	0.97
ENSMUSG00000002963 (predicted) ENSMUSG00000057421	=	1.00
ENSMUSG00000002963 (predicted) ENSMUSG00000051768	=	1.00
ENSMUSG00000002963 (predicted) ENSMUSG00000031118	=	1.00
ENSMUSG00000002963 (predicted) ENSMUSG00000043453	=	1.00
ENSMUSG00000002963 (predicted) ENSMUSG00000055746	=	0.97
ENSMUSG00000002963 (predicted) ENSMUSG00000080026	=	1.00
ENSMUSG00000002963 (predicted) ENSMUSG00000018548	=	1.00
ENSMUSG00000002963 (predicted) ENSMUSG00000021540	=	1.00
ENSMUSG00000002963 (predicted) ENSMUSG00000068697	=	1.00
ENSMUSG00000002963 (predicted) ENSMUSG00000022285	=	1.00
ENSMUSG00000002963 (predicted) ENSMUSG00000076432	=	1.00
ENSMUSG00000002963 (predicted) ENSMUSG00000041859	=	1.00
ENSMUSG00000002963 (predicted) ENSMUSG00000046301	=	0.94
ENSMUSG00000002963 (predicted) ENSMUSG00000063728	=	1.00
ENSMUSG00000002963 (predicted) ENSMUSG00000049717	=	1.00
ENSMUSG00000002963 (predicted) ENSMUSG00000021615	=	1.00
ENSMUSG00000002963 (predicted) ENSMUSG00000025857	=	1.00
ENSMUSG00000002963 (predicted) ENSMUSG00000033343	=	1.00
ENSMUSG00000002983 (predicted) ENSMUSG00000026615	=	1.00
ENSMUSG00000002983 (predicted) ENSMUSG00000032481	=	1.00
ENSMUSG00000002983 (predicted) ENSMUSG00000023018	=	1.00
ENSMUSG00000002983 (predicted) ENSMUSG00000046949	=	1.00
ENSMUSG00000002983 (predicted) ENSMUSG00000031311	=	1.00
ENSMUSG00000002983 (predicted) ENSMUSG00000078619	=	1.00
ENSMUSG00000002983 (predicted) ENSMUSG00000024927	=	1.00
ENSMUSG00000002983 (predicted) ENSMUSG00000024826	=	1.00
ENSMUSG00000002983 (predicted) ENSMUSG00000047126	=	1.00
ENSMUSG00000002983 (predicted) ENSMUSG00000025199	=	1.00
ENSMUSG00000002983 (predicted) ENSMUSG00000003438	=	1.00
ENSMUSG00000002983 (predicted) ENSMUSG00000018446	=	1.00
ENSMUSG00000002983 (predicted) ENSMUSG00000029438	=	1.00
ENSMUSG00000002983 (predicted) ENSMUSG00000025225	=	1.00
ENSMUSG00000002983 (predicted) ENSMUSG00000021025	=	1.00
ENSMUSG00000002983 (predicted) ENSMUSG00000039630	=	1.00
ENSMUSG00000002983 (predicted) ENSMUSG00000025369	=	1.00
ENSMUSG00000002983 (predicted) ENSMUSG00000031754	=	1.00
ENSMUSG00000002983 (predicted) ENSMUSG00000061848	=	1.00
ENSMUSG00000002983 (predicted) ENSMUSG00000003731	=	1.00
ENSMUSG00000002983 (predicted) ENSMUSG00000020277	=	1.00
ENSMUSG00000002983 (predicted) ENSMUSG00000028163	=	1.00
ENSMUSG00000002983 (predicted) ENSMUSG00000031066	=	1.00
ENSMUSG00000002983 (predicted) ENSMUSG00000055041	=	1.00
ENSMUSG00000002983 (predicted) ENSMUSG00000024608	=	1.00
ENSMUSG00000002983 (predicted) ENSMUSG00000031010	=	1.00
ENSMUSG00000002983 (predicted) ENSMUSG00000022905	=	1.00
ENSMUSG00000002983 (predicted) ENSMUSG00000030079	=	1.00
ENSMUSG00000002983 (predicted) ENSMUSG00000051154	=	1.00
ENSMUSG00000002983 (predicted) ENSMUSG00000051355	=	1.00
ENSMUSG00000002983 (predicted) ENSMUSG00000029213	=	1.00
ENSMUSG00000002983 (predicted) ENSMUSG00000036513	=	1.00
ENSMUSG00000002983 (predicted) ENSMUSG00000007033	=	1.00
ENSMUSG00000002983 (predicted) ENSMUSG00000027163	=	1.00
ENSMUSG00000002983 (predicted) ENSMUSG00000069729	=	1.00
ENSMUSG00000002983 (predicted) ENSMUSG00000055531	=	1.00
ENSMUSG00000002983 (predicted) ENSMUSG00000024359	=	1.00
ENSMUSG00000002983 (predicted) ENSMUSG00000067274	=	1.00
ENSMUSG00000002983 (predicted) ENSMUSG00000042705	=	1.00
ENSMUSG00000002983 (predicted) ENSMUSG00000002983	=	1.00
ENSMUSG00000002983 (predicted) ENSMUSG00000062591	=	1.00
ENSMUSG00000002983 (predicted) ENSMUSG00000062582	=	1.00
ENSMUSG00000002983 (predicted) ENSMUSG00000026864	=	1.00
ENSMUSG00000002983 (predicted) ENSMUSG00000025508	=	1.00
ENSMUSG00000002983 (predicted) ENSMUSG00000022710	=	1.00
ENSMUSG00000002983 (predicted) ENSMUSG00000027671	=	1.00
ENSMUSG00000002983 (predicted) ENSMUSG00000033712	=	1.00
ENSMUSG00000002983 (predicted) ENSMUSG00000007880	=	1.00
ENSMUSG00000002983 (predicted) ENSMUSG00000037149	=	1.00
ENSMUSG00000002983 (predicted) ENSMUSG00000013629	=	1.00
ENSMUSG00000002983 (predicted) ENSMUSG00000023947	=	1.00
ENSMUSG00000002983 (predicted) ENSMUSG00000012848	=	1.00
ENSMUSG00000002983 (predicted) ENSMUSG00000022672	=	1.00
ENSMUSG00000002983 (predicted) ENSMUSG00000031161	=	1.00
ENSMUSG00000002983 (predicted) ENSMUSG00000046620	=	1.00
ENSMUSG00000002983 (predicted) ENSMUSG00000028820	=	1.00
ENSMUSG00000002983 (predicted) ENSMUSG00000032187	=	1.00
ENSMUSG00000002983 (predicted) ENSMUSG00000024507	=	1.00
ENSMUSG00000002984 (predicted) ENSMUSG00000028998	=	1.00
ENSMUSG00000002985 (predicted) ENSMUSG00000024695	=	1.00
ENSMUSG00000002985 (predicted) ENSMUSG00000029368	=	1.00
ENSMUSG00000002985 (predicted) ENSMUSG00000022892	=	1.00
ENSMUSG00000002992 (predicted) ENSMUSG00000029368	=	1.00
ENSMUSG00000002996 (predicted) ENSMUSG00000009079	=	1.00
ENSMUSG00000002996 (predicted) ENSMUSG00000036955	=	1.00
ENSMUSG00000002996 (predicted) ENSMUSG00000031681	=	1.00
ENSMUSG00000002996 (predicted) ENSMUSG00000052763	=	1.00
ENSMUSG00000002997 (predicted) ENSMUSG00000002997	=	1.00
ENSMUSG00000003031 (known) ENSMUSG00000028832	=	2.0
ENSMUSG00000003031 (known) ENSMUSG00000027715	=	2.0
ENSMUSG00000003031 (known) ENSMUSG00000025358	=	2.0
ENSMUSG00000003031 (known) ENSMUSG00000041431	=	2.0
ENSMUSG00000003031 (known) ENSMUSG00000034165	=	2.0
ENSMUSG00000003031 (known) ENSMUSG00000070348	=	2.0
ENSMUSG00000003031 (known) ENSMUSG00000006728	=	2.0
ENSMUSG00000003031 (predicted) ENSMUSG00000025917	=	1.00
ENSMUSG00000003031 (predicted) ENSMUSG00000042228	=	1.00
ENSMUSG00000003031 (predicted) ENSMUSG00000028212	=	1.00
ENSMUSG00000003031 (predicted) ENSMUSG00000025132	=	1.00
ENSMUSG00000003031 (predicted) ENSMUSG00000014932	=	1.00
ENSMUSG00000003031 (predicted) ENSMUSG00000021929	=	1.00
ENSMUSG00000003031 (predicted) ENSMUSG00000026942	=	1.00
ENSMUSG00000003031 (predicted) ENSMUSG00000051391	=	1.00
ENSMUSG00000003031 (predicted) ENSMUSG00000027793	=	1.00
ENSMUSG00000003031 (predicted) ENSMUSG00000020290	=	1.00
ENSMUSG00000003031 (predicted) ENSMUSG00000048574	=	1.00
ENSMUSG00000003031 (predicted) ENSMUSG00000008450	=	1.00
ENSMUSG00000003031 (predicted) ENSMUSG00000019505	=	1.00
ENSMUSG00000003031 (predicted) ENSMUSG00000029223	=	1.00
ENSMUSG00000003031 (predicted) ENSMUSG00000028969	=	1.00
ENSMUSG00000003031 (predicted) ENSMUSG00000020849	=	1.00
ENSMUSG00000003031 (predicted) ENSMUSG00000029430	=	1.00
ENSMUSG00000003031 (predicted) ENSMUSG00000018326	=	1.00
ENSMUSG00000003031 (predicted) ENSMUSG00000027646	=	1.00
ENSMUSG00000003031 (predicted) ENSMUSG00000040274	=	1.00
ENSMUSG00000003033 (known) ENSMUSG00000035152	=	2.0
ENSMUSG00000003033 (predicted) ENSMUSG00000028890	=	1.00
ENSMUSG00000003033 (predicted) ENSMUSG00000018765	=	1.00
ENSMUSG00000003033 (predicted) ENSMUSG00000046688	=	1.00
ENSMUSG00000003033 (predicted) ENSMUSG00000028807	=	1.00
ENSMUSG00000003033 (predicted) ENSMUSG00000057615	=	1.00
ENSMUSG00000003033 (predicted) ENSMUSG00000020888	=	1.00
ENSMUSG00000003033 (predicted) ENSMUSG00000029368	=	1.00
ENSMUSG00000003037 (predicted) ENSMUSG00000028906	=	1.00
ENSMUSG00000003037 (predicted) ENSMUSG00000064181	=	1.00
ENSMUSG00000003037 (predicted) ENSMUSG00000020671	=	1.00
ENSMUSG00000003037 (predicted) ENSMUSG00000026672	=	1.00
ENSMUSG00000003037 (predicted) ENSMUSG00000031157	=	1.00
ENSMUSG00000003051 (predicted) ENSMUSG00000055762	=	1.00
ENSMUSG00000003051 (predicted) ENSMUSG00000020916	=	1.00
ENSMUSG00000003051 (predicted) ENSMUSG00000057723	=	1.00
ENSMUSG00000003051 (predicted) ENSMUSG00000026192	=	1.00
ENSMUSG00000003051 (predicted) ENSMUSG00000003814	=	1.00
ENSMUSG00000003051 (predicted) ENSMUSG00000003402	=	1.00
ENSMUSG00000003051 (predicted) ENSMUSG00000049548	=	1.00
ENSMUSG00000003051 (predicted) ENSMUSG00000012350	=	1.00
ENSMUSG00000003051 (predicted) ENSMUSG00000032314	=	1.00
ENSMUSG00000003051 (predicted) ENSMUSG00000043485	=	1.00
ENSMUSG00000003051 (predicted) ENSMUSG00000056220	=	1.00
ENSMUSG00000003051 (predicted) ENSMUSG00000048981	=	1.00
ENSMUSG00000003051 (predicted) ENSMUSG00000028851	=	1.00
ENSMUSG00000003051 (predicted) ENSMUSG00000022241	=	1.00
ENSMUSG00000003051 (predicted) ENSMUSG00000040407	=	1.00
ENSMUSG00000003051 (predicted) ENSMUSG00000049871	=	1.00
ENSMUSG00000003051 (predicted) ENSMUSG00000035592	=	1.00
ENSMUSG00000003051 (predicted) ENSMUSG00000035692	=	1.00
ENSMUSG00000003051 (predicted) ENSMUSG00000031207	=	1.00
ENSMUSG00000003051 (predicted) ENSMUSG00000025130	=	1.00
ENSMUSG00000003051 (predicted) ENSMUSG00000009079	=	1.00
ENSMUSG00000003051 (predicted) ENSMUSG00000029581	=	1.00
ENSMUSG00000003051 (predicted) ENSMUSG00000071650	=	1.00
ENSMUSG00000003051 (predicted) ENSMUSG00000021737	=	1.00
ENSMUSG00000003051 (predicted) ENSMUSG00000016946	=	1.00
ENSMUSG00000003051 (predicted) ENSMUSG00000029777	=	1.00
ENSMUSG00000003068 (predicted) ENSMUSG00000025979	=	1.00
ENSMUSG00000003068 (predicted) ENSMUSG00000059866	=	1.00
ENSMUSG00000003068 (predicted) ENSMUSG00000030397	=	1.00
ENSMUSG00000003068 (predicted) ENSMUSG00000069631	=	1.00
ENSMUSG00000003068 (predicted) ENSMUSG00000066357	=	1.00
ENSMUSG00000003068 (predicted) ENSMUSG00000003068	=	1.00
ENSMUSG00000003068 (predicted) ENSMUSG00000028518	=	1.00
ENSMUSG00000003068 (predicted) ENSMUSG00000036707	=	1.00
ENSMUSG00000003068 (predicted) ENSMUSG00000026027	=	1.00
ENSMUSG00000003072 (predicted) ENSMUSG00000006941	=	1.00
ENSMUSG00000003072 (predicted) ENSMUSG00000021737	=	1.00
ENSMUSG00000003072 (predicted) ENSMUSG00000019970	=	1.00
ENSMUSG00000003072 (predicted) ENSMUSG00000041135	=	1.00
ENSMUSG00000003072 (predicted) ENSMUSG00000038160	=	1.00
ENSMUSG00000003099 (predicted) ENSMUSG00000021055	=	1.00
ENSMUSG00000003099 (predicted) ENSMUSG00000079751	=	1.00
ENSMUSG00000003099 (predicted) ENSMUSG00000024431	=	1.00
ENSMUSG00000003099 (predicted) ENSMUSG00000003099	=	1.00
ENSMUSG00000003099 (predicted) ENSMUSG00000043051	=	1.00
ENSMUSG00000003099 (predicted) ENSMUSG00000020611	=	1.00
ENSMUSG00000003099 (predicted) ENSMUSG00000019768	=	1.00
ENSMUSG00000003119 (predicted) ENSMUSG00000057723	=	1.00
ENSMUSG00000003119 (predicted) ENSMUSG00000048981	=	1.00
ENSMUSG00000003119 (predicted) ENSMUSG00000046095	=	1.00
ENSMUSG00000003119 (predicted) ENSMUSG00000061136	=	1.00
ENSMUSG00000003119 (predicted) ENSMUSG00000070335	=	0.89
ENSMUSG00000003119 (predicted) ENSMUSG00000035592	=	1.00
ENSMUSG00000003119 (predicted) ENSMUSG00000059845	=	0.89
ENSMUSG00000003119 (predicted) ENSMUSG00000043485	=	1.00
ENSMUSG00000003123 (predicted) ENSMUSG00000027455	=	1.00
ENSMUSG00000003131 (predicted) ENSMUSG00000021127	=	1.00
ENSMUSG00000003131 (predicted) ENSMUSG00000022185	=	1.00
ENSMUSG00000003131 (predicted) ENSMUSG00000003131	=	1.00
ENSMUSG00000003131 (predicted) ENSMUSG00000047417	=	1.00
ENSMUSG00000003131 (predicted) ENSMUSG00000020745	=	1.00
ENSMUSG00000003131 (predicted) ENSMUSG00000022372	=	1.00
ENSMUSG00000003131 (predicted) ENSMUSG00000003438	=	1.00
ENSMUSG00000003131 (predicted) ENSMUSG00000020857	=	1.00
ENSMUSG00000003131 (predicted) ENSMUSG00000020287	=	1.00
ENSMUSG00000003131 (predicted) ENSMUSG00000071856	=	1.00
ENSMUSG00000003131 (predicted) ENSMUSG00000019857	=	1.00
ENSMUSG00000003131 (predicted) ENSMUSG00000055334	=	1.00
ENSMUSG00000003131 (predicted) ENSMUSG00000053189	=	1.00
ENSMUSG00000003131 (predicted) ENSMUSG00000028906	=	1.00
ENSMUSG00000003131 (predicted) ENSMUSG00000021958	=	1.00
ENSMUSG00000003131 (predicted) ENSMUSG00000023826	=	1.00
ENSMUSG00000003131 (predicted) ENSMUSG00000005447	=	1.00
ENSMUSG00000003131 (predicted) ENSMUSG00000067274	=	1.00
ENSMUSG00000003131 (predicted) ENSMUSG00000027164	=	1.00
ENSMUSG00000003131 (predicted) ENSMUSG00000029513	=	1.00
ENSMUSG00000003153 (predicted) ENSMUSG00000034243	=	1.00
ENSMUSG00000003161 (predicted) ENSMUSG00000024563	=	1.00
ENSMUSG00000003161 (predicted) ENSMUSG00000026893	=	1.00
ENSMUSG00000003161 (predicted) ENSMUSG00000003161	=	1.00
ENSMUSG00000003161 (predicted) ENSMUSG00000006056	=	1.00
ENSMUSG00000003161 (predicted) ENSMUSG00000005202	=	1.00
ENSMUSG00000003166 (predicted) ENSMUSG00000018363	=	1.00
ENSMUSG00000003184 (predicted) ENSMUSG00000051159	=	1.00
ENSMUSG00000003184 (predicted) ENSMUSG00000003184	=	1.00
ENSMUSG00000003184 (predicted) ENSMUSG00000022521	=	1.00
ENSMUSG00000003184 (predicted) ENSMUSG00000028691	=	1.00
ENSMUSG00000003184 (predicted) ENSMUSG00000018363	=	1.00
ENSMUSG00000003190 (predicted) ENSMUSG00000007659	=	1.00
ENSMUSG00000003200 (predicted) ENSMUSG00000053886	=	1.00
ENSMUSG00000003200 (predicted) ENSMUSG00000058550	=	1.00
ENSMUSG00000003200 (predicted) ENSMUSG00000030638	=	1.00
ENSMUSG00000003200 (predicted) ENSMUSG00000032504	=	1.00
ENSMUSG00000003200 (predicted) ENSMUSG00000040990	=	1.00
ENSMUSG00000003200 (predicted) ENSMUSG00000078954	=	1.00
ENSMUSG00000003200 (predicted) ENSMUSG00000024182	=	1.00
ENSMUSG00000003200 (predicted) ENSMUSG00000079966	=	1.00
ENSMUSG00000003200 (predicted) ENSMUSG00000028488	=	1.00
ENSMUSG00000003200 (predicted) ENSMUSG00000003200	=	1.00
ENSMUSG00000003206 (predicted) ENSMUSG00000032717	=	1.00
ENSMUSG00000003206 (predicted) ENSMUSG00000032402	=	1.00
ENSMUSG00000003226 (known) ENSMUSG00000023826	=	2.0
ENSMUSG00000003226 (predicted) ENSMUSG00000029368	=	1.00
ENSMUSG00000003226 (predicted) ENSMUSG00000026021	=	1.00
ENSMUSG00000003226 (predicted) ENSMUSG00000022346	=	1.00
ENSMUSG00000003226 (predicted) ENSMUSG00000015120	=	1.00
ENSMUSG00000003226 (predicted) ENSMUSG00000029430	=	1.00
ENSMUSG00000003227 (predicted) ENSMUSG00000059327	=	1.00
ENSMUSG00000003227 (predicted) ENSMUSG00000020941	=	1.00
ENSMUSG00000003227 (predicted) ENSMUSG00000021277	=	1.00
ENSMUSG00000003233 (predicted) ENSMUSG00000040007	=	1.00
ENSMUSG00000003233 (predicted) ENSMUSG00000038914	=	1.00
ENSMUSG00000003233 (predicted) ENSMUSG00000026455	=	1.00
ENSMUSG00000003233 (predicted) ENSMUSG00000044469	=	1.00
ENSMUSG00000003233 (predicted) ENSMUSG00000039452	=	1.00
ENSMUSG00000003233 (predicted) ENSMUSG00000075040	=	1.00
ENSMUSG00000003233 (predicted) ENSMUSG00000025162	=	1.00
ENSMUSG00000003233 (predicted) ENSMUSG00000032497	=	1.00
ENSMUSG00000003233 (predicted) ENSMUSG00000029228	=	1.00
ENSMUSG00000003233 (predicted) ENSMUSG00000038909	=	1.00
ENSMUSG00000003233 (predicted) ENSMUSG00000006932	=	1.00
ENSMUSG00000003233 (predicted) ENSMUSG00000072419	=	1.00
ENSMUSG00000003233 (predicted) ENSMUSG00000044065	=	1.00
ENSMUSG00000003233 (predicted) ENSMUSG00000021506	=	1.00
ENSMUSG00000003233 (predicted) ENSMUSG00000021258	=	1.00
ENSMUSG00000003233 (predicted) ENSMUSG00000021096	=	1.00
ENSMUSG00000003233 (predicted) ENSMUSG00000028952	=	1.00
ENSMUSG00000003233 (predicted) ENSMUSG00000015748	=	1.00
ENSMUSG00000003233 (predicted) ENSMUSG00000022577	=	1.00
ENSMUSG00000003234 (predicted) ENSMUSG00000028688	=	1.00
ENSMUSG00000003234 (predicted) ENSMUSG00000029304	=	1.00
ENSMUSG00000003234 (predicted) ENSMUSG00000019731	=	1.00
ENSMUSG00000003234 (predicted) ENSMUSG00000042606	=	1.00
ENSMUSG00000003234 (predicted) ENSMUSG00000015536	=	1.00
ENSMUSG00000003234 (predicted) ENSMUSG00000071359	=	1.00
ENSMUSG00000003234 (predicted) ENSMUSG00000022185	=	1.00
ENSMUSG00000003234 (predicted) ENSMUSG00000030842	=	1.00
ENSMUSG00000003234 (predicted) ENSMUSG00000036285	=	1.00
ENSMUSG00000003234 (predicted) ENSMUSG00000042707	=	1.00
ENSMUSG00000003269 (known) ENSMUSG00000038023	=	2.0
ENSMUSG00000003269 (predicted) ENSMUSG00000031150	=	1.00
ENSMUSG00000003269 (predicted) ENSMUSG00000044147	=	1.00
ENSMUSG00000003269 (predicted) ENSMUSG00000048076	=	1.00
ENSMUSG00000003271 (predicted) ENSMUSG00000047528	=	1.00
ENSMUSG00000003271 (predicted) ENSMUSG00000029272	=	1.00
ENSMUSG00000003279 (predicted) ENSMUSG00000020886	=	1.00
ENSMUSG00000003279 (predicted) ENSMUSG00000052572	=	1.00
ENSMUSG00000003279 (predicted) ENSMUSG00000022770	=	1.00
ENSMUSG00000003279 (predicted) ENSMUSG00000020483	=	1.00
ENSMUSG00000003282 (predicted) ENSMUSG00000029368	=	1.00
ENSMUSG00000003282 (predicted) ENSMUSG00000032402	=	1.00
ENSMUSG00000003283 (predicted) ENSMUSG00000024241	=	1.00
ENSMUSG00000003283 (predicted) ENSMUSG00000022436	=	1.00
ENSMUSG00000003283 (predicted) ENSMUSG00000041417	=	1.00
ENSMUSG00000003283 (predicted) ENSMUSG00000041112	=	1.00
ENSMUSG00000003283 (predicted) ENSMUSG00000014402	=	1.00
ENSMUSG00000003283 (predicted) ENSMUSG00000061665	=	1.00
ENSMUSG00000003283 (predicted) ENSMUSG00000022377	=	1.00
ENSMUSG00000003283 (predicted) ENSMUSG00000033335	=	1.00
ENSMUSG00000003283 (predicted) ENSMUSG00000021262	=	1.00
ENSMUSG00000003283 (predicted) ENSMUSG00000051721	=	1.00
ENSMUSG00000003283 (predicted) ENSMUSG00000021546	=	1.00
ENSMUSG00000003283 (predicted) ENSMUSG00000033732	=	1.00
ENSMUSG00000003283 (predicted) ENSMUSG00000075284	=	1.00
ENSMUSG00000003283 (predicted) ENSMUSG00000028790	=	1.00
ENSMUSG00000003283 (predicted) ENSMUSG00000003283	=	1.00
ENSMUSG00000003283 (predicted) ENSMUSG00000031834	=	1.00
ENSMUSG00000003283 (predicted) ENSMUSG00000031165	=	1.00
ENSMUSG00000003283 (predicted) ENSMUSG00000046223	=	1.00
ENSMUSG00000003283 (predicted) ENSMUSG00000040990	=	1.00
ENSMUSG00000003299 (predicted) ENSMUSG00000029388	=	1.00
ENSMUSG00000003299 (predicted) ENSMUSG00000041645	=	1.00
ENSMUSG00000003308 (predicted) ENSMUSG00000032265	=	1.00
ENSMUSG00000003308 (predicted) ENSMUSG00000024360	=	1.00
ENSMUSG00000003309 (predicted) ENSMUSG00000035152	=	1.00
ENSMUSG00000003316 (predicted) ENSMUSG00000025225	=	1.00
ENSMUSG00000003344 (predicted) ENSMUSG00000003344	=	1.00
ENSMUSG00000003344 (predicted) ENSMUSG00000031681	=	1.00
ENSMUSG00000003344 (predicted) ENSMUSG00000057143	=	1.00
ENSMUSG00000003344 (predicted) ENSMUSG00000078616	=	1.00
ENSMUSG00000003344 (predicted) ENSMUSG00000024563	=	1.00
ENSMUSG00000003344 (predicted) ENSMUSG00000030613	=	1.00
ENSMUSG00000003344 (predicted) ENSMUSG00000021252	=	1.00
ENSMUSG00000003344 (predicted) ENSMUSG00000031660	=	1.00
ENSMUSG00000003344 (predicted) ENSMUSG00000028269	=	1.00
ENSMUSG00000003344 (predicted) ENSMUSG00000029121	=	1.00
ENSMUSG00000003344 (predicted) ENSMUSG00000019494	=	1.00
ENSMUSG00000003344 (predicted) ENSMUSG00000040302	=	1.00
ENSMUSG00000003344 (predicted) ENSMUSG00000059552	=	1.00
ENSMUSG00000003344 (predicted) ENSMUSG00000015697	=	1.00
ENSMUSG00000003344 (predicted) ENSMUSG00000008305	=	1.00
ENSMUSG00000003344 (predicted) ENSMUSG00000029838	=	1.00
ENSMUSG00000003344 (predicted) ENSMUSG00000025103	=	1.00
ENSMUSG00000003344 (predicted) ENSMUSG00000066258	=	1.00
ENSMUSG00000003344 (predicted) ENSMUSG00000007613	=	1.00
ENSMUSG00000003344 (predicted) ENSMUSG00000060441	=	1.00
ENSMUSG00000003344 (predicted) ENSMUSG00000040972	=	1.00
ENSMUSG00000003344 (predicted) ENSMUSG00000057596	=	1.00
ENSMUSG00000003344 (predicted) ENSMUSG00000028270	=	1.00
ENSMUSG00000003344 (predicted) ENSMUSG00000030921	=	1.00
ENSMUSG00000003344 (predicted) ENSMUSG00000063885	=	1.00
ENSMUSG00000003344 (predicted) ENSMUSG00000018238	=	1.00
ENSMUSG00000003344 (predicted) ENSMUSG00000052749	=	1.00
ENSMUSG00000003344 (predicted) ENSMUSG00000027272	=	1.00
ENSMUSG00000003344 (predicted) ENSMUSG00000037742	=	1.00
ENSMUSG00000003345 (predicted) ENSMUSG00000021669	=	1.00
ENSMUSG00000003352 (predicted) ENSMUSG00000035864	=	1.00
ENSMUSG00000003360 (predicted) ENSMUSG00000042502	=	1.00
ENSMUSG00000003360 (predicted) ENSMUSG00000034681	=	1.00
ENSMUSG00000003360 (predicted) ENSMUSG00000070544	=	1.00
ENSMUSG00000003360 (predicted) ENSMUSG00000074088	=	1.00
ENSMUSG00000003378 (predicted) ENSMUSG00000026792	=	1.00
ENSMUSG00000003378 (predicted) ENSMUSG00000021556	=	1.00
ENSMUSG00000003378 (predicted) ENSMUSG00000022561	=	1.00
ENSMUSG00000003378 (predicted) ENSMUSG00000048416	=	1.00
ENSMUSG00000003380 (predicted) ENSMUSG00000020149	=	1.00
ENSMUSG00000003380 (predicted) ENSMUSG00000019868	=	1.00
ENSMUSG00000003380 (predicted) ENSMUSG00000058672	=	1.00
ENSMUSG00000003380 (predicted) ENSMUSG00000029228	=	1.00
ENSMUSG00000003380 (predicted) ENSMUSG00000026036	=	1.00
ENSMUSG00000003380 (predicted) ENSMUSG00000044465	=	1.00
ENSMUSG00000003380 (predicted) ENSMUSG00000018765	=	1.00
ENSMUSG00000003380 (predicted) ENSMUSG00000003380	=	1.00
ENSMUSG00000003380 (predicted) ENSMUSG00000031104	=	1.00
ENSMUSG00000003380 (predicted) ENSMUSG00000032388	=	1.00
ENSMUSG00000003380 (predicted) ENSMUSG00000022359	=	1.00
ENSMUSG00000003380 (predicted) ENSMUSG00000026659	=	1.00
ENSMUSG00000003380 (predicted) ENSMUSG00000049969	=	1.00
ENSMUSG00000003380 (predicted) ENSMUSG00000026728	=	1.00
ENSMUSG00000003380 (predicted) ENSMUSG00000026489	=	1.00
ENSMUSG00000003380 (predicted) ENSMUSG00000024787	=	1.00
ENSMUSG00000003380 (predicted) ENSMUSG00000018599	=	1.00
ENSMUSG00000003402 (known) ENSMUSG00000029053	=	2.0
ENSMUSG00000003402 (predicted) ENSMUSG00000025858	=	1.00
ENSMUSG00000003402 (predicted) ENSMUSG00000027882	=	1.00
ENSMUSG00000003402 (predicted) ENSMUSG00000027164	=	1.00
[truncated: 23,502 more rows]
