# Supplementary material for: Building and analyzing protein interactome networks by cross-species comparisons
Source: BMC Syst Biol. 2010 Mar 30;4:36. doi: 10.1186/1752-0509-4-36 (PMC2859380; doi:10.1186/1752-0509-4-36)
Supplement: Additional file 7 — Zip Mmus. A zipped folder containing files formatted for use in Cytoscape listed in Supplemental Table 3. These files are for Mus musculus proteins. [file 1752-0509-4-36-S7.ZIP › mmus/mmus_InteroScores.eda]

mmus_InteroScores.eda		
ENSMUSG00000000001 (known) ENSMUSG00000026930	=	2
ENSMUSG00000000001 (known) ENSMUSG00000026234	=	1
ENSMUSG00000000001 (known) ENSMUSG00000030824	=	1
ENSMUSG00000000001 (known) ENSMUSG00000029064	=	3
ENSMUSG00000000001 (known) ENSMUSG00000024392	=	1
ENSMUSG00000000001 (predicted) ENSMUSG00000030228	=	1
ENSMUSG00000000001 (predicted) ENSMUSG00000058838	=	1
ENSMUSG00000000001 (predicted) ENSMUSG00000000001	=	2.65
ENSMUSG00000000001 (predicted) ENSMUSG00000067283	=	2.8
ENSMUSG00000000001 (predicted) ENSMUSG00000027536	=	1
ENSMUSG00000000001 (predicted) ENSMUSG00000049999	=	1
ENSMUSG00000000001 (predicted) ENSMUSG00000067279	=	1
ENSMUSG00000000001 (predicted) ENSMUSG00000027665	=	1
ENSMUSG00000000001 (predicted) ENSMUSG00000034781	=	2.82
ENSMUSG00000000001 (predicted) ENSMUSG00000032518	=	0.91
ENSMUSG00000000001 (predicted) ENSMUSG00000032422	=	1
ENSMUSG00000000001 (predicted) ENSMUSG00000029713	=	2
ENSMUSG00000000001 (predicted) ENSMUSG00000027406	=	0.91
ENSMUSG00000000001 (predicted) ENSMUSG00000059814	=	2.82
ENSMUSG00000000001 (predicted) ENSMUSG00000002010	=	0.91
ENSMUSG00000000001 (predicted) ENSMUSG00000039936	=	1
ENSMUSG00000000001 (predicted) ENSMUSG00000057614	=	2.63
ENSMUSG00000000001 (predicted) ENSMUSG00000009108	=	2.74
ENSMUSG00000000001 (predicted) ENSMUSG00000032462	=	1
ENSMUSG00000000001 (predicted) ENSMUSG00000034837	=	2.74
ENSMUSG00000000001 (predicted) ENSMUSG00000025485	=	1
ENSMUSG00000000001 (predicted) ENSMUSG00000031748	=	2.61
ENSMUSG00000000001 (predicted) ENSMUSG00000020611	=	2.8
ENSMUSG00000000001 (predicted) ENSMUSG00000020573	=	1
ENSMUSG00000000001 (predicted) ENSMUSG00000020460	=	1
ENSMUSG00000000001 (predicted) ENSMUSG00000042717	=	1
ENSMUSG00000000001 (predicted) ENSMUSG00000030660	=	1
ENSMUSG00000000001 (predicted) ENSMUSG00000051396	=	2.77
ENSMUSG00000000001 (predicted) ENSMUSG00000026447	=	1
ENSMUSG00000000001 (predicted) ENSMUSG00000032571	=	1
ENSMUSG00000000001 (predicted) ENSMUSG00000027883	=	1
ENSMUSG00000000001 (predicted) ENSMUSG00000049815	=	1
ENSMUSG00000000001 (predicted) ENSMUSG00000020590	=	1
ENSMUSG00000000001 (predicted) ENSMUSG00000038467	=	1
ENSMUSG00000000001 (predicted) ENSMUSG00000034792	=	2.77
ENSMUSG00000000001 (predicted) ENSMUSG00000024639	=	2.78
ENSMUSG00000000001 (predicted) ENSMUSG00000026615	=	0.91
ENSMUSG00000000001 (predicted) ENSMUSG00000015656	=	2.82
ENSMUSG00000000001 (predicted) ENSMUSG00000022221	=	1
ENSMUSG00000000001 (predicted) ENSMUSG00000032562	=	2.65
ENSMUSG00000000001 (predicted) ENSMUSG00000047676	=	0.91
ENSMUSG00000000001 (predicted) ENSMUSG00000079874	=	0.91
ENSMUSG00000000001 (predicted) ENSMUSG00000027669	=	2
ENSMUSG00000000001 (predicted) ENSMUSG00000020700	=	1
ENSMUSG00000000001 (predicted) ENSMUSG00000040009	=	2.73
ENSMUSG00000000001 (predicted) ENSMUSG00000031993	=	1
ENSMUSG00000000001 (predicted) ENSMUSG00000023439	=	1
ENSMUSG00000000001 (predicted) ENSMUSG00000071658	=	1
ENSMUSG00000000001 (predicted) ENSMUSG00000034088	=	1
ENSMUSG00000000001 (predicted) ENSMUSG00000032192	=	1
ENSMUSG00000000001 (predicted) ENSMUSG00000059970	=	2.79
ENSMUSG00000000001 (predicted) ENSMUSG00000052456	=	1
ENSMUSG00000000001 (predicted) ENSMUSG00000027164	=	1
ENSMUSG00000000001 (predicted) ENSMUSG00000027523	=	2.82
ENSMUSG00000000001 (predicted) ENSMUSG00000035620	=	1
ENSMUSG00000000001 (predicted) ENSMUSG00000024697	=	2.82
ENSMUSG00000000001 (predicted) ENSMUSG00000014907	=	0.91
ENSMUSG00000000001 (predicted) ENSMUSG00000034190	=	1
ENSMUSG00000000001 (predicted) ENSMUSG00000038291	=	1
ENSMUSG00000000001 (predicted) ENSMUSG00000027080	=	1
ENSMUSG00000000001 (predicted) ENSMUSG00000032932	=	0.91
ENSMUSG00000000001 (predicted) ENSMUSG00000046794	=	1
ENSMUSG00000000001 (predicted) ENSMUSG00000024524	=	2.79
ENSMUSG00000000001 (predicted) ENSMUSG00000050901	=	1
ENSMUSG00000000001 (predicted) ENSMUSG00000062791	=	1
ENSMUSG00000000001 (predicted) ENSMUSG00000000149	=	2.72
ENSMUSG00000000001 (predicted) ENSMUSG00000033628	=	1
ENSMUSG00000000001 (predicted) ENSMUSG00000007033	=	2.8
ENSMUSG00000000001 (predicted) ENSMUSG00000054764	=	1
ENSMUSG00000000001 (predicted) ENSMUSG00000061869	=	1
ENSMUSG00000000001 (predicted) ENSMUSG00000067284	=	2.8
ENSMUSG00000000001 (predicted) ENSMUSG00000028777	=	2.69
ENSMUSG00000000028 (known) ENSMUSG00000026355	=	2
ENSMUSG00000000028 (known) ENSMUSG00000028587	=	1
ENSMUSG00000000028 (known) ENSMUSG00000041859	=	3
ENSMUSG00000000028 (known) ENSMUSG00000029730	=	2
ENSMUSG00000000028 (known) ENSMUSG00000031697	=	1
ENSMUSG00000000028 (predicted) ENSMUSG00000030697	=	1
ENSMUSG00000000028 (predicted) ENSMUSG00000080055	=	1
ENSMUSG00000000028 (predicted) ENSMUSG00000032932	=	1
ENSMUSG00000000028 (predicted) ENSMUSG00000059970	=	0.99
ENSMUSG00000000028 (predicted) ENSMUSG00000045136	=	1
ENSMUSG00000000028 (predicted) ENSMUSG00000022673	=	1
ENSMUSG00000000028 (predicted) ENSMUSG00000028800	=	1
ENSMUSG00000000028 (predicted) ENSMUSG00000070284	=	1
ENSMUSG00000000028 (predicted) ENSMUSG00000016255	=	1
ENSMUSG00000000028 (predicted) ENSMUSG00000000028	=	1
ENSMUSG00000000028 (predicted) ENSMUSG00000062591	=	1
ENSMUSG00000000028 (predicted) ENSMUSG00000026669	=	2
ENSMUSG00000000028 (predicted) ENSMUSG00000022283	=	1
ENSMUSG00000000028 (predicted) ENSMUSG00000011257	=	1
ENSMUSG00000000028 (predicted) ENSMUSG00000005410	=	2
ENSMUSG00000000028 (predicted) ENSMUSG00000058672	=	1
ENSMUSG00000000028 (predicted) ENSMUSG00000031622	=	1
ENSMUSG00000000028 (predicted) ENSMUSG00000042557	=	1
ENSMUSG00000000028 (predicted) ENSMUSG00000019777	=	1
ENSMUSG00000000028 (predicted) ENSMUSG00000039994	=	1
ENSMUSG00000000028 (predicted) ENSMUSG00000001473	=	1
ENSMUSG00000000028 (predicted) ENSMUSG00000050667	=	1
ENSMUSG00000000028 (predicted) ENSMUSG00000001525	=	1
ENSMUSG00000000028 (predicted) ENSMUSG00000032555	=	1
ENSMUSG00000000028 (predicted) ENSMUSG00000040044	=	1
ENSMUSG00000000028 (predicted) ENSMUSG00000002870	=	2
ENSMUSG00000000028 (predicted) ENSMUSG00000006273	=	1
ENSMUSG00000000028 (predicted) ENSMUSG00000051732	=	1
ENSMUSG00000000028 (predicted) ENSMUSG00000067284	=	0.99
ENSMUSG00000000028 (predicted) ENSMUSG00000029368	=	1
ENSMUSG00000000028 (predicted) ENSMUSG00000044303	=	1
ENSMUSG00000000028 (predicted) ENSMUSG00000062380	=	1
ENSMUSG00000000028 (predicted) ENSMUSG00000051396	=	0.97
ENSMUSG00000000028 (predicted) ENSMUSG00000067283	=	0.99
ENSMUSG00000000028 (predicted) ENSMUSG00000036752	=	1
ENSMUSG00000000028 (predicted) ENSMUSG00000015656	=	1
ENSMUSG00000000028 (predicted) ENSMUSG00000059814	=	1
ENSMUSG00000000028 (predicted) ENSMUSG00000034732	=	1
ENSMUSG00000000028 (predicted) ENSMUSG00000046173	=	1
ENSMUSG00000000028 (predicted) ENSMUSG00000029012	=	1
ENSMUSG00000000028 (predicted) ENSMUSG00000022010	=	1
ENSMUSG00000000028 (predicted) ENSMUSG00000023067	=	1
ENSMUSG00000000028 (predicted) ENSMUSG00000079963	=	1
ENSMUSG00000000028 (predicted) ENSMUSG00000079956	=	1
ENSMUSG00000000028 (predicted) ENSMUSG00000054582	=	1
ENSMUSG00000000028 (predicted) ENSMUSG00000003423	=	1
ENSMUSG00000000028 (predicted) ENSMUSG00000080296	=	1
ENSMUSG00000000028 (predicted) ENSMUSG00000061062	=	1
ENSMUSG00000000028 (predicted) ENSMUSG00000080056	=	1
ENSMUSG00000000028 (predicted) ENSMUSG00000062093	=	1
ENSMUSG00000000028 (predicted) ENSMUSG00000006269	=	1
ENSMUSG00000000028 (predicted) ENSMUSG00000033021	=	1
ENSMUSG00000000028 (predicted) ENSMUSG00000003662	=	1
ENSMUSG00000000028 (predicted) ENSMUSG00000007033	=	0.99
ENSMUSG00000000028 (predicted) ENSMUSG00000025991	=	1
ENSMUSG00000000037 (known) ENSMUSG00000055980	=	1
ENSMUSG00000000056 (predicted) ENSMUSG00000015656	=	1
ENSMUSG00000000056 (predicted) ENSMUSG00000003662	=	1
ENSMUSG00000000056 (predicted) ENSMUSG00000026864	=	1
ENSMUSG00000000056 (predicted) ENSMUSG00000007033	=	0.99
ENSMUSG00000000056 (predicted) ENSMUSG00000067284	=	0.99
ENSMUSG00000000056 (predicted) ENSMUSG00000051396	=	0.97
ENSMUSG00000000056 (predicted) ENSMUSG00000067283	=	0.99
ENSMUSG00000000056 (predicted) ENSMUSG00000031879	=	1
ENSMUSG00000000056 (predicted) ENSMUSG00000059970	=	0.99
ENSMUSG00000000056 (predicted) ENSMUSG00000059814	=	1
ENSMUSG00000000056 (predicted) ENSMUSG00000032381	=	1
ENSMUSG00000000056 (predicted) ENSMUSG00000032932	=	1
ENSMUSG00000000058 (predicted) ENSMUSG00000020122	=	1
ENSMUSG00000000058 (predicted) ENSMUSG00000034243	=	1
ENSMUSG00000000058 (predicted) ENSMUSG00000007655	=	1
ENSMUSG00000000078 (predicted) ENSMUSG00000070348	=	1
ENSMUSG00000000078 (predicted) ENSMUSG00000024833	=	1
ENSMUSG00000000078 (predicted) ENSMUSG00000020116	=	1
ENSMUSG00000000078 (predicted) ENSMUSG00000032777	=	1
ENSMUSG00000000078 (predicted) ENSMUSG00000068740	=	1
ENSMUSG00000000085 (known) ENSMUSG00000006715	=	1
ENSMUSG00000000085 (known) ENSMUSG00000026484	=	1
ENSMUSG00000000085 (predicted) ENSMUSG00000028670	=	1
ENSMUSG00000000085 (predicted) ENSMUSG00000043284	=	1
ENSMUSG00000000085 (predicted) ENSMUSG00000025979	=	1
ENSMUSG00000000085 (predicted) ENSMUSG00000037012	=	1
ENSMUSG00000000085 (predicted) ENSMUSG00000008604	=	1
ENSMUSG00000000085 (predicted) ENSMUSG00000037573	=	1
ENSMUSG00000000085 (predicted) ENSMUSG00000028796	=	1
ENSMUSG00000000085 (predicted) ENSMUSG00000000085	=	1
ENSMUSG00000000088 (predicted) ENSMUSG00000036241	=	1
ENSMUSG00000000088 (predicted) ENSMUSG00000080036	=	1
ENSMUSG00000000088 (predicted) ENSMUSG00000071292	=	1
ENSMUSG00000000088 (predicted) ENSMUSG00000026707	=	1
ENSMUSG00000000088 (predicted) ENSMUSG00000020307	=	1
ENSMUSG00000000088 (predicted) ENSMUSG00000066407	=	1
ENSMUSG00000000088 (predicted) ENSMUSG00000033933	=	1
ENSMUSG00000000088 (predicted) ENSMUSG00000047215	=	1
ENSMUSG00000000088 (predicted) ENSMUSG00000063324	=	1
ENSMUSG00000000088 (predicted) ENSMUSG00000069196	=	1
ENSMUSG00000000088 (predicted) ENSMUSG00000021958	=	1
ENSMUSG00000000088 (predicted) ENSMUSG00000047674	=	1
ENSMUSG00000000088 (predicted) ENSMUSG00000015120	=	1
ENSMUSG00000000088 (predicted) ENSMUSG00000020225	=	1
ENSMUSG00000000088 (predicted) ENSMUSG00000009293	=	1
ENSMUSG00000000088 (predicted) ENSMUSG00000020483	=	1
ENSMUSG00000000088 (predicted) ENSMUSG00000055194	=	1
ENSMUSG00000000088 (predicted) ENSMUSG00000031299	=	1
ENSMUSG00000000088 (predicted) ENSMUSG00000047965	=	1
ENSMUSG00000000088 (predicted) ENSMUSG00000072576	=	1
ENSMUSG00000000088 (predicted) ENSMUSG00000007892	=	1
ENSMUSG00000000088 (predicted) ENSMUSG00000038279	=	1
ENSMUSG00000000088 (predicted) ENSMUSG00000020794	=	1
ENSMUSG00000000088 (predicted) ENSMUSG00000019494	=	1
ENSMUSG00000000088 (predicted) ENSMUSG00000067288	=	1
ENSMUSG00000000088 (predicted) ENSMUSG00000061322	=	1
ENSMUSG00000000088 (predicted) ENSMUSG00000027787	=	1
ENSMUSG00000000088 (predicted) ENSMUSG00000020870	=	1
ENSMUSG00000000088 (predicted) ENSMUSG00000069188	=	1
ENSMUSG00000000088 (predicted) ENSMUSG00000080037	=	1
ENSMUSG00000000093 (predicted) ENSMUSG00000038644	=	1
ENSMUSG00000000093 (predicted) ENSMUSG00000034892	=	1
ENSMUSG00000000093 (predicted) ENSMUSG00000063180	=	1
ENSMUSG00000000093 (predicted) ENSMUSG00000059064	=	1
ENSMUSG00000000093 (predicted) ENSMUSG00000027522	=	1
ENSMUSG00000000093 (predicted) ENSMUSG00000030867	=	1
ENSMUSG00000000094 (predicted) ENSMUSG00000032265	=	1
ENSMUSG00000000120 (known) ENSMUSG00000033585	=	1
ENSMUSG00000000120 (known) ENSMUSG00000070520	=	1
ENSMUSG00000000120 (predicted) ENSMUSG00000028072	=	1
ENSMUSG00000000120 (predicted) ENSMUSG00000049556	=	1
ENSMUSG00000000120 (predicted) ENSMUSG00000031887	=	1
ENSMUSG00000000120 (predicted) ENSMUSG00000027859	=	1
ENSMUSG00000000120 (predicted) ENSMUSG00000068747	=	1
ENSMUSG00000000120 (predicted) ENSMUSG00000074121	=	1
ENSMUSG00000000120 (predicted) ENSMUSG00000043811	=	1
ENSMUSG00000000120 (predicted) ENSMUSG00000026812	=	1
ENSMUSG00000000120 (predicted) ENSMUSG00000046432	=	1
ENSMUSG00000000125 (known) ENSMUSG00000058488	=	1
ENSMUSG00000000125 (known) ENSMUSG00000031169	=	1
ENSMUSG00000000127 (known) ENSMUSG00000034187	=	1
ENSMUSG00000000131 (predicted) ENSMUSG00000079558	=	1
ENSMUSG00000000131 (predicted) ENSMUSG00000078592	=	1
ENSMUSG00000000131 (predicted) ENSMUSG00000073212	=	1
ENSMUSG00000000131 (predicted) ENSMUSG00000078370	=	1
ENSMUSG00000000131 (predicted) ENSMUSG00000078308	=	1
ENSMUSG00000000131 (predicted) ENSMUSG00000015656	=	1
ENSMUSG00000000131 (predicted) ENSMUSG00000040610	=	1
ENSMUSG00000000131 (predicted) ENSMUSG00000070490	=	1
ENSMUSG00000000131 (predicted) ENSMUSG00000078162	=	1
ENSMUSG00000000131 (predicted) ENSMUSG00000071813	=	1
ENSMUSG00000000131 (predicted) ENSMUSG00000058558	=	1
ENSMUSG00000000131 (predicted) ENSMUSG00000025215	=	1
ENSMUSG00000000131 (predicted) ENSMUSG00000078573	=	1
ENSMUSG00000000131 (predicted) ENSMUSG00000078300	=	1
ENSMUSG00000000131 (predicted) ENSMUSG00000069236	=	1
ENSMUSG00000000131 (predicted) ENSMUSG00000080155	=	0.98
ENSMUSG00000000131 (predicted) ENSMUSG00000067283	=	1
ENSMUSG00000000131 (predicted) ENSMUSG00000079360	=	1
ENSMUSG00000000131 (predicted) ENSMUSG00000032482	=	0.81
ENSMUSG00000000131 (predicted) ENSMUSG00000043858	=	1
ENSMUSG00000000131 (predicted) ENSMUSG00000078619	=	1
ENSMUSG00000000131 (predicted) ENSMUSG00000078636	=	1
ENSMUSG00000000131 (predicted) ENSMUSG00000031487	=	1
ENSMUSG00000000131 (predicted) ENSMUSG00000078142	=	1
ENSMUSG00000000131 (predicted) ENSMUSG00000078088	=	1
ENSMUSG00000000131 (predicted) ENSMUSG00000070282	=	1
ENSMUSG00000000131 (predicted) ENSMUSG00000078965	=	1
ENSMUSG00000000131 (predicted) ENSMUSG00000055676	=	1
ENSMUSG00000000131 (predicted) ENSMUSG00000022812	=	1
ENSMUSG00000000131 (predicted) ENSMUSG00000080303	=	1
ENSMUSG00000000131 (predicted) ENSMUSG00000072492	=	1
ENSMUSG00000000131 (predicted) ENSMUSG00000028949	=	1
ENSMUSG00000000131 (predicted) ENSMUSG00000020780	=	1
ENSMUSG00000000131 (predicted) ENSMUSG00000063885	=	1
ENSMUSG00000000131 (predicted) ENSMUSG00000057666	=	1
ENSMUSG00000000131 (predicted) ENSMUSG00000078191	=	1
ENSMUSG00000000131 (predicted) ENSMUSG00000007033	=	1
ENSMUSG00000000131 (predicted) ENSMUSG00000070408	=	1
ENSMUSG00000000131 (predicted) ENSMUSG00000023018	=	1
ENSMUSG00000000131 (predicted) ENSMUSG00000027502	=	1
ENSMUSG00000000131 (predicted) ENSMUSG00000068327	=	1
ENSMUSG00000000131 (predicted) ENSMUSG00000070025	=	1
ENSMUSG00000000131 (predicted) ENSMUSG00000067284	=	1
ENSMUSG00000000131 (predicted) ENSMUSG00000078967	=	1
ENSMUSG00000000131 (predicted) ENSMUSG00000055239	=	1
ENSMUSG00000000131 (predicted) ENSMUSG00000040904	=	1
ENSMUSG00000000131 (predicted) ENSMUSG00000009073	=	1
ENSMUSG00000000131 (predicted) ENSMUSG00000079501	=	1
ENSMUSG00000000131 (predicted) ENSMUSG00000061099	=	0.98
ENSMUSG00000000131 (predicted) ENSMUSG00000059814	=	1
ENSMUSG00000000131 (predicted) ENSMUSG00000059970	=	1
ENSMUSG00000000131 (predicted) ENSMUSG00000070443	=	1
ENSMUSG00000000134 (predicted) ENSMUSG00000003868	=	1
ENSMUSG00000000134 (predicted) ENSMUSG00000052429	=	1
ENSMUSG00000000134 (predicted) ENSMUSG00000078159	=	1
ENSMUSG00000000134 (predicted) ENSMUSG00000028452	=	1
ENSMUSG00000000134 (predicted) ENSMUSG00000040354	=	1
ENSMUSG00000000134 (predicted) ENSMUSG00000030350	=	1
ENSMUSG00000000134 (predicted) ENSMUSG00000041895	=	1
ENSMUSG00000000134 (predicted) ENSMUSG00000021024	=	1
ENSMUSG00000000134 (predicted) ENSMUSG00000047126	=	1
ENSMUSG00000000134 (predicted) ENSMUSG00000023944	=	1
ENSMUSG00000000134 (predicted) ENSMUSG00000060073	=	1
ENSMUSG00000000134 (predicted) ENSMUSG00000028693	=	1
ENSMUSG00000000134 (predicted) ENSMUSG00000007033	=	1.99
ENSMUSG00000000134 (predicted) ENSMUSG00000071708	=	1
ENSMUSG00000000134 (predicted) ENSMUSG00000004032	=	1
ENSMUSG00000000134 (predicted) ENSMUSG00000067284	=	1.99
ENSMUSG00000000134 (predicted) ENSMUSG00000029578	=	1
ENSMUSG00000000134 (predicted) ENSMUSG00000020899	=	1
ENSMUSG00000000134 (predicted) ENSMUSG00000025465	=	1
ENSMUSG00000000134 (predicted) ENSMUSG00000024231	=	1
ENSMUSG00000000134 (predicted) ENSMUSG00000059814	=	2
ENSMUSG00000000134 (predicted) ENSMUSG00000026229	=	1
ENSMUSG00000000134 (predicted) ENSMUSG00000021270	=	1
ENSMUSG00000000134 (predicted) ENSMUSG00000015656	=	2
ENSMUSG00000000134 (predicted) ENSMUSG00000030751	=	1
ENSMUSG00000000134 (predicted) ENSMUSG00000024120	=	1
ENSMUSG00000000134 (predicted) ENSMUSG00000032932	=	1
ENSMUSG00000000134 (predicted) ENSMUSG00000067283	=	1.99
ENSMUSG00000000134 (predicted) ENSMUSG00000029581	=	1
ENSMUSG00000000134 (predicted) ENSMUSG00000020048	=	1
ENSMUSG00000000134 (predicted) ENSMUSG00000020917	=	1
ENSMUSG00000000134 (predicted) ENSMUSG00000058799	=	1
ENSMUSG00000000134 (predicted) ENSMUSG00000001642	=	1
ENSMUSG00000000134 (predicted) ENSMUSG00000010376	=	1
ENSMUSG00000000134 (predicted) ENSMUSG00000051396	=	1.97
ENSMUSG00000000134 (predicted) ENSMUSG00000057132	=	1
ENSMUSG00000000134 (predicted) ENSMUSG00000009630	=	1
ENSMUSG00000000134 (predicted) ENSMUSG00000030505	=	1
ENSMUSG00000000134 (predicted) ENSMUSG00000030079	=	1
ENSMUSG00000000134 (predicted) ENSMUSG00000032185	=	1
ENSMUSG00000000134 (predicted) ENSMUSG00000024991	=	1
ENSMUSG00000000134 (predicted) ENSMUSG00000022142	=	1
ENSMUSG00000000134 (predicted) ENSMUSG00000014226	=	1
ENSMUSG00000000134 (predicted) ENSMUSG00000049300	=	1
ENSMUSG00000000134 (predicted) ENSMUSG00000059970	=	1.98
ENSMUSG00000000134 (predicted) ENSMUSG00000028798	=	1
ENSMUSG00000000134 (predicted) ENSMUSG00000004264	=	1
ENSMUSG00000000134 (predicted) ENSMUSG00000071650	=	1
ENSMUSG00000000134 (predicted) ENSMUSG00000020230	=	1
ENSMUSG00000000134 (predicted) ENSMUSG00000057322	=	1
ENSMUSG00000000134 (predicted) ENSMUSG00000005566	=	1
ENSMUSG00000000134 (predicted) ENSMUSG00000054766	=	1
ENSMUSG00000000134 (predicted) ENSMUSG00000032504	=	1
ENSMUSG00000000134 (predicted) ENSMUSG00000026615	=	1
ENSMUSG00000000142 (known) ENSMUSG00000006932	=	2
ENSMUSG00000000142 (known) ENSMUSG00000005871	=	1.68
ENSMUSG00000000142 (known) ENSMUSG00000022812	=	2
ENSMUSG00000000142 (predicted) ENSMUSG00000057177	=	1
ENSMUSG00000000142 (predicted) ENSMUSG00000024182	=	1
ENSMUSG00000000142 (predicted) ENSMUSG00000020135	=	0.68
ENSMUSG00000000142 (predicted) ENSMUSG00000037369	=	1
ENSMUSG00000000142 (predicted) ENSMUSG00000026504	=	1
ENSMUSG00000000142 (predicted) ENSMUSG00000024576	=	1
ENSMUSG00000000142 (predicted) ENSMUSG00000020888	=	1
ENSMUSG00000000142 (predicted) ENSMUSG00000001552	=	1
ENSMUSG00000000142 (predicted) ENSMUSG00000022052	=	1
ENSMUSG00000000142 (predicted) ENSMUSG00000029071	=	1
ENSMUSG00000000142 (predicted) ENSMUSG00000018476	=	1
ENSMUSG00000000142 (predicted) ENSMUSG00000000142	=	1
ENSMUSG00000000142 (predicted) ENSMUSG00000068457	=	1
ENSMUSG00000000142 (predicted) ENSMUSG00000029120	=	1
ENSMUSG00000000142 (predicted) ENSMUSG00000003233	=	1
ENSMUSG00000000142 (predicted) ENSMUSG00000024500	=	1
ENSMUSG00000000142 (predicted) ENSMUSG00000041769	=	1
ENSMUSG00000000149 (known) ENSMUSG00000003099	=	1
ENSMUSG00000000149 (predicted) ENSMUSG00000039936	=	1
ENSMUSG00000000149 (predicted) ENSMUSG00000062791	=	1
ENSMUSG00000000149 (predicted) ENSMUSG00000034190	=	1
ENSMUSG00000000149 (predicted) ENSMUSG00000020460	=	1
ENSMUSG00000000149 (predicted) ENSMUSG00000032562	=	2.72
ENSMUSG00000000149 (predicted) ENSMUSG00000079874	=	0.95
ENSMUSG00000000149 (predicted) ENSMUSG00000046794	=	1
ENSMUSG00000000149 (predicted) ENSMUSG00000051396	=	2.84
ENSMUSG00000000149 (predicted) ENSMUSG00000067284	=	2.87
ENSMUSG00000000149 (predicted) ENSMUSG00000049815	=	1
ENSMUSG00000000149 (predicted) ENSMUSG00000061869	=	1
ENSMUSG00000000149 (predicted) ENSMUSG00000027523	=	2.9
ENSMUSG00000000149 (predicted) ENSMUSG00000049999	=	1
ENSMUSG00000000149 (predicted) ENSMUSG00000030660	=	1
ENSMUSG00000000149 (predicted) ENSMUSG00000040009	=	2.8
ENSMUSG00000000149 (predicted) ENSMUSG00000029713	=	1
ENSMUSG00000000149 (predicted) ENSMUSG00000032932	=	0.95
ENSMUSG00000000149 (predicted) ENSMUSG00000057614	=	2.69
ENSMUSG00000000149 (predicted) ENSMUSG00000032462	=	1
ENSMUSG00000000149 (predicted) ENSMUSG00000007564	=	1
ENSMUSG00000000149 (predicted) ENSMUSG00000009108	=	2.81
ENSMUSG00000000149 (predicted) ENSMUSG00000024697	=	2.9
ENSMUSG00000000149 (predicted) ENSMUSG00000047676	=	0.95
ENSMUSG00000000149 (predicted) ENSMUSG00000023439	=	1
ENSMUSG00000000149 (predicted) ENSMUSG00000029064	=	1
ENSMUSG00000000149 (predicted) ENSMUSG00000027536	=	1
ENSMUSG00000000149 (predicted) ENSMUSG00000027406	=	0.95
ENSMUSG00000000149 (predicted) ENSMUSG00000038291	=	1
ENSMUSG00000000149 (predicted) ENSMUSG00000007815	=	1
ENSMUSG00000000149 (predicted) ENSMUSG00000038467	=	1
ENSMUSG00000000149 (predicted) ENSMUSG00000067279	=	1
ENSMUSG00000000149 (predicted) ENSMUSG00000002233	=	1
ENSMUSG00000000149 (predicted) ENSMUSG00000031993	=	1
ENSMUSG00000000149 (predicted) ENSMUSG00000033628	=	1
ENSMUSG00000000149 (predicted) ENSMUSG00000028777	=	2.76
ENSMUSG00000000149 (predicted) ENSMUSG00000059970	=	2.85
ENSMUSG00000000149 (predicted) ENSMUSG00000021258	=	1
ENSMUSG00000000149 (predicted) ENSMUSG00000002010	=	0.95
ENSMUSG00000000149 (predicted) ENSMUSG00000054364	=	1
ENSMUSG00000000149 (predicted) ENSMUSG00000036463	=	1
ENSMUSG00000000149 (predicted) ENSMUSG00000020590	=	1
ENSMUSG00000000149 (predicted) ENSMUSG00000024524	=	2.86
ENSMUSG00000000149 (predicted) ENSMUSG00000032422	=	1
ENSMUSG00000000149 (predicted) ENSMUSG00000067283	=	2.87
ENSMUSG00000000149 (predicted) ENSMUSG00000031748	=	2.68
ENSMUSG00000000149 (predicted) ENSMUSG00000032192	=	1
ENSMUSG00000000149 (predicted) ENSMUSG00000042717	=	1
ENSMUSG00000000149 (predicted) ENSMUSG00000015656	=	2.9
ENSMUSG00000000149 (predicted) ENSMUSG00000052456	=	1
ENSMUSG00000000149 (predicted) ENSMUSG00000032518	=	0.95
ENSMUSG00000000149 (predicted) ENSMUSG00000027669	=	1
ENSMUSG00000000149 (predicted) ENSMUSG00000020573	=	1
ENSMUSG00000000149 (predicted) ENSMUSG00000059814	=	2.9
ENSMUSG00000000149 (predicted) ENSMUSG00000034781	=	2.9
ENSMUSG00000000149 (predicted) ENSMUSG00000030228	=	1
ENSMUSG00000000149 (predicted) ENSMUSG00000000149	=	2.79
ENSMUSG00000000149 (predicted) ENSMUSG00000032571	=	1
ENSMUSG00000000149 (predicted) ENSMUSG00000027665	=	1
ENSMUSG00000000149 (predicted) ENSMUSG00000020611	=	2.87
ENSMUSG00000000149 (predicted) ENSMUSG00000026447	=	1
ENSMUSG00000000149 (predicted) ENSMUSG00000058838	=	1
ENSMUSG00000000149 (predicted) ENSMUSG00000024639	=	2.85
ENSMUSG00000000149 (predicted) ENSMUSG00000007033	=	2.87
ENSMUSG00000000149 (predicted) ENSMUSG00000034792	=	2.84
ENSMUSG00000000149 (predicted) ENSMUSG00000034837	=	2.81
ENSMUSG00000000149 (predicted) ENSMUSG00000026615	=	0.95
ENSMUSG00000000149 (predicted) ENSMUSG00000014907	=	0.95
ENSMUSG00000000149 (predicted) ENSMUSG00000034088	=	1
ENSMUSG00000000168 (known) ENSMUSG00000026959	=	1
ENSMUSG00000000168 (known) ENSMUSG00000018326	=	1
ENSMUSG00000000168 (predicted) ENSMUSG00000026864	=	1
ENSMUSG00000000168 (predicted) ENSMUSG00000072235	=	1
ENSMUSG00000000168 (predicted) ENSMUSG00000032518	=	1
ENSMUSG00000000168 (predicted) ENSMUSG00000026202	=	1
ENSMUSG00000000168 (predicted) ENSMUSG00000026342	=	1
ENSMUSG00000000168 (predicted) ENSMUSG00000016255	=	1
ENSMUSG00000000168 (predicted) ENSMUSG00000025991	=	1
ENSMUSG00000000168 (predicted) ENSMUSG00000030137	=	1
ENSMUSG00000000168 (predicted) ENSMUSG00000067284	=	0.99
ENSMUSG00000000168 (predicted) ENSMUSG00000070284	=	1
ENSMUSG00000000168 (predicted) ENSMUSG00000021193	=	1
ENSMUSG00000000168 (predicted) ENSMUSG00000047674	=	1
ENSMUSG00000000168 (predicted) ENSMUSG00000006269	=	1
ENSMUSG00000000168 (predicted) ENSMUSG00000062380	=	1
ENSMUSG00000000168 (predicted) ENSMUSG00000067338	=	1
ENSMUSG00000000168 (predicted) ENSMUSG00000029407	=	1
ENSMUSG00000000168 (predicted) ENSMUSG00000039828	=	1
ENSMUSG00000000168 (predicted) ENSMUSG00000035232	=	1
ENSMUSG00000000168 (predicted) ENSMUSG00000023004	=	1
ENSMUSG00000000168 (predicted) ENSMUSG00000010122	=	1
ENSMUSG00000000168 (predicted) ENSMUSG00000045136	=	1
ENSMUSG00000000168 (predicted) ENSMUSG00000019297	=	1
ENSMUSG00000000168 (predicted) ENSMUSG00000032294	=	1
ENSMUSG00000000168 (predicted) ENSMUSG00000033021	=	1
ENSMUSG00000000168 (predicted) ENSMUSG00000056904	=	1
ENSMUSG00000000168 (predicted) ENSMUSG00000032263	=	1
ENSMUSG00000000168 (predicted) ENSMUSG00000079874	=	1
ENSMUSG00000000168 (predicted) ENSMUSG00000015656	=	1
ENSMUSG00000000168 (predicted) ENSMUSG00000064064	=	1
ENSMUSG00000000168 (predicted) ENSMUSG00000080296	=	1
ENSMUSG00000000168 (predicted) ENSMUSG00000001473	=	1
ENSMUSG00000000168 (predicted) ENSMUSG00000067283	=	0.99
ENSMUSG00000000168 (predicted) ENSMUSG00000059814	=	1
ENSMUSG00000000168 (predicted) ENSMUSG00000058672	=	1
ENSMUSG00000000168 (predicted) ENSMUSG00000031299	=	1
ENSMUSG00000000168 (predicted) ENSMUSG00000021748	=	1
ENSMUSG00000000168 (predicted) ENSMUSG00000041237	=	0.98
ENSMUSG00000000168 (predicted) ENSMUSG00000067702	=	1
ENSMUSG00000000168 (predicted) ENSMUSG00000025485	=	1
ENSMUSG00000000168 (predicted) ENSMUSG00000036752	=	1
ENSMUSG00000000168 (predicted) ENSMUSG00000007033	=	0.99
ENSMUSG00000000168 (predicted) ENSMUSG00000029910	=	1
ENSMUSG00000000168 (predicted) ENSMUSG00000042167	=	0.9
ENSMUSG00000000168 (predicted) ENSMUSG00000043091	=	1
ENSMUSG00000000168 (predicted) ENSMUSG00000001525	=	1
ENSMUSG00000000168 (predicted) ENSMUSG00000006273	=	1
ENSMUSG00000000168 (predicted) ENSMUSG00000021216	=	1
ENSMUSG00000000168 (predicted) ENSMUSG00000047676	=	1
ENSMUSG00000000168 (predicted) ENSMUSG00000000168	=	1
ENSMUSG00000000168 (predicted) ENSMUSG00000059970	=	0.99
ENSMUSG00000000168 (predicted) ENSMUSG00000069855	=	1
ENSMUSG00000000168 (predicted) ENSMUSG00000062591	=	1
ENSMUSG00000000168 (predicted) ENSMUSG00000024943	=	1
ENSMUSG00000000168 (predicted) ENSMUSG00000035620	=	1
ENSMUSG00000000168 (predicted) ENSMUSG00000051396	=	0.97
ENSMUSG00000000171 (known) ENSMUSG00000058076	=	2
ENSMUSG00000000171 (predicted) ENSMUSG00000030350	=	1
ENSMUSG00000000171 (predicted) ENSMUSG00000021037	=	1
ENSMUSG00000000171 (predicted) ENSMUSG00000020288	=	1
ENSMUSG00000000171 (predicted) ENSMUSG00000052429	=	1
ENSMUSG00000000171 (predicted) ENSMUSG00000021079	=	1
ENSMUSG00000000171 (predicted) ENSMUSG00000002014	=	1
ENSMUSG00000000184 (known) ENSMUSG00000003031	=	2
ENSMUSG00000000184 (known) ENSMUSG00000006728	=	2
ENSMUSG00000000184 (known) ENSMUSG00000023067	=	2
ENSMUSG00000000184 (predicted) ENSMUSG00000055799	=	1
ENSMUSG00000000184 (predicted) ENSMUSG00000027985	=	1
ENSMUSG00000000184 (predicted) ENSMUSG00000000782	=	1
ENSMUSG00000000184 (predicted) ENSMUSG00000024944	=	1
ENSMUSG00000000184 (predicted) ENSMUSG00000025422	=	1
ENSMUSG00000000184 (predicted) ENSMUSG00000055013	=	1
ENSMUSG00000000184 (predicted) ENSMUSG00000029647	=	1
ENSMUSG00000000184 (predicted) ENSMUSG00000033732	=	1
ENSMUSG00000000184 (predicted) ENSMUSG00000028969	=	1
ENSMUSG00000000184 (predicted) ENSMUSG00000039703	=	1
ENSMUSG00000000184 (predicted) ENSMUSG00000034288	=	1
ENSMUSG00000000184 (predicted) ENSMUSG00000028252	=	1
ENSMUSG00000000184 (predicted) ENSMUSG00000023353	=	1
ENSMUSG00000000184 (predicted) ENSMUSG00000019942	=	1
ENSMUSG00000000184 (predicted) ENSMUSG00000025358	=	1
ENSMUSG00000000184 (predicted) ENSMUSG00000024985	=	1
ENSMUSG00000000184 (predicted) ENSMUSG00000032077	=	1
ENSMUSG00000000194 (predicted) ENSMUSG00000028702	=	1
ENSMUSG00000000214 (predicted) ENSMUSG00000052798	=	1
ENSMUSG00000000214 (predicted) ENSMUSG00000005469	=	1
ENSMUSG00000000214 (predicted) ENSMUSG00000015748	=	1
ENSMUSG00000000214 (predicted) ENSMUSG00000038274	=	1
ENSMUSG00000000214 (predicted) ENSMUSG00000027080	=	1
ENSMUSG00000000214 (predicted) ENSMUSG00000005034	=	1
ENSMUSG00000000214 (predicted) ENSMUSG00000037513	=	1
ENSMUSG00000000214 (predicted) ENSMUSG00000034889	=	1
ENSMUSG00000000214 (predicted) ENSMUSG00000037580	=	1
ENSMUSG00000000214 (predicted) ENSMUSG00000021838	=	1
ENSMUSG00000000214 (predicted) ENSMUSG00000037593	=	1
ENSMUSG00000000215 (known) ENSMUSG00000026864	=	1
ENSMUSG00000000215 (predicted) ENSMUSG00000035804	=	1
ENSMUSG00000000215 (predicted) ENSMUSG00000005533	=	1
ENSMUSG00000000215 (predicted) ENSMUSG00000000215	=	1
ENSMUSG00000000215 (predicted) ENSMUSG00000005534	=	1
ENSMUSG00000000216 (predicted) ENSMUSG00000027744	=	0.84
ENSMUSG00000000216 (predicted) ENSMUSG00000030134	=	0.57
ENSMUSG00000000216 (predicted) ENSMUSG00000029333	=	0.45
ENSMUSG00000000216 (predicted) ENSMUSG00000034334	=	0.66
ENSMUSG00000000216 (predicted) ENSMUSG00000020374	=	0.51
ENSMUSG00000000216 (predicted) ENSMUSG00000034871	=	0.66
ENSMUSG00000000216 (predicted) ENSMUSG00000067274	=	0.86
ENSMUSG00000000216 (predicted) ENSMUSG00000025816	=	1
ENSMUSG00000000216 (predicted) ENSMUSG00000032333	=	0.86
ENSMUSG00000000216 (predicted) ENSMUSG00000026880	=	0.86
ENSMUSG00000000216 (predicted) ENSMUSG00000030082	=	1
ENSMUSG00000000247 (known) ENSMUSG00000048450	=	1
ENSMUSG00000000253 (predicted) ENSMUSG00000000253	=	1
ENSMUSG00000000266 (predicted) ENSMUSG00000021790	=	1
ENSMUSG00000000266 (predicted) ENSMUSG00000026815	=	1
ENSMUSG00000000276 (predicted) ENSMUSG00000054766	=	1
ENSMUSG00000000276 (predicted) ENSMUSG00000031299	=	1
ENSMUSG00000000276 (predicted) ENSMUSG00000026683	=	1
ENSMUSG00000000276 (predicted) ENSMUSG00000029247	=	1
ENSMUSG00000000276 (predicted) ENSMUSG00000078159	=	1
ENSMUSG00000000276 (predicted) ENSMUSG00000060216	=	1
ENSMUSG00000000276 (predicted) ENSMUSG00000028851	=	1
ENSMUSG00000000276 (predicted) ENSMUSG00000018909	=	1
ENSMUSG00000000278 (predicted) ENSMUSG00000067702	=	1
ENSMUSG00000000278 (predicted) ENSMUSG00000033021	=	1
ENSMUSG00000000278 (predicted) ENSMUSG00000015656	=	1
ENSMUSG00000000278 (predicted) ENSMUSG00000072235	=	1
ENSMUSG00000000278 (predicted) ENSMUSG00000032932	=	1
ENSMUSG00000000278 (predicted) ENSMUSG00000026202	=	1
ENSMUSG00000000278 (predicted) ENSMUSG00000021216	=	1
ENSMUSG00000000278 (predicted) ENSMUSG00000043091	=	1
ENSMUSG00000000278 (predicted) ENSMUSG00000070284	=	1
ENSMUSG00000000278 (predicted) ENSMUSG00000030137	=	1
ENSMUSG00000000278 (predicted) ENSMUSG00000006273	=	1
ENSMUSG00000000278 (predicted) ENSMUSG00000067283	=	1
ENSMUSG00000000278 (predicted) ENSMUSG00000059970	=	0.99
ENSMUSG00000000278 (predicted) ENSMUSG00000067284	=	1
ENSMUSG00000000278 (predicted) ENSMUSG00000059814	=	1
ENSMUSG00000000278 (predicted) ENSMUSG00000056904	=	1
ENSMUSG00000000278 (predicted) ENSMUSG00000067338	=	1
ENSMUSG00000000278 (predicted) ENSMUSG00000051396	=	1
ENSMUSG00000000278 (predicted) ENSMUSG00000023004	=	1
ENSMUSG00000000278 (predicted) ENSMUSG00000007033	=	1
ENSMUSG00000000278 (predicted) ENSMUSG00000006269	=	1
ENSMUSG00000000282 (predicted) ENSMUSG00000064302	=	1
ENSMUSG00000000282 (predicted) ENSMUSG00000020520	=	1
ENSMUSG00000000282 (predicted) ENSMUSG00000027168	=	1
ENSMUSG00000000282 (predicted) ENSMUSG00000061864	=	0.97
ENSMUSG00000000282 (predicted) ENSMUSG00000027012	=	0.81
ENSMUSG00000000282 (predicted) ENSMUSG00000027737	=	0.98
ENSMUSG00000000282 (predicted) ENSMUSG00000040010	=	0.96
ENSMUSG00000000282 (predicted) ENSMUSG00000028845	=	1
ENSMUSG00000000282 (predicted) ENSMUSG00000074341	=	1
ENSMUSG00000000282 (predicted) ENSMUSG00000009073	=	1
ENSMUSG00000000282 (predicted) ENSMUSG00000057531	=	1
ENSMUSG00000000282 (predicted) ENSMUSG00000029757	=	0.82
ENSMUSG00000000282 (predicted) ENSMUSG00000033392	=	1
ENSMUSG00000000282 (predicted) ENSMUSG00000030851	=	1
ENSMUSG00000000282 (predicted) ENSMUSG00000031904	=	0.96
ENSMUSG00000000282 (predicted) ENSMUSG00000063229	=	1
ENSMUSG00000000282 (predicted) ENSMUSG00000024188	=	1
ENSMUSG00000000282 (predicted) ENSMUSG00000029823	=	1
ENSMUSG00000000282 (predicted) ENSMUSG00000036550	=	1
ENSMUSG00000000282 (predicted) ENSMUSG00000017734	=	1
ENSMUSG00000000282 (predicted) ENSMUSG00000030246	=	1
ENSMUSG00000000282 (predicted) ENSMUSG00000030495	=	0.95
ENSMUSG00000000282 (predicted) ENSMUSG00000022180	=	0.98
ENSMUSG00000000282 (predicted) ENSMUSG00000000958	=	0.94
ENSMUSG00000000282 (predicted) ENSMUSG00000059436	=	1
ENSMUSG00000000290 (known) ENSMUSG00000020612	=	1
ENSMUSG00000000290 (known) ENSMUSG00000024327	=	1
ENSMUSG00000000290 (known) ENSMUSG00000030786	=	1
ENSMUSG00000000290 (known) ENSMUSG00000030830	=	1
ENSMUSG00000000290 (known) ENSMUSG00000036499	=	1
ENSMUSG00000000290 (predicted) ENSMUSG00000038546	=	1
ENSMUSG00000000290 (predicted) ENSMUSG00000021457	=	1
ENSMUSG00000000290 (predicted) ENSMUSG00000000290	=	1
ENSMUSG00000000290 (predicted) ENSMUSG00000001029	=	1
ENSMUSG00000000295 (predicted) ENSMUSG00000004843	=	1
ENSMUSG00000000295 (predicted) ENSMUSG00000033916	=	1
ENSMUSG00000000295 (predicted) ENSMUSG00000026019	=	1
ENSMUSG00000000295 (predicted) ENSMUSG00000031669	=	1
ENSMUSG00000000296 (predicted) ENSMUSG00000076432	=	1
ENSMUSG00000000296 (predicted) ENSMUSG00000071856	=	1
ENSMUSG00000000296 (predicted) ENSMUSG00000018326	=	1
ENSMUSG00000000296 (predicted) ENSMUSG00000027291	=	1
ENSMUSG00000000296 (predicted) ENSMUSG00000058569	=	1.98
ENSMUSG00000000296 (predicted) ENSMUSG00000024479	=	1
ENSMUSG00000000296 (predicted) ENSMUSG00000079963	=	1
ENSMUSG00000000296 (predicted) ENSMUSG00000000827	=	1
ENSMUSG00000000296 (predicted) ENSMUSG00000075054	=	1
ENSMUSG00000000296 (predicted) ENSMUSG00000027506	=	1
ENSMUSG00000000296 (predicted) ENSMUSG00000062083	=	1
ENSMUSG00000000296 (predicted) ENSMUSG00000074129	=	1
ENSMUSG00000000296 (predicted) ENSMUSG00000021020	=	1
ENSMUSG00000000296 (predicted) ENSMUSG00000000296	=	1
ENSMUSG00000000296 (predicted) ENSMUSG00000004821	=	1.9
ENSMUSG00000000296 (predicted) ENSMUSG00000024815	=	1
ENSMUSG00000000296 (predicted) ENSMUSG00000051391	=	1
ENSMUSG00000000296 (predicted) ENSMUSG00000004394	=	1.91
ENSMUSG00000000296 (predicted) ENSMUSG00000073079	=	1
ENSMUSG00000000296 (predicted) ENSMUSG00000022285	=	1
ENSMUSG00000000296 (predicted) ENSMUSG00000047281	=	1
ENSMUSG00000000296 (predicted) ENSMUSG00000018965	=	1
ENSMUSG00000000296 (predicted) ENSMUSG00000003426	=	1
ENSMUSG00000000296 (predicted) ENSMUSG00000034334	=	1
ENSMUSG00000000296 (predicted) ENSMUSG00000027236	=	1
ENSMUSG00000000296 (predicted) ENSMUSG00000034871	=	1
ENSMUSG00000000296 (predicted) ENSMUSG00000017404	=	1
ENSMUSG00000000296 (predicted) ENSMUSG00000079108	=	1
ENSMUSG00000000296 (predicted) ENSMUSG00000043424	=	1
ENSMUSG00000000296 (predicted) ENSMUSG00000073643	=	1
ENSMUSG00000000296 (predicted) ENSMUSG00000043398	=	1
ENSMUSG00000000296 (predicted) ENSMUSG00000006398	=	1
ENSMUSG00000000296 (predicted) ENSMUSG00000014547	=	1
ENSMUSG00000000301 (predicted) ENSMUSG00000059741	=	1
ENSMUSG00000000301 (predicted) ENSMUSG00000032246	=	1
ENSMUSG00000000301 (predicted) ENSMUSG00000061816	=	1
ENSMUSG00000000301 (predicted) ENSMUSG00000080021	=	1
ENSMUSG00000000301 (predicted) ENSMUSG00000039824	=	1
ENSMUSG00000000301 (predicted) ENSMUSG00000060680	=	1
ENSMUSG00000000301 (predicted) ENSMUSG00000061086	=	1
ENSMUSG00000000303 (known) ENSMUSG00000022240	=	1
ENSMUSG00000000303 (known) ENSMUSG00000000303	=	1
ENSMUSG00000000303 (known) ENSMUSG00000006932	=	2
ENSMUSG00000000303 (known) ENSMUSG00000023022	=	2
ENSMUSG00000000303 (predicted) ENSMUSG00000051617	=	1
ENSMUSG00000000303 (predicted) ENSMUSG00000046834	=	1
ENSMUSG00000000303 (predicted) ENSMUSG00000018446	=	1
ENSMUSG00000000303 (predicted) ENSMUSG00000028063	=	1
ENSMUSG00000000303 (predicted) ENSMUSG00000029432	=	1
ENSMUSG00000000303 (predicted) ENSMUSG00000040385	=	1
ENSMUSG00000000303 (predicted) ENSMUSG00000037820	=	1
ENSMUSG00000000303 (predicted) ENSMUSG00000004667	=	1
ENSMUSG00000000303 (predicted) ENSMUSG00000078159	=	1
ENSMUSG00000000303 (predicted) ENSMUSG00000033278	=	1
ENSMUSG00000000303 (predicted) ENSMUSG00000041301	=	1
ENSMUSG00000000303 (predicted) ENSMUSG00000020122	=	1
ENSMUSG00000000303 (predicted) ENSMUSG00000007655	=	1
ENSMUSG00000000303 (predicted) ENSMUSG00000029447	=	1
ENSMUSG00000000303 (predicted) ENSMUSG00000031565	=	1
ENSMUSG00000000303 (predicted) ENSMUSG00000054766	=	1
ENSMUSG00000000303 (predicted) ENSMUSG00000037815	=	1
ENSMUSG00000000303 (predicted) ENSMUSG00000028333	=	1
ENSMUSG00000000303 (predicted) ENSMUSG00000054808	=	1
ENSMUSG00000000303 (predicted) ENSMUSG00000034101	=	1
ENSMUSG00000000303 (predicted) ENSMUSG00000025980	=	1
ENSMUSG00000000303 (predicted) ENSMUSG00000018574	=	1
ENSMUSG00000000303 (predicted) ENSMUSG00000005125	=	1
ENSMUSG00000000303 (predicted) ENSMUSG00000034285	=	1
ENSMUSG00000000303 (predicted) ENSMUSG00000026187	=	1
ENSMUSG00000000303 (predicted) ENSMUSG00000002688	=	1
ENSMUSG00000000308 (known) ENSMUSG00000018326	=	1
ENSMUSG00000000308 (predicted) ENSMUSG00000032418	=	0.89
ENSMUSG00000000308 (predicted) ENSMUSG00000056199	=	0.89
ENSMUSG00000000308 (predicted) ENSMUSG00000024556	=	0.89
ENSMUSG00000000308 (predicted) ENSMUSG00000061650	=	0.87
ENSMUSG00000000308 (predicted) ENSMUSG00000021270	=	0.89
ENSMUSG00000000308 (predicted) ENSMUSG00000023944	=	0.89
ENSMUSG00000000308 (predicted) ENSMUSG00000022414	=	0.97
ENSMUSG00000000308 (predicted) ENSMUSG00000052456	=	0.89
ENSMUSG00000000308 (predicted) ENSMUSG00000021123	=	0.88
ENSMUSG00000000308 (predicted) ENSMUSG00000030621	=	0.89
ENSMUSG00000000308 (predicted) ENSMUSG00000029594	=	1
ENSMUSG00000000308 (predicted) ENSMUSG00000025349	=	1
ENSMUSG00000000308 (predicted) ENSMUSG00000030942	=	0.97
ENSMUSG00000000308 (predicted) ENSMUSG00000060782	=	0.89
ENSMUSG00000000308 (predicted) ENSMUSG00000039763	=	0.87
ENSMUSG00000000308 (predicted) ENSMUSG00000028252	=	0.87
ENSMUSG00000000308 (predicted) ENSMUSG00000048540	=	1
ENSMUSG00000000308 (predicted) ENSMUSG00000039449	=	1
ENSMUSG00000000308 (predicted) ENSMUSG00000066441	=	0.86
ENSMUSG00000000308 (predicted) ENSMUSG00000038776	=	0.92
ENSMUSG00000000308 (predicted) ENSMUSG00000032097	=	0.97
ENSMUSG00000000308 (predicted) ENSMUSG00000021660	=	0.92
ENSMUSG00000000308 (predicted) ENSMUSG00000008435	=	0.82
ENSMUSG00000000308 (predicted) ENSMUSG00000051251	=	1
ENSMUSG00000000308 (predicted) ENSMUSG00000025580	=	0.89
ENSMUSG00000000308 (predicted) ENSMUSG00000047539	=	0.81
ENSMUSG00000000308 (predicted) ENSMUSG00000030744	=	0.89
ENSMUSG00000000317 (predicted) ENSMUSG00000037373	=	1
ENSMUSG00000000317 (predicted) ENSMUSG00000022508	=	1
ENSMUSG00000000317 (predicted) ENSMUSG00000031585	=	1
ENSMUSG00000000317 (predicted) ENSMUSG00000028271	=	1
ENSMUSG00000000317 (predicted) ENSMUSG00000030970	=	1
ENSMUSG00000000317 (predicted) ENSMUSG00000000317	=	1
ENSMUSG00000000320 (predicted) ENSMUSG00000061527	=	1
ENSMUSG00000000320 (predicted) ENSMUSG00000020758	=	1
ENSMUSG00000000320 (predicted) ENSMUSG00000028063	=	1
ENSMUSG00000000320 (predicted) ENSMUSG00000032501	=	1
ENSMUSG00000000325 (predicted) ENSMUSG00000002233	=	1
ENSMUSG00000000325 (predicted) ENSMUSG00000036463	=	1
ENSMUSG00000000325 (predicted) ENSMUSG00000007815	=	1
ENSMUSG00000000325 (predicted) ENSMUSG00000054364	=	1
ENSMUSG00000000325 (predicted) ENSMUSG00000021258	=	1
ENSMUSG00000000326 (predicted) ENSMUSG00000071856	=	1
ENSMUSG00000000326 (predicted) ENSMUSG00000022500	=	1
ENSMUSG00000000326 (predicted) ENSMUSG00000027433	=	1
ENSMUSG00000000326 (predicted) ENSMUSG00000021569	=	1
ENSMUSG00000000339 (predicted) ENSMUSG00000003500	=	0.97
ENSMUSG00000000339 (predicted) ENSMUSG00000059970	=	0.99
ENSMUSG00000000339 (predicted) ENSMUSG00000030134	=	0.88
ENSMUSG00000000339 (predicted) ENSMUSG00000027438	=	1
ENSMUSG00000000339 (predicted) ENSMUSG00000003033	=	1
ENSMUSG00000000339 (predicted) ENSMUSG00000004356	=	1
ENSMUSG00000000339 (predicted) ENSMUSG00000018697	=	1
ENSMUSG00000000339 (predicted) ENSMUSG00000029480	=	1
ENSMUSG00000000339 (predicted) ENSMUSG00000022204	=	1
ENSMUSG00000000339 (predicted) ENSMUSG00000023988	=	1
ENSMUSG00000000339 (predicted) ENSMUSG00000015656	=	1
ENSMUSG00000000339 (predicted) ENSMUSG00000067283	=	0.99
ENSMUSG00000000339 (predicted) ENSMUSG00000020374	=	0.81
ENSMUSG00000000339 (predicted) ENSMUSG00000067284	=	0.99
ENSMUSG00000000339 (predicted) ENSMUSG00000059814	=	1
ENSMUSG00000000339 (predicted) ENSMUSG00000050244	=	1
ENSMUSG00000000339 (predicted) ENSMUSG00000030138	=	1
ENSMUSG00000000339 (predicted) ENSMUSG00000046865	=	1
ENSMUSG00000000339 (predicted) ENSMUSG00000007033	=	0.99
ENSMUSG00000000339 (predicted) ENSMUSG00000062867	=	1
ENSMUSG00000000339 (predicted) ENSMUSG00000003309	=	1
ENSMUSG00000000339 (predicted) ENSMUSG00000036693	=	1
ENSMUSG00000000339 (predicted) ENSMUSG00000051396	=	0.97
ENSMUSG00000000339 (predicted) ENSMUSG00000051062	=	1
ENSMUSG00000000339 (predicted) ENSMUSG00000041506	=	1
ENSMUSG00000000339 (predicted) ENSMUSG00000006024	=	1
ENSMUSG00000000339 (predicted) ENSMUSG00000029333	=	0.73
ENSMUSG00000000339 (predicted) ENSMUSG00000030271	=	1
ENSMUSG00000000340 (known) ENSMUSG00000018326	=	1
ENSMUSG00000000340 (predicted) ENSMUSG00000029528	=	1
ENSMUSG00000000340 (predicted) ENSMUSG00000071454	=	1
ENSMUSG00000000340 (predicted) ENSMUSG00000028599	=	1
ENSMUSG00000000340 (predicted) ENSMUSG00000024302	=	1
ENSMUSG00000000340 (predicted) ENSMUSG00000042660	=	1
ENSMUSG00000000346 (predicted) ENSMUSG00000026197	=	1
ENSMUSG00000000346 (predicted) ENSMUSG00000006056	=	1
ENSMUSG00000000346 (predicted) ENSMUSG00000018363	=	1
ENSMUSG00000000346 (predicted) ENSMUSG00000008604	=	1
ENSMUSG00000000346 (predicted) ENSMUSG00000028779	=	1
ENSMUSG00000000346 (predicted) ENSMUSG00000033294	=	1
ENSMUSG00000000346 (predicted) ENSMUSG00000026276	=	1
ENSMUSG00000000346 (predicted) ENSMUSG00000026930	=	1
ENSMUSG00000000346 (predicted) ENSMUSG00000000346	=	1
ENSMUSG00000000346 (predicted) ENSMUSG00000055371	=	1
ENSMUSG00000000346 (predicted) ENSMUSG00000039699	=	1
ENSMUSG00000000346 (predicted) ENSMUSG00000018697	=	1
ENSMUSG00000000346 (predicted) ENSMUSG00000031586	=	1
ENSMUSG00000000346 (predicted) ENSMUSG00000028813	=	1
ENSMUSG00000000346 (predicted) ENSMUSG00000030847	=	1
ENSMUSG00000000346 (predicted) ENSMUSG00000031150	=	1
ENSMUSG00000000346 (predicted) ENSMUSG00000027708	=	1
ENSMUSG00000000346 (predicted) ENSMUSG00000008348	=	1
ENSMUSG00000000346 (predicted) ENSMUSG00000046876	=	1
ENSMUSG00000000346 (predicted) ENSMUSG00000025139	=	1
ENSMUSG00000000346 (predicted) ENSMUSG00000041058	=	1
ENSMUSG00000000346 (predicted) ENSMUSG00000044468	=	1
ENSMUSG00000000346 (predicted) ENSMUSG00000038425	=	1
ENSMUSG00000000346 (predicted) ENSMUSG00000036352	=	1
ENSMUSG00000000346 (predicted) ENSMUSG00000033565	=	1
ENSMUSG00000000346 (predicted) ENSMUSG00000008305	=	1
ENSMUSG00000000346 (predicted) ENSMUSG00000025793	=	1
ENSMUSG00000000346 (predicted) ENSMUSG00000074910	=	1
ENSMUSG00000000346 (predicted) ENSMUSG00000034557	=	1
ENSMUSG00000000355 (predicted) ENSMUSG00000040111	=	1
ENSMUSG00000000355 (predicted) ENSMUSG00000036352	=	1
ENSMUSG00000000355 (predicted) ENSMUSG00000006589	=	1
ENSMUSG00000000355 (predicted) ENSMUSG00000033933	=	1
ENSMUSG00000000355 (predicted) ENSMUSG00000028081	=	1
ENSMUSG00000000355 (predicted) ENSMUSG00000020514	=	1
ENSMUSG00000000355 (predicted) ENSMUSG00000062611	=	1
ENSMUSG00000000355 (predicted) ENSMUSG00000037089	=	1
ENSMUSG00000000355 (predicted) ENSMUSG00000031691	=	0.78
ENSMUSG00000000355 (predicted) ENSMUSG00000074259	=	1
ENSMUSG00000000355 (predicted) ENSMUSG00000009470	=	0.78
ENSMUSG00000000355 (predicted) ENSMUSG00000042814	=	1
ENSMUSG00000000355 (predicted) ENSMUSG00000001700	=	0.93
ENSMUSG00000000355 (predicted) ENSMUSG00000023106	=	2
ENSMUSG00000000355 (predicted) ENSMUSG00000001248	=	0.94
ENSMUSG00000000355 (predicted) ENSMUSG00000000355	=	1
ENSMUSG00000000355 (predicted) ENSMUSG00000059751	=	1
ENSMUSG00000000355 (predicted) ENSMUSG00000022828	=	1
ENSMUSG00000000355 (predicted) ENSMUSG00000030744	=	1
ENSMUSG00000000355 (predicted) ENSMUSG00000036292	=	1
ENSMUSG00000000359 (predicted) ENSMUSG00000031539	=	0.93
ENSMUSG00000000359 (predicted) ENSMUSG00000021824	=	0.93
ENSMUSG00000000359 (predicted) ENSMUSG00000006154	=	0.93
ENSMUSG00000000359 (predicted) ENSMUSG00000015766	=	0.93
ENSMUSG00000000359 (predicted) ENSMUSG00000040600	=	0.93
ENSMUSG00000000359 (predicted) ENSMUSG00000025504	=	0.93
ENSMUSG00000000378 (predicted) ENSMUSG00000026277	=	1
ENSMUSG00000000378 (predicted) ENSMUSG00000000600	=	1
ENSMUSG00000000378 (predicted) ENSMUSG00000027835	=	1
ENSMUSG00000000384 (predicted) ENSMUSG00000020122	=	1
ENSMUSG00000000384 (predicted) ENSMUSG00000022010	=	1
ENSMUSG00000000384 (predicted) ENSMUSG00000018401	=	1
ENSMUSG00000000384 (predicted) ENSMUSG00000029838	=	1
ENSMUSG00000000384 (predicted) ENSMUSG00000052632	=	1
ENSMUSG00000000386 (predicted) ENSMUSG00000026803	=	1
ENSMUSG00000000386 (predicted) ENSMUSG00000051396	=	0.97
ENSMUSG00000000386 (predicted) ENSMUSG00000037761	=	1
ENSMUSG00000000386 (predicted) ENSMUSG00000021216	=	1
ENSMUSG00000000386 (predicted) ENSMUSG00000031706	=	1
ENSMUSG00000000386 (predicted) ENSMUSG00000031972	=	1
ENSMUSG00000000386 (predicted) ENSMUSG00000029265	=	1
ENSMUSG00000000386 (predicted) ENSMUSG00000002204	=	1
ENSMUSG00000000386 (predicted) ENSMUSG00000041638	=	1
ENSMUSG00000000386 (predicted) ENSMUSG00000067283	=	0.99
ENSMUSG00000000386 (predicted) ENSMUSG00000025742	=	0.98
ENSMUSG00000000386 (predicted) ENSMUSG00000058385	=	2
ENSMUSG00000000386 (predicted) ENSMUSG00000007891	=	1
ENSMUSG00000000386 (predicted) ENSMUSG00000056904	=	1
ENSMUSG00000000386 (predicted) ENSMUSG00000031432	=	0.97
ENSMUSG00000000386 (predicted) ENSMUSG00000019900	=	1
ENSMUSG00000000386 (predicted) ENSMUSG00000014767	=	1
ENSMUSG00000000386 (predicted) ENSMUSG00000062727	=	2
ENSMUSG00000000386 (predicted) ENSMUSG00000015605	=	1
ENSMUSG00000000386 (predicted) ENSMUSG00000080266	=	1
ENSMUSG00000000386 (predicted) ENSMUSG00000029580	=	1
ENSMUSG00000000386 (predicted) ENSMUSG00000061809	=	1
ENSMUSG00000000386 (predicted) ENSMUSG00000071359	=	1
ENSMUSG00000000386 (predicted) ENSMUSG00000015656	=	1
ENSMUSG00000000386 (predicted) ENSMUSG00000050799	=	2
ENSMUSG00000000386 (predicted) ENSMUSG00000030678	=	1
ENSMUSG00000000386 (predicted) ENSMUSG00000024206	=	1
ENSMUSG00000000386 (predicted) ENSMUSG00000020453	=	1
ENSMUSG00000000386 (predicted) ENSMUSG00000032839	=	1
ENSMUSG00000000386 (predicted) ENSMUSG00000069271	=	2
ENSMUSG00000000386 (predicted) ENSMUSG00000067702	=	1
ENSMUSG00000000386 (predicted) ENSMUSG00000024738	=	1
ENSMUSG00000000386 (predicted) ENSMUSG00000035783	=	1
ENSMUSG00000000386 (predicted) ENSMUSG00000067284	=	0.99
ENSMUSG00000000386 (predicted) ENSMUSG00000056895	=	2
ENSMUSG00000000386 (predicted) ENSMUSG00000059970	=	0.99
ENSMUSG00000000386 (predicted) ENSMUSG00000066232	=	1
ENSMUSG00000000386 (predicted) ENSMUSG00000042508	=	0.83
ENSMUSG00000000386 (predicted) ENSMUSG00000023987	=	1
ENSMUSG00000000386 (predicted) ENSMUSG00000021541	=	1
ENSMUSG00000000386 (predicted) ENSMUSG00000064168	=	2
ENSMUSG00000000386 (predicted) ENSMUSG00000040929	=	1
ENSMUSG00000000386 (predicted) ENSMUSG00000058189	=	2
ENSMUSG00000000386 (predicted) ENSMUSG00000059430	=	1
ENSMUSG00000000386 (predicted) ENSMUSG00000059814	=	1
ENSMUSG00000000386 (predicted) ENSMUSG00000067338	=	1
ENSMUSG00000000386 (predicted) ENSMUSG00000070645	=	1
ENSMUSG00000000386 (predicted) ENSMUSG00000027748	=	1
ENSMUSG00000000386 (predicted) ENSMUSG00000050936	=	1.98
ENSMUSG00000000386 (predicted) ENSMUSG00000027716	=	1
ENSMUSG00000000386 (predicted) ENSMUSG00000043091	=	1
ENSMUSG00000000386 (predicted) ENSMUSG00000018102	=	2
ENSMUSG00000000386 (predicted) ENSMUSG00000079963	=	1
ENSMUSG00000000386 (predicted) ENSMUSG00000031997	=	1
ENSMUSG00000000386 (predicted) ENSMUSG00000061062	=	1
ENSMUSG00000000386 (predicted) ENSMUSG00000026202	=	1
ENSMUSG00000000386 (predicted) ENSMUSG00000004552	=	1
ENSMUSG00000000386 (predicted) ENSMUSG00000068854	=	2
ENSMUSG00000000386 (predicted) ENSMUSG00000007033	=	0.99
ENSMUSG00000000386 (predicted) ENSMUSG00000028899	=	1
ENSMUSG00000000386 (predicted) ENSMUSG00000028274	=	1
ENSMUSG00000000386 (predicted) ENSMUSG00000068614	=	1
ENSMUSG00000000386 (predicted) ENSMUSG00000023004	=	1
ENSMUSG00000000386 (predicted) ENSMUSG00000069303	=	2
ENSMUSG00000000386 (predicted) ENSMUSG00000062825	=	1
ENSMUSG00000000386 (predicted) ENSMUSG00000069307	=	2
ENSMUSG00000000386 (predicted) ENSMUSG00000005410	=	1
ENSMUSG00000000386 (predicted) ENSMUSG00000019777	=	1
ENSMUSG00000000386 (predicted) ENSMUSG00000022742	=	1
ENSMUSG00000000386 (predicted) ENSMUSG00000020037	=	1
ENSMUSG00000000386 (predicted) ENSMUSG00000069308	=	2
ENSMUSG00000000386 (predicted) ENSMUSG00000046213	=	1
ENSMUSG00000000386 (predicted) ENSMUSG00000041710	=	1
ENSMUSG00000000386 (predicted) ENSMUSG00000069268	=	2
ENSMUSG00000000386 (predicted) ENSMUSG00000028800	=	1
ENSMUSG00000000386 (predicted) ENSMUSG00000069300	=	2
ENSMUSG00000000386 (predicted) ENSMUSG00000075031	=	2
ENSMUSG00000000386 (predicted) ENSMUSG00000069314	=	2
ENSMUSG00000000386 (predicted) ENSMUSG00000040029	=	1
ENSMUSG00000000386 (predicted) ENSMUSG00000040648	=	1
ENSMUSG00000000386 (predicted) ENSMUSG00000002329	=	1
ENSMUSG00000000386 (predicted) ENSMUSG00000031314	=	1
ENSMUSG00000000386 (predicted) ENSMUSG00000032409	=	1
ENSMUSG00000000386 (predicted) ENSMUSG00000072235	=	1
ENSMUSG00000000386 (predicted) ENSMUSG00000047246	=	2
ENSMUSG00000000386 (predicted) ENSMUSG00000055194	=	1
ENSMUSG00000000386 (predicted) ENSMUSG00000079104	=	0.97
ENSMUSG00000000386 (predicted) ENSMUSG00000018377	=	1
ENSMUSG00000000386 (predicted) ENSMUSG00000058670	=	0.94
ENSMUSG00000000386 (predicted) ENSMUSG00000033526	=	1
ENSMUSG00000000386 (predicted) ENSMUSG00000005370	=	1
ENSMUSG00000000386 (predicted) ENSMUSG00000030137	=	1
ENSMUSG00000000386 (predicted) ENSMUSG00000038542	=	0.96
ENSMUSG00000000392 (predicted) ENSMUSG00000032246	=	1
ENSMUSG00000000392 (predicted) ENSMUSG00000061816	=	1
ENSMUSG00000000392 (predicted) ENSMUSG00000039824	=	1
ENSMUSG00000000392 (predicted) ENSMUSG00000059741	=	1
ENSMUSG00000000392 (predicted) ENSMUSG00000000392	=	1
ENSMUSG00000000392 (predicted) ENSMUSG00000080021	=	1
ENSMUSG00000000392 (predicted) ENSMUSG00000060680	=	1
ENSMUSG00000000392 (predicted) ENSMUSG00000022109	=	1
ENSMUSG00000000392 (predicted) ENSMUSG00000079563	=	0.93
ENSMUSG00000000392 (predicted) ENSMUSG00000061086	=	1
ENSMUSG00000000399 (known) ENSMUSG00000018326	=	1
ENSMUSG00000000399 (predicted) ENSMUSG00000035370	=	1
ENSMUSG00000000399 (predicted) ENSMUSG00000067338	=	1
ENSMUSG00000000399 (predicted) ENSMUSG00000003662	=	1
ENSMUSG00000000399 (predicted) ENSMUSG00000024099	=	0.99
ENSMUSG00000000399 (predicted) ENSMUSG00000067702	=	1
ENSMUSG00000000399 (predicted) ENSMUSG00000005510	=	1
ENSMUSG00000000399 (predicted) ENSMUSG00000023953	=	1
ENSMUSG00000000399 (predicted) ENSMUSG00000022010	=	1
ENSMUSG00000000399 (predicted) ENSMUSG00000025151	=	1
ENSMUSG00000000399 (predicted) ENSMUSG00000013593	=	1
ENSMUSG00000000399 (predicted) ENSMUSG00000027820	=	1
ENSMUSG00000000402 (predicted) ENSMUSG00000031323	=	1
ENSMUSG00000000402 (predicted) ENSMUSG00000011349	=	1
ENSMUSG00000000402 (predicted) ENSMUSG00000028610	=	1
ENSMUSG00000000402 (predicted) ENSMUSG00000024395	=	1
ENSMUSG00000000402 (predicted) ENSMUSG00000020186	=	1
ENSMUSG00000000402 (predicted) ENSMUSG00000030638	=	1
ENSMUSG00000000402 (predicted) ENSMUSG00000026421	=	1
ENSMUSG00000000402 (predicted) ENSMUSG00000028343	=	1
ENSMUSG00000000402 (predicted) ENSMUSG00000073027	=	1
ENSMUSG00000000402 (predicted) ENSMUSG00000028488	=	1
ENSMUSG00000000402 (predicted) ENSMUSG00000030470	=	1
ENSMUSG00000000402 (predicted) ENSMUSG00000019920	=	1
ENSMUSG00000000409 (known) ENSMUSG00000000409	=	1
ENSMUSG00000000409 (known) ENSMUSG00000026395	=	2
ENSMUSG00000000409 (known) ENSMUSG00000053977	=	1
ENSMUSG00000000409 (known) ENSMUSG00000037553	=	1
ENSMUSG00000000409 (known) ENSMUSG00000045826	=	1
ENSMUSG00000000409 (known) ENSMUSG00000045038	=	1
ENSMUSG00000000409 (known) ENSMUSG00000005763	=	2
ENSMUSG00000000409 (known) ENSMUSG00000028041	=	1
ENSMUSG00000000409 (known) ENSMUSG00000022831	=	1
ENSMUSG00000000409 (known) ENSMUSG00000023274	=	1
ENSMUSG00000000409 (known) ENSMUSG00000035798	=	1
ENSMUSG00000000409 (known) ENSMUSG00000021501	=	2
ENSMUSG00000000409 (known) ENSMUSG00000028071	=	2
ENSMUSG00000000409 (predicted) ENSMUSG00000029684	=	1
ENSMUSG00000000409 (predicted) ENSMUSG00000015804	=	1
ENSMUSG00000000409 (predicted) ENSMUSG00000029084	=	1
ENSMUSG00000000409 (predicted) ENSMUSG00000026117	=	1
ENSMUSG00000000409 (predicted) ENSMUSG00000006699	=	1
ENSMUSG00000000409 (predicted) ENSMUSG00000030742	=	1
ENSMUSG00000000409 (predicted) ENSMUSG00000021025	=	1
ENSMUSG00000000409 (predicted) ENSMUSG00000027843	=	1
ENSMUSG00000000409 (predicted) ENSMUSG00000002602	=	1
ENSMUSG00000000409 (predicted) ENSMUSG00000028790	=	1
ENSMUSG00000000409 (predicted) ENSMUSG00000029580	=	1
ENSMUSG00000000409 (predicted) ENSMUSG00000024669	=	1
ENSMUSG00000000411 (predicted) ENSMUSG00000024515	=	1
ENSMUSG00000000435 (predicted) ENSMUSG00000032232	=	1
ENSMUSG00000000435 (predicted) ENSMUSG00000033762	=	1
ENSMUSG00000000435 (predicted) ENSMUSG00000053477	=	1
ENSMUSG00000000435 (predicted) ENSMUSG00000044072	=	1
ENSMUSG00000000435 (predicted) ENSMUSG00000032228	=	1
ENSMUSG00000000435 (predicted) ENSMUSG00000020167	=	1
ENSMUSG00000000435 (predicted) ENSMUSG00000051166	=	1
ENSMUSG00000000435 (predicted) ENSMUSG00000030867	=	1
ENSMUSG00000000435 (predicted) ENSMUSG00000068876	=	1
ENSMUSG00000000439 (predicted) ENSMUSG00000022517	=	0.7
ENSMUSG00000000439 (predicted) ENSMUSG00000002546	=	0.7
ENSMUSG00000000439 (predicted) ENSMUSG00000052949	=	0.7
ENSMUSG00000000440 (known) ENSMUSG00000024927	=	1
ENSMUSG00000000440 (known) ENSMUSG00000024454	=	1
ENSMUSG00000000440 (known) ENSMUSG00000032405	=	1
ENSMUSG00000000440 (known) ENSMUSG00000027803	=	1
ENSMUSG00000000440 (known) ENSMUSG00000029478	=	2
ENSMUSG00000000440 (predicted) ENSMUSG00000018160	=	1
ENSMUSG00000000440 (predicted) ENSMUSG00000038369	=	1
ENSMUSG00000000440 (predicted) ENSMUSG00000015092	=	1
ENSMUSG00000000440 (predicted) ENSMUSG00000055024	=	1
ENSMUSG00000000440 (predicted) ENSMUSG00000020647	=	1
ENSMUSG00000000440 (predicted) ENSMUSG00000018501	=	1
ENSMUSG00000000440 (predicted) ENSMUSG00000000440	=	1
ENSMUSG00000000440 (predicted) ENSMUSG00000027678	=	1
ENSMUSG00000000440 (predicted) ENSMUSG00000028949	=	1
ENSMUSG00000000440 (predicted) ENSMUSG00000032187	=	1
ENSMUSG00000000440 (predicted) ENSMUSG00000015846	=	1
ENSMUSG00000000440 (predicted) ENSMUSG00000025056	=	1
ENSMUSG00000000441 (known) ENSMUSG00000035027	=	4
ENSMUSG00000000441 (known) ENSMUSG00000030209	=	1
ENSMUSG00000000441 (known) ENSMUSG00000030265	=	2
ENSMUSG00000000441 (known) ENSMUSG00000026959	=	1
ENSMUSG00000000441 (known) ENSMUSG00000004936	=	4
ENSMUSG00000000441 (known) ENSMUSG00000025499	=	3
ENSMUSG00000000441 (predicted) ENSMUSG00000032477	=	1
ENSMUSG00000000441 (predicted) ENSMUSG00000002804	=	1
ENSMUSG00000000441 (predicted) ENSMUSG00000074129	=	1
ENSMUSG00000000441 (predicted) ENSMUSG00000048362	=	1
ENSMUSG00000000441 (predicted) ENSMUSG00000052681	=	1
ENSMUSG00000000441 (predicted) ENSMUSG00000022951	=	1
ENSMUSG00000000441 (predicted) ENSMUSG00000022033	=	1
ENSMUSG00000000441 (predicted) ENSMUSG00000063015	=	1
ENSMUSG00000000441 (predicted) ENSMUSG00000063358	=	1
ENSMUSG00000000441 (predicted) ENSMUSG00000036894	=	1
ENSMUSG00000000441 (predicted) ENSMUSG00000040451	=	1
ENSMUSG00000000441 (predicted) ENSMUSG00000028044	=	1
ENSMUSG00000000441 (predicted) ENSMUSG00000047281	=	1
ENSMUSG00000000441 (predicted) ENSMUSG00000032294	=	1
ENSMUSG00000000441 (predicted) ENSMUSG00000000441	=	1
ENSMUSG00000000441 (predicted) ENSMUSG00000020849	=	1
ENSMUSG00000000441 (predicted) ENSMUSG00000018965	=	1
ENSMUSG00000000441 (predicted) ENSMUSG00000020467	=	1
ENSMUSG00000000441 (predicted) ENSMUSG00000001127	=	1
ENSMUSG00000000441 (predicted) ENSMUSG00000021270	=	1
ENSMUSG00000000441 (predicted) ENSMUSG00000019471	=	1
ENSMUSG00000000441 (predicted) ENSMUSG00000025991	=	1
ENSMUSG00000000441 (predicted) ENSMUSG00000003438	=	1
ENSMUSG00000000441 (predicted) ENSMUSG00000027597	=	1
ENSMUSG00000000441 (predicted) ENSMUSG00000023944	=	1
ENSMUSG00000000441 (predicted) ENSMUSG00000050029	=	1
ENSMUSG00000000441 (predicted) ENSMUSG00000025980	=	1
ENSMUSG00000000441 (predicted) ENSMUSG00000022085	=	1
ENSMUSG00000000441 (predicted) ENSMUSG00000055723	=	1
ENSMUSG00000000441 (predicted) ENSMUSG00000022346	=	1
ENSMUSG00000000441 (predicted) ENSMUSG00000057329	=	1
ENSMUSG00000000441 (predicted) ENSMUSG00000062083	=	1
ENSMUSG00000000441 (predicted) ENSMUSG00000062687	=	1
ENSMUSG00000000441 (predicted) ENSMUSG00000022105	=	1
ENSMUSG00000000441 (predicted) ENSMUSG00000072980	=	1
ENSMUSG00000000441 (predicted) ENSMUSG00000019373	=	1
ENSMUSG00000000441 (predicted) ENSMUSG00000058444	=	1
ENSMUSG00000000441 (predicted) ENSMUSG00000058779	=	1
ENSMUSG00000000441 (predicted) ENSMUSG00000032959	=	1
ENSMUSG00000000441 (predicted) ENSMUSG00000051391	=	1
ENSMUSG00000000441 (predicted) ENSMUSG00000022285	=	1
ENSMUSG00000000441 (predicted) ENSMUSG00000001416	=	1
ENSMUSG00000000441 (predicted) ENSMUSG00000061578	=	1
ENSMUSG00000000441 (predicted) ENSMUSG00000021754	=	1
ENSMUSG00000000441 (predicted) ENSMUSG00000051615	=	1
ENSMUSG00000000441 (predicted) ENSMUSG00000050931	=	1
ENSMUSG00000000441 (predicted) ENSMUSG00000047104	=	1
ENSMUSG00000000441 (predicted) ENSMUSG00000002413	=	1
ENSMUSG00000000441 (predicted) ENSMUSG00000022781	=	1
ENSMUSG00000000441 (predicted) ENSMUSG00000031864	=	1
ENSMUSG00000000441 (predicted) ENSMUSG00000068798	=	1
ENSMUSG00000000441 (predicted) ENSMUSG00000027330	=	1
ENSMUSG00000000441 (predicted) ENSMUSG00000018334	=	1
ENSMUSG00000000441 (predicted) ENSMUSG00000028945	=	1
ENSMUSG00000000441 (predicted) ENSMUSG00000029120	=	1
ENSMUSG00000000441 (predicted) ENSMUSG00000031666	=	1
ENSMUSG00000000441 (predicted) ENSMUSG00000062248	=	1
ENSMUSG00000000441 (predicted) ENSMUSG00000026864	=	1
ENSMUSG00000000441 (predicted) ENSMUSG00000076432	=	1
ENSMUSG00000000441 (predicted) ENSMUSG00000018326	=	1
ENSMUSG00000000441 (predicted) ENSMUSG00000022329	=	1
ENSMUSG00000000441 (predicted) ENSMUSG00000027852	=	1
ENSMUSG00000000441 (predicted) ENSMUSG00000044447	=	1
ENSMUSG00000000441 (predicted) ENSMUSG00000038845	=	1
ENSMUSG00000000441 (predicted) ENSMUSG00000029713	=	1
ENSMUSG00000000441 (predicted) ENSMUSG00000024500	=	1
ENSMUSG00000000441 (predicted) ENSMUSG00000003426	=	1
ENSMUSG00000000441 (predicted) ENSMUSG00000032171	=	1
ENSMUSG00000000486 (predicted) ENSMUSG00000021270	=	1
ENSMUSG00000000486 (predicted) ENSMUSG00000059814	=	2
ENSMUSG00000000486 (predicted) ENSMUSG00000021676	=	1
ENSMUSG00000000486 (predicted) ENSMUSG00000067284	=	1.98
ENSMUSG00000000486 (predicted) ENSMUSG00000026615	=	1
ENSMUSG00000000486 (predicted) ENSMUSG00000059248	=	2
ENSMUSG00000000486 (predicted) ENSMUSG00000014959	=	1
ENSMUSG00000000486 (predicted) ENSMUSG00000020914	=	1
ENSMUSG00000000486 (predicted) ENSMUSG00000039376	=	1
ENSMUSG00000000486 (predicted) ENSMUSG00000022711	=	1
ENSMUSG00000000486 (predicted) ENSMUSG00000049173	=	1
ENSMUSG00000000486 (predicted) ENSMUSG00000025823	=	1
ENSMUSG00000000486 (predicted) ENSMUSG00000000486	=	4
ENSMUSG00000000486 (predicted) ENSMUSG00000032285	=	1
ENSMUSG00000000486 (predicted) ENSMUSG00000020741	=	1
ENSMUSG00000000486 (predicted) ENSMUSG00000024056	=	1
ENSMUSG00000000486 (predicted) ENSMUSG00000032513	=	1
ENSMUSG00000000486 (predicted) ENSMUSG00000026276	=	2.89
ENSMUSG00000000486 (predicted) ENSMUSG00000050379	=	3
ENSMUSG00000000486 (predicted) ENSMUSG00000023944	=	1
ENSMUSG00000000486 (predicted) ENSMUSG00000020048	=	1
ENSMUSG00000000486 (predicted) ENSMUSG00000001833	=	2.91
ENSMUSG00000000486 (predicted) ENSMUSG00000022456	=	2
ENSMUSG00000000486 (predicted) ENSMUSG00000022474	=	1
ENSMUSG00000000486 (predicted) ENSMUSG00000026864	=	1
ENSMUSG00000000486 (predicted) ENSMUSG00000018398	=	3
ENSMUSG00000000486 (predicted) ENSMUSG00000028068	=	1
ENSMUSG00000000486 (predicted) ENSMUSG00000025130	=	1
ENSMUSG00000000486 (predicted) ENSMUSG00000051396	=	1.94
ENSMUSG00000000486 (predicted) ENSMUSG00000034219	=	3
ENSMUSG00000000486 (predicted) ENSMUSG00000005610	=	1.91
ENSMUSG00000000486 (predicted) ENSMUSG00000015120	=	1
ENSMUSG00000000486 (predicted) ENSMUSG00000030968	=	1
ENSMUSG00000000486 (predicted) ENSMUSG00000024184	=	1
ENSMUSG00000000486 (predicted) ENSMUSG00000067283	=	1.98
ENSMUSG00000000486 (predicted) ENSMUSG00000058013	=	3
ENSMUSG00000000486 (predicted) ENSMUSG00000025991	=	1
ENSMUSG00000000486 (predicted) ENSMUSG00000028116	=	1
ENSMUSG00000000486 (predicted) ENSMUSG00000059970	=	1.98
ENSMUSG00000000486 (predicted) ENSMUSG00000028760	=	2
ENSMUSG00000000486 (predicted) ENSMUSG00000022542	=	2
ENSMUSG00000000486 (predicted) ENSMUSG00000045983	=	1.91
ENSMUSG00000000486 (predicted) ENSMUSG00000059252	=	1
ENSMUSG00000000486 (predicted) ENSMUSG00000043079	=	1
ENSMUSG00000000486 (predicted) ENSMUSG00000027248	=	1
ENSMUSG00000000486 (predicted) ENSMUSG00000020897	=	1
ENSMUSG00000000486 (predicted) ENSMUSG00000028410	=	1
ENSMUSG00000000486 (predicted) ENSMUSG00000025139	=	1
ENSMUSG00000000486 (predicted) ENSMUSG00000015656	=	2
ENSMUSG00000000486 (predicted) ENSMUSG00000020180	=	1
ENSMUSG00000000486 (predicted) ENSMUSG00000019254	=	1
ENSMUSG00000000486 (predicted) ENSMUSG00000030536	=	1
ENSMUSG00000000486 (predicted) ENSMUSG00000062867	=	1
ENSMUSG00000000486 (predicted) ENSMUSG00000024892	=	1
ENSMUSG00000000486 (predicted) ENSMUSG00000003500	=	1
ENSMUSG00000000486 (predicted) ENSMUSG00000072214	=	2.91
ENSMUSG00000000486 (predicted) ENSMUSG00000006998	=	1
ENSMUSG00000000486 (predicted) ENSMUSG00000060126	=	1
ENSMUSG00000000486 (predicted) ENSMUSG00000007033	=	1.98
ENSMUSG00000000486 (predicted) ENSMUSG00000050315	=	1
ENSMUSG00000000486 (predicted) ENSMUSG00000019917	=	3
ENSMUSG00000000486 (predicted) ENSMUSG00000017485	=	1
ENSMUSG00000000489 (predicted) ENSMUSG00000029231	=	1
ENSMUSG00000000489 (predicted) ENSMUSG00000000489	=	1
ENSMUSG00000000489 (predicted) ENSMUSG00000024620	=	1
ENSMUSG00000000530 (predicted) ENSMUSG00000026814	=	1
ENSMUSG00000000530 (predicted) ENSMUSG00000032440	=	1
ENSMUSG00000000530 (predicted) ENSMUSG00000052155	=	1
ENSMUSG00000000530 (predicted) ENSMUSG00000002603	=	1
ENSMUSG00000000530 (predicted) ENSMUSG00000021253	=	1
ENSMUSG00000000530 (predicted) ENSMUSG00000025860	=	1
ENSMUSG00000000531 (predicted) ENSMUSG00000003269	=	1
ENSMUSG00000000531 (predicted) ENSMUSG00000019861	=	1
ENSMUSG00000000531 (predicted) ENSMUSG00000017132	=	1
ENSMUSG00000000531 (predicted) ENSMUSG00000018001	=	1
ENSMUSG00000000531 (predicted) ENSMUSG00000018008	=	1
ENSMUSG00000000532 (predicted) ENSMUSG00000052155	=	1
ENSMUSG00000000532 (predicted) ENSMUSG00000041324	=	1
ENSMUSG00000000538 (predicted) ENSMUSG00000020290	=	1
ENSMUSG00000000538 (predicted) ENSMUSG00000067283	=	2.49
ENSMUSG00000000538 (predicted) ENSMUSG00000030872	=	1
ENSMUSG00000000538 (predicted) ENSMUSG00000042870	=	1
ENSMUSG00000000538 (predicted) ENSMUSG00000003623	=	1
ENSMUSG00000000538 (predicted) ENSMUSG00000037827	=	1
ENSMUSG00000000538 (predicted) ENSMUSG00000047126	=	1
ENSMUSG00000000538 (predicted) ENSMUSG00000041638	=	1
ENSMUSG00000000538 (predicted) ENSMUSG00000020740	=	1
ENSMUSG00000000538 (predicted) ENSMUSG00000020440	=	3.39
ENSMUSG00000000538 (predicted) ENSMUSG00000033128	=	1
ENSMUSG00000000538 (predicted) ENSMUSG00000048076	=	3.48
ENSMUSG00000000538 (predicted) ENSMUSG00000067284	=	2.49
ENSMUSG00000000538 (predicted) ENSMUSG00000059814	=	2.5
ENSMUSG00000000538 (predicted) ENSMUSG00000070284	=	1.75
ENSMUSG00000000538 (predicted) ENSMUSG00000062421	=	3.43
ENSMUSG00000000538 (predicted) ENSMUSG00000006392	=	1
ENSMUSG00000000538 (predicted) ENSMUSG00000000538	=	1
ENSMUSG00000000538 (predicted) ENSMUSG00000051853	=	3.43
ENSMUSG00000000538 (predicted) ENSMUSG00000015656	=	2.5
ENSMUSG00000000538 (predicted) ENSMUSG00000024914	=	1
ENSMUSG00000000538 (predicted) ENSMUSG00000033021	=	1.75
ENSMUSG00000000538 (predicted) ENSMUSG00000020541	=	1
ENSMUSG00000000538 (predicted) ENSMUSG00000007033	=	2.49
ENSMUSG00000000538 (predicted) ENSMUSG00000032932	=	1.75
ENSMUSG00000000538 (predicted) ENSMUSG00000025991	=	1
ENSMUSG00000000538 (predicted) ENSMUSG00000059970	=	2.47
ENSMUSG00000000538 (predicted) ENSMUSG00000051396	=	2.48
ENSMUSG00000000538 (predicted) ENSMUSG00000021877	=	3.43
ENSMUSG00000000538 (predicted) ENSMUSG00000028581	=	1
ENSMUSG00000000538 (predicted) ENSMUSG00000028557	=	1
ENSMUSG00000000552 (predicted) ENSMUSG00000059552	=	1
ENSMUSG00000000555 (known) ENSMUSG00000021910	=	1
ENSMUSG00000000555 (known) ENSMUSG00000025809	=	2
ENSMUSG00000000555 (predicted) ENSMUSG00000030342	=	1
ENSMUSG00000000561 (predicted) ENSMUSG00000059775	=	1
ENSMUSG00000000561 (predicted) ENSMUSG00000022346	=	1
ENSMUSG00000000561 (predicted) ENSMUSG00000018909	=	1
ENSMUSG00000000561 (predicted) ENSMUSG00000025362	=	1
ENSMUSG00000000561 (predicted) ENSMUSG00000060216	=	1
ENSMUSG00000000563 (predicted) ENSMUSG00000036241	=	1
ENSMUSG00000000563 (predicted) ENSMUSG00000063362	=	1
ENSMUSG00000000563 (predicted) ENSMUSG00000033933	=	1
ENSMUSG00000000563 (predicted) ENSMUSG00000023333	=	1
ENSMUSG00000000563 (predicted) ENSMUSG00000042962	=	1
ENSMUSG00000000563 (predicted) ENSMUSG00000022956	=	1
ENSMUSG00000000563 (predicted) ENSMUSG00000021067	=	1
ENSMUSG00000000563 (predicted) ENSMUSG00000028277	=	1
ENSMUSG00000000563 (predicted) ENSMUSG00000009293	=	1
ENSMUSG00000000563 (predicted) ENSMUSG00000020307	=	1
ENSMUSG00000000563 (predicted) ENSMUSG00000020051	=	1
ENSMUSG00000000563 (predicted) ENSMUSG00000025393	=	1
ENSMUSG00000000563 (predicted) ENSMUSG00000021362	=	0.96
ENSMUSG00000000563 (predicted) ENSMUSG00000042046	=	1
ENSMUSG00000000563 (predicted) ENSMUSG00000027164	=	1
ENSMUSG00000000563 (predicted) ENSMUSG00000025428	=	1
ENSMUSG00000000563 (predicted) ENSMUSG00000002319	=	1
ENSMUSG00000000563 (predicted) ENSMUSG00000022471	=	1
ENSMUSG00000000563 (predicted) ENSMUSG00000023286	=	1
ENSMUSG00000000563 (predicted) ENSMUSG00000024576	=	1
ENSMUSG00000000563 (predicted) ENSMUSG00000022895	=	1
ENSMUSG00000000563 (predicted) ENSMUSG00000032035	=	1
ENSMUSG00000000563 (predicted) ENSMUSG00000025371	=	1
ENSMUSG00000000563 (predicted) ENSMUSG00000002546	=	1
ENSMUSG00000000563 (predicted) ENSMUSG00000042349	=	1
ENSMUSG00000000563 (predicted) ENSMUSG00000058581	=	1
ENSMUSG00000000563 (predicted) ENSMUSG00000020870	=	1
ENSMUSG00000000563 (predicted) ENSMUSG00000020794	=	1
ENSMUSG00000000563 (predicted) ENSMUSG00000064357	=	1
ENSMUSG00000000563 (predicted) ENSMUSG00000025162	=	1
ENSMUSG00000000563 (predicted) ENSMUSG00000041712	=	1
ENSMUSG00000000563 (predicted) ENSMUSG00000022433	=	1
ENSMUSG00000000567 (predicted) ENSMUSG00000001440	=	1
ENSMUSG00000000568 (known) ENSMUSG00000063229	=	1
ENSMUSG00000000568 (known) ENSMUSG00000045038	=	1
ENSMUSG00000000568 (predicted) ENSMUSG00000045983	=	1
ENSMUSG00000000568 (predicted) ENSMUSG00000080027	=	1
ENSMUSG00000000568 (predicted) ENSMUSG00000060216	=	1
ENSMUSG00000000568 (predicted) ENSMUSG00000028639	=	1
ENSMUSG00000000568 (predicted) ENSMUSG00000029580	=	1
ENSMUSG00000000568 (predicted) ENSMUSG00000015120	=	1
ENSMUSG00000000568 (predicted) ENSMUSG00000032423	=	1
ENSMUSG00000000568 (predicted) ENSMUSG00000051391	=	1
ENSMUSG00000000568 (predicted) ENSMUSG00000018965	=	1
ENSMUSG00000000568 (predicted) ENSMUSG00000047281	=	1
ENSMUSG00000000568 (predicted) ENSMUSG00000018446	=	1
ENSMUSG00000000568 (predicted) ENSMUSG00000022285	=	1
ENSMUSG00000000568 (predicted) ENSMUSG00000000568	=	1
ENSMUSG00000000568 (predicted) ENSMUSG00000032171	=	1
ENSMUSG00000000568 (predicted) ENSMUSG00000071054	=	1
ENSMUSG00000000568 (predicted) ENSMUSG00000033581	=	1
ENSMUSG00000000568 (predicted) ENSMUSG00000034259	=	1
ENSMUSG00000000579 (known) ENSMUSG00000056220	=	1
ENSMUSG00000000579 (known) ENSMUSG00000031392	=	1
ENSMUSG00000000579 (known) ENSMUSG00000051331	=	1
ENSMUSG00000000579 (known) ENSMUSG00000034330	=	1
ENSMUSG00000000579 (known) ENSMUSG00000019843	=	1
ENSMUSG00000000579 (known) ENSMUSG00000021686	=	1
ENSMUSG00000000579 (known) ENSMUSG00000030577	=	1
ENSMUSG00000000579 (predicted) ENSMUSG00000024975	=	1
ENSMUSG00000000579 (predicted) ENSMUSG00000080002	=	1
ENSMUSG00000000579 (predicted) ENSMUSG00000014075	=	1
ENSMUSG00000000579 (predicted) ENSMUSG00000079728	=	1
ENSMUSG00000000579 (predicted) ENSMUSG00000008226	=	1
ENSMUSG00000000579 (predicted) ENSMUSG00000026773	=	1
ENSMUSG00000000579 (predicted) ENSMUSG00000041975	=	1
ENSMUSG00000000579 (predicted) ENSMUSG00000032060	=	0.85
ENSMUSG00000000579 (predicted) ENSMUSG00000026409	=	1
ENSMUSG00000000579 (predicted) ENSMUSG00000025854	=	1
ENSMUSG00000000579 (predicted) ENSMUSG00000029757	=	1
ENSMUSG00000000579 (predicted) ENSMUSG00000000579	=	1
ENSMUSG00000000579 (predicted) ENSMUSG00000024041	=	0.77
ENSMUSG00000000579 (predicted) ENSMUSG00000036854	=	0.8
ENSMUSG00000000579 (predicted) ENSMUSG00000020857	=	1
ENSMUSG00000000579 (predicted) ENSMUSG00000030530	=	1
ENSMUSG00000000579 (predicted) ENSMUSG00000062515	=	1
ENSMUSG00000000579 (predicted) ENSMUSG00000046694	=	1
ENSMUSG00000000579 (predicted) ENSMUSG00000058317	=	1
ENSMUSG00000000579 (predicted) ENSMUSG00000024177	=	1
ENSMUSG00000000579 (predicted) ENSMUSG00000027530	=	1
ENSMUSG00000000579 (predicted) ENSMUSG00000025271	=	1
ENSMUSG00000000579 (predicted) ENSMUSG00000021774	=	1
ENSMUSG00000000579 (predicted) ENSMUSG00000027011	=	1
ENSMUSG00000000579 (predicted) ENSMUSG00000052468	=	1
ENSMUSG00000000579 (predicted) ENSMUSG00000044468	=	1
ENSMUSG00000000579 (predicted) ENSMUSG00000037601	=	1
ENSMUSG00000000579 (predicted) ENSMUSG00000020888	=	1
ENSMUSG00000000579 (predicted) ENSMUSG00000031928	=	1
ENSMUSG00000000579 (predicted) ENSMUSG00000020614	=	1
ENSMUSG00000000579 (predicted) ENSMUSG00000030513	=	1
ENSMUSG00000000579 (predicted) ENSMUSG00000019874	=	1
ENSMUSG00000000579 (predicted) ENSMUSG00000020691	=	1
ENSMUSG00000000579 (predicted) ENSMUSG00000024713	=	1
ENSMUSG00000000579 (predicted) ENSMUSG00000074280	=	1
ENSMUSG00000000579 (predicted) ENSMUSG00000073007	=	1
ENSMUSG00000000579 (predicted) ENSMUSG00000021242	=	0.86
ENSMUSG00000000579 (predicted) ENSMUSG00000032265	=	1
ENSMUSG00000000579 (predicted) ENSMUSG00000015478	=	2
ENSMUSG00000000579 (predicted) ENSMUSG00000027533	=	1
ENSMUSG00000000579 (predicted) ENSMUSG00000019124	=	1
ENSMUSG00000000579 (predicted) ENSMUSG00000017832	=	1
ENSMUSG00000000579 (predicted) ENSMUSG00000058440	=	1
ENSMUSG00000000579 (predicted) ENSMUSG00000020402	=	1
ENSMUSG00000000579 (predicted) ENSMUSG00000062196	=	1
ENSMUSG00000000579 (predicted) ENSMUSG00000080253	=	1
ENSMUSG00000000579 (predicted) ENSMUSG00000020235	=	1
ENSMUSG00000000579 (predicted) ENSMUSG00000073435	=	1
ENSMUSG00000000579 (predicted) ENSMUSG00000028773	=	1
ENSMUSG00000000579 (predicted) ENSMUSG00000079732	=	1
ENSMUSG00000000579 (predicted) ENSMUSG00000062937	=	1
ENSMUSG00000000579 (predicted) ENSMUSG00000025648	=	1
ENSMUSG00000000579 (predicted) ENSMUSG00000020877	=	1
ENSMUSG00000000579 (predicted) ENSMUSG00000020448	=	1.92
ENSMUSG00000000579 (predicted) ENSMUSG00000038323	=	1
ENSMUSG00000000579 (predicted) ENSMUSG00000027528	=	1
ENSMUSG00000000579 (predicted) ENSMUSG00000020131	=	1
ENSMUSG00000000579 (predicted) ENSMUSG00000025792	=	1
ENSMUSG00000000581 (predicted) ENSMUSG00000047323	=	1
ENSMUSG00000000581 (predicted) ENSMUSG00000003812	=	1
ENSMUSG00000000581 (predicted) ENSMUSG00000025465	=	1
ENSMUSG00000000581 (predicted) ENSMUSG00000028185	=	1
ENSMUSG00000000581 (predicted) ENSMUSG00000033166	=	1
ENSMUSG00000000581 (predicted) ENSMUSG00000061286	=	1
ENSMUSG00000000581 (predicted) ENSMUSG00000017264	=	1
ENSMUSG00000000581 (predicted) ENSMUSG00000034321	=	1
ENSMUSG00000000581 (predicted) ENSMUSG00000056820	=	1
ENSMUSG00000000581 (predicted) ENSMUSG00000024726	=	1
ENSMUSG00000000581 (predicted) ENSMUSG00000000581	=	1
ENSMUSG00000000594 (predicted) ENSMUSG00000000594	=	1
ENSMUSG00000000600 (predicted) ENSMUSG00000027835	=	1
ENSMUSG00000000600 (predicted) ENSMUSG00000062352	=	1
ENSMUSG00000000605 (predicted) ENSMUSG00000021270	=	1
ENSMUSG00000000605 (predicted) ENSMUSG00000036391	=	1
ENSMUSG00000000605 (predicted) ENSMUSG00000001052	=	1
ENSMUSG00000000605 (predicted) ENSMUSG00000003464	=	1
ENSMUSG00000000605 (predicted) ENSMUSG00000020048	=	1
ENSMUSG00000000605 (predicted) ENSMUSG00000023944	=	1
ENSMUSG00000000605 (predicted) ENSMUSG00000052456	=	1
ENSMUSG00000000627 (predicted) ENSMUSG00000023333	=	0.96
ENSMUSG00000000627 (predicted) ENSMUSG00000021258	=	0.96
ENSMUSG00000000627 (predicted) ENSMUSG00000028086	=	0.96
ENSMUSG00000000627 (predicted) ENSMUSG00000037351	=	0.96
ENSMUSG00000000627 (predicted) ENSMUSG00000025228	=	0.96
ENSMUSG00000000627 (predicted) ENSMUSG00000061802	=	0.96
ENSMUSG00000000627 (predicted) ENSMUSG00000021362	=	0.92
ENSMUSG00000000627 (predicted) ENSMUSG00000036733	=	0.96
ENSMUSG00000000628 (predicted) ENSMUSG00000018362	=	1
ENSMUSG00000000628 (predicted) ENSMUSG00000000628	=	3.59
ENSMUSG00000000628 (predicted) ENSMUSG00000018012	=	1
ENSMUSG00000000628 (predicted) ENSMUSG00000021114	=	0.95
ENSMUSG00000000628 (predicted) ENSMUSG00000028953	=	0.95
ENSMUSG00000000628 (predicted) ENSMUSG00000033793	=	0.95
ENSMUSG00000000628 (predicted) ENSMUSG00000025877	=	3.51
ENSMUSG00000000628 (predicted) ENSMUSG00000059970	=	2.74
ENSMUSG00000000628 (predicted) ENSMUSG00000021929	=	1
ENSMUSG00000000628 (predicted) ENSMUSG00000006273	=	0.95
ENSMUSG00000000628 (predicted) ENSMUSG00000022905	=	1
ENSMUSG00000000628 (predicted) ENSMUSG00000015090	=	1
ENSMUSG00000000628 (predicted) ENSMUSG00000031972	=	1
ENSMUSG00000000628 (predicted) ENSMUSG00000067284	=	2.77
ENSMUSG00000000628 (predicted) ENSMUSG00000028086	=	1
ENSMUSG00000000628 (predicted) ENSMUSG00000019210	=	0.95
ENSMUSG00000000628 (predicted) ENSMUSG00000011254	=	0.89
ENSMUSG00000000628 (predicted) ENSMUSG00000001847	=	1
ENSMUSG00000000628 (predicted) ENSMUSG00000064037	=	0.95
ENSMUSG00000000628 (predicted) ENSMUSG00000041268	=	0.95
ENSMUSG00000000628 (predicted) ENSMUSG00000035783	=	1
ENSMUSG00000000628 (predicted) ENSMUSG00000013160	=	0.95
ENSMUSG00000000628 (predicted) ENSMUSG00000022295	=	0.95
ENSMUSG00000000628 (predicted) ENSMUSG00000053375	=	0.95
ENSMUSG00000000628 (predicted) ENSMUSG00000038600	=	0.95
ENSMUSG00000000628 (predicted) ENSMUSG00000029580	=	1
ENSMUSG00000000628 (predicted) ENSMUSG00000080266	=	1
ENSMUSG00000000628 (predicted) ENSMUSG00000029695	=	0.95
ENSMUSG00000000628 (predicted) ENSMUSG00000004285	=	0.95
ENSMUSG00000000628 (predicted) ENSMUSG00000007033	=	2.77
ENSMUSG00000000628 (predicted) ENSMUSG00000020566	=	0.95
ENSMUSG00000000628 (predicted) ENSMUSG00000051396	=	2.76
ENSMUSG00000000628 (predicted) ENSMUSG00000055194	=	1
ENSMUSG00000000628 (predicted) ENSMUSG00000003731	=	1
ENSMUSG00000000628 (predicted) ENSMUSG00000017493	=	1
ENSMUSG00000000628 (predicted) ENSMUSG00000037012	=	3.73
ENSMUSG00000000628 (predicted) ENSMUSG00000015656	=	2.79
ENSMUSG00000000628 (predicted) ENSMUSG00000001750	=	0.95
ENSMUSG00000000628 (predicted) ENSMUSG00000024403	=	0.95
ENSMUSG00000000628 (predicted) ENSMUSG00000059430	=	1
ENSMUSG00000000628 (predicted) ENSMUSG00000041199	=	0.95
ENSMUSG00000000628 (predicted) ENSMUSG00000068614	=	1
ENSMUSG00000000628 (predicted) ENSMUSG00000051169	=	0.95
ENSMUSG00000000628 (predicted) ENSMUSG00000039105	=	0.95
ENSMUSG00000000628 (predicted) ENSMUSG00000053398	=	0.89
ENSMUSG00000000628 (predicted) ENSMUSG00000028238	=	0.95
ENSMUSG00000000628 (predicted) ENSMUSG00000063514	=	0.86
ENSMUSG00000000628 (predicted) ENSMUSG00000067283	=	2.77
ENSMUSG00000000628 (predicted) ENSMUSG00000019302	=	0.95
ENSMUSG00000000628 (predicted) ENSMUSG00000041798	=	3.5
ENSMUSG00000000628 (predicted) ENSMUSG00000026394	=	0.95
ENSMUSG00000000628 (predicted) ENSMUSG00000006215	=	1
ENSMUSG00000000628 (predicted) ENSMUSG00000002546	=	1
ENSMUSG00000000628 (predicted) ENSMUSG00000032044	=	0.95
ENSMUSG00000000628 (predicted) ENSMUSG00000062825	=	1
ENSMUSG00000000628 (predicted) ENSMUSG00000006269	=	0.95
ENSMUSG00000000628 (predicted) ENSMUSG00000027782	=	1
ENSMUSG00000000628 (predicted) ENSMUSG00000008604	=	1
ENSMUSG00000000628 (predicted) ENSMUSG00000020080	=	3.61
ENSMUSG00000000628 (predicted) ENSMUSG00000033220	=	1
ENSMUSG00000000628 (predicted) ENSMUSG00000052459	=	0.95
ENSMUSG00000000628 (predicted) ENSMUSG00000025858	=	0.95
ENSMUSG00000000628 (predicted) ENSMUSG00000038023	=	0.95
ENSMUSG00000000628 (predicted) ENSMUSG00000038770	=	1
ENSMUSG00000000628 (predicted) ENSMUSG00000059814	=	2.79
ENSMUSG00000000628 (predicted) ENSMUSG00000037416	=	0.95
ENSMUSG00000000628 (predicted) ENSMUSG00000005312	=	1
ENSMUSG00000000631 (known) ENSMUSG00000040940	=	1
ENSMUSG00000000631 (known) ENSMUSG00000018326	=	1
ENSMUSG00000000631 (predicted) ENSMUSG00000006134	=	1
ENSMUSG00000000631 (predicted) ENSMUSG00000030374	=	1
ENSMUSG00000000631 (predicted) ENSMUSG00000009073	=	1
ENSMUSG00000000631 (predicted) ENSMUSG00000051615	=	1
ENSMUSG00000000631 (predicted) ENSMUSG00000033953	=	0.98
ENSMUSG00000000631 (predicted) ENSMUSG00000020993	=	1
ENSMUSG00000000631 (predicted) ENSMUSG00000034681	=	1
ENSMUSG00000000631 (predicted) ENSMUSG00000020954	=	1
ENSMUSG00000000631 (predicted) ENSMUSG00000050029	=	1
ENSMUSG00000000631 (predicted) ENSMUSG00000029910	=	1
ENSMUSG00000000631 (predicted) ENSMUSG00000014956	=	1
ENSMUSG00000000631 (predicted) ENSMUSG00000024127	=	1
ENSMUSG00000000631 (predicted) ENSMUSG00000017776	=	1
ENSMUSG00000000631 (predicted) ENSMUSG00000002043	=	1
ENSMUSG00000000631 (predicted) ENSMUSG00000024077	=	1
ENSMUSG00000000631 (predicted) ENSMUSG00000046876	=	1
ENSMUSG00000000631 (predicted) ENSMUSG00000036894	=	1
ENSMUSG00000000631 (predicted) ENSMUSG00000019849	=	1
ENSMUSG00000000631 (predicted) ENSMUSG00000028310	=	0.99
ENSMUSG00000000673 (predicted) ENSMUSG00000022248	=	1
ENSMUSG00000000673 (predicted) ENSMUSG00000070880	=	1
ENSMUSG00000000690 (predicted) ENSMUSG00000025283	=	1
ENSMUSG00000000690 (predicted) ENSMUSG00000054146	=	1
ENSMUSG00000000693 (predicted) ENSMUSG00000033096	=	1
ENSMUSG00000000701 (predicted) ENSMUSG00000031691	=	1
ENSMUSG00000000701 (predicted) ENSMUSG00000001729	=	1
ENSMUSG00000000702 (predicted) ENSMUSG00000031691	=	1
ENSMUSG00000000702 (predicted) ENSMUSG00000001729	=	1
ENSMUSG00000000708 (known) ENSMUSG00000005897	=	1
ENSMUSG00000000708 (predicted) ENSMUSG00000059571	=	1
ENSMUSG00000000708 (predicted) ENSMUSG00000078142	=	2.98
ENSMUSG00000000708 (predicted) ENSMUSG00000015143	=	1
ENSMUSG00000000708 (predicted) ENSMUSG00000078107	=	1.98
ENSMUSG00000000708 (predicted) ENSMUSG00000020277	=	1.98
ENSMUSG00000000708 (predicted) ENSMUSG00000029577	=	1
ENSMUSG00000000708 (predicted) ENSMUSG00000005667	=	1.86
ENSMUSG00000000708 (predicted) ENSMUSG00000070343	=	1
ENSMUSG00000000708 (predicted) ENSMUSG00000078346	=	1
ENSMUSG00000000708 (predicted) ENSMUSG00000074858	=	1
ENSMUSG00000000708 (predicted) ENSMUSG00000070408	=	2.96
ENSMUSG00000000708 (predicted) ENSMUSG00000070282	=	2.96
ENSMUSG00000000708 (predicted) ENSMUSG00000018651	=	2
ENSMUSG00000000708 (predicted) ENSMUSG00000080266	=	1
ENSMUSG00000000708 (predicted) ENSMUSG00000030852	=	1
ENSMUSG00000000708 (predicted) ENSMUSG00000063739	=	1.97
ENSMUSG00000000708 (predicted) ENSMUSG00000028234	=	1
ENSMUSG00000000708 (predicted) ENSMUSG00000078126	=	1
ENSMUSG00000000708 (predicted) ENSMUSG00000057841	=	1
ENSMUSG00000000708 (predicted) ENSMUSG00000067351	=	1
ENSMUSG00000000708 (predicted) ENSMUSG00000069972	=	1
ENSMUSG00000000708 (predicted) ENSMUSG00000078191	=	2.96
ENSMUSG00000000708 (predicted) ENSMUSG00000027598	=	1
ENSMUSG00000000708 (predicted) ENSMUSG00000031930	=	1
ENSMUSG00000000708 (predicted) ENSMUSG00000078965	=	2.98
ENSMUSG00000000708 (predicted) ENSMUSG00000026275	=	1
ENSMUSG00000000708 (predicted) ENSMUSG00000078917	=	2
ENSMUSG00000000708 (predicted) ENSMUSG00000057685	=	1.93
ENSMUSG00000000708 (predicted) ENSMUSG00000062758	=	1.98
ENSMUSG00000000708 (predicted) ENSMUSG00000066714	=	1
ENSMUSG00000000708 (predicted) ENSMUSG00000052374	=	1
ENSMUSG00000000708 (predicted) ENSMUSG00000057370	=	2
ENSMUSG00000000708 (predicted) ENSMUSG00000061065	=	1
ENSMUSG00000000708 (predicted) ENSMUSG00000021196	=	1.98
ENSMUSG00000000708 (predicted) ENSMUSG00000078224	=	2
ENSMUSG00000000708 (predicted) ENSMUSG00000074857	=	1
ENSMUSG00000000708 (predicted) ENSMUSG00000059565	=	2
ENSMUSG00000000708 (predicted) ENSMUSG00000078342	=	1
ENSMUSG00000000708 (predicted) ENSMUSG00000029752	=	1.97
ENSMUSG00000000708 (predicted) ENSMUSG00000079962	=	2
ENSMUSG00000000708 (predicted) ENSMUSG00000038028	=	1
ENSMUSG00000000708 (predicted) ENSMUSG00000071329	=	2
ENSMUSG00000000708 (predicted) ENSMUSG00000064246	=	1
ENSMUSG00000000708 (predicted) ENSMUSG00000066443	=	2
ENSMUSG00000000708 (predicted) ENSMUSG00000033308	=	1
ENSMUSG00000000708 (predicted) ENSMUSG00000078289	=	1
ENSMUSG00000000708 (predicted) ENSMUSG00000071813	=	2.96
ENSMUSG00000000708 (predicted) ENSMUSG00000036180	=	1
ENSMUSG00000000708 (predicted) ENSMUSG00000038954	=	2
ENSMUSG00000000708 (predicted) ENSMUSG00000059751	=	1.98
ENSMUSG00000000708 (predicted) ENSMUSG00000059776	=	1
ENSMUSG00000000708 (predicted) ENSMUSG00000079925	=	1.98
ENSMUSG00000000708 (predicted) ENSMUSG00000062611	=	1.98
ENSMUSG00000000708 (predicted) ENSMUSG00000060499	=	1
ENSMUSG00000000708 (predicted) ENSMUSG00000047215	=	1.98
ENSMUSG00000000708 (predicted) ENSMUSG00000027405	=	1
ENSMUSG00000000708 (predicted) ENSMUSG00000072528	=	1
ENSMUSG00000000708 (predicted) ENSMUSG00000027678	=	1
ENSMUSG00000000708 (predicted) ENSMUSG00000045482	=	1
ENSMUSG00000000708 (predicted) ENSMUSG00000062962	=	1
ENSMUSG00000000708 (predicted) ENSMUSG00000073229	=	2
ENSMUSG00000000708 (predicted) ENSMUSG00000066180	=	2
ENSMUSG00000000708 (predicted) ENSMUSG00000078812	=	2
ENSMUSG00000000708 (predicted) ENSMUSG00000051396	=	2.97
ENSMUSG00000000708 (predicted) ENSMUSG00000079558	=	2.96
ENSMUSG00000000708 (predicted) ENSMUSG00000069038	=	1
ENSMUSG00000000708 (predicted) ENSMUSG00000061848	=	2
ENSMUSG00000000708 (predicted) ENSMUSG00000029580	=	1
ENSMUSG00000000708 (predicted) ENSMUSG00000062778	=	1
ENSMUSG00000000708 (predicted) ENSMUSG00000079977	=	1
ENSMUSG00000000708 (predicted) ENSMUSG00000037331	=	0.88
ENSMUSG00000000708 (predicted) ENSMUSG00000070778	=	2
ENSMUSG00000000708 (predicted) ENSMUSG00000040809	=	1
ENSMUSG00000000708 (predicted) ENSMUSG00000025326	=	1
ENSMUSG00000000708 (predicted) ENSMUSG00000052293	=	2
ENSMUSG00000000708 (predicted) ENSMUSG00000032594	=	1
ENSMUSG00000000708 (predicted) ENSMUSG00000027452	=	1
ENSMUSG00000000708 (predicted) ENSMUSG00000069309	=	1
ENSMUSG00000000708 (predicted) ENSMUSG00000027605	=	1
ENSMUSG00000000708 (predicted) ENSMUSG00000058640	=	2
ENSMUSG00000000708 (predicted) ENSMUSG00000072489	=	1
ENSMUSG00000000708 (predicted) ENSMUSG00000079924	=	1
ENSMUSG00000000708 (predicted) ENSMUSG00000062380	=	1
ENSMUSG00000000708 (predicted) ENSMUSG00000074250	=	1
ENSMUSG00000000708 (predicted) ENSMUSG00000072492	=	3
ENSMUSG00000000708 (predicted) ENSMUSG00000014767	=	1
ENSMUSG00000000708 (predicted) ENSMUSG00000029992	=	1
ENSMUSG00000000708 (predicted) ENSMUSG00000031233	=	1
ENSMUSG00000000708 (predicted) ENSMUSG00000039000	=	1
ENSMUSG00000000708 (predicted) ENSMUSG00000055676	=	3
ENSMUSG00000000708 (predicted) ENSMUSG00000069272	=	1
ENSMUSG00000000708 (predicted) ENSMUSG00000078125	=	2
ENSMUSG00000000708 (predicted) ENSMUSG00000020534	=	1.98
ENSMUSG00000000708 (predicted) ENSMUSG00000071671	=	1
ENSMUSG00000000708 (predicted) ENSMUSG00000041058	=	1
ENSMUSG00000000708 (predicted) ENSMUSG00000079965	=	1.98
ENSMUSG00000000708 (predicted) ENSMUSG00000020918	=	1
ENSMUSG00000000708 (predicted) ENSMUSG00000028633	=	1
ENSMUSG00000000708 (predicted) ENSMUSG00000030744	=	1
ENSMUSG00000000708 (predicted) ENSMUSG00000027902	=	1
ENSMUSG00000000708 (predicted) ENSMUSG00000062825	=	1
ENSMUSG00000000708 (predicted) ENSMUSG00000033021	=	1
ENSMUSG00000000708 (predicted) ENSMUSG00000002108	=	1
ENSMUSG00000000708 (predicted) ENSMUSG00000060125	=	2
ENSMUSG00000000708 (predicted) ENSMUSG00000061115	=	2
ENSMUSG00000000708 (predicted) ENSMUSG00000035783	=	1
ENSMUSG00000000708 (predicted) ENSMUSG00000070025	=	2.96
ENSMUSG00000000708 (predicted) ENSMUSG00000001525	=	1
ENSMUSG00000000708 (predicted) ENSMUSG00000068579	=	1.98
ENSMUSG00000000708 (predicted) ENSMUSG00000080006	=	1
ENSMUSG00000000708 (predicted) ENSMUSG00000059483	=	2
ENSMUSG00000000708 (predicted) ENSMUSG00000062874	=	1.98
ENSMUSG00000000708 (predicted) ENSMUSG00000060032	=	1
ENSMUSG00000000708 (predicted) ENSMUSG00000055194	=	1
ENSMUSG00000000708 (predicted) ENSMUSG00000057666	=	3
ENSMUSG00000000708 (predicted) ENSMUSG00000060036	=	1
ENSMUSG00000000708 (predicted) ENSMUSG00000060081	=	1
ENSMUSG00000000708 (predicted) ENSMUSG00000056877	=	1
ENSMUSG00000000708 (predicted) ENSMUSG00000069304	=	1
ENSMUSG00000000708 (predicted) ENSMUSG00000025403	=	2
ENSMUSG00000000708 (predicted) ENSMUSG00000063885	=	2.96
ENSMUSG00000000708 (predicted) ENSMUSG00000059970	=	2.99
ENSMUSG00000000708 (predicted) ENSMUSG00000063080	=	1
ENSMUSG00000000708 (predicted) ENSMUSG00000063162	=	2
ENSMUSG00000000708 (predicted) ENSMUSG00000054309	=	1
ENSMUSG00000000708 (predicted) ENSMUSG00000045136	=	1
ENSMUSG00000000708 (predicted) ENSMUSG00000080003	=	2
ENSMUSG00000000708 (predicted) ENSMUSG00000029196	=	2
ENSMUSG00000000708 (predicted) ENSMUSG00000078337	=	1
ENSMUSG00000000708 (predicted) ENSMUSG00000025508	=	1.89
ENSMUSG00000000708 (predicted) ENSMUSG00000024966	=	1
ENSMUSG00000000708 (predicted) ENSMUSG00000034892	=	0.97
ENSMUSG00000000708 (predicted) ENSMUSG00000078345	=	1
ENSMUSG00000000708 (predicted) ENSMUSG00000078381	=	1
ENSMUSG00000000708 (predicted) ENSMUSG00000078347	=	1
ENSMUSG00000000708 (predicted) ENSMUSG00000069986	=	2
ENSMUSG00000000708 (predicted) ENSMUSG00000062582	=	1
ENSMUSG00000000708 (predicted) ENSMUSG00000063524	=	0.98
ENSMUSG00000000708 (predicted) ENSMUSG00000079975	=	1
ENSMUSG00000000708 (predicted) ENSMUSG00000063021	=	1
ENSMUSG00000000708 (predicted) ENSMUSG00000078377	=	2
ENSMUSG00000000708 (predicted) ENSMUSG00000060600	=	0.97
ENSMUSG00000000708 (predicted) ENSMUSG00000054383	=	1
ENSMUSG00000000708 (predicted) ENSMUSG00000036391	=	2
ENSMUSG00000000708 (predicted) ENSMUSG00000022774	=	1
ENSMUSG00000000708 (predicted) ENSMUSG00000015149	=	1
ENSMUSG00000000708 (predicted) ENSMUSG00000078339	=	1
ENSMUSG00000000708 (predicted) ENSMUSG00000062867	=	3.68
ENSMUSG00000000708 (predicted) ENSMUSG00000067058	=	1
ENSMUSG00000000708 (predicted) ENSMUSG00000067283	=	2.95
ENSMUSG00000000708 (predicted) ENSMUSG00000059912	=	2
ENSMUSG00000000708 (predicted) ENSMUSG00000062591	=	1
ENSMUSG00000000708 (predicted) ENSMUSG00000045159	=	1
ENSMUSG00000000708 (predicted) ENSMUSG00000068604	=	1
ENSMUSG00000000708 (predicted) ENSMUSG00000042390	=	1
ENSMUSG00000000708 (predicted) ENSMUSG00000067125	=	1
ENSMUSG00000000708 (predicted) ENSMUSG00000074129	=	1.89
ENSMUSG00000000708 (predicted) ENSMUSG00000018363	=	1
ENSMUSG00000000708 (predicted) ENSMUSG00000078343	=	1
ENSMUSG00000000708 (predicted) ENSMUSG00000071077	=	2
ENSMUSG00000000708 (predicted) ENSMUSG00000020801	=	1
ENSMUSG00000000708 (predicted) ENSMUSG00000021048	=	1.97
ENSMUSG00000000708 (predicted) ENSMUSG00000069392	=	1
ENSMUSG00000000708 (predicted) ENSMUSG00000062647	=	1.98
ENSMUSG00000000708 (predicted) ENSMUSG00000024208	=	1
ENSMUSG00000000708 (predicted) ENSMUSG00000060209	=	1
ENSMUSG00000000708 (predicted) ENSMUSG00000067284	=	2.95
ENSMUSG00000000708 (predicted) ENSMUSG00000068262	=	1
ENSMUSG00000000708 (predicted) ENSMUSG00000068969	=	1
ENSMUSG00000000708 (predicted) ENSMUSG00000057036	=	1
ENSMUSG00000000708 (predicted) ENSMUSG00000059552	=	1
ENSMUSG00000000708 (predicted) ENSMUSG00000003680	=	2
ENSMUSG00000000708 (predicted) ENSMUSG00000022105	=	1
ENSMUSG00000000708 (predicted) ENSMUSG00000022521	=	1
ENSMUSG00000000708 (predicted) ENSMUSG00000037814	=	0.9
ENSMUSG00000000708 (predicted) ENSMUSG00000068397	=	2
ENSMUSG00000000708 (predicted) ENSMUSG00000036371	=	1
ENSMUSG00000000708 (predicted) ENSMUSG00000080037	=	1.98
ENSMUSG00000000708 (predicted) ENSMUSG00000040952	=	0.97
ENSMUSG00000000708 (predicted) ENSMUSG00000000740	=	1
ENSMUSG00000000708 (predicted) ENSMUSG00000006269	=	1
ENSMUSG00000000708 (predicted) ENSMUSG00000069301	=	1
ENSMUSG00000000708 (predicted) ENSMUSG00000061099	=	3
ENSMUSG00000000708 (predicted) ENSMUSG00000079984	=	1
ENSMUSG00000000708 (predicted) ENSMUSG00000059835	=	1
ENSMUSG00000000708 (predicted) ENSMUSG00000059291	=	1
ENSMUSG00000000708 (predicted) ENSMUSG00000052837	=	1
ENSMUSG00000000708 (predicted) ENSMUSG00000058600	=	1
ENSMUSG00000000708 (predicted) ENSMUSG00000061242	=	2
ENSMUSG00000000708 (predicted) ENSMUSG00000079918	=	1
ENSMUSG00000000708 (predicted) ENSMUSG00000063816	=	1
ENSMUSG00000000708 (predicted) ENSMUSG00000029034	=	1
ENSMUSG00000000708 (predicted) ENSMUSG00000080296	=	1
ENSMUSG00000000708 (predicted) ENSMUSG00000026450	=	1
ENSMUSG00000000708 (predicted) ENSMUSG00000067274	=	1
ENSMUSG00000000708 (predicted) ENSMUSG00000043618	=	2
ENSMUSG00000000708 (predicted) ENSMUSG00000069835	=	1
ENSMUSG00000000708 (predicted) ENSMUSG00000021109	=	1
ENSMUSG00000000708 (predicted) ENSMUSG00000078338	=	1
ENSMUSG00000000708 (predicted) ENSMUSG00000022247	=	1
ENSMUSG00000000708 (predicted) ENSMUSG00000080076	=	1
ENSMUSG00000000708 (predicted) ENSMUSG00000025261	=	1
ENSMUSG00000000708 (predicted) ENSMUSG00000014956	=	1
ENSMUSG00000000708 (predicted) ENSMUSG00000043866	=	2
ENSMUSG00000000708 (predicted) ENSMUSG00000065950	=	1
ENSMUSG00000000708 (predicted) ENSMUSG00000024589	=	1
ENSMUSG00000000708 (predicted) ENSMUSG00000068689	=	1
ENSMUSG00000000708 (predicted) ENSMUSG00000058430	=	1
ENSMUSG00000000708 (predicted) ENSMUSG00000045694	=	1
ENSMUSG00000000708 (predicted) ENSMUSG00000048930	=	1
ENSMUSG00000000708 (predicted) ENSMUSG00000001473	=	1
ENSMUSG00000000708 (predicted) ENSMUSG00000044533	=	1
ENSMUSG00000000708 (predicted) ENSMUSG00000033065	=	1.98
ENSMUSG00000000708 (predicted) ENSMUSG00000078177	=	1.98
ENSMUSG00000000708 (predicted) ENSMUSG00000062152	=	2
ENSMUSG00000000708 (predicted) ENSMUSG00000029376	=	1.95
ENSMUSG00000000708 (predicted) ENSMUSG00000032216	=	1
ENSMUSG00000000708 (predicted) ENSMUSG00000074856	=	1
ENSMUSG00000000708 (predicted) ENSMUSG00000028899	=	2
ENSMUSG00000000708 (predicted) ENSMUSG00000046721	=	1
ENSMUSG00000000708 (predicted) ENSMUSG00000071151	=	2
ENSMUSG00000000708 (predicted) ENSMUSG00000056777	=	2
ENSMUSG00000000708 (predicted) ENSMUSG00000059814	=	2.99
ENSMUSG00000000708 (predicted) ENSMUSG00000062651	=	1
ENSMUSG00000000708 (predicted) ENSMUSG00000023994	=	1
ENSMUSG00000000708 (predicted) ENSMUSG00000025049	=	1
ENSMUSG00000000708 (predicted) ENSMUSG00000059430	=	1
ENSMUSG00000000708 (predicted) ENSMUSG00000060899	=	2
ENSMUSG00000000708 (predicted) ENSMUSG00000074188	=	1
ENSMUSG00000000708 (predicted) ENSMUSG00000040675	=	2
ENSMUSG00000000708 (predicted) ENSMUSG00000053801	=	1
ENSMUSG00000000708 (predicted) ENSMUSG00000064220	=	1
ENSMUSG00000000708 (predicted) ENSMUSG00000035948	=	0.97
ENSMUSG00000000708 (predicted) ENSMUSG00000061809	=	1
ENSMUSG00000000708 (predicted) ENSMUSG00000052459	=	1
ENSMUSG00000000708 (predicted) ENSMUSG00000069302	=	1
ENSMUSG00000000708 (predicted) ENSMUSG00000063986	=	1
ENSMUSG00000000708 (predicted) ENSMUSG00000064315	=	2
ENSMUSG00000000708 (predicted) ENSMUSG00000006818	=	1
ENSMUSG00000000708 (predicted) ENSMUSG00000052684	=	1
ENSMUSG00000000708 (predicted) ENSMUSG00000079904	=	1
ENSMUSG00000000708 (predicted) ENSMUSG00000060262	=	1
ENSMUSG00000000708 (predicted) ENSMUSG00000062070	=	1
ENSMUSG00000000708 (predicted) ENSMUSG00000078370	=	2.96
ENSMUSG00000000708 (predicted) ENSMUSG00000057322	=	1
ENSMUSG00000000708 (predicted) ENSMUSG00000043873	=	1
ENSMUSG00000000708 (predicted) ENSMUSG00000070289	=	2
ENSMUSG00000000708 (predicted) ENSMUSG00000068599	=	1
ENSMUSG00000000708 (predicted) ENSMUSG00000062536	=	1
ENSMUSG00000000708 (predicted) ENSMUSG00000078851	=	1
ENSMUSG00000000708 (predicted) ENSMUSG00000009927	=	1.98
ENSMUSG00000000708 (predicted) ENSMUSG00000070490	=	2.96
ENSMUSG00000000708 (predicted) ENSMUSG00000057499	=	1
ENSMUSG00000000708 (predicted) ENSMUSG00000080014	=	1
ENSMUSG00000000708 (predicted) ENSMUSG00000074340	=	1
ENSMUSG00000000708 (predicted) ENSMUSG00000070896	=	1
ENSMUSG00000000708 (predicted) ENSMUSG00000080059	=	1
ENSMUSG00000000708 (predicted) ENSMUSG00000071478	=	1
ENSMUSG00000000708 (predicted) ENSMUSG00000003426	=	1.95
ENSMUSG00000000708 (predicted) ENSMUSG00000071532	=	1
ENSMUSG00000000708 (predicted) ENSMUSG00000046364	=	1
ENSMUSG00000000708 (predicted) ENSMUSG00000047965	=	2
ENSMUSG00000000708 (predicted) ENSMUSG00000062358	=	1.98
ENSMUSG00000000708 (predicted) ENSMUSG00000004267	=	0.97
ENSMUSG00000000708 (predicted) ENSMUSG00000058672	=	1
ENSMUSG00000000708 (predicted) ENSMUSG00000025794	=	1
ENSMUSG00000000708 (predicted) ENSMUSG00000017697	=	1
ENSMUSG00000000708 (predicted) ENSMUSG00000024210	=	1
ENSMUSG00000000708 (predicted) ENSMUSG00000063457	=	1
ENSMUSG00000000708 (predicted) ENSMUSG00000063954	=	1
ENSMUSG00000000708 (predicted) ENSMUSG00000003778	=	1
ENSMUSG00000000708 (predicted) ENSMUSG00000032399	=	2
ENSMUSG00000000708 (predicted) ENSMUSG00000079360	=	2.96
ENSMUSG00000000708 (predicted) ENSMUSG00000068855	=	1
ENSMUSG00000000708 (predicted) ENSMUSG00000058546	=	1
ENSMUSG00000000708 (predicted) ENSMUSG00000063556	=	1
ENSMUSG00000000708 (predicted) ENSMUSG00000069391	=	1
ENSMUSG00000000708 (predicted) ENSMUSG00000080303	=	2.96
ENSMUSG00000000708 (predicted) ENSMUSG00000057244	=	1
ENSMUSG00000000708 (predicted) ENSMUSG00000066362	=	1
ENSMUSG00000000708 (predicted) ENSMUSG00000001052	=	2
ENSMUSG00000000708 (predicted) ENSMUSG00000070443	=	2.98
ENSMUSG00000000708 (predicted) ENSMUSG00000047242	=	2
ENSMUSG00000000708 (predicted) ENSMUSG00000078573	=	2.98
ENSMUSG00000000708 (predicted) ENSMUSG00000079906	=	1
ENSMUSG00000000708 (predicted) ENSMUSG00000027259	=	1
ENSMUSG00000000708 (predicted) ENSMUSG00000012405	=	2
ENSMUSG00000000708 (predicted) ENSMUSG00000078291	=	1
ENSMUSG00000000708 (predicted) ENSMUSG00000026254	=	1
ENSMUSG00000000708 (predicted) ENSMUSG00000061615	=	1
ENSMUSG00000000708 (predicted) ENSMUSG00000071292	=	2
ENSMUSG00000000708 (predicted) ENSMUSG00000038545	=	1
ENSMUSG00000000708 (predicted) ENSMUSG00000050978	=	1
ENSMUSG00000000708 (predicted) ENSMUSG00000038780	=	1
ENSMUSG00000000708 (predicted) ENSMUSG00000038241	=	1
ENSMUSG00000000708 (predicted) ENSMUSG00000072548	=	1
ENSMUSG00000000708 (predicted) ENSMUSG00000079908	=	1.98
ENSMUSG00000000708 (predicted) ENSMUSG00000063180	=	0.97
ENSMUSG00000000708 (predicted) ENSMUSG00000008683	=	1
ENSMUSG00000000708 (predicted) ENSMUSG00000078967	=	2.98
ENSMUSG00000000708 (predicted) ENSMUSG00000002500	=	1
ENSMUSG00000000708 (predicted) ENSMUSG00000078340	=	1
ENSMUSG00000000708 (predicted) ENSMUSG00000059040	=	0.98
ENSMUSG00000000708 (predicted) ENSMUSG00000009471	=	1
ENSMUSG00000000708 (predicted) ENSMUSG00000046861	=	1
ENSMUSG00000000708 (predicted) ENSMUSG00000003500	=	3.62
ENSMUSG00000000708 (predicted) ENSMUSG00000055302	=	1
ENSMUSG00000000708 (predicted) ENSMUSG00000028156	=	1
ENSMUSG00000000708 (predicted) ENSMUSG00000078180	=	1
ENSMUSG00000000708 (predicted) ENSMUSG00000078344	=	1
ENSMUSG00000000708 (predicted) ENSMUSG00000040385	=	1
ENSMUSG00000000708 (predicted) ENSMUSG00000080155	=	2.96
ENSMUSG00000000708 (predicted) ENSMUSG00000042807	=	1
ENSMUSG00000000708 (predicted) ENSMUSG00000028081	=	1.98
ENSMUSG00000000708 (predicted) ENSMUSG00000040327	=	1
ENSMUSG00000000708 (predicted) ENSMUSG00000079998	=	1
ENSMUSG00000000708 (predicted) ENSMUSG00000064193	=	0.98
ENSMUSG00000000708 (predicted) ENSMUSG00000062424	=	1.98
ENSMUSG00000000708 (predicted) ENSMUSG00000061991	=	1
ENSMUSG00000000708 (predicted) ENSMUSG00000080020	=	2
ENSMUSG00000000708 (predicted) ENSMUSG00000008682	=	1
ENSMUSG00000000708 (predicted) ENSMUSG00000078088	=	2.98
ENSMUSG00000000708 (predicted) ENSMUSG00000073212	=	2.96
ENSMUSG00000000708 (predicted) ENSMUSG00000078383	=	1
ENSMUSG00000000708 (predicted) ENSMUSG00000079915	=	1
ENSMUSG00000000708 (predicted) ENSMUSG00000078380	=	1
ENSMUSG00000000708 (predicted) ENSMUSG00000007033	=	2.95
ENSMUSG00000000708 (predicted) ENSMUSG00000078592	=	2.96
ENSMUSG00000000708 (predicted) ENSMUSG00000024608	=	2
ENSMUSG00000000708 (predicted) ENSMUSG00000041453	=	2
ENSMUSG00000000708 (predicted) ENSMUSG00000078308	=	2.95
ENSMUSG00000000708 (predicted) ENSMUSG00000061787	=	1
ENSMUSG00000000708 (predicted) ENSMUSG00000002870	=	1
ENSMUSG00000000708 (predicted) ENSMUSG00000001891	=	1
ENSMUSG00000000708 (predicted) ENSMUSG00000074895	=	1
ENSMUSG00000000708 (predicted) ENSMUSG00000074034	=	1
ENSMUSG00000000708 (predicted) ENSMUSG00000074859	=	1
ENSMUSG00000000708 (predicted) ENSMUSG00000030059	=	1
ENSMUSG00000000708 (predicted) ENSMUSG00000049932	=	1
ENSMUSG00000000708 (predicted) ENSMUSG00000069270	=	1
ENSMUSG00000000708 (predicted) ENSMUSG00000050192	=	1.98
ENSMUSG00000000708 (predicted) ENSMUSG00000014748	=	1
ENSMUSG00000000708 (predicted) ENSMUSG00000062365	=	1
ENSMUSG00000000708 (predicted) ENSMUSG00000078636	=	2.96
ENSMUSG00000000708 (predicted) ENSMUSG00000036980	=	1
ENSMUSG00000000708 (predicted) ENSMUSG00000031360	=	1
ENSMUSG00000000708 (predicted) ENSMUSG00000078341	=	1
ENSMUSG00000000708 (predicted) ENSMUSG00000020363	=	1
ENSMUSG00000000708 (predicted) ENSMUSG00000063779	=	1
ENSMUSG00000000708 (predicted) ENSMUSG00000066592	=	1
ENSMUSG00000000708 (predicted) ENSMUSG00000068614	=	1
ENSMUSG00000000708 (predicted) ENSMUSG00000006273	=	1
ENSMUSG00000000708 (predicted) ENSMUSG00000070428	=	1
ENSMUSG00000000708 (predicted) ENSMUSG00000055024	=	1
ENSMUSG00000000708 (predicted) ENSMUSG00000027823	=	1
ENSMUSG00000000708 (predicted) ENSMUSG00000066475	=	1
ENSMUSG00000000708 (predicted) ENSMUSG00000070284	=	1
ENSMUSG00000000708 (predicted) ENSMUSG00000071475	=	2
ENSMUSG00000000708 (predicted) ENSMUSG00000025762	=	1
ENSMUSG00000000708 (predicted) ENSMUSG00000032932	=	1
ENSMUSG00000000708 (predicted) ENSMUSG00000066452	=	1.98
ENSMUSG00000000708 (predicted) ENSMUSG00000004771	=	1
ENSMUSG00000000708 (predicted) ENSMUSG00000061488	=	1
ENSMUSG00000000708 (predicted) ENSMUSG00000071076	=	1
ENSMUSG00000000708 (predicted) ENSMUSG00000062461	=	1
ENSMUSG00000000708 (predicted) ENSMUSG00000059064	=	1
ENSMUSG00000000708 (predicted) ENSMUSG00000031870	=	1
ENSMUSG00000000708 (predicted) ENSMUSG00000021301	=	1
ENSMUSG00000000708 (predicted) ENSMUSG00000062083	=	1.96
ENSMUSG00000000708 (predicted) ENSMUSG00000079987	=	1
ENSMUSG00000000708 (predicted) ENSMUSG00000074854	=	1
ENSMUSG00000000708 (predicted) ENSMUSG00000004455	=	1
ENSMUSG00000000708 (predicted) ENSMUSG00000044254	=	1
ENSMUSG00000000708 (predicted) ENSMUSG00000038697	=	2
ENSMUSG00000000708 (predicted) ENSMUSG00000031972	=	1
ENSMUSG00000000708 (predicted) ENSMUSG00000069236	=	2.98
ENSMUSG00000000708 (predicted) ENSMUSG00000079501	=	2.98
ENSMUSG00000000708 (predicted) ENSMUSG00000056849	=	2
ENSMUSG00000000708 (predicted) ENSMUSG00000037373	=	1
ENSMUSG00000000708 (predicted) ENSMUSG00000078300	=	2.96
ENSMUSG00000000708 (predicted) ENSMUSG00000063689	=	1
ENSMUSG00000000708 (predicted) ENSMUSG00000080035	=	1
ENSMUSG00000000708 (predicted) ENSMUSG00000020741	=	1
ENSMUSG00000000708 (predicted) ENSMUSG00000015656	=	2.99
ENSMUSG00000000708 (predicted) ENSMUSG00000071052	=	1.98
ENSMUSG00000000708 (predicted) ENSMUSG00000071516	=	1
ENSMUSG00000000708 (predicted) ENSMUSG00000074189	=	1
ENSMUSG00000000708 (predicted) ENSMUSG00000016255	=	1
ENSMUSG00000000708 (predicted) ENSMUSG00000036752	=	1
ENSMUSG00000000708 (predicted) ENSMUSG00000032599	=	1
ENSMUSG00000000708 (predicted) ENSMUSG00000075515	=	1
ENSMUSG00000000708 (predicted) ENSMUSG00000061167	=	2
ENSMUSG00000000708 (predicted) ENSMUSG00000079919	=	2
ENSMUSG00000000708 (predicted) ENSMUSG00000062328	=	1
ENSMUSG00000000708 (predicted) ENSMUSG00000060566	=	2
ENSMUSG00000000708 (predicted) ENSMUSG00000078162	=	2.98
ENSMUSG00000000708 (predicted) ENSMUSG00000058064	=	1
ENSMUSG00000000708 (predicted) ENSMUSG00000072714	=	2
ENSMUSG00000000708 (predicted) ENSMUSG00000061684	=	2
ENSMUSG00000000711 (predicted) ENSMUSG00000036499	=	1
ENSMUSG00000000711 (predicted) ENSMUSG00000031748	=	1
ENSMUSG00000000711 (predicted) ENSMUSG00000025340	=	1
ENSMUSG00000000711 (predicted) ENSMUSG00000026867	=	1
ENSMUSG00000000711 (predicted) ENSMUSG00000029524	=	1
ENSMUSG00000000730 (predicted) ENSMUSG00000036504	=	1
ENSMUSG00000000730 (predicted) ENSMUSG00000053740	=	1
ENSMUSG00000000730 (predicted) ENSMUSG00000027478	=	1
ENSMUSG00000000730 (predicted) ENSMUSG00000020661	=	1
ENSMUSG00000000730 (predicted) ENSMUSG00000079963	=	1
ENSMUSG00000000731 (predicted) ENSMUSG00000022521	=	1
ENSMUSG00000000731 (predicted) ENSMUSG00000000731	=	1
ENSMUSG00000000732 (known) ENSMUSG00000026009	=	1
ENSMUSG00000000738 (predicted) ENSMUSG00000036202	=	1
ENSMUSG00000000738 (predicted) ENSMUSG00000046620	=	1
ENSMUSG00000000738 (predicted) ENSMUSG00000027593	=	1
ENSMUSG00000000738 (predicted) ENSMUSG00000032717	=	1
ENSMUSG00000000738 (predicted) ENSMUSG00000003429	=	1
ENSMUSG00000000738 (predicted) ENSMUSG00000005566	=	1
ENSMUSG00000000738 (predicted) ENSMUSG00000003051	=	1
ENSMUSG00000000739 (predicted) ENSMUSG00000025358	=	0.89
ENSMUSG00000000739 (predicted) ENSMUSG00000037636	=	0.79
ENSMUSG00000000739 (predicted) ENSMUSG00000034288	=	0.89
ENSMUSG00000000739 (predicted) ENSMUSG00000034211	=	0.79
ENSMUSG00000000739 (predicted) ENSMUSG00000008976	=	0.79
ENSMUSG00000000740 (known) ENSMUSG00000030209	=	1
ENSMUSG00000000740 (known) ENSMUSG00000018326	=	1
ENSMUSG00000000740 (predicted) ENSMUSG00000007564	=	1
ENSMUSG00000000740 (predicted) ENSMUSG00000021548	=	1.98
ENSMUSG00000000740 (predicted) ENSMUSG00000027613	=	1
ENSMUSG00000000740 (predicted) ENSMUSG00000058569	=	0.9
ENSMUSG00000000740 (predicted) ENSMUSG00000026626	=	1
ENSMUSG00000000740 (predicted) ENSMUSG00000022962	=	1
ENSMUSG00000000740 (predicted) ENSMUSG00000037601	=	1
ENSMUSG00000000740 (predicted) ENSMUSG00000040675	=	1
ENSMUSG00000000740 (predicted) ENSMUSG00000022052	=	1
ENSMUSG00000000740 (predicted) ENSMUSG00000027257	=	1
ENSMUSG00000000740 (predicted) ENSMUSG00000027875	=	1
ENSMUSG00000000740 (predicted) ENSMUSG00000053208	=	1
ENSMUSG00000000740 (predicted) ENSMUSG00000024974	=	1
ENSMUSG00000000740 (predicted) ENSMUSG00000060782	=	1
ENSMUSG00000000740 (predicted) ENSMUSG00000027808	=	1
ENSMUSG00000000740 (predicted) ENSMUSG00000037570	=	1
ENSMUSG00000000740 (predicted) ENSMUSG00000038279	=	1
ENSMUSG00000000740 (predicted) ENSMUSG00000032058	=	1
ENSMUSG00000000740 (predicted) ENSMUSG00000059820	=	1
ENSMUSG00000000740 (predicted) ENSMUSG00000039735	=	1
ENSMUSG00000000740 (predicted) ENSMUSG00000028013	=	1
ENSMUSG00000000740 (predicted) ENSMUSG00000028949	=	1
ENSMUSG00000000740 (predicted) ENSMUSG00000001891	=	1
ENSMUSG00000000740 (predicted) ENSMUSG00000020362	=	1
ENSMUSG00000000740 (predicted) ENSMUSG00000041769	=	1
ENSMUSG00000000740 (predicted) ENSMUSG00000027628	=	1
ENSMUSG00000000740 (predicted) ENSMUSG00000062867	=	1
ENSMUSG00000000740 (predicted) ENSMUSG00000078154	=	1
ENSMUSG00000000740 (predicted) ENSMUSG00000035152	=	1.98
ENSMUSG00000000740 (predicted) ENSMUSG00000069049	=	1
ENSMUSG00000000740 (predicted) ENSMUSG00000080002	=	1
ENSMUSG00000000740 (predicted) ENSMUSG00000026922	=	1
ENSMUSG00000000740 (predicted) ENSMUSG00000005667	=	0.86
ENSMUSG00000000740 (predicted) ENSMUSG00000021051	=	1
ENSMUSG00000000740 (predicted) ENSMUSG00000026924	=	1
ENSMUSG00000000740 (predicted) ENSMUSG00000024587	=	1
ENSMUSG00000000740 (predicted) ENSMUSG00000032478	=	1
ENSMUSG00000000740 (predicted) ENSMUSG00000024833	=	1
ENSMUSG00000000740 (predicted) ENSMUSG00000038295	=	1.98
ENSMUSG00000000740 (predicted) ENSMUSG00000034022	=	1.98
ENSMUSG00000000740 (predicted) ENSMUSG00000026019	=	0.98
ENSMUSG00000000740 (predicted) ENSMUSG00000026707	=	1
ENSMUSG00000000740 (predicted) ENSMUSG00000078619	=	1
ENSMUSG00000000740 (predicted) ENSMUSG00000028271	=	1
ENSMUSG00000000740 (predicted) ENSMUSG00000033021	=	1
ENSMUSG00000000740 (predicted) ENSMUSG00000026575	=	1
ENSMUSG00000000740 (predicted) ENSMUSG00000017843	=	1
ENSMUSG00000000740 (predicted) ENSMUSG00000031360	=	0.98
ENSMUSG00000000740 (predicted) ENSMUSG00000029394	=	1
ENSMUSG00000000740 (predicted) ENSMUSG00000020918	=	1
ENSMUSG00000000740 (predicted) ENSMUSG00000020456	=	1
ENSMUSG00000000740 (predicted) ENSMUSG00000030691	=	1
ENSMUSG00000000740 (predicted) ENSMUSG00000051984	=	0.98
ENSMUSG00000000740 (predicted) ENSMUSG00000034192	=	1
ENSMUSG00000000740 (predicted) ENSMUSG00000075415	=	1
ENSMUSG00000000740 (predicted) ENSMUSG00000028633	=	0.98
ENSMUSG00000000740 (predicted) ENSMUSG00000046610	=	0.91
ENSMUSG00000000740 (predicted) ENSMUSG00000045503	=	1
ENSMUSG00000000740 (predicted) ENSMUSG00000024081	=	1.98
ENSMUSG00000000740 (predicted) ENSMUSG00000070284	=	1
ENSMUSG00000000740 (predicted) ENSMUSG00000035150	=	1
ENSMUSG00000000740 (predicted) ENSMUSG00000035325	=	0.98
ENSMUSG00000000740 (predicted) ENSMUSG00000030924	=	1
ENSMUSG00000000740 (predicted) ENSMUSG00000043702	=	1
ENSMUSG00000000740 (predicted) ENSMUSG00000016664	=	1
ENSMUSG00000000740 (predicted) ENSMUSG00000020857	=	1
ENSMUSG00000000740 (predicted) ENSMUSG00000024777	=	1
ENSMUSG00000000740 (predicted) ENSMUSG00000079828	=	1
ENSMUSG00000000740 (predicted) ENSMUSG00000021913	=	1
ENSMUSG00000000740 (predicted) ENSMUSG00000059395	=	1
ENSMUSG00000000740 (predicted) ENSMUSG00000033124	=	1.98
ENSMUSG00000000740 (predicted) ENSMUSG00000025580	=	1
ENSMUSG00000000740 (predicted) ENSMUSG00000020687	=	1
ENSMUSG00000000740 (predicted) ENSMUSG00000034254	=	1
ENSMUSG00000000740 (predicted) ENSMUSG00000061950	=	1
ENSMUSG00000000740 (predicted) ENSMUSG00000023018	=	1
ENSMUSG00000000740 (predicted) ENSMUSG00000052584	=	1
ENSMUSG00000000740 (predicted) ENSMUSG00000024500	=	1
ENSMUSG00000000740 (predicted) ENSMUSG00000032834	=	1
ENSMUSG00000000740 (predicted) ENSMUSG00000016409	=	1
ENSMUSG00000000740 (predicted) ENSMUSG00000032482	=	1
ENSMUSG00000000740 (predicted) ENSMUSG00000041645	=	1
ENSMUSG00000000740 (predicted) ENSMUSG00000030138	=	1
ENSMUSG00000000740 (predicted) ENSMUSG00000024177	=	1
ENSMUSG00000000740 (predicted) ENSMUSG00000028840	=	1.98
ENSMUSG00000000740 (predicted) ENSMUSG00000023272	=	1
ENSMUSG00000000740 (predicted) ENSMUSG00000034724	=	1
ENSMUSG00000000740 (predicted) ENSMUSG00000038524	=	1
ENSMUSG00000000740 (predicted) ENSMUSG00000022247	=	0.98
ENSMUSG00000000740 (predicted) ENSMUSG00000004394	=	0.92
ENSMUSG00000000740 (predicted) ENSMUSG00000024360	=	1
ENSMUSG00000000740 (predicted) ENSMUSG00000029120	=	1
ENSMUSG00000000740 (predicted) ENSMUSG00000018697	=	2
ENSMUSG00000000740 (predicted) ENSMUSG00000040276	=	1
ENSMUSG00000000740 (predicted) ENSMUSG00000079301	=	1
ENSMUSG00000000740 (predicted) ENSMUSG00000023931	=	1
ENSMUSG00000000740 (predicted) ENSMUSG00000021282	=	0.98
ENSMUSG00000000740 (predicted) ENSMUSG00000021048	=	1
ENSMUSG00000000740 (predicted) ENSMUSG00000003500	=	0.97
ENSMUSG00000000740 (predicted) ENSMUSG00000025815	=	1
ENSMUSG00000000740 (predicted) ENSMUSG00000026589	=	1
ENSMUSG00000000740 (predicted) ENSMUSG00000024856	=	1
ENSMUSG00000000740 (predicted) ENSMUSG00000019487	=	1
ENSMUSG00000000740 (predicted) ENSMUSG00000020089	=	1
ENSMUSG00000000740 (predicted) ENSMUSG00000035984	=	1
ENSMUSG00000000740 (predicted) ENSMUSG00000021209	=	1
ENSMUSG00000000740 (predicted) ENSMUSG00000059409	=	1
ENSMUSG00000000740 (predicted) ENSMUSG00000073435	=	1
ENSMUSG00000000740 (predicted) ENSMUSG00000031403	=	1
ENSMUSG00000000740 (predicted) ENSMUSG00000033308	=	1
ENSMUSG00000000740 (predicted) ENSMUSG00000009090	=	1.98
ENSMUSG00000000740 (predicted) ENSMUSG00000028961	=	1.98
ENSMUSG00000000740 (predicted) ENSMUSG00000027176	=	0.98
ENSMUSG00000000740 (predicted) ENSMUSG00000028587	=	0.98
ENSMUSG00000000740 (predicted) ENSMUSG00000041138	=	1
ENSMUSG00000000740 (predicted) ENSMUSG00000004821	=	0.89
ENSMUSG00000000740 (predicted) ENSMUSG00000029376	=	0.95
ENSMUSG00000000740 (predicted) ENSMUSG00000048100	=	1
ENSMUSG00000000743 (predicted) ENSMUSG00000031913	=	1
ENSMUSG00000000743 (predicted) ENSMUSG00000031242	=	1
ENSMUSG00000000743 (predicted) ENSMUSG00000000743	=	1
ENSMUSG00000000743 (predicted) ENSMUSG00000009907	=	1
ENSMUSG00000000751 (known) ENSMUSG00000026355	=	1
ENSMUSG00000000751 (known) ENSMUSG00000002870	=	1
ENSMUSG00000000751 (known) ENSMUSG00000029730	=	1
ENSMUSG00000000751 (known) ENSMUSG00000026037	=	1
ENSMUSG00000000751 (known) ENSMUSG00000022673	=	1
ENSMUSG00000000751 (known) ENSMUSG00000031697	=	1
ENSMUSG00000000751 (predicted) ENSMUSG00000020453	=	1
ENSMUSG00000000751 (predicted) ENSMUSG00000024151	=	1
ENSMUSG00000000751 (predicted) ENSMUSG00000031583	=	1
ENSMUSG00000000751 (predicted) ENSMUSG00000068877	=	1
ENSMUSG00000000751 (predicted) ENSMUSG00000022477	=	1
ENSMUSG00000000751 (predicted) ENSMUSG00000024947	=	1
ENSMUSG00000000751 (predicted) ENSMUSG00000036241	=	1
ENSMUSG00000000751 (predicted) ENSMUSG00000009293	=	1
ENSMUSG00000000751 (predicted) ENSMUSG00000068874	=	1
ENSMUSG00000000751 (predicted) ENSMUSG00000030678	=	1
ENSMUSG00000000751 (predicted) ENSMUSG00000017830	=	2
ENSMUSG00000000751 (predicted) ENSMUSG00000000751	=	2
ENSMUSG00000000751 (predicted) ENSMUSG00000024824	=	1
ENSMUSG00000000751 (predicted) ENSMUSG00000059540	=	1
ENSMUSG00000000751 (predicted) ENSMUSG00000036875	=	1
ENSMUSG00000000751 (predicted) ENSMUSG00000028884	=	3
ENSMUSG00000000751 (predicted) ENSMUSG00000028687	=	1
ENSMUSG00000000751 (predicted) ENSMUSG00000020630	=	1
ENSMUSG00000000751 (predicted) ENSMUSG00000020870	=	1
ENSMUSG00000000751 (predicted) ENSMUSG00000055884	=	1
ENSMUSG00000000751 (predicted) ENSMUSG00000031233	=	1
ENSMUSG00000000751 (predicted) ENSMUSG00000040296	=	2
ENSMUSG00000000751 (predicted) ENSMUSG00000014850	=	1
ENSMUSG00000000751 (predicted) ENSMUSG00000005370	=	1
ENSMUSG00000000751 (predicted) ENSMUSG00000018377	=	1
ENSMUSG00000000751 (predicted) ENSMUSG00000026896	=	2
ENSMUSG00000000751 (predicted) ENSMUSG00000028329	=	1
ENSMUSG00000000751 (predicted) ENSMUSG00000031667	=	1
ENSMUSG00000000751 (predicted) ENSMUSG00000022429	=	1
ENSMUSG00000000751 (predicted) ENSMUSG00000020152	=	1
ENSMUSG00000000751 (predicted) ENSMUSG00000021178	=	1
ENSMUSG00000000751 (predicted) ENSMUSG00000032409	=	1
ENSMUSG00000000751 (predicted) ENSMUSG00000059552	=	1
ENSMUSG00000000751 (predicted) ENSMUSG00000030166	=	2
ENSMUSG00000000751 (predicted) ENSMUSG00000027067	=	1
ENSMUSG00000000751 (predicted) ENSMUSG00000022672	=	1
ENSMUSG00000000751 (predicted) ENSMUSG00000020412	=	1
ENSMUSG00000000751 (predicted) ENSMUSG00000042275	=	1
ENSMUSG00000000751 (predicted) ENSMUSG00000022401	=	1
ENSMUSG00000000751 (predicted) ENSMUSG00000020794	=	1
ENSMUSG00000000751 (predicted) ENSMUSG00000019214	=	1
ENSMUSG00000000751 (predicted) ENSMUSG00000030079	=	1
ENSMUSG00000000751 (predicted) ENSMUSG00000041415	=	1
ENSMUSG00000000751 (predicted) ENSMUSG00000075359	=	1
ENSMUSG00000000751 (predicted) ENSMUSG00000028394	=	1
ENSMUSG00000000751 (predicted) ENSMUSG00000006398	=	1
ENSMUSG00000000751 (predicted) ENSMUSG00000037922	=	1
ENSMUSG00000000751 (predicted) ENSMUSG00000062070	=	1
ENSMUSG00000000751 (predicted) ENSMUSG00000012483	=	1
ENSMUSG00000000751 (predicted) ENSMUSG00000027242	=	1
ENSMUSG00000000751 (predicted) ENSMUSG00000001440	=	1
ENSMUSG00000000751 (predicted) ENSMUSG00000025017	=	1
ENSMUSG00000000751 (predicted) ENSMUSG00000037852	=	1
ENSMUSG00000000751 (predicted) ENSMUSG00000020372	=	1
ENSMUSG00000000751 (predicted) ENSMUSG00000002109	=	1
ENSMUSG00000000751 (predicted) ENSMUSG00000020307	=	1
ENSMUSG00000000751 (predicted) ENSMUSG00000041147	=	1
ENSMUSG00000000751 (predicted) ENSMUSG00000060216	=	1
ENSMUSG00000000751 (predicted) ENSMUSG00000027323	=	2
ENSMUSG00000000751 (predicted) ENSMUSG00000022554	=	1
ENSMUSG00000000751 (predicted) ENSMUSG00000023104	=	1
ENSMUSG00000000751 (predicted) ENSMUSG00000035367	=	1
ENSMUSG00000000751 (predicted) ENSMUSG00000030528	=	1
ENSMUSG00000000759 (predicted) ENSMUSG00000067283	=	0.99
ENSMUSG00000000759 (predicted) ENSMUSG00000058518	=	1
ENSMUSG00000000759 (predicted) ENSMUSG00000035198	=	1
ENSMUSG00000000759 (predicted) ENSMUSG00000028271	=	1
ENSMUSG00000000759 (predicted) ENSMUSG00000067284	=	0.99
ENSMUSG00000000759 (predicted) ENSMUSG00000021196	=	1
ENSMUSG00000000759 (predicted) ENSMUSG00000059814	=	1
ENSMUSG00000000759 (predicted) ENSMUSG00000069540	=	1
ENSMUSG00000000759 (predicted) ENSMUSG00000078120	=	1
ENSMUSG00000000759 (predicted) ENSMUSG00000025474	=	1
ENSMUSG00000000759 (predicted) ENSMUSG00000059333	=	1
ENSMUSG00000000759 (predicted) ENSMUSG00000078087	=	1
ENSMUSG00000000759 (predicted) ENSMUSG00000051396	=	0.97
ENSMUSG00000000759 (predicted) ENSMUSG00000020277	=	0.98
ENSMUSG00000000759 (predicted) ENSMUSG00000067038	=	1
ENSMUSG00000000759 (predicted) ENSMUSG00000033065	=	0.98
ENSMUSG00000000759 (predicted) ENSMUSG00000059970	=	0.99
ENSMUSG00000000759 (predicted) ENSMUSG00000040549	=	1
ENSMUSG00000000759 (predicted) ENSMUSG00000061983	=	1
ENSMUSG00000000759 (predicted) ENSMUSG00000007033	=	0.99
ENSMUSG00000000759 (predicted) ENSMUSG00000015656	=	1
ENSMUSG00000000759 (predicted) ENSMUSG00000069862	=	1
ENSMUSG00000000759 (predicted) ENSMUSG00000027263	=	1
ENSMUSG00000000759 (predicted) ENSMUSG00000045007	=	1
ENSMUSG00000000766 (predicted) ENSMUSG00000078120	=	0.92
ENSMUSG00000000766 (predicted) ENSMUSG00000071415	=	0.92
ENSMUSG00000000766 (predicted) ENSMUSG00000020307	=	0.92
ENSMUSG00000000766 (predicted) ENSMUSG00000038365	=	0.92
ENSMUSG00000000766 (predicted) ENSMUSG00000068240	=	0.92
ENSMUSG00000000766 (predicted) ENSMUSG00000055194	=	0.92
ENSMUSG00000000766 (predicted) ENSMUSG00000061983	=	0.92
ENSMUSG00000000766 (predicted) ENSMUSG00000031972	=	0.92
ENSMUSG00000000766 (predicted) ENSMUSG00000078087	=	0.92
ENSMUSG00000000766 (predicted) ENSMUSG00000020349	=	0.92
ENSMUSG00000000766 (predicted) ENSMUSG00000022358	=	0.92
ENSMUSG00000000766 (predicted) ENSMUSG00000067558	=	0.92
ENSMUSG00000000766 (predicted) ENSMUSG00000058777	=	0.92
ENSMUSG00000000766 (predicted) ENSMUSG00000080256	=	0.9
ENSMUSG00000000766 (predicted) ENSMUSG00000067575	=	0.92
ENSMUSG00000000766 (predicted) ENSMUSG00000068324	=	0.92
ENSMUSG00000000766 (predicted) ENSMUSG00000037071	=	0.92
ENSMUSG00000000766 (predicted) ENSMUSG00000068614	=	0.92
ENSMUSG00000000766 (predicted) ENSMUSG00000024359	=	0.92
ENSMUSG00000000766 (predicted) ENSMUSG00000061167	=	0.92
ENSMUSG00000000766 (predicted) ENSMUSG00000078157	=	0.92
ENSMUSG00000000766 (predicted) ENSMUSG00000009630	=	0.92
ENSMUSG00000000766 (predicted) ENSMUSG00000058518	=	0.92
ENSMUSG00000000766 (predicted) ENSMUSG00000080020	=	0.92
ENSMUSG00000000766 (predicted) ENSMUSG00000035783	=	0.91
ENSMUSG00000000766 (predicted) ENSMUSG00000024041	=	0.73
ENSMUSG00000000766 (predicted) ENSMUSG00000070519	=	0.92
ENSMUSG00000000766 (predicted) ENSMUSG00000027865	=	0.92
ENSMUSG00000000766 (predicted) ENSMUSG00000020386	=	0.92
ENSMUSG00000000766 (predicted) ENSMUSG00000050195	=	0.92
ENSMUSG00000000766 (predicted) ENSMUSG00000033319	=	0.92
ENSMUSG00000000766 (predicted) ENSMUSG00000025203	=	0.91
ENSMUSG00000000766 (predicted) ENSMUSG00000036241	=	0.92
ENSMUSG00000000766 (predicted) ENSMUSG00000043683	=	0.92
ENSMUSG00000000766 (predicted) ENSMUSG00000059565	=	0.92
ENSMUSG00000000766 (predicted) ENSMUSG00000073229	=	0.92
ENSMUSG00000000766 (predicted) ENSMUSG00000043384	=	1
ENSMUSG00000000766 (predicted) ENSMUSG00000032060	=	0.78
ENSMUSG00000000766 (predicted) ENSMUSG00000012405	=	0.92
ENSMUSG00000000766 (predicted) ENSMUSG00000025362	=	0.92
ENSMUSG00000000766 (predicted) ENSMUSG00000068674	=	0.92
ENSMUSG00000000766 (predicted) ENSMUSG00000020870	=	0.92
ENSMUSG00000000766 (predicted) ENSMUSG00000020088	=	0.92
ENSMUSG00000000766 (predicted) ENSMUSG00000067038	=	0.92
ENSMUSG00000000766 (predicted) ENSMUSG00000037373	=	0.92
ENSMUSG00000000766 (predicted) ENSMUSG00000069862	=	0.92
ENSMUSG00000000766 (predicted) ENSMUSG00000036854	=	0.8
ENSMUSG00000000766 (predicted) ENSMUSG00000043424	=	0.92
ENSMUSG00000000766 (predicted) ENSMUSG00000059775	=	0.92
ENSMUSG00000000766 (predicted) ENSMUSG00000027170	=	0.92
ENSMUSG00000000766 (predicted) ENSMUSG00000063789	=	0.92
ENSMUSG00000000766 (predicted) ENSMUSG00000069540	=	0.92
ENSMUSG00000000766 (predicted) ENSMUSG00000062742	=	0.92
ENSMUSG00000000766 (predicted) ENSMUSG00000025202	=	0.9
ENSMUSG00000000766 (predicted) ENSMUSG00000059430	=	0.92
ENSMUSG00000000766 (predicted) ENSMUSG00000062279	=	0.92
ENSMUSG00000000766 (predicted) ENSMUSG00000020430	=	0.92
ENSMUSG00000000766 (predicted) ENSMUSG00000059333	=	0.92
ENSMUSG00000000766 (predicted) ENSMUSG00000060636	=	0.92
ENSMUSG00000000766 (predicted) ENSMUSG00000016253	=	0.92
ENSMUSG00000000766 (predicted) ENSMUSG00000027236	=	0.92
ENSMUSG00000000766 (predicted) ENSMUSG00000030970	=	0.92
ENSMUSG00000000766 (predicted) ENSMUSG00000078377	=	0.92
ENSMUSG00000000766 (predicted) ENSMUSG00000026037	=	0.92
ENSMUSG00000000776 (predicted) ENSMUSG00000022476	=	1
ENSMUSG00000000776 (predicted) ENSMUSG00000067148	=	1
ENSMUSG00000000776 (predicted) ENSMUSG00000033020	=	1
ENSMUSG00000000776 (predicted) ENSMUSG00000025280	=	1
ENSMUSG00000000776 (predicted) ENSMUSG00000041303	=	1
ENSMUSG00000000776 (predicted) ENSMUSG00000027427	=	1
ENSMUSG00000000776 (predicted) ENSMUSG00000032932	=	1
ENSMUSG00000000776 (predicted) ENSMUSG00000022034	=	1
ENSMUSG00000000776 (predicted) ENSMUSG00000059970	=	0.99
ENSMUSG00000000776 (predicted) ENSMUSG00000067284	=	0.99
ENSMUSG00000000776 (predicted) ENSMUSG00000034453	=	1
ENSMUSG00000000776 (predicted) ENSMUSG00000051396	=	0.97
ENSMUSG00000000776 (predicted) ENSMUSG00000021018	=	1
ENSMUSG00000000776 (predicted) ENSMUSG00000028104	=	1
ENSMUSG00000000776 (predicted) ENSMUSG00000029642	=	1
ENSMUSG00000000776 (predicted) ENSMUSG00000025532	=	1
ENSMUSG00000000776 (predicted) ENSMUSG00000028099	=	1
ENSMUSG00000000776 (predicted) ENSMUSG00000015656	=	1
ENSMUSG00000000776 (predicted) ENSMUSG00000035834	=	1
ENSMUSG00000000776 (predicted) ENSMUSG00000067283	=	0.99
ENSMUSG00000000776 (predicted) ENSMUSG00000059814	=	1
ENSMUSG00000000776 (predicted) ENSMUSG00000030880	=	1
ENSMUSG00000000776 (predicted) ENSMUSG00000024293	=	1
ENSMUSG00000000776 (predicted) ENSMUSG00000007033	=	0.99
ENSMUSG00000000782 (predicted) ENSMUSG00000029062	=	1
ENSMUSG00000000782 (predicted) ENSMUSG00000008305	=	1
ENSMUSG00000000782 (predicted) ENSMUSG00000068011	=	1
ENSMUSG00000000782 (predicted) ENSMUSG00000063015	=	1
ENSMUSG00000000782 (predicted) ENSMUSG00000070348	=	1
ENSMUSG00000000782 (predicted) ENSMUSG00000030402	=	1
ENSMUSG00000000782 (predicted) ENSMUSG00000034165	=	1
ENSMUSG00000000782 (predicted) ENSMUSG00000031681	=	1
ENSMUSG00000000782 (predicted) ENSMUSG00000027796	=	1
ENSMUSG00000000782 (predicted) ENSMUSG00000050174	=	1
ENSMUSG00000000782 (predicted) ENSMUSG00000021096	=	1
ENSMUSG00000000782 (predicted) ENSMUSG00000033862	=	1
ENSMUSG00000000782 (predicted) ENSMUSG00000025758	=	1
ENSMUSG00000000782 (predicted) ENSMUSG00000032280	=	1
ENSMUSG00000000782 (predicted) ENSMUSG00000029385	=	1
ENSMUSG00000000782 (predicted) ENSMUSG00000024642	=	1
ENSMUSG00000000782 (predicted) ENSMUSG00000028044	=	0.99
ENSMUSG00000000782 (predicted) ENSMUSG00000020326	=	1
ENSMUSG00000000782 (predicted) ENSMUSG00000029003	=	1
ENSMUSG00000000782 (predicted) ENSMUSG00000034771	=	1
ENSMUSG00000000782 (predicted) ENSMUSG00000001552	=	1
ENSMUSG00000000782 (predicted) ENSMUSG00000062248	=	0.94
ENSMUSG00000000782 (predicted) ENSMUSG00000021548	=	1
ENSMUSG00000000782 (predicted) ENSMUSG00000021540	=	1
ENSMUSG00000000782 (predicted) ENSMUSG00000030528	=	1
ENSMUSG00000000782 (predicted) ENSMUSG00000006932	=	1
ENSMUSG00000000782 (predicted) ENSMUSG00000024231	=	1
ENSMUSG00000000782 (predicted) ENSMUSG00000028969	=	1
ENSMUSG00000000782 (predicted) ENSMUSG00000062687	=	0.94
ENSMUSG00000000782 (predicted) ENSMUSG00000061130	=	1
ENSMUSG00000000787 (known) ENSMUSG00000018326	=	1
ENSMUSG00000000787 (predicted) ENSMUSG00000030942	=	0.98
ENSMUSG00000000787 (predicted) ENSMUSG00000025745	=	0.98
ENSMUSG00000000787 (predicted) ENSMUSG00000038335	=	0.98
ENSMUSG00000000787 (predicted) ENSMUSG00000024177	=	0.98
ENSMUSG00000000787 (predicted) ENSMUSG00000032478	=	0.98
ENSMUSG00000000787 (predicted) ENSMUSG00000052456	=	0.98
ENSMUSG00000000787 (predicted) ENSMUSG00000072664	=	0.98
ENSMUSG00000000787 (predicted) ENSMUSG00000027374	=	0.98
ENSMUSG00000000787 (predicted) ENSMUSG00000041797	=	0.98
ENSMUSG00000000787 (predicted) ENSMUSG00000054746	=	0.87
ENSMUSG00000000787 (predicted) ENSMUSG00000005610	=	0.98
ENSMUSG00000000787 (predicted) ENSMUSG00000073435	=	0.98
ENSMUSG00000000787 (predicted) ENSMUSG00000030738	=	0.98
ENSMUSG00000000787 (predicted) ENSMUSG00000050296	=	0.98
ENSMUSG00000000787 (predicted) ENSMUSG00000020857	=	0.98
ENSMUSG00000000787 (predicted) ENSMUSG00000021282	=	0.98
ENSMUSG00000000787 (predicted) ENSMUSG00000049152	=	0.98
ENSMUSG00000000787 (predicted) ENSMUSG00000021235	=	0.98
ENSMUSG00000000787 (predicted) ENSMUSG00000044749	=	0.87
ENSMUSG00000000787 (predicted) ENSMUSG00000039128	=	0.98
ENSMUSG00000000787 (predicted) ENSMUSG00000056076	=	0.98
ENSMUSG00000000787 (predicted) ENSMUSG00000030138	=	0.98
ENSMUSG00000000787 (predicted) ENSMUSG00000022853	=	0.98
ENSMUSG00000000787 (predicted) ENSMUSG00000070704	=	0.98
ENSMUSG00000000787 (predicted) ENSMUSG00000001891	=	0.98
ENSMUSG00000000787 (predicted) ENSMUSG00000020794	=	1
ENSMUSG00000000787 (predicted) ENSMUSG00000020899	=	0.98
ENSMUSG00000000787 (predicted) ENSMUSG00000020870	=	1
ENSMUSG00000000787 (predicted) ENSMUSG00000036833	=	0.98
ENSMUSG00000000787 (predicted) ENSMUSG00000043858	=	1
ENSMUSG00000000787 (predicted) ENSMUSG00000053898	=	0.98
ENSMUSG00000000787 (predicted) ENSMUSG00000054545	=	0.98
ENSMUSG00000000787 (predicted) ENSMUSG00000041426	=	0.98
ENSMUSG00000000787 (predicted) ENSMUSG00000029580	=	1
ENSMUSG00000000787 (predicted) ENSMUSG00000028125	=	0.84
ENSMUSG00000000787 (predicted) ENSMUSG00000034254	=	0.98
ENSMUSG00000000787 (predicted) ENSMUSG00000032262	=	0.98
ENSMUSG00000000787 (predicted) ENSMUSG00000070319	=	0.98
ENSMUSG00000000787 (predicted) ENSMUSG00000062017	=	0.87
ENSMUSG00000000787 (predicted) ENSMUSG00000020307	=	1
ENSMUSG00000000787 (predicted) ENSMUSG00000057425	=	0.98
ENSMUSG00000000787 (predicted) ENSMUSG00000032854	=	0.98
ENSMUSG00000000787 (predicted) ENSMUSG00000028760	=	0.98
ENSMUSG00000000787 (predicted) ENSMUSG00000029017	=	0.98
ENSMUSG00000000787 (predicted) ENSMUSG00000001473	=	0.98
ENSMUSG00000000787 (predicted) ENSMUSG00000024360	=	0.98
ENSMUSG00000000787 (predicted) ENSMUSG00000045983	=	0.98
ENSMUSG00000000787 (predicted) ENSMUSG00000060679	=	0.98
ENSMUSG00000000787 (predicted) ENSMUSG00000020290	=	1
ENSMUSG00000000787 (predicted) ENSMUSG00000020620	=	0.98
ENSMUSG00000000787 (predicted) ENSMUSG00000029120	=	0.98
ENSMUSG00000000787 (predicted) ENSMUSG00000062591	=	0.98
ENSMUSG00000000787 (predicted) ENSMUSG00000026575	=	0.98
ENSMUSG00000000787 (predicted) ENSMUSG00000071640	=	0.98
ENSMUSG00000000787 (predicted) ENSMUSG00000026797	=	0.98
ENSMUSG00000000787 (predicted) ENSMUSG00000024576	=	0.98
ENSMUSG00000000787 (predicted) ENSMUSG00000056900	=	0.98
ENSMUSG00000000787 (predicted) ENSMUSG00000049960	=	0.98
ENSMUSG00000000787 (predicted) ENSMUSG00000025950	=	0.98
ENSMUSG00000000787 (predicted) ENSMUSG00000027882	=	0.98
ENSMUSG00000000787 (predicted) ENSMUSG00000038279	=	0.98
ENSMUSG00000000787 (predicted) ENSMUSG00000035632	=	0.98
ENSMUSG00000000787 (predicted) ENSMUSG00000030945	=	0.98
ENSMUSG00000000787 (predicted) ENSMUSG00000071337	=	0.98
ENSMUSG00000000787 (predicted) ENSMUSG00000024571	=	0.98
ENSMUSG00000000787 (predicted) ENSMUSG00000033124	=	0.98
ENSMUSG00000000787 (predicted) ENSMUSG00000029268	=	0.98
ENSMUSG00000000787 (predicted) ENSMUSG00000021548	=	0.98
ENSMUSG00000000787 (predicted) ENSMUSG00000025162	=	0.98
ENSMUSG00000000787 (predicted) ENSMUSG00000033533	=	0.98
ENSMUSG00000000787 (predicted) ENSMUSG00000026707	=	0.98
ENSMUSG00000000787 (predicted) ENSMUSG00000035780	=	0.98
ENSMUSG00000000787 (predicted) ENSMUSG00000028861	=	0.98
ENSMUSG00000000787 (predicted) ENSMUSG00000037601	=	0.98
ENSMUSG00000000787 (predicted) ENSMUSG00000032098	=	0.94
ENSMUSG00000000787 (predicted) ENSMUSG00000015016	=	0.98
ENSMUSG00000000787 (predicted) ENSMUSG00000036752	=	0.98
ENSMUSG00000000787 (predicted) ENSMUSG00000042369	=	0.98
ENSMUSG00000000787 (predicted) ENSMUSG00000028010	=	0.98
ENSMUSG00000000787 (predicted) ENSMUSG00000022433	=	0.98
ENSMUSG00000000787 (predicted) ENSMUSG00000020537	=	0.98
ENSMUSG00000000787 (predicted) ENSMUSG00000004565	=	0.98
ENSMUSG00000000787 (predicted) ENSMUSG00000025465	=	0.98
ENSMUSG00000000787 (predicted) ENSMUSG00000021696	=	0.94
ENSMUSG00000000787 (predicted) ENSMUSG00000030972	=	0.98
ENSMUSG00000000787 (predicted) ENSMUSG00000036241	=	1
ENSMUSG00000000787 (predicted) ENSMUSG00000035836	=	0.98
ENSMUSG00000000787 (predicted) ENSMUSG00000030935	=	0.98
ENSMUSG00000000787 (predicted) ENSMUSG00000022346	=	1
ENSMUSG00000000787 (predicted) ENSMUSG00000023988	=	0.98
ENSMUSG00000000787 (predicted) ENSMUSG00000027304	=	0.98
ENSMUSG00000000787 (predicted) ENSMUSG00000028601	=	0.98
ENSMUSG00000000787 (predicted) ENSMUSG00000023846	=	0.98
ENSMUSG00000000787 (predicted) ENSMUSG00000021823	=	1
ENSMUSG00000000787 (predicted) ENSMUSG00000022221	=	1
ENSMUSG00000000787 (predicted) ENSMUSG00000024500	=	0.98
ENSMUSG00000000787 (predicted) ENSMUSG00000024130	=	0.79
ENSMUSG00000000787 (predicted) ENSMUSG00000045948	=	0.98
ENSMUSG00000000787 (predicted) ENSMUSG00000038295	=	0.98
ENSMUSG00000000787 (predicted) ENSMUSG00000025651	=	0.98
ENSMUSG00000000787 (predicted) ENSMUSG00000041138	=	0.98
ENSMUSG00000000787 (predicted) ENSMUSG00000041828	=	0.98
ENSMUSG00000000787 (predicted) ENSMUSG00000041220	=	0.9
ENSMUSG00000000787 (predicted) ENSMUSG00000033356	=	0.98
ENSMUSG00000000787 (predicted) ENSMUSG00000046000	=	0.98
ENSMUSG00000000787 (predicted) ENSMUSG00000018800	=	0.87
ENSMUSG00000000787 (predicted) ENSMUSG00000038754	=	0.89
ENSMUSG00000000787 (predicted) ENSMUSG00000025225	=	1
ENSMUSG00000000787 (predicted) ENSMUSG00000032349	=	0.94
ENSMUSG00000000787 (predicted) ENSMUSG00000025991	=	0.98
ENSMUSG00000000787 (predicted) ENSMUSG00000026922	=	0.98
ENSMUSG00000000787 (predicted) ENSMUSG00000030846	=	0.98
ENSMUSG00000000787 (predicted) ENSMUSG00000079945	=	0.98
ENSMUSG00000000787 (predicted) ENSMUSG00000004668	=	0.98
ENSMUSG00000000787 (predicted) ENSMUSG00000019214	=	0.98
ENSMUSG00000000787 (predicted) ENSMUSG00000009293	=	1
ENSMUSG00000000787 (predicted) ENSMUSG00000035649	=	1.87
ENSMUSG00000000787 (predicted) ENSMUSG00000001525	=	0.98
ENSMUSG00000000787 (predicted) ENSMUSG00000032834	=	0.98
ENSMUSG00000000787 (predicted) ENSMUSG00000026944	=	0.84
ENSMUSG00000000787 (predicted) ENSMUSG00000062380	=	0.98
ENSMUSG00000000787 (predicted) ENSMUSG00000028271	=	0.98
ENSMUSG00000000787 (predicted) ENSMUSG00000003444	=	1
ENSMUSG00000000787 (predicted) ENSMUSG00000057541	=	0.98
ENSMUSG00000000787 (predicted) ENSMUSG00000026875	=	1
ENSMUSG00000000787 (predicted) ENSMUSG00000023118	=	0.98
ENSMUSG00000000787 (predicted) ENSMUSG00000021598	=	1
ENSMUSG00000000787 (predicted) ENSMUSG00000060216	=	1
ENSMUSG00000000787 (predicted) ENSMUSG00000035811	=	0.98
ENSMUSG00000000787 (predicted) ENSMUSG00000020974	=	0.98
ENSMUSG00000000787 (predicted) ENSMUSG00000016255	=	0.98
ENSMUSG00000000787 (predicted) ENSMUSG00000003848	=	0.98
ENSMUSG00000000787 (predicted) ENSMUSG00000057278	=	0.98
ENSMUSG00000000787 (predicted) ENSMUSG00000030042	=	0.98
ENSMUSG00000000787 (predicted) ENSMUSG00000029260	=	0.98
ENSMUSG00000000787 (predicted) ENSMUSG00000045136	=	0.98
ENSMUSG00000000787 (predicted) ENSMUSG00000021460	=	0.98
ENSMUSG00000000787 (predicted) ENSMUSG00000051900	=	0.77
ENSMUSG00000000787 (predicted) ENSMUSG00000031388	=	0.98
ENSMUSG00000000787 (predicted) ENSMUSG00000080296	=	0.98
ENSMUSG00000000787 (predicted) ENSMUSG00000015243	=	0.98
ENSMUSG00000000787 (predicted) ENSMUSG00000038429	=	0.98
ENSMUSG00000000787 (predicted) ENSMUSG00000058672	=	0.98
ENSMUSG00000000787 (predicted) ENSMUSG00000080002	=	0.98
ENSMUSG00000000787 (predicted) ENSMUSG00000021621	=	1.73
ENSMUSG00000000787 (predicted) ENSMUSG00000048916	=	0.98
ENSMUSG00000000787 (predicted) ENSMUSG00000054630	=	0.98
ENSMUSG00000000787 (predicted) ENSMUSG00000021364	=	0.9
ENSMUSG00000000787 (predicted) ENSMUSG00000061906	=	0.98
ENSMUSG00000000787 (predicted) ENSMUSG00000076435	=	0.98
ENSMUSG00000000787 (predicted) ENSMUSG00000047026	=	0.98
ENSMUSG00000000787 (predicted) ENSMUSG00000020941	=	1
ENSMUSG00000000787 (predicted) ENSMUSG00000035772	=	0.98
ENSMUSG00000000787 (predicted) ENSMUSG00000035722	=	0.86
ENSMUSG00000000787 (predicted) ENSMUSG00000030541	=	0.98
ENSMUSG00000000787 (predicted) ENSMUSG00000022052	=	0.98
ENSMUSG00000000787 (predicted) ENSMUSG00000006390	=	0.9
ENSMUSG00000000787 (predicted) ENSMUSG00000045503	=	0.98
ENSMUSG00000000787 (predicted) ENSMUSG00000004626	=	0.98
ENSMUSG00000000787 (predicted) ENSMUSG00000041769	=	0.98
ENSMUSG00000000787 (predicted) ENSMUSG00000007050	=	1
ENSMUSG00000000787 (predicted) ENSMUSG00000024081	=	0.98
ENSMUSG00000000787 (predicted) ENSMUSG00000035984	=	0.98
ENSMUSG00000000787 (predicted) ENSMUSG00000035435	=	0.87
ENSMUSG00000000791 (predicted) ENSMUSG00000027776	=	1
ENSMUSG00000000792 (predicted) ENSMUSG00000032232	=	0.51
ENSMUSG00000000792 (predicted) ENSMUSG00000053477	=	0.51
ENSMUSG00000000792 (predicted) ENSMUSG00000024142	=	0.51
ENSMUSG00000000792 (predicted) ENSMUSG00000028607	=	0.8
ENSMUSG00000000792 (predicted) ENSMUSG00000032228	=	0.51
ENSMUSG00000000792 (predicted) ENSMUSG00000020167	=	0.51
ENSMUSG00000000792 (predicted) ENSMUSG00000068876	=	0.51
ENSMUSG00000000792 (predicted) ENSMUSG00000037593	=	0.85
ENSMUSG00000000792 (predicted) ENSMUSG00000048540	=	0.85
ENSMUSG00000000792 (predicted) ENSMUSG00000051251	=	0.85
ENSMUSG00000000804 (predicted) ENSMUSG00000059995	=	0.61
ENSMUSG00000000804 (predicted) ENSMUSG00000013936	=	0.61
ENSMUSG00000000804 (predicted) ENSMUSG00000052331	=	0.61
ENSMUSG00000000811 (predicted) ENSMUSG00000052798	=	1
ENSMUSG00000000811 (predicted) ENSMUSG00000020250	=	1
ENSMUSG00000000811 (predicted) ENSMUSG00000051396	=	0.97
ENSMUSG00000000811 (predicted) ENSMUSG00000007033	=	0.99
ENSMUSG00000000811 (predicted) ENSMUSG00000059814	=	1
ENSMUSG00000000811 (predicted) ENSMUSG00000075704	=	1
ENSMUSG00000000811 (predicted) ENSMUSG00000031584	=	1
ENSMUSG00000000811 (predicted) ENSMUSG00000059970	=	0.99
ENSMUSG00000000811 (predicted) ENSMUSG00000015656	=	1
ENSMUSG00000000811 (predicted) ENSMUSG00000067283	=	0.99
ENSMUSG00000000811 (predicted) ENSMUSG00000000811	=	1
ENSMUSG00000000811 (predicted) ENSMUSG00000067284	=	0.99
ENSMUSG00000000817 (predicted) ENSMUSG00000016664	=	1
ENSMUSG00000000817 (predicted) ENSMUSG00000026029	=	1
ENSMUSG00000000817 (predicted) ENSMUSG00000075415	=	1
ENSMUSG00000000817 (predicted) ENSMUSG00000031077	=	1
ENSMUSG00000000817 (predicted) ENSMUSG00000038685	=	1
ENSMUSG00000000817 (predicted) ENSMUSG00000059923	=	1
ENSMUSG00000000817 (predicted) ENSMUSG00000024778	=	1
ENSMUSG00000000823 (predicted) ENSMUSG00000031681	=	1
ENSMUSG00000000823 (predicted) ENSMUSG00000001930	=	1
ENSMUSG00000000823 (predicted) ENSMUSG00000042870	=	1
ENSMUSG00000000823 (predicted) ENSMUSG00000031731	=	1
ENSMUSG00000000823 (predicted) ENSMUSG00000031865	=	1
ENSMUSG00000000823 (predicted) ENSMUSG00000016831	=	1
ENSMUSG00000000823 (predicted) ENSMUSG00000026983	=	1
ENSMUSG00000000823 (predicted) ENSMUSG00000020900	=	1
ENSMUSG00000000823 (predicted) ENSMUSG00000017999	=	1
ENSMUSG00000000823 (predicted) ENSMUSG00000042323	=	1
ENSMUSG00000000823 (predicted) ENSMUSG00000003233	=	1
ENSMUSG00000000823 (predicted) ENSMUSG00000030094	=	1
ENSMUSG00000000823 (predicted) ENSMUSG00000020315	=	1
ENSMUSG00000000823 (predicted) ENSMUSG00000017386	=	1
ENSMUSG00000000823 (predicted) ENSMUSG00000054611	=	1
ENSMUSG00000000823 (predicted) ENSMUSG00000031996	=	1
ENSMUSG00000000823 (predicted) ENSMUSG00000024811	=	1
ENSMUSG00000000823 (predicted) ENSMUSG00000033933	=	1
ENSMUSG00000000823 (predicted) ENSMUSG00000037465	=	1
ENSMUSG00000000823 (predicted) ENSMUSG00000024561	=	1
ENSMUSG00000000823 (predicted) ENSMUSG00000052911	=	1
ENSMUSG00000000823 (predicted) ENSMUSG00000021945	=	1
ENSMUSG00000000823 (predicted) ENSMUSG00000040462	=	1
ENSMUSG00000000823 (predicted) ENSMUSG00000031696	=	1
ENSMUSG00000000823 (predicted) ENSMUSG00000038764	=	1
ENSMUSG00000000823 (predicted) ENSMUSG00000034330	=	1
ENSMUSG00000000823 (predicted) ENSMUSG00000022471	=	1
ENSMUSG00000000823 (predicted) ENSMUSG00000029501	=	1
ENSMUSG00000000823 (predicted) ENSMUSG00000028344	=	1
ENSMUSG00000000823 (predicted) ENSMUSG00000067873	=	1
ENSMUSG00000000823 (predicted) ENSMUSG00000006307	=	1
ENSMUSG00000000823 (predicted) ENSMUSG00000022387	=	1
ENSMUSG00000000823 (predicted) ENSMUSG00000080029	=	1
ENSMUSG00000000823 (predicted) ENSMUSG00000029076	=	1
ENSMUSG00000000823 (predicted) ENSMUSG00000041236	=	1
ENSMUSG00000000823 (predicted) ENSMUSG00000031068	=	1
ENSMUSG00000000823 (predicted) ENSMUSG00000037820	=	1
ENSMUSG00000000823 (predicted) ENSMUSG00000014932	=	1
ENSMUSG00000000823 (predicted) ENSMUSG00000039128	=	1
ENSMUSG00000000823 (predicted) ENSMUSG00000073530	=	1
ENSMUSG00000000823 (predicted) ENSMUSG00000040435	=	1
ENSMUSG00000000823 (predicted) ENSMUSG00000030970	=	1
ENSMUSG00000000823 (predicted) ENSMUSG00000014496	=	1
ENSMUSG00000000823 (predicted) ENSMUSG00000038773	=	1
ENSMUSG00000000823 (predicted) ENSMUSG00000026796	=	1
ENSMUSG00000000823 (predicted) ENSMUSG00000004934	=	1
ENSMUSG00000000823 (predicted) ENSMUSG00000003344	=	1
ENSMUSG00000000823 (predicted) ENSMUSG00000003435	=	1
ENSMUSG00000000823 (predicted) ENSMUSG00000037827	=	1
ENSMUSG00000000823 (predicted) ENSMUSG00000033295	=	1
ENSMUSG00000000823 (predicted) ENSMUSG00000032744	=	1
ENSMUSG00000000823 (predicted) ENSMUSG00000035342	=	1
ENSMUSG00000000823 (predicted) ENSMUSG00000022191	=	1
ENSMUSG00000000823 (predicted) ENSMUSG00000026603	=	1
ENSMUSG00000000826 (predicted) ENSMUSG00000015656	=	1
ENSMUSG00000000826 (predicted) ENSMUSG00000007033	=	1
ENSMUSG00000000826 (predicted) ENSMUSG00000067283	=	1
ENSMUSG00000000826 (predicted) ENSMUSG00000022053	=	1
ENSMUSG00000000826 (predicted) ENSMUSG00000057098	=	1
ENSMUSG00000000826 (predicted) ENSMUSG00000053552	=	1
ENSMUSG00000000826 (predicted) ENSMUSG00000020894	=	1
ENSMUSG00000000826 (predicted) ENSMUSG00000059970	=	1
ENSMUSG00000000826 (predicted) ENSMUSG00000033855	=	1
ENSMUSG00000000826 (predicted) ENSMUSG00000010476	=	1
ENSMUSG00000000826 (predicted) ENSMUSG00000020961	=	1
ENSMUSG00000000826 (predicted) ENSMUSG00000059814	=	1
ENSMUSG00000000826 (predicted) ENSMUSG00000067284	=	1
ENSMUSG00000000826 (predicted) ENSMUSG00000041301	=	1
ENSMUSG00000000827 (predicted) ENSMUSG00000000827	=	1
ENSMUSG00000000827 (predicted) ENSMUSG00000004821	=	1.9
ENSMUSG00000000827 (predicted) ENSMUSG00000034334	=	1
ENSMUSG00000000827 (predicted) ENSMUSG00000074129	=	1
ENSMUSG00000000827 (predicted) ENSMUSG00000027506	=	1
ENSMUSG00000000827 (predicted) ENSMUSG00000018326	=	1
ENSMUSG00000000827 (predicted) ENSMUSG00000042349	=	1
ENSMUSG00000000827 (predicted) ENSMUSG00000021020	=	1
ENSMUSG00000000827 (predicted) ENSMUSG00000017404	=	1
ENSMUSG00000000827 (predicted) ENSMUSG00000004394	=	1.91
ENSMUSG00000000827 (predicted) ENSMUSG00000034871	=	1
ENSMUSG00000000827 (predicted) ENSMUSG00000079108	=	1
ENSMUSG00000000827 (predicted) ENSMUSG00000047281	=	1
ENSMUSG00000000827 (predicted) ENSMUSG00000024815	=	1
ENSMUSG00000000827 (predicted) ENSMUSG00000051391	=	1
ENSMUSG00000000827 (predicted) ENSMUSG00000062083	=	1
ENSMUSG00000000827 (predicted) ENSMUSG00000006398	=	1
ENSMUSG00000000827 (predicted) ENSMUSG00000058569	=	1.98
ENSMUSG00000000827 (predicted) ENSMUSG00000022285	=	1
ENSMUSG00000000827 (predicted) ENSMUSG00000003426	=	1
ENSMUSG00000000827 (predicted) ENSMUSG00000018965	=	1
ENSMUSG00000000827 (predicted) ENSMUSG00000027291	=	1
ENSMUSG00000000827 (predicted) ENSMUSG00000014547	=	1
ENSMUSG00000000827 (predicted) ENSMUSG00000076432	=	1
ENSMUSG00000000827 (predicted) ENSMUSG00000071856	=	1
ENSMUSG00000000827 (predicted) ENSMUSG00000073079	=	1
ENSMUSG00000000827 (predicted) ENSMUSG00000073643	=	1
ENSMUSG00000000827 (predicted) ENSMUSG00000024479	=	1
ENSMUSG00000000838 (known) ENSMUSG00000027680	=	2
ENSMUSG00000000838 (known) ENSMUSG00000016087	=	1
ENSMUSG00000000838 (known) ENSMUSG00000018765	=	2
ENSMUSG00000000838 (known) ENSMUSG00000026234	=	1
ENSMUSG00000000838 (known) ENSMUSG00000038546	=	2
ENSMUSG00000000838 (predicted) ENSMUSG00000042258	=	1
ENSMUSG00000000838 (predicted) ENSMUSG00000058558	=	1
ENSMUSG00000000838 (predicted) ENSMUSG00000041415	=	1
ENSMUSG00000000838 (predicted) ENSMUSG00000032475	=	1
ENSMUSG00000000838 (predicted) ENSMUSG00000000838	=	1
ENSMUSG00000000838 (predicted) ENSMUSG00000039536	=	1
ENSMUSG00000000838 (predicted) ENSMUSG00000032318	=	1
ENSMUSG00000000838 (predicted) ENSMUSG00000066592	=	1
ENSMUSG00000000838 (predicted) ENSMUSG00000039615	=	1
ENSMUSG00000000838 (predicted) ENSMUSG00000058064	=	1
ENSMUSG00000000838 (predicted) ENSMUSG00000040034	=	1
ENSMUSG00000000838 (predicted) ENSMUSG00000070343	=	1
ENSMUSG00000000838 (predicted) ENSMUSG00000026718	=	1
ENSMUSG00000000838 (predicted) ENSMUSG00000066877	=	1
ENSMUSG00000000838 (predicted) ENSMUSG00000079984	=	1
ENSMUSG00000000838 (predicted) ENSMUSG00000055371	=	1
ENSMUSG00000000838 (predicted) ENSMUSG00000037857	=	1
ENSMUSG00000000838 (predicted) ENSMUSG00000059291	=	1
ENSMUSG00000000861 (predicted) ENSMUSG00000022508	=	1
ENSMUSG00000000869 (known) ENSMUSG00000031304	=	2
ENSMUSG00000000869 (predicted) ENSMUSG00000017057	=	1
ENSMUSG00000000869 (predicted) ENSMUSG00000030748	=	1
ENSMUSG00000000881 (known) ENSMUSG00000026959	=	1
ENSMUSG00000000881 (known) ENSMUSG00000018326	=	1
ENSMUSG00000000881 (known) ENSMUSG00000030209	=	1
ENSMUSG00000000881 (known) ENSMUSG00000041380	=	1
ENSMUSG00000000881 (known) ENSMUSG00000022770	=	1
ENSMUSG00000000881 (known) ENSMUSG00000027162	=	1
ENSMUSG00000000881 (known) ENSMUSG00000040490	=	1
ENSMUSG00000000881 (predicted) ENSMUSG00000049548	=	1
ENSMUSG00000000881 (predicted) ENSMUSG00000015243	=	1
ENSMUSG00000000881 (predicted) ENSMUSG00000043485	=	2
ENSMUSG00000000881 (predicted) ENSMUSG00000001021	=	1
ENSMUSG00000000881 (predicted) ENSMUSG00000063576	=	1
ENSMUSG00000000881 (predicted) ENSMUSG00000005871	=	1
ENSMUSG00000000881 (predicted) ENSMUSG00000057723	=	1.93
ENSMUSG00000000881 (predicted) ENSMUSG00000024231	=	1
ENSMUSG00000000881 (predicted) ENSMUSG00000024659	=	1
ENSMUSG00000000881 (predicted) ENSMUSG00000048981	=	1.89
ENSMUSG00000000881 (predicted) ENSMUSG00000026463	=	1
ENSMUSG00000000881 (predicted) ENSMUSG00000035592	=	1.92
ENSMUSG00000000881 (predicted) ENSMUSG00000024617	=	1
ENSMUSG00000000881 (predicted) ENSMUSG00000062209	=	1
ENSMUSG00000000884 (predicted) ENSMUSG00000047143	=	1
ENSMUSG00000000884 (predicted) ENSMUSG00000043753	=	1
ENSMUSG00000000901 (known) ENSMUSG00000000901	=	1
ENSMUSG00000000901 (predicted) ENSMUSG00000061136	=	1
ENSMUSG00000000902 (known) ENSMUSG00000019777	=	1
ENSMUSG00000000902 (known) ENSMUSG00000032481	=	4
ENSMUSG00000000902 (known) ENSMUSG00000024921	=	1
ENSMUSG00000000902 (known) ENSMUSG00000031393	=	1
ENSMUSG00000000902 (predicted) ENSMUSG00000033577	=	1
ENSMUSG00000000902 (predicted) ENSMUSG00000015733	=	1
ENSMUSG00000000902 (predicted) ENSMUSG00000055320	=	1
ENSMUSG00000000902 (predicted) ENSMUSG00000022876	=	1
ENSMUSG00000000902 (predicted) ENSMUSG00000048222	=	1
ENSMUSG00000000902 (predicted) ENSMUSG00000070372	=	1
ENSMUSG00000000902 (predicted) ENSMUSG00000028246	=	1
ENSMUSG00000000902 (predicted) ENSMUSG00000032187	=	1
ENSMUSG00000000902 (predicted) ENSMUSG00000008604	=	1
ENSMUSG00000000902 (predicted) ENSMUSG00000037326	=	1
ENSMUSG00000000902 (predicted) ENSMUSG00000028212	=	1
ENSMUSG00000000902 (predicted) ENSMUSG00000024900	=	1
ENSMUSG00000000902 (predicted) ENSMUSG00000062202	=	1
ENSMUSG00000000902 (predicted) ENSMUSG00000030303	=	1
ENSMUSG00000000902 (predicted) ENSMUSG00000053965	=	1
ENSMUSG00000000902 (predicted) ENSMUSG00000030759	=	1
ENSMUSG00000000902 (predicted) ENSMUSG00000040943	=	1
ENSMUSG00000000902 (predicted) ENSMUSG00000030796	=	1
ENSMUSG00000000902 (predicted) ENSMUSG00000024286	=	1
ENSMUSG00000000902 (predicted) ENSMUSG00000047146	=	1
ENSMUSG00000000902 (predicted) ENSMUSG00000007783	=	1
ENSMUSG00000000902 (predicted) ENSMUSG00000025369	=	2
ENSMUSG00000000902 (predicted) ENSMUSG00000028081	=	1
ENSMUSG00000000902 (predicted) ENSMUSG00000031101	=	1
ENSMUSG00000000902 (predicted) ENSMUSG00000027671	=	1
ENSMUSG00000000902 (predicted) ENSMUSG00000002983	=	1
ENSMUSG00000000902 (predicted) ENSMUSG00000001670	=	1
ENSMUSG00000000902 (predicted) ENSMUSG00000078619	=	1
ENSMUSG00000000902 (predicted) ENSMUSG00000002068	=	1
ENSMUSG00000000902 (predicted) ENSMUSG00000040865	=	1
ENSMUSG00000000902 (predicted) ENSMUSG00000023018	=	1
ENSMUSG00000000902 (predicted) ENSMUSG00000030353	=	1
ENSMUSG00000000902 (predicted) ENSMUSG00000047921	=	1
ENSMUSG00000000902 (predicted) ENSMUSG00000033427	=	1
ENSMUSG00000000902 (predicted) ENSMUSG00000007739	=	1
ENSMUSG00000000902 (predicted) ENSMUSG00000021255	=	1
ENSMUSG00000000902 (predicted) ENSMUSG00000055357	=	1
ENSMUSG00000000902 (predicted) ENSMUSG00000078937	=	1
ENSMUSG00000000902 (predicted) ENSMUSG00000026610	=	1
ENSMUSG00000000902 (predicted) ENSMUSG00000032078	=	1
ENSMUSG00000000902 (predicted) ENSMUSG00000002249	=	1
ENSMUSG00000000902 (predicted) ENSMUSG00000015305	=	1
ENSMUSG00000000902 (predicted) ENSMUSG00000033237	=	1
ENSMUSG00000000902 (predicted) ENSMUSG00000030685	=	1
ENSMUSG00000000902 (predicted) ENSMUSG00000024955	=	1
ENSMUSG00000000902 (predicted) ENSMUSG00000040263	=	1
ENSMUSG00000000902 (predicted) ENSMUSG00000040435	=	1
ENSMUSG00000000902 (predicted) ENSMUSG00000041815	=	1
ENSMUSG00000000902 (predicted) ENSMUSG00000017615	=	1
ENSMUSG00000000902 (predicted) ENSMUSG00000021242	=	0.68
ENSMUSG00000000902 (predicted) ENSMUSG00000032221	=	1
ENSMUSG00000000902 (predicted) ENSMUSG00000015092	=	1
ENSMUSG00000000902 (predicted) ENSMUSG00000068479	=	1
ENSMUSG00000000902 (predicted) ENSMUSG00000059751	=	1
ENSMUSG00000000902 (predicted) ENSMUSG00000062611	=	1
ENSMUSG00000000902 (predicted) ENSMUSG00000028949	=	1
ENSMUSG00000000902 (predicted) ENSMUSG00000034832	=	1
ENSMUSG00000000902 (predicted) ENSMUSG00000046062	=	1
ENSMUSG00000000902 (predicted) ENSMUSG00000070871	=	1
ENSMUSG00000000915 (known) ENSMUSG00000018326	=	1
ENSMUSG00000000915 (known) ENSMUSG00000040940	=	1
ENSMUSG00000000915 (predicted) ENSMUSG00000072664	=	1
ENSMUSG00000000915 (predicted) ENSMUSG00000059970	=	0.99
ENSMUSG00000000915 (predicted) ENSMUSG00000035783	=	1
ENSMUSG00000000915 (predicted) ENSMUSG00000031972	=	1
ENSMUSG00000000915 (predicted) ENSMUSG00000026718	=	1
ENSMUSG00000000915 (predicted) ENSMUSG00000025326	=	1
ENSMUSG00000000915 (predicted) ENSMUSG00000054545	=	1
ENSMUSG00000000915 (predicted) ENSMUSG00000031109	=	1
ENSMUSG00000000915 (predicted) ENSMUSG00000042807	=	1
ENSMUSG00000000915 (predicted) ENSMUSG00000034675	=	1
ENSMUSG00000000915 (predicted) ENSMUSG00000020669	=	1
ENSMUSG00000000915 (predicted) ENSMUSG00000078154	=	1
ENSMUSG00000000915 (predicted) ENSMUSG00000022831	=	1
ENSMUSG00000000915 (predicted) ENSMUSG00000038545	=	1
ENSMUSG00000000915 (predicted) ENSMUSG00000070704	=	1
ENSMUSG00000000915 (predicted) ENSMUSG00000038780	=	1
ENSMUSG00000000915 (predicted) ENSMUSG00000031930	=	1
ENSMUSG00000000915 (predicted) ENSMUSG00000061906	=	1
ENSMUSG00000000915 (predicted) ENSMUSG00000067283	=	0.99
ENSMUSG00000000915 (predicted) ENSMUSG00000062825	=	1
ENSMUSG00000000915 (predicted) ENSMUSG00000068614	=	1
ENSMUSG00000000915 (predicted) ENSMUSG00000029260	=	1
ENSMUSG00000000915 (predicted) ENSMUSG00000015656	=	1
ENSMUSG00000000915 (predicted) ENSMUSG00000055194	=	1
ENSMUSG00000000915 (predicted) ENSMUSG00000028465	=	1
ENSMUSG00000000915 (predicted) ENSMUSG00000059814	=	1
ENSMUSG00000000915 (predicted) ENSMUSG00000054630	=	1
ENSMUSG00000000915 (predicted) ENSMUSG00000046861	=	1
ENSMUSG00000000915 (predicted) ENSMUSG00000021301	=	1
ENSMUSG00000000915 (predicted) ENSMUSG00000022012	=	1
ENSMUSG00000000915 (predicted) ENSMUSG00000029577	=	1
ENSMUSG00000000915 (predicted) ENSMUSG00000035811	=	1
ENSMUSG00000000915 (predicted) ENSMUSG00000035836	=	1
ENSMUSG00000000915 (predicted) ENSMUSG00000021823	=	1
ENSMUSG00000000915 (predicted) ENSMUSG00000027598	=	1
ENSMUSG00000000915 (predicted) ENSMUSG00000023262	=	0.9
ENSMUSG00000000915 (predicted) ENSMUSG00000024589	=	1
ENSMUSG00000000915 (predicted) ENSMUSG00000032854	=	1
ENSMUSG00000000915 (predicted) ENSMUSG00000021039	=	1
ENSMUSG00000000915 (predicted) ENSMUSG00000031078	=	1
ENSMUSG00000000915 (predicted) ENSMUSG00000057425	=	1
ENSMUSG00000000915 (predicted) ENSMUSG00000052698	=	1
ENSMUSG00000000915 (predicted) ENSMUSG00000032216	=	1
ENSMUSG00000000915 (predicted) ENSMUSG00000029394	=	1
ENSMUSG00000000915 (predicted) ENSMUSG00000028478	=	1
ENSMUSG00000000915 (predicted) ENSMUSG00000035780	=	1
ENSMUSG00000000915 (predicted) ENSMUSG00000021669	=	1
ENSMUSG00000000915 (predicted) ENSMUSG00000007033	=	0.99
ENSMUSG00000000915 (predicted) ENSMUSG00000039000	=	1
ENSMUSG00000000915 (predicted) ENSMUSG00000039826	=	1
ENSMUSG00000000915 (predicted) ENSMUSG00000080266	=	1
ENSMUSG00000000915 (predicted) ENSMUSG00000024732	=	1
ENSMUSG00000000915 (predicted) ENSMUSG00000025261	=	1
ENSMUSG00000000915 (predicted) ENSMUSG00000020476	=	1
ENSMUSG00000000915 (predicted) ENSMUSG00000000915	=	2
ENSMUSG00000000915 (predicted) ENSMUSG00000067284	=	0.99
ENSMUSG00000000915 (predicted) ENSMUSG00000031029	=	1
ENSMUSG00000000915 (predicted) ENSMUSG00000047547	=	1
ENSMUSG00000000915 (predicted) ENSMUSG00000041058	=	1
ENSMUSG00000000915 (predicted) ENSMUSG00000024856	=	1
ENSMUSG00000000915 (predicted) ENSMUSG00000029268	=	1
ENSMUSG00000000915 (predicted) ENSMUSG00000029580	=	1
ENSMUSG00000000915 (predicted) ENSMUSG00000049152	=	1
ENSMUSG00000000915 (predicted) ENSMUSG00000055371	=	1
ENSMUSG00000000915 (predicted) ENSMUSG00000059430	=	1
ENSMUSG00000000915 (predicted) ENSMUSG00000040327	=	1
ENSMUSG00000000915 (predicted) ENSMUSG00000018363	=	1
ENSMUSG00000000915 (predicted) ENSMUSG00000034160	=	1
ENSMUSG00000000915 (predicted) ENSMUSG00000039959	=	2
ENSMUSG00000000915 (predicted) ENSMUSG00000051396	=	0.97
ENSMUSG00000000916 (predicted) ENSMUSG00000032285	=	1
ENSMUSG00000000916 (predicted) ENSMUSG00000028410	=	1
ENSMUSG00000000934 (predicted) ENSMUSG00000019777	=	1
ENSMUSG00000000934 (predicted) ENSMUSG00000079963	=	1
ENSMUSG00000000934 (predicted) ENSMUSG00000061062	=	1
ENSMUSG00000000934 (predicted) ENSMUSG00000018102	=	1
ENSMUSG00000000934 (predicted) ENSMUSG00000064168	=	1
ENSMUSG00000000934 (predicted) ENSMUSG00000050799	=	1
ENSMUSG00000000934 (predicted) ENSMUSG00000062727	=	1
ENSMUSG00000000934 (predicted) ENSMUSG00000069314	=	1
ENSMUSG00000000934 (predicted) ENSMUSG00000028099	=	1
ENSMUSG00000000934 (predicted) ENSMUSG00000058385	=	1
ENSMUSG00000000934 (predicted) ENSMUSG00000022477	=	1
ENSMUSG00000000934 (predicted) ENSMUSG00000020741	=	1
ENSMUSG00000000934 (predicted) ENSMUSG00000042508	=	0.83
ENSMUSG00000000934 (predicted) ENSMUSG00000069307	=	1
ENSMUSG00000000934 (predicted) ENSMUSG00000047246	=	1
ENSMUSG00000000934 (predicted) ENSMUSG00000068854	=	1
ENSMUSG00000000934 (predicted) ENSMUSG00000069271	=	1
ENSMUSG00000000934 (predicted) ENSMUSG00000069303	=	1
ENSMUSG00000000934 (predicted) ENSMUSG00000069308	=	1
ENSMUSG00000000934 (predicted) ENSMUSG00000026803	=	1
ENSMUSG00000000934 (predicted) ENSMUSG00000050936	=	1
ENSMUSG00000000934 (predicted) ENSMUSG00000058189	=	1
ENSMUSG00000000934 (predicted) ENSMUSG00000032078	=	1
ENSMUSG00000000934 (predicted) ENSMUSG00000058670	=	0.94
ENSMUSG00000000934 (predicted) ENSMUSG00000019214	=	1
ENSMUSG00000000934 (predicted) ENSMUSG00000032050	=	1
ENSMUSG00000000934 (predicted) ENSMUSG00000028800	=	1
ENSMUSG00000000934 (predicted) ENSMUSG00000000934	=	1
ENSMUSG00000000934 (predicted) ENSMUSG00000069268	=	1
ENSMUSG00000000934 (predicted) ENSMUSG00000069300	=	1
ENSMUSG00000000934 (predicted) ENSMUSG00000022247	=	1
ENSMUSG00000000934 (predicted) ENSMUSG00000056895	=	1
ENSMUSG00000000934 (predicted) ENSMUSG00000075031	=	1
ENSMUSG00000000934 (predicted) ENSMUSG00000031207	=	1
ENSMUSG00000000934 (predicted) ENSMUSG00000039994	=	1
ENSMUSG00000000934 (predicted) ENSMUSG00000070544	=	1
ENSMUSG00000000934 (predicted) ENSMUSG00000052397	=	1
ENSMUSG00000000934 (predicted) ENSMUSG00000035726	=	1
ENSMUSG00000000938 (known) ENSMUSG00000006715	=	1
ENSMUSG00000000938 (known) ENSMUSG00000020160	=	1
ENSMUSG00000000938 (predicted) ENSMUSG00000052534	=	1
ENSMUSG00000000948 (predicted) ENSMUSG00000014850	=	1
ENSMUSG00000000948 (predicted) ENSMUSG00000015748	=	2
ENSMUSG00000000948 (predicted) ENSMUSG00000028869	=	1
ENSMUSG00000000948 (predicted) ENSMUSG00000003308	=	1
ENSMUSG00000000948 (predicted) ENSMUSG00000026254	=	1
ENSMUSG00000000948 (predicted) ENSMUSG00000034732	=	1
ENSMUSG00000000948 (predicted) ENSMUSG00000080056	=	1
ENSMUSG00000000948 (predicted) ENSMUSG00000040824	=	1
ENSMUSG00000000948 (predicted) ENSMUSG00000034889	=	1
ENSMUSG00000000948 (predicted) ENSMUSG00000027379	=	0.86
ENSMUSG00000000948 (predicted) ENSMUSG00000011257	=	1
ENSMUSG00000000948 (predicted) ENSMUSG00000008373	=	1
ENSMUSG00000000948 (predicted) ENSMUSG00000031848	=	2
ENSMUSG00000000948 (predicted) ENSMUSG00000020180	=	1
ENSMUSG00000000948 (predicted) ENSMUSG00000020018	=	1
ENSMUSG00000000948 (predicted) ENSMUSG00000002129	=	1
ENSMUSG00000000948 (predicted) ENSMUSG00000019470	=	1
ENSMUSG00000000948 (predicted) ENSMUSG00000000948	=	1
ENSMUSG00000000948 (predicted) ENSMUSG00000029333	=	0.73
ENSMUSG00000000948 (predicted) ENSMUSG00000041777	=	1
ENSMUSG00000000948 (predicted) ENSMUSG00000029832	=	1
ENSMUSG00000000948 (predicted) ENSMUSG00000072585	=	1
ENSMUSG00000000948 (predicted) ENSMUSG00000042447	=	1
ENSMUSG00000000948 (predicted) ENSMUSG00000079658	=	1
ENSMUSG00000000948 (predicted) ENSMUSG00000020792	=	1
ENSMUSG00000000948 (predicted) ENSMUSG00000027628	=	1
ENSMUSG00000000948 (predicted) ENSMUSG00000022283	=	1
ENSMUSG00000000948 (predicted) ENSMUSG00000003660	=	1
ENSMUSG00000000948 (predicted) ENSMUSG00000062678	=	1
ENSMUSG00000000948 (predicted) ENSMUSG00000020850	=	1
ENSMUSG00000000948 (predicted) ENSMUSG00000024735	=	1
ENSMUSG00000000948 (predicted) ENSMUSG00000079967	=	1
ENSMUSG00000000948 (predicted) ENSMUSG00000045983	=	1
ENSMUSG00000000948 (predicted) ENSMUSG00000059552	=	1
ENSMUSG00000000948 (predicted) ENSMUSG00000024319	=	1
ENSMUSG00000000948 (predicted) ENSMUSG00000030134	=	0.88
ENSMUSG00000000948 (predicted) ENSMUSG00000048000	=	1
ENSMUSG00000000948 (predicted) ENSMUSG00000079972	=	1
ENSMUSG00000000948 (predicted) ENSMUSG00000079956	=	1
ENSMUSG00000000948 (predicted) ENSMUSG00000026896	=	1
ENSMUSG00000000948 (predicted) ENSMUSG00000030754	=	1
ENSMUSG00000000948 (predicted) ENSMUSG00000070645	=	1
ENSMUSG00000000948 (predicted) ENSMUSG00000054582	=	1
ENSMUSG00000000948 (predicted) ENSMUSG00000041815	=	1
ENSMUSG00000000948 (predicted) ENSMUSG00000057130	=	1
ENSMUSG00000000948 (predicted) ENSMUSG00000062093	=	1
ENSMUSG00000000948 (predicted) ENSMUSG00000079614	=	1
ENSMUSG00000000948 (predicted) ENSMUSG00000030689	=	1
ENSMUSG00000000948 (predicted) ENSMUSG00000079969	=	1
ENSMUSG00000000948 (predicted) ENSMUSG00000029910	=	1
ENSMUSG00000000948 (predicted) ENSMUSG00000050667	=	1
ENSMUSG00000000948 (predicted) ENSMUSG00000046173	=	1
ENSMUSG00000000948 (predicted) ENSMUSG00000029345	=	1
ENSMUSG00000000948 (predicted) ENSMUSG00000057572	=	1
ENSMUSG00000000948 (predicted) ENSMUSG00000028124	=	1
ENSMUSG00000000948 (predicted) ENSMUSG00000035941	=	1
ENSMUSG00000000948 (predicted) ENSMUSG00000061479	=	1
ENSMUSG00000000948 (predicted) ENSMUSG00000051732	=	1
ENSMUSG00000000948 (predicted) ENSMUSG00000002365	=	1
ENSMUSG00000000948 (predicted) ENSMUSG00000030638	=	1
ENSMUSG00000000948 (predicted) ENSMUSG00000017830	=	1
ENSMUSG00000000948 (predicted) ENSMUSG00000024740	=	1
ENSMUSG00000000948 (predicted) ENSMUSG00000067873	=	1
ENSMUSG00000000948 (predicted) ENSMUSG00000027998	=	1
ENSMUSG00000000948 (predicted) ENSMUSG00000057278	=	1
ENSMUSG00000000948 (predicted) ENSMUSG00000061360	=	1
ENSMUSG00000000948 (predicted) ENSMUSG00000029715	=	1
ENSMUSG00000000948 (predicted) ENSMUSG00000035597	=	2
ENSMUSG00000000948 (predicted) ENSMUSG00000025980	=	1
ENSMUSG00000000948 (predicted) ENSMUSG00000066150	=	1
ENSMUSG00000000948 (predicted) ENSMUSG00000022774	=	1
ENSMUSG00000000948 (predicted) ENSMUSG00000020545	=	1
ENSMUSG00000000948 (predicted) ENSMUSG00000023932	=	1
ENSMUSG00000000948 (predicted) ENSMUSG00000029003	=	1
ENSMUSG00000000948 (predicted) ENSMUSG00000028156	=	1
ENSMUSG00000000948 (predicted) ENSMUSG00000079904	=	1
ENSMUSG00000000948 (predicted) ENSMUSG00000001767	=	1
ENSMUSG00000000948 (predicted) ENSMUSG00000019738	=	1
ENSMUSG00000000948 (predicted) ENSMUSG00000028902	=	1
ENSMUSG00000000948 (predicted) ENSMUSG00000080055	=	1
ENSMUSG00000000948 (predicted) ENSMUSG00000071273	=	1
ENSMUSG00000000948 (predicted) ENSMUSG00000034192	=	1
ENSMUSG00000000948 (predicted) ENSMUSG00000063166	=	1
ENSMUSG00000000948 (predicted) ENSMUSG00000040296	=	1
ENSMUSG00000000948 (predicted) ENSMUSG00000017858	=	1
ENSMUSG00000000948 (predicted) ENSMUSG00000028760	=	1
ENSMUSG00000000948 (predicted) ENSMUSG00000024387	=	1
ENSMUSG00000000948 (predicted) ENSMUSG00000074895	=	1
ENSMUSG00000000948 (predicted) ENSMUSG00000058794	=	1
ENSMUSG00000000948 (predicted) ENSMUSG00000032932	=	1
ENSMUSG00000000948 (predicted) ENSMUSG00000064307	=	1
ENSMUSG00000000948 (predicted) ENSMUSG00000002477	=	1
ENSMUSG00000000948 (predicted) ENSMUSG00000028330	=	1
ENSMUSG00000000948 (predicted) ENSMUSG00000049396	=	1
ENSMUSG00000000948 (predicted) ENSMUSG00000025982	=	2
ENSMUSG00000000948 (predicted) ENSMUSG00000031723	=	1
ENSMUSG00000000948 (predicted) ENSMUSG00000007050	=	1
ENSMUSG00000000948 (predicted) ENSMUSG00000007891	=	1
ENSMUSG00000000948 (predicted) ENSMUSG00000038542	=	1
ENSMUSG00000000948 (predicted) ENSMUSG00000005610	=	1
ENSMUSG00000000948 (predicted) ENSMUSG00000015839	=	1
ENSMUSG00000000948 (predicted) ENSMUSG00000034936	=	1
ENSMUSG00000000948 (predicted) ENSMUSG00000008333	=	2
ENSMUSG00000000948 (predicted) ENSMUSG00000032733	=	1
ENSMUSG00000000948 (predicted) ENSMUSG00000024217	=	1
ENSMUSG00000000948 (predicted) ENSMUSG00000038615	=	1
ENSMUSG00000000948 (predicted) ENSMUSG00000001383	=	1
ENSMUSG00000000948 (predicted) ENSMUSG00000026201	=	1
ENSMUSG00000000948 (predicted) ENSMUSG00000020372	=	1
ENSMUSG00000000948 (predicted) ENSMUSG00000042364	=	1
ENSMUSG00000000948 (predicted) ENSMUSG00000050188	=	1
ENSMUSG00000000948 (predicted) ENSMUSG00000033732	=	2
ENSMUSG00000000948 (predicted) ENSMUSG00000002455	=	1
ENSMUSG00000000948 (predicted) ENSMUSG00000020374	=	0.81
ENSMUSG00000000948 (predicted) ENSMUSG00000002204	=	1
ENSMUSG00000000948 (predicted) ENSMUSG00000030512	=	1
ENSMUSG00000000948 (predicted) ENSMUSG00000036202	=	1
ENSMUSG00000000948 (predicted) ENSMUSG00000024853	=	1
ENSMUSG00000000948 (predicted) ENSMUSG00000001056	=	1
ENSMUSG00000000948 (predicted) ENSMUSG00000028898	=	1
ENSMUSG00000000948 (predicted) ENSMUSG00000023064	=	1
ENSMUSG00000000957 (predicted) ENSMUSG00000020629	=	1
ENSMUSG00000000957 (predicted) ENSMUSG00000017466	=	1
ENSMUSG00000000958 (predicted) ENSMUSG00000020048	=	1.87
ENSMUSG00000000958 (predicted) ENSMUSG00000072572	=	0.96
ENSMUSG00000000958 (predicted) ENSMUSG00000046822	=	0.84
ENSMUSG00000000958 (predicted) ENSMUSG00000021270	=	1.87
ENSMUSG00000000958 (predicted) ENSMUSG00000023944	=	1.87
ENSMUSG00000000958 (predicted) ENSMUSG00000030347	=	1
ENSMUSG00000000958 (predicted) ENSMUSG00000052310	=	0.85
ENSMUSG00000000958 (predicted) ENSMUSG00000058655	=	0.87
ENSMUSG00000000958 (predicted) ENSMUSG00000040731	=	0.87
ENSMUSG00000000959 (predicted) ENSMUSG00000079908	=	1
ENSMUSG00000000959 (predicted) ENSMUSG00000054284	=	1
ENSMUSG00000000959 (predicted) ENSMUSG00000062647	=	1
ENSMUSG00000000959 (predicted) ENSMUSG00000067284	=	0.99
ENSMUSG00000000959 (predicted) ENSMUSG00000032932	=	1
ENSMUSG00000000959 (predicted) ENSMUSG00000050978	=	1
ENSMUSG00000000959 (predicted) ENSMUSG00000066714	=	1
ENSMUSG00000000959 (predicted) ENSMUSG00000072489	=	1
ENSMUSG00000000959 (predicted) ENSMUSG00000071052	=	1
ENSMUSG00000000959 (predicted) ENSMUSG00000064358	=	1
ENSMUSG00000000959 (predicted) ENSMUSG00000051396	=	0.97
ENSMUSG00000000959 (predicted) ENSMUSG00000063986	=	1
ENSMUSG00000000959 (predicted) ENSMUSG00000063888	=	1
ENSMUSG00000000959 (predicted) ENSMUSG00000067274	=	1
ENSMUSG00000000959 (predicted) ENSMUSG00000067547	=	1
ENSMUSG00000000959 (predicted) ENSMUSG00000066452	=	1
ENSMUSG00000000959 (predicted) ENSMUSG00000078177	=	1
ENSMUSG00000000959 (predicted) ENSMUSG00000080014	=	1
ENSMUSG00000000959 (predicted) ENSMUSG00000043716	=	1
ENSMUSG00000000959 (predicted) ENSMUSG00000038845	=	1
ENSMUSG00000000959 (predicted) ENSMUSG00000059814	=	1
ENSMUSG00000000959 (predicted) ENSMUSG00000060499	=	1
ENSMUSG00000000959 (predicted) ENSMUSG00000002500	=	1
ENSMUSG00000000959 (predicted) ENSMUSG00000067283	=	0.99
ENSMUSG00000000959 (predicted) ENSMUSG00000059970	=	0.99
ENSMUSG00000000959 (predicted) ENSMUSG00000070289	=	1
ENSMUSG00000000959 (predicted) ENSMUSG00000062874	=	1
ENSMUSG00000000959 (predicted) ENSMUSG00000061787	=	0.98
ENSMUSG00000000959 (predicted) ENSMUSG00000032399	=	1
ENSMUSG00000000959 (predicted) ENSMUSG00000068262	=	1
ENSMUSG00000000959 (predicted) ENSMUSG00000079965	=	1
ENSMUSG00000000959 (predicted) ENSMUSG00000025922	=	1
ENSMUSG00000000959 (predicted) ENSMUSG00000008682	=	1
ENSMUSG00000000959 (predicted) ENSMUSG00000070778	=	1
ENSMUSG00000000959 (predicted) ENSMUSG00000066475	=	1
ENSMUSG00000000959 (predicted) ENSMUSG00000060036	=	1
ENSMUSG00000000959 (predicted) ENSMUSG00000062328	=	1
ENSMUSG00000000959 (predicted) ENSMUSG00000068579	=	1
ENSMUSG00000000959 (predicted) ENSMUSG00000062358	=	1
ENSMUSG00000000959 (predicted) ENSMUSG00000015656	=	1
ENSMUSG00000000959 (predicted) ENSMUSG00000069392	=	1
ENSMUSG00000000959 (predicted) ENSMUSG00000062758	=	1
ENSMUSG00000000959 (predicted) ENSMUSG00000027427	=	1
ENSMUSG00000000959 (predicted) ENSMUSG00000079925	=	1
ENSMUSG00000000959 (predicted) ENSMUSG00000028271	=	1
ENSMUSG00000000959 (predicted) ENSMUSG00000062424	=	1
ENSMUSG00000000959 (predicted) ENSMUSG00000064354	=	1
ENSMUSG00000000959 (predicted) ENSMUSG00000007033	=	0.99
ENSMUSG00000000976 (known) ENSMUSG00000043733	=	1
ENSMUSG00000000976 (predicted) ENSMUSG00000019768	=	1
ENSMUSG00000000982 (known) ENSMUSG00000044534	=	1
ENSMUSG00000000982 (known) ENSMUSG00000025804	=	1
ENSMUSG00000000982 (known) ENSMUSG00000035448	=	1
ENSMUSG00000000982 (known) ENSMUSG00000079227	=	1
ENSMUSG00000000982 (predicted) ENSMUSG00000059552	=	1
ENSMUSG00000000982 (predicted) ENSMUSG00000008305	=	1
ENSMUSG00000000982 (predicted) ENSMUSG00000002058	=	1
ENSMUSG00000000982 (predicted) ENSMUSG00000029121	=	1
ENSMUSG00000000982 (predicted) ENSMUSG00000021252	=	1
ENSMUSG00000000982 (predicted) ENSMUSG00000037742	=	1
ENSMUSG00000001016 (predicted) ENSMUSG00000030347	=	1
ENSMUSG00000001016 (predicted) ENSMUSG00000071644	=	1
ENSMUSG00000001016 (predicted) ENSMUSG00000024927	=	1
ENSMUSG00000001016 (predicted) ENSMUSG00000025225	=	1
ENSMUSG00000001016 (predicted) ENSMUSG00000020941	=	1
ENSMUSG00000001017 (predicted) ENSMUSG00000032905	=	1
ENSMUSG00000001018 (predicted) ENSMUSG00000062929	=	1
ENSMUSG00000001018 (predicted) ENSMUSG00000005804	=	1
ENSMUSG00000001018 (predicted) ENSMUSG00000015748	=	1
ENSMUSG00000001018 (predicted) ENSMUSG00000022339	=	1
ENSMUSG00000001018 (predicted) ENSMUSG00000028949	=	1
ENSMUSG00000001018 (predicted) ENSMUSG00000057667	=	1
ENSMUSG00000001018 (predicted) ENSMUSG00000057531	=	1
ENSMUSG00000001018 (predicted) ENSMUSG00000025201	=	1
ENSMUSG00000001018 (predicted) ENSMUSG00000025939	=	1
ENSMUSG00000001018 (predicted) ENSMUSG00000024563	=	1
ENSMUSG00000001018 (predicted) ENSMUSG00000060708	=	1
ENSMUSG00000001018 (predicted) ENSMUSG00000071644	=	1
ENSMUSG00000001018 (predicted) ENSMUSG00000002055	=	1
ENSMUSG00000001018 (predicted) ENSMUSG00000048540	=	1
ENSMUSG00000001018 (predicted) ENSMUSG00000026478	=	1
ENSMUSG00000001018 (predicted) ENSMUSG00000030717	=	1
ENSMUSG00000001018 (predicted) ENSMUSG00000028431	=	1
ENSMUSG00000001018 (predicted) ENSMUSG00000015932	=	1
ENSMUSG00000001018 (predicted) ENSMUSG00000039536	=	1
ENSMUSG00000001018 (predicted) ENSMUSG00000027287	=	1
ENSMUSG00000001018 (predicted) ENSMUSG00000025920	=	1
ENSMUSG00000001018 (predicted) ENSMUSG00000024926	=	1
ENSMUSG00000001018 (predicted) ENSMUSG00000022305	=	1
ENSMUSG00000001018 (predicted) ENSMUSG00000045694	=	1
ENSMUSG00000001018 (predicted) ENSMUSG00000023018	=	1
ENSMUSG00000001018 (predicted) ENSMUSG00000057506	=	1
ENSMUSG00000001018 (predicted) ENSMUSG00000005202	=	1
ENSMUSG00000001018 (predicted) ENSMUSG00000020659	=	1
ENSMUSG00000001018 (predicted) ENSMUSG00000028234	=	1
ENSMUSG00000001018 (predicted) ENSMUSG00000025535	=	1
ENSMUSG00000001018 (predicted) ENSMUSG00000006930	=	1
ENSMUSG00000001018 (predicted) ENSMUSG00000051251	=	1
ENSMUSG00000001018 (predicted) ENSMUSG00000078619	=	1
ENSMUSG00000001018 (predicted) ENSMUSG00000025349	=	1
ENSMUSG00000001018 (predicted) ENSMUSG00000079907	=	1
ENSMUSG00000001018 (predicted) ENSMUSG00000056201	=	1
ENSMUSG00000001018 (predicted) ENSMUSG00000026764	=	1
ENSMUSG00000001018 (predicted) ENSMUSG00000038909	=	1
ENSMUSG00000001018 (predicted) ENSMUSG00000045159	=	1
ENSMUSG00000001018 (predicted) ENSMUSG00000052337	=	1
ENSMUSG00000001020 (known) ENSMUSG00000044080	=	2
ENSMUSG00000001020 (known) ENSMUSG00000001020	=	2
ENSMUSG00000001020 (predicted) ENSMUSG00000002058	=	1
ENSMUSG00000001021 (predicted) ENSMUSG00000001021	=	1
ENSMUSG00000001025 (predicted) ENSMUSG00000033208	=	1
ENSMUSG00000001025 (predicted) ENSMUSG00000059923	=	1
ENSMUSG00000001025 (predicted) ENSMUSG00000001025	=	1
ENSMUSG00000001029 (known) ENSMUSG00000032050	=	1
ENSMUSG00000001029 (predicted) ENSMUSG00000052397	=	1
ENSMUSG00000001034 (predicted) ENSMUSG00000058444	=	1
ENSMUSG00000001034 (predicted) ENSMUSG00000005583	=	1
ENSMUSG00000001036 (known) ENSMUSG00000018326	=	1
ENSMUSG00000001036 (predicted) ENSMUSG00000014771	=	1
ENSMUSG00000001036 (predicted) ENSMUSG00000027796	=	1
ENSMUSG00000001036 (predicted) ENSMUSG00000062078	=	1
ENSMUSG00000001036 (predicted) ENSMUSG00000069044	=	1
ENSMUSG00000001036 (predicted) ENSMUSG00000020782	=	0.93
ENSMUSG00000001036 (predicted) ENSMUSG00000020271	=	1
ENSMUSG00000001036 (predicted) ENSMUSG00000051396	=	1.94
ENSMUSG00000001036 (predicted) ENSMUSG00000022829	=	0.87
ENSMUSG00000001036 (predicted) ENSMUSG00000026058	=	1
ENSMUSG00000001036 (predicted) ENSMUSG00000031681	=	1
ENSMUSG00000001036 (predicted) ENSMUSG00000028557	=	1
ENSMUSG00000001036 (predicted) ENSMUSG00000035203	=	1
ENSMUSG00000001036 (predicted) ENSMUSG00000028552	=	1
ENSMUSG00000001036 (predicted) ENSMUSG00000028790	=	1
ENSMUSG00000001036 (predicted) ENSMUSG00000002635	=	1
ENSMUSG00000001036 (predicted) ENSMUSG00000067284	=	1.98
ENSMUSG00000001036 (predicted) ENSMUSG00000010080	=	1
ENSMUSG00000001036 (predicted) ENSMUSG00000007033	=	1.98
ENSMUSG00000001036 (predicted) ENSMUSG00000001036	=	1
ENSMUSG00000001036 (predicted) ENSMUSG00000028581	=	1
ENSMUSG00000001036 (predicted) ENSMUSG00000047126	=	1
ENSMUSG00000001036 (predicted) ENSMUSG00000024949	=	1
ENSMUSG00000001036 (predicted) ENSMUSG00000056167	=	1
ENSMUSG00000001036 (predicted) ENSMUSG00000022332	=	1
ENSMUSG00000001036 (predicted) ENSMUSG00000025217	=	1
ENSMUSG00000001036 (predicted) ENSMUSG00000029657	=	1
ENSMUSG00000001036 (predicted) ENSMUSG00000021540	=	1
ENSMUSG00000001036 (predicted) ENSMUSG00000015656	=	2
ENSMUSG00000001036 (predicted) ENSMUSG00000019790	=	0.93
ENSMUSG00000001036 (predicted) ENSMUSG00000059814	=	2
ENSMUSG00000001036 (predicted) ENSMUSG00000032932	=	1
ENSMUSG00000001036 (predicted) ENSMUSG00000059970	=	1.98
ENSMUSG00000001036 (predicted) ENSMUSG00000026972	=	0.8
ENSMUSG00000001036 (predicted) ENSMUSG00000067283	=	1.98
ENSMUSG00000001036 (predicted) ENSMUSG00000073380	=	0.9
ENSMUSG00000001036 (predicted) ENSMUSG00000025757	=	1
ENSMUSG00000001036 (predicted) ENSMUSG00000020536	=	0.93
ENSMUSG00000001036 (predicted) ENSMUSG00000040359	=	1
ENSMUSG00000001036 (predicted) ENSMUSG00000031010	=	1
ENSMUSG00000001036 (predicted) ENSMUSG00000020361	=	1
ENSMUSG00000001036 (predicted) ENSMUSG00000050439	=	1
ENSMUSG00000001039 (predicted) ENSMUSG00000021686	=	1
ENSMUSG00000001039 (predicted) ENSMUSG00000020051	=	1
ENSMUSG00000001039 (predicted) ENSMUSG00000063439	=	1
ENSMUSG00000001039 (predicted) ENSMUSG00000025008	=	1
ENSMUSG00000001039 (predicted) ENSMUSG00000027080	=	1
ENSMUSG00000001039 (predicted) ENSMUSG00000062444	=	1
ENSMUSG00000001039 (predicted) ENSMUSG00000038593	=	1
ENSMUSG00000001039 (predicted) ENSMUSG00000029386	=	1
ENSMUSG00000001039 (predicted) ENSMUSG00000040112	=	1
ENSMUSG00000001039 (predicted) ENSMUSG00000017264	=	1
ENSMUSG00000001052 (predicted) ENSMUSG00000043716	=	1
ENSMUSG00000001052 (predicted) ENSMUSG00000056904	=	2
ENSMUSG00000001052 (predicted) ENSMUSG00000047554	=	1
ENSMUSG00000001052 (predicted) ENSMUSG00000034168	=	1
ENSMUSG00000001052 (predicted) ENSMUSG00000035325	=	1
ENSMUSG00000001052 (predicted) ENSMUSG00000072235	=	2
ENSMUSG00000001052 (predicted) ENSMUSG00000022816	=	1
ENSMUSG00000001052 (predicted) ENSMUSG00000017132	=	1
ENSMUSG00000001052 (predicted) ENSMUSG00000063986	=	1
ENSMUSG00000001052 (predicted) ENSMUSG00000026857	=	1
ENSMUSG00000001052 (predicted) ENSMUSG00000044030	=	1
ENSMUSG00000001052 (predicted) ENSMUSG00000007033	=	2.98
ENSMUSG00000001052 (predicted) ENSMUSG00000051396	=	2.94
ENSMUSG00000001052 (predicted) ENSMUSG00000032513	=	2
ENSMUSG00000001052 (predicted) ENSMUSG00000019852	=	1
ENSMUSG00000001052 (predicted) ENSMUSG00000057342	=	1
ENSMUSG00000001052 (predicted) ENSMUSG00000062328	=	1
ENSMUSG00000001052 (predicted) ENSMUSG00000021799	=	0.91
ENSMUSG00000001052 (predicted) ENSMUSG00000025922	=	1
ENSMUSG00000001052 (predicted) ENSMUSG00000067702	=	2
ENSMUSG00000001052 (predicted) ENSMUSG00000031297	=	0.94
ENSMUSG00000001052 (predicted) ENSMUSG00000032399	=	2
ENSMUSG00000001052 (predicted) ENSMUSG00000003269	=	1
ENSMUSG00000001052 (predicted) ENSMUSG00000066475	=	1
ENSMUSG00000001052 (predicted) ENSMUSG00000025134	=	1
ENSMUSG00000001052 (predicted) ENSMUSG00000067851	=	1
ENSMUSG00000001052 (predicted) ENSMUSG00000079884	=	1
ENSMUSG00000001052 (predicted) ENSMUSG00000059970	=	2.97
ENSMUSG00000001052 (predicted) ENSMUSG00000078154	=	1
ENSMUSG00000001052 (predicted) ENSMUSG00000024135	=	1
ENSMUSG00000001052 (predicted) ENSMUSG00000069072	=	1
ENSMUSG00000001052 (predicted) ENSMUSG00000041346	=	1
ENSMUSG00000001052 (predicted) ENSMUSG00000059814	=	3
ENSMUSG00000001052 (predicted) ENSMUSG00000031596	=	0.88
ENSMUSG00000001052 (predicted) ENSMUSG00000008682	=	1
ENSMUSG00000001052 (predicted) ENSMUSG00000041777	=	1
ENSMUSG00000001052 (predicted) ENSMUSG00000029309	=	1
ENSMUSG00000001052 (predicted) ENSMUSG00000024856	=	1
ENSMUSG00000001052 (predicted) ENSMUSG00000045316	=	1
ENSMUSG00000001052 (predicted) ENSMUSG00000056076	=	1
ENSMUSG00000001052 (predicted) ENSMUSG00000031708	=	1
ENSMUSG00000001052 (predicted) ENSMUSG00000026202	=	2
ENSMUSG00000001052 (predicted) ENSMUSG00000041313	=	0.89
ENSMUSG00000001052 (predicted) ENSMUSG00000030298	=	1
ENSMUSG00000001052 (predicted) ENSMUSG00000053208	=	2
ENSMUSG00000001052 (predicted) ENSMUSG00000054753	=	0.88
ENSMUSG00000001052 (predicted) ENSMUSG00000066714	=	1
ENSMUSG00000001052 (predicted) ENSMUSG00000045694	=	1
ENSMUSG00000001052 (predicted) ENSMUSG00000034994	=	1
ENSMUSG00000001052 (predicted) ENSMUSG00000035596	=	1
ENSMUSG00000001052 (predicted) ENSMUSG00000037798	=	1
ENSMUSG00000001052 (predicted) ENSMUSG00000032932	=	2
ENSMUSG00000001052 (predicted) ENSMUSG00000020918	=	2
ENSMUSG00000001052 (predicted) ENSMUSG00000074582	=	1
ENSMUSG00000001052 (predicted) ENSMUSG00000015656	=	3
ENSMUSG00000001052 (predicted) ENSMUSG00000018593	=	1
ENSMUSG00000001052 (predicted) ENSMUSG00000036073	=	1
ENSMUSG00000001052 (predicted) ENSMUSG00000028234	=	1
ENSMUSG00000001052 (predicted) ENSMUSG00000067274	=	1
ENSMUSG00000001052 (predicted) ENSMUSG00000018008	=	1
ENSMUSG00000001052 (predicted) ENSMUSG00000027522	=	1
ENSMUSG00000001052 (predicted) ENSMUSG00000045159	=	1
ENSMUSG00000001052 (predicted) ENSMUSG00000040113	=	1
ENSMUSG00000001052 (predicted) ENSMUSG00000027879	=	1
ENSMUSG00000001052 (predicted) ENSMUSG00000002052	=	1
ENSMUSG00000001052 (predicted) ENSMUSG00000053907	=	1
ENSMUSG00000001052 (predicted) ENSMUSG00000028708	=	1
ENSMUSG00000001052 (predicted) ENSMUSG00000027108	=	1
ENSMUSG00000001052 (predicted) ENSMUSG00000026924	=	2
ENSMUSG00000001052 (predicted) ENSMUSG00000061536	=	1
ENSMUSG00000001052 (predicted) ENSMUSG00000069392	=	1
ENSMUSG00000001052 (predicted) ENSMUSG00000029250	=	1
ENSMUSG00000001052 (predicted) ENSMUSG00000058927	=	1
ENSMUSG00000001052 (predicted) ENSMUSG00000029390	=	1
ENSMUSG00000001052 (predicted) ENSMUSG00000021540	=	1
ENSMUSG00000001052 (predicted) ENSMUSG00000020986	=	2
ENSMUSG00000001052 (predicted) ENSMUSG00000021939	=	1
ENSMUSG00000001052 (predicted) ENSMUSG00000034312	=	1
ENSMUSG00000001052 (predicted) ENSMUSG00000014959	=	2
ENSMUSG00000001052 (predicted) ENSMUSG00000021216	=	2
ENSMUSG00000001052 (predicted) ENSMUSG00000026589	=	2
ENSMUSG00000001052 (predicted) ENSMUSG00000067283	=	2.98
ENSMUSG00000001052 (predicted) ENSMUSG00000040797	=	1
ENSMUSG00000001052 (predicted) ENSMUSG00000060244	=	1
ENSMUSG00000001052 (predicted) ENSMUSG00000054284	=	1
ENSMUSG00000001052 (predicted) ENSMUSG00000080014	=	1
ENSMUSG00000001052 (predicted) ENSMUSG00000021248	=	1
ENSMUSG00000001052 (predicted) ENSMUSG00000027323	=	1
ENSMUSG00000001052 (predicted) ENSMUSG00000072489	=	1
ENSMUSG00000001052 (predicted) ENSMUSG00000074460	=	1
ENSMUSG00000001052 (predicted) ENSMUSG00000041115	=	1
ENSMUSG00000001052 (predicted) ENSMUSG00000061878	=	0.97
ENSMUSG00000001052 (predicted) ENSMUSG00000027796	=	1
ENSMUSG00000001052 (predicted) ENSMUSG00000010110	=	2
ENSMUSG00000001052 (predicted) ENSMUSG00000058558	=	1
ENSMUSG00000001052 (predicted) ENSMUSG00000049537	=	1
ENSMUSG00000001052 (predicted) ENSMUSG00000006273	=	1
ENSMUSG00000001052 (predicted) ENSMUSG00000062813	=	1
ENSMUSG00000001052 (predicted) ENSMUSG00000034473	=	1
ENSMUSG00000001052 (predicted) ENSMUSG00000004317	=	1
ENSMUSG00000001052 (predicted) ENSMUSG00000027429	=	2
ENSMUSG00000001052 (predicted) ENSMUSG00000018001	=	1
ENSMUSG00000001052 (predicted) ENSMUSG00000056436	=	1
ENSMUSG00000001052 (predicted) ENSMUSG00000060499	=	1
ENSMUSG00000001052 (predicted) ENSMUSG00000023004	=	2
ENSMUSG00000001052 (predicted) ENSMUSG00000024039	=	2
ENSMUSG00000001052 (predicted) ENSMUSG00000029394	=	1
ENSMUSG00000001052 (predicted) ENSMUSG00000063888	=	1
ENSMUSG00000001052 (predicted) ENSMUSG00000004815	=	1
ENSMUSG00000001052 (predicted) ENSMUSG00000030137	=	2
ENSMUSG00000001052 (predicted) ENSMUSG00000004319	=	1
ENSMUSG00000001052 (predicted) ENSMUSG00000008450	=	0.98
ENSMUSG00000001052 (predicted) ENSMUSG00000043091	=	2
ENSMUSG00000001052 (predicted) ENSMUSG00000020190	=	1
ENSMUSG00000001052 (predicted) ENSMUSG00000067284	=	2.98
ENSMUSG00000001052 (predicted) ENSMUSG00000063694	=	1
ENSMUSG00000001052 (predicted) ENSMUSG00000031681	=	1
ENSMUSG00000001052 (predicted) ENSMUSG00000006269	=	1
ENSMUSG00000001052 (predicted) ENSMUSG00000051984	=	1
ENSMUSG00000001052 (predicted) ENSMUSG00000067338	=	2
ENSMUSG00000001052 (predicted) ENSMUSG00000051495	=	1
ENSMUSG00000001052 (predicted) ENSMUSG00000022756	=	1
ENSMUSG00000001053 (predicted) ENSMUSG00000062190	=	1
ENSMUSG00000001053 (predicted) ENSMUSG00000075302	=	1
ENSMUSG00000001053 (predicted) ENSMUSG00000013367	=	0.93
ENSMUSG00000001053 (predicted) ENSMUSG00000026000	=	1
ENSMUSG00000001053 (predicted) ENSMUSG00000034105	=	1
ENSMUSG00000001053 (predicted) ENSMUSG00000041459	=	1
ENSMUSG00000001053 (predicted) ENSMUSG00000030759	=	0.8
ENSMUSG00000001053 (predicted) ENSMUSG00000022109	=	1
ENSMUSG00000001053 (predicted) ENSMUSG00000040037	=	0.9
ENSMUSG00000001053 (predicted) ENSMUSG00000059974	=	0.78
ENSMUSG00000001053 (predicted) ENSMUSG00000028946	=	0.96
ENSMUSG00000001053 (predicted) ENSMUSG00000020745	=	1
ENSMUSG00000001053 (predicted) ENSMUSG00000061080	=	0.89
ENSMUSG00000001053 (predicted) ENSMUSG00000026812	=	1
ENSMUSG00000001053 (predicted) ENSMUSG00000062257	=	0.82
ENSMUSG00000001053 (predicted) ENSMUSG00000030303	=	0.83
ENSMUSG00000001053 (predicted) ENSMUSG00000047379	=	0.8
ENSMUSG00000001053 (predicted) ENSMUSG00000018363	=	1
ENSMUSG00000001053 (predicted) ENSMUSG00000047344	=	1
ENSMUSG00000001054 (predicted) ENSMUSG00000027573	=	1
ENSMUSG00000001054 (predicted) ENSMUSG00000018427	=	1
ENSMUSG00000001054 (predicted) ENSMUSG00000039770	=	1
ENSMUSG00000001054 (predicted) ENSMUSG00000001054	=	1
ENSMUSG00000001054 (predicted) ENSMUSG00000024515	=	1
ENSMUSG00000001054 (predicted) ENSMUSG00000033161	=	1
ENSMUSG00000001054 (predicted) ENSMUSG00000042675	=	1
ENSMUSG00000001054 (predicted) ENSMUSG00000005202	=	1
ENSMUSG00000001054 (predicted) ENSMUSG00000040907	=	1
ENSMUSG00000001054 (predicted) ENSMUSG00000052798	=	1
ENSMUSG00000001054 (predicted) ENSMUSG00000022773	=	1
ENSMUSG00000001054 (predicted) ENSMUSG00000022476	=	1
ENSMUSG00000001054 (predicted) ENSMUSG00000038733	=	1
ENSMUSG00000001054 (predicted) ENSMUSG00000007097	=	1
ENSMUSG00000001054 (predicted) ENSMUSG00000034059	=	1
ENSMUSG00000001054 (predicted) ENSMUSG00000002222	=	1
ENSMUSG00000001054 (predicted) ENSMUSG00000009079	=	1
ENSMUSG00000001054 (predicted) ENSMUSG00000007107	=	1
ENSMUSG00000001056 (predicted) ENSMUSG00000028010	=	1
ENSMUSG00000001056 (predicted) ENSMUSG00000025762	=	1
ENSMUSG00000001056 (predicted) ENSMUSG00000067274	=	1
ENSMUSG00000001056 (predicted) ENSMUSG00000027628	=	1
ENSMUSG00000001056 (predicted) ENSMUSG00000070428	=	1
ENSMUSG00000001056 (predicted) ENSMUSG00000059814	=	1
ENSMUSG00000001056 (predicted) ENSMUSG00000080056	=	1
ENSMUSG00000001056 (predicted) ENSMUSG00000037814	=	0.9
ENSMUSG00000001056 (predicted) ENSMUSG00000024906	=	1
ENSMUSG00000001056 (predicted) ENSMUSG00000079956	=	1
ENSMUSG00000001056 (predicted) ENSMUSG00000051396	=	0.97
ENSMUSG00000001056 (predicted) ENSMUSG00000071671	=	1
ENSMUSG00000001056 (predicted) ENSMUSG00000022283	=	1
ENSMUSG00000001056 (predicted) ENSMUSG00000027133	=	1
ENSMUSG00000001056 (predicted) ENSMUSG00000037331	=	0.88
ENSMUSG00000001056 (predicted) ENSMUSG00000007033	=	0.99
ENSMUSG00000001056 (predicted) ENSMUSG00000020850	=	1
ENSMUSG00000001056 (predicted) ENSMUSG00000014907	=	1
ENSMUSG00000001056 (predicted) ENSMUSG00000018858	=	1
ENSMUSG00000001056 (predicted) ENSMUSG00000016409	=	1
ENSMUSG00000001056 (predicted) ENSMUSG00000080055	=	1
ENSMUSG00000001056 (predicted) ENSMUSG00000062867	=	2
ENSMUSG00000001056 (predicted) ENSMUSG00000032932	=	1
ENSMUSG00000001056 (predicted) ENSMUSG00000058558	=	1
ENSMUSG00000001056 (predicted) ENSMUSG00000032399	=	2
ENSMUSG00000001056 (predicted) ENSMUSG00000054582	=	1
ENSMUSG00000001056 (predicted) ENSMUSG00000021217	=	0.86
ENSMUSG00000001056 (predicted) ENSMUSG00000001674	=	1
ENSMUSG00000001056 (predicted) ENSMUSG00000046865	=	1
ENSMUSG00000001056 (predicted) ENSMUSG00000025047	=	1
ENSMUSG00000001056 (predicted) ENSMUSG00000061787	=	1
ENSMUSG00000001056 (predicted) ENSMUSG00000047676	=	1
ENSMUSG00000001056 (predicted) ENSMUSG00000039660	=	1
ENSMUSG00000001056 (predicted) ENSMUSG00000032410	=	1
ENSMUSG00000001056 (predicted) ENSMUSG00000003500	=	1.97
ENSMUSG00000001056 (predicted) ENSMUSG00000067125	=	1
ENSMUSG00000001056 (predicted) ENSMUSG00000062582	=	1
ENSMUSG00000001056 (predicted) ENSMUSG00000068599	=	1
ENSMUSG00000001056 (predicted) ENSMUSG00000046982	=	0.92
ENSMUSG00000001056 (predicted) ENSMUSG00000060209	=	1
ENSMUSG00000001056 (predicted) ENSMUSG00000067367	=	1
ENSMUSG00000001056 (predicted) ENSMUSG00000015656	=	1
ENSMUSG00000001056 (predicted) ENSMUSG00000003660	=	1
ENSMUSG00000001056 (predicted) ENSMUSG00000022557	=	1
ENSMUSG00000001056 (predicted) ENSMUSG00000051732	=	1
ENSMUSG00000001056 (predicted) ENSMUSG00000059395	=	1
ENSMUSG00000001056 (predicted) ENSMUSG00000011257	=	1
ENSMUSG00000001056 (predicted) ENSMUSG00000050244	=	1
ENSMUSG00000001056 (predicted) ENSMUSG00000050667	=	1
ENSMUSG00000001056 (predicted) ENSMUSG00000038299	=	1
ENSMUSG00000001056 (predicted) ENSMUSG00000062093	=	1
ENSMUSG00000001056 (predicted) ENSMUSG00000039929	=	1
ENSMUSG00000001056 (predicted) ENSMUSG00000039148	=	1
ENSMUSG00000001056 (predicted) ENSMUSG00000059970	=	0.99
ENSMUSG00000001056 (predicted) ENSMUSG00000067284	=	0.99
ENSMUSG00000001056 (predicted) ENSMUSG00000051062	=	1
ENSMUSG00000001056 (predicted) ENSMUSG00000047907	=	1
ENSMUSG00000001056 (predicted) ENSMUSG00000002658	=	1
ENSMUSG00000001056 (predicted) ENSMUSG00000032518	=	1
ENSMUSG00000001056 (predicted) ENSMUSG00000034994	=	1
ENSMUSG00000001056 (predicted) ENSMUSG00000059820	=	1
ENSMUSG00000001056 (predicted) ENSMUSG00000046173	=	1
ENSMUSG00000001056 (predicted) ENSMUSG00000034732	=	1
ENSMUSG00000001056 (predicted) ENSMUSG00000050978	=	1
ENSMUSG00000001056 (predicted) ENSMUSG00000027164	=	1
ENSMUSG00000001056 (predicted) ENSMUSG00000058600	=	1
ENSMUSG00000001056 (predicted) ENSMUSG00000027404	=	1
ENSMUSG00000001056 (predicted) ENSMUSG00000031403	=	1
ENSMUSG00000001056 (predicted) ENSMUSG00000067283	=	0.99
ENSMUSG00000001056 (predicted) ENSMUSG00000079874	=	1
ENSMUSG00000001065 (predicted) ENSMUSG00000046876	=	1
ENSMUSG00000001065 (predicted) ENSMUSG00000028807	=	1
ENSMUSG00000001082 (predicted) ENSMUSG00000001440	=	1
ENSMUSG00000001082 (predicted) ENSMUSG00000032262	=	1.91
ENSMUSG00000001082 (predicted) ENSMUSG00000037656	=	1
ENSMUSG00000001082 (predicted) ENSMUSG00000041220	=	1.84
ENSMUSG00000001082 (predicted) ENSMUSG00000039427	=	1
ENSMUSG00000001082 (predicted) ENSMUSG00000017721	=	1
ENSMUSG00000001082 (predicted) ENSMUSG00000027195	=	1
ENSMUSG00000001082 (predicted) ENSMUSG00000021364	=	1.92
ENSMUSG00000001082 (predicted) ENSMUSG00000027454	=	1
ENSMUSG00000001082 (predicted) ENSMUSG00000006390	=	1.92
ENSMUSG00000001082 (predicted) ENSMUSG00000033379	=	1
ENSMUSG00000001082 (predicted) ENSMUSG00000032180	=	0.9
ENSMUSG00000001082 (predicted) ENSMUSG00000032018	=	1
ENSMUSG00000001082 (predicted) ENSMUSG00000021696	=	1.96
ENSMUSG00000001082 (predicted) ENSMUSG00000032349	=	1.96
ENSMUSG00000001082 (predicted) ENSMUSG00000031604	=	1
ENSMUSG00000001082 (predicted) ENSMUSG00000063406	=	0.92
ENSMUSG00000001082 (predicted) ENSMUSG00000034189	=	1
ENSMUSG00000001082 (predicted) ENSMUSG00000033122	=	1
ENSMUSG00000001082 (predicted) ENSMUSG00000019802	=	1
ENSMUSG00000001082 (predicted) ENSMUSG00000028757	=	1
ENSMUSG00000001082 (predicted) ENSMUSG00000027397	=	1
ENSMUSG00000001082 (predicted) ENSMUSG00000038754	=	1.91
ENSMUSG00000001082 (predicted) ENSMUSG00000031233	=	0.84
ENSMUSG00000001082 (predicted) ENSMUSG00000024121	=	1.89
ENSMUSG00000001082 (predicted) ENSMUSG00000036298	=	1
ENSMUSG00000001082 (predicted) ENSMUSG00000062070	=	0.87
ENSMUSG00000001089 (predicted) ENSMUSG00000059923	=	1
ENSMUSG00000001095 (predicted) ENSMUSG00000072492	=	1
ENSMUSG00000001095 (predicted) ENSMUSG00000045136	=	1
ENSMUSG00000001095 (predicted) ENSMUSG00000078142	=	1
ENSMUSG00000001095 (predicted) ENSMUSG00000002319	=	0.95
ENSMUSG00000001095 (predicted) ENSMUSG00000069236	=	1
ENSMUSG00000001095 (predicted) ENSMUSG00000023004	=	1
ENSMUSG00000001095 (predicted) ENSMUSG00000070408	=	1
ENSMUSG00000001095 (predicted) ENSMUSG00000014907	=	1.95
ENSMUSG00000001095 (predicted) ENSMUSG00000078308	=	1
ENSMUSG00000001095 (predicted) ENSMUSG00000078592	=	1
ENSMUSG00000001095 (predicted) ENSMUSG00000070025	=	1
ENSMUSG00000001095 (predicted) ENSMUSG00000078967	=	1
ENSMUSG00000001095 (predicted) ENSMUSG00000021216	=	1
ENSMUSG00000001095 (predicted) ENSMUSG00000006269	=	1
ENSMUSG00000001095 (predicted) ENSMUSG00000063885	=	1
ENSMUSG00000001095 (predicted) ENSMUSG00000078573	=	1
ENSMUSG00000001095 (predicted) ENSMUSG00000078636	=	1
ENSMUSG00000001095 (predicted) ENSMUSG00000062591	=	1
ENSMUSG00000001095 (predicted) ENSMUSG00000070284	=	1
ENSMUSG00000001095 (predicted) ENSMUSG00000072235	=	1
ENSMUSG00000001095 (predicted) ENSMUSG00000001473	=	1
ENSMUSG00000001095 (predicted) ENSMUSG00000070282	=	1
ENSMUSG00000001095 (predicted) ENSMUSG00000079558	=	1
ENSMUSG00000001095 (predicted) ENSMUSG00000033122	=	1
ENSMUSG00000001095 (predicted) ENSMUSG00000067702	=	1
ENSMUSG00000001095 (predicted) ENSMUSG00000047676	=	1
ENSMUSG00000001095 (predicted) ENSMUSG00000078370	=	1
ENSMUSG00000001095 (predicted) ENSMUSG00000078162	=	1
ENSMUSG00000001095 (predicted) ENSMUSG00000006273	=	1
ENSMUSG00000001095 (predicted) ENSMUSG00000033021	=	1
ENSMUSG00000001095 (predicted) ENSMUSG00000001768	=	1
ENSMUSG00000001095 (predicted) ENSMUSG00000078300	=	1
ENSMUSG00000001095 (predicted) ENSMUSG00000041237	=	0.98
ENSMUSG00000001095 (predicted) ENSMUSG00000070490	=	1
ENSMUSG00000001095 (predicted) ENSMUSG00000034189	=	1
ENSMUSG00000001095 (predicted) ENSMUSG00000067338	=	1
ENSMUSG00000001095 (predicted) ENSMUSG00000078191	=	1
ENSMUSG00000001095 (predicted) ENSMUSG00000043091	=	1
ENSMUSG00000001095 (predicted) ENSMUSG00000044456	=	1
ENSMUSG00000001095 (predicted) ENSMUSG00000079360	=	1
ENSMUSG00000001095 (predicted) ENSMUSG00000026202	=	1
ENSMUSG00000001095 (predicted) ENSMUSG00000036752	=	1
ENSMUSG00000001095 (predicted) ENSMUSG00000078965	=	1
ENSMUSG00000001095 (predicted) ENSMUSG00000032294	=	1
ENSMUSG00000001095 (predicted) ENSMUSG00000080155	=	1
ENSMUSG00000001095 (predicted) ENSMUSG00000058672	=	1
ENSMUSG00000001095 (predicted) ENSMUSG00000061099	=	1
ENSMUSG00000001095 (predicted) ENSMUSG00000016255	=	1
ENSMUSG00000001095 (predicted) ENSMUSG00000024883	=	1
ENSMUSG00000001095 (predicted) ENSMUSG00000051735	=	1
ENSMUSG00000001095 (predicted) ENSMUSG00000001525	=	1
ENSMUSG00000001095 (predicted) ENSMUSG00000046610	=	0.91
ENSMUSG00000001095 (predicted) ENSMUSG00000024078	=	0.9
ENSMUSG00000001095 (predicted) ENSMUSG00000071813	=	1
ENSMUSG00000001095 (predicted) ENSMUSG00000027195	=	1
ENSMUSG00000001095 (predicted) ENSMUSG00000055676	=	1
ENSMUSG00000001095 (predicted) ENSMUSG00000070443	=	1
ENSMUSG00000001095 (predicted) ENSMUSG00000057666	=	1
ENSMUSG00000001095 (predicted) ENSMUSG00000062380	=	1
ENSMUSG00000001095 (predicted) ENSMUSG00000080303	=	1
ENSMUSG00000001095 (predicted) ENSMUSG00000078088	=	1
ENSMUSG00000001095 (predicted) ENSMUSG00000080296	=	1
ENSMUSG00000001095 (predicted) ENSMUSG00000032518	=	1
ENSMUSG00000001095 (predicted) ENSMUSG00000079501	=	1
ENSMUSG00000001095 (predicted) ENSMUSG00000056904	=	1
ENSMUSG00000001095 (predicted) ENSMUSG00000079874	=	1
ENSMUSG00000001095 (predicted) ENSMUSG00000073212	=	1
ENSMUSG00000001095 (predicted) ENSMUSG00000030137	=	1
ENSMUSG00000001098 (predicted) ENSMUSG00000023952	=	1
ENSMUSG00000001098 (predicted) ENSMUSG00000004364	=	1
ENSMUSG00000001098 (predicted) ENSMUSG00000049969	=	1
ENSMUSG00000001100 (predicted) ENSMUSG00000005483	=	1
ENSMUSG00000001100 (predicted) ENSMUSG00000015357	=	1
ENSMUSG00000001100 (predicted) ENSMUSG00000028035	=	1
ENSMUSG00000001100 (predicted) ENSMUSG00000027342	=	1
ENSMUSG00000001100 (predicted) ENSMUSG00000022010	=	1
ENSMUSG00000001100 (predicted) ENSMUSG00000020471	=	1
ENSMUSG00000001100 (predicted) ENSMUSG00000036052	=	1
ENSMUSG00000001100 (predicted) ENSMUSG00000040824	=	1
ENSMUSG00000001100 (predicted) ENSMUSG00000037852	=	1
ENSMUSG00000001100 (predicted) ENSMUSG00000020412	=	1
ENSMUSG00000001100 (predicted) ENSMUSG00000030708	=	1
ENSMUSG00000001100 (predicted) ENSMUSG00000062678	=	1
ENSMUSG00000001100 (predicted) ENSMUSG00000068877	=	1
ENSMUSG00000001100 (predicted) ENSMUSG00000063166	=	1
ENSMUSG00000001100 (predicted) ENSMUSG00000068874	=	1
ENSMUSG00000001105 (predicted) ENSMUSG00000055553	=	1
ENSMUSG00000001105 (predicted) ENSMUSG00000020792	=	1
ENSMUSG00000001105 (predicted) ENSMUSG00000026782	=	1
ENSMUSG00000001105 (predicted) ENSMUSG00000028771	=	1
ENSMUSG00000001105 (predicted) ENSMUSG00000025646	=	1
ENSMUSG00000001119 (predicted) ENSMUSG00000029528	=	1
ENSMUSG00000001120 (predicted) ENSMUSG00000032932	=	1
ENSMUSG00000001120 (predicted) ENSMUSG00000054582	=	1
ENSMUSG00000001120 (predicted) ENSMUSG00000021111	=	1
ENSMUSG00000001120 (predicted) ENSMUSG00000051396	=	0.97
ENSMUSG00000001120 (predicted) ENSMUSG00000051732	=	1
ENSMUSG00000001120 (predicted) ENSMUSG00000034681	=	1
ENSMUSG00000001120 (predicted) ENSMUSG00000046173	=	1
ENSMUSG00000001120 (predicted) ENSMUSG00000022283	=	1
ENSMUSG00000001120 (predicted) ENSMUSG00000003500	=	1
ENSMUSG00000001120 (predicted) ENSMUSG00000030411	=	1
ENSMUSG00000001120 (predicted) ENSMUSG00000062093	=	1
ENSMUSG00000001120 (predicted) ENSMUSG00000007033	=	0.99
ENSMUSG00000001120 (predicted) ENSMUSG00000061104	=	1
ENSMUSG00000001120 (predicted) ENSMUSG00000060244	=	1
ENSMUSG00000001120 (predicted) ENSMUSG00000029657	=	1
ENSMUSG00000001120 (predicted) ENSMUSG00000002107	=	0.94
ENSMUSG00000001120 (predicted) ENSMUSG00000025757	=	1
ENSMUSG00000001120 (predicted) ENSMUSG00000021047	=	1
ENSMUSG00000001120 (predicted) ENSMUSG00000044147	=	1
ENSMUSG00000001120 (predicted) ENSMUSG00000017404	=	1
ENSMUSG00000001120 (predicted) ENSMUSG00000006498	=	1
ENSMUSG00000001120 (predicted) ENSMUSG00000059814	=	1
ENSMUSG00000001120 (predicted) ENSMUSG00000028134	=	1
ENSMUSG00000001120 (predicted) ENSMUSG00000025134	=	1
ENSMUSG00000001120 (predicted) ENSMUSG00000067284	=	0.99
ENSMUSG00000001120 (predicted) ENSMUSG00000071856	=	1
ENSMUSG00000001120 (predicted) ENSMUSG00000067283	=	0.99
ENSMUSG00000001120 (predicted) ENSMUSG00000080055	=	1
ENSMUSG00000001120 (predicted) ENSMUSG00000029203	=	1
ENSMUSG00000001120 (predicted) ENSMUSG00000062867	=	1
ENSMUSG00000001120 (predicted) ENSMUSG00000034732	=	1
ENSMUSG00000001120 (predicted) ENSMUSG00000050667	=	1
ENSMUSG00000001120 (predicted) ENSMUSG00000079956	=	1
ENSMUSG00000001120 (predicted) ENSMUSG00000002679	=	1
ENSMUSG00000001120 (predicted) ENSMUSG00000020273	=	1
ENSMUSG00000001120 (predicted) ENSMUSG00000011257	=	1
ENSMUSG00000001120 (predicted) ENSMUSG00000021963	=	1
ENSMUSG00000001120 (predicted) ENSMUSG00000027170	=	1
ENSMUSG00000001120 (predicted) ENSMUSG00000020361	=	1
ENSMUSG00000001120 (predicted) ENSMUSG00000059970	=	0.99
ENSMUSG00000001120 (predicted) ENSMUSG00000080056	=	1
ENSMUSG00000001120 (predicted) ENSMUSG00000029524	=	1
ENSMUSG00000001120 (predicted) ENSMUSG00000074817	=	1
ENSMUSG00000001120 (predicted) ENSMUSG00000015656	=	1
ENSMUSG00000001120 (predicted) ENSMUSG00000005506	=	0.91
ENSMUSG00000001120 (predicted) ENSMUSG00000025349	=	1
ENSMUSG00000001120 (predicted) ENSMUSG00000028394	=	1
ENSMUSG00000001127 (known) ENSMUSG00000030265	=	2
ENSMUSG00000001127 (known) ENSMUSG00000025499	=	3
ENSMUSG00000001127 (known) ENSMUSG00000063358	=	1
ENSMUSG00000001127 (predicted) ENSMUSG00000051615	=	1
ENSMUSG00000001127 (predicted) ENSMUSG00000020467	=	1
ENSMUSG00000001127 (predicted) ENSMUSG00000058444	=	1
ENSMUSG00000001127 (predicted) ENSMUSG00000062083	=	1
ENSMUSG00000001127 (predicted) ENSMUSG00000068798	=	1
ENSMUSG00000001127 (predicted) ENSMUSG00000038975	=	1
ENSMUSG00000001127 (predicted) ENSMUSG00000047281	=	1
ENSMUSG00000001127 (predicted) ENSMUSG00000003426	=	1
ENSMUSG00000001127 (predicted) ENSMUSG00000076441	=	1
ENSMUSG00000001127 (predicted) ENSMUSG00000021270	=	1
ENSMUSG00000001127 (predicted) ENSMUSG00000055723	=	1
ENSMUSG00000001127 (predicted) ENSMUSG00000022285	=	1
ENSMUSG00000001127 (predicted) ENSMUSG00000002455	=	1
ENSMUSG00000001127 (predicted) ENSMUSG00000032294	=	1
ENSMUSG00000001127 (predicted) ENSMUSG00000003438	=	1
ENSMUSG00000001127 (predicted) ENSMUSG00000001127	=	1
ENSMUSG00000001127 (predicted) ENSMUSG00000020849	=	1
ENSMUSG00000001127 (predicted) ENSMUSG00000058779	=	1
ENSMUSG00000001127 (predicted) ENSMUSG00000050029	=	1
ENSMUSG00000001127 (predicted) ENSMUSG00000051391	=	1
ENSMUSG00000001127 (predicted) ENSMUSG00000019373	=	1
ENSMUSG00000001127 (predicted) ENSMUSG00000052681	=	1
ENSMUSG00000001127 (predicted) ENSMUSG00000050931	=	1
ENSMUSG00000001127 (predicted) ENSMUSG00000018326	=	1
ENSMUSG00000001127 (predicted) ENSMUSG00000016253	=	1
ENSMUSG00000001127 (predicted) ENSMUSG00000026455	=	1
ENSMUSG00000001127 (predicted) ENSMUSG00000046687	=	1
ENSMUSG00000001127 (predicted) ENSMUSG00000025991	=	1
ENSMUSG00000001127 (predicted) ENSMUSG00000002413	=	1
ENSMUSG00000001127 (predicted) ENSMUSG00000004936	=	2
ENSMUSG00000001127 (predicted) ENSMUSG00000028044	=	1
ENSMUSG00000001127 (predicted) ENSMUSG00000063015	=	1
ENSMUSG00000001127 (predicted) ENSMUSG00000062687	=	1
ENSMUSG00000001127 (predicted) ENSMUSG00000023944	=	1
ENSMUSG00000001127 (predicted) ENSMUSG00000035027	=	2
ENSMUSG00000001127 (predicted) ENSMUSG00000036894	=	1
ENSMUSG00000001127 (predicted) ENSMUSG00000040451	=	1
ENSMUSG00000001127 (predicted) ENSMUSG00000002949	=	1
ENSMUSG00000001127 (predicted) ENSMUSG00000027597	=	1
ENSMUSG00000001127 (predicted) ENSMUSG00000022033	=	1
ENSMUSG00000001127 (predicted) ENSMUSG00000074129	=	1
ENSMUSG00000001127 (predicted) ENSMUSG00000018334	=	1
ENSMUSG00000001127 (predicted) ENSMUSG00000018965	=	1
ENSMUSG00000001127 (predicted) ENSMUSG00000027852	=	1
ENSMUSG00000001127 (predicted) ENSMUSG00000061578	=	1
ENSMUSG00000001127 (predicted) ENSMUSG00000062248	=	1
ENSMUSG00000001127 (predicted) ENSMUSG00000002804	=	1
ENSMUSG00000001127 (predicted) ENSMUSG00000076432	=	1
ENSMUSG00000001131 (predicted) ENSMUSG00000025967	=	1
ENSMUSG00000001131 (predicted) ENSMUSG00000041620	=	1
ENSMUSG00000001131 (predicted) ENSMUSG00000053898	=	1
ENSMUSG00000001131 (predicted) ENSMUSG00000020752	=	1
ENSMUSG00000001131 (predicted) ENSMUSG00000020738	=	1
ENSMUSG00000001131 (predicted) ENSMUSG00000043089	=	1
ENSMUSG00000001134 (predicted) ENSMUSG00000037296	=	1
ENSMUSG00000001134 (predicted) ENSMUSG00000024927	=	1
ENSMUSG00000001134 (predicted) ENSMUSG00000027684	=	1
ENSMUSG00000001134 (predicted) ENSMUSG00000020700	=	1
ENSMUSG00000001134 (predicted) ENSMUSG00000030421	=	1
ENSMUSG00000001134 (predicted) ENSMUSG00000054115	=	1
ENSMUSG00000001134 (predicted) ENSMUSG00000006412	=	1
ENSMUSG00000001134 (predicted) ENSMUSG00000001134	=	1
ENSMUSG00000001138 (predicted) ENSMUSG00000071340	=	1
ENSMUSG00000001138 (predicted) ENSMUSG00000047674	=	1
ENSMUSG00000001138 (predicted) ENSMUSG00000066475	=	1
ENSMUSG00000001138 (predicted) ENSMUSG00000030137	=	1
ENSMUSG00000001138 (predicted) ENSMUSG00000078142	=	1
ENSMUSG00000001138 (predicted) ENSMUSG00000070443	=	1
ENSMUSG00000001138 (predicted) ENSMUSG00000078573	=	1
ENSMUSG00000001138 (predicted) ENSMUSG00000063986	=	1
ENSMUSG00000001138 (predicted) ENSMUSG00000080155	=	1
ENSMUSG00000001138 (predicted) ENSMUSG00000043091	=	1
ENSMUSG00000001138 (predicted) ENSMUSG00000078636	=	1
ENSMUSG00000001138 (predicted) ENSMUSG00000072492	=	1
ENSMUSG00000001138 (predicted) ENSMUSG00000026202	=	1
ENSMUSG00000001138 (predicted) ENSMUSG00000078592	=	1
ENSMUSG00000001138 (predicted) ENSMUSG00000023944	=	1
ENSMUSG00000001138 (predicted) ENSMUSG00000078088	=	1
ENSMUSG00000001138 (predicted) ENSMUSG00000078967	=	1
ENSMUSG00000001138 (predicted) ENSMUSG00000079558	=	1
ENSMUSG00000001138 (predicted) ENSMUSG00000033021	=	1
ENSMUSG00000001138 (predicted) ENSMUSG00000028847	=	1
ENSMUSG00000001138 (predicted) ENSMUSG00000070025	=	1
ENSMUSG00000001138 (predicted) ENSMUSG00000067283	=	0.99
ENSMUSG00000001138 (predicted) ENSMUSG00000080014	=	1
ENSMUSG00000001138 (predicted) ENSMUSG00000007033	=	0.99
ENSMUSG00000001138 (predicted) ENSMUSG00000066714	=	1
ENSMUSG00000001138 (predicted) ENSMUSG00000067702	=	1
ENSMUSG00000001138 (predicted) ENSMUSG00000006269	=	1
ENSMUSG00000001138 (predicted) ENSMUSG00000070490	=	1
ENSMUSG00000001138 (predicted) ENSMUSG00000079501	=	1
ENSMUSG00000001138 (predicted) ENSMUSG00000021270	=	1
ENSMUSG00000001138 (predicted) ENSMUSG00000067284	=	0.99
ENSMUSG00000001138 (predicted) ENSMUSG00000063885	=	1
ENSMUSG00000001138 (predicted) ENSMUSG00000067338	=	1
ENSMUSG00000001138 (predicted) ENSMUSG00000061099	=	1
ENSMUSG00000001138 (predicted) ENSMUSG00000002319	=	1
ENSMUSG00000001138 (predicted) ENSMUSG00000031299	=	1
ENSMUSG00000001138 (predicted) ENSMUSG00000032932	=	1
ENSMUSG00000001138 (predicted) ENSMUSG00000029657	=	1
ENSMUSG00000001138 (predicted) ENSMUSG00000059814	=	1
ENSMUSG00000001138 (predicted) ENSMUSG00000072489	=	1
ENSMUSG00000001138 (predicted) ENSMUSG00000079360	=	1
ENSMUSG00000001138 (predicted) ENSMUSG00000015656	=	1
ENSMUSG00000001138 (predicted) ENSMUSG00000025757	=	1
ENSMUSG00000001138 (predicted) ENSMUSG00000020048	=	1
ENSMUSG00000001138 (predicted) ENSMUSG00000072235	=	1
ENSMUSG00000001138 (predicted) ENSMUSG00000031586	=	1
ENSMUSG00000001138 (predicted) ENSMUSG00000023456	=	1
ENSMUSG00000001138 (predicted) ENSMUSG00000078370	=	1
ENSMUSG00000001138 (predicted) ENSMUSG00000055676	=	1
ENSMUSG00000001138 (predicted) ENSMUSG00000070408	=	1
ENSMUSG00000001138 (predicted) ENSMUSG00000008682	=	1
ENSMUSG00000001138 (predicted) ENSMUSG00000061904	=	0.9
ENSMUSG00000001138 (predicted) ENSMUSG00000078308	=	1
ENSMUSG00000001138 (predicted) ENSMUSG00000032263	=	1
ENSMUSG00000001138 (predicted) ENSMUSG00000028788	=	1
ENSMUSG00000001138 (predicted) ENSMUSG00000060499	=	1
ENSMUSG00000001138 (predicted) ENSMUSG00000078965	=	1
ENSMUSG00000001138 (predicted) ENSMUSG00000078162	=	1
ENSMUSG00000001138 (predicted) ENSMUSG00000079874	=	1
ENSMUSG00000001138 (predicted) ENSMUSG00000056904	=	1
ENSMUSG00000001138 (predicted) ENSMUSG00000078191	=	1
ENSMUSG00000001138 (predicted) ENSMUSG00000032717	=	1
ENSMUSG00000001138 (predicted) ENSMUSG00000047676	=	1
ENSMUSG00000001138 (predicted) ENSMUSG00000071813	=	1
ENSMUSG00000001138 (predicted) ENSMUSG00000006273	=	1
ENSMUSG00000001138 (predicted) ENSMUSG00000021748	=	1
ENSMUSG00000001138 (predicted) ENSMUSG00000069392	=	1
ENSMUSG00000001138 (predicted) ENSMUSG00000051396	=	0.97
ENSMUSG00000001138 (predicted) ENSMUSG00000021546	=	1
ENSMUSG00000001138 (predicted) ENSMUSG00000059895	=	1
ENSMUSG00000001138 (predicted) ENSMUSG00000057666	=	1
ENSMUSG00000001138 (predicted) ENSMUSG00000021216	=	1
ENSMUSG00000001138 (predicted) ENSMUSG00000070282	=	1
ENSMUSG00000001138 (predicted) ENSMUSG00000070284	=	1
ENSMUSG00000001138 (predicted) ENSMUSG00000020361	=	1
ENSMUSG00000001138 (predicted) ENSMUSG00000080303	=	1
ENSMUSG00000001138 (predicted) ENSMUSG00000062328	=	1
ENSMUSG00000001138 (predicted) ENSMUSG00000073212	=	1
ENSMUSG00000001138 (predicted) ENSMUSG00000032518	=	1
ENSMUSG00000001138 (predicted) ENSMUSG00000059970	=	0.99
ENSMUSG00000001138 (predicted) ENSMUSG00000069236	=	1
ENSMUSG00000001138 (predicted) ENSMUSG00000026864	=	1
ENSMUSG00000001138 (predicted) ENSMUSG00000023004	=	1
ENSMUSG00000001138 (predicted) ENSMUSG00000078300	=	1
ENSMUSG00000001143 (predicted) ENSMUSG00000078300	=	0.86
ENSMUSG00000001143 (predicted) ENSMUSG00000078636	=	0.86
ENSMUSG00000001143 (predicted) ENSMUSG00000041220	=	1.58
ENSMUSG00000001143 (predicted) ENSMUSG00000021364	=	1.65
ENSMUSG00000001143 (predicted) ENSMUSG00000043252	=	1
ENSMUSG00000001143 (predicted) ENSMUSG00000064193	=	0.85
ENSMUSG00000001143 (predicted) ENSMUSG00000041891	=	1.78
ENSMUSG00000001143 (predicted) ENSMUSG00000073212	=	0.86
ENSMUSG00000001143 (predicted) ENSMUSG00000070443	=	0.86
ENSMUSG00000001143 (predicted) ENSMUSG00000078191	=	0.86
ENSMUSG00000001143 (predicted) ENSMUSG00000045019	=	0.75
ENSMUSG00000001143 (predicted) ENSMUSG00000079360	=	0.86
ENSMUSG00000001143 (predicted) ENSMUSG00000006390	=	1.65
ENSMUSG00000001143 (predicted) ENSMUSG00000069236	=	0.86
ENSMUSG00000001143 (predicted) ENSMUSG00000004267	=	0.83
ENSMUSG00000001143 (predicted) ENSMUSG00000060600	=	0.83
ENSMUSG00000001143 (predicted) ENSMUSG00000063524	=	0.85
ENSMUSG00000001143 (predicted) ENSMUSG00000033122	=	1.86
ENSMUSG00000001143 (predicted) ENSMUSG00000020475	=	0.86
ENSMUSG00000001143 (predicted) ENSMUSG00000032262	=	1.64
ENSMUSG00000001143 (predicted) ENSMUSG00000071813	=	0.86
ENSMUSG00000001143 (predicted) ENSMUSG00000032458	=	0.86
ENSMUSG00000001143 (predicted) ENSMUSG00000078142	=	0.86
ENSMUSG00000001143 (predicted) ENSMUSG00000011752	=	0.86
ENSMUSG00000001143 (predicted) ENSMUSG00000080155	=	0.86
ENSMUSG00000001143 (predicted) ENSMUSG00000070282	=	0.86
ENSMUSG00000001143 (predicted) ENSMUSG00000021484	=	1.75
ENSMUSG00000001143 (predicted) ENSMUSG00000055676	=	0.86
ENSMUSG00000001143 (predicted) ENSMUSG00000070025	=	0.86
ENSMUSG00000001143 (predicted) ENSMUSG00000072492	=	0.86
ENSMUSG00000001143 (predicted) ENSMUSG00000070490	=	0.86
ENSMUSG00000001143 (predicted) ENSMUSG00000034189	=	1.86
ENSMUSG00000001143 (predicted) ENSMUSG00000078370	=	0.86
ENSMUSG00000001143 (predicted) ENSMUSG00000078308	=	0.86
ENSMUSG00000001143 (predicted) ENSMUSG00000032349	=	1.68
ENSMUSG00000001143 (predicted) ENSMUSG00000032496	=	0.86
ENSMUSG00000001143 (predicted) ENSMUSG00000038754	=	1.64
ENSMUSG00000001143 (predicted) ENSMUSG00000032554	=	0.86
ENSMUSG00000001143 (predicted) ENSMUSG00000021696	=	1.69
ENSMUSG00000001143 (predicted) ENSMUSG00000061099	=	0.86
ENSMUSG00000001143 (predicted) ENSMUSG00000026553	=	0.86
ENSMUSG00000001143 (predicted) ENSMUSG00000032553	=	0.86
ENSMUSG00000001143 (predicted) ENSMUSG00000063885	=	0.86
ENSMUSG00000001143 (predicted) ENSMUSG00000079501	=	0.86
ENSMUSG00000001143 (predicted) ENSMUSG00000031233	=	0.86
ENSMUSG00000001143 (predicted) ENSMUSG00000027195	=	1.86
ENSMUSG00000001143 (predicted) ENSMUSG00000078592	=	0.86
ENSMUSG00000001143 (predicted) ENSMUSG00000033688	=	0.86
ENSMUSG00000001143 (predicted) ENSMUSG00000078967	=	0.86
ENSMUSG00000001143 (predicted) ENSMUSG00000038871	=	0.86
ENSMUSG00000001143 (predicted) ENSMUSG00000078573	=	0.86
ENSMUSG00000001143 (predicted) ENSMUSG00000079558	=	0.86
ENSMUSG00000001143 (predicted) ENSMUSG00000022780	=	0.86
ENSMUSG00000001143 (predicted) ENSMUSG00000020372	=	0.86
ENSMUSG00000001143 (predicted) ENSMUSG00000059040	=	0.85
ENSMUSG00000001143 (predicted) ENSMUSG00000078162	=	0.86
ENSMUSG00000001143 (predicted) ENSMUSG00000078965	=	0.86
ENSMUSG00000001143 (predicted) ENSMUSG00000070408	=	0.86
ENSMUSG00000001143 (predicted) ENSMUSG00000030760	=	0.86
ENSMUSG00000001143 (predicted) ENSMUSG00000078088	=	0.86
ENSMUSG00000001143 (predicted) ENSMUSG00000056271	=	1.79
ENSMUSG00000001143 (predicted) ENSMUSG00000038007	=	0.69
ENSMUSG00000001143 (predicted) ENSMUSG00000001143	=	1.72
ENSMUSG00000001143 (predicted) ENSMUSG00000057666	=	0.86
ENSMUSG00000001143 (predicted) ENSMUSG00000080303	=	0.86
ENSMUSG00000001143 (predicted) ENSMUSG00000062070	=	0.86
ENSMUSG00000001150 (predicted) ENSMUSG00000023473	=	1
ENSMUSG00000001150 (predicted) ENSMUSG00000027796	=	1
ENSMUSG00000001150 (predicted) ENSMUSG00000038542	=	0.96
ENSMUSG00000001150 (predicted) ENSMUSG00000039953	=	1
ENSMUSG00000001150 (predicted) ENSMUSG00000025817	=	1
ENSMUSG00000001150 (predicted) ENSMUSG00000021537	=	1
ENSMUSG00000001150 (predicted) ENSMUSG00000024667	=	1
ENSMUSG00000001150 (predicted) ENSMUSG00000029121	=	1
ENSMUSG00000001150 (predicted) ENSMUSG00000032402	=	1
ENSMUSG00000001150 (predicted) ENSMUSG00000043295	=	1
ENSMUSG00000001151 (predicted) ENSMUSG00000079751	=	1
ENSMUSG00000001151 (predicted) ENSMUSG00000043051	=	1
ENSMUSG00000001151 (predicted) ENSMUSG00000005625	=	1
ENSMUSG00000001156 (known) ENSMUSG00000031622	=	1
ENSMUSG00000001156 (known) ENSMUSG00000024974	=	1
ENSMUSG00000001156 (known) ENSMUSG00000059436	=	2
ENSMUSG00000001156 (predicted) ENSMUSG00000003644	=	1
ENSMUSG00000001156 (predicted) ENSMUSG00000001156	=	1
ENSMUSG00000001156 (predicted) ENSMUSG00000001729	=	1
ENSMUSG00000001156 (predicted) ENSMUSG00000020516	=	1
ENSMUSG00000001157 (predicted) ENSMUSG00000069271	=	0.97
ENSMUSG00000001157 (predicted) ENSMUSG00000020363	=	1
ENSMUSG00000001157 (predicted) ENSMUSG00000078335	=	1
ENSMUSG00000001157 (predicted) ENSMUSG00000078325	=	1
ENSMUSG00000001157 (predicted) ENSMUSG00000075031	=	0.98
ENSMUSG00000001157 (predicted) ENSMUSG00000032294	=	1
ENSMUSG00000001157 (predicted) ENSMUSG00000041420	=	1
ENSMUSG00000001157 (predicted) ENSMUSG00000018102	=	0.98
ENSMUSG00000001157 (predicted) ENSMUSG00000078218	=	1
ENSMUSG00000001157 (predicted) ENSMUSG00000040661	=	1
ENSMUSG00000001157 (predicted) ENSMUSG00000056895	=	0.96
ENSMUSG00000001157 (predicted) ENSMUSG00000051618	=	1
ENSMUSG00000001157 (predicted) ENSMUSG00000078209	=	1
ENSMUSG00000001157 (predicted) ENSMUSG00000078211	=	1
ENSMUSG00000001157 (predicted) ENSMUSG00000078333	=	1
ENSMUSG00000001157 (predicted) ENSMUSG00000078216	=	1
ENSMUSG00000001157 (predicted) ENSMUSG00000031928	=	1
ENSMUSG00000001157 (predicted) ENSMUSG00000078330	=	1
ENSMUSG00000001157 (predicted) ENSMUSG00000078215	=	1
ENSMUSG00000001157 (predicted) ENSMUSG00000021929	=	1
ENSMUSG00000001157 (predicted) ENSMUSG00000008604	=	1
ENSMUSG00000001157 (predicted) ENSMUSG00000050936	=	0.98
ENSMUSG00000001157 (predicted) ENSMUSG00000029992	=	0.98
ENSMUSG00000001157 (predicted) ENSMUSG00000078222	=	1
ENSMUSG00000001157 (predicted) ENSMUSG00000047246	=	0.99
ENSMUSG00000001157 (predicted) ENSMUSG00000062727	=	0.97
ENSMUSG00000001157 (predicted) ENSMUSG00000078221	=	1
ENSMUSG00000001157 (predicted) ENSMUSG00000078214	=	1
ENSMUSG00000001157 (predicted) ENSMUSG00000078332	=	1
ENSMUSG00000001157 (predicted) ENSMUSG00000064168	=	0.99
ENSMUSG00000001157 (predicted) ENSMUSG00000020160	=	1
ENSMUSG00000001157 (predicted) ENSMUSG00000078213	=	1
ENSMUSG00000001157 (predicted) ENSMUSG00000078220	=	1
ENSMUSG00000001157 (predicted) ENSMUSG00000078326	=	1
ENSMUSG00000001157 (predicted) ENSMUSG00000069308	=	0.96
ENSMUSG00000001157 (predicted) ENSMUSG00000078219	=	1
ENSMUSG00000001157 (predicted) ENSMUSG00000068854	=	1
ENSMUSG00000001157 (predicted) ENSMUSG00000078217	=	1
ENSMUSG00000001157 (predicted) ENSMUSG00000040298	=	1
ENSMUSG00000001157 (predicted) ENSMUSG00000041237	=	1
ENSMUSG00000001157 (predicted) ENSMUSG00000005312	=	1
ENSMUSG00000001157 (predicted) ENSMUSG00000058385	=	0.97
ENSMUSG00000001157 (predicted) ENSMUSG00000069300	=	0.97
ENSMUSG00000001157 (predicted) ENSMUSG00000069314	=	0.97
ENSMUSG00000001157 (predicted) ENSMUSG00000069303	=	0.97
ENSMUSG00000001157 (predicted) ENSMUSG00000022139	=	1
ENSMUSG00000001157 (predicted) ENSMUSG00000050148	=	1
ENSMUSG00000001157 (predicted) ENSMUSG00000050799	=	0.96
ENSMUSG00000001157 (predicted) ENSMUSG00000027210	=	1
ENSMUSG00000001157 (predicted) ENSMUSG00000027782	=	1
ENSMUSG00000001157 (predicted) ENSMUSG00000058189	=	0.97
ENSMUSG00000001157 (predicted) ENSMUSG00000035297	=	1
ENSMUSG00000001157 (predicted) ENSMUSG00000080061	=	1
ENSMUSG00000001157 (predicted) ENSMUSG00000078323	=	1
ENSMUSG00000001157 (predicted) ENSMUSG00000078324	=	1
ENSMUSG00000001157 (predicted) ENSMUSG00000069307	=	0.97
ENSMUSG00000001157 (predicted) ENSMUSG00000001157	=	1
ENSMUSG00000001157 (predicted) ENSMUSG00000027763	=	1
ENSMUSG00000001157 (predicted) ENSMUSG00000036109	=	1
ENSMUSG00000001157 (predicted) ENSMUSG00000069268	=	0.98
ENSMUSG00000001157 (predicted) ENSMUSG00000078336	=	1
ENSMUSG00000001158 (predicted) ENSMUSG00000027168	=	1
ENSMUSG00000001166 (predicted) ENSMUSG00000027796	=	1
ENSMUSG00000001166 (predicted) ENSMUSG00000057219	=	1
ENSMUSG00000001166 (predicted) ENSMUSG00000031681	=	1
ENSMUSG00000001166 (predicted) ENSMUSG00000033765	=	0.89
ENSMUSG00000001166 (predicted) ENSMUSG00000060343	=	0.85
ENSMUSG00000001166 (predicted) ENSMUSG00000021540	=	1
ENSMUSG00000001168 (predicted) ENSMUSG00000031681	=	1
ENSMUSG00000001168 (predicted) ENSMUSG00000021540	=	1
ENSMUSG00000001168 (predicted) ENSMUSG00000057219	=	1
ENSMUSG00000001168 (predicted) ENSMUSG00000027796	=	1
ENSMUSG00000001168 (predicted) ENSMUSG00000060343	=	0.85
ENSMUSG00000001168 (predicted) ENSMUSG00000033765	=	0.89
ENSMUSG00000001173 (predicted) ENSMUSG00000021771	=	1
ENSMUSG00000001173 (predicted) ENSMUSG00000024908	=	1
ENSMUSG00000001173 (predicted) ENSMUSG00000036561	=	1
ENSMUSG00000001173 (predicted) ENSMUSG00000020402	=	1
ENSMUSG00000001173 (predicted) ENSMUSG00000039197	=	1
ENSMUSG00000001173 (predicted) ENSMUSG00000036241	=	1
ENSMUSG00000001173 (predicted) ENSMUSG00000008892	=	1
ENSMUSG00000001173 (predicted) ENSMUSG00000034675	=	1
ENSMUSG00000001173 (predicted) ENSMUSG00000020794	=	1
ENSMUSG00000001173 (predicted) ENSMUSG00000022831	=	1
ENSMUSG00000001173 (predicted) ENSMUSG00000031078	=	1
ENSMUSG00000001173 (predicted) ENSMUSG00000037296	=	0.84
ENSMUSG00000001173 (predicted) ENSMUSG00000044155	=	0.84
ENSMUSG00000001173 (predicted) ENSMUSG00000020870	=	1
ENSMUSG00000001173 (predicted) ENSMUSG00000032549	=	1
ENSMUSG00000001173 (predicted) ENSMUSG00000020307	=	1
ENSMUSG00000001173 (predicted) ENSMUSG00000052296	=	0.95
ENSMUSG00000001173 (predicted) ENSMUSG00000020476	=	1
ENSMUSG00000001173 (predicted) ENSMUSG00000005625	=	1
ENSMUSG00000001173 (predicted) ENSMUSG00000009293	=	1
ENSMUSG00000001173 (predicted) ENSMUSG00000031913	=	1
ENSMUSG00000001173 (predicted) ENSMUSG00000009907	=	1
ENSMUSG00000001173 (predicted) ENSMUSG00000030704	=	1
ENSMUSG00000001211 (predicted) ENSMUSG00000053398	=	1
ENSMUSG00000001211 (predicted) ENSMUSG00000058869	=	0.88
ENSMUSG00000001211 (predicted) ENSMUSG00000063514	=	0.97
ENSMUSG00000001211 (predicted) ENSMUSG00000067702	=	0.88
ENSMUSG00000001211 (predicted) ENSMUSG00000039804	=	1
ENSMUSG00000001211 (predicted) ENSMUSG00000062284	=	0.88
ENSMUSG00000001211 (predicted) ENSMUSG00000022510	=	0.88
ENSMUSG00000001211 (predicted) ENSMUSG00000025393	=	0.88
ENSMUSG00000001211 (predicted) ENSMUSG00000037318	=	0.88
ENSMUSG00000001211 (predicted) ENSMUSG00000025290	=	0.88
ENSMUSG00000001211 (predicted) ENSMUSG00000024121	=	0.88
ENSMUSG00000001211 (predicted) ENSMUSG00000059552	=	0.88
ENSMUSG00000001211 (predicted) ENSMUSG00000029911	=	0.88
ENSMUSG00000001211 (predicted) ENSMUSG00000041992	=	1
ENSMUSG00000001211 (predicted) ENSMUSG00000067338	=	0.88
ENSMUSG00000001211 (predicted) ENSMUSG00000038020	=	1
ENSMUSG00000001211 (predicted) ENSMUSG00000029026	=	0.88
ENSMUSG00000001211 (predicted) ENSMUSG00000049044	=	1
ENSMUSG00000001211 (predicted) ENSMUSG00000022469	=	1
ENSMUSG00000001211 (predicted) ENSMUSG00000069125	=	0.88
ENSMUSG00000001227 (predicted) ENSMUSG00000032050	=	1
ENSMUSG00000001227 (predicted) ENSMUSG00000030084	=	1.92
ENSMUSG00000001227 (predicted) ENSMUSG00000052397	=	1
ENSMUSG00000001227 (predicted) ENSMUSG00000020745	=	0.92
ENSMUSG00000001227 (predicted) ENSMUSG00000026640	=	1.92
ENSMUSG00000001227 (predicted) ENSMUSG00000029765	=	1.92
ENSMUSG00000001227 (predicted) ENSMUSG00000031207	=	1
ENSMUSG00000001227 (predicted) ENSMUSG00000031398	=	1.92
ENSMUSG00000001228 (predicted) ENSMUSG00000004099	=	1
ENSMUSG00000001228 (predicted) ENSMUSG00000079963	=	1
ENSMUSG00000001229 (predicted) ENSMUSG00000037847	=	1
ENSMUSG00000001229 (predicted) ENSMUSG00000004939	=	1
ENSMUSG00000001247 (predicted) ENSMUSG00000051391	=	1
ENSMUSG00000001247 (predicted) ENSMUSG00000018965	=	1
ENSMUSG00000001247 (predicted) ENSMUSG00000018326	=	1
ENSMUSG00000001248 (known) ENSMUSG00000020516	=	1
ENSMUSG00000001248 (predicted) ENSMUSG00000020048	=	1
ENSMUSG00000001248 (predicted) ENSMUSG00000079056	=	0.94
ENSMUSG00000001248 (predicted) ENSMUSG00000073159	=	0.94
ENSMUSG00000001248 (predicted) ENSMUSG00000054459	=	0.94
ENSMUSG00000001248 (predicted) ENSMUSG00000028271	=	0.94
ENSMUSG00000001248 (predicted) ENSMUSG00000007033	=	1
ENSMUSG00000001248 (predicted) ENSMUSG00000059229	=	0.94
ENSMUSG00000001248 (predicted) ENSMUSG00000073171	=	0.94
ENSMUSG00000001248 (predicted) ENSMUSG00000080211	=	0.94
ENSMUSG00000001248 (predicted) ENSMUSG00000073185	=	0.94
ENSMUSG00000001248 (predicted) ENSMUSG00000025221	=	0.94
ENSMUSG00000001248 (predicted) ENSMUSG00000015656	=	1
ENSMUSG00000001248 (predicted) ENSMUSG00000073157	=	0.94
ENSMUSG00000001248 (predicted) ENSMUSG00000021270	=	1
ENSMUSG00000001248 (predicted) ENSMUSG00000067284	=	1
ENSMUSG00000001248 (predicted) ENSMUSG00000073169	=	0.94
ENSMUSG00000001248 (predicted) ENSMUSG00000028785	=	0.94
ENSMUSG00000001248 (predicted) ENSMUSG00000042814	=	0.94
ENSMUSG00000001248 (predicted) ENSMUSG00000020907	=	0.94
ENSMUSG00000001248 (predicted) ENSMUSG00000023979	=	0.94
ENSMUSG00000001248 (predicted) ENSMUSG00000067283	=	1
ENSMUSG00000001248 (predicted) ENSMUSG00000067148	=	0.94
ENSMUSG00000001248 (predicted) ENSMUSG00000073194	=	0.94
ENSMUSG00000001248 (predicted) ENSMUSG00000079153	=	0.94
ENSMUSG00000001248 (predicted) ENSMUSG00000059814	=	1
ENSMUSG00000001248 (predicted) ENSMUSG00000046093	=	0.94
ENSMUSG00000001248 (predicted) ENSMUSG00000080210	=	0.94
ENSMUSG00000001248 (predicted) ENSMUSG00000029088	=	0.94
ENSMUSG00000001248 (predicted) ENSMUSG00000023982	=	0.94
ENSMUSG00000001248 (predicted) ENSMUSG00000079158	=	0.94
ENSMUSG00000001248 (predicted) ENSMUSG00000032932	=	1
ENSMUSG00000001248 (predicted) ENSMUSG00000080209	=	0.94
ENSMUSG00000001248 (predicted) ENSMUSG00000080212	=	0.94
ENSMUSG00000001248 (predicted) ENSMUSG00000023944	=	1
ENSMUSG00000001248 (predicted) ENSMUSG00000053519	=	0.94
ENSMUSG00000001248 (predicted) ENSMUSG00000051396	=	1
ENSMUSG00000001248 (predicted) ENSMUSG00000071379	=	0.94
ENSMUSG00000001248 (predicted) ENSMUSG00000059970	=	0.99
ENSMUSG00000001248 (predicted) ENSMUSG00000062661	=	0.94
ENSMUSG00000001248 (predicted) ENSMUSG00000051359	=	0.94
ENSMUSG00000001248 (predicted) ENSMUSG00000066569	=	0.94
ENSMUSG00000001270 (predicted) ENSMUSG00000021270	=	1
ENSMUSG00000001270 (predicted) ENSMUSG00000061650	=	0.81
ENSMUSG00000001270 (predicted) ENSMUSG00000030942	=	1
ENSMUSG00000001270 (predicted) ENSMUSG00000039449	=	1
ENSMUSG00000001270 (predicted) ENSMUSG00000028252	=	0.81
ENSMUSG00000001270 (predicted) ENSMUSG00000008435	=	0.77
ENSMUSG00000001270 (predicted) ENSMUSG00000052456	=	1
ENSMUSG00000001270 (predicted) ENSMUSG00000038776	=	0.86
ENSMUSG00000001270 (predicted) ENSMUSG00000056199	=	1
ENSMUSG00000001270 (predicted) ENSMUSG00000066441	=	0.8
ENSMUSG00000001270 (predicted) ENSMUSG00000039763	=	0.81
ENSMUSG00000001270 (predicted) ENSMUSG00000023944	=	1
ENSMUSG00000001270 (predicted) ENSMUSG00000032418	=	1
ENSMUSG00000001270 (predicted) ENSMUSG00000025580	=	1
ENSMUSG00000001270 (predicted) ENSMUSG00000030621	=	1
ENSMUSG00000001270 (predicted) ENSMUSG00000021660	=	0.86
ENSMUSG00000001270 (predicted) ENSMUSG00000024556	=	1
ENSMUSG00000001270 (predicted) ENSMUSG00000030744	=	1
ENSMUSG00000001270 (predicted) ENSMUSG00000022414	=	1
ENSMUSG00000001270 (predicted) ENSMUSG00000031384	=	1
ENSMUSG00000001270 (predicted) ENSMUSG00000025225	=	1
ENSMUSG00000001270 (predicted) ENSMUSG00000052584	=	1
ENSMUSG00000001270 (predicted) ENSMUSG00000029594	=	1
ENSMUSG00000001270 (predicted) ENSMUSG00000032097	=	1
ENSMUSG00000001270 (predicted) ENSMUSG00000025349	=	1
ENSMUSG00000001270 (predicted) ENSMUSG00000048540	=	1
ENSMUSG00000001270 (predicted) ENSMUSG00000021123	=	0.82
ENSMUSG00000001270 (predicted) ENSMUSG00000051251	=	1
ENSMUSG00000001270 (predicted) ENSMUSG00000060782	=	1
ENSMUSG00000001270 (predicted) ENSMUSG00000047539	=	0.76
ENSMUSG00000001280 (known) ENSMUSG00000053436	=	1
ENSMUSG00000001280 (known) ENSMUSG00000027490	=	2
ENSMUSG00000001280 (known) ENSMUSG00000021779	=	1
ENSMUSG00000001280 (predicted) ENSMUSG00000064357	=	1
ENSMUSG00000001280 (predicted) ENSMUSG00000038418	=	1
ENSMUSG00000001280 (predicted) ENSMUSG00000028796	=	1
ENSMUSG00000001280 (predicted) ENSMUSG00000022280	=	1
ENSMUSG00000001280 (predicted) ENSMUSG00000066687	=	1
ENSMUSG00000001280 (predicted) ENSMUSG00000031386	=	1
ENSMUSG00000001280 (predicted) ENSMUSG00000037465	=	1
ENSMUSG00000001280 (predicted) ENSMUSG00000021264	=	1
ENSMUSG00000001280 (predicted) ENSMUSG00000001280	=	1
ENSMUSG00000001280 (predicted) ENSMUSG00000031575	=	1
ENSMUSG00000001280 (predicted) ENSMUSG00000038902	=	1
ENSMUSG00000001280 (predicted) ENSMUSG00000016477	=	1
ENSMUSG00000001280 (predicted) ENSMUSG00000018983	=	1
ENSMUSG00000001280 (predicted) ENSMUSG00000036461	=	1
ENSMUSG00000001280 (predicted) ENSMUSG00000059552	=	1
ENSMUSG00000001280 (predicted) ENSMUSG00000037992	=	1
ENSMUSG00000001280 (predicted) ENSMUSG00000053137	=	1
ENSMUSG00000001280 (predicted) ENSMUSG00000017146	=	1
ENSMUSG00000001280 (predicted) ENSMUSG00000002129	=	1
ENSMUSG00000001280 (predicted) ENSMUSG00000039200	=	1
ENSMUSG00000001280 (predicted) ENSMUSG00000064367	=	1
ENSMUSG00000001280 (predicted) ENSMUSG00000029104	=	1
ENSMUSG00000001280 (predicted) ENSMUSG00000022191	=	1
ENSMUSG00000001280 (predicted) ENSMUSG00000022346	=	1
ENSMUSG00000001280 (predicted) ENSMUSG00000030213	=	1
ENSMUSG00000001280 (predicted) ENSMUSG00000023994	=	1
ENSMUSG00000001280 (predicted) ENSMUSG00000021055	=	1
ENSMUSG00000001280 (predicted) ENSMUSG00000022463	=	1
ENSMUSG00000001280 (predicted) ENSMUSG00000064363	=	1
ENSMUSG00000001280 (predicted) ENSMUSG00000026565	=	1
ENSMUSG00000001281 (predicted) ENSMUSG00000027009	=	1
ENSMUSG00000001281 (predicted) ENSMUSG00000001281	=	1
ENSMUSG00000001281 (predicted) ENSMUSG00000030619	=	1
ENSMUSG00000001285 (predicted) ENSMUSG00000020671	=	1
ENSMUSG00000001285 (predicted) ENSMUSG00000021270	=	1
ENSMUSG00000001285 (predicted) ENSMUSG00000029518	=	1
ENSMUSG00000001285 (predicted) ENSMUSG00000027660	=	1
ENSMUSG00000001285 (predicted) ENSMUSG00000027935	=	1
ENSMUSG00000001285 (predicted) ENSMUSG00000020149	=	1
ENSMUSG00000001285 (predicted) ENSMUSG00000023944	=	1
ENSMUSG00000001285 (predicted) ENSMUSG00000024870	=	1
ENSMUSG00000001285 (predicted) ENSMUSG00000020048	=	1
ENSMUSG00000001285 (predicted) ENSMUSG00000036943	=	1
ENSMUSG00000001285 (predicted) ENSMUSG00000001285	=	1
ENSMUSG00000001285 (predicted) ENSMUSG00000003037	=	1
ENSMUSG00000001288 (known) ENSMUSG00000029507	=	1
ENSMUSG00000001288 (predicted) ENSMUSG00000027678	=	1
ENSMUSG00000001288 (predicted) ENSMUSG00000015846	=	1
ENSMUSG00000001288 (predicted) ENSMUSG00000055407	=	1
ENSMUSG00000001288 (predicted) ENSMUSG00000029478	=	1
ENSMUSG00000001288 (predicted) ENSMUSG00000015843	=	1
ENSMUSG00000001288 (predicted) ENSMUSG00000040128	=	1
ENSMUSG00000001288 (predicted) ENSMUSG00000037583	=	1
ENSMUSG00000001288 (predicted) ENSMUSG00000020647	=	1
ENSMUSG00000001288 (predicted) ENSMUSG00000020708	=	1
ENSMUSG00000001288 (predicted) ENSMUSG00000031312	=	1
ENSMUSG00000001289 (known) ENSMUSG00000024122	=	1
ENSMUSG00000001289 (predicted) ENSMUSG00000025815	=	1
ENSMUSG00000001289 (predicted) ENSMUSG00000020456	=	1
ENSMUSG00000001289 (predicted) ENSMUSG00000059923	=	1
ENSMUSG00000001289 (predicted) ENSMUSG00000022346	=	1
ENSMUSG00000001289 (predicted) ENSMUSG00000006412	=	2
ENSMUSG00000001289 (predicted) ENSMUSG00000021913	=	1
ENSMUSG00000001289 (predicted) ENSMUSG00000020664	=	1
ENSMUSG00000001289 (predicted) ENSMUSG00000060600	=	0.97
ENSMUSG00000001289 (predicted) ENSMUSG00000020713	=	1
ENSMUSG00000001289 (predicted) ENSMUSG00000033933	=	1
ENSMUSG00000001289 (predicted) ENSMUSG00000045316	=	1
ENSMUSG00000001289 (predicted) ENSMUSG00000046994	=	1
ENSMUSG00000001289 (predicted) ENSMUSG00000052033	=	1
ENSMUSG00000001289 (predicted) ENSMUSG00000001289	=	1
ENSMUSG00000001289 (predicted) ENSMUSG00000020700	=	1
ENSMUSG00000001289 (predicted) ENSMUSG00000028330	=	1
ENSMUSG00000001289 (predicted) ENSMUSG00000031197	=	1
ENSMUSG00000001289 (predicted) ENSMUSG00000004267	=	0.97
ENSMUSG00000001289 (predicted) ENSMUSG00000063524	=	0.98
ENSMUSG00000001289 (predicted) ENSMUSG00000024309	=	2
ENSMUSG00000001289 (predicted) ENSMUSG00000059040	=	0.98
ENSMUSG00000001289 (predicted) ENSMUSG00000042349	=	1
ENSMUSG00000001289 (predicted) ENSMUSG00000064193	=	0.98
ENSMUSG00000001289 (predicted) ENSMUSG00000032932	=	1
ENSMUSG00000001300 (known) ENSMUSG00000026235	=	2
ENSMUSG00000001300 (known) ENSMUSG00000028664	=	2
ENSMUSG00000001300 (known) ENSMUSG00000027646	=	1
ENSMUSG00000001300 (predicted) ENSMUSG00000032537	=	1
ENSMUSG00000001300 (predicted) ENSMUSG00000028249	=	1
ENSMUSG00000001305 (predicted) ENSMUSG00000027613	=	1
ENSMUSG00000001305 (predicted) ENSMUSG00000020430	=	1
ENSMUSG00000001313 (predicted) ENSMUSG00000021884	=	1
ENSMUSG00000001313 (predicted) ENSMUSG00000008892	=	1
ENSMUSG00000001313 (predicted) ENSMUSG00000025047	=	1
ENSMUSG00000001313 (predicted) ENSMUSG00000011254	=	1
ENSMUSG00000001313 (predicted) ENSMUSG00000024387	=	1
ENSMUSG00000001313 (predicted) ENSMUSG00000021771	=	1
ENSMUSG00000001313 (predicted) ENSMUSG00000020402	=	1
ENSMUSG00000001313 (predicted) ENSMUSG00000029787	=	1
ENSMUSG00000001313 (predicted) ENSMUSG00000074698	=	1.91
ENSMUSG00000001313 (predicted) ENSMUSG00000046707	=	1.9
ENSMUSG00000001323 (predicted) ENSMUSG00000001323	=	1
ENSMUSG00000001323 (predicted) ENSMUSG00000066116	=	1
ENSMUSG00000001323 (predicted) ENSMUSG00000060730	=	1
ENSMUSG00000001323 (predicted) ENSMUSG00000062006	=	1
ENSMUSG00000001323 (predicted) ENSMUSG00000078128	=	1
ENSMUSG00000001323 (predicted) ENSMUSG00000067148	=	1
ENSMUSG00000001323 (predicted) ENSMUSG00000061669	=	1
ENSMUSG00000001334 (known) ENSMUSG00000032067	=	1
ENSMUSG00000001348 (predicted) ENSMUSG00000039304	=	1
ENSMUSG00000001348 (predicted) ENSMUSG00000074088	=	1
ENSMUSG00000001348 (predicted) ENSMUSG00000066687	=	1
ENSMUSG00000001348 (predicted) ENSMUSG00000037868	=	1
ENSMUSG00000001348 (predicted) ENSMUSG00000030417	=	1
ENSMUSG00000001348 (predicted) ENSMUSG00000020366	=	1
ENSMUSG00000001348 (predicted) ENSMUSG00000029175	=	1
ENSMUSG00000001348 (predicted) ENSMUSG00000028884	=	1
ENSMUSG00000001349 (predicted) ENSMUSG00000036241	=	1
ENSMUSG00000001349 (predicted) ENSMUSG00000040985	=	1
ENSMUSG00000001349 (predicted) ENSMUSG00000058669	=	1
ENSMUSG00000001349 (predicted) ENSMUSG00000042524	=	1
ENSMUSG00000001349 (predicted) ENSMUSG00000033499	=	1
ENSMUSG00000001349 (predicted) ENSMUSG00000027763	=	1
ENSMUSG00000001349 (predicted) ENSMUSG00000009293	=	1
ENSMUSG00000001349 (predicted) ENSMUSG00000042807	=	1
ENSMUSG00000001349 (predicted) ENSMUSG00000038180	=	1
ENSMUSG00000001349 (predicted) ENSMUSG00000020307	=	1
ENSMUSG00000001349 (predicted) ENSMUSG00000037326	=	1
ENSMUSG00000001349 (predicted) ENSMUSG00000034675	=	1
ENSMUSG00000001349 (predicted) ENSMUSG00000022831	=	1
ENSMUSG00000001349 (predicted) ENSMUSG00000020870	=	1
ENSMUSG00000001349 (predicted) ENSMUSG00000023025	=	1
ENSMUSG00000001349 (predicted) ENSMUSG00000031078	=	1
ENSMUSG00000001349 (predicted) ENSMUSG00000055194	=	1
ENSMUSG00000001349 (predicted) ENSMUSG00000036109	=	1
ENSMUSG00000001349 (predicted) ENSMUSG00000027480	=	1
ENSMUSG00000001349 (predicted) ENSMUSG00000080266	=	1
ENSMUSG00000001349 (predicted) ENSMUSG00000031972	=	1
ENSMUSG00000001349 (predicted) ENSMUSG00000020476	=	1
ENSMUSG00000001349 (predicted) ENSMUSG00000029580	=	1
ENSMUSG00000001349 (predicted) ENSMUSG00000068614	=	1
ENSMUSG00000001349 (predicted) ENSMUSG00000062825	=	1
ENSMUSG00000001349 (predicted) ENSMUSG00000035783	=	1
ENSMUSG00000001349 (predicted) ENSMUSG00000059430	=	1
ENSMUSG00000001349 (predicted) ENSMUSG00000020794	=	1
ENSMUSG00000001349 (predicted) ENSMUSG00000022139	=	1
ENSMUSG00000001349 (predicted) ENSMUSG00000021301	=	1
ENSMUSG00000001349 (predicted) ENSMUSG00000036817	=	1
ENSMUSG00000001349 (predicted) ENSMUSG00000027434	=	1
ENSMUSG00000001366 (predicted) ENSMUSG00000061869	=	1
ENSMUSG00000001366 (predicted) ENSMUSG00000024231	=	1
ENSMUSG00000001366 (predicted) ENSMUSG00000002010	=	1
ENSMUSG00000001366 (predicted) ENSMUSG00000036309	=	1
ENSMUSG00000001366 (predicted) ENSMUSG00000032381	=	1
ENSMUSG00000001366 (predicted) ENSMUSG00000029208	=	1
ENSMUSG00000001366 (predicted) ENSMUSG00000027406	=	1
ENSMUSG00000001366 (predicted) ENSMUSG00000031879	=	1
ENSMUSG00000001366 (predicted) ENSMUSG00000058838	=	1
ENSMUSG00000001366 (predicted) ENSMUSG00000029686	=	1
ENSMUSG00000001366 (predicted) ENSMUSG00000020460	=	1
ENSMUSG00000001379 (known) ENSMUSG00000022892	=	2
ENSMUSG00000001379 (predicted) ENSMUSG00000031996	=	1
ENSMUSG00000001379 (predicted) ENSMUSG00000019478	=	1
ENSMUSG00000001380 (predicted) ENSMUSG00000028381	=	0.95
ENSMUSG00000001380 (predicted) ENSMUSG00000079056	=	1
ENSMUSG00000001380 (predicted) ENSMUSG00000053519	=	1
ENSMUSG00000001380 (predicted) ENSMUSG00000023944	=	1
ENSMUSG00000001380 (predicted) ENSMUSG00000059814	=	1
ENSMUSG00000001380 (predicted) ENSMUSG00000080211	=	1
ENSMUSG00000001380 (predicted) ENSMUSG00000080210	=	1
ENSMUSG00000001380 (predicted) ENSMUSG00000073194	=	1
ENSMUSG00000001380 (predicted) ENSMUSG00000059229	=	1
ENSMUSG00000001380 (predicted) ENSMUSG00000073159	=	1
ENSMUSG00000001380 (predicted) ENSMUSG00000073169	=	1
ENSMUSG00000001380 (predicted) ENSMUSG00000015932	=	1
ENSMUSG00000001380 (predicted) ENSMUSG00000067284	=	1
ENSMUSG00000001380 (predicted) ENSMUSG00000080212	=	1
ENSMUSG00000001380 (predicted) ENSMUSG00000059970	=	0.99
ENSMUSG00000001380 (predicted) ENSMUSG00000020907	=	1
ENSMUSG00000001380 (predicted) ENSMUSG00000066569	=	1
ENSMUSG00000001380 (predicted) ENSMUSG00000073185	=	1
ENSMUSG00000001380 (predicted) ENSMUSG00000028785	=	1
ENSMUSG00000001380 (predicted) ENSMUSG00000079158	=	1
ENSMUSG00000001380 (predicted) ENSMUSG00000071379	=	1
ENSMUSG00000001380 (predicted) ENSMUSG00000025967	=	1
ENSMUSG00000001380 (predicted) ENSMUSG00000025221	=	1
ENSMUSG00000001380 (predicted) ENSMUSG00000027164	=	1
ENSMUSG00000001380 (predicted) ENSMUSG00000067283	=	1
ENSMUSG00000001380 (predicted) ENSMUSG00000051396	=	1
ENSMUSG00000001380 (predicted) ENSMUSG00000073157	=	1
ENSMUSG00000001380 (predicted) ENSMUSG00000023982	=	1
ENSMUSG00000001380 (predicted) ENSMUSG00000056201	=	1
ENSMUSG00000001380 (predicted) ENSMUSG00000029088	=	1
ENSMUSG00000001380 (predicted) ENSMUSG00000062929	=	1
ENSMUSG00000001380 (predicted) ENSMUSG00000073171	=	1
ENSMUSG00000001380 (predicted) ENSMUSG00000020048	=	1
ENSMUSG00000001380 (predicted) ENSMUSG00000015656	=	1
ENSMUSG00000001380 (predicted) ENSMUSG00000021270	=	1
ENSMUSG00000001380 (predicted) ENSMUSG00000079153	=	1
ENSMUSG00000001380 (predicted) ENSMUSG00000007033	=	1
ENSMUSG00000001380 (predicted) ENSMUSG00000071644	=	1
ENSMUSG00000001380 (predicted) ENSMUSG00000020708	=	1
ENSMUSG00000001380 (predicted) ENSMUSG00000023979	=	1
ENSMUSG00000001380 (predicted) ENSMUSG00000051359	=	1
ENSMUSG00000001380 (predicted) ENSMUSG00000062234	=	1
ENSMUSG00000001380 (predicted) ENSMUSG00000062661	=	1
ENSMUSG00000001380 (predicted) ENSMUSG00000080209	=	1
ENSMUSG00000001380 (predicted) ENSMUSG00000026914	=	1
ENSMUSG00000001380 (predicted) ENSMUSG00000046093	=	1
ENSMUSG00000001380 (predicted) ENSMUSG00000032932	=	1
ENSMUSG00000001380 (predicted) ENSMUSG00000054459	=	1
ENSMUSG00000001383 (predicted) ENSMUSG00000027782	=	1
ENSMUSG00000001383 (predicted) ENSMUSG00000036894	=	1
ENSMUSG00000001383 (predicted) ENSMUSG00000034192	=	1
ENSMUSG00000001383 (predicted) ENSMUSG00000034748	=	1
ENSMUSG00000001383 (predicted) ENSMUSG00000021929	=	1
ENSMUSG00000001383 (predicted) ENSMUSG00000027628	=	1
ENSMUSG00000001383 (predicted) ENSMUSG00000035215	=	1
ENSMUSG00000001383 (predicted) ENSMUSG00000058558	=	1
ENSMUSG00000001383 (predicted) ENSMUSG00000020180	=	1
ENSMUSG00000001383 (predicted) ENSMUSG00000027404	=	1
ENSMUSG00000001383 (predicted) ENSMUSG00000064317	=	1
ENSMUSG00000001383 (predicted) ENSMUSG00000050029	=	1
ENSMUSG00000001383 (predicted) ENSMUSG00000031848	=	1
ENSMUSG00000001383 (predicted) ENSMUSG00000003660	=	1
ENSMUSG00000001383 (predicted) ENSMUSG00000028779	=	1
ENSMUSG00000001383 (predicted) ENSMUSG00000051615	=	1
ENSMUSG00000001383 (predicted) ENSMUSG00000015748	=	1
ENSMUSG00000001383 (predicted) ENSMUSG00000017404	=	1
ENSMUSG00000001403 (predicted) ENSMUSG00000004267	=	1
ENSMUSG00000001403 (predicted) ENSMUSG00000057829	=	1
ENSMUSG00000001403 (predicted) ENSMUSG00000078206	=	1
ENSMUSG00000001403 (predicted) ENSMUSG00000001403	=	1
ENSMUSG00000001403 (predicted) ENSMUSG00000079518	=	1
ENSMUSG00000001403 (predicted) ENSMUSG00000058709	=	1
ENSMUSG00000001403 (predicted) ENSMUSG00000024661	=	1
ENSMUSG00000001403 (predicted) ENSMUSG00000035491	=	1
ENSMUSG00000001403 (predicted) ENSMUSG00000062382	=	1
ENSMUSG00000001403 (predicted) ENSMUSG00000080048	=	1
ENSMUSG00000001403 (predicted) ENSMUSG00000024856	=	1
ENSMUSG00000001403 (predicted) ENSMUSG00000078208	=	1
ENSMUSG00000001403 (predicted) ENSMUSG00000060685	=	1
ENSMUSG00000001403 (predicted) ENSMUSG00000071815	=	1
ENSMUSG00000001403 (predicted) ENSMUSG00000072249	=	1
ENSMUSG00000001403 (predicted) ENSMUSG00000035105	=	1
ENSMUSG00000001403 (predicted) ENSMUSG00000024510	=	1
ENSMUSG00000001403 (predicted) ENSMUSG00000029394	=	1
ENSMUSG00000001403 (predicted) ENSMUSG00000078154	=	1
ENSMUSG00000001403 (predicted) ENSMUSG00000031987	=	1
ENSMUSG00000001403 (predicted) ENSMUSG00000050708	=	1
ENSMUSG00000001403 (predicted) ENSMUSG00000014907	=	1
ENSMUSG00000001415 (predicted) ENSMUSG00000036894	=	1
ENSMUSG00000001415 (predicted) ENSMUSG00000051615	=	1
ENSMUSG00000001415 (predicted) ENSMUSG00000042772	=	1
ENSMUSG00000001415 (predicted) ENSMUSG00000050029	=	1
ENSMUSG00000001416 (known) ENSMUSG00000001416	=	1
ENSMUSG00000001416 (known) ENSMUSG00000018326	=	1
ENSMUSG00000001416 (predicted) ENSMUSG00000007892	=	1
ENSMUSG00000001416 (predicted) ENSMUSG00000026078	=	1
ENSMUSG00000001416 (predicted) ENSMUSG00000032192	=	1
ENSMUSG00000001416 (predicted) ENSMUSG00000080036	=	1
ENSMUSG00000001416 (predicted) ENSMUSG00000035297	=	1
ENSMUSG00000001416 (predicted) ENSMUSG00000029064	=	1
ENSMUSG00000001416 (predicted) ENSMUSG00000023439	=	1
ENSMUSG00000001416 (predicted) ENSMUSG00000021754	=	1
ENSMUSG00000001416 (predicted) ENSMUSG00000027981	=	1
ENSMUSG00000001416 (predicted) ENSMUSG00000004788	=	1
ENSMUSG00000001416 (predicted) ENSMUSG00000029713	=	1
ENSMUSG00000001416 (predicted) ENSMUSG00000018427	=	1
ENSMUSG00000001416 (predicted) ENSMUSG00000020700	=	1
ENSMUSG00000001416 (predicted) ENSMUSG00000022471	=	1
ENSMUSG00000001416 (predicted) ENSMUSG00000041769	=	1
ENSMUSG00000001416 (predicted) ENSMUSG00000003444	=	1
ENSMUSG00000001416 (predicted) ENSMUSG00000011254	=	1
ENSMUSG00000001416 (predicted) ENSMUSG00000024500	=	1
ENSMUSG00000001416 (predicted) ENSMUSG00000039770	=	1
ENSMUSG00000001416 (predicted) ENSMUSG00000025049	=	1
ENSMUSG00000001416 (predicted) ENSMUSG00000007836	=	1
ENSMUSG00000001416 (predicted) ENSMUSG00000022300	=	1
ENSMUSG00000001416 (predicted) ENSMUSG00000030697	=	1
ENSMUSG00000001416 (predicted) ENSMUSG00000002109	=	1
ENSMUSG00000001416 (predicted) ENSMUSG00000021635	=	1
ENSMUSG00000001416 (predicted) ENSMUSG00000029235	=	1
ENSMUSG00000001416 (predicted) ENSMUSG00000024312	=	1
ENSMUSG00000001416 (predicted) ENSMUSG00000022773	=	1
ENSMUSG00000001416 (predicted) ENSMUSG00000022052	=	1
ENSMUSG00000001416 (predicted) ENSMUSG00000034059	=	1
ENSMUSG00000001416 (predicted) ENSMUSG00000020115	=	1
ENSMUSG00000001416 (predicted) ENSMUSG00000063324	=	1
ENSMUSG00000001416 (predicted) ENSMUSG00000042675	=	1
ENSMUSG00000001416 (predicted) ENSMUSG00000027242	=	1
ENSMUSG00000001416 (predicted) ENSMUSG00000037798	=	1
ENSMUSG00000001416 (predicted) ENSMUSG00000003131	=	1
ENSMUSG00000001416 (predicted) ENSMUSG00000027669	=	1
ENSMUSG00000001416 (predicted) ENSMUSG00000006398	=	1
ENSMUSG00000001416 (predicted) ENSMUSG00000029120	=	1
ENSMUSG00000001416 (predicted) ENSMUSG00000079987	=	1
ENSMUSG00000001416 (predicted) ENSMUSG00000053907	=	1
ENSMUSG00000001416 (predicted) ENSMUSG00000020235	=	1
ENSMUSG00000001416 (predicted) ENSMUSG00000079478	=	1
ENSMUSG00000001416 (predicted) ENSMUSG00000038697	=	1
ENSMUSG00000001416 (predicted) ENSMUSG00000060904	=	1
ENSMUSG00000001416 (predicted) ENSMUSG00000022346	=	1
ENSMUSG00000001416 (predicted) ENSMUSG00000020003	=	1
ENSMUSG00000001416 (predicted) ENSMUSG00000001785	=	1
ENSMUSG00000001416 (predicted) ENSMUSG00000031433	=	1
ENSMUSG00000001416 (predicted) ENSMUSG00000025225	=	1
ENSMUSG00000001416 (predicted) ENSMUSG00000061650	=	1
ENSMUSG00000001417 (predicted) ENSMUSG00000039254	=	1
ENSMUSG00000001417 (predicted) ENSMUSG00000009293	=	1
ENSMUSG00000001417 (predicted) ENSMUSG00000034126	=	0.97
ENSMUSG00000001417 (predicted) ENSMUSG00000028953	=	1
ENSMUSG00000001417 (predicted) ENSMUSG00000020307	=	1
ENSMUSG00000001417 (predicted) ENSMUSG00000020794	=	1
ENSMUSG00000001417 (predicted) ENSMUSG00000036241	=	1
ENSMUSG00000001417 (predicted) ENSMUSG00000020870	=	1
ENSMUSG00000001417 (predicted) ENSMUSG00000062234	=	1
ENSMUSG00000001419 (known) ENSMUSG00000008855	=	1
ENSMUSG00000001419 (known) ENSMUSG00000004698	=	1
ENSMUSG00000001419 (known) ENSMUSG00000020196	=	2
ENSMUSG00000001419 (predicted) ENSMUSG00000020870	=	0.95
ENSMUSG00000001419 (predicted) ENSMUSG00000020307	=	0.95
ENSMUSG00000001419 (predicted) ENSMUSG00000009293	=	0.95
ENSMUSG00000001419 (predicted) ENSMUSG00000036241	=	0.95
ENSMUSG00000001419 (predicted) ENSMUSG00000043866	=	0.95
ENSMUSG00000001419 (predicted) ENSMUSG00000034112	=	1
ENSMUSG00000001419 (predicted) ENSMUSG00000071151	=	0.95
ENSMUSG00000001419 (predicted) ENSMUSG00000030316	=	0.95
ENSMUSG00000001419 (predicted) ENSMUSG00000032570	=	1
ENSMUSG00000001419 (predicted) ENSMUSG00000020794	=	0.95
ENSMUSG00000001424 (known) ENSMUSG00000055980	=	1
ENSMUSG00000001424 (known) ENSMUSG00000018326	=	1
ENSMUSG00000001424 (predicted) ENSMUSG00000002728	=	1
ENSMUSG00000001424 (predicted) ENSMUSG00000042349	=	1
ENSMUSG00000001424 (predicted) ENSMUSG00000020775	=	1
ENSMUSG00000001424 (predicted) ENSMUSG00000020850	=	1
ENSMUSG00000001436 (predicted) ENSMUSG00000031913	=	1.86
ENSMUSG00000001436 (predicted) ENSMUSG00000007033	=	1.84
ENSMUSG00000001436 (predicted) ENSMUSG00000067284	=	1.84
ENSMUSG00000001436 (predicted) ENSMUSG00000067283	=	1.84
ENSMUSG00000001436 (predicted) ENSMUSG00000059970	=	1.84
ENSMUSG00000001436 (predicted) ENSMUSG00000015656	=	1.86
ENSMUSG00000001436 (predicted) ENSMUSG00000051396	=	1.8
ENSMUSG00000001436 (predicted) ENSMUSG00000019297	=	1
ENSMUSG00000001436 (predicted) ENSMUSG00000020048	=	1
ENSMUSG00000001436 (predicted) ENSMUSG00000021270	=	1
ENSMUSG00000001436 (predicted) ENSMUSG00000059814	=	1.86
ENSMUSG00000001436 (predicted) ENSMUSG00000023944	=	1
ENSMUSG00000001436 (predicted) ENSMUSG00000009907	=	1.86
ENSMUSG00000001440 (known) ENSMUSG00000029757	=	1
ENSMUSG00000001440 (known) ENSMUSG00000024617	=	1
ENSMUSG00000001440 (known) ENSMUSG00000040061	=	1
ENSMUSG00000001440 (known) ENSMUSG00000026728	=	1
ENSMUSG00000001440 (known) ENSMUSG00000001440	=	2
ENSMUSG00000001440 (known) ENSMUSG00000029430	=	3.99
ENSMUSG00000001440 (known) ENSMUSG00000018362	=	3
ENSMUSG00000001440 (predicted) ENSMUSG00000027035	=	2
ENSMUSG00000001440 (predicted) ENSMUSG00000027164	=	1
ENSMUSG00000001440 (predicted) ENSMUSG00000022855	=	1
ENSMUSG00000001440 (predicted) ENSMUSG00000045140	=	1
ENSMUSG00000001440 (predicted) ENSMUSG00000072249	=	1
ENSMUSG00000001440 (predicted) ENSMUSG00000023057	=	1
ENSMUSG00000001440 (predicted) ENSMUSG00000059814	=	2
ENSMUSG00000001440 (predicted) ENSMUSG00000057666	=	1
ENSMUSG00000001440 (predicted) ENSMUSG00000032518	=	1
ENSMUSG00000001440 (predicted) ENSMUSG00000069236	=	1
ENSMUSG00000001440 (predicted) ENSMUSG00000062515	=	0.93
ENSMUSG00000001440 (predicted) ENSMUSG00000078573	=	1
ENSMUSG00000001440 (predicted) ENSMUSG00000029838	=	1
ENSMUSG00000001440 (predicted) ENSMUSG00000079360	=	1
ENSMUSG00000001440 (predicted) ENSMUSG00000032932	=	1
ENSMUSG00000001440 (predicted) ENSMUSG00000028287	=	1.99
ENSMUSG00000001440 (predicted) ENSMUSG00000078967	=	1
ENSMUSG00000001440 (predicted) ENSMUSG00000080048	=	1
ENSMUSG00000001440 (predicted) ENSMUSG00000022477	=	1
ENSMUSG00000001440 (predicted) ENSMUSG00000072492	=	1
ENSMUSG00000001440 (predicted) ENSMUSG00000032291	=	1
ENSMUSG00000001440 (predicted) ENSMUSG00000028330	=	1
ENSMUSG00000001440 (predicted) ENSMUSG00000022905	=	1
ENSMUSG00000001440 (predicted) ENSMUSG00000024130	=	0.81
ENSMUSG00000001440 (predicted) ENSMUSG00000041301	=	1
ENSMUSG00000001440 (predicted) ENSMUSG00000005204	=	1
ENSMUSG00000001440 (predicted) ENSMUSG00000041797	=	1
ENSMUSG00000001440 (predicted) ENSMUSG00000035246	=	1
ENSMUSG00000001440 (predicted) ENSMUSG00000037686	=	0.86
ENSMUSG00000001440 (predicted) ENSMUSG00000027530	=	0.86
ENSMUSG00000001440 (predicted) ENSMUSG00000078636	=	1
ENSMUSG00000001440 (predicted) ENSMUSG00000037580	=	1
ENSMUSG00000001440 (predicted) ENSMUSG00000028773	=	0.92
ENSMUSG00000001440 (predicted) ENSMUSG00000026575	=	1
ENSMUSG00000001440 (predicted) ENSMUSG00000060216	=	1
ENSMUSG00000001440 (predicted) ENSMUSG00000026944	=	0.86
ENSMUSG00000001440 (predicted) ENSMUSG00000028393	=	1
ENSMUSG00000001440 (predicted) ENSMUSG00000062591	=	1
ENSMUSG00000001440 (predicted) ENSMUSG00000047676	=	1
ENSMUSG00000001440 (predicted) ENSMUSG00000032456	=	1
ENSMUSG00000001440 (predicted) ENSMUSG00000020122	=	1
ENSMUSG00000001440 (predicted) ENSMUSG00000038542	=	1
ENSMUSG00000001440 (predicted) ENSMUSG00000022772	=	1
ENSMUSG00000001440 (predicted) ENSMUSG00000070284	=	1
ENSMUSG00000001440 (predicted) ENSMUSG00000025935	=	1.87
ENSMUSG00000001440 (predicted) ENSMUSG00000033021	=	1
ENSMUSG00000001440 (predicted) ENSMUSG00000067283	=	1.99
ENSMUSG00000001440 (predicted) ENSMUSG00000035435	=	0.89
ENSMUSG00000001440 (predicted) ENSMUSG00000037601	=	1
ENSMUSG00000001440 (predicted) ENSMUSG00000041779	=	1.86
ENSMUSG00000001440 (predicted) ENSMUSG00000050296	=	1
ENSMUSG00000001440 (predicted) ENSMUSG00000001473	=	1
ENSMUSG00000001440 (predicted) ENSMUSG00000062380	=	1
ENSMUSG00000001440 (predicted) ENSMUSG00000002983	=	1
ENSMUSG00000001440 (predicted) ENSMUSG00000041138	=	1
ENSMUSG00000001440 (predicted) ENSMUSG00000021374	=	1
ENSMUSG00000001440 (predicted) ENSMUSG00000079518	=	1
ENSMUSG00000001440 (predicted) ENSMUSG00000003380	=	1
ENSMUSG00000001440 (predicted) ENSMUSG00000029580	=	1
ENSMUSG00000001440 (predicted) ENSMUSG00000036992	=	1
ENSMUSG00000001440 (predicted) ENSMUSG00000020620	=	1
ENSMUSG00000001440 (predicted) ENSMUSG00000040706	=	1
ENSMUSG00000001440 (predicted) ENSMUSG00000051900	=	0.79
ENSMUSG00000001440 (predicted) ENSMUSG00000044528	=	1.93
ENSMUSG00000001440 (predicted) ENSMUSG00000080303	=	1
ENSMUSG00000001440 (predicted) ENSMUSG00000037798	=	2
ENSMUSG00000001440 (predicted) ENSMUSG00000044749	=	0.89
ENSMUSG00000001440 (predicted) ENSMUSG00000022753	=	0.87
ENSMUSG00000001440 (predicted) ENSMUSG00000025024	=	1
ENSMUSG00000001440 (predicted) ENSMUSG00000024661	=	1
ENSMUSG00000001440 (predicted) ENSMUSG00000046402	=	1
ENSMUSG00000001440 (predicted) ENSMUSG00000027782	=	2
ENSMUSG00000001440 (predicted) ENSMUSG00000041638	=	1
ENSMUSG00000001440 (predicted) ENSMUSG00000079501	=	1
ENSMUSG00000001440 (predicted) ENSMUSG00000024563	=	1
ENSMUSG00000001440 (predicted) ENSMUSG00000080002	=	1
ENSMUSG00000001440 (predicted) ENSMUSG00000063895	=	1
ENSMUSG00000001440 (predicted) ENSMUSG00000032454	=	1
ENSMUSG00000001440 (predicted) ENSMUSG00000035722	=	0.88
ENSMUSG00000001440 (predicted) ENSMUSG00000021639	=	1
ENSMUSG00000001440 (predicted) ENSMUSG00000070282	=	1
ENSMUSG00000001440 (predicted) ENSMUSG00000007033	=	1.99
ENSMUSG00000001440 (predicted) ENSMUSG00000024510	=	1
ENSMUSG00000001440 (predicted) ENSMUSG00000023021	=	1.94
ENSMUSG00000001440 (predicted) ENSMUSG00000030662	=	1
ENSMUSG00000001440 (predicted) ENSMUSG00000031671	=	1
ENSMUSG00000001440 (predicted) ENSMUSG00000026520	=	1
ENSMUSG00000001440 (predicted) ENSMUSG00000033075	=	1
ENSMUSG00000001440 (predicted) ENSMUSG00000004668	=	1
ENSMUSG00000001440 (predicted) ENSMUSG00000025991	=	1
ENSMUSG00000001440 (predicted) ENSMUSG00000034435	=	0.81
ENSMUSG00000001440 (predicted) ENSMUSG00000045136	=	1
ENSMUSG00000001440 (predicted) ENSMUSG00000078088	=	1
ENSMUSG00000001440 (predicted) ENSMUSG00000061099	=	1
ENSMUSG00000001440 (predicted) ENSMUSG00000051396	=	1.97
ENSMUSG00000001440 (predicted) ENSMUSG00000015714	=	1.9
ENSMUSG00000001440 (predicted) ENSMUSG00000049830	=	1
ENSMUSG00000001440 (predicted) ENSMUSG00000062196	=	1
ENSMUSG00000001440 (predicted) ENSMUSG00000004393	=	1
ENSMUSG00000001440 (predicted) ENSMUSG00000027533	=	0.92
ENSMUSG00000001440 (predicted) ENSMUSG00000058672	=	1
ENSMUSG00000001440 (predicted) ENSMUSG00000028743	=	1
ENSMUSG00000001440 (predicted) ENSMUSG00000020857	=	1
ENSMUSG00000001440 (predicted) ENSMUSG00000032409	=	1
ENSMUSG00000001440 (predicted) ENSMUSG00000021125	=	1
ENSMUSG00000001440 (predicted) ENSMUSG00000067716	=	1
ENSMUSG00000001440 (predicted) ENSMUSG00000078142	=	1
ENSMUSG00000001440 (predicted) ENSMUSG00000070443	=	1
ENSMUSG00000001440 (predicted) ENSMUSG00000041828	=	1
ENSMUSG00000001440 (predicted) ENSMUSG00000024177	=	1
ENSMUSG00000001440 (predicted) ENSMUSG00000079885	=	1
ENSMUSG00000001440 (predicted) ENSMUSG00000030510	=	1.94
ENSMUSG00000001440 (predicted) ENSMUSG00000022621	=	2
ENSMUSG00000001440 (predicted) ENSMUSG00000073435	=	1
ENSMUSG00000001440 (predicted) ENSMUSG00000022571	=	1
ENSMUSG00000001440 (predicted) ENSMUSG00000069712	=	1
ENSMUSG00000001440 (predicted) ENSMUSG00000021456	=	1
ENSMUSG00000001440 (predicted) ENSMUSG00000058176	=	1
ENSMUSG00000001440 (predicted) ENSMUSG00000053907	=	2
ENSMUSG00000001440 (predicted) ENSMUSG00000022774	=	1
ENSMUSG00000001440 (predicted) ENSMUSG00000078370	=	1
ENSMUSG00000001440 (predicted) ENSMUSG00000067284	=	1.99
ENSMUSG00000001440 (predicted) ENSMUSG00000019297	=	1
ENSMUSG00000001440 (predicted) ENSMUSG00000035491	=	1
ENSMUSG00000001440 (predicted) ENSMUSG00000001525	=	1
ENSMUSG00000001440 (predicted) ENSMUSG00000080057	=	1
ENSMUSG00000001440 (predicted) ENSMUSG00000028599	=	1
ENSMUSG00000001440 (predicted) ENSMUSG00000028125	=	0.86
ENSMUSG00000001440 (predicted) ENSMUSG00000016255	=	1
ENSMUSG00000001440 (predicted) ENSMUSG00000027108	=	1
ENSMUSG00000001440 (predicted) ENSMUSG00000062017	=	0.89
ENSMUSG00000001440 (predicted) ENSMUSG00000071815	=	1
ENSMUSG00000001440 (predicted) ENSMUSG00000020737	=	1
ENSMUSG00000001440 (predicted) ENSMUSG00000050708	=	1
ENSMUSG00000001440 (predicted) ENSMUSG00000078965	=	1
ENSMUSG00000001440 (predicted) ENSMUSG00000071813	=	1
ENSMUSG00000001440 (predicted) ENSMUSG00000008450	=	1
ENSMUSG00000001440 (predicted) ENSMUSG00000057116	=	1
ENSMUSG00000001440 (predicted) ENSMUSG00000025140	=	1
ENSMUSG00000001440 (predicted) ENSMUSG00000021621	=	1
ENSMUSG00000001440 (predicted) ENSMUSG00000078162	=	1
ENSMUSG00000001440 (predicted) ENSMUSG00000055676	=	1
ENSMUSG00000001440 (predicted) ENSMUSG00000004934	=	1
ENSMUSG00000001440 (predicted) ENSMUSG00000078206	=	1
ENSMUSG00000001440 (predicted) ENSMUSG00000036298	=	0.83
ENSMUSG00000001440 (predicted) ENSMUSG00000024382	=	1
ENSMUSG00000001440 (predicted) ENSMUSG00000004885	=	1
ENSMUSG00000001440 (predicted) ENSMUSG00000030674	=	1
ENSMUSG00000001440 (predicted) ENSMUSG00000020454	=	1
ENSMUSG00000001440 (predicted) ENSMUSG00000078308	=	1
ENSMUSG00000001440 (predicted) ENSMUSG00000019874	=	0.92
ENSMUSG00000001440 (predicted) ENSMUSG00000070490	=	1
ENSMUSG00000001440 (predicted) ENSMUSG00000070025	=	1
ENSMUSG00000001440 (predicted) ENSMUSG00000073212	=	1
ENSMUSG00000001440 (predicted) ENSMUSG00000057829	=	1
ENSMUSG00000001440 (predicted) ENSMUSG00000031887	=	1
ENSMUSG00000001440 (predicted) ENSMUSG00000079558	=	1
ENSMUSG00000001440 (predicted) ENSMUSG00000074280	=	0.83
ENSMUSG00000001440 (predicted) ENSMUSG00000054746	=	0.89
ENSMUSG00000001440 (predicted) ENSMUSG00000032328	=	0.89
ENSMUSG00000001440 (predicted) ENSMUSG00000035649	=	0.91
ENSMUSG00000001440 (predicted) ENSMUSG00000020372	=	1
ENSMUSG00000001440 (predicted) ENSMUSG00000015243	=	1
ENSMUSG00000001440 (predicted) ENSMUSG00000015656	=	2
ENSMUSG00000001440 (predicted) ENSMUSG00000062867	=	0.98
ENSMUSG00000001440 (predicted) ENSMUSG00000019987	=	1
ENSMUSG00000001440 (predicted) ENSMUSG00000005615	=	1
ENSMUSG00000001440 (predicted) ENSMUSG00000078592	=	1
ENSMUSG00000001440 (predicted) ENSMUSG00000074909	=	1
ENSMUSG00000001440 (predicted) ENSMUSG00000018800	=	0.89
ENSMUSG00000001440 (predicted) ENSMUSG00000080296	=	1
ENSMUSG00000001440 (predicted) ENSMUSG00000060685	=	1
ENSMUSG00000001440 (predicted) ENSMUSG00000021929	=	2
ENSMUSG00000001440 (predicted) ENSMUSG00000036752	=	1
ENSMUSG00000001440 (predicted) ENSMUSG00000062382	=	1
ENSMUSG00000001440 (predicted) ENSMUSG00000002319	=	1
ENSMUSG00000001440 (predicted) ENSMUSG00000018474	=	1
ENSMUSG00000001440 (predicted) ENSMUSG00000032478	=	1
ENSMUSG00000001440 (predicted) ENSMUSG00000042271	=	1
ENSMUSG00000001440 (predicted) ENSMUSG00000070408	=	1
ENSMUSG00000001440 (predicted) ENSMUSG00000078191	=	1
ENSMUSG00000001440 (predicted) ENSMUSG00000059970	=	1.98
ENSMUSG00000001440 (predicted) ENSMUSG00000042751	=	1
ENSMUSG00000001440 (predicted) ENSMUSG00000063885	=	1
ENSMUSG00000001440 (predicted) ENSMUSG00000027528	=	1
ENSMUSG00000001440 (predicted) ENSMUSG00000017264	=	1
ENSMUSG00000001440 (predicted) ENSMUSG00000028992	=	1
ENSMUSG00000001440 (predicted) ENSMUSG00000038770	=	2
ENSMUSG00000001440 (predicted) ENSMUSG00000052468	=	0.93
ENSMUSG00000001440 (predicted) ENSMUSG00000078300	=	1
ENSMUSG00000001440 (predicted) ENSMUSG00000003731	=	1
ENSMUSG00000001440 (predicted) ENSMUSG00000022346	=	1
ENSMUSG00000001440 (predicted) ENSMUSG00000028996	=	0.66
ENSMUSG00000001440 (predicted) ENSMUSG00000003500	=	0.95
ENSMUSG00000001440 (predicted) ENSMUSG00000069805	=	1
ENSMUSG00000001440 (predicted) ENSMUSG00000008206	=	2
ENSMUSG00000001440 (predicted) ENSMUSG00000035984	=	1
ENSMUSG00000001440 (predicted) ENSMUSG00000027187	=	1
ENSMUSG00000001440 (predicted) ENSMUSG00000078208	=	1
ENSMUSG00000001440 (predicted) ENSMUSG00000080155	=	1
ENSMUSG00000001440 (predicted) ENSMUSG00000079874	=	1
ENSMUSG00000001441 (predicted) ENSMUSG00000025393	=	1
ENSMUSG00000001441 (predicted) ENSMUSG00000070284	=	1
ENSMUSG00000001441 (predicted) ENSMUSG00000002102	=	1
ENSMUSG00000001441 (predicted) ENSMUSG00000020713	=	1
ENSMUSG00000001441 (predicted) ENSMUSG00000050296	=	2
ENSMUSG00000001441 (predicted) ENSMUSG00000021270	=	2
ENSMUSG00000001441 (predicted) ENSMUSG00000079558	=	1.98
ENSMUSG00000001441 (predicted) ENSMUSG00000028125	=	1.86
ENSMUSG00000001441 (predicted) ENSMUSG00000041779	=	0.86
ENSMUSG00000001441 (predicted) ENSMUSG00000059970	=	1.98
ENSMUSG00000001441 (predicted) ENSMUSG00000056199	=	1
ENSMUSG00000001441 (predicted) ENSMUSG00000067283	=	1.99
ENSMUSG00000001441 (predicted) ENSMUSG00000026896	=	1
ENSMUSG00000001441 (predicted) ENSMUSG00000021216	=	1
ENSMUSG00000001441 (predicted) ENSMUSG00000051396	=	1.97
ENSMUSG00000001441 (predicted) ENSMUSG00000078305	=	1
ENSMUSG00000001441 (predicted) ENSMUSG00000068599	=	1
ENSMUSG00000001441 (predicted) ENSMUSG00000062591	=	2
ENSMUSG00000001441 (predicted) ENSMUSG00000078162	=	1.98
ENSMUSG00000001441 (predicted) ENSMUSG00000032096	=	1
ENSMUSG00000001441 (predicted) ENSMUSG00000040675	=	1
ENSMUSG00000001441 (predicted) ENSMUSG00000062867	=	1
ENSMUSG00000001441 (predicted) ENSMUSG00000078142	=	1.98
ENSMUSG00000001441 (predicted) ENSMUSG00000027509	=	0.59
ENSMUSG00000001441 (predicted) ENSMUSG00000025613	=	1
ENSMUSG00000001441 (predicted) ENSMUSG00000079968	=	0.98
ENSMUSG00000001441 (predicted) ENSMUSG00000073435	=	1
ENSMUSG00000001441 (predicted) ENSMUSG00000037851	=	1
ENSMUSG00000001441 (predicted) ENSMUSG00000022601	=	0.98
ENSMUSG00000001441 (predicted) ENSMUSG00000020307	=	1
ENSMUSG00000001441 (predicted) ENSMUSG00000033065	=	2.98
ENSMUSG00000001441 (predicted) ENSMUSG00000079876	=	1
ENSMUSG00000001441 (predicted) ENSMUSG00000056367	=	1
ENSMUSG00000001441 (predicted) ENSMUSG00000029777	=	2
ENSMUSG00000001441 (predicted) ENSMUSG00000018848	=	1
ENSMUSG00000001441 (predicted) ENSMUSG00000025607	=	1
ENSMUSG00000001441 (predicted) ENSMUSG00000054746	=	1.78
ENSMUSG00000001441 (predicted) ENSMUSG00000022711	=	1
ENSMUSG00000001441 (predicted) ENSMUSG00000029447	=	1
ENSMUSG00000001441 (predicted) ENSMUSG00000027411	=	1
ENSMUSG00000001441 (predicted) ENSMUSG00000020914	=	1
ENSMUSG00000001441 (predicted) ENSMUSG00000073016	=	1
ENSMUSG00000001441 (predicted) ENSMUSG00000070490	=	1.98
ENSMUSG00000001441 (predicted) ENSMUSG00000078191	=	1.98
ENSMUSG00000001441 (predicted) ENSMUSG00000035722	=	1.76
ENSMUSG00000001441 (predicted) ENSMUSG00000016255	=	2
ENSMUSG00000001441 (predicted) ENSMUSG00000058600	=	1
ENSMUSG00000001441 (predicted) ENSMUSG00000029434	=	1
ENSMUSG00000001441 (predicted) ENSMUSG00000026553	=	1
ENSMUSG00000001441 (predicted) ENSMUSG00000017466	=	1
ENSMUSG00000001441 (predicted) ENSMUSG00000015656	=	2
ENSMUSG00000001441 (predicted) ENSMUSG00000041237	=	1.96
ENSMUSG00000001441 (predicted) ENSMUSG00000027257	=	1
ENSMUSG00000001441 (predicted) ENSMUSG00000026202	=	1
ENSMUSG00000001441 (predicted) ENSMUSG00000032294	=	2
ENSMUSG00000001441 (predicted) ENSMUSG00000055676	=	2
ENSMUSG00000001441 (predicted) ENSMUSG00000006269	=	1
ENSMUSG00000001441 (predicted) ENSMUSG00000021048	=	1
ENSMUSG00000001441 (predicted) ENSMUSG00000020528	=	1
ENSMUSG00000001441 (predicted) ENSMUSG00000046230	=	1
ENSMUSG00000001441 (predicted) ENSMUSG00000060209	=	1
ENSMUSG00000001441 (predicted) ENSMUSG00000037798	=	2
ENSMUSG00000001441 (predicted) ENSMUSG00000070428	=	1
ENSMUSG00000001441 (predicted) ENSMUSG00000020386	=	1
ENSMUSG00000001441 (predicted) ENSMUSG00000027164	=	1
ENSMUSG00000001441 (predicted) ENSMUSG00000051900	=	1.68
ENSMUSG00000001441 (predicted) ENSMUSG00000027291	=	1
ENSMUSG00000001441 (predicted) ENSMUSG00000020088	=	1
ENSMUSG00000001441 (predicted) ENSMUSG00000018040	=	1
ENSMUSG00000001441 (predicted) ENSMUSG00000035284	=	1
ENSMUSG00000001441 (predicted) ENSMUSG00000005667	=	0.86
ENSMUSG00000001441 (predicted) ENSMUSG00000020220	=	1
ENSMUSG00000001441 (predicted) ENSMUSG00000078592	=	1.98
ENSMUSG00000001441 (predicted) ENSMUSG00000059814	=	2
ENSMUSG00000001441 (predicted) ENSMUSG00000020794	=	1
ENSMUSG00000001441 (predicted) ENSMUSG00000026575	=	1
ENSMUSG00000001441 (predicted) ENSMUSG00000002455	=	1
ENSMUSG00000001441 (predicted) ENSMUSG00000070282	=	1.98
ENSMUSG00000001441 (predicted) ENSMUSG00000063885	=	1.98
ENSMUSG00000001441 (predicted) ENSMUSG00000040029	=	1
ENSMUSG00000001441 (predicted) ENSMUSG00000037601	=	1
ENSMUSG00000001441 (predicted) ENSMUSG00000045136	=	2
ENSMUSG00000001441 (predicted) ENSMUSG00000023004	=	1
ENSMUSG00000001441 (predicted) ENSMUSG00000030691	=	1
ENSMUSG00000001441 (predicted) ENSMUSG00000003500	=	0.97
ENSMUSG00000001441 (predicted) ENSMUSG00000002718	=	1
ENSMUSG00000001441 (predicted) ENSMUSG00000020361	=	1
ENSMUSG00000001441 (predicted) ENSMUSG00000035435	=	1.78
ENSMUSG00000001441 (predicted) ENSMUSG00000038524	=	1
ENSMUSG00000001441 (predicted) ENSMUSG00000023021	=	0.94
ENSMUSG00000001441 (predicted) ENSMUSG00000023944	=	2
ENSMUSG00000001441 (predicted) ENSMUSG00000030534	=	1
ENSMUSG00000001441 (predicted) ENSMUSG00000071644	=	1
ENSMUSG00000001441 (predicted) ENSMUSG00000024556	=	1
ENSMUSG00000001441 (predicted) ENSMUSG00000071813	=	1.98
ENSMUSG00000001441 (predicted) ENSMUSG00000070443	=	1.98
ENSMUSG00000001441 (predicted) ENSMUSG00000047676	=	2
ENSMUSG00000001441 (predicted) ENSMUSG00000041797	=	2
ENSMUSG00000001441 (predicted) ENSMUSG00000041236	=	1
ENSMUSG00000001441 (predicted) ENSMUSG00000004668	=	2
ENSMUSG00000001441 (predicted) ENSMUSG00000030515	=	1
ENSMUSG00000001441 (predicted) ENSMUSG00000057666	=	2
ENSMUSG00000001441 (predicted) ENSMUSG00000038044	=	1
ENSMUSG00000001441 (predicted) ENSMUSG00000050978	=	1
ENSMUSG00000001441 (predicted) ENSMUSG00000036983	=	1
ENSMUSG00000001441 (predicted) ENSMUSG00000073212	=	1.98
ENSMUSG00000001441 (predicted) ENSMUSG00000025935	=	0.87
ENSMUSG00000001441 (predicted) ENSMUSG00000026492	=	1
ENSMUSG00000001441 (predicted) ENSMUSG00000027035	=	1
ENSMUSG00000001441 (predicted) ENSMUSG00000015714	=	1
ENSMUSG00000001441 (predicted) ENSMUSG00000067338	=	1
ENSMUSG00000001441 (predicted) ENSMUSG00000029657	=	1
ENSMUSG00000001441 (predicted) ENSMUSG00000020870	=	1
ENSMUSG00000001441 (predicted) ENSMUSG00000071856	=	1
ENSMUSG00000001441 (predicted) ENSMUSG00000024177	=	1
ENSMUSG00000001441 (predicted) ENSMUSG00000001473	=	2
ENSMUSG00000001441 (predicted) ENSMUSG00000021598	=	1
ENSMUSG00000001441 (predicted) ENSMUSG00000032458	=	1
ENSMUSG00000001441 (predicted) ENSMUSG00000070025	=	1.98
ENSMUSG00000001441 (predicted) ENSMUSG00000032127	=	1
ENSMUSG00000001441 (predicted) ENSMUSG00000067702	=	1
ENSMUSG00000001441 (predicted) ENSMUSG00000017485	=	1
ENSMUSG00000001441 (predicted) ENSMUSG00000020277	=	2.98
ENSMUSG00000001441 (predicted) ENSMUSG00000006273	=	1
ENSMUSG00000001441 (predicted) ENSMUSG00000079874	=	2
ENSMUSG00000001441 (predicted) ENSMUSG00000069236	=	2
ENSMUSG00000001441 (predicted) ENSMUSG00000080155	=	1.98
ENSMUSG00000001441 (predicted) ENSMUSG00000039735	=	1
ENSMUSG00000001441 (predicted) ENSMUSG00000067125	=	1
ENSMUSG00000001441 (predicted) ENSMUSG00000029992	=	1
ENSMUSG00000001441 (predicted) ENSMUSG00000030137	=	1
ENSMUSG00000001441 (predicted) ENSMUSG00000024130	=	1.71
ENSMUSG00000001441 (predicted) ENSMUSG00000067284	=	1.99
ENSMUSG00000001441 (predicted) ENSMUSG00000025224	=	1
ENSMUSG00000001441 (predicted) ENSMUSG00000033021	=	1
ENSMUSG00000001441 (predicted) ENSMUSG00000041828	=	2
ENSMUSG00000001441 (predicted) ENSMUSG00000078370	=	1.98
ENSMUSG00000001441 (predicted) ENSMUSG00000027108	=	2
ENSMUSG00000001441 (predicted) ENSMUSG00000029513	=	1
ENSMUSG00000001441 (predicted) ENSMUSG00000078967	=	1.98
ENSMUSG00000001441 (predicted) ENSMUSG00000045503	=	1
ENSMUSG00000001441 (predicted) ENSMUSG00000052459	=	2
ENSMUSG00000001441 (predicted) ENSMUSG00000032418	=	1
ENSMUSG00000001441 (predicted) ENSMUSG00000020741	=	1
ENSMUSG00000001441 (predicted) ENSMUSG00000033653	=	1
ENSMUSG00000001441 (predicted) ENSMUSG00000043091	=	1
ENSMUSG00000001441 (predicted) ENSMUSG00000018672	=	1
ENSMUSG00000001441 (predicted) ENSMUSG00000030510	=	0.94
ENSMUSG00000001441 (predicted) ENSMUSG00000007739	=	2
ENSMUSG00000001441 (predicted) ENSMUSG00000078308	=	1.97
ENSMUSG00000001441 (predicted) ENSMUSG00000032932	=	1
ENSMUSG00000001441 (predicted) ENSMUSG00000030754	=	1
ENSMUSG00000001441 (predicted) ENSMUSG00000026944	=	1.86
ENSMUSG00000001441 (predicted) ENSMUSG00000031691	=	1
ENSMUSG00000001441 (predicted) ENSMUSG00000040296	=	1
ENSMUSG00000001441 (predicted) ENSMUSG00000036241	=	1
ENSMUSG00000001441 (predicted) ENSMUSG00000020290	=	1
ENSMUSG00000001441 (predicted) ENSMUSG00000015869	=	1
ENSMUSG00000001441 (predicted) ENSMUSG00000022241	=	1
ENSMUSG00000001441 (predicted) ENSMUSG00000022477	=	1
ENSMUSG00000001441 (predicted) ENSMUSG00000005481	=	1
ENSMUSG00000001441 (predicted) ENSMUSG00000060992	=	1
ENSMUSG00000001441 (predicted) ENSMUSG00000044749	=	1.78
ENSMUSG00000001441 (predicted) ENSMUSG00000034216	=	1
ENSMUSG00000001441 (predicted) ENSMUSG00000080303	=	1.98
ENSMUSG00000001441 (predicted) ENSMUSG00000028292	=	1
ENSMUSG00000001441 (predicted) ENSMUSG00000008682	=	1
ENSMUSG00000001441 (predicted) ENSMUSG00000020857	=	1
ENSMUSG00000001441 (predicted) ENSMUSG00000044147	=	1
ENSMUSG00000001441 (predicted) ENSMUSG00000020532	=	1
ENSMUSG00000001441 (predicted) ENSMUSG00000028932	=	1
ENSMUSG00000001441 (predicted) ENSMUSG00000017830	=	1
ENSMUSG00000001441 (predicted) ENSMUSG00000070939	=	1
ENSMUSG00000001441 (predicted) ENSMUSG00000025980	=	1
ENSMUSG00000001441 (predicted) ENSMUSG00000015243	=	2
ENSMUSG00000001441 (predicted) ENSMUSG00000020620	=	2
ENSMUSG00000001441 (predicted) ENSMUSG00000055762	=	1
ENSMUSG00000001441 (predicted) ENSMUSG00000044528	=	0.93
ENSMUSG00000001441 (predicted) ENSMUSG00000061099	=	2
ENSMUSG00000001441 (predicted) ENSMUSG00000020698	=	1
ENSMUSG00000001441 (predicted) ENSMUSG00000045482	=	1
ENSMUSG00000001441 (predicted) ENSMUSG00000019487	=	1
ENSMUSG00000001441 (predicted) ENSMUSG00000042010	=	1
ENSMUSG00000001441 (predicted) ENSMUSG00000026229	=	1
ENSMUSG00000001441 (predicted) ENSMUSG00000008206	=	1
ENSMUSG00000001441 (predicted) ENSMUSG00000030058	=	1
ENSMUSG00000001441 (predicted) ENSMUSG00000061787	=	1
ENSMUSG00000001441 (predicted) ENSMUSG00000078636	=	1.98
ENSMUSG00000001441 (predicted) ENSMUSG00000033554	=	1
ENSMUSG00000001441 (predicted) ENSMUSG00000075415	=	1
ENSMUSG00000001441 (predicted) ENSMUSG00000019179	=	1
ENSMUSG00000001441 (predicted) ENSMUSG00000025991	=	2
ENSMUSG00000001441 (predicted) ENSMUSG00000030621	=	1
ENSMUSG00000001441 (predicted) ENSMUSG00000018800	=	1.78
ENSMUSG00000001441 (predicted) ENSMUSG00000036752	=	2
ENSMUSG00000001441 (predicted) ENSMUSG00000028480	=	1
ENSMUSG00000001441 (predicted) ENSMUSG00000022474	=	1
ENSMUSG00000001441 (predicted) ENSMUSG00000027395	=	1
ENSMUSG00000001441 (predicted) ENSMUSG00000025967	=	1
ENSMUSG00000001441 (predicted) ENSMUSG00000016664	=	1
ENSMUSG00000001441 (predicted) ENSMUSG00000079501	=	1.98
ENSMUSG00000001441 (predicted) ENSMUSG00000041138	=	1
ENSMUSG00000001441 (predicted) ENSMUSG00000062582	=	1
ENSMUSG00000001441 (predicted) ENSMUSG00000001525	=	2
ENSMUSG00000001441 (predicted) ENSMUSG00000003868	=	1
ENSMUSG00000001441 (predicted) ENSMUSG00000026356	=	1
ENSMUSG00000001441 (predicted) ENSMUSG00000006998	=	1
ENSMUSG00000001441 (predicted) ENSMUSG00000060244	=	1
ENSMUSG00000001441 (predicted) ENSMUSG00000040276	=	1
ENSMUSG00000001441 (predicted) ENSMUSG00000009293	=	1
ENSMUSG00000001441 (predicted) ENSMUSG00000021196	=	2.96
ENSMUSG00000001441 (predicted) ENSMUSG00000020363	=	1
ENSMUSG00000001441 (predicted) ENSMUSG00000022962	=	1
ENSMUSG00000001441 (predicted) ENSMUSG00000070408	=	1.98
ENSMUSG00000001441 (predicted) ENSMUSG00000019432	=	1
ENSMUSG00000001441 (predicted) ENSMUSG00000021692	=	1
ENSMUSG00000001441 (predicted) ENSMUSG00000002319	=	1
ENSMUSG00000001441 (predicted) ENSMUSG00000071671	=	1
ENSMUSG00000001441 (predicted) ENSMUSG00000060499	=	1
ENSMUSG00000001441 (predicted) ENSMUSG00000062380	=	2
ENSMUSG00000001441 (predicted) ENSMUSG00000007033	=	1.99
ENSMUSG00000001441 (predicted) ENSMUSG00000027613	=	1
ENSMUSG00000001441 (predicted) ENSMUSG00000066232	=	1
ENSMUSG00000001441 (predicted) ENSMUSG00000003234	=	2
ENSMUSG00000001441 (predicted) ENSMUSG00000012535	=	1
ENSMUSG00000001441 (predicted) ENSMUSG00000041638	=	2
ENSMUSG00000001441 (predicted) ENSMUSG00000078965	=	1.98
ENSMUSG00000001441 (predicted) ENSMUSG00000026341	=	1
ENSMUSG00000001441 (predicted) ENSMUSG00000032478	=	1
ENSMUSG00000001441 (predicted) ENSMUSG00000025757	=	1
ENSMUSG00000001441 (predicted) ENSMUSG00000056904	=	1
ENSMUSG00000001441 (predicted) ENSMUSG00000072235	=	1
ENSMUSG00000001441 (predicted) ENSMUSG00000067274	=	1
ENSMUSG00000001441 (predicted) ENSMUSG00000062017	=	1.78
ENSMUSG00000001441 (predicted) ENSMUSG00000035984	=	1
ENSMUSG00000001441 (predicted) ENSMUSG00000030744	=	2
ENSMUSG00000001441 (predicted) ENSMUSG00000053907	=	2
ENSMUSG00000001441 (predicted) ENSMUSG00000032518	=	2
ENSMUSG00000001441 (predicted) ENSMUSG00000036427	=	1
ENSMUSG00000001441 (predicted) ENSMUSG00000067150	=	1
ENSMUSG00000001441 (predicted) ENSMUSG00000078573	=	1.98
ENSMUSG00000001441 (predicted) ENSMUSG00000072492	=	2
ENSMUSG00000001441 (predicted) ENSMUSG00000080296	=	2
ENSMUSG00000001441 (predicted) ENSMUSG00000078088	=	1.98
ENSMUSG00000001441 (predicted) ENSMUSG00000033365	=	1
ENSMUSG00000001441 (predicted) ENSMUSG00000080002	=	1
ENSMUSG00000001441 (predicted) ENSMUSG00000009470	=	1
ENSMUSG00000001441 (predicted) ENSMUSG00000079360	=	1.98
ENSMUSG00000001441 (predicted) ENSMUSG00000058672	=	2
ENSMUSG00000001441 (predicted) ENSMUSG00000020804	=	1
ENSMUSG00000001441 (predicted) ENSMUSG00000025134	=	1
ENSMUSG00000001441 (predicted) ENSMUSG00000029376	=	0.95
ENSMUSG00000001441 (predicted) ENSMUSG00000078300	=	1.98
ENSMUSG00000001441 (predicted) ENSMUSG00000036298	=	0.83
ENSMUSG00000001441 (predicted) ENSMUSG00000020048	=	2
ENSMUSG00000001444 (known) ENSMUSG00000029217	=	1
ENSMUSG00000001444 (known) ENSMUSG00000015619	=	1
ENSMUSG00000001444 (known) ENSMUSG00000054892	=	1
ENSMUSG00000001444 (known) ENSMUSG00000020395	=	1
ENSMUSG00000001445 (predicted) ENSMUSG00000042506	=	1
ENSMUSG00000001472 (predicted) ENSMUSG00000080024	=	1
ENSMUSG00000001472 (predicted) ENSMUSG00000080026	=	1
ENSMUSG00000001472 (predicted) ENSMUSG00000055746	=	0.97
ENSMUSG00000001472 (predicted) ENSMUSG00000059539	=	0.97
ENSMUSG00000001472 (predicted) ENSMUSG00000025283	=	1
ENSMUSG00000001472 (predicted) ENSMUSG00000033343	=	1
ENSMUSG00000001472 (predicted) ENSMUSG00000079350	=	0.97
ENSMUSG00000001472 (predicted) ENSMUSG00000052406	=	1
ENSMUSG00000001472 (predicted) ENSMUSG00000052397	=	1
ENSMUSG00000001472 (predicted) ENSMUSG00000063728	=	1
ENSMUSG00000001472 (predicted) ENSMUSG00000079349	=	0.98
ENSMUSG00000001472 (predicted) ENSMUSG00000043453	=	1
ENSMUSG00000001472 (predicted) ENSMUSG00000046301	=	0.94
ENSMUSG00000001472 (predicted) ENSMUSG00000055816	=	0.97
ENSMUSG00000001472 (predicted) ENSMUSG00000031118	=	1
ENSMUSG00000001472 (predicted) ENSMUSG00000031207	=	1
ENSMUSG00000001472 (predicted) ENSMUSG00000031179	=	1
ENSMUSG00000001472 (predicted) ENSMUSG00000032050	=	1
ENSMUSG00000001473 (known) ENSMUSG00000014602	=	1
ENSMUSG00000001473 (predicted) ENSMUSG00000020532	=	1
ENSMUSG00000001473 (predicted) ENSMUSG00000005299	=	0.86
ENSMUSG00000001473 (predicted) ENSMUSG00000021020	=	1
ENSMUSG00000001473 (predicted) ENSMUSG00000035247	=	1
ENSMUSG00000001473 (predicted) ENSMUSG00000062410	=	1
ENSMUSG00000001473 (predicted) ENSMUSG00000051900	=	1.79
ENSMUSG00000001473 (predicted) ENSMUSG00000020593	=	1
ENSMUSG00000001473 (predicted) ENSMUSG00000014956	=	1
ENSMUSG00000001473 (predicted) ENSMUSG00000029504	=	1
ENSMUSG00000001473 (predicted) ENSMUSG00000055936	=	1
ENSMUSG00000001473 (predicted) ENSMUSG00000009566	=	1
ENSMUSG00000001473 (predicted) ENSMUSG00000031731	=	1
ENSMUSG00000001473 (predicted) ENSMUSG00000026944	=	1.86
ENSMUSG00000001473 (predicted) ENSMUSG00000038416	=	1
ENSMUSG00000001473 (predicted) ENSMUSG00000029145	=	1
ENSMUSG00000001473 (predicted) ENSMUSG00000025159	=	1
ENSMUSG00000001473 (predicted) ENSMUSG00000047866	=	1
ENSMUSG00000001473 (predicted) ENSMUSG00000024357	=	1
ENSMUSG00000001473 (predicted) ENSMUSG00000029263	=	1
ENSMUSG00000001473 (predicted) ENSMUSG00000031349	=	1
ENSMUSG00000001473 (predicted) ENSMUSG00000021474	=	1
ENSMUSG00000001473 (predicted) ENSMUSG00000028271	=	1
ENSMUSG00000001473 (predicted) ENSMUSG00000014353	=	0.88
ENSMUSG00000001473 (predicted) ENSMUSG00000080256	=	1
ENSMUSG00000001473 (predicted) ENSMUSG00000067150	=	1
ENSMUSG00000001473 (predicted) ENSMUSG00000003438	=	1
ENSMUSG00000001473 (predicted) ENSMUSG00000015243	=	2
ENSMUSG00000001473 (predicted) ENSMUSG00000033020	=	1
ENSMUSG00000001473 (predicted) ENSMUSG00000041638	=	1
ENSMUSG00000001473 (predicted) ENSMUSG00000015714	=	0.9
ENSMUSG00000001473 (predicted) ENSMUSG00000067702	=	1.99
ENSMUSG00000001473 (predicted) ENSMUSG00000056394	=	1
ENSMUSG00000001473 (predicted) ENSMUSG00000027067	=	1
ENSMUSG00000001473 (predicted) ENSMUSG00000033579	=	1
ENSMUSG00000001473 (predicted) ENSMUSG00000050195	=	1
ENSMUSG00000001473 (predicted) ENSMUSG00000041237	=	1
ENSMUSG00000001473 (predicted) ENSMUSG00000041879	=	1
ENSMUSG00000001473 (predicted) ENSMUSG00000040029	=	1
ENSMUSG00000001473 (predicted) ENSMUSG00000039062	=	1.96
ENSMUSG00000001473 (predicted) ENSMUSG00000031297	=	1
ENSMUSG00000001473 (predicted) ENSMUSG00000033769	=	1
ENSMUSG00000001473 (predicted) ENSMUSG00000027395	=	1
ENSMUSG00000001473 (predicted) ENSMUSG00000028550	=	1
ENSMUSG00000001473 (predicted) ENSMUSG00000028869	=	1
ENSMUSG00000001473 (predicted) ENSMUSG00000038957	=	1
ENSMUSG00000001473 (predicted) ENSMUSG00000032570	=	1
ENSMUSG00000001473 (predicted) ENSMUSG00000040701	=	1
ENSMUSG00000001473 (predicted) ENSMUSG00000026589	=	1
ENSMUSG00000001473 (predicted) ENSMUSG00000059395	=	1
ENSMUSG00000001473 (predicted) ENSMUSG00000040414	=	1
ENSMUSG00000001473 (predicted) ENSMUSG00000008206	=	1
ENSMUSG00000001473 (predicted) ENSMUSG00000039224	=	1
ENSMUSG00000001473 (predicted) ENSMUSG00000031691	=	1
ENSMUSG00000001473 (predicted) ENSMUSG00000032883	=	1
ENSMUSG00000001473 (predicted) ENSMUSG00000024382	=	1
ENSMUSG00000001473 (predicted) ENSMUSG00000002778	=	1
ENSMUSG00000001473 (predicted) ENSMUSG00000029390	=	1
ENSMUSG00000001473 (predicted) ENSMUSG00000037363	=	0.89
ENSMUSG00000001473 (predicted) ENSMUSG00000059820	=	1
ENSMUSG00000001473 (predicted) ENSMUSG00000038092	=	1
ENSMUSG00000001473 (predicted) ENSMUSG00000047126	=	1
ENSMUSG00000001473 (predicted) ENSMUSG00000024081	=	1
ENSMUSG00000001473 (predicted) ENSMUSG00000021125	=	1
ENSMUSG00000001473 (predicted) ENSMUSG00000029388	=	1
ENSMUSG00000001473 (predicted) ENSMUSG00000038759	=	1
ENSMUSG00000001473 (predicted) ENSMUSG00000041220	=	0.92
ENSMUSG00000001473 (predicted) ENSMUSG00000020363	=	1
ENSMUSG00000001473 (predicted) ENSMUSG00000035435	=	1.78
ENSMUSG00000001473 (predicted) ENSMUSG00000027357	=	1
ENSMUSG00000001473 (predicted) ENSMUSG00000021583	=	1.93
ENSMUSG00000001473 (predicted) ENSMUSG00000063802	=	1
ENSMUSG00000001473 (predicted) ENSMUSG00000079828	=	1
ENSMUSG00000001473 (predicted) ENSMUSG00000038541	=	1
ENSMUSG00000001473 (predicted) ENSMUSG00000020594	=	1
ENSMUSG00000001473 (predicted) ENSMUSG00000079111	=	1
ENSMUSG00000001473 (predicted) ENSMUSG00000020691	=	1
ENSMUSG00000001473 (predicted) ENSMUSG00000016319	=	1
ENSMUSG00000001473 (predicted) ENSMUSG00000024481	=	2
ENSMUSG00000001473 (predicted) ENSMUSG00000074380	=	1
ENSMUSG00000001473 (predicted) ENSMUSG00000032262	=	1
ENSMUSG00000001473 (predicted) ENSMUSG00000027452	=	1
ENSMUSG00000001473 (predicted) ENSMUSG00000026036	=	1
ENSMUSG00000001473 (predicted) ENSMUSG00000004264	=	1
ENSMUSG00000001473 (predicted) ENSMUSG00000030510	=	1
ENSMUSG00000001473 (predicted) ENSMUSG00000030662	=	1
ENSMUSG00000001473 (predicted) ENSMUSG00000064037	=	1
ENSMUSG00000001473 (predicted) ENSMUSG00000027035	=	1
ENSMUSG00000001473 (predicted) ENSMUSG00000042289	=	1
ENSMUSG00000001473 (predicted) ENSMUSG00000039230	=	1
ENSMUSG00000001473 (predicted) ENSMUSG00000031917	=	1
ENSMUSG00000001473 (predicted) ENSMUSG00000012117	=	1
ENSMUSG00000001473 (predicted) ENSMUSG00000033021	=	1
ENSMUSG00000001473 (predicted) ENSMUSG00000027605	=	1
ENSMUSG00000001473 (predicted) ENSMUSG00000032349	=	0.96
ENSMUSG00000001473 (predicted) ENSMUSG00000035845	=	1
ENSMUSG00000001473 (predicted) ENSMUSG00000079418	=	1
ENSMUSG00000001473 (predicted) ENSMUSG00000025202	=	1
ENSMUSG00000001473 (predicted) ENSMUSG00000037351	=	1
ENSMUSG00000001473 (predicted) ENSMUSG00000020288	=	1
ENSMUSG00000001473 (predicted) ENSMUSG00000067547	=	1
ENSMUSG00000001473 (predicted) ENSMUSG00000024530	=	1
ENSMUSG00000001473 (predicted) ENSMUSG00000021594	=	1
ENSMUSG00000001473 (predicted) ENSMUSG00000079108	=	1
ENSMUSG00000001473 (predicted) ENSMUSG00000061904	=	1
ENSMUSG00000001473 (predicted) ENSMUSG00000040859	=	1
ENSMUSG00000001473 (predicted) ENSMUSG00000022673	=	1
ENSMUSG00000001473 (predicted) ENSMUSG00000067161	=	1
ENSMUSG00000001473 (predicted) ENSMUSG00000040706	=	1
ENSMUSG00000001473 (predicted) ENSMUSG00000063514	=	0.97
ENSMUSG00000001473 (predicted) ENSMUSG00000026342	=	1
ENSMUSG00000001473 (predicted) ENSMUSG00000049537	=	1
ENSMUSG00000001473 (predicted) ENSMUSG00000009907	=	1
ENSMUSG00000001473 (predicted) ENSMUSG00000041975	=	1
ENSMUSG00000001473 (predicted) ENSMUSG00000018459	=	1
ENSMUSG00000001473 (predicted) ENSMUSG00000021771	=	1
ENSMUSG00000001473 (predicted) ENSMUSG00000026614	=	1
ENSMUSG00000001473 (predicted) ENSMUSG00000034248	=	0.97
ENSMUSG00000001473 (predicted) ENSMUSG00000020700	=	1
ENSMUSG00000001473 (predicted) ENSMUSG00000042275	=	1
ENSMUSG00000001473 (predicted) ENSMUSG00000042202	=	1
ENSMUSG00000001473 (predicted) ENSMUSG00000053398	=	1
ENSMUSG00000001473 (predicted) ENSMUSG00000035948	=	0.97
ENSMUSG00000001473 (predicted) ENSMUSG00000037071	=	1
ENSMUSG00000001473 (predicted) ENSMUSG00000026219	=	1
ENSMUSG00000001473 (predicted) ENSMUSG00000020537	=	1
ENSMUSG00000001473 (predicted) ENSMUSG00000025580	=	1
ENSMUSG00000001473 (predicted) ENSMUSG00000027164	=	1
ENSMUSG00000001473 (predicted) ENSMUSG00000034112	=	1
ENSMUSG00000001473 (predicted) ENSMUSG00000056904	=	1.97
ENSMUSG00000001473 (predicted) ENSMUSG00000019987	=	1
ENSMUSG00000001473 (predicted) ENSMUSG00000031633	=	0.98
ENSMUSG00000001473 (predicted) ENSMUSG00000024908	=	1
ENSMUSG00000001473 (predicted) ENSMUSG00000015134	=	3.88
ENSMUSG00000001473 (predicted) ENSMUSG00000069053	=	1
ENSMUSG00000001473 (predicted) ENSMUSG00000069049	=	1
ENSMUSG00000001473 (predicted) ENSMUSG00000021103	=	1
ENSMUSG00000001473 (predicted) ENSMUSG00000019942	=	1
ENSMUSG00000001473 (predicted) ENSMUSG00000016257	=	1
ENSMUSG00000001473 (predicted) ENSMUSG00000079104	=	0.97
ENSMUSG00000001473 (predicted) ENSMUSG00000018800	=	1.78
ENSMUSG00000001473 (predicted) ENSMUSG00000005410	=	1
ENSMUSG00000001473 (predicted) ENSMUSG00000042642	=	0.87
ENSMUSG00000001473 (predicted) ENSMUSG00000030621	=	1
ENSMUSG00000001473 (predicted) ENSMUSG00000024878	=	1
ENSMUSG00000001473 (predicted) ENSMUSG00000039092	=	1
ENSMUSG00000001473 (predicted) ENSMUSG00000025358	=	1
ENSMUSG00000001473 (predicted) ENSMUSG00000024130	=	1.71
ENSMUSG00000001473 (predicted) ENSMUSG00000021758	=	1
ENSMUSG00000001473 (predicted) ENSMUSG00000021794	=	0.95
ENSMUSG00000001473 (predicted) ENSMUSG00000020402	=	1
ENSMUSG00000001473 (predicted) ENSMUSG00000027875	=	1
ENSMUSG00000001473 (predicted) ENSMUSG00000020620	=	1.89
ENSMUSG00000001473 (predicted) ENSMUSG00000025225	=	1
ENSMUSG00000001473 (predicted) ENSMUSG00000021891	=	1
ENSMUSG00000001473 (predicted) ENSMUSG00000029992	=	1
ENSMUSG00000001473 (predicted) ENSMUSG00000033720	=	1
ENSMUSG00000001473 (predicted) ENSMUSG00000079884	=	1
ENSMUSG00000001473 (predicted) ENSMUSG00000067338	=	1.99
ENSMUSG00000001473 (predicted) ENSMUSG00000004455	=	1
ENSMUSG00000001473 (predicted) ENSMUSG00000010914	=	1
ENSMUSG00000001473 (predicted) ENSMUSG00000070284	=	1
ENSMUSG00000001473 (predicted) ENSMUSG00000014867	=	1
ENSMUSG00000001473 (predicted) ENSMUSG00000053279	=	3.92
ENSMUSG00000001473 (predicted) ENSMUSG00000033808	=	0.89
ENSMUSG00000001473 (predicted) ENSMUSG00000027871	=	1
ENSMUSG00000001473 (predicted) ENSMUSG00000041779	=	1
ENSMUSG00000001473 (predicted) ENSMUSG00000031545	=	0.71
ENSMUSG00000001473 (predicted) ENSMUSG00000053799	=	1
ENSMUSG00000001473 (predicted) ENSMUSG00000062017	=	1.78
ENSMUSG00000001473 (predicted) ENSMUSG00000029455	=	3.84
ENSMUSG00000001473 (predicted) ENSMUSG00000036298	=	0.87
ENSMUSG00000001473 (predicted) ENSMUSG00000029700	=	1
ENSMUSG00000001473 (predicted) ENSMUSG00000021216	=	2
ENSMUSG00000001473 (predicted) ENSMUSG00000071964	=	1
ENSMUSG00000001473 (predicted) ENSMUSG00000023845	=	2
ENSMUSG00000001473 (predicted) ENSMUSG00000025935	=	1
ENSMUSG00000001473 (predicted) ENSMUSG00000034203	=	1
ENSMUSG00000001473 (predicted) ENSMUSG00000002718	=	1
ENSMUSG00000001473 (predicted) ENSMUSG00000025742	=	0.98
ENSMUSG00000001473 (predicted) ENSMUSG00000030137	=	1.99
ENSMUSG00000001473 (predicted) ENSMUSG00000027412	=	1
ENSMUSG00000001473 (predicted) ENSMUSG00000050663	=	2
ENSMUSG00000001473 (predicted) ENSMUSG00000009470	=	1
ENSMUSG00000001473 (predicted) ENSMUSG00000053208	=	1
ENSMUSG00000001473 (predicted) ENSMUSG00000021754	=	1
ENSMUSG00000001473 (predicted) ENSMUSG00000025393	=	1
ENSMUSG00000001473 (predicted) ENSMUSG00000024587	=	1
ENSMUSG00000001473 (predicted) ENSMUSG00000069041	=	1
ENSMUSG00000001473 (predicted) ENSMUSG00000028024	=	1.93
ENSMUSG00000001473 (predicted) ENSMUSG00000008892	=	1
ENSMUSG00000001473 (predicted) ENSMUSG00000021670	=	0.97
ENSMUSG00000001473 (predicted) ENSMUSG00000026019	=	1
ENSMUSG00000001473 (predicted) ENSMUSG00000029592	=	1
ENSMUSG00000001473 (predicted) ENSMUSG00000046707	=	1
ENSMUSG00000001473 (predicted) ENSMUSG00000025995	=	1
ENSMUSG00000001473 (predicted) ENSMUSG00000033308	=	1
ENSMUSG00000001473 (predicted) ENSMUSG00000044528	=	1
ENSMUSG00000001473 (predicted) ENSMUSG00000031360	=	1
ENSMUSG00000001473 (predicted) ENSMUSG00000013584	=	3.88
ENSMUSG00000001473 (predicted) ENSMUSG00000035722	=	1.88
ENSMUSG00000001473 (predicted) ENSMUSG00000020290	=	1
ENSMUSG00000001473 (predicted) ENSMUSG00000023988	=	1
ENSMUSG00000001473 (predicted) ENSMUSG00000038754	=	0.91
ENSMUSG00000001473 (predicted) ENSMUSG00000030341	=	1
ENSMUSG00000001473 (predicted) ENSMUSG00000031708	=	1
ENSMUSG00000001473 (predicted) ENSMUSG00000052296	=	1
ENSMUSG00000001473 (predicted) ENSMUSG00000041747	=	1
ENSMUSG00000001473 (predicted) ENSMUSG00000026361	=	1
ENSMUSG00000001473 (predicted) ENSMUSG00000024052	=	1
ENSMUSG00000001473 (predicted) ENSMUSG00000024747	=	3.93
ENSMUSG00000001473 (predicted) ENSMUSG00000031516	=	1
ENSMUSG00000001473 (predicted) ENSMUSG00000022756	=	0.88
ENSMUSG00000001473 (predicted) ENSMUSG00000079301	=	1
ENSMUSG00000001473 (predicted) ENSMUSG00000037434	=	1
ENSMUSG00000001473 (predicted) ENSMUSG00000054746	=	1.78
ENSMUSG00000001473 (predicted) ENSMUSG00000023021	=	1
ENSMUSG00000001473 (predicted) ENSMUSG00000043091	=	1.99
ENSMUSG00000001473 (predicted) ENSMUSG00000023104	=	1
ENSMUSG00000001473 (predicted) ENSMUSG00000041797	=	1.81
ENSMUSG00000001473 (predicted) ENSMUSG00000050296	=	2
ENSMUSG00000001473 (predicted) ENSMUSG00000016409	=	1
ENSMUSG00000001473 (predicted) ENSMUSG00000023826	=	0.98
ENSMUSG00000001473 (predicted) ENSMUSG00000073079	=	1
ENSMUSG00000001473 (predicted) ENSMUSG00000030400	=	1
ENSMUSG00000001473 (predicted) ENSMUSG00000080140	=	1
ENSMUSG00000001473 (predicted) ENSMUSG00000054753	=	0.94
ENSMUSG00000001473 (predicted) ENSMUSG00000041828	=	2
ENSMUSG00000001473 (predicted) ENSMUSG00000025228	=	1
ENSMUSG00000001473 (predicted) ENSMUSG00000027869	=	1
ENSMUSG00000001473 (predicted) ENSMUSG00000028580	=	1
ENSMUSG00000001473 (predicted) ENSMUSG00000032096	=	1
ENSMUSG00000001473 (predicted) ENSMUSG00000022571	=	1
ENSMUSG00000001473 (predicted) ENSMUSG00000023004	=	1.97
ENSMUSG00000001473 (predicted) ENSMUSG00000026174	=	1
ENSMUSG00000001473 (predicted) ENSMUSG00000034288	=	1
ENSMUSG00000001473 (predicted) ENSMUSG00000056351	=	1
ENSMUSG00000001473 (predicted) ENSMUSG00000029843	=	1
ENSMUSG00000001473 (predicted) ENSMUSG00000026520	=	1
ENSMUSG00000001473 (predicted) ENSMUSG00000032294	=	0.96
ENSMUSG00000001473 (predicted) ENSMUSG00000072235	=	1.97
ENSMUSG00000001473 (predicted) ENSMUSG00000040356	=	1
ENSMUSG00000001473 (predicted) ENSMUSG00000024556	=	1
ENSMUSG00000001473 (predicted) ENSMUSG00000026020	=	1
ENSMUSG00000001473 (predicted) ENSMUSG00000020805	=	1
ENSMUSG00000001473 (predicted) ENSMUSG00000031604	=	1
ENSMUSG00000001473 (predicted) ENSMUSG00000034006	=	1
ENSMUSG00000001473 (predicted) ENSMUSG00000025140	=	1
ENSMUSG00000001473 (predicted) ENSMUSG00000031913	=	1
ENSMUSG00000001473 (predicted) ENSMUSG00000026924	=	1
ENSMUSG00000001473 (predicted) ENSMUSG00000002329	=	1
ENSMUSG00000001473 (predicted) ENSMUSG00000021036	=	1
ENSMUSG00000001473 (predicted) ENSMUSG00000032458	=	1
ENSMUSG00000001473 (predicted) ENSMUSG00000041313	=	0.89
ENSMUSG00000001473 (predicted) ENSMUSG00000073016	=	1
ENSMUSG00000001473 (predicted) ENSMUSG00000025036	=	1
ENSMUSG00000001473 (predicted) ENSMUSG00000074909	=	1
ENSMUSG00000001473 (predicted) ENSMUSG00000002820	=	1
ENSMUSG00000001473 (predicted) ENSMUSG00000021149	=	1
ENSMUSG00000001473 (predicted) ENSMUSG00000032596	=	1
ENSMUSG00000001473 (predicted) ENSMUSG00000037686	=	0.86
ENSMUSG00000001473 (predicted) ENSMUSG00000078919	=	1
ENSMUSG00000001473 (predicted) ENSMUSG00000001924	=	1
ENSMUSG00000001473 (predicted) ENSMUSG00000022247	=	1
ENSMUSG00000001473 (predicted) ENSMUSG00000022554	=	1
ENSMUSG00000001473 (predicted) ENSMUSG00000049287	=	1
ENSMUSG00000001473 (predicted) ENSMUSG00000010830	=	1
ENSMUSG00000001473 (predicted) ENSMUSG00000031403	=	1
ENSMUSG00000001473 (predicted) ENSMUSG00000074460	=	1
ENSMUSG00000001473 (predicted) ENSMUSG00000042043	=	1
ENSMUSG00000001473 (predicted) ENSMUSG00000019731	=	0.81
ENSMUSG00000001473 (predicted) ENSMUSG00000069045	=	0.98
ENSMUSG00000001473 (predicted) ENSMUSG00000069072	=	1
ENSMUSG00000001473 (predicted) ENSMUSG00000041168	=	1
ENSMUSG00000001473 (predicted) ENSMUSG00000026202	=	1.97
ENSMUSG00000001473 (predicted) ENSMUSG00000022789	=	1
ENSMUSG00000001473 (predicted) ENSMUSG00000020329	=	1
ENSMUSG00000001473 (predicted) ENSMUSG00000031596	=	0.94
ENSMUSG00000001473 (predicted) ENSMUSG00000031278	=	1
ENSMUSG00000001473 (predicted) ENSMUSG00000035150	=	1
ENSMUSG00000001473 (predicted) ENSMUSG00000020918	=	1
ENSMUSG00000001473 (predicted) ENSMUSG00000063730	=	1
ENSMUSG00000001473 (predicted) ENSMUSG00000003868	=	1
ENSMUSG00000001473 (predicted) ENSMUSG00000022962	=	1
ENSMUSG00000001473 (predicted) ENSMUSG00000066232	=	1
ENSMUSG00000001473 (predicted) ENSMUSG00000038845	=	1
ENSMUSG00000001473 (predicted) ENSMUSG00000025203	=	1
ENSMUSG00000001473 (predicted) ENSMUSG00000021696	=	0.96
ENSMUSG00000001473 (predicted) ENSMUSG00000032279	=	1
ENSMUSG00000001473 (predicted) ENSMUSG00000025991	=	0.75
ENSMUSG00000001473 (predicted) ENSMUSG00000028125	=	1.86
ENSMUSG00000001473 (predicted) ENSMUSG00000004788	=	1
ENSMUSG00000001473 (predicted) ENSMUSG00000025047	=	1
ENSMUSG00000001473 (predicted) ENSMUSG00000021364	=	0.92
ENSMUSG00000001473 (predicted) ENSMUSG00000034308	=	1
ENSMUSG00000001473 (predicted) ENSMUSG00000035561	=	3.8
ENSMUSG00000001473 (predicted) ENSMUSG00000042010	=	1
ENSMUSG00000001473 (predicted) ENSMUSG00000032418	=	1
ENSMUSG00000001473 (predicted) ENSMUSG00000024078	=	1
ENSMUSG00000001473 (predicted) ENSMUSG00000031432	=	0.97
ENSMUSG00000001473 (predicted) ENSMUSG00000036561	=	1
ENSMUSG00000001473 (predicted) ENSMUSG00000040385	=	1
ENSMUSG00000001473 (predicted) ENSMUSG00000056199	=	1
ENSMUSG00000001473 (predicted) ENSMUSG00000025212	=	1
ENSMUSG00000001473 (predicted) ENSMUSG00000021037	=	1
ENSMUSG00000001473 (predicted) ENSMUSG00000074698	=	1
ENSMUSG00000001473 (predicted) ENSMUSG00000029314	=	0.78
ENSMUSG00000001473 (predicted) ENSMUSG00000060782	=	1
ENSMUSG00000001473 (predicted) ENSMUSG00000006390	=	0.92
ENSMUSG00000001473 (predicted) ENSMUSG00000026280	=	1
ENSMUSG00000001473 (predicted) ENSMUSG00000030007	=	1
ENSMUSG00000001473 (predicted) ENSMUSG00000028633	=	1
ENSMUSG00000001473 (predicted) ENSMUSG00000004668	=	2
ENSMUSG00000001473 (predicted) ENSMUSG00000044749	=	1.89
ENSMUSG00000001493 (known) ENSMUSG00000004872	=	1
ENSMUSG00000001493 (known) ENSMUSG00000037034	=	1
ENSMUSG00000001496 (predicted) ENSMUSG00000037992	=	1
ENSMUSG00000001496 (predicted) ENSMUSG00000019897	=	1
ENSMUSG00000001496 (predicted) ENSMUSG00000005886	=	1
ENSMUSG00000001497 (known) ENSMUSG00000048450	=	1
ENSMUSG00000001504 (known) ENSMUSG00000063358	=	1
ENSMUSG00000001504 (predicted) ENSMUSG00000063065	=	1
ENSMUSG00000001506 (predicted) ENSMUSG00000024942	=	1
ENSMUSG00000001506 (predicted) ENSMUSG00000029528	=	1
ENSMUSG00000001507 (predicted) ENSMUSG00000008136	=	1
ENSMUSG00000001507 (predicted) ENSMUSG00000030342	=	1
ENSMUSG00000001507 (predicted) ENSMUSG00000025809	=	1
ENSMUSG00000001507 (predicted) ENSMUSG00000017466	=	1
ENSMUSG00000001508 (known) ENSMUSG00000029156	=	1
ENSMUSG00000001508 (known) ENSMUSG00000045103	=	1
ENSMUSG00000001508 (known) ENSMUSG00000001508	=	1
ENSMUSG00000001508 (predicted) ENSMUSG00000020354	=	1
ENSMUSG00000001510 (known) ENSMUSG00000048450	=	1
ENSMUSG00000001520 (predicted) ENSMUSG00000058838	=	1
ENSMUSG00000001520 (predicted) ENSMUSG00000022769	=	1
ENSMUSG00000001520 (predicted) ENSMUSG00000061869	=	1
ENSMUSG00000001520 (predicted) ENSMUSG00000020460	=	1
ENSMUSG00000001520 (predicted) ENSMUSG00000032905	=	1
ENSMUSG00000001520 (predicted) ENSMUSG00000028426	=	2
ENSMUSG00000001520 (predicted) ENSMUSG00000003813	=	2
ENSMUSG00000001520 (predicted) ENSMUSG00000031256	=	1
ENSMUSG00000001520 (predicted) ENSMUSG00000002064	=	1
ENSMUSG00000001520 (predicted) ENSMUSG00000053536	=	1
ENSMUSG00000001521 (predicted) ENSMUSG00000021224	=	1
ENSMUSG00000001521 (predicted) ENSMUSG00000062647	=	1
ENSMUSG00000001521 (predicted) ENSMUSG00000023923	=	1
ENSMUSG00000001521 (predicted) ENSMUSG00000037326	=	1
ENSMUSG00000001521 (predicted) ENSMUSG00000079965	=	1
ENSMUSG00000001521 (predicted) ENSMUSG00000066452	=	1
ENSMUSG00000001521 (predicted) ENSMUSG00000068579	=	1
ENSMUSG00000001521 (predicted) ENSMUSG00000062424	=	1
ENSMUSG00000001521 (predicted) ENSMUSG00000063160	=	1
ENSMUSG00000001521 (predicted) ENSMUSG00000062758	=	1
ENSMUSG00000001521 (predicted) ENSMUSG00000031330	=	1
ENSMUSG00000001521 (predicted) ENSMUSG00000015748	=	1
ENSMUSG00000001521 (predicted) ENSMUSG00000079908	=	1
ENSMUSG00000001521 (predicted) ENSMUSG00000078177	=	1
ENSMUSG00000001521 (predicted) ENSMUSG00000071052	=	1
ENSMUSG00000001521 (predicted) ENSMUSG00000062358	=	1
ENSMUSG00000001521 (predicted) ENSMUSG00000070778	=	1
ENSMUSG00000001521 (predicted) ENSMUSG00000030057	=	1
ENSMUSG00000001521 (predicted) ENSMUSG00000079925	=	1
ENSMUSG00000001521 (predicted) ENSMUSG00000062874	=	1
ENSMUSG00000001521 (predicted) ENSMUSG00000070289	=	1
ENSMUSG00000001524 (predicted) ENSMUSG00000022285	=	1
ENSMUSG00000001524 (predicted) ENSMUSG00000051391	=	1
ENSMUSG00000001524 (predicted) ENSMUSG00000030188	=	1
ENSMUSG00000001524 (predicted) ENSMUSG00000059518	=	1
ENSMUSG00000001524 (predicted) ENSMUSG00000071359	=	1
ENSMUSG00000001524 (predicted) ENSMUSG00000033318	=	1
ENSMUSG00000001524 (predicted) ENSMUSG00000009093	=	1
ENSMUSG00000001524 (predicted) ENSMUSG00000028426	=	1
ENSMUSG00000001524 (predicted) ENSMUSG00000001663	=	0.93
ENSMUSG00000001524 (predicted) ENSMUSG00000003813	=	1
ENSMUSG00000001524 (predicted) ENSMUSG00000076432	=	1
ENSMUSG00000001524 (predicted) ENSMUSG00000018326	=	1
ENSMUSG00000001524 (predicted) ENSMUSG00000021890	=	1
ENSMUSG00000001524 (predicted) ENSMUSG00000001665	=	1
ENSMUSG00000001524 (predicted) ENSMUSG00000022838	=	1
ENSMUSG00000001524 (predicted) ENSMUSG00000014767	=	1
ENSMUSG00000001524 (predicted) ENSMUSG00000018965	=	1
ENSMUSG00000001524 (predicted) ENSMUSG00000061809	=	1
ENSMUSG00000001524 (predicted) ENSMUSG00000028609	=	1
ENSMUSG00000001524 (predicted) ENSMUSG00000024382	=	1
ENSMUSG00000001524 (predicted) ENSMUSG00000047281	=	1
ENSMUSG00000001525 (known) ENSMUSG00000067336	=	1
ENSMUSG00000001525 (predicted) ENSMUSG00000067338	=	1.99
ENSMUSG00000001525 (predicted) ENSMUSG00000032349	=	0.96
ENSMUSG00000001525 (predicted) ENSMUSG00000026202	=	1.97
ENSMUSG00000001525 (predicted) ENSMUSG00000008206	=	1
ENSMUSG00000001525 (predicted) ENSMUSG00000041975	=	1
ENSMUSG00000001525 (predicted) ENSMUSG00000030621	=	1
ENSMUSG00000001525 (predicted) ENSMUSG00000031297	=	1
ENSMUSG00000001525 (predicted) ENSMUSG00000038092	=	1
ENSMUSG00000001525 (predicted) ENSMUSG00000025358	=	1
ENSMUSG00000001525 (predicted) ENSMUSG00000006740	=	1
ENSMUSG00000001525 (predicted) ENSMUSG00000027605	=	1
ENSMUSG00000001525 (predicted) ENSMUSG00000022554	=	1
ENSMUSG00000001525 (predicted) ENSMUSG00000040859	=	1
ENSMUSG00000001525 (predicted) ENSMUSG00000018800	=	1.78
ENSMUSG00000001525 (predicted) ENSMUSG00000024481	=	2
ENSMUSG00000001525 (predicted) ENSMUSG00000004455	=	1
ENSMUSG00000001525 (predicted) ENSMUSG00000024382	=	1
ENSMUSG00000001525 (predicted) ENSMUSG00000026614	=	1
ENSMUSG00000001525 (predicted) ENSMUSG00000021103	=	1
ENSMUSG00000001525 (predicted) ENSMUSG00000060782	=	1
ENSMUSG00000001525 (predicted) ENSMUSG00000061904	=	1
ENSMUSG00000001525 (predicted) ENSMUSG00000025234	=	0.81
ENSMUSG00000001525 (predicted) ENSMUSG00000041828	=	2
ENSMUSG00000001525 (predicted) ENSMUSG00000004788	=	1
ENSMUSG00000001525 (predicted) ENSMUSG00000012117	=	1
ENSMUSG00000001525 (predicted) ENSMUSG00000042807	=	1
ENSMUSG00000001525 (predicted) ENSMUSG00000073079	=	1
ENSMUSG00000001525 (predicted) ENSMUSG00000037071	=	1
ENSMUSG00000001525 (predicted) ENSMUSG00000025036	=	1
ENSMUSG00000001525 (predicted) ENSMUSG00000035845	=	1
ENSMUSG00000001525 (predicted) ENSMUSG00000030510	=	1
ENSMUSG00000001525 (predicted) ENSMUSG00000042642	=	0.87
ENSMUSG00000001525 (predicted) ENSMUSG00000037351	=	1
ENSMUSG00000001525 (predicted) ENSMUSG00000031633	=	0.98
ENSMUSG00000001525 (predicted) ENSMUSG00000020288	=	1
ENSMUSG00000001525 (predicted) ENSMUSG00000031708	=	1
ENSMUSG00000001525 (predicted) ENSMUSG00000035948	=	0.97
ENSMUSG00000001525 (predicted) ENSMUSG00000034288	=	1
ENSMUSG00000001525 (predicted) ENSMUSG00000069041	=	1
ENSMUSG00000001525 (predicted) ENSMUSG00000027869	=	1
ENSMUSG00000001525 (predicted) ENSMUSG00000033020	=	1
ENSMUSG00000001525 (predicted) ENSMUSG00000024078	=	1
ENSMUSG00000001525 (predicted) ENSMUSG00000024587	=	1
ENSMUSG00000001525 (predicted) ENSMUSG00000063802	=	1
ENSMUSG00000001525 (predicted) ENSMUSG00000039062	=	1.96
ENSMUSG00000001525 (predicted) ENSMUSG00000013646	=	1
ENSMUSG00000001525 (predicted) ENSMUSG00000067702	=	1.99
ENSMUSG00000001525 (predicted) ENSMUSG00000025228	=	1
ENSMUSG00000001525 (predicted) ENSMUSG00000020290	=	1
ENSMUSG00000001525 (predicted) ENSMUSG00000058252	=	1
ENSMUSG00000001525 (predicted) ENSMUSG00000021125	=	1
ENSMUSG00000001525 (predicted) ENSMUSG00000031691	=	1
ENSMUSG00000001525 (predicted) ENSMUSG00000044749	=	1.89
ENSMUSG00000001525 (predicted) ENSMUSG00000021216	=	2
ENSMUSG00000001525 (predicted) ENSMUSG00000009566	=	1
ENSMUSG00000001525 (predicted) ENSMUSG00000036298	=	0.87
ENSMUSG00000001525 (predicted) ENSMUSG00000014867	=	1
ENSMUSG00000001525 (predicted) ENSMUSG00000041168	=	1
ENSMUSG00000001525 (predicted) ENSMUSG00000004668	=	2
ENSMUSG00000001525 (predicted) ENSMUSG00000016319	=	1
ENSMUSG00000001525 (predicted) ENSMUSG00000035561	=	3.8
ENSMUSG00000001525 (predicted) ENSMUSG00000029992	=	1
ENSMUSG00000001525 (predicted) ENSMUSG00000030400	=	1
ENSMUSG00000001525 (predicted) ENSMUSG00000041779	=	1
ENSMUSG00000001525 (predicted) ENSMUSG00000021771	=	1
ENSMUSG00000001525 (predicted) ENSMUSG00000009907	=	1
ENSMUSG00000001525 (predicted) ENSMUSG00000020363	=	1
ENSMUSG00000001525 (predicted) ENSMUSG00000026520	=	1
ENSMUSG00000001525 (predicted) ENSMUSG00000032294	=	1.63
ENSMUSG00000001525 (predicted) ENSMUSG00000032883	=	1
ENSMUSG00000001525 (predicted) ENSMUSG00000028271	=	1
ENSMUSG00000001525 (predicted) ENSMUSG00000024081	=	1
ENSMUSG00000001525 (predicted) ENSMUSG00000074698	=	1
ENSMUSG00000001525 (predicted) ENSMUSG00000041638	=	1
ENSMUSG00000001525 (predicted) ENSMUSG00000008892	=	1
ENSMUSG00000001525 (predicted) ENSMUSG00000034112	=	1
ENSMUSG00000001525 (predicted) ENSMUSG00000026020	=	1
ENSMUSG00000001525 (predicted) ENSMUSG00000020537	=	1
ENSMUSG00000001525 (predicted) ENSMUSG00000025202	=	1
ENSMUSG00000001525 (predicted) ENSMUSG00000037363	=	0.89
ENSMUSG00000001525 (predicted) ENSMUSG00000025991	=	0.75
ENSMUSG00000001525 (predicted) ENSMUSG00000035722	=	1.88
ENSMUSG00000001525 (predicted) ENSMUSG00000034248	=	1.97
ENSMUSG00000001525 (predicted) ENSMUSG00000026589	=	1
ENSMUSG00000001525 (predicted) ENSMUSG00000016257	=	1
ENSMUSG00000001525 (predicted) ENSMUSG00000023104	=	1
ENSMUSG00000001525 (predicted) ENSMUSG00000020374	=	0.81
ENSMUSG00000001525 (predicted) ENSMUSG00000038759	=	1
ENSMUSG00000001525 (predicted) ENSMUSG00000015134	=	3.88
ENSMUSG00000001525 (predicted) ENSMUSG00000024130	=	1.71
ENSMUSG00000001525 (predicted) ENSMUSG00000020805	=	1
ENSMUSG00000001525 (predicted) ENSMUSG00000051900	=	1.79
ENSMUSG00000001525 (predicted) ENSMUSG00000041712	=	1
ENSMUSG00000001525 (predicted) ENSMUSG00000073016	=	1
ENSMUSG00000001525 (predicted) ENSMUSG00000031432	=	0.97
ENSMUSG00000001525 (predicted) ENSMUSG00000032418	=	1
ENSMUSG00000001525 (predicted) ENSMUSG00000030662	=	1
ENSMUSG00000001525 (predicted) ENSMUSG00000033720	=	1
ENSMUSG00000001525 (predicted) ENSMUSG00000047866	=	1
ENSMUSG00000001525 (predicted) ENSMUSG00000035435	=	1.78
ENSMUSG00000001525 (predicted) ENSMUSG00000021020	=	1
ENSMUSG00000001525 (predicted) ENSMUSG00000067547	=	1
ENSMUSG00000001525 (predicted) ENSMUSG00000079111	=	1
ENSMUSG00000001525 (predicted) ENSMUSG00000051719	=	1
ENSMUSG00000001525 (predicted) ENSMUSG00000063514	=	0.97
ENSMUSG00000001525 (predicted) ENSMUSG00000034203	=	1
ENSMUSG00000001525 (predicted) ENSMUSG00000046982	=	0.92
ENSMUSG00000001525 (predicted) ENSMUSG00000004771	=	1
ENSMUSG00000001525 (predicted) ENSMUSG00000021037	=	1
ENSMUSG00000001525 (predicted) ENSMUSG00000026342	=	1
ENSMUSG00000001525 (predicted) ENSMUSG00000033769	=	1
ENSMUSG00000001525 (predicted) ENSMUSG00000032279	=	1
ENSMUSG00000001525 (predicted) ENSMUSG00000026764	=	1
ENSMUSG00000001525 (predicted) ENSMUSG00000023004	=	1.97
ENSMUSG00000001525 (predicted) ENSMUSG00000080140	=	1
ENSMUSG00000001525 (predicted) ENSMUSG00000029388	=	1
ENSMUSG00000001525 (predicted) ENSMUSG00000016409	=	1
ENSMUSG00000001525 (predicted) ENSMUSG00000027395	=	1
ENSMUSG00000001525 (predicted) ENSMUSG00000031917	=	1
ENSMUSG00000001525 (predicted) ENSMUSG00000062859	=	1
ENSMUSG00000001525 (predicted) ENSMUSG00000079884	=	1
ENSMUSG00000001525 (predicted) ENSMUSG00000024530	=	1
ENSMUSG00000001525 (predicted) ENSMUSG00000027871	=	1
ENSMUSG00000001525 (predicted) ENSMUSG00000028580	=	1
ENSMUSG00000001525 (predicted) ENSMUSG00000023988	=	1
ENSMUSG00000001525 (predicted) ENSMUSG00000029592	=	1
ENSMUSG00000001525 (predicted) ENSMUSG00000020593	=	1
ENSMUSG00000001525 (predicted) ENSMUSG00000022789	=	1
ENSMUSG00000001525 (predicted) ENSMUSG00000069053	=	1
ENSMUSG00000001525 (predicted) ENSMUSG00000026219	=	1
ENSMUSG00000001525 (predicted) ENSMUSG00000026174	=	1
ENSMUSG00000001525 (predicted) ENSMUSG00000035150	=	1
ENSMUSG00000001525 (predicted) ENSMUSG00000054753	=	0.94
ENSMUSG00000001525 (predicted) ENSMUSG00000059820	=	1
ENSMUSG00000001525 (predicted) ENSMUSG00000023021	=	1
ENSMUSG00000001525 (predicted) ENSMUSG00000009073	=	1
ENSMUSG00000001525 (predicted) ENSMUSG00000042043	=	1
ENSMUSG00000001525 (predicted) ENSMUSG00000022756	=	0.88
ENSMUSG00000001525 (predicted) ENSMUSG00000021794	=	0.95
ENSMUSG00000001525 (predicted) ENSMUSG00000026280	=	1
ENSMUSG00000001525 (predicted) ENSMUSG00000025935	=	1
ENSMUSG00000001525 (predicted) ENSMUSG00000021594	=	1
ENSMUSG00000001525 (predicted) ENSMUSG00000053279	=	3.92
ENSMUSG00000001525 (predicted) ENSMUSG00000025995	=	1
ENSMUSG00000001525 (predicted) ENSMUSG00000041220	=	0.92
ENSMUSG00000001525 (predicted) ENSMUSG00000003868	=	1
ENSMUSG00000001525 (predicted) ENSMUSG00000022571	=	1
ENSMUSG00000001525 (predicted) ENSMUSG00000031731	=	1
ENSMUSG00000001525 (predicted) ENSMUSG00000032596	=	1
ENSMUSG00000001525 (predicted) ENSMUSG00000031349	=	1
ENSMUSG00000001525 (predicted) ENSMUSG00000027357	=	1
ENSMUSG00000001525 (predicted) ENSMUSG00000042010	=	1
ENSMUSG00000001525 (predicted) ENSMUSG00000074380	=	1
ENSMUSG00000001525 (predicted) ENSMUSG00000013584	=	3.88
ENSMUSG00000001525 (predicted) ENSMUSG00000015714	=	0.9
ENSMUSG00000001525 (predicted) ENSMUSG00000056394	=	1
ENSMUSG00000001525 (predicted) ENSMUSG00000029700	=	1
ENSMUSG00000001525 (predicted) ENSMUSG00000020918	=	1
ENSMUSG00000001525 (predicted) ENSMUSG00000027412	=	1
ENSMUSG00000001525 (predicted) ENSMUSG00000062410	=	1
ENSMUSG00000001525 (predicted) ENSMUSG00000040414	=	2
ENSMUSG00000001525 (predicted) ENSMUSG00000020620	=	1.89
ENSMUSG00000001525 (predicted) ENSMUSG00000038754	=	0.91
ENSMUSG00000001525 (predicted) ENSMUSG00000020034	=	1
ENSMUSG00000001525 (predicted) ENSMUSG00000031360	=	1
ENSMUSG00000001525 (predicted) ENSMUSG00000027452	=	1
ENSMUSG00000001525 (predicted) ENSMUSG00000041879	=	1
ENSMUSG00000001525 (predicted) ENSMUSG00000069072	=	1
ENSMUSG00000001525 (predicted) ENSMUSG00000077450	=	1
ENSMUSG00000001525 (predicted) ENSMUSG00000035247	=	1
ENSMUSG00000001525 (predicted) ENSMUSG00000022247	=	1
ENSMUSG00000001525 (predicted) ENSMUSG00000020532	=	1
ENSMUSG00000001525 (predicted) ENSMUSG00000005299	=	0.86
ENSMUSG00000001525 (predicted) ENSMUSG00000054746	=	1.78
ENSMUSG00000001525 (predicted) ENSMUSG00000022673	=	1
ENSMUSG00000001525 (predicted) ENSMUSG00000020691	=	1
ENSMUSG00000001525 (predicted) ENSMUSG00000042202	=	1
ENSMUSG00000001525 (predicted) ENSMUSG00000039224	=	1
ENSMUSG00000001525 (predicted) ENSMUSG00000022962	=	1
ENSMUSG00000001525 (predicted) ENSMUSG00000041313	=	0.89
ENSMUSG00000001525 (predicted) ENSMUSG00000018459	=	1
ENSMUSG00000001525 (predicted) ENSMUSG00000020329	=	1
ENSMUSG00000001525 (predicted) ENSMUSG00000020402	=	1
ENSMUSG00000001525 (predicted) ENSMUSG00000064037	=	1
ENSMUSG00000001525 (predicted) ENSMUSG00000033308	=	1
ENSMUSG00000001525 (predicted) ENSMUSG00000049287	=	1
ENSMUSG00000001525 (predicted) ENSMUSG00000074909	=	1
ENSMUSG00000001525 (predicted) ENSMUSG00000038957	=	1
ENSMUSG00000001525 (predicted) ENSMUSG00000029504	=	1
ENSMUSG00000001525 (predicted) ENSMUSG00000010914	=	1
ENSMUSG00000001525 (predicted) ENSMUSG00000032570	=	1
ENSMUSG00000001525 (predicted) ENSMUSG00000028156	=	0.85
ENSMUSG00000001525 (predicted) ENSMUSG00000023826	=	0.99
ENSMUSG00000001525 (predicted) ENSMUSG00000042289	=	1
ENSMUSG00000001525 (predicted) ENSMUSG00000039092	=	1
ENSMUSG00000001525 (predicted) ENSMUSG00000055936	=	1
ENSMUSG00000001525 (predicted) ENSMUSG00000026361	=	1
ENSMUSG00000001525 (predicted) ENSMUSG00000021474	=	1
ENSMUSG00000001525 (predicted) ENSMUSG00000029390	=	1
ENSMUSG00000001525 (predicted) ENSMUSG00000026944	=	1.86
ENSMUSG00000001525 (predicted) ENSMUSG00000040029	=	1
ENSMUSG00000001525 (predicted) ENSMUSG00000063730	=	1
ENSMUSG00000001525 (predicted) ENSMUSG00000025580	=	1
ENSMUSG00000001525 (predicted) ENSMUSG00000040385	=	1
ENSMUSG00000001525 (predicted) ENSMUSG00000024357	=	1
ENSMUSG00000001525 (predicted) ENSMUSG00000021670	=	0.97
ENSMUSG00000001525 (predicted) ENSMUSG00000080256	=	1
ENSMUSG00000001525 (predicted) ENSMUSG00000056904	=	1.97
ENSMUSG00000001525 (predicted) ENSMUSG00000037686	=	0.86
ENSMUSG00000001525 (predicted) ENSMUSG00000026924	=	1
ENSMUSG00000001525 (predicted) ENSMUSG00000041747	=	1
ENSMUSG00000001525 (predicted) ENSMUSG00000032096	=	1
ENSMUSG00000001525 (predicted) ENSMUSG00000052296	=	1
ENSMUSG00000001525 (predicted) ENSMUSG00000047126	=	1
ENSMUSG00000001525 (predicted) ENSMUSG00000038541	=	1
ENSMUSG00000001525 (predicted) ENSMUSG00000014956	=	1
ENSMUSG00000001525 (predicted) ENSMUSG00000026019	=	1
ENSMUSG00000001525 (predicted) ENSMUSG00000030134	=	0.88
ENSMUSG00000001525 (predicted) ENSMUSG00000079904	=	0.88
ENSMUSG00000001525 (predicted) ENSMUSG00000023845	=	2
ENSMUSG00000001525 (predicted) ENSMUSG00000021217	=	0.86
ENSMUSG00000001525 (predicted) ENSMUSG00000035456	=	1
ENSMUSG00000001525 (predicted) ENSMUSG00000033579	=	1
ENSMUSG00000001525 (predicted) ENSMUSG00000040706	=	1
ENSMUSG00000001525 (predicted) ENSMUSG00000028550	=	1
ENSMUSG00000001525 (predicted) ENSMUSG00000005410	=	1
ENSMUSG00000001525 (predicted) ENSMUSG00000036561	=	1
ENSMUSG00000001525 (predicted) ENSMUSG00000031596	=	0.94
ENSMUSG00000001525 (predicted) ENSMUSG00000041237	=	1.68
ENSMUSG00000001525 (predicted) ENSMUSG00000033021	=	1
ENSMUSG00000001525 (predicted) ENSMUSG00000074460	=	1
ENSMUSG00000001525 (predicted) ENSMUSG00000069045	=	0.98
ENSMUSG00000001525 (predicted) ENSMUSG00000025212	=	1
ENSMUSG00000001525 (predicted) ENSMUSG00000002329	=	1
ENSMUSG00000001525 (predicted) ENSMUSG00000046707	=	1
ENSMUSG00000001525 (predicted) ENSMUSG00000024908	=	1
ENSMUSG00000001525 (predicted) ENSMUSG00000015243	=	2
ENSMUSG00000001525 (predicted) ENSMUSG00000038416	=	1
ENSMUSG00000001525 (predicted) ENSMUSG00000019731	=	0.81
ENSMUSG00000001525 (predicted) ENSMUSG00000062017	=	1.78
ENSMUSG00000001525 (predicted) ENSMUSG00000069049	=	1
ENSMUSG00000001525 (predicted) ENSMUSG00000020190	=	1
ENSMUSG00000001525 (predicted) ENSMUSG00000032262	=	1
ENSMUSG00000001525 (predicted) ENSMUSG00000047907	=	1
ENSMUSG00000001525 (predicted) ENSMUSG00000030137	=	1.99
ENSMUSG00000001525 (predicted) ENSMUSG00000034006	=	1
ENSMUSG00000001525 (predicted) ENSMUSG00000024878	=	1
ENSMUSG00000001525 (predicted) ENSMUSG00000053799	=	1
ENSMUSG00000001525 (predicted) ENSMUSG00000071964	=	1
ENSMUSG00000001525 (predicted) ENSMUSG00000059395	=	1
ENSMUSG00000001525 (predicted) ENSMUSG00000029333	=	0.73
ENSMUSG00000001525 (predicted) ENSMUSG00000033808	=	0.89
ENSMUSG00000001525 (predicted) ENSMUSG00000020594	=	1
ENSMUSG00000001525 (predicted) ENSMUSG00000027875	=	1
ENSMUSG00000001525 (predicted) ENSMUSG00000022033	=	1
ENSMUSG00000001525 (predicted) ENSMUSG00000021891	=	1
ENSMUSG00000001525 (predicted) ENSMUSG00000039826	=	1
ENSMUSG00000001525 (predicted) ENSMUSG00000028024	=	1.93
ENSMUSG00000001525 (predicted) ENSMUSG00000021364	=	0.92
ENSMUSG00000001525 (predicted) ENSMUSG00000004264	=	1
ENSMUSG00000001525 (predicted) ENSMUSG00000024052	=	1
ENSMUSG00000001525 (predicted) ENSMUSG00000024556	=	1
ENSMUSG00000001525 (predicted) ENSMUSG00000078919	=	1
ENSMUSG00000001525 (predicted) ENSMUSG00000029455	=	3.84
ENSMUSG00000001525 (predicted) ENSMUSG00000040701	=	1
ENSMUSG00000001525 (predicted) ENSMUSG00000079828	=	1
ENSMUSG00000001525 (predicted) ENSMUSG00000002718	=	1
ENSMUSG00000001525 (predicted) ENSMUSG00000025140	=	1
ENSMUSG00000001525 (predicted) ENSMUSG00000021758	=	1
ENSMUSG00000001525 (predicted) ENSMUSG00000025047	=	1
ENSMUSG00000001525 (predicted) ENSMUSG00000079104	=	0.97
ENSMUSG00000001525 (predicted) ENSMUSG00000027035	=	1
ENSMUSG00000001525 (predicted) ENSMUSG00000050663	=	2
ENSMUSG00000001525 (predicted) ENSMUSG00000014353	=	0.88
ENSMUSG00000001525 (predicted) ENSMUSG00000031913	=	1
ENSMUSG00000001525 (predicted) ENSMUSG00000030007	=	1
ENSMUSG00000001525 (predicted) ENSMUSG00000019942	=	1
ENSMUSG00000001525 (predicted) ENSMUSG00000028633	=	1
ENSMUSG00000001525 (predicted) ENSMUSG00000037434	=	1
ENSMUSG00000001525 (predicted) ENSMUSG00000070284	=	1
ENSMUSG00000001525 (predicted) ENSMUSG00000018481	=	1
ENSMUSG00000001525 (predicted) ENSMUSG00000029263	=	1
ENSMUSG00000001525 (predicted) ENSMUSG00000044519	=	1
ENSMUSG00000001525 (predicted) ENSMUSG00000019987	=	1
ENSMUSG00000001525 (predicted) ENSMUSG00000043091	=	1.99
ENSMUSG00000001525 (predicted) ENSMUSG00000024747	=	3.93
ENSMUSG00000001525 (predicted) ENSMUSG00000038845	=	1
ENSMUSG00000001525 (predicted) ENSMUSG00000026036	=	1
ENSMUSG00000001525 (predicted) ENSMUSG00000079301	=	1
ENSMUSG00000001525 (predicted) ENSMUSG00000025371	=	1
ENSMUSG00000001525 (predicted) ENSMUSG00000021696	=	0.96
ENSMUSG00000001525 (predicted) ENSMUSG00000040356	=	1
ENSMUSG00000001525 (predicted) ENSMUSG00000025393	=	1
ENSMUSG00000001525 (predicted) ENSMUSG00000028869	=	1
ENSMUSG00000001525 (predicted) ENSMUSG00000028708	=	1
ENSMUSG00000001525 (predicted) ENSMUSG00000001924	=	1
ENSMUSG00000001525 (predicted) ENSMUSG00000010830	=	1
ENSMUSG00000001525 (predicted) ENSMUSG00000021583	=	1.93
ENSMUSG00000001525 (predicted) ENSMUSG00000021036	=	1
ENSMUSG00000001525 (predicted) ENSMUSG00000024387	=	1
ENSMUSG00000001525 (predicted) ENSMUSG00000056351	=	1
ENSMUSG00000001525 (predicted) ENSMUSG00000039230	=	1
ENSMUSG00000001525 (predicted) ENSMUSG00000027175	=	1
ENSMUSG00000001525 (predicted) ENSMUSG00000044528	=	1
ENSMUSG00000001525 (predicted) ENSMUSG00000021149	=	1
ENSMUSG00000001525 (predicted) ENSMUSG00000006390	=	0.92
ENSMUSG00000001525 (predicted) ENSMUSG00000031403	=	1
ENSMUSG00000001525 (predicted) ENSMUSG00000025742	=	0.98
ENSMUSG00000001525 (predicted) ENSMUSG00000002820	=	1
ENSMUSG00000001525 (predicted) ENSMUSG00000072235	=	1.97
ENSMUSG00000001525 (predicted) ENSMUSG00000042275	=	1
ENSMUSG00000001525 (predicted) ENSMUSG00000029145	=	1
ENSMUSG00000001525 (predicted) ENSMUSG00000029843	=	1
ENSMUSG00000001525 (predicted) ENSMUSG00000079108	=	1
ENSMUSG00000001525 (predicted) ENSMUSG00000067161	=	1
ENSMUSG00000001525 (predicted) ENSMUSG00000003438	=	1
ENSMUSG00000001525 (predicted) ENSMUSG00000009470	=	1
ENSMUSG00000001525 (predicted) ENSMUSG00000032458	=	1
ENSMUSG00000001525 (predicted) ENSMUSG00000066232	=	1
ENSMUSG00000001525 (predicted) ENSMUSG00000049537	=	1
ENSMUSG00000001525 (predicted) ENSMUSG00000053208	=	1
ENSMUSG00000001525 (predicted) ENSMUSG00000041797	=	1.81
ENSMUSG00000001525 (predicted) ENSMUSG00000031278	=	1
ENSMUSG00000001525 (predicted) ENSMUSG00000079418	=	1
ENSMUSG00000001525 (predicted) ENSMUSG00000021301	=	1
ENSMUSG00000001525 (predicted) ENSMUSG00000056199	=	1
ENSMUSG00000001525 (predicted) ENSMUSG00000028125	=	1.86
ENSMUSG00000001525 (predicted) ENSMUSG00000002778	=	1
ENSMUSG00000001525 (predicted) ENSMUSG00000074895	=	0.89
ENSMUSG00000001525 (predicted) ENSMUSG00000053398	=	1
ENSMUSG00000001525 (predicted) ENSMUSG00000067150	=	1
ENSMUSG00000001525 (predicted) ENSMUSG00000025159	=	1
ENSMUSG00000001525 (predicted) ENSMUSG00000050195	=	1
ENSMUSG00000001525 (predicted) ENSMUSG00000027067	=	1
ENSMUSG00000001525 (predicted) ENSMUSG00000074657	=	1
ENSMUSG00000001525 (predicted) ENSMUSG00000042167	=	1
ENSMUSG00000001525 (predicted) ENSMUSG00000041459	=	1
ENSMUSG00000001525 (predicted) ENSMUSG00000031604	=	1
ENSMUSG00000001525 (predicted) ENSMUSG00000034308	=	1
ENSMUSG00000001525 (predicted) ENSMUSG00000025203	=	1
ENSMUSG00000001525 (predicted) ENSMUSG00000050296	=	2
ENSMUSG00000001542 (predicted) ENSMUSG00000047907	=	1
ENSMUSG00000001542 (predicted) ENSMUSG00000046982	=	0.92
ENSMUSG00000001542 (predicted) ENSMUSG00000031622	=	1
ENSMUSG00000001542 (predicted) ENSMUSG00000021362	=	0.96
ENSMUSG00000001542 (predicted) ENSMUSG00000042557	=	1
ENSMUSG00000001542 (predicted) ENSMUSG00000062866	=	1
ENSMUSG00000001542 (predicted) ENSMUSG00000027525	=	1
ENSMUSG00000001542 (predicted) ENSMUSG00000009013	=	1
ENSMUSG00000001542 (predicted) ENSMUSG00000021598	=	1
ENSMUSG00000001542 (predicted) ENSMUSG00000045248	=	1
ENSMUSG00000001542 (predicted) ENSMUSG00000064063	=	1
ENSMUSG00000001542 (predicted) ENSMUSG00000023333	=	1
ENSMUSG00000001542 (predicted) ENSMUSG00000021217	=	0.86
ENSMUSG00000001542 (predicted) ENSMUSG00000054728	=	1
ENSMUSG00000001542 (predicted) ENSMUSG00000020271	=	1
ENSMUSG00000001542 (predicted) ENSMUSG00000020349	=	1
ENSMUSG00000001542 (predicted) ENSMUSG00000009630	=	1
ENSMUSG00000001542 (predicted) ENSMUSG00000066043	=	1
ENSMUSG00000001542 (predicted) ENSMUSG00000020483	=	1
ENSMUSG00000001542 (predicted) ENSMUSG00000025217	=	1
ENSMUSG00000001552 (known) ENSMUSG00000020717	=	2
ENSMUSG00000001552 (predicted) ENSMUSG00000022359	=	1
ENSMUSG00000001552 (predicted) ENSMUSG00000037815	=	1
ENSMUSG00000001552 (predicted) ENSMUSG00000022812	=	1
ENSMUSG00000001552 (predicted) ENSMUSG00000040158	=	1
ENSMUSG00000001552 (predicted) ENSMUSG00000046982	=	0.92
ENSMUSG00000001552 (predicted) ENSMUSG00000022881	=	1
ENSMUSG00000001552 (predicted) ENSMUSG00000028988	=	1
ENSMUSG00000001552 (predicted) ENSMUSG00000003868	=	1
ENSMUSG00000001552 (predicted) ENSMUSG00000052062	=	1
ENSMUSG00000001552 (predicted) ENSMUSG00000020135	=	1
ENSMUSG00000001552 (predicted) ENSMUSG00000042854	=	1
ENSMUSG00000001552 (predicted) ENSMUSG00000025812	=	1
ENSMUSG00000001552 (predicted) ENSMUSG00000068614	=	1
ENSMUSG00000001552 (predicted) ENSMUSG00000022428	=	1
ENSMUSG00000001552 (predicted) ENSMUSG00000019969	=	1
ENSMUSG00000001552 (predicted) ENSMUSG00000059430	=	1
ENSMUSG00000001552 (predicted) ENSMUSG00000021217	=	0.86
ENSMUSG00000001552 (predicted) ENSMUSG00000061244	=	1
ENSMUSG00000001552 (predicted) ENSMUSG00000005871	=	1
ENSMUSG00000001552 (predicted) ENSMUSG00000020792	=	1
ENSMUSG00000001552 (predicted) ENSMUSG00000063063	=	1
ENSMUSG00000001552 (predicted) ENSMUSG00000022431	=	1
ENSMUSG00000001552 (predicted) ENSMUSG00000047907	=	1
ENSMUSG00000001552 (predicted) ENSMUSG00000024182	=	1
ENSMUSG00000001552 (predicted) ENSMUSG00000020713	=	1
ENSMUSG00000001552 (predicted) ENSMUSG00000034913	=	1
ENSMUSG00000001552 (predicted) ENSMUSG00000018669	=	1
ENSMUSG00000001552 (predicted) ENSMUSG00000054065	=	1
ENSMUSG00000001552 (predicted) ENSMUSG00000080266	=	1
ENSMUSG00000001552 (predicted) ENSMUSG00000027329	=	0.8
ENSMUSG00000001552 (predicted) ENSMUSG00000050087	=	1
ENSMUSG00000001552 (predicted) ENSMUSG00000027985	=	1
ENSMUSG00000001552 (predicted) ENSMUSG00000024576	=	1
ENSMUSG00000001552 (predicted) ENSMUSG00000031518	=	0.8
ENSMUSG00000001552 (predicted) ENSMUSG00000017049	=	1
ENSMUSG00000001552 (predicted) ENSMUSG00000004264	=	1
ENSMUSG00000001552 (predicted) ENSMUSG00000055194	=	1
ENSMUSG00000001552 (predicted) ENSMUSG00000034689	=	1
ENSMUSG00000001552 (predicted) ENSMUSG00000034910	=	1
ENSMUSG00000001552 (predicted) ENSMUSG00000047824	=	1
ENSMUSG00000001552 (predicted) ENSMUSG00000039725	=	1
ENSMUSG00000001552 (predicted) ENSMUSG00000062825	=	1
ENSMUSG00000001552 (predicted) ENSMUSG00000035783	=	1
ENSMUSG00000001552 (predicted) ENSMUSG00000004788	=	1
ENSMUSG00000001552 (predicted) ENSMUSG00000025132	=	1
ENSMUSG00000001552 (predicted) ENSMUSG00000073795	=	0.93
ENSMUSG00000001552 (predicted) ENSMUSG00000060843	=	1
ENSMUSG00000001552 (predicted) ENSMUSG00000034557	=	1
ENSMUSG00000001552 (predicted) ENSMUSG00000027566	=	0.88
ENSMUSG00000001552 (predicted) ENSMUSG00000036743	=	0.86
ENSMUSG00000001552 (predicted) ENSMUSG00000023947	=	1
ENSMUSG00000001552 (predicted) ENSMUSG00000057367	=	1
ENSMUSG00000001552 (predicted) ENSMUSG00000029580	=	1
ENSMUSG00000001552 (predicted) ENSMUSG00000057177	=	1
ENSMUSG00000001552 (predicted) ENSMUSG00000031972	=	1
ENSMUSG00000001552 (predicted) ENSMUSG00000031935	=	1
ENSMUSG00000001552 (predicted) ENSMUSG00000055799	=	1
ENSMUSG00000001552 (predicted) ENSMUSG00000024985	=	1
ENSMUSG00000001569 (predicted) ENSMUSG00000024960	=	1
ENSMUSG00000001569 (predicted) ENSMUSG00000029055	=	1
ENSMUSG00000001569 (predicted) ENSMUSG00000051177	=	1
ENSMUSG00000001569 (predicted) ENSMUSG00000040385	=	1
ENSMUSG00000001569 (predicted) ENSMUSG00000038910	=	1
ENSMUSG00000001569 (predicted) ENSMUSG00000039221	=	1
ENSMUSG00000001569 (predicted) ENSMUSG00000030230	=	1
ENSMUSG00000001569 (predicted) ENSMUSG00000036834	=	1
ENSMUSG00000001569 (predicted) ENSMUSG00000016933	=	1
ENSMUSG00000001569 (predicted) ENSMUSG00000041057	=	1
ENSMUSG00000001569 (predicted) ENSMUSG00000039943	=	1
ENSMUSG00000001569 (predicted) ENSMUSG00000026173	=	1
ENSMUSG00000001569 (predicted) ENSMUSG00000028936	=	1
ENSMUSG00000001569 (predicted) ENSMUSG00000034330	=	1
ENSMUSG00000001569 (predicted) ENSMUSG00000020937	=	1
ENSMUSG00000001569 (predicted) ENSMUSG00000024998	=	1
ENSMUSG00000001569 (predicted) ENSMUSG00000040061	=	1
ENSMUSG00000001569 (predicted) ENSMUSG00000038349	=	1
ENSMUSG00000001569 (predicted) ENSMUSG00000010660	=	1
ENSMUSG00000001576 (predicted) ENSMUSG00000005881	=	1
ENSMUSG00000001588 (predicted) ENSMUSG00000053398	=	1
ENSMUSG00000001588 (predicted) ENSMUSG00000063514	=	0.97
ENSMUSG00000001588 (predicted) ENSMUSG00000028955	=	1
ENSMUSG00000001588 (predicted) ENSMUSG00000022797	=	1
ENSMUSG00000001588 (predicted) ENSMUSG00000009575	=	0.98
ENSMUSG00000001588 (predicted) ENSMUSG00000074843	=	1
ENSMUSG00000001588 (predicted) ENSMUSG00000059647	=	1
ENSMUSG00000001588 (predicted) ENSMUSG00000018666	=	1
ENSMUSG00000001588 (predicted) ENSMUSG00000029836	=	1
ENSMUSG00000001604 (predicted) ENSMUSG00000039824	=	1
ENSMUSG00000001604 (predicted) ENSMUSG00000070704	=	1
ENSMUSG00000001604 (predicted) ENSMUSG00000061086	=	1
ENSMUSG00000001604 (predicted) ENSMUSG00000057425	=	1
ENSMUSG00000001604 (predicted) ENSMUSG00000054545	=	1
ENSMUSG00000001604 (predicted) ENSMUSG00000026484	=	0.56
ENSMUSG00000001604 (predicted) ENSMUSG00000029260	=	1
ENSMUSG00000001604 (predicted) ENSMUSG00000080021	=	1
ENSMUSG00000001604 (predicted) ENSMUSG00000029268	=	1
ENSMUSG00000001604 (predicted) ENSMUSG00000035836	=	1
ENSMUSG00000001604 (predicted) ENSMUSG00000024325	=	0.56
ENSMUSG00000001604 (predicted) ENSMUSG00000054630	=	1
ENSMUSG00000001604 (predicted) ENSMUSG00000061816	=	1
ENSMUSG00000001604 (predicted) ENSMUSG00000035780	=	1
ENSMUSG00000001604 (predicted) ENSMUSG00000025646	=	1
ENSMUSG00000001604 (predicted) ENSMUSG00000035811	=	1
ENSMUSG00000001604 (predicted) ENSMUSG00000029250	=	1
ENSMUSG00000001604 (predicted) ENSMUSG00000033904	=	0.56
ENSMUSG00000001604 (predicted) ENSMUSG00000005198	=	1
ENSMUSG00000001604 (predicted) ENSMUSG00000040029	=	1
ENSMUSG00000001604 (predicted) ENSMUSG00000066232	=	1
ENSMUSG00000001604 (predicted) ENSMUSG00000061906	=	1
ENSMUSG00000001604 (predicted) ENSMUSG00000060680	=	1
ENSMUSG00000001604 (predicted) ENSMUSG00000059741	=	1
ENSMUSG00000001604 (predicted) ENSMUSG00000049152	=	1
ENSMUSG00000001604 (predicted) ENSMUSG00000032246	=	1
ENSMUSG00000001604 (predicted) ENSMUSG00000072664	=	1
ENSMUSG00000001604 (predicted) ENSMUSG00000032854	=	1
ENSMUSG00000001627 (known) ENSMUSG00000024867	=	1
ENSMUSG00000001627 (predicted) ENSMUSG00000025465	=	1
ENSMUSG00000001627 (predicted) ENSMUSG00000002524	=	1
ENSMUSG00000001627 (predicted) ENSMUSG00000040661	=	1
ENSMUSG00000001627 (predicted) ENSMUSG00000028057	=	1
ENSMUSG00000001630 (predicted) ENSMUSG00000018012	=	1
ENSMUSG00000001630 (predicted) ENSMUSG00000006262	=	1
ENSMUSG00000001630 (predicted) ENSMUSG00000043131	=	1
ENSMUSG00000001630 (predicted) ENSMUSG00000043485	=	1
ENSMUSG00000001630 (predicted) ENSMUSG00000033220	=	1
ENSMUSG00000001630 (predicted) ENSMUSG00000057723	=	1
ENSMUSG00000001630 (predicted) ENSMUSG00000018909	=	1
ENSMUSG00000001630 (predicted) ENSMUSG00000035592	=	1
ENSMUSG00000001630 (predicted) ENSMUSG00000001847	=	1
ENSMUSG00000001630 (predicted) ENSMUSG00000048981	=	1
ENSMUSG00000001642 (known) ENSMUSG00000045038	=	1
ENSMUSG00000001642 (known) ENSMUSG00000025190	=	1
ENSMUSG00000001642 (predicted) ENSMUSG00000071856	=	1
ENSMUSG00000001642 (predicted) ENSMUSG00000042349	=	1
ENSMUSG00000001642 (predicted) ENSMUSG00000027164	=	1
ENSMUSG00000001642 (predicted) ENSMUSG00000064063	=	1
ENSMUSG00000001642 (predicted) ENSMUSG00000033933	=	1
ENSMUSG00000001642 (predicted) ENSMUSG00000009013	=	1
ENSMUSG00000001642 (predicted) ENSMUSG00000042557	=	1
ENSMUSG00000001642 (predicted) ENSMUSG00000031622	=	1
ENSMUSG00000001642 (predicted) ENSMUSG00000028736	=	1
ENSMUSG00000001642 (predicted) ENSMUSG00000039804	=	1
ENSMUSG00000001642 (predicted) ENSMUSG00000042743	=	1
ENSMUSG00000001642 (predicted) ENSMUSG00000060343	=	0.85
ENSMUSG00000001642 (predicted) ENSMUSG00000033765	=	0.89
ENSMUSG00000001642 (predicted) ENSMUSG00000004937	=	1
ENSMUSG00000001642 (predicted) ENSMUSG00000026131	=	1
ENSMUSG00000001642 (predicted) ENSMUSG00000060924	=	1
ENSMUSG00000001642 (predicted) ENSMUSG00000041777	=	1
ENSMUSG00000001642 (predicted) ENSMUSG00000047539	=	0.93
ENSMUSG00000001642 (predicted) ENSMUSG00000020483	=	1
ENSMUSG00000001642 (predicted) ENSMUSG00000031681	=	1
ENSMUSG00000001655 (known) ENSMUSG00000020160	=	1
ENSMUSG00000001657 (known) ENSMUSG00000006715	=	1
ENSMUSG00000001663 (predicted) ENSMUSG00000004032	=	1
ENSMUSG00000001663 (predicted) ENSMUSG00000002524	=	0.93
ENSMUSG00000001663 (predicted) ENSMUSG00000004038	=	1
ENSMUSG00000001663 (predicted) ENSMUSG00000040562	=	1
ENSMUSG00000001663 (predicted) ENSMUSG00000073007	=	0.93
ENSMUSG00000001663 (predicted) ENSMUSG00000022346	=	0.93
ENSMUSG00000001663 (predicted) ENSMUSG00000057933	=	1
ENSMUSG00000001663 (predicted) ENSMUSG00000033318	=	1
ENSMUSG00000001663 (predicted) ENSMUSG00000054428	=	0.93
ENSMUSG00000001663 (predicted) ENSMUSG00000033594	=	1
ENSMUSG00000001663 (predicted) ENSMUSG00000046694	=	0.93
ENSMUSG00000001663 (predicted) ENSMUSG00000074181	=	1
ENSMUSG00000001663 (predicted) ENSMUSG00000037169	=	0.93
ENSMUSG00000001663 (predicted) ENSMUSG00000027333	=	0.93
ENSMUSG00000001663 (predicted) ENSMUSG00000028654	=	0.93
ENSMUSG00000001663 (predicted) ENSMUSG00000074179	=	1
ENSMUSG00000001663 (predicted) ENSMUSG00000060803	=	1
ENSMUSG00000001663 (predicted) ENSMUSG00000028212	=	1
ENSMUSG00000001663 (predicted) ENSMUSG00000030350	=	1
ENSMUSG00000001663 (predicted) ENSMUSG00000049300	=	1
ENSMUSG00000001663 (predicted) ENSMUSG00000020290	=	1
ENSMUSG00000001663 (predicted) ENSMUSG00000001663	=	1
ENSMUSG00000001663 (predicted) ENSMUSG00000032265	=	0.93
ENSMUSG00000001663 (predicted) ENSMUSG00000068762	=	1
ENSMUSG00000001663 (predicted) ENSMUSG00000032185	=	1
ENSMUSG00000001663 (predicted) ENSMUSG00000025934	=	1
ENSMUSG00000001663 (predicted) ENSMUSG00000024175	=	0.93
ENSMUSG00000001663 (predicted) ENSMUSG00000025777	=	1
ENSMUSG00000001663 (predicted) ENSMUSG00000029919	=	1
ENSMUSG00000001663 (predicted) ENSMUSG00000027890	=	1
ENSMUSG00000001663 (predicted) ENSMUSG00000074183	=	1
ENSMUSG00000001663 (predicted) ENSMUSG00000030505	=	1
ENSMUSG00000001663 (predicted) ENSMUSG00000038155	=	1
ENSMUSG00000001663 (predicted) ENSMUSG00000017943	=	1
ENSMUSG00000001663 (predicted) ENSMUSG00000044597	=	0.93
ENSMUSG00000001663 (predicted) ENSMUSG00000044468	=	0.93
ENSMUSG00000001663 (predicted) ENSMUSG00000001665	=	1
ENSMUSG00000001663 (predicted) ENSMUSG00000058135	=	1
ENSMUSG00000001663 (predicted) ENSMUSG00000052429	=	1
ENSMUSG00000001663 (predicted) ENSMUSG00000063042	=	1
ENSMUSG00000001663 (predicted) ENSMUSG00000032348	=	1
ENSMUSG00000001663 (predicted) ENSMUSG00000047030	=	1
ENSMUSG00000001663 (predicted) ENSMUSG00000034826	=	0.93
ENSMUSG00000001663 (predicted) ENSMUSG00000031352	=	1
ENSMUSG00000001663 (predicted) ENSMUSG00000020230	=	1
ENSMUSG00000001663 (predicted) ENSMUSG00000002068	=	1
ENSMUSG00000001663 (predicted) ENSMUSG00000025464	=	0.93
ENSMUSG00000001663 (predicted) ENSMUSG00000025936	=	1
ENSMUSG00000001663 (predicted) ENSMUSG00000004035	=	1
ENSMUSG00000001663 (predicted) ENSMUSG00000009093	=	1
ENSMUSG00000001663 (predicted) ENSMUSG00000058216	=	1
ENSMUSG00000001665 (predicted) ENSMUSG00000032185	=	1
ENSMUSG00000001665 (predicted) ENSMUSG00000030350	=	1
ENSMUSG00000001665 (predicted) ENSMUSG00000004038	=	1
ENSMUSG00000001665 (predicted) ENSMUSG00000027333	=	1
ENSMUSG00000001665 (predicted) ENSMUSG00000074183	=	1
ENSMUSG00000001665 (predicted) ENSMUSG00000017943	=	1
ENSMUSG00000001665 (predicted) ENSMUSG00000073007	=	1
ENSMUSG00000001665 (predicted) ENSMUSG00000004032	=	1
ENSMUSG00000001665 (predicted) ENSMUSG00000022346	=	1
ENSMUSG00000001665 (predicted) ENSMUSG00000057933	=	1
ENSMUSG00000001665 (predicted) ENSMUSG00000047030	=	1
ENSMUSG00000001665 (predicted) ENSMUSG00000074179	=	1
ENSMUSG00000001665 (predicted) ENSMUSG00000068762	=	1
ENSMUSG00000001665 (predicted) ENSMUSG00000025777	=	1
ENSMUSG00000001665 (predicted) ENSMUSG00000044468	=	1
ENSMUSG00000001665 (predicted) ENSMUSG00000044597	=	1
ENSMUSG00000001665 (predicted) ENSMUSG00000040562	=	1
ENSMUSG00000001665 (predicted) ENSMUSG00000031352	=	1
ENSMUSG00000001665 (predicted) ENSMUSG00000002068	=	1
ENSMUSG00000001665 (predicted) ENSMUSG00000028212	=	1
ENSMUSG00000001665 (predicted) ENSMUSG00000028654	=	1
ENSMUSG00000001665 (predicted) ENSMUSG00000032348	=	1
ENSMUSG00000001665 (predicted) ENSMUSG00000034826	=	1
ENSMUSG00000001665 (predicted) ENSMUSG00000052429	=	1
ENSMUSG00000001665 (predicted) ENSMUSG00000001665	=	1
ENSMUSG00000001665 (predicted) ENSMUSG00000025464	=	1
ENSMUSG00000001665 (predicted) ENSMUSG00000049300	=	1
ENSMUSG00000001665 (predicted) ENSMUSG00000029919	=	1
ENSMUSG00000001665 (predicted) ENSMUSG00000060803	=	1
ENSMUSG00000001665 (predicted) ENSMUSG00000025936	=	1
ENSMUSG00000001665 (predicted) ENSMUSG00000054428	=	1
ENSMUSG00000001665 (predicted) ENSMUSG00000063042	=	1
ENSMUSG00000001665 (predicted) ENSMUSG00000033594	=	1
ENSMUSG00000001665 (predicted) ENSMUSG00000037169	=	1
ENSMUSG00000001665 (predicted) ENSMUSG00000020290	=	1
ENSMUSG00000001665 (predicted) ENSMUSG00000030505	=	1
ENSMUSG00000001665 (predicted) ENSMUSG00000020230	=	1
ENSMUSG00000001665 (predicted) ENSMUSG00000002524	=	1
ENSMUSG00000001665 (predicted) ENSMUSG00000004035	=	1
ENSMUSG00000001665 (predicted) ENSMUSG00000024175	=	1
ENSMUSG00000001665 (predicted) ENSMUSG00000032265	=	1
ENSMUSG00000001665 (predicted) ENSMUSG00000009093	=	1
ENSMUSG00000001665 (predicted) ENSMUSG00000033318	=	1
ENSMUSG00000001665 (predicted) ENSMUSG00000027890	=	1
ENSMUSG00000001665 (predicted) ENSMUSG00000025934	=	1
ENSMUSG00000001665 (predicted) ENSMUSG00000046694	=	1
ENSMUSG00000001665 (predicted) ENSMUSG00000038155	=	1
ENSMUSG00000001665 (predicted) ENSMUSG00000058216	=	1
ENSMUSG00000001665 (predicted) ENSMUSG00000074181	=	1
ENSMUSG00000001665 (predicted) ENSMUSG00000058135	=	1
ENSMUSG00000001670 (predicted) ENSMUSG00000051396	=	0.97
ENSMUSG00000001670 (predicted) ENSMUSG00000038180	=	1
ENSMUSG00000001670 (predicted) ENSMUSG00000040600	=	1
ENSMUSG00000001670 (predicted) ENSMUSG00000032294	=	1
ENSMUSG00000001670 (predicted) ENSMUSG00000023944	=	1
ENSMUSG00000001670 (predicted) ENSMUSG00000067284	=	0.99
ENSMUSG00000001670 (predicted) ENSMUSG00000007033	=	0.99
ENSMUSG00000001670 (predicted) ENSMUSG00000021270	=	1
ENSMUSG00000001670 (predicted) ENSMUSG00000059970	=	0.99
ENSMUSG00000001670 (predicted) ENSMUSG00000034288	=	1
ENSMUSG00000001670 (predicted) ENSMUSG00000034219	=	1
ENSMUSG00000001670 (predicted) ENSMUSG00000015656	=	1
ENSMUSG00000001670 (predicted) ENSMUSG00000039648	=	1
ENSMUSG00000001670 (predicted) ENSMUSG00000025504	=	1
ENSMUSG00000001670 (predicted) ENSMUSG00000042167	=	0.9
ENSMUSG00000001670 (predicted) ENSMUSG00000003423	=	1
ENSMUSG00000001670 (predicted) ENSMUSG00000062687	=	1
ENSMUSG00000001670 (predicted) ENSMUSG00000041237	=	1
ENSMUSG00000001670 (predicted) ENSMUSG00000062248	=	1
ENSMUSG00000001670 (predicted) ENSMUSG00000015766	=	0.91
ENSMUSG00000001670 (predicted) ENSMUSG00000019942	=	1
ENSMUSG00000001670 (predicted) ENSMUSG00000058013	=	1
ENSMUSG00000001670 (predicted) ENSMUSG00000032932	=	1
ENSMUSG00000001670 (predicted) ENSMUSG00000042524	=	1
ENSMUSG00000001670 (predicted) ENSMUSG00000019917	=	1
ENSMUSG00000001670 (predicted) ENSMUSG00000018398	=	1
ENSMUSG00000001670 (predicted) ENSMUSG00000028044	=	1
ENSMUSG00000001670 (predicted) ENSMUSG00000025358	=	1
ENSMUSG00000001670 (predicted) ENSMUSG00000067283	=	0.99
ENSMUSG00000001670 (predicted) ENSMUSG00000040213	=	1
ENSMUSG00000001670 (predicted) ENSMUSG00000020048	=	1
ENSMUSG00000001670 (predicted) ENSMUSG00000040985	=	1
ENSMUSG00000001670 (predicted) ENSMUSG00000001670	=	1
ENSMUSG00000001670 (predicted) ENSMUSG00000036180	=	1
ENSMUSG00000001670 (predicted) ENSMUSG00000027480	=	1
ENSMUSG00000001670 (predicted) ENSMUSG00000036817	=	1
ENSMUSG00000001670 (predicted) ENSMUSG00000050379	=	1
ENSMUSG00000001670 (predicted) ENSMUSG00000059814	=	1
ENSMUSG00000001670 (predicted) ENSMUSG00000006154	=	1
ENSMUSG00000001670 (predicted) ENSMUSG00000042390	=	1
ENSMUSG00000001674 (predicted) ENSMUSG00000032180	=	1
ENSMUSG00000001674 (predicted) ENSMUSG00000022905	=	1
ENSMUSG00000001674 (predicted) ENSMUSG00000038683	=	1
ENSMUSG00000001674 (predicted) ENSMUSG00000020430	=	1
ENSMUSG00000001674 (predicted) ENSMUSG00000022557	=	1
ENSMUSG00000001674 (predicted) ENSMUSG00000003731	=	1
ENSMUSG00000001674 (predicted) ENSMUSG00000063406	=	1
ENSMUSG00000001674 (predicted) ENSMUSG00000025266	=	1
ENSMUSG00000001674 (predicted) ENSMUSG00000060739	=	1
ENSMUSG00000001674 (predicted) ENSMUSG00000042729	=	1
ENSMUSG00000001674 (predicted) ENSMUSG00000025047	=	1
ENSMUSG00000001674 (predicted) ENSMUSG00000029863	=	0.77
ENSMUSG00000001674 (predicted) ENSMUSG00000046707	=	1
ENSMUSG00000001674 (predicted) ENSMUSG00000061859	=	1
ENSMUSG00000001674 (predicted) ENSMUSG00000038770	=	1
ENSMUSG00000001674 (predicted) ENSMUSG00000016409	=	1
ENSMUSG00000001674 (predicted) ENSMUSG00000026377	=	1
ENSMUSG00000001674 (predicted) ENSMUSG00000059147	=	1
ENSMUSG00000001674 (predicted) ENSMUSG00000032834	=	1
ENSMUSG00000001674 (predicted) ENSMUSG00000041645	=	1
ENSMUSG00000001674 (predicted) ENSMUSG00000021144	=	1
ENSMUSG00000001674 (predicted) ENSMUSG00000021929	=	1
ENSMUSG00000001674 (predicted) ENSMUSG00000038279	=	1
ENSMUSG00000001674 (predicted) ENSMUSG00000031628	=	0.85
ENSMUSG00000001674 (predicted) ENSMUSG00000026029	=	0.9
ENSMUSG00000001674 (predicted) ENSMUSG00000059395	=	1
ENSMUSG00000001674 (predicted) ENSMUSG00000009566	=	1
ENSMUSG00000001674 (predicted) ENSMUSG00000027782	=	1
ENSMUSG00000001674 (predicted) ENSMUSG00000021958	=	1
ENSMUSG00000001674 (predicted) ENSMUSG00000042354	=	1
ENSMUSG00000001674 (predicted) ENSMUSG00000031917	=	1
ENSMUSG00000001674 (predicted) ENSMUSG00000024081	=	1
ENSMUSG00000001674 (predicted) ENSMUSG00000030042	=	1
ENSMUSG00000001674 (predicted) ENSMUSG00000033931	=	1
ENSMUSG00000001674 (predicted) ENSMUSG00000022247	=	1
ENSMUSG00000001674 (predicted) ENSMUSG00000038510	=	1
ENSMUSG00000001674 (predicted) ENSMUSG00000027997	=	0.79
ENSMUSG00000001674 (predicted) ENSMUSG00000026019	=	1
ENSMUSG00000001674 (predicted) ENSMUSG00000036693	=	1
ENSMUSG00000001674 (predicted) ENSMUSG00000028914	=	0.79
ENSMUSG00000001674 (predicted) ENSMUSG00000027613	=	1
ENSMUSG00000001674 (predicted) ENSMUSG00000025076	=	0.86
ENSMUSG00000001674 (predicted) ENSMUSG00000028187	=	1
ENSMUSG00000001674 (predicted) ENSMUSG00000031403	=	1
ENSMUSG00000001674 (predicted) ENSMUSG00000029121	=	1
ENSMUSG00000001674 (predicted) ENSMUSG00000018362	=	1
ENSMUSG00000001674 (predicted) ENSMUSG00000029701	=	1
ENSMUSG00000001674 (predicted) ENSMUSG00000061024	=	1
ENSMUSG00000001674 (predicted) ENSMUSG00000059820	=	1
ENSMUSG00000001674 (predicted) ENSMUSG00000030138	=	1
ENSMUSG00000001674 (predicted) ENSMUSG00000074698	=	1
ENSMUSG00000001674 (predicted) ENSMUSG00000041360	=	1
ENSMUSG00000001674 (predicted) ENSMUSG00000021149	=	1
ENSMUSG00000001674 (predicted) ENSMUSG00000026707	=	1
ENSMUSG00000001674 (predicted) ENSMUSG00000041740	=	1
ENSMUSG00000001687 (predicted) ENSMUSG00000024982	=	0.97
ENSMUSG00000001700 (known) ENSMUSG00000063358	=	1
ENSMUSG00000001700 (predicted) ENSMUSG00000020907	=	1
ENSMUSG00000001700 (predicted) ENSMUSG00000051396	=	1
ENSMUSG00000001700 (predicted) ENSMUSG00000080211	=	1
ENSMUSG00000001700 (predicted) ENSMUSG00000021270	=	1
ENSMUSG00000001700 (predicted) ENSMUSG00000059970	=	0.99
ENSMUSG00000001700 (predicted) ENSMUSG00000062661	=	1
ENSMUSG00000001700 (predicted) ENSMUSG00000015656	=	1
ENSMUSG00000001700 (predicted) ENSMUSG00000067148	=	1
ENSMUSG00000001700 (predicted) ENSMUSG00000073194	=	1
ENSMUSG00000001700 (predicted) ENSMUSG00000080209	=	1
ENSMUSG00000001700 (predicted) ENSMUSG00000046093	=	1
ENSMUSG00000001700 (predicted) ENSMUSG00000023979	=	1
ENSMUSG00000001700 (predicted) ENSMUSG00000073171	=	1
ENSMUSG00000001700 (predicted) ENSMUSG00000023944	=	1
ENSMUSG00000001700 (predicted) ENSMUSG00000028271	=	1
ENSMUSG00000001700 (predicted) ENSMUSG00000059229	=	1
ENSMUSG00000001700 (predicted) ENSMUSG00000051359	=	1
ENSMUSG00000001700 (predicted) ENSMUSG00000054459	=	1
ENSMUSG00000001700 (predicted) ENSMUSG00000042814	=	0.93
ENSMUSG00000001700 (predicted) ENSMUSG00000073185	=	1
ENSMUSG00000001700 (predicted) ENSMUSG00000066569	=	1
ENSMUSG00000001700 (predicted) ENSMUSG00000079056	=	1
ENSMUSG00000001700 (predicted) ENSMUSG00000079158	=	1
ENSMUSG00000001700 (predicted) ENSMUSG00000067284	=	1
ENSMUSG00000001700 (predicted) ENSMUSG00000071379	=	1
ENSMUSG00000001700 (predicted) ENSMUSG00000007033	=	1
ENSMUSG00000001700 (predicted) ENSMUSG00000079153	=	1
ENSMUSG00000001700 (predicted) ENSMUSG00000023982	=	1
ENSMUSG00000001700 (predicted) ENSMUSG00000073159	=	1
ENSMUSG00000001700 (predicted) ENSMUSG00000073169	=	1
ENSMUSG00000001700 (predicted) ENSMUSG00000067283	=	1
ENSMUSG00000001700 (predicted) ENSMUSG00000032932	=	1
ENSMUSG00000001700 (predicted) ENSMUSG00000028785	=	1
ENSMUSG00000001700 (predicted) ENSMUSG00000020048	=	1
ENSMUSG00000001700 (predicted) ENSMUSG00000025221	=	1
ENSMUSG00000001700 (predicted) ENSMUSG00000059814	=	1
ENSMUSG00000001700 (predicted) ENSMUSG00000053519	=	1
ENSMUSG00000001700 (predicted) ENSMUSG00000073157	=	1
ENSMUSG00000001700 (predicted) ENSMUSG00000029088	=	1
ENSMUSG00000001700 (predicted) ENSMUSG00000080210	=	1
ENSMUSG00000001700 (predicted) ENSMUSG00000080212	=	1
ENSMUSG00000001707 (predicted) ENSMUSG00000044147	=	1
ENSMUSG00000001707 (predicted) ENSMUSG00000032409	=	1
ENSMUSG00000001707 (predicted) ENSMUSG00000034218	=	1
ENSMUSG00000001707 (predicted) ENSMUSG00000006941	=	1
ENSMUSG00000001729 (known) ENSMUSG00000023944	=	1
ENSMUSG00000001729 (known) ENSMUSG00000032715	=	1
ENSMUSG00000001729 (known) ENSMUSG00000060216	=	1
ENSMUSG00000001729 (known) ENSMUSG00000071369	=	2
ENSMUSG00000001729 (known) ENSMUSG00000001729	=	2
ENSMUSG00000001729 (known) ENSMUSG00000022672	=	2
ENSMUSG00000001729 (known) ENSMUSG00000044167	=	1
ENSMUSG00000001729 (known) ENSMUSG00000039457	=	2
ENSMUSG00000001729 (known) ENSMUSG00000045038	=	1
ENSMUSG00000001729 (known) ENSMUSG00000024959	=	1
ENSMUSG00000001729 (known) ENSMUSG00000039615	=	2
ENSMUSG00000001729 (predicted) ENSMUSG00000060863	=	1
ENSMUSG00000001729 (predicted) ENSMUSG00000028191	=	1
ENSMUSG00000001729 (predicted) ENSMUSG00000022812	=	1
ENSMUSG00000001729 (predicted) ENSMUSG00000022285	=	1
ENSMUSG00000001729 (predicted) ENSMUSG00000079007	=	1
ENSMUSG00000001729 (predicted) ENSMUSG00000018411	=	1
ENSMUSG00000001729 (predicted) ENSMUSG00000068940	=	1
ENSMUSG00000001729 (predicted) ENSMUSG00000047652	=	1
ENSMUSG00000001729 (predicted) ENSMUSG00000030102	=	1
ENSMUSG00000001729 (predicted) ENSMUSG00000066359	=	1
ENSMUSG00000001729 (predicted) ENSMUSG00000062867	=	1
ENSMUSG00000001729 (predicted) ENSMUSG00000029104	=	1
ENSMUSG00000001729 (predicted) ENSMUSG00000032740	=	1
ENSMUSG00000001729 (predicted) ENSMUSG00000013698	=	1
ENSMUSG00000001729 (predicted) ENSMUSG00000074698	=	1
ENSMUSG00000001729 (predicted) ENSMUSG00000025423	=	1
ENSMUSG00000001729 (predicted) ENSMUSG00000015950	=	1
ENSMUSG00000001729 (predicted) ENSMUSG00000019471	=	1
ENSMUSG00000001729 (predicted) ENSMUSG00000042903	=	1
ENSMUSG00000001729 (predicted) ENSMUSG00000006732	=	1
ENSMUSG00000001729 (predicted) ENSMUSG00000044340	=	1
ENSMUSG00000001729 (predicted) ENSMUSG00000078423	=	1
ENSMUSG00000001729 (predicted) ENSMUSG00000015697	=	1
ENSMUSG00000001729 (predicted) ENSMUSG00000046532	=	1
ENSMUSG00000001729 (predicted) ENSMUSG00000002496	=	1
ENSMUSG00000001729 (predicted) ENSMUSG00000006494	=	1
ENSMUSG00000001729 (predicted) ENSMUSG00000078422	=	1
ENSMUSG00000001729 (predicted) ENSMUSG00000041359	=	1
ENSMUSG00000001729 (predicted) ENSMUSG00000079529	=	1
ENSMUSG00000001729 (predicted) ENSMUSG00000040760	=	1
ENSMUSG00000001729 (predicted) ENSMUSG00000078424	=	1
ENSMUSG00000001729 (predicted) ENSMUSG00000020184	=	1
ENSMUSG00000001729 (predicted) ENSMUSG00000028639	=	1
ENSMUSG00000001741 (known) ENSMUSG00000060882	=	1
ENSMUSG00000001741 (known) ENSMUSG00000044216	=	1
ENSMUSG00000001741 (known) ENSMUSG00000009731	=	1
ENSMUSG00000001741 (known) ENSMUSG00000020734	=	1
ENSMUSG00000001741 (known) ENSMUSG00000041695	=	1
ENSMUSG00000001741 (known) ENSMUSG00000051331	=	1
ENSMUSG00000001741 (known) ENSMUSG00000062609	=	1
ENSMUSG00000001741 (known) ENSMUSG00000030209	=	1
ENSMUSG00000001741 (known) ENSMUSG00000003752	=	1
ENSMUSG00000001741 (known) ENSMUSG00000002771	=	1
ENSMUSG00000001741 (known) ENSMUSG00000059003	=	2
ENSMUSG00000001741 (known) ENSMUSG00000040896	=	1
ENSMUSG00000001741 (predicted) ENSMUSG00000023274	=	1
ENSMUSG00000001741 (predicted) ENSMUSG00000073557	=	1
ENSMUSG00000001741 (predicted) ENSMUSG00000024909	=	1
ENSMUSG00000001741 (predicted) ENSMUSG00000034911	=	1
ENSMUSG00000001741 (predicted) ENSMUSG00000019254	=	1
ENSMUSG00000001741 (predicted) ENSMUSG00000019907	=	1
ENSMUSG00000001741 (predicted) ENSMUSG00000079478	=	1
ENSMUSG00000001750 (predicted) ENSMUSG00000030137	=	1
ENSMUSG00000001750 (predicted) ENSMUSG00000026626	=	1
ENSMUSG00000001750 (predicted) ENSMUSG00000036427	=	1
ENSMUSG00000001750 (predicted) ENSMUSG00000019210	=	2
ENSMUSG00000001750 (predicted) ENSMUSG00000026202	=	1
ENSMUSG00000001750 (predicted) ENSMUSG00000052459	=	2
ENSMUSG00000001750 (predicted) ENSMUSG00000020566	=	2
ENSMUSG00000001750 (predicted) ENSMUSG00000067283	=	1
ENSMUSG00000001750 (predicted) ENSMUSG00000059970	=	0.99
ENSMUSG00000001750 (predicted) ENSMUSG00000072235	=	1
ENSMUSG00000001750 (predicted) ENSMUSG00000007033	=	1
ENSMUSG00000001750 (predicted) ENSMUSG00000021216	=	1
ENSMUSG00000001750 (predicted) ENSMUSG00000017843	=	1
ENSMUSG00000001750 (predicted) ENSMUSG00000039105	=	2
ENSMUSG00000001750 (predicted) ENSMUSG00000026614	=	1
ENSMUSG00000001750 (predicted) ENSMUSG00000067274	=	1
ENSMUSG00000001750 (predicted) ENSMUSG00000037012	=	1
ENSMUSG00000001750 (predicted) ENSMUSG00000059409	=	1
ENSMUSG00000001750 (predicted) ENSMUSG00000060244	=	1
ENSMUSG00000001750 (predicted) ENSMUSG00000025428	=	1
ENSMUSG00000001750 (predicted) ENSMUSG00000067338	=	1
ENSMUSG00000001750 (predicted) ENSMUSG00000034024	=	1
ENSMUSG00000001750 (predicted) ENSMUSG00000013160	=	2
ENSMUSG00000001750 (predicted) ENSMUSG00000037434	=	1
ENSMUSG00000001750 (predicted) ENSMUSG00000020801	=	1
ENSMUSG00000001750 (predicted) ENSMUSG00000043091	=	1
ENSMUSG00000001750 (predicted) ENSMUSG00000067702	=	1
ENSMUSG00000001750 (predicted) ENSMUSG00000022295	=	2
ENSMUSG00000001750 (predicted) ENSMUSG00000028238	=	2
ENSMUSG00000001750 (predicted) ENSMUSG00000021248	=	1
ENSMUSG00000001750 (predicted) ENSMUSG00000006269	=	2
ENSMUSG00000001750 (predicted) ENSMUSG00000025134	=	1
ENSMUSG00000001750 (predicted) ENSMUSG00000021114	=	2
ENSMUSG00000001750 (predicted) ENSMUSG00000015656	=	1
ENSMUSG00000001750 (predicted) ENSMUSG00000023004	=	1
ENSMUSG00000001750 (predicted) ENSMUSG00000051396	=	1
ENSMUSG00000001750 (predicted) ENSMUSG00000025877	=	1
ENSMUSG00000001750 (predicted) ENSMUSG00000032932	=	1
ENSMUSG00000001750 (predicted) ENSMUSG00000006273	=	2
ENSMUSG00000001750 (predicted) ENSMUSG00000041798	=	0.97
ENSMUSG00000001750 (predicted) ENSMUSG00000024777	=	1
ENSMUSG00000001750 (predicted) ENSMUSG00000021051	=	1
ENSMUSG00000001750 (predicted) ENSMUSG00000029695	=	1
ENSMUSG00000001750 (predicted) ENSMUSG00000033793	=	2
ENSMUSG00000001750 (predicted) ENSMUSG00000020080	=	1
ENSMUSG00000001750 (predicted) ENSMUSG00000056904	=	1
ENSMUSG00000001750 (predicted) ENSMUSG00000067284	=	1
ENSMUSG00000001750 (predicted) ENSMUSG00000059814	=	1
ENSMUSG00000001750 (predicted) ENSMUSG00000004285	=	2
ENSMUSG00000001750 (predicted) ENSMUSG00000024403	=	2
ENSMUSG00000001750 (predicted) ENSMUSG00000053375	=	2
ENSMUSG00000001750 (predicted) ENSMUSG00000026394	=	2
ENSMUSG00000001751 (predicted) ENSMUSG00000028610	=	1
ENSMUSG00000001751 (predicted) ENSMUSG00000011349	=	1
ENSMUSG00000001751 (predicted) ENSMUSG00000042705	=	1
ENSMUSG00000001751 (predicted) ENSMUSG00000073027	=	1
ENSMUSG00000001751 (predicted) ENSMUSG00000031323	=	1
ENSMUSG00000001755 (predicted) ENSMUSG00000031596	=	0.94
ENSMUSG00000001755 (predicted) ENSMUSG00000035775	=	1
ENSMUSG00000001755 (predicted) ENSMUSG00000069072	=	0.92
ENSMUSG00000001755 (predicted) ENSMUSG00000041313	=	0.94
ENSMUSG00000001755 (predicted) ENSMUSG00000031171	=	1
ENSMUSG00000001755 (predicted) ENSMUSG00000054753	=	1
ENSMUSG00000001755 (predicted) ENSMUSG00000031297	=	1
ENSMUSG00000001755 (predicted) ENSMUSG00000030347	=	1
ENSMUSG00000001755 (predicted) ENSMUSG00000022802	=	1
ENSMUSG00000001755 (predicted) ENSMUSG00000022756	=	0.94
ENSMUSG00000001761 (predicted) ENSMUSG00000005034	=	1
ENSMUSG00000001761 (predicted) ENSMUSG00000022508	=	1
ENSMUSG00000001761 (predicted) ENSMUSG00000023000	=	1
ENSMUSG00000001761 (predicted) ENSMUSG00000031347	=	1
ENSMUSG00000001761 (predicted) ENSMUSG00000050996	=	1
ENSMUSG00000001761 (predicted) ENSMUSG00000024576	=	1
ENSMUSG00000001761 (predicted) ENSMUSG00000002633	=	1
ENSMUSG00000001761 (predicted) ENSMUSG00000052192	=	1
ENSMUSG00000001761 (predicted) ENSMUSG00000020483	=	1
ENSMUSG00000001761 (predicted) ENSMUSG00000064063	=	1
ENSMUSG00000001761 (predicted) ENSMUSG00000006538	=	1
ENSMUSG00000001761 (predicted) ENSMUSG00000005469	=	1
ENSMUSG00000001761 (predicted) ENSMUSG00000045031	=	1
ENSMUSG00000001761 (predicted) ENSMUSG00000039001	=	1
ENSMUSG00000001761 (predicted) ENSMUSG00000009013	=	1
ENSMUSG00000001763 (predicted) ENSMUSG00000046794	=	1
ENSMUSG00000001763 (predicted) ENSMUSG00000067279	=	1
ENSMUSG00000001767 (predicted) ENSMUSG00000036309	=	1
ENSMUSG00000001767 (predicted) ENSMUSG00000080269	=	1
ENSMUSG00000001767 (predicted) ENSMUSG00000074428	=	1
ENSMUSG00000001767 (predicted) ENSMUSG00000015656	=	1
ENSMUSG00000001767 (predicted) ENSMUSG00000043372	=	1
ENSMUSG00000001767 (predicted) ENSMUSG00000045275	=	1
ENSMUSG00000001767 (predicted) ENSMUSG00000003208	=	1
ENSMUSG00000001767 (predicted) ENSMUSG00000031928	=	1
ENSMUSG00000001767 (predicted) ENSMUSG00000027438	=	1
ENSMUSG00000001767 (predicted) ENSMUSG00000024735	=	1
ENSMUSG00000001767 (predicted) ENSMUSG00000021039	=	2
ENSMUSG00000001767 (predicted) ENSMUSG00000030056	=	1
ENSMUSG00000001767 (predicted) ENSMUSG00000007033	=	0.99
ENSMUSG00000001767 (predicted) ENSMUSG00000020850	=	1
ENSMUSG00000001767 (predicted) ENSMUSG00000026771	=	1
ENSMUSG00000001767 (predicted) ENSMUSG00000025982	=	1
ENSMUSG00000001767 (predicted) ENSMUSG00000059676	=	1
ENSMUSG00000001767 (predicted) ENSMUSG00000057522	=	1
ENSMUSG00000001767 (predicted) ENSMUSG00000027342	=	0.71
ENSMUSG00000001767 (predicted) ENSMUSG00000063856	=	0.93
ENSMUSG00000001767 (predicted) ENSMUSG00000057531	=	1
ENSMUSG00000001767 (predicted) ENSMUSG00000021718	=	1
ENSMUSG00000001767 (predicted) ENSMUSG00000018326	=	1
ENSMUSG00000001767 (predicted) ENSMUSG00000004364	=	1
ENSMUSG00000001767 (predicted) ENSMUSG00000028902	=	1
ENSMUSG00000001767 (predicted) ENSMUSG00000027628	=	1
ENSMUSG00000001767 (predicted) ENSMUSG00000059814	=	1
ENSMUSG00000001767 (predicted) ENSMUSG00000079969	=	1
ENSMUSG00000001767 (predicted) ENSMUSG00000028954	=	0.96
ENSMUSG00000001767 (predicted) ENSMUSG00000080011	=	1
ENSMUSG00000001767 (predicted) ENSMUSG00000062526	=	1
ENSMUSG00000001767 (predicted) ENSMUSG00000074425	=	1
ENSMUSG00000001767 (predicted) ENSMUSG00000068879	=	1
ENSMUSG00000001767 (predicted) ENSMUSG00000039841	=	1
ENSMUSG00000001767 (predicted) ENSMUSG00000022009	=	1
ENSMUSG00000001767 (predicted) ENSMUSG00000042808	=	1
ENSMUSG00000001767 (predicted) ENSMUSG00000050174	=	1
ENSMUSG00000001767 (predicted) ENSMUSG00000074432	=	1
ENSMUSG00000001767 (predicted) ENSMUSG00000041815	=	1
ENSMUSG00000001767 (predicted) ENSMUSG00000029038	=	1
ENSMUSG00000001767 (predicted) ENSMUSG00000001767	=	1
ENSMUSG00000001767 (predicted) ENSMUSG00000027404	=	1
ENSMUSG00000001767 (predicted) ENSMUSG00000060256	=	1
ENSMUSG00000001767 (predicted) ENSMUSG00000079248	=	1
ENSMUSG00000001767 (predicted) ENSMUSG00000079998	=	1
ENSMUSG00000001767 (predicted) ENSMUSG00000029345	=	1
ENSMUSG00000001767 (predicted) ENSMUSG00000079751	=	1
ENSMUSG00000001767 (predicted) ENSMUSG00000032077	=	1
ENSMUSG00000001767 (predicted) ENSMUSG00000058440	=	1
ENSMUSG00000001767 (predicted) ENSMUSG00000079247	=	1
ENSMUSG00000001767 (predicted) ENSMUSG00000032586	=	1
ENSMUSG00000001767 (predicted) ENSMUSG00000020994	=	1
ENSMUSG00000001767 (predicted) ENSMUSG00000028969	=	1
ENSMUSG00000001767 (predicted) ENSMUSG00000080010	=	1
ENSMUSG00000001767 (predicted) ENSMUSG00000074429	=	1
ENSMUSG00000001767 (predicted) ENSMUSG00000071644	=	1
ENSMUSG00000001767 (predicted) ENSMUSG00000025733	=	1
ENSMUSG00000001767 (predicted) ENSMUSG00000075238	=	1
ENSMUSG00000001767 (predicted) ENSMUSG00000017734	=	1
ENSMUSG00000001767 (predicted) ENSMUSG00000034889	=	1
ENSMUSG00000001767 (predicted) ENSMUSG00000024853	=	1
ENSMUSG00000001767 (predicted) ENSMUSG00000075239	=	1
ENSMUSG00000001767 (predicted) ENSMUSG00000018339	=	1
ENSMUSG00000001767 (predicted) ENSMUSG00000019470	=	1
ENSMUSG00000001767 (predicted) ENSMUSG00000020777	=	1
ENSMUSG00000001767 (predicted) ENSMUSG00000004344	=	1
ENSMUSG00000001767 (predicted) ENSMUSG00000003423	=	1
ENSMUSG00000001767 (predicted) ENSMUSG00000064290	=	1
ENSMUSG00000001767 (predicted) ENSMUSG00000043051	=	1
ENSMUSG00000001767 (predicted) ENSMUSG00000079249	=	1
ENSMUSG00000001767 (predicted) ENSMUSG00000003660	=	1
ENSMUSG00000001767 (predicted) ENSMUSG00000079250	=	1
ENSMUSG00000001767 (predicted) ENSMUSG00000074426	=	1
ENSMUSG00000001767 (predicted) ENSMUSG00000033732	=	1
ENSMUSG00000001767 (predicted) ENSMUSG00000026037	=	1
ENSMUSG00000001767 (predicted) ENSMUSG00000074427	=	1
ENSMUSG00000001767 (predicted) ENSMUSG00000022905	=	1
ENSMUSG00000001767 (predicted) ENSMUSG00000006024	=	1
ENSMUSG00000001767 (predicted) ENSMUSG00000058005	=	1
ENSMUSG00000001767 (predicted) ENSMUSG00000024604	=	1
ENSMUSG00000001767 (predicted) ENSMUSG00000032258	=	1
ENSMUSG00000001767 (predicted) ENSMUSG00000028668	=	1
ENSMUSG00000001767 (predicted) ENSMUSG00000067284	=	0.99
ENSMUSG00000001767 (predicted) ENSMUSG00000005069	=	1
ENSMUSG00000001767 (predicted) ENSMUSG00000051396	=	0.97
ENSMUSG00000001767 (predicted) ENSMUSG00000080012	=	1
ENSMUSG00000001767 (predicted) ENSMUSG00000021760	=	1
ENSMUSG00000001767 (predicted) ENSMUSG00000075237	=	1
ENSMUSG00000001767 (predicted) ENSMUSG00000079967	=	1
ENSMUSG00000001767 (predicted) ENSMUSG00000067283	=	0.99
ENSMUSG00000001767 (predicted) ENSMUSG00000019659	=	1
ENSMUSG00000001767 (predicted) ENSMUSG00000048878	=	1
ENSMUSG00000001767 (predicted) ENSMUSG00000004341	=	0.96
ENSMUSG00000001767 (predicted) ENSMUSG00000004994	=	1
ENSMUSG00000001767 (predicted) ENSMUSG00000029003	=	1
ENSMUSG00000001767 (predicted) ENSMUSG00000059970	=	0.99
ENSMUSG00000001767 (predicted) ENSMUSG00000027674	=	1
ENSMUSG00000001767 (predicted) ENSMUSG00000024740	=	1
ENSMUSG00000001767 (predicted) ENSMUSG00000057278	=	1
ENSMUSG00000001767 (predicted) ENSMUSG00000074424	=	1
ENSMUSG00000001767 (predicted) ENSMUSG00000063457	=	1
ENSMUSG00000001767 (predicted) ENSMUSG00000075706	=	1
ENSMUSG00000001767 (predicted) ENSMUSG00000017686	=	1
ENSMUSG00000001767 (predicted) ENSMUSG00000027998	=	1
ENSMUSG00000001767 (predicted) ENSMUSG00000039676	=	0.96
ENSMUSG00000001767 (predicted) ENSMUSG00000027014	=	1
ENSMUSG00000001767 (predicted) ENSMUSG00000023932	=	2
ENSMUSG00000001767 (predicted) ENSMUSG00000028597	=	1
ENSMUSG00000001767 (predicted) ENSMUSG00000003731	=	1
ENSMUSG00000001767 (predicted) ENSMUSG00000032399	=	1
ENSMUSG00000001768 (predicted) ENSMUSG00000033220	=	1.99
ENSMUSG00000001768 (predicted) ENSMUSG00000001847	=	1.98
ENSMUSG00000001768 (predicted) ENSMUSG00000044303	=	1
ENSMUSG00000001768 (predicted) ENSMUSG00000020805	=	1
ENSMUSG00000001768 (predicted) ENSMUSG00000039615	=	1
ENSMUSG00000001768 (predicted) ENSMUSG00000020454	=	1
ENSMUSG00000001768 (predicted) ENSMUSG00000029700	=	1
ENSMUSG00000001768 (predicted) ENSMUSG00000051615	=	1
ENSMUSG00000001768 (predicted) ENSMUSG00000018459	=	1
ENSMUSG00000001768 (predicted) ENSMUSG00000036894	=	1
ENSMUSG00000001768 (predicted) ENSMUSG00000029843	=	1
ENSMUSG00000001768 (predicted) ENSMUSG00000018012	=	1.96
ENSMUSG00000001768 (predicted) ENSMUSG00000050029	=	1
ENSMUSG00000001773 (predicted) ENSMUSG00000027820	=	1
ENSMUSG00000001774 (predicted) ENSMUSG00000036120	=	1
ENSMUSG00000001774 (predicted) ENSMUSG00000021661	=	1
ENSMUSG00000001774 (predicted) ENSMUSG00000031754	=	1
ENSMUSG00000001774 (predicted) ENSMUSG00000008859	=	1
ENSMUSG00000001774 (predicted) ENSMUSG00000004451	=	1
ENSMUSG00000001783 (predicted) ENSMUSG00000028465	=	1
ENSMUSG00000001783 (predicted) ENSMUSG00000021823	=	1
ENSMUSG00000001785 (predicted) ENSMUSG00000080021	=	1
ENSMUSG00000001785 (predicted) ENSMUSG00000021216	=	1
ENSMUSG00000001785 (predicted) ENSMUSG00000032932	=	1
ENSMUSG00000001785 (predicted) ENSMUSG00000059741	=	1
ENSMUSG00000001785 (predicted) ENSMUSG00000061167	=	1
ENSMUSG00000001785 (predicted) ENSMUSG00000046707	=	1
ENSMUSG00000001785 (predicted) ENSMUSG00000038780	=	1
ENSMUSG00000001785 (predicted) ENSMUSG00000041791	=	1
ENSMUSG00000001785 (predicted) ENSMUSG00000027896	=	1
ENSMUSG00000001785 (predicted) ENSMUSG00000074698	=	1
ENSMUSG00000001785 (predicted) ENSMUSG00000040463	=	1
ENSMUSG00000001785 (predicted) ENSMUSG00000043091	=	1
ENSMUSG00000001785 (predicted) ENSMUSG00000031972	=	1
ENSMUSG00000001785 (predicted) ENSMUSG00000055357	=	1
ENSMUSG00000001785 (predicted) ENSMUSG00000063524	=	0.98
ENSMUSG00000001785 (predicted) ENSMUSG00000022234	=	1
ENSMUSG00000001785 (predicted) ENSMUSG00000020698	=	1
ENSMUSG00000001785 (predicted) ENSMUSG00000044367	=	1
ENSMUSG00000001785 (predicted) ENSMUSG00000009378	=	1
ENSMUSG00000001785 (predicted) ENSMUSG00000051396	=	0.97
ENSMUSG00000001785 (predicted) ENSMUSG00000007033	=	0.99
ENSMUSG00000001785 (predicted) ENSMUSG00000003033	=	1
ENSMUSG00000001785 (predicted) ENSMUSG00000035780	=	1
ENSMUSG00000001785 (predicted) ENSMUSG00000067702	=	1
ENSMUSG00000001785 (predicted) ENSMUSG00000061816	=	1
ENSMUSG00000001785 (predicted) ENSMUSG00000056904	=	1
ENSMUSG00000001785 (predicted) ENSMUSG00000015656	=	1
ENSMUSG00000001785 (predicted) ENSMUSG00000006273	=	1
ENSMUSG00000001785 (predicted) ENSMUSG00000059430	=	1
ENSMUSG00000001785 (predicted) ENSMUSG00000025995	=	1
ENSMUSG00000001785 (predicted) ENSMUSG00000028745	=	1
ENSMUSG00000001785 (predicted) ENSMUSG00000020102	=	0.84
ENSMUSG00000001785 (predicted) ENSMUSG00000060600	=	0.97
ENSMUSG00000001785 (predicted) ENSMUSG00000012405	=	1
ENSMUSG00000001785 (predicted) ENSMUSG00000072664	=	1
ENSMUSG00000001785 (predicted) ENSMUSG00000002319	=	1
ENSMUSG00000001785 (predicted) ENSMUSG00000059814	=	1
ENSMUSG00000001785 (predicted) ENSMUSG00000054545	=	1
ENSMUSG00000001785 (predicted) ENSMUSG00000032246	=	1
ENSMUSG00000001785 (predicted) ENSMUSG00000072235	=	1
ENSMUSG00000001785 (predicted) ENSMUSG00000062825	=	1
ENSMUSG00000001785 (predicted) ENSMUSG00000035836	=	1
ENSMUSG00000001785 (predicted) ENSMUSG00000067058	=	1
ENSMUSG00000001785 (predicted) ENSMUSG00000055194	=	1
ENSMUSG00000001785 (predicted) ENSMUSG00000029580	=	1
ENSMUSG00000001785 (predicted) ENSMUSG00000026220	=	0.94
ENSMUSG00000001785 (predicted) ENSMUSG00000056310	=	1
ENSMUSG00000001785 (predicted) ENSMUSG00000080020	=	1
ENSMUSG00000001785 (predicted) ENSMUSG00000022247	=	1
ENSMUSG00000001785 (predicted) ENSMUSG00000033931	=	1
ENSMUSG00000001785 (predicted) ENSMUSG00000067338	=	1
ENSMUSG00000001785 (predicted) ENSMUSG00000035783	=	1
ENSMUSG00000001785 (predicted) ENSMUSG00000045775	=	1
ENSMUSG00000001785 (predicted) ENSMUSG00000029447	=	1
ENSMUSG00000001785 (predicted) ENSMUSG00000025161	=	0.95
ENSMUSG00000001785 (predicted) ENSMUSG00000061086	=	1
ENSMUSG00000001785 (predicted) ENSMUSG00000049152	=	1
ENSMUSG00000001785 (predicted) ENSMUSG00000059040	=	0.98
ENSMUSG00000001785 (predicted) ENSMUSG00000059565	=	1
ENSMUSG00000001785 (predicted) ENSMUSG00000026864	=	1
ENSMUSG00000001785 (predicted) ENSMUSG00000019838	=	0.94
ENSMUSG00000001785 (predicted) ENSMUSG00000059970	=	0.99
ENSMUSG00000001785 (predicted) ENSMUSG00000032902	=	1
ENSMUSG00000001785 (predicted) ENSMUSG00000004267	=	0.97
ENSMUSG00000001785 (predicted) ENSMUSG00000008683	=	1
ENSMUSG00000001785 (predicted) ENSMUSG00000035811	=	1
ENSMUSG00000001785 (predicted) ENSMUSG00000015733	=	1
ENSMUSG00000001785 (predicted) ENSMUSG00000058558	=	1
ENSMUSG00000001785 (predicted) ENSMUSG00000029260	=	1
ENSMUSG00000001785 (predicted) ENSMUSG00000040938	=	0.95
ENSMUSG00000001785 (predicted) ENSMUSG00000059571	=	0.99
ENSMUSG00000001785 (predicted) ENSMUSG00000006269	=	1
ENSMUSG00000001785 (predicted) ENSMUSG00000060680	=	1
ENSMUSG00000001785 (predicted) ENSMUSG00000032988	=	0.9
ENSMUSG00000001785 (predicted) ENSMUSG00000003309	=	1
ENSMUSG00000001785 (predicted) ENSMUSG00000032854	=	1
ENSMUSG00000001785 (predicted) ENSMUSG00000003500	=	0.97
ENSMUSG00000001785 (predicted) ENSMUSG00000067274	=	1
ENSMUSG00000001785 (predicted) ENSMUSG00000024906	=	1
ENSMUSG00000001785 (predicted) ENSMUSG00000068039	=	1
ENSMUSG00000001785 (predicted) ENSMUSG00000067367	=	1
ENSMUSG00000001785 (predicted) ENSMUSG00000062867	=	1
ENSMUSG00000001785 (predicted) ENSMUSG00000025991	=	1
ENSMUSG00000001785 (predicted) ENSMUSG00000035049	=	1
ENSMUSG00000001785 (predicted) ENSMUSG00000033965	=	0.94
ENSMUSG00000001785 (predicted) ENSMUSG00000027395	=	1
ENSMUSG00000001785 (predicted) ENSMUSG00000080266	=	1
ENSMUSG00000001785 (predicted) ENSMUSG00000030137	=	1
ENSMUSG00000001785 (predicted) ENSMUSG00000029268	=	1
ENSMUSG00000001785 (predicted) ENSMUSG00000064193	=	0.98
ENSMUSG00000001785 (predicted) ENSMUSG00000054630	=	1
ENSMUSG00000001785 (predicted) ENSMUSG00000028840	=	1
ENSMUSG00000001785 (predicted) ENSMUSG00000041920	=	1
ENSMUSG00000001785 (predicted) ENSMUSG00000024588	=	1
ENSMUSG00000001785 (predicted) ENSMUSG00000034024	=	1
ENSMUSG00000001785 (predicted) ENSMUSG00000001785	=	1
ENSMUSG00000001785 (predicted) ENSMUSG00000057425	=	1
ENSMUSG00000001785 (predicted) ENSMUSG00000032409	=	1
ENSMUSG00000001785 (predicted) ENSMUSG00000061906	=	1
ENSMUSG00000001785 (predicted) ENSMUSG00000039824	=	1
ENSMUSG00000001785 (predicted) ENSMUSG00000023004	=	1
ENSMUSG00000001785 (predicted) ENSMUSG00000068614	=	1
ENSMUSG00000001785 (predicted) ENSMUSG00000070372	=	1
ENSMUSG00000001785 (predicted) ENSMUSG00000067283	=	0.99
ENSMUSG00000001785 (predicted) ENSMUSG00000037762	=	0.93
ENSMUSG00000001785 (predicted) ENSMUSG00000067351	=	0.99
ENSMUSG00000001785 (predicted) ENSMUSG00000067284	=	0.99
ENSMUSG00000001785 (predicted) ENSMUSG00000070704	=	1
ENSMUSG00000001785 (predicted) ENSMUSG00000078377	=	1
ENSMUSG00000001785 (predicted) ENSMUSG00000073229	=	1
ENSMUSG00000001785 (predicted) ENSMUSG00000056877	=	1
ENSMUSG00000001785 (predicted) ENSMUSG00000026202	=	1
ENSMUSG00000001786 (predicted) ENSMUSG00000070348	=	1
ENSMUSG00000001786 (predicted) ENSMUSG00000036309	=	1
ENSMUSG00000001786 (predicted) ENSMUSG00000003031	=	1
ENSMUSG00000001786 (predicted) ENSMUSG00000034165	=	1
ENSMUSG00000001786 (predicted) ENSMUSG00000029686	=	1
ENSMUSG00000001786 (predicted) ENSMUSG00000040274	=	1
ENSMUSG00000001794 (predicted) ENSMUSG00000054083	=	1
ENSMUSG00000001794 (predicted) ENSMUSG00000073758	=	1
ENSMUSG00000001794 (predicted) ENSMUSG00000060890	=	1
ENSMUSG00000001794 (predicted) ENSMUSG00000038690	=	1
ENSMUSG00000001794 (predicted) ENSMUSG00000043705	=	1
ENSMUSG00000001794 (predicted) ENSMUSG00000024942	=	2
ENSMUSG00000001794 (predicted) ENSMUSG00000038599	=	1
ENSMUSG00000001794 (predicted) ENSMUSG00000040990	=	0.81
ENSMUSG00000001794 (predicted) ENSMUSG00000061665	=	1
ENSMUSG00000001794 (predicted) ENSMUSG00000025858	=	1
ENSMUSG00000001794 (predicted) ENSMUSG00000001794	=	1
ENSMUSG00000001794 (predicted) ENSMUSG00000079868	=	1
ENSMUSG00000001794 (predicted) ENSMUSG00000021893	=	1
ENSMUSG00000001794 (predicted) ENSMUSG00000020457	=	1
ENSMUSG00000001794 (predicted) ENSMUSG00000078144	=	1
ENSMUSG00000001794 (predicted) ENSMUSG00000021576	=	1
ENSMUSG00000001794 (predicted) ENSMUSG00000067276	=	1
ENSMUSG00000001794 (predicted) ENSMUSG00000025925	=	1
ENSMUSG00000001794 (predicted) ENSMUSG00000058626	=	1
ENSMUSG00000001794 (predicted) ENSMUSG00000003161	=	1
ENSMUSG00000001794 (predicted) ENSMUSG00000079110	=	1
ENSMUSG00000001794 (predicted) ENSMUSG00000031981	=	1
ENSMUSG00000001794 (predicted) ENSMUSG00000035547	=	1
ENSMUSG00000001794 (predicted) ENSMUSG00000037326	=	1
ENSMUSG00000001794 (predicted) ENSMUSG00000029713	=	1
ENSMUSG00000001794 (predicted) ENSMUSG00000006728	=	1
ENSMUSG00000001794 (predicted) ENSMUSG00000041301	=	1
ENSMUSG00000001794 (predicted) ENSMUSG00000028779	=	1
ENSMUSG00000001794 (predicted) ENSMUSG00000026893	=	1
ENSMUSG00000001794 (predicted) ENSMUSG00000020149	=	1
ENSMUSG00000001794 (predicted) ENSMUSG00000026509	=	2
ENSMUSG00000001819 (known) ENSMUSG00000020160	=	1
ENSMUSG00000001823 (known) ENSMUSG00000020160	=	1
ENSMUSG00000001829 (predicted) ENSMUSG00000024966	=	1
ENSMUSG00000001829 (predicted) ENSMUSG00000031701	=	1
ENSMUSG00000001829 (predicted) ENSMUSG00000038780	=	1
ENSMUSG00000001829 (predicted) ENSMUSG00000018363	=	1
ENSMUSG00000001829 (predicted) ENSMUSG00000027796	=	1
ENSMUSG00000001829 (predicted) ENSMUSG00000032481	=	0.74
ENSMUSG00000001829 (predicted) ENSMUSG00000024576	=	1
ENSMUSG00000001829 (predicted) ENSMUSG00000032216	=	1
ENSMUSG00000001829 (predicted) ENSMUSG00000025369	=	0.77
ENSMUSG00000001829 (predicted) ENSMUSG00000067283	=	0.99
ENSMUSG00000001829 (predicted) ENSMUSG00000028410	=	1
ENSMUSG00000001829 (predicted) ENSMUSG00000029577	=	1
ENSMUSG00000001829 (predicted) ENSMUSG00000021301	=	1
ENSMUSG00000001829 (predicted) ENSMUSG00000024589	=	1
ENSMUSG00000001829 (predicted) ENSMUSG00000032285	=	1
ENSMUSG00000001829 (predicted) ENSMUSG00000067284	=	0.99
ENSMUSG00000001829 (predicted) ENSMUSG00000001829	=	1
ENSMUSG00000001829 (predicted) ENSMUSG00000040327	=	1
ENSMUSG00000001829 (predicted) ENSMUSG00000062203	=	1
ENSMUSG00000001829 (predicted) ENSMUSG00000046861	=	1
ENSMUSG00000001829 (predicted) ENSMUSG00000007033	=	0.99
ENSMUSG00000001829 (predicted) ENSMUSG00000027598	=	1
ENSMUSG00000001829 (predicted) ENSMUSG00000025162	=	1
ENSMUSG00000001829 (predicted) ENSMUSG00000071723	=	1
ENSMUSG00000001829 (predicted) ENSMUSG00000025413	=	1
ENSMUSG00000001829 (predicted) ENSMUSG00000015656	=	1
ENSMUSG00000001829 (predicted) ENSMUSG00000056836	=	1
ENSMUSG00000001829 (predicted) ENSMUSG00000025261	=	1
ENSMUSG00000001829 (predicted) ENSMUSG00000042323	=	1
ENSMUSG00000001829 (predicted) ENSMUSG00000051396	=	0.97
ENSMUSG00000001829 (predicted) ENSMUSG00000041058	=	1
ENSMUSG00000001829 (predicted) ENSMUSG00000039000	=	1
ENSMUSG00000001829 (predicted) ENSMUSG00000032171	=	1
ENSMUSG00000001829 (predicted) ENSMUSG00000039100	=	1
ENSMUSG00000001829 (predicted) ENSMUSG00000023104	=	1
ENSMUSG00000001829 (predicted) ENSMUSG00000059970	=	0.99
ENSMUSG00000001829 (predicted) ENSMUSG00000025326	=	1
ENSMUSG00000001829 (predicted) ENSMUSG00000059814	=	1
ENSMUSG00000001829 (predicted) ENSMUSG00000022433	=	1
ENSMUSG00000001829 (predicted) ENSMUSG00000038545	=	1
ENSMUSG00000001829 (predicted) ENSMUSG00000042807	=	1
ENSMUSG00000001829 (predicted) ENSMUSG00000063895	=	1
ENSMUSG00000001829 (predicted) ENSMUSG00000079480	=	1
ENSMUSG00000001829 (predicted) ENSMUSG00000022562	=	1
ENSMUSG00000001829 (predicted) ENSMUSG00000031930	=	1
ENSMUSG00000001833 (known) ENSMUSG00000018326	=	1
ENSMUSG00000001833 (predicted) ENSMUSG00000026615	=	1
ENSMUSG00000001833 (predicted) ENSMUSG00000067284	=	1.89
ENSMUSG00000001833 (predicted) ENSMUSG00000067283	=	1.89
ENSMUSG00000001833 (predicted) ENSMUSG00000058013	=	2.91
ENSMUSG00000001833 (predicted) ENSMUSG00000001833	=	3.82
ENSMUSG00000001833 (predicted) ENSMUSG00000062867	=	1
ENSMUSG00000001833 (predicted) ENSMUSG00000020180	=	1
ENSMUSG00000001833 (predicted) ENSMUSG00000015120	=	0.91
ENSMUSG00000001833 (predicted) ENSMUSG00000023944	=	1
ENSMUSG00000001833 (predicted) ENSMUSG00000034219	=	2.91
ENSMUSG00000001833 (predicted) ENSMUSG00000060126	=	1
ENSMUSG00000001833 (predicted) ENSMUSG00000030968	=	0.91
ENSMUSG00000001833 (predicted) ENSMUSG00000021676	=	1
ENSMUSG00000001833 (predicted) ENSMUSG00000059252	=	1
ENSMUSG00000001833 (predicted) ENSMUSG00000026568	=	1
ENSMUSG00000001833 (predicted) ENSMUSG00000007033	=	1.89
ENSMUSG00000001833 (predicted) ENSMUSG00000028760	=	1.82
ENSMUSG00000001833 (predicted) ENSMUSG00000019917	=	2.91
ENSMUSG00000001833 (predicted) ENSMUSG00000020048	=	1
ENSMUSG00000001833 (predicted) ENSMUSG00000026276	=	3.8
ENSMUSG00000001833 (predicted) ENSMUSG00000052997	=	1
ENSMUSG00000001833 (predicted) ENSMUSG00000059970	=	1.89
ENSMUSG00000001833 (predicted) ENSMUSG00000030536	=	1
ENSMUSG00000001833 (predicted) ENSMUSG00000022456	=	1.91
ENSMUSG00000001833 (predicted) ENSMUSG00000024892	=	1
ENSMUSG00000001833 (predicted) ENSMUSG00000022474	=	1
ENSMUSG00000001833 (predicted) ENSMUSG00000015656	=	1.91
ENSMUSG00000001833 (predicted) ENSMUSG00000025823	=	0.91
ENSMUSG00000001833 (predicted) ENSMUSG00000022542	=	1.91
ENSMUSG00000001833 (predicted) ENSMUSG00000027248	=	0.91
ENSMUSG00000001833 (predicted) ENSMUSG00000021270	=	1
ENSMUSG00000001833 (predicted) ENSMUSG00000026864	=	1
ENSMUSG00000001833 (predicted) ENSMUSG00000021258	=	1
ENSMUSG00000001833 (predicted) ENSMUSG00000024184	=	0.91
ENSMUSG00000001833 (predicted) ENSMUSG00000020914	=	0.91
ENSMUSG00000001833 (predicted) ENSMUSG00000017485	=	0.91
ENSMUSG00000001833 (predicted) ENSMUSG00000045983	=	1.73
ENSMUSG00000001833 (predicted) ENSMUSG00000018398	=	2.91
ENSMUSG00000001833 (predicted) ENSMUSG00000072214	=	2.82
ENSMUSG00000001833 (predicted) ENSMUSG00000059248	=	1.91
ENSMUSG00000001833 (predicted) ENSMUSG00000025991	=	0.91
ENSMUSG00000001833 (predicted) ENSMUSG00000024056	=	1
ENSMUSG00000001833 (predicted) ENSMUSG00000022711	=	1
ENSMUSG00000001833 (predicted) ENSMUSG00000028068	=	1
ENSMUSG00000001833 (predicted) ENSMUSG00000029345	=	1
ENSMUSG00000001833 (predicted) ENSMUSG00000025130	=	0.91
ENSMUSG00000001833 (predicted) ENSMUSG00000020741	=	0.91
ENSMUSG00000001833 (predicted) ENSMUSG00000051396	=	1.85
ENSMUSG00000001833 (predicted) ENSMUSG00000005610	=	1.73
ENSMUSG00000001833 (predicted) ENSMUSG00000006998	=	0.91
ENSMUSG00000001833 (predicted) ENSMUSG00000050379	=	2.91
ENSMUSG00000001833 (predicted) ENSMUSG00000003500	=	1
ENSMUSG00000001833 (predicted) ENSMUSG00000059814	=	1.91
ENSMUSG00000001833 (predicted) ENSMUSG00000031697	=	1
ENSMUSG00000001844 (predicted) ENSMUSG00000052429	=	1
ENSMUSG00000001844 (predicted) ENSMUSG00000030350	=	1
ENSMUSG00000001844 (predicted) ENSMUSG00000049300	=	1
ENSMUSG00000001844 (predicted) ENSMUSG00000030505	=	1
ENSMUSG00000001844 (predicted) ENSMUSG00000028757	=	1
ENSMUSG00000001844 (predicted) ENSMUSG00000032185	=	1
ENSMUSG00000001844 (predicted) ENSMUSG00000020230	=	1
ENSMUSG00000001847 (known) ENSMUSG00000030774	=	2
ENSMUSG00000001847 (known) ENSMUSG00000011831	=	1
ENSMUSG00000001847 (known) ENSMUSG00000001870	=	1
ENSMUSG00000001847 (known) ENSMUSG00000027620	=	1
ENSMUSG00000001847 (known) ENSMUSG00000006699	=	1
ENSMUSG00000001847 (known) ENSMUSG00000006932	=	1
ENSMUSG00000001847 (known) ENSMUSG00000007815	=	1
ENSMUSG00000001847 (known) ENSMUSG00000019978	=	1
ENSMUSG00000001847 (known) ENSMUSG00000004952	=	1
ENSMUSG00000001847 (known) ENSMUSG00000034480	=	1
ENSMUSG00000001847 (known) ENSMUSG00000021936	=	1
ENSMUSG00000001847 (known) ENSMUSG00000031880	=	1
ENSMUSG00000001847 (known) ENSMUSG00000026959	=	1
ENSMUSG00000001847 (known) ENSMUSG00000031284	=	1
ENSMUSG00000001847 (known) ENSMUSG00000021413	=	1
ENSMUSG00000001847 (known) ENSMUSG00000030209	=	1
ENSMUSG00000001847 (known) ENSMUSG00000020366	=	1
ENSMUSG00000001847 (known) ENSMUSG00000031311	=	1
ENSMUSG00000001847 (predicted) ENSMUSG00000033697	=	1
ENSMUSG00000001847 (predicted) ENSMUSG00000033762	=	1
ENSMUSG00000001847 (predicted) ENSMUSG00000030881	=	1
ENSMUSG00000001847 (predicted) ENSMUSG00000051735	=	1.98
ENSMUSG00000001847 (predicted) ENSMUSG00000034168	=	0.98
ENSMUSG00000001847 (predicted) ENSMUSG00000020143	=	1
ENSMUSG00000001847 (predicted) ENSMUSG00000044030	=	0.98
ENSMUSG00000001847 (predicted) ENSMUSG00000020080	=	1
ENSMUSG00000001847 (predicted) ENSMUSG00000044447	=	1
ENSMUSG00000001847 (predicted) ENSMUSG00000007564	=	1
ENSMUSG00000001847 (predicted) ENSMUSG00000060121	=	0.98
ENSMUSG00000001847 (predicted) ENSMUSG00000040061	=	1
ENSMUSG00000001847 (predicted) ENSMUSG00000041798	=	1
ENSMUSG00000001847 (predicted) ENSMUSG00000058325	=	1
ENSMUSG00000001847 (predicted) ENSMUSG00000056214	=	1
ENSMUSG00000001847 (predicted) ENSMUSG00000025132	=	1
ENSMUSG00000001847 (predicted) ENSMUSG00000031696	=	1
ENSMUSG00000001847 (predicted) ENSMUSG00000031442	=	1
ENSMUSG00000001847 (predicted) ENSMUSG00000037012	=	1
ENSMUSG00000001847 (predicted) ENSMUSG00000052698	=	1
ENSMUSG00000001847 (predicted) ENSMUSG00000031139	=	1
ENSMUSG00000001847 (predicted) ENSMUSG00000024006	=	1
ENSMUSG00000001847 (predicted) ENSMUSG00000023826	=	1
ENSMUSG00000001847 (predicted) ENSMUSG00000018012	=	1.94
ENSMUSG00000001847 (predicted) ENSMUSG00000024883	=	1.98
ENSMUSG00000001847 (predicted) ENSMUSG00000021645	=	0.98
ENSMUSG00000001847 (predicted) ENSMUSG00000044641	=	1
ENSMUSG00000001847 (predicted) ENSMUSG00000047126	=	1
ENSMUSG00000001847 (predicted) ENSMUSG00000051495	=	0.98
ENSMUSG00000001847 (predicted) ENSMUSG00000001847	=	1.96
ENSMUSG00000001847 (predicted) ENSMUSG00000032000	=	0.72
ENSMUSG00000001847 (predicted) ENSMUSG00000041112	=	1
ENSMUSG00000001847 (predicted) ENSMUSG00000037643	=	1
ENSMUSG00000001847 (predicted) ENSMUSG00000020639	=	1
ENSMUSG00000001847 (predicted) ENSMUSG00000032586	=	1
ENSMUSG00000001847 (predicted) ENSMUSG00000027164	=	1
ENSMUSG00000001847 (predicted) ENSMUSG00000041415	=	1
ENSMUSG00000001847 (predicted) ENSMUSG00000032058	=	1
ENSMUSG00000001847 (predicted) ENSMUSG00000073433	=	1
ENSMUSG00000001847 (predicted) ENSMUSG00000005699	=	1
ENSMUSG00000001847 (predicted) ENSMUSG00000033220	=	1.97
ENSMUSG00000001847 (predicted) ENSMUSG00000044456	=	1.98
ENSMUSG00000001847 (predicted) ENSMUSG00000057367	=	0.72
ENSMUSG00000001847 (predicted) ENSMUSG00000038840	=	0.77
ENSMUSG00000001847 (predicted) ENSMUSG00000025877	=	1
ENSMUSG00000001847 (predicted) ENSMUSG00000002489	=	1
ENSMUSG00000001847 (predicted) ENSMUSG00000025860	=	0.74
ENSMUSG00000001847 (predicted) ENSMUSG00000026480	=	1
ENSMUSG00000001847 (predicted) ENSMUSG00000054764	=	1
ENSMUSG00000001847 (predicted) ENSMUSG00000039536	=	1
ENSMUSG00000001855 (predicted) ENSMUSG00000032402	=	1
ENSMUSG00000001864 (predicted) ENSMUSG00000022221	=	1
ENSMUSG00000001865 (predicted) ENSMUSG00000028238	=	1
ENSMUSG00000001865 (predicted) ENSMUSG00000013160	=	1
ENSMUSG00000001870 (predicted) ENSMUSG00000004263	=	1
ENSMUSG00000001891 (predicted) ENSMUSG00000021270	=	1
ENSMUSG00000001891 (predicted) ENSMUSG00000062424	=	0.98
ENSMUSG00000001891 (predicted) ENSMUSG00000053208	=	1
ENSMUSG00000001891 (predicted) ENSMUSG00000021758	=	1
ENSMUSG00000001891 (predicted) ENSMUSG00000059835	=	1
ENSMUSG00000001891 (predicted) ENSMUSG00000028954	=	0.96
ENSMUSG00000001891 (predicted) ENSMUSG00000069045	=	0.98
ENSMUSG00000001891 (predicted) ENSMUSG00000070289	=	1
ENSMUSG00000001891 (predicted) ENSMUSG00000071052	=	0.98
ENSMUSG00000001891 (predicted) ENSMUSG00000015656	=	1
ENSMUSG00000001891 (predicted) ENSMUSG00000028081	=	1
ENSMUSG00000001891 (predicted) ENSMUSG00000078177	=	0.98
ENSMUSG00000001891 (predicted) ENSMUSG00000066452	=	0.98
ENSMUSG00000001891 (predicted) ENSMUSG00000062358	=	0.98
ENSMUSG00000001891 (predicted) ENSMUSG00000012848	=	1
ENSMUSG00000001891 (predicted) ENSMUSG00000051396	=	1
ENSMUSG00000001891 (predicted) ENSMUSG00000059970	=	0.99
ENSMUSG00000001891 (predicted) ENSMUSG00000064145	=	1
ENSMUSG00000001891 (predicted) ENSMUSG00000062647	=	0.98
ENSMUSG00000001891 (predicted) ENSMUSG00000079925	=	0.98
ENSMUSG00000001891 (predicted) ENSMUSG00000062874	=	0.98
ENSMUSG00000001891 (predicted) ENSMUSG00000059751	=	1
ENSMUSG00000001891 (predicted) ENSMUSG00000079965	=	0.98
ENSMUSG00000001891 (predicted) ENSMUSG00000020918	=	1
ENSMUSG00000001891 (predicted) ENSMUSG00000020048	=	1
ENSMUSG00000001891 (predicted) ENSMUSG00000032932	=	1
ENSMUSG00000001891 (predicted) ENSMUSG00000062611	=	1
ENSMUSG00000001891 (predicted) ENSMUSG00000002524	=	1
ENSMUSG00000001891 (predicted) ENSMUSG00000032399	=	1
ENSMUSG00000001891 (predicted) ENSMUSG00000001891	=	3
ENSMUSG00000001891 (predicted) ENSMUSG00000068579	=	0.98
ENSMUSG00000001891 (predicted) ENSMUSG00000023944	=	1
ENSMUSG00000001891 (predicted) ENSMUSG00000051695	=	1
ENSMUSG00000001891 (predicted) ENSMUSG00000067274	=	1
ENSMUSG00000001891 (predicted) ENSMUSG00000067283	=	1
ENSMUSG00000001891 (predicted) ENSMUSG00000079908	=	0.98
ENSMUSG00000001891 (predicted) ENSMUSG00000059814	=	1
ENSMUSG00000001891 (predicted) ENSMUSG00000067284	=	1
ENSMUSG00000001891 (predicted) ENSMUSG00000070778	=	1
ENSMUSG00000001891 (predicted) ENSMUSG00000039224	=	1
ENSMUSG00000001891 (predicted) ENSMUSG00000062758	=	0.98
ENSMUSG00000001891 (predicted) ENSMUSG00000079924	=	1
ENSMUSG00000001891 (predicted) ENSMUSG00000007033	=	1
ENSMUSG00000001891 (predicted) ENSMUSG00000059776	=	1
ENSMUSG00000001909 (predicted) ENSMUSG00000055746	=	0.97
ENSMUSG00000001909 (predicted) ENSMUSG00000059539	=	0.97
ENSMUSG00000001909 (predicted) ENSMUSG00000080026	=	1
ENSMUSG00000001909 (predicted) ENSMUSG00000079350	=	0.97
ENSMUSG00000001909 (predicted) ENSMUSG00000055816	=	0.97
ENSMUSG00000001909 (predicted) ENSMUSG00000080024	=	1
ENSMUSG00000001909 (predicted) ENSMUSG00000031179	=	1
ENSMUSG00000001909 (predicted) ENSMUSG00000043453	=	1
ENSMUSG00000001909 (predicted) ENSMUSG00000063728	=	1
ENSMUSG00000001909 (predicted) ENSMUSG00000079349	=	0.98
ENSMUSG00000001909 (predicted) ENSMUSG00000046301	=	0.94
ENSMUSG00000001909 (predicted) ENSMUSG00000031118	=	1
ENSMUSG00000001909 (predicted) ENSMUSG00000033343	=	1
ENSMUSG00000001910 (known) ENSMUSG00000012396	=	1
ENSMUSG00000001910 (predicted) ENSMUSG00000080050	=	0.32
ENSMUSG00000001910 (predicted) ENSMUSG00000049672	=	0.48
ENSMUSG00000001910 (predicted) ENSMUSG00000048930	=	1
ENSMUSG00000001910 (predicted) ENSMUSG00000080051	=	0.32
ENSMUSG00000001918 (predicted) ENSMUSG00000028599	=	1
ENSMUSG00000001918 (predicted) ENSMUSG00000021754	=	1
ENSMUSG00000001918 (predicted) ENSMUSG00000030341	=	1
ENSMUSG00000001918 (predicted) ENSMUSG00000018761	=	1
ENSMUSG00000001918 (predicted) ENSMUSG00000029368	=	1
ENSMUSG00000001918 (predicted) ENSMUSG00000038520	=	1
ENSMUSG00000001918 (predicted) ENSMUSG00000026749	=	1
ENSMUSG00000001918 (predicted) ENSMUSG00000029864	=	1
ENSMUSG00000001924 (known) ENSMUSG00000029657	=	1
ENSMUSG00000001924 (predicted) ENSMUSG00000024640	=	1
ENSMUSG00000001924 (predicted) ENSMUSG00000059741	=	1
ENSMUSG00000001924 (predicted) ENSMUSG00000028111	=	1
ENSMUSG00000001924 (predicted) ENSMUSG00000016255	=	1
ENSMUSG00000001924 (predicted) ENSMUSG00000074871	=	1
ENSMUSG00000001924 (predicted) ENSMUSG00000067284	=	0.99
ENSMUSG00000001924 (predicted) ENSMUSG00000032246	=	1
ENSMUSG00000001924 (predicted) ENSMUSG00000015656	=	1
ENSMUSG00000001924 (predicted) ENSMUSG00000051396	=	0.97
ENSMUSG00000001924 (predicted) ENSMUSG00000070284	=	1
ENSMUSG00000001924 (predicted) ENSMUSG00000015120	=	1
ENSMUSG00000001924 (predicted) ENSMUSG00000067283	=	0.99
ENSMUSG00000001924 (predicted) ENSMUSG00000021024	=	1
ENSMUSG00000001924 (predicted) ENSMUSG00000059970	=	0.99
ENSMUSG00000001924 (predicted) ENSMUSG00000033809	=	1
ENSMUSG00000001924 (predicted) ENSMUSG00000037580	=	1
ENSMUSG00000001924 (predicted) ENSMUSG00000080296	=	1
ENSMUSG00000001924 (predicted) ENSMUSG00000062380	=	1
ENSMUSG00000001924 (predicted) ENSMUSG00000020390	=	1
ENSMUSG00000001924 (predicted) ENSMUSG00000030137	=	1
ENSMUSG00000001924 (predicted) ENSMUSG00000032786	=	1
ENSMUSG00000001924 (predicted) ENSMUSG00000074781	=	1
ENSMUSG00000001924 (predicted) ENSMUSG00000043091	=	1
ENSMUSG00000001924 (predicted) ENSMUSG00000021441	=	1
ENSMUSG00000001924 (predicted) ENSMUSG00000045752	=	1
ENSMUSG00000001924 (predicted) ENSMUSG00000042066	=	1
ENSMUSG00000001924 (predicted) ENSMUSG00000060680	=	1
ENSMUSG00000001924 (predicted) ENSMUSG00000023004	=	1
ENSMUSG00000001924 (predicted) ENSMUSG00000052557	=	1
ENSMUSG00000001924 (predicted) ENSMUSG00000034684	=	1
ENSMUSG00000001924 (predicted) ENSMUSG00000061869	=	1
ENSMUSG00000001924 (predicted) ENSMUSG00000080021	=	1
ENSMUSG00000001924 (predicted) ENSMUSG00000032384	=	1
ENSMUSG00000001924 (predicted) ENSMUSG00000061816	=	1
ENSMUSG00000001924 (predicted) ENSMUSG00000062591	=	1
ENSMUSG00000001924 (predicted) ENSMUSG00000020309	=	1
ENSMUSG00000001924 (predicted) ENSMUSG00000028277	=	1
ENSMUSG00000001924 (predicted) ENSMUSG00000020460	=	1
ENSMUSG00000001924 (predicted) ENSMUSG00000058672	=	1
ENSMUSG00000001924 (predicted) ENSMUSG00000025270	=	1
ENSMUSG00000001924 (predicted) ENSMUSG00000056728	=	1
ENSMUSG00000001924 (predicted) ENSMUSG00000025991	=	1
ENSMUSG00000001924 (predicted) ENSMUSG00000052293	=	1
ENSMUSG00000001924 (predicted) ENSMUSG00000006269	=	1
ENSMUSG00000001924 (predicted) ENSMUSG00000059814	=	1
ENSMUSG00000001924 (predicted) ENSMUSG00000072235	=	1
ENSMUSG00000001924 (predicted) ENSMUSG00000055679	=	1
ENSMUSG00000001924 (predicted) ENSMUSG00000026202	=	1
ENSMUSG00000001924 (predicted) ENSMUSG00000038642	=	1
ENSMUSG00000001924 (predicted) ENSMUSG00000055298	=	1
ENSMUSG00000001924 (predicted) ENSMUSG00000021440	=	1
ENSMUSG00000001924 (predicted) ENSMUSG00000073563	=	1
ENSMUSG00000001924 (predicted) ENSMUSG00000002455	=	1
ENSMUSG00000001924 (predicted) ENSMUSG00000039824	=	1
ENSMUSG00000001924 (predicted) ENSMUSG00000045136	=	1
ENSMUSG00000001924 (predicted) ENSMUSG00000050345	=	1
ENSMUSG00000001924 (predicted) ENSMUSG00000058581	=	1
ENSMUSG00000001924 (predicted) ENSMUSG00000029992	=	1
ENSMUSG00000001924 (predicted) ENSMUSG00000021216	=	1
ENSMUSG00000001924 (predicted) ENSMUSG00000024966	=	1
ENSMUSG00000001924 (predicted) ENSMUSG00000021477	=	1
ENSMUSG00000001924 (predicted) ENSMUSG00000057446	=	1
ENSMUSG00000001924 (predicted) ENSMUSG00000067338	=	1
ENSMUSG00000001924 (predicted) ENSMUSG00000032301	=	1
ENSMUSG00000001924 (predicted) ENSMUSG00000074870	=	1
ENSMUSG00000001924 (predicted) ENSMUSG00000032932	=	1
ENSMUSG00000001924 (predicted) ENSMUSG00000058838	=	1
ENSMUSG00000001924 (predicted) ENSMUSG00000020363	=	1
ENSMUSG00000001924 (predicted) ENSMUSG00000067702	=	1
ENSMUSG00000001924 (predicted) ENSMUSG00000042243	=	1
ENSMUSG00000001924 (predicted) ENSMUSG00000007033	=	0.99
ENSMUSG00000001924 (predicted) ENSMUSG00000021494	=	1
ENSMUSG00000001924 (predicted) ENSMUSG00000036752	=	1
ENSMUSG00000001924 (predicted) ENSMUSG00000032294	=	1
ENSMUSG00000001924 (predicted) ENSMUSG00000033021	=	1
ENSMUSG00000001924 (predicted) ENSMUSG00000056904	=	1
ENSMUSG00000001924 (predicted) ENSMUSG00000021439	=	1
ENSMUSG00000001924 (predicted) ENSMUSG00000041237	=	0.98
ENSMUSG00000001924 (predicted) ENSMUSG00000037593	=	1
ENSMUSG00000001924 (predicted) ENSMUSG00000061086	=	1
ENSMUSG00000001924 (predicted) ENSMUSG00000006273	=	1
ENSMUSG00000001924 (predicted) ENSMUSG00000023286	=	1
ENSMUSG00000001924 (predicted) ENSMUSG00000003345	=	1
ENSMUSG00000001924 (predicted) ENSMUSG00000016308	=	1
ENSMUSG00000001930 (known) ENSMUSG00000030116	=	1
ENSMUSG00000001930 (predicted) ENSMUSG00000050675	=	1
ENSMUSG00000001930 (predicted) ENSMUSG00000014852	=	1
ENSMUSG00000001930 (predicted) ENSMUSG00000001930	=	1
ENSMUSG00000001948 (predicted) ENSMUSG00000022832	=	0.99
ENSMUSG00000001962 (predicted) ENSMUSG00000023952	=	1
ENSMUSG00000001964 (predicted) ENSMUSG00000037608	=	1
ENSMUSG00000001964 (predicted) ENSMUSG00000041301	=	1
ENSMUSG00000001964 (predicted) ENSMUSG00000079966	=	1
ENSMUSG00000001964 (predicted) ENSMUSG00000028466	=	1
ENSMUSG00000001964 (predicted) ENSMUSG00000030638	=	1
ENSMUSG00000001964 (predicted) ENSMUSG00000058550	=	1
ENSMUSG00000001964 (predicted) ENSMUSG00000053593	=	1
ENSMUSG00000001964 (predicted) ENSMUSG00000029528	=	1
ENSMUSG00000001964 (predicted) ENSMUSG00000019494	=	1
ENSMUSG00000001964 (predicted) ENSMUSG00000028488	=	1
ENSMUSG00000001964 (predicted) ENSMUSG00000048186	=	1
ENSMUSG00000001964 (predicted) ENSMUSG00000024844	=	1
ENSMUSG00000001983 (predicted) ENSMUSG00000020307	=	1
ENSMUSG00000001983 (predicted) ENSMUSG00000025283	=	1
ENSMUSG00000001983 (predicted) ENSMUSG00000020794	=	1
ENSMUSG00000001983 (predicted) ENSMUSG00000036241	=	1
ENSMUSG00000001983 (predicted) ENSMUSG00000020850	=	1
ENSMUSG00000001983 (predicted) ENSMUSG00000009293	=	1
ENSMUSG00000001983 (predicted) ENSMUSG00000020870	=	1
ENSMUSG00000001983 (predicted) ENSMUSG00000031171	=	1
ENSMUSG00000001985 (predicted) ENSMUSG00000028681	=	0.77
ENSMUSG00000001985 (predicted) ENSMUSG00000021466	=	0.77
ENSMUSG00000001986 (known) ENSMUSG00000018326	=	1
ENSMUSG00000001986 (known) ENSMUSG00000033981	=	1
ENSMUSG00000001988 (known) ENSMUSG00000015522	=	1
ENSMUSG00000001995 (predicted) ENSMUSG00000063358	=	1
ENSMUSG00000001995 (predicted) ENSMUSG00000063065	=	1
ENSMUSG00000001998 (predicted) ENSMUSG00000029368	=	1
ENSMUSG00000002006 (predicted) ENSMUSG00000024293	=	1
ENSMUSG00000002006 (predicted) ENSMUSG00000031848	=	1
ENSMUSG00000002006 (predicted) ENSMUSG00000039804	=	1
ENSMUSG00000002006 (predicted) ENSMUSG00000026815	=	1
ENSMUSG00000002006 (predicted) ENSMUSG00000052566	=	1
ENSMUSG00000002006 (predicted) ENSMUSG00000037234	=	1
ENSMUSG00000002006 (predicted) ENSMUSG00000031539	=	1
ENSMUSG00000002006 (predicted) ENSMUSG00000028572	=	1
ENSMUSG00000002006 (predicted) ENSMUSG00000063142	=	1
ENSMUSG00000002006 (predicted) ENSMUSG00000031576	=	1
ENSMUSG00000002006 (predicted) ENSMUSG00000021824	=	1
ENSMUSG00000002006 (predicted) ENSMUSG00000022034	=	1
ENSMUSG00000002010 (known) ENSMUSG00000018326	=	1
ENSMUSG00000002010 (known) ENSMUSG00000032279	=	3
ENSMUSG00000002010 (predicted) ENSMUSG00000020230	=	1
ENSMUSG00000002010 (predicted) ENSMUSG00000031748	=	0.89
ENSMUSG00000002010 (predicted) ENSMUSG00000032185	=	1
ENSMUSG00000002010 (predicted) ENSMUSG00000020611	=	1
ENSMUSG00000002010 (predicted) ENSMUSG00000028777	=	0.93
ENSMUSG00000002010 (predicted) ENSMUSG00000034781	=	1
ENSMUSG00000002010 (predicted) ENSMUSG00000024524	=	1
ENSMUSG00000002010 (predicted) ENSMUSG00000024639	=	0.98
ENSMUSG00000002010 (predicted) ENSMUSG00000039179	=	1
ENSMUSG00000002010 (predicted) ENSMUSG00000021816	=	1
ENSMUSG00000002010 (predicted) ENSMUSG00000028161	=	1
ENSMUSG00000002010 (predicted) ENSMUSG00000032458	=	1
ENSMUSG00000002010 (predicted) ENSMUSG00000034792	=	0.97
ENSMUSG00000002010 (predicted) ENSMUSG00000027523	=	1
ENSMUSG00000002010 (predicted) ENSMUSG00000009108	=	0.96
ENSMUSG00000002010 (predicted) ENSMUSG00000028687	=	1
ENSMUSG00000002010 (predicted) ENSMUSG00000032562	=	0.91
ENSMUSG00000002010 (predicted) ENSMUSG00000057614	=	0.9
ENSMUSG00000002010 (predicted) ENSMUSG00000022092	=	1
ENSMUSG00000002010 (predicted) ENSMUSG00000049300	=	1
ENSMUSG00000002010 (predicted) ENSMUSG00000034837	=	0.96
ENSMUSG00000002010 (predicted) ENSMUSG00000042189	=	1
ENSMUSG00000002010 (predicted) ENSMUSG00000030505	=	1
ENSMUSG00000002010 (predicted) ENSMUSG00000052429	=	1
ENSMUSG00000002010 (predicted) ENSMUSG00000040009	=	0.95
ENSMUSG00000002010 (predicted) ENSMUSG00000024697	=	1
ENSMUSG00000002010 (predicted) ENSMUSG00000030350	=	1
ENSMUSG00000002010 (predicted) ENSMUSG00000022346	=	1
ENSMUSG00000002010 (predicted) ENSMUSG00000041429	=	1
ENSMUSG00000002010 (predicted) ENSMUSG00000027406	=	1
ENSMUSG00000002014 (predicted) ENSMUSG00000029029	=	1
ENSMUSG00000002014 (predicted) ENSMUSG00000033538	=	1
ENSMUSG00000002014 (predicted) ENSMUSG00000024404	=	1
ENSMUSG00000002014 (predicted) ENSMUSG00000041801	=	1
ENSMUSG00000002014 (predicted) ENSMUSG00000027820	=	1
ENSMUSG00000002014 (predicted) ENSMUSG00000027637	=	1
ENSMUSG00000002014 (predicted) ENSMUSG00000004937	=	1
ENSMUSG00000002014 (predicted) ENSMUSG00000059895	=	1
ENSMUSG00000002014 (predicted) ENSMUSG00000057816	=	0.9
ENSMUSG00000002014 (predicted) ENSMUSG00000028681	=	1
ENSMUSG00000002014 (predicted) ENSMUSG00000021466	=	1
ENSMUSG00000002014 (predicted) ENSMUSG00000020225	=	1
ENSMUSG00000002014 (predicted) ENSMUSG00000044147	=	1
ENSMUSG00000002014 (predicted) ENSMUSG00000042743	=	1
ENSMUSG00000002014 (predicted) ENSMUSG00000030341	=	1
ENSMUSG00000002014 (predicted) ENSMUSG00000021754	=	1
ENSMUSG00000002014 (predicted) ENSMUSG00000028599	=	1
ENSMUSG00000002014 (predicted) ENSMUSG00000042333	=	1
ENSMUSG00000002014 (predicted) ENSMUSG00000022010	=	1
ENSMUSG00000002014 (predicted) ENSMUSG00000030744	=	1
ENSMUSG00000002014 (predicted) ENSMUSG00000019433	=	1
ENSMUSG00000002014 (predicted) ENSMUSG00000029513	=	1
ENSMUSG00000002014 (predicted) ENSMUSG00000006941	=	1
ENSMUSG00000002014 (predicted) ENSMUSG00000022346	=	1
ENSMUSG00000002015 (predicted) ENSMUSG00000057329	=	1
ENSMUSG00000002015 (predicted) ENSMUSG00000067657	=	1
ENSMUSG00000002015 (predicted) ENSMUSG00000020870	=	1
ENSMUSG00000002015 (predicted) ENSMUSG00000036241	=	1
ENSMUSG00000002015 (predicted) ENSMUSG00000041301	=	1
ENSMUSG00000002015 (predicted) ENSMUSG00000020794	=	1
ENSMUSG00000002015 (predicted) ENSMUSG00000020307	=	1
ENSMUSG00000002015 (predicted) ENSMUSG00000026029	=	1
ENSMUSG00000002015 (predicted) ENSMUSG00000031628	=	1
ENSMUSG00000002015 (predicted) ENSMUSG00000014771	=	1
ENSMUSG00000002015 (predicted) ENSMUSG00000009293	=	1
ENSMUSG00000002015 (predicted) ENSMUSG00000022365	=	1
ENSMUSG00000002015 (predicted) ENSMUSG00000025995	=	1
ENSMUSG00000002015 (predicted) ENSMUSG00000025935	=	1
ENSMUSG00000002015 (predicted) ENSMUSG00000042349	=	1
ENSMUSG00000002015 (predicted) ENSMUSG00000053317	=	1
ENSMUSG00000002015 (predicted) ENSMUSG00000035376	=	1
ENSMUSG00000002015 (predicted) ENSMUSG00000007659	=	1
ENSMUSG00000002017 (predicted) ENSMUSG00000020738	=	1
ENSMUSG00000002028 (predicted) ENSMUSG00000030801	=	1
ENSMUSG00000002028 (predicted) ENSMUSG00000002028	=	1
ENSMUSG00000002028 (predicted) ENSMUSG00000031386	=	1
ENSMUSG00000002028 (predicted) ENSMUSG00000026439	=	1
ENSMUSG00000002028 (predicted) ENSMUSG00000026484	=	1
ENSMUSG00000002028 (predicted) ENSMUSG00000026917	=	1
ENSMUSG00000002028 (predicted) ENSMUSG00000024947	=	1
ENSMUSG00000002028 (predicted) ENSMUSG00000031575	=	1
ENSMUSG00000002028 (predicted) ENSMUSG00000078159	=	1
ENSMUSG00000002028 (predicted) ENSMUSG00000020246	=	1
ENSMUSG00000002028 (predicted) ENSMUSG00000054079	=	1
ENSMUSG00000002028 (predicted) ENSMUSG00000028651	=	1
ENSMUSG00000002028 (predicted) ENSMUSG00000040435	=	1
ENSMUSG00000002028 (predicted) ENSMUSG00000054766	=	1
ENSMUSG00000002033 (known) ENSMUSG00000032093	=	1
ENSMUSG00000002033 (known) ENSMUSG00000002033	=	1
ENSMUSG00000002043 (predicted) ENSMUSG00000022477	=	1
ENSMUSG00000002043 (predicted) ENSMUSG00000026394	=	1
ENSMUSG00000002043 (predicted) ENSMUSG00000046411	=	1
ENSMUSG00000002043 (predicted) ENSMUSG00000040236	=	1
ENSMUSG00000002043 (predicted) ENSMUSG00000049299	=	1
ENSMUSG00000002043 (predicted) ENSMUSG00000046791	=	1
ENSMUSG00000002043 (predicted) ENSMUSG00000041731	=	1
ENSMUSG00000002043 (predicted) ENSMUSG00000047921	=	1
ENSMUSG00000002043 (predicted) ENSMUSG00000024403	=	1
ENSMUSG00000002043 (predicted) ENSMUSG00000022203	=	1
ENSMUSG00000002043 (predicted) ENSMUSG00000044918	=	1
ENSMUSG00000002043 (predicted) ENSMUSG00000032112	=	2
ENSMUSG00000002043 (predicted) ENSMUSG00000031320	=	1
ENSMUSG00000002043 (predicted) ENSMUSG00000063171	=	1
ENSMUSG00000002043 (predicted) ENSMUSG00000007777	=	1
ENSMUSG00000002043 (predicted) ENSMUSG00000031068	=	1
ENSMUSG00000002043 (predicted) ENSMUSG00000039105	=	1
ENSMUSG00000002043 (predicted) ENSMUSG00000071340	=	1
ENSMUSG00000002043 (predicted) ENSMUSG00000029844	=	1
ENSMUSG00000002043 (predicted) ENSMUSG00000044609	=	1
ENSMUSG00000002043 (predicted) ENSMUSG00000028847	=	2
ENSMUSG00000002043 (predicted) ENSMUSG00000079317	=	1
ENSMUSG00000002043 (predicted) ENSMUSG00000025917	=	1
ENSMUSG00000002043 (predicted) ENSMUSG00000015013	=	1
ENSMUSG00000002043 (predicted) ENSMUSG00000072720	=	1
ENSMUSG00000002043 (predicted) ENSMUSG00000078773	=	1
ENSMUSG00000002043 (predicted) ENSMUSG00000025791	=	1
ENSMUSG00000002043 (predicted) ENSMUSG00000067274	=	1
ENSMUSG00000002043 (predicted) ENSMUSG00000079478	=	1
ENSMUSG00000002052 (predicted) ENSMUSG00000032932	=	1
ENSMUSG00000002052 (predicted) ENSMUSG00000024135	=	1
ENSMUSG00000002052 (predicted) ENSMUSG00000024472	=	1
ENSMUSG00000002052 (predicted) ENSMUSG00000067283	=	0.99
ENSMUSG00000002052 (predicted) ENSMUSG00000006273	=	1
ENSMUSG00000002052 (predicted) ENSMUSG00000006269	=	1
ENSMUSG00000002052 (predicted) ENSMUSG00000002052	=	1
ENSMUSG00000002052 (predicted) ENSMUSG00000024039	=	1
ENSMUSG00000002052 (predicted) ENSMUSG00000051396	=	0.97
ENSMUSG00000002052 (predicted) ENSMUSG00000015656	=	1
ENSMUSG00000002052 (predicted) ENSMUSG00000059970	=	0.99
ENSMUSG00000002052 (predicted) ENSMUSG00000036391	=	1
ENSMUSG00000002052 (predicted) ENSMUSG00000007033	=	0.99
ENSMUSG00000002052 (predicted) ENSMUSG00000074698	=	1.91
ENSMUSG00000002052 (predicted) ENSMUSG00000067284	=	0.99
ENSMUSG00000002052 (predicted) ENSMUSG00000024387	=	1
ENSMUSG00000002052 (predicted) ENSMUSG00000046707	=	1.9
ENSMUSG00000002052 (predicted) ENSMUSG00000059814	=	1
ENSMUSG00000002052 (predicted) ENSMUSG00000038957	=	1
ENSMUSG00000002055 (predicted) ENSMUSG00000025220	=	1
ENSMUSG00000002055 (predicted) ENSMUSG00000028041	=	1
ENSMUSG00000002055 (predicted) ENSMUSG00000004263	=	1
ENSMUSG00000002058 (predicted) ENSMUSG00000070443	=	1
ENSMUSG00000002058 (predicted) ENSMUSG00000021537	=	1
ENSMUSG00000002058 (predicted) ENSMUSG00000054708	=	1
ENSMUSG00000002058 (predicted) ENSMUSG00000025574	=	1
ENSMUSG00000002058 (predicted) ENSMUSG00000054728	=	1
ENSMUSG00000002058 (predicted) ENSMUSG00000063042	=	1
ENSMUSG00000002058 (predicted) ENSMUSG00000010476	=	1
ENSMUSG00000002058 (predicted) ENSMUSG00000049246	=	1
ENSMUSG00000002058 (predicted) ENSMUSG00000046709	=	1
ENSMUSG00000002058 (predicted) ENSMUSG00000078162	=	1
ENSMUSG00000002058 (predicted) ENSMUSG00000062248	=	1
ENSMUSG00000002058 (predicted) ENSMUSG00000042709	=	1
ENSMUSG00000002058 (predicted) ENSMUSG00000080303	=	0.98
ENSMUSG00000002058 (predicted) ENSMUSG00000026510	=	1
ENSMUSG00000002058 (predicted) ENSMUSG00000029823	=	1
ENSMUSG00000002058 (predicted) ENSMUSG00000027890	=	1
ENSMUSG00000002058 (predicted) ENSMUSG00000049775	=	1
ENSMUSG00000002058 (predicted) ENSMUSG00000022957	=	1
ENSMUSG00000002058 (predicted) ENSMUSG00000070490	=	1
ENSMUSG00000002058 (predicted) ENSMUSG00000078142	=	1
ENSMUSG00000002058 (predicted) ENSMUSG00000062342	=	1
ENSMUSG00000002058 (predicted) ENSMUSG00000053552	=	1
ENSMUSG00000002058 (predicted) ENSMUSG00000078965	=	1
ENSMUSG00000002058 (predicted) ENSMUSG00000056054	=	1
ENSMUSG00000002058 (predicted) ENSMUSG00000078370	=	0.99
ENSMUSG00000002058 (predicted) ENSMUSG00000079360	=	1
ENSMUSG00000002058 (predicted) ENSMUSG00000054266	=	1
ENSMUSG00000002058 (predicted) ENSMUSG00000037347	=	1
ENSMUSG00000002058 (predicted) ENSMUSG00000029363	=	1
ENSMUSG00000002058 (predicted) ENSMUSG00000071813	=	1
ENSMUSG00000002058 (predicted) ENSMUSG00000072492	=	1
ENSMUSG00000002058 (predicted) ENSMUSG00000069236	=	1
ENSMUSG00000002058 (predicted) ENSMUSG00000027525	=	1
ENSMUSG00000002058 (predicted) ENSMUSG00000078191	=	0.99
ENSMUSG00000002058 (predicted) ENSMUSG00000045948	=	1
ENSMUSG00000002058 (predicted) ENSMUSG00000006998	=	1
ENSMUSG00000002058 (predicted) ENSMUSG00000078967	=	1
ENSMUSG00000002058 (predicted) ENSMUSG00000020390	=	1
ENSMUSG00000002058 (predicted) ENSMUSG00000035930	=	1
ENSMUSG00000002058 (predicted) ENSMUSG00000078636	=	0.99
ENSMUSG00000002058 (predicted) ENSMUSG00000073212	=	1
ENSMUSG00000002058 (predicted) ENSMUSG00000070408	=	0.99
ENSMUSG00000002058 (predicted) ENSMUSG00000037190	=	1
ENSMUSG00000002058 (predicted) ENSMUSG00000057666	=	1
ENSMUSG00000002058 (predicted) ENSMUSG00000025578	=	1
ENSMUSG00000002058 (predicted) ENSMUSG00000029291	=	1
ENSMUSG00000002058 (predicted) ENSMUSG00000043687	=	1
ENSMUSG00000002058 (predicted) ENSMUSG00000051456	=	1
ENSMUSG00000002058 (predicted) ENSMUSG00000031575	=	1
ENSMUSG00000002058 (predicted) ENSMUSG00000080155	=	1
ENSMUSG00000002058 (predicted) ENSMUSG00000034936	=	1
ENSMUSG00000002058 (predicted) ENSMUSG00000031843	=	1
ENSMUSG00000002058 (predicted) ENSMUSG00000066705	=	1
ENSMUSG00000002058 (predicted) ENSMUSG00000028032	=	1
ENSMUSG00000002058 (predicted) ENSMUSG00000079501	=	1
ENSMUSG00000002058 (predicted) ENSMUSG00000057726	=	1
ENSMUSG00000002058 (predicted) ENSMUSG00000024944	=	1
ENSMUSG00000002058 (predicted) ENSMUSG00000051469	=	1
ENSMUSG00000002058 (predicted) ENSMUSG00000009681	=	1
ENSMUSG00000002058 (predicted) ENSMUSG00000013236	=	1
ENSMUSG00000002058 (predicted) ENSMUSG00000021403	=	1
ENSMUSG00000002058 (predicted) ENSMUSG00000002825	=	1
ENSMUSG00000002058 (predicted) ENSMUSG00000020644	=	1
ENSMUSG00000002058 (predicted) ENSMUSG00000023883	=	1
ENSMUSG00000002058 (predicted) ENSMUSG00000071452	=	1
ENSMUSG00000002058 (predicted) ENSMUSG00000078308	=	0.99
ENSMUSG00000002058 (predicted) ENSMUSG00000029455	=	1
ENSMUSG00000002058 (predicted) ENSMUSG00000003344	=	1
ENSMUSG00000002058 (predicted) ENSMUSG00000015120	=	1
ENSMUSG00000002058 (predicted) ENSMUSG00000038327	=	1
ENSMUSG00000002058 (predicted) ENSMUSG00000045827	=	1
ENSMUSG00000002058 (predicted) ENSMUSG00000021404	=	1
ENSMUSG00000002058 (predicted) ENSMUSG00000027551	=	1
ENSMUSG00000002058 (predicted) ENSMUSG00000057098	=	1
ENSMUSG00000002058 (predicted) ENSMUSG00000036940	=	1
ENSMUSG00000002058 (predicted) ENSMUSG00000026723	=	1
ENSMUSG00000002058 (predicted) ENSMUSG00000029233	=	1
ENSMUSG00000002058 (predicted) ENSMUSG00000031952	=	1
ENSMUSG00000002058 (predicted) ENSMUSG00000019846	=	1
ENSMUSG00000002058 (predicted) ENSMUSG00000070025	=	1
ENSMUSG00000002058 (predicted) ENSMUSG00000073676	=	1
ENSMUSG00000002058 (predicted) ENSMUSG00000022053	=	1
ENSMUSG00000002058 (predicted) ENSMUSG00000078573	=	1
ENSMUSG00000002058 (predicted) ENSMUSG00000026662	=	1
ENSMUSG00000002058 (predicted) ENSMUSG00000078300	=	0.99
ENSMUSG00000002058 (predicted) ENSMUSG00000017428	=	1
ENSMUSG00000002058 (predicted) ENSMUSG00000029272	=	1
ENSMUSG00000002058 (predicted) ENSMUSG00000025035	=	2
ENSMUSG00000002058 (predicted) ENSMUSG00000021622	=	1
ENSMUSG00000002058 (predicted) ENSMUSG00000028884	=	1
ENSMUSG00000002058 (predicted) ENSMUSG00000020089	=	1
ENSMUSG00000002058 (predicted) ENSMUSG00000021131	=	1
ENSMUSG00000002058 (predicted) ENSMUSG00000061099	=	1
ENSMUSG00000002058 (predicted) ENSMUSG00000055676	=	1
ENSMUSG00000002058 (predicted) ENSMUSG00000052151	=	1
ENSMUSG00000002058 (predicted) ENSMUSG00000070282	=	1
ENSMUSG00000002058 (predicted) ENSMUSG00000025283	=	1
ENSMUSG00000002058 (predicted) ENSMUSG00000005447	=	1
ENSMUSG00000002058 (predicted) ENSMUSG00000079558	=	1
ENSMUSG00000002058 (predicted) ENSMUSG00000063885	=	1
ENSMUSG00000002058 (predicted) ENSMUSG00000008604	=	1
ENSMUSG00000002058 (predicted) ENSMUSG00000066043	=	1
ENSMUSG00000002058 (predicted) ENSMUSG00000022247	=	1
ENSMUSG00000002058 (predicted) ENSMUSG00000062866	=	1
ENSMUSG00000002058 (predicted) ENSMUSG00000028551	=	1
ENSMUSG00000002058 (predicted) ENSMUSG00000078088	=	1
ENSMUSG00000002058 (predicted) ENSMUSG00000037257	=	1
ENSMUSG00000002058 (predicted) ENSMUSG00000039131	=	1
ENSMUSG00000002058 (predicted) ENSMUSG00000029484	=	1
ENSMUSG00000002058 (predicted) ENSMUSG00000033350	=	1
ENSMUSG00000002058 (predicted) ENSMUSG00000006699	=	1
ENSMUSG00000002058 (predicted) ENSMUSG00000078592	=	0.99
ENSMUSG00000002059 (predicted) ENSMUSG00000024563	=	1
ENSMUSG00000002059 (predicted) ENSMUSG00000007613	=	1
ENSMUSG00000002059 (predicted) ENSMUSG00000024515	=	1
ENSMUSG00000002059 (predicted) ENSMUSG00000031681	=	1
ENSMUSG00000002064 (predicted) ENSMUSG00000021707	=	1
ENSMUSG00000002064 (predicted) ENSMUSG00000003868	=	1
ENSMUSG00000002064 (predicted) ENSMUSG00000044155	=	1
ENSMUSG00000002064 (predicted) ENSMUSG00000002064	=	1
ENSMUSG00000002064 (predicted) ENSMUSG00000047619	=	1
ENSMUSG00000002064 (predicted) ENSMUSG00000022769	=	1
ENSMUSG00000002064 (predicted) ENSMUSG00000030079	=	1
ENSMUSG00000002064 (predicted) ENSMUSG00000037296	=	1
ENSMUSG00000002064 (predicted) ENSMUSG00000034825	=	1
ENSMUSG00000002064 (predicted) ENSMUSG00000078515	=	1
ENSMUSG00000002068 (known) ENSMUSG00000031139	=	1
ENSMUSG00000002068 (known) ENSMUSG00000003031	=	2
ENSMUSG00000002068 (known) ENSMUSG00000019942	=	4.88
ENSMUSG00000002068 (known) ENSMUSG00000025358	=	4.88
ENSMUSG00000002068 (predicted) ENSMUSG00000040359	=	1
ENSMUSG00000002068 (predicted) ENSMUSG00000022142	=	0.83
ENSMUSG00000002068 (predicted) ENSMUSG00000031666	=	1
ENSMUSG00000002068 (predicted) ENSMUSG00000005312	=	1
ENSMUSG00000002068 (predicted) ENSMUSG00000069125	=	1
ENSMUSG00000002068 (predicted) ENSMUSG00000009293	=	0.88
ENSMUSG00000002068 (predicted) ENSMUSG00000022105	=	1
ENSMUSG00000002068 (predicted) ENSMUSG00000031060	=	1
ENSMUSG00000002068 (predicted) ENSMUSG00000032580	=	1
ENSMUSG00000002068 (predicted) ENSMUSG00000046694	=	1
ENSMUSG00000002068 (predicted) ENSMUSG00000028086	=	1
ENSMUSG00000002068 (predicted) ENSMUSG00000062687	=	0.88
ENSMUSG00000002068 (predicted) ENSMUSG00000032477	=	0.88
ENSMUSG00000002068 (predicted) ENSMUSG00000027164	=	1
ENSMUSG00000002068 (predicted) ENSMUSG00000032171	=	1
ENSMUSG00000002068 (predicted) ENSMUSG00000062248	=	0.88
ENSMUSG00000002068 (predicted) ENSMUSG00000031928	=	1
ENSMUSG00000002068 (predicted) ENSMUSG00000002409	=	1
ENSMUSG00000002068 (predicted) ENSMUSG00000062284	=	1
ENSMUSG00000002068 (predicted) ENSMUSG00000027958	=	0.79
ENSMUSG00000002068 (predicted) ENSMUSG00000020794	=	0.88
ENSMUSG00000002068 (predicted) ENSMUSG00000034288	=	2.88
ENSMUSG00000002068 (predicted) ENSMUSG00000017146	=	1
ENSMUSG00000002068 (predicted) ENSMUSG00000020870	=	0.88
ENSMUSG00000002068 (predicted) ENSMUSG00000032265	=	1
ENSMUSG00000002068 (predicted) ENSMUSG00000008604	=	1
ENSMUSG00000002068 (predicted) ENSMUSG00000044468	=	1
ENSMUSG00000002068 (predicted) ENSMUSG00000062526	=	1
ENSMUSG00000002068 (predicted) ENSMUSG00000009093	=	0.93
ENSMUSG00000002068 (predicted) ENSMUSG00000050148	=	1
ENSMUSG00000002068 (predicted) ENSMUSG00000022897	=	1
ENSMUSG00000002068 (predicted) ENSMUSG00000027641	=	1
ENSMUSG00000002068 (predicted) ENSMUSG00000036241	=	0.88
ENSMUSG00000002068 (predicted) ENSMUSG00000028884	=	1
ENSMUSG00000002068 (predicted) ENSMUSG00000025290	=	1
ENSMUSG00000002068 (predicted) ENSMUSG00000033318	=	0.96
ENSMUSG00000002068 (predicted) ENSMUSG00000023067	=	1
ENSMUSG00000002068 (predicted) ENSMUSG00000028969	=	1
ENSMUSG00000002068 (predicted) ENSMUSG00000051618	=	1
ENSMUSG00000002068 (predicted) ENSMUSG00000020307	=	0.88
ENSMUSG00000002068 (predicted) ENSMUSG00000058869	=	1
ENSMUSG00000002068 (predicted) ENSMUSG00000038212	=	0.81
ENSMUSG00000002068 (predicted) ENSMUSG00000028044	=	0.88
ENSMUSG00000002068 (predicted) ENSMUSG00000044201	=	0.88
ENSMUSG00000002068 (predicted) ENSMUSG00000073007	=	1
ENSMUSG00000002068 (predicted) ENSMUSG00000028224	=	1
ENSMUSG00000002068 (predicted) ENSMUSG00000027330	=	0.88
ENSMUSG00000002083 (known) ENSMUSG00000074147	=	2
ENSMUSG00000002083 (known) ENSMUSG00000007659	=	2
ENSMUSG00000002083 (known) ENSMUSG00000057329	=	2
ENSMUSG00000002083 (predicted) ENSMUSG00000003873	=	1
ENSMUSG00000002083 (predicted) ENSMUSG00000053820	=	1
ENSMUSG00000002083 (predicted) ENSMUSG00000022194	=	1
ENSMUSG00000002083 (predicted) ENSMUSG00000074148	=	1
ENSMUSG00000002083 (predicted) ENSMUSG00000038612	=	1
ENSMUSG00000002083 (predicted) ENSMUSG00000074145	=	1
ENSMUSG00000002083 (predicted) ENSMUSG00000025105	=	1
ENSMUSG00000002083 (predicted) ENSMUSG00000029368	=	1
ENSMUSG00000002100 (predicted) ENSMUSG00000024942	=	1
ENSMUSG00000002100 (predicted) ENSMUSG00000040086	=	1
ENSMUSG00000002102 (known) ENSMUSG00000005625	=	1
ENSMUSG00000002102 (predicted) ENSMUSG00000028932	=	1
ENSMUSG00000002102 (predicted) ENSMUSG00000021737	=	1
ENSMUSG00000002102 (predicted) ENSMUSG00000050663	=	1
ENSMUSG00000002102 (predicted) ENSMUSG00000025613	=	1
ENSMUSG00000002102 (predicted) ENSMUSG00000008604	=	1
ENSMUSG00000002102 (predicted) ENSMUSG00000051618	=	1
ENSMUSG00000002102 (predicted) ENSMUSG00000024095	=	1
ENSMUSG00000002102 (predicted) ENSMUSG00000079562	=	1
ENSMUSG00000002102 (predicted) ENSMUSG00000059814	=	1
ENSMUSG00000002102 (predicted) ENSMUSG00000005125	=	1
ENSMUSG00000002102 (predicted) ENSMUSG00000028633	=	1
ENSMUSG00000002102 (predicted) ENSMUSG00000040850	=	1
ENSMUSG00000002102 (predicted) ENSMUSG00000028024	=	0.93
ENSMUSG00000002102 (predicted) ENSMUSG00000020713	=	1
ENSMUSG00000002102 (predicted) ENSMUSG00000030662	=	1
ENSMUSG00000002102 (predicted) ENSMUSG00000006998	=	1
ENSMUSG00000002102 (predicted) ENSMUSG00000067338	=	0.99
ENSMUSG00000002102 (predicted) ENSMUSG00000023845	=	1
ENSMUSG00000002102 (predicted) ENSMUSG00000050812	=	1
ENSMUSG00000002102 (predicted) ENSMUSG00000015671	=	1
ENSMUSG00000002102 (predicted) ENSMUSG00000020720	=	1
ENSMUSG00000002102 (predicted) ENSMUSG00000059970	=	0.99
ENSMUSG00000002102 (predicted) ENSMUSG00000028961	=	1
ENSMUSG00000002102 (predicted) ENSMUSG00000021939	=	0.96
ENSMUSG00000002102 (predicted) ENSMUSG00000028426	=	1
ENSMUSG00000002102 (predicted) ENSMUSG00000027206	=	1
ENSMUSG00000002102 (predicted) ENSMUSG00000067702	=	0.99
ENSMUSG00000002102 (predicted) ENSMUSG00000021832	=	2
ENSMUSG00000002102 (predicted) ENSMUSG00000039062	=	1
ENSMUSG00000002102 (predicted) ENSMUSG00000044303	=	1
ENSMUSG00000002102 (predicted) ENSMUSG00000026202	=	0.97
ENSMUSG00000002102 (predicted) ENSMUSG00000030591	=	1
ENSMUSG00000002102 (predicted) ENSMUSG00000021216	=	1
ENSMUSG00000002102 (predicted) ENSMUSG00000024481	=	1
ENSMUSG00000002102 (predicted) ENSMUSG00000021583	=	0.93
ENSMUSG00000002102 (predicted) ENSMUSG00000025487	=	1
ENSMUSG00000002102 (predicted) ENSMUSG00000067284	=	1
ENSMUSG00000002102 (predicted) ENSMUSG00000038044	=	1
ENSMUSG00000002102 (predicted) ENSMUSG00000014767	=	1
ENSMUSG00000002102 (predicted) ENSMUSG00000046876	=	1
ENSMUSG00000002102 (predicted) ENSMUSG00000031429	=	1
ENSMUSG00000002102 (predicted) ENSMUSG00000035297	=	1
ENSMUSG00000002102 (predicted) ENSMUSG00000072235	=	0.97
ENSMUSG00000002102 (predicted) ENSMUSG00000051396	=	1
ENSMUSG00000002102 (predicted) ENSMUSG00000071359	=	1
ENSMUSG00000002102 (predicted) ENSMUSG00000023004	=	0.97
ENSMUSG00000002102 (predicted) ENSMUSG00000067283	=	1
ENSMUSG00000002102 (predicted) ENSMUSG00000074909	=	1
ENSMUSG00000002102 (predicted) ENSMUSG00000015656	=	1
ENSMUSG00000002102 (predicted) ENSMUSG00000027164	=	1
ENSMUSG00000002102 (predicted) ENSMUSG00000029513	=	1
ENSMUSG00000002102 (predicted) ENSMUSG00000056904	=	0.97
ENSMUSG00000002102 (predicted) ENSMUSG00000029440	=	2
ENSMUSG00000002102 (predicted) ENSMUSG00000028837	=	1
ENSMUSG00000002102 (predicted) ENSMUSG00000031360	=	1
ENSMUSG00000002102 (predicted) ENSMUSG00000050148	=	1
ENSMUSG00000002102 (predicted) ENSMUSG00000003813	=	1
ENSMUSG00000002102 (predicted) ENSMUSG00000022346	=	1
ENSMUSG00000002102 (predicted) ENSMUSG00000030603	=	3
ENSMUSG00000002102 (predicted) ENSMUSG00000061809	=	1
ENSMUSG00000002102 (predicted) ENSMUSG00000017428	=	1
ENSMUSG00000002102 (predicted) ENSMUSG00000024078	=	1
ENSMUSG00000002102 (predicted) ENSMUSG00000039232	=	1
ENSMUSG00000002102 (predicted) ENSMUSG00000024853	=	1
ENSMUSG00000002102 (predicted) ENSMUSG00000015165	=	1
ENSMUSG00000002102 (predicted) ENSMUSG00000030137	=	0.99
ENSMUSG00000002102 (predicted) ENSMUSG00000043091	=	0.99
ENSMUSG00000002102 (predicted) ENSMUSG00000005312	=	1
ENSMUSG00000002102 (predicted) ENSMUSG00000004393	=	1
ENSMUSG00000002102 (predicted) ENSMUSG00000007033	=	1
ENSMUSG00000002104 (predicted) ENSMUSG00000068706	=	1
ENSMUSG00000002104 (predicted) ENSMUSG00000008668	=	1
ENSMUSG00000002104 (predicted) ENSMUSG00000069631	=	1
ENSMUSG00000002104 (predicted) ENSMUSG00000040048	=	1
ENSMUSG00000002104 (predicted) ENSMUSG00000018381	=	1
ENSMUSG00000002104 (predicted) ENSMUSG00000061992	=	1
ENSMUSG00000002104 (predicted) ENSMUSG00000030942	=	1
ENSMUSG00000002104 (predicted) ENSMUSG00000024663	=	1
ENSMUSG00000002104 (predicted) ENSMUSG00000040749	=	1
ENSMUSG00000002104 (predicted) ENSMUSG00000036840	=	1
ENSMUSG00000002104 (predicted) ENSMUSG00000061187	=	1
ENSMUSG00000002104 (predicted) ENSMUSG00000021939	=	0.96
ENSMUSG00000002104 (predicted) ENSMUSG00000029407	=	1
ENSMUSG00000002104 (predicted) ENSMUSG00000020744	=	1
ENSMUSG00000002104 (predicted) ENSMUSG00000036432	=	1
ENSMUSG00000002104 (predicted) ENSMUSG00000026027	=	1
ENSMUSG00000002104 (predicted) ENSMUSG00000064231	=	1
ENSMUSG00000002104 (predicted) ENSMUSG00000061330	=	1
ENSMUSG00000002104 (predicted) ENSMUSG00000058835	=	1
ENSMUSG00000002104 (predicted) ENSMUSG00000026782	=	1
ENSMUSG00000002104 (predicted) ENSMUSG00000034566	=	1
ENSMUSG00000002104 (predicted) ENSMUSG00000080075	=	1
ENSMUSG00000002104 (predicted) ENSMUSG00000014959	=	1
ENSMUSG00000002104 (predicted) ENSMUSG00000069117	=	1
ENSMUSG00000002104 (predicted) ENSMUSG00000080074	=	1
ENSMUSG00000002104 (predicted) ENSMUSG00000029388	=	1
ENSMUSG00000002104 (predicted) ENSMUSG00000032513	=	1
ENSMUSG00000002104 (predicted) ENSMUSG00000064181	=	1
ENSMUSG00000002107 (predicted) ENSMUSG00000032097	=	0.94
ENSMUSG00000002107 (predicted) ENSMUSG00000026683	=	1
ENSMUSG00000002107 (predicted) ENSMUSG00000041459	=	0.94
ENSMUSG00000002107 (predicted) ENSMUSG00000051695	=	1
ENSMUSG00000002107 (predicted) ENSMUSG00000040028	=	1
ENSMUSG00000002107 (predicted) ENSMUSG00000021758	=	0.94
ENSMUSG00000002107 (predicted) ENSMUSG00000008489	=	1
ENSMUSG00000002107 (predicted) ENSMUSG00000023495	=	0.94
ENSMUSG00000002107 (predicted) ENSMUSG00000056851	=	0.94
ENSMUSG00000002107 (predicted) ENSMUSG00000027510	=	1
ENSMUSG00000002107 (predicted) ENSMUSG00000026933	=	0.94
ENSMUSG00000002107 (predicted) ENSMUSG00000041570	=	0.94
ENSMUSG00000002107 (predicted) ENSMUSG00000044433	=	0.94
ENSMUSG00000002107 (predicted) ENSMUSG00000038132	=	1
ENSMUSG00000002107 (predicted) ENSMUSG00000028546	=	1
ENSMUSG00000002107 (predicted) ENSMUSG00000003410	=	1
ENSMUSG00000002108 (known) ENSMUSG00000033871	=	1
ENSMUSG00000002108 (known) ENSMUSG00000029167	=	1
ENSMUSG00000002108 (known) ENSMUSG00000024927	=	1
ENSMUSG00000002108 (predicted) ENSMUSG00000015143	=	1
ENSMUSG00000002108 (predicted) ENSMUSG00000034430	=	1
ENSMUSG00000002108 (predicted) ENSMUSG00000053208	=	1
ENSMUSG00000002108 (predicted) ENSMUSG00000002342	=	1
ENSMUSG00000002108 (predicted) ENSMUSG00000029670	=	1
ENSMUSG00000002108 (predicted) ENSMUSG00000048490	=	1
ENSMUSG00000002108 (predicted) ENSMUSG00000020647	=	1
ENSMUSG00000002108 (predicted) ENSMUSG00000015846	=	1
ENSMUSG00000002108 (predicted) ENSMUSG00000020708	=	1
ENSMUSG00000002108 (predicted) ENSMUSG00000015843	=	1
ENSMUSG00000002108 (predicted) ENSMUSG00000027678	=	1
ENSMUSG00000002108 (predicted) ENSMUSG00000015092	=	1
ENSMUSG00000002108 (predicted) ENSMUSG00000018501	=	1
ENSMUSG00000002108 (predicted) ENSMUSG00000038369	=	1
ENSMUSG00000002109 (predicted) ENSMUSG00000023987	=	1
ENSMUSG00000002109 (predicted) ENSMUSG00000056904	=	1
ENSMUSG00000002109 (predicted) ENSMUSG00000025991	=	1
ENSMUSG00000002109 (predicted) ENSMUSG00000024949	=	1
ENSMUSG00000002109 (predicted) ENSMUSG00000026202	=	1
ENSMUSG00000002109 (predicted) ENSMUSG00000020738	=	1
ENSMUSG00000002109 (predicted) ENSMUSG00000028884	=	1
ENSMUSG00000002109 (predicted) ENSMUSG00000067338	=	1
ENSMUSG00000002109 (predicted) ENSMUSG00000034024	=	1
ENSMUSG00000002109 (predicted) ENSMUSG00000004552	=	1
ENSMUSG00000002109 (predicted) ENSMUSG00000024740	=	1
ENSMUSG00000002109 (predicted) ENSMUSG00000028790	=	1
ENSMUSG00000002109 (predicted) ENSMUSG00000030591	=	1
ENSMUSG00000002109 (predicted) ENSMUSG00000046213	=	1
ENSMUSG00000002109 (predicted) ENSMUSG00000020669	=	1
ENSMUSG00000002109 (predicted) ENSMUSG00000023004	=	1
ENSMUSG00000002109 (predicted) ENSMUSG00000002204	=	1
ENSMUSG00000002109 (predicted) ENSMUSG00000070645	=	1
ENSMUSG00000002109 (predicted) ENSMUSG00000072235	=	1
ENSMUSG00000002109 (predicted) ENSMUSG00000032409	=	1
ENSMUSG00000002109 (predicted) ENSMUSG00000030094	=	1
ENSMUSG00000002109 (predicted) ENSMUSG00000026058	=	1
ENSMUSG00000002109 (predicted) ENSMUSG00000031446	=	1
ENSMUSG00000002109 (predicted) ENSMUSG00000030137	=	1
ENSMUSG00000002109 (predicted) ENSMUSG00000067702	=	1
ENSMUSG00000002109 (predicted) ENSMUSG00000021216	=	1
ENSMUSG00000002109 (predicted) ENSMUSG00000022332	=	1
ENSMUSG00000002109 (predicted) ENSMUSG00000007891	=	1
ENSMUSG00000002109 (predicted) ENSMUSG00000024738	=	1
ENSMUSG00000002109 (predicted) ENSMUSG00000027490	=	1
ENSMUSG00000002109 (predicted) ENSMUSG00000031095	=	1
ENSMUSG00000002109 (predicted) ENSMUSG00000032932	=	1
ENSMUSG00000002109 (predicted) ENSMUSG00000062078	=	1
ENSMUSG00000002109 (predicted) ENSMUSG00000043091	=	1
ENSMUSG00000002109 (predicted) ENSMUSG00000005370	=	1
ENSMUSG00000002111 (known) ENSMUSG00000015619	=	1
ENSMUSG00000002111 (known) ENSMUSG00000020644	=	1
ENSMUSG00000002111 (known) ENSMUSG00000022521	=	1
ENSMUSG00000002111 (known) ENSMUSG00000031311	=	1
ENSMUSG00000002111 (predicted) ENSMUSG00000052435	=	1
ENSMUSG00000002111 (predicted) ENSMUSG00000014767	=	1
ENSMUSG00000002111 (predicted) ENSMUSG00000027067	=	1
ENSMUSG00000002111 (predicted) ENSMUSG00000022105	=	1
ENSMUSG00000002111 (predicted) ENSMUSG00000015053	=	1
ENSMUSG00000002111 (predicted) ENSMUSG00000031162	=	1
ENSMUSG00000002129 (predicted) ENSMUSG00000031431	=	1
ENSMUSG00000002129 (predicted) ENSMUSG00000018362	=	1
ENSMUSG00000002129 (predicted) ENSMUSG00000022812	=	1
ENSMUSG00000002129 (predicted) ENSMUSG00000024740	=	1
ENSMUSG00000002129 (predicted) ENSMUSG00000028869	=	1
ENSMUSG00000002129 (predicted) ENSMUSG00000021257	=	1
ENSMUSG00000002129 (predicted) ENSMUSG00000044147	=	1
ENSMUSG00000002129 (predicted) ENSMUSG00000026603	=	1
ENSMUSG00000002129 (predicted) ENSMUSG00000024735	=	1
ENSMUSG00000002129 (predicted) ENSMUSG00000020850	=	1
ENSMUSG00000002129 (predicted) ENSMUSG00000031239	=	1
ENSMUSG00000002129 (predicted) ENSMUSG00000017132	=	1
ENSMUSG00000002129 (predicted) ENSMUSG00000031848	=	1
ENSMUSG00000002129 (predicted) ENSMUSG00000032481	=	1
ENSMUSG00000002129 (predicted) ENSMUSG00000038524	=	1
ENSMUSG00000002129 (predicted) ENSMUSG00000079956	=	1
ENSMUSG00000002129 (predicted) ENSMUSG00000041115	=	1
ENSMUSG00000002129 (predicted) ENSMUSG00000028902	=	3
ENSMUSG00000002129 (predicted) ENSMUSG00000034732	=	1
ENSMUSG00000002129 (predicted) ENSMUSG00000050132	=	1
ENSMUSG00000002129 (predicted) ENSMUSG00000034192	=	1
ENSMUSG00000002129 (predicted) ENSMUSG00000075415	=	1
ENSMUSG00000002129 (predicted) ENSMUSG00000051732	=	1
ENSMUSG00000002129 (predicted) ENSMUSG00000022283	=	1
ENSMUSG00000002129 (predicted) ENSMUSG00000067851	=	1
ENSMUSG00000002129 (predicted) ENSMUSG00000030691	=	1
ENSMUSG00000002129 (predicted) ENSMUSG00000016664	=	1
ENSMUSG00000002129 (predicted) ENSMUSG00000033933	=	1
ENSMUSG00000002129 (predicted) ENSMUSG00000038770	=	1
ENSMUSG00000002129 (predicted) ENSMUSG00000011257	=	1
ENSMUSG00000002129 (predicted) ENSMUSG00000040276	=	1
ENSMUSG00000002129 (predicted) ENSMUSG00000062093	=	1
ENSMUSG00000002129 (predicted) ENSMUSG00000080056	=	1
ENSMUSG00000002129 (predicted) ENSMUSG00000030512	=	1
ENSMUSG00000002129 (predicted) ENSMUSG00000042349	=	1
ENSMUSG00000002129 (predicted) ENSMUSG00000019487	=	1
ENSMUSG00000002129 (predicted) ENSMUSG00000027404	=	1
ENSMUSG00000002129 (predicted) ENSMUSG00000074582	=	1
ENSMUSG00000002129 (predicted) ENSMUSG00000034312	=	1
ENSMUSG00000002129 (predicted) ENSMUSG00000019852	=	1
ENSMUSG00000002129 (predicted) ENSMUSG00000054582	=	1
ENSMUSG00000002129 (predicted) ENSMUSG00000024853	=	1
ENSMUSG00000002129 (predicted) ENSMUSG00000020211	=	2
ENSMUSG00000002129 (predicted) ENSMUSG00000046173	=	1
ENSMUSG00000002129 (predicted) ENSMUSG00000018001	=	1
ENSMUSG00000002129 (predicted) ENSMUSG00000025982	=	1
ENSMUSG00000002129 (predicted) ENSMUSG00000027257	=	1
ENSMUSG00000002129 (predicted) ENSMUSG00000023932	=	1
ENSMUSG00000002129 (predicted) ENSMUSG00000050188	=	1
ENSMUSG00000002129 (predicted) ENSMUSG00000050667	=	1
ENSMUSG00000002129 (predicted) ENSMUSG00000020545	=	1
ENSMUSG00000002129 (predicted) ENSMUSG00000033732	=	1
ENSMUSG00000002129 (predicted) ENSMUSG00000020402	=	1
ENSMUSG00000002129 (predicted) ENSMUSG00000025369	=	1
ENSMUSG00000002129 (predicted) ENSMUSG00000029513	=	1
ENSMUSG00000002129 (predicted) ENSMUSG00000026223	=	1
ENSMUSG00000002129 (predicted) ENSMUSG00000064307	=	1
ENSMUSG00000002129 (predicted) ENSMUSG00000021039	=	1
ENSMUSG00000002129 (predicted) ENSMUSG00000032905	=	1
ENSMUSG00000002129 (predicted) ENSMUSG00000026634	=	1
ENSMUSG00000002129 (predicted) ENSMUSG00000038780	=	1
ENSMUSG00000002129 (predicted) ENSMUSG00000002477	=	1
ENSMUSG00000002129 (predicted) ENSMUSG00000080055	=	1
ENSMUSG00000002129 (predicted) ENSMUSG00000018008	=	1
ENSMUSG00000002129 (predicted) ENSMUSG00000030890	=	1
ENSMUSG00000002129 (predicted) ENSMUSG00000003269	=	1
ENSMUSG00000002129 (predicted) ENSMUSG00000038542	=	1
ENSMUSG00000002129 (predicted) ENSMUSG00000022108	=	1
ENSMUSG00000002129 (predicted) ENSMUSG00000040797	=	1
ENSMUSG00000002129 (predicted) ENSMUSG00000039735	=	1
ENSMUSG00000002129 (predicted) ENSMUSG00000029723	=	1
ENSMUSG00000002129 (predicted) ENSMUSG00000035062	=	1
ENSMUSG00000002129 (predicted) ENSMUSG00000027628	=	1
ENSMUSG00000002129 (predicted) ENSMUSG00000057278	=	1
ENSMUSG00000002129 (predicted) ENSMUSG00000003660	=	1
ENSMUSG00000002129 (predicted) ENSMUSG00000022074	=	0.77
ENSMUSG00000002129 (predicted) ENSMUSG00000032932	=	1
ENSMUSG00000002147 (known) ENSMUSG00000021025	=	1
ENSMUSG00000002147 (known) ENSMUSG00000023010	=	1
ENSMUSG00000002147 (known) ENSMUSG00000002147	=	3
ENSMUSG00000002147 (known) ENSMUSG00000018293	=	1
ENSMUSG00000002147 (predicted) ENSMUSG00000004951	=	1
ENSMUSG00000002147 (predicted) ENSMUSG00000040033	=	1
ENSMUSG00000002147 (predicted) ENSMUSG00000004043	=	1
ENSMUSG00000002147 (predicted) ENSMUSG00000043716	=	1
ENSMUSG00000002147 (predicted) ENSMUSG00000028233	=	1
ENSMUSG00000002147 (predicted) ENSMUSG00000038086	=	1
ENSMUSG00000002147 (predicted) ENSMUSG00000055114	=	1
ENSMUSG00000002147 (predicted) ENSMUSG00000032399	=	1
ENSMUSG00000002147 (predicted) ENSMUSG00000025922	=	1
ENSMUSG00000002147 (predicted) ENSMUSG00000004040	=	1
ENSMUSG00000002147 (predicted) ENSMUSG00000025917	=	1
ENSMUSG00000002147 (predicted) ENSMUSG00000032897	=	1
ENSMUSG00000002147 (predicted) ENSMUSG00000017404	=	1
ENSMUSG00000002147 (predicted) ENSMUSG00000054284	=	1
ENSMUSG00000002147 (predicted) ENSMUSG00000039092	=	0.9
ENSMUSG00000002147 (predicted) ENSMUSG00000026104	=	1
ENSMUSG00000002147 (predicted) ENSMUSG00000021764	=	1
ENSMUSG00000002147 (predicted) ENSMUSG00000041548	=	1
ENSMUSG00000002147 (predicted) ENSMUSG00000030748	=	1
ENSMUSG00000002147 (predicted) ENSMUSG00000063888	=	1
ENSMUSG00000002147 (predicted) ENSMUSG00000026946	=	1
ENSMUSG00000002147 (predicted) ENSMUSG00000026864	=	0.96
ENSMUSG00000002147 (predicted) ENSMUSG00000062939	=	1
ENSMUSG00000002147 (predicted) ENSMUSG00000021036	=	0.88
ENSMUSG00000002147 (predicted) ENSMUSG00000020919	=	1
ENSMUSG00000002147 (predicted) ENSMUSG00000027168	=	1
ENSMUSG00000002190 (predicted) ENSMUSG00000021707	=	1
ENSMUSG00000002190 (predicted) ENSMUSG00000028838	=	1
ENSMUSG00000002190 (predicted) ENSMUSG00000061731	=	1
ENSMUSG00000002190 (predicted) ENSMUSG00000029173	=	1
ENSMUSG00000002204 (predicted) ENSMUSG00000020794	=	1
ENSMUSG00000002204 (predicted) ENSMUSG00000011382	=	1
ENSMUSG00000002204 (predicted) ENSMUSG00000029686	=	0.86
ENSMUSG00000002204 (predicted) ENSMUSG00000030166	=	1
ENSMUSG00000002204 (predicted) ENSMUSG00000024151	=	1
ENSMUSG00000002204 (predicted) ENSMUSG00000020870	=	1
ENSMUSG00000002204 (predicted) ENSMUSG00000027242	=	1
ENSMUSG00000002204 (predicted) ENSMUSG00000023952	=	0.86
ENSMUSG00000002204 (predicted) ENSMUSG00000036241	=	1
ENSMUSG00000002204 (predicted) ENSMUSG00000027404	=	1
ENSMUSG00000002204 (predicted) ENSMUSG00000039018	=	1
ENSMUSG00000002204 (predicted) ENSMUSG00000032649	=	0.86
ENSMUSG00000002204 (predicted) ENSMUSG00000034807	=	0.86
ENSMUSG00000002204 (predicted) ENSMUSG00000026825	=	1
ENSMUSG00000002204 (predicted) ENSMUSG00000040265	=	1
ENSMUSG00000002204 (predicted) ENSMUSG00000021266	=	1
ENSMUSG00000002204 (predicted) ENSMUSG00000078656	=	1
ENSMUSG00000002204 (predicted) ENSMUSG00000032050	=	0.86
ENSMUSG00000002204 (predicted) ENSMUSG00000039787	=	0.86
ENSMUSG00000002204 (predicted) ENSMUSG00000033335	=	1
ENSMUSG00000002204 (predicted) ENSMUSG00000009293	=	1
ENSMUSG00000002204 (predicted) ENSMUSG00000014850	=	1
ENSMUSG00000002204 (predicted) ENSMUSG00000052397	=	0.86
ENSMUSG00000002204 (predicted) ENSMUSG00000020307	=	1
ENSMUSG00000002204 (predicted) ENSMUSG00000031207	=	0.86
ENSMUSG00000002204 (predicted) ENSMUSG00000038084	=	1
ENSMUSG00000002204 (predicted) ENSMUSG00000023341	=	1
ENSMUSG00000002204 (predicted) ENSMUSG00000032897	=	1
ENSMUSG00000002205 (predicted) ENSMUSG00000024844	=	1
ENSMUSG00000002205 (predicted) ENSMUSG00000020525	=	1
ENSMUSG00000002205 (predicted) ENSMUSG00000044433	=	1
ENSMUSG00000002205 (predicted) ENSMUSG00000021115	=	1
ENSMUSG00000002205 (predicted) ENSMUSG00000039943	=	1
ENSMUSG00000002205 (predicted) ENSMUSG00000026933	=	1
ENSMUSG00000002205 (predicted) ENSMUSG00000041570	=	1
ENSMUSG00000002205 (predicted) ENSMUSG00000029430	=	1
ENSMUSG00000002210 (predicted) ENSMUSG00000027168	=	1
ENSMUSG00000002221 (known) ENSMUSG00000026976	=	1
ENSMUSG00000002221 (known) ENSMUSG00000027168	=	1
ENSMUSG00000002221 (known) ENSMUSG00000004231	=	1
ENSMUSG00000002221 (predicted) ENSMUSG00000028807	=	1
ENSMUSG00000002221 (predicted) ENSMUSG00000030717	=	1
ENSMUSG00000002221 (predicted) ENSMUSG00000024563	=	1
ENSMUSG00000002222 (predicted) ENSMUSG00000027796	=	1
ENSMUSG00000002222 (predicted) ENSMUSG00000042675	=	1
ENSMUSG00000002222 (predicted) ENSMUSG00000007107	=	1
ENSMUSG00000002222 (predicted) ENSMUSG00000002222	=	1
ENSMUSG00000002222 (predicted) ENSMUSG00000034059	=	1
ENSMUSG00000002222 (predicted) ENSMUSG00000038733	=	1
ENSMUSG00000002222 (predicted) ENSMUSG00000007097	=	1
ENSMUSG00000002222 (predicted) ENSMUSG00000027573	=	1
ENSMUSG00000002222 (predicted) ENSMUSG00000018427	=	1
ENSMUSG00000002222 (predicted) ENSMUSG00000022773	=	1
ENSMUSG00000002222 (predicted) ENSMUSG00000052798	=	1
ENSMUSG00000002222 (predicted) ENSMUSG00000039770	=	1
ENSMUSG00000002222 (predicted) ENSMUSG00000033161	=	1
ENSMUSG00000002222 (predicted) ENSMUSG00000040907	=	1
ENSMUSG00000002222 (predicted) ENSMUSG00000022476	=	1
ENSMUSG00000002227 (predicted) ENSMUSG00000002524	=	1
ENSMUSG00000002227 (predicted) ENSMUSG00000032905	=	1
ENSMUSG00000002233 (known) ENSMUSG00000024456	=	1
ENSMUSG00000002233 (predicted) ENSMUSG00000020307	=	1
ENSMUSG00000002233 (predicted) ENSMUSG00000020794	=	1
ENSMUSG00000002233 (predicted) ENSMUSG00000030220	=	1
ENSMUSG00000002233 (predicted) ENSMUSG00000009293	=	1
ENSMUSG00000002233 (predicted) ENSMUSG00000022240	=	1
ENSMUSG00000002233 (predicted) ENSMUSG00000026526	=	1
ENSMUSG00000002233 (predicted) ENSMUSG00000037216	=	1
ENSMUSG00000002233 (predicted) ENSMUSG00000024039	=	1
ENSMUSG00000002233 (predicted) ENSMUSG00000037815	=	1
ENSMUSG00000002233 (predicted) ENSMUSG00000020611	=	1
ENSMUSG00000002233 (predicted) ENSMUSG00000028086	=	1
ENSMUSG00000002233 (predicted) ENSMUSG00000020870	=	1
ENSMUSG00000002233 (predicted) ENSMUSG00000027699	=	1
ENSMUSG00000002233 (predicted) ENSMUSG00000026413	=	1
ENSMUSG00000002233 (predicted) ENSMUSG00000025132	=	1
ENSMUSG00000002233 (predicted) ENSMUSG00000024644	=	1
ENSMUSG00000002233 (predicted) ENSMUSG00000035948	=	0.97
ENSMUSG00000002233 (predicted) ENSMUSG00000034101	=	1
ENSMUSG00000002233 (predicted) ENSMUSG00000041957	=	1
ENSMUSG00000002233 (predicted) ENSMUSG00000027605	=	1
ENSMUSG00000002233 (predicted) ENSMUSG00000060843	=	1
ENSMUSG00000002233 (predicted) ENSMUSG00000073433	=	1
ENSMUSG00000002233 (predicted) ENSMUSG00000029440	=	1
ENSMUSG00000002233 (predicted) ENSMUSG00000027452	=	1
ENSMUSG00000002233 (predicted) ENSMUSG00000032047	=	1
ENSMUSG00000002233 (predicted) ENSMUSG00000073609	=	0.87
ENSMUSG00000002233 (predicted) ENSMUSG00000056162	=	1
ENSMUSG00000002233 (predicted) ENSMUSG00000026991	=	1
ENSMUSG00000002233 (predicted) ENSMUSG00000036241	=	1
[truncated: 8,234,069 more chars]
