# Supplementary material for: Building and analyzing protein interactome networks by cross-species comparisons
Source: BMC Syst Biol. 2010 Mar 30;4:36. doi: 10.1186/1752-0509-4-36 (PMC2859380; doi:10.1186/1752-0509-4-36)
Supplement: Additional file 7 — Zip Mmus. A zipped folder containing files formatted for use in Cytoscape listed in Supplemental Table 3. These files are for Mus musculus proteins. [file 1752-0509-4-36-S7.ZIP › mmus/mmus_scer_describe.eda]

mmus_scer_describe.eda
ENSMUSG00000000001 (known) ENSMUSG00000029064	=	many2many_one2many
ENSMUSG00000000028 (known) ENSMUSG00000026355	=	one2one_one2one
ENSMUSG00000000028 (known) ENSMUSG00000041859	=	one2one_one2one
ENSMUSG00000000028 (known) ENSMUSG00000029730	=	one2one_one2one
ENSMUSG00000001440 (known) ENSMUSG00000001440	=	one2one_one2one
ENSMUSG00000001440 (known) ENSMUSG00000029430	=	one2one_many2many
ENSMUSG00000001440 (known) ENSMUSG00000018362	=	one2one_one2many
ENSMUSG00000002010 (known) ENSMUSG00000032279	=	one2many_one2one
ENSMUSG00000002068 (known) ENSMUSG00000019942	=	many2many_one2many
ENSMUSG00000002068 (known) ENSMUSG00000025358	=	many2many_one2many
ENSMUSG00000002870 (known) ENSMUSG00000029283	=	one2one_one2one
ENSMUSG00000002870 (known) ENSMUSG00000002870	=	one2one_one2one
ENSMUSG00000002870 (known) ENSMUSG00000005410	=	one2one_one2one
ENSMUSG00000002870 (known) ENSMUSG00000041859	=	one2one_one2one
ENSMUSG00000002870 (known) ENSMUSG00000029730	=	one2one_one2one
ENSMUSG00000002957 (known) ENSMUSG00000022841	=	one2many_one2one
ENSMUSG00000002957 (known) ENSMUSG00000008036	=	one2many_one2one
ENSMUSG00000003033 (known) ENSMUSG00000035152	=	one2many_one2many
ENSMUSG00000003033 (known) ENSMUSG00000031731	=	one2many_one2many
ENSMUSG00000003380 (known) ENSMUSG00000030704	=	one2one_one2many
ENSMUSG00000004455 (known) ENSMUSG00000018326	=	one2many_many2many
ENSMUSG00000004455 (known) ENSMUSG00000021116	=	one2many_one2one
ENSMUSG00000005410 (known) ENSMUSG00000029730	=	one2one_one2one
ENSMUSG00000005410 (known) ENSMUSG00000041859	=	one2one_one2one
ENSMUSG00000005625 (known) ENSMUSG00000020720	=	one2one_one2many
ENSMUSG00000005625 (known) ENSMUSG00000028932	=	one2one_one2one
ENSMUSG00000005625 (known) ENSMUSG00000030591	=	one2one_one2one
ENSMUSG00000005625 (known) ENSMUSG00000021737	=	one2one_one2one
ENSMUSG00000005625 (known) ENSMUSG00000020708	=	one2one_one2one
ENSMUSG00000005625 (known) ENSMUSG00000026229	=	one2one_one2one
ENSMUSG00000005625 (known) ENSMUSG00000039067	=	one2one_one2many
ENSMUSG00000005625 (known) ENSMUSG00000021178	=	one2one_one2many
ENSMUSG00000005625 (known) ENSMUSG00000026914	=	one2one_one2one
ENSMUSG00000005625 (known) ENSMUSG00000006998	=	one2one_one2one
ENSMUSG00000005625 (known) ENSMUSG00000005625	=	one2one_one2one
ENSMUSG00000005625 (known) ENSMUSG00000030603	=	one2one_one2one
ENSMUSG00000005625 (known) ENSMUSG00000017428	=	one2one_one2many
ENSMUSG00000005625 (known) ENSMUSG00000021832	=	one2one_one2one
ENSMUSG00000005625 (known) ENSMUSG00000025487	=	one2one_one2one
ENSMUSG00000005779 (known) ENSMUSG00000030751	=	one2one_one2one
ENSMUSG00000006273 (known) ENSMUSG00000018326	=	one2many_many2many
ENSMUSG00000006678 (known) ENSMUSG00000025395	=	one2one_one2one
ENSMUSG00000006678 (known) ENSMUSG00000024833	=	one2one_one2one
ENSMUSG00000006678 (known) ENSMUSG00000026134	=	one2one_one2one
ENSMUSG00000007033 (known) ENSMUSG00000031972	=	many2many_one2many
ENSMUSG00000007080 (known) ENSMUSG00000028394	=	one2one_one2one
ENSMUSG00000007080 (known) ENSMUSG00000030042	=	one2one_one2one
ENSMUSG00000007080 (known) ENSMUSG00000020974	=	one2one_one2one
ENSMUSG00000007564 (known) ENSMUSG00000020349	=	one2many_many2many
ENSMUSG00000007564 (known) ENSMUSG00000022052	=	one2many_one2many
ENSMUSG00000008036 (known) ENSMUSG00000022841	=	one2one_one2one
ENSMUSG00000009575 (known) ENSMUSG00000009575	=	many2many_many2many
ENSMUSG00000009630 (known) ENSMUSG00000031221	=	many2many_one2many
ENSMUSG00000010097 (known) ENSMUSG00000025134	=	one2many_one2many
ENSMUSG00000010097 (known) ENSMUSG00000060244	=	one2many_one2many
ENSMUSG00000011148 (known) ENSMUSG00000011148	=	one2many_one2many
ENSMUSG00000014769 (known) ENSMUSG00000030751	=	one2one_one2one
ENSMUSG00000014956 (known) ENSMUSG00000018326	=	one2many_many2many
ENSMUSG00000015291 (known) ENSMUSG00000032549	=	one2many_one2many
ENSMUSG00000015291 (known) ENSMUSG00000030704	=	one2many_one2many
ENSMUSG00000015656 (known) ENSMUSG00000029657	=	many2many_many2many
ENSMUSG00000015656 (known) ENSMUSG00000018326	=	many2many_many2many
ENSMUSG00000015671 (known) ENSMUSG00000030751	=	one2one_one2one
ENSMUSG00000017499 (known) ENSMUSG00000028587	=	one2one_one2one
ENSMUSG00000017499 (known) ENSMUSG00000026037	=	one2one_one2one
ENSMUSG00000018001 (known) ENSMUSG00000018001	=	one2many_one2many
ENSMUSG00000018286 (known) ENSMUSG00000060073	=	one2many_one2one
ENSMUSG00000018286 (known) ENSMUSG00000030751	=	one2many_one2one
ENSMUSG00000018326 (known) ENSMUSG00000067284	=	many2many_many2many
ENSMUSG00000018326 (known) ENSMUSG00000018965	=	many2many_many2many
ENSMUSG00000018326 (known) ENSMUSG00000076432	=	many2many_many2many
ENSMUSG00000018326 (known) ENSMUSG00000040385	=	many2many_one2many
ENSMUSG00000018326 (known) ENSMUSG00000020849	=	many2many_many2many
ENSMUSG00000018326 (known) ENSMUSG00000022477	=	many2many_one2one
ENSMUSG00000018326 (known) ENSMUSG00000022285	=	many2many_many2many
ENSMUSG00000018326 (known) ENSMUSG00000051391	=	many2many_many2many
ENSMUSG00000018666 (known) ENSMUSG00000018666	=	many2many_many2many
ENSMUSG00000019303 (known) ENSMUSG00000033752	=	one2one_one2one
ENSMUSG00000019777 (known) ENSMUSG00000042557	=	one2many_one2many
ENSMUSG00000019942 (known) ENSMUSG00000044201	=	one2many_one2many
ENSMUSG00000019942 (known) ENSMUSG00000041431	=	one2many_many2many
ENSMUSG00000019942 (known) ENSMUSG00000032218	=	one2many_many2many
ENSMUSG00000019942 (known) ENSMUSG00000027715	=	one2many_many2many
ENSMUSG00000019942 (known) ENSMUSG00000028044	=	one2many_one2many
ENSMUSG00000019942 (known) ENSMUSG00000027793	=	one2many_many2many
ENSMUSG00000020078 (known) ENSMUSG00000031696	=	one2many_one2one
ENSMUSG00000020277 (known) ENSMUSG00000033065	=	many2many_many2many
ENSMUSG00000020430 (known) ENSMUSG00000022557	=	one2one_one2one
ENSMUSG00000020471 (known) ENSMUSG00000038644	=	one2one_one2one
ENSMUSG00000020534 (known) ENSMUSG00000020534	=	many2many_many2many
ENSMUSG00000020883 (known) ENSMUSG00000029686	=	one2many_one2many
ENSMUSG00000020883 (known) ENSMUSG00000036309	=	one2many_one2one
ENSMUSG00000020894 (known) ENSMUSG00000027287	=	many2many_one2many
ENSMUSG00000020918 (known) ENSMUSG00000045482	=	one2many_one2one
ENSMUSG00000021024 (known) ENSMUSG00000030751	=	one2one_one2one
ENSMUSG00000021116 (known) ENSMUSG00000040385	=	one2one_one2many
ENSMUSG00000021218 (known) ENSMUSG00000030704	=	one2many_one2many
ENSMUSG00000021520 (known) ENSMUSG00000022551	=	one2many_one2one
ENSMUSG00000021576 (known) ENSMUSG00000021576	=	one2many_one2many
ENSMUSG00000021577 (known) ENSMUSG00000058076	=	one2many_one2many
ENSMUSG00000022193 (known) ENSMUSG00000030751	=	one2many_one2one
ENSMUSG00000022551 (known) ENSMUSG00000064370	=	one2one_one2many
ENSMUSG00000022551 (known) ENSMUSG00000038462	=	one2one_one2one
ENSMUSG00000022571 (known) ENSMUSG00000022571	=	one2many_one2many
ENSMUSG00000022673 (known) ENSMUSG00000026355	=	one2one_one2one
ENSMUSG00000022881 (known) ENSMUSG00000029191	=	one2one_one2one
ENSMUSG00000022905 (known) ENSMUSG00000029430	=	one2many_many2many
ENSMUSG00000023018 (known) ENSMUSG00000032481	=	many2many_many2many
ENSMUSG00000023104 (known) ENSMUSG00000029191	=	one2one_one2one
ENSMUSG00000024056 (known) ENSMUSG00000026683	=	one2one_one2one
ENSMUSG00000024218 (known) ENSMUSG00000048100	=	one2one_one2one
ENSMUSG00000024337 (known) ENSMUSG00000060073	=	one2many_one2one
ENSMUSG00000024337 (known) ENSMUSG00000030751	=	one2many_one2one
ENSMUSG00000024338 (known) ENSMUSG00000030751	=	one2many_one2one
ENSMUSG00000024833 (known) ENSMUSG00000026134	=	one2one_one2one
ENSMUSG00000024833 (known) ENSMUSG00000025395	=	one2one_one2one
ENSMUSG00000024997 (known) ENSMUSG00000024997	=	many2many_many2many
ENSMUSG00000025358 (known) ENSMUSG00000051592	=	one2many_many2many
ENSMUSG00000025358 (known) ENSMUSG00000041431	=	one2many_many2many
ENSMUSG00000025358 (known) ENSMUSG00000027793	=	one2many_many2many
ENSMUSG00000025358 (known) ENSMUSG00000031016	=	one2many_one2many
ENSMUSG00000025358 (known) ENSMUSG00000028212	=	one2many_many2many
ENSMUSG00000025358 (known) ENSMUSG00000027715	=	one2many_many2many
ENSMUSG00000025395 (known) ENSMUSG00000026134	=	one2one_one2one
ENSMUSG00000025793 (known) ENSMUSG00000055371	=	one2many_one2many
ENSMUSG00000025793 (known) ENSMUSG00000025793	=	one2many_one2many
ENSMUSG00000026037 (known) ENSMUSG00000028587	=	one2one_one2one
ENSMUSG00000026037 (known) ENSMUSG00000029012	=	one2one_one2one
ENSMUSG00000026037 (known) ENSMUSG00000026037	=	one2one_one2one
ENSMUSG00000026037 (known) ENSMUSG00000026761	=	one2one_one2one
ENSMUSG00000026254 (known) ENSMUSG00000026254	=	one2many_one2many
ENSMUSG00000026355 (known) ENSMUSG00000026355	=	one2one_one2one
ENSMUSG00000026355 (known) ENSMUSG00000029730	=	one2one_one2one
ENSMUSG00000026750 (known) ENSMUSG00000030751	=	one2many_one2one
ENSMUSG00000026761 (known) ENSMUSG00000029012	=	one2one_one2one
ENSMUSG00000026761 (known) ENSMUSG00000028587	=	one2one_one2one
ENSMUSG00000027287 (known) ENSMUSG00000050732	=	one2many_many2many
ENSMUSG00000027406 (known) ENSMUSG00000032279	=	one2many_one2one
ENSMUSG00000027455 (known) ENSMUSG00000028452	=	one2many_one2one
ENSMUSG00000027566 (known) ENSMUSG00000030751	=	one2many_one2one
ENSMUSG00000027566 (known) ENSMUSG00000060073	=	one2many_one2one
ENSMUSG00000027598 (known) ENSMUSG00000027598	=	one2many_one2many
ENSMUSG00000028156 (known) ENSMUSG00000045983	=	one2many_many2many
ENSMUSG00000028393 (known) ENSMUSG00000028393	=	one2one_one2one
ENSMUSG00000028452 (known) ENSMUSG00000028452	=	one2one_one2one
ENSMUSG00000028452 (known) ENSMUSG00000028960	=	one2one_one2many
ENSMUSG00000028465 (known) ENSMUSG00000028465	=	one2many_one2many
ENSMUSG00000028540 (known) ENSMUSG00000078789	=	one2one_one2one
ENSMUSG00000028587 (known) ENSMUSG00000029012	=	one2one_one2one
ENSMUSG00000028755 (known) ENSMUSG00000028755	=	one2one_one2one
ENSMUSG00000028837 (known) ENSMUSG00000060073	=	one2one_one2one
ENSMUSG00000028837 (known) ENSMUSG00000030751	=	one2one_one2one
ENSMUSG00000028847 (known) ENSMUSG00000040236	=	one2many_one2one
ENSMUSG00000028847 (known) ENSMUSG00000079317	=	one2many_one2many
ENSMUSG00000028847 (known) ENSMUSG00000028847	=	one2many_one2many
ENSMUSG00000029012 (known) ENSMUSG00000029012	=	one2one_one2one
ENSMUSG00000029191 (known) ENSMUSG00000029363	=	one2one_one2one
ENSMUSG00000029191 (known) ENSMUSG00000033970	=	one2one_one2one
ENSMUSG00000029430 (known) ENSMUSG00000032892	=	many2many_one2many
ENSMUSG00000029462 (known) ENSMUSG00000031696	=	one2one_one2one
ENSMUSG00000029580 (known) ENSMUSG00000049493	=	one2many_one2many
ENSMUSG00000029730 (known) ENSMUSG00000029730	=	one2one_one2one
ENSMUSG00000029730 (known) ENSMUSG00000041859	=	one2one_one2one
ENSMUSG00000029735 (known) ENSMUSG00000029735	=	one2one_one2one
ENSMUSG00000030726 (known) ENSMUSG00000038644	=	one2one_one2one
ENSMUSG00000030751 (known) ENSMUSG00000069744	=	one2one_one2many
ENSMUSG00000030751 (known) ENSMUSG00000060073	=	one2one_one2one
ENSMUSG00000030751 (known) ENSMUSG00000068749	=	one2one_one2many
ENSMUSG00000030751 (known) ENSMUSG00000031897	=	one2one_one2many
ENSMUSG00000030751 (known) ENSMUSG00000032301	=	one2one_one2one
ENSMUSG00000031388 (known) ENSMUSG00000063273	=	one2many_one2many
ENSMUSG00000031731 (known) ENSMUSG00000035152	=	one2many_one2many
ENSMUSG00000031972 (known) ENSMUSG00000032518	=	one2many_many2many
ENSMUSG00000031972 (known) ENSMUSG00000062825	=	one2many_one2many
ENSMUSG00000032040 (known) ENSMUSG00000032040	=	one2many_one2many
ENSMUSG00000032185 (known) ENSMUSG00000032185	=	one2many_one2many
ENSMUSG00000032291 (known) ENSMUSG00000032291	=	many2many_many2many
ENSMUSG00000032348 (known) ENSMUSG00000032348	=	one2many_one2many
ENSMUSG00000032397 (known) ENSMUSG00000039994	=	one2one_one2one
ENSMUSG00000032518 (known) ENSMUSG00000062825	=	many2many_one2many
ENSMUSG00000060073 (known) ENSMUSG00000068749	=	one2one_one2many
ENSMUSG00000060803 (known) ENSMUSG00000060803	=	one2many_one2many
ENSMUSG00000062515 (known) ENSMUSG00000062515	=	many2many_many2many
ENSMUSG00000074183 (known) ENSMUSG00000074183	=	one2many_one2many
