# Supplementary material for: Building and analyzing protein interactome networks by cross-species comparisons
Source: BMC Syst Biol. 2010 Mar 30;4:36. doi: 10.1186/1752-0509-4-36 (PMC2859380; doi:10.1186/1752-0509-4-36)
Supplement: Additional file 7 — Zip Mmus. A zipped folder containing files formatted for use in Cytoscape listed in Supplemental Table 3. These files are for Mus musculus proteins. [file 1752-0509-4-36-S7.ZIP › mmus/mmus_scer_orthologs.eda]

mmus_scer_orthologs.eda
ENSMUSG00000000001 (known) ENSMUSG00000029064	=	YHR005C_YOR212W
ENSMUSG00000000001 (predicted) ENSMUSG00000030228	=	YHR005C_YLR240W
ENSMUSG00000000001 (predicted) ENSMUSG00000058838	=	YHR005C_YLR167W
ENSMUSG00000000001 (predicted) ENSMUSG00000000001	=	YHR005C_YER020W/YER020W_YER020W
ENSMUSG00000000001 (predicted) ENSMUSG00000067283	=	YHR005C_YLL024C/YER020W_YLL024C/YER020W_YAL005C
ENSMUSG00000000001 (predicted) ENSMUSG00000027536	=	YHR005C_YLR025W
ENSMUSG00000000001 (predicted) ENSMUSG00000049999	=	YHR005C_YOR178C
ENSMUSG00000000001 (predicted) ENSMUSG00000067279	=	YHR005C_YOR178C
ENSMUSG00000000001 (predicted) ENSMUSG00000027665	=	YHR005C_YLR240W
ENSMUSG00000000001 (predicted) ENSMUSG00000034781	=	YHR005C_YER020W/YER020W_YER020W
ENSMUSG00000000001 (predicted) ENSMUSG00000032518	=	YER020W_YGR214W
ENSMUSG00000000001 (predicted) ENSMUSG00000032422	=	YHR005C_YML104C
ENSMUSG00000000001 (predicted) ENSMUSG00000029713	=	YHR005C_YOR212W
ENSMUSG00000000001 (predicted) ENSMUSG00000027406	=	YER020W_YNL037C
ENSMUSG00000000001 (predicted) ENSMUSG00000059814	=	YHR005C_YLL024C/YER020W_YAL005C/YER020W_YLL024C
ENSMUSG00000000001 (predicted) ENSMUSG00000002010	=	YER020W_YNL037C
ENSMUSG00000000001 (predicted) ENSMUSG00000039936	=	YHR005C_YLR240W
ENSMUSG00000000001 (predicted) ENSMUSG00000057614	=	YHR005C_YER020W/YER020W_YER020W
ENSMUSG00000000001 (predicted) ENSMUSG00000009108	=	YHR005C_YER020W/YER020W_YER020W
ENSMUSG00000000001 (predicted) ENSMUSG00000032462	=	YHR005C_YLR240W
ENSMUSG00000000001 (predicted) ENSMUSG00000034837	=	YHR005C_YER020W/YER020W_YER020W
ENSMUSG00000000001 (predicted) ENSMUSG00000031748	=	YHR005C_YER020W/YER020W_YER020W
ENSMUSG00000000001 (predicted) ENSMUSG00000020611	=	YHR005C_YER020W/YER020W_YER020W
ENSMUSG00000000001 (predicted) ENSMUSG00000020573	=	YHR005C_YLR240W
ENSMUSG00000000001 (predicted) ENSMUSG00000020460	=	YHR005C_YLR167W
ENSMUSG00000000001 (predicted) ENSMUSG00000042717	=	YHR005C_YOR178C
ENSMUSG00000000001 (predicted) ENSMUSG00000030660	=	YHR005C_YLR240W
ENSMUSG00000000001 (predicted) ENSMUSG00000051396	=	YHR005C_YLL024C/YER020W_YAL005C/YER020W_YLL024C
ENSMUSG00000000001 (predicted) ENSMUSG00000026447	=	YHR005C_YLR240W
ENSMUSG00000000001 (predicted) ENSMUSG00000032571	=	YHR005C_YBR097W
ENSMUSG00000000001 (predicted) ENSMUSG00000049815	=	YHR005C_YJL080C
ENSMUSG00000000001 (predicted) ENSMUSG00000020590	=	YHR005C_YML104C
ENSMUSG00000000001 (predicted) ENSMUSG00000038467	=	YHR005C_YLR025W
ENSMUSG00000000001 (predicted) ENSMUSG00000034792	=	YHR005C_YER020W/YER020W_YER020W
ENSMUSG00000000001 (predicted) ENSMUSG00000024639	=	YHR005C_YER020W/YER020W_YER020W
ENSMUSG00000000001 (predicted) ENSMUSG00000026615	=	YER020W_YGL245W
ENSMUSG00000000001 (predicted) ENSMUSG00000015656	=	YHR005C_YLL024C/YER020W_YLL024C/YER020W_YAL005C
ENSMUSG00000000001 (predicted) ENSMUSG00000032562	=	YHR005C_YER020W/YER020W_YER020W
ENSMUSG00000000001 (predicted) ENSMUSG00000047676	=	YER020W_YGR214W
ENSMUSG00000000001 (predicted) ENSMUSG00000079874	=	YER020W_YGR214W
ENSMUSG00000000001 (predicted) ENSMUSG00000027669	=	YHR005C_YOR212W
ENSMUSG00000000001 (predicted) ENSMUSG00000040009	=	YHR005C_YER020W/YER020W_YER020W
ENSMUSG00000000001 (predicted) ENSMUSG00000031993	=	YHR005C_YML104C
ENSMUSG00000000001 (predicted) ENSMUSG00000023439	=	YHR005C_YOR212W
ENSMUSG00000000001 (predicted) ENSMUSG00000034088	=	YHR005C_YJL080C
ENSMUSG00000000001 (predicted) ENSMUSG00000032192	=	YHR005C_YOR212W
ENSMUSG00000000001 (predicted) ENSMUSG00000059970	=	YHR005C_YLL024C/YER020W_YAL005C/YER020W_YLL024C
ENSMUSG00000000001 (predicted) ENSMUSG00000052456	=	YHR005C_YDL100C
ENSMUSG00000000001 (predicted) ENSMUSG00000027523	=	YHR005C_YER020W/YER020W_YER020W
ENSMUSG00000000001 (predicted) ENSMUSG00000024697	=	YHR005C_YER020W/YER020W_YER020W
ENSMUSG00000000001 (predicted) ENSMUSG00000014907	=	YER020W_YNL124W
ENSMUSG00000000001 (predicted) ENSMUSG00000034190	=	YHR005C_YLR025W
ENSMUSG00000000001 (predicted) ENSMUSG00000038291	=	YHR005C_YML104C
ENSMUSG00000000001 (predicted) ENSMUSG00000032932	=	YER020W_YDL229W
ENSMUSG00000000001 (predicted) ENSMUSG00000046794	=	YHR005C_YOR178C
ENSMUSG00000000001 (predicted) ENSMUSG00000024524	=	YHR005C_YER020W/YER020W_YER020W
ENSMUSG00000000001 (predicted) ENSMUSG00000062791	=	YHR005C_YJL080C
ENSMUSG00000000001 (predicted) ENSMUSG00000000149	=	YHR005C_YER020W/YER020W_YER020W
ENSMUSG00000000001 (predicted) ENSMUSG00000033628	=	YHR005C_YLR240W
ENSMUSG00000000001 (predicted) ENSMUSG00000007033	=	YHR005C_YLL024C/YER020W_YLL024C/YER020W_YAL005C
ENSMUSG00000000001 (predicted) ENSMUSG00000061869	=	YHR005C_YLR167W
ENSMUSG00000000001 (predicted) ENSMUSG00000067284	=	YHR005C_YLL024C/YER020W_YLL024C/YER020W_YAL005C
ENSMUSG00000000001 (predicted) ENSMUSG00000028777	=	YHR005C_YER020W/YER020W_YER020W
ENSMUSG00000000028 (known) ENSMUSG00000026355	=	YLR103C_YGL201C
ENSMUSG00000000028 (known) ENSMUSG00000041859	=	YLR103C_YEL032W
ENSMUSG00000000028 (known) ENSMUSG00000029730	=	YLR103C_YBR202W
ENSMUSG00000000028 (predicted) ENSMUSG00000080055	=	YLR103C_YER165W
ENSMUSG00000000028 (predicted) ENSMUSG00000032932	=	YLR103C_YDL229W
ENSMUSG00000000028 (predicted) ENSMUSG00000059970	=	YLR103C_YLL024C
ENSMUSG00000000028 (predicted) ENSMUSG00000045136	=	YLR103C_YFL037W
ENSMUSG00000000028 (predicted) ENSMUSG00000028800	=	YLR103C_YNL330C
ENSMUSG00000000028 (predicted) ENSMUSG00000070284	=	YLR103C_YDL055C
ENSMUSG00000000028 (predicted) ENSMUSG00000016255	=	YLR103C_YFL037W
ENSMUSG00000000028 (predicted) ENSMUSG00000000028	=	YLR103C_YLR103C
ENSMUSG00000000028 (predicted) ENSMUSG00000062591	=	YLR103C_YFL037W
ENSMUSG00000000028 (predicted) ENSMUSG00000026669	=	YLR103C_YIL150C
ENSMUSG00000000028 (predicted) ENSMUSG00000022283	=	YLR103C_YER165W
ENSMUSG00000000028 (predicted) ENSMUSG00000011257	=	YLR103C_YER165W
ENSMUSG00000000028 (predicted) ENSMUSG00000005410	=	YLR103C_YLR274W
ENSMUSG00000000028 (predicted) ENSMUSG00000058672	=	YLR103C_YFL037W
ENSMUSG00000000028 (predicted) ENSMUSG00000031622	=	YLR103C_YOL004W
ENSMUSG00000000028 (predicted) ENSMUSG00000042557	=	YLR103C_YOL004W
ENSMUSG00000000028 (predicted) ENSMUSG00000019777	=	YLR103C_YNL330C
ENSMUSG00000000028 (predicted) ENSMUSG00000039994	=	YLR103C_YNL273W
ENSMUSG00000000028 (predicted) ENSMUSG00000001473	=	YLR103C_YFL037W
ENSMUSG00000000028 (predicted) ENSMUSG00000050667	=	YLR103C_YER165W
ENSMUSG00000000028 (predicted) ENSMUSG00000001525	=	YLR103C_YFL037W
ENSMUSG00000000028 (predicted) ENSMUSG00000002870	=	YLR103C_YBL023C
ENSMUSG00000000028 (predicted) ENSMUSG00000006273	=	YLR103C_YBR127C
ENSMUSG00000000028 (predicted) ENSMUSG00000051732	=	YLR103C_YER165W
ENSMUSG00000000028 (predicted) ENSMUSG00000067284	=	YLR103C_YLL024C
ENSMUSG00000000028 (predicted) ENSMUSG00000062380	=	YLR103C_YFL037W
ENSMUSG00000000028 (predicted) ENSMUSG00000051396	=	YLR103C_YLL024C
ENSMUSG00000000028 (predicted) ENSMUSG00000067283	=	YLR103C_YLL024C
ENSMUSG00000000028 (predicted) ENSMUSG00000036752	=	YLR103C_YFL037W
ENSMUSG00000000028 (predicted) ENSMUSG00000015656	=	YLR103C_YLL024C
ENSMUSG00000000028 (predicted) ENSMUSG00000059814	=	YLR103C_YLL024C
ENSMUSG00000000028 (predicted) ENSMUSG00000034732	=	YLR103C_YER165W
ENSMUSG00000000028 (predicted) ENSMUSG00000046173	=	YLR103C_YER165W
ENSMUSG00000000028 (predicted) ENSMUSG00000079963	=	YLR103C_YNL330C
ENSMUSG00000000028 (predicted) ENSMUSG00000079956	=	YLR103C_YER165W
ENSMUSG00000000028 (predicted) ENSMUSG00000054582	=	YLR103C_YER165W
ENSMUSG00000000028 (predicted) ENSMUSG00000080296	=	YLR103C_YFL037W
ENSMUSG00000000028 (predicted) ENSMUSG00000061062	=	YLR103C_YNL330C
ENSMUSG00000000028 (predicted) ENSMUSG00000080056	=	YLR103C_YER165W
ENSMUSG00000000028 (predicted) ENSMUSG00000062093	=	YLR103C_YER165W
ENSMUSG00000000028 (predicted) ENSMUSG00000006269	=	YLR103C_YBR127C
ENSMUSG00000000028 (predicted) ENSMUSG00000033021	=	YLR103C_YDL055C
ENSMUSG00000000028 (predicted) ENSMUSG00000007033	=	YLR103C_YLL024C
ENSMUSG00000000028 (predicted) ENSMUSG00000025991	=	YLR103C_YJL130C
ENSMUSG00000000056 (predicted) ENSMUSG00000015656	=	YNL240C_YLL024C
ENSMUSG00000000056 (predicted) ENSMUSG00000003662	=	YNL240C_YDR267C
ENSMUSG00000000056 (predicted) ENSMUSG00000026864	=	YNL240C_YJL034W
ENSMUSG00000000056 (predicted) ENSMUSG00000007033	=	YNL240C_YLL024C
ENSMUSG00000000056 (predicted) ENSMUSG00000067284	=	YNL240C_YLL024C
ENSMUSG00000000056 (predicted) ENSMUSG00000051396	=	YNL240C_YLL024C
ENSMUSG00000000056 (predicted) ENSMUSG00000067283	=	YNL240C_YLL024C
ENSMUSG00000000056 (predicted) ENSMUSG00000031879	=	YNL240C_YHR122W
ENSMUSG00000000056 (predicted) ENSMUSG00000059970	=	YNL240C_YLL024C
ENSMUSG00000000056 (predicted) ENSMUSG00000059814	=	YNL240C_YLL024C
ENSMUSG00000000056 (predicted) ENSMUSG00000032381	=	YNL240C_YHR122W
ENSMUSG00000000056 (predicted) ENSMUSG00000032932	=	YNL240C_YDL229W
ENSMUSG00000000088 (predicted) ENSMUSG00000036241	=	YHR051W_YMR022W
ENSMUSG00000000088 (predicted) ENSMUSG00000026707	=	YHR051W_YNL061W
ENSMUSG00000000088 (predicted) ENSMUSG00000020307	=	YHR051W_YMR022W
ENSMUSG00000000088 (predicted) ENSMUSG00000009293	=	YHR051W_YMR022W
ENSMUSG00000000088 (predicted) ENSMUSG00000038279	=	YHR051W_YNL061W
ENSMUSG00000000088 (predicted) ENSMUSG00000020794	=	YHR051W_YMR022W
ENSMUSG00000000088 (predicted) ENSMUSG00000020870	=	YHR051W_YMR022W
ENSMUSG00000000134 (predicted) ENSMUSG00000003868	=	YBL103C_YPL235W
ENSMUSG00000000134 (predicted) ENSMUSG00000052429	=	YBL103C_YBR034C
ENSMUSG00000000134 (predicted) ENSMUSG00000028452	=	YBL103C_YDL126C
ENSMUSG00000000134 (predicted) ENSMUSG00000030350	=	YBL103C_YBR034C
ENSMUSG00000000134 (predicted) ENSMUSG00000041895	=	YBL103C_YFR021W
ENSMUSG00000000134 (predicted) ENSMUSG00000023944	=	YBL103C_YPL240C
ENSMUSG00000000134 (predicted) ENSMUSG00000007033	=	YBL103C_YLL024C/YBL103C_YAL005C
ENSMUSG00000000134 (predicted) ENSMUSG00000067284	=	YBL103C_YLL024C/YBL103C_YAL005C
ENSMUSG00000000134 (predicted) ENSMUSG00000029578	=	YBL103C_YFR021W
ENSMUSG00000000134 (predicted) ENSMUSG00000059814	=	YBL103C_YAL005C/YBL103C_YLL024C
ENSMUSG00000000134 (predicted) ENSMUSG00000021270	=	YBL103C_YPL240C
ENSMUSG00000000134 (predicted) ENSMUSG00000015656	=	YBL103C_YLL024C/YBL103C_YAL005C
ENSMUSG00000000134 (predicted) ENSMUSG00000032932	=	YBL103C_YDL229W
ENSMUSG00000000134 (predicted) ENSMUSG00000067283	=	YBL103C_YLL024C/YBL103C_YAL005C
ENSMUSG00000000134 (predicted) ENSMUSG00000020048	=	YBL103C_YPL240C
ENSMUSG00000000134 (predicted) ENSMUSG00000051396	=	YBL103C_YAL005C/YBL103C_YLL024C
ENSMUSG00000000134 (predicted) ENSMUSG00000030505	=	YBL103C_YBR034C
ENSMUSG00000000134 (predicted) ENSMUSG00000030079	=	YBL103C_YDR190C
ENSMUSG00000000134 (predicted) ENSMUSG00000032185	=	YBL103C_YBR034C
ENSMUSG00000000134 (predicted) ENSMUSG00000049300	=	YBL103C_YBR034C
ENSMUSG00000000134 (predicted) ENSMUSG00000059970	=	YBL103C_YAL005C/YBL103C_YLL024C
ENSMUSG00000000134 (predicted) ENSMUSG00000020230	=	YBL103C_YBR034C
ENSMUSG00000000149 (predicted) ENSMUSG00000039936	=	YHR005C_YLR240W
ENSMUSG00000000149 (predicted) ENSMUSG00000062791	=	YHR005C_YJL080C
ENSMUSG00000000149 (predicted) ENSMUSG00000034190	=	YHR005C_YLR025W
ENSMUSG00000000149 (predicted) ENSMUSG00000020460	=	YHR005C_YLR167W
ENSMUSG00000000149 (predicted) ENSMUSG00000032562	=	YHR005C_YER020W/YER020W_YER020W
ENSMUSG00000000149 (predicted) ENSMUSG00000079874	=	YER020W_YGR214W
ENSMUSG00000000149 (predicted) ENSMUSG00000046794	=	YHR005C_YOR178C
ENSMUSG00000000149 (predicted) ENSMUSG00000051396	=	YHR005C_YLL024C/YER020W_YAL005C/YER020W_YLL024C
ENSMUSG00000000149 (predicted) ENSMUSG00000067284	=	YHR005C_YLL024C/YER020W_YLL024C/YER020W_YAL005C
ENSMUSG00000000149 (predicted) ENSMUSG00000049815	=	YHR005C_YJL080C
ENSMUSG00000000149 (predicted) ENSMUSG00000061869	=	YHR005C_YLR167W
ENSMUSG00000000149 (predicted) ENSMUSG00000027523	=	YHR005C_YER020W/YER020W_YER020W
ENSMUSG00000000149 (predicted) ENSMUSG00000049999	=	YHR005C_YOR178C
ENSMUSG00000000149 (predicted) ENSMUSG00000030660	=	YHR005C_YLR240W
ENSMUSG00000000149 (predicted) ENSMUSG00000040009	=	YHR005C_YER020W/YER020W_YER020W
ENSMUSG00000000149 (predicted) ENSMUSG00000029713	=	YHR005C_YOR212W
ENSMUSG00000000149 (predicted) ENSMUSG00000032932	=	YER020W_YDL229W
ENSMUSG00000000149 (predicted) ENSMUSG00000057614	=	YHR005C_YER020W/YER020W_YER020W
ENSMUSG00000000149 (predicted) ENSMUSG00000032462	=	YHR005C_YLR240W
ENSMUSG00000000149 (predicted) ENSMUSG00000009108	=	YHR005C_YER020W/YER020W_YER020W
ENSMUSG00000000149 (predicted) ENSMUSG00000024697	=	YHR005C_YER020W/YER020W_YER020W
ENSMUSG00000000149 (predicted) ENSMUSG00000047676	=	YER020W_YGR214W
ENSMUSG00000000149 (predicted) ENSMUSG00000023439	=	YHR005C_YOR212W
ENSMUSG00000000149 (predicted) ENSMUSG00000029064	=	YHR005C_YOR212W
ENSMUSG00000000149 (predicted) ENSMUSG00000027536	=	YHR005C_YLR025W
ENSMUSG00000000149 (predicted) ENSMUSG00000027406	=	YER020W_YNL037C
ENSMUSG00000000149 (predicted) ENSMUSG00000038291	=	YHR005C_YML104C
ENSMUSG00000000149 (predicted) ENSMUSG00000038467	=	YHR005C_YLR025W
ENSMUSG00000000149 (predicted) ENSMUSG00000067279	=	YHR005C_YOR178C
ENSMUSG00000000149 (predicted) ENSMUSG00000031993	=	YHR005C_YML104C
ENSMUSG00000000149 (predicted) ENSMUSG00000033628	=	YHR005C_YLR240W
ENSMUSG00000000149 (predicted) ENSMUSG00000028777	=	YHR005C_YER020W/YER020W_YER020W
ENSMUSG00000000149 (predicted) ENSMUSG00000059970	=	YHR005C_YLL024C/YER020W_YAL005C/YER020W_YLL024C
ENSMUSG00000000149 (predicted) ENSMUSG00000002010	=	YER020W_YNL037C
ENSMUSG00000000149 (predicted) ENSMUSG00000020590	=	YHR005C_YML104C
ENSMUSG00000000149 (predicted) ENSMUSG00000024524	=	YHR005C_YER020W/YER020W_YER020W
ENSMUSG00000000149 (predicted) ENSMUSG00000032422	=	YHR005C_YML104C
ENSMUSG00000000149 (predicted) ENSMUSG00000067283	=	YHR005C_YLL024C/YER020W_YLL024C/YER020W_YAL005C
ENSMUSG00000000149 (predicted) ENSMUSG00000031748	=	YHR005C_YER020W/YER020W_YER020W
ENSMUSG00000000149 (predicted) ENSMUSG00000032192	=	YHR005C_YOR212W
ENSMUSG00000000149 (predicted) ENSMUSG00000042717	=	YHR005C_YOR178C
ENSMUSG00000000149 (predicted) ENSMUSG00000015656	=	YHR005C_YLL024C/YER020W_YLL024C/YER020W_YAL005C
ENSMUSG00000000149 (predicted) ENSMUSG00000052456	=	YHR005C_YDL100C
ENSMUSG00000000149 (predicted) ENSMUSG00000032518	=	YER020W_YGR214W
ENSMUSG00000000149 (predicted) ENSMUSG00000027669	=	YHR005C_YOR212W
ENSMUSG00000000149 (predicted) ENSMUSG00000020573	=	YHR005C_YLR240W
ENSMUSG00000000149 (predicted) ENSMUSG00000059814	=	YHR005C_YLL024C/YER020W_YAL005C/YER020W_YLL024C
ENSMUSG00000000149 (predicted) ENSMUSG00000034781	=	YHR005C_YER020W/YER020W_YER020W
ENSMUSG00000000149 (predicted) ENSMUSG00000030228	=	YHR005C_YLR240W
ENSMUSG00000000149 (predicted) ENSMUSG00000000149	=	YHR005C_YER020W/YER020W_YER020W
ENSMUSG00000000149 (predicted) ENSMUSG00000032571	=	YHR005C_YBR097W
ENSMUSG00000000149 (predicted) ENSMUSG00000027665	=	YHR005C_YLR240W
ENSMUSG00000000149 (predicted) ENSMUSG00000020611	=	YHR005C_YER020W/YER020W_YER020W
ENSMUSG00000000149 (predicted) ENSMUSG00000026447	=	YHR005C_YLR240W
ENSMUSG00000000149 (predicted) ENSMUSG00000058838	=	YHR005C_YLR167W
ENSMUSG00000000149 (predicted) ENSMUSG00000024639	=	YHR005C_YER020W/YER020W_YER020W
ENSMUSG00000000149 (predicted) ENSMUSG00000007033	=	YHR005C_YLL024C/YER020W_YLL024C/YER020W_YAL005C
ENSMUSG00000000149 (predicted) ENSMUSG00000034792	=	YHR005C_YER020W/YER020W_YER020W
ENSMUSG00000000149 (predicted) ENSMUSG00000034837	=	YHR005C_YER020W/YER020W_YER020W
ENSMUSG00000000149 (predicted) ENSMUSG00000026615	=	YER020W_YGL245W
ENSMUSG00000000149 (predicted) ENSMUSG00000014907	=	YER020W_YNL124W
ENSMUSG00000000149 (predicted) ENSMUSG00000034088	=	YHR005C_YJL080C
ENSMUSG00000000168 (predicted) ENSMUSG00000026864	=	YNL071W_YJL034W
ENSMUSG00000000168 (predicted) ENSMUSG00000072235	=	YNL071W_YML085C
ENSMUSG00000000168 (predicted) ENSMUSG00000032518	=	YNL071W_YGR214W
ENSMUSG00000000168 (predicted) ENSMUSG00000026202	=	YNL071W_YML085C
ENSMUSG00000000168 (predicted) ENSMUSG00000026342	=	YNL071W_YML018C
ENSMUSG00000000168 (predicted) ENSMUSG00000016255	=	YNL071W_YFL037W
ENSMUSG00000000168 (predicted) ENSMUSG00000025991	=	YNL071W_YJL130C
ENSMUSG00000000168 (predicted) ENSMUSG00000030137	=	YNL071W_YML085C
ENSMUSG00000000168 (predicted) ENSMUSG00000067284	=	YNL071W_YLL024C
ENSMUSG00000000168 (predicted) ENSMUSG00000070284	=	YNL071W_YDL055C
ENSMUSG00000000168 (predicted) ENSMUSG00000021193	=	YNL071W_YDR430C
ENSMUSG00000000168 (predicted) ENSMUSG00000047674	=	YNL071W_YER178W
ENSMUSG00000000168 (predicted) ENSMUSG00000006269	=	YNL071W_YBR127C
ENSMUSG00000000168 (predicted) ENSMUSG00000062380	=	YNL071W_YFL037W
ENSMUSG00000000168 (predicted) ENSMUSG00000067338	=	YNL071W_YML085C
ENSMUSG00000000168 (predicted) ENSMUSG00000023004	=	YNL071W_YML085C
ENSMUSG00000000168 (predicted) ENSMUSG00000010122	=	YNL071W_YDR338C
ENSMUSG00000000168 (predicted) ENSMUSG00000045136	=	YNL071W_YFL037W
ENSMUSG00000000168 (predicted) ENSMUSG00000019297	=	YNL071W_YJL010C
ENSMUSG00000000168 (predicted) ENSMUSG00000032294	=	YNL071W_YAL038W
ENSMUSG00000000168 (predicted) ENSMUSG00000033021	=	YNL071W_YDL055C
ENSMUSG00000000168 (predicted) ENSMUSG00000056904	=	YNL071W_YML085C
ENSMUSG00000000168 (predicted) ENSMUSG00000032263	=	YNL071W_YBR221C
ENSMUSG00000000168 (predicted) ENSMUSG00000079874	=	YNL071W_YGR214W
ENSMUSG00000000168 (predicted) ENSMUSG00000015656	=	YNL071W_YLL024C
ENSMUSG00000000168 (predicted) ENSMUSG00000080296	=	YNL071W_YFL037W
ENSMUSG00000000168 (predicted) ENSMUSG00000001473	=	YNL071W_YFL037W
ENSMUSG00000000168 (predicted) ENSMUSG00000067283	=	YNL071W_YLL024C
ENSMUSG00000000168 (predicted) ENSMUSG00000059814	=	YNL071W_YLL024C
ENSMUSG00000000168 (predicted) ENSMUSG00000058672	=	YNL071W_YFL037W
ENSMUSG00000000168 (predicted) ENSMUSG00000031299	=	YNL071W_YER178W
ENSMUSG00000000168 (predicted) ENSMUSG00000021748	=	YNL071W_YBR221C
ENSMUSG00000000168 (predicted) ENSMUSG00000041237	=	YNL071W_YAL038W
ENSMUSG00000000168 (predicted) ENSMUSG00000067702	=	YNL071W_YML085C
ENSMUSG00000000168 (predicted) ENSMUSG00000036752	=	YNL071W_YFL037W
ENSMUSG00000000168 (predicted) ENSMUSG00000007033	=	YNL071W_YLL024C
ENSMUSG00000000168 (predicted) ENSMUSG00000043091	=	YNL071W_YML085C
ENSMUSG00000000168 (predicted) ENSMUSG00000001525	=	YNL071W_YFL037W
ENSMUSG00000000168 (predicted) ENSMUSG00000006273	=	YNL071W_YBR127C
ENSMUSG00000000168 (predicted) ENSMUSG00000021216	=	YNL071W_YML085C
ENSMUSG00000000168 (predicted) ENSMUSG00000047676	=	YNL071W_YGR214W
ENSMUSG00000000168 (predicted) ENSMUSG00000059970	=	YNL071W_YLL024C
ENSMUSG00000000168 (predicted) ENSMUSG00000069855	=	YNL071W_YDR338C
ENSMUSG00000000168 (predicted) ENSMUSG00000062591	=	YNL071W_YFL037W
ENSMUSG00000000168 (predicted) ENSMUSG00000024943	=	YNL071W_YOL034W
ENSMUSG00000000168 (predicted) ENSMUSG00000051396	=	YNL071W_YLL024C
ENSMUSG00000000278 (predicted) ENSMUSG00000067702	=	YGL203C_YML085C
ENSMUSG00000000278 (predicted) ENSMUSG00000033021	=	YGL203C_YDL055C
ENSMUSG00000000278 (predicted) ENSMUSG00000015656	=	YGL203C_YAL005C
ENSMUSG00000000278 (predicted) ENSMUSG00000072235	=	YGL203C_YML085C
ENSMUSG00000000278 (predicted) ENSMUSG00000032932	=	YGL203C_YDL229W
ENSMUSG00000000278 (predicted) ENSMUSG00000026202	=	YGL203C_YML085C
ENSMUSG00000000278 (predicted) ENSMUSG00000021216	=	YGL203C_YML085C
ENSMUSG00000000278 (predicted) ENSMUSG00000043091	=	YGL203C_YML085C
ENSMUSG00000000278 (predicted) ENSMUSG00000070284	=	YGL203C_YDL055C
ENSMUSG00000000278 (predicted) ENSMUSG00000030137	=	YGL203C_YML085C
ENSMUSG00000000278 (predicted) ENSMUSG00000006273	=	YGL203C_YBR127C
ENSMUSG00000000278 (predicted) ENSMUSG00000067283	=	YGL203C_YAL005C
ENSMUSG00000000278 (predicted) ENSMUSG00000059970	=	YGL203C_YAL005C
ENSMUSG00000000278 (predicted) ENSMUSG00000067284	=	YGL203C_YAL005C
ENSMUSG00000000278 (predicted) ENSMUSG00000059814	=	YGL203C_YAL005C
ENSMUSG00000000278 (predicted) ENSMUSG00000056904	=	YGL203C_YML085C
ENSMUSG00000000278 (predicted) ENSMUSG00000067338	=	YGL203C_YML085C
ENSMUSG00000000278 (predicted) ENSMUSG00000051396	=	YGL203C_YAL005C
ENSMUSG00000000278 (predicted) ENSMUSG00000023004	=	YGL203C_YML085C
ENSMUSG00000000278 (predicted) ENSMUSG00000007033	=	YGL203C_YAL005C
ENSMUSG00000000278 (predicted) ENSMUSG00000006269	=	YGL203C_YBR127C
ENSMUSG00000000295 (predicted) ENSMUSG00000004843	=	YBR242W_YKL002W
ENSMUSG00000000295 (predicted) ENSMUSG00000033916	=	YBR242W_YKL002W
ENSMUSG00000000295 (predicted) ENSMUSG00000026019	=	YBR242W_YOR272W
ENSMUSG00000000295 (predicted) ENSMUSG00000031669	=	YBR242W_YOL146W
ENSMUSG00000000301 (predicted) ENSMUSG00000059741	=	YJR073C_YBR109C
ENSMUSG00000000301 (predicted) ENSMUSG00000032246	=	YJR073C_YBR109C
ENSMUSG00000000301 (predicted) ENSMUSG00000061816	=	YJR073C_YBR109C
ENSMUSG00000000301 (predicted) ENSMUSG00000080021	=	YJR073C_YBR109C
ENSMUSG00000000301 (predicted) ENSMUSG00000039824	=	YJR073C_YBR109C
ENSMUSG00000000301 (predicted) ENSMUSG00000060680	=	YJR073C_YBR109C
ENSMUSG00000000301 (predicted) ENSMUSG00000061086	=	YJR073C_YBR109C
ENSMUSG00000000339 (predicted) ENSMUSG00000003500	=	YOL010W_YLR432W
ENSMUSG00000000339 (predicted) ENSMUSG00000059970	=	YOL010W_YLL024C
ENSMUSG00000000339 (predicted) ENSMUSG00000027438	=	YOL010W_YBL050W
ENSMUSG00000000339 (predicted) ENSMUSG00000003033	=	YOL010W_YPL259C
ENSMUSG00000000339 (predicted) ENSMUSG00000004356	=	YOL010W_YBL004W
ENSMUSG00000000339 (predicted) ENSMUSG00000018697	=	YOL010W_YDR299W
ENSMUSG00000000339 (predicted) ENSMUSG00000029480	=	YOL010W_YMR128W
ENSMUSG00000000339 (predicted) ENSMUSG00000022204	=	YOL010W_YER127W
ENSMUSG00000000339 (predicted) ENSMUSG00000023988	=	YOL010W_YBR247C
ENSMUSG00000000339 (predicted) ENSMUSG00000015656	=	YOL010W_YLL024C
ENSMUSG00000000339 (predicted) ENSMUSG00000067283	=	YOL010W_YLL024C
ENSMUSG00000000339 (predicted) ENSMUSG00000067284	=	YOL010W_YLL024C
ENSMUSG00000000339 (predicted) ENSMUSG00000059814	=	YOL010W_YLL024C
ENSMUSG00000000339 (predicted) ENSMUSG00000050244	=	YOL010W_YJL109C
ENSMUSG00000000339 (predicted) ENSMUSG00000030138	=	YOL010W_YPL217C
ENSMUSG00000000339 (predicted) ENSMUSG00000046865	=	YOL010W_YDL014W
ENSMUSG00000000339 (predicted) ENSMUSG00000007033	=	YOL010W_YLL024C
ENSMUSG00000000339 (predicted) ENSMUSG00000062867	=	YOL010W_YLR432W
ENSMUSG00000000339 (predicted) ENSMUSG00000003309	=	YOL010W_YPL259C
ENSMUSG00000000339 (predicted) ENSMUSG00000036693	=	YOL010W_YDL148C
ENSMUSG00000000339 (predicted) ENSMUSG00000051396	=	YOL010W_YLL024C
ENSMUSG00000000339 (predicted) ENSMUSG00000051062	=	YOL010W_YDL014W
ENSMUSG00000000339 (predicted) ENSMUSG00000041506	=	YOL010W_YPR137W
ENSMUSG00000000339 (predicted) ENSMUSG00000006024	=	YOL010W_YBL050W
ENSMUSG00000000339 (predicted) ENSMUSG00000030271	=	YOL010W_YML060W
ENSMUSG00000000355 (predicted) ENSMUSG00000040111	=	YER007C-A_YDR326C
ENSMUSG00000000355 (predicted) ENSMUSG00000028081	=	YER007C-A_YML063W
ENSMUSG00000000355 (predicted) ENSMUSG00000062611	=	YER007C-A_YML063W
ENSMUSG00000000355 (predicted) ENSMUSG00000074259	=	YER007C-A_YDR326C
ENSMUSG00000000355 (predicted) ENSMUSG00000042814	=	YER007C-A_YER007C-A
ENSMUSG00000000355 (predicted) ENSMUSG00000001700	=	YER007C-A_YDR326C
ENSMUSG00000000355 (predicted) ENSMUSG00000023106	=	YER007C-A_YJR014W
ENSMUSG00000000355 (predicted) ENSMUSG00000001248	=	YER007C-A_YDR326C
ENSMUSG00000000355 (predicted) ENSMUSG00000000355	=	YER007C-A_YER007C-A
ENSMUSG00000000355 (predicted) ENSMUSG00000059751	=	YER007C-A_YML063W
ENSMUSG00000000355 (predicted) ENSMUSG00000022828	=	YER007C-A_YKL028W
ENSMUSG00000000355 (predicted) ENSMUSG00000030744	=	YER007C-A_YNL178W
ENSMUSG00000000355 (predicted) ENSMUSG00000036292	=	YER007C-A_YDR326C
ENSMUSG00000000386 (predicted) ENSMUSG00000026803	=	YKR001C_YBR049C
ENSMUSG00000000386 (predicted) ENSMUSG00000051396	=	YKR001C_YLL024C
ENSMUSG00000000386 (predicted) ENSMUSG00000037761	=	YKR001C_YNL059C
ENSMUSG00000000386 (predicted) ENSMUSG00000021216	=	YKR001C_YML085C
ENSMUSG00000000386 (predicted) ENSMUSG00000031706	=	YKR001C_YLR176C
ENSMUSG00000000386 (predicted) ENSMUSG00000031972	=	YKR001C_YFL039C
ENSMUSG00000000386 (predicted) ENSMUSG00000029265	=	YKR001C_YDR397C
ENSMUSG00000000386 (predicted) ENSMUSG00000002204	=	YKR001C_YPL154C
ENSMUSG00000000386 (predicted) ENSMUSG00000041638	=	YKR001C_YGL195W
ENSMUSG00000000386 (predicted) ENSMUSG00000067283	=	YKR001C_YLL024C
ENSMUSG00000000386 (predicted) ENSMUSG00000025742	=	YKR001C_YHL011C
ENSMUSG00000000386 (predicted) ENSMUSG00000058385	=	YKR001C_YBL002W/YKR001C_YDR224C
ENSMUSG00000000386 (predicted) ENSMUSG00000007891	=	YKR001C_YPL154C
ENSMUSG00000000386 (predicted) ENSMUSG00000056904	=	YKR001C_YML085C
ENSMUSG00000000386 (predicted) ENSMUSG00000031432	=	YKR001C_YHL011C
ENSMUSG00000000386 (predicted) ENSMUSG00000019900	=	YKR001C_YLR176C
ENSMUSG00000000386 (predicted) ENSMUSG00000014767	=	YKR001C_YER148W
ENSMUSG00000000386 (predicted) ENSMUSG00000062727	=	YKR001C_YBL002W/YKR001C_YDR224C
ENSMUSG00000000386 (predicted) ENSMUSG00000015605	=	YKR001C_YMR043W
ENSMUSG00000000386 (predicted) ENSMUSG00000080266	=	YKR001C_YFL039C
ENSMUSG00000000386 (predicted) ENSMUSG00000029580	=	YKR001C_YFL039C
ENSMUSG00000000386 (predicted) ENSMUSG00000061809	=	YKR001C_YER148W
ENSMUSG00000000386 (predicted) ENSMUSG00000071359	=	YKR001C_YER148W
ENSMUSG00000000386 (predicted) ENSMUSG00000015656	=	YKR001C_YLL024C
ENSMUSG00000000386 (predicted) ENSMUSG00000050799	=	YKR001C_YDR224C/YKR001C_YBL002W
ENSMUSG00000000386 (predicted) ENSMUSG00000030678	=	YKR001C_YMR037C
ENSMUSG00000000386 (predicted) ENSMUSG00000024206	=	YKR001C_YLR176C
ENSMUSG00000000386 (predicted) ENSMUSG00000020453	=	YKR001C_YMR037C
ENSMUSG00000000386 (predicted) ENSMUSG00000069271	=	YKR001C_YDR224C/YKR001C_YBL002W
ENSMUSG00000000386 (predicted) ENSMUSG00000067702	=	YKR001C_YML085C
ENSMUSG00000000386 (predicted) ENSMUSG00000024738	=	YKR001C_YPL154C
ENSMUSG00000000386 (predicted) ENSMUSG00000035783	=	YKR001C_YFL039C
ENSMUSG00000000386 (predicted) ENSMUSG00000067284	=	YKR001C_YLL024C
ENSMUSG00000000386 (predicted) ENSMUSG00000056895	=	YKR001C_YBL002W/YKR001C_YDR224C
ENSMUSG00000000386 (predicted) ENSMUSG00000059970	=	YKR001C_YLL024C
ENSMUSG00000000386 (predicted) ENSMUSG00000066232	=	YKR001C_YJR132W
ENSMUSG00000000386 (predicted) ENSMUSG00000042508	=	YKR001C_YBR049C
ENSMUSG00000000386 (predicted) ENSMUSG00000023987	=	YKR001C_YPL154C
ENSMUSG00000000386 (predicted) ENSMUSG00000064168	=	YKR001C_YDR224C/YKR001C_YBL002W
ENSMUSG00000000386 (predicted) ENSMUSG00000040929	=	YKR001C_YLR176C
ENSMUSG00000000386 (predicted) ENSMUSG00000058189	=	YKR001C_YDR224C/YKR001C_YBL002W
ENSMUSG00000000386 (predicted) ENSMUSG00000059430	=	YKR001C_YFL039C
ENSMUSG00000000386 (predicted) ENSMUSG00000059814	=	YKR001C_YLL024C
ENSMUSG00000000386 (predicted) ENSMUSG00000067338	=	YKR001C_YML085C
ENSMUSG00000000386 (predicted) ENSMUSG00000070645	=	YKR001C_YPL154C
ENSMUSG00000000386 (predicted) ENSMUSG00000050936	=	YKR001C_YDR224C/YKR001C_YBL002W
ENSMUSG00000000386 (predicted) ENSMUSG00000043091	=	YKR001C_YML085C
ENSMUSG00000000386 (predicted) ENSMUSG00000018102	=	YKR001C_YBL002W/YKR001C_YDR224C
ENSMUSG00000000386 (predicted) ENSMUSG00000079963	=	YKR001C_YNL330C
ENSMUSG00000000386 (predicted) ENSMUSG00000061062	=	YKR001C_YNL330C
ENSMUSG00000000386 (predicted) ENSMUSG00000026202	=	YKR001C_YML085C
ENSMUSG00000000386 (predicted) ENSMUSG00000004552	=	YKR001C_YPL154C
ENSMUSG00000000386 (predicted) ENSMUSG00000068854	=	YKR001C_YBL002W/YKR001C_YDR224C
ENSMUSG00000000386 (predicted) ENSMUSG00000007033	=	YKR001C_YLL024C
ENSMUSG00000000386 (predicted) ENSMUSG00000028899	=	YKR001C_YDR145W
ENSMUSG00000000386 (predicted) ENSMUSG00000028274	=	YKR001C_YGL130W
ENSMUSG00000000386 (predicted) ENSMUSG00000068614	=	YKR001C_YFL039C
ENSMUSG00000000386 (predicted) ENSMUSG00000023004	=	YKR001C_YML085C
ENSMUSG00000000386 (predicted) ENSMUSG00000069303	=	YKR001C_YBL002W/YKR001C_YDR224C
ENSMUSG00000000386 (predicted) ENSMUSG00000062825	=	YKR001C_YFL039C
ENSMUSG00000000386 (predicted) ENSMUSG00000069307	=	YKR001C_YBL002W/YKR001C_YDR224C
ENSMUSG00000000386 (predicted) ENSMUSG00000005410	=	YKR001C_YLR274W
ENSMUSG00000000386 (predicted) ENSMUSG00000019777	=	YKR001C_YNL330C
ENSMUSG00000000386 (predicted) ENSMUSG00000022742	=	YKR001C_YDR044W
ENSMUSG00000000386 (predicted) ENSMUSG00000020037	=	YKR001C_YLR176C
ENSMUSG00000000386 (predicted) ENSMUSG00000069308	=	YKR001C_YBL002W/YKR001C_YDR224C
ENSMUSG00000000386 (predicted) ENSMUSG00000046213	=	YKR001C_YPL154C
ENSMUSG00000000386 (predicted) ENSMUSG00000069268	=	YKR001C_YDR224C/YKR001C_YBL002W
ENSMUSG00000000386 (predicted) ENSMUSG00000028800	=	YKR001C_YNL330C
ENSMUSG00000000386 (predicted) ENSMUSG00000069300	=	YKR001C_YBL002W/YKR001C_YDR224C
ENSMUSG00000000386 (predicted) ENSMUSG00000075031	=	YKR001C_YBL002W/YKR001C_YDR224C
ENSMUSG00000000386 (predicted) ENSMUSG00000069314	=	YKR001C_YDR224C/YKR001C_YBL002W
ENSMUSG00000000386 (predicted) ENSMUSG00000040029	=	YKR001C_YJR132W
ENSMUSG00000000386 (predicted) ENSMUSG00000040648	=	YKR001C_YLR410W
ENSMUSG00000000386 (predicted) ENSMUSG00000002329	=	YKR001C_YER134C
ENSMUSG00000000386 (predicted) ENSMUSG00000031314	=	YKR001C_YGR274C
ENSMUSG00000000386 (predicted) ENSMUSG00000032409	=	YKR001C_YBR136W
ENSMUSG00000000386 (predicted) ENSMUSG00000072235	=	YKR001C_YML085C
ENSMUSG00000000386 (predicted) ENSMUSG00000047246	=	YKR001C_YDR224C/YKR001C_YBL002W
ENSMUSG00000000386 (predicted) ENSMUSG00000055194	=	YKR001C_YFL039C
ENSMUSG00000000386 (predicted) ENSMUSG00000079104	=	YKR001C_YHL011C
ENSMUSG00000000386 (predicted) ENSMUSG00000018377	=	YKR001C_YMR037C
ENSMUSG00000000386 (predicted) ENSMUSG00000058670	=	YKR001C_YBR049C
ENSMUSG00000000386 (predicted) ENSMUSG00000033526	=	YKR001C_YLR410W
ENSMUSG00000000386 (predicted) ENSMUSG00000005370	=	YKR001C_YDR097C
ENSMUSG00000000386 (predicted) ENSMUSG00000030137	=	YKR001C_YML085C
ENSMUSG00000000386 (predicted) ENSMUSG00000038542	=	YKR001C_YOL072W
ENSMUSG00000000392 (predicted) ENSMUSG00000032246	=	YHR028C_YBR109C
ENSMUSG00000000392 (predicted) ENSMUSG00000061816	=	YHR028C_YBR109C
ENSMUSG00000000392 (predicted) ENSMUSG00000039824	=	YHR028C_YBR109C
ENSMUSG00000000392 (predicted) ENSMUSG00000059741	=	YHR028C_YBR109C
ENSMUSG00000000392 (predicted) ENSMUSG00000080021	=	YHR028C_YBR109C
ENSMUSG00000000392 (predicted) ENSMUSG00000060680	=	YHR028C_YBR109C
ENSMUSG00000000392 (predicted) ENSMUSG00000061086	=	YHR028C_YBR109C
ENSMUSG00000000486 (predicted) ENSMUSG00000021270	=	YHR107C_YPL240C
ENSMUSG00000000486 (predicted) ENSMUSG00000059814	=	YJR076C_YLL024C/YHR107C_YLL024C
ENSMUSG00000000486 (predicted) ENSMUSG00000021676	=	YHR107C_YPL242C
ENSMUSG00000000486 (predicted) ENSMUSG00000067284	=	YJR076C_YLL024C/YHR107C_YLL024C
ENSMUSG00000000486 (predicted) ENSMUSG00000026615	=	YHR107C_YGL245W
ENSMUSG00000000486 (predicted) ENSMUSG00000059248	=	YJR076C_YCR002C/YHR107C_YCR002C
ENSMUSG00000000486 (predicted) ENSMUSG00000020914	=	YJR076C_YNL088W
ENSMUSG00000000486 (predicted) ENSMUSG00000022711	=	YHR107C_YFL045C
ENSMUSG00000000486 (predicted) ENSMUSG00000025823	=	YJR076C_YCL043C
ENSMUSG00000000486 (predicted) ENSMUSG00000000486	=	YJR076C_YHR107C/YHR107C_YHR107C
ENSMUSG00000000486 (predicted) ENSMUSG00000020741	=	YJR076C_YMR012W
ENSMUSG00000000486 (predicted) ENSMUSG00000024056	=	YHR107C_YIL144W
ENSMUSG00000000486 (predicted) ENSMUSG00000026276	=	YJR076C_YHR107C/YHR107C_YHR107C
ENSMUSG00000000486 (predicted) ENSMUSG00000050379	=	YJR076C_YLR314C/YHR107C_YLR314C
ENSMUSG00000000486 (predicted) ENSMUSG00000023944	=	YHR107C_YPL240C
ENSMUSG00000000486 (predicted) ENSMUSG00000020048	=	YHR107C_YPL240C
ENSMUSG00000000486 (predicted) ENSMUSG00000001833	=	YJR076C_YHR107C/YHR107C_YHR107C
ENSMUSG00000000486 (predicted) ENSMUSG00000022456	=	YJR076C_YCR002C/YHR107C_YCR002C
ENSMUSG00000000486 (predicted) ENSMUSG00000022474	=	YHR107C_YFL045C
ENSMUSG00000000486 (predicted) ENSMUSG00000026864	=	YHR107C_YJL034W
ENSMUSG00000000486 (predicted) ENSMUSG00000018398	=	YJR076C_YLR314C/YHR107C_YLR314C
ENSMUSG00000000486 (predicted) ENSMUSG00000028068	=	YHR107C_YPL242C
ENSMUSG00000000486 (predicted) ENSMUSG00000025130	=	YJR076C_YCL043C
ENSMUSG00000000486 (predicted) ENSMUSG00000051396	=	YJR076C_YLL024C/YHR107C_YLL024C
ENSMUSG00000000486 (predicted) ENSMUSG00000034219	=	YJR076C_YLR314C/YHR107C_YLR314C
ENSMUSG00000000486 (predicted) ENSMUSG00000005610	=	YJR076C_YGL049C/YJR076C_YGR162W
ENSMUSG00000000486 (predicted) ENSMUSG00000015120	=	YJR076C_YDL064W
ENSMUSG00000000486 (predicted) ENSMUSG00000030968	=	YJR076C_YCL043C
ENSMUSG00000000486 (predicted) ENSMUSG00000024184	=	YJR076C_YCL043C
ENSMUSG00000000486 (predicted) ENSMUSG00000067283	=	YJR076C_YLL024C/YHR107C_YLL024C
ENSMUSG00000000486 (predicted) ENSMUSG00000058013	=	YJR076C_YLR314C/YHR107C_YLR314C
ENSMUSG00000000486 (predicted) ENSMUSG00000025991	=	YJR076C_YJL130C
ENSMUSG00000000486 (predicted) ENSMUSG00000059970	=	YJR076C_YLL024C/YHR107C_YLL024C
ENSMUSG00000000486 (predicted) ENSMUSG00000028760	=	YJR076C_YGR162W/YJR076C_YGL049C
ENSMUSG00000000486 (predicted) ENSMUSG00000022542	=	YJR076C_YCR002C/YHR107C_YCR002C
ENSMUSG00000000486 (predicted) ENSMUSG00000045983	=	YJR076C_YGR162W/YJR076C_YGL049C
ENSMUSG00000000486 (predicted) ENSMUSG00000059252	=	YHR107C_YKL056C
ENSMUSG00000000486 (predicted) ENSMUSG00000027248	=	YJR076C_YCL043C
ENSMUSG00000000486 (predicted) ENSMUSG00000015656	=	YJR076C_YLL024C/YHR107C_YLL024C
ENSMUSG00000000486 (predicted) ENSMUSG00000020180	=	YHR107C_YLR147C
ENSMUSG00000000486 (predicted) ENSMUSG00000030536	=	YHR107C_YPL242C
ENSMUSG00000000486 (predicted) ENSMUSG00000062867	=	YHR107C_YML056C
ENSMUSG00000000486 (predicted) ENSMUSG00000024892	=	YHR107C_YGL062W
ENSMUSG00000000486 (predicted) ENSMUSG00000003500	=	YHR107C_YML056C
ENSMUSG00000000486 (predicted) ENSMUSG00000072214	=	YJR076C_YHR107C/YHR107C_YHR107C
ENSMUSG00000000486 (predicted) ENSMUSG00000006998	=	YJR076C_YHR027C
ENSMUSG00000000486 (predicted) ENSMUSG00000060126	=	YHR107C_YKL056C
ENSMUSG00000000486 (predicted) ENSMUSG00000007033	=	YJR076C_YLL024C/YHR107C_YLL024C
ENSMUSG00000000486 (predicted) ENSMUSG00000019917	=	YJR076C_YLR314C/YHR107C_YLR314C
ENSMUSG00000000486 (predicted) ENSMUSG00000017485	=	YJR076C_YNL088W
ENSMUSG00000000538 (predicted) ENSMUSG00000020290	=	YHR108W_YGR218W
ENSMUSG00000000538 (predicted) ENSMUSG00000067283	=	YDR358W_YLL024C/YDR358W_YAL005C/YHR108W_YAL005C
ENSMUSG00000000538 (predicted) ENSMUSG00000030872	=	YHR108W_YHR108W
ENSMUSG00000000538 (predicted) ENSMUSG00000042870	=	YHR108W_YHR108W
ENSMUSG00000000538 (predicted) ENSMUSG00000037827	=	YHR108W_YHR108W
ENSMUSG00000000538 (predicted) ENSMUSG00000047126	=	YHR108W_YGL206C
ENSMUSG00000000538 (predicted) ENSMUSG00000041638	=	YHR108W_YGL195W
ENSMUSG00000000538 (predicted) ENSMUSG00000020740	=	YHR108W_YHR108W
ENSMUSG00000000538 (predicted) ENSMUSG00000020440	=	YDR358W_YDL192W/YDR358W_YDL137W/YHR108W_YDL192W/YHR108W_YDL137W
ENSMUSG00000000538 (predicted) ENSMUSG00000033128	=	YHR108W_YHR108W
ENSMUSG00000000538 (predicted) ENSMUSG00000048076	=	YDR358W_YDL137W/YDR358W_YDL192W/YHR108W_YDL137W/YHR108W_YDL192W
ENSMUSG00000000538 (predicted) ENSMUSG00000067284	=	YDR358W_YLL024C/YDR358W_YAL005C/YHR108W_YAL005C
ENSMUSG00000000538 (predicted) ENSMUSG00000059814	=	YDR358W_YAL005C/YDR358W_YLL024C/YHR108W_YAL005C
ENSMUSG00000000538 (predicted) ENSMUSG00000070284	=	YDR358W_YDL055C/YHR108W_YDL055C
ENSMUSG00000000538 (predicted) ENSMUSG00000062421	=	YDR358W_YDL192W/YDR358W_YDL137W/YHR108W_YDL192W/YHR108W_YDL137W
ENSMUSG00000000538 (predicted) ENSMUSG00000000538	=	YHR108W_YHR108W
ENSMUSG00000000538 (predicted) ENSMUSG00000051853	=	YDR358W_YDL192W/YDR358W_YDL137W/YHR108W_YDL192W/YHR108W_YDL137W
ENSMUSG00000000538 (predicted) ENSMUSG00000015656	=	YDR358W_YLL024C/YDR358W_YAL005C/YHR108W_YAL005C
ENSMUSG00000000538 (predicted) ENSMUSG00000033021	=	YDR358W_YDL055C/YHR108W_YDL055C
ENSMUSG00000000538 (predicted) ENSMUSG00000020541	=	YHR108W_YHR108W
ENSMUSG00000000538 (predicted) ENSMUSG00000007033	=	YDR358W_YLL024C/YDR358W_YAL005C/YHR108W_YAL005C
ENSMUSG00000000538 (predicted) ENSMUSG00000032932	=	YDR358W_YDL229W/YHR108W_YDL229W
ENSMUSG00000000538 (predicted) ENSMUSG00000025991	=	YHR108W_YJL130C
ENSMUSG00000000538 (predicted) ENSMUSG00000059970	=	YDR358W_YAL005C/YDR358W_YLL024C/YHR108W_YAL005C
ENSMUSG00000000538 (predicted) ENSMUSG00000051396	=	YDR358W_YAL005C/YDR358W_YLL024C/YHR108W_YAL005C
ENSMUSG00000000538 (predicted) ENSMUSG00000021877	=	YDR358W_YDL137W/YDR358W_YDL192W/YHR108W_YDL137W/YHR108W_YDL192W
ENSMUSG00000000563 (predicted) ENSMUSG00000036241	=	YPL078C_YMR022W
ENSMUSG00000000563 (predicted) ENSMUSG00000063362	=	YPL078C_YNL048W
ENSMUSG00000000563 (predicted) ENSMUSG00000042962	=	YPL078C_YDR298C
ENSMUSG00000000563 (predicted) ENSMUSG00000022956	=	YPL078C_YDR298C
ENSMUSG00000000563 (predicted) ENSMUSG00000028277	=	YPL078C_YER100W
ENSMUSG00000000563 (predicted) ENSMUSG00000009293	=	YPL078C_YMR022W
ENSMUSG00000000563 (predicted) ENSMUSG00000020307	=	YPL078C_YMR022W
ENSMUSG00000000563 (predicted) ENSMUSG00000025393	=	YPL078C_YJR121W
ENSMUSG00000000563 (predicted) ENSMUSG00000025428	=	YPL078C_YBL099W
ENSMUSG00000000563 (predicted) ENSMUSG00000002319	=	YPL078C_YER110C
ENSMUSG00000000563 (predicted) ENSMUSG00000022471	=	YPL078C_YMR284W
ENSMUSG00000000563 (predicted) ENSMUSG00000023286	=	YPL078C_YER100W
ENSMUSG00000000563 (predicted) ENSMUSG00000024576	=	YPL078C_YPL204W
ENSMUSG00000000563 (predicted) ENSMUSG00000058581	=	YPL078C_YER100W
ENSMUSG00000000563 (predicted) ENSMUSG00000020870	=	YPL078C_YMR022W
ENSMUSG00000000563 (predicted) ENSMUSG00000020794	=	YPL078C_YMR022W
ENSMUSG00000000563 (predicted) ENSMUSG00000064357	=	YPL078C_Q0085
ENSMUSG00000000563 (predicted) ENSMUSG00000025162	=	YPL078C_YPL204W
ENSMUSG00000000563 (predicted) ENSMUSG00000022433	=	YPL078C_YPL204W
ENSMUSG00000000581 (predicted) ENSMUSG00000033166	=	YHR081W_YOL021C
ENSMUSG00000000581 (predicted) ENSMUSG00000061286	=	YHR081W_YGR095C
ENSMUSG00000000581 (predicted) ENSMUSG00000017264	=	YHR081W_YOR001W
ENSMUSG00000000581 (predicted) ENSMUSG00000034321	=	YHR081W_YNL232W
ENSMUSG00000000581 (predicted) ENSMUSG00000024726	=	YHR081W_YNL092W
ENSMUSG00000000605 (predicted) ENSMUSG00000021270	=	YJR040W_YPL240C
ENSMUSG00000000605 (predicted) ENSMUSG00000020048	=	YJR040W_YPL240C
ENSMUSG00000000605 (predicted) ENSMUSG00000023944	=	YJR040W_YPL240C
ENSMUSG00000000605 (predicted) ENSMUSG00000052456	=	YJR040W_YDL100C
ENSMUSG00000000628 (predicted) ENSMUSG00000018362	=	YCL040W_YNL189W
ENSMUSG00000000628 (predicted) ENSMUSG00000000628	=	YGL253W_YGL253W/YDR516C_YCL040W/YCL040W_YCL040W
ENSMUSG00000000628 (predicted) ENSMUSG00000021114	=	YDR516C_YEL051W
ENSMUSG00000000628 (predicted) ENSMUSG00000028953	=	YDR516C_YER036C
ENSMUSG00000000628 (predicted) ENSMUSG00000033793	=	YDR516C_YPR036W
ENSMUSG00000000628 (predicted) ENSMUSG00000025877	=	YGL253W_YGL253W/YDR516C_YCL040W/YCL040W_YCL040W
ENSMUSG00000000628 (predicted) ENSMUSG00000059970	=	YDR516C_YAL005C/YDR516C_YLL024C/YFR053C_YAL005C
ENSMUSG00000000628 (predicted) ENSMUSG00000021929	=	YCL040W_YNL189W
ENSMUSG00000000628 (predicted) ENSMUSG00000006273	=	YDR516C_YBR127C
ENSMUSG00000000628 (predicted) ENSMUSG00000022905	=	YCL040W_YNL189W
ENSMUSG00000000628 (predicted) ENSMUSG00000031972	=	YCL040W_YFL039C
ENSMUSG00000000628 (predicted) ENSMUSG00000067284	=	YDR516C_YLL024C/YDR516C_YAL005C/YFR053C_YAL005C
ENSMUSG00000000628 (predicted) ENSMUSG00000019210	=	YDR516C_YOR332W
ENSMUSG00000000628 (predicted) ENSMUSG00000011254	=	YFR053C_YGR024C
ENSMUSG00000000628 (predicted) ENSMUSG00000064037	=	YDR516C_YJR072C
ENSMUSG00000000628 (predicted) ENSMUSG00000041268	=	YDR516C_YJR033C
ENSMUSG00000000628 (predicted) ENSMUSG00000035783	=	YCL040W_YFL039C
ENSMUSG00000000628 (predicted) ENSMUSG00000013160	=	YDR516C_YLR447C
ENSMUSG00000000628 (predicted) ENSMUSG00000022295	=	YDR516C_YKL080W
ENSMUSG00000000628 (predicted) ENSMUSG00000053375	=	YDR516C_YOR332W
ENSMUSG00000000628 (predicted) ENSMUSG00000038600	=	YDR516C_YOR270C
ENSMUSG00000000628 (predicted) ENSMUSG00000029580	=	YCL040W_YFL039C
ENSMUSG00000000628 (predicted) ENSMUSG00000080266	=	YCL040W_YFL039C
ENSMUSG00000000628 (predicted) ENSMUSG00000029695	=	YDR516C_YNR050C
ENSMUSG00000000628 (predicted) ENSMUSG00000004285	=	YDR516C_YGR020C
ENSMUSG00000000628 (predicted) ENSMUSG00000007033	=	YDR516C_YLL024C/YDR516C_YAL005C/YFR053C_YAL005C
ENSMUSG00000000628 (predicted) ENSMUSG00000020566	=	YDR516C_YKL080W
ENSMUSG00000000628 (predicted) ENSMUSG00000051396	=	YDR516C_YAL005C/YDR516C_YLL024C/YFR053C_YAL005C
ENSMUSG00000000628 (predicted) ENSMUSG00000055194	=	YCL040W_YFL039C
ENSMUSG00000000628 (predicted) ENSMUSG00000003731	=	YCL040W_YNL189W
ENSMUSG00000000628 (predicted) ENSMUSG00000037012	=	YGL253W_YGL253W/YDR516C_YCL040W/YCL040W_YCL040W
ENSMUSG00000000628 (predicted) ENSMUSG00000015656	=	YDR516C_YLL024C/YDR516C_YAL005C/YFR053C_YAL005C
ENSMUSG00000000628 (predicted) ENSMUSG00000001750	=	YDR516C_YOR270C
ENSMUSG00000000628 (predicted) ENSMUSG00000024403	=	YDR516C_YHR039C-A
ENSMUSG00000000628 (predicted) ENSMUSG00000059430	=	YCL040W_YFL039C
ENSMUSG00000000628 (predicted) ENSMUSG00000041199	=	YDR516C_YGR169C
ENSMUSG00000000628 (predicted) ENSMUSG00000068614	=	YCL040W_YFL039C
ENSMUSG00000000628 (predicted) ENSMUSG00000051169	=	YDR516C_YGR169C
ENSMUSG00000000628 (predicted) ENSMUSG00000039105	=	YDR516C_YHR039C-A
ENSMUSG00000000628 (predicted) ENSMUSG00000053398	=	YFR053C_YER081W
ENSMUSG00000000628 (predicted) ENSMUSG00000028238	=	YDR516C_YLR447C
ENSMUSG00000000628 (predicted) ENSMUSG00000063514	=	YFR053C_YER081W
ENSMUSG00000000628 (predicted) ENSMUSG00000067283	=	YDR516C_YLL024C/YDR516C_YAL005C/YFR053C_YAL005C
ENSMUSG00000000628 (predicted) ENSMUSG00000019302	=	YDR516C_YOR270C
ENSMUSG00000000628 (predicted) ENSMUSG00000041798	=	YGL253W_YGL253W/YDR516C_YCL040W/YCL040W_YCL040W
ENSMUSG00000000628 (predicted) ENSMUSG00000026394	=	YDR516C_YHR039C-A
ENSMUSG00000000628 (predicted) ENSMUSG00000032044	=	YDR516C_YGR169C
ENSMUSG00000000628 (predicted) ENSMUSG00000062825	=	YCL040W_YFL039C
ENSMUSG00000000628 (predicted) ENSMUSG00000006269	=	YDR516C_YBR127C
ENSMUSG00000000628 (predicted) ENSMUSG00000027782	=	YCL040W_YNL189W
ENSMUSG00000000628 (predicted) ENSMUSG00000020080	=	YGL253W_YGL253W/YDR516C_YCL040W/YCL040W_YCL040W
ENSMUSG00000000628 (predicted) ENSMUSG00000052459	=	YDR516C_YDL185W
ENSMUSG00000000628 (predicted) ENSMUSG00000025858	=	YDR516C_YOR164C
ENSMUSG00000000628 (predicted) ENSMUSG00000038023	=	YDR516C_YOR270C
ENSMUSG00000000628 (predicted) ENSMUSG00000038770	=	YCL040W_YNL189W
ENSMUSG00000000628 (predicted) ENSMUSG00000059814	=	YDR516C_YAL005C/YDR516C_YLL024C/YFR053C_YAL005C
ENSMUSG00000000628 (predicted) ENSMUSG00000037416	=	YDR516C_YJR033C
ENSMUSG00000000708 (predicted) ENSMUSG00000059571	=	YGR252W_YJL190C
ENSMUSG00000000708 (predicted) ENSMUSG00000078142	=	YGR252W_YJR009C/YGR252W_YJL052W/YGR252W_YGR192C
ENSMUSG00000000708 (predicted) ENSMUSG00000078107	=	YGR252W_YBR191W/YGR252W_YPL079W
ENSMUSG00000000708 (predicted) ENSMUSG00000020277	=	YGR252W_YMR205C/YGR252W_YGR240C
ENSMUSG00000000708 (predicted) ENSMUSG00000029577	=	YGR252W_YER125W
ENSMUSG00000000708 (predicted) ENSMUSG00000005667	=	YGR252W_YGR204W/YGR252W_YBR084W
ENSMUSG00000000708 (predicted) ENSMUSG00000070343	=	YGR252W_YPR102C
ENSMUSG00000000708 (predicted) ENSMUSG00000078346	=	YGR252W_YDR225W
ENSMUSG00000000708 (predicted) ENSMUSG00000074858	=	YGR252W_YOL127W
ENSMUSG00000000708 (predicted) ENSMUSG00000070408	=	YGR252W_YJL052W/YGR252W_YJR009C/YGR252W_YGR192C
ENSMUSG00000000708 (predicted) ENSMUSG00000070282	=	YGR252W_YJL052W/YGR252W_YJR009C/YGR252W_YGR192C
ENSMUSG00000000708 (predicted) ENSMUSG00000018651	=	YGR252W_YDR448W
ENSMUSG00000000708 (predicted) ENSMUSG00000080266	=	YGR252W_YFL039C
ENSMUSG00000000708 (predicted) ENSMUSG00000063739	=	YGR252W_YGR027C/YGR252W_YLR333C
ENSMUSG00000000708 (predicted) ENSMUSG00000028234	=	YGR252W_YHL015W
ENSMUSG00000000708 (predicted) ENSMUSG00000078126	=	YGR252W_YOL127W
ENSMUSG00000000708 (predicted) ENSMUSG00000057841	=	YGR252W_YBL092W
ENSMUSG00000000708 (predicted) ENSMUSG00000067351	=	YGR252W_YJL190C
ENSMUSG00000000708 (predicted) ENSMUSG00000069972	=	YGR252W_YDR064W
ENSMUSG00000000708 (predicted) ENSMUSG00000078191	=	YGR252W_YJL052W/YGR252W_YJR009C/YGR252W_YGR192C
ENSMUSG00000000708 (predicted) ENSMUSG00000027598	=	YGR252W_YER125W
ENSMUSG00000000708 (predicted) ENSMUSG00000031930	=	YGR252W_YER125W
ENSMUSG00000000708 (predicted) ENSMUSG00000078965	=	YGR252W_YGR192C/YGR252W_YJL052W/YGR252W_YJR009C
ENSMUSG00000000708 (predicted) ENSMUSG00000026275	=	YGR252W_YKL193C
ENSMUSG00000000708 (predicted) ENSMUSG00000078917	=	YGR252W_YPL079W/YGR252W_YBR191W
ENSMUSG00000000708 (predicted) ENSMUSG00000057685	=	YGR252W_YPL079W/YGR252W_YBR191W
ENSMUSG00000000708 (predicted) ENSMUSG00000062758	=	YGR252W_YHL033C/YGR252W_YLL045C
ENSMUSG00000000708 (predicted) ENSMUSG00000066714	=	YGR252W_YKL180W
ENSMUSG00000000708 (predicted) ENSMUSG00000057370	=	YGR252W_YBR191W/YGR252W_YPL079W
ENSMUSG00000000708 (predicted) ENSMUSG00000061065	=	YGR252W_YDR225W
ENSMUSG00000000708 (predicted) ENSMUSG00000021196	=	YGR252W_YMR205C/YGR252W_YGR240C
ENSMUSG00000000708 (predicted) ENSMUSG00000078224	=	YGR252W_YBR191W/YGR252W_YPL079W
ENSMUSG00000000708 (predicted) ENSMUSG00000074857	=	YGR252W_YOL127W
ENSMUSG00000000708 (predicted) ENSMUSG00000059565	=	YGR252W_YLR029C/YGR252W_YMR121C
ENSMUSG00000000708 (predicted) ENSMUSG00000078342	=	YGR252W_YDR225W
ENSMUSG00000000708 (predicted) ENSMUSG00000029752	=	YGR252W_YPR145W/YGR252W_YGR124W
ENSMUSG00000000708 (predicted) ENSMUSG00000079962	=	YGR252W_YLR333C/YGR252W_YGR027C
ENSMUSG00000000708 (predicted) ENSMUSG00000038028	=	YGR252W_YOR283W
ENSMUSG00000000708 (predicted) ENSMUSG00000071329	=	YGR252W_YPL079W/YGR252W_YBR191W
ENSMUSG00000000708 (predicted) ENSMUSG00000064246	=	YGR252W_YDR371W
ENSMUSG00000000708 (predicted) ENSMUSG00000066443	=	YGR252W_YPL079W/YGR252W_YBR191W
ENSMUSG00000000708 (predicted) ENSMUSG00000033308	=	YGR252W_YDL171C
ENSMUSG00000000708 (predicted) ENSMUSG00000078289	=	YGR252W_YOL127W
ENSMUSG00000000708 (predicted) ENSMUSG00000071813	=	YGR252W_YJL052W/YGR252W_YGR192C/YGR252W_YJR009C
ENSMUSG00000000708 (predicted) ENSMUSG00000038954	=	YGR252W_YDR392W
ENSMUSG00000000708 (predicted) ENSMUSG00000059751	=	YGR252W_YML063W/YGR252W_YLR441C
ENSMUSG00000000708 (predicted) ENSMUSG00000059776	=	YGR252W_YMR142C
ENSMUSG00000000708 (predicted) ENSMUSG00000079925	=	YGR252W_YHL033C/YGR252W_YLL045C
ENSMUSG00000000708 (predicted) ENSMUSG00000062611	=	YGR252W_YLR441C/YGR252W_YML063W
ENSMUSG00000000708 (predicted) ENSMUSG00000060499	=	YGR252W_YLR075W
ENSMUSG00000000708 (predicted) ENSMUSG00000047215	=	YGR252W_YNL067W/YGR252W_YGL147C
ENSMUSG00000000708 (predicted) ENSMUSG00000027405	=	YGR252W_YLR197W
ENSMUSG00000000708 (predicted) ENSMUSG00000072528	=	YGR252W_YNL302C
ENSMUSG00000000708 (predicted) ENSMUSG00000045482	=	YGR252W_YHR099W
ENSMUSG00000000708 (predicted) ENSMUSG00000062962	=	YGR252W_YGL103W
ENSMUSG00000000708 (predicted) ENSMUSG00000073229	=	YGR252W_YMR121C/YGR252W_YLR029C
ENSMUSG00000000708 (predicted) ENSMUSG00000066180	=	YGR252W_YPL079W/YGR252W_YBR191W
ENSMUSG00000000708 (predicted) ENSMUSG00000078812	=	YGR252W_YJR047C/YGR252W_YEL034W
ENSMUSG00000000708 (predicted) ENSMUSG00000051396	=	YGR252W_YBL075C/YGR252W_YER103W/YGR252W_YLL024C
ENSMUSG00000000708 (predicted) ENSMUSG00000079558	=	YGR252W_YGR192C/YGR252W_YJL052W/YGR252W_YJR009C
ENSMUSG00000000708 (predicted) ENSMUSG00000069038	=	YGR252W_YDR225W
ENSMUSG00000000708 (predicted) ENSMUSG00000061848	=	YGR252W_YCR031C/YGR252W_YJL191W
ENSMUSG00000000708 (predicted) ENSMUSG00000029580	=	YGR252W_YFL039C
ENSMUSG00000000708 (predicted) ENSMUSG00000062778	=	YGR252W_YDR371W
ENSMUSG00000000708 (predicted) ENSMUSG00000079977	=	YGR252W_YDR225W
ENSMUSG00000000708 (predicted) ENSMUSG00000037331	=	YGR252W_YCL037C
ENSMUSG00000000708 (predicted) ENSMUSG00000070778	=	YGR252W_YHL033C/YGR252W_YLL045C
ENSMUSG00000000708 (predicted) ENSMUSG00000040809	=	YGR252W_YDR371W
ENSMUSG00000000708 (predicted) ENSMUSG00000025326	=	YGR252W_YER125W
ENSMUSG00000000708 (predicted) ENSMUSG00000052293	=	YGR252W_YMR236W
ENSMUSG00000000708 (predicted) ENSMUSG00000032594	=	YGR252W_YDR017C
ENSMUSG00000000708 (predicted) ENSMUSG00000027452	=	YGR252W_YLR153C
ENSMUSG00000000708 (predicted) ENSMUSG00000069309	=	YGR252W_YDR225W
ENSMUSG00000000708 (predicted) ENSMUSG00000027605	=	YGR252W_YLR153C
ENSMUSG00000000708 (predicted) ENSMUSG00000058640	=	YGR252W_YBR191W/YGR252W_YPL079W
ENSMUSG00000000708 (predicted) ENSMUSG00000072489	=	YGR252W_YKL180W
ENSMUSG00000000708 (predicted) ENSMUSG00000079924	=	YGR252W_YMR142C
ENSMUSG00000000708 (predicted) ENSMUSG00000062380	=	YGR252W_YFL037W
ENSMUSG00000000708 (predicted) ENSMUSG00000074250	=	YGR252W_YGL123W
ENSMUSG00000000708 (predicted) ENSMUSG00000072492	=	YGR252W_YGR192C/YGR252W_YJL052W/YGR252W_YJR009C
ENSMUSG00000000708 (predicted) ENSMUSG00000029992	=	YGR252W_YKL104C
ENSMUSG00000000708 (predicted) ENSMUSG00000031233	=	YGR252W_YCR012W
ENSMUSG00000000708 (predicted) ENSMUSG00000039000	=	YGR252W_YER125W
ENSMUSG00000000708 (predicted) ENSMUSG00000055676	=	YGR252W_YJR009C/YGR252W_YGR192C/YGR252W_YJL052W
ENSMUSG00000000708 (predicted) ENSMUSG00000069272	=	YGR252W_YDR225W
ENSMUSG00000000708 (predicted) ENSMUSG00000078125	=	YGR252W_YBR191W/YGR252W_YPL079W
ENSMUSG00000000708 (predicted) ENSMUSG00000020534	=	YGR252W_YBR263W/YGR252W_YLR058C
ENSMUSG00000000708 (predicted) ENSMUSG00000071671	=	YGR252W_YGL030W
ENSMUSG00000000708 (predicted) ENSMUSG00000041058	=	YGR252W_YER125W
ENSMUSG00000000708 (predicted) ENSMUSG00000079965	=	YGR252W_YHL033C/YGR252W_YLL045C
ENSMUSG00000000708 (predicted) ENSMUSG00000028633	=	YGR252W_YBL039C
ENSMUSG00000000708 (predicted) ENSMUSG00000030744	=	YGR252W_YNL178W
ENSMUSG00000000708 (predicted) ENSMUSG00000027902	=	YGR252W_YDR371W
ENSMUSG00000000708 (predicted) ENSMUSG00000062825	=	YGR252W_YFL039C
ENSMUSG00000000708 (predicted) ENSMUSG00000033021	=	YGR252W_YDL055C
ENSMUSG00000000708 (predicted) ENSMUSG00000060125	=	YGR252W_YBR191W/YGR252W_YPL079W
ENSMUSG00000000708 (predicted) ENSMUSG00000061115	=	YGR252W_YPL079W/YGR252W_YBR191W
ENSMUSG00000000708 (predicted) ENSMUSG00000035783	=	YGR252W_YFL039C
ENSMUSG00000000708 (predicted) ENSMUSG00000070025	=	YGR252W_YGR192C/YGR252W_YJR009C/YGR252W_YJL052W
ENSMUSG00000000708 (predicted) ENSMUSG00000001525	=	YGR252W_YFL037W
ENSMUSG00000000708 (predicted) ENSMUSG00000068579	=	YGR252W_YHL033C/YGR252W_YLL045C
ENSMUSG00000000708 (predicted) ENSMUSG00000080006	=	YGR252W_YNL302C
ENSMUSG00000000708 (predicted) ENSMUSG00000059483	=	YGR252W_YPL079W/YGR252W_YBR191W
ENSMUSG00000000708 (predicted) ENSMUSG00000062874	=	YGR252W_YHL033C/YGR252W_YLL045C
ENSMUSG00000000708 (predicted) ENSMUSG00000060032	=	YGR252W_YDR225W
ENSMUSG00000000708 (predicted) ENSMUSG00000055194	=	YGR252W_YFL039C
ENSMUSG00000000708 (predicted) ENSMUSG00000057666	=	YGR252W_YGR192C/YGR252W_YJL052W/YGR252W_YJR009C
ENSMUSG00000000708 (predicted) ENSMUSG00000060036	=	YGR252W_YOR063W
ENSMUSG00000000708 (predicted) ENSMUSG00000060081	=	YGR252W_YDR225W
ENSMUSG00000000708 (predicted) ENSMUSG00000056877	=	YGR252W_YJL190C
ENSMUSG00000000708 (predicted) ENSMUSG00000069304	=	YGR252W_YDR225W
ENSMUSG00000000708 (predicted) ENSMUSG00000025403	=	YGR252W_YBR263W/YGR252W_YLR058C
ENSMUSG00000000708 (predicted) ENSMUSG00000063885	=	YGR252W_YGR192C/YGR252W_YJR009C/YGR252W_YJL052W
ENSMUSG00000000708 (predicted) ENSMUSG00000059970	=	YGR252W_YBL075C/YGR252W_YER103W/YGR252W_YLL024C
ENSMUSG00000000708 (predicted) ENSMUSG00000063080	=	YGR252W_YDR225W
ENSMUSG00000000708 (predicted) ENSMUSG00000063162	=	YGR252W_YBR191W/YGR252W_YPL079W
ENSMUSG00000000708 (predicted) ENSMUSG00000054309	=	YGR252W_YLR277C
ENSMUSG00000000708 (predicted) ENSMUSG00000045136	=	YGR252W_YFL037W
ENSMUSG00000000708 (predicted) ENSMUSG00000080003	=	YGR252W_YBR191W/YGR252W_YPL079W
ENSMUSG00000000708 (predicted) ENSMUSG00000029196	=	YGR252W_YDR448W
ENSMUSG00000000708 (predicted) ENSMUSG00000078337	=	YGR252W_YDR225W
ENSMUSG00000000708 (predicted) ENSMUSG00000025508	=	YGR252W_YDR382W/YGR252W_YOL039W
ENSMUSG00000000708 (predicted) ENSMUSG00000024966	=	YGR252W_YOR027W
ENSMUSG00000000708 (predicted) ENSMUSG00000034892	=	YGR252W_YDL061C
ENSMUSG00000000708 (predicted) ENSMUSG00000078345	=	YGR252W_YDR225W
ENSMUSG00000000708 (predicted) ENSMUSG00000078381	=	YGR252W_YOL127W
ENSMUSG00000000708 (predicted) ENSMUSG00000078347	=	YGR252W_YDR225W
ENSMUSG00000000708 (predicted) ENSMUSG00000069986	=	YGR252W_YBR191W/YGR252W_YPL079W
ENSMUSG00000000708 (predicted) ENSMUSG00000062582	=	YGR252W_YGL030W
ENSMUSG00000000708 (predicted) ENSMUSG00000063524	=	YGR252W_YHR174W
ENSMUSG00000000708 (predicted) ENSMUSG00000079975	=	YGR252W_YDR225W
ENSMUSG00000000708 (predicted) ENSMUSG00000063021	=	YGR252W_YDR225W
ENSMUSG00000000708 (predicted) ENSMUSG00000078377	=	YGR252W_YLR029C/YGR252W_YMR121C
ENSMUSG00000000708 (predicted) ENSMUSG00000060600	=	YGR252W_YHR174W
ENSMUSG00000000708 (predicted) ENSMUSG00000036391	=	YGR252W_YNL049C/YGR252W_YIL109C
ENSMUSG00000000708 (predicted) ENSMUSG00000022774	=	YGR252W_YPL178W
ENSMUSG00000000708 (predicted) ENSMUSG00000078339	=	YGR252W_YDR225W
ENSMUSG00000000708 (predicted) ENSMUSG00000062867	=	YGR252W_YML056C/YGR252W_YLR432W/YGR252W_YHR216W/YGR252W_YAR073W
ENSMUSG00000000708 (predicted) ENSMUSG00000067058	=	YGR252W_YJL190C
ENSMUSG00000000708 (predicted) ENSMUSG00000067283	=	YGR252W_YER103W/YGR252W_YLL024C/YGR252W_YBL075C
ENSMUSG00000000708 (predicted) ENSMUSG00000059912	=	YGR252W_YBR191W/YGR252W_YPL079W
ENSMUSG00000000708 (predicted) ENSMUSG00000062591	=	YGR252W_YFL037W
ENSMUSG00000000708 (predicted) ENSMUSG00000045159	=	YGR252W_YHL015W
ENSMUSG00000000708 (predicted) ENSMUSG00000068604	=	YGR252W_YGL123W
ENSMUSG00000000708 (predicted) ENSMUSG00000067125	=	YGR252W_YGL030W
ENSMUSG00000000708 (predicted) ENSMUSG00000074129	=	YGR252W_YNL069C/YGR252W_YIL133C
ENSMUSG00000000708 (predicted) ENSMUSG00000018363	=	YGR252W_YER125W
ENSMUSG00000000708 (predicted) ENSMUSG00000078343	=	YGR252W_YDR225W
ENSMUSG00000000708 (predicted) ENSMUSG00000071077	=	YGR252W_YPL079W/YGR252W_YBR191W
ENSMUSG00000000708 (predicted) ENSMUSG00000020801	=	YGR252W_YGL127C
ENSMUSG00000000708 (predicted) ENSMUSG00000021048	=	YGR252W_YGR204W/YGR252W_YBR084W
ENSMUSG00000000708 (predicted) ENSMUSG00000069392	=	YGR252W_YKL180W
ENSMUSG00000000708 (predicted) ENSMUSG00000062647	=	YGR252W_YHL033C/YGR252W_YLL045C
ENSMUSG00000000708 (predicted) ENSMUSG00000024208	=	YGR252W_YDR017C
ENSMUSG00000000708 (predicted) ENSMUSG00000060209	=	YGR252W_YGL030W
ENSMUSG00000000708 (predicted) ENSMUSG00000067284	=	YGR252W_YBL075C/YGR252W_YLL024C/YGR252W_YER103W
ENSMUSG00000000708 (predicted) ENSMUSG00000068262	=	YGR252W_YOR063W
ENSMUSG00000000708 (predicted) ENSMUSG00000068969	=	YGR252W_YBL092W
ENSMUSG00000000708 (predicted) ENSMUSG00000057036	=	YGR252W_YGL103W
ENSMUSG00000000708 (predicted) ENSMUSG00000003680	=	YGR252W_YGL112C
ENSMUSG00000000708 (predicted) ENSMUSG00000037814	=	YGR252W_YCL037C
ENSMUSG00000000708 (predicted) ENSMUSG00000068397	=	YGR252W_YBR191W/YGR252W_YPL079W
ENSMUSG00000000708 (predicted) ENSMUSG00000080037	=	YGR252W_YGL147C/YGR252W_YNL067W
ENSMUSG00000000708 (predicted) ENSMUSG00000040952	=	YGR252W_YNL302C
ENSMUSG00000000708 (predicted) ENSMUSG00000000740	=	YGR252W_YMR142C
ENSMUSG00000000708 (predicted) ENSMUSG00000006269	=	YGR252W_YBR127C
ENSMUSG00000000708 (predicted) ENSMUSG00000069301	=	YGR252W_YDR225W
ENSMUSG00000000708 (predicted) ENSMUSG00000061099	=	YGR252W_YJR009C/YGR252W_YGR192C/YGR252W_YJL052W
ENSMUSG00000000708 (predicted) ENSMUSG00000079984	=	YGR252W_YPR102C
ENSMUSG00000000708 (predicted) ENSMUSG00000059835	=	YGR252W_YMR142C
ENSMUSG00000000708 (predicted) ENSMUSG00000059291	=	YGR252W_YPR102C
ENSMUSG00000000708 (predicted) ENSMUSG00000058600	=	YGR252W_YGL030W
ENSMUSG00000000708 (predicted) ENSMUSG00000061242	=	YGR252W_YPL079W/YGR252W_YBR191W
ENSMUSG00000000708 (predicted) ENSMUSG00000079918	=	YGR252W_YOL127W
ENSMUSG00000000708 (predicted) ENSMUSG00000063816	=	YGR252W_YBL092W
ENSMUSG00000000708 (predicted) ENSMUSG00000029034	=	YGR252W_YLR277C
ENSMUSG00000000708 (predicted) ENSMUSG00000080296	=	YGR252W_YFL037W
ENSMUSG00000000708 (predicted) ENSMUSG00000026450	=	YGR252W_YDR371W
ENSMUSG00000000708 (predicted) ENSMUSG00000067274	=	YGR252W_YLR340W
ENSMUSG00000000708 (predicted) ENSMUSG00000043618	=	YGR252W_YJR047C/YGR252W_YEL034W
ENSMUSG00000000708 (predicted) ENSMUSG00000078338	=	YGR252W_YDR225W
ENSMUSG00000000708 (predicted) ENSMUSG00000022247	=	YGR252W_YOL077C
ENSMUSG00000000708 (predicted) ENSMUSG00000080076	=	YGR252W_YDR225W
ENSMUSG00000000708 (predicted) ENSMUSG00000025261	=	YGR252W_YER125W
ENSMUSG00000000708 (predicted) ENSMUSG00000014956	=	YGR252W_YER133W
ENSMUSG00000000708 (predicted) ENSMUSG00000043866	=	YGR252W_YDR167W
ENSMUSG00000000708 (predicted) ENSMUSG00000065950	=	YGR252W_YGL103W
ENSMUSG00000000708 (predicted) ENSMUSG00000024589	=	YGR252W_YER125W
ENSMUSG00000000708 (predicted) ENSMUSG00000068689	=	YGR252W_YNL302C
ENSMUSG00000000708 (predicted) ENSMUSG00000058430	=	YGR252W_YGL103W
ENSMUSG00000000708 (predicted) ENSMUSG00000045694	=	YGR252W_YHL015W
ENSMUSG00000000708 (predicted) ENSMUSG00000001473	=	YGR252W_YFL037W
ENSMUSG00000000708 (predicted) ENSMUSG00000044533	=	YGR252W_YGL123W
ENSMUSG00000000708 (predicted) ENSMUSG00000033065	=	YGR252W_YGR240C/YGR252W_YMR205C
ENSMUSG00000000708 (predicted) ENSMUSG00000078177	=	YGR252W_YLL045C/YGR252W_YHL033C
ENSMUSG00000000708 (predicted) ENSMUSG00000062152	=	YGR252W_YPL079W/YGR252W_YBR191W
ENSMUSG00000000708 (predicted) ENSMUSG00000029376	=	YGR252W_YGR204W/YGR252W_YBR084W
ENSMUSG00000000708 (predicted) ENSMUSG00000032216	=	YGR252W_YER125W
ENSMUSG00000000708 (predicted) ENSMUSG00000074856	=	YGR252W_YOL127W
ENSMUSG00000000708 (predicted) ENSMUSG00000028899	=	YGR252W_YDR145W
ENSMUSG00000000708 (predicted) ENSMUSG00000046721	=	YGR252W_YKL006W
ENSMUSG00000000708 (predicted) ENSMUSG00000071151	=	YGR252W_YDR167W
ENSMUSG00000000708 (predicted) ENSMUSG00000056777	=	YGR252W_YBR191W/YGR252W_YPL079W
ENSMUSG00000000708 (predicted) ENSMUSG00000059814	=	YGR252W_YBL075C/YGR252W_YER103W/YGR252W_YLL024C
ENSMUSG00000000708 (predicted) ENSMUSG00000062651	=	YGR252W_YDR225W
ENSMUSG00000000708 (predicted) ENSMUSG00000025049	=	YGR252W_YBR198C
ENSMUSG00000000708 (predicted) ENSMUSG00000059430	=	YGR252W_YFL039C
ENSMUSG00000000708 (predicted) ENSMUSG00000060899	=	YGR252W_YPL079W/YGR252W_YBR191W
ENSMUSG00000000708 (predicted) ENSMUSG00000074188	=	YGR252W_YOL127W
ENSMUSG00000000708 (predicted) ENSMUSG00000040675	=	YGR252W_YGR204W/YGR252W_YBR084W
ENSMUSG00000000708 (predicted) ENSMUSG00000053801	=	YGR252W_YMR131C
ENSMUSG00000000708 (predicted) ENSMUSG00000064220	=	YGR252W_YDR225W
ENSMUSG00000000708 (predicted) ENSMUSG00000035948	=	YGR252W_YLR153C
ENSMUSG00000000708 (predicted) ENSMUSG00000052459	=	YGR252W_YDL185W
ENSMUSG00000000708 (predicted) ENSMUSG00000069302	=	YGR252W_YDR225W
ENSMUSG00000000708 (predicted) ENSMUSG00000063986	=	YGR252W_YKL180W
ENSMUSG00000000708 (predicted) ENSMUSG00000064315	=	YGR252W_YBR191W/YGR252W_YPL079W
ENSMUSG00000000708 (predicted) ENSMUSG00000006818	=	YGR252W_YHR008C
ENSMUSG00000000708 (predicted) ENSMUSG00000079904	=	YGR252W_YOL139C
ENSMUSG00000000708 (predicted) ENSMUSG00000060262	=	YGR252W_YDR225W
ENSMUSG00000000708 (predicted) ENSMUSG00000062070	=	YGR252W_YCR012W
ENSMUSG00000000708 (predicted) ENSMUSG00000078370	=	YGR252W_YJL052W/YGR252W_YJR009C/YGR252W_YGR192C
ENSMUSG00000000708 (predicted) ENSMUSG00000057322	=	YGR252W_YLR325C
ENSMUSG00000000708 (predicted) ENSMUSG00000043873	=	YGR252W_YDR371W
ENSMUSG00000000708 (predicted) ENSMUSG00000070289	=	YGR252W_YHL033C/YGR252W_YLL045C
ENSMUSG00000000708 (predicted) ENSMUSG00000068599	=	YGR252W_YGL030W
ENSMUSG00000000708 (predicted) ENSMUSG00000062536	=	YGR252W_YOL127W
ENSMUSG00000000708 (predicted) ENSMUSG00000078851	=	YGR252W_YDR225W
ENSMUSG00000000708 (predicted) ENSMUSG00000009927	=	YGR252W_YLR333C/YGR252W_YGR027C
ENSMUSG00000000708 (predicted) ENSMUSG00000070490	=	YGR252W_YJL052W/YGR252W_YGR192C/YGR252W_YJR009C
ENSMUSG00000000708 (predicted) ENSMUSG00000057499	=	YGR252W_YOL127W
ENSMUSG00000000708 (predicted) ENSMUSG00000080014	=	YGR252W_YKL180W
ENSMUSG00000000708 (predicted) ENSMUSG00000074340	=	YGR252W_YDR371W
ENSMUSG00000000708 (predicted) ENSMUSG00000070896	=	YGR252W_YOL127W
ENSMUSG00000000708 (predicted) ENSMUSG00000080059	=	YGR252W_YNL302C
ENSMUSG00000000708 (predicted) ENSMUSG00000071478	=	YGR252W_YDR225W
ENSMUSG00000000708 (predicted) ENSMUSG00000003426	=	YGR252W_YNL069C/YGR252W_YIL133C
ENSMUSG00000000708 (predicted) ENSMUSG00000071532	=	YGR252W_YOL127W
ENSMUSG00000000708 (predicted) ENSMUSG00000046364	=	YGR252W_YGL103W
ENSMUSG00000000708 (predicted) ENSMUSG00000047965	=	YGR252W_YNL067W/YGR252W_YGL147C
ENSMUSG00000000708 (predicted) ENSMUSG00000062358	=	YGR252W_YLL045C/YGR252W_YHL033C
ENSMUSG00000000708 (predicted) ENSMUSG00000004267	=	YGR252W_YHR174W
ENSMUSG00000000708 (predicted) ENSMUSG00000058672	=	YGR252W_YFL037W
ENSMUSG00000000708 (predicted) ENSMUSG00000025794	=	YGR252W_YKL006W
ENSMUSG00000000708 (predicted) ENSMUSG00000017697	=	YGR252W_YNL141W
ENSMUSG00000000708 (predicted) ENSMUSG00000024210	=	YGR252W_YDR017C
ENSMUSG00000000708 (predicted) ENSMUSG00000063457	=	YGR252W_YOL040C
ENSMUSG00000000708 (predicted) ENSMUSG00000063954	=	YGR252W_YDR225W
ENSMUSG00000000708 (predicted) ENSMUSG00000003778	=	YGR252W_YBR081C
ENSMUSG00000000708 (predicted) ENSMUSG00000032399	=	YGR252W_YDR012W/YGR252W_YBR031W
ENSMUSG00000000708 (predicted) ENSMUSG00000079360	=	YGR252W_YJL052W/YGR252W_YGR192C/YGR252W_YJR009C
ENSMUSG00000000708 (predicted) ENSMUSG00000068855	=	YGR252W_YDR225W
ENSMUSG00000000708 (predicted) ENSMUSG00000058546	=	YGR252W_YOL127W
ENSMUSG00000000708 (predicted) ENSMUSG00000063556	=	YGR252W_YOL127W
ENSMUSG00000000708 (predicted) ENSMUSG00000069391	=	YGR252W_YNL302C
ENSMUSG00000000708 (predicted) ENSMUSG00000080303	=	YGR252W_YGR192C/YGR252W_YJR009C/YGR252W_YJL052W
ENSMUSG00000000708 (predicted) ENSMUSG00000057244	=	YGR252W_YGL123W
ENSMUSG00000000708 (predicted) ENSMUSG00000066362	=	YGR252W_YDR064W
ENSMUSG00000000708 (predicted) ENSMUSG00000001052	=	YGR252W_YNL049C/YGR252W_YIL109C
ENSMUSG00000000708 (predicted) ENSMUSG00000070443	=	YGR252W_YJL052W/YGR252W_YGR192C/YGR252W_YJR009C
ENSMUSG00000000708 (predicted) ENSMUSG00000047242	=	YGR252W_YMR236W
ENSMUSG00000000708 (predicted) ENSMUSG00000078573	=	YGR252W_YGR192C/YGR252W_YJR009C/YGR252W_YJL052W
ENSMUSG00000000708 (predicted) ENSMUSG00000079906	=	YGR252W_YGL123W
ENSMUSG00000000708 (predicted) ENSMUSG00000027259	=	YGR252W_YNL141W
ENSMUSG00000000708 (predicted) ENSMUSG00000012405	=	YGR252W_YLR029C/YGR252W_YMR121C
ENSMUSG00000000708 (predicted) ENSMUSG00000078291	=	YGR252W_YOL127W
ENSMUSG00000000708 (predicted) ENSMUSG00000026254	=	YGR252W_YOL139C
ENSMUSG00000000708 (predicted) ENSMUSG00000061615	=	YGR252W_YDR225W
ENSMUSG00000000708 (predicted) ENSMUSG00000071292	=	YGR252W_YNL067W/YGR252W_YGL147C
ENSMUSG00000000708 (predicted) ENSMUSG00000038545	=	YGR252W_YER125W
ENSMUSG00000000708 (predicted) ENSMUSG00000050978	=	YGR252W_YML024W
ENSMUSG00000000708 (predicted) ENSMUSG00000038780	=	YGR252W_YER125W
ENSMUSG00000000708 (predicted) ENSMUSG00000072548	=	YGR252W_YNL302C
ENSMUSG00000000708 (predicted) ENSMUSG00000079908	=	YGR252W_YLL045C/YGR252W_YHL033C
ENSMUSG00000000708 (predicted) ENSMUSG00000063180	=	YGR252W_YDL061C
ENSMUSG00000000708 (predicted) ENSMUSG00000008683	=	YGR252W_YJL190C
ENSMUSG00000000708 (predicted) ENSMUSG00000078967	=	YGR252W_YJL052W/YGR252W_YJR009C/YGR252W_YGR192C
ENSMUSG00000000708 (predicted) ENSMUSG00000002500	=	YGR252W_YOR063W
ENSMUSG00000000708 (predicted) ENSMUSG00000078340	=	YGR252W_YDR225W
ENSMUSG00000000708 (predicted) ENSMUSG00000059040	=	YGR252W_YHR174W
ENSMUSG00000000708 (predicted) ENSMUSG00000046861	=	YGR252W_YER125W
ENSMUSG00000000708 (predicted) ENSMUSG00000003500	=	YGR252W_YAR073W/YGR252W_YML056C/YGR252W_YHR216W/YGR252W_YLR432W
ENSMUSG00000000708 (predicted) ENSMUSG00000028156	=	YGR252W_YOL139C
ENSMUSG00000000708 (predicted) ENSMUSG00000078180	=	YGR252W_YOL127W
ENSMUSG00000000708 (predicted) ENSMUSG00000078344	=	YGR252W_YDR225W
ENSMUSG00000000708 (predicted) ENSMUSG00000040385	=	YGR252W_YER133W
ENSMUSG00000000708 (predicted) ENSMUSG00000080155	=	YGR252W_YJR009C/YGR252W_YJL052W/YGR252W_YGR192C
ENSMUSG00000000708 (predicted) ENSMUSG00000042807	=	YGR252W_YER125W
ENSMUSG00000000708 (predicted) ENSMUSG00000028081	=	YGR252W_YML063W/YGR252W_YLR441C
ENSMUSG00000000708 (predicted) ENSMUSG00000040327	=	YGR252W_YER125W
ENSMUSG00000000708 (predicted) ENSMUSG00000079998	=	YGR252W_YOL040C
ENSMUSG00000000708 (predicted) ENSMUSG00000064193	=	YGR252W_YHR174W
ENSMUSG00000000708 (predicted) ENSMUSG00000062424	=	YGR252W_YLL045C/YGR252W_YHL033C
ENSMUSG00000000708 (predicted) ENSMUSG00000061991	=	YGR252W_YDR225W
ENSMUSG00000000708 (predicted) ENSMUSG00000080020	=	YGR252W_YMR121C/YGR252W_YLR029C
ENSMUSG00000000708 (predicted) ENSMUSG00000008682	=	YGR252W_YLR075W
ENSMUSG00000000708 (predicted) ENSMUSG00000078088	=	YGR252W_YJR009C/YGR252W_YJL052W/YGR252W_YGR192C
ENSMUSG00000000708 (predicted) ENSMUSG00000073212	=	YGR252W_YJL052W/YGR252W_YGR192C/YGR252W_YJR009C
ENSMUSG00000000708 (predicted) ENSMUSG00000078383	=	YGR252W_YOL127W
ENSMUSG00000000708 (predicted) ENSMUSG00000079915	=	YGR252W_YGL123W
ENSMUSG00000000708 (predicted) ENSMUSG00000078380	=	YGR252W_YOL127W
ENSMUSG00000000708 (predicted) ENSMUSG00000007033	=	YGR252W_YLL024C/YGR252W_YER103W/YGR252W_YBL075C
ENSMUSG00000000708 (predicted) ENSMUSG00000078592	=	YGR252W_YJL052W/YGR252W_YGR192C/YGR252W_YJR009C
ENSMUSG00000000708 (predicted) ENSMUSG00000024608	=	YGR252W_YCR031C/YGR252W_YJL191W
ENSMUSG00000000708 (predicted) ENSMUSG00000041453	=	YGR252W_YPL079W/YGR252W_YBR191W
ENSMUSG00000000708 (predicted) ENSMUSG00000078308	=	YGR252W_YJR009C/YGR252W_YGR192C/YGR252W_YJL052W
ENSMUSG00000000708 (predicted) ENSMUSG00000061787	=	YGR252W_YML024W
ENSMUSG00000000708 (predicted) ENSMUSG00000002870	=	YGR252W_YBL023C
ENSMUSG00000000708 (predicted) ENSMUSG00000001891	=	YGR252W_YKL035W
ENSMUSG00000000708 (predicted) ENSMUSG00000074895	=	YGR252W_YOL139C
ENSMUSG00000000708 (predicted) ENSMUSG00000074034	=	YGR252W_YGL123W
ENSMUSG00000000708 (predicted) ENSMUSG00000074859	=	YGR252W_YOL127W
ENSMUSG00000000708 (predicted) ENSMUSG00000049932	=	YGR252W_YDR225W
ENSMUSG00000000708 (predicted) ENSMUSG00000069270	=	YGR252W_YDR225W
ENSMUSG00000000708 (predicted) ENSMUSG00000050192	=	YGR252W_YEL034W/YGR252W_YJR047C
ENSMUSG00000000708 (predicted) ENSMUSG00000014748	=	YGR252W_YHR181W
ENSMUSG00000000708 (predicted) ENSMUSG00000062365	=	YGR252W_YGL123W
ENSMUSG00000000708 (predicted) ENSMUSG00000078636	=	YGR252W_YJL052W/YGR252W_YJR009C/YGR252W_YGR192C
ENSMUSG00000000708 (predicted) ENSMUSG00000036980	=	YGR252W_YGL112C
ENSMUSG00000000708 (predicted) ENSMUSG00000031360	=	YGR252W_YBL039C
ENSMUSG00000000708 (predicted) ENSMUSG00000078341	=	YGR252W_YDR225W
ENSMUSG00000000708 (predicted) ENSMUSG00000020363	=	YGR252W_YKL104C
ENSMUSG00000000708 (predicted) ENSMUSG00000063779	=	YGR252W_YDR371W
ENSMUSG00000000708 (predicted) ENSMUSG00000066592	=	YGR252W_YPR102C
ENSMUSG00000000708 (predicted) ENSMUSG00000068614	=	YGR252W_YFL039C
ENSMUSG00000000708 (predicted) ENSMUSG00000006273	=	YGR252W_YBR127C
ENSMUSG00000000708 (predicted) ENSMUSG00000070428	=	YGR252W_YGL030W
ENSMUSG00000000708 (predicted) ENSMUSG00000027823	=	YGR252W_YMR217W
ENSMUSG00000000708 (predicted) ENSMUSG00000066475	=	YGR252W_YKL180W
ENSMUSG00000000708 (predicted) ENSMUSG00000070284	=	YGR252W_YDL055C
ENSMUSG00000000708 (predicted) ENSMUSG00000071475	=	YGR252W_YPL079W/YGR252W_YBR191W
ENSMUSG00000000708 (predicted) ENSMUSG00000025762	=	YGR252W_YCL037C
ENSMUSG00000000708 (predicted) ENSMUSG00000032932	=	YGR252W_YDL229W
ENSMUSG00000000708 (predicted) ENSMUSG00000066452	=	YGR252W_YHL033C/YGR252W_YLL045C
ENSMUSG00000000708 (predicted) ENSMUSG00000061488	=	YGR252W_YGL103W
ENSMUSG00000000708 (predicted) ENSMUSG00000062461	=	YGR252W_YGL103W
ENSMUSG00000000708 (predicted) ENSMUSG00000059064	=	YGR252W_YDL061C
ENSMUSG00000000708 (predicted) ENSMUSG00000021301	=	YGR252W_YER125W
ENSMUSG00000000708 (predicted) ENSMUSG00000062083	=	YGR252W_YIL133C/YGR252W_YNL069C
ENSMUSG00000000708 (predicted) ENSMUSG00000079987	=	YGR252W_YBR198C
ENSMUSG00000000708 (predicted) ENSMUSG00000074854	=	YGR252W_YOL127W
ENSMUSG00000000708 (predicted) ENSMUSG00000004455	=	YGR252W_YER133W
ENSMUSG00000000708 (predicted) ENSMUSG00000044254	=	YGR252W_YEL060C
ENSMUSG00000000708 (predicted) ENSMUSG00000038697	=	YGR252W_YBR198C
ENSMUSG00000000708 (predicted) ENSMUSG00000031972	=	YGR252W_YFL039C
ENSMUSG00000000708 (predicted) ENSMUSG00000069236	=	YGR252W_YJR009C/YGR252W_YGR192C/YGR252W_YJL052W
ENSMUSG00000000708 (predicted) ENSMUSG00000079501	=	YGR252W_YJL052W/YGR252W_YJR009C/YGR252W_YGR192C
ENSMUSG00000000708 (predicted) ENSMUSG00000056849	=	YGR252W_YPL079W/YGR252W_YBR191W
ENSMUSG00000000708 (predicted) ENSMUSG00000078300	=	YGR252W_YGR192C/YGR252W_YJR009C/YGR252W_YJL052W
ENSMUSG00000000708 (predicted) ENSMUSG00000063689	=	YGR252W_YDR225W
ENSMUSG00000000708 (predicted) ENSMUSG00000080035	=	YGR252W_YGL123W
ENSMUSG00000000708 (predicted) ENSMUSG00000020741	=	YGR252W_YMR012W
ENSMUSG00000000708 (predicted) ENSMUSG00000015656	=	YGR252W_YER103W/YGR252W_YBL075C/YGR252W_YLL024C
ENSMUSG00000000708 (predicted) ENSMUSG00000071052	=	YGR252W_YLL045C/YGR252W_YHL033C
ENSMUSG00000000708 (predicted) ENSMUSG00000071516	=	YGR252W_YDR225W
ENSMUSG00000000708 (predicted) ENSMUSG00000074189	=	YGR252W_YOL127W
ENSMUSG00000000708 (predicted) ENSMUSG00000016255	=	YGR252W_YFL037W
ENSMUSG00000000708 (predicted) ENSMUSG00000036752	=	YGR252W_YFL037W
ENSMUSG00000000708 (predicted) ENSMUSG00000032599	=	YGR252W_YDR017C
ENSMUSG00000000708 (predicted) ENSMUSG00000075515	=	YGR252W_YGL123W
ENSMUSG00000000708 (predicted) ENSMUSG00000061167	=	YGR252W_YMR121C/YGR252W_YLR029C
ENSMUSG00000000708 (predicted) ENSMUSG00000079919	=	YGR252W_YBR191W/YGR252W_YPL079W
ENSMUSG00000000708 (predicted) ENSMUSG00000062328	=	YGR252W_YKL180W
ENSMUSG00000000708 (predicted) ENSMUSG00000060566	=	YGR252W_YBR191W/YGR252W_YPL079W
ENSMUSG00000000708 (predicted) ENSMUSG00000078162	=	YGR252W_YGR192C/YGR252W_YJL052W/YGR252W_YJR009C
ENSMUSG00000000708 (predicted) ENSMUSG00000058064	=	YGR252W_YPR102C
ENSMUSG00000000708 (predicted) ENSMUSG00000072714	=	YGR252W_YPL079W/YGR252W_YBR191W
ENSMUSG00000000708 (predicted) ENSMUSG00000061684	=	YGR252W_YBR191W/YGR252W_YPL079W
ENSMUSG00000000740 (predicted) ENSMUSG00000007564	=	YMR142C_YAL016W
ENSMUSG00000000740 (predicted) ENSMUSG00000021548	=	YDL082W_YPR025C/YMR142C_YPR025C
ENSMUSG00000000740 (predicted) ENSMUSG00000027613	=	YMR142C_YPR016C
ENSMUSG00000000740 (predicted) ENSMUSG00000058569	=	YMR142C_YAR002C-A
ENSMUSG00000000740 (predicted) ENSMUSG00000026626	=	YMR142C_YOR014W
ENSMUSG00000000740 (predicted) ENSMUSG00000022962	=	YMR142C_YGL234W
ENSMUSG00000000740 (predicted) ENSMUSG00000037601	=	YMR142C_YKL067W
ENSMUSG00000000740 (predicted) ENSMUSG00000040675	=	YMR142C_YGR204W
ENSMUSG00000000740 (predicted) ENSMUSG00000022052	=	YMR142C_YGL190C
ENSMUSG00000000740 (predicted) ENSMUSG00000027257	=	YMR142C_YHR114W
ENSMUSG00000000740 (predicted) ENSMUSG00000027875	=	YMR142C_YML126C
ENSMUSG00000000740 (predicted) ENSMUSG00000053208	=	YMR142C_YGR252W
ENSMUSG00000000740 (predicted) ENSMUSG00000024974	=	YMR142C_YJL074C
ENSMUSG00000000740 (predicted) ENSMUSG00000060782	=	YMR142C_YDR021W
ENSMUSG00000000740 (predicted) ENSMUSG00000038279	=	YMR142C_YNL061W
ENSMUSG00000000740 (predicted) ENSMUSG00000032058	=	YMR142C_YAL016W
ENSMUSG00000000740 (predicted) ENSMUSG00000059820	=	YMR142C_YLR175W
ENSMUSG00000000740 (predicted) ENSMUSG00000039735	=	YMR142C_YHR114W
ENSMUSG00000000740 (predicted) ENSMUSG00000028013	=	YMR142C_YBR011C
ENSMUSG00000000740 (predicted) ENSMUSG00000001891	=	YMR142C_YKL035W
ENSMUSG00000000740 (predicted) ENSMUSG00000020362	=	YMR142C_YAL021C
ENSMUSG00000000740 (predicted) ENSMUSG00000041769	=	YMR142C_YGL190C
ENSMUSG00000000740 (predicted) ENSMUSG00000027628	=	YMR142C_YBL074C
ENSMUSG00000000740 (predicted) ENSMUSG00000062867	=	YMR142C_YLR432W
ENSMUSG00000000740 (predicted) ENSMUSG00000035152	=	YDL082W_YKL135C/YMR142C_YKL135C
ENSMUSG00000000740 (predicted) ENSMUSG00000069049	=	YMR142C_YER025W
ENSMUSG00000000740 (predicted) ENSMUSG00000080002	=	YMR142C_YKL067W
ENSMUSG00000000740 (predicted) ENSMUSG00000026922	=	YMR142C_YDL052C
ENSMUSG00000000740 (predicted) ENSMUSG00000005667	=	YMR142C_YGR204W
ENSMUSG00000000740 (predicted) ENSMUSG00000021051	=	YMR142C_YOR014W
ENSMUSG00000000740 (predicted) ENSMUSG00000026924	=	YMR142C_YPL085W
ENSMUSG00000000740 (predicted) ENSMUSG00000024587	=	YMR142C_YHR019C
ENSMUSG00000000740 (predicted) ENSMUSG00000032478	=	YMR142C_YKL067W
ENSMUSG00000000740 (predicted) ENSMUSG00000024833	=	YMR142C_YBL035C
ENSMUSG00000000740 (predicted) ENSMUSG00000038295	=	YDL082W_YDL149W/YMR142C_YDL149W
ENSMUSG00000000740 (predicted) ENSMUSG00000034022	=	YDL082W_YDR301W/YMR142C_YDR301W
ENSMUSG00000000740 (predicted) ENSMUSG00000026019	=	YDL082W_YOR272W
ENSMUSG00000000740 (predicted) ENSMUSG00000026707	=	YMR142C_YNL061W
ENSMUSG00000000740 (predicted) ENSMUSG00000028271	=	YMR142C_YPR086W
ENSMUSG00000000740 (predicted) ENSMUSG00000033021	=	YMR142C_YDL055C
ENSMUSG00000000740 (predicted) ENSMUSG00000026575	=	YMR142C_YKL067W
ENSMUSG00000000740 (predicted) ENSMUSG00000017843	=	YMR142C_YOR014W
ENSMUSG00000000740 (predicted) ENSMUSG00000031360	=	YDL082W_YBL039C
ENSMUSG00000000740 (predicted) ENSMUSG00000020918	=	YMR142C_YGR252W
ENSMUSG00000000740 (predicted) ENSMUSG00000020456	=	YMR142C_YIL125W
ENSMUSG00000000740 (predicted) ENSMUSG00000030691	=	YMR142C_YHR114W
ENSMUSG00000000740 (predicted) ENSMUSG00000051984	=	YDL082W_YDL195W
ENSMUSG00000000740 (predicted) ENSMUSG00000034192	=	YMR142C_YLR438C-A
ENSMUSG00000000740 (predicted) ENSMUSG00000075415	=	YMR142C_YHR114W
ENSMUSG00000000740 (predicted) ENSMUSG00000028633	=	YDL082W_YBL039C
ENSMUSG00000000740 (predicted) ENSMUSG00000045503	=	YMR142C_YJL004C
ENSMUSG00000000740 (predicted) ENSMUSG00000024081	=	YDL082W_YDR060W/YMR142C_YDR060W
ENSMUSG00000000740 (predicted) ENSMUSG00000070284	=	YMR142C_YDL055C
ENSMUSG00000000740 (predicted) ENSMUSG00000035150	=	YMR142C_YER025W
ENSMUSG00000000740 (predicted) ENSMUSG00000035325	=	YDL082W_YDL195W
ENSMUSG00000000740 (predicted) ENSMUSG00000043702	=	YMR142C_YAL021C
ENSMUSG00000000740 (predicted) ENSMUSG00000016664	=	YMR142C_YHR114W
ENSMUSG00000000740 (predicted) ENSMUSG00000020857	=	YMR142C_YKL067W
ENSMUSG00000000740 (predicted) ENSMUSG00000024777	=	YMR142C_YOR014W
ENSMUSG00000000740 (predicted) ENSMUSG00000079828	=	YMR142C_YML126C
ENSMUSG00000000740 (predicted) ENSMUSG00000021913	=	YMR142C_YIL125W
ENSMUSG00000000740 (predicted) ENSMUSG00000059395	=	YMR142C_YLR175W
ENSMUSG00000000740 (predicted) ENSMUSG00000033124	=	YDL082W_YDL149W/YMR142C_YDL149W
ENSMUSG00000000740 (predicted) ENSMUSG00000025580	=	YMR142C_YDR021W
ENSMUSG00000000740 (predicted) ENSMUSG00000020687	=	YMR142C_YBL084C
ENSMUSG00000000740 (predicted) ENSMUSG00000034254	=	YMR142C_YDL052C
ENSMUSG00000000740 (predicted) ENSMUSG00000061950	=	YMR142C_YAL016W
ENSMUSG00000000740 (predicted) ENSMUSG00000024500	=	YMR142C_YGL190C
ENSMUSG00000000740 (predicted) ENSMUSG00000032834	=	YMR142C_YCR057C
ENSMUSG00000000740 (predicted) ENSMUSG00000016409	=	YMR142C_YLR175W
ENSMUSG00000000740 (predicted) ENSMUSG00000041645	=	YMR142C_YBR142W
ENSMUSG00000000740 (predicted) ENSMUSG00000030138	=	YMR142C_YPL217C
ENSMUSG00000000740 (predicted) ENSMUSG00000024177	=	YMR142C_YKL067W
ENSMUSG00000000740 (predicted) ENSMUSG00000028840	=	YDL082W_YLR074C/YMR142C_YLR074C
ENSMUSG00000000740 (predicted) ENSMUSG00000034724	=	YMR142C_YAL021C
ENSMUSG00000000740 (predicted) ENSMUSG00000038524	=	YMR142C_YHR114W
ENSMUSG00000000740 (predicted) ENSMUSG00000022247	=	YDL082W_YOL077C
ENSMUSG00000000740 (predicted) ENSMUSG00000004394	=	YMR142C_YAR002C-A
ENSMUSG00000000740 (predicted) ENSMUSG00000024360	=	YMR142C_YBR143C
ENSMUSG00000000740 (predicted) ENSMUSG00000029120	=	YMR142C_YGL190C
ENSMUSG00000000740 (predicted) ENSMUSG00000018697	=	YMR142C_YDR299W
ENSMUSG00000000740 (predicted) ENSMUSG00000040276	=	YMR142C_YHR114W
ENSMUSG00000000740 (predicted) ENSMUSG00000079301	=	YMR142C_YML126C
ENSMUSG00000000740 (predicted) ENSMUSG00000021282	=	YDL082W_YPR041W
ENSMUSG00000000740 (predicted) ENSMUSG00000021048	=	YMR142C_YGR204W
ENSMUSG00000000740 (predicted) ENSMUSG00000003500	=	YMR142C_YLR432W
ENSMUSG00000000740 (predicted) ENSMUSG00000025815	=	YMR142C_YIL125W
ENSMUSG00000000740 (predicted) ENSMUSG00000026589	=	YMR142C_YPL085W
ENSMUSG00000000740 (predicted) ENSMUSG00000019487	=	YMR142C_YHR114W
ENSMUSG00000000740 (predicted) ENSMUSG00000020089	=	YMR142C_YBR011C
ENSMUSG00000000740 (predicted) ENSMUSG00000035984	=	YMR142C_YKL067W
ENSMUSG00000000740 (predicted) ENSMUSG00000021209	=	YMR142C_YAL016W
ENSMUSG00000000740 (predicted) ENSMUSG00000059409	=	YMR142C_YOR014W
ENSMUSG00000000740 (predicted) ENSMUSG00000073435	=	YMR142C_YKL067W
ENSMUSG00000000740 (predicted) ENSMUSG00000031403	=	YMR142C_YLR175W
ENSMUSG00000000740 (predicted) ENSMUSG00000033308	=	YMR142C_YDL171C
ENSMUSG00000000740 (predicted) ENSMUSG00000009090	=	YDL082W_YKL135C/YMR142C_YKL135C
ENSMUSG00000000740 (predicted) ENSMUSG00000028961	=	YDL082W_YHR183W/YMR142C_YHR183W
ENSMUSG00000000740 (predicted) ENSMUSG00000027176	=	YDL082W_YMR061W
ENSMUSG00000000740 (predicted) ENSMUSG00000028587	=	YDL082W_YML065W
ENSMUSG00000000740 (predicted) ENSMUSG00000041138	=	YMR142C_YKL067W
ENSMUSG00000000740 (predicted) ENSMUSG00000004821	=	YMR142C_YAR002C-A
ENSMUSG00000000740 (predicted) ENSMUSG00000029376	=	YMR142C_YGR204W
ENSMUSG00000000740 (predicted) ENSMUSG00000048100	=	YMR142C_YML098W
ENSMUSG00000000743 (predicted) ENSMUSG00000031913	=	YKR035W-A_YPR173C
ENSMUSG00000000743 (predicted) ENSMUSG00000031242	=	YKR035W-A_YKR035W-A
ENSMUSG00000000743 (predicted) ENSMUSG00000000743	=	YKR035W-A_YKR035W-A
ENSMUSG00000000743 (predicted) ENSMUSG00000009907	=	YKR035W-A_YPR173C
ENSMUSG00000000751 (predicted) ENSMUSG00000020453	=	YAR007C_YMR037C
ENSMUSG00000000751 (predicted) ENSMUSG00000024151	=	YAR007C_YOL090W
ENSMUSG00000000751 (predicted) ENSMUSG00000022477	=	YAR007C_YLR304C
ENSMUSG00000000751 (predicted) ENSMUSG00000036241	=	YAR007C_YMR022W
ENSMUSG00000000751 (predicted) ENSMUSG00000009293	=	YAR007C_YMR022W
ENSMUSG00000000751 (predicted) ENSMUSG00000030678	=	YAR007C_YMR037C
ENSMUSG00000000751 (predicted) ENSMUSG00000017830	=	YAR007C_YIR002C
ENSMUSG00000000751 (predicted) ENSMUSG00000000751	=	YAR007C_YAR007C
ENSMUSG00000000751 (predicted) ENSMUSG00000036875	=	YAR007C_YHR164C
ENSMUSG00000000751 (predicted) ENSMUSG00000028884	=	YAR007C_YNL312W
ENSMUSG00000000751 (predicted) ENSMUSG00000020630	=	YAR007C_YMR234W
ENSMUSG00000000751 (predicted) ENSMUSG00000020870	=	YAR007C_YMR022W
ENSMUSG00000000751 (predicted) ENSMUSG00000055884	=	YAR007C_YIR002C
ENSMUSG00000000751 (predicted) ENSMUSG00000031233	=	YAR007C_YCR012W
ENSMUSG00000000751 (predicted) ENSMUSG00000040296	=	YAR007C_YIR002C
ENSMUSG00000000751 (predicted) ENSMUSG00000014850	=	YAR007C_YCR092C
ENSMUSG00000000751 (predicted) ENSMUSG00000005370	=	YAR007C_YDR097C
ENSMUSG00000000751 (predicted) ENSMUSG00000018377	=	YAR007C_YMR037C
ENSMUSG00000000751 (predicted) ENSMUSG00000026896	=	YAR007C_YIR002C
ENSMUSG00000000751 (predicted) ENSMUSG00000020152	=	YAR007C_YDL029W
ENSMUSG00000000751 (predicted) ENSMUSG00000021178	=	YAR007C_YDL007W
ENSMUSG00000000751 (predicted) ENSMUSG00000032409	=	YAR007C_YBR136W
ENSMUSG00000000751 (predicted) ENSMUSG00000030166	=	YAR007C_YML032C
ENSMUSG00000000751 (predicted) ENSMUSG00000027067	=	YAR007C_YML069W
ENSMUSG00000000751 (predicted) ENSMUSG00000042275	=	YAR007C_YNL001W
ENSMUSG00000000751 (predicted) ENSMUSG00000022401	=	YAR007C_YER078C
ENSMUSG00000000751 (predicted) ENSMUSG00000020794	=	YAR007C_YMR022W
ENSMUSG00000000751 (predicted) ENSMUSG00000019214	=	YAR007C_YMR078C
ENSMUSG00000000751 (predicted) ENSMUSG00000030079	=	YAR007C_YDR190C
ENSMUSG00000000751 (predicted) ENSMUSG00000041415	=	YAR007C_YIR002C
ENSMUSG00000000751 (predicted) ENSMUSG00000028394	=	YAR007C_YDR121W
ENSMUSG00000000751 (predicted) ENSMUSG00000006398	=	YAR007C_YGL116W
ENSMUSG00000000751 (predicted) ENSMUSG00000062070	=	YAR007C_YCR012W
ENSMUSG00000000751 (predicted) ENSMUSG00000027242	=	YAR007C_YDL156W
ENSMUSG00000000751 (predicted) ENSMUSG00000001440	=	YAR007C_YLR347C
ENSMUSG00000000751 (predicted) ENSMUSG00000020372	=	YAR007C_YMR116C
ENSMUSG00000000751 (predicted) ENSMUSG00000002109	=	YAR007C_YDL156W
ENSMUSG00000000751 (predicted) ENSMUSG00000020307	=	YAR007C_YMR022W
ENSMUSG00000000751 (predicted) ENSMUSG00000027323	=	YAR007C_YER095W
ENSMUSG00000000759 (predicted) ENSMUSG00000067283	=	YHR172W_YLL024C
ENSMUSG00000000759 (predicted) ENSMUSG00000028271	=	YHR172W_YPR086W
ENSMUSG00000000759 (predicted) ENSMUSG00000067284	=	YHR172W_YLL024C
ENSMUSG00000000759 (predicted) ENSMUSG00000021196	=	YHR172W_YGR240C
ENSMUSG00000000759 (predicted) ENSMUSG00000059814	=	YHR172W_YLL024C
ENSMUSG00000000759 (predicted) ENSMUSG00000051396	=	YHR172W_YLL024C
ENSMUSG00000000759 (predicted) ENSMUSG00000020277	=	YHR172W_YGR240C
ENSMUSG00000000759 (predicted) ENSMUSG00000033065	=	YHR172W_YGR240C
ENSMUSG00000000759 (predicted) ENSMUSG00000059970	=	YHR172W_YLL024C
ENSMUSG00000000759 (predicted) ENSMUSG00000040549	=	YHR172W_YLR045C
ENSMUSG00000000759 (predicted) ENSMUSG00000007033	=	YHR172W_YLL024C
ENSMUSG00000000759 (predicted) ENSMUSG00000015656	=	YHR172W_YLL024C
ENSMUSG00000000759 (predicted) ENSMUSG00000027263	=	YHR172W_YNL126W
ENSMUSG00000000776 (predicted) ENSMUSG00000022476	=	YDL150W_YKL144C
ENSMUSG00000000776 (predicted) ENSMUSG00000067148	=	YDL150W_YPR110C
ENSMUSG00000000776 (predicted) ENSMUSG00000033020	=	YDL150W_YPR187W
ENSMUSG00000000776 (predicted) ENSMUSG00000025280	=	YDL150W_YOR116C
ENSMUSG00000000776 (predicted) ENSMUSG00000041303	=	YDL150W_YGR047C
ENSMUSG00000000776 (predicted) ENSMUSG00000027427	=	YDL150W_YNR003C
ENSMUSG00000000776 (predicted) ENSMUSG00000032932	=	YDL150W_YDL229W
ENSMUSG00000000776 (predicted) ENSMUSG00000059970	=	YDL150W_YLL024C
ENSMUSG00000000776 (predicted) ENSMUSG00000067284	=	YDL150W_YLL024C
ENSMUSG00000000776 (predicted) ENSMUSG00000034453	=	YDL150W_YOR207C
ENSMUSG00000000776 (predicted) ENSMUSG00000051396	=	YDL150W_YLL024C
ENSMUSG00000000776 (predicted) ENSMUSG00000021018	=	YDL150W_YOR224C
ENSMUSG00000000776 (predicted) ENSMUSG00000028104	=	YDL150W_YNL151C
ENSMUSG00000000776 (predicted) ENSMUSG00000029642	=	YDL150W_YNL113W
ENSMUSG00000000776 (predicted) ENSMUSG00000025532	=	YDL150W_YJL011C
ENSMUSG00000000776 (predicted) ENSMUSG00000028099	=	YDL150W_YPR190C
ENSMUSG00000000776 (predicted) ENSMUSG00000015656	=	YDL150W_YLL024C
ENSMUSG00000000776 (predicted) ENSMUSG00000035834	=	YDL150W_YNL151C
ENSMUSG00000000776 (predicted) ENSMUSG00000067283	=	YDL150W_YLL024C
ENSMUSG00000000776 (predicted) ENSMUSG00000059814	=	YDL150W_YLL024C
ENSMUSG00000000776 (predicted) ENSMUSG00000007033	=	YDL150W_YLL024C
ENSMUSG00000000787 (predicted) ENSMUSG00000030942	=	YOR204W_YGL232W
ENSMUSG00000000787 (predicted) ENSMUSG00000025745	=	YOR204W_YDR036C
ENSMUSG00000000787 (predicted) ENSMUSG00000038335	=	YOR204W_YDL060W
ENSMUSG00000000787 (predicted) ENSMUSG00000024177	=	YOR204W_YKL067W
ENSMUSG00000000787 (predicted) ENSMUSG00000032478	=	YOR204W_YKL067W
ENSMUSG00000000787 (predicted) ENSMUSG00000052456	=	YOR204W_YDL100C
ENSMUSG00000000787 (predicted) ENSMUSG00000072664	=	YOR204W_YLR189C
ENSMUSG00000000787 (predicted) ENSMUSG00000027374	=	YOR204W_YBR251W
ENSMUSG00000000787 (predicted) ENSMUSG00000041797	=	YOR204W_YDR406W
ENSMUSG00000000787 (predicted) ENSMUSG00000054746	=	YOR204W_YDR406W
ENSMUSG00000000787 (predicted) ENSMUSG00000005610	=	YOR204W_YGR162W
ENSMUSG00000000787 (predicted) ENSMUSG00000073435	=	YOR204W_YKL067W
ENSMUSG00000000787 (predicted) ENSMUSG00000030738	=	YOR204W_YMR309C
ENSMUSG00000000787 (predicted) ENSMUSG00000050296	=	YOR204W_YDR406W
ENSMUSG00000000787 (predicted) ENSMUSG00000020857	=	YOR204W_YKL067W
ENSMUSG00000000787 (predicted) ENSMUSG00000021282	=	YOR204W_YPR041W
ENSMUSG00000000787 (predicted) ENSMUSG00000049152	=	YOR204W_YLR189C
ENSMUSG00000000787 (predicted) ENSMUSG00000021235	=	YOR204W_YGR255C
ENSMUSG00000000787 (predicted) ENSMUSG00000044749	=	YOR204W_YDR406W
ENSMUSG00000000787 (predicted) ENSMUSG00000039128	=	YOR204W_YLR215C
ENSMUSG00000000787 (predicted) ENSMUSG00000056076	=	YOR204W_YOR361C
ENSMUSG00000000787 (predicted) ENSMUSG00000030138	=	YOR204W_YPL217C
ENSMUSG00000000787 (predicted) ENSMUSG00000022853	=	YOR204W_YDR036C
ENSMUSG00000000787 (predicted) ENSMUSG00000070704	=	YOR204W_YLR189C
ENSMUSG00000000787 (predicted) ENSMUSG00000001891	=	YOR204W_YKL035W
ENSMUSG00000000787 (predicted) ENSMUSG00000020794	=	YPL119C_YMR022W
ENSMUSG00000000787 (predicted) ENSMUSG00000020899	=	YOR204W_YGR061C
ENSMUSG00000000787 (predicted) ENSMUSG00000020870	=	YPL119C_YMR022W
ENSMUSG00000000787 (predicted) ENSMUSG00000036833	=	YOR204W_YML059C
ENSMUSG00000000787 (predicted) ENSMUSG00000053898	=	YOR204W_YDR036C
ENSMUSG00000000787 (predicted) ENSMUSG00000054545	=	YOR204W_YLR189C
ENSMUSG00000000787 (predicted) ENSMUSG00000041426	=	YOR204W_YDR036C
ENSMUSG00000000787 (predicted) ENSMUSG00000028125	=	YOR204W_YDR406W
ENSMUSG00000000787 (predicted) ENSMUSG00000034254	=	YOR204W_YDL052C
ENSMUSG00000000787 (predicted) ENSMUSG00000032262	=	YOR204W_YLR372W
ENSMUSG00000000787 (predicted) ENSMUSG00000070319	=	YOR204W_YDR429C
ENSMUSG00000000787 (predicted) ENSMUSG00000062017	=	YOR204W_YDR406W
ENSMUSG00000000787 (predicted) ENSMUSG00000020307	=	YPL119C_YMR022W
ENSMUSG00000000787 (predicted) ENSMUSG00000057425	=	YOR204W_YLR189C
ENSMUSG00000000787 (predicted) ENSMUSG00000032854	=	YOR204W_YLR189C
ENSMUSG00000000787 (predicted) ENSMUSG00000028760	=	YOR204W_YGR162W
ENSMUSG00000000787 (predicted) ENSMUSG00000029017	=	YOR204W_YLR163C
ENSMUSG00000000787 (predicted) ENSMUSG00000001473	=	YOR204W_YFL037W
ENSMUSG00000000787 (predicted) ENSMUSG00000024360	=	YOR204W_YBR143C
ENSMUSG00000000787 (predicted) ENSMUSG00000045983	=	YOR204W_YGR162W
ENSMUSG00000000787 (predicted) ENSMUSG00000060679	=	YOR204W_YBR146W
ENSMUSG00000000787 (predicted) ENSMUSG00000020620	=	YOR204W_YDR406W
ENSMUSG00000000787 (predicted) ENSMUSG00000029120	=	YOR204W_YGL190C
ENSMUSG00000000787 (predicted) ENSMUSG00000062591	=	YOR204W_YFL037W
ENSMUSG00000000787 (predicted) ENSMUSG00000026575	=	YOR204W_YKL067W
ENSMUSG00000000787 (predicted) ENSMUSG00000071640	=	YOR204W_YDR164C
ENSMUSG00000000787 (predicted) ENSMUSG00000026797	=	YOR204W_YDR164C
ENSMUSG00000000787 (predicted) ENSMUSG00000024576	=	YOR204W_YPL204W
ENSMUSG00000000787 (predicted) ENSMUSG00000056900	=	YOR204W_YBR058C
ENSMUSG00000000787 (predicted) ENSMUSG00000049960	=	YOR204W_YPL013C
ENSMUSG00000000787 (predicted) ENSMUSG00000025950	=	YOR204W_YDL066W
ENSMUSG00000000787 (predicted) ENSMUSG00000027882	=	YOR204W_YDR164C
ENSMUSG00000000787 (predicted) ENSMUSG00000038279	=	YOR204W_YNL061W
ENSMUSG00000000787 (predicted) ENSMUSG00000035632	=	YOR204W_YIL038C
ENSMUSG00000000787 (predicted) ENSMUSG00000030945	=	YOR204W_YBR222C
ENSMUSG00000000787 (predicted) ENSMUSG00000071337	=	YOR204W_YNL016W
ENSMUSG00000000787 (predicted) ENSMUSG00000024571	=	YOR204W_YHR013C
ENSMUSG00000000787 (predicted) ENSMUSG00000033124	=	YOR204W_YDL149W
ENSMUSG00000000787 (predicted) ENSMUSG00000029268	=	YOR204W_YLR189C
ENSMUSG00000000787 (predicted) ENSMUSG00000021548	=	YOR204W_YPR025C
ENSMUSG00000000787 (predicted) ENSMUSG00000025162	=	YOR204W_YPL204W
ENSMUSG00000000787 (predicted) ENSMUSG00000033533	=	YOR204W_YBR222C
ENSMUSG00000000787 (predicted) ENSMUSG00000026707	=	YOR204W_YNL061W
ENSMUSG00000000787 (predicted) ENSMUSG00000035780	=	YOR204W_YLR189C
ENSMUSG00000000787 (predicted) ENSMUSG00000028861	=	YOR204W_YDR337W
ENSMUSG00000000787 (predicted) ENSMUSG00000037601	=	YOR204W_YKL067W
ENSMUSG00000000787 (predicted) ENSMUSG00000032098	=	YOR204W_YDR001C
ENSMUSG00000000787 (predicted) ENSMUSG00000015016	=	YOR204W_YBR222C
ENSMUSG00000000787 (predicted) ENSMUSG00000036752	=	YOR204W_YFL037W
ENSMUSG00000000787 (predicted) ENSMUSG00000042369	=	YOR204W_YDR429C
ENSMUSG00000000787 (predicted) ENSMUSG00000028010	=	YOR204W_YHR089C
ENSMUSG00000000787 (predicted) ENSMUSG00000022433	=	YOR204W_YPL204W
ENSMUSG00000000787 (predicted) ENSMUSG00000020537	=	YOR204W_YGR173W
ENSMUSG00000000787 (predicted) ENSMUSG00000004565	=	YOR204W_YML059C
ENSMUSG00000000787 (predicted) ENSMUSG00000025465	=	YOR204W_YDR036C
ENSMUSG00000000787 (predicted) ENSMUSG00000021696	=	YOR204W_YLR372W
ENSMUSG00000000787 (predicted) ENSMUSG00000030972	=	YOR204W_YBR222C
ENSMUSG00000000787 (predicted) ENSMUSG00000036241	=	YPL119C_YMR022W
ENSMUSG00000000787 (predicted) ENSMUSG00000035836	=	YOR204W_YLR189C
ENSMUSG00000000787 (predicted) ENSMUSG00000030935	=	YOR204W_YBR222C
ENSMUSG00000000787 (predicted) ENSMUSG00000023988	=	YOR204W_YBR247C
ENSMUSG00000000787 (predicted) ENSMUSG00000027304	=	YOR204W_YGL244W
ENSMUSG00000000787 (predicted) ENSMUSG00000028601	=	YOR204W_YDR036C
ENSMUSG00000000787 (predicted) ENSMUSG00000023846	=	YOR204W_YNL207W
ENSMUSG00000000787 (predicted) ENSMUSG00000024500	=	YOR204W_YGL190C
ENSMUSG00000000787 (predicted) ENSMUSG00000024130	=	YOR204W_YDR406W
ENSMUSG00000000787 (predicted) ENSMUSG00000045948	=	YOR204W_YNR036C
ENSMUSG00000000787 (predicted) ENSMUSG00000038295	=	YOR204W_YDL149W
ENSMUSG00000000787 (predicted) ENSMUSG00000025651	=	YOR204W_YLR163C
ENSMUSG00000000787 (predicted) ENSMUSG00000041138	=	YOR204W_YKL067W
ENSMUSG00000000787 (predicted) ENSMUSG00000041828	=	YOR204W_YDR406W
ENSMUSG00000000787 (predicted) ENSMUSG00000041220	=	YOR204W_YLR372W
ENSMUSG00000000787 (predicted) ENSMUSG00000033356	=	YOR204W_YOR243C
ENSMUSG00000000787 (predicted) ENSMUSG00000046000	=	YOR204W_YHR013C
ENSMUSG00000000787 (predicted) ENSMUSG00000018800	=	YOR204W_YDR406W
ENSMUSG00000000787 (predicted) ENSMUSG00000038754	=	YOR204W_YLR372W
ENSMUSG00000000787 (predicted) ENSMUSG00000032349	=	YOR204W_YLR372W
ENSMUSG00000000787 (predicted) ENSMUSG00000025991	=	YOR204W_YJL130C
ENSMUSG00000000787 (predicted) ENSMUSG00000026922	=	YOR204W_YDL052C
ENSMUSG00000000787 (predicted) ENSMUSG00000030846	=	YOR204W_YNL016W
ENSMUSG00000000787 (predicted) ENSMUSG00000079945	=	YOR204W_YAL043C
ENSMUSG00000000787 (predicted) ENSMUSG00000004668	=	YOR204W_YDR406W
ENSMUSG00000000787 (predicted) ENSMUSG00000019214	=	YOR204W_YMR078C
ENSMUSG00000000787 (predicted) ENSMUSG00000009293	=	YPL119C_YMR022W
ENSMUSG00000000787 (predicted) ENSMUSG00000035649	=	YOR204W_YDL175C/YOR204W_YIL079C
ENSMUSG00000000787 (predicted) ENSMUSG00000001525	=	YOR204W_YFL037W
ENSMUSG00000000787 (predicted) ENSMUSG00000032834	=	YOR204W_YCR057C
ENSMUSG00000000787 (predicted) ENSMUSG00000026944	=	YOR204W_YDR406W
ENSMUSG00000000787 (predicted) ENSMUSG00000062380	=	YOR204W_YFL037W
ENSMUSG00000000787 (predicted) ENSMUSG00000028271	=	YOR204W_YPR086W
ENSMUSG00000000787 (predicted) ENSMUSG00000057541	=	YOR204W_YOR243C
ENSMUSG00000000787 (predicted) ENSMUSG00000023118	=	YOR204W_YAL043C
ENSMUSG00000000787 (predicted) ENSMUSG00000035811	=	YOR204W_YLR189C
ENSMUSG00000000787 (predicted) ENSMUSG00000020974	=	YOR204W_YPR175W
ENSMUSG00000000787 (predicted) ENSMUSG00000016255	=	YOR204W_YFL037W
ENSMUSG00000000787 (predicted) ENSMUSG00000003848	=	YOR204W_YOR056C
ENSMUSG00000000787 (predicted) ENSMUSG00000057278	=	YOR204W_YFL017W-A
ENSMUSG00000000787 (predicted) ENSMUSG00000030042	=	YOR204W_YBR278W
ENSMUSG00000000787 (predicted) ENSMUSG00000029260	=	YOR204W_YLR189C
ENSMUSG00000000787 (predicted) ENSMUSG00000045136	=	YOR204W_YFL037W
ENSMUSG00000000787 (predicted) ENSMUSG00000021460	=	YOR204W_YDR036C
ENSMUSG00000000787 (predicted) ENSMUSG00000051900	=	YOR204W_YDR406W
ENSMUSG00000000787 (predicted) ENSMUSG00000031388	=	YOR204W_YHR013C
ENSMUSG00000000787 (predicted) ENSMUSG00000080296	=	YOR204W_YFL037W
ENSMUSG00000000787 (predicted) ENSMUSG00000015243	=	YOR204W_YDR406W
ENSMUSG00000000787 (predicted) ENSMUSG00000038429	=	YOR204W_YBR058C
ENSMUSG00000000787 (predicted) ENSMUSG00000058672	=	YOR204W_YFL037W
ENSMUSG00000000787 (predicted) ENSMUSG00000080002	=	YOR204W_YKL067W
ENSMUSG00000000787 (predicted) ENSMUSG00000021621	=	YOR204W_YIL079C/YOR204W_YDL175C
ENSMUSG00000000787 (predicted) ENSMUSG00000048916	=	YOR204W_YBR222C
ENSMUSG00000000787 (predicted) ENSMUSG00000054630	=	YOR204W_YLR189C
ENSMUSG00000000787 (predicted) ENSMUSG00000021364	=	YOR204W_YLR372W
ENSMUSG00000000787 (predicted) ENSMUSG00000061906	=	YOR204W_YLR189C
ENSMUSG00000000787 (predicted) ENSMUSG00000076435	=	YOR204W_YBR222C
ENSMUSG00000000787 (predicted) ENSMUSG00000047026	=	YOR204W_YBR222C
ENSMUSG00000000787 (predicted) ENSMUSG00000035772	=	YOR204W_YHL004W
ENSMUSG00000000787 (predicted) ENSMUSG00000035722	=	YOR204W_YDR406W
ENSMUSG00000000787 (predicted) ENSMUSG00000030541	=	YOR204W_YDL066W
ENSMUSG00000000787 (predicted) ENSMUSG00000022052	=	YOR204W_YGL190C
ENSMUSG00000000787 (predicted) ENSMUSG00000006390	=	YOR204W_YLR372W
ENSMUSG00000000787 (predicted) ENSMUSG00000045503	=	YOR204W_YJL004C
ENSMUSG00000000787 (predicted) ENSMUSG00000004626	=	YOR204W_YDR164C
ENSMUSG00000000787 (predicted) ENSMUSG00000041769	=	YOR204W_YGL190C
ENSMUSG00000000787 (predicted) ENSMUSG00000007050	=	YPL119C_YBL026W
ENSMUSG00000000787 (predicted) ENSMUSG00000024081	=	YOR204W_YDR060W
ENSMUSG00000000787 (predicted) ENSMUSG00000035984	=	YOR204W_YKL067W
ENSMUSG00000000787 (predicted) ENSMUSG00000035435	=	YOR204W_YDR406W
ENSMUSG00000000811 (predicted) ENSMUSG00000052798	=	YPL091W_YDL116W
ENSMUSG00000000811 (predicted) ENSMUSG00000020250	=	YPL091W_YPL091W
ENSMUSG00000000811 (predicted) ENSMUSG00000051396	=	YPL091W_YLL024C
ENSMUSG00000000811 (predicted) ENSMUSG00000007033	=	YPL091W_YLL024C
ENSMUSG00000000811 (predicted) ENSMUSG00000059814	=	YPL091W_YLL024C
ENSMUSG00000000811 (predicted) ENSMUSG00000075704	=	YPL091W_YPL091W
ENSMUSG00000000811 (predicted) ENSMUSG00000031584	=	YPL091W_YPL091W
ENSMUSG00000000811 (predicted) ENSMUSG00000059970	=	YPL091W_YLL024C
ENSMUSG00000000811 (predicted) ENSMUSG00000015656	=	YPL091W_YLL024C
ENSMUSG00000000811 (predicted) ENSMUSG00000067283	=	YPL091W_YLL024C
ENSMUSG00000000811 (predicted) ENSMUSG00000000811	=	YPL091W_YPL091W
ENSMUSG00000000811 (predicted) ENSMUSG00000067284	=	YPL091W_YLL024C
ENSMUSG00000000915 (predicted) ENSMUSG00000072664	=	YNL243W_YLR189C
ENSMUSG00000000915 (predicted) ENSMUSG00000059970	=	YNL243W_YLL024C
ENSMUSG00000000915 (predicted) ENSMUSG00000035783	=	YNL243W_YFL039C
ENSMUSG00000000915 (predicted) ENSMUSG00000031972	=	YNL243W_YFL039C
ENSMUSG00000000915 (predicted) ENSMUSG00000025326	=	YNL243W_YER125W
ENSMUSG00000000915 (predicted) ENSMUSG00000054545	=	YNL243W_YLR189C
ENSMUSG00000000915 (predicted) ENSMUSG00000042807	=	YNL243W_YER125W
ENSMUSG00000000915 (predicted) ENSMUSG00000034675	=	YNL243W_YCR088W
ENSMUSG00000000915 (predicted) ENSMUSG00000020669	=	YNL243W_YHR016C
ENSMUSG00000000915 (predicted) ENSMUSG00000022831	=	YNL243W_YCR088W
ENSMUSG00000000915 (predicted) ENSMUSG00000038545	=	YNL243W_YER125W
ENSMUSG00000000915 (predicted) ENSMUSG00000070704	=	YNL243W_YLR189C
ENSMUSG00000000915 (predicted) ENSMUSG00000038780	=	YNL243W_YER125W
ENSMUSG00000000915 (predicted) ENSMUSG00000031930	=	YNL243W_YER125W
ENSMUSG00000000915 (predicted) ENSMUSG00000061906	=	YNL243W_YLR189C
ENSMUSG00000000915 (predicted) ENSMUSG00000067283	=	YNL243W_YLL024C
ENSMUSG00000000915 (predicted) ENSMUSG00000062825	=	YNL243W_YFL039C
ENSMUSG00000000915 (predicted) ENSMUSG00000068614	=	YNL243W_YFL039C
ENSMUSG00000000915 (predicted) ENSMUSG00000029260	=	YNL243W_YLR189C
ENSMUSG00000000915 (predicted) ENSMUSG00000015656	=	YNL243W_YLL024C
ENSMUSG00000000915 (predicted) ENSMUSG00000055194	=	YNL243W_YFL039C
ENSMUSG00000000915 (predicted) ENSMUSG00000028465	=	YNL243W_YNL243W
ENSMUSG00000000915 (predicted) ENSMUSG00000059814	=	YNL243W_YLL024C
ENSMUSG00000000915 (predicted) ENSMUSG00000054630	=	YNL243W_YLR189C
ENSMUSG00000000915 (predicted) ENSMUSG00000046861	=	YNL243W_YER125W
ENSMUSG00000000915 (predicted) ENSMUSG00000021301	=	YNL243W_YER125W
ENSMUSG00000000915 (predicted) ENSMUSG00000029577	=	YNL243W_YER125W
ENSMUSG00000000915 (predicted) ENSMUSG00000035811	=	YNL243W_YLR189C
ENSMUSG00000000915 (predicted) ENSMUSG00000035836	=	YNL243W_YLR189C
ENSMUSG00000000915 (predicted) ENSMUSG00000027598	=	YNL243W_YER125W
ENSMUSG00000000915 (predicted) ENSMUSG00000024589	=	YNL243W_YER125W
ENSMUSG00000000915 (predicted) ENSMUSG00000032854	=	YNL243W_YLR189C
ENSMUSG00000000915 (predicted) ENSMUSG00000021039	=	YNL243W_YAL032C
ENSMUSG00000000915 (predicted) ENSMUSG00000031078	=	YNL243W_YCR088W
ENSMUSG00000000915 (predicted) ENSMUSG00000057425	=	YNL243W_YLR189C
ENSMUSG00000000915 (predicted) ENSMUSG00000052698	=	YNL243W_YNL243W
ENSMUSG00000000915 (predicted) ENSMUSG00000032216	=	YNL243W_YER125W
ENSMUSG00000000915 (predicted) ENSMUSG00000028478	=	YNL243W_YGR167W
ENSMUSG00000000915 (predicted) ENSMUSG00000035780	=	YNL243W_YLR189C
ENSMUSG00000000915 (predicted) ENSMUSG00000007033	=	YNL243W_YLL024C
ENSMUSG00000000915 (predicted) ENSMUSG00000039000	=	YNL243W_YER125W
ENSMUSG00000000915 (predicted) ENSMUSG00000080266	=	YNL243W_YFL039C
ENSMUSG00000000915 (predicted) ENSMUSG00000024732	=	YNL243W_YGL029W
ENSMUSG00000000915 (predicted) ENSMUSG00000025261	=	YNL243W_YER125W
ENSMUSG00000000915 (predicted) ENSMUSG00000020476	=	YNL243W_YCR088W
ENSMUSG00000000915 (predicted) ENSMUSG00000000915	=	YNL243W_YNL243W
ENSMUSG00000000915 (predicted) ENSMUSG00000067284	=	YNL243W_YLL024C
ENSMUSG00000000915 (predicted) ENSMUSG00000047547	=	YNL243W_YGR167W
ENSMUSG00000000915 (predicted) ENSMUSG00000041058	=	YNL243W_YER125W
ENSMUSG00000000915 (predicted) ENSMUSG00000029268	=	YNL243W_YLR189C
ENSMUSG00000000915 (predicted) ENSMUSG00000029580	=	YNL243W_YFL039C
ENSMUSG00000000915 (predicted) ENSMUSG00000049152	=	YNL243W_YLR189C
ENSMUSG00000000915 (predicted) ENSMUSG00000059430	=	YNL243W_YFL039C
ENSMUSG00000000915 (predicted) ENSMUSG00000040327	=	YNL243W_YER125W
ENSMUSG00000000915 (predicted) ENSMUSG00000018363	=	YNL243W_YER125W
ENSMUSG00000000915 (predicted) ENSMUSG00000039959	=	YNL243W_YNL243W
ENSMUSG00000000915 (predicted) ENSMUSG00000051396	=	YNL243W_YLL024C
ENSMUSG00000000934 (predicted) ENSMUSG00000019777	=	YOL006C_YNL330C
ENSMUSG00000000934 (predicted) ENSMUSG00000079963	=	YOL006C_YNL330C
ENSMUSG00000000934 (predicted) ENSMUSG00000061062	=	YOL006C_YNL330C
ENSMUSG00000000934 (predicted) ENSMUSG00000018102	=	YOL006C_YBL002W
ENSMUSG00000000934 (predicted) ENSMUSG00000064168	=	YOL006C_YBL002W
ENSMUSG00000000934 (predicted) ENSMUSG00000050799	=	YOL006C_YBL002W
ENSMUSG00000000934 (predicted) ENSMUSG00000062727	=	YOL006C_YBL002W
ENSMUSG00000000934 (predicted) ENSMUSG00000069314	=	YOL006C_YBL002W
ENSMUSG00000000934 (predicted) ENSMUSG00000028099	=	YOL006C_YPR190C
ENSMUSG00000000934 (predicted) ENSMUSG00000058385	=	YOL006C_YBL002W
ENSMUSG00000000934 (predicted) ENSMUSG00000022477	=	YOL006C_YLR304C
ENSMUSG00000000934 (predicted) ENSMUSG00000020741	=	YOL006C_YMR012W
ENSMUSG00000000934 (predicted) ENSMUSG00000042508	=	YOL006C_YBR049C
ENSMUSG00000000934 (predicted) ENSMUSG00000069307	=	YOL006C_YBL002W
ENSMUSG00000000934 (predicted) ENSMUSG00000047246	=	YOL006C_YBL002W
ENSMUSG00000000934 (predicted) ENSMUSG00000068854	=	YOL006C_YBL002W
ENSMUSG00000000934 (predicted) ENSMUSG00000069271	=	YOL006C_YBL002W
ENSMUSG00000000934 (predicted) ENSMUSG00000069303	=	YOL006C_YBL002W
ENSMUSG00000000934 (predicted) ENSMUSG00000069308	=	YOL006C_YBL002W
ENSMUSG00000000934 (predicted) ENSMUSG00000026803	=	YOL006C_YBR049C
ENSMUSG00000000934 (predicted) ENSMUSG00000050936	=	YOL006C_YBL002W
ENSMUSG00000000934 (predicted) ENSMUSG00000058189	=	YOL006C_YBL002W
ENSMUSG00000000934 (predicted) ENSMUSG00000058670	=	YOL006C_YBR049C
ENSMUSG00000000934 (predicted) ENSMUSG00000019214	=	YOL006C_YMR078C
ENSMUSG00000000934 (predicted) ENSMUSG00000028800	=	YOL006C_YNL330C
ENSMUSG00000000934 (predicted) ENSMUSG00000000934	=	YOL006C_YOL006C
ENSMUSG00000000934 (predicted) ENSMUSG00000069268	=	YOL006C_YBL002W
ENSMUSG00000000934 (predicted) ENSMUSG00000069300	=	YOL006C_YBL002W
ENSMUSG00000000934 (predicted) ENSMUSG00000022247	=	YOL006C_YOL077C
ENSMUSG00000000934 (predicted) ENSMUSG00000056895	=	YOL006C_YBL002W
ENSMUSG00000000934 (predicted) ENSMUSG00000075031	=	YOL006C_YBL002W
ENSMUSG00000000934 (predicted) ENSMUSG00000039994	=	YOL006C_YNL273W
ENSMUSG00000000934 (predicted) ENSMUSG00000070544	=	YOL006C_YOL006C
ENSMUSG00000000934 (predicted) ENSMUSG00000035726	=	YOL006C_YGL207W
ENSMUSG00000000948 (predicted) ENSMUSG00000014850	=	YER029C_YCR092C
ENSMUSG00000000948 (predicted) ENSMUSG00000015748	=	YER029C_YDR473C
ENSMUSG00000000948 (predicted) ENSMUSG00000028869	=	YER029C_YNR053C
ENSMUSG00000000948 (predicted) ENSMUSG00000026254	=	YER029C_YOL139C
ENSMUSG00000000948 (predicted) ENSMUSG00000034732	=	YER029C_YER165W
ENSMUSG00000000948 (predicted) ENSMUSG00000080056	=	YER029C_YER165W
ENSMUSG00000000948 (predicted) ENSMUSG00000040824	=	YER029C_YLR275W
ENSMUSG00000000948 (predicted) ENSMUSG00000011257	=	YER029C_YER165W
ENSMUSG00000000948 (predicted) ENSMUSG00000008373	=	YER029C_YGR091W
ENSMUSG00000000948 (predicted) ENSMUSG00000031848	=	YER029C_YER112W
ENSMUSG00000000948 (predicted) ENSMUSG00000020180	=	YER029C_YLR147C
ENSMUSG00000000948 (predicted) ENSMUSG00000020018	=	YER029C_YPR182W
ENSMUSG00000000948 (predicted) ENSMUSG00000002129	=	YER029C_YJL203W
ENSMUSG00000000948 (predicted) ENSMUSG00000019470	=	YER029C_YDR416W
ENSMUSG00000000948 (predicted) ENSMUSG00000072585	=	YER029C_YPR182W
ENSMUSG00000000948 (predicted) ENSMUSG00000042447	=	YER029C_YBL104C
ENSMUSG00000000948 (predicted) ENSMUSG00000027628	=	YER029C_YBL074C
ENSMUSG00000000948 (predicted) ENSMUSG00000022283	=	YER029C_YER165W
ENSMUSG00000000948 (predicted) ENSMUSG00000003660	=	YER029C_YER172C
ENSMUSG00000000948 (predicted) ENSMUSG00000062678	=	YER029C_YLR275W
ENSMUSG00000000948 (predicted) ENSMUSG00000020850	=	YER029C_YHR165C
ENSMUSG00000000948 (predicted) ENSMUSG00000024735	=	YER029C_YLL036C
ENSMUSG00000000948 (predicted) ENSMUSG00000079967	=	YER029C_YLR117C
ENSMUSG00000000948 (predicted) ENSMUSG00000045983	=	YER029C_YGR162W
ENSMUSG00000000948 (predicted) ENSMUSG00000079972	=	YER029C_YPR182W
ENSMUSG00000000948 (predicted) ENSMUSG00000079956	=	YER029C_YER165W
ENSMUSG00000000948 (predicted) ENSMUSG00000054582	=	YER029C_YER165W
ENSMUSG00000000948 (predicted) ENSMUSG00000057130	=	YER029C_YPR082C
ENSMUSG00000000948 (predicted) ENSMUSG00000062093	=	YER029C_YER165W
ENSMUSG00000000948 (predicted) ENSMUSG00000079614	=	YER029C_YGL100W
ENSMUSG00000000948 (predicted) ENSMUSG00000079969	=	YER029C_YLR117C
ENSMUSG00000000948 (predicted) ENSMUSG00000050667	=	YER029C_YER165W
ENSMUSG00000000948 (predicted) ENSMUSG00000046173	=	YER029C_YER165W
ENSMUSG00000000948 (predicted) ENSMUSG00000029345	=	YER029C_YLR424W
ENSMUSG00000000948 (predicted) ENSMUSG00000061479	=	YER029C_YIR009W
ENSMUSG00000000948 (predicted) ENSMUSG00000051732	=	YER029C_YER165W
ENSMUSG00000000948 (predicted) ENSMUSG00000024740	=	YER029C_YML049C
ENSMUSG00000000948 (predicted) ENSMUSG00000027998	=	YER029C_YPL151C
ENSMUSG00000000948 (predicted) ENSMUSG00000057278	=	YER029C_YFL017W-A
ENSMUSG00000000948 (predicted) ENSMUSG00000061360	=	YER029C_YPR094W
ENSMUSG00000000948 (predicted) ENSMUSG00000035597	=	YER029C_YML046W/YER029C_YDR235W
ENSMUSG00000000948 (predicted) ENSMUSG00000022774	=	YER029C_YPL178W
ENSMUSG00000000948 (predicted) ENSMUSG00000020545	=	YER029C_YPL213W
ENSMUSG00000000948 (predicted) ENSMUSG00000023932	=	YER029C_YMR213W
ENSMUSG00000000948 (predicted) ENSMUSG00000028156	=	YER029C_YOL139C
ENSMUSG00000000948 (predicted) ENSMUSG00000079904	=	YER029C_YOL139C
ENSMUSG00000000948 (predicted) ENSMUSG00000001767	=	YER029C_YLR117C
ENSMUSG00000000948 (predicted) ENSMUSG00000019738	=	YER029C_YGL070C
ENSMUSG00000000948 (predicted) ENSMUSG00000028902	=	YER029C_YDL030W
ENSMUSG00000000948 (predicted) ENSMUSG00000080055	=	YER029C_YER165W
ENSMUSG00000000948 (predicted) ENSMUSG00000071273	=	YER029C_YIR009W
ENSMUSG00000000948 (predicted) ENSMUSG00000034192	=	YER029C_YLR438C-A
ENSMUSG00000000948 (predicted) ENSMUSG00000063166	=	YER029C_YLR275W
ENSMUSG00000000948 (predicted) ENSMUSG00000028760	=	YER029C_YGR162W
ENSMUSG00000000948 (predicted) ENSMUSG00000074895	=	YER029C_YOL139C
ENSMUSG00000000948 (predicted) ENSMUSG00000032932	=	YER029C_YDL229W
ENSMUSG00000000948 (predicted) ENSMUSG00000064307	=	YER029C_YPL213W
ENSMUSG00000000948 (predicted) ENSMUSG00000002477	=	YER029C_YGR074W
ENSMUSG00000000948 (predicted) ENSMUSG00000028330	=	YER029C_YMR125W
ENSMUSG00000000948 (predicted) ENSMUSG00000025982	=	YER029C_YMR288W
ENSMUSG00000000948 (predicted) ENSMUSG00000031723	=	YER029C_YPR082C
ENSMUSG00000000948 (predicted) ENSMUSG00000007050	=	YER029C_YBL026W
ENSMUSG00000000948 (predicted) ENSMUSG00000038542	=	YER029C_YJR084W
ENSMUSG00000000948 (predicted) ENSMUSG00000005610	=	YER029C_YGR162W
ENSMUSG00000000948 (predicted) ENSMUSG00000008333	=	YER029C_YIR009W
ENSMUSG00000000948 (predicted) ENSMUSG00000024217	=	YER029C_YLR298C
ENSMUSG00000000948 (predicted) ENSMUSG00000001383	=	YER029C_YDL098C
ENSMUSG00000000948 (predicted) ENSMUSG00000020372	=	YER029C_YMR116C
ENSMUSG00000000948 (predicted) ENSMUSG00000050188	=	YER029C_YGR074W
ENSMUSG00000000948 (predicted) ENSMUSG00000033732	=	YER029C_YML049C
ENSMUSG00000000948 (predicted) ENSMUSG00000002455	=	YER029C_YBR055C
ENSMUSG00000000948 (predicted) ENSMUSG00000030512	=	YER029C_YPL213W
ENSMUSG00000000948 (predicted) ENSMUSG00000024853	=	YER029C_YMR240C
ENSMUSG00000000948 (predicted) ENSMUSG00000001056	=	YER029C_YDL208W
ENSMUSG00000000948 (predicted) ENSMUSG00000028898	=	YER029C_YHR086W
ENSMUSG00000000958 (predicted) ENSMUSG00000020048	=	YHL036W_YPL240C/YGR055W_YPL240C
ENSMUSG00000000958 (predicted) ENSMUSG00000021270	=	YHL036W_YPL240C/YGR055W_YPL240C
ENSMUSG00000000958 (predicted) ENSMUSG00000023944	=	YHL036W_YPL240C/YGR055W_YPL240C
ENSMUSG00000000958 (predicted) ENSMUSG00000058655	=	YHL036W_YPR163C
ENSMUSG00000000958 (predicted) ENSMUSG00000040731	=	YHL036W_YPR163C
ENSMUSG00000000959 (predicted) ENSMUSG00000079908	=	YER154W_YLL045C
ENSMUSG00000000959 (predicted) ENSMUSG00000054284	=	YER154W_YGL076C
ENSMUSG00000000959 (predicted) ENSMUSG00000062647	=	YER154W_YLL045C
ENSMUSG00000000959 (predicted) ENSMUSG00000067284	=	YER154W_YLL024C
ENSMUSG00000000959 (predicted) ENSMUSG00000032932	=	YER154W_YDL229W
ENSMUSG00000000959 (predicted) ENSMUSG00000050978	=	YER154W_YDR447C
ENSMUSG00000000959 (predicted) ENSMUSG00000066714	=	YER154W_YKL180W
ENSMUSG00000000959 (predicted) ENSMUSG00000072489	=	YER154W_YKL180W
ENSMUSG00000000959 (predicted) ENSMUSG00000071052	=	YER154W_YLL045C
ENSMUSG00000000959 (predicted) ENSMUSG00000064358	=	YER154W_Q0275
ENSMUSG00000000959 (predicted) ENSMUSG00000051396	=	YER154W_YLL024C
ENSMUSG00000000959 (predicted) ENSMUSG00000063986	=	YER154W_YKL180W
ENSMUSG00000000959 (predicted) ENSMUSG00000063888	=	YER154W_YGL076C
ENSMUSG00000000959 (predicted) ENSMUSG00000067274	=	YER154W_YLR340W
ENSMUSG00000000959 (predicted) ENSMUSG00000067547	=	YER154W_YGR132C
ENSMUSG00000000959 (predicted) ENSMUSG00000066452	=	YER154W_YLL045C
ENSMUSG00000000959 (predicted) ENSMUSG00000078177	=	YER154W_YLL045C
ENSMUSG00000000959 (predicted) ENSMUSG00000080014	=	YER154W_YKL180W
ENSMUSG00000000959 (predicted) ENSMUSG00000043716	=	YER154W_YGL076C
ENSMUSG00000000959 (predicted) ENSMUSG00000038845	=	YER154W_YGR132C
ENSMUSG00000000959 (predicted) ENSMUSG00000059814	=	YER154W_YLL024C
ENSMUSG00000000959 (predicted) ENSMUSG00000060499	=	YER154W_YLR075W
ENSMUSG00000000959 (predicted) ENSMUSG00000002500	=	YER154W_YOR063W
ENSMUSG00000000959 (predicted) ENSMUSG00000067283	=	YER154W_YLL024C
ENSMUSG00000000959 (predicted) ENSMUSG00000059970	=	YER154W_YLL024C
ENSMUSG00000000959 (predicted) ENSMUSG00000070289	=	YER154W_YLL045C
ENSMUSG00000000959 (predicted) ENSMUSG00000062874	=	YER154W_YLL045C
ENSMUSG00000000959 (predicted) ENSMUSG00000061787	=	YER154W_YDR447C
ENSMUSG00000000959 (predicted) ENSMUSG00000032399	=	YER154W_YBR031W
ENSMUSG00000000959 (predicted) ENSMUSG00000068262	=	YER154W_YOR063W
ENSMUSG00000000959 (predicted) ENSMUSG00000079965	=	YER154W_YLL045C
ENSMUSG00000000959 (predicted) ENSMUSG00000025922	=	YER154W_YGL076C
ENSMUSG00000000959 (predicted) ENSMUSG00000008682	=	YER154W_YLR075W
ENSMUSG00000000959 (predicted) ENSMUSG00000070778	=	YER154W_YLL045C
ENSMUSG00000000959 (predicted) ENSMUSG00000066475	=	YER154W_YKL180W
ENSMUSG00000000959 (predicted) ENSMUSG00000060036	=	YER154W_YOR063W
ENSMUSG00000000959 (predicted) ENSMUSG00000062328	=	YER154W_YKL180W
ENSMUSG00000000959 (predicted) ENSMUSG00000068579	=	YER154W_YLL045C
ENSMUSG00000000959 (predicted) ENSMUSG00000062358	=	YER154W_YLL045C
ENSMUSG00000000959 (predicted) ENSMUSG00000015656	=	YER154W_YLL024C
ENSMUSG00000000959 (predicted) ENSMUSG00000069392	=	YER154W_YKL180W
ENSMUSG00000000959 (predicted) ENSMUSG00000062758	=	YER154W_YLL045C
ENSMUSG00000000959 (predicted) ENSMUSG00000027427	=	YER154W_YNR003C
ENSMUSG00000000959 (predicted) ENSMUSG00000079925	=	YER154W_YLL045C
ENSMUSG00000000959 (predicted) ENSMUSG00000028271	=	YER154W_YPR086W
ENSMUSG00000000959 (predicted) ENSMUSG00000062424	=	YER154W_YLL045C
ENSMUSG00000000959 (predicted) ENSMUSG00000064354	=	YER154W_Q0250
ENSMUSG00000000959 (predicted) ENSMUSG00000007033	=	YER154W_YLL024C
ENSMUSG00000001036 (predicted) ENSMUSG00000014771	=	YLR206W_YOL022C
ENSMUSG00000001036 (predicted) ENSMUSG00000062078	=	YDL161W_YLR116W
ENSMUSG00000001036 (predicted) ENSMUSG00000020782	=	YLR206W_YBL106C
ENSMUSG00000001036 (predicted) ENSMUSG00000020271	=	YLR206W_YIL046W
ENSMUSG00000001036 (predicted) ENSMUSG00000051396	=	YDL161W_YLL024C/YLR206W_YLL024C
ENSMUSG00000001036 (predicted) ENSMUSG00000022829	=	YLR206W_YBL106C
ENSMUSG00000001036 (predicted) ENSMUSG00000026058	=	YDL161W_YLR116W
ENSMUSG00000001036 (predicted) ENSMUSG00000035203	=	YDL161W_YDL161W
ENSMUSG00000001036 (predicted) ENSMUSG00000028790	=	YDL161W_YLR116W
ENSMUSG00000001036 (predicted) ENSMUSG00000002635	=	YLR206W_YOL022C
ENSMUSG00000001036 (predicted) ENSMUSG00000067284	=	YDL161W_YLL024C/YLR206W_YLL024C
ENSMUSG00000001036 (predicted) ENSMUSG00000010080	=	YDL161W_YDL161W
ENSMUSG00000001036 (predicted) ENSMUSG00000007033	=	YDL161W_YLL024C/YLR206W_YLL024C
ENSMUSG00000001036 (predicted) ENSMUSG00000001036	=	YDL161W_YDL161W
ENSMUSG00000001036 (predicted) ENSMUSG00000047126	=	YDL161W_YGL206C
ENSMUSG00000001036 (predicted) ENSMUSG00000024949	=	YDL161W_YLR116W
ENSMUSG00000001036 (predicted) ENSMUSG00000022332	=	YDL161W_YLR116W
ENSMUSG00000001036 (predicted) ENSMUSG00000025217	=	YLR206W_YIL046W
ENSMUSG00000001036 (predicted) ENSMUSG00000029657	=	YDL161W_YPL106C
ENSMUSG00000001036 (predicted) ENSMUSG00000015656	=	YDL161W_YLL024C/YLR206W_YLL024C
ENSMUSG00000001036 (predicted) ENSMUSG00000019790	=	YLR206W_YBL106C
ENSMUSG00000001036 (predicted) ENSMUSG00000059814	=	YDL161W_YLL024C/YLR206W_YLL024C
ENSMUSG00000001036 (predicted) ENSMUSG00000032932	=	YDL161W_YDL229W
ENSMUSG00000001036 (predicted) ENSMUSG00000059970	=	YDL161W_YLL024C/YLR206W_YLL024C
ENSMUSG00000001036 (predicted) ENSMUSG00000067283	=	YDL161W_YLL024C/YLR206W_YLL024C
ENSMUSG00000001036 (predicted) ENSMUSG00000025757	=	YDL161W_YPL106C
ENSMUSG00000001036 (predicted) ENSMUSG00000020536	=	YLR206W_YBL106C
ENSMUSG00000001036 (predicted) ENSMUSG00000020361	=	YDL161W_YPL106C
ENSMUSG00000001036 (predicted) ENSMUSG00000050439	=	YDL161W_YDL161W
ENSMUSG00000001052 (predicted) ENSMUSG00000043716	=	YNL049C_YGL076C
ENSMUSG00000001052 (predicted) ENSMUSG00000056904	=	YNL049C_YML085C/YIL109C_YML085C
ENSMUSG00000001052 (predicted) ENSMUSG00000035325	=	YIL109C_YDL195W
ENSMUSG00000001052 (predicted) ENSMUSG00000072235	=	YNL049C_YML085C/YIL109C_YML085C
ENSMUSG00000001052 (predicted) ENSMUSG00000017132	=	YIL109C_YDR170C
ENSMUSG00000001052 (predicted) ENSMUSG00000063986	=	YNL049C_YKL180W
ENSMUSG00000001052 (predicted) ENSMUSG00000007033	=	YNL049C_YLL024C/YIL109C_YLL024C/YIL109C_YAL005C
ENSMUSG00000001052 (predicted) ENSMUSG00000051396	=	YNL049C_YLL024C/YIL109C_YAL005C/YIL109C_YLL024C
ENSMUSG00000001052 (predicted) ENSMUSG00000032513	=	YNL049C_YDR517W/YIL109C_YDR517W
ENSMUSG00000001052 (predicted) ENSMUSG00000019852	=	YIL109C_YDR170C
ENSMUSG00000001052 (predicted) ENSMUSG00000062328	=	YNL049C_YKL180W
ENSMUSG00000001052 (predicted) ENSMUSG00000025922	=	YNL049C_YGL076C
ENSMUSG00000001052 (predicted) ENSMUSG00000067702	=	YNL049C_YML085C/YIL109C_YML085C
ENSMUSG00000001052 (predicted) ENSMUSG00000031297	=	YIL109C_YGR191W
ENSMUSG00000001052 (predicted) ENSMUSG00000032399	=	YNL049C_YBR031W
ENSMUSG00000001052 (predicted) ENSMUSG00000003269	=	YIL109C_YDR170C
ENSMUSG00000001052 (predicted) ENSMUSG00000066475	=	YNL049C_YKL180W
ENSMUSG00000001052 (predicted) ENSMUSG00000025134	=	YNL049C_YDR381W
ENSMUSG00000001052 (predicted) ENSMUSG00000067851	=	YIL109C_YDR170C
ENSMUSG00000001052 (predicted) ENSMUSG00000079884	=	YIL109C_YGL200C
ENSMUSG00000001052 (predicted) ENSMUSG00000059970	=	YNL049C_YLL024C/YIL109C_YAL005C/YIL109C_YLL024C
ENSMUSG00000001052 (predicted) ENSMUSG00000024135	=	YNL049C_YGR116W
ENSMUSG00000001052 (predicted) ENSMUSG00000069072	=	YIL109C_YGR191W
ENSMUSG00000001052 (predicted) ENSMUSG00000059814	=	YNL049C_YLL024C/YIL109C_YAL005C/YIL109C_YLL024C
ENSMUSG00000001052 (predicted) ENSMUSG00000031596	=	YIL109C_YGR191W
ENSMUSG00000001052 (predicted) ENSMUSG00000008682	=	YNL049C_YLR075W
ENSMUSG00000001052 (predicted) ENSMUSG00000056076	=	YNL049C_YOR361C
ENSMUSG00000001052 (predicted) ENSMUSG00000026202	=	YNL049C_YML085C/YIL109C_YML085C
ENSMUSG00000001052 (predicted) ENSMUSG00000041313	=	YIL109C_YGR191W
ENSMUSG00000001052 (predicted) ENSMUSG00000030298	=	YIL109C_YLR208W
ENSMUSG00000001052 (predicted) ENSMUSG00000053208	=	YNL049C_YGR252W/YIL109C_YGR252W
ENSMUSG00000001052 (predicted) ENSMUSG00000054753	=	YIL109C_YGR191W
ENSMUSG00000001052 (predicted) ENSMUSG00000066714	=	YNL049C_YKL180W
ENSMUSG00000001052 (predicted) ENSMUSG00000037798	=	YNL049C_YLR180W
ENSMUSG00000001052 (predicted) ENSMUSG00000032932	=	YNL049C_YDL229W/YIL109C_YDL229W
ENSMUSG00000001052 (predicted) ENSMUSG00000020918	=	YNL049C_YGR252W/YIL109C_YGR252W
ENSMUSG00000001052 (predicted) ENSMUSG00000074582	=	YIL109C_YDR170C
ENSMUSG00000001052 (predicted) ENSMUSG00000015656	=	YNL049C_YLL024C/YIL109C_YLL024C/YIL109C_YAL005C
ENSMUSG00000001052 (predicted) ENSMUSG00000067274	=	YNL049C_YLR340W
ENSMUSG00000001052 (predicted) ENSMUSG00000018008	=	YIL109C_YDR170C
ENSMUSG00000001052 (predicted) ENSMUSG00000027879	=	YIL109C_YLR268W
ENSMUSG00000001052 (predicted) ENSMUSG00000002052	=	YNL049C_YGR116W
ENSMUSG00000001052 (predicted) ENSMUSG00000053907	=	YNL049C_YLR180W
ENSMUSG00000001052 (predicted) ENSMUSG00000027108	=	YNL049C_YBR025C
ENSMUSG00000001052 (predicted) ENSMUSG00000026924	=	YNL049C_YPL085W/YIL109C_YPL085W
ENSMUSG00000001052 (predicted) ENSMUSG00000061536	=	YIL109C_YLR268W
ENSMUSG00000001052 (predicted) ENSMUSG00000069392	=	YNL049C_YKL180W
ENSMUSG00000001052 (predicted) ENSMUSG00000029390	=	YIL109C_YGL200C
ENSMUSG00000001052 (predicted) ENSMUSG00000020986	=	YNL049C_YPR181C/YIL109C_YPR181C
ENSMUSG00000001052 (predicted) ENSMUSG00000034312	=	YIL109C_YDR170C
ENSMUSG00000001052 (predicted) ENSMUSG00000014959	=	YNL049C_YDR517W/YIL109C_YDR517W
ENSMUSG00000001052 (predicted) ENSMUSG00000021216	=	YNL049C_YML085C/YIL109C_YML085C
ENSMUSG00000001052 (predicted) ENSMUSG00000026589	=	YNL049C_YPL085W/YIL109C_YPL085W
ENSMUSG00000001052 (predicted) ENSMUSG00000067283	=	YNL049C_YLL024C/YIL109C_YLL024C/YIL109C_YAL005C
ENSMUSG00000001052 (predicted) ENSMUSG00000040797	=	YIL109C_YDR170C
ENSMUSG00000001052 (predicted) ENSMUSG00000060244	=	YNL049C_YDR381W
ENSMUSG00000001052 (predicted) ENSMUSG00000054284	=	YNL049C_YGL076C
ENSMUSG00000001052 (predicted) ENSMUSG00000080014	=	YNL049C_YKL180W
ENSMUSG00000001052 (predicted) ENSMUSG00000021248	=	YIL109C_YML012W
ENSMUSG00000001052 (predicted) ENSMUSG00000072489	=	YNL049C_YKL180W
ENSMUSG00000001052 (predicted) ENSMUSG00000074460	=	YIL109C_YGL200C
ENSMUSG00000001052 (predicted) ENSMUSG00000041115	=	YIL109C_YDR170C
ENSMUSG00000001052 (predicted) ENSMUSG00000010110	=	YNL049C_YLR026C/YIL109C_YLR026C
ENSMUSG00000001052 (predicted) ENSMUSG00000058558	=	YNL049C_YPL131W
ENSMUSG00000001052 (predicted) ENSMUSG00000006273	=	YNL049C_YBR127C
ENSMUSG00000001052 (predicted) ENSMUSG00000034473	=	YIL109C_YLR268W
ENSMUSG00000001052 (predicted) ENSMUSG00000027429	=	YNL049C_YPR181C/YIL109C_YPR181C
ENSMUSG00000001052 (predicted) ENSMUSG00000018001	=	YIL109C_YDR170C
ENSMUSG00000001052 (predicted) ENSMUSG00000060499	=	YNL049C_YLR075W
ENSMUSG00000001052 (predicted) ENSMUSG00000023004	=	YNL049C_YML085C/YIL109C_YML085C
ENSMUSG00000001052 (predicted) ENSMUSG00000024039	=	YNL049C_YGR155W/YIL109C_YGR155W
ENSMUSG00000001052 (predicted) ENSMUSG00000063888	=	YNL049C_YGL076C
ENSMUSG00000001052 (predicted) ENSMUSG00000030137	=	YNL049C_YML085C/YIL109C_YML085C
ENSMUSG00000001052 (predicted) ENSMUSG00000043091	=	YNL049C_YML085C/YIL109C_YML085C
ENSMUSG00000001052 (predicted) ENSMUSG00000067284	=	YNL049C_YLL024C/YIL109C_YLL024C/YIL109C_YAL005C
ENSMUSG00000001052 (predicted) ENSMUSG00000006269	=	YNL049C_YBR127C
ENSMUSG00000001052 (predicted) ENSMUSG00000051984	=	YIL109C_YDL195W
ENSMUSG00000001052 (predicted) ENSMUSG00000067338	=	YNL049C_YML085C/YIL109C_YML085C
ENSMUSG00000001052 (predicted) ENSMUSG00000022756	=	YIL109C_YGR191W
ENSMUSG00000001054 (predicted) ENSMUSG00000018427	=	YDR255C_YBL049W
ENSMUSG00000001054 (predicted) ENSMUSG00000039770	=	YDR255C_YBL049W
ENSMUSG00000001054 (predicted) ENSMUSG00000042675	=	YDR255C_YBL049W
ENSMUSG00000001054 (predicted) ENSMUSG00000022773	=	YDR255C_YBL049W
ENSMUSG00000001054 (predicted) ENSMUSG00000022476	=	YDR255C_YKL144C
ENSMUSG00000001054 (predicted) ENSMUSG00000038733	=	YDR255C_YCL039W
ENSMUSG00000001054 (predicted) ENSMUSG00000034059	=	YDR255C_YBL049W
ENSMUSG00000001056 (predicted) ENSMUSG00000028010	=	YDL208W_YHR089C
ENSMUSG00000001056 (predicted) ENSMUSG00000025762	=	YDL208W_YCL037C
ENSMUSG00000001056 (predicted) ENSMUSG00000067274	=	YDL208W_YLR340W
ENSMUSG00000001056 (predicted) ENSMUSG00000027628	=	YDL208W_YBL074C
ENSMUSG00000001056 (predicted) ENSMUSG00000070428	=	YDL208W_YGL030W
ENSMUSG00000001056 (predicted) ENSMUSG00000059814	=	YDL208W_YLL024C
ENSMUSG00000001056 (predicted) ENSMUSG00000080056	=	YDL208W_YER165W
ENSMUSG00000001056 (predicted) ENSMUSG00000037814	=	YDL208W_YCL037C
ENSMUSG00000001056 (predicted) ENSMUSG00000024906	=	YDL208W_YDR386W
ENSMUSG00000001056 (predicted) ENSMUSG00000079956	=	YDL208W_YER165W
ENSMUSG00000001056 (predicted) ENSMUSG00000051396	=	YDL208W_YLL024C
ENSMUSG00000001056 (predicted) ENSMUSG00000071671	=	YDL208W_YGL030W
ENSMUSG00000001056 (predicted) ENSMUSG00000022283	=	YDL208W_YER165W
ENSMUSG00000001056 (predicted) ENSMUSG00000027133	=	YDL208W_YHR072W-A
ENSMUSG00000001056 (predicted) ENSMUSG00000037331	=	YDL208W_YCL037C
ENSMUSG00000001056 (predicted) ENSMUSG00000007033	=	YDL208W_YLL024C
ENSMUSG00000001056 (predicted) ENSMUSG00000020850	=	YDL208W_YHR165C
ENSMUSG00000001056 (predicted) ENSMUSG00000014907	=	YDL208W_YNL124W
ENSMUSG00000001056 (predicted) ENSMUSG00000016409	=	YDL208W_YLR175W
ENSMUSG00000001056 (predicted) ENSMUSG00000080055	=	YDL208W_YER165W
ENSMUSG00000001056 (predicted) ENSMUSG00000062867	=	YDL208W_YML056C/YDL208W_YLR432W
ENSMUSG00000001056 (predicted) ENSMUSG00000032932	=	YDL208W_YNL209W
ENSMUSG00000001056 (predicted) ENSMUSG00000058558	=	YDL208W_YPL131W
ENSMUSG00000001056 (predicted) ENSMUSG00000032399	=	YDL208W_YDR012W/YDL208W_YBR031W
ENSMUSG00000001056 (predicted) ENSMUSG00000054582	=	YDL208W_YER165W
ENSMUSG00000001056 (predicted) ENSMUSG00000001674	=	YDL208W_YMR290C
ENSMUSG00000001056 (predicted) ENSMUSG00000046865	=	YDL208W_YDL014W
ENSMUSG00000001056 (predicted) ENSMUSG00000025047	=	YDL208W_YMR229C
ENSMUSG00000001056 (predicted) ENSMUSG00000061787	=	YDL208W_YML024W
ENSMUSG00000001056 (predicted) ENSMUSG00000047676	=	YDL208W_YGR214W
ENSMUSG00000001056 (predicted) ENSMUSG00000039660	=	YDL208W_YMR310C
ENSMUSG00000001056 (predicted) ENSMUSG00000032410	=	YDL208W_YGL173C
ENSMUSG00000001056 (predicted) ENSMUSG00000003500	=	YDL208W_YML056C/YDL208W_YLR432W
ENSMUSG00000001056 (predicted) ENSMUSG00000067125	=	YDL208W_YGL030W
ENSMUSG00000001056 (predicted) ENSMUSG00000062582	=	YDL208W_YGL030W
ENSMUSG00000001056 (predicted) ENSMUSG00000068599	=	YDL208W_YGL030W
ENSMUSG00000001056 (predicted) ENSMUSG00000060209	=	YDL208W_YGL030W
ENSMUSG00000001056 (predicted) ENSMUSG00000015656	=	YDL208W_YLL024C
ENSMUSG00000001056 (predicted) ENSMUSG00000003660	=	YDL208W_YER172C
ENSMUSG00000001056 (predicted) ENSMUSG00000022557	=	YDL208W_YMR049C
ENSMUSG00000001056 (predicted) ENSMUSG00000051732	=	YDL208W_YER165W
ENSMUSG00000001056 (predicted) ENSMUSG00000059395	=	YDL208W_YLR175W
ENSMUSG00000001056 (predicted) ENSMUSG00000011257	=	YDL208W_YER165W
ENSMUSG00000001056 (predicted) ENSMUSG00000050244	=	YDL208W_YJL109C
ENSMUSG00000001056 (predicted) ENSMUSG00000050667	=	YDL208W_YER165W
ENSMUSG00000001056 (predicted) ENSMUSG00000038299	=	YDL208W_YLR409C
ENSMUSG00000001056 (predicted) ENSMUSG00000062093	=	YDL208W_YER165W
ENSMUSG00000001056 (predicted) ENSMUSG00000039929	=	YDL208W_YKL014C
ENSMUSG00000001056 (predicted) ENSMUSG00000039148	=	YDL208W_YOR308C
ENSMUSG00000001056 (predicted) ENSMUSG00000059970	=	YDL208W_YLL024C
ENSMUSG00000001056 (predicted) ENSMUSG00000067284	=	YDL208W_YLL024C
ENSMUSG00000001056 (predicted) ENSMUSG00000051062	=	YDL208W_YDL014W
ENSMUSG00000001056 (predicted) ENSMUSG00000032518	=	YDL208W_YGR214W
ENSMUSG00000001056 (predicted) ENSMUSG00000059820	=	YDL208W_YLR175W
ENSMUSG00000001056 (predicted) ENSMUSG00000046173	=	YDL208W_YER165W
ENSMUSG00000001056 (predicted) ENSMUSG00000034732	=	YDL208W_YER165W
ENSMUSG00000001056 (predicted) ENSMUSG00000050978	=	YDL208W_YML024W
ENSMUSG00000001056 (predicted) ENSMUSG00000058600	=	YDL208W_YGL030W
ENSMUSG00000001056 (predicted) ENSMUSG00000027404	=	YDL208W_YER029C
ENSMUSG00000001056 (predicted) ENSMUSG00000031403	=	YDL208W_YLR175W
ENSMUSG00000001056 (predicted) ENSMUSG00000067283	=	YDL208W_YLL024C
ENSMUSG00000001056 (predicted) ENSMUSG00000079874	=	YDL208W_YGR214W
ENSMUSG00000001082 (predicted) ENSMUSG00000032262	=	YLL028W_YCR034W/YLL028W_YLR372W
ENSMUSG00000001082 (predicted) ENSMUSG00000037656	=	YLL028W_YBR296C
ENSMUSG00000001082 (predicted) ENSMUSG00000041220	=	YLL028W_YCR034W/YLL028W_YLR372W
ENSMUSG00000001082 (predicted) ENSMUSG00000039427	=	YLL028W_YBR110W
ENSMUSG00000001082 (predicted) ENSMUSG00000017721	=	YLL028W_YHR188C
ENSMUSG00000001082 (predicted) ENSMUSG00000027195	=	YLL028W_YBR159W
ENSMUSG00000001082 (predicted) ENSMUSG00000021364	=	YLL028W_YCR034W/YLL028W_YLR372W
ENSMUSG00000001082 (predicted) ENSMUSG00000027454	=	YLL028W_YDR013W
ENSMUSG00000001082 (predicted) ENSMUSG00000006390	=	YLL028W_YCR034W/YLL028W_YLR372W
ENSMUSG00000001082 (predicted) ENSMUSG00000033379	=	YLL028W_YHR026W
ENSMUSG00000001082 (predicted) ENSMUSG00000032180	=	YLL028W_YOR016C
ENSMUSG00000001082 (predicted) ENSMUSG00000032018	=	YLL028W_YLR056W
ENSMUSG00000001082 (predicted) ENSMUSG00000021696	=	YLL028W_YLR372W/YLL028W_YCR034W
ENSMUSG00000001082 (predicted) ENSMUSG00000032349	=	YLL028W_YLR372W/YLL028W_YCR034W
ENSMUSG00000001082 (predicted) ENSMUSG00000031604	=	YLL028W_YGR060W
ENSMUSG00000001082 (predicted) ENSMUSG00000063406	=	YLL028W_YOR016C
ENSMUSG00000001082 (predicted) ENSMUSG00000034189	=	YLL028W_YBR159W
ENSMUSG00000001082 (predicted) ENSMUSG00000033122	=	YLL028W_YBR159W
ENSMUSG00000001082 (predicted) ENSMUSG00000019802	=	YLL028W_YOR254C
ENSMUSG00000001082 (predicted) ENSMUSG00000028757	=	YLL028W_YEL002C
ENSMUSG00000001082 (predicted) ENSMUSG00000027397	=	YLL028W_YBR296C
ENSMUSG00000001082 (predicted) ENSMUSG00000038754	=	YLL028W_YCR034W/YLL028W_YLR372W
ENSMUSG00000001082 (predicted) ENSMUSG00000024121	=	YLL028W_YPL234C/YLL028W_YEL027W
ENSMUSG00000001082 (predicted) ENSMUSG00000036298	=	YLL028W_YDR497C
ENSMUSG00000001095 (predicted) ENSMUSG00000072492	=	YNR013C_YGR192C
ENSMUSG00000001095 (predicted) ENSMUSG00000045136	=	YNR013C_YFL037W
ENSMUSG00000001095 (predicted) ENSMUSG00000078142	=	YNR013C_YGR192C
ENSMUSG00000001095 (predicted) ENSMUSG00000002319	=	YCR037C_YER110C
ENSMUSG00000001095 (predicted) ENSMUSG00000069236	=	YNR013C_YGR192C
ENSMUSG00000001095 (predicted) ENSMUSG00000023004	=	YNR013C_YML085C
ENSMUSG00000001095 (predicted) ENSMUSG00000070408	=	YNR013C_YGR192C
ENSMUSG00000001095 (predicted) ENSMUSG00000014907	=	YCR037C_YNL124W/YNR013C_YNL124W
ENSMUSG00000001095 (predicted) ENSMUSG00000078308	=	YNR013C_YGR192C
ENSMUSG00000001095 (predicted) ENSMUSG00000078592	=	YNR013C_YGR192C
ENSMUSG00000001095 (predicted) ENSMUSG00000070025	=	YNR013C_YGR192C
ENSMUSG00000001095 (predicted) ENSMUSG00000078967	=	YNR013C_YGR192C
ENSMUSG00000001095 (predicted) ENSMUSG00000021216	=	YNR013C_YML085C
ENSMUSG00000001095 (predicted) ENSMUSG00000006269	=	YNR013C_YBR127C
ENSMUSG00000001095 (predicted) ENSMUSG00000063885	=	YNR013C_YGR192C
ENSMUSG00000001095 (predicted) ENSMUSG00000078573	=	YNR013C_YGR192C
ENSMUSG00000001095 (predicted) ENSMUSG00000078636	=	YNR013C_YGR192C
ENSMUSG00000001095 (predicted) ENSMUSG00000062591	=	YNR013C_YFL037W
ENSMUSG00000001095 (predicted) ENSMUSG00000070284	=	YNR013C_YDL055C
ENSMUSG00000001095 (predicted) ENSMUSG00000072235	=	YNR013C_YML085C
ENSMUSG00000001095 (predicted) ENSMUSG00000001473	=	YNR013C_YFL037W
ENSMUSG00000001095 (predicted) ENSMUSG00000070282	=	YNR013C_YGR192C
ENSMUSG00000001095 (predicted) ENSMUSG00000079558	=	YNR013C_YGR192C
ENSMUSG00000001095 (predicted) ENSMUSG00000033122	=	YNR013C_YBR159W
ENSMUSG00000001095 (predicted) ENSMUSG00000067702	=	YNR013C_YML085C
ENSMUSG00000001095 (predicted) ENSMUSG00000047676	=	YNR013C_YGR214W
ENSMUSG00000001095 (predicted) ENSMUSG00000078370	=	YNR013C_YGR192C
ENSMUSG00000001095 (predicted) ENSMUSG00000078162	=	YNR013C_YGR192C
ENSMUSG00000001095 (predicted) ENSMUSG00000006273	=	YNR013C_YBR127C
ENSMUSG00000001095 (predicted) ENSMUSG00000033021	=	YNR013C_YDL055C
ENSMUSG00000001095 (predicted) ENSMUSG00000078300	=	YNR013C_YGR192C
ENSMUSG00000001095 (predicted) ENSMUSG00000041237	=	YNR013C_YAL038W
ENSMUSG00000001095 (predicted) ENSMUSG00000070490	=	YNR013C_YGR192C
ENSMUSG00000001095 (predicted) ENSMUSG00000034189	=	YNR013C_YBR159W
ENSMUSG00000001095 (predicted) ENSMUSG00000067338	=	YNR013C_YML085C
ENSMUSG00000001095 (predicted) ENSMUSG00000078191	=	YNR013C_YGR192C
ENSMUSG00000001095 (predicted) ENSMUSG00000043091	=	YNR013C_YML085C
ENSMUSG00000001095 (predicted) ENSMUSG00000079360	=	YNR013C_YGR192C
ENSMUSG00000001095 (predicted) ENSMUSG00000026202	=	YNR013C_YML085C
ENSMUSG00000001095 (predicted) ENSMUSG00000036752	=	YNR013C_YFL037W
ENSMUSG00000001095 (predicted) ENSMUSG00000078965	=	YNR013C_YGR192C
ENSMUSG00000001095 (predicted) ENSMUSG00000032294	=	YNR013C_YAL038W
ENSMUSG00000001095 (predicted) ENSMUSG00000080155	=	YNR013C_YGR192C
ENSMUSG00000001095 (predicted) ENSMUSG00000058672	=	YNR013C_YFL037W
ENSMUSG00000001095 (predicted) ENSMUSG00000061099	=	YNR013C_YGR192C
ENSMUSG00000001095 (predicted) ENSMUSG00000016255	=	YNR013C_YFL037W
ENSMUSG00000001095 (predicted) ENSMUSG00000001525	=	YNR013C_YFL037W
ENSMUSG00000001095 (predicted) ENSMUSG00000024078	=	YJL198W_YNL313C
ENSMUSG00000001095 (predicted) ENSMUSG00000071813	=	YNR013C_YGR192C
ENSMUSG00000001095 (predicted) ENSMUSG00000027195	=	YNR013C_YBR159W
ENSMUSG00000001095 (predicted) ENSMUSG00000055676	=	YNR013C_YGR192C
ENSMUSG00000001095 (predicted) ENSMUSG00000070443	=	YNR013C_YGR192C
ENSMUSG00000001095 (predicted) ENSMUSG00000057666	=	YNR013C_YGR192C
ENSMUSG00000001095 (predicted) ENSMUSG00000062380	=	YNR013C_YFL037W
ENSMUSG00000001095 (predicted) ENSMUSG00000080303	=	YNR013C_YGR192C
ENSMUSG00000001095 (predicted) ENSMUSG00000078088	=	YNR013C_YGR192C
ENSMUSG00000001095 (predicted) ENSMUSG00000080296	=	YNR013C_YFL037W
ENSMUSG00000001095 (predicted) ENSMUSG00000032518	=	YNR013C_YGR214W
ENSMUSG00000001095 (predicted) ENSMUSG00000079501	=	YNR013C_YGR192C
ENSMUSG00000001095 (predicted) ENSMUSG00000056904	=	YNR013C_YML085C
ENSMUSG00000001095 (predicted) ENSMUSG00000079874	=	YNR013C_YGR214W
ENSMUSG00000001095 (predicted) ENSMUSG00000073212	=	YNR013C_YGR192C
ENSMUSG00000001095 (predicted) ENSMUSG00000030137	=	YNR013C_YML085C
ENSMUSG00000001120 (predicted) ENSMUSG00000032932	=	YBR233W_YDL229W
ENSMUSG00000001120 (predicted) ENSMUSG00000054582	=	YBR233W_YER165W
ENSMUSG00000001120 (predicted) ENSMUSG00000021111	=	YBR233W_YKR002W
ENSMUSG00000001120 (predicted) ENSMUSG00000051396	=	YBR233W_YLL024C
ENSMUSG00000001120 (predicted) ENSMUSG00000051732	=	YBR233W_YER165W
ENSMUSG00000001120 (predicted) ENSMUSG00000046173	=	YBR233W_YER165W
ENSMUSG00000001120 (predicted) ENSMUSG00000022283	=	YBR233W_YER165W
ENSMUSG00000001120 (predicted) ENSMUSG00000003500	=	YBR233W_YML056C
ENSMUSG00000001120 (predicted) ENSMUSG00000062093	=	YBR233W_YER165W
ENSMUSG00000001120 (predicted) ENSMUSG00000007033	=	YBR233W_YLL024C
ENSMUSG00000001120 (predicted) ENSMUSG00000060244	=	YBR233W_YDR381W
ENSMUSG00000001120 (predicted) ENSMUSG00000029657	=	YBR233W_YPL106C
ENSMUSG00000001120 (predicted) ENSMUSG00000025757	=	YBR233W_YPL106C
ENSMUSG00000001120 (predicted) ENSMUSG00000059814	=	YBR233W_YLL024C
ENSMUSG00000001120 (predicted) ENSMUSG00000025134	=	YBR233W_YDR381W
ENSMUSG00000001120 (predicted) ENSMUSG00000067284	=	YBR233W_YLL024C
ENSMUSG00000001120 (predicted) ENSMUSG00000067283	=	YBR233W_YLL024C
ENSMUSG00000001120 (predicted) ENSMUSG00000080055	=	YBR233W_YER165W
ENSMUSG00000001120 (predicted) ENSMUSG00000062867	=	YBR233W_YML056C
ENSMUSG00000001120 (predicted) ENSMUSG00000034732	=	YBR233W_YER165W
ENSMUSG00000001120 (predicted) ENSMUSG00000050667	=	YBR233W_YER165W
ENSMUSG00000001120 (predicted) ENSMUSG00000079956	=	YBR233W_YER165W
ENSMUSG00000001120 (predicted) ENSMUSG00000020273	=	YBR233W_YKR002W
ENSMUSG00000001120 (predicted) ENSMUSG00000011257	=	YBR233W_YER165W
ENSMUSG00000001120 (predicted) ENSMUSG00000020361	=	YBR233W_YPL106C
ENSMUSG00000001120 (predicted) ENSMUSG00000059970	=	YBR233W_YLL024C
ENSMUSG00000001120 (predicted) ENSMUSG00000080056	=	YBR233W_YER165W
ENSMUSG00000001120 (predicted) ENSMUSG00000074817	=	YBR233W_YKR002W
ENSMUSG00000001120 (predicted) ENSMUSG00000015656	=	YBR233W_YLL024C
ENSMUSG00000001138 (predicted) ENSMUSG00000047674	=	YOL060C_YER178W
ENSMUSG00000001138 (predicted) ENSMUSG00000066475	=	YOL060C_YKL180W
ENSMUSG00000001138 (predicted) ENSMUSG00000030137	=	YOL060C_YML085C
ENSMUSG00000001138 (predicted) ENSMUSG00000078142	=	YOL060C_YGR192C
ENSMUSG00000001138 (predicted) ENSMUSG00000070443	=	YOL060C_YGR192C
ENSMUSG00000001138 (predicted) ENSMUSG00000078573	=	YOL060C_YGR192C
ENSMUSG00000001138 (predicted) ENSMUSG00000063986	=	YOL060C_YKL180W
ENSMUSG00000001138 (predicted) ENSMUSG00000080155	=	YOL060C_YGR192C
ENSMUSG00000001138 (predicted) ENSMUSG00000043091	=	YOL060C_YML085C
ENSMUSG00000001138 (predicted) ENSMUSG00000078636	=	YOL060C_YGR192C
ENSMUSG00000001138 (predicted) ENSMUSG00000072492	=	YOL060C_YGR192C
ENSMUSG00000001138 (predicted) ENSMUSG00000026202	=	YOL060C_YML085C
ENSMUSG00000001138 (predicted) ENSMUSG00000078592	=	YOL060C_YGR192C
ENSMUSG00000001138 (predicted) ENSMUSG00000023944	=	YOL060C_YMR186W
ENSMUSG00000001138 (predicted) ENSMUSG00000078088	=	YOL060C_YGR192C
ENSMUSG00000001138 (predicted) ENSMUSG00000078967	=	YOL060C_YGR192C
ENSMUSG00000001138 (predicted) ENSMUSG00000079558	=	YOL060C_YGR192C
ENSMUSG00000001138 (predicted) ENSMUSG00000033021	=	YOL060C_YDL055C
ENSMUSG00000001138 (predicted) ENSMUSG00000070025	=	YOL060C_YGR192C
ENSMUSG00000001138 (predicted) ENSMUSG00000067283	=	YOL060C_YLL024C
ENSMUSG00000001138 (predicted) ENSMUSG00000080014	=	YOL060C_YKL180W
ENSMUSG00000001138 (predicted) ENSMUSG00000007033	=	YOL060C_YLL024C
ENSMUSG00000001138 (predicted) ENSMUSG00000066714	=	YOL060C_YKL180W
ENSMUSG00000001138 (predicted) ENSMUSG00000067702	=	YOL060C_YML085C
ENSMUSG00000001138 (predicted) ENSMUSG00000006269	=	YOL060C_YBR127C
ENSMUSG00000001138 (predicted) ENSMUSG00000070490	=	YOL060C_YGR192C
ENSMUSG00000001138 (predicted) ENSMUSG00000079501	=	YOL060C_YGR192C
ENSMUSG00000001138 (predicted) ENSMUSG00000021270	=	YOL060C_YMR186W
ENSMUSG00000001138 (predicted) ENSMUSG00000067284	=	YOL060C_YLL024C
ENSMUSG00000001138 (predicted) ENSMUSG00000063885	=	YOL060C_YGR192C
ENSMUSG00000001138 (predicted) ENSMUSG00000067338	=	YOL060C_YML085C
ENSMUSG00000001138 (predicted) ENSMUSG00000061099	=	YOL060C_YGR192C
ENSMUSG00000001138 (predicted) ENSMUSG00000002319	=	YOL060C_YER110C
ENSMUSG00000001138 (predicted) ENSMUSG00000031299	=	YOL060C_YER178W
ENSMUSG00000001138 (predicted) ENSMUSG00000032932	=	YOL060C_YDL229W
ENSMUSG00000001138 (predicted) ENSMUSG00000029657	=	YOL060C_YPL106C
ENSMUSG00000001138 (predicted) ENSMUSG00000059814	=	YOL060C_YLL024C
ENSMUSG00000001138 (predicted) ENSMUSG00000072489	=	YOL060C_YKL180W
ENSMUSG00000001138 (predicted) ENSMUSG00000079360	=	YOL060C_YGR192C
ENSMUSG00000001138 (predicted) ENSMUSG00000015656	=	YOL060C_YLL024C
ENSMUSG00000001138 (predicted) ENSMUSG00000025757	=	YOL060C_YPL106C
ENSMUSG00000001138 (predicted) ENSMUSG00000020048	=	YOL060C_YMR186W
ENSMUSG00000001138 (predicted) ENSMUSG00000072235	=	YOL060C_YML085C
ENSMUSG00000001138 (predicted) ENSMUSG00000023456	=	YOL060C_YDR050C
ENSMUSG00000001138 (predicted) ENSMUSG00000078370	=	YOL060C_YGR192C
ENSMUSG00000001138 (predicted) ENSMUSG00000055676	=	YOL060C_YGR192C
ENSMUSG00000001138 (predicted) ENSMUSG00000070408	=	YOL060C_YGR192C
ENSMUSG00000001138 (predicted) ENSMUSG00000008682	=	YOL060C_YLR075W
ENSMUSG00000001138 (predicted) ENSMUSG00000061904	=	YOL060C_YJR077C
ENSMUSG00000001138 (predicted) ENSMUSG00000078308	=	YOL060C_YGR192C
ENSMUSG00000001138 (predicted) ENSMUSG00000032263	=	YOL060C_YBR221C
ENSMUSG00000001138 (predicted) ENSMUSG00000060499	=	YOL060C_YLR075W
ENSMUSG00000001138 (predicted) ENSMUSG00000078965	=	YOL060C_YGR192C
ENSMUSG00000001138 (predicted) ENSMUSG00000078162	=	YOL060C_YGR192C
ENSMUSG00000001138 (predicted) ENSMUSG00000079874	=	YOL060C_YGR214W
ENSMUSG00000001138 (predicted) ENSMUSG00000056904	=	YOL060C_YML085C
ENSMUSG00000001138 (predicted) ENSMUSG00000078191	=	YOL060C_YGR192C
ENSMUSG00000001138 (predicted) ENSMUSG00000047676	=	YOL060C_YGR214W
ENSMUSG00000001138 (predicted) ENSMUSG00000071813	=	YOL060C_YGR192C
ENSMUSG00000001138 (predicted) ENSMUSG00000006273	=	YOL060C_YBR127C
ENSMUSG00000001138 (predicted) ENSMUSG00000021748	=	YOL060C_YBR221C
ENSMUSG00000001138 (predicted) ENSMUSG00000069392	=	YOL060C_YKL180W
ENSMUSG00000001138 (predicted) ENSMUSG00000051396	=	YOL060C_YLL024C
ENSMUSG00000001138 (predicted) ENSMUSG00000057666	=	YOL060C_YGR192C
ENSMUSG00000001138 (predicted) ENSMUSG00000021216	=	YOL060C_YML085C
ENSMUSG00000001138 (predicted) ENSMUSG00000070282	=	YOL060C_YGR192C
ENSMUSG00000001138 (predicted) ENSMUSG00000070284	=	YOL060C_YDL055C
ENSMUSG00000001138 (predicted) ENSMUSG00000020361	=	YOL060C_YPL106C
ENSMUSG00000001138 (predicted) ENSMUSG00000080303	=	YOL060C_YGR192C
ENSMUSG00000001138 (predicted) ENSMUSG00000062328	=	YOL060C_YKL180W
ENSMUSG00000001138 (predicted) ENSMUSG00000073212	=	YOL060C_YGR192C
ENSMUSG00000001138 (predicted) ENSMUSG00000032518	=	YOL060C_YGR214W
ENSMUSG00000001138 (predicted) ENSMUSG00000059970	=	YOL060C_YLL024C
ENSMUSG00000001138 (predicted) ENSMUSG00000069236	=	YOL060C_YGR192C
ENSMUSG00000001138 (predicted) ENSMUSG00000026864	=	YOL060C_YJL034W
ENSMUSG00000001138 (predicted) ENSMUSG00000023004	=	YOL060C_YML085C
ENSMUSG00000001138 (predicted) ENSMUSG00000078300	=	YOL060C_YGR192C
ENSMUSG00000001143 (predicted) ENSMUSG00000078300	=	YFL048C_YGR192C
ENSMUSG00000001143 (predicted) ENSMUSG00000078636	=	YFL048C_YGR192C
ENSMUSG00000001143 (predicted) ENSMUSG00000041220	=	YFL048C_YCR034W/YFL048C_YLR372W
ENSMUSG00000001143 (predicted) ENSMUSG00000021364	=	YFL048C_YCR034W/YFL048C_YLR372W
ENSMUSG00000001143 (predicted) ENSMUSG00000043252	=	YLR080W_YKR088C
ENSMUSG00000001143 (predicted) ENSMUSG00000064193	=	YFL048C_YHR174W
ENSMUSG00000001143 (predicted) ENSMUSG00000041891	=	YLR080W_YFL048C
ENSMUSG00000001143 (predicted) ENSMUSG00000073212	=	YFL048C_YGR192C
ENSMUSG00000001143 (predicted) ENSMUSG00000070443	=	YFL048C_YGR192C
ENSMUSG00000001143 (predicted) ENSMUSG00000078191	=	YFL048C_YGR192C
ENSMUSG00000001143 (predicted) ENSMUSG00000045019	=	YFL048C_YBR183W
ENSMUSG00000001143 (predicted) ENSMUSG00000079360	=	YFL048C_YGR192C
ENSMUSG00000001143 (predicted) ENSMUSG00000006390	=	YFL048C_YCR034W/YFL048C_YLR372W
ENSMUSG00000001143 (predicted) ENSMUSG00000069236	=	YFL048C_YGR192C
ENSMUSG00000001143 (predicted) ENSMUSG00000004267	=	YFL048C_YHR174W
ENSMUSG00000001143 (predicted) ENSMUSG00000060600	=	YFL048C_YHR174W
ENSMUSG00000001143 (predicted) ENSMUSG00000063524	=	YFL048C_YHR174W
ENSMUSG00000001143 (predicted) ENSMUSG00000033122	=	YLR080W_YBR159W/YFL048C_YBR159W
ENSMUSG00000001143 (predicted) ENSMUSG00000020475	=	YFL048C_YKL152C
ENSMUSG00000001143 (predicted) ENSMUSG00000032262	=	YFL048C_YCR034W/YFL048C_YLR372W
ENSMUSG00000001143 (predicted) ENSMUSG00000071813	=	YFL048C_YGR192C
ENSMUSG00000001143 (predicted) ENSMUSG00000032458	=	YFL048C_YGL137W
ENSMUSG00000001143 (predicted) ENSMUSG00000078142	=	YFL048C_YGR192C
ENSMUSG00000001143 (predicted) ENSMUSG00000011752	=	YFL048C_YKL152C
ENSMUSG00000001143 (predicted) ENSMUSG00000080155	=	YFL048C_YGR192C
ENSMUSG00000001143 (predicted) ENSMUSG00000070282	=	YFL048C_YGR192C
ENSMUSG00000001143 (predicted) ENSMUSG00000021484	=	YLR080W_YFL048C
ENSMUSG00000001143 (predicted) ENSMUSG00000055676	=	YFL048C_YGR192C
ENSMUSG00000001143 (predicted) ENSMUSG00000070025	=	YFL048C_YGR192C
ENSMUSG00000001143 (predicted) ENSMUSG00000072492	=	YFL048C_YGR192C
ENSMUSG00000001143 (predicted) ENSMUSG00000070490	=	YFL048C_YGR192C
ENSMUSG00000001143 (predicted) ENSMUSG00000034189	=	YLR080W_YBR159W/YFL048C_YBR159W
ENSMUSG00000001143 (predicted) ENSMUSG00000078370	=	YFL048C_YGR192C
ENSMUSG00000001143 (predicted) ENSMUSG00000078308	=	YFL048C_YGR192C
ENSMUSG00000001143 (predicted) ENSMUSG00000032349	=	YFL048C_YLR372W/YFL048C_YCR034W
ENSMUSG00000001143 (predicted) ENSMUSG00000032496	=	YFL048C_YKL154W
ENSMUSG00000001143 (predicted) ENSMUSG00000038754	=	YFL048C_YCR034W/YFL048C_YLR372W
ENSMUSG00000001143 (predicted) ENSMUSG00000032554	=	YFL048C_YKL154W
ENSMUSG00000001143 (predicted) ENSMUSG00000021696	=	YFL048C_YLR372W/YFL048C_YCR034W
ENSMUSG00000001143 (predicted) ENSMUSG00000061099	=	YFL048C_YGR192C
ENSMUSG00000001143 (predicted) ENSMUSG00000026553	=	YFL048C_YDL145C
ENSMUSG00000001143 (predicted) ENSMUSG00000032553	=	YFL048C_YKL154W
ENSMUSG00000001143 (predicted) ENSMUSG00000063885	=	YFL048C_YGR192C
ENSMUSG00000001143 (predicted) ENSMUSG00000079501	=	YFL048C_YGR192C
ENSMUSG00000001143 (predicted) ENSMUSG00000031233	=	YFL048C_YCR012W
ENSMUSG00000001143 (predicted) ENSMUSG00000027195	=	YLR080W_YBR159W/YFL048C_YBR159W
ENSMUSG00000001143 (predicted) ENSMUSG00000078592	=	YFL048C_YGR192C
ENSMUSG00000001143 (predicted) ENSMUSG00000033688	=	YFL048C_YKL154W
ENSMUSG00000001143 (predicted) ENSMUSG00000078967	=	YFL048C_YGR192C
ENSMUSG00000001143 (predicted) ENSMUSG00000038871	=	YFL048C_YKL152C
ENSMUSG00000001143 (predicted) ENSMUSG00000078573	=	YFL048C_YGR192C
ENSMUSG00000001143 (predicted) ENSMUSG00000079558	=	YFL048C_YGR192C
ENSMUSG00000001143 (predicted) ENSMUSG00000022780	=	YFL048C_YKL154W
ENSMUSG00000001143 (predicted) ENSMUSG00000020372	=	YFL048C_YMR116C
ENSMUSG00000001143 (predicted) ENSMUSG00000059040	=	YFL048C_YHR174W
ENSMUSG00000001143 (predicted) ENSMUSG00000078162	=	YFL048C_YGR192C
ENSMUSG00000001143 (predicted) ENSMUSG00000078965	=	YFL048C_YGR192C
ENSMUSG00000001143 (predicted) ENSMUSG00000070408	=	YFL048C_YGR192C
ENSMUSG00000001143 (predicted) ENSMUSG00000030760	=	YFL048C_YBR183W
ENSMUSG00000001143 (predicted) ENSMUSG00000078088	=	YFL048C_YGR192C
ENSMUSG00000001143 (predicted) ENSMUSG00000056271	=	YLR080W_YFL048C
ENSMUSG00000001143 (predicted) ENSMUSG00000038007	=	YFL048C_YBR183W
ENSMUSG00000001143 (predicted) ENSMUSG00000001143	=	YLR080W_YFL048C
ENSMUSG00000001143 (predicted) ENSMUSG00000057666	=	YFL048C_YGR192C
ENSMUSG00000001143 (predicted) ENSMUSG00000080303	=	YFL048C_YGR192C
ENSMUSG00000001143 (predicted) ENSMUSG00000062070	=	YFL048C_YCR012W
ENSMUSG00000001150 (predicted) ENSMUSG00000038542	=	YDR159W_YOL072W
ENSMUSG00000001150 (predicted) ENSMUSG00000021537	=	YDR159W_YOR257W
ENSMUSG00000001173 (predicted) ENSMUSG00000021771	=	YNL106C_YNL055C
ENSMUSG00000001173 (predicted) ENSMUSG00000024908	=	YNL106C_YKR028W
ENSMUSG00000001173 (predicted) ENSMUSG00000036561	=	YNL106C_YKR028W
ENSMUSG00000001173 (predicted) ENSMUSG00000020402	=	YNL106C_YNL055C
ENSMUSG00000001173 (predicted) ENSMUSG00000039197	=	YNL106C_YJR105W
ENSMUSG00000001173 (predicted) ENSMUSG00000036241	=	YNL106C_YMR022W
ENSMUSG00000001173 (predicted) ENSMUSG00000008892	=	YNL106C_YNL055C
ENSMUSG00000001173 (predicted) ENSMUSG00000034675	=	YNL106C_YCR088W
ENSMUSG00000001173 (predicted) ENSMUSG00000020794	=	YNL106C_YMR022W
ENSMUSG00000001173 (predicted) ENSMUSG00000022831	=	YNL106C_YCR088W
ENSMUSG00000001173 (predicted) ENSMUSG00000031078	=	YNL106C_YCR088W
ENSMUSG00000001173 (predicted) ENSMUSG00000037296	=	YOR109W_YJL124C
ENSMUSG00000001173 (predicted) ENSMUSG00000044155	=	YOR109W_YJL124C
ENSMUSG00000001173 (predicted) ENSMUSG00000020870	=	YNL106C_YMR022W
ENSMUSG00000001173 (predicted) ENSMUSG00000020307	=	YNL106C_YMR022W
ENSMUSG00000001173 (predicted) ENSMUSG00000052296	=	YNL106C_YKR028W
ENSMUSG00000001173 (predicted) ENSMUSG00000020476	=	YNL106C_YCR088W
ENSMUSG00000001173 (predicted) ENSMUSG00000009293	=	YNL106C_YMR022W
ENSMUSG00000001173 (predicted) ENSMUSG00000031913	=	YNL106C_YPR173C
ENSMUSG00000001173 (predicted) ENSMUSG00000009907	=	YNL106C_YPR173C
ENSMUSG00000001211 (predicted) ENSMUSG00000053398	=	YBR042C_YER081W
ENSMUSG00000001211 (predicted) ENSMUSG00000063514	=	YBR042C_YER081W
ENSMUSG00000001211 (predicted) ENSMUSG00000037318	=	YBR042C_YHR115C
ENSMUSG00000001248 (predicted) ENSMUSG00000020048	=	YHR080C_YMR186W
ENSMUSG00000001248 (predicted) ENSMUSG00000079056	=	YFL042C_YDR373W
ENSMUSG00000001248 (predicted) ENSMUSG00000073159	=	YFL042C_YDR373W
ENSMUSG00000001248 (predicted) ENSMUSG00000054459	=	YFL042C_YDR373W
ENSMUSG00000001248 (predicted) ENSMUSG00000028271	=	YFL042C_YPR086W
ENSMUSG00000001248 (predicted) ENSMUSG00000007033	=	YHR080C_YAL005C
ENSMUSG00000001248 (predicted) ENSMUSG00000059229	=	YFL042C_YDR373W
ENSMUSG00000001248 (predicted) ENSMUSG00000073171	=	YFL042C_YDR373W
ENSMUSG00000001248 (predicted) ENSMUSG00000080211	=	YFL042C_YDR373W
ENSMUSG00000001248 (predicted) ENSMUSG00000073185	=	YFL042C_YDR373W
ENSMUSG00000001248 (predicted) ENSMUSG00000025221	=	YFL042C_YDR373W
ENSMUSG00000001248 (predicted) ENSMUSG00000015656	=	YHR080C_YAL005C
ENSMUSG00000001248 (predicted) ENSMUSG00000073157	=	YFL042C_YDR373W
ENSMUSG00000001248 (predicted) ENSMUSG00000021270	=	YHR080C_YMR186W
ENSMUSG00000001248 (predicted) ENSMUSG00000067284	=	YHR080C_YAL005C
ENSMUSG00000001248 (predicted) ENSMUSG00000073169	=	YFL042C_YDR373W
ENSMUSG00000001248 (predicted) ENSMUSG00000028785	=	YFL042C_YDR373W
ENSMUSG00000001248 (predicted) ENSMUSG00000042814	=	YDR326C_YER007C-A
ENSMUSG00000001248 (predicted) ENSMUSG00000020907	=	YFL042C_YDR373W
ENSMUSG00000001248 (predicted) ENSMUSG00000023979	=	YFL042C_YDR373W
ENSMUSG00000001248 (predicted) ENSMUSG00000067283	=	YHR080C_YAL005C
ENSMUSG00000001248 (predicted) ENSMUSG00000067148	=	YFL042C_YPR110C
[truncated: 94,449 more rows]
