# Supplementary material for: Building and analyzing protein interactome networks by cross-species comparisons
Source: BMC Syst Biol. 2010 Mar 30;4:36. doi: 10.1186/1752-0509-4-36 (PMC2859380; doi:10.1186/1752-0509-4-36)
Supplement: Additional file 7 — Zip Mmus. A zipped folder containing files formatted for use in Cytoscape listed in Supplemental Table 3. These files are for Mus musculus proteins. [file 1752-0509-4-36-S7.ZIP › mmus/mmus_scer_SpeciesSpeciesScore.eda]

mmus_scer_SpeciesSpeciesScore.eda
ENSMUSG00000000001 (known) ENSMUSG00000029064	=	2.0
ENSMUSG00000000001 (predicted) ENSMUSG00000030228	=	1.00
ENSMUSG00000000001 (predicted) ENSMUSG00000058838	=	1.00
ENSMUSG00000000001 (predicted) ENSMUSG00000000001	=	2.65
ENSMUSG00000000001 (predicted) ENSMUSG00000067283	=	2.80
ENSMUSG00000000001 (predicted) ENSMUSG00000027536	=	1.00
ENSMUSG00000000001 (predicted) ENSMUSG00000049999	=	1.00
ENSMUSG00000000001 (predicted) ENSMUSG00000067279	=	1.00
ENSMUSG00000000001 (predicted) ENSMUSG00000027665	=	1.00
ENSMUSG00000000001 (predicted) ENSMUSG00000034781	=	2.82
ENSMUSG00000000001 (predicted) ENSMUSG00000032518	=	0.91
ENSMUSG00000000001 (predicted) ENSMUSG00000032422	=	1.00
ENSMUSG00000000001 (predicted) ENSMUSG00000029713	=	1.00
ENSMUSG00000000001 (predicted) ENSMUSG00000027406	=	0.91
ENSMUSG00000000001 (predicted) ENSMUSG00000059814	=	2.82
ENSMUSG00000000001 (predicted) ENSMUSG00000002010	=	0.91
ENSMUSG00000000001 (predicted) ENSMUSG00000039936	=	1.00
ENSMUSG00000000001 (predicted) ENSMUSG00000057614	=	2.63
ENSMUSG00000000001 (predicted) ENSMUSG00000009108	=	2.74
ENSMUSG00000000001 (predicted) ENSMUSG00000032462	=	1.00
ENSMUSG00000000001 (predicted) ENSMUSG00000034837	=	2.74
ENSMUSG00000000001 (predicted) ENSMUSG00000031748	=	2.61
ENSMUSG00000000001 (predicted) ENSMUSG00000020611	=	2.80
ENSMUSG00000000001 (predicted) ENSMUSG00000020573	=	1.00
ENSMUSG00000000001 (predicted) ENSMUSG00000020460	=	1.00
ENSMUSG00000000001 (predicted) ENSMUSG00000042717	=	1.00
ENSMUSG00000000001 (predicted) ENSMUSG00000030660	=	1.00
ENSMUSG00000000001 (predicted) ENSMUSG00000051396	=	2.77
ENSMUSG00000000001 (predicted) ENSMUSG00000026447	=	1.00
ENSMUSG00000000001 (predicted) ENSMUSG00000032571	=	1.00
ENSMUSG00000000001 (predicted) ENSMUSG00000049815	=	1.00
ENSMUSG00000000001 (predicted) ENSMUSG00000020590	=	1.00
ENSMUSG00000000001 (predicted) ENSMUSG00000038467	=	1.00
ENSMUSG00000000001 (predicted) ENSMUSG00000034792	=	2.77
ENSMUSG00000000001 (predicted) ENSMUSG00000024639	=	2.78
ENSMUSG00000000001 (predicted) ENSMUSG00000026615	=	0.91
ENSMUSG00000000001 (predicted) ENSMUSG00000015656	=	2.82
ENSMUSG00000000001 (predicted) ENSMUSG00000032562	=	2.65
ENSMUSG00000000001 (predicted) ENSMUSG00000047676	=	0.91
ENSMUSG00000000001 (predicted) ENSMUSG00000079874	=	0.91
ENSMUSG00000000001 (predicted) ENSMUSG00000027669	=	1.00
ENSMUSG00000000001 (predicted) ENSMUSG00000040009	=	2.73
ENSMUSG00000000001 (predicted) ENSMUSG00000031993	=	1.00
ENSMUSG00000000001 (predicted) ENSMUSG00000023439	=	1.00
ENSMUSG00000000001 (predicted) ENSMUSG00000034088	=	1.00
ENSMUSG00000000001 (predicted) ENSMUSG00000032192	=	1.00
ENSMUSG00000000001 (predicted) ENSMUSG00000059970	=	2.79
ENSMUSG00000000001 (predicted) ENSMUSG00000052456	=	1.00
ENSMUSG00000000001 (predicted) ENSMUSG00000027523	=	2.82
ENSMUSG00000000001 (predicted) ENSMUSG00000024697	=	2.82
ENSMUSG00000000001 (predicted) ENSMUSG00000014907	=	0.91
ENSMUSG00000000001 (predicted) ENSMUSG00000034190	=	1.00
ENSMUSG00000000001 (predicted) ENSMUSG00000038291	=	1.00
ENSMUSG00000000001 (predicted) ENSMUSG00000032932	=	0.91
ENSMUSG00000000001 (predicted) ENSMUSG00000046794	=	1.00
ENSMUSG00000000001 (predicted) ENSMUSG00000024524	=	2.79
ENSMUSG00000000001 (predicted) ENSMUSG00000062791	=	1.00
ENSMUSG00000000001 (predicted) ENSMUSG00000000149	=	2.72
ENSMUSG00000000001 (predicted) ENSMUSG00000033628	=	1.00
ENSMUSG00000000001 (predicted) ENSMUSG00000007033	=	2.80
ENSMUSG00000000001 (predicted) ENSMUSG00000061869	=	1.00
ENSMUSG00000000001 (predicted) ENSMUSG00000067284	=	2.80
ENSMUSG00000000001 (predicted) ENSMUSG00000028777	=	2.69
ENSMUSG00000000028 (known) ENSMUSG00000026355	=	2.0
ENSMUSG00000000028 (known) ENSMUSG00000041859	=	2.0
ENSMUSG00000000028 (known) ENSMUSG00000029730	=	2.0
ENSMUSG00000000028 (predicted) ENSMUSG00000080055	=	1.00
ENSMUSG00000000028 (predicted) ENSMUSG00000032932	=	1.00
ENSMUSG00000000028 (predicted) ENSMUSG00000059970	=	0.99
ENSMUSG00000000028 (predicted) ENSMUSG00000045136	=	1.00
ENSMUSG00000000028 (predicted) ENSMUSG00000028800	=	1.00
ENSMUSG00000000028 (predicted) ENSMUSG00000070284	=	1.00
ENSMUSG00000000028 (predicted) ENSMUSG00000016255	=	1.00
ENSMUSG00000000028 (predicted) ENSMUSG00000000028	=	1.00
ENSMUSG00000000028 (predicted) ENSMUSG00000062591	=	1.00
ENSMUSG00000000028 (predicted) ENSMUSG00000026669	=	1.00
ENSMUSG00000000028 (predicted) ENSMUSG00000022283	=	1.00
ENSMUSG00000000028 (predicted) ENSMUSG00000011257	=	1.00
ENSMUSG00000000028 (predicted) ENSMUSG00000005410	=	1.00
ENSMUSG00000000028 (predicted) ENSMUSG00000058672	=	1.00
ENSMUSG00000000028 (predicted) ENSMUSG00000031622	=	1.00
ENSMUSG00000000028 (predicted) ENSMUSG00000042557	=	1.00
ENSMUSG00000000028 (predicted) ENSMUSG00000019777	=	1.00
ENSMUSG00000000028 (predicted) ENSMUSG00000039994	=	1.00
ENSMUSG00000000028 (predicted) ENSMUSG00000001473	=	1.00
ENSMUSG00000000028 (predicted) ENSMUSG00000050667	=	1.00
ENSMUSG00000000028 (predicted) ENSMUSG00000001525	=	1.00
ENSMUSG00000000028 (predicted) ENSMUSG00000002870	=	1.00
ENSMUSG00000000028 (predicted) ENSMUSG00000006273	=	1.00
ENSMUSG00000000028 (predicted) ENSMUSG00000051732	=	1.00
ENSMUSG00000000028 (predicted) ENSMUSG00000067284	=	0.99
ENSMUSG00000000028 (predicted) ENSMUSG00000062380	=	1.00
ENSMUSG00000000028 (predicted) ENSMUSG00000051396	=	0.97
ENSMUSG00000000028 (predicted) ENSMUSG00000067283	=	0.99
ENSMUSG00000000028 (predicted) ENSMUSG00000036752	=	1.00
ENSMUSG00000000028 (predicted) ENSMUSG00000015656	=	1.00
ENSMUSG00000000028 (predicted) ENSMUSG00000059814	=	1.00
ENSMUSG00000000028 (predicted) ENSMUSG00000034732	=	1.00
ENSMUSG00000000028 (predicted) ENSMUSG00000046173	=	1.00
ENSMUSG00000000028 (predicted) ENSMUSG00000079963	=	1.00
ENSMUSG00000000028 (predicted) ENSMUSG00000079956	=	1.00
ENSMUSG00000000028 (predicted) ENSMUSG00000054582	=	1.00
ENSMUSG00000000028 (predicted) ENSMUSG00000080296	=	1.00
ENSMUSG00000000028 (predicted) ENSMUSG00000061062	=	1.00
ENSMUSG00000000028 (predicted) ENSMUSG00000080056	=	1.00
ENSMUSG00000000028 (predicted) ENSMUSG00000062093	=	1.00
ENSMUSG00000000028 (predicted) ENSMUSG00000006269	=	1.00
ENSMUSG00000000028 (predicted) ENSMUSG00000033021	=	1.00
ENSMUSG00000000028 (predicted) ENSMUSG00000007033	=	0.99
ENSMUSG00000000028 (predicted) ENSMUSG00000025991	=	1.00
ENSMUSG00000000056 (predicted) ENSMUSG00000015656	=	1.00
ENSMUSG00000000056 (predicted) ENSMUSG00000003662	=	1.00
ENSMUSG00000000056 (predicted) ENSMUSG00000026864	=	1.00
ENSMUSG00000000056 (predicted) ENSMUSG00000007033	=	0.99
ENSMUSG00000000056 (predicted) ENSMUSG00000067284	=	0.99
ENSMUSG00000000056 (predicted) ENSMUSG00000051396	=	0.97
ENSMUSG00000000056 (predicted) ENSMUSG00000067283	=	0.99
ENSMUSG00000000056 (predicted) ENSMUSG00000031879	=	1.00
ENSMUSG00000000056 (predicted) ENSMUSG00000059970	=	0.99
ENSMUSG00000000056 (predicted) ENSMUSG00000059814	=	1.00
ENSMUSG00000000056 (predicted) ENSMUSG00000032381	=	1.00
ENSMUSG00000000056 (predicted) ENSMUSG00000032932	=	1.00
ENSMUSG00000000088 (predicted) ENSMUSG00000036241	=	1.00
ENSMUSG00000000088 (predicted) ENSMUSG00000026707	=	1.00
ENSMUSG00000000088 (predicted) ENSMUSG00000020307	=	1.00
ENSMUSG00000000088 (predicted) ENSMUSG00000009293	=	1.00
ENSMUSG00000000088 (predicted) ENSMUSG00000038279	=	1.00
ENSMUSG00000000088 (predicted) ENSMUSG00000020794	=	1.00
ENSMUSG00000000088 (predicted) ENSMUSG00000020870	=	1.00
ENSMUSG00000000134 (predicted) ENSMUSG00000003868	=	1.00
ENSMUSG00000000134 (predicted) ENSMUSG00000052429	=	1.00
ENSMUSG00000000134 (predicted) ENSMUSG00000028452	=	1.00
ENSMUSG00000000134 (predicted) ENSMUSG00000030350	=	1.00
ENSMUSG00000000134 (predicted) ENSMUSG00000041895	=	1.00
ENSMUSG00000000134 (predicted) ENSMUSG00000023944	=	1.00
ENSMUSG00000000134 (predicted) ENSMUSG00000007033	=	1.99
ENSMUSG00000000134 (predicted) ENSMUSG00000067284	=	1.99
ENSMUSG00000000134 (predicted) ENSMUSG00000029578	=	1.00
ENSMUSG00000000134 (predicted) ENSMUSG00000059814	=	2.00
ENSMUSG00000000134 (predicted) ENSMUSG00000021270	=	1.00
ENSMUSG00000000134 (predicted) ENSMUSG00000015656	=	2.00
ENSMUSG00000000134 (predicted) ENSMUSG00000032932	=	1.00
ENSMUSG00000000134 (predicted) ENSMUSG00000067283	=	1.99
ENSMUSG00000000134 (predicted) ENSMUSG00000020048	=	1.00
ENSMUSG00000000134 (predicted) ENSMUSG00000051396	=	1.97
ENSMUSG00000000134 (predicted) ENSMUSG00000030505	=	1.00
ENSMUSG00000000134 (predicted) ENSMUSG00000030079	=	1.00
ENSMUSG00000000134 (predicted) ENSMUSG00000032185	=	1.00
ENSMUSG00000000134 (predicted) ENSMUSG00000049300	=	1.00
ENSMUSG00000000134 (predicted) ENSMUSG00000059970	=	1.98
ENSMUSG00000000134 (predicted) ENSMUSG00000020230	=	1.00
ENSMUSG00000000149 (predicted) ENSMUSG00000039936	=	1.00
ENSMUSG00000000149 (predicted) ENSMUSG00000062791	=	1.00
ENSMUSG00000000149 (predicted) ENSMUSG00000034190	=	1.00
ENSMUSG00000000149 (predicted) ENSMUSG00000020460	=	1.00
ENSMUSG00000000149 (predicted) ENSMUSG00000032562	=	2.72
ENSMUSG00000000149 (predicted) ENSMUSG00000079874	=	0.95
ENSMUSG00000000149 (predicted) ENSMUSG00000046794	=	1.00
ENSMUSG00000000149 (predicted) ENSMUSG00000051396	=	2.84
ENSMUSG00000000149 (predicted) ENSMUSG00000067284	=	2.87
ENSMUSG00000000149 (predicted) ENSMUSG00000049815	=	1.00
ENSMUSG00000000149 (predicted) ENSMUSG00000061869	=	1.00
ENSMUSG00000000149 (predicted) ENSMUSG00000027523	=	2.90
ENSMUSG00000000149 (predicted) ENSMUSG00000049999	=	1.00
ENSMUSG00000000149 (predicted) ENSMUSG00000030660	=	1.00
ENSMUSG00000000149 (predicted) ENSMUSG00000040009	=	2.80
ENSMUSG00000000149 (predicted) ENSMUSG00000029713	=	1.00
ENSMUSG00000000149 (predicted) ENSMUSG00000032932	=	0.95
ENSMUSG00000000149 (predicted) ENSMUSG00000057614	=	2.69
ENSMUSG00000000149 (predicted) ENSMUSG00000032462	=	1.00
ENSMUSG00000000149 (predicted) ENSMUSG00000009108	=	2.81
ENSMUSG00000000149 (predicted) ENSMUSG00000024697	=	2.90
ENSMUSG00000000149 (predicted) ENSMUSG00000047676	=	0.95
ENSMUSG00000000149 (predicted) ENSMUSG00000023439	=	1.00
ENSMUSG00000000149 (predicted) ENSMUSG00000029064	=	1.00
ENSMUSG00000000149 (predicted) ENSMUSG00000027536	=	1.00
ENSMUSG00000000149 (predicted) ENSMUSG00000027406	=	0.95
ENSMUSG00000000149 (predicted) ENSMUSG00000038291	=	1.00
ENSMUSG00000000149 (predicted) ENSMUSG00000038467	=	1.00
ENSMUSG00000000149 (predicted) ENSMUSG00000067279	=	1.00
ENSMUSG00000000149 (predicted) ENSMUSG00000031993	=	1.00
ENSMUSG00000000149 (predicted) ENSMUSG00000033628	=	1.00
ENSMUSG00000000149 (predicted) ENSMUSG00000028777	=	2.76
ENSMUSG00000000149 (predicted) ENSMUSG00000059970	=	2.85
ENSMUSG00000000149 (predicted) ENSMUSG00000002010	=	0.95
ENSMUSG00000000149 (predicted) ENSMUSG00000020590	=	1.00
ENSMUSG00000000149 (predicted) ENSMUSG00000024524	=	2.86
ENSMUSG00000000149 (predicted) ENSMUSG00000032422	=	1.00
ENSMUSG00000000149 (predicted) ENSMUSG00000067283	=	2.87
ENSMUSG00000000149 (predicted) ENSMUSG00000031748	=	2.68
ENSMUSG00000000149 (predicted) ENSMUSG00000032192	=	1.00
ENSMUSG00000000149 (predicted) ENSMUSG00000042717	=	1.00
ENSMUSG00000000149 (predicted) ENSMUSG00000015656	=	2.90
ENSMUSG00000000149 (predicted) ENSMUSG00000052456	=	1.00
ENSMUSG00000000149 (predicted) ENSMUSG00000032518	=	0.95
ENSMUSG00000000149 (predicted) ENSMUSG00000027669	=	1.00
ENSMUSG00000000149 (predicted) ENSMUSG00000020573	=	1.00
ENSMUSG00000000149 (predicted) ENSMUSG00000059814	=	2.90
ENSMUSG00000000149 (predicted) ENSMUSG00000034781	=	2.90
ENSMUSG00000000149 (predicted) ENSMUSG00000030228	=	1.00
ENSMUSG00000000149 (predicted) ENSMUSG00000000149	=	2.79
ENSMUSG00000000149 (predicted) ENSMUSG00000032571	=	1.00
ENSMUSG00000000149 (predicted) ENSMUSG00000027665	=	1.00
ENSMUSG00000000149 (predicted) ENSMUSG00000020611	=	2.87
ENSMUSG00000000149 (predicted) ENSMUSG00000026447	=	1.00
ENSMUSG00000000149 (predicted) ENSMUSG00000058838	=	1.00
ENSMUSG00000000149 (predicted) ENSMUSG00000024639	=	2.85
ENSMUSG00000000149 (predicted) ENSMUSG00000007033	=	2.87
ENSMUSG00000000149 (predicted) ENSMUSG00000034792	=	2.84
ENSMUSG00000000149 (predicted) ENSMUSG00000034837	=	2.81
ENSMUSG00000000149 (predicted) ENSMUSG00000026615	=	0.95
ENSMUSG00000000149 (predicted) ENSMUSG00000014907	=	0.95
ENSMUSG00000000149 (predicted) ENSMUSG00000034088	=	1.00
ENSMUSG00000000168 (predicted) ENSMUSG00000026864	=	1.00
ENSMUSG00000000168 (predicted) ENSMUSG00000072235	=	1.00
ENSMUSG00000000168 (predicted) ENSMUSG00000032518	=	1.00
ENSMUSG00000000168 (predicted) ENSMUSG00000026202	=	1.00
ENSMUSG00000000168 (predicted) ENSMUSG00000026342	=	1.00
ENSMUSG00000000168 (predicted) ENSMUSG00000016255	=	1.00
ENSMUSG00000000168 (predicted) ENSMUSG00000025991	=	1.00
ENSMUSG00000000168 (predicted) ENSMUSG00000030137	=	1.00
ENSMUSG00000000168 (predicted) ENSMUSG00000067284	=	0.99
ENSMUSG00000000168 (predicted) ENSMUSG00000070284	=	1.00
ENSMUSG00000000168 (predicted) ENSMUSG00000021193	=	1.00
ENSMUSG00000000168 (predicted) ENSMUSG00000047674	=	1.00
ENSMUSG00000000168 (predicted) ENSMUSG00000006269	=	1.00
ENSMUSG00000000168 (predicted) ENSMUSG00000062380	=	1.00
ENSMUSG00000000168 (predicted) ENSMUSG00000067338	=	1.00
ENSMUSG00000000168 (predicted) ENSMUSG00000023004	=	1.00
ENSMUSG00000000168 (predicted) ENSMUSG00000010122	=	1.00
ENSMUSG00000000168 (predicted) ENSMUSG00000045136	=	1.00
ENSMUSG00000000168 (predicted) ENSMUSG00000019297	=	1.00
ENSMUSG00000000168 (predicted) ENSMUSG00000032294	=	1.00
ENSMUSG00000000168 (predicted) ENSMUSG00000033021	=	1.00
ENSMUSG00000000168 (predicted) ENSMUSG00000056904	=	1.00
ENSMUSG00000000168 (predicted) ENSMUSG00000032263	=	1.00
ENSMUSG00000000168 (predicted) ENSMUSG00000079874	=	1.00
ENSMUSG00000000168 (predicted) ENSMUSG00000015656	=	1.00
ENSMUSG00000000168 (predicted) ENSMUSG00000080296	=	1.00
ENSMUSG00000000168 (predicted) ENSMUSG00000001473	=	1.00
ENSMUSG00000000168 (predicted) ENSMUSG00000067283	=	0.99
ENSMUSG00000000168 (predicted) ENSMUSG00000059814	=	1.00
ENSMUSG00000000168 (predicted) ENSMUSG00000058672	=	1.00
ENSMUSG00000000168 (predicted) ENSMUSG00000031299	=	1.00
ENSMUSG00000000168 (predicted) ENSMUSG00000021748	=	1.00
ENSMUSG00000000168 (predicted) ENSMUSG00000041237	=	0.98
ENSMUSG00000000168 (predicted) ENSMUSG00000067702	=	1.00
ENSMUSG00000000168 (predicted) ENSMUSG00000036752	=	1.00
ENSMUSG00000000168 (predicted) ENSMUSG00000007033	=	0.99
ENSMUSG00000000168 (predicted) ENSMUSG00000043091	=	1.00
ENSMUSG00000000168 (predicted) ENSMUSG00000001525	=	1.00
ENSMUSG00000000168 (predicted) ENSMUSG00000006273	=	1.00
ENSMUSG00000000168 (predicted) ENSMUSG00000021216	=	1.00
ENSMUSG00000000168 (predicted) ENSMUSG00000047676	=	1.00
ENSMUSG00000000168 (predicted) ENSMUSG00000059970	=	0.99
ENSMUSG00000000168 (predicted) ENSMUSG00000069855	=	1.00
ENSMUSG00000000168 (predicted) ENSMUSG00000062591	=	1.00
ENSMUSG00000000168 (predicted) ENSMUSG00000024943	=	1.00
ENSMUSG00000000168 (predicted) ENSMUSG00000051396	=	0.97
ENSMUSG00000000278 (predicted) ENSMUSG00000067702	=	1.00
ENSMUSG00000000278 (predicted) ENSMUSG00000033021	=	1.00
ENSMUSG00000000278 (predicted) ENSMUSG00000015656	=	1.00
ENSMUSG00000000278 (predicted) ENSMUSG00000072235	=	1.00
ENSMUSG00000000278 (predicted) ENSMUSG00000032932	=	1.00
ENSMUSG00000000278 (predicted) ENSMUSG00000026202	=	1.00
ENSMUSG00000000278 (predicted) ENSMUSG00000021216	=	1.00
ENSMUSG00000000278 (predicted) ENSMUSG00000043091	=	1.00
ENSMUSG00000000278 (predicted) ENSMUSG00000070284	=	1.00
ENSMUSG00000000278 (predicted) ENSMUSG00000030137	=	1.00
ENSMUSG00000000278 (predicted) ENSMUSG00000006273	=	1.00
ENSMUSG00000000278 (predicted) ENSMUSG00000067283	=	1.00
ENSMUSG00000000278 (predicted) ENSMUSG00000059970	=	0.99
ENSMUSG00000000278 (predicted) ENSMUSG00000067284	=	1.00
ENSMUSG00000000278 (predicted) ENSMUSG00000059814	=	1.00
ENSMUSG00000000278 (predicted) ENSMUSG00000056904	=	1.00
ENSMUSG00000000278 (predicted) ENSMUSG00000067338	=	1.00
ENSMUSG00000000278 (predicted) ENSMUSG00000051396	=	1.00
ENSMUSG00000000278 (predicted) ENSMUSG00000023004	=	1.00
ENSMUSG00000000278 (predicted) ENSMUSG00000007033	=	1.00
ENSMUSG00000000278 (predicted) ENSMUSG00000006269	=	1.00
ENSMUSG00000000295 (predicted) ENSMUSG00000004843	=	1.00
ENSMUSG00000000295 (predicted) ENSMUSG00000033916	=	1.00
ENSMUSG00000000295 (predicted) ENSMUSG00000026019	=	1.00
ENSMUSG00000000295 (predicted) ENSMUSG00000031669	=	1.00
ENSMUSG00000000301 (predicted) ENSMUSG00000059741	=	1.00
ENSMUSG00000000301 (predicted) ENSMUSG00000032246	=	1.00
ENSMUSG00000000301 (predicted) ENSMUSG00000061816	=	1.00
ENSMUSG00000000301 (predicted) ENSMUSG00000080021	=	1.00
ENSMUSG00000000301 (predicted) ENSMUSG00000039824	=	1.00
ENSMUSG00000000301 (predicted) ENSMUSG00000060680	=	1.00
ENSMUSG00000000301 (predicted) ENSMUSG00000061086	=	1.00
ENSMUSG00000000339 (predicted) ENSMUSG00000003500	=	0.97
ENSMUSG00000000339 (predicted) ENSMUSG00000059970	=	0.99
ENSMUSG00000000339 (predicted) ENSMUSG00000027438	=	1.00
ENSMUSG00000000339 (predicted) ENSMUSG00000003033	=	1.00
ENSMUSG00000000339 (predicted) ENSMUSG00000004356	=	1.00
ENSMUSG00000000339 (predicted) ENSMUSG00000018697	=	1.00
ENSMUSG00000000339 (predicted) ENSMUSG00000029480	=	1.00
ENSMUSG00000000339 (predicted) ENSMUSG00000022204	=	1.00
ENSMUSG00000000339 (predicted) ENSMUSG00000023988	=	1.00
ENSMUSG00000000339 (predicted) ENSMUSG00000015656	=	1.00
ENSMUSG00000000339 (predicted) ENSMUSG00000067283	=	0.99
ENSMUSG00000000339 (predicted) ENSMUSG00000067284	=	0.99
ENSMUSG00000000339 (predicted) ENSMUSG00000059814	=	1.00
ENSMUSG00000000339 (predicted) ENSMUSG00000050244	=	1.00
ENSMUSG00000000339 (predicted) ENSMUSG00000030138	=	1.00
ENSMUSG00000000339 (predicted) ENSMUSG00000046865	=	1.00
ENSMUSG00000000339 (predicted) ENSMUSG00000007033	=	0.99
ENSMUSG00000000339 (predicted) ENSMUSG00000062867	=	1.00
ENSMUSG00000000339 (predicted) ENSMUSG00000003309	=	1.00
ENSMUSG00000000339 (predicted) ENSMUSG00000036693	=	1.00
ENSMUSG00000000339 (predicted) ENSMUSG00000051396	=	0.97
ENSMUSG00000000339 (predicted) ENSMUSG00000051062	=	1.00
ENSMUSG00000000339 (predicted) ENSMUSG00000041506	=	1.00
ENSMUSG00000000339 (predicted) ENSMUSG00000006024	=	1.00
ENSMUSG00000000339 (predicted) ENSMUSG00000030271	=	1.00
ENSMUSG00000000355 (predicted) ENSMUSG00000040111	=	1.00
ENSMUSG00000000355 (predicted) ENSMUSG00000028081	=	1.00
ENSMUSG00000000355 (predicted) ENSMUSG00000062611	=	1.00
ENSMUSG00000000355 (predicted) ENSMUSG00000074259	=	1.00
ENSMUSG00000000355 (predicted) ENSMUSG00000042814	=	1.00
ENSMUSG00000000355 (predicted) ENSMUSG00000001700	=	0.93
ENSMUSG00000000355 (predicted) ENSMUSG00000023106	=	1.00
ENSMUSG00000000355 (predicted) ENSMUSG00000001248	=	0.94
ENSMUSG00000000355 (predicted) ENSMUSG00000000355	=	1.00
ENSMUSG00000000355 (predicted) ENSMUSG00000059751	=	1.00
ENSMUSG00000000355 (predicted) ENSMUSG00000022828	=	1.00
ENSMUSG00000000355 (predicted) ENSMUSG00000030744	=	1.00
ENSMUSG00000000355 (predicted) ENSMUSG00000036292	=	1.00
ENSMUSG00000000386 (predicted) ENSMUSG00000026803	=	1.00
ENSMUSG00000000386 (predicted) ENSMUSG00000051396	=	0.97
ENSMUSG00000000386 (predicted) ENSMUSG00000037761	=	1.00
ENSMUSG00000000386 (predicted) ENSMUSG00000021216	=	1.00
ENSMUSG00000000386 (predicted) ENSMUSG00000031706	=	1.00
ENSMUSG00000000386 (predicted) ENSMUSG00000031972	=	1.00
ENSMUSG00000000386 (predicted) ENSMUSG00000029265	=	1.00
ENSMUSG00000000386 (predicted) ENSMUSG00000002204	=	1.00
ENSMUSG00000000386 (predicted) ENSMUSG00000041638	=	1.00
ENSMUSG00000000386 (predicted) ENSMUSG00000067283	=	0.99
ENSMUSG00000000386 (predicted) ENSMUSG00000025742	=	0.98
ENSMUSG00000000386 (predicted) ENSMUSG00000058385	=	2.00
ENSMUSG00000000386 (predicted) ENSMUSG00000007891	=	1.00
ENSMUSG00000000386 (predicted) ENSMUSG00000056904	=	1.00
ENSMUSG00000000386 (predicted) ENSMUSG00000031432	=	0.97
ENSMUSG00000000386 (predicted) ENSMUSG00000019900	=	1.00
ENSMUSG00000000386 (predicted) ENSMUSG00000014767	=	1.00
ENSMUSG00000000386 (predicted) ENSMUSG00000062727	=	2.00
ENSMUSG00000000386 (predicted) ENSMUSG00000015605	=	1.00
ENSMUSG00000000386 (predicted) ENSMUSG00000080266	=	1.00
ENSMUSG00000000386 (predicted) ENSMUSG00000029580	=	1.00
ENSMUSG00000000386 (predicted) ENSMUSG00000061809	=	1.00
ENSMUSG00000000386 (predicted) ENSMUSG00000071359	=	1.00
ENSMUSG00000000386 (predicted) ENSMUSG00000015656	=	1.00
ENSMUSG00000000386 (predicted) ENSMUSG00000050799	=	2.00
ENSMUSG00000000386 (predicted) ENSMUSG00000030678	=	1.00
ENSMUSG00000000386 (predicted) ENSMUSG00000024206	=	1.00
ENSMUSG00000000386 (predicted) ENSMUSG00000020453	=	1.00
ENSMUSG00000000386 (predicted) ENSMUSG00000069271	=	2.00
ENSMUSG00000000386 (predicted) ENSMUSG00000067702	=	1.00
ENSMUSG00000000386 (predicted) ENSMUSG00000024738	=	1.00
ENSMUSG00000000386 (predicted) ENSMUSG00000035783	=	1.00
ENSMUSG00000000386 (predicted) ENSMUSG00000067284	=	0.99
ENSMUSG00000000386 (predicted) ENSMUSG00000056895	=	2.00
ENSMUSG00000000386 (predicted) ENSMUSG00000059970	=	0.99
ENSMUSG00000000386 (predicted) ENSMUSG00000066232	=	1.00
ENSMUSG00000000386 (predicted) ENSMUSG00000042508	=	0.83
ENSMUSG00000000386 (predicted) ENSMUSG00000023987	=	1.00
ENSMUSG00000000386 (predicted) ENSMUSG00000064168	=	2.00
ENSMUSG00000000386 (predicted) ENSMUSG00000040929	=	1.00
ENSMUSG00000000386 (predicted) ENSMUSG00000058189	=	2.00
ENSMUSG00000000386 (predicted) ENSMUSG00000059430	=	1.00
ENSMUSG00000000386 (predicted) ENSMUSG00000059814	=	1.00
ENSMUSG00000000386 (predicted) ENSMUSG00000067338	=	1.00
ENSMUSG00000000386 (predicted) ENSMUSG00000070645	=	1.00
ENSMUSG00000000386 (predicted) ENSMUSG00000050936	=	1.98
ENSMUSG00000000386 (predicted) ENSMUSG00000043091	=	1.00
ENSMUSG00000000386 (predicted) ENSMUSG00000018102	=	2.00
ENSMUSG00000000386 (predicted) ENSMUSG00000079963	=	1.00
ENSMUSG00000000386 (predicted) ENSMUSG00000061062	=	1.00
ENSMUSG00000000386 (predicted) ENSMUSG00000026202	=	1.00
ENSMUSG00000000386 (predicted) ENSMUSG00000004552	=	1.00
ENSMUSG00000000386 (predicted) ENSMUSG00000068854	=	2.00
ENSMUSG00000000386 (predicted) ENSMUSG00000007033	=	0.99
ENSMUSG00000000386 (predicted) ENSMUSG00000028899	=	1.00
ENSMUSG00000000386 (predicted) ENSMUSG00000028274	=	1.00
ENSMUSG00000000386 (predicted) ENSMUSG00000068614	=	1.00
ENSMUSG00000000386 (predicted) ENSMUSG00000023004	=	1.00
ENSMUSG00000000386 (predicted) ENSMUSG00000069303	=	2.00
ENSMUSG00000000386 (predicted) ENSMUSG00000062825	=	1.00
ENSMUSG00000000386 (predicted) ENSMUSG00000069307	=	2.00
ENSMUSG00000000386 (predicted) ENSMUSG00000005410	=	1.00
ENSMUSG00000000386 (predicted) ENSMUSG00000019777	=	1.00
ENSMUSG00000000386 (predicted) ENSMUSG00000022742	=	1.00
ENSMUSG00000000386 (predicted) ENSMUSG00000020037	=	1.00
ENSMUSG00000000386 (predicted) ENSMUSG00000069308	=	2.00
ENSMUSG00000000386 (predicted) ENSMUSG00000046213	=	1.00
ENSMUSG00000000386 (predicted) ENSMUSG00000069268	=	2.00
ENSMUSG00000000386 (predicted) ENSMUSG00000028800	=	1.00
ENSMUSG00000000386 (predicted) ENSMUSG00000069300	=	2.00
ENSMUSG00000000386 (predicted) ENSMUSG00000075031	=	2.00
ENSMUSG00000000386 (predicted) ENSMUSG00000069314	=	2.00
ENSMUSG00000000386 (predicted) ENSMUSG00000040029	=	1.00
ENSMUSG00000000386 (predicted) ENSMUSG00000040648	=	1.00
ENSMUSG00000000386 (predicted) ENSMUSG00000002329	=	1.00
ENSMUSG00000000386 (predicted) ENSMUSG00000031314	=	1.00
ENSMUSG00000000386 (predicted) ENSMUSG00000032409	=	1.00
ENSMUSG00000000386 (predicted) ENSMUSG00000072235	=	1.00
ENSMUSG00000000386 (predicted) ENSMUSG00000047246	=	2.00
ENSMUSG00000000386 (predicted) ENSMUSG00000055194	=	1.00
ENSMUSG00000000386 (predicted) ENSMUSG00000079104	=	0.97
ENSMUSG00000000386 (predicted) ENSMUSG00000018377	=	1.00
ENSMUSG00000000386 (predicted) ENSMUSG00000058670	=	0.94
ENSMUSG00000000386 (predicted) ENSMUSG00000033526	=	1.00
ENSMUSG00000000386 (predicted) ENSMUSG00000005370	=	1.00
ENSMUSG00000000386 (predicted) ENSMUSG00000030137	=	1.00
ENSMUSG00000000386 (predicted) ENSMUSG00000038542	=	0.96
ENSMUSG00000000392 (predicted) ENSMUSG00000032246	=	1.00
ENSMUSG00000000392 (predicted) ENSMUSG00000061816	=	1.00
ENSMUSG00000000392 (predicted) ENSMUSG00000039824	=	1.00
ENSMUSG00000000392 (predicted) ENSMUSG00000059741	=	1.00
ENSMUSG00000000392 (predicted) ENSMUSG00000080021	=	1.00
ENSMUSG00000000392 (predicted) ENSMUSG00000060680	=	1.00
ENSMUSG00000000392 (predicted) ENSMUSG00000061086	=	1.00
ENSMUSG00000000486 (predicted) ENSMUSG00000021270	=	1.00
ENSMUSG00000000486 (predicted) ENSMUSG00000059814	=	2.00
ENSMUSG00000000486 (predicted) ENSMUSG00000021676	=	1.00
ENSMUSG00000000486 (predicted) ENSMUSG00000067284	=	1.98
ENSMUSG00000000486 (predicted) ENSMUSG00000026615	=	1.00
ENSMUSG00000000486 (predicted) ENSMUSG00000059248	=	2.00
ENSMUSG00000000486 (predicted) ENSMUSG00000020914	=	1.00
ENSMUSG00000000486 (predicted) ENSMUSG00000022711	=	1.00
ENSMUSG00000000486 (predicted) ENSMUSG00000025823	=	1.00
ENSMUSG00000000486 (predicted) ENSMUSG00000000486	=	3.00
ENSMUSG00000000486 (predicted) ENSMUSG00000020741	=	1.00
ENSMUSG00000000486 (predicted) ENSMUSG00000024056	=	1.00
ENSMUSG00000000486 (predicted) ENSMUSG00000026276	=	2.89
ENSMUSG00000000486 (predicted) ENSMUSG00000050379	=	2.00
ENSMUSG00000000486 (predicted) ENSMUSG00000023944	=	1.00
ENSMUSG00000000486 (predicted) ENSMUSG00000020048	=	1.00
ENSMUSG00000000486 (predicted) ENSMUSG00000001833	=	2.91
ENSMUSG00000000486 (predicted) ENSMUSG00000022456	=	2.00
ENSMUSG00000000486 (predicted) ENSMUSG00000022474	=	1.00
ENSMUSG00000000486 (predicted) ENSMUSG00000026864	=	1.00
ENSMUSG00000000486 (predicted) ENSMUSG00000018398	=	2.00
ENSMUSG00000000486 (predicted) ENSMUSG00000028068	=	1.00
ENSMUSG00000000486 (predicted) ENSMUSG00000025130	=	1.00
ENSMUSG00000000486 (predicted) ENSMUSG00000051396	=	1.94
ENSMUSG00000000486 (predicted) ENSMUSG00000034219	=	2.00
ENSMUSG00000000486 (predicted) ENSMUSG00000005610	=	1.91
ENSMUSG00000000486 (predicted) ENSMUSG00000015120	=	1.00
ENSMUSG00000000486 (predicted) ENSMUSG00000030968	=	1.00
ENSMUSG00000000486 (predicted) ENSMUSG00000024184	=	1.00
ENSMUSG00000000486 (predicted) ENSMUSG00000067283	=	1.98
ENSMUSG00000000486 (predicted) ENSMUSG00000058013	=	2.00
ENSMUSG00000000486 (predicted) ENSMUSG00000025991	=	1.00
ENSMUSG00000000486 (predicted) ENSMUSG00000059970	=	1.98
ENSMUSG00000000486 (predicted) ENSMUSG00000028760	=	2.00
ENSMUSG00000000486 (predicted) ENSMUSG00000022542	=	2.00
ENSMUSG00000000486 (predicted) ENSMUSG00000045983	=	1.91
ENSMUSG00000000486 (predicted) ENSMUSG00000059252	=	1.00
ENSMUSG00000000486 (predicted) ENSMUSG00000027248	=	1.00
ENSMUSG00000000486 (predicted) ENSMUSG00000015656	=	2.00
ENSMUSG00000000486 (predicted) ENSMUSG00000020180	=	1.00
ENSMUSG00000000486 (predicted) ENSMUSG00000030536	=	1.00
ENSMUSG00000000486 (predicted) ENSMUSG00000062867	=	1.00
ENSMUSG00000000486 (predicted) ENSMUSG00000024892	=	1.00
ENSMUSG00000000486 (predicted) ENSMUSG00000003500	=	1.00
ENSMUSG00000000486 (predicted) ENSMUSG00000072214	=	2.91
ENSMUSG00000000486 (predicted) ENSMUSG00000006998	=	1.00
ENSMUSG00000000486 (predicted) ENSMUSG00000060126	=	1.00
ENSMUSG00000000486 (predicted) ENSMUSG00000007033	=	1.98
ENSMUSG00000000486 (predicted) ENSMUSG00000019917	=	2.00
ENSMUSG00000000486 (predicted) ENSMUSG00000017485	=	1.00
ENSMUSG00000000538 (predicted) ENSMUSG00000020290	=	1.00
ENSMUSG00000000538 (predicted) ENSMUSG00000067283	=	2.49
ENSMUSG00000000538 (predicted) ENSMUSG00000030872	=	1.00
ENSMUSG00000000538 (predicted) ENSMUSG00000042870	=	1.00
ENSMUSG00000000538 (predicted) ENSMUSG00000037827	=	1.00
ENSMUSG00000000538 (predicted) ENSMUSG00000047126	=	1.00
ENSMUSG00000000538 (predicted) ENSMUSG00000041638	=	1.00
ENSMUSG00000000538 (predicted) ENSMUSG00000020740	=	1.00
ENSMUSG00000000538 (predicted) ENSMUSG00000020440	=	3.39
ENSMUSG00000000538 (predicted) ENSMUSG00000033128	=	1.00
ENSMUSG00000000538 (predicted) ENSMUSG00000048076	=	3.48
ENSMUSG00000000538 (predicted) ENSMUSG00000067284	=	2.49
ENSMUSG00000000538 (predicted) ENSMUSG00000059814	=	2.50
ENSMUSG00000000538 (predicted) ENSMUSG00000070284	=	1.75
ENSMUSG00000000538 (predicted) ENSMUSG00000062421	=	3.43
ENSMUSG00000000538 (predicted) ENSMUSG00000000538	=	1.00
ENSMUSG00000000538 (predicted) ENSMUSG00000051853	=	3.43
ENSMUSG00000000538 (predicted) ENSMUSG00000015656	=	2.50
ENSMUSG00000000538 (predicted) ENSMUSG00000033021	=	1.75
ENSMUSG00000000538 (predicted) ENSMUSG00000020541	=	1.00
ENSMUSG00000000538 (predicted) ENSMUSG00000007033	=	2.49
ENSMUSG00000000538 (predicted) ENSMUSG00000032932	=	1.75
ENSMUSG00000000538 (predicted) ENSMUSG00000025991	=	1.00
ENSMUSG00000000538 (predicted) ENSMUSG00000059970	=	2.47
ENSMUSG00000000538 (predicted) ENSMUSG00000051396	=	2.48
ENSMUSG00000000538 (predicted) ENSMUSG00000021877	=	3.43
ENSMUSG00000000563 (predicted) ENSMUSG00000036241	=	1.00
ENSMUSG00000000563 (predicted) ENSMUSG00000063362	=	1.00
ENSMUSG00000000563 (predicted) ENSMUSG00000042962	=	1.00
ENSMUSG00000000563 (predicted) ENSMUSG00000022956	=	1.00
ENSMUSG00000000563 (predicted) ENSMUSG00000028277	=	1.00
ENSMUSG00000000563 (predicted) ENSMUSG00000009293	=	1.00
ENSMUSG00000000563 (predicted) ENSMUSG00000020307	=	1.00
ENSMUSG00000000563 (predicted) ENSMUSG00000025393	=	1.00
ENSMUSG00000000563 (predicted) ENSMUSG00000025428	=	1.00
ENSMUSG00000000563 (predicted) ENSMUSG00000002319	=	1.00
ENSMUSG00000000563 (predicted) ENSMUSG00000022471	=	1.00
ENSMUSG00000000563 (predicted) ENSMUSG00000023286	=	1.00
ENSMUSG00000000563 (predicted) ENSMUSG00000024576	=	1.00
ENSMUSG00000000563 (predicted) ENSMUSG00000058581	=	1.00
ENSMUSG00000000563 (predicted) ENSMUSG00000020870	=	1.00
ENSMUSG00000000563 (predicted) ENSMUSG00000020794	=	1.00
ENSMUSG00000000563 (predicted) ENSMUSG00000064357	=	1.00
ENSMUSG00000000563 (predicted) ENSMUSG00000025162	=	1.00
ENSMUSG00000000563 (predicted) ENSMUSG00000022433	=	1.00
ENSMUSG00000000581 (predicted) ENSMUSG00000033166	=	1.00
ENSMUSG00000000581 (predicted) ENSMUSG00000061286	=	1.00
ENSMUSG00000000581 (predicted) ENSMUSG00000017264	=	1.00
ENSMUSG00000000581 (predicted) ENSMUSG00000034321	=	1.00
ENSMUSG00000000581 (predicted) ENSMUSG00000024726	=	1.00
ENSMUSG00000000605 (predicted) ENSMUSG00000021270	=	1.00
ENSMUSG00000000605 (predicted) ENSMUSG00000020048	=	1.00
ENSMUSG00000000605 (predicted) ENSMUSG00000023944	=	1.00
ENSMUSG00000000605 (predicted) ENSMUSG00000052456	=	1.00
ENSMUSG00000000628 (predicted) ENSMUSG00000018362	=	1.00
ENSMUSG00000000628 (predicted) ENSMUSG00000000628	=	3.59
ENSMUSG00000000628 (predicted) ENSMUSG00000021114	=	0.95
ENSMUSG00000000628 (predicted) ENSMUSG00000028953	=	0.95
ENSMUSG00000000628 (predicted) ENSMUSG00000033793	=	0.95
ENSMUSG00000000628 (predicted) ENSMUSG00000025877	=	3.51
ENSMUSG00000000628 (predicted) ENSMUSG00000059970	=	2.74
ENSMUSG00000000628 (predicted) ENSMUSG00000021929	=	1.00
ENSMUSG00000000628 (predicted) ENSMUSG00000006273	=	0.95
ENSMUSG00000000628 (predicted) ENSMUSG00000022905	=	1.00
ENSMUSG00000000628 (predicted) ENSMUSG00000031972	=	1.00
ENSMUSG00000000628 (predicted) ENSMUSG00000067284	=	2.77
ENSMUSG00000000628 (predicted) ENSMUSG00000019210	=	0.95
ENSMUSG00000000628 (predicted) ENSMUSG00000011254	=	0.89
ENSMUSG00000000628 (predicted) ENSMUSG00000064037	=	0.95
ENSMUSG00000000628 (predicted) ENSMUSG00000041268	=	0.95
ENSMUSG00000000628 (predicted) ENSMUSG00000035783	=	1.00
ENSMUSG00000000628 (predicted) ENSMUSG00000013160	=	0.95
ENSMUSG00000000628 (predicted) ENSMUSG00000022295	=	0.95
ENSMUSG00000000628 (predicted) ENSMUSG00000053375	=	0.95
ENSMUSG00000000628 (predicted) ENSMUSG00000038600	=	0.95
ENSMUSG00000000628 (predicted) ENSMUSG00000029580	=	1.00
ENSMUSG00000000628 (predicted) ENSMUSG00000080266	=	1.00
ENSMUSG00000000628 (predicted) ENSMUSG00000029695	=	0.95
ENSMUSG00000000628 (predicted) ENSMUSG00000004285	=	0.95
ENSMUSG00000000628 (predicted) ENSMUSG00000007033	=	2.77
ENSMUSG00000000628 (predicted) ENSMUSG00000020566	=	0.95
ENSMUSG00000000628 (predicted) ENSMUSG00000051396	=	2.76
ENSMUSG00000000628 (predicted) ENSMUSG00000055194	=	1.00
ENSMUSG00000000628 (predicted) ENSMUSG00000003731	=	1.00
ENSMUSG00000000628 (predicted) ENSMUSG00000037012	=	3.73
ENSMUSG00000000628 (predicted) ENSMUSG00000015656	=	2.79
ENSMUSG00000000628 (predicted) ENSMUSG00000001750	=	0.95
ENSMUSG00000000628 (predicted) ENSMUSG00000024403	=	0.95
ENSMUSG00000000628 (predicted) ENSMUSG00000059430	=	1.00
ENSMUSG00000000628 (predicted) ENSMUSG00000041199	=	0.95
ENSMUSG00000000628 (predicted) ENSMUSG00000068614	=	1.00
ENSMUSG00000000628 (predicted) ENSMUSG00000051169	=	0.95
ENSMUSG00000000628 (predicted) ENSMUSG00000039105	=	0.95
ENSMUSG00000000628 (predicted) ENSMUSG00000053398	=	0.89
ENSMUSG00000000628 (predicted) ENSMUSG00000028238	=	0.95
ENSMUSG00000000628 (predicted) ENSMUSG00000063514	=	0.86
ENSMUSG00000000628 (predicted) ENSMUSG00000067283	=	2.77
ENSMUSG00000000628 (predicted) ENSMUSG00000019302	=	0.95
ENSMUSG00000000628 (predicted) ENSMUSG00000041798	=	3.50
ENSMUSG00000000628 (predicted) ENSMUSG00000026394	=	0.95
ENSMUSG00000000628 (predicted) ENSMUSG00000032044	=	0.95
ENSMUSG00000000628 (predicted) ENSMUSG00000062825	=	1.00
ENSMUSG00000000628 (predicted) ENSMUSG00000006269	=	0.95
ENSMUSG00000000628 (predicted) ENSMUSG00000027782	=	1.00
ENSMUSG00000000628 (predicted) ENSMUSG00000020080	=	3.61
ENSMUSG00000000628 (predicted) ENSMUSG00000052459	=	0.95
ENSMUSG00000000628 (predicted) ENSMUSG00000025858	=	0.95
ENSMUSG00000000628 (predicted) ENSMUSG00000038023	=	0.95
ENSMUSG00000000628 (predicted) ENSMUSG00000038770	=	1.00
ENSMUSG00000000628 (predicted) ENSMUSG00000059814	=	2.79
ENSMUSG00000000628 (predicted) ENSMUSG00000037416	=	0.95
ENSMUSG00000000708 (predicted) ENSMUSG00000059571	=	1.00
ENSMUSG00000000708 (predicted) ENSMUSG00000078142	=	2.98
ENSMUSG00000000708 (predicted) ENSMUSG00000078107	=	1.98
ENSMUSG00000000708 (predicted) ENSMUSG00000020277	=	1.98
ENSMUSG00000000708 (predicted) ENSMUSG00000029577	=	1.00
ENSMUSG00000000708 (predicted) ENSMUSG00000005667	=	1.86
ENSMUSG00000000708 (predicted) ENSMUSG00000070343	=	1.00
ENSMUSG00000000708 (predicted) ENSMUSG00000078346	=	1.00
ENSMUSG00000000708 (predicted) ENSMUSG00000074858	=	1.00
ENSMUSG00000000708 (predicted) ENSMUSG00000070408	=	2.96
ENSMUSG00000000708 (predicted) ENSMUSG00000070282	=	2.96
ENSMUSG00000000708 (predicted) ENSMUSG00000018651	=	1.00
ENSMUSG00000000708 (predicted) ENSMUSG00000080266	=	1.00
ENSMUSG00000000708 (predicted) ENSMUSG00000063739	=	1.97
ENSMUSG00000000708 (predicted) ENSMUSG00000028234	=	1.00
ENSMUSG00000000708 (predicted) ENSMUSG00000078126	=	1.00
ENSMUSG00000000708 (predicted) ENSMUSG00000057841	=	1.00
ENSMUSG00000000708 (predicted) ENSMUSG00000067351	=	1.00
ENSMUSG00000000708 (predicted) ENSMUSG00000069972	=	1.00
ENSMUSG00000000708 (predicted) ENSMUSG00000078191	=	2.96
ENSMUSG00000000708 (predicted) ENSMUSG00000027598	=	1.00
ENSMUSG00000000708 (predicted) ENSMUSG00000031930	=	1.00
ENSMUSG00000000708 (predicted) ENSMUSG00000078965	=	2.98
ENSMUSG00000000708 (predicted) ENSMUSG00000026275	=	1.00
ENSMUSG00000000708 (predicted) ENSMUSG00000078917	=	2.00
ENSMUSG00000000708 (predicted) ENSMUSG00000057685	=	1.93
ENSMUSG00000000708 (predicted) ENSMUSG00000062758	=	1.98
ENSMUSG00000000708 (predicted) ENSMUSG00000066714	=	1.00
ENSMUSG00000000708 (predicted) ENSMUSG00000057370	=	2.00
ENSMUSG00000000708 (predicted) ENSMUSG00000061065	=	1.00
ENSMUSG00000000708 (predicted) ENSMUSG00000021196	=	1.98
ENSMUSG00000000708 (predicted) ENSMUSG00000078224	=	2.00
ENSMUSG00000000708 (predicted) ENSMUSG00000074857	=	1.00
ENSMUSG00000000708 (predicted) ENSMUSG00000059565	=	2.00
ENSMUSG00000000708 (predicted) ENSMUSG00000078342	=	1.00
ENSMUSG00000000708 (predicted) ENSMUSG00000029752	=	1.97
ENSMUSG00000000708 (predicted) ENSMUSG00000079962	=	2.00
ENSMUSG00000000708 (predicted) ENSMUSG00000038028	=	1.00
ENSMUSG00000000708 (predicted) ENSMUSG00000071329	=	2.00
ENSMUSG00000000708 (predicted) ENSMUSG00000064246	=	1.00
ENSMUSG00000000708 (predicted) ENSMUSG00000066443	=	2.00
ENSMUSG00000000708 (predicted) ENSMUSG00000033308	=	1.00
ENSMUSG00000000708 (predicted) ENSMUSG00000078289	=	1.00
ENSMUSG00000000708 (predicted) ENSMUSG00000071813	=	2.96
ENSMUSG00000000708 (predicted) ENSMUSG00000038954	=	1.00
ENSMUSG00000000708 (predicted) ENSMUSG00000059751	=	1.98
ENSMUSG00000000708 (predicted) ENSMUSG00000059776	=	1.00
ENSMUSG00000000708 (predicted) ENSMUSG00000079925	=	1.98
ENSMUSG00000000708 (predicted) ENSMUSG00000062611	=	1.98
ENSMUSG00000000708 (predicted) ENSMUSG00000060499	=	1.00
ENSMUSG00000000708 (predicted) ENSMUSG00000047215	=	1.98
ENSMUSG00000000708 (predicted) ENSMUSG00000027405	=	1.00
ENSMUSG00000000708 (predicted) ENSMUSG00000072528	=	1.00
ENSMUSG00000000708 (predicted) ENSMUSG00000045482	=	1.00
ENSMUSG00000000708 (predicted) ENSMUSG00000062962	=	1.00
ENSMUSG00000000708 (predicted) ENSMUSG00000073229	=	2.00
ENSMUSG00000000708 (predicted) ENSMUSG00000066180	=	2.00
ENSMUSG00000000708 (predicted) ENSMUSG00000078812	=	2.00
ENSMUSG00000000708 (predicted) ENSMUSG00000051396	=	2.97
ENSMUSG00000000708 (predicted) ENSMUSG00000079558	=	2.96
ENSMUSG00000000708 (predicted) ENSMUSG00000069038	=	1.00
ENSMUSG00000000708 (predicted) ENSMUSG00000061848	=	2.00
ENSMUSG00000000708 (predicted) ENSMUSG00000029580	=	1.00
ENSMUSG00000000708 (predicted) ENSMUSG00000062778	=	1.00
ENSMUSG00000000708 (predicted) ENSMUSG00000079977	=	1.00
ENSMUSG00000000708 (predicted) ENSMUSG00000037331	=	0.88
ENSMUSG00000000708 (predicted) ENSMUSG00000070778	=	2.00
ENSMUSG00000000708 (predicted) ENSMUSG00000040809	=	1.00
ENSMUSG00000000708 (predicted) ENSMUSG00000025326	=	1.00
ENSMUSG00000000708 (predicted) ENSMUSG00000052293	=	1.00
ENSMUSG00000000708 (predicted) ENSMUSG00000032594	=	1.00
ENSMUSG00000000708 (predicted) ENSMUSG00000027452	=	1.00
ENSMUSG00000000708 (predicted) ENSMUSG00000069309	=	1.00
ENSMUSG00000000708 (predicted) ENSMUSG00000027605	=	1.00
ENSMUSG00000000708 (predicted) ENSMUSG00000058640	=	2.00
ENSMUSG00000000708 (predicted) ENSMUSG00000072489	=	1.00
ENSMUSG00000000708 (predicted) ENSMUSG00000079924	=	1.00
ENSMUSG00000000708 (predicted) ENSMUSG00000062380	=	1.00
ENSMUSG00000000708 (predicted) ENSMUSG00000074250	=	1.00
ENSMUSG00000000708 (predicted) ENSMUSG00000072492	=	3.00
ENSMUSG00000000708 (predicted) ENSMUSG00000029992	=	1.00
ENSMUSG00000000708 (predicted) ENSMUSG00000031233	=	1.00
ENSMUSG00000000708 (predicted) ENSMUSG00000039000	=	1.00
ENSMUSG00000000708 (predicted) ENSMUSG00000055676	=	3.00
ENSMUSG00000000708 (predicted) ENSMUSG00000069272	=	1.00
ENSMUSG00000000708 (predicted) ENSMUSG00000078125	=	2.00
ENSMUSG00000000708 (predicted) ENSMUSG00000020534	=	1.98
ENSMUSG00000000708 (predicted) ENSMUSG00000071671	=	1.00
ENSMUSG00000000708 (predicted) ENSMUSG00000041058	=	1.00
ENSMUSG00000000708 (predicted) ENSMUSG00000079965	=	1.98
ENSMUSG00000000708 (predicted) ENSMUSG00000028633	=	1.00
ENSMUSG00000000708 (predicted) ENSMUSG00000030744	=	1.00
ENSMUSG00000000708 (predicted) ENSMUSG00000027902	=	1.00
ENSMUSG00000000708 (predicted) ENSMUSG00000062825	=	1.00
ENSMUSG00000000708 (predicted) ENSMUSG00000033021	=	1.00
ENSMUSG00000000708 (predicted) ENSMUSG00000060125	=	2.00
ENSMUSG00000000708 (predicted) ENSMUSG00000061115	=	2.00
ENSMUSG00000000708 (predicted) ENSMUSG00000035783	=	1.00
ENSMUSG00000000708 (predicted) ENSMUSG00000070025	=	2.96
ENSMUSG00000000708 (predicted) ENSMUSG00000001525	=	1.00
ENSMUSG00000000708 (predicted) ENSMUSG00000068579	=	1.98
ENSMUSG00000000708 (predicted) ENSMUSG00000080006	=	1.00
ENSMUSG00000000708 (predicted) ENSMUSG00000059483	=	2.00
ENSMUSG00000000708 (predicted) ENSMUSG00000062874	=	1.98
ENSMUSG00000000708 (predicted) ENSMUSG00000060032	=	1.00
ENSMUSG00000000708 (predicted) ENSMUSG00000055194	=	1.00
ENSMUSG00000000708 (predicted) ENSMUSG00000057666	=	3.00
ENSMUSG00000000708 (predicted) ENSMUSG00000060036	=	1.00
ENSMUSG00000000708 (predicted) ENSMUSG00000060081	=	1.00
ENSMUSG00000000708 (predicted) ENSMUSG00000056877	=	1.00
ENSMUSG00000000708 (predicted) ENSMUSG00000069304	=	1.00
ENSMUSG00000000708 (predicted) ENSMUSG00000025403	=	2.00
ENSMUSG00000000708 (predicted) ENSMUSG00000063885	=	2.96
ENSMUSG00000000708 (predicted) ENSMUSG00000059970	=	2.99
ENSMUSG00000000708 (predicted) ENSMUSG00000063080	=	1.00
ENSMUSG00000000708 (predicted) ENSMUSG00000063162	=	2.00
ENSMUSG00000000708 (predicted) ENSMUSG00000054309	=	1.00
ENSMUSG00000000708 (predicted) ENSMUSG00000045136	=	1.00
ENSMUSG00000000708 (predicted) ENSMUSG00000080003	=	2.00
ENSMUSG00000000708 (predicted) ENSMUSG00000029196	=	1.00
ENSMUSG00000000708 (predicted) ENSMUSG00000078337	=	1.00
ENSMUSG00000000708 (predicted) ENSMUSG00000025508	=	1.89
ENSMUSG00000000708 (predicted) ENSMUSG00000024966	=	1.00
ENSMUSG00000000708 (predicted) ENSMUSG00000034892	=	0.97
ENSMUSG00000000708 (predicted) ENSMUSG00000078345	=	1.00
ENSMUSG00000000708 (predicted) ENSMUSG00000078381	=	1.00
ENSMUSG00000000708 (predicted) ENSMUSG00000078347	=	1.00
ENSMUSG00000000708 (predicted) ENSMUSG00000069986	=	2.00
ENSMUSG00000000708 (predicted) ENSMUSG00000062582	=	1.00
ENSMUSG00000000708 (predicted) ENSMUSG00000063524	=	0.98
ENSMUSG00000000708 (predicted) ENSMUSG00000079975	=	1.00
ENSMUSG00000000708 (predicted) ENSMUSG00000063021	=	1.00
ENSMUSG00000000708 (predicted) ENSMUSG00000078377	=	2.00
ENSMUSG00000000708 (predicted) ENSMUSG00000060600	=	0.97
ENSMUSG00000000708 (predicted) ENSMUSG00000036391	=	2.00
ENSMUSG00000000708 (predicted) ENSMUSG00000022774	=	1.00
ENSMUSG00000000708 (predicted) ENSMUSG00000078339	=	1.00
ENSMUSG00000000708 (predicted) ENSMUSG00000062867	=	3.68
ENSMUSG00000000708 (predicted) ENSMUSG00000067058	=	1.00
ENSMUSG00000000708 (predicted) ENSMUSG00000067283	=	2.95
ENSMUSG00000000708 (predicted) ENSMUSG00000059912	=	2.00
ENSMUSG00000000708 (predicted) ENSMUSG00000062591	=	1.00
ENSMUSG00000000708 (predicted) ENSMUSG00000045159	=	1.00
ENSMUSG00000000708 (predicted) ENSMUSG00000068604	=	1.00
ENSMUSG00000000708 (predicted) ENSMUSG00000067125	=	1.00
ENSMUSG00000000708 (predicted) ENSMUSG00000074129	=	1.89
ENSMUSG00000000708 (predicted) ENSMUSG00000018363	=	1.00
ENSMUSG00000000708 (predicted) ENSMUSG00000078343	=	1.00
ENSMUSG00000000708 (predicted) ENSMUSG00000071077	=	2.00
ENSMUSG00000000708 (predicted) ENSMUSG00000020801	=	1.00
ENSMUSG00000000708 (predicted) ENSMUSG00000021048	=	1.97
ENSMUSG00000000708 (predicted) ENSMUSG00000069392	=	1.00
ENSMUSG00000000708 (predicted) ENSMUSG00000062647	=	1.98
ENSMUSG00000000708 (predicted) ENSMUSG00000024208	=	1.00
ENSMUSG00000000708 (predicted) ENSMUSG00000060209	=	1.00
ENSMUSG00000000708 (predicted) ENSMUSG00000067284	=	2.95
ENSMUSG00000000708 (predicted) ENSMUSG00000068262	=	1.00
ENSMUSG00000000708 (predicted) ENSMUSG00000068969	=	1.00
ENSMUSG00000000708 (predicted) ENSMUSG00000057036	=	1.00
ENSMUSG00000000708 (predicted) ENSMUSG00000003680	=	1.00
ENSMUSG00000000708 (predicted) ENSMUSG00000037814	=	0.90
ENSMUSG00000000708 (predicted) ENSMUSG00000068397	=	2.00
ENSMUSG00000000708 (predicted) ENSMUSG00000080037	=	1.98
ENSMUSG00000000708 (predicted) ENSMUSG00000040952	=	0.97
ENSMUSG00000000708 (predicted) ENSMUSG00000000740	=	1.00
ENSMUSG00000000708 (predicted) ENSMUSG00000006269	=	1.00
ENSMUSG00000000708 (predicted) ENSMUSG00000069301	=	1.00
ENSMUSG00000000708 (predicted) ENSMUSG00000061099	=	3.00
ENSMUSG00000000708 (predicted) ENSMUSG00000079984	=	1.00
ENSMUSG00000000708 (predicted) ENSMUSG00000059835	=	1.00
ENSMUSG00000000708 (predicted) ENSMUSG00000059291	=	1.00
ENSMUSG00000000708 (predicted) ENSMUSG00000058600	=	1.00
ENSMUSG00000000708 (predicted) ENSMUSG00000061242	=	2.00
ENSMUSG00000000708 (predicted) ENSMUSG00000079918	=	1.00
ENSMUSG00000000708 (predicted) ENSMUSG00000063816	=	1.00
ENSMUSG00000000708 (predicted) ENSMUSG00000029034	=	1.00
ENSMUSG00000000708 (predicted) ENSMUSG00000080296	=	1.00
ENSMUSG00000000708 (predicted) ENSMUSG00000026450	=	1.00
ENSMUSG00000000708 (predicted) ENSMUSG00000067274	=	1.00
ENSMUSG00000000708 (predicted) ENSMUSG00000043618	=	2.00
ENSMUSG00000000708 (predicted) ENSMUSG00000078338	=	1.00
ENSMUSG00000000708 (predicted) ENSMUSG00000022247	=	1.00
ENSMUSG00000000708 (predicted) ENSMUSG00000080076	=	1.00
ENSMUSG00000000708 (predicted) ENSMUSG00000025261	=	1.00
ENSMUSG00000000708 (predicted) ENSMUSG00000014956	=	1.00
ENSMUSG00000000708 (predicted) ENSMUSG00000043866	=	1.00
ENSMUSG00000000708 (predicted) ENSMUSG00000065950	=	1.00
ENSMUSG00000000708 (predicted) ENSMUSG00000024589	=	1.00
ENSMUSG00000000708 (predicted) ENSMUSG00000068689	=	1.00
ENSMUSG00000000708 (predicted) ENSMUSG00000058430	=	1.00
ENSMUSG00000000708 (predicted) ENSMUSG00000045694	=	1.00
ENSMUSG00000000708 (predicted) ENSMUSG00000001473	=	1.00
ENSMUSG00000000708 (predicted) ENSMUSG00000044533	=	1.00
ENSMUSG00000000708 (predicted) ENSMUSG00000033065	=	1.98
ENSMUSG00000000708 (predicted) ENSMUSG00000078177	=	1.98
ENSMUSG00000000708 (predicted) ENSMUSG00000062152	=	2.00
ENSMUSG00000000708 (predicted) ENSMUSG00000029376	=	1.95
ENSMUSG00000000708 (predicted) ENSMUSG00000032216	=	1.00
ENSMUSG00000000708 (predicted) ENSMUSG00000074856	=	1.00
ENSMUSG00000000708 (predicted) ENSMUSG00000028899	=	1.00
ENSMUSG00000000708 (predicted) ENSMUSG00000046721	=	1.00
ENSMUSG00000000708 (predicted) ENSMUSG00000071151	=	1.00
ENSMUSG00000000708 (predicted) ENSMUSG00000056777	=	2.00
ENSMUSG00000000708 (predicted) ENSMUSG00000059814	=	2.99
ENSMUSG00000000708 (predicted) ENSMUSG00000062651	=	1.00
ENSMUSG00000000708 (predicted) ENSMUSG00000025049	=	1.00
ENSMUSG00000000708 (predicted) ENSMUSG00000059430	=	1.00
ENSMUSG00000000708 (predicted) ENSMUSG00000060899	=	2.00
ENSMUSG00000000708 (predicted) ENSMUSG00000074188	=	1.00
ENSMUSG00000000708 (predicted) ENSMUSG00000040675	=	2.00
ENSMUSG00000000708 (predicted) ENSMUSG00000053801	=	1.00
ENSMUSG00000000708 (predicted) ENSMUSG00000064220	=	1.00
ENSMUSG00000000708 (predicted) ENSMUSG00000035948	=	0.97
ENSMUSG00000000708 (predicted) ENSMUSG00000052459	=	1.00
ENSMUSG00000000708 (predicted) ENSMUSG00000069302	=	1.00
ENSMUSG00000000708 (predicted) ENSMUSG00000063986	=	1.00
ENSMUSG00000000708 (predicted) ENSMUSG00000064315	=	2.00
ENSMUSG00000000708 (predicted) ENSMUSG00000006818	=	1.00
ENSMUSG00000000708 (predicted) ENSMUSG00000079904	=	1.00
ENSMUSG00000000708 (predicted) ENSMUSG00000060262	=	1.00
ENSMUSG00000000708 (predicted) ENSMUSG00000062070	=	1.00
ENSMUSG00000000708 (predicted) ENSMUSG00000078370	=	2.96
ENSMUSG00000000708 (predicted) ENSMUSG00000057322	=	1.00
ENSMUSG00000000708 (predicted) ENSMUSG00000043873	=	1.00
ENSMUSG00000000708 (predicted) ENSMUSG00000070289	=	2.00
ENSMUSG00000000708 (predicted) ENSMUSG00000068599	=	1.00
ENSMUSG00000000708 (predicted) ENSMUSG00000062536	=	1.00
ENSMUSG00000000708 (predicted) ENSMUSG00000078851	=	1.00
ENSMUSG00000000708 (predicted) ENSMUSG00000009927	=	1.98
ENSMUSG00000000708 (predicted) ENSMUSG00000070490	=	2.96
ENSMUSG00000000708 (predicted) ENSMUSG00000057499	=	1.00
ENSMUSG00000000708 (predicted) ENSMUSG00000080014	=	1.00
ENSMUSG00000000708 (predicted) ENSMUSG00000074340	=	1.00
ENSMUSG00000000708 (predicted) ENSMUSG00000070896	=	1.00
ENSMUSG00000000708 (predicted) ENSMUSG00000080059	=	1.00
ENSMUSG00000000708 (predicted) ENSMUSG00000071478	=	1.00
ENSMUSG00000000708 (predicted) ENSMUSG00000003426	=	1.95
ENSMUSG00000000708 (predicted) ENSMUSG00000071532	=	1.00
ENSMUSG00000000708 (predicted) ENSMUSG00000046364	=	1.00
ENSMUSG00000000708 (predicted) ENSMUSG00000047965	=	2.00
ENSMUSG00000000708 (predicted) ENSMUSG00000062358	=	1.98
ENSMUSG00000000708 (predicted) ENSMUSG00000004267	=	0.97
ENSMUSG00000000708 (predicted) ENSMUSG00000058672	=	1.00
ENSMUSG00000000708 (predicted) ENSMUSG00000025794	=	1.00
ENSMUSG00000000708 (predicted) ENSMUSG00000017697	=	1.00
ENSMUSG00000000708 (predicted) ENSMUSG00000024210	=	1.00
ENSMUSG00000000708 (predicted) ENSMUSG00000063457	=	1.00
ENSMUSG00000000708 (predicted) ENSMUSG00000063954	=	1.00
ENSMUSG00000000708 (predicted) ENSMUSG00000003778	=	1.00
ENSMUSG00000000708 (predicted) ENSMUSG00000032399	=	2.00
ENSMUSG00000000708 (predicted) ENSMUSG00000079360	=	2.96
ENSMUSG00000000708 (predicted) ENSMUSG00000068855	=	1.00
ENSMUSG00000000708 (predicted) ENSMUSG00000058546	=	1.00
ENSMUSG00000000708 (predicted) ENSMUSG00000063556	=	1.00
ENSMUSG00000000708 (predicted) ENSMUSG00000069391	=	1.00
ENSMUSG00000000708 (predicted) ENSMUSG00000080303	=	2.96
ENSMUSG00000000708 (predicted) ENSMUSG00000057244	=	1.00
ENSMUSG00000000708 (predicted) ENSMUSG00000066362	=	1.00
ENSMUSG00000000708 (predicted) ENSMUSG00000001052	=	2.00
ENSMUSG00000000708 (predicted) ENSMUSG00000070443	=	2.98
ENSMUSG00000000708 (predicted) ENSMUSG00000047242	=	1.00
ENSMUSG00000000708 (predicted) ENSMUSG00000078573	=	2.98
ENSMUSG00000000708 (predicted) ENSMUSG00000079906	=	1.00
ENSMUSG00000000708 (predicted) ENSMUSG00000027259	=	1.00
ENSMUSG00000000708 (predicted) ENSMUSG00000012405	=	2.00
ENSMUSG00000000708 (predicted) ENSMUSG00000078291	=	1.00
ENSMUSG00000000708 (predicted) ENSMUSG00000026254	=	1.00
ENSMUSG00000000708 (predicted) ENSMUSG00000061615	=	1.00
ENSMUSG00000000708 (predicted) ENSMUSG00000071292	=	2.00
ENSMUSG00000000708 (predicted) ENSMUSG00000038545	=	1.00
ENSMUSG00000000708 (predicted) ENSMUSG00000050978	=	1.00
ENSMUSG00000000708 (predicted) ENSMUSG00000038780	=	1.00
ENSMUSG00000000708 (predicted) ENSMUSG00000072548	=	1.00
ENSMUSG00000000708 (predicted) ENSMUSG00000079908	=	1.98
ENSMUSG00000000708 (predicted) ENSMUSG00000063180	=	0.97
ENSMUSG00000000708 (predicted) ENSMUSG00000008683	=	1.00
ENSMUSG00000000708 (predicted) ENSMUSG00000078967	=	2.98
ENSMUSG00000000708 (predicted) ENSMUSG00000002500	=	1.00
ENSMUSG00000000708 (predicted) ENSMUSG00000078340	=	1.00
ENSMUSG00000000708 (predicted) ENSMUSG00000059040	=	0.98
ENSMUSG00000000708 (predicted) ENSMUSG00000046861	=	1.00
ENSMUSG00000000708 (predicted) ENSMUSG00000003500	=	3.62
ENSMUSG00000000708 (predicted) ENSMUSG00000028156	=	1.00
ENSMUSG00000000708 (predicted) ENSMUSG00000078180	=	1.00
ENSMUSG00000000708 (predicted) ENSMUSG00000078344	=	1.00
ENSMUSG00000000708 (predicted) ENSMUSG00000040385	=	1.00
ENSMUSG00000000708 (predicted) ENSMUSG00000080155	=	2.96
ENSMUSG00000000708 (predicted) ENSMUSG00000042807	=	1.00
ENSMUSG00000000708 (predicted) ENSMUSG00000028081	=	1.98
ENSMUSG00000000708 (predicted) ENSMUSG00000040327	=	1.00
ENSMUSG00000000708 (predicted) ENSMUSG00000079998	=	1.00
ENSMUSG00000000708 (predicted) ENSMUSG00000064193	=	0.98
ENSMUSG00000000708 (predicted) ENSMUSG00000062424	=	1.98
ENSMUSG00000000708 (predicted) ENSMUSG00000061991	=	1.00
ENSMUSG00000000708 (predicted) ENSMUSG00000080020	=	2.00
ENSMUSG00000000708 (predicted) ENSMUSG00000008682	=	1.00
ENSMUSG00000000708 (predicted) ENSMUSG00000078088	=	2.98
ENSMUSG00000000708 (predicted) ENSMUSG00000073212	=	2.96
ENSMUSG00000000708 (predicted) ENSMUSG00000078383	=	1.00
ENSMUSG00000000708 (predicted) ENSMUSG00000079915	=	1.00
ENSMUSG00000000708 (predicted) ENSMUSG00000078380	=	1.00
ENSMUSG00000000708 (predicted) ENSMUSG00000007033	=	2.95
ENSMUSG00000000708 (predicted) ENSMUSG00000078592	=	2.96
ENSMUSG00000000708 (predicted) ENSMUSG00000024608	=	2.00
ENSMUSG00000000708 (predicted) ENSMUSG00000041453	=	2.00
ENSMUSG00000000708 (predicted) ENSMUSG00000078308	=	2.95
ENSMUSG00000000708 (predicted) ENSMUSG00000061787	=	1.00
ENSMUSG00000000708 (predicted) ENSMUSG00000002870	=	1.00
ENSMUSG00000000708 (predicted) ENSMUSG00000001891	=	1.00
ENSMUSG00000000708 (predicted) ENSMUSG00000074895	=	1.00
ENSMUSG00000000708 (predicted) ENSMUSG00000074034	=	1.00
ENSMUSG00000000708 (predicted) ENSMUSG00000074859	=	1.00
ENSMUSG00000000708 (predicted) ENSMUSG00000049932	=	1.00
ENSMUSG00000000708 (predicted) ENSMUSG00000069270	=	1.00
ENSMUSG00000000708 (predicted) ENSMUSG00000050192	=	1.98
ENSMUSG00000000708 (predicted) ENSMUSG00000014748	=	1.00
ENSMUSG00000000708 (predicted) ENSMUSG00000062365	=	1.00
ENSMUSG00000000708 (predicted) ENSMUSG00000078636	=	2.96
ENSMUSG00000000708 (predicted) ENSMUSG00000036980	=	1.00
ENSMUSG00000000708 (predicted) ENSMUSG00000031360	=	1.00
ENSMUSG00000000708 (predicted) ENSMUSG00000078341	=	1.00
ENSMUSG00000000708 (predicted) ENSMUSG00000020363	=	1.00
ENSMUSG00000000708 (predicted) ENSMUSG00000063779	=	1.00
ENSMUSG00000000708 (predicted) ENSMUSG00000066592	=	1.00
ENSMUSG00000000708 (predicted) ENSMUSG00000068614	=	1.00
ENSMUSG00000000708 (predicted) ENSMUSG00000006273	=	1.00
ENSMUSG00000000708 (predicted) ENSMUSG00000070428	=	1.00
ENSMUSG00000000708 (predicted) ENSMUSG00000027823	=	1.00
ENSMUSG00000000708 (predicted) ENSMUSG00000066475	=	1.00
ENSMUSG00000000708 (predicted) ENSMUSG00000070284	=	1.00
ENSMUSG00000000708 (predicted) ENSMUSG00000071475	=	2.00
ENSMUSG00000000708 (predicted) ENSMUSG00000025762	=	1.00
ENSMUSG00000000708 (predicted) ENSMUSG00000032932	=	1.00
ENSMUSG00000000708 (predicted) ENSMUSG00000066452	=	1.98
ENSMUSG00000000708 (predicted) ENSMUSG00000061488	=	1.00
ENSMUSG00000000708 (predicted) ENSMUSG00000062461	=	1.00
ENSMUSG00000000708 (predicted) ENSMUSG00000059064	=	1.00
ENSMUSG00000000708 (predicted) ENSMUSG00000021301	=	1.00
ENSMUSG00000000708 (predicted) ENSMUSG00000062083	=	1.96
ENSMUSG00000000708 (predicted) ENSMUSG00000079987	=	1.00
ENSMUSG00000000708 (predicted) ENSMUSG00000074854	=	1.00
ENSMUSG00000000708 (predicted) ENSMUSG00000004455	=	1.00
ENSMUSG00000000708 (predicted) ENSMUSG00000044254	=	1.00
ENSMUSG00000000708 (predicted) ENSMUSG00000038697	=	1.00
ENSMUSG00000000708 (predicted) ENSMUSG00000031972	=	1.00
ENSMUSG00000000708 (predicted) ENSMUSG00000069236	=	2.98
ENSMUSG00000000708 (predicted) ENSMUSG00000079501	=	2.98
ENSMUSG00000000708 (predicted) ENSMUSG00000056849	=	2.00
ENSMUSG00000000708 (predicted) ENSMUSG00000078300	=	2.96
ENSMUSG00000000708 (predicted) ENSMUSG00000063689	=	1.00
ENSMUSG00000000708 (predicted) ENSMUSG00000080035	=	1.00
ENSMUSG00000000708 (predicted) ENSMUSG00000020741	=	1.00
ENSMUSG00000000708 (predicted) ENSMUSG00000015656	=	2.99
ENSMUSG00000000708 (predicted) ENSMUSG00000071052	=	1.98
ENSMUSG00000000708 (predicted) ENSMUSG00000071516	=	1.00
ENSMUSG00000000708 (predicted) ENSMUSG00000074189	=	1.00
ENSMUSG00000000708 (predicted) ENSMUSG00000016255	=	1.00
ENSMUSG00000000708 (predicted) ENSMUSG00000036752	=	1.00
ENSMUSG00000000708 (predicted) ENSMUSG00000032599	=	1.00
ENSMUSG00000000708 (predicted) ENSMUSG00000075515	=	1.00
ENSMUSG00000000708 (predicted) ENSMUSG00000061167	=	2.00
ENSMUSG00000000708 (predicted) ENSMUSG00000079919	=	2.00
ENSMUSG00000000708 (predicted) ENSMUSG00000062328	=	1.00
ENSMUSG00000000708 (predicted) ENSMUSG00000060566	=	2.00
ENSMUSG00000000708 (predicted) ENSMUSG00000078162	=	2.98
ENSMUSG00000000708 (predicted) ENSMUSG00000058064	=	1.00
ENSMUSG00000000708 (predicted) ENSMUSG00000072714	=	2.00
ENSMUSG00000000708 (predicted) ENSMUSG00000061684	=	2.00
ENSMUSG00000000740 (predicted) ENSMUSG00000007564	=	1.00
ENSMUSG00000000740 (predicted) ENSMUSG00000021548	=	1.98
ENSMUSG00000000740 (predicted) ENSMUSG00000027613	=	1.00
ENSMUSG00000000740 (predicted) ENSMUSG00000058569	=	0.90
ENSMUSG00000000740 (predicted) ENSMUSG00000026626	=	1.00
ENSMUSG00000000740 (predicted) ENSMUSG00000022962	=	1.00
ENSMUSG00000000740 (predicted) ENSMUSG00000037601	=	1.00
ENSMUSG00000000740 (predicted) ENSMUSG00000040675	=	1.00
ENSMUSG00000000740 (predicted) ENSMUSG00000022052	=	1.00
ENSMUSG00000000740 (predicted) ENSMUSG00000027257	=	1.00
ENSMUSG00000000740 (predicted) ENSMUSG00000027875	=	1.00
ENSMUSG00000000740 (predicted) ENSMUSG00000053208	=	1.00
ENSMUSG00000000740 (predicted) ENSMUSG00000024974	=	1.00
ENSMUSG00000000740 (predicted) ENSMUSG00000060782	=	1.00
ENSMUSG00000000740 (predicted) ENSMUSG00000038279	=	1.00
ENSMUSG00000000740 (predicted) ENSMUSG00000032058	=	1.00
ENSMUSG00000000740 (predicted) ENSMUSG00000059820	=	1.00
ENSMUSG00000000740 (predicted) ENSMUSG00000039735	=	1.00
ENSMUSG00000000740 (predicted) ENSMUSG00000028013	=	1.00
ENSMUSG00000000740 (predicted) ENSMUSG00000001891	=	1.00
ENSMUSG00000000740 (predicted) ENSMUSG00000020362	=	1.00
ENSMUSG00000000740 (predicted) ENSMUSG00000041769	=	1.00
ENSMUSG00000000740 (predicted) ENSMUSG00000027628	=	1.00
ENSMUSG00000000740 (predicted) ENSMUSG00000062867	=	1.00
ENSMUSG00000000740 (predicted) ENSMUSG00000035152	=	1.98
ENSMUSG00000000740 (predicted) ENSMUSG00000069049	=	1.00
ENSMUSG00000000740 (predicted) ENSMUSG00000080002	=	1.00
ENSMUSG00000000740 (predicted) ENSMUSG00000026922	=	1.00
ENSMUSG00000000740 (predicted) ENSMUSG00000005667	=	0.86
ENSMUSG00000000740 (predicted) ENSMUSG00000021051	=	1.00
ENSMUSG00000000740 (predicted) ENSMUSG00000026924	=	1.00
ENSMUSG00000000740 (predicted) ENSMUSG00000024587	=	1.00
ENSMUSG00000000740 (predicted) ENSMUSG00000032478	=	1.00
ENSMUSG00000000740 (predicted) ENSMUSG00000024833	=	1.00
ENSMUSG00000000740 (predicted) ENSMUSG00000038295	=	1.98
ENSMUSG00000000740 (predicted) ENSMUSG00000034022	=	1.98
ENSMUSG00000000740 (predicted) ENSMUSG00000026019	=	0.98
ENSMUSG00000000740 (predicted) ENSMUSG00000026707	=	1.00
ENSMUSG00000000740 (predicted) ENSMUSG00000028271	=	1.00
ENSMUSG00000000740 (predicted) ENSMUSG00000033021	=	1.00
ENSMUSG00000000740 (predicted) ENSMUSG00000026575	=	1.00
ENSMUSG00000000740 (predicted) ENSMUSG00000017843	=	1.00
ENSMUSG00000000740 (predicted) ENSMUSG00000031360	=	0.98
ENSMUSG00000000740 (predicted) ENSMUSG00000020918	=	1.00
ENSMUSG00000000740 (predicted) ENSMUSG00000020456	=	1.00
ENSMUSG00000000740 (predicted) ENSMUSG00000030691	=	1.00
ENSMUSG00000000740 (predicted) ENSMUSG00000051984	=	0.98
ENSMUSG00000000740 (predicted) ENSMUSG00000034192	=	1.00
ENSMUSG00000000740 (predicted) ENSMUSG00000075415	=	1.00
ENSMUSG00000000740 (predicted) ENSMUSG00000028633	=	0.98
ENSMUSG00000000740 (predicted) ENSMUSG00000045503	=	1.00
ENSMUSG00000000740 (predicted) ENSMUSG00000024081	=	1.98
ENSMUSG00000000740 (predicted) ENSMUSG00000070284	=	1.00
ENSMUSG00000000740 (predicted) ENSMUSG00000035150	=	1.00
ENSMUSG00000000740 (predicted) ENSMUSG00000035325	=	0.98
ENSMUSG00000000740 (predicted) ENSMUSG00000043702	=	1.00
ENSMUSG00000000740 (predicted) ENSMUSG00000016664	=	1.00
ENSMUSG00000000740 (predicted) ENSMUSG00000020857	=	1.00
ENSMUSG00000000740 (predicted) ENSMUSG00000024777	=	1.00
ENSMUSG00000000740 (predicted) ENSMUSG00000079828	=	1.00
ENSMUSG00000000740 (predicted) ENSMUSG00000021913	=	1.00
ENSMUSG00000000740 (predicted) ENSMUSG00000059395	=	1.00
ENSMUSG00000000740 (predicted) ENSMUSG00000033124	=	1.98
ENSMUSG00000000740 (predicted) ENSMUSG00000025580	=	1.00
ENSMUSG00000000740 (predicted) ENSMUSG00000020687	=	1.00
ENSMUSG00000000740 (predicted) ENSMUSG00000034254	=	1.00
ENSMUSG00000000740 (predicted) ENSMUSG00000061950	=	1.00
ENSMUSG00000000740 (predicted) ENSMUSG00000024500	=	1.00
ENSMUSG00000000740 (predicted) ENSMUSG00000032834	=	1.00
ENSMUSG00000000740 (predicted) ENSMUSG00000016409	=	1.00
ENSMUSG00000000740 (predicted) ENSMUSG00000041645	=	1.00
ENSMUSG00000000740 (predicted) ENSMUSG00000030138	=	1.00
ENSMUSG00000000740 (predicted) ENSMUSG00000024177	=	1.00
ENSMUSG00000000740 (predicted) ENSMUSG00000028840	=	1.98
ENSMUSG00000000740 (predicted) ENSMUSG00000034724	=	1.00
ENSMUSG00000000740 (predicted) ENSMUSG00000038524	=	1.00
ENSMUSG00000000740 (predicted) ENSMUSG00000022247	=	0.98
ENSMUSG00000000740 (predicted) ENSMUSG00000004394	=	0.92
ENSMUSG00000000740 (predicted) ENSMUSG00000024360	=	1.00
ENSMUSG00000000740 (predicted) ENSMUSG00000029120	=	1.00
ENSMUSG00000000740 (predicted) ENSMUSG00000018697	=	1.00
ENSMUSG00000000740 (predicted) ENSMUSG00000040276	=	1.00
ENSMUSG00000000740 (predicted) ENSMUSG00000079301	=	1.00
ENSMUSG00000000740 (predicted) ENSMUSG00000021282	=	0.98
ENSMUSG00000000740 (predicted) ENSMUSG00000021048	=	1.00
ENSMUSG00000000740 (predicted) ENSMUSG00000003500	=	0.97
ENSMUSG00000000740 (predicted) ENSMUSG00000025815	=	1.00
ENSMUSG00000000740 (predicted) ENSMUSG00000026589	=	1.00
ENSMUSG00000000740 (predicted) ENSMUSG00000019487	=	1.00
ENSMUSG00000000740 (predicted) ENSMUSG00000020089	=	1.00
ENSMUSG00000000740 (predicted) ENSMUSG00000035984	=	1.00
ENSMUSG00000000740 (predicted) ENSMUSG00000021209	=	1.00
ENSMUSG00000000740 (predicted) ENSMUSG00000059409	=	1.00
ENSMUSG00000000740 (predicted) ENSMUSG00000073435	=	1.00
ENSMUSG00000000740 (predicted) ENSMUSG00000031403	=	1.00
ENSMUSG00000000740 (predicted) ENSMUSG00000033308	=	1.00
ENSMUSG00000000740 (predicted) ENSMUSG00000009090	=	1.98
ENSMUSG00000000740 (predicted) ENSMUSG00000028961	=	1.98
ENSMUSG00000000740 (predicted) ENSMUSG00000027176	=	0.98
ENSMUSG00000000740 (predicted) ENSMUSG00000028587	=	0.98
ENSMUSG00000000740 (predicted) ENSMUSG00000041138	=	1.00
ENSMUSG00000000740 (predicted) ENSMUSG00000004821	=	0.89
ENSMUSG00000000740 (predicted) ENSMUSG00000029376	=	0.95
ENSMUSG00000000740 (predicted) ENSMUSG00000048100	=	1.00
ENSMUSG00000000743 (predicted) ENSMUSG00000031913	=	1.00
ENSMUSG00000000743 (predicted) ENSMUSG00000031242	=	1.00
ENSMUSG00000000743 (predicted) ENSMUSG00000000743	=	1.00
ENSMUSG00000000743 (predicted) ENSMUSG00000009907	=	1.00
ENSMUSG00000000751 (predicted) ENSMUSG00000020453	=	1.00
ENSMUSG00000000751 (predicted) ENSMUSG00000024151	=	1.00
ENSMUSG00000000751 (predicted) ENSMUSG00000022477	=	1.00
ENSMUSG00000000751 (predicted) ENSMUSG00000036241	=	1.00
ENSMUSG00000000751 (predicted) ENSMUSG00000009293	=	1.00
ENSMUSG00000000751 (predicted) ENSMUSG00000030678	=	1.00
ENSMUSG00000000751 (predicted) ENSMUSG00000017830	=	1.00
ENSMUSG00000000751 (predicted) ENSMUSG00000000751	=	1.00
ENSMUSG00000000751 (predicted) ENSMUSG00000036875	=	1.00
ENSMUSG00000000751 (predicted) ENSMUSG00000028884	=	1.00
ENSMUSG00000000751 (predicted) ENSMUSG00000020630	=	1.00
ENSMUSG00000000751 (predicted) ENSMUSG00000020870	=	1.00
ENSMUSG00000000751 (predicted) ENSMUSG00000055884	=	1.00
ENSMUSG00000000751 (predicted) ENSMUSG00000031233	=	1.00
ENSMUSG00000000751 (predicted) ENSMUSG00000040296	=	1.00
ENSMUSG00000000751 (predicted) ENSMUSG00000014850	=	1.00
ENSMUSG00000000751 (predicted) ENSMUSG00000005370	=	1.00
ENSMUSG00000000751 (predicted) ENSMUSG00000018377	=	1.00
ENSMUSG00000000751 (predicted) ENSMUSG00000026896	=	1.00
ENSMUSG00000000751 (predicted) ENSMUSG00000020152	=	1.00
ENSMUSG00000000751 (predicted) ENSMUSG00000021178	=	1.00
ENSMUSG00000000751 (predicted) ENSMUSG00000032409	=	1.00
ENSMUSG00000000751 (predicted) ENSMUSG00000030166	=	1.00
ENSMUSG00000000751 (predicted) ENSMUSG00000027067	=	1.00
ENSMUSG00000000751 (predicted) ENSMUSG00000042275	=	1.00
ENSMUSG00000000751 (predicted) ENSMUSG00000022401	=	1.00
ENSMUSG00000000751 (predicted) ENSMUSG00000020794	=	1.00
ENSMUSG00000000751 (predicted) ENSMUSG00000019214	=	1.00
ENSMUSG00000000751 (predicted) ENSMUSG00000030079	=	1.00
ENSMUSG00000000751 (predicted) ENSMUSG00000041415	=	1.00
ENSMUSG00000000751 (predicted) ENSMUSG00000028394	=	1.00
ENSMUSG00000000751 (predicted) ENSMUSG00000006398	=	1.00
ENSMUSG00000000751 (predicted) ENSMUSG00000062070	=	1.00
ENSMUSG00000000751 (predicted) ENSMUSG00000027242	=	1.00
ENSMUSG00000000751 (predicted) ENSMUSG00000001440	=	1.00
ENSMUSG00000000751 (predicted) ENSMUSG00000020372	=	1.00
ENSMUSG00000000751 (predicted) ENSMUSG00000002109	=	1.00
ENSMUSG00000000751 (predicted) ENSMUSG00000020307	=	1.00
ENSMUSG00000000751 (predicted) ENSMUSG00000027323	=	1.00
ENSMUSG00000000759 (predicted) ENSMUSG00000067283	=	0.99
ENSMUSG00000000759 (predicted) ENSMUSG00000028271	=	1.00
ENSMUSG00000000759 (predicted) ENSMUSG00000067284	=	0.99
ENSMUSG00000000759 (predicted) ENSMUSG00000021196	=	1.00
ENSMUSG00000000759 (predicted) ENSMUSG00000059814	=	1.00
ENSMUSG00000000759 (predicted) ENSMUSG00000051396	=	0.97
ENSMUSG00000000759 (predicted) ENSMUSG00000020277	=	0.98
ENSMUSG00000000759 (predicted) ENSMUSG00000033065	=	0.98
ENSMUSG00000000759 (predicted) ENSMUSG00000059970	=	0.99
ENSMUSG00000000759 (predicted) ENSMUSG00000040549	=	1.00
ENSMUSG00000000759 (predicted) ENSMUSG00000007033	=	0.99
ENSMUSG00000000759 (predicted) ENSMUSG00000015656	=	1.00
ENSMUSG00000000759 (predicted) ENSMUSG00000027263	=	1.00
ENSMUSG00000000776 (predicted) ENSMUSG00000022476	=	1.00
ENSMUSG00000000776 (predicted) ENSMUSG00000067148	=	1.00
ENSMUSG00000000776 (predicted) ENSMUSG00000033020	=	1.00
ENSMUSG00000000776 (predicted) ENSMUSG00000025280	=	1.00
ENSMUSG00000000776 (predicted) ENSMUSG00000041303	=	1.00
ENSMUSG00000000776 (predicted) ENSMUSG00000027427	=	1.00
ENSMUSG00000000776 (predicted) ENSMUSG00000032932	=	1.00
ENSMUSG00000000776 (predicted) ENSMUSG00000059970	=	0.99
ENSMUSG00000000776 (predicted) ENSMUSG00000067284	=	0.99
ENSMUSG00000000776 (predicted) ENSMUSG00000034453	=	1.00
ENSMUSG00000000776 (predicted) ENSMUSG00000051396	=	0.97
ENSMUSG00000000776 (predicted) ENSMUSG00000021018	=	1.00
ENSMUSG00000000776 (predicted) ENSMUSG00000028104	=	1.00
ENSMUSG00000000776 (predicted) ENSMUSG00000029642	=	1.00
ENSMUSG00000000776 (predicted) ENSMUSG00000025532	=	1.00
ENSMUSG00000000776 (predicted) ENSMUSG00000028099	=	1.00
ENSMUSG00000000776 (predicted) ENSMUSG00000015656	=	1.00
ENSMUSG00000000776 (predicted) ENSMUSG00000035834	=	1.00
ENSMUSG00000000776 (predicted) ENSMUSG00000067283	=	0.99
ENSMUSG00000000776 (predicted) ENSMUSG00000059814	=	1.00
ENSMUSG00000000776 (predicted) ENSMUSG00000007033	=	0.99
ENSMUSG00000000787 (predicted) ENSMUSG00000030942	=	0.98
ENSMUSG00000000787 (predicted) ENSMUSG00000025745	=	0.98
ENSMUSG00000000787 (predicted) ENSMUSG00000038335	=	0.98
ENSMUSG00000000787 (predicted) ENSMUSG00000024177	=	0.98
ENSMUSG00000000787 (predicted) ENSMUSG00000032478	=	0.98
ENSMUSG00000000787 (predicted) ENSMUSG00000052456	=	0.98
ENSMUSG00000000787 (predicted) ENSMUSG00000072664	=	0.98
ENSMUSG00000000787 (predicted) ENSMUSG00000027374	=	0.98
ENSMUSG00000000787 (predicted) ENSMUSG00000041797	=	0.98
ENSMUSG00000000787 (predicted) ENSMUSG00000054746	=	0.87
ENSMUSG00000000787 (predicted) ENSMUSG00000005610	=	0.98
ENSMUSG00000000787 (predicted) ENSMUSG00000073435	=	0.98
ENSMUSG00000000787 (predicted) ENSMUSG00000030738	=	0.98
ENSMUSG00000000787 (predicted) ENSMUSG00000050296	=	0.98
ENSMUSG00000000787 (predicted) ENSMUSG00000020857	=	0.98
ENSMUSG00000000787 (predicted) ENSMUSG00000021282	=	0.98
ENSMUSG00000000787 (predicted) ENSMUSG00000049152	=	0.98
ENSMUSG00000000787 (predicted) ENSMUSG00000021235	=	0.98
ENSMUSG00000000787 (predicted) ENSMUSG00000044749	=	0.87
ENSMUSG00000000787 (predicted) ENSMUSG00000039128	=	0.98
ENSMUSG00000000787 (predicted) ENSMUSG00000056076	=	0.98
ENSMUSG00000000787 (predicted) ENSMUSG00000030138	=	0.98
ENSMUSG00000000787 (predicted) ENSMUSG00000022853	=	0.98
ENSMUSG00000000787 (predicted) ENSMUSG00000070704	=	0.98
ENSMUSG00000000787 (predicted) ENSMUSG00000001891	=	0.98
ENSMUSG00000000787 (predicted) ENSMUSG00000020794	=	1.00
ENSMUSG00000000787 (predicted) ENSMUSG00000020899	=	0.98
ENSMUSG00000000787 (predicted) ENSMUSG00000020870	=	1.00
ENSMUSG00000000787 (predicted) ENSMUSG00000036833	=	0.98
ENSMUSG00000000787 (predicted) ENSMUSG00000053898	=	0.98
ENSMUSG00000000787 (predicted) ENSMUSG00000054545	=	0.98
ENSMUSG00000000787 (predicted) ENSMUSG00000041426	=	0.98
ENSMUSG00000000787 (predicted) ENSMUSG00000028125	=	0.84
ENSMUSG00000000787 (predicted) ENSMUSG00000034254	=	0.98
ENSMUSG00000000787 (predicted) ENSMUSG00000032262	=	0.98
ENSMUSG00000000787 (predicted) ENSMUSG00000070319	=	0.98
ENSMUSG00000000787 (predicted) ENSMUSG00000062017	=	0.87
ENSMUSG00000000787 (predicted) ENSMUSG00000020307	=	1.00
ENSMUSG00000000787 (predicted) ENSMUSG00000057425	=	0.98
ENSMUSG00000000787 (predicted) ENSMUSG00000032854	=	0.98
ENSMUSG00000000787 (predicted) ENSMUSG00000028760	=	0.98
ENSMUSG00000000787 (predicted) ENSMUSG00000029017	=	0.98
ENSMUSG00000000787 (predicted) ENSMUSG00000001473	=	0.98
ENSMUSG00000000787 (predicted) ENSMUSG00000024360	=	0.98
ENSMUSG00000000787 (predicted) ENSMUSG00000045983	=	0.98
ENSMUSG00000000787 (predicted) ENSMUSG00000060679	=	0.98
ENSMUSG00000000787 (predicted) ENSMUSG00000020620	=	0.98
ENSMUSG00000000787 (predicted) ENSMUSG00000029120	=	0.98
ENSMUSG00000000787 (predicted) ENSMUSG00000062591	=	0.98
ENSMUSG00000000787 (predicted) ENSMUSG00000026575	=	0.98
ENSMUSG00000000787 (predicted) ENSMUSG00000071640	=	0.98
ENSMUSG00000000787 (predicted) ENSMUSG00000026797	=	0.98
ENSMUSG00000000787 (predicted) ENSMUSG00000024576	=	0.98
ENSMUSG00000000787 (predicted) ENSMUSG00000056900	=	0.98
ENSMUSG00000000787 (predicted) ENSMUSG00000049960	=	0.98
ENSMUSG00000000787 (predicted) ENSMUSG00000025950	=	0.98
ENSMUSG00000000787 (predicted) ENSMUSG00000027882	=	0.98
ENSMUSG00000000787 (predicted) ENSMUSG00000038279	=	0.98
ENSMUSG00000000787 (predicted) ENSMUSG00000035632	=	0.98
ENSMUSG00000000787 (predicted) ENSMUSG00000030945	=	0.98
ENSMUSG00000000787 (predicted) ENSMUSG00000071337	=	0.98
ENSMUSG00000000787 (predicted) ENSMUSG00000024571	=	0.98
ENSMUSG00000000787 (predicted) ENSMUSG00000033124	=	0.98
ENSMUSG00000000787 (predicted) ENSMUSG00000029268	=	0.98
ENSMUSG00000000787 (predicted) ENSMUSG00000021548	=	0.98
ENSMUSG00000000787 (predicted) ENSMUSG00000025162	=	0.98
ENSMUSG00000000787 (predicted) ENSMUSG00000033533	=	0.98
ENSMUSG00000000787 (predicted) ENSMUSG00000026707	=	0.98
ENSMUSG00000000787 (predicted) ENSMUSG00000035780	=	0.98
ENSMUSG00000000787 (predicted) ENSMUSG00000028861	=	0.98
ENSMUSG00000000787 (predicted) ENSMUSG00000037601	=	0.98
ENSMUSG00000000787 (predicted) ENSMUSG00000032098	=	0.94
ENSMUSG00000000787 (predicted) ENSMUSG00000015016	=	0.98
ENSMUSG00000000787 (predicted) ENSMUSG00000036752	=	0.98
ENSMUSG00000000787 (predicted) ENSMUSG00000042369	=	0.98
ENSMUSG00000000787 (predicted) ENSMUSG00000028010	=	0.98
ENSMUSG00000000787 (predicted) ENSMUSG00000022433	=	0.98
ENSMUSG00000000787 (predicted) ENSMUSG00000020537	=	0.98
ENSMUSG00000000787 (predicted) ENSMUSG00000004565	=	0.98
ENSMUSG00000000787 (predicted) ENSMUSG00000025465	=	0.98
ENSMUSG00000000787 (predicted) ENSMUSG00000021696	=	0.94
ENSMUSG00000000787 (predicted) ENSMUSG00000030972	=	0.98
ENSMUSG00000000787 (predicted) ENSMUSG00000036241	=	1.00
ENSMUSG00000000787 (predicted) ENSMUSG00000035836	=	0.98
ENSMUSG00000000787 (predicted) ENSMUSG00000030935	=	0.98
ENSMUSG00000000787 (predicted) ENSMUSG00000023988	=	0.98
ENSMUSG00000000787 (predicted) ENSMUSG00000027304	=	0.98
ENSMUSG00000000787 (predicted) ENSMUSG00000028601	=	0.98
ENSMUSG00000000787 (predicted) ENSMUSG00000023846	=	0.98
ENSMUSG00000000787 (predicted) ENSMUSG00000024500	=	0.98
ENSMUSG00000000787 (predicted) ENSMUSG00000024130	=	0.79
ENSMUSG00000000787 (predicted) ENSMUSG00000045948	=	0.98
ENSMUSG00000000787 (predicted) ENSMUSG00000038295	=	0.98
ENSMUSG00000000787 (predicted) ENSMUSG00000025651	=	0.98
ENSMUSG00000000787 (predicted) ENSMUSG00000041138	=	0.98
ENSMUSG00000000787 (predicted) ENSMUSG00000041828	=	0.98
ENSMUSG00000000787 (predicted) ENSMUSG00000041220	=	0.90
ENSMUSG00000000787 (predicted) ENSMUSG00000033356	=	0.98
ENSMUSG00000000787 (predicted) ENSMUSG00000046000	=	0.98
ENSMUSG00000000787 (predicted) ENSMUSG00000018800	=	0.87
ENSMUSG00000000787 (predicted) ENSMUSG00000038754	=	0.89
ENSMUSG00000000787 (predicted) ENSMUSG00000032349	=	0.94
ENSMUSG00000000787 (predicted) ENSMUSG00000025991	=	0.98
ENSMUSG00000000787 (predicted) ENSMUSG00000026922	=	0.98
ENSMUSG00000000787 (predicted) ENSMUSG00000030846	=	0.98
ENSMUSG00000000787 (predicted) ENSMUSG00000079945	=	0.98
ENSMUSG00000000787 (predicted) ENSMUSG00000004668	=	0.98
ENSMUSG00000000787 (predicted) ENSMUSG00000019214	=	0.98
ENSMUSG00000000787 (predicted) ENSMUSG00000009293	=	1.00
ENSMUSG00000000787 (predicted) ENSMUSG00000035649	=	1.87
ENSMUSG00000000787 (predicted) ENSMUSG00000001525	=	0.98
ENSMUSG00000000787 (predicted) ENSMUSG00000032834	=	0.98
ENSMUSG00000000787 (predicted) ENSMUSG00000026944	=	0.84
ENSMUSG00000000787 (predicted) ENSMUSG00000062380	=	0.98
ENSMUSG00000000787 (predicted) ENSMUSG00000028271	=	0.98
ENSMUSG00000000787 (predicted) ENSMUSG00000057541	=	0.98
ENSMUSG00000000787 (predicted) ENSMUSG00000023118	=	0.98
ENSMUSG00000000787 (predicted) ENSMUSG00000035811	=	0.98
ENSMUSG00000000787 (predicted) ENSMUSG00000020974	=	0.98
ENSMUSG00000000787 (predicted) ENSMUSG00000016255	=	0.98
ENSMUSG00000000787 (predicted) ENSMUSG00000003848	=	0.98
ENSMUSG00000000787 (predicted) ENSMUSG00000057278	=	0.98
ENSMUSG00000000787 (predicted) ENSMUSG00000030042	=	0.98
ENSMUSG00000000787 (predicted) ENSMUSG00000029260	=	0.98
ENSMUSG00000000787 (predicted) ENSMUSG00000045136	=	0.98
ENSMUSG00000000787 (predicted) ENSMUSG00000021460	=	0.98
ENSMUSG00000000787 (predicted) ENSMUSG00000051900	=	0.77
ENSMUSG00000000787 (predicted) ENSMUSG00000031388	=	0.98
ENSMUSG00000000787 (predicted) ENSMUSG00000080296	=	0.98
ENSMUSG00000000787 (predicted) ENSMUSG00000015243	=	0.98
ENSMUSG00000000787 (predicted) ENSMUSG00000038429	=	0.98
ENSMUSG00000000787 (predicted) ENSMUSG00000058672	=	0.98
ENSMUSG00000000787 (predicted) ENSMUSG00000080002	=	0.98
ENSMUSG00000000787 (predicted) ENSMUSG00000021621	=	1.73
ENSMUSG00000000787 (predicted) ENSMUSG00000048916	=	0.98
ENSMUSG00000000787 (predicted) ENSMUSG00000054630	=	0.98
ENSMUSG00000000787 (predicted) ENSMUSG00000021364	=	0.90
ENSMUSG00000000787 (predicted) ENSMUSG00000061906	=	0.98
ENSMUSG00000000787 (predicted) ENSMUSG00000076435	=	0.98
ENSMUSG00000000787 (predicted) ENSMUSG00000047026	=	0.98
ENSMUSG00000000787 (predicted) ENSMUSG00000035772	=	0.98
ENSMUSG00000000787 (predicted) ENSMUSG00000035722	=	0.86
ENSMUSG00000000787 (predicted) ENSMUSG00000030541	=	0.98
ENSMUSG00000000787 (predicted) ENSMUSG00000022052	=	0.98
ENSMUSG00000000787 (predicted) ENSMUSG00000006390	=	0.90
ENSMUSG00000000787 (predicted) ENSMUSG00000045503	=	0.98
ENSMUSG00000000787 (predicted) ENSMUSG00000004626	=	0.98
ENSMUSG00000000787 (predicted) ENSMUSG00000041769	=	0.98
ENSMUSG00000000787 (predicted) ENSMUSG00000007050	=	1.00
ENSMUSG00000000787 (predicted) ENSMUSG00000024081	=	0.98
ENSMUSG00000000787 (predicted) ENSMUSG00000035984	=	0.98
ENSMUSG00000000787 (predicted) ENSMUSG00000035435	=	0.87
ENSMUSG00000000811 (predicted) ENSMUSG00000052798	=	1.00
ENSMUSG00000000811 (predicted) ENSMUSG00000020250	=	1.00
ENSMUSG00000000811 (predicted) ENSMUSG00000051396	=	0.97
ENSMUSG00000000811 (predicted) ENSMUSG00000007033	=	0.99
ENSMUSG00000000811 (predicted) ENSMUSG00000059814	=	1.00
ENSMUSG00000000811 (predicted) ENSMUSG00000075704	=	1.00
ENSMUSG00000000811 (predicted) ENSMUSG00000031584	=	1.00
ENSMUSG00000000811 (predicted) ENSMUSG00000059970	=	0.99
ENSMUSG00000000811 (predicted) ENSMUSG00000015656	=	1.00
ENSMUSG00000000811 (predicted) ENSMUSG00000067283	=	0.99
ENSMUSG00000000811 (predicted) ENSMUSG00000000811	=	1.00
ENSMUSG00000000811 (predicted) ENSMUSG00000067284	=	0.99
ENSMUSG00000000915 (predicted) ENSMUSG00000072664	=	1.00
ENSMUSG00000000915 (predicted) ENSMUSG00000059970	=	0.99
ENSMUSG00000000915 (predicted) ENSMUSG00000035783	=	1.00
ENSMUSG00000000915 (predicted) ENSMUSG00000031972	=	1.00
ENSMUSG00000000915 (predicted) ENSMUSG00000025326	=	1.00
ENSMUSG00000000915 (predicted) ENSMUSG00000054545	=	1.00
ENSMUSG00000000915 (predicted) ENSMUSG00000042807	=	1.00
ENSMUSG00000000915 (predicted) ENSMUSG00000034675	=	1.00
ENSMUSG00000000915 (predicted) ENSMUSG00000020669	=	1.00
ENSMUSG00000000915 (predicted) ENSMUSG00000022831	=	1.00
ENSMUSG00000000915 (predicted) ENSMUSG00000038545	=	1.00
ENSMUSG00000000915 (predicted) ENSMUSG00000070704	=	1.00
ENSMUSG00000000915 (predicted) ENSMUSG00000038780	=	1.00
ENSMUSG00000000915 (predicted) ENSMUSG00000031930	=	1.00
ENSMUSG00000000915 (predicted) ENSMUSG00000061906	=	1.00
ENSMUSG00000000915 (predicted) ENSMUSG00000067283	=	0.99
ENSMUSG00000000915 (predicted) ENSMUSG00000062825	=	1.00
ENSMUSG00000000915 (predicted) ENSMUSG00000068614	=	1.00
ENSMUSG00000000915 (predicted) ENSMUSG00000029260	=	1.00
ENSMUSG00000000915 (predicted) ENSMUSG00000015656	=	1.00
ENSMUSG00000000915 (predicted) ENSMUSG00000055194	=	1.00
ENSMUSG00000000915 (predicted) ENSMUSG00000028465	=	1.00
ENSMUSG00000000915 (predicted) ENSMUSG00000059814	=	1.00
ENSMUSG00000000915 (predicted) ENSMUSG00000054630	=	1.00
ENSMUSG00000000915 (predicted) ENSMUSG00000046861	=	1.00
ENSMUSG00000000915 (predicted) ENSMUSG00000021301	=	1.00
ENSMUSG00000000915 (predicted) ENSMUSG00000029577	=	1.00
ENSMUSG00000000915 (predicted) ENSMUSG00000035811	=	1.00
ENSMUSG00000000915 (predicted) ENSMUSG00000035836	=	1.00
ENSMUSG00000000915 (predicted) ENSMUSG00000027598	=	1.00
ENSMUSG00000000915 (predicted) ENSMUSG00000024589	=	1.00
ENSMUSG00000000915 (predicted) ENSMUSG00000032854	=	1.00
ENSMUSG00000000915 (predicted) ENSMUSG00000021039	=	1.00
ENSMUSG00000000915 (predicted) ENSMUSG00000031078	=	1.00
ENSMUSG00000000915 (predicted) ENSMUSG00000057425	=	1.00
ENSMUSG00000000915 (predicted) ENSMUSG00000052698	=	1.00
ENSMUSG00000000915 (predicted) ENSMUSG00000032216	=	1.00
ENSMUSG00000000915 (predicted) ENSMUSG00000028478	=	1.00
ENSMUSG00000000915 (predicted) ENSMUSG00000035780	=	1.00
ENSMUSG00000000915 (predicted) ENSMUSG00000007033	=	0.99
ENSMUSG00000000915 (predicted) ENSMUSG00000039000	=	1.00
ENSMUSG00000000915 (predicted) ENSMUSG00000080266	=	1.00
ENSMUSG00000000915 (predicted) ENSMUSG00000024732	=	1.00
ENSMUSG00000000915 (predicted) ENSMUSG00000025261	=	1.00
ENSMUSG00000000915 (predicted) ENSMUSG00000020476	=	1.00
ENSMUSG00000000915 (predicted) ENSMUSG00000000915	=	1.00
ENSMUSG00000000915 (predicted) ENSMUSG00000067284	=	0.99
ENSMUSG00000000915 (predicted) ENSMUSG00000047547	=	1.00
ENSMUSG00000000915 (predicted) ENSMUSG00000041058	=	1.00
ENSMUSG00000000915 (predicted) ENSMUSG00000029268	=	1.00
ENSMUSG00000000915 (predicted) ENSMUSG00000029580	=	1.00
ENSMUSG00000000915 (predicted) ENSMUSG00000049152	=	1.00
ENSMUSG00000000915 (predicted) ENSMUSG00000059430	=	1.00
ENSMUSG00000000915 (predicted) ENSMUSG00000040327	=	1.00
ENSMUSG00000000915 (predicted) ENSMUSG00000018363	=	1.00
ENSMUSG00000000915 (predicted) ENSMUSG00000039959	=	1.00
ENSMUSG00000000915 (predicted) ENSMUSG00000051396	=	0.97
ENSMUSG00000000934 (predicted) ENSMUSG00000019777	=	1.00
ENSMUSG00000000934 (predicted) ENSMUSG00000079963	=	1.00
ENSMUSG00000000934 (predicted) ENSMUSG00000061062	=	1.00
ENSMUSG00000000934 (predicted) ENSMUSG00000018102	=	1.00
ENSMUSG00000000934 (predicted) ENSMUSG00000064168	=	1.00
ENSMUSG00000000934 (predicted) ENSMUSG00000050799	=	1.00
ENSMUSG00000000934 (predicted) ENSMUSG00000062727	=	1.00
ENSMUSG00000000934 (predicted) ENSMUSG00000069314	=	1.00
ENSMUSG00000000934 (predicted) ENSMUSG00000028099	=	1.00
ENSMUSG00000000934 (predicted) ENSMUSG00000058385	=	1.00
ENSMUSG00000000934 (predicted) ENSMUSG00000022477	=	1.00
ENSMUSG00000000934 (predicted) ENSMUSG00000020741	=	1.00
ENSMUSG00000000934 (predicted) ENSMUSG00000042508	=	0.83
ENSMUSG00000000934 (predicted) ENSMUSG00000069307	=	1.00
ENSMUSG00000000934 (predicted) ENSMUSG00000047246	=	1.00
ENSMUSG00000000934 (predicted) ENSMUSG00000068854	=	1.00
ENSMUSG00000000934 (predicted) ENSMUSG00000069271	=	1.00
ENSMUSG00000000934 (predicted) ENSMUSG00000069303	=	1.00
ENSMUSG00000000934 (predicted) ENSMUSG00000069308	=	1.00
ENSMUSG00000000934 (predicted) ENSMUSG00000026803	=	1.00
ENSMUSG00000000934 (predicted) ENSMUSG00000050936	=	1.00
ENSMUSG00000000934 (predicted) ENSMUSG00000058189	=	1.00
ENSMUSG00000000934 (predicted) ENSMUSG00000058670	=	0.94
ENSMUSG00000000934 (predicted) ENSMUSG00000019214	=	1.00
ENSMUSG00000000934 (predicted) ENSMUSG00000028800	=	1.00
ENSMUSG00000000934 (predicted) ENSMUSG00000000934	=	1.00
ENSMUSG00000000934 (predicted) ENSMUSG00000069268	=	1.00
ENSMUSG00000000934 (predicted) ENSMUSG00000069300	=	1.00
ENSMUSG00000000934 (predicted) ENSMUSG00000022247	=	1.00
ENSMUSG00000000934 (predicted) ENSMUSG00000056895	=	1.00
ENSMUSG00000000934 (predicted) ENSMUSG00000075031	=	1.00
ENSMUSG00000000934 (predicted) ENSMUSG00000039994	=	1.00
ENSMUSG00000000934 (predicted) ENSMUSG00000070544	=	1.00
ENSMUSG00000000934 (predicted) ENSMUSG00000035726	=	1.00
ENSMUSG00000000948 (predicted) ENSMUSG00000014850	=	1.00
ENSMUSG00000000948 (predicted) ENSMUSG00000015748	=	1.00
ENSMUSG00000000948 (predicted) ENSMUSG00000028869	=	1.00
ENSMUSG00000000948 (predicted) ENSMUSG00000026254	=	1.00
ENSMUSG00000000948 (predicted) ENSMUSG00000034732	=	1.00
ENSMUSG00000000948 (predicted) ENSMUSG00000080056	=	1.00
ENSMUSG00000000948 (predicted) ENSMUSG00000040824	=	1.00
ENSMUSG00000000948 (predicted) ENSMUSG00000011257	=	1.00
ENSMUSG00000000948 (predicted) ENSMUSG00000008373	=	1.00
ENSMUSG00000000948 (predicted) ENSMUSG00000031848	=	1.00
ENSMUSG00000000948 (predicted) ENSMUSG00000020180	=	1.00
ENSMUSG00000000948 (predicted) ENSMUSG00000020018	=	1.00
ENSMUSG00000000948 (predicted) ENSMUSG00000002129	=	1.00
ENSMUSG00000000948 (predicted) ENSMUSG00000019470	=	1.00
ENSMUSG00000000948 (predicted) ENSMUSG00000072585	=	1.00
ENSMUSG00000000948 (predicted) ENSMUSG00000042447	=	1.00
ENSMUSG00000000948 (predicted) ENSMUSG00000027628	=	1.00
ENSMUSG00000000948 (predicted) ENSMUSG00000022283	=	1.00
ENSMUSG00000000948 (predicted) ENSMUSG00000003660	=	1.00
ENSMUSG00000000948 (predicted) ENSMUSG00000062678	=	1.00
ENSMUSG00000000948 (predicted) ENSMUSG00000020850	=	1.00
ENSMUSG00000000948 (predicted) ENSMUSG00000024735	=	1.00
ENSMUSG00000000948 (predicted) ENSMUSG00000079967	=	1.00
ENSMUSG00000000948 (predicted) ENSMUSG00000045983	=	1.00
ENSMUSG00000000948 (predicted) ENSMUSG00000079972	=	1.00
ENSMUSG00000000948 (predicted) ENSMUSG00000079956	=	1.00
ENSMUSG00000000948 (predicted) ENSMUSG00000054582	=	1.00
ENSMUSG00000000948 (predicted) ENSMUSG00000057130	=	1.00
ENSMUSG00000000948 (predicted) ENSMUSG00000062093	=	1.00
ENSMUSG00000000948 (predicted) ENSMUSG00000079614	=	1.00
ENSMUSG00000000948 (predicted) ENSMUSG00000079969	=	1.00
ENSMUSG00000000948 (predicted) ENSMUSG00000050667	=	1.00
ENSMUSG00000000948 (predicted) ENSMUSG00000046173	=	1.00
ENSMUSG00000000948 (predicted) ENSMUSG00000029345	=	1.00
ENSMUSG00000000948 (predicted) ENSMUSG00000061479	=	1.00
ENSMUSG00000000948 (predicted) ENSMUSG00000051732	=	1.00
ENSMUSG00000000948 (predicted) ENSMUSG00000024740	=	1.00
ENSMUSG00000000948 (predicted) ENSMUSG00000027998	=	1.00
ENSMUSG00000000948 (predicted) ENSMUSG00000057278	=	1.00
ENSMUSG00000000948 (predicted) ENSMUSG00000061360	=	1.00
ENSMUSG00000000948 (predicted) ENSMUSG00000035597	=	2.00
ENSMUSG00000000948 (predicted) ENSMUSG00000022774	=	1.00
ENSMUSG00000000948 (predicted) ENSMUSG00000020545	=	1.00
ENSMUSG00000000948 (predicted) ENSMUSG00000023932	=	1.00
ENSMUSG00000000948 (predicted) ENSMUSG00000028156	=	1.00
ENSMUSG00000000948 (predicted) ENSMUSG00000079904	=	1.00
ENSMUSG00000000948 (predicted) ENSMUSG00000001767	=	1.00
ENSMUSG00000000948 (predicted) ENSMUSG00000019738	=	1.00
ENSMUSG00000000948 (predicted) ENSMUSG00000028902	=	1.00
ENSMUSG00000000948 (predicted) ENSMUSG00000080055	=	1.00
ENSMUSG00000000948 (predicted) ENSMUSG00000071273	=	1.00
ENSMUSG00000000948 (predicted) ENSMUSG00000034192	=	1.00
ENSMUSG00000000948 (predicted) ENSMUSG00000063166	=	1.00
ENSMUSG00000000948 (predicted) ENSMUSG00000028760	=	1.00
ENSMUSG00000000948 (predicted) ENSMUSG00000074895	=	1.00
ENSMUSG00000000948 (predicted) ENSMUSG00000032932	=	1.00
ENSMUSG00000000948 (predicted) ENSMUSG00000064307	=	1.00
ENSMUSG00000000948 (predicted) ENSMUSG00000002477	=	1.00
ENSMUSG00000000948 (predicted) ENSMUSG00000028330	=	1.00
ENSMUSG00000000948 (predicted) ENSMUSG00000025982	=	1.00
ENSMUSG00000000948 (predicted) ENSMUSG00000031723	=	1.00
ENSMUSG00000000948 (predicted) ENSMUSG00000007050	=	1.00
ENSMUSG00000000948 (predicted) ENSMUSG00000038542	=	1.00
ENSMUSG00000000948 (predicted) ENSMUSG00000005610	=	1.00
ENSMUSG00000000948 (predicted) ENSMUSG00000008333	=	1.00
ENSMUSG00000000948 (predicted) ENSMUSG00000024217	=	1.00
ENSMUSG00000000948 (predicted) ENSMUSG00000001383	=	1.00
ENSMUSG00000000948 (predicted) ENSMUSG00000020372	=	1.00
ENSMUSG00000000948 (predicted) ENSMUSG00000050188	=	1.00
ENSMUSG00000000948 (predicted) ENSMUSG00000033732	=	1.00
ENSMUSG00000000948 (predicted) ENSMUSG00000002455	=	1.00
ENSMUSG00000000948 (predicted) ENSMUSG00000030512	=	1.00
ENSMUSG00000000948 (predicted) ENSMUSG00000024853	=	1.00
ENSMUSG00000000948 (predicted) ENSMUSG00000001056	=	1.00
ENSMUSG00000000948 (predicted) ENSMUSG00000028898	=	1.00
ENSMUSG00000000958 (predicted) ENSMUSG00000020048	=	1.87
ENSMUSG00000000958 (predicted) ENSMUSG00000021270	=	1.87
ENSMUSG00000000958 (predicted) ENSMUSG00000023944	=	1.87
ENSMUSG00000000958 (predicted) ENSMUSG00000058655	=	0.87
ENSMUSG00000000958 (predicted) ENSMUSG00000040731	=	0.87
ENSMUSG00000000959 (predicted) ENSMUSG00000079908	=	1.00
ENSMUSG00000000959 (predicted) ENSMUSG00000054284	=	1.00
ENSMUSG00000000959 (predicted) ENSMUSG00000062647	=	1.00
ENSMUSG00000000959 (predicted) ENSMUSG00000067284	=	0.99
ENSMUSG00000000959 (predicted) ENSMUSG00000032932	=	1.00
ENSMUSG00000000959 (predicted) ENSMUSG00000050978	=	1.00
ENSMUSG00000000959 (predicted) ENSMUSG00000066714	=	1.00
ENSMUSG00000000959 (predicted) ENSMUSG00000072489	=	1.00
ENSMUSG00000000959 (predicted) ENSMUSG00000071052	=	1.00
ENSMUSG00000000959 (predicted) ENSMUSG00000064358	=	1.00
ENSMUSG00000000959 (predicted) ENSMUSG00000051396	=	0.97
ENSMUSG00000000959 (predicted) ENSMUSG00000063986	=	1.00
ENSMUSG00000000959 (predicted) ENSMUSG00000063888	=	1.00
ENSMUSG00000000959 (predicted) ENSMUSG00000067274	=	1.00
ENSMUSG00000000959 (predicted) ENSMUSG00000067547	=	1.00
ENSMUSG00000000959 (predicted) ENSMUSG00000066452	=	1.00
ENSMUSG00000000959 (predicted) ENSMUSG00000078177	=	1.00
ENSMUSG00000000959 (predicted) ENSMUSG00000080014	=	1.00
ENSMUSG00000000959 (predicted) ENSMUSG00000043716	=	1.00
ENSMUSG00000000959 (predicted) ENSMUSG00000038845	=	1.00
ENSMUSG00000000959 (predicted) ENSMUSG00000059814	=	1.00
ENSMUSG00000000959 (predicted) ENSMUSG00000060499	=	1.00
ENSMUSG00000000959 (predicted) ENSMUSG00000002500	=	1.00
ENSMUSG00000000959 (predicted) ENSMUSG00000067283	=	0.99
ENSMUSG00000000959 (predicted) ENSMUSG00000059970	=	0.99
ENSMUSG00000000959 (predicted) ENSMUSG00000070289	=	1.00
ENSMUSG00000000959 (predicted) ENSMUSG00000062874	=	1.00
ENSMUSG00000000959 (predicted) ENSMUSG00000061787	=	0.98
ENSMUSG00000000959 (predicted) ENSMUSG00000032399	=	1.00
ENSMUSG00000000959 (predicted) ENSMUSG00000068262	=	1.00
ENSMUSG00000000959 (predicted) ENSMUSG00000079965	=	1.00
ENSMUSG00000000959 (predicted) ENSMUSG00000025922	=	1.00
ENSMUSG00000000959 (predicted) ENSMUSG00000008682	=	1.00
ENSMUSG00000000959 (predicted) ENSMUSG00000070778	=	1.00
ENSMUSG00000000959 (predicted) ENSMUSG00000066475	=	1.00
ENSMUSG00000000959 (predicted) ENSMUSG00000060036	=	1.00
ENSMUSG00000000959 (predicted) ENSMUSG00000062328	=	1.00
ENSMUSG00000000959 (predicted) ENSMUSG00000068579	=	1.00
ENSMUSG00000000959 (predicted) ENSMUSG00000062358	=	1.00
ENSMUSG00000000959 (predicted) ENSMUSG00000015656	=	1.00
ENSMUSG00000000959 (predicted) ENSMUSG00000069392	=	1.00
ENSMUSG00000000959 (predicted) ENSMUSG00000062758	=	1.00
ENSMUSG00000000959 (predicted) ENSMUSG00000027427	=	1.00
ENSMUSG00000000959 (predicted) ENSMUSG00000079925	=	1.00
ENSMUSG00000000959 (predicted) ENSMUSG00000028271	=	1.00
ENSMUSG00000000959 (predicted) ENSMUSG00000062424	=	1.00
ENSMUSG00000000959 (predicted) ENSMUSG00000064354	=	1.00
ENSMUSG00000000959 (predicted) ENSMUSG00000007033	=	0.99
ENSMUSG00000001036 (predicted) ENSMUSG00000014771	=	1.00
ENSMUSG00000001036 (predicted) ENSMUSG00000062078	=	1.00
ENSMUSG00000001036 (predicted) ENSMUSG00000020782	=	0.93
ENSMUSG00000001036 (predicted) ENSMUSG00000020271	=	1.00
ENSMUSG00000001036 (predicted) ENSMUSG00000051396	=	1.94
ENSMUSG00000001036 (predicted) ENSMUSG00000022829	=	0.87
ENSMUSG00000001036 (predicted) ENSMUSG00000026058	=	1.00
ENSMUSG00000001036 (predicted) ENSMUSG00000035203	=	1.00
ENSMUSG00000001036 (predicted) ENSMUSG00000028790	=	1.00
ENSMUSG00000001036 (predicted) ENSMUSG00000002635	=	1.00
ENSMUSG00000001036 (predicted) ENSMUSG00000067284	=	1.98
ENSMUSG00000001036 (predicted) ENSMUSG00000010080	=	1.00
ENSMUSG00000001036 (predicted) ENSMUSG00000007033	=	1.98
ENSMUSG00000001036 (predicted) ENSMUSG00000001036	=	1.00
ENSMUSG00000001036 (predicted) ENSMUSG00000047126	=	1.00
ENSMUSG00000001036 (predicted) ENSMUSG00000024949	=	1.00
ENSMUSG00000001036 (predicted) ENSMUSG00000022332	=	1.00
ENSMUSG00000001036 (predicted) ENSMUSG00000025217	=	1.00
ENSMUSG00000001036 (predicted) ENSMUSG00000029657	=	1.00
ENSMUSG00000001036 (predicted) ENSMUSG00000015656	=	2.00
ENSMUSG00000001036 (predicted) ENSMUSG00000019790	=	0.93
ENSMUSG00000001036 (predicted) ENSMUSG00000059814	=	2.00
ENSMUSG00000001036 (predicted) ENSMUSG00000032932	=	1.00
ENSMUSG00000001036 (predicted) ENSMUSG00000059970	=	1.98
ENSMUSG00000001036 (predicted) ENSMUSG00000067283	=	1.98
ENSMUSG00000001036 (predicted) ENSMUSG00000025757	=	1.00
ENSMUSG00000001036 (predicted) ENSMUSG00000020536	=	0.93
ENSMUSG00000001036 (predicted) ENSMUSG00000020361	=	1.00
ENSMUSG00000001036 (predicted) ENSMUSG00000050439	=	1.00
ENSMUSG00000001052 (predicted) ENSMUSG00000043716	=	1.00
ENSMUSG00000001052 (predicted) ENSMUSG00000056904	=	2.00
ENSMUSG00000001052 (predicted) ENSMUSG00000035325	=	1.00
ENSMUSG00000001052 (predicted) ENSMUSG00000072235	=	2.00
ENSMUSG00000001052 (predicted) ENSMUSG00000017132	=	1.00
ENSMUSG00000001052 (predicted) ENSMUSG00000063986	=	1.00
ENSMUSG00000001052 (predicted) ENSMUSG00000007033	=	2.98
ENSMUSG00000001052 (predicted) ENSMUSG00000051396	=	2.94
ENSMUSG00000001052 (predicted) ENSMUSG00000032513	=	2.00
ENSMUSG00000001052 (predicted) ENSMUSG00000019852	=	1.00
ENSMUSG00000001052 (predicted) ENSMUSG00000062328	=	1.00
ENSMUSG00000001052 (predicted) ENSMUSG00000025922	=	1.00
ENSMUSG00000001052 (predicted) ENSMUSG00000067702	=	2.00
ENSMUSG00000001052 (predicted) ENSMUSG00000031297	=	0.94
ENSMUSG00000001052 (predicted) ENSMUSG00000032399	=	1.00
ENSMUSG00000001052 (predicted) ENSMUSG00000003269	=	1.00
ENSMUSG00000001052 (predicted) ENSMUSG00000066475	=	1.00
ENSMUSG00000001052 (predicted) ENSMUSG00000025134	=	1.00
ENSMUSG00000001052 (predicted) ENSMUSG00000067851	=	1.00
ENSMUSG00000001052 (predicted) ENSMUSG00000079884	=	1.00
ENSMUSG00000001052 (predicted) ENSMUSG00000059970	=	2.97
ENSMUSG00000001052 (predicted) ENSMUSG00000024135	=	1.00
ENSMUSG00000001052 (predicted) ENSMUSG00000069072	=	1.00
ENSMUSG00000001052 (predicted) ENSMUSG00000059814	=	3.00
ENSMUSG00000001052 (predicted) ENSMUSG00000031596	=	0.88
ENSMUSG00000001052 (predicted) ENSMUSG00000008682	=	1.00
ENSMUSG00000001052 (predicted) ENSMUSG00000056076	=	1.00
ENSMUSG00000001052 (predicted) ENSMUSG00000026202	=	2.00
ENSMUSG00000001052 (predicted) ENSMUSG00000041313	=	0.89
ENSMUSG00000001052 (predicted) ENSMUSG00000030298	=	1.00
ENSMUSG00000001052 (predicted) ENSMUSG00000053208	=	2.00
ENSMUSG00000001052 (predicted) ENSMUSG00000054753	=	0.88
ENSMUSG00000001052 (predicted) ENSMUSG00000066714	=	1.00
ENSMUSG00000001052 (predicted) ENSMUSG00000037798	=	1.00
ENSMUSG00000001052 (predicted) ENSMUSG00000032932	=	2.00
ENSMUSG00000001052 (predicted) ENSMUSG00000020918	=	2.00
ENSMUSG00000001052 (predicted) ENSMUSG00000074582	=	1.00
ENSMUSG00000001052 (predicted) ENSMUSG00000015656	=	3.00
ENSMUSG00000001052 (predicted) ENSMUSG00000067274	=	1.00
ENSMUSG00000001052 (predicted) ENSMUSG00000018008	=	1.00
ENSMUSG00000001052 (predicted) ENSMUSG00000027879	=	1.00
ENSMUSG00000001052 (predicted) ENSMUSG00000002052	=	1.00
ENSMUSG00000001052 (predicted) ENSMUSG00000053907	=	1.00
ENSMUSG00000001052 (predicted) ENSMUSG00000027108	=	1.00
ENSMUSG00000001052 (predicted) ENSMUSG00000026924	=	2.00
ENSMUSG00000001052 (predicted) ENSMUSG00000061536	=	1.00
ENSMUSG00000001052 (predicted) ENSMUSG00000069392	=	1.00
ENSMUSG00000001052 (predicted) ENSMUSG00000029390	=	1.00
ENSMUSG00000001052 (predicted) ENSMUSG00000020986	=	2.00
ENSMUSG00000001052 (predicted) ENSMUSG00000034312	=	1.00
ENSMUSG00000001052 (predicted) ENSMUSG00000014959	=	2.00
ENSMUSG00000001052 (predicted) ENSMUSG00000021216	=	2.00
ENSMUSG00000001052 (predicted) ENSMUSG00000026589	=	2.00
ENSMUSG00000001052 (predicted) ENSMUSG00000067283	=	2.98
ENSMUSG00000001052 (predicted) ENSMUSG00000040797	=	1.00
ENSMUSG00000001052 (predicted) ENSMUSG00000060244	=	1.00
ENSMUSG00000001052 (predicted) ENSMUSG00000054284	=	1.00
ENSMUSG00000001052 (predicted) ENSMUSG00000080014	=	1.00
ENSMUSG00000001052 (predicted) ENSMUSG00000021248	=	1.00
ENSMUSG00000001052 (predicted) ENSMUSG00000072489	=	1.00
ENSMUSG00000001052 (predicted) ENSMUSG00000074460	=	1.00
ENSMUSG00000001052 (predicted) ENSMUSG00000041115	=	1.00
ENSMUSG00000001052 (predicted) ENSMUSG00000010110	=	2.00
ENSMUSG00000001052 (predicted) ENSMUSG00000058558	=	1.00
ENSMUSG00000001052 (predicted) ENSMUSG00000006273	=	1.00
ENSMUSG00000001052 (predicted) ENSMUSG00000034473	=	1.00
ENSMUSG00000001052 (predicted) ENSMUSG00000027429	=	2.00
ENSMUSG00000001052 (predicted) ENSMUSG00000018001	=	1.00
ENSMUSG00000001052 (predicted) ENSMUSG00000060499	=	1.00
ENSMUSG00000001052 (predicted) ENSMUSG00000023004	=	2.00
ENSMUSG00000001052 (predicted) ENSMUSG00000024039	=	2.00
ENSMUSG00000001052 (predicted) ENSMUSG00000063888	=	1.00
ENSMUSG00000001052 (predicted) ENSMUSG00000030137	=	2.00
ENSMUSG00000001052 (predicted) ENSMUSG00000043091	=	2.00
ENSMUSG00000001052 (predicted) ENSMUSG00000067284	=	2.98
ENSMUSG00000001052 (predicted) ENSMUSG00000006269	=	1.00
ENSMUSG00000001052 (predicted) ENSMUSG00000051984	=	1.00
ENSMUSG00000001052 (predicted) ENSMUSG00000067338	=	2.00
ENSMUSG00000001052 (predicted) ENSMUSG00000022756	=	1.00
ENSMUSG00000001054 (predicted) ENSMUSG00000018427	=	1.00
ENSMUSG00000001054 (predicted) ENSMUSG00000039770	=	1.00
ENSMUSG00000001054 (predicted) ENSMUSG00000042675	=	1.00
ENSMUSG00000001054 (predicted) ENSMUSG00000022773	=	1.00
ENSMUSG00000001054 (predicted) ENSMUSG00000022476	=	1.00
ENSMUSG00000001054 (predicted) ENSMUSG00000038733	=	1.00
ENSMUSG00000001054 (predicted) ENSMUSG00000034059	=	1.00
ENSMUSG00000001056 (predicted) ENSMUSG00000028010	=	1.00
ENSMUSG00000001056 (predicted) ENSMUSG00000025762	=	1.00
ENSMUSG00000001056 (predicted) ENSMUSG00000067274	=	1.00
ENSMUSG00000001056 (predicted) ENSMUSG00000027628	=	1.00
ENSMUSG00000001056 (predicted) ENSMUSG00000070428	=	1.00
ENSMUSG00000001056 (predicted) ENSMUSG00000059814	=	1.00
ENSMUSG00000001056 (predicted) ENSMUSG00000080056	=	1.00
ENSMUSG00000001056 (predicted) ENSMUSG00000037814	=	0.90
ENSMUSG00000001056 (predicted) ENSMUSG00000024906	=	1.00
ENSMUSG00000001056 (predicted) ENSMUSG00000079956	=	1.00
ENSMUSG00000001056 (predicted) ENSMUSG00000051396	=	0.97
ENSMUSG00000001056 (predicted) ENSMUSG00000071671	=	1.00
ENSMUSG00000001056 (predicted) ENSMUSG00000022283	=	1.00
ENSMUSG00000001056 (predicted) ENSMUSG00000027133	=	1.00
ENSMUSG00000001056 (predicted) ENSMUSG00000037331	=	0.88
ENSMUSG00000001056 (predicted) ENSMUSG00000007033	=	0.99
ENSMUSG00000001056 (predicted) ENSMUSG00000020850	=	1.00
ENSMUSG00000001056 (predicted) ENSMUSG00000014907	=	1.00
ENSMUSG00000001056 (predicted) ENSMUSG00000016409	=	1.00
ENSMUSG00000001056 (predicted) ENSMUSG00000080055	=	1.00
ENSMUSG00000001056 (predicted) ENSMUSG00000062867	=	2.00
ENSMUSG00000001056 (predicted) ENSMUSG00000032932	=	1.00
ENSMUSG00000001056 (predicted) ENSMUSG00000058558	=	1.00
ENSMUSG00000001056 (predicted) ENSMUSG00000032399	=	2.00
ENSMUSG00000001056 (predicted) ENSMUSG00000054582	=	1.00
ENSMUSG00000001056 (predicted) ENSMUSG00000001674	=	1.00
ENSMUSG00000001056 (predicted) ENSMUSG00000046865	=	1.00
ENSMUSG00000001056 (predicted) ENSMUSG00000025047	=	1.00
ENSMUSG00000001056 (predicted) ENSMUSG00000061787	=	1.00
ENSMUSG00000001056 (predicted) ENSMUSG00000047676	=	1.00
ENSMUSG00000001056 (predicted) ENSMUSG00000039660	=	1.00
ENSMUSG00000001056 (predicted) ENSMUSG00000032410	=	1.00
ENSMUSG00000001056 (predicted) ENSMUSG00000003500	=	1.97
ENSMUSG00000001056 (predicted) ENSMUSG00000067125	=	1.00
ENSMUSG00000001056 (predicted) ENSMUSG00000062582	=	1.00
ENSMUSG00000001056 (predicted) ENSMUSG00000068599	=	1.00
ENSMUSG00000001056 (predicted) ENSMUSG00000060209	=	1.00
ENSMUSG00000001056 (predicted) ENSMUSG00000015656	=	1.00
ENSMUSG00000001056 (predicted) ENSMUSG00000003660	=	1.00
ENSMUSG00000001056 (predicted) ENSMUSG00000022557	=	1.00
ENSMUSG00000001056 (predicted) ENSMUSG00000051732	=	1.00
ENSMUSG00000001056 (predicted) ENSMUSG00000059395	=	1.00
ENSMUSG00000001056 (predicted) ENSMUSG00000011257	=	1.00
ENSMUSG00000001056 (predicted) ENSMUSG00000050244	=	1.00
ENSMUSG00000001056 (predicted) ENSMUSG00000050667	=	1.00
ENSMUSG00000001056 (predicted) ENSMUSG00000038299	=	1.00
ENSMUSG00000001056 (predicted) ENSMUSG00000062093	=	1.00
ENSMUSG00000001056 (predicted) ENSMUSG00000039929	=	1.00
ENSMUSG00000001056 (predicted) ENSMUSG00000039148	=	1.00
ENSMUSG00000001056 (predicted) ENSMUSG00000059970	=	0.99
ENSMUSG00000001056 (predicted) ENSMUSG00000067284	=	0.99
ENSMUSG00000001056 (predicted) ENSMUSG00000051062	=	1.00
ENSMUSG00000001056 (predicted) ENSMUSG00000032518	=	1.00
ENSMUSG00000001056 (predicted) ENSMUSG00000059820	=	1.00
ENSMUSG00000001056 (predicted) ENSMUSG00000046173	=	1.00
ENSMUSG00000001056 (predicted) ENSMUSG00000034732	=	1.00
ENSMUSG00000001056 (predicted) ENSMUSG00000050978	=	1.00
ENSMUSG00000001056 (predicted) ENSMUSG00000058600	=	1.00
ENSMUSG00000001056 (predicted) ENSMUSG00000027404	=	1.00
ENSMUSG00000001056 (predicted) ENSMUSG00000031403	=	1.00
ENSMUSG00000001056 (predicted) ENSMUSG00000067283	=	0.99
ENSMUSG00000001056 (predicted) ENSMUSG00000079874	=	1.00
ENSMUSG00000001082 (predicted) ENSMUSG00000032262	=	1.91
ENSMUSG00000001082 (predicted) ENSMUSG00000037656	=	1.00
ENSMUSG00000001082 (predicted) ENSMUSG00000041220	=	1.84
ENSMUSG00000001082 (predicted) ENSMUSG00000039427	=	1.00
ENSMUSG00000001082 (predicted) ENSMUSG00000017721	=	1.00
ENSMUSG00000001082 (predicted) ENSMUSG00000027195	=	1.00
ENSMUSG00000001082 (predicted) ENSMUSG00000021364	=	1.92
ENSMUSG00000001082 (predicted) ENSMUSG00000027454	=	1.00
ENSMUSG00000001082 (predicted) ENSMUSG00000006390	=	1.92
ENSMUSG00000001082 (predicted) ENSMUSG00000033379	=	1.00
ENSMUSG00000001082 (predicted) ENSMUSG00000032180	=	0.90
ENSMUSG00000001082 (predicted) ENSMUSG00000032018	=	1.00
ENSMUSG00000001082 (predicted) ENSMUSG00000021696	=	1.96
ENSMUSG00000001082 (predicted) ENSMUSG00000032349	=	1.96
ENSMUSG00000001082 (predicted) ENSMUSG00000031604	=	1.00
ENSMUSG00000001082 (predicted) ENSMUSG00000063406	=	0.92
ENSMUSG00000001082 (predicted) ENSMUSG00000034189	=	1.00
ENSMUSG00000001082 (predicted) ENSMUSG00000033122	=	1.00
ENSMUSG00000001082 (predicted) ENSMUSG00000019802	=	1.00
ENSMUSG00000001082 (predicted) ENSMUSG00000028757	=	1.00
ENSMUSG00000001082 (predicted) ENSMUSG00000027397	=	1.00
ENSMUSG00000001082 (predicted) ENSMUSG00000038754	=	1.91
ENSMUSG00000001082 (predicted) ENSMUSG00000024121	=	1.89
ENSMUSG00000001082 (predicted) ENSMUSG00000036298	=	1.00
ENSMUSG00000001095 (predicted) ENSMUSG00000072492	=	1.00
ENSMUSG00000001095 (predicted) ENSMUSG00000045136	=	1.00
ENSMUSG00000001095 (predicted) ENSMUSG00000078142	=	1.00
ENSMUSG00000001095 (predicted) ENSMUSG00000002319	=	0.95
ENSMUSG00000001095 (predicted) ENSMUSG00000069236	=	1.00
ENSMUSG00000001095 (predicted) ENSMUSG00000023004	=	1.00
ENSMUSG00000001095 (predicted) ENSMUSG00000070408	=	1.00
ENSMUSG00000001095 (predicted) ENSMUSG00000014907	=	1.95
ENSMUSG00000001095 (predicted) ENSMUSG00000078308	=	1.00
ENSMUSG00000001095 (predicted) ENSMUSG00000078592	=	1.00
ENSMUSG00000001095 (predicted) ENSMUSG00000070025	=	1.00
ENSMUSG00000001095 (predicted) ENSMUSG00000078967	=	1.00
ENSMUSG00000001095 (predicted) ENSMUSG00000021216	=	1.00
ENSMUSG00000001095 (predicted) ENSMUSG00000006269	=	1.00
ENSMUSG00000001095 (predicted) ENSMUSG00000063885	=	1.00
ENSMUSG00000001095 (predicted) ENSMUSG00000078573	=	1.00
ENSMUSG00000001095 (predicted) ENSMUSG00000078636	=	1.00
ENSMUSG00000001095 (predicted) ENSMUSG00000062591	=	1.00
ENSMUSG00000001095 (predicted) ENSMUSG00000070284	=	1.00
ENSMUSG00000001095 (predicted) ENSMUSG00000072235	=	1.00
ENSMUSG00000001095 (predicted) ENSMUSG00000001473	=	1.00
ENSMUSG00000001095 (predicted) ENSMUSG00000070282	=	1.00
ENSMUSG00000001095 (predicted) ENSMUSG00000079558	=	1.00
ENSMUSG00000001095 (predicted) ENSMUSG00000033122	=	1.00
ENSMUSG00000001095 (predicted) ENSMUSG00000067702	=	1.00
ENSMUSG00000001095 (predicted) ENSMUSG00000047676	=	1.00
ENSMUSG00000001095 (predicted) ENSMUSG00000078370	=	1.00
ENSMUSG00000001095 (predicted) ENSMUSG00000078162	=	1.00
ENSMUSG00000001095 (predicted) ENSMUSG00000006273	=	1.00
ENSMUSG00000001095 (predicted) ENSMUSG00000033021	=	1.00
ENSMUSG00000001095 (predicted) ENSMUSG00000078300	=	1.00
ENSMUSG00000001095 (predicted) ENSMUSG00000041237	=	0.98
ENSMUSG00000001095 (predicted) ENSMUSG00000070490	=	1.00
ENSMUSG00000001095 (predicted) ENSMUSG00000034189	=	1.00
ENSMUSG00000001095 (predicted) ENSMUSG00000067338	=	1.00
ENSMUSG00000001095 (predicted) ENSMUSG00000078191	=	1.00
ENSMUSG00000001095 (predicted) ENSMUSG00000043091	=	1.00
ENSMUSG00000001095 (predicted) ENSMUSG00000079360	=	1.00
ENSMUSG00000001095 (predicted) ENSMUSG00000026202	=	1.00
ENSMUSG00000001095 (predicted) ENSMUSG00000036752	=	1.00
ENSMUSG00000001095 (predicted) ENSMUSG00000078965	=	1.00
ENSMUSG00000001095 (predicted) ENSMUSG00000032294	=	1.00
ENSMUSG00000001095 (predicted) ENSMUSG00000080155	=	1.00
ENSMUSG00000001095 (predicted) ENSMUSG00000058672	=	1.00
ENSMUSG00000001095 (predicted) ENSMUSG00000061099	=	1.00
ENSMUSG00000001095 (predicted) ENSMUSG00000016255	=	1.00
ENSMUSG00000001095 (predicted) ENSMUSG00000001525	=	1.00
ENSMUSG00000001095 (predicted) ENSMUSG00000024078	=	0.90
ENSMUSG00000001095 (predicted) ENSMUSG00000071813	=	1.00
ENSMUSG00000001095 (predicted) ENSMUSG00000027195	=	1.00
ENSMUSG00000001095 (predicted) ENSMUSG00000055676	=	1.00
ENSMUSG00000001095 (predicted) ENSMUSG00000070443	=	1.00
ENSMUSG00000001095 (predicted) ENSMUSG00000057666	=	1.00
ENSMUSG00000001095 (predicted) ENSMUSG00000062380	=	1.00
ENSMUSG00000001095 (predicted) ENSMUSG00000080303	=	1.00
ENSMUSG00000001095 (predicted) ENSMUSG00000078088	=	1.00
ENSMUSG00000001095 (predicted) ENSMUSG00000080296	=	1.00
ENSMUSG00000001095 (predicted) ENSMUSG00000032518	=	1.00
ENSMUSG00000001095 (predicted) ENSMUSG00000079501	=	1.00
ENSMUSG00000001095 (predicted) ENSMUSG00000056904	=	1.00
ENSMUSG00000001095 (predicted) ENSMUSG00000079874	=	1.00
ENSMUSG00000001095 (predicted) ENSMUSG00000073212	=	1.00
ENSMUSG00000001095 (predicted) ENSMUSG00000030137	=	1.00
ENSMUSG00000001120 (predicted) ENSMUSG00000032932	=	1.00
ENSMUSG00000001120 (predicted) ENSMUSG00000054582	=	1.00
ENSMUSG00000001120 (predicted) ENSMUSG00000021111	=	1.00
ENSMUSG00000001120 (predicted) ENSMUSG00000051396	=	0.97
ENSMUSG00000001120 (predicted) ENSMUSG00000051732	=	1.00
ENSMUSG00000001120 (predicted) ENSMUSG00000046173	=	1.00
ENSMUSG00000001120 (predicted) ENSMUSG00000022283	=	1.00
ENSMUSG00000001120 (predicted) ENSMUSG00000003500	=	1.00
ENSMUSG00000001120 (predicted) ENSMUSG00000062093	=	1.00
ENSMUSG00000001120 (predicted) ENSMUSG00000007033	=	0.99
ENSMUSG00000001120 (predicted) ENSMUSG00000060244	=	1.00
ENSMUSG00000001120 (predicted) ENSMUSG00000029657	=	1.00
ENSMUSG00000001120 (predicted) ENSMUSG00000025757	=	1.00
ENSMUSG00000001120 (predicted) ENSMUSG00000059814	=	1.00
ENSMUSG00000001120 (predicted) ENSMUSG00000025134	=	1.00
ENSMUSG00000001120 (predicted) ENSMUSG00000067284	=	0.99
ENSMUSG00000001120 (predicted) ENSMUSG00000067283	=	0.99
ENSMUSG00000001120 (predicted) ENSMUSG00000080055	=	1.00
ENSMUSG00000001120 (predicted) ENSMUSG00000062867	=	1.00
ENSMUSG00000001120 (predicted) ENSMUSG00000034732	=	1.00
ENSMUSG00000001120 (predicted) ENSMUSG00000050667	=	1.00
ENSMUSG00000001120 (predicted) ENSMUSG00000079956	=	1.00
ENSMUSG00000001120 (predicted) ENSMUSG00000020273	=	1.00
ENSMUSG00000001120 (predicted) ENSMUSG00000011257	=	1.00
ENSMUSG00000001120 (predicted) ENSMUSG00000020361	=	1.00
ENSMUSG00000001120 (predicted) ENSMUSG00000059970	=	0.99
ENSMUSG00000001120 (predicted) ENSMUSG00000080056	=	1.00
ENSMUSG00000001120 (predicted) ENSMUSG00000074817	=	1.00
ENSMUSG00000001120 (predicted) ENSMUSG00000015656	=	1.00
ENSMUSG00000001138 (predicted) ENSMUSG00000047674	=	1.00
ENSMUSG00000001138 (predicted) ENSMUSG00000066475	=	1.00
ENSMUSG00000001138 (predicted) ENSMUSG00000030137	=	1.00
ENSMUSG00000001138 (predicted) ENSMUSG00000078142	=	1.00
ENSMUSG00000001138 (predicted) ENSMUSG00000070443	=	1.00
ENSMUSG00000001138 (predicted) ENSMUSG00000078573	=	1.00
ENSMUSG00000001138 (predicted) ENSMUSG00000063986	=	1.00
ENSMUSG00000001138 (predicted) ENSMUSG00000080155	=	1.00
ENSMUSG00000001138 (predicted) ENSMUSG00000043091	=	1.00
ENSMUSG00000001138 (predicted) ENSMUSG00000078636	=	1.00
ENSMUSG00000001138 (predicted) ENSMUSG00000072492	=	1.00
ENSMUSG00000001138 (predicted) ENSMUSG00000026202	=	1.00
ENSMUSG00000001138 (predicted) ENSMUSG00000078592	=	1.00
ENSMUSG00000001138 (predicted) ENSMUSG00000023944	=	1.00
ENSMUSG00000001138 (predicted) ENSMUSG00000078088	=	1.00
ENSMUSG00000001138 (predicted) ENSMUSG00000078967	=	1.00
ENSMUSG00000001138 (predicted) ENSMUSG00000079558	=	1.00
ENSMUSG00000001138 (predicted) ENSMUSG00000033021	=	1.00
ENSMUSG00000001138 (predicted) ENSMUSG00000070025	=	1.00
ENSMUSG00000001138 (predicted) ENSMUSG00000067283	=	0.99
ENSMUSG00000001138 (predicted) ENSMUSG00000080014	=	1.00
ENSMUSG00000001138 (predicted) ENSMUSG00000007033	=	0.99
ENSMUSG00000001138 (predicted) ENSMUSG00000066714	=	1.00
ENSMUSG00000001138 (predicted) ENSMUSG00000067702	=	1.00
ENSMUSG00000001138 (predicted) ENSMUSG00000006269	=	1.00
ENSMUSG00000001138 (predicted) ENSMUSG00000070490	=	1.00
ENSMUSG00000001138 (predicted) ENSMUSG00000079501	=	1.00
ENSMUSG00000001138 (predicted) ENSMUSG00000021270	=	1.00
ENSMUSG00000001138 (predicted) ENSMUSG00000067284	=	0.99
ENSMUSG00000001138 (predicted) ENSMUSG00000063885	=	1.00
ENSMUSG00000001138 (predicted) ENSMUSG00000067338	=	1.00
ENSMUSG00000001138 (predicted) ENSMUSG00000061099	=	1.00
ENSMUSG00000001138 (predicted) ENSMUSG00000002319	=	1.00
ENSMUSG00000001138 (predicted) ENSMUSG00000031299	=	1.00
ENSMUSG00000001138 (predicted) ENSMUSG00000032932	=	1.00
ENSMUSG00000001138 (predicted) ENSMUSG00000029657	=	1.00
ENSMUSG00000001138 (predicted) ENSMUSG00000059814	=	1.00
ENSMUSG00000001138 (predicted) ENSMUSG00000072489	=	1.00
ENSMUSG00000001138 (predicted) ENSMUSG00000079360	=	1.00
ENSMUSG00000001138 (predicted) ENSMUSG00000015656	=	1.00
ENSMUSG00000001138 (predicted) ENSMUSG00000025757	=	1.00
ENSMUSG00000001138 (predicted) ENSMUSG00000020048	=	1.00
ENSMUSG00000001138 (predicted) ENSMUSG00000072235	=	1.00
ENSMUSG00000001138 (predicted) ENSMUSG00000023456	=	1.00
ENSMUSG00000001138 (predicted) ENSMUSG00000078370	=	1.00
ENSMUSG00000001138 (predicted) ENSMUSG00000055676	=	1.00
ENSMUSG00000001138 (predicted) ENSMUSG00000070408	=	1.00
ENSMUSG00000001138 (predicted) ENSMUSG00000008682	=	1.00
ENSMUSG00000001138 (predicted) ENSMUSG00000061904	=	0.90
ENSMUSG00000001138 (predicted) ENSMUSG00000078308	=	1.00
ENSMUSG00000001138 (predicted) ENSMUSG00000032263	=	1.00
ENSMUSG00000001138 (predicted) ENSMUSG00000060499	=	1.00
ENSMUSG00000001138 (predicted) ENSMUSG00000078965	=	1.00
ENSMUSG00000001138 (predicted) ENSMUSG00000078162	=	1.00
ENSMUSG00000001138 (predicted) ENSMUSG00000079874	=	1.00
ENSMUSG00000001138 (predicted) ENSMUSG00000056904	=	1.00
ENSMUSG00000001138 (predicted) ENSMUSG00000078191	=	1.00
ENSMUSG00000001138 (predicted) ENSMUSG00000047676	=	1.00
ENSMUSG00000001138 (predicted) ENSMUSG00000071813	=	1.00
ENSMUSG00000001138 (predicted) ENSMUSG00000006273	=	1.00
ENSMUSG00000001138 (predicted) ENSMUSG00000021748	=	1.00
ENSMUSG00000001138 (predicted) ENSMUSG00000069392	=	1.00
ENSMUSG00000001138 (predicted) ENSMUSG00000051396	=	0.97
ENSMUSG00000001138 (predicted) ENSMUSG00000057666	=	1.00
ENSMUSG00000001138 (predicted) ENSMUSG00000021216	=	1.00
ENSMUSG00000001138 (predicted) ENSMUSG00000070282	=	1.00
ENSMUSG00000001138 (predicted) ENSMUSG00000070284	=	1.00
ENSMUSG00000001138 (predicted) ENSMUSG00000020361	=	1.00
ENSMUSG00000001138 (predicted) ENSMUSG00000080303	=	1.00
ENSMUSG00000001138 (predicted) ENSMUSG00000062328	=	1.00
ENSMUSG00000001138 (predicted) ENSMUSG00000073212	=	1.00
ENSMUSG00000001138 (predicted) ENSMUSG00000032518	=	1.00
ENSMUSG00000001138 (predicted) ENSMUSG00000059970	=	0.99
ENSMUSG00000001138 (predicted) ENSMUSG00000069236	=	1.00
ENSMUSG00000001138 (predicted) ENSMUSG00000026864	=	1.00
ENSMUSG00000001138 (predicted) ENSMUSG00000023004	=	1.00
ENSMUSG00000001138 (predicted) ENSMUSG00000078300	=	1.00
ENSMUSG00000001143 (predicted) ENSMUSG00000078300	=	0.86
ENSMUSG00000001143 (predicted) ENSMUSG00000078636	=	0.86
ENSMUSG00000001143 (predicted) ENSMUSG00000041220	=	1.58
ENSMUSG00000001143 (predicted) ENSMUSG00000021364	=	1.65
ENSMUSG00000001143 (predicted) ENSMUSG00000043252	=	1.00
ENSMUSG00000001143 (predicted) ENSMUSG00000064193	=	0.85
ENSMUSG00000001143 (predicted) ENSMUSG00000041891	=	1.78
ENSMUSG00000001143 (predicted) ENSMUSG00000073212	=	0.86
ENSMUSG00000001143 (predicted) ENSMUSG00000070443	=	0.86
ENSMUSG00000001143 (predicted) ENSMUSG00000078191	=	0.86
ENSMUSG00000001143 (predicted) ENSMUSG00000045019	=	0.75
ENSMUSG00000001143 (predicted) ENSMUSG00000079360	=	0.86
ENSMUSG00000001143 (predicted) ENSMUSG00000006390	=	1.65
ENSMUSG00000001143 (predicted) ENSMUSG00000069236	=	0.86
ENSMUSG00000001143 (predicted) ENSMUSG00000004267	=	0.83
ENSMUSG00000001143 (predicted) ENSMUSG00000060600	=	0.83
ENSMUSG00000001143 (predicted) ENSMUSG00000063524	=	0.85
ENSMUSG00000001143 (predicted) ENSMUSG00000033122	=	1.86
ENSMUSG00000001143 (predicted) ENSMUSG00000020475	=	0.86
ENSMUSG00000001143 (predicted) ENSMUSG00000032262	=	1.64
ENSMUSG00000001143 (predicted) ENSMUSG00000071813	=	0.86
ENSMUSG00000001143 (predicted) ENSMUSG00000032458	=	0.86
ENSMUSG00000001143 (predicted) ENSMUSG00000078142	=	0.86
ENSMUSG00000001143 (predicted) ENSMUSG00000011752	=	0.86
ENSMUSG00000001143 (predicted) ENSMUSG00000080155	=	0.86
ENSMUSG00000001143 (predicted) ENSMUSG00000070282	=	0.86
ENSMUSG00000001143 (predicted) ENSMUSG00000021484	=	1.75
ENSMUSG00000001143 (predicted) ENSMUSG00000055676	=	0.86
ENSMUSG00000001143 (predicted) ENSMUSG00000070025	=	0.86
ENSMUSG00000001143 (predicted) ENSMUSG00000072492	=	0.86
ENSMUSG00000001143 (predicted) ENSMUSG00000070490	=	0.86
ENSMUSG00000001143 (predicted) ENSMUSG00000034189	=	1.86
ENSMUSG00000001143 (predicted) ENSMUSG00000078370	=	0.86
ENSMUSG00000001143 (predicted) ENSMUSG00000078308	=	0.86
ENSMUSG00000001143 (predicted) ENSMUSG00000032349	=	1.68
ENSMUSG00000001143 (predicted) ENSMUSG00000032496	=	0.86
ENSMUSG00000001143 (predicted) ENSMUSG00000038754	=	1.64
ENSMUSG00000001143 (predicted) ENSMUSG00000032554	=	0.86
ENSMUSG00000001143 (predicted) ENSMUSG00000021696	=	1.69
ENSMUSG00000001143 (predicted) ENSMUSG00000061099	=	0.86
ENSMUSG00000001143 (predicted) ENSMUSG00000026553	=	0.86
ENSMUSG00000001143 (predicted) ENSMUSG00000032553	=	0.86
ENSMUSG00000001143 (predicted) ENSMUSG00000063885	=	0.86
ENSMUSG00000001143 (predicted) ENSMUSG00000079501	=	0.86
ENSMUSG00000001143 (predicted) ENSMUSG00000031233	=	0.86
ENSMUSG00000001143 (predicted) ENSMUSG00000027195	=	1.86
ENSMUSG00000001143 (predicted) ENSMUSG00000078592	=	0.86
ENSMUSG00000001143 (predicted) ENSMUSG00000033688	=	0.86
ENSMUSG00000001143 (predicted) ENSMUSG00000078967	=	0.86
ENSMUSG00000001143 (predicted) ENSMUSG00000038871	=	0.86
ENSMUSG00000001143 (predicted) ENSMUSG00000078573	=	0.86
ENSMUSG00000001143 (predicted) ENSMUSG00000079558	=	0.86
ENSMUSG00000001143 (predicted) ENSMUSG00000022780	=	0.86
ENSMUSG00000001143 (predicted) ENSMUSG00000020372	=	0.86
ENSMUSG00000001143 (predicted) ENSMUSG00000059040	=	0.85
ENSMUSG00000001143 (predicted) ENSMUSG00000078162	=	0.86
ENSMUSG00000001143 (predicted) ENSMUSG00000078965	=	0.86
ENSMUSG00000001143 (predicted) ENSMUSG00000070408	=	0.86
ENSMUSG00000001143 (predicted) ENSMUSG00000030760	=	0.86
ENSMUSG00000001143 (predicted) ENSMUSG00000078088	=	0.86
ENSMUSG00000001143 (predicted) ENSMUSG00000056271	=	1.79
ENSMUSG00000001143 (predicted) ENSMUSG00000038007	=	0.69
ENSMUSG00000001143 (predicted) ENSMUSG00000001143	=	1.72
ENSMUSG00000001143 (predicted) ENSMUSG00000057666	=	0.86
ENSMUSG00000001143 (predicted) ENSMUSG00000080303	=	0.86
ENSMUSG00000001143 (predicted) ENSMUSG00000062070	=	0.86
ENSMUSG00000001150 (predicted) ENSMUSG00000038542	=	0.96
ENSMUSG00000001150 (predicted) ENSMUSG00000021537	=	1.00
ENSMUSG00000001173 (predicted) ENSMUSG00000021771	=	1.00
ENSMUSG00000001173 (predicted) ENSMUSG00000024908	=	1.00
ENSMUSG00000001173 (predicted) ENSMUSG00000036561	=	1.00
ENSMUSG00000001173 (predicted) ENSMUSG00000020402	=	1.00
ENSMUSG00000001173 (predicted) ENSMUSG00000039197	=	1.00
ENSMUSG00000001173 (predicted) ENSMUSG00000036241	=	1.00
ENSMUSG00000001173 (predicted) ENSMUSG00000008892	=	1.00
ENSMUSG00000001173 (predicted) ENSMUSG00000034675	=	1.00
ENSMUSG00000001173 (predicted) ENSMUSG00000020794	=	1.00
ENSMUSG00000001173 (predicted) ENSMUSG00000022831	=	1.00
ENSMUSG00000001173 (predicted) ENSMUSG00000031078	=	1.00
ENSMUSG00000001173 (predicted) ENSMUSG00000037296	=	0.84
ENSMUSG00000001173 (predicted) ENSMUSG00000044155	=	0.84
ENSMUSG00000001173 (predicted) ENSMUSG00000020870	=	1.00
ENSMUSG00000001173 (predicted) ENSMUSG00000020307	=	1.00
ENSMUSG00000001173 (predicted) ENSMUSG00000052296	=	0.95
ENSMUSG00000001173 (predicted) ENSMUSG00000020476	=	1.00
ENSMUSG00000001173 (predicted) ENSMUSG00000009293	=	1.00
ENSMUSG00000001173 (predicted) ENSMUSG00000031913	=	1.00
ENSMUSG00000001173 (predicted) ENSMUSG00000009907	=	1.00
ENSMUSG00000001211 (predicted) ENSMUSG00000053398	=	1.00
ENSMUSG00000001211 (predicted) ENSMUSG00000063514	=	0.97
ENSMUSG00000001211 (predicted) ENSMUSG00000037318	=	0.88
ENSMUSG00000001248 (predicted) ENSMUSG00000020048	=	1.00
ENSMUSG00000001248 (predicted) ENSMUSG00000079056	=	0.94
ENSMUSG00000001248 (predicted) ENSMUSG00000073159	=	0.94
ENSMUSG00000001248 (predicted) ENSMUSG00000054459	=	0.94
ENSMUSG00000001248 (predicted) ENSMUSG00000028271	=	0.94
ENSMUSG00000001248 (predicted) ENSMUSG00000007033	=	1.00
ENSMUSG00000001248 (predicted) ENSMUSG00000059229	=	0.94
ENSMUSG00000001248 (predicted) ENSMUSG00000073171	=	0.94
ENSMUSG00000001248 (predicted) ENSMUSG00000080211	=	0.94
ENSMUSG00000001248 (predicted) ENSMUSG00000073185	=	0.94
ENSMUSG00000001248 (predicted) ENSMUSG00000025221	=	0.94
ENSMUSG00000001248 (predicted) ENSMUSG00000015656	=	1.00
ENSMUSG00000001248 (predicted) ENSMUSG00000073157	=	0.94
ENSMUSG00000001248 (predicted) ENSMUSG00000021270	=	1.00
ENSMUSG00000001248 (predicted) ENSMUSG00000067284	=	1.00
ENSMUSG00000001248 (predicted) ENSMUSG00000073169	=	0.94
ENSMUSG00000001248 (predicted) ENSMUSG00000028785	=	0.94
ENSMUSG00000001248 (predicted) ENSMUSG00000042814	=	0.94
ENSMUSG00000001248 (predicted) ENSMUSG00000020907	=	0.94
ENSMUSG00000001248 (predicted) ENSMUSG00000023979	=	0.94
ENSMUSG00000001248 (predicted) ENSMUSG00000067283	=	1.00
ENSMUSG00000001248 (predicted) ENSMUSG00000067148	=	0.94
[truncated: 94,164 more rows]
