# Supplementary material for: Building and analyzing protein interactome networks by cross-species comparisons
Source: BMC Syst Biol. 2010 Mar 30;4:36. doi: 10.1186/1752-0509-4-36 (PMC2859380; doi:10.1186/1752-0509-4-36)
Supplement: Additional file 7 — Zip Mmus. A zipped folder containing files formatted for use in Cytoscape listed in Supplemental Table 3. These files are for Mus musculus proteins. [file 1752-0509-4-36-S7.ZIP › mmus/mmus_SpeciesNotation.eda]

mmus_SpeciesNotation.eda		
ENSMUSG00000000001 (known) ENSMUSG00000026930	=	D
ENSMUSG00000000001 (known) ENSMUSG00000026234	=	mmus_only
ENSMUSG00000000001 (known) ENSMUSG00000030824	=	mmus_only
ENSMUSG00000000001 (known) ENSMUSG00000029064	=	DS
ENSMUSG00000000001 (known) ENSMUSG00000024392	=	mmus_only
ENSMUSG00000000028 (known) ENSMUSG00000026355	=	S
ENSMUSG00000000028 (known) ENSMUSG00000028587	=	mmus_only
ENSMUSG00000000028 (known) ENSMUSG00000041859	=	DS
ENSMUSG00000000028 (known) ENSMUSG00000029730	=	S
ENSMUSG00000000028 (known) ENSMUSG00000031697	=	mmus_only
ENSMUSG00000000037 (known) ENSMUSG00000055980	=	mmus_only
ENSMUSG00000000085 (known) ENSMUSG00000006715	=	mmus_only
ENSMUSG00000000085 (known) ENSMUSG00000026484	=	mmus_only
ENSMUSG00000000120 (known) ENSMUSG00000033585	=	mmus_only
ENSMUSG00000000120 (known) ENSMUSG00000070520	=	mmus_only
ENSMUSG00000000125 (known) ENSMUSG00000058488	=	mmus_only
ENSMUSG00000000125 (known) ENSMUSG00000031169	=	mmus_only
ENSMUSG00000000127 (known) ENSMUSG00000034187	=	mmus_only
ENSMUSG00000000142 (known) ENSMUSG00000006932	=	D
ENSMUSG00000000142 (known) ENSMUSG00000005871	=	D
ENSMUSG00000000142 (known) ENSMUSG00000022812	=	D
ENSMUSG00000000149 (known) ENSMUSG00000003099	=	mmus_only
ENSMUSG00000000168 (known) ENSMUSG00000026959	=	mmus_only
ENSMUSG00000000168 (known) ENSMUSG00000018326	=	mmus_only
ENSMUSG00000000171 (known) ENSMUSG00000058076	=	H
ENSMUSG00000000184 (known) ENSMUSG00000003031	=	H
ENSMUSG00000000184 (known) ENSMUSG00000006728	=	H
ENSMUSG00000000184 (known) ENSMUSG00000023067	=	H
ENSMUSG00000000215 (known) ENSMUSG00000026864	=	mmus_only
ENSMUSG00000000247 (known) ENSMUSG00000048450	=	mmus_only
ENSMUSG00000000290 (known) ENSMUSG00000020612	=	mmus_only
ENSMUSG00000000290 (known) ENSMUSG00000024327	=	mmus_only
ENSMUSG00000000290 (known) ENSMUSG00000030786	=	mmus_only
ENSMUSG00000000290 (known) ENSMUSG00000030830	=	mmus_only
ENSMUSG00000000290 (known) ENSMUSG00000036499	=	mmus_only
ENSMUSG00000000303 (known) ENSMUSG00000022240	=	mmus_only
ENSMUSG00000000303 (known) ENSMUSG00000000303	=	mmus_only
ENSMUSG00000000303 (known) ENSMUSG00000006932	=	H
ENSMUSG00000000303 (known) ENSMUSG00000023022	=	H
ENSMUSG00000000308 (known) ENSMUSG00000018326	=	mmus_only
ENSMUSG00000000340 (known) ENSMUSG00000018326	=	mmus_only
ENSMUSG00000000399 (known) ENSMUSG00000018326	=	mmus_only
ENSMUSG00000000409 (known) ENSMUSG00000000409	=	mmus_only
ENSMUSG00000000409 (known) ENSMUSG00000026395	=	H
ENSMUSG00000000409 (known) ENSMUSG00000053977	=	mmus_only
ENSMUSG00000000409 (known) ENSMUSG00000037553	=	mmus_only
ENSMUSG00000000409 (known) ENSMUSG00000045826	=	mmus_only
ENSMUSG00000000409 (known) ENSMUSG00000045038	=	mmus_only
ENSMUSG00000000409 (known) ENSMUSG00000005763	=	H
ENSMUSG00000000409 (known) ENSMUSG00000028041	=	mmus_only
ENSMUSG00000000409 (known) ENSMUSG00000022831	=	mmus_only
ENSMUSG00000000409 (known) ENSMUSG00000023274	=	mmus_only
ENSMUSG00000000409 (known) ENSMUSG00000035798	=	mmus_only
ENSMUSG00000000409 (known) ENSMUSG00000021501	=	H
ENSMUSG00000000409 (known) ENSMUSG00000028071	=	H
ENSMUSG00000000440 (known) ENSMUSG00000024927	=	mmus_only
ENSMUSG00000000440 (known) ENSMUSG00000024454	=	mmus_only
ENSMUSG00000000440 (known) ENSMUSG00000032405	=	mmus_only
ENSMUSG00000000440 (known) ENSMUSG00000027803	=	mmus_only
ENSMUSG00000000440 (known) ENSMUSG00000029478	=	H
ENSMUSG00000000441 (known) ENSMUSG00000035027	=	CHD
ENSMUSG00000000441 (known) ENSMUSG00000030209	=	mmus_only
ENSMUSG00000000441 (known) ENSMUSG00000030265	=	D
ENSMUSG00000000441 (known) ENSMUSG00000026959	=	mmus_only
ENSMUSG00000000441 (known) ENSMUSG00000004936	=	CHD
ENSMUSG00000000441 (known) ENSMUSG00000025499	=	HD
ENSMUSG00000000555 (known) ENSMUSG00000021910	=	mmus_only
ENSMUSG00000000555 (known) ENSMUSG00000025809	=	H
ENSMUSG00000000568 (known) ENSMUSG00000063229	=	mmus_only
ENSMUSG00000000568 (known) ENSMUSG00000045038	=	mmus_only
ENSMUSG00000000579 (known) ENSMUSG00000056220	=	mmus_only
ENSMUSG00000000579 (known) ENSMUSG00000031392	=	mmus_only
ENSMUSG00000000579 (known) ENSMUSG00000051331	=	mmus_only
ENSMUSG00000000579 (known) ENSMUSG00000034330	=	mmus_only
ENSMUSG00000000579 (known) ENSMUSG00000019843	=	mmus_only
ENSMUSG00000000579 (known) ENSMUSG00000021686	=	mmus_only
ENSMUSG00000000579 (known) ENSMUSG00000030577	=	mmus_only
ENSMUSG00000000631 (known) ENSMUSG00000040940	=	mmus_only
ENSMUSG00000000631 (known) ENSMUSG00000018326	=	mmus_only
ENSMUSG00000000708 (known) ENSMUSG00000005897	=	mmus_only
ENSMUSG00000000732 (known) ENSMUSG00000026009	=	mmus_only
ENSMUSG00000000740 (known) ENSMUSG00000030209	=	mmus_only
ENSMUSG00000000740 (known) ENSMUSG00000018326	=	mmus_only
ENSMUSG00000000751 (known) ENSMUSG00000026355	=	mmus_only
ENSMUSG00000000751 (known) ENSMUSG00000002870	=	mmus_only
ENSMUSG00000000751 (known) ENSMUSG00000029730	=	mmus_only
ENSMUSG00000000751 (known) ENSMUSG00000026037	=	mmus_only
ENSMUSG00000000751 (known) ENSMUSG00000022673	=	mmus_only
ENSMUSG00000000751 (known) ENSMUSG00000031697	=	mmus_only
ENSMUSG00000000787 (known) ENSMUSG00000018326	=	mmus_only
ENSMUSG00000000838 (known) ENSMUSG00000027680	=	D
ENSMUSG00000000838 (known) ENSMUSG00000016087	=	mmus_only
ENSMUSG00000000838 (known) ENSMUSG00000018765	=	D
ENSMUSG00000000838 (known) ENSMUSG00000026234	=	mmus_only
ENSMUSG00000000838 (known) ENSMUSG00000038546	=	H
ENSMUSG00000000869 (known) ENSMUSG00000031304	=	H
ENSMUSG00000000881 (known) ENSMUSG00000026959	=	mmus_only
ENSMUSG00000000881 (known) ENSMUSG00000018326	=	mmus_only
ENSMUSG00000000881 (known) ENSMUSG00000030209	=	mmus_only
ENSMUSG00000000881 (known) ENSMUSG00000041380	=	mmus_only
ENSMUSG00000000881 (known) ENSMUSG00000022770	=	mmus_only
ENSMUSG00000000881 (known) ENSMUSG00000027162	=	mmus_only
ENSMUSG00000000881 (known) ENSMUSG00000040490	=	mmus_only
ENSMUSG00000000901 (known) ENSMUSG00000000901	=	mmus_only
ENSMUSG00000000902 (known) ENSMUSG00000019777	=	mmus_only
ENSMUSG00000000902 (known) ENSMUSG00000032481	=	CHD
ENSMUSG00000000902 (known) ENSMUSG00000024921	=	mmus_only
ENSMUSG00000000902 (known) ENSMUSG00000031393	=	mmus_only
ENSMUSG00000000915 (known) ENSMUSG00000018326	=	mmus_only
ENSMUSG00000000915 (known) ENSMUSG00000040940	=	mmus_only
ENSMUSG00000000938 (known) ENSMUSG00000006715	=	mmus_only
ENSMUSG00000000938 (known) ENSMUSG00000020160	=	mmus_only
ENSMUSG00000000976 (known) ENSMUSG00000043733	=	mmus_only
ENSMUSG00000000982 (known) ENSMUSG00000044534	=	mmus_only
ENSMUSG00000000982 (known) ENSMUSG00000025804	=	mmus_only
ENSMUSG00000000982 (known) ENSMUSG00000035448	=	mmus_only
ENSMUSG00000000982 (known) ENSMUSG00000079227	=	mmus_only
ENSMUSG00000001020 (known) ENSMUSG00000044080	=	H
ENSMUSG00000001020 (known) ENSMUSG00000001020	=	H
ENSMUSG00000001029 (known) ENSMUSG00000032050	=	mmus_only
ENSMUSG00000001036 (known) ENSMUSG00000018326	=	mmus_only
ENSMUSG00000001127 (known) ENSMUSG00000030265	=	D
ENSMUSG00000001127 (known) ENSMUSG00000025499	=	HD
ENSMUSG00000001127 (known) ENSMUSG00000063358	=	mmus_only
ENSMUSG00000001156 (known) ENSMUSG00000031622	=	mmus_only
ENSMUSG00000001156 (known) ENSMUSG00000024974	=	mmus_only
ENSMUSG00000001156 (known) ENSMUSG00000059436	=	H
ENSMUSG00000001248 (known) ENSMUSG00000020516	=	mmus_only
ENSMUSG00000001280 (known) ENSMUSG00000053436	=	mmus_only
ENSMUSG00000001280 (known) ENSMUSG00000027490	=	H
ENSMUSG00000001280 (known) ENSMUSG00000021779	=	mmus_only
ENSMUSG00000001288 (known) ENSMUSG00000029507	=	mmus_only
ENSMUSG00000001289 (known) ENSMUSG00000024122	=	mmus_only
ENSMUSG00000001300 (known) ENSMUSG00000026235	=	H
ENSMUSG00000001300 (known) ENSMUSG00000028664	=	H
ENSMUSG00000001300 (known) ENSMUSG00000027646	=	mmus_only
ENSMUSG00000001334 (known) ENSMUSG00000032067	=	mmus_only
ENSMUSG00000001379 (known) ENSMUSG00000022892	=	H
ENSMUSG00000001416 (known) ENSMUSG00000001416	=	mmus_only
ENSMUSG00000001416 (known) ENSMUSG00000018326	=	mmus_only
ENSMUSG00000001419 (known) ENSMUSG00000008855	=	mmus_only
ENSMUSG00000001419 (known) ENSMUSG00000004698	=	mmus_only
ENSMUSG00000001419 (known) ENSMUSG00000020196	=	H
ENSMUSG00000001424 (known) ENSMUSG00000055980	=	mmus_only
ENSMUSG00000001424 (known) ENSMUSG00000018326	=	mmus_only
ENSMUSG00000001440 (known) ENSMUSG00000029757	=	mmus_only
ENSMUSG00000001440 (known) ENSMUSG00000024617	=	mmus_only
ENSMUSG00000001440 (known) ENSMUSG00000040061	=	mmus_only
ENSMUSG00000001440 (known) ENSMUSG00000026728	=	mmus_only
ENSMUSG00000001440 (known) ENSMUSG00000001440	=	S
ENSMUSG00000001440 (known) ENSMUSG00000029430	=	HS
ENSMUSG00000001440 (known) ENSMUSG00000018362	=	DS
ENSMUSG00000001444 (known) ENSMUSG00000029217	=	mmus_only
ENSMUSG00000001444 (known) ENSMUSG00000015619	=	mmus_only
ENSMUSG00000001444 (known) ENSMUSG00000054892	=	mmus_only
ENSMUSG00000001444 (known) ENSMUSG00000020395	=	mmus_only
ENSMUSG00000001473 (known) ENSMUSG00000014602	=	mmus_only
ENSMUSG00000001493 (known) ENSMUSG00000004872	=	mmus_only
ENSMUSG00000001493 (known) ENSMUSG00000037034	=	mmus_only
ENSMUSG00000001497 (known) ENSMUSG00000048450	=	mmus_only
ENSMUSG00000001504 (known) ENSMUSG00000063358	=	mmus_only
ENSMUSG00000001508 (known) ENSMUSG00000029156	=	mmus_only
ENSMUSG00000001508 (known) ENSMUSG00000045103	=	mmus_only
ENSMUSG00000001508 (known) ENSMUSG00000001508	=	mmus_only
ENSMUSG00000001510 (known) ENSMUSG00000048450	=	mmus_only
ENSMUSG00000001525 (known) ENSMUSG00000067336	=	mmus_only
ENSMUSG00000001552 (known) ENSMUSG00000020717	=	H
ENSMUSG00000001627 (known) ENSMUSG00000024867	=	mmus_only
ENSMUSG00000001642 (known) ENSMUSG00000045038	=	mmus_only
ENSMUSG00000001642 (known) ENSMUSG00000025190	=	mmus_only
ENSMUSG00000001655 (known) ENSMUSG00000020160	=	mmus_only
ENSMUSG00000001657 (known) ENSMUSG00000006715	=	mmus_only
ENSMUSG00000001700 (known) ENSMUSG00000063358	=	mmus_only
ENSMUSG00000001729 (known) ENSMUSG00000023944	=	mmus_only
ENSMUSG00000001729 (known) ENSMUSG00000032715	=	mmus_only
ENSMUSG00000001729 (known) ENSMUSG00000060216	=	mmus_only
ENSMUSG00000001729 (known) ENSMUSG00000071369	=	H
ENSMUSG00000001729 (known) ENSMUSG00000001729	=	H
ENSMUSG00000001729 (known) ENSMUSG00000022672	=	H
ENSMUSG00000001729 (known) ENSMUSG00000044167	=	mmus_only
ENSMUSG00000001729 (known) ENSMUSG00000039457	=	H
ENSMUSG00000001729 (known) ENSMUSG00000045038	=	mmus_only
ENSMUSG00000001729 (known) ENSMUSG00000024959	=	mmus_only
ENSMUSG00000001729 (known) ENSMUSG00000039615	=	H
ENSMUSG00000001741 (known) ENSMUSG00000060882	=	mmus_only
ENSMUSG00000001741 (known) ENSMUSG00000044216	=	mmus_only
ENSMUSG00000001741 (known) ENSMUSG00000009731	=	mmus_only
ENSMUSG00000001741 (known) ENSMUSG00000020734	=	mmus_only
ENSMUSG00000001741 (known) ENSMUSG00000041695	=	mmus_only
ENSMUSG00000001741 (known) ENSMUSG00000051331	=	mmus_only
ENSMUSG00000001741 (known) ENSMUSG00000062609	=	mmus_only
ENSMUSG00000001741 (known) ENSMUSG00000030209	=	mmus_only
ENSMUSG00000001741 (known) ENSMUSG00000003752	=	mmus_only
ENSMUSG00000001741 (known) ENSMUSG00000002771	=	mmus_only
ENSMUSG00000001741 (known) ENSMUSG00000059003	=	H
ENSMUSG00000001741 (known) ENSMUSG00000040896	=	mmus_only
ENSMUSG00000001819 (known) ENSMUSG00000020160	=	mmus_only
ENSMUSG00000001823 (known) ENSMUSG00000020160	=	mmus_only
ENSMUSG00000001833 (known) ENSMUSG00000018326	=	mmus_only
ENSMUSG00000001847 (known) ENSMUSG00000030774	=	H
ENSMUSG00000001847 (known) ENSMUSG00000011831	=	mmus_only
ENSMUSG00000001847 (known) ENSMUSG00000001870	=	mmus_only
ENSMUSG00000001847 (known) ENSMUSG00000027620	=	mmus_only
ENSMUSG00000001847 (known) ENSMUSG00000006699	=	mmus_only
ENSMUSG00000001847 (known) ENSMUSG00000006932	=	mmus_only
ENSMUSG00000001847 (known) ENSMUSG00000007815	=	mmus_only
ENSMUSG00000001847 (known) ENSMUSG00000019978	=	mmus_only
ENSMUSG00000001847 (known) ENSMUSG00000004952	=	mmus_only
ENSMUSG00000001847 (known) ENSMUSG00000034480	=	mmus_only
ENSMUSG00000001847 (known) ENSMUSG00000021936	=	mmus_only
ENSMUSG00000001847 (known) ENSMUSG00000031880	=	mmus_only
ENSMUSG00000001847 (known) ENSMUSG00000026959	=	mmus_only
ENSMUSG00000001847 (known) ENSMUSG00000031284	=	mmus_only
ENSMUSG00000001847 (known) ENSMUSG00000021413	=	mmus_only
ENSMUSG00000001847 (known) ENSMUSG00000030209	=	mmus_only
ENSMUSG00000001847 (known) ENSMUSG00000020366	=	mmus_only
ENSMUSG00000001847 (known) ENSMUSG00000031311	=	mmus_only
ENSMUSG00000001910 (known) ENSMUSG00000012396	=	mmus_only
ENSMUSG00000001924 (known) ENSMUSG00000029657	=	mmus_only
ENSMUSG00000001930 (known) ENSMUSG00000030116	=	mmus_only
ENSMUSG00000001986 (known) ENSMUSG00000018326	=	mmus_only
ENSMUSG00000001986 (known) ENSMUSG00000033981	=	mmus_only
ENSMUSG00000001988 (known) ENSMUSG00000015522	=	mmus_only
ENSMUSG00000002010 (known) ENSMUSG00000018326	=	mmus_only
ENSMUSG00000002010 (known) ENSMUSG00000032279	=	HS
ENSMUSG00000002033 (known) ENSMUSG00000032093	=	mmus_only
ENSMUSG00000002033 (known) ENSMUSG00000002033	=	mmus_only
ENSMUSG00000002068 (known) ENSMUSG00000031139	=	mmus_only
ENSMUSG00000002068 (known) ENSMUSG00000003031	=	H
ENSMUSG00000002068 (known) ENSMUSG00000019942	=	HDS
ENSMUSG00000002068 (known) ENSMUSG00000025358	=	HDS
ENSMUSG00000002083 (known) ENSMUSG00000074147	=	H
ENSMUSG00000002083 (known) ENSMUSG00000007659	=	H
ENSMUSG00000002083 (known) ENSMUSG00000057329	=	H
ENSMUSG00000002102 (known) ENSMUSG00000005625	=	mmus_only
ENSMUSG00000002108 (known) ENSMUSG00000033871	=	mmus_only
ENSMUSG00000002108 (known) ENSMUSG00000029167	=	mmus_only
ENSMUSG00000002108 (known) ENSMUSG00000024927	=	mmus_only
ENSMUSG00000002111 (known) ENSMUSG00000015619	=	mmus_only
ENSMUSG00000002111 (known) ENSMUSG00000020644	=	mmus_only
ENSMUSG00000002111 (known) ENSMUSG00000022521	=	mmus_only
ENSMUSG00000002111 (known) ENSMUSG00000031311	=	mmus_only
ENSMUSG00000002147 (known) ENSMUSG00000021025	=	mmus_only
ENSMUSG00000002147 (known) ENSMUSG00000023010	=	mmus_only
ENSMUSG00000002147 (known) ENSMUSG00000002147	=	CH
ENSMUSG00000002147 (known) ENSMUSG00000018293	=	mmus_only
ENSMUSG00000002221 (known) ENSMUSG00000026976	=	mmus_only
ENSMUSG00000002221 (known) ENSMUSG00000027168	=	mmus_only
ENSMUSG00000002221 (known) ENSMUSG00000004231	=	mmus_only
ENSMUSG00000002233 (known) ENSMUSG00000024456	=	mmus_only
ENSMUSG00000002250 (known) ENSMUSG00000022508	=	H
ENSMUSG00000002250 (known) ENSMUSG00000040363	=	mmus_only
ENSMUSG00000002297 (known) ENSMUSG00000002870	=	mmus_only
ENSMUSG00000002297 (known) ENSMUSG00000029730	=	mmus_only
ENSMUSG00000002297 (known) ENSMUSG00000026037	=	mmus_only
ENSMUSG00000002297 (known) ENSMUSG00000041859	=	mmus_only
ENSMUSG00000002297 (known) ENSMUSG00000026761	=	mmus_only
ENSMUSG00000002297 (known) ENSMUSG00000029012	=	mmus_only
ENSMUSG00000002297 (known) ENSMUSG00000028587	=	mmus_only
ENSMUSG00000002297 (known) ENSMUSG00000022673	=	mmus_only
ENSMUSG00000002297 (known) ENSMUSG00000031697	=	mmus_only
ENSMUSG00000002307 (known) ENSMUSG00000008730	=	mmus_only
ENSMUSG00000002307 (known) ENSMUSG00000024778	=	mmus_only
ENSMUSG00000002307 (known) ENSMUSG00000009640	=	mmus_only
ENSMUSG00000002307 (known) ENSMUSG00000022521	=	mmus_only
ENSMUSG00000002307 (known) ENSMUSG00000034974	=	mmus_only
ENSMUSG00000002307 (known) ENSMUSG00000027177	=	mmus_only
ENSMUSG00000002325 (known) ENSMUSG00000022971	=	H
ENSMUSG00000002325 (known) ENSMUSG00000040033	=	H
ENSMUSG00000002329 (known) ENSMUSG00000002329	=	mmus_only
ENSMUSG00000002341 (known) ENSMUSG00000018326	=	mmus_only
ENSMUSG00000002413 (known) ENSMUSG00000030265	=	D
ENSMUSG00000002413 (known) ENSMUSG00000004936	=	CHD
ENSMUSG00000002413 (known) ENSMUSG00000035027	=	CHD
ENSMUSG00000002458 (known) ENSMUSG00000039131	=	mmus_only
ENSMUSG00000002458 (known) ENSMUSG00000019433	=	H
ENSMUSG00000002489 (known) ENSMUSG00000025812	=	mmus_only
ENSMUSG00000002504 (known) ENSMUSG00000036899	=	mmus_only
ENSMUSG00000002504 (known) ENSMUSG00000021490	=	mmus_only
ENSMUSG00000002546 (known) ENSMUSG00000045038	=	mmus_only
ENSMUSG00000002550 (known) ENSMUSG00000034330	=	mmus_only
ENSMUSG00000002602 (known) ENSMUSG00000041417	=	H
ENSMUSG00000002602 (known) ENSMUSG00000021448	=	mmus_only
ENSMUSG00000002602 (known) ENSMUSG00000022967	=	mmus_only
ENSMUSG00000002603 (known) ENSMUSG00000007613	=	H
ENSMUSG00000002603 (known) ENSMUSG00000032440	=	H
ENSMUSG00000002603 (known) ENSMUSG00000029287	=	H
ENSMUSG00000002603 (known) ENSMUSG00000006205	=	mmus_only
ENSMUSG00000002688 (known) ENSMUSG00000068798	=	H
ENSMUSG00000002699 (known) ENSMUSG00000042228	=	H
ENSMUSG00000002699 (known) ENSMUSG00000004266	=	mmus_only
ENSMUSG00000002699 (known) ENSMUSG00000042351	=	H
ENSMUSG00000002699 (known) ENSMUSG00000034116	=	H
ENSMUSG00000002718 (known) ENSMUSG00000026959	=	mmus_only
ENSMUSG00000002718 (known) ENSMUSG00000030209	=	mmus_only
ENSMUSG00000002732 (known) ENSMUSG00000026864	=	mmus_only
ENSMUSG00000002748 (known) ENSMUSG00000031715	=	H
ENSMUSG00000002763 (known) ENSMUSG00000024563	=	mmus_only
ENSMUSG00000002763 (known) ENSMUSG00000031681	=	mmus_only
ENSMUSG00000002763 (known) ENSMUSG00000024515	=	mmus_only
ENSMUSG00000002763 (known) ENSMUSG00000032402	=	H
ENSMUSG00000002769 (known) ENSMUSG00000002769	=	H
ENSMUSG00000002771 (known) ENSMUSG00000020886	=	mmus_only
ENSMUSG00000002771 (known) ENSMUSG00000061859	=	mmus_only
ENSMUSG00000002799 (known) ENSMUSG00000027878	=	mmus_only
ENSMUSG00000002799 (known) ENSMUSG00000030116	=	mmus_only
ENSMUSG00000002799 (known) ENSMUSG00000060572	=	mmus_only
ENSMUSG00000002835 (known) ENSMUSG00000022945	=	mmus_only
ENSMUSG00000002835 (known) ENSMUSG00000005566	=	mmus_only
ENSMUSG00000002835 (known) ENSMUSG00000018666	=	mmus_only
ENSMUSG00000002835 (known) ENSMUSG00000057236	=	mmus_only
ENSMUSG00000002870 (known) ENSMUSG00000029283	=	S
ENSMUSG00000002870 (known) ENSMUSG00000028587	=	mmus_only
ENSMUSG00000002870 (known) ENSMUSG00000022673	=	HD
ENSMUSG00000002870 (known) ENSMUSG00000002870	=	S
ENSMUSG00000002870 (known) ENSMUSG00000006585	=	mmus_only
ENSMUSG00000002870 (known) ENSMUSG00000026037	=	H
ENSMUSG00000002870 (known) ENSMUSG00000029012	=	H
ENSMUSG00000002870 (known) ENSMUSG00000026761	=	mmus_only
ENSMUSG00000002870 (known) ENSMUSG00000005410	=	HDS
ENSMUSG00000002870 (known) ENSMUSG00000041859	=	HDS
ENSMUSG00000002870 (known) ENSMUSG00000026355	=	HD
ENSMUSG00000002870 (known) ENSMUSG00000029730	=	HDS
ENSMUSG00000002870 (known) ENSMUSG00000012483	=	mmus_only
ENSMUSG00000002948 (known) ENSMUSG00000021936	=	mmus_only
ENSMUSG00000002948 (known) ENSMUSG00000030209	=	mmus_only
ENSMUSG00000002948 (known) ENSMUSG00000026959	=	mmus_only
ENSMUSG00000002957 (known) ENSMUSG00000022841	=	S
ENSMUSG00000002957 (known) ENSMUSG00000008036	=	S
ENSMUSG00000002957 (known) ENSMUSG00000018326	=	mmus_only
ENSMUSG00000002957 (known) ENSMUSG00000030577	=	mmus_only
ENSMUSG00000002963 (known) ENSMUSG00000002963	=	mmus_only
ENSMUSG00000002997 (known) ENSMUSG00000026959	=	mmus_only
ENSMUSG00000002997 (known) ENSMUSG00000030209	=	mmus_only
ENSMUSG00000002997 (known) ENSMUSG00000018326	=	mmus_only
ENSMUSG00000003031 (known) ENSMUSG00000019942	=	mmus_only
ENSMUSG00000003031 (known) ENSMUSG00000028832	=	H
ENSMUSG00000003031 (known) ENSMUSG00000027715	=	H
ENSMUSG00000003031 (known) ENSMUSG00000025358	=	H
ENSMUSG00000003031 (known) ENSMUSG00000041431	=	H
ENSMUSG00000003031 (known) ENSMUSG00000034165	=	H
ENSMUSG00000003031 (known) ENSMUSG00000070348	=	H
ENSMUSG00000003031 (known) ENSMUSG00000028044	=	mmus_only
ENSMUSG00000003031 (known) ENSMUSG00000006728	=	H
ENSMUSG00000003033 (known) ENSMUSG00000035152	=	CHS
ENSMUSG00000003033 (known) ENSMUSG00000031731	=	S
ENSMUSG00000003037 (known) ENSMUSG00000031255	=	mmus_only
ENSMUSG00000003037 (known) ENSMUSG00000018326	=	mmus_only
ENSMUSG00000003037 (known) ENSMUSG00000029608	=	mmus_only
ENSMUSG00000003037 (known) ENSMUSG00000020847	=	mmus_only
ENSMUSG00000003037 (known) ENSMUSG00000037386	=	mmus_only
ENSMUSG00000003068 (known) ENSMUSG00000009772	=	mmus_only
ENSMUSG00000003070 (known) ENSMUSG00000029245	=	mmus_only
ENSMUSG00000003070 (known) ENSMUSG00000052504	=	mmus_only
ENSMUSG00000003070 (known) ENSMUSG00000028289	=	mmus_only
ENSMUSG00000003070 (known) ENSMUSG00000026235	=	mmus_only
ENSMUSG00000003070 (known) ENSMUSG00000055540	=	mmus_only
ENSMUSG00000003099 (known) ENSMUSG00000030209	=	mmus_only
ENSMUSG00000003099 (known) ENSMUSG00000026959	=	mmus_only
ENSMUSG00000003123 (known) ENSMUSG00000005469	=	mmus_only
ENSMUSG00000003184 (known) ENSMUSG00000024927	=	mmus_only
ENSMUSG00000003184 (known) ENSMUSG00000027514	=	mmus_only
ENSMUSG00000003200 (known) ENSMUSG00000027646	=	mmus_only
ENSMUSG00000003200 (known) ENSMUSG00000031834	=	mmus_only
ENSMUSG00000003200 (known) ENSMUSG00000041417	=	mmus_only
ENSMUSG00000003200 (known) ENSMUSG00000022521	=	mmus_only
ENSMUSG00000003200 (known) ENSMUSG00000061132	=	mmus_only
ENSMUSG00000003200 (known) ENSMUSG00000029104	=	mmus_only
ENSMUSG00000003200 (known) ENSMUSG00000022607	=	mmus_only
ENSMUSG00000003226 (known) ENSMUSG00000020612	=	mmus_only
ENSMUSG00000003226 (known) ENSMUSG00000016933	=	mmus_only
ENSMUSG00000003226 (known) ENSMUSG00000023826	=	H
ENSMUSG00000003226 (known) ENSMUSG00000020914	=	mmus_only
ENSMUSG00000003226 (known) ENSMUSG00000040724	=	mmus_only
ENSMUSG00000003233 (known) ENSMUSG00000027860	=	D
ENSMUSG00000003233 (known) ENSMUSG00000026556	=	D
ENSMUSG00000003233 (known) ENSMUSG00000031661	=	D
ENSMUSG00000003233 (known) ENSMUSG00000021567	=	D
ENSMUSG00000003269 (known) ENSMUSG00000038023	=	H
ENSMUSG00000003279 (known) ENSMUSG00000030209	=	mmus_only
ENSMUSG00000003279 (known) ENSMUSG00000026959	=	mmus_only
ENSMUSG00000003283 (known) ENSMUSG00000058818	=	mmus_only
ENSMUSG00000003283 (known) ENSMUSG00000032562	=	mmus_only
ENSMUSG00000003308 (known) ENSMUSG00000031537	=	mmus_only
ENSMUSG00000003352 (known) ENSMUSG00000018326	=	mmus_only
ENSMUSG00000003378 (known) ENSMUSG00000071424	=	mmus_only
ENSMUSG00000003380 (known) ENSMUSG00000030704	=	S
ENSMUSG00000003402 (known) ENSMUSG00000029053	=	H
ENSMUSG00000003411 (known) ENSMUSG00000029608	=	mmus_only
ENSMUSG00000003411 (known) ENSMUSG00000020847	=	mmus_only
ENSMUSG00000003411 (known) ENSMUSG00000037386	=	mmus_only
ENSMUSG00000003426 (known) ENSMUSG00000030209	=	mmus_only
ENSMUSG00000003437 (known) ENSMUSG00000024122	=	mmus_only
ENSMUSG00000003458 (known) ENSMUSG00000019969	=	HD
ENSMUSG00000003528 (known) ENSMUSG00000018326	=	mmus_only
ENSMUSG00000003545 (known) ENSMUSG00000052837	=	HD
ENSMUSG00000003545 (known) ENSMUSG00000052684	=	HD
ENSMUSG00000003573 (known) ENSMUSG00000025813	=	mmus_only
ENSMUSG00000003573 (known) ENSMUSG00000019828	=	mmus_only
ENSMUSG00000003573 (known) ENSMUSG00000007617	=	mmus_only
ENSMUSG00000003644 (known) ENSMUSG00000009073	=	mmus_only
ENSMUSG00000003657 (known) ENSMUSG00000030209	=	mmus_only
ENSMUSG00000003759 (known) ENSMUSG00000059923	=	mmus_only
ENSMUSG00000003810 (known) ENSMUSG00000041308	=	mmus_only
ENSMUSG00000003810 (known) ENSMUSG00000036123	=	mmus_only
ENSMUSG00000003810 (known) ENSMUSG00000021490	=	mmus_only
ENSMUSG00000003814 (known) ENSMUSG00000062825	=	mmus_only
ENSMUSG00000003814 (known) ENSMUSG00000032475	=	mmus_only
ENSMUSG00000003814 (known) ENSMUSG00000027164	=	H
ENSMUSG00000003814 (known) ENSMUSG00000031972	=	mmus_only
ENSMUSG00000003849 (known) ENSMUSG00000011179	=	mmus_only
ENSMUSG00000003849 (known) ENSMUSG00000003849	=	H
ENSMUSG00000003863 (known) ENSMUSG00000018326	=	mmus_only
ENSMUSG00000003872 (known) ENSMUSG00000042529	=	mmus_only
ENSMUSG00000003872 (known) ENSMUSG00000018326	=	mmus_only
ENSMUSG00000003873 (known) ENSMUSG00000007659	=	H
ENSMUSG00000003873 (known) ENSMUSG00000022194	=	mmus_only
ENSMUSG00000003873 (known) ENSMUSG00000041716	=	H
ENSMUSG00000003873 (known) ENSMUSG00000057329	=	H
ENSMUSG00000003873 (known) ENSMUSG00000014776	=	H
ENSMUSG00000003882 (known) ENSMUSG00000019843	=	H
ENSMUSG00000003970 (known) ENSMUSG00000018326	=	D
ENSMUSG00000003974 (known) ENSMUSG00000018326	=	mmus_only
ENSMUSG00000003992 (known) ENSMUSG00000029781	=	mmus_only
ENSMUSG00000003992 (known) ENSMUSG00000019230	=	mmus_only
ENSMUSG00000004040 (known) ENSMUSG00000021948	=	H
ENSMUSG00000004040 (known) ENSMUSG00000037922	=	mmus_only
ENSMUSG00000004040 (known) ENSMUSG00000025261	=	mmus_only
ENSMUSG00000004040 (known) ENSMUSG00000030120	=	mmus_only
ENSMUSG00000004040 (known) ENSMUSG00000027944	=	mmus_only
ENSMUSG00000004040 (known) ENSMUSG00000055737	=	mmus_only
ENSMUSG00000004040 (known) ENSMUSG00000004951	=	C
ENSMUSG00000004040 (known) ENSMUSG00000032089	=	mmus_only
ENSMUSG00000004040 (known) ENSMUSG00000052684	=	mmus_only
ENSMUSG00000004040 (known) ENSMUSG00000033904	=	mmus_only
ENSMUSG00000004040 (known) ENSMUSG00000028530	=	mmus_only
ENSMUSG00000004040 (known) ENSMUSG00000021754	=	mmus_only
ENSMUSG00000004040 (known) ENSMUSG00000036199	=	mmus_only
ENSMUSG00000004040 (known) ENSMUSG00000032060	=	mmus_only
ENSMUSG00000004040 (known) ENSMUSG00000046834	=	mmus_only
ENSMUSG00000004040 (known) ENSMUSG00000027646	=	mmus_only
ENSMUSG00000004040 (known) ENSMUSG00000022521	=	H
ENSMUSG00000004040 (known) ENSMUSG00000042258	=	mmus_only
ENSMUSG00000004043 (known) ENSMUSG00000055737	=	mmus_only
ENSMUSG00000004043 (known) ENSMUSG00000006235	=	mmus_only
ENSMUSG00000004043 (known) ENSMUSG00000024431	=	mmus_only
ENSMUSG00000004044 (known) ENSMUSG00000021686	=	mmus_only
ENSMUSG00000004044 (known) ENSMUSG00000022836	=	mmus_only
ENSMUSG00000004044 (known) ENSMUSG00000007655	=	mmus_only
ENSMUSG00000004044 (known) ENSMUSG00000022811	=	mmus_only
ENSMUSG00000004044 (known) ENSMUSG00000062694	=	mmus_only
ENSMUSG00000004054 (known) ENSMUSG00000037337	=	mmus_only
ENSMUSG00000004056 (known) ENSMUSG00000032715	=	mmus_only
ENSMUSG00000004056 (known) ENSMUSG00000026959	=	mmus_only
ENSMUSG00000004056 (known) ENSMUSG00000018326	=	mmus_only
ENSMUSG00000004056 (known) ENSMUSG00000074148	=	mmus_only
ENSMUSG00000004056 (known) ENSMUSG00000034667	=	mmus_only
ENSMUSG00000004056 (known) ENSMUSG00000030209	=	mmus_only
ENSMUSG00000004069 (known) ENSMUSG00000026875	=	mmus_only
ENSMUSG00000004071 (known) ENSMUSG00000030592	=	mmus_only
ENSMUSG00000004098 (known) ENSMUSG00000031354	=	mmus_only
ENSMUSG00000004099 (known) ENSMUSG00000028800	=	mmus_only
ENSMUSG00000004110 (known) ENSMUSG00000018326	=	mmus_only
ENSMUSG00000004113 (known) ENSMUSG00000018326	=	mmus_only
ENSMUSG00000004207 (known) ENSMUSG00000028076	=	mmus_only
ENSMUSG00000004207 (known) ENSMUSG00000032601	=	mmus_only
ENSMUSG00000004221 (known) ENSMUSG00000025498	=	mmus_only
ENSMUSG00000004221 (known) ENSMUSG00000021025	=	H
ENSMUSG00000004221 (known) ENSMUSG00000031537	=	H
ENSMUSG00000004221 (known) ENSMUSG00000004221	=	H
ENSMUSG00000004221 (known) ENSMUSG00000027164	=	mmus_only
ENSMUSG00000004221 (known) ENSMUSG00000025199	=	H
ENSMUSG00000004264 (known) ENSMUSG00000030209	=	mmus_only
ENSMUSG00000004264 (known) ENSMUSG00000018326	=	mmus_only
ENSMUSG00000004266 (known) ENSMUSG00000062593	=	mmus_only
ENSMUSG00000004266 (known) ENSMUSG00000034116	=	mmus_only
ENSMUSG00000004266 (known) ENSMUSG00000024620	=	mmus_only
ENSMUSG00000004266 (known) ENSMUSG00000020122	=	mmus_only
ENSMUSG00000004266 (known) ENSMUSG00000058818	=	mmus_only
ENSMUSG00000004266 (known) ENSMUSG00000024241	=	mmus_only
ENSMUSG00000004266 (known) ENSMUSG00000059923	=	H
ENSMUSG00000004371 (known) ENSMUSG00000021756	=	H
ENSMUSG00000004371 (known) ENSMUSG00000073889	=	H
ENSMUSG00000004446 (known) ENSMUSG00000074147	=	H
ENSMUSG00000004446 (known) ENSMUSG00000007659	=	H
ENSMUSG00000004446 (known) ENSMUSG00000057329	=	H
ENSMUSG00000004455 (known) ENSMUSG00000014402	=	mmus_only
ENSMUSG00000004455 (known) ENSMUSG00000046957	=	mmus_only
ENSMUSG00000004455 (known) ENSMUSG00000059436	=	mmus_only
ENSMUSG00000004455 (known) ENSMUSG00000018326	=	S
ENSMUSG00000004455 (known) ENSMUSG00000036309	=	mmus_only
ENSMUSG00000004455 (known) ENSMUSG00000004455	=	mmus_only
ENSMUSG00000004455 (known) ENSMUSG00000038976	=	mmus_only
ENSMUSG00000004455 (known) ENSMUSG00000019942	=	mmus_only
ENSMUSG00000004455 (known) ENSMUSG00000007659	=	mmus_only
ENSMUSG00000004455 (known) ENSMUSG00000022105	=	mmus_only
ENSMUSG00000004455 (known) ENSMUSG00000020307	=	mmus_only
ENSMUSG00000004455 (known) ENSMUSG00000019768	=	H
ENSMUSG00000004455 (known) ENSMUSG00000034165	=	mmus_only
ENSMUSG00000004455 (known) ENSMUSG00000039536	=	mmus_only
ENSMUSG00000004455 (known) ENSMUSG00000021116	=	S
ENSMUSG00000004455 (known) ENSMUSG00000044303	=	mmus_only
ENSMUSG00000004455 (known) ENSMUSG00000070348	=	mmus_only
ENSMUSG00000004455 (known) ENSMUSG00000026959	=	mmus_only
ENSMUSG00000004455 (known) ENSMUSG00000006728	=	mmus_only
ENSMUSG00000004455 (known) ENSMUSG00000057177	=	mmus_only
ENSMUSG00000004455 (known) ENSMUSG00000059552	=	mmus_only
ENSMUSG00000004455 (known) ENSMUSG00000032827	=	mmus_only
ENSMUSG00000004455 (known) ENSMUSG00000057329	=	mmus_only
ENSMUSG00000004455 (known) ENSMUSG00000027342	=	mmus_only
ENSMUSG00000004508 (known) ENSMUSG00000059923	=	D
ENSMUSG00000004508 (known) ENSMUSG00000026321	=	mmus_only
ENSMUSG00000004535 (known) ENSMUSG00000042626	=	mmus_only
ENSMUSG00000004651 (known) ENSMUSG00000005994	=	mmus_only
ENSMUSG00000004651 (known) ENSMUSG00000004651	=	mmus_only
ENSMUSG00000004698 (known) ENSMUSG00000048602	=	mmus_only
ENSMUSG00000004698 (known) ENSMUSG00000051695	=	mmus_only
ENSMUSG00000004698 (known) ENSMUSG00000019505	=	mmus_only
ENSMUSG00000004698 (known) ENSMUSG00000044703	=	mmus_only
ENSMUSG00000004709 (known) ENSMUSG00000005696	=	H
ENSMUSG00000004771 (known) ENSMUSG00000026959	=	mmus_only
ENSMUSG00000004771 (known) ENSMUSG00000030209	=	mmus_only
ENSMUSG00000004789 (known) ENSMUSG00000018326	=	mmus_only
ENSMUSG00000004791 (known) ENSMUSG00000029648	=	H
ENSMUSG00000004865 (known) ENSMUSG00000018379	=	mmus_only
ENSMUSG00000004872 (known) ENSMUSG00000022105	=	mmus_only
ENSMUSG00000004872 (known) ENSMUSG00000048450	=	mmus_only
ENSMUSG00000004872 (known) ENSMUSG00000024642	=	mmus_only
ENSMUSG00000004872 (known) ENSMUSG00000036144	=	mmus_only
ENSMUSG00000004892 (known) ENSMUSG00000018326	=	mmus_only
ENSMUSG00000004936 (known) ENSMUSG00000045038	=	mmus_only
ENSMUSG00000004936 (known) ENSMUSG00000063065	=	CHD
ENSMUSG00000004936 (known) ENSMUSG00000026959	=	mmus_only
ENSMUSG00000004936 (known) ENSMUSG00000024163	=	mmus_only
ENSMUSG00000004936 (known) ENSMUSG00000018334	=	HD
ENSMUSG00000004936 (known) ENSMUSG00000030209	=	mmus_only
ENSMUSG00000004947 (known) ENSMUSG00000026923	=	mmus_only
ENSMUSG00000004947 (known) ENSMUSG00000040415	=	mmus_only
ENSMUSG00000004951 (known) ENSMUSG00000045038	=	mmus_only
ENSMUSG00000004951 (known) ENSMUSG00000015656	=	mmus_only
ENSMUSG00000004951 (known) ENSMUSG00000029657	=	mmus_only
ENSMUSG00000004952 (known) ENSMUSG00000006699	=	mmus_only
ENSMUSG00000004980 (known) ENSMUSG00000045038	=	mmus_only
ENSMUSG00000005034 (known) ENSMUSG00000030209	=	mmus_only
ENSMUSG00000005034 (known) ENSMUSG00000018326	=	mmus_only
ENSMUSG00000005034 (known) ENSMUSG00000026959	=	mmus_only
ENSMUSG00000005057 (known) ENSMUSG00000039483	=	mmus_only
ENSMUSG00000005069 (known) ENSMUSG00000025199	=	mmus_only
ENSMUSG00000005089 (known) ENSMUSG00000030209	=	mmus_only
ENSMUSG00000005089 (known) ENSMUSG00000018326	=	mmus_only
ENSMUSG00000005142 (known) ENSMUSG00000031264	=	mmus_only
ENSMUSG00000005148 (known) ENSMUSG00000056501	=	mmus_only
ENSMUSG00000005148 (known) ENSMUSG00000042228	=	mmus_only
ENSMUSG00000005148 (known) ENSMUSG00000056216	=	mmus_only
ENSMUSG00000005161 (known) ENSMUSG00000005312	=	mmus_only
ENSMUSG00000005161 (known) ENSMUSG00000024620	=	mmus_only
ENSMUSG00000005161 (known) ENSMUSG00000030209	=	mmus_only
ENSMUSG00000005161 (known) ENSMUSG00000025190	=	mmus_only
ENSMUSG00000005161 (known) ENSMUSG00000025393	=	mmus_only
ENSMUSG00000005198 (known) ENSMUSG00000063065	=	mmus_only
ENSMUSG00000005198 (known) ENSMUSG00000025932	=	mmus_only
ENSMUSG00000005198 (known) ENSMUSG00000028886	=	mmus_only
ENSMUSG00000005233 (known) ENSMUSG00000024056	=	H
ENSMUSG00000005268 (known) ENSMUSG00000005268	=	mmus_only
ENSMUSG00000005299 (known) ENSMUSG00000018326	=	mmus_only
ENSMUSG00000005312 (known) ENSMUSG00000030695	=	mmus_only
ENSMUSG00000005312 (known) ENSMUSG00000028691	=	mmus_only
ENSMUSG00000005312 (known) ENSMUSG00000032383	=	mmus_only
ENSMUSG00000005312 (known) ENSMUSG00000020372	=	mmus_only
ENSMUSG00000005312 (known) ENSMUSG00000055447	=	mmus_only
ENSMUSG00000005312 (known) ENSMUSG00000021957	=	mmus_only
ENSMUSG00000005397 (known) ENSMUSG00000028763	=	mmus_only
ENSMUSG00000005397 (known) ENSMUSG00000026478	=	mmus_only
ENSMUSG00000005397 (known) ENSMUSG00000029675	=	mmus_only
ENSMUSG00000005410 (known) ENSMUSG00000029730	=	HS
ENSMUSG00000005410 (known) ENSMUSG00000029283	=	mmus_only
ENSMUSG00000005410 (known) ENSMUSG00000026037	=	mmus_only
ENSMUSG00000005410 (known) ENSMUSG00000041859	=	HDS
ENSMUSG00000005410 (known) ENSMUSG00000031697	=	mmus_only
ENSMUSG00000005413 (known) ENSMUSG00000045038	=	mmus_only
ENSMUSG00000005447 (known) ENSMUSG00000020745	=	mmus_only
ENSMUSG00000005447 (known) ENSMUSG00000029657	=	mmus_only
ENSMUSG00000005469 (known) ENSMUSG00000020612	=	CH
ENSMUSG00000005469 (known) ENSMUSG00000027499	=	mmus_only
ENSMUSG00000005469 (known) ENSMUSG00000021262	=	mmus_only
ENSMUSG00000005469 (known) ENSMUSG00000042406	=	mmus_only
ENSMUSG00000005469 (known) ENSMUSG00000026959	=	mmus_only
ENSMUSG00000005469 (known) ENSMUSG00000025958	=	mmus_only
ENSMUSG00000005469 (known) ENSMUSG00000007564	=	mmus_only
ENSMUSG00000005469 (known) ENSMUSG00000020363	=	mmus_only
ENSMUSG00000005510 (known) ENSMUSG00000018326	=	mmus_only
ENSMUSG00000005514 (known) ENSMUSG00000056220	=	mmus_only
ENSMUSG00000005533 (known) ENSMUSG00000020372	=	H
ENSMUSG00000005534 (known) ENSMUSG00000016933	=	mmus_only
ENSMUSG00000005534 (known) ENSMUSG00000041417	=	H
ENSMUSG00000005566 (known) ENSMUSG00000034800	=	mmus_only
ENSMUSG00000005566 (known) ENSMUSG00000069204	=	mmus_only
ENSMUSG00000005566 (known) ENSMUSG00000009575	=	H
ENSMUSG00000005566 (known) ENSMUSG00000020364	=	mmus_only
ENSMUSG00000005566 (known) ENSMUSG00000018666	=	mmus_only
ENSMUSG00000005583 (known) ENSMUSG00000062963	=	mmus_only
ENSMUSG00000005583 (known) ENSMUSG00000029516	=	mmus_only
ENSMUSG00000005583 (known) ENSMUSG00000020917	=	mmus_only
ENSMUSG00000005583 (known) ENSMUSG00000023348	=	mmus_only
ENSMUSG00000005583 (known) ENSMUSG00000022475	=	mmus_only
ENSMUSG00000005609 (known) ENSMUSG00000047880	=	mmus_only
ENSMUSG00000005610 (known) ENSMUSG00000024975	=	mmus_only
ENSMUSG00000005610 (known) ENSMUSG00000028708	=	mmus_only
ENSMUSG00000005610 (known) ENSMUSG00000041417	=	mmus_only
ENSMUSG00000005625 (known) ENSMUSG00000020720	=	S
ENSMUSG00000005625 (known) ENSMUSG00000028932	=	S
ENSMUSG00000005625 (known) ENSMUSG00000030591	=	S
ENSMUSG00000005625 (known) ENSMUSG00000017221	=	mmus_only
ENSMUSG00000005625 (known) ENSMUSG00000021737	=	HS
ENSMUSG00000005625 (known) ENSMUSG00000020708	=	S
ENSMUSG00000005625 (known) ENSMUSG00000026229	=	S
ENSMUSG00000005625 (known) ENSMUSG00000039067	=	S
ENSMUSG00000005625 (known) ENSMUSG00000021178	=	S
ENSMUSG00000005625 (known) ENSMUSG00000026914	=	S
ENSMUSG00000005625 (known) ENSMUSG00000026869	=	mmus_only
ENSMUSG00000005625 (known) ENSMUSG00000006998	=	S
ENSMUSG00000005625 (known) ENSMUSG00000005625	=	S
ENSMUSG00000005625 (known) ENSMUSG00000030603	=	CS
ENSMUSG00000005625 (known) ENSMUSG00000017428	=	S
ENSMUSG00000005625 (known) ENSMUSG00000021832	=	S
ENSMUSG00000005625 (known) ENSMUSG00000025487	=	S
ENSMUSG00000005672 (known) ENSMUSG00000016933	=	H
ENSMUSG00000005672 (known) ENSMUSG00000006235	=	mmus_only
ENSMUSG00000005672 (known) ENSMUSG00000042351	=	mmus_only
ENSMUSG00000005672 (known) ENSMUSG00000029254	=	mmus_only
ENSMUSG00000005677 (known) ENSMUSG00000005677	=	H
ENSMUSG00000005683 (known) ENSMUSG00000018326	=	mmus_only
ENSMUSG00000005696 (known) ENSMUSG00000015316	=	H
ENSMUSG00000005698 (known) ENSMUSG00000053754	=	H
ENSMUSG00000005699 (known) ENSMUSG00000038780	=	mmus_only
ENSMUSG00000005699 (known) ENSMUSG00000020536	=	D
ENSMUSG00000005699 (known) ENSMUSG00000037643	=	HD
ENSMUSG00000005699 (known) ENSMUSG00000029053	=	HD
ENSMUSG00000005699 (known) ENSMUSG00000007613	=	H
ENSMUSG00000005699 (known) ENSMUSG00000058444	=	mmus_only
ENSMUSG00000005699 (known) ENSMUSG00000025812	=	HD
ENSMUSG00000005763 (known) ENSMUSG00000019843	=	H
ENSMUSG00000005763 (known) ENSMUSG00000005763	=	H
ENSMUSG00000005779 (known) ENSMUSG00000030751	=	HS
ENSMUSG00000005779 (known) ENSMUSG00000007564	=	mmus_only
ENSMUSG00000005802 (known) ENSMUSG00000030592	=	mmus_only
ENSMUSG00000005836 (known) ENSMUSG00000018160	=	mmus_only
ENSMUSG00000005871 (known) ENSMUSG00000006932	=	CHD
ENSMUSG00000005871 (known) ENSMUSG00000024456	=	mmus_only
ENSMUSG00000005871 (known) ENSMUSG00000027479	=	H
ENSMUSG00000005871 (known) ENSMUSG00000022021	=	mmus_only
ENSMUSG00000005873 (known) ENSMUSG00000021645	=	mmus_only
ENSMUSG00000005873 (known) ENSMUSG00000005873	=	D
ENSMUSG00000005886 (known) ENSMUSG00000019817	=	mmus_only
ENSMUSG00000005886 (known) ENSMUSG00000032185	=	mmus_only
ENSMUSG00000005886 (known) ENSMUSG00000026751	=	mmus_only
ENSMUSG00000005886 (known) ENSMUSG00000019768	=	H
ENSMUSG00000005886 (known) ENSMUSG00000026398	=	mmus_only
ENSMUSG00000005886 (known) ENSMUSG00000046532	=	H
ENSMUSG00000005886 (known) ENSMUSG00000024431	=	H
ENSMUSG00000005886 (known) ENSMUSG00000028901	=	mmus_only
ENSMUSG00000005897 (known) ENSMUSG00000026021	=	mmus_only
ENSMUSG00000005897 (known) ENSMUSG00000015120	=	mmus_only
ENSMUSG00000005897 (known) ENSMUSG00000048490	=	mmus_only
ENSMUSG00000005897 (known) ENSMUSG00000032405	=	mmus_only
ENSMUSG00000005936 (known) ENSMUSG00000024235	=	mmus_only
ENSMUSG00000005936 (known) ENSMUSG00000005936	=	D
ENSMUSG00000005994 (known) ENSMUSG00000005994	=	mmus_only
ENSMUSG00000006005 (known) ENSMUSG00000029104	=	H
ENSMUSG00000006024 (known) ENSMUSG00000018326	=	mmus_only
ENSMUSG00000006024 (known) ENSMUSG00000034187	=	mmus_only
ENSMUSG00000006134 (known) ENSMUSG00000034342	=	H
ENSMUSG00000006134 (known) ENSMUSG00000006235	=	mmus_only
ENSMUSG00000006154 (known) ENSMUSG00000031972	=	C
ENSMUSG00000006205 (known) ENSMUSG00000038259	=	mmus_only
ENSMUSG00000006205 (known) ENSMUSG00000039239	=	mmus_only
ENSMUSG00000006205 (known) ENSMUSG00000021835	=	mmus_only
ENSMUSG00000006215 (known) ENSMUSG00000027478	=	mmus_only
ENSMUSG00000006215 (known) ENSMUSG00000022521	=	mmus_only
ENSMUSG00000006235 (known) ENSMUSG00000042228	=	mmus_only
ENSMUSG00000006235 (known) ENSMUSG00000032578	=	H
ENSMUSG00000006235 (known) ENSMUSG00000027540	=	mmus_only
ENSMUSG00000006235 (known) ENSMUSG00000024789	=	mmus_only
ENSMUSG00000006235 (known) ENSMUSG00000034330	=	H
ENSMUSG00000006235 (known) ENSMUSG00000016933	=	mmus_only
ENSMUSG00000006235 (known) ENSMUSG00000041417	=	mmus_only
ENSMUSG00000006235 (known) ENSMUSG00000020919	=	mmus_only
ENSMUSG00000006273 (known) ENSMUSG00000018326	=	S
ENSMUSG00000006276 (known) ENSMUSG00000018326	=	mmus_only
ENSMUSG00000006276 (known) ENSMUSG00000028552	=	mmus_only
ENSMUSG00000006299 (known) ENSMUSG00000031392	=	mmus_only
ENSMUSG00000006304 (known) ENSMUSG00000030209	=	mmus_only
ENSMUSG00000006356 (known) ENSMUSG00000045038	=	mmus_only
ENSMUSG00000006369 (known) ENSMUSG00000030116	=	mmus_only
ENSMUSG00000006373 (known) ENSMUSG00000018326	=	mmus_only
ENSMUSG00000006373 (known) ENSMUSG00000062825	=	mmus_only
ENSMUSG00000006373 (known) ENSMUSG00000031972	=	mmus_only
ENSMUSG00000006386 (known) ENSMUSG00000026888	=	mmus_only
ENSMUSG00000006386 (known) ENSMUSG00000040631	=	mmus_only
ENSMUSG00000006386 (known) ENSMUSG00000022102	=	mmus_only
ENSMUSG00000006386 (known) ENSMUSG00000031465	=	H
ENSMUSG00000006386 (known) ENSMUSG00000022309	=	H
ENSMUSG00000006386 (known) ENSMUSG00000019312	=	mmus_only
ENSMUSG00000006445 (known) ENSMUSG00000041417	=	mmus_only
ENSMUSG00000006445 (known) ENSMUSG00000055980	=	mmus_only
ENSMUSG00000006457 (known) ENSMUSG00000030209	=	mmus_only
ENSMUSG00000006457 (known) ENSMUSG00000028116	=	mmus_only
ENSMUSG00000006576 (known) ENSMUSG00000018326	=	mmus_only
ENSMUSG00000006585 (known) ENSMUSG00000026355	=	mmus_only
ENSMUSG00000006585 (known) ENSMUSG00000026037	=	H
ENSMUSG00000006585 (known) ENSMUSG00000006715	=	HD
ENSMUSG00000006585 (known) ENSMUSG00000022836	=	mmus_only
ENSMUSG00000006586 (known) ENSMUSG00000007872	=	mmus_only
ENSMUSG00000006586 (known) ENSMUSG00000042745	=	mmus_only
ENSMUSG00000006649 (known) ENSMUSG00000030536	=	mmus_only
ENSMUSG00000006649 (known) ENSMUSG00000031997	=	mmus_only
ENSMUSG00000006649 (known) ENSMUSG00000019843	=	mmus_only
ENSMUSG00000006651 (known) ENSMUSG00000028519	=	mmus_only
ENSMUSG00000006651 (known) ENSMUSG00000037892	=	mmus_only
ENSMUSG00000006673 (known) ENSMUSG00000027544	=	mmus_only
ENSMUSG00000006678 (known) ENSMUSG00000025395	=	HS
ENSMUSG00000006678 (known) ENSMUSG00000024833	=	HDS
ENSMUSG00000006678 (known) ENSMUSG00000040061	=	mmus_only
ENSMUSG00000006678 (known) ENSMUSG00000026134	=	HS
ENSMUSG00000006699 (known) ENSMUSG00000049521	=	H
ENSMUSG00000006699 (known) ENSMUSG00000020894	=	mmus_only
ENSMUSG00000006699 (known) ENSMUSG00000037643	=	H
ENSMUSG00000006699 (known) ENSMUSG00000031442	=	H
ENSMUSG00000006699 (known) ENSMUSG00000029299	=	mmus_only
ENSMUSG00000006699 (known) ENSMUSG00000031284	=	mmus_only
ENSMUSG00000006699 (known) ENSMUSG00000022568	=	mmus_only
ENSMUSG00000006699 (known) ENSMUSG00000025372	=	mmus_only
ENSMUSG00000006699 (known) ENSMUSG00000044641	=	HD
ENSMUSG00000006699 (known) ENSMUSG00000041598	=	mmus_only
ENSMUSG00000006699 (known) ENSMUSG00000030774	=	H
ENSMUSG00000006699 (known) ENSMUSG00000063838	=	mmus_only
ENSMUSG00000006699 (known) ENSMUSG00000034480	=	mmus_only
ENSMUSG00000006705 (known) ENSMUSG00000018973	=	H
ENSMUSG00000006715 (known) ENSMUSG00000036139	=	mmus_only
ENSMUSG00000006715 (known) ENSMUSG00000038721	=	mmus_only
ENSMUSG00000006715 (known) ENSMUSG00000038210	=	mmus_only
ENSMUSG00000006715 (known) ENSMUSG00000048450	=	mmus_only
ENSMUSG00000006715 (known) ENSMUSG00000040669	=	mmus_only
ENSMUSG00000006715 (known) ENSMUSG00000038236	=	mmus_only
ENSMUSG00000006715 (known) ENSMUSG00000050368	=	mmus_only
ENSMUSG00000006717 (known) ENSMUSG00000045038	=	mmus_only
ENSMUSG00000006728 (known) ENSMUSG00000070348	=	H
ENSMUSG00000006728 (known) ENSMUSG00000044303	=	H
ENSMUSG00000006728 (known) ENSMUSG00000022105	=	H
ENSMUSG00000006728 (known) ENSMUSG00000023067	=	H
ENSMUSG00000006728 (known) ENSMUSG00000034165	=	H
ENSMUSG00000006740 (known) ENSMUSG00000018326	=	H
ENSMUSG00000006782 (known) ENSMUSG00000018326	=	mmus_only
ENSMUSG00000006906 (known) ENSMUSG00000042351	=	H
ENSMUSG00000006930 (known) ENSMUSG00000029104	=	H
ENSMUSG00000006930 (known) ENSMUSG00000040124	=	mmus_only
ENSMUSG00000006930 (known) ENSMUSG00000024862	=	mmus_only
ENSMUSG00000006930 (known) ENSMUSG00000021288	=	mmus_only
ENSMUSG00000006932 (known) ENSMUSG00000024304	=	mmus_only
ENSMUSG00000006932 (known) ENSMUSG00000037815	=	CHD
ENSMUSG00000006932 (known) ENSMUSG00000031871	=	mmus_only
ENSMUSG00000006932 (known) ENSMUSG00000058444	=	mmus_only
ENSMUSG00000006932 (known) ENSMUSG00000021936	=	mmus_only
ENSMUSG00000006932 (known) ENSMUSG00000027985	=	HD
ENSMUSG00000006932 (known) ENSMUSG00000040003	=	mmus_only
ENSMUSG00000006932 (known) ENSMUSG00000055980	=	mmus_only
ENSMUSG00000006932 (known) ENSMUSG00000032312	=	mmus_only
ENSMUSG00000006932 (known) ENSMUSG00000020717	=	H
ENSMUSG00000006932 (known) ENSMUSG00000019969	=	H
ENSMUSG00000006932 (known) ENSMUSG00000030209	=	mmus_only
ENSMUSG00000006932 (known) ENSMUSG00000006932	=	mmus_only
ENSMUSG00000006932 (known) ENSMUSG00000041417	=	mmus_only
ENSMUSG00000006932 (known) ENSMUSG00000018326	=	mmus_only
ENSMUSG00000006932 (known) ENSMUSG00000022240	=	mmus_only
ENSMUSG00000006932 (known) ENSMUSG00000044542	=	mmus_only
ENSMUSG00000006932 (known) ENSMUSG00000026959	=	mmus_only
ENSMUSG00000006932 (known) ENSMUSG00000040158	=	CD
ENSMUSG00000006932 (known) ENSMUSG00000020366	=	mmus_only
ENSMUSG00000006932 (known) ENSMUSG00000032187	=	mmus_only
ENSMUSG00000007021 (known) ENSMUSG00000018326	=	mmus_only
ENSMUSG00000007033 (known) ENSMUSG00000031972	=	S
ENSMUSG00000007041 (known) ENSMUSG00000024867	=	mmus_only
ENSMUSG00000007080 (known) ENSMUSG00000028394	=	HS
ENSMUSG00000007080 (known) ENSMUSG00000030042	=	HS
ENSMUSG00000007080 (known) ENSMUSG00000020974	=	HS
ENSMUSG00000007107 (known) ENSMUSG00000018326	=	mmus_only
ENSMUSG00000007207 (known) ENSMUSG00000026959	=	mmus_only
ENSMUSG00000007207 (known) ENSMUSG00000021194	=	mmus_only
ENSMUSG00000007207 (known) ENSMUSG00000051331	=	mmus_only
ENSMUSG00000007207 (known) ENSMUSG00000018326	=	D
ENSMUSG00000007207 (known) ENSMUSG00000027411	=	mmus_only
ENSMUSG00000007207 (known) ENSMUSG00000030209	=	mmus_only
ENSMUSG00000007564 (known) ENSMUSG00000024387	=	mmus_only
ENSMUSG00000007564 (known) ENSMUSG00000020349	=	HS
ENSMUSG00000007564 (known) ENSMUSG00000026750	=	mmus_only
ENSMUSG00000007564 (known) ENSMUSG00000031897	=	mmus_only
ENSMUSG00000007564 (known) ENSMUSG00000021024	=	mmus_only
ENSMUSG00000007564 (known) ENSMUSG00000069744	=	mmus_only
ENSMUSG00000007564 (known) ENSMUSG00000024338	=	mmus_only
ENSMUSG00000007564 (known) ENSMUSG00000055980	=	mmus_only
ENSMUSG00000007564 (known) ENSMUSG00000018286	=	mmus_only
ENSMUSG00000007564 (known) ENSMUSG00000024337	=	mmus_only
ENSMUSG00000007564 (known) ENSMUSG00000060073	=	mmus_only
ENSMUSG00000007564 (known) ENSMUSG00000032301	=	mmus_only
ENSMUSG00000007564 (known) ENSMUSG00000015671	=	mmus_only
ENSMUSG00000007564 (known) ENSMUSG00000026959	=	mmus_only
ENSMUSG00000007564 (known) ENSMUSG00000031537	=	mmus_only
ENSMUSG00000007564 (known) ENSMUSG00000068749	=	mmus_only
ENSMUSG00000007564 (known) ENSMUSG00000030751	=	mmus_only
ENSMUSG00000007564 (known) ENSMUSG00000018326	=	mmus_only
ENSMUSG00000007564 (known) ENSMUSG00000028837	=	mmus_only
ENSMUSG00000007564 (known) ENSMUSG00000030209	=	mmus_only
ENSMUSG00000007564 (known) ENSMUSG00000027566	=	mmus_only
ENSMUSG00000007564 (known) ENSMUSG00000022193	=	mmus_only
ENSMUSG00000007564 (known) ENSMUSG00000022052	=	S
ENSMUSG00000007564 (known) ENSMUSG00000014769	=	mmus_only
ENSMUSG00000007613 (known) ENSMUSG00000020635	=	H
ENSMUSG00000007613 (known) ENSMUSG00000021638	=	H
ENSMUSG00000007613 (known) ENSMUSG00000032440	=	H
ENSMUSG00000007613 (known) ENSMUSG00000060794	=	mmus_only
ENSMUSG00000007613 (known) ENSMUSG00000029433	=	mmus_only
ENSMUSG00000007613 (known) ENSMUSG00000027598	=	mmus_only
ENSMUSG00000007613 (known) ENSMUSG00000030224	=	H
ENSMUSG00000007613 (known) ENSMUSG00000030774	=	H
ENSMUSG00000007613 (known) ENSMUSG00000032966	=	H
ENSMUSG00000007617 (known) ENSMUSG00000026959	=	mmus_only
ENSMUSG00000007617 (known) ENSMUSG00000025813	=	mmus_only
ENSMUSG00000007617 (known) ENSMUSG00000018326	=	mmus_only
ENSMUSG00000007617 (known) ENSMUSG00000030209	=	mmus_only
ENSMUSG00000007655 (known) ENSMUSG00000032312	=	mmus_only
ENSMUSG00000007655 (known) ENSMUSG00000028603	=	H
ENSMUSG00000007659 (known) ENSMUSG00000064326	=	H
ENSMUSG00000007659 (known) ENSMUSG00000024959	=	H
ENSMUSG00000007659 (known) ENSMUSG00000060126	=	H
ENSMUSG00000007659 (known) ENSMUSG00000027381	=	H
ENSMUSG00000007659 (known) ENSMUSG00000040093	=	H
ENSMUSG00000007659 (known) ENSMUSG00000059552	=	H
ENSMUSG00000007739 (known) ENSMUSG00000018326	=	mmus_only
ENSMUSG00000007815 (known) ENSMUSG00000024290	=	H
ENSMUSG00000007815 (known) ENSMUSG00000022021	=	mmus_only
ENSMUSG00000007815 (known) ENSMUSG00000020580	=	mmus_only
ENSMUSG00000007815 (known) ENSMUSG00000024456	=	mmus_only
ENSMUSG00000007815 (known) ENSMUSG00000034930	=	H
ENSMUSG00000007815 (known) ENSMUSG00000034480	=	mmus_only
ENSMUSG00000007817 (known) ENSMUSG00000026942	=	mmus_only
ENSMUSG00000007837 (known) ENSMUSG00000032216	=	mmus_only
ENSMUSG00000007850 (known) ENSMUSG00000045038	=	mmus_only
ENSMUSG00000007872 (known) ENSMUSG00000053477	=	HD
ENSMUSG00000007877 (known) ENSMUSG00000049173	=	mmus_only
ENSMUSG00000007877 (known) ENSMUSG00000068697	=	H
ENSMUSG00000007877 (known) ENSMUSG00000028116	=	mmus_only
ENSMUSG00000007880 (known) ENSMUSG00000032187	=	H
ENSMUSG00000007891 (known) ENSMUSG00000029286	=	mmus_only
ENSMUSG00000007989 (known) ENSMUSG00000022997	=	D
ENSMUSG00000008035 (known) ENSMUSG00000035299	=	mmus_only
ENSMUSG00000008036 (known) ENSMUSG00000022841	=	S
ENSMUSG00000008136 (known) ENSMUSG00000021490	=	mmus_only
ENSMUSG00000008136 (known) ENSMUSG00000045038	=	mmus_only
ENSMUSG00000008136 (known) ENSMUSG00000039153	=	mmus_only
ENSMUSG00000008136 (known) ENSMUSG00000061878	=	H
ENSMUSG00000008136 (known) ENSMUSG00000034330	=	mmus_only
ENSMUSG00000008136 (known) ENSMUSG00000020612	=	mmus_only
ENSMUSG00000008305 (known) ENSMUSG00000022245	=	mmus_only
ENSMUSG00000008305 (known) ENSMUSG00000025216	=	mmus_only
ENSMUSG00000008305 (known) ENSMUSG00000066551	=	mmus_only
ENSMUSG00000008305 (known) ENSMUSG00000027985	=	HD
ENSMUSG00000008601 (known) ENSMUSG00000020801	=	mmus_only
ENSMUSG00000008668 (known) ENSMUSG00000045038	=	mmus_only
ENSMUSG00000008859 (known) ENSMUSG00000030209	=	mmus_only
ENSMUSG00000008859 (known) ENSMUSG00000018326	=	mmus_only
ENSMUSG00000008859 (known) ENSMUSG00000026959	=	mmus_only
ENSMUSG00000008892 (known) ENSMUSG00000018326	=	mmus_only
ENSMUSG00000008976 (known) ENSMUSG00000027361	=	D
ENSMUSG00000008999 (known) ENSMUSG00000059022	=	mmus_only
ENSMUSG00000008999 (known) ENSMUSG00000036169	=	mmus_only
ENSMUSG00000008999 (known) ENSMUSG00000030732	=	mmus_only
ENSMUSG00000009073 (known) ENSMUSG00000014956	=	mmus_only
ENSMUSG00000009073 (known) ENSMUSG00000015804	=	H
ENSMUSG00000009073 (known) ENSMUSG00000019907	=	mmus_only
ENSMUSG00000009073 (known) ENSMUSG00000026821	=	H
ENSMUSG00000009073 (known) ENSMUSG00000052397	=	HD
ENSMUSG00000009079 (known) ENSMUSG00000024406	=	mmus_only
ENSMUSG00000009090 (known) ENSMUSG00000045038	=	mmus_only
ENSMUSG00000009090 (known) ENSMUSG00000022521	=	mmus_only
ENSMUSG00000009090 (known) ENSMUSG00000018326	=	mmus_only
ENSMUSG00000009090 (known) ENSMUSG00000034218	=	H
ENSMUSG00000009394 (known) ENSMUSG00000018326	=	mmus_only
ENSMUSG00000009406 (known) ENSMUSG00000063358	=	H
ENSMUSG00000009406 (known) ENSMUSG00000063065	=	H
ENSMUSG00000009471 (known) ENSMUSG00000042745	=	mmus_only
ENSMUSG00000009471 (known) ENSMUSG00000020167	=	HD
ENSMUSG00000009471 (known) ENSMUSG00000020923	=	mmus_only
ENSMUSG00000009471 (known) ENSMUSG00000009471	=	H
ENSMUSG00000009471 (known) ENSMUSG00000053436	=	mmus_only
ENSMUSG00000009575 (known) ENSMUSG00000029833	=	mmus_only
ENSMUSG00000009575 (known) ENSMUSG00000009575	=	S
ENSMUSG00000009575 (known) ENSMUSG00000024456	=	mmus_only
ENSMUSG00000009575 (known) ENSMUSG00000034480	=	mmus_only
ENSMUSG00000009621 (known) ENSMUSG00000059923	=	H
ENSMUSG00000009621 (known) ENSMUSG00000028664	=	mmus_only
ENSMUSG00000009621 (known) ENSMUSG00000026235	=	mmus_only
ENSMUSG00000009621 (known) ENSMUSG00000021645	=	mmus_only
ENSMUSG00000009630 (known) ENSMUSG00000031221	=	S
ENSMUSG00000009647 (known) ENSMUSG00000018326	=	mmus_only
ENSMUSG00000009863 (known) ENSMUSG00000058076	=	H
ENSMUSG00000009863 (known) ENSMUSG00000045038	=	mmus_only
ENSMUSG00000009900 (known) ENSMUSG00000031169	=	mmus_only
ENSMUSG00000009907 (known) ENSMUSG00000019868	=	D
ENSMUSG00000009907 (known) ENSMUSG00000033916	=	H
ENSMUSG00000010066 (known) ENSMUSG00000018326	=	mmus_only
ENSMUSG00000010097 (known) ENSMUSG00000025134	=	S
ENSMUSG00000010097 (known) ENSMUSG00000060244	=	S
ENSMUSG00000010205 (known) ENSMUSG00000019843	=	mmus_only
ENSMUSG00000010376 (known) ENSMUSG00000019256	=	mmus_only
ENSMUSG00000010392 (known) ENSMUSG00000018326	=	mmus_only
ENSMUSG00000010461 (known) ENSMUSG00000051367	=	D
ENSMUSG00000010461 (known) ENSMUSG00000024134	=	D
ENSMUSG00000010461 (known) ENSMUSG00000010461	=	D
ENSMUSG00000010476 (known) ENSMUSG00000020395	=	mmus_only
ENSMUSG00000010803 (known) ENSMUSG00000018326	=	mmus_only
ENSMUSG00000010825 (known) ENSMUSG00000027646	=	mmus_only
ENSMUSG00000010825 (known) ENSMUSG00000071424	=	mmus_only
ENSMUSG00000010825 (known) ENSMUSG00000018293	=	mmus_only
ENSMUSG00000010825 (known) ENSMUSG00000027805	=	mmus_only
ENSMUSG00000011034 (known) ENSMUSG00000033161	=	mmus_only
ENSMUSG00000011148 (known) ENSMUSG00000011148	=	S
ENSMUSG00000011179 (known) ENSMUSG00000011179	=	H
ENSMUSG00000011179 (known) ENSMUSG00000030341	=	mmus_only
ENSMUSG00000011256 (known) ENSMUSG00000053617	=	mmus_only
ENSMUSG00000011877 (known) ENSMUSG00000018326	=	mmus_only
ENSMUSG00000011877 (known) ENSMUSG00000026737	=	mmus_only
ENSMUSG00000011877 (known) ENSMUSG00000025199	=	mmus_only
ENSMUSG00000012296 (known) ENSMUSG00000018326	=	mmus_only
ENSMUSG00000012396 (known) ENSMUSG00000021945	=	mmus_only
ENSMUSG00000012396 (known) ENSMUSG00000041483	=	mmus_only
ENSMUSG00000012396 (known) ENSMUSG00000024406	=	mmus_only
ENSMUSG00000012396 (known) ENSMUSG00000012396	=	mmus_only
ENSMUSG00000012396 (known) ENSMUSG00000025056	=	mmus_only
ENSMUSG00000012396 (known) ENSMUSG00000027547	=	mmus_only
ENSMUSG00000012483 (known) ENSMUSG00000022673	=	mmus_only
ENSMUSG00000012483 (known) ENSMUSG00000031697	=	mmus_only
ENSMUSG00000012483 (known) ENSMUSG00000026037	=	mmus_only
ENSMUSG00000012705 (known) ENSMUSG00000012705	=	mmus_only
ENSMUSG00000012819 (known) ENSMUSG00000030838	=	mmus_only
ENSMUSG00000012819 (known) ENSMUSG00000012819	=	mmus_only
ENSMUSG00000013033 (known) ENSMUSG00000018326	=	mmus_only
ENSMUSG00000013160 (known) ENSMUSG00000030209	=	mmus_only
ENSMUSG00000013160 (known) ENSMUSG00000018326	=	D
ENSMUSG00000013236 (known) ENSMUSG00000018326	=	mmus_only
ENSMUSG00000013236 (known) ENSMUSG00000025199	=	mmus_only
ENSMUSG00000013593 (known) ENSMUSG00000018326	=	mmus_only
ENSMUSG00000013663 (known) ENSMUSG00000029253	=	mmus_only
ENSMUSG00000013663 (known) ENSMUSG00000013663	=	mmus_only
ENSMUSG00000013707 (known) ENSMUSG00000026029	=	mmus_only
ENSMUSG00000013787 (known) ENSMUSG00000018326	=	mmus_only
ENSMUSG00000013787 (known) ENSMUSG00000030341	=	mmus_only
ENSMUSG00000013787 (known) ENSMUSG00000030209	=	mmus_only
ENSMUSG00000013936 (known) ENSMUSG00000045038	=	mmus_only
ENSMUSG00000014226 (known) ENSMUSG00000048416	=	mmus_only
ENSMUSG00000014329 (known) ENSMUSG00000062078	=	mmus_only
ENSMUSG00000014329 (known) ENSMUSG00000028790	=	mmus_only
ENSMUSG00000014361 (known) ENSMUSG00000067336	=	mmus_only
ENSMUSG00000014599 (known) ENSMUSG00000030536	=	mmus_only
ENSMUSG00000014599 (known) ENSMUSG00000032508	=	mmus_only
ENSMUSG00000014599 (known) ENSMUSG00000022443	=	mmus_only
ENSMUSG00000014599 (known) ENSMUSG00000052087	=	mmus_only
ENSMUSG00000014599 (known) ENSMUSG00000070372	=	mmus_only
ENSMUSG00000014599 (known) ENSMUSG00000041313	=	mmus_only
ENSMUSG00000014599 (known) ENSMUSG00000020190	=	mmus_only
ENSMUSG00000014599 (known) ENSMUSG00000027940	=	mmus_only
ENSMUSG00000014599 (known) ENSMUSG00000029471	=	mmus_only
ENSMUSG00000014599 (known) ENSMUSG00000021457	=	mmus_only
ENSMUSG00000014599 (known) ENSMUSG00000024659	=	mmus_only
ENSMUSG00000014599 (known) ENSMUSG00000037625	=	mmus_only
ENSMUSG00000014599 (known) ENSMUSG00000038084	=	mmus_only
ENSMUSG00000014599 (known) ENSMUSG00000020437	=	mmus_only
ENSMUSG00000014599 (known) ENSMUSG00000018707	=	mmus_only
ENSMUSG00000014599 (known) ENSMUSG00000029580	=	mmus_only
ENSMUSG00000014599 (known) ENSMUSG00000022619	=	mmus_only
ENSMUSG00000014599 (known) ENSMUSG00000020900	=	mmus_only
ENSMUSG00000014599 (known) ENSMUSG00000022108	=	mmus_only
ENSMUSG00000014599 (known) ENSMUSG00000020700	=	mmus_only
ENSMUSG00000014599 (known) ENSMUSG00000024789	=	mmus_only
ENSMUSG00000014599 (known) ENSMUSG00000071369	=	mmus_only
ENSMUSG00000014599 (known) ENSMUSG00000017774	=	mmus_only
ENSMUSG00000014599 (known) ENSMUSG00000032174	=	mmus_only
ENSMUSG00000014599 (known) ENSMUSG00000027646	=	mmus_only
ENSMUSG00000014599 (known) ENSMUSG00000027628	=	mmus_only
ENSMUSG00000014599 (known) ENSMUSG00000025401	=	mmus_only
ENSMUSG00000014599 (known) ENSMUSG00000037902	=	mmus_only
ENSMUSG00000014599 (known) ENSMUSG00000020580	=	mmus_only
ENSMUSG00000014599 (known) ENSMUSG00000041417	=	mmus_only
ENSMUSG00000014599 (known) ENSMUSG00000026817	=	mmus_only
ENSMUSG00000014599 (known) ENSMUSG00000042717	=	mmus_only
ENSMUSG00000014599 (known) ENSMUSG00000025278	=	mmus_only
ENSMUSG00000014599 (known) ENSMUSG00000034593	=	mmus_only
ENSMUSG00000014599 (known) ENSMUSG00000024969	=	mmus_only
ENSMUSG00000014599 (known) ENSMUSG00000071644	=	mmus_only
ENSMUSG00000014599 (known) ENSMUSG00000023473	=	mmus_only
ENSMUSG00000014599 (known) ENSMUSG00000018830	=	mmus_only
ENSMUSG00000014599 (known) ENSMUSG00000037742	=	mmus_only
ENSMUSG00000014602 (known) ENSMUSG00000072235	=	mmus_only
ENSMUSG00000014606 (known) ENSMUSG00000045038	=	mmus_only
ENSMUSG00000014606 (known) ENSMUSG00000018326	=	mmus_only
ENSMUSG00000014704 (known) ENSMUSG00000020160	=	mmus_only
ENSMUSG00000014767 (known) ENSMUSG00000072258	=	H
ENSMUSG00000014767 (known) ENSMUSG00000020184	=	H
ENSMUSG00000014767 (known) ENSMUSG00000048450	=	mmus_only
ENSMUSG00000014767 (known) ENSMUSG00000059669	=	H
ENSMUSG00000014767 (known) ENSMUSG00000031832	=	H
ENSMUSG00000014769 (known) ENSMUSG00000035191	=	mmus_only
ENSMUSG00000014769 (known) ENSMUSG00000030751	=	HS
ENSMUSG00000014773 (known) ENSMUSG00000030116	=	mmus_only
ENSMUSG00000014773 (known) ENSMUSG00000045095	=	H
ENSMUSG00000014773 (known) ENSMUSG00000052539	=	mmus_only
ENSMUSG00000014773 (known) ENSMUSG00000028402	=	mmus_only
ENSMUSG00000014773 (known) ENSMUSG00000040003	=	mmus_only
ENSMUSG00000014776 (known) ENSMUSG00000031077	=	H
ENSMUSG00000014776 (known) ENSMUSG00000026029	=	H
ENSMUSG00000014776 (known) ENSMUSG00000029817	=	mmus_only
ENSMUSG00000014776 (known) ENSMUSG00000015812	=	mmus_only
ENSMUSG00000014776 (known) ENSMUSG00000024778	=	H
ENSMUSG00000014791 (known) ENSMUSG00000058325	=	mmus_only
ENSMUSG00000014932 (known) ENSMUSG00000054555	=	mmus_only
ENSMUSG00000014956 (known) ENSMUSG00000034165	=	H
ENSMUSG00000014956 (known) ENSMUSG00000059436	=	H
ENSMUSG00000014956 (known) ENSMUSG00000022105	=	mmus_only
ENSMUSG00000014956 (known) ENSMUSG00000018326	=	S
ENSMUSG00000015001 (known) ENSMUSG00000067336	=	mmus_only
ENSMUSG00000015002 (known) ENSMUSG00000018326	=	mmus_only
ENSMUSG00000015023 (known) ENSMUSG00000024975	=	mmus_only
ENSMUSG00000015053 (known) ENSMUSG00000018160	=	mmus_only
ENSMUSG00000015085 (known) ENSMUSG00000019998	=	mmus_only
ENSMUSG00000015095 (known) ENSMUSG00000036309	=	H
ENSMUSG00000015112 (known) ENSMUSG00000018326	=	mmus_only
ENSMUSG00000015120 (known) ENSMUSG00000052684	=	mmus_only
ENSMUSG00000015120 (known) ENSMUSG00000055639	=	H
ENSMUSG00000015120 (known) ENSMUSG00000024778	=	mmus_only
ENSMUSG00000015120 (known) ENSMUSG00000018654	=	H
ENSMUSG00000015120 (known) ENSMUSG00000032508	=	mmus_only
ENSMUSG00000015120 (known) ENSMUSG00000018168	=	H
ENSMUSG00000015120 (known) ENSMUSG00000020167	=	mmus_only
ENSMUSG00000015143 (known) ENSMUSG00000018326	=	mmus_only
ENSMUSG00000015165 (known) ENSMUSG00000022836	=	mmus_only
ENSMUSG00000015176 (known) ENSMUSG00000024387	=	mmus_only
ENSMUSG00000015222 (known) ENSMUSG00000030209	=	mmus_only
ENSMUSG00000015222 (known) ENSMUSG00000026959	=	mmus_only
ENSMUSG00000015222 (known) ENSMUSG00000018326	=	mmus_only
ENSMUSG00000015291 (known) ENSMUSG00000032549	=	S
ENSMUSG00000015291 (known) ENSMUSG00000030704	=	S
ENSMUSG00000015337 (known) ENSMUSG00000018326	=	mmus_only
ENSMUSG00000015468 (known) ENSMUSG00000027544	=	mmus_only
ENSMUSG00000015468 (known) ENSMUSG00000032402	=	mmus_only
ENSMUSG00000015468 (known) ENSMUSG00000024563	=	mmus_only
ENSMUSG00000015468 (known) ENSMUSG00000024515	=	mmus_only
ENSMUSG00000015476 (known) ENSMUSG00000018326	=	mmus_only
ENSMUSG00000015522 (known) ENSMUSG00000019913	=	D
ENSMUSG00000015522 (known) ENSMUSG00000062713	=	D
ENSMUSG00000015522 (known) ENSMUSG00000019256	=	HD
ENSMUSG00000015522 (known) ENSMUSG00000030209	=	mmus_only
ENSMUSG00000015522 (known) ENSMUSG00000026959	=	mmus_only
ENSMUSG00000015522 (known) ENSMUSG00000021109	=	H
ENSMUSG00000015533 (known) ENSMUSG00000055447	=	H
ENSMUSG00000015533 (known) ENSMUSG00000025809	=	H
ENSMUSG00000015536 (known) ENSMUSG00000015536	=	mmus_only
ENSMUSG00000015579 (known) ENSMUSG00000032187	=	mmus_only
ENSMUSG00000015579 (known) ENSMUSG00000033837	=	mmus_only
ENSMUSG00000015579 (known) ENSMUSG00000038518	=	H
ENSMUSG00000015579 (known) ENSMUSG00000021944	=	H
ENSMUSG00000015605 (known) ENSMUSG00000036461	=	mmus_only
ENSMUSG00000015605 (known) ENSMUSG00000022463	=	mmus_only
ENSMUSG00000015605 (known) ENSMUSG00000040841	=	mmus_only
ENSMUSG00000015605 (known) ENSMUSG00000042903	=	mmus_only
ENSMUSG00000015619 (known) ENSMUSG00000018160	=	mmus_only
ENSMUSG00000015656 (known) ENSMUSG00000026484	=	mmus_only
ENSMUSG00000015656 (known) ENSMUSG00000029657	=	S
ENSMUSG00000015656 (known) ENSMUSG00000055980	=	mmus_only
ENSMUSG00000015656 (known) ENSMUSG00000018326	=	S
ENSMUSG00000015671 (known) ENSMUSG00000030751	=	CHS
ENSMUSG00000015697 (known) ENSMUSG00000021708	=	mmus_only
ENSMUSG00000015697 (known) ENSMUSG00000026484	=	mmus_only
ENSMUSG00000015697 (known) ENSMUSG00000040732	=	H
ENSMUSG00000015697 (known) ENSMUSG00000025231	=	mmus_only
ENSMUSG00000015697 (known) ENSMUSG00000020661	=	H
ENSMUSG00000015709 (known) ENSMUSG00000062713	=	D
ENSMUSG00000015709 (known) ENSMUSG00000021109	=	H
ENSMUSG00000015709 (known) ENSMUSG00000019256	=	D
ENSMUSG00000015733 (known) ENSMUSG00000018326	=	mmus_only
ENSMUSG00000015733 (known) ENSMUSG00000045038	=	mmus_only
ENSMUSG00000015733 (known) ENSMUSG00000030209	=	mmus_only
ENSMUSG00000015747 (known) ENSMUSG00000018326	=	mmus_only
ENSMUSG00000015747 (known) ENSMUSG00000027411	=	mmus_only
ENSMUSG00000015755 (known) ENSMUSG00000028284	=	H
ENSMUSG00000015766 (known) ENSMUSG00000058835	=	mmus_only
ENSMUSG00000015766 (known) ENSMUSG00000031972	=	C
ENSMUSG00000015766 (known) ENSMUSG00000015766	=	H
ENSMUSG00000015776 (known) ENSMUSG00000031139	=	mmus_only
ENSMUSG00000015804 (known) ENSMUSG00000019843	=	H
ENSMUSG00000015804 (known) ENSMUSG00000038622	=	mmus_only
ENSMUSG00000015812 (known) ENSMUSG00000024097	=	mmus_only
ENSMUSG00000015812 (known) ENSMUSG00000029817	=	mmus_only
ENSMUSG00000015829 (known) ENSMUSG00000018326	=	mmus_only
ENSMUSG00000015837 (known) ENSMUSG00000058444	=	mmus_only
ENSMUSG00000015839 (known) ENSMUSG00000018909	=	mmus_only
ENSMUSG00000015839 (known) ENSMUSG00000018143	=	HD
ENSMUSG00000015839 (known) ENSMUSG00000031668	=	mmus_only
ENSMUSG00000015846 (known) ENSMUSG00000029833	=	mmus_only
ENSMUSG00000015846 (known) ENSMUSG00000015846	=	H
ENSMUSG00000015846 (known) ENSMUSG00000017491	=	mmus_only
ENSMUSG00000015932 (known) ENSMUSG00000029299	=	mmus_only
ENSMUSG00000015937 (known) ENSMUSG00000057522	=	mmus_only
ENSMUSG00000015937 (known) ENSMUSG00000025231	=	mmus_only
ENSMUSG00000015950 (known) ENSMUSG00000071715	=	mmus_only
ENSMUSG00000015950 (known) ENSMUSG00000058835	=	H
ENSMUSG00000015957 (known) ENSMUSG00000032494	=	mmus_only
ENSMUSG00000015971 (known) ENSMUSG00000067336	=	mmus_only
ENSMUSG00000016206 (known) ENSMUSG00000016206	=	mmus_only
ENSMUSG00000016206 (known) ENSMUSG00000060802	=	mmus_only
ENSMUSG00000016319 (known) ENSMUSG00000018326	=	mmus_only
ENSMUSG00000016319 (known) ENSMUSG00000030209	=	mmus_only
ENSMUSG00000016319 (known) ENSMUSG00000045038	=	mmus_only
ENSMUSG00000016346 (known) ENSMUSG00000018326	=	mmus_only
ENSMUSG00000016349 (known) ENSMUSG00000031264	=	mmus_only
ENSMUSG00000016349 (known) ENSMUSG00000018326	=	mmus_only
ENSMUSG00000016487 (known) ENSMUSG00000055980	=	mmus_only
ENSMUSG00000016520 (known) ENSMUSG00000063160	=	mmus_only
ENSMUSG00000016520 (known) ENSMUSG00000029228	=	mmus_only
ENSMUSG00000016520 (known) ENSMUSG00000016520	=	mmus_only
ENSMUSG00000016520 (known) ENSMUSG00000021224	=	mmus_only
ENSMUSG00000016528 (known) ENSMUSG00000045038	=	mmus_only
ENSMUSG00000016534 (known) ENSMUSG00000028048	=	mmus_only
ENSMUSG00000016554 (known) ENSMUSG00000018326	=	mmus_only
ENSMUSG00000016619 (known) ENSMUSG00000042590	=	mmus_only
ENSMUSG00000016664 (known) ENSMUSG00000016664	=	H
ENSMUSG00000016664 (known) ENSMUSG00000058835	=	mmus_only
ENSMUSG00000016664 (known) ENSMUSG00000027257	=	mmus_only
ENSMUSG00000016664 (known) ENSMUSG00000040276	=	H
ENSMUSG00000016831 (known) ENSMUSG00000034330	=	mmus_only
ENSMUSG00000016831 (known) ENSMUSG00000026484	=	mmus_only
ENSMUSG00000016831 (known) ENSMUSG00000022836	=	mmus_only
ENSMUSG00000016933 (known) ENSMUSG00000059923	=	mmus_only
ENSMUSG00000016933 (known) ENSMUSG00000030110	=	H
ENSMUSG00000016933 (known) ENSMUSG00000030209	=	mmus_only
ENSMUSG00000016933 (known) ENSMUSG00000024620	=	H
ENSMUSG00000016933 (known) ENSMUSG00000030577	=	H
ENSMUSG00000016933 (known) ENSMUSG00000024241	=	mmus_only
ENSMUSG00000016933 (known) ENSMUSG00000026288	=	mmus_only
ENSMUSG00000016933 (known) ENSMUSG00000026959	=	mmus_only
ENSMUSG00000016933 (known) ENSMUSG00000022607	=	mmus_only
ENSMUSG00000017057 (known) ENSMUSG00000030748	=	H
ENSMUSG00000017119 (known) ENSMUSG00000034330	=	mmus_only
ENSMUSG00000017132 (known) ENSMUSG00000040033	=	mmus_only
ENSMUSG00000017144 (known) ENSMUSG00000024290	=	mmus_only
ENSMUSG00000017144 (known) ENSMUSG00000020580	=	mmus_only
ENSMUSG00000017167 (known) ENSMUSG00000018326	=	mmus_only
ENSMUSG00000017188 (known) ENSMUSG00000030592	=	mmus_only
ENSMUSG00000017314 (known) ENSMUSG00000018326	=	mmus_only
ENSMUSG00000017314 (known) ENSMUSG00000030209	=	mmus_only
ENSMUSG00000017376 (known) ENSMUSG00000061436	=	mmus_only
ENSMUSG00000017376 (known) ENSMUSG00000019982	=	H
ENSMUSG00000017390 (known) ENSMUSG00000018326	=	mmus_only
ENSMUSG00000017390 (known) ENSMUSG00000030209	=	mmus_only
ENSMUSG00000017491 (known) ENSMUSG00000017491	=	mmus_only
ENSMUSG00000017499 (known) ENSMUSG00000028587	=	HS
ENSMUSG00000017499 (known) ENSMUSG00000026037	=	HS
ENSMUSG00000017499 (known) ENSMUSG00000029730	=	mmus_only
ENSMUSG00000017561 (known) ENSMUSG00000028868	=	mmus_only
ENSMUSG00000017588 (known) ENSMUSG00000023039	=	mmus_only
ENSMUSG00000017615 (known) ENSMUSG00000017615	=	D
ENSMUSG00000017652 (known) ENSMUSG00000026637	=	mmus_only
ENSMUSG00000017652 (known) ENSMUSG00000027164	=	H
ENSMUSG00000017652 (known) ENSMUSG00000026942	=	H
ENSMUSG00000017670 (known) ENSMUSG00000058325	=	mmus_only
ENSMUSG00000017686 (known) ENSMUSG00000018326	=	mmus_only
ENSMUSG00000017686 (known) ENSMUSG00000026875	=	mmus_only
ENSMUSG00000017740 (known) ENSMUSG00000018326	=	mmus_only
ENSMUSG00000017774 (known) ENSMUSG00000029580	=	mmus_only
ENSMUSG00000017774 (known) ENSMUSG00000030701	=	mmus_only
ENSMUSG00000017776 (known) ENSMUSG00000024241	=	mmus_only
ENSMUSG00000017776 (known) ENSMUSG00000059923	=	mmus_only
ENSMUSG00000017776 (known) ENSMUSG00000031955	=	H
ENSMUSG00000017776 (known) ENSMUSG00000029528	=	mmus_only
ENSMUSG00000017776 (known) ENSMUSG00000034342	=	H
ENSMUSG00000017776 (known) ENSMUSG00000026842	=	H
ENSMUSG00000017781 (known) ENSMUSG00000032340	=	mmus_only
ENSMUSG00000017781 (known) ENSMUSG00000060534	=	mmus_only
ENSMUSG00000017831 (known) ENSMUSG00000025199	=	mmus_only
ENSMUSG00000017843 (known) ENSMUSG00000020326	=	mmus_only
ENSMUSG00000017843 (known) ENSMUSG00000029385	=	mmus_only
ENSMUSG00000017897 (known) ENSMUSG00000034460	=	C
ENSMUSG00000017943 (known) ENSMUSG00000018326	=	mmus_only
ENSMUSG00000017950 (known) ENSMUSG00000029167	=	mmus_only
ENSMUSG00000017950 (known) ENSMUSG00000044167	=	mmus_only
ENSMUSG00000018001 (known) ENSMUSG00000018001	=	S
ENSMUSG00000018012 (known) ENSMUSG00000028790	=	mmus_only
ENSMUSG00000018012 (known) ENSMUSG00000025132	=	mmus_only
ENSMUSG00000018012 (known) ENSMUSG00000030220	=	mmus_only
ENSMUSG00000018143 (known) ENSMUSG00000058794	=	HD
ENSMUSG00000018143 (known) ENSMUSG00000025612	=	H
ENSMUSG00000018143 (known) ENSMUSG00000040270	=	H
ENSMUSG00000018160 (known) ENSMUSG00000031162	=	mmus_only
ENSMUSG00000018160 (known) ENSMUSG00000021944	=	mmus_only
ENSMUSG00000018168 (known) ENSMUSG00000052997	=	mmus_only
ENSMUSG00000018168 (known) ENSMUSG00000026021	=	mmus_only
ENSMUSG00000018209 (known) ENSMUSG00000026430	=	H
ENSMUSG00000018209 (known) ENSMUSG00000036499	=	mmus_only
ENSMUSG00000018263 (known) ENSMUSG00000032187	=	mmus_only
ENSMUSG00000018286 (known) ENSMUSG00000060073	=	S
ENSMUSG00000018286 (known) ENSMUSG00000030751	=	HS
ENSMUSG00000018293 (known) ENSMUSG00000029299	=	mmus_only
ENSMUSG00000018293 (known) ENSMUSG00000022995	=	mmus_only
ENSMUSG00000018326 (known) ENSMUSG00000069227	=	mmus_only
ENSMUSG00000018326 (known) ENSMUSG00000053654	=	mmus_only
ENSMUSG00000018326 (known) ENSMUSG00000053279	=	mmus_only
ENSMUSG00000018326 (known) ENSMUSG00000025428	=	mmus_only
ENSMUSG00000018326 (known) ENSMUSG00000047126	=	mmus_only
ENSMUSG00000018326 (known) ENSMUSG00000027799	=	mmus_only
ENSMUSG00000018326 (known) ENSMUSG00000032598	=	mmus_only
ENSMUSG00000018326 (known) ENSMUSG00000029608	=	mmus_only
ENSMUSG00000018326 (known) ENSMUSG00000040022	=	mmus_only
ENSMUSG00000018326 (known) ENSMUSG00000029131	=	mmus_only
ENSMUSG00000018326 (known) ENSMUSG00000020331	=	mmus_only
ENSMUSG00000018326 (known) ENSMUSG00000033065	=	mmus_only
ENSMUSG00000018326 (known) ENSMUSG00000043991	=	mmus_only
ENSMUSG00000018326 (known) ENSMUSG00000025212	=	mmus_only
ENSMUSG00000018326 (known) ENSMUSG00000031840	=	mmus_only
ENSMUSG00000018326 (known) ENSMUSG00000028528	=	mmus_only
ENSMUSG00000018326 (known) ENSMUSG00000025410	=	mmus_only
ENSMUSG00000018326 (known) ENSMUSG00000064354	=	mmus_only
ENSMUSG00000018326 (known) ENSMUSG00000026879	=	mmus_only
ENSMUSG00000018326 (known) ENSMUSG00000046841	=	mmus_only
ENSMUSG00000018326 (known) ENSMUSG00000034902	=	mmus_only
ENSMUSG00000018326 (known) ENSMUSG00000076439	=	mmus_only
ENSMUSG00000018326 (known) ENSMUSG00000034593	=	mmus_only
ENSMUSG00000018326 (known) ENSMUSG00000020532	=	mmus_only
ENSMUSG00000018326 (known) ENSMUSG00000033530	=	mmus_only
ENSMUSG00000018326 (known) ENSMUSG00000036634	=	mmus_only
ENSMUSG00000018326 (known) ENSMUSG00000026825	=	mmus_only
ENSMUSG00000018326 (known) ENSMUSG00000067284	=	S
ENSMUSG00000018326 (known) ENSMUSG00000037149	=	mmus_only
ENSMUSG00000018326 (known) ENSMUSG00000052373	=	mmus_only
ENSMUSG00000018326 (known) ENSMUSG00000020198	=	mmus_only
ENSMUSG00000018326 (known) ENSMUSG00000018965	=	HDS
ENSMUSG00000018326 (known) ENSMUSG00000028452	=	mmus_only
ENSMUSG00000018326 (known) ENSMUSG00000064068	=	mmus_only
ENSMUSG00000018326 (known) ENSMUSG00000023175	=	mmus_only
ENSMUSG00000018326 (known) ENSMUSG00000028745	=	mmus_only
ENSMUSG00000018326 (known) ENSMUSG00000034675	=	mmus_only
ENSMUSG00000018326 (known) ENSMUSG00000024603	=	mmus_only
ENSMUSG00000018326 (known) ENSMUSG00000070880	=	mmus_only
ENSMUSG00000018326 (known) ENSMUSG00000029151	=	mmus_only
ENSMUSG00000018326 (known) ENSMUSG00000022295	=	mmus_only
ENSMUSG00000018326 (known) ENSMUSG00000029916	=	mmus_only
ENSMUSG00000018326 (known) ENSMUSG00000057897	=	mmus_only
ENSMUSG00000018326 (known) ENSMUSG00000020456	=	mmus_only
ENSMUSG00000018326 (known) ENSMUSG00000059447	=	mmus_only
ENSMUSG00000018326 (known) ENSMUSG00000037805	=	mmus_only
ENSMUSG00000018326 (known) ENSMUSG00000029500	=	mmus_only
ENSMUSG00000018326 (known) ENSMUSG00000031748	=	mmus_only
ENSMUSG00000018326 (known) ENSMUSG00000025372	=	mmus_only
ENSMUSG00000018326 (known) ENSMUSG00000040724	=	mmus_only
ENSMUSG00000018326 (known) ENSMUSG00000020486	=	mmus_only
ENSMUSG00000018326 (known) ENSMUSG00000033981	=	mmus_only
ENSMUSG00000018326 (known) ENSMUSG00000054455	=	mmus_only
ENSMUSG00000018326 (known) ENSMUSG00000046598	=	mmus_only
ENSMUSG00000018326 (known) ENSMUSG00000044667	=	mmus_only
ENSMUSG00000018326 (known) ENSMUSG00000020792	=	mmus_only
ENSMUSG00000018326 (known) ENSMUSG00000032340	=	mmus_only
ENSMUSG00000018326 (known) ENSMUSG00000052727	=	mmus_only
ENSMUSG00000018326 (known) ENSMUSG00000031302	=	mmus_only
ENSMUSG00000018326 (known) ENSMUSG00000044005	=	mmus_only
ENSMUSG00000018326 (known) ENSMUSG00000041115	=	mmus_only
ENSMUSG00000018326 (known) ENSMUSG00000029447	=	mmus_only
ENSMUSG00000018326 (known) ENSMUSG00000039047	=	mmus_only
ENSMUSG00000018326 (known) ENSMUSG00000027940	=	mmus_only
ENSMUSG00000018326 (known) ENSMUSG00000039809	=	mmus_only
ENSMUSG00000018326 (known) ENSMUSG00000034152	=	mmus_only
ENSMUSG00000018326 (known) ENSMUSG00000027406	=	mmus_only
ENSMUSG00000018326 (known) ENSMUSG00000031425	=	mmus_only
ENSMUSG00000018326 (known) ENSMUSG00000038525	=	mmus_only
ENSMUSG00000018326 (known) ENSMUSG00000024576	=	mmus_only
ENSMUSG00000018326 (known) ENSMUSG00000022337	=	mmus_only
ENSMUSG00000018326 (known) ENSMUSG00000058013	=	mmus_only
ENSMUSG00000018326 (known) ENSMUSG00000023456	=	mmus_only
ENSMUSG00000018326 (known) ENSMUSG00000031517	=	mmus_only
ENSMUSG00000018326 (known) ENSMUSG00000025979	=	mmus_only
ENSMUSG00000018326 (known) ENSMUSG00000025037	=	mmus_only
ENSMUSG00000018326 (known) ENSMUSG00000028351	=	mmus_only
ENSMUSG00000018326 (known) ENSMUSG00000028879	=	mmus_only
ENSMUSG00000018326 (known) ENSMUSG00000020580	=	mmus_only
ENSMUSG00000018326 (known) ENSMUSG00000022110	=	mmus_only
ENSMUSG00000018326 (known) ENSMUSG00000020571	=	mmus_only
ENSMUSG00000018326 (known) ENSMUSG00000022240	=	mmus_only
ENSMUSG00000018326 (known) ENSMUSG00000052889	=	mmus_only
ENSMUSG00000018326 (known) ENSMUSG00000040037	=	mmus_only
ENSMUSG00000018326 (known) ENSMUSG00000034187	=	mmus_only
ENSMUSG00000018326 (known) ENSMUSG00000031511	=	mmus_only
ENSMUSG00000018326 (known) ENSMUSG00000031467	=	mmus_only
ENSMUSG00000018326 (known) ENSMUSG00000034336	=	mmus_only
ENSMUSG00000018326 (known) ENSMUSG00000036932	=	mmus_only
ENSMUSG00000018326 (known) ENSMUSG00000022415	=	mmus_only
ENSMUSG00000018326 (known) ENSMUSG00000035863	=	mmus_only
ENSMUSG00000018326 (known) ENSMUSG00000021693	=	mmus_only
ENSMUSG00000018326 (known) ENSMUSG00000026914	=	mmus_only
ENSMUSG00000018326 (known) ENSMUSG00000053024	=	mmus_only
ENSMUSG00000018326 (known) ENSMUSG00000024639	=	mmus_only
ENSMUSG00000018326 (known) ENSMUSG00000022054	=	mmus_only
ENSMUSG00000018326 (known) ENSMUSG00000020048	=	mmus_only
ENSMUSG00000018326 (known) ENSMUSG00000061244	=	D
ENSMUSG00000018326 (known) ENSMUSG00000020716	=	mmus_only
ENSMUSG00000018326 (known) ENSMUSG00000026276	=	mmus_only
ENSMUSG00000018326 (known) ENSMUSG00000028587	=	mmus_only
ENSMUSG00000018326 (known) ENSMUSG00000023460	=	mmus_only
ENSMUSG00000018326 (known) ENSMUSG00000020869	=	mmus_only
ENSMUSG00000018326 (known) ENSMUSG00000032399	=	mmus_only
ENSMUSG00000018326 (known) ENSMUSG00000024969	=	mmus_only
ENSMUSG00000018326 (known) ENSMUSG00000024012	=	mmus_only
ENSMUSG00000018326 (known) ENSMUSG00000028081	=	mmus_only
ENSMUSG00000018326 (known) ENSMUSG00000021843	=	mmus_only
ENSMUSG00000018326 (known) ENSMUSG00000072235	=	mmus_only
ENSMUSG00000018326 (known) ENSMUSG00000025422	=	mmus_only
ENSMUSG00000018326 (known) ENSMUSG00000019373	=	mmus_only
ENSMUSG00000018326 (known) ENSMUSG00000029106	=	mmus_only
ENSMUSG00000018326 (known) ENSMUSG00000022752	=	mmus_only
ENSMUSG00000018326 (known) ENSMUSG00000040972	=	mmus_only
ENSMUSG00000018326 (known) ENSMUSG00000024120	=	mmus_only
ENSMUSG00000018326 (known) ENSMUSG00000021613	=	mmus_only
ENSMUSG00000018326 (known) ENSMUSG00000027099	=	mmus_only
ENSMUSG00000018326 (known) ENSMUSG00000024302	=	mmus_only
ENSMUSG00000018326 (known) ENSMUSG00000049612	=	mmus_only
ENSMUSG00000018326 (known) ENSMUSG00000034994	=	mmus_only
ENSMUSG00000018326 (known) ENSMUSG00000049550	=	mmus_only
ENSMUSG00000018326 (known) ENSMUSG00000054366	=	mmus_only
ENSMUSG00000018326 (known) ENSMUSG00000031432	=	mmus_only
ENSMUSG00000018326 (known) ENSMUSG00000074030	=	mmus_only
ENSMUSG00000018326 (known) ENSMUSG00000025478	=	mmus_only
ENSMUSG00000018326 (known) ENSMUSG00000040118	=	mmus_only
ENSMUSG00000018326 (known) ENSMUSG00000029713	=	mmus_only
ENSMUSG00000018326 (known) ENSMUSG00000018446	=	mmus_only
ENSMUSG00000018326 (known) ENSMUSG00000028176	=	mmus_only
ENSMUSG00000018326 (known) ENSMUSG00000022443	=	mmus_only
ENSMUSG00000018326 (known) ENSMUSG00000027582	=	mmus_only
ENSMUSG00000018326 (known) ENSMUSG00000033720	=	mmus_only
ENSMUSG00000018326 (known) ENSMUSG00000049044	=	mmus_only
ENSMUSG00000018326 (known) ENSMUSG00000063455	=	mmus_only
ENSMUSG00000018326 (known) ENSMUSG00000025967	=	mmus_only
ENSMUSG00000018326 (known) ENSMUSG00000037541	=	mmus_only
ENSMUSG00000018326 (known) ENSMUSG00000028931	=	mmus_only
ENSMUSG00000018326 (known) ENSMUSG00000019210	=	mmus_only
ENSMUSG00000018326 (known) ENSMUSG00000032936	=	mmus_only
ENSMUSG00000018326 (known) ENSMUSG00000039542	=	mmus_only
ENSMUSG00000018326 (known) ENSMUSG00000020926	=	mmus_only
ENSMUSG00000018326 (known) ENSMUSG00000076432	=	DS
ENSMUSG00000018326 (known) ENSMUSG00000033697	=	mmus_only
ENSMUSG00000018326 (known) ENSMUSG00000028410	=	mmus_only
ENSMUSG00000018326 (known) ENSMUSG00000031971	=	mmus_only
ENSMUSG00000018326 (known) ENSMUSG00000022565	=	mmus_only
ENSMUSG00000018326 (known) ENSMUSG00000061601	=	mmus_only
ENSMUSG00000018326 (known) ENSMUSG00000021097	=	mmus_only
ENSMUSG00000018326 (known) ENSMUSG00000032589	=	mmus_only
ENSMUSG00000018326 (known) ENSMUSG00000032301	=	mmus_only
ENSMUSG00000018326 (known) ENSMUSG00000034799	=	mmus_only
ENSMUSG00000018326 (known) ENSMUSG00000032336	=	mmus_only
ENSMUSG00000018326 (known) ENSMUSG00000031633	=	mmus_only
ENSMUSG00000018326 (known) ENSMUSG00000020719	=	mmus_only
ENSMUSG00000018326 (known) ENSMUSG00000030884	=	mmus_only
ENSMUSG00000018326 (known) ENSMUSG00000041650	=	mmus_only
ENSMUSG00000018326 (known) ENSMUSG00000022892	=	mmus_only
ENSMUSG00000018326 (known) ENSMUSG00000026463	=	mmus_only
ENSMUSG00000018326 (known) ENSMUSG00000027411	=	mmus_only
ENSMUSG00000018326 (known) ENSMUSG00000028127	=	mmus_only
ENSMUSG00000018326 (known) ENSMUSG00000032192	=	mmus_only
ENSMUSG00000018326 (known) ENSMUSG00000039629	=	mmus_only
ENSMUSG00000018326 (known) ENSMUSG00000042401	=	mmus_only
ENSMUSG00000018326 (known) ENSMUSG00000051331	=	mmus_only
ENSMUSG00000018326 (known) ENSMUSG00000028478	=	mmus_only
ENSMUSG00000018326 (known) ENSMUSG00000022255	=	mmus_only
ENSMUSG00000018326 (known) ENSMUSG00000030086	=	mmus_only
ENSMUSG00000018326 (known) ENSMUSG00000027523	=	mmus_only
ENSMUSG00000018326 (known) ENSMUSG00000024277	=	mmus_only
ENSMUSG00000018326 (known) ENSMUSG00000024099	=	mmus_only
ENSMUSG00000018326 (known) ENSMUSG00000029614	=	mmus_only
ENSMUSG00000018326 (known) ENSMUSG00000037605	=	mmus_only
ENSMUSG00000018326 (known) ENSMUSG00000038084	=	mmus_only
ENSMUSG00000018326 (known) ENSMUSG00000021820	=	mmus_only
ENSMUSG00000018326 (known) ENSMUSG00000053310	=	mmus_only
ENSMUSG00000018326 (known) ENSMUSG00000020827	=	mmus_only
ENSMUSG00000018326 (known) ENSMUSG00000032482	=	mmus_only
ENSMUSG00000018326 (known) ENSMUSG00000018707	=	mmus_only
ENSMUSG00000018326 (known) ENSMUSG00000020402	=	mmus_only
ENSMUSG00000018326 (known) ENSMUSG00000026904	=	mmus_only
ENSMUSG00000018326 (known) ENSMUSG00000021314	=	mmus_only
ENSMUSG00000018326 (known) ENSMUSG00000018830	=	mmus_only
ENSMUSG00000018326 (known) ENSMUSG00000021313	=	mmus_only
ENSMUSG00000018326 (known) ENSMUSG00000030062	=	mmus_only
ENSMUSG00000018326 (known) ENSMUSG00000059714	=	mmus_only
ENSMUSG00000018326 (known) ENSMUSG00000036529	=	mmus_only
ENSMUSG00000018326 (known) ENSMUSG00000019179	=	mmus_only
ENSMUSG00000018326 (known) ENSMUSG00000030695	=	mmus_only
ENSMUSG00000018326 (known) ENSMUSG00000025968	=	mmus_only
ENSMUSG00000018326 (known) ENSMUSG00000019082	=	mmus_only
ENSMUSG00000018326 (known) ENSMUSG00000021771	=	mmus_only
ENSMUSG00000018326 (known) ENSMUSG00000038388	=	mmus_only
ENSMUSG00000018326 (known) ENSMUSG00000023805	=	mmus_only
ENSMUSG00000018326 (known) ENSMUSG00000030088	=	mmus_only
ENSMUSG00000018326 (known) ENSMUSG00000027381	=	H
ENSMUSG00000018326 (known) ENSMUSG00000021427	=	mmus_only
ENSMUSG00000018326 (known) ENSMUSG00000028399	=	mmus_only
ENSMUSG00000018326 (known) ENSMUSG00000053158	=	mmus_only
ENSMUSG00000018326 (known) ENSMUSG00000058835	=	mmus_only
ENSMUSG00000018326 (known) ENSMUSG00000024462	=	mmus_only
ENSMUSG00000018326 (known) ENSMUSG00000030376	=	mmus_only
ENSMUSG00000018326 (known) ENSMUSG00000033793	=	mmus_only
ENSMUSG00000018326 (known) ENSMUSG00000030000	=	mmus_only
ENSMUSG00000018326 (known) ENSMUSG00000032826	=	mmus_only
ENSMUSG00000018326 (known) ENSMUSG00000028910	=	mmus_only
ENSMUSG00000018326 (known) ENSMUSG00000079037	=	mmus_only
ENSMUSG00000018326 (known) ENSMUSG00000047675	=	mmus_only
ENSMUSG00000018326 (known) ENSMUSG00000024911	=	mmus_only
ENSMUSG00000018326 (known) ENSMUSG00000054808	=	mmus_only
ENSMUSG00000018326 (known) ENSMUSG00000049647	=	mmus_only
ENSMUSG00000018326 (known) ENSMUSG00000031144	=	mmus_only
ENSMUSG00000018326 (known) ENSMUSG00000022055	=	mmus_only
ENSMUSG00000018326 (known) ENSMUSG00000041720	=	mmus_only
ENSMUSG00000018326 (known) ENSMUSG00000038916	=	mmus_only
ENSMUSG00000018326 (known) ENSMUSG00000021279	=	mmus_only
ENSMUSG00000018326 (known) ENSMUSG00000031865	=	mmus_only
ENSMUSG00000018326 (known) ENSMUSG00000050953	=	mmus_only
ENSMUSG00000018326 (known) ENSMUSG00000029657	=	mmus_only
ENSMUSG00000018326 (known) ENSMUSG00000022762	=	mmus_only
ENSMUSG00000018326 (known) ENSMUSG00000020664	=	mmus_only
ENSMUSG00000018326 (known) ENSMUSG00000034285	=	mmus_only
ENSMUSG00000018326 (known) ENSMUSG00000028161	=	mmus_only
ENSMUSG00000018326 (known) ENSMUSG00000034312	=	mmus_only
ENSMUSG00000018326 (known) ENSMUSG00000039224	=	mmus_only
ENSMUSG00000018326 (known) ENSMUSG00000020277	=	mmus_only
ENSMUSG00000018326 (known) ENSMUSG00000030516	=	mmus_only
ENSMUSG00000018326 (known) ENSMUSG00000034024	=	mmus_only
ENSMUSG00000018326 (known) ENSMUSG00000020986	=	mmus_only
ENSMUSG00000018326 (known) ENSMUSG00000060961	=	mmus_only
ENSMUSG00000018326 (known) ENSMUSG00000063160	=	mmus_only
ENSMUSG00000018326 (known) ENSMUSG00000021991	=	mmus_only
ENSMUSG00000018326 (known) ENSMUSG00000026260	=	mmus_only
ENSMUSG00000018326 (known) ENSMUSG00000024892	=	mmus_only
ENSMUSG00000018326 (known) ENSMUSG00000020152	=	mmus_only
ENSMUSG00000018326 (known) ENSMUSG00000024862	=	mmus_only
ENSMUSG00000018326 (known) ENSMUSG00000040560	=	mmus_only
ENSMUSG00000018326 (known) ENSMUSG00000028455	=	mmus_only
ENSMUSG00000018326 (known) ENSMUSG00000019828	=	mmus_only
ENSMUSG00000018326 (known) ENSMUSG00000018417	=	mmus_only
ENSMUSG00000018326 (known) ENSMUSG00000043079	=	mmus_only
ENSMUSG00000018326 (known) ENSMUSG00000021614	=	mmus_only
ENSMUSG00000018326 (known) ENSMUSG00000074698	=	H
ENSMUSG00000018326 (known) ENSMUSG00000060279	=	mmus_only
ENSMUSG00000018326 (known) ENSMUSG00000048078	=	mmus_only
ENSMUSG00000018326 (known) ENSMUSG00000070570	=	mmus_only
ENSMUSG00000018326 (known) ENSMUSG00000055805	=	mmus_only
ENSMUSG00000018326 (known) ENSMUSG00000024065	=	mmus_only
ENSMUSG00000018326 (known) ENSMUSG00000024304	=	mmus_only
ENSMUSG00000018326 (known) ENSMUSG00000028757	=	mmus_only
ENSMUSG00000018326 (known) ENSMUSG00000034101	=	mmus_only
ENSMUSG00000018326 (known) ENSMUSG00000031320	=	mmus_only
ENSMUSG00000018326 (known) ENSMUSG00000061315	=	mmus_only
ENSMUSG00000018326 (known) ENSMUSG00000062257	=	mmus_only
ENSMUSG00000018326 (known) ENSMUSG00000024091	=	mmus_only
ENSMUSG00000018326 (known) ENSMUSG00000066392	=	mmus_only
ENSMUSG00000018326 (known) ENSMUSG00000030102	=	mmus_only
ENSMUSG00000018326 (known) ENSMUSG00000027012	=	mmus_only
ENSMUSG00000018326 (known) ENSMUSG00000020900	=	mmus_only
ENSMUSG00000018326 (known) ENSMUSG00000022210	=	mmus_only
ENSMUSG00000018326 (known) ENSMUSG00000052337	=	mmus_only
ENSMUSG00000018326 (known) ENSMUSG00000019302	=	mmus_only
ENSMUSG00000018326 (known) ENSMUSG00000027195	=	mmus_only
ENSMUSG00000018326 (known) ENSMUSG00000019943	=	mmus_only
ENSMUSG00000018326 (known) ENSMUSG00000026797	=	mmus_only
ENSMUSG00000018326 (known) ENSMUSG00000030302	=	mmus_only
ENSMUSG00000018326 (known) ENSMUSG00000038371	=	mmus_only
ENSMUSG00000018326 (known) ENSMUSG00000040385	=	S
ENSMUSG00000018326 (known) ENSMUSG00000022957	=	mmus_only
ENSMUSG00000018326 (known) ENSMUSG00000020333	=	mmus_only
ENSMUSG00000018326 (known) ENSMUSG00000021124	=	mmus_only
ENSMUSG00000018326 (known) ENSMUSG00000061576	=	mmus_only
ENSMUSG00000018326 (known) ENSMUSG00000061527	=	mmus_only
ENSMUSG00000018326 (known) ENSMUSG00000020349	=	mmus_only
ENSMUSG00000018326 (known) ENSMUSG00000026827	=	mmus_only
ENSMUSG00000018326 (known) ENSMUSG00000044533	=	mmus_only
ENSMUSG00000018326 (known) ENSMUSG00000031299	=	mmus_only
ENSMUSG00000018326 (known) ENSMUSG00000072214	=	mmus_only
ENSMUSG00000018326 (known) ENSMUSG00000043716	=	mmus_only
ENSMUSG00000018326 (known) ENSMUSG00000055022	=	mmus_only
ENSMUSG00000018326 (known) ENSMUSG00000025964	=	mmus_only
ENSMUSG00000018326 (known) ENSMUSG00000024286	=	mmus_only
ENSMUSG00000018326 (known) ENSMUSG00000047547	=	mmus_only
ENSMUSG00000018326 (known) ENSMUSG00000025777	=	mmus_only
ENSMUSG00000018326 (known) ENSMUSG00000026576	=	mmus_only
ENSMUSG00000018326 (known) ENSMUSG00000022829	=	mmus_only
ENSMUSG00000018326 (known) ENSMUSG00000025189	=	mmus_only
ENSMUSG00000018326 (known) ENSMUSG00000033769	=	mmus_only
ENSMUSG00000018326 (known) ENSMUSG00000027665	=	mmus_only
ENSMUSG00000018326 (known) ENSMUSG00000040009	=	mmus_only
ENSMUSG00000018326 (known) ENSMUSG00000026587	=	mmus_only
ENSMUSG00000018326 (known) ENSMUSG00000038976	=	mmus_only
ENSMUSG00000018326 (known) ENSMUSG00000050379	=	mmus_only
ENSMUSG00000018326 (known) ENSMUSG00000038546	=	mmus_only
ENSMUSG00000018326 (known) ENSMUSG00000030739	=	mmus_only
ENSMUSG00000018326 (known) ENSMUSG00000025140	=	mmus_only
ENSMUSG00000018326 (known) ENSMUSG00000031391	=	mmus_only
ENSMUSG00000018326 (known) ENSMUSG00000022283	=	mmus_only
ENSMUSG00000018326 (known) ENSMUSG00000045967	=	mmus_only
ENSMUSG00000018326 (known) ENSMUSG00000021196	=	mmus_only
ENSMUSG00000018326 (known) ENSMUSG00000029516	=	mmus_only
ENSMUSG00000018326 (known) ENSMUSG00000032281	=	mmus_only
ENSMUSG00000018326 (known) ENSMUSG00000027642	=	mmus_only
ENSMUSG00000018326 (known) ENSMUSG00000032470	=	mmus_only
ENSMUSG00000018326 (known) ENSMUSG00000030209	=	mmus_only
ENSMUSG00000018326 (known) ENSMUSG00000029580	=	mmus_only
ENSMUSG00000018326 (known) ENSMUSG00000020849	=	DS
ENSMUSG00000018326 (known) ENSMUSG00000063146	=	mmus_only
ENSMUSG00000018326 (known) ENSMUSG00000031703	=	mmus_only
ENSMUSG00000018326 (known) ENSMUSG00000024858	=	mmus_only
ENSMUSG00000018326 (known) ENSMUSG00000020340	=	mmus_only
ENSMUSG00000018326 (known) ENSMUSG00000026959	=	mmus_only
ENSMUSG00000018326 (known) ENSMUSG00000034656	=	mmus_only
ENSMUSG00000018326 (known) ENSMUSG00000032366	=	mmus_only
ENSMUSG00000018326 (known) ENSMUSG00000022048	=	mmus_only
ENSMUSG00000018326 (known) ENSMUSG00000027438	=	mmus_only
ENSMUSG00000018326 (known) ENSMUSG00000068039	=	mmus_only
ENSMUSG00000018326 (known) ENSMUSG00000040249	=	mmus_only
ENSMUSG00000018326 (known) ENSMUSG00000026864	=	mmus_only
ENSMUSG00000018326 (known) ENSMUSG00000038366	=	mmus_only
ENSMUSG00000018326 (known) ENSMUSG00000022456	=	mmus_only
ENSMUSG00000018326 (known) ENSMUSG00000026229	=	mmus_only
ENSMUSG00000018326 (known) ENSMUSG00000030172	=	mmus_only
ENSMUSG00000018326 (known) ENSMUSG00000047842	=	mmus_only
ENSMUSG00000018326 (known) ENSMUSG00000025980	=	mmus_only
ENSMUSG00000018326 (known) ENSMUSG00000041236	=	mmus_only
ENSMUSG00000018326 (known) ENSMUSG00000026618	=	mmus_only
ENSMUSG00000018326 (known) ENSMUSG00000033597	=	mmus_only
ENSMUSG00000018326 (known) ENSMUSG00000028524	=	mmus_only
ENSMUSG00000018326 (known) ENSMUSG00000022433	=	mmus_only
ENSMUSG00000018326 (known) ENSMUSG00000035441	=	mmus_only
ENSMUSG00000018326 (known) ENSMUSG00000069601	=	mmus_only
ENSMUSG00000018326 (known) ENSMUSG00000078816	=	mmus_only
ENSMUSG00000018326 (known) ENSMUSG00000025153	=	mmus_only
ENSMUSG00000018326 (known) ENSMUSG00000078517	=	mmus_only
ENSMUSG00000018326 (known) ENSMUSG00000029763	=	mmus_only
ENSMUSG00000018326 (known) ENSMUSG00000032011	=	mmus_only
ENSMUSG00000018326 (known) ENSMUSG00000078919	=	mmus_only
ENSMUSG00000018326 (known) ENSMUSG00000022477	=	S
ENSMUSG00000018326 (known) ENSMUSG00000027646	=	mmus_only
ENSMUSG00000018326 (known) ENSMUSG00000051790	=	mmus_only
ENSMUSG00000018326 (known) ENSMUSG00000021114	=	mmus_only
ENSMUSG00000018326 (known) ENSMUSG00000032047	=	mmus_only
ENSMUSG00000018326 (known) ENSMUSG00000058655	=	mmus_only
ENSMUSG00000018326 (known) ENSMUSG00000026640	=	mmus_only
ENSMUSG00000018326 (known) ENSMUSG00000038486	=	mmus_only
ENSMUSG00000018326 (known) ENSMUSG00000061981	=	mmus_only
ENSMUSG00000018326 (known) ENSMUSG00000047261	=	mmus_only
ENSMUSG00000018326 (known) ENSMUSG00000025092	=	mmus_only
ENSMUSG00000018326 (known) ENSMUSG00000033577	=	mmus_only
ENSMUSG00000018326 (known) ENSMUSG00000024410	=	mmus_only
ENSMUSG00000018326 (known) ENSMUSG00000028517	=	mmus_only
ENSMUSG00000018326 (known) ENSMUSG00000024617	=	mmus_only
ENSMUSG00000018326 (known) ENSMUSG00000057230	=	mmus_only
ENSMUSG00000018326 (known) ENSMUSG00000029467	=	mmus_only
ENSMUSG00000018326 (known) ENSMUSG00000021087	=	mmus_only
ENSMUSG00000018326 (known) ENSMUSG00000051675	=	mmus_only
ENSMUSG00000018326 (known) ENSMUSG00000029334	=	mmus_only
ENSMUSG00000018326 (known) ENSMUSG00000019906	=	mmus_only
ENSMUSG00000018326 (known) ENSMUSG00000030036	=	mmus_only
ENSMUSG00000018326 (known) ENSMUSG00000027709	=	mmus_only
ENSMUSG00000018326 (known) ENSMUSG00000026113	=	mmus_only
ENSMUSG00000018326 (known) ENSMUSG00000027797	=	mmus_only
ENSMUSG00000018326 (known) ENSMUSG00000075318	=	mmus_only
ENSMUSG00000018326 (known) ENSMUSG00000018398	=	mmus_only
ENSMUSG00000018326 (known) ENSMUSG00000026341	=	mmus_only
ENSMUSG00000018326 (known) ENSMUSG00000025393	=	mmus_only
ENSMUSG00000018326 (known) ENSMUSG00000029434	=	mmus_only
ENSMUSG00000018326 (known) ENSMUSG00000028973	=	mmus_only
ENSMUSG00000018326 (known) ENSMUSG00000020368	=	mmus_only
ENSMUSG00000018326 (known) ENSMUSG00000028649	=	mmus_only
ENSMUSG00000018326 (known) ENSMUSG00000029121	=	mmus_only
ENSMUSG00000018326 (known) ENSMUSG00000023008	=	mmus_only
ENSMUSG00000018326 (known) ENSMUSG00000029757	=	mmus_only
ENSMUSG00000018326 (known) ENSMUSG00000027254	=	mmus_only
ENSMUSG00000018326 (known) ENSMUSG00000020886	=	mmus_only
ENSMUSG00000018326 (known) ENSMUSG00000040907	=	mmus_only
ENSMUSG00000018326 (known) ENSMUSG00000029168	=	mmus_only
ENSMUSG00000018326 (known) ENSMUSG00000021585	=	mmus_only
ENSMUSG00000018326 (known) ENSMUSG00000025651	=	mmus_only
ENSMUSG00000018326 (known) ENSMUSG00000022623	=	mmus_only
ENSMUSG00000018326 (known) ENSMUSG00000032562	=	mmus_only
ENSMUSG00000018326 (known) ENSMUSG00000020952	=	mmus_only
ENSMUSG00000018326 (known) ENSMUSG00000029866	=	mmus_only
ENSMUSG00000018326 (known) ENSMUSG00000036989	=	mmus_only
ENSMUSG00000018326 (known) ENSMUSG00000024581	=	mmus_only
ENSMUSG00000018326 (known) ENSMUSG00000052738	=	mmus_only
ENSMUSG00000018326 (known) ENSMUSG00000028059	=	mmus_only
ENSMUSG00000018326 (known) ENSMUSG00000029621	=	mmus_only
ENSMUSG00000018326 (known) ENSMUSG00000030591	=	mmus_only
ENSMUSG00000018326 (known) ENSMUSG00000047454	=	mmus_only
ENSMUSG00000018326 (known) ENSMUSG00000073481	=	mmus_only
ENSMUSG00000018326 (known) ENSMUSG00000035152	=	mmus_only
ENSMUSG00000018326 (known) ENSMUSG00000019843	=	mmus_only
ENSMUSG00000018326 (known) ENSMUSG00000063887	=	mmus_only
ENSMUSG00000018326 (known) ENSMUSG00000020115	=	mmus_only
ENSMUSG00000018326 (known) ENSMUSG00000020078	=	mmus_only
ENSMUSG00000018326 (known) ENSMUSG00000025794	=	mmus_only
ENSMUSG00000018326 (known) ENSMUSG00000025658	=	mmus_only
ENSMUSG00000018326 (known) ENSMUSG00000018411	=	mmus_only
ENSMUSG00000018326 (known) ENSMUSG00000045763	=	mmus_only
ENSMUSG00000018326 (known) ENSMUSG00000071644	=	mmus_only
ENSMUSG00000018326 (known) ENSMUSG00000028223	=	mmus_only
ENSMUSG00000018326 (known) ENSMUSG00000067242	=	mmus_only
ENSMUSG00000018326 (known) ENSMUSG00000028556	=	mmus_only
ENSMUSG00000018326 (known) ENSMUSG00000024044	=	H
ENSMUSG00000018326 (known) ENSMUSG00000059208	=	mmus_only
ENSMUSG00000018326 (known) ENSMUSG00000027855	=	mmus_only
ENSMUSG00000018326 (known) ENSMUSG00000028833	=	mmus_only
ENSMUSG00000018326 (known) ENSMUSG00000056755	=	mmus_only
ENSMUSG00000018326 (known) ENSMUSG00000021794	=	mmus_only
ENSMUSG00000018326 (known) ENSMUSG00000060090	=	mmus_only
ENSMUSG00000018326 (known) ENSMUSG00000025026	=	mmus_only
ENSMUSG00000018326 (known) ENSMUSG00000033161	=	mmus_only
ENSMUSG00000018326 (known) ENSMUSG00000035864	=	mmus_only
ENSMUSG00000018326 (known) ENSMUSG00000036333	=	mmus_only
ENSMUSG00000018326 (known) ENSMUSG00000030653	=	mmus_only
ENSMUSG00000018326 (known) ENSMUSG00000027282	=	mmus_only
ENSMUSG00000018326 (known) ENSMUSG00000026833	=	mmus_only
ENSMUSG00000018326 (known) ENSMUSG00000027809	=	mmus_only
ENSMUSG00000018326 (known) ENSMUSG00000024359	=	mmus_only
ENSMUSG00000018326 (known) ENSMUSG00000022551	=	mmus_only
ENSMUSG00000018326 (known) ENSMUSG00000029036	=	mmus_only
ENSMUSG00000018326 (known) ENSMUSG00000061080	=	mmus_only
ENSMUSG00000018326 (known) ENSMUSG00000025781	=	mmus_only
ENSMUSG00000018326 (known) ENSMUSG00000040537	=	H
ENSMUSG00000018326 (known) ENSMUSG00000032186	=	mmus_only
ENSMUSG00000018326 (known) ENSMUSG00000031539	=	mmus_only
ENSMUSG00000018326 (known) ENSMUSG00000024381	=	mmus_only
ENSMUSG00000018326 (known) ENSMUSG00000037012	=	mmus_only
ENSMUSG00000018326 (known) ENSMUSG00000019998	=	mmus_only
ENSMUSG00000018326 (known) ENSMUSG00000021474	=	mmus_only
ENSMUSG00000018326 (known) ENSMUSG00000033295	=	mmus_only
ENSMUSG00000018326 (known) ENSMUSG00000025228	=	mmus_only
ENSMUSG00000018326 (known) ENSMUSG00000034574	=	mmus_only
ENSMUSG00000018326 (known) ENSMUSG00000031701	=	mmus_only
ENSMUSG00000018326 (known) ENSMUSG00000026473	=	mmus_only
ENSMUSG00000018326 (known) ENSMUSG00000045038	=	mmus_only
ENSMUSG00000018326 (known) ENSMUSG00000019831	=	mmus_only
ENSMUSG00000018326 (known) ENSMUSG00000033392	=	mmus_only
ENSMUSG00000018326 (known) ENSMUSG00000022037	=	mmus_only
ENSMUSG00000018326 (known) ENSMUSG00000032216	=	mmus_only
ENSMUSG00000018326 (known) ENSMUSG00000032279	=	mmus_only
ENSMUSG00000018326 (known) ENSMUSG00000039768	=	mmus_only
ENSMUSG00000018326 (known) ENSMUSG00000030084	=	mmus_only
ENSMUSG00000018326 (known) ENSMUSG00000062190	=	mmus_only
ENSMUSG00000018326 (known) ENSMUSG00000033059	=	mmus_only
ENSMUSG00000018326 (known) ENSMUSG00000030007	=	mmus_only
ENSMUSG00000018326 (known) ENSMUSG00000045092	=	mmus_only
ENSMUSG00000018326 (known) ENSMUSG00000022973	=	mmus_only
ENSMUSG00000018326 (known) ENSMUSG00000042569	=	mmus_only
ENSMUSG00000018326 (known) ENSMUSG00000041936	=	mmus_only
ENSMUSG00000018326 (known) ENSMUSG00000037217	=	mmus_only
ENSMUSG00000018326 (known) ENSMUSG00000020917	=	mmus_only
ENSMUSG00000018326 (known) ENSMUSG00000030541	=	mmus_only
ENSMUSG00000018326 (known) ENSMUSG00000061904	=	mmus_only
ENSMUSG00000018326 (known) ENSMUSG00000055407	=	mmus_only
ENSMUSG00000018326 (known) ENSMUSG00000031012	=	mmus_only
ENSMUSG00000018326 (known) ENSMUSG00000030213	=	mmus_only
ENSMUSG00000018326 (known) ENSMUSG00000022234	=	mmus_only
ENSMUSG00000018326 (known) ENSMUSG00000020315	=	mmus_only
ENSMUSG00000018326 (known) ENSMUSG00000030744	=	mmus_only
ENSMUSG00000018326 (known) ENSMUSG00000041624	=	mmus_only
ENSMUSG00000018326 (known) ENSMUSG00000025613	=	mmus_only
ENSMUSG00000018326 (known) ENSMUSG00000059003	=	mmus_only
ENSMUSG00000018326 (known) ENSMUSG00000024743	=	mmus_only
ENSMUSG00000018326 (known) ENSMUSG00000032458	=	mmus_only
ENSMUSG00000018326 (known) ENSMUSG00000049583	=	mmus_only
ENSMUSG00000018326 (known) ENSMUSG00000039361	=	mmus_only
ENSMUSG00000018326 (known) ENSMUSG00000027674	=	mmus_only
ENSMUSG00000018326 (known) ENSMUSG00000038453	=	mmus_only
ENSMUSG00000018326 (known) ENSMUSG00000022770	=	mmus_only
ENSMUSG00000018326 (known) ENSMUSG00000020524	=	mmus_only
ENSMUSG00000018326 (known) ENSMUSG00000028373	=	mmus_only
ENSMUSG00000018326 (known) ENSMUSG00000059974	=	mmus_only
ENSMUSG00000018326 (known) ENSMUSG00000052374	=	mmus_only
ENSMUSG00000018326 (known) ENSMUSG00000059248	=	mmus_only
ENSMUSG00000018326 (known) ENSMUSG00000031376	=	mmus_only
ENSMUSG00000018326 (known) ENSMUSG00000022285	=	DS
ENSMUSG00000018326 (known) ENSMUSG00000022841	=	mmus_only
ENSMUSG00000018326 (known) ENSMUSG00000033419	=	mmus_only
ENSMUSG00000018326 (known) ENSMUSG00000025085	=	mmus_only
ENSMUSG00000018326 (known) ENSMUSG00000027273	=	mmus_only
ENSMUSG00000018326 (known) ENSMUSG00000026553	=	mmus_only
ENSMUSG00000018326 (known) ENSMUSG00000026527	=	mmus_only
ENSMUSG00000018326 (known) ENSMUSG00000026442	=	mmus_only
ENSMUSG00000018326 (known) ENSMUSG00000052459	=	mmus_only
ENSMUSG00000018326 (known) ENSMUSG00000021357	=	D
ENSMUSG00000018326 (known) ENSMUSG00000052572	=	mmus_only
ENSMUSG00000018326 (known) ENSMUSG00000028444	=	mmus_only
ENSMUSG00000018326 (known) ENSMUSG00000027010	=	mmus_only
ENSMUSG00000018326 (known) ENSMUSG00000023944	=	mmus_only
ENSMUSG00000018326 (known) ENSMUSG00000030269	=	mmus_only
ENSMUSG00000018326 (known) ENSMUSG00000051391	=	DS
ENSMUSG00000018326 (known) ENSMUSG00000018669	=	mmus_only
ENSMUSG00000018326 (known) ENSMUSG00000027624	=	mmus_only
ENSMUSG00000018326 (known) ENSMUSG00000068748	=	mmus_only
ENSMUSG00000018326 (known) ENSMUSG00000025745	=	mmus_only
ENSMUSG00000018326 (known) ENSMUSG00000037742	=	mmus_only
ENSMUSG00000018326 (known) ENSMUSG00000039615	=	mmus_only
ENSMUSG00000018326 (known) ENSMUSG00000023868	=	mmus_only
ENSMUSG00000018326 (known) ENSMUSG00000027002	=	H
ENSMUSG00000018326 (known) ENSMUSG00000063063	=	mmus_only
ENSMUSG00000018326 (known) ENSMUSG00000029432	=	mmus_only
ENSMUSG00000018326 (known) ENSMUSG00000021748	=	mmus_only
ENSMUSG00000018326 (known) ENSMUSG00000067274	=	mmus_only
ENSMUSG00000018326 (known) ENSMUSG00000058354	=	mmus_only
ENSMUSG00000018326 (known) ENSMUSG00000058558	=	mmus_only
ENSMUSG00000018326 (known) ENSMUSG00000031696	=	mmus_only
ENSMUSG00000018326 (known) ENSMUSG00000038845	=	mmus_only
ENSMUSG00000018326 (known) ENSMUSG00000053768	=	mmus_only
ENSMUSG00000018334 (known) ENSMUSG00000029458	=	H
ENSMUSG00000018334 (known) ENSMUSG00000022285	=	mmus_only
ENSMUSG00000018379 (known) ENSMUSG00000026034	=	mmus_only
ENSMUSG00000018395 (known) ENSMUSG00000027475	=	mmus_only
ENSMUSG00000018395 (known) ENSMUSG00000040435	=	mmus_only
ENSMUSG00000018398 (known) ENSMUSG00000040033	=	mmus_only
ENSMUSG00000018411 (known) ENSMUSG00000040385	=	mmus_only
ENSMUSG00000018417 (known) ENSMUSG00000026959	=	mmus_only
ENSMUSG00000018417 (known) ENSMUSG00000030209	=	mmus_only
ENSMUSG00000018446 (known) ENSMUSG00000029053	=	mmus_only
ENSMUSG00000018476 (known) ENSMUSG00000026439	=	mmus_only
ENSMUSG00000018501 (known) ENSMUSG00000042557	=	mmus_only
ENSMUSG00000018501 (known) ENSMUSG00000063972	=	mmus_only
ENSMUSG00000018501 (known) ENSMUSG00000055639	=	H
ENSMUSG00000018501 (known) ENSMUSG00000037992	=	H
ENSMUSG00000018501 (known) ENSMUSG00000025592	=	mmus_only
ENSMUSG00000018501 (known) ENSMUSG00000031609	=	mmus_only
ENSMUSG00000018537 (known) ENSMUSG00000026484	=	mmus_only
ENSMUSG00000018537 (known) ENSMUSG00000040669	=	D
ENSMUSG00000018537 (known) ENSMUSG00000028796	=	D
ENSMUSG00000018623 (known) ENSMUSG00000022015	=	mmus_only
ENSMUSG00000018654 (known) ENSMUSG00000028101	=	mmus_only
ENSMUSG00000018654 (known) ENSMUSG00000052997	=	mmus_only
ENSMUSG00000018654 (known) ENSMUSG00000026021	=	mmus_only
ENSMUSG00000018666 (known) ENSMUSG00000034480	=	mmus_only
ENSMUSG00000018666 (known) ENSMUSG00000018666	=	S
ENSMUSG00000018666 (known) ENSMUSG00000029833	=	mmus_only
ENSMUSG00000018666 (known) ENSMUSG00000024456	=	mmus_only
ENSMUSG00000018666 (known) ENSMUSG00000031264	=	mmus_only
ENSMUSG00000018698 (known) ENSMUSG00000021848	=	mmus_only
ENSMUSG00000018707 (known) ENSMUSG00000029757	=	mmus_only
ENSMUSG00000018707 (known) ENSMUSG00000028851	=	mmus_only
ENSMUSG00000018707 (known) ENSMUSG00000058444	=	mmus_only
ENSMUSG00000018736 (known) ENSMUSG00000020745	=	H
ENSMUSG00000018736 (known) ENSMUSG00000018736	=	H
ENSMUSG00000018736 (known) ENSMUSG00000022055	=	mmus_only
ENSMUSG00000018736 (known) ENSMUSG00000040033	=	mmus_only
ENSMUSG00000018752 (known) ENSMUSG00000018752	=	mmus_only
ENSMUSG00000018819 (known) ENSMUSG00000067336	=	mmus_only
ENSMUSG00000018830 (known) ENSMUSG00000026959	=	mmus_only
ENSMUSG00000018830 (known) ENSMUSG00000030209	=	mmus_only
ENSMUSG00000018848 (known) ENSMUSG00000055980	=	mmus_only
ENSMUSG00000018909 (known) ENSMUSG00000026728	=	H
ENSMUSG00000018909 (known) ENSMUSG00000067336	=	mmus_only
ENSMUSG00000018909 (known) ENSMUSG00000022324	=	mmus_only
ENSMUSG00000018909 (known) ENSMUSG00000027944	=	mmus_only
ENSMUSG00000018909 (known) ENSMUSG00000031985	=	mmus_only
ENSMUSG00000018909 (known) ENSMUSG00000022961	=	mmus_only
ENSMUSG00000018909 (known) ENSMUSG00000046434	=	H
ENSMUSG00000018909 (known) ENSMUSG00000020914	=	mmus_only
ENSMUSG00000018909 (known) ENSMUSG00000029131	=	mmus_only
ENSMUSG00000018909 (known) ENSMUSG00000019818	=	mmus_only
ENSMUSG00000018909 (known) ENSMUSG00000020184	=	mmus_only
ENSMUSG00000018909 (known) ENSMUSG00000024758	=	mmus_only
ENSMUSG00000018932 (known) ENSMUSG00000030209	=	mmus_only
ENSMUSG00000018932 (known) ENSMUSG00000026959	=	mmus_only
ENSMUSG00000018965 (known) ENSMUSG00000030209	=	mmus_only
ENSMUSG00000018965 (known) ENSMUSG00000027577	=	mmus_only
ENSMUSG00000018973 (known) ENSMUSG00000020160	=	mmus_only
ENSMUSG00000019066 (known) ENSMUSG00000037386	=	mmus_only
ENSMUSG00000019066 (known) ENSMUSG00000020847	=	mmus_only
ENSMUSG00000019066 (known) ENSMUSG00000029608	=	mmus_only
ENSMUSG00000019082 (known) ENSMUSG00000030209	=	mmus_only
ENSMUSG00000019146 (known) ENSMUSG00000024617	=	mmus_only
ENSMUSG00000019146 (known) ENSMUSG00000026959	=	mmus_only
ENSMUSG00000019256 (known) ENSMUSG00000021270	=	mmus_only
ENSMUSG00000019256 (known) ENSMUSG00000022676	=	mmus_only
ENSMUSG00000019256 (known) ENSMUSG00000023944	=	mmus_only
ENSMUSG00000019256 (known) ENSMUSG00000024847	=	H
ENSMUSG00000019303 (known) ENSMUSG00000033752	=	S
ENSMUSG00000019432 (known) ENSMUSG00000025199	=	mmus_only
ENSMUSG00000019433 (known) ENSMUSG00000030539	=	mmus_only
ENSMUSG00000019433 (known) ENSMUSG00000026121	=	mmus_only
ENSMUSG00000019478 (known) ENSMUSG00000027475	=	mmus_only
ENSMUSG00000019478 (known) ENSMUSG00000037643	=	mmus_only
ENSMUSG00000019487 (known) ENSMUSG00000022521	=	mmus_only
ENSMUSG00000019505 (known) ENSMUSG00000035105	=	mmus_only
ENSMUSG00000019528 (known) ENSMUSG00000030116	=	mmus_only
ENSMUSG00000019761 (known) ENSMUSG00000025199	=	mmus_only
ENSMUSG00000019768 (known) ENSMUSG00000026229	=	mmus_only
ENSMUSG00000019768 (known) ENSMUSG00000029833	=	H
ENSMUSG00000019768 (known) ENSMUSG00000031688	=	mmus_only
ENSMUSG00000019768 (known) ENSMUSG00000048349	=	mmus_only
ENSMUSG00000019777 (known) ENSMUSG00000032481	=	mmus_only
ENSMUSG00000019777 (known) ENSMUSG00000031393	=	mmus_only
ENSMUSG00000019777 (known) ENSMUSG00000027478	=	mmus_only
ENSMUSG00000019777 (known) ENSMUSG00000039231	=	H
ENSMUSG00000019777 (known) ENSMUSG00000037935	=	mmus_only
ENSMUSG00000019777 (known) ENSMUSG00000031609	=	mmus_only
ENSMUSG00000019777 (known) ENSMUSG00000024921	=	mmus_only
ENSMUSG00000019777 (known) ENSMUSG00000042557	=	HDS
ENSMUSG00000019779 (known) ENSMUSG00000019779	=	H
ENSMUSG00000019789 (known) ENSMUSG00000039153	=	mmus_only
ENSMUSG00000019789 (known) ENSMUSG00000037335	=	mmus_only
ENSMUSG00000019789 (known) ENSMUSG00000038193	=	mmus_only
ENSMUSG00000019820 (known) ENSMUSG00000060429	=	H
ENSMUSG00000019820 (known) ENSMUSG00000041308	=	H
ENSMUSG00000019828 (known) ENSMUSG00000030209	=	mmus_only
ENSMUSG00000019828 (known) ENSMUSG00000026959	=	mmus_only
ENSMUSG00000019831 (known) ENSMUSG00000025372	=	mmus_only
ENSMUSG00000019842 (known) ENSMUSG00000027164	=	mmus_only
ENSMUSG00000019843 (known) ENSMUSG00000057342	=	H
ENSMUSG00000019843 (known) ENSMUSG00000026117	=	mmus_only
ENSMUSG00000019843 (known) ENSMUSG00000034342	=	H
ENSMUSG00000019843 (known) ENSMUSG00000024241	=	mmus_only
ENSMUSG00000019843 (known) ENSMUSG00000022436	=	mmus_only
ENSMUSG00000019843 (known) ENSMUSG00000026011	=	mmus_only
ENSMUSG00000019843 (known) ENSMUSG00000027288	=	mmus_only
ENSMUSG00000019843 (known) ENSMUSG00000022203	=	mmus_only
ENSMUSG00000019843 (known) ENSMUSG00000034116	=	mmus_only
ENSMUSG00000019843 (known) ENSMUSG00000026235	=	mmus_only
ENSMUSG00000019843 (known) ENSMUSG00000022831	=	mmus_only
ENSMUSG00000019843 (known) ENSMUSG00000026558	=	mmus_only
ENSMUSG00000019843 (known) ENSMUSG00000022961	=	mmus_only
ENSMUSG00000019843 (known) ENSMUSG00000031955	=	mmus_only
ENSMUSG00000019843 (known) ENSMUSG00000028790	=	H
ENSMUSG00000019843 (known) ENSMUSG00000059456	=	mmus_only
ENSMUSG00000019843 (known) ENSMUSG00000060534	=	H
ENSMUSG00000019843 (known) ENSMUSG00000030209	=	mmus_only
ENSMUSG00000019843 (known) ENSMUSG00000019843	=	H
ENSMUSG00000019843 (known) ENSMUSG00000041417	=	H
ENSMUSG00000019843 (known) ENSMUSG00000021546	=	H
ENSMUSG00000019843 (known) ENSMUSG00000022607	=	mmus_only
ENSMUSG00000019843 (known) ENSMUSG00000036882	=	H
ENSMUSG00000019843 (known) ENSMUSG00000033565	=	mmus_only
ENSMUSG00000019850 (known) ENSMUSG00000026942	=	mmus_only
ENSMUSG00000019854 (known) ENSMUSG00000034330	=	mmus_only
ENSMUSG00000019873 (known) ENSMUSG00000035199	=	mmus_only
ENSMUSG00000019899 (known) ENSMUSG00000019899	=	mmus_only
ENSMUSG00000019906 (known) ENSMUSG00000030209	=	mmus_only
ENSMUSG00000019907 (known) ENSMUSG00000052920	=	mmus_only
ENSMUSG00000019907 (known) ENSMUSG00000020580	=	mmus_only
ENSMUSG00000019913 (known) ENSMUSG00000021270	=	mmus_only
ENSMUSG00000019942 (known) ENSMUSG00000044201	=	HDS
ENSMUSG00000019942 (known) ENSMUSG00000041431	=	HDS
ENSMUSG00000019942 (known) ENSMUSG00000032218	=	HDS
ENSMUSG00000019942 (known) ENSMUSG00000027715	=	HDS
ENSMUSG00000019942 (known) ENSMUSG00000028044	=	HDS
ENSMUSG00000019942 (known) ENSMUSG00000027793	=	HDS
ENSMUSG00000019961 (known) ENSMUSG00000045038	=	mmus_only
ENSMUSG00000019961 (known) ENSMUSG00000019961	=	mmus_only
ENSMUSG00000019969 (known) ENSMUSG00000036835	=	mmus_only
ENSMUSG00000019969 (known) ENSMUSG00000019969	=	mmus_only
ENSMUSG00000019975 (known) ENSMUSG00000026942	=	mmus_only
ENSMUSG00000019978 (known) ENSMUSG00000034330	=	mmus_only
ENSMUSG00000019978 (known) ENSMUSG00000056629	=	mmus_only
ENSMUSG00000019979 (known) ENSMUSG00000019979	=	mmus_only
ENSMUSG00000019979 (known) ENSMUSG00000040385	=	H
ENSMUSG00000019982 (known) ENSMUSG00000061436	=	H
ENSMUSG00000019998 (known) ENSMUSG00000027411	=	mmus_only
ENSMUSG00000020038 (known) ENSMUSG00000039994	=	mmus_only
ENSMUSG00000020038 (known) ENSMUSG00000022124	=	mmus_only
ENSMUSG00000020059 (known) ENSMUSG00000051732	=	mmus_only
ENSMUSG00000020061 (known) ENSMUSG00000022836	=	mmus_only
ENSMUSG00000020063 (known) ENSMUSG00000029167	=	mmus_only
ENSMUSG00000020063 (known) ENSMUSG00000044167	=	CH
ENSMUSG00000020074 (known) ENSMUSG00000053436	=	mmus_only
ENSMUSG00000020078 (known) ENSMUSG00000031696	=	HS
ENSMUSG00000020083 (known) ENSMUSG00000021501	=	mmus_only
ENSMUSG00000020083 (known) ENSMUSG00000041654	=	mmus_only
ENSMUSG00000020083 (known) ENSMUSG00000024731	=	mmus_only
ENSMUSG00000020083 (known) ENSMUSG00000035199	=	mmus_only
ENSMUSG00000020083 (known) ENSMUSG00000040533	=	mmus_only
ENSMUSG00000020083 (known) ENSMUSG00000030452	=	mmus_only
ENSMUSG00000020099 (known) ENSMUSG00000020099	=	mmus_only
ENSMUSG00000020099 (known) ENSMUSG00000021559	=	mmus_only
ENSMUSG00000020114 (known) ENSMUSG00000055980	=	mmus_only
ENSMUSG00000020114 (known) ENSMUSG00000040033	=	mmus_only
ENSMUSG00000020115 (known) ENSMUSG00000027514	=	mmus_only
ENSMUSG00000020115 (known) ENSMUSG00000064289	=	H
ENSMUSG00000020115 (known) ENSMUSG00000026942	=	H
ENSMUSG00000020122 (known) ENSMUSG00000059923	=	H
ENSMUSG00000020122 (known) ENSMUSG00000021448	=	mmus_only
ENSMUSG00000020122 (known) ENSMUSG00000042626	=	H
ENSMUSG00000020122 (known) ENSMUSG00000043733	=	H
ENSMUSG00000020122 (known) ENSMUSG00000028017	=	H
ENSMUSG00000020122 (known) ENSMUSG00000022102	=	mmus_only
ENSMUSG00000020122 (known) ENSMUSG00000050335	=	mmus_only
ENSMUSG00000020125 (known) ENSMUSG00000044734	=	mmus_only
ENSMUSG00000020130 (known) ENSMUSG00000040061	=	mmus_only
ENSMUSG00000020143 (known) ENSMUSG00000031139	=	mmus_only
ENSMUSG00000020143 (known) ENSMUSG00000041112	=	H
ENSMUSG00000020151 (known) ENSMUSG00000053436	=	mmus_only
ENSMUSG00000020151 (known) ENSMUSG00000063065	=	mmus_only
ENSMUSG00000020151 (known) ENSMUSG00000063358	=	mmus_only
ENSMUSG00000020160 (known) ENSMUSG00000056648	=	mmus_only
ENSMUSG00000020160 (known) ENSMUSG00000052534	=	H
ENSMUSG00000020160 (known) ENSMUSG00000050368	=	mmus_only
ENSMUSG00000020160 (known) ENSMUSG00000049604	=	mmus_only
ENSMUSG00000020160 (known) ENSMUSG00000038227	=	mmus_only
ENSMUSG00000020160 (known) ENSMUSG00000038692	=	mmus_only
ENSMUSG00000020160 (known) ENSMUSG00000038203	=	mmus_only
ENSMUSG00000020160 (known) ENSMUSG00000038210	=	mmus_only
ENSMUSG00000020160 (known) ENSMUSG00000038253	=	mmus_only
ENSMUSG00000020163 (known) ENSMUSG00000022551	=	H
ENSMUSG00000020167 (known) ENSMUSG00000042745	=	D
ENSMUSG00000020167 (known) ENSMUSG00000020205	=	mmus_only
ENSMUSG00000020167 (known) ENSMUSG00000039830	=	mmus_only
ENSMUSG00000020167 (known) ENSMUSG00000046160	=	mmus_only
ENSMUSG00000020167 (known) ENSMUSG00000045680	=	mmus_only
ENSMUSG00000020167 (known) ENSMUSG00000053436	=	mmus_only
ENSMUSG00000020167 (known) ENSMUSG00000020644	=	D
ENSMUSG00000020167 (known) ENSMUSG00000038193	=	mmus_only
ENSMUSG00000020167 (known) ENSMUSG00000037335	=	mmus_only
ENSMUSG00000020170 (known) ENSMUSG00000031565	=	mmus_only
ENSMUSG00000020170 (known) ENSMUSG00000037643	=	mmus_only
ENSMUSG00000020173 (known) ENSMUSG00000020476	=	mmus_only
ENSMUSG00000020176 (known) ENSMUSG00000032216	=	mmus_only
ENSMUSG00000020184 (known) ENSMUSG00000059291	=	mmus_only
ENSMUSG00000020184 (known) ENSMUSG00000059552	=	H
ENSMUSG00000020184 (known) ENSMUSG00000034926	=	mmus_only
ENSMUSG00000020184 (known) ENSMUSG00000020326	=	mmus_only
ENSMUSG00000020184 (known) ENSMUSG00000044303	=	H
ENSMUSG00000020184 (known) ENSMUSG00000058558	=	H
ENSMUSG00000020190 (known) ENSMUSG00000026942	=	mmus_only
ENSMUSG00000020190 (known) ENSMUSG00000035027	=	mmus_only
ENSMUSG00000020190 (known) ENSMUSG00000063358	=	mmus_only
ENSMUSG00000020227 (known) ENSMUSG00000027164	=	H
ENSMUSG00000020230 (known) ENSMUSG00000022105	=	H
ENSMUSG00000020232 (known) ENSMUSG00000026875	=	mmus_only
ENSMUSG00000020263 (known) ENSMUSG00000040033	=	mmus_only
ENSMUSG00000020263 (known) ENSMUSG00000026457	=	mmus_only
ENSMUSG00000020275 (known) ENSMUSG00000020275	=	H
ENSMUSG00000020277 (known) ENSMUSG00000026959	=	mmus_only
ENSMUSG00000020277 (known) ENSMUSG00000030209	=	mmus_only
ENSMUSG00000020277 (known) ENSMUSG00000033065	=	HS
ENSMUSG00000020290 (known) ENSMUSG00000034957	=	mmus_only
ENSMUSG00000020290 (known) ENSMUSG00000056501	=	mmus_only
ENSMUSG00000020307 (known) ENSMUSG00000040385	=	mmus_only
ENSMUSG00000020315 (known) ENSMUSG00000034330	=	mmus_only
ENSMUSG00000020315 (known) ENSMUSG00000030209	=	mmus_only
ENSMUSG00000020315 (known) ENSMUSG00000026959	=	mmus_only
ENSMUSG00000020317 (known) ENSMUSG00000022234	=	mmus_only
ENSMUSG00000020321 (known) ENSMUSG00000025190	=	mmus_only
ENSMUSG00000020326 (known) ENSMUSG00000059552	=	mmus_only
ENSMUSG00000020326 (known) ENSMUSG00000044303	=	mmus_only
ENSMUSG00000020331 (known) ENSMUSG00000020331	=	mmus_only
ENSMUSG00000020349 (known) ENSMUSG00000030209	=	mmus_only
ENSMUSG00000020349 (known) ENSMUSG00000026959	=	mmus_only
ENSMUSG00000020349 (known) ENSMUSG00000042626	=	mmus_only
ENSMUSG00000020354 (known) ENSMUSG00000045103	=	mmus_only
ENSMUSG00000020354 (known) ENSMUSG00000029156	=	mmus_only
ENSMUSG00000020354 (known) ENSMUSG00000039952	=	mmus_only
ENSMUSG00000020354 (known) ENSMUSG00000020354	=	mmus_only
ENSMUSG00000020358 (known) ENSMUSG00000045038	=	mmus_only
ENSMUSG00000020361 (known) ENSMUSG00000025393	=	mmus_only
ENSMUSG00000020366 (known) ENSMUSG00000045038	=	mmus_only
ENSMUSG00000020366 (known) ENSMUSG00000033902	=	mmus_only
ENSMUSG00000020366 (known) ENSMUSG00000053436	=	mmus_only
ENSMUSG00000020366 (known) ENSMUSG00000024163	=	mmus_only
ENSMUSG00000020372 (known) ENSMUSG00000030209	=	mmus_only
ENSMUSG00000020372 (known) ENSMUSG00000038894	=	mmus_only
ENSMUSG00000020372 (known) ENSMUSG00000031972	=	mmus_only
ENSMUSG00000020372 (known) ENSMUSG00000055980	=	mmus_only
ENSMUSG00000020372 (known) ENSMUSG00000043733	=	mmus_only
ENSMUSG00000020372 (known) ENSMUSG00000026959	=	mmus_only
ENSMUSG00000020372 (known) ENSMUSG00000042626	=	mmus_only
ENSMUSG00000020372 (known) ENSMUSG00000031537	=	mmus_only
ENSMUSG00000020372 (known) ENSMUSG00000025809	=	mmus_only
ENSMUSG00000020375 (known) ENSMUSG00000026104	=	mmus_only
ENSMUSG00000020380 (known) ENSMUSG00000028224	=	H
ENSMUSG00000020395 (known) ENSMUSG00000033055	=	mmus_only
ENSMUSG00000020395 (known) ENSMUSG00000021546	=	H
ENSMUSG00000020395 (known) ENSMUSG00000034247	=	mmus_only
ENSMUSG00000020402 (known) ENSMUSG00000030209	=	mmus_only
ENSMUSG00000020402 (known) ENSMUSG00000045038	=	mmus_only
ENSMUSG00000020405 (known) ENSMUSG00000043501	=	mmus_only
ENSMUSG00000020430 (known) ENSMUSG00000022557	=	S
ENSMUSG00000020453 (known) ENSMUSG00000025612	=	mmus_only
ENSMUSG00000020453 (known) ENSMUSG00000035158	=	mmus_only
ENSMUSG00000020453 (known) ENSMUSG00000020453	=	mmus_only
ENSMUSG00000020453 (known) ENSMUSG00000040270	=	mmus_only
ENSMUSG00000020453 (known) ENSMUSG00000022836	=	mmus_only
ENSMUSG00000020454 (known) ENSMUSG00000024515	=	mmus_only
ENSMUSG00000020454 (known) ENSMUSG00000031681	=	mmus_only
ENSMUSG00000020454 (known) ENSMUSG00000032402	=	H
ENSMUSG00000020454 (known) ENSMUSG00000024563	=	mmus_only
ENSMUSG00000020458 (known) ENSMUSG00000020458	=	mmus_only
ENSMUSG00000020471 (known) ENSMUSG00000038644	=	HS
ENSMUSG00000020471 (known) ENSMUSG00000027544	=	mmus_only
ENSMUSG00000020483 (known) ENSMUSG00000029657	=	mmus_only
ENSMUSG00000020483 (known) ENSMUSG00000048416	=	mmus_only
ENSMUSG00000020483 (known) ENSMUSG00000040093	=	mmus_only
ENSMUSG00000020483 (known) ENSMUSG00000020483	=	D
ENSMUSG00000020516 (known) ENSMUSG00000028495	=	mmus_only
ENSMUSG00000020524 (known) ENSMUSG00000022770	=	mmus_only
ENSMUSG00000020524 (known) ENSMUSG00000033981	=	mmus_only
ENSMUSG00000020530 (known) ENSMUSG00000031493	=	mmus_only
ENSMUSG00000020534 (known) ENSMUSG00000020534	=	S
ENSMUSG00000020536 (known) ENSMUSG00000029053	=	D
ENSMUSG00000020536 (known) ENSMUSG00000030805	=	mmus_only
ENSMUSG00000020536 (known) ENSMUSG00000037643	=	D
ENSMUSG00000020536 (known) ENSMUSG00000044641	=	D
ENSMUSG00000020536 (known) ENSMUSG00000056214	=	D
ENSMUSG00000020538 (known) ENSMUSG00000033871	=	mmus_only
ENSMUSG00000020542 (known) ENSMUSG00000042903	=	mmus_only
ENSMUSG00000020547 (known) ENSMUSG00000031537	=	mmus_only
ENSMUSG00000020572 (known) ENSMUSG00000020572	=	H
ENSMUSG00000020573 (known) ENSMUSG00000030671	=	mmus_only
ENSMUSG00000020573 (known) ENSMUSG00000046207	=	mmus_only
ENSMUSG00000020573 (known) ENSMUSG00000020901	=	mmus_only
ENSMUSG00000020573 (known) ENSMUSG00000075284	=	mmus_only
ENSMUSG00000020573 (known) ENSMUSG00000063229	=	mmus_only
ENSMUSG00000020581 (known) ENSMUSG00000029299	=	mmus_only
ENSMUSG00000020599 (known) ENSMUSG00000034837	=	mmus_only
ENSMUSG00000020612 (known) ENSMUSG00000050089	=	mmus_only
ENSMUSG00000020612 (known) ENSMUSG00000020680	=	mmus_only
ENSMUSG00000020612 (known) ENSMUSG00000021244	=	mmus_only
ENSMUSG00000020612 (known) ENSMUSG00000021520	=	mmus_only
ENSMUSG00000020612 (known) ENSMUSG00000030209	=	mmus_only
ENSMUSG00000020612 (known) ENSMUSG00000030330	=	mmus_only
ENSMUSG00000020612 (known) ENSMUSG00000026959	=	mmus_only
ENSMUSG00000020635 (known) ENSMUSG00000021313	=	mmus_only
ENSMUSG00000020644 (known) ENSMUSG00000046160	=	mmus_only
ENSMUSG00000020644 (known) ENSMUSG00000053477	=	D
ENSMUSG00000020644 (known) ENSMUSG00000039830	=	mmus_only
ENSMUSG00000020644 (known) ENSMUSG00000022105	=	mmus_only
ENSMUSG00000020644 (known) ENSMUSG00000040385	=	mmus_only
ENSMUSG00000020647 (known) ENSMUSG00000026751	=	mmus_only
ENSMUSG00000020647 (known) ENSMUSG00000029167	=	mmus_only
ENSMUSG00000020649 (known) ENSMUSG00000030592	=	mmus_only
ENSMUSG00000020661 (known) ENSMUSG00000063659	=	mmus_only
ENSMUSG00000020700 (known) ENSMUSG00000058444	=	H
ENSMUSG00000020700 (known) ENSMUSG00000027164	=	mmus_only
ENSMUSG00000020704 (known) ENSMUSG00000068206	=	H
ENSMUSG00000020705 (known) ENSMUSG00000024122	=	mmus_only
ENSMUSG00000020707 (known) ENSMUSG00000022757	=	mmus_only
ENSMUSG00000020708 (known) ENSMUSG00000021250	=	mmus_only
ENSMUSG00000020716 (known) ENSMUSG00000026959	=	mmus_only
ENSMUSG00000020716 (known) ENSMUSG00000030209	=	mmus_only
ENSMUSG00000020717 (known) ENSMUSG00000063358	=	mmus_only
ENSMUSG00000020717 (known) ENSMUSG00000043733	=	mmus_only
ENSMUSG00000020718 (known) ENSMUSG00000020718	=	mmus_only
ENSMUSG00000020718 (known) ENSMUSG00000039176	=	HD
ENSMUSG00000020719 (known) ENSMUSG00000031681	=	mmus_only
ENSMUSG00000020719 (known) ENSMUSG00000031537	=	mmus_only
ENSMUSG00000020719 (known) ENSMUSG00000024515	=	mmus_only
ENSMUSG00000020719 (known) ENSMUSG00000032402	=	mmus_only
ENSMUSG00000020719 (known) ENSMUSG00000024563	=	mmus_only
ENSMUSG00000020719 (known) ENSMUSG00000031264	=	mmus_only
ENSMUSG00000020732 (known) ENSMUSG00000030209	=	mmus_only
ENSMUSG00000020733 (known) ENSMUSG00000021490	=	mmus_only
ENSMUSG00000020733 (known) ENSMUSG00000021335	=	mmus_only
ENSMUSG00000020733 (known) ENSMUSG00000036123	=	mmus_only
ENSMUSG00000020733 (known) ENSMUSG00000029299	=	mmus_only
ENSMUSG00000020734 (known) ENSMUSG00000061859	=	mmus_only
ENSMUSG00000020734 (known) ENSMUSG00000020886	=	mmus_only
ENSMUSG00000020758 (known) ENSMUSG00000027111	=	H
ENSMUSG00000020770 (known) ENSMUSG00000040940	=	mmus_only
ENSMUSG00000020801 (known) ENSMUSG00000027080	=	mmus_only
ENSMUSG00000020806 (known) ENSMUSG00000063358	=	mmus_only
ENSMUSG00000020826 (known) ENSMUSG00000020826	=	HD
ENSMUSG00000020826 (known) ENSMUSG00000045038	=	mmus_only
ENSMUSG00000020827 (known) ENSMUSG00000032475	=	H
ENSMUSG00000020827 (known) ENSMUSG00000058835	=	mmus_only
ENSMUSG00000020843 (known) ENSMUSG00000021576	=	mmus_only
ENSMUSG00000020844 (known) ENSMUSG00000041777	=	mmus_only
ENSMUSG00000020847 (known) ENSMUSG00000031840	=	mmus_only
ENSMUSG00000020847 (known) ENSMUSG00000024511	=	mmus_only
ENSMUSG00000020847 (known) ENSMUSG00000021700	=	mmus_only
ENSMUSG00000020847 (known) ENSMUSG00000032202	=	mmus_only
ENSMUSG00000020849 (known) ENSMUSG00000026959	=	mmus_only
ENSMUSG00000020849 (known) ENSMUSG00000030209	=	mmus_only
ENSMUSG00000020857 (known) ENSMUSG00000041417	=	mmus_only
ENSMUSG00000020857 (known) ENSMUSG00000031537	=	mmus_only
ENSMUSG00000020857 (known) ENSMUSG00000031139	=	mmus_only
ENSMUSG00000020857 (known) ENSMUSG00000030592	=	mmus_only
ENSMUSG00000020857 (known) ENSMUSG00000053436	=	mmus_only
ENSMUSG00000020857 (known) ENSMUSG00000025809	=	mmus_only
ENSMUSG00000020863 (known) ENSMUSG00000043733	=	mmus_only
ENSMUSG00000020863 (known) ENSMUSG00000031264	=	mmus_only
ENSMUSG00000020868 (known) ENSMUSG00000029286	=	mmus_only
ENSMUSG00000020869 (known) ENSMUSG00000032508	=	mmus_only
ENSMUSG00000020882 (known) ENSMUSG00000051149	=	mmus_only
ENSMUSG00000020883 (known) ENSMUSG00000029686	=	S
ENSMUSG00000020883 (known) ENSMUSG00000031144	=	mmus_only
ENSMUSG00000020883 (known) ENSMUSG00000036309	=	S
ENSMUSG00000020886 (known) ENSMUSG00000039470	=	mmus_only
ENSMUSG00000020886 (known) ENSMUSG00000030209	=	mmus_only
ENSMUSG00000020886 (known) ENSMUSG00000059003	=	mmus_only
ENSMUSG00000020886 (known) ENSMUSG00000040249	=	mmus_only
ENSMUSG00000020886 (known) ENSMUSG00000025786	=	mmus_only
ENSMUSG00000020886 (known) ENSMUSG00000034997	=	mmus_only
ENSMUSG00000020886 (known) ENSMUSG00000028613	=	mmus_only
ENSMUSG00000020886 (known) ENSMUSG00000033906	=	mmus_only
ENSMUSG00000020886 (known) ENSMUSG00000062209	=	H
ENSMUSG00000020886 (known) ENSMUSG00000041380	=	mmus_only
ENSMUSG00000020886 (known) ENSMUSG00000031823	=	mmus_only
ENSMUSG00000020886 (known) ENSMUSG00000040490	=	mmus_only
ENSMUSG00000020886 (known) ENSMUSG00000063077	=	H
ENSMUSG00000020886 (known) ENSMUSG00000026959	=	mmus_only
ENSMUSG00000020888 (known) ENSMUSG00000028344	=	mmus_only
ENSMUSG00000020888 (known) ENSMUSG00000031661	=	D
ENSMUSG00000020888 (known) ENSMUSG00000034330	=	mmus_only
ENSMUSG00000020888 (known) ENSMUSG00000020888	=	H
ENSMUSG00000020888 (known) ENSMUSG00000026556	=	D
ENSMUSG00000020888 (known) ENSMUSG00000027860	=	D
ENSMUSG00000020888 (known) ENSMUSG00000021567	=	D
ENSMUSG00000020893 (known) ENSMUSG00000039994	=	mmus_only
ENSMUSG00000020893 (known) ENSMUSG00000025217	=	mmus_only
ENSMUSG00000020894 (known) ENSMUSG00000030805	=	CD
ENSMUSG00000020894 (known) ENSMUSG00000027287	=	HDS
ENSMUSG00000020900 (known) ENSMUSG00000026959	=	mmus_only
ENSMUSG00000020900 (known) ENSMUSG00000030209	=	mmus_only
ENSMUSG00000020903 (known) ENSMUSG00000021124	=	H
ENSMUSG00000020903 (known) ENSMUSG00000027411	=	mmus_only
ENSMUSG00000020914 (known) ENSMUSG00000024122	=	mmus_only
ENSMUSG00000020918 (known) ENSMUSG00000045482	=	HS
ENSMUSG00000020919 (known) ENSMUSG00000055737	=	mmus_only
ENSMUSG00000020919 (known) ENSMUSG00000024431	=	mmus_only
ENSMUSG00000020923 (known) ENSMUSG00000026459	=	mmus_only
ENSMUSG00000020978 (known) ENSMUSG00000021569	=	mmus_only
ENSMUSG00000021024 (known) ENSMUSG00000030751	=	CHS
ENSMUSG00000021025 (known) ENSMUSG00000025199	=	H
ENSMUSG00000021025 (known) ENSMUSG00000024927	=	H
ENSMUSG00000021025 (known) ENSMUSG00000024454	=	H
ENSMUSG00000021087 (known) ENSMUSG00000030209	=	mmus_only
ENSMUSG00000021099 (known) ENSMUSG00000054452	=	H
ENSMUSG00000021099 (known) ENSMUSG00000024642	=	D
ENSMUSG00000021099 (known) ENSMUSG00000055639	=	mmus_only
ENSMUSG00000021102 (known) ENSMUSG00000021708	=	mmus_only
ENSMUSG00000021109 (known) ENSMUSG00000033933	=	H
ENSMUSG00000021109 (known) ENSMUSG00000045038	=	mmus_only
ENSMUSG00000021109 (known) ENSMUSG00000055116	=	mmus_only
ENSMUSG00000021109 (known) ENSMUSG00000026021	=	mmus_only
ENSMUSG00000021112 (known) ENSMUSG00000027162	=	mmus_only
ENSMUSG00000021116 (known) ENSMUSG00000040385	=	S
ENSMUSG00000021116 (known) ENSMUSG00000054766	=	mmus_only
ENSMUSG00000021124 (known) ENSMUSG00000050732	=	mmus_only
ENSMUSG00000021131 (known) ENSMUSG00000021131	=	C
ENSMUSG00000021139 (known) ENSMUSG00000040249	=	mmus_only
ENSMUSG00000021144 (known) ENSMUSG00000049577	=	mmus_only
ENSMUSG00000021144 (known) ENSMUSG00000026484	=	mmus_only
ENSMUSG00000021156 (known) ENSMUSG00000063358	=	mmus_only
ENSMUSG00000021180 (known) ENSMUSG00000040681	=	mmus_only
ENSMUSG00000021192 (known) ENSMUSG00000031139	=	mmus_only
ENSMUSG00000021194 (known) ENSMUSG00000027350	=	mmus_only
ENSMUSG00000021196 (known) ENSMUSG00000031264	=	mmus_only
ENSMUSG00000021218 (known) ENSMUSG00000030704	=	S
ENSMUSG00000021224 (known) ENSMUSG00000029228	=	H
ENSMUSG00000021224 (known) ENSMUSG00000027293	=	D
ENSMUSG00000021224 (known) ENSMUSG00000024772	=	D
ENSMUSG00000021239 (known) ENSMUSG00000027168	=	mmus_only
ENSMUSG00000021239 (known) ENSMUSG00000022105	=	mmus_only
ENSMUSG00000021244 (known) ENSMUSG00000058835	=	mmus_only
ENSMUSG00000021244 (known) ENSMUSG00000032462	=	mmus_only
ENSMUSG00000021250 (known) ENSMUSG00000052837	=	HD
ENSMUSG00000021250 (known) ENSMUSG00000055762	=	mmus_only
ENSMUSG00000021250 (known) ENSMUSG00000025272	=	mmus_only
ENSMUSG00000021250 (known) ENSMUSG00000026672	=	mmus_only
ENSMUSG00000021250 (known) ENSMUSG00000071076	=	HD
ENSMUSG00000021250 (known) ENSMUSG00000034674	=	mmus_only
ENSMUSG00000021250 (known) ENSMUSG00000032033	=	mmus_only
ENSMUSG00000021250 (known) ENSMUSG00000052684	=	HD
ENSMUSG00000021250 (known) ENSMUSG00000042406	=	H
ENSMUSG00000021250 (known) ENSMUSG00000024431	=	mmus_only
ENSMUSG00000021250 (known) ENSMUSG00000027777	=	mmus_only
ENSMUSG00000021250 (known) ENSMUSG00000052414	=	H
ENSMUSG00000021255 (known) ENSMUSG00000021255	=	mmus_only
ENSMUSG00000021262 (known) ENSMUSG00000026842	=	mmus_only
ENSMUSG00000021262 (known) ENSMUSG00000027805	=	mmus_only
ENSMUSG00000021262 (known) ENSMUSG00000037032	=	mmus_only
ENSMUSG00000021262 (known) ENSMUSG00000027646	=	mmus_only
ENSMUSG00000021262 (known) ENSMUSG00000021262	=	mmus_only
ENSMUSG00000021262 (known) ENSMUSG00000042228	=	mmus_only
ENSMUSG00000021270 (known) ENSMUSG00000033739	=	mmus_only
ENSMUSG00000021270 (known) ENSMUSG00000021490	=	mmus_only
ENSMUSG00000021270 (known) ENSMUSG00000021335	=	mmus_only
ENSMUSG00000021270 (known) ENSMUSG00000024847	=	mmus_only
ENSMUSG00000021277 (known) ENSMUSG00000026321	=	mmus_only
ENSMUSG00000021277 (known) ENSMUSG00000029075	=	mmus_only
ENSMUSG00000021277 (known) ENSMUSG00000028965	=	mmus_only
ENSMUSG00000021288 (known) ENSMUSG00000024862	=	CD
ENSMUSG00000021288 (known) ENSMUSG00000024163	=	CD
ENSMUSG00000021288 (known) ENSMUSG00000022892	=	mmus_only
ENSMUSG00000021303 (known) ENSMUSG00000027669	=	C
ENSMUSG00000021313 (known) ENSMUSG00000028452	=	mmus_only
ENSMUSG00000021313 (known) ENSMUSG00000033335	=	mmus_only
ENSMUSG00000021313 (known) ENSMUSG00000030754	=	mmus_only
ENSMUSG00000021314 (known) ENSMUSG00000030638	=	mmus_only
ENSMUSG00000021314 (known) ENSMUSG00000037062	=	mmus_only
ENSMUSG00000021314 (known) ENSMUSG00000028488	=	mmus_only
ENSMUSG00000021326 (known) ENSMUSG00000034330	=	mmus_only
ENSMUSG00000021335 (known) ENSMUSG00000059810	=	mmus_only
ENSMUSG00000021335 (known) ENSMUSG00000038298	=	mmus_only
ENSMUSG00000021335 (known) ENSMUSG00000023944	=	mmus_only
ENSMUSG00000021335 (known) ENSMUSG00000032105	=	mmus_only
ENSMUSG00000021338 (known) ENSMUSG00000028745	=	H
ENSMUSG00000021359 (known) ENSMUSG00000021359	=	mmus_only
ENSMUSG00000021359 (known) ENSMUSG00000042596	=	mmus_only
ENSMUSG00000021366 (known) ENSMUSG00000063358	=	mmus_only
ENSMUSG00000021366 (known) ENSMUSG00000040761	=	mmus_only
ENSMUSG00000021379 (known) ENSMUSG00000046160	=	mmus_only
ENSMUSG00000021379 (known) ENSMUSG00000039830	=	mmus_only
ENSMUSG00000021400 (known) ENSMUSG00000031583	=	mmus_only
ENSMUSG00000021408 (known) ENSMUSG00000030341	=	H
ENSMUSG00000021408 (known) ENSMUSG00000024235	=	mmus_only
ENSMUSG00000021423 (known) ENSMUSG00000021624	=	H
ENSMUSG00000021448 (known) ENSMUSG00000022892	=	H
ENSMUSG00000021453 (known) ENSMUSG00000021453	=	mmus_only
ENSMUSG00000021453 (known) ENSMUSG00000023067	=	mmus_only
ENSMUSG00000021453 (known) ENSMUSG00000027342	=	H
ENSMUSG00000021457 (known) ENSMUSG00000030577	=	H
ENSMUSG00000021457 (known) ENSMUSG00000034342	=	H
ENSMUSG00000021457 (known) ENSMUSG00000032053	=	H
ENSMUSG00000021466 (known) ENSMUSG00000041431	=	H
ENSMUSG00000021484 (known) ENSMUSG00000029286	=	mmus_only
ENSMUSG00000021485 (known) ENSMUSG00000024974	=	mmus_only
ENSMUSG00000021485 (known) ENSMUSG00000059436	=	mmus_only
ENSMUSG00000021490 (known) ENSMUSG00000023944	=	mmus_only
ENSMUSG00000021490 (known) ENSMUSG00000038298	=	mmus_only
ENSMUSG00000021490 (known) ENSMUSG00000032105	=	mmus_only
ENSMUSG00000021490 (known) ENSMUSG00000059810	=	mmus_only
ENSMUSG00000021490 (known) ENSMUSG00000028392	=	mmus_only
ENSMUSG00000021496 (known) ENSMUSG00000021496	=	mmus_only
ENSMUSG00000021501 (known) ENSMUSG00000024617	=	mmus_only
ENSMUSG00000021501 (known) ENSMUSG00000030592	=	mmus_only
ENSMUSG00000021520 (known) ENSMUSG00000022551	=	HS
ENSMUSG00000021540 (known) ENSMUSG00000037573	=	mmus_only
ENSMUSG00000021546 (known) ENSMUSG00000045038	=	mmus_only
ENSMUSG00000021546 (known) ENSMUSG00000042228	=	mmus_only
ENSMUSG00000021546 (known) ENSMUSG00000039630	=	mmus_only
ENSMUSG00000021546 (known) ENSMUSG00000031167	=	mmus_only
ENSMUSG00000021546 (known) ENSMUSG00000024097	=	mmus_only
ENSMUSG00000021549 (known) ENSMUSG00000068335	=	H
ENSMUSG00000021549 (known) ENSMUSG00000022102	=	H
ENSMUSG00000021549 (known) ENSMUSG00000026395	=	mmus_only
ENSMUSG00000021549 (known) ENSMUSG00000035133	=	H
ENSMUSG00000021565 (known) ENSMUSG00000028158	=	mmus_only
ENSMUSG00000021567 (known) ENSMUSG00000029071	=	D
ENSMUSG00000021569 (known) ENSMUSG00000029270	=	mmus_only
ENSMUSG00000021569 (known) ENSMUSG00000027463	=	mmus_only
ENSMUSG00000021569 (known) ENSMUSG00000034509	=	H
ENSMUSG00000021569 (known) ENSMUSG00000055254	=	mmus_only
ENSMUSG00000021569 (known) ENSMUSG00000021569	=	H
ENSMUSG00000021572 (known) ENSMUSG00000021572	=	mmus_only
ENSMUSG00000021576 (known) ENSMUSG00000032504	=	mmus_only
ENSMUSG00000021576 (known) ENSMUSG00000046070	=	mmus_only
ENSMUSG00000021576 (known) ENSMUSG00000030089	=	mmus_only
ENSMUSG00000021576 (known) ENSMUSG00000021576	=	S
ENSMUSG00000021576 (known) ENSMUSG00000028098	=	mmus_only
ENSMUSG00000021577 (known) ENSMUSG00000058076	=	HS
ENSMUSG00000021609 (known) ENSMUSG00000068206	=	mmus_only
ENSMUSG00000021638 (known) ENSMUSG00000024812	=	mmus_only
ENSMUSG00000021638 (known) ENSMUSG00000032440	=	mmus_only
ENSMUSG00000021638 (known) ENSMUSG00000030516	=	mmus_only
ENSMUSG00000021645 (known) ENSMUSG00000027404	=	mmus_only
ENSMUSG00000021668 (known) ENSMUSG00000026082	=	H
ENSMUSG00000021671 (known) ENSMUSG00000031585	=	mmus_only
ENSMUSG00000021671 (known) ENSMUSG00000031783	=	mmus_only
ENSMUSG00000021671 (known) ENSMUSG00000021671	=	mmus_only
ENSMUSG00000021686 (known) ENSMUSG00000031264	=	mmus_only
ENSMUSG00000021686 (known) ENSMUSG00000034667	=	mmus_only
ENSMUSG00000021693 (known) ENSMUSG00000021693	=	mmus_only
ENSMUSG00000021700 (known) ENSMUSG00000037386	=	mmus_only
ENSMUSG00000021700 (known) ENSMUSG00000029608	=	mmus_only
ENSMUSG00000021708 (known) ENSMUSG00000022201	=	mmus_only
ENSMUSG00000021709 (known) ENSMUSG00000032402	=	mmus_only
ENSMUSG00000021748 (known) ENSMUSG00000045038	=	mmus_only
ENSMUSG00000021754 (known) ENSMUSG00000024182	=	mmus_only
ENSMUSG00000021754 (known) ENSMUSG00000033352	=	H
ENSMUSG00000021754 (known) ENSMUSG00000066839	=	mmus_only
ENSMUSG00000021754 (known) ENSMUSG00000022812	=	mmus_only
ENSMUSG00000021754 (known) ENSMUSG00000031537	=	H
ENSMUSG00000021754 (known) ENSMUSG00000021754	=	H
ENSMUSG00000021754 (known) ENSMUSG00000024163	=	mmus_only
ENSMUSG00000021754 (known) ENSMUSG00000026074	=	mmus_only
ENSMUSG00000021756 (known) ENSMUSG00000053113	=	mmus_only
ENSMUSG00000021756 (known) ENSMUSG00000058755	=	H
ENSMUSG00000021756 (known) ENSMUSG00000028266	=	mmus_only
ENSMUSG00000021759 (known) ENSMUSG00000021759	=	D
ENSMUSG00000021765 (known) ENSMUSG00000021835	=	mmus_only
ENSMUSG00000021771 (known) ENSMUSG00000030209	=	mmus_only
ENSMUSG00000021774 (known) ENSMUSG00000042590	=	mmus_only
ENSMUSG00000021798 (known) ENSMUSG00000078816	=	mmus_only
ENSMUSG00000021798 (known) ENSMUSG00000050965	=	mmus_only
ENSMUSG00000021798 (known) ENSMUSG00000052889	=	mmus_only
ENSMUSG00000021798 (known) ENSMUSG00000045038	=	mmus_only
ENSMUSG00000021798 (known) ENSMUSG00000029053	=	mmus_only
ENSMUSG00000021798 (known) ENSMUSG00000021948	=	mmus_only
ENSMUSG00000021816 (known) ENSMUSG00000031264	=	mmus_only
ENSMUSG00000021823 (known) ENSMUSG00000025006	=	mmus_only
ENSMUSG00000021823 (known) ENSMUSG00000040940	=	mmus_only
ENSMUSG00000021823 (known) ENSMUSG00000022995	=	mmus_only
ENSMUSG00000021823 (known) ENSMUSG00000045038	=	mmus_only
ENSMUSG00000021835 (known) ENSMUSG00000030732	=	mmus_only
ENSMUSG00000021835 (known) ENSMUSG00000052430	=	H
ENSMUSG00000021835 (known) ENSMUSG00000036169	=	mmus_only
ENSMUSG00000021846 (known) ENSMUSG00000031392	=	H
ENSMUSG00000021909 (known) ENSMUSG00000045038	=	mmus_only
ENSMUSG00000021936 (known) ENSMUSG00000052684	=	HD
ENSMUSG00000021936 (known) ENSMUSG00000045038	=	mmus_only
ENSMUSG00000021936 (known) ENSMUSG00000027598	=	mmus_only
ENSMUSG00000021936 (known) ENSMUSG00000027104	=	mmus_only
ENSMUSG00000021936 (known) ENSMUSG00000024163	=	mmus_only
ENSMUSG00000021936 (known) ENSMUSG00000033902	=	mmus_only
ENSMUSG00000021936 (known) ENSMUSG00000056220	=	mmus_only
ENSMUSG00000021938 (known) ENSMUSG00000023072	=	mmus_only
ENSMUSG00000021944 (known) ENSMUSG00000028949	=	mmus_only
ENSMUSG00000021944 (known) ENSMUSG00000032187	=	mmus_only
ENSMUSG00000021944 (known) ENSMUSG00000038518	=	H
ENSMUSG00000021948 (known) ENSMUSG00000021948	=	mmus_only
ENSMUSG00000021948 (known) ENSMUSG00000022568	=	mmus_only
ENSMUSG00000021948 (known) ENSMUSG00000062939	=	mmus_only
ENSMUSG00000021974 (known) ENSMUSG00000054252	=	mmus_only
ENSMUSG00000021974 (known) ENSMUSG00000031565	=	mmus_only
ENSMUSG00000021986 (known) ENSMUSG00000022757	=	mmus_only
ENSMUSG00000021994 (known) ENSMUSG00000058488	=	mmus_only
ENSMUSG00000021994 (known) ENSMUSG00000031169	=	mmus_only
ENSMUSG00000021998 (known) ENSMUSG00000021998	=	mmus_only
ENSMUSG00000021998 (known) ENSMUSG00000053931	=	mmus_only
ENSMUSG00000021998 (known) ENSMUSG00000053436	=	mmus_only
ENSMUSG00000021998 (known) ENSMUSG00000031139	=	mmus_only
ENSMUSG00000022015 (known) ENSMUSG00000043613	=	mmus_only
ENSMUSG00000022021 (known) ENSMUSG00000027479	=	mmus_only
ENSMUSG00000022021 (known) ENSMUSG00000029449	=	mmus_only
ENSMUSG00000022021 (known) ENSMUSG00000058835	=	mmus_only
ENSMUSG00000022037 (known) ENSMUSG00000022037	=	H
ENSMUSG00000022037 (known) ENSMUSG00000022471	=	H
ENSMUSG00000022040 (known) ENSMUSG00000022040	=	mmus_only
ENSMUSG00000022048 (known) ENSMUSG00000030209	=	mmus_only
ENSMUSG00000022051 (known) ENSMUSG00000031642	=	mmus_only
ENSMUSG00000022054 (known) ENSMUSG00000030209	=	mmus_only
ENSMUSG00000022055 (known) ENSMUSG00000030209	=	mmus_only
ENSMUSG00000022090 (known) ENSMUSG00000022090	=	mmus_only
ENSMUSG00000022090 (known) ENSMUSG00000062939	=	mmus_only
ENSMUSG00000022090 (known) ENSMUSG00000026104	=	mmus_only
ENSMUSG00000022102 (known) ENSMUSG00000030110	=	mmus_only
ENSMUSG00000022102 (known) ENSMUSG00000032475	=	mmus_only
ENSMUSG00000022105 (known) ENSMUSG00000030779	=	mmus_only
ENSMUSG00000022105 (known) ENSMUSG00000039153	=	H
ENSMUSG00000022105 (known) ENSMUSG00000032187	=	mmus_only
ENSMUSG00000022105 (known) ENSMUSG00000023034	=	mmus_only
ENSMUSG00000022105 (known) ENSMUSG00000040385	=	H
ENSMUSG00000022105 (known) ENSMUSG00000040479	=	H
ENSMUSG00000022105 (known) ENSMUSG00000040274	=	H
ENSMUSG00000022105 (known) ENSMUSG00000026605	=	mmus_only
ENSMUSG00000022105 (known) ENSMUSG00000025358	=	HD
ENSMUSG00000022105 (known) ENSMUSG00000034701	=	mmus_only
ENSMUSG00000022105 (known) ENSMUSG00000056758	=	mmus_only
ENSMUSG00000022105 (known) ENSMUSG00000056501	=	mmus_only
ENSMUSG00000022114 (known) ENSMUSG00000034330	=	mmus_only
ENSMUSG00000022124 (known) ENSMUSG00000068742	=	mmus_only
ENSMUSG00000022148 (known) ENSMUSG00000042351	=	mmus_only
ENSMUSG00000022150 (known) ENSMUSG00000027070	=	mmus_only
ENSMUSG00000022150 (known) ENSMUSG00000034738	=	mmus_only
ENSMUSG00000022150 (known) ENSMUSG00000040249	=	mmus_only
ENSMUSG00000022186 (known) ENSMUSG00000025855	=	mmus_only
ENSMUSG00000022193 (known) ENSMUSG00000030751	=	HS
ENSMUSG00000022194 (known) ENSMUSG00000057789	=	mmus_only
ENSMUSG00000022194 (known) ENSMUSG00000040093	=	H
ENSMUSG00000022198 (known) ENSMUSG00000022836	=	mmus_only
ENSMUSG00000022203 (known) ENSMUSG00000042228	=	mmus_only
ENSMUSG00000022215 (known) ENSMUSG00000031354	=	mmus_only
ENSMUSG00000022240 (known) ENSMUSG00000024304	=	H
ENSMUSG00000022245 (known) ENSMUSG00000061436	=	mmus_only
ENSMUSG00000022245 (known) ENSMUSG00000025216	=	mmus_only
ENSMUSG00000022245 (known) ENSMUSG00000037373	=	mmus_only
ENSMUSG00000022245 (known) ENSMUSG00000028800	=	mmus_only
ENSMUSG00000022246 (known) ENSMUSG00000026875	=	mmus_only
ENSMUSG00000022261 (known) ENSMUSG00000028664	=	mmus_only
ENSMUSG00000022280 (known) ENSMUSG00000025231	=	mmus_only
ENSMUSG00000022285 (known) ENSMUSG00000026728	=	mmus_only
ENSMUSG00000022285 (known) ENSMUSG00000030209	=	mmus_only
ENSMUSG00000022285 (known) ENSMUSG00000048416	=	mmus_only
ENSMUSG00000022295 (known) ENSMUSG00000044147	=	H
ENSMUSG00000022322 (known) ENSMUSG00000042626	=	mmus_only
ENSMUSG00000022332 (known) ENSMUSG00000052429	=	mmus_only
ENSMUSG00000022346 (known) ENSMUSG00000027478	=	mmus_only
ENSMUSG00000022346 (known) ENSMUSG00000044303	=	H
ENSMUSG00000022346 (known) ENSMUSG00000059436	=	HD
ENSMUSG00000022353 (known) ENSMUSG00000022353	=	mmus_only
ENSMUSG00000022353 (known) ENSMUSG00000031972	=	mmus_only
ENSMUSG00000022353 (known) ENSMUSG00000031078	=	mmus_only
ENSMUSG00000022361 (known) ENSMUSG00000035877	=	mmus_only
ENSMUSG00000022361 (known) ENSMUSG00000071757	=	mmus_only
ENSMUSG00000022382 (known) ENSMUSG00000031169	=	mmus_only
ENSMUSG00000022394 (known) ENSMUSG00000026484	=	mmus_only
ENSMUSG00000022415 (known) ENSMUSG00000026959	=	mmus_only
ENSMUSG00000022415 (known) ENSMUSG00000030209	=	mmus_only
ENSMUSG00000022421 (known) ENSMUSG00000026484	=	mmus_only
ENSMUSG00000022436 (known) ENSMUSG00000059923	=	mmus_only
ENSMUSG00000022436 (known) ENSMUSG00000041417	=	mmus_only
ENSMUSG00000022436 (known) ENSMUSG00000027646	=	mmus_only
ENSMUSG00000022436 (known) ENSMUSG00000028874	=	mmus_only
ENSMUSG00000022439 (known) ENSMUSG00000031392	=	mmus_only
ENSMUSG00000022443 (known) ENSMUSG00000030209	=	mmus_only
ENSMUSG00000022443 (known) ENSMUSG00000026959	=	mmus_only
ENSMUSG00000022451 (known) ENSMUSG00000067336	=	mmus_only
ENSMUSG00000022471 (known) ENSMUSG00000026187	=	CH
ENSMUSG00000022477 (known) ENSMUSG00000030102	=	mmus_only
ENSMUSG00000022477 (known) ENSMUSG00000030209	=	mmus_only
ENSMUSG00000022479 (known) ENSMUSG00000029833	=	mmus_only
ENSMUSG00000022479 (known) ENSMUSG00000032402	=	H
ENSMUSG00000022483 (known) ENSMUSG00000029286	=	mmus_only
ENSMUSG00000022500 (known) ENSMUSG00000032216	=	mmus_only
ENSMUSG00000022500 (known) ENSMUSG00000027544	=	mmus_only
ENSMUSG00000022510 (known) ENSMUSG00000059552	=	mmus_only
ENSMUSG00000022512 (known) ENSMUSG00000028402	=	mmus_only
ENSMUSG00000022512 (known) ENSMUSG00000030516	=	mmus_only
ENSMUSG00000022514 (known) ENSMUSG00000026069	=	mmus_only
ENSMUSG00000022514 (known) ENSMUSG00000026072	=	mmus_only
ENSMUSG00000022514 (known) ENSMUSG00000025139	=	mmus_only
ENSMUSG00000022521 (known) ENSMUSG00000029388	=	mmus_only
ENSMUSG00000022521 (known) ENSMUSG00000024927	=	H
ENSMUSG00000022521 (known) ENSMUSG00000044167	=	mmus_only
ENSMUSG00000022521 (known) ENSMUSG00000035632	=	mmus_only
ENSMUSG00000022521 (known) ENSMUSG00000027803	=	mmus_only
ENSMUSG00000022521 (known) ENSMUSG00000028790	=	H
ENSMUSG00000022521 (known) ENSMUSG00000062234	=	mmus_only
ENSMUSG00000022521 (known) ENSMUSG00000059552	=	H
ENSMUSG00000022528 (known) ENSMUSG00000024789	=	mmus_only
ENSMUSG00000022551 (known) ENSMUSG00000044894	=	H
ENSMUSG00000022551 (known) ENSMUSG00000059534	=	mmus_only
ENSMUSG00000022551 (known) ENSMUSG00000064370	=	HS
ENSMUSG00000022551 (known) ENSMUSG00000030884	=	H
ENSMUSG00000022551 (known) ENSMUSG00000063882	=	H
ENSMUSG00000022551 (known) ENSMUSG00000025651	=	H
ENSMUSG00000022551 (known) ENSMUSG00000038462	=	HS
ENSMUSG00000022552 (known) ENSMUSG00000026942	=	mmus_only
ENSMUSG00000022554 (known) ENSMUSG00000025809	=	mmus_only
ENSMUSG00000022560 (known) ENSMUSG00000056220	=	mmus_only
ENSMUSG00000022568 (known) ENSMUSG00000032021	=	mmus_only
ENSMUSG00000022571 (known) ENSMUSG00000022571	=	CDS
ENSMUSG00000022580 (known) ENSMUSG00000022832	=	mmus_only
ENSMUSG00000022602 (known) ENSMUSG00000026959	=	mmus_only
ENSMUSG00000022602 (known) ENSMUSG00000030209	=	mmus_only
ENSMUSG00000022607 (known) ENSMUSG00000022817	=	H
ENSMUSG00000022607 (known) ENSMUSG00000060534	=	H
ENSMUSG00000022607 (known) ENSMUSG00000027646	=	H
ENSMUSG00000022607 (known) ENSMUSG00000042626	=	H
ENSMUSG00000022607 (known) ENSMUSG00000059923	=	H
ENSMUSG00000022607 (known) ENSMUSG00000029528	=	mmus_only
ENSMUSG00000022607 (known) ENSMUSG00000042784	=	mmus_only
ENSMUSG00000022607 (known) ENSMUSG00000032340	=	H
ENSMUSG00000022607 (known) ENSMUSG00000022607	=	H
ENSMUSG00000022607 (known) ENSMUSG00000031955	=	H
ENSMUSG00000022607 (known) ENSMUSG00000041417	=	mmus_only
ENSMUSG00000022607 (known) ENSMUSG00000028664	=	mmus_only
ENSMUSG00000022610 (known) ENSMUSG00000022770	=	mmus_only
ENSMUSG00000022610 (known) ENSMUSG00000053436	=	mmus_only
ENSMUSG00000022619 (known) ENSMUSG00000022892	=	mmus_only
ENSMUSG00000022619 (known) ENSMUSG00000040249	=	mmus_only
ENSMUSG00000022619 (known) ENSMUSG00000028613	=	mmus_only
ENSMUSG00000022620 (known) ENSMUSG00000067336	=	mmus_only
ENSMUSG00000022623 (known) ENSMUSG00000071424	=	mmus_only
ENSMUSG00000022634 (known) ENSMUSG00000026484	=	mmus_only
ENSMUSG00000022634 (known) ENSMUSG00000022836	=	mmus_only
ENSMUSG00000022634 (known) ENSMUSG00000029475	=	mmus_only
ENSMUSG00000022650 (known) ENSMUSG00000022650	=	mmus_only
ENSMUSG00000022656 (known) ENSMUSG00000025812	=	mmus_only
ENSMUSG00000022661 (known) ENSMUSG00000022667	=	mmus_only
ENSMUSG00000022673 (known) ENSMUSG00000028587	=	mmus_only
ENSMUSG00000022673 (known) ENSMUSG00000029283	=	mmus_only
ENSMUSG00000022673 (known) ENSMUSG00000040044	=	mmus_only
ENSMUSG00000022673 (known) ENSMUSG00000026761	=	mmus_only
ENSMUSG00000022673 (known) ENSMUSG00000026037	=	H
ENSMUSG00000022673 (known) ENSMUSG00000026355	=	HDS
ENSMUSG00000022673 (known) ENSMUSG00000029012	=	mmus_only
ENSMUSG00000022673 (known) ENSMUSG00000022673	=	H
ENSMUSG00000022678 (known) ENSMUSG00000045176	=	mmus_only
ENSMUSG00000022710 (known) ENSMUSG00000026484	=	mmus_only
ENSMUSG00000022722 (known) ENSMUSG00000035199	=	mmus_only
ENSMUSG00000022722 (known) ENSMUSG00000030654	=	mmus_only
ENSMUSG00000022722 (known) ENSMUSG00000059811	=	mmus_only
ENSMUSG00000022722 (known) ENSMUSG00000029404	=	mmus_only
ENSMUSG00000022722 (known) ENSMUSG00000026960	=	mmus_only
ENSMUSG00000022752 (known) ENSMUSG00000051079	=	mmus_only
ENSMUSG00000022752 (known) ENSMUSG00000024122	=	mmus_only
ENSMUSG00000022757 (known) ENSMUSG00000074916	=	mmus_only
ENSMUSG00000022757 (known) ENSMUSG00000022757	=	H
ENSMUSG00000022757 (known) ENSMUSG00000041417	=	mmus_only
ENSMUSG00000022757 (known) ENSMUSG00000038274	=	mmus_only
ENSMUSG00000022757 (known) ENSMUSG00000025732	=	mmus_only
ENSMUSG00000022757 (known) ENSMUSG00000024056	=	mmus_only
ENSMUSG00000022757 (known) ENSMUSG00000045521	=	mmus_only
ENSMUSG00000022757 (known) ENSMUSG00000027544	=	mmus_only
ENSMUSG00000022757 (known) ENSMUSG00000028603	=	mmus_only
ENSMUSG00000022770 (known) ENSMUSG00000030600	=	mmus_only
ENSMUSG00000022770 (known) ENSMUSG00000052572	=	mmus_only
ENSMUSG00000022770 (known) ENSMUSG00000030209	=	mmus_only
ENSMUSG00000022770 (known) ENSMUSG00000040490	=	mmus_only
ENSMUSG00000022770 (known) ENSMUSG00000026959	=	mmus_only
ENSMUSG00000022770 (known) ENSMUSG00000031012	=	H
ENSMUSG00000022770 (known) ENSMUSG00000027162	=	mmus_only
ENSMUSG00000022770 (known) ENSMUSG00000063077	=	H
ENSMUSG00000022783 (known) ENSMUSG00000027867	=	mmus_only
ENSMUSG00000022788 (known) ENSMUSG00000030209	=	mmus_only
ENSMUSG00000022788 (known) ENSMUSG00000026959	=	mmus_only
ENSMUSG00000022812 (known) ENSMUSG00000030209	=	mmus_only
ENSMUSG00000022812 (known) ENSMUSG00000055493	=	mmus_only
ENSMUSG00000022812 (known) ENSMUSG00000026959	=	mmus_only
ENSMUSG00000022831 (known) ENSMUSG00000042228	=	mmus_only
ENSMUSG00000022832 (known) ENSMUSG00000022832	=	mmus_only
ENSMUSG00000022836 (known) ENSMUSG00000029634	=	mmus_only
ENSMUSG00000022836 (known) ENSMUSG00000037169	=	mmus_only
ENSMUSG00000022836 (known) ENSMUSG00000037070	=	mmus_only
ENSMUSG00000022836 (known) ENSMUSG00000068923	=	mmus_only
ENSMUSG00000022836 (known) ENSMUSG00000058239	=	mmus_only
ENSMUSG00000022836 (known) ENSMUSG00000035851	=	mmus_only
ENSMUSG00000022836 (known) ENSMUSG00000032050	=	mmus_only
ENSMUSG00000022836 (known) ENSMUSG00000028134	=	mmus_only
ENSMUSG00000022836 (known) ENSMUSG00000041740	=	mmus_only
ENSMUSG00000022841 (known) ENSMUSG00000030577	=	mmus_only
ENSMUSG00000022868 (known) ENSMUSG00000031354	=	mmus_only
ENSMUSG00000022868 (known) ENSMUSG00000029286	=	mmus_only
ENSMUSG00000022875 (known) ENSMUSG00000029286	=	mmus_only
ENSMUSG00000022878 (known) ENSMUSG00000022878	=	mmus_only
ENSMUSG00000022881 (known) ENSMUSG00000029191	=	CHS
ENSMUSG00000022892 (known) ENSMUSG00000029207	=	H
ENSMUSG00000022892 (known) ENSMUSG00000027820	=	mmus_only
ENSMUSG00000022892 (known) ENSMUSG00000027223	=	H
ENSMUSG00000022892 (known) ENSMUSG00000028519	=	mmus_only
ENSMUSG00000022892 (known) ENSMUSG00000030519	=	mmus_only
ENSMUSG00000022892 (known) ENSMUSG00000037032	=	H
ENSMUSG00000022897 (known) ENSMUSG00000022897	=	D
ENSMUSG00000022905 (known) ENSMUSG00000026728	=	mmus_only
ENSMUSG00000022905 (known) ENSMUSG00000029430	=	S
ENSMUSG00000022905 (known) ENSMUSG00000038128	=	mmus_only
ENSMUSG00000022905 (known) ENSMUSG00000029757	=	mmus_only
ENSMUSG00000022914 (known) ENSMUSG00000032187	=	mmus_only
ENSMUSG00000022951 (known) ENSMUSG00000033953	=	mmus_only
ENSMUSG00000022952 (known) ENSMUSG00000022952	=	H
ENSMUSG00000022952 (known) ENSMUSG00000031885	=	HD
ENSMUSG00000022957 (known) ENSMUSG00000025017	=	mmus_only
ENSMUSG00000022961 (known) ENSMUSG00000030341	=	mmus_only
ENSMUSG00000022971 (known) ENSMUSG00000026104	=	mmus_only
ENSMUSG00000022973 (known) ENSMUSG00000030638	=	mmus_only
ENSMUSG00000022973 (known) ENSMUSG00000028488	=	mmus_only
ENSMUSG00000022974 (known) ENSMUSG00000026959	=	mmus_only
ENSMUSG00000022991 (known) ENSMUSG00000028413	=	mmus_only
ENSMUSG00000022991 (known) ENSMUSG00000022991	=	mmus_only
ENSMUSG00000022995 (known) ENSMUSG00000029860	=	mmus_only
ENSMUSG00000022995 (known) ENSMUSG00000027200	=	mmus_only
ENSMUSG00000022995 (known) ENSMUSG00000027646	=	mmus_only
ENSMUSG00000022995 (known) ENSMUSG00000026842	=	mmus_only
ENSMUSG00000022995 (known) ENSMUSG00000032216	=	mmus_only
ENSMUSG00000022995 (known) ENSMUSG00000053110	=	mmus_only
ENSMUSG00000022997 (known) ENSMUSG00000031169	=	D
ENSMUSG00000022997 (known) ENSMUSG00000058488	=	mmus_only
ENSMUSG00000022997 (known) ENSMUSG00000032547	=	H
ENSMUSG00000023015 (known) ENSMUSG00000045038	=	mmus_only
ENSMUSG00000023018 (known) ENSMUSG00000032481	=	HDS
ENSMUSG00000023018 (known) ENSMUSG00000032187	=	H
ENSMUSG00000023018 (known) ENSMUSG00000059552	=	mmus_only
ENSMUSG00000023031 (known) ENSMUSG00000044734	=	mmus_only
ENSMUSG00000023034 (known) ENSMUSG00000027641	=	mmus_only
ENSMUSG00000023039 (known) ENSMUSG00000035557	=	mmus_only
ENSMUSG00000023039 (known) ENSMUSG00000044041	=	mmus_only
ENSMUSG00000023067 (known) ENSMUSG00000033739	=	mmus_only
ENSMUSG00000023067 (known) ENSMUSG00000070348	=	H
ENSMUSG00000023067 (known) ENSMUSG00000040274	=	H
ENSMUSG00000023067 (known) ENSMUSG00000034957	=	mmus_only
ENSMUSG00000023067 (known) ENSMUSG00000025358	=	H
ENSMUSG00000023092 (known) ENSMUSG00000027164	=	mmus_only
ENSMUSG00000023104 (known) ENSMUSG00000029191	=	HS
ENSMUSG00000023150 (known) ENSMUSG00000040940	=	mmus_only
ENSMUSG00000023175 (known) ENSMUSG00000030592	=	mmus_only
ENSMUSG00000023206 (known) ENSMUSG00000026942	=	mmus_only
ENSMUSG00000023235 (known) ENSMUSG00000029530	=	H
ENSMUSG00000023262 (known) ENSMUSG00000061878	=	mmus_only
ENSMUSG00000023266 (known) ENSMUSG00000067336	=	mmus_only
ENSMUSG00000023274 (known) ENSMUSG00000045826	=	mmus_only
ENSMUSG00000023391 (known) ENSMUSG00000048450	=	mmus_only
ENSMUSG00000023456 (known) ENSMUSG00000030209	=	mmus_only
ENSMUSG00000023809 (known) ENSMUSG00000056501	=	mmus_only
ENSMUSG00000023882 (known) ENSMUSG00000030774	=	mmus_only
ENSMUSG00000023944 (known) ENSMUSG00000024847	=	mmus_only
ENSMUSG00000023944 (known) ENSMUSG00000071369	=	mmus_only
ENSMUSG00000023944 (known) ENSMUSG00000024431	=	mmus_only
ENSMUSG00000023944 (known) ENSMUSG00000055980	=	mmus_only
ENSMUSG00000023951 (known) ENSMUSG00000062960	=	H
ENSMUSG00000023951 (known) ENSMUSG00000023951	=	H
ENSMUSG00000023951 (known) ENSMUSG00000030209	=	mmus_only
ENSMUSG00000023953 (known) ENSMUSG00000026082	=	H
ENSMUSG00000023959 (known) ENSMUSG00000031972	=	mmus_only
ENSMUSG00000024056 (known) ENSMUSG00000034330	=	mmus_only
ENSMUSG00000024056 (known) ENSMUSG00000074476	=	H
ENSMUSG00000024056 (known) ENSMUSG00000026683	=	CHDS
ENSMUSG00000024073 (known) ENSMUSG00000024073	=	mmus_only
ENSMUSG00000024081 (known) ENSMUSG00000025231	=	mmus_only
ENSMUSG00000024091 (known) ENSMUSG00000030341	=	mmus_only
ENSMUSG00000024097 (known) ENSMUSG00000029817	=	mmus_only
ENSMUSG00000024099 (known) ENSMUSG00000030209	=	mmus_only
ENSMUSG00000024109 (known) ENSMUSG00000030616	=	mmus_only
ENSMUSG00000024109 (known) ENSMUSG00000028860	=	mmus_only
ENSMUSG00000024109 (known) ENSMUSG00000041831	=	mmus_only
ENSMUSG00000024112 (known) ENSMUSG00000063142	=	H
ENSMUSG00000024120 (known) ENSMUSG00000044167	=	mmus_only
ENSMUSG00000024120 (known) ENSMUSG00000029167	=	H
ENSMUSG00000024120 (known) ENSMUSG00000033871	=	mmus_only
ENSMUSG00000024121 (known) ENSMUSG00000024122	=	mmus_only
ENSMUSG00000024122 (known) ENSMUSG00000026959	=	mmus_only
ENSMUSG00000024122 (known) ENSMUSG00000026496	=	mmus_only
ENSMUSG00000024122 (known) ENSMUSG00000030209	=	mmus_only
ENSMUSG00000024122 (known) ENSMUSG00000027447	=	mmus_only
ENSMUSG00000024122 (known) ENSMUSG00000028657	=	mmus_only
ENSMUSG00000024122 (known) ENSMUSG00000062825	=	mmus_only
ENSMUSG00000024122 (known) ENSMUSG00000025393	=	mmus_only
ENSMUSG00000024122 (known) ENSMUSG00000032000	=	mmus_only
ENSMUSG00000024122 (known) ENSMUSG00000048758	=	mmus_only
ENSMUSG00000024122 (known) ENSMUSG00000028525	=	mmus_only
ENSMUSG00000024122 (known) ENSMUSG00000068614	=	mmus_only
ENSMUSG00000024122 (known) ENSMUSG00000030695	=	mmus_only
ENSMUSG00000024122 (known) ENSMUSG00000030062	=	mmus_only
ENSMUSG00000024134 (known) ENSMUSG00000025932	=	D
ENSMUSG00000024140 (known) ENSMUSG00000055116	=	H
ENSMUSG00000024140 (known) ENSMUSG00000033933	=	H
ENSMUSG00000024143 (known) ENSMUSG00000041598	=	mmus_only
ENSMUSG00000024143 (known) ENSMUSG00000049521	=	mmus_only
ENSMUSG00000024163 (known) ENSMUSG00000024862	=	CD
ENSMUSG00000024163 (known) ENSMUSG00000039005	=	mmus_only
ENSMUSG00000024163 (known) ENSMUSG00000046709	=	mmus_only
ENSMUSG00000024163 (known) ENSMUSG00000033352	=	mmus_only
ENSMUSG00000024170 (known) ENSMUSG00000028991	=	H
ENSMUSG00000024170 (known) ENSMUSG00000034218	=	H
ENSMUSG00000024174 (known) ENSMUSG00000038000	=	H
ENSMUSG00000024182 (known) ENSMUSG00000024182	=	HD
ENSMUSG00000024197 (known) ENSMUSG00000028868	=	mmus_only
ENSMUSG00000024212 (known) ENSMUSG00000026484	=	mmus_only
ENSMUSG00000024218 (known) ENSMUSG00000048100	=	HDS
ENSMUSG00000024222 (known) ENSMUSG00000024431	=	mmus_only
ENSMUSG00000024222 (known) ENSMUSG00000032356	=	mmus_only
ENSMUSG00000024235 (known) ENSMUSG00000067336	=	mmus_only
ENSMUSG00000024235 (known) ENSMUSG00000059866	=	H
ENSMUSG00000024238 (known) ENSMUSG00000030970	=	mmus_only
ENSMUSG00000024238 (known) ENSMUSG00000037373	=	mmus_only
ENSMUSG00000024241 (known) ENSMUSG00000058835	=	mmus_only
ENSMUSG00000024241 (known) ENSMUSG00000027646	=	mmus_only
ENSMUSG00000024241 (known) ENSMUSG00000059923	=	CHD
ENSMUSG00000024241 (known) ENSMUSG00000032475	=	H
ENSMUSG00000024241 (known) ENSMUSG00000026395	=	mmus_only
ENSMUSG00000024241 (known) ENSMUSG00000028874	=	mmus_only
ENSMUSG00000024241 (known) ENSMUSG00000057455	=	mmus_only
ENSMUSG00000024241 (known) ENSMUSG00000030577	=	mmus_only
ENSMUSG00000024241 (known) ENSMUSG00000041417	=	mmus_only
ENSMUSG00000024241 (known) ENSMUSG00000027272	=	mmus_only
ENSMUSG00000024241 (known) ENSMUSG00000063065	=	mmus_only
ENSMUSG00000024241 (known) ENSMUSG00000063358	=	mmus_only
ENSMUSG00000024294 (known) ENSMUSG00000053436	=	mmus_only
ENSMUSG00000024302 (known) ENSMUSG00000060429	=	C
ENSMUSG00000024302 (known) ENSMUSG00000045103	=	mmus_only
ENSMUSG00000024302 (known) ENSMUSG00000027488	=	C
ENSMUSG00000024302 (known) ENSMUSG00000057531	=	mmus_only
ENSMUSG00000024304 (known) ENSMUSG00000026959	=	mmus_only
ENSMUSG00000024304 (known) ENSMUSG00000030209	=	mmus_only
ENSMUSG00000024304 (known) ENSMUSG00000024304	=	mmus_only
ENSMUSG00000024313 (known) ENSMUSG00000039062	=	mmus_only
ENSMUSG00000024317 (known) ENSMUSG00000030592	=	mmus_only
ENSMUSG00000024325 (known) ENSMUSG00000029475	=	mmus_only
ENSMUSG00000024325 (known) ENSMUSG00000028796	=	mmus_only
ENSMUSG00000024325 (known) ENSMUSG00000072872	=	mmus_only
ENSMUSG00000024325 (known) ENSMUSG00000026484	=	mmus_only
ENSMUSG00000024325 (known) ENSMUSG00000025578	=	mmus_only
ENSMUSG00000024325 (known) ENSMUSG00000025577	=	mmus_only
ENSMUSG00000024327 (known) ENSMUSG00000030341	=	mmus_only
ENSMUSG00000024337 (known) ENSMUSG00000060073	=	S
ENSMUSG00000024337 (known) ENSMUSG00000030751	=	S
ENSMUSG00000024338 (known) ENSMUSG00000030751	=	S
ENSMUSG00000024357 (known) ENSMUSG00000026864	=	mmus_only
ENSMUSG00000024359 (known) ENSMUSG00000042626	=	mmus_only
ENSMUSG00000024381 (known) ENSMUSG00000037062	=	mmus_only
ENSMUSG00000024381 (known) ENSMUSG00000028488	=	mmus_only
ENSMUSG00000024381 (known) ENSMUSG00000030638	=	mmus_only
ENSMUSG00000024383 (known) ENSMUSG00000028071	=	mmus_only
ENSMUSG00000024383 (known) ENSMUSG00000038780	=	mmus_only
ENSMUSG00000024383 (known) ENSMUSG00000058444	=	mmus_only
ENSMUSG00000024387 (known) ENSMUSG00000026484	=	mmus_only
ENSMUSG00000024392 (known) ENSMUSG00000024617	=	mmus_only
ENSMUSG00000024392 (known) ENSMUSG00000027164	=	mmus_only
ENSMUSG00000024392 (known) ENSMUSG00000026321	=	mmus_only
ENSMUSG00000024393 (known) ENSMUSG00000058835	=	mmus_only
ENSMUSG00000024399 (known) ENSMUSG00000025809	=	mmus_only
ENSMUSG00000024401 (known) ENSMUSG00000024401	=	mmus_only
ENSMUSG00000024401 (known) ENSMUSG00000030341	=	mmus_only
ENSMUSG00000024406 (known) ENSMUSG00000024406	=	mmus_only
ENSMUSG00000024406 (known) ENSMUSG00000032294	=	mmus_only
ENSMUSG00000024425 (known) ENSMUSG00000032216	=	mmus_only
ENSMUSG00000024431 (known) ENSMUSG00000024927	=	mmus_only
ENSMUSG00000024431 (known) ENSMUSG00000030357	=	mmus_only
ENSMUSG00000024431 (known) ENSMUSG00000052684	=	mmus_only
ENSMUSG00000024431 (known) ENSMUSG00000029757	=	mmus_only
ENSMUSG00000024440 (known) ENSMUSG00000045038	=	mmus_only
ENSMUSG00000024454 (known) ENSMUSG00000025423	=	mmus_only
ENSMUSG00000024454 (known) ENSMUSG00000039231	=	mmus_only
ENSMUSG00000024454 (known) ENSMUSG00000055639	=	mmus_only
ENSMUSG00000024456 (known) ENSMUSG00000024456	=	mmus_only
ENSMUSG00000024456 (known) ENSMUSG00000054364	=	mmus_only
ENSMUSG00000024456 (known) ENSMUSG00000027479	=	mmus_only
ENSMUSG00000024456 (known) ENSMUSG00000030403	=	mmus_only
ENSMUSG00000024500 (known) ENSMUSG00000060216	=	mmus_only
ENSMUSG00000024511 (known) ENSMUSG00000028860	=	mmus_only
ENSMUSG00000024511 (known) ENSMUSG00000030616	=	mmus_only
ENSMUSG00000024511 (known) ENSMUSG00000031255	=	mmus_only
ENSMUSG00000024511 (known) ENSMUSG00000026303	=	mmus_only
ENSMUSG00000024511 (known) ENSMUSG00000029608	=	mmus_only
ENSMUSG00000024515 (known) ENSMUSG00000037573	=	mmus_only
ENSMUSG00000024515 (known) ENSMUSG00000024853	=	mmus_only
ENSMUSG00000024518 (known) ENSMUSG00000027168	=	mmus_only
ENSMUSG00000024521 (known) ENSMUSG00000038612	=	mmus_only
ENSMUSG00000024521 (known) ENSMUSG00000025105	=	mmus_only
ENSMUSG00000024529 (known) ENSMUSG00000031264	=	mmus_only
ENSMUSG00000024538 (known) ENSMUSG00000024538	=	H
ENSMUSG00000024563 (known) ENSMUSG00000027598	=	mmus_only
ENSMUSG00000024563 (known) ENSMUSG00000026042	=	mmus_only
ENSMUSG00000024563 (known) ENSMUSG00000024853	=	mmus_only
ENSMUSG00000024587 (known) ENSMUSG00000026313	=	mmus_only
ENSMUSG00000024590 (known) ENSMUSG00000040061	=	mmus_only
ENSMUSG00000024590 (known) ENSMUSG00000030209	=	mmus_only
ENSMUSG00000024597 (known) ENSMUSG00000027030	=	mmus_only
ENSMUSG00000024597 (known) ENSMUSG00000053436	=	mmus_only
ENSMUSG00000024597 (known) ENSMUSG00000036737	=	mmus_only
ENSMUSG00000024598 (known) ENSMUSG00000030116	=	mmus_only
ENSMUSG00000024617 (known) ENSMUSG00000032035	=	mmus_only
ENSMUSG00000024617 (known) ENSMUSG00000025451	=	mmus_only
ENSMUSG00000024617 (known) ENSMUSG00000032504	=	mmus_only
ENSMUSG00000024617 (known) ENSMUSG00000030536	=	mmus_only
ENSMUSG00000024617 (known) ENSMUSG00000055531	=	mmus_only
ENSMUSG00000024617 (known) ENSMUSG00000032745	=	mmus_only
ENSMUSG00000024617 (known) ENSMUSG00000074896	=	mmus_only
ENSMUSG00000024617 (known) ENSMUSG00000057897	=	mmus_only
ENSMUSG00000024617 (known) ENSMUSG00000024617	=	mmus_only
ENSMUSG00000024617 (known) ENSMUSG00000026959	=	mmus_only
ENSMUSG00000024617 (known) ENSMUSG00000030209	=	mmus_only
ENSMUSG00000024617 (known) ENSMUSG00000058835	=	mmus_only
ENSMUSG00000024620 (known) ENSMUSG00000043733	=	H
ENSMUSG00000024620 (known) ENSMUSG00000041417	=	H
ENSMUSG00000024620 (known) ENSMUSG00000024620	=	H
ENSMUSG00000024620 (known) ENSMUSG00000027646	=	H
ENSMUSG00000024621 (known) ENSMUSG00000038037	=	H
ENSMUSG00000024639 (known) ENSMUSG00000050511	=	mmus_only
ENSMUSG00000024642 (known) ENSMUSG00000038805	=	D
ENSMUSG00000024659 (known) ENSMUSG00000031392	=	mmus_only
ENSMUSG00000024661 (known) ENSMUSG00000024661	=	C
ENSMUSG00000024669 (known) ENSMUSG00000034342	=	mmus_only
ENSMUSG00000024696 (known) ENSMUSG00000031392	=	mmus_only
ENSMUSG00000024778 (known) ENSMUSG00000026029	=	H
ENSMUSG00000024778 (known) ENSMUSG00000027177	=	mmus_only
ENSMUSG00000024778 (known) ENSMUSG00000031077	=	H
ENSMUSG00000024782 (known) ENSMUSG00000025190	=	mmus_only
ENSMUSG00000024789 (known) ENSMUSG00000043733	=	mmus_only
ENSMUSG00000024789 (known) ENSMUSG00000038037	=	mmus_only
ENSMUSG00000024789 (known) ENSMUSG00000042228	=	mmus_only
ENSMUSG00000024789 (known) ENSMUSG00000024789	=	mmus_only
ENSMUSG00000024789 (known) ENSMUSG00000030733	=	mmus_only
ENSMUSG00000024789 (known) ENSMUSG00000028266	=	mmus_only
ENSMUSG00000024789 (known) ENSMUSG00000042258	=	mmus_only
ENSMUSG00000024789 (known) ENSMUSG00000026011	=	H
ENSMUSG00000024789 (known) ENSMUSG00000030525	=	mmus_only
ENSMUSG00000024789 (known) ENSMUSG00000055980	=	mmus_only
ENSMUSG00000024789 (known) ENSMUSG00000048001	=	mmus_only
ENSMUSG00000024789 (known) ENSMUSG00000027513	=	mmus_only
ENSMUSG00000024795 (known) ENSMUSG00000025199	=	mmus_only
ENSMUSG00000024805 (known) ENSMUSG00000026484	=	mmus_only
ENSMUSG00000024807 (known) ENSMUSG00000031165	=	mmus_only
ENSMUSG00000024810 (known) ENSMUSG00000026069	=	H
ENSMUSG00000024812 (known) ENSMUSG00000030516	=	mmus_only
ENSMUSG00000024812 (known) ENSMUSG00000037815	=	mmus_only
ENSMUSG00000024831 (known) ENSMUSG00000031264	=	mmus_only
ENSMUSG00000024833 (known) ENSMUSG00000026134	=	HDS
ENSMUSG00000024833 (known) ENSMUSG00000025395	=	HDS
ENSMUSG00000024842 (known) ENSMUSG00000031142	=	mmus_only
ENSMUSG00000024853 (known) ENSMUSG00000032402	=	mmus_only
ENSMUSG00000024853 (known) ENSMUSG00000031681	=	mmus_only
ENSMUSG00000024854 (known) ENSMUSG00000038644	=	H
ENSMUSG00000024862 (known) ENSMUSG00000026959	=	mmus_only
ENSMUSG00000024862 (known) ENSMUSG00000030209	=	mmus_only
ENSMUSG00000024867 (known) ENSMUSG00000037242	=	mmus_only
ENSMUSG00000024897 (known) ENSMUSG00000031012	=	H
ENSMUSG00000024911 (known) ENSMUSG00000029684	=	mmus_only
ENSMUSG00000024921 (known) ENSMUSG00000029712	=	H
ENSMUSG00000024921 (known) ENSMUSG00000031393	=	H
ENSMUSG00000024924 (known) ENSMUSG00000029146	=	mmus_only
ENSMUSG00000024924 (known) ENSMUSG00000028519	=	mmus_only
ENSMUSG00000024926 (known) ENSMUSG00000046876	=	H
ENSMUSG00000024927 (known) ENSMUSG00000025225	=	H
ENSMUSG00000024927 (known) ENSMUSG00000024927	=	H
ENSMUSG00000024927 (known) ENSMUSG00000028101	=	mmus_only
ENSMUSG00000024927 (known) ENSMUSG00000028163	=	H
ENSMUSG00000024927 (known) ENSMUSG00000030595	=	H
ENSMUSG00000024927 (known) ENSMUSG00000028800	=	mmus_only
ENSMUSG00000024941 (known) ENSMUSG00000040124	=	mmus_only
ENSMUSG00000024952 (known) ENSMUSG00000063358	=	mmus_only
ENSMUSG00000024959 (known) ENSMUSG00000030209	=	mmus_only
ENSMUSG00000024959 (known) ENSMUSG00000076432	=	mmus_only
ENSMUSG00000024959 (known) ENSMUSG00000026959	=	mmus_only
ENSMUSG00000024959 (known) ENSMUSG00000057329	=	H
ENSMUSG00000024959 (known) ENSMUSG00000067284	=	mmus_only
ENSMUSG00000024962 (known) ENSMUSG00000025809	=	mmus_only
ENSMUSG00000024966 (known) ENSMUSG00000079037	=	mmus_only
ENSMUSG00000024966 (known) ENSMUSG00000025393	=	mmus_only
ENSMUSG00000024968 (known) ENSMUSG00000028800	=	mmus_only
ENSMUSG00000024974 (known) ENSMUSG00000037235	=	mmus_only
ENSMUSG00000024974 (known) ENSMUSG00000025025	=	mmus_only
ENSMUSG00000024974 (known) ENSMUSG00000052684	=	mmus_only
ENSMUSG00000024985 (known) ENSMUSG00000026875	=	mmus_only
ENSMUSG00000024997 (known) ENSMUSG00000024997	=	S
ENSMUSG00000025006 (known) ENSMUSG00000034342	=	mmus_only
ENSMUSG00000025017 (known) ENSMUSG00000059923	=	mmus_only
ENSMUSG00000025017 (known) ENSMUSG00000032475	=	mmus_only
ENSMUSG00000025017 (known) ENSMUSG00000025017	=	D
ENSMUSG00000025017 (known) ENSMUSG00000026510	=	mmus_only
ENSMUSG00000025025 (known) ENSMUSG00000031622	=	mmus_only
ENSMUSG00000025034 (known) ENSMUSG00000038037	=	mmus_only
ENSMUSG00000025034 (known) ENSMUSG00000040940	=	mmus_only
ENSMUSG00000025044 (known) ENSMUSG00000037234	=	H
ENSMUSG00000025050 (known) ENSMUSG00000026484	=	mmus_only
ENSMUSG00000025056 (known) ENSMUSG00000026751	=	mmus_only
ENSMUSG00000025056 (known) ENSMUSG00000026398	=	mmus_only
ENSMUSG00000025085 (known) ENSMUSG00000030209	=	mmus_only
ENSMUSG00000025105 (known) ENSMUSG00000040093	=	mmus_only
ENSMUSG00000025105 (known) ENSMUSG00000027381	=	mmus_only
ENSMUSG00000025130 (known) ENSMUSG00000054808	=	mmus_only
ENSMUSG00000025130 (known) ENSMUSG00000028158	=	mmus_only
ENSMUSG00000025130 (known) ENSMUSG00000062825	=	mmus_only
ENSMUSG00000025130 (known) ENSMUSG00000025393	=	mmus_only
ENSMUSG00000025132 (known) ENSMUSG00000025393	=	mmus_only
ENSMUSG00000025139 (known) ENSMUSG00000026069	=	mmus_only
ENSMUSG00000025139 (known) ENSMUSG00000037827	=	H
ENSMUSG00000025139 (known) ENSMUSG00000031392	=	mmus_only
ENSMUSG00000025150 (known) ENSMUSG00000025150	=	mmus_only
ENSMUSG00000025153 (known) ENSMUSG00000074272	=	mmus_only
ENSMUSG00000025190 (known) ENSMUSG00000074781	=	mmus_only
ENSMUSG00000025190 (known) ENSMUSG00000029103	=	mmus_only
ENSMUSG00000025190 (known) ENSMUSG00000027562	=	mmus_only
ENSMUSG00000025190 (known) ENSMUSG00000042770	=	mmus_only
ENSMUSG00000025190 (known) ENSMUSG00000028334	=	mmus_only
ENSMUSG00000025190 (known) ENSMUSG00000037601	=	mmus_only
ENSMUSG00000025190 (known) ENSMUSG00000028691	=	mmus_only
ENSMUSG00000025194 (known) ENSMUSG00000025194	=	mmus_only
ENSMUSG00000025199 (known) ENSMUSG00000079555	=	mmus_only
ENSMUSG00000025199 (known) ENSMUSG00000042272	=	mmus_only
ENSMUSG00000025199 (known) ENSMUSG00000031537	=	H
ENSMUSG00000025199 (known) ENSMUSG00000030881	=	mmus_only
ENSMUSG00000025199 (known) ENSMUSG00000025498	=	mmus_only
ENSMUSG00000025199 (known) ENSMUSG00000027189	=	mmus_only
ENSMUSG00000025199 (known) ENSMUSG00000028218	=	mmus_only
ENSMUSG00000025217 (known) ENSMUSG00000055866	=	mmus_only
ENSMUSG00000025219 (known) ENSMUSG00000054252	=	mmus_only
ENSMUSG00000025221 (known) ENSMUSG00000060882	=	HD
ENSMUSG00000025223 (known) ENSMUSG00000031162	=	mmus_only
ENSMUSG00000025231 (known) ENSMUSG00000026701	=	mmus_only
ENSMUSG00000025231 (known) ENSMUSG00000027678	=	mmus_only
ENSMUSG00000025231 (known) ENSMUSG00000059039	=	mmus_only
ENSMUSG00000025231 (known) ENSMUSG00000025231	=	H
ENSMUSG00000025231 (known) ENSMUSG00000049295	=	mmus_only
ENSMUSG00000025231 (known) ENSMUSG00000046434	=	mmus_only
ENSMUSG00000025231 (known) ENSMUSG00000050335	=	mmus_only
ENSMUSG00000025231 (known) ENSMUSG00000032405	=	mmus_only
ENSMUSG00000025261 (known) ENSMUSG00000042590	=	mmus_only
ENSMUSG00000025271 (known) ENSMUSG00000025271	=	H
ENSMUSG00000025289 (known) ENSMUSG00000025393	=	mmus_only
ENSMUSG00000025316 (known) ENSMUSG00000061132	=	mmus_only
ENSMUSG00000025348 (known) ENSMUSG00000025809	=	mmus_only
ENSMUSG00000025351 (known) ENSMUSG00000031354	=	mmus_only
ENSMUSG00000025358 (known) ENSMUSG00000070348	=	HD
ENSMUSG00000025358 (known) ENSMUSG00000051592	=	HS
ENSMUSG00000025358 (known) ENSMUSG00000041431	=	S
ENSMUSG00000025358 (known) ENSMUSG00000027793	=	HDS
ENSMUSG00000025358 (known) ENSMUSG00000031016	=	S
ENSMUSG00000025358 (known) ENSMUSG00000028212	=	HDS
ENSMUSG00000025358 (known) ENSMUSG00000027715	=	HDS
ENSMUSG00000025372 (known) ENSMUSG00000028868	=	mmus_only
ENSMUSG00000025375 (known) ENSMUSG00000027030	=	mmus_only
ENSMUSG00000025386 (known) ENSMUSG00000075415	=	mmus_only
ENSMUSG00000025393 (known) ENSMUSG00000045038	=	mmus_only
ENSMUSG00000025393 (known) ENSMUSG00000059970	=	mmus_only
ENSMUSG00000025393 (known) ENSMUSG00000061315	=	mmus_only
ENSMUSG00000025393 (known) ENSMUSG00000028393	=	mmus_only
ENSMUSG00000025393 (known) ENSMUSG00000028691	=	mmus_only
ENSMUSG00000025395 (known) ENSMUSG00000026134	=	CS
ENSMUSG00000025408 (known) ENSMUSG00000028081	=	mmus_only
ENSMUSG00000025423 (known) ENSMUSG00000060261	=	mmus_only
ENSMUSG00000025428 (known) ENSMUSG00000045038	=	mmus_only
ENSMUSG00000025428 (known) ENSMUSG00000030209	=	mmus_only
ENSMUSG00000025498 (known) ENSMUSG00000027164	=	H
ENSMUSG00000025498 (known) ENSMUSG00000032508	=	H
ENSMUSG00000025498 (known) ENSMUSG00000031537	=	mmus_only
ENSMUSG00000025499 (known) ENSMUSG00000030209	=	mmus_only
ENSMUSG00000025499 (known) ENSMUSG00000045038	=	mmus_only
ENSMUSG00000025499 (known) ENSMUSG00000026959	=	mmus_only
ENSMUSG00000025499 (known) ENSMUSG00000037553	=	mmus_only
ENSMUSG00000025499 (known) ENSMUSG00000026430	=	H
ENSMUSG00000025499 (known) ENSMUSG00000039936	=	D
ENSMUSG00000025503 (known) ENSMUSG00000025503	=	H
ENSMUSG00000025504 (known) ENSMUSG00000031972	=	C
ENSMUSG00000025511 (known) ENSMUSG00000037625	=	mmus_only
ENSMUSG00000025557 (known) ENSMUSG00000026341	=	mmus_only
ENSMUSG00000025577 (known) ENSMUSG00000072872	=	mmus_only
ENSMUSG00000025577 (known) ENSMUSG00000025577	=	mmus_only
ENSMUSG00000025577 (known) ENSMUSG00000026484	=	mmus_only
ENSMUSG00000025577 (known) ENSMUSG00000026739	=	D
ENSMUSG00000025578 (known) ENSMUSG00000026484	=	mmus_only
ENSMUSG00000025578 (known) ENSMUSG00000029475	=	mmus_only
ENSMUSG00000025612 (known) ENSMUSG00000051510	=	H
ENSMUSG00000025612 (known) ENSMUSG00000025612	=	mmus_only
ENSMUSG00000025630 (known) ENSMUSG00000025630	=	CH
ENSMUSG00000025743 (known) ENSMUSG00000031537	=	mmus_only
ENSMUSG00000025745 (known) ENSMUSG00000045038	=	mmus_only
ENSMUSG00000025758 (known) ENSMUSG00000025758	=	H
ENSMUSG00000025779 (known) ENSMUSG00000039005	=	H
ENSMUSG00000025781 (known) ENSMUSG00000030209	=	mmus_only
ENSMUSG00000025782 (known) ENSMUSG00000061809	=	mmus_only
ENSMUSG00000025786 (known) ENSMUSG00000027273	=	mmus_only
ENSMUSG00000025786 (known) ENSMUSG00000027523	=	mmus_only
ENSMUSG00000025793 (known) ENSMUSG00000055371	=	CHDS
ENSMUSG00000025793 (known) ENSMUSG00000025793	=	S
ENSMUSG00000025793 (known) ENSMUSG00000027273	=	mmus_only
ENSMUSG00000025804 (known) ENSMUSG00000035042	=	H
ENSMUSG00000025809 (known) ENSMUSG00000037625	=	mmus_only
ENSMUSG00000025809 (known) ENSMUSG00000032324	=	mmus_only
ENSMUSG00000025809 (known) ENSMUSG00000027111	=	H
ENSMUSG00000025809 (known) ENSMUSG00000055447	=	H
ENSMUSG00000025809 (known) ENSMUSG00000054871	=	mmus_only
ENSMUSG00000025810 (known) ENSMUSG00000028780	=	mmus_only
ENSMUSG00000025810 (known) ENSMUSG00000025810	=	mmus_only
ENSMUSG00000025810 (known) ENSMUSG00000040254	=	mmus_only
ENSMUSG00000025812 (known) ENSMUSG00000032402	=	mmus_only
ENSMUSG00000025812 (known) ENSMUSG00000032012	=	mmus_only
ENSMUSG00000025812 (known) ENSMUSG00000029053	=	D
ENSMUSG00000025812 (known) ENSMUSG00000037643	=	HD
ENSMUSG00000025813 (known) ENSMUSG00000025813	=	mmus_only
ENSMUSG00000025855 (known) ENSMUSG00000030330	=	mmus_only
ENSMUSG00000025855 (known) ENSMUSG00000030209	=	mmus_only
ENSMUSG00000025855 (known) ENSMUSG00000026959	=	mmus_only
ENSMUSG00000025855 (known) ENSMUSG00000076617	=	mmus_only
ENSMUSG00000025860 (known) ENSMUSG00000031392	=	mmus_only
ENSMUSG00000025888 (known) ENSMUSG00000056501	=	mmus_only
ENSMUSG00000025892 (known) ENSMUSG00000033981	=	mmus_only
ENSMUSG00000025905 (known) ENSMUSG00000050511	=	mmus_only
ENSMUSG00000025907 (known) ENSMUSG00000026104	=	mmus_only
ENSMUSG00000025915 (known) ENSMUSG00000025915	=	mmus_only
ENSMUSG00000025932 (known) ENSMUSG00000051367	=	D
ENSMUSG00000025934 (known) ENSMUSG00000031537	=	mmus_only
ENSMUSG00000025958 (known) ENSMUSG00000032033	=	mmus_only
ENSMUSG00000025959 (known) ENSMUSG00000042211	=	mmus_only
ENSMUSG00000025964 (known) ENSMUSG00000030592	=	mmus_only
ENSMUSG00000025980 (known) ENSMUSG00000045038	=	mmus_only
ENSMUSG00000026011 (known) ENSMUSG00000042228	=	mmus_only
ENSMUSG00000026011 (known) ENSMUSG00000026011	=	H
ENSMUSG00000026012 (known) ENSMUSG00000059923	=	H
ENSMUSG00000026021 (known) ENSMUSG00000052837	=	mmus_only
ENSMUSG00000026021 (known) ENSMUSG00000028282	=	mmus_only
ENSMUSG00000026021 (known) ENSMUSG00000052684	=	mmus_only
ENSMUSG00000026021 (known) ENSMUSG00000040374	=	mmus_only
ENSMUSG00000026029 (known) ENSMUSG00000031077	=	H
ENSMUSG00000026029 (known) ENSMUSG00000056501	=	mmus_only
ENSMUSG00000026031 (known) ENSMUSG00000027598	=	mmus_only
ENSMUSG00000026031 (known) ENSMUSG00000031077	=	H
ENSMUSG00000026034 (known) ENSMUSG00000030435	=	mmus_only
ENSMUSG00000026034 (known) ENSMUSG00000037070	=	mmus_only
ENSMUSG00000026034 (known) ENSMUSG00000034120	=	mmus_only
ENSMUSG00000026034 (known) ENSMUSG00000071172	=	mmus_only
ENSMUSG00000026034 (known) ENSMUSG00000034681	=	mmus_only
ENSMUSG00000026034 (known) ENSMUSG00000028911	=	mmus_only
ENSMUSG00000026037 (known) ENSMUSG00000040044	=	D
ENSMUSG00000026037 (known) ENSMUSG00000031697	=	mmus_only
ENSMUSG00000026037 (known) ENSMUSG00000029730	=	mmus_only
ENSMUSG00000026037 (known) ENSMUSG00000028587	=	HS
ENSMUSG00000026037 (known) ENSMUSG00000026355	=	mmus_only
ENSMUSG00000026037 (known) ENSMUSG00000029012	=	HS
ENSMUSG00000026037 (known) ENSMUSG00000026037	=	S
ENSMUSG00000026037 (known) ENSMUSG00000026761	=	HS
ENSMUSG00000026042 (known) ENSMUSG00000032402	=	mmus_only
ENSMUSG00000026043 (known) ENSMUSG00000032402	=	mmus_only
ENSMUSG00000026069 (known) ENSMUSG00000031392	=	mmus_only
ENSMUSG00000026069 (known) ENSMUSG00000032508	=	H
ENSMUSG00000026072 (known) ENSMUSG00000027398	=	H
ENSMUSG00000026074 (known) ENSMUSG00000032475	=	mmus_only
ENSMUSG00000026074 (known) ENSMUSG00000059923	=	mmus_only
ENSMUSG00000026082 (known) ENSMUSG00000029003	=	H
ENSMUSG00000026082 (known) ENSMUSG00000038425	=	H
ENSMUSG00000026088 (known) ENSMUSG00000031139	=	mmus_only
ENSMUSG00000026104 (known) ENSMUSG00000070002	=	mmus_only
ENSMUSG00000026104 (known) ENSMUSG00000030330	=	mmus_only
ENSMUSG00000026109 (known) ENSMUSG00000029286	=	mmus_only
ENSMUSG00000026117 (known) ENSMUSG00000053436	=	mmus_only
ENSMUSG00000026117 (known) ENSMUSG00000034342	=	mmus_only
ENSMUSG00000026121 (known) ENSMUSG00000039131	=	mmus_only
ENSMUSG00000026174 (known) ENSMUSG00000055980	=	mmus_only
ENSMUSG00000026175 (known) ENSMUSG00000028158	=	mmus_only
ENSMUSG00000026175 (known) ENSMUSG00000029162	=	mmus_only
ENSMUSG00000026175 (known) ENSMUSG00000062825	=	mmus_only
ENSMUSG00000026175 (known) ENSMUSG00000054808	=	mmus_only
ENSMUSG00000026180 (known) ENSMUSG00000058427	=	H
ENSMUSG00000026187 (known) ENSMUSG00000026484	=	mmus_only
ENSMUSG00000026193 (known) ENSMUSG00000034330	=	mmus_only
ENSMUSG00000026196 (known) ENSMUSG00000059552	=	H
ENSMUSG00000026208 (known) ENSMUSG00000045038	=	mmus_only
ENSMUSG00000026227 (known) ENSMUSG00000049086	=	mmus_only
ENSMUSG00000026229 (known) ENSMUSG00000026737	=	mmus_only
ENSMUSG00000026234 (known) ENSMUSG00000048416	=	mmus_only
ENSMUSG00000026235 (known) ENSMUSG00000056486	=	mmus_only
ENSMUSG00000026235 (known) ENSMUSG00000026259	=	mmus_only
ENSMUSG00000026235 (known) ENSMUSG00000026235	=	mmus_only
ENSMUSG00000026254 (known) ENSMUSG00000026254	=	S
ENSMUSG00000026254 (known) ENSMUSG00000031490	=	H
ENSMUSG00000026259 (known) ENSMUSG00000027646	=	mmus_only
ENSMUSG00000026288 (known) ENSMUSG00000030577	=	mmus_only
ENSMUSG00000026288 (known) ENSMUSG00000059923	=	mmus_only
ENSMUSG00000026288 (known) ENSMUSG00000042626	=	mmus_only
ENSMUSG00000026288 (known) ENSMUSG00000034330	=	mmus_only
ENSMUSG00000026289 (known) ENSMUSG00000026959	=	mmus_only
ENSMUSG00000026303 (known) ENSMUSG00000032202	=	mmus_only
ENSMUSG00000026303 (known) ENSMUSG00000034593	=	mmus_only
ENSMUSG00000026313 (known) ENSMUSG00000071715	=	mmus_only
ENSMUSG00000026313 (known) ENSMUSG00000039153	=	mmus_only
ENSMUSG00000026321 (known) ENSMUSG00000049858	=	mmus_only
ENSMUSG00000026321 (known) ENSMUSG00000026942	=	H
ENSMUSG00000026321 (known) ENSMUSG00000052609	=	mmus_only
ENSMUSG00000026321 (known) ENSMUSG00000027164	=	H
ENSMUSG00000026321 (known) ENSMUSG00000026637	=	H
ENSMUSG00000026321 (known) ENSMUSG00000030499	=	mmus_only
ENSMUSG00000026321 (known) ENSMUSG00000026875	=	mmus_only
ENSMUSG00000026341 (known) ENSMUSG00000026576	=	mmus_only
ENSMUSG00000026341 (known) ENSMUSG00000045394	=	mmus_only
ENSMUSG00000026341 (known) ENSMUSG00000033161	=	mmus_only
ENSMUSG00000026354 (known) ENSMUSG00000033161	=	mmus_only
ENSMUSG00000026355 (known) ENSMUSG00000026355	=	HS
ENSMUSG00000026355 (known) ENSMUSG00000029730	=	HS
ENSMUSG00000026355 (known) ENSMUSG00000028587	=	mmus_only
ENSMUSG00000026355 (known) ENSMUSG00000026761	=	mmus_only
ENSMUSG00000026358 (known) ENSMUSG00000037933	=	mmus_only
ENSMUSG00000026358 (known) ENSMUSG00000070319	=	mmus_only
ENSMUSG00000026358 (known) ENSMUSG00000059182	=	mmus_only
ENSMUSG00000026361 (known) ENSMUSG00000026484	=	mmus_only
ENSMUSG00000026374 (known) ENSMUSG00000026374	=	D
ENSMUSG00000026395 (known) ENSMUSG00000045826	=	H
ENSMUSG00000026395 (known) ENSMUSG00000059923	=	mmus_only
ENSMUSG00000026395 (known) ENSMUSG00000034116	=	mmus_only
ENSMUSG00000026398 (known) ENSMUSG00000037583	=	H
ENSMUSG00000026405 (known) ENSMUSG00000067336	=	mmus_only
ENSMUSG00000026414 (known) ENSMUSG00000045038	=	mmus_only
ENSMUSG00000026430 (known) ENSMUSG00000052681	=	mmus_only
ENSMUSG00000026430 (known) ENSMUSG00000036499	=	mmus_only
ENSMUSG00000026430 (known) ENSMUSG00000026430	=	mmus_only
ENSMUSG00000026430 (known) ENSMUSG00000030830	=	mmus_only
ENSMUSG00000026439 (known) ENSMUSG00000031575	=	H
ENSMUSG00000026463 (known) ENSMUSG00000030209	=	mmus_only
ENSMUSG00000026463 (known) ENSMUSG00000026959	=	mmus_only
ENSMUSG00000026470 (known) ENSMUSG00000027411	=	mmus_only
ENSMUSG00000026470 (known) ENSMUSG00000027522	=	mmus_only
ENSMUSG00000026473 (known) ENSMUSG00000031264	=	mmus_only
ENSMUSG00000026473 (known) ENSMUSG00000030209	=	mmus_only
ENSMUSG00000026475 (known) ENSMUSG00000030588	=	mmus_only
ENSMUSG00000026475 (known) ENSMUSG00000031748	=	mmus_only
ENSMUSG00000026484 (known) ENSMUSG00000074698	=	mmus_only
ENSMUSG00000026484 (known) ENSMUSG00000030213	=	mmus_only
ENSMUSG00000026484 (known) ENSMUSG00000040363	=	mmus_only
ENSMUSG00000026484 (known) ENSMUSG00000069678	=	mmus_only
ENSMUSG00000026484 (known) ENSMUSG00000039989	=	H
ENSMUSG00000026484 (known) ENSMUSG00000036309	=	mmus_only
ENSMUSG00000026484 (known) ENSMUSG00000029475	=	mmus_only
ENSMUSG00000026484 (known) ENSMUSG00000037652	=	mmus_only
ENSMUSG00000026484 (known) ENSMUSG00000057469	=	mmus_only
ENSMUSG00000026484 (known) ENSMUSG00000072872	=	mmus_only
ENSMUSG00000026484 (known) ENSMUSG00000046707	=	mmus_only
ENSMUSG00000026484 (known) ENSMUSG00000053411	=	mmus_only
ENSMUSG00000026484 (known) ENSMUSG00000031353	=	mmus_only
ENSMUSG00000026484 (known) ENSMUSG00000040669	=	mmus_only
ENSMUSG00000026484 (known) ENSMUSG00000033943	=	mmus_only
ENSMUSG00000026484 (known) ENSMUSG00000049354	=	mmus_only
ENSMUSG00000026484 (known) ENSMUSG00000026917	=	mmus_only
ENSMUSG00000026484 (known) ENSMUSG00000041319	=	mmus_only
ENSMUSG00000026484 (known) ENSMUSG00000031715	=	mmus_only
ENSMUSG00000026484 (known) ENSMUSG00000030970	=	mmus_only
ENSMUSG00000026484 (known) ENSMUSG00000038482	=	mmus_only
ENSMUSG00000026484 (known) ENSMUSG00000026739	=	H
ENSMUSG00000026484 (known) ENSMUSG00000028796	=	mmus_only
ENSMUSG00000026484 (known) ENSMUSG00000026484	=	mmus_only
ENSMUSG00000026484 (known) ENSMUSG00000033623	=	mmus_only
ENSMUSG00000026484 (known) ENSMUSG00000036940	=	mmus_only
ENSMUSG00000026484 (known) ENSMUSG00000059436	=	mmus_only
ENSMUSG00000026484 (known) ENSMUSG00000027630	=	mmus_only
ENSMUSG00000026484 (known) ENSMUSG00000037236	=	mmus_only
ENSMUSG00000026484 (known) ENSMUSG00000048047	=	mmus_only
ENSMUSG00000026484 (known) ENSMUSG00000057236	=	mmus_only
ENSMUSG00000026496 (known) ENSMUSG00000026875	=	mmus_only
ENSMUSG00000026496 (known) ENSMUSG00000027490	=	H
ENSMUSG00000026509 (known) ENSMUSG00000027544	=	mmus_only
ENSMUSG00000026509 (known) ENSMUSG00000028465	=	mmus_only
ENSMUSG00000026510 (known) ENSMUSG00000055980	=	mmus_only
ENSMUSG00000026553 (known) ENSMUSG00000031139	=	mmus_only
ENSMUSG00000026556 (known) ENSMUSG00000029071	=	D
ENSMUSG00000026558 (known) ENSMUSG00000059923	=	mmus_only
ENSMUSG00000026576 (known) ENSMUSG00000033161	=	mmus_only
ENSMUSG00000026576 (known) ENSMUSG00000039062	=	mmus_only
ENSMUSG00000026585 (known) ENSMUSG00000027475	=	mmus_only
ENSMUSG00000026585 (known) ENSMUSG00000057738	=	mmus_only
ENSMUSG00000026602 (known) ENSMUSG00000031997	=	mmus_only
ENSMUSG00000026605 (known) ENSMUSG00000058835	=	mmus_only
ENSMUSG00000026610 (known) ENSMUSG00000026610	=	mmus_only
ENSMUSG00000026622 (known) ENSMUSG00000040385	=	mmus_only
ENSMUSG00000026637 (known) ENSMUSG00000042333	=	H
ENSMUSG00000026637 (known) ENSMUSG00000030339	=	mmus_only
ENSMUSG00000026679 (known) ENSMUSG00000070425	=	mmus_only
ENSMUSG00000026679 (known) ENSMUSG00000041710	=	mmus_only
ENSMUSG00000026679 (known) ENSMUSG00000032839	=	mmus_only
ENSMUSG00000026679 (known) ENSMUSG00000031834	=	mmus_only
ENSMUSG00000026679 (known) ENSMUSG00000041417	=	mmus_only
ENSMUSG00000026686 (known) ENSMUSG00000067336	=	mmus_only
ENSMUSG00000026700 (known) ENSMUSG00000026700	=	mmus_only
ENSMUSG00000026700 (known) ENSMUSG00000029075	=	H
ENSMUSG00000026701 (known) ENSMUSG00000030209	=	mmus_only
ENSMUSG00000026701 (known) ENSMUSG00000056220	=	mmus_only
ENSMUSG00000026712 (known) ENSMUSG00000031264	=	mmus_only
ENSMUSG00000026728 (known) ENSMUSG00000055980	=	mmus_only
ENSMUSG00000026728 (known) ENSMUSG00000029757	=	mmus_only
ENSMUSG00000026728 (known) ENSMUSG00000045038	=	mmus_only
ENSMUSG00000026728 (known) ENSMUSG00000039457	=	mmus_only
ENSMUSG00000026728 (known) ENSMUSG00000026728	=	H
ENSMUSG00000026737 (known) ENSMUSG00000026737	=	mmus_only
ENSMUSG00000026739 (known) ENSMUSG00000026739	=	HD
ENSMUSG00000026739 (known) ENSMUSG00000028796	=	D
ENSMUSG00000026739 (known) ENSMUSG00000029475	=	mmus_only
ENSMUSG00000026739 (known) ENSMUSG00000040669	=	HD
ENSMUSG00000026750 (known) ENSMUSG00000030751	=	HS
ENSMUSG00000026750 (known) ENSMUSG00000060073	=	mmus_only
ENSMUSG00000026751 (known) ENSMUSG00000037583	=	mmus_only
ENSMUSG00000026761 (known) ENSMUSG00000041859	=	H
ENSMUSG00000026761 (known) ENSMUSG00000029012	=	HS
ENSMUSG00000026761 (known) ENSMUSG00000031697	=	H
ENSMUSG00000026761 (known) ENSMUSG00000028587	=	S
ENSMUSG00000026778 (known) ENSMUSG00000041607	=	mmus_only
ENSMUSG00000026792 (known) ENSMUSG00000026875	=	mmus_only
ENSMUSG00000026797 (known) ENSMUSG00000030209	=	mmus_only
ENSMUSG00000026797 (known) ENSMUSG00000033981	=	mmus_only
ENSMUSG00000026810 (known) ENSMUSG00000060586	=	mmus_only
ENSMUSG00000026812 (known) ENSMUSG00000040385	=	mmus_only
ENSMUSG00000026821 (known) ENSMUSG00000057455	=	H
ENSMUSG00000026821 (known) ENSMUSG00000071216	=	mmus_only
ENSMUSG00000026825 (known) ENSMUSG00000027805	=	mmus_only
ENSMUSG00000026825 (known) ENSMUSG00000037062	=	mmus_only
ENSMUSG00000026825 (known) ENSMUSG00000030638	=	mmus_only
ENSMUSG00000026825 (known) ENSMUSG00000026959	=	mmus_only
ENSMUSG00000026825 (known) ENSMUSG00000030209	=	mmus_only
ENSMUSG00000026825 (known) ENSMUSG00000028488	=	mmus_only
ENSMUSG00000026836 (known) ENSMUSG00000029433	=	mmus_only
ENSMUSG00000026837 (known) ENSMUSG00000029286	=	mmus_only
ENSMUSG00000026842 (known) ENSMUSG00000040957	=	mmus_only
ENSMUSG00000026842 (known) ENSMUSG00000068335	=	mmus_only
ENSMUSG00000026842 (known) ENSMUSG00000026842	=	H
ENSMUSG00000026842 (known) ENSMUSG00000027200	=	mmus_only
ENSMUSG00000026842 (known) ENSMUSG00000038990	=	mmus_only
ENSMUSG00000026842 (known) ENSMUSG00000032475	=	mmus_only
ENSMUSG00000026864 (known) ENSMUSG00000045038	=	mmus_only
ENSMUSG00000026872 (known) ENSMUSG00000031681	=	H
ENSMUSG00000026875 (known) ENSMUSG00000047098	=	mmus_only
ENSMUSG00000026875 (known) ENSMUSG00000037922	=	mmus_only
ENSMUSG00000026875 (known) ENSMUSG00000054452	=	mmus_only
ENSMUSG00000026875 (known) ENSMUSG00000029075	=	mmus_only
ENSMUSG00000026875 (known) ENSMUSG00000064289	=	mmus_only
ENSMUSG00000026875 (known) ENSMUSG00000042524	=	mmus_only
ENSMUSG00000026875 (known) ENSMUSG00000042726	=	mmus_only
ENSMUSG00000026875 (known) ENSMUSG00000028965	=	mmus_only
ENSMUSG00000026875 (known) ENSMUSG00000063895	=	mmus_only
ENSMUSG00000026875 (known) ENSMUSG00000026924	=	mmus_only
ENSMUSG00000026875 (known) ENSMUSG00000057522	=	mmus_only
ENSMUSG00000026875 (known) ENSMUSG00000027597	=	mmus_only
ENSMUSG00000026875 (known) ENSMUSG00000034595	=	mmus_only
ENSMUSG00000026875 (known) ENSMUSG00000033739	=	mmus_only
ENSMUSG00000026875 (known) ENSMUSG00000032329	=	mmus_only
ENSMUSG00000026875 (known) ENSMUSG00000035469	=	mmus_only
ENSMUSG00000026875 (known) ENSMUSG00000027663	=	mmus_only
ENSMUSG00000026875 (known) ENSMUSG00000055799	=	mmus_only
ENSMUSG00000026875 (known) ENSMUSG00000035575	=	mmus_only
ENSMUSG00000026875 (known) ENSMUSG00000026942	=	H
ENSMUSG00000026875 (known) ENSMUSG00000071454	=	mmus_only
ENSMUSG00000026875 (known) ENSMUSG00000030909	=	mmus_only
ENSMUSG00000026875 (known) ENSMUSG00000036526	=	mmus_only
ENSMUSG00000026875 (known) ENSMUSG00000027854	=	mmus_only
ENSMUSG00000026875 (known) ENSMUSG00000030536	=	mmus_only
ENSMUSG00000026879 (known) ENSMUSG00000027030	=	mmus_only
ENSMUSG00000026879 (known) ENSMUSG00000030209	=	mmus_only
ENSMUSG00000026879 (known) ENSMUSG00000034330	=	mmus_only
ENSMUSG00000026888 (known) ENSMUSG00000031565	=	mmus_only
ENSMUSG00000026890 (known) ENSMUSG00000026890	=	mmus_only
ENSMUSG00000026923 (known) ENSMUSG00000055024	=	mmus_only
ENSMUSG00000026923 (known) ENSMUSG00000027598	=	mmus_only
ENSMUSG00000026923 (known) ENSMUSG00000039191	=	H
ENSMUSG00000026923 (known) ENSMUSG00000026923	=	mmus_only
ENSMUSG00000026923 (known) ENSMUSG00000029603	=	mmus_only
ENSMUSG00000026923 (known) ENSMUSG00000036766	=	mmus_only
ENSMUSG00000026926 (known) ENSMUSG00000067336	=	mmus_only
ENSMUSG00000026930 (known) ENSMUSG00000026930	=	HD
ENSMUSG00000026934 (known) ENSMUSG00000032318	=	mmus_only
ENSMUSG00000026942 (known) ENSMUSG00000030339	=	H
ENSMUSG00000026942 (known) ENSMUSG00000038421	=	mmus_only
ENSMUSG00000026942 (known) ENSMUSG00000030341	=	H
ENSMUSG00000026942 (known) ENSMUSG00000032000	=	H
ENSMUSG00000026942 (known) ENSMUSG00000031979	=	mmus_only
ENSMUSG00000026942 (known) ENSMUSG00000026942	=	H
ENSMUSG00000026942 (known) ENSMUSG00000028965	=	mmus_only
ENSMUSG00000026942 (known) ENSMUSG00000042333	=	H
ENSMUSG00000026942 (known) ENSMUSG00000035342	=	H
ENSMUSG00000026942 (known) ENSMUSG00000029075	=	mmus_only
ENSMUSG00000026942 (known) ENSMUSG00000057367	=	H
ENSMUSG00000026942 (known) ENSMUSG00000063550	=	mmus_only
ENSMUSG00000026942 (known) ENSMUSG00000064289	=	H
ENSMUSG00000026942 (known) ENSMUSG00000037905	=	mmus_only
ENSMUSG00000026942 (known) ENSMUSG00000030336	=	H
ENSMUSG00000026959 (known) ENSMUSG00000051615	=	mmus_only
ENSMUSG00000026959 (known) ENSMUSG00000032589	=	mmus_only
ENSMUSG00000026959 (known) ENSMUSG00000032202	=	mmus_only
ENSMUSG00000026959 (known) ENSMUSG00000035027	=	mmus_only
ENSMUSG00000026959 (known) ENSMUSG00000040407	=	mmus_only
ENSMUSG00000026959 (known) ENSMUSG00000072235	=	mmus_only
ENSMUSG00000026959 (known) ENSMUSG00000027540	=	mmus_only
ENSMUSG00000026959 (known) ENSMUSG00000059456	=	mmus_only
ENSMUSG00000026959 (known) ENSMUSG00000031309	=	mmus_only
ENSMUSG00000026959 (known) ENSMUSG00000052374	=	H
ENSMUSG00000026959 (known) ENSMUSG00000029580	=	mmus_only
ENSMUSG00000026959 (known) ENSMUSG00000040760	=	mmus_only
ENSMUSG00000026959 (known) ENSMUSG00000067284	=	mmus_only
ENSMUSG00000026959 (known) ENSMUSG00000027646	=	mmus_only
ENSMUSG00000026959 (known) ENSMUSG00000029516	=	mmus_only
ENSMUSG00000026959 (known) ENSMUSG00000027665	=	mmus_only
ENSMUSG00000026959 (known) ENSMUSG00000037541	=	mmus_only
ENSMUSG00000026959 (known) ENSMUSG00000031840	=	mmus_only
ENSMUSG00000026959 (known) ENSMUSG00000052572	=	mmus_only
ENSMUSG00000026959 (known) ENSMUSG00000043733	=	mmus_only
ENSMUSG00000026959 (known) ENSMUSG00000059923	=	mmus_only
ENSMUSG00000026959 (known) ENSMUSG00000052889	=	mmus_only
ENSMUSG00000026959 (known) ENSMUSG00000043909	=	mmus_only
ENSMUSG00000026959 (known) ENSMUSG00000031530	=	mmus_only
ENSMUSG00000026959 (known) ENSMUSG00000068699	=	mmus_only
ENSMUSG00000026959 (known) ENSMUSG00000046709	=	mmus_only
ENSMUSG00000026959 (known) ENSMUSG00000051391	=	mmus_only
ENSMUSG00000026959 (known) ENSMUSG00000078816	=	mmus_only
ENSMUSG00000026959 (known) ENSMUSG00000063358	=	mmus_only
ENSMUSG00000026959 (known) ENSMUSG00000030516	=	mmus_only
ENSMUSG00000026959 (known) ENSMUSG00000049583	=	mmus_only
ENSMUSG00000026959 (known) ENSMUSG00000032601	=	mmus_only
ENSMUSG00000026959 (known) ENSMUSG00000069441	=	mmus_only
ENSMUSG00000026959 (known) ENSMUSG00000056073	=	mmus_only
ENSMUSG00000026959 (known) ENSMUSG00000055980	=	mmus_only
ENSMUSG00000026959 (known) ENSMUSG00000034187	=	mmus_only
ENSMUSG00000026959 (known) ENSMUSG00000056220	=	mmus_only
ENSMUSG00000026959 (known) ENSMUSG00000026959	=	mmus_only
ENSMUSG00000026959 (known) ENSMUSG00000027296	=	mmus_only
ENSMUSG00000026959 (known) ENSMUSG00000047126	=	mmus_only
ENSMUSG00000026959 (known) ENSMUSG00000033161	=	mmus_only
ENSMUSG00000026959 (known) ENSMUSG00000059003	=	H
ENSMUSG00000026959 (known) ENSMUSG00000034336	=	mmus_only
ENSMUSG00000026959 (known) ENSMUSG00000028613	=	mmus_only
ENSMUSG00000026959 (known) ENSMUSG00000029361	=	mmus_only
ENSMUSG00000026959 (known) ENSMUSG00000030854	=	mmus_only
ENSMUSG00000026959 (known) ENSMUSG00000031078	=	mmus_only
ENSMUSG00000026959 (known) ENSMUSG00000029430	=	mmus_only
ENSMUSG00000026959 (known) ENSMUSG00000034593	=	mmus_only
ENSMUSG00000026959 (known) ENSMUSG00000031391	=	mmus_only
ENSMUSG00000026959 (known) ENSMUSG00000045038	=	mmus_only
ENSMUSG00000026959 (known) ENSMUSG00000047261	=	mmus_only
ENSMUSG00000026959 (known) ENSMUSG00000063065	=	mmus_only
ENSMUSG00000026959 (known) ENSMUSG00000030209	=	mmus_only
ENSMUSG00000026959 (known) ENSMUSG00000050530	=	mmus_only
ENSMUSG00000026959 (known) ENSMUSG00000028161	=	mmus_only
ENSMUSG00000026959 (known) ENSMUSG00000051177	=	mmus_only
ENSMUSG00000026959 (known) ENSMUSG00000030795	=	mmus_only
ENSMUSG00000026959 (known) ENSMUSG00000057897	=	mmus_only
ENSMUSG00000026959 (known) ENSMUSG00000027223	=	mmus_only
ENSMUSG00000026959 (known) ENSMUSG00000040907	=	mmus_only
ENSMUSG00000026966 (known) ENSMUSG00000026966	=	mmus_only
ENSMUSG00000026966 (known) ENSMUSG00000040033	=	mmus_only
ENSMUSG00000027004 (known) ENSMUSG00000027004	=	mmus_only
ENSMUSG00000027010 (known) ENSMUSG00000030209	=	mmus_only
ENSMUSG00000027030 (known) ENSMUSG00000035112	=	mmus_only
ENSMUSG00000027030 (known) ENSMUSG00000062372	=	mmus_only
ENSMUSG00000027030 (known) ENSMUSG00000053436	=	mmus_only
ENSMUSG00000027030 (known) ENSMUSG00000030209	=	mmus_only
ENSMUSG00000027030 (known) ENSMUSG00000027130	=	mmus_only
ENSMUSG00000027030 (known) ENSMUSG00000029657	=	mmus_only
ENSMUSG00000027104 (known) ENSMUSG00000053436	=	H
ENSMUSG00000027104 (known) ENSMUSG00000032033	=	mmus_only
ENSMUSG00000027104 (known) ENSMUSG00000053137	=	H
ENSMUSG00000027109 (known) ENSMUSG00000030592	=	mmus_only
ENSMUSG00000027109 (known) ENSMUSG00000027109	=	mmus_only
ENSMUSG00000027130 (known) ENSMUSG00000036737	=	mmus_only
ENSMUSG00000027162 (known) ENSMUSG00000031012	=	mmus_only
ENSMUSG00000027162 (known) ENSMUSG00000038388	=	mmus_only
ENSMUSG00000027162 (known) ENSMUSG00000042529	=	mmus_only
ENSMUSG00000027164 (known) ENSMUSG00000029528	=	mmus_only
ENSMUSG00000027164 (known) ENSMUSG00000042726	=	H
ENSMUSG00000027164 (known) ENSMUSG00000031392	=	H
ENSMUSG00000027164 (known) ENSMUSG00000071369	=	mmus_only
ENSMUSG00000027164 (known) ENSMUSG00000029771	=	mmus_only
ENSMUSG00000027164 (known) ENSMUSG00000066839	=	D
ENSMUSG00000027164 (known) ENSMUSG00000036027	=	mmus_only
ENSMUSG00000027164 (known) ENSMUSG00000047123	=	H
ENSMUSG00000027168 (known) ENSMUSG00000035158	=	mmus_only
ENSMUSG00000027168 (known) ENSMUSG00000029646	=	mmus_only
ENSMUSG00000027177 (known) ENSMUSG00000031077	=	mmus_only
ENSMUSG00000027184 (known) ENSMUSG00000041616	=	mmus_only
ENSMUSG00000027198 (known) ENSMUSG00000054008	=	mmus_only
ENSMUSG00000027204 (known) ENSMUSG00000030116	=	mmus_only
ENSMUSG00000027210 (known) ENSMUSG00000038203	=	mmus_only
ENSMUSG00000027210 (known) ENSMUSG00000029644	=	mmus_only
ENSMUSG00000027223 (known) ENSMUSG00000030209	=	mmus_only
ENSMUSG00000027223 (known) ENSMUSG00000028613	=	mmus_only
ENSMUSG00000027223 (known) ENSMUSG00000040249	=	mmus_only
ENSMUSG00000027223 (known) ENSMUSG00000046709	=	mmus_only
ENSMUSG00000027248 (known) ENSMUSG00000029994	=	mmus_only
ENSMUSG00000027257 (known) ENSMUSG00000028041	=	H
ENSMUSG00000027257 (known) ENSMUSG00000031555	=	H
ENSMUSG00000027257 (known) ENSMUSG00000027257	=	mmus_only
ENSMUSG00000027257 (known) ENSMUSG00000040276	=	mmus_only
ENSMUSG00000027273 (known) ENSMUSG00000031823	=	mmus_only
ENSMUSG00000027273 (known) ENSMUSG00000030209	=	mmus_only
ENSMUSG00000027273 (known) ENSMUSG00000051331	=	mmus_only
ENSMUSG00000027273 (known) ENSMUSG00000035798	=	H
ENSMUSG00000027273 (known) ENSMUSG00000027273	=	mmus_only
ENSMUSG00000027276 (known) ENSMUSG00000027878	=	mmus_only
ENSMUSG00000027276 (known) ENSMUSG00000030116	=	mmus_only
ENSMUSG00000027276 (known) ENSMUSG00000060572	=	mmus_only
ENSMUSG00000027287 (known) ENSMUSG00000050732	=	S
ENSMUSG00000027288 (known) ENSMUSG00000059923	=	mmus_only
ENSMUSG00000027303 (known) ENSMUSG00000059923	=	mmus_only
ENSMUSG00000027303 (known) ENSMUSG00000027303	=	H
ENSMUSG00000027303 (known) ENSMUSG00000052889	=	mmus_only
ENSMUSG00000027323 (known) ENSMUSG00000030346	=	H
ENSMUSG00000027323 (known) ENSMUSG00000030528	=	H
ENSMUSG00000027323 (known) ENSMUSG00000041147	=	H
ENSMUSG00000027323 (known) ENSMUSG00000033752	=	mmus_only
ENSMUSG00000027331 (known) ENSMUSG00000045176	=	mmus_only
ENSMUSG00000027342 (known) ENSMUSG00000040385	=	mmus_only
ENSMUSG00000027344 (known) ENSMUSG00000050089	=	mmus_only
ENSMUSG00000027358 (known) ENSMUSG00000030732	=	mmus_only
ENSMUSG00000027358 (known) ENSMUSG00000036169	=	mmus_only
ENSMUSG00000027363 (known) ENSMUSG00000042351	=	mmus_only
ENSMUSG00000027365 (known) ENSMUSG00000027365	=	mmus_only
ENSMUSG00000027378 (known) ENSMUSG00000031955	=	mmus_only
ENSMUSG00000027381 (known) ENSMUSG00000074147	=	H
ENSMUSG00000027381 (known) ENSMUSG00000034467	=	mmus_only
ENSMUSG00000027381 (known) ENSMUSG00000038612	=	H
ENSMUSG00000027381 (known) ENSMUSG00000057329	=	H
ENSMUSG00000027395 (known) ENSMUSG00000029580	=	H
ENSMUSG00000027406 (known) ENSMUSG00000032279	=	CHS
ENSMUSG00000027423 (known) ENSMUSG00000029684	=	mmus_only
ENSMUSG00000027455 (known) ENSMUSG00000028452	=	S
ENSMUSG00000027478 (known) ENSMUSG00000031715	=	mmus_only
ENSMUSG00000027478 (known) ENSMUSG00000039231	=	mmus_only
ENSMUSG00000027478 (known) ENSMUSG00000028800	=	mmus_only
ENSMUSG00000027479 (known) ENSMUSG00000031865	=	mmus_only
ENSMUSG00000027488 (known) ENSMUSG00000029361	=	mmus_only
ENSMUSG00000027488 (known) ENSMUSG00000045103	=	H
ENSMUSG00000027490 (known) ENSMUSG00000070520	=	mmus_only
ENSMUSG00000027490 (known) ENSMUSG00000033585	=	mmus_only
ENSMUSG00000027490 (known) ENSMUSG00000059552	=	H
ENSMUSG00000027506 (known) ENSMUSG00000027506	=	H
ENSMUSG00000027508 (known) ENSMUSG00000032312	=	mmus_only
ENSMUSG00000027514 (known) ENSMUSG00000027514	=	mmus_only
ENSMUSG00000027523 (known) ENSMUSG00000030209	=	mmus_only
ENSMUSG00000027523 (known) ENSMUSG00000031823	=	mmus_only
ENSMUSG00000027523 (known) ENSMUSG00000045730	=	mmus_only
ENSMUSG00000027533 (known) ENSMUSG00000030209	=	mmus_only
ENSMUSG00000027540 (known) ENSMUSG00000030209	=	mmus_only
ENSMUSG00000027544 (known) ENSMUSG00000032249	=	mmus_only
ENSMUSG00000027544 (known) ENSMUSG00000029771	=	mmus_only
ENSMUSG00000027544 (known) ENSMUSG00000030722	=	mmus_only
ENSMUSG00000027550 (known) ENSMUSG00000052684	=	mmus_only
ENSMUSG00000027559 (known) ENSMUSG00000029286	=	mmus_only
ENSMUSG00000027560 (known) ENSMUSG00000030110	=	mmus_only
ENSMUSG00000027566 (known) ENSMUSG00000030751	=	HS
ENSMUSG00000027566 (known) ENSMUSG00000060073	=	HS
ENSMUSG00000027598 (known) ENSMUSG00000052684	=	mmus_only
ENSMUSG00000027598 (known) ENSMUSG00000027598	=	S
ENSMUSG00000027598 (known) ENSMUSG00000052837	=	mmus_only
ENSMUSG00000027641 (known) ENSMUSG00000034701	=	mmus_only
ENSMUSG00000027642 (known) ENSMUSG00000055980	=	mmus_only
ENSMUSG00000027646 (known) ENSMUSG00000032504	=	mmus_only
ENSMUSG00000027646 (known) ENSMUSG00000045038	=	mmus_only
ENSMUSG00000027646 (known) ENSMUSG00000059456	=	mmus_only
ENSMUSG00000027646 (known) ENSMUSG00000028664	=	mmus_only
ENSMUSG00000027646 (known) ENSMUSG00000042626	=	H
ENSMUSG00000027646 (known) ENSMUSG00000027646	=	H
ENSMUSG00000027646 (known) ENSMUSG00000028041	=	mmus_only
ENSMUSG00000027646 (known) ENSMUSG00000060534	=	mmus_only
ENSMUSG00000027646 (known) ENSMUSG00000030209	=	mmus_only
ENSMUSG00000027646 (known) ENSMUSG00000031217	=	mmus_only
ENSMUSG00000027646 (known) ENSMUSG00000031955	=	H
ENSMUSG00000027646 (known) ENSMUSG00000029528	=	mmus_only
ENSMUSG00000027646 (known) ENSMUSG00000054555	=	mmus_only
ENSMUSG00000027646 (known) ENSMUSG00000028790	=	H
ENSMUSG00000027665 (known) ENSMUSG00000029466	=	mmus_only
ENSMUSG00000027665 (known) ENSMUSG00000030209	=	mmus_only
ENSMUSG00000027665 (known) ENSMUSG00000041417	=	H
ENSMUSG00000027665 (known) ENSMUSG00000028698	=	mmus_only
ENSMUSG00000027665 (known) ENSMUSG00000029613	=	mmus_only
ENSMUSG00000027668 (known) ENSMUSG00000027668	=	mmus_only
ENSMUSG00000027668 (known) ENSMUSG00000029020	=	mmus_only
ENSMUSG00000027669 (known) ENSMUSG00000030209	=	mmus_only
ENSMUSG00000027712 (known) ENSMUSG00000043501	=	mmus_only
ENSMUSG00000027720 (known) ENSMUSG00000031304	=	H
ENSMUSG00000027784 (known) ENSMUSG00000028284	=	mmus_only
ENSMUSG00000027796 (known) ENSMUSG00000037573	=	mmus_only
ENSMUSG00000027799 (known) ENSMUSG00000067336	=	mmus_only
ENSMUSG00000027803 (known) ENSMUSG00000053110	=	mmus_only
ENSMUSG00000027803 (known) ENSMUSG00000039153	=	mmus_only
ENSMUSG00000027803 (known) ENSMUSG00000027803	=	mmus_only
ENSMUSG00000027805 (known) ENSMUSG00000030403	=	mmus_only
ENSMUSG00000027834 (known) ENSMUSG00000027834	=	mmus_only
ENSMUSG00000027852 (known) ENSMUSG00000071216	=	mmus_only
ENSMUSG00000027852 (known) ENSMUSG00000041354	=	CD
ENSMUSG00000027859 (known) ENSMUSG00000027859	=	H
ENSMUSG00000027859 (known) ENSMUSG00000066513	=	mmus_only
ENSMUSG00000027859 (known) ENSMUSG00000066515	=	mmus_only
ENSMUSG00000027860 (known) ENSMUSG00000029071	=	D
ENSMUSG00000027878 (known) ENSMUSG00000040856	=	mmus_only
ENSMUSG00000027878 (known) ENSMUSG00000031392	=	mmus_only
ENSMUSG00000027882 (known) ENSMUSG00000029053	=	mmus_only
ENSMUSG00000027919 (known) ENSMUSG00000044649	=	mmus_only
ENSMUSG00000027919 (known) ENSMUSG00000068890	=	mmus_only
ENSMUSG00000027944 (known) ENSMUSG00000034330	=	mmus_only
ENSMUSG00000027963 (known) ENSMUSG00000027963	=	mmus_only
ENSMUSG00000027973 (known) ENSMUSG00000052430	=	mmus_only
ENSMUSG00000027996 (known) ENSMUSG00000036856	=	mmus_only
ENSMUSG00000028018 (known) ENSMUSG00000062963	=	mmus_only
ENSMUSG00000028023 (known) ENSMUSG00000050295	=	H
ENSMUSG00000028024 (known) ENSMUSG00000039062	=	mmus_only
ENSMUSG00000028041 (known) ENSMUSG00000028488	=	H
ENSMUSG00000028041 (known) ENSMUSG00000053617	=	mmus_only
ENSMUSG00000028042 (known) ENSMUSG00000034330	=	mmus_only
ENSMUSG00000028048 (known) ENSMUSG00000029426	=	mmus_only
ENSMUSG00000028059 (known) ENSMUSG00000032827	=	mmus_only
ENSMUSG00000028059 (known) ENSMUSG00000038976	=	mmus_only
ENSMUSG00000028062 (known) ENSMUSG00000059039	=	D
ENSMUSG00000028063 (known) ENSMUSG00000045038	=	mmus_only
ENSMUSG00000028076 (known) ENSMUSG00000060802	=	H
ENSMUSG00000028086 (known) ENSMUSG00000052684	=	H
ENSMUSG00000028098 (known) ENSMUSG00000079478	=	mmus_only
ENSMUSG00000028101 (known) ENSMUSG00000029275	=	mmus_only
ENSMUSG00000028101 (known) ENSMUSG00000035158	=	mmus_only
ENSMUSG00000028116 (known) ENSMUSG00000052374	=	mmus_only
ENSMUSG00000028116 (known) ENSMUSG00000028161	=	mmus_only
ENSMUSG00000028116 (known) ENSMUSG00000045038	=	mmus_only
ENSMUSG00000028127 (known) ENSMUSG00000055782	=	H
ENSMUSG00000028141 (known) ENSMUSG00000031493	=	mmus_only
ENSMUSG00000028156 (known) ENSMUSG00000031490	=	HD
ENSMUSG00000028156 (known) ENSMUSG00000028708	=	HD
ENSMUSG00000028156 (known) ENSMUSG00000045983	=	HS
ENSMUSG00000028158 (known) ENSMUSG00000054808	=	mmus_only
ENSMUSG00000028161 (known) ENSMUSG00000049173	=	mmus_only
ENSMUSG00000028161 (known) ENSMUSG00000030209	=	mmus_only
ENSMUSG00000028161 (known) ENSMUSG00000068697	=	mmus_only
ENSMUSG00000028163 (known) ENSMUSG00000035356	=	mmus_only
ENSMUSG00000028163 (known) ENSMUSG00000028800	=	mmus_only
ENSMUSG00000028163 (known) ENSMUSG00000028163	=	H
ENSMUSG00000028163 (known) ENSMUSG00000031834	=	mmus_only
ENSMUSG00000028163 (known) ENSMUSG00000059866	=	mmus_only
ENSMUSG00000028211 (known) ENSMUSG00000059552	=	mmus_only
ENSMUSG00000028211 (known) ENSMUSG00000061436	=	mmus_only
ENSMUSG00000028217 (known) ENSMUSG00000029994	=	mmus_only
ENSMUSG00000028223 (known) ENSMUSG00000045038	=	mmus_only
ENSMUSG00000028249 (known) ENSMUSG00000031217	=	mmus_only
ENSMUSG00000028266 (known) ENSMUSG00000028530	=	mmus_only
ENSMUSG00000028266 (known) ENSMUSG00000043733	=	mmus_only
ENSMUSG00000028266 (known) ENSMUSG00000053113	=	mmus_only
ENSMUSG00000028273 (known) ENSMUSG00000045038	=	mmus_only
ENSMUSG00000028284 (known) ENSMUSG00000061130	=	mmus_only
ENSMUSG00000028289 (known) ENSMUSG00000068036	=	H
ENSMUSG00000028312 (known) ENSMUSG00000028868	=	mmus_only
ENSMUSG00000028328 (known) ENSMUSG00000045038	=	mmus_only
ENSMUSG00000028343 (known) ENSMUSG00000030102	=	H
ENSMUSG00000028344 (known) ENSMUSG00000029071	=	mmus_only
ENSMUSG00000028393 (known) ENSMUSG00000028393	=	HDS
ENSMUSG00000028402 (known) ENSMUSG00000038235	=	mmus_only
ENSMUSG00000028416 (known) ENSMUSG00000057329	=	H
ENSMUSG00000028452 (known) ENSMUSG00000039062	=	mmus_only
ENSMUSG00000028452 (known) ENSMUSG00000028452	=	HS
ENSMUSG00000028452 (known) ENSMUSG00000028960	=	S
ENSMUSG00000028464 (known) ENSMUSG00000035585	=	mmus_only
ENSMUSG00000028464 (known) ENSMUSG00000052684	=	mmus_only
ENSMUSG00000028465 (known) ENSMUSG00000028465	=	HS
ENSMUSG00000028465 (known) ENSMUSG00000034902	=	mmus_only
ENSMUSG00000028470 (known) ENSMUSG00000030592	=	mmus_only
ENSMUSG00000028488 (known) ENSMUSG00000037217	=	mmus_only
ENSMUSG00000028488 (known) ENSMUSG00000028488	=	H
ENSMUSG00000028488 (known) ENSMUSG00000031555	=	H
ENSMUSG00000028494 (known) ENSMUSG00000032540	=	mmus_only
ENSMUSG00000028518 (known) ENSMUSG00000059552	=	mmus_only
ENSMUSG00000028519 (known) ENSMUSG00000031996	=	mmus_only
ENSMUSG00000028519 (known) ENSMUSG00000040249	=	mmus_only
ENSMUSG00000028519 (known) ENSMUSG00000032193	=	mmus_only
ENSMUSG00000028519 (known) ENSMUSG00000036840	=	mmus_only
ENSMUSG00000028519 (known) ENSMUSG00000028613	=	mmus_only
ENSMUSG00000028519 (known) ENSMUSG00000037892	=	mmus_only
ENSMUSG00000028530 (known) ENSMUSG00000042258	=	mmus_only
ENSMUSG00000028530 (known) ENSMUSG00000036893	=	mmus_only
ENSMUSG00000028530 (known) ENSMUSG00000055980	=	mmus_only
ENSMUSG00000028540 (known) ENSMUSG00000078789	=	DS
ENSMUSG00000028557 (known) ENSMUSG00000032216	=	H
ENSMUSG00000028587 (known) ENSMUSG00000029730	=	mmus_only
ENSMUSG00000028587 (known) ENSMUSG00000029283	=	mmus_only
ENSMUSG00000028587 (known) ENSMUSG00000029012	=	HS
ENSMUSG00000028613 (known) ENSMUSG00000030209	=	mmus_only
ENSMUSG00000028613 (known) ENSMUSG00000059003	=	mmus_only
ENSMUSG00000028613 (known) ENSMUSG00000029146	=	mmus_only
ENSMUSG00000028639 (known) ENSMUSG00000055980	=	mmus_only
ENSMUSG00000028645 (known) ENSMUSG00000030341	=	mmus_only
ENSMUSG00000028647 (known) ENSMUSG00000056220	=	mmus_only
ENSMUSG00000028649 (known) ENSMUSG00000040940	=	mmus_only
ENSMUSG00000028654 (known) ENSMUSG00000059436	=	D
ENSMUSG00000028656 (known) ENSMUSG00000034330	=	mmus_only
ENSMUSG00000028656 (known) ENSMUSG00000031139	=	mmus_only
ENSMUSG00000028664 (known) ENSMUSG00000059923	=	mmus_only
ENSMUSG00000028664 (known) ENSMUSG00000068206	=	mmus_only
ENSMUSG00000028664 (known) ENSMUSG00000029528	=	mmus_only
ENSMUSG00000028664 (known) ENSMUSG00000048915	=	mmus_only
ENSMUSG00000028664 (known) ENSMUSG00000034813	=	mmus_only
ENSMUSG00000028664 (known) ENSMUSG00000028664	=	H
ENSMUSG00000028664 (known) ENSMUSG00000068036	=	H
ENSMUSG00000028691 (known) ENSMUSG00000030209	=	mmus_only
ENSMUSG00000028693 (known) ENSMUSG00000058773	=	mmus_only
ENSMUSG00000028693 (known) ENSMUSG00000036181	=	mmus_only
ENSMUSG00000028693 (known) ENSMUSG00000051627	=	mmus_only
ENSMUSG00000028693 (known) ENSMUSG00000052565	=	mmus_only
ENSMUSG00000028698 (known) ENSMUSG00000032462	=	D
ENSMUSG00000028708 (known) ENSMUSG00000035027	=	mmus_only
ENSMUSG00000028708 (known) ENSMUSG00000053436	=	H
ENSMUSG00000028708 (known) ENSMUSG00000045983	=	H
ENSMUSG00000028708 (known) ENSMUSG00000063358	=	mmus_only
ENSMUSG00000028717 (known) ENSMUSG00000031162	=	mmus_only
ENSMUSG00000028745 (known) ENSMUSG00000030209	=	mmus_only
ENSMUSG00000028745 (known) ENSMUSG00000045038	=	mmus_only
ENSMUSG00000028755 (known) ENSMUSG00000028755	=	CHDS
ENSMUSG00000028758 (known) ENSMUSG00000060882	=	mmus_only
ENSMUSG00000028763 (known) ENSMUSG00000029675	=	mmus_only
ENSMUSG00000028771 (known) ENSMUSG00000042626	=	mmus_only
ENSMUSG00000028790 (known) ENSMUSG00000032475	=	mmus_only
ENSMUSG00000028790 (known) ENSMUSG00000052429	=	mmus_only
ENSMUSG00000028790 (known) ENSMUSG00000059923	=	H
ENSMUSG00000028790 (known) ENSMUSG00000028790	=	D
ENSMUSG00000028796 (known) ENSMUSG00000036822	=	mmus_only
ENSMUSG00000028796 (known) ENSMUSG00000034330	=	mmus_only
ENSMUSG00000028800 (known) ENSMUSG00000039852	=	mmus_only
ENSMUSG00000028800 (known) ENSMUSG00000040385	=	mmus_only
ENSMUSG00000028800 (known) ENSMUSG00000035011	=	mmus_only
ENSMUSG00000028800 (known) ENSMUSG00000031609	=	mmus_only
ENSMUSG00000028800 (known) ENSMUSG00000029687	=	D
ENSMUSG00000028800 (known) ENSMUSG00000039231	=	mmus_only
ENSMUSG00000028837 (known) ENSMUSG00000060073	=	S
ENSMUSG00000028837 (known) ENSMUSG00000030751	=	HS
ENSMUSG00000028847 (known) ENSMUSG00000040236	=	CS
ENSMUSG00000028847 (known) ENSMUSG00000079317	=	CS
ENSMUSG00000028847 (known) ENSMUSG00000028847	=	S
ENSMUSG00000028854 (known) ENSMUSG00000030341	=	mmus_only
ENSMUSG00000028860 (known) ENSMUSG00000032202	=	mmus_only
ENSMUSG00000028862 (known) ENSMUSG00000071369	=	H
ENSMUSG00000028868 (known) ENSMUSG00000057531	=	mmus_only
ENSMUSG00000028868 (known) ENSMUSG00000038708	=	mmus_only
ENSMUSG00000028868 (known) ENSMUSG00000058835	=	mmus_only
ENSMUSG00000028868 (known) ENSMUSG00000038039	=	mmus_only
ENSMUSG00000028868 (known) ENSMUSG00000030588	=	mmus_only
ENSMUSG00000028868 (known) ENSMUSG00000033940	=	mmus_only
ENSMUSG00000028868 (known) ENSMUSG00000038241	=	mmus_only
ENSMUSG00000028868 (known) ENSMUSG00000031242	=	mmus_only
ENSMUSG00000028874 (known) ENSMUSG00000058818	=	mmus_only
ENSMUSG00000028874 (known) ENSMUSG00000032562	=	mmus_only
ENSMUSG00000028879 (known) ENSMUSG00000040033	=	mmus_only
ENSMUSG00000028884 (known) ENSMUSG00000040627	=	mmus_only
ENSMUSG00000028886 (known) ENSMUSG00000040841	=	C
ENSMUSG00000028886 (known) ENSMUSG00000055639	=	D
ENSMUSG00000028886 (known) ENSMUSG00000051367	=	D
ENSMUSG00000028901 (known) ENSMUSG00000038705	=	mmus_only
ENSMUSG00000028965 (known) ENSMUSG00000035678	=	H
ENSMUSG00000028967 (known) ENSMUSG00000034330	=	mmus_only
ENSMUSG00000028967 (known) ENSMUSG00000059923	=	mmus_only
ENSMUSG00000028969 (known) ENSMUSG00000048895	=	H
ENSMUSG00000028969 (known) ENSMUSG00000038990	=	D
ENSMUSG00000028969 (known) ENSMUSG00000040957	=	D
ENSMUSG00000028974 (known) ENSMUSG00000029027	=	HD
ENSMUSG00000028978 (known) ENSMUSG00000041313	=	mmus_only
ENSMUSG00000028978 (known) ENSMUSG00000045038	=	mmus_only
ENSMUSG00000029007 (known) ENSMUSG00000049115	=	mmus_only
ENSMUSG00000029007 (known) ENSMUSG00000030341	=	mmus_only
ENSMUSG00000029012 (known) ENSMUSG00000029730	=	mmus_only
ENSMUSG00000029012 (known) ENSMUSG00000040044	=	H
ENSMUSG00000029012 (known) ENSMUSG00000041859	=	H
ENSMUSG00000029012 (known) ENSMUSG00000029012	=	HS
ENSMUSG00000029012 (known) ENSMUSG00000031697	=	H
ENSMUSG00000029020 (known) ENSMUSG00000029020	=	mmus_only
ENSMUSG00000029026 (known) ENSMUSG00000059552	=	mmus_only
ENSMUSG00000029030 (known) ENSMUSG00000029030	=	mmus_only
ENSMUSG00000029053 (known) ENSMUSG00000053436	=	mmus_only
ENSMUSG00000029053 (known) ENSMUSG00000038780	=	mmus_only
ENSMUSG00000029064 (known) ENSMUSG00000030209	=	mmus_only
ENSMUSG00000029071 (known) ENSMUSG00000031660	=	mmus_only
ENSMUSG00000029071 (known) ENSMUSG00000031661	=	D
ENSMUSG00000029071 (known) ENSMUSG00000032402	=	mmus_only
ENSMUSG00000029104 (known) ENSMUSG00000030638	=	H
ENSMUSG00000029104 (known) ENSMUSG00000037062	=	mmus_only
ENSMUSG00000029106 (known) ENSMUSG00000029657	=	mmus_only
ENSMUSG00000029121 (known) ENSMUSG00000029121	=	mmus_only
ENSMUSG00000029146 (known) ENSMUSG00000040249	=	mmus_only
ENSMUSG00000029146 (known) ENSMUSG00000032193	=	mmus_only
ENSMUSG00000029147 (known) ENSMUSG00000031264	=	mmus_only
ENSMUSG00000029148 (known) ENSMUSG00000029148	=	mmus_only
ENSMUSG00000029148 (known) ENSMUSG00000048416	=	mmus_only
ENSMUSG00000029156 (known) ENSMUSG00000029156	=	mmus_only
ENSMUSG00000029156 (known) ENSMUSG00000045103	=	mmus_only
ENSMUSG00000029156 (known) ENSMUSG00000035296	=	mmus_only
ENSMUSG00000029162 (known) ENSMUSG00000062825	=	mmus_only
ENSMUSG00000029167 (known) ENSMUSG00000044167	=	mmus_only
ENSMUSG00000029191 (known) ENSMUSG00000029363	=	HS
ENSMUSG00000029191 (known) ENSMUSG00000033970	=	CHS
ENSMUSG00000029231 (known) ENSMUSG00000030733	=	mmus_only
ENSMUSG00000029238 (known) ENSMUSG00000055116	=	H
ENSMUSG00000029245 (known) ENSMUSG00000048915	=	H
ENSMUSG00000029272 (known) ENSMUSG00000029272	=	mmus_only
ENSMUSG00000029272 (known) ENSMUSG00000067336	=	mmus_only
ENSMUSG00000029275 (known) ENSMUSG00000046876	=	H
ENSMUSG00000029283 (known) ENSMUSG00000029730	=	mmus_only
ENSMUSG00000029283 (known) ENSMUSG00000031697	=	H
ENSMUSG00000029286 (known) ENSMUSG00000046718	=	mmus_only
ENSMUSG00000029286 (known) ENSMUSG00000032554	=	mmus_only
ENSMUSG00000029286 (known) ENSMUSG00000047423	=	mmus_only
ENSMUSG00000029286 (known) ENSMUSG00000037072	=	mmus_only
ENSMUSG00000029286 (known) ENSMUSG00000031375	=	mmus_only
ENSMUSG00000029286 (known) ENSMUSG00000031532	=	mmus_only
ENSMUSG00000029286 (known) ENSMUSG00000030116	=	mmus_only
ENSMUSG00000029286 (known) ENSMUSG00000032231	=	mmus_only
ENSMUSG00000029299 (known) ENSMUSG00000053964	=	mmus_only
ENSMUSG00000029299 (known) ENSMUSG00000061959	=	mmus_only
ENSMUSG00000029299 (known) ENSMUSG00000029994	=	mmus_only
ENSMUSG00000029299 (known) ENSMUSG00000043501	=	mmus_only
ENSMUSG00000029299 (known) ENSMUSG00000052397	=	mmus_only
ENSMUSG00000029299 (known) ENSMUSG00000056201	=	mmus_only
ENSMUSG00000029328 (known) ENSMUSG00000045038	=	mmus_only
ENSMUSG00000029361 (known) ENSMUSG00000030209	=	mmus_only
ENSMUSG00000029368 (known) ENSMUSG00000031972	=	mmus_only
ENSMUSG00000029385 (known) ENSMUSG00000059552	=	mmus_only
ENSMUSG00000029385 (known) ENSMUSG00000044303	=	mmus_only
ENSMUSG00000029388 (known) ENSMUSG00000033717	=	mmus_only
ENSMUSG00000029388 (known) ENSMUSG00000045318	=	mmus_only
ENSMUSG00000029388 (known) ENSMUSG00000058620	=	mmus_only
ENSMUSG00000029430 (known) ENSMUSG00000032892	=	S
ENSMUSG00000029430 (known) ENSMUSG00000055980	=	mmus_only
ENSMUSG00000029430 (known) ENSMUSG00000042590	=	mmus_only
ENSMUSG00000029430 (known) ENSMUSG00000030209	=	mmus_only
ENSMUSG00000029433 (known) ENSMUSG00000046432	=	H
ENSMUSG00000029454 (known) ENSMUSG00000059552	=	H
ENSMUSG00000029462 (known) ENSMUSG00000031696	=	DS
ENSMUSG00000029465 (known) ENSMUSG00000030209	=	mmus_only
ENSMUSG00000029475 (known) ENSMUSG00000036309	=	mmus_only
ENSMUSG00000029475 (known) ENSMUSG00000074698	=	mmus_only
ENSMUSG00000029475 (known) ENSMUSG00000040363	=	mmus_only
ENSMUSG00000029475 (known) ENSMUSG00000037373	=	mmus_only
ENSMUSG00000029475 (known) ENSMUSG00000036940	=	mmus_only
ENSMUSG00000029478 (known) ENSMUSG00000063972	=	mmus_only
ENSMUSG00000029502 (known) ENSMUSG00000041417	=	mmus_only
ENSMUSG00000029516 (known) ENSMUSG00000030209	=	mmus_only
ENSMUSG00000029528 (known) ENSMUSG00000032312	=	mmus_only
ENSMUSG00000029528 (known) ENSMUSG00000063358	=	mmus_only
ENSMUSG00000029561 (known) ENSMUSG00000038780	=	mmus_only
ENSMUSG00000029580 (known) ENSMUSG00000045038	=	mmus_only
ENSMUSG00000029580 (known) ENSMUSG00000029994	=	mmus_only
ENSMUSG00000029580 (known) ENSMUSG00000036718	=	mmus_only
ENSMUSG00000029580 (known) ENSMUSG00000030209	=	mmus_only
ENSMUSG00000029580 (known) ENSMUSG00000049493	=	S
ENSMUSG00000029591 (known) ENSMUSG00000055980	=	mmus_only
ENSMUSG00000029608 (known) ENSMUSG00000032202	=	mmus_only
ENSMUSG00000029608 (known) ENSMUSG00000031840	=	mmus_only
ENSMUSG00000029616 (known) ENSMUSG00000032462	=	mmus_only
ENSMUSG00000029632 (known) ENSMUSG00000045038	=	mmus_only
ENSMUSG00000029644 (known) ENSMUSG00000057522	=	mmus_only
ENSMUSG00000029657 (known) ENSMUSG00000062070	=	mmus_only
ENSMUSG00000029657 (known) ENSMUSG00000056201	=	mmus_only
ENSMUSG00000029657 (known) ENSMUSG00000072235	=	mmus_only
ENSMUSG00000029661 (known) ENSMUSG00000032402	=	mmus_only
ENSMUSG00000029674 (known) ENSMUSG00000042121	=	H
ENSMUSG00000029675 (known) ENSMUSG00000064080	=	mmus_only
ENSMUSG00000029676 (known) ENSMUSG00000038000	=	H
ENSMUSG00000029684 (known) ENSMUSG00000041890	=	mmus_only
ENSMUSG00000029684 (known) ENSMUSG00000058835	=	H
ENSMUSG00000029684 (known) ENSMUSG00000031972	=	mmus_only
ENSMUSG00000029687 (known) ENSMUSG00000030619	=	HD
ENSMUSG00000029705 (known) ENSMUSG00000040940	=	mmus_only
ENSMUSG00000029713 (known) ENSMUSG00000030209	=	mmus_only
ENSMUSG00000029730 (known) ENSMUSG00000029730	=	HS
ENSMUSG00000029730 (known) ENSMUSG00000041859	=	HS
ENSMUSG00000029730 (known) ENSMUSG00000040044	=	H
ENSMUSG00000029735 (known) ENSMUSG00000029735	=	S
ENSMUSG00000029757 (known) ENSMUSG00000063065	=	mmus_only
ENSMUSG00000029757 (known) ENSMUSG00000063358	=	mmus_only
ENSMUSG00000029767 (known) ENSMUSG00000040061	=	mmus_only
ENSMUSG00000029771 (known) ENSMUSG00000032508	=	mmus_only
ENSMUSG00000029816 (known) ENSMUSG00000056220	=	mmus_only
ENSMUSG00000029817 (known) ENSMUSG00000029817	=	D
ENSMUSG00000029823 (known) ENSMUSG00000030592	=	mmus_only
ENSMUSG00000029833 (known) ENSMUSG00000031870	=	mmus_only
ENSMUSG00000029833 (known) ENSMUSG00000037992	=	mmus_only
ENSMUSG00000029838 (known) ENSMUSG00000030592	=	mmus_only
ENSMUSG00000029994 (known) ENSMUSG00000031972	=	mmus_only
ENSMUSG00000029994 (known) ENSMUSG00000062825	=	mmus_only
ENSMUSG00000030007 (known) ENSMUSG00000030007	=	mmus_only
ENSMUSG00000030007 (known) ENSMUSG00000079478	=	mmus_only
ENSMUSG00000030034 (known) ENSMUSG00000032239	=	mmus_only
ENSMUSG00000030035 (known) ENSMUSG00000032216	=	mmus_only
ENSMUSG00000030035 (known) ENSMUSG00000053110	=	mmus_only
ENSMUSG00000030084 (known) ENSMUSG00000053646	=	mmus_only
ENSMUSG00000030093 (known) ENSMUSG00000031169	=	mmus_only
ENSMUSG00000030110 (known) ENSMUSG00000035711	=	mmus_only
ENSMUSG00000030110 (known) ENSMUSG00000068335	=	mmus_only
ENSMUSG00000030110 (known) ENSMUSG00000040631	=	mmus_only
ENSMUSG00000030116 (known) ENSMUSG00000057751	=	mmus_only
ENSMUSG00000030116 (known) ENSMUSG00000040681	=	mmus_only
ENSMUSG00000030123 (known) ENSMUSG00000063531	=	mmus_only
ENSMUSG00000030149 (known) ENSMUSG00000078452	=	mmus_only
ENSMUSG00000030170 (known) ENSMUSG00000031169	=	mmus_only
ENSMUSG00000030172 (known) ENSMUSG00000032549	=	mmus_only
ENSMUSG00000030172 (known) ENSMUSG00000030704	=	mmus_only
ENSMUSG00000030209 (known) ENSMUSG00000031425	=	mmus_only
ENSMUSG00000030209 (known) ENSMUSG00000046709	=	mmus_only
ENSMUSG00000030209 (known) ENSMUSG00000060680	=	mmus_only
ENSMUSG00000030209 (known) ENSMUSG00000052889	=	mmus_only
ENSMUSG00000030209 (known) ENSMUSG00000052459	=	mmus_only
ENSMUSG00000030209 (known) ENSMUSG00000067242	=	mmus_only
ENSMUSG00000030209 (known) ENSMUSG00000051391	=	mmus_only
ENSMUSG00000030209 (known) ENSMUSG00000041237	=	mmus_only
ENSMUSG00000030209 (known) ENSMUSG00000052374	=	mmus_only
ENSMUSG00000030209 (known) ENSMUSG00000076439	=	mmus_only
ENSMUSG00000030209 (known) ENSMUSG00000052572	=	mmus_only
ENSMUSG00000030209 (known) ENSMUSG00000078816	=	mmus_only
ENSMUSG00000030209 (known) ENSMUSG00000043909	=	mmus_only
ENSMUSG00000030209 (known) ENSMUSG00000061859	=	mmus_only
ENSMUSG00000030209 (known) ENSMUSG00000037541	=	mmus_only
ENSMUSG00000030209 (known) ENSMUSG00000069441	=	mmus_only
ENSMUSG00000030209 (known) ENSMUSG00000050530	=	mmus_only
ENSMUSG00000030209 (known) ENSMUSG00000032202	=	mmus_only
ENSMUSG00000030209 (known) ENSMUSG00000053093	=	mmus_only
ENSMUSG00000030209 (known) ENSMUSG00000049583	=	mmus_only
ENSMUSG00000030209 (known) ENSMUSG00000040407	=	mmus_only
ENSMUSG00000030209 (known) ENSMUSG00000031309	=	mmus_only
ENSMUSG00000030209 (known) ENSMUSG00000067284	=	mmus_only
ENSMUSG00000030209 (known) ENSMUSG00000045038	=	mmus_only
ENSMUSG00000030209 (known) ENSMUSG00000057897	=	mmus_only
ENSMUSG00000030209 (known) ENSMUSG00000072235	=	mmus_only
ENSMUSG00000030209 (known) ENSMUSG00000043733	=	mmus_only
ENSMUSG00000030209 (known) ENSMUSG00000051615	=	mmus_only
ENSMUSG00000030209 (known) ENSMUSG00000034336	=	mmus_only
ENSMUSG00000030209 (known) ENSMUSG00000043716	=	mmus_only
ENSMUSG00000030209 (known) ENSMUSG00000063065	=	mmus_only
ENSMUSG00000030209 (known) ENSMUSG00000031633	=	mmus_only
ENSMUSG00000030209 (known) ENSMUSG00000030854	=	mmus_only
ENSMUSG00000030209 (known) ENSMUSG00000040907	=	mmus_only
ENSMUSG00000030209 (known) ENSMUSG00000051177	=	mmus_only
ENSMUSG00000030209 (known) ENSMUSG00000040760	=	mmus_only
ENSMUSG00000030209 (known) ENSMUSG00000051853	=	mmus_only
ENSMUSG00000030209 (known) ENSMUSG00000040537	=	mmus_only
ENSMUSG00000030209 (known) ENSMUSG00000030516	=	mmus_only
ENSMUSG00000030209 (known) ENSMUSG00000035027	=	mmus_only
ENSMUSG00000030209 (known) ENSMUSG00000068699	=	mmus_only
ENSMUSG00000030209 (known) ENSMUSG00000041607	=	mmus_only
ENSMUSG00000030209 (known) ENSMUSG00000047261	=	mmus_only
ENSMUSG00000030209 (known) ENSMUSG00000034868	=	mmus_only
ENSMUSG00000030209 (known) ENSMUSG00000047187	=	mmus_only
ENSMUSG00000030209 (known) ENSMUSG00000055980	=	mmus_only
ENSMUSG00000030209 (known) ENSMUSG00000034187	=	mmus_only
ENSMUSG00000030209 (known) ENSMUSG00000030246	=	mmus_only
ENSMUSG00000030209 (known) ENSMUSG00000047126	=	mmus_only
ENSMUSG00000030209 (known) ENSMUSG00000031840	=	mmus_only
ENSMUSG00000030209 (known) ENSMUSG00000056073	=	mmus_only
ENSMUSG00000030209 (known) ENSMUSG00000031391	=	mmus_only
ENSMUSG00000030209 (known) ENSMUSG00000031672	=	mmus_only
ENSMUSG00000030209 (known) ENSMUSG00000056220	=	mmus_only
ENSMUSG00000030209 (known) ENSMUSG00000054808	=	mmus_only
ENSMUSG00000030209 (known) ENSMUSG00000063358	=	mmus_only
ENSMUSG00000030209 (known) ENSMUSG00000079426	=	mmus_only
ENSMUSG00000030209 (known) ENSMUSG00000052373	=	mmus_only
ENSMUSG00000030209 (known) ENSMUSG00000030209	=	mmus_only
ENSMUSG00000030209 (known) ENSMUSG00000030795	=	mmus_only
ENSMUSG00000030209 (known) ENSMUSG00000055561	=	mmus_only
ENSMUSG00000030209 (known) ENSMUSG00000032589	=	mmus_only
ENSMUSG00000030209 (known) ENSMUSG00000059003	=	mmus_only
ENSMUSG00000030209 (known) ENSMUSG00000063229	=	mmus_only
ENSMUSG00000030209 (known) ENSMUSG00000031530	=	mmus_only
ENSMUSG00000030209 (known) ENSMUSG00000059456	=	mmus_only
ENSMUSG00000030209 (known) ENSMUSG00000030704	=	mmus_only
ENSMUSG00000030209 (known) ENSMUSG00000034593	=	mmus_only
ENSMUSG00000030209 (known) ENSMUSG00000033161	=	mmus_only
ENSMUSG00000030209 (known) ENSMUSG00000035864	=	mmus_only
ENSMUSG00000030209 (known) ENSMUSG00000032258	=	mmus_only
ENSMUSG00000030209 (known) ENSMUSG00000031078	=	mmus_only
ENSMUSG00000030209 (known) ENSMUSG00000032601	=	mmus_only
ENSMUSG00000030209 (known) ENSMUSG00000034675	=	mmus_only
ENSMUSG00000030224 (known) ENSMUSG00000032440	=	mmus_only
ENSMUSG00000030263 (known) ENSMUSG00000040061	=	mmus_only
ENSMUSG00000030265 (known) ENSMUSG00000041354	=	CD
ENSMUSG00000030282 (known) ENSMUSG00000030282	=	mmus_only
ENSMUSG00000030301 (known) ENSMUSG00000030301	=	mmus_only
ENSMUSG00000030324 (known) ENSMUSG00000034930	=	mmus_only
ENSMUSG00000030341 (known) ENSMUSG00000057367	=	H
ENSMUSG00000030341 (known) ENSMUSG00000053317	=	mmus_only
ENSMUSG00000030341 (known) ENSMUSG00000032217	=	mmus_only
ENSMUSG00000030341 (known) ENSMUSG00000031077	=	H
ENSMUSG00000030341 (known) ENSMUSG00000073452	=	mmus_only
ENSMUSG00000030341 (known) ENSMUSG00000064080	=	mmus_only
ENSMUSG00000030341 (known) ENSMUSG00000031948	=	mmus_only
ENSMUSG00000030344 (known) ENSMUSG00000050089	=	mmus_only
ENSMUSG00000030399 (known) ENSMUSG00000045038	=	mmus_only
ENSMUSG00000030470 (known) ENSMUSG00000045038	=	mmus_only
ENSMUSG00000030516 (known) ENSMUSG00000054808	=	H
ENSMUSG00000030516 (known) ENSMUSG00000037815	=	mmus_only
ENSMUSG00000030516 (known) ENSMUSG00000034520	=	mmus_only
ENSMUSG00000030530 (known) ENSMUSG00000031328	=	mmus_only
ENSMUSG00000030530 (known) ENSMUSG00000030530	=	mmus_only
ENSMUSG00000030539 (known) ENSMUSG00000039131	=	mmus_only
ENSMUSG00000030546 (known) ENSMUSG00000032540	=	mmus_only
ENSMUSG00000030577 (known) ENSMUSG00000037902	=	mmus_only
ENSMUSG00000030577 (known) ENSMUSG00000059923	=	mmus_only
ENSMUSG00000030577 (known) ENSMUSG00000042626	=	mmus_only
ENSMUSG00000030592 (known) ENSMUSG00000053600	=	mmus_only
ENSMUSG00000030592 (known) ENSMUSG00000064068	=	mmus_only
ENSMUSG00000030592 (known) ENSMUSG00000032320	=	mmus_only
ENSMUSG00000030592 (known) ENSMUSG00000031967	=	mmus_only
ENSMUSG00000030592 (known) ENSMUSG00000033335	=	mmus_only
ENSMUSG00000030592 (known) ENSMUSG00000037722	=	mmus_only
ENSMUSG00000030592 (known) ENSMUSG00000038967	=	mmus_only
ENSMUSG00000030592 (known) ENSMUSG00000037894	=	mmus_only
ENSMUSG00000030592 (known) ENSMUSG00000073452	=	mmus_only
ENSMUSG00000030616 (known) ENSMUSG00000032202	=	mmus_only
ENSMUSG00000030630 (known) ENSMUSG00000030630	=	mmus_only
ENSMUSG00000030638 (known) ENSMUSG00000037217	=	mmus_only
ENSMUSG00000030662 (known) ENSMUSG00000040940	=	mmus_only
ENSMUSG00000030662 (known) ENSMUSG00000031165	=	mmus_only
ENSMUSG00000030695 (known) ENSMUSG00000031264	=	mmus_only
ENSMUSG00000030701 (known) ENSMUSG00000030761	=	mmus_only
ENSMUSG00000030704 (known) ENSMUSG00000035901	=	mmus_only
ENSMUSG00000030722 (known) ENSMUSG00000052429	=	mmus_only
ENSMUSG00000030724 (known) ENSMUSG00000038171	=	mmus_only
ENSMUSG00000030726 (known) ENSMUSG00000038644	=	HS
ENSMUSG00000030732 (known) ENSMUSG00000039004	=	mmus_only
ENSMUSG00000030732 (known) ENSMUSG00000038259	=	mmus_only
ENSMUSG00000030732 (known) ENSMUSG00000032179	=	mmus_only
ENSMUSG00000030744 (known) ENSMUSG00000055980	=	mmus_only
ENSMUSG00000030744 (known) ENSMUSG00000045038	=	mmus_only
ENSMUSG00000030751 (known) ENSMUSG00000069744	=	S
ENSMUSG00000030751 (known) ENSMUSG00000060073	=	CHDS
ENSMUSG00000030751 (known) ENSMUSG00000068749	=	HS
ENSMUSG00000030751 (known) ENSMUSG00000031897	=	HS
ENSMUSG00000030751 (known) ENSMUSG00000032301	=	HS
ENSMUSG00000030754 (known) ENSMUSG00000053436	=	mmus_only
ENSMUSG00000030761 (known) ENSMUSG00000039137	=	mmus_only
ENSMUSG00000030761 (known) ENSMUSG00000030838	=	mmus_only
ENSMUSG00000030772 (known) ENSMUSG00000031392	=	mmus_only
ENSMUSG00000030774 (known) ENSMUSG00000032475	=	H
ENSMUSG00000030774 (known) ENSMUSG00000041607	=	mmus_only
ENSMUSG00000030774 (known) ENSMUSG00000033220	=	mmus_only
ENSMUSG00000030774 (known) ENSMUSG00000047371	=	mmus_only
ENSMUSG00000030774 (known) ENSMUSG00000031511	=	mmus_only
ENSMUSG00000030774 (known) ENSMUSG00000055447	=	mmus_only
ENSMUSG00000030779 (known) ENSMUSG00000059552	=	mmus_only
ENSMUSG00000030782 (known) ENSMUSG00000031139	=	mmus_only
ENSMUSG00000030793 (known) ENSMUSG00000030793	=	H
ENSMUSG00000030805 (known) ENSMUSG00000050732	=	mmus_only
ENSMUSG00000030805 (known) ENSMUSG00000058835	=	mmus_only
ENSMUSG00000030846 (known) ENSMUSG00000045038	=	mmus_only
ENSMUSG00000030847 (known) ENSMUSG00000041548	=	HD
ENSMUSG00000030847 (known) ENSMUSG00000067284	=	D
ENSMUSG00000030867 (known) ENSMUSG00000044201	=	mmus_only
ENSMUSG00000031065 (known) ENSMUSG00000048895	=	mmus_only
ENSMUSG00000031078 (known) ENSMUSG00000075284	=	H
ENSMUSG00000031139 (known) ENSMUSG00000032458	=	mmus_only
ENSMUSG00000031139 (known) ENSMUSG00000031916	=	mmus_only
ENSMUSG00000031139 (known) ENSMUSG00000038193	=	mmus_only
ENSMUSG00000031139 (known) ENSMUSG00000037957	=	mmus_only
ENSMUSG00000031146 (known) ENSMUSG00000034116	=	mmus_only
ENSMUSG00000031162 (known) ENSMUSG00000049577	=	mmus_only
ENSMUSG00000031165 (known) ENSMUSG00000032475	=	H
ENSMUSG00000031165 (known) ENSMUSG00000075284	=	H
ENSMUSG00000031165 (known) ENSMUSG00000031264	=	mmus_only
ENSMUSG00000031167 (known) ENSMUSG00000058835	=	mmus_only
ENSMUSG00000031169 (known) ENSMUSG00000033227	=	mmus_only
ENSMUSG00000031169 (known) ENSMUSG00000036856	=	mmus_only
ENSMUSG00000031176 (known) ENSMUSG00000066979	=	H
ENSMUSG00000031217 (known) ENSMUSG00000050953	=	mmus_only
ENSMUSG00000031217 (known) ENSMUSG00000034573	=	mmus_only
ENSMUSG00000031255 (known) ENSMUSG00000032202	=	mmus_only
ENSMUSG00000031255 (known) ENSMUSG00000031840	=	mmus_only
ENSMUSG00000031264 (known) ENSMUSG00000043716	=	mmus_only
ENSMUSG00000031264 (known) ENSMUSG00000068614	=	mmus_only
ENSMUSG00000031264 (known) ENSMUSG00000037935	=	mmus_only
ENSMUSG00000031264 (known) ENSMUSG00000037894	=	mmus_only
ENSMUSG00000031264 (known) ENSMUSG00000061132	=	mmus_only
ENSMUSG00000031264 (known) ENSMUSG00000072235	=	mmus_only
ENSMUSG00000031264 (known) ENSMUSG00000059923	=	mmus_only
ENSMUSG00000031264 (known) ENSMUSG00000055239	=	mmus_only
ENSMUSG00000031264 (known) ENSMUSG00000041560	=	mmus_only
ENSMUSG00000031304 (known) ENSMUSG00000053436	=	mmus_only
ENSMUSG00000031304 (known) ENSMUSG00000031805	=	H
ENSMUSG00000031309 (known) ENSMUSG00000042406	=	mmus_only
ENSMUSG00000031309 (known) ENSMUSG00000063358	=	mmus_only
ENSMUSG00000031328 (known) ENSMUSG00000034330	=	mmus_only
ENSMUSG00000031353 (known) ENSMUSG00000049577	=	mmus_only
ENSMUSG00000031353 (known) ENSMUSG00000039231	=	mmus_only
ENSMUSG00000031354 (known) ENSMUSG00000040385	=	mmus_only
ENSMUSG00000031354 (known) ENSMUSG00000031375	=	mmus_only
ENSMUSG00000031354 (known) ENSMUSG00000079437	=	mmus_only
ENSMUSG00000031371 (known) ENSMUSG00000034116	=	mmus_only
ENSMUSG00000031375 (known) ENSMUSG00000032067	=	mmus_only
ENSMUSG00000031377 (known) ENSMUSG00000045038	=	mmus_only
ENSMUSG00000031388 (known) ENSMUSG00000063273	=	S
ENSMUSG00000031391 (known) ENSMUSG00000038546	=	H
ENSMUSG00000031392 (known) ENSMUSG00000064080	=	mmus_only
ENSMUSG00000031392 (known) ENSMUSG00000041959	=	mmus_only
ENSMUSG00000031392 (known) ENSMUSG00000032508	=	H
ENSMUSG00000031392 (known) ENSMUSG00000040856	=	mmus_only
ENSMUSG00000031392 (known) ENSMUSG00000053898	=	mmus_only
ENSMUSG00000031392 (known) ENSMUSG00000045210	=	mmus_only
ENSMUSG00000031392 (known) ENSMUSG00000075528	=	mmus_only
ENSMUSG00000031392 (known) ENSMUSG00000055204	=	mmus_only
ENSMUSG00000031392 (known) ENSMUSG00000036499	=	mmus_only
ENSMUSG00000031392 (known) ENSMUSG00000041390	=	mmus_only
ENSMUSG00000031393 (known) ENSMUSG00000037935	=	mmus_only
ENSMUSG00000031400 (known) ENSMUSG00000041616	=	mmus_only
ENSMUSG00000031425 (known) ENSMUSG00000033981	=	mmus_only
ENSMUSG00000031442 (known) ENSMUSG00000031442	=	mmus_only
ENSMUSG00000031447 (known) ENSMUSG00000038280	=	mmus_only
ENSMUSG00000031493 (known) ENSMUSG00000048731	=	mmus_only
ENSMUSG00000031511 (known) ENSMUSG00000074797	=	mmus_only
ENSMUSG00000031511 (known) ENSMUSG00000041890	=	D
ENSMUSG00000031537 (known) ENSMUSG00000031585	=	mmus_only
ENSMUSG00000031537 (known) ENSMUSG00000070697	=	mmus_only
ENSMUSG00000031537 (known) ENSMUSG00000034744	=	mmus_only
ENSMUSG00000031537 (known) ENSMUSG00000037815	=	mmus_only
ENSMUSG00000031537 (known) ENSMUSG00000032382	=	mmus_only
ENSMUSG00000031537 (known) ENSMUSG00000070284	=	mmus_only
ENSMUSG00000031537 (known) ENSMUSG00000031537	=	H
ENSMUSG00000031561 (known) ENSMUSG00000055980	=	mmus_only
ENSMUSG00000031609 (known) ENSMUSG00000031622	=	mmus_only
ENSMUSG00000031609 (known) ENSMUSG00000042557	=	mmus_only
ENSMUSG00000031609 (known) ENSMUSG00000057236	=	mmus_only
ENSMUSG00000031622 (known) ENSMUSG00000066900	=	mmus_only
ENSMUSG00000031622 (known) ENSMUSG00000056493	=	mmus_only
ENSMUSG00000031633 (known) ENSMUSG00000045038	=	mmus_only
ENSMUSG00000031642 (known) ENSMUSG00000036840	=	mmus_only
ENSMUSG00000031642 (known) ENSMUSG00000036432	=	mmus_only
ENSMUSG00000031642 (known) ENSMUSG00000040749	=	mmus_only
ENSMUSG00000031660 (known) ENSMUSG00000041417	=	mmus_only
ENSMUSG00000031660 (known) ENSMUSG00000031834	=	mmus_only
ENSMUSG00000031666 (known) ENSMUSG00000039153	=	mmus_only
ENSMUSG00000031668 (known) ENSMUSG00000038615	=	mmus_only
ENSMUSG00000031681 (known) ENSMUSG00000037573	=	mmus_only
ENSMUSG00000031697 (known) ENSMUSG00000040044	=	H
ENSMUSG00000031703 (known) ENSMUSG00000049086	=	mmus_only
ENSMUSG00000031714 (known) ENSMUSG00000043733	=	H
ENSMUSG00000031714 (known) ENSMUSG00000041417	=	H
ENSMUSG00000031714 (known) ENSMUSG00000055491	=	mmus_only
ENSMUSG00000031714 (known) ENSMUSG00000059923	=	HD
ENSMUSG00000031714 (known) ENSMUSG00000042626	=	mmus_only
ENSMUSG00000031714 (known) ENSMUSG00000042351	=	mmus_only
ENSMUSG00000031715 (known) ENSMUSG00000035021	=	H
ENSMUSG00000031731 (known) ENSMUSG00000035152	=	S
ENSMUSG00000031748 (known) ENSMUSG00000050511	=	mmus_only
ENSMUSG00000031805 (known) ENSMUSG00000031805	=	H
ENSMUSG00000031823 (known) ENSMUSG00000047261	=	mmus_only
ENSMUSG00000031834 (known) ENSMUSG00000041959	=	mmus_only
ENSMUSG00000031834 (known) ENSMUSG00000036526	=	mmus_only
ENSMUSG00000031834 (known) ENSMUSG00000034342	=	H
ENSMUSG00000031834 (known) ENSMUSG00000038967	=	mmus_only
ENSMUSG00000031834 (known) ENSMUSG00000035086	=	mmus_only
ENSMUSG00000031834 (known) ENSMUSG00000052566	=	mmus_only
ENSMUSG00000031840 (known) ENSMUSG00000037386	=	mmus_only
ENSMUSG00000031870 (known) ENSMUSG00000033863	=	H
ENSMUSG00000031871 (known) ENSMUSG00000032312	=	H
ENSMUSG00000031872 (known) ENSMUSG00000032216	=	mmus_only
ENSMUSG00000031875 (known) ENSMUSG00000061132	=	mmus_only
ENSMUSG00000031885 (known) ENSMUSG00000070697	=	mmus_only
ENSMUSG00000031886 (known) ENSMUSG00000031972	=	mmus_only
ENSMUSG00000031887 (known) ENSMUSG00000035557	=	mmus_only
ENSMUSG00000031887 (known) ENSMUSG00000053797	=	mmus_only
ENSMUSG00000031887 (known) ENSMUSG00000045545	=	H
ENSMUSG00000031955 (known) ENSMUSG00000038453	=	H
ENSMUSG00000031955 (known) ENSMUSG00000032475	=	mmus_only
ENSMUSG00000031955 (known) ENSMUSG00000040033	=	mmus_only
ENSMUSG00000031972 (known) ENSMUSG00000033161	=	mmus_only
ENSMUSG00000031972 (known) ENSMUSG00000032518	=	S
ENSMUSG00000031972 (known) ENSMUSG00000034593	=	mmus_only
ENSMUSG00000031972 (known) ENSMUSG00000036402	=	mmus_only
ENSMUSG00000031972 (known) ENSMUSG00000069922	=	mmus_only
ENSMUSG00000031972 (known) ENSMUSG00000040600	=	C
ENSMUSG00000031972 (known) ENSMUSG00000062825	=	S
ENSMUSG00000031972 (known) ENSMUSG00000061477	=	mmus_only
ENSMUSG00000031972 (known) ENSMUSG00000052397	=	mmus_only
ENSMUSG00000031972 (known) ENSMUSG00000079317	=	mmus_only
ENSMUSG00000031972 (known) ENSMUSG00000034127	=	mmus_only
ENSMUSG00000031972 (known) ENSMUSG00000045394	=	mmus_only
ENSMUSG00000031985 (known) ENSMUSG00000032067	=	mmus_only
ENSMUSG00000032033 (known) ENSMUSG00000052684	=	mmus_only
ENSMUSG00000032035 (known) ENSMUSG00000032035	=	H
ENSMUSG00000032040 (known) ENSMUSG00000032040	=	HS
ENSMUSG00000032060 (known) ENSMUSG00000034330	=	mmus_only
ENSMUSG00000032060 (known) ENSMUSG00000067336	=	mmus_only
ENSMUSG00000032060 (known) ENSMUSG00000045038	=	mmus_only
ENSMUSG00000032067 (known) ENSMUSG00000032067	=	CHD
ENSMUSG00000032067 (known) ENSMUSG00000042323	=	mmus_only
ENSMUSG00000032093 (known) ENSMUSG00000032475	=	mmus_only
ENSMUSG00000032093 (known) ENSMUSG00000032093	=	mmus_only
ENSMUSG00000032093 (known) ENSMUSG00000032094	=	H
ENSMUSG00000032171 (known) ENSMUSG00000037169	=	mmus_only
ENSMUSG00000032185 (known) ENSMUSG00000032185	=	S
ENSMUSG00000032187 (known) ENSMUSG00000032481	=	H
ENSMUSG00000032202 (known) ENSMUSG00000041831	=	mmus_only
ENSMUSG00000032202 (known) ENSMUSG00000034584	=	mmus_only
ENSMUSG00000032216 (known) ENSMUSG00000034341	=	mmus_only
ENSMUSG00000032216 (known) ENSMUSG00000038400	=	mmus_only
ENSMUSG00000032228 (known) ENSMUSG00000042745	=	D
ENSMUSG00000032228 (known) ENSMUSG00000037335	=	mmus_only
ENSMUSG00000032231 (known) ENSMUSG00000045038	=	mmus_only
ENSMUSG00000032238 (known) ENSMUSG00000046876	=	mmus_only
ENSMUSG00000032239 (known) ENSMUSG00000041777	=	mmus_only
ENSMUSG00000032253 (known) ENSMUSG00000055980	=	mmus_only
ENSMUSG00000032253 (known) ENSMUSG00000038894	=	mmus_only
ENSMUSG00000032259 (known) ENSMUSG00000035873	=	H
ENSMUSG00000032279 (known) ENSMUSG00000045038	=	mmus_only
ENSMUSG00000032290 (known) ENSMUSG00000034187	=	mmus_only
ENSMUSG00000032291 (known) ENSMUSG00000032291	=	S
ENSMUSG00000032294 (known) ENSMUSG00000041616	=	mmus_only
ENSMUSG00000032312 (known) ENSMUSG00000068335	=	mmus_only
ENSMUSG00000032312 (known) ENSMUSG00000042784	=	mmus_only
ENSMUSG00000032320 (known) ENSMUSG00000053436	=	mmus_only
ENSMUSG00000032320 (known) ENSMUSG00000040033	=	mmus_only
ENSMUSG00000032324 (known) ENSMUSG00000037625	=	mmus_only
ENSMUSG00000032340 (known) ENSMUSG00000070509	=	mmus_only
ENSMUSG00000032348 (known) ENSMUSG00000032348	=	HS
ENSMUSG00000032366 (known) ENSMUSG00000045038	=	mmus_only
ENSMUSG00000032366 (known) ENSMUSG00000052684	=	mmus_only
ENSMUSG00000032366 (known) ENSMUSG00000058835	=	mmus_only
ENSMUSG00000032368 (known) ENSMUSG00000048402	=	mmus_only
ENSMUSG00000032372 (known) ENSMUSG00000050704	=	mmus_only
ENSMUSG00000032397 (known) ENSMUSG00000039994	=	S
ENSMUSG00000032398 (known) ENSMUSG00000052684	=	mmus_only
ENSMUSG00000032409 (known) ENSMUSG00000040385	=	mmus_only
ENSMUSG00000032440 (known) ENSMUSG00000050335	=	mmus_only
ENSMUSG00000032462 (known) ENSMUSG00000041417	=	D
ENSMUSG00000032462 (known) ENSMUSG00000061286	=	mmus_only
ENSMUSG00000032475 (known) ENSMUSG00000075284	=	H
ENSMUSG00000032475 (known) ENSMUSG00000068335	=	mmus_only
ENSMUSG00000032475 (known) ENSMUSG00000051413	=	mmus_only
ENSMUSG00000032475 (known) ENSMUSG00000068744	=	mmus_only
ENSMUSG00000032475 (known) ENSMUSG00000037337	=	mmus_only
ENSMUSG00000032475 (known) ENSMUSG00000035027	=	mmus_only
ENSMUSG00000032481 (known) ENSMUSG00000037935	=	D
ENSMUSG00000032481 (known) ENSMUSG00000043733	=	mmus_only
ENSMUSG00000032487 (known) ENSMUSG00000032487	=	H
ENSMUSG00000032487 (known) ENSMUSG00000045038	=	mmus_only
ENSMUSG00000032504 (known) ENSMUSG00000059923	=	mmus_only
ENSMUSG00000032504 (known) ENSMUSG00000040033	=	mmus_only
ENSMUSG00000032504 (known) ENSMUSG00000040990	=	mmus_only
ENSMUSG00000032504 (known) ENSMUSG00000034330	=	mmus_only
ENSMUSG00000032508 (known) ENSMUSG00000039005	=	mmus_only
ENSMUSG00000032508 (known) ENSMUSG00000032508	=	H
ENSMUSG00000032518 (known) ENSMUSG00000062825	=	S
ENSMUSG00000032549 (known) ENSMUSG00000055980	=	mmus_only
ENSMUSG00000032554 (known) ENSMUSG00000045038	=	mmus_only
ENSMUSG00000032555 (known) ENSMUSG00000067336	=	mmus_only
ENSMUSG00000032562 (known) ENSMUSG00000050511	=	mmus_only
ENSMUSG00000032578 (known) ENSMUSG00000071714	=	mmus_only
ENSMUSG00000032598 (known) ENSMUSG00000059923	=	mmus_only
ENSMUSG00000032601 (known) ENSMUSG00000032601	=	H
ENSMUSG00000032601 (known) ENSMUSG00000047804	=	mmus_only
ENSMUSG00000032601 (known) ENSMUSG00000038729	=	mmus_only
ENSMUSG00000032601 (known) ENSMUSG00000040407	=	mmus_only
ENSMUSG00000032648 (known) ENSMUSG00000054766	=	mmus_only
ENSMUSG00000032715 (known) ENSMUSG00000042406	=	H
ENSMUSG00000032744 (known) ENSMUSG00000038193	=	mmus_only
ENSMUSG00000032744 (known) ENSMUSG00000037335	=	mmus_only
ENSMUSG00000032796 (known) ENSMUSG00000039952	=	mmus_only
ENSMUSG00000032827 (known) ENSMUSG00000040385	=	mmus_only
ENSMUSG00000032839 (known) ENSMUSG00000067336	=	mmus_only
ENSMUSG00000032864 (known) ENSMUSG00000061311	=	mmus_only
ENSMUSG00000032864 (known) ENSMUSG00000054115	=	mmus_only
ENSMUSG00000032911 (known) ENSMUSG00000034813	=	mmus_only
ENSMUSG00000033016 (known) ENSMUSG00000060284	=	mmus_only
ENSMUSG00000033024 (known) ENSMUSG00000033024	=	mmus_only
ENSMUSG00000033055 (known) ENSMUSG00000042228	=	mmus_only
ENSMUSG00000033161 (known) ENSMUSG00000033981	=	mmus_only
ENSMUSG00000033161 (known) ENSMUSG00000045394	=	mmus_only
ENSMUSG00000033161 (known) ENSMUSG00000039062	=	mmus_only
ENSMUSG00000033307 (known) ENSMUSG00000033307	=	H
ENSMUSG00000033313 (known) ENSMUSG00000036309	=	mmus_only
ENSMUSG00000033335 (known) ENSMUSG00000059923	=	mmus_only
ENSMUSG00000033352 (known) ENSMUSG00000053436	=	mmus_only
ENSMUSG00000033383 (known) ENSMUSG00000075221	=	mmus_only
ENSMUSG00000033721 (known) ENSMUSG00000033721	=	mmus_only
ENSMUSG00000033768 (known) ENSMUSG00000061859	=	mmus_only
ENSMUSG00000033902 (known) ENSMUSG00000046709	=	mmus_only
ENSMUSG00000033906 (known) ENSMUSG00000033906	=	mmus_only
ENSMUSG00000033906 (known) ENSMUSG00000047261	=	mmus_only
ENSMUSG00000033943 (known) ENSMUSG00000059436	=	mmus_only
ENSMUSG00000033970 (known) ENSMUSG00000055980	=	mmus_only
ENSMUSG00000033981 (known) ENSMUSG00000072235	=	mmus_only
ENSMUSG00000033981 (known) ENSMUSG00000034813	=	mmus_only
ENSMUSG00000033981 (known) ENSMUSG00000068206	=	mmus_only
ENSMUSG00000033981 (known) ENSMUSG00000071424	=	mmus_only
ENSMUSG00000033981 (known) ENSMUSG00000079040	=	mmus_only
ENSMUSG00000034024 (known) ENSMUSG00000054766	=	mmus_only
ENSMUSG00000034101 (known) ENSMUSG00000055980	=	mmus_only
ENSMUSG00000034116 (known) ENSMUSG00000059923	=	H
ENSMUSG00000034165 (known) ENSMUSG00000040274	=	H
ENSMUSG00000034165 (known) ENSMUSG00000040385	=	mmus_only
ENSMUSG00000034187 (known) ENSMUSG00000053158	=	mmus_only
ENSMUSG00000034218 (known) ENSMUSG00000040385	=	H
ENSMUSG00000034271 (known) ENSMUSG00000052684	=	D
ENSMUSG00000034330 (known) ENSMUSG00000034801	=	mmus_only
ENSMUSG00000034330 (known) ENSMUSG00000040990	=	mmus_only
ENSMUSG00000034330 (known) ENSMUSG00000058569	=	mmus_only
ENSMUSG00000034330 (known) ENSMUSG00000040270	=	mmus_only
ENSMUSG00000034342 (known) ENSMUSG00000042228	=	H
ENSMUSG00000034342 (known) ENSMUSG00000042626	=	mmus_only
ENSMUSG00000034342 (known) ENSMUSG00000059923	=	CH
ENSMUSG00000034391 (known) ENSMUSG00000036309	=	mmus_only
ENSMUSG00000034394 (known) ENSMUSG00000054263	=	H
ENSMUSG00000034422 (known) ENSMUSG00000036427	=	mmus_only
ENSMUSG00000034520 (known) ENSMUSG00000050953	=	mmus_only
ENSMUSG00000034520 (known) ENSMUSG00000034917	=	mmus_only
ENSMUSG00000034532 (known) ENSMUSG00000036309	=	mmus_only
ENSMUSG00000034674 (known) ENSMUSG00000052684	=	mmus_only
ENSMUSG00000034675 (known) ENSMUSG00000050953	=	mmus_only
ENSMUSG00000034687 (known) ENSMUSG00000034813	=	mmus_only
ENSMUSG00000034701 (known) ENSMUSG00000053477	=	mmus_only
ENSMUSG00000034801 (known) ENSMUSG00000059923	=	CHD
ENSMUSG00000034801 (known) ENSMUSG00000058835	=	mmus_only
ENSMUSG00000034813 (known) ENSMUSG00000037016	=	mmus_only
ENSMUSG00000034930 (known) ENSMUSG00000040158	=	mmus_only
ENSMUSG00000034974 (known) ENSMUSG00000034974	=	mmus_only
ENSMUSG00000034974 (known) ENSMUSG00000035873	=	H
ENSMUSG00000034974 (known) ENSMUSG00000042406	=	mmus_only
ENSMUSG00000034997 (known) ENSMUSG00000061859	=	mmus_only
ENSMUSG00000034997 (known) ENSMUSG00000052373	=	mmus_only
ENSMUSG00000035105 (known) ENSMUSG00000036432	=	mmus_only
ENSMUSG00000035112 (known) ENSMUSG00000041248	=	mmus_only
ENSMUSG00000035158 (known) ENSMUSG00000068206	=	mmus_only
ENSMUSG00000035296 (known) ENSMUSG00000035296	=	mmus_only
ENSMUSG00000035296 (known) ENSMUSG00000045103	=	mmus_only
ENSMUSG00000035297 (known) ENSMUSG00000040033	=	mmus_only
ENSMUSG00000035357 (known) ENSMUSG00000067336	=	mmus_only
ENSMUSG00000035385 (known) ENSMUSG00000049103	=	mmus_only
ENSMUSG00000035390 (known) ENSMUSG00000042626	=	mmus_only
ENSMUSG00000035458 (known) ENSMUSG00000045038	=	mmus_only
ENSMUSG00000035478 (known) ENSMUSG00000049577	=	mmus_only
ENSMUSG00000035557 (known) ENSMUSG00000047281	=	mmus_only
ENSMUSG00000035592 (known) ENSMUSG00000061527	=	mmus_only
ENSMUSG00000035799 (known) ENSMUSG00000038193	=	mmus_only
ENSMUSG00000035799 (known) ENSMUSG00000035799	=	mmus_only
ENSMUSG00000035799 (known) ENSMUSG00000037335	=	mmus_only
ENSMUSG00000035864 (known) ENSMUSG00000053025	=	mmus_only
ENSMUSG00000035877 (known) ENSMUSG00000071757	=	H
ENSMUSG00000036123 (known) ENSMUSG00000038298	=	mmus_only
ENSMUSG00000036144 (known) ENSMUSG00000037034	=	mmus_only
ENSMUSG00000036169 (known) ENSMUSG00000039004	=	mmus_only
ENSMUSG00000036309 (known) ENSMUSG00000038206	=	mmus_only
ENSMUSG00000036309 (known) ENSMUSG00000040385	=	H
ENSMUSG00000036309 (known) ENSMUSG00000054087	=	mmus_only
ENSMUSG00000036322 (known) ENSMUSG00000036322	=	mmus_only
ENSMUSG00000036322 (known) ENSMUSG00000060586	=	mmus_only
ENSMUSG00000036403 (known) ENSMUSG00000063358	=	mmus_only
ENSMUSG00000036427 (known) ENSMUSG00000036427	=	H
ENSMUSG00000036594 (known) ENSMUSG00000036594	=	mmus_only
ENSMUSG00000036594 (known) ENSMUSG00000073421	=	mmus_only
ENSMUSG00000036636 (known) ENSMUSG00000038280	=	mmus_only
ENSMUSG00000036712 (known) ENSMUSG00000053175	=	mmus_only
ENSMUSG00000036718 (known) ENSMUSG00000054808	=	mmus_only
ENSMUSG00000036822 (known) ENSMUSG00000059552	=	H
ENSMUSG00000036840 (known) ENSMUSG00000036840	=	D
ENSMUSG00000036856 (known) ENSMUSG00000058488	=	mmus_only
ENSMUSG00000036887 (known) ENSMUSG00000045038	=	mmus_only
ENSMUSG00000036904 (known) ENSMUSG00000036904	=	mmus_only
ENSMUSG00000036932 (known) ENSMUSG00000067284	=	mmus_only
ENSMUSG00000036940 (known) ENSMUSG00000046532	=	H
ENSMUSG00000036986 (known) ENSMUSG00000044167	=	mmus_only
ENSMUSG00000037138 (known) ENSMUSG00000055980	=	mmus_only
ENSMUSG00000037169 (known) ENSMUSG00000059436	=	HD
ENSMUSG00000037217 (known) ENSMUSG00000079037	=	mmus_only
ENSMUSG00000037235 (known) ENSMUSG00000059436	=	mmus_only
ENSMUSG00000037236 (known) ENSMUSG00000045038	=	mmus_only
ENSMUSG00000037295 (known) ENSMUSG00000040249	=	mmus_only
ENSMUSG00000037316 (known) ENSMUSG00000067284	=	D
ENSMUSG00000037335 (known) ENSMUSG00000037335	=	mmus_only
ENSMUSG00000037335 (known) ENSMUSG00000038193	=	mmus_only
ENSMUSG00000037337 (known) ENSMUSG00000042351	=	H
ENSMUSG00000037337 (known) ENSMUSG00000059923	=	H
ENSMUSG00000037373 (known) ENSMUSG00000067336	=	mmus_only
ENSMUSG00000037386 (known) ENSMUSG00000049044	=	mmus_only
ENSMUSG00000037411 (known) ENSMUSG00000054537	=	mmus_only
ENSMUSG00000037541 (known) ENSMUSG00000071424	=	mmus_only
ENSMUSG00000037548 (known) ENSMUSG00000037649	=	mmus_only
ENSMUSG00000037553 (known) ENSMUSG00000037553	=	mmus_only
ENSMUSG00000037797 (known) ENSMUSG00000037797	=	mmus_only
ENSMUSG00000037815 (known) ENSMUSG00000037815	=	mmus_only
ENSMUSG00000037852 (known) ENSMUSG00000048482	=	mmus_only
ENSMUSG00000037852 (known) ENSMUSG00000066513	=	mmus_only
ENSMUSG00000037902 (known) ENSMUSG00000038943	=	mmus_only
ENSMUSG00000037992 (known) ENSMUSG00000048490	=	mmus_only
ENSMUSG00000038037 (known) ENSMUSG00000079658	=	mmus_only
ENSMUSG00000038171 (known) ENSMUSG00000042228	=	mmus_only
ENSMUSG00000038193 (known) ENSMUSG00000038193	=	mmus_only
ENSMUSG00000038193 (known) ENSMUSG00000040289	=	mmus_only
ENSMUSG00000038203 (known) ENSMUSG00000041420	=	mmus_only
ENSMUSG00000038227 (known) ENSMUSG00000052534	=	H
ENSMUSG00000038354 (known) ENSMUSG00000052684	=	mmus_only
ENSMUSG00000038418 (known) ENSMUSG00000038418	=	mmus_only
ENSMUSG00000038612 (known) ENSMUSG00000060126	=	mmus_only
ENSMUSG00000038612 (known) ENSMUSG00000040093	=	mmus_only
ENSMUSG00000038622 (known) ENSMUSG00000038622	=	mmus_only
ENSMUSG00000038705 (known) ENSMUSG00000038705	=	mmus_only
ENSMUSG00000038780 (known) ENSMUSG00000060794	=	mmus_only
ENSMUSG00000038805 (known) ENSMUSG00000054452	=	H
ENSMUSG00000038845 (known) ENSMUSG00000055980	=	mmus_only
ENSMUSG00000038845 (known) ENSMUSG00000045038	=	mmus_only
ENSMUSG00000038894 (known) ENSMUSG00000041417	=	D
ENSMUSG00000038943 (known) ENSMUSG00000056220	=	mmus_only
ENSMUSG00000038976 (known) ENSMUSG00000040385	=	H
ENSMUSG00000039062 (known) ENSMUSG00000054999	=	mmus_only
ENSMUSG00000039062 (known) ENSMUSG00000047730	=	mmus_only
ENSMUSG00000039137 (known) ENSMUSG00000050587	=	mmus_only
ENSMUSG00000039137 (known) ENSMUSG00000042678	=	mmus_only
ENSMUSG00000039137 (known) ENSMUSG00000039137	=	mmus_only
ENSMUSG00000039231 (known) ENSMUSG00000057236	=	mmus_only
ENSMUSG00000039264 (known) ENSMUSG00000057329	=	mmus_only
ENSMUSG00000039536 (known) ENSMUSG00000040385	=	H
ENSMUSG00000039621 (known) ENSMUSG00000058835	=	mmus_only
ENSMUSG00000039630 (known) ENSMUSG00000055980	=	mmus_only
ENSMUSG00000039693 (known) ENSMUSG00000039693	=	mmus_only
ENSMUSG00000039844 (known) ENSMUSG00000059923	=	mmus_only
ENSMUSG00000039936 (known) ENSMUSG00000041417	=	D
ENSMUSG00000039952 (known) ENSMUSG00000039952	=	mmus_only
ENSMUSG00000039956 (known) ENSMUSG00000045569	=	H
ENSMUSG00000039994 (known) ENSMUSG00000039994	=	mmus_only
ENSMUSG00000040009 (known) ENSMUSG00000050511	=	mmus_only
ENSMUSG00000040029 (known) ENSMUSG00000055980	=	mmus_only
ENSMUSG00000040033 (known) ENSMUSG00000044786	=	mmus_only
ENSMUSG00000040033 (known) ENSMUSG00000049647	=	mmus_only
ENSMUSG00000040033 (known) ENSMUSG00000044730	=	mmus_only
ENSMUSG00000040093 (known) ENSMUSG00000074147	=	mmus_only
ENSMUSG00000040093 (known) ENSMUSG00000057329	=	H
ENSMUSG00000040138 (known) ENSMUSG00000049791	=	mmus_only
ENSMUSG00000040270 (known) ENSMUSG00000051510	=	H
ENSMUSG00000040274 (known) ENSMUSG00000070348	=	H
ENSMUSG00000040276 (known) ENSMUSG00000040276	=	mmus_only
ENSMUSG00000040314 (known) ENSMUSG00000051029	=	mmus_only
ENSMUSG00000040314 (known) ENSMUSG00000044734	=	mmus_only
ENSMUSG00000040385 (known) ENSMUSG00000057329	=	H
ENSMUSG00000040385 (known) ENSMUSG00000059436	=	H
ENSMUSG00000040385 (known) ENSMUSG00000044303	=	mmus_only
ENSMUSG00000040405 (known) ENSMUSG00000055546	=	mmus_only
ENSMUSG00000040415 (known) ENSMUSG00000040415	=	mmus_only
ENSMUSG00000040472 (known) ENSMUSG00000067336	=	mmus_only
ENSMUSG00000040627 (known) ENSMUSG00000040627	=	mmus_only
ENSMUSG00000040669 (known) ENSMUSG00000040669	=	D
ENSMUSG00000040752 (known) ENSMUSG00000045038	=	mmus_only
ENSMUSG00000040785 (known) ENSMUSG00000049086	=	mmus_only
ENSMUSG00000040856 (known) ENSMUSG00000040856	=	mmus_only
ENSMUSG00000040860 (known) ENSMUSG00000063358	=	mmus_only
ENSMUSG00000040940 (known) ENSMUSG00000040940	=	mmus_only
ENSMUSG00000040952 (known) ENSMUSG00000045038	=	mmus_only
ENSMUSG00000040990 (known) ENSMUSG00000061132	=	mmus_only
ENSMUSG00000040990 (known) ENSMUSG00000059923	=	H
ENSMUSG00000041112 (known) ENSMUSG00000058325	=	H
ENSMUSG00000041135 (known) ENSMUSG00000055994	=	H
ENSMUSG00000041301 (known) ENSMUSG00000041301	=	H
ENSMUSG00000041308 (known) ENSMUSG00000045103	=	H
ENSMUSG00000041308 (known) ENSMUSG00000053693	=	mmus_only
ENSMUSG00000041324 (known) ENSMUSG00000041324	=	H
ENSMUSG00000041324 (known) ENSMUSG00000061393	=	H
ENSMUSG00000041359 (known) ENSMUSG00000041359	=	mmus_only
ENSMUSG00000041380 (known) ENSMUSG00000052373	=	mmus_only
ENSMUSG00000041415 (known) ENSMUSG00000041415	=	mmus_only
ENSMUSG00000041417 (known) ENSMUSG00000056851	=	mmus_only
ENSMUSG00000041417 (known) ENSMUSG00000045038	=	mmus_only
ENSMUSG00000041417 (known) ENSMUSG00000055980	=	HD
ENSMUSG00000041431 (known) ENSMUSG00000072082	=	H
ENSMUSG00000041550 (known) ENSMUSG00000054537	=	mmus_only
ENSMUSG00000041607 (known) ENSMUSG00000063358	=	H
ENSMUSG00000041685 (known) ENSMUSG00000041685	=	H
ENSMUSG00000041695 (known) ENSMUSG00000041695	=	mmus_only
ENSMUSG00000041775 (known) ENSMUSG00000041775	=	H
ENSMUSG00000041815 (known) ENSMUSG00000055980	=	mmus_only
ENSMUSG00000041879 (known) ENSMUSG00000055980	=	mmus_only
ENSMUSG00000041954 (known) ENSMUSG00000066755	=	H
ENSMUSG00000042240 (known) ENSMUSG00000042240	=	H
ENSMUSG00000042272 (known) ENSMUSG00000054423	=	mmus_only
ENSMUSG00000042340 (known) ENSMUSG00000054263	=	mmus_only
ENSMUSG00000042351 (known) ENSMUSG00000042626	=	mmus_only
ENSMUSG00000042351 (known) ENSMUSG00000061132	=	mmus_only
ENSMUSG00000042351 (known) ENSMUSG00000042351	=	mmus_only
ENSMUSG00000042367 (known) ENSMUSG00000050953	=	mmus_only
ENSMUSG00000042406 (known) ENSMUSG00000052684	=	H
ENSMUSG00000042462 (known) ENSMUSG00000042462	=	H
ENSMUSG00000042477 (known) ENSMUSG00000042477	=	mmus_only
ENSMUSG00000042557 (known) ENSMUSG00000059552	=	H
ENSMUSG00000042557 (known) ENSMUSG00000066900	=	mmus_only
ENSMUSG00000042557 (known) ENSMUSG00000055639	=	H
ENSMUSG00000042596 (known) ENSMUSG00000042596	=	mmus_only
ENSMUSG00000042626 (known) ENSMUSG00000071713	=	mmus_only
ENSMUSG00000042626 (known) ENSMUSG00000055116	=	mmus_only
ENSMUSG00000042626 (known) ENSMUSG00000059923	=	H
ENSMUSG00000042745 (known) ENSMUSG00000053477	=	D
ENSMUSG00000043301 (known) ENSMUSG00000043301	=	mmus_only
ENSMUSG00000043505 (known) ENSMUSG00000057329	=	mmus_only
ENSMUSG00000043733 (known) ENSMUSG00000043733	=	mmus_only
ENSMUSG00000043733 (known) ENSMUSG00000058818	=	mmus_only
ENSMUSG00000043733 (known) ENSMUSG00000055980	=	mmus_only
ENSMUSG00000043733 (known) ENSMUSG00000059921	=	mmus_only
ENSMUSG00000043733 (known) ENSMUSG00000052013	=	mmus_only
ENSMUSG00000044167 (known) ENSMUSG00000044167	=	mmus_only
ENSMUSG00000044167 (known) ENSMUSG00000046532	=	H
ENSMUSG00000044303 (known) ENSMUSG00000059552	=	H
ENSMUSG00000044362 (known) ENSMUSG00000067336	=	mmus_only
ENSMUSG00000044649 (known) ENSMUSG00000068890	=	mmus_only
ENSMUSG00000044709 (known) ENSMUSG00000055760	=	H
ENSMUSG00000044734 (known) ENSMUSG00000057729	=	mmus_only
ENSMUSG00000045038 (known) ENSMUSG00000053768	=	mmus_only
ENSMUSG00000045038 (known) ENSMUSG00000063358	=	mmus_only
ENSMUSG00000045038 (known) ENSMUSG00000059456	=	mmus_only
ENSMUSG00000045038 (known) ENSMUSG00000059447	=	mmus_only
ENSMUSG00000045038 (known) ENSMUSG00000068614	=	mmus_only
ENSMUSG00000045038 (known) ENSMUSG00000050953	=	mmus_only
ENSMUSG00000045038 (known) ENSMUSG00000052374	=	mmus_only
ENSMUSG00000045038 (known) ENSMUSG00000052565	=	mmus_only
ENSMUSG00000045038 (known) ENSMUSG00000053093	=	mmus_only
ENSMUSG00000045038 (known) ENSMUSG00000067283	=	mmus_only
ENSMUSG00000045038 (known) ENSMUSG00000073838	=	mmus_only
ENSMUSG00000045038 (known) ENSMUSG00000063065	=	mmus_only
ENSMUSG00000045038 (known) ENSMUSG00000053436	=	mmus_only
ENSMUSG00000045038 (known) ENSMUSG00000062694	=	mmus_only
ENSMUSG00000045103 (known) ENSMUSG00000045103	=	H
ENSMUSG00000045103 (known) ENSMUSG00000060429	=	H
ENSMUSG00000045248 (known) ENSMUSG00000079478	=	mmus_only
ENSMUSG00000045515 (known) ENSMUSG00000045515	=	mmus_only
ENSMUSG00000045515 (known) ENSMUSG00000078236	=	mmus_only
ENSMUSG00000045515 (known) ENSMUSG00000052621	=	mmus_only
ENSMUSG00000045826 (known) ENSMUSG00000053977	=	mmus_only
ENSMUSG00000045954 (known) ENSMUSG00000055980	=	mmus_only
ENSMUSG00000046179 (known) ENSMUSG00000046179	=	mmus_only
ENSMUSG00000047250 (known) ENSMUSG00000047250	=	H
ENSMUSG00000047419 (known) ENSMUSG00000057531	=	mmus_only
ENSMUSG00000047419 (known) ENSMUSG00000047419	=	mmus_only
ENSMUSG00000047459 (known) ENSMUSG00000047459	=	H
ENSMUSG00000048402 (known) ENSMUSG00000061524	=	mmus_only
ENSMUSG00000048416 (known) ENSMUSG00000070319	=	mmus_only
ENSMUSG00000048450 (known) ENSMUSG00000058773	=	mmus_only
ENSMUSG00000048482 (known) ENSMUSG00000055254	=	H
ENSMUSG00000048482 (known) ENSMUSG00000059481	=	mmus_only
ENSMUSG00000048832 (known) ENSMUSG00000058325	=	mmus_only
ENSMUSG00000048915 (known) ENSMUSG00000052504	=	mmus_only
ENSMUSG00000049044 (known) ENSMUSG00000052681	=	mmus_only
ENSMUSG00000049107 (known) ENSMUSG00000055254	=	mmus_only
ENSMUSG00000049173 (known) ENSMUSG00000052374	=	mmus_only
ENSMUSG00000049550 (known) ENSMUSG00000064302	=	mmus_only
ENSMUSG00000049577 (known) ENSMUSG00000057236	=	mmus_only
ENSMUSG00000049577 (known) ENSMUSG00000071646	=	mmus_only
ENSMUSG00000050089 (known) ENSMUSG00000075248	=	mmus_only
ENSMUSG00000050217 (known) ENSMUSG00000050217	=	mmus_only
ENSMUSG00000050335 (known) ENSMUSG00000053929	=	mmus_only
ENSMUSG00000050511 (known) ENSMUSG00000061762	=	mmus_only
ENSMUSG00000050511 (known) ENSMUSG00000050511	=	mmus_only
ENSMUSG00000050511 (known) ENSMUSG00000057614	=	mmus_only
ENSMUSG00000050578 (known) ENSMUSG00000050578	=	H
ENSMUSG00000050587 (known) ENSMUSG00000050587	=	mmus_only
ENSMUSG00000050965 (known) ENSMUSG00000068206	=	mmus_only
ENSMUSG00000051022 (known) ENSMUSG00000051022	=	mmus_only
ENSMUSG00000051367 (known) ENSMUSG00000055639	=	mmus_only
ENSMUSG00000051391 (known) ENSMUSG00000055980	=	mmus_only
ENSMUSG00000051695 (known) ENSMUSG00000075704	=	mmus_only
ENSMUSG00000051695 (known) ENSMUSG00000070733	=	mmus_only
ENSMUSG00000051790 (known) ENSMUSG00000061859	=	mmus_only
ENSMUSG00000051790 (known) ENSMUSG00000051790	=	mmus_only
ENSMUSG00000052374 (known) ENSMUSG00000068697	=	H
ENSMUSG00000052430 (known) ENSMUSG00000052430	=	mmus_only
ENSMUSG00000052557 (known) ENSMUSG00000052727	=	H
ENSMUSG00000052621 (known) ENSMUSG00000078236	=	mmus_only
ENSMUSG00000052684 (known) ENSMUSG00000056050	=	mmus_only
ENSMUSG00000052684 (known) ENSMUSG00000052684	=	HD
ENSMUSG00000052852 (known) ENSMUSG00000075221	=	mmus_only
ENSMUSG00000052889 (known) ENSMUSG00000067336	=	mmus_only
ENSMUSG00000052915 (known) ENSMUSG00000054423	=	mmus_only
ENSMUSG00000053044 (known) ENSMUSG00000053977	=	mmus_only
ENSMUSG00000053110 (known) ENSMUSG00000058794	=	H
ENSMUSG00000053137 (known) ENSMUSG00000053137	=	mmus_only
ENSMUSG00000053137 (known) ENSMUSG00000053436	=	mmus_only
ENSMUSG00000053436 (known) ENSMUSG00000053436	=	mmus_only
ENSMUSG00000053617 (known) ENSMUSG00000056220	=	mmus_only
ENSMUSG00000053617 (known) ENSMUSG00000054555	=	mmus_only
ENSMUSG00000053719 (known) ENSMUSG00000053719	=	mmus_only
ENSMUSG00000053964 (known) ENSMUSG00000062825	=	mmus_only
ENSMUSG00000054128 (known) ENSMUSG00000060802	=	mmus_only
ENSMUSG00000054452 (known) ENSMUSG00000066551	=	mmus_only
ENSMUSG00000054555 (known) ENSMUSG00000059923	=	mmus_only
ENSMUSG00000054766 (known) ENSMUSG00000074698	=	H
ENSMUSG00000054855 (known) ENSMUSG00000054855	=	mmus_only
ENSMUSG00000055540 (known) ENSMUSG00000068036	=	mmus_only
ENSMUSG00000055730 (known) ENSMUSG00000062825	=	mmus_only
ENSMUSG00000055782 (known) ENSMUSG00000055782	=	H
ENSMUSG00000055980 (known) ENSMUSG00000061981	=	mmus_only
ENSMUSG00000055980 (known) ENSMUSG00000067274	=	mmus_only
ENSMUSG00000056054 (known) ENSMUSG00000056071	=	H
ENSMUSG00000056054 (known) ENSMUSG00000056054	=	H
ENSMUSG00000056071 (known) ENSMUSG00000056071	=	H
ENSMUSG00000056116 (known) ENSMUSG00000056116	=	mmus_only
ENSMUSG00000056220 (known) ENSMUSG00000061315	=	mmus_only
ENSMUSG00000056973 (known) ENSMUSG00000067336	=	mmus_only
ENSMUSG00000057329 (known) ENSMUSG00000079037	=	mmus_only
ENSMUSG00000057329 (known) ENSMUSG00000057329	=	H
ENSMUSG00000057531 (known) ENSMUSG00000071454	=	mmus_only
ENSMUSG00000057789 (known) ENSMUSG00000074147	=	mmus_only
ENSMUSG00000057789 (known) ENSMUSG00000057789	=	H
ENSMUSG00000058207 (known) ENSMUSG00000067336	=	mmus_only
ENSMUSG00000058325 (known) ENSMUSG00000071757	=	mmus_only
ENSMUSG00000058427 (known) ENSMUSG00000058427	=	H
ENSMUSG00000058444 (known) ENSMUSG00000061374	=	mmus_only
ENSMUSG00000058444 (known) ENSMUSG00000058799	=	mmus_only
ENSMUSG00000058444 (known) ENSMUSG00000062190	=	mmus_only
ENSMUSG00000058444 (known) ENSMUSG00000059119	=	mmus_only
ENSMUSG00000058444 (known) ENSMUSG00000058881	=	mmus_only
ENSMUSG00000058835 (known) ENSMUSG00000075415	=	mmus_only
ENSMUSG00000058835 (known) ENSMUSG00000061136	=	mmus_only
ENSMUSG00000058835 (known) ENSMUSG00000061689	=	mmus_only
ENSMUSG00000059003 (known) ENSMUSG00000061859	=	mmus_only
ENSMUSG00000059182 (known) ENSMUSG00000059182	=	mmus_only
ENSMUSG00000059436 (known) ENSMUSG00000059436	=	H
ENSMUSG00000059456 (known) ENSMUSG00000059456	=	mmus_only
ENSMUSG00000059481 (known) ENSMUSG00000079037	=	H
ENSMUSG00000059552 (known) ENSMUSG00000059552	=	H
ENSMUSG00000059923 (known) ENSMUSG00000061665	=	mmus_only
ENSMUSG00000059923 (known) ENSMUSG00000061132	=	mmus_only
ENSMUSG00000059923 (known) ENSMUSG00000079037	=	mmus_only
ENSMUSG00000060073 (known) ENSMUSG00000068749	=	S
ENSMUSG00000060098 (known) ENSMUSG00000070495	=	mmus_only
ENSMUSG00000060477 (known) ENSMUSG00000074148	=	mmus_only
ENSMUSG00000060550 (known) ENSMUSG00000060802	=	mmus_only
ENSMUSG00000060586 (known) ENSMUSG00000060586	=	mmus_only
ENSMUSG00000060802 (known) ENSMUSG00000061232	=	mmus_only
ENSMUSG00000060802 (known) ENSMUSG00000073411	=	mmus_only
ENSMUSG00000060803 (known) ENSMUSG00000060803	=	CHS
ENSMUSG00000060882 (known) ENSMUSG00000079056	=	D
ENSMUSG00000061232 (known) ENSMUSG00000061232	=	mmus_only
ENSMUSG00000061232 (known) ENSMUSG00000076928	=	mmus_only
ENSMUSG00000061859 (known) ENSMUSG00000062609	=	mmus_only
ENSMUSG00000062078 (known) ENSMUSG00000062078	=	mmus_only
ENSMUSG00000062515 (known) ENSMUSG00000062515	=	S
ENSMUSG00000063146 (known) ENSMUSG00000064302	=	mmus_only
ENSMUSG00000063358 (known) ENSMUSG00000063895	=	mmus_only
ENSMUSG00000066037 (known) ENSMUSG00000067336	=	mmus_only
ENSMUSG00000066513 (known) ENSMUSG00000066515	=	mmus_only
ENSMUSG00000066515 (known) ENSMUSG00000066515	=	mmus_only
ENSMUSG00000066755 (known) ENSMUSG00000066755	=	H
ENSMUSG00000066900 (known) ENSMUSG00000066900	=	mmus_only
ENSMUSG00000067283 (known) ENSMUSG00000070348	=	mmus_only
ENSMUSG00000067336 (known) ENSMUSG00000078365	=	mmus_only
ENSMUSG00000067336 (known) ENSMUSG00000074165	=	mmus_only
ENSMUSG00000068196 (known) ENSMUSG00000068196	=	mmus_only
ENSMUSG00000068335 (known) ENSMUSG00000068335	=	mmus_only
ENSMUSG00000068890 (known) ENSMUSG00000068890	=	mmus_only
ENSMUSG00000069036 (known) ENSMUSG00000069204	=	mmus_only
ENSMUSG00000069515 (known) ENSMUSG00000076553	=	mmus_only
ENSMUSG00000071454 (known) ENSMUSG00000074657	=	mmus_only
ENSMUSG00000074006 (known) ENSMUSG00000074006	=	mmus_only
ENSMUSG00000074183 (known) ENSMUSG00000074183	=	S
ENSMUSG00000076523 (known) ENSMUSG00000076612	=	mmus_only
ENSMUSG00000076543 (known) ENSMUSG00000076610	=	mmus_only
ENSMUSG00000076585 (known) ENSMUSG00000076613	=	mmus_only
ENSMUSG00000076587 (known) ENSMUSG00000076612	=	mmus_only
ENSMUSG00000076636 (known) ENSMUSG00000076934	=	mmus_only
ENSMUSG00000076641 (known) ENSMUSG00000076641	=	mmus_only
ENSMUSG00000076928 (known) ENSMUSG00000076928	=	mmus_only
ENSMUSG00000078236 (known) ENSMUSG00000078236	=	mmus_only
ENSMUSG00000078452 (known) ENSMUSG00000078452	=	mmus_only
ENSMUSG00000079037 (known) ENSMUSG00000079037	=	H
ENSMUSG00000079478 (known) ENSMUSG00000079478	=	H
ENSMUSG00000000001 (predicted) ENSMUSG00000030228	=	S
ENSMUSG00000000001 (predicted) ENSMUSG00000058838	=	S
ENSMUSG00000000001 (predicted) ENSMUSG00000000001	=	S
ENSMUSG00000000001 (predicted) ENSMUSG00000067283	=	S
ENSMUSG00000000001 (predicted) ENSMUSG00000027536	=	S
ENSMUSG00000000001 (predicted) ENSMUSG00000049999	=	S
ENSMUSG00000000001 (predicted) ENSMUSG00000067279	=	S
ENSMUSG00000000001 (predicted) ENSMUSG00000027665	=	S
ENSMUSG00000000001 (predicted) ENSMUSG00000034781	=	S
ENSMUSG00000000001 (predicted) ENSMUSG00000032518	=	S
ENSMUSG00000000001 (predicted) ENSMUSG00000032422	=	S
ENSMUSG00000000001 (predicted) ENSMUSG00000029713	=	DS
ENSMUSG00000000001 (predicted) ENSMUSG00000027406	=	S
ENSMUSG00000000001 (predicted) ENSMUSG00000059814	=	S
ENSMUSG00000000001 (predicted) ENSMUSG00000002010	=	S
ENSMUSG00000000001 (predicted) ENSMUSG00000039936	=	S
ENSMUSG00000000001 (predicted) ENSMUSG00000057614	=	S
ENSMUSG00000000001 (predicted) ENSMUSG00000009108	=	S
ENSMUSG00000000001 (predicted) ENSMUSG00000032462	=	S
ENSMUSG00000000001 (predicted) ENSMUSG00000034837	=	S
ENSMUSG00000000001 (predicted) ENSMUSG00000025485	=	D
ENSMUSG00000000001 (predicted) ENSMUSG00000031748	=	S
ENSMUSG00000000001 (predicted) ENSMUSG00000020611	=	S
ENSMUSG00000000001 (predicted) ENSMUSG00000020573	=	S
ENSMUSG00000000001 (predicted) ENSMUSG00000020460	=	S
ENSMUSG00000000001 (predicted) ENSMUSG00000042717	=	S
ENSMUSG00000000001 (predicted) ENSMUSG00000030660	=	S
ENSMUSG00000000001 (predicted) ENSMUSG00000051396	=	S
ENSMUSG00000000001 (predicted) ENSMUSG00000026447	=	S
ENSMUSG00000000001 (predicted) ENSMUSG00000032571	=	S
ENSMUSG00000000001 (predicted) ENSMUSG00000027883	=	D
ENSMUSG00000000001 (predicted) ENSMUSG00000049815	=	S
ENSMUSG00000000001 (predicted) ENSMUSG00000020590	=	S
ENSMUSG00000000001 (predicted) ENSMUSG00000038467	=	S
ENSMUSG00000000001 (predicted) ENSMUSG00000034792	=	S
ENSMUSG00000000001 (predicted) ENSMUSG00000024639	=	S
ENSMUSG00000000001 (predicted) ENSMUSG00000026615	=	S
ENSMUSG00000000001 (predicted) ENSMUSG00000015656	=	S
ENSMUSG00000000001 (predicted) ENSMUSG00000022221	=	H
ENSMUSG00000000001 (predicted) ENSMUSG00000032562	=	S
ENSMUSG00000000001 (predicted) ENSMUSG00000047676	=	S
ENSMUSG00000000001 (predicted) ENSMUSG00000079874	=	S
ENSMUSG00000000001 (predicted) ENSMUSG00000027669	=	DS
ENSMUSG00000000001 (predicted) ENSMUSG00000020700	=	H
ENSMUSG00000000001 (predicted) ENSMUSG00000040009	=	S
ENSMUSG00000000001 (predicted) ENSMUSG00000031993	=	S
ENSMUSG00000000001 (predicted) ENSMUSG00000023439	=	S
ENSMUSG00000000001 (predicted) ENSMUSG00000071658	=	H
ENSMUSG00000000001 (predicted) ENSMUSG00000034088	=	S
ENSMUSG00000000001 (predicted) ENSMUSG00000032192	=	S
ENSMUSG00000000001 (predicted) ENSMUSG00000059970	=	S
ENSMUSG00000000001 (predicted) ENSMUSG00000052456	=	S
ENSMUSG00000000001 (predicted) ENSMUSG00000027164	=	H
ENSMUSG00000000001 (predicted) ENSMUSG00000027523	=	S
ENSMUSG00000000001 (predicted) ENSMUSG00000035620	=	D
ENSMUSG00000000001 (predicted) ENSMUSG00000024697	=	S
ENSMUSG00000000001 (predicted) ENSMUSG00000014907	=	S
ENSMUSG00000000001 (predicted) ENSMUSG00000034190	=	S
ENSMUSG00000000001 (predicted) ENSMUSG00000038291	=	S
ENSMUSG00000000001 (predicted) ENSMUSG00000027080	=	D
ENSMUSG00000000001 (predicted) ENSMUSG00000032932	=	S
ENSMUSG00000000001 (predicted) ENSMUSG00000046794	=	S
ENSMUSG00000000001 (predicted) ENSMUSG00000024524	=	S
ENSMUSG00000000001 (predicted) ENSMUSG00000050901	=	H
ENSMUSG00000000001 (predicted) ENSMUSG00000062791	=	S
ENSMUSG00000000001 (predicted) ENSMUSG00000000149	=	S
ENSMUSG00000000001 (predicted) ENSMUSG00000033628	=	S
ENSMUSG00000000001 (predicted) ENSMUSG00000007033	=	S
ENSMUSG00000000001 (predicted) ENSMUSG00000054764	=	H
ENSMUSG00000000001 (predicted) ENSMUSG00000061869	=	S
ENSMUSG00000000001 (predicted) ENSMUSG00000067284	=	S
ENSMUSG00000000001 (predicted) ENSMUSG00000028777	=	S
ENSMUSG00000000028 (predicted) ENSMUSG00000030697	=	H
ENSMUSG00000000028 (predicted) ENSMUSG00000080055	=	S
ENSMUSG00000000028 (predicted) ENSMUSG00000032932	=	S
ENSMUSG00000000028 (predicted) ENSMUSG00000059970	=	S
ENSMUSG00000000028 (predicted) ENSMUSG00000045136	=	S
ENSMUSG00000000028 (predicted) ENSMUSG00000022673	=	D
ENSMUSG00000000028 (predicted) ENSMUSG00000028800	=	S
ENSMUSG00000000028 (predicted) ENSMUSG00000070284	=	S
ENSMUSG00000000028 (predicted) ENSMUSG00000016255	=	S
ENSMUSG00000000028 (predicted) ENSMUSG00000000028	=	S
ENSMUSG00000000028 (predicted) ENSMUSG00000062591	=	S
ENSMUSG00000000028 (predicted) ENSMUSG00000026669	=	HS
ENSMUSG00000000028 (predicted) ENSMUSG00000022283	=	S
ENSMUSG00000000028 (predicted) ENSMUSG00000011257	=	S
ENSMUSG00000000028 (predicted) ENSMUSG00000005410	=	DS
ENSMUSG00000000028 (predicted) ENSMUSG00000058672	=	S
ENSMUSG00000000028 (predicted) ENSMUSG00000031622	=	S
ENSMUSG00000000028 (predicted) ENSMUSG00000042557	=	S
ENSMUSG00000000028 (predicted) ENSMUSG00000019777	=	S
ENSMUSG00000000028 (predicted) ENSMUSG00000039994	=	S
ENSMUSG00000000028 (predicted) ENSMUSG00000001473	=	S
ENSMUSG00000000028 (predicted) ENSMUSG00000050667	=	S
ENSMUSG00000000028 (predicted) ENSMUSG00000001525	=	S
ENSMUSG00000000028 (predicted) ENSMUSG00000032555	=	H
ENSMUSG00000000028 (predicted) ENSMUSG00000040044	=	H
ENSMUSG00000000028 (predicted) ENSMUSG00000002870	=	DS
ENSMUSG00000000028 (predicted) ENSMUSG00000006273	=	S
ENSMUSG00000000028 (predicted) ENSMUSG00000051732	=	S
ENSMUSG00000000028 (predicted) ENSMUSG00000067284	=	S
ENSMUSG00000000028 (predicted) ENSMUSG00000029368	=	H
ENSMUSG00000000028 (predicted) ENSMUSG00000044303	=	H
ENSMUSG00000000028 (predicted) ENSMUSG00000062380	=	S
ENSMUSG00000000028 (predicted) ENSMUSG00000051396	=	S
ENSMUSG00000000028 (predicted) ENSMUSG00000067283	=	S
ENSMUSG00000000028 (predicted) ENSMUSG00000036752	=	S
ENSMUSG00000000028 (predicted) ENSMUSG00000015656	=	S
ENSMUSG00000000028 (predicted) ENSMUSG00000059814	=	S
ENSMUSG00000000028 (predicted) ENSMUSG00000034732	=	S
ENSMUSG00000000028 (predicted) ENSMUSG00000046173	=	S
ENSMUSG00000000028 (predicted) ENSMUSG00000029012	=	H
ENSMUSG00000000028 (predicted) ENSMUSG00000022010	=	H
ENSMUSG00000000028 (predicted) ENSMUSG00000023067	=	H
ENSMUSG00000000028 (predicted) ENSMUSG00000079963	=	S
ENSMUSG00000000028 (predicted) ENSMUSG00000079956	=	S
ENSMUSG00000000028 (predicted) ENSMUSG00000054582	=	S
ENSMUSG00000000028 (predicted) ENSMUSG00000003423	=	D
ENSMUSG00000000028 (predicted) ENSMUSG00000080296	=	S
ENSMUSG00000000028 (predicted) ENSMUSG00000061062	=	S
ENSMUSG00000000028 (predicted) ENSMUSG00000080056	=	S
ENSMUSG00000000028 (predicted) ENSMUSG00000062093	=	S
ENSMUSG00000000028 (predicted) ENSMUSG00000006269	=	S
ENSMUSG00000000028 (predicted) ENSMUSG00000033021	=	S
ENSMUSG00000000028 (predicted) ENSMUSG00000003662	=	H
ENSMUSG00000000028 (predicted) ENSMUSG00000007033	=	S
ENSMUSG00000000028 (predicted) ENSMUSG00000025991	=	S
ENSMUSG00000000056 (predicted) ENSMUSG00000015656	=	S
ENSMUSG00000000056 (predicted) ENSMUSG00000003662	=	S
ENSMUSG00000000056 (predicted) ENSMUSG00000026864	=	S
ENSMUSG00000000056 (predicted) ENSMUSG00000007033	=	S
ENSMUSG00000000056 (predicted) ENSMUSG00000067284	=	S
ENSMUSG00000000056 (predicted) ENSMUSG00000051396	=	S
ENSMUSG00000000056 (predicted) ENSMUSG00000067283	=	S
ENSMUSG00000000056 (predicted) ENSMUSG00000031879	=	S
ENSMUSG00000000056 (predicted) ENSMUSG00000059970	=	S
ENSMUSG00000000056 (predicted) ENSMUSG00000059814	=	S
ENSMUSG00000000056 (predicted) ENSMUSG00000032381	=	S
ENSMUSG00000000056 (predicted) ENSMUSG00000032932	=	S
ENSMUSG00000000058 (predicted) ENSMUSG00000020122	=	H
ENSMUSG00000000058 (predicted) ENSMUSG00000034243	=	H
ENSMUSG00000000058 (predicted) ENSMUSG00000007655	=	H
ENSMUSG00000000078 (predicted) ENSMUSG00000070348	=	H
ENSMUSG00000000078 (predicted) ENSMUSG00000024833	=	H
ENSMUSG00000000078 (predicted) ENSMUSG00000020116	=	H
ENSMUSG00000000078 (predicted) ENSMUSG00000032777	=	H
ENSMUSG00000000078 (predicted) ENSMUSG00000068740	=	H
ENSMUSG00000000085 (predicted) ENSMUSG00000028670	=	H
ENSMUSG00000000085 (predicted) ENSMUSG00000043284	=	H
ENSMUSG00000000085 (predicted) ENSMUSG00000025979	=	H
ENSMUSG00000000085 (predicted) ENSMUSG00000037012	=	H
ENSMUSG00000000085 (predicted) ENSMUSG00000008604	=	H
ENSMUSG00000000085 (predicted) ENSMUSG00000037573	=	H
ENSMUSG00000000085 (predicted) ENSMUSG00000028796	=	H
ENSMUSG00000000085 (predicted) ENSMUSG00000000085	=	H
ENSMUSG00000000088 (predicted) ENSMUSG00000036241	=	S
ENSMUSG00000000088 (predicted) ENSMUSG00000080036	=	D
ENSMUSG00000000088 (predicted) ENSMUSG00000071292	=	D
ENSMUSG00000000088 (predicted) ENSMUSG00000026707	=	S
ENSMUSG00000000088 (predicted) ENSMUSG00000020307	=	S
ENSMUSG00000000088 (predicted) ENSMUSG00000066407	=	D
ENSMUSG00000000088 (predicted) ENSMUSG00000033933	=	H
ENSMUSG00000000088 (predicted) ENSMUSG00000047215	=	D
ENSMUSG00000000088 (predicted) ENSMUSG00000063324	=	D
ENSMUSG00000000088 (predicted) ENSMUSG00000069196	=	D
ENSMUSG00000000088 (predicted) ENSMUSG00000021958	=	H
ENSMUSG00000000088 (predicted) ENSMUSG00000047674	=	D
ENSMUSG00000000088 (predicted) ENSMUSG00000015120	=	D
ENSMUSG00000000088 (predicted) ENSMUSG00000020225	=	H
ENSMUSG00000000088 (predicted) ENSMUSG00000009293	=	S
ENSMUSG00000000088 (predicted) ENSMUSG00000020483	=	C
ENSMUSG00000000088 (predicted) ENSMUSG00000055194	=	D
ENSMUSG00000000088 (predicted) ENSMUSG00000031299	=	D
ENSMUSG00000000088 (predicted) ENSMUSG00000047965	=	D
ENSMUSG00000000088 (predicted) ENSMUSG00000072576	=	D
ENSMUSG00000000088 (predicted) ENSMUSG00000007892	=	D
ENSMUSG00000000088 (predicted) ENSMUSG00000038279	=	S
ENSMUSG00000000088 (predicted) ENSMUSG00000020794	=	S
ENSMUSG00000000088 (predicted) ENSMUSG00000019494	=	H
ENSMUSG00000000088 (predicted) ENSMUSG00000067288	=	D
ENSMUSG00000000088 (predicted) ENSMUSG00000061322	=	D
ENSMUSG00000000088 (predicted) ENSMUSG00000027787	=	D
ENSMUSG00000000088 (predicted) ENSMUSG00000020870	=	S
ENSMUSG00000000088 (predicted) ENSMUSG00000069188	=	D
ENSMUSG00000000088 (predicted) ENSMUSG00000080037	=	D
ENSMUSG00000000093 (predicted) ENSMUSG00000038644	=	D
ENSMUSG00000000093 (predicted) ENSMUSG00000034892	=	D
ENSMUSG00000000093 (predicted) ENSMUSG00000063180	=	D
ENSMUSG00000000093 (predicted) ENSMUSG00000059064	=	D
ENSMUSG00000000093 (predicted) ENSMUSG00000027522	=	D
ENSMUSG00000000093 (predicted) ENSMUSG00000030867	=	D
ENSMUSG00000000094 (predicted) ENSMUSG00000032265	=	H
ENSMUSG00000000120 (predicted) ENSMUSG00000028072	=	H
ENSMUSG00000000120 (predicted) ENSMUSG00000049556	=	H
ENSMUSG00000000120 (predicted) ENSMUSG00000031887	=	H
ENSMUSG00000000120 (predicted) ENSMUSG00000027859	=	H
ENSMUSG00000000120 (predicted) ENSMUSG00000068747	=	H
ENSMUSG00000000120 (predicted) ENSMUSG00000074121	=	H
ENSMUSG00000000120 (predicted) ENSMUSG00000043811	=	H
ENSMUSG00000000120 (predicted) ENSMUSG00000026812	=	H
ENSMUSG00000000120 (predicted) ENSMUSG00000046432	=	H
ENSMUSG00000000131 (predicted) ENSMUSG00000079558	=	D
ENSMUSG00000000131 (predicted) ENSMUSG00000078592	=	D
ENSMUSG00000000131 (predicted) ENSMUSG00000073212	=	D
ENSMUSG00000000131 (predicted) ENSMUSG00000078370	=	D
ENSMUSG00000000131 (predicted) ENSMUSG00000078308	=	D
ENSMUSG00000000131 (predicted) ENSMUSG00000015656	=	D
ENSMUSG00000000131 (predicted) ENSMUSG00000040610	=	D
ENSMUSG00000000131 (predicted) ENSMUSG00000070490	=	D
ENSMUSG00000000131 (predicted) ENSMUSG00000078162	=	D
ENSMUSG00000000131 (predicted) ENSMUSG00000071813	=	D
ENSMUSG00000000131 (predicted) ENSMUSG00000058558	=	D
ENSMUSG00000000131 (predicted) ENSMUSG00000025215	=	D
ENSMUSG00000000131 (predicted) ENSMUSG00000078573	=	D
ENSMUSG00000000131 (predicted) ENSMUSG00000078300	=	D
ENSMUSG00000000131 (predicted) ENSMUSG00000069236	=	D
ENSMUSG00000000131 (predicted) ENSMUSG00000080155	=	D
ENSMUSG00000000131 (predicted) ENSMUSG00000067283	=	D
ENSMUSG00000000131 (predicted) ENSMUSG00000079360	=	D
ENSMUSG00000000131 (predicted) ENSMUSG00000032482	=	D
ENSMUSG00000000131 (predicted) ENSMUSG00000043858	=	H
ENSMUSG00000000131 (predicted) ENSMUSG00000078619	=	D
ENSMUSG00000000131 (predicted) ENSMUSG00000078636	=	D
ENSMUSG00000000131 (predicted) ENSMUSG00000031487	=	H
ENSMUSG00000000131 (predicted) ENSMUSG00000078142	=	D
ENSMUSG00000000131 (predicted) ENSMUSG00000078088	=	D
ENSMUSG00000000131 (predicted) ENSMUSG00000070282	=	D
ENSMUSG00000000131 (predicted) ENSMUSG00000078965	=	D
ENSMUSG00000000131 (predicted) ENSMUSG00000055676	=	D
ENSMUSG00000000131 (predicted) ENSMUSG00000022812	=	H
ENSMUSG00000000131 (predicted) ENSMUSG00000080303	=	D
ENSMUSG00000000131 (predicted) ENSMUSG00000072492	=	D
ENSMUSG00000000131 (predicted) ENSMUSG00000028949	=	D
ENSMUSG00000000131 (predicted) ENSMUSG00000020780	=	D
ENSMUSG00000000131 (predicted) ENSMUSG00000063885	=	D
ENSMUSG00000000131 (predicted) ENSMUSG00000057666	=	D
ENSMUSG00000000131 (predicted) ENSMUSG00000078191	=	D
ENSMUSG00000000131 (predicted) ENSMUSG00000007033	=	D
ENSMUSG00000000131 (predicted) ENSMUSG00000070408	=	D
ENSMUSG00000000131 (predicted) ENSMUSG00000023018	=	D
ENSMUSG00000000131 (predicted) ENSMUSG00000027502	=	D
ENSMUSG00000000131 (predicted) ENSMUSG00000068327	=	D
ENSMUSG00000000131 (predicted) ENSMUSG00000070025	=	D
ENSMUSG00000000131 (predicted) ENSMUSG00000067284	=	D
ENSMUSG00000000131 (predicted) ENSMUSG00000078967	=	D
ENSMUSG00000000131 (predicted) ENSMUSG00000055239	=	D
ENSMUSG00000000131 (predicted) ENSMUSG00000040904	=	D
ENSMUSG00000000131 (predicted) ENSMUSG00000009073	=	D
ENSMUSG00000000131 (predicted) ENSMUSG00000079501	=	D
ENSMUSG00000000131 (predicted) ENSMUSG00000061099	=	D
ENSMUSG00000000131 (predicted) ENSMUSG00000059814	=	D
ENSMUSG00000000131 (predicted) ENSMUSG00000059970	=	D
ENSMUSG00000000131 (predicted) ENSMUSG00000070443	=	D
ENSMUSG00000000134 (predicted) ENSMUSG00000003868	=	S
ENSMUSG00000000134 (predicted) ENSMUSG00000052429	=	S
ENSMUSG00000000134 (predicted) ENSMUSG00000078159	=	H
ENSMUSG00000000134 (predicted) ENSMUSG00000028452	=	S
ENSMUSG00000000134 (predicted) ENSMUSG00000040354	=	H
ENSMUSG00000000134 (predicted) ENSMUSG00000030350	=	S
ENSMUSG00000000134 (predicted) ENSMUSG00000041895	=	S
ENSMUSG00000000134 (predicted) ENSMUSG00000021024	=	H
ENSMUSG00000000134 (predicted) ENSMUSG00000047126	=	H
ENSMUSG00000000134 (predicted) ENSMUSG00000023944	=	S
ENSMUSG00000000134 (predicted) ENSMUSG00000060073	=	H
ENSMUSG00000000134 (predicted) ENSMUSG00000028693	=	H
ENSMUSG00000000134 (predicted) ENSMUSG00000007033	=	S
ENSMUSG00000000134 (predicted) ENSMUSG00000071708	=	H
ENSMUSG00000000134 (predicted) ENSMUSG00000004032	=	H
ENSMUSG00000000134 (predicted) ENSMUSG00000067284	=	S
ENSMUSG00000000134 (predicted) ENSMUSG00000029578	=	S
ENSMUSG00000000134 (predicted) ENSMUSG00000020899	=	H
ENSMUSG00000000134 (predicted) ENSMUSG00000025465	=	H
ENSMUSG00000000134 (predicted) ENSMUSG00000024231	=	H
ENSMUSG00000000134 (predicted) ENSMUSG00000059814	=	S
ENSMUSG00000000134 (predicted) ENSMUSG00000026229	=	H
ENSMUSG00000000134 (predicted) ENSMUSG00000021270	=	S
ENSMUSG00000000134 (predicted) ENSMUSG00000015656	=	S
ENSMUSG00000000134 (predicted) ENSMUSG00000030751	=	H
ENSMUSG00000000134 (predicted) ENSMUSG00000024120	=	H
ENSMUSG00000000134 (predicted) ENSMUSG00000032932	=	S
ENSMUSG00000000134 (predicted) ENSMUSG00000067283	=	S
ENSMUSG00000000134 (predicted) ENSMUSG00000029581	=	H
ENSMUSG00000000134 (predicted) ENSMUSG00000020048	=	S
ENSMUSG00000000134 (predicted) ENSMUSG00000020917	=	H
ENSMUSG00000000134 (predicted) ENSMUSG00000058799	=	H
ENSMUSG00000000134 (predicted) ENSMUSG00000001642	=	H
ENSMUSG00000000134 (predicted) ENSMUSG00000010376	=	H
ENSMUSG00000000134 (predicted) ENSMUSG00000051396	=	S
ENSMUSG00000000134 (predicted) ENSMUSG00000057132	=	H
ENSMUSG00000000134 (predicted) ENSMUSG00000009630	=	H
ENSMUSG00000000134 (predicted) ENSMUSG00000030505	=	S
ENSMUSG00000000134 (predicted) ENSMUSG00000030079	=	S
ENSMUSG00000000134 (predicted) ENSMUSG00000032185	=	S
ENSMUSG00000000134 (predicted) ENSMUSG00000024991	=	H
ENSMUSG00000000134 (predicted) ENSMUSG00000022142	=	H
ENSMUSG00000000134 (predicted) ENSMUSG00000014226	=	H
ENSMUSG00000000134 (predicted) ENSMUSG00000049300	=	S
ENSMUSG00000000134 (predicted) ENSMUSG00000059970	=	S
ENSMUSG00000000134 (predicted) ENSMUSG00000028798	=	H
ENSMUSG00000000134 (predicted) ENSMUSG00000004264	=	H
ENSMUSG00000000134 (predicted) ENSMUSG00000071650	=	H
ENSMUSG00000000134 (predicted) ENSMUSG00000020230	=	S
ENSMUSG00000000134 (predicted) ENSMUSG00000057322	=	H
ENSMUSG00000000134 (predicted) ENSMUSG00000005566	=	H
ENSMUSG00000000134 (predicted) ENSMUSG00000054766	=	H
ENSMUSG00000000134 (predicted) ENSMUSG00000032504	=	H
ENSMUSG00000000134 (predicted) ENSMUSG00000026615	=	H
ENSMUSG00000000142 (predicted) ENSMUSG00000057177	=	D
ENSMUSG00000000142 (predicted) ENSMUSG00000024182	=	D
ENSMUSG00000000142 (predicted) ENSMUSG00000020135	=	D
ENSMUSG00000000142 (predicted) ENSMUSG00000037369	=	D
ENSMUSG00000000142 (predicted) ENSMUSG00000026504	=	D
ENSMUSG00000000142 (predicted) ENSMUSG00000024576	=	D
ENSMUSG00000000142 (predicted) ENSMUSG00000020888	=	D
ENSMUSG00000000142 (predicted) ENSMUSG00000001552	=	D
ENSMUSG00000000142 (predicted) ENSMUSG00000022052	=	D
ENSMUSG00000000142 (predicted) ENSMUSG00000029071	=	D
ENSMUSG00000000142 (predicted) ENSMUSG00000018476	=	D
ENSMUSG00000000142 (predicted) ENSMUSG00000000142	=	D
ENSMUSG00000000142 (predicted) ENSMUSG00000068457	=	D
ENSMUSG00000000142 (predicted) ENSMUSG00000029120	=	D
ENSMUSG00000000142 (predicted) ENSMUSG00000003233	=	D
ENSMUSG00000000142 (predicted) ENSMUSG00000024500	=	D
ENSMUSG00000000142 (predicted) ENSMUSG00000041769	=	D
ENSMUSG00000000149 (predicted) ENSMUSG00000039936	=	S
ENSMUSG00000000149 (predicted) ENSMUSG00000062791	=	S
ENSMUSG00000000149 (predicted) ENSMUSG00000034190	=	S
ENSMUSG00000000149 (predicted) ENSMUSG00000020460	=	S
ENSMUSG00000000149 (predicted) ENSMUSG00000032562	=	S
ENSMUSG00000000149 (predicted) ENSMUSG00000079874	=	S
ENSMUSG00000000149 (predicted) ENSMUSG00000046794	=	S
ENSMUSG00000000149 (predicted) ENSMUSG00000051396	=	S
ENSMUSG00000000149 (predicted) ENSMUSG00000067284	=	S
ENSMUSG00000000149 (predicted) ENSMUSG00000049815	=	S
ENSMUSG00000000149 (predicted) ENSMUSG00000061869	=	S
ENSMUSG00000000149 (predicted) ENSMUSG00000027523	=	S
ENSMUSG00000000149 (predicted) ENSMUSG00000049999	=	S
ENSMUSG00000000149 (predicted) ENSMUSG00000030660	=	S
ENSMUSG00000000149 (predicted) ENSMUSG00000040009	=	S
ENSMUSG00000000149 (predicted) ENSMUSG00000029713	=	S
ENSMUSG00000000149 (predicted) ENSMUSG00000032932	=	S
ENSMUSG00000000149 (predicted) ENSMUSG00000057614	=	S
ENSMUSG00000000149 (predicted) ENSMUSG00000032462	=	S
ENSMUSG00000000149 (predicted) ENSMUSG00000007564	=	H
ENSMUSG00000000149 (predicted) ENSMUSG00000009108	=	S
ENSMUSG00000000149 (predicted) ENSMUSG00000024697	=	S
ENSMUSG00000000149 (predicted) ENSMUSG00000047676	=	S
ENSMUSG00000000149 (predicted) ENSMUSG00000023439	=	S
ENSMUSG00000000149 (predicted) ENSMUSG00000029064	=	S
ENSMUSG00000000149 (predicted) ENSMUSG00000027536	=	S
ENSMUSG00000000149 (predicted) ENSMUSG00000027406	=	S
ENSMUSG00000000149 (predicted) ENSMUSG00000038291	=	S
ENSMUSG00000000149 (predicted) ENSMUSG00000007815	=	D
ENSMUSG00000000149 (predicted) ENSMUSG00000038467	=	S
ENSMUSG00000000149 (predicted) ENSMUSG00000067279	=	S
ENSMUSG00000000149 (predicted) ENSMUSG00000002233	=	D
ENSMUSG00000000149 (predicted) ENSMUSG00000031993	=	S
ENSMUSG00000000149 (predicted) ENSMUSG00000033628	=	S
ENSMUSG00000000149 (predicted) ENSMUSG00000028777	=	S
ENSMUSG00000000149 (predicted) ENSMUSG00000059970	=	S
ENSMUSG00000000149 (predicted) ENSMUSG00000021258	=	D
ENSMUSG00000000149 (predicted) ENSMUSG00000002010	=	S
ENSMUSG00000000149 (predicted) ENSMUSG00000054364	=	D
ENSMUSG00000000149 (predicted) ENSMUSG00000036463	=	D
ENSMUSG00000000149 (predicted) ENSMUSG00000020590	=	S
ENSMUSG00000000149 (predicted) ENSMUSG00000024524	=	S
ENSMUSG00000000149 (predicted) ENSMUSG00000032422	=	S
ENSMUSG00000000149 (predicted) ENSMUSG00000067283	=	S
ENSMUSG00000000149 (predicted) ENSMUSG00000031748	=	S
ENSMUSG00000000149 (predicted) ENSMUSG00000032192	=	S
ENSMUSG00000000149 (predicted) ENSMUSG00000042717	=	S
ENSMUSG00000000149 (predicted) ENSMUSG00000015656	=	S
ENSMUSG00000000149 (predicted) ENSMUSG00000052456	=	S
ENSMUSG00000000149 (predicted) ENSMUSG00000032518	=	S
ENSMUSG00000000149 (predicted) ENSMUSG00000027669	=	S
ENSMUSG00000000149 (predicted) ENSMUSG00000020573	=	S
ENSMUSG00000000149 (predicted) ENSMUSG00000059814	=	S
ENSMUSG00000000149 (predicted) ENSMUSG00000034781	=	S
ENSMUSG00000000149 (predicted) ENSMUSG00000030228	=	S
ENSMUSG00000000149 (predicted) ENSMUSG00000000149	=	S
ENSMUSG00000000149 (predicted) ENSMUSG00000032571	=	S
ENSMUSG00000000149 (predicted) ENSMUSG00000027665	=	S
ENSMUSG00000000149 (predicted) ENSMUSG00000020611	=	S
ENSMUSG00000000149 (predicted) ENSMUSG00000026447	=	S
ENSMUSG00000000149 (predicted) ENSMUSG00000058838	=	S
ENSMUSG00000000149 (predicted) ENSMUSG00000024639	=	S
ENSMUSG00000000149 (predicted) ENSMUSG00000007033	=	S
ENSMUSG00000000149 (predicted) ENSMUSG00000034792	=	S
ENSMUSG00000000149 (predicted) ENSMUSG00000034837	=	S
ENSMUSG00000000149 (predicted) ENSMUSG00000026615	=	S
ENSMUSG00000000149 (predicted) ENSMUSG00000014907	=	S
ENSMUSG00000000149 (predicted) ENSMUSG00000034088	=	S
ENSMUSG00000000168 (predicted) ENSMUSG00000026864	=	S
ENSMUSG00000000168 (predicted) ENSMUSG00000072235	=	S
ENSMUSG00000000168 (predicted) ENSMUSG00000032518	=	S
ENSMUSG00000000168 (predicted) ENSMUSG00000026202	=	S
ENSMUSG00000000168 (predicted) ENSMUSG00000026342	=	S
ENSMUSG00000000168 (predicted) ENSMUSG00000016255	=	S
ENSMUSG00000000168 (predicted) ENSMUSG00000025991	=	S
ENSMUSG00000000168 (predicted) ENSMUSG00000030137	=	S
ENSMUSG00000000168 (predicted) ENSMUSG00000067284	=	S
ENSMUSG00000000168 (predicted) ENSMUSG00000070284	=	S
ENSMUSG00000000168 (predicted) ENSMUSG00000021193	=	S
ENSMUSG00000000168 (predicted) ENSMUSG00000047674	=	S
ENSMUSG00000000168 (predicted) ENSMUSG00000006269	=	S
ENSMUSG00000000168 (predicted) ENSMUSG00000062380	=	S
ENSMUSG00000000168 (predicted) ENSMUSG00000067338	=	S
ENSMUSG00000000168 (predicted) ENSMUSG00000029407	=	C
ENSMUSG00000000168 (predicted) ENSMUSG00000039828	=	C
ENSMUSG00000000168 (predicted) ENSMUSG00000035232	=	H
ENSMUSG00000000168 (predicted) ENSMUSG00000023004	=	S
ENSMUSG00000000168 (predicted) ENSMUSG00000010122	=	S
ENSMUSG00000000168 (predicted) ENSMUSG00000045136	=	S
ENSMUSG00000000168 (predicted) ENSMUSG00000019297	=	S
ENSMUSG00000000168 (predicted) ENSMUSG00000032294	=	S
ENSMUSG00000000168 (predicted) ENSMUSG00000033021	=	S
ENSMUSG00000000168 (predicted) ENSMUSG00000056904	=	S
ENSMUSG00000000168 (predicted) ENSMUSG00000032263	=	S
ENSMUSG00000000168 (predicted) ENSMUSG00000079874	=	S
ENSMUSG00000000168 (predicted) ENSMUSG00000015656	=	S
ENSMUSG00000000168 (predicted) ENSMUSG00000064064	=	C
ENSMUSG00000000168 (predicted) ENSMUSG00000080296	=	S
ENSMUSG00000000168 (predicted) ENSMUSG00000001473	=	S
ENSMUSG00000000168 (predicted) ENSMUSG00000067283	=	S
ENSMUSG00000000168 (predicted) ENSMUSG00000059814	=	S
ENSMUSG00000000168 (predicted) ENSMUSG00000058672	=	S
ENSMUSG00000000168 (predicted) ENSMUSG00000031299	=	S
ENSMUSG00000000168 (predicted) ENSMUSG00000021748	=	S
ENSMUSG00000000168 (predicted) ENSMUSG00000041237	=	S
ENSMUSG00000000168 (predicted) ENSMUSG00000067702	=	S
ENSMUSG00000000168 (predicted) ENSMUSG00000025485	=	C
ENSMUSG00000000168 (predicted) ENSMUSG00000036752	=	S
ENSMUSG00000000168 (predicted) ENSMUSG00000007033	=	S
ENSMUSG00000000168 (predicted) ENSMUSG00000029910	=	C
ENSMUSG00000000168 (predicted) ENSMUSG00000042167	=	C
ENSMUSG00000000168 (predicted) ENSMUSG00000043091	=	S
ENSMUSG00000000168 (predicted) ENSMUSG00000001525	=	S
ENSMUSG00000000168 (predicted) ENSMUSG00000006273	=	S
ENSMUSG00000000168 (predicted) ENSMUSG00000021216	=	S
ENSMUSG00000000168 (predicted) ENSMUSG00000047676	=	S
ENSMUSG00000000168 (predicted) ENSMUSG00000000168	=	H
ENSMUSG00000000168 (predicted) ENSMUSG00000059970	=	S
ENSMUSG00000000168 (predicted) ENSMUSG00000069855	=	S
ENSMUSG00000000168 (predicted) ENSMUSG00000062591	=	S
ENSMUSG00000000168 (predicted) ENSMUSG00000024943	=	S
ENSMUSG00000000168 (predicted) ENSMUSG00000035620	=	C
ENSMUSG00000000168 (predicted) ENSMUSG00000051396	=	S
ENSMUSG00000000171 (predicted) ENSMUSG00000030350	=	D
ENSMUSG00000000171 (predicted) ENSMUSG00000021037	=	D
ENSMUSG00000000171 (predicted) ENSMUSG00000020288	=	D
ENSMUSG00000000171 (predicted) ENSMUSG00000052429	=	D
ENSMUSG00000000171 (predicted) ENSMUSG00000021079	=	D
ENSMUSG00000000171 (predicted) ENSMUSG00000002014	=	D
ENSMUSG00000000184 (predicted) ENSMUSG00000055799	=	D
ENSMUSG00000000184 (predicted) ENSMUSG00000027985	=	D
ENSMUSG00000000184 (predicted) ENSMUSG00000000782	=	D
ENSMUSG00000000184 (predicted) ENSMUSG00000024944	=	D
ENSMUSG00000000184 (predicted) ENSMUSG00000025422	=	D
ENSMUSG00000000184 (predicted) ENSMUSG00000055013	=	D
ENSMUSG00000000184 (predicted) ENSMUSG00000029647	=	D
ENSMUSG00000000184 (predicted) ENSMUSG00000033732	=	D
ENSMUSG00000000184 (predicted) ENSMUSG00000028969	=	D
ENSMUSG00000000184 (predicted) ENSMUSG00000039703	=	D
ENSMUSG00000000184 (predicted) ENSMUSG00000034288	=	D
ENSMUSG00000000184 (predicted) ENSMUSG00000028252	=	D
ENSMUSG00000000184 (predicted) ENSMUSG00000023353	=	D
ENSMUSG00000000184 (predicted) ENSMUSG00000019942	=	D
ENSMUSG00000000184 (predicted) ENSMUSG00000025358	=	H
ENSMUSG00000000184 (predicted) ENSMUSG00000024985	=	D
ENSMUSG00000000184 (predicted) ENSMUSG00000032077	=	D
ENSMUSG00000000194 (predicted) ENSMUSG00000028702	=	D
ENSMUSG00000000214 (predicted) ENSMUSG00000052798	=	D
ENSMUSG00000000214 (predicted) ENSMUSG00000005469	=	D
ENSMUSG00000000214 (predicted) ENSMUSG00000015748	=	D
ENSMUSG00000000214 (predicted) ENSMUSG00000038274	=	D
ENSMUSG00000000214 (predicted) ENSMUSG00000027080	=	D
ENSMUSG00000000214 (predicted) ENSMUSG00000005034	=	D
ENSMUSG00000000214 (predicted) ENSMUSG00000037513	=	D
ENSMUSG00000000214 (predicted) ENSMUSG00000034889	=	D
ENSMUSG00000000214 (predicted) ENSMUSG00000037580	=	D
ENSMUSG00000000214 (predicted) ENSMUSG00000021838	=	D
ENSMUSG00000000214 (predicted) ENSMUSG00000037593	=	D
ENSMUSG00000000215 (predicted) ENSMUSG00000035804	=	H
ENSMUSG00000000215 (predicted) ENSMUSG00000005533	=	H
ENSMUSG00000000215 (predicted) ENSMUSG00000000215	=	H
ENSMUSG00000000215 (predicted) ENSMUSG00000005534	=	H
ENSMUSG00000000216 (predicted) ENSMUSG00000027744	=	C
ENSMUSG00000000216 (predicted) ENSMUSG00000030134	=	D
ENSMUSG00000000216 (predicted) ENSMUSG00000029333	=	D
ENSMUSG00000000216 (predicted) ENSMUSG00000034334	=	D
ENSMUSG00000000216 (predicted) ENSMUSG00000020374	=	D
ENSMUSG00000000216 (predicted) ENSMUSG00000034871	=	D
ENSMUSG00000000216 (predicted) ENSMUSG00000067274	=	C
ENSMUSG00000000216 (predicted) ENSMUSG00000025816	=	D
ENSMUSG00000000216 (predicted) ENSMUSG00000032333	=	C
ENSMUSG00000000216 (predicted) ENSMUSG00000026880	=	C
ENSMUSG00000000216 (predicted) ENSMUSG00000030082	=	D
ENSMUSG00000000253 (predicted) ENSMUSG00000000253	=	H
ENSMUSG00000000266 (predicted) ENSMUSG00000021790	=	H
ENSMUSG00000000266 (predicted) ENSMUSG00000026815	=	H
ENSMUSG00000000276 (predicted) ENSMUSG00000054766	=	H
ENSMUSG00000000276 (predicted) ENSMUSG00000031299	=	H
ENSMUSG00000000276 (predicted) ENSMUSG00000026683	=	H
ENSMUSG00000000276 (predicted) ENSMUSG00000029247	=	H
ENSMUSG00000000276 (predicted) ENSMUSG00000078159	=	H
ENSMUSG00000000276 (predicted) ENSMUSG00000060216	=	H
ENSMUSG00000000276 (predicted) ENSMUSG00000028851	=	H
ENSMUSG00000000276 (predicted) ENSMUSG00000018909	=	H
ENSMUSG00000000278 (predicted) ENSMUSG00000067702	=	S
ENSMUSG00000000278 (predicted) ENSMUSG00000033021	=	S
ENSMUSG00000000278 (predicted) ENSMUSG00000015656	=	S
ENSMUSG00000000278 (predicted) ENSMUSG00000072235	=	S
ENSMUSG00000000278 (predicted) ENSMUSG00000032932	=	S
ENSMUSG00000000278 (predicted) ENSMUSG00000026202	=	S
ENSMUSG00000000278 (predicted) ENSMUSG00000021216	=	S
ENSMUSG00000000278 (predicted) ENSMUSG00000043091	=	S
ENSMUSG00000000278 (predicted) ENSMUSG00000070284	=	S
ENSMUSG00000000278 (predicted) ENSMUSG00000030137	=	S
ENSMUSG00000000278 (predicted) ENSMUSG00000006273	=	S
ENSMUSG00000000278 (predicted) ENSMUSG00000067283	=	S
ENSMUSG00000000278 (predicted) ENSMUSG00000059970	=	S
ENSMUSG00000000278 (predicted) ENSMUSG00000067284	=	S
ENSMUSG00000000278 (predicted) ENSMUSG00000059814	=	S
ENSMUSG00000000278 (predicted) ENSMUSG00000056904	=	S
ENSMUSG00000000278 (predicted) ENSMUSG00000067338	=	S
ENSMUSG00000000278 (predicted) ENSMUSG00000051396	=	S
ENSMUSG00000000278 (predicted) ENSMUSG00000023004	=	S
ENSMUSG00000000278 (predicted) ENSMUSG00000007033	=	S
ENSMUSG00000000278 (predicted) ENSMUSG00000006269	=	S
ENSMUSG00000000282 (predicted) ENSMUSG00000064302	=	D
ENSMUSG00000000282 (predicted) ENSMUSG00000020520	=	D
ENSMUSG00000000282 (predicted) ENSMUSG00000027168	=	D
ENSMUSG00000000282 (predicted) ENSMUSG00000061864	=	D
ENSMUSG00000000282 (predicted) ENSMUSG00000027012	=	D
ENSMUSG00000000282 (predicted) ENSMUSG00000027737	=	D
ENSMUSG00000000282 (predicted) ENSMUSG00000040010	=	D
ENSMUSG00000000282 (predicted) ENSMUSG00000028845	=	D
ENSMUSG00000000282 (predicted) ENSMUSG00000074341	=	D
ENSMUSG00000000282 (predicted) ENSMUSG00000009073	=	D
ENSMUSG00000000282 (predicted) ENSMUSG00000057531	=	D
ENSMUSG00000000282 (predicted) ENSMUSG00000029757	=	D
ENSMUSG00000000282 (predicted) ENSMUSG00000033392	=	D
ENSMUSG00000000282 (predicted) ENSMUSG00000030851	=	D
ENSMUSG00000000282 (predicted) ENSMUSG00000031904	=	D
ENSMUSG00000000282 (predicted) ENSMUSG00000063229	=	D
ENSMUSG00000000282 (predicted) ENSMUSG00000024188	=	D
ENSMUSG00000000282 (predicted) ENSMUSG00000029823	=	D
ENSMUSG00000000282 (predicted) ENSMUSG00000036550	=	D
ENSMUSG00000000282 (predicted) ENSMUSG00000017734	=	D
ENSMUSG00000000282 (predicted) ENSMUSG00000030246	=	D
ENSMUSG00000000282 (predicted) ENSMUSG00000030495	=	D
ENSMUSG00000000282 (predicted) ENSMUSG00000022180	=	D
ENSMUSG00000000282 (predicted) ENSMUSG00000000958	=	D
ENSMUSG00000000282 (predicted) ENSMUSG00000059436	=	D
ENSMUSG00000000290 (predicted) ENSMUSG00000038546	=	H
ENSMUSG00000000290 (predicted) ENSMUSG00000021457	=	H
ENSMUSG00000000290 (predicted) ENSMUSG00000000290	=	H
ENSMUSG00000000290 (predicted) ENSMUSG00000001029	=	H
ENSMUSG00000000295 (predicted) ENSMUSG00000004843	=	S
ENSMUSG00000000295 (predicted) ENSMUSG00000033916	=	S
ENSMUSG00000000295 (predicted) ENSMUSG00000026019	=	S
ENSMUSG00000000295 (predicted) ENSMUSG00000031669	=	S
ENSMUSG00000000296 (predicted) ENSMUSG00000076432	=	D
ENSMUSG00000000296 (predicted) ENSMUSG00000071856	=	D
ENSMUSG00000000296 (predicted) ENSMUSG00000018326	=	D
ENSMUSG00000000296 (predicted) ENSMUSG00000027291	=	C
ENSMUSG00000000296 (predicted) ENSMUSG00000058569	=	D
ENSMUSG00000000296 (predicted) ENSMUSG00000024479	=	H
ENSMUSG00000000296 (predicted) ENSMUSG00000079963	=	H
ENSMUSG00000000296 (predicted) ENSMUSG00000000827	=	H
ENSMUSG00000000296 (predicted) ENSMUSG00000075054	=	H
ENSMUSG00000000296 (predicted) ENSMUSG00000027506	=	H
ENSMUSG00000000296 (predicted) ENSMUSG00000062083	=	D
ENSMUSG00000000296 (predicted) ENSMUSG00000074129	=	D
ENSMUSG00000000296 (predicted) ENSMUSG00000021020	=	D
ENSMUSG00000000296 (predicted) ENSMUSG00000000296	=	H
ENSMUSG00000000296 (predicted) ENSMUSG00000004821	=	D
ENSMUSG00000000296 (predicted) ENSMUSG00000024815	=	H
ENSMUSG00000000296 (predicted) ENSMUSG00000051391	=	D
ENSMUSG00000000296 (predicted) ENSMUSG00000004394	=	D
ENSMUSG00000000296 (predicted) ENSMUSG00000073079	=	D
ENSMUSG00000000296 (predicted) ENSMUSG00000022285	=	D
ENSMUSG00000000296 (predicted) ENSMUSG00000047281	=	D
ENSMUSG00000000296 (predicted) ENSMUSG00000018965	=	D
ENSMUSG00000000296 (predicted) ENSMUSG00000003426	=	D
ENSMUSG00000000296 (predicted) ENSMUSG00000034334	=	D
ENSMUSG00000000296 (predicted) ENSMUSG00000027236	=	H
ENSMUSG00000000296 (predicted) ENSMUSG00000034871	=	D
ENSMUSG00000000296 (predicted) ENSMUSG00000017404	=	D
ENSMUSG00000000296 (predicted) ENSMUSG00000079108	=	D
ENSMUSG00000000296 (predicted) ENSMUSG00000043424	=	H
ENSMUSG00000000296 (predicted) ENSMUSG00000073643	=	C
ENSMUSG00000000296 (predicted) ENSMUSG00000043398	=	H
ENSMUSG00000000296 (predicted) ENSMUSG00000006398	=	D
ENSMUSG00000000296 (predicted) ENSMUSG00000014547	=	C
ENSMUSG00000000301 (predicted) ENSMUSG00000059741	=	S
ENSMUSG00000000301 (predicted) ENSMUSG00000032246	=	S
ENSMUSG00000000301 (predicted) ENSMUSG00000061816	=	S
ENSMUSG00000000301 (predicted) ENSMUSG00000080021	=	S
ENSMUSG00000000301 (predicted) ENSMUSG00000039824	=	S
ENSMUSG00000000301 (predicted) ENSMUSG00000060680	=	S
ENSMUSG00000000301 (predicted) ENSMUSG00000061086	=	S
ENSMUSG00000000303 (predicted) ENSMUSG00000051617	=	H
ENSMUSG00000000303 (predicted) ENSMUSG00000046834	=	H
ENSMUSG00000000303 (predicted) ENSMUSG00000018446	=	H
ENSMUSG00000000303 (predicted) ENSMUSG00000028063	=	H
ENSMUSG00000000303 (predicted) ENSMUSG00000029432	=	H
ENSMUSG00000000303 (predicted) ENSMUSG00000040385	=	H
ENSMUSG00000000303 (predicted) ENSMUSG00000037820	=	H
ENSMUSG00000000303 (predicted) ENSMUSG00000004667	=	H
ENSMUSG00000000303 (predicted) ENSMUSG00000078159	=	H
ENSMUSG00000000303 (predicted) ENSMUSG00000033278	=	H
ENSMUSG00000000303 (predicted) ENSMUSG00000041301	=	H
ENSMUSG00000000303 (predicted) ENSMUSG00000020122	=	H
ENSMUSG00000000303 (predicted) ENSMUSG00000007655	=	H
ENSMUSG00000000303 (predicted) ENSMUSG00000029447	=	H
ENSMUSG00000000303 (predicted) ENSMUSG00000031565	=	H
ENSMUSG00000000303 (predicted) ENSMUSG00000054766	=	H
ENSMUSG00000000303 (predicted) ENSMUSG00000037815	=	H
ENSMUSG00000000303 (predicted) ENSMUSG00000028333	=	H
ENSMUSG00000000303 (predicted) ENSMUSG00000054808	=	H
ENSMUSG00000000303 (predicted) ENSMUSG00000034101	=	H
ENSMUSG00000000303 (predicted) ENSMUSG00000025980	=	H
ENSMUSG00000000303 (predicted) ENSMUSG00000018574	=	H
ENSMUSG00000000303 (predicted) ENSMUSG00000005125	=	H
ENSMUSG00000000303 (predicted) ENSMUSG00000034285	=	H
ENSMUSG00000000303 (predicted) ENSMUSG00000026187	=	H
ENSMUSG00000000303 (predicted) ENSMUSG00000002688	=	H
ENSMUSG00000000308 (predicted) ENSMUSG00000032418	=	C
ENSMUSG00000000308 (predicted) ENSMUSG00000056199	=	C
ENSMUSG00000000308 (predicted) ENSMUSG00000024556	=	C
ENSMUSG00000000308 (predicted) ENSMUSG00000061650	=	D
ENSMUSG00000000308 (predicted) ENSMUSG00000021270	=	C
ENSMUSG00000000308 (predicted) ENSMUSG00000023944	=	C
ENSMUSG00000000308 (predicted) ENSMUSG00000022414	=	C
ENSMUSG00000000308 (predicted) ENSMUSG00000052456	=	C
ENSMUSG00000000308 (predicted) ENSMUSG00000021123	=	D
ENSMUSG00000000308 (predicted) ENSMUSG00000030621	=	C
ENSMUSG00000000308 (predicted) ENSMUSG00000029594	=	D
ENSMUSG00000000308 (predicted) ENSMUSG00000025349	=	D
ENSMUSG00000000308 (predicted) ENSMUSG00000030942	=	C
ENSMUSG00000000308 (predicted) ENSMUSG00000060782	=	C
ENSMUSG00000000308 (predicted) ENSMUSG00000039763	=	D
ENSMUSG00000000308 (predicted) ENSMUSG00000028252	=	D
ENSMUSG00000000308 (predicted) ENSMUSG00000048540	=	D
ENSMUSG00000000308 (predicted) ENSMUSG00000039449	=	D
ENSMUSG00000000308 (predicted) ENSMUSG00000066441	=	D
ENSMUSG00000000308 (predicted) ENSMUSG00000038776	=	D
ENSMUSG00000000308 (predicted) ENSMUSG00000032097	=	C
ENSMUSG00000000308 (predicted) ENSMUSG00000021660	=	D
ENSMUSG00000000308 (predicted) ENSMUSG00000008435	=	D
ENSMUSG00000000308 (predicted) ENSMUSG00000051251	=	D
ENSMUSG00000000308 (predicted) ENSMUSG00000025580	=	C
ENSMUSG00000000308 (predicted) ENSMUSG00000047539	=	D
ENSMUSG00000000308 (predicted) ENSMUSG00000030744	=	C
ENSMUSG00000000317 (predicted) ENSMUSG00000037373	=	D
ENSMUSG00000000317 (predicted) ENSMUSG00000022508	=	D
ENSMUSG00000000317 (predicted) ENSMUSG00000031585	=	D
ENSMUSG00000000317 (predicted) ENSMUSG00000028271	=	D
ENSMUSG00000000317 (predicted) ENSMUSG00000030970	=	D
ENSMUSG00000000317 (predicted) ENSMUSG00000000317	=	D
ENSMUSG00000000320 (predicted) ENSMUSG00000061527	=	H
ENSMUSG00000000320 (predicted) ENSMUSG00000020758	=	H
ENSMUSG00000000320 (predicted) ENSMUSG00000028063	=	H
ENSMUSG00000000320 (predicted) ENSMUSG00000032501	=	H
ENSMUSG00000000325 (predicted) ENSMUSG00000002233	=	D
ENSMUSG00000000325 (predicted) ENSMUSG00000036463	=	D
ENSMUSG00000000325 (predicted) ENSMUSG00000007815	=	D
ENSMUSG00000000325 (predicted) ENSMUSG00000054364	=	D
ENSMUSG00000000325 (predicted) ENSMUSG00000021258	=	D
ENSMUSG00000000326 (predicted) ENSMUSG00000071856	=	H
ENSMUSG00000000326 (predicted) ENSMUSG00000022500	=	H
ENSMUSG00000000326 (predicted) ENSMUSG00000027433	=	H
ENSMUSG00000000326 (predicted) ENSMUSG00000021569	=	H
ENSMUSG00000000339 (predicted) ENSMUSG00000003500	=	S
ENSMUSG00000000339 (predicted) ENSMUSG00000059970	=	S
ENSMUSG00000000339 (predicted) ENSMUSG00000030134	=	D
ENSMUSG00000000339 (predicted) ENSMUSG00000027438	=	S
ENSMUSG00000000339 (predicted) ENSMUSG00000003033	=	S
ENSMUSG00000000339 (predicted) ENSMUSG00000004356	=	S
ENSMUSG00000000339 (predicted) ENSMUSG00000018697	=	S
ENSMUSG00000000339 (predicted) ENSMUSG00000029480	=	S
ENSMUSG00000000339 (predicted) ENSMUSG00000022204	=	S
ENSMUSG00000000339 (predicted) ENSMUSG00000023988	=	S
ENSMUSG00000000339 (predicted) ENSMUSG00000015656	=	S
ENSMUSG00000000339 (predicted) ENSMUSG00000067283	=	S
ENSMUSG00000000339 (predicted) ENSMUSG00000020374	=	D
ENSMUSG00000000339 (predicted) ENSMUSG00000067284	=	S
ENSMUSG00000000339 (predicted) ENSMUSG00000059814	=	S
ENSMUSG00000000339 (predicted) ENSMUSG00000050244	=	S
ENSMUSG00000000339 (predicted) ENSMUSG00000030138	=	S
ENSMUSG00000000339 (predicted) ENSMUSG00000046865	=	S
ENSMUSG00000000339 (predicted) ENSMUSG00000007033	=	S
ENSMUSG00000000339 (predicted) ENSMUSG00000062867	=	S
ENSMUSG00000000339 (predicted) ENSMUSG00000003309	=	S
ENSMUSG00000000339 (predicted) ENSMUSG00000036693	=	S
ENSMUSG00000000339 (predicted) ENSMUSG00000051396	=	S
ENSMUSG00000000339 (predicted) ENSMUSG00000051062	=	S
ENSMUSG00000000339 (predicted) ENSMUSG00000041506	=	S
ENSMUSG00000000339 (predicted) ENSMUSG00000006024	=	S
ENSMUSG00000000339 (predicted) ENSMUSG00000029333	=	D
ENSMUSG00000000339 (predicted) ENSMUSG00000030271	=	S
ENSMUSG00000000340 (predicted) ENSMUSG00000029528	=	H
ENSMUSG00000000340 (predicted) ENSMUSG00000071454	=	D
ENSMUSG00000000340 (predicted) ENSMUSG00000028599	=	H
ENSMUSG00000000340 (predicted) ENSMUSG00000024302	=	D
ENSMUSG00000000340 (predicted) ENSMUSG00000042660	=	C
ENSMUSG00000000346 (predicted) ENSMUSG00000026197	=	H
ENSMUSG00000000346 (predicted) ENSMUSG00000006056	=	H
ENSMUSG00000000346 (predicted) ENSMUSG00000018363	=	H
ENSMUSG00000000346 (predicted) ENSMUSG00000008604	=	H
ENSMUSG00000000346 (predicted) ENSMUSG00000028779	=	H
ENSMUSG00000000346 (predicted) ENSMUSG00000033294	=	H
ENSMUSG00000000346 (predicted) ENSMUSG00000026276	=	H
ENSMUSG00000000346 (predicted) ENSMUSG00000026930	=	H
ENSMUSG00000000346 (predicted) ENSMUSG00000000346	=	H
ENSMUSG00000000346 (predicted) ENSMUSG00000055371	=	H
ENSMUSG00000000346 (predicted) ENSMUSG00000039699	=	H
ENSMUSG00000000346 (predicted) ENSMUSG00000018697	=	H
ENSMUSG00000000346 (predicted) ENSMUSG00000031586	=	H
ENSMUSG00000000346 (predicted) ENSMUSG00000028813	=	H
ENSMUSG00000000346 (predicted) ENSMUSG00000030847	=	H
ENSMUSG00000000346 (predicted) ENSMUSG00000031150	=	H
ENSMUSG00000000346 (predicted) ENSMUSG00000027708	=	H
ENSMUSG00000000346 (predicted) ENSMUSG00000008348	=	H
ENSMUSG00000000346 (predicted) ENSMUSG00000046876	=	H
ENSMUSG00000000346 (predicted) ENSMUSG00000025139	=	H
ENSMUSG00000000346 (predicted) ENSMUSG00000041058	=	H
ENSMUSG00000000346 (predicted) ENSMUSG00000044468	=	H
ENSMUSG00000000346 (predicted) ENSMUSG00000038425	=	H
ENSMUSG00000000346 (predicted) ENSMUSG00000036352	=	H
ENSMUSG00000000346 (predicted) ENSMUSG00000033565	=	H
ENSMUSG00000000346 (predicted) ENSMUSG00000008305	=	H
ENSMUSG00000000346 (predicted) ENSMUSG00000025793	=	H
ENSMUSG00000000346 (predicted) ENSMUSG00000074910	=	H
ENSMUSG00000000346 (predicted) ENSMUSG00000034557	=	H
ENSMUSG00000000355 (predicted) ENSMUSG00000040111	=	S
ENSMUSG00000000355 (predicted) ENSMUSG00000036352	=	H
ENSMUSG00000000355 (predicted) ENSMUSG00000006589	=	D
ENSMUSG00000000355 (predicted) ENSMUSG00000033933	=	H
ENSMUSG00000000355 (predicted) ENSMUSG00000028081	=	S
ENSMUSG00000000355 (predicted) ENSMUSG00000020514	=	D
ENSMUSG00000000355 (predicted) ENSMUSG00000062611	=	S
ENSMUSG00000000355 (predicted) ENSMUSG00000037089	=	H
ENSMUSG00000000355 (predicted) ENSMUSG00000031691	=	D
ENSMUSG00000000355 (predicted) ENSMUSG00000074259	=	S
ENSMUSG00000000355 (predicted) ENSMUSG00000009470	=	D
ENSMUSG00000000355 (predicted) ENSMUSG00000042814	=	S
ENSMUSG00000000355 (predicted) ENSMUSG00000001700	=	S
ENSMUSG00000000355 (predicted) ENSMUSG00000023106	=	HS
ENSMUSG00000000355 (predicted) ENSMUSG00000001248	=	S
ENSMUSG00000000355 (predicted) ENSMUSG00000000355	=	S
ENSMUSG00000000355 (predicted) ENSMUSG00000059751	=	S
ENSMUSG00000000355 (predicted) ENSMUSG00000022828	=	S
ENSMUSG00000000355 (predicted) ENSMUSG00000030744	=	S
ENSMUSG00000000355 (predicted) ENSMUSG00000036292	=	S
ENSMUSG00000000359 (predicted) ENSMUSG00000031539	=	D
ENSMUSG00000000359 (predicted) ENSMUSG00000021824	=	D
ENSMUSG00000000359 (predicted) ENSMUSG00000006154	=	D
ENSMUSG00000000359 (predicted) ENSMUSG00000015766	=	D
ENSMUSG00000000359 (predicted) ENSMUSG00000040600	=	D
ENSMUSG00000000359 (predicted) ENSMUSG00000025504	=	D
ENSMUSG00000000378 (predicted) ENSMUSG00000026277	=	H
ENSMUSG00000000378 (predicted) ENSMUSG00000000600	=	H
ENSMUSG00000000378 (predicted) ENSMUSG00000027835	=	H
ENSMUSG00000000384 (predicted) ENSMUSG00000020122	=	H
ENSMUSG00000000384 (predicted) ENSMUSG00000022010	=	H
ENSMUSG00000000384 (predicted) ENSMUSG00000018401	=	H
ENSMUSG00000000384 (predicted) ENSMUSG00000029838	=	H
ENSMUSG00000000384 (predicted) ENSMUSG00000052632	=	H
ENSMUSG00000000386 (predicted) ENSMUSG00000026803	=	S
ENSMUSG00000000386 (predicted) ENSMUSG00000051396	=	S
ENSMUSG00000000386 (predicted) ENSMUSG00000037761	=	S
ENSMUSG00000000386 (predicted) ENSMUSG00000021216	=	S
ENSMUSG00000000386 (predicted) ENSMUSG00000031706	=	S
ENSMUSG00000000386 (predicted) ENSMUSG00000031972	=	S
ENSMUSG00000000386 (predicted) ENSMUSG00000029265	=	S
ENSMUSG00000000386 (predicted) ENSMUSG00000002204	=	S
ENSMUSG00000000386 (predicted) ENSMUSG00000041638	=	S
ENSMUSG00000000386 (predicted) ENSMUSG00000067283	=	S
ENSMUSG00000000386 (predicted) ENSMUSG00000025742	=	S
ENSMUSG00000000386 (predicted) ENSMUSG00000058385	=	S
ENSMUSG00000000386 (predicted) ENSMUSG00000007891	=	S
ENSMUSG00000000386 (predicted) ENSMUSG00000056904	=	S
ENSMUSG00000000386 (predicted) ENSMUSG00000031432	=	S
ENSMUSG00000000386 (predicted) ENSMUSG00000019900	=	S
ENSMUSG00000000386 (predicted) ENSMUSG00000014767	=	S
ENSMUSG00000000386 (predicted) ENSMUSG00000062727	=	S
ENSMUSG00000000386 (predicted) ENSMUSG00000015605	=	S
ENSMUSG00000000386 (predicted) ENSMUSG00000080266	=	S
ENSMUSG00000000386 (predicted) ENSMUSG00000029580	=	S
ENSMUSG00000000386 (predicted) ENSMUSG00000061809	=	S
ENSMUSG00000000386 (predicted) ENSMUSG00000071359	=	S
ENSMUSG00000000386 (predicted) ENSMUSG00000015656	=	S
ENSMUSG00000000386 (predicted) ENSMUSG00000050799	=	S
ENSMUSG00000000386 (predicted) ENSMUSG00000030678	=	S
ENSMUSG00000000386 (predicted) ENSMUSG00000024206	=	S
ENSMUSG00000000386 (predicted) ENSMUSG00000020453	=	S
ENSMUSG00000000386 (predicted) ENSMUSG00000032839	=	H
ENSMUSG00000000386 (predicted) ENSMUSG00000069271	=	S
ENSMUSG00000000386 (predicted) ENSMUSG00000067702	=	S
ENSMUSG00000000386 (predicted) ENSMUSG00000024738	=	S
ENSMUSG00000000386 (predicted) ENSMUSG00000035783	=	S
ENSMUSG00000000386 (predicted) ENSMUSG00000067284	=	S
ENSMUSG00000000386 (predicted) ENSMUSG00000056895	=	S
ENSMUSG00000000386 (predicted) ENSMUSG00000059970	=	S
ENSMUSG00000000386 (predicted) ENSMUSG00000066232	=	S
ENSMUSG00000000386 (predicted) ENSMUSG00000042508	=	S
ENSMUSG00000000386 (predicted) ENSMUSG00000023987	=	S
ENSMUSG00000000386 (predicted) ENSMUSG00000021541	=	H
ENSMUSG00000000386 (predicted) ENSMUSG00000064168	=	S
ENSMUSG00000000386 (predicted) ENSMUSG00000040929	=	S
ENSMUSG00000000386 (predicted) ENSMUSG00000058189	=	S
ENSMUSG00000000386 (predicted) ENSMUSG00000059430	=	S
ENSMUSG00000000386 (predicted) ENSMUSG00000059814	=	S
ENSMUSG00000000386 (predicted) ENSMUSG00000067338	=	S
ENSMUSG00000000386 (predicted) ENSMUSG00000070645	=	S
ENSMUSG00000000386 (predicted) ENSMUSG00000027748	=	H
ENSMUSG00000000386 (predicted) ENSMUSG00000050936	=	S
ENSMUSG00000000386 (predicted) ENSMUSG00000027716	=	H
ENSMUSG00000000386 (predicted) ENSMUSG00000043091	=	S
ENSMUSG00000000386 (predicted) ENSMUSG00000018102	=	S
ENSMUSG00000000386 (predicted) ENSMUSG00000079963	=	S
ENSMUSG00000000386 (predicted) ENSMUSG00000031997	=	H
ENSMUSG00000000386 (predicted) ENSMUSG00000061062	=	S
ENSMUSG00000000386 (predicted) ENSMUSG00000026202	=	S
ENSMUSG00000000386 (predicted) ENSMUSG00000004552	=	S
ENSMUSG00000000386 (predicted) ENSMUSG00000068854	=	S
ENSMUSG00000000386 (predicted) ENSMUSG00000007033	=	S
ENSMUSG00000000386 (predicted) ENSMUSG00000028899	=	S
ENSMUSG00000000386 (predicted) ENSMUSG00000028274	=	S
ENSMUSG00000000386 (predicted) ENSMUSG00000068614	=	S
ENSMUSG00000000386 (predicted) ENSMUSG00000023004	=	S
ENSMUSG00000000386 (predicted) ENSMUSG00000069303	=	S
ENSMUSG00000000386 (predicted) ENSMUSG00000062825	=	S
ENSMUSG00000000386 (predicted) ENSMUSG00000069307	=	S
ENSMUSG00000000386 (predicted) ENSMUSG00000005410	=	S
ENSMUSG00000000386 (predicted) ENSMUSG00000019777	=	S
ENSMUSG00000000386 (predicted) ENSMUSG00000022742	=	S
ENSMUSG00000000386 (predicted) ENSMUSG00000020037	=	S
ENSMUSG00000000386 (predicted) ENSMUSG00000069308	=	S
ENSMUSG00000000386 (predicted) ENSMUSG00000046213	=	S
ENSMUSG00000000386 (predicted) ENSMUSG00000041710	=	H
ENSMUSG00000000386 (predicted) ENSMUSG00000069268	=	S
ENSMUSG00000000386 (predicted) ENSMUSG00000028800	=	S
ENSMUSG00000000386 (predicted) ENSMUSG00000069300	=	S
ENSMUSG00000000386 (predicted) ENSMUSG00000075031	=	S
ENSMUSG00000000386 (predicted) ENSMUSG00000069314	=	S
ENSMUSG00000000386 (predicted) ENSMUSG00000040029	=	S
ENSMUSG00000000386 (predicted) ENSMUSG00000040648	=	S
ENSMUSG00000000386 (predicted) ENSMUSG00000002329	=	S
ENSMUSG00000000386 (predicted) ENSMUSG00000031314	=	S
ENSMUSG00000000386 (predicted) ENSMUSG00000032409	=	S
ENSMUSG00000000386 (predicted) ENSMUSG00000072235	=	S
ENSMUSG00000000386 (predicted) ENSMUSG00000047246	=	S
ENSMUSG00000000386 (predicted) ENSMUSG00000055194	=	S
ENSMUSG00000000386 (predicted) ENSMUSG00000079104	=	S
ENSMUSG00000000386 (predicted) ENSMUSG00000018377	=	S
ENSMUSG00000000386 (predicted) ENSMUSG00000058670	=	S
ENSMUSG00000000386 (predicted) ENSMUSG00000033526	=	S
ENSMUSG00000000386 (predicted) ENSMUSG00000005370	=	S
ENSMUSG00000000386 (predicted) ENSMUSG00000030137	=	S
ENSMUSG00000000386 (predicted) ENSMUSG00000038542	=	S
ENSMUSG00000000392 (predicted) ENSMUSG00000032246	=	S
ENSMUSG00000000392 (predicted) ENSMUSG00000061816	=	S
ENSMUSG00000000392 (predicted) ENSMUSG00000039824	=	S
ENSMUSG00000000392 (predicted) ENSMUSG00000059741	=	S
ENSMUSG00000000392 (predicted) ENSMUSG00000000392	=	H
ENSMUSG00000000392 (predicted) ENSMUSG00000080021	=	S
ENSMUSG00000000392 (predicted) ENSMUSG00000060680	=	S
ENSMUSG00000000392 (predicted) ENSMUSG00000022109	=	D
ENSMUSG00000000392 (predicted) ENSMUSG00000079563	=	D
ENSMUSG00000000392 (predicted) ENSMUSG00000061086	=	S
ENSMUSG00000000399 (predicted) ENSMUSG00000035370	=	D
ENSMUSG00000000399 (predicted) ENSMUSG00000067338	=	D
ENSMUSG00000000399 (predicted) ENSMUSG00000003662	=	H
ENSMUSG00000000399 (predicted) ENSMUSG00000024099	=	H
ENSMUSG00000000399 (predicted) ENSMUSG00000067702	=	D
ENSMUSG00000000399 (predicted) ENSMUSG00000005510	=	H
ENSMUSG00000000399 (predicted) ENSMUSG00000023953	=	D
ENSMUSG00000000399 (predicted) ENSMUSG00000022010	=	H
ENSMUSG00000000399 (predicted) ENSMUSG00000025151	=	H
ENSMUSG00000000399 (predicted) ENSMUSG00000013593	=	H
ENSMUSG00000000399 (predicted) ENSMUSG00000027820	=	H
ENSMUSG00000000402 (predicted) ENSMUSG00000031323	=	D
ENSMUSG00000000402 (predicted) ENSMUSG00000011349	=	D
ENSMUSG00000000402 (predicted) ENSMUSG00000028610	=	D
ENSMUSG00000000402 (predicted) ENSMUSG00000024395	=	D
ENSMUSG00000000402 (predicted) ENSMUSG00000020186	=	D
ENSMUSG00000000402 (predicted) ENSMUSG00000030638	=	H
ENSMUSG00000000402 (predicted) ENSMUSG00000026421	=	D
ENSMUSG00000000402 (predicted) ENSMUSG00000028343	=	D
ENSMUSG00000000402 (predicted) ENSMUSG00000073027	=	D
ENSMUSG00000000402 (predicted) ENSMUSG00000028488	=	H
ENSMUSG00000000402 (predicted) ENSMUSG00000030470	=	D
ENSMUSG00000000402 (predicted) ENSMUSG00000019920	=	D
ENSMUSG00000000409 (predicted) ENSMUSG00000029684	=	H
ENSMUSG00000000409 (predicted) ENSMUSG00000015804	=	H
ENSMUSG00000000409 (predicted) ENSMUSG00000029084	=	H
ENSMUSG00000000409 (predicted) ENSMUSG00000026117	=	H
ENSMUSG00000000409 (predicted) ENSMUSG00000006699	=	H
ENSMUSG00000000409 (predicted) ENSMUSG00000030742	=	H
ENSMUSG00000000409 (predicted) ENSMUSG00000021025	=	H
ENSMUSG00000000409 (predicted) ENSMUSG00000027843	=	H
ENSMUSG00000000409 (predicted) ENSMUSG00000002602	=	H
ENSMUSG00000000409 (predicted) ENSMUSG00000028790	=	H
ENSMUSG00000000409 (predicted) ENSMUSG00000029580	=	H
ENSMUSG00000000409 (predicted) ENSMUSG00000024669	=	H
ENSMUSG00000000411 (predicted) ENSMUSG00000024515	=	H
ENSMUSG00000000435 (predicted) ENSMUSG00000032232	=	D
ENSMUSG00000000435 (predicted) ENSMUSG00000033762	=	D
ENSMUSG00000000435 (predicted) ENSMUSG00000053477	=	D
ENSMUSG00000000435 (predicted) ENSMUSG00000044072	=	D
ENSMUSG00000000435 (predicted) ENSMUSG00000032228	=	D
ENSMUSG00000000435 (predicted) ENSMUSG00000020167	=	D
ENSMUSG00000000435 (predicted) ENSMUSG00000051166	=	D
ENSMUSG00000000435 (predicted) ENSMUSG00000030867	=	D
ENSMUSG00000000435 (predicted) ENSMUSG00000068876	=	D
ENSMUSG00000000439 (predicted) ENSMUSG00000022517	=	D
ENSMUSG00000000439 (predicted) ENSMUSG00000002546	=	D
ENSMUSG00000000439 (predicted) ENSMUSG00000052949	=	D
ENSMUSG00000000440 (predicted) ENSMUSG00000018160	=	H
ENSMUSG00000000440 (predicted) ENSMUSG00000038369	=	H
ENSMUSG00000000440 (predicted) ENSMUSG00000015092	=	H
ENSMUSG00000000440 (predicted) ENSMUSG00000055024	=	H
ENSMUSG00000000440 (predicted) ENSMUSG00000020647	=	H
ENSMUSG00000000440 (predicted) ENSMUSG00000018501	=	H
ENSMUSG00000000440 (predicted) ENSMUSG00000000440	=	H
ENSMUSG00000000440 (predicted) ENSMUSG00000027678	=	H
ENSMUSG00000000440 (predicted) ENSMUSG00000028949	=	H
ENSMUSG00000000440 (predicted) ENSMUSG00000032187	=	H
ENSMUSG00000000440 (predicted) ENSMUSG00000015846	=	H
ENSMUSG00000000440 (predicted) ENSMUSG00000025056	=	H
ENSMUSG00000000441 (predicted) ENSMUSG00000032477	=	H
ENSMUSG00000000441 (predicted) ENSMUSG00000002804	=	H
ENSMUSG00000000441 (predicted) ENSMUSG00000074129	=	C
ENSMUSG00000000441 (predicted) ENSMUSG00000048362	=	H
ENSMUSG00000000441 (predicted) ENSMUSG00000052681	=	D
ENSMUSG00000000441 (predicted) ENSMUSG00000022951	=	H
ENSMUSG00000000441 (predicted) ENSMUSG00000022033	=	H
ENSMUSG00000000441 (predicted) ENSMUSG00000063015	=	C
ENSMUSG00000000441 (predicted) ENSMUSG00000063358	=	H
ENSMUSG00000000441 (predicted) ENSMUSG00000036894	=	D
ENSMUSG00000000441 (predicted) ENSMUSG00000040451	=	C
ENSMUSG00000000441 (predicted) ENSMUSG00000028044	=	C
ENSMUSG00000000441 (predicted) ENSMUSG00000047281	=	D
ENSMUSG00000000441 (predicted) ENSMUSG00000032294	=	H
ENSMUSG00000000441 (predicted) ENSMUSG00000000441	=	H
ENSMUSG00000000441 (predicted) ENSMUSG00000020849	=	H
ENSMUSG00000000441 (predicted) ENSMUSG00000018965	=	H
ENSMUSG00000000441 (predicted) ENSMUSG00000020467	=	H
ENSMUSG00000000441 (predicted) ENSMUSG00000001127	=	D
ENSMUSG00000000441 (predicted) ENSMUSG00000021270	=	D
ENSMUSG00000000441 (predicted) ENSMUSG00000019471	=	H
ENSMUSG00000000441 (predicted) ENSMUSG00000025991	=	H
ENSMUSG00000000441 (predicted) ENSMUSG00000003438	=	H
ENSMUSG00000000441 (predicted) ENSMUSG00000027597	=	C
ENSMUSG00000000441 (predicted) ENSMUSG00000023944	=	D
ENSMUSG00000000441 (predicted) ENSMUSG00000050029	=	D
ENSMUSG00000000441 (predicted) ENSMUSG00000025980	=	H
ENSMUSG00000000441 (predicted) ENSMUSG00000022085	=	H
ENSMUSG00000000441 (predicted) ENSMUSG00000055723	=	H
ENSMUSG00000000441 (predicted) ENSMUSG00000022346	=	H
ENSMUSG00000000441 (predicted) ENSMUSG00000057329	=	H
ENSMUSG00000000441 (predicted) ENSMUSG00000062083	=	C
ENSMUSG00000000441 (predicted) ENSMUSG00000062687	=	C
ENSMUSG00000000441 (predicted) ENSMUSG00000022105	=	H
ENSMUSG00000000441 (predicted) ENSMUSG00000072980	=	H
ENSMUSG00000000441 (predicted) ENSMUSG00000019373	=	H
ENSMUSG00000000441 (predicted) ENSMUSG00000058444	=	C
ENSMUSG00000000441 (predicted) ENSMUSG00000058779	=	C
ENSMUSG00000000441 (predicted) ENSMUSG00000032959	=	H
ENSMUSG00000000441 (predicted) ENSMUSG00000051391	=	H
ENSMUSG00000000441 (predicted) ENSMUSG00000022285	=	H
ENSMUSG00000000441 (predicted) ENSMUSG00000001416	=	H
ENSMUSG00000000441 (predicted) ENSMUSG00000061578	=	D
ENSMUSG00000000441 (predicted) ENSMUSG00000021754	=	H
ENSMUSG00000000441 (predicted) ENSMUSG00000051615	=	H
ENSMUSG00000000441 (predicted) ENSMUSG00000050931	=	C
ENSMUSG00000000441 (predicted) ENSMUSG00000047104	=	H
ENSMUSG00000000441 (predicted) ENSMUSG00000002413	=	H
ENSMUSG00000000441 (predicted) ENSMUSG00000022781	=	H
ENSMUSG00000000441 (predicted) ENSMUSG00000031864	=	H
ENSMUSG00000000441 (predicted) ENSMUSG00000068798	=	H
ENSMUSG00000000441 (predicted) ENSMUSG00000027330	=	H
ENSMUSG00000000441 (predicted) ENSMUSG00000018334	=	D
ENSMUSG00000000441 (predicted) ENSMUSG00000028945	=	H
ENSMUSG00000000441 (predicted) ENSMUSG00000029120	=	H
ENSMUSG00000000441 (predicted) ENSMUSG00000031666	=	H
ENSMUSG00000000441 (predicted) ENSMUSG00000062248	=	C
ENSMUSG00000000441 (predicted) ENSMUSG00000026864	=	H
ENSMUSG00000000441 (predicted) ENSMUSG00000076432	=	H
ENSMUSG00000000441 (predicted) ENSMUSG00000018326	=	H
ENSMUSG00000000441 (predicted) ENSMUSG00000022329	=	H
ENSMUSG00000000441 (predicted) ENSMUSG00000027852	=	H
ENSMUSG00000000441 (predicted) ENSMUSG00000044447	=	H
ENSMUSG00000000441 (predicted) ENSMUSG00000038845	=	H
ENSMUSG00000000441 (predicted) ENSMUSG00000029713	=	H
ENSMUSG00000000441 (predicted) ENSMUSG00000024500	=	H
ENSMUSG00000000441 (predicted) ENSMUSG00000003426	=	C
ENSMUSG00000000441 (predicted) ENSMUSG00000032171	=	H
ENSMUSG00000000486 (predicted) ENSMUSG00000021270	=	S
ENSMUSG00000000486 (predicted) ENSMUSG00000059814	=	S
ENSMUSG00000000486 (predicted) ENSMUSG00000021676	=	S
ENSMUSG00000000486 (predicted) ENSMUSG00000067284	=	S
ENSMUSG00000000486 (predicted) ENSMUSG00000026615	=	S
ENSMUSG00000000486 (predicted) ENSMUSG00000059248	=	S
ENSMUSG00000000486 (predicted) ENSMUSG00000014959	=	D
ENSMUSG00000000486 (predicted) ENSMUSG00000020914	=	S
ENSMUSG00000000486 (predicted) ENSMUSG00000039376	=	D
ENSMUSG00000000486 (predicted) ENSMUSG00000022711	=	S
ENSMUSG00000000486 (predicted) ENSMUSG00000049173	=	D
ENSMUSG00000000486 (predicted) ENSMUSG00000025823	=	S
ENSMUSG00000000486 (predicted) ENSMUSG00000000486	=	HS
ENSMUSG00000000486 (predicted) ENSMUSG00000032285	=	D
ENSMUSG00000000486 (predicted) ENSMUSG00000020741	=	S
ENSMUSG00000000486 (predicted) ENSMUSG00000024056	=	S
ENSMUSG00000000486 (predicted) ENSMUSG00000032513	=	D
ENSMUSG00000000486 (predicted) ENSMUSG00000026276	=	S
ENSMUSG00000000486 (predicted) ENSMUSG00000050379	=	HS
ENSMUSG00000000486 (predicted) ENSMUSG00000023944	=	S
ENSMUSG00000000486 (predicted) ENSMUSG00000020048	=	S
ENSMUSG00000000486 (predicted) ENSMUSG00000001833	=	S
ENSMUSG00000000486 (predicted) ENSMUSG00000022456	=	S
ENSMUSG00000000486 (predicted) ENSMUSG00000022474	=	S
ENSMUSG00000000486 (predicted) ENSMUSG00000026864	=	S
ENSMUSG00000000486 (predicted) ENSMUSG00000018398	=	DS
ENSMUSG00000000486 (predicted) ENSMUSG00000028068	=	S
ENSMUSG00000000486 (predicted) ENSMUSG00000025130	=	S
ENSMUSG00000000486 (predicted) ENSMUSG00000051396	=	S
ENSMUSG00000000486 (predicted) ENSMUSG00000034219	=	DS
ENSMUSG00000000486 (predicted) ENSMUSG00000005610	=	S
ENSMUSG00000000486 (predicted) ENSMUSG00000015120	=	S
ENSMUSG00000000486 (predicted) ENSMUSG00000030968	=	S
ENSMUSG00000000486 (predicted) ENSMUSG00000024184	=	S
ENSMUSG00000000486 (predicted) ENSMUSG00000067283	=	S
ENSMUSG00000000486 (predicted) ENSMUSG00000058013	=	DS
ENSMUSG00000000486 (predicted) ENSMUSG00000025991	=	S
ENSMUSG00000000486 (predicted) ENSMUSG00000028116	=	D
ENSMUSG00000000486 (predicted) ENSMUSG00000059970	=	S
ENSMUSG00000000486 (predicted) ENSMUSG00000028760	=	S
ENSMUSG00000000486 (predicted) ENSMUSG00000022542	=	S
ENSMUSG00000000486 (predicted) ENSMUSG00000045983	=	S
ENSMUSG00000000486 (predicted) ENSMUSG00000059252	=	S
ENSMUSG00000000486 (predicted) ENSMUSG00000043079	=	D
ENSMUSG00000000486 (predicted) ENSMUSG00000027248	=	S
ENSMUSG00000000486 (predicted) ENSMUSG00000020897	=	H
ENSMUSG00000000486 (predicted) ENSMUSG00000028410	=	D
ENSMUSG00000000486 (predicted) ENSMUSG00000025139	=	H
ENSMUSG00000000486 (predicted) ENSMUSG00000015656	=	S
ENSMUSG00000000486 (predicted) ENSMUSG00000020180	=	S
ENSMUSG00000000486 (predicted) ENSMUSG00000019254	=	D
ENSMUSG00000000486 (predicted) ENSMUSG00000030536	=	S
ENSMUSG00000000486 (predicted) ENSMUSG00000062867	=	S
ENSMUSG00000000486 (predicted) ENSMUSG00000024892	=	S
ENSMUSG00000000486 (predicted) ENSMUSG00000003500	=	S
ENSMUSG00000000486 (predicted) ENSMUSG00000072214	=	S
ENSMUSG00000000486 (predicted) ENSMUSG00000006998	=	S
ENSMUSG00000000486 (predicted) ENSMUSG00000060126	=	S
ENSMUSG00000000486 (predicted) ENSMUSG00000007033	=	S
ENSMUSG00000000486 (predicted) ENSMUSG00000050315	=	D
ENSMUSG00000000486 (predicted) ENSMUSG00000019917	=	DS
ENSMUSG00000000486 (predicted) ENSMUSG00000017485	=	S
ENSMUSG00000000489 (predicted) ENSMUSG00000029231	=	H
ENSMUSG00000000489 (predicted) ENSMUSG00000000489	=	H
ENSMUSG00000000489 (predicted) ENSMUSG00000024620	=	H
ENSMUSG00000000530 (predicted) ENSMUSG00000026814	=	H
ENSMUSG00000000530 (predicted) ENSMUSG00000032440	=	H
ENSMUSG00000000530 (predicted) ENSMUSG00000052155	=	H
ENSMUSG00000000530 (predicted) ENSMUSG00000002603	=	H
ENSMUSG00000000530 (predicted) ENSMUSG00000021253	=	H
ENSMUSG00000000530 (predicted) ENSMUSG00000025860	=	H
ENSMUSG00000000531 (predicted) ENSMUSG00000003269	=	C
ENSMUSG00000000531 (predicted) ENSMUSG00000019861	=	C
ENSMUSG00000000531 (predicted) ENSMUSG00000017132	=	C
ENSMUSG00000000531 (predicted) ENSMUSG00000018001	=	C
ENSMUSG00000000531 (predicted) ENSMUSG00000018008	=	C
ENSMUSG00000000532 (predicted) ENSMUSG00000052155	=	H
ENSMUSG00000000532 (predicted) ENSMUSG00000041324	=	H
ENSMUSG00000000538 (predicted) ENSMUSG00000020290	=	S
ENSMUSG00000000538 (predicted) ENSMUSG00000067283	=	S
ENSMUSG00000000538 (predicted) ENSMUSG00000030872	=	S
ENSMUSG00000000538 (predicted) ENSMUSG00000042870	=	S
ENSMUSG00000000538 (predicted) ENSMUSG00000003623	=	D
ENSMUSG00000000538 (predicted) ENSMUSG00000037827	=	S
ENSMUSG00000000538 (predicted) ENSMUSG00000047126	=	S
ENSMUSG00000000538 (predicted) ENSMUSG00000041638	=	S
ENSMUSG00000000538 (predicted) ENSMUSG00000020740	=	S
ENSMUSG00000000538 (predicted) ENSMUSG00000020440	=	S
ENSMUSG00000000538 (predicted) ENSMUSG00000033128	=	S
ENSMUSG00000000538 (predicted) ENSMUSG00000048076	=	S
ENSMUSG00000000538 (predicted) ENSMUSG00000067284	=	S
ENSMUSG00000000538 (predicted) ENSMUSG00000059814	=	S
ENSMUSG00000000538 (predicted) ENSMUSG00000070284	=	S
ENSMUSG00000000538 (predicted) ENSMUSG00000062421	=	S
ENSMUSG00000000538 (predicted) ENSMUSG00000006392	=	D
ENSMUSG00000000538 (predicted) ENSMUSG00000000538	=	S
ENSMUSG00000000538 (predicted) ENSMUSG00000051853	=	S
ENSMUSG00000000538 (predicted) ENSMUSG00000015656	=	S
ENSMUSG00000000538 (predicted) ENSMUSG00000024914	=	D
ENSMUSG00000000538 (predicted) ENSMUSG00000033021	=	S
ENSMUSG00000000538 (predicted) ENSMUSG00000020541	=	S
ENSMUSG00000000538 (predicted) ENSMUSG00000007033	=	S
ENSMUSG00000000538 (predicted) ENSMUSG00000032932	=	S
ENSMUSG00000000538 (predicted) ENSMUSG00000025991	=	S
ENSMUSG00000000538 (predicted) ENSMUSG00000059970	=	S
ENSMUSG00000000538 (predicted) ENSMUSG00000051396	=	S
ENSMUSG00000000538 (predicted) ENSMUSG00000021877	=	S
ENSMUSG00000000538 (predicted) ENSMUSG00000028581	=	H
ENSMUSG00000000538 (predicted) ENSMUSG00000028557	=	H
ENSMUSG00000000552 (predicted) ENSMUSG00000059552	=	H
ENSMUSG00000000555 (predicted) ENSMUSG00000030342	=	H
ENSMUSG00000000561 (predicted) ENSMUSG00000059775	=	D
ENSMUSG00000000561 (predicted) ENSMUSG00000022346	=	H
ENSMUSG00000000561 (predicted) ENSMUSG00000018909	=	H
ENSMUSG00000000561 (predicted) ENSMUSG00000025362	=	D
ENSMUSG00000000561 (predicted) ENSMUSG00000060216	=	H
ENSMUSG00000000563 (predicted) ENSMUSG00000036241	=	S
ENSMUSG00000000563 (predicted) ENSMUSG00000063362	=	S
ENSMUSG00000000563 (predicted) ENSMUSG00000033933	=	H
ENSMUSG00000000563 (predicted) ENSMUSG00000023333	=	D
ENSMUSG00000000563 (predicted) ENSMUSG00000042962	=	S
ENSMUSG00000000563 (predicted) ENSMUSG00000022956	=	S
ENSMUSG00000000563 (predicted) ENSMUSG00000021067	=	D
ENSMUSG00000000563 (predicted) ENSMUSG00000028277	=	S
ENSMUSG00000000563 (predicted) ENSMUSG00000009293	=	S
ENSMUSG00000000563 (predicted) ENSMUSG00000020307	=	S
ENSMUSG00000000563 (predicted) ENSMUSG00000020051	=	D
ENSMUSG00000000563 (predicted) ENSMUSG00000025393	=	S
ENSMUSG00000000563 (predicted) ENSMUSG00000021362	=	D
ENSMUSG00000000563 (predicted) ENSMUSG00000042046	=	H
ENSMUSG00000000563 (predicted) ENSMUSG00000027164	=	H
ENSMUSG00000000563 (predicted) ENSMUSG00000025428	=	S
ENSMUSG00000000563 (predicted) ENSMUSG00000002319	=	S
ENSMUSG00000000563 (predicted) ENSMUSG00000022471	=	S
ENSMUSG00000000563 (predicted) ENSMUSG00000023286	=	S
ENSMUSG00000000563 (predicted) ENSMUSG00000024576	=	S
ENSMUSG00000000563 (predicted) ENSMUSG00000022895	=	D
ENSMUSG00000000563 (predicted) ENSMUSG00000032035	=	D
ENSMUSG00000000563 (predicted) ENSMUSG00000025371	=	D
ENSMUSG00000000563 (predicted) ENSMUSG00000002546	=	D
ENSMUSG00000000563 (predicted) ENSMUSG00000042349	=	H
ENSMUSG00000000563 (predicted) ENSMUSG00000058581	=	S
ENSMUSG00000000563 (predicted) ENSMUSG00000020870	=	S
ENSMUSG00000000563 (predicted) ENSMUSG00000020794	=	S
ENSMUSG00000000563 (predicted) ENSMUSG00000064357	=	S
ENSMUSG00000000563 (predicted) ENSMUSG00000025162	=	S
ENSMUSG00000000563 (predicted) ENSMUSG00000041712	=	D
ENSMUSG00000000563 (predicted) ENSMUSG00000022433	=	S
ENSMUSG00000000567 (predicted) ENSMUSG00000001440	=	H
ENSMUSG00000000568 (predicted) ENSMUSG00000045983	=	H
ENSMUSG00000000568 (predicted) ENSMUSG00000080027	=	H
ENSMUSG00000000568 (predicted) ENSMUSG00000060216	=	H
ENSMUSG00000000568 (predicted) ENSMUSG00000028639	=	H
ENSMUSG00000000568 (predicted) ENSMUSG00000029580	=	H
ENSMUSG00000000568 (predicted) ENSMUSG00000015120	=	H
ENSMUSG00000000568 (predicted) ENSMUSG00000032423	=	H
ENSMUSG00000000568 (predicted) ENSMUSG00000051391	=	H
ENSMUSG00000000568 (predicted) ENSMUSG00000018965	=	H
ENSMUSG00000000568 (predicted) ENSMUSG00000047281	=	H
ENSMUSG00000000568 (predicted) ENSMUSG00000018446	=	H
ENSMUSG00000000568 (predicted) ENSMUSG00000022285	=	H
ENSMUSG00000000568 (predicted) ENSMUSG00000000568	=	H
ENSMUSG00000000568 (predicted) ENSMUSG00000032171	=	H
ENSMUSG00000000568 (predicted) ENSMUSG00000071054	=	H
ENSMUSG00000000568 (predicted) ENSMUSG00000033581	=	H
ENSMUSG00000000568 (predicted) ENSMUSG00000034259	=	H
ENSMUSG00000000579 (predicted) ENSMUSG00000024975	=	D
ENSMUSG00000000579 (predicted) ENSMUSG00000080002	=	D
ENSMUSG00000000579 (predicted) ENSMUSG00000014075	=	D
ENSMUSG00000000579 (predicted) ENSMUSG00000079728	=	H
ENSMUSG00000000579 (predicted) ENSMUSG00000008226	=	D
ENSMUSG00000000579 (predicted) ENSMUSG00000026773	=	D
ENSMUSG00000000579 (predicted) ENSMUSG00000041975	=	D
ENSMUSG00000000579 (predicted) ENSMUSG00000032060	=	D
ENSMUSG00000000579 (predicted) ENSMUSG00000026409	=	D
ENSMUSG00000000579 (predicted) ENSMUSG00000025854	=	D
ENSMUSG00000000579 (predicted) ENSMUSG00000029757	=	H
ENSMUSG00000000579 (predicted) ENSMUSG00000000579	=	H
ENSMUSG00000000579 (predicted) ENSMUSG00000024041	=	D
ENSMUSG00000000579 (predicted) ENSMUSG00000036854	=	D
ENSMUSG00000000579 (predicted) ENSMUSG00000020857	=	D
ENSMUSG00000000579 (predicted) ENSMUSG00000030530	=	D
ENSMUSG00000000579 (predicted) ENSMUSG00000062515	=	D
ENSMUSG00000000579 (predicted) ENSMUSG00000046694	=	D
ENSMUSG00000000579 (predicted) ENSMUSG00000058317	=	D
ENSMUSG00000000579 (predicted) ENSMUSG00000024177	=	D
ENSMUSG00000000579 (predicted) ENSMUSG00000027530	=	D
ENSMUSG00000000579 (predicted) ENSMUSG00000025271	=	D
ENSMUSG00000000579 (predicted) ENSMUSG00000021774	=	D
ENSMUSG00000000579 (predicted) ENSMUSG00000027011	=	D
ENSMUSG00000000579 (predicted) ENSMUSG00000052468	=	D
ENSMUSG00000000579 (predicted) ENSMUSG00000044468	=	D
ENSMUSG00000000579 (predicted) ENSMUSG00000037601	=	D
ENSMUSG00000000579 (predicted) ENSMUSG00000020888	=	H
ENSMUSG00000000579 (predicted) ENSMUSG00000031928	=	C
ENSMUSG00000000579 (predicted) ENSMUSG00000020614	=	D
ENSMUSG00000000579 (predicted) ENSMUSG00000030513	=	D
ENSMUSG00000000579 (predicted) ENSMUSG00000019874	=	D
ENSMUSG00000000579 (predicted) ENSMUSG00000020691	=	D
ENSMUSG00000000579 (predicted) ENSMUSG00000024713	=	D
ENSMUSG00000000579 (predicted) ENSMUSG00000074280	=	D
ENSMUSG00000000579 (predicted) ENSMUSG00000073007	=	D
ENSMUSG00000000579 (predicted) ENSMUSG00000021242	=	D
ENSMUSG00000000579 (predicted) ENSMUSG00000032265	=	D
ENSMUSG00000000579 (predicted) ENSMUSG00000015478	=	D
ENSMUSG00000000579 (predicted) ENSMUSG00000027533	=	D
ENSMUSG00000000579 (predicted) ENSMUSG00000019124	=	D
ENSMUSG00000000579 (predicted) ENSMUSG00000017832	=	H
ENSMUSG00000000579 (predicted) ENSMUSG00000058440	=	D
ENSMUSG00000000579 (predicted) ENSMUSG00000020402	=	H
ENSMUSG00000000579 (predicted) ENSMUSG00000062196	=	D
ENSMUSG00000000579 (predicted) ENSMUSG00000080253	=	D
ENSMUSG00000000579 (predicted) ENSMUSG00000020235	=	D
ENSMUSG00000000579 (predicted) ENSMUSG00000073435	=	D
ENSMUSG00000000579 (predicted) ENSMUSG00000028773	=	D
ENSMUSG00000000579 (predicted) ENSMUSG00000079732	=	H
ENSMUSG00000000579 (predicted) ENSMUSG00000062937	=	D
ENSMUSG00000000579 (predicted) ENSMUSG00000025648	=	D
ENSMUSG00000000579 (predicted) ENSMUSG00000020877	=	D
ENSMUSG00000000579 (predicted) ENSMUSG00000020448	=	D
ENSMUSG00000000579 (predicted) ENSMUSG00000038323	=	D
ENSMUSG00000000579 (predicted) ENSMUSG00000027528	=	D
ENSMUSG00000000579 (predicted) ENSMUSG00000020131	=	D
ENSMUSG00000000579 (predicted) ENSMUSG00000025792	=	H
ENSMUSG00000000581 (predicted) ENSMUSG00000047323	=	H
ENSMUSG00000000581 (predicted) ENSMUSG00000003812	=	D
ENSMUSG00000000581 (predicted) ENSMUSG00000025465	=	D
ENSMUSG00000000581 (predicted) ENSMUSG00000028185	=	D
ENSMUSG00000000581 (predicted) ENSMUSG00000033166	=	S
ENSMUSG00000000581 (predicted) ENSMUSG00000061286	=	S
ENSMUSG00000000581 (predicted) ENSMUSG00000017264	=	S
ENSMUSG00000000581 (predicted) ENSMUSG00000034321	=	S
ENSMUSG00000000581 (predicted) ENSMUSG00000056820	=	H
ENSMUSG00000000581 (predicted) ENSMUSG00000024726	=	S
ENSMUSG00000000581 (predicted) ENSMUSG00000000581	=	H
ENSMUSG00000000594 (predicted) ENSMUSG00000000594	=	H
ENSMUSG00000000600 (predicted) ENSMUSG00000027835	=	H
ENSMUSG00000000600 (predicted) ENSMUSG00000062352	=	H
ENSMUSG00000000605 (predicted) ENSMUSG00000021270	=	S
ENSMUSG00000000605 (predicted) ENSMUSG00000036391	=	D
ENSMUSG00000000605 (predicted) ENSMUSG00000001052	=	D
ENSMUSG00000000605 (predicted) ENSMUSG00000003464	=	D
ENSMUSG00000000605 (predicted) ENSMUSG00000020048	=	S
ENSMUSG00000000605 (predicted) ENSMUSG00000023944	=	S
ENSMUSG00000000605 (predicted) ENSMUSG00000052456	=	S
ENSMUSG00000000627 (predicted) ENSMUSG00000023333	=	D
ENSMUSG00000000627 (predicted) ENSMUSG00000021258	=	D
ENSMUSG00000000627 (predicted) ENSMUSG00000028086	=	D
ENSMUSG00000000627 (predicted) ENSMUSG00000037351	=	D
ENSMUSG00000000627 (predicted) ENSMUSG00000025228	=	D
ENSMUSG00000000627 (predicted) ENSMUSG00000061802	=	D
ENSMUSG00000000627 (predicted) ENSMUSG00000021362	=	D
ENSMUSG00000000627 (predicted) ENSMUSG00000036733	=	D
ENSMUSG00000000628 (predicted) ENSMUSG00000018362	=	S
ENSMUSG00000000628 (predicted) ENSMUSG00000000628	=	S
ENSMUSG00000000628 (predicted) ENSMUSG00000018012	=	D
ENSMUSG00000000628 (predicted) ENSMUSG00000021114	=	S
ENSMUSG00000000628 (predicted) ENSMUSG00000028953	=	S
ENSMUSG00000000628 (predicted) ENSMUSG00000033793	=	S
ENSMUSG00000000628 (predicted) ENSMUSG00000025877	=	S
ENSMUSG00000000628 (predicted) ENSMUSG00000059970	=	S
ENSMUSG00000000628 (predicted) ENSMUSG00000021929	=	S
ENSMUSG00000000628 (predicted) ENSMUSG00000006273	=	S
ENSMUSG00000000628 (predicted) ENSMUSG00000022905	=	S
ENSMUSG00000000628 (predicted) ENSMUSG00000015090	=	H
ENSMUSG00000000628 (predicted) ENSMUSG00000031972	=	S
ENSMUSG00000000628 (predicted) ENSMUSG00000067284	=	S
ENSMUSG00000000628 (predicted) ENSMUSG00000028086	=	D
ENSMUSG00000000628 (predicted) ENSMUSG00000019210	=	S
ENSMUSG00000000628 (predicted) ENSMUSG00000011254	=	S
ENSMUSG00000000628 (predicted) ENSMUSG00000001847	=	D
ENSMUSG00000000628 (predicted) ENSMUSG00000064037	=	S
ENSMUSG00000000628 (predicted) ENSMUSG00000041268	=	S
ENSMUSG00000000628 (predicted) ENSMUSG00000035783	=	S
ENSMUSG00000000628 (predicted) ENSMUSG00000013160	=	S
ENSMUSG00000000628 (predicted) ENSMUSG00000022295	=	S
ENSMUSG00000000628 (predicted) ENSMUSG00000053375	=	S
ENSMUSG00000000628 (predicted) ENSMUSG00000038600	=	S
ENSMUSG00000000628 (predicted) ENSMUSG00000029580	=	S
ENSMUSG00000000628 (predicted) ENSMUSG00000080266	=	S
ENSMUSG00000000628 (predicted) ENSMUSG00000029695	=	S
ENSMUSG00000000628 (predicted) ENSMUSG00000004285	=	S
ENSMUSG00000000628 (predicted) ENSMUSG00000007033	=	S
ENSMUSG00000000628 (predicted) ENSMUSG00000020566	=	S
ENSMUSG00000000628 (predicted) ENSMUSG00000051396	=	S
ENSMUSG00000000628 (predicted) ENSMUSG00000055194	=	S
ENSMUSG00000000628 (predicted) ENSMUSG00000003731	=	S
ENSMUSG00000000628 (predicted) ENSMUSG00000017493	=	H
ENSMUSG00000000628 (predicted) ENSMUSG00000037012	=	S
ENSMUSG00000000628 (predicted) ENSMUSG00000015656	=	S
ENSMUSG00000000628 (predicted) ENSMUSG00000001750	=	S
ENSMUSG00000000628 (predicted) ENSMUSG00000024403	=	S
ENSMUSG00000000628 (predicted) ENSMUSG00000059430	=	S
ENSMUSG00000000628 (predicted) ENSMUSG00000041199	=	S
ENSMUSG00000000628 (predicted) ENSMUSG00000068614	=	S
ENSMUSG00000000628 (predicted) ENSMUSG00000051169	=	S
ENSMUSG00000000628 (predicted) ENSMUSG00000039105	=	S
ENSMUSG00000000628 (predicted) ENSMUSG00000053398	=	S
ENSMUSG00000000628 (predicted) ENSMUSG00000028238	=	S
ENSMUSG00000000628 (predicted) ENSMUSG00000063514	=	S
ENSMUSG00000000628 (predicted) ENSMUSG00000067283	=	S
ENSMUSG00000000628 (predicted) ENSMUSG00000019302	=	S
ENSMUSG00000000628 (predicted) ENSMUSG00000041798	=	S
ENSMUSG00000000628 (predicted) ENSMUSG00000026394	=	S
ENSMUSG00000000628 (predicted) ENSMUSG00000006215	=	H
ENSMUSG00000000628 (predicted) ENSMUSG00000002546	=	D
ENSMUSG00000000628 (predicted) ENSMUSG00000032044	=	S
ENSMUSG00000000628 (predicted) ENSMUSG00000062825	=	S
ENSMUSG00000000628 (predicted) ENSMUSG00000006269	=	S
ENSMUSG00000000628 (predicted) ENSMUSG00000027782	=	S
ENSMUSG00000000628 (predicted) ENSMUSG00000008604	=	H
ENSMUSG00000000628 (predicted) ENSMUSG00000020080	=	S
ENSMUSG00000000628 (predicted) ENSMUSG00000033220	=	D
ENSMUSG00000000628 (predicted) ENSMUSG00000052459	=	S
ENSMUSG00000000628 (predicted) ENSMUSG00000025858	=	S
ENSMUSG00000000628 (predicted) ENSMUSG00000038023	=	S
ENSMUSG00000000628 (predicted) ENSMUSG00000038770	=	S
ENSMUSG00000000628 (predicted) ENSMUSG00000059814	=	S
ENSMUSG00000000628 (predicted) ENSMUSG00000037416	=	S
ENSMUSG00000000628 (predicted) ENSMUSG00000005312	=	H
ENSMUSG00000000631 (predicted) ENSMUSG00000006134	=	D
ENSMUSG00000000631 (predicted) ENSMUSG00000030374	=	D
ENSMUSG00000000631 (predicted) ENSMUSG00000009073	=	D
ENSMUSG00000000631 (predicted) ENSMUSG00000051615	=	D
ENSMUSG00000000631 (predicted) ENSMUSG00000033953	=	D
ENSMUSG00000000631 (predicted) ENSMUSG00000020993	=	D
ENSMUSG00000000631 (predicted) ENSMUSG00000034681	=	H
ENSMUSG00000000631 (predicted) ENSMUSG00000020954	=	D
ENSMUSG00000000631 (predicted) ENSMUSG00000050029	=	D
ENSMUSG00000000631 (predicted) ENSMUSG00000029910	=	D
ENSMUSG00000000631 (predicted) ENSMUSG00000014956	=	D
ENSMUSG00000000631 (predicted) ENSMUSG00000024127	=	D
ENSMUSG00000000631 (predicted) ENSMUSG00000017776	=	D
ENSMUSG00000000631 (predicted) ENSMUSG00000002043	=	D
ENSMUSG00000000631 (predicted) ENSMUSG00000024077	=	D
ENSMUSG00000000631 (predicted) ENSMUSG00000046876	=	H
ENSMUSG00000000631 (predicted) ENSMUSG00000036894	=	D
ENSMUSG00000000631 (predicted) ENSMUSG00000019849	=	D
ENSMUSG00000000631 (predicted) ENSMUSG00000028310	=	D
ENSMUSG00000000673 (predicted) ENSMUSG00000022248	=	C
ENSMUSG00000000673 (predicted) ENSMUSG00000070880	=	H
ENSMUSG00000000690 (predicted) ENSMUSG00000025283	=	H
ENSMUSG00000000690 (predicted) ENSMUSG00000054146	=	H
ENSMUSG00000000693 (predicted) ENSMUSG00000033096	=	H
ENSMUSG00000000701 (predicted) ENSMUSG00000031691	=	H
ENSMUSG00000000701 (predicted) ENSMUSG00000001729	=	H
ENSMUSG00000000702 (predicted) ENSMUSG00000031691	=	H
ENSMUSG00000000702 (predicted) ENSMUSG00000001729	=	H
ENSMUSG00000000708 (predicted) ENSMUSG00000059571	=	S
ENSMUSG00000000708 (predicted) ENSMUSG00000078142	=	S
ENSMUSG00000000708 (predicted) ENSMUSG00000015143	=	H
ENSMUSG00000000708 (predicted) ENSMUSG00000078107	=	S
ENSMUSG00000000708 (predicted) ENSMUSG00000020277	=	S
ENSMUSG00000000708 (predicted) ENSMUSG00000029577	=	S
ENSMUSG00000000708 (predicted) ENSMUSG00000005667	=	S
ENSMUSG00000000708 (predicted) ENSMUSG00000070343	=	S
ENSMUSG00000000708 (predicted) ENSMUSG00000078346	=	S
ENSMUSG00000000708 (predicted) ENSMUSG00000074858	=	S
ENSMUSG00000000708 (predicted) ENSMUSG00000070408	=	S
ENSMUSG00000000708 (predicted) ENSMUSG00000070282	=	S
ENSMUSG00000000708 (predicted) ENSMUSG00000018651	=	HS
ENSMUSG00000000708 (predicted) ENSMUSG00000080266	=	S
ENSMUSG00000000708 (predicted) ENSMUSG00000030852	=	H
ENSMUSG00000000708 (predicted) ENSMUSG00000063739	=	S
ENSMUSG00000000708 (predicted) ENSMUSG00000028234	=	S
ENSMUSG00000000708 (predicted) ENSMUSG00000078126	=	S
ENSMUSG00000000708 (predicted) ENSMUSG00000057841	=	S
ENSMUSG00000000708 (predicted) ENSMUSG00000067351	=	S
ENSMUSG00000000708 (predicted) ENSMUSG00000069972	=	S
ENSMUSG00000000708 (predicted) ENSMUSG00000078191	=	S
ENSMUSG00000000708 (predicted) ENSMUSG00000027598	=	S
ENSMUSG00000000708 (predicted) ENSMUSG00000031930	=	S
ENSMUSG00000000708 (predicted) ENSMUSG00000078965	=	S
ENSMUSG00000000708 (predicted) ENSMUSG00000026275	=	S
ENSMUSG00000000708 (predicted) ENSMUSG00000078917	=	S
ENSMUSG00000000708 (predicted) ENSMUSG00000057685	=	S
ENSMUSG00000000708 (predicted) ENSMUSG00000062758	=	S
ENSMUSG00000000708 (predicted) ENSMUSG00000066714	=	S
ENSMUSG00000000708 (predicted) ENSMUSG00000052374	=	H
ENSMUSG00000000708 (predicted) ENSMUSG00000057370	=	S
ENSMUSG00000000708 (predicted) ENSMUSG00000061065	=	S
ENSMUSG00000000708 (predicted) ENSMUSG00000021196	=	S
ENSMUSG00000000708 (predicted) ENSMUSG00000078224	=	S
ENSMUSG00000000708 (predicted) ENSMUSG00000074857	=	S
ENSMUSG00000000708 (predicted) ENSMUSG00000059565	=	S
ENSMUSG00000000708 (predicted) ENSMUSG00000078342	=	S
ENSMUSG00000000708 (predicted) ENSMUSG00000029752	=	S
ENSMUSG00000000708 (predicted) ENSMUSG00000079962	=	S
ENSMUSG00000000708 (predicted) ENSMUSG00000038028	=	S
ENSMUSG00000000708 (predicted) ENSMUSG00000071329	=	S
ENSMUSG00000000708 (predicted) ENSMUSG00000064246	=	S
ENSMUSG00000000708 (predicted) ENSMUSG00000066443	=	S
ENSMUSG00000000708 (predicted) ENSMUSG00000033308	=	S
ENSMUSG00000000708 (predicted) ENSMUSG00000078289	=	S
ENSMUSG00000000708 (predicted) ENSMUSG00000071813	=	S
ENSMUSG00000000708 (predicted) ENSMUSG00000036180	=	H
ENSMUSG00000000708 (predicted) ENSMUSG00000038954	=	HS
ENSMUSG00000000708 (predicted) ENSMUSG00000059751	=	S
ENSMUSG00000000708 (predicted) ENSMUSG00000059776	=	S
ENSMUSG00000000708 (predicted) ENSMUSG00000079925	=	S
ENSMUSG00000000708 (predicted) ENSMUSG00000062611	=	S
ENSMUSG00000000708 (predicted) ENSMUSG00000060499	=	S
ENSMUSG00000000708 (predicted) ENSMUSG00000047215	=	S
ENSMUSG00000000708 (predicted) ENSMUSG00000027405	=	S
ENSMUSG00000000708 (predicted) ENSMUSG00000072528	=	S
ENSMUSG00000000708 (predicted) ENSMUSG00000027678	=	H
ENSMUSG00000000708 (predicted) ENSMUSG00000045482	=	S
ENSMUSG00000000708 (predicted) ENSMUSG00000062962	=	S
ENSMUSG00000000708 (predicted) ENSMUSG00000073229	=	S
ENSMUSG00000000708 (predicted) ENSMUSG00000066180	=	S
ENSMUSG00000000708 (predicted) ENSMUSG00000078812	=	S
ENSMUSG00000000708 (predicted) ENSMUSG00000051396	=	S
ENSMUSG00000000708 (predicted) ENSMUSG00000079558	=	S
ENSMUSG00000000708 (predicted) ENSMUSG00000069038	=	S
ENSMUSG00000000708 (predicted) ENSMUSG00000061848	=	S
ENSMUSG00000000708 (predicted) ENSMUSG00000029580	=	S
ENSMUSG00000000708 (predicted) ENSMUSG00000062778	=	S
ENSMUSG00000000708 (predicted) ENSMUSG00000079977	=	S
ENSMUSG00000000708 (predicted) ENSMUSG00000037331	=	S
ENSMUSG00000000708 (predicted) ENSMUSG00000070778	=	S
ENSMUSG00000000708 (predicted) ENSMUSG00000040809	=	S
ENSMUSG00000000708 (predicted) ENSMUSG00000025326	=	S
ENSMUSG00000000708 (predicted) ENSMUSG00000052293	=	HS
ENSMUSG00000000708 (predicted) ENSMUSG00000032594	=	S
ENSMUSG00000000708 (predicted) ENSMUSG00000027452	=	S
ENSMUSG00000000708 (predicted) ENSMUSG00000069309	=	S
ENSMUSG00000000708 (predicted) ENSMUSG00000027605	=	S
ENSMUSG00000000708 (predicted) ENSMUSG00000058640	=	S
ENSMUSG00000000708 (predicted) ENSMUSG00000072489	=	S
ENSMUSG00000000708 (predicted) ENSMUSG00000079924	=	S
ENSMUSG00000000708 (predicted) ENSMUSG00000062380	=	S
ENSMUSG00000000708 (predicted) ENSMUSG00000074250	=	S
ENSMUSG00000000708 (predicted) ENSMUSG00000072492	=	S
ENSMUSG00000000708 (predicted) ENSMUSG00000014767	=	D
ENSMUSG00000000708 (predicted) ENSMUSG00000029992	=	S
ENSMUSG00000000708 (predicted) ENSMUSG00000031233	=	S
ENSMUSG00000000708 (predicted) ENSMUSG00000039000	=	S
ENSMUSG00000000708 (predicted) ENSMUSG00000055676	=	S
ENSMUSG00000000708 (predicted) ENSMUSG00000069272	=	S
ENSMUSG00000000708 (predicted) ENSMUSG00000078125	=	S
ENSMUSG00000000708 (predicted) ENSMUSG00000020534	=	S
ENSMUSG00000000708 (predicted) ENSMUSG00000071671	=	S
ENSMUSG00000000708 (predicted) ENSMUSG00000041058	=	S
ENSMUSG00000000708 (predicted) ENSMUSG00000079965	=	S
ENSMUSG00000000708 (predicted) ENSMUSG00000020918	=	H
ENSMUSG00000000708 (predicted) ENSMUSG00000028633	=	S
ENSMUSG00000000708 (predicted) ENSMUSG00000030744	=	S
ENSMUSG00000000708 (predicted) ENSMUSG00000027902	=	S
ENSMUSG00000000708 (predicted) ENSMUSG00000062825	=	S
ENSMUSG00000000708 (predicted) ENSMUSG00000033021	=	S
ENSMUSG00000000708 (predicted) ENSMUSG00000002108	=	H
ENSMUSG00000000708 (predicted) ENSMUSG00000060125	=	S
ENSMUSG00000000708 (predicted) ENSMUSG00000061115	=	S
ENSMUSG00000000708 (predicted) ENSMUSG00000035783	=	S
ENSMUSG00000000708 (predicted) ENSMUSG00000070025	=	S
ENSMUSG00000000708 (predicted) ENSMUSG00000001525	=	S
ENSMUSG00000000708 (predicted) ENSMUSG00000068579	=	S
ENSMUSG00000000708 (predicted) ENSMUSG00000080006	=	S
ENSMUSG00000000708 (predicted) ENSMUSG00000059483	=	S
ENSMUSG00000000708 (predicted) ENSMUSG00000062874	=	S
ENSMUSG00000000708 (predicted) ENSMUSG00000060032	=	S
ENSMUSG00000000708 (predicted) ENSMUSG00000055194	=	S
ENSMUSG00000000708 (predicted) ENSMUSG00000057666	=	S
ENSMUSG00000000708 (predicted) ENSMUSG00000060036	=	S
ENSMUSG00000000708 (predicted) ENSMUSG00000060081	=	S
ENSMUSG00000000708 (predicted) ENSMUSG00000056877	=	S
ENSMUSG00000000708 (predicted) ENSMUSG00000069304	=	S
ENSMUSG00000000708 (predicted) ENSMUSG00000025403	=	S
ENSMUSG00000000708 (predicted) ENSMUSG00000063885	=	S
ENSMUSG00000000708 (predicted) ENSMUSG00000059970	=	S
ENSMUSG00000000708 (predicted) ENSMUSG00000063080	=	S
ENSMUSG00000000708 (predicted) ENSMUSG00000063162	=	S
ENSMUSG00000000708 (predicted) ENSMUSG00000054309	=	S
ENSMUSG00000000708 (predicted) ENSMUSG00000045136	=	S
ENSMUSG00000000708 (predicted) ENSMUSG00000080003	=	S
ENSMUSG00000000708 (predicted) ENSMUSG00000029196	=	DS
ENSMUSG00000000708 (predicted) ENSMUSG00000078337	=	S
ENSMUSG00000000708 (predicted) ENSMUSG00000025508	=	S
ENSMUSG00000000708 (predicted) ENSMUSG00000024966	=	S
ENSMUSG00000000708 (predicted) ENSMUSG00000034892	=	S
ENSMUSG00000000708 (predicted) ENSMUSG00000078345	=	S
ENSMUSG00000000708 (predicted) ENSMUSG00000078381	=	S
ENSMUSG00000000708 (predicted) ENSMUSG00000078347	=	S
ENSMUSG00000000708 (predicted) ENSMUSG00000069986	=	S
ENSMUSG00000000708 (predicted) ENSMUSG00000062582	=	S
ENSMUSG00000000708 (predicted) ENSMUSG00000063524	=	S
ENSMUSG00000000708 (predicted) ENSMUSG00000079975	=	S
ENSMUSG00000000708 (predicted) ENSMUSG00000063021	=	S
ENSMUSG00000000708 (predicted) ENSMUSG00000078377	=	S
ENSMUSG00000000708 (predicted) ENSMUSG00000060600	=	S
ENSMUSG00000000708 (predicted) ENSMUSG00000054383	=	H
ENSMUSG00000000708 (predicted) ENSMUSG00000036391	=	S
ENSMUSG00000000708 (predicted) ENSMUSG00000022774	=	S
ENSMUSG00000000708 (predicted) ENSMUSG00000015149	=	H
ENSMUSG00000000708 (predicted) ENSMUSG00000078339	=	S
ENSMUSG00000000708 (predicted) ENSMUSG00000062867	=	S
ENSMUSG00000000708 (predicted) ENSMUSG00000067058	=	S
ENSMUSG00000000708 (predicted) ENSMUSG00000067283	=	S
ENSMUSG00000000708 (predicted) ENSMUSG00000059912	=	S
ENSMUSG00000000708 (predicted) ENSMUSG00000062591	=	S
ENSMUSG00000000708 (predicted) ENSMUSG00000045159	=	S
ENSMUSG00000000708 (predicted) ENSMUSG00000068604	=	S
ENSMUSG00000000708 (predicted) ENSMUSG00000042390	=	H
ENSMUSG00000000708 (predicted) ENSMUSG00000067125	=	S
ENSMUSG00000000708 (predicted) ENSMUSG00000074129	=	S
ENSMUSG00000000708 (predicted) ENSMUSG00000018363	=	S
ENSMUSG00000000708 (predicted) ENSMUSG00000078343	=	S
ENSMUSG00000000708 (predicted) ENSMUSG00000071077	=	S
ENSMUSG00000000708 (predicted) ENSMUSG00000020801	=	S
ENSMUSG00000000708 (predicted) ENSMUSG00000021048	=	S
ENSMUSG00000000708 (predicted) ENSMUSG00000069392	=	S
ENSMUSG00000000708 (predicted) ENSMUSG00000062647	=	S
ENSMUSG00000000708 (predicted) ENSMUSG00000024208	=	S
ENSMUSG00000000708 (predicted) ENSMUSG00000060209	=	S
ENSMUSG00000000708 (predicted) ENSMUSG00000067284	=	S
ENSMUSG00000000708 (predicted) ENSMUSG00000068262	=	S
ENSMUSG00000000708 (predicted) ENSMUSG00000068969	=	S
ENSMUSG00000000708 (predicted) ENSMUSG00000057036	=	S
ENSMUSG00000000708 (predicted) ENSMUSG00000059552	=	H
ENSMUSG00000000708 (predicted) ENSMUSG00000003680	=	HS
ENSMUSG00000000708 (predicted) ENSMUSG00000022105	=	H
ENSMUSG00000000708 (predicted) ENSMUSG00000022521	=	H
ENSMUSG00000000708 (predicted) ENSMUSG00000037814	=	S
ENSMUSG00000000708 (predicted) ENSMUSG00000068397	=	S
ENSMUSG00000000708 (predicted) ENSMUSG00000036371	=	H
ENSMUSG00000000708 (predicted) ENSMUSG00000080037	=	S
ENSMUSG00000000708 (predicted) ENSMUSG00000040952	=	S
ENSMUSG00000000708 (predicted) ENSMUSG00000000740	=	S
ENSMUSG00000000708 (predicted) ENSMUSG00000006269	=	S
ENSMUSG00000000708 (predicted) ENSMUSG00000069301	=	S
ENSMUSG00000000708 (predicted) ENSMUSG00000061099	=	S
ENSMUSG00000000708 (predicted) ENSMUSG00000079984	=	S
ENSMUSG00000000708 (predicted) ENSMUSG00000059835	=	S
ENSMUSG00000000708 (predicted) ENSMUSG00000059291	=	S
ENSMUSG00000000708 (predicted) ENSMUSG00000052837	=	D
ENSMUSG00000000708 (predicted) ENSMUSG00000058600	=	S
ENSMUSG00000000708 (predicted) ENSMUSG00000061242	=	S
ENSMUSG00000000708 (predicted) ENSMUSG00000079918	=	S
ENSMUSG00000000708 (predicted) ENSMUSG00000063816	=	S
ENSMUSG00000000708 (predicted) ENSMUSG00000029034	=	S
ENSMUSG00000000708 (predicted) ENSMUSG00000080296	=	S
ENSMUSG00000000708 (predicted) ENSMUSG00000026450	=	S
ENSMUSG00000000708 (predicted) ENSMUSG00000067274	=	S
ENSMUSG00000000708 (predicted) ENSMUSG00000043618	=	S
ENSMUSG00000000708 (predicted) ENSMUSG00000069835	=	H
ENSMUSG00000000708 (predicted) ENSMUSG00000021109	=	H
ENSMUSG00000000708 (predicted) ENSMUSG00000078338	=	S
ENSMUSG00000000708 (predicted) ENSMUSG00000022247	=	S
ENSMUSG00000000708 (predicted) ENSMUSG00000080076	=	S
ENSMUSG00000000708 (predicted) ENSMUSG00000025261	=	S
ENSMUSG00000000708 (predicted) ENSMUSG00000014956	=	S
ENSMUSG00000000708 (predicted) ENSMUSG00000043866	=	HS
ENSMUSG00000000708 (predicted) ENSMUSG00000065950	=	S
ENSMUSG00000000708 (predicted) ENSMUSG00000024589	=	S
ENSMUSG00000000708 (predicted) ENSMUSG00000068689	=	S
ENSMUSG00000000708 (predicted) ENSMUSG00000058430	=	S
ENSMUSG00000000708 (predicted) ENSMUSG00000045694	=	S
ENSMUSG00000000708 (predicted) ENSMUSG00000048930	=	H
ENSMUSG00000000708 (predicted) ENSMUSG00000001473	=	S
ENSMUSG00000000708 (predicted) ENSMUSG00000044533	=	S
ENSMUSG00000000708 (predicted) ENSMUSG00000033065	=	S
ENSMUSG00000000708 (predicted) ENSMUSG00000078177	=	S
ENSMUSG00000000708 (predicted) ENSMUSG00000062152	=	S
ENSMUSG00000000708 (predicted) ENSMUSG00000029376	=	S
ENSMUSG00000000708 (predicted) ENSMUSG00000032216	=	S
ENSMUSG00000000708 (predicted) ENSMUSG00000074856	=	S
ENSMUSG00000000708 (predicted) ENSMUSG00000028899	=	HS
ENSMUSG00000000708 (predicted) ENSMUSG00000046721	=	S
ENSMUSG00000000708 (predicted) ENSMUSG00000071151	=	HS
ENSMUSG00000000708 (predicted) ENSMUSG00000056777	=	S
ENSMUSG00000000708 (predicted) ENSMUSG00000059814	=	S
ENSMUSG00000000708 (predicted) ENSMUSG00000062651	=	S
ENSMUSG00000000708 (predicted) ENSMUSG00000023994	=	H
ENSMUSG00000000708 (predicted) ENSMUSG00000025049	=	S
ENSMUSG00000000708 (predicted) ENSMUSG00000059430	=	S
ENSMUSG00000000708 (predicted) ENSMUSG00000060899	=	S
ENSMUSG00000000708 (predicted) ENSMUSG00000074188	=	S
ENSMUSG00000000708 (predicted) ENSMUSG00000040675	=	S
ENSMUSG00000000708 (predicted) ENSMUSG00000053801	=	S
ENSMUSG00000000708 (predicted) ENSMUSG00000064220	=	S
ENSMUSG00000000708 (predicted) ENSMUSG00000035948	=	S
ENSMUSG00000000708 (predicted) ENSMUSG00000061809	=	D
ENSMUSG00000000708 (predicted) ENSMUSG00000052459	=	S
ENSMUSG00000000708 (predicted) ENSMUSG00000069302	=	S
ENSMUSG00000000708 (predicted) ENSMUSG00000063986	=	S
ENSMUSG00000000708 (predicted) ENSMUSG00000064315	=	S
ENSMUSG00000000708 (predicted) ENSMUSG00000006818	=	S
ENSMUSG00000000708 (predicted) ENSMUSG00000052684	=	D
ENSMUSG00000000708 (predicted) ENSMUSG00000079904	=	S
ENSMUSG00000000708 (predicted) ENSMUSG00000060262	=	S
ENSMUSG00000000708 (predicted) ENSMUSG00000062070	=	S
ENSMUSG00000000708 (predicted) ENSMUSG00000078370	=	S
ENSMUSG00000000708 (predicted) ENSMUSG00000057322	=	S
ENSMUSG00000000708 (predicted) ENSMUSG00000043873	=	S
ENSMUSG00000000708 (predicted) ENSMUSG00000070289	=	S
ENSMUSG00000000708 (predicted) ENSMUSG00000068599	=	S
ENSMUSG00000000708 (predicted) ENSMUSG00000062536	=	S
ENSMUSG00000000708 (predicted) ENSMUSG00000078851	=	S
ENSMUSG00000000708 (predicted) ENSMUSG00000009927	=	S
ENSMUSG00000000708 (predicted) ENSMUSG00000070490	=	S
ENSMUSG00000000708 (predicted) ENSMUSG00000057499	=	S
ENSMUSG00000000708 (predicted) ENSMUSG00000080014	=	S
ENSMUSG00000000708 (predicted) ENSMUSG00000074340	=	S
ENSMUSG00000000708 (predicted) ENSMUSG00000070896	=	S
ENSMUSG00000000708 (predicted) ENSMUSG00000080059	=	S
ENSMUSG00000000708 (predicted) ENSMUSG00000071478	=	S
ENSMUSG00000000708 (predicted) ENSMUSG00000003426	=	S
ENSMUSG00000000708 (predicted) ENSMUSG00000071532	=	S
ENSMUSG00000000708 (predicted) ENSMUSG00000046364	=	S
ENSMUSG00000000708 (predicted) ENSMUSG00000047965	=	S
ENSMUSG00000000708 (predicted) ENSMUSG00000062358	=	S
ENSMUSG00000000708 (predicted) ENSMUSG00000004267	=	S
ENSMUSG00000000708 (predicted) ENSMUSG00000058672	=	S
ENSMUSG00000000708 (predicted) ENSMUSG00000025794	=	S
ENSMUSG00000000708 (predicted) ENSMUSG00000017697	=	S
ENSMUSG00000000708 (predicted) ENSMUSG00000024210	=	S
ENSMUSG00000000708 (predicted) ENSMUSG00000063457	=	S
ENSMUSG00000000708 (predicted) ENSMUSG00000063954	=	S
ENSMUSG00000000708 (predicted) ENSMUSG00000003778	=	S
ENSMUSG00000000708 (predicted) ENSMUSG00000032399	=	S
ENSMUSG00000000708 (predicted) ENSMUSG00000079360	=	S
ENSMUSG00000000708 (predicted) ENSMUSG00000068855	=	S
ENSMUSG00000000708 (predicted) ENSMUSG00000058546	=	S
ENSMUSG00000000708 (predicted) ENSMUSG00000063556	=	S
ENSMUSG00000000708 (predicted) ENSMUSG00000069391	=	S
ENSMUSG00000000708 (predicted) ENSMUSG00000080303	=	S
ENSMUSG00000000708 (predicted) ENSMUSG00000057244	=	S
ENSMUSG00000000708 (predicted) ENSMUSG00000066362	=	S
ENSMUSG00000000708 (predicted) ENSMUSG00000001052	=	S
ENSMUSG00000000708 (predicted) ENSMUSG00000070443	=	S
ENSMUSG00000000708 (predicted) ENSMUSG00000047242	=	DS
ENSMUSG00000000708 (predicted) ENSMUSG00000078573	=	S
ENSMUSG00000000708 (predicted) ENSMUSG00000079906	=	S
ENSMUSG00000000708 (predicted) ENSMUSG00000027259	=	S
ENSMUSG00000000708 (predicted) ENSMUSG00000012405	=	S
ENSMUSG00000000708 (predicted) ENSMUSG00000078291	=	S
ENSMUSG00000000708 (predicted) ENSMUSG00000026254	=	S
ENSMUSG00000000708 (predicted) ENSMUSG00000061615	=	S
ENSMUSG00000000708 (predicted) ENSMUSG00000071292	=	S
ENSMUSG00000000708 (predicted) ENSMUSG00000038545	=	S
ENSMUSG00000000708 (predicted) ENSMUSG00000050978	=	S
ENSMUSG00000000708 (predicted) ENSMUSG00000038780	=	S
ENSMUSG00000000708 (predicted) ENSMUSG00000038241	=	H
ENSMUSG00000000708 (predicted) ENSMUSG00000072548	=	S
ENSMUSG00000000708 (predicted) ENSMUSG00000079908	=	S
ENSMUSG00000000708 (predicted) ENSMUSG00000063180	=	S
ENSMUSG00000000708 (predicted) ENSMUSG00000008683	=	S
ENSMUSG00000000708 (predicted) ENSMUSG00000078967	=	S
ENSMUSG00000000708 (predicted) ENSMUSG00000002500	=	S
ENSMUSG00000000708 (predicted) ENSMUSG00000078340	=	S
ENSMUSG00000000708 (predicted) ENSMUSG00000059040	=	S
ENSMUSG00000000708 (predicted) ENSMUSG00000009471	=	H
ENSMUSG00000000708 (predicted) ENSMUSG00000046861	=	S
ENSMUSG00000000708 (predicted) ENSMUSG00000003500	=	S
ENSMUSG00000000708 (predicted) ENSMUSG00000055302	=	H
ENSMUSG00000000708 (predicted) ENSMUSG00000028156	=	S
ENSMUSG00000000708 (predicted) ENSMUSG00000078180	=	S
ENSMUSG00000000708 (predicted) ENSMUSG00000078344	=	S
ENSMUSG00000000708 (predicted) ENSMUSG00000040385	=	S
ENSMUSG00000000708 (predicted) ENSMUSG00000080155	=	S
ENSMUSG00000000708 (predicted) ENSMUSG00000042807	=	S
ENSMUSG00000000708 (predicted) ENSMUSG00000028081	=	S
ENSMUSG00000000708 (predicted) ENSMUSG00000040327	=	S
ENSMUSG00000000708 (predicted) ENSMUSG00000079998	=	S
ENSMUSG00000000708 (predicted) ENSMUSG00000064193	=	S
ENSMUSG00000000708 (predicted) ENSMUSG00000062424	=	S
ENSMUSG00000000708 (predicted) ENSMUSG00000061991	=	S
ENSMUSG00000000708 (predicted) ENSMUSG00000080020	=	S
ENSMUSG00000000708 (predicted) ENSMUSG00000008682	=	S
ENSMUSG00000000708 (predicted) ENSMUSG00000078088	=	S
ENSMUSG00000000708 (predicted) ENSMUSG00000073212	=	S
ENSMUSG00000000708 (predicted) ENSMUSG00000078383	=	S
ENSMUSG00000000708 (predicted) ENSMUSG00000079915	=	S
ENSMUSG00000000708 (predicted) ENSMUSG00000078380	=	S
ENSMUSG00000000708 (predicted) ENSMUSG00000007033	=	S
ENSMUSG00000000708 (predicted) ENSMUSG00000078592	=	S
ENSMUSG00000000708 (predicted) ENSMUSG00000024608	=	S
ENSMUSG00000000708 (predicted) ENSMUSG00000041453	=	S
ENSMUSG00000000708 (predicted) ENSMUSG00000078308	=	S
ENSMUSG00000000708 (predicted) ENSMUSG00000061787	=	S
ENSMUSG00000000708 (predicted) ENSMUSG00000002870	=	S
ENSMUSG00000000708 (predicted) ENSMUSG00000001891	=	S
ENSMUSG00000000708 (predicted) ENSMUSG00000074895	=	S
ENSMUSG00000000708 (predicted) ENSMUSG00000074034	=	S
ENSMUSG00000000708 (predicted) ENSMUSG00000074859	=	S
ENSMUSG00000000708 (predicted) ENSMUSG00000030059	=	H
ENSMUSG00000000708 (predicted) ENSMUSG00000049932	=	S
ENSMUSG00000000708 (predicted) ENSMUSG00000069270	=	S
ENSMUSG00000000708 (predicted) ENSMUSG00000050192	=	S
ENSMUSG00000000708 (predicted) ENSMUSG00000014748	=	S
ENSMUSG00000000708 (predicted) ENSMUSG00000062365	=	S
ENSMUSG00000000708 (predicted) ENSMUSG00000078636	=	S
ENSMUSG00000000708 (predicted) ENSMUSG00000036980	=	S
ENSMUSG00000000708 (predicted) ENSMUSG00000031360	=	S
ENSMUSG00000000708 (predicted) ENSMUSG00000078341	=	S
ENSMUSG00000000708 (predicted) ENSMUSG00000020363	=	S
ENSMUSG00000000708 (predicted) ENSMUSG00000063779	=	S
ENSMUSG00000000708 (predicted) ENSMUSG00000066592	=	S
ENSMUSG00000000708 (predicted) ENSMUSG00000068614	=	S
ENSMUSG00000000708 (predicted) ENSMUSG00000006273	=	S
ENSMUSG00000000708 (predicted) ENSMUSG00000070428	=	S
ENSMUSG00000000708 (predicted) ENSMUSG00000055024	=	H
ENSMUSG00000000708 (predicted) ENSMUSG00000027823	=	S
ENSMUSG00000000708 (predicted) ENSMUSG00000066475	=	S
ENSMUSG00000000708 (predicted) ENSMUSG00000070284	=	S
ENSMUSG00000000708 (predicted) ENSMUSG00000071475	=	S
ENSMUSG00000000708 (predicted) ENSMUSG00000025762	=	S
ENSMUSG00000000708 (predicted) ENSMUSG00000032932	=	S
ENSMUSG00000000708 (predicted) ENSMUSG00000066452	=	S
ENSMUSG00000000708 (predicted) ENSMUSG00000004771	=	H
ENSMUSG00000000708 (predicted) ENSMUSG00000061488	=	S
ENSMUSG00000000708 (predicted) ENSMUSG00000071076	=	D
ENSMUSG00000000708 (predicted) ENSMUSG00000062461	=	S
ENSMUSG00000000708 (predicted) ENSMUSG00000059064	=	S
ENSMUSG00000000708 (predicted) ENSMUSG00000031870	=	H
ENSMUSG00000000708 (predicted) ENSMUSG00000021301	=	S
ENSMUSG00000000708 (predicted) ENSMUSG00000062083	=	S
ENSMUSG00000000708 (predicted) ENSMUSG00000079987	=	S
ENSMUSG00000000708 (predicted) ENSMUSG00000074854	=	S
ENSMUSG00000000708 (predicted) ENSMUSG00000004455	=	S
ENSMUSG00000000708 (predicted) ENSMUSG00000044254	=	S
ENSMUSG00000000708 (predicted) ENSMUSG00000038697	=	HS
ENSMUSG00000000708 (predicted) ENSMUSG00000031972	=	S
ENSMUSG00000000708 (predicted) ENSMUSG00000069236	=	S
ENSMUSG00000000708 (predicted) ENSMUSG00000079501	=	S
ENSMUSG00000000708 (predicted) ENSMUSG00000056849	=	S
ENSMUSG00000000708 (predicted) ENSMUSG00000037373	=	H
ENSMUSG00000000708 (predicted) ENSMUSG00000078300	=	S
ENSMUSG00000000708 (predicted) ENSMUSG00000063689	=	S
ENSMUSG00000000708 (predicted) ENSMUSG00000080035	=	S
ENSMUSG00000000708 (predicted) ENSMUSG00000020741	=	S
ENSMUSG00000000708 (predicted) ENSMUSG00000015656	=	S
ENSMUSG00000000708 (predicted) ENSMUSG00000071052	=	S
ENSMUSG00000000708 (predicted) ENSMUSG00000071516	=	S
ENSMUSG00000000708 (predicted) ENSMUSG00000074189	=	S
ENSMUSG00000000708 (predicted) ENSMUSG00000016255	=	S
ENSMUSG00000000708 (predicted) ENSMUSG00000036752	=	S
ENSMUSG00000000708 (predicted) ENSMUSG00000032599	=	S
ENSMUSG00000000708 (predicted) ENSMUSG00000075515	=	S
ENSMUSG00000000708 (predicted) ENSMUSG00000061167	=	S
ENSMUSG00000000708 (predicted) ENSMUSG00000079919	=	S
ENSMUSG00000000708 (predicted) ENSMUSG00000062328	=	S
ENSMUSG00000000708 (predicted) ENSMUSG00000060566	=	S
ENSMUSG00000000708 (predicted) ENSMUSG00000078162	=	S
ENSMUSG00000000708 (predicted) ENSMUSG00000058064	=	S
ENSMUSG00000000708 (predicted) ENSMUSG00000072714	=	S
ENSMUSG00000000708 (predicted) ENSMUSG00000061684	=	S
ENSMUSG00000000711 (predicted) ENSMUSG00000036499	=	H
ENSMUSG00000000711 (predicted) ENSMUSG00000031748	=	D
ENSMUSG00000000711 (predicted) ENSMUSG00000025340	=	C
ENSMUSG00000000711 (predicted) ENSMUSG00000026867	=	C
ENSMUSG00000000711 (predicted) ENSMUSG00000029524	=	D
ENSMUSG00000000730 (predicted) ENSMUSG00000036504	=	H
ENSMUSG00000000730 (predicted) ENSMUSG00000053740	=	H
ENSMUSG00000000730 (predicted) ENSMUSG00000027478	=	H
ENSMUSG00000000730 (predicted) ENSMUSG00000020661	=	H
ENSMUSG00000000730 (predicted) ENSMUSG00000079963	=	H
ENSMUSG00000000731 (predicted) ENSMUSG00000022521	=	H
ENSMUSG00000000731 (predicted) ENSMUSG00000000731	=	H
ENSMUSG00000000738 (predicted) ENSMUSG00000036202	=	H
ENSMUSG00000000738 (predicted) ENSMUSG00000046620	=	D
ENSMUSG00000000738 (predicted) ENSMUSG00000027593	=	H
ENSMUSG00000000738 (predicted) ENSMUSG00000032717	=	H
ENSMUSG00000000738 (predicted) ENSMUSG00000003429	=	D
ENSMUSG00000000738 (predicted) ENSMUSG00000005566	=	H
ENSMUSG00000000738 (predicted) ENSMUSG00000003051	=	H
ENSMUSG00000000739 (predicted) ENSMUSG00000025358	=	D
ENSMUSG00000000739 (predicted) ENSMUSG00000037636	=	D
ENSMUSG00000000739 (predicted) ENSMUSG00000034288	=	D
ENSMUSG00000000739 (predicted) ENSMUSG00000034211	=	D
ENSMUSG00000000739 (predicted) ENSMUSG00000008976	=	D
ENSMUSG00000000740 (predicted) ENSMUSG00000007564	=	S
ENSMUSG00000000740 (predicted) ENSMUSG00000021548	=	S
ENSMUSG00000000740 (predicted) ENSMUSG00000027613	=	S
ENSMUSG00000000740 (predicted) ENSMUSG00000058569	=	S
ENSMUSG00000000740 (predicted) ENSMUSG00000026626	=	S
ENSMUSG00000000740 (predicted) ENSMUSG00000022962	=	S
ENSMUSG00000000740 (predicted) ENSMUSG00000037601	=	S
ENSMUSG00000000740 (predicted) ENSMUSG00000040675	=	S
ENSMUSG00000000740 (predicted) ENSMUSG00000022052	=	S
ENSMUSG00000000740 (predicted) ENSMUSG00000027257	=	S
ENSMUSG00000000740 (predicted) ENSMUSG00000027875	=	S
ENSMUSG00000000740 (predicted) ENSMUSG00000053208	=	S
ENSMUSG00000000740 (predicted) ENSMUSG00000024974	=	S
ENSMUSG00000000740 (predicted) ENSMUSG00000060782	=	S
ENSMUSG00000000740 (predicted) ENSMUSG00000027808	=	D
ENSMUSG00000000740 (predicted) ENSMUSG00000037570	=	D
ENSMUSG00000000740 (predicted) ENSMUSG00000038279	=	S
ENSMUSG00000000740 (predicted) ENSMUSG00000032058	=	S
ENSMUSG00000000740 (predicted) ENSMUSG00000059820	=	S
ENSMUSG00000000740 (predicted) ENSMUSG00000039735	=	S
ENSMUSG00000000740 (predicted) ENSMUSG00000028013	=	S
ENSMUSG00000000740 (predicted) ENSMUSG00000028949	=	D
ENSMUSG00000000740 (predicted) ENSMUSG00000001891	=	S
ENSMUSG00000000740 (predicted) ENSMUSG00000020362	=	S
ENSMUSG00000000740 (predicted) ENSMUSG00000041769	=	S
ENSMUSG00000000740 (predicted) ENSMUSG00000027628	=	S
ENSMUSG00000000740 (predicted) ENSMUSG00000062867	=	S
ENSMUSG00000000740 (predicted) ENSMUSG00000078154	=	D
ENSMUSG00000000740 (predicted) ENSMUSG00000035152	=	S
ENSMUSG00000000740 (predicted) ENSMUSG00000069049	=	S
ENSMUSG00000000740 (predicted) ENSMUSG00000080002	=	S
ENSMUSG00000000740 (predicted) ENSMUSG00000026922	=	S
ENSMUSG00000000740 (predicted) ENSMUSG00000005667	=	S
ENSMUSG00000000740 (predicted) ENSMUSG00000021051	=	S
ENSMUSG00000000740 (predicted) ENSMUSG00000026924	=	S
ENSMUSG00000000740 (predicted) ENSMUSG00000024587	=	S
ENSMUSG00000000740 (predicted) ENSMUSG00000032478	=	S
ENSMUSG00000000740 (predicted) ENSMUSG00000024833	=	S
ENSMUSG00000000740 (predicted) ENSMUSG00000038295	=	S
ENSMUSG00000000740 (predicted) ENSMUSG00000034022	=	S
ENSMUSG00000000740 (predicted) ENSMUSG00000026019	=	S
ENSMUSG00000000740 (predicted) ENSMUSG00000026707	=	S
ENSMUSG00000000740 (predicted) ENSMUSG00000078619	=	D
ENSMUSG00000000740 (predicted) ENSMUSG00000028271	=	S
ENSMUSG00000000740 (predicted) ENSMUSG00000033021	=	S
ENSMUSG00000000740 (predicted) ENSMUSG00000026575	=	S
ENSMUSG00000000740 (predicted) ENSMUSG00000017843	=	S
ENSMUSG00000000740 (predicted) ENSMUSG00000031360	=	S
ENSMUSG00000000740 (predicted) ENSMUSG00000029394	=	D
ENSMUSG00000000740 (predicted) ENSMUSG00000020918	=	S
ENSMUSG00000000740 (predicted) ENSMUSG00000020456	=	S
ENSMUSG00000000740 (predicted) ENSMUSG00000030691	=	S
ENSMUSG00000000740 (predicted) ENSMUSG00000051984	=	S
ENSMUSG00000000740 (predicted) ENSMUSG00000034192	=	S
ENSMUSG00000000740 (predicted) ENSMUSG00000075415	=	S
ENSMUSG00000000740 (predicted) ENSMUSG00000028633	=	S
ENSMUSG00000000740 (predicted) ENSMUSG00000046610	=	D
ENSMUSG00000000740 (predicted) ENSMUSG00000045503	=	S
ENSMUSG00000000740 (predicted) ENSMUSG00000024081	=	S
ENSMUSG00000000740 (predicted) ENSMUSG00000070284	=	S
ENSMUSG00000000740 (predicted) ENSMUSG00000035150	=	S
ENSMUSG00000000740 (predicted) ENSMUSG00000035325	=	S
ENSMUSG00000000740 (predicted) ENSMUSG00000030924	=	D
ENSMUSG00000000740 (predicted) ENSMUSG00000043702	=	S
ENSMUSG00000000740 (predicted) ENSMUSG00000016664	=	S
ENSMUSG00000000740 (predicted) ENSMUSG00000020857	=	S
ENSMUSG00000000740 (predicted) ENSMUSG00000024777	=	S
ENSMUSG00000000740 (predicted) ENSMUSG00000079828	=	S
ENSMUSG00000000740 (predicted) ENSMUSG00000021913	=	S
ENSMUSG00000000740 (predicted) ENSMUSG00000059395	=	S
ENSMUSG00000000740 (predicted) ENSMUSG00000033124	=	S
ENSMUSG00000000740 (predicted) ENSMUSG00000025580	=	S
ENSMUSG00000000740 (predicted) ENSMUSG00000020687	=	S
ENSMUSG00000000740 (predicted) ENSMUSG00000034254	=	S
ENSMUSG00000000740 (predicted) ENSMUSG00000061950	=	S
ENSMUSG00000000740 (predicted) ENSMUSG00000023018	=	D
ENSMUSG00000000740 (predicted) ENSMUSG00000052584	=	D
ENSMUSG00000000740 (predicted) ENSMUSG00000024500	=	S
ENSMUSG00000000740 (predicted) ENSMUSG00000032834	=	S
ENSMUSG00000000740 (predicted) ENSMUSG00000016409	=	S
ENSMUSG00000000740 (predicted) ENSMUSG00000032482	=	D
ENSMUSG00000000740 (predicted) ENSMUSG00000041645	=	S
ENSMUSG00000000740 (predicted) ENSMUSG00000030138	=	S
ENSMUSG00000000740 (predicted) ENSMUSG00000024177	=	S
ENSMUSG00000000740 (predicted) ENSMUSG00000028840	=	S
ENSMUSG00000000740 (predicted) ENSMUSG00000023272	=	D
ENSMUSG00000000740 (predicted) ENSMUSG00000034724	=	S
ENSMUSG00000000740 (predicted) ENSMUSG00000038524	=	S
ENSMUSG00000000740 (predicted) ENSMUSG00000022247	=	S
ENSMUSG00000000740 (predicted) ENSMUSG00000004394	=	S
ENSMUSG00000000740 (predicted) ENSMUSG00000024360	=	S
ENSMUSG00000000740 (predicted) ENSMUSG00000029120	=	S
ENSMUSG00000000740 (predicted) ENSMUSG00000018697	=	DS
ENSMUSG00000000740 (predicted) ENSMUSG00000040276	=	S
ENSMUSG00000000740 (predicted) ENSMUSG00000079301	=	S
ENSMUSG00000000740 (predicted) ENSMUSG00000023931	=	D
ENSMUSG00000000740 (predicted) ENSMUSG00000021282	=	S
ENSMUSG00000000740 (predicted) ENSMUSG00000021048	=	S
ENSMUSG00000000740 (predicted) ENSMUSG00000003500	=	S
ENSMUSG00000000740 (predicted) ENSMUSG00000025815	=	S
ENSMUSG00000000740 (predicted) ENSMUSG00000026589	=	S
ENSMUSG00000000740 (predicted) ENSMUSG00000024856	=	D
ENSMUSG00000000740 (predicted) ENSMUSG00000019487	=	S
ENSMUSG00000000740 (predicted) ENSMUSG00000020089	=	S
ENSMUSG00000000740 (predicted) ENSMUSG00000035984	=	S
ENSMUSG00000000740 (predicted) ENSMUSG00000021209	=	S
ENSMUSG00000000740 (predicted) ENSMUSG00000059409	=	S
ENSMUSG00000000740 (predicted) ENSMUSG00000073435	=	S
ENSMUSG00000000740 (predicted) ENSMUSG00000031403	=	S
ENSMUSG00000000740 (predicted) ENSMUSG00000033308	=	S
ENSMUSG00000000740 (predicted) ENSMUSG00000009090	=	S
ENSMUSG00000000740 (predicted) ENSMUSG00000028961	=	S
ENSMUSG00000000740 (predicted) ENSMUSG00000027176	=	S
ENSMUSG00000000740 (predicted) ENSMUSG00000028587	=	S
ENSMUSG00000000740 (predicted) ENSMUSG00000041138	=	S
ENSMUSG00000000740 (predicted) ENSMUSG00000004821	=	S
ENSMUSG00000000740 (predicted) ENSMUSG00000029376	=	S
ENSMUSG00000000740 (predicted) ENSMUSG00000048100	=	S
ENSMUSG00000000743 (predicted) ENSMUSG00000031913	=	S
ENSMUSG00000000743 (predicted) ENSMUSG00000031242	=	S
ENSMUSG00000000743 (predicted) ENSMUSG00000000743	=	S
ENSMUSG00000000743 (predicted) ENSMUSG00000009907	=	S
ENSMUSG00000000751 (predicted) ENSMUSG00000020453	=	S
ENSMUSG00000000751 (predicted) ENSMUSG00000024151	=	S
ENSMUSG00000000751 (predicted) ENSMUSG00000031583	=	H
ENSMUSG00000000751 (predicted) ENSMUSG00000068877	=	H
ENSMUSG00000000751 (predicted) ENSMUSG00000022477	=	S
ENSMUSG00000000751 (predicted) ENSMUSG00000024947	=	H
ENSMUSG00000000751 (predicted) ENSMUSG00000036241	=	S
ENSMUSG00000000751 (predicted) ENSMUSG00000009293	=	S
ENSMUSG00000000751 (predicted) ENSMUSG00000068874	=	H
ENSMUSG00000000751 (predicted) ENSMUSG00000030678	=	S
ENSMUSG00000000751 (predicted) ENSMUSG00000017830	=	CS
ENSMUSG00000000751 (predicted) ENSMUSG00000000751	=	HS
ENSMUSG00000000751 (predicted) ENSMUSG00000024824	=	H
ENSMUSG00000000751 (predicted) ENSMUSG00000059540	=	H
ENSMUSG00000000751 (predicted) ENSMUSG00000036875	=	S
ENSMUSG00000000751 (predicted) ENSMUSG00000028884	=	CHS
ENSMUSG00000000751 (predicted) ENSMUSG00000028687	=	H
ENSMUSG00000000751 (predicted) ENSMUSG00000020630	=	S
ENSMUSG00000000751 (predicted) ENSMUSG00000020870	=	S
ENSMUSG00000000751 (predicted) ENSMUSG00000055884	=	S
ENSMUSG00000000751 (predicted) ENSMUSG00000031233	=	S
ENSMUSG00000000751 (predicted) ENSMUSG00000040296	=	CS
ENSMUSG00000000751 (predicted) ENSMUSG00000014850	=	S
ENSMUSG00000000751 (predicted) ENSMUSG00000005370	=	S
ENSMUSG00000000751 (predicted) ENSMUSG00000018377	=	S
ENSMUSG00000000751 (predicted) ENSMUSG00000026896	=	CS
ENSMUSG00000000751 (predicted) ENSMUSG00000028329	=	H
ENSMUSG00000000751 (predicted) ENSMUSG00000031667	=	H
ENSMUSG00000000751 (predicted) ENSMUSG00000022429	=	H
ENSMUSG00000000751 (predicted) ENSMUSG00000020152	=	S
ENSMUSG00000000751 (predicted) ENSMUSG00000021178	=	S
ENSMUSG00000000751 (predicted) ENSMUSG00000032409	=	S
ENSMUSG00000000751 (predicted) ENSMUSG00000059552	=	H
ENSMUSG00000000751 (predicted) ENSMUSG00000030166	=	HS
ENSMUSG00000000751 (predicted) ENSMUSG00000027067	=	S
ENSMUSG00000000751 (predicted) ENSMUSG00000022672	=	H
ENSMUSG00000000751 (predicted) ENSMUSG00000020412	=	H
ENSMUSG00000000751 (predicted) ENSMUSG00000042275	=	S
ENSMUSG00000000751 (predicted) ENSMUSG00000022401	=	S
ENSMUSG00000000751 (predicted) ENSMUSG00000020794	=	S
ENSMUSG00000000751 (predicted) ENSMUSG00000019214	=	S
ENSMUSG00000000751 (predicted) ENSMUSG00000030079	=	S
ENSMUSG00000000751 (predicted) ENSMUSG00000041415	=	S
ENSMUSG00000000751 (predicted) ENSMUSG00000075359	=	H
ENSMUSG00000000751 (predicted) ENSMUSG00000028394	=	S
ENSMUSG00000000751 (predicted) ENSMUSG00000006398	=	S
ENSMUSG00000000751 (predicted) ENSMUSG00000037922	=	D
ENSMUSG00000000751 (predicted) ENSMUSG00000062070	=	S
ENSMUSG00000000751 (predicted) ENSMUSG00000012483	=	H
ENSMUSG00000000751 (predicted) ENSMUSG00000027242	=	S
ENSMUSG00000000751 (predicted) ENSMUSG00000001440	=	S
ENSMUSG00000000751 (predicted) ENSMUSG00000025017	=	D
ENSMUSG00000000751 (predicted) ENSMUSG00000037852	=	H
ENSMUSG00000000751 (predicted) ENSMUSG00000020372	=	S
ENSMUSG00000000751 (predicted) ENSMUSG00000002109	=	S
ENSMUSG00000000751 (predicted) ENSMUSG00000020307	=	S
ENSMUSG00000000751 (predicted) ENSMUSG00000041147	=	H
ENSMUSG00000000751 (predicted) ENSMUSG00000060216	=	H
ENSMUSG00000000751 (predicted) ENSMUSG00000027323	=	HS
ENSMUSG00000000751 (predicted) ENSMUSG00000022554	=	H
ENSMUSG00000000751 (predicted) ENSMUSG00000023104	=	C
ENSMUSG00000000751 (predicted) ENSMUSG00000035367	=	H
ENSMUSG00000000751 (predicted) ENSMUSG00000030528	=	H
ENSMUSG00000000759 (predicted) ENSMUSG00000067283	=	S
ENSMUSG00000000759 (predicted) ENSMUSG00000058518	=	D
ENSMUSG00000000759 (predicted) ENSMUSG00000035198	=	D
ENSMUSG00000000759 (predicted) ENSMUSG00000028271	=	S
ENSMUSG00000000759 (predicted) ENSMUSG00000067284	=	S
ENSMUSG00000000759 (predicted) ENSMUSG00000021196	=	S
ENSMUSG00000000759 (predicted) ENSMUSG00000059814	=	S
ENSMUSG00000000759 (predicted) ENSMUSG00000069540	=	D
ENSMUSG00000000759 (predicted) ENSMUSG00000078120	=	D
ENSMUSG00000000759 (predicted) ENSMUSG00000025474	=	D
ENSMUSG00000000759 (predicted) ENSMUSG00000059333	=	D
ENSMUSG00000000759 (predicted) ENSMUSG00000078087	=	D
ENSMUSG00000000759 (predicted) ENSMUSG00000051396	=	S
ENSMUSG00000000759 (predicted) ENSMUSG00000020277	=	S
ENSMUSG00000000759 (predicted) ENSMUSG00000067038	=	D
ENSMUSG00000000759 (predicted) ENSMUSG00000033065	=	S
ENSMUSG00000000759 (predicted) ENSMUSG00000059970	=	S
ENSMUSG00000000759 (predicted) ENSMUSG00000040549	=	S
ENSMUSG00000000759 (predicted) ENSMUSG00000061983	=	D
ENSMUSG00000000759 (predicted) ENSMUSG00000007033	=	S
ENSMUSG00000000759 (predicted) ENSMUSG00000015656	=	S
ENSMUSG00000000759 (predicted) ENSMUSG00000069862	=	D
ENSMUSG00000000759 (predicted) ENSMUSG00000027263	=	S
ENSMUSG00000000759 (predicted) ENSMUSG00000045007	=	D
ENSMUSG00000000766 (predicted) ENSMUSG00000078120	=	D
ENSMUSG00000000766 (predicted) ENSMUSG00000071415	=	D
ENSMUSG00000000766 (predicted) ENSMUSG00000020307	=	D
ENSMUSG00000000766 (predicted) ENSMUSG00000038365	=	D
ENSMUSG00000000766 (predicted) ENSMUSG00000068240	=	D
ENSMUSG00000000766 (predicted) ENSMUSG00000055194	=	D
ENSMUSG00000000766 (predicted) ENSMUSG00000061983	=	D
ENSMUSG00000000766 (predicted) ENSMUSG00000031972	=	D
ENSMUSG00000000766 (predicted) ENSMUSG00000078087	=	D
ENSMUSG00000000766 (predicted) ENSMUSG00000020349	=	D
ENSMUSG00000000766 (predicted) ENSMUSG00000022358	=	D
ENSMUSG00000000766 (predicted) ENSMUSG00000067558	=	D
ENSMUSG00000000766 (predicted) ENSMUSG00000058777	=	D
ENSMUSG00000000766 (predicted) ENSMUSG00000080256	=	D
ENSMUSG00000000766 (predicted) ENSMUSG00000067575	=	D
ENSMUSG00000000766 (predicted) ENSMUSG00000068324	=	D
ENSMUSG00000000766 (predicted) ENSMUSG00000037071	=	D
ENSMUSG00000000766 (predicted) ENSMUSG00000068614	=	D
ENSMUSG00000000766 (predicted) ENSMUSG00000024359	=	D
ENSMUSG00000000766 (predicted) ENSMUSG00000061167	=	D
ENSMUSG00000000766 (predicted) ENSMUSG00000078157	=	D
ENSMUSG00000000766 (predicted) ENSMUSG00000009630	=	D
ENSMUSG00000000766 (predicted) ENSMUSG00000058518	=	D
ENSMUSG00000000766 (predicted) ENSMUSG00000080020	=	D
ENSMUSG00000000766 (predicted) ENSMUSG00000035783	=	D
ENSMUSG00000000766 (predicted) ENSMUSG00000024041	=	D
ENSMUSG00000000766 (predicted) ENSMUSG00000070519	=	D
ENSMUSG00000000766 (predicted) ENSMUSG00000027865	=	D
ENSMUSG00000000766 (predicted) ENSMUSG00000020386	=	D
ENSMUSG00000000766 (predicted) ENSMUSG00000050195	=	D
ENSMUSG00000000766 (predicted) ENSMUSG00000033319	=	D
ENSMUSG00000000766 (predicted) ENSMUSG00000025203	=	D
ENSMUSG00000000766 (predicted) ENSMUSG00000036241	=	D
ENSMUSG00000000766 (predicted) ENSMUSG00000043683	=	D
ENSMUSG00000000766 (predicted) ENSMUSG00000059565	=	D
ENSMUSG00000000766 (predicted) ENSMUSG00000073229	=	D
ENSMUSG00000000766 (predicted) ENSMUSG00000043384	=	H
ENSMUSG00000000766 (predicted) ENSMUSG00000032060	=	D
ENSMUSG00000000766 (predicted) ENSMUSG00000012405	=	D
ENSMUSG00000000766 (predicted) ENSMUSG00000025362	=	D
ENSMUSG00000000766 (predicted) ENSMUSG00000068674	=	D
ENSMUSG00000000766 (predicted) ENSMUSG00000020870	=	D
ENSMUSG00000000766 (predicted) ENSMUSG00000020088	=	D
ENSMUSG00000000766 (predicted) ENSMUSG00000067038	=	D
ENSMUSG00000000766 (predicted) ENSMUSG00000037373	=	D
ENSMUSG00000000766 (predicted) ENSMUSG00000069862	=	D
ENSMUSG00000000766 (predicted) ENSMUSG00000036854	=	D
ENSMUSG00000000766 (predicted) ENSMUSG00000043424	=	D
ENSMUSG00000000766 (predicted) ENSMUSG00000059775	=	D
ENSMUSG00000000766 (predicted) ENSMUSG00000027170	=	D
ENSMUSG00000000766 (predicted) ENSMUSG00000063789	=	D
ENSMUSG00000000766 (predicted) ENSMUSG00000069540	=	D
ENSMUSG00000000766 (predicted) ENSMUSG00000062742	=	D
ENSMUSG00000000766 (predicted) ENSMUSG00000025202	=	D
ENSMUSG00000000766 (predicted) ENSMUSG00000059430	=	D
ENSMUSG00000000766 (predicted) ENSMUSG00000062279	=	D
ENSMUSG00000000766 (predicted) ENSMUSG00000020430	=	D
ENSMUSG00000000766 (predicted) ENSMUSG00000059333	=	D
ENSMUSG00000000766 (predicted) ENSMUSG00000060636	=	D
ENSMUSG00000000766 (predicted) ENSMUSG00000016253	=	D
ENSMUSG00000000766 (predicted) ENSMUSG00000027236	=	D
ENSMUSG00000000766 (predicted) ENSMUSG00000030970	=	D
ENSMUSG00000000766 (predicted) ENSMUSG00000078377	=	D
ENSMUSG00000000766 (predicted) ENSMUSG00000026037	=	D
ENSMUSG00000000776 (predicted) ENSMUSG00000022476	=	S
ENSMUSG00000000776 (predicted) ENSMUSG00000067148	=	S
ENSMUSG00000000776 (predicted) ENSMUSG00000033020	=	S
ENSMUSG00000000776 (predicted) ENSMUSG00000025280	=	S
ENSMUSG00000000776 (predicted) ENSMUSG00000041303	=	S
ENSMUSG00000000776 (predicted) ENSMUSG00000027427	=	S
ENSMUSG00000000776 (predicted) ENSMUSG00000032932	=	S
ENSMUSG00000000776 (predicted) ENSMUSG00000022034	=	D
ENSMUSG00000000776 (predicted) ENSMUSG00000059970	=	S
ENSMUSG00000000776 (predicted) ENSMUSG00000067284	=	S
ENSMUSG00000000776 (predicted) ENSMUSG00000034453	=	S
ENSMUSG00000000776 (predicted) ENSMUSG00000051396	=	S
ENSMUSG00000000776 (predicted) ENSMUSG00000021018	=	S
ENSMUSG00000000776 (predicted) ENSMUSG00000028104	=	S
ENSMUSG00000000776 (predicted) ENSMUSG00000029642	=	S
ENSMUSG00000000776 (predicted) ENSMUSG00000025532	=	S
ENSMUSG00000000776 (predicted) ENSMUSG00000028099	=	S
ENSMUSG00000000776 (predicted) ENSMUSG00000015656	=	S
ENSMUSG00000000776 (predicted) ENSMUSG00000035834	=	S
ENSMUSG00000000776 (predicted) ENSMUSG00000067283	=	S
ENSMUSG00000000776 (predicted) ENSMUSG00000059814	=	S
ENSMUSG00000000776 (predicted) ENSMUSG00000030880	=	D
ENSMUSG00000000776 (predicted) ENSMUSG00000024293	=	D
ENSMUSG00000000776 (predicted) ENSMUSG00000007033	=	S
ENSMUSG00000000782 (predicted) ENSMUSG00000029062	=	D
ENSMUSG00000000782 (predicted) ENSMUSG00000008305	=	D
ENSMUSG00000000782 (predicted) ENSMUSG00000068011	=	D
ENSMUSG00000000782 (predicted) ENSMUSG00000063015	=	D
ENSMUSG00000000782 (predicted) ENSMUSG00000070348	=	D
ENSMUSG00000000782 (predicted) ENSMUSG00000030402	=	D
ENSMUSG00000000782 (predicted) ENSMUSG00000034165	=	D
ENSMUSG00000000782 (predicted) ENSMUSG00000031681	=	D
ENSMUSG00000000782 (predicted) ENSMUSG00000027796	=	D
ENSMUSG00000000782 (predicted) ENSMUSG00000050174	=	D
ENSMUSG00000000782 (predicted) ENSMUSG00000021096	=	D
ENSMUSG00000000782 (predicted) ENSMUSG00000033862	=	D
ENSMUSG00000000782 (predicted) ENSMUSG00000025758	=	D
ENSMUSG00000000782 (predicted) ENSMUSG00000032280	=	D
ENSMUSG00000000782 (predicted) ENSMUSG00000029385	=	D
ENSMUSG00000000782 (predicted) ENSMUSG00000024642	=	D
ENSMUSG00000000782 (predicted) ENSMUSG00000028044	=	D
ENSMUSG00000000782 (predicted) ENSMUSG00000020326	=	D
ENSMUSG00000000782 (predicted) ENSMUSG00000029003	=	D
ENSMUSG00000000782 (predicted) ENSMUSG00000034771	=	D
ENSMUSG00000000782 (predicted) ENSMUSG00000001552	=	D
ENSMUSG00000000782 (predicted) ENSMUSG00000062248	=	D
ENSMUSG00000000782 (predicted) ENSMUSG00000021548	=	D
ENSMUSG00000000782 (predicted) ENSMUSG00000021540	=	D
ENSMUSG00000000782 (predicted) ENSMUSG00000030528	=	D
ENSMUSG00000000782 (predicted) ENSMUSG00000006932	=	D
ENSMUSG00000000782 (predicted) ENSMUSG00000024231	=	D
ENSMUSG00000000782 (predicted) ENSMUSG00000028969	=	D
ENSMUSG00000000782 (predicted) ENSMUSG00000062687	=	D
ENSMUSG00000000782 (predicted) ENSMUSG00000061130	=	D
ENSMUSG00000000787 (predicted) ENSMUSG00000030942	=	S
ENSMUSG00000000787 (predicted) ENSMUSG00000025745	=	S
ENSMUSG00000000787 (predicted) ENSMUSG00000038335	=	S
ENSMUSG00000000787 (predicted) ENSMUSG00000024177	=	S
ENSMUSG00000000787 (predicted) ENSMUSG00000032478	=	S
ENSMUSG00000000787 (predicted) ENSMUSG00000052456	=	S
ENSMUSG00000000787 (predicted) ENSMUSG00000072664	=	S
ENSMUSG00000000787 (predicted) ENSMUSG00000027374	=	S
ENSMUSG00000000787 (predicted) ENSMUSG00000041797	=	S
ENSMUSG00000000787 (predicted) ENSMUSG00000054746	=	S
ENSMUSG00000000787 (predicted) ENSMUSG00000005610	=	S
ENSMUSG00000000787 (predicted) ENSMUSG00000073435	=	S
ENSMUSG00000000787 (predicted) ENSMUSG00000030738	=	S
ENSMUSG00000000787 (predicted) ENSMUSG00000050296	=	S
ENSMUSG00000000787 (predicted) ENSMUSG00000020857	=	S
ENSMUSG00000000787 (predicted) ENSMUSG00000021282	=	S
ENSMUSG00000000787 (predicted) ENSMUSG00000049152	=	S
ENSMUSG00000000787 (predicted) ENSMUSG00000021235	=	S
ENSMUSG00000000787 (predicted) ENSMUSG00000044749	=	S
ENSMUSG00000000787 (predicted) ENSMUSG00000039128	=	S
ENSMUSG00000000787 (predicted) ENSMUSG00000056076	=	S
ENSMUSG00000000787 (predicted) ENSMUSG00000030138	=	S
ENSMUSG00000000787 (predicted) ENSMUSG00000022853	=	S
ENSMUSG00000000787 (predicted) ENSMUSG00000070704	=	S
ENSMUSG00000000787 (predicted) ENSMUSG00000001891	=	S
ENSMUSG00000000787 (predicted) ENSMUSG00000020794	=	S
ENSMUSG00000000787 (predicted) ENSMUSG00000020899	=	S
ENSMUSG00000000787 (predicted) ENSMUSG00000020870	=	S
ENSMUSG00000000787 (predicted) ENSMUSG00000036833	=	S
ENSMUSG00000000787 (predicted) ENSMUSG00000043858	=	H
ENSMUSG00000000787 (predicted) ENSMUSG00000053898	=	S
ENSMUSG00000000787 (predicted) ENSMUSG00000054545	=	S
ENSMUSG00000000787 (predicted) ENSMUSG00000041426	=	S
ENSMUSG00000000787 (predicted) ENSMUSG00000029580	=	H
ENSMUSG00000000787 (predicted) ENSMUSG00000028125	=	S
ENSMUSG00000000787 (predicted) ENSMUSG00000034254	=	S
ENSMUSG00000000787 (predicted) ENSMUSG00000032262	=	S
ENSMUSG00000000787 (predicted) ENSMUSG00000070319	=	S
ENSMUSG00000000787 (predicted) ENSMUSG00000062017	=	S
ENSMUSG00000000787 (predicted) ENSMUSG00000020307	=	S
ENSMUSG00000000787 (predicted) ENSMUSG00000057425	=	S
ENSMUSG00000000787 (predicted) ENSMUSG00000032854	=	S
ENSMUSG00000000787 (predicted) ENSMUSG00000028760	=	S
ENSMUSG00000000787 (predicted) ENSMUSG00000029017	=	S
ENSMUSG00000000787 (predicted) ENSMUSG00000001473	=	S
ENSMUSG00000000787 (predicted) ENSMUSG00000024360	=	S
ENSMUSG00000000787 (predicted) ENSMUSG00000045983	=	S
ENSMUSG00000000787 (predicted) ENSMUSG00000060679	=	S
ENSMUSG00000000787 (predicted) ENSMUSG00000020290	=	H
ENSMUSG00000000787 (predicted) ENSMUSG00000020620	=	S
ENSMUSG00000000787 (predicted) ENSMUSG00000029120	=	S
ENSMUSG00000000787 (predicted) ENSMUSG00000062591	=	S
ENSMUSG00000000787 (predicted) ENSMUSG00000026575	=	S
ENSMUSG00000000787 (predicted) ENSMUSG00000071640	=	S
ENSMUSG00000000787 (predicted) ENSMUSG00000026797	=	S
ENSMUSG00000000787 (predicted) ENSMUSG00000024576	=	S
ENSMUSG00000000787 (predicted) ENSMUSG00000056900	=	S
ENSMUSG00000000787 (predicted) ENSMUSG00000049960	=	S
ENSMUSG00000000787 (predicted) ENSMUSG00000025950	=	S
ENSMUSG00000000787 (predicted) ENSMUSG00000027882	=	S
ENSMUSG00000000787 (predicted) ENSMUSG00000038279	=	S
ENSMUSG00000000787 (predicted) ENSMUSG00000035632	=	S
ENSMUSG00000000787 (predicted) ENSMUSG00000030945	=	S
ENSMUSG00000000787 (predicted) ENSMUSG00000071337	=	S
ENSMUSG00000000787 (predicted) ENSMUSG00000024571	=	S
ENSMUSG00000000787 (predicted) ENSMUSG00000033124	=	S
ENSMUSG00000000787 (predicted) ENSMUSG00000029268	=	S
ENSMUSG00000000787 (predicted) ENSMUSG00000021548	=	S
ENSMUSG00000000787 (predicted) ENSMUSG00000025162	=	S
ENSMUSG00000000787 (predicted) ENSMUSG00000033533	=	S
ENSMUSG00000000787 (predicted) ENSMUSG00000026707	=	S
ENSMUSG00000000787 (predicted) ENSMUSG00000035780	=	S
ENSMUSG00000000787 (predicted) ENSMUSG00000028861	=	S
ENSMUSG00000000787 (predicted) ENSMUSG00000037601	=	S
ENSMUSG00000000787 (predicted) ENSMUSG00000032098	=	S
ENSMUSG00000000787 (predicted) ENSMUSG00000015016	=	S
ENSMUSG00000000787 (predicted) ENSMUSG00000036752	=	S
ENSMUSG00000000787 (predicted) ENSMUSG00000042369	=	S
ENSMUSG00000000787 (predicted) ENSMUSG00000028010	=	S
ENSMUSG00000000787 (predicted) ENSMUSG00000022433	=	S
ENSMUSG00000000787 (predicted) ENSMUSG00000020537	=	S
ENSMUSG00000000787 (predicted) ENSMUSG00000004565	=	S
ENSMUSG00000000787 (predicted) ENSMUSG00000025465	=	S
ENSMUSG00000000787 (predicted) ENSMUSG00000021696	=	S
ENSMUSG00000000787 (predicted) ENSMUSG00000030972	=	S
ENSMUSG00000000787 (predicted) ENSMUSG00000036241	=	S
ENSMUSG00000000787 (predicted) ENSMUSG00000035836	=	S
ENSMUSG00000000787 (predicted) ENSMUSG00000030935	=	S
ENSMUSG00000000787 (predicted) ENSMUSG00000022346	=	H
ENSMUSG00000000787 (predicted) ENSMUSG00000023988	=	S
ENSMUSG00000000787 (predicted) ENSMUSG00000027304	=	S
ENSMUSG00000000787 (predicted) ENSMUSG00000028601	=	S
ENSMUSG00000000787 (predicted) ENSMUSG00000023846	=	S
ENSMUSG00000000787 (predicted) ENSMUSG00000021823	=	H
ENSMUSG00000000787 (predicted) ENSMUSG00000022221	=	H
ENSMUSG00000000787 (predicted) ENSMUSG00000024500	=	S
ENSMUSG00000000787 (predicted) ENSMUSG00000024130	=	S
ENSMUSG00000000787 (predicted) ENSMUSG00000045948	=	S
ENSMUSG00000000787 (predicted) ENSMUSG00000038295	=	S
ENSMUSG00000000787 (predicted) ENSMUSG00000025651	=	S
ENSMUSG00000000787 (predicted) ENSMUSG00000041138	=	S
ENSMUSG00000000787 (predicted) ENSMUSG00000041828	=	S
ENSMUSG00000000787 (predicted) ENSMUSG00000041220	=	S
ENSMUSG00000000787 (predicted) ENSMUSG00000033356	=	S
ENSMUSG00000000787 (predicted) ENSMUSG00000046000	=	S
ENSMUSG00000000787 (predicted) ENSMUSG00000018800	=	S
ENSMUSG00000000787 (predicted) ENSMUSG00000038754	=	S
ENSMUSG00000000787 (predicted) ENSMUSG00000025225	=	H
ENSMUSG00000000787 (predicted) ENSMUSG00000032349	=	S
ENSMUSG00000000787 (predicted) ENSMUSG00000025991	=	S
ENSMUSG00000000787 (predicted) ENSMUSG00000026922	=	S
ENSMUSG00000000787 (predicted) ENSMUSG00000030846	=	S
ENSMUSG00000000787 (predicted) ENSMUSG00000079945	=	S
ENSMUSG00000000787 (predicted) ENSMUSG00000004668	=	S
ENSMUSG00000000787 (predicted) ENSMUSG00000019214	=	S
ENSMUSG00000000787 (predicted) ENSMUSG00000009293	=	S
ENSMUSG00000000787 (predicted) ENSMUSG00000035649	=	S
ENSMUSG00000000787 (predicted) ENSMUSG00000001525	=	S
ENSMUSG00000000787 (predicted) ENSMUSG00000032834	=	S
ENSMUSG00000000787 (predicted) ENSMUSG00000026944	=	S
ENSMUSG00000000787 (predicted) ENSMUSG00000062380	=	S
ENSMUSG00000000787 (predicted) ENSMUSG00000028271	=	S
ENSMUSG00000000787 (predicted) ENSMUSG00000003444	=	H
ENSMUSG00000000787 (predicted) ENSMUSG00000057541	=	S
ENSMUSG00000000787 (predicted) ENSMUSG00000026875	=	H
ENSMUSG00000000787 (predicted) ENSMUSG00000023118	=	S
ENSMUSG00000000787 (predicted) ENSMUSG00000021598	=	H
ENSMUSG00000000787 (predicted) ENSMUSG00000060216	=	H
ENSMUSG00000000787 (predicted) ENSMUSG00000035811	=	S
ENSMUSG00000000787 (predicted) ENSMUSG00000020974	=	S
ENSMUSG00000000787 (predicted) ENSMUSG00000016255	=	S
ENSMUSG00000000787 (predicted) ENSMUSG00000003848	=	S
ENSMUSG00000000787 (predicted) ENSMUSG00000057278	=	S
ENSMUSG00000000787 (predicted) ENSMUSG00000030042	=	S
ENSMUSG00000000787 (predicted) ENSMUSG00000029260	=	S
ENSMUSG00000000787 (predicted) ENSMUSG00000045136	=	S
ENSMUSG00000000787 (predicted) ENSMUSG00000021460	=	S
ENSMUSG00000000787 (predicted) ENSMUSG00000051900	=	S
ENSMUSG00000000787 (predicted) ENSMUSG00000031388	=	S
ENSMUSG00000000787 (predicted) ENSMUSG00000080296	=	S
ENSMUSG00000000787 (predicted) ENSMUSG00000015243	=	S
ENSMUSG00000000787 (predicted) ENSMUSG00000038429	=	S
ENSMUSG00000000787 (predicted) ENSMUSG00000058672	=	S
ENSMUSG00000000787 (predicted) ENSMUSG00000080002	=	S
ENSMUSG00000000787 (predicted) ENSMUSG00000021621	=	S
ENSMUSG00000000787 (predicted) ENSMUSG00000048916	=	S
ENSMUSG00000000787 (predicted) ENSMUSG00000054630	=	S
ENSMUSG00000000787 (predicted) ENSMUSG00000021364	=	S
ENSMUSG00000000787 (predicted) ENSMUSG00000061906	=	S
ENSMUSG00000000787 (predicted) ENSMUSG00000076435	=	S
ENSMUSG00000000787 (predicted) ENSMUSG00000047026	=	S
ENSMUSG00000000787 (predicted) ENSMUSG00000020941	=	H
ENSMUSG00000000787 (predicted) ENSMUSG00000035772	=	S
ENSMUSG00000000787 (predicted) ENSMUSG00000035722	=	S
ENSMUSG00000000787 (predicted) ENSMUSG00000030541	=	S
ENSMUSG00000000787 (predicted) ENSMUSG00000022052	=	S
ENSMUSG00000000787 (predicted) ENSMUSG00000006390	=	S
ENSMUSG00000000787 (predicted) ENSMUSG00000045503	=	S
ENSMUSG00000000787 (predicted) ENSMUSG00000004626	=	S
ENSMUSG00000000787 (predicted) ENSMUSG00000041769	=	S
ENSMUSG00000000787 (predicted) ENSMUSG00000007050	=	S
ENSMUSG00000000787 (predicted) ENSMUSG00000024081	=	S
ENSMUSG00000000787 (predicted) ENSMUSG00000035984	=	S
ENSMUSG00000000787 (predicted) ENSMUSG00000035435	=	S
ENSMUSG00000000791 (predicted) ENSMUSG00000027776	=	H
ENSMUSG00000000792 (predicted) ENSMUSG00000032232	=	D
ENSMUSG00000000792 (predicted) ENSMUSG00000053477	=	D
ENSMUSG00000000792 (predicted) ENSMUSG00000024142	=	D
ENSMUSG00000000792 (predicted) ENSMUSG00000028607	=	D
ENSMUSG00000000792 (predicted) ENSMUSG00000032228	=	D
ENSMUSG00000000792 (predicted) ENSMUSG00000020167	=	D
ENSMUSG00000000792 (predicted) ENSMUSG00000068876	=	D
ENSMUSG00000000792 (predicted) ENSMUSG00000037593	=	D
ENSMUSG00000000792 (predicted) ENSMUSG00000048540	=	D
ENSMUSG00000000792 (predicted) ENSMUSG00000051251	=	D
ENSMUSG00000000804 (predicted) ENSMUSG00000059995	=	H
ENSMUSG00000000804 (predicted) ENSMUSG00000013936	=	H
ENSMUSG00000000804 (predicted) ENSMUSG00000052331	=	H
ENSMUSG00000000811 (predicted) ENSMUSG00000052798	=	S
ENSMUSG00000000811 (predicted) ENSMUSG00000020250	=	S
ENSMUSG00000000811 (predicted) ENSMUSG00000051396	=	S
ENSMUSG00000000811 (predicted) ENSMUSG00000007033	=	S
ENSMUSG00000000811 (predicted) ENSMUSG00000059814	=	S
ENSMUSG00000000811 (predicted) ENSMUSG00000075704	=	S
ENSMUSG00000000811 (predicted) ENSMUSG00000031584	=	S
ENSMUSG00000000811 (predicted) ENSMUSG00000059970	=	S
ENSMUSG00000000811 (predicted) ENSMUSG00000015656	=	S
ENSMUSG00000000811 (predicted) ENSMUSG00000067283	=	S
ENSMUSG00000000811 (predicted) ENSMUSG00000000811	=	S
ENSMUSG00000000811 (predicted) ENSMUSG00000067284	=	S
ENSMUSG00000000817 (predicted) ENSMUSG00000016664	=	H
ENSMUSG00000000817 (predicted) ENSMUSG00000026029	=	H
ENSMUSG00000000817 (predicted) ENSMUSG00000075415	=	H
ENSMUSG00000000817 (predicted) ENSMUSG00000031077	=	H
ENSMUSG00000000817 (predicted) ENSMUSG00000038685	=	H
ENSMUSG00000000817 (predicted) ENSMUSG00000059923	=	H
ENSMUSG00000000817 (predicted) ENSMUSG00000024778	=	H
ENSMUSG00000000823 (predicted) ENSMUSG00000031681	=	H
ENSMUSG00000000823 (predicted) ENSMUSG00000001930	=	H
ENSMUSG00000000823 (predicted) ENSMUSG00000042870	=	H
ENSMUSG00000000823 (predicted) ENSMUSG00000031731	=	H
ENSMUSG00000000823 (predicted) ENSMUSG00000031865	=	H
ENSMUSG00000000823 (predicted) ENSMUSG00000016831	=	H
ENSMUSG00000000823 (predicted) ENSMUSG00000026983	=	H
ENSMUSG00000000823 (predicted) ENSMUSG00000020900	=	H
ENSMUSG00000000823 (predicted) ENSMUSG00000017999	=	H
ENSMUSG00000000823 (predicted) ENSMUSG00000042323	=	H
ENSMUSG00000000823 (predicted) ENSMUSG00000003233	=	H
ENSMUSG00000000823 (predicted) ENSMUSG00000030094	=	H
ENSMUSG00000000823 (predicted) ENSMUSG00000020315	=	H
ENSMUSG00000000823 (predicted) ENSMUSG00000017386	=	H
ENSMUSG00000000823 (predicted) ENSMUSG00000054611	=	H
ENSMUSG00000000823 (predicted) ENSMUSG00000031996	=	H
ENSMUSG00000000823 (predicted) ENSMUSG00000024811	=	H
ENSMUSG00000000823 (predicted) ENSMUSG00000033933	=	H
ENSMUSG00000000823 (predicted) ENSMUSG00000037465	=	H
ENSMUSG00000000823 (predicted) ENSMUSG00000024561	=	H
ENSMUSG00000000823 (predicted) ENSMUSG00000052911	=	H
ENSMUSG00000000823 (predicted) ENSMUSG00000021945	=	H
ENSMUSG00000000823 (predicted) ENSMUSG00000040462	=	H
ENSMUSG00000000823 (predicted) ENSMUSG00000031696	=	H
ENSMUSG00000000823 (predicted) ENSMUSG00000038764	=	H
ENSMUSG00000000823 (predicted) ENSMUSG00000034330	=	H
ENSMUSG00000000823 (predicted) ENSMUSG00000022471	=	H
ENSMUSG00000000823 (predicted) ENSMUSG00000029501	=	H
ENSMUSG00000000823 (predicted) ENSMUSG00000028344	=	H
ENSMUSG00000000823 (predicted) ENSMUSG00000067873	=	H
ENSMUSG00000000823 (predicted) ENSMUSG00000006307	=	H
ENSMUSG00000000823 (predicted) ENSMUSG00000022387	=	H
ENSMUSG00000000823 (predicted) ENSMUSG00000080029	=	H
ENSMUSG00000000823 (predicted) ENSMUSG00000029076	=	H
ENSMUSG00000000823 (predicted) ENSMUSG00000041236	=	H
ENSMUSG00000000823 (predicted) ENSMUSG00000031068	=	H
ENSMUSG00000000823 (predicted) ENSMUSG00000037820	=	H
ENSMUSG00000000823 (predicted) ENSMUSG00000014932	=	H
ENSMUSG00000000823 (predicted) ENSMUSG00000039128	=	H
ENSMUSG00000000823 (predicted) ENSMUSG00000073530	=	H
ENSMUSG00000000823 (predicted) ENSMUSG00000040435	=	H
ENSMUSG00000000823 (predicted) ENSMUSG00000030970	=	H
ENSMUSG00000000823 (predicted) ENSMUSG00000014496	=	H
ENSMUSG00000000823 (predicted) ENSMUSG00000038773	=	H
ENSMUSG00000000823 (predicted) ENSMUSG00000026796	=	H
ENSMUSG00000000823 (predicted) ENSMUSG00000004934	=	H
ENSMUSG00000000823 (predicted) ENSMUSG00000003344	=	H
ENSMUSG00000000823 (predicted) ENSMUSG00000003435	=	H
ENSMUSG00000000823 (predicted) ENSMUSG00000037827	=	H
ENSMUSG00000000823 (predicted) ENSMUSG00000033295	=	H
ENSMUSG00000000823 (predicted) ENSMUSG00000032744	=	H
ENSMUSG00000000823 (predicted) ENSMUSG00000035342	=	H
ENSMUSG00000000823 (predicted) ENSMUSG00000022191	=	H
ENSMUSG00000000823 (predicted) ENSMUSG00000026603	=	H
ENSMUSG00000000826 (predicted) ENSMUSG00000015656	=	D
ENSMUSG00000000826 (predicted) ENSMUSG00000007033	=	D
ENSMUSG00000000826 (predicted) ENSMUSG00000067283	=	D
ENSMUSG00000000826 (predicted) ENSMUSG00000022053	=	D
ENSMUSG00000000826 (predicted) ENSMUSG00000057098	=	D
ENSMUSG00000000826 (predicted) ENSMUSG00000053552	=	D
ENSMUSG00000000826 (predicted) ENSMUSG00000020894	=	H
ENSMUSG00000000826 (predicted) ENSMUSG00000059970	=	D
ENSMUSG00000000826 (predicted) ENSMUSG00000033855	=	D
ENSMUSG00000000826 (predicted) ENSMUSG00000010476	=	D
ENSMUSG00000000826 (predicted) ENSMUSG00000020961	=	D
ENSMUSG00000000826 (predicted) ENSMUSG00000059814	=	D
ENSMUSG00000000826 (predicted) ENSMUSG00000067284	=	D
ENSMUSG00000000826 (predicted) ENSMUSG00000041301	=	H
ENSMUSG00000000827 (predicted) ENSMUSG00000000827	=	H
ENSMUSG00000000827 (predicted) ENSMUSG00000004821	=	D
ENSMUSG00000000827 (predicted) ENSMUSG00000034334	=	D
ENSMUSG00000000827 (predicted) ENSMUSG00000074129	=	D
ENSMUSG00000000827 (predicted) ENSMUSG00000027506	=	H
ENSMUSG00000000827 (predicted) ENSMUSG00000018326	=	D
ENSMUSG00000000827 (predicted) ENSMUSG00000042349	=	H
ENSMUSG00000000827 (predicted) ENSMUSG00000021020	=	D
ENSMUSG00000000827 (predicted) ENSMUSG00000017404	=	D
ENSMUSG00000000827 (predicted) ENSMUSG00000004394	=	D
ENSMUSG00000000827 (predicted) ENSMUSG00000034871	=	D
ENSMUSG00000000827 (predicted) ENSMUSG00000079108	=	D
ENSMUSG00000000827 (predicted) ENSMUSG00000047281	=	D
ENSMUSG00000000827 (predicted) ENSMUSG00000024815	=	H
ENSMUSG00000000827 (predicted) ENSMUSG00000051391	=	D
ENSMUSG00000000827 (predicted) ENSMUSG00000062083	=	D
ENSMUSG00000000827 (predicted) ENSMUSG00000006398	=	D
ENSMUSG00000000827 (predicted) ENSMUSG00000058569	=	D
ENSMUSG00000000827 (predicted) ENSMUSG00000022285	=	D
ENSMUSG00000000827 (predicted) ENSMUSG00000003426	=	D
ENSMUSG00000000827 (predicted) ENSMUSG00000018965	=	D
ENSMUSG00000000827 (predicted) ENSMUSG00000027291	=	C
ENSMUSG00000000827 (predicted) ENSMUSG00000014547	=	C
ENSMUSG00000000827 (predicted) ENSMUSG00000076432	=	D
ENSMUSG00000000827 (predicted) ENSMUSG00000071856	=	D
ENSMUSG00000000827 (predicted) ENSMUSG00000073079	=	D
ENSMUSG00000000827 (predicted) ENSMUSG00000073643	=	C
ENSMUSG00000000827 (predicted) ENSMUSG00000024479	=	H
ENSMUSG00000000838 (predicted) ENSMUSG00000042258	=	D
ENSMUSG00000000838 (predicted) ENSMUSG00000058558	=	D
ENSMUSG00000000838 (predicted) ENSMUSG00000041415	=	D
ENSMUSG00000000838 (predicted) ENSMUSG00000032475	=	D
ENSMUSG00000000838 (predicted) ENSMUSG00000000838	=	H
ENSMUSG00000000838 (predicted) ENSMUSG00000039536	=	H
ENSMUSG00000000838 (predicted) ENSMUSG00000032318	=	D
ENSMUSG00000000838 (predicted) ENSMUSG00000066592	=	D
ENSMUSG00000000838 (predicted) ENSMUSG00000039615	=	D
ENSMUSG00000000838 (predicted) ENSMUSG00000058064	=	D
ENSMUSG00000000838 (predicted) ENSMUSG00000040034	=	D
ENSMUSG00000000838 (predicted) ENSMUSG00000070343	=	D
ENSMUSG00000000838 (predicted) ENSMUSG00000026718	=	D
ENSMUSG00000000838 (predicted) ENSMUSG00000066877	=	D
ENSMUSG00000000838 (predicted) ENSMUSG00000079984	=	D
ENSMUSG00000000838 (predicted) ENSMUSG00000055371	=	D
ENSMUSG00000000838 (predicted) ENSMUSG00000037857	=	H
ENSMUSG00000000838 (predicted) ENSMUSG00000059291	=	D
ENSMUSG00000000861 (predicted) ENSMUSG00000022508	=	H
ENSMUSG00000000869 (predicted) ENSMUSG00000017057	=	H
ENSMUSG00000000869 (predicted) ENSMUSG00000030748	=	H
ENSMUSG00000000881 (predicted) ENSMUSG00000049548	=	H
ENSMUSG00000000881 (predicted) ENSMUSG00000015243	=	H
ENSMUSG00000000881 (predicted) ENSMUSG00000043485	=	H
ENSMUSG00000000881 (predicted) ENSMUSG00000001021	=	H
ENSMUSG00000000881 (predicted) ENSMUSG00000063576	=	H
ENSMUSG00000000881 (predicted) ENSMUSG00000005871	=	H
ENSMUSG00000000881 (predicted) ENSMUSG00000057723	=	H
ENSMUSG00000000881 (predicted) ENSMUSG00000024231	=	H
ENSMUSG00000000881 (predicted) ENSMUSG00000024659	=	H
ENSMUSG00000000881 (predicted) ENSMUSG00000048981	=	H
ENSMUSG00000000881 (predicted) ENSMUSG00000026463	=	H
ENSMUSG00000000881 (predicted) ENSMUSG00000035592	=	H
ENSMUSG00000000881 (predicted) ENSMUSG00000024617	=	H
ENSMUSG00000000881 (predicted) ENSMUSG00000062209	=	H
ENSMUSG00000000884 (predicted) ENSMUSG00000047143	=	D
ENSMUSG00000000884 (predicted) ENSMUSG00000043753	=	D
ENSMUSG00000000901 (predicted) ENSMUSG00000061136	=	H
ENSMUSG00000000902 (predicted) ENSMUSG00000033577	=	D
ENSMUSG00000000902 (predicted) ENSMUSG00000015733	=	D
ENSMUSG00000000902 (predicted) ENSMUSG00000055320	=	D
ENSMUSG00000000902 (predicted) ENSMUSG00000022876	=	D
ENSMUSG00000000902 (predicted) ENSMUSG00000048222	=	D
ENSMUSG00000000902 (predicted) ENSMUSG00000070372	=	D
ENSMUSG00000000902 (predicted) ENSMUSG00000028246	=	D
ENSMUSG00000000902 (predicted) ENSMUSG00000032187	=	H
ENSMUSG00000000902 (predicted) ENSMUSG00000008604	=	H
ENSMUSG00000000902 (predicted) ENSMUSG00000037326	=	D
ENSMUSG00000000902 (predicted) ENSMUSG00000028212	=	D
ENSMUSG00000000902 (predicted) ENSMUSG00000024900	=	D
ENSMUSG00000000902 (predicted) ENSMUSG00000062202	=	D
ENSMUSG00000000902 (predicted) ENSMUSG00000030303	=	D
ENSMUSG00000000902 (predicted) ENSMUSG00000053965	=	D
ENSMUSG00000000902 (predicted) ENSMUSG00000030759	=	D
ENSMUSG00000000902 (predicted) ENSMUSG00000040943	=	D
ENSMUSG00000000902 (predicted) ENSMUSG00000030796	=	D
ENSMUSG00000000902 (predicted) ENSMUSG00000024286	=	D
ENSMUSG00000000902 (predicted) ENSMUSG00000047146	=	D
ENSMUSG00000000902 (predicted) ENSMUSG00000007783	=	D
ENSMUSG00000000902 (predicted) ENSMUSG00000025369	=	CH
ENSMUSG00000000902 (predicted) ENSMUSG00000028081	=	D
ENSMUSG00000000902 (predicted) ENSMUSG00000031101	=	D
ENSMUSG00000000902 (predicted) ENSMUSG00000027671	=	H
ENSMUSG00000000902 (predicted) ENSMUSG00000002983	=	H
ENSMUSG00000000902 (predicted) ENSMUSG00000001670	=	D
ENSMUSG00000000902 (predicted) ENSMUSG00000078619	=	D
ENSMUSG00000000902 (predicted) ENSMUSG00000002068	=	D
ENSMUSG00000000902 (predicted) ENSMUSG00000040865	=	D
ENSMUSG00000000902 (predicted) ENSMUSG00000023018	=	D
ENSMUSG00000000902 (predicted) ENSMUSG00000030353	=	D
ENSMUSG00000000902 (predicted) ENSMUSG00000047921	=	D
ENSMUSG00000000902 (predicted) ENSMUSG00000033427	=	D
ENSMUSG00000000902 (predicted) ENSMUSG00000007739	=	D
ENSMUSG00000000902 (predicted) ENSMUSG00000021255	=	D
ENSMUSG00000000902 (predicted) ENSMUSG00000055357	=	D
ENSMUSG00000000902 (predicted) ENSMUSG00000078937	=	D
ENSMUSG00000000902 (predicted) ENSMUSG00000026610	=	D
ENSMUSG00000000902 (predicted) ENSMUSG00000032078	=	D
ENSMUSG00000000902 (predicted) ENSMUSG00000002249	=	D
ENSMUSG00000000902 (predicted) ENSMUSG00000015305	=	D
ENSMUSG00000000902 (predicted) ENSMUSG00000033237	=	H
ENSMUSG00000000902 (predicted) ENSMUSG00000030685	=	D
ENSMUSG00000000902 (predicted) ENSMUSG00000024955	=	D
ENSMUSG00000000902 (predicted) ENSMUSG00000040263	=	D
ENSMUSG00000000902 (predicted) ENSMUSG00000040435	=	D
ENSMUSG00000000902 (predicted) ENSMUSG00000041815	=	D
ENSMUSG00000000902 (predicted) ENSMUSG00000017615	=	D
ENSMUSG00000000902 (predicted) ENSMUSG00000021242	=	D
ENSMUSG00000000902 (predicted) ENSMUSG00000032221	=	D
ENSMUSG00000000902 (predicted) ENSMUSG00000015092	=	D
ENSMUSG00000000902 (predicted) ENSMUSG00000068479	=	D
ENSMUSG00000000902 (predicted) ENSMUSG00000059751	=	D
ENSMUSG00000000902 (predicted) ENSMUSG00000062611	=	D
ENSMUSG00000000902 (predicted) ENSMUSG00000028949	=	D
ENSMUSG00000000902 (predicted) ENSMUSG00000034832	=	D
ENSMUSG00000000902 (predicted) ENSMUSG00000046062	=	D
ENSMUSG00000000902 (predicted) ENSMUSG00000070871	=	D
ENSMUSG00000000915 (predicted) ENSMUSG00000072664	=	S
ENSMUSG00000000915 (predicted) ENSMUSG00000059970	=	S
ENSMUSG00000000915 (predicted) ENSMUSG00000035783	=	S
ENSMUSG00000000915 (predicted) ENSMUSG00000031972	=	S
ENSMUSG00000000915 (predicted) ENSMUSG00000026718	=	D
ENSMUSG00000000915 (predicted) ENSMUSG00000025326	=	S
ENSMUSG00000000915 (predicted) ENSMUSG00000054545	=	S
ENSMUSG00000000915 (predicted) ENSMUSG00000031109	=	D
ENSMUSG00000000915 (predicted) ENSMUSG00000042807	=	S
ENSMUSG00000000915 (predicted) ENSMUSG00000034675	=	S
ENSMUSG00000000915 (predicted) ENSMUSG00000020669	=	S
ENSMUSG00000000915 (predicted) ENSMUSG00000078154	=	D
ENSMUSG00000000915 (predicted) ENSMUSG00000022831	=	S
ENSMUSG00000000915 (predicted) ENSMUSG00000038545	=	S
ENSMUSG00000000915 (predicted) ENSMUSG00000070704	=	S
ENSMUSG00000000915 (predicted) ENSMUSG00000038780	=	S
ENSMUSG00000000915 (predicted) ENSMUSG00000031930	=	S
ENSMUSG00000000915 (predicted) ENSMUSG00000061906	=	S
ENSMUSG00000000915 (predicted) ENSMUSG00000067283	=	S
ENSMUSG00000000915 (predicted) ENSMUSG00000062825	=	S
ENSMUSG00000000915 (predicted) ENSMUSG00000068614	=	S
ENSMUSG00000000915 (predicted) ENSMUSG00000029260	=	S
ENSMUSG00000000915 (predicted) ENSMUSG00000015656	=	S
ENSMUSG00000000915 (predicted) ENSMUSG00000055194	=	S
ENSMUSG00000000915 (predicted) ENSMUSG00000028465	=	S
ENSMUSG00000000915 (predicted) ENSMUSG00000059814	=	S
ENSMUSG00000000915 (predicted) ENSMUSG00000054630	=	S
ENSMUSG00000000915 (predicted) ENSMUSG00000046861	=	S
ENSMUSG00000000915 (predicted) ENSMUSG00000021301	=	S
ENSMUSG00000000915 (predicted) ENSMUSG00000022012	=	D
ENSMUSG00000000915 (predicted) ENSMUSG00000029577	=	S
ENSMUSG00000000915 (predicted) ENSMUSG00000035811	=	S
ENSMUSG00000000915 (predicted) ENSMUSG00000035836	=	S
ENSMUSG00000000915 (predicted) ENSMUSG00000021823	=	D
ENSMUSG00000000915 (predicted) ENSMUSG00000027598	=	S
ENSMUSG00000000915 (predicted) ENSMUSG00000023262	=	D
ENSMUSG00000000915 (predicted) ENSMUSG00000024589	=	S
ENSMUSG00000000915 (predicted) ENSMUSG00000032854	=	S
ENSMUSG00000000915 (predicted) ENSMUSG00000021039	=	S
ENSMUSG00000000915 (predicted) ENSMUSG00000031078	=	S
ENSMUSG00000000915 (predicted) ENSMUSG00000057425	=	S
ENSMUSG00000000915 (predicted) ENSMUSG00000052698	=	S
ENSMUSG00000000915 (predicted) ENSMUSG00000032216	=	S
ENSMUSG00000000915 (predicted) ENSMUSG00000029394	=	D
ENSMUSG00000000915 (predicted) ENSMUSG00000028478	=	S
ENSMUSG00000000915 (predicted) ENSMUSG00000035780	=	S
ENSMUSG00000000915 (predicted) ENSMUSG00000021669	=	D
ENSMUSG00000000915 (predicted) ENSMUSG00000007033	=	S
ENSMUSG00000000915 (predicted) ENSMUSG00000039000	=	S
ENSMUSG00000000915 (predicted) ENSMUSG00000039826	=	D
ENSMUSG00000000915 (predicted) ENSMUSG00000080266	=	S
ENSMUSG00000000915 (predicted) ENSMUSG00000024732	=	S
ENSMUSG00000000915 (predicted) ENSMUSG00000025261	=	S
ENSMUSG00000000915 (predicted) ENSMUSG00000020476	=	S
ENSMUSG00000000915 (predicted) ENSMUSG00000000915	=	HS
ENSMUSG00000000915 (predicted) ENSMUSG00000067284	=	S
ENSMUSG00000000915 (predicted) ENSMUSG00000031029	=	D
ENSMUSG00000000915 (predicted) ENSMUSG00000047547	=	S
ENSMUSG00000000915 (predicted) ENSMUSG00000041058	=	S
ENSMUSG00000000915 (predicted) ENSMUSG00000024856	=	D
ENSMUSG00000000915 (predicted) ENSMUSG00000029268	=	S
ENSMUSG00000000915 (predicted) ENSMUSG00000029580	=	S
ENSMUSG00000000915 (predicted) ENSMUSG00000049152	=	S
ENSMUSG00000000915 (predicted) ENSMUSG00000055371	=	D
ENSMUSG00000000915 (predicted) ENSMUSG00000059430	=	S
ENSMUSG00000000915 (predicted) ENSMUSG00000040327	=	S
ENSMUSG00000000915 (predicted) ENSMUSG00000018363	=	S
ENSMUSG00000000915 (predicted) ENSMUSG00000034160	=	D
ENSMUSG00000000915 (predicted) ENSMUSG00000039959	=	HS
ENSMUSG00000000915 (predicted) ENSMUSG00000051396	=	S
ENSMUSG00000000916 (predicted) ENSMUSG00000032285	=	D
ENSMUSG00000000916 (predicted) ENSMUSG00000028410	=	D
ENSMUSG00000000934 (predicted) ENSMUSG00000019777	=	S
ENSMUSG00000000934 (predicted) ENSMUSG00000079963	=	S
ENSMUSG00000000934 (predicted) ENSMUSG00000061062	=	S
ENSMUSG00000000934 (predicted) ENSMUSG00000018102	=	S
ENSMUSG00000000934 (predicted) ENSMUSG00000064168	=	S
ENSMUSG00000000934 (predicted) ENSMUSG00000050799	=	S
ENSMUSG00000000934 (predicted) ENSMUSG00000062727	=	S
ENSMUSG00000000934 (predicted) ENSMUSG00000069314	=	S
ENSMUSG00000000934 (predicted) ENSMUSG00000028099	=	S
ENSMUSG00000000934 (predicted) ENSMUSG00000058385	=	S
ENSMUSG00000000934 (predicted) ENSMUSG00000022477	=	S
ENSMUSG00000000934 (predicted) ENSMUSG00000020741	=	S
ENSMUSG00000000934 (predicted) ENSMUSG00000042508	=	S
ENSMUSG00000000934 (predicted) ENSMUSG00000069307	=	S
ENSMUSG00000000934 (predicted) ENSMUSG00000047246	=	S
ENSMUSG00000000934 (predicted) ENSMUSG00000068854	=	S
ENSMUSG00000000934 (predicted) ENSMUSG00000069271	=	S
ENSMUSG00000000934 (predicted) ENSMUSG00000069303	=	S
ENSMUSG00000000934 (predicted) ENSMUSG00000069308	=	S
ENSMUSG00000000934 (predicted) ENSMUSG00000026803	=	S
ENSMUSG00000000934 (predicted) ENSMUSG00000050936	=	S
ENSMUSG00000000934 (predicted) ENSMUSG00000058189	=	S
ENSMUSG00000000934 (predicted) ENSMUSG00000032078	=	D
ENSMUSG00000000934 (predicted) ENSMUSG00000058670	=	S
ENSMUSG00000000934 (predicted) ENSMUSG00000019214	=	S
ENSMUSG00000000934 (predicted) ENSMUSG00000032050	=	D
ENSMUSG00000000934 (predicted) ENSMUSG00000028800	=	S
ENSMUSG00000000934 (predicted) ENSMUSG00000000934	=	S
ENSMUSG00000000934 (predicted) ENSMUSG00000069268	=	S
ENSMUSG00000000934 (predicted) ENSMUSG00000069300	=	S
ENSMUSG00000000934 (predicted) ENSMUSG00000022247	=	S
ENSMUSG00000000934 (predicted) ENSMUSG00000056895	=	S
ENSMUSG00000000934 (predicted) ENSMUSG00000075031	=	S
ENSMUSG00000000934 (predicted) ENSMUSG00000031207	=	D
ENSMUSG00000000934 (predicted) ENSMUSG00000039994	=	S
ENSMUSG00000000934 (predicted) ENSMUSG00000070544	=	S
ENSMUSG00000000934 (predicted) ENSMUSG00000052397	=	D
ENSMUSG00000000934 (predicted) ENSMUSG00000035726	=	S
ENSMUSG00000000938 (predicted) ENSMUSG00000052534	=	H
ENSMUSG00000000948 (predicted) ENSMUSG00000014850	=	S
ENSMUSG00000000948 (predicted) ENSMUSG00000015748	=	HS
ENSMUSG00000000948 (predicted) ENSMUSG00000028869	=	S
ENSMUSG00000000948 (predicted) ENSMUSG00000003308	=	D
ENSMUSG00000000948 (predicted) ENSMUSG00000026254	=	S
ENSMUSG00000000948 (predicted) ENSMUSG00000034732	=	S
ENSMUSG00000000948 (predicted) ENSMUSG00000080056	=	S
ENSMUSG00000000948 (predicted) ENSMUSG00000040824	=	S
ENSMUSG00000000948 (predicted) ENSMUSG00000034889	=	D
ENSMUSG00000000948 (predicted) ENSMUSG00000027379	=	D
ENSMUSG00000000948 (predicted) ENSMUSG00000011257	=	S
ENSMUSG00000000948 (predicted) ENSMUSG00000008373	=	S
ENSMUSG00000000948 (predicted) ENSMUSG00000031848	=	HS
ENSMUSG00000000948 (predicted) ENSMUSG00000020180	=	S
ENSMUSG00000000948 (predicted) ENSMUSG00000020018	=	S
ENSMUSG00000000948 (predicted) ENSMUSG00000002129	=	S
ENSMUSG00000000948 (predicted) ENSMUSG00000019470	=	S
ENSMUSG00000000948 (predicted) ENSMUSG00000000948	=	H
ENSMUSG00000000948 (predicted) ENSMUSG00000029333	=	D
ENSMUSG00000000948 (predicted) ENSMUSG00000041777	=	D
ENSMUSG00000000948 (predicted) ENSMUSG00000029832	=	D
ENSMUSG00000000948 (predicted) ENSMUSG00000072585	=	S
ENSMUSG00000000948 (predicted) ENSMUSG00000042447	=	S
ENSMUSG00000000948 (predicted) ENSMUSG00000079658	=	H
ENSMUSG00000000948 (predicted) ENSMUSG00000020792	=	D
ENSMUSG00000000948 (predicted) ENSMUSG00000027628	=	S
ENSMUSG00000000948 (predicted) ENSMUSG00000022283	=	S
ENSMUSG00000000948 (predicted) ENSMUSG00000003660	=	S
ENSMUSG00000000948 (predicted) ENSMUSG00000062678	=	S
ENSMUSG00000000948 (predicted) ENSMUSG00000020850	=	S
ENSMUSG00000000948 (predicted) ENSMUSG00000024735	=	S
ENSMUSG00000000948 (predicted) ENSMUSG00000079967	=	S
ENSMUSG00000000948 (predicted) ENSMUSG00000045983	=	S
ENSMUSG00000000948 (predicted) ENSMUSG00000059552	=	H
ENSMUSG00000000948 (predicted) ENSMUSG00000024319	=	D
ENSMUSG00000000948 (predicted) ENSMUSG00000030134	=	D
ENSMUSG00000000948 (predicted) ENSMUSG00000048000	=	H
ENSMUSG00000000948 (predicted) ENSMUSG00000079972	=	S
ENSMUSG00000000948 (predicted) ENSMUSG00000079956	=	S
ENSMUSG00000000948 (predicted) ENSMUSG00000026896	=	C
ENSMUSG00000000948 (predicted) ENSMUSG00000030754	=	D
ENSMUSG00000000948 (predicted) ENSMUSG00000070645	=	D
ENSMUSG00000000948 (predicted) ENSMUSG00000054582	=	S
ENSMUSG00000000948 (predicted) ENSMUSG00000041815	=	D
ENSMUSG00000000948 (predicted) ENSMUSG00000057130	=	S
ENSMUSG00000000948 (predicted) ENSMUSG00000062093	=	S
ENSMUSG00000000948 (predicted) ENSMUSG00000079614	=	S
ENSMUSG00000000948 (predicted) ENSMUSG00000030689	=	D
ENSMUSG00000000948 (predicted) ENSMUSG00000079969	=	S
ENSMUSG00000000948 (predicted) ENSMUSG00000029910	=	D
ENSMUSG00000000948 (predicted) ENSMUSG00000050667	=	S
ENSMUSG00000000948 (predicted) ENSMUSG00000046173	=	S
ENSMUSG00000000948 (predicted) ENSMUSG00000029345	=	S
ENSMUSG00000000948 (predicted) ENSMUSG00000057572	=	D
ENSMUSG00000000948 (predicted) ENSMUSG00000028124	=	D
ENSMUSG00000000948 (predicted) ENSMUSG00000035941	=	H
ENSMUSG00000000948 (predicted) ENSMUSG00000061479	=	S
ENSMUSG00000000948 (predicted) ENSMUSG00000051732	=	S
ENSMUSG00000000948 (predicted) ENSMUSG00000002365	=	D
ENSMUSG00000000948 (predicted) ENSMUSG00000030638	=	H
ENSMUSG00000000948 (predicted) ENSMUSG00000017830	=	C
ENSMUSG00000000948 (predicted) ENSMUSG00000024740	=	S
ENSMUSG00000000948 (predicted) ENSMUSG00000067873	=	H
ENSMUSG00000000948 (predicted) ENSMUSG00000027998	=	S
ENSMUSG00000000948 (predicted) ENSMUSG00000057278	=	S
ENSMUSG00000000948 (predicted) ENSMUSG00000061360	=	S
ENSMUSG00000000948 (predicted) ENSMUSG00000029715	=	H
ENSMUSG00000000948 (predicted) ENSMUSG00000035597	=	S
ENSMUSG00000000948 (predicted) ENSMUSG00000025980	=	D
ENSMUSG00000000948 (predicted) ENSMUSG00000066150	=	D
ENSMUSG00000000948 (predicted) ENSMUSG00000022774	=	S
ENSMUSG00000000948 (predicted) ENSMUSG00000020545	=	S
ENSMUSG00000000948 (predicted) ENSMUSG00000023932	=	S
ENSMUSG00000000948 (predicted) ENSMUSG00000029003	=	D
ENSMUSG00000000948 (predicted) ENSMUSG00000028156	=	S
ENSMUSG00000000948 (predicted) ENSMUSG00000079904	=	S
ENSMUSG00000000948 (predicted) ENSMUSG00000001767	=	S
ENSMUSG00000000948 (predicted) ENSMUSG00000019738	=	S
ENSMUSG00000000948 (predicted) ENSMUSG00000028902	=	S
ENSMUSG00000000948 (predicted) ENSMUSG00000080055	=	S
ENSMUSG00000000948 (predicted) ENSMUSG00000071273	=	S
ENSMUSG00000000948 (predicted) ENSMUSG00000034192	=	S
ENSMUSG00000000948 (predicted) ENSMUSG00000063166	=	S
ENSMUSG00000000948 (predicted) ENSMUSG00000040296	=	C
ENSMUSG00000000948 (predicted) ENSMUSG00000017858	=	D
ENSMUSG00000000948 (predicted) ENSMUSG00000028760	=	S
ENSMUSG00000000948 (predicted) ENSMUSG00000024387	=	D
ENSMUSG00000000948 (predicted) ENSMUSG00000074895	=	S
ENSMUSG00000000948 (predicted) ENSMUSG00000058794	=	D
ENSMUSG00000000948 (predicted) ENSMUSG00000032932	=	S
ENSMUSG00000000948 (predicted) ENSMUSG00000064307	=	S
ENSMUSG00000000948 (predicted) ENSMUSG00000002477	=	S
ENSMUSG00000000948 (predicted) ENSMUSG00000028330	=	S
ENSMUSG00000000948 (predicted) ENSMUSG00000049396	=	H
ENSMUSG00000000948 (predicted) ENSMUSG00000025982	=	HS
ENSMUSG00000000948 (predicted) ENSMUSG00000031723	=	S
ENSMUSG00000000948 (predicted) ENSMUSG00000007050	=	S
ENSMUSG00000000948 (predicted) ENSMUSG00000007891	=	D
ENSMUSG00000000948 (predicted) ENSMUSG00000038542	=	S
ENSMUSG00000000948 (predicted) ENSMUSG00000005610	=	S
ENSMUSG00000000948 (predicted) ENSMUSG00000015839	=	D
ENSMUSG00000000948 (predicted) ENSMUSG00000034936	=	H
ENSMUSG00000000948 (predicted) ENSMUSG00000008333	=	HS
ENSMUSG00000000948 (predicted) ENSMUSG00000032733	=	D
ENSMUSG00000000948 (predicted) ENSMUSG00000024217	=	S
ENSMUSG00000000948 (predicted) ENSMUSG00000038615	=	D
ENSMUSG00000000948 (predicted) ENSMUSG00000001383	=	S
ENSMUSG00000000948 (predicted) ENSMUSG00000026201	=	H
ENSMUSG00000000948 (predicted) ENSMUSG00000020372	=	S
ENSMUSG00000000948 (predicted) ENSMUSG00000042364	=	D
ENSMUSG00000000948 (predicted) ENSMUSG00000050188	=	S
ENSMUSG00000000948 (predicted) ENSMUSG00000033732	=	HS
ENSMUSG00000000948 (predicted) ENSMUSG00000002455	=	S
ENSMUSG00000000948 (predicted) ENSMUSG00000020374	=	D
ENSMUSG00000000948 (predicted) ENSMUSG00000002204	=	D
[truncated: 8,166,667 more chars]
