# Supplementary material for: Building and analyzing protein interactome networks by cross-species comparisons
Source: BMC Syst Biol. 2010 Mar 30;4:36. doi: 10.1186/1752-0509-4-36 (PMC2859380; doi:10.1186/1752-0509-4-36)
Supplement: Additional file 7 — Zip Mmus. A zipped folder containing files formatted for use in Cytoscape listed in Supplemental Table 3. These files are for Mus musculus proteins. [file 1752-0509-4-36-S7.ZIP › mmus/mmus_SpeciesScore.eda]

mmus_SpeciesScore.eda
ENSMUSG00000000001 (known) ENSMUSG00000026930	=	2.0
ENSMUSG00000000001 (known) ENSMUSG00000026234	=	1.0
ENSMUSG00000000001 (known) ENSMUSG00000030824	=	1.0
ENSMUSG00000000001 (known) ENSMUSG00000029064	=	3.0
ENSMUSG00000000001 (known) ENSMUSG00000024392	=	1.0
ENSMUSG00000000001 (predicted) ENSMUSG00000030228	=	1.0
ENSMUSG00000000001 (predicted) ENSMUSG00000058838	=	1.0
ENSMUSG00000000001 (predicted) ENSMUSG00000000001	=	2.65
ENSMUSG00000000001 (predicted) ENSMUSG00000067283	=	2.8
ENSMUSG00000000001 (predicted) ENSMUSG00000027536	=	1.0
ENSMUSG00000000001 (predicted) ENSMUSG00000049999	=	1.0
ENSMUSG00000000001 (predicted) ENSMUSG00000067279	=	1.0
ENSMUSG00000000001 (predicted) ENSMUSG00000027665	=	1.0
ENSMUSG00000000001 (predicted) ENSMUSG00000034781	=	2.82
ENSMUSG00000000001 (predicted) ENSMUSG00000032518	=	0.91
ENSMUSG00000000001 (predicted) ENSMUSG00000032422	=	1.0
ENSMUSG00000000001 (predicted) ENSMUSG00000029713	=	2.0
ENSMUSG00000000001 (predicted) ENSMUSG00000027406	=	0.91
ENSMUSG00000000001 (predicted) ENSMUSG00000059814	=	2.82
ENSMUSG00000000001 (predicted) ENSMUSG00000002010	=	0.91
ENSMUSG00000000001 (predicted) ENSMUSG00000039936	=	1.0
ENSMUSG00000000001 (predicted) ENSMUSG00000057614	=	2.63
ENSMUSG00000000001 (predicted) ENSMUSG00000009108	=	2.74
ENSMUSG00000000001 (predicted) ENSMUSG00000032462	=	1.0
ENSMUSG00000000001 (predicted) ENSMUSG00000034837	=	2.74
ENSMUSG00000000001 (predicted) ENSMUSG00000025485	=	1.0
ENSMUSG00000000001 (predicted) ENSMUSG00000031748	=	2.61
ENSMUSG00000000001 (predicted) ENSMUSG00000020611	=	2.8
ENSMUSG00000000001 (predicted) ENSMUSG00000020573	=	1.0
ENSMUSG00000000001 (predicted) ENSMUSG00000020460	=	1.0
ENSMUSG00000000001 (predicted) ENSMUSG00000042717	=	1.0
ENSMUSG00000000001 (predicted) ENSMUSG00000030660	=	1.0
ENSMUSG00000000001 (predicted) ENSMUSG00000051396	=	2.77
ENSMUSG00000000001 (predicted) ENSMUSG00000026447	=	1.0
ENSMUSG00000000001 (predicted) ENSMUSG00000032571	=	1.0
ENSMUSG00000000001 (predicted) ENSMUSG00000027883	=	1.0
ENSMUSG00000000001 (predicted) ENSMUSG00000049815	=	1.0
ENSMUSG00000000001 (predicted) ENSMUSG00000020590	=	1.0
ENSMUSG00000000001 (predicted) ENSMUSG00000038467	=	1.0
ENSMUSG00000000001 (predicted) ENSMUSG00000034792	=	2.77
ENSMUSG00000000001 (predicted) ENSMUSG00000024639	=	2.78
ENSMUSG00000000001 (predicted) ENSMUSG00000026615	=	0.91
ENSMUSG00000000001 (predicted) ENSMUSG00000015656	=	2.82
ENSMUSG00000000001 (predicted) ENSMUSG00000022221	=	1.0
ENSMUSG00000000001 (predicted) ENSMUSG00000032562	=	2.65
ENSMUSG00000000001 (predicted) ENSMUSG00000047676	=	0.91
ENSMUSG00000000001 (predicted) ENSMUSG00000079874	=	0.91
ENSMUSG00000000001 (predicted) ENSMUSG00000027669	=	2.0
ENSMUSG00000000001 (predicted) ENSMUSG00000020700	=	1.0
ENSMUSG00000000001 (predicted) ENSMUSG00000040009	=	2.73
ENSMUSG00000000001 (predicted) ENSMUSG00000031993	=	1.0
ENSMUSG00000000001 (predicted) ENSMUSG00000023439	=	1.0
ENSMUSG00000000001 (predicted) ENSMUSG00000071658	=	1.0
ENSMUSG00000000001 (predicted) ENSMUSG00000034088	=	1.0
ENSMUSG00000000001 (predicted) ENSMUSG00000032192	=	1.0
ENSMUSG00000000001 (predicted) ENSMUSG00000059970	=	2.79
ENSMUSG00000000001 (predicted) ENSMUSG00000052456	=	1.0
ENSMUSG00000000001 (predicted) ENSMUSG00000027164	=	1.0
ENSMUSG00000000001 (predicted) ENSMUSG00000027523	=	2.82
ENSMUSG00000000001 (predicted) ENSMUSG00000035620	=	1.0
ENSMUSG00000000001 (predicted) ENSMUSG00000024697	=	2.82
ENSMUSG00000000001 (predicted) ENSMUSG00000014907	=	0.91
ENSMUSG00000000001 (predicted) ENSMUSG00000034190	=	1.0
ENSMUSG00000000001 (predicted) ENSMUSG00000038291	=	1.0
ENSMUSG00000000001 (predicted) ENSMUSG00000027080	=	1.0
ENSMUSG00000000001 (predicted) ENSMUSG00000032932	=	0.91
ENSMUSG00000000001 (predicted) ENSMUSG00000046794	=	1.0
ENSMUSG00000000001 (predicted) ENSMUSG00000024524	=	2.79
ENSMUSG00000000001 (predicted) ENSMUSG00000050901	=	1.0
ENSMUSG00000000001 (predicted) ENSMUSG00000062791	=	1.0
ENSMUSG00000000001 (predicted) ENSMUSG00000000149	=	2.72
ENSMUSG00000000001 (predicted) ENSMUSG00000033628	=	1.0
ENSMUSG00000000001 (predicted) ENSMUSG00000007033	=	2.8
ENSMUSG00000000001 (predicted) ENSMUSG00000054764	=	1.0
ENSMUSG00000000001 (predicted) ENSMUSG00000061869	=	1.0
ENSMUSG00000000001 (predicted) ENSMUSG00000067284	=	2.8
ENSMUSG00000000001 (predicted) ENSMUSG00000028777	=	2.69
ENSMUSG00000000028 (known) ENSMUSG00000026355	=	2.0
ENSMUSG00000000028 (known) ENSMUSG00000028587	=	1.0
ENSMUSG00000000028 (known) ENSMUSG00000041859	=	3.0
ENSMUSG00000000028 (known) ENSMUSG00000029730	=	2.0
ENSMUSG00000000028 (known) ENSMUSG00000031697	=	1.0
ENSMUSG00000000028 (predicted) ENSMUSG00000030697	=	1.0
ENSMUSG00000000028 (predicted) ENSMUSG00000080055	=	1.0
ENSMUSG00000000028 (predicted) ENSMUSG00000032932	=	1.0
ENSMUSG00000000028 (predicted) ENSMUSG00000059970	=	0.99
ENSMUSG00000000028 (predicted) ENSMUSG00000045136	=	1.0
ENSMUSG00000000028 (predicted) ENSMUSG00000022673	=	1.0
ENSMUSG00000000028 (predicted) ENSMUSG00000028800	=	1.0
ENSMUSG00000000028 (predicted) ENSMUSG00000070284	=	1.0
ENSMUSG00000000028 (predicted) ENSMUSG00000016255	=	1.0
ENSMUSG00000000028 (predicted) ENSMUSG00000000028	=	1.0
ENSMUSG00000000028 (predicted) ENSMUSG00000062591	=	1.0
ENSMUSG00000000028 (predicted) ENSMUSG00000026669	=	2.0
ENSMUSG00000000028 (predicted) ENSMUSG00000022283	=	1.0
ENSMUSG00000000028 (predicted) ENSMUSG00000011257	=	1.0
ENSMUSG00000000028 (predicted) ENSMUSG00000005410	=	2.0
ENSMUSG00000000028 (predicted) ENSMUSG00000058672	=	1.0
ENSMUSG00000000028 (predicted) ENSMUSG00000031622	=	1.0
ENSMUSG00000000028 (predicted) ENSMUSG00000042557	=	1.0
ENSMUSG00000000028 (predicted) ENSMUSG00000019777	=	1.0
ENSMUSG00000000028 (predicted) ENSMUSG00000039994	=	1.0
ENSMUSG00000000028 (predicted) ENSMUSG00000001473	=	1.0
ENSMUSG00000000028 (predicted) ENSMUSG00000050667	=	1.0
ENSMUSG00000000028 (predicted) ENSMUSG00000001525	=	1.0
ENSMUSG00000000028 (predicted) ENSMUSG00000032555	=	1.0
ENSMUSG00000000028 (predicted) ENSMUSG00000040044	=	1.0
ENSMUSG00000000028 (predicted) ENSMUSG00000002870	=	2.0
ENSMUSG00000000028 (predicted) ENSMUSG00000006273	=	1.0
ENSMUSG00000000028 (predicted) ENSMUSG00000051732	=	1.0
ENSMUSG00000000028 (predicted) ENSMUSG00000067284	=	0.99
ENSMUSG00000000028 (predicted) ENSMUSG00000029368	=	1.0
ENSMUSG00000000028 (predicted) ENSMUSG00000044303	=	1.0
ENSMUSG00000000028 (predicted) ENSMUSG00000062380	=	1.0
ENSMUSG00000000028 (predicted) ENSMUSG00000051396	=	0.97
ENSMUSG00000000028 (predicted) ENSMUSG00000067283	=	0.99
ENSMUSG00000000028 (predicted) ENSMUSG00000036752	=	1.0
ENSMUSG00000000028 (predicted) ENSMUSG00000015656	=	1.0
ENSMUSG00000000028 (predicted) ENSMUSG00000059814	=	1.0
ENSMUSG00000000028 (predicted) ENSMUSG00000034732	=	1.0
ENSMUSG00000000028 (predicted) ENSMUSG00000046173	=	1.0
ENSMUSG00000000028 (predicted) ENSMUSG00000029012	=	1.0
ENSMUSG00000000028 (predicted) ENSMUSG00000022010	=	1.0
ENSMUSG00000000028 (predicted) ENSMUSG00000023067	=	1.0
ENSMUSG00000000028 (predicted) ENSMUSG00000079963	=	1.0
ENSMUSG00000000028 (predicted) ENSMUSG00000079956	=	1.0
ENSMUSG00000000028 (predicted) ENSMUSG00000054582	=	1.0
ENSMUSG00000000028 (predicted) ENSMUSG00000003423	=	1.0
ENSMUSG00000000028 (predicted) ENSMUSG00000080296	=	1.0
ENSMUSG00000000028 (predicted) ENSMUSG00000061062	=	1.0
ENSMUSG00000000028 (predicted) ENSMUSG00000080056	=	1.0
ENSMUSG00000000028 (predicted) ENSMUSG00000062093	=	1.0
ENSMUSG00000000028 (predicted) ENSMUSG00000006269	=	1.0
ENSMUSG00000000028 (predicted) ENSMUSG00000033021	=	1.0
ENSMUSG00000000028 (predicted) ENSMUSG00000003662	=	1.0
ENSMUSG00000000028 (predicted) ENSMUSG00000007033	=	0.99
ENSMUSG00000000028 (predicted) ENSMUSG00000025991	=	1.0
ENSMUSG00000000037 (known) ENSMUSG00000055980	=	1.0
ENSMUSG00000000056 (predicted) ENSMUSG00000015656	=	1.0
ENSMUSG00000000056 (predicted) ENSMUSG00000003662	=	1.0
ENSMUSG00000000056 (predicted) ENSMUSG00000026864	=	1.0
ENSMUSG00000000056 (predicted) ENSMUSG00000007033	=	0.99
ENSMUSG00000000056 (predicted) ENSMUSG00000067284	=	0.99
ENSMUSG00000000056 (predicted) ENSMUSG00000051396	=	0.97
ENSMUSG00000000056 (predicted) ENSMUSG00000067283	=	0.99
ENSMUSG00000000056 (predicted) ENSMUSG00000031879	=	1.0
ENSMUSG00000000056 (predicted) ENSMUSG00000059970	=	0.99
ENSMUSG00000000056 (predicted) ENSMUSG00000059814	=	1.0
ENSMUSG00000000056 (predicted) ENSMUSG00000032381	=	1.0
ENSMUSG00000000056 (predicted) ENSMUSG00000032932	=	1.0
ENSMUSG00000000058 (predicted) ENSMUSG00000020122	=	1.0
ENSMUSG00000000058 (predicted) ENSMUSG00000034243	=	1.0
ENSMUSG00000000058 (predicted) ENSMUSG00000007655	=	1.0
ENSMUSG00000000078 (predicted) ENSMUSG00000070348	=	1.0
ENSMUSG00000000078 (predicted) ENSMUSG00000024833	=	1.0
ENSMUSG00000000078 (predicted) ENSMUSG00000020116	=	1.0
ENSMUSG00000000078 (predicted) ENSMUSG00000032777	=	1.0
ENSMUSG00000000078 (predicted) ENSMUSG00000068740	=	1.0
ENSMUSG00000000085 (known) ENSMUSG00000006715	=	1.0
ENSMUSG00000000085 (known) ENSMUSG00000026484	=	1.0
ENSMUSG00000000085 (predicted) ENSMUSG00000028670	=	1.0
ENSMUSG00000000085 (predicted) ENSMUSG00000043284	=	1.0
ENSMUSG00000000085 (predicted) ENSMUSG00000025979	=	1.0
ENSMUSG00000000085 (predicted) ENSMUSG00000037012	=	1.0
ENSMUSG00000000085 (predicted) ENSMUSG00000008604	=	1.0
ENSMUSG00000000085 (predicted) ENSMUSG00000037573	=	1.0
ENSMUSG00000000085 (predicted) ENSMUSG00000028796	=	1.0
ENSMUSG00000000085 (predicted) ENSMUSG00000000085	=	1.0
ENSMUSG00000000088 (predicted) ENSMUSG00000036241	=	1.0
ENSMUSG00000000088 (predicted) ENSMUSG00000080036	=	1.0
ENSMUSG00000000088 (predicted) ENSMUSG00000071292	=	1.0
ENSMUSG00000000088 (predicted) ENSMUSG00000026707	=	1.0
ENSMUSG00000000088 (predicted) ENSMUSG00000020307	=	1.0
ENSMUSG00000000088 (predicted) ENSMUSG00000066407	=	1.0
ENSMUSG00000000088 (predicted) ENSMUSG00000033933	=	1.0
ENSMUSG00000000088 (predicted) ENSMUSG00000047215	=	1.0
ENSMUSG00000000088 (predicted) ENSMUSG00000063324	=	1.0
ENSMUSG00000000088 (predicted) ENSMUSG00000069196	=	1.0
ENSMUSG00000000088 (predicted) ENSMUSG00000021958	=	1.0
ENSMUSG00000000088 (predicted) ENSMUSG00000047674	=	1.0
ENSMUSG00000000088 (predicted) ENSMUSG00000015120	=	1.0
ENSMUSG00000000088 (predicted) ENSMUSG00000020225	=	1.0
ENSMUSG00000000088 (predicted) ENSMUSG00000009293	=	1.0
ENSMUSG00000000088 (predicted) ENSMUSG00000020483	=	1.0
ENSMUSG00000000088 (predicted) ENSMUSG00000055194	=	1.0
ENSMUSG00000000088 (predicted) ENSMUSG00000031299	=	1.0
ENSMUSG00000000088 (predicted) ENSMUSG00000047965	=	1.0
ENSMUSG00000000088 (predicted) ENSMUSG00000072576	=	1.0
ENSMUSG00000000088 (predicted) ENSMUSG00000007892	=	1.0
ENSMUSG00000000088 (predicted) ENSMUSG00000038279	=	1.0
ENSMUSG00000000088 (predicted) ENSMUSG00000020794	=	1.0
ENSMUSG00000000088 (predicted) ENSMUSG00000019494	=	1.0
ENSMUSG00000000088 (predicted) ENSMUSG00000067288	=	1.0
ENSMUSG00000000088 (predicted) ENSMUSG00000061322	=	1.0
ENSMUSG00000000088 (predicted) ENSMUSG00000027787	=	1.0
ENSMUSG00000000088 (predicted) ENSMUSG00000020870	=	1.0
ENSMUSG00000000088 (predicted) ENSMUSG00000069188	=	1.0
ENSMUSG00000000088 (predicted) ENSMUSG00000080037	=	1.0
ENSMUSG00000000093 (predicted) ENSMUSG00000038644	=	1.0
ENSMUSG00000000093 (predicted) ENSMUSG00000034892	=	1.0
ENSMUSG00000000093 (predicted) ENSMUSG00000063180	=	1.0
ENSMUSG00000000093 (predicted) ENSMUSG00000059064	=	1.0
ENSMUSG00000000093 (predicted) ENSMUSG00000027522	=	1.0
ENSMUSG00000000093 (predicted) ENSMUSG00000030867	=	1.0
ENSMUSG00000000094 (predicted) ENSMUSG00000032265	=	1.0
ENSMUSG00000000120 (known) ENSMUSG00000033585	=	1.0
ENSMUSG00000000120 (known) ENSMUSG00000070520	=	1.0
ENSMUSG00000000120 (predicted) ENSMUSG00000028072	=	1.0
ENSMUSG00000000120 (predicted) ENSMUSG00000049556	=	1.0
ENSMUSG00000000120 (predicted) ENSMUSG00000031887	=	1.0
ENSMUSG00000000120 (predicted) ENSMUSG00000027859	=	1.0
ENSMUSG00000000120 (predicted) ENSMUSG00000068747	=	1.0
ENSMUSG00000000120 (predicted) ENSMUSG00000074121	=	1.0
ENSMUSG00000000120 (predicted) ENSMUSG00000043811	=	1.0
ENSMUSG00000000120 (predicted) ENSMUSG00000026812	=	1.0
ENSMUSG00000000120 (predicted) ENSMUSG00000046432	=	1.0
ENSMUSG00000000125 (known) ENSMUSG00000058488	=	1.0
ENSMUSG00000000125 (known) ENSMUSG00000031169	=	1.0
ENSMUSG00000000127 (known) ENSMUSG00000034187	=	1.0
ENSMUSG00000000131 (predicted) ENSMUSG00000079558	=	1.0
ENSMUSG00000000131 (predicted) ENSMUSG00000078592	=	1.0
ENSMUSG00000000131 (predicted) ENSMUSG00000073212	=	1.0
ENSMUSG00000000131 (predicted) ENSMUSG00000078370	=	1.0
ENSMUSG00000000131 (predicted) ENSMUSG00000078308	=	1.0
ENSMUSG00000000131 (predicted) ENSMUSG00000015656	=	1.0
ENSMUSG00000000131 (predicted) ENSMUSG00000040610	=	1.0
ENSMUSG00000000131 (predicted) ENSMUSG00000070490	=	1.0
ENSMUSG00000000131 (predicted) ENSMUSG00000078162	=	1.0
ENSMUSG00000000131 (predicted) ENSMUSG00000071813	=	1.0
ENSMUSG00000000131 (predicted) ENSMUSG00000058558	=	1.0
ENSMUSG00000000131 (predicted) ENSMUSG00000025215	=	1.0
ENSMUSG00000000131 (predicted) ENSMUSG00000078573	=	1.0
ENSMUSG00000000131 (predicted) ENSMUSG00000078300	=	1.0
ENSMUSG00000000131 (predicted) ENSMUSG00000069236	=	1.0
ENSMUSG00000000131 (predicted) ENSMUSG00000080155	=	0.98
ENSMUSG00000000131 (predicted) ENSMUSG00000067283	=	1.0
ENSMUSG00000000131 (predicted) ENSMUSG00000079360	=	1.0
ENSMUSG00000000131 (predicted) ENSMUSG00000032482	=	0.81
ENSMUSG00000000131 (predicted) ENSMUSG00000043858	=	1.0
ENSMUSG00000000131 (predicted) ENSMUSG00000078619	=	1.0
ENSMUSG00000000131 (predicted) ENSMUSG00000078636	=	1.0
ENSMUSG00000000131 (predicted) ENSMUSG00000031487	=	1.0
ENSMUSG00000000131 (predicted) ENSMUSG00000078142	=	1.0
ENSMUSG00000000131 (predicted) ENSMUSG00000078088	=	1.0
ENSMUSG00000000131 (predicted) ENSMUSG00000070282	=	1.0
ENSMUSG00000000131 (predicted) ENSMUSG00000078965	=	1.0
ENSMUSG00000000131 (predicted) ENSMUSG00000055676	=	1.0
ENSMUSG00000000131 (predicted) ENSMUSG00000022812	=	1.0
ENSMUSG00000000131 (predicted) ENSMUSG00000080303	=	1.0
ENSMUSG00000000131 (predicted) ENSMUSG00000072492	=	1.0
ENSMUSG00000000131 (predicted) ENSMUSG00000028949	=	1.0
ENSMUSG00000000131 (predicted) ENSMUSG00000020780	=	1.0
ENSMUSG00000000131 (predicted) ENSMUSG00000063885	=	1.0
ENSMUSG00000000131 (predicted) ENSMUSG00000057666	=	1.0
ENSMUSG00000000131 (predicted) ENSMUSG00000078191	=	1.0
ENSMUSG00000000131 (predicted) ENSMUSG00000007033	=	1.0
ENSMUSG00000000131 (predicted) ENSMUSG00000070408	=	1.0
ENSMUSG00000000131 (predicted) ENSMUSG00000023018	=	1.0
ENSMUSG00000000131 (predicted) ENSMUSG00000027502	=	1.0
ENSMUSG00000000131 (predicted) ENSMUSG00000068327	=	1.0
ENSMUSG00000000131 (predicted) ENSMUSG00000070025	=	1.0
ENSMUSG00000000131 (predicted) ENSMUSG00000067284	=	1.0
ENSMUSG00000000131 (predicted) ENSMUSG00000078967	=	1.0
ENSMUSG00000000131 (predicted) ENSMUSG00000055239	=	1.0
ENSMUSG00000000131 (predicted) ENSMUSG00000040904	=	1.0
ENSMUSG00000000131 (predicted) ENSMUSG00000009073	=	1.0
ENSMUSG00000000131 (predicted) ENSMUSG00000079501	=	1.0
ENSMUSG00000000131 (predicted) ENSMUSG00000061099	=	0.98
ENSMUSG00000000131 (predicted) ENSMUSG00000059814	=	1.0
ENSMUSG00000000131 (predicted) ENSMUSG00000059970	=	1.0
ENSMUSG00000000131 (predicted) ENSMUSG00000070443	=	1.0
ENSMUSG00000000134 (predicted) ENSMUSG00000003868	=	1.0
ENSMUSG00000000134 (predicted) ENSMUSG00000052429	=	1.0
ENSMUSG00000000134 (predicted) ENSMUSG00000078159	=	1.0
ENSMUSG00000000134 (predicted) ENSMUSG00000028452	=	1.0
ENSMUSG00000000134 (predicted) ENSMUSG00000040354	=	1.0
ENSMUSG00000000134 (predicted) ENSMUSG00000030350	=	1.0
ENSMUSG00000000134 (predicted) ENSMUSG00000041895	=	1.0
ENSMUSG00000000134 (predicted) ENSMUSG00000021024	=	1.0
ENSMUSG00000000134 (predicted) ENSMUSG00000047126	=	1.0
ENSMUSG00000000134 (predicted) ENSMUSG00000023944	=	1.0
ENSMUSG00000000134 (predicted) ENSMUSG00000060073	=	1.0
ENSMUSG00000000134 (predicted) ENSMUSG00000028693	=	1.0
ENSMUSG00000000134 (predicted) ENSMUSG00000007033	=	1.99
ENSMUSG00000000134 (predicted) ENSMUSG00000071708	=	1.0
ENSMUSG00000000134 (predicted) ENSMUSG00000004032	=	1.0
ENSMUSG00000000134 (predicted) ENSMUSG00000067284	=	1.99
ENSMUSG00000000134 (predicted) ENSMUSG00000029578	=	1.0
ENSMUSG00000000134 (predicted) ENSMUSG00000020899	=	1.0
ENSMUSG00000000134 (predicted) ENSMUSG00000025465	=	1.0
ENSMUSG00000000134 (predicted) ENSMUSG00000024231	=	1.0
ENSMUSG00000000134 (predicted) ENSMUSG00000059814	=	2.0
ENSMUSG00000000134 (predicted) ENSMUSG00000026229	=	1.0
ENSMUSG00000000134 (predicted) ENSMUSG00000021270	=	1.0
ENSMUSG00000000134 (predicted) ENSMUSG00000015656	=	2.0
ENSMUSG00000000134 (predicted) ENSMUSG00000030751	=	1.0
ENSMUSG00000000134 (predicted) ENSMUSG00000024120	=	1.0
ENSMUSG00000000134 (predicted) ENSMUSG00000032932	=	1.0
ENSMUSG00000000134 (predicted) ENSMUSG00000067283	=	1.99
ENSMUSG00000000134 (predicted) ENSMUSG00000029581	=	1.0
ENSMUSG00000000134 (predicted) ENSMUSG00000020048	=	1.0
ENSMUSG00000000134 (predicted) ENSMUSG00000020917	=	1.0
ENSMUSG00000000134 (predicted) ENSMUSG00000058799	=	1.0
ENSMUSG00000000134 (predicted) ENSMUSG00000001642	=	1.0
ENSMUSG00000000134 (predicted) ENSMUSG00000010376	=	1.0
ENSMUSG00000000134 (predicted) ENSMUSG00000051396	=	1.97
ENSMUSG00000000134 (predicted) ENSMUSG00000057132	=	1.0
ENSMUSG00000000134 (predicted) ENSMUSG00000009630	=	1.0
ENSMUSG00000000134 (predicted) ENSMUSG00000030505	=	1.0
ENSMUSG00000000134 (predicted) ENSMUSG00000030079	=	1.0
ENSMUSG00000000134 (predicted) ENSMUSG00000032185	=	1.0
ENSMUSG00000000134 (predicted) ENSMUSG00000024991	=	1.0
ENSMUSG00000000134 (predicted) ENSMUSG00000022142	=	1.0
ENSMUSG00000000134 (predicted) ENSMUSG00000014226	=	1.0
ENSMUSG00000000134 (predicted) ENSMUSG00000049300	=	1.0
ENSMUSG00000000134 (predicted) ENSMUSG00000059970	=	1.98
ENSMUSG00000000134 (predicted) ENSMUSG00000028798	=	1.0
ENSMUSG00000000134 (predicted) ENSMUSG00000004264	=	1.0
ENSMUSG00000000134 (predicted) ENSMUSG00000071650	=	1.0
ENSMUSG00000000134 (predicted) ENSMUSG00000020230	=	1.0
ENSMUSG00000000134 (predicted) ENSMUSG00000057322	=	1.0
ENSMUSG00000000134 (predicted) ENSMUSG00000005566	=	1.0
ENSMUSG00000000134 (predicted) ENSMUSG00000054766	=	1.0
ENSMUSG00000000134 (predicted) ENSMUSG00000032504	=	1.0
ENSMUSG00000000134 (predicted) ENSMUSG00000026615	=	1.0
ENSMUSG00000000142 (known) ENSMUSG00000006932	=	2.0
ENSMUSG00000000142 (known) ENSMUSG00000005871	=	1.6800000000000002
ENSMUSG00000000142 (known) ENSMUSG00000022812	=	2.0
ENSMUSG00000000142 (predicted) ENSMUSG00000057177	=	1.0
ENSMUSG00000000142 (predicted) ENSMUSG00000024182	=	1.0
ENSMUSG00000000142 (predicted) ENSMUSG00000020135	=	0.68
ENSMUSG00000000142 (predicted) ENSMUSG00000037369	=	1.0
ENSMUSG00000000142 (predicted) ENSMUSG00000026504	=	1.0
ENSMUSG00000000142 (predicted) ENSMUSG00000024576	=	1.0
ENSMUSG00000000142 (predicted) ENSMUSG00000020888	=	1.0
ENSMUSG00000000142 (predicted) ENSMUSG00000001552	=	1.0
ENSMUSG00000000142 (predicted) ENSMUSG00000022052	=	1.0
ENSMUSG00000000142 (predicted) ENSMUSG00000029071	=	1.0
ENSMUSG00000000142 (predicted) ENSMUSG00000018476	=	1.0
ENSMUSG00000000142 (predicted) ENSMUSG00000000142	=	1.0
ENSMUSG00000000142 (predicted) ENSMUSG00000068457	=	1.0
ENSMUSG00000000142 (predicted) ENSMUSG00000029120	=	1.0
ENSMUSG00000000142 (predicted) ENSMUSG00000003233	=	1.0
ENSMUSG00000000142 (predicted) ENSMUSG00000024500	=	1.0
ENSMUSG00000000142 (predicted) ENSMUSG00000041769	=	1.0
ENSMUSG00000000149 (known) ENSMUSG00000003099	=	1.0
ENSMUSG00000000149 (predicted) ENSMUSG00000039936	=	1.0
ENSMUSG00000000149 (predicted) ENSMUSG00000062791	=	1.0
ENSMUSG00000000149 (predicted) ENSMUSG00000034190	=	1.0
ENSMUSG00000000149 (predicted) ENSMUSG00000020460	=	1.0
ENSMUSG00000000149 (predicted) ENSMUSG00000032562	=	2.72
ENSMUSG00000000149 (predicted) ENSMUSG00000079874	=	0.95
ENSMUSG00000000149 (predicted) ENSMUSG00000046794	=	1.0
ENSMUSG00000000149 (predicted) ENSMUSG00000051396	=	2.84
ENSMUSG00000000149 (predicted) ENSMUSG00000067284	=	2.87
ENSMUSG00000000149 (predicted) ENSMUSG00000049815	=	1.0
ENSMUSG00000000149 (predicted) ENSMUSG00000061869	=	1.0
ENSMUSG00000000149 (predicted) ENSMUSG00000027523	=	2.9
ENSMUSG00000000149 (predicted) ENSMUSG00000049999	=	1.0
ENSMUSG00000000149 (predicted) ENSMUSG00000030660	=	1.0
ENSMUSG00000000149 (predicted) ENSMUSG00000040009	=	2.8
ENSMUSG00000000149 (predicted) ENSMUSG00000029713	=	1.0
ENSMUSG00000000149 (predicted) ENSMUSG00000032932	=	0.95
ENSMUSG00000000149 (predicted) ENSMUSG00000057614	=	2.69
ENSMUSG00000000149 (predicted) ENSMUSG00000032462	=	1.0
ENSMUSG00000000149 (predicted) ENSMUSG00000007564	=	1.0
ENSMUSG00000000149 (predicted) ENSMUSG00000009108	=	2.81
ENSMUSG00000000149 (predicted) ENSMUSG00000024697	=	2.9
ENSMUSG00000000149 (predicted) ENSMUSG00000047676	=	0.95
ENSMUSG00000000149 (predicted) ENSMUSG00000023439	=	1.0
ENSMUSG00000000149 (predicted) ENSMUSG00000029064	=	1.0
ENSMUSG00000000149 (predicted) ENSMUSG00000027536	=	1.0
ENSMUSG00000000149 (predicted) ENSMUSG00000027406	=	0.95
ENSMUSG00000000149 (predicted) ENSMUSG00000038291	=	1.0
ENSMUSG00000000149 (predicted) ENSMUSG00000007815	=	1.0
ENSMUSG00000000149 (predicted) ENSMUSG00000038467	=	1.0
ENSMUSG00000000149 (predicted) ENSMUSG00000067279	=	1.0
ENSMUSG00000000149 (predicted) ENSMUSG00000002233	=	1.0
ENSMUSG00000000149 (predicted) ENSMUSG00000031993	=	1.0
ENSMUSG00000000149 (predicted) ENSMUSG00000033628	=	1.0
ENSMUSG00000000149 (predicted) ENSMUSG00000028777	=	2.76
ENSMUSG00000000149 (predicted) ENSMUSG00000059970	=	2.85
ENSMUSG00000000149 (predicted) ENSMUSG00000021258	=	1.0
ENSMUSG00000000149 (predicted) ENSMUSG00000002010	=	0.95
ENSMUSG00000000149 (predicted) ENSMUSG00000054364	=	1.0
ENSMUSG00000000149 (predicted) ENSMUSG00000036463	=	1.0
ENSMUSG00000000149 (predicted) ENSMUSG00000020590	=	1.0
ENSMUSG00000000149 (predicted) ENSMUSG00000024524	=	2.86
ENSMUSG00000000149 (predicted) ENSMUSG00000032422	=	1.0
ENSMUSG00000000149 (predicted) ENSMUSG00000067283	=	2.87
ENSMUSG00000000149 (predicted) ENSMUSG00000031748	=	2.68
ENSMUSG00000000149 (predicted) ENSMUSG00000032192	=	1.0
ENSMUSG00000000149 (predicted) ENSMUSG00000042717	=	1.0
ENSMUSG00000000149 (predicted) ENSMUSG00000015656	=	2.9
ENSMUSG00000000149 (predicted) ENSMUSG00000052456	=	1.0
ENSMUSG00000000149 (predicted) ENSMUSG00000032518	=	0.95
ENSMUSG00000000149 (predicted) ENSMUSG00000027669	=	1.0
ENSMUSG00000000149 (predicted) ENSMUSG00000020573	=	1.0
ENSMUSG00000000149 (predicted) ENSMUSG00000059814	=	2.9
ENSMUSG00000000149 (predicted) ENSMUSG00000034781	=	2.9
ENSMUSG00000000149 (predicted) ENSMUSG00000030228	=	1.0
ENSMUSG00000000149 (predicted) ENSMUSG00000000149	=	2.79
ENSMUSG00000000149 (predicted) ENSMUSG00000032571	=	1.0
ENSMUSG00000000149 (predicted) ENSMUSG00000027665	=	1.0
ENSMUSG00000000149 (predicted) ENSMUSG00000020611	=	2.87
ENSMUSG00000000149 (predicted) ENSMUSG00000026447	=	1.0
ENSMUSG00000000149 (predicted) ENSMUSG00000058838	=	1.0
ENSMUSG00000000149 (predicted) ENSMUSG00000024639	=	2.85
ENSMUSG00000000149 (predicted) ENSMUSG00000007033	=	2.87
ENSMUSG00000000149 (predicted) ENSMUSG00000034792	=	2.84
ENSMUSG00000000149 (predicted) ENSMUSG00000034837	=	2.81
ENSMUSG00000000149 (predicted) ENSMUSG00000026615	=	0.95
ENSMUSG00000000149 (predicted) ENSMUSG00000014907	=	0.95
ENSMUSG00000000149 (predicted) ENSMUSG00000034088	=	1.0
ENSMUSG00000000168 (known) ENSMUSG00000026959	=	1.0
ENSMUSG00000000168 (known) ENSMUSG00000018326	=	1.0
ENSMUSG00000000168 (predicted) ENSMUSG00000026864	=	1.0
ENSMUSG00000000168 (predicted) ENSMUSG00000072235	=	1.0
ENSMUSG00000000168 (predicted) ENSMUSG00000032518	=	1.0
ENSMUSG00000000168 (predicted) ENSMUSG00000026202	=	1.0
ENSMUSG00000000168 (predicted) ENSMUSG00000026342	=	1.0
ENSMUSG00000000168 (predicted) ENSMUSG00000016255	=	1.0
ENSMUSG00000000168 (predicted) ENSMUSG00000025991	=	1.0
ENSMUSG00000000168 (predicted) ENSMUSG00000030137	=	1.0
ENSMUSG00000000168 (predicted) ENSMUSG00000067284	=	0.99
ENSMUSG00000000168 (predicted) ENSMUSG00000070284	=	1.0
ENSMUSG00000000168 (predicted) ENSMUSG00000021193	=	1.0
ENSMUSG00000000168 (predicted) ENSMUSG00000047674	=	1.0
ENSMUSG00000000168 (predicted) ENSMUSG00000006269	=	1.0
ENSMUSG00000000168 (predicted) ENSMUSG00000062380	=	1.0
ENSMUSG00000000168 (predicted) ENSMUSG00000067338	=	1.0
ENSMUSG00000000168 (predicted) ENSMUSG00000029407	=	1.0
ENSMUSG00000000168 (predicted) ENSMUSG00000039828	=	1.0
ENSMUSG00000000168 (predicted) ENSMUSG00000035232	=	1.0
ENSMUSG00000000168 (predicted) ENSMUSG00000023004	=	1.0
ENSMUSG00000000168 (predicted) ENSMUSG00000010122	=	1.0
ENSMUSG00000000168 (predicted) ENSMUSG00000045136	=	1.0
ENSMUSG00000000168 (predicted) ENSMUSG00000019297	=	1.0
ENSMUSG00000000168 (predicted) ENSMUSG00000032294	=	1.0
ENSMUSG00000000168 (predicted) ENSMUSG00000033021	=	1.0
ENSMUSG00000000168 (predicted) ENSMUSG00000056904	=	1.0
ENSMUSG00000000168 (predicted) ENSMUSG00000032263	=	1.0
ENSMUSG00000000168 (predicted) ENSMUSG00000079874	=	1.0
ENSMUSG00000000168 (predicted) ENSMUSG00000015656	=	1.0
ENSMUSG00000000168 (predicted) ENSMUSG00000064064	=	1.0
ENSMUSG00000000168 (predicted) ENSMUSG00000080296	=	1.0
ENSMUSG00000000168 (predicted) ENSMUSG00000001473	=	1.0
ENSMUSG00000000168 (predicted) ENSMUSG00000067283	=	0.99
ENSMUSG00000000168 (predicted) ENSMUSG00000059814	=	1.0
ENSMUSG00000000168 (predicted) ENSMUSG00000058672	=	1.0
ENSMUSG00000000168 (predicted) ENSMUSG00000031299	=	1.0
ENSMUSG00000000168 (predicted) ENSMUSG00000021748	=	1.0
ENSMUSG00000000168 (predicted) ENSMUSG00000041237	=	0.98
ENSMUSG00000000168 (predicted) ENSMUSG00000067702	=	1.0
ENSMUSG00000000168 (predicted) ENSMUSG00000025485	=	1.0
ENSMUSG00000000168 (predicted) ENSMUSG00000036752	=	1.0
ENSMUSG00000000168 (predicted) ENSMUSG00000007033	=	0.99
ENSMUSG00000000168 (predicted) ENSMUSG00000029910	=	1.0
ENSMUSG00000000168 (predicted) ENSMUSG00000042167	=	0.9
ENSMUSG00000000168 (predicted) ENSMUSG00000043091	=	1.0
ENSMUSG00000000168 (predicted) ENSMUSG00000001525	=	1.0
ENSMUSG00000000168 (predicted) ENSMUSG00000006273	=	1.0
ENSMUSG00000000168 (predicted) ENSMUSG00000021216	=	1.0
ENSMUSG00000000168 (predicted) ENSMUSG00000047676	=	1.0
ENSMUSG00000000168 (predicted) ENSMUSG00000000168	=	1.0
ENSMUSG00000000168 (predicted) ENSMUSG00000059970	=	0.99
ENSMUSG00000000168 (predicted) ENSMUSG00000069855	=	1.0
ENSMUSG00000000168 (predicted) ENSMUSG00000062591	=	1.0
ENSMUSG00000000168 (predicted) ENSMUSG00000024943	=	1.0
ENSMUSG00000000168 (predicted) ENSMUSG00000035620	=	1.0
ENSMUSG00000000168 (predicted) ENSMUSG00000051396	=	0.97
ENSMUSG00000000171 (known) ENSMUSG00000058076	=	2.0
ENSMUSG00000000171 (predicted) ENSMUSG00000030350	=	1.0
ENSMUSG00000000171 (predicted) ENSMUSG00000021037	=	1.0
ENSMUSG00000000171 (predicted) ENSMUSG00000020288	=	1.0
ENSMUSG00000000171 (predicted) ENSMUSG00000052429	=	1.0
ENSMUSG00000000171 (predicted) ENSMUSG00000021079	=	1.0
ENSMUSG00000000171 (predicted) ENSMUSG00000002014	=	1.0
ENSMUSG00000000184 (known) ENSMUSG00000003031	=	2.0
ENSMUSG00000000184 (known) ENSMUSG00000006728	=	2.0
ENSMUSG00000000184 (known) ENSMUSG00000023067	=	2.0
ENSMUSG00000000184 (predicted) ENSMUSG00000055799	=	1.0
ENSMUSG00000000184 (predicted) ENSMUSG00000027985	=	1.0
ENSMUSG00000000184 (predicted) ENSMUSG00000000782	=	1.0
ENSMUSG00000000184 (predicted) ENSMUSG00000024944	=	1.0
ENSMUSG00000000184 (predicted) ENSMUSG00000025422	=	1.0
ENSMUSG00000000184 (predicted) ENSMUSG00000055013	=	1.0
ENSMUSG00000000184 (predicted) ENSMUSG00000029647	=	1.0
ENSMUSG00000000184 (predicted) ENSMUSG00000033732	=	1.0
ENSMUSG00000000184 (predicted) ENSMUSG00000028969	=	1.0
ENSMUSG00000000184 (predicted) ENSMUSG00000039703	=	1.0
ENSMUSG00000000184 (predicted) ENSMUSG00000034288	=	1.0
ENSMUSG00000000184 (predicted) ENSMUSG00000028252	=	1.0
ENSMUSG00000000184 (predicted) ENSMUSG00000023353	=	1.0
ENSMUSG00000000184 (predicted) ENSMUSG00000019942	=	1.0
ENSMUSG00000000184 (predicted) ENSMUSG00000025358	=	1.0
ENSMUSG00000000184 (predicted) ENSMUSG00000024985	=	1.0
ENSMUSG00000000184 (predicted) ENSMUSG00000032077	=	1.0
ENSMUSG00000000194 (predicted) ENSMUSG00000028702	=	1.0
ENSMUSG00000000214 (predicted) ENSMUSG00000052798	=	1.0
ENSMUSG00000000214 (predicted) ENSMUSG00000005469	=	1.0
ENSMUSG00000000214 (predicted) ENSMUSG00000015748	=	1.0
ENSMUSG00000000214 (predicted) ENSMUSG00000038274	=	1.0
ENSMUSG00000000214 (predicted) ENSMUSG00000027080	=	1.0
ENSMUSG00000000214 (predicted) ENSMUSG00000005034	=	1.0
ENSMUSG00000000214 (predicted) ENSMUSG00000037513	=	1.0
ENSMUSG00000000214 (predicted) ENSMUSG00000034889	=	1.0
ENSMUSG00000000214 (predicted) ENSMUSG00000037580	=	1.0
ENSMUSG00000000214 (predicted) ENSMUSG00000021838	=	1.0
ENSMUSG00000000214 (predicted) ENSMUSG00000037593	=	1.0
ENSMUSG00000000215 (known) ENSMUSG00000026864	=	1.0
ENSMUSG00000000215 (predicted) ENSMUSG00000035804	=	1.0
ENSMUSG00000000215 (predicted) ENSMUSG00000005533	=	1.0
ENSMUSG00000000215 (predicted) ENSMUSG00000000215	=	1.0
ENSMUSG00000000215 (predicted) ENSMUSG00000005534	=	1.0
ENSMUSG00000000216 (predicted) ENSMUSG00000027744	=	0.84
ENSMUSG00000000216 (predicted) ENSMUSG00000030134	=	0.57
ENSMUSG00000000216 (predicted) ENSMUSG00000029333	=	0.45
ENSMUSG00000000216 (predicted) ENSMUSG00000034334	=	0.66
ENSMUSG00000000216 (predicted) ENSMUSG00000020374	=	0.51
ENSMUSG00000000216 (predicted) ENSMUSG00000034871	=	0.66
ENSMUSG00000000216 (predicted) ENSMUSG00000067274	=	0.86
ENSMUSG00000000216 (predicted) ENSMUSG00000025816	=	1.0
ENSMUSG00000000216 (predicted) ENSMUSG00000032333	=	0.86
ENSMUSG00000000216 (predicted) ENSMUSG00000026880	=	0.86
ENSMUSG00000000216 (predicted) ENSMUSG00000030082	=	1.0
ENSMUSG00000000247 (known) ENSMUSG00000048450	=	1.0
ENSMUSG00000000253 (predicted) ENSMUSG00000000253	=	1.0
ENSMUSG00000000266 (predicted) ENSMUSG00000021790	=	1.0
ENSMUSG00000000266 (predicted) ENSMUSG00000026815	=	1.0
ENSMUSG00000000276 (predicted) ENSMUSG00000054766	=	1.0
ENSMUSG00000000276 (predicted) ENSMUSG00000031299	=	1.0
ENSMUSG00000000276 (predicted) ENSMUSG00000026683	=	1.0
ENSMUSG00000000276 (predicted) ENSMUSG00000029247	=	1.0
ENSMUSG00000000276 (predicted) ENSMUSG00000078159	=	1.0
ENSMUSG00000000276 (predicted) ENSMUSG00000060216	=	1.0
ENSMUSG00000000276 (predicted) ENSMUSG00000028851	=	1.0
ENSMUSG00000000276 (predicted) ENSMUSG00000018909	=	1.0
ENSMUSG00000000278 (predicted) ENSMUSG00000067702	=	1.0
ENSMUSG00000000278 (predicted) ENSMUSG00000033021	=	1.0
ENSMUSG00000000278 (predicted) ENSMUSG00000015656	=	1.0
ENSMUSG00000000278 (predicted) ENSMUSG00000072235	=	1.0
ENSMUSG00000000278 (predicted) ENSMUSG00000032932	=	1.0
ENSMUSG00000000278 (predicted) ENSMUSG00000026202	=	1.0
ENSMUSG00000000278 (predicted) ENSMUSG00000021216	=	1.0
ENSMUSG00000000278 (predicted) ENSMUSG00000043091	=	1.0
ENSMUSG00000000278 (predicted) ENSMUSG00000070284	=	1.0
ENSMUSG00000000278 (predicted) ENSMUSG00000030137	=	1.0
ENSMUSG00000000278 (predicted) ENSMUSG00000006273	=	1.0
ENSMUSG00000000278 (predicted) ENSMUSG00000067283	=	1.0
ENSMUSG00000000278 (predicted) ENSMUSG00000059970	=	0.99
ENSMUSG00000000278 (predicted) ENSMUSG00000067284	=	1.0
ENSMUSG00000000278 (predicted) ENSMUSG00000059814	=	1.0
ENSMUSG00000000278 (predicted) ENSMUSG00000056904	=	1.0
ENSMUSG00000000278 (predicted) ENSMUSG00000067338	=	1.0
ENSMUSG00000000278 (predicted) ENSMUSG00000051396	=	1.0
ENSMUSG00000000278 (predicted) ENSMUSG00000023004	=	1.0
ENSMUSG00000000278 (predicted) ENSMUSG00000007033	=	1.0
ENSMUSG00000000278 (predicted) ENSMUSG00000006269	=	1.0
ENSMUSG00000000282 (predicted) ENSMUSG00000064302	=	1.0
ENSMUSG00000000282 (predicted) ENSMUSG00000020520	=	1.0
ENSMUSG00000000282 (predicted) ENSMUSG00000027168	=	1.0
ENSMUSG00000000282 (predicted) ENSMUSG00000061864	=	0.97
ENSMUSG00000000282 (predicted) ENSMUSG00000027012	=	0.81
ENSMUSG00000000282 (predicted) ENSMUSG00000027737	=	0.98
ENSMUSG00000000282 (predicted) ENSMUSG00000040010	=	0.96
ENSMUSG00000000282 (predicted) ENSMUSG00000028845	=	1.0
ENSMUSG00000000282 (predicted) ENSMUSG00000074341	=	1.0
ENSMUSG00000000282 (predicted) ENSMUSG00000009073	=	1.0
ENSMUSG00000000282 (predicted) ENSMUSG00000057531	=	1.0
ENSMUSG00000000282 (predicted) ENSMUSG00000029757	=	0.82
ENSMUSG00000000282 (predicted) ENSMUSG00000033392	=	1.0
ENSMUSG00000000282 (predicted) ENSMUSG00000030851	=	1.0
ENSMUSG00000000282 (predicted) ENSMUSG00000031904	=	0.96
ENSMUSG00000000282 (predicted) ENSMUSG00000063229	=	1.0
ENSMUSG00000000282 (predicted) ENSMUSG00000024188	=	1.0
ENSMUSG00000000282 (predicted) ENSMUSG00000029823	=	1.0
ENSMUSG00000000282 (predicted) ENSMUSG00000036550	=	1.0
ENSMUSG00000000282 (predicted) ENSMUSG00000017734	=	1.0
ENSMUSG00000000282 (predicted) ENSMUSG00000030246	=	1.0
ENSMUSG00000000282 (predicted) ENSMUSG00000030495	=	0.95
ENSMUSG00000000282 (predicted) ENSMUSG00000022180	=	0.98
ENSMUSG00000000282 (predicted) ENSMUSG00000000958	=	0.94
ENSMUSG00000000282 (predicted) ENSMUSG00000059436	=	1.0
ENSMUSG00000000290 (known) ENSMUSG00000020612	=	1.0
ENSMUSG00000000290 (known) ENSMUSG00000024327	=	1.0
ENSMUSG00000000290 (known) ENSMUSG00000030786	=	1.0
ENSMUSG00000000290 (known) ENSMUSG00000030830	=	1.0
ENSMUSG00000000290 (known) ENSMUSG00000036499	=	1.0
ENSMUSG00000000290 (predicted) ENSMUSG00000038546	=	1.0
ENSMUSG00000000290 (predicted) ENSMUSG00000021457	=	1.0
ENSMUSG00000000290 (predicted) ENSMUSG00000000290	=	1.0
ENSMUSG00000000290 (predicted) ENSMUSG00000001029	=	1.0
ENSMUSG00000000295 (predicted) ENSMUSG00000004843	=	1.0
ENSMUSG00000000295 (predicted) ENSMUSG00000033916	=	1.0
ENSMUSG00000000295 (predicted) ENSMUSG00000026019	=	1.0
ENSMUSG00000000295 (predicted) ENSMUSG00000031669	=	1.0
ENSMUSG00000000296 (predicted) ENSMUSG00000076432	=	1.0
ENSMUSG00000000296 (predicted) ENSMUSG00000071856	=	1.0
ENSMUSG00000000296 (predicted) ENSMUSG00000018326	=	1.0
ENSMUSG00000000296 (predicted) ENSMUSG00000027291	=	1.0
ENSMUSG00000000296 (predicted) ENSMUSG00000058569	=	1.98
ENSMUSG00000000296 (predicted) ENSMUSG00000024479	=	1.0
ENSMUSG00000000296 (predicted) ENSMUSG00000079963	=	1.0
ENSMUSG00000000296 (predicted) ENSMUSG00000000827	=	1.0
ENSMUSG00000000296 (predicted) ENSMUSG00000075054	=	1.0
ENSMUSG00000000296 (predicted) ENSMUSG00000027506	=	1.0
ENSMUSG00000000296 (predicted) ENSMUSG00000062083	=	1.0
ENSMUSG00000000296 (predicted) ENSMUSG00000074129	=	1.0
ENSMUSG00000000296 (predicted) ENSMUSG00000021020	=	1.0
ENSMUSG00000000296 (predicted) ENSMUSG00000000296	=	1.0
ENSMUSG00000000296 (predicted) ENSMUSG00000004821	=	1.9
ENSMUSG00000000296 (predicted) ENSMUSG00000024815	=	1.0
ENSMUSG00000000296 (predicted) ENSMUSG00000051391	=	1.0
ENSMUSG00000000296 (predicted) ENSMUSG00000004394	=	1.91
ENSMUSG00000000296 (predicted) ENSMUSG00000073079	=	1.0
ENSMUSG00000000296 (predicted) ENSMUSG00000022285	=	1.0
ENSMUSG00000000296 (predicted) ENSMUSG00000047281	=	1.0
ENSMUSG00000000296 (predicted) ENSMUSG00000018965	=	1.0
ENSMUSG00000000296 (predicted) ENSMUSG00000003426	=	1.0
ENSMUSG00000000296 (predicted) ENSMUSG00000034334	=	1.0
ENSMUSG00000000296 (predicted) ENSMUSG00000027236	=	1.0
ENSMUSG00000000296 (predicted) ENSMUSG00000034871	=	1.0
ENSMUSG00000000296 (predicted) ENSMUSG00000017404	=	1.0
ENSMUSG00000000296 (predicted) ENSMUSG00000079108	=	1.0
ENSMUSG00000000296 (predicted) ENSMUSG00000043424	=	1.0
ENSMUSG00000000296 (predicted) ENSMUSG00000073643	=	1.0
ENSMUSG00000000296 (predicted) ENSMUSG00000043398	=	1.0
ENSMUSG00000000296 (predicted) ENSMUSG00000006398	=	1.0
ENSMUSG00000000296 (predicted) ENSMUSG00000014547	=	1.0
ENSMUSG00000000301 (predicted) ENSMUSG00000059741	=	1.0
ENSMUSG00000000301 (predicted) ENSMUSG00000032246	=	1.0
ENSMUSG00000000301 (predicted) ENSMUSG00000061816	=	1.0
ENSMUSG00000000301 (predicted) ENSMUSG00000080021	=	1.0
ENSMUSG00000000301 (predicted) ENSMUSG00000039824	=	1.0
ENSMUSG00000000301 (predicted) ENSMUSG00000060680	=	1.0
ENSMUSG00000000301 (predicted) ENSMUSG00000061086	=	1.0
ENSMUSG00000000303 (known) ENSMUSG00000022240	=	1.0
ENSMUSG00000000303 (known) ENSMUSG00000000303	=	1.0
ENSMUSG00000000303 (known) ENSMUSG00000006932	=	2.0
ENSMUSG00000000303 (known) ENSMUSG00000023022	=	2.0
ENSMUSG00000000303 (predicted) ENSMUSG00000051617	=	1.0
ENSMUSG00000000303 (predicted) ENSMUSG00000046834	=	1.0
ENSMUSG00000000303 (predicted) ENSMUSG00000018446	=	1.0
ENSMUSG00000000303 (predicted) ENSMUSG00000028063	=	1.0
ENSMUSG00000000303 (predicted) ENSMUSG00000029432	=	1.0
ENSMUSG00000000303 (predicted) ENSMUSG00000040385	=	1.0
ENSMUSG00000000303 (predicted) ENSMUSG00000037820	=	1.0
ENSMUSG00000000303 (predicted) ENSMUSG00000004667	=	1.0
ENSMUSG00000000303 (predicted) ENSMUSG00000078159	=	1.0
ENSMUSG00000000303 (predicted) ENSMUSG00000033278	=	1.0
ENSMUSG00000000303 (predicted) ENSMUSG00000041301	=	1.0
ENSMUSG00000000303 (predicted) ENSMUSG00000020122	=	1.0
ENSMUSG00000000303 (predicted) ENSMUSG00000007655	=	1.0
ENSMUSG00000000303 (predicted) ENSMUSG00000029447	=	1.0
ENSMUSG00000000303 (predicted) ENSMUSG00000031565	=	1.0
ENSMUSG00000000303 (predicted) ENSMUSG00000054766	=	1.0
ENSMUSG00000000303 (predicted) ENSMUSG00000037815	=	1.0
ENSMUSG00000000303 (predicted) ENSMUSG00000028333	=	1.0
ENSMUSG00000000303 (predicted) ENSMUSG00000054808	=	1.0
ENSMUSG00000000303 (predicted) ENSMUSG00000034101	=	1.0
ENSMUSG00000000303 (predicted) ENSMUSG00000025980	=	1.0
ENSMUSG00000000303 (predicted) ENSMUSG00000018574	=	1.0
ENSMUSG00000000303 (predicted) ENSMUSG00000005125	=	1.0
ENSMUSG00000000303 (predicted) ENSMUSG00000034285	=	1.0
ENSMUSG00000000303 (predicted) ENSMUSG00000026187	=	1.0
ENSMUSG00000000303 (predicted) ENSMUSG00000002688	=	1.0
ENSMUSG00000000308 (known) ENSMUSG00000018326	=	1.0
ENSMUSG00000000308 (predicted) ENSMUSG00000032418	=	0.89
ENSMUSG00000000308 (predicted) ENSMUSG00000056199	=	0.89
ENSMUSG00000000308 (predicted) ENSMUSG00000024556	=	0.89
ENSMUSG00000000308 (predicted) ENSMUSG00000061650	=	0.87
ENSMUSG00000000308 (predicted) ENSMUSG00000021270	=	0.89
ENSMUSG00000000308 (predicted) ENSMUSG00000023944	=	0.89
ENSMUSG00000000308 (predicted) ENSMUSG00000022414	=	0.97
ENSMUSG00000000308 (predicted) ENSMUSG00000052456	=	0.89
ENSMUSG00000000308 (predicted) ENSMUSG00000021123	=	0.88
ENSMUSG00000000308 (predicted) ENSMUSG00000030621	=	0.89
ENSMUSG00000000308 (predicted) ENSMUSG00000029594	=	1.0
ENSMUSG00000000308 (predicted) ENSMUSG00000025349	=	1.0
ENSMUSG00000000308 (predicted) ENSMUSG00000030942	=	0.97
ENSMUSG00000000308 (predicted) ENSMUSG00000060782	=	0.89
ENSMUSG00000000308 (predicted) ENSMUSG00000039763	=	0.87
ENSMUSG00000000308 (predicted) ENSMUSG00000028252	=	0.87
ENSMUSG00000000308 (predicted) ENSMUSG00000048540	=	1.0
ENSMUSG00000000308 (predicted) ENSMUSG00000039449	=	1.0
ENSMUSG00000000308 (predicted) ENSMUSG00000066441	=	0.86
ENSMUSG00000000308 (predicted) ENSMUSG00000038776	=	0.92
ENSMUSG00000000308 (predicted) ENSMUSG00000032097	=	0.97
ENSMUSG00000000308 (predicted) ENSMUSG00000021660	=	0.92
ENSMUSG00000000308 (predicted) ENSMUSG00000008435	=	0.82
ENSMUSG00000000308 (predicted) ENSMUSG00000051251	=	1.0
ENSMUSG00000000308 (predicted) ENSMUSG00000025580	=	0.89
ENSMUSG00000000308 (predicted) ENSMUSG00000047539	=	0.81
ENSMUSG00000000308 (predicted) ENSMUSG00000030744	=	0.89
ENSMUSG00000000317 (predicted) ENSMUSG00000037373	=	1.0
ENSMUSG00000000317 (predicted) ENSMUSG00000022508	=	1.0
ENSMUSG00000000317 (predicted) ENSMUSG00000031585	=	1.0
ENSMUSG00000000317 (predicted) ENSMUSG00000028271	=	1.0
ENSMUSG00000000317 (predicted) ENSMUSG00000030970	=	1.0
ENSMUSG00000000317 (predicted) ENSMUSG00000000317	=	1.0
ENSMUSG00000000320 (predicted) ENSMUSG00000061527	=	1.0
ENSMUSG00000000320 (predicted) ENSMUSG00000020758	=	1.0
ENSMUSG00000000320 (predicted) ENSMUSG00000028063	=	1.0
ENSMUSG00000000320 (predicted) ENSMUSG00000032501	=	1.0
ENSMUSG00000000325 (predicted) ENSMUSG00000002233	=	1.0
ENSMUSG00000000325 (predicted) ENSMUSG00000036463	=	1.0
ENSMUSG00000000325 (predicted) ENSMUSG00000007815	=	1.0
ENSMUSG00000000325 (predicted) ENSMUSG00000054364	=	1.0
ENSMUSG00000000325 (predicted) ENSMUSG00000021258	=	1.0
ENSMUSG00000000326 (predicted) ENSMUSG00000071856	=	1.0
ENSMUSG00000000326 (predicted) ENSMUSG00000022500	=	1.0
ENSMUSG00000000326 (predicted) ENSMUSG00000027433	=	1.0
ENSMUSG00000000326 (predicted) ENSMUSG00000021569	=	1.0
ENSMUSG00000000339 (predicted) ENSMUSG00000003500	=	0.97
ENSMUSG00000000339 (predicted) ENSMUSG00000059970	=	0.99
ENSMUSG00000000339 (predicted) ENSMUSG00000030134	=	0.88
ENSMUSG00000000339 (predicted) ENSMUSG00000027438	=	1.0
ENSMUSG00000000339 (predicted) ENSMUSG00000003033	=	1.0
ENSMUSG00000000339 (predicted) ENSMUSG00000004356	=	1.0
ENSMUSG00000000339 (predicted) ENSMUSG00000018697	=	1.0
ENSMUSG00000000339 (predicted) ENSMUSG00000029480	=	1.0
ENSMUSG00000000339 (predicted) ENSMUSG00000022204	=	1.0
ENSMUSG00000000339 (predicted) ENSMUSG00000023988	=	1.0
ENSMUSG00000000339 (predicted) ENSMUSG00000015656	=	1.0
ENSMUSG00000000339 (predicted) ENSMUSG00000067283	=	0.99
ENSMUSG00000000339 (predicted) ENSMUSG00000020374	=	0.81
ENSMUSG00000000339 (predicted) ENSMUSG00000067284	=	0.99
ENSMUSG00000000339 (predicted) ENSMUSG00000059814	=	1.0
ENSMUSG00000000339 (predicted) ENSMUSG00000050244	=	1.0
ENSMUSG00000000339 (predicted) ENSMUSG00000030138	=	1.0
ENSMUSG00000000339 (predicted) ENSMUSG00000046865	=	1.0
ENSMUSG00000000339 (predicted) ENSMUSG00000007033	=	0.99
ENSMUSG00000000339 (predicted) ENSMUSG00000062867	=	1.0
ENSMUSG00000000339 (predicted) ENSMUSG00000003309	=	1.0
ENSMUSG00000000339 (predicted) ENSMUSG00000036693	=	1.0
ENSMUSG00000000339 (predicted) ENSMUSG00000051396	=	0.97
ENSMUSG00000000339 (predicted) ENSMUSG00000051062	=	1.0
ENSMUSG00000000339 (predicted) ENSMUSG00000041506	=	1.0
ENSMUSG00000000339 (predicted) ENSMUSG00000006024	=	1.0
ENSMUSG00000000339 (predicted) ENSMUSG00000029333	=	0.73
ENSMUSG00000000339 (predicted) ENSMUSG00000030271	=	1.0
ENSMUSG00000000340 (known) ENSMUSG00000018326	=	1.0
ENSMUSG00000000340 (predicted) ENSMUSG00000029528	=	1.0
ENSMUSG00000000340 (predicted) ENSMUSG00000071454	=	1.0
ENSMUSG00000000340 (predicted) ENSMUSG00000028599	=	1.0
ENSMUSG00000000340 (predicted) ENSMUSG00000024302	=	1.0
ENSMUSG00000000340 (predicted) ENSMUSG00000042660	=	1.0
ENSMUSG00000000346 (predicted) ENSMUSG00000026197	=	1.0
ENSMUSG00000000346 (predicted) ENSMUSG00000006056	=	1.0
ENSMUSG00000000346 (predicted) ENSMUSG00000018363	=	1.0
ENSMUSG00000000346 (predicted) ENSMUSG00000008604	=	1.0
ENSMUSG00000000346 (predicted) ENSMUSG00000028779	=	1.0
ENSMUSG00000000346 (predicted) ENSMUSG00000033294	=	1.0
ENSMUSG00000000346 (predicted) ENSMUSG00000026276	=	1.0
ENSMUSG00000000346 (predicted) ENSMUSG00000026930	=	1.0
ENSMUSG00000000346 (predicted) ENSMUSG00000000346	=	1.0
ENSMUSG00000000346 (predicted) ENSMUSG00000055371	=	1.0
ENSMUSG00000000346 (predicted) ENSMUSG00000039699	=	1.0
ENSMUSG00000000346 (predicted) ENSMUSG00000018697	=	1.0
ENSMUSG00000000346 (predicted) ENSMUSG00000031586	=	1.0
ENSMUSG00000000346 (predicted) ENSMUSG00000028813	=	1.0
ENSMUSG00000000346 (predicted) ENSMUSG00000030847	=	1.0
ENSMUSG00000000346 (predicted) ENSMUSG00000031150	=	1.0
ENSMUSG00000000346 (predicted) ENSMUSG00000027708	=	1.0
ENSMUSG00000000346 (predicted) ENSMUSG00000008348	=	1.0
ENSMUSG00000000346 (predicted) ENSMUSG00000046876	=	1.0
ENSMUSG00000000346 (predicted) ENSMUSG00000025139	=	1.0
ENSMUSG00000000346 (predicted) ENSMUSG00000041058	=	1.0
ENSMUSG00000000346 (predicted) ENSMUSG00000044468	=	1.0
ENSMUSG00000000346 (predicted) ENSMUSG00000038425	=	1.0
ENSMUSG00000000346 (predicted) ENSMUSG00000036352	=	1.0
ENSMUSG00000000346 (predicted) ENSMUSG00000033565	=	1.0
ENSMUSG00000000346 (predicted) ENSMUSG00000008305	=	1.0
ENSMUSG00000000346 (predicted) ENSMUSG00000025793	=	1.0
ENSMUSG00000000346 (predicted) ENSMUSG00000074910	=	1.0
ENSMUSG00000000346 (predicted) ENSMUSG00000034557	=	1.0
ENSMUSG00000000355 (predicted) ENSMUSG00000040111	=	1.0
ENSMUSG00000000355 (predicted) ENSMUSG00000036352	=	1.0
ENSMUSG00000000355 (predicted) ENSMUSG00000006589	=	1.0
ENSMUSG00000000355 (predicted) ENSMUSG00000033933	=	1.0
ENSMUSG00000000355 (predicted) ENSMUSG00000028081	=	1.0
ENSMUSG00000000355 (predicted) ENSMUSG00000020514	=	1.0
ENSMUSG00000000355 (predicted) ENSMUSG00000062611	=	1.0
ENSMUSG00000000355 (predicted) ENSMUSG00000037089	=	1.0
ENSMUSG00000000355 (predicted) ENSMUSG00000031691	=	0.78
ENSMUSG00000000355 (predicted) ENSMUSG00000074259	=	1.0
ENSMUSG00000000355 (predicted) ENSMUSG00000009470	=	0.78
ENSMUSG00000000355 (predicted) ENSMUSG00000042814	=	1.0
ENSMUSG00000000355 (predicted) ENSMUSG00000001700	=	0.93
ENSMUSG00000000355 (predicted) ENSMUSG00000023106	=	2.0
ENSMUSG00000000355 (predicted) ENSMUSG00000001248	=	0.94
ENSMUSG00000000355 (predicted) ENSMUSG00000000355	=	1.0
ENSMUSG00000000355 (predicted) ENSMUSG00000059751	=	1.0
ENSMUSG00000000355 (predicted) ENSMUSG00000022828	=	1.0
ENSMUSG00000000355 (predicted) ENSMUSG00000030744	=	1.0
ENSMUSG00000000355 (predicted) ENSMUSG00000036292	=	1.0
ENSMUSG00000000359 (predicted) ENSMUSG00000031539	=	0.93
ENSMUSG00000000359 (predicted) ENSMUSG00000021824	=	0.93
ENSMUSG00000000359 (predicted) ENSMUSG00000006154	=	0.93
ENSMUSG00000000359 (predicted) ENSMUSG00000015766	=	0.93
ENSMUSG00000000359 (predicted) ENSMUSG00000040600	=	0.93
ENSMUSG00000000359 (predicted) ENSMUSG00000025504	=	0.93
ENSMUSG00000000378 (predicted) ENSMUSG00000026277	=	1.0
ENSMUSG00000000378 (predicted) ENSMUSG00000000600	=	1.0
ENSMUSG00000000378 (predicted) ENSMUSG00000027835	=	1.0
ENSMUSG00000000384 (predicted) ENSMUSG00000020122	=	1.0
ENSMUSG00000000384 (predicted) ENSMUSG00000022010	=	1.0
ENSMUSG00000000384 (predicted) ENSMUSG00000018401	=	1.0
ENSMUSG00000000384 (predicted) ENSMUSG00000029838	=	1.0
ENSMUSG00000000384 (predicted) ENSMUSG00000052632	=	1.0
ENSMUSG00000000386 (predicted) ENSMUSG00000026803	=	1.0
ENSMUSG00000000386 (predicted) ENSMUSG00000051396	=	0.97
ENSMUSG00000000386 (predicted) ENSMUSG00000037761	=	1.0
ENSMUSG00000000386 (predicted) ENSMUSG00000021216	=	1.0
ENSMUSG00000000386 (predicted) ENSMUSG00000031706	=	1.0
ENSMUSG00000000386 (predicted) ENSMUSG00000031972	=	1.0
ENSMUSG00000000386 (predicted) ENSMUSG00000029265	=	1.0
ENSMUSG00000000386 (predicted) ENSMUSG00000002204	=	1.0
ENSMUSG00000000386 (predicted) ENSMUSG00000041638	=	1.0
ENSMUSG00000000386 (predicted) ENSMUSG00000067283	=	0.99
ENSMUSG00000000386 (predicted) ENSMUSG00000025742	=	0.98
ENSMUSG00000000386 (predicted) ENSMUSG00000058385	=	2.0
ENSMUSG00000000386 (predicted) ENSMUSG00000007891	=	1.0
ENSMUSG00000000386 (predicted) ENSMUSG00000056904	=	1.0
ENSMUSG00000000386 (predicted) ENSMUSG00000031432	=	0.97
ENSMUSG00000000386 (predicted) ENSMUSG00000019900	=	1.0
ENSMUSG00000000386 (predicted) ENSMUSG00000014767	=	1.0
ENSMUSG00000000386 (predicted) ENSMUSG00000062727	=	2.0
ENSMUSG00000000386 (predicted) ENSMUSG00000015605	=	1.0
ENSMUSG00000000386 (predicted) ENSMUSG00000080266	=	1.0
ENSMUSG00000000386 (predicted) ENSMUSG00000029580	=	1.0
ENSMUSG00000000386 (predicted) ENSMUSG00000061809	=	1.0
ENSMUSG00000000386 (predicted) ENSMUSG00000071359	=	1.0
ENSMUSG00000000386 (predicted) ENSMUSG00000015656	=	1.0
ENSMUSG00000000386 (predicted) ENSMUSG00000050799	=	2.0
ENSMUSG00000000386 (predicted) ENSMUSG00000030678	=	1.0
ENSMUSG00000000386 (predicted) ENSMUSG00000024206	=	1.0
ENSMUSG00000000386 (predicted) ENSMUSG00000020453	=	1.0
ENSMUSG00000000386 (predicted) ENSMUSG00000032839	=	1.0
ENSMUSG00000000386 (predicted) ENSMUSG00000069271	=	2.0
ENSMUSG00000000386 (predicted) ENSMUSG00000067702	=	1.0
ENSMUSG00000000386 (predicted) ENSMUSG00000024738	=	1.0
ENSMUSG00000000386 (predicted) ENSMUSG00000035783	=	1.0
ENSMUSG00000000386 (predicted) ENSMUSG00000067284	=	0.99
ENSMUSG00000000386 (predicted) ENSMUSG00000056895	=	2.0
ENSMUSG00000000386 (predicted) ENSMUSG00000059970	=	0.99
ENSMUSG00000000386 (predicted) ENSMUSG00000066232	=	1.0
ENSMUSG00000000386 (predicted) ENSMUSG00000042508	=	0.83
ENSMUSG00000000386 (predicted) ENSMUSG00000023987	=	1.0
ENSMUSG00000000386 (predicted) ENSMUSG00000021541	=	1.0
ENSMUSG00000000386 (predicted) ENSMUSG00000064168	=	2.0
ENSMUSG00000000386 (predicted) ENSMUSG00000040929	=	1.0
ENSMUSG00000000386 (predicted) ENSMUSG00000058189	=	2.0
ENSMUSG00000000386 (predicted) ENSMUSG00000059430	=	1.0
ENSMUSG00000000386 (predicted) ENSMUSG00000059814	=	1.0
ENSMUSG00000000386 (predicted) ENSMUSG00000067338	=	1.0
ENSMUSG00000000386 (predicted) ENSMUSG00000070645	=	1.0
ENSMUSG00000000386 (predicted) ENSMUSG00000027748	=	1.0
ENSMUSG00000000386 (predicted) ENSMUSG00000050936	=	1.98
ENSMUSG00000000386 (predicted) ENSMUSG00000027716	=	1.0
ENSMUSG00000000386 (predicted) ENSMUSG00000043091	=	1.0
ENSMUSG00000000386 (predicted) ENSMUSG00000018102	=	2.0
ENSMUSG00000000386 (predicted) ENSMUSG00000079963	=	1.0
ENSMUSG00000000386 (predicted) ENSMUSG00000031997	=	1.0
ENSMUSG00000000386 (predicted) ENSMUSG00000061062	=	1.0
ENSMUSG00000000386 (predicted) ENSMUSG00000026202	=	1.0
ENSMUSG00000000386 (predicted) ENSMUSG00000004552	=	1.0
ENSMUSG00000000386 (predicted) ENSMUSG00000068854	=	2.0
ENSMUSG00000000386 (predicted) ENSMUSG00000007033	=	0.99
ENSMUSG00000000386 (predicted) ENSMUSG00000028899	=	1.0
ENSMUSG00000000386 (predicted) ENSMUSG00000028274	=	1.0
ENSMUSG00000000386 (predicted) ENSMUSG00000068614	=	1.0
ENSMUSG00000000386 (predicted) ENSMUSG00000023004	=	1.0
ENSMUSG00000000386 (predicted) ENSMUSG00000069303	=	2.0
ENSMUSG00000000386 (predicted) ENSMUSG00000062825	=	1.0
ENSMUSG00000000386 (predicted) ENSMUSG00000069307	=	2.0
ENSMUSG00000000386 (predicted) ENSMUSG00000005410	=	1.0
ENSMUSG00000000386 (predicted) ENSMUSG00000019777	=	1.0
ENSMUSG00000000386 (predicted) ENSMUSG00000022742	=	1.0
ENSMUSG00000000386 (predicted) ENSMUSG00000020037	=	1.0
ENSMUSG00000000386 (predicted) ENSMUSG00000069308	=	2.0
ENSMUSG00000000386 (predicted) ENSMUSG00000046213	=	1.0
ENSMUSG00000000386 (predicted) ENSMUSG00000041710	=	1.0
ENSMUSG00000000386 (predicted) ENSMUSG00000069268	=	2.0
ENSMUSG00000000386 (predicted) ENSMUSG00000028800	=	1.0
ENSMUSG00000000386 (predicted) ENSMUSG00000069300	=	2.0
ENSMUSG00000000386 (predicted) ENSMUSG00000075031	=	2.0
ENSMUSG00000000386 (predicted) ENSMUSG00000069314	=	2.0
ENSMUSG00000000386 (predicted) ENSMUSG00000040029	=	1.0
ENSMUSG00000000386 (predicted) ENSMUSG00000040648	=	1.0
ENSMUSG00000000386 (predicted) ENSMUSG00000002329	=	1.0
ENSMUSG00000000386 (predicted) ENSMUSG00000031314	=	1.0
ENSMUSG00000000386 (predicted) ENSMUSG00000032409	=	1.0
ENSMUSG00000000386 (predicted) ENSMUSG00000072235	=	1.0
ENSMUSG00000000386 (predicted) ENSMUSG00000047246	=	2.0
ENSMUSG00000000386 (predicted) ENSMUSG00000055194	=	1.0
ENSMUSG00000000386 (predicted) ENSMUSG00000079104	=	0.97
ENSMUSG00000000386 (predicted) ENSMUSG00000018377	=	1.0
ENSMUSG00000000386 (predicted) ENSMUSG00000058670	=	0.94
ENSMUSG00000000386 (predicted) ENSMUSG00000033526	=	1.0
ENSMUSG00000000386 (predicted) ENSMUSG00000005370	=	1.0
ENSMUSG00000000386 (predicted) ENSMUSG00000030137	=	1.0
ENSMUSG00000000386 (predicted) ENSMUSG00000038542	=	0.96
ENSMUSG00000000392 (predicted) ENSMUSG00000032246	=	1.0
ENSMUSG00000000392 (predicted) ENSMUSG00000061816	=	1.0
ENSMUSG00000000392 (predicted) ENSMUSG00000039824	=	1.0
ENSMUSG00000000392 (predicted) ENSMUSG00000059741	=	1.0
ENSMUSG00000000392 (predicted) ENSMUSG00000000392	=	1.0
ENSMUSG00000000392 (predicted) ENSMUSG00000080021	=	1.0
ENSMUSG00000000392 (predicted) ENSMUSG00000060680	=	1.0
ENSMUSG00000000392 (predicted) ENSMUSG00000022109	=	1.0
ENSMUSG00000000392 (predicted) ENSMUSG00000079563	=	0.93
ENSMUSG00000000392 (predicted) ENSMUSG00000061086	=	1.0
ENSMUSG00000000399 (known) ENSMUSG00000018326	=	1.0
ENSMUSG00000000399 (predicted) ENSMUSG00000035370	=	1.0
ENSMUSG00000000399 (predicted) ENSMUSG00000067338	=	1.0
ENSMUSG00000000399 (predicted) ENSMUSG00000003662	=	1.0
ENSMUSG00000000399 (predicted) ENSMUSG00000024099	=	0.99
ENSMUSG00000000399 (predicted) ENSMUSG00000067702	=	1.0
ENSMUSG00000000399 (predicted) ENSMUSG00000005510	=	1.0
ENSMUSG00000000399 (predicted) ENSMUSG00000023953	=	1.0
ENSMUSG00000000399 (predicted) ENSMUSG00000022010	=	1.0
ENSMUSG00000000399 (predicted) ENSMUSG00000025151	=	1.0
ENSMUSG00000000399 (predicted) ENSMUSG00000013593	=	1.0
ENSMUSG00000000399 (predicted) ENSMUSG00000027820	=	1.0
ENSMUSG00000000402 (predicted) ENSMUSG00000031323	=	1.0
ENSMUSG00000000402 (predicted) ENSMUSG00000011349	=	1.0
ENSMUSG00000000402 (predicted) ENSMUSG00000028610	=	1.0
ENSMUSG00000000402 (predicted) ENSMUSG00000024395	=	1.0
ENSMUSG00000000402 (predicted) ENSMUSG00000020186	=	1.0
ENSMUSG00000000402 (predicted) ENSMUSG00000030638	=	1.0
ENSMUSG00000000402 (predicted) ENSMUSG00000026421	=	1.0
ENSMUSG00000000402 (predicted) ENSMUSG00000028343	=	1.0
ENSMUSG00000000402 (predicted) ENSMUSG00000073027	=	1.0
ENSMUSG00000000402 (predicted) ENSMUSG00000028488	=	1.0
ENSMUSG00000000402 (predicted) ENSMUSG00000030470	=	1.0
ENSMUSG00000000402 (predicted) ENSMUSG00000019920	=	1.0
ENSMUSG00000000409 (known) ENSMUSG00000000409	=	1.0
ENSMUSG00000000409 (known) ENSMUSG00000026395	=	2.0
ENSMUSG00000000409 (known) ENSMUSG00000053977	=	1.0
ENSMUSG00000000409 (known) ENSMUSG00000037553	=	1.0
ENSMUSG00000000409 (known) ENSMUSG00000045826	=	1.0
ENSMUSG00000000409 (known) ENSMUSG00000045038	=	1.0
ENSMUSG00000000409 (known) ENSMUSG00000005763	=	2.0
ENSMUSG00000000409 (known) ENSMUSG00000028041	=	1.0
ENSMUSG00000000409 (known) ENSMUSG00000022831	=	1.0
ENSMUSG00000000409 (known) ENSMUSG00000023274	=	1.0
ENSMUSG00000000409 (known) ENSMUSG00000035798	=	1.0
ENSMUSG00000000409 (known) ENSMUSG00000021501	=	2.0
ENSMUSG00000000409 (known) ENSMUSG00000028071	=	2.0
ENSMUSG00000000409 (predicted) ENSMUSG00000029684	=	1.0
ENSMUSG00000000409 (predicted) ENSMUSG00000015804	=	1.0
ENSMUSG00000000409 (predicted) ENSMUSG00000029084	=	1.0
ENSMUSG00000000409 (predicted) ENSMUSG00000026117	=	1.0
ENSMUSG00000000409 (predicted) ENSMUSG00000006699	=	1.0
ENSMUSG00000000409 (predicted) ENSMUSG00000030742	=	1.0
ENSMUSG00000000409 (predicted) ENSMUSG00000021025	=	1.0
ENSMUSG00000000409 (predicted) ENSMUSG00000027843	=	1.0
ENSMUSG00000000409 (predicted) ENSMUSG00000002602	=	1.0
ENSMUSG00000000409 (predicted) ENSMUSG00000028790	=	1.0
ENSMUSG00000000409 (predicted) ENSMUSG00000029580	=	1.0
ENSMUSG00000000409 (predicted) ENSMUSG00000024669	=	1.0
ENSMUSG00000000411 (predicted) ENSMUSG00000024515	=	1.0
ENSMUSG00000000435 (predicted) ENSMUSG00000032232	=	1.0
ENSMUSG00000000435 (predicted) ENSMUSG00000033762	=	1.0
ENSMUSG00000000435 (predicted) ENSMUSG00000053477	=	1.0
ENSMUSG00000000435 (predicted) ENSMUSG00000044072	=	1.0
ENSMUSG00000000435 (predicted) ENSMUSG00000032228	=	1.0
ENSMUSG00000000435 (predicted) ENSMUSG00000020167	=	1.0
ENSMUSG00000000435 (predicted) ENSMUSG00000051166	=	1.0
ENSMUSG00000000435 (predicted) ENSMUSG00000030867	=	1.0
ENSMUSG00000000435 (predicted) ENSMUSG00000068876	=	1.0
ENSMUSG00000000439 (predicted) ENSMUSG00000022517	=	0.7
ENSMUSG00000000439 (predicted) ENSMUSG00000002546	=	0.7
ENSMUSG00000000439 (predicted) ENSMUSG00000052949	=	0.7
ENSMUSG00000000440 (known) ENSMUSG00000024927	=	1.0
ENSMUSG00000000440 (known) ENSMUSG00000024454	=	1.0
ENSMUSG00000000440 (known) ENSMUSG00000032405	=	1.0
ENSMUSG00000000440 (known) ENSMUSG00000027803	=	1.0
ENSMUSG00000000440 (known) ENSMUSG00000029478	=	2.0
ENSMUSG00000000440 (predicted) ENSMUSG00000018160	=	1.0
ENSMUSG00000000440 (predicted) ENSMUSG00000038369	=	1.0
ENSMUSG00000000440 (predicted) ENSMUSG00000015092	=	1.0
ENSMUSG00000000440 (predicted) ENSMUSG00000055024	=	1.0
ENSMUSG00000000440 (predicted) ENSMUSG00000020647	=	1.0
ENSMUSG00000000440 (predicted) ENSMUSG00000018501	=	1.0
ENSMUSG00000000440 (predicted) ENSMUSG00000000440	=	1.0
ENSMUSG00000000440 (predicted) ENSMUSG00000027678	=	1.0
ENSMUSG00000000440 (predicted) ENSMUSG00000028949	=	1.0
ENSMUSG00000000440 (predicted) ENSMUSG00000032187	=	1.0
ENSMUSG00000000440 (predicted) ENSMUSG00000015846	=	1.0
ENSMUSG00000000440 (predicted) ENSMUSG00000025056	=	1.0
ENSMUSG00000000441 (known) ENSMUSG00000035027	=	4.0
ENSMUSG00000000441 (known) ENSMUSG00000030209	=	1.0
ENSMUSG00000000441 (known) ENSMUSG00000030265	=	2.0
ENSMUSG00000000441 (known) ENSMUSG00000026959	=	1.0
ENSMUSG00000000441 (known) ENSMUSG00000004936	=	4.0
ENSMUSG00000000441 (known) ENSMUSG00000025499	=	3.0
ENSMUSG00000000441 (predicted) ENSMUSG00000032477	=	1.0
ENSMUSG00000000441 (predicted) ENSMUSG00000002804	=	1.0
ENSMUSG00000000441 (predicted) ENSMUSG00000074129	=	1.0
ENSMUSG00000000441 (predicted) ENSMUSG00000048362	=	1.0
ENSMUSG00000000441 (predicted) ENSMUSG00000052681	=	1.0
ENSMUSG00000000441 (predicted) ENSMUSG00000022951	=	1.0
ENSMUSG00000000441 (predicted) ENSMUSG00000022033	=	1.0
ENSMUSG00000000441 (predicted) ENSMUSG00000063015	=	1.0
ENSMUSG00000000441 (predicted) ENSMUSG00000063358	=	1.0
ENSMUSG00000000441 (predicted) ENSMUSG00000036894	=	1.0
ENSMUSG00000000441 (predicted) ENSMUSG00000040451	=	1.0
ENSMUSG00000000441 (predicted) ENSMUSG00000028044	=	1.0
ENSMUSG00000000441 (predicted) ENSMUSG00000047281	=	1.0
ENSMUSG00000000441 (predicted) ENSMUSG00000032294	=	1.0
ENSMUSG00000000441 (predicted) ENSMUSG00000000441	=	1.0
ENSMUSG00000000441 (predicted) ENSMUSG00000020849	=	1.0
ENSMUSG00000000441 (predicted) ENSMUSG00000018965	=	1.0
ENSMUSG00000000441 (predicted) ENSMUSG00000020467	=	1.0
ENSMUSG00000000441 (predicted) ENSMUSG00000001127	=	1.0
ENSMUSG00000000441 (predicted) ENSMUSG00000021270	=	1.0
ENSMUSG00000000441 (predicted) ENSMUSG00000019471	=	1.0
ENSMUSG00000000441 (predicted) ENSMUSG00000025991	=	1.0
ENSMUSG00000000441 (predicted) ENSMUSG00000003438	=	1.0
ENSMUSG00000000441 (predicted) ENSMUSG00000027597	=	1.0
ENSMUSG00000000441 (predicted) ENSMUSG00000023944	=	1.0
ENSMUSG00000000441 (predicted) ENSMUSG00000050029	=	1.0
ENSMUSG00000000441 (predicted) ENSMUSG00000025980	=	1.0
ENSMUSG00000000441 (predicted) ENSMUSG00000022085	=	1.0
ENSMUSG00000000441 (predicted) ENSMUSG00000055723	=	1.0
ENSMUSG00000000441 (predicted) ENSMUSG00000022346	=	1.0
ENSMUSG00000000441 (predicted) ENSMUSG00000057329	=	1.0
ENSMUSG00000000441 (predicted) ENSMUSG00000062083	=	1.0
ENSMUSG00000000441 (predicted) ENSMUSG00000062687	=	1.0
ENSMUSG00000000441 (predicted) ENSMUSG00000022105	=	1.0
ENSMUSG00000000441 (predicted) ENSMUSG00000072980	=	1.0
ENSMUSG00000000441 (predicted) ENSMUSG00000019373	=	1.0
ENSMUSG00000000441 (predicted) ENSMUSG00000058444	=	1.0
ENSMUSG00000000441 (predicted) ENSMUSG00000058779	=	1.0
ENSMUSG00000000441 (predicted) ENSMUSG00000032959	=	1.0
ENSMUSG00000000441 (predicted) ENSMUSG00000051391	=	1.0
ENSMUSG00000000441 (predicted) ENSMUSG00000022285	=	1.0
ENSMUSG00000000441 (predicted) ENSMUSG00000001416	=	1.0
ENSMUSG00000000441 (predicted) ENSMUSG00000061578	=	1.0
ENSMUSG00000000441 (predicted) ENSMUSG00000021754	=	1.0
ENSMUSG00000000441 (predicted) ENSMUSG00000051615	=	1.0
ENSMUSG00000000441 (predicted) ENSMUSG00000050931	=	1.0
ENSMUSG00000000441 (predicted) ENSMUSG00000047104	=	1.0
ENSMUSG00000000441 (predicted) ENSMUSG00000002413	=	1.0
ENSMUSG00000000441 (predicted) ENSMUSG00000022781	=	1.0
ENSMUSG00000000441 (predicted) ENSMUSG00000031864	=	1.0
ENSMUSG00000000441 (predicted) ENSMUSG00000068798	=	1.0
ENSMUSG00000000441 (predicted) ENSMUSG00000027330	=	1.0
ENSMUSG00000000441 (predicted) ENSMUSG00000018334	=	1.0
ENSMUSG00000000441 (predicted) ENSMUSG00000028945	=	1.0
ENSMUSG00000000441 (predicted) ENSMUSG00000029120	=	1.0
ENSMUSG00000000441 (predicted) ENSMUSG00000031666	=	1.0
ENSMUSG00000000441 (predicted) ENSMUSG00000062248	=	1.0
ENSMUSG00000000441 (predicted) ENSMUSG00000026864	=	1.0
ENSMUSG00000000441 (predicted) ENSMUSG00000076432	=	1.0
ENSMUSG00000000441 (predicted) ENSMUSG00000018326	=	1.0
ENSMUSG00000000441 (predicted) ENSMUSG00000022329	=	1.0
ENSMUSG00000000441 (predicted) ENSMUSG00000027852	=	1.0
ENSMUSG00000000441 (predicted) ENSMUSG00000044447	=	1.0
ENSMUSG00000000441 (predicted) ENSMUSG00000038845	=	1.0
ENSMUSG00000000441 (predicted) ENSMUSG00000029713	=	1.0
ENSMUSG00000000441 (predicted) ENSMUSG00000024500	=	1.0
ENSMUSG00000000441 (predicted) ENSMUSG00000003426	=	1.0
ENSMUSG00000000441 (predicted) ENSMUSG00000032171	=	1.0
ENSMUSG00000000486 (predicted) ENSMUSG00000021270	=	1.0
ENSMUSG00000000486 (predicted) ENSMUSG00000059814	=	2.0
ENSMUSG00000000486 (predicted) ENSMUSG00000021676	=	1.0
ENSMUSG00000000486 (predicted) ENSMUSG00000067284	=	1.98
ENSMUSG00000000486 (predicted) ENSMUSG00000026615	=	1.0
ENSMUSG00000000486 (predicted) ENSMUSG00000059248	=	2.0
ENSMUSG00000000486 (predicted) ENSMUSG00000014959	=	1.0
ENSMUSG00000000486 (predicted) ENSMUSG00000020914	=	1.0
ENSMUSG00000000486 (predicted) ENSMUSG00000039376	=	1.0
ENSMUSG00000000486 (predicted) ENSMUSG00000022711	=	1.0
ENSMUSG00000000486 (predicted) ENSMUSG00000049173	=	1.0
ENSMUSG00000000486 (predicted) ENSMUSG00000025823	=	1.0
ENSMUSG00000000486 (predicted) ENSMUSG00000000486	=	4.0
ENSMUSG00000000486 (predicted) ENSMUSG00000032285	=	1.0
ENSMUSG00000000486 (predicted) ENSMUSG00000020741	=	1.0
ENSMUSG00000000486 (predicted) ENSMUSG00000024056	=	1.0
ENSMUSG00000000486 (predicted) ENSMUSG00000032513	=	1.0
ENSMUSG00000000486 (predicted) ENSMUSG00000026276	=	2.89
ENSMUSG00000000486 (predicted) ENSMUSG00000050379	=	3.0
ENSMUSG00000000486 (predicted) ENSMUSG00000023944	=	1.0
ENSMUSG00000000486 (predicted) ENSMUSG00000020048	=	1.0
ENSMUSG00000000486 (predicted) ENSMUSG00000001833	=	2.91
ENSMUSG00000000486 (predicted) ENSMUSG00000022456	=	2.0
ENSMUSG00000000486 (predicted) ENSMUSG00000022474	=	1.0
ENSMUSG00000000486 (predicted) ENSMUSG00000026864	=	1.0
ENSMUSG00000000486 (predicted) ENSMUSG00000018398	=	3.0
ENSMUSG00000000486 (predicted) ENSMUSG00000028068	=	1.0
ENSMUSG00000000486 (predicted) ENSMUSG00000025130	=	1.0
ENSMUSG00000000486 (predicted) ENSMUSG00000051396	=	1.94
ENSMUSG00000000486 (predicted) ENSMUSG00000034219	=	3.0
ENSMUSG00000000486 (predicted) ENSMUSG00000005610	=	1.91
ENSMUSG00000000486 (predicted) ENSMUSG00000015120	=	1.0
ENSMUSG00000000486 (predicted) ENSMUSG00000030968	=	1.0
ENSMUSG00000000486 (predicted) ENSMUSG00000024184	=	1.0
ENSMUSG00000000486 (predicted) ENSMUSG00000067283	=	1.98
ENSMUSG00000000486 (predicted) ENSMUSG00000058013	=	3.0
ENSMUSG00000000486 (predicted) ENSMUSG00000025991	=	1.0
ENSMUSG00000000486 (predicted) ENSMUSG00000028116	=	1.0
ENSMUSG00000000486 (predicted) ENSMUSG00000059970	=	1.98
ENSMUSG00000000486 (predicted) ENSMUSG00000028760	=	2.0
ENSMUSG00000000486 (predicted) ENSMUSG00000022542	=	2.0
ENSMUSG00000000486 (predicted) ENSMUSG00000045983	=	1.91
ENSMUSG00000000486 (predicted) ENSMUSG00000059252	=	1.0
ENSMUSG00000000486 (predicted) ENSMUSG00000043079	=	1.0
ENSMUSG00000000486 (predicted) ENSMUSG00000027248	=	1.0
ENSMUSG00000000486 (predicted) ENSMUSG00000020897	=	1.0
ENSMUSG00000000486 (predicted) ENSMUSG00000028410	=	1.0
ENSMUSG00000000486 (predicted) ENSMUSG00000025139	=	1.0
ENSMUSG00000000486 (predicted) ENSMUSG00000015656	=	2.0
ENSMUSG00000000486 (predicted) ENSMUSG00000020180	=	1.0
ENSMUSG00000000486 (predicted) ENSMUSG00000019254	=	1.0
ENSMUSG00000000486 (predicted) ENSMUSG00000030536	=	1.0
ENSMUSG00000000486 (predicted) ENSMUSG00000062867	=	1.0
ENSMUSG00000000486 (predicted) ENSMUSG00000024892	=	1.0
ENSMUSG00000000486 (predicted) ENSMUSG00000003500	=	1.0
ENSMUSG00000000486 (predicted) ENSMUSG00000072214	=	2.91
ENSMUSG00000000486 (predicted) ENSMUSG00000006998	=	1.0
ENSMUSG00000000486 (predicted) ENSMUSG00000060126	=	1.0
ENSMUSG00000000486 (predicted) ENSMUSG00000007033	=	1.98
ENSMUSG00000000486 (predicted) ENSMUSG00000050315	=	1.0
ENSMUSG00000000486 (predicted) ENSMUSG00000019917	=	3.0
ENSMUSG00000000486 (predicted) ENSMUSG00000017485	=	1.0
ENSMUSG00000000489 (predicted) ENSMUSG00000029231	=	1.0
ENSMUSG00000000489 (predicted) ENSMUSG00000000489	=	1.0
ENSMUSG00000000489 (predicted) ENSMUSG00000024620	=	1.0
ENSMUSG00000000530 (predicted) ENSMUSG00000026814	=	1.0
ENSMUSG00000000530 (predicted) ENSMUSG00000032440	=	1.0
ENSMUSG00000000530 (predicted) ENSMUSG00000052155	=	1.0
ENSMUSG00000000530 (predicted) ENSMUSG00000002603	=	1.0
ENSMUSG00000000530 (predicted) ENSMUSG00000021253	=	1.0
ENSMUSG00000000530 (predicted) ENSMUSG00000025860	=	1.0
ENSMUSG00000000531 (predicted) ENSMUSG00000003269	=	1.0
ENSMUSG00000000531 (predicted) ENSMUSG00000019861	=	1.0
ENSMUSG00000000531 (predicted) ENSMUSG00000017132	=	1.0
ENSMUSG00000000531 (predicted) ENSMUSG00000018001	=	1.0
ENSMUSG00000000531 (predicted) ENSMUSG00000018008	=	1.0
ENSMUSG00000000532 (predicted) ENSMUSG00000052155	=	1.0
ENSMUSG00000000532 (predicted) ENSMUSG00000041324	=	1.0
ENSMUSG00000000538 (predicted) ENSMUSG00000020290	=	1.0
ENSMUSG00000000538 (predicted) ENSMUSG00000067283	=	2.49
ENSMUSG00000000538 (predicted) ENSMUSG00000030872	=	1.0
ENSMUSG00000000538 (predicted) ENSMUSG00000042870	=	1.0
ENSMUSG00000000538 (predicted) ENSMUSG00000003623	=	1.0
ENSMUSG00000000538 (predicted) ENSMUSG00000037827	=	1.0
ENSMUSG00000000538 (predicted) ENSMUSG00000047126	=	1.0
ENSMUSG00000000538 (predicted) ENSMUSG00000041638	=	1.0
ENSMUSG00000000538 (predicted) ENSMUSG00000020740	=	1.0
ENSMUSG00000000538 (predicted) ENSMUSG00000020440	=	3.39
ENSMUSG00000000538 (predicted) ENSMUSG00000033128	=	1.0
ENSMUSG00000000538 (predicted) ENSMUSG00000048076	=	3.48
ENSMUSG00000000538 (predicted) ENSMUSG00000067284	=	2.49
ENSMUSG00000000538 (predicted) ENSMUSG00000059814	=	2.5
ENSMUSG00000000538 (predicted) ENSMUSG00000070284	=	1.75
ENSMUSG00000000538 (predicted) ENSMUSG00000062421	=	3.43
ENSMUSG00000000538 (predicted) ENSMUSG00000006392	=	1.0
ENSMUSG00000000538 (predicted) ENSMUSG00000000538	=	1.0
ENSMUSG00000000538 (predicted) ENSMUSG00000051853	=	3.43
ENSMUSG00000000538 (predicted) ENSMUSG00000015656	=	2.5
ENSMUSG00000000538 (predicted) ENSMUSG00000024914	=	1.0
ENSMUSG00000000538 (predicted) ENSMUSG00000033021	=	1.75
ENSMUSG00000000538 (predicted) ENSMUSG00000020541	=	1.0
ENSMUSG00000000538 (predicted) ENSMUSG00000007033	=	2.49
ENSMUSG00000000538 (predicted) ENSMUSG00000032932	=	1.75
ENSMUSG00000000538 (predicted) ENSMUSG00000025991	=	1.0
ENSMUSG00000000538 (predicted) ENSMUSG00000059970	=	2.47
ENSMUSG00000000538 (predicted) ENSMUSG00000051396	=	2.48
ENSMUSG00000000538 (predicted) ENSMUSG00000021877	=	3.43
ENSMUSG00000000538 (predicted) ENSMUSG00000028581	=	1.0
ENSMUSG00000000538 (predicted) ENSMUSG00000028557	=	1.0
ENSMUSG00000000552 (predicted) ENSMUSG00000059552	=	1.0
ENSMUSG00000000555 (known) ENSMUSG00000021910	=	1.0
ENSMUSG00000000555 (known) ENSMUSG00000025809	=	2.0
ENSMUSG00000000555 (predicted) ENSMUSG00000030342	=	1.0
ENSMUSG00000000561 (predicted) ENSMUSG00000059775	=	1.0
ENSMUSG00000000561 (predicted) ENSMUSG00000022346	=	1.0
ENSMUSG00000000561 (predicted) ENSMUSG00000018909	=	1.0
ENSMUSG00000000561 (predicted) ENSMUSG00000025362	=	1.0
ENSMUSG00000000561 (predicted) ENSMUSG00000060216	=	1.0
ENSMUSG00000000563 (predicted) ENSMUSG00000036241	=	1.0
ENSMUSG00000000563 (predicted) ENSMUSG00000063362	=	1.0
ENSMUSG00000000563 (predicted) ENSMUSG00000033933	=	1.0
ENSMUSG00000000563 (predicted) ENSMUSG00000023333	=	1.0
ENSMUSG00000000563 (predicted) ENSMUSG00000042962	=	1.0
ENSMUSG00000000563 (predicted) ENSMUSG00000022956	=	1.0
ENSMUSG00000000563 (predicted) ENSMUSG00000021067	=	1.0
ENSMUSG00000000563 (predicted) ENSMUSG00000028277	=	1.0
ENSMUSG00000000563 (predicted) ENSMUSG00000009293	=	1.0
ENSMUSG00000000563 (predicted) ENSMUSG00000020307	=	1.0
ENSMUSG00000000563 (predicted) ENSMUSG00000020051	=	1.0
ENSMUSG00000000563 (predicted) ENSMUSG00000025393	=	1.0
ENSMUSG00000000563 (predicted) ENSMUSG00000021362	=	0.96
ENSMUSG00000000563 (predicted) ENSMUSG00000042046	=	1.0
ENSMUSG00000000563 (predicted) ENSMUSG00000027164	=	1.0
ENSMUSG00000000563 (predicted) ENSMUSG00000025428	=	1.0
ENSMUSG00000000563 (predicted) ENSMUSG00000002319	=	1.0
ENSMUSG00000000563 (predicted) ENSMUSG00000022471	=	1.0
ENSMUSG00000000563 (predicted) ENSMUSG00000023286	=	1.0
ENSMUSG00000000563 (predicted) ENSMUSG00000024576	=	1.0
ENSMUSG00000000563 (predicted) ENSMUSG00000022895	=	1.0
ENSMUSG00000000563 (predicted) ENSMUSG00000032035	=	1.0
ENSMUSG00000000563 (predicted) ENSMUSG00000025371	=	1.0
ENSMUSG00000000563 (predicted) ENSMUSG00000002546	=	1.0
ENSMUSG00000000563 (predicted) ENSMUSG00000042349	=	1.0
ENSMUSG00000000563 (predicted) ENSMUSG00000058581	=	1.0
ENSMUSG00000000563 (predicted) ENSMUSG00000020870	=	1.0
ENSMUSG00000000563 (predicted) ENSMUSG00000020794	=	1.0
ENSMUSG00000000563 (predicted) ENSMUSG00000064357	=	1.0
ENSMUSG00000000563 (predicted) ENSMUSG00000025162	=	1.0
ENSMUSG00000000563 (predicted) ENSMUSG00000041712	=	1.0
ENSMUSG00000000563 (predicted) ENSMUSG00000022433	=	1.0
ENSMUSG00000000567 (predicted) ENSMUSG00000001440	=	1.0
ENSMUSG00000000568 (known) ENSMUSG00000063229	=	1.0
ENSMUSG00000000568 (known) ENSMUSG00000045038	=	1.0
ENSMUSG00000000568 (predicted) ENSMUSG00000045983	=	1.0
ENSMUSG00000000568 (predicted) ENSMUSG00000080027	=	1.0
ENSMUSG00000000568 (predicted) ENSMUSG00000060216	=	1.0
ENSMUSG00000000568 (predicted) ENSMUSG00000028639	=	1.0
ENSMUSG00000000568 (predicted) ENSMUSG00000029580	=	1.0
ENSMUSG00000000568 (predicted) ENSMUSG00000015120	=	1.0
ENSMUSG00000000568 (predicted) ENSMUSG00000032423	=	1.0
ENSMUSG00000000568 (predicted) ENSMUSG00000051391	=	1.0
ENSMUSG00000000568 (predicted) ENSMUSG00000018965	=	1.0
ENSMUSG00000000568 (predicted) ENSMUSG00000047281	=	1.0
ENSMUSG00000000568 (predicted) ENSMUSG00000018446	=	1.0
ENSMUSG00000000568 (predicted) ENSMUSG00000022285	=	1.0
ENSMUSG00000000568 (predicted) ENSMUSG00000000568	=	1.0
ENSMUSG00000000568 (predicted) ENSMUSG00000032171	=	1.0
ENSMUSG00000000568 (predicted) ENSMUSG00000071054	=	1.0
ENSMUSG00000000568 (predicted) ENSMUSG00000033581	=	1.0
ENSMUSG00000000568 (predicted) ENSMUSG00000034259	=	1.0
ENSMUSG00000000579 (known) ENSMUSG00000056220	=	1.0
ENSMUSG00000000579 (known) ENSMUSG00000031392	=	1.0
ENSMUSG00000000579 (known) ENSMUSG00000051331	=	1.0
ENSMUSG00000000579 (known) ENSMUSG00000034330	=	1.0
ENSMUSG00000000579 (known) ENSMUSG00000019843	=	1.0
ENSMUSG00000000579 (known) ENSMUSG00000021686	=	1.0
ENSMUSG00000000579 (known) ENSMUSG00000030577	=	1.0
ENSMUSG00000000579 (predicted) ENSMUSG00000024975	=	1.0
ENSMUSG00000000579 (predicted) ENSMUSG00000080002	=	1.0
ENSMUSG00000000579 (predicted) ENSMUSG00000014075	=	1.0
ENSMUSG00000000579 (predicted) ENSMUSG00000079728	=	1.0
ENSMUSG00000000579 (predicted) ENSMUSG00000008226	=	1.0
ENSMUSG00000000579 (predicted) ENSMUSG00000026773	=	1.0
ENSMUSG00000000579 (predicted) ENSMUSG00000041975	=	1.0
ENSMUSG00000000579 (predicted) ENSMUSG00000032060	=	0.85
ENSMUSG00000000579 (predicted) ENSMUSG00000026409	=	1.0
ENSMUSG00000000579 (predicted) ENSMUSG00000025854	=	1.0
ENSMUSG00000000579 (predicted) ENSMUSG00000029757	=	1.0
ENSMUSG00000000579 (predicted) ENSMUSG00000000579	=	1.0
ENSMUSG00000000579 (predicted) ENSMUSG00000024041	=	0.77
ENSMUSG00000000579 (predicted) ENSMUSG00000036854	=	0.8
ENSMUSG00000000579 (predicted) ENSMUSG00000020857	=	1.0
ENSMUSG00000000579 (predicted) ENSMUSG00000030530	=	1.0
ENSMUSG00000000579 (predicted) ENSMUSG00000062515	=	1.0
ENSMUSG00000000579 (predicted) ENSMUSG00000046694	=	1.0
ENSMUSG00000000579 (predicted) ENSMUSG00000058317	=	1.0
ENSMUSG00000000579 (predicted) ENSMUSG00000024177	=	1.0
ENSMUSG00000000579 (predicted) ENSMUSG00000027530	=	1.0
ENSMUSG00000000579 (predicted) ENSMUSG00000025271	=	1.0
ENSMUSG00000000579 (predicted) ENSMUSG00000021774	=	1.0
ENSMUSG00000000579 (predicted) ENSMUSG00000027011	=	1.0
ENSMUSG00000000579 (predicted) ENSMUSG00000052468	=	1.0
ENSMUSG00000000579 (predicted) ENSMUSG00000044468	=	1.0
ENSMUSG00000000579 (predicted) ENSMUSG00000037601	=	1.0
ENSMUSG00000000579 (predicted) ENSMUSG00000020888	=	1.0
ENSMUSG00000000579 (predicted) ENSMUSG00000031928	=	1.0
ENSMUSG00000000579 (predicted) ENSMUSG00000020614	=	1.0
ENSMUSG00000000579 (predicted) ENSMUSG00000030513	=	1.0
ENSMUSG00000000579 (predicted) ENSMUSG00000019874	=	1.0
ENSMUSG00000000579 (predicted) ENSMUSG00000020691	=	1.0
ENSMUSG00000000579 (predicted) ENSMUSG00000024713	=	1.0
ENSMUSG00000000579 (predicted) ENSMUSG00000074280	=	1.0
ENSMUSG00000000579 (predicted) ENSMUSG00000073007	=	1.0
ENSMUSG00000000579 (predicted) ENSMUSG00000021242	=	0.86
ENSMUSG00000000579 (predicted) ENSMUSG00000032265	=	1.0
ENSMUSG00000000579 (predicted) ENSMUSG00000015478	=	2.0
ENSMUSG00000000579 (predicted) ENSMUSG00000027533	=	1.0
ENSMUSG00000000579 (predicted) ENSMUSG00000019124	=	1.0
ENSMUSG00000000579 (predicted) ENSMUSG00000017832	=	1.0
ENSMUSG00000000579 (predicted) ENSMUSG00000058440	=	1.0
ENSMUSG00000000579 (predicted) ENSMUSG00000020402	=	1.0
ENSMUSG00000000579 (predicted) ENSMUSG00000062196	=	1.0
ENSMUSG00000000579 (predicted) ENSMUSG00000080253	=	1.0
ENSMUSG00000000579 (predicted) ENSMUSG00000020235	=	1.0
ENSMUSG00000000579 (predicted) ENSMUSG00000073435	=	1.0
ENSMUSG00000000579 (predicted) ENSMUSG00000028773	=	1.0
ENSMUSG00000000579 (predicted) ENSMUSG00000079732	=	1.0
ENSMUSG00000000579 (predicted) ENSMUSG00000062937	=	1.0
ENSMUSG00000000579 (predicted) ENSMUSG00000025648	=	1.0
ENSMUSG00000000579 (predicted) ENSMUSG00000020877	=	1.0
ENSMUSG00000000579 (predicted) ENSMUSG00000020448	=	1.92
ENSMUSG00000000579 (predicted) ENSMUSG00000038323	=	1.0
ENSMUSG00000000579 (predicted) ENSMUSG00000027528	=	1.0
ENSMUSG00000000579 (predicted) ENSMUSG00000020131	=	1.0
ENSMUSG00000000579 (predicted) ENSMUSG00000025792	=	1.0
ENSMUSG00000000581 (predicted) ENSMUSG00000047323	=	1.0
ENSMUSG00000000581 (predicted) ENSMUSG00000003812	=	1.0
ENSMUSG00000000581 (predicted) ENSMUSG00000025465	=	1.0
ENSMUSG00000000581 (predicted) ENSMUSG00000028185	=	1.0
ENSMUSG00000000581 (predicted) ENSMUSG00000033166	=	1.0
ENSMUSG00000000581 (predicted) ENSMUSG00000061286	=	1.0
ENSMUSG00000000581 (predicted) ENSMUSG00000017264	=	1.0
ENSMUSG00000000581 (predicted) ENSMUSG00000034321	=	1.0
ENSMUSG00000000581 (predicted) ENSMUSG00000056820	=	1.0
ENSMUSG00000000581 (predicted) ENSMUSG00000024726	=	1.0
ENSMUSG00000000581 (predicted) ENSMUSG00000000581	=	1.0
ENSMUSG00000000594 (predicted) ENSMUSG00000000594	=	1.0
ENSMUSG00000000600 (predicted) ENSMUSG00000027835	=	1.0
ENSMUSG00000000600 (predicted) ENSMUSG00000062352	=	1.0
ENSMUSG00000000605 (predicted) ENSMUSG00000021270	=	1.0
ENSMUSG00000000605 (predicted) ENSMUSG00000036391	=	1.0
ENSMUSG00000000605 (predicted) ENSMUSG00000001052	=	1.0
ENSMUSG00000000605 (predicted) ENSMUSG00000003464	=	1.0
ENSMUSG00000000605 (predicted) ENSMUSG00000020048	=	1.0
ENSMUSG00000000605 (predicted) ENSMUSG00000023944	=	1.0
ENSMUSG00000000605 (predicted) ENSMUSG00000052456	=	1.0
ENSMUSG00000000627 (predicted) ENSMUSG00000023333	=	0.96
ENSMUSG00000000627 (predicted) ENSMUSG00000021258	=	0.96
ENSMUSG00000000627 (predicted) ENSMUSG00000028086	=	0.96
ENSMUSG00000000627 (predicted) ENSMUSG00000037351	=	0.96
ENSMUSG00000000627 (predicted) ENSMUSG00000025228	=	0.96
ENSMUSG00000000627 (predicted) ENSMUSG00000061802	=	0.96
ENSMUSG00000000627 (predicted) ENSMUSG00000021362	=	0.92
ENSMUSG00000000627 (predicted) ENSMUSG00000036733	=	0.96
ENSMUSG00000000628 (predicted) ENSMUSG00000018362	=	1.0
ENSMUSG00000000628 (predicted) ENSMUSG00000000628	=	3.59
ENSMUSG00000000628 (predicted) ENSMUSG00000018012	=	1.0
ENSMUSG00000000628 (predicted) ENSMUSG00000021114	=	0.95
ENSMUSG00000000628 (predicted) ENSMUSG00000028953	=	0.95
ENSMUSG00000000628 (predicted) ENSMUSG00000033793	=	0.95
ENSMUSG00000000628 (predicted) ENSMUSG00000025877	=	3.51
ENSMUSG00000000628 (predicted) ENSMUSG00000059970	=	2.74
ENSMUSG00000000628 (predicted) ENSMUSG00000021929	=	1.0
ENSMUSG00000000628 (predicted) ENSMUSG00000006273	=	0.95
ENSMUSG00000000628 (predicted) ENSMUSG00000022905	=	1.0
ENSMUSG00000000628 (predicted) ENSMUSG00000015090	=	1.0
ENSMUSG00000000628 (predicted) ENSMUSG00000031972	=	1.0
ENSMUSG00000000628 (predicted) ENSMUSG00000067284	=	2.77
ENSMUSG00000000628 (predicted) ENSMUSG00000028086	=	1.0
ENSMUSG00000000628 (predicted) ENSMUSG00000019210	=	0.95
ENSMUSG00000000628 (predicted) ENSMUSG00000011254	=	0.89
ENSMUSG00000000628 (predicted) ENSMUSG00000001847	=	1.0
ENSMUSG00000000628 (predicted) ENSMUSG00000064037	=	0.95
ENSMUSG00000000628 (predicted) ENSMUSG00000041268	=	0.95
ENSMUSG00000000628 (predicted) ENSMUSG00000035783	=	1.0
ENSMUSG00000000628 (predicted) ENSMUSG00000013160	=	0.95
ENSMUSG00000000628 (predicted) ENSMUSG00000022295	=	0.95
ENSMUSG00000000628 (predicted) ENSMUSG00000053375	=	0.95
ENSMUSG00000000628 (predicted) ENSMUSG00000038600	=	0.95
ENSMUSG00000000628 (predicted) ENSMUSG00000029580	=	1.0
ENSMUSG00000000628 (predicted) ENSMUSG00000080266	=	1.0
ENSMUSG00000000628 (predicted) ENSMUSG00000029695	=	0.95
ENSMUSG00000000628 (predicted) ENSMUSG00000004285	=	0.95
ENSMUSG00000000628 (predicted) ENSMUSG00000007033	=	2.77
ENSMUSG00000000628 (predicted) ENSMUSG00000020566	=	0.95
ENSMUSG00000000628 (predicted) ENSMUSG00000051396	=	2.76
ENSMUSG00000000628 (predicted) ENSMUSG00000055194	=	1.0
ENSMUSG00000000628 (predicted) ENSMUSG00000003731	=	1.0
ENSMUSG00000000628 (predicted) ENSMUSG00000017493	=	1.0
ENSMUSG00000000628 (predicted) ENSMUSG00000037012	=	3.73
ENSMUSG00000000628 (predicted) ENSMUSG00000015656	=	2.79
ENSMUSG00000000628 (predicted) ENSMUSG00000001750	=	0.95
ENSMUSG00000000628 (predicted) ENSMUSG00000024403	=	0.95
ENSMUSG00000000628 (predicted) ENSMUSG00000059430	=	1.0
ENSMUSG00000000628 (predicted) ENSMUSG00000041199	=	0.95
ENSMUSG00000000628 (predicted) ENSMUSG00000068614	=	1.0
ENSMUSG00000000628 (predicted) ENSMUSG00000051169	=	0.95
ENSMUSG00000000628 (predicted) ENSMUSG00000039105	=	0.95
ENSMUSG00000000628 (predicted) ENSMUSG00000053398	=	0.89
ENSMUSG00000000628 (predicted) ENSMUSG00000028238	=	0.95
ENSMUSG00000000628 (predicted) ENSMUSG00000063514	=	0.86
ENSMUSG00000000628 (predicted) ENSMUSG00000067283	=	2.77
ENSMUSG00000000628 (predicted) ENSMUSG00000019302	=	0.95
ENSMUSG00000000628 (predicted) ENSMUSG00000041798	=	3.5
ENSMUSG00000000628 (predicted) ENSMUSG00000026394	=	0.95
ENSMUSG00000000628 (predicted) ENSMUSG00000006215	=	1.0
ENSMUSG00000000628 (predicted) ENSMUSG00000002546	=	1.0
ENSMUSG00000000628 (predicted) ENSMUSG00000032044	=	0.95
ENSMUSG00000000628 (predicted) ENSMUSG00000062825	=	1.0
ENSMUSG00000000628 (predicted) ENSMUSG00000006269	=	0.95
ENSMUSG00000000628 (predicted) ENSMUSG00000027782	=	1.0
ENSMUSG00000000628 (predicted) ENSMUSG00000008604	=	1.0
ENSMUSG00000000628 (predicted) ENSMUSG00000020080	=	3.61
ENSMUSG00000000628 (predicted) ENSMUSG00000033220	=	1.0
ENSMUSG00000000628 (predicted) ENSMUSG00000052459	=	0.95
ENSMUSG00000000628 (predicted) ENSMUSG00000025858	=	0.95
ENSMUSG00000000628 (predicted) ENSMUSG00000038023	=	0.95
ENSMUSG00000000628 (predicted) ENSMUSG00000038770	=	1.0
ENSMUSG00000000628 (predicted) ENSMUSG00000059814	=	2.79
ENSMUSG00000000628 (predicted) ENSMUSG00000037416	=	0.95
ENSMUSG00000000628 (predicted) ENSMUSG00000005312	=	1.0
ENSMUSG00000000631 (known) ENSMUSG00000040940	=	1.0
ENSMUSG00000000631 (known) ENSMUSG00000018326	=	1.0
ENSMUSG00000000631 (predicted) ENSMUSG00000006134	=	1.0
ENSMUSG00000000631 (predicted) ENSMUSG00000030374	=	1.0
ENSMUSG00000000631 (predicted) ENSMUSG00000009073	=	1.0
ENSMUSG00000000631 (predicted) ENSMUSG00000051615	=	1.0
ENSMUSG00000000631 (predicted) ENSMUSG00000033953	=	0.98
ENSMUSG00000000631 (predicted) ENSMUSG00000020993	=	1.0
ENSMUSG00000000631 (predicted) ENSMUSG00000034681	=	1.0
ENSMUSG00000000631 (predicted) ENSMUSG00000020954	=	1.0
ENSMUSG00000000631 (predicted) ENSMUSG00000050029	=	1.0
ENSMUSG00000000631 (predicted) ENSMUSG00000029910	=	1.0
ENSMUSG00000000631 (predicted) ENSMUSG00000014956	=	1.0
ENSMUSG00000000631 (predicted) ENSMUSG00000024127	=	1.0
ENSMUSG00000000631 (predicted) ENSMUSG00000017776	=	1.0
ENSMUSG00000000631 (predicted) ENSMUSG00000002043	=	1.0
ENSMUSG00000000631 (predicted) ENSMUSG00000024077	=	1.0
ENSMUSG00000000631 (predicted) ENSMUSG00000046876	=	1.0
ENSMUSG00000000631 (predicted) ENSMUSG00000036894	=	1.0
ENSMUSG00000000631 (predicted) ENSMUSG00000019849	=	1.0
ENSMUSG00000000631 (predicted) ENSMUSG00000028310	=	0.99
ENSMUSG00000000673 (predicted) ENSMUSG00000022248	=	1.0
ENSMUSG00000000673 (predicted) ENSMUSG00000070880	=	1.0
ENSMUSG00000000690 (predicted) ENSMUSG00000025283	=	1.0
ENSMUSG00000000690 (predicted) ENSMUSG00000054146	=	1.0
ENSMUSG00000000693 (predicted) ENSMUSG00000033096	=	1.0
ENSMUSG00000000701 (predicted) ENSMUSG00000031691	=	1.0
ENSMUSG00000000701 (predicted) ENSMUSG00000001729	=	1.0
ENSMUSG00000000702 (predicted) ENSMUSG00000031691	=	1.0
ENSMUSG00000000702 (predicted) ENSMUSG00000001729	=	1.0
ENSMUSG00000000708 (known) ENSMUSG00000005897	=	1.0
ENSMUSG00000000708 (predicted) ENSMUSG00000059571	=	1.0
ENSMUSG00000000708 (predicted) ENSMUSG00000078142	=	2.98
ENSMUSG00000000708 (predicted) ENSMUSG00000015143	=	1.0
ENSMUSG00000000708 (predicted) ENSMUSG00000078107	=	1.98
ENSMUSG00000000708 (predicted) ENSMUSG00000020277	=	1.98
ENSMUSG00000000708 (predicted) ENSMUSG00000029577	=	1.0
ENSMUSG00000000708 (predicted) ENSMUSG00000005667	=	1.86
ENSMUSG00000000708 (predicted) ENSMUSG00000070343	=	1.0
ENSMUSG00000000708 (predicted) ENSMUSG00000078346	=	1.0
ENSMUSG00000000708 (predicted) ENSMUSG00000074858	=	1.0
ENSMUSG00000000708 (predicted) ENSMUSG00000070408	=	2.96
ENSMUSG00000000708 (predicted) ENSMUSG00000070282	=	2.96
ENSMUSG00000000708 (predicted) ENSMUSG00000018651	=	2.0
ENSMUSG00000000708 (predicted) ENSMUSG00000080266	=	1.0
ENSMUSG00000000708 (predicted) ENSMUSG00000030852	=	1.0
ENSMUSG00000000708 (predicted) ENSMUSG00000063739	=	1.97
ENSMUSG00000000708 (predicted) ENSMUSG00000028234	=	1.0
ENSMUSG00000000708 (predicted) ENSMUSG00000078126	=	1.0
ENSMUSG00000000708 (predicted) ENSMUSG00000057841	=	1.0
ENSMUSG00000000708 (predicted) ENSMUSG00000067351	=	1.0
ENSMUSG00000000708 (predicted) ENSMUSG00000069972	=	1.0
ENSMUSG00000000708 (predicted) ENSMUSG00000078191	=	2.96
ENSMUSG00000000708 (predicted) ENSMUSG00000027598	=	1.0
ENSMUSG00000000708 (predicted) ENSMUSG00000031930	=	1.0
ENSMUSG00000000708 (predicted) ENSMUSG00000078965	=	2.98
ENSMUSG00000000708 (predicted) ENSMUSG00000026275	=	1.0
ENSMUSG00000000708 (predicted) ENSMUSG00000078917	=	2.0
ENSMUSG00000000708 (predicted) ENSMUSG00000057685	=	1.93
ENSMUSG00000000708 (predicted) ENSMUSG00000062758	=	1.98
ENSMUSG00000000708 (predicted) ENSMUSG00000066714	=	1.0
ENSMUSG00000000708 (predicted) ENSMUSG00000052374	=	1.0
ENSMUSG00000000708 (predicted) ENSMUSG00000057370	=	2.0
ENSMUSG00000000708 (predicted) ENSMUSG00000061065	=	1.0
ENSMUSG00000000708 (predicted) ENSMUSG00000021196	=	1.98
ENSMUSG00000000708 (predicted) ENSMUSG00000078224	=	2.0
ENSMUSG00000000708 (predicted) ENSMUSG00000074857	=	1.0
ENSMUSG00000000708 (predicted) ENSMUSG00000059565	=	2.0
ENSMUSG00000000708 (predicted) ENSMUSG00000078342	=	1.0
ENSMUSG00000000708 (predicted) ENSMUSG00000029752	=	1.97
ENSMUSG00000000708 (predicted) ENSMUSG00000079962	=	2.0
ENSMUSG00000000708 (predicted) ENSMUSG00000038028	=	1.0
ENSMUSG00000000708 (predicted) ENSMUSG00000071329	=	2.0
ENSMUSG00000000708 (predicted) ENSMUSG00000064246	=	1.0
ENSMUSG00000000708 (predicted) ENSMUSG00000066443	=	2.0
ENSMUSG00000000708 (predicted) ENSMUSG00000033308	=	1.0
ENSMUSG00000000708 (predicted) ENSMUSG00000078289	=	1.0
ENSMUSG00000000708 (predicted) ENSMUSG00000071813	=	2.96
ENSMUSG00000000708 (predicted) ENSMUSG00000036180	=	1.0
ENSMUSG00000000708 (predicted) ENSMUSG00000038954	=	2.0
ENSMUSG00000000708 (predicted) ENSMUSG00000059751	=	1.98
ENSMUSG00000000708 (predicted) ENSMUSG00000059776	=	1.0
ENSMUSG00000000708 (predicted) ENSMUSG00000079925	=	1.98
ENSMUSG00000000708 (predicted) ENSMUSG00000062611	=	1.98
ENSMUSG00000000708 (predicted) ENSMUSG00000060499	=	1.0
ENSMUSG00000000708 (predicted) ENSMUSG00000047215	=	1.98
ENSMUSG00000000708 (predicted) ENSMUSG00000027405	=	1.0
ENSMUSG00000000708 (predicted) ENSMUSG00000072528	=	1.0
ENSMUSG00000000708 (predicted) ENSMUSG00000027678	=	1.0
ENSMUSG00000000708 (predicted) ENSMUSG00000045482	=	1.0
ENSMUSG00000000708 (predicted) ENSMUSG00000062962	=	1.0
ENSMUSG00000000708 (predicted) ENSMUSG00000073229	=	2.0
ENSMUSG00000000708 (predicted) ENSMUSG00000066180	=	2.0
ENSMUSG00000000708 (predicted) ENSMUSG00000078812	=	2.0
ENSMUSG00000000708 (predicted) ENSMUSG00000051396	=	2.97
ENSMUSG00000000708 (predicted) ENSMUSG00000079558	=	2.96
ENSMUSG00000000708 (predicted) ENSMUSG00000069038	=	1.0
ENSMUSG00000000708 (predicted) ENSMUSG00000061848	=	2.0
ENSMUSG00000000708 (predicted) ENSMUSG00000029580	=	1.0
ENSMUSG00000000708 (predicted) ENSMUSG00000062778	=	1.0
ENSMUSG00000000708 (predicted) ENSMUSG00000079977	=	1.0
ENSMUSG00000000708 (predicted) ENSMUSG00000037331	=	0.88
ENSMUSG00000000708 (predicted) ENSMUSG00000070778	=	2.0
ENSMUSG00000000708 (predicted) ENSMUSG00000040809	=	1.0
ENSMUSG00000000708 (predicted) ENSMUSG00000025326	=	1.0
ENSMUSG00000000708 (predicted) ENSMUSG00000052293	=	2.0
ENSMUSG00000000708 (predicted) ENSMUSG00000032594	=	1.0
ENSMUSG00000000708 (predicted) ENSMUSG00000027452	=	1.0
ENSMUSG00000000708 (predicted) ENSMUSG00000069309	=	1.0
ENSMUSG00000000708 (predicted) ENSMUSG00000027605	=	1.0
ENSMUSG00000000708 (predicted) ENSMUSG00000058640	=	2.0
ENSMUSG00000000708 (predicted) ENSMUSG00000072489	=	1.0
ENSMUSG00000000708 (predicted) ENSMUSG00000079924	=	1.0
ENSMUSG00000000708 (predicted) ENSMUSG00000062380	=	1.0
ENSMUSG00000000708 (predicted) ENSMUSG00000074250	=	1.0
ENSMUSG00000000708 (predicted) ENSMUSG00000072492	=	3.0
ENSMUSG00000000708 (predicted) ENSMUSG00000014767	=	1.0
ENSMUSG00000000708 (predicted) ENSMUSG00000029992	=	1.0
ENSMUSG00000000708 (predicted) ENSMUSG00000031233	=	1.0
ENSMUSG00000000708 (predicted) ENSMUSG00000039000	=	1.0
ENSMUSG00000000708 (predicted) ENSMUSG00000055676	=	3.0
ENSMUSG00000000708 (predicted) ENSMUSG00000069272	=	1.0
ENSMUSG00000000708 (predicted) ENSMUSG00000078125	=	2.0
ENSMUSG00000000708 (predicted) ENSMUSG00000020534	=	1.98
ENSMUSG00000000708 (predicted) ENSMUSG00000071671	=	1.0
ENSMUSG00000000708 (predicted) ENSMUSG00000041058	=	1.0
ENSMUSG00000000708 (predicted) ENSMUSG00000079965	=	1.98
ENSMUSG00000000708 (predicted) ENSMUSG00000020918	=	1.0
ENSMUSG00000000708 (predicted) ENSMUSG00000028633	=	1.0
ENSMUSG00000000708 (predicted) ENSMUSG00000030744	=	1.0
ENSMUSG00000000708 (predicted) ENSMUSG00000027902	=	1.0
ENSMUSG00000000708 (predicted) ENSMUSG00000062825	=	1.0
ENSMUSG00000000708 (predicted) ENSMUSG00000033021	=	1.0
ENSMUSG00000000708 (predicted) ENSMUSG00000002108	=	1.0
ENSMUSG00000000708 (predicted) ENSMUSG00000060125	=	2.0
ENSMUSG00000000708 (predicted) ENSMUSG00000061115	=	2.0
ENSMUSG00000000708 (predicted) ENSMUSG00000035783	=	1.0
ENSMUSG00000000708 (predicted) ENSMUSG00000070025	=	2.96
ENSMUSG00000000708 (predicted) ENSMUSG00000001525	=	1.0
ENSMUSG00000000708 (predicted) ENSMUSG00000068579	=	1.98
ENSMUSG00000000708 (predicted) ENSMUSG00000080006	=	1.0
ENSMUSG00000000708 (predicted) ENSMUSG00000059483	=	2.0
ENSMUSG00000000708 (predicted) ENSMUSG00000062874	=	1.98
ENSMUSG00000000708 (predicted) ENSMUSG00000060032	=	1.0
ENSMUSG00000000708 (predicted) ENSMUSG00000055194	=	1.0
ENSMUSG00000000708 (predicted) ENSMUSG00000057666	=	3.0
ENSMUSG00000000708 (predicted) ENSMUSG00000060036	=	1.0
ENSMUSG00000000708 (predicted) ENSMUSG00000060081	=	1.0
ENSMUSG00000000708 (predicted) ENSMUSG00000056877	=	1.0
ENSMUSG00000000708 (predicted) ENSMUSG00000069304	=	1.0
ENSMUSG00000000708 (predicted) ENSMUSG00000025403	=	2.0
ENSMUSG00000000708 (predicted) ENSMUSG00000063885	=	2.96
ENSMUSG00000000708 (predicted) ENSMUSG00000059970	=	2.99
ENSMUSG00000000708 (predicted) ENSMUSG00000063080	=	1.0
ENSMUSG00000000708 (predicted) ENSMUSG00000063162	=	2.0
ENSMUSG00000000708 (predicted) ENSMUSG00000054309	=	1.0
ENSMUSG00000000708 (predicted) ENSMUSG00000045136	=	1.0
ENSMUSG00000000708 (predicted) ENSMUSG00000080003	=	2.0
ENSMUSG00000000708 (predicted) ENSMUSG00000029196	=	2.0
ENSMUSG00000000708 (predicted) ENSMUSG00000078337	=	1.0
ENSMUSG00000000708 (predicted) ENSMUSG00000025508	=	1.89
ENSMUSG00000000708 (predicted) ENSMUSG00000024966	=	1.0
ENSMUSG00000000708 (predicted) ENSMUSG00000034892	=	0.97
ENSMUSG00000000708 (predicted) ENSMUSG00000078345	=	1.0
ENSMUSG00000000708 (predicted) ENSMUSG00000078381	=	1.0
ENSMUSG00000000708 (predicted) ENSMUSG00000078347	=	1.0
ENSMUSG00000000708 (predicted) ENSMUSG00000069986	=	2.0
ENSMUSG00000000708 (predicted) ENSMUSG00000062582	=	1.0
ENSMUSG00000000708 (predicted) ENSMUSG00000063524	=	0.98
ENSMUSG00000000708 (predicted) ENSMUSG00000079975	=	1.0
ENSMUSG00000000708 (predicted) ENSMUSG00000063021	=	1.0
ENSMUSG00000000708 (predicted) ENSMUSG00000078377	=	2.0
ENSMUSG00000000708 (predicted) ENSMUSG00000060600	=	0.97
ENSMUSG00000000708 (predicted) ENSMUSG00000054383	=	1.0
ENSMUSG00000000708 (predicted) ENSMUSG00000036391	=	2.0
ENSMUSG00000000708 (predicted) ENSMUSG00000022774	=	1.0
ENSMUSG00000000708 (predicted) ENSMUSG00000015149	=	1.0
ENSMUSG00000000708 (predicted) ENSMUSG00000078339	=	1.0
ENSMUSG00000000708 (predicted) ENSMUSG00000062867	=	3.68
ENSMUSG00000000708 (predicted) ENSMUSG00000067058	=	1.0
ENSMUSG00000000708 (predicted) ENSMUSG00000067283	=	2.95
ENSMUSG00000000708 (predicted) ENSMUSG00000059912	=	2.0
ENSMUSG00000000708 (predicted) ENSMUSG00000062591	=	1.0
ENSMUSG00000000708 (predicted) ENSMUSG00000045159	=	1.0
ENSMUSG00000000708 (predicted) ENSMUSG00000068604	=	1.0
ENSMUSG00000000708 (predicted) ENSMUSG00000042390	=	1.0
ENSMUSG00000000708 (predicted) ENSMUSG00000067125	=	1.0
ENSMUSG00000000708 (predicted) ENSMUSG00000074129	=	1.89
ENSMUSG00000000708 (predicted) ENSMUSG00000018363	=	1.0
ENSMUSG00000000708 (predicted) ENSMUSG00000078343	=	1.0
ENSMUSG00000000708 (predicted) ENSMUSG00000071077	=	2.0
ENSMUSG00000000708 (predicted) ENSMUSG00000020801	=	1.0
ENSMUSG00000000708 (predicted) ENSMUSG00000021048	=	1.97
ENSMUSG00000000708 (predicted) ENSMUSG00000069392	=	1.0
ENSMUSG00000000708 (predicted) ENSMUSG00000062647	=	1.98
ENSMUSG00000000708 (predicted) ENSMUSG00000024208	=	1.0
ENSMUSG00000000708 (predicted) ENSMUSG00000060209	=	1.0
ENSMUSG00000000708 (predicted) ENSMUSG00000067284	=	2.95
ENSMUSG00000000708 (predicted) ENSMUSG00000068262	=	1.0
ENSMUSG00000000708 (predicted) ENSMUSG00000068969	=	1.0
ENSMUSG00000000708 (predicted) ENSMUSG00000057036	=	1.0
ENSMUSG00000000708 (predicted) ENSMUSG00000059552	=	1.0
ENSMUSG00000000708 (predicted) ENSMUSG00000003680	=	2.0
ENSMUSG00000000708 (predicted) ENSMUSG00000022105	=	1.0
ENSMUSG00000000708 (predicted) ENSMUSG00000022521	=	1.0
ENSMUSG00000000708 (predicted) ENSMUSG00000037814	=	0.9
ENSMUSG00000000708 (predicted) ENSMUSG00000068397	=	2.0
ENSMUSG00000000708 (predicted) ENSMUSG00000036371	=	1.0
ENSMUSG00000000708 (predicted) ENSMUSG00000080037	=	1.98
ENSMUSG00000000708 (predicted) ENSMUSG00000040952	=	0.97
ENSMUSG00000000708 (predicted) ENSMUSG00000000740	=	1.0
ENSMUSG00000000708 (predicted) ENSMUSG00000006269	=	1.0
ENSMUSG00000000708 (predicted) ENSMUSG00000069301	=	1.0
ENSMUSG00000000708 (predicted) ENSMUSG00000061099	=	3.0
ENSMUSG00000000708 (predicted) ENSMUSG00000079984	=	1.0
ENSMUSG00000000708 (predicted) ENSMUSG00000059835	=	1.0
ENSMUSG00000000708 (predicted) ENSMUSG00000059291	=	1.0
ENSMUSG00000000708 (predicted) ENSMUSG00000052837	=	1.0
ENSMUSG00000000708 (predicted) ENSMUSG00000058600	=	1.0
ENSMUSG00000000708 (predicted) ENSMUSG00000061242	=	2.0
ENSMUSG00000000708 (predicted) ENSMUSG00000079918	=	1.0
ENSMUSG00000000708 (predicted) ENSMUSG00000063816	=	1.0
ENSMUSG00000000708 (predicted) ENSMUSG00000029034	=	1.0
ENSMUSG00000000708 (predicted) ENSMUSG00000080296	=	1.0
ENSMUSG00000000708 (predicted) ENSMUSG00000026450	=	1.0
ENSMUSG00000000708 (predicted) ENSMUSG00000067274	=	1.0
ENSMUSG00000000708 (predicted) ENSMUSG00000043618	=	2.0
ENSMUSG00000000708 (predicted) ENSMUSG00000069835	=	1.0
ENSMUSG00000000708 (predicted) ENSMUSG00000021109	=	1.0
ENSMUSG00000000708 (predicted) ENSMUSG00000078338	=	1.0
ENSMUSG00000000708 (predicted) ENSMUSG00000022247	=	1.0
ENSMUSG00000000708 (predicted) ENSMUSG00000080076	=	1.0
ENSMUSG00000000708 (predicted) ENSMUSG00000025261	=	1.0
ENSMUSG00000000708 (predicted) ENSMUSG00000014956	=	1.0
ENSMUSG00000000708 (predicted) ENSMUSG00000043866	=	2.0
ENSMUSG00000000708 (predicted) ENSMUSG00000065950	=	1.0
ENSMUSG00000000708 (predicted) ENSMUSG00000024589	=	1.0
ENSMUSG00000000708 (predicted) ENSMUSG00000068689	=	1.0
ENSMUSG00000000708 (predicted) ENSMUSG00000058430	=	1.0
ENSMUSG00000000708 (predicted) ENSMUSG00000045694	=	1.0
ENSMUSG00000000708 (predicted) ENSMUSG00000048930	=	1.0
ENSMUSG00000000708 (predicted) ENSMUSG00000001473	=	1.0
ENSMUSG00000000708 (predicted) ENSMUSG00000044533	=	1.0
ENSMUSG00000000708 (predicted) ENSMUSG00000033065	=	1.98
ENSMUSG00000000708 (predicted) ENSMUSG00000078177	=	1.98
ENSMUSG00000000708 (predicted) ENSMUSG00000062152	=	2.0
ENSMUSG00000000708 (predicted) ENSMUSG00000029376	=	1.95
ENSMUSG00000000708 (predicted) ENSMUSG00000032216	=	1.0
ENSMUSG00000000708 (predicted) ENSMUSG00000074856	=	1.0
ENSMUSG00000000708 (predicted) ENSMUSG00000028899	=	2.0
ENSMUSG00000000708 (predicted) ENSMUSG00000046721	=	1.0
ENSMUSG00000000708 (predicted) ENSMUSG00000071151	=	2.0
ENSMUSG00000000708 (predicted) ENSMUSG00000056777	=	2.0
ENSMUSG00000000708 (predicted) ENSMUSG00000059814	=	2.99
ENSMUSG00000000708 (predicted) ENSMUSG00000062651	=	1.0
ENSMUSG00000000708 (predicted) ENSMUSG00000023994	=	1.0
ENSMUSG00000000708 (predicted) ENSMUSG00000025049	=	1.0
ENSMUSG00000000708 (predicted) ENSMUSG00000059430	=	1.0
ENSMUSG00000000708 (predicted) ENSMUSG00000060899	=	2.0
ENSMUSG00000000708 (predicted) ENSMUSG00000074188	=	1.0
ENSMUSG00000000708 (predicted) ENSMUSG00000040675	=	2.0
ENSMUSG00000000708 (predicted) ENSMUSG00000053801	=	1.0
ENSMUSG00000000708 (predicted) ENSMUSG00000064220	=	1.0
ENSMUSG00000000708 (predicted) ENSMUSG00000035948	=	0.97
ENSMUSG00000000708 (predicted) ENSMUSG00000061809	=	1.0
ENSMUSG00000000708 (predicted) ENSMUSG00000052459	=	1.0
ENSMUSG00000000708 (predicted) ENSMUSG00000069302	=	1.0
ENSMUSG00000000708 (predicted) ENSMUSG00000063986	=	1.0
ENSMUSG00000000708 (predicted) ENSMUSG00000064315	=	2.0
ENSMUSG00000000708 (predicted) ENSMUSG00000006818	=	1.0
ENSMUSG00000000708 (predicted) ENSMUSG00000052684	=	1.0
ENSMUSG00000000708 (predicted) ENSMUSG00000079904	=	1.0
ENSMUSG00000000708 (predicted) ENSMUSG00000060262	=	1.0
ENSMUSG00000000708 (predicted) ENSMUSG00000062070	=	1.0
ENSMUSG00000000708 (predicted) ENSMUSG00000078370	=	2.96
ENSMUSG00000000708 (predicted) ENSMUSG00000057322	=	1.0
ENSMUSG00000000708 (predicted) ENSMUSG00000043873	=	1.0
ENSMUSG00000000708 (predicted) ENSMUSG00000070289	=	2.0
ENSMUSG00000000708 (predicted) ENSMUSG00000068599	=	1.0
ENSMUSG00000000708 (predicted) ENSMUSG00000062536	=	1.0
ENSMUSG00000000708 (predicted) ENSMUSG00000078851	=	1.0
ENSMUSG00000000708 (predicted) ENSMUSG00000009927	=	1.98
ENSMUSG00000000708 (predicted) ENSMUSG00000070490	=	2.96
ENSMUSG00000000708 (predicted) ENSMUSG00000057499	=	1.0
ENSMUSG00000000708 (predicted) ENSMUSG00000080014	=	1.0
ENSMUSG00000000708 (predicted) ENSMUSG00000074340	=	1.0
ENSMUSG00000000708 (predicted) ENSMUSG00000070896	=	1.0
ENSMUSG00000000708 (predicted) ENSMUSG00000080059	=	1.0
ENSMUSG00000000708 (predicted) ENSMUSG00000071478	=	1.0
ENSMUSG00000000708 (predicted) ENSMUSG00000003426	=	1.95
ENSMUSG00000000708 (predicted) ENSMUSG00000071532	=	1.0
ENSMUSG00000000708 (predicted) ENSMUSG00000046364	=	1.0
ENSMUSG00000000708 (predicted) ENSMUSG00000047965	=	2.0
ENSMUSG00000000708 (predicted) ENSMUSG00000062358	=	1.98
ENSMUSG00000000708 (predicted) ENSMUSG00000004267	=	0.97
ENSMUSG00000000708 (predicted) ENSMUSG00000058672	=	1.0
ENSMUSG00000000708 (predicted) ENSMUSG00000025794	=	1.0
ENSMUSG00000000708 (predicted) ENSMUSG00000017697	=	1.0
ENSMUSG00000000708 (predicted) ENSMUSG00000024210	=	1.0
ENSMUSG00000000708 (predicted) ENSMUSG00000063457	=	1.0
ENSMUSG00000000708 (predicted) ENSMUSG00000063954	=	1.0
ENSMUSG00000000708 (predicted) ENSMUSG00000003778	=	1.0
ENSMUSG00000000708 (predicted) ENSMUSG00000032399	=	2.0
ENSMUSG00000000708 (predicted) ENSMUSG00000079360	=	2.96
ENSMUSG00000000708 (predicted) ENSMUSG00000068855	=	1.0
ENSMUSG00000000708 (predicted) ENSMUSG00000058546	=	1.0
ENSMUSG00000000708 (predicted) ENSMUSG00000063556	=	1.0
ENSMUSG00000000708 (predicted) ENSMUSG00000069391	=	1.0
ENSMUSG00000000708 (predicted) ENSMUSG00000080303	=	2.96
ENSMUSG00000000708 (predicted) ENSMUSG00000057244	=	1.0
ENSMUSG00000000708 (predicted) ENSMUSG00000066362	=	1.0
ENSMUSG00000000708 (predicted) ENSMUSG00000001052	=	2.0
ENSMUSG00000000708 (predicted) ENSMUSG00000070443	=	2.98
ENSMUSG00000000708 (predicted) ENSMUSG00000047242	=	2.0
ENSMUSG00000000708 (predicted) ENSMUSG00000078573	=	2.98
ENSMUSG00000000708 (predicted) ENSMUSG00000079906	=	1.0
ENSMUSG00000000708 (predicted) ENSMUSG00000027259	=	1.0
ENSMUSG00000000708 (predicted) ENSMUSG00000012405	=	2.0
ENSMUSG00000000708 (predicted) ENSMUSG00000078291	=	1.0
ENSMUSG00000000708 (predicted) ENSMUSG00000026254	=	1.0
ENSMUSG00000000708 (predicted) ENSMUSG00000061615	=	1.0
ENSMUSG00000000708 (predicted) ENSMUSG00000071292	=	2.0
ENSMUSG00000000708 (predicted) ENSMUSG00000038545	=	1.0
ENSMUSG00000000708 (predicted) ENSMUSG00000050978	=	1.0
ENSMUSG00000000708 (predicted) ENSMUSG00000038780	=	1.0
ENSMUSG00000000708 (predicted) ENSMUSG00000038241	=	1.0
ENSMUSG00000000708 (predicted) ENSMUSG00000072548	=	1.0
ENSMUSG00000000708 (predicted) ENSMUSG00000079908	=	1.98
ENSMUSG00000000708 (predicted) ENSMUSG00000063180	=	0.97
ENSMUSG00000000708 (predicted) ENSMUSG00000008683	=	1.0
ENSMUSG00000000708 (predicted) ENSMUSG00000078967	=	2.98
ENSMUSG00000000708 (predicted) ENSMUSG00000002500	=	1.0
ENSMUSG00000000708 (predicted) ENSMUSG00000078340	=	1.0
ENSMUSG00000000708 (predicted) ENSMUSG00000059040	=	0.98
ENSMUSG00000000708 (predicted) ENSMUSG00000009471	=	1.0
ENSMUSG00000000708 (predicted) ENSMUSG00000046861	=	1.0
ENSMUSG00000000708 (predicted) ENSMUSG00000003500	=	3.62
ENSMUSG00000000708 (predicted) ENSMUSG00000055302	=	1.0
ENSMUSG00000000708 (predicted) ENSMUSG00000028156	=	1.0
ENSMUSG00000000708 (predicted) ENSMUSG00000078180	=	1.0
ENSMUSG00000000708 (predicted) ENSMUSG00000078344	=	1.0
ENSMUSG00000000708 (predicted) ENSMUSG00000040385	=	1.0
ENSMUSG00000000708 (predicted) ENSMUSG00000080155	=	2.96
ENSMUSG00000000708 (predicted) ENSMUSG00000042807	=	1.0
ENSMUSG00000000708 (predicted) ENSMUSG00000028081	=	1.98
ENSMUSG00000000708 (predicted) ENSMUSG00000040327	=	1.0
ENSMUSG00000000708 (predicted) ENSMUSG00000079998	=	1.0
ENSMUSG00000000708 (predicted) ENSMUSG00000064193	=	0.98
ENSMUSG00000000708 (predicted) ENSMUSG00000062424	=	1.98
ENSMUSG00000000708 (predicted) ENSMUSG00000061991	=	1.0
ENSMUSG00000000708 (predicted) ENSMUSG00000080020	=	2.0
ENSMUSG00000000708 (predicted) ENSMUSG00000008682	=	1.0
ENSMUSG00000000708 (predicted) ENSMUSG00000078088	=	2.98
ENSMUSG00000000708 (predicted) ENSMUSG00000073212	=	2.96
ENSMUSG00000000708 (predicted) ENSMUSG00000078383	=	1.0
ENSMUSG00000000708 (predicted) ENSMUSG00000079915	=	1.0
ENSMUSG00000000708 (predicted) ENSMUSG00000078380	=	1.0
ENSMUSG00000000708 (predicted) ENSMUSG00000007033	=	2.95
ENSMUSG00000000708 (predicted) ENSMUSG00000078592	=	2.96
ENSMUSG00000000708 (predicted) ENSMUSG00000024608	=	2.0
ENSMUSG00000000708 (predicted) ENSMUSG00000041453	=	2.0
ENSMUSG00000000708 (predicted) ENSMUSG00000078308	=	2.95
ENSMUSG00000000708 (predicted) ENSMUSG00000061787	=	1.0
ENSMUSG00000000708 (predicted) ENSMUSG00000002870	=	1.0
ENSMUSG00000000708 (predicted) ENSMUSG00000001891	=	1.0
ENSMUSG00000000708 (predicted) ENSMUSG00000074895	=	1.0
ENSMUSG00000000708 (predicted) ENSMUSG00000074034	=	1.0
ENSMUSG00000000708 (predicted) ENSMUSG00000074859	=	1.0
ENSMUSG00000000708 (predicted) ENSMUSG00000030059	=	1.0
ENSMUSG00000000708 (predicted) ENSMUSG00000049932	=	1.0
ENSMUSG00000000708 (predicted) ENSMUSG00000069270	=	1.0
ENSMUSG00000000708 (predicted) ENSMUSG00000050192	=	1.98
ENSMUSG00000000708 (predicted) ENSMUSG00000014748	=	1.0
ENSMUSG00000000708 (predicted) ENSMUSG00000062365	=	1.0
ENSMUSG00000000708 (predicted) ENSMUSG00000078636	=	2.96
ENSMUSG00000000708 (predicted) ENSMUSG00000036980	=	1.0
ENSMUSG00000000708 (predicted) ENSMUSG00000031360	=	1.0
ENSMUSG00000000708 (predicted) ENSMUSG00000078341	=	1.0
ENSMUSG00000000708 (predicted) ENSMUSG00000020363	=	1.0
ENSMUSG00000000708 (predicted) ENSMUSG00000063779	=	1.0
ENSMUSG00000000708 (predicted) ENSMUSG00000066592	=	1.0
ENSMUSG00000000708 (predicted) ENSMUSG00000068614	=	1.0
ENSMUSG00000000708 (predicted) ENSMUSG00000006273	=	1.0
ENSMUSG00000000708 (predicted) ENSMUSG00000070428	=	1.0
ENSMUSG00000000708 (predicted) ENSMUSG00000055024	=	1.0
ENSMUSG00000000708 (predicted) ENSMUSG00000027823	=	1.0
ENSMUSG00000000708 (predicted) ENSMUSG00000066475	=	1.0
ENSMUSG00000000708 (predicted) ENSMUSG00000070284	=	1.0
ENSMUSG00000000708 (predicted) ENSMUSG00000071475	=	2.0
ENSMUSG00000000708 (predicted) ENSMUSG00000025762	=	1.0
ENSMUSG00000000708 (predicted) ENSMUSG00000032932	=	1.0
ENSMUSG00000000708 (predicted) ENSMUSG00000066452	=	1.98
ENSMUSG00000000708 (predicted) ENSMUSG00000004771	=	1.0
ENSMUSG00000000708 (predicted) ENSMUSG00000061488	=	1.0
ENSMUSG00000000708 (predicted) ENSMUSG00000071076	=	1.0
ENSMUSG00000000708 (predicted) ENSMUSG00000062461	=	1.0
ENSMUSG00000000708 (predicted) ENSMUSG00000059064	=	1.0
ENSMUSG00000000708 (predicted) ENSMUSG00000031870	=	1.0
ENSMUSG00000000708 (predicted) ENSMUSG00000021301	=	1.0
ENSMUSG00000000708 (predicted) ENSMUSG00000062083	=	1.96
ENSMUSG00000000708 (predicted) ENSMUSG00000079987	=	1.0
ENSMUSG00000000708 (predicted) ENSMUSG00000074854	=	1.0
ENSMUSG00000000708 (predicted) ENSMUSG00000004455	=	1.0
ENSMUSG00000000708 (predicted) ENSMUSG00000044254	=	1.0
ENSMUSG00000000708 (predicted) ENSMUSG00000038697	=	2.0
ENSMUSG00000000708 (predicted) ENSMUSG00000031972	=	1.0
ENSMUSG00000000708 (predicted) ENSMUSG00000069236	=	2.98
ENSMUSG00000000708 (predicted) ENSMUSG00000079501	=	2.98
ENSMUSG00000000708 (predicted) ENSMUSG00000056849	=	2.0
ENSMUSG00000000708 (predicted) ENSMUSG00000037373	=	1.0
ENSMUSG00000000708 (predicted) ENSMUSG00000078300	=	2.96
ENSMUSG00000000708 (predicted) ENSMUSG00000063689	=	1.0
ENSMUSG00000000708 (predicted) ENSMUSG00000080035	=	1.0
ENSMUSG00000000708 (predicted) ENSMUSG00000020741	=	1.0
ENSMUSG00000000708 (predicted) ENSMUSG00000015656	=	2.99
ENSMUSG00000000708 (predicted) ENSMUSG00000071052	=	1.98
ENSMUSG00000000708 (predicted) ENSMUSG00000071516	=	1.0
ENSMUSG00000000708 (predicted) ENSMUSG00000074189	=	1.0
ENSMUSG00000000708 (predicted) ENSMUSG00000016255	=	1.0
ENSMUSG00000000708 (predicted) ENSMUSG00000036752	=	1.0
ENSMUSG00000000708 (predicted) ENSMUSG00000032599	=	1.0
ENSMUSG00000000708 (predicted) ENSMUSG00000075515	=	1.0
ENSMUSG00000000708 (predicted) ENSMUSG00000061167	=	2.0
ENSMUSG00000000708 (predicted) ENSMUSG00000079919	=	2.0
ENSMUSG00000000708 (predicted) ENSMUSG00000062328	=	1.0
ENSMUSG00000000708 (predicted) ENSMUSG00000060566	=	2.0
ENSMUSG00000000708 (predicted) ENSMUSG00000078162	=	2.98
ENSMUSG00000000708 (predicted) ENSMUSG00000058064	=	1.0
ENSMUSG00000000708 (predicted) ENSMUSG00000072714	=	2.0
ENSMUSG00000000708 (predicted) ENSMUSG00000061684	=	2.0
ENSMUSG00000000711 (predicted) ENSMUSG00000036499	=	1.0
ENSMUSG00000000711 (predicted) ENSMUSG00000031748	=	1.0
ENSMUSG00000000711 (predicted) ENSMUSG00000025340	=	1.0
ENSMUSG00000000711 (predicted) ENSMUSG00000026867	=	1.0
ENSMUSG00000000711 (predicted) ENSMUSG00000029524	=	1.0
ENSMUSG00000000730 (predicted) ENSMUSG00000036504	=	1.0
ENSMUSG00000000730 (predicted) ENSMUSG00000053740	=	1.0
ENSMUSG00000000730 (predicted) ENSMUSG00000027478	=	1.0
ENSMUSG00000000730 (predicted) ENSMUSG00000020661	=	1.0
ENSMUSG00000000730 (predicted) ENSMUSG00000079963	=	1.0
ENSMUSG00000000731 (predicted) ENSMUSG00000022521	=	1.0
ENSMUSG00000000731 (predicted) ENSMUSG00000000731	=	1.0
ENSMUSG00000000732 (known) ENSMUSG00000026009	=	1.0
ENSMUSG00000000738 (predicted) ENSMUSG00000036202	=	1.0
ENSMUSG00000000738 (predicted) ENSMUSG00000046620	=	1.0
ENSMUSG00000000738 (predicted) ENSMUSG00000027593	=	1.0
ENSMUSG00000000738 (predicted) ENSMUSG00000032717	=	1.0
ENSMUSG00000000738 (predicted) ENSMUSG00000003429	=	1.0
ENSMUSG00000000738 (predicted) ENSMUSG00000005566	=	1.0
ENSMUSG00000000738 (predicted) ENSMUSG00000003051	=	1.0
ENSMUSG00000000739 (predicted) ENSMUSG00000025358	=	0.89
ENSMUSG00000000739 (predicted) ENSMUSG00000037636	=	0.79
ENSMUSG00000000739 (predicted) ENSMUSG00000034288	=	0.89
ENSMUSG00000000739 (predicted) ENSMUSG00000034211	=	0.79
ENSMUSG00000000739 (predicted) ENSMUSG00000008976	=	0.79
ENSMUSG00000000740 (known) ENSMUSG00000030209	=	1.0
ENSMUSG00000000740 (known) ENSMUSG00000018326	=	1.0
ENSMUSG00000000740 (predicted) ENSMUSG00000007564	=	1.0
ENSMUSG00000000740 (predicted) ENSMUSG00000021548	=	1.98
ENSMUSG00000000740 (predicted) ENSMUSG00000027613	=	1.0
ENSMUSG00000000740 (predicted) ENSMUSG00000058569	=	0.9
ENSMUSG00000000740 (predicted) ENSMUSG00000026626	=	1.0
ENSMUSG00000000740 (predicted) ENSMUSG00000022962	=	1.0
ENSMUSG00000000740 (predicted) ENSMUSG00000037601	=	1.0
ENSMUSG00000000740 (predicted) ENSMUSG00000040675	=	1.0
ENSMUSG00000000740 (predicted) ENSMUSG00000022052	=	1.0
ENSMUSG00000000740 (predicted) ENSMUSG00000027257	=	1.0
ENSMUSG00000000740 (predicted) ENSMUSG00000027875	=	1.0
ENSMUSG00000000740 (predicted) ENSMUSG00000053208	=	1.0
ENSMUSG00000000740 (predicted) ENSMUSG00000024974	=	1.0
ENSMUSG00000000740 (predicted) ENSMUSG00000060782	=	1.0
ENSMUSG00000000740 (predicted) ENSMUSG00000027808	=	1.0
ENSMUSG00000000740 (predicted) ENSMUSG00000037570	=	1.0
ENSMUSG00000000740 (predicted) ENSMUSG00000038279	=	1.0
ENSMUSG00000000740 (predicted) ENSMUSG00000032058	=	1.0
ENSMUSG00000000740 (predicted) ENSMUSG00000059820	=	1.0
ENSMUSG00000000740 (predicted) ENSMUSG00000039735	=	1.0
ENSMUSG00000000740 (predicted) ENSMUSG00000028013	=	1.0
ENSMUSG00000000740 (predicted) ENSMUSG00000028949	=	1.0
ENSMUSG00000000740 (predicted) ENSMUSG00000001891	=	1.0
ENSMUSG00000000740 (predicted) ENSMUSG00000020362	=	1.0
ENSMUSG00000000740 (predicted) ENSMUSG00000041769	=	1.0
ENSMUSG00000000740 (predicted) ENSMUSG00000027628	=	1.0
ENSMUSG00000000740 (predicted) ENSMUSG00000062867	=	1.0
ENSMUSG00000000740 (predicted) ENSMUSG00000078154	=	1.0
ENSMUSG00000000740 (predicted) ENSMUSG00000035152	=	1.98
ENSMUSG00000000740 (predicted) ENSMUSG00000069049	=	1.0
ENSMUSG00000000740 (predicted) ENSMUSG00000080002	=	1.0
ENSMUSG00000000740 (predicted) ENSMUSG00000026922	=	1.0
ENSMUSG00000000740 (predicted) ENSMUSG00000005667	=	0.86
ENSMUSG00000000740 (predicted) ENSMUSG00000021051	=	1.0
ENSMUSG00000000740 (predicted) ENSMUSG00000026924	=	1.0
ENSMUSG00000000740 (predicted) ENSMUSG00000024587	=	1.0
ENSMUSG00000000740 (predicted) ENSMUSG00000032478	=	1.0
ENSMUSG00000000740 (predicted) ENSMUSG00000024833	=	1.0
ENSMUSG00000000740 (predicted) ENSMUSG00000038295	=	1.98
ENSMUSG00000000740 (predicted) ENSMUSG00000034022	=	1.98
ENSMUSG00000000740 (predicted) ENSMUSG00000026019	=	0.98
ENSMUSG00000000740 (predicted) ENSMUSG00000026707	=	1.0
ENSMUSG00000000740 (predicted) ENSMUSG00000078619	=	1.0
ENSMUSG00000000740 (predicted) ENSMUSG00000028271	=	1.0
ENSMUSG00000000740 (predicted) ENSMUSG00000033021	=	1.0
ENSMUSG00000000740 (predicted) ENSMUSG00000026575	=	1.0
ENSMUSG00000000740 (predicted) ENSMUSG00000017843	=	1.0
ENSMUSG00000000740 (predicted) ENSMUSG00000031360	=	0.98
ENSMUSG00000000740 (predicted) ENSMUSG00000029394	=	1.0
ENSMUSG00000000740 (predicted) ENSMUSG00000020918	=	1.0
ENSMUSG00000000740 (predicted) ENSMUSG00000020456	=	1.0
ENSMUSG00000000740 (predicted) ENSMUSG00000030691	=	1.0
ENSMUSG00000000740 (predicted) ENSMUSG00000051984	=	0.98
ENSMUSG00000000740 (predicted) ENSMUSG00000034192	=	1.0
ENSMUSG00000000740 (predicted) ENSMUSG00000075415	=	1.0
ENSMUSG00000000740 (predicted) ENSMUSG00000028633	=	0.98
ENSMUSG00000000740 (predicted) ENSMUSG00000046610	=	0.91
ENSMUSG00000000740 (predicted) ENSMUSG00000045503	=	1.0
ENSMUSG00000000740 (predicted) ENSMUSG00000024081	=	1.98
ENSMUSG00000000740 (predicted) ENSMUSG00000070284	=	1.0
ENSMUSG00000000740 (predicted) ENSMUSG00000035150	=	1.0
ENSMUSG00000000740 (predicted) ENSMUSG00000035325	=	0.98
ENSMUSG00000000740 (predicted) ENSMUSG00000030924	=	1.0
ENSMUSG00000000740 (predicted) ENSMUSG00000043702	=	1.0
ENSMUSG00000000740 (predicted) ENSMUSG00000016664	=	1.0
ENSMUSG00000000740 (predicted) ENSMUSG00000020857	=	1.0
ENSMUSG00000000740 (predicted) ENSMUSG00000024777	=	1.0
ENSMUSG00000000740 (predicted) ENSMUSG00000079828	=	1.0
ENSMUSG00000000740 (predicted) ENSMUSG00000021913	=	1.0
ENSMUSG00000000740 (predicted) ENSMUSG00000059395	=	1.0
ENSMUSG00000000740 (predicted) ENSMUSG00000033124	=	1.98
ENSMUSG00000000740 (predicted) ENSMUSG00000025580	=	1.0
ENSMUSG00000000740 (predicted) ENSMUSG00000020687	=	1.0
ENSMUSG00000000740 (predicted) ENSMUSG00000034254	=	1.0
ENSMUSG00000000740 (predicted) ENSMUSG00000061950	=	1.0
ENSMUSG00000000740 (predicted) ENSMUSG00000023018	=	1.0
ENSMUSG00000000740 (predicted) ENSMUSG00000052584	=	1.0
ENSMUSG00000000740 (predicted) ENSMUSG00000024500	=	1.0
ENSMUSG00000000740 (predicted) ENSMUSG00000032834	=	1.0
ENSMUSG00000000740 (predicted) ENSMUSG00000016409	=	1.0
ENSMUSG00000000740 (predicted) ENSMUSG00000032482	=	1.0
ENSMUSG00000000740 (predicted) ENSMUSG00000041645	=	1.0
ENSMUSG00000000740 (predicted) ENSMUSG00000030138	=	1.0
ENSMUSG00000000740 (predicted) ENSMUSG00000024177	=	1.0
ENSMUSG00000000740 (predicted) ENSMUSG00000028840	=	1.98
ENSMUSG00000000740 (predicted) ENSMUSG00000023272	=	1.0
ENSMUSG00000000740 (predicted) ENSMUSG00000034724	=	1.0
ENSMUSG00000000740 (predicted) ENSMUSG00000038524	=	1.0
ENSMUSG00000000740 (predicted) ENSMUSG00000022247	=	0.98
ENSMUSG00000000740 (predicted) ENSMUSG00000004394	=	0.92
ENSMUSG00000000740 (predicted) ENSMUSG00000024360	=	1.0
ENSMUSG00000000740 (predicted) ENSMUSG00000029120	=	1.0
ENSMUSG00000000740 (predicted) ENSMUSG00000018697	=	2.0
ENSMUSG00000000740 (predicted) ENSMUSG00000040276	=	1.0
ENSMUSG00000000740 (predicted) ENSMUSG00000079301	=	1.0
ENSMUSG00000000740 (predicted) ENSMUSG00000023931	=	1.0
ENSMUSG00000000740 (predicted) ENSMUSG00000021282	=	0.98
ENSMUSG00000000740 (predicted) ENSMUSG00000021048	=	1.0
ENSMUSG00000000740 (predicted) ENSMUSG00000003500	=	0.97
ENSMUSG00000000740 (predicted) ENSMUSG00000025815	=	1.0
ENSMUSG00000000740 (predicted) ENSMUSG00000026589	=	1.0
ENSMUSG00000000740 (predicted) ENSMUSG00000024856	=	1.0
ENSMUSG00000000740 (predicted) ENSMUSG00000019487	=	1.0
ENSMUSG00000000740 (predicted) ENSMUSG00000020089	=	1.0
ENSMUSG00000000740 (predicted) ENSMUSG00000035984	=	1.0
ENSMUSG00000000740 (predicted) ENSMUSG00000021209	=	1.0
ENSMUSG00000000740 (predicted) ENSMUSG00000059409	=	1.0
ENSMUSG00000000740 (predicted) ENSMUSG00000073435	=	1.0
ENSMUSG00000000740 (predicted) ENSMUSG00000031403	=	1.0
ENSMUSG00000000740 (predicted) ENSMUSG00000033308	=	1.0
ENSMUSG00000000740 (predicted) ENSMUSG00000009090	=	1.98
ENSMUSG00000000740 (predicted) ENSMUSG00000028961	=	1.98
ENSMUSG00000000740 (predicted) ENSMUSG00000027176	=	0.98
ENSMUSG00000000740 (predicted) ENSMUSG00000028587	=	0.98
ENSMUSG00000000740 (predicted) ENSMUSG00000041138	=	1.0
ENSMUSG00000000740 (predicted) ENSMUSG00000004821	=	0.89
ENSMUSG00000000740 (predicted) ENSMUSG00000029376	=	0.95
ENSMUSG00000000740 (predicted) ENSMUSG00000048100	=	1.0
ENSMUSG00000000743 (predicted) ENSMUSG00000031913	=	1.0
ENSMUSG00000000743 (predicted) ENSMUSG00000031242	=	1.0
ENSMUSG00000000743 (predicted) ENSMUSG00000000743	=	1.0
ENSMUSG00000000743 (predicted) ENSMUSG00000009907	=	1.0
ENSMUSG00000000751 (known) ENSMUSG00000026355	=	1.0
ENSMUSG00000000751 (known) ENSMUSG00000002870	=	1.0
ENSMUSG00000000751 (known) ENSMUSG00000029730	=	1.0
ENSMUSG00000000751 (known) ENSMUSG00000026037	=	1.0
ENSMUSG00000000751 (known) ENSMUSG00000022673	=	1.0
ENSMUSG00000000751 (known) ENSMUSG00000031697	=	1.0
ENSMUSG00000000751 (predicted) ENSMUSG00000020453	=	1.0
ENSMUSG00000000751 (predicted) ENSMUSG00000024151	=	1.0
ENSMUSG00000000751 (predicted) ENSMUSG00000031583	=	1.0
ENSMUSG00000000751 (predicted) ENSMUSG00000068877	=	1.0
ENSMUSG00000000751 (predicted) ENSMUSG00000022477	=	1.0
ENSMUSG00000000751 (predicted) ENSMUSG00000024947	=	1.0
ENSMUSG00000000751 (predicted) ENSMUSG00000036241	=	1.0
ENSMUSG00000000751 (predicted) ENSMUSG00000009293	=	1.0
ENSMUSG00000000751 (predicted) ENSMUSG00000068874	=	1.0
ENSMUSG00000000751 (predicted) ENSMUSG00000030678	=	1.0
ENSMUSG00000000751 (predicted) ENSMUSG00000017830	=	2.0
ENSMUSG00000000751 (predicted) ENSMUSG00000000751	=	2.0
ENSMUSG00000000751 (predicted) ENSMUSG00000024824	=	1.0
ENSMUSG00000000751 (predicted) ENSMUSG00000059540	=	1.0
ENSMUSG00000000751 (predicted) ENSMUSG00000036875	=	1.0
ENSMUSG00000000751 (predicted) ENSMUSG00000028884	=	3.0
[truncated: 156,413 more rows]
