# Supplementary material for: Building and analyzing protein interactome networks by cross-species comparisons
Source: BMC Syst Biol. 2010 Mar 30;4:36. doi: 10.1186/1752-0509-4-36 (PMC2859380; doi:10.1186/1752-0509-4-36)
Supplement: Additional file 7 — Zip Mmus. A zipped folder containing files formatted for use in Cytoscape listed in Supplemental Table 3. These files are for Mus musculus proteins. [file 1752-0509-4-36-S7.ZIP › mmusexptList.eda]

experiment type
ENSMUSG00000000001 (known) ENSMUSG00000030824	=	protein_protein
ENSMUSG00000000001 (known) ENSMUSG00000024392	=	MI:0018(Two_hybrid_test)
ENSMUSG00000000001 (known) ENSMUSG00000026930	=	protein_protein
ENSMUSG00000000001 (known) ENSMUSG00000026234	=	MI:0018(Two_hybrid_test)
ENSMUSG00000000001 (known) ENSMUSG00000029064	=	protein_protein
ENSMUSG00000000028 (known) ENSMUSG00000041859	=	protein_protein
ENSMUSG00000000028 (known) ENSMUSG00000028587	=	protein_protein
ENSMUSG00000000028 (known) ENSMUSG00000029730	=	protein_protein
ENSMUSG00000000028 (known) ENSMUSG00000031697	=	protein_protein
ENSMUSG00000000028 (known) ENSMUSG00000026355	=	protein_protein
ENSMUSG00000000037 (known) ENSMUSG00000055980	=	MI:0676(tap)
ENSMUSG00000000085 (known) ENSMUSG00000006715	=	MI:0018(Two_hybrid_test)|MI:0096(pull_down)
ENSMUSG00000000085 (known) ENSMUSG00000026484	=	MI:0096(pull_down)
ENSMUSG00000000120 (known) ENSMUSG00000070520	=	protein_protein
ENSMUSG00000000120 (known) ENSMUSG00000033585	=	protein_protein
ENSMUSG00000000125 (known) ENSMUSG00000031169	=	protein_protein
ENSMUSG00000000125 (known) ENSMUSG00000058488	=	MI:0416(fluorescence_imaging)|MI:0007(anti_tag_coimmunoprecipitation)
ENSMUSG00000000127 (known) ENSMUSG00000034187	=	protein_protein
ENSMUSG00000000142 (known) ENSMUSG00000005871	=	protein_protein
ENSMUSG00000000142 (known) ENSMUSG00000022812	=	protein_protein
ENSMUSG00000000142 (known) ENSMUSG00000006932	=	protein_protein
ENSMUSG00000000149 (known) ENSMUSG00000003099	=	protein_protein
ENSMUSG00000000168 (known) ENSMUSG00000018326	=	MI:0029(density_sedimentatio)
ENSMUSG00000000168 (known) ENSMUSG00000026959	=	MI:0006(anti_bait_coimmunoprecipitation)
ENSMUSG00000000171 (known) ENSMUSG00000058076	=	MI:0364(inferred_by_curator)
ENSMUSG00000000184 (known) ENSMUSG00000003031	=	protein_protein
ENSMUSG00000000184 (known) ENSMUSG00000023067	=	MI:0019(coimmunoprecipitation)
ENSMUSG00000000184 (known) ENSMUSG00000006728	=	MI:0364(inferred_by_curator)|MI:0006(anti_bait_coimmunoprecipitation)
ENSMUSG00000000215 (known) ENSMUSG00000026864	=	protein_protein
ENSMUSG00000000247 (known) ENSMUSG00000048450	=	protein_protein
ENSMUSG00000000290 (known) ENSMUSG00000020612	=	MI:0018(Two_hybrid_test)
ENSMUSG00000000290 (known) ENSMUSG00000030786	=	protein_protein
ENSMUSG00000000290 (known) ENSMUSG00000030830	=	protein_protein
ENSMUSG00000000290 (known) ENSMUSG00000024327	=	MI:0018(Two_hybrid_test)
ENSMUSG00000000290 (known) ENSMUSG00000036499	=	MI:0028(cosedimentation_in_solution)
ENSMUSG00000000303 (known) ENSMUSG00000006932	=	MI:0114(x-ray_crystallography)|MI:0065(isothermal_titration_calorimetry)|MI:0107(surface_plasmon_resonance)
ENSMUSG00000000303 (known) ENSMUSG00000022240	=	protein_protein
ENSMUSG00000000303 (known) ENSMUSG00000023022	=	MI:0096(pull_down)
ENSMUSG00000000303 (known) ENSMUSG00000000303	=	protein_protein
ENSMUSG00000000308 (known) ENSMUSG00000018326	=	MI:0029(density_sedimentatio)
ENSMUSG00000000340 (known) ENSMUSG00000018326	=	MI:0029(density_sedimentatio)
ENSMUSG00000000399 (known) ENSMUSG00000018326	=	MI:0029(density_sedimentatio)
ENSMUSG00000000409 (known) ENSMUSG00000000409	=	protein_protein
ENSMUSG00000000409 (known) ENSMUSG00000028041	=	protein_protein
ENSMUSG00000000409 (known) ENSMUSG00000045826	=	MI:0019(coimmunoprecipitation)
ENSMUSG00000000409 (known) ENSMUSG00000045038	=	MI:0019(coimmunoprecipitation)
ENSMUSG00000000409 (known) ENSMUSG00000022831	=	MI:0006(anti_bait_coimmunoprecipitation)
ENSMUSG00000000409 (known) ENSMUSG00000026395	=	MI:0019(coimmunoprecipitation)
ENSMUSG00000000409 (known) ENSMUSG00000037553	=	protein_protein
ENSMUSG00000000409 (known) ENSMUSG00000005763	=	protein_protein
ENSMUSG00000000409 (known) ENSMUSG00000053977	=	MI:0018(Two_hybrid_test)
ENSMUSG00000000409 (known) ENSMUSG00000028071	=	MI:0018(Two_hybrid_test)|MI:0019(coimmunoprecipitation)
ENSMUSG00000000409 (known) ENSMUSG00000021501	=	protein_protein
ENSMUSG00000000409 (known) ENSMUSG00000035798	=	protein_protein
ENSMUSG00000000409 (known) ENSMUSG00000023274	=	MI:0018(Two_hybrid_test)
ENSMUSG00000000440 (known) ENSMUSG00000027803	=	protein_protein
ENSMUSG00000000440 (known) ENSMUSG00000024927	=	protein_protein
ENSMUSG00000000440 (known) ENSMUSG00000032405	=	protein_protein
ENSMUSG00000000440 (known) ENSMUSG00000029478	=	protein_protein
ENSMUSG00000000440 (known) ENSMUSG00000024454	=	protein_protein
ENSMUSG00000000441 (known) ENSMUSG00000030265	=	MI:0018(Two_hybrid_test)
ENSMUSG00000000441 (known) ENSMUSG00000025499	=	MI:0018(Two_hybrid_test)
ENSMUSG00000000441 (known) ENSMUSG00000030209	=	MI:0004(affinity_chromatography_technology)
ENSMUSG00000000441 (known) ENSMUSG00000026959	=	MI:0004(affinity_chromatography_technology)|MI:0019(coimmunoprecipitation)|MI:0006(anti_bait_coimmunoprecipitation)
ENSMUSG00000000441 (known) ENSMUSG00000004936	=	protein_protein
ENSMUSG00000000441 (known) ENSMUSG00000035027	=	protein_protein
ENSMUSG00000000555 (known) ENSMUSG00000021910	=	protein_protein
ENSMUSG00000000555 (known) ENSMUSG00000025809	=	protein_protein
ENSMUSG00000000568 (known) ENSMUSG00000045038	=	MI:0006(anti_bait_coimmunoprecipitation)
ENSMUSG00000000568 (known) ENSMUSG00000063229	=	MI:0029(density_sedimentatio)|MI:0006(anti_bait_coimmunoprecipitation)
ENSMUSG00000000579 (known) ENSMUSG00000021686	=	MI:0018(Two_hybrid_test)
ENSMUSG00000000579 (known) ENSMUSG00000019843	=	MI:0018(Two_hybrid_test)
ENSMUSG00000000579 (known) ENSMUSG00000051331	=	MI:0018(Two_hybrid_test)
ENSMUSG00000000579 (known) ENSMUSG00000034330	=	MI:0018(Two_hybrid_test)
ENSMUSG00000000579 (known) ENSMUSG00000030577	=	MI:0018(Two_hybrid_test)
ENSMUSG00000000579 (known) ENSMUSG00000031392	=	MI:0018(Two_hybrid_test)
ENSMUSG00000000579 (known) ENSMUSG00000056220	=	MI:0018(Two_hybrid_test)
ENSMUSG00000000631 (known) ENSMUSG00000018326	=	MI:0029(density_sedimentatio)
ENSMUSG00000000631 (known) ENSMUSG00000040940	=	MI:0018(Two_hybrid_test)
ENSMUSG00000000708 (known) ENSMUSG00000005897	=	MI:0001(MI:0018)
ENSMUSG00000000732 (known) ENSMUSG00000026009	=	protein_protein
ENSMUSG00000000740 (known) ENSMUSG00000030209	=	MI:0004(affinity_chromatography_technology)
ENSMUSG00000000740 (known) ENSMUSG00000018326	=	MI:0029(density_sedimentatio)
ENSMUSG00000000751 (known) ENSMUSG00000029730	=	protein_protein
ENSMUSG00000000751 (known) ENSMUSG00000026355	=	protein_protein
ENSMUSG00000000751 (known) ENSMUSG00000031697	=	protein_protein
ENSMUSG00000000751 (known) ENSMUSG00000002870	=	protein_protein
ENSMUSG00000000751 (known) ENSMUSG00000022673	=	protein_protein
ENSMUSG00000000751 (known) ENSMUSG00000026037	=	protein_protein
ENSMUSG00000000787 (known) ENSMUSG00000018326	=	MI:0029(density_sedimentatio)
ENSMUSG00000000838 (known) ENSMUSG00000027680	=	protein_protein
ENSMUSG00000000838 (known) ENSMUSG00000016087	=	MI:0018(Two_hybrid_test)
ENSMUSG00000000838 (known) ENSMUSG00000038546	=	protein_protein
ENSMUSG00000000838 (known) ENSMUSG00000026234	=	protein_protein
ENSMUSG00000000838 (known) ENSMUSG00000018765	=	protein_protein
ENSMUSG00000000869 (known) ENSMUSG00000031304	=	MI:0031(protein_crosslink)
ENSMUSG00000000881 (known) ENSMUSG00000022770	=	protein_protein
ENSMUSG00000000881 (known) ENSMUSG00000018326	=	MI:0029(density_sedimentatio)
ENSMUSG00000000881 (known) ENSMUSG00000030209	=	MI:0004(affinity_chromatography_technology)
ENSMUSG00000000881 (known) ENSMUSG00000041380	=	protein_protein
ENSMUSG00000000881 (known) ENSMUSG00000040490	=	MI:0006(anti_bait_coimmunoprecipitation)
ENSMUSG00000000881 (known) ENSMUSG00000027162	=	protein_protein
ENSMUSG00000000881 (known) ENSMUSG00000026959	=	MI:0004(affinity_chromatography_technology)|MI:0019(coimmunoprecipitation)|MI:0006(anti_bait_coimmunoprecipitation)
ENSMUSG00000000901 (known) ENSMUSG00000000901	=	protein_protein
ENSMUSG00000000902 (known) ENSMUSG00000032481	=	MI:0663(confocal_microscopy)|MI:0018(Two_hybrid_test)|MI:0007(anti_tag_coimmunoprecipitation)|MI:0096(pull_down)
ENSMUSG00000000902 (known) ENSMUSG00000024921	=	MI:0096(pull_down)
ENSMUSG00000000902 (known) ENSMUSG00000031393	=	protein_protein
ENSMUSG00000000902 (known) ENSMUSG00000019777	=	MI:0028(cosedimentation_in_solution)
ENSMUSG00000000915 (known) ENSMUSG00000040940	=	MI:0018(Two_hybrid_test)
ENSMUSG00000000915 (known) ENSMUSG00000018326	=	MI:0029(density_sedimentatio)
ENSMUSG00000000938 (known) ENSMUSG00000006715	=	MI:0096(pull_down)
ENSMUSG00000000938 (known) ENSMUSG00000020160	=	MI:0018(Two_hybrid_test)
ENSMUSG00000000976 (known) ENSMUSG00000043733	=	MI:0018(Two_hybrid_test)
ENSMUSG00000000982 (known) ENSMUSG00000035448	=	protein_protein
ENSMUSG00000000982 (known) ENSMUSG00000079227	=	protein_protein
ENSMUSG00000000982 (known) ENSMUSG00000025804	=	protein_protein
ENSMUSG00000000982 (known) ENSMUSG00000044534	=	protein_protein
ENSMUSG00000001020 (known) ENSMUSG00000001020	=	MI:0226(ion_exchange_chrom)|MI:0018(Two_hybrid_test)
ENSMUSG00000001020 (known) ENSMUSG00000044080	=	MI:0069(mass_spectrometry_studies_of_complexes)|MI:0226(ion_exchange_chrom)|MI:0017(fluorescence_spectr)|MI:0018(Two_hybrid_test)
ENSMUSG00000001029 (known) ENSMUSG00000032050	=	MI:0114(x-ray_crystallography)
ENSMUSG00000001036 (known) ENSMUSG00000018326	=	MI:0029(density_sedimentatio)
ENSMUSG00000001127 (known) ENSMUSG00000025499	=	MI:0018(Two_hybrid_test)
ENSMUSG00000001127 (known) ENSMUSG00000030265	=	MI:0018(Two_hybrid_test)
ENSMUSG00000001127 (known) ENSMUSG00000063358	=	MI:0401(biochemical)
ENSMUSG00000001156 (known) ENSMUSG00000024974	=	protein_protein
ENSMUSG00000001156 (known) ENSMUSG00000031622	=	MI:0019(coimmunoprecipitation)|MI:0018(Two_hybrid_test)
ENSMUSG00000001156 (known) ENSMUSG00000059436	=	protein_protein
ENSMUSG00000001248 (known) ENSMUSG00000020516	=	MI:0018(Two_hybrid_test)
ENSMUSG00000001280 (known) ENSMUSG00000053436	=	MI:0018(Two_hybrid_test)
ENSMUSG00000001280 (known) ENSMUSG00000021779	=	protein_protein
ENSMUSG00000001280 (known) ENSMUSG00000027490	=	MI:0006(anti_bait_coimmunoprecipitation)
ENSMUSG00000001288 (known) ENSMUSG00000029507	=	protein_protein
ENSMUSG00000001289 (known) ENSMUSG00000024122	=	MI:0018(Two_hybrid_test)
ENSMUSG00000001300 (known) ENSMUSG00000027646	=	protein_protein
ENSMUSG00000001300 (known) ENSMUSG00000028664	=	MI:0114(x-ray_crystallography)
ENSMUSG00000001300 (known) ENSMUSG00000026235	=	MI:0007(anti_tag_coimmunoprecipitation)|MI:0405(competition_binding)
ENSMUSG00000001334 (known) ENSMUSG00000032067	=	MI:0397(two_hybrid_array)
ENSMUSG00000001379 (known) ENSMUSG00000022892	=	MI:0018(Two_hybrid_test)
ENSMUSG00000001416 (known) ENSMUSG00000001416	=	protein_protein
ENSMUSG00000001416 (known) ENSMUSG00000018326	=	MI:0029(density_sedimentatio)
ENSMUSG00000001419 (known) ENSMUSG00000004698	=	MI:0018(Two_hybrid_test)
ENSMUSG00000001419 (known) ENSMUSG00000008855	=	MI:0018(Two_hybrid_test)
ENSMUSG00000001419 (known) ENSMUSG00000020196	=	protein_protein
ENSMUSG00000001424 (known) ENSMUSG00000018326	=	MI:0029(density_sedimentatio)
ENSMUSG00000001424 (known) ENSMUSG00000055980	=	MI:0676(tap)
ENSMUSG00000001440 (known) ENSMUSG00000001440	=	protein_protein
ENSMUSG00000001440 (known) ENSMUSG00000029757	=	protein_protein
ENSMUSG00000001440 (known) ENSMUSG00000018362	=	protein_protein
ENSMUSG00000001440 (known) ENSMUSG00000040061	=	MI:0018(Two_hybrid_test)
ENSMUSG00000001440 (known) ENSMUSG00000029430	=	protein_protein
ENSMUSG00000001440 (known) ENSMUSG00000026728	=	protein_protein
ENSMUSG00000001440 (known) ENSMUSG00000024617	=	MI:0018(Two_hybrid_test)
ENSMUSG00000001444 (known) ENSMUSG00000020395	=	protein_protein
ENSMUSG00000001444 (known) ENSMUSG00000015619	=	protein_protein
ENSMUSG00000001444 (known) ENSMUSG00000029217	=	protein_protein
ENSMUSG00000001444 (known) ENSMUSG00000054892	=	protein_protein
ENSMUSG00000001473 (known) ENSMUSG00000014602	=	protein_protein
ENSMUSG00000001493 (known) ENSMUSG00000037034	=	protein_protein
ENSMUSG00000001493 (known) ENSMUSG00000004872	=	protein_protein
ENSMUSG00000001497 (known) ENSMUSG00000048450	=	protein_protein
ENSMUSG00000001504 (known) ENSMUSG00000063358	=	protein_protein
ENSMUSG00000001508 (known) ENSMUSG00000045103	=	protein_protein
ENSMUSG00000001508 (known) ENSMUSG00000029156	=	protein_protein
ENSMUSG00000001508 (known) ENSMUSG00000001508	=	protein_protein
ENSMUSG00000001510 (known) ENSMUSG00000048450	=	protein_protein
ENSMUSG00000001525 (known) ENSMUSG00000067336	=	protein_protein
ENSMUSG00000001552 (known) ENSMUSG00000020717	=	MI:0006(anti_bait_coimmunoprecipitation)
ENSMUSG00000001627 (known) ENSMUSG00000024867	=	MI:0018(Two_hybrid_test)
ENSMUSG00000001642 (known) ENSMUSG00000045038	=	MI:0019(coimmunoprecipitation)
ENSMUSG00000001642 (known) ENSMUSG00000025190	=	MI:0004(affinity_chromatography_technology)
ENSMUSG00000001655 (known) ENSMUSG00000020160	=	MI:0018(Two_hybrid_test)
ENSMUSG00000001657 (known) ENSMUSG00000006715	=	MI:0096(pull_down)
ENSMUSG00000001700 (known) ENSMUSG00000063358	=	MI:0018(Two_hybrid_test)
ENSMUSG00000001729 (known) ENSMUSG00000039457	=	MI:0018(Two_hybrid_test)
ENSMUSG00000001729 (known) ENSMUSG00000071369	=	MI:0006(anti_bait_coimmunoprecipitation)
ENSMUSG00000001729 (known) ENSMUSG00000044167	=	protein_protein
ENSMUSG00000001729 (known) ENSMUSG00000023944	=	protein_protein
ENSMUSG00000001729 (known) ENSMUSG00000060216	=	protein_protein
ENSMUSG00000001729 (known) ENSMUSG00000001729	=	protein_protein
ENSMUSG00000001729 (known) ENSMUSG00000024959	=	protein_protein
ENSMUSG00000001729 (known) ENSMUSG00000039615	=	MI:0006(anti_bait_coimmunoprecipitation)
ENSMUSG00000001729 (known) ENSMUSG00000022672	=	protein_protein
ENSMUSG00000001729 (known) ENSMUSG00000032715	=	MI:0006(anti_bait_coimmunoprecipitation)|MI:0018(Two_hybrid_test)|MI:0007(anti_tag_coimmunoprecipitation)|MI:0096(pull_down)
ENSMUSG00000001729 (known) ENSMUSG00000045038	=	MI:0019(coimmunoprecipitation)
ENSMUSG00000001741 (known) ENSMUSG00000030209	=	protein_protein
ENSMUSG00000001741 (known) ENSMUSG00000059003	=	protein_protein
ENSMUSG00000001741 (known) ENSMUSG00000002771	=	protein_protein
ENSMUSG00000001741 (known) ENSMUSG00000003752	=	MI:0018(Two_hybrid_test)
ENSMUSG00000001741 (known) ENSMUSG00000009731	=	protein_protein
ENSMUSG00000001741 (known) ENSMUSG00000051331	=	protein_protein
ENSMUSG00000001741 (known) ENSMUSG00000041695	=	protein_protein
ENSMUSG00000001741 (known) ENSMUSG00000062609	=	protein_protein
ENSMUSG00000001741 (known) ENSMUSG00000044216	=	protein_protein
ENSMUSG00000001741 (known) ENSMUSG00000020734	=	protein_protein
ENSMUSG00000001741 (known) ENSMUSG00000040896	=	protein_protein
ENSMUSG00000001741 (known) ENSMUSG00000060882	=	protein_protein
ENSMUSG00000001819 (known) ENSMUSG00000020160	=	MI:0018(Two_hybrid_test)
ENSMUSG00000001823 (known) ENSMUSG00000020160	=	MI:0018(Two_hybrid_test)
ENSMUSG00000001833 (known) ENSMUSG00000018326	=	MI:0029(density_sedimentatio)
ENSMUSG00000001847 (known) ENSMUSG00000031880	=	MI:0018(Two_hybrid_test)
ENSMUSG00000001847 (known) ENSMUSG00000020366	=	MI:0006(anti_bait_coimmunoprecipitation)
ENSMUSG00000001847 (known) ENSMUSG00000011831	=	MI:0018(Two_hybrid_test)
ENSMUSG00000001847 (known) ENSMUSG00000021413	=	MI:0018(Two_hybrid_test)
ENSMUSG00000001847 (known) ENSMUSG00000030209	=	MI:0004(affinity_chromatography_technology)
ENSMUSG00000001847 (known) ENSMUSG00000006932	=	MI:0006(anti_bait_coimmunoprecipitation)
ENSMUSG00000001847 (known) ENSMUSG00000007815	=	MI:0018(Two_hybrid_test)
ENSMUSG00000001847 (known) ENSMUSG00000004952	=	protein_protein
ENSMUSG00000001847 (known) ENSMUSG00000001870	=	MI:0018(Two_hybrid_test)
ENSMUSG00000001847 (known) ENSMUSG00000027620	=	MI:0018(Two_hybrid_test)
ENSMUSG00000001847 (known) ENSMUSG00000019978	=	MI:0018(Two_hybrid_test)
ENSMUSG00000001847 (known) ENSMUSG00000026959	=	MI:0004(affinity_chromatography_technology)|MI:0019(coimmunoprecipitation)|MI:0006(anti_bait_coimmunoprecipitation)
ENSMUSG00000001847 (known) ENSMUSG00000021936	=	MI:0006(anti_bait_coimmunoprecipitation)
ENSMUSG00000001847 (known) ENSMUSG00000034480	=	protein_protein
ENSMUSG00000001847 (known) ENSMUSG00000006699	=	MI:0018(Two_hybrid_test)
ENSMUSG00000001847 (known) ENSMUSG00000031284	=	protein_protein
ENSMUSG00000001847 (known) ENSMUSG00000031311	=	MI:0018(Two_hybrid_test)
ENSMUSG00000001847 (known) ENSMUSG00000030774	=	protein_protein
ENSMUSG00000001910 (known) ENSMUSG00000012396	=	MI:0007(anti_tag_coimmunoprecipitation)
ENSMUSG00000001924 (known) ENSMUSG00000029657	=	protein_protein
ENSMUSG00000001930 (known) ENSMUSG00000030116	=	protein_protein
ENSMUSG00000001986 (known) ENSMUSG00000033981	=	MI:0006(anti_bait_coimmunoprecipitation)
ENSMUSG00000001986 (known) ENSMUSG00000018326	=	MI:0029(density_sedimentatio)
ENSMUSG00000001988 (known) ENSMUSG00000015522	=	protein_protein
ENSMUSG00000002010 (known) ENSMUSG00000018326	=	MI:0029(density_sedimentatio)
ENSMUSG00000002010 (known) ENSMUSG00000032279	=	MI:0364(inferred_by_curator)
ENSMUSG00000002033 (known) ENSMUSG00000002033	=	protein_protein
ENSMUSG00000002033 (known) ENSMUSG00000032093	=	protein_protein
ENSMUSG00000002068 (known) ENSMUSG00000003031	=	protein_protein
ENSMUSG00000002068 (known) ENSMUSG00000031139	=	MI:0018(Two_hybrid_test)
ENSMUSG00000002068 (known) ENSMUSG00000025358	=	MI:0364(inferred_by_curator)
ENSMUSG00000002068 (known) ENSMUSG00000019942	=	protein_protein
ENSMUSG00000002083 (known) ENSMUSG00000074147	=	MI:0114(x-ray_crystallography)|MI:0065(isothermal_titration_calorimetry)
ENSMUSG00000002083 (known) ENSMUSG00000007659	=	MI:0006(anti_bait_coimmunoprecipitation)|MI:0364(inferred_by_curator)
ENSMUSG00000002083 (known) ENSMUSG00000057329	=	MI:0364(inferred_by_curator)
ENSMUSG00000002102 (known) ENSMUSG00000005625	=	MI:0091(chromatography)
ENSMUSG00000002108 (known) ENSMUSG00000033871	=	protein_protein
ENSMUSG00000002108 (known) ENSMUSG00000024927	=	protein_protein
ENSMUSG00000002108 (known) ENSMUSG00000029167	=	protein_protein
ENSMUSG00000002111 (known) ENSMUSG00000020644	=	protein_protein
ENSMUSG00000002111 (known) ENSMUSG00000022521	=	protein_protein
ENSMUSG00000002111 (known) ENSMUSG00000031311	=	MI:0096(pull_down)|MI:0007(anti_tag_coimmunoprecipitation)
ENSMUSG00000002111 (known) ENSMUSG00000015619	=	protein_protein
ENSMUSG00000002147 (known) ENSMUSG00000018293	=	MI:0018(Two_hybrid_test)
ENSMUSG00000002147 (known) ENSMUSG00000021025	=	protein_protein
ENSMUSG00000002147 (known) ENSMUSG00000023010	=	MI:0018(Two_hybrid_test)
ENSMUSG00000002147 (known) ENSMUSG00000002147	=	protein_protein
ENSMUSG00000002221 (known) ENSMUSG00000027168	=	MI:0018(Two_hybrid_test)
ENSMUSG00000002221 (known) ENSMUSG00000004231	=	MI:0007(anti_tag_coimmunoprecipitation)|MI:0416(fluorescence_imaging)|MI:0096(pull_down)|MI:0018(Two_hybrid_test)
ENSMUSG00000002221 (known) ENSMUSG00000026976	=	MI:0018(Two_hybrid_test)
ENSMUSG00000002233 (known) ENSMUSG00000024456	=	protein_protein
ENSMUSG00000002250 (known) ENSMUSG00000022508	=	protein_protein
ENSMUSG00000002250 (known) ENSMUSG00000040363	=	MI:0006(anti_bait_coimmunoprecipitation)
ENSMUSG00000002297 (known) ENSMUSG00000029012	=	protein_protein
ENSMUSG00000002297 (known) ENSMUSG00000041859	=	protein_protein
ENSMUSG00000002297 (known) ENSMUSG00000029730	=	protein_protein
ENSMUSG00000002297 (known) ENSMUSG00000022673	=	protein_protein
ENSMUSG00000002297 (known) ENSMUSG00000028587	=	protein_protein
ENSMUSG00000002297 (known) ENSMUSG00000002870	=	protein_protein
ENSMUSG00000002297 (known) ENSMUSG00000026037	=	protein_protein
ENSMUSG00000002297 (known) ENSMUSG00000031697	=	protein_protein
ENSMUSG00000002297 (known) ENSMUSG00000026761	=	protein_protein
ENSMUSG00000002307 (known) ENSMUSG00000022521	=	protein_protein
ENSMUSG00000002307 (known) ENSMUSG00000034974	=	MI:0019(coimmunoprecipitation)
ENSMUSG00000002307 (known) ENSMUSG00000009640	=	protein_protein
ENSMUSG00000002307 (known) ENSMUSG00000027177	=	MI:0019(coimmunoprecipitation)
ENSMUSG00000002307 (known) ENSMUSG00000008730	=	MI:0424(protein_kinase_assay)|MI:0006(anti_bait_coimmunoprecipitation)
ENSMUSG00000002307 (known) ENSMUSG00000024778	=	MI:0096(pull_down)
ENSMUSG00000002325 (known) ENSMUSG00000022971	=	MI:0006(anti_bait_coimmunoprecipitation)
ENSMUSG00000002325 (known) ENSMUSG00000040033	=	MI:0018(Two_hybrid_test)
ENSMUSG00000002329 (known) ENSMUSG00000002329	=	protein_protein
ENSMUSG00000002341 (known) ENSMUSG00000018326	=	MI:0029(density_sedimentatio)
ENSMUSG00000002413 (known) ENSMUSG00000035027	=	protein_protein
ENSMUSG00000002413 (known) ENSMUSG00000004936	=	protein_protein
ENSMUSG00000002413 (known) ENSMUSG00000030265	=	MI:0018(Two_hybrid_test)
ENSMUSG00000002458 (known) ENSMUSG00000019433	=	MI:0018(Two_hybrid_test)
ENSMUSG00000002458 (known) ENSMUSG00000039131	=	MI:0018(Two_hybrid_test)
ENSMUSG00000002489 (known) ENSMUSG00000025812	=	protein_protein
ENSMUSG00000002504 (known) ENSMUSG00000021490	=	protein_protein
ENSMUSG00000002504 (known) ENSMUSG00000036899	=	MI:0096(pull_down)
ENSMUSG00000002546 (known) ENSMUSG00000045038	=	MI:0019(coimmunoprecipitation)
ENSMUSG00000002550 (known) ENSMUSG00000034330	=	MI:0018(Two_hybrid_test)
ENSMUSG00000002602 (known) ENSMUSG00000021448	=	protein_protein
ENSMUSG00000002602 (known) ENSMUSG00000041417	=	protein_protein
ENSMUSG00000002602 (known) ENSMUSG00000022967	=	MI:0006(anti_bait_coimmunoprecipitation)
ENSMUSG00000002603 (known) ENSMUSG00000006205	=	protein_protein
ENSMUSG00000002603 (known) ENSMUSG00000029287	=	protein_protein
ENSMUSG00000002603 (known) ENSMUSG00000032440	=	protein_protein
ENSMUSG00000002603 (known) ENSMUSG00000007613	=	protein_protein
ENSMUSG00000002688 (known) ENSMUSG00000068798	=	protein_protein
ENSMUSG00000002699 (known) ENSMUSG00000042228	=	protein_protein
ENSMUSG00000002699 (known) ENSMUSG00000042351	=	protein_protein
ENSMUSG00000002699 (known) ENSMUSG00000004266	=	protein_protein
ENSMUSG00000002699 (known) ENSMUSG00000034116	=	protein_protein
ENSMUSG00000002718 (known) ENSMUSG00000026959	=	MI:0006(anti_bait_coimmunoprecipitation)|MI:0004(affinity_chromatography_technology)
ENSMUSG00000002718 (known) ENSMUSG00000030209	=	MI:0004(affinity_chromatography_technology)
ENSMUSG00000002732 (known) ENSMUSG00000026864	=	protein_protein
ENSMUSG00000002748 (known) ENSMUSG00000031715	=	MI:0006(anti_bait_coimmunoprecipitation)
ENSMUSG00000002763 (known) ENSMUSG00000024563	=	protein_protein
ENSMUSG00000002763 (known) ENSMUSG00000032402	=	protein_protein
ENSMUSG00000002763 (known) ENSMUSG00000024515	=	protein_protein
ENSMUSG00000002763 (known) ENSMUSG00000031681	=	protein_protein
ENSMUSG00000002769 (known) ENSMUSG00000002769	=	protein_protein
ENSMUSG00000002771 (known) ENSMUSG00000020886	=	protein_protein
ENSMUSG00000002771 (known) ENSMUSG00000061859	=	protein_protein
ENSMUSG00000002799 (known) ENSMUSG00000027878	=	MI:0019(coimmunoprecipitation)
ENSMUSG00000002799 (known) ENSMUSG00000030116	=	protein_protein
ENSMUSG00000002799 (known) ENSMUSG00000060572	=	protein_protein
ENSMUSG00000002835 (known) ENSMUSG00000057236	=	MI:0364(inferred_by_curator)
ENSMUSG00000002835 (known) ENSMUSG00000018666	=	MI:0071(molecular_sieving)|MI:0077(nmr)|MI:0028(cosedimentation_in_solution)
ENSMUSG00000002835 (known) ENSMUSG00000022945	=	MI:0364(inferred_by_curator)
ENSMUSG00000002835 (known) ENSMUSG00000005566	=	MI:0405(competition_binding)
ENSMUSG00000002870 (known) ENSMUSG00000029730	=	MI:0364(inferred_by_curator)
ENSMUSG00000002870 (known) ENSMUSG00000026761	=	protein_protein
ENSMUSG00000002870 (known) ENSMUSG00000026037	=	protein_protein
ENSMUSG00000002870 (known) ENSMUSG00000006585	=	MI:0019(coimmunoprecipitation)
ENSMUSG00000002870 (known) ENSMUSG00000022673	=	MI:0364(inferred_by_curator)
ENSMUSG00000002870 (known) ENSMUSG00000029012	=	protein_protein
ENSMUSG00000002870 (known) ENSMUSG00000041859	=	MI:0364(inferred_by_curator)
ENSMUSG00000002870 (known) ENSMUSG00000005410	=	MI:0364(inferred_by_curator)
ENSMUSG00000002870 (known) ENSMUSG00000002870	=	protein_protein
ENSMUSG00000002870 (known) ENSMUSG00000026355	=	MI:0364(inferred_by_curator)
ENSMUSG00000002870 (known) ENSMUSG00000028587	=	protein_protein
ENSMUSG00000002870 (known) ENSMUSG00000029283	=	protein_protein
ENSMUSG00000002870 (known) ENSMUSG00000012483	=	protein_protein
ENSMUSG00000002948 (known) ENSMUSG00000026959	=	MI:0006(anti_bait_coimmunoprecipitation)
ENSMUSG00000002948 (known) ENSMUSG00000030209	=	MI:0004(affinity_chromatography_technology)
ENSMUSG00000002948 (known) ENSMUSG00000021936	=	protein_protein
ENSMUSG00000002957 (known) ENSMUSG00000030577	=	protein_protein
ENSMUSG00000002957 (known) ENSMUSG00000008036	=	MI:0114(x-ray_crystallography)
ENSMUSG00000002957 (known) ENSMUSG00000022841	=	protein_protein
ENSMUSG00000002957 (known) ENSMUSG00000018326	=	MI:0029(density_sedimentatio)
ENSMUSG00000002963 (known) ENSMUSG00000002963	=	protein_protein
ENSMUSG00000002997 (known) ENSMUSG00000030209	=	MI:0004(affinity_chromatography_technology)
ENSMUSG00000002997 (known) ENSMUSG00000018326	=	MI:0029(density_sedimentatio)
ENSMUSG00000002997 (known) ENSMUSG00000026959	=	MI:0004(affinity_chromatography_technology)|MI:0019(coimmunoprecipitation)|MI:0006(anti_bait_coimmunoprecipitation)
ENSMUSG00000003031 (known) ENSMUSG00000041431	=	protein_protein
ENSMUSG00000003031 (known) ENSMUSG00000028044	=	protein_protein
ENSMUSG00000003031 (known) ENSMUSG00000034165	=	protein_protein
ENSMUSG00000003031 (known) ENSMUSG00000070348	=	MI:0006(anti_bait_coimmunoprecipitation)
ENSMUSG00000003031 (known) ENSMUSG00000006728	=	MI:0006(anti_bait_coimmunoprecipitation)
ENSMUSG00000003031 (known) ENSMUSG00000028832	=	MI:0006(anti_bait_coimmunoprecipitation)
ENSMUSG00000003031 (known) ENSMUSG00000025358	=	protein_protein
ENSMUSG00000003031 (known) ENSMUSG00000027715	=	protein_protein
ENSMUSG00000003031 (known) ENSMUSG00000019942	=	protein_protein
ENSMUSG00000003033 (known) ENSMUSG00000035152	=	protein_protein
ENSMUSG00000003033 (known) ENSMUSG00000031731	=	protein_protein
ENSMUSG00000003037 (known) ENSMUSG00000031255	=	MI:0019(coimmunoprecipitation)
ENSMUSG00000003037 (known) ENSMUSG00000029608	=	MI:0019(coimmunoprecipitation)
ENSMUSG00000003037 (known) ENSMUSG00000037386	=	protein_protein
ENSMUSG00000003037 (known) ENSMUSG00000020847	=	protein_protein
ENSMUSG00000003037 (known) ENSMUSG00000018326	=	MI:0029(density_sedimentatio)
ENSMUSG00000003068 (known) ENSMUSG00000009772	=	protein_protein
ENSMUSG00000003070 (known) ENSMUSG00000028289	=	protein_protein
ENSMUSG00000003070 (known) ENSMUSG00000029245	=	protein_protein
ENSMUSG00000003070 (known) ENSMUSG00000055540	=	protein_protein
ENSMUSG00000003070 (known) ENSMUSG00000026235	=	protein_protein
ENSMUSG00000003070 (known) ENSMUSG00000052504	=	protein_protein
ENSMUSG00000003099 (known) ENSMUSG00000030209	=	MI:0004(affinity_chromatography_technology)
ENSMUSG00000003099 (known) ENSMUSG00000026959	=	MI:0004(affinity_chromatography_technology)|MI:0019(coimmunoprecipitation)|MI:0006(anti_bait_coimmunoprecipitation)
ENSMUSG00000003123 (known) ENSMUSG00000005469	=	protein_protein
ENSMUSG00000003184 (known) ENSMUSG00000027514	=	MI:0007(anti_tag_coimmunoprecipitation)
ENSMUSG00000003184 (known) ENSMUSG00000024927	=	protein_protein
ENSMUSG00000003200 (known) ENSMUSG00000027646	=	protein_protein
ENSMUSG00000003200 (known) ENSMUSG00000029104	=	protein_protein
ENSMUSG00000003200 (known) ENSMUSG00000031834	=	MI:0018(Two_hybrid_test)
ENSMUSG00000003200 (known) ENSMUSG00000022521	=	protein_protein
ENSMUSG00000003200 (known) ENSMUSG00000061132	=	MI:0018(Two_hybrid_test)
ENSMUSG00000003200 (known) ENSMUSG00000022607	=	protein_protein
ENSMUSG00000003200 (known) ENSMUSG00000041417	=	MI:0018(Two_hybrid_test)
ENSMUSG00000003226 (known) ENSMUSG00000023826	=	MI:0006(anti_bait_coimmunoprecipitation)
ENSMUSG00000003226 (known) ENSMUSG00000020612	=	MI:0018(Two_hybrid_test)
ENSMUSG00000003226 (known) ENSMUSG00000040724	=	MI:0018(Two_hybrid_test)
ENSMUSG00000003226 (known) ENSMUSG00000016933	=	MI:0018(Two_hybrid_test)
ENSMUSG00000003226 (known) ENSMUSG00000020914	=	MI:0006(anti_bait_coimmunoprecipitation)
ENSMUSG00000003233 (known) ENSMUSG00000021567	=	MI:0018(Two_hybrid_test)
ENSMUSG00000003233 (known) ENSMUSG00000027860	=	MI:0018(Two_hybrid_test)|MI:0096(pull_down)
ENSMUSG00000003233 (known) ENSMUSG00000031661	=	MI:0018(Two_hybrid_test)
ENSMUSG00000003233 (known) ENSMUSG00000026556	=	MI:0018(Two_hybrid_test)|MI:0096(pull_down)
ENSMUSG00000003269 (known) ENSMUSG00000038023	=	MI:0006(anti_bait_coimmunoprecipitation)|MI:0018(Two_hybrid_test)|MI:0096(pull_down)
ENSMUSG00000003279 (known) ENSMUSG00000030209	=	MI:0004(affinity_chromatography_technology)
ENSMUSG00000003279 (known) ENSMUSG00000026959	=	MI:0004(affinity_chromatography_technology)|MI:0019(coimmunoprecipitation)|MI:0006(anti_bait_coimmunoprecipitation)
ENSMUSG00000003283 (known) ENSMUSG00000032562	=	protein_protein
ENSMUSG00000003283 (known) ENSMUSG00000058818	=	protein_protein
ENSMUSG00000003308 (known) ENSMUSG00000031537	=	MI:0018(Two_hybrid_test)
ENSMUSG00000003352 (known) ENSMUSG00000018326	=	MI:0029(density_sedimentatio)
ENSMUSG00000003378 (known) ENSMUSG00000071424	=	protein_protein
ENSMUSG00000003380 (known) ENSMUSG00000030704	=	MI:0401(biochemical)|MI:0018(Two_hybrid_test)
ENSMUSG00000003402 (known) ENSMUSG00000029053	=	protein_protein
ENSMUSG00000003411 (known) ENSMUSG00000029608	=	protein_protein
ENSMUSG00000003411 (known) ENSMUSG00000020847	=	protein_protein
ENSMUSG00000003411 (known) ENSMUSG00000037386	=	protein_protein
ENSMUSG00000003426 (known) ENSMUSG00000030209	=	MI:0004(affinity_chromatography_technology)
ENSMUSG00000003437 (known) ENSMUSG00000024122	=	MI:0018(Two_hybrid_test)
ENSMUSG00000003458 (known) ENSMUSG00000019969	=	MI:0006(anti_bait_coimmunoprecipitation)
ENSMUSG00000003528 (known) ENSMUSG00000018326	=	MI:0029(density_sedimentatio)
ENSMUSG00000003545 (known) ENSMUSG00000052837	=	MI:0019(coimmunoprecipitation)
ENSMUSG00000003545 (known) ENSMUSG00000052684	=	MI:0019(coimmunoprecipitation)
ENSMUSG00000003573 (known) ENSMUSG00000007617	=	protein_protein
ENSMUSG00000003573 (known) ENSMUSG00000025813	=	protein_protein
ENSMUSG00000003573 (known) ENSMUSG00000019828	=	protein_protein
ENSMUSG00000003644 (known) ENSMUSG00000009073	=	MI:0018(Two_hybrid_test)
ENSMUSG00000003657 (known) ENSMUSG00000030209	=	MI:0004(affinity_chromatography_technology)
ENSMUSG00000003759 (known) ENSMUSG00000059923	=	protein_protein
ENSMUSG00000003810 (known) ENSMUSG00000041308	=	MI:0018(Two_hybrid_test)|MI:0096(pull_down)
ENSMUSG00000003810 (known) ENSMUSG00000036123	=	protein_protein
ENSMUSG00000003810 (known) ENSMUSG00000021490	=	protein_protein
ENSMUSG00000003814 (known) ENSMUSG00000032475	=	MI:0018(Two_hybrid_test)
ENSMUSG00000003814 (known) ENSMUSG00000027164	=	MI:0018(Two_hybrid_test)
ENSMUSG00000003814 (known) ENSMUSG00000062825	=	MI:0276(bn-page)
ENSMUSG00000003814 (known) ENSMUSG00000031972	=	MI:0276(bn-page)
ENSMUSG00000003849 (known) ENSMUSG00000003849	=	protein_protein
ENSMUSG00000003849 (known) ENSMUSG00000011179	=	protein_protein
ENSMUSG00000003863 (known) ENSMUSG00000018326	=	MI:0029(density_sedimentatio)
ENSMUSG00000003872 (known) ENSMUSG00000042529	=	protein_protein
ENSMUSG00000003872 (known) ENSMUSG00000018326	=	MI:0029(density_sedimentatio)
ENSMUSG00000003873 (known) ENSMUSG00000022194	=	protein_protein
ENSMUSG00000003873 (known) ENSMUSG00000007659	=	protein_protein
ENSMUSG00000003873 (known) ENSMUSG00000057329	=	protein_protein
ENSMUSG00000003873 (known) ENSMUSG00000041716	=	protein_protein
ENSMUSG00000003873 (known) ENSMUSG00000014776	=	protein_protein
ENSMUSG00000003882 (known) ENSMUSG00000019843	=	protein_protein
ENSMUSG00000003970 (known) ENSMUSG00000018326	=	MI:0029(density_sedimentatio)
ENSMUSG00000003974 (known) ENSMUSG00000018326	=	MI:0029(density_sedimentatio)
ENSMUSG00000003992 (known) ENSMUSG00000019230	=	MI:0397(two_hybrid_array)
ENSMUSG00000003992 (known) ENSMUSG00000029781	=	MI:0397(two_hybrid_array)
ENSMUSG00000004040 (known) ENSMUSG00000027944	=	MI:0018(Two_hybrid_test)
ENSMUSG00000004040 (known) ENSMUSG00000037922	=	MI:0018(Two_hybrid_test)
ENSMUSG00000004040 (known) ENSMUSG00000033904	=	MI:0018(Two_hybrid_test)
ENSMUSG00000004040 (known) ENSMUSG00000021948	=	protein_protein
ENSMUSG00000004040 (known) ENSMUSG00000032060	=	MI:0018(Two_hybrid_test)
ENSMUSG00000004040 (known) ENSMUSG00000030120	=	MI:0018(Two_hybrid_test)
ENSMUSG00000004040 (known) ENSMUSG00000036199	=	protein_protein
ENSMUSG00000004040 (known) ENSMUSG00000004951	=	MI:0018(Two_hybrid_test)
ENSMUSG00000004040 (known) ENSMUSG00000022521	=	protein_protein
ENSMUSG00000004040 (known) ENSMUSG00000027646	=	protein_protein
ENSMUSG00000004040 (known) ENSMUSG00000055737	=	MI:0013(biophysical)
ENSMUSG00000004040 (known) ENSMUSG00000042258	=	protein_protein
ENSMUSG00000004040 (known) ENSMUSG00000046834	=	MI:0018(Two_hybrid_test)
ENSMUSG00000004040 (known) ENSMUSG00000028530	=	protein_protein
ENSMUSG00000004040 (known) ENSMUSG00000025261	=	MI:0018(Two_hybrid_test)
ENSMUSG00000004040 (known) ENSMUSG00000021754	=	protein_protein
ENSMUSG00000004040 (known) ENSMUSG00000052684	=	protein_protein
ENSMUSG00000004040 (known) ENSMUSG00000032089	=	MI:0019(coimmunoprecipitation)
ENSMUSG00000004043 (known) ENSMUSG00000055737	=	MI:0019(coimmunoprecipitation)
ENSMUSG00000004043 (known) ENSMUSG00000024431	=	protein_protein
ENSMUSG00000004043 (known) ENSMUSG00000006235	=	protein_protein
ENSMUSG00000004044 (known) ENSMUSG00000021686	=	MI:0018(Two_hybrid_test)
ENSMUSG00000004044 (known) ENSMUSG00000062694	=	MI:0416(fluorescence_imaging)|MI:0663(confocal_microscopy)
ENSMUSG00000004044 (known) ENSMUSG00000022836	=	MI:0018(Two_hybrid_test)
ENSMUSG00000004044 (known) ENSMUSG00000007655	=	MI:0040(electron_microscopy)|MI:0055(fret)|MI:0663(confocal_microscopy)
ENSMUSG00000004044 (known) ENSMUSG00000022811	=	protein_protein
ENSMUSG00000004054 (known) ENSMUSG00000037337	=	protein_protein
ENSMUSG00000004056 (known) ENSMUSG00000034667	=	MI:0018(Two_hybrid_test)
ENSMUSG00000004056 (known) ENSMUSG00000026959	=	MI:0006(anti_bait_coimmunoprecipitation)
ENSMUSG00000004056 (known) ENSMUSG00000074148	=	MI:0018(Two_hybrid_test)
ENSMUSG00000004056 (known) ENSMUSG00000032715	=	protein_protein
ENSMUSG00000004056 (known) ENSMUSG00000030209	=	MI:0004(affinity_chromatography_technology)
ENSMUSG00000004056 (known) ENSMUSG00000018326	=	MI:0029(density_sedimentatio)
ENSMUSG00000004069 (known) ENSMUSG00000026875	=	MI:0018(Two_hybrid_test)
ENSMUSG00000004071 (known) ENSMUSG00000030592	=	MI:0018(Two_hybrid_test)
ENSMUSG00000004098 (known) ENSMUSG00000031354	=	MI:0018(Two_hybrid_test)
ENSMUSG00000004099 (known) ENSMUSG00000028800	=	MI:0096(pull_down)|MI:0019(coimmunoprecipitation)
ENSMUSG00000004110 (known) ENSMUSG00000018326	=	MI:0029(density_sedimentatio)
ENSMUSG00000004113 (known) ENSMUSG00000018326	=	MI:0029(density_sedimentatio)
ENSMUSG00000004207 (known) ENSMUSG00000032601	=	MI:0018(Two_hybrid_test)
ENSMUSG00000004207 (known) ENSMUSG00000028076	=	protein_protein
ENSMUSG00000004221 (known) ENSMUSG00000004221	=	MI:0028(cosedimentation_in_solution)
ENSMUSG00000004221 (known) ENSMUSG00000031537	=	MI:0071(molecular_sieving)
ENSMUSG00000004221 (known) ENSMUSG00000021025	=	protein_protein
ENSMUSG00000004221 (known) ENSMUSG00000025199	=	protein_protein
ENSMUSG00000004221 (known) ENSMUSG00000027164	=	MI:0007(anti_tag_coimmunoprecipitation)
ENSMUSG00000004221 (known) ENSMUSG00000025498	=	MI:0006(anti_bait_coimmunoprecipitation)
ENSMUSG00000004264 (known) ENSMUSG00000018326	=	MI:0029(density_sedimentatio)
ENSMUSG00000004264 (known) ENSMUSG00000030209	=	MI:0004(affinity_chromatography_technology)
ENSMUSG00000004266 (known) ENSMUSG00000062593	=	protein_protein
ENSMUSG00000004266 (known) ENSMUSG00000058818	=	protein_protein
ENSMUSG00000004266 (known) ENSMUSG00000020122	=	protein_protein
ENSMUSG00000004266 (known) ENSMUSG00000059923	=	protein_protein
ENSMUSG00000004266 (known) ENSMUSG00000024620	=	protein_protein
ENSMUSG00000004266 (known) ENSMUSG00000034116	=	protein_protein
ENSMUSG00000004266 (known) ENSMUSG00000024241	=	protein_protein
ENSMUSG00000004371 (known) ENSMUSG00000073889	=	MI:0004(affinity_chromatography_technology)
ENSMUSG00000004371 (known) ENSMUSG00000021756	=	MI:0004(affinity_chromatography_technology)
ENSMUSG00000004446 (known) ENSMUSG00000057329	=	MI:0364(inferred_by_curator)
ENSMUSG00000004446 (known) ENSMUSG00000007659	=	MI:0364(inferred_by_curator)
ENSMUSG00000004446 (known) ENSMUSG00000074147	=	MI:0114(x-ray_crystallography)|MI:0065(isothermal_titration_calorimetry)
ENSMUSG00000004455 (known) ENSMUSG00000059436	=	MI:0678(antibody_array)
ENSMUSG00000004455 (known) ENSMUSG00000070348	=	MI:0678(antibody_array)
ENSMUSG00000004455 (known) ENSMUSG00000004455	=	MI:0678(antibody_array)
ENSMUSG00000004455 (known) ENSMUSG00000020307	=	MI:0678(antibody_array)
ENSMUSG00000004455 (known) ENSMUSG00000018326	=	MI:0029(density_sedimentatio)
ENSMUSG00000004455 (known) ENSMUSG00000059552	=	MI:0678(antibody_array)
ENSMUSG00000004455 (known) ENSMUSG00000022105	=	MI:0006(anti_bait_coimmunoprecipitation)|MI:0678(antibody_array)
ENSMUSG00000004455 (known) ENSMUSG00000014402	=	MI:0678(antibody_array)
ENSMUSG00000004455 (known) ENSMUSG00000007659	=	MI:0678(antibody_array)
ENSMUSG00000004455 (known) ENSMUSG00000032827	=	protein_protein
ENSMUSG00000004455 (known) ENSMUSG00000044303	=	MI:0678(antibody_array)
ENSMUSG00000004455 (known) ENSMUSG00000036309	=	MI:0678(antibody_array)
ENSMUSG00000004455 (known) ENSMUSG00000057177	=	MI:0678(antibody_array)
ENSMUSG00000004455 (known) ENSMUSG00000027342	=	MI:0678(antibody_array)
ENSMUSG00000004455 (known) ENSMUSG00000038976	=	protein_protein
ENSMUSG00000004455 (known) ENSMUSG00000021116	=	MI:0678(antibody_array)
ENSMUSG00000004455 (known) ENSMUSG00000019942	=	MI:0678(antibody_array)
ENSMUSG00000004455 (known) ENSMUSG00000034165	=	MI:0678(antibody_array)
ENSMUSG00000004455 (known) ENSMUSG00000006728	=	MI:0678(antibody_array)
ENSMUSG00000004455 (known) ENSMUSG00000019768	=	MI:0678(antibody_array)
ENSMUSG00000004455 (known) ENSMUSG00000039536	=	protein_protein
ENSMUSG00000004455 (known) ENSMUSG00000057329	=	MI:0678(antibody_array)
ENSMUSG00000004455 (known) ENSMUSG00000046957	=	protein_protein
ENSMUSG00000004455 (known) ENSMUSG00000026959	=	MI:0004(affinity_chromatography_technology)|MI:0019(coimmunoprecipitation)
ENSMUSG00000004508 (known) ENSMUSG00000059923	=	MI:0018(Two_hybrid_test)
ENSMUSG00000004508 (known) ENSMUSG00000026321	=	protein_protein
ENSMUSG00000004535 (known) ENSMUSG00000042626	=	MI:0018(Two_hybrid_test)
ENSMUSG00000004651 (known) ENSMUSG00000005994	=	MI:0071(molecular_sieving)|MI:0055(fret)
ENSMUSG00000004651 (known) ENSMUSG00000004651	=	MI:0071(molecular_sieving)
ENSMUSG00000004698 (known) ENSMUSG00000048602	=	MI:0018(Two_hybrid_test)
ENSMUSG00000004698 (known) ENSMUSG00000044703	=	MI:0018(Two_hybrid_test)
ENSMUSG00000004698 (known) ENSMUSG00000051695	=	MI:0018(Two_hybrid_test)
ENSMUSG00000004698 (known) ENSMUSG00000019505	=	MI:0018(Two_hybrid_test)
ENSMUSG00000004709 (known) ENSMUSG00000005696	=	protein_protein
ENSMUSG00000004771 (known) ENSMUSG00000030209	=	MI:0004(affinity_chromatography_technology)
ENSMUSG00000004771 (known) ENSMUSG00000026959	=	MI:0006(anti_bait_coimmunoprecipitation)|MI:0004(affinity_chromatography_technology)
ENSMUSG00000004789 (known) ENSMUSG00000018326	=	MI:0029(density_sedimentatio)
ENSMUSG00000004791 (known) ENSMUSG00000029648	=	MI:0411(elisa)
ENSMUSG00000004865 (known) ENSMUSG00000018379	=	protein_protein
ENSMUSG00000004872 (known) ENSMUSG00000022105	=	MI:0096(pull_down)
ENSMUSG00000004872 (known) ENSMUSG00000036144	=	protein_protein
ENSMUSG00000004872 (known) ENSMUSG00000024642	=	protein_protein
ENSMUSG00000004872 (known) ENSMUSG00000048450	=	protein_protein
ENSMUSG00000004892 (known) ENSMUSG00000018326	=	MI:0029(density_sedimentatio)
ENSMUSG00000004936 (known) ENSMUSG00000030209	=	MI:0004(affinity_chromatography_technology)
ENSMUSG00000004936 (known) ENSMUSG00000063065	=	protein_protein
ENSMUSG00000004936 (known) ENSMUSG00000045038	=	MI:0019(coimmunoprecipitation)
ENSMUSG00000004936 (known) ENSMUSG00000024163	=	protein_protein
ENSMUSG00000004936 (known) ENSMUSG00000018334	=	protein_protein
ENSMUSG00000004936 (known) ENSMUSG00000026959	=	MI:0004(affinity_chromatography_technology)|MI:0019(coimmunoprecipitation)|MI:0006(anti_bait_coimmunoprecipitation)
ENSMUSG00000004947 (known) ENSMUSG00000040415	=	protein_protein
ENSMUSG00000004947 (known) ENSMUSG00000026923	=	protein_protein
ENSMUSG00000004951 (known) ENSMUSG00000029657	=	protein_protein
ENSMUSG00000004951 (known) ENSMUSG00000015656	=	protein_protein
ENSMUSG00000004951 (known) ENSMUSG00000045038	=	MI:0019(coimmunoprecipitation)
ENSMUSG00000004952 (known) ENSMUSG00000006699	=	protein_protein
ENSMUSG00000004980 (known) ENSMUSG00000045038	=	MI:0006(anti_bait_coimmunoprecipitation)
ENSMUSG00000005034 (known) ENSMUSG00000030209	=	MI:0004(affinity_chromatography_technology)
ENSMUSG00000005034 (known) ENSMUSG00000018326	=	MI:0029(density_sedimentatio)
ENSMUSG00000005034 (known) ENSMUSG00000026959	=	MI:0006(anti_bait_coimmunoprecipitation)|MI:0004(affinity_chromatography_technology)
ENSMUSG00000005057 (known) ENSMUSG00000039483	=	protein_protein
ENSMUSG00000005069 (known) ENSMUSG00000025199	=	MI:0018(Two_hybrid_test)
ENSMUSG00000005089 (known) ENSMUSG00000030209	=	MI:0004(affinity_chromatography_technology)
ENSMUSG00000005089 (known) ENSMUSG00000018326	=	MI:0029(density_sedimentatio)
ENSMUSG00000005142 (known) ENSMUSG00000031264	=	MI:0018(Two_hybrid_test)
ENSMUSG00000005148 (known) ENSMUSG00000056216	=	protein_protein
ENSMUSG00000005148 (known) ENSMUSG00000056501	=	protein_protein
ENSMUSG00000005148 (known) ENSMUSG00000042228	=	MI:0018(Two_hybrid_test)
ENSMUSG00000005161 (known) ENSMUSG00000025393	=	MI:0004(affinity_chromatography_technology)
ENSMUSG00000005161 (known) ENSMUSG00000030209	=	MI:0004(affinity_chromatography_technology)
ENSMUSG00000005161 (known) ENSMUSG00000005312	=	MI:0004(affinity_chromatography_technology)
ENSMUSG00000005161 (known) ENSMUSG00000024620	=	protein_protein
ENSMUSG00000005161 (known) ENSMUSG00000025190	=	MI:0004(affinity_chromatography_technology)
ENSMUSG00000005198 (known) ENSMUSG00000063065	=	protein_protein
ENSMUSG00000005198 (known) ENSMUSG00000025932	=	protein_protein
ENSMUSG00000005198 (known) ENSMUSG00000028886	=	protein_protein
ENSMUSG00000005233 (known) ENSMUSG00000024056	=	MI:0364(inferred_by_curator)
ENSMUSG00000005268 (known) ENSMUSG00000005268	=	protein_protein
ENSMUSG00000005299 (known) ENSMUSG00000018326	=	MI:0029(density_sedimentatio)
ENSMUSG00000005312 (known) ENSMUSG00000032383	=	MI:0004(affinity_chromatography_technology)
ENSMUSG00000005312 (known) ENSMUSG00000020372	=	MI:0004(affinity_chromatography_technology)
ENSMUSG00000005312 (known) ENSMUSG00000055447	=	MI:0004(affinity_chromatography_technology)
ENSMUSG00000005312 (known) ENSMUSG00000030695	=	MI:0004(affinity_chromatography_technology)
ENSMUSG00000005312 (known) ENSMUSG00000021957	=	MI:0004(affinity_chromatography_technology)
ENSMUSG00000005312 (known) ENSMUSG00000028691	=	MI:0004(affinity_chromatography_technology)
ENSMUSG00000005397 (known) ENSMUSG00000026478	=	protein_protein
ENSMUSG00000005397 (known) ENSMUSG00000028763	=	MI:0114(x-ray_crystallography)
ENSMUSG00000005397 (known) ENSMUSG00000029675	=	protein_protein
ENSMUSG00000005410 (known) ENSMUSG00000031697	=	protein_protein
ENSMUSG00000005410 (known) ENSMUSG00000041859	=	protein_protein
ENSMUSG00000005410 (known) ENSMUSG00000029730	=	protein_protein
ENSMUSG00000005410 (known) ENSMUSG00000026037	=	protein_protein
ENSMUSG00000005410 (known) ENSMUSG00000029283	=	protein_protein
ENSMUSG00000005413 (known) ENSMUSG00000045038	=	MI:0019(coimmunoprecipitation)
ENSMUSG00000005447 (known) ENSMUSG00000020745	=	MI:0018(Two_hybrid_test)|MI:0096(pull_down)
ENSMUSG00000005447 (known) ENSMUSG00000029657	=	protein_protein
ENSMUSG00000005469 (known) ENSMUSG00000020363	=	protein_protein
ENSMUSG00000005469 (known) ENSMUSG00000007564	=	MI:0091(chromatography)
ENSMUSG00000005469 (known) ENSMUSG00000025958	=	protein_protein
ENSMUSG00000005469 (known) ENSMUSG00000020612	=	protein_protein
ENSMUSG00000005469 (known) ENSMUSG00000042406	=	protein_protein
ENSMUSG00000005469 (known) ENSMUSG00000021262	=	protein_protein
ENSMUSG00000005469 (known) ENSMUSG00000026959	=	MI:0004(affinity_chromatography_technology)|MI:0019(coimmunoprecipitation)
ENSMUSG00000005469 (known) ENSMUSG00000027499	=	MI:0114(x-ray_crystallography)
ENSMUSG00000005510 (known) ENSMUSG00000018326	=	MI:0029(density_sedimentatio)
ENSMUSG00000005514 (known) ENSMUSG00000056220	=	MI:0018(Two_hybrid_test)
ENSMUSG00000005533 (known) ENSMUSG00000020372	=	protein_protein
ENSMUSG00000005534 (known) ENSMUSG00000016933	=	protein_protein
ENSMUSG00000005534 (known) ENSMUSG00000041417	=	protein_protein
ENSMUSG00000005566 (known) ENSMUSG00000069204	=	protein_protein
ENSMUSG00000005566 (known) ENSMUSG00000020364	=	protein_protein
ENSMUSG00000005566 (known) ENSMUSG00000034800	=	protein_protein
ENSMUSG00000005566 (known) ENSMUSG00000009575	=	MI:0018(Two_hybrid_test)
ENSMUSG00000005566 (known) ENSMUSG00000018666	=	MI:0405(competition_binding)
ENSMUSG00000005583 (known) ENSMUSG00000062963	=	MI:0018(Two_hybrid_test)
ENSMUSG00000005583 (known) ENSMUSG00000029516	=	MI:0018(Two_hybrid_test)
ENSMUSG00000005583 (known) ENSMUSG00000023348	=	MI:0018(Two_hybrid_test)
ENSMUSG00000005583 (known) ENSMUSG00000020917	=	MI:0018(Two_hybrid_test)
ENSMUSG00000005583 (known) ENSMUSG00000022475	=	MI:0018(Two_hybrid_test)
ENSMUSG00000005609 (known) ENSMUSG00000047880	=	MI:0018(Two_hybrid_test)
ENSMUSG00000005610 (known) ENSMUSG00000041417	=	MI:0018(Two_hybrid_test)
ENSMUSG00000005610 (known) ENSMUSG00000024975	=	MI:0096(pull_down)
ENSMUSG00000005610 (known) ENSMUSG00000028708	=	protein_protein
ENSMUSG00000005625 (known) ENSMUSG00000005625	=	MI:0091(chromatography)
ENSMUSG00000005625 (known) ENSMUSG00000017428	=	MI:0091(chromatography)
ENSMUSG00000005625 (known) ENSMUSG00000006998	=	MI:0091(chromatography)
ENSMUSG00000005625 (known) ENSMUSG00000020720	=	MI:0091(chromatography)
ENSMUSG00000005625 (known) ENSMUSG00000030591	=	MI:0091(chromatography)
ENSMUSG00000005625 (known) ENSMUSG00000026229	=	MI:0091(chromatography)
ENSMUSG00000005625 (known) ENSMUSG00000020708	=	MI:0091(chromatography)
ENSMUSG00000005625 (known) ENSMUSG00000026869	=	MI:0091(chromatography)
ENSMUSG00000005625 (known) ENSMUSG00000026914	=	MI:0091(chromatography)
ENSMUSG00000005625 (known) ENSMUSG00000021832	=	MI:0091(chromatography)
ENSMUSG00000005625 (known) ENSMUSG00000021737	=	MI:0091(chromatography)
ENSMUSG00000005625 (known) ENSMUSG00000028932	=	MI:0091(chromatography)
ENSMUSG00000005625 (known) ENSMUSG00000039067	=	MI:0091(chromatography)
ENSMUSG00000005625 (known) ENSMUSG00000021178	=	MI:0091(chromatography)
ENSMUSG00000005625 (known) ENSMUSG00000030603	=	MI:0091(chromatography)
ENSMUSG00000005625 (known) ENSMUSG00000017221	=	MI:0091(chromatography)
ENSMUSG00000005625 (known) ENSMUSG00000025487	=	MI:0091(chromatography)
ENSMUSG00000005672 (known) ENSMUSG00000029254	=	protein_protein
ENSMUSG00000005672 (known) ENSMUSG00000016933	=	protein_protein
ENSMUSG00000005672 (known) ENSMUSG00000042351	=	protein_protein
ENSMUSG00000005672 (known) ENSMUSG00000006235	=	protein_protein
ENSMUSG00000005677 (known) ENSMUSG00000005677	=	protein_protein
ENSMUSG00000005683 (known) ENSMUSG00000018326	=	MI:0029(density_sedimentatio)
ENSMUSG00000005696 (known) ENSMUSG00000015316	=	protein_protein
ENSMUSG00000005698 (known) ENSMUSG00000053754	=	MI:0096(pull_down)|MI:0018(Two_hybrid_test)
ENSMUSG00000005699 (known) ENSMUSG00000007613	=	protein_protein
ENSMUSG00000005699 (known) ENSMUSG00000020536	=	protein_protein
ENSMUSG00000005699 (known) ENSMUSG00000029053	=	protein_protein
ENSMUSG00000005699 (known) ENSMUSG00000025812	=	protein_protein
ENSMUSG00000005699 (known) ENSMUSG00000058444	=	protein_protein
ENSMUSG00000005699 (known) ENSMUSG00000038780	=	protein_protein
ENSMUSG00000005699 (known) ENSMUSG00000037643	=	protein_protein
ENSMUSG00000005763 (known) ENSMUSG00000005763	=	protein_protein
ENSMUSG00000005763 (known) ENSMUSG00000019843	=	protein_protein
ENSMUSG00000005779 (known) ENSMUSG00000007564	=	MI:0091(chromatography)
ENSMUSG00000005779 (known) ENSMUSG00000030751	=	MI:0091(chromatography)
ENSMUSG00000005802 (known) ENSMUSG00000030592	=	MI:0018(Two_hybrid_test)
ENSMUSG00000005836 (known) ENSMUSG00000018160	=	protein_protein
ENSMUSG00000005871 (known) ENSMUSG00000006932	=	protein_protein
ENSMUSG00000005871 (known) ENSMUSG00000022021	=	protein_protein
ENSMUSG00000005871 (known) ENSMUSG00000024456	=	protein_protein
ENSMUSG00000005871 (known) ENSMUSG00000027479	=	protein_protein
ENSMUSG00000005873 (known) ENSMUSG00000005873	=	MI:0397(two_hybrid_array)
ENSMUSG00000005873 (known) ENSMUSG00000021645	=	MI:0397(two_hybrid_array)
ENSMUSG00000005886 (known) ENSMUSG00000024431	=	protein_protein
ENSMUSG00000005886 (known) ENSMUSG00000019817	=	protein_protein
ENSMUSG00000005886 (known) ENSMUSG00000026751	=	protein_protein
ENSMUSG00000005886 (known) ENSMUSG00000032185	=	protein_protein
ENSMUSG00000005886 (known) ENSMUSG00000019768	=	protein_protein
ENSMUSG00000005886 (known) ENSMUSG00000028901	=	protein_protein
ENSMUSG00000005886 (known) ENSMUSG00000026398	=	protein_protein
ENSMUSG00000005886 (known) ENSMUSG00000046532	=	protein_protein
ENSMUSG00000005897 (known) ENSMUSG00000026021	=	MI:0001(MI:0018)|MI:0006(anti_bait_coimmunoprecipitation)
ENSMUSG00000005897 (known) ENSMUSG00000048490	=	MI:0018(Two_hybrid_test)|MI:0007(anti_tag_coimmunoprecipitation)
ENSMUSG00000005897 (known) ENSMUSG00000015120	=	MI:0096(pull_down)|MI:0018(Two_hybrid_test)|MI:0006(anti_bait_coimmunoprecipitation)
ENSMUSG00000005897 (known) ENSMUSG00000032405	=	MI:0001(MI:0018)|MI:0006(anti_bait_coimmunoprecipitation)|MI:0096(pull_down)
ENSMUSG00000005936 (known) ENSMUSG00000024235	=	MI:0397(two_hybrid_array)
ENSMUSG00000005936 (known) ENSMUSG00000005936	=	MI:0397(two_hybrid_array)
ENSMUSG00000005994 (known) ENSMUSG00000005994	=	MI:0071(molecular_sieving)
ENSMUSG00000006005 (known) ENSMUSG00000029104	=	protein_protein
ENSMUSG00000006024 (known) ENSMUSG00000018326	=	MI:0029(density_sedimentatio)
ENSMUSG00000006024 (known) ENSMUSG00000034187	=	protein_protein
ENSMUSG00000006134 (known) ENSMUSG00000006235	=	protein_protein
ENSMUSG00000006134 (known) ENSMUSG00000034342	=	protein_protein
ENSMUSG00000006154 (known) ENSMUSG00000031972	=	protein_protein
ENSMUSG00000006205 (known) ENSMUSG00000039239	=	protein_protein
ENSMUSG00000006205 (known) ENSMUSG00000021835	=	protein_protein
ENSMUSG00000006205 (known) ENSMUSG00000038259	=	protein_protein
ENSMUSG00000006215 (known) ENSMUSG00000027478	=	protein_protein
ENSMUSG00000006215 (known) ENSMUSG00000022521	=	protein_protein
ENSMUSG00000006235 (known) ENSMUSG00000034330	=	MI:0096(pull_down)|MI:0006(anti_bait_coimmunoprecipitation)
ENSMUSG00000006235 (known) ENSMUSG00000032578	=	MI:0019(coimmunoprecipitation)
ENSMUSG00000006235 (known) ENSMUSG00000027540	=	protein_protein
ENSMUSG00000006235 (known) ENSMUSG00000020919	=	protein_protein
ENSMUSG00000006235 (known) ENSMUSG00000041417	=	protein_protein
ENSMUSG00000006235 (known) ENSMUSG00000042228	=	protein_protein
ENSMUSG00000006235 (known) ENSMUSG00000024789	=	protein_protein
ENSMUSG00000006235 (known) ENSMUSG00000016933	=	MI:0084(phage_display)|MI:0096(pull_down)|MI:0006(anti_bait_coimmunoprecipitation)
ENSMUSG00000006273 (known) ENSMUSG00000018326	=	MI:0029(density_sedimentatio)
ENSMUSG00000006276 (known) ENSMUSG00000028552	=	MI:0019(coimmunoprecipitation)
ENSMUSG00000006276 (known) ENSMUSG00000018326	=	MI:0029(density_sedimentatio)
ENSMUSG00000006299 (known) ENSMUSG00000031392	=	MI:0018(Two_hybrid_test)
ENSMUSG00000006304 (known) ENSMUSG00000030209	=	MI:0004(affinity_chromatography_technology)
ENSMUSG00000006356 (known) ENSMUSG00000045038	=	MI:0006(anti_bait_coimmunoprecipitation)
ENSMUSG00000006369 (known) ENSMUSG00000030116	=	protein_protein
ENSMUSG00000006373 (known) ENSMUSG00000031972	=	MI:0276(bn-page)
ENSMUSG00000006373 (known) ENSMUSG00000018326	=	MI:0029(density_sedimentatio)
ENSMUSG00000006373 (known) ENSMUSG00000062825	=	MI:0276(bn-page)
ENSMUSG00000006386 (known) ENSMUSG00000019312	=	protein_protein
ENSMUSG00000006386 (known) ENSMUSG00000040631	=	protein_protein
ENSMUSG00000006386 (known) ENSMUSG00000031465	=	MI:0107(surface_plasmon_resonance)
ENSMUSG00000006386 (known) ENSMUSG00000022309	=	MI:0107(surface_plasmon_resonance)
ENSMUSG00000006386 (known) ENSMUSG00000022102	=	protein_protein
ENSMUSG00000006386 (known) ENSMUSG00000026888	=	protein_protein
ENSMUSG00000006445 (known) ENSMUSG00000041417	=	MI:0018(Two_hybrid_test)|MI:0019(coimmunoprecipitation)
ENSMUSG00000006445 (known) ENSMUSG00000055980	=	MI:0676(tap)
ENSMUSG00000006457 (known) ENSMUSG00000028116	=	protein_protein
ENSMUSG00000006457 (known) ENSMUSG00000030209	=	MI:0004(affinity_chromatography_technology)
ENSMUSG00000006576 (known) ENSMUSG00000018326	=	MI:0029(density_sedimentatio)
ENSMUSG00000006585 (known) ENSMUSG00000006715	=	MI:0018(Two_hybrid_test)|MI:0096(pull_down)|MI:0114(x-ray_crystallography)
ENSMUSG00000006585 (known) ENSMUSG00000026037	=	MI:0018(Two_hybrid_test)
ENSMUSG00000006585 (known) ENSMUSG00000022836	=	MI:0018(Two_hybrid_test)
ENSMUSG00000006585 (known) ENSMUSG00000026355	=	MI:0018(Two_hybrid_test)|MI:0096(pull_down)
ENSMUSG00000006586 (known) ENSMUSG00000007872	=	MI:0397(two_hybrid_array)
ENSMUSG00000006586 (known) ENSMUSG00000042745	=	MI:0397(two_hybrid_array)
ENSMUSG00000006649 (known) ENSMUSG00000019843	=	protein_protein
ENSMUSG00000006649 (known) ENSMUSG00000030536	=	protein_protein
ENSMUSG00000006649 (known) ENSMUSG00000031997	=	protein_protein
ENSMUSG00000006651 (known) ENSMUSG00000028519	=	MI:0019(coimmunoprecipitation)|MI:0096(pull_down)|MI:0018(Two_hybrid_test)
ENSMUSG00000006651 (known) ENSMUSG00000037892	=	MI:0096(pull_down)
ENSMUSG00000006673 (known) ENSMUSG00000027544	=	MI:0018(Two_hybrid_test)
ENSMUSG00000006678 (known) ENSMUSG00000040061	=	MI:0018(Two_hybrid_test)
ENSMUSG00000006678 (known) ENSMUSG00000025395	=	MI:0416(fluorescence_imaging)|MI:0006(anti_bait_coimmunoprecipitation)
ENSMUSG00000006678 (known) ENSMUSG00000026134	=	MI:0416(fluorescence_imaging)
ENSMUSG00000006678 (known) ENSMUSG00000024833	=	MI:0416(fluorescence_imaging)|MI:0096(pull_down)|MI:0027(cosedimentation)|MI:0364(inferred_by_curator)
ENSMUSG00000006699 (known) ENSMUSG00000030774	=	MI:0018(Two_hybrid_test)
ENSMUSG00000006699 (known) ENSMUSG00000041598	=	protein_protein
ENSMUSG00000006699 (known) ENSMUSG00000031442	=	protein_protein
ENSMUSG00000006699 (known) ENSMUSG00000029299	=	MI:0276(bn-page)
ENSMUSG00000006699 (known) ENSMUSG00000063838	=	protein_protein
ENSMUSG00000006699 (known) ENSMUSG00000037643	=	MI:0019(coimmunoprecipitation)
ENSMUSG00000006699 (known) ENSMUSG00000034480	=	protein_protein
ENSMUSG00000006699 (known) ENSMUSG00000031284	=	protein_protein
ENSMUSG00000006699 (known) ENSMUSG00000022568	=	MI:0663(confocal_microscopy)
ENSMUSG00000006699 (known) ENSMUSG00000044641	=	MI:0019(coimmunoprecipitation)
ENSMUSG00000006699 (known) ENSMUSG00000025372	=	protein_protein
ENSMUSG00000006699 (known) ENSMUSG00000049521	=	protein_protein
ENSMUSG00000006699 (known) ENSMUSG00000020894	=	MI:0019(coimmunoprecipitation)
ENSMUSG00000006705 (known) ENSMUSG00000018973	=	protein_protein
ENSMUSG00000006715 (known) ENSMUSG00000048450	=	protein_protein
ENSMUSG00000006715 (known) ENSMUSG00000038721	=	MI:0096(pull_down)
ENSMUSG00000006715 (known) ENSMUSG00000050368	=	MI:0018(Two_hybrid_test)|MI:0096(pull_down)
ENSMUSG00000006715 (known) ENSMUSG00000040669	=	protein_protein
ENSMUSG00000006715 (known) ENSMUSG00000036139	=	MI:0096(pull_down)
ENSMUSG00000006715 (known) ENSMUSG00000038236	=	MI:0096(pull_down)
ENSMUSG00000006715 (known) ENSMUSG00000038210	=	MI:0018(Two_hybrid_test)|MI:0096(pull_down)
ENSMUSG00000006717 (known) ENSMUSG00000045038	=	MI:0006(anti_bait_coimmunoprecipitation)
ENSMUSG00000006728 (known) ENSMUSG00000044303	=	protein_protein
ENSMUSG00000006728 (known) ENSMUSG00000022105	=	protein_protein
ENSMUSG00000006728 (known) ENSMUSG00000070348	=	MI:0019(coimmunoprecipitation)|MI:0071(molecular_sieving)|MI:0364(inferred_by_curator)|MI:0006(anti_bait_coimmunoprecipitation)
ENSMUSG00000006728 (known) ENSMUSG00000034165	=	MI:0364(inferred_by_curator)|MI:0006(anti_bait_coimmunoprecipitation)
ENSMUSG00000006728 (known) ENSMUSG00000023067	=	MI:0019(coimmunoprecipitation)
ENSMUSG00000006740 (known) ENSMUSG00000018326	=	MI:0029(density_sedimentatio)
ENSMUSG00000006782 (known) ENSMUSG00000018326	=	MI:0029(density_sedimentatio)
ENSMUSG00000006906 (known) ENSMUSG00000042351	=	protein_protein
ENSMUSG00000006930 (known) ENSMUSG00000021288	=	MI:0006(anti_bait_coimmunoprecipitation)
ENSMUSG00000006930 (known) ENSMUSG00000029104	=	protein_protein
ENSMUSG00000006930 (known) ENSMUSG00000040124	=	protein_protein
ENSMUSG00000006930 (known) ENSMUSG00000024862	=	MI:0006(anti_bait_coimmunoprecipitation)
ENSMUSG00000006932 (known) ENSMUSG00000019969	=	MI:0096(pull_down)
ENSMUSG00000006932 (known) ENSMUSG00000006932	=	protein_protein
ENSMUSG00000006932 (known) ENSMUSG00000040003	=	protein_protein
ENSMUSG00000006932 (known) ENSMUSG00000021936	=	MI:0006(anti_bait_coimmunoprecipitation)
ENSMUSG00000006932 (known) ENSMUSG00000022240	=	protein_protein
ENSMUSG00000006932 (known) ENSMUSG00000055980	=	MI:0676(tap)|MI:0019(coimmunoprecipitation)
ENSMUSG00000006932 (known) ENSMUSG00000044542	=	MI:0007(anti_tag_coimmunoprecipitation)|MI:0096(pull_down)
ENSMUSG00000006932 (known) ENSMUSG00000024304	=	protein_protein
ENSMUSG00000006932 (known) ENSMUSG00000031871	=	protein_protein
ENSMUSG00000006932 (known) ENSMUSG00000026959	=	MI:0004(affinity_chromatography_technology)|MI:0019(coimmunoprecipitation)|MI:0006(anti_bait_coimmunoprecipitation)
ENSMUSG00000006932 (known) ENSMUSG00000020366	=	MI:0006(anti_bait_coimmunoprecipitation)
ENSMUSG00000006932 (known) ENSMUSG00000058444	=	MI:0018(Two_hybrid_test)
ENSMUSG00000006932 (known) ENSMUSG00000041417	=	MI:0018(Two_hybrid_test)
ENSMUSG00000006932 (known) ENSMUSG00000032187	=	protein_protein
ENSMUSG00000006932 (known) ENSMUSG00000032312	=	protein_protein
ENSMUSG00000006932 (known) ENSMUSG00000018326	=	MI:0029(density_sedimentatio)
ENSMUSG00000006932 (known) ENSMUSG00000040158	=	MI:0007(anti_tag_coimmunoprecipitation)|MI:0018(Two_hybrid_test)|MI:0096(pull_down)|MI:0416(fluorescence_imaging)
ENSMUSG00000006932 (known) ENSMUSG00000027985	=	MI:0065(isothermal_titration_calorimetry)
ENSMUSG00000006932 (known) ENSMUSG00000030209	=	MI:0004(affinity_chromatography_technology)
ENSMUSG00000006932 (known) ENSMUSG00000037815	=	MI:0114(x-ray_crystallography)
ENSMUSG00000006932 (known) ENSMUSG00000020717	=	MI:0006(anti_bait_coimmunoprecipitation)
ENSMUSG00000007021 (known) ENSMUSG00000018326	=	MI:0029(density_sedimentatio)
ENSMUSG00000007033 (known) ENSMUSG00000031972	=	MI:0276(bn-page)
ENSMUSG00000007041 (known) ENSMUSG00000024867	=	MI:0018(Two_hybrid_test)
ENSMUSG00000007080 (known) ENSMUSG00000030042	=	MI:0364(inferred_by_curator)
ENSMUSG00000007080 (known) ENSMUSG00000028394	=	MI:0364(inferred_by_curator)
ENSMUSG00000007080 (known) ENSMUSG00000020974	=	MI:0364(inferred_by_curator)
ENSMUSG00000007107 (known) ENSMUSG00000018326	=	MI:0029(density_sedimentatio)
ENSMUSG00000007207 (known) ENSMUSG00000030209	=	MI:0004(affinity_chromatography_technology)
ENSMUSG00000007207 (known) ENSMUSG00000027411	=	protein_protein
ENSMUSG00000007207 (known) ENSMUSG00000051331	=	protein_protein
ENSMUSG00000007207 (known) ENSMUSG00000026959	=	MI:0006(anti_bait_coimmunoprecipitation)|MI:0004(affinity_chromatography_technology)
ENSMUSG00000007207 (known) ENSMUSG00000018326	=	MI:0029(density_sedimentatio)
ENSMUSG00000007207 (known) ENSMUSG00000021194	=	MI:0029(density_sedimentatio)
ENSMUSG00000007564 (known) ENSMUSG00000028837	=	MI:0091(chromatography)
ENSMUSG00000007564 (known) ENSMUSG00000026959	=	MI:0006(anti_bait_coimmunoprecipitation)
ENSMUSG00000007564 (known) ENSMUSG00000021024	=	MI:0091(chromatography)
ENSMUSG00000007564 (known) ENSMUSG00000030751	=	MI:0091(chromatography)
ENSMUSG00000007564 (known) ENSMUSG00000068749	=	MI:0091(chromatography)
ENSMUSG00000007564 (known) ENSMUSG00000031897	=	MI:0091(chromatography)
ENSMUSG00000007564 (known) ENSMUSG00000026750	=	MI:0091(chromatography)
ENSMUSG00000007564 (known) ENSMUSG00000027566	=	MI:0091(chromatography)
ENSMUSG00000007564 (known) ENSMUSG00000031537	=	MI:0018(Two_hybrid_test)
ENSMUSG00000007564 (known) ENSMUSG00000015671	=	MI:0091(chromatography)
ENSMUSG00000007564 (known) ENSMUSG00000030209	=	MI:0004(affinity_chromatography_technology)
ENSMUSG00000007564 (known) ENSMUSG00000024387	=	MI:0091(chromatography)
ENSMUSG00000007564 (known) ENSMUSG00000014769	=	MI:0091(chromatography)
ENSMUSG00000007564 (known) ENSMUSG00000024338	=	MI:0091(chromatography)
ENSMUSG00000007564 (known) ENSMUSG00000018286	=	MI:0091(chromatography)
ENSMUSG00000007564 (known) ENSMUSG00000022193	=	MI:0091(chromatography)
ENSMUSG00000007564 (known) ENSMUSG00000032301	=	MI:0091(chromatography)
ENSMUSG00000007564 (known) ENSMUSG00000055980	=	MI:0676(tap)|MI:0019(coimmunoprecipitation)
ENSMUSG00000007564 (known) ENSMUSG00000024337	=	MI:0091(chromatography)
ENSMUSG00000007564 (known) ENSMUSG00000020349	=	MI:0091(chromatography)
ENSMUSG00000007564 (known) ENSMUSG00000069744	=	MI:0091(chromatography)
ENSMUSG00000007564 (known) ENSMUSG00000022052	=	MI:0091(chromatography)
ENSMUSG00000007564 (known) ENSMUSG00000060073	=	MI:0091(chromatography)
ENSMUSG00000007564 (known) ENSMUSG00000018326	=	MI:0029(density_sedimentatio)
ENSMUSG00000007613 (known) ENSMUSG00000027598	=	protein_protein
ENSMUSG00000007613 (known) ENSMUSG00000030774	=	protein_protein
ENSMUSG00000007613 (known) ENSMUSG00000060794	=	protein_protein
ENSMUSG00000007613 (known) ENSMUSG00000029433	=	protein_protein
ENSMUSG00000007613 (known) ENSMUSG00000030224	=	protein_protein
ENSMUSG00000007613 (known) ENSMUSG00000032966	=	protein_protein
ENSMUSG00000007613 (known) ENSMUSG00000021638	=	protein_protein
ENSMUSG00000007613 (known) ENSMUSG00000032440	=	protein_protein
ENSMUSG00000007613 (known) ENSMUSG00000020635	=	protein_protein
ENSMUSG00000007617 (known) ENSMUSG00000018326	=	MI:0029(density_sedimentatio)
ENSMUSG00000007617 (known) ENSMUSG00000030209	=	MI:0004(affinity_chromatography_technology)
ENSMUSG00000007617 (known) ENSMUSG00000025813	=	protein_protein
ENSMUSG00000007617 (known) ENSMUSG00000026959	=	MI:0004(affinity_chromatography_technology)|MI:0019(coimmunoprecipitation)|MI:0006(anti_bait_coimmunoprecipitation)
ENSMUSG00000007655 (known) ENSMUSG00000028603	=	MI:0663(confocal_microscopy)
ENSMUSG00000007655 (known) ENSMUSG00000032312	=	protein_protein
ENSMUSG00000007659 (known) ENSMUSG00000024959	=	MI:0364(inferred_by_curator)
ENSMUSG00000007659 (known) ENSMUSG00000064326	=	MI:0006(anti_bait_coimmunoprecipitation)
ENSMUSG00000007659 (known) ENSMUSG00000040093	=	protein_protein
ENSMUSG00000007659 (known) ENSMUSG00000027381	=	MI:0114(x-ray_crystallography)|MI:0364(inferred_by_curator)
ENSMUSG00000007659 (known) ENSMUSG00000059552	=	MI:0006(anti_bait_coimmunoprecipitation)
ENSMUSG00000007659 (known) ENSMUSG00000060126	=	protein_protein
ENSMUSG00000007739 (known) ENSMUSG00000018326	=	MI:0029(density_sedimentatio)
ENSMUSG00000007815 (known) ENSMUSG00000034480	=	protein_protein
ENSMUSG00000007815 (known) ENSMUSG00000034930	=	MI:0096(pull_down)
ENSMUSG00000007815 (known) ENSMUSG00000022021	=	protein_protein
ENSMUSG00000007815 (known) ENSMUSG00000024290	=	protein_protein
ENSMUSG00000007815 (known) ENSMUSG00000020580	=	protein_protein
ENSMUSG00000007815 (known) ENSMUSG00000024456	=	protein_protein
ENSMUSG00000007817 (known) ENSMUSG00000026942	=	MI:0018(Two_hybrid_test)
ENSMUSG00000007837 (known) ENSMUSG00000032216	=	protein_protein
ENSMUSG00000007850 (known) ENSMUSG00000045038	=	MI:0006(anti_bait_coimmunoprecipitation)
ENSMUSG00000007872 (known) ENSMUSG00000053477	=	MI:0397(two_hybrid_array)
ENSMUSG00000007877 (known) ENSMUSG00000068697	=	protein_protein
ENSMUSG00000007877 (known) ENSMUSG00000028116	=	protein_protein
ENSMUSG00000007877 (known) ENSMUSG00000049173	=	protein_protein
ENSMUSG00000007880 (known) ENSMUSG00000032187	=	MI:0019(coimmunoprecipitation)|MI:0071(molecular_sieving)
ENSMUSG00000007891 (known) ENSMUSG00000029286	=	MI:0018(Two_hybrid_test)
ENSMUSG00000007989 (known) ENSMUSG00000022997	=	protein_protein
ENSMUSG00000008035 (known) ENSMUSG00000035299	=	MI:0416(fluorescence_imaging)|MI:0006(anti_bait_coimmunoprecipitation)|MI:0007(anti_tag_coimmunoprecipitation)|MI:0018(Two_hybrid_test)
ENSMUSG00000008036 (known) ENSMUSG00000022841	=	protein_protein
ENSMUSG00000008136 (known) ENSMUSG00000021490	=	protein_protein
ENSMUSG00000008136 (known) ENSMUSG00000045038	=	MI:0006(anti_bait_coimmunoprecipitation)
ENSMUSG00000008136 (known) ENSMUSG00000039153	=	protein_protein
ENSMUSG00000008136 (known) ENSMUSG00000020612	=	MI:0018(Two_hybrid_test)
ENSMUSG00000008136 (known) ENSMUSG00000061878	=	MI:0006(anti_bait_coimmunoprecipitation)
ENSMUSG00000008136 (known) ENSMUSG00000034330	=	MI:0018(Two_hybrid_test)
ENSMUSG00000008305 (known) ENSMUSG00000027985	=	protein_protein
ENSMUSG00000008305 (known) ENSMUSG00000025216	=	MI:0007(anti_tag_coimmunoprecipitation)
ENSMUSG00000008305 (known) ENSMUSG00000066551	=	protein_protein
ENSMUSG00000008305 (known) ENSMUSG00000022245	=	MI:0007(anti_tag_coimmunoprecipitation)
ENSMUSG00000008601 (known) ENSMUSG00000020801	=	MI:0397(two_hybrid_array)
ENSMUSG00000008668 (known) ENSMUSG00000045038	=	MI:0006(anti_bait_coimmunoprecipitation)
ENSMUSG00000008859 (known) ENSMUSG00000018326	=	MI:0029(density_sedimentatio)
ENSMUSG00000008859 (known) ENSMUSG00000030209	=	MI:0004(affinity_chromatography_technology)
ENSMUSG00000008859 (known) ENSMUSG00000026959	=	MI:0006(anti_bait_coimmunoprecipitation)|MI:0004(affinity_chromatography_technology)
ENSMUSG00000008892 (known) ENSMUSG00000018326	=	MI:0029(density_sedimentatio)
ENSMUSG00000008976 (known) ENSMUSG00000027361	=	MI:0114(x-ray_crystallography)
ENSMUSG00000008999 (known) ENSMUSG00000059022	=	protein_protein
ENSMUSG00000008999 (known) ENSMUSG00000030732	=	protein_protein
ENSMUSG00000008999 (known) ENSMUSG00000036169	=	protein_protein
ENSMUSG00000009073 (known) ENSMUSG00000014956	=	MI:0006(anti_bait_coimmunoprecipitation)
ENSMUSG00000009073 (known) ENSMUSG00000026821	=	protein_protein
ENSMUSG00000009073 (known) ENSMUSG00000052397	=	MI:0018(Two_hybrid_test)
ENSMUSG00000009073 (known) ENSMUSG00000015804	=	MI:0040(electron_microscopy)
ENSMUSG00000009073 (known) ENSMUSG00000019907	=	MI:0006(anti_bait_coimmunoprecipitation)
ENSMUSG00000009079 (known) ENSMUSG00000024406	=	MI:0006(anti_bait_coimmunoprecipitation)|MI:0416(fluorescence_imaging)|MI:0018(Two_hybrid_test)|MI:0096(pull_down)
ENSMUSG00000009090 (known) ENSMUSG00000034218	=	protein_protein
ENSMUSG00000009090 (known) ENSMUSG00000022521	=	protein_protein
ENSMUSG00000009090 (known) ENSMUSG00000045038	=	MI:0019(coimmunoprecipitation)
ENSMUSG00000009090 (known) ENSMUSG00000018326	=	MI:0029(density_sedimentatio)
ENSMUSG00000009394 (known) ENSMUSG00000018326	=	MI:0029(density_sedimentatio)
ENSMUSG00000009406 (known) ENSMUSG00000063065	=	protein_protein
ENSMUSG00000009406 (known) ENSMUSG00000063358	=	protein_protein
ENSMUSG00000009471 (known) ENSMUSG00000053436	=	protein_protein
ENSMUSG00000009471 (known) ENSMUSG00000042745	=	protein_protein
ENSMUSG00000009471 (known) ENSMUSG00000009471	=	protein_protein
ENSMUSG00000009471 (known) ENSMUSG00000020167	=	protein_protein
ENSMUSG00000009471 (known) ENSMUSG00000020923	=	MI:0006(anti_bait_coimmunoprecipitation)
ENSMUSG00000009575 (known) ENSMUSG00000009575	=	protein_protein
ENSMUSG00000009575 (known) ENSMUSG00000029833	=	MI:0018(Two_hybrid_test)|MI:0096(pull_down)
ENSMUSG00000009575 (known) ENSMUSG00000024456	=	protein_protein
ENSMUSG00000009575 (known) ENSMUSG00000034480	=	protein_protein
ENSMUSG00000009621 (known) ENSMUSG00000021645	=	MI:0018(Two_hybrid_test)
ENSMUSG00000009621 (known) ENSMUSG00000028664	=	protein_protein
ENSMUSG00000009621 (known) ENSMUSG00000059923	=	MI:0018(Two_hybrid_test)
ENSMUSG00000009621 (known) ENSMUSG00000026235	=	protein_protein
ENSMUSG00000009630 (known) ENSMUSG00000031221	=	protein_protein
ENSMUSG00000009647 (known) ENSMUSG00000018326	=	MI:0029(density_sedimentatio)
ENSMUSG00000009863 (known) ENSMUSG00000058076	=	MI:0006(anti_bait_coimmunoprecipitation)|MI:0364(inferred_by_curator)
ENSMUSG00000009863 (known) ENSMUSG00000045038	=	MI:0006(anti_bait_coimmunoprecipitation)
ENSMUSG00000009900 (known) ENSMUSG00000031169	=	protein_protein
ENSMUSG00000009907 (known) ENSMUSG00000019868	=	protein_protein
ENSMUSG00000009907 (known) ENSMUSG00000033916	=	protein_protein
ENSMUSG00000010066 (known) ENSMUSG00000018326	=	MI:0029(density_sedimentatio)
ENSMUSG00000010097 (known) ENSMUSG00000025134	=	protein_protein
ENSMUSG00000010097 (known) ENSMUSG00000060244	=	protein_protein
ENSMUSG00000010205 (known) ENSMUSG00000019843	=	MI:0018(Two_hybrid_test)
ENSMUSG00000010376 (known) ENSMUSG00000019256	=	protein_protein
ENSMUSG00000010392 (known) ENSMUSG00000018326	=	MI:0029(density_sedimentatio)
ENSMUSG00000010461 (known) ENSMUSG00000010461	=	protein_protein
ENSMUSG00000010461 (known) ENSMUSG00000051367	=	protein_protein
ENSMUSG00000010461 (known) ENSMUSG00000024134	=	protein_protein
ENSMUSG00000010476 (known) ENSMUSG00000020395	=	MI:0018(Two_hybrid_test)
ENSMUSG00000010803 (known) ENSMUSG00000018326	=	MI:0029(density_sedimentatio)
ENSMUSG00000010825 (known) ENSMUSG00000018293	=	protein_protein
ENSMUSG00000010825 (known) ENSMUSG00000027805	=	protein_protein
ENSMUSG00000010825 (known) ENSMUSG00000071424	=	protein_protein
ENSMUSG00000010825 (known) ENSMUSG00000027646	=	protein_protein
ENSMUSG00000011034 (known) ENSMUSG00000033161	=	MI:0276(bn-page)
ENSMUSG00000011148 (known) ENSMUSG00000011148	=	protein_protein
ENSMUSG00000011179 (known) ENSMUSG00000011179	=	protein_protein
ENSMUSG00000011179 (known) ENSMUSG00000030341	=	MI:0018(Two_hybrid_test)
ENSMUSG00000011256 (known) ENSMUSG00000053617	=	protein_protein
ENSMUSG00000011877 (known) ENSMUSG00000018326	=	MI:0029(density_sedimentatio)
ENSMUSG00000011877 (known) ENSMUSG00000026737	=	MI:0018(Two_hybrid_test)
ENSMUSG00000011877 (known) ENSMUSG00000025199	=	MI:0018(Two_hybrid_test)
ENSMUSG00000012296 (known) ENSMUSG00000018326	=	MI:0029(density_sedimentatio)
ENSMUSG00000012396 (known) ENSMUSG00000025056	=	MI:0007(anti_tag_coimmunoprecipitation)
ENSMUSG00000012396 (known) ENSMUSG00000041483	=	MI:0007(anti_tag_coimmunoprecipitation)
ENSMUSG00000012396 (known) ENSMUSG00000027547	=	MI:0007(anti_tag_coimmunoprecipitation)
ENSMUSG00000012396 (known) ENSMUSG00000021945	=	MI:0007(anti_tag_coimmunoprecipitation)
ENSMUSG00000012396 (known) ENSMUSG00000012396	=	MI:0071(molecular_sieving)|MI:0007(anti_tag_coimmunoprecipitation)
ENSMUSG00000012396 (known) ENSMUSG00000024406	=	MI:0007(anti_tag_coimmunoprecipitation)
ENSMUSG00000012483 (known) ENSMUSG00000022673	=	protein_protein
ENSMUSG00000012483 (known) ENSMUSG00000031697	=	protein_protein
ENSMUSG00000012483 (known) ENSMUSG00000026037	=	protein_protein
ENSMUSG00000012705 (known) ENSMUSG00000012705	=	protein_protein
ENSMUSG00000012819 (known) ENSMUSG00000012819	=	protein_protein
ENSMUSG00000012819 (known) ENSMUSG00000030838	=	protein_protein
ENSMUSG00000013033 (known) ENSMUSG00000018326	=	MI:0029(density_sedimentatio)
ENSMUSG00000013160 (known) ENSMUSG00000018326	=	MI:0029(density_sedimentatio)
ENSMUSG00000013160 (known) ENSMUSG00000030209	=	MI:0004(affinity_chromatography_technology)
ENSMUSG00000013236 (known) ENSMUSG00000018326	=	MI:0029(density_sedimentatio)
ENSMUSG00000013236 (known) ENSMUSG00000025199	=	MI:0018(Two_hybrid_test)
ENSMUSG00000013593 (known) ENSMUSG00000018326	=	MI:0029(density_sedimentatio)
ENSMUSG00000013663 (known) ENSMUSG00000013663	=	protein_protein
ENSMUSG00000013663 (known) ENSMUSG00000029253	=	MI:0006(anti_bait_coimmunoprecipitation)
ENSMUSG00000013707 (known) ENSMUSG00000026029	=	MI:0007(anti_tag_coimmunoprecipitation)|MI:0006(anti_bait_coimmunoprecipitation)
ENSMUSG00000013787 (known) ENSMUSG00000030341	=	MI:0018(Two_hybrid_test)
ENSMUSG00000013787 (known) ENSMUSG00000030209	=	MI:0004(affinity_chromatography_technology)
ENSMUSG00000013787 (known) ENSMUSG00000018326	=	MI:0029(density_sedimentatio)
ENSMUSG00000013936 (known) ENSMUSG00000045038	=	MI:0019(coimmunoprecipitation)
ENSMUSG00000014226 (known) ENSMUSG00000048416	=	MI:0018(Two_hybrid_test)
ENSMUSG00000014329 (known) ENSMUSG00000028790	=	protein_protein
ENSMUSG00000014329 (known) ENSMUSG00000062078	=	protein_protein
ENSMUSG00000014361 (known) ENSMUSG00000067336	=	protein_protein
ENSMUSG00000014599 (known) ENSMUSG00000029471	=	MI:0096(pull_down)
ENSMUSG00000014599 (known) ENSMUSG00000024789	=	MI:0096(pull_down)
ENSMUSG00000014599 (known) ENSMUSG00000018707	=	MI:0096(pull_down)|MI:0006(anti_bait_coimmunoprecipitation)
ENSMUSG00000014599 (known) ENSMUSG00000020190	=	MI:0096(pull_down)
ENSMUSG00000014599 (known) ENSMUSG00000022108	=	MI:0096(pull_down)
ENSMUSG00000014599 (known) ENSMUSG00000020900	=	MI:0096(pull_down)
ENSMUSG00000014599 (known) ENSMUSG00000034593	=	MI:0096(pull_down)
ENSMUSG00000014599 (known) ENSMUSG00000029580	=	MI:0096(pull_down)
ENSMUSG00000014599 (known) ENSMUSG00000032174	=	MI:0096(pull_down)
ENSMUSG00000014599 (known) ENSMUSG00000037742	=	MI:0096(pull_down)
ENSMUSG00000014599 (known) ENSMUSG00000022619	=	MI:0096(pull_down)
ENSMUSG00000014599 (known) ENSMUSG00000071369	=	MI:0096(pull_down)
ENSMUSG00000014599 (known) ENSMUSG00000024969	=	MI:0096(pull_down)
ENSMUSG00000014599 (known) ENSMUSG00000042717	=	MI:0096(pull_down)
ENSMUSG00000014599 (known) ENSMUSG00000023473	=	MI:0096(pull_down)
ENSMUSG00000014599 (known) ENSMUSG00000020700	=	MI:0096(pull_down)
ENSMUSG00000014599 (known) ENSMUSG00000030536	=	MI:0096(pull_down)
ENSMUSG00000014599 (known) ENSMUSG00000025401	=	MI:0096(pull_down)
ENSMUSG00000014599 (known) ENSMUSG00000037902	=	MI:0096(pull_down)
ENSMUSG00000014599 (known) ENSMUSG00000052087	=	MI:0096(pull_down)
ENSMUSG00000014599 (known) ENSMUSG00000038084	=	MI:0096(pull_down)
ENSMUSG00000014599 (known) ENSMUSG00000027940	=	MI:0096(pull_down)
ENSMUSG00000014599 (known) ENSMUSG00000020437	=	MI:0096(pull_down)
ENSMUSG00000014599 (known) ENSMUSG00000041417	=	MI:0096(pull_down)
ENSMUSG00000014599 (known) ENSMUSG00000021457	=	MI:0096(pull_down)
ENSMUSG00000014599 (known) ENSMUSG00000032508	=	MI:0096(pull_down)
ENSMUSG00000014599 (known) ENSMUSG00000041313	=	MI:0096(pull_down)
ENSMUSG00000014599 (known) ENSMUSG00000027628	=	MI:0096(pull_down)|MI:0006(anti_bait_coimmunoprecipitation)
ENSMUSG00000014599 (known) ENSMUSG00000017774	=	MI:0096(pull_down)
ENSMUSG00000014599 (known) ENSMUSG00000020580	=	MI:0096(pull_down)
ENSMUSG00000014599 (known) ENSMUSG00000025278	=	MI:0096(pull_down)
ENSMUSG00000014599 (known) ENSMUSG00000071644	=	MI:0096(pull_down)
ENSMUSG00000014599 (known) ENSMUSG00000018830	=	MI:0096(pull_down)
ENSMUSG00000014599 (known) ENSMUSG00000070372	=	MI:0096(pull_down)
ENSMUSG00000014599 (known) ENSMUSG00000027646	=	MI:0096(pull_down)|MI:0006(anti_bait_coimmunoprecipitation)
ENSMUSG00000014599 (known) ENSMUSG00000026817	=	MI:0096(pull_down)
ENSMUSG00000014599 (known) ENSMUSG00000022443	=	MI:0096(pull_down)
ENSMUSG00000014599 (known) ENSMUSG00000037625	=	MI:0096(pull_down)|MI:0006(anti_bait_coimmunoprecipitation)
ENSMUSG00000014599 (known) ENSMUSG00000024659	=	MI:0096(pull_down)
ENSMUSG00000014602 (known) ENSMUSG00000072235	=	protein_protein
ENSMUSG00000014606 (known) ENSMUSG00000045038	=	MI:0006(anti_bait_coimmunoprecipitation)
ENSMUSG00000014606 (known) ENSMUSG00000018326	=	MI:0029(density_sedimentatio)
ENSMUSG00000014704 (known) ENSMUSG00000020160	=	MI:0018(Two_hybrid_test)
ENSMUSG00000014767 (known) ENSMUSG00000031832	=	protein_protein
ENSMUSG00000014767 (known) ENSMUSG00000048450	=	protein_protein
ENSMUSG00000014767 (known) ENSMUSG00000020184	=	MI:0019(coimmunoprecipitation)
ENSMUSG00000014767 (known) ENSMUSG00000059669	=	protein_protein
ENSMUSG00000014767 (known) ENSMUSG00000072258	=	protein_protein
ENSMUSG00000014769 (known) ENSMUSG00000030751	=	MI:0091(chromatography)
ENSMUSG00000014769 (known) ENSMUSG00000035191	=	protein_protein
ENSMUSG00000014773 (known) ENSMUSG00000045095	=	protein_protein
ENSMUSG00000014773 (known) ENSMUSG00000030116	=	protein_protein
ENSMUSG00000014773 (known) ENSMUSG00000052539	=	protein_protein
ENSMUSG00000014773 (known) ENSMUSG00000040003	=	MI:0096(pull_down)|MI:0018(Two_hybrid_test)
ENSMUSG00000014773 (known) ENSMUSG00000028402	=	protein_protein
ENSMUSG00000014776 (known) ENSMUSG00000031077	=	protein_protein
ENSMUSG00000014776 (known) ENSMUSG00000015812	=	MI:0416(fluorescence_imaging)
ENSMUSG00000014776 (known) ENSMUSG00000029817	=	MI:0018(Two_hybrid_test)|MI:0096(pull_down)
ENSMUSG00000014776 (known) ENSMUSG00000026029	=	protein_protein
ENSMUSG00000014776 (known) ENSMUSG00000024778	=	protein_protein
ENSMUSG00000014791 (known) ENSMUSG00000058325	=	MI:0018(Two_hybrid_test)
ENSMUSG00000014932 (known) ENSMUSG00000054555	=	protein_protein
ENSMUSG00000014956 (known) ENSMUSG00000018326	=	MI:0029(density_sedimentatio)
ENSMUSG00000014956 (known) ENSMUSG00000059436	=	MI:0678(antibody_array)
ENSMUSG00000014956 (known) ENSMUSG00000022105	=	MI:0006(anti_bait_coimmunoprecipitation)
ENSMUSG00000014956 (known) ENSMUSG00000034165	=	MI:0678(antibody_array)
ENSMUSG00000015001 (known) ENSMUSG00000067336	=	protein_protein
ENSMUSG00000015002 (known) ENSMUSG00000018326	=	MI:0029(density_sedimentatio)
ENSMUSG00000015023 (known) ENSMUSG00000024975	=	MI:0115(yeast_display)
ENSMUSG00000015053 (known) ENSMUSG00000018160	=	protein_protein
ENSMUSG00000015085 (known) ENSMUSG00000019998	=	MI:0397(two_hybrid_array)
ENSMUSG00000015095 (known) ENSMUSG00000036309	=	protein_protein
ENSMUSG00000015112 (known) ENSMUSG00000018326	=	MI:0029(density_sedimentatio)
ENSMUSG00000015120 (known) ENSMUSG00000032508	=	MI:0018(Two_hybrid_test)
ENSMUSG00000015120 (known) ENSMUSG00000055639	=	protein_protein
ENSMUSG00000015120 (known) ENSMUSG00000024778	=	MI:0018(Two_hybrid_test)
ENSMUSG00000015120 (known) ENSMUSG00000052684	=	protein_protein
ENSMUSG00000015120 (known) ENSMUSG00000018654	=	MI:0018(Two_hybrid_test)
ENSMUSG00000015120 (known) ENSMUSG00000020167	=	MI:0018(Two_hybrid_test)
ENSMUSG00000015120 (known) ENSMUSG00000018168	=	MI:0018(Two_hybrid_test)
ENSMUSG00000015143 (known) ENSMUSG00000018326	=	MI:0029(density_sedimentatio)
ENSMUSG00000015165 (known) ENSMUSG00000022836	=	MI:0018(Two_hybrid_test)
ENSMUSG00000015176 (known) ENSMUSG00000024387	=	protein_protein
ENSMUSG00000015222 (known) ENSMUSG00000026959	=	MI:0004(affinity_chromatography_technology)|MI:0019(coimmunoprecipitation)|MI:0006(anti_bait_coimmunoprecipitation)
ENSMUSG00000015222 (known) ENSMUSG00000018326	=	MI:0029(density_sedimentatio)
ENSMUSG00000015222 (known) ENSMUSG00000030209	=	MI:0004(affinity_chromatography_technology)
ENSMUSG00000015291 (known) ENSMUSG00000030704	=	protein_protein
ENSMUSG00000015291 (known) ENSMUSG00000032549	=	protein_protein
ENSMUSG00000015337 (known) ENSMUSG00000018326	=	MI:0029(density_sedimentatio)
ENSMUSG00000015468 (known) ENSMUSG00000027544	=	MI:0018(Two_hybrid_test)
ENSMUSG00000015468 (known) ENSMUSG00000024563	=	protein_protein
ENSMUSG00000015468 (known) ENSMUSG00000024515	=	protein_protein
ENSMUSG00000015468 (known) ENSMUSG00000032402	=	protein_protein
ENSMUSG00000015476 (known) ENSMUSG00000018326	=	MI:0029(density_sedimentatio)
ENSMUSG00000015522 (known) ENSMUSG00000021109	=	MI:0413(emsa)
ENSMUSG00000015522 (known) ENSMUSG00000062713	=	MI:0018(Two_hybrid_test)
ENSMUSG00000015522 (known) ENSMUSG00000030209	=	MI:0004(affinity_chromatography_technology)
ENSMUSG00000015522 (known) ENSMUSG00000019913	=	MI:0018(Two_hybrid_test)|MI:0019(coimmunoprecipitation)
ENSMUSG00000015522 (known) ENSMUSG00000019256	=	MI:0018(Two_hybrid_test)
ENSMUSG00000015522 (known) ENSMUSG00000026959	=	MI:0006(anti_bait_coimmunoprecipitation)
ENSMUSG00000015533 (known) ENSMUSG00000055447	=	protein_protein
ENSMUSG00000015533 (known) ENSMUSG00000025809	=	protein_protein
ENSMUSG00000015536 (known) ENSMUSG00000015536	=	MI:0397(two_hybrid_array)
ENSMUSG00000015579 (known) ENSMUSG00000021944	=	MI:0006(anti_bait_coimmunoprecipitation)|MI:0096(pull_down)|MI:0007(anti_tag_coimmunoprecipitation)
ENSMUSG00000015579 (known) ENSMUSG00000038518	=	MI:0007(anti_tag_coimmunoprecipitation)|MI:0096(pull_down)
ENSMUSG00000015579 (known) ENSMUSG00000033837	=	protein_protein
ENSMUSG00000015579 (known) ENSMUSG00000032187	=	protein_protein
ENSMUSG00000015605 (known) ENSMUSG00000040841	=	MI:0018(Two_hybrid_test)
ENSMUSG00000015605 (known) ENSMUSG00000042903	=	protein_protein
ENSMUSG00000015605 (known) ENSMUSG00000036461	=	MI:0018(Two_hybrid_test)
ENSMUSG00000015605 (known) ENSMUSG00000022463	=	MI:0018(Two_hybrid_test)
ENSMUSG00000015619 (known) ENSMUSG00000018160	=	protein_protein
ENSMUSG00000015656 (known) ENSMUSG00000018326	=	MI:0029(density_sedimentatio)
ENSMUSG00000015656 (known) ENSMUSG00000026484	=	MI:0096(pull_down)
ENSMUSG00000015656 (known) ENSMUSG00000055980	=	MI:0676(tap)
ENSMUSG00000015656 (known) ENSMUSG00000029657	=	protein_protein
ENSMUSG00000015671 (known) ENSMUSG00000030751	=	MI:0091(chromatography)
ENSMUSG00000015697 (known) ENSMUSG00000021708	=	MI:0018(Two_hybrid_test)
ENSMUSG00000015697 (known) ENSMUSG00000020661	=	MI:0006(anti_bait_coimmunoprecipitation)
ENSMUSG00000015697 (known) ENSMUSG00000026484	=	MI:0096(pull_down)
ENSMUSG00000015697 (known) ENSMUSG00000040732	=	MI:0007(anti_tag_coimmunoprecipitation)|MI:0096(pull_down)|MI:0018(Two_hybrid_test)
ENSMUSG00000015697 (known) ENSMUSG00000025231	=	protein_protein
ENSMUSG00000015709 (known) ENSMUSG00000019256	=	protein_protein
ENSMUSG00000015709 (known) ENSMUSG00000062713	=	protein_protein
ENSMUSG00000015709 (known) ENSMUSG00000021109	=	MI:0413(emsa)
ENSMUSG00000015733 (known) ENSMUSG00000045038	=	MI:0006(anti_bait_coimmunoprecipitation)
ENSMUSG00000015733 (known) ENSMUSG00000030209	=	MI:0004(affinity_chromatography_technology)
ENSMUSG00000015733 (known) ENSMUSG00000018326	=	MI:0029(density_sedimentatio)
ENSMUSG00000015747 (known) ENSMUSG00000027411	=	protein_protein
ENSMUSG00000015747 (known) ENSMUSG00000018326	=	MI:0029(density_sedimentatio)
ENSMUSG00000015755 (known) ENSMUSG00000028284	=	MI:0006(anti_bait_coimmunoprecipitation)|MI:0007(anti_tag_coimmunoprecipitation)|MI:0096(pull_down)
ENSMUSG00000015766 (known) ENSMUSG00000015766	=	protein_protein
ENSMUSG00000015766 (known) ENSMUSG00000031972	=	protein_protein
ENSMUSG00000015766 (known) ENSMUSG00000058835	=	MI:0019(coimmunoprecipitation)
ENSMUSG00000015776 (known) ENSMUSG00000031139	=	MI:0018(Two_hybrid_test)
ENSMUSG00000015804 (known) ENSMUSG00000019843	=	MI:0006(anti_bait_coimmunoprecipitation)
ENSMUSG00000015804 (known) ENSMUSG00000038622	=	MI:0397(two_hybrid_array)
ENSMUSG00000015812 (known) ENSMUSG00000024097	=	MI:0416(fluorescence_imaging)
ENSMUSG00000015812 (known) ENSMUSG00000029817	=	MI:0416(fluorescence_imaging)
ENSMUSG00000015829 (known) ENSMUSG00000018326	=	MI:0029(density_sedimentatio)
ENSMUSG00000015837 (known) ENSMUSG00000058444	=	MI:0018(Two_hybrid_test)
ENSMUSG00000015839 (known) ENSMUSG00000018143	=	protein_protein
ENSMUSG00000015839 (known) ENSMUSG00000031668	=	protein_protein
ENSMUSG00000015839 (known) ENSMUSG00000018909	=	MI:0018(Two_hybrid_test)
ENSMUSG00000015846 (known) ENSMUSG00000015846	=	protein_protein
ENSMUSG00000015846 (known) ENSMUSG00000017491	=	protein_protein
ENSMUSG00000015846 (known) ENSMUSG00000029833	=	MI:0018(Two_hybrid_test)
ENSMUSG00000015932 (known) ENSMUSG00000029299	=	MI:0276(bn-page)
ENSMUSG00000015937 (known) ENSMUSG00000025231	=	protein_protein
ENSMUSG00000015937 (known) ENSMUSG00000057522	=	protein_protein
ENSMUSG00000015950 (known) ENSMUSG00000071715	=	MI:0018(Two_hybrid_test)
ENSMUSG00000015950 (known) ENSMUSG00000058835	=	MI:0018(Two_hybrid_test)
ENSMUSG00000015957 (known) ENSMUSG00000032494	=	protein_protein
ENSMUSG00000015971 (known) ENSMUSG00000067336	=	protein_protein
ENSMUSG00000016206 (known) ENSMUSG00000060802	=	protein_protein
ENSMUSG00000016206 (known) ENSMUSG00000016206	=	protein_protein
ENSMUSG00000016319 (known) ENSMUSG00000018326	=	MI:0029(density_sedimentatio)
ENSMUSG00000016319 (known) ENSMUSG00000030209	=	MI:0004(affinity_chromatography_technology)
ENSMUSG00000016319 (known) ENSMUSG00000045038	=	MI:0006(anti_bait_coimmunoprecipitation)
ENSMUSG00000016346 (known) ENSMUSG00000018326	=	MI:0029(density_sedimentatio)
ENSMUSG00000016349 (known) ENSMUSG00000031264	=	MI:0018(Two_hybrid_test)
ENSMUSG00000016349 (known) ENSMUSG00000018326	=	MI:0029(density_sedimentatio)
ENSMUSG00000016487 (known) ENSMUSG00000055980	=	MI:0676(tap)
ENSMUSG00000016520 (known) ENSMUSG00000021224	=	protein_protein
ENSMUSG00000016520 (known) ENSMUSG00000063160	=	protein_protein
ENSMUSG00000016520 (known) ENSMUSG00000016520	=	protein_protein
ENSMUSG00000016520 (known) ENSMUSG00000029228	=	protein_protein
ENSMUSG00000016528 (known) ENSMUSG00000045038	=	MI:0019(coimmunoprecipitation)
ENSMUSG00000016534 (known) ENSMUSG00000028048	=	MI:0416(fluorescence_imaging)
ENSMUSG00000016554 (known) ENSMUSG00000018326	=	MI:0029(density_sedimentatio)
ENSMUSG00000016619 (known) ENSMUSG00000042590	=	protein_protein
ENSMUSG00000016664 (known) ENSMUSG00000040276	=	protein_protein
ENSMUSG00000016664 (known) ENSMUSG00000058835	=	MI:0018(Two_hybrid_test)
ENSMUSG00000016664 (known) ENSMUSG00000027257	=	protein_protein
ENSMUSG00000016664 (known) ENSMUSG00000016664	=	protein_protein
ENSMUSG00000016831 (known) ENSMUSG00000022836	=	MI:0018(Two_hybrid_test)
ENSMUSG00000016831 (known) ENSMUSG00000026484	=	MI:0096(pull_down)
ENSMUSG00000016831 (known) ENSMUSG00000034330	=	MI:0018(Two_hybrid_test)
ENSMUSG00000016933 (known) ENSMUSG00000026959	=	MI:0004(affinity_chromatography_technology)|MI:0019(coimmunoprecipitation)|MI:0006(anti_bait_coimmunoprecipitation)
ENSMUSG00000016933 (known) ENSMUSG00000024620	=	protein_protein
ENSMUSG00000016933 (known) ENSMUSG00000026288	=	MI:0096(pull_down)
ENSMUSG00000016933 (known) ENSMUSG00000059923	=	MI:0006(anti_bait_coimmunoprecipitation)
ENSMUSG00000016933 (known) ENSMUSG00000030577	=	MI:0019(coimmunoprecipitation)
ENSMUSG00000016933 (known) ENSMUSG00000022607	=	protein_protein
ENSMUSG00000016933 (known) ENSMUSG00000024241	=	MI:0096(pull_down)
ENSMUSG00000016933 (known) ENSMUSG00000030209	=	MI:0004(affinity_chromatography_technology)
ENSMUSG00000016933 (known) ENSMUSG00000030110	=	protein_protein
ENSMUSG00000017057 (known) ENSMUSG00000030748	=	MI:0254(genetic)
ENSMUSG00000017119 (known) ENSMUSG00000034330	=	MI:0018(Two_hybrid_test)
ENSMUSG00000017132 (known) ENSMUSG00000040033	=	MI:0018(Two_hybrid_test)
ENSMUSG00000017144 (known) ENSMUSG00000020580	=	protein_protein
ENSMUSG00000017144 (known) ENSMUSG00000024290	=	protein_protein
ENSMUSG00000017167 (known) ENSMUSG00000018326	=	MI:0029(density_sedimentatio)
ENSMUSG00000017188 (known) ENSMUSG00000030592	=	MI:0018(Two_hybrid_test)
ENSMUSG00000017314 (known) ENSMUSG00000018326	=	MI:0029(density_sedimentatio)
ENSMUSG00000017314 (known) ENSMUSG00000030209	=	MI:0004(affinity_chromatography_technology)
ENSMUSG00000017376 (known) ENSMUSG00000061436	=	MI:0096(pull_down)|MI:0018(Two_hybrid_test)
ENSMUSG00000017376 (known) ENSMUSG00000019982	=	MI:0096(pull_down)
ENSMUSG00000017390 (known) ENSMUSG00000018326	=	MI:0029(density_sedimentatio)
ENSMUSG00000017390 (known) ENSMUSG00000030209	=	MI:0004(affinity_chromatography_technology)
ENSMUSG00000017491 (known) ENSMUSG00000017491	=	protein_protein
ENSMUSG00000017499 (known) ENSMUSG00000026037	=	protein_protein
ENSMUSG00000017499 (known) ENSMUSG00000028587	=	protein_protein
ENSMUSG00000017499 (known) ENSMUSG00000029730	=	protein_protein
ENSMUSG00000017561 (known) ENSMUSG00000028868	=	MI:0018(Two_hybrid_test)
ENSMUSG00000017588 (known) ENSMUSG00000023039	=	MI:0397(two_hybrid_array)
ENSMUSG00000017615 (known) ENSMUSG00000017615	=	MI:0397(two_hybrid_array)
ENSMUSG00000017652 (known) ENSMUSG00000027164	=	MI:0018(Two_hybrid_test)|MI:0096(pull_down)
ENSMUSG00000017652 (known) ENSMUSG00000026942	=	protein_protein
ENSMUSG00000017652 (known) ENSMUSG00000026637	=	protein_protein
ENSMUSG00000017670 (known) ENSMUSG00000058325	=	MI:0018(Two_hybrid_test)
ENSMUSG00000017686 (known) ENSMUSG00000018326	=	MI:0029(density_sedimentatio)
ENSMUSG00000017686 (known) ENSMUSG00000026875	=	MI:0018(Two_hybrid_test)
ENSMUSG00000017740 (known) ENSMUSG00000018326	=	MI:0029(density_sedimentatio)
ENSMUSG00000017774 (known) ENSMUSG00000030701	=	MI:0007(anti_tag_coimmunoprecipitation)|MI:0096(pull_down)|MI:0018(Two_hybrid_test)
ENSMUSG00000017774 (known) ENSMUSG00000029580	=	protein_protein
ENSMUSG00000017776 (known) ENSMUSG00000029528	=	protein_protein
ENSMUSG00000017776 (known) ENSMUSG00000059923	=	protein_protein
ENSMUSG00000017776 (known) ENSMUSG00000024241	=	protein_protein
ENSMUSG00000017776 (known) ENSMUSG00000034342	=	protein_protein
ENSMUSG00000017776 (known) ENSMUSG00000026842	=	protein_protein
ENSMUSG00000017776 (known) ENSMUSG00000031955	=	protein_protein
ENSMUSG00000017781 (known) ENSMUSG00000032340	=	protein_protein
ENSMUSG00000017781 (known) ENSMUSG00000060534	=	protein_protein
ENSMUSG00000017831 (known) ENSMUSG00000025199	=	MI:0018(Two_hybrid_test)
ENSMUSG00000017843 (known) ENSMUSG00000020326	=	MI:0019(coimmunoprecipitation)
ENSMUSG00000017843 (known) ENSMUSG00000029385	=	MI:0019(coimmunoprecipitation)
ENSMUSG00000017897 (known) ENSMUSG00000034460	=	MI:0018(Two_hybrid_test)
ENSMUSG00000017943 (known) ENSMUSG00000018326	=	MI:0029(density_sedimentatio)
ENSMUSG00000017950 (known) ENSMUSG00000044167	=	protein_protein
ENSMUSG00000017950 (known) ENSMUSG00000029167	=	protein_protein
ENSMUSG00000018001 (known) ENSMUSG00000018001	=	protein_protein
ENSMUSG00000018012 (known) ENSMUSG00000028790	=	MI:0018(Two_hybrid_test)
ENSMUSG00000018012 (known) ENSMUSG00000025132	=	MI:0018(Two_hybrid_test)
ENSMUSG00000018012 (known) ENSMUSG00000030220	=	MI:0018(Two_hybrid_test)
ENSMUSG00000018143 (known) ENSMUSG00000058794	=	protein_protein
ENSMUSG00000018143 (known) ENSMUSG00000025612	=	protein_protein
ENSMUSG00000018143 (known) ENSMUSG00000040270	=	protein_protein
ENSMUSG00000018160 (known) ENSMUSG00000031162	=	protein_protein
ENSMUSG00000018160 (known) ENSMUSG00000021944	=	protein_protein
ENSMUSG00000018168 (known) ENSMUSG00000052997	=	MI:0018(Two_hybrid_test)
ENSMUSG00000018168 (known) ENSMUSG00000026021	=	MI:0018(Two_hybrid_test)
ENSMUSG00000018209 (known) ENSMUSG00000026430	=	MI:0006(anti_bait_coimmunoprecipitation)|MI:0416(fluorescence_imaging)
ENSMUSG00000018209 (known) ENSMUSG00000036499	=	MI:0028(cosedimentation_in_solution)
ENSMUSG00000018263 (known) ENSMUSG00000032187	=	protein_protein
ENSMUSG00000018286 (known) ENSMUSG00000060073	=	MI:0091(chromatography)
ENSMUSG00000018286 (known) ENSMUSG00000030751	=	MI:0091(chromatography)
ENSMUSG00000018293 (known) ENSMUSG00000029299	=	MI:0276(bn-page)
ENSMUSG00000018293 (known) ENSMUSG00000022995	=	protein_protein
ENSMUSG00000018326 (known) ENSMUSG00000024065	=	MI:0029(density_sedimentatio)
ENSMUSG00000018326 (known) ENSMUSG00000024639	=	MI:0029(density_sedimentatio)
ENSMUSG00000018326 (known) ENSMUSG00000029516	=	MI:0029(density_sedimentatio)
ENSMUSG00000018326 (known) ENSMUSG00000038371	=	MI:0029(density_sedimentatio)
ENSMUSG00000018326 (known) ENSMUSG00000024462	=	MI:0029(density_sedimentatio)
ENSMUSG00000018326 (known) ENSMUSG00000020277	=	MI:0029(density_sedimentatio)
ENSMUSG00000018326 (known) ENSMUSG00000028223	=	MI:0029(density_sedimentatio)
ENSMUSG00000018326 (known) ENSMUSG00000026276	=	MI:0029(density_sedimentatio)
ENSMUSG00000018326 (known) ENSMUSG00000031320	=	MI:0029(density_sedimentatio)
ENSMUSG00000018326 (known) ENSMUSG00000028452	=	MI:0029(density_sedimentatio)
ENSMUSG00000018326 (known) ENSMUSG00000045038	=	MI:0029(density_sedimentatio)
ENSMUSG00000018326 (known) ENSMUSG00000053279	=	MI:0029(density_sedimentatio)
ENSMUSG00000018326 (known) ENSMUSG00000026576	=	MI:0029(density_sedimentatio)
ENSMUSG00000018326 (known) ENSMUSG00000035152	=	MI:0029(density_sedimentatio)
ENSMUSG00000018326 (known) ENSMUSG00000078517	=	MI:0029(density_sedimentatio)
ENSMUSG00000018326 (known) ENSMUSG00000022037	=	MI:0029(density_sedimentatio)
ENSMUSG00000018326 (known) ENSMUSG00000020152	=	MI:0029(density_sedimentatio)
ENSMUSG00000018326 (known) ENSMUSG00000061527	=	MI:0029(density_sedimentatio)
ENSMUSG00000018326 (known) ENSMUSG00000018411	=	MI:0029(density_sedimentatio)
ENSMUSG00000018326 (known) ENSMUSG00000027438	=	MI:0029(density_sedimentatio)
ENSMUSG00000018326 (known) ENSMUSG00000022054	=	MI:0029(density_sedimentatio)
ENSMUSG00000018326 (known) ENSMUSG00000071644	=	MI:0029(density_sedimentatio)
ENSMUSG00000018326 (known) ENSMUSG00000027381	=	MI:0006(anti_bait_coimmunoprecipitation)
ENSMUSG00000018326 (known) ENSMUSG00000032589	=	MI:0029(density_sedimentatio)
ENSMUSG00000018326 (known) ENSMUSG00000025781	=	MI:0029(density_sedimentatio)
ENSMUSG00000018326 (known) ENSMUSG00000037805	=	MI:0029(density_sedimentatio)
ENSMUSG00000018326 (known) ENSMUSG00000052727	=	MI:0029(density_sedimentatio)
ENSMUSG00000018326 (known) ENSMUSG00000032216	=	MI:0029(density_sedimentatio)
ENSMUSG00000018326 (known) ENSMUSG00000041720	=	MI:0029(density_sedimentatio)
ENSMUSG00000018326 (known) ENSMUSG00000039629	=	MI:0029(density_sedimentatio)
ENSMUSG00000018326 (known) ENSMUSG00000028410	=	MI:0029(density_sedimentatio)
ENSMUSG00000018326 (known) ENSMUSG00000029447	=	MI:0029(density_sedimentatio)
ENSMUSG00000018326 (known) ENSMUSG00000023460	=	MI:0029(density_sedimentatio)
ENSMUSG00000018326 (known) ENSMUSG00000033530	=	MI:0029(density_sedimentatio)
ENSMUSG00000018326 (known) ENSMUSG00000031432	=	MI:0029(density_sedimentatio)
ENSMUSG00000018326 (known) ENSMUSG00000020926	=	MI:0029(density_sedimentatio)
ENSMUSG00000018326 (known) ENSMUSG00000034574	=	MI:0029(density_sedimentatio)
ENSMUSG00000018326 (known) ENSMUSG00000049550	=	MI:0029(density_sedimentatio)
ENSMUSG00000018326 (known) ENSMUSG00000028081	=	MI:0029(density_sedimentatio)
ENSMUSG00000018326 (known) ENSMUSG00000027624	=	MI:0029(density_sedimentatio)
ENSMUSG00000018326 (known) ENSMUSG00000020952	=	MI:0029(density_sedimentatio)
ENSMUSG00000018326 (known) ENSMUSG00000040249	=	MI:0029(density_sedimentatio)
ENSMUSG00000018326 (known) ENSMUSG00000022892	=	MI:0029(density_sedimentatio)
ENSMUSG00000018326 (known) ENSMUSG00000026864	=	MI:0029(density_sedimentatio)
ENSMUSG00000018326 (known) ENSMUSG00000029657	=	MI:0029(density_sedimentatio)
ENSMUSG00000018326 (known) ENSMUSG00000035864	=	MI:0029(density_sedimentatio)
ENSMUSG00000018326 (known) ENSMUSG00000032470	=	MI:0029(density_sedimentatio)
ENSMUSG00000018326 (known) ENSMUSG00000028161	=	MI:0029(density_sedimentatio)
ENSMUSG00000018326 (known) ENSMUSG00000024576	=	MI:0029(density_sedimentatio)
ENSMUSG00000018326 (known) ENSMUSG00000029434	=	MI:0029(density_sedimentatio)
ENSMUSG00000018326 (known) ENSMUSG00000022240	=	MI:0029(density_sedimentatio)
ENSMUSG00000018326 (known) ENSMUSG00000019998	=	MI:0029(density_sedimentatio)
ENSMUSG00000018326 (known) ENSMUSG00000025967	=	MI:0029(density_sedimentatio)
ENSMUSG00000018326 (known) ENSMUSG00000025658	=	MI:0029(density_sedimentatio)
ENSMUSG00000018326 (known) ENSMUSG00000026904	=	MI:0029(density_sedimentatio)
ENSMUSG00000018326 (known) ENSMUSG00000076439	=	MI:0029(density_sedimentatio)
ENSMUSG00000018326 (known) ENSMUSG00000030213	=	MI:0029(density_sedimentatio)
ENSMUSG00000018326 (known) ENSMUSG00000023805	=	MI:0029(density_sedimentatio)
ENSMUSG00000018326 (known) ENSMUSG00000060279	=	MI:0029(density_sedimentatio)
ENSMUSG00000018326 (known) ENSMUSG00000019373	=	MI:0029(density_sedimentatio)
ENSMUSG00000018326 (known) ENSMUSG00000019210	=	MI:0029(density_sedimentatio)
ENSMUSG00000018326 (known) ENSMUSG00000037605	=	MI:0029(density_sedimentatio)
ENSMUSG00000018326 (known) ENSMUSG00000053768	=	MI:0029(density_sedimentatio)
ENSMUSG00000018326 (known) ENSMUSG00000031511	=	MI:0029(density_sedimentatio)
ENSMUSG00000018326 (known) ENSMUSG00000018398	=	MI:0029(density_sedimentatio)
ENSMUSG00000018326 (known) ENSMUSG00000028973	=	MI:0029(density_sedimentatio)
ENSMUSG00000018326 (known) ENSMUSG00000025092	=	MI:0029(density_sedimentatio)
ENSMUSG00000018326 (known) ENSMUSG00000025228	=	MI:0029(density_sedimentatio)
ENSMUSG00000018326 (known) ENSMUSG00000020456	=	MI:0029(density_sedimentatio)
ENSMUSG00000018326 (known) ENSMUSG00000061601	=	MI:0029(density_sedimentatio)
ENSMUSG00000018326 (known) ENSMUSG00000038845	=	MI:0029(density_sedimentatio)
ENSMUSG00000018326 (known) ENSMUSG00000020333	=	MI:0029(density_sedimentatio)
ENSMUSG00000018326 (known) ENSMUSG00000027282	=	MI:0029(density_sedimentatio)
ENSMUSG00000018326 (known) ENSMUSG00000018417	=	MI:0029(density_sedimentatio)
ENSMUSG00000018326 (known) ENSMUSG00000047842	=	MI:0029(density_sedimentatio)
ENSMUSG00000018326 (known) ENSMUSG00000033059	=	MI:0029(density_sedimentatio)
ENSMUSG00000018326 (known) ENSMUSG00000030036	=	MI:0029(density_sedimentatio)
ENSMUSG00000018326 (known) ENSMUSG00000028910	=	MI:0029(density_sedimentatio)
ENSMUSG00000018326 (known) ENSMUSG00000020486	=	MI:0029(density_sedimentatio)
ENSMUSG00000018326 (known) ENSMUSG00000020827	=	MI:0029(density_sedimentatio)
ENSMUSG00000018326 (known) ENSMUSG00000024120	=	MI:0029(density_sedimentatio)
ENSMUSG00000018326 (known) ENSMUSG00000033597	=	MI:0029(density_sedimentatio)
ENSMUSG00000018326 (known) ENSMUSG00000020580	=	MI:0029(density_sedimentatio)
ENSMUSG00000018326 (known) ENSMUSG00000040724	=	MI:0029(density_sedimentatio)
ENSMUSG00000018326 (known) ENSMUSG00000051391	=	MI:0029(density_sedimentatio)
ENSMUSG00000018326 (known) ENSMUSG00000025085	=	MI:0029(density_sedimentatio)
ENSMUSG00000018326 (known) ENSMUSG00000024862	=	MI:0029(density_sedimentatio)
ENSMUSG00000018326 (known) ENSMUSG00000021313	=	MI:0029(density_sedimentatio)
ENSMUSG00000018326 (known) ENSMUSG00000024044	=	MI:0029(density_sedimentatio)
ENSMUSG00000018326 (known) ENSMUSG00000025189	=	MI:0029(density_sedimentatio)
ENSMUSG00000018326 (known) ENSMUSG00000028351	=	MI:0029(density_sedimentatio)
ENSMUSG00000018326 (known) ENSMUSG00000032301	=	MI:0029(density_sedimentatio)
ENSMUSG00000018326 (known) ENSMUSG00000025026	=	MI:0029(density_sedimentatio)
ENSMUSG00000018326 (known) ENSMUSG00000021196	=	MI:0029(density_sedimentatio)
ENSMUSG00000018326 (known) ENSMUSG00000031391	=	MI:0029(density_sedimentatio)
ENSMUSG00000018326 (known) ENSMUSG00000052459	=	MI:0029(density_sedimentatio)
ENSMUSG00000018326 (known) ENSMUSG00000040385	=	MI:0029(density_sedimentatio)
ENSMUSG00000018326 (known) ENSMUSG00000052572	=	MI:0029(density_sedimentatio)
ENSMUSG00000018326 (known) ENSMUSG00000031748	=	MI:0029(density_sedimentatio)
ENSMUSG00000018326 (known) ENSMUSG00000029121	=	MI:0029(density_sedimentatio)
ENSMUSG00000018326 (known) ENSMUSG00000027709	=	MI:0029(density_sedimentatio)
ENSMUSG00000018326 (known) ENSMUSG00000078816	=	MI:0029(density_sedimentatio)
ENSMUSG00000018326 (known) ENSMUSG00000033577	=	MI:0029(density_sedimentatio)
ENSMUSG00000018326 (known) ENSMUSG00000026527	=	MI:0029(density_sedimentatio)
ENSMUSG00000018326 (known) ENSMUSG00000026959	=	MI:0029(density_sedimentatio)
ENSMUSG00000018326 (known) ENSMUSG00000072214	=	MI:0029(density_sedimentatio)
ENSMUSG00000018326 (known) ENSMUSG00000022762	=	MI:0029(density_sedimentatio)
ENSMUSG00000018326 (known) ENSMUSG00000034336	=	MI:0029(density_sedimentatio)
ENSMUSG00000018326 (known) ENSMUSG00000025410	=	MI:0029(density_sedimentatio)
ENSMUSG00000018326 (known) ENSMUSG00000025478	=	MI:0029(density_sedimentatio)
ENSMUSG00000018326 (known) ENSMUSG00000068748	=	MI:0029(density_sedimentatio)
ENSMUSG00000018326 (known) ENSMUSG00000021097	=	MI:0029(density_sedimentatio)
ENSMUSG00000018326 (known) ENSMUSG00000029621	=	MI:0029(density_sedimentatio)
ENSMUSG00000018326 (known) ENSMUSG00000022770	=	MI:0029(density_sedimentatio)
ENSMUSG00000018326 (known) ENSMUSG00000025651	=	MI:0029(density_sedimentatio)
ENSMUSG00000018326 (known) ENSMUSG00000020368	=	MI:0029(density_sedimentatio)
ENSMUSG00000018326 (known) ENSMUSG00000050953	=	MI:0029(density_sedimentatio)
ENSMUSG00000018326 (known) ENSMUSG00000022283	=	MI:0029(density_sedimentatio)
ENSMUSG00000018326 (known) ENSMUSG00000020349	=	MI:0029(density_sedimentatio)
ENSMUSG00000018326 (known) ENSMUSG00000032826	=	MI:0029(density_sedimentatio)
ENSMUSG00000018326 (known) ENSMUSG00000021614	=	MI:0029(density_sedimentatio)
ENSMUSG00000018326 (known) ENSMUSG00000035441	=	MI:0029(density_sedimentatio)
ENSMUSG00000018326 (known) ENSMUSG00000038388	=	MI:0029(density_sedimentatio)
ENSMUSG00000018326 (known) ENSMUSG00000074030	=	MI:0029(density_sedimentatio)
ENSMUSG00000018326 (known) ENSMUSG00000052738	=	MI:0029(density_sedimentatio)
ENSMUSG00000018326 (known) ENSMUSG00000053158	=	MI:0029(density_sedimentatio)
ENSMUSG00000018326 (known) ENSMUSG00000029151	=	MI:0029(density_sedimentatio)
ENSMUSG00000018326 (known) ENSMUSG00000022443	=	MI:0029(density_sedimentatio)
ENSMUSG00000018326 (known) ENSMUSG00000027010	=	MI:0029(density_sedimentatio)
ENSMUSG00000018326 (known) ENSMUSG00000027582	=	MI:0029(density_sedimentatio)
ENSMUSG00000018326 (known) ENSMUSG00000028373	=	MI:0029(density_sedimentatio)
ENSMUSG00000018326 (known) ENSMUSG00000034994	=	MI:0029(density_sedimentatio)
ENSMUSG00000018326 (known) ENSMUSG00000074698	=	MI:0029(density_sedimentatio)
ENSMUSG00000018326 (known) ENSMUSG00000027406	=	MI:0029(density_sedimentatio)
ENSMUSG00000018326 (known) ENSMUSG00000018830	=	MI:0029(density_sedimentatio)
ENSMUSG00000018326 (known) ENSMUSG00000025372	=	MI:0029(density_sedimentatio)
ENSMUSG00000018326 (known) ENSMUSG00000019943	=	MI:0029(density_sedimentatio)
ENSMUSG00000018326 (known) ENSMUSG00000028478	=	MI:0029(density_sedimentatio)
ENSMUSG00000018326 (known) ENSMUSG00000030541	=	MI:0029(density_sedimentatio)
ENSMUSG00000018326 (known) ENSMUSG00000020078	=	MI:0029(density_sedimentatio)
ENSMUSG00000018326 (known) ENSMUSG00000026260	=	MI:0029(density_sedimentatio)
ENSMUSG00000018326 (known) ENSMUSG00000028127	=	MI:0029(density_sedimentatio)
ENSMUSG00000018326 (known) ENSMUSG00000022048	=	MI:0029(density_sedimentatio)
ENSMUSG00000018326 (known) ENSMUSG00000027799	=	MI:0029(density_sedimentatio)
ENSMUSG00000018326 (known) ENSMUSG00000028528	=	MI:0029(density_sedimentatio)
ENSMUSG00000018326 (known) ENSMUSG00000067242	=	MI:0029(density_sedimentatio)
ENSMUSG00000018326 (known) ENSMUSG00000032047	=	MI:0029(density_sedimentatio)
ENSMUSG00000018326 (known) ENSMUSG00000059003	=	MI:0029(density_sedimentatio)
ENSMUSG00000018326 (known) ENSMUSG00000025979	=	MI:0029(density_sedimentatio)
ENSMUSG00000018326 (known) ENSMUSG00000022752	=	MI:0029(density_sedimentatio)
ENSMUSG00000018326 (known) ENSMUSG00000040118	=	MI:0029(density_sedimentatio)
ENSMUSG00000018326 (known) ENSMUSG00000034312	=	MI:0029(density_sedimentatio)
ENSMUSG00000018326 (known) ENSMUSG00000041236	=	MI:0029(density_sedimentatio)
ENSMUSG00000018326 (known) ENSMUSG00000028455	=	MI:0029(density_sedimentatio)
ENSMUSG00000018326 (known) ENSMUSG00000021279	=	MI:0029(density_sedimentatio)
ENSMUSG00000018326 (known) ENSMUSG00000025964	=	MI:0029(density_sedimentatio)
ENSMUSG00000018326 (known) ENSMUSG00000021843	=	MI:0029(density_sedimentatio)
ENSMUSG00000018326 (known) ENSMUSG00000025140	=	MI:0029(density_sedimentatio)
ENSMUSG00000018326 (known) ENSMUSG00000022477	=	MI:0029(density_sedimentatio)
ENSMUSG00000018326 (known) ENSMUSG00000028833	=	MI:0029(density_sedimentatio)
ENSMUSG00000018326 (known) ENSMUSG00000032281	=	MI:0029(density_sedimentatio)
ENSMUSG00000018326 (known) ENSMUSG00000029168	=	MI:0029(density_sedimentatio)
ENSMUSG00000018326 (known) ENSMUSG00000041115	=	MI:0029(density_sedimentatio)
ENSMUSG00000018326 (known) ENSMUSG00000022829	=	MI:0029(density_sedimentatio)
ENSMUSG00000018326 (known) ENSMUSG00000024012	=	MI:0029(density_sedimentatio)
ENSMUSG00000018326 (known) ENSMUSG00000062257	=	MI:0029(density_sedimentatio)
ENSMUSG00000018326 (known) ENSMUSG00000031517	=	MI:0029(density_sedimentatio)
ENSMUSG00000018326 (known) ENSMUSG00000026825	=	MI:0029(density_sedimentatio)
ENSMUSG00000018326 (known) ENSMUSG00000019828	=	MI:0029(density_sedimentatio)
ENSMUSG00000018326 (known) ENSMUSG00000021124	=	MI:0029(density_sedimentatio)
ENSMUSG00000018326 (known) ENSMUSG00000076432	=	MI:0029(density_sedimentatio)
ENSMUSG00000018326 (known) ENSMUSG00000039809	=	MI:0029(density_sedimentatio)
ENSMUSG00000018326 (known) ENSMUSG00000069227	=	MI:0029(density_sedimentatio)
ENSMUSG00000018326 (known) ENSMUSG00000019302	=	MI:0029(density_sedimentatio)
ENSMUSG00000018326 (known) ENSMUSG00000058354	=	MI:0029(density_sedimentatio)
ENSMUSG00000018326 (known) ENSMUSG00000019082	=	MI:0029(density_sedimentatio)
ENSMUSG00000018326 (known) ENSMUSG00000040037	=	MI:0029(density_sedimentatio)
ENSMUSG00000018326 (known) ENSMUSG00000025968	=	MI:0029(density_sedimentatio)
ENSMUSG00000018326 (known) ENSMUSG00000031425	=	MI:0029(density_sedimentatio)
ENSMUSG00000018326 (known) ENSMUSG00000052889	=	MI:0029(density_sedimentatio)
ENSMUSG00000018326 (known) ENSMUSG00000027002	=	MI:0029(density_sedimentatio)
ENSMUSG00000018326 (known) ENSMUSG00000033720	=	MI:0029(density_sedimentatio)
ENSMUSG00000018326 (known) ENSMUSG00000028517	=	MI:0029(density_sedimentatio)
ENSMUSG00000018326 (known) ENSMUSG00000031633	=	MI:0029(density_sedimentatio)
ENSMUSG00000018326 (known) ENSMUSG00000026341	=	MI:0029(density_sedimentatio)
ENSMUSG00000018326 (known) ENSMUSG00000057230	=	MI:0029(density_sedimentatio)
ENSMUSG00000018326 (known) ENSMUSG00000031696	=	MI:0029(density_sedimentatio)
ENSMUSG00000018326 (known) ENSMUSG00000028399	=	MI:0029(density_sedimentatio)
ENSMUSG00000018326 (known) ENSMUSG00000034593	=	MI:0029(density_sedimentatio)
ENSMUSG00000018326 (known) ENSMUSG00000024617	=	MI:0029(density_sedimentatio)
ENSMUSG00000018326 (known) ENSMUSG00000024091	=	MI:0029(density_sedimentatio)
ENSMUSG00000018326 (known) ENSMUSG00000070880	=	MI:0029(density_sedimentatio)
ENSMUSG00000018326 (known) ENSMUSG00000022415	=	MI:0029(density_sedimentatio)
ENSMUSG00000018326 (known) ENSMUSG00000033392	=	MI:0029(density_sedimentatio)
ENSMUSG00000018326 (known) ENSMUSG00000020340	=	MI:0029(density_sedimentatio)
ENSMUSG00000018326 (known) ENSMUSG00000025613	=	MI:0029(density_sedimentatio)
ENSMUSG00000018326 (known) ENSMUSG00000025794	=	MI:0029(density_sedimentatio)
ENSMUSG00000018326 (known) ENSMUSG00000034902	=	MI:0029(density_sedimentatio)
ENSMUSG00000018326 (known) ENSMUSG00000053654	=	MI:0029(density_sedimentatio)
ENSMUSG00000018326 (known) ENSMUSG00000030172	=	MI:0029(density_sedimentatio)
ENSMUSG00000018326 (known) ENSMUSG00000053024	=	MI:0029(density_sedimentatio)
ENSMUSG00000018326 (known) ENSMUSG00000026827	=	MI:0029(density_sedimentatio)
ENSMUSG00000018326 (known) ENSMUSG00000021991	=	MI:0029(density_sedimentatio)
ENSMUSG00000018326 (known) ENSMUSG00000038486	=	MI:0029(density_sedimentatio)
ENSMUSG00000018326 (known) ENSMUSG00000049044	=	MI:0029(density_sedimentatio)
ENSMUSG00000018326 (known) ENSMUSG00000060090	=	MI:0029(density_sedimentatio)
ENSMUSG00000018326 (known) ENSMUSG00000031703	=	MI:0029(density_sedimentatio)
ENSMUSG00000018326 (known) ENSMUSG00000028059	=	MI:0029(density_sedimentatio)
ENSMUSG00000018326 (known) ENSMUSG00000034152	=	MI:0029(density_sedimentatio)
ENSMUSG00000018326 (known) ENSMUSG00000032366	=	MI:0029(density_sedimentatio)
ENSMUSG00000018326 (known) ENSMUSG00000063455	=	MI:0029(density_sedimentatio)
ENSMUSG00000018326 (known) ENSMUSG00000027012	=	MI:0029(density_sedimentatio)
ENSMUSG00000018326 (known) ENSMUSG00000027674	=	MI:0029(density_sedimentatio)
ENSMUSG00000018326 (known) ENSMUSG00000022841	=	MI:0029(density_sedimentatio)
ENSMUSG00000018326 (known) ENSMUSG00000063887	=	MI:0029(density_sedimentatio)
ENSMUSG00000018326 (known) ENSMUSG00000032936	=	MI:0029(density_sedimentatio)
ENSMUSG00000018326 (known) ENSMUSG00000033981	=	MI:0029(density_sedimentatio)
ENSMUSG00000018326 (known) ENSMUSG00000040537	=	MI:0029(density_sedimentatio)
ENSMUSG00000018326 (known) ENSMUSG00000033419	=	MI:0029(density_sedimentatio)
ENSMUSG00000018326 (known) ENSMUSG00000022285	=	MI:0029(density_sedimentatio)
ENSMUSG00000018326 (known) ENSMUSG00000038976	=	MI:0029(density_sedimentatio)
ENSMUSG00000018326 (known) ENSMUSG00000020331	=	MI:0029(density_sedimentatio)
ENSMUSG00000018326 (known) ENSMUSG00000021427	=	MI:0029(density_sedimentatio)
ENSMUSG00000018326 (known) ENSMUSG00000030102	=	MI:0029(density_sedimentatio)
ENSMUSG00000018326 (known) ENSMUSG00000027642	=	MI:0029(density_sedimentatio)
ENSMUSG00000018326 (known) ENSMUSG00000044005	=	MI:0029(density_sedimentatio)
ENSMUSG00000018326 (known) ENSMUSG00000030884	=	MI:0029(density_sedimentatio)
ENSMUSG00000018326 (known) ENSMUSG00000078919	=	MI:0029(density_sedimentatio)
ENSMUSG00000018326 (known) ENSMUSG00000052337	=	MI:0029(density_sedimentatio)
ENSMUSG00000018326 (known) ENSMUSG00000054366	=	MI:0029(density_sedimentatio)
ENSMUSG00000018326 (known) ENSMUSG00000036634	=	MI:0029(density_sedimentatio)
ENSMUSG00000018326 (known) ENSMUSG00000019843	=	MI:0029(density_sedimentatio)
ENSMUSG00000018326 (known) ENSMUSG00000031539	=	MI:0029(density_sedimentatio)
ENSMUSG00000018326 (known) ENSMUSG00000025428	=	MI:0029(density_sedimentatio)
ENSMUSG00000018326 (known) ENSMUSG00000021474	=	MI:0029(density_sedimentatio)
ENSMUSG00000018326 (known) ENSMUSG00000029614	=	MI:0029(density_sedimentatio)
ENSMUSG00000018326 (known) ENSMUSG00000030209	=	MI:0029(density_sedimentatio)
ENSMUSG00000018326 (known) ENSMUSG00000027940	=	MI:0029(density_sedimentatio)
ENSMUSG00000018326 (known) ENSMUSG00000031467	=	MI:0029(density_sedimentatio)
ENSMUSG00000018326 (known) ENSMUSG00000027665	=	MI:0029(density_sedimentatio)
ENSMUSG00000018326 (known) ENSMUSG00000020048	=	MI:0029(density_sedimentatio)
ENSMUSG00000018326 (known) ENSMUSG00000032598	=	MI:0029(density_sedimentatio)
ENSMUSG00000018326 (known) ENSMUSG00000030088	=	MI:0029(density_sedimentatio)
ENSMUSG00000018326 (known) ENSMUSG00000026879	=	MI:0029(density_sedimentatio)
ENSMUSG00000018326 (known) ENSMUSG00000072235	=	MI:0029(density_sedimentatio)
ENSMUSG00000018326 (known) ENSMUSG00000037149	=	MI:0029(density_sedimentatio)
ENSMUSG00000018326 (known) ENSMUSG00000021114	=	MI:0029(density_sedimentatio)
ENSMUSG00000018326 (known) ENSMUSG00000020900	=	MI:0029(density_sedimentatio)
ENSMUSG00000018326 (known) ENSMUSG00000024892	=	MI:0029(density_sedimentatio)
ENSMUSG00000018326 (known) ENSMUSG00000050379	=	MI:0029(density_sedimentatio)
ENSMUSG00000018326 (known) ENSMUSG00000023175	=	MI:0029(density_sedimentatio)
ENSMUSG00000018326 (known) ENSMUSG00000028176	=	MI:0029(density_sedimentatio)
ENSMUSG00000018326 (known) ENSMUSG00000029500	=	MI:0029(density_sedimentatio)
ENSMUSG00000018326 (known) ENSMUSG00000029334	=	MI:0029(density_sedimentatio)
ENSMUSG00000018326 (known) ENSMUSG00000046598	=	MI:0029(density_sedimentatio)
ENSMUSG00000018326 (known) ENSMUSG00000024286	=	MI:0029(density_sedimentatio)
ENSMUSG00000018326 (known) ENSMUSG00000022433	=	MI:0029(density_sedimentatio)
ENSMUSG00000018326 (known) ENSMUSG00000061576	=	MI:0029(density_sedimentatio)
ENSMUSG00000018326 (known) ENSMUSG00000032399	=	MI:0029(density_sedimentatio)
ENSMUSG00000018326 (known) ENSMUSG00000025037	=	MI:0029(density_sedimentatio)
ENSMUSG00000018326 (known) ENSMUSG00000030000	=	MI:0029(density_sedimentatio)
ENSMUSG00000018326 (known) ENSMUSG00000061315	=	MI:0029(density_sedimentatio)
ENSMUSG00000018326 (known) ENSMUSG00000029763	=	MI:0029(density_sedimentatio)
ENSMUSG00000018326 (known) ENSMUSG00000024858	=	MI:0029(density_sedimentatio)
ENSMUSG00000018326 (known) ENSMUSG00000037742	=	MI:0029(density_sedimentatio)
ENSMUSG00000018326 (known) ENSMUSG00000038525	=	MI:0029(density_sedimentatio)
ENSMUSG00000018326 (known) ENSMUSG00000034675	=	MI:0029(density_sedimentatio)
ENSMUSG00000018326 (known) ENSMUSG00000034187	=	MI:0029(density_sedimentatio)
ENSMUSG00000018326 (known) ENSMUSG00000029036	=	MI:0029(density_sedimentatio)
ENSMUSG00000018326 (known) ENSMUSG00000024911	=	MI:0029(density_sedimentatio)
ENSMUSG00000018326 (known) ENSMUSG00000031840	=	MI:0029(density_sedimentatio)
ENSMUSG00000018326 (known) ENSMUSG00000059714	=	MI:0029(density_sedimentatio)
ENSMUSG00000018326 (known) ENSMUSG00000025212	=	MI:0029(density_sedimentatio)
ENSMUSG00000018326 (known) ENSMUSG00000034799	=	MI:0029(density_sedimentatio)
ENSMUSG00000018326 (known) ENSMUSG00000026113	=	MI:0029(density_sedimentatio)
ENSMUSG00000018326 (known) ENSMUSG00000053310	=	MI:0029(density_sedimentatio)
ENSMUSG00000018326 (known) ENSMUSG00000030376	=	MI:0029(density_sedimentatio)
ENSMUSG00000018326 (known) ENSMUSG00000029432	=	MI:0029(density_sedimentatio)
ENSMUSG00000018326 (known) ENSMUSG00000018965	=	MI:0029(density_sedimentatio)
ENSMUSG00000018326 (known) ENSMUSG00000028444	=	MI:0029(density_sedimentatio)
ENSMUSG00000018326 (known) ENSMUSG00000020402	=	MI:0029(density_sedimentatio)
ENSMUSG00000018326 (known) ENSMUSG00000022565	=	MI:0029(density_sedimentatio)
ENSMUSG00000018326 (known) ENSMUSG00000020849	=	MI:0029(density_sedimentatio)
ENSMUSG00000018326 (known) ENSMUSG00000045092	=	MI:0029(density_sedimentatio)
ENSMUSG00000018326 (known) ENSMUSG00000052374	=	MI:0029(density_sedimentatio)
ENSMUSG00000018326 (known) ENSMUSG00000038366	=	MI:0029(density_sedimentatio)
ENSMUSG00000018326 (known) ENSMUSG00000020115	=	MI:0029(density_sedimentatio)
ENSMUSG00000018326 (known) ENSMUSG00000047261	=	MI:0029(density_sedimentatio)
ENSMUSG00000018326 (known) ENSMUSG00000031302	=	MI:0029(density_sedimentatio)
ENSMUSG00000018326 (known) ENSMUSG00000063160	=	MI:0029(density_sedimentatio)
ENSMUSG00000018326 (known) ENSMUSG00000055022	=	MI:0029(density_sedimentatio)
ENSMUSG00000018326 (known) ENSMUSG00000030591	=	MI:0029(density_sedimentatio)
ENSMUSG00000018326 (known) ENSMUSG00000020315	=	MI:0029(density_sedimentatio)
ENSMUSG00000018326 (known) ENSMUSG00000024304	=	MI:0029(density_sedimentatio)
ENSMUSG00000018326 (known) ENSMUSG00000033793	=	MI:0029(density_sedimentatio)
ENSMUSG00000018326 (known) ENSMUSG00000025153	=	MI:0029(density_sedimentatio)
ENSMUSG00000018326 (known) ENSMUSG00000020716	=	MI:0029(density_sedimentatio)
ENSMUSG00000018326 (known) ENSMUSG00000040022	=	MI:0029(density_sedimentatio)
ENSMUSG00000018326 (known) ENSMUSG00000027099	=	MI:0029(density_sedimentatio)
ENSMUSG00000018326 (known) ENSMUSG00000037012	=	MI:0029(density_sedimentatio)
ENSMUSG00000018326 (known) ENSMUSG00000061080	=	MI:0029(density_sedimentatio)
ENSMUSG00000018326 (known) ENSMUSG00000038546	=	MI:0029(density_sedimentatio)
ENSMUSG00000018326 (known) ENSMUSG00000064354	=	MI:0029(density_sedimentatio)
ENSMUSG00000018326 (known) ENSMUSG00000059974	=	MI:0029(density_sedimentatio)
ENSMUSG00000018326 (known) ENSMUSG00000025393	=	MI:0029(density_sedimentatio)
ENSMUSG00000018326 (known) ENSMUSG00000059208	=	MI:0029(density_sedimentatio)
ENSMUSG00000018326 (known) ENSMUSG00000025980	=	MI:0029(density_sedimentatio)
ENSMUSG00000018326 (known) ENSMUSG00000023944	=	MI:0029(density_sedimentatio)
ENSMUSG00000018326 (known) ENSMUSG00000026587	=	MI:0029(density_sedimentatio)
ENSMUSG00000018326 (known) ENSMUSG00000054455	=	MI:0029(density_sedimentatio)
ENSMUSG00000018326 (known) ENSMUSG00000021613	=	MI:0029(density_sedimentatio)
ENSMUSG00000018326 (known) ENSMUSG00000020917	=	MI:0029(density_sedimentatio)
ENSMUSG00000018326 (known) ENSMUSG00000058655	=	MI:0029(density_sedimentatio)
ENSMUSG00000018326 (known) ENSMUSG00000030653	=	MI:0029(density_sedimentatio)
ENSMUSG00000018326 (known) ENSMUSG00000034656	=	MI:0029(density_sedimentatio)
ENSMUSG00000018326 (known) ENSMUSG00000028757	=	MI:0029(density_sedimentatio)
ENSMUSG00000018326 (known) ENSMUSG00000022255	=	MI:0029(density_sedimentatio)
ENSMUSG00000018326 (known) ENSMUSG00000032011	=	MI:0029(density_sedimentatio)
ENSMUSG00000018326 (known) ENSMUSG00000032279	=	MI:0029(density_sedimentatio)
ENSMUSG00000018326 (known) ENSMUSG00000022456	=	MI:0029(density_sedimentatio)
ENSMUSG00000018326 (known) ENSMUSG00000027195	=	MI:0029(density_sedimentatio)
ENSMUSG00000018326 (known) ENSMUSG00000022973	=	MI:0029(density_sedimentatio)
ENSMUSG00000018326 (known) ENSMUSG00000020792	=	MI:0029(density_sedimentatio)
ENSMUSG00000018326 (known) ENSMUSG00000020198	=	MI:0029(density_sedimentatio)
ENSMUSG00000018326 (known) ENSMUSG00000029916	=	MI:0029(density_sedimentatio)
ENSMUSG00000018326 (known) ENSMUSG00000039361	=	MI:0029(density_sedimentatio)
ENSMUSG00000018326 (known) ENSMUSG00000045967	=	MI:0029(density_sedimentatio)
ENSMUSG00000018326 (known) ENSMUSG00000027797	=	MI:0029(density_sedimentatio)
ENSMUSG00000018326 (known) ENSMUSG00000044533	=	MI:0029(density_sedimentatio)
ENSMUSG00000018326 (known) ENSMUSG00000047126	=	MI:0029(density_sedimentatio)
ENSMUSG00000018326 (known) ENSMUSG00000020524	=	MI:0029(density_sedimentatio)
ENSMUSG00000018326 (known) ENSMUSG00000070570	=	MI:0029(density_sedimentatio)
ENSMUSG00000018326 (known) ENSMUSG00000024581	=	MI:0029(density_sedimentatio)
ENSMUSG00000018326 (known) ENSMUSG00000022110	=	MI:0029(density_sedimentatio)
ENSMUSG00000018326 (known) ENSMUSG00000061904	=	MI:0029(density_sedimentatio)
ENSMUSG00000018326 (known) ENSMUSG00000043716	=	MI:0029(density_sedimentatio)
ENSMUSG00000018326 (known) ENSMUSG00000030084	=	MI:0029(density_sedimentatio)
ENSMUSG00000018326 (known) ENSMUSG00000069601	=	MI:0029(density_sedimentatio)
ENSMUSG00000018326 (known) ENSMUSG00000039224	=	MI:0029(density_sedimentatio)
ENSMUSG00000018326 (known) ENSMUSG00000040972	=	MI:0029(density_sedimentatio)
ENSMUSG00000018326 (known) ENSMUSG00000079037	=	MI:0029(density_sedimentatio)
ENSMUSG00000018326 (known) ENSMUSG00000058558	=	MI:0029(density_sedimentatio)
ENSMUSG00000018326 (known) ENSMUSG00000024277	=	MI:0029(density_sedimentatio)
ENSMUSG00000018326 (known) ENSMUSG00000044667	=	MI:0029(density_sedimentatio)
ENSMUSG00000018326 (known) ENSMUSG00000018669	=	MI:0029(density_sedimentatio)
ENSMUSG00000018326 (known) ENSMUSG00000036529	=	MI:0029(density_sedimentatio)
ENSMUSG00000018326 (known) ENSMUSG00000059248	=	MI:0029(density_sedimentatio)
ENSMUSG00000018326 (known) ENSMUSG00000031376	=	MI:0029(density_sedimentatio)
ENSMUSG00000018326 (known) ENSMUSG00000025422	=	MI:0029(density_sedimentatio)
ENSMUSG00000018326 (known) ENSMUSG00000031701	=	MI:0029(density_sedimentatio)
ENSMUSG00000018326 (known) ENSMUSG00000029866	=	MI:0029(density_sedimentatio)
ENSMUSG00000018326 (known) ENSMUSG00000029580	=	MI:0029(density_sedimentatio)
ENSMUSG00000018326 (known) ENSMUSG00000032192	=	MI:0029(density_sedimentatio)
ENSMUSG00000018326 (known) ENSMUSG00000024099	=	MI:0029(density_sedimentatio)
ENSMUSG00000018326 (known) ENSMUSG00000022295	=	MI:0029(density_sedimentatio)
ENSMUSG00000018326 (known) ENSMUSG00000024381	=	MI:0029(density_sedimentatio)
ENSMUSG00000018326 (known) ENSMUSG00000026553	=	MI:0029(density_sedimentatio)
ENSMUSG00000018326 (known) ENSMUSG00000021794	=	MI:0029(density_sedimentatio)
ENSMUSG00000018326 (known) ENSMUSG00000018707	=	MI:0029(density_sedimentatio)
ENSMUSG00000018326 (known) ENSMUSG00000033769	=	MI:0029(density_sedimentatio)
ENSMUSG00000018326 (known) ENSMUSG00000059447	=	MI:0029(density_sedimentatio)
ENSMUSG00000018326 (known) ENSMUSG00000024302	=	MI:0029(density_sedimentatio)
ENSMUSG00000018326 (known) ENSMUSG00000020664	=	MI:0029(density_sedimentatio)
ENSMUSG00000018326 (known) ENSMUSG00000038453	=	MI:0029(density_sedimentatio)
ENSMUSG00000018326 (known) ENSMUSG00000023008	=	MI:0029(density_sedimentatio)
ENSMUSG00000018326 (known) ENSMUSG00000029608	=	MI:0029(density_sedimentatio)
ENSMUSG00000018326 (known) ENSMUSG00000034101	=	MI:0029(density_sedimentatio)
ENSMUSG00000018326 (known) ENSMUSG00000030739	=	MI:0029(density_sedimentatio)
ENSMUSG00000018326 (known) ENSMUSG00000022337	=	MI:0029(density_sedimentatio)
ENSMUSG00000018326 (known) ENSMUSG00000020719	=	MI:0029(density_sedimentatio)
ENSMUSG00000018326 (known) ENSMUSG00000047547	=	MI:0029(density_sedimentatio)
ENSMUSG00000018326 (known) ENSMUSG00000028587	=	MI:0029(density_sedimentatio)
ENSMUSG00000018326 (known) ENSMUSG00000021771	=	MI:0029(density_sedimentatio)
ENSMUSG00000018326 (known) ENSMUSG00000058013	=	MI:0029(density_sedimentatio)
ENSMUSG00000018326 (known) ENSMUSG00000049583	=	MI:0029(density_sedimentatio)
ENSMUSG00000018326 (known) ENSMUSG00000036932	=	MI:0029(density_sedimentatio)
ENSMUSG00000018326 (known) ENSMUSG00000038916	=	MI:0029(density_sedimentatio)
ENSMUSG00000018326 (known) ENSMUSG00000055407	=	MI:0029(density_sedimentatio)
ENSMUSG00000018326 (known) ENSMUSG00000031144	=	MI:0029(density_sedimentatio)
ENSMUSG00000018326 (known) ENSMUSG00000029131	=	MI:0029(density_sedimentatio)
ENSMUSG00000018326 (known) ENSMUSG00000039542	=	MI:0029(density_sedimentatio)
ENSMUSG00000018326 (known) ENSMUSG00000036989	=	MI:0029(density_sedimentatio)
ENSMUSG00000018326 (known) ENSMUSG00000036333	=	MI:0029(density_sedimentatio)
ENSMUSG00000018326 (known) ENSMUSG00000026229	=	MI:0029(density_sedimentatio)
ENSMUSG00000018326 (known) ENSMUSG00000051331	=	MI:0029(density_sedimentatio)
ENSMUSG00000018326 (known) ENSMUSG00000025745	=	MI:0029(density_sedimentatio)
ENSMUSG00000018326 (known) ENSMUSG00000028879	=	MI:0029(density_sedimentatio)
ENSMUSG00000018326 (known) ENSMUSG00000024603	=	MI:0029(density_sedimentatio)
ENSMUSG00000018326 (known) ENSMUSG00000032562	=	MI:0029(density_sedimentatio)
ENSMUSG00000018326 (known) ENSMUSG00000057897	=	MI:0029(density_sedimentatio)
ENSMUSG00000018326 (known) ENSMUSG00000022623	=	MI:0029(density_sedimentatio)
ENSMUSG00000018326 (known) ENSMUSG00000021357	=	MI:0029(density_sedimentatio)
ENSMUSG00000018326 (known) ENSMUSG00000033697	=	MI:0029(density_sedimentatio)
ENSMUSG00000018326 (known) ENSMUSG00000022234	=	MI:0029(density_sedimentatio)
ENSMUSG00000018326 (known) ENSMUSG00000022551	=	MI:0029(density_sedimentatio)
ENSMUSG00000018326 (known) ENSMUSG00000020869	=	MI:0029(density_sedimentatio)
ENSMUSG00000018326 (known) ENSMUSG00000021087	=	MI:0029(density_sedimentatio)
ENSMUSG00000018326 (known) ENSMUSG00000041624	=	MI:0029(density_sedimentatio)
ENSMUSG00000018326 (known) ENSMUSG00000020571	=	MI:0029(density_sedimentatio)
ENSMUSG00000018326 (known) ENSMUSG00000039047	=	MI:0029(density_sedimentatio)
ENSMUSG00000018326 (known) ENSMUSG00000024743	=	MI:0029(density_sedimentatio)
ENSMUSG00000018326 (known) ENSMUSG00000032336	=	MI:0029(density_sedimentatio)
ENSMUSG00000018326 (known) ENSMUSG00000029757	=	MI:0029(density_sedimentatio)
ENSMUSG00000018326 (known) ENSMUSG00000021585	=	MI:0029(density_sedimentatio)
ENSMUSG00000018326 (known) ENSMUSG00000030269	=	MI:0029(density_sedimentatio)
ENSMUSG00000018326 (known) ENSMUSG00000063146	=	MI:0029(density_sedimentatio)
ENSMUSG00000018326 (known) ENSMUSG00000020532	=	MI:0029(density_sedimentatio)
ENSMUSG00000018326 (known) ENSMUSG00000034285	=	MI:0029(density_sedimentatio)
ENSMUSG00000018326 (known) ENSMUSG00000051675	=	MI:0029(density_sedimentatio)
ENSMUSG00000018326 (known) ENSMUSG00000023456	=	MI:0029(density_sedimentatio)
ENSMUSG00000018326 (known) ENSMUSG00000043079	=	MI:0029(density_sedimentatio)
ENSMUSG00000018326 (known) ENSMUSG00000024359	=	MI:0029(density_sedimentatio)
ENSMUSG00000018326 (known) ENSMUSG00000046841	=	MI:0029(density_sedimentatio)
ENSMUSG00000018326 (known) ENSMUSG00000032186	=	MI:0029(density_sedimentatio)
ENSMUSG00000018326 (known) ENSMUSG00000027523	=	MI:0029(density_sedimentatio)
ENSMUSG00000018326 (known) ENSMUSG00000030695	=	MI:0029(density_sedimentatio)
ENSMUSG00000018326 (known) ENSMUSG00000035863	=	MI:0029(density_sedimentatio)
ENSMUSG00000018326 (known) ENSMUSG00000040560	=	MI:0029(density_sedimentatio)
ENSMUSG00000018326 (known) ENSMUSG00000030744	=	MI:0029(density_sedimentatio)
ENSMUSG00000018326 (known) ENSMUSG00000031971	=	MI:0029(density_sedimentatio)
ENSMUSG00000018326 (known) ENSMUSG00000037217	=	MI:0029(density_sedimentatio)
ENSMUSG00000018326 (known) ENSMUSG00000064068	=	MI:0029(density_sedimentatio)
ENSMUSG00000018326 (known) ENSMUSG00000021748	=	MI:0029(density_sedimentatio)
ENSMUSG00000018326 (known) ENSMUSG00000030516	=	MI:0029(density_sedimentatio)
ENSMUSG00000018326 (known) ENSMUSG00000034024	=	MI:0029(density_sedimentatio)
ENSMUSG00000018326 (known) ENSMUSG00000028524	=	MI:0029(density_sedimentatio)
ENSMUSG00000018326 (known) ENSMUSG00000028745	=	MI:0029(density_sedimentatio)
ENSMUSG00000018326 (known) ENSMUSG00000042569	=	MI:0029(density_sedimentatio)
ENSMUSG00000018326 (known) ENSMUSG00000038084	=	MI:0029(density_sedimentatio)
ENSMUSG00000018326 (known) ENSMUSG00000054808	=	MI:0029(density_sedimentatio)
ENSMUSG00000018326 (known) ENSMUSG00000026473	=	MI:0029(density_sedimentatio)
ENSMUSG00000018326 (known) ENSMUSG00000031299	=	MI:0029(density_sedimentatio)
ENSMUSG00000018326 (known) ENSMUSG00000033065	=	MI:0029(density_sedimentatio)
ENSMUSG00000018326 (known) ENSMUSG00000062190	=	MI:0029(density_sedimentatio)
ENSMUSG00000018326 (known) ENSMUSG00000075318	=	MI:0029(density_sedimentatio)
ENSMUSG00000018326 (known) ENSMUSG00000026640	=	MI:0029(density_sedimentatio)
ENSMUSG00000018326 (known) ENSMUSG00000039768	=	MI:0029(density_sedimentatio)
ENSMUSG00000018326 (known) ENSMUSG00000040009	=	MI:0029(density_sedimentatio)
ENSMUSG00000018326 (known) ENSMUSG00000024969	=	MI:0029(density_sedimentatio)
ENSMUSG00000018326 (known) ENSMUSG00000019179	=	MI:0029(density_sedimentatio)
ENSMUSG00000018326 (known) ENSMUSG00000028931	=	MI:0029(density_sedimentatio)
ENSMUSG00000018326 (known) ENSMUSG00000060961	=	MI:0029(density_sedimentatio)
ENSMUSG00000018326 (known) ENSMUSG00000043991	=	MI:0029(density_sedimentatio)
ENSMUSG00000018326 (known) ENSMUSG00000021693	=	MI:0029(density_sedimentatio)
ENSMUSG00000018326 (known) ENSMUSG00000055805	=	MI:0029(density_sedimentatio)
ENSMUSG00000018326 (known) ENSMUSG00000068039	=	MI:0029(density_sedimentatio)
ENSMUSG00000018326 (known) ENSMUSG00000058835	=	MI:0029(density_sedimentatio)
ENSMUSG00000018326 (known) ENSMUSG00000051790	=	MI:0029(density_sedimentatio)
ENSMUSG00000018326 (known) ENSMUSG00000026442	=	MI:0029(density_sedimentatio)
ENSMUSG00000018326 (known) ENSMUSG00000030302	=	MI:0029(density_sedimentatio)
ENSMUSG00000018326 (known) ENSMUSG00000049612	=	MI:0029(density_sedimentatio)
ENSMUSG00000018326 (known) ENSMUSG00000018446	=	MI:0029(density_sedimentatio)
ENSMUSG00000018326 (known) ENSMUSG00000037541	=	MI:0029(density_sedimentatio)
ENSMUSG00000018326 (known) ENSMUSG00000019831	=	MI:0029(density_sedimentatio)
ENSMUSG00000018326 (known) ENSMUSG00000027411	=	MI:0029(density_sedimentatio)
ENSMUSG00000018326 (known) ENSMUSG00000067284	=	MI:0029(density_sedimentatio)
ENSMUSG00000018326 (known) ENSMUSG00000026914	=	MI:0029(density_sedimentatio)
ENSMUSG00000018326 (known) ENSMUSG00000021314	=	MI:0029(density_sedimentatio)
ENSMUSG00000018326 (known) ENSMUSG00000033295	=	MI:0029(density_sedimentatio)
ENSMUSG00000018326 (known) ENSMUSG00000039615	=	MI:0029(density_sedimentatio)
ENSMUSG00000018326 (known) ENSMUSG00000023868	=	MI:0029(density_sedimentatio)
ENSMUSG00000018326 (known) ENSMUSG00000056755	=	MI:0029(density_sedimentatio)
ENSMUSG00000018326 (known) ENSMUSG00000026618	=	MI:0029(density_sedimentatio)
ENSMUSG00000018326 (known) ENSMUSG00000024410	=	MI:0029(density_sedimentatio)
ENSMUSG00000018326 (known) ENSMUSG00000027855	=	MI:0029(density_sedimentatio)
ENSMUSG00000018326 (known) ENSMUSG00000032340	=	MI:0029(density_sedimentatio)
ENSMUSG00000018326 (known) ENSMUSG00000063063	=	MI:0029(density_sedimentatio)
ENSMUSG00000018326 (known) ENSMUSG00000067274	=	MI:0029(density_sedimentatio)
ENSMUSG00000018326 (known) ENSMUSG00000027809	=	MI:0029(density_sedimentatio)
ENSMUSG00000018326 (known) ENSMUSG00000028556	=	MI:0029(density_sedimentatio)
ENSMUSG00000018326 (known) ENSMUSG00000032458	=	MI:0029(density_sedimentatio)
ENSMUSG00000018326 (known) ENSMUSG00000020986	=	MI:0029(density_sedimentatio)
ENSMUSG00000018326 (known) ENSMUSG00000026463	=	MI:0029(density_sedimentatio)
ENSMUSG00000018326 (known) ENSMUSG00000031865	=	MI:0029(density_sedimentatio)
ENSMUSG00000018326 (known) ENSMUSG00000047454	=	MI:0029(density_sedimentatio)
ENSMUSG00000018326 (known) ENSMUSG00000041650	=	MI:0029(density_sedimentatio)
ENSMUSG00000018326 (known) ENSMUSG00000027646	=	MI:0029(density_sedimentatio)
ENSMUSG00000018326 (known) ENSMUSG00000022210	=	MI:0029(density_sedimentatio)
ENSMUSG00000018326 (known) ENSMUSG00000029106	=	MI:0029(density_sedimentatio)
ENSMUSG00000018326 (known) ENSMUSG00000066392	=	MI:0029(density_sedimentatio)
ENSMUSG00000018326 (known) ENSMUSG00000026797	=	MI:0029(density_sedimentatio)
ENSMUSG00000018326 (known) ENSMUSG00000031012	=	MI:0029(density_sedimentatio)
ENSMUSG00000018326 (known) ENSMUSG00000049647	=	MI:0029(density_sedimentatio)
ENSMUSG00000018326 (known) ENSMUSG00000019906	=	MI:0029(density_sedimentatio)
ENSMUSG00000018326 (known) ENSMUSG00000052373	=	MI:0029(density_sedimentatio)
ENSMUSG00000018326 (known) ENSMUSG00000030007	=	MI:0029(density_sedimentatio)
ENSMUSG00000018326 (known) ENSMUSG00000026833	=	MI:0029(density_sedimentatio)
ENSMUSG00000018326 (known) ENSMUSG00000021820	=	MI:0029(density_sedimentatio)
ENSMUSG00000018326 (known) ENSMUSG00000047675	=	MI:0029(density_sedimentatio)
ENSMUSG00000018326 (known) ENSMUSG00000030086	=	MI:0029(density_sedimentatio)
ENSMUSG00000018326 (known) ENSMUSG00000020886	=	MI:0029(density_sedimentatio)
ENSMUSG00000018326 (known) ENSMUSG00000033161	=	MI:0029(density_sedimentatio)
ENSMUSG00000018326 (known) ENSMUSG00000045763	=	MI:0029(density_sedimentatio)
ENSMUSG00000018326 (known) ENSMUSG00000048078	=	MI:0029(density_sedimentatio)
ENSMUSG00000018326 (known) ENSMUSG00000040907	=	MI:0029(density_sedimentatio)
ENSMUSG00000018326 (known) ENSMUSG00000042401	=	MI:0029(density_sedimentatio)
ENSMUSG00000018326 (known) ENSMUSG00000029467	=	MI:0029(density_sedimentatio)
ENSMUSG00000018326 (known) ENSMUSG00000073481	=	MI:0029(density_sedimentatio)
ENSMUSG00000018326 (known) ENSMUSG00000022055	=	MI:0029(density_sedimentatio)
ENSMUSG00000018326 (known) ENSMUSG00000041936	=	MI:0029(density_sedimentatio)
ENSMUSG00000018326 (known) ENSMUSG00000027254	=	MI:0029(density_sedimentatio)
ENSMUSG00000018326 (known) ENSMUSG00000029713	=	MI:0029(density_sedimentatio)
ENSMUSG00000018326 (known) ENSMUSG00000061244	=	MI:0029(density_sedimentatio)
ENSMUSG00000018326 (known) ENSMUSG00000028649	=	MI:0029(density_sedimentatio)
ENSMUSG00000018326 (known) ENSMUSG00000022957	=	MI:0029(density_sedimentatio)
ENSMUSG00000018326 (known) ENSMUSG00000025777	=	MI:0029(density_sedimentatio)
ENSMUSG00000018326 (known) ENSMUSG00000032482	=	MI:0029(density_sedimentatio)
ENSMUSG00000018326 (known) ENSMUSG00000061981	=	MI:0029(density_sedimentatio)
ENSMUSG00000018326 (known) ENSMUSG00000030062	=	MI:0029(density_sedimentatio)
ENSMUSG00000018326 (known) ENSMUSG00000027273	=	MI:0029(density_sedimentatio)
ENSMUSG00000018334 (known) ENSMUSG00000022285	=	protein_protein
ENSMUSG00000018334 (known) ENSMUSG00000029458	=	protein_protein
ENSMUSG00000018379 (known) ENSMUSG00000026034	=	protein_protein
ENSMUSG00000018395 (known) ENSMUSG00000040435	=	protein_protein
ENSMUSG00000018395 (known) ENSMUSG00000027475	=	protein_protein
ENSMUSG00000018398 (known) ENSMUSG00000040033	=	MI:0018(Two_hybrid_test)
ENSMUSG00000018411 (known) ENSMUSG00000040385	=	MI:0678(antibody_array)
ENSMUSG00000018417 (known) ENSMUSG00000026959	=	MI:0006(anti_bait_coimmunoprecipitation)|MI:0004(affinity_chromatography_technology)
ENSMUSG00000018417 (known) ENSMUSG00000030209	=	MI:0004(affinity_chromatography_technology)
ENSMUSG00000018446 (known) ENSMUSG00000029053	=	MI:0018(Two_hybrid_test)
ENSMUSG00000018476 (known) ENSMUSG00000026439	=	MI:0006(anti_bait_coimmunoprecipitation)
ENSMUSG00000018501 (known) ENSMUSG00000025592	=	MI:0096(pull_down)
ENSMUSG00000018501 (known) ENSMUSG00000037992	=	protein_protein
ENSMUSG00000018501 (known) ENSMUSG00000055639	=	MI:0096(pull_down)
ENSMUSG00000018501 (known) ENSMUSG00000063972	=	protein_protein
ENSMUSG00000018501 (known) ENSMUSG00000031609	=	MI:0096(pull_down)
ENSMUSG00000018501 (known) ENSMUSG00000042557	=	MI:0096(pull_down)
ENSMUSG00000018537 (known) ENSMUSG00000028796	=	MI:0018(Two_hybrid_test)|MI:0416(fluorescence_imaging)
ENSMUSG00000018537 (known) ENSMUSG00000026484	=	MI:0096(pull_down)|MI:0006(anti_bait_coimmunoprecipitation)|MI:0018(Two_hybrid_test)|MI:0416(fluorescence_imaging)
ENSMUSG00000018537 (known) ENSMUSG00000040669	=	MI:0018(Two_hybrid_test)
ENSMUSG00000018623 (known) ENSMUSG00000022015	=	protein_protein
ENSMUSG00000018654 (known) ENSMUSG00000052997	=	MI:0018(Two_hybrid_test)
ENSMUSG00000018654 (known) ENSMUSG00000026021	=	MI:0018(Two_hybrid_test)|MI:0006(anti_bait_coimmunoprecipitation)
ENSMUSG00000018654 (known) ENSMUSG00000028101	=	MI:0006(anti_bait_coimmunoprecipitation)
ENSMUSG00000018666 (known) ENSMUSG00000024456	=	protein_protein
ENSMUSG00000018666 (known) ENSMUSG00000018666	=	MI:0077(nmr)
ENSMUSG00000018666 (known) ENSMUSG00000029833	=	MI:0018(Two_hybrid_test)|MI:0096(pull_down)
ENSMUSG00000018666 (known) ENSMUSG00000034480	=	protein_protein
ENSMUSG00000018666 (known) ENSMUSG00000031264	=	MI:0018(Two_hybrid_test)
ENSMUSG00000018698 (known) ENSMUSG00000021848	=	protein_protein
ENSMUSG00000018707 (known) ENSMUSG00000029757	=	protein_protein
ENSMUSG00000018707 (known) ENSMUSG00000028851	=	protein_protein
ENSMUSG00000018707 (known) ENSMUSG00000058444	=	MI:0018(Two_hybrid_test)
ENSMUSG00000018736 (known) ENSMUSG00000040033	=	MI:0018(Two_hybrid_test)
ENSMUSG00000018736 (known) ENSMUSG00000018736	=	MI:0028(cosedimentation_in_solution)|MI:0114(x-ray_crystallography)|MI:0016(circular_dichroism)
ENSMUSG00000018736 (known) ENSMUSG00000022055	=	protein_protein
ENSMUSG00000018736 (known) ENSMUSG00000020745	=	MI:0096(pull_down)|MI:0042(electron_paramagnetic_resonance)|MI:0018(Two_hybrid_test)|MI:0007(anti_tag_coimmunoprecipitation)
ENSMUSG00000018752 (known) ENSMUSG00000018752	=	protein_protein
ENSMUSG00000018819 (known) ENSMUSG00000067336	=	protein_protein
ENSMUSG00000018830 (known) ENSMUSG00000026959	=	MI:0006(anti_bait_coimmunoprecipitation)|MI:0004(affinity_chromatography_technology)
ENSMUSG00000018830 (known) ENSMUSG00000030209	=	MI:0004(affinity_chromatography_technology)
ENSMUSG00000018848 (known) ENSMUSG00000055980	=	MI:0676(tap)
ENSMUSG00000018909 (known) ENSMUSG00000029131	=	MI:0018(Two_hybrid_test)
ENSMUSG00000018909 (known) ENSMUSG00000024758	=	MI:0018(Two_hybrid_test)
ENSMUSG00000018909 (known) ENSMUSG00000027944	=	MI:0018(Two_hybrid_test)
ENSMUSG00000018909 (known) ENSMUSG00000022324	=	MI:0018(Two_hybrid_test)
ENSMUSG00000018909 (known) ENSMUSG00000046434	=	MI:0018(Two_hybrid_test)
ENSMUSG00000018909 (known) ENSMUSG00000019818	=	MI:0018(Two_hybrid_test)
ENSMUSG00000018909 (known) ENSMUSG00000026728	=	MI:0018(Two_hybrid_test)
ENSMUSG00000018909 (known) ENSMUSG00000020184	=	MI:0018(Two_hybrid_test)
ENSMUSG00000018909 (known) ENSMUSG00000020914	=	MI:0018(Two_hybrid_test)
ENSMUSG00000018909 (known) ENSMUSG00000031985	=	MI:0018(Two_hybrid_test)
ENSMUSG00000018909 (known) ENSMUSG00000022961	=	MI:0018(Two_hybrid_test)
ENSMUSG00000018909 (known) ENSMUSG00000067336	=	MI:0018(Two_hybrid_test)
ENSMUSG00000018932 (known) ENSMUSG00000026959	=	MI:0006(anti_bait_coimmunoprecipitation)
ENSMUSG00000018932 (known) ENSMUSG00000030209	=	MI:0004(affinity_chromatography_technology)
ENSMUSG00000018965 (known) ENSMUSG00000027577	=	protein_protein
ENSMUSG00000018965 (known) ENSMUSG00000030209	=	MI:0004(affinity_chromatography_technology)
ENSMUSG00000018973 (known) ENSMUSG00000020160	=	protein_protein
ENSMUSG00000019066 (known) ENSMUSG00000029608	=	protein_protein
ENSMUSG00000019066 (known) ENSMUSG00000020847	=	protein_protein
ENSMUSG00000019066 (known) ENSMUSG00000037386	=	protein_protein
ENSMUSG00000019082 (known) ENSMUSG00000030209	=	MI:0004(affinity_chromatography_technology)
ENSMUSG00000019146 (known) ENSMUSG00000024617	=	protein_protein
ENSMUSG00000019146 (known) ENSMUSG00000026959	=	MI:0006(anti_bait_coimmunoprecipitation)
ENSMUSG00000019256 (known) ENSMUSG00000022676	=	MI:0006(anti_bait_coimmunoprecipitation)
ENSMUSG00000019256 (known) ENSMUSG00000021270	=	MI:0019(coimmunoprecipitation)
ENSMUSG00000019256 (known) ENSMUSG00000023944	=	MI:0019(coimmunoprecipitation)
ENSMUSG00000019256 (known) ENSMUSG00000024847	=	protein_protein
ENSMUSG00000019303 (known) ENSMUSG00000033752	=	protein_protein
ENSMUSG00000019432 (known) ENSMUSG00000025199	=	MI:0018(Two_hybrid_test)
ENSMUSG00000019433 (known) ENSMUSG00000026121	=	MI:0006(anti_bait_coimmunoprecipitation)|MI:0007(anti_tag_coimmunoprecipitation)|MI:0663(confocal_microscopy)|MI:0096(pull_down)|MI:0018(Two_hybrid_test)
ENSMUSG00000019433 (known) ENSMUSG00000030539	=	MI:0018(Two_hybrid_test)
ENSMUSG00000019478 (known) ENSMUSG00000027475	=	protein_protein
ENSMUSG00000019478 (known) ENSMUSG00000037643	=	protein_protein
ENSMUSG00000019487 (known) ENSMUSG00000022521	=	protein_protein
ENSMUSG00000019505 (known) ENSMUSG00000035105	=	protein_protein
ENSMUSG00000019528 (known) ENSMUSG00000030116	=	protein_protein
ENSMUSG00000019761 (known) ENSMUSG00000025199	=	MI:0018(Two_hybrid_test)
ENSMUSG00000019768 (known) ENSMUSG00000031688	=	protein_protein
ENSMUSG00000019768 (known) ENSMUSG00000026229	=	MI:0416(fluorescence_imaging)
ENSMUSG00000019768 (known) ENSMUSG00000029833	=	MI:0018(Two_hybrid_test)
ENSMUSG00000019768 (known) ENSMUSG00000048349	=	protein_protein
ENSMUSG00000019777 (known) ENSMUSG00000032481	=	MI:0028(cosedimentation_in_solution)
ENSMUSG00000019777 (known) ENSMUSG00000037935	=	MI:0028(cosedimentation_in_solution)
ENSMUSG00000019777 (known) ENSMUSG00000027478	=	protein_protein
ENSMUSG00000019777 (known) ENSMUSG00000031393	=	MI:0028(cosedimentation_in_solution)
ENSMUSG00000019777 (known) ENSMUSG00000042557	=	MI:0028(cosedimentation_in_solution)
ENSMUSG00000019777 (known) ENSMUSG00000024921	=	MI:0028(cosedimentation_in_solution)|MI:0416(fluorescence_imaging)
ENSMUSG00000019777 (known) ENSMUSG00000039231	=	MI:0019(coimmunoprecipitation)|MI:0096(pull_down)
ENSMUSG00000019777 (known) ENSMUSG00000031609	=	MI:0019(coimmunoprecipitation)
ENSMUSG00000019779 (known) ENSMUSG00000019779	=	protein_protein
ENSMUSG00000019789 (known) ENSMUSG00000037335	=	MI:0096(pull_down)
ENSMUSG00000019789 (known) ENSMUSG00000038193	=	MI:0096(pull_down)
ENSMUSG00000019789 (known) ENSMUSG00000039153	=	protein_protein
ENSMUSG00000019820 (known) ENSMUSG00000041308	=	MI:0019(coimmunoprecipitation)
ENSMUSG00000019820 (known) ENSMUSG00000060429	=	MI:0019(coimmunoprecipitation)
ENSMUSG00000019828 (known) ENSMUSG00000030209	=	MI:0004(affinity_chromatography_technology)
ENSMUSG00000019828 (known) ENSMUSG00000026959	=	MI:0004(affinity_chromatography_technology)|MI:0019(coimmunoprecipitation)|MI:0006(anti_bait_coimmunoprecipitation)
ENSMUSG00000019831 (known) ENSMUSG00000025372	=	protein_protein
ENSMUSG00000019842 (known) ENSMUSG00000027164	=	MI:0018(Two_hybrid_test)|MI:0007(anti_tag_coimmunoprecipitation)|MI:0096(pull_down)
ENSMUSG00000019843 (known) ENSMUSG00000031955	=	MI:0018(Two_hybrid_test)
ENSMUSG00000019843 (known) ENSMUSG00000024241	=	protein_protein
ENSMUSG00000019843 (known) ENSMUSG00000022607	=	MI:0018(Two_hybrid_test)
ENSMUSG00000019843 (known) ENSMUSG00000033565	=	protein_protein
ENSMUSG00000019843 (known) ENSMUSG00000022961	=	protein_protein
ENSMUSG00000019843 (known) ENSMUSG00000059456	=	MI:0018(Two_hybrid_test)
ENSMUSG00000019843 (known) ENSMUSG00000034116	=	protein_protein
ENSMUSG00000019843 (known) ENSMUSG00000019843	=	protein_protein
ENSMUSG00000019843 (known) ENSMUSG00000026558	=	MI:0018(Two_hybrid_test)
ENSMUSG00000019843 (known) ENSMUSG00000036882	=	MI:0006(anti_bait_coimmunoprecipitation)
ENSMUSG00000019843 (known) ENSMUSG00000026235	=	MI:0401(biochemical)|MI:0107(surface_plasmon_resonance)
ENSMUSG00000019843 (known) ENSMUSG00000030209	=	protein_protein
ENSMUSG00000019843 (known) ENSMUSG00000034342	=	protein_protein
ENSMUSG00000019843 (known) ENSMUSG00000041417	=	protein_protein
ENSMUSG00000019843 (known) ENSMUSG00000022203	=	protein_protein
ENSMUSG00000019843 (known) ENSMUSG00000026117	=	protein_protein
ENSMUSG00000019843 (known) ENSMUSG00000027288	=	protein_protein
ENSMUSG00000019843 (known) ENSMUSG00000026011	=	protein_protein
ENSMUSG00000019843 (known) ENSMUSG00000057342	=	MI:0006(anti_bait_coimmunoprecipitation)
ENSMUSG00000019843 (known) ENSMUSG00000021546	=	protein_protein
ENSMUSG00000019843 (known) ENSMUSG00000060534	=	protein_protein
ENSMUSG00000019843 (known) ENSMUSG00000028790	=	MI:0018(Two_hybrid_test)|MI:0019(coimmunoprecipitation)|MI:0004(affinity_chromatography_technology)
ENSMUSG00000019843 (known) ENSMUSG00000022831	=	MI:0006(anti_bait_coimmunoprecipitation)
ENSMUSG00000019843 (known) ENSMUSG00000022436	=	protein_protein
ENSMUSG00000019850 (known) ENSMUSG00000026942	=	MI:0018(Two_hybrid_test)
ENSMUSG00000019854 (known) ENSMUSG00000034330	=	MI:0018(Two_hybrid_test)
ENSMUSG00000019873 (known) ENSMUSG00000035199	=	MI:0397(two_hybrid_array)
ENSMUSG00000019899 (known) ENSMUSG00000019899	=	protein_protein
ENSMUSG00000019906 (known) ENSMUSG00000030209	=	MI:0004(affinity_chromatography_technology)
ENSMUSG00000019907 (known) ENSMUSG00000020580	=	protein_protein
ENSMUSG00000019907 (known) ENSMUSG00000052920	=	MI:0096(pull_down)
ENSMUSG00000019913 (known) ENSMUSG00000021270	=	MI:0019(coimmunoprecipitation)
ENSMUSG00000019942 (known) ENSMUSG00000028044	=	protein_protein
ENSMUSG00000019942 (known) ENSMUSG00000041431	=	MI:0364(inferred_by_curator)
ENSMUSG00000019942 (known) ENSMUSG00000044201	=	MI:0006(anti_bait_coimmunoprecipitation)
ENSMUSG00000019942 (known) ENSMUSG00000032218	=	MI:0364(inferred_by_curator)
ENSMUSG00000019942 (known) ENSMUSG00000027793	=	MI:0364(inferred_by_curator)
ENSMUSG00000019942 (known) ENSMUSG00000027715	=	MI:0364(inferred_by_curator)
ENSMUSG00000019961 (known) ENSMUSG00000045038	=	MI:0019(coimmunoprecipitation)
ENSMUSG00000019961 (known) ENSMUSG00000019961	=	MI:0114(x-ray_crystallography)|MI:0096(pull_down)|MI:0071(molecular_sieving)
ENSMUSG00000019969 (known) ENSMUSG00000019969	=	protein_protein
ENSMUSG00000019969 (known) ENSMUSG00000036835	=	MI:0006(anti_bait_coimmunoprecipitation)
ENSMUSG00000019975 (known) ENSMUSG00000026942	=	MI:0018(Two_hybrid_test)
ENSMUSG00000019978 (known) ENSMUSG00000034330	=	MI:0018(Two_hybrid_test)
ENSMUSG00000019978 (known) ENSMUSG00000056629	=	protein_protein
ENSMUSG00000019979 (known) ENSMUSG00000040385	=	MI:0678(antibody_array)
ENSMUSG00000019979 (known) ENSMUSG00000019979	=	protein_protein
ENSMUSG00000019982 (known) ENSMUSG00000061436	=	MI:0096(pull_down)|MI:0018(Two_hybrid_test)
ENSMUSG00000019998 (known) ENSMUSG00000027411	=	protein_protein
ENSMUSG00000020038 (known) ENSMUSG00000039994	=	protein_protein
ENSMUSG00000020038 (known) ENSMUSG00000022124	=	MI:0007(anti_tag_coimmunoprecipitation)
ENSMUSG00000020059 (known) ENSMUSG00000051732	=	MI:0397(two_hybrid_array)
ENSMUSG00000020061 (known) ENSMUSG00000022836	=	MI:0018(Two_hybrid_test)
ENSMUSG00000020063 (known) ENSMUSG00000029167	=	protein_protein
ENSMUSG00000020063 (known) ENSMUSG00000044167	=	protein_protein
ENSMUSG00000020074 (known) ENSMUSG00000053436	=	MI:0018(Two_hybrid_test)
ENSMUSG00000020078 (known) ENSMUSG00000031696	=	protein_protein
ENSMUSG00000020083 (known) ENSMUSG00000021501	=	MI:0397(two_hybrid_array)
ENSMUSG00000020083 (known) ENSMUSG00000040533	=	MI:0397(two_hybrid_array)
ENSMUSG00000020083 (known) ENSMUSG00000035199	=	MI:0397(two_hybrid_array)
ENSMUSG00000020083 (known) ENSMUSG00000024731	=	MI:0397(two_hybrid_array)
ENSMUSG00000020083 (known) ENSMUSG00000041654	=	protein_protein
ENSMUSG00000020083 (known) ENSMUSG00000030452	=	MI:0397(two_hybrid_array)
ENSMUSG00000020099 (known) ENSMUSG00000020099	=	protein_protein
ENSMUSG00000020099 (known) ENSMUSG00000021559	=	protein_protein
ENSMUSG00000020114 (known) ENSMUSG00000055980	=	MI:0676(tap)
ENSMUSG00000020114 (known) ENSMUSG00000040033	=	MI:0018(Two_hybrid_test)
ENSMUSG00000020115 (known) ENSMUSG00000027514	=	MI:0007(anti_tag_coimmunoprecipitation)
ENSMUSG00000020115 (known) ENSMUSG00000026942	=	MI:0007(anti_tag_coimmunoprecipitation)
ENSMUSG00000020115 (known) ENSMUSG00000064289	=	MI:0007(anti_tag_coimmunoprecipitation)
ENSMUSG00000020122 (known) ENSMUSG00000050335	=	protein_protein
ENSMUSG00000020122 (known) ENSMUSG00000059923	=	protein_protein
ENSMUSG00000020122 (known) ENSMUSG00000022102	=	protein_protein
ENSMUSG00000020122 (known) ENSMUSG00000043733	=	protein_protein
ENSMUSG00000020122 (known) ENSMUSG00000042626	=	protein_protein
ENSMUSG00000020122 (known) ENSMUSG00000021448	=	protein_protein
ENSMUSG00000020122 (known) ENSMUSG00000028017	=	MI:0030(cross-linking_study)
ENSMUSG00000020125 (known) ENSMUSG00000044734	=	protein_protein
ENSMUSG00000020130 (known) ENSMUSG00000040061	=	MI:0018(Two_hybrid_test)
ENSMUSG00000020143 (known) ENSMUSG00000031139	=	MI:0018(Two_hybrid_test)
ENSMUSG00000020143 (known) ENSMUSG00000041112	=	MI:0018(Two_hybrid_test)
ENSMUSG00000020151 (known) ENSMUSG00000063065	=	protein_protein
ENSMUSG00000020151 (known) ENSMUSG00000053436	=	protein_protein
ENSMUSG00000020151 (known) ENSMUSG00000063358	=	protein_protein
ENSMUSG00000020160 (known) ENSMUSG00000038692	=	MI:0018(Two_hybrid_test)
ENSMUSG00000020160 (known) ENSMUSG00000049604	=	MI:0018(Two_hybrid_test)
ENSMUSG00000020160 (known) ENSMUSG00000038210	=	MI:0018(Two_hybrid_test)
ENSMUSG00000020160 (known) ENSMUSG00000056648	=	MI:0018(Two_hybrid_test)
ENSMUSG00000020160 (known) ENSMUSG00000050368	=	protein_protein
ENSMUSG00000020160 (known) ENSMUSG00000038227	=	MI:0018(Two_hybrid_test)
ENSMUSG00000020160 (known) ENSMUSG00000052534	=	protein_protein
ENSMUSG00000020160 (known) ENSMUSG00000038203	=	MI:0007(anti_tag_coimmunoprecipitation)|MI:0018(Two_hybrid_test)
ENSMUSG00000020160 (known) ENSMUSG00000038253	=	MI:0018(Two_hybrid_test)
ENSMUSG00000020163 (known) ENSMUSG00000022551	=	MI:0364(inferred_by_curator)
ENSMUSG00000020167 (known) ENSMUSG00000042745	=	MI:0397(two_hybrid_array)
ENSMUSG00000020167 (known) ENSMUSG00000039830	=	MI:0006(anti_bait_coimmunoprecipitation)|MI:0007(anti_tag_coimmunoprecipitation)
ENSMUSG00000020167 (known) ENSMUSG00000046160	=	MI:0006(anti_bait_coimmunoprecipitation)|MI:0007(anti_tag_coimmunoprecipitation)
ENSMUSG00000020167 (known) ENSMUSG00000020205	=	MI:0397(two_hybrid_array)
ENSMUSG00000020167 (known) ENSMUSG00000020644	=	MI:0397(two_hybrid_array)
ENSMUSG00000020167 (known) ENSMUSG00000037335	=	MI:0096(pull_down)|MI:0018(Two_hybrid_test)
ENSMUSG00000020167 (known) ENSMUSG00000038193	=	MI:0096(pull_down)|MI:0018(Two_hybrid_test)
ENSMUSG00000020167 (known) ENSMUSG00000045680	=	MI:0397(two_hybrid_array)
ENSMUSG00000020167 (known) ENSMUSG00000053436	=	protein_protein
ENSMUSG00000020170 (known) ENSMUSG00000031565	=	protein_protein
ENSMUSG00000020170 (known) ENSMUSG00000037643	=	protein_protein
ENSMUSG00000020173 (known) ENSMUSG00000020476	=	MI:0018(Two_hybrid_test)
ENSMUSG00000020176 (known) ENSMUSG00000032216	=	MI:0018(Two_hybrid_test)|MI:0006(anti_bait_coimmunoprecipitation)|MI:0007(anti_tag_coimmunoprecipitation)
ENSMUSG00000020184 (known) ENSMUSG00000020326	=	protein_protein
ENSMUSG00000020184 (known) ENSMUSG00000044303	=	MI:0019(coimmunoprecipitation)
ENSMUSG00000020184 (known) ENSMUSG00000058558	=	MI:0006(anti_bait_coimmunoprecipitation)
ENSMUSG00000020184 (known) ENSMUSG00000034926	=	protein_protein
ENSMUSG00000020184 (known) ENSMUSG00000059552	=	MI:0019(coimmunoprecipitation)|MI:0006(anti_bait_coimmunoprecipitation)
ENSMUSG00000020184 (known) ENSMUSG00000059291	=	MI:0006(anti_bait_coimmunoprecipitation)
ENSMUSG00000020190 (known) ENSMUSG00000063358	=	MI:0018(Two_hybrid_test)
ENSMUSG00000020190 (known) ENSMUSG00000026942	=	MI:0018(Two_hybrid_test)
ENSMUSG00000020190 (known) ENSMUSG00000035027	=	protein_protein
ENSMUSG00000020227 (known) ENSMUSG00000027164	=	MI:0018(Two_hybrid_test)
ENSMUSG00000020230 (known) ENSMUSG00000022105	=	MI:0006(anti_bait_coimmunoprecipitation)
ENSMUSG00000020232 (known) ENSMUSG00000026875	=	MI:0018(Two_hybrid_test)
ENSMUSG00000020263 (known) ENSMUSG00000040033	=	MI:0018(Two_hybrid_test)
ENSMUSG00000020263 (known) ENSMUSG00000026457	=	MI:0006(anti_bait_coimmunoprecipitation)
ENSMUSG00000020275 (known) ENSMUSG00000020275	=	protein_protein
ENSMUSG00000020277 (known) ENSMUSG00000033065	=	MI:0364(inferred_by_curator)
ENSMUSG00000020277 (known) ENSMUSG00000026959	=	MI:0006(anti_bait_coimmunoprecipitation)
ENSMUSG00000020277 (known) ENSMUSG00000030209	=	MI:0004(affinity_chromatography_technology)
ENSMUSG00000020290 (known) ENSMUSG00000034957	=	protein_protein
ENSMUSG00000020290 (known) ENSMUSG00000056501	=	protein_protein
ENSMUSG00000020307 (known) ENSMUSG00000040385	=	MI:0678(antibody_array)
ENSMUSG00000020315 (known) ENSMUSG00000030209	=	MI:0004(affinity_chromatography_technology)
ENSMUSG00000020315 (known) ENSMUSG00000034330	=	MI:0018(Two_hybrid_test)
ENSMUSG00000020315 (known) ENSMUSG00000026959	=	MI:0004(affinity_chromatography_technology)|MI:0019(coimmunoprecipitation)|MI:0006(anti_bait_coimmunoprecipitation)
ENSMUSG00000020317 (known) ENSMUSG00000022234	=	MI:0018(Two_hybrid_test)|MI:0007(anti_tag_coimmunoprecipitation)
ENSMUSG00000020321 (known) ENSMUSG00000025190	=	MI:0004(affinity_chromatography_technology)
ENSMUSG00000020326 (known) ENSMUSG00000059552	=	protein_protein
ENSMUSG00000020326 (known) ENSMUSG00000044303	=	MI:0004(affinity_chromatography_technology)|MI:0019(coimmunoprecipitation)
ENSMUSG00000020331 (known) ENSMUSG00000020331	=	MI:0114(x-ray_crystallography)
ENSMUSG00000020349 (known) ENSMUSG00000042626	=	protein_protein
ENSMUSG00000020349 (known) ENSMUSG00000026959	=	MI:0004(affinity_chromatography_technology)|MI:0019(coimmunoprecipitation)
ENSMUSG00000020349 (known) ENSMUSG00000030209	=	MI:0004(affinity_chromatography_technology)
ENSMUSG00000020354 (known) ENSMUSG00000020354	=	protein_protein
ENSMUSG00000020354 (known) ENSMUSG00000045103	=	protein_protein
ENSMUSG00000020354 (known) ENSMUSG00000039952	=	protein_protein
ENSMUSG00000020354 (known) ENSMUSG00000029156	=	protein_protein
ENSMUSG00000020358 (known) ENSMUSG00000045038	=	MI:0006(anti_bait_coimmunoprecipitation)
ENSMUSG00000020361 (known) ENSMUSG00000025393	=	MI:0004(affinity_chromatography_technology)
ENSMUSG00000020366 (known) ENSMUSG00000045038	=	MI:0019(coimmunoprecipitation)
ENSMUSG00000020366 (known) ENSMUSG00000024163	=	protein_protein
ENSMUSG00000020366 (known) ENSMUSG00000053436	=	MI:0018(Two_hybrid_test)
ENSMUSG00000020366 (known) ENSMUSG00000033902	=	protein_protein
ENSMUSG00000020372 (known) ENSMUSG00000042626	=	protein_protein
ENSMUSG00000020372 (known) ENSMUSG00000038894	=	protein_protein
ENSMUSG00000020372 (known) ENSMUSG00000055980	=	protein_protein
ENSMUSG00000020372 (known) ENSMUSG00000026959	=	MI:0006(anti_bait_coimmunoprecipitation)|MI:0004(affinity_chromatography_technology)
ENSMUSG00000020372 (known) ENSMUSG00000031972	=	MI:0276(bn-page)
ENSMUSG00000020372 (known) ENSMUSG00000025809	=	protein_protein
ENSMUSG00000020372 (known) ENSMUSG00000043733	=	protein_protein
ENSMUSG00000020372 (known) ENSMUSG00000030209	=	MI:0004(affinity_chromatography_technology)
ENSMUSG00000020372 (known) ENSMUSG00000031537	=	MI:0018(Two_hybrid_test)
ENSMUSG00000020375 (known) ENSMUSG00000026104	=	MI:0018(Two_hybrid_test)
ENSMUSG00000020380 (known) ENSMUSG00000028224	=	protein_protein
ENSMUSG00000020395 (known) ENSMUSG00000034247	=	MI:0018(Two_hybrid_test)
ENSMUSG00000020395 (known) ENSMUSG00000033055	=	MI:0018(Two_hybrid_test)
ENSMUSG00000020395 (known) ENSMUSG00000021546	=	MI:0018(Two_hybrid_test)
ENSMUSG00000020402 (known) ENSMUSG00000030209	=	MI:0004(affinity_chromatography_technology)
ENSMUSG00000020402 (known) ENSMUSG00000045038	=	MI:0006(anti_bait_coimmunoprecipitation)
ENSMUSG00000020405 (known) ENSMUSG00000043501	=	MI:0276(bn-page)
ENSMUSG00000020430 (known) ENSMUSG00000022557	=	protein_protein
ENSMUSG00000020453 (known) ENSMUSG00000022836	=	MI:0018(Two_hybrid_test)
ENSMUSG00000020453 (known) ENSMUSG00000025612	=	protein_protein
ENSMUSG00000020453 (known) ENSMUSG00000035158	=	protein_protein
ENSMUSG00000020453 (known) ENSMUSG00000020453	=	protein_protein
ENSMUSG00000020453 (known) ENSMUSG00000040270	=	protein_protein
ENSMUSG00000020454 (known) ENSMUSG00000031681	=	protein_protein
ENSMUSG00000020454 (known) ENSMUSG00000024515	=	protein_protein
ENSMUSG00000020454 (known) ENSMUSG00000032402	=	protein_protein
ENSMUSG00000020454 (known) ENSMUSG00000024563	=	protein_protein
ENSMUSG00000020458 (known) ENSMUSG00000020458	=	protein_protein
[truncated: 2,492 more rows]
