# Supplementary material for: Building and analyzing protein interactome networks by cross-species comparisons
Source: BMC Syst Biol. 2010 Mar 30;4:36. doi: 10.1186/1752-0509-4-36 (PMC2859380; doi:10.1186/1752-0509-4-36)
Supplement: Additional file 8 — Zio Dmel. A zipped folder containing files formatted for use in Cytoscape listed in Supplemental Table 3. These files are for Drosophila melanogaster proteins. [file 1752-0509-4-36-S8.ZIP]

Archive with 20 entries (19 files):
- dmel/
- dmel/dmel.sif
- dmel/dmel_cele_describe.eda
- dmel/dmel_cele_orthologs.eda
- dmel/dmel_cele_SpeciesSpeciesScore.eda
- dmel/dmel_ExperimentScore.eda
- dmel/dmel_gene_name.noa
- dmel/dmel_hsap_describe.eda
- dmel/dmel_hsap_orthologs.eda
- dmel/dmel_hsap_SpeciesSpeciesScore.eda
- dmel/dmel_InteroScores.eda
- dmel/dmel_mmus_describe.eda
- dmel/dmel_mmus_orthologs.eda
- dmel/dmel_mmus_SpeciesSpeciesScore.eda
- dmel/dmel_scer_describe.eda
- dmel/dmel_scer_orthologs.eda
- dmel/dmel_scer_SpeciesSpeciesScore.eda
- dmel/dmel_SpeciesNotation.eda
- dmel/dmel_SpeciesScore.eda
- dmelexptList.eda
