# Supplementary material for: Building and analyzing protein interactome networks by cross-species comparisons
Source: BMC Syst Biol. 2010 Mar 30;4:36. doi: 10.1186/1752-0509-4-36 (PMC2859380; doi:10.1186/1752-0509-4-36)
Supplement: Additional file 8 — Zio Dmel. A zipped folder containing files formatted for use in Cytoscape listed in Supplemental Table 3. These files are for Drosophila melanogaster proteins. [file 1752-0509-4-36-S8.ZIP › dmel/dmel.sif]

FBgn0000008	known	FBgn0028336
FBgn0000008	known	FBgn0005427
FBgn0000008	known	FBgn0028969
FBgn0000008	known	FBgn0031957
FBgn0000008	known	FBgn0039846
FBgn0000008	known	FBgn0002622
FBgn0000008	known	FBgn0003870
FBgn0000008	known	FBgn0040371
FBgn0000008	known	FBgn0030082
FBgn0000008	known	FBgn0035499
FBgn0000011	known	FBgn0005672
FBgn0000011	known	FBgn0036919
FBgn0000011	known	FBgn0003460
FBgn0000011	known	FBgn0020304
FBgn0000011	known	FBgn0003892
FBgn0000014	known	FBgn0000611
FBgn0000014	known	FBgn0039858
FBgn0000015	known	FBgn0028837
FBgn0000015	known	FBgn0053207
FBgn0000015	known	FBgn0031506
FBgn0000015	known	FBgn0036716
FBgn0000015	known	FBgn0034372
FBgn0000015	known	FBgn0004462
FBgn0000015	known	FBgn0000559
FBgn0000015	known	FBgn0031174
FBgn0000017	known	FBgn0005631
FBgn0000017	known	FBgn0000578
FBgn0000017	known	FBgn0000464
FBgn0000017	known	FBgn0020510
FBgn0000017	known	FBgn0028388
FBgn0000017	known	FBgn0014007
FBgn0000018	predicted	FBgn0027049
FBgn0000022	known	FBgn0002631
FBgn0000022	known	FBgn0004170
FBgn0000022	known	FBgn0000413
FBgn0000022	known	FBgn0039748
FBgn0000022	known	FBgn0011273
FBgn0000022	known	FBgn0000575
FBgn0000022	known	FBgn0002609
FBgn0000022	known	FBgn0000591
FBgn0000022	known	FBgn0002733
FBgn0000022	known	FBgn0031129
FBgn0000022	known	FBgn0000022
FBgn0000022	known	FBgn0035917
FBgn0000022	known	FBgn0002735
FBgn0000022	known	FBgn0002633
FBgn0000022	known	FBgn0002561
FBgn0000024	known	FBgn0031032
FBgn0000028	known	FBgn0086680
FBgn0000028	known	FBgn0001079
FBgn0000028	predicted	FBgn0028892
FBgn0000028	predicted	FBgn0034688
FBgn0000028	predicted	FBgn0034687
FBgn0000028	predicted	FBgn0034689
FBgn0000032	known	FBgn0034994
FBgn0000032	predicted	FBgn0036875
FBgn0000032	predicted	FBgn0000032
FBgn0000032	predicted	FBgn0036877
FBgn0000032	predicted	FBgn0036876
FBgn0000036	predicted	FBgn0000038
FBgn0000036	predicted	FBgn0037212
FBgn0000036	predicted	FBgn0028837
FBgn0000036	predicted	FBgn0000036
FBgn0000036	predicted	FBgn0004118
FBgn0000036	predicted	FBgn0004907
FBgn0000036	predicted	FBgn0000039
FBgn0000036	predicted	FBgn0015519
FBgn0000038	known	FBgn0015519
FBgn0000038	predicted	FBgn0028837
FBgn0000038	predicted	FBgn0000038
FBgn0000038	predicted	FBgn0037212
FBgn0000038	predicted	FBgn0004907
FBgn0000038	predicted	FBgn0004118
FBgn0000038	predicted	FBgn0000039
FBgn0000039	known	FBgn0024733
FBgn0000039	known	FBgn0037637
FBgn0000039	predicted	FBgn0004907
FBgn0000039	predicted	FBgn0004118
FBgn0000039	predicted	FBgn0028837
FBgn0000039	predicted	FBgn0015519
FBgn0000039	predicted	FBgn0037212
FBgn0000039	predicted	FBgn0000039
FBgn0000042	known	FBgn0003475
FBgn0000042	known	FBgn0032785
FBgn0000042	known	FBgn0005771
FBgn0000042	known	FBgn0000630
FBgn0000042	known	FBgn0031089
FBgn0000042	known	FBgn0013733
FBgn0000042	known	FBgn0052264
FBgn0000042	known	FBgn0038714
FBgn0000042	known	FBgn0011771
FBgn0000042	known	FBgn0028388
FBgn0000042	known	FBgn0036058
FBgn0000042	known	FBgn0038108
FBgn0000042	known	FBgn0085410
FBgn0000042	known	FBgn0028495
FBgn0000042	known	FBgn0029905
FBgn0000042	known	FBgn0031988
FBgn0000042	known	FBgn0038206
FBgn0000042	known	FBgn0000256
FBgn0000042	known	FBgn0005649
FBgn0000042	known	FBgn0035424
FBgn0000042	known	FBgn0053197
FBgn0000042	known	FBgn0025632
FBgn0000042	known	FBgn0028577
FBgn0000042	known	FBgn0051211
FBgn0000042	known	FBgn0035554
FBgn0000042	known	FBgn0026084
FBgn0000042	known	FBgn0041582
FBgn0000042	known	FBgn0085383
FBgn0000042	known	FBgn0031408
FBgn0000042	known	FBgn0030734
FBgn0000042	known	FBgn0003187
FBgn0000042	known	FBgn0033886
FBgn0000042	known	FBgn0038815
FBgn0000042	known	FBgn0036312
FBgn0000042	known	FBgn0052369
FBgn0000042	known	FBgn0000212
FBgn0000042	known	FBgn0035513
FBgn0000042	known	FBgn0030540
FBgn0000042	known	FBgn0003447
FBgn0000042	known	FBgn0030204
FBgn0000042	known	FBgn0017453
FBgn0000042	known	FBgn0019624
FBgn0000042	known	FBgn0028965
FBgn0000042	known	FBgn0013349
FBgn0000042	known	FBgn0031314
FBgn0000042	known	FBgn0029709
FBgn0000042	predicted	FBgn0013276
FBgn0000042	predicted	FBgn0039654
FBgn0000042	predicted	FBgn0085224
FBgn0000042	predicted	FBgn0003204
FBgn0000042	predicted	FBgn0053554
FBgn0000042	predicted	FBgn0051354
FBgn0000042	predicted	FBgn0036309
FBgn0000042	predicted	FBgn0011570
FBgn0000042	predicted	FBgn0001233
FBgn0000042	predicted	FBgn0001341
FBgn0000042	predicted	FBgn0000044
FBgn0000042	predicted	FBgn0020367
FBgn0000042	predicted	FBgn0039808
FBgn0000042	predicted	FBgn0024330
FBgn0000042	predicted	FBgn0010217
FBgn0000042	predicted	FBgn0030359
FBgn0000042	predicted	FBgn0035247
FBgn0000042	predicted	FBgn0034231
FBgn0000042	predicted	FBgn0015805
FBgn0000042	predicted	FBgn0025463
FBgn0000042	predicted	FBgn0033382
FBgn0000042	predicted	FBgn0010611
FBgn0000042	predicted	FBgn0029006
FBgn0000042	predicted	FBgn0000120
FBgn0000042	predicted	FBgn0013762
FBgn0000042	predicted	FBgn0034537
FBgn0000042	predicted	FBgn0037541
FBgn0000042	predicted	FBgn0013279
FBgn0000042	predicted	FBgn0000045
FBgn0000042	predicted	FBgn0033794
FBgn0000042	predicted	FBgn0020655
FBgn0000042	predicted	FBgn0010263
FBgn0000042	predicted	FBgn0052423
FBgn0000042	predicted	FBgn0020633
FBgn0000042	predicted	FBgn0037728
FBgn0000042	predicted	FBgn0031094
FBgn0000042	predicted	FBgn0004654
FBgn0000042	predicted	FBgn0010348
FBgn0000042	predicted	FBgn0010355
FBgn0000042	predicted	FBgn0086613
FBgn0000042	predicted	FBgn0031051
FBgn0000042	predicted	FBgn0036357
FBgn0000042	predicted	FBgn0039562
FBgn0000042	predicted	FBgn0014906
FBgn0000042	predicted	FBgn0000047
FBgn0000042	predicted	FBgn0035524
FBgn0000042	predicted	FBgn0000570
FBgn0000042	predicted	FBgn0003687
FBgn0000042	predicted	FBgn0038947
FBgn0000042	predicted	FBgn0010287
FBgn0000042	predicted	FBgn0030354
FBgn0000042	predicted	FBgn0011676
FBgn0000042	predicted	FBgn0031042
FBgn0000042	predicted	FBgn0000042
FBgn0000042	predicted	FBgn0010551
FBgn0000042	predicted	FBgn0003392
FBgn0000042	predicted	FBgn0025865
FBgn0000042	predicted	FBgn0035953
FBgn0000042	predicted	FBgn0030951
FBgn0000042	predicted	FBgn0028997
FBgn0000042	predicted	FBgn0040929
FBgn0000042	predicted	FBgn0037610
FBgn0000042	predicted	FBgn0003559
FBgn0000042	predicted	FBgn0000043
FBgn0000042	predicted	FBgn0003274
FBgn0000042	predicted	FBgn0032620
FBgn0000042	predicted	FBgn0000581
FBgn0000042	predicted	FBgn0027341
FBgn0000042	predicted	FBgn0013278
FBgn0000042	predicted	FBgn0033562
FBgn0000042	predicted	FBgn0001187
FBgn0000042	predicted	FBgn0033342
FBgn0000042	predicted	FBgn0042711
FBgn0000042	predicted	FBgn0030877
FBgn0000042	predicted	FBgn0002789
FBgn0000042	predicted	FBgn0030573
FBgn0000042	predicted	FBgn0020235
FBgn0000042	predicted	FBgn0036372
FBgn0000042	predicted	FBgn0061469
FBgn0000042	predicted	FBgn0001186
FBgn0000042	predicted	FBgn0013749
FBgn0000042	predicted	FBgn0040206
FBgn0000042	predicted	FBgn0022764
FBgn0000042	predicted	FBgn0037277
FBgn0000042	predicted	FBgn0003557
FBgn0000042	predicted	FBgn0013277
FBgn0000042	predicted	FBgn0031260
FBgn0000042	predicted	FBgn0033194
FBgn0000042	predicted	FBgn0020254
FBgn0000042	predicted	FBgn0030145
FBgn0000042	predicted	FBgn0000150
FBgn0000042	predicted	FBgn0086250
FBgn0000042	predicted	FBgn0029091
FBgn0000042	predicted	FBgn0017577
FBgn0000042	predicted	FBgn0035499
FBgn0000042	predicted	FBgn0000117
FBgn0000042	predicted	FBgn0036736
FBgn0000042	predicted	FBgn0035420
FBgn0000042	predicted	FBgn0038774
FBgn0000042	predicted	FBgn0026758
FBgn0000042	predicted	FBgn0040078
FBgn0000042	predicted	FBgn0002775
FBgn0000042	predicted	FBgn0086675
FBgn0000042	predicted	FBgn0020497
FBgn0000042	predicted	FBgn0032464
FBgn0000042	predicted	FBgn0016081
FBgn0000042	predicted	FBgn0040075
FBgn0000042	predicted	FBgn0019886
FBgn0000042	predicted	FBgn0013275
FBgn0000042	predicted	FBgn0035639
FBgn0000042	predicted	FBgn0024814
FBgn0000042	predicted	FBgn0039580
FBgn0000042	predicted	FBgn0000046
FBgn0000042	predicted	FBgn0000121
FBgn0000042	predicted	FBgn0024238
FBgn0000042	predicted	FBgn0034989
FBgn0000042	predicted	FBgn0036747
FBgn0000042	predicted	FBgn0011726
FBgn0000042	predicted	FBgn0038429
FBgn0000042	predicted	FBgn0031905
FBgn0000042	predicted	FBgn0000319
FBgn0000042	predicted	FBgn0011741
FBgn0000042	predicted	FBgn0052113
FBgn0000042	predicted	FBgn0027378
FBgn0000042	predicted	FBgn0020368
FBgn0000042	predicted	FBgn0037981
FBgn0000042	predicted	FBgn0033714
FBgn0000042	predicted	FBgn0003517
FBgn0000042	predicted	FBgn0001217
FBgn0000042	predicted	FBgn0004687
FBgn0000042	predicted	FBgn0001197
FBgn0000042	predicted	FBgn0034893
FBgn0000042	predicted	FBgn0020388
FBgn0000042	predicted	FBgn0032321
FBgn0000042	predicted	FBgn0026252
FBgn0000042	predicted	FBgn0002069
FBgn0000042	predicted	FBgn0027093
FBgn0000042	predicted	FBgn0037632
FBgn0000042	predicted	FBgn0036698
FBgn0000042	predicted	FBgn0032208
FBgn0000042	predicted	FBgn0036568
FBgn0000042	predicted	FBgn0023507
FBgn0000042	predicted	FBgn0001219
FBgn0000042	predicted	FBgn0038576
FBgn0000042	predicted	FBgn0037526
FBgn0000042	predicted	FBgn0034577
FBgn0000042	predicted	FBgn0011211
FBgn0000042	predicted	FBgn0022213
FBgn0000042	predicted	FBgn0011290
FBgn0000042	predicted	FBgn0000308
FBgn0000042	predicted	FBgn0039381
FBgn0000042	predicted	FBgn0001311
FBgn0000042	predicted	FBgn0042710
FBgn0000042	predicted	FBgn0001230
FBgn0000042	predicted	FBgn0001216
FBgn0000042	predicted	FBgn0031170
FBgn0000043	known	FBgn0036790
FBgn0000043	known	FBgn0028388
FBgn0000043	known	FBgn0011771
FBgn0000043	known	FBgn0022764
FBgn0000043	predicted	FBgn0061469
FBgn0000043	predicted	FBgn0000570
FBgn0000043	predicted	FBgn0011570
FBgn0000043	predicted	FBgn0001187
FBgn0000043	predicted	FBgn0000045
FBgn0000043	predicted	FBgn0036747
FBgn0000043	predicted	FBgn0003274
FBgn0000043	predicted	FBgn0000150
FBgn0000043	predicted	FBgn0024330
FBgn0000043	predicted	FBgn0020497
FBgn0000043	predicted	FBgn0001219
FBgn0000043	predicted	FBgn0001341
FBgn0000043	predicted	FBgn0026758
FBgn0000043	predicted	FBgn0027093
FBgn0000043	predicted	FBgn0013278
FBgn0000043	predicted	FBgn0011676
FBgn0000043	predicted	FBgn0011741
FBgn0000043	predicted	FBgn0039808
FBgn0000043	predicted	FBgn0037610
FBgn0000043	predicted	FBgn0034537
FBgn0000043	predicted	FBgn0040929
FBgn0000043	predicted	FBgn0040075
FBgn0000043	predicted	FBgn0001230
FBgn0000043	predicted	FBgn0020235
FBgn0000043	predicted	FBgn0025463
FBgn0000043	predicted	FBgn0003517
FBgn0000043	predicted	FBgn0003559
FBgn0000043	predicted	FBgn0020655
FBgn0000043	predicted	FBgn0003392
FBgn0000043	predicted	FBgn0000117
FBgn0000043	predicted	FBgn0014906
FBgn0000043	predicted	FBgn0035524
FBgn0000043	predicted	FBgn0020388
FBgn0000043	predicted	FBgn0031905
FBgn0000043	predicted	FBgn0011211
FBgn0000043	predicted	FBgn0042710
FBgn0000043	predicted	FBgn0002789
FBgn0000043	predicted	FBgn0037632
FBgn0000043	predicted	FBgn0013275
FBgn0000043	predicted	FBgn0000044
FBgn0000043	predicted	FBgn0029091
FBgn0000043	predicted	FBgn0030877
FBgn0000043	predicted	FBgn0039654
FBgn0000043	predicted	FBgn0030573
FBgn0000043	predicted	FBgn0010263
FBgn0000043	predicted	FBgn0001216
FBgn0000043	predicted	FBgn0036372
FBgn0000043	predicted	FBgn0026252
FBgn0000043	predicted	FBgn0033342
FBgn0000043	predicted	FBgn0010355
FBgn0000043	predicted	FBgn0035639
FBgn0000043	predicted	FBgn0030951
FBgn0000043	predicted	FBgn0036357
FBgn0000043	predicted	FBgn0086675
FBgn0000043	predicted	FBgn0028997
FBgn0000043	predicted	FBgn0001197
FBgn0000043	predicted	FBgn0013279
FBgn0000043	predicted	FBgn0031260
FBgn0000043	predicted	FBgn0023507
FBgn0000043	predicted	FBgn0039580
FBgn0000043	predicted	FBgn0002069
FBgn0000043	predicted	FBgn0036736
FBgn0000043	predicted	FBgn0034577
FBgn0000043	predicted	FBgn0024814
FBgn0000043	predicted	FBgn0000308
FBgn0000043	predicted	FBgn0030145
FBgn0000043	predicted	FBgn0086250
FBgn0000043	predicted	FBgn0034989
FBgn0000043	predicted	FBgn0000046
FBgn0000043	predicted	FBgn0020368
FBgn0000043	predicted	FBgn0037728
FBgn0000043	predicted	FBgn0027341
FBgn0000043	predicted	FBgn0002775
FBgn0000043	predicted	FBgn0010611
FBgn0000043	predicted	FBgn0032464
FBgn0000043	predicted	FBgn0039562
FBgn0000043	predicted	FBgn0033194
FBgn0000043	predicted	FBgn0013277
FBgn0000043	predicted	FBgn0052113
FBgn0000043	predicted	FBgn0037277
FBgn0000043	predicted	FBgn0031051
FBgn0000043	predicted	FBgn0025865
FBgn0000043	predicted	FBgn0004687
FBgn0000043	predicted	FBgn0032321
FBgn0000043	predicted	FBgn0040078
FBgn0000043	predicted	FBgn0011290
FBgn0000043	predicted	FBgn0010348
FBgn0000043	predicted	FBgn0030359
FBgn0000043	predicted	FBgn0010551
FBgn0000043	predicted	FBgn0036568
FBgn0000043	predicted	FBgn0029006
FBgn0000043	predicted	FBgn0035953
FBgn0000043	predicted	FBgn0013276
FBgn0000043	predicted	FBgn0032620
FBgn0000043	predicted	FBgn0031170
FBgn0000043	predicted	FBgn0035499
FBgn0000043	predicted	FBgn0051354
FBgn0000043	predicted	FBgn0038429
FBgn0000043	predicted	FBgn0001186
FBgn0000043	predicted	FBgn0004654
FBgn0000043	predicted	FBgn0000043
FBgn0000043	predicted	FBgn0000581
FBgn0000043	predicted	FBgn0085224
FBgn0000043	predicted	FBgn0052423
FBgn0000043	predicted	FBgn0013762
FBgn0000043	predicted	FBgn0010287
FBgn0000043	predicted	FBgn0000121
FBgn0000043	predicted	FBgn0031042
FBgn0000043	predicted	FBgn0019886
FBgn0000043	predicted	FBgn0037981
FBgn0000043	predicted	FBgn0040206
FBgn0000043	predicted	FBgn0031094
FBgn0000043	predicted	FBgn0034893
FBgn0000043	predicted	FBgn0003557
FBgn0000043	predicted	FBgn0053554
FBgn0000043	predicted	FBgn0020254
FBgn0000043	predicted	FBgn0010217
FBgn0000043	predicted	FBgn0001233
FBgn0000043	predicted	FBgn0003687
FBgn0000043	predicted	FBgn0035247
FBgn0000043	predicted	FBgn0017577
FBgn0000043	predicted	FBgn0030354
FBgn0000043	predicted	FBgn0013749
FBgn0000043	predicted	FBgn0016081
FBgn0000043	predicted	FBgn0003204
FBgn0000043	predicted	FBgn0020633
FBgn0000043	predicted	FBgn0033562
FBgn0000043	predicted	FBgn0032208
FBgn0000043	predicted	FBgn0034231
FBgn0000043	predicted	FBgn0036698
FBgn0000043	predicted	FBgn0001217
FBgn0000043	predicted	FBgn0035420
FBgn0000043	predicted	FBgn0024238
FBgn0000043	predicted	FBgn0038947
FBgn0000043	predicted	FBgn0000047
FBgn0000043	predicted	FBgn0038576
FBgn0000043	predicted	FBgn0038774
FBgn0000043	predicted	FBgn0027378
FBgn0000043	predicted	FBgn0038206
FBgn0000043	predicted	FBgn0020367
FBgn0000043	predicted	FBgn0000120
FBgn0000043	predicted	FBgn0036309
FBgn0000043	predicted	FBgn0033714
FBgn0000043	predicted	FBgn0086613
FBgn0000043	predicted	FBgn0042711
FBgn0000043	predicted	FBgn0039381
FBgn0000043	predicted	FBgn0033794
FBgn0000043	predicted	FBgn0001311
FBgn0000043	predicted	FBgn0033382
FBgn0000043	predicted	FBgn0037541
FBgn0000043	predicted	FBgn0011726
FBgn0000043	predicted	FBgn0037526
FBgn0000043	predicted	FBgn0015805
FBgn0000043	predicted	FBgn0000319
FBgn0000043	predicted	FBgn0022213
FBgn0000044	known	FBgn0011771
FBgn0000044	known	FBgn0036790
FBgn0000044	known	FBgn0039044
FBgn0000044	known	FBgn0025702
FBgn0000044	known	FBgn0015282
FBgn0000044	known	FBgn0024189
FBgn0000044	known	FBgn0038774
FBgn0000044	known	FBgn0043841
FBgn0000044	known	FBgn0004859
FBgn0000044	known	FBgn0031972
FBgn0000044	known	FBgn0029905
FBgn0000044	known	FBgn0011290
FBgn0000044	predicted	FBgn0031094
FBgn0000044	predicted	FBgn0030145
FBgn0000044	predicted	FBgn0020618
FBgn0000044	predicted	FBgn0010287
FBgn0000044	predicted	FBgn0020235
FBgn0000044	predicted	FBgn0038206
FBgn0000044	predicted	FBgn0024814
FBgn0000044	predicted	FBgn0033562
FBgn0000044	predicted	FBgn0004638
FBgn0000044	predicted	FBgn0035524
FBgn0000044	predicted	FBgn0038947
FBgn0000044	predicted	FBgn0040075
FBgn0000044	predicted	FBgn0000121
FBgn0000044	predicted	FBgn0013276
FBgn0000044	predicted	FBgn0027341
FBgn0000044	predicted	FBgn0028388
FBgn0000044	predicted	FBgn0034231
FBgn0000044	predicted	FBgn0027093
FBgn0000044	predicted	FBgn0037728
FBgn0000044	predicted	FBgn0010424
FBgn0000044	predicted	FBgn0000570
FBgn0000044	predicted	FBgn0052423
FBgn0000044	predicted	FBgn0053558
FBgn0000044	predicted	FBgn0051354
FBgn0000044	predicted	FBgn0039808
FBgn0000044	predicted	FBgn0030529
FBgn0000044	predicted	FBgn0020655
FBgn0000044	predicted	FBgn0030359
FBgn0000044	predicted	FBgn0031692
FBgn0000044	predicted	FBgn0003557
FBgn0000044	predicted	FBgn0037632
FBgn0000044	predicted	FBgn0031260
FBgn0000044	predicted	FBgn0030877
FBgn0000044	predicted	FBgn0031905
FBgn0000044	predicted	FBgn0030354
FBgn0000044	predicted	FBgn0036568
FBgn0000044	predicted	FBgn0039580
FBgn0000044	predicted	FBgn0020386
FBgn0000044	predicted	FBgn0013275
FBgn0000044	predicted	FBgn0013749
FBgn0000044	predicted	FBgn0003559
FBgn0000044	predicted	FBgn0039562
FBgn0000044	predicted	FBgn0030951
FBgn0000044	predicted	FBgn0034537
FBgn0000044	predicted	FBgn0085503
FBgn0000044	predicted	FBgn0011570
FBgn0000044	predicted	FBgn0003204
FBgn0000044	predicted	FBgn0086675
FBgn0000044	predicted	FBgn0010611
FBgn0000044	predicted	FBgn0031051
FBgn0000044	predicted	FBgn0020388
FBgn0000044	predicted	FBgn0001187
FBgn0000044	predicted	FBgn0020367
FBgn0000044	predicted	FBgn0011676
FBgn0000044	predicted	FBgn0033714
FBgn0000044	predicted	FBgn0010225
FBgn0000044	predicted	FBgn0032208
FBgn0000044	predicted	FBgn0001186
FBgn0000044	predicted	FBgn0037981
FBgn0000044	predicted	FBgn0000047
FBgn0000044	predicted	FBgn0000581
FBgn0000044	predicted	FBgn0019886
FBgn0000044	predicted	FBgn0011211
FBgn0000044	predicted	FBgn0035247
FBgn0000044	predicted	FBgn0035420
FBgn0000044	predicted	FBgn0005585
FBgn0000044	predicted	FBgn0040078
FBgn0000044	predicted	FBgn0004654
FBgn0000044	predicted	FBgn0038466
FBgn0000044	predicted	FBgn0034989
FBgn0000044	predicted	FBgn0010355
FBgn0000044	predicted	FBgn0036573
FBgn0000044	predicted	FBgn0032620
FBgn0000044	predicted	FBgn0010263
FBgn0000044	predicted	FBgn0036372
FBgn0000044	predicted	FBgn0033194
FBgn0000044	predicted	FBgn0024330
FBgn0000044	predicted	FBgn0001230
FBgn0000044	predicted	FBgn0086250
FBgn0000044	predicted	FBgn0036698
FBgn0000044	predicted	FBgn0020633
FBgn0000044	predicted	FBgn0000319
FBgn0000044	predicted	FBgn0035639
FBgn0000044	predicted	FBgn0033342
FBgn0000044	predicted	FBgn0010423
FBgn0000044	predicted	FBgn0010348
FBgn0000044	predicted	FBgn0033794
FBgn0000044	predicted	FBgn0026317
FBgn0000044	predicted	FBgn0000046
FBgn0000044	predicted	FBgn0052113
FBgn0000044	predicted	FBgn0013278
FBgn0000044	predicted	FBgn0002775
FBgn0000044	predicted	FBgn0002069
FBgn0000044	predicted	FBgn0086613
FBgn0000044	predicted	FBgn0030573
FBgn0000044	predicted	FBgn0001217
FBgn0000044	predicted	FBgn0024238
FBgn0000044	predicted	FBgn0013762
FBgn0000044	predicted	FBgn0020368
FBgn0000044	predicted	FBgn0004687
FBgn0000044	predicted	FBgn0033382
FBgn0000044	predicted	FBgn0031170
FBgn0000044	predicted	FBgn0042710
FBgn0000044	predicted	FBgn0004397
FBgn0000044	predicted	FBgn0039757
FBgn0000044	predicted	FBgn0036747
FBgn0000044	predicted	FBgn0026252
FBgn0000044	predicted	FBgn0033027
FBgn0000044	predicted	FBgn0038429
FBgn0000044	predicted	FBgn0003687
FBgn0000044	predicted	FBgn0003274
FBgn0000044	predicted	FBgn0001341
FBgn0000044	predicted	FBgn0036736
FBgn0000044	predicted	FBgn0000308
FBgn0000044	predicted	FBgn0017577
FBgn0000044	predicted	FBgn0029091
FBgn0000044	predicted	FBgn0029006
FBgn0000044	predicted	FBgn0040929
FBgn0000044	predicted	FBgn0026758
FBgn0000044	predicted	FBgn0000117
FBgn0000044	predicted	FBgn0032464
FBgn0000044	predicted	FBgn0028997
FBgn0000044	predicted	FBgn0027378
FBgn0000044	predicted	FBgn0037526
FBgn0000044	predicted	FBgn0011741
FBgn0000044	predicted	FBgn0022764
FBgn0000044	predicted	FBgn0020497
FBgn0000044	predicted	FBgn0016081
FBgn0000044	predicted	FBgn0001216
FBgn0000044	predicted	FBgn0001197
FBgn0000044	predicted	FBgn0003517
FBgn0000044	predicted	FBgn0031042
FBgn0000044	predicted	FBgn0001233
FBgn0000044	predicted	FBgn0032321
FBgn0000044	predicted	FBgn0013277
FBgn0000044	predicted	FBgn0011661
FBgn0000044	predicted	FBgn0037277
FBgn0000044	predicted	FBgn0013279
FBgn0000044	predicted	FBgn0000120
FBgn0000044	predicted	FBgn0025865
FBgn0000044	predicted	FBgn0022213
FBgn0000044	predicted	FBgn0030703
FBgn0000044	predicted	FBgn0039654
FBgn0000044	predicted	FBgn0014906
FBgn0000044	predicted	FBgn0039381
FBgn0000044	predicted	FBgn0038576
FBgn0000044	predicted	FBgn0085224
FBgn0000044	predicted	FBgn0025463
FBgn0000044	predicted	FBgn0004921
FBgn0000044	predicted	FBgn0001219
FBgn0000044	predicted	FBgn0001311
FBgn0000044	predicted	FBgn0015805
FBgn0000044	predicted	FBgn0037610
FBgn0000044	predicted	FBgn0010217
FBgn0000044	predicted	FBgn0002789
FBgn0000044	predicted	FBgn0011726
FBgn0000044	predicted	FBgn0035953
FBgn0000044	predicted	FBgn0038662
FBgn0000044	predicted	FBgn0061469
FBgn0000044	predicted	FBgn0036357
FBgn0000044	predicted	FBgn0037541
FBgn0000044	predicted	FBgn0040206
FBgn0000044	predicted	FBgn0023507
FBgn0000044	predicted	FBgn0010551
FBgn0000044	predicted	FBgn0036309
FBgn0000044	predicted	FBgn0053554
FBgn0000044	predicted	FBgn0034893
FBgn0000044	predicted	FBgn0000044
FBgn0000044	predicted	FBgn0035499
FBgn0000044	predicted	FBgn0042711
FBgn0000044	predicted	FBgn0003392
FBgn0000044	predicted	FBgn0013348
FBgn0000044	predicted	FBgn0029095
FBgn0000044	predicted	FBgn0000045
FBgn0000044	predicted	FBgn0002921
FBgn0000044	predicted	FBgn0020254
FBgn0000044	predicted	FBgn0000150
FBgn0000044	predicted	FBgn0034577
FBgn0000045	known	FBgn0004551
FBgn0000045	known	FBgn0037621
FBgn0000045	predicted	FBgn0001217
FBgn0000045	predicted	FBgn0010355
FBgn0000045	predicted	FBgn0013749
FBgn0000045	predicted	FBgn0035499
FBgn0000045	predicted	FBgn0052113
FBgn0000045	predicted	FBgn0010551
FBgn0000045	predicted	FBgn0085224
FBgn0000045	predicted	FBgn0037981
FBgn0000045	predicted	FBgn0036698
FBgn0000045	predicted	FBgn0004397
FBgn0000045	predicted	FBgn0031905
FBgn0000045	predicted	FBgn0003392
FBgn0000045	predicted	FBgn0025463
FBgn0000045	predicted	FBgn0086613
FBgn0000045	predicted	FBgn0029095
FBgn0000045	predicted	FBgn0020386
FBgn0000045	predicted	FBgn0030529
FBgn0000045	predicted	FBgn0040206
FBgn0000045	predicted	FBgn0010287
FBgn0000045	predicted	FBgn0042711
FBgn0000045	predicted	FBgn0013275
FBgn0000045	predicted	FBgn0029006
FBgn0000045	predicted	FBgn0014906
FBgn0000045	predicted	FBgn0040078
FBgn0000045	predicted	FBgn0011570
FBgn0000045	predicted	FBgn0031260
FBgn0000045	predicted	FBgn0028388
FBgn0000045	predicted	FBgn0000047
FBgn0000045	predicted	FBgn0052423
FBgn0000045	predicted	FBgn0038466
FBgn0000045	predicted	FBgn0034537
FBgn0000045	predicted	FBgn0022213
FBgn0000045	predicted	FBgn0038429
FBgn0000045	predicted	FBgn0037526
FBgn0000045	predicted	FBgn0030877
FBgn0000045	predicted	FBgn0011211
FBgn0000045	predicted	FBgn0001341
FBgn0000045	predicted	FBgn0000045
FBgn0000045	predicted	FBgn0030951
FBgn0000045	predicted	FBgn0024238
FBgn0000045	predicted	FBgn0053554
FBgn0000045	predicted	FBgn0035953
FBgn0000045	predicted	FBgn0011741
FBgn0000045	predicted	FBgn0027093
FBgn0000045	predicted	FBgn0036568
FBgn0000045	predicted	FBgn0033714
FBgn0000045	predicted	FBgn0032620
FBgn0000045	predicted	FBgn0027341
FBgn0000045	predicted	FBgn0000120
FBgn0000045	predicted	FBgn0035420
FBgn0000045	predicted	FBgn0004654
FBgn0000045	predicted	FBgn0032321
FBgn0000045	predicted	FBgn0000319
FBgn0000045	predicted	FBgn0020368
FBgn0000045	predicted	FBgn0001219
FBgn0000045	predicted	FBgn0010263
FBgn0000045	predicted	FBgn0030573
FBgn0000045	predicted	FBgn0003204
FBgn0000045	predicted	FBgn0033794
FBgn0000045	predicted	FBgn0030145
FBgn0000045	predicted	FBgn0011676
FBgn0000045	predicted	FBgn0023507
FBgn0000045	predicted	FBgn0032208
FBgn0000045	predicted	FBgn0034231
FBgn0000045	predicted	FBgn0004921
FBgn0000045	predicted	FBgn0013348
FBgn0000045	predicted	FBgn0029091
FBgn0000045	predicted	FBgn0038947
FBgn0000045	predicted	FBgn0053558
FBgn0000045	predicted	FBgn0013762
FBgn0000045	predicted	FBgn0039654
FBgn0000045	predicted	FBgn0003687
FBgn0000045	predicted	FBgn0011290
FBgn0000045	predicted	FBgn0000570
FBgn0000045	predicted	FBgn0001197
FBgn0000045	predicted	FBgn0024330
FBgn0000045	predicted	FBgn0042710
FBgn0000045	predicted	FBgn0038576
FBgn0000045	predicted	FBgn0020497
FBgn0000045	predicted	FBgn0001187
FBgn0000045	predicted	FBgn0035247
FBgn0000045	predicted	FBgn0019886
FBgn0000045	predicted	FBgn0003274
FBgn0000045	predicted	FBgn0020367
FBgn0000045	predicted	FBgn0001230
FBgn0000045	predicted	FBgn0039808
FBgn0000045	predicted	FBgn0001311
FBgn0000045	predicted	FBgn0036747
FBgn0000045	predicted	FBgn0000581
FBgn0000045	predicted	FBgn0020388
FBgn0000045	predicted	FBgn0061469
FBgn0000045	predicted	FBgn0010611
FBgn0000045	predicted	FBgn0015805
FBgn0000045	predicted	FBgn0031692
FBgn0000045	predicted	FBgn0035524
FBgn0000045	predicted	FBgn0026758
FBgn0000045	predicted	FBgn0001186
FBgn0000045	predicted	FBgn0020655
FBgn0000045	predicted	FBgn0038206
FBgn0000045	predicted	FBgn0001233
FBgn0000045	predicted	FBgn0010424
FBgn0000045	predicted	FBgn0039580
FBgn0000045	predicted	FBgn0001216
FBgn0000045	predicted	FBgn0030359
FBgn0000045	predicted	FBgn0025865
FBgn0000045	predicted	FBgn0039562
FBgn0000045	predicted	FBgn0005585
FBgn0000045	predicted	FBgn0010423
FBgn0000045	predicted	FBgn0026317
FBgn0000045	predicted	FBgn0038774
FBgn0000045	predicted	FBgn0051354
FBgn0000045	predicted	FBgn0033027
FBgn0000045	predicted	FBgn0030703
FBgn0000045	predicted	FBgn0036309
FBgn0000045	predicted	FBgn0039381
FBgn0000045	predicted	FBgn0016081
FBgn0000045	predicted	FBgn0037728
FBgn0000045	predicted	FBgn0037277
FBgn0000045	predicted	FBgn0000121
FBgn0000045	predicted	FBgn0013276
FBgn0000045	predicted	FBgn0020633
FBgn0000045	predicted	FBgn0000150
FBgn0000045	predicted	FBgn0003517
FBgn0000045	predicted	FBgn0036372
FBgn0000045	predicted	FBgn0039757
FBgn0000045	predicted	FBgn0027378
FBgn0000045	predicted	FBgn0034989
FBgn0000045	predicted	FBgn0013278
FBgn0000045	predicted	FBgn0020618
FBgn0000045	predicted	FBgn0037610
FBgn0000045	predicted	FBgn0086675
FBgn0000045	predicted	FBgn0013277
FBgn0000045	predicted	FBgn0037632
FBgn0000045	predicted	FBgn0003557
FBgn0000045	predicted	FBgn0038662
FBgn0000045	predicted	FBgn0035639
FBgn0000045	predicted	FBgn0031051
FBgn0000045	predicted	FBgn0002069
FBgn0000045	predicted	FBgn0026252
FBgn0000045	predicted	FBgn0003559
FBgn0000045	predicted	FBgn0004638
FBgn0000045	predicted	FBgn0040075
FBgn0000045	predicted	FBgn0034577
FBgn0000045	predicted	FBgn0000117
FBgn0000045	predicted	FBgn0020235
FBgn0000045	predicted	FBgn0002789
FBgn0000045	predicted	FBgn0034893
FBgn0000045	predicted	FBgn0004687
FBgn0000045	predicted	FBgn0011726
FBgn0000045	predicted	FBgn0024814
FBgn0000045	predicted	FBgn0086250
FBgn0000045	predicted	FBgn0022764
FBgn0000045	predicted	FBgn0040929
FBgn0000045	predicted	FBgn0017577
FBgn0000045	predicted	FBgn0036357
FBgn0000045	predicted	FBgn0010348
FBgn0000045	predicted	FBgn0036573
FBgn0000045	predicted	FBgn0020254
FBgn0000045	predicted	FBgn0031042
FBgn0000045	predicted	FBgn0031094
FBgn0000045	predicted	FBgn0010225
FBgn0000045	predicted	FBgn0000308
FBgn0000045	predicted	FBgn0032464
FBgn0000045	predicted	FBgn0028997
FBgn0000045	predicted	FBgn0085503
FBgn0000045	predicted	FBgn0033562
FBgn0000045	predicted	FBgn0031170
FBgn0000045	predicted	FBgn0033382
FBgn0000045	predicted	FBgn0002921
FBgn0000045	predicted	FBgn0037541
FBgn0000045	predicted	FBgn0011661
FBgn0000045	predicted	FBgn0030354
FBgn0000045	predicted	FBgn0010217
FBgn0000045	predicted	FBgn0033194
FBgn0000045	predicted	FBgn0033342
FBgn0000045	predicted	FBgn0036736
FBgn0000045	predicted	FBgn0013279
FBgn0000045	predicted	FBgn0002775
FBgn0000045	predicted	FBgn0000046
FBgn0000046	known	FBgn0015550
FBgn0000046	known	FBgn0011726
FBgn0000046	known	FBgn0003231
FBgn0000046	known	FBgn0010218
FBgn0000046	known	FBgn0030951
FBgn0000046	known	FBgn0036679
FBgn0000046	known	FBgn0036596
FBgn0000046	known	FBgn0038441
FBgn0000046	known	FBgn0051550
FBgn0000046	known	FBgn0040080
FBgn0000046	known	FBgn0066084
FBgn0000046	known	FBgn0010217
FBgn0000046	predicted	FBgn0038429
FBgn0000046	predicted	FBgn0011741
FBgn0000046	predicted	FBgn0027378
FBgn0000046	predicted	FBgn0020235
FBgn0000046	predicted	FBgn0039757
FBgn0000046	predicted	FBgn0035420
FBgn0000046	predicted	FBgn0036568
FBgn0000046	predicted	FBgn0011676
FBgn0000046	predicted	FBgn0035524
FBgn0000046	predicted	FBgn0004654
FBgn0000046	predicted	FBgn0038576
FBgn0000046	predicted	FBgn0034893
FBgn0000046	predicted	FBgn0022213
FBgn0000046	predicted	FBgn0013762
FBgn0000046	predicted	FBgn0003557
FBgn0000046	predicted	FBgn0037541
FBgn0000046	predicted	FBgn0053554
FBgn0000046	predicted	FBgn0020655
FBgn0000046	predicted	FBgn0010423
FBgn0000046	predicted	FBgn0003274
FBgn0000046	predicted	FBgn0040078
FBgn0000046	predicted	FBgn0020367
FBgn0000046	predicted	FBgn0031260
FBgn0000046	predicted	FBgn0036573
FBgn0000046	predicted	FBgn0011290
FBgn0000046	predicted	FBgn0030703
FBgn0000046	predicted	FBgn0035499
FBgn0000046	predicted	FBgn0037632
FBgn0000046	predicted	FBgn0020386
FBgn0000046	predicted	FBgn0013277
FBgn0000046	predicted	FBgn0026252
FBgn0000046	predicted	FBgn0003204
FBgn0000046	predicted	FBgn0035639
FBgn0000046	predicted	FBgn0040929
FBgn0000046	predicted	FBgn0029095
FBgn0000046	predicted	FBgn0030529
FBgn0000046	predicted	FBgn0031170
FBgn0000046	predicted	FBgn0038206
FBgn0000046	predicted	FBgn0038774
FBgn0000046	predicted	FBgn0020633
FBgn0000046	predicted	FBgn0001197
FBgn0000046	predicted	FBgn0003687
FBgn0000046	predicted	FBgn0037728
FBgn0000046	predicted	FBgn0086675
FBgn0000046	predicted	FBgn0040075
FBgn0000046	predicted	FBgn0033194
FBgn0000046	predicted	FBgn0001233
FBgn0000046	predicted	FBgn0030354
FBgn0000046	predicted	FBgn0000570
FBgn0000046	predicted	FBgn0033382
FBgn0000046	predicted	FBgn0004687
FBgn0000046	predicted	FBgn0033027
FBgn0000046	predicted	FBgn0085503
FBgn0000046	predicted	FBgn0000121
FBgn0000046	predicted	FBgn0035247
FBgn0000046	predicted	FBgn0030573
FBgn0000046	predicted	FBgn0061469
FBgn0000046	predicted	FBgn0001230
FBgn0000046	predicted	FBgn0019886
FBgn0000046	predicted	FBgn0000117
FBgn0000046	predicted	FBgn0026317
FBgn0000046	predicted	FBgn0036357
FBgn0000046	predicted	FBgn0010424
FBgn0000046	predicted	FBgn0020254
FBgn0000046	predicted	FBgn0011211
FBgn0000046	predicted	FBgn0033562
FBgn0000046	predicted	FBgn0030877
FBgn0000046	predicted	FBgn0037526
FBgn0000046	predicted	FBgn0001217
FBgn0000046	predicted	FBgn0024330
FBgn0000046	predicted	FBgn0010348
FBgn0000046	predicted	FBgn0001216
FBgn0000046	predicted	FBgn0000319
FBgn0000046	predicted	FBgn0013749
FBgn0000046	predicted	FBgn0010287
FBgn0000046	predicted	FBgn0038947
FBgn0000046	predicted	FBgn0086250
FBgn0000046	predicted	FBgn0020618
FBgn0000046	predicted	FBgn0023507
FBgn0000046	predicted	FBgn0013279
FBgn0000046	predicted	FBgn0036736
FBgn0000046	predicted	FBgn0031094
FBgn0000046	predicted	FBgn0029006
FBgn0000046	predicted	FBgn0002921
FBgn0000046	predicted	FBgn0031692
FBgn0000046	predicted	FBgn0024238
FBgn0000046	predicted	FBgn0010225
FBgn0000046	predicted	FBgn0000120
FBgn0000046	predicted	FBgn0013348
FBgn0000046	predicted	FBgn0039808
FBgn0000046	predicted	FBgn0002775
FBgn0000046	predicted	FBgn0033342
FBgn0000046	predicted	FBgn0036372
FBgn0000046	predicted	FBgn0004397
FBgn0000046	predicted	FBgn0039381
FBgn0000046	predicted	FBgn0038662
FBgn0000046	predicted	FBgn0085224
FBgn0000046	predicted	FBgn0034537
FBgn0000046	predicted	FBgn0031042
FBgn0000046	predicted	FBgn0017577
FBgn0000046	predicted	FBgn0029091
FBgn0000046	predicted	FBgn0034989
FBgn0000046	predicted	FBgn0039562
FBgn0000046	predicted	FBgn0000308
FBgn0000046	predicted	FBgn0003392
FBgn0000046	predicted	FBgn0010263
FBgn0000046	predicted	FBgn0022764
FBgn0000046	predicted	FBgn0015805
FBgn0000046	predicted	FBgn0037610
FBgn0000046	predicted	FBgn0011661
FBgn0000046	predicted	FBgn0010551
FBgn0000046	predicted	FBgn0001311
FBgn0000046	predicted	FBgn0051354
FBgn0000046	predicted	FBgn0020388
FBgn0000046	predicted	FBgn0037981
FBgn0000046	predicted	FBgn0036747
FBgn0000046	predicted	FBgn0027093
FBgn0000046	predicted	FBgn0042710
FBgn0000046	predicted	FBgn0027341
FBgn0000046	predicted	FBgn0000047
FBgn0000046	predicted	FBgn0034231
FBgn0000046	predicted	FBgn0013278
FBgn0000046	predicted	FBgn0014906
FBgn0000046	predicted	FBgn0003559
FBgn0000046	predicted	FBgn0053558
FBgn0000046	predicted	FBgn0036698
FBgn0000046	predicted	FBgn0010611
FBgn0000046	predicted	FBgn0033794
FBgn0000046	predicted	FBgn0039580
FBgn0000046	predicted	FBgn0025865
FBgn0000046	predicted	FBgn0034577
FBgn0000046	predicted	FBgn0033714
FBgn0000046	predicted	FBgn0024814
FBgn0000046	predicted	FBgn0037277
FBgn0000046	predicted	FBgn0052423
FBgn0000046	predicted	FBgn0001341
FBgn0000046	predicted	FBgn0039654
FBgn0000046	predicted	FBgn0032208
FBgn0000046	predicted	FBgn0026758
FBgn0000046	predicted	FBgn0030359
FBgn0000046	predicted	FBgn0032321
FBgn0000046	predicted	FBgn0010355
FBgn0000046	predicted	FBgn0001187
FBgn0000046	predicted	FBgn0028388
FBgn0000046	predicted	FBgn0001219
FBgn0000046	predicted	FBgn0002069
FBgn0000046	predicted	FBgn0004638
FBgn0000046	predicted	FBgn0013276
FBgn0000046	predicted	FBgn0000046
FBgn0000046	predicted	FBgn0004921
FBgn0000046	predicted	FBgn0032464
FBgn0000046	predicted	FBgn0005585
FBgn0000046	predicted	FBgn0025463
FBgn0000046	predicted	FBgn0003517
FBgn0000046	predicted	FBgn0035953
FBgn0000046	predicted	FBgn0000581
FBgn0000046	predicted	FBgn0002789
FBgn0000046	predicted	FBgn0040206
FBgn0000046	predicted	FBgn0001186
FBgn0000046	predicted	FBgn0030145
FBgn0000046	predicted	FBgn0020497
FBgn0000046	predicted	FBgn0052113
FBgn0000046	predicted	FBgn0000150
FBgn0000046	predicted	FBgn0038466
FBgn0000046	predicted	FBgn0031051
FBgn0000046	predicted	FBgn0032620
FBgn0000046	predicted	FBgn0028997
FBgn0000046	predicted	FBgn0016081
FBgn0000046	predicted	FBgn0013275
FBgn0000046	predicted	FBgn0086613
FBgn0000046	predicted	FBgn0036309
FBgn0000046	predicted	FBgn0031905
FBgn0000046	predicted	FBgn0042711
FBgn0000046	predicted	FBgn0020368
FBgn0000046	predicted	FBgn0011570
FBgn0000047	known	FBgn0011726
FBgn0000047	known	FBgn0000308
FBgn0000047	known	FBgn0030951
FBgn0000047	known	FBgn0086783
FBgn0000047	known	FBgn0000709
FBgn0000047	known	FBgn0086906
FBgn0000047	predicted	FBgn0038576
FBgn0000047	predicted	FBgn0001197
FBgn0000047	predicted	FBgn0032464
FBgn0000047	predicted	FBgn0020388
FBgn0000047	predicted	FBgn0029095
FBgn0000047	predicted	FBgn0017577
FBgn0000047	predicted	FBgn0033342
FBgn0000047	predicted	FBgn0001341
FBgn0000047	predicted	FBgn0036736
FBgn0000047	predicted	FBgn0004654
FBgn0000047	predicted	FBgn0002775
FBgn0000047	predicted	FBgn0036698
FBgn0000047	predicted	FBgn0038206
FBgn0000047	predicted	FBgn0010611
FBgn0000047	predicted	FBgn0019886
FBgn0000047	predicted	FBgn0039808
FBgn0000047	predicted	FBgn0003392
FBgn0000047	predicted	FBgn0013279
FBgn0000047	predicted	FBgn0028997
FBgn0000047	predicted	FBgn0015805
FBgn0000047	predicted	FBgn0023507
FBgn0000047	predicted	FBgn0003204
FBgn0000047	predicted	FBgn0036573
FBgn0000047	predicted	FBgn0034231
FBgn0000047	predicted	FBgn0031051
FBgn0000047	predicted	FBgn0040078
FBgn0000047	predicted	FBgn0033382
FBgn0000047	predicted	FBgn0001216
FBgn0000047	predicted	FBgn0037632
FBgn0000047	predicted	FBgn0013749
FBgn0000047	predicted	FBgn0051354
FBgn0000047	predicted	FBgn0032321
FBgn0000047	predicted	FBgn0024238
FBgn0000047	predicted	FBgn0034577
FBgn0000047	predicted	FBgn0011290
FBgn0000047	predicted	FBgn0001186
FBgn0000047	predicted	FBgn0020368
FBgn0000047	predicted	FBgn0052113
FBgn0000047	predicted	FBgn0036357
FBgn0000047	predicted	FBgn0034989
FBgn0000047	predicted	FBgn0025463
FBgn0000047	predicted	FBgn0031042
FBgn0000047	predicted	FBgn0003557
FBgn0000047	predicted	FBgn0002789
FBgn0000047	predicted	FBgn0030877
FBgn0000047	predicted	FBgn0036568
FBgn0000047	predicted	FBgn0016081
FBgn0000047	predicted	FBgn0000047
FBgn0000047	predicted	FBgn0037526
FBgn0000047	predicted	FBgn0010263
FBgn0000047	predicted	FBgn0024814
FBgn0000047	predicted	FBgn0011211
FBgn0000047	predicted	FBgn0040929
FBgn0000047	predicted	FBgn0034537
FBgn0000047	predicted	FBgn0029091
FBgn0000047	predicted	FBgn0001233
FBgn0000047	predicted	FBgn0039580
FBgn0000047	predicted	FBgn0002921
FBgn0000047	predicted	FBgn0032208
FBgn0000047	predicted	FBgn0037728
FBgn0000047	predicted	FBgn0025865
FBgn0000047	predicted	FBgn0010551
FBgn0000047	predicted	FBgn0038429
FBgn0000047	predicted	FBgn0036747
FBgn0000047	predicted	FBgn0013348
FBgn0000047	predicted	FBgn0004638
FBgn0000047	predicted	FBgn0035499
FBgn0000047	predicted	FBgn0030354
FBgn0000047	predicted	FBgn0052423
FBgn0000047	predicted	FBgn0027341
FBgn0000047	predicted	FBgn0030703
FBgn0000047	predicted	FBgn0020386
FBgn0000047	predicted	FBgn0038466
FBgn0000047	predicted	FBgn0032620
FBgn0000047	predicted	FBgn0038947
FBgn0000047	predicted	FBgn0086675
FBgn0000047	predicted	FBgn0030529
FBgn0000047	predicted	FBgn0038774
FBgn0000047	predicted	FBgn0022213
FBgn0000047	predicted	FBgn0014906
FBgn0000047	predicted	FBgn0028388
FBgn0000047	predicted	FBgn0020367
FBgn0000047	predicted	FBgn0010287
FBgn0000047	predicted	FBgn0040075
FBgn0000047	predicted	FBgn0024330
FBgn0000047	predicted	FBgn0000120
FBgn0000047	predicted	FBgn0037277
FBgn0000047	predicted	FBgn0003517
FBgn0000047	predicted	FBgn0034893
FBgn0000047	predicted	FBgn0026758
FBgn0000047	predicted	FBgn0027093
FBgn0000047	predicted	FBgn0020254
FBgn0000047	predicted	FBgn0031170
FBgn0000047	predicted	FBgn0086250
FBgn0000047	predicted	FBgn0038662
FBgn0000047	predicted	FBgn0030359
FBgn0000047	predicted	FBgn0031260
FBgn0000047	predicted	FBgn0026252
FBgn0000047	predicted	FBgn0004687
FBgn0000047	predicted	FBgn0033714
FBgn0000047	predicted	FBgn0004397
FBgn0000047	predicted	FBgn0031692
FBgn0000047	predicted	FBgn0039757
FBgn0000047	predicted	FBgn0036309
FBgn0000047	predicted	FBgn0013275
FBgn0000047	predicted	FBgn0029006
FBgn0000047	predicted	FBgn0010423
FBgn0000047	predicted	FBgn0003559
FBgn0000047	predicted	FBgn0085503
FBgn0000047	predicted	FBgn0033027
FBgn0000047	predicted	FBgn0039654
FBgn0000047	predicted	FBgn0001311
FBgn0000047	predicted	FBgn0010424
FBgn0000047	predicted	FBgn0010217
FBgn0000047	predicted	FBgn0053558
FBgn0000047	predicted	FBgn0004921
FBgn0000047	predicted	FBgn0013276
FBgn0000047	predicted	FBgn0010348
FBgn0000047	predicted	FBgn0000150
FBgn0000047	predicted	FBgn0020655
FBgn0000047	predicted	FBgn0030573
FBgn0000047	predicted	FBgn0035639
FBgn0000047	predicted	FBgn0036372
FBgn0000047	predicted	FBgn0061469
FBgn0000047	predicted	FBgn0033194
FBgn0000047	predicted	FBgn0000319
FBgn0000047	predicted	FBgn0001219
FBgn0000047	predicted	FBgn0031905
FBgn0000047	predicted	FBgn0020235
FBgn0000047	predicted	FBgn0042711
FBgn0000047	predicted	FBgn0013762
FBgn0000047	predicted	FBgn0000570
FBgn0000047	predicted	FBgn0010355
FBgn0000047	predicted	FBgn0003274
FBgn0000047	predicted	FBgn0013277
FBgn0000047	predicted	FBgn0011661
FBgn0000047	predicted	FBgn0020618
FBgn0000047	predicted	FBgn0037610
FBgn0000047	predicted	FBgn0033794
FBgn0000047	predicted	FBgn0040206
FBgn0000047	predicted	FBgn0026317
FBgn0000047	predicted	FBgn0011676
FBgn0000047	predicted	FBgn0027378
FBgn0000047	predicted	FBgn0005585
FBgn0000047	predicted	FBgn0037541
FBgn0000047	predicted	FBgn0011741
FBgn0000047	predicted	FBgn0035524
FBgn0000047	predicted	FBgn0020633
FBgn0000047	predicted	FBgn0000117
FBgn0000047	predicted	FBgn0002069
FBgn0000047	predicted	FBgn0035420
FBgn0000047	predicted	FBgn0020497
FBgn0000047	predicted	FBgn0030145
FBgn0000047	predicted	FBgn0085224
FBgn0000047	predicted	FBgn0010225
FBgn0000047	predicted	FBgn0039562
FBgn0000047	predicted	FBgn0037981
FBgn0000047	predicted	FBgn0001217
FBgn0000047	predicted	FBgn0011570
FBgn0000047	predicted	FBgn0035247
FBgn0000047	predicted	FBgn0003687
FBgn0000047	predicted	FBgn0001187
FBgn0000047	predicted	FBgn0033562
FBgn0000047	predicted	FBgn0086613
FBgn0000047	predicted	FBgn0053554
FBgn0000047	predicted	FBgn0035953
FBgn0000047	predicted	FBgn0031094
FBgn0000047	predicted	FBgn0042710
FBgn0000047	predicted	FBgn0013278
FBgn0000047	predicted	FBgn0000121
FBgn0000047	predicted	FBgn0000581
FBgn0000047	predicted	FBgn0001230
FBgn0000047	predicted	FBgn0022764
FBgn0000047	predicted	FBgn0039381
FBgn0000052	known	FBgn0015818
FBgn0000052	known	FBgn0038915
FBgn0000052	known	FBgn0031451
FBgn0000052	predicted	FBgn0013278
FBgn0000052	predicted	FBgn0004856
FBgn0000052	predicted	FBgn0041174
FBgn0000052	predicted	FBgn0051354
FBgn0000052	predicted	FBgn0003970
FBgn0000052	predicted	FBgn0036828
FBgn0000052	predicted	FBgn0001219
FBgn0000052	predicted	FBgn0005671
FBgn0000052	predicted	FBgn0031762
FBgn0000052	predicted	FBgn0013276
FBgn0000052	predicted	FBgn0085433
FBgn0000052	predicted	FBgn0038058
FBgn0000052	predicted	FBgn0001216
FBgn0000052	predicted	FBgn0001230
FBgn0000052	predicted	FBgn0000052
FBgn0000052	predicted	FBgn0013275
FBgn0000052	predicted	FBgn0000171
FBgn0000052	predicted	FBgn0026318
FBgn0000052	predicted	FBgn0036668
FBgn0000052	predicted	FBgn0013279
FBgn0000052	predicted	FBgn0001217
FBgn0000052	predicted	FBgn0067895
FBgn0000052	predicted	FBgn0010551
FBgn0000052	predicted	FBgn0000404
FBgn0000052	predicted	FBgn0013277
FBgn0000053	known	FBgn0086384
FBgn0000053	predicted	FBgn0033169
FBgn0000053	predicted	FBgn0024978
FBgn0000053	predicted	FBgn0000274
FBgn0000053	predicted	FBgn0035124
FBgn0000053	predicted	FBgn0001217
FBgn0000053	predicted	FBgn0013750
FBgn0000053	predicted	FBgn0036277
FBgn0000053	predicted	FBgn0036255
FBgn0000053	predicted	FBgn0010877
FBgn0000053	predicted	FBgn0038135
FBgn0000053	predicted	FBgn0000273
FBgn0000053	predicted	FBgn0001219
FBgn0000053	predicted	FBgn0039745
FBgn0000053	predicted	FBgn0033698
FBgn0000053	predicted	FBgn0038277
FBgn0000053	predicted	FBgn0001230
FBgn0000053	predicted	FBgn0002622
FBgn0000053	predicted	FBgn0032971
FBgn0000053	predicted	FBgn0000721
FBgn0000053	predicted	FBgn0037279
FBgn0000053	predicted	FBgn0003890
FBgn0000053	predicted	FBgn0041205
FBgn0000053	predicted	FBgn0000053
FBgn0000053	predicted	FBgn0013277
FBgn0000053	predicted	FBgn0052473
FBgn0000053	predicted	FBgn0013275
FBgn0000053	predicted	FBgn0013278
FBgn0000053	predicted	FBgn0039796
FBgn0000053	predicted	FBgn0027598
FBgn0000053	predicted	FBgn0003887
FBgn0000053	predicted	FBgn0000442
FBgn0000053	predicted	FBgn0030871
FBgn0000053	predicted	FBgn0051445
FBgn0000053	predicted	FBgn0002590
FBgn0000053	predicted	FBgn0003888
FBgn0000053	predicted	FBgn0011272
FBgn0000053	predicted	FBgn0005671
FBgn0000053	predicted	FBgn0013279
FBgn0000053	predicted	FBgn0001216
FBgn0000053	predicted	FBgn0003889
FBgn0000053	predicted	FBgn0040282
FBgn0000053	predicted	FBgn0039656
FBgn0000053	predicted	FBgn0038136
FBgn0000053	predicted	FBgn0015287
FBgn0000053	predicted	FBgn0035226
FBgn0000053	predicted	FBgn0034035
FBgn0000053	predicted	FBgn0013276
FBgn0000053	predicted	FBgn0051354
FBgn0000053	predicted	FBgn0039640
FBgn0000054	known	FBgn0031740
FBgn0000054	known	FBgn0026238
FBgn0000054	known	FBgn0034461
FBgn0000054	known	FBgn0000054
FBgn0000054	known	FBgn0052029
FBgn0000054	known	FBgn0040696
FBgn0000054	known	FBgn0037619
FBgn0000054	known	FBgn0029817
FBgn0000054	known	FBgn0038389
FBgn0000054	known	FBgn0039204
FBgn0000055	known	FBgn0032089
FBgn0000055	known	FBgn0002569
FBgn0000055	known	FBgn0000246
FBgn0000055	known	FBgn0000055
FBgn0000055	known	FBgn0036254
FBgn0000055	known	FBgn0036312
FBgn0000057	predicted	FBgn0004397
FBgn0000057	predicted	FBgn0034795
FBgn0000061	known	FBgn0039030
FBgn0000061	known	FBgn0003944
FBgn0000061	known	FBgn0031653
FBgn0000063	known	FBgn0051646
FBgn0000063	known	FBgn0052169
FBgn0000063	known	FBgn0035788
FBgn0000063	known	FBgn0000439
FBgn0000063	known	FBgn0034504
FBgn0000063	known	FBgn0023517
FBgn0000063	known	FBgn0026238
FBgn0000063	known	FBgn0028509
FBgn0000063	known	FBgn0000578
FBgn0000063	known	FBgn0027339
FBgn0000063	known	FBgn0030400
FBgn0000063	known	FBgn0032192
FBgn0000063	known	FBgn0051204
FBgn0000063	known	FBgn0041712
FBgn0000063	known	FBgn0030122
FBgn0000063	known	FBgn0039210
FBgn0000063	known	FBgn0024285
FBgn0000063	known	FBgn0034371
FBgn0000063	known	FBgn0025674
FBgn0000063	known	FBgn0041194
FBgn0000063	known	FBgn0040284
FBgn0000063	known	FBgn0042102
FBgn0000063	known	FBgn0032196
FBgn0000063	known	FBgn0051211
FBgn0000063	known	FBgn0040286
FBgn0000063	known	FBgn0035325
FBgn0000063	known	FBgn0003479
FBgn0000063	known	FBgn0038945
FBgn0000063	known	FBgn0034758
FBgn0000063	known	FBgn0025334
FBgn0000063	known	FBgn0033713
FBgn0000063	known	FBgn0030459
FBgn0000063	known	FBgn0039966
FBgn0000063	known	FBgn0011224
FBgn0000063	known	FBgn0027581
FBgn0000063	known	FBgn0027866
FBgn0000063	known	FBgn0003980
FBgn0000063	known	FBgn0053109
FBgn0000063	known	FBgn0039260
FBgn0000063	predicted	FBgn0038965
FBgn0000063	predicted	FBgn0032203
FBgn0000063	predicted	FBgn0000063
FBgn0000063	predicted	FBgn0058045
FBgn0000063	predicted	FBgn0036172
FBgn0000063	predicted	FBgn0036516
FBgn0000063	predicted	FBgn0011573
FBgn0000063	predicted	FBgn0038175
FBgn0000063	predicted	FBgn0015374
FBgn0000064	known	FBgn0037939
FBgn0000064	known	FBgn0034049
FBgn0000064	known	FBgn0039732
FBgn0000064	known	FBgn0050122
FBgn0000064	known	FBgn0014184
FBgn0000064	known	FBgn0028665
FBgn0000064	known	FBgn0043841
FBgn0000064	known	FBgn0035482
FBgn0000064	known	FBgn0037126
FBgn0000064	known	FBgn0033166
FBgn0000064	known	FBgn0033526
FBgn0000064	known	FBgn0034617
FBgn0000064	known	FBgn0000064
FBgn0000064	known	FBgn0038109
FBgn0000064	known	FBgn0034758
FBgn0000064	predicted	FBgn0025800
FBgn0000064	predicted	FBgn0026417
FBgn0000064	predicted	FBgn0001233
FBgn0000064	predicted	FBgn0020386
FBgn0000064	predicted	FBgn0011648
FBgn0000064	predicted	FBgn0022201
FBgn0000064	predicted	FBgn0053513
FBgn0000064	predicted	FBgn0020261
FBgn0000064	predicted	FBgn0039425
FBgn0000064	predicted	FBgn0031057
FBgn0000064	predicted	FBgn0004907
FBgn0000064	predicted	FBgn0030276
FBgn0000071	known	FBgn0032004
FBgn0000071	known	FBgn0004177
FBgn0000071	known	FBgn0034706
FBgn0000071	known	FBgn0004108
FBgn0000071	known	FBgn0041582
FBgn0000071	known	FBgn0040028
FBgn0000071	known	FBgn0031106
FBgn0000071	known	FBgn0002774
FBgn0000071	known	FBgn0035534
FBgn0000071	known	FBgn0039440
FBgn0000071	predicted	FBgn0004907
FBgn0000075	known	FBgn0004106
FBgn0000075	predicted	FBgn0025391
FBgn0000078	known	FBgn0050011
FBgn0000079	known	FBgn0050011
FBgn0000079	known	FBgn0033614
FBgn0000083	known	FBgn0027585
FBgn0000083	known	FBgn0040290
FBgn0000083	known	FBgn0004167
FBgn0000083	known	FBgn0016919
FBgn0000083	known	FBgn0004907
FBgn0000083	known	FBgn0035112
FBgn0000083	known	FBgn0032140
FBgn0000083	known	FBgn0023094
FBgn0000084	predicted	FBgn0016917
FBgn0000094	known	FBgn0037547
FBgn0000095	known	FBgn0000258
FBgn0000095	known	FBgn0031768
FBgn0000095	known	FBgn0036977
FBgn0000095	known	FBgn0005558
FBgn0000097	known	FBgn0036311
FBgn0000097	known	FBgn0000097
FBgn0000097	known	FBgn0037781
FBgn0000097	known	FBgn0037619
FBgn0000097	known	FBgn0039827
FBgn0000097	known	FBgn0023214
FBgn0000097	known	FBgn0036018
FBgn0000097	predicted	FBgn0029006
FBgn0000097	predicted	FBgn0041210
FBgn0000097	predicted	FBgn0010602
FBgn0000099	known	FBgn0023091
FBgn0000099	known	FBgn0000242
FBgn0000099	known	FBgn0010768
FBgn0000099	known	FBgn0013764
FBgn0000100	known	FBgn0038149
FBgn0000100	known	FBgn0026088
FBgn0000100	known	FBgn0013303
FBgn0000100	known	FBgn0000927
FBgn0000100	known	FBgn0038323
FBgn0000100	known	FBgn0041171
FBgn0000100	known	FBgn0002593
FBgn0000100	predicted	FBgn0036356
FBgn0000100	predicted	FBgn0051184
FBgn0000100	predicted	FBgn0038903
FBgn0000100	predicted	FBgn0012034
FBgn0000100	predicted	FBgn0011725
FBgn0000100	predicted	FBgn0036650
FBgn0000100	predicted	FBgn0037573
FBgn0000100	predicted	FBgn0014092
FBgn0000100	predicted	FBgn0038723
FBgn0000100	predicted	FBgn0030844
FBgn0000100	predicted	FBgn0030359
FBgn0000100	predicted	FBgn0015615
FBgn0000100	predicted	FBgn0039839
FBgn0000100	predicted	FBgn0011787
FBgn0000100	predicted	FBgn0031170
FBgn0000100	predicted	FBgn0037764
FBgn0000100	predicted	FBgn0034915
FBgn0000100	predicted	FBgn0040282
FBgn0000100	predicted	FBgn0036892
FBgn0000100	predicted	FBgn0025809
FBgn0000100	predicted	FBgn0003165
FBgn0000100	predicted	FBgn0024887
FBgn0000100	predicted	FBgn0030795
FBgn0000100	predicted	FBgn0039654
FBgn0000100	predicted	FBgn0027601
FBgn0000100	predicted	FBgn0053894
FBgn0000100	predicted	FBgn0029512
FBgn0000100	predicted	FBgn0015567
FBgn0000100	predicted	FBgn0033029
FBgn0000100	predicted	FBgn0028538
FBgn0000100	predicted	FBgn0032208
FBgn0000100	predicted	FBgn0039827
FBgn0000100	predicted	FBgn0020385
FBgn0000100	predicted	FBgn0029945
FBgn0000100	predicted	FBgn0028997
FBgn0000100	predicted	FBgn0039488
FBgn0000100	predicted	FBgn0028670
FBgn0000100	predicted	FBgn0031851
FBgn0000100	predicted	FBgn0034383
FBgn0000100	predicted	FBgn0034938
FBgn0000100	predicted	FBgn0053874
FBgn0000100	predicted	FBgn0019925
FBgn0000100	predicted	FBgn0027835
FBgn0000100	predicted	FBgn0053870
FBgn0000100	predicted	FBgn0027615
FBgn0000100	predicted	FBgn0051141
FBgn0000100	predicted	FBgn0010551
FBgn0000100	predicted	FBgn0033562
FBgn0000100	predicted	FBgn0036128
FBgn0000100	predicted	FBgn0086450
FBgn0000100	predicted	FBgn0035048
FBgn0000100	predicted	FBgn0038130
FBgn0000100	predicted	FBgn0042693
FBgn0000100	predicted	FBgn0040340
FBgn0000100	predicted	FBgn0039656
FBgn0000100	predicted	FBgn0086687
FBgn0000100	predicted	FBgn0005776
FBgn0000100	predicted	FBgn0038811
FBgn0000100	predicted	FBgn0033557
FBgn0000100	predicted	FBgn0011290
FBgn0000100	predicted	FBgn0029148
FBgn0000100	predicted	FBgn0035226
FBgn0000100	predicted	FBgn0024833
FBgn0000100	predicted	FBgn0038135
FBgn0000100	predicted	FBgn0023184
FBgn0000100	predicted	FBgn0052792
FBgn0000100	predicted	FBgn0034274
FBgn0000100	predicted	FBgn0037357
FBgn0000100	predicted	FBgn0069354
FBgn0000100	predicted	FBgn0015805
FBgn0000100	predicted	FBgn0010355
FBgn0000100	predicted	FBgn0038986
FBgn0000100	predicted	FBgn0036460
FBgn0000100	predicted	FBgn0023129
FBgn0000100	predicted	FBgn0022213
FBgn0000100	predicted	FBgn0004106
FBgn0000100	predicted	FBgn0024319
FBgn0000100	predicted	FBgn0035978
FBgn0000100	predicted	FBgn0031040
FBgn0000100	predicted	FBgn0003360
FBgn0000100	predicted	FBgn0030672
FBgn0000100	predicted	FBgn0086443
FBgn0000100	predicted	FBgn0036018
FBgn0000100	predicted	FBgn0004363
FBgn0000100	predicted	FBgn0034110
FBgn0000100	predicted	FBgn0002775
FBgn0000100	predicted	FBgn0051759
FBgn0000100	predicted	FBgn0035205
FBgn0000100	predicted	FBgn0053902
FBgn0000100	predicted	FBgn0053876
FBgn0000100	predicted	FBgn0036663
FBgn0000100	predicted	FBgn0026418
FBgn0000100	predicted	FBgn0038983
FBgn0000100	predicted	FBgn0053882
FBgn0000100	predicted	FBgn0023213
FBgn0000100	predicted	FBgn0051809
FBgn0000100	predicted	FBgn0036747
FBgn0000100	predicted	FBgn0010516
FBgn0000100	predicted	FBgn0026252
FBgn0000100	predicted	FBgn0035231
FBgn0000100	predicted	FBgn0035402
FBgn0000100	predicted	FBgn0020443
FBgn0000100	predicted	FBgn0039184
FBgn0000100	predicted	FBgn0035240
FBgn0000100	predicted	FBgn0003748
FBgn0000100	predicted	FBgn0034497
FBgn0000100	predicted	FBgn0039959
FBgn0000100	predicted	FBgn0035630
FBgn0000100	predicted	FBgn0034730
FBgn0000100	predicted	FBgn0039640
FBgn0000100	predicted	FBgn0034877
FBgn0000100	predicted	FBgn0051687
FBgn0000100	predicted	FBgn0000121
FBgn0000100	predicted	FBgn0010380
FBgn0000100	predicted	FBgn0065109
FBgn0000100	predicted	FBgn0027330
FBgn0000100	predicted	FBgn0026057
FBgn0000100	predicted	FBgn0034496
FBgn0000100	predicted	FBgn0031260
FBgn0000100	predicted	FBgn0036064
FBgn0000100	predicted	FBgn0039756
FBgn0000100	predicted	FBgn0029176
FBgn0000100	predicted	FBgn0036124
FBgn0000100	predicted	FBgn0041789
FBgn0000100	predicted	FBgn0053898
FBgn0000100	predicted	FBgn0086779
FBgn0000100	predicted	FBgn0037762
FBgn0000100	predicted	FBgn0039561
FBgn0000100	predicted	FBgn0065108
FBgn0000100	predicted	FBgn0030081
FBgn0000100	predicted	FBgn0053892
FBgn0000100	predicted	FBgn0050502
FBgn0000100	predicted	FBgn0002524
FBgn0000100	predicted	FBgn0022936
FBgn0000100	predicted	FBgn0052174
FBgn0000100	predicted	FBgn0041342
FBgn0000100	predicted	FBgn0026409
FBgn0000100	predicted	FBgn0038136
FBgn0000100	predicted	FBgn0058461
FBgn0000100	predicted	FBgn0037239
FBgn0000100	predicted	FBgn0032615
FBgn0000100	predicted	FBgn0053890
FBgn0000100	predicted	FBgn0002174
FBgn0000100	predicted	FBgn0037603
FBgn0000100	predicted	FBgn0000426
FBgn0000100	predicted	FBgn0053105
FBgn0000100	predicted	FBgn0086706
FBgn0000100	predicted	FBgn0027492
FBgn0000100	predicted	FBgn0035693
FBgn0000100	predicted	FBgn0039679
FBgn0000100	predicted	FBgn0031657
FBgn0000100	predicted	FBgn0020388
FBgn0000100	predicted	FBgn0053910
FBgn0000100	predicted	FBgn0053900
FBgn0000100	predicted	FBgn0037763
FBgn0000100	predicted	FBgn0034967
FBgn0000100	predicted	FBgn0052654
FBgn0000100	predicted	FBgn0032925
FBgn0000100	predicted	FBgn0051522
FBgn0000100	predicted	FBgn0053110
FBgn0000100	predicted	FBgn0002783
FBgn0000100	predicted	FBgn0041205
FBgn0000100	predicted	FBgn0040346
FBgn0000100	predicted	FBgn0051810
FBgn0000100	predicted	FBgn0052409
FBgn0000100	predicted	FBgn0051075
FBgn0000100	predicted	FBgn0025111
FBgn0000100	predicted	FBgn0004915
FBgn0000100	predicted	FBgn0029975
FBgn0000100	predicted	FBgn0032882
FBgn0000100	predicted	FBgn0033169
FBgn0000100	predicted	FBgn0035471
FBgn0000100	predicted	FBgn0020305
FBgn0000100	predicted	FBgn0010352
FBgn0000100	predicted	FBgn0053884
FBgn0000100	predicted	FBgn0051688
FBgn0000100	predicted	FBgn0028274
FBgn0000100	predicted	FBgn0030000
FBgn0000100	predicted	FBgn0029834
FBgn0000100	predicted	FBgn0033339
FBgn0000100	predicted	FBgn0036843
FBgn0000100	predicted	FBgn0000579
FBgn0000100	predicted	FBgn0035992
FBgn0000100	predicted	FBgn0053886
FBgn0000100	predicted	FBgn0024291
FBgn0000100	predicted	FBgn0023542
FBgn0000100	predicted	FBgn0004556
FBgn0000100	predicted	FBgn0003559
FBgn0000100	predicted	FBgn0031042
FBgn0000100	predicted	FBgn0001233
FBgn0000100	predicted	FBgn0039182
FBgn0000100	predicted	FBgn0032021
FBgn0000100	predicted	FBgn0086451
FBgn0000100	predicted	FBgn0031703
FBgn0000100	predicted	FBgn0039381
FBgn0000100	predicted	FBgn0035247
FBgn0000100	predicted	FBgn0024364
FBgn0000100	predicted	FBgn0053878
FBgn0000100	predicted	FBgn0053896
FBgn0000100	predicted	FBgn0037761
FBgn0000100	predicted	FBgn0039281
FBgn0000100	predicted	FBgn0053880
FBgn0000100	predicted	FBgn0037534
FBgn0000100	predicted	FBgn0017577
FBgn0000100	predicted	FBgn0015527
FBgn0000100	predicted	FBgn0053908
FBgn0000100	predicted	FBgn0038570
FBgn0000100	predicted	FBgn0029172
FBgn0000100	predicted	FBgn0003204
FBgn0000100	predicted	FBgn0001986
FBgn0000100	predicted	FBgn0040075
FBgn0000100	predicted	FBgn0037765
FBgn0000100	predicted	FBgn0051445
FBgn0000100	predicted	FBgn0033379
FBgn0000100	predicted	FBgn0027559
FBgn0000100	predicted	FBgn0033376
FBgn0000100	predicted	FBgn0053868
FBgn0000100	predicted	FBgn0030793
FBgn0000100	predicted	FBgn0043043
FBgn0000100	predicted	FBgn0010348
FBgn0000100	predicted	FBgn0050093
FBgn0000100	predicted	FBgn0038613
FBgn0000100	predicted	FBgn0004907
FBgn0000100	predicted	FBgn0025800
FBgn0000100	predicted	FBgn0001311
FBgn0000100	predicted	FBgn0013749
FBgn0000100	predicted	FBgn0039233
FBgn0000100	predicted	FBgn0022981
FBgn0000100	predicted	FBgn0035524
FBgn0000100	predicted	FBgn0003278
FBgn0000100	predicted	FBgn0032915
FBgn0000100	predicted	FBgn0020235
FBgn0000100	predicted	FBgn0033460
FBgn0000100	predicted	FBgn0011824
FBgn0000100	predicted	FBgn0030573
FBgn0000100	predicted	FBgn0040066
FBgn0000100	predicted	FBgn0024921
FBgn0000100	predicted	FBgn0039407
FBgn0000100	predicted	FBgn0039030
FBgn0000100	predicted	FBgn0004107
FBgn0000100	predicted	FBgn0034382
FBgn0000100	predicted	FBgn0011760
FBgn0000100	predicted	FBgn0001978
FBgn0000100	predicted	FBgn0022268
FBgn0000100	predicted	FBgn0039754
FBgn0000100	predicted	FBgn0040918
FBgn0000100	predicted	FBgn0027599
FBgn0000100	predicted	FBgn0039360
FBgn0000100	predicted	FBgn0032373
FBgn0000100	predicted	FBgn0053872
FBgn0000100	predicted	FBgn0035518
FBgn0000100	predicted	FBgn0026079
FBgn0000100	predicted	FBgn0026141
FBgn0000100	predicted	FBgn0010488
FBgn0000100	predicted	FBgn0051523
FBgn0000100	predicted	FBgn0039156
FBgn0000100	predicted	FBgn0032298
FBgn0000100	predicted	FBgn0035850
FBgn0000100	predicted	FBgn0005696
FBgn0000100	predicted	FBgn0028473
FBgn0000100	predicted	FBgn0034726
FBgn0000100	predicted	FBgn0037371
FBgn0000100	predicted	FBgn0001961
FBgn0000100	predicted	FBgn0027378
FBgn0000100	predicted	FBgn0032935
FBgn0000100	predicted	FBgn0030687
FBgn0000100	predicted	FBgn0028671
FBgn0000100	predicted	FBgn0031802
FBgn0000100	predicted	FBgn0069242
FBgn0000100	predicted	FBgn0037815
FBgn0000100	predicted	FBgn0038985
FBgn0000100	predicted	FBgn0085224
FBgn0000100	predicted	FBgn0061209
FBgn0000100	predicted	FBgn0037277
FBgn0000100	predicted	FBgn0053904
FBgn0000100	predicted	FBgn0035785
FBgn0000100	predicted	FBgn0015844
FBgn0000100	predicted	FBgn0029091
FBgn0000100	predicted	FBgn0000150
FBgn0000100	predicted	FBgn0024248
FBgn0000100	predicted	FBgn0003274
FBgn0000100	predicted	FBgn0032614
FBgn0000100	predicted	FBgn0003520
FBgn0000100	predicted	FBgn0053906
FBgn0000100	predicted	FBgn0052473
FBgn0000100	predicted	FBgn0036254
FBgn0000100	predicted	FBgn0022772
FBgn0000100	predicted	FBgn0052072
FBgn0000100	predicted	FBgn0040206
FBgn0000100	predicted	FBgn0010222
FBgn0000100	predicted	FBgn0036573
FBgn0000100	predicted	FBgn0012036
FBgn0000100	predicted	FBgn0053888
FBgn0000100	predicted	FBgn0039808
FBgn0000100	predicted	FBgn0033605
FBgn0000100	predicted	FBgn0033035
FBgn0000100	predicted	FBgn0032863
FBgn0000100	predicted	FBgn0026179
FBgn0000100	predicted	FBgn0030421
FBgn0000100	predicted	FBgn0000120
FBgn0000108	known	FBgn0026313
FBgn0000108	known	FBgn0040281
FBgn0000108	known	FBgn0004462
FBgn0000109	known	FBgn0029833
FBgn0000109	predicted	FBgn0058045
FBgn0000109	predicted	FBgn0085433
FBgn0000109	predicted	FBgn0028665
FBgn0000109	predicted	FBgn0015374
FBgn0000109	predicted	FBgn0038471
FBgn0000109	predicted	FBgn0035944
FBgn0000109	predicted	FBgn0036516
FBgn0000109	predicted	FBgn0039058
FBgn0000109	predicted	FBgn0041174
FBgn0000109	predicted	FBgn0026318
FBgn0000109	predicted	FBgn0038175
FBgn0000109	predicted	FBgn0038861
FBgn0000109	predicted	FBgn0000109
FBgn0000114	known	FBgn0003970
FBgn0000114	known	FBgn0022085
FBgn0000114	known	FBgn0000392
FBgn0000114	known	FBgn0011666
FBgn0000114	known	FBgn0004419
FBgn0000114	known	FBgn0003137
FBgn0000114	known	FBgn0004859
FBgn0000114	known	FBgn0086897
FBgn0000114	known	FBgn0034453
FBgn0000114	known	FBgn0014362
FBgn0000114	known	FBgn0086358
FBgn0000114	known	FBgn0031452
FBgn0000114	known	FBgn0025790
FBgn0000114	known	FBgn0015903
FBgn0000114	known	FBgn0035607
FBgn0000114	known	FBgn0037931
FBgn0000114	predicted	FBgn0014870
FBgn0000114	predicted	FBgn0086675
FBgn0000114	predicted	FBgn0000570
FBgn0000114	predicted	FBgn0010263
FBgn0000114	predicted	FBgn0031886
FBgn0000115	known	FBgn0015019
FBgn0000115	known	FBgn0028665
FBgn0000115	known	FBgn0028546
FBgn0000115	known	FBgn0039508
FBgn0000115	known	FBgn0058127
FBgn0000115	known	FBgn0036349
FBgn0000115	known	FBgn0032397
FBgn0000115	predicted	FBgn0011232
FBgn0000115	predicted	FBgn0000115
FBgn0000115	predicted	FBgn0031598
FBgn0000115	predicted	FBgn0027570
FBgn0000115	predicted	FBgn0033209
FBgn0000115	predicted	FBgn0029843
FBgn0000115	predicted	FBgn0050291
FBgn0000115	predicted	FBgn0000472
FBgn0000115	predicted	FBgn0031643
FBgn0000116	known	FBgn0050077
FBgn0000116	known	FBgn0011277
FBgn0000116	known	FBgn0038488
FBgn0000116	known	FBgn0036018
FBgn0000116	known	FBgn0027784
FBgn0000116	known	FBgn0038002
FBgn0000116	predicted	FBgn0002622
FBgn0000116	predicted	FBgn0004419
FBgn0000116	predicted	FBgn0037573
FBgn0000116	predicted	FBgn0029154
FBgn0000116	predicted	FBgn0047135
FBgn0000116	predicted	FBgn0029155
FBgn0000116	predicted	FBgn0050085
FBgn0000116	predicted	FBgn0034127
FBgn0000116	predicted	FBgn0033191
FBgn0000116	predicted	FBgn0002719
FBgn0000116	predicted	FBgn0004907
FBgn0000116	predicted	FBgn0001233
FBgn0000116	predicted	FBgn0035532
FBgn0000116	predicted	FBgn0029153
FBgn0000116	predicted	FBgn0025549
FBgn0000117	known	FBgn0085432
FBgn0000117	known	FBgn0036029
FBgn0000117	known	FBgn0043900
FBgn0000117	known	FBgn0027103
FBgn0000117	known	FBgn0039018
FBgn0000117	known	FBgn0026597
FBgn0000117	known	FBgn0004368
FBgn0000117	known	FBgn0035892
FBgn0000117	known	FBgn0003371
FBgn0000117	known	FBgn0031944
FBgn0000117	known	FBgn0037317
FBgn0000117	known	FBgn0000163
FBgn0000117	known	FBgn0010215
FBgn0000117	known	FBgn0040075
FBgn0000117	known	FBgn0039907
FBgn0000117	known	FBgn0038119
FBgn0000117	known	FBgn0067317
FBgn0000117	known	FBgn0003944
FBgn0000117	known	FBgn0017557
FBgn0000117	known	FBgn0038578
FBgn0000117	known	FBgn0003391
FBgn0000117	known	FBgn0003866
FBgn0000117	known	FBgn0032083
FBgn0000117	known	FBgn0035148
FBgn0000117	known	FBgn0026598
FBgn0000117	known	FBgn0015024
FBgn0000117	predicted	FBgn0019947
FBgn0000117	predicted	FBgn0025637
FBgn0000117	predicted	FBgn0086361
FBgn0000117	predicted	FBgn0010389
FBgn0000117	predicted	FBgn0039421
FBgn0000117	predicted	FBgn0000229
FBgn0000117	predicted	FBgn0034689
FBgn0000117	predicted	FBgn0028892
FBgn0000117	predicted	FBgn0034046
FBgn0000117	predicted	FBgn0036214
FBgn0000117	predicted	FBgn0030871
FBgn0000117	predicted	FBgn0036921
FBgn0000117	predicted	FBgn0034688
FBgn0000117	predicted	FBgn0004907
FBgn0000117	predicted	FBgn0023423
FBgn0000117	predicted	FBgn0038197
FBgn0000117	predicted	FBgn0026176
FBgn0000117	predicted	FBgn0053513
FBgn0000117	predicted	FBgn0010551
FBgn0000117	predicted	FBgn0046332
FBgn0000117	predicted	FBgn0000499
FBgn0000117	predicted	FBgn0000413
FBgn0000117	predicted	FBgn0015247
FBgn0000117	predicted	FBgn0015587
FBgn0000117	predicted	FBgn0050291
FBgn0000117	predicted	FBgn0014011
FBgn0000117	predicted	FBgn0003691
FBgn0000117	predicted	FBgn0024996
FBgn0000117	predicted	FBgn0005592
FBgn0000117	predicted	FBgn0020622
FBgn0000117	predicted	FBgn0015589
FBgn0000117	predicted	FBgn0000117
FBgn0000117	predicted	FBgn0043070
FBgn0000117	predicted	FBgn0024248
FBgn0000117	predicted	FBgn0035590
FBgn0000117	predicted	FBgn0037657
FBgn0000117	predicted	FBgn0010399
FBgn0000117	predicted	FBgn0040078
FBgn0000117	predicted	FBgn0010333
FBgn0000117	predicted	FBgn0034687
FBgn0000119	known	FBgn0031546
FBgn0000119	known	FBgn0026597
FBgn0000119	known	FBgn0038289
FBgn0000119	known	FBgn0016797
FBgn0000120	known	FBgn0028697
FBgn0000120	known	FBgn0036152
FBgn0000120	known	FBgn0037162
FBgn0000120	known	FBgn0036227
FBgn0000120	known	FBgn0032858
FBgn0000120	known	FBgn0030605
FBgn0000120	known	FBgn0002940
FBgn0000120	known	FBgn0038472
FBgn0000120	known	FBgn0039875
FBgn0000120	known	FBgn0030540
FBgn0000120	known	FBgn0037794
FBgn0000120	known	FBgn0030710
FBgn0000120	known	FBgn0000577
FBgn0000120	known	FBgn0000524
FBgn0000120	known	FBgn0030428
FBgn0000120	known	FBgn0039054
FBgn0000120	known	FBgn0003870
FBgn0000120	known	FBgn0039638
FBgn0000120	known	FBgn0029957
FBgn0000120	predicted	FBgn0037328
FBgn0000120	predicted	FBgn0001092
FBgn0000120	predicted	FBgn0014002
FBgn0000120	predicted	FBgn0035720
FBgn0000120	predicted	FBgn0034708
FBgn0000120	predicted	FBgn0025865
FBgn0000120	predicted	FBgn0015587
FBgn0000120	predicted	FBgn0035491
FBgn0000120	predicted	FBgn0053113
FBgn0000120	predicted	FBgn0003732
FBgn0000120	predicted	FBgn0011224
FBgn0000120	predicted	FBgn0024814
FBgn0000120	predicted	FBgn0017539
FBgn0000120	predicted	FBgn0010349
FBgn0000120	predicted	FBgn0011726
FBgn0000120	predicted	FBgn0000319
FBgn0000120	predicted	FBgn0024923
FBgn0000120	predicted	FBgn0052296
FBgn0000120	predicted	FBgn0037834
FBgn0000120	predicted	FBgn0035588
FBgn0000120	predicted	FBgn0017545
FBgn0000120	predicted	FBgn0039421
FBgn0000120	predicted	FBgn0003178
FBgn0000120	predicted	FBgn0025286
FBgn0000120	predicted	FBgn0001233
FBgn0000120	predicted	FBgn0003256
FBgn0000120	predicted	FBgn0000479
FBgn0000120	predicted	FBgn0013811
FBgn0000120	predicted	FBgn0040297
FBgn0000120	predicted	FBgn0003392
FBgn0000120	predicted	FBgn0001216
FBgn0000120	predicted	FBgn0023184
FBgn0000120	predicted	FBgn0004687
FBgn0000120	predicted	FBgn0039669
FBgn0000120	predicted	FBgn0015567
FBgn0000120	predicted	FBgn0010380
FBgn0000120	predicted	FBgn0001218
FBgn0000120	predicted	FBgn0029785
FBgn0000120	predicted	FBgn0033160
FBgn0000120	predicted	FBgn0000338
FBgn0000120	predicted	FBgn0020622
FBgn0000120	predicted	FBgn0036942
FBgn0000120	predicted	FBgn0034750
FBgn0000120	predicted	FBgn0037081
FBgn0000120	predicted	FBgn0034259
FBgn0000120	predicted	FBgn0002593
FBgn0000120	predicted	FBgn0003470
FBgn0000120	predicted	FBgn0000557
FBgn0000120	predicted	FBgn0031657
FBgn0000120	predicted	FBgn0015075
FBgn0000120	predicted	FBgn0015925
FBgn0000120	predicted	FBgn0003279
FBgn0000120	predicted	FBgn0010215
FBgn0000120	predicted	FBgn0004889
FBgn0000120	predicted	FBgn0085373
FBgn0000120	predicted	FBgn0033246
FBgn0000120	predicted	FBgn0030384
FBgn0000120	predicted	FBgn0086558
FBgn0000120	predicted	FBgn0034091
FBgn0000120	predicted	FBgn0003210
FBgn0000120	predicted	FBgn0042092
FBgn0000120	predicted	FBgn0032987
FBgn0000120	predicted	FBgn0034277
FBgn0000120	predicted	FBgn0001220
FBgn0000120	predicted	FBgn0037434
FBgn0000120	predicted	FBgn0015805
FBgn0000120	predicted	FBgn0035162
FBgn0000120	predicted	FBgn0030951
FBgn0000120	predicted	FBgn0026079
FBgn0000120	predicted	FBgn0015268
FBgn0000120	predicted	FBgn0030718
FBgn0000120	predicted	FBgn0034893
FBgn0000120	predicted	FBgn0016917
FBgn0000120	predicted	FBgn0004922
FBgn0000120	predicted	FBgn0015617
FBgn0000120	predicted	FBgn0020930
FBgn0000120	predicted	FBgn0034722
FBgn0000120	predicted	FBgn0000559
FBgn0000120	predicted	FBgn0028744
FBgn0000120	predicted	FBgn0024332
FBgn0000120	predicted	FBgn0027835
FBgn0000120	predicted	FBgn0040206
FBgn0000120	predicted	FBgn0031318
FBgn0000120	predicted	FBgn0004367
FBgn0000120	predicted	FBgn0014010
FBgn0000120	predicted	FBgn0039857
FBgn0000120	predicted	FBgn0035753
FBgn0000120	predicted	FBgn0010225
FBgn0000120	predicted	FBgn0037330
FBgn0000120	predicted	FBgn0036372
FBgn0000120	predicted	FBgn0033548
FBgn0000120	predicted	FBgn0000340
FBgn0000120	predicted	FBgn0019938
FBgn0000120	predicted	FBgn0003278
FBgn0000120	predicted	FBgn0017579
FBgn0000120	predicted	FBgn0041627
FBgn0000120	predicted	FBgn0038074
FBgn0000120	predicted	FBgn0000121
FBgn0000120	predicted	FBgn0029079
FBgn0000120	predicted	FBgn0010173
FBgn0000120	predicted	FBgn0031266
FBgn0000120	predicted	FBgn0022959
FBgn0000120	predicted	FBgn0036222
FBgn0000120	predicted	FBgn0032650
FBgn0000120	predicted	FBgn0034577
FBgn0000120	predicted	FBgn0027621
FBgn0000120	predicted	FBgn0027338
FBgn0000120	predicted	FBgn0085390
FBgn0000120	predicted	FBgn0003942
FBgn0000120	predicted	FBgn0001087
FBgn0000120	predicted	FBgn0015288
FBgn0000120	predicted	FBgn0003274
FBgn0000120	predicted	FBgn0039713
FBgn0000120	predicted	FBgn0011586
FBgn0000120	predicted	FBgn0011737
FBgn0000120	predicted	FBgn0038952
FBgn0000120	predicted	FBgn0020910
FBgn0000120	predicted	FBgn0033522
FBgn0000120	predicted	FBgn0037758
FBgn0000120	predicted	FBgn0033571
FBgn0000120	predicted	FBgn0036064
FBgn0000120	predicted	FBgn0000120
FBgn0000120	predicted	FBgn0010265
FBgn0000120	predicted	FBgn0002431
FBgn0000120	predicted	FBgn0031319
FBgn0000120	predicted	FBgn0036825
FBgn0000120	predicted	FBgn0011284
FBgn0000120	predicted	FBgn0015803
FBgn0000120	predicted	FBgn0020238
FBgn0000120	predicted	FBgn0053525
[truncated: 85,200 more rows]
