# Supplementary material for: Building and analyzing protein interactome networks by cross-species comparisons
Source: BMC Syst Biol. 2010 Mar 30;4:36. doi: 10.1186/1752-0509-4-36 (PMC2859380; doi:10.1186/1752-0509-4-36)
Supplement: Additional file 8 — Zio Dmel. A zipped folder containing files formatted for use in Cytoscape listed in Supplemental Table 3. These files are for Drosophila melanogaster proteins. [file 1752-0509-4-36-S8.ZIP › dmel/dmel_cele_describe.eda]

dmel_cele_describe.eda
FBgn0000064 (known) FBgn0000064	=	many2many_many2many
FBgn0000117 (known) FBgn0010215	=	one2one_one2one
FBgn0000117 (known) FBgn0035148	=	one2one_one2one
FBgn0000117 (known) FBgn0026598	=	one2one_one2many
FBgn0000163 (known) FBgn0004907	=	one2one_one2many
FBgn0000181 (known) FBgn0086904	=	one2one_one2one
FBgn0000258 (known) FBgn0000259	=	one2one_one2one
FBgn0000426 (known) FBgn0037434	=	one2one_one2one
FBgn0000426 (known) FBgn0031962	=	one2one_one2one
FBgn0000611 (known) FBgn0001235	=	one2many_one2one
FBgn0001122 (known) FBgn0040080	=	one2one_one2one
FBgn0001219 (known) FBgn0027052	=	one2many_one2one
FBgn0001965 (known) FBgn0004638	=	one2one_one2one
FBgn0002707 (known) FBgn0028434	=	one2one_one2one
FBgn0002736 (known) FBgn0033378	=	one2one_one2one
FBgn0002783 (known) FBgn0011715	=	one2one_one2one
FBgn0002783 (known) FBgn0002783	=	one2one_one2one
FBgn0002787 (known) FBgn0028694	=	one2one_one2one
FBgn0003079 (known) FBgn0010269	=	one2one_one2one
FBgn0003132 (known) FBgn0028429	=	one2many_one2one
FBgn0003134 (known) FBgn0028429	=	one2many_one2one
FBgn0003141 (known) FBgn0003141	=	one2one_one2one
FBgn0003151 (known) FBgn0023175	=	one2many_one2one
FBgn0003162 (known) FBgn0003162	=	one2one_one2one
FBgn0003205 (known) FBgn0031745	=	one2one_one2one
FBgn0003205 (known) FBgn0026376	=	one2one_one2one
FBgn0003256 (known) FBgn0010269	=	one2one_one2one
FBgn0003479 (known) FBgn0003479	=	one2one_one2one
FBgn0003660 (known) FBgn0013343	=	one2many_one2one
FBgn0004103 (known) FBgn0028429	=	one2many_one2one
FBgn0005411 (known) FBgn0017457	=	one2one_one2one
FBgn0005655 (known) FBgn0005655	=	one2many_one2many
FBgn0010235 (known) FBgn0024187	=	one2one_one2one
FBgn0010235 (known) FBgn0010235	=	one2one_one2one
FBgn0010263 (known) FBgn0040087	=	one2many_one2one
FBgn0010602 (known) FBgn0010602	=	one2one_one2one
FBgn0011288 (known) FBgn0013343	=	one2many_one2one
FBgn0011296 (known) FBgn0011296	=	many2many_many2many
FBgn0011327 (known) FBgn0033886	=	one2many_one2one
FBgn0011659 (known) FBgn0011660	=	one2one_one2one
FBgn0011760 (known) FBgn0036800	=	one2many_one2one
FBgn0011760 (known) FBgn0027073	=	one2many_many2many
FBgn0011826 (known) FBgn0086370	=	one2many_one2one
FBgn0013276 (known) FBgn0027052	=	one2many_one2one
FBgn0013277 (known) FBgn0027052	=	one2many_one2one
FBgn0013342 (known) FBgn0013343	=	one2many_one2one
FBgn0013343 (known) FBgn0028401	=	one2one_one2many
FBgn0014366 (known) FBgn0038464	=	one2one_one2one
FBgn0015268 (known) FBgn0051618	=	one2one_many2many
FBgn0015287 (known) FBgn0032244	=	one2one_one2one
FBgn0015610 (known) FBgn0015799	=	one2many_one2one
FBgn0015610 (known) FBgn0015805	=	one2many_one2many
FBgn0015907 (known) FBgn0026188	=	one2one_one2one
FBgn0020249 (known) FBgn0028546	=	one2many_one2one
FBgn0020513 (known) FBgn0020513	=	one2many_one2many
FBgn0020647 (known) FBgn0038617	=	one2one_one2one
FBgn0022343 (known) FBgn0037994	=	one2one_one2many
FBgn0023211 (known) FBgn0023212	=	one2many_one2one
FBgn0023506 (known) FBgn0040087	=	one2one_one2one
FBgn0025394 (known) FBgn0036919	=	one2one_one2one
FBgn0025394 (known) FBgn0025394	=	one2one_one2one
FBgn0025457 (known) FBgn0031696	=	one2one_one2many
FBgn0025457 (known) FBgn0032600	=	one2one_one2one
FBgn0025457 (known) FBgn0025458	=	one2one_one2many
FBgn0025637 (known) FBgn0041171	=	many2many_one2one
FBgn0025693 (known) FBgn0025693	=	one2one_one2one
FBgn0025725 (known) FBgn0027496	=	one2one_one2one
FBgn0025790 (known) FBgn0025790	=	one2many_one2many
FBgn0026141 (known) FBgn0036800	=	one2many_one2one
FBgn0027052 (known) FBgn0051354	=	one2one_one2many
FBgn0027053 (known) FBgn0035640	=	one2one_one2one
FBgn0027363 (known) FBgn0031450	=	one2one_one2one
FBgn0028685 (known) FBgn0028685	=	one2many_one2many
FBgn0028692 (known) FBgn0033886	=	one2one_one2one
FBgn0030449 (known) FBgn0030449	=	many2many_many2many
FBgn0030500 (known) FBgn0031886	=	one2one_one2one
FBgn0031298 (known) FBgn0038539	=	one2one_one2many
FBgn0031534 (known) FBgn0032005	=	one2one_one2one
FBgn0031637 (known) FBgn0032156	=	one2one_one2one
FBgn0031637 (known) FBgn0035823	=	one2one_many2many
FBgn0032001 (known) FBgn0032001	=	many2many_many2many
FBgn0032240 (known) FBgn0032599	=	one2one_one2one
FBgn0032599 (known) FBgn0035675	=	one2one_one2one
FBgn0032640 (known) FBgn0037710	=	one2one_one2one
FBgn0033882 (known) FBgn0036127	=	one2one_one2one
FBgn0033962 (known) FBgn0036573	=	one2one_one2one
FBgn0033972 (known) FBgn0036107	=	one2one_one2many
FBgn0034600 (known) FBgn0036277	=	one2one_one2one
FBgn0034654 (known) FBgn0036258	=	one2one_one2one
FBgn0034791 (known) FBgn0038462	=	one2one_one2many
FBgn0034791 (known) FBgn0038461	=	one2one_one2many
FBgn0035978 (known) FBgn0035978	=	one2one_one2one
FBgn0036030 (known) FBgn0036030	=	one2one_one2one
FBgn0036136 (known) FBgn0039348	=	one2one_one2many
FBgn0036356 (known) FBgn0040346	=	one2one_one2one
FBgn0036918 (known) FBgn0038976	=	one2one_one2one
FBgn0038516 (known) FBgn0038516	=	one2one_one2one
FBgn0040075 (known) FBgn0040078	=	one2one_one2one
FBgn0040211 (known) FBgn0040211	=	one2one_one2one
