# Supplementary material for: Building and analyzing protein interactome networks by cross-species comparisons
Source: BMC Syst Biol. 2010 Mar 30;4:36. doi: 10.1186/1752-0509-4-36 (PMC2859380; doi:10.1186/1752-0509-4-36)
Supplement: Additional file 8 — Zio Dmel. A zipped folder containing files formatted for use in Cytoscape listed in Supplemental Table 3. These files are for Drosophila melanogaster proteins. [file 1752-0509-4-36-S8.ZIP › dmel/dmel_cele_orthologs.eda]

dmel_cele_orthologs.eda
FBgn0000038 (predicted) FBgn0000038	=	F09E8.7_T08G11.5
FBgn0000044 (predicted) FBgn0010424	=	M03F4.2_ZK673.7
FBgn0000044 (predicted) FBgn0031692	=	M03F4.2_ZK673.7
FBgn0000044 (predicted) FBgn0038466	=	M03F4.2_Y57G11C.24
FBgn0000044 (predicted) FBgn0010423	=	M03F4.2_ZK673.7
FBgn0000044 (predicted) FBgn0033027	=	M03F4.2_ZK673.7
FBgn0000044 (predicted) FBgn0013348	=	M03F4.2_ZK673.7
FBgn0000044 (predicted) FBgn0029095	=	M03F4.2_Y57G11C.24
FBgn0000045 (predicted) FBgn0029095	=	M03F4.2_Y57G11C.24
FBgn0000045 (predicted) FBgn0038466	=	M03F4.2_Y57G11C.24
FBgn0000045 (predicted) FBgn0013348	=	M03F4.2_ZK673.7
FBgn0000045 (predicted) FBgn0031692	=	M03F4.2_ZK673.7
FBgn0000045 (predicted) FBgn0010424	=	M03F4.2_ZK673.7
FBgn0000045 (predicted) FBgn0010423	=	M03F4.2_ZK673.7
FBgn0000045 (predicted) FBgn0033027	=	M03F4.2_ZK673.7
FBgn0000046 (predicted) FBgn0010423	=	M03F4.2_ZK673.7
FBgn0000046 (predicted) FBgn0029095	=	M03F4.2_Y57G11C.24
FBgn0000046 (predicted) FBgn0033027	=	M03F4.2_ZK673.7
FBgn0000046 (predicted) FBgn0010424	=	M03F4.2_ZK673.7
FBgn0000046 (predicted) FBgn0031692	=	M03F4.2_ZK673.7
FBgn0000046 (predicted) FBgn0013348	=	M03F4.2_ZK673.7
FBgn0000046 (predicted) FBgn0038466	=	M03F4.2_Y57G11C.24
FBgn0000047 (predicted) FBgn0029095	=	M03F4.2_Y57G11C.24
FBgn0000047 (predicted) FBgn0013348	=	M03F4.2_ZK673.7
FBgn0000047 (predicted) FBgn0038466	=	M03F4.2_Y57G11C.24
FBgn0000047 (predicted) FBgn0031692	=	M03F4.2_ZK673.7
FBgn0000047 (predicted) FBgn0010423	=	M03F4.2_ZK673.7
FBgn0000047 (predicted) FBgn0033027	=	M03F4.2_ZK673.7
FBgn0000047 (predicted) FBgn0010424	=	M03F4.2_ZK673.7
FBgn0000064 (known) FBgn0000064	=	T05D4.1_T05D4.1/F01F1.12_F01F1.12
FBgn0000064 (predicted) FBgn0025800	=	F01F1.12_R13F6.9
FBgn0000064 (predicted) FBgn0011648	=	F01F1.12_R13F6.9
FBgn0000064 (predicted) FBgn0022201	=	F01F1.12_T27A3.1
FBgn0000064 (predicted) FBgn0039425	=	T05D4.1_T05D4.1/F01F1.12_F01F1.12
FBgn0000064 (predicted) FBgn0030276	=	F01F1.12_C39E9.14
FBgn0000075 (predicted) FBgn0025391	=	C05D2.4_F07H5.2
FBgn0000084 (predicted) FBgn0016917	=	ZC155.1_Y51H4A.17
FBgn0000100 (predicted) FBgn0030844	=	F25H2.10_T28B8.5
FBgn0000100 (predicted) FBgn0039839	=	F25H2.10_T28B8.5
FBgn0000100 (predicted) FBgn0030795	=	F25H2.10_T28B8.5
FBgn0000100 (predicted) FBgn0052792	=	F25H2.10_T28B8.5
FBgn0000100 (predicted) FBgn0024319	=	F25H2.10_T28B8.5
FBgn0000100 (predicted) FBgn0034730	=	F25H2.10_T28B8.5
FBgn0000100 (predicted) FBgn0051687	=	F25H2.10_F10C5.1
FBgn0000100 (predicted) FBgn0065109	=	F25H2.10_T28B8.5
FBgn0000100 (predicted) FBgn0065108	=	F25H2.10_T28B8.5
FBgn0000100 (predicted) FBgn0039679	=	F25H2.10_T28B8.5
FBgn0000100 (predicted) FBgn0051688	=	F25H2.10_F10C5.1
FBgn0000100 (predicted) FBgn0022981	=	F25H2.10_T28B8.5
FBgn0000100 (predicted) FBgn0011760	=	F25H2.10_T26A5.9
FBgn0000100 (predicted) FBgn0026141	=	F25H2.10_T26A5.9
FBgn0000100 (predicted) FBgn0031802	=	F25H2.10_T28B8.5
FBgn0000100 (predicted) FBgn0035785	=	F25H2.10_T28B8.5
FBgn0000100 (predicted) FBgn0032863	=	F25H2.10_F10C5.1
FBgn0000114 (predicted) FBgn0086675	=	T01D1.2_F35H8.5
FBgn0000114 (predicted) FBgn0000570	=	T01D1.2_F35H8.5
FBgn0000114 (predicted) FBgn0010263	=	T01D1.2_F35H8.5
FBgn0000114 (predicted) FBgn0031886	=	T01D1.2_R12B2.4
FBgn0000116 (predicted) FBgn0002622	=	ZC434.8_C23G10.3
FBgn0000116 (predicted) FBgn0004419	=	F46H5.3_C07H6.5
FBgn0000116 (predicted) FBgn0037573	=	ZC434.8_F33D11.10
FBgn0000116 (predicted) FBgn0029154	=	ZC434.8_Y48B6A.12
FBgn0000116 (predicted) FBgn0029155	=	ZC434.8_Y48B6A.12
FBgn0000116 (predicted) FBgn0034127	=	ZC434.8_Y48B6A.12
FBgn0000116 (predicted) FBgn0033191	=	ZC434.8_ZK637.5
FBgn0000116 (predicted) FBgn0002719	=	ZC434.8_Y48B6A.12
FBgn0000116 (predicted) FBgn0001233	=	ZC434.8_C47E8.5
FBgn0000116 (predicted) FBgn0035532	=	F46H5.3_W02G9.3
FBgn0000116 (predicted) FBgn0029153	=	ZC434.8_Y48B6A.12
FBgn0000117 (known) FBgn0010215	=	K05C4.6_R13H4.4
FBgn0000117 (known) FBgn0035148	=	K05C4.6_C45G9.7
FBgn0000117 (known) FBgn0026598	=	K05C4.6_K04G2.8
FBgn0000117 (predicted) FBgn0015589	=	K05C4.6_K04G2.8
FBgn0000139 (predicted) FBgn0032293	=	Y17G7B.2_ZK863.6
FBgn0000139 (predicted) FBgn0035491	=	Y17G7B.2_ZK863.6
FBgn0000150 (predicted) FBgn0000150	=	F25H2.5_F25H2.5
FBgn0000150 (predicted) FBgn0035601	=	F25H2.5_F39B2.2
FBgn0000163 (known) FBgn0004907	=	F54E7.3_M117.2
FBgn0000173 (predicted) FBgn0035601	=	Y54G2A.31_F39B2.2
FBgn0000173 (predicted) FBgn0029911	=	Y54G2A.31_Y71F9AL.10
FBgn0000173 (predicted) FBgn0034412	=	Y54G2A.31_F54G8.4
FBgn0000173 (predicted) FBgn0004436	=	Y54G2A.31_C35B1.1
FBgn0000181 (known) FBgn0086904	=	C56C10.8_Y65B4BR.5
FBgn0000181 (predicted) FBgn0003205	=	C56C10.8_ZK792.6
FBgn0000239 (predicted) FBgn0027607	=	M106.4_C47D12.2
FBgn0000239 (predicted) FBgn0000320	=	M106.4_C49A1.4
FBgn0000257 (predicted) FBgn0036337	=	B0303.9_R07H5.8
FBgn0000258 (known) FBgn0000259	=	B0205.7_T01G9.6
FBgn0000259 (predicted) FBgn0000320	=	T01G9.6_C49A1.4
FBgn0000259 (predicted) FBgn0032240	=	T01G9.6_F32A5.7
FBgn0000259 (predicted) FBgn0003189	=	T01G9.6_D2085.1
FBgn0000259 (predicted) FBgn0019650	=	T01G9.6_F14F3.1
FBgn0000273 (predicted) FBgn0040339	=	ZK909.2_ZK970.3
FBgn0000273 (predicted) FBgn0052971	=	ZK909.2_ZK970.3
FBgn0000273 (predicted) FBgn0000275	=	ZK909.2_R07E4.6
FBgn0000275 (predicted) FBgn0032845	=	R07E4.6_F38E9.1
FBgn0000275 (predicted) FBgn0034497	=	R07E4.6_F01G4.6
FBgn0000275 (predicted) FBgn0026409	=	R07E4.6_F01G4.6
FBgn0000275 (predicted) FBgn0027066	=	R07E4.6_Y59A8B.7
FBgn0000275 (predicted) FBgn0052371	=	R07E4.6_Y59A8B.7
FBgn0000275 (predicted) FBgn0053113	=	R07E4.6_W06A7.3
FBgn0000317 (predicted) FBgn0004436	=	T10H10.1_C35B1.1
FBgn0000319 (predicted) FBgn0005614	=	T20G5.1_R06B10.4
FBgn0000319 (predicted) FBgn0031710	=	T20G5.1_F08C6.3
FBgn0000319 (predicted) FBgn0032593	=	T20G5.1_R06B10.4
FBgn0000319 (predicted) FBgn0011760	=	T20G5.1_T26A5.9
FBgn0000319 (predicted) FBgn0026141	=	T20G5.1_T26A5.9
FBgn0000319 (predicted) FBgn0032906	=	T20G5.1_M04F3.1
FBgn0000319 (predicted) FBgn0003861	=	T20G5.1_R06B10.4
FBgn0000319 (predicted) FBgn0005411	=	T20G5.1_Y92C3B.2
FBgn0000320 (predicted) FBgn0010355	=	C49A1.4_W04A8.7
FBgn0000320 (predicted) FBgn0035693	=	C49A1.4_R06A4.4
FBgn0000320 (predicted) FBgn0036621	=	C49A1.4_M142.6
FBgn0000320 (predicted) FBgn0040087	=	C49A1.4_K09B11.9
FBgn0000320 (predicted) FBgn0000363	=	C49A1.4_F46A9.6
FBgn0000320 (predicted) FBgn0027364	=	C49A1.4_C10G8.7
FBgn0000320 (predicted) FBgn0017550	=	C49A1.4_B0286.4
FBgn0000320 (predicted) FBgn0037884	=	C49A1.4_F54C8.7
FBgn0000320 (predicted) FBgn0032812	=	C49A1.4_Y63D3A.5
FBgn0000320 (predicted) FBgn0024921	=	C49A1.4_R06A4.4
FBgn0000320 (predicted) FBgn0020279	=	C49A1.4_R119.4
FBgn0000320 (predicted) FBgn0086372	=	C49A1.4_C32E8.10
FBgn0000320 (predicted) FBgn0033339	=	C49A1.4_T01G1.3
FBgn0000320 (predicted) FBgn0017397	=	C49A1.4_T21G5.5
FBgn0000320 (predicted) FBgn0015268	=	C49A1.4_D2096.8
FBgn0000320 (predicted) FBgn0052062	=	C49A1.4_T07D1.4/C49A1.4_R74.5
FBgn0000320 (predicted) FBgn0011224	=	C49A1.4_D2089.4
FBgn0000320 (predicted) FBgn0085432	=	C49A1.4_W10C8.2
FBgn0000320 (predicted) FBgn0002783	=	C49A1.4_Y113G7B.23
FBgn0000320 (predicted) FBgn0034976	=	C49A1.4_C27B7.4
FBgn0000320 (predicted) FBgn0030053	=	C49A1.4_F53E4.1
FBgn0000320 (predicted) FBgn0000340	=	C49A1.4_W03F11.6
FBgn0000320 (predicted) FBgn0051716	=	C49A1.4_C49H3.5
FBgn0000320 (predicted) FBgn0039993	=	C49A1.4_F27D4.5
FBgn0000320 (predicted) FBgn0033842	=	C49A1.4_F59A2.4
FBgn0000338 (predicted) FBgn0032149	=	T19E7.2_F09F7.7
FBgn0000346 (predicted) FBgn0017557	=	H15N14.2_C36B1.4
FBgn0000346 (predicted) FBgn0038166	=	H15N14.2_C44B7.1
FBgn0000346 (predicted) FBgn0004066	=	H15N14.2_C36B1.4
FBgn0000346 (predicted) FBgn0086134	=	H15N14.2_D1054.2
FBgn0000346 (predicted) FBgn0017556	=	H15N14.2_C36B1.4
FBgn0000363 (predicted) FBgn0015907	=	F46A9.6_F26B1.2
FBgn0000363 (predicted) FBgn0086675	=	F46A9.6_F35H8.5
FBgn0000363 (predicted) FBgn0000570	=	F46A9.6_F35H8.5
FBgn0000363 (predicted) FBgn0010263	=	F46A9.6_F35H8.5
FBgn0000370 (predicted) FBgn0033739	=	W07G1.3_F47G6.1
FBgn0000405 (predicted) FBgn0037613	=	H31G24.4_C09G4.3
FBgn0000405 (predicted) FBgn0010314	=	H31G24.4_C09G4.3
FBgn0000426 (known) FBgn0037434	=	ZK652.1_C52E4.3
FBgn0000426 (known) FBgn0031962	=	ZK652.1_Y49E10.15
FBgn0000426 (predicted) FBgn0031824	=	ZK652.1_F54D5.7
FBgn0000426 (predicted) FBgn0016700	=	ZK652.1_C39F7.4
FBgn0000486 (predicted) FBgn0040954	=	C30C11.2_Y119D3B.15
FBgn0000486 (predicted) FBgn0028688	=	C30C11.2_F49C12.8
FBgn0000499 (predicted) FBgn0037391	=	C34F11.9_T04H1.2
FBgn0000536 (predicted) FBgn0016013	=	T27A10.3_K10C2.4
FBgn0000559 (predicted) FBgn0035601	=	F25H5.4_F39B2.2
FBgn0000559 (predicted) FBgn0002989	=	F25H5.4_W06D4.6
FBgn0000562 (predicted) FBgn0011760	=	C10G6.1_T26A5.9
FBgn0000562 (predicted) FBgn0026141	=	C10G6.1_T26A5.9
FBgn0000566 (predicted) FBgn0027338	=	ZK1127.10_F32E10.4
FBgn0000570 (predicted) FBgn0017397	=	F35H8.5_T21G5.5
FBgn0000570 (predicted) FBgn0040087	=	F35H8.5_K09B11.9
FBgn0000570 (predicted) FBgn0036379	=	F35H8.5_C17D12.2
FBgn0000570 (predicted) FBgn0052062	=	F35H8.5_R74.5
FBgn0000570 (predicted) FBgn0043904	=	F35H8.5_T01D1.2
FBgn0000570 (predicted) FBgn0024921	=	F35H8.5_R06A4.4
FBgn0000570 (predicted) FBgn0034976	=	F35H8.5_C27B7.4
FBgn0000570 (predicted) FBgn0035693	=	F35H8.5_R06A4.4
FBgn0000588 (predicted) FBgn0032701	=	C09G4.5_F25H8.2
FBgn0000588 (predicted) FBgn0028700	=	C09G4.5_C39E9.13
FBgn0000611 (known) FBgn0001235	=	F17A2.5_T28F12.2
FBgn0000611 (predicted) FBgn0025394	=	F17A2.5_C52B11.2
FBgn0000611 (predicted) FBgn0002783	=	F17A2.5_Y113G7B.23
FBgn0000617 (predicted) FBgn0003257	=	T12D8.7_T07C4.1
FBgn0000617 (predicted) FBgn0011290	=	T12D8.7_Y56A3A.4
FBgn0000617 (predicted) FBgn0031057	=	T12D8.7_F15C11.2
FBgn0000617 (predicted) FBgn0038293	=	T12D8.7_Y46G5A.31
FBgn0001091 (predicted) FBgn0033739	=	K10B3.7_F47G6.1
FBgn0001091 (predicted) FBgn0013759	=	K10B3.7_F17E5.1
FBgn0001091 (predicted) FBgn0011655	=	T09F3.3_R12B2.1
FBgn0001091 (predicted) FBgn0004436	=	K10B3.7_C35B1.1/K10B3.8_C35B1.1
FBgn0001091 (predicted) FBgn0002791	=	K10B3.7_K06H7.6/K10B3.8_K06H7.6
FBgn0001092 (predicted) FBgn0033739	=	K10B3.7_F47G6.1
FBgn0001092 (predicted) FBgn0002791	=	K10B3.8_K06H7.6/K10B3.7_K06H7.6
FBgn0001092 (predicted) FBgn0013759	=	K10B3.7_F17E5.1
FBgn0001092 (predicted) FBgn0011655	=	T09F3.3_R12B2.1
FBgn0001092 (predicted) FBgn0004436	=	K10B3.8_C35B1.1/K10B3.7_C35B1.1
FBgn0001098 (predicted) FBgn0034600	=	ZK829.4_F40F8.9
FBgn0001105 (predicted) FBgn0004921	=	F13D12.7_F08B6.2
FBgn0001105 (predicted) FBgn0028433	=	F13D12.7_F08B6.2
FBgn0001122 (known) FBgn0040080	=	C26C6.2_F32A6.4
FBgn0001122 (predicted) FBgn0028292	=	C26C6.2_Y69A2AR.2
FBgn0001122 (predicted) FBgn0039857	=	C26C6.2_R151.3
FBgn0001122 (predicted) FBgn0085403	=	C26C6.2_F53A10.2
FBgn0001122 (predicted) FBgn0037020	=	C26C6.2_R07H5.1
FBgn0001125 (predicted) FBgn0040087	=	C44E4.3_K09B11.9
FBgn0001128 (predicted) FBgn0039690	=	K11H3.1_B0024.12
FBgn0001128 (predicted) FBgn0015283	=	K11H3.1_B0205.3
FBgn0001142 (predicted) FBgn0015663	=	Y105C5B.28_ZC455.3
FBgn0001142 (predicted) FBgn0026315	=	Y105C5B.28_ZC455.3
FBgn0001142 (predicted) FBgn0001142	=	C28D4.3_C28D4.3
FBgn0001142 (predicted) FBgn0039085	=	Y105C5B.28_ZC455.3
FBgn0001142 (predicted) FBgn0040253	=	Y105C5B.28_ZC455.3
FBgn0001142 (predicted) FBgn0051002	=	Y105C5B.28_ZC455.3
FBgn0001142 (predicted) FBgn0040262	=	Y105C5B.28_ZC455.3
FBgn0001142 (predicted) FBgn0026314	=	Y105C5B.28_ZC455.3
FBgn0001142 (predicted) FBgn0040250	=	Y105C5B.28_ZC455.3
FBgn0001142 (predicted) FBgn0026756	=	Y105C5B.28_ZC455.3
FBgn0001142 (predicted) FBgn0032031	=	C28D4.3_M01E5.2
FBgn0001142 (predicted) FBgn0040261	=	Y105C5B.28_ZC455.3
FBgn0001142 (predicted) FBgn0040251	=	Y105C5B.28_ZC455.3
FBgn0001142 (predicted) FBgn0027070	=	Y105C5B.28_ZC455.3
FBgn0001142 (predicted) FBgn0038886	=	Y105C5B.28_ZC455.3
FBgn0001142 (predicted) FBgn0039087	=	Y105C5B.28_ZC455.3
FBgn0001142 (predicted) FBgn0027073	=	Y105C5B.28_ZC455.3
FBgn0001142 (predicted) FBgn0034605	=	Y105C5B.28_ZC455.3
FBgn0001142 (predicted) FBgn0050438	=	Y105C5B.28_ZC455.3
FBgn0001142 (predicted) FBgn0026754	=	Y105C5B.28_ZC455.3
FBgn0001142 (predicted) FBgn0027074	=	Y105C5B.28_ZC455.3
FBgn0001142 (predicted) FBgn0032684	=	Y105C5B.28_ZC455.3
FBgn0001142 (predicted) FBgn0040260	=	Y105C5B.28_ZC455.3
FBgn0001142 (predicted) FBgn0038082	=	Y105C5B.28_ZC455.3
FBgn0001142 (predicted) FBgn0040255	=	Y105C5B.28_ZC455.3
FBgn0001142 (predicted) FBgn0039086	=	Y105C5B.28_ZC455.3
FBgn0001142 (predicted) FBgn0040252	=	Y105C5B.28_ZC455.3
FBgn0001142 (predicted) FBgn0038083	=	Y105C5B.28_ZC455.3
FBgn0001142 (predicted) FBgn0026755	=	Y105C5B.28_ZC455.3
FBgn0001142 (predicted) FBgn0001145	=	C28D4.3_C28D4.3
FBgn0001142 (predicted) FBgn0040257	=	Y105C5B.28_ZC455.3
FBgn0001142 (predicted) FBgn0040259	=	Y105C5B.28_ZC455.3
FBgn0001142 (predicted) FBgn0036842	=	Y105C5B.28_ZC455.3
FBgn0001142 (predicted) FBgn0032713	=	Y105C5B.28_ZC455.3
FBgn0001145 (predicted) FBgn0027070	=	Y105C5B.28_ZC455.3
FBgn0001145 (predicted) FBgn0040261	=	Y105C5B.28_ZC455.3
FBgn0001145 (predicted) FBgn0040262	=	Y105C5B.28_ZC455.3
FBgn0001145 (predicted) FBgn0040250	=	Y105C5B.28_ZC455.3
FBgn0001145 (predicted) FBgn0026754	=	Y105C5B.28_ZC455.3
FBgn0001145 (predicted) FBgn0015663	=	Y105C5B.28_ZC455.3
FBgn0001145 (predicted) FBgn0036842	=	Y105C5B.28_ZC455.3
FBgn0001145 (predicted) FBgn0032713	=	Y105C5B.28_ZC455.3
FBgn0001145 (predicted) FBgn0040255	=	Y105C5B.28_ZC455.3
FBgn0001145 (predicted) FBgn0039085	=	Y105C5B.28_ZC455.3
FBgn0001145 (predicted) FBgn0032031	=	C28D4.3_M01E5.2
FBgn0001145 (predicted) FBgn0026314	=	Y105C5B.28_ZC455.3
FBgn0001145 (predicted) FBgn0026315	=	Y105C5B.28_ZC455.3
FBgn0001145 (predicted) FBgn0026755	=	Y105C5B.28_ZC455.3
FBgn0001145 (predicted) FBgn0040253	=	Y105C5B.28_ZC455.3
FBgn0001145 (predicted) FBgn0040252	=	Y105C5B.28_ZC455.3
FBgn0001145 (predicted) FBgn0040257	=	Y105C5B.28_ZC455.3
FBgn0001145 (predicted) FBgn0001145	=	C28D4.3_C28D4.3
FBgn0001145 (predicted) FBgn0051002	=	Y105C5B.28_ZC455.3
FBgn0001145 (predicted) FBgn0027073	=	Y105C5B.28_ZC455.3
FBgn0001145 (predicted) FBgn0040251	=	Y105C5B.28_ZC455.3
FBgn0001145 (predicted) FBgn0038083	=	Y105C5B.28_ZC455.3
FBgn0001145 (predicted) FBgn0038886	=	Y105C5B.28_ZC455.3
FBgn0001145 (predicted) FBgn0040260	=	Y105C5B.28_ZC455.3
FBgn0001145 (predicted) FBgn0027074	=	Y105C5B.28_ZC455.3
FBgn0001145 (predicted) FBgn0038082	=	Y105C5B.28_ZC455.3
FBgn0001145 (predicted) FBgn0040259	=	Y105C5B.28_ZC455.3
FBgn0001145 (predicted) FBgn0050438	=	Y105C5B.28_ZC455.3
FBgn0001145 (predicted) FBgn0026756	=	Y105C5B.28_ZC455.3
FBgn0001145 (predicted) FBgn0039086	=	Y105C5B.28_ZC455.3
FBgn0001145 (predicted) FBgn0034605	=	Y105C5B.28_ZC455.3
FBgn0001145 (predicted) FBgn0039087	=	Y105C5B.28_ZC455.3
FBgn0001145 (predicted) FBgn0032684	=	Y105C5B.28_ZC455.3
FBgn0001202 (predicted) FBgn0001202	=	ZK546.1_ZK546.1
FBgn0001202 (predicted) FBgn0030276	=	ZK546.1_C39E9.14
FBgn0001208 (predicted) FBgn0037304	=	K08F8.4_Y38H6C.14
FBgn0001208 (predicted) FBgn0029976	=	K08F8.4_Y116A8C.26
FBgn0001216 (predicted) FBgn0028695	=	F26D10.3_T22D1.9
FBgn0001216 (predicted) FBgn0027052	=	F26D10.3_T09B4.10
FBgn0001216 (predicted) FBgn0040087	=	F26D10.3_K09B11.9
FBgn0001216 (predicted) FBgn0010909	=	F26D10.3_ZC504.4
FBgn0001217 (predicted) FBgn0010909	=	F26D10.3_ZC504.4
FBgn0001217 (predicted) FBgn0027052	=	F26D10.3_T09B4.10
FBgn0001217 (predicted) FBgn0040087	=	F26D10.3_K09B11.9
FBgn0001217 (predicted) FBgn0028695	=	F26D10.3_T22D1.9
FBgn0001218 (predicted) FBgn0028692	=	C15H9.6_C23G10.4
FBgn0001218 (predicted) FBgn0016917	=	F43E2.8_Y51H4A.17
FBgn0001219 (known) FBgn0027052	=	F26D10.3_T09B4.10
FBgn0001219 (predicted) FBgn0010909	=	F26D10.3_ZC504.4
FBgn0001219 (predicted) FBgn0028695	=	F26D10.3_T22D1.9
FBgn0001219 (predicted) FBgn0040087	=	F26D10.3_K09B11.9
FBgn0001224 (predicted) FBgn0011296	=	F52E1.7_F52E1.7/F38E11.2_C14B9.1
FBgn0001224 (predicted) FBgn0017556	=	F52E1.7_C36B1.4
FBgn0001224 (predicted) FBgn0030620	=	F52E1.7_ZC97.1
FBgn0001224 (predicted) FBgn0003479	=	C14B9.1_Y43C5A.6
FBgn0001224 (predicted) FBgn0004066	=	F52E1.7_C36B1.4
FBgn0001224 (predicted) FBgn0001225	=	F52E1.7_F52E1.7/F38E11.2_C14B9.1
FBgn0001224 (predicted) FBgn0004638	=	F43D9.4_C14F5.5
FBgn0001224 (predicted) FBgn0004419	=	F52E1.7_C07H6.5
FBgn0001224 (predicted) FBgn0017557	=	F52E1.7_C36B1.4
FBgn0001224 (predicted) FBgn0001224	=	F52E1.7_F52E1.7/F38E11.2_C14B9.1
FBgn0001224 (predicted) FBgn0036920	=	F52E1.7_ZC97.1
FBgn0001224 (predicted) FBgn0001226	=	F52E1.7_F52E1.7/F38E11.2_C14B9.1
FBgn0001225 (predicted) FBgn0017556	=	F52E1.7_C36B1.4
FBgn0001225 (predicted) FBgn0001226	=	F52E1.7_F52E1.7/C14B9.1_F38E11.2
FBgn0001225 (predicted) FBgn0011296	=	F52E1.7_F52E1.7/C14B9.1_F38E11.2
FBgn0001225 (predicted) FBgn0001225	=	F52E1.7_F52E1.7/C14B9.1_F38E11.2
FBgn0001225 (predicted) FBgn0036920	=	F52E1.7_ZC97.1
FBgn0001225 (predicted) FBgn0004419	=	F52E1.7_C07H6.5
FBgn0001225 (predicted) FBgn0017557	=	F52E1.7_C36B1.4
FBgn0001225 (predicted) FBgn0004066	=	F52E1.7_C36B1.4
FBgn0001225 (predicted) FBgn0003479	=	C14B9.1_Y43C5A.6
FBgn0001225 (predicted) FBgn0004638	=	F43D9.4_C14F5.5
FBgn0001225 (predicted) FBgn0030620	=	F52E1.7_ZC97.1
FBgn0001226 (predicted) FBgn0017557	=	F52E1.7_C36B1.4
FBgn0001226 (predicted) FBgn0036920	=	F52E1.7_ZC97.1
FBgn0001226 (predicted) FBgn0011296	=	C14B9.1_F38E11.2/F52E1.7_F52E1.7
FBgn0001226 (predicted) FBgn0004419	=	F52E1.7_C07H6.5
FBgn0001226 (predicted) FBgn0003479	=	C14B9.1_Y43C5A.6
FBgn0001226 (predicted) FBgn0017556	=	F52E1.7_C36B1.4
FBgn0001226 (predicted) FBgn0001226	=	C14B9.1_F38E11.2/F52E1.7_F52E1.7
FBgn0001226 (predicted) FBgn0004066	=	F52E1.7_C36B1.4
FBgn0001226 (predicted) FBgn0030620	=	F52E1.7_ZC97.1
FBgn0001226 (predicted) FBgn0004638	=	F43D9.4_C14F5.5
FBgn0001230 (predicted) FBgn0028695	=	F26D10.3_T22D1.9
FBgn0001230 (predicted) FBgn0027052	=	F26D10.3_T09B4.10
FBgn0001230 (predicted) FBgn0040087	=	F26D10.3_K09B11.9
FBgn0001230 (predicted) FBgn0010909	=	F26D10.3_ZC504.4
FBgn0001233 (predicted) FBgn0025808	=	C47E8.5_F32A11.2
FBgn0001233 (predicted) FBgn0010198	=	C47E8.5_F53A3.3
FBgn0001233 (predicted) FBgn0005411	=	C47E8.5_Y92C3B.2
FBgn0001233 (predicted) FBgn0003169	=	C47E8.5_C05D2.1
FBgn0001233 (predicted) FBgn0035957	=	C47E8.5_ZC434.8
FBgn0001233 (predicted) FBgn0033555	=	C47E8.5_F53A3.3
FBgn0001233 (predicted) FBgn0011573	=	C47E8.5_W08F4.8
FBgn0001233 (predicted) FBgn0011655	=	C47E8.5_R12B2.1
FBgn0001233 (predicted) FBgn0041627	=	C47E8.5_R07E5.8
FBgn0001233 (predicted) FBgn0001233	=	C47E8.5_C47E8.5
FBgn0001233 (predicted) FBgn0010812	=	C47E8.5_F30H5.1
FBgn0001233 (predicted) FBgn0023177	=	C47E8.5_Y75B8A.30
FBgn0001235 (predicted) FBgn0005695	=	T28F12.2_Y62E10A.16
FBgn0001235 (predicted) FBgn0004462	=	T28F12.2_F31E3.2
FBgn0001235 (predicted) FBgn0030521	=	T28F12.2_F44C4.3
FBgn0001965 (known) FBgn0004638	=	T28F12.3_C14F5.5
FBgn0001978 (predicted) FBgn0086370	=	C16A3.7_F54E7.7
FBgn0001980 (predicted) FBgn0033017	=	Y108G3AL.1_D2045.8
FBgn0001980 (predicted) FBgn0025394	=	Y108G3AL.1_C52B11.2
FBgn0001980 (predicted) FBgn0036510	=	Y108G3AL.1_H38K22.2
FBgn0001995 (predicted) FBgn0037391	=	T23B12.2_T04H1.2
FBgn0002174 (predicted) FBgn0010909	=	F22B7.5_ZC504.4
FBgn0002284 (predicted) FBgn0036157	=	C02F5.9_C06A8.1
FBgn0002284 (predicted) FBgn0039058	=	C02F5.9_C30F8.2
FBgn0002284 (predicted) FBgn0020236	=	C02F5.9_D1005.1
FBgn0002284 (predicted) FBgn0035532	=	C02F5.9_W02G9.3
FBgn0002284 (predicted) FBgn0039726	=	C02F5.9_ZK1098.4
FBgn0002284 (predicted) FBgn0033842	=	C02F5.9_F59A2.4
FBgn0002413 (predicted) FBgn0005655	=	F46F2.2_W03D2.4
FBgn0002413 (predicted) FBgn0004367	=	F46F2.2_T06E4.3
FBgn0002413 (predicted) FBgn0033924	=	F46F2.2_B0495.5
FBgn0002413 (predicted) FBgn0002906	=	F46F2.2_T04A11.6
FBgn0002413 (predicted) FBgn0002413	=	F46F2.2_F46F2.2
FBgn0002413 (predicted) FBgn0032813	=	F46F2.2_W03D2.4
FBgn0002524 (predicted) FBgn0016917	=	T22G5.5_Y51H4A.17
FBgn0002579 (predicted) FBgn0064225	=	F37C12.4_F54C9.5
FBgn0002593 (predicted) FBgn0003274	=	Y37E3.7_C37A2.7
FBgn0002607 (predicted) FBgn0015222	=	C09D4.5_C54F6.14
FBgn0002607 (predicted) FBgn0016917	=	C09D4.5_Y51H4A.17
FBgn0002607 (predicted) FBgn0028694	=	C09D4.5_K07D4.3
FBgn0002607 (predicted) FBgn0030449	=	C09D4.5_C54F6.14
FBgn0002622 (predicted) FBgn0027525	=	C23G10.3_T23D8.3
FBgn0002622 (predicted) FBgn0035957	=	C23G10.3_ZC434.8
FBgn0002622 (predicted) FBgn0026778	=	C23G10.3_Y41C4A.14
FBgn0002622 (predicted) FBgn0021795	=	C23G10.3_Y56A3A.21
FBgn0002673 (predicted) FBgn0011763	=	ZK637.11_T23G7.1
FBgn0002707 (known) FBgn0028434	=	C47D12.8_F10G8.7
FBgn0002707 (predicted) FBgn0004832	=	C47D12.8_K07G5.2
FBgn0002719 (predicted) FBgn0035957	=	Y48B6A.12_ZC434.8
FBgn0002736 (known) FBgn0033378	=	R09B3.5_R07E5.14
FBgn0002783 (known) FBgn0011715	=	Y113G7B.23_R07E5.3
FBgn0002783 (known) FBgn0002783	=	Y113G7B.23_Y113G7B.23
FBgn0002783 (predicted) FBgn0052792	=	Y113G7B.23_F28A12.1
FBgn0002783 (predicted) FBgn0024319	=	Y113G7B.23_F28A12.1
FBgn0002783 (predicted) FBgn0037465	=	Y113G7B.23_F48F7.7
FBgn0002783 (predicted) FBgn0042105	=	Y113G7B.23_F48F7.7
FBgn0002783 (predicted) FBgn0032873	=	Y113G7B.23_C01B10.8
FBgn0002783 (predicted) FBgn0031802	=	Y113G7B.23_F28A12.1
FBgn0002783 (predicted) FBgn0042104	=	Y113G7B.23_F48F7.7
FBgn0002783 (predicted) FBgn0034730	=	Y113G7B.23_F28A12.1
FBgn0002783 (predicted) FBgn0014870	=	Y113G7B.23_C12D8.1
FBgn0002783 (predicted) FBgn0042103	=	Y113G7B.23_F48F7.7
FBgn0002783 (predicted) FBgn0042102	=	Y113G7B.23_F48F7.7
FBgn0002783 (predicted) FBgn0037521	=	Y113G7B.23_F48F7.7
FBgn0002783 (predicted) FBgn0051472	=	Y113G7B.23_F57B9.1
FBgn0002783 (predicted) FBgn0038464	=	Y113G7B.23_W07E6.4
FBgn0002783 (predicted) FBgn0035103	=	Y113G7B.23_F48F7.7
FBgn0002783 (predicted) FBgn0039839	=	Y113G7B.23_F28A12.1
FBgn0002783 (predicted) FBgn0039679	=	Y113G7B.23_F28A12.1
FBgn0002783 (predicted) FBgn0030795	=	Y113G7B.23_F28A12.1
FBgn0002783 (predicted) FBgn0022981	=	Y113G7B.23_F28A12.1
FBgn0002783 (predicted) FBgn0065108	=	Y113G7B.23_F28A12.1
FBgn0002783 (predicted) FBgn0065109	=	Y113G7B.23_F28A12.1
FBgn0002783 (predicted) FBgn0021825	=	Y113G7B.23_C28H8.12
FBgn0002783 (predicted) FBgn0035785	=	Y113G7B.23_F28A12.1
FBgn0002783 (predicted) FBgn0030844	=	Y113G7B.23_F28A12.1
FBgn0002787 (known) FBgn0028694	=	R12E2.3_K07D4.3
FBgn0002787 (predicted) FBgn0028691	=	R12E2.3_T06D8.8
FBgn0002787 (predicted) FBgn0002989	=	R12E2.3_W06D4.6
FBgn0002791 (predicted) FBgn0085469	=	K06H7.6_F35G12.9
FBgn0002791 (predicted) FBgn0020910	=	K06H7.6_F13B10.2
FBgn0002791 (predicted) FBgn0032987	=	K06H7.6_C14B9.7
FBgn0002791 (predicted) FBgn0026418	=	K06H7.6_C30C11.4
FBgn0002791 (predicted) FBgn0031097	=	K06H7.6_C39D10.7
FBgn0002791 (predicted) FBgn0031737	=	K06H7.6_C39D10.7
FBgn0002791 (predicted) FBgn0034173	=	K06H7.6_K10B3.7/K06H7.6_K10B3.8
FBgn0002878 (predicted) FBgn0035032	=	F37D6.1_R53.4
FBgn0002878 (predicted) FBgn0029924	=	F37D6.1_F08A8.1
FBgn0002878 (predicted) FBgn0034628	=	F37D6.1_F08A8.1
FBgn0002878 (predicted) FBgn0027572	=	F37D6.1_F08A8.1
FBgn0002878 (predicted) FBgn0034629	=	F37D6.1_F08A8.1
FBgn0002906 (predicted) FBgn0003732	=	T04A11.6_K12D12.1
FBgn0002906 (predicted) FBgn0004367	=	T04A11.6_T06E4.3
FBgn0002914 (predicted) FBgn0011771	=	F32H2.1_F28D1.10
FBgn0002937 (predicted) FBgn0035532	=	Y46G5A.24_W02G9.3
FBgn0002989 (predicted) FBgn0003479	=	W06D4.6_Y43C5A.6
FBgn0002989 (predicted) FBgn0035519	=	W06D4.6_F37A4.1
FBgn0003031 (predicted) FBgn0011762	=	Y106G6H.2_F58A4.4
FBgn0003075 (predicted) FBgn0037301	=	T03F1.3_C24G6.3
FBgn0003079 (known) FBgn0010269	=	Y73B6A.5_Y54E10BL.6
FBgn0003079 (predicted) FBgn0037351	=	Y73B6A.5_M01F1.2
FBgn0003079 (predicted) FBgn0036928	=	Y73B6A.5_F23H12.2
FBgn0003079 (predicted) FBgn0014455	=	Y73B6A.5_K02F2.2
FBgn0003079 (predicted) FBgn0010314	=	Y73B6A.5_C09G4.3
FBgn0003079 (predicted) FBgn0039858	=	Y73B6A.5_R02F2.1
FBgn0003079 (predicted) FBgn0037613	=	Y73B6A.5_C09G4.3
FBgn0003089 (predicted) FBgn0010909	=	C34F6.4_ZC504.4
FBgn0003124 (predicted) FBgn0020279	=	C14B9.4_R119.4
FBgn0003132 (known) FBgn0028429	=	F56C9.1_Y32H12A.4
FBgn0003134 (known) FBgn0028429	=	F56C9.1_Y32H12A.4
FBgn0003141 (known) FBgn0003141	=	B0041.6_B0041.6
FBgn0003149 (predicted) FBgn0036824	=	F07A5.7_C55B7.4
FBgn0003149 (predicted) FBgn0033739	=	F07A5.7_F47G6.1
FBgn0003149 (predicted) FBgn0037391	=	F07A5.7_T04H1.2
FBgn0003150 (predicted) FBgn0038593	=	Y110A7A.14_T08G5.5
FBgn0003151 (known) FBgn0023175	=	CD4.6_ZK945.2
FBgn0003151 (predicted) FBgn0050382	=	CD4.6_C15H11.7
FBgn0003151 (predicted) FBgn0035532	=	CD4.6_W02G9.3
FBgn0003151 (predicted) FBgn0026781	=	CD4.6_C15H11.7
FBgn0003151 (predicted) FBgn0039726	=	CD4.6_ZK1098.4
FBgn0003151 (predicted) FBgn0086134	=	CD4.6_D1054.2
FBgn0003151 (predicted) FBgn0030806	=	CD4.6_ZK930.3
FBgn0003151 (predicted) FBgn0036157	=	CD4.6_C06A8.1
FBgn0003162 (known) FBgn0003162	=	F32G8.6_F32G8.6
FBgn0003162 (predicted) FBgn0036028	=	F32G8.6_T07D4.2
FBgn0003169 (predicted) FBgn0010217	=	C05D2.1_C34E10.6
FBgn0003178 (predicted) FBgn0005695	=	F25H5.3_Y62E10A.16
FBgn0003178 (predicted) FBgn0031099	=	F25H5.3_F59B2.3
FBgn0003205 (known) FBgn0031745	=	ZK792.6_W05B10.4
FBgn0003205 (known) FBgn0026376	=	ZK792.6_F28B4.2
FBgn0003205 (predicted) FBgn0038504	=	ZK792.6_AC7.2
FBgn0003205 (predicted) FBgn0051304	=	ZK792.6_H09G03.2
FBgn0003231 (predicted) FBgn0003371	=	T12G3.1_Y18D10A.5
FBgn0003231 (predicted) FBgn0037391	=	Y40C5A.1_T04H1.2
FBgn0003231 (predicted) FBgn0046332	=	T12G3.1_Y18D10A.5
FBgn0003231 (predicted) FBgn0019650	=	Y40C5A.1_F14F3.1
FBgn0003231 (predicted) FBgn0031229	=	T12G3.1_F08G12.2
FBgn0003231 (predicted) FBgn0039911	=	Y40C5A.1_C18H9.7
FBgn0003231 (predicted) FBgn0026778	=	T12G3.1_Y41C4A.14
FBgn0003256 (known) FBgn0010269	=	F43C1.2_Y54E10BL.6
FBgn0003256 (predicted) FBgn0031413	=	F43C1.2_W10D9.3
FBgn0003256 (predicted) FBgn0035854	=	F43C1.2_Y17G7B.4
FBgn0003256 (predicted) FBgn0041627	=	F43C1.2_R07E5.8
FBgn0003256 (predicted) FBgn0033539	=	F43C1.2_F14F3.2
FBgn0003256 (predicted) FBgn0003514	=	F43C1.2_C56G7.1
FBgn0003256 (predicted) FBgn0031488	=	F43C1.2_F29G9.2
FBgn0003256 (predicted) FBgn0005536	=	F43C1.2_C06C3.1
FBgn0003256 (predicted) FBgn0031824	=	F43C1.2_F54D5.7
FBgn0003256 (predicted) FBgn0036919	=	F43C1.2_Y42H9AR.1
FBgn0003256 (predicted) FBgn0004856	=	F43C1.2_T27F2.1
FBgn0003256 (predicted) FBgn0023506	=	F43C1.2_F42H10.7
FBgn0003256 (predicted) FBgn0035951	=	F43C1.2_B0464.9
FBgn0003256 (predicted) FBgn0004397	=	F43C1.2_ZC477.9
FBgn0003256 (predicted) FBgn0035993	=	F43C1.2_T08D10.1
FBgn0003256 (predicted) FBgn0027053	=	F43C1.2_B0547.1
FBgn0003257 (predicted) FBgn0031590	=	T07C4.1_R166.2
FBgn0003257 (predicted) FBgn0030306	=	T07C4.1_Y37D8A.10
FBgn0003257 (predicted) FBgn0011661	=	T07C4.1_C01G8.5
FBgn0003257 (predicted) FBgn0032511	=	T07C4.1_C16A3.5
FBgn0003257 (predicted) FBgn0017545	=	T07C4.1_F56F3.5
FBgn0003257 (predicted) FBgn0010198	=	T07C4.1_F53A3.3
FBgn0003257 (predicted) FBgn0033555	=	T07C4.1_F53A3.3
FBgn0003257 (predicted) FBgn0031874	=	T07C4.1_C53D6.6
FBgn0003257 (predicted) FBgn0039857	=	T07C4.1_R151.3
FBgn0003257 (predicted) FBgn0011787	=	T07C4.1_W09D10.3
FBgn0003274 (predicted) FBgn0035532	=	C37A2.7_W02G9.3
FBgn0003277 (predicted) FBgn0024330	=	F36A4.7_Y57E12AL.5
FBgn0003277 (predicted) FBgn0036581	=	F36A4.7_T09A5.6
FBgn0003279 (predicted) FBgn0031637	=	B0041.4_Y18D10A.8
FBgn0003279 (predicted) FBgn0016917	=	B0041.4_Y51H4A.17
FBgn0003279 (predicted) FBgn0086706	=	B0041.4_Y39E4B.1
FBgn0003308 (predicted) FBgn0025832	=	F55B11.1_Y47G6A.8
FBgn0003360 (predicted) FBgn0032863	=	T27E9.1_F10C5.1
FBgn0003360 (predicted) FBgn0051688	=	T27E9.1_F10C5.1
FBgn0003360 (predicted) FBgn0085402	=	T27E9.1_F13B10.1
FBgn0003360 (predicted) FBgn0021825	=	T27E9.1_C28H8.12
FBgn0003360 (predicted) FBgn0020249	=	T27E9.1_F14D12.2
FBgn0003360 (predicted) FBgn0032059	=	T27E9.1_C27H5.1
FBgn0003360 (predicted) FBgn0015808	=	T27E9.1_Y57A10C.6
FBgn0003360 (predicted) FBgn0051687	=	T27E9.1_F10C5.1
FBgn0003360 (predicted) FBgn0032715	=	T27E9.1_Y57A10C.6
FBgn0003386 (predicted) FBgn0031637	=	R186.5_Y18D10A.8
FBgn0003410 (predicted) FBgn0039911	=	Y37E11AR.2_C18H9.7
FBgn0003410 (predicted) FBgn0038489	=	Y37E11AR.2_T27F2.3
FBgn0003410 (predicted) FBgn0085402	=	Y37E11AR.2_F13B10.1
FBgn0003410 (predicted) FBgn0026741	=	Y37E11AR.2_D2007.4
FBgn0003415 (predicted) FBgn0024330	=	K08F8.6_Y57E12AL.5
FBgn0003415 (predicted) FBgn0034795	=	K08F8.6_F39B2.4
FBgn0003435 (predicted) FBgn0028684	=	C44B7.2_F56H1.4
FBgn0003479 (known) FBgn0003479	=	Y43C5A.6_Y43C5A.6
FBgn0003479 (predicted) FBgn0010602	=	Y43C5A.6_F29B9.6
FBgn0003479 (predicted) FBgn0053174	=	Y43C5A.6_F42G9.6
FBgn0003479 (predicted) FBgn0011296	=	Y43C5A.6_C14B9.1
FBgn0003514 (predicted) FBgn0038371	=	C36E6.5_F08F3.9
FBgn0003517 (predicted) FBgn0051713	=	B0393.1_Y37H9A.6
FBgn0003517 (predicted) FBgn0015521	=	B0393.1_F37C12.11
FBgn0003517 (predicted) FBgn0036497	=	B0393.1_K01G5.4
FBgn0003517 (predicted) FBgn0020255	=	B0393.1_K01G5.4
FBgn0003517 (predicted) FBgn0010217	=	B0393.1_C34E10.6
FBgn0003517 (predicted) FBgn0037218	=	B0393.1_F46G11.3
FBgn0003525 (predicted) FBgn0011763	=	ZK637.11_T23G7.1
FBgn0003557 (predicted) FBgn0042102	=	Y65B4BR.4_Y17G7B.11
FBgn0003557 (predicted) FBgn0042105	=	Y65B4BR.4_Y17G7B.11
FBgn0003557 (predicted) FBgn0035103	=	Y65B4BR.4_Y17G7B.11
FBgn0003557 (predicted) FBgn0042103	=	Y65B4BR.4_Y17G7B.11
FBgn0003557 (predicted) FBgn0019650	=	Y65B4BR.4_F14F3.1
FBgn0003557 (predicted) FBgn0042104	=	Y65B4BR.4_Y17G7B.11
FBgn0003557 (predicted) FBgn0037521	=	Y65B4BR.4_Y17G7B.11
FBgn0003557 (predicted) FBgn0020386	=	Y65B4BR.4_H42K12.1
FBgn0003557 (predicted) FBgn0037465	=	Y65B4BR.4_Y17G7B.11
FBgn0003607 (predicted) FBgn0010621	=	K01G5.2_C07G2.3
FBgn0003607 (predicted) FBgn0032715	=	K08H2.6_Y57A10C.6
FBgn0003607 (predicted) FBgn0015808	=	K08H2.6_Y57A10C.6
FBgn0003638 (predicted) FBgn0033842	=	B0336.9_F59A2.4
FBgn0003654 (predicted) FBgn0028570	=	C17H12.1_T24H10.6
FBgn0003654 (predicted) FBgn0032972	=	C17H12.1_T24H10.6
FBgn0003654 (predicted) FBgn0024196	=	C17H12.1_T24H10.6
FBgn0003654 (predicted) FBgn0039055	=	C17H12.1_B0496.7
FBgn0003654 (predicted) FBgn0034478	=	C17H12.1_T24H10.6
FBgn0003654 (predicted) FBgn0085221	=	C17H12.1_T24H10.6
FBgn0003660 (known) FBgn0013343	=	T10H9.4_F56A8.7
FBgn0003676 (predicted) FBgn0026778	=	T05C12.7_Y41C4A.14
FBgn0003687 (predicted) FBgn0026778	=	T20B12.2_Y41C4A.14
FBgn0003687 (predicted) FBgn0035640	=	T20B12.2_Y69A2AR.30
FBgn0003732 (predicted) FBgn0038772	=	K12D12.1_K01G5.1/ZK1127.7_K01G5.1
FBgn0003861 (predicted) FBgn0086685	=	R06B10.4_Y106G6H.7
FBgn0003861 (predicted) FBgn0038593	=	R06B10.4_T08G5.5
FBgn0003861 (predicted) FBgn0032005	=	R06B10.4_Y59A8B.22
FBgn0003861 (predicted) FBgn0014455	=	R06B10.4_K02F2.2
FBgn0003861 (predicted) FBgn0004177	=	R06B10.4_F38H4.9
FBgn0003887 (predicted) FBgn0041100	=	C36E8.5_K08E3.7
FBgn0003888 (predicted) FBgn0041100	=	C36E8.5_K08E3.7
FBgn0003889 (predicted) FBgn0041100	=	C36E8.5_K08E3.7
FBgn0003890 (predicted) FBgn0041100	=	C36E8.5_K08E3.7
FBgn0003941 (predicted) FBgn0014455	=	ZK1010.1_K02F2.2
FBgn0003941 (predicted) FBgn0037020	=	ZK1010.1_R07H5.1
FBgn0003941 (predicted) FBgn0031057	=	ZK1010.1_F15C11.2
FBgn0003941 (predicted) FBgn0035532	=	ZK1010.1_W02G9.3
FBgn0003942 (predicted) FBgn0028500	=	H06I04.4_R06F6.8
FBgn0003965 (predicted) FBgn0035532	=	C28H8.11_W02G9.3
FBgn0003965 (predicted) FBgn0003965	=	C28H8.11_C28H8.11
FBgn0003965 (predicted) FBgn0035147	=	C28H8.11_C47B2.6
FBgn0003970 (predicted) FBgn0011642	=	B0414.6_F42G4.3/T21G5.3_F42G4.3
FBgn0003970 (predicted) FBgn0003970	=	B0414.6_B0414.6/B0414.6_T21G5.3/C55B7.1_C55B7.1/T21G5.3_T21G5.3
FBgn0003970 (predicted) FBgn0030530	=	B0414.6_F42G4.3/T21G5.3_F42G4.3
FBgn0003970 (predicted) FBgn0027053	=	B0414.6_B0547.1/T21G5.3_B0547.1
FBgn0004066 (predicted) FBgn0035532	=	C36B1.4_W02G9.3
FBgn0004066 (predicted) FBgn0039850	=	C36B1.4_F35G2.2
FBgn0004066 (predicted) FBgn0028685	=	C36B1.4_F23F1.8
FBgn0004066 (predicted) FBgn0016697	=	C36B1.4_F25H2.9
FBgn0004066 (predicted) FBgn0013998	=	C36B1.4_H15N14.2
FBgn0004066 (predicted) FBgn0025394	=	C36B1.4_C52B11.2
FBgn0004066 (predicted) FBgn0035044	=	C36B1.4_F35G2.2
FBgn0004066 (predicted) FBgn0086134	=	C36B1.4_D1054.2
FBgn0004066 (predicted) FBgn0036224	=	C36B1.4_F23F1.8
FBgn0004066 (predicted) FBgn0011296	=	C36B1.4_F52E1.7
FBgn0004103 (known) FBgn0028429	=	F56C9.1_Y32H12A.4
FBgn0004145 (predicted) FBgn0037391	=	R10E11.8_T04H1.2
FBgn0004177 (predicted) FBgn0005614	=	F38H4.9_R06B10.4
FBgn0004177 (predicted) FBgn0019650	=	F38H4.9_F14F3.1
FBgn0004177 (predicted) FBgn0032593	=	F38H4.9_R06B10.4
FBgn0004367 (predicted) FBgn0026057	=	T06E4.3_F10G7.4
FBgn0004391 (predicted) FBgn0015623	=	W10C6.1_K10D2.6
FBgn0004403 (predicted) FBgn0026141	=	F37C12.9_T26A5.9
FBgn0004403 (predicted) FBgn0011760	=	F37C12.9_T26A5.9
FBgn0004404 (predicted) FBgn0026141	=	F37C12.9_T26A5.9
FBgn0004404 (predicted) FBgn0011760	=	F37C12.9_T26A5.9
FBgn0004419 (predicted) FBgn0031074	=	C07H6.5_F46A9.4
FBgn0004419 (predicted) FBgn0028360	=	C07H6.5_C34G6.5
FBgn0004419 (predicted) FBgn0036277	=	C07H6.5_T10G3.6
FBgn0004419 (predicted) FBgn0026174	=	C07H6.5_F46A9.4
FBgn0004419 (predicted) FBgn0034863	=	C07H6.5_F46A9.4
FBgn0004419 (predicted) FBgn0041585	=	C07H6.5_C09F5.2
FBgn0004419 (predicted) FBgn0011296	=	C07H6.5_F52E1.7
FBgn0004419 (predicted) FBgn0032677	=	C07H6.5_C34G6.5
FBgn0004419 (predicted) FBgn0035957	=	C07H6.5_F46H5.3
FBgn0004419 (predicted) FBgn0024939	=	C07H6.5_B0250.1
FBgn0004419 (predicted) FBgn0026175	=	C07H6.5_F46A9.4
FBgn0004419 (predicted) FBgn0034060	=	C07H6.5_C27F2.8
FBgn0004436 (predicted) FBgn0086694	=	C35B1.1_R05D3.4
FBgn0004436 (predicted) FBgn0005585	=	C35B1.1_Y38A10A.5
FBgn0004436 (predicted) FBgn0028913	=	C35B1.1_Y54G2A.31
FBgn0004436 (predicted) FBgn0034173	=	C35B1.1_K10B3.7/C35B1.1_K10B3.8
FBgn0004462 (predicted) FBgn0036505	=	F31E3.2_H14N18.1
FBgn0004512 (predicted) FBgn0020622	=	T21E8.1_Y110A7A.10
FBgn0004513 (predicted) FBgn0020622	=	T21E8.1_Y110A7A.10
FBgn0004584 (predicted) FBgn0030521	=	R09B3.1_F57F5.1
FBgn0004587 (predicted) FBgn0012058	=	W02B12.2_Y110A7A.17
FBgn0004595 (predicted) FBgn0026417	=	K12H4.1_H26D21.1
FBgn0004619 (predicted) FBgn0085431	=	C06E1.4_C15A11.3
FBgn0004638 (predicted) FBgn0027561	=	C14F5.5_F46F6.1
FBgn0004638 (predicted) FBgn0036671	=	C14F5.5_R08E3.3
FBgn0004638 (predicted) FBgn0020224	=	C14F5.5_M02A10.3
FBgn0004638 (predicted) FBgn0030449	=	C14F5.5_D1037.3
FBgn0004638 (predicted) FBgn0004638	=	C14F5.5_C14F5.5
FBgn0004638 (predicted) FBgn0011296	=	C14F5.5_F43D9.4
FBgn0004638 (predicted) FBgn0085630	=	C14F5.5_F32A7.3
FBgn0004638 (predicted) FBgn0015222	=	C14F5.5_D1037.3
FBgn0004648 (predicted) FBgn0033902	=	F01D4.4_K08F11.3
FBgn0004698 (predicted) FBgn0033639	=	Y76B12C.2_C02F5.7
FBgn0004832 (predicted) FBgn0026777	=	K07G5.2_ZK20.3
FBgn0004837 (predicted) FBgn0040349	=	K08B4.1_F25D1.5
FBgn0004837 (predicted) FBgn0027053	=	K08B4.1_B0547.1
FBgn0004837 (predicted) FBgn0011823	=	K08B4.1_F26B1.3
FBgn0004837 (predicted) FBgn0004907	=	K08B4.1_M117.2
FBgn0004837 (predicted) FBgn0039737	=	K08B4.1_Y11D7A.1
FBgn0004837 (predicted) FBgn0027338	=	K08B4.1_F32E10.4
FBgn0004867 (predicted) FBgn0011655	=	C49H3.11_R12B2.1
FBgn0004867 (predicted) FBgn0020255	=	C49H3.11_K01G5.4
FBgn0004867 (predicted) FBgn0011762	=	C49H3.11_F58A4.4
FBgn0004867 (predicted) FBgn0036497	=	C49H3.11_K01G5.4
FBgn0004868 (predicted) FBgn0027607	=	Y57G11C.10_C47D12.2
FBgn0004888 (predicted) FBgn0031886	=	F23H11.3_R12B2.4
FBgn0004907 (predicted) FBgn0024291	=	M117.2_R11A8.4/F52D10.3_R11A8.4
FBgn0004907 (predicted) FBgn0031874	=	M117.2_C53D6.6
FBgn0004907 (predicted) FBgn0085432	=	M117.2_W10C8.2
FBgn0004907 (predicted) FBgn0051687	=	F52D10.3_F10C5.1
FBgn0004907 (predicted) FBgn0040087	=	F52D10.3_K09B11.9
FBgn0004907 (predicted) FBgn0032863	=	F52D10.3_F10C5.1
FBgn0004907 (predicted) FBgn0020224	=	F52D10.3_M02A10.3
FBgn0004907 (predicted) FBgn0051688	=	F52D10.3_F10C5.1
FBgn0004907 (predicted) FBgn0012058	=	F52D10.3_Y110A7A.17
FBgn0004913 (predicted) FBgn0032813	=	C54G10.2_W03D2.4
FBgn0004913 (predicted) FBgn0005655	=	C54G10.2_W03D2.4
FBgn0004913 (predicted) FBgn0030871	=	C54G10.2_F31E3.3
FBgn0004913 (predicted) FBgn0028700	=	C54G10.2_C39E9.13
FBgn0004921 (predicted) FBgn0030011	=	F08B6.2_F52A8.2
FBgn0004922 (predicted) FBgn0086695	=	Y71A12B.1_C24H12.5
FBgn0005411 (known) FBgn0017457	=	Y92C3B.2_Y116A8C.35
FBgn0005411 (predicted) FBgn0035532	=	Y92C3B.2_W02G9.3
FBgn0005411 (predicted) FBgn0005536	=	Y92C3B.2_C06C3.1
FBgn0005411 (predicted) FBgn0010909	=	Y92C3B.2_ZC504.4
FBgn0005411 (predicted) FBgn0052654	=	Y92C3B.2_ZK512.5
FBgn0005536 (predicted) FBgn0040087	=	C06C3.1_K09B11.9
FBgn0005585 (predicted) FBgn0020255	=	Y38A10A.5_K01G5.4
FBgn0005585 (predicted) FBgn0025394	=	Y38A10A.5_C52B11.2
FBgn0005585 (predicted) FBgn0032863	=	Y38A10A.5_F10C5.1
FBgn0005585 (predicted) FBgn0051688	=	Y38A10A.5_F10C5.1
FBgn0005585 (predicted) FBgn0026778	=	Y38A10A.5_Y41C4A.14
FBgn0005585 (predicted) FBgn0036497	=	Y38A10A.5_K01G5.4
FBgn0005585 (predicted) FBgn0051687	=	Y38A10A.5_F10C5.1
FBgn0005593 (predicted) FBgn0020224	=	F53G12.10_M02A10.3
FBgn0005593 (predicted) FBgn0010235	=	F53G12.10_C18C4.10
FBgn0005593 (predicted) FBgn0040087	=	F53G12.10_K09B11.9
FBgn0005593 (predicted) FBgn0016917	=	F53G12.10_Y51H4A.17
FBgn0005593 (predicted) FBgn0015283	=	F53G12.10_B0205.3
FBgn0005614 (predicted) FBgn0086685	=	R06B10.4_Y106G6H.7
FBgn0005614 (predicted) FBgn0038593	=	R06B10.4_T08G5.5
FBgn0005614 (predicted) FBgn0032005	=	R06B10.4_Y59A8B.22
FBgn0005614 (predicted) FBgn0014455	=	R06B10.4_K02F2.2
FBgn0005648 (predicted) FBgn0032873	=	C17E4.5_C01B10.8
FBgn0005648 (predicted) FBgn0039920	=	C17E4.5_F53G12.5
FBgn0005655 (known) FBgn0005655	=	W03D2.4_W03D2.4
FBgn0005655 (predicted) FBgn0026778	=	W03D2.4_Y41C4A.14
FBgn0005655 (predicted) FBgn0029823	=	W03D2.4_C05D11.11
FBgn0005655 (predicted) FBgn0011474	=	W03D2.4_T26A5.7
FBgn0005655 (predicted) FBgn0032813	=	W03D2.4_W03D2.4
FBgn0005695 (predicted) FBgn0053876	=	Y62E10A.16_T10C6.11
FBgn0005695 (predicted) FBgn0027341	=	Y62E10A.16_F07A11.2
FBgn0005695 (predicted) FBgn0031462	=	Y62E10A.16_F25H5.3
FBgn0005695 (predicted) FBgn0027054	=	Y62E10A.16_Y55F3AM.15
FBgn0005695 (predicted) FBgn0053882	=	Y62E10A.16_T10C6.11
FBgn0005695 (predicted) FBgn0053904	=	Y62E10A.16_T10C6.11
FBgn0005695 (predicted) FBgn0053874	=	Y62E10A.16_T10C6.11
FBgn0005695 (predicted) FBgn0053898	=	Y62E10A.16_T10C6.11
FBgn0005695 (predicted) FBgn0034976	=	Y62E10A.16_C27B7.4
FBgn0005695 (predicted) FBgn0005695	=	Y62E10A.16_Y62E10A.16
FBgn0005695 (predicted) FBgn0053884	=	Y62E10A.16_T10C6.11
FBgn0005695 (predicted) FBgn0053890	=	Y62E10A.16_T10C6.11
FBgn0005695 (predicted) FBgn0053886	=	Y62E10A.16_T10C6.11
FBgn0005695 (predicted) FBgn0053908	=	Y62E10A.16_T10C6.11
FBgn0005695 (predicted) FBgn0053894	=	Y62E10A.16_T10C6.11
FBgn0005695 (predicted) FBgn0039580	=	Y62E10A.16_F07A11.2
FBgn0005695 (predicted) FBgn0053888	=	Y62E10A.16_T10C6.11
FBgn0005695 (predicted) FBgn0031057	=	Y62E10A.16_F15C11.2
FBgn0005695 (predicted) FBgn0053878	=	Y62E10A.16_T10C6.11
FBgn0005695 (predicted) FBgn0053868	=	Y62E10A.16_T10C6.11
FBgn0005695 (predicted) FBgn0053896	=	Y62E10A.16_T10C6.11
FBgn0005695 (predicted) FBgn0053910	=	Y62E10A.16_T10C6.11
FBgn0005695 (predicted) FBgn0053870	=	Y62E10A.16_T10C6.11
FBgn0005695 (predicted) FBgn0053900	=	Y62E10A.16_T10C6.11
FBgn0005695 (predicted) FBgn0038952	=	Y62E10A.16_F25H5.3
FBgn0005695 (predicted) FBgn0053906	=	Y62E10A.16_T10C6.11
FBgn0005695 (predicted) FBgn0053872	=	Y62E10A.16_T10C6.11
FBgn0005695 (predicted) FBgn0053892	=	Y62E10A.16_T10C6.11
FBgn0005695 (predicted) FBgn0053880	=	Y62E10A.16_T10C6.11
FBgn0005695 (predicted) FBgn0053902	=	Y62E10A.16_T10C6.11
FBgn0005695 (predicted) FBgn0058461	=	Y62E10A.16_T10C6.11
FBgn0005695 (predicted) FBgn0061209	=	Y62E10A.16_T10C6.11
FBgn0005777 (predicted) FBgn0023177	=	Y39B6A.2_Y75B8A.30
FBgn0005777 (predicted) FBgn0025624	=	Y39B6A.2_C33A11.2
FBgn0005777 (predicted) FBgn0032518	=	Y39B6A.2_D1007.12
FBgn0010015 (predicted) FBgn0086370	=	C02F4.2_F54E7.7
FBgn0010078 (predicted) FBgn0037391	=	B0336.10_T04H1.2
FBgn0010078 (predicted) FBgn0011659	=	B0336.10_T28A8.7
FBgn0010078 (predicted) FBgn0015283	=	B0336.10_B0205.3
FBgn0010173 (predicted) FBgn0032906	=	F18A1.5_M04F3.1
FBgn0010173 (predicted) FBgn0015287	=	F18A1.5_F58F6.4
FBgn0010198 (predicted) FBgn0037186	=	F53A3.3_T09B4.8
FBgn0010217 (predicted) FBgn0038501	=	C34E10.6_F38H4.7
FBgn0010217 (predicted) FBgn0021825	=	C34E10.6_C28H8.12
FBgn0010217 (predicted) FBgn0035532	=	C34E10.6_W02G9.3
FBgn0010217 (predicted) FBgn0034191	=	C34E10.6_F38H4.8
FBgn0010217 (predicted) FBgn0020622	=	C34E10.6_Y110A7A.10
FBgn0010235 (known) FBgn0024187	=	C18C4.10_ZK1098.10
FBgn0010235 (known) FBgn0010235	=	C18C4.10_C18C4.10
FBgn0010235 (predicted) FBgn0030521	=	C18C4.10_C52E4.1
FBgn0010235 (predicted) FBgn0033031	=	C18C4.10_T10B11.6
FBgn0010235 (predicted) FBgn0023477	=	C18C4.10_Y24D9A.8
FBgn0010235 (predicted) FBgn0027053	=	C18C4.10_B0547.1
FBgn0010235 (predicted) FBgn0031947	=	C18C4.10_C01H6.7
FBgn0010241 (predicted) FBgn0020622	=	T21E8.1_Y110A7A.10
FBgn0010256 (predicted) FBgn0036239	=	T12D8.2_Y56A3A.20
FBgn0010263 (known) FBgn0040087	=	F35H8.5_K09B11.9
FBgn0010263 (predicted) FBgn0017397	=	F35H8.5_T21G5.5
FBgn0010263 (predicted) FBgn0052062	=	F35H8.5_R74.5
FBgn0010263 (predicted) FBgn0043904	=	F35H8.5_T01D1.2
FBgn0010263 (predicted) FBgn0024921	=	F35H8.5_R06A4.4
FBgn0010263 (predicted) FBgn0034976	=	F35H8.5_C27B7.4
FBgn0010263 (predicted) FBgn0036379	=	F35H8.5_C17D12.2
FBgn0010263 (predicted) FBgn0035693	=	F35H8.5_R06A4.4
FBgn0010265 (predicted) FBgn0031952	=	C16A3.9_C17G10.4
FBgn0010278 (predicted) FBgn0016700	=	T20B12.8_C39F7.4
FBgn0010300 (predicted) FBgn0037391	=	ZK112.2_T04H1.2
FBgn0010300 (predicted) FBgn0086446	=	ZK112.2_Y54E10A.5
FBgn0010314 (predicted) FBgn0030207	=	C09G4.3_F54D5.8
FBgn0010314 (predicted) FBgn0015625	=	C09G4.3_T06E6.2
FBgn0010314 (predicted) FBgn0085469	=	C09G4.3_F35G12.9
FBgn0010314 (predicted) FBgn0031097	=	C09G4.3_C39D10.7
FBgn0010314 (predicted) FBgn0031737	=	C09G4.3_C39D10.7
FBgn0010314 (predicted) FBgn0037151	=	C09G4.3_F54D5.8
FBgn0010314 (predicted) FBgn0039713	=	C09G4.3_F42C5.8
FBgn0010314 (predicted) FBgn0015657	=	C09G4.3_F54D5.8
FBgn0010314 (predicted) FBgn0031322	=	C09G4.3_F54D5.8
FBgn0010314 (predicted) FBgn0039875	=	C09G4.3_F55A11.3
FBgn0010314 (predicted) FBgn0030558	=	C09G4.3_F42D1.2
FBgn0010314 (predicted) FBgn0029969	=	C09G4.3_T02G5.8
FBgn0010314 (predicted) FBgn0031824	=	C09G4.3_F54D5.7
FBgn0010348 (predicted) FBgn0015283	=	B0336.2_B0205.3
FBgn0010348 (predicted) FBgn0035532	=	B0336.2_W02G9.3
FBgn0010380 (predicted) FBgn0024833	=	Y71H2B.10_K11D2.3
FBgn0010398 (predicted) FBgn0011760	=	F33G12.4_T26A5.9
FBgn0010398 (predicted) FBgn0026141	=	F33G12.4_T26A5.9
FBgn0010409 (predicted) FBgn0034908	=	E04A4.8_T05H4.14
FBgn0010411 (predicted) FBgn0039911	=	Y57G11C.16_C18H9.7
FBgn0010411 (predicted) FBgn0028292	=	Y57G11C.16_Y69A2AR.2
FBgn0010423 (predicted) FBgn0025381	=	F54C1.7_ZK632.12
FBgn0010423 (predicted) FBgn0017561	=	ZK673.7_Y39B6A.19
FBgn0010424 (predicted) FBgn0017561	=	ZK673.7_Y39B6A.19
FBgn0010424 (predicted) FBgn0025381	=	F54C1.7_ZK632.12
FBgn0010501 (predicted) FBgn0031948	=	Y48E1B.13_F54D7.2
FBgn0010501 (predicted) FBgn0031913	=	Y48E1B.13_H06O01.3
FBgn0010501 (predicted) FBgn0053116	=	Y48E1B.13_F54D7.2
FBgn0010501 (predicted) FBgn0020616	=	Y48E1B.13_F18E2.3
FBgn0010501 (predicted) FBgn0032783	=	Y48E1B.13_H06O01.3
FBgn0010501 (predicted) FBgn0025140	=	Y48E1B.13_B0511.6
FBgn0010501 (predicted) FBgn0031914	=	Y48E1B.13_H06O01.3
FBgn0010501 (predicted) FBgn0032138	=	Y48E1B.13_R13A5.12
FBgn0010501 (predicted) FBgn0035636	=	Y48E1B.13_H06O01.3
FBgn0010501 (predicted) FBgn0036289	=	Y48E1B.13_H06O01.3
FBgn0010501 (predicted) FBgn0035146	=	Y48E1B.13_H06O01.3
FBgn0010504 (predicted) FBgn0026174	=	C35D10.2_Y47D7A.1
FBgn0010504 (predicted) FBgn0040349	=	C35D10.2_F25D1.5
FBgn0010504 (predicted) FBgn0031074	=	C35D10.2_Y47D7A.1
FBgn0010504 (predicted) FBgn0026175	=	C35D10.2_Y47D7A.1
FBgn0010504 (predicted) FBgn0034863	=	C35D10.2_Y47D7A.1
FBgn0010602 (known) FBgn0010602	=	F29B9.6_F29B9.6
FBgn0010602 (predicted) FBgn0026170	=	F29B9.6_K12C11.2
FBgn0010620 (predicted) FBgn0011661	=	C01F6.6_C01G8.5
FBgn0010621 (predicted) FBgn0040235	=	C07G2.3_T10C6.5
FBgn0010621 (predicted) FBgn0026438	=	C07G2.3_K08F4.4
FBgn0010621 (predicted) FBgn0031613	=	C07G2.3_K01G5.2
FBgn0010621 (predicted) FBgn0030082	=	C07G2.3_K01G5.2
FBgn0010709 (predicted) FBgn0015277	=	T19E7.3_B0025.1
FBgn0010741 (predicted) FBgn0038976	=	H20J04.5_R151.9
FBgn0010741 (predicted) FBgn0026170	=	H20J04.5_K12C11.2
FBgn0010741 (predicted) FBgn0011745	=	H20J04.5_Y53F4B.22
FBgn0010741 (predicted) FBgn0023506	=	H20J04.5_F42H10.7
FBgn0010808 (predicted) FBgn0032246	=	C36H8.1_D2013.2
FBgn0010808 (predicted) FBgn0031534	=	C36H8.1_C05D9.1
FBgn0010812 (predicted) FBgn0027052	=	F30H5.1_T09B4.10
FBgn0010812 (predicted) FBgn0032467	=	F30H5.1_T05H10.5
FBgn0010851 (predicted) FBgn0010851	=	F29F11.1_F29F11.1
FBgn0010851 (predicted) FBgn0026170	=	F29F11.1_K12C11.2
FBgn0010877 (predicted) FBgn0033739	=	B0303.7_F47G6.1
FBgn0010905 (predicted) FBgn0037391	=	C43E11.6_T04H1.2
FBgn0010909 (predicted) FBgn0027053	=	ZC504.4_B0547.1
FBgn0010909 (predicted) FBgn0013279	=	ZC504.4_F26D10.3
FBgn0010909 (predicted) FBgn0037007	=	ZC504.4_C14F5.1
FBgn0010909 (predicted) FBgn0051354	=	ZC504.4_F26D10.3
FBgn0010909 (predicted) FBgn0013276	=	ZC504.4_F26D10.3
FBgn0010909 (predicted) FBgn0014455	=	ZC504.4_K02F2.2
FBgn0010909 (predicted) FBgn0013275	=	ZC504.4_F26D10.3
FBgn0010909 (predicted) FBgn0031832	=	ZC504.4_ZK858.7
FBgn0010909 (predicted) FBgn0024230	=	ZC504.4_C34F6.4
FBgn0010909 (predicted) FBgn0020618	=	ZC504.4_K04D7.1
FBgn0010909 (predicted) FBgn0013278	=	ZC504.4_F26D10.3
FBgn0010909 (predicted) FBgn0013277	=	ZC504.4_F26D10.3
FBgn0010909 (predicted) FBgn0037391	=	ZC504.4_T04H1.2
FBgn0011211 (predicted) FBgn0016697	=	H28O16.1_F25H2.9
FBgn0011217 (predicted) FBgn0085469	=	M7.1_F35G12.9
FBgn0011217 (predicted) FBgn0034412	=	M7.1_F54G8.4
FBgn0011217 (predicted) FBgn0015032	=	M7.1_H02I12.8
FBgn0011217 (predicted) FBgn0032214	=	M7.1_C25D7.8
FBgn0011217 (predicted) FBgn0031282	=	M7.1_F08B12.2
FBgn0011217 (predicted) FBgn0038296	=	M7.1_F16A11.1
FBgn0011225 (predicted) FBgn0026777	=	Y66H1A.6_ZK20.3
FBgn0011288 (known) FBgn0013343	=	Y22F5A.3_F56A8.7
FBgn0011296 (known) FBgn0011296	=	F52E1.7_F52E1.7/C14B9.1_F38E11.2/F38E11.2_C14B9.1
FBgn0011296 (predicted) FBgn0030620	=	F52E1.7_ZC97.1
FBgn0011296 (predicted) FBgn0036920	=	F52E1.7_ZC97.1
FBgn0011296 (predicted) FBgn0017556	=	F52E1.7_C36B1.4
FBgn0011296 (predicted) FBgn0017557	=	F52E1.7_C36B1.4
FBgn0011327 (known) FBgn0033886	=	C08B11.7_C56G2.7
FBgn0011327 (predicted) FBgn0029975	=	C08B11.7_C56G2.6
FBgn0011327 (predicted) FBgn0032615	=	C08B11.7_C56G2.6
FBgn0011327 (predicted) FBgn0051810	=	C08B11.7_C56G2.6
FBgn0011327 (predicted) FBgn0051809	=	C08B11.7_C56G2.6
FBgn0011327 (predicted) FBgn0032614	=	C08B11.7_C56G2.6
FBgn0011336 (predicted) FBgn0037218	=	T12A2.2_F46G11.3
FBgn0011341 (predicted) FBgn0029594	=	C53D5.6_Y39B6A.34
FBgn0011341 (predicted) FBgn0028436	=	C53D5.6_Y17G9B.5
FBgn0011341 (predicted) FBgn0027338	=	C53D5.6_F32E10.4
FBgn0011425 (predicted) FBgn0011762	=	W02D9.1_F58A4.4
FBgn0011474 (predicted) FBgn0032813	=	T26A5.7_W03D2.4
FBgn0011566 (predicted) FBgn0085402	=	T22A3.4_F13B10.1
FBgn0011566 (predicted) FBgn0039055	=	R06F6.4_B0496.7
FBgn0011570 (predicted) FBgn0024187	=	M106.5_ZK1098.10
FBgn0011573 (predicted) FBgn0027580	=	W08F4.8_D2023.2
FBgn0011573 (predicted) FBgn0034497	=	W08F4.8_F01G4.6
FBgn0011573 (predicted) FBgn0026409	=	W08F4.8_F01G4.6
FBgn0011586 (predicted) FBgn0039745	=	T21C9.4_ZK616.3
FBgn0011586 (predicted) FBgn0027053	=	T21C9.4_B0547.1
FBgn0011586 (predicted) FBgn0011586	=	T21C9.4_T21C9.4
FBgn0011648 (predicted) FBgn0021761	=	R13F6.9_Y41D4B.19
FBgn0011648 (predicted) FBgn0032467	=	R13F6.9_T05H10.5
FBgn0011648 (predicted) FBgn0035532	=	R13F6.9_W02G9.3
FBgn0011648 (predicted) FBgn0027786	=	R13F6.9_F43E2.7
FBgn0011648 (predicted) FBgn0029722	=	R13F6.9_T05H10.6
FBgn0011648 (predicted) FBgn0032640	=	R13F6.9_R05F9.10
FBgn0011648 (predicted) FBgn0039425	=	R13F6.9_F01F1.12
FBgn0011648 (predicted) FBgn0039902	=	ZK370.2_T01D3.5
FBgn0011648 (predicted) FBgn0040087	=	R13F6.9_K09B11.9
FBgn0011648 (predicted) FBgn0035107	=	R13F6.9_R05F9.1
FBgn0011648 (predicted) FBgn0015268	=	R13F6.9_D2096.8
FBgn0011648 (predicted) FBgn0028325	=	R13F6.9_T05H10.6
FBgn0011648 (predicted) FBgn0013750	=	R13F6.9_Y116A8C.12
FBgn0011648 (predicted) FBgn0027053	=	ZK370.2_B0547.1
FBgn0011655 (predicted) FBgn0035627	=	R12B2.1_Y47G6A.12
FBgn0011655 (predicted) FBgn0031737	=	R12B2.1_C39D10.7
FBgn0011655 (predicted) FBgn0020618	=	R12B2.1_K04D7.1
FBgn0011655 (predicted) FBgn0052062	=	R12B2.1_R74.5
FBgn0011655 (predicted) FBgn0086444	=	R12B2.1_C04H5.6
FBgn0011655 (predicted) FBgn0031097	=	R12B2.1_C39D10.7
FBgn0011655 (predicted) FBgn0086450	=	R12B2.1_C25F6.3
FBgn0011655 (predicted) FBgn0032652	=	R12B2.1_W08D2.4
FBgn0011655 (predicted) FBgn0034173	=	R12B2.1_T09F3.3
FBgn0011655 (predicted) FBgn0035264	=	R12B2.1_C54G7.4
FBgn0011655 (predicted) FBgn0052113	=	R12B2.1_C25H3.8
FBgn0011655 (predicted) FBgn0015796	=	R12B2.1_D1037.4
FBgn0011655 (predicted) FBgn0015000	=	R12B2.1_Y48E1B.3
FBgn0011655 (predicted) FBgn0033663	=	R12B2.1_H06O01.1
FBgn0011659 (known) FBgn0011660	=	T28A8.7_H12C20.2
FBgn0011659 (predicted) FBgn0052190	=	T28A8.7_F44A6.1
FBgn0011661 (predicted) FBgn0051926	=	C01G8.5_H22K11.1
FBgn0011661 (predicted) FBgn0011822	=	C01G8.5_H22K11.1
FBgn0011661 (predicted) FBgn0029093	=	C01G8.5_H22K11.1
FBgn0011661 (predicted) FBgn0038507	=	C01G8.5_H22K11.1
FBgn0011661 (predicted) FBgn0051928	=	C01G8.5_H22K11.1
FBgn0011661 (predicted) FBgn0053128	=	C01G8.5_H22K11.1
FBgn0011661 (predicted) FBgn0032304	=	C01G8.5_H22K11.1
FBgn0011661 (predicted) FBgn0032049	=	C01G8.5_H22K11.1
FBgn0011661 (predicted) FBgn0032303	=	C01G8.5_H22K11.1
FBgn0011661 (predicted) FBgn0033933	=	C01G8.5_H22K11.1
FBgn0011704 (predicted) FBgn0011704	=	C03C10.3_C03C10.3
FBgn0011704 (predicted) FBgn0033902	=	C03C10.3_K08F11.3
FBgn0011745 (predicted) FBgn0023177	=	Y53F4B.22_Y75B8A.30
FBgn0011745 (predicted) FBgn0021825	=	Y53F4B.22_C28H8.12
FBgn0011760 (known) FBgn0036800	=	T26A5.9_F57C2.6
FBgn0011760 (known) FBgn0027073	=	T26A5.9_Y49C4A.8
FBgn0011760 (predicted) FBgn0036842	=	T26A5.9_Y49C4A.8
FBgn0011760 (predicted) FBgn0040255	=	T26A5.9_Y49C4A.8
FBgn0011760 (predicted) FBgn0026756	=	T26A5.9_Y49C4A.8
FBgn0011760 (predicted) FBgn0038082	=	T26A5.9_Y49C4A.8
FBgn0011760 (predicted) FBgn0026170	=	T26A5.9_K12C11.2
FBgn0011760 (predicted) FBgn0031097	=	T26A5.9_C39D10.7
FBgn0011760 (predicted) FBgn0017545	=	T26A5.9_F56F3.5
FBgn0011760 (predicted) FBgn0027074	=	T26A5.9_Y49C4A.8
FBgn0011760 (predicted) FBgn0032017	=	T26A5.9_R10D12.13
FBgn0011760 (predicted) FBgn0039505	=	T26A5.9_T07A5.6
FBgn0011760 (predicted) FBgn0026314	=	T26A5.9_Y49C4A.8
FBgn0011760 (predicted) FBgn0040252	=	T26A5.9_Y49C4A.8
FBgn0011760 (predicted) FBgn0039085	=	T26A5.9_Y49C4A.8
FBgn0011760 (predicted) FBgn0038886	=	T26A5.9_Y49C4A.8
FBgn0011760 (predicted) FBgn0050438	=	T26A5.9_Y49C4A.8
FBgn0011760 (predicted) FBgn0040261	=	T26A5.9_Y49C4A.8
FBgn0011760 (predicted) FBgn0040260	=	T26A5.9_Y49C4A.8
FBgn0011760 (predicted) FBgn0019624	=	T26A5.9_Y37D8A.14
FBgn0011760 (predicted) FBgn0015663	=	T26A5.9_Y49C4A.8
FBgn0011760 (predicted) FBgn0040262	=	T26A5.9_Y49C4A.8
FBgn0011760 (predicted) FBgn0051002	=	T26A5.9_Y49C4A.8
FBgn0011760 (predicted) FBgn0032684	=	T26A5.9_Y49C4A.8
FBgn0011760 (predicted) FBgn0032713	=	T26A5.9_Y49C4A.8
FBgn0011760 (predicted) FBgn0039087	=	T26A5.9_Y49C4A.8
FBgn0011760 (predicted) FBgn0027070	=	T26A5.9_Y49C4A.8
FBgn0011760 (predicted) FBgn0040257	=	T26A5.9_Y49C4A.8
FBgn0011760 (predicted) FBgn0034605	=	T26A5.9_Y49C4A.8
FBgn0011760 (predicted) FBgn0039086	=	T26A5.9_Y49C4A.8
FBgn0011760 (predicted) FBgn0026315	=	T26A5.9_Y49C4A.8
FBgn0011760 (predicted) FBgn0026754	=	T26A5.9_Y49C4A.8
FBgn0011760 (predicted) FBgn0031737	=	T26A5.9_C39D10.7
FBgn0011760 (predicted) FBgn0040250	=	T26A5.9_Y49C4A.8
FBgn0011760 (predicted) FBgn0026755	=	T26A5.9_Y49C4A.8
FBgn0011760 (predicted) FBgn0040251	=	T26A5.9_Y49C4A.8
FBgn0011760 (predicted) FBgn0038083	=	T26A5.9_Y49C4A.8
FBgn0011760 (predicted) FBgn0040253	=	T26A5.9_Y49C4A.8
FBgn0011760 (predicted) FBgn0040259	=	T26A5.9_Y49C4A.8
FBgn0011763 (predicted) FBgn0040087	=	T23G7.1_K09B11.9
FBgn0011771 (predicted) FBgn0038320	=	F28D1.10_F56A11.1
FBgn0011771 (predicted) FBgn0035357	=	F28D1.10_M04B2.1
FBgn0011771 (predicted) FBgn0037540	=	F28D1.10_F32H2.1
FBgn0011771 (predicted) FBgn0024957	=	F28D1.10_ZK455.1
FBgn0011771 (predicted) FBgn0024958	=	F28D1.10_ZK455.1
FBgn0011774 (predicted) FBgn0041627	=	Y47D3A.4_R07E5.8
FBgn0011787 (predicted) FBgn0029798	=	W09D10.3_F25H2.13
FBgn0011822 (predicted) FBgn0051915	=	H22K11.1_D2045.9
FBgn0011822 (predicted) FBgn0015509	=	H22K11.1_D2045.6
FBgn0011822 (predicted) FBgn0037391	=	H22K11.1_T04H1.2
FBgn0011823 (predicted) FBgn0038464	=	F26B1.3_W07E6.4
FBgn0011826 (known) FBgn0086370	=	C02F4.2_F54E7.7
FBgn0012036 (predicted) FBgn0039857	=	F54D8.3_R151.3
FBgn0013275 (predicted) FBgn0028695	=	F26D10.3_T22D1.9
FBgn0013275 (predicted) FBgn0027052	=	F26D10.3_T09B4.10
FBgn0013275 (predicted) FBgn0040087	=	F26D10.3_K09B11.9
FBgn0013276 (known) FBgn0027052	=	F26D10.3_T09B4.10
FBgn0013276 (predicted) FBgn0028695	=	F26D10.3_T22D1.9
FBgn0013276 (predicted) FBgn0040087	=	F26D10.3_K09B11.9
FBgn0013277 (known) FBgn0027052	=	F26D10.3_T09B4.10
FBgn0013277 (predicted) FBgn0028695	=	F26D10.3_T22D1.9
FBgn0013277 (predicted) FBgn0040087	=	F26D10.3_K09B11.9
FBgn0013278 (predicted) FBgn0040087	=	F26D10.3_K09B11.9
FBgn0013278 (predicted) FBgn0028695	=	F26D10.3_T22D1.9
FBgn0013278 (predicted) FBgn0027052	=	F26D10.3_T09B4.10
FBgn0013279 (predicted) FBgn0027052	=	F26D10.3_T09B4.10
FBgn0013279 (predicted) FBgn0040087	=	F26D10.3_K09B11.9
FBgn0013279 (predicted) FBgn0028695	=	F26D10.3_T22D1.9
FBgn0013305 (predicted) FBgn0015234	=	F40F9.1_Y47D3B.7
FBgn0013305 (predicted) FBgn0039212	=	F40F9.1_T10H9.3
FBgn0013325 (predicted) FBgn0020224	=	F07D10.1_M02A10.3
FBgn0013325 (predicted) FBgn0040087	=	T22F3.4_K09B11.9
FBgn0013325 (predicted) FBgn0015338	=	T22F3.4_ZK418.5
FBgn0013342 (known) FBgn0013343	=	T10H9.4_F56A8.7
FBgn0013343 (known) FBgn0028401	=	F56A8.7_Y22F5A.3
FBgn0013343 (predicted) FBgn0030412	=	F56A8.7_M01A10.2
FBgn0013348 (predicted) FBgn0017561	=	ZK673.7_Y39B6A.19
FBgn0013348 (predicted) FBgn0025381	=	F54C1.7_ZK632.12
FBgn0013349 (predicted) FBgn0027607	=	K07A1.2_C47D12.2
FBgn0013576 (predicted) FBgn0027607	=	F52E1.13_C47D12.2
FBgn0013746 (predicted) FBgn0027057	=	B0025.2_Y59A8A.1
FBgn0013750 (predicted) FBgn0025800	=	Y116A8C.12_R13F6.9
FBgn0013759 (predicted) FBgn0030460	=	F17E5.1_ZK652.9
FBgn0013759 (predicted) FBgn0035357	=	F17E5.1_M04B2.1
FBgn0013759 (predicted) FBgn0026313	=	F17E5.1_C09H6.2
FBgn0013759 (predicted) FBgn0034173	=	F17E5.1_K10B3.7
FBgn0013759 (predicted) FBgn0039269	=	F17E5.1_Y54G11A.10
FBgn0013759 (predicted) FBgn0052677	=	F17E5.1_C09H6.2
FBgn0013759 (predicted) FBgn0034081	=	F17E5.1_C05C8.1
FBgn0013759 (predicted) FBgn0021967	=	F17E5.1_F59C6.5
FBgn0013770 (predicted) FBgn0039016	=	T03E6.7_K12H4.8
FBgn0013770 (predicted) FBgn0040227	=	T03E6.7_R08D7.3
FBgn0013770 (predicted) FBgn0023143	=	T03E6.7_C47E12.5
FBgn0013770 (predicted) FBgn0034246	=	T03E6.7_K12H4.8
FBgn0013770 (predicted) FBgn0037994	=	T03E6.7_R08D7.3
FBgn0013770 (predicted) FBgn0028692	=	T03E6.7_C23G10.4
FBgn0013770 (predicted) FBgn0026057	=	T03E6.7_F10G7.4
FBgn0013770 (predicted) FBgn0036090	=	T03E6.7_T19A6.3
FBgn0013969 (predicted) FBgn0037314	=	T10F2.4_F39H11.5
FBgn0013969 (predicted) FBgn0039726	=	T10F2.4_ZK1098.4
FBgn0013998 (predicted) FBgn0038166	=	H15N14.2_C44B7.1
FBgn0013998 (predicted) FBgn0017556	=	H15N14.2_C36B1.4
FBgn0013998 (predicted) FBgn0017557	=	H15N14.2_C36B1.4
FBgn0013998 (predicted) FBgn0086134	=	H15N14.2_D1054.2
FBgn0014002 (predicted) FBgn0026417	=	C07A12.4_H26D21.1
FBgn0014002 (predicted) FBgn0015805	=	C14B1.1_R06C1.1
FBgn0014002 (predicted) FBgn0026778	=	C07A12.4_Y41C4A.14
FBgn0014002 (predicted) FBgn0031074	=	C14B1.1_Y105C5B.13
FBgn0014002 (predicted) FBgn0026174	=	C14B1.1_Y105C5B.13
FBgn0014002 (predicted) FBgn0034863	=	C14B1.1_Y105C5B.13
FBgn0014002 (predicted) FBgn0026175	=	C14B1.1_Y105C5B.13
FBgn0014010 (predicted) FBgn0030286	=	F26H9.6_F49E7.1
FBgn0014010 (predicted) FBgn0035202	=	F26H9.6_Y39A1A.5
FBgn0014026 (predicted) FBgn0019650	=	Y24D9A.4_F14F3.1
FBgn0014026 (predicted) FBgn0040087	=	Y24D9A.4_K09B11.9
FBgn0014026 (predicted) FBgn0015721	=	Y24D9A.4_F10B5.4
FBgn0014075 (predicted) FBgn0034967	=	F48E3.3_T05G5.10
FBgn0014366 (known) FBgn0038464	=	T13H5.4_W07E6.4
FBgn0014455 (predicted) FBgn0032593	=	K02F2.2_R06B10.4
FBgn0014455 (predicted) FBgn0051800	=	K02F2.2_C08B11.9
FBgn0014870 (predicted) FBgn0032812	=	C12D8.1_Y63D3A.5
FBgn0014870 (predicted) FBgn0032688	=	C12D8.1_F36A2.1
FBgn0014870 (predicted) FBgn0034976	=	C12D8.1_C27B7.4
FBgn0015032 (predicted) FBgn0052626	=	Y17G9B.3_C34F11.3
FBgn0015032 (predicted) FBgn0020910	=	H02I12.8_F13B10.2
FBgn0015218 (predicted) FBgn0031637	=	B0348.6_Y18D10A.8/R04A9.4_Y18D10A.8/F53A2.6_Y18D10A.8
FBgn0015222 (predicted) FBgn0030449	=	C54F6.14_C54F6.14/C54F6.14_D1037.3/D1037.3_D1037.3
FBgn0015222 (predicted) FBgn0035993	=	C54F6.14_T08D10.1
FBgn0015222 (predicted) FBgn0085469	=	C54F6.14_F35G12.9
FBgn0015222 (predicted) FBgn0028648	=	C54F6.14_T21B10.1
FBgn0015222 (predicted) FBgn0027338	=	D1037.3_F32E10.4
FBgn0015222 (predicted) FBgn0051957	=	C54F6.14_ZK856.11/D1037.3_ZK856.11
FBgn0015222 (predicted) FBgn0015222	=	C54F6.14_C54F6.14/C54F6.14_D1037.3/D1037.3_D1037.3
FBgn0015234 (predicted) FBgn0025692	=	Y47D3B.7_F40F9.1
FBgn0015234 (predicted) FBgn0038209	=	Y47D3B.7_F40F9.1
FBgn0015234 (predicted) FBgn0028470	=	Y47D3B.7_R12B2.5
FBgn0015268 (known) FBgn0051618	=	D2096.8_C50F4.13
FBgn0015268 (predicted) FBgn0053814	=	D2096.8_C50F4.13
FBgn0015268 (predicted) FBgn0053820	=	D2096.8_C50F4.13
FBgn0015268 (predicted) FBgn0053850	=	D2096.8_C50F4.13
FBgn0015268 (predicted) FBgn0053862	=	D2096.8_C50F4.13
FBgn0015268 (predicted) FBgn0053823	=	D2096.8_C50F4.13
FBgn0015268 (predicted) FBgn0053829	=	D2096.8_C50F4.13
FBgn0015268 (predicted) FBgn0053847	=	D2096.8_C50F4.13
FBgn0015268 (predicted) FBgn0053817	=	D2096.8_C50F4.13
FBgn0015268 (predicted) FBgn0053826	=	D2096.8_C50F4.13
FBgn0015268 (predicted) FBgn0053835	=	D2096.8_C50F4.13
FBgn0015268 (predicted) FBgn0053859	=	D2096.8_C50F4.13
FBgn0015268 (predicted) FBgn0053832	=	D2096.8_C50F4.13
FBgn0015268 (predicted) FBgn0053844	=	D2096.8_C50F4.13
FBgn0015268 (predicted) FBgn0053841	=	D2096.8_C50F4.13
FBgn0015268 (predicted) FBgn0025800	=	D2096.8_R13F6.9
FBgn0015268 (predicted) FBgn0053808	=	D2096.8_C50F4.13
FBgn0015268 (predicted) FBgn0053865	=	D2096.8_C50F4.13
FBgn0015268 (predicted) FBgn0053853	=	D2096.8_C50F4.13
FBgn0015268 (predicted) FBgn0053856	=	D2096.8_C50F4.13
FBgn0015268 (predicted) FBgn0053838	=	D2096.8_C50F4.13
FBgn0015278 (predicted) FBgn0037465	=	F39B1.1_R06B9.1
FBgn0015278 (predicted) FBgn0035103	=	F39B1.1_R06B9.1
FBgn0015278 (predicted) FBgn0042102	=	F39B1.1_R06B9.1
FBgn0015278 (predicted) FBgn0042104	=	F39B1.1_R06B9.1
FBgn0015278 (predicted) FBgn0042105	=	F39B1.1_R06B9.1
FBgn0015278 (predicted) FBgn0037521	=	F39B1.1_R06B9.1
FBgn0015278 (predicted) FBgn0042103	=	F39B1.1_R06B9.1
FBgn0015282 (predicted) FBgn0028695	=	F29G9.5_T22D1.9
FBgn0015283 (predicted) FBgn0023508	=	B0205.3_C16C2.3
FBgn0015283 (predicted) FBgn0030521	=	B0205.3_F57F5.1
FBgn0015283 (predicted) FBgn0026777	=	B0205.3_ZK20.3
FBgn0015283 (predicted) FBgn0039697	=	B0205.3_F23C8.5
FBgn0015283 (predicted) FBgn0037742	=	B0205.3_F23F12.6
FBgn0015283 (predicted) FBgn0086532	=	B0205.3_C23H3.4
FBgn0015283 (predicted) FBgn0034825	=	B0205.3_K11H3.1
FBgn0015283 (predicted) FBgn0028686	=	B0205.3_F23F12.6
FBgn0015283 (predicted) FBgn0025366	=	B0205.3_W09C5.1
FBgn0015283 (predicted) FBgn0015756	=	B0205.3_R13A5.8
FBgn0015283 (predicted) FBgn0026372	=	B0205.3_F55D10.2
FBgn0015287 (known) FBgn0032244	=	F58F6.4_F44B9.8
FBgn0015287 (predicted) FBgn0039713	=	F58F6.4_F42C5.8
FBgn0015287 (predicted) FBgn0032138	=	F58F6.4_R13A5.12
FBgn0015296 (predicted) FBgn0031097	=	F54A5.3_C39D10.7
FBgn0015296 (predicted) FBgn0031737	=	F54A5.3_C39D10.7
FBgn0015324 (predicted) FBgn0015907	=	C17H12.14_F26B1.2
FBgn0015391 (predicted) FBgn0027783	=	F35G12.8_M106.1
FBgn0015391 (predicted) FBgn0034824	=	F35G12.8_K11D9.1
FBgn0015391 (predicted) FBgn0030268	=	F35G12.8_K11D9.1
FBgn0015391 (predicted) FBgn0034827	=	F35G12.8_K11D9.1
FBgn0015509 (predicted) FBgn0029093	=	D2045.6_H22K11.1
FBgn0015509 (predicted) FBgn0033933	=	D2045.6_H22K11.1
FBgn0015509 (predicted) FBgn0032304	=	D2045.6_H22K11.1
FBgn0015509 (predicted) FBgn0038507	=	D2045.6_H22K11.1
FBgn0015509 (predicted) FBgn0031057	=	D2045.6_F15C11.2
FBgn0015509 (predicted) FBgn0051926	=	D2045.6_H22K11.1
FBgn0015509 (predicted) FBgn0032049	=	D2045.6_H22K11.1
FBgn0015509 (predicted) FBgn0051928	=	D2045.6_H22K11.1
FBgn0015509 (predicted) FBgn0032640	=	D2045.6_R05F9.10
FBgn0015509 (predicted) FBgn0032303	=	D2045.6_H22K11.1
FBgn0015509 (predicted) FBgn0053128	=	D2045.6_H22K11.1
FBgn0015509 (predicted) FBgn0033191	=	D2045.6_ZK637.5
FBgn0015546 (predicted) FBgn0036486	=	H26D21.2_Y47G6A.11
FBgn0015558 (predicted) FBgn0038772	=	F42E11.2_K01G5.1
FBgn0015567 (predicted) FBgn0030286	=	T20B5.1_F49E7.1
FBgn0015610 (known) FBgn0015799	=	K07A1.12_C32F10.2
FBgn0015610 (known) FBgn0015805	=	K07A1.12_C53A5.3
FBgn0015610 (predicted) FBgn0027951	=	K07A1.12_T27C4.4
FBgn0015610 (predicted) FBgn0037376	=	K07A1.12_M03C11.4
FBgn0015622 (predicted) FBgn0037347	=	ZK632.6_D1054.13
FBgn0015625 (predicted) FBgn0037357	=	T06E6.2_Y113G7A.3
FBgn0015625 (predicted) FBgn0033096	=	T06E6.2_Y54G9A.4
FBgn0015625 (predicted) FBgn0038312	=	T06E6.2_Y54G9A.4
FBgn0015625 (predicted) FBgn0040347	=	T06E6.2_C43E11.2
FBgn0015625 (predicted) FBgn0033097	=	T06E6.2_Y54G9A.4
FBgn0015625 (predicted) FBgn0037613	=	T06E6.2_C09G4.3
FBgn0015625 (predicted) FBgn0038412	=	T06E6.2_Y54G9A.4
FBgn0015657 (predicted) FBgn0037613	=	F54D5.8_C09G4.3
FBgn0015657 (predicted) FBgn0037329	=	F54D5.8_ZK652.10
FBgn0015663 (predicted) FBgn0034914	=	ZC455.3_F46E10.9
FBgn0015663 (predicted) FBgn0026141	=	Y49C4A.8_T26A5.9
FBgn0015663 (predicted) FBgn0031186	=	ZC455.3_F53C11.8
FBgn0015663 (predicted) FBgn0020618	=	F10D2.11_K04D7.1
FBgn0015721 (predicted) FBgn0038129	=	F10B5.4_B0393.2
FBgn0015756 (predicted) FBgn0025457	=	R13A5.8_Y54G9A.6
FBgn0015756 (predicted) FBgn0030500	=	R13A5.8_W01B6.9
FBgn0015799 (predicted) FBgn0015805	=	C32F10.2_C53A5.3
FBgn0015799 (predicted) FBgn0035601	=	C32F10.2_F39B2.2
FBgn0015805 (predicted) FBgn0037624	=	C53A5.3_C09H10.6
FBgn0015805 (predicted) FBgn0038834	=	C53A5.3_C26F1.4
FBgn0015805 (predicted) FBgn0026417	=	R06C1.1_H26D21.1
FBgn0015805 (predicted) FBgn0033688	=	C53A5.3_C50C3.6
FBgn0015805 (predicted) FBgn0038829	=	C53A5.3_F55A11.1
FBgn0015805 (predicted) FBgn0038856	=	C53A5.3_C28G1.3
FBgn0015808 (predicted) FBgn0031613	=	Y57A10C.6_K08H2.6
FBgn0015808 (predicted) FBgn0039305	=	Y57A10C.6_Y48C3A.16
FBgn0015808 (predicted) FBgn0025111	=	Y57A10C.6_T27E9.1
FBgn0015808 (predicted) FBgn0023516	=	Y57A10C.6_C34C6.6
FBgn0015808 (predicted) FBgn0030082	=	Y57A10C.6_K08H2.6
FBgn0015828 (predicted) FBgn0031952	=	ZK550.4_C17G10.4
FBgn0015907 (known) FBgn0026188	=	F26B1.2_Y59A8B.10
FBgn0015907 (predicted) FBgn0031868	=	F26B1.2_Y48B6A.3
FBgn0015907 (predicted) FBgn0020910	=	F26B1.2_F13B10.2
FBgn0015907 (predicted) FBgn0039348	=	F26B1.2_F59E12.5/F26B1.2_F59E12.4
FBgn0015907 (predicted) FBgn0017397	=	F26B1.2_T21G5.5
FBgn0015954 (predicted) FBgn0028692	=	DY3.7_C23G10.4
FBgn0016013 (predicted) FBgn0040087	=	K10C2.4_K09B11.9
FBgn0016120 (predicted) FBgn0039911	=	C06H2.1_C18H9.7
FBgn0016693 (predicted) FBgn0053113	=	W06H8.1_W06A7.3
FBgn0016697 (predicted) FBgn0035532	=	F25H2.9_W02G9.3
FBgn0016697 (predicted) FBgn0017557	=	F25H2.9_C36B1.4
FBgn0016697 (predicted) FBgn0017556	=	F25H2.9_C36B1.4
FBgn0016700 (predicted) FBgn0039634	=	C39F7.4_ZC410.3
FBgn0016700 (predicted) FBgn0024289	=	C39F7.4_R04B5.5
FBgn0016700 (predicted) FBgn0020255	=	C39F7.4_K01G5.4
FBgn0016700 (predicted) FBgn0022359	=	C39F7.4_R04B5.5
FBgn0016700 (predicted) FBgn0035169	=	C39F7.4_R06F6.9
FBgn0016700 (predicted) FBgn0036497	=	C39F7.4_K01G5.4
FBgn0016700 (predicted) FBgn0040918	=	C39F7.4_C09G4.1
FBgn0016917 (predicted) FBgn0053498	=	Y51H4A.17_ZC155.1
FBgn0016917 (predicted) FBgn0053496	=	Y51H4A.17_ZC155.1
FBgn0016917 (predicted) FBgn0053487	=	Y51H4A.17_ZC155.1
FBgn0016917 (predicted) FBgn0031037	=	Y51H4A.17_C09B8.6
FBgn0016917 (predicted) FBgn0016917	=	Y51H4A.17_Y51H4A.17
FBgn0016917 (predicted) FBgn0053491	=	Y51H4A.17_ZC155.1
FBgn0016917 (predicted) FBgn0051241	=	Y51H4A.17_T08G11.4
FBgn0016917 (predicted) FBgn0031021	=	Y51H4A.17_ZK973.10
FBgn0016917 (predicted) FBgn0027053	=	Y51H4A.17_B0547.1
FBgn0017397 (predicted) FBgn0086675	=	T21G5.5_F35H8.5
FBgn0017397 (predicted) FBgn0038271	=	T23G11.3_F56D2.1
FBgn0017397 (predicted) FBgn0035811	=	T23G11.3_T08G2.3
FBgn0017397 (predicted) FBgn0029176	=	T23G11.3_F17C11.9
FBgn0017397 (predicted) FBgn0019650	=	T21G5.5_F14F3.1
FBgn0017545 (predicted) FBgn0026141	=	F56F3.5_T26A5.9
FBgn0017550 (predicted) FBgn0017550	=	B0286.4_B0286.4
FBgn0017556 (predicted) FBgn0035532	=	C36B1.4_W02G9.3
FBgn0017556 (predicted) FBgn0086134	=	C36B1.4_D1054.2
FBgn0017556 (predicted) FBgn0039850	=	C36B1.4_F35G2.2
FBgn0017556 (predicted) FBgn0025394	=	C36B1.4_C52B11.2
FBgn0017556 (predicted) FBgn0035044	=	C36B1.4_F35G2.2
FBgn0017556 (predicted) FBgn0028685	=	C36B1.4_F23F1.8
FBgn0017556 (predicted) FBgn0036224	=	C36B1.4_F23F1.8
FBgn0017557 (predicted) FBgn0035532	=	C36B1.4_W02G9.3
FBgn0017557 (predicted) FBgn0028685	=	C36B1.4_F23F1.8
FBgn0017557 (predicted) FBgn0039850	=	C36B1.4_F35G2.2
FBgn0017557 (predicted) FBgn0086134	=	C36B1.4_D1054.2
FBgn0017557 (predicted) FBgn0035044	=	C36B1.4_F35G2.2
FBgn0017557 (predicted) FBgn0036224	=	C36B1.4_F23F1.8
FBgn0017557 (predicted) FBgn0025394	=	C36B1.4_C52B11.2
FBgn0017561 (predicted) FBgn0041100	=	Y39B6A.19_K08E3.7
FBgn0017561 (predicted) FBgn0020249	=	Y39B6A.19_F14D12.2
FBgn0017561 (predicted) FBgn0032643	=	Y39B6A.19_ZK1307.8
FBgn0017561 (predicted) FBgn0037391	=	Y39B6A.19_T04H1.2
FBgn0017561 (predicted) FBgn0031692	=	Y39B6A.19_ZK673.7
FBgn0017561 (predicted) FBgn0025381	=	Y39B6A.19_ZK632.12
FBgn0017561 (predicted) FBgn0033027	=	Y39B6A.19_ZK673.7
FBgn0017567 (predicted) FBgn0039920	=	T20H4.5_F53G12.5
FBgn0019624 (predicted) FBgn0026141	=	Y37D8A.14_T26A5.9
FBgn0019650 (predicted) FBgn0032340	=	F14F3.1_Y44E3A.6
FBgn0019650 (predicted) FBgn0040087	=	F14F3.1_K09B11.9
FBgn0019650 (predicted) FBgn0021967	=	F14F3.1_F59C6.5
FBgn0019650 (predicted) FBgn0025394	=	F14F3.1_C52B11.2
FBgn0019650 (predicted) FBgn0031450	=	F14F3.1_C07G1.5
FBgn0019650 (predicted) FBgn0020279	=	F14F3.1_R119.4
FBgn0019650 (predicted) FBgn0028470	=	F14F3.1_R12B2.5
FBgn0019650 (predicted) FBgn0034976	=	F14F3.1_C27B7.4
FBgn0019650 (predicted) FBgn0031097	=	F14F3.1_C39D10.7
FBgn0019650 (predicted) FBgn0031737	=	F14F3.1_C39D10.7
FBgn0019936 (predicted) FBgn0051687	=	Y105E8A.16_F10C5.1
FBgn0019936 (predicted) FBgn0032863	=	Y105E8A.16_F10C5.1
FBgn0019936 (predicted) FBgn0051688	=	Y105E8A.16_F10C5.1
FBgn0019972 (predicted) FBgn0035636	=	Y48E1B.13_H06O01.3
FBgn0019972 (predicted) FBgn0025140	=	Y48E1B.13_B0511.6
FBgn0019972 (predicted) FBgn0031948	=	Y48E1B.13_F54D7.2
FBgn0019972 (predicted) FBgn0036289	=	Y48E1B.13_H06O01.3
FBgn0019972 (predicted) FBgn0032138	=	Y48E1B.13_R13A5.12
FBgn0019972 (predicted) FBgn0031914	=	Y48E1B.13_H06O01.3
FBgn0019972 (predicted) FBgn0035146	=	Y48E1B.13_H06O01.3
FBgn0019972 (predicted) FBgn0031913	=	Y48E1B.13_H06O01.3
FBgn0019972 (predicted) FBgn0020616	=	Y48E1B.13_F18E2.3
FBgn0019972 (predicted) FBgn0053116	=	Y48E1B.13_F54D7.2
FBgn0019972 (predicted) FBgn0032783	=	Y48E1B.13_H06O01.3
FBgn0020224 (predicted) FBgn0035830	=	M02A10.3_F23C8.4
FBgn0020224 (predicted) FBgn0032350	=	M02A10.3_C31C9.2
FBgn0020224 (predicted) FBgn0034366	=	M02A10.3_M7.5
FBgn0020224 (predicted) FBgn0036018	=	M02A10.3_T23F6.4
FBgn0020236 (predicted) FBgn0039690	=	B0365.1_B0024.12
FBgn0020236 (predicted) FBgn0033739	=	B0365.1_F47G6.1
FBgn0020249 (known) FBgn0028546	=	F14D12.2_C34C12.5
FBgn0020249 (predicted) FBgn0031737	=	F14D12.2_C39D10.7
FBgn0020249 (predicted) FBgn0025111	=	F14D12.2_T27E9.1
FBgn0020249 (predicted) FBgn0031097	=	F14D12.2_C39D10.7
FBgn0020255 (predicted) FBgn0033698	=	K01G5.4_D2045.2
FBgn0020255 (predicted) FBgn0033272	=	K01G5.4_Y24F12A.2
FBgn0020255 (predicted) FBgn0033699	=	K01G5.4_F40F11.1
FBgn0020255 (predicted) FBgn0039381	=	K01G5.4_C36B1.12
FBgn0020255 (predicted) FBgn0030768	=	K01G5.4_F10C5.2
FBgn0020255 (predicted) FBgn0034447	=	K01G5.4_T24F1.2
FBgn0020255 (predicted) FBgn0035532	=	K01G5.4_W02G9.3
FBgn0020255 (predicted) FBgn0031097	=	K01G5.4_B0280.5
FBgn0020255 (predicted) FBgn0031456	=	K01G5.4_F53G2.6
FBgn0020255 (predicted) FBgn0033050	=	K01G5.4_F56G4.5
FBgn0020255 (predicted) FBgn0036213	=	K01G5.4_Y71F9AL.13
FBgn0020255 (predicted) FBgn0031737	=	K01G5.4_B0280.5
FBgn0020255 (predicted) FBgn0038281	=	K01G5.4_Y71F9AL.13
FBgn0020270 (predicted) FBgn0024432	=	ZC302.1_F13G3.4
FBgn0020279 (predicted) FBgn0033994	=	R119.4_ZK1128.2
FBgn0020381 (predicted) FBgn0035146	=	Y48E1B.13_H06O01.3
FBgn0020381 (predicted) FBgn0025140	=	Y48E1B.13_B0511.6
FBgn0020381 (predicted) FBgn0031914	=	Y48E1B.13_H06O01.3
FBgn0020381 (predicted) FBgn0031948	=	Y48E1B.13_F54D7.2
FBgn0020381 (predicted) FBgn0053116	=	Y48E1B.13_F54D7.2
FBgn0020381 (predicted) FBgn0036289	=	Y48E1B.13_H06O01.3
FBgn0020381 (predicted) FBgn0032138	=	Y48E1B.13_R13A5.12
FBgn0020381 (predicted) FBgn0035636	=	Y48E1B.13_H06O01.3
FBgn0020381 (predicted) FBgn0020616	=	Y48E1B.13_F18E2.3
FBgn0020381 (predicted) FBgn0031913	=	Y48E1B.13_H06O01.3
FBgn0020381 (predicted) FBgn0032783	=	Y48E1B.13_H06O01.3
FBgn0020386 (predicted) FBgn0086768	=	H42K12.1_C10F3.5
FBgn0020510 (predicted) FBgn0033739	=	B0336.6_F47G6.1
FBgn0020510 (predicted) FBgn0039911	=	B0336.6_C18H9.7
FBgn0020513 (known) FBgn0020513	=	B0286.3_B0286.3
FBgn0020513 (predicted) FBgn0032437	=	B0286.3_B0286.3
FBgn0020616 (predicted) FBgn0026404	=	F18E2.3_Y48E1B.13
FBgn0020616 (predicted) FBgn0028381	=	F18E2.3_Y48E1B.13
FBgn0020616 (predicted) FBgn0026057	=	F18E2.3_F10G7.4
FBgn0020618 (predicted) FBgn0040253	=	K04D7.1_F10D2.11
FBgn0020618 (predicted) FBgn0038082	=	K04D7.1_F10D2.11
FBgn0020618 (predicted) FBgn0040261	=	K04D7.1_F10D2.11
FBgn0020618 (predicted) FBgn0036842	=	K04D7.1_F10D2.11
FBgn0020618 (predicted) FBgn0039087	=	K04D7.1_F10D2.11
FBgn0020618 (predicted) FBgn0040257	=	K04D7.1_F10D2.11
FBgn0020618 (predicted) FBgn0033969	=	K04D7.1_Y43F4B.5
FBgn0020618 (predicted) FBgn0039086	=	K04D7.1_F10D2.11
FBgn0020618 (predicted) FBgn0027073	=	K04D7.1_F10D2.11
FBgn0020618 (predicted) FBgn0040260	=	K04D7.1_F10D2.11
FBgn0020618 (predicted) FBgn0026756	=	K04D7.1_F10D2.11
FBgn0020618 (predicted) FBgn0027074	=	K04D7.1_F10D2.11
FBgn0020618 (predicted) FBgn0023506	=	K04D7.1_F42H10.7
FBgn0020618 (predicted) FBgn0026754	=	K04D7.1_F10D2.11
FBgn0020618 (predicted) FBgn0033377	=	K04D7.1_Y43F4B.5
FBgn0020618 (predicted) FBgn0040259	=	K04D7.1_F10D2.11
FBgn0020618 (predicted) FBgn0040251	=	K04D7.1_F10D2.11
FBgn0020618 (predicted) FBgn0032713	=	K04D7.1_F10D2.11
FBgn0020618 (predicted) FBgn0040250	=	K04D7.1_F10D2.11
FBgn0020618 (predicted) FBgn0021825	=	K04D7.1_C28H8.12
FBgn0020618 (predicted) FBgn0040262	=	K04D7.1_F10D2.11
FBgn0020618 (predicted) FBgn0050438	=	K04D7.1_F10D2.11
FBgn0020618 (predicted) FBgn0020647	=	K04D7.1_T18H9.7
FBgn0020618 (predicted) FBgn0026314	=	K04D7.1_F10D2.11
FBgn0020618 (predicted) FBgn0040255	=	K04D7.1_F10D2.11
FBgn0020618 (predicted) FBgn0040252	=	K04D7.1_F10D2.11
FBgn0020618 (predicted) FBgn0038083	=	K04D7.1_F10D2.11
FBgn0020618 (predicted) FBgn0034605	=	K04D7.1_F10D2.11
FBgn0020618 (predicted) FBgn0051002	=	K04D7.1_F10D2.11
FBgn0020618 (predicted) FBgn0026315	=	K04D7.1_F10D2.11
FBgn0020618 (predicted) FBgn0026755	=	K04D7.1_F10D2.11
FBgn0020618 (predicted) FBgn0039085	=	K04D7.1_F10D2.11
FBgn0020618 (predicted) FBgn0032684	=	K04D7.1_F10D2.11
FBgn0020618 (predicted) FBgn0027070	=	K04D7.1_F10D2.11
FBgn0020618 (predicted) FBgn0038886	=	K04D7.1_F10D2.11
FBgn0020622 (predicted) FBgn0035695	=	Y110A7A.10_T21E8.1
FBgn0020622 (predicted) FBgn0020910	=	Y110A7A.10_F13B10.2
FBgn0020647 (known) FBgn0038617	=	T18H9.7_C05D2.10
FBgn0020910 (predicted) FBgn0037391	=	F13B10.2_T04H1.2
FBgn0021761 (predicted) FBgn0025800	=	Y41D4B.19_R13F6.9
FBgn0021795 (predicted) FBgn0032640	=	Y56A3A.21_R05F9.10
FBgn0021825 (predicted) FBgn0035471	=	C28H8.12_C15F1.6
FBgn0021825 (predicted) FBgn0031575	=	C28H8.12_R02F11.4
FBgn0021825 (predicted) FBgn0023177	=	C28H8.12_Y75B8A.30
FBgn0021825 (predicted) FBgn0025111	=	C28H8.12_T27E9.1
FBgn0021825 (predicted) FBgn0021825	=	C28H8.12_C28H8.12
FBgn0021825 (predicted) FBgn0037874	=	C28H8.12_F25H2.11
FBgn0021967 (predicted) FBgn0039911	=	F59C6.5_C18H9.7
FBgn0021967 (predicted) FBgn0037391	=	F59C6.5_T04H1.2
FBgn0021967 (predicted) FBgn0033739	=	F59C6.5_F47G6.1
FBgn0022201 (predicted) FBgn0039425	=	T27A3.1_F01F1.12
FBgn0022201 (predicted) FBgn0036920	=	T27A3.1_ZC97.1
FBgn0022201 (predicted) FBgn0030620	=	T27A3.1_ZC97.1
FBgn0022201 (predicted) FBgn0033739	=	T27A3.1_F47G6.1
FBgn0022343 (known) FBgn0037994	=	F42A10.5_R08D7.3
FBgn0022343 (predicted) FBgn0040227	=	F42A10.5_R08D7.3
FBgn0022359 (predicted) FBgn0024289	=	R04B5.5_R04B5.5
FBgn0022359 (predicted) FBgn0027338	=	R04B5.5_F32E10.4
FBgn0022359 (predicted) FBgn0022359	=	R04B5.5_R04B5.5
FBgn0022981 (predicted) FBgn0039308	=	T28B8.5_T16G1.5
FBgn0022981 (predicted) FBgn0039312	=	T28B8.5_T16G1.5
FBgn0022981 (predicted) FBgn0051380	=	T28B8.5_T16G1.5
FBgn0022981 (predicted) FBgn0039313	=	T28B8.5_T16G1.5
FBgn0022981 (predicted) FBgn0039307	=	T28B8.5_T16G1.5
FBgn0022981 (predicted) FBgn0053301	=	T28B8.5_T16G1.5
FBgn0022981 (predicted) FBgn0039310	=	T28B8.5_T16G1.5
FBgn0022981 (predicted) FBgn0039311	=	T28B8.5_T16G1.5
FBgn0022981 (predicted) FBgn0039309	=	T28B8.5_T16G1.5
FBgn0023174 (predicted) FBgn0037314	=	C47B2.4_F39H11.5
FBgn0023174 (predicted) FBgn0026380	=	C47B2.4_Y38A8.2
FBgn0023175 (predicted) FBgn0026781	=	ZK945.2_C15H11.7
FBgn0023175 (predicted) FBgn0032492	=	ZK945.2_CD4.6
FBgn0023175 (predicted) FBgn0035532	=	ZK945.2_W02G9.3
FBgn0023175 (predicted) FBgn0028685	=	ZK945.2_F23F1.8
FBgn0023175 (predicted) FBgn0050382	=	ZK945.2_C15H11.7
FBgn0023175 (predicted) FBgn0035227	=	ZK945.2_T08A11.1
FBgn0023175 (predicted) FBgn0036919	=	ZK945.2_Y42H9AR.1
FBgn0023175 (predicted) FBgn0037737	=	ZK945.2_R186.7
FBgn0023175 (predicted) FBgn0023175	=	ZK945.2_ZK945.2
FBgn0023175 (predicted) FBgn0039690	=	ZK945.2_B0024.12
FBgn0023175 (predicted) FBgn0033183	=	ZK945.2_T07F8.4
FBgn0023175 (predicted) FBgn0036224	=	ZK945.2_F23F1.8
FBgn0023177 (predicted) FBgn0037998	=	Y75B8A.30_Y54E10A.2
FBgn0023177 (predicted) FBgn0051852	=	Y75B8A.30_Y71H2B.3
FBgn0023211 (known) FBgn0023212	=	Y82E9BR.15_Y41C4A.10
FBgn0023212 (predicted) FBgn0035532	=	Y41C4A.10_W02G9.3
FBgn0023212 (predicted) FBgn0036919	=	Y41C4A.10_Y42H9AR.1
FBgn0023506 (known) FBgn0040087	=	F42H10.7_K09B11.9
FBgn0023506 (predicted) FBgn0039726	=	F42H10.7_ZK1098.4
FBgn0023506 (predicted) FBgn0038659	=	F42H10.7_T04D1.3
FBgn0023506 (predicted) FBgn0037391	=	F42H10.7_T04H1.2
FBgn0023516 (predicted) FBgn0035830	=	C34C6.6_F23C8.4
FBgn0023516 (predicted) FBgn0032059	=	C34C6.6_C27H5.1
FBgn0023516 (predicted) FBgn0032715	=	C34C6.6_Y57A10C.6
FBgn0023516 (predicted) FBgn0026778	=	C34C6.6_Y41C4A.14
FBgn0023535 (predicted) FBgn0027338	=	T21F4.1_F32E10.4
FBgn0024183 (predicted) FBgn0026057	=	F56D12.5_F10G7.4
FBgn0024183 (predicted) FBgn0026417	=	F56D12.5_H26D21.1
FBgn0024187 (predicted) FBgn0032154	=	ZK1098.10_F46G11.1
FBgn0024187 (predicted) FBgn0027607	=	ZK1098.10_C47D12.2
FBgn0024196 (predicted) FBgn0053497	=	T24H10.6_C17H12.1
FBgn0024196 (predicted) FBgn0052823	=	T24H10.6_C17H12.1
FBgn0024196 (predicted) FBgn0067861	=	T24H10.6_C17H12.1
FBgn0024196 (predicted) FBgn0053499	=	T24H10.6_C17H12.1
FBgn0024289 (predicted) FBgn0024289	=	R04B5.5_R04B5.5
FBgn0024289 (predicted) FBgn0027338	=	R04B5.5_F32E10.4
FBgn0024291 (predicted) FBgn0038197	=	R11A8.4_R13H8.1
FBgn0024319 (predicted) FBgn0039313	=	T28B8.5_T16G1.5
FBgn0024319 (predicted) FBgn0039308	=	T28B8.5_T16G1.5
FBgn0024319 (predicted) FBgn0039312	=	T28B8.5_T16G1.5
FBgn0024319 (predicted) FBgn0051380	=	T28B8.5_T16G1.5
FBgn0024319 (predicted) FBgn0039311	=	T28B8.5_T16G1.5
FBgn0024319 (predicted) FBgn0039307	=	T28B8.5_T16G1.5
FBgn0024319 (predicted) FBgn0053301	=	T28B8.5_T16G1.5
FBgn0024319 (predicted) FBgn0039310	=	T28B8.5_T16G1.5
FBgn0024319 (predicted) FBgn0039309	=	T28B8.5_T16G1.5
FBgn0024330 (predicted) FBgn0040020	=	Y57E12AL.5_C24H11.9
FBgn0024371 (predicted) FBgn0033739	=	Y48C3A.17_F47G6.1
FBgn0024509 (predicted) FBgn0033899	=	Y77E11A.13_D1007.5
FBgn0024689 (predicted) FBgn0086475	=	C43E11.11_F52E4.7
FBgn0024733 (predicted) FBgn0038038	=	F10B5.1_F22F7.1
FBgn0024733 (predicted) FBgn0037298	=	F10B5.1_F22F7.1
FBgn0024833 (predicted) FBgn0042105	=	K11D2.3_F35F10.12
FBgn0024833 (predicted) FBgn0042102	=	K11D2.3_F35F10.12
FBgn0024833 (predicted) FBgn0037391	=	K11D2.3_T04H1.2
FBgn0024833 (predicted) FBgn0042104	=	K11D2.3_F35F10.12
FBgn0024833 (predicted) FBgn0037521	=	K11D2.3_F35F10.12
FBgn0024833 (predicted) FBgn0037465	=	K11D2.3_F35F10.12
FBgn0024833 (predicted) FBgn0042103	=	K11D2.3_F35F10.12
FBgn0024833 (predicted) FBgn0033184	=	K11D2.3_C43E11.4
FBgn0024833 (predicted) FBgn0035103	=	K11D2.3_F35F10.12
FBgn0024921 (predicted) FBgn0086675	=	R06A4.4_F35H8.5
FBgn0024921 (predicted) FBgn0085402	=	R06A4.4_F13B10.1
FBgn0024923 (predicted) FBgn0026778	=	C06A1.1_Y41C4A.14
FBgn0024923 (predicted) FBgn0035830	=	C06A1.1_F23C8.4/C41C4.8_F23C8.4
FBgn0024939 (predicted) FBgn0039920	=	B0250.1_F53G12.5
FBgn0024939 (predicted) FBgn0041100	=	B0250.1_K08E3.7
FBgn0024945 (predicted) FBgn0024945	=	Y56A3A.13_Y56A3A.13
FBgn0024945 (predicted) FBgn0033739	=	Y56A3A.13_F47G6.1
FBgn0024988 (predicted) FBgn0038772	=	F52C9.8_K01G5.1
FBgn0025111 (predicted) FBgn0085402	=	T27E9.1_F13B10.1
FBgn0025111 (predicted) FBgn0032863	=	T27E9.1_F10C5.1
FBgn0025111 (predicted) FBgn0051688	=	T27E9.1_F10C5.1
FBgn0025111 (predicted) FBgn0032059	=	T27E9.1_C27H5.1
FBgn0025111 (predicted) FBgn0032715	=	T27E9.1_Y57A10C.6
FBgn0025111 (predicted) FBgn0051687	=	T27E9.1_F10C5.1
FBgn0025140 (predicted) FBgn0026404	=	B0511.6_Y48E1B.13
FBgn0025140 (predicted) FBgn0028381	=	B0511.6_Y48E1B.13
FBgn0025381 (predicted) FBgn0032640	=	ZK632.12_R05F9.10
FBgn0025381 (predicted) FBgn0031692	=	ZK632.12_F54C1.7
FBgn0025381 (predicted) FBgn0033017	=	ZK632.12_D2045.8
FBgn0025381 (predicted) FBgn0033027	=	ZK632.12_F54C1.7
FBgn0025381 (predicted) FBgn0035107	=	ZK632.12_R05F9.1
FBgn0025391 (predicted) FBgn0031061	=	F07H5.2_Y41E3.7
FBgn0025394 (known) FBgn0036919	=	C52B11.2_Y42H9AR.1
FBgn0025394 (known) FBgn0025394	=	C52B11.2_C52B11.2
FBgn0025394 (predicted) FBgn0035532	=	C52B11.2_W02G9.3
FBgn0025394 (predicted) FBgn0085469	=	C52B11.2_F35G12.9
FBgn0025394 (predicted) FBgn0037391	=	C52B11.2_T04H1.2
FBgn0025394 (predicted) FBgn0038948	=	C52B11.2_F29B9.4
FBgn0025394 (predicted) FBgn0028695	=	C52B11.2_T22D1.9
FBgn0025457 (known) FBgn0031696	=	Y54G9A.6_R06C7.8
FBgn0025457 (known) FBgn0032600	=	Y54G9A.6_B0035.1
FBgn0025457 (known) FBgn0025458	=	Y54G9A.6_R06C7.8
FBgn0025457 (predicted) FBgn0035726	=	Y54G9A.6_K12H4.7
FBgn0025457 (predicted) FBgn0040337	=	Y54G9A.6_B0035.16
FBgn0025549 (predicted) FBgn0038916	=	M142.1_F19H8.3
FBgn0025549 (predicted) FBgn0027560	=	M142.1_F19H8.1
FBgn0025574 (predicted) FBgn0039920	=	F25B4.2_F53G12.5
FBgn0025592 (predicted) FBgn0038772	=	R11F4.1_K01G5.1
FBgn0025624 (predicted) FBgn0034362	=	C33A11.2_ZK637.2
FBgn0025624 (predicted) FBgn0030071	=	C33A11.2_ZK637.2
FBgn0025624 (predicted) FBgn0034363	=	C33A11.2_ZK637.2
FBgn0025637 (known) FBgn0041171	=	F46A9.5_F55B12.3
FBgn0025637 (predicted) FBgn0037568	=	F46A9.5_D1054.3
FBgn0025637 (predicted) FBgn0032725	=	F46A9.5_F45H11.2
FBgn0025692 (predicted) FBgn0039212	=	F40F9.1_T10H9.3
FBgn0025693 (known) FBgn0025693	=	Y39E4A.2_Y39E4A.2
FBgn0025693 (predicted) FBgn0041100	=	Y39E4A.2_K08E3.7
FBgn0025725 (known) FBgn0027496	=	Y71F9AL.17_F45G2.4
FBgn0025790 (known) FBgn0025790	=	F44G4.4_F44G4.4
FBgn0025790 (predicted) FBgn0036496	=	F44G4.4_F44G4.4
FBgn0025800 (predicted) FBgn0029722	=	R13F6.9_T05H10.6
FBgn0025800 (predicted) FBgn0027053	=	ZK370.2_B0547.1
FBgn0025800 (predicted) FBgn0035107	=	R13F6.9_R05F9.1
FBgn0025800 (predicted) FBgn0027786	=	R13F6.9_F43E2.7
FBgn0025800 (predicted) FBgn0039425	=	R13F6.9_F01F1.12
FBgn0025800 (predicted) FBgn0039902	=	ZK370.2_T01D3.5
FBgn0025800 (predicted) FBgn0032640	=	R13F6.9_R05F9.10
FBgn0025800 (predicted) FBgn0032467	=	R13F6.9_T05H10.5
FBgn0025800 (predicted) FBgn0028325	=	R13F6.9_T05H10.6
FBgn0025800 (predicted) FBgn0035532	=	R13F6.9_W02G9.3
FBgn0025800 (predicted) FBgn0040087	=	R13F6.9_K09B11.9
FBgn0025803 (predicted) FBgn0033383	=	Y111B2A.8_F55F3.1
FBgn0025803 (predicted) FBgn0030460	=	Y111B2A.8_ZK652.9
FBgn0025807 (predicted) FBgn0086356	=	Y39A1A.23_K08E3.6
FBgn0025807 (predicted) FBgn0026778	=	Y39A1A.23_Y41C4A.14
FBgn0025808 (predicted) FBgn0030871	=	F32A11.2_F31E3.3
FBgn0025820 (predicted) FBgn0026777	=	Y77E11A.4_ZK20.3
FBgn0025832 (predicted) FBgn0027494	=	Y47G6A.8_D1007.6
FBgn0025832 (predicted) FBgn0031035	=	Y47G6A.8_D1007.6
FBgn0025837 (predicted) FBgn0029594	=	C53D5.5_Y39B6A.34
FBgn0025837 (predicted) FBgn0027338	=	C53D5.5_F32E10.4
FBgn0025837 (predicted) FBgn0028436	=	C53D5.5_Y17G9B.5
FBgn0026057 (predicted) FBgn0030521	=	F10G7.4_F57F5.1
FBgn0026057 (predicted) FBgn0033272	=	F10G7.4_Y24F12A.2
FBgn0026057 (predicted) FBgn0051148	=	F10G7.4_F11E6.1
FBgn0026057 (predicted) FBgn0051414	=	F10G7.4_F11E6.1
FBgn0026057 (predicted) FBgn0035901	=	F10G7.4_B0024.11
FBgn0026086 (predicted) FBgn0030500	=	T20H4.4_W01B6.9
FBgn0026141 (known) FBgn0036800	=	T26A5.9_F57C2.6
FBgn0026141 (predicted) FBgn0027070	=	T26A5.9_Y49C4A.8
FBgn0026141 (predicted) FBgn0039505	=	T26A5.9_T07A5.6
FBgn0026141 (predicted) FBgn0034605	=	T26A5.9_Y49C4A.8
FBgn0026141 (predicted) FBgn0036842	=	T26A5.9_Y49C4A.8
FBgn0026141 (predicted) FBgn0040251	=	T26A5.9_Y49C4A.8
FBgn0026141 (predicted) FBgn0039086	=	T26A5.9_Y49C4A.8
FBgn0026141 (predicted) FBgn0027074	=	T26A5.9_Y49C4A.8
FBgn0026141 (predicted) FBgn0051002	=	T26A5.9_Y49C4A.8
FBgn0026141 (predicted) FBgn0026314	=	T26A5.9_Y49C4A.8
FBgn0026141 (predicted) FBgn0050438	=	T26A5.9_Y49C4A.8
FBgn0026141 (predicted) FBgn0040255	=	T26A5.9_Y49C4A.8
FBgn0026141 (predicted) FBgn0040262	=	T26A5.9_Y49C4A.8
FBgn0026141 (predicted) FBgn0040260	=	T26A5.9_Y49C4A.8
FBgn0026141 (predicted) FBgn0031737	=	T26A5.9_C39D10.7
FBgn0026141 (predicted) FBgn0040252	=	T26A5.9_Y49C4A.8
FBgn0026141 (predicted) FBgn0039085	=	T26A5.9_Y49C4A.8
FBgn0026141 (predicted) FBgn0027073	=	T26A5.9_Y49C4A.8
FBgn0026141 (predicted) FBgn0032684	=	T26A5.9_Y49C4A.8
FBgn0026141 (predicted) FBgn0032713	=	T26A5.9_Y49C4A.8
FBgn0026141 (predicted) FBgn0026315	=	T26A5.9_Y49C4A.8
FBgn0026141 (predicted) FBgn0038082	=	T26A5.9_Y49C4A.8
FBgn0026141 (predicted) FBgn0040250	=	T26A5.9_Y49C4A.8
FBgn0026141 (predicted) FBgn0040261	=	T26A5.9_Y49C4A.8
FBgn0026141 (predicted) FBgn0038886	=	T26A5.9_Y49C4A.8
FBgn0026141 (predicted) FBgn0038083	=	T26A5.9_Y49C4A.8
FBgn0026141 (predicted) FBgn0039087	=	T26A5.9_Y49C4A.8
FBgn0026141 (predicted) FBgn0026170	=	T26A5.9_K12C11.2
FBgn0026141 (predicted) FBgn0026754	=	T26A5.9_Y49C4A.8
FBgn0026141 (predicted) FBgn0026756	=	T26A5.9_Y49C4A.8
FBgn0026141 (predicted) FBgn0040259	=	T26A5.9_Y49C4A.8
FBgn0026141 (predicted) FBgn0040253	=	T26A5.9_Y49C4A.8
FBgn0026141 (predicted) FBgn0031097	=	T26A5.9_C39D10.7
FBgn0026141 (predicted) FBgn0040257	=	T26A5.9_Y49C4A.8
FBgn0026141 (predicted) FBgn0026755	=	T26A5.9_Y49C4A.8
FBgn0026141 (predicted) FBgn0032017	=	T26A5.9_R10D12.13
FBgn0026150 (predicted) FBgn0033378	=	W03G9.4_R07E5.14
FBgn0026150 (predicted) FBgn0033189	=	W03G9.4_C31E10.7
FBgn0026150 (predicted) FBgn0086785	=	W03G9.4_F17C11.8
FBgn0026170 (predicted) FBgn0026170	=	K12C11.2_K12C11.2
FBgn0026174 (predicted) FBgn0035532	=	Y105C5B.13_W02G9.3
FBgn0026175 (predicted) FBgn0035532	=	Y105C5B.13_W02G9.3
FBgn0026176 (predicted) FBgn0041171	=	F46A9.5_F55B12.3
FBgn0026176 (predicted) FBgn0037568	=	F46A9.5_D1054.3
FBgn0026176 (predicted) FBgn0032725	=	F46A9.5_F45H11.2
FBgn0026188 (predicted) FBgn0030500	=	Y59A8B.10_W01B6.9
FBgn0026188 (predicted) FBgn0034908	=	Y59A8B.10_T05H4.14
FBgn0026250 (predicted) FBgn0038489	=	H06H21.3_T27F2.3
FBgn0026313 (predicted) FBgn0039055	=	C09H6.2_B0496.7
FBgn0026313 (predicted) FBgn0052677	=	C09H6.2_C09H6.2
FBgn0026313 (predicted) FBgn0026313	=	C09H6.2_C09H6.2
FBgn0026314 (predicted) FBgn0034914	=	ZC455.3_F46E10.9
FBgn0026314 (predicted) FBgn0031186	=	ZC455.3_F53C11.8
FBgn0026315 (predicted) FBgn0034914	=	ZC455.3_F46E10.9
FBgn0026315 (predicted) FBgn0031186	=	ZC455.3_F53C11.8
FBgn0026372 (predicted) FBgn0085469	=	F52B5.6_F35G12.9
FBgn0026372 (predicted) FBgn0029594	=	F55D10.2_Y39B6A.34
FBgn0026380 (predicted) FBgn0029812	=	Y38A8.2_C47B2.4
FBgn0026380 (predicted) FBgn0026778	=	Y38A8.2_Y41C4A.14
FBgn0026380 (predicted) FBgn0031534	=	Y38A8.2_C05D9.1
FBgn0026404 (predicted) FBgn0031913	=	Y48E1B.13_H06O01.3
FBgn0026404 (predicted) FBgn0032138	=	Y48E1B.13_R13A5.12
FBgn0026404 (predicted) FBgn0036289	=	Y48E1B.13_H06O01.3
FBgn0026404 (predicted) FBgn0031914	=	Y48E1B.13_H06O01.3
FBgn0026404 (predicted) FBgn0035146	=	Y48E1B.13_H06O01.3
FBgn0026404 (predicted) FBgn0035636	=	Y48E1B.13_H06O01.3
FBgn0026404 (predicted) FBgn0053116	=	Y48E1B.13_F54D7.2
FBgn0026404 (predicted) FBgn0032783	=	Y48E1B.13_H06O01.3
FBgn0026404 (predicted) FBgn0031948	=	Y48E1B.13_F54D7.2
FBgn0026409 (predicted) FBgn0028436	=	F01G4.6_Y17G9B.5
FBgn0026409 (predicted) FBgn0038371	=	F01G4.6_F08F3.9
FBgn0026417 (predicted) FBgn0026778	=	H26D21.1_Y41C4A.14
FBgn0026438 (predicted) FBgn0032321	=	Y53C12A.2_C17E4.6
FBgn0026438 (predicted) FBgn0030026	=	K08F4.4_C55A6.7
FBgn0026479 (predicted) FBgn0026479	=	T12E12.4_T12E12.4
FBgn0026479 (predicted) FBgn0037521	=	T12E12.4_R06B9.3
FBgn0026479 (predicted) FBgn0035103	=	T12E12.4_R06B9.3
FBgn0026479 (predicted) FBgn0042102	=	T12E12.4_R06B9.3
FBgn0026479 (predicted) FBgn0037465	=	T12E12.4_R06B9.3
FBgn0026479 (predicted) FBgn0042103	=	T12E12.4_R06B9.3
FBgn0026479 (predicted) FBgn0042105	=	T12E12.4_R06B9.3
FBgn0026479 (predicted) FBgn0042104	=	T12E12.4_R06B9.3
FBgn0026664 (predicted) FBgn0034528	=	B0361.10_T23G7.3
FBgn0026741 (predicted) FBgn0036669	=	D2007.4_Y37E11AR.2
FBgn0026754 (predicted) FBgn0034914	=	ZC455.3_F46E10.9
FBgn0026754 (predicted) FBgn0031186	=	ZC455.3_F53C11.8
FBgn0026755 (predicted) FBgn0034914	=	ZC455.3_F46E10.9
FBgn0026755 (predicted) FBgn0031186	=	ZC455.3_F53C11.8
FBgn0026756 (predicted) FBgn0031186	=	ZC455.3_F53C11.8
FBgn0026756 (predicted) FBgn0034914	=	ZC455.3_F46E10.9
FBgn0026777 (predicted) FBgn0042102	=	ZK20.3_R06B9.3
FBgn0026777 (predicted) FBgn0035103	=	ZK20.3_R06B9.3
FBgn0026777 (predicted) FBgn0030753	=	ZK20.3_C01G5.6
FBgn0026777 (predicted) FBgn0037521	=	ZK20.3_R06B9.3
FBgn0026777 (predicted) FBgn0042105	=	ZK20.3_R06B9.3
FBgn0026777 (predicted) FBgn0033639	=	ZK20.3_C02F5.7
FBgn0026777 (predicted) FBgn0037465	=	ZK20.3_R06B9.3
FBgn0026777 (predicted) FBgn0042103	=	ZK20.3_R06B9.3
FBgn0026777 (predicted) FBgn0042104	=	ZK20.3_R06B9.3
FBgn0026778 (predicted) FBgn0033969	=	Y41C4A.14_Y43F4B.5
FBgn0026778 (predicted) FBgn0035397	=	Y41C4A.14_ZK632.7
FBgn0026778 (predicted) FBgn0063670	=	Y41C4A.14_Y54G11A.11
FBgn0026778 (predicted) FBgn0036531	=	Y41C4A.14_Y54G11A.11
FBgn0026778 (predicted) FBgn0036346	=	Y41C4A.14_ZK688.3
FBgn0026778 (predicted) FBgn0033377	=	Y41C4A.14_Y43F4B.5
FBgn0026778 (predicted) FBgn0038201	=	Y41C4A.14_K10B4.4
FBgn0026778 (predicted) FBgn0032813	=	Y41C4A.14_W03D2.4
FBgn0026778 (predicted) FBgn0030485	=	Y41C4A.14_F49E12.9
FBgn0026778 (predicted) FBgn0038924	=	Y41C4A.14_ZK688.3
FBgn0026778 (predicted) FBgn0039632	=	Y41C4A.14_ZK856.1
FBgn0026778 (predicted) FBgn0030509	=	Y41C4A.14_F49E12.9
FBgn0026778 (predicted) FBgn0032035	=	Y41C4A.14_F57B10.10
FBgn0026778 (predicted) FBgn0028931	=	Y41C4A.14_F53G12.11
FBgn0026778 (predicted) FBgn0038139	=	Y41C4A.14_K10B4.4
FBgn0026778 (predicted) FBgn0038950	=	Y41C4A.14_Y45G12B.2
FBgn0026778 (predicted) FBgn0038140	=	Y41C4A.14_K10B4.4
FBgn0026778 (predicted) FBgn0083940	=	Y41C4A.14_F22E12.2
FBgn0026778 (predicted) FBgn0038858	=	Y41C4A.14_ZK688.3
FBgn0026781 (predicted) FBgn0031106	=	C15H11.7_ZC155.7
FBgn0026781 (predicted) FBgn0032492	=	C15H11.7_CD4.6
FBgn0026873 (predicted) FBgn0040298	=	C55B7.9_Y53C12A.1
FBgn0026875 (predicted) FBgn0038772	=	F42E11.2_K01G5.1
FBgn0027049 (predicted) FBgn0039880	=	M18.5_R11D1.1
FBgn0027052 (known) FBgn0051354	=	T09B4.10_F26D10.3
FBgn0027052 (predicted) FBgn0032467	=	T09B4.10_T05H10.5
FBgn0027053 (known) FBgn0035640	=	B0547.1_Y69A2AR.30
FBgn0027053 (predicted) FBgn0038489	=	B0547.1_T27F2.3
FBgn0027053 (predicted) FBgn0051119	=	B0547.1_C35A5.9
FBgn0027053 (predicted) FBgn0085469	=	B0547.1_F35G12.9
FBgn0027053 (predicted) FBgn0039055	=	B0547.1_B0496.7
FBgn0027053 (predicted) FBgn0030354	=	B0547.1_Y48G8AL.6
FBgn0027054 (predicted) FBgn0033902	=	Y55F3AM.15_K08F11.3
FBgn0027070 (predicted) FBgn0034914	=	ZC455.3_F46E10.9
FBgn0027070 (predicted) FBgn0031186	=	ZC455.3_F53C11.8
FBgn0027073 (predicted) FBgn0031186	=	ZC455.3_F53C11.8
FBgn0027073 (predicted) FBgn0034914	=	ZC455.3_F46E10.9
FBgn0027074 (predicted) FBgn0031186	=	ZC455.3_F53C11.8
FBgn0027074 (predicted) FBgn0034914	=	ZC455.3_F46E10.9
FBgn0027087 (predicted) FBgn0067102	=	T11G6.1_F20B4.6
FBgn0027291 (predicted) FBgn0038922	=	F43G9.1_C37E2.1
FBgn0027338 (predicted) FBgn0035103	=	F32E10.4_F35F10.12/F32E10.4_R06B9.3
FBgn0027338 (predicted) FBgn0030796	=	F32E10.4_C53D5.5
FBgn0027338 (predicted) FBgn0037521	=	F32E10.4_R06B9.3/F32E10.4_F35F10.12
FBgn0027338 (predicted) FBgn0037465	=	F32E10.4_R06B9.3/F32E10.4_F35F10.12
FBgn0027338 (predicted) FBgn0042103	=	F32E10.4_R06B9.3/F32E10.4_F35F10.12
FBgn0027338 (predicted) FBgn0042102	=	F32E10.4_R06B9.3/F32E10.4_F35F10.12
FBgn0027338 (predicted) FBgn0036760	=	F32E10.4_F44E7.2
FBgn0027338 (predicted) FBgn0032002	=	F32E10.4_F49E8.4
FBgn0027338 (predicted) FBgn0035401	=	F32E10.4_F09E5.2
FBgn0027338 (predicted) FBgn0032001	=	F32E10.4_F49E8.4
FBgn0027338 (predicted) FBgn0042104	=	F32E10.4_R06B9.3/F32E10.4_F35F10.12
FBgn0027338 (predicted) FBgn0030361	=	F32E10.4_C53D5.5
FBgn0027338 (predicted) FBgn0052487	=	F32E10.4_F44E7.2
FBgn0027338 (predicted) FBgn0040349	=	F32E10.4_F28H7.2
FBgn0027338 (predicted) FBgn0052488	=	F32E10.4_F44E7.2
FBgn0027338 (predicted) FBgn0039726	=	F32E10.4_ZK1098.4
FBgn0027338 (predicted) FBgn0042105	=	F32E10.4_F35F10.12/F32E10.4_R06B9.3
FBgn0027338 (predicted) FBgn0034713	=	F32E10.4_F44E7.2
FBgn0027338 (predicted) FBgn0030449	=	F32E10.4_D1037.3
FBgn0027338 (predicted) FBgn0033264	=	F32E10.4_Y56A3A.17
FBgn0027338 (predicted) FBgn0030932	=	F32E10.4_C53D5.5
FBgn0027363 (known) FBgn0031450	=	C34G6.7_C07G1.5
FBgn0027363 (predicted) FBgn0033096	=	C34G6.7_Y54G9A.4
FBgn0027363 (predicted) FBgn0038412	=	C34G6.7_Y54G9A.4
FBgn0027363 (predicted) FBgn0038312	=	C34G6.7_Y54G9A.4
FBgn0027363 (predicted) FBgn0033097	=	C34G6.7_Y54G9A.4
FBgn0027494 (predicted) FBgn0037270	=	D1007.6_D2013.7
FBgn0027494 (predicted) FBgn0030850	=	D1007.6_D2013.10
FBgn0027494 (predicted) FBgn0033069	=	D1007.6_D2013.7
FBgn0027494 (predicted) FBgn0030239	=	D1007.6_Y57G11C.3
FBgn0027584 (predicted) FBgn0029176	=	K07C11.4_F17C11.9
FBgn0027588 (predicted) FBgn0032059	=	F40F9.6_C27H5.1
FBgn0027589 (predicted) FBgn0030521	=	K01D12.4_C52E4.1
FBgn0027607 (predicted) FBgn0051184	=	C47D12.2_Y62E10A.12
FBgn0027607 (predicted) FBgn0035772	=	C47D12.2_Y105E8A.1
FBgn0027657 (predicted) FBgn0038772	=	F21A3.6_K01G5.1
FBgn0027841 (predicted) FBgn0031057	=	F56A8.6_F15C11.2
FBgn0027868 (predicted) FBgn0042102	=	F07A11.3_R06B9.3
FBgn0027868 (predicted) FBgn0042104	=	F07A11.3_R06B9.3
FBgn0027868 (predicted) FBgn0035103	=	F07A11.3_R06B9.3
FBgn0027868 (predicted) FBgn0037521	=	F07A11.3_R06B9.3
FBgn0027868 (predicted) FBgn0037465	=	F07A11.3_R06B9.3
FBgn0027868 (predicted) FBgn0042105	=	F07A11.3_R06B9.3
FBgn0027868 (predicted) FBgn0042103	=	F07A11.3_R06B9.3
FBgn0027951 (predicted) FBgn0038772	=	T27C4.4_K01G5.1
FBgn0028292 (predicted) FBgn0030400	=	Y69A2AR.2_M04G12.1
FBgn0028292 (predicted) FBgn0031912	=	Y69A2AR.2_F23B12.5
FBgn0028292 (predicted) FBgn0032350	=	Y69A2AR.2_C31C9.2
FBgn0028336 (predicted) FBgn0039850	=	H14A12.2_F35G2.2
FBgn0028336 (predicted) FBgn0035044	=	H14A12.2_F35G2.2
FBgn0028336 (predicted) FBgn0051687	=	H14A12.2_F10C5.1
FBgn0028336 (predicted) FBgn0051688	=	H14A12.2_F10C5.1
FBgn0028336 (predicted) FBgn0032863	=	H14A12.2_F10C5.1
FBgn0028360 (predicted) FBgn0038313	=	C34G6.5_F52C12.2
FBgn0028381 (predicted) FBgn0053116	=	Y48E1B.13_F54D7.2
FBgn0028381 (predicted) FBgn0035636	=	Y48E1B.13_H06O01.3
FBgn0028381 (predicted) FBgn0031913	=	Y48E1B.13_H06O01.3
FBgn0028381 (predicted) FBgn0035146	=	Y48E1B.13_H06O01.3
FBgn0028381 (predicted) FBgn0036289	=	Y48E1B.13_H06O01.3
FBgn0028381 (predicted) FBgn0032138	=	Y48E1B.13_R13A5.12
FBgn0028381 (predicted) FBgn0031948	=	Y48E1B.13_F54D7.2
FBgn0028381 (predicted) FBgn0032783	=	Y48E1B.13_H06O01.3
FBgn0028381 (predicted) FBgn0031914	=	Y48E1B.13_H06O01.3
FBgn0028419 (predicted) FBgn0031737	=	Y37D8A.17_C39D10.7
FBgn0028419 (predicted) FBgn0031097	=	Y37D8A.17_C39D10.7
FBgn0028431 (predicted) FBgn0085431	=	C06E1.4_C15A11.3
FBgn0028433 (predicted) FBgn0030011	=	F08B6.2_F52A8.2
FBgn0028436 (predicted) FBgn0037051	=	Y17G9B.5_F38A5.13
FBgn0028436 (predicted) FBgn0034497	=	Y17G9B.5_F01G4.6
FBgn0028436 (predicted) FBgn0030796	=	Y17G9B.5_C53D5.5
FBgn0028436 (predicted) FBgn0030932	=	Y17G9B.5_C53D5.5
FBgn0028436 (predicted) FBgn0030361	=	Y17G9B.5_C53D5.5
FBgn0028470 (predicted) FBgn0033886	=	R12B2.5_C56G2.7
FBgn0028470 (predicted) FBgn0029975	=	R12B2.5_C56G2.6
FBgn0028470 (predicted) FBgn0051810	=	R12B2.5_C56G2.6
FBgn0028470 (predicted) FBgn0032615	=	R12B2.5_C56G2.6
FBgn0028470 (predicted) FBgn0051809	=	R12B2.5_C56G2.6
FBgn0028470 (predicted) FBgn0032614	=	R12B2.5_C56G2.6
FBgn0028500 (predicted) FBgn0037304	=	R06F6.8_Y38H6C.14
FBgn0028500 (predicted) FBgn0032031	=	R06F6.8_M01E5.2
FBgn0028500 (predicted) FBgn0032987	=	R06F6.8_C14B9.7
FBgn0028500 (predicted) FBgn0054001	=	R06F6.8_T22C1.4
FBgn0028509 (predicted) FBgn0030400	=	Y39A1A.15_M04G12.1
FBgn0028509 (predicted) FBgn0040087	=	Y39A1A.15_K09B11.9
FBgn0028570 (predicted) FBgn0053497	=	T24H10.6_C17H12.1
FBgn0028570 (predicted) FBgn0053499	=	T24H10.6_C17H12.1
FBgn0028570 (predicted) FBgn0052823	=	T24H10.6_C17H12.1
FBgn0028570 (predicted) FBgn0067861	=	T24H10.6_C17H12.1
FBgn0028582 (predicted) FBgn0035103	=	T04C10.2_R06B9.1
FBgn0028582 (predicted) FBgn0042103	=	T04C10.2_R06B9.1
FBgn0028582 (predicted) FBgn0042105	=	T04C10.2_R06B9.1
FBgn0028582 (predicted) FBgn0037465	=	T04C10.2_R06B9.1
FBgn0028582 (predicted) FBgn0042104	=	T04C10.2_R06B9.1
FBgn0028582 (predicted) FBgn0042102	=	T04C10.2_R06B9.1
FBgn0028582 (predicted) FBgn0037521	=	T04C10.2_R06B9.1
FBgn0028648 (predicted) FBgn0030449	=	T21B10.1_C54F6.14
FBgn0028658 (predicted) FBgn0030500	=	T20H4.4_W01B6.9
FBgn0028667 (predicted) FBgn0037391	=	R10E11.8_T04H1.2
FBgn0028668 (predicted) FBgn0037391	=	R10E11.8_T04H1.2
FBgn0028670 (predicted) FBgn0035811	=	VW02B12L.1_T25G12.5
FBgn0028671 (predicted) FBgn0035811	=	VW02B12L.1_T25G12.5
FBgn0028684 (predicted) FBgn0036224	=	F56H1.4_F23F1.8
FBgn0028684 (predicted) FBgn0037742	=	F56H1.4_F23F12.6
FBgn0028684 (predicted) FBgn0030521	=	F56H1.4_F57F5.1
FBgn0028684 (predicted) FBgn0038166	=	F56H1.4_C44B7.1
FBgn0028684 (predicted) FBgn0028685	=	F56H1.4_F23F1.8
FBgn0028684 (predicted) FBgn0028686	=	F56H1.4_F23F12.6
FBgn0028684 (predicted) FBgn0086134	=	F56H1.4_D1054.2
FBgn0028685 (known) FBgn0028685	=	F23F1.8_F23F1.8
FBgn0028685 (predicted) FBgn0033739	=	F23F1.8_F47G6.1
FBgn0028685 (predicted) FBgn0036224	=	F23F1.8_F23F1.8
FBgn0028685 (predicted) FBgn0086134	=	F23F1.8_D1054.2
FBgn0028686 (predicted) FBgn0037742	=	F23F12.6_F23F12.6
FBgn0028686 (predicted) FBgn0028686	=	F23F12.6_F23F12.6
FBgn0028691 (predicted) FBgn0028694	=	T06D8.8_K07D4.3
FBgn0028692 (known) FBgn0033886	=	C23G10.4_C56G2.7
FBgn0028692 (predicted) FBgn0086356	=	C23G10.4_K08E3.6
FBgn0028692 (predicted) FBgn0032615	=	C23G10.4_C56G2.6
FBgn0028692 (predicted) FBgn0029975	=	C23G10.4_C56G2.6
FBgn0028692 (predicted) FBgn0051809	=	C23G10.4_C56G2.6
FBgn0028692 (predicted) FBgn0051810	=	C23G10.4_C56G2.6
FBgn0028692 (predicted) FBgn0033188	=	C23G10.4_ZK829.7
FBgn0028692 (predicted) FBgn0038834	=	C23G10.4_C26F1.4
FBgn0028692 (predicted) FBgn0032614	=	C23G10.4_C56G2.6
FBgn0028694 (predicted) FBgn0028694	=	K07D4.3_K07D4.3
FBgn0028694 (predicted) FBgn0039875	=	K07D4.3_F55A11.3
FBgn0028694 (predicted) FBgn0039757	=	K07D4.3_ZC434.2
FBgn0028695 (predicted) FBgn0051354	=	T22D1.9_F26D10.3
FBgn0028699 (predicted) FBgn0037218	=	F08F3.3_F46G11.3
FBgn0028700 (predicted) FBgn0032391	=	C39E9.13_C09G4.5
FBgn0028700 (predicted) FBgn0030871	=	C39E9.13_F31E3.3
FBgn0028736 (predicted) FBgn0035830	=	Y105E8B.8_F23C8.4
FBgn0028737 (predicted) FBgn0040087	=	F54H12.6_K09B11.9
FBgn0028913 (predicted) FBgn0035601	=	Y54G2A.31_F39B2.2
FBgn0028913 (predicted) FBgn0029911	=	Y54G2A.31_Y71F9AL.10
FBgn0028913 (predicted) FBgn0034412	=	Y54G2A.31_F54G8.4
FBgn0028931 (predicted) FBgn0030871	=	K09A11.1_F31E3.3
FBgn0029093 (predicted) FBgn0037391	=	H22K11.1_T04H1.2
FBgn0029093 (predicted) FBgn0051915	=	H22K11.1_D2045.9
FBgn0029094 (predicted) FBgn0086899	=	F10G7.3_C07A9.3
FBgn0029095 (predicted) FBgn0037304	=	Y57G11C.24_Y38H6C.14
FBgn0029095 (predicted) FBgn0040227	=	Y57G11C.24_R08D7.3
FBgn0029095 (predicted) FBgn0037994	=	Y57G11C.24_R08D7.3
FBgn0029133 (predicted) FBgn0038331	=	Y66D12A.9_C14A4.11
FBgn0029153 (predicted) FBgn0035957	=	Y48B6A.12_ZC434.8
FBgn0029154 (predicted) FBgn0035957	=	Y48B6A.12_ZC434.8
FBgn0029155 (predicted) FBgn0035957	=	Y48B6A.12_ZC434.8
FBgn0029176 (predicted) FBgn0032250	=	F17C11.9_Y47D3A.27
FBgn0029176 (predicted) FBgn0035602	=	F17C11.9_B0272.2
FBgn0029176 (predicted) FBgn0032132	=	F17C11.9_K07C11.4
FBgn0029176 (predicted) FBgn0035356	=	F17C11.9_F42H10.6
FBgn0029176 (predicted) FBgn0035355	=	F17C11.9_F42H10.6
FBgn0029176 (predicted) FBgn0035987	=	F17C11.9_F43G9.5
FBgn0029503 (predicted) FBgn0035987	=	Y110A7A.13_F43G9.5
FBgn0029594 (predicted) FBgn0030361	=	Y39B6A.34_C53D5.5
FBgn0029594 (predicted) FBgn0030796	=	Y39B6A.34_C53D5.5
FBgn0029594 (predicted) FBgn0038948	=	Y39B6A.34_F29B9.4
FBgn0029594 (predicted) FBgn0030932	=	Y39B6A.34_C53D5.5
FBgn0029629 (predicted) FBgn0039690	=	F22B5.2_B0024.12
FBgn0029779 (predicted) FBgn0053180	=	F45F2.6_C35A5.8
FBgn0029780 (predicted) FBgn0053180	=	F45F2.6_C35A5.8
FBgn0029785 (predicted) FBgn0032250	=	ZK652.4_Y47D3A.27
FBgn0029798 (predicted) FBgn0034380	=	F25H2.13_B0414.8
FBgn0029812 (predicted) FBgn0037314	=	C47B2.4_F39H11.5
FBgn0029823 (predicted) FBgn0032813	=	C05D11.11_W03D2.4
FBgn0029857 (predicted) FBgn0035532	=	Y102E9.2_W02G9.3
FBgn0029890 (predicted) FBgn0051687	=	H14A12.2_F10C5.1
FBgn0029890 (predicted) FBgn0035044	=	H14A12.2_F35G2.2
FBgn0029890 (predicted) FBgn0051688	=	H14A12.2_F10C5.1
FBgn0029890 (predicted) FBgn0039850	=	H14A12.2_F35G2.2
FBgn0029890 (predicted) FBgn0032863	=	H14A12.2_F10C5.1
FBgn0029905 (predicted) FBgn0032816	=	F23F1.1_W10D9.4
FBgn0029969 (predicted) FBgn0037613	=	T02G5.8_C09G4.3
FBgn0029975 (predicted) FBgn0030370	=	C56G2.6_C08B11.7
FBgn0029975 (predicted) FBgn0035025	=	C56G2.6_C55B7.5
FBgn0029975 (predicted) FBgn0035753	=	C56G2.6_Y45F10D.12
FBgn0030026 (predicted) FBgn0030026	=	C55A6.5_C55A6.5
FBgn0030082 (predicted) FBgn0032715	=	K08H2.6_Y57A10C.6
FBgn0030087 (predicted) FBgn0032873	=	C14B9.8_C01B10.8
FBgn0030101 (predicted) FBgn0032002	=	Y76A2B.5_F49E8.4
FBgn0030101 (predicted) FBgn0032001	=	Y76A2B.5_F49E8.4
FBgn0030101 (predicted) FBgn0030521	=	Y76A2B.5_W07B8.5
FBgn0030121 (predicted) FBgn0030228	=	F52B11.1_C05C8.6
FBgn0030151 (predicted) FBgn0040087	=	W08E3.3_K09B11.9
FBgn0030207 (predicted) FBgn0037613	=	F54D5.8_C09G4.3
FBgn0030207 (predicted) FBgn0037329	=	F54D5.8_ZK652.10
FBgn0030228 (predicted) FBgn0034976	=	C05C8.6_C27B7.4
FBgn0030228 (predicted) FBgn0031530	=	C05C8.6_Y116F11B.12
FBgn0030228 (predicted) FBgn0037760	=	C05C8.6_K04A8.6
FBgn0030228 (predicted) FBgn0030228	=	C05C8.6_C05C8.6
FBgn0030239 (predicted) FBgn0031035	=	Y57G11C.3_D1007.6
FBgn0030268 (predicted) FBgn0030400	=	K11D9.1_M04G12.1
FBgn0030268 (predicted) FBgn0032816	=	K11D9.1_W10D9.4
FBgn0030276 (predicted) FBgn0039425	=	C39E9.14_F01F1.12
FBgn0030276 (predicted) FBgn0037710	=	C39E9.14_F39B2.11
FBgn0030276 (predicted) FBgn0032447	=	C39E9.14_Y57G11C.22
FBgn0030276 (predicted) FBgn0037314	=	C39E9.14_F39H11.5
FBgn0030286 (predicted) FBgn0038053	=	F49E7.1_F31D5.2
FBgn0030305 (predicted) FBgn0034061	=	T03F1.1_C40H1.6
FBgn0030305 (predicted) FBgn0035907	=	T03F1.1_C29E4.7
FBgn0030305 (predicted) FBgn0035906	=	T03F1.1_C29E4.7
FBgn0030305 (predicted) FBgn0035904	=	T03F1.1_C29E4.7
FBgn0030305 (predicted) FBgn0086348	=	T03F1.1_C29E4.7
FBgn0030346 (predicted) FBgn0035148	=	F59E12.11_C45G9.7
FBgn0030370 (predicted) FBgn0032615	=	C08B11.7_C56G2.6
FBgn0030370 (predicted) FBgn0051809	=	C08B11.7_C56G2.6
FBgn0030370 (predicted) FBgn0051810	=	C08B11.7_C56G2.6
FBgn0030370 (predicted) FBgn0032614	=	C08B11.7_C56G2.6
FBgn0030370 (predicted) FBgn0033886	=	C08B11.7_C56G2.7
FBgn0030377 (predicted) FBgn0037347	=	ZK632.6_D1054.13
FBgn0030400 (predicted) FBgn0037391	=	M04G12.1_T04H1.2
FBgn0030400 (predicted) FBgn0034827	=	M04G12.1_K11D9.1
FBgn0030400 (predicted) FBgn0035640	=	M04G12.1_Y69A2AR.30
FBgn0030400 (predicted) FBgn0034824	=	M04G12.1_K11D9.1
FBgn0030400 (predicted) FBgn0033543	=	M04G12.1_F20H11.5
FBgn0030449 (known) FBgn0030449	=	C54F6.14_C54F6.14/C54F6.14_D1037.3/D1037.3_C54F6.14/D1037.3_D1037.3
FBgn0030449 (predicted) FBgn0051957	=	C54F6.14_ZK856.11/D1037.3_ZK856.11
FBgn0030449 (predicted) FBgn0035993	=	C54F6.14_T08D10.1
FBgn0030449 (predicted) FBgn0085469	=	C54F6.14_F35G12.9
FBgn0030500 (known) FBgn0031886	=	W01B6.9_R12B2.4
FBgn0030518 (predicted) FBgn0030518	=	ZC373.5_ZC373.5
FBgn0030521 (predicted) FBgn0037391	=	F57F5.1_T04H1.2
FBgn0030521 (predicted) FBgn0033902	=	W07B8.5_K08F11.3
FBgn0030521 (predicted) FBgn0085402	=	W07B8.5_F13B10.1
FBgn0030521 (predicted) FBgn0039911	=	C25B8.3_C18H9.7
FBgn0030521 (predicted) FBgn0035640	=	F44C4.3_Y69A2AR.30
FBgn0030558 (predicted) FBgn0037613	=	F42D1.2_C09G4.3
FBgn0030612 (predicted) FBgn0037943	=	ZK669.4_Y44F5A.1
FBgn0030620 (predicted) FBgn0044872	=	ZC97.1_F59E12.13
FBgn0030658 (predicted) FBgn0032640	=	B0035.2_R05F9.10
FBgn0030755 (predicted) FBgn0037347	=	ZK632.6_D1054.13
FBgn0030758 (predicted) FBgn0086370	=	C02F4.2_F54E7.7
FBgn0030768 (predicted) FBgn0036497	=	F10C5.2_K01G5.4
FBgn0030795 (predicted) FBgn0053301	=	T28B8.5_T16G1.5
FBgn0030795 (predicted) FBgn0039309	=	T28B8.5_T16G1.5
FBgn0030795 (predicted) FBgn0039307	=	T28B8.5_T16G1.5
FBgn0030795 (predicted) FBgn0039311	=	T28B8.5_T16G1.5
FBgn0030795 (predicted) FBgn0039313	=	T28B8.5_T16G1.5
FBgn0030795 (predicted) FBgn0039312	=	T28B8.5_T16G1.5
FBgn0030795 (predicted) FBgn0051380	=	T28B8.5_T16G1.5
FBgn0030795 (predicted) FBgn0039310	=	T28B8.5_T16G1.5
FBgn0030795 (predicted) FBgn0039308	=	T28B8.5_T16G1.5
FBgn0030806 (predicted) FBgn0038464	=	ZK930.3_W07E6.4
FBgn0030806 (predicted) FBgn0040227	=	ZK930.3_R08D7.3
FBgn0030806 (predicted) FBgn0038489	=	ZK930.3_T27F2.3
FBgn0030806 (predicted) FBgn0032492	=	ZK930.3_CD4.6
FBgn0030806 (predicted) FBgn0037994	=	ZK930.3_R08D7.3
FBgn0030806 (predicted) FBgn0037391	=	ZK930.3_T04H1.2
FBgn0030844 (predicted) FBgn0039307	=	T28B8.5_T16G1.5
FBgn0030844 (predicted) FBgn0039311	=	T28B8.5_T16G1.5
FBgn0030844 (predicted) FBgn0039312	=	T28B8.5_T16G1.5
FBgn0030844 (predicted) FBgn0039313	=	T28B8.5_T16G1.5
FBgn0030844 (predicted) FBgn0051380	=	T28B8.5_T16G1.5
FBgn0030844 (predicted) FBgn0039308	=	T28B8.5_T16G1.5
FBgn0030844 (predicted) FBgn0039310	=	T28B8.5_T16G1.5
FBgn0030844 (predicted) FBgn0039309	=	T28B8.5_T16G1.5
FBgn0030844 (predicted) FBgn0053301	=	T28B8.5_T16G1.5
FBgn0030850 (predicted) FBgn0031035	=	D2013.10_D1007.6
FBgn0030850 (predicted) FBgn0031061	=	D2013.10_Y41E3.7
FBgn0030871 (predicted) FBgn0032447	=	F31E3.3_Y57G11C.22
FBgn0031035 (predicted) FBgn0033069	=	D1007.6_D2013.7
FBgn0031035 (predicted) FBgn0037270	=	D1007.6_D2013.7
FBgn0031037 (predicted) FBgn0033985	=	C09B8.6_C44B11.1
FBgn0031057 (predicted) FBgn0042104	=	F15C11.2_R06B9.1
FBgn0031057 (predicted) FBgn0037465	=	F15C11.2_R06B9.1
FBgn0031057 (predicted) FBgn0037521	=	F15C11.2_R06B9.1
FBgn0031057 (predicted) FBgn0042103	=	F15C11.2_R06B9.1
FBgn0031057 (predicted) FBgn0035103	=	F15C11.2_R06B9.1
FBgn0031057 (predicted) FBgn0042105	=	F15C11.2_R06B9.1
FBgn0031057 (predicted) FBgn0051915	=	F15C11.2_D2045.9
FBgn0031057 (predicted) FBgn0042102	=	F15C11.2_R06B9.1
FBgn0031074 (predicted) FBgn0035532	=	Y105C5B.13_W02G9.3
FBgn0031078 (predicted) FBgn0036028	=	K12D12.2_T07D4.2
FBgn0031097 (predicted) FBgn0042103	=	C39D10.7_R06B9.3
FBgn0031097 (predicted) FBgn0039911	=	C39D10.7_C18H9.7
FBgn0031097 (predicted) FBgn0037613	=	C39D10.7_C09G4.3
FBgn0031097 (predicted) FBgn0037521	=	C39D10.7_R06B9.3
FBgn0031097 (predicted) FBgn0042105	=	C39D10.7_R06B9.3
FBgn0031097 (predicted) FBgn0042104	=	C39D10.7_R06B9.3
FBgn0031097 (predicted) FBgn0042102	=	C39D10.7_R06B9.3
FBgn0031097 (predicted) FBgn0037465	=	C39D10.7_R06B9.3
FBgn0031097 (predicted) FBgn0035103	=	C39D10.7_R06B9.3
FBgn0031097 (predicted) FBgn0036497	=	B0280.5_K01G5.4
FBgn0031099 (predicted) FBgn0031462	=	F59B2.3_F25H5.3
FBgn0031099 (predicted) FBgn0038952	=	F59B2.3_F25H5.3
FBgn0031099 (predicted) FBgn0031717	=	F59B2.3_T03F6.3
FBgn0031106 (predicted) FBgn0050382	=	ZC155.7_C15H11.7
FBgn0031132 (predicted) FBgn0037391	=	F49H12.6_T04H1.2
FBgn0031186 (predicted) FBgn0036842	=	F53C11.8_ZC455.3
FBgn0031186 (predicted) FBgn0040251	=	F53C11.8_ZC455.3
FBgn0031186 (predicted) FBgn0050438	=	F53C11.8_ZC455.3
FBgn0031186 (predicted) FBgn0040255	=	F53C11.8_ZC455.3
FBgn0031186 (predicted) FBgn0040259	=	F53C11.8_ZC455.3
FBgn0031186 (predicted) FBgn0051002	=	F53C11.8_ZC455.3
FBgn0031186 (predicted) FBgn0034605	=	F53C11.8_ZC455.3
FBgn0031186 (predicted) FBgn0032713	=	F53C11.8_ZC455.3
FBgn0031186 (predicted) FBgn0039085	=	F53C11.8_ZC455.3
FBgn0031186 (predicted) FBgn0038886	=	F53C11.8_ZC455.3
FBgn0031186 (predicted) FBgn0039086	=	F53C11.8_ZC455.3
FBgn0031186 (predicted) FBgn0040262	=	F53C11.8_ZC455.3
FBgn0031186 (predicted) FBgn0040260	=	F53C11.8_ZC455.3
FBgn0031186 (predicted) FBgn0038083	=	F53C11.8_ZC455.3
FBgn0031186 (predicted) FBgn0040250	=	F53C11.8_ZC455.3
FBgn0031186 (predicted) FBgn0039087	=	F53C11.8_ZC455.3
FBgn0031186 (predicted) FBgn0040253	=	F53C11.8_ZC455.3
FBgn0031186 (predicted) FBgn0038082	=	F53C11.8_ZC455.3
FBgn0031186 (predicted) FBgn0032684	=	F53C11.8_ZC455.3
FBgn0031186 (predicted) FBgn0040261	=	F53C11.8_ZC455.3
FBgn0031186 (predicted) FBgn0040252	=	F53C11.8_ZC455.3
FBgn0031186 (predicted) FBgn0040257	=	F53C11.8_ZC455.3
FBgn0031196 (predicted) FBgn0036028	=	C04C3.5_T07D4.2
FBgn0031196 (predicted) FBgn0034654	=	C04C3.5_T16G1.11
FBgn0031244 (predicted) FBgn0035811	=	C37E2.2_T08G2.3
FBgn0031245 (predicted) FBgn0035811	=	C37E2.2_T08G2.3
FBgn0031298 (known) FBgn0038539	=	Y87G2A.3_C32D5.9
FBgn0031298 (predicted) FBgn0052672	=	Y87G2A.3_C32D5.9
FBgn0031322 (predicted) FBgn0037329	=	F54D5.8_ZK652.10
FBgn0031322 (predicted) FBgn0037613	=	F54D5.8_C09G4.3
FBgn0031376 (predicted) FBgn0031534	=	F25D7.1_C05D9.1
FBgn0031392 (predicted) FBgn0033690	=	Y56A3A.32_C41D11.8
FBgn0031392 (predicted) FBgn0052463	=	Y56A3A.32_C41D11.8
FBgn0031451 (predicted) FBgn0037301	=	T03F1.3_C24G6.3
FBgn0031456 (predicted) FBgn0036497	=	F53G2.6_K01G5.4
FBgn0031488 (predicted) FBgn0033475	=	F29G9.2_C23H3.3
FBgn0031488 (predicted) FBgn0035640	=	F29G9.2_Y69A2AR.30
FBgn0031488 (predicted) FBgn0036514	=	F29G9.2_F27C1.6
FBgn0031493 (predicted) FBgn0037391	=	W03F9.10_T04H1.2
FBgn0031514 (predicted) FBgn0053180	=	F45F2.6_C35A5.8
FBgn0031530 (predicted) FBgn0040087	=	Y116F11B.12_K09B11.9
FBgn0031534 (known) FBgn0032005	=	C05D9.1_Y59A8B.22
FBgn0031534 (predicted) FBgn0053113	=	C05D9.1_W06A7.3
FBgn0031534 (predicted) FBgn0032246	=	C05D9.1_D2013.2
FBgn0031544 (predicted) FBgn0035726	=	ZK1058.4_K12H4.7
FBgn0031544 (predicted) FBgn0032640	=	ZK1058.4_R05F9.10
FBgn0031590 (predicted) FBgn0038593	=	R166.2_T08G5.5
FBgn0031613 (predicted) FBgn0032715	=	K08H2.6_Y57A10C.6
FBgn0031633 (predicted) FBgn0038424	=	R02D3.5_F23B12.6
FBgn0031637 (known) FBgn0032156	=	Y18D10A.8_F44A2.5
FBgn0031637 (known) FBgn0035823	=	Y18D10A.8_R04A9.4/Y18D10A.8_B0348.6/Y18D10A.8_F53A2.6
FBgn0031637 (predicted) FBgn0039622	=	Y18D10A.8_F53A2.6/Y18D10A.8_B0348.6/Y18D10A.8_R04A9.4
FBgn0031637 (predicted) FBgn0035860	=	Y18D10A.8_F53A2.6/Y18D10A.8_B0348.6/Y18D10A.8_R04A9.4
FBgn0031637 (predicted) FBgn0085395	=	Y18D10A.8_R186.5
FBgn0031637 (predicted) FBgn0035709	=	Y18D10A.8_F53A2.6/Y18D10A.8_R04A9.4/Y18D10A.8_B0348.6
FBgn0031640 (predicted) FBgn0052528	=	F41H10.11_T21D12.4
FBgn0031673 (predicted) FBgn0038593	=	F08B6.3_T08G5.5
FBgn0031703 (predicted) FBgn0036277	=	F28F8.2_T10G3.6
FBgn0031703 (predicted) FBgn0032599	=	F28F8.2_ZK593.7
FBgn0031710 (predicted) FBgn0033088	=	F08C6.3_R01B10.4
FBgn0031710 (predicted) FBgn0034380	=	F08C6.3_B0414.8
FBgn0031737 (predicted) FBgn0037613	=	C39D10.7_C09G4.3
FBgn0031737 (predicted) FBgn0037465	=	C39D10.7_R06B9.3
FBgn0031737 (predicted) FBgn0042104	=	C39D10.7_R06B9.3
FBgn0031737 (predicted) FBgn0036497	=	B0280.5_K01G5.4
FBgn0031737 (predicted) FBgn0042103	=	C39D10.7_R06B9.3
FBgn0031737 (predicted) FBgn0037521	=	C39D10.7_R06B9.3
FBgn0031737 (predicted) FBgn0035103	=	C39D10.7_R06B9.3
FBgn0031737 (predicted) FBgn0039911	=	C39D10.7_C18H9.7
FBgn0031737 (predicted) FBgn0042105	=	C39D10.7_R06B9.3
FBgn0031737 (predicted) FBgn0042102	=	C39D10.7_R06B9.3
FBgn0031738 (predicted) FBgn0039850	=	F22F7.6_F35G2.2
FBgn0031738 (predicted) FBgn0035044	=	F22F7.6_F35G2.2
FBgn0031802 (predicted) FBgn0039307	=	T28B8.5_T16G1.5
FBgn0031802 (predicted) FBgn0039312	=	T28B8.5_T16G1.5
FBgn0031802 (predicted) FBgn0039311	=	T28B8.5_T16G1.5
FBgn0031802 (predicted) FBgn0039310	=	T28B8.5_T16G1.5
FBgn0031802 (predicted) FBgn0053301	=	T28B8.5_T16G1.5
FBgn0031802 (predicted) FBgn0039309	=	T28B8.5_T16G1.5
FBgn0031802 (predicted) FBgn0039313	=	T28B8.5_T16G1.5
FBgn0031802 (predicted) FBgn0051380	=	T28B8.5_T16G1.5
FBgn0031802 (predicted) FBgn0039308	=	T28B8.5_T16G1.5
FBgn0031824 (predicted) FBgn0037613	=	F54D5.7_C09G4.3
FBgn0031830 (predicted) FBgn0036291	=	F26E4.9_C13F10.2
FBgn0031869 (predicted) FBgn0037391	=	C34E11.3_T04H1.2
FBgn0031874 (predicted) FBgn0031874	=	C53D6.6_C53D6.6
FBgn0031886 (predicted) FBgn0038708	=	R12B2.4_F23H11.3
FBgn0031886 (predicted) FBgn0043904	=	R12B2.4_T01D1.2
FBgn0031898 (predicted) FBgn0035877	=	F29C12.4_T01G9.2
FBgn0031904 (predicted) FBgn0031979	=	K08E7.1_F59E12.10
FBgn0031912 (predicted) FBgn0034908	=	F23B12.5_T05H4.14
FBgn0031912 (predicted) FBgn0040087	=	F23B12.5_K09B11.9
FBgn0031912 (predicted) FBgn0035640	=	F23B12.5_Y69A2AR.30
FBgn0031952 (predicted) FBgn0037911	=	C17G10.4_T26E3.2
FBgn0031979 (predicted) FBgn0032429	=	F59E12.10_K08E7.2
FBgn0031979 (predicted) FBgn0033692	=	F59E12.10_Y48E1B.1
FBgn0032001 (known) FBgn0032001	=	C47D2.2_C47D2.2
FBgn0032001 (predicted) FBgn0037121	=	F49E8.4_F26F4.11
FBgn0032001 (predicted) FBgn0032002	=	C47D2.2_C47D2.2
FBgn0032002 (predicted) FBgn0032002	=	C47D2.2_C47D2.2
[truncated: 652 more rows]
