# Supplementary material for: Building and analyzing protein interactome networks by cross-species comparisons
Source: BMC Syst Biol. 2010 Mar 30;4:36. doi: 10.1186/1752-0509-4-36 (PMC2859380; doi:10.1186/1752-0509-4-36)
Supplement: Additional file 8 — Zio Dmel. A zipped folder containing files formatted for use in Cytoscape listed in Supplemental Table 3. These files are for Drosophila melanogaster proteins. [file 1752-0509-4-36-S8.ZIP › dmel/dmel_cele_SpeciesSpeciesScore.eda]

dmel_cele_SpeciesSpeciesScore.eda
FBgn0000038 (predicted) FBgn0000038	=	1.72
FBgn0000044 (predicted) FBgn0010424	=	1.00
FBgn0000044 (predicted) FBgn0031692	=	1.00
FBgn0000044 (predicted) FBgn0038466	=	1.00
FBgn0000044 (predicted) FBgn0010423	=	1.00
FBgn0000044 (predicted) FBgn0033027	=	1.00
FBgn0000044 (predicted) FBgn0013348	=	1.00
FBgn0000044 (predicted) FBgn0029095	=	1.00
FBgn0000045 (predicted) FBgn0029095	=	1.00
FBgn0000045 (predicted) FBgn0038466	=	1.00
FBgn0000045 (predicted) FBgn0013348	=	1.00
FBgn0000045 (predicted) FBgn0031692	=	1.00
FBgn0000045 (predicted) FBgn0010424	=	1.00
FBgn0000045 (predicted) FBgn0010423	=	1.00
FBgn0000045 (predicted) FBgn0033027	=	1.00
FBgn0000046 (predicted) FBgn0010423	=	1.00
FBgn0000046 (predicted) FBgn0029095	=	1.00
FBgn0000046 (predicted) FBgn0033027	=	1.00
FBgn0000046 (predicted) FBgn0010424	=	1.00
FBgn0000046 (predicted) FBgn0031692	=	1.00
FBgn0000046 (predicted) FBgn0013348	=	1.00
FBgn0000046 (predicted) FBgn0038466	=	1.00
FBgn0000047 (predicted) FBgn0029095	=	1.00
FBgn0000047 (predicted) FBgn0013348	=	1.00
FBgn0000047 (predicted) FBgn0038466	=	1.00
FBgn0000047 (predicted) FBgn0031692	=	1.00
FBgn0000047 (predicted) FBgn0010423	=	1.00
FBgn0000047 (predicted) FBgn0033027	=	1.00
FBgn0000047 (predicted) FBgn0010424	=	1.00
FBgn0000064 (known) FBgn0000064	=	2.9699999999999998
FBgn0000064 (predicted) FBgn0025800	=	0.85
FBgn0000064 (predicted) FBgn0011648	=	0.84
FBgn0000064 (predicted) FBgn0022201	=	1.00
FBgn0000064 (predicted) FBgn0039425	=	1.98
FBgn0000064 (predicted) FBgn0030276	=	1.00
FBgn0000075 (predicted) FBgn0025391	=	1.00
FBgn0000084 (predicted) FBgn0016917	=	1.00
FBgn0000100 (predicted) FBgn0030844	=	0.80
FBgn0000100 (predicted) FBgn0039839	=	0.86
FBgn0000100 (predicted) FBgn0030795	=	0.88
FBgn0000100 (predicted) FBgn0052792	=	0.88
FBgn0000100 (predicted) FBgn0024319	=	0.88
FBgn0000100 (predicted) FBgn0034730	=	0.89
FBgn0000100 (predicted) FBgn0051687	=	1.00
FBgn0000100 (predicted) FBgn0065109	=	1.00
FBgn0000100 (predicted) FBgn0065108	=	0.78
FBgn0000100 (predicted) FBgn0039679	=	0.83
FBgn0000100 (predicted) FBgn0051688	=	1.00
FBgn0000100 (predicted) FBgn0022981	=	0.93
FBgn0000100 (predicted) FBgn0011760	=	1.00
FBgn0000100 (predicted) FBgn0026141	=	1.00
FBgn0000100 (predicted) FBgn0031802	=	0.93
FBgn0000100 (predicted) FBgn0035785	=	0.75
FBgn0000100 (predicted) FBgn0032863	=	1.00
FBgn0000114 (predicted) FBgn0086675	=	1.00
FBgn0000114 (predicted) FBgn0000570	=	1.00
FBgn0000114 (predicted) FBgn0010263	=	1.00
FBgn0000114 (predicted) FBgn0031886	=	1.00
FBgn0000116 (predicted) FBgn0002622	=	0.92
FBgn0000116 (predicted) FBgn0004419	=	1.00
FBgn0000116 (predicted) FBgn0037573	=	0.92
FBgn0000116 (predicted) FBgn0029154	=	0.92
FBgn0000116 (predicted) FBgn0029155	=	0.92
FBgn0000116 (predicted) FBgn0034127	=	0.92
FBgn0000116 (predicted) FBgn0033191	=	0.92
FBgn0000116 (predicted) FBgn0002719	=	0.92
FBgn0000116 (predicted) FBgn0001233	=	0.92
FBgn0000116 (predicted) FBgn0035532	=	1.00
FBgn0000116 (predicted) FBgn0029153	=	0.92
FBgn0000117 (known) FBgn0010215	=	2.0
FBgn0000117 (known) FBgn0035148	=	2.0
FBgn0000117 (known) FBgn0026598	=	2.0
FBgn0000117 (predicted) FBgn0015589	=	1.00
FBgn0000139 (predicted) FBgn0032293	=	1.00
FBgn0000139 (predicted) FBgn0035491	=	1.00
FBgn0000150 (predicted) FBgn0000150	=	1.00
FBgn0000150 (predicted) FBgn0035601	=	1.00
FBgn0000163 (known) FBgn0004907	=	1.96
FBgn0000173 (predicted) FBgn0035601	=	1.00
FBgn0000173 (predicted) FBgn0029911	=	1.00
FBgn0000173 (predicted) FBgn0034412	=	1.00
FBgn0000173 (predicted) FBgn0004436	=	1.00
FBgn0000181 (known) FBgn0086904	=	2.0
FBgn0000181 (predicted) FBgn0003205	=	1.00
FBgn0000239 (predicted) FBgn0027607	=	1.00
FBgn0000239 (predicted) FBgn0000320	=	1.00
FBgn0000257 (predicted) FBgn0036337	=	1.00
FBgn0000258 (known) FBgn0000259	=	2.0
FBgn0000259 (predicted) FBgn0000320	=	1.00
FBgn0000259 (predicted) FBgn0032240	=	1.00
FBgn0000259 (predicted) FBgn0003189	=	1.00
FBgn0000259 (predicted) FBgn0019650	=	1.00
FBgn0000273 (predicted) FBgn0040339	=	1.00
FBgn0000273 (predicted) FBgn0052971	=	1.00
FBgn0000273 (predicted) FBgn0000275	=	1.00
FBgn0000275 (predicted) FBgn0032845	=	1.00
FBgn0000275 (predicted) FBgn0034497	=	1.00
FBgn0000275 (predicted) FBgn0026409	=	1.00
FBgn0000275 (predicted) FBgn0027066	=	1.00
FBgn0000275 (predicted) FBgn0052371	=	1.00
FBgn0000275 (predicted) FBgn0053113	=	1.00
FBgn0000317 (predicted) FBgn0004436	=	1.00
FBgn0000319 (predicted) FBgn0005614	=	1.00
FBgn0000319 (predicted) FBgn0031710	=	1.00
FBgn0000319 (predicted) FBgn0032593	=	1.00
FBgn0000319 (predicted) FBgn0011760	=	1.00
FBgn0000319 (predicted) FBgn0026141	=	1.00
FBgn0000319 (predicted) FBgn0032906	=	1.00
FBgn0000319 (predicted) FBgn0003861	=	1.00
FBgn0000319 (predicted) FBgn0005411	=	1.00
FBgn0000320 (predicted) FBgn0010355	=	1.00
FBgn0000320 (predicted) FBgn0035693	=	1.00
FBgn0000320 (predicted) FBgn0036621	=	1.00
FBgn0000320 (predicted) FBgn0040087	=	1.00
FBgn0000320 (predicted) FBgn0000363	=	1.00
FBgn0000320 (predicted) FBgn0027364	=	1.00
FBgn0000320 (predicted) FBgn0017550	=	1.00
FBgn0000320 (predicted) FBgn0037884	=	1.00
FBgn0000320 (predicted) FBgn0032812	=	1.00
FBgn0000320 (predicted) FBgn0024921	=	1.00
FBgn0000320 (predicted) FBgn0020279	=	1.00
FBgn0000320 (predicted) FBgn0086372	=	1.00
FBgn0000320 (predicted) FBgn0033339	=	1.00
FBgn0000320 (predicted) FBgn0017397	=	1.00
FBgn0000320 (predicted) FBgn0015268	=	1.00
FBgn0000320 (predicted) FBgn0052062	=	1.84
FBgn0000320 (predicted) FBgn0011224	=	1.00
FBgn0000320 (predicted) FBgn0085432	=	1.00
FBgn0000320 (predicted) FBgn0002783	=	1.00
FBgn0000320 (predicted) FBgn0034976	=	1.00
FBgn0000320 (predicted) FBgn0030053	=	1.00
FBgn0000320 (predicted) FBgn0000340	=	1.00
FBgn0000320 (predicted) FBgn0051716	=	1.00
FBgn0000320 (predicted) FBgn0039993	=	1.00
FBgn0000320 (predicted) FBgn0033842	=	1.00
FBgn0000338 (predicted) FBgn0032149	=	1.00
FBgn0000346 (predicted) FBgn0017557	=	1.00
FBgn0000346 (predicted) FBgn0038166	=	1.00
FBgn0000346 (predicted) FBgn0004066	=	1.00
FBgn0000346 (predicted) FBgn0086134	=	1.00
FBgn0000346 (predicted) FBgn0017556	=	1.00
FBgn0000363 (predicted) FBgn0015907	=	1.00
FBgn0000363 (predicted) FBgn0086675	=	1.00
FBgn0000363 (predicted) FBgn0000570	=	1.00
FBgn0000363 (predicted) FBgn0010263	=	1.00
FBgn0000370 (predicted) FBgn0033739	=	0.89
FBgn0000405 (predicted) FBgn0037613	=	0.85
FBgn0000405 (predicted) FBgn0010314	=	0.85
FBgn0000426 (known) FBgn0037434	=	2.0
FBgn0000426 (known) FBgn0031962	=	2.0
FBgn0000426 (predicted) FBgn0031824	=	1.00
FBgn0000426 (predicted) FBgn0016700	=	1.00
FBgn0000486 (predicted) FBgn0040954	=	1.00
FBgn0000486 (predicted) FBgn0028688	=	1.00
FBgn0000499 (predicted) FBgn0037391	=	1.00
FBgn0000536 (predicted) FBgn0016013	=	1.00
FBgn0000559 (predicted) FBgn0035601	=	1.00
FBgn0000559 (predicted) FBgn0002989	=	1.00
FBgn0000562 (predicted) FBgn0011760	=	1.00
FBgn0000562 (predicted) FBgn0026141	=	1.00
FBgn0000566 (predicted) FBgn0027338	=	1.00
FBgn0000570 (predicted) FBgn0017397	=	1.00
FBgn0000570 (predicted) FBgn0040087	=	1.00
FBgn0000570 (predicted) FBgn0036379	=	1.00
FBgn0000570 (predicted) FBgn0052062	=	0.84
FBgn0000570 (predicted) FBgn0043904	=	1.00
FBgn0000570 (predicted) FBgn0024921	=	1.00
FBgn0000570 (predicted) FBgn0034976	=	1.00
FBgn0000570 (predicted) FBgn0035693	=	1.00
FBgn0000588 (predicted) FBgn0032701	=	1.00
FBgn0000588 (predicted) FBgn0028700	=	1.00
FBgn0000611 (known) FBgn0001235	=	1.6
FBgn0000611 (predicted) FBgn0025394	=	0.60
FBgn0000611 (predicted) FBgn0002783	=	0.60
FBgn0000617 (predicted) FBgn0003257	=	1.00
FBgn0000617 (predicted) FBgn0011290	=	1.00
FBgn0000617 (predicted) FBgn0031057	=	1.00
FBgn0000617 (predicted) FBgn0038293	=	1.00
FBgn0001091 (predicted) FBgn0033739	=	1.00
FBgn0001091 (predicted) FBgn0013759	=	1.00
FBgn0001091 (predicted) FBgn0011655	=	1.00
FBgn0001091 (predicted) FBgn0004436	=	2.00
FBgn0001091 (predicted) FBgn0002791	=	2.00
FBgn0001092 (predicted) FBgn0033739	=	1.00
FBgn0001092 (predicted) FBgn0002791	=	2.00
FBgn0001092 (predicted) FBgn0013759	=	1.00
FBgn0001092 (predicted) FBgn0011655	=	0.99
FBgn0001092 (predicted) FBgn0004436	=	2.00
FBgn0001098 (predicted) FBgn0034600	=	1.00
FBgn0001105 (predicted) FBgn0004921	=	1.00
FBgn0001105 (predicted) FBgn0028433	=	1.00
FBgn0001122 (known) FBgn0040080	=	2.0
FBgn0001122 (predicted) FBgn0028292	=	1.00
FBgn0001122 (predicted) FBgn0039857	=	1.00
FBgn0001122 (predicted) FBgn0085403	=	1.00
FBgn0001122 (predicted) FBgn0037020	=	1.00
FBgn0001125 (predicted) FBgn0040087	=	0.89
FBgn0001128 (predicted) FBgn0039690	=	0.94
FBgn0001128 (predicted) FBgn0015283	=	1.00
FBgn0001142 (predicted) FBgn0015663	=	0.83
FBgn0001142 (predicted) FBgn0026315	=	0.87
FBgn0001142 (predicted) FBgn0001142	=	0.79
FBgn0001142 (predicted) FBgn0039085	=	0.90
FBgn0001142 (predicted) FBgn0040253	=	0.92
FBgn0001142 (predicted) FBgn0051002	=	0.91
FBgn0001142 (predicted) FBgn0040262	=	0.88
FBgn0001142 (predicted) FBgn0026314	=	0.88
FBgn0001142 (predicted) FBgn0040250	=	0.90
FBgn0001142 (predicted) FBgn0026756	=	0.91
FBgn0001142 (predicted) FBgn0032031	=	0.89
FBgn0001142 (predicted) FBgn0040261	=	0.87
FBgn0001142 (predicted) FBgn0040251	=	0.88
FBgn0001142 (predicted) FBgn0027070	=	0.75
FBgn0001142 (predicted) FBgn0038886	=	0.83
FBgn0001142 (predicted) FBgn0039087	=	0.95
FBgn0001142 (predicted) FBgn0027073	=	0.83
FBgn0001142 (predicted) FBgn0034605	=	0.80
FBgn0001142 (predicted) FBgn0050438	=	0.80
FBgn0001142 (predicted) FBgn0026754	=	0.87
FBgn0001142 (predicted) FBgn0027074	=	0.76
FBgn0001142 (predicted) FBgn0032684	=	0.79
FBgn0001142 (predicted) FBgn0040260	=	0.83
FBgn0001142 (predicted) FBgn0038082	=	0.87
FBgn0001142 (predicted) FBgn0040255	=	0.88
FBgn0001142 (predicted) FBgn0039086	=	0.96
FBgn0001142 (predicted) FBgn0040252	=	0.81
FBgn0001142 (predicted) FBgn0038083	=	0.88
FBgn0001142 (predicted) FBgn0026755	=	0.87
FBgn0001142 (predicted) FBgn0001145	=	0.76
FBgn0001142 (predicted) FBgn0040257	=	0.92
FBgn0001142 (predicted) FBgn0040259	=	0.88
FBgn0001142 (predicted) FBgn0036842	=	0.78
FBgn0001142 (predicted) FBgn0032713	=	0.88
FBgn0001145 (predicted) FBgn0027070	=	0.75
FBgn0001145 (predicted) FBgn0040261	=	0.87
FBgn0001145 (predicted) FBgn0040262	=	0.88
FBgn0001145 (predicted) FBgn0040250	=	0.90
FBgn0001145 (predicted) FBgn0026754	=	0.87
FBgn0001145 (predicted) FBgn0015663	=	0.83
FBgn0001145 (predicted) FBgn0036842	=	0.78
FBgn0001145 (predicted) FBgn0032713	=	0.88
FBgn0001145 (predicted) FBgn0040255	=	0.88
FBgn0001145 (predicted) FBgn0039085	=	0.90
FBgn0001145 (predicted) FBgn0032031	=	0.86
FBgn0001145 (predicted) FBgn0026314	=	0.88
FBgn0001145 (predicted) FBgn0026315	=	0.87
FBgn0001145 (predicted) FBgn0026755	=	0.87
FBgn0001145 (predicted) FBgn0040253	=	0.92
FBgn0001145 (predicted) FBgn0040252	=	0.81
FBgn0001145 (predicted) FBgn0040257	=	0.92
FBgn0001145 (predicted) FBgn0001145	=	0.73
FBgn0001145 (predicted) FBgn0051002	=	0.91
FBgn0001145 (predicted) FBgn0027073	=	0.83
FBgn0001145 (predicted) FBgn0040251	=	0.88
FBgn0001145 (predicted) FBgn0038083	=	0.88
FBgn0001145 (predicted) FBgn0038886	=	0.83
FBgn0001145 (predicted) FBgn0040260	=	0.83
FBgn0001145 (predicted) FBgn0027074	=	0.76
FBgn0001145 (predicted) FBgn0038082	=	0.87
FBgn0001145 (predicted) FBgn0040259	=	0.88
FBgn0001145 (predicted) FBgn0050438	=	0.80
FBgn0001145 (predicted) FBgn0026756	=	0.91
FBgn0001145 (predicted) FBgn0039086	=	0.96
FBgn0001145 (predicted) FBgn0034605	=	0.80
FBgn0001145 (predicted) FBgn0039087	=	0.95
FBgn0001145 (predicted) FBgn0032684	=	0.79
FBgn0001202 (predicted) FBgn0001202	=	1.00
FBgn0001202 (predicted) FBgn0030276	=	1.00
FBgn0001208 (predicted) FBgn0037304	=	1.00
FBgn0001208 (predicted) FBgn0029976	=	1.00
FBgn0001216 (predicted) FBgn0028695	=	1.00
FBgn0001216 (predicted) FBgn0027052	=	1.00
FBgn0001216 (predicted) FBgn0040087	=	1.00
FBgn0001216 (predicted) FBgn0010909	=	1.00
FBgn0001217 (predicted) FBgn0010909	=	1.00
FBgn0001217 (predicted) FBgn0027052	=	1.00
FBgn0001217 (predicted) FBgn0040087	=	1.00
FBgn0001217 (predicted) FBgn0028695	=	1.00
FBgn0001218 (predicted) FBgn0028692	=	1.00
FBgn0001218 (predicted) FBgn0016917	=	0.97
FBgn0001219 (known) FBgn0027052	=	2.0
FBgn0001219 (predicted) FBgn0010909	=	1.00
FBgn0001219 (predicted) FBgn0028695	=	1.00
FBgn0001219 (predicted) FBgn0040087	=	1.00
FBgn0001224 (predicted) FBgn0011296	=	2.25
FBgn0001224 (predicted) FBgn0017556	=	1.00
FBgn0001224 (predicted) FBgn0030620	=	1.00
FBgn0001224 (predicted) FBgn0003479	=	0.79
FBgn0001224 (predicted) FBgn0004066	=	1.00
FBgn0001224 (predicted) FBgn0001225	=	1.87
FBgn0001224 (predicted) FBgn0004638	=	0.76
FBgn0001224 (predicted) FBgn0004419	=	1.00
FBgn0001224 (predicted) FBgn0017557	=	1.00
FBgn0001224 (predicted) FBgn0001224	=	1.90
FBgn0001224 (predicted) FBgn0036920	=	1.00
FBgn0001224 (predicted) FBgn0001226	=	1.98
FBgn0001225 (predicted) FBgn0017556	=	1.00
FBgn0001225 (predicted) FBgn0001226	=	1.94
FBgn0001225 (predicted) FBgn0011296	=	2.21
FBgn0001225 (predicted) FBgn0001225	=	1.82
FBgn0001225 (predicted) FBgn0036920	=	1.00
FBgn0001225 (predicted) FBgn0004419	=	1.00
FBgn0001225 (predicted) FBgn0017557	=	1.00
FBgn0001225 (predicted) FBgn0004066	=	1.00
FBgn0001225 (predicted) FBgn0003479	=	0.73
FBgn0001225 (predicted) FBgn0004638	=	0.78
FBgn0001225 (predicted) FBgn0030620	=	1.00
FBgn0001226 (predicted) FBgn0017557	=	1.00
FBgn0001226 (predicted) FBgn0036920	=	1.00
FBgn0001226 (predicted) FBgn0011296	=	2.33
FBgn0001226 (predicted) FBgn0004419	=	1.00
FBgn0001226 (predicted) FBgn0003479	=	0.77
FBgn0001226 (predicted) FBgn0017556	=	1.00
FBgn0001226 (predicted) FBgn0001226	=	2.06
FBgn0001226 (predicted) FBgn0004066	=	1.00
FBgn0001226 (predicted) FBgn0030620	=	1.00
FBgn0001226 (predicted) FBgn0004638	=	0.86
FBgn0001230 (predicted) FBgn0028695	=	1.00
FBgn0001230 (predicted) FBgn0027052	=	1.00
FBgn0001230 (predicted) FBgn0040087	=	1.00
FBgn0001230 (predicted) FBgn0010909	=	1.00
FBgn0001233 (predicted) FBgn0025808	=	1.00
FBgn0001233 (predicted) FBgn0010198	=	1.00
FBgn0001233 (predicted) FBgn0005411	=	1.00
FBgn0001233 (predicted) FBgn0003169	=	1.00
FBgn0001233 (predicted) FBgn0035957	=	1.00
FBgn0001233 (predicted) FBgn0033555	=	1.00
FBgn0001233 (predicted) FBgn0011573	=	1.00
FBgn0001233 (predicted) FBgn0011655	=	1.00
FBgn0001233 (predicted) FBgn0041627	=	1.00
FBgn0001233 (predicted) FBgn0001233	=	1.00
FBgn0001233 (predicted) FBgn0010812	=	1.00
FBgn0001233 (predicted) FBgn0023177	=	1.00
FBgn0001235 (predicted) FBgn0005695	=	1.00
FBgn0001235 (predicted) FBgn0004462	=	1.00
FBgn0001235 (predicted) FBgn0030521	=	0.94
FBgn0001965 (known) FBgn0004638	=	2.0
FBgn0001978 (predicted) FBgn0086370	=	1.00
FBgn0001980 (predicted) FBgn0033017	=	1.00
FBgn0001980 (predicted) FBgn0025394	=	1.00
FBgn0001980 (predicted) FBgn0036510	=	1.00
FBgn0001995 (predicted) FBgn0037391	=	1.00
FBgn0002174 (predicted) FBgn0010909	=	1.00
FBgn0002284 (predicted) FBgn0036157	=	1.00
FBgn0002284 (predicted) FBgn0039058	=	1.00
FBgn0002284 (predicted) FBgn0020236	=	0.97
FBgn0002284 (predicted) FBgn0035532	=	1.00
FBgn0002284 (predicted) FBgn0039726	=	1.00
FBgn0002284 (predicted) FBgn0033842	=	1.00
FBgn0002413 (predicted) FBgn0005655	=	1.00
FBgn0002413 (predicted) FBgn0004367	=	1.00
FBgn0002413 (predicted) FBgn0033924	=	1.00
FBgn0002413 (predicted) FBgn0002906	=	1.00
FBgn0002413 (predicted) FBgn0002413	=	1.00
FBgn0002413 (predicted) FBgn0032813	=	1.00
FBgn0002524 (predicted) FBgn0016917	=	0.88
FBgn0002579 (predicted) FBgn0064225	=	1.00
FBgn0002593 (predicted) FBgn0003274	=	0.85
FBgn0002607 (predicted) FBgn0015222	=	1.00
FBgn0002607 (predicted) FBgn0016917	=	1.00
FBgn0002607 (predicted) FBgn0028694	=	1.00
FBgn0002607 (predicted) FBgn0030449	=	0.92
FBgn0002622 (predicted) FBgn0027525	=	1.00
FBgn0002622 (predicted) FBgn0035957	=	1.00
FBgn0002622 (predicted) FBgn0026778	=	1.00
FBgn0002622 (predicted) FBgn0021795	=	1.00
FBgn0002673 (predicted) FBgn0011763	=	0.85
FBgn0002707 (known) FBgn0028434	=	2.0
FBgn0002707 (predicted) FBgn0004832	=	1.00
FBgn0002719 (predicted) FBgn0035957	=	1.00
FBgn0002736 (known) FBgn0033378	=	2.0
FBgn0002783 (known) FBgn0011715	=	2.0
FBgn0002783 (known) FBgn0002783	=	2.0
FBgn0002783 (predicted) FBgn0052792	=	0.94
FBgn0002783 (predicted) FBgn0024319	=	0.94
FBgn0002783 (predicted) FBgn0037465	=	0.95
FBgn0002783 (predicted) FBgn0042105	=	0.83
FBgn0002783 (predicted) FBgn0032873	=	1.00
FBgn0002783 (predicted) FBgn0031802	=	0.87
FBgn0002783 (predicted) FBgn0042104	=	0.95
FBgn0002783 (predicted) FBgn0034730	=	0.89
FBgn0002783 (predicted) FBgn0014870	=	1.00
FBgn0002783 (predicted) FBgn0042103	=	0.75
FBgn0002783 (predicted) FBgn0042102	=	0.83
FBgn0002783 (predicted) FBgn0037521	=	0.88
FBgn0002783 (predicted) FBgn0051472	=	1.00
FBgn0002783 (predicted) FBgn0038464	=	1.00
FBgn0002783 (predicted) FBgn0035103	=	0.86
FBgn0002783 (predicted) FBgn0039839	=	0.86
FBgn0002783 (predicted) FBgn0039679	=	0.83
FBgn0002783 (predicted) FBgn0030795	=	0.94
FBgn0002783 (predicted) FBgn0022981	=	0.87
FBgn0002783 (predicted) FBgn0065108	=	0.94
FBgn0002783 (predicted) FBgn0065109	=	0.82
FBgn0002783 (predicted) FBgn0021825	=	1.00
FBgn0002783 (predicted) FBgn0035785	=	0.93
FBgn0002783 (predicted) FBgn0030844	=	0.93
FBgn0002787 (known) FBgn0028694	=	2.0
FBgn0002787 (predicted) FBgn0028691	=	1.00
FBgn0002787 (predicted) FBgn0002989	=	1.00
FBgn0002791 (predicted) FBgn0085469	=	1.00
FBgn0002791 (predicted) FBgn0020910	=	1.00
FBgn0002791 (predicted) FBgn0032987	=	1.00
FBgn0002791 (predicted) FBgn0026418	=	1.00
FBgn0002791 (predicted) FBgn0031097	=	1.00
FBgn0002791 (predicted) FBgn0031737	=	1.00
FBgn0002791 (predicted) FBgn0034173	=	2.00
FBgn0002878 (predicted) FBgn0035032	=	1.00
FBgn0002878 (predicted) FBgn0029924	=	1.00
FBgn0002878 (predicted) FBgn0034628	=	1.00
FBgn0002878 (predicted) FBgn0027572	=	0.97
FBgn0002878 (predicted) FBgn0034629	=	1.00
FBgn0002906 (predicted) FBgn0003732	=	1.00
FBgn0002906 (predicted) FBgn0004367	=	1.00
FBgn0002914 (predicted) FBgn0011771	=	1.00
FBgn0002937 (predicted) FBgn0035532	=	0.96
FBgn0002989 (predicted) FBgn0003479	=	1.00
FBgn0002989 (predicted) FBgn0035519	=	1.00
FBgn0003031 (predicted) FBgn0011762	=	1.00
FBgn0003075 (predicted) FBgn0037301	=	1.00
FBgn0003079 (known) FBgn0010269	=	2.0
FBgn0003079 (predicted) FBgn0037351	=	1.00
FBgn0003079 (predicted) FBgn0036928	=	1.00
FBgn0003079 (predicted) FBgn0014455	=	1.00
FBgn0003079 (predicted) FBgn0010314	=	1.00
FBgn0003079 (predicted) FBgn0039858	=	1.00
FBgn0003079 (predicted) FBgn0037613	=	1.00
FBgn0003089 (predicted) FBgn0010909	=	1.00
FBgn0003124 (predicted) FBgn0020279	=	1.00
FBgn0003132 (known) FBgn0028429	=	2.0
FBgn0003134 (known) FBgn0028429	=	2.0
FBgn0003141 (known) FBgn0003141	=	2.0
FBgn0003149 (predicted) FBgn0036824	=	1.00
FBgn0003149 (predicted) FBgn0033739	=	1.00
FBgn0003149 (predicted) FBgn0037391	=	1.00
FBgn0003150 (predicted) FBgn0038593	=	1.00
FBgn0003151 (known) FBgn0023175	=	2.0
FBgn0003151 (predicted) FBgn0050382	=	1.00
FBgn0003151 (predicted) FBgn0035532	=	1.00
FBgn0003151 (predicted) FBgn0026781	=	1.00
FBgn0003151 (predicted) FBgn0039726	=	1.00
FBgn0003151 (predicted) FBgn0086134	=	1.00
FBgn0003151 (predicted) FBgn0030806	=	1.00
FBgn0003151 (predicted) FBgn0036157	=	1.00
FBgn0003162 (known) FBgn0003162	=	2.0
FBgn0003162 (predicted) FBgn0036028	=	1.00
FBgn0003169 (predicted) FBgn0010217	=	1.00
FBgn0003178 (predicted) FBgn0005695	=	1.00
FBgn0003178 (predicted) FBgn0031099	=	1.00
FBgn0003205 (known) FBgn0031745	=	2.0
FBgn0003205 (known) FBgn0026376	=	2.0
FBgn0003205 (predicted) FBgn0038504	=	1.00
FBgn0003205 (predicted) FBgn0051304	=	1.00
FBgn0003231 (predicted) FBgn0003371	=	1.00
FBgn0003231 (predicted) FBgn0037391	=	0.53
FBgn0003231 (predicted) FBgn0046332	=	1.00
FBgn0003231 (predicted) FBgn0019650	=	0.53
FBgn0003231 (predicted) FBgn0031229	=	1.00
FBgn0003231 (predicted) FBgn0039911	=	0.53
FBgn0003231 (predicted) FBgn0026778	=	1.00
FBgn0003256 (known) FBgn0010269	=	2.0
FBgn0003256 (predicted) FBgn0031413	=	1.00
FBgn0003256 (predicted) FBgn0035854	=	1.00
FBgn0003256 (predicted) FBgn0041627	=	1.00
FBgn0003256 (predicted) FBgn0033539	=	1.00
FBgn0003256 (predicted) FBgn0003514	=	1.00
FBgn0003256 (predicted) FBgn0031488	=	1.00
FBgn0003256 (predicted) FBgn0005536	=	1.00
FBgn0003256 (predicted) FBgn0031824	=	1.00
FBgn0003256 (predicted) FBgn0036919	=	1.00
FBgn0003256 (predicted) FBgn0004856	=	1.00
FBgn0003256 (predicted) FBgn0023506	=	1.00
FBgn0003256 (predicted) FBgn0035951	=	1.00
FBgn0003256 (predicted) FBgn0004397	=	1.00
FBgn0003256 (predicted) FBgn0035993	=	1.00
FBgn0003256 (predicted) FBgn0027053	=	1.00
FBgn0003257 (predicted) FBgn0031590	=	0.96
FBgn0003257 (predicted) FBgn0030306	=	1.00
FBgn0003257 (predicted) FBgn0011661	=	1.00
FBgn0003257 (predicted) FBgn0032511	=	1.00
FBgn0003257 (predicted) FBgn0017545	=	1.00
FBgn0003257 (predicted) FBgn0010198	=	1.00
FBgn0003257 (predicted) FBgn0033555	=	1.00
FBgn0003257 (predicted) FBgn0031874	=	1.00
FBgn0003257 (predicted) FBgn0039857	=	1.00
FBgn0003257 (predicted) FBgn0011787	=	1.00
FBgn0003274 (predicted) FBgn0035532	=	0.85
FBgn0003277 (predicted) FBgn0024330	=	1.00
FBgn0003277 (predicted) FBgn0036581	=	1.00
FBgn0003279 (predicted) FBgn0031637	=	1.00
FBgn0003279 (predicted) FBgn0016917	=	1.00
FBgn0003279 (predicted) FBgn0086706	=	1.00
FBgn0003308 (predicted) FBgn0025832	=	1.00
FBgn0003360 (predicted) FBgn0032863	=	0.98
FBgn0003360 (predicted) FBgn0051688	=	0.98
FBgn0003360 (predicted) FBgn0085402	=	0.98
FBgn0003360 (predicted) FBgn0021825	=	0.98
FBgn0003360 (predicted) FBgn0020249	=	0.98
FBgn0003360 (predicted) FBgn0032059	=	0.98
FBgn0003360 (predicted) FBgn0015808	=	0.98
FBgn0003360 (predicted) FBgn0051687	=	0.98
FBgn0003360 (predicted) FBgn0032715	=	0.98
FBgn0003386 (predicted) FBgn0031637	=	1.00
FBgn0003410 (predicted) FBgn0039911	=	1.00
FBgn0003410 (predicted) FBgn0038489	=	0.81
FBgn0003410 (predicted) FBgn0085402	=	1.00
FBgn0003410 (predicted) FBgn0026741	=	1.00
FBgn0003415 (predicted) FBgn0024330	=	1.00
FBgn0003415 (predicted) FBgn0034795	=	1.00
FBgn0003435 (predicted) FBgn0028684	=	1.00
FBgn0003479 (known) FBgn0003479	=	2.0
FBgn0003479 (predicted) FBgn0010602	=	1.00
FBgn0003479 (predicted) FBgn0053174	=	1.00
FBgn0003479 (predicted) FBgn0011296	=	1.00
FBgn0003514 (predicted) FBgn0038371	=	0.54
FBgn0003517 (predicted) FBgn0051713	=	1.00
FBgn0003517 (predicted) FBgn0015521	=	1.00
FBgn0003517 (predicted) FBgn0036497	=	1.00
FBgn0003517 (predicted) FBgn0020255	=	1.00
FBgn0003517 (predicted) FBgn0010217	=	1.00
FBgn0003517 (predicted) FBgn0037218	=	1.00
FBgn0003525 (predicted) FBgn0011763	=	1.00
FBgn0003557 (predicted) FBgn0042102	=	0.87
FBgn0003557 (predicted) FBgn0042105	=	1.00
FBgn0003557 (predicted) FBgn0035103	=	0.86
FBgn0003557 (predicted) FBgn0042103	=	0.96
FBgn0003557 (predicted) FBgn0019650	=	1.00
FBgn0003557 (predicted) FBgn0042104	=	1.00
FBgn0003557 (predicted) FBgn0037521	=	1.00
FBgn0003557 (predicted) FBgn0020386	=	1.00
FBgn0003557 (predicted) FBgn0037465	=	1.00
FBgn0003607 (predicted) FBgn0010621	=	0.75
FBgn0003607 (predicted) FBgn0032715	=	1.00
FBgn0003607 (predicted) FBgn0015808	=	1.00
FBgn0003638 (predicted) FBgn0033842	=	1.00
FBgn0003654 (predicted) FBgn0028570	=	1.00
FBgn0003654 (predicted) FBgn0032972	=	1.00
FBgn0003654 (predicted) FBgn0024196	=	1.00
FBgn0003654 (predicted) FBgn0039055	=	1.00
FBgn0003654 (predicted) FBgn0034478	=	1.00
FBgn0003654 (predicted) FBgn0085221	=	1.00
FBgn0003660 (known) FBgn0013343	=	2.0
FBgn0003676 (predicted) FBgn0026778	=	1.00
FBgn0003687 (predicted) FBgn0026778	=	1.00
FBgn0003687 (predicted) FBgn0035640	=	1.00
FBgn0003732 (predicted) FBgn0038772	=	1.61
FBgn0003861 (predicted) FBgn0086685	=	1.00
FBgn0003861 (predicted) FBgn0038593	=	1.00
FBgn0003861 (predicted) FBgn0032005	=	1.00
FBgn0003861 (predicted) FBgn0014455	=	1.00
FBgn0003861 (predicted) FBgn0004177	=	1.00
FBgn0003887 (predicted) FBgn0041100	=	0.99
FBgn0003888 (predicted) FBgn0041100	=	0.99
FBgn0003889 (predicted) FBgn0041100	=	0.97
FBgn0003890 (predicted) FBgn0041100	=	0.97
FBgn0003941 (predicted) FBgn0014455	=	1.00
FBgn0003941 (predicted) FBgn0037020	=	1.00
FBgn0003941 (predicted) FBgn0031057	=	1.00
FBgn0003941 (predicted) FBgn0035532	=	1.00
FBgn0003942 (predicted) FBgn0028500	=	1.00
FBgn0003965 (predicted) FBgn0035532	=	1.00
FBgn0003965 (predicted) FBgn0003965	=	1.00
FBgn0003965 (predicted) FBgn0035147	=	1.00
FBgn0003970 (predicted) FBgn0011642	=	1.80
FBgn0003970 (predicted) FBgn0003970	=	4.17
FBgn0003970 (predicted) FBgn0030530	=	1.80
FBgn0003970 (predicted) FBgn0027053	=	1.80
FBgn0004066 (predicted) FBgn0035532	=	1.00
FBgn0004066 (predicted) FBgn0039850	=	1.00
FBgn0004066 (predicted) FBgn0028685	=	1.00
FBgn0004066 (predicted) FBgn0016697	=	1.00
FBgn0004066 (predicted) FBgn0013998	=	1.00
FBgn0004066 (predicted) FBgn0025394	=	1.00
FBgn0004066 (predicted) FBgn0035044	=	1.00
FBgn0004066 (predicted) FBgn0086134	=	1.00
FBgn0004066 (predicted) FBgn0036224	=	1.00
FBgn0004066 (predicted) FBgn0011296	=	1.00
FBgn0004103 (known) FBgn0028429	=	2.0
FBgn0004145 (predicted) FBgn0037391	=	0.87
FBgn0004177 (predicted) FBgn0005614	=	1.00
FBgn0004177 (predicted) FBgn0019650	=	1.00
FBgn0004177 (predicted) FBgn0032593	=	1.00
FBgn0004367 (predicted) FBgn0026057	=	1.00
FBgn0004391 (predicted) FBgn0015623	=	1.00
FBgn0004403 (predicted) FBgn0026141	=	1.00
FBgn0004403 (predicted) FBgn0011760	=	1.00
FBgn0004404 (predicted) FBgn0026141	=	1.00
FBgn0004404 (predicted) FBgn0011760	=	1.00
FBgn0004419 (predicted) FBgn0031074	=	1.00
FBgn0004419 (predicted) FBgn0028360	=	1.00
FBgn0004419 (predicted) FBgn0036277	=	1.00
FBgn0004419 (predicted) FBgn0026174	=	1.00
FBgn0004419 (predicted) FBgn0034863	=	1.00
FBgn0004419 (predicted) FBgn0041585	=	1.00
FBgn0004419 (predicted) FBgn0011296	=	1.00
FBgn0004419 (predicted) FBgn0032677	=	1.00
FBgn0004419 (predicted) FBgn0035957	=	1.00
FBgn0004419 (predicted) FBgn0024939	=	1.00
FBgn0004419 (predicted) FBgn0026175	=	1.00
FBgn0004419 (predicted) FBgn0034060	=	1.00
FBgn0004436 (predicted) FBgn0086694	=	1.00
FBgn0004436 (predicted) FBgn0005585	=	1.00
FBgn0004436 (predicted) FBgn0028913	=	1.00
FBgn0004436 (predicted) FBgn0034173	=	2.00
FBgn0004462 (predicted) FBgn0036505	=	1.00
FBgn0004512 (predicted) FBgn0020622	=	0.84
FBgn0004513 (predicted) FBgn0020622	=	0.86
FBgn0004584 (predicted) FBgn0030521	=	0.92
FBgn0004587 (predicted) FBgn0012058	=	0.88
FBgn0004595 (predicted) FBgn0026417	=	1.00
FBgn0004619 (predicted) FBgn0085431	=	0.97
FBgn0004638 (predicted) FBgn0027561	=	1.00
FBgn0004638 (predicted) FBgn0036671	=	1.00
FBgn0004638 (predicted) FBgn0020224	=	1.00
FBgn0004638 (predicted) FBgn0030449	=	1.00
FBgn0004638 (predicted) FBgn0004638	=	1.00
FBgn0004638 (predicted) FBgn0011296	=	0.87
FBgn0004638 (predicted) FBgn0085630	=	1.00
FBgn0004638 (predicted) FBgn0015222	=	0.96
FBgn0004648 (predicted) FBgn0033902	=	0.73
FBgn0004698 (predicted) FBgn0033639	=	1.00
FBgn0004832 (predicted) FBgn0026777	=	1.00
FBgn0004837 (predicted) FBgn0040349	=	0.97
FBgn0004837 (predicted) FBgn0027053	=	1.00
FBgn0004837 (predicted) FBgn0011823	=	1.00
FBgn0004837 (predicted) FBgn0004907	=	0.96
FBgn0004837 (predicted) FBgn0039737	=	0.53
FBgn0004837 (predicted) FBgn0027338	=	1.00
FBgn0004867 (predicted) FBgn0011655	=	1.00
FBgn0004867 (predicted) FBgn0020255	=	1.00
FBgn0004867 (predicted) FBgn0011762	=	1.00
FBgn0004867 (predicted) FBgn0036497	=	1.00
FBgn0004868 (predicted) FBgn0027607	=	1.00
FBgn0004888 (predicted) FBgn0031886	=	1.00
FBgn0004907 (predicted) FBgn0024291	=	1.96
FBgn0004907 (predicted) FBgn0031874	=	0.96
FBgn0004907 (predicted) FBgn0085432	=	0.96
FBgn0004907 (predicted) FBgn0051687	=	1.00
FBgn0004907 (predicted) FBgn0040087	=	1.00
FBgn0004907 (predicted) FBgn0032863	=	1.00
FBgn0004907 (predicted) FBgn0020224	=	1.00
FBgn0004907 (predicted) FBgn0051688	=	1.00
FBgn0004907 (predicted) FBgn0012058	=	1.00
FBgn0004913 (predicted) FBgn0032813	=	1.00
FBgn0004913 (predicted) FBgn0005655	=	1.00
FBgn0004913 (predicted) FBgn0030871	=	1.00
FBgn0004913 (predicted) FBgn0028700	=	1.00
FBgn0004921 (predicted) FBgn0030011	=	1.00
FBgn0004922 (predicted) FBgn0086695	=	1.00
FBgn0005411 (known) FBgn0017457	=	2.0
FBgn0005411 (predicted) FBgn0035532	=	1.00
FBgn0005411 (predicted) FBgn0005536	=	1.00
FBgn0005411 (predicted) FBgn0010909	=	1.00
FBgn0005411 (predicted) FBgn0052654	=	0.77
FBgn0005536 (predicted) FBgn0040087	=	1.00
FBgn0005585 (predicted) FBgn0020255	=	1.00
FBgn0005585 (predicted) FBgn0025394	=	1.00
FBgn0005585 (predicted) FBgn0032863	=	1.00
FBgn0005585 (predicted) FBgn0051688	=	1.00
FBgn0005585 (predicted) FBgn0026778	=	1.00
FBgn0005585 (predicted) FBgn0036497	=	1.00
FBgn0005585 (predicted) FBgn0051687	=	1.00
FBgn0005593 (predicted) FBgn0020224	=	1.00
FBgn0005593 (predicted) FBgn0010235	=	1.00
FBgn0005593 (predicted) FBgn0040087	=	1.00
FBgn0005593 (predicted) FBgn0016917	=	1.00
FBgn0005593 (predicted) FBgn0015283	=	1.00
FBgn0005614 (predicted) FBgn0086685	=	1.00
FBgn0005614 (predicted) FBgn0038593	=	1.00
FBgn0005614 (predicted) FBgn0032005	=	1.00
FBgn0005614 (predicted) FBgn0014455	=	1.00
FBgn0005648 (predicted) FBgn0032873	=	1.00
FBgn0005648 (predicted) FBgn0039920	=	1.00
FBgn0005655 (known) FBgn0005655	=	2.0
FBgn0005655 (predicted) FBgn0026778	=	1.00
FBgn0005655 (predicted) FBgn0029823	=	1.00
FBgn0005655 (predicted) FBgn0011474	=	1.00
FBgn0005655 (predicted) FBgn0032813	=	1.00
FBgn0005695 (predicted) FBgn0053876	=	0.95
FBgn0005695 (predicted) FBgn0027341	=	1.00
FBgn0005695 (predicted) FBgn0031462	=	1.00
FBgn0005695 (predicted) FBgn0027054	=	1.00
FBgn0005695 (predicted) FBgn0053882	=	0.95
FBgn0005695 (predicted) FBgn0053904	=	0.95
FBgn0005695 (predicted) FBgn0053874	=	0.95
FBgn0005695 (predicted) FBgn0053898	=	0.95
FBgn0005695 (predicted) FBgn0034976	=	1.00
FBgn0005695 (predicted) FBgn0005695	=	1.00
FBgn0005695 (predicted) FBgn0053884	=	0.95
FBgn0005695 (predicted) FBgn0053890	=	0.95
FBgn0005695 (predicted) FBgn0053886	=	0.95
FBgn0005695 (predicted) FBgn0053908	=	0.95
FBgn0005695 (predicted) FBgn0053894	=	0.95
FBgn0005695 (predicted) FBgn0039580	=	1.00
FBgn0005695 (predicted) FBgn0053888	=	0.95
FBgn0005695 (predicted) FBgn0031057	=	1.00
FBgn0005695 (predicted) FBgn0053878	=	0.95
FBgn0005695 (predicted) FBgn0053868	=	0.95
FBgn0005695 (predicted) FBgn0053896	=	0.95
FBgn0005695 (predicted) FBgn0053910	=	0.95
FBgn0005695 (predicted) FBgn0053870	=	0.95
FBgn0005695 (predicted) FBgn0053900	=	0.95
FBgn0005695 (predicted) FBgn0038952	=	1.00
FBgn0005695 (predicted) FBgn0053906	=	0.95
FBgn0005695 (predicted) FBgn0053872	=	0.95
FBgn0005695 (predicted) FBgn0053892	=	0.95
FBgn0005695 (predicted) FBgn0053880	=	0.95
FBgn0005695 (predicted) FBgn0053902	=	0.95
FBgn0005695 (predicted) FBgn0058461	=	0.98
FBgn0005695 (predicted) FBgn0061209	=	0.95
FBgn0005777 (predicted) FBgn0023177	=	1.00
FBgn0005777 (predicted) FBgn0025624	=	1.00
FBgn0005777 (predicted) FBgn0032518	=	1.00
FBgn0010015 (predicted) FBgn0086370	=	1.00
FBgn0010078 (predicted) FBgn0037391	=	1.00
FBgn0010078 (predicted) FBgn0011659	=	1.00
FBgn0010078 (predicted) FBgn0015283	=	1.00
FBgn0010173 (predicted) FBgn0032906	=	1.00
FBgn0010173 (predicted) FBgn0015287	=	1.00
FBgn0010198 (predicted) FBgn0037186	=	1.00
FBgn0010217 (predicted) FBgn0038501	=	1.00
FBgn0010217 (predicted) FBgn0021825	=	1.00
FBgn0010217 (predicted) FBgn0035532	=	1.00
FBgn0010217 (predicted) FBgn0034191	=	1.00
FBgn0010217 (predicted) FBgn0020622	=	1.00
FBgn0010235 (known) FBgn0024187	=	2.0
FBgn0010235 (known) FBgn0010235	=	2.0
FBgn0010235 (predicted) FBgn0030521	=	0.90
FBgn0010235 (predicted) FBgn0033031	=	1.00
FBgn0010235 (predicted) FBgn0023477	=	1.00
FBgn0010235 (predicted) FBgn0027053	=	1.00
FBgn0010235 (predicted) FBgn0031947	=	1.00
FBgn0010241 (predicted) FBgn0020622	=	0.80
FBgn0010256 (predicted) FBgn0036239	=	1.00
FBgn0010263 (known) FBgn0040087	=	2.0
FBgn0010263 (predicted) FBgn0017397	=	1.00
FBgn0010263 (predicted) FBgn0052062	=	0.84
FBgn0010263 (predicted) FBgn0043904	=	1.00
FBgn0010263 (predicted) FBgn0024921	=	1.00
FBgn0010263 (predicted) FBgn0034976	=	1.00
FBgn0010263 (predicted) FBgn0036379	=	1.00
FBgn0010263 (predicted) FBgn0035693	=	1.00
FBgn0010265 (predicted) FBgn0031952	=	1.00
FBgn0010278 (predicted) FBgn0016700	=	1.00
FBgn0010300 (predicted) FBgn0037391	=	1.00
FBgn0010300 (predicted) FBgn0086446	=	1.00
FBgn0010314 (predicted) FBgn0030207	=	1.00
FBgn0010314 (predicted) FBgn0015625	=	1.00
FBgn0010314 (predicted) FBgn0085469	=	1.00
FBgn0010314 (predicted) FBgn0031097	=	1.00
FBgn0010314 (predicted) FBgn0031737	=	1.00
FBgn0010314 (predicted) FBgn0037151	=	1.00
FBgn0010314 (predicted) FBgn0039713	=	1.00
FBgn0010314 (predicted) FBgn0015657	=	1.00
FBgn0010314 (predicted) FBgn0031322	=	1.00
FBgn0010314 (predicted) FBgn0039875	=	1.00
FBgn0010314 (predicted) FBgn0030558	=	1.00
FBgn0010314 (predicted) FBgn0029969	=	1.00
FBgn0010314 (predicted) FBgn0031824	=	1.00
FBgn0010348 (predicted) FBgn0015283	=	1.00
FBgn0010348 (predicted) FBgn0035532	=	1.00
FBgn0010380 (predicted) FBgn0024833	=	1.00
FBgn0010398 (predicted) FBgn0011760	=	1.00
FBgn0010398 (predicted) FBgn0026141	=	1.00
FBgn0010409 (predicted) FBgn0034908	=	1.00
FBgn0010411 (predicted) FBgn0039911	=	1.00
FBgn0010411 (predicted) FBgn0028292	=	1.00
FBgn0010423 (predicted) FBgn0025381	=	0.83
FBgn0010423 (predicted) FBgn0017561	=	1.00
FBgn0010424 (predicted) FBgn0017561	=	1.00
FBgn0010424 (predicted) FBgn0025381	=	0.87
FBgn0010501 (predicted) FBgn0031948	=	0.88
FBgn0010501 (predicted) FBgn0031913	=	0.88
FBgn0010501 (predicted) FBgn0053116	=	0.88
FBgn0010501 (predicted) FBgn0020616	=	0.88
FBgn0010501 (predicted) FBgn0032783	=	0.88
FBgn0010501 (predicted) FBgn0025140	=	0.88
FBgn0010501 (predicted) FBgn0031914	=	0.88
FBgn0010501 (predicted) FBgn0032138	=	0.88
FBgn0010501 (predicted) FBgn0035636	=	0.88
FBgn0010501 (predicted) FBgn0036289	=	0.88
FBgn0010501 (predicted) FBgn0035146	=	0.88
FBgn0010504 (predicted) FBgn0026174	=	0.77
FBgn0010504 (predicted) FBgn0040349	=	0.97
FBgn0010504 (predicted) FBgn0031074	=	0.66
FBgn0010504 (predicted) FBgn0026175	=	0.75
FBgn0010504 (predicted) FBgn0034863	=	0.74
FBgn0010602 (known) FBgn0010602	=	2.0
FBgn0010602 (predicted) FBgn0026170	=	1.00
FBgn0010620 (predicted) FBgn0011661	=	1.00
FBgn0010621 (predicted) FBgn0040235	=	1.00
FBgn0010621 (predicted) FBgn0026438	=	0.85
FBgn0010621 (predicted) FBgn0031613	=	0.67
FBgn0010621 (predicted) FBgn0030082	=	0.71
FBgn0010709 (predicted) FBgn0015277	=	1.00
FBgn0010741 (predicted) FBgn0038976	=	1.00
FBgn0010741 (predicted) FBgn0026170	=	1.00
FBgn0010741 (predicted) FBgn0011745	=	1.00
FBgn0010741 (predicted) FBgn0023506	=	1.00
FBgn0010808 (predicted) FBgn0032246	=	0.92
FBgn0010808 (predicted) FBgn0031534	=	0.92
FBgn0010812 (predicted) FBgn0027052	=	1.00
FBgn0010812 (predicted) FBgn0032467	=	1.00
FBgn0010851 (predicted) FBgn0010851	=	1.00
FBgn0010851 (predicted) FBgn0026170	=	1.00
FBgn0010877 (predicted) FBgn0033739	=	1.00
FBgn0010905 (predicted) FBgn0037391	=	1.00
FBgn0010909 (predicted) FBgn0027053	=	1.00
FBgn0010909 (predicted) FBgn0013279	=	1.00
FBgn0010909 (predicted) FBgn0037007	=	1.00
FBgn0010909 (predicted) FBgn0051354	=	1.00
FBgn0010909 (predicted) FBgn0013276	=	1.00
FBgn0010909 (predicted) FBgn0014455	=	1.00
FBgn0010909 (predicted) FBgn0013275	=	1.00
FBgn0010909 (predicted) FBgn0031832	=	1.00
FBgn0010909 (predicted) FBgn0024230	=	1.00
FBgn0010909 (predicted) FBgn0020618	=	1.00
FBgn0010909 (predicted) FBgn0013278	=	1.00
FBgn0010909 (predicted) FBgn0013277	=	1.00
FBgn0010909 (predicted) FBgn0037391	=	1.00
FBgn0011211 (predicted) FBgn0016697	=	1.00
FBgn0011217 (predicted) FBgn0085469	=	1.00
FBgn0011217 (predicted) FBgn0034412	=	1.00
FBgn0011217 (predicted) FBgn0015032	=	1.00
FBgn0011217 (predicted) FBgn0032214	=	1.00
FBgn0011217 (predicted) FBgn0031282	=	1.00
FBgn0011217 (predicted) FBgn0038296	=	1.00
FBgn0011225 (predicted) FBgn0026777	=	0.91
FBgn0011288 (known) FBgn0013343	=	2.0
FBgn0011296 (known) FBgn0011296	=	3.66
FBgn0011296 (predicted) FBgn0030620	=	1.00
FBgn0011296 (predicted) FBgn0036920	=	1.00
FBgn0011296 (predicted) FBgn0017556	=	1.00
FBgn0011296 (predicted) FBgn0017557	=	1.00
FBgn0011327 (known) FBgn0033886	=	2.0
FBgn0011327 (predicted) FBgn0029975	=	1.00
FBgn0011327 (predicted) FBgn0032615	=	1.00
FBgn0011327 (predicted) FBgn0051810	=	1.00
FBgn0011327 (predicted) FBgn0051809	=	1.00
FBgn0011327 (predicted) FBgn0032614	=	1.00
FBgn0011336 (predicted) FBgn0037218	=	1.00
FBgn0011341 (predicted) FBgn0029594	=	1.00
FBgn0011341 (predicted) FBgn0028436	=	1.00
FBgn0011341 (predicted) FBgn0027338	=	1.00
FBgn0011425 (predicted) FBgn0011762	=	1.00
FBgn0011474 (predicted) FBgn0032813	=	1.00
FBgn0011566 (predicted) FBgn0085402	=	1.00
FBgn0011566 (predicted) FBgn0039055	=	0.90
FBgn0011570 (predicted) FBgn0024187	=	1.00
FBgn0011573 (predicted) FBgn0027580	=	1.00
FBgn0011573 (predicted) FBgn0034497	=	1.00
FBgn0011573 (predicted) FBgn0026409	=	1.00
FBgn0011586 (predicted) FBgn0039745	=	1.00
FBgn0011586 (predicted) FBgn0027053	=	1.00
FBgn0011586 (predicted) FBgn0011586	=	1.00
FBgn0011648 (predicted) FBgn0021761	=	0.84
FBgn0011648 (predicted) FBgn0032467	=	0.84
FBgn0011648 (predicted) FBgn0035532	=	0.84
FBgn0011648 (predicted) FBgn0027786	=	0.84
FBgn0011648 (predicted) FBgn0029722	=	0.84
FBgn0011648 (predicted) FBgn0032640	=	0.84
FBgn0011648 (predicted) FBgn0039425	=	0.84
FBgn0011648 (predicted) FBgn0039902	=	1.00
FBgn0011648 (predicted) FBgn0040087	=	0.84
FBgn0011648 (predicted) FBgn0035107	=	0.84
FBgn0011648 (predicted) FBgn0015268	=	0.84
FBgn0011648 (predicted) FBgn0028325	=	0.84
FBgn0011648 (predicted) FBgn0013750	=	0.84
FBgn0011648 (predicted) FBgn0027053	=	1.00
FBgn0011655 (predicted) FBgn0035627	=	0.84
FBgn0011655 (predicted) FBgn0031737	=	1.00
FBgn0011655 (predicted) FBgn0020618	=	1.00
FBgn0011655 (predicted) FBgn0052062	=	0.84
FBgn0011655 (predicted) FBgn0086444	=	1.00
FBgn0011655 (predicted) FBgn0031097	=	1.00
FBgn0011655 (predicted) FBgn0086450	=	1.00
FBgn0011655 (predicted) FBgn0032652	=	0.49
FBgn0011655 (predicted) FBgn0034173	=	1.00
FBgn0011655 (predicted) FBgn0035264	=	1.00
FBgn0011655 (predicted) FBgn0052113	=	1.00
FBgn0011655 (predicted) FBgn0015796	=	1.00
FBgn0011655 (predicted) FBgn0015000	=	1.00
FBgn0011655 (predicted) FBgn0033663	=	1.00
FBgn0011659 (known) FBgn0011660	=	2.0
FBgn0011659 (predicted) FBgn0052190	=	1.00
FBgn0011661 (predicted) FBgn0051926	=	0.94
FBgn0011661 (predicted) FBgn0011822	=	0.87
FBgn0011661 (predicted) FBgn0029093	=	0.83
FBgn0011661 (predicted) FBgn0038507	=	0.86
FBgn0011661 (predicted) FBgn0051928	=	0.90
FBgn0011661 (predicted) FBgn0053128	=	0.92
FBgn0011661 (predicted) FBgn0032304	=	0.82
FBgn0011661 (predicted) FBgn0032049	=	0.84
FBgn0011661 (predicted) FBgn0032303	=	0.84
FBgn0011661 (predicted) FBgn0033933	=	0.88
FBgn0011704 (predicted) FBgn0011704	=	1.00
FBgn0011704 (predicted) FBgn0033902	=	1.00
FBgn0011745 (predicted) FBgn0023177	=	1.00
FBgn0011745 (predicted) FBgn0021825	=	1.00
FBgn0011760 (known) FBgn0036800	=	2.0
FBgn0011760 (known) FBgn0027073	=	1.87
FBgn0011760 (predicted) FBgn0036842	=	0.89
FBgn0011760 (predicted) FBgn0040255	=	0.80
FBgn0011760 (predicted) FBgn0026756	=	0.91
FBgn0011760 (predicted) FBgn0038082	=	0.91
FBgn0011760 (predicted) FBgn0026170	=	1.00
FBgn0011760 (predicted) FBgn0031097	=	1.00
FBgn0011760 (predicted) FBgn0017545	=	1.00
FBgn0011760 (predicted) FBgn0027074	=	0.83
FBgn0011760 (predicted) FBgn0032017	=	1.00
FBgn0011760 (predicted) FBgn0039505	=	1.00
FBgn0011760 (predicted) FBgn0026314	=	0.92
FBgn0011760 (predicted) FBgn0040252	=	0.86
FBgn0011760 (predicted) FBgn0039085	=	0.86
FBgn0011760 (predicted) FBgn0038886	=	0.83
FBgn0011760 (predicted) FBgn0050438	=	0.92
FBgn0011760 (predicted) FBgn0040261	=	0.87
FBgn0011760 (predicted) FBgn0040260	=	0.91
FBgn0011760 (predicted) FBgn0019624	=	1.00
FBgn0011760 (predicted) FBgn0015663	=	0.96
FBgn0011760 (predicted) FBgn0040262	=	0.92
FBgn0011760 (predicted) FBgn0051002	=	0.83
FBgn0011760 (predicted) FBgn0032684	=	0.87
FBgn0011760 (predicted) FBgn0032713	=	0.92
FBgn0011760 (predicted) FBgn0039087	=	0.86
FBgn0011760 (predicted) FBgn0027070	=	0.85
FBgn0011760 (predicted) FBgn0040257	=	0.85
FBgn0011760 (predicted) FBgn0034605	=	0.84
FBgn0011760 (predicted) FBgn0039086	=	0.91
FBgn0011760 (predicted) FBgn0026315	=	0.91
FBgn0011760 (predicted) FBgn0026754	=	0.96
FBgn0011760 (predicted) FBgn0031737	=	1.00
FBgn0011760 (predicted) FBgn0040250	=	0.95
FBgn0011760 (predicted) FBgn0026755	=	0.91
FBgn0011760 (predicted) FBgn0040251	=	0.92
FBgn0011760 (predicted) FBgn0038083	=	0.84
FBgn0011760 (predicted) FBgn0040253	=	0.84
FBgn0011760 (predicted) FBgn0040259	=	0.92
FBgn0011763 (predicted) FBgn0040087	=	1.00
FBgn0011771 (predicted) FBgn0038320	=	1.00
FBgn0011771 (predicted) FBgn0035357	=	1.00
FBgn0011771 (predicted) FBgn0037540	=	1.00
FBgn0011771 (predicted) FBgn0024957	=	1.00
FBgn0011771 (predicted) FBgn0024958	=	1.00
FBgn0011774 (predicted) FBgn0041627	=	1.00
FBgn0011787 (predicted) FBgn0029798	=	1.00
FBgn0011822 (predicted) FBgn0051915	=	0.87
FBgn0011822 (predicted) FBgn0015509	=	0.87
FBgn0011822 (predicted) FBgn0037391	=	0.87
FBgn0011823 (predicted) FBgn0038464	=	1.00
FBgn0011826 (known) FBgn0086370	=	2.0
FBgn0012036 (predicted) FBgn0039857	=	1.00
FBgn0013275 (predicted) FBgn0028695	=	1.00
FBgn0013275 (predicted) FBgn0027052	=	1.00
FBgn0013275 (predicted) FBgn0040087	=	1.00
FBgn0013276 (known) FBgn0027052	=	2.0
FBgn0013276 (predicted) FBgn0028695	=	1.00
FBgn0013276 (predicted) FBgn0040087	=	1.00
FBgn0013277 (known) FBgn0027052	=	2.0
FBgn0013277 (predicted) FBgn0028695	=	1.00
FBgn0013277 (predicted) FBgn0040087	=	1.00
FBgn0013278 (predicted) FBgn0040087	=	1.00
FBgn0013278 (predicted) FBgn0028695	=	1.00
FBgn0013278 (predicted) FBgn0027052	=	1.00
FBgn0013279 (predicted) FBgn0027052	=	1.00
FBgn0013279 (predicted) FBgn0040087	=	1.00
FBgn0013279 (predicted) FBgn0028695	=	1.00
FBgn0013305 (predicted) FBgn0015234	=	1.00
FBgn0013305 (predicted) FBgn0039212	=	1.00
FBgn0013325 (predicted) FBgn0020224	=	1.00
FBgn0013325 (predicted) FBgn0040087	=	1.00
FBgn0013325 (predicted) FBgn0015338	=	1.00
FBgn0013342 (known) FBgn0013343	=	2.0
FBgn0013343 (known) FBgn0028401	=	2.0
FBgn0013343 (predicted) FBgn0030412	=	1.00
FBgn0013348 (predicted) FBgn0017561	=	1.00
FBgn0013348 (predicted) FBgn0025381	=	0.81
FBgn0013349 (predicted) FBgn0027607	=	1.00
FBgn0013576 (predicted) FBgn0027607	=	1.00
FBgn0013746 (predicted) FBgn0027057	=	1.00
FBgn0013750 (predicted) FBgn0025800	=	0.85
FBgn0013759 (predicted) FBgn0030460	=	1.00
FBgn0013759 (predicted) FBgn0035357	=	1.00
FBgn0013759 (predicted) FBgn0026313	=	1.00
FBgn0013759 (predicted) FBgn0034173	=	1.00
FBgn0013759 (predicted) FBgn0039269	=	1.00
FBgn0013759 (predicted) FBgn0052677	=	1.00
FBgn0013759 (predicted) FBgn0034081	=	1.00
FBgn0013759 (predicted) FBgn0021967	=	1.00
FBgn0013770 (predicted) FBgn0039016	=	1.00
FBgn0013770 (predicted) FBgn0040227	=	1.00
FBgn0013770 (predicted) FBgn0023143	=	1.00
FBgn0013770 (predicted) FBgn0034246	=	1.00
FBgn0013770 (predicted) FBgn0037994	=	1.00
FBgn0013770 (predicted) FBgn0028692	=	1.00
FBgn0013770 (predicted) FBgn0026057	=	1.00
FBgn0013770 (predicted) FBgn0036090	=	1.00
FBgn0013969 (predicted) FBgn0037314	=	1.00
FBgn0013969 (predicted) FBgn0039726	=	1.00
FBgn0013998 (predicted) FBgn0038166	=	1.00
FBgn0013998 (predicted) FBgn0017556	=	1.00
FBgn0013998 (predicted) FBgn0017557	=	1.00
FBgn0013998 (predicted) FBgn0086134	=	1.00
FBgn0014002 (predicted) FBgn0026417	=	1.00
FBgn0014002 (predicted) FBgn0015805	=	0.72
FBgn0014002 (predicted) FBgn0026778	=	1.00
FBgn0014002 (predicted) FBgn0031074	=	0.50
FBgn0014002 (predicted) FBgn0026174	=	0.59
FBgn0014002 (predicted) FBgn0034863	=	0.57
FBgn0014002 (predicted) FBgn0026175	=	0.58
FBgn0014010 (predicted) FBgn0030286	=	1.00
FBgn0014010 (predicted) FBgn0035202	=	1.00
FBgn0014026 (predicted) FBgn0019650	=	1.00
FBgn0014026 (predicted) FBgn0040087	=	1.00
FBgn0014026 (predicted) FBgn0015721	=	1.00
FBgn0014075 (predicted) FBgn0034967	=	1.00
FBgn0014366 (known) FBgn0038464	=	2.0
FBgn0014455 (predicted) FBgn0032593	=	1.00
FBgn0014455 (predicted) FBgn0051800	=	1.00
FBgn0014870 (predicted) FBgn0032812	=	1.00
FBgn0014870 (predicted) FBgn0032688	=	1.00
FBgn0014870 (predicted) FBgn0034976	=	1.00
FBgn0015032 (predicted) FBgn0052626	=	1.00
FBgn0015032 (predicted) FBgn0020910	=	1.00
FBgn0015218 (predicted) FBgn0031637	=	2.70
FBgn0015222 (predicted) FBgn0030449	=	3.76
FBgn0015222 (predicted) FBgn0035993	=	1.00
FBgn0015222 (predicted) FBgn0085469	=	1.00
FBgn0015222 (predicted) FBgn0028648	=	1.00
FBgn0015222 (predicted) FBgn0027338	=	0.96
FBgn0015222 (predicted) FBgn0051957	=	1.96
FBgn0015222 (predicted) FBgn0015222	=	3.85
FBgn0015234 (predicted) FBgn0025692	=	1.00
FBgn0015234 (predicted) FBgn0038209	=	1.00
FBgn0015234 (predicted) FBgn0028470	=	0.79
FBgn0015268 (known) FBgn0051618	=	2.0
FBgn0015268 (predicted) FBgn0053814	=	1.00
FBgn0015268 (predicted) FBgn0053820	=	1.00
FBgn0015268 (predicted) FBgn0053850	=	1.00
FBgn0015268 (predicted) FBgn0053862	=	1.00
FBgn0015268 (predicted) FBgn0053823	=	1.00
FBgn0015268 (predicted) FBgn0053829	=	1.00
FBgn0015268 (predicted) FBgn0053847	=	1.00
FBgn0015268 (predicted) FBgn0053817	=	1.00
FBgn0015268 (predicted) FBgn0053826	=	1.00
FBgn0015268 (predicted) FBgn0053835	=	1.00
FBgn0015268 (predicted) FBgn0053859	=	1.00
FBgn0015268 (predicted) FBgn0053832	=	1.00
FBgn0015268 (predicted) FBgn0053844	=	1.00
FBgn0015268 (predicted) FBgn0053841	=	1.00
FBgn0015268 (predicted) FBgn0025800	=	0.85
FBgn0015268 (predicted) FBgn0053808	=	1.00
FBgn0015268 (predicted) FBgn0053865	=	1.00
FBgn0015268 (predicted) FBgn0053853	=	1.00
FBgn0015268 (predicted) FBgn0053856	=	1.00
FBgn0015268 (predicted) FBgn0053838	=	1.00
FBgn0015278 (predicted) FBgn0037465	=	1.00
FBgn0015278 (predicted) FBgn0035103	=	1.00
FBgn0015278 (predicted) FBgn0042102	=	1.00
FBgn0015278 (predicted) FBgn0042104	=	0.95
FBgn0015278 (predicted) FBgn0042105	=	1.00
FBgn0015278 (predicted) FBgn0037521	=	1.00
FBgn0015278 (predicted) FBgn0042103	=	1.00
FBgn0015282 (predicted) FBgn0028695	=	1.00
FBgn0015283 (predicted) FBgn0023508	=	1.00
FBgn0015283 (predicted) FBgn0030521	=	0.92
FBgn0015283 (predicted) FBgn0026777	=	1.00
FBgn0015283 (predicted) FBgn0039697	=	1.00
FBgn0015283 (predicted) FBgn0037742	=	1.00
FBgn0015283 (predicted) FBgn0086532	=	1.00
FBgn0015283 (predicted) FBgn0034825	=	1.00
FBgn0015283 (predicted) FBgn0028686	=	1.00
FBgn0015283 (predicted) FBgn0025366	=	1.00
FBgn0015283 (predicted) FBgn0015756	=	1.00
FBgn0015283 (predicted) FBgn0026372	=	1.00
FBgn0015287 (known) FBgn0032244	=	2.0
FBgn0015287 (predicted) FBgn0039713	=	1.00
FBgn0015287 (predicted) FBgn0032138	=	1.00
FBgn0015296 (predicted) FBgn0031097	=	1.00
FBgn0015296 (predicted) FBgn0031737	=	1.00
FBgn0015324 (predicted) FBgn0015907	=	1.00
FBgn0015391 (predicted) FBgn0027783	=	1.00
FBgn0015391 (predicted) FBgn0034824	=	1.00
FBgn0015391 (predicted) FBgn0030268	=	1.00
FBgn0015391 (predicted) FBgn0034827	=	1.00
FBgn0015509 (predicted) FBgn0029093	=	0.83
FBgn0015509 (predicted) FBgn0033933	=	0.88
FBgn0015509 (predicted) FBgn0032304	=	0.82
FBgn0015509 (predicted) FBgn0038507	=	0.86
FBgn0015509 (predicted) FBgn0031057	=	1.00
FBgn0015509 (predicted) FBgn0051926	=	0.94
FBgn0015509 (predicted) FBgn0032049	=	0.84
FBgn0015509 (predicted) FBgn0051928	=	0.90
FBgn0015509 (predicted) FBgn0032640	=	1.00
FBgn0015509 (predicted) FBgn0032303	=	0.84
FBgn0015509 (predicted) FBgn0053128	=	0.92
FBgn0015509 (predicted) FBgn0033191	=	1.00
FBgn0015546 (predicted) FBgn0036486	=	1.00
FBgn0015558 (predicted) FBgn0038772	=	1.00
FBgn0015567 (predicted) FBgn0030286	=	1.00
FBgn0015610 (known) FBgn0015799	=	2.0
FBgn0015610 (known) FBgn0015805	=	2.0
FBgn0015610 (predicted) FBgn0027951	=	1.00
FBgn0015610 (predicted) FBgn0037376	=	1.00
FBgn0015622 (predicted) FBgn0037347	=	1.00
FBgn0015625 (predicted) FBgn0037357	=	1.00
FBgn0015625 (predicted) FBgn0033096	=	0.95
FBgn0015625 (predicted) FBgn0038312	=	0.90
FBgn0015625 (predicted) FBgn0040347	=	1.00
FBgn0015625 (predicted) FBgn0033097	=	0.82
FBgn0015625 (predicted) FBgn0037613	=	1.00
FBgn0015625 (predicted) FBgn0038412	=	0.84
FBgn0015657 (predicted) FBgn0037613	=	1.00
FBgn0015657 (predicted) FBgn0037329	=	1.00
FBgn0015663 (predicted) FBgn0034914	=	0.83
FBgn0015663 (predicted) FBgn0026141	=	0.96
FBgn0015663 (predicted) FBgn0031186	=	0.68
FBgn0015663 (predicted) FBgn0020618	=	0.87
FBgn0015721 (predicted) FBgn0038129	=	1.00
FBgn0015756 (predicted) FBgn0025457	=	1.00
FBgn0015756 (predicted) FBgn0030500	=	1.00
FBgn0015799 (predicted) FBgn0015805	=	1.00
FBgn0015799 (predicted) FBgn0035601	=	1.00
FBgn0015805 (predicted) FBgn0037624	=	1.00
FBgn0015805 (predicted) FBgn0038834	=	1.00
FBgn0015805 (predicted) FBgn0026417	=	0.93
FBgn0015805 (predicted) FBgn0033688	=	1.00
FBgn0015805 (predicted) FBgn0038829	=	1.00
FBgn0015805 (predicted) FBgn0038856	=	1.00
FBgn0015808 (predicted) FBgn0031613	=	1.00
FBgn0015808 (predicted) FBgn0039305	=	1.00
FBgn0015808 (predicted) FBgn0025111	=	0.97
FBgn0015808 (predicted) FBgn0023516	=	1.00
FBgn0015808 (predicted) FBgn0030082	=	1.00
FBgn0015828 (predicted) FBgn0031952	=	1.00
FBgn0015907 (known) FBgn0026188	=	2.0
FBgn0015907 (predicted) FBgn0031868	=	1.00
FBgn0015907 (predicted) FBgn0020910	=	1.00
FBgn0015907 (predicted) FBgn0039348	=	2.00
FBgn0015907 (predicted) FBgn0017397	=	1.00
FBgn0015954 (predicted) FBgn0028692	=	1.00
FBgn0016013 (predicted) FBgn0040087	=	1.00
FBgn0016120 (predicted) FBgn0039911	=	1.00
FBgn0016693 (predicted) FBgn0053113	=	1.00
FBgn0016697 (predicted) FBgn0035532	=	1.00
FBgn0016697 (predicted) FBgn0017557	=	1.00
FBgn0016697 (predicted) FBgn0017556	=	1.00
FBgn0016700 (predicted) FBgn0039634	=	0.91
FBgn0016700 (predicted) FBgn0024289	=	1.00
FBgn0016700 (predicted) FBgn0020255	=	1.00
FBgn0016700 (predicted) FBgn0022359	=	1.00
FBgn0016700 (predicted) FBgn0035169	=	1.00
FBgn0016700 (predicted) FBgn0036497	=	1.00
FBgn0016700 (predicted) FBgn0040918	=	1.00
FBgn0016917 (predicted) FBgn0053498	=	1.00
FBgn0016917 (predicted) FBgn0053496	=	1.00
FBgn0016917 (predicted) FBgn0053487	=	1.00
FBgn0016917 (predicted) FBgn0031037	=	1.00
FBgn0016917 (predicted) FBgn0016917	=	1.00
FBgn0016917 (predicted) FBgn0053491	=	1.00
FBgn0016917 (predicted) FBgn0051241	=	1.00
FBgn0016917 (predicted) FBgn0031021	=	1.00
FBgn0016917 (predicted) FBgn0027053	=	1.00
FBgn0017397 (predicted) FBgn0086675	=	1.00
FBgn0017397 (predicted) FBgn0038271	=	0.80
FBgn0017397 (predicted) FBgn0035811	=	0.80
FBgn0017397 (predicted) FBgn0029176	=	0.80
FBgn0017397 (predicted) FBgn0019650	=	1.00
FBgn0017545 (predicted) FBgn0026141	=	1.00
FBgn0017550 (predicted) FBgn0017550	=	1.00
FBgn0017556 (predicted) FBgn0035532	=	1.00
FBgn0017556 (predicted) FBgn0086134	=	1.00
FBgn0017556 (predicted) FBgn0039850	=	1.00
FBgn0017556 (predicted) FBgn0025394	=	1.00
FBgn0017556 (predicted) FBgn0035044	=	1.00
FBgn0017556 (predicted) FBgn0028685	=	1.00
FBgn0017556 (predicted) FBgn0036224	=	1.00
FBgn0017557 (predicted) FBgn0035532	=	1.00
FBgn0017557 (predicted) FBgn0028685	=	1.00
FBgn0017557 (predicted) FBgn0039850	=	1.00
FBgn0017557 (predicted) FBgn0086134	=	1.00
FBgn0017557 (predicted) FBgn0035044	=	1.00
FBgn0017557 (predicted) FBgn0036224	=	1.00
FBgn0017557 (predicted) FBgn0025394	=	1.00
FBgn0017561 (predicted) FBgn0041100	=	1.00
FBgn0017561 (predicted) FBgn0020249	=	1.00
FBgn0017561 (predicted) FBgn0032643	=	1.00
FBgn0017561 (predicted) FBgn0037391	=	1.00
FBgn0017561 (predicted) FBgn0031692	=	1.00
FBgn0017561 (predicted) FBgn0025381	=	1.00
FBgn0017561 (predicted) FBgn0033027	=	1.00
FBgn0017567 (predicted) FBgn0039920	=	1.00
FBgn0019624 (predicted) FBgn0026141	=	1.00
FBgn0019650 (predicted) FBgn0032340	=	1.00
FBgn0019650 (predicted) FBgn0040087	=	1.00
FBgn0019650 (predicted) FBgn0021967	=	1.00
FBgn0019650 (predicted) FBgn0025394	=	1.00
FBgn0019650 (predicted) FBgn0031450	=	1.00
FBgn0019650 (predicted) FBgn0020279	=	1.00
FBgn0019650 (predicted) FBgn0028470	=	0.79
FBgn0019650 (predicted) FBgn0034976	=	1.00
FBgn0019650 (predicted) FBgn0031097	=	1.00
FBgn0019650 (predicted) FBgn0031737	=	1.00
FBgn0019936 (predicted) FBgn0051687	=	1.00
FBgn0019936 (predicted) FBgn0032863	=	1.00
FBgn0019936 (predicted) FBgn0051688	=	1.00
FBgn0019972 (predicted) FBgn0035636	=	0.73
FBgn0019972 (predicted) FBgn0025140	=	0.73
FBgn0019972 (predicted) FBgn0031948	=	0.73
FBgn0019972 (predicted) FBgn0036289	=	0.73
FBgn0019972 (predicted) FBgn0032138	=	0.73
FBgn0019972 (predicted) FBgn0031914	=	0.73
FBgn0019972 (predicted) FBgn0035146	=	0.73
FBgn0019972 (predicted) FBgn0031913	=	0.73
FBgn0019972 (predicted) FBgn0020616	=	0.73
FBgn0019972 (predicted) FBgn0053116	=	0.73
FBgn0019972 (predicted) FBgn0032783	=	0.73
FBgn0020224 (predicted) FBgn0035830	=	1.00
FBgn0020224 (predicted) FBgn0032350	=	1.00
FBgn0020224 (predicted) FBgn0034366	=	1.00
FBgn0020224 (predicted) FBgn0036018	=	1.00
FBgn0020236 (predicted) FBgn0039690	=	0.94
FBgn0020236 (predicted) FBgn0033739	=	1.00
FBgn0020249 (known) FBgn0028546	=	2.0
FBgn0020249 (predicted) FBgn0031737	=	1.00
FBgn0020249 (predicted) FBgn0025111	=	0.97
FBgn0020249 (predicted) FBgn0031097	=	1.00
FBgn0020255 (predicted) FBgn0033698	=	1.00
FBgn0020255 (predicted) FBgn0033272	=	1.00
FBgn0020255 (predicted) FBgn0033699	=	1.00
FBgn0020255 (predicted) FBgn0039381	=	1.00
FBgn0020255 (predicted) FBgn0030768	=	1.00
FBgn0020255 (predicted) FBgn0034447	=	1.00
FBgn0020255 (predicted) FBgn0035532	=	1.00
FBgn0020255 (predicted) FBgn0031097	=	1.00
FBgn0020255 (predicted) FBgn0031456	=	1.00
FBgn0020255 (predicted) FBgn0033050	=	1.00
FBgn0020255 (predicted) FBgn0036213	=	1.00
FBgn0020255 (predicted) FBgn0031737	=	0.87
FBgn0020255 (predicted) FBgn0038281	=	1.00
FBgn0020270 (predicted) FBgn0024432	=	1.00
FBgn0020279 (predicted) FBgn0033994	=	1.00
FBgn0020381 (predicted) FBgn0035146	=	0.94
FBgn0020381 (predicted) FBgn0025140	=	0.94
FBgn0020381 (predicted) FBgn0031914	=	0.94
FBgn0020381 (predicted) FBgn0031948	=	0.94
FBgn0020381 (predicted) FBgn0053116	=	0.94
FBgn0020381 (predicted) FBgn0036289	=	0.94
FBgn0020381 (predicted) FBgn0032138	=	0.94
FBgn0020381 (predicted) FBgn0035636	=	0.94
FBgn0020381 (predicted) FBgn0020616	=	0.94
FBgn0020381 (predicted) FBgn0031913	=	0.94
FBgn0020381 (predicted) FBgn0032783	=	0.94
FBgn0020386 (predicted) FBgn0086768	=	1.00
FBgn0020510 (predicted) FBgn0033739	=	1.00
FBgn0020510 (predicted) FBgn0039911	=	1.00
FBgn0020513 (known) FBgn0020513	=	2.0
FBgn0020513 (predicted) FBgn0032437	=	1.00
FBgn0020616 (predicted) FBgn0026404	=	0.83
FBgn0020616 (predicted) FBgn0028381	=	0.88
FBgn0020616 (predicted) FBgn0026057	=	1.00
FBgn0020618 (predicted) FBgn0040253	=	0.80
FBgn0020618 (predicted) FBgn0038082	=	0.96
FBgn0020618 (predicted) FBgn0040261	=	0.83
FBgn0020618 (predicted) FBgn0036842	=	0.89
FBgn0020618 (predicted) FBgn0039087	=	0.86
FBgn0020618 (predicted) FBgn0040257	=	0.92
FBgn0020618 (predicted) FBgn0033969	=	1.00
FBgn0020618 (predicted) FBgn0039086	=	0.87
FBgn0020618 (predicted) FBgn0027073	=	0.76
FBgn0020618 (predicted) FBgn0040260	=	0.96
FBgn0020618 (predicted) FBgn0026756	=	1.00
FBgn0020618 (predicted) FBgn0027074	=	0.87
FBgn0020618 (predicted) FBgn0023506	=	1.00
FBgn0020618 (predicted) FBgn0026754	=	0.96
FBgn0020618 (predicted) FBgn0033377	=	1.00
FBgn0020618 (predicted) FBgn0040259	=	0.88
FBgn0020618 (predicted) FBgn0040251	=	0.88
FBgn0020618 (predicted) FBgn0032713	=	0.84
FBgn0020618 (predicted) FBgn0040250	=	0.86
FBgn0020618 (predicted) FBgn0021825	=	1.00
FBgn0020618 (predicted) FBgn0040262	=	0.88
FBgn0020618 (predicted) FBgn0050438	=	0.77
FBgn0020618 (predicted) FBgn0020647	=	1.00
FBgn0020618 (predicted) FBgn0026314	=	0.80
FBgn0020618 (predicted) FBgn0040255	=	0.77
FBgn0020618 (predicted) FBgn0040252	=	0.81
FBgn0020618 (predicted) FBgn0038083	=	1.00
FBgn0020618 (predicted) FBgn0034605	=	0.80
FBgn0020618 (predicted) FBgn0051002	=	0.83
FBgn0020618 (predicted) FBgn0026315	=	0.76
FBgn0020618 (predicted) FBgn0026755	=	0.91
FBgn0020618 (predicted) FBgn0039085	=	0.81
FBgn0020618 (predicted) FBgn0032684	=	0.83
FBgn0020618 (predicted) FBgn0027070	=	0.82
FBgn0020618 (predicted) FBgn0038886	=	0.79
FBgn0020622 (predicted) FBgn0035695	=	0.83
FBgn0020622 (predicted) FBgn0020910	=	1.00
FBgn0020647 (known) FBgn0038617	=	2.0
FBgn0020910 (predicted) FBgn0037391	=	1.00
FBgn0021761 (predicted) FBgn0025800	=	0.85
FBgn0021795 (predicted) FBgn0032640	=	1.00
FBgn0021825 (predicted) FBgn0035471	=	1.00
FBgn0021825 (predicted) FBgn0031575	=	1.00
FBgn0021825 (predicted) FBgn0023177	=	1.00
FBgn0021825 (predicted) FBgn0025111	=	0.97
FBgn0021825 (predicted) FBgn0021825	=	1.00
FBgn0021825 (predicted) FBgn0037874	=	1.00
FBgn0021967 (predicted) FBgn0039911	=	1.00
FBgn0021967 (predicted) FBgn0037391	=	1.00
FBgn0021967 (predicted) FBgn0033739	=	1.00
FBgn0022201 (predicted) FBgn0039425	=	1.00
FBgn0022201 (predicted) FBgn0036920	=	1.00
FBgn0022201 (predicted) FBgn0030620	=	1.00
FBgn0022201 (predicted) FBgn0033739	=	1.00
FBgn0022343 (known) FBgn0037994	=	2.0
FBgn0022343 (predicted) FBgn0040227	=	1.00
FBgn0022359 (predicted) FBgn0024289	=	1.00
FBgn0022359 (predicted) FBgn0027338	=	1.00
FBgn0022359 (predicted) FBgn0022359	=	1.00
FBgn0022981 (predicted) FBgn0039308	=	0.93
FBgn0022981 (predicted) FBgn0039312	=	0.93
FBgn0022981 (predicted) FBgn0051380	=	0.81
FBgn0022981 (predicted) FBgn0039313	=	0.88
FBgn0022981 (predicted) FBgn0039307	=	0.93
FBgn0022981 (predicted) FBgn0053301	=	0.93
FBgn0022981 (predicted) FBgn0039310	=	0.93
FBgn0022981 (predicted) FBgn0039311	=	0.87
FBgn0022981 (predicted) FBgn0039309	=	0.93
FBgn0023174 (predicted) FBgn0037314	=	1.00
FBgn0023174 (predicted) FBgn0026380	=	1.00
FBgn0023175 (predicted) FBgn0026781	=	1.00
FBgn0023175 (predicted) FBgn0032492	=	1.00
FBgn0023175 (predicted) FBgn0035532	=	1.00
FBgn0023175 (predicted) FBgn0028685	=	1.00
FBgn0023175 (predicted) FBgn0050382	=	1.00
FBgn0023175 (predicted) FBgn0035227	=	1.00
FBgn0023175 (predicted) FBgn0036919	=	1.00
FBgn0023175 (predicted) FBgn0037737	=	1.00
FBgn0023175 (predicted) FBgn0023175	=	1.00
FBgn0023175 (predicted) FBgn0039690	=	0.94
FBgn0023175 (predicted) FBgn0033183	=	1.00
FBgn0023175 (predicted) FBgn0036224	=	1.00
FBgn0023177 (predicted) FBgn0037998	=	1.00
FBgn0023177 (predicted) FBgn0051852	=	1.00
FBgn0023211 (known) FBgn0023212	=	2.0
FBgn0023212 (predicted) FBgn0035532	=	1.00
FBgn0023212 (predicted) FBgn0036919	=	1.00
FBgn0023506 (known) FBgn0040087	=	2.0
FBgn0023506 (predicted) FBgn0039726	=	1.00
FBgn0023506 (predicted) FBgn0038659	=	1.00
FBgn0023506 (predicted) FBgn0037391	=	1.00
FBgn0023516 (predicted) FBgn0035830	=	1.00
FBgn0023516 (predicted) FBgn0032059	=	1.00
FBgn0023516 (predicted) FBgn0032715	=	1.00
FBgn0023516 (predicted) FBgn0026778	=	1.00
FBgn0023535 (predicted) FBgn0027338	=	1.00
FBgn0024183 (predicted) FBgn0026057	=	1.00
FBgn0024183 (predicted) FBgn0026417	=	1.00
FBgn0024187 (predicted) FBgn0032154	=	1.00
FBgn0024187 (predicted) FBgn0027607	=	1.00
FBgn0024196 (predicted) FBgn0053497	=	1.00
FBgn0024196 (predicted) FBgn0052823	=	1.00
FBgn0024196 (predicted) FBgn0067861	=	1.00
FBgn0024196 (predicted) FBgn0053499	=	1.00
FBgn0024289 (predicted) FBgn0024289	=	1.00
FBgn0024289 (predicted) FBgn0027338	=	1.00
FBgn0024291 (predicted) FBgn0038197	=	1.00
FBgn0024319 (predicted) FBgn0039313	=	0.82
FBgn0024319 (predicted) FBgn0039308	=	0.88
FBgn0024319 (predicted) FBgn0039312	=	0.88
FBgn0024319 (predicted) FBgn0051380	=	0.76
FBgn0024319 (predicted) FBgn0039311	=	0.81
FBgn0024319 (predicted) FBgn0039307	=	0.88
FBgn0024319 (predicted) FBgn0053301	=	0.88
FBgn0024319 (predicted) FBgn0039310	=	0.88
FBgn0024319 (predicted) FBgn0039309	=	0.88
FBgn0024330 (predicted) FBgn0040020	=	1.00
FBgn0024371 (predicted) FBgn0033739	=	1.00
FBgn0024509 (predicted) FBgn0033899	=	1.00
FBgn0024689 (predicted) FBgn0086475	=	1.00
FBgn0024733 (predicted) FBgn0038038	=	1.00
FBgn0024733 (predicted) FBgn0037298	=	1.00
FBgn0024833 (predicted) FBgn0042105	=	0.96
FBgn0024833 (predicted) FBgn0042102	=	1.00
FBgn0024833 (predicted) FBgn0037391	=	1.00
FBgn0024833 (predicted) FBgn0042104	=	0.90
FBgn0024833 (predicted) FBgn0037521	=	1.00
FBgn0024833 (predicted) FBgn0037465	=	1.00
FBgn0024833 (predicted) FBgn0042103	=	1.00
FBgn0024833 (predicted) FBgn0033184	=	1.00
FBgn0024833 (predicted) FBgn0035103	=	0.95
FBgn0024921 (predicted) FBgn0086675	=	1.00
FBgn0024921 (predicted) FBgn0085402	=	1.00
FBgn0024923 (predicted) FBgn0026778	=	0.99
FBgn0024923 (predicted) FBgn0035830	=	1.99
FBgn0024939 (predicted) FBgn0039920	=	1.00
FBgn0024939 (predicted) FBgn0041100	=	1.00
FBgn0024945 (predicted) FBgn0024945	=	1.00
FBgn0024945 (predicted) FBgn0033739	=	1.00
FBgn0024988 (predicted) FBgn0038772	=	1.00
FBgn0025111 (predicted) FBgn0085402	=	0.97
FBgn0025111 (predicted) FBgn0032863	=	0.97
FBgn0025111 (predicted) FBgn0051688	=	0.97
FBgn0025111 (predicted) FBgn0032059	=	0.97
FBgn0025111 (predicted) FBgn0032715	=	0.97
FBgn0025111 (predicted) FBgn0051687	=	0.97
FBgn0025140 (predicted) FBgn0026404	=	0.83
FBgn0025140 (predicted) FBgn0028381	=	0.88
FBgn0025381 (predicted) FBgn0032640	=	1.00
FBgn0025381 (predicted) FBgn0031692	=	0.88
FBgn0025381 (predicted) FBgn0033017	=	1.00
FBgn0025381 (predicted) FBgn0033027	=	0.76
FBgn0025381 (predicted) FBgn0035107	=	1.00
FBgn0025391 (predicted) FBgn0031061	=	1.00
FBgn0025394 (known) FBgn0036919	=	2.0
FBgn0025394 (known) FBgn0025394	=	2.0
FBgn0025394 (predicted) FBgn0035532	=	1.00
FBgn0025394 (predicted) FBgn0085469	=	1.00
FBgn0025394 (predicted) FBgn0037391	=	1.00
FBgn0025394 (predicted) FBgn0038948	=	1.00
FBgn0025394 (predicted) FBgn0028695	=	1.00
FBgn0025457 (known) FBgn0031696	=	2.0
FBgn0025457 (known) FBgn0032600	=	2.0
FBgn0025457 (known) FBgn0025458	=	2.0
FBgn0025457 (predicted) FBgn0035726	=	1.00
FBgn0025457 (predicted) FBgn0040337	=	1.00
FBgn0025549 (predicted) FBgn0038916	=	1.00
FBgn0025549 (predicted) FBgn0027560	=	0.96
FBgn0025574 (predicted) FBgn0039920	=	1.00
FBgn0025592 (predicted) FBgn0038772	=	1.00
FBgn0025624 (predicted) FBgn0034362	=	1.00
FBgn0025624 (predicted) FBgn0030071	=	1.00
FBgn0025624 (predicted) FBgn0034363	=	1.00
FBgn0025637 (known) FBgn0041171	=	2.0
FBgn0025637 (predicted) FBgn0037568	=	1.00
FBgn0025637 (predicted) FBgn0032725	=	1.00
FBgn0025692 (predicted) FBgn0039212	=	1.00
FBgn0025693 (known) FBgn0025693	=	2.0
FBgn0025693 (predicted) FBgn0041100	=	1.00
FBgn0025725 (known) FBgn0027496	=	2.0
FBgn0025790 (known) FBgn0025790	=	2.0
FBgn0025790 (predicted) FBgn0036496	=	1.00
FBgn0025800 (predicted) FBgn0029722	=	0.85
FBgn0025800 (predicted) FBgn0027053	=	1.00
FBgn0025800 (predicted) FBgn0035107	=	0.85
FBgn0025800 (predicted) FBgn0027786	=	0.85
FBgn0025800 (predicted) FBgn0039425	=	0.85
FBgn0025800 (predicted) FBgn0039902	=	1.00
FBgn0025800 (predicted) FBgn0032640	=	0.85
FBgn0025800 (predicted) FBgn0032467	=	0.85
FBgn0025800 (predicted) FBgn0028325	=	0.85
FBgn0025800 (predicted) FBgn0035532	=	0.85
FBgn0025800 (predicted) FBgn0040087	=	0.85
FBgn0025803 (predicted) FBgn0033383	=	1.00
FBgn0025803 (predicted) FBgn0030460	=	1.00
FBgn0025807 (predicted) FBgn0086356	=	1.00
FBgn0025807 (predicted) FBgn0026778	=	1.00
FBgn0025808 (predicted) FBgn0030871	=	1.00
FBgn0025820 (predicted) FBgn0026777	=	1.00
FBgn0025832 (predicted) FBgn0027494	=	1.00
FBgn0025832 (predicted) FBgn0031035	=	1.00
FBgn0025837 (predicted) FBgn0029594	=	1.00
FBgn0025837 (predicted) FBgn0027338	=	1.00
FBgn0025837 (predicted) FBgn0028436	=	1.00
FBgn0026057 (predicted) FBgn0030521	=	0.92
FBgn0026057 (predicted) FBgn0033272	=	1.00
FBgn0026057 (predicted) FBgn0051148	=	1.00
FBgn0026057 (predicted) FBgn0051414	=	1.00
FBgn0026057 (predicted) FBgn0035901	=	1.00
FBgn0026086 (predicted) FBgn0030500	=	1.00
FBgn0026141 (known) FBgn0036800	=	2.0
FBgn0026141 (predicted) FBgn0027070	=	0.85
FBgn0026141 (predicted) FBgn0039505	=	1.00
FBgn0026141 (predicted) FBgn0034605	=	0.84
FBgn0026141 (predicted) FBgn0036842	=	0.89
FBgn0026141 (predicted) FBgn0040251	=	0.92
FBgn0026141 (predicted) FBgn0039086	=	0.91
FBgn0026141 (predicted) FBgn0027074	=	0.83
FBgn0026141 (predicted) FBgn0051002	=	0.83
FBgn0026141 (predicted) FBgn0026314	=	0.92
FBgn0026141 (predicted) FBgn0050438	=	0.92
FBgn0026141 (predicted) FBgn0040255	=	0.80
FBgn0026141 (predicted) FBgn0040262	=	0.92
FBgn0026141 (predicted) FBgn0040260	=	0.91
FBgn0026141 (predicted) FBgn0031737	=	1.00
FBgn0026141 (predicted) FBgn0040252	=	0.86
FBgn0026141 (predicted) FBgn0039085	=	0.86
FBgn0026141 (predicted) FBgn0027073	=	0.87
FBgn0026141 (predicted) FBgn0032684	=	0.87
FBgn0026141 (predicted) FBgn0032713	=	0.92
FBgn0026141 (predicted) FBgn0026315	=	0.91
FBgn0026141 (predicted) FBgn0038082	=	0.91
FBgn0026141 (predicted) FBgn0040250	=	0.95
FBgn0026141 (predicted) FBgn0040261	=	0.87
FBgn0026141 (predicted) FBgn0038886	=	0.83
FBgn0026141 (predicted) FBgn0038083	=	0.84
FBgn0026141 (predicted) FBgn0039087	=	0.86
FBgn0026141 (predicted) FBgn0026170	=	1.00
FBgn0026141 (predicted) FBgn0026754	=	0.96
FBgn0026141 (predicted) FBgn0026756	=	0.91
FBgn0026141 (predicted) FBgn0040259	=	0.92
FBgn0026141 (predicted) FBgn0040253	=	0.84
FBgn0026141 (predicted) FBgn0031097	=	1.00
FBgn0026141 (predicted) FBgn0040257	=	0.85
FBgn0026141 (predicted) FBgn0026755	=	0.91
FBgn0026141 (predicted) FBgn0032017	=	1.00
FBgn0026150 (predicted) FBgn0033378	=	1.00
FBgn0026150 (predicted) FBgn0033189	=	1.00
FBgn0026150 (predicted) FBgn0086785	=	1.00
FBgn0026170 (predicted) FBgn0026170	=	1.00
FBgn0026174 (predicted) FBgn0035532	=	0.79
FBgn0026175 (predicted) FBgn0035532	=	0.78
FBgn0026176 (predicted) FBgn0041171	=	1.00
FBgn0026176 (predicted) FBgn0037568	=	1.00
FBgn0026176 (predicted) FBgn0032725	=	1.00
FBgn0026188 (predicted) FBgn0030500	=	1.00
FBgn0026188 (predicted) FBgn0034908	=	1.00
FBgn0026250 (predicted) FBgn0038489	=	0.81
FBgn0026313 (predicted) FBgn0039055	=	1.00
FBgn0026313 (predicted) FBgn0052677	=	1.00
FBgn0026313 (predicted) FBgn0026313	=	1.00
FBgn0026314 (predicted) FBgn0034914	=	0.88
FBgn0026314 (predicted) FBgn0031186	=	0.73
FBgn0026315 (predicted) FBgn0034914	=	0.87
FBgn0026315 (predicted) FBgn0031186	=	0.72
FBgn0026372 (predicted) FBgn0085469	=	0.97
FBgn0026372 (predicted) FBgn0029594	=	1.00
FBgn0026380 (predicted) FBgn0029812	=	1.00
FBgn0026380 (predicted) FBgn0026778	=	1.00
FBgn0026380 (predicted) FBgn0031534	=	1.00
FBgn0026404 (predicted) FBgn0031913	=	0.83
FBgn0026404 (predicted) FBgn0032138	=	0.83
FBgn0026404 (predicted) FBgn0036289	=	0.83
FBgn0026404 (predicted) FBgn0031914	=	0.83
FBgn0026404 (predicted) FBgn0035146	=	0.83
FBgn0026404 (predicted) FBgn0035636	=	0.83
FBgn0026404 (predicted) FBgn0053116	=	0.83
FBgn0026404 (predicted) FBgn0032783	=	0.83
FBgn0026404 (predicted) FBgn0031948	=	0.83
FBgn0026409 (predicted) FBgn0028436	=	1.00
FBgn0026409 (predicted) FBgn0038371	=	0.92
FBgn0026417 (predicted) FBgn0026778	=	1.00
FBgn0026438 (predicted) FBgn0032321	=	0.87
FBgn0026438 (predicted) FBgn0030026	=	0.73
FBgn0026479 (predicted) FBgn0026479	=	1.00
FBgn0026479 (predicted) FBgn0037521	=	1.00
FBgn0026479 (predicted) FBgn0035103	=	0.95
FBgn0026479 (predicted) FBgn0042102	=	0.96
FBgn0026479 (predicted) FBgn0037465	=	0.95
FBgn0026479 (predicted) FBgn0042103	=	0.91
FBgn0026479 (predicted) FBgn0042105	=	0.96
FBgn0026479 (predicted) FBgn0042104	=	1.00
FBgn0026664 (predicted) FBgn0034528	=	1.00
FBgn0026741 (predicted) FBgn0036669	=	1.00
FBgn0026754 (predicted) FBgn0034914	=	0.87
FBgn0026754 (predicted) FBgn0031186	=	0.72
FBgn0026755 (predicted) FBgn0034914	=	0.87
FBgn0026755 (predicted) FBgn0031186	=	0.72
FBgn0026756 (predicted) FBgn0031186	=	0.75
FBgn0026756 (predicted) FBgn0034914	=	0.91
FBgn0026777 (predicted) FBgn0042102	=	0.96
FBgn0026777 (predicted) FBgn0035103	=	0.95
FBgn0026777 (predicted) FBgn0030753	=	1.00
FBgn0026777 (predicted) FBgn0037521	=	1.00
FBgn0026777 (predicted) FBgn0042105	=	0.96
FBgn0026777 (predicted) FBgn0033639	=	1.00
FBgn0026777 (predicted) FBgn0037465	=	0.95
FBgn0026777 (predicted) FBgn0042103	=	0.91
FBgn0026777 (predicted) FBgn0042104	=	1.00
FBgn0026778 (predicted) FBgn0033969	=	1.00
FBgn0026778 (predicted) FBgn0035397	=	1.00
FBgn0026778 (predicted) FBgn0063670	=	1.00
FBgn0026778 (predicted) FBgn0036531	=	1.00
FBgn0026778 (predicted) FBgn0036346	=	1.00
FBgn0026778 (predicted) FBgn0033377	=	1.00
FBgn0026778 (predicted) FBgn0038201	=	1.00
FBgn0026778 (predicted) FBgn0032813	=	1.00
FBgn0026778 (predicted) FBgn0030485	=	1.00
FBgn0026778 (predicted) FBgn0038924	=	1.00
FBgn0026778 (predicted) FBgn0039632	=	1.00
FBgn0026778 (predicted) FBgn0030509	=	0.97
FBgn0026778 (predicted) FBgn0032035	=	1.00
FBgn0026778 (predicted) FBgn0028931	=	0.33
FBgn0026778 (predicted) FBgn0038139	=	1.00
FBgn0026778 (predicted) FBgn0038950	=	1.00
FBgn0026778 (predicted) FBgn0038140	=	1.00
FBgn0026778 (predicted) FBgn0083940	=	1.00
FBgn0026778 (predicted) FBgn0038858	=	1.00
FBgn0026781 (predicted) FBgn0031106	=	1.00
FBgn0026781 (predicted) FBgn0032492	=	1.00
FBgn0026873 (predicted) FBgn0040298	=	1.00
FBgn0026875 (predicted) FBgn0038772	=	1.00
FBgn0027049 (predicted) FBgn0039880	=	1.00
FBgn0027052 (known) FBgn0051354	=	2.0
FBgn0027052 (predicted) FBgn0032467	=	1.00
FBgn0027053 (known) FBgn0035640	=	2.0
FBgn0027053 (predicted) FBgn0038489	=	0.81
FBgn0027053 (predicted) FBgn0051119	=	1.00
FBgn0027053 (predicted) FBgn0085469	=	1.00
FBgn0027053 (predicted) FBgn0039055	=	1.00
FBgn0027053 (predicted) FBgn0030354	=	1.00
FBgn0027054 (predicted) FBgn0033902	=	1.00
FBgn0027070 (predicted) FBgn0034914	=	0.75
FBgn0027070 (predicted) FBgn0031186	=	0.61
FBgn0027073 (predicted) FBgn0031186	=	0.68
FBgn0027073 (predicted) FBgn0034914	=	0.83
FBgn0027074 (predicted) FBgn0031186	=	0.61
FBgn0027074 (predicted) FBgn0034914	=	0.76
FBgn0027087 (predicted) FBgn0067102	=	1.00
FBgn0027291 (predicted) FBgn0038922	=	1.00
FBgn0027338 (predicted) FBgn0035103	=	1.90
FBgn0027338 (predicted) FBgn0030796	=	1.00
FBgn0027338 (predicted) FBgn0037521	=	2.00
FBgn0027338 (predicted) FBgn0037465	=	1.95
FBgn0027338 (predicted) FBgn0042103	=	1.91
FBgn0027338 (predicted) FBgn0042102	=	1.96
FBgn0027338 (predicted) FBgn0036760	=	1.00
FBgn0027338 (predicted) FBgn0032002	=	1.00
FBgn0027338 (predicted) FBgn0035401	=	1.00
FBgn0027338 (predicted) FBgn0032001	=	1.00
FBgn0027338 (predicted) FBgn0042104	=	1.90
FBgn0027338 (predicted) FBgn0030361	=	1.00
FBgn0027338 (predicted) FBgn0052487	=	1.00
FBgn0027338 (predicted) FBgn0040349	=	0.92
FBgn0027338 (predicted) FBgn0052488	=	1.00
FBgn0027338 (predicted) FBgn0039726	=	1.00
FBgn0027338 (predicted) FBgn0042105	=	1.92
FBgn0027338 (predicted) FBgn0034713	=	1.00
FBgn0027338 (predicted) FBgn0030449	=	1.00
FBgn0027338 (predicted) FBgn0033264	=	1.00
FBgn0027338 (predicted) FBgn0030932	=	0.94
FBgn0027363 (known) FBgn0031450	=	2.0
FBgn0027363 (predicted) FBgn0033096	=	0.95
FBgn0027363 (predicted) FBgn0038412	=	0.84
FBgn0027363 (predicted) FBgn0038312	=	0.90
FBgn0027363 (predicted) FBgn0033097	=	0.82
FBgn0027494 (predicted) FBgn0037270	=	1.00
FBgn0027494 (predicted) FBgn0030850	=	1.00
FBgn0027494 (predicted) FBgn0033069	=	1.00
FBgn0027494 (predicted) FBgn0030239	=	1.00
FBgn0027584 (predicted) FBgn0029176	=	1.00
FBgn0027588 (predicted) FBgn0032059	=	0.95
FBgn0027589 (predicted) FBgn0030521	=	0.90
FBgn0027607 (predicted) FBgn0051184	=	1.00
FBgn0027607 (predicted) FBgn0035772	=	1.00
FBgn0027657 (predicted) FBgn0038772	=	1.00
FBgn0027841 (predicted) FBgn0031057	=	1.00
FBgn0027868 (predicted) FBgn0042102	=	0.96
FBgn0027868 (predicted) FBgn0042104	=	1.00
FBgn0027868 (predicted) FBgn0035103	=	0.95
FBgn0027868 (predicted) FBgn0037521	=	1.00
FBgn0027868 (predicted) FBgn0037465	=	0.95
FBgn0027868 (predicted) FBgn0042105	=	0.96
FBgn0027868 (predicted) FBgn0042103	=	0.91
FBgn0027951 (predicted) FBgn0038772	=	1.00
FBgn0028292 (predicted) FBgn0030400	=	1.00
FBgn0028292 (predicted) FBgn0031912	=	1.00
FBgn0028292 (predicted) FBgn0032350	=	1.00
FBgn0028336 (predicted) FBgn0039850	=	1.00
FBgn0028336 (predicted) FBgn0035044	=	1.00
FBgn0028336 (predicted) FBgn0051687	=	1.00
FBgn0028336 (predicted) FBgn0051688	=	1.00
FBgn0028336 (predicted) FBgn0032863	=	1.00
FBgn0028360 (predicted) FBgn0038313	=	1.00
FBgn0028381 (predicted) FBgn0053116	=	0.88
FBgn0028381 (predicted) FBgn0035636	=	0.88
FBgn0028381 (predicted) FBgn0031913	=	0.88
FBgn0028381 (predicted) FBgn0035146	=	0.88
FBgn0028381 (predicted) FBgn0036289	=	0.88
FBgn0028381 (predicted) FBgn0032138	=	0.88
FBgn0028381 (predicted) FBgn0031948	=	0.88
FBgn0028381 (predicted) FBgn0032783	=	0.88
FBgn0028381 (predicted) FBgn0031914	=	0.88
FBgn0028419 (predicted) FBgn0031737	=	1.00
FBgn0028419 (predicted) FBgn0031097	=	1.00
FBgn0028431 (predicted) FBgn0085431	=	0.97
FBgn0028433 (predicted) FBgn0030011	=	1.00
FBgn0028436 (predicted) FBgn0037051	=	1.00
FBgn0028436 (predicted) FBgn0034497	=	1.00
FBgn0028436 (predicted) FBgn0030796	=	1.00
FBgn0028436 (predicted) FBgn0030932	=	0.94
FBgn0028436 (predicted) FBgn0030361	=	1.00
FBgn0028470 (predicted) FBgn0033886	=	0.79
FBgn0028470 (predicted) FBgn0029975	=	0.79
FBgn0028470 (predicted) FBgn0051810	=	0.79
FBgn0028470 (predicted) FBgn0032615	=	0.79
FBgn0028470 (predicted) FBgn0051809	=	0.79
FBgn0028470 (predicted) FBgn0032614	=	0.79
FBgn0028500 (predicted) FBgn0037304	=	1.00
FBgn0028500 (predicted) FBgn0032031	=	1.00
FBgn0028500 (predicted) FBgn0032987	=	1.00
FBgn0028500 (predicted) FBgn0054001	=	1.00
FBgn0028509 (predicted) FBgn0030400	=	1.00
FBgn0028509 (predicted) FBgn0040087	=	1.00
FBgn0028570 (predicted) FBgn0053497	=	1.00
FBgn0028570 (predicted) FBgn0053499	=	1.00
FBgn0028570 (predicted) FBgn0052823	=	1.00
FBgn0028570 (predicted) FBgn0067861	=	1.00
FBgn0028582 (predicted) FBgn0035103	=	1.00
FBgn0028582 (predicted) FBgn0042103	=	1.00
FBgn0028582 (predicted) FBgn0042105	=	1.00
FBgn0028582 (predicted) FBgn0037465	=	1.00
FBgn0028582 (predicted) FBgn0042104	=	0.95
FBgn0028582 (predicted) FBgn0042102	=	1.00
FBgn0028582 (predicted) FBgn0037521	=	1.00
FBgn0028648 (predicted) FBgn0030449	=	0.92
FBgn0028658 (predicted) FBgn0030500	=	1.00
FBgn0028667 (predicted) FBgn0037391	=	0.90
FBgn0028668 (predicted) FBgn0037391	=	0.95
FBgn0028670 (predicted) FBgn0035811	=	0.85
FBgn0028671 (predicted) FBgn0035811	=	0.77
FBgn0028684 (predicted) FBgn0036224	=	1.00
FBgn0028684 (predicted) FBgn0037742	=	1.00
FBgn0028684 (predicted) FBgn0030521	=	0.92
FBgn0028684 (predicted) FBgn0038166	=	1.00
FBgn0028684 (predicted) FBgn0028685	=	1.00
FBgn0028684 (predicted) FBgn0028686	=	1.00
FBgn0028684 (predicted) FBgn0086134	=	1.00
FBgn0028685 (known) FBgn0028685	=	2.0
FBgn0028685 (predicted) FBgn0033739	=	1.00
FBgn0028685 (predicted) FBgn0036224	=	1.00
FBgn0028685 (predicted) FBgn0086134	=	1.00
FBgn0028686 (predicted) FBgn0037742	=	1.00
FBgn0028686 (predicted) FBgn0028686	=	1.00
FBgn0028691 (predicted) FBgn0028694	=	1.00
FBgn0028692 (known) FBgn0033886	=	2.0
FBgn0028692 (predicted) FBgn0086356	=	1.00
FBgn0028692 (predicted) FBgn0032615	=	1.00
FBgn0028692 (predicted) FBgn0029975	=	1.00
FBgn0028692 (predicted) FBgn0051809	=	1.00
FBgn0028692 (predicted) FBgn0051810	=	1.00
FBgn0028692 (predicted) FBgn0033188	=	1.00
FBgn0028692 (predicted) FBgn0038834	=	1.00
FBgn0028692 (predicted) FBgn0032614	=	1.00
FBgn0028694 (predicted) FBgn0028694	=	1.00
FBgn0028694 (predicted) FBgn0039875	=	1.00
FBgn0028694 (predicted) FBgn0039757	=	1.00
FBgn0028695 (predicted) FBgn0051354	=	1.00
FBgn0028699 (predicted) FBgn0037218	=	1.00
FBgn0028700 (predicted) FBgn0032391	=	1.00
FBgn0028700 (predicted) FBgn0030871	=	1.00
FBgn0028736 (predicted) FBgn0035830	=	1.00
FBgn0028737 (predicted) FBgn0040087	=	1.00
FBgn0028913 (predicted) FBgn0035601	=	1.00
FBgn0028913 (predicted) FBgn0029911	=	1.00
FBgn0028913 (predicted) FBgn0034412	=	1.00
FBgn0028931 (predicted) FBgn0030871	=	1.00
FBgn0029093 (predicted) FBgn0037391	=	0.83
FBgn0029093 (predicted) FBgn0051915	=	0.83
FBgn0029094 (predicted) FBgn0086899	=	0.95
FBgn0029095 (predicted) FBgn0037304	=	1.00
FBgn0029095 (predicted) FBgn0040227	=	1.00
FBgn0029095 (predicted) FBgn0037994	=	1.00
FBgn0029133 (predicted) FBgn0038331	=	1.00
FBgn0029153 (predicted) FBgn0035957	=	1.00
FBgn0029154 (predicted) FBgn0035957	=	1.00
FBgn0029155 (predicted) FBgn0035957	=	1.00
FBgn0029176 (predicted) FBgn0032250	=	1.00
FBgn0029176 (predicted) FBgn0035602	=	1.00
FBgn0029176 (predicted) FBgn0032132	=	1.00
FBgn0029176 (predicted) FBgn0035356	=	0.84
FBgn0029176 (predicted) FBgn0035355	=	0.97
FBgn0029176 (predicted) FBgn0035987	=	1.00
FBgn0029503 (predicted) FBgn0035987	=	1.00
FBgn0029594 (predicted) FBgn0030361	=	1.00
FBgn0029594 (predicted) FBgn0030796	=	1.00
FBgn0029594 (predicted) FBgn0038948	=	1.00
FBgn0029594 (predicted) FBgn0030932	=	0.94
FBgn0029629 (predicted) FBgn0039690	=	0.94
FBgn0029779 (predicted) FBgn0053180	=	0.82
FBgn0029780 (predicted) FBgn0053180	=	0.84
FBgn0029785 (predicted) FBgn0032250	=	1.00
FBgn0029798 (predicted) FBgn0034380	=	1.00
FBgn0029812 (predicted) FBgn0037314	=	1.00
FBgn0029823 (predicted) FBgn0032813	=	1.00
FBgn0029857 (predicted) FBgn0035532	=	1.00
FBgn0029890 (predicted) FBgn0051687	=	1.00
FBgn0029890 (predicted) FBgn0035044	=	1.00
FBgn0029890 (predicted) FBgn0051688	=	1.00
FBgn0029890 (predicted) FBgn0039850	=	1.00
FBgn0029890 (predicted) FBgn0032863	=	1.00
FBgn0029905 (predicted) FBgn0032816	=	1.00
FBgn0029969 (predicted) FBgn0037613	=	1.00
FBgn0029975 (predicted) FBgn0030370	=	1.00
FBgn0029975 (predicted) FBgn0035025	=	1.00
FBgn0029975 (predicted) FBgn0035753	=	1.00
FBgn0030026 (predicted) FBgn0030026	=	0.84
FBgn0030082 (predicted) FBgn0032715	=	1.00
FBgn0030087 (predicted) FBgn0032873	=	1.00
FBgn0030101 (predicted) FBgn0032002	=	1.00
FBgn0030101 (predicted) FBgn0032001	=	1.00
FBgn0030101 (predicted) FBgn0030521	=	0.96
FBgn0030121 (predicted) FBgn0030228	=	1.00
FBgn0030151 (predicted) FBgn0040087	=	1.00
FBgn0030207 (predicted) FBgn0037613	=	1.00
FBgn0030207 (predicted) FBgn0037329	=	1.00
FBgn0030228 (predicted) FBgn0034976	=	1.00
FBgn0030228 (predicted) FBgn0031530	=	1.00
FBgn0030228 (predicted) FBgn0037760	=	1.00
FBgn0030228 (predicted) FBgn0030228	=	1.00
FBgn0030239 (predicted) FBgn0031035	=	1.00
FBgn0030268 (predicted) FBgn0030400	=	1.00
FBgn0030268 (predicted) FBgn0032816	=	1.00
FBgn0030276 (predicted) FBgn0039425	=	1.00
FBgn0030276 (predicted) FBgn0037710	=	1.00
FBgn0030276 (predicted) FBgn0032447	=	1.00
FBgn0030276 (predicted) FBgn0037314	=	1.00
FBgn0030286 (predicted) FBgn0038053	=	0.89
FBgn0030305 (predicted) FBgn0034061	=	1.00
FBgn0030305 (predicted) FBgn0035907	=	0.96
FBgn0030305 (predicted) FBgn0035906	=	0.96
FBgn0030305 (predicted) FBgn0035904	=	0.86
FBgn0030305 (predicted) FBgn0086348	=	0.94
FBgn0030346 (predicted) FBgn0035148	=	1.00
FBgn0030370 (predicted) FBgn0032615	=	1.00
FBgn0030370 (predicted) FBgn0051809	=	1.00
FBgn0030370 (predicted) FBgn0051810	=	1.00
FBgn0030370 (predicted) FBgn0032614	=	1.00
FBgn0030370 (predicted) FBgn0033886	=	1.00
FBgn0030377 (predicted) FBgn0037347	=	1.00
FBgn0030400 (predicted) FBgn0037391	=	1.00
FBgn0030400 (predicted) FBgn0034827	=	1.00
FBgn0030400 (predicted) FBgn0035640	=	1.00
FBgn0030400 (predicted) FBgn0034824	=	1.00
FBgn0030400 (predicted) FBgn0033543	=	0.97
FBgn0030449 (known) FBgn0030449	=	4.68
FBgn0030449 (predicted) FBgn0051957	=	1.92
FBgn0030449 (predicted) FBgn0035993	=	0.92
FBgn0030449 (predicted) FBgn0085469	=	0.92
FBgn0030500 (known) FBgn0031886	=	2.0
FBgn0030518 (predicted) FBgn0030518	=	1.00
FBgn0030521 (predicted) FBgn0037391	=	0.92
FBgn0030521 (predicted) FBgn0033902	=	0.96
FBgn0030521 (predicted) FBgn0085402	=	0.96
FBgn0030521 (predicted) FBgn0039911	=	1.00
FBgn0030521 (predicted) FBgn0035640	=	0.94
FBgn0030558 (predicted) FBgn0037613	=	1.00
FBgn0030612 (predicted) FBgn0037943	=	1.00
FBgn0030620 (predicted) FBgn0044872	=	0.84
FBgn0030658 (predicted) FBgn0032640	=	1.00
FBgn0030755 (predicted) FBgn0037347	=	1.00
FBgn0030758 (predicted) FBgn0086370	=	1.00
FBgn0030768 (predicted) FBgn0036497	=	1.00
FBgn0030795 (predicted) FBgn0053301	=	0.88
FBgn0030795 (predicted) FBgn0039309	=	0.88
FBgn0030795 (predicted) FBgn0039307	=	0.88
FBgn0030795 (predicted) FBgn0039311	=	0.81
FBgn0030795 (predicted) FBgn0039313	=	0.82
FBgn0030795 (predicted) FBgn0039312	=	0.88
FBgn0030795 (predicted) FBgn0051380	=	0.76
FBgn0030795 (predicted) FBgn0039310	=	0.88
FBgn0030795 (predicted) FBgn0039308	=	0.88
FBgn0030806 (predicted) FBgn0038464	=	1.00
FBgn0030806 (predicted) FBgn0040227	=	1.00
FBgn0030806 (predicted) FBgn0038489	=	0.81
FBgn0030806 (predicted) FBgn0032492	=	1.00
FBgn0030806 (predicted) FBgn0037994	=	1.00
FBgn0030806 (predicted) FBgn0037391	=	1.00
FBgn0030844 (predicted) FBgn0039307	=	0.80
FBgn0030844 (predicted) FBgn0039311	=	0.73
FBgn0030844 (predicted) FBgn0039312	=	0.80
FBgn0030844 (predicted) FBgn0039313	=	0.74
FBgn0030844 (predicted) FBgn0051380	=	0.68
FBgn0030844 (predicted) FBgn0039308	=	0.80
FBgn0030844 (predicted) FBgn0039310	=	0.80
FBgn0030844 (predicted) FBgn0039309	=	0.80
FBgn0030844 (predicted) FBgn0053301	=	0.80
FBgn0030850 (predicted) FBgn0031035	=	1.00
FBgn0030850 (predicted) FBgn0031061	=	1.00
FBgn0030871 (predicted) FBgn0032447	=	1.00
FBgn0031035 (predicted) FBgn0033069	=	1.00
FBgn0031035 (predicted) FBgn0037270	=	1.00
FBgn0031037 (predicted) FBgn0033985	=	1.00
FBgn0031057 (predicted) FBgn0042104	=	0.95
FBgn0031057 (predicted) FBgn0037465	=	1.00
FBgn0031057 (predicted) FBgn0037521	=	1.00
FBgn0031057 (predicted) FBgn0042103	=	1.00
FBgn0031057 (predicted) FBgn0035103	=	1.00
FBgn0031057 (predicted) FBgn0042105	=	1.00
FBgn0031057 (predicted) FBgn0051915	=	1.00
FBgn0031057 (predicted) FBgn0042102	=	1.00
FBgn0031074 (predicted) FBgn0035532	=	0.69
FBgn0031078 (predicted) FBgn0036028	=	1.00
FBgn0031097 (predicted) FBgn0042103	=	0.91
FBgn0031097 (predicted) FBgn0039911	=	1.00
FBgn0031097 (predicted) FBgn0037613	=	1.00
FBgn0031097 (predicted) FBgn0037521	=	1.00
FBgn0031097 (predicted) FBgn0042105	=	0.96
FBgn0031097 (predicted) FBgn0042104	=	1.00
FBgn0031097 (predicted) FBgn0042102	=	0.96
FBgn0031097 (predicted) FBgn0037465	=	0.95
FBgn0031097 (predicted) FBgn0035103	=	0.95
FBgn0031097 (predicted) FBgn0036497	=	1.00
FBgn0031099 (predicted) FBgn0031462	=	1.00
FBgn0031099 (predicted) FBgn0038952	=	1.00
FBgn0031099 (predicted) FBgn0031717	=	1.00
FBgn0031106 (predicted) FBgn0050382	=	1.00
FBgn0031132 (predicted) FBgn0037391	=	1.00
FBgn0031186 (predicted) FBgn0036842	=	0.63
FBgn0031186 (predicted) FBgn0040251	=	0.73
FBgn0031186 (predicted) FBgn0050438	=	0.66
FBgn0031186 (predicted) FBgn0040255	=	0.73
FBgn0031186 (predicted) FBgn0040259	=	0.73
FBgn0031186 (predicted) FBgn0051002	=	0.76
FBgn0031186 (predicted) FBgn0034605	=	0.66
FBgn0031186 (predicted) FBgn0032713	=	0.73
FBgn0031186 (predicted) FBgn0039085	=	0.75
FBgn0031186 (predicted) FBgn0038886	=	0.68
FBgn0031186 (predicted) FBgn0039086	=	0.79
FBgn0031186 (predicted) FBgn0040262	=	0.73
FBgn0031186 (predicted) FBgn0040260	=	0.68
FBgn0031186 (predicted) FBgn0038083	=	0.73
FBgn0031186 (predicted) FBgn0040250	=	0.75
FBgn0031186 (predicted) FBgn0039087	=	0.79
FBgn0031186 (predicted) FBgn0040253	=	0.76
FBgn0031186 (predicted) FBgn0038082	=	0.72
FBgn0031186 (predicted) FBgn0032684	=	0.64
FBgn0031186 (predicted) FBgn0040261	=	0.72
FBgn0031186 (predicted) FBgn0040252	=	0.66
FBgn0031186 (predicted) FBgn0040257	=	0.76
FBgn0031196 (predicted) FBgn0036028	=	1.00
FBgn0031196 (predicted) FBgn0034654	=	1.00
FBgn0031244 (predicted) FBgn0035811	=	0.89
FBgn0031245 (predicted) FBgn0035811	=	1.00
FBgn0031298 (known) FBgn0038539	=	2.0
FBgn0031298 (predicted) FBgn0052672	=	1.00
FBgn0031322 (predicted) FBgn0037329	=	1.00
FBgn0031322 (predicted) FBgn0037613	=	1.00
FBgn0031376 (predicted) FBgn0031534	=	1.00
FBgn0031392 (predicted) FBgn0033690	=	1.00
FBgn0031392 (predicted) FBgn0052463	=	1.00
FBgn0031451 (predicted) FBgn0037301	=	1.00
FBgn0031456 (predicted) FBgn0036497	=	1.00
FBgn0031488 (predicted) FBgn0033475	=	1.00
FBgn0031488 (predicted) FBgn0035640	=	1.00
FBgn0031488 (predicted) FBgn0036514	=	1.00
FBgn0031493 (predicted) FBgn0037391	=	1.00
FBgn0031514 (predicted) FBgn0053180	=	0.94
FBgn0031530 (predicted) FBgn0040087	=	1.00
FBgn0031534 (known) FBgn0032005	=	2.0
FBgn0031534 (predicted) FBgn0053113	=	1.00
FBgn0031534 (predicted) FBgn0032246	=	1.00
FBgn0031544 (predicted) FBgn0035726	=	1.00
FBgn0031544 (predicted) FBgn0032640	=	1.00
FBgn0031590 (predicted) FBgn0038593	=	0.96
FBgn0031613 (predicted) FBgn0032715	=	1.00
FBgn0031633 (predicted) FBgn0038424	=	1.00
FBgn0031637 (known) FBgn0032156	=	2.0
FBgn0031637 (known) FBgn0035823	=	3.81
FBgn0031637 (predicted) FBgn0039622	=	2.67
FBgn0031637 (predicted) FBgn0035860	=	2.90
FBgn0031637 (predicted) FBgn0085395	=	1.00
FBgn0031637 (predicted) FBgn0035709	=	2.78
FBgn0031640 (predicted) FBgn0052528	=	1.00
FBgn0031673 (predicted) FBgn0038593	=	1.00
FBgn0031703 (predicted) FBgn0036277	=	0.92
FBgn0031703 (predicted) FBgn0032599	=	0.92
FBgn0031710 (predicted) FBgn0033088	=	1.00
FBgn0031710 (predicted) FBgn0034380	=	1.00
FBgn0031737 (predicted) FBgn0037613	=	1.00
FBgn0031737 (predicted) FBgn0037465	=	0.95
FBgn0031737 (predicted) FBgn0042104	=	1.00
FBgn0031737 (predicted) FBgn0036497	=	0.87
FBgn0031737 (predicted) FBgn0042103	=	0.91
FBgn0031737 (predicted) FBgn0037521	=	1.00
FBgn0031737 (predicted) FBgn0035103	=	0.95
FBgn0031737 (predicted) FBgn0039911	=	1.00
FBgn0031737 (predicted) FBgn0042105	=	0.96
FBgn0031737 (predicted) FBgn0042102	=	0.96
FBgn0031738 (predicted) FBgn0039850	=	0.89
FBgn0031738 (predicted) FBgn0035044	=	0.89
FBgn0031802 (predicted) FBgn0039307	=	0.93
FBgn0031802 (predicted) FBgn0039312	=	0.93
FBgn0031802 (predicted) FBgn0039311	=	0.87
FBgn0031802 (predicted) FBgn0039310	=	0.93
FBgn0031802 (predicted) FBgn0053301	=	0.93
FBgn0031802 (predicted) FBgn0039309	=	0.93
FBgn0031802 (predicted) FBgn0039313	=	0.88
FBgn0031802 (predicted) FBgn0051380	=	0.81
FBgn0031802 (predicted) FBgn0039308	=	0.93
FBgn0031824 (predicted) FBgn0037613	=	1.00
FBgn0031830 (predicted) FBgn0036291	=	1.00
FBgn0031869 (predicted) FBgn0037391	=	1.00
FBgn0031874 (predicted) FBgn0031874	=	1.00
FBgn0031886 (predicted) FBgn0038708	=	0.97
FBgn0031886 (predicted) FBgn0043904	=	1.00
FBgn0031898 (predicted) FBgn0035877	=	1.00
FBgn0031904 (predicted) FBgn0031979	=	1.00
FBgn0031912 (predicted) FBgn0034908	=	1.00
FBgn0031912 (predicted) FBgn0040087	=	1.00
FBgn0031912 (predicted) FBgn0035640	=	1.00
FBgn0031952 (predicted) FBgn0037911	=	1.00
FBgn0031979 (predicted) FBgn0032429	=	1.00
FBgn0031979 (predicted) FBgn0033692	=	1.00
FBgn0032001 (known) FBgn0032001	=	1.8399999999999999
FBgn0032001 (predicted) FBgn0037121	=	1.00
FBgn0032001 (predicted) FBgn0032002	=	0.78
FBgn0032002 (predicted) FBgn0032002	=	0.71
[truncated: 297 more rows]
