# Supplementary material for: Building and analyzing protein interactome networks by cross-species comparisons
Source: BMC Syst Biol. 2010 Mar 30;4:36. doi: 10.1186/1752-0509-4-36 (PMC2859380; doi:10.1186/1752-0509-4-36)
Supplement: Additional file 8 — Zio Dmel. A zipped folder containing files formatted for use in Cytoscape listed in Supplemental Table 3. These files are for Drosophila melanogaster proteins. [file 1752-0509-4-36-S8.ZIP › dmel/dmel_gene_name.noa]

Gene_Name		
FBgn0010339	=	128up
FBgn0020238	=	14-3-3epsilon
FBgn0004907	=	14-3-3zeta
FBgn0010340	=	140up
FBgn0004364	=	18w
FBgn0028967	=	26-29-p
FBgn0029514	=	312
FBgn0053100	=	4EHP
FBgn0004168	=	5-HT1A
FBgn0004572	=	5-HT1B
FBgn0013743	=	5-HT2
FBgn0004573	=	5-HT7
FBgn0051107	=	5PtaseI
FBgn0053356	=	5SrRNA-Psi:CR33356
FBgn0053363	=	5SrRNA-Psi:CR33363
FBgn0053371	=	5SrRNA-Psi:CR33371
FBgn0053416	=	5SrRNA-Psi:CR33416
FBgn0053353	=	5SrRNA:CR33353
FBgn0053354	=	5SrRNA:CR33354
FBgn0053355	=	5SrRNA:CR33355
FBgn0053357	=	5SrRNA:CR33357
FBgn0053358	=	5SrRNA:CR33358
FBgn0053359	=	5SrRNA:CR33359
FBgn0053360	=	5SrRNA:CR33360
FBgn0053361	=	5SrRNA:CR33361
FBgn0053362	=	5SrRNA:CR33362
FBgn0053364	=	5SrRNA:CR33364
FBgn0053365	=	5SrRNA:CR33365
FBgn0053366	=	5SrRNA:CR33366
FBgn0053367	=	5SrRNA:CR33367
FBgn0053368	=	5SrRNA:CR33368
FBgn0053369	=	5SrRNA:CR33369
FBgn0053370	=	5SrRNA:CR33370
FBgn0053372	=	5SrRNA:CR33372
FBgn0053373	=	5SrRNA:CR33373
FBgn0053374	=	5SrRNA:CR33374
FBgn0053375	=	5SrRNA:CR33375
FBgn0053376	=	5SrRNA:CR33376
FBgn0053377	=	5SrRNA:CR33377
FBgn0053378	=	5SrRNA:CR33378
FBgn0053379	=	5SrRNA:CR33379
FBgn0053380	=	5SrRNA:CR33380
FBgn0053381	=	5SrRNA:CR33381
FBgn0053382	=	5SrRNA:CR33382
FBgn0053383	=	5SrRNA:CR33383
FBgn0053384	=	5SrRNA:CR33384
FBgn0053385	=	5SrRNA:CR33385
FBgn0053386	=	5SrRNA:CR33386
FBgn0053387	=	5SrRNA:CR33387
FBgn0053388	=	5SrRNA:CR33388
FBgn0053389	=	5SrRNA:CR33389
FBgn0053390	=	5SrRNA:CR33390
FBgn0053391	=	5SrRNA:CR33391
FBgn0053392	=	5SrRNA:CR33392
FBgn0053393	=	5SrRNA:CR33393
FBgn0053394	=	5SrRNA:CR33394
FBgn0053395	=	5SrRNA:CR33395
FBgn0053396	=	5SrRNA:CR33396
FBgn0053397	=	5SrRNA:CR33397
FBgn0053398	=	5SrRNA:CR33398
FBgn0053399	=	5SrRNA:CR33399
FBgn0053400	=	5SrRNA:CR33400
FBgn0053401	=	5SrRNA:CR33401
FBgn0053402	=	5SrRNA:CR33402
FBgn0053403	=	5SrRNA:CR33403
FBgn0053404	=	5SrRNA:CR33404
FBgn0053405	=	5SrRNA:CR33405
FBgn0053406	=	5SrRNA:CR33406
FBgn0053407	=	5SrRNA:CR33407
FBgn0053408	=	5SrRNA:CR33408
FBgn0053409	=	5SrRNA:CR33409
FBgn0053410	=	5SrRNA:CR33410
FBgn0053411	=	5SrRNA:CR33411
FBgn0053412	=	5SrRNA:CR33412
FBgn0053413	=	5SrRNA:CR33413
FBgn0053414	=	5SrRNA:CR33414
FBgn0053415	=	5SrRNA:CR33415
FBgn0053417	=	5SrRNA:CR33417
FBgn0053418	=	5SrRNA:CR33418
FBgn0053419	=	5SrRNA:CR33419
FBgn0053420	=	5SrRNA:CR33420
FBgn0053421	=	5SrRNA:CR33421
FBgn0053422	=	5SrRNA:CR33422
FBgn0053423	=	5SrRNA:CR33423
FBgn0053424	=	5SrRNA:CR33424
FBgn0053425	=	5SrRNA:CR33425
FBgn0053426	=	5SrRNA:CR33426
FBgn0053427	=	5SrRNA:CR33427
FBgn0053428	=	5SrRNA:CR33428
FBgn0053429	=	5SrRNA:CR33429
FBgn0053430	=	5SrRNA:CR33430
FBgn0053431	=	5SrRNA:CR33431
FBgn0053432	=	5SrRNA:CR33432
FBgn0053433	=	5SrRNA:CR33433
FBgn0053434	=	5SrRNA:CR33434
FBgn0053435	=	5SrRNA:CR33435
FBgn0053436	=	5SrRNA:CR33436
FBgn0053437	=	5SrRNA:CR33437
FBgn0053438	=	5SrRNA:CR33438
FBgn0053439	=	5SrRNA:CR33439
FBgn0053440	=	5SrRNA:CR33440
FBgn0053441	=	5SrRNA:CR33441
FBgn0053442	=	5SrRNA:CR33442
FBgn0053443	=	5SrRNA:CR33443
FBgn0053444	=	5SrRNA:CR33444
FBgn0053445	=	5SrRNA:CR33445
FBgn0053446	=	5SrRNA:CR33446
FBgn0053447	=	5SrRNA:CR33447
FBgn0053448	=	5SrRNA:CR33448
FBgn0053449	=	5SrRNA:CR33449
FBgn0053450	=	5SrRNA:CR33450
FBgn0053451	=	5SrRNA:CR33451
FBgn0053452	=	5SrRNA:CR33452
FBgn0041707	=	7B2
FBgn0000003	=	7SLRNA
FBgn0052208	=	825-Oak
FBgn0000008	=	a
FBgn0011293	=	a10
FBgn0028965	=	A16
FBgn0028550	=	A3-3
FBgn0011294	=	a5
FBgn0023130	=	a6
FBgn0027885	=	Aac11
FBgn0027094	=	Aats-ala
FBgn0028962	=	Aats-ala-m
FBgn0027093	=	Aats-arg
FBgn0086443	=	Aats-asn
FBgn0002069	=	Aats-asp
FBgn0027091	=	Aats-cys
FBgn0027090	=	Aats-gln
FBgn0005674	=	Aats-glupro
FBgn0027088	=	Aats-gly
FBgn0027087	=	Aats-his
FBgn0027086	=	Aats-ile
FBgn0027085	=	Aats-leu
FBgn0027084	=	Aats-lys
FBgn0027083	=	Aats-met
FBgn0020766	=	Aats-phe
FBgn0027082	=	Aats-pro
FBgn0021750	=	Aats-ser
FBgn0027081	=	Aats-thr
FBgn0010803	=	Aats-trp
FBgn0027080	=	Aats-tyr
FBgn0027079	=	Aats-val
FBgn0023129	=	aay
FBgn0000011	=	ab
FBgn0000014	=	abd-A
FBgn0000015	=	Abd-B
FBgn0020510	=	Abi
FBgn0000017	=	Abl
FBgn0000018	=	abo
FBgn0015331	=	abs
FBgn0000022	=	ac
FBgn0022710	=	Ac13E
FBgn0023416	=	Ac3
FBgn0004852	=	Ac76E
FBgn0024150	=	Ac78C
FBgn0012034	=	AcCoAS
FBgn0000024	=	Ace
FBgn0016122	=	Acer
FBgn0027620	=	Acf1
FBgn0033749	=	achi
FBgn0000028	=	acj6
FBgn0028484	=	Ack
FBgn0010100	=	Acon
FBgn0034629	=	Acox57D-d
FBgn0034628	=	Acox57D-p
FBgn0014454	=	Acp1
FBgn0051779	=	Acp24A4
FBgn0002855	=	Acp26Aa
FBgn0002856	=	Acp26Ab
FBgn0015583	=	Acp29AB
FBgn0023415	=	Acp32CD
FBgn0011559	=	Acp36DE
FBgn0034152	=	Acp53C14a
FBgn0034153	=	Acp53C14b
FBgn0053530	=	Acp53C14c
FBgn0015584	=	Acp53Ea
FBgn0083936	=	Acp54A1
FBgn0020509	=	Acp62F
FBgn0015585	=	Acp63F
FBgn0020765	=	Acp65Aa
FBgn0003034	=	Acp70A
FBgn0015586	=	Acp76A
FBgn0002863	=	Acp95EF
FBgn0013745	=	Acp98AB
FBgn0000032	=	Acph-1
FBgn0000043	=	Act42A
FBgn0000044	=	Act57B
FBgn0000042	=	Act5C
FBgn0000045	=	Act79B
FBgn0000046	=	Act87E
FBgn0000047	=	Act88F
FBgn0024913	=	activin-beta
FBgn0000667	=	Actn
FBgn0015008	=	Actn3
FBgn0011741	=	Actr13E
FBgn0040510	=	ACXA
FBgn0040509	=	ACXB
FBgn0040508	=	ACXC
FBgn0040507	=	ACXD
FBgn0040506	=	ACXE
FBgn0025115	=	Acyp
FBgn0038363	=	Acyp2
FBgn0037661	=	Ada
FBgn0037555	=	Ada2b
FBgn0027619	=	Adam
FBgn0026086	=	Adar
FBgn0028658	=	adat
FBgn0000052	=	ade2
FBgn0000053	=	ade3
FBgn0020513	=	ade5
FBgn0000054	=	Adf1
FBgn0036752	=	Adgf-A
FBgn0036751	=	Adgf-B
FBgn0038173	=	Adgf-C
FBgn0038172	=	Adgf-D
FBgn0033952	=	Adgf-E
FBgn0000055	=	Adh
FBgn0000056	=	Adhr
FBgn0022709	=	Adk1
FBgn0022708	=	Adk2
FBgn0042094	=	Adk3
FBgn0039747	=	AdoR
FBgn0000057	=	adp
FBgn0026602	=	Ady43A
FBgn0005694	=	Aef1
FBgn0026309	=	aft
FBgn0015010	=	Ag5r
FBgn0020508	=	Ag5r2
FBgn0041171	=	ago
FBgn0026611	=	AGO1
FBgn0046812	=	AGO2
FBgn0086780	=	AGO3
FBgn0024912	=	agt
FBgn0014455	=	Ahcy13
FBgn0015011	=	Ahcy89E
FBgn0027932	=	Akap200
FBgn0004552	=	Akh
FBgn0010379	=	Akt1
FBgn0000061	=	al
FBgn0020764	=	Alas
FBgn0033383	=	alc
FBgn0036789	=	AlCR2
FBgn0000063	=	ald
FBgn0000064	=	Ald
FBgn0012036	=	Aldh
FBgn0010548	=	Aldh-III
FBgn0086378	=	Alg-2
FBgn0052076	=	Alg10
FBgn0037471	=	Alh
FBgn0013746	=	alien
FBgn0086346	=	ALiX
FBgn0040505	=	Alk
FBgn0065035	=	AlkB
FBgn0031461	=	Alp23B
FBgn0086361	=	alph
FBgn0015567	=	alpha-Adaptin
FBgn0010215	=	alpha-Cat
FBgn0029105	=	alpha-catenin-related
FBgn0015568	=	alpha-Est1
FBgn0015569	=	alpha-Est10
FBgn0015570	=	alpha-Est2
FBgn0015571	=	alpha-Est3
FBgn0015572	=	alpha-Est4
FBgn0027934	=	alpha-Est4aPsi
FBgn0015573	=	alpha-Est5
FBgn0015574	=	alpha-Est6
FBgn0015575	=	alpha-Est7
FBgn0015576	=	alpha-Est8
FBgn0015577	=	alpha-Est9
FBgn0010338	=	alpha-Man-I
FBgn0011740	=	alpha-Man-II
FBgn0026616	=	alpha-Man-IIb
FBgn0003470	=	alpha-Spec
FBgn0031491	=	alpha4GT1
FBgn0039378	=	alpha4GT2
FBgn0025725	=	alphaCop
FBgn0052865	=	alphagamma-element:CR32865
FBgn0034005	=	alphaPS4
FBgn0034880	=	alphaPS5
FBgn0003863	=	alphaTry
FBgn0004236	=	alphaTub67C
FBgn0003884	=	alphaTub84B
FBgn0003885	=	alphaTub84D
FBgn0003886	=	alphaTub85E
FBgn0033920	=	Als
FBgn0028961	=	AlstR
FBgn0038535	=	alt
FBgn0004372	=	aly
FBgn0010774	=	Aly
FBgn0000071	=	Ama
FBgn0000075	=	amd
FBgn0086782	=	amn
FBgn0023179	=	amon
FBgn0003270	=	amos
FBgn0027356	=	Amph
FBgn0000077	=	amx
FBgn0000078	=	Amy-d
FBgn0000079	=	Amy-p
FBgn0020506	=	Amyrel
FBgn0011746	=	ana
FBgn0012037	=	Ance
FBgn0032535	=	Ance-2
FBgn0032536	=	Ance-3
FBgn0033366	=	Ance-4
FBgn0035076	=	Ance-5
FBgn0011273	=	And
FBgn0030898	=	Andorra
FBgn0016762	=	angel
FBgn0011747	=	Ank
FBgn0085445	=	Ank2
FBgn0000083	=	AnnIX
FBgn0000084	=	AnnX
FBgn0000094	=	Anp
FBgn0025111	=	Ant2
FBgn0026268	=	antdh
FBgn0000095	=	Antp
FBgn0030749	=	Anxb11
FBgn0000097	=	aop
FBgn0029512	=	Aos1
FBgn0000099	=	ap
FBgn0030089	=	AP-1gamma
FBgn0039132	=	AP-1sigma
FBgn0023417	=	AP-2
FBgn0043012	=	AP-2sigma
FBgn0024833	=	AP-47
FBgn0024832	=	AP-50
FBgn0015589	=	Apc
FBgn0026598	=	Apc2
FBgn0052707	=	APC4
FBgn0029879	=	APC7
FBgn0026150	=	ApepP
FBgn0051713	=	Apf
FBgn0031458	=	aph-1
FBgn0016123	=	Aph-4
FBgn0022131	=	aPKC
FBgn0040281	=	Aplip1
FBgn0000108	=	Appl
FBgn0000109	=	Aprt
FBgn0036111	=	Aps
FBgn0015903	=	apt
FBgn0033807	=	AQP
FBgn0039595	=	AR-2
FBgn0015904	=	ara
FBgn0028646	=	aralar1
FBgn0031781	=	Arc-p20
FBgn0032859	=	Arc-p34
FBgn0033926	=	Arc1
FBgn0033928	=	Arc2
FBgn0038742	=	Arc42
FBgn0036064	=	Ard1
FBgn0000114	=	aret
FBgn0013749	=	Arf102F
FBgn0013750	=	Arf51F
FBgn0000115	=	Arf72A
FBgn0010348	=	Arf79F
FBgn0004908	=	Arf84F
FBgn0023535	=	arg
FBgn0000116	=	Argk
FBgn0004569	=	argos
FBgn0017418	=	ari-1
FBgn0025186	=	ari-2
FBgn0024252	=	Ark
FBgn0000117	=	arm
FBgn0041164	=	armi
FBgn0027095	=	ARP-like
FBgn0031050	=	Arp11
FBgn0011742	=	Arp14D
FBgn0039745	=	Arp5
FBgn0011743	=	Arp53D
FBgn0011744	=	Arp66B
FBgn0030877	=	Arp8
FBgn0011745	=	Arp87C
FBgn0038369	=	Arpc3A
FBgn0065032	=	Arpc3B
FBgn0000119	=	arr
FBgn0000120	=	Arr1
FBgn0000121	=	Arr2
FBgn0037834	=	Art1
FBgn0031592	=	Art2
FBgn0038306	=	Art3
FBgn0037770	=	Art4
FBgn0038189	=	Art6
FBgn0034817	=	Art7
FBgn0032329	=	Art8
FBgn0038188	=	Art9
FBgn0029095	=	aru
FBgn0058064	=	ARY
FBgn0061469	=	As
FBgn0039908	=	Asator
FBgn0000137	=	ase
FBgn0029094	=	asf1
FBgn0005386	=	ash1
FBgn0000139	=	ash2
FBgn0000140	=	asp
FBgn0041607	=	asparagine-synthetase
FBgn0034075	=	Asph
FBgn0034793	=	asrij
FBgn0015591	=	Ast
FBgn0015905	=	ast
FBgn0032336	=	Ast-C
FBgn0000142	=	Asx
FBgn0031876	=	Atac1
FBgn0039946	=	ATbp
FBgn0025720	=	Ate1
FBgn0020762	=	Atet
FBgn0050420	=	Atf-2
FBgn0033010	=	Atf6
FBgn0010715	=	Atg1
FBgn0036255	=	Atg12
FBgn0035850	=	Atg18
FBgn0044452	=	Atg2
FBgn0031298	=	Atg4
FBgn0029943	=	Atg5
FBgn0010709	=	Atg6
FBgn0034366	=	Atg7
FBgn0052672	=	Atg8a
FBgn0038539	=	Atg8b
FBgn0034110	=	Atg9
FBgn0039213	=	atl
FBgn0010750	=	atms
FBgn0010433	=	ato
FBgn0030343	=	ATP7
FBgn0002921	=	Atpalpha
FBgn0020236	=	ATPCL
FBgn0019644	=	ATPsyn-b
FBgn0010217	=	ATPsyn-beta
FBgn0016119	=	ATPsyn-Cf6
FBgn0016120	=	ATPsyn-d
FBgn0020235	=	ATPsyn-gamma
FBgn0067783	=	att-ORFA
FBgn0067782	=	att-ORFB
FBgn0012042	=	AttA
FBgn0041581	=	AttB
FBgn0041579	=	AttC
FBgn0038530	=	AttD
FBgn0019637	=	Atu
FBgn0029907	=	Atx-1
FBgn0041188	=	Atx2
FBgn0000146	=	aub
FBgn0000147	=	aur
FBgn0032104	=	aust
FBgn0036813	=	Aut1
FBgn0037218	=	aux
FBgn0050476	=	ave
FBgn0000150	=	awd
FBgn0013751	=	Awh
FBgn0026597	=	Axn
FBgn0026729	=	axo
FBgn0000152	=	Axs
FBgn0025185	=	az2
FBgn0000153	=	b
FBgn0011758	=	B-H1
FBgn0004854	=	B-H2
FBgn0023407	=	B4
FBgn0004587	=	B52
FBgn0024897	=	b6
FBgn0004870	=	bab1
FBgn0025525	=	bab2
FBgn0011300	=	babo
FBgn0031977	=	baf
FBgn0045866	=	bai
FBgn0036650	=	Baldspot
FBgn0027889	=	ball
FBgn0000158	=	bam
FBgn0064191	=	ban
FBgn0010380	=	Bap
FBgn0004862	=	bap
FBgn0042085	=	Bap170
FBgn0025716	=	Bap55
FBgn0025463	=	Bap60
FBgn0014127	=	barr
FBgn0000163	=	baz
FBgn0036425	=	bbg
FBgn0035741	=	BBS1
FBgn0033578	=	BBS4
FBgn0031255	=	BBS8
FBgn0024251	=	bbx
FBgn0000165	=	Bc
FBgn0040239	=	bc10
FBgn0000166	=	bcd
FBgn0043362	=	bchs
FBgn0026149	=	BCL7-like
FBgn0013432	=	bcn92
FBgn0015602	=	BEAF-32
FBgn0013433	=	beat-Ia
FBgn0028645	=	beat-Ib
FBgn0028644	=	beat-Ic
FBgn0038498	=	beat-IIa
FBgn0038494	=	beat-IIb
FBgn0032627	=	beat-IIIa
FBgn0053179	=	beat-IIIb
FBgn0032629	=	beat-IIIc
FBgn0039089	=	beat-IV
FBgn0038087	=	beat-Va
FBgn0038092	=	beat-Vb
FBgn0038084	=	beat-Vc
FBgn0039584	=	beat-VI
FBgn0039447	=	beat-VII
FBgn0000171	=	bel
FBgn0025109	=	Bem46
FBgn0000173	=	ben
FBgn0040238	=	Best1
FBgn0035696	=	Best2
FBgn0036492	=	Best3
FBgn0036491	=	Best4
FBgn0003471	=	beta-Spec
FBgn0025724	=	beta'Cop
FBgn0027538	=	beta4GalNAcTA
FBgn0039625	=	beta4GalNAcTB
FBgn0039258	=	beta4GalT7
FBgn0008635	=	betaCop
FBgn0015000	=	betaggt-I
FBgn0028970	=	betaggt-II
FBgn0010395	=	betaInt-nu
FBgn0010357	=	betaTry
FBgn0003887	=	betaTub56D
FBgn0003888	=	betaTub60D
FBgn0003889	=	betaTub85D
FBgn0003890	=	betaTub97EF
FBgn0041606	=	bft
FBgn0038928	=	BG4
FBgn0083938	=	BG642163
FBgn0083939	=	BG642167
FBgn0047334	=	BG642312
FBgn0052203	=	BG642378
FBgn0013753	=	Bgb
FBgn0004581	=	bgcn
FBgn0027348	=	bgm
FBgn0082598	=	bhr
FBgn0000179	=	bi
FBgn0000180	=	bib
FBgn0000181	=	bic
FBgn0000182	=	BicC
FBgn0000183	=	BicD
FBgn0014133	=	bif
FBgn0039509	=	bigmax
FBgn0045759	=	bin
FBgn0024491	=	Bin1
FBgn0033073	=	bin3
FBgn0026263	=	bip1
FBgn0026262	=	bip2
FBgn0002638	=	Bj1
FBgn0010520	=	Bka
FBgn0015907	=	bl
FBgn0035625	=	Blimp-1
FBgn0027660	=	blot
FBgn0004133	=	blow
FBgn0038387	=	blp
FBgn0041161	=	blue
FBgn0011211	=	blw
FBgn0026562	=	BM-40-SPARC
FBgn0036199	=	Bmcp
FBgn0036449	=	bmm
FBgn0001090	=	bnb
FBgn0004389	=	bnk
FBgn0014135	=	bnl
FBgn0040487	=	BobA
FBgn0004132	=	boca
FBgn0037719	=	bocksbeutel
FBgn0040388	=	boi
FBgn0011206	=	bol
FBgn0023097	=	bon
FBgn0026261	=	bonsai
FBgn0040237	=	bor
FBgn0032105	=	Borr
FBgn0000206	=	boss
FBgn0027535	=	botv
FBgn0004893	=	bowl
FBgn0000210	=	br
FBgn0010300	=	brat
FBgn0000216	=	Brd
FBgn0039654	=	Brd8
FBgn0086694	=	Bre1
FBgn0038499	=	Brf
FBgn0024250	=	brk
FBgn0000212	=	brm
FBgn0000221	=	brn
FBgn0013755	=	Bro
FBgn0086376	=	brp
FBgn0043904	=	bru-2
FBgn0036379	=	bru-3
FBgn0037808	=	Bruce
FBgn0011785	=	BRWD3
FBgn0004101	=	bs
FBgn0032679	=	bsf
FBgn0011219	=	Bsg
FBgn0000227	=	Bsg25A
FBgn0000228	=	Bsg25D
FBgn0000529	=	bsh
FBgn0000229	=	bsk
FBgn0005666	=	bt
FBgn0012049	=	BtbVII
FBgn0000233	=	btd
FBgn0025679	=	Bteb2
FBgn0030501	=	BthD
FBgn0003502	=	Btk29A
FBgn0005592	=	btl
FBgn0014949	=	btn
FBgn0053555	=	btsz
FBgn0023096	=	btv
FBgn0045862	=	btz
FBgn0025458	=	Bub1
FBgn0025457	=	Bub3
FBgn0040491	=	Buffy
FBgn0010460	=	bun
FBgn0000239	=	bur
FBgn0038901	=	burs
FBgn0031150	=	bves
FBgn0000241	=	bw
FBgn0045064	=	bwa
FBgn0000242	=	Bx
FBgn0004856	=	Bx42
FBgn0020556	=	bxd
FBgn0000244	=	by
FBgn0011723	=	byn
FBgn0010292	=	bys
FBgn0011566	=	Bzd
FBgn0031367	=	c-cup
FBgn0028525	=	c(2)M
FBgn0000246	=	c(3)G
FBgn0040236	=	c11.1
FBgn0040235	=	c12.1
FBgn0040234	=	c12.2
FBgn0004863	=	C15
FBgn0026145	=	C3G
FBgn0021742	=	C901
FBgn0000247	=	ca
FBgn0001991	=	Ca-alpha1D
FBgn0029846	=	Ca-alpha1T
FBgn0015608	=	Ca-beta
FBgn0004551	=	Ca-P60A
FBgn0025678	=	CaBP1
FBgn0005563	=	cac
FBgn0000250	=	cact
FBgn0031114	=	cactin
FBgn0000251	=	cad
FBgn0036715	=	Cad74A
FBgn0037963	=	Cad87A
FBgn0038247	=	Cad88C
FBgn0038439	=	Cad89D
FBgn0022800	=	Cad96Ca
FBgn0039294	=	Cad96Cb
FBgn0039709	=	Cad99C
FBgn0015609	=	CadN
FBgn0032655	=	CadN2
FBgn0015610	=	Caf1
FBgn0033526	=	Caf1-105
FBgn0030054	=	Caf1-180
FBgn0017414	=	cag
FBgn0027844	=	CAH1
FBgn0027843	=	CAH2
FBgn0013759	=	Caki
FBgn0012051	=	CalpA
FBgn0025866	=	CalpB
FBgn0030741	=	CalpC
FBgn0039928	=	cals
FBgn0013995	=	Calx
FBgn0000253	=	Cam
FBgn0016126	=	CaMKI
FBgn0004624	=	CaMKII
FBgn0033417	=	Camta
FBgn0011569	=	can
FBgn0040233	=	cana
FBgn0030758	=	CanA-14F
FBgn0010015	=	CanA1
FBgn0010014	=	CanB
FBgn0015614	=	CanB2
FBgn0033504	=	CAP
FBgn0015615	=	Cap
FBgn0039680	=	CAP-D2
FBgn0051989	=	Cap-D3
FBgn0037831	=	Cap-H2
FBgn0039722	=	capa
FBgn0037100	=	capaR
FBgn0023095	=	caps
FBgn0053653	=	Caps
FBgn0028388	=	capt
FBgn0000256	=	capu
FBgn0000257	=	car
FBgn0004878	=	cas
FBgn0022213	=	Cas
FBgn0034068	=	casp
FBgn0000261	=	Cat
FBgn0029093	=	cathD
FBgn0024249	=	cato
FBgn0002022	=	Catsup
FBgn0015919	=	caup
FBgn0026257	=	cav
FBgn0011571	=	caz
FBgn0020224	=	Cbl
FBgn0026144	=	CBP
FBgn0022943	=	Cbp20
FBgn0004580	=	Cbp53E
FBgn0022942	=	Cbp80
FBgn0086757	=	cbs
FBgn0043364	=	cbt
FBgn0011241	=	cbx
FBgn0067317	=	Cby
FBgn0039007	=	Ccap
FBgn0039396	=	CcapR
FBgn0038925	=	Cchl
FBgn0030950	=	CCKLR-17D1
FBgn0030954	=	CCKLR-17D3
FBgn0052183	=	Ccn
FBgn0004783	=	Ccp84Aa
FBgn0004782	=	Ccp84Ab
FBgn0004781	=	Ccp84Ac
FBgn0004780	=	Ccp84Ad
FBgn0004779	=	Ccp84Ae
FBgn0004778	=	Ccp84Af
FBgn0004777	=	Ccp84Ag
FBgn0010531	=	CCS
FBgn0041342	=	Cct1
FBgn0035231	=	Cct2
FBgn0010621	=	Cct5
FBgn0015019	=	Cctgamma
FBgn0039774	=	CDase
FBgn0031952	=	cdc14
FBgn0025781	=	cdc16
FBgn0004106	=	cdc2
FBgn0032863	=	cdc23
FBgn0012058	=	Cdc27
FBgn0004107	=	cdc2c
FBgn0013435	=	cdc2rk
FBgn0011573	=	Cdc37
FBgn0010341	=	Cdc42
FBgn0026143	=	CDC45L
FBgn0035918	=	Cdc6
FBgn0051536	=	Cdep
FBgn0032821	=	CdGAPr
FBgn0004876	=	cdi
FBgn0016131	=	Cdk4
FBgn0013762	=	Cdk5
FBgn0027491	=	Cdk5alpha
FBgn0015617	=	Cdk7
FBgn0015618	=	Cdk8
FBgn0019949	=	Cdk9
FBgn0026141	=	Cdlc2
FBgn0038574	=	cdm
FBgn0010350	=	CdsA
FBgn0000280	=	Cec-Psi1
FBgn0000281	=	Cec2
FBgn0000276	=	CecA1
FBgn0000277	=	CecA2
FBgn0000278	=	CecB
FBgn0000279	=	CecC
FBgn0032409	=	Ced-12
FBgn0029092	=	ced-6
FBgn0039056	=	cenB1A
FBgn0028509	=	cenG1A
FBgn0086697	=	Cenp-C
FBgn0034443	=	cer
FBgn0000286	=	Cf2
FBgn0000289	=	cg
FBgn0039596	=	CG10000
FBgn0037972	=	CG10005
FBgn0036461	=	CG10006
FBgn0039590	=	CG10011
FBgn0038012	=	CG10013
FBgn0038000	=	CG10014
FBgn0031568	=	CG10019
FBgn0032785	=	CG10026
FBgn0037498	=	CG10029
FBgn0031563	=	CG10031
FBgn0037493	=	CG10032
FBgn0038028	=	CG10035
FBgn0038013	=	CG10038
FBgn0031581	=	CG10039
FBgn0038014	=	CG10041
FBgn0037492	=	CG10050
FBgn0034437	=	CG10051
FBgn0037490	=	CG10053
FBgn0037482	=	CG10055
FBgn0034439	=	CG10062
FBgn0035727	=	CG10063
FBgn0035724	=	CG10064
FBgn0037473	=	CG10068
FBgn0034611	=	CG10069
FBgn0034440	=	CG10073
FBgn0035722	=	CG10075
FBgn0035720	=	CG10077
FBgn0034641	=	CG10080
FBgn0034441	=	CG10081
FBgn0034644	=	CG10082
FBgn0036372	=	CG10083
FBgn0037517	=	CG10086
FBgn0036369	=	CG10089
FBgn0037526	=	CG10092
FBgn0038032	=	CG10096
FBgn0038033	=	CG10097
FBgn0037472	=	CG10098
FBgn0037501	=	CG10101
FBgn0033927	=	CG10102
FBgn0035715	=	CG10103
FBgn0033933	=	CG10104
FBgn0035713	=	CG10107
FBgn0036367	=	CG10116
FBgn0038088	=	CG10126
FBgn0033949	=	CG10131
FBgn0032798	=	CG10132
FBgn0036366	=	CG10133
FBgn0032800	=	CG10137
FBgn0033951	=	CG10139
FBgn0036363	=	CG10140
FBgn0035704	=	CG10144
FBgn0035702	=	CG10147
FBgn0038120	=	CG10148
FBgn0033960	=	CG10151
FBgn0033962	=	CG10153
FBgn0036361	=	CG10154
FBgn0039099	=	CG10157
FBgn0031871	=	CG10158
FBgn0035697	=	CG10163
FBgn0039088	=	CG10164
FBgn0032801	=	CG10165
FBgn0032799	=	CG10166
FBgn0039087	=	CG10168
FBgn0035294	=	CG1017
FBgn0039085	=	CG10170
FBgn0036353	=	CG10171
FBgn0039084	=	CG10175
FBgn0032682	=	CG10176
FBgn0039083	=	CG10177
FBgn0032684	=	CG10178
FBgn0039091	=	CG10182
FBgn0039093	=	CG10183
FBgn0039094	=	CG10184
FBgn0038397	=	CG10185
FBgn0032797	=	CG10186
FBgn0032796	=	CG10188
FBgn0032793	=	CG10189
FBgn0036354	=	CG10191
FBgn0032790	=	CG10194
FBgn0032787	=	CG10195
FBgn0033968	=	CG10200
FBgn0033969	=	CG10202
FBgn0033970	=	CG10205
FBgn0039118	=	CG10208
FBgn0033971	=	CG10209
FBgn0037443	=	CG1021
FBgn0032685	=	CG10211
FBgn0039115	=	CG10214
FBgn0039113	=	CG10217
FBgn0039112	=	CG10219
FBgn0028475	=	CG10221
FBgn0036356	=	CG10222
FBgn0039110	=	CG10225
FBgn0035695	=	CG10226
FBgn0039108	=	CG10232
FBgn0032783	=	CG10237
FBgn0039280	=	CG10238
FBgn0027514	=	CG1024
FBgn0027596	=	CG10249
FBgn0043005	=	CG10251
FBgn0039104	=	CG10252
FBgn0033983	=	CG10253
FBgn0027512	=	CG10254
FBgn0033985	=	CG10257
FBgn0040335	=	CG10260
FBgn0032813	=	CG10262
FBgn0032812	=	CG10263
FBgn0038394	=	CG10264
FBgn0033990	=	CG10265
FBgn0037446	=	CG10267
FBgn0032811	=	CG10268
FBgn0035690	=	CG10274
FBgn0037442	=	CG10277
FBgn0037395	=	CG10280
FBgn0032681	=	CG10283
FBgn0037441	=	CG10284
FBgn0037439	=	CG10286
FBgn0035688	=	CG10289
FBgn0037432	=	CG10298
FBgn0039107	=	CG10300
FBgn0039106	=	CG10301
FBgn0034654	=	CG10306
FBgn0034655	=	CG10307
FBgn0038420	=	CG10311
FBgn0038423	=	CG10317
FBgn0034645	=	CG10320
FBgn0034643	=	CG10321
FBgn0038454	=	CG10324
FBgn0038453	=	CG10326
FBgn0034881	=	CG10332
FBgn0032690	=	CG10333
FBgn0032698	=	CG10336
FBgn0032805	=	CG10337
FBgn0032700	=	CG10338
FBgn0034972	=	CG10339
FBgn0022344	=	CG10340
FBgn0032701	=	CG10341
FBgn0032703	=	CG10343
FBgn0034729	=	CG10344
FBgn0027562	=	CG10345
FBgn0030342	=	CG10347
FBgn0032707	=	CG10348
FBgn0015350	=	CG10349
FBgn0030348	=	CG10352
FBgn0030349	=	CG10353
FBgn0031868	=	CG10354
FBgn0035453	=	CG10357
FBgn0035452	=	CG10359
FBgn0036208	=	CG10361
FBgn0030358	=	CG10362
FBgn0039109	=	CG10365
FBgn0032814	=	CG10366
FBgn0032704	=	CG10373
FBgn0039116	=	CG10375
FBgn0032702	=	CG10376
FBgn0032699	=	CG10383
FBgn0034731	=	CG10384
FBgn0033019	=	CG10395
FBgn0033020	=	CG10396
FBgn0031877	=	CG10399
FBgn0038431	=	CG10405
FBgn0038395	=	CG10407
FBgn0037440	=	CG1041
FBgn0032689	=	CG10413
FBgn0032691	=	CG10414
FBgn0033021	=	CG10417
FBgn0036277	=	CG10418
FBgn0036850	=	CG10419
FBgn0039296	=	CG10420
FBgn0036848	=	CG10424
FBgn0039304	=	CG10425
FBgn0036273	=	CG10426
FBgn0032724	=	CG10428
FBgn0032730	=	CG10431
FBgn0034638	=	CG10433
FBgn0037539	=	CG10435
FBgn0034636	=	CG10440
FBgn0034494	=	CG10444
FBgn0037531	=	CG10445
FBgn0032816	=	CG10447
FBgn0033440	=	CG10459
FBgn0032815	=	CG10462
FBgn0032819	=	CG10463
FBgn0033017	=	CG10465
FBgn0032822	=	CG10466
FBgn0035679	=	CG10467
FBgn0035678	=	CG10469
FBgn0032746	=	CG10470
FBgn0035670	=	CG10472
FBgn0034427	=	CG10474
FBgn0034426	=	CG10476
FBgn0035661	=	CG10477
FBgn0035657	=	CG10478
FBgn0035656	=	CG10479
FBgn0032827	=	CG10481
FBgn0035649	=	CG10483
FBgn0035647	=	CG10486
FBgn0032748	=	CG10492
FBgn0034634	=	CG10494
FBgn0032750	=	CG10495
FBgn0034631	=	CG10496
FBgn0034612	=	CG10505
FBgn0037060	=	CG10508
FBgn0037059	=	CG10510
FBgn0037057	=	CG10512
FBgn0039311	=	CG10513
FBgn0039312	=	CG10514
FBgn0036549	=	CG10516
FBgn0034583	=	CG10527
FBgn0034582	=	CG10531
FBgn0037926	=	CG10535
FBgn0034570	=	CG10543
FBgn0039321	=	CG10550
FBgn0039324	=	CG10553
FBgn0030034	=	CG10555
FBgn0039323	=	CG10559
FBgn0039325	=	CG10560
FBgn0002036	=	CG10561
FBgn0039326	=	CG10562
FBgn0037051	=	CG10565
FBgn0037050	=	CG10566
FBgn0040992	=	CG10570
FBgn0035632	=	CG10575
FBgn0035630	=	CG10576
FBgn0037046	=	CG10581
FBgn0037045	=	CG10584
FBgn0037044	=	CG10585
FBgn0037036	=	CG10586
FBgn0037039	=	CG10587
FBgn0037037	=	CG10588
FBgn0037035	=	CG10589
FBgn0035622	=	CG10590
FBgn0035621	=	CG10591
FBgn0035619	=	CG10592
FBgn0030832	=	CG10597
FBgn0003057	=	CG10598
FBgn0032717	=	CG10600
FBgn0032721	=	CG10602
FBgn0036286	=	CG10616
FBgn0030476	=	CG10617
FBgn0032726	=	CG10621
FBgn0032727	=	CG10623
FBgn0035612	=	CG10625
FBgn0036298	=	CG10627
FBgn0032818	=	CG10628
FBgn0035608	=	CG10630
FBgn0032817	=	CG10631
FBgn0036302	=	CG10632
FBgn0035604	=	CG10633
FBgn0035603	=	CG10635
FBgn0036290	=	CG10638
FBgn0032729	=	CG10639
FBgn0032731	=	CG10641
FBgn0036292	=	CG10646
FBgn0030067	=	CG10648
FBgn0046302	=	CG10650
FBgn0032853	=	CG10651
FBgn0036294	=	CG10654
FBgn0036289	=	CG10657
FBgn0032839	=	CG10659
FBgn0036288	=	CG10660
FBgn0036287	=	CG10663
FBgn0032833	=	CG10664
FBgn0039329	=	CG10669
FBgn0035586	=	CG10671
FBgn0035588	=	CG10672
FBgn0035590	=	CG10673
FBgn0035592	=	CG10674
FBgn0032836	=	CG10680
FBgn0036291	=	CG10681
FBgn0036300	=	CG10688
FBgn0039147	=	CG10694
FBgn0032754	=	CG10700
FBgn0032752	=	CG10702
FBgn0037881	=	CG10703
FBgn0036377	=	CG10710
FBgn0036360	=	CG10713
FBgn0032846	=	CG10721
FBgn0032848	=	CG10722
FBgn0036357	=	CG10724
FBgn0036362	=	CG10725
FBgn0032843	=	CG10730
FBgn0034081	=	CG10731
FBgn0036365	=	CG10732
FBgn0034082	=	CG10734
FBgn0034420	=	CG10737
FBgn0036368	=	CG10738
FBgn0037250	=	CG1074
FBgn0036373	=	CG10741
FBgn0036376	=	CG10743
FBgn0032845	=	CG10747
FBgn0036327	=	CG10748
FBgn0036328	=	CG10749
FBgn0037397	=	CG1075
FBgn0032769	=	CG10750
FBgn0036325	=	CG10752
FBgn0036314	=	CG10754
FBgn0037402	=	CG1076
FBgn0030015	=	CG10761
FBgn0034221	=	CG10764
FBgn0037405	=	CG1077
FBgn0029979	=	CG10777
FBgn0029980	=	CG10778
FBgn0037255	=	CG1078
FBgn0026592	=	CG1079
FBgn0029656	=	CG10793
FBgn0034626	=	CG10795
FBgn0033821	=	CG10799
FBgn0029660	=	CG10801
FBgn0029664	=	CG10802
FBgn0029666	=	CG10803
FBgn0029663	=	CG10804
FBgn0031865	=	CG10806
FBgn0036052	=	CG10809
FBgn0033830	=	CG10814
FBgn0034478	=	CG10822
FBgn0038865	=	CG10824
FBgn0038860	=	CG10825
FBgn0038845	=	CG10827
FBgn0038839	=	CG10830
FBgn0032972	=	CG10834
FBgn0028858	=	CG10839
FBgn0038163	=	CG10841
FBgn0039246	=	CG10845
FBgn0035478	=	CG10853
FBgn0035461	=	CG10855
FBgn0035458	=	CG10858
FBgn0032520	=	CG10859
FBgn0035455	=	CG10862
FBgn0027552	=	CG10863
FBgn0038621	=	CG10864
FBgn0035475	=	CG10866
FBgn0031347	=	CG10869
FBgn0031395	=	CG10874
FBgn0038804	=	CG10877
FBgn0031398	=	CG10880
FBgn0038796	=	CG10881
FBgn0031408	=	CG10882
FBgn0038781	=	CG10883
FBgn0038773	=	CG10887
FBgn0038769	=	CG10889
FBgn0037911	=	CG10898
FBgn0039235	=	CG10899
FBgn0037238	=	CG1090
FBgn0037543	=	CG10903
FBgn0034945	=	CG10904
FBgn0036207	=	CG10907
FBgn0031376	=	CG10908
FBgn0038090	=	CG10909
FBgn0037470	=	CG1091
FBgn0034289	=	CG10910
FBgn0034295	=	CG10911
FBgn0034296	=	CG10912
FBgn0034307	=	CG10914
FBgn0034308	=	CG10915
FBgn0034312	=	CG10916
FBgn0031178	=	CG10918
FBgn0037514	=	CG10919
FBgn0037228	=	CG1092
FBgn0029963	=	CG10920
FBgn0034356	=	CG10924
FBgn0034360	=	CG10927
FBgn0040522	=	CG10928
FBgn0034274	=	CG10931
FBgn0029969	=	CG10932
FBgn0034264	=	CG10933
FBgn0034263	=	CG10934
FBgn0034253	=	CG10936
FBgn0036320	=	CG10943
FBgn0032857	=	CG10947
FBgn0036317	=	CG10948
FBgn0032858	=	CG10949
FBgn0034205	=	CG10950
FBgn0034204	=	CG10953
FBgn0034195	=	CG10956
FBgn0030004	=	CG10958
FBgn0030010	=	CG10959
FBgn0036316	=	CG10960
FBgn0030073	=	CG10962
FBgn0036310	=	CG10969
FBgn0030078	=	CG10970
FBgn0036309	=	CG10971
FBgn0036306	=	CG10973
FBgn0037379	=	CG10979
FBgn0037384	=	CG10981
FBgn0036305	=	CG10984
FBgn0040647	=	CG10987
FBgn0030520	=	CG10990
FBgn0037389	=	CG10991
FBgn0030521	=	CG10992
FBgn0030524	=	CG10993
FBgn0030525	=	CG10996
FBgn0037381	=	CG10999
FBgn0037380	=	CG11000
FBgn0027534	=	CG11006
FBgn0034455	=	CG11007
FBgn0036315	=	CG11008
FBgn0036318	=	CG11009
FBgn0031830	=	CG11015
FBgn0034464	=	CG11018
FBgn0040998	=	CG11019
FBgn0031208	=	CG11023
FBgn0031735	=	CG11029
FBgn0037235	=	CG1103
FBgn0031736	=	CG11030
FBgn0037659	=	CG11033
FBgn0031741	=	CG11034
FBgn0037544	=	CG11035
FBgn0037038	=	CG11037
FBgn0037467	=	CG1104
FBgn0034481	=	CG11041
FBgn0030094	=	CG11042
FBgn0031831	=	CG11043
FBgn0034484	=	CG11044
FBgn0034487	=	CG11048
FBgn0037465	=	CG1105
FBgn0031836	=	CG11050
FBgn0040524	=	CG11052
FBgn0034491	=	CG11055
FBgn0033149	=	CG11060
FBgn0030530	=	CG11063
FBgn0030536	=	CG11068
FBgn0039244	=	CG11069
FBgn0028467	=	CG11070
FBgn0030532	=	CG11071
FBgn0034693	=	CG11073
FBgn0039929	=	CG11076
FBgn0039930	=	CG11077
FBgn0030408	=	CG11085
FBgn0039241	=	CG11089
FBgn0046222	=	CG1109
FBgn0027537	=	CG11092
FBgn0039932	=	CG11093
FBgn0030528	=	CG11095
FBgn0034485	=	CG11099
FBgn0030522	=	CG11103
FBgn0030281	=	CG11105
FBgn0030280	=	CG11106
FBgn0033160	=	CG11107
FBgn0037200	=	CG11109
FBgn0034535	=	CG11110
FBgn0033164	=	CG11112
FBgn0033165	=	CG11113
FBgn0039250	=	CG11120
FBgn0030266	=	CG11122
FBgn0033169	=	CG11123
FBgn0033174	=	CG11125
FBgn0030265	=	CG11126
FBgn0033178	=	CG11127
FBgn0037304	=	CG1113
FBgn0037204	=	CG11131
FBgn0037205	=	CG11133
FBgn0030518	=	CG11134
FBgn0034540	=	CG11136
FBgn0037199	=	CG11137
FBgn0030400	=	CG11138
FBgn0033177	=	CG11141
FBgn0033168	=	CG11145
FBgn0030397	=	CG11146
FBgn0031734	=	CG11147
FBgn0039936	=	CG11148
FBgn0031732	=	CG11149
FBgn0037299	=	CG1115
FBgn0030519	=	CG11151
FBgn0039937	=	CG11152
FBgn0039927	=	CG11155
FBgn0030511	=	CG11158
FBgn0034539	=	CG11159
FBgn0037297	=	CG1116
FBgn0030257	=	CG11160
FBgn0030509	=	CG11162
FBgn0025693	=	CG11163
FBgn0030507	=	CG11164
FBgn0033238	=	CG11165
FBgn0033166	=	CG11166
FBgn0039249	=	CG11168
FBgn0034705	=	CG11170
FBgn0034530	=	CG11175
FBgn0030499	=	CG11178
FBgn0034528	=	CG11180
FBgn0031851	=	CG11188
FBgn0030035	=	CG11190
FBgn0033249	=	CG11191
FBgn0034507	=	CG11192
FBgn0033248	=	CG11196
FBgn0033246	=	CG11198
FBgn0035462	=	CG1120
FBgn0034500	=	CG11200
FBgn0031853	=	CG11201
FBgn0030249	=	CG11203
FBgn0034720	=	CG11206
FBgn0034488	=	CG11208
FBgn0033259	=	CG11210
FBgn0033067	=	CG11211
FBgn0031855	=	CG11221
FBgn0037195	=	CG11226
FBgn0031139	=	CG11227
FBgn0031138	=	CG11229
FBgn0039939	=	CG11231
FBgn0031135	=	CG11235
FBgn0031860	=	CG11236
FBgn0037290	=	CG1124
FBgn0037186	=	CG11241
FBgn0034451	=	CG11242
FBgn0030388	=	CG11245
FBgn0037120	=	CG11247
FBgn0037117	=	CG11248
FBgn0037115	=	CG11249
FBgn0036346	=	CG11251
FBgn0036338	=	CG11253
FBgn0036337	=	CG11255
FBgn0034442	=	CG11257
FBgn0037280	=	CG1126
FBgn0039912	=	CG11260
FBgn0036332	=	CG11261
FBgn0036329	=	CG11262
FBgn0036330	=	CG11263
FBgn0030049	=	CG11265
FBgn0031883	=	CG11266
FBgn0036334	=	CG11267
FBgn0036336	=	CG11268
FBgn0034700	=	CG11269
FBgn0034706	=	CG11275
FBgn0036342	=	CG11279
FBgn0036347	=	CG11281
FBgn0030056	=	CG11284
FBgn0037516	=	CG11286
FBgn0031887	=	CG11289
FBgn0037279	=	CG1129
FBgn0034713	=	CG11291
FBgn0034889	=	CG11293
FBgn0030058	=	CG11294
FBgn0034721	=	CG11298
FBgn0034897	=	CG11299
FBgn0034901	=	CG11300
FBgn0037108	=	CG11306
FBgn0037106	=	CG11307
FBgn0037070	=	CG11309
FBgn0039798	=	CG11313
FBgn0039800	=	CG11314
FBgn0039801	=	CG11315
FBgn0039816	=	CG11317
FBgn0039818	=	CG11318
FBgn0031835	=	CG11319
FBgn0031837	=	CG11320
FBgn0031857	=	CG11321
FBgn0031856	=	CG11322
FBgn0031854	=	CG11323
FBgn0031849	=	CG11327
FBgn0031848	=	CG11329
FBgn0039850	=	CG11333
FBgn0039849	=	CG11334
FBgn0039846	=	CG11337
FBgn0035483	=	CG1134
FBgn0039840	=	CG11340
FBgn0035537	=	CG11342
FBgn0035546	=	CG11345
FBgn0035542	=	CG11347
FBgn0035550	=	CG11349
FBgn0035489	=	CG1135
FBgn0035552	=	CG11350
FBgn0035557	=	CG11353
FBgn0030375	=	CG11356
FBgn0035558	=	CG11357
FBgn0035490	=	CG1136
FBgn0039920	=	CG11360
FBgn0034737	=	CG11362
FBgn0037185	=	CG11367
FBgn0040923	=	CG11368
FBgn0029951	=	CG11369
FBgn0037454	=	CG1137
FBgn0037181	=	CG11370
FBgn0040679	=	CG11373
FBgn0031214	=	CG11374
FBgn0031216	=	CG11376
FBgn0031217	=	CG11377
FBgn0040364	=	CG11378
FBgn0040362	=	CG11379
FBgn0037456	=	CG1138
FBgn0040359	=	CG11380
FBgn0029568	=	CG11381
FBgn0040367	=	CG11382
FBgn0040363	=	CG11384
FBgn0029973	=	CG11386
FBgn0034959	=	CG11388
FBgn0035300	=	CG1139
FBgn0038732	=	CG11391
FBgn0034200	=	CG11395
FBgn0037022	=	CG11396
FBgn0040366	=	CG11398
FBgn0037021	=	CG11399
FBgn0035298	=	CG1140
FBgn0034198	=	CG11400
FBgn0026876	=	CG11403
FBgn0037169	=	CG11404
FBgn0034990	=	CG11406
FBgn0038733	=	CG11407
FBgn0024366	=	CG11409
FBgn0024362	=	CG11412
FBgn0035022	=	CG11413
FBgn0035024	=	CG11414
FBgn0024364	=	CG11417
FBgn0024360	=	CG11418
FBgn0034231	=	CG11419
FBgn0037504	=	CG1142
FBgn0034251	=	CG11423
FBgn0037167	=	CG11425
FBgn0037166	=	CG11426
FBgn0035359	=	CG1143
FBgn0029713	=	CG11436
FBgn0037165	=	CG11437
FBgn0037164	=	CG11438
FBgn0029715	=	CG11444
FBgn0038737	=	CG11447
FBgn0024985	=	CG11448
FBgn0037162	=	CG11449
FBgn0037025	=	CG11451
FBgn0038734	=	CG11453
FBgn0031224	=	CG11454
FBgn0031228	=	CG11455
FBgn0037031	=	CG11456
FBgn0040637	=	CG11458
FBgn0037396	=	CG11459
FBgn0035346	=	CG1146
FBgn0029815	=	CG11462
FBgn0039671	=	CG11470
FBgn0029779	=	CG11473
FBgn0034688	=	CG11474
FBgn0034687	=	CG11475
FBgn0035397	=	CG11486
FBgn0025702	=	CG11489
FBgn0031233	=	CG11490
FBgn0039749	=	CG11498
FBgn0039666	=	CG11501
FBgn0039733	=	CG11504
FBgn0035424	=	CG11505
FBgn0033267	=	CG11508
FBgn0037156	=	CG11523
FBgn0035437	=	CG11526
FBgn0036264	=	CG11529
FBgn0046296	=	CG11534
FBgn0035400	=	CG11537
FBgn0017424	=	CG11538
FBgn0039859	=	CG11539
FBgn0039864	=	CG11550
FBgn0036465	=	CG11552
FBgn0086856	=	CG11555
FBgn0036249	=	CG11560
FBgn0031247	=	CG11562
FBgn0039868	=	CG11563
FBgn0031159	=	CG11566
FBgn0036230	=	CG11570
FBgn0039878	=	CG11574
FBgn0039879	=	CG11575
FBgn0039882	=	CG11576
FBgn0036847	=	CG11577
FBgn0030540	=	CG11581
FBgn0035525	=	CG11582
FBgn0035524	=	CG11583
FBgn0030541	=	CG11584
FBgn0030543	=	CG11585
FBgn0035520	=	CG11586
FBgn0036221	=	CG11588
FBgn0030545	=	CG11590
FBgn0035491	=	CG11591
FBgn0025686	=	CG11592
FBgn0035488	=	CG11593
FBgn0035484	=	CG11594
FBgn0023522	=	CG11596
FBgn0036212	=	CG11597
FBgn0038067	=	CG11598
FBgn0038068	=	CG11600
FBgn0031244	=	CG11601
FBgn0031242	=	CG11604
FBgn0038069	=	CG11608
FBgn0037313	=	CG1161
FBgn0031232	=	CG11617
FBgn0036836	=	CG11619
FBgn0026564	=	CG1162
FBgn0031226	=	CG11620
FBgn0038705	=	CG11626
FBgn0032965	=	CG11629
FBgn0032964	=	CG11630
FBgn0032968	=	CG11634
FBgn0033283	=	CG11635
FBgn0036822	=	CG11637
FBgn0040351	=	CG11638
FBgn0036194	=	CG11652
FBgn0030638	=	CG11655
FBgn0038109	=	CG11656
FBgn0036196	=	CG11658
FBgn0038731	=	CG11659
FBgn0036187	=	CG11660
FBgn0029539	=	CG11663
FBgn0040341	=	CG11664
FBgn0033028	=	CG11665
FBgn0040648	=	CG11666
FBgn0038113	=	CG11668
FBgn0033296	=	CG11669
FBgn0038114	=	CG11670
FBgn0037562	=	CG11671
FBgn0037563	=	CG11672
FBgn0030551	=	CG11674
FBgn0030678	=	CG11679
FBgn0040551	=	CG11686
FBgn0037570	=	CG11693
FBgn0037571	=	CG11694
FBgn0030316	=	CG11695
FBgn0030314	=	CG11696
FBgn0030313	=	CG11697
FBgn0037572	=	CG11698
FBgn0030311	=	CG11699
FBgn0038690	=	CG11703
FBgn0031115	=	CG11710
FBgn0036170	=	CG11714
FBgn0037585	=	CG11718
FBgn0037321	=	CG1172
FBgn0037777	=	CG11722
FBgn0031391	=	CG11723
FBgn0036156	=	CG11726
FBgn0030299	=	CG11727
FBgn0037592	=	CG11737
FBgn0037239	=	CG11739
FBgn0040531	=	CG11741
FBgn0030294	=	CG11750
FBgn0030292	=	CG11752
FBgn0037603	=	CG11753
FBgn0037611	=	CG11755
FBgn0030290	=	CG11756
FBgn0037615	=	CG11760
FBgn0037618	=	CG11762
FBgn0037625	=	CG11768
FBgn0038441	=	CG11769
FBgn0039252	=	CG11771
FBgn0037630	=	CG11775
FBgn0037631	=	CG11776
FBgn0033527	=	CG11777
FBgn0033371	=	CG11778
FBgn0038683	=	CG11779
FBgn0039259	=	CG11781
FBgn0033381	=	CG11784
FBgn0039264	=	CG11786
FBgn0034495	=	CG11788
FBgn0039265	=	CG11790
FBgn0039266	=	CG11791
FBgn0036992	=	CG11796
FBgn0030346	=	CG11802
FBgn0033996	=	CG11807
FBgn0034000	=	CG11808
FBgn0036099	=	CG11811
FBgn0035296	=	CG11814
FBgn0035299	=	CG11815
FBgn0030495	=	CG11816
FBgn0039270	=	CG11820
FBgn0033519	=	CG11825
FBgn0039616	=	CG11828
FBgn0031264	=	CG11835
FBgn0039272	=	CG11836
FBgn0039627	=	CG11837
FBgn0039271	=	CG11839
FBgn0039628	=	CG11841
FBgn0039629	=	CG11842
FBgn0039630	=	CG11843
FBgn0046214	=	CG11844
FBgn0039281	=	CG11847
FBgn0039282	=	CG11848
FBgn0039293	=	CG11851
FBgn0039297	=	CG11852
FBgn0039299	=	CG11854
FBgn0039303	=	CG11857
FBgn0039305	=	CG11858
FBgn0039306	=	CG11859
FBgn0028944	=	CG11864
FBgn0028947	=	CG11865
FBgn0033486	=	CG11866
FBgn0037804	=	CG11870
FBgn0037806	=	CG11872
FBgn0039633	=	CG11873
FBgn0039634	=	CG11874
FBgn0039301	=	CG11875
FBgn0039635	=	CG11876
FBgn0039636	=	CG11877
FBgn0039310	=	CG11878
FBgn0039637	=	CG11880
FBgn0039638	=	CG11881
FBgn0039642	=	CG11882
FBgn0033538	=	CG11883
FBgn0031253	=	CG11885
FBgn0039308	=	CG11889
FBgn0039309	=	CG11891
FBgn0039313	=	CG11892
FBgn0039316	=	CG11893
FBgn0038488	=	CG11896
FBgn0039644	=	CG11897
FBgn0039645	=	CG11898
FBgn0014427	=	CG11899
FBgn0039650	=	CG11900
FBgn0028647	=	CG11902
FBgn0036678	=	CG11905
FBgn0034425	=	CG11906
FBgn0039330	=	CG11909
FBgn0039332	=	CG11910
FBgn0031249	=	CG11911
FBgn0031248	=	CG11912
FBgn0039331	=	CG11913
FBgn0036673	=	CG11915
FBgn0033564	=	CG11919
FBgn0039274	=	CG11920
FBgn0031640	=	CG11926
FBgn0031638	=	CG11927
FBgn0031620	=	CG11929
FBgn0037375	=	CG1193
FBgn0031078	=	CG11943
FBgn0039656	=	CG11951
FBgn0034436	=	CG11961
FBgn0037643	=	CG11963
FBgn0037644	=	CG11964
FBgn0037645	=	CG11966
FBgn0037646	=	CG11967
FBgn0037647	=	CG11968
FBgn0027503	=	CG11970
FBgn0022347	=	CG11971
FBgn0037648	=	CG11975
FBgn0037650	=	CG11977
FBgn0037652	=	CG11980
FBgn0037653	=	CG11982
FBgn0037654	=	CG11983
FBgn0037655	=	CG11984
FBgn0040534	=	CG11985
FBgn0037656	=	CG11986
FBgn0037662	=	CG11997
FBgn0037312	=	CG11999
FBgn0037314	=	CG12000
FBgn0037265	=	CG12001
FBgn0035234	=	CG12003
FBgn0035236	=	CG12004
FBgn0035464	=	CG12006
FBgn0037293	=	CG12007
FBgn0035430	=	CG12009
FBgn0035443	=	CG12010
FBgn0035257	=	CG12011
FBgn0035444	=	CG12012
FBgn0035445	=	CG12014
FBgn0035436	=	CG12016
FBgn0035429	=	CG12017
FBgn0027903	=	CG12018
FBgn0035273	=	CG12020
FBgn0035276	=	CG12022
FBgn0035283	=	CG12024
FBgn0035285	=	CG12025
FBgn0035289	=	CG12026
FBgn0035585	=	CG12027
FBgn0035454	=	CG12029
FBgn0035147	=	CG12030
FBgn0035421	=	CG12034
FBgn0035263	=	CG12035
FBgn0035179	=	CG12038
FBgn0033206	=	CG12042
FBgn0032915	=	CG12050
FBgn0039831	=	CG12054
FBgn0030099	=	CG12056
FBgn0030098	=	CG12057
FBgn0040031	=	CG12061
FBgn0039851	=	CG12063
FBgn0030052	=	CG12065
FBgn0039695	=	CG12068
FBgn0039796	=	CG12069
FBgn0039808	=	CG12071
FBgn0030065	=	CG12075
FBgn0035435	=	CG12077
FBgn0035426	=	CG12078
FBgn0035404	=	CG12079
FBgn0037386	=	CG1208
FBgn0030053	=	CG12081
FBgn0035402	=	CG12082
FBgn0043458	=	CG12084
FBgn0035227	=	CG12090
FBgn0035228	=	CG12091
FBgn0035372	=	CG12093
FBgn0030457	=	CG12096
FBgn0035232	=	CG12099
FBgn0035238	=	CG12104
FBgn0035241	=	CG12105
FBgn0030100	=	CG12106
FBgn0033209	=	CG12107
FBgn0030050	=	CG12111
FBgn0030048	=	CG12112
FBgn0030097	=	CG12115
FBgn0030041	=	CG12116
FBgn0030101	=	CG12118
FBgn0030102	=	CG12119
FBgn0030109	=	CG12121
FBgn0030039	=	CG12123
FBgn0030112	=	CG12124
FBgn0030037	=	CG12125
FBgn0033280	=	CG12126
FBgn0033473	=	CG12128
FBgn0033475	=	CG12129
FBgn0037387	=	CG1213
FBgn0033466	=	CG12130
FBgn0033469	=	CG12133
FBgn0033471	=	CG12134
FBgn0033465	=	CG12140
FBgn0037325	=	CG12147
FBgn0029957	=	CG12155
FBgn0040775	=	CG12158
FBgn0033232	=	CG12159
FBgn0037296	=	CG12161
FBgn0037329	=	CG12162
FBgn0037303	=	CG12163
FBgn0033158	=	CG12164
FBgn0037356	=	CG12170
FBgn0037354	=	CG12171
FBgn0037305	=	CG12173
FBgn0030510	=	CG12177
FBgn0025388	=	CG12179
FBgn0037377	=	CG1218
FBgn0028504	=	CG12182
FBgn0025387	=	CG12184
FBgn0035367	=	CG12187
FBgn0034763	=	CG12190
FBgn0031636	=	CG12194
FBgn0031018	=	CG12200
FBgn0037970	=	CG12201
FBgn0031021	=	CG12203
FBgn0031022	=	CG12204
FBgn0029662	=	CG12206
FBgn0038220	=	CG12207
FBgn0033498	=	CG12209
FBgn0037968	=	CG12213
FBgn0033495	=	CG12214
FBgn0043796	=	CG12219
FBgn0037974	=	CG12224
FBgn0036723	=	CG12229
FBgn0031026	=	CG12231
FBgn0029822	=	CG12236
FBgn0031048	=	CG12237
FBgn0029810	=	CG12239
FBgn0038304	=	CG12241
FBgn0039345	=	CG12250
FBgn0035026	=	CG12252
FBgn0026148	=	CG12253
FBgn0038002	=	CG12256
FBgn0039557	=	CG12259
FBgn0035811	=	CG12262
FBgn0034346	=	CG12263
FBgn0032393	=	CG12264
FBgn0038489	=	CG12265
FBgn0038057	=	CG12267
FBgn0039131	=	CG12268
FBgn0038665	=	CG12269
FBgn0037491	=	CG1227
FBgn0036571	=	CG12272
FBgn0038847	=	CG12278
FBgn0038080	=	CG12279
FBgn0032620	=	CG12288
FBgn0036160	=	CG12289
FBgn0039419	=	CG12290
FBgn0032295	=	CG12299
FBgn0036514	=	CG12301
FBgn0036083	=	CG12303
FBgn0036515	=	CG12304
FBgn0032370	=	CG12307
FBgn0033542	=	CG12309
FBgn0035134	=	CG1231
FBgn0036467	=	CG12310
FBgn0035124	=	CG12313
FBgn0032389	=	CG12314
FBgn0036483	=	CG12316
FBgn0038590	=	CG12320
FBgn0038577	=	CG12321
FBgn0033557	=	CG12325
FBgn0035137	=	CG1233
FBgn0038617	=	CG12333
FBgn0033543	=	CG12338
FBgn0037489	=	CG1234
FBgn0027499	=	CG12340
FBgn0033550	=	CG12341
FBgn0033556	=	CG12343
FBgn0033558	=	CG12344
FBgn0038558	=	CG12347
FBgn0040805	=	CG12355
FBgn0037370	=	CG1236
FBgn0038111	=	CG12360
FBgn0035292	=	CG12361
FBgn0036082	=	CG12362
FBgn0033686	=	CG12367
FBgn0033744	=	CG12370
FBgn0033774	=	CG12374
FBgn0031987	=	CG12375
FBgn0033323	=	CG12376
FBgn0037168	=	CG12377
FBgn0038748	=	CG12378
FBgn0030676	=	CG12379
FBgn0033624	=	CG12384
FBgn0037368	=	CG1239
FBgn0033581	=	CG12391
FBgn0031768	=	CG12393
FBgn0030722	=	CG12395
FBgn0030596	=	CG12398
FBgn0035370	=	CG1240
FBgn0031505	=	CG12400
FBgn0038202	=	CG12402
FBgn0032465	=	CG12404
FBgn0039588	=	CG12413
FBgn0040536	=	CG12418
FBgn0037769	=	CG12419
FBgn0037797	=	CG12420
FBgn0040038	=	CG12423
FBgn0033987	=	CG12424
FBgn0039552	=	CG12426
FBgn0039543	=	CG12428
FBgn0030843	=	CG12432
FBgn0030811	=	CG12433
FBgn0036637	=	CG12436
FBgn0032065	=	CG12438
FBgn0032094	=	CG12439
FBgn0035357	=	CG1244
FBgn0033770	=	CG12442
FBgn0031201	=	CG12446
FBgn0028857	=	CG12448
FBgn0037029	=	CG12452
FBgn0039950	=	CG12453
FBgn0028859	=	CG12455
FBgn0035360	=	CG1246
FBgn0040045	=	CG12460
FBgn0033861	=	CG12464
FBgn0025623	=	CG12467
FBgn0040371	=	CG12470
FBgn0036809	=	CG12477
FBgn0040871	=	CG12479
FBgn0030537	=	CG12480
FBgn0030542	=	CG12481
FBgn0040688	=	CG12483
FBgn0086604	=	CG12484
FBgn0036541	=	CG12486
FBgn0033772	=	CG12488
FBgn0037434	=	CG1249
FBgn0034782	=	CG12490
FBgn0034900	=	CG12491
FBgn0035571	=	CG12493
FBgn0040385	=	CG12496
FBgn0040356	=	CG12498
FBgn0038968	=	CG12499
FBgn0035171	=	CG12502
FBgn0031276	=	CG12506
FBgn0030729	=	CG12507
FBgn0040995	=	CG12508
FBgn0031729	=	CG12511
FBgn0031703	=	CG12512
FBgn0039577	=	CG12516
FBgn0032311	=	CG12517
FBgn0036872	=	CG12519
FBgn0036324	=	CG12520
FBgn0040816	=	CG12521
FBgn0036131	=	CG12522
FBgn0036102	=	CG12523
FBgn0036010	=	CG12525
FBgn0031064	=	CG12531
FBgn0031068	=	CG12534
FBgn0029657	=	CG12535
FBgn0038157	=	CG12538
FBgn0030586	=	CG12539
FBgn0030570	=	CG12540
FBgn0029930	=	CG12541
FBgn0029872	=	CG12543
FBgn0037178	=	CG12546
FBgn0040521	=	CG12547
FBgn0033045	=	CG12551
FBgn0040004	=	CG12552
FBgn0039599	=	CG12558
FBgn0031974	=	CG12560
FBgn0031179	=	CG12564
FBgn0031180	=	CG12565
FBgn0039958	=	CG12567
FBgn0031190	=	CG12576
FBgn0037213	=	CG12581
FBgn0037215	=	CG12582
FBgn0037260	=	CG12586
FBgn0040685	=	CG12587
FBgn0040684	=	CG12589
FBgn0037294	=	CG12590
FBgn0037811	=	CG12592
FBgn0037941	=	CG12594
FBgn0032373	=	CG12602
FBgn0035481	=	CG12605
FBgn0035545	=	CG12607
FBgn0030630	=	CG12608
FBgn0030952	=	CG12609
FBgn0040996	=	CG12617
FBgn0032626	=	CG12620
FBgn0030282	=	CG12625
FBgn0040851	=	CG12626
FBgn0028854	=	CG12636
FBgn0030224	=	CG12637
FBgn0030202	=	CG12640
FBgn0030193	=	CG12641
FBgn0040942	=	CG12643
FBgn0040940	=	CG12644
FBgn0030181	=	CG12645
FBgn0035517	=	CG1265
FBgn0031080	=	CG12655
FBgn0040929	=	CG12659
FBgn0030071	=	CG12661
FBgn0030074	=	CG12662
FBgn0029961	=	CG12663
FBgn0030886	=	CG12672
FBgn0031388	=	CG12674
FBgn0031103	=	CG12679
FBgn0035521	=	CG1268
FBgn0029740	=	CG12680
FBgn0029730	=	CG12681
FBgn0029729	=	CG12682
FBgn0029717	=	CG12684
FBgn0040910	=	CG12685
FBgn0029707	=	CG12688
FBgn0029952	=	CG12689
FBgn0029701	=	CG12691
FBgn0029703	=	CG12692
FBgn0029705	=	CG12693
FBgn0030721	=	CG12698
FBgn0046294	=	CG12699
FBgn0031071	=	CG12701
FBgn0031070	=	CG12702
FBgn0031069	=	CG12703
FBgn0030666	=	CG12708
FBgn0035392	=	CG1271
FBgn0036536	=	CG12713
FBgn0040862	=	CG12714
FBgn0030443	=	CG12715
FBgn0030439	=	CG12716
FBgn0030420	=	CG12717
FBgn0030379	=	CG12720
FBgn0030373	=	CG12721
FBgn0030459	=	CG12723
FBgn0030483	=	CG12725
FBgn0029825	=	CG12728
FBgn0029816	=	CG12729
FBgn0035522	=	CG1273
FBgn0029771	=	CG12730
FBgn0035411	=	CG12734
FBgn0033184	=	CG12736
FBgn0033459	=	CG12744
FBgn0037341	=	CG12746
FBgn0035321	=	CG1275
FBgn0038427	=	CG12753
FBgn0033813	=	CG12765
FBgn0035476	=	CG12766
FBgn0037206	=	CG12768
FBgn0033252	=	CG12769
FBgn0030055	=	CG12772
FBgn0024365	=	CG12773
FBgn0033301	=	CG12780
FBgn0034838	=	CG12782
FBgn0038448	=	CG12783
FBgn0038356	=	CG12784
FBgn0038410	=	CG12785
FBgn0031041	=	CG12788
FBgn0031535	=	CG12795
FBgn0029909	=	CG12796
FBgn0039987	=	CG12798
FBgn0037772	=	CG12807
FBgn0037779	=	CG12811
FBgn0037782	=	CG12813
FBgn0037796	=	CG12814
FBgn0037798	=	CG12817
FBgn0037809	=	CG12818
FBgn0040780	=	CG12821
FBgn0033229	=	CG12822
FBgn0033222	=	CG12824
FBgn0033221	=	CG12825
FBgn0033207	=	CG12826
FBgn0033145	=	CG12828
FBgn0033141	=	CG12831
FBgn0033142	=	CG12835
FBgn0033140	=	CG12836
FBgn0033131	=	CG12842
FBgn0040666	=	CG12848
FBgn0035068	=	CG12849
FBgn0035086	=	CG12851
FBgn0040747	=	CG12853
FBgn0033965	=	CG12854
FBgn0033966	=	CG12856
FBgn0033963	=	CG12857
FBgn0033958	=	CG12858
FBgn0033961	=	CG12859
FBgn0033954	=	CG12860
FBgn0033953	=	CG12861
FBgn0033950	=	CG12862
FBgn0033948	=	CG12863
FBgn0033957	=	CG12865
FBgn0033955	=	CG12866
FBgn0033945	=	CG12868
FBgn0033943	=	CG12869
FBgn0037506	=	CG1287
FBgn0039544	=	CG12877
FBgn0039540	=	CG12879
FBgn0037484	=	CG1288
FBgn0046258	=	CG12880
FBgn0039538	=	CG12883
FBgn0039523	=	CG12885
FBgn0033523	=	CG12895
FBgn0033521	=	CG12896
FBgn0033517	=	CG12897
FBgn0033516	=	CG12898
FBgn0033515	=	CG12900
FBgn0033513	=	CG12901
FBgn0033512	=	CG12902
FBgn0033511	=	CG12907
FBgn0033507	=	CG12909
FBgn0035401	=	CG1291
FBgn0033502	=	CG12910
FBgn0033501	=	CG12911
FBgn0033497	=	CG12912
FBgn0033500	=	CG12913
FBgn0033499	=	CG12914
FBgn0033490	=	CG12917
FBgn0033477	=	CG12918
FBgn0033481	=	CG12920
FBgn0033461	=	CG12923
FBgn0033437	=	CG12926
FBgn0033432	=	CG12928
FBgn0033429	=	CG12929
FBgn0033419	=	CG12932
FBgn0033541	=	CG12934
FBgn0033547	=	CG12935
FBgn0033549	=	CG12936
FBgn0033554	=	CG12938
FBgn0033030	=	CG1294
FBgn0033569	=	CG12942
FBgn0033572	=	CG12943
FBgn0037755	=	CG12945
FBgn0037750	=	CG12946
FBgn0037753	=	CG12947
FBgn0037739	=	CG12948
FBgn0035509	=	CG1295
FBgn0037736	=	CG12950
FBgn0037677	=	CG12951
FBgn0034023	=	CG12960
FBgn0034031	=	CG12963
FBgn0034022	=	CG12964
FBgn0034047	=	CG12970
FBgn0037078	=	CG12971
FBgn0037076	=	CG12972
FBgn0037065	=	CG12974
FBgn0037061	=	CG12975
FBgn0037053	=	CG12976
FBgn0037052	=	CG12977
FBgn0033032	=	CG1298
FBgn0037040	=	CG12983
FBgn0037042	=	CG12984
FBgn0030881	=	CG12985
FBgn0030868	=	CG12986
FBgn0035501	=	CG1299
FBgn0030859	=	CG12990
FBgn0030847	=	CG12991
FBgn0030846	=	CG12992
FBgn0030840	=	CG12993
FBgn0040877	=	CG12994
FBgn0030826	=	CG12995
FBgn0030835	=	CG12996
FBgn0030831	=	CG12997
FBgn0030829	=	CG12998
FBgn0030807	=	CG13000
FBgn0030806	=	CG13001
FBgn0030804	=	CG13002
FBgn0030798	=	CG13003
FBgn0030797	=	CG13004
FBgn0030794	=	CG13005
FBgn0030780	=	CG13008
FBgn0030770	=	CG13010
FBgn0030771	=	CG13011
FBgn0030769	=	CG13012
FBgn0030759	=	CG13014
FBgn0033899	=	CG13016
FBgn0040751	=	CG13018
FBgn0029669	=	CG13021
FBgn0036679	=	CG13022
FBgn0036677	=	CG13023
FBgn0036665	=	CG13024
FBgn0036660	=	CG13025
FBgn0036656	=	CG13026
FBgn0036681	=	CG13027
FBgn0036676	=	CG13028
FBgn0036670	=	CG13029
FBgn0036669	=	CG13030
FBgn0036655	=	CG13031
FBgn0036652	=	CG13032
FBgn0036638	=	CG13033
FBgn0036628	=	CG13035
FBgn0036626	=	CG13036
FBgn0040795	=	CG13038
FBgn0036609	=	CG13039
FBgn0031141	=	CG1304
FBgn0036608	=	CG13040
FBgn0036605	=	CG13041
FBgn0036602	=	CG13042
FBgn0036600	=	CG13043
FBgn0036599	=	CG13044
FBgn0036596	=	CG13045
FBgn0036595	=	CG13046
FBgn0036594	=	CG13047
FBgn0036593	=	CG13048
FBgn0036592	=	CG13049
FBgn0036591	=	CG13050
FBgn0040799	=	CG13051
FBgn0040801	=	CG13053
FBgn0036584	=	CG13054
FBgn0036583	=	CG13055
FBgn0040794	=	CG13056
FBgn0036610	=	CG13058
FBgn0036607	=	CG13059
FBgn0036606	=	CG13060
FBgn0036603	=	CG13062
FBgn0036601	=	CG13063
FBgn0040796	=	CG13064
FBgn0036590	=	CG13065
FBgn0040797	=	CG13066
FBgn0036589	=	CG13067
FBgn0036588	=	CG13068
FBgn0040798	=	CG13069
FBgn0026566	=	CG1307
FBgn0036586	=	CG13070
FBgn0036585	=	CG13071
FBgn0036577	=	CG13073
FBgn0036567	=	CG13074
FBgn0036563	=	CG13075
FBgn0032810	=	CG13077
FBgn0032809	=	CG13078
FBgn0032808	=	CG13079
FBgn0035507	=	CG1308
FBgn0032804	=	CG13081
FBgn0032803	=	CG13082
FBgn0032789	=	CG13083
FBgn0032788	=	CG13084
FBgn0032780	=	CG13085
FBgn0032770	=	CG13086
FBgn0032045	=	CG13087
FBgn0032047	=	CG13088
FBgn0032052	=	CG13089
FBgn0035519	=	CG1309
FBgn0032054	=	CG13090
FBgn0032055	=	CG13091
FBgn0032049	=	CG13095
FBgn0032050	=	CG13096
FBgn0032051	=	CG13097
FBgn0032084	=	CG13101
FBgn0032088	=	CG13102
FBgn0032100	=	CG13108
FBgn0035523	=	CG1311
FBgn0032111	=	CG13110
FBgn0032126	=	CG13113
FBgn0032127	=	CG13114
FBgn0032139	=	CG13116
FBgn0032140	=	CG13117
FBgn0032142	=	CG13120
FBgn0032145	=	CG13121
FBgn0032150	=	CG13123
FBgn0032156	=	CG13124
FBgn0032163	=	CG13125
FBgn0032168	=	CG13126
FBgn0032176	=	CG13127
FBgn0040965	=	CG13130
FBgn0032175	=	CG13131
FBgn0032181	=	CG13133
FBgn0032182	=	CG13134
FBgn0032184	=	CG13135
FBgn0032186	=	CG13136
FBgn0032188	=	CG13137
FBgn0032211	=	CG13138
FBgn0032230	=	CG13139
FBgn0031134	=	CG1314
FBgn0032251	=	CG13142
FBgn0032260	=	CG13144
FBgn0033767	=	CG13148
FBgn0026565	=	CG1315
FBgn0033750	=	CG13151
FBgn0033736	=	CG13154
FBgn0033723	=	CG13155
FBgn0033732	=	CG13157
FBgn0033721	=	CG13159
FBgn0035526	=	CG1316
FBgn0033720	=	CG13160
FBgn0033718	=	CG13162
FBgn0033712	=	CG13163
FBgn0033707	=	CG13165
FBgn0033706	=	CG13167
FBgn0033705	=	CG13168
FBgn0033704	=	CG13169
FBgn0035333	=	CG1317
FBgn0033703	=	CG13170
FBgn0033701	=	CG13171
FBgn0033693	=	CG13175
FBgn0033692	=	CG13176
FBgn0040759	=	CG13177
FBgn0033685	=	CG13178
FBgn0033667	=	CG13183
FBgn0033661	=	CG13185
FBgn0033680	=	CG13186
FBgn0033668	=	CG13188
FBgn0033665	=	CG13189
FBgn0035529	=	CG1319
FBgn0033662	=	CG13190
FBgn0033653	=	CG13192
FBgn0033650	=	CG13193
FBgn0033648	=	CG13195
FBgn0033645	=	CG13196
FBgn0062449	=	CG13197
FBgn0033640	=	CG13198
FBgn0033623	=	CG13202
FBgn0033628	=	CG13203
FBgn0033627	=	CG13204
FBgn0033612	=	CG13210
FBgn0033613	=	CG13211
FBgn0033609	=	CG13213
FBgn0033592	=	CG13215
FBgn0033591	=	CG13216
FBgn0033590	=	CG13217
FBgn0033587	=	CG13218
FBgn0033608	=	CG13220
FBgn0033599	=	CG13223
FBgn0033594	=	CG13226
FBgn0033589	=	CG13227
FBgn0033588	=	CG13228
FBgn0033579	=	CG13229
FBgn0040764	=	CG13230
FBgn0033580	=	CG13231
FBgn0040766	=	CG13235
FBgn0037197	=	CG13239
FBgn0031129	=	CG1324
FBgn0028903	=	CG13243
FBgn0032577	=	CG13244
FBgn0045827	=	CG13245
FBgn0036979	=	CG13247
FBgn0036984	=	CG13248
FBgn0037013	=	CG13250
FBgn0037014	=	CG13251
FBgn0037016	=	CG13252
FBgn0037015	=	CG13253
FBgn0040636	=	CG13255
FBgn0032582	=	CG13258
FBgn0032589	=	CG13260
FBgn0086673	=	CG13272
FBgn0032599	=	CG13277
FBgn0032602	=	CG13278
FBgn0032609	=	CG13280
FBgn0032612	=	CG13282
FBgn0032613	=	CG13283
FBgn0032614	=	CG13284
FBgn0035611	=	CG13285
FBgn0035643	=	CG13287
FBgn0035648	=	CG13288
FBgn0035677	=	CG13293
FBgn0035674	=	CG13295
FBgn0035687	=	CG13296
FBgn0035685	=	CG13297
FBgn0035692	=	CG13298
FBgn0035694	=	CG13299
FBgn0035699	=	CG13300
FBgn0035921	=	CG13305
FBgn0040828	=	CG13306
FBgn0035932	=	CG13308
FBgn0035933	=	CG13309
FBgn0035928	=	CG13310
FBgn0035929	=	CG13311
FBgn0035931	=	CG13312
FBgn0035941	=	CG13313
FBgn0035949	=	CG13314
FBgn0040827	=	CG13315
FBgn0037627	=	CG13318
FBgn0033781	=	CG13319
FBgn0035514	=	CG1332
FBgn0033787	=	CG13321
FBgn0033784	=	CG13322
FBgn0033788	=	CG13323
FBgn0033789	=	CG13324
FBgn0033792	=	CG13325
FBgn0033794	=	CG13326
FBgn0033848	=	CG13330
FBgn0033850	=	CG13331
FBgn0033851	=	CG13332
FBgn0033855	=	CG13333
FBgn0033856	=	CG13334
FBgn0033857	=	CG13335
FBgn0033863	=	CG13337
FBgn0033871	=	CG13339
FBgn0033868	=	CG13340
FBgn0033882	=	CG13343
FBgn0033884	=	CG13344
FBgn0033886	=	CG13349
FBgn0033890	=	CG13350
FBgn0033896	=	CG13353
FBgn0026874	=	CG13358
FBgn0025616	=	CG13359
FBgn0025620	=	CG13360
FBgn0029532	=	CG13361
FBgn0029531	=	CG13362
FBgn0026879	=	CG13364
FBgn0029529	=	CG13365
FBgn0025633	=	CG13366
FBgn0025634	=	CG13367
FBgn0025640	=	CG13369
FBgn0029522	=	CG13373
FBgn0040370	=	CG13375
FBgn0029518	=	CG13376
FBgn0040369	=	CG13377
FBgn0036804	=	CG13379
FBgn0036799	=	CG13380
FBgn0032036	=	CG13384
FBgn0032039	=	CG13385
FBgn0032040	=	CG13386
FBgn0032031	=	CG13390
FBgn0032033	=	CG13392
FBgn0032035	=	CG13393
FBgn0032037	=	CG13394
FBgn0014417	=	CG13397
FBgn0032042	=	CG13398
FBgn0039797	=	CG1340
FBgn0030538	=	CG13402
FBgn0030544	=	CG13403
FBgn0030559	=	CG13404
FBgn0035097	=	CG13405
FBgn0038931	=	CG13407
FBgn0038929	=	CG13408
FBgn0038926	=	CG13409
FBgn0039795	=	CG1342
FBgn0038900	=	CG13420
FBgn0034511	=	CG13422
FBgn0034513	=	CG13423
FBgn0034520	=	CG13424
FBgn0034510	=	CG13426
FBgn0034514	=	CG13427
FBgn0034515	=	CG13428
FBgn0034518	=	CG13430
FBgn0034523	=	CG13434
FBgn0034532	=	CG13436
FBgn0034541	=	CG13437
FBgn0034545	=	CG13438
FBgn0027507	=	CG1344
FBgn0034546	=	CG13442
FBgn0034548	=	CG13443
FBgn0036532	=	CG13445
FBgn0036524	=	CG13446
FBgn0036520	=	CG13449
FBgn0036503	=	CG13454
FBgn0036498	=	CG13455
FBgn0036482	=	CG13457
FBgn0036479	=	CG13458
FBgn0036471	=	CG13460
FBgn0036468	=	CG13461
FBgn0040807	=	CG13462
FBgn0036470	=	CG13463
FBgn0040809	=	CG13465
FBgn0036456	=	CG13466
FBgn0036455	=	CG13467
FBgn0037363	=	CG1347
FBgn0036443	=	CG13471
FBgn0036450	=	CG13472
FBgn0036442	=	CG13473
FBgn0036439	=	CG13474
FBgn0036441	=	CG13476
FBgn0036438	=	CG13477
FBgn0040811	=	CG13479
FBgn0036421	=	CG13481
FBgn0036419	=	CG13482
FBgn0036406	=	CG13484
FBgn0034670	=	CG13488
FBgn0034662	=	CG13492
FBgn0034671	=	CG13494
FBgn0034683	=	CG13500
FBgn0034684	=	CG13501
FBgn0034692	=	CG13502
FBgn0034723	=	CG13506
FBgn0034758	=	CG13510
FBgn0034759	=	CG13511
FBgn0034760	=	CG13512
FBgn0040658	=	CG13516
FBgn0034774	=	CG13526
FBgn0034776	=	CG13527
FBgn0034777	=	CG13530
FBgn0034786	=	CG13531
FBgn0034788	=	CG13532
FBgn0034820	=	CG13538
FBgn0034833	=	CG13539
FBgn0030151	=	CG1354
FBgn0034839	=	CG13540
FBgn0034841	=	CG13541
FBgn0034809	=	CG13542
FBgn0034826	=	CG13544
FBgn0034828	=	CG13545
FBgn0034853	=	CG13550
FBgn0040660	=	CG13551
FBgn0034867	=	CG13557
FBgn0034869	=	CG13558
FBgn0034870	=	CG13559
FBgn0034899	=	CG13560
FBgn0034906	=	CG13561
FBgn0034928	=	CG13562
FBgn0034966	=	CG13563
FBgn0034973	=	CG13564
FBgn0034935	=	CG13565
FBgn0034942	=	CG13566
FBgn0034963	=	CG13567
FBgn0034965	=	CG13568
FBgn0034979	=	CG13569
FBgn0034996	=	CG13575
FBgn0034994	=	CG13576
FBgn0034998	=	CG13577
FBgn0035000	=	CG13578
FBgn0035010	=	CG13579
FBgn0033196	=	CG1358
FBgn0035014	=	CG13581
FBgn0035015	=	CG13582
FBgn0035020	=	CG13585
FBgn0035031	=	CG13587
FBgn0035038	=	CG13588
FBgn0035011	=	CG13589
FBgn0039753	=	CG1359
FBgn0035012	=	CG13590
FBgn0035019	=	CG13592
FBgn0035041	=	CG13594
FBgn0039124	=	CG13597
FBgn0039128	=	CG13599
FBgn0033195	=	CG1360
FBgn0039126	=	CG13601
FBgn0039127	=	CG13602
FBgn0039135	=	CG13603
FBgn0039137	=	CG13604
FBgn0039150	=	CG13605
FBgn0039161	=	CG13606
FBgn0039151	=	CG13607
FBgn0039170	=	CG13609
FBgn0039177	=	CG13611
FBgn0039193	=	CG13613
FBgn0039194	=	CG13614
FBgn0039199	=	CG13615
FBgn0039200	=	CG13616
FBgn0039201	=	CG13617
FBgn0039203	=	CG13618
FBgn0039202	=	CG13622
FBgn0039205	=	CG13623
FBgn0039209	=	CG13624
FBgn0039210	=	CG13625
FBgn0039217	=	CG13627
FBgn0039219	=	CG13630
FBgn0040600	=	CG13631
FBgn0039221	=	CG13632
FBgn0039224	=	CG13634
FBgn0039232	=	CG13636
FBgn0039237	=	CG13640
FBgn0039239	=	CG13641
FBgn0040601	=	CG13643
FBgn0039255	=	CG13646
FBgn0039277	=	CG13650
FBgn0039284	=	CG13652
FBgn0039288	=	CG13653
FBgn0039290	=	CG13654
FBgn0039307	=	CG13656
FBgn0039315	=	CG13658
FBgn0039319	=	CG13659
FBgn0039291	=	CG13663
FBgn0035890	=	CG13667
FBgn0035873	=	CG13670
FBgn0035867	=	CG13671
FBgn0035862	=	CG13672
FBgn0035858	=	CG13674
FBgn0035845	=	CG13675
FBgn0035844	=	CG13676
FBgn0035859	=	CG13678
FBgn0035856	=	CG13679
FBgn0030539	=	CG1368
FBgn0035832	=	CG13681
FBgn0035816	=	CG13685
FBgn0031270	=	CG13689
FBgn0031252	=	CG13690
FBgn0031254	=	CG13692
FBgn0031235	=	CG13693
FBgn0031219	=	CG13694
FBgn0036773	=	CG13698
FBgn0036781	=	CG13699
FBgn0036785	=	CG13700
FBgn0035583	=	CG13704
FBgn0035582	=	CG13705
FBgn0035578	=	CG13707
FBgn0035577	=	CG13708
FBgn0033482	=	CG1371
FBgn0035572	=	CG13711
FBgn0035570	=	CG13712
FBgn0042199	=	CG13713
FBgn0035564	=	CG13715
FBgn0035563	=	CG13716
FBgn0035562	=	CG13717
FBgn0040700	=	CG13719
FBgn0035555	=	CG13720
FBgn0035554	=	CG13721
FBgn0035553	=	CG13722
FBgn0036705	=	CG13723
FBgn0036707	=	CG13724
FBgn0036708	=	CG13725
FBgn0036711	=	CG13727
FBgn0036716	=	CG13728
FBgn0036717	=	CG13731
FBgn0036730	=	CG13732
FBgn0036729	=	CG13733
FBgn0036382	=	CG13737
FBgn0036390	=	CG13738
FBgn0033403	=	CG13739
FBgn0033374	=	CG13741
FBgn0033372	=	CG13742
FBgn0033368	=	CG13743
FBgn0033363	=	CG13744
FBgn0033354	=	CG13745
FBgn0033364	=	CG13747
FBgn0033355	=	CG13748
FBgn0033353	=	CG13749
FBgn0033340	=	CG13751
FBgn0040378	=	CG13758
FBgn0040376	=	CG13759
FBgn0040375	=	CG13760
FBgn0040333	=	CG13762
FBgn0031834	=	CG13766
FBgn0031844	=	CG13771
FBgn0042092	=	CG13773
FBgn0031874	=	CG13775
FBgn0031880	=	CG13776
FBgn0040954	=	CG13779
FBgn0031897	=	CG13784
FBgn0031900	=	CG13786
FBgn0031923	=	CG13791
FBgn0031927	=	CG13792
FBgn0031935	=	CG13793
FBgn0031936	=	CG13794
FBgn0031937	=	CG13795
FBgn0031939	=	CG13796
FBgn0035338	=	CG13800
FBgn0035332	=	CG13801
FBgn0035330	=	CG13802
FBgn0035325	=	CG13806
FBgn0035323	=	CG13807
FBgn0033485	=	CG1381
FBgn0035313	=	CG13810
FBgn0036944	=	CG13811
FBgn0036956	=	CG13813
FBgn0036960	=	CG13814
FBgn0039098	=	CG13822
FBgn0040590	=	CG13826
FBgn0039068	=	CG13827
FBgn0039059	=	CG13829
FBgn0039054	=	CG13830
FBgn0039040	=	CG13833
FBgn0039060	=	CG13836
FBgn0039042	=	CG13837
FBgn0039041	=	CG13838
FBgn0039028	=	CG13840
FBgn0040588	=	CG13841
FBgn0039009	=	CG13842
FBgn0038993	=	CG13843
FBgn0038967	=	CG13847
FBgn0038961	=	CG13850
FBgn0038960	=	CG13855
FBgn0038959	=	CG13856
FBgn0038958	=	CG13857
FBgn0040585	=	CG13858
FBgn0038942	=	CG13862
FBgn0039965	=	CG13865
FBgn0034501	=	CG13868
FBgn0034486	=	CG13869
FBgn0030033	=	CG1387
FBgn0034506	=	CG13870
FBgn0034502	=	CG13871
FBgn0034477	=	CG13872
FBgn0035104	=	CG13875
FBgn0035109	=	CG13876
FBgn0035112	=	CG13877
FBgn0035120	=	CG13879
FBgn0035125	=	CG13881
FBgn0035126	=	CG13882
FBgn0035127	=	CG13883
FBgn0035138	=	CG13884
FBgn0040689	=	CG13885
FBgn0035163	=	CG13886
FBgn0035165	=	CG13887
FBgn0035168	=	CG13889
FBgn0035169	=	CG13890
FBgn0035139	=	CG13891
FBgn0035146	=	CG13893
FBgn0035157	=	CG13894
FBgn0035158	=	CG13895
FBgn0035159	=	CG13896
FBgn0035160	=	CG13897
FBgn0035161	=	CG13898
FBgn0035162	=	CG13900
FBgn0035164	=	CG13901
FBgn0035166	=	CG13902
FBgn0035176	=	CG13905
FBgn0035173	=	CG13907
FBgn0035178	=	CG13908
FBgn0035186	=	CG13912
FBgn0035190	=	CG13913
FBgn0035209	=	CG13914
FBgn0035237	=	CG13917
FBgn0035248	=	CG13919
FBgn0025712	=	CG13920
FBgn0035267	=	CG13921
FBgn0035277	=	CG13923
FBgn0035286	=	CG13924
FBgn0035291	=	CG13925
FBgn0035243	=	CG13926
FBgn0035246	=	CG13928
FBgn0035256	=	CG13930
FBgn0035258	=	CG13931
FBgn0035259	=	CG13932
FBgn0035270	=	CG13933
FBgn0035282	=	CG13936
FBgn0035287	=	CG13937
FBgn0030277	=	CG1394
FBgn0040725	=	CG13946
FBgn0031277	=	CG13947
FBgn0031288	=	CG13949
FBgn0031289	=	CG13950
FBgn0033415	=	CG13952
FBgn0033416	=	CG13953
FBgn0033405	=	CG13954
FBgn0033412	=	CG13955
FBgn0030739	=	CG13957
FBgn0032825	=	CG13958
FBgn0032824	=	CG13962
FBgn0032831	=	CG13964
FBgn0032834	=	CG13965
FBgn0032838	=	CG13966
FBgn0030275	=	CG1397
FBgn0032851	=	CG13970
FBgn0039522	=	CG13972
FBgn0039518	=	CG13978
FBgn0039514	=	CG13980
FBgn0031807	=	CG13981
FBgn0031811	=	CG13982
FBgn0031792	=	CG13983
FBgn0031796	=	CG13984
FBgn0031786	=	CG13989
FBgn0033212	=	CG1399
FBgn0040950	=	CG13990
FBgn0031785	=	CG13991
FBgn0031756	=	CG13992
FBgn0031776	=	CG13993
FBgn0031772	=	CG13994
FBgn0031770	=	CG13995
FBgn0031763	=	CG13996
FBgn0040949	=	CG13998
FBgn0031753	=	CG13999
FBgn0031749	=	CG14000
FBgn0031739	=	CG14005
FBgn0031733	=	CG14006
FBgn0031731	=	CG14007
FBgn0031725	=	CG14010
FBgn0031722	=	CG14011
FBgn0031720	=	CG14013
FBgn0031718	=	CG14014
FBgn0031716	=	CG14015
FBgn0031721	=	CG14017
FBgn0029962	=	CG1402
FBgn0031707	=	CG14020
FBgn0031702	=	CG14021
FBgn0031700	=	CG14022
FBgn0031698	=	CG14023
FBgn0031697	=	CG14024
FBgn0031696	=	CG14030
FBgn0046776	=	CG14033
FBgn0031691	=	CG14034
FBgn0031685	=	CG14035
FBgn0031677	=	CG14036
FBgn0031676	=	CG14040
FBgn0031671	=	CG14042
FBgn0031659	=	CG14043
FBgn0031650	=	CG14044
FBgn0040387	=	CG14045
FBgn0040390	=	CG14047
FBgn0040392	=	CG14050
FBgn0029606	=	CG14052
FBgn0029603	=	CG14053
FBgn0029596	=	CG14054
FBgn0036696	=	CG14057
FBgn0036690	=	CG14059
FBgn0036683	=	CG14060
FBgn0039598	=	CG14061
FBgn0039592	=	CG14062
FBgn0039579	=	CG14065
FBgn0032315	=	CG14069
FBgn0033474	=	CG1407
FBgn0032313	=	CG14070
FBgn0032312	=	CG14071
FBgn0032318	=	CG14072
FBgn0036814	=	CG14073
FBgn0036818	=	CG14074
FBgn0036835	=	CG14075
FBgn0036829	=	CG14076
FBgn0036830	=	CG14077
FBgn0036849	=	CG14079
FBgn0036851	=	CG14082
FBgn0036855	=	CG14084
FBgn0036859	=	CG14085
FBgn0036860	=	CG14086
FBgn0036868	=	CG14087
FBgn0036858	=	CG14088
FBgn0036861	=	CG14089
FBgn0029964	=	CG1409
FBgn0036870	=	CG14095
FBgn0036871	=	CG14096
FBgn0036884	=	CG14098
FBgn0036889	=	CG14100
FBgn0036905	=	CG14101
FBgn0036906	=	CG14102
FBgn0036908	=	CG14103
FBgn0040786	=	CG14104
FBgn0036359	=	CG14105
FBgn0036358	=	CG14106
FBgn0036351	=	CG14107
FBgn0036364	=	CG14109
FBgn0036352	=	CG14110
FBgn0036350	=	CG14111
FBgn0040814	=	CG14113
FBgn0036343	=	CG14115
FBgn0036331	=	CG14117
FBgn0036323	=	CG14118
FBgn0036322	=	CG14119
FBgn0036321	=	CG14120
FBgn0036282	=	CG14122
FBgn0036232	=	CG14125
FBgn0036223	=	CG14126
FBgn0036219	=	CG14127
FBgn0036218	=	CG14128
FBgn0036210	=	CG14130
FBgn0036205	=	CG14131
FBgn0040817	=	CG14132
FBgn0036192	=	CG14133
FBgn0036193	=	CG14135
FBgn0036178	=	CG14137
FBgn0036146	=	CG14141
FBgn0036143	=	CG14142
FBgn0036118	=	CG14145
FBgn0036112	=	CG14147
FBgn0036105	=	CG14149
FBgn0036089	=	CG14151
FBgn0036094	=	CG14153
FBgn0036093	=	CG14154
FBgn0032961	=	CG1416
FBgn0036066	=	CG14160
FBgn0036057	=	CG14164
FBgn0036044	=	CG14168
FBgn0036036	=	CG14174
FBgn0036013	=	CG14177
FBgn0033468	=	CG1418
FBgn0036003	=	CG14180
FBgn0036922	=	CG14182
FBgn0036931	=	CG14183
FBgn0036932	=	CG14184
FBgn0036936	=	CG14185
FBgn0036935	=	CG14186
FBgn0036938	=	CG14187
FBgn0030979	=	CG14190
FBgn0030981	=	CG14191
FBgn0030994	=	CG14193
FBgn0030996	=	CG14194
FBgn0030998	=	CG14195
FBgn0031002	=	CG14196
FBgn0040890	=	CG14199
FBgn0039626	=	CG1420
FBgn0031023	=	CG14200
FBgn0031032	=	CG14204
FBgn0031034	=	CG14205
FBgn0031037	=	CG14207
FBgn0032966	=	CG1421
FBgn0031040	=	CG14210
FBgn0031044	=	CG14211
FBgn0031045	=	CG14212
FBgn0031047	=	CG14213
FBgn0031052	=	CG14215
FBgn0031054	=	CG14216
FBgn0031031	=	CG14218
FBgn0031033	=	CG14219
FBgn0031036	=	CG14220
FBgn0031042	=	CG14221
FBgn0031043	=	CG14222
FBgn0031053	=	CG14223
FBgn0031057	=	CG14224
FBgn0031055	=	CG14225
FBgn0031058	=	CG14227
FBgn0031059	=	CG14229
FBgn0031062	=	CG14230
FBgn0031060	=	CG14231
FBgn0031061	=	CG14232
FBgn0031065	=	CG14234
FBgn0031066	=	CG14235
FBgn0039428	=	CG14237
FBgn0039429	=	CG14238
FBgn0039424	=	CG14239
FBgn0039435	=	CG14240
FBgn0039443	=	CG14242
FBgn0039444	=	CG14243
FBgn0040607	=	CG14244
FBgn0039452	=	CG14245
FBgn0040608	=	CG14246
FBgn0039454	=	CG14247
FBgn0039445	=	CG14248
FBgn0039448	=	CG14250
FBgn0039462	=	CG14252
FBgn0039467	=	CG14253
FBgn0039469	=	CG14254
FBgn0039479	=	CG14257
FBgn0039482	=	CG14258
FBgn0039483	=	CG14259
FBgn0039504	=	CG14260
FBgn0039503	=	CG14262
FBgn0039512	=	CG14264
FBgn0040393	=	CG14265
FBgn0029658	=	CG14269
FBgn0037347	=	CG1427
FBgn0029665	=	CG14270
FBgn0032024	=	CG14273
FBgn0032023	=	CG14274
FBgn0032022	=	CG14275
FBgn0032008	=	CG14277
FBgn0032967	=	CG1428
FBgn0038695	=	CG14280
FBgn0038685	=	CG14282
FBgn0038674	=	CG14285
FBgn0038673	=	CG14286
FBgn0038662	=	CG14290
FBgn0038660	=	CG14291
FBgn0038658	=	CG14292
FBgn0038656	=	CG14294
FBgn0038655	=	CG14297
FBgn0038654	=	CG14298
FBgn0038651	=	CG14299
FBgn0038643	=	CG14300
FBgn0038632	=	CG14301
FBgn0038647	=	CG14302
FBgn0038633	=	CG14303
FBgn0038629	=	CG14304
FBgn0038630	=	CG14305
FBgn0038628	=	CG14306
FBgn0038611	=	CG14309
FBgn0038596	=	CG14312
FBgn0038579	=	CG14313
FBgn0038581	=	CG14314
FBgn0038568	=	CG14315
FBgn0038567	=	CG14316
FBgn0038566	=	CG14317
FBgn0038544	=	CG14318
FBgn0038540	=	CG14321
FBgn0038532	=	CG14322
FBgn0038529	=	CG14323
FBgn0038527	=	CG14324
FBgn0038531	=	CG14325
FBgn0038528	=	CG14326
FBgn0038526	=	CG14327
FBgn0038525	=	CG14329
FBgn0038512	=	CG14330
FBgn0038510	=	CG14331
FBgn0038509	=	CG14332
FBgn0038500	=	CG14333
FBgn0031301	=	CG14339
FBgn0030554	=	CG1434
FBgn0031302	=	CG14340
FBgn0031315	=	CG14341
FBgn0031324	=	CG14342
FBgn0031325	=	CG14343
FBgn0031337	=	CG14346
FBgn0031349	=	CG14351
FBgn0031351	=	CG14352
FBgn0036771	=	CG14353
FBgn0039376	=	CG14354
FBgn0038208	=	CG14355
FBgn0038207	=	CG14356
FBgn0038204	=	CG14357
FBgn0038199	=	CG14358
FBgn0040559	=	CG14359
FBgn0038186	=	CG14362
FBgn0038170	=	CG14367
FBgn0038162	=	CG14368
FBgn0038159	=	CG14369
FBgn0038158	=	CG14370
FBgn0038156	=	CG14372
FBgn0040553	=	CG14374
FBgn0038147	=	CG14375
FBgn0038153	=	CG14376
FBgn0038148	=	CG14377
FBgn0038124	=	CG14380
FBgn0038102	=	CG14383
FBgn0038097	=	CG14384
FBgn0038089	=	CG14387
FBgn0038078	=	CG14391
FBgn0038079	=	CG14394
FBgn0038073	=	CG14395
FBgn0030038	=	CG1440
FBgn0032896	=	CG14400
FBgn0032900	=	CG14401
FBgn0032894	=	CG14402
FBgn0030595	=	CG14406
FBgn0030584	=	CG14407
FBgn0030581	=	CG14408
FBgn0033464	=	CG1441
FBgn0030583	=	CG14410
FBgn0030582	=	CG14411
FBgn0030571	=	CG14414
FBgn0040352	=	CG14416
FBgn0040353	=	CG14417
FBgn0040354	=	CG14418
FBgn0029639	=	CG14419
FBgn0029643	=	CG14420
FBgn0029644	=	CG14421
FBgn0029645	=	CG14422
FBgn0029646	=	CG14423
FBgn0025644	=	CG14424
FBgn0029933	=	CG14425
FBgn0029931	=	CG14427
FBgn0039620	=	CG1443
FBgn0029927	=	CG14430
FBgn0029922	=	CG14431
FBgn0029915	=	CG14434
FBgn0029911	=	CG14435
FBgn0029902	=	CG14436
FBgn0029899	=	CG14438
FBgn0029898	=	CG14439
FBgn0029975	=	CG1444
FBgn0029894	=	CG14440
FBgn0029895	=	CG14441
FBgn0029893	=	CG14442
FBgn0029880	=	CG14443
FBgn0029851	=	CG14445
FBgn0029850	=	CG14446
FBgn0037191	=	CG14448
FBgn0037184	=	CG14450
FBgn0037183	=	CG14451
FBgn0037180	=	CG14452
FBgn0037179	=	CG14453
FBgn0037177	=	CG14454
FBgn0037175	=	CG14455
FBgn0037176	=	CG14456
FBgn0037174	=	CG14457
FBgn0037171	=	CG14459
FBgn0037535	=	CG14463
FBgn0033000	=	CG14464
FBgn0033046	=	CG14470
FBgn0033049	=	CG14471
FBgn0027588	=	CG14476
FBgn0028953	=	CG14478
FBgn0034228	=	CG14479
FBgn0034242	=	CG14480
FBgn0034260	=	CG14481
FBgn0034245	=	CG14482
FBgn0034248	=	CG14483
FBgn0034272	=	CG14487
FBgn0034278	=	CG14488
FBgn0034281	=	CG14490
FBgn0034284	=	CG14491
FBgn0034283	=	CG14492
FBgn0034293	=	CG14495
FBgn0034318	=	CG14500
FBgn0034321	=	CG14502
FBgn0034327	=	CG14505
FBgn0039659	=	CG14506
FBgn0039655	=	CG14507
FBgn0039651	=	CG14508
FBgn0039647	=	CG14509
FBgn0039641	=	CG14511
FBgn0039639	=	CG14512
FBgn0039648	=	CG14515
FBgn0039640	=	CG14516
FBgn0039621	=	CG14518
FBgn0039619	=	CG14519
FBgn0039617	=	CG14521
FBgn0039612	=	CG14523
FBgn0027578	=	CG14526
FBgn0039613	=	CG14527
FBgn0039611	=	CG14528
FBgn0039609	=	CG14529
FBgn0040619	=	CG14531
FBgn0031966	=	CG14532
FBgn0031957	=	CG14534
FBgn0031955	=	CG14535
FBgn0031954	=	CG14537
FBgn0031943	=	CG14538
FBgn0039398	=	CG14540
FBgn0039399	=	CG14541
FBgn0039402	=	CG14542
FBgn0039404	=	CG14543
FBgn0039407	=	CG14544
FBgn0040602	=	CG14545
FBgn0039395	=	CG14546
FBgn0039405	=	CG14550
FBgn0039408	=	CG14551
FBgn0039413	=	CG14556
FBgn0037149	=	CG14561
FBgn0037142	=	CG14562
FBgn0037139	=	CG14563
FBgn0037131	=	CG14564
FBgn0037129	=	CG14565
FBgn0037127	=	CG14566
FBgn0037126	=	CG14567
FBgn0037124	=	CG14568
FBgn0037123	=	CG14569
FBgn0037122	=	CG14570
FBgn0037128	=	CG14572
FBgn0037125	=	CG14573
FBgn0037104	=	CG14574
FBgn0040059	=	CG14578
FBgn0031163	=	CG14579
FBgn0062442	=	CG1458
FBgn0040645	=	CG14581
FBgn0040644	=	CG14583
FBgn0031181	=	CG14584
FBgn0036757	=	CG14585
FBgn0036758	=	CG14586
FBgn0033063	=	CG14589
FBgn0033061	=	CG14590
FBgn0033054	=	CG14591
FBgn0033058	=	CG14593
FBgn0037503	=	CG14598
FBgn0037486	=	CG14605
FBgn0037485	=	CG14606
FBgn0037488	=	CG14607
FBgn0037487	=	CG14608
FBgn0037483	=	CG14609
FBgn0030558	=	CG1461
FBgn0037477	=	CG14610
FBgn0040670	=	CG14612
FBgn0031188	=	CG14613
FBgn0031186	=	CG14614
FBgn0031184	=	CG14615
FBgn0031191	=	CG14617
FBgn0031189	=	CG14618
FBgn0031187	=	CG14619
FBgn0031183	=	CG14621
FBgn0040357	=	CG14624
FBgn0040358	=	CG14625
FBgn0040360	=	CG14626
FBgn0040361	=	CG14627
FBgn0040365	=	CG14628
FBgn0040398	=	CG14629
FBgn0030406	=	CG1463
FBgn0014903	=	CG14630
FBgn0029552	=	CG14631
FBgn0029538	=	CG14632
FBgn0029537	=	CG14633
FBgn0040892	=	CG14634
FBgn0029535	=	CG14635
FBgn0037217	=	CG14636
FBgn0037224	=	CG14639
FBgn0037227	=	CG14640
FBgn0037220	=	CG14641
FBgn0037222	=	CG14642
FBgn0037225	=	CG14643
FBgn0037226	=	CG14644
FBgn0040687	=	CG14645
FBgn0037241	=	CG14646
FBgn0037244	=	CG14647
FBgn0037252	=	CG14650
FBgn0037254	=	CG14651
FBgn0037273	=	CG14654
FBgn0037275	=	CG14655
FBgn0037278	=	CG14656
FBgn0037282	=	CG14657
FBgn0037283	=	CG14658
FBgn0037284	=	CG14659
FBgn0037288	=	CG14661
FBgn0037291	=	CG14662
FBgn0037317	=	CG14667
FBgn0037320	=	CG14668
FBgn0037326	=	CG14669
FBgn0037332	=	CG14670
FBgn0037340	=	CG14671
FBgn0037352	=	CG14673
FBgn0037366	=	CG14674
FBgn0037385	=	CG14675
FBgn0037388	=	CG14676
FBgn0030157	=	CG1468
FBgn0037820	=	CG14681
FBgn0037822	=	CG14683
FBgn0037824	=	CG14684
FBgn0037832	=	CG14686
FBgn0037835	=	CG14687
FBgn0037819	=	CG14688
FBgn0037826	=	CG14689
FBgn0037829	=	CG14691
FBgn0037836	=	CG14692
FBgn0037837	=	CG14693
FBgn0037845	=	CG14694
FBgn0037850	=	CG14695
FBgn0037853	=	CG14696
FBgn0037883	=	CG14701
FBgn0037910	=	CG14708
FBgn0025701	=	CG14709
FBgn0037920	=	CG14710
FBgn0037922	=	CG14711
FBgn0037924	=	CG14712
FBgn0037928	=	CG14713
FBgn0037929	=	CG14714
FBgn0037930	=	CG14715
FBgn0037938	=	CG14717
FBgn0037939	=	CG14718
FBgn0037940	=	CG14720
FBgn0037942	=	CG14721
FBgn0037943	=	CG14722
FBgn0037964	=	CG14731
FBgn0037985	=	CG14735
FBgn0037986	=	CG14736
FBgn0037987	=	CG14739
FBgn0037988	=	CG14740
FBgn0037989	=	CG14741
FBgn0033326	=	CG14743
FBgn0033324	=	CG14744
FBgn0033306	=	CG14747
FBgn0033305	=	CG14748
FBgn0033316	=	CG14749
FBgn0033307	=	CG14752
FBgn0033282	=	CG14755
FBgn0033275	=	CG14756
FBgn0033274	=	CG14757
FBgn0033278	=	CG14759
FBgn0033277	=	CG14760
FBgn0033250	=	CG14762
FBgn0033243	=	CG14763
FBgn0033236	=	CG14764
FBgn0040777	=	CG14767
FBgn0029573	=	CG14770
FBgn0040895	=	CG14773
FBgn0026872	=	CG14777
FBgn0029580	=	CG14778
FBgn0025383	=	CG14780
FBgn0026871	=	CG14781
FBgn0025381	=	CG14782
FBgn0027795	=	CG14785
FBgn0027794	=	CG14786
FBgn0027793	=	CG14787
FBgn0025393	=	CG14795
FBgn0025390	=	CG14796
FBgn0029587	=	CG14797
FBgn0029588	=	CG14798
FBgn0029591	=	CG14799
FBgn0024988	=	CG14801
FBgn0023513	=	CG14803
FBgn0014411	=	CG14804
FBgn0023514	=	CG14805
FBgn0029594	=	CG14806
FBgn0040898	=	CG14809
FBgn0029589	=	CG14810
FBgn0029590	=	CG14811
FBgn0026090	=	CG14812
FBgn0023515	=	CG14814
FBgn0023516	=	CG14815
FBgn0023517	=	CG14816
FBgn0026089	=	CG14817
FBgn0026088	=	CG14818
FBgn0035718	=	CG14820
FBgn0035719	=	CG14821
FBgn0035734	=	CG14823
FBgn0035750	=	CG14826
FBgn0035751	=	CG14829
FBgn0035755	=	CG14830
FBgn0035768	=	CG14834
FBgn0035782	=	CG14835
FBgn0035797	=	CG14837
FBgn0035799	=	CG14838
FBgn0038219	=	CG14839
FBgn0038217	=	CG14840
FBgn0038218	=	CG14841
FBgn0038239	=	CG14850
FBgn0038240	=	CG14851
FBgn0038242	=	CG14852
FBgn0038246	=	CG14853
FBgn0038238	=	CG14854
FBgn0038260	=	CG14855
FBgn0038261	=	CG14856
FBgn0038262	=	CG14857
FBgn0031174	=	CG1486
FBgn0038273	=	CG14860
FBgn0038280	=	CG14861
FBgn0038311	=	CG14864
FBgn0038315	=	CG14866
FBgn0038333	=	CG14867
FBgn0038330	=	CG14868
FBgn0038341	=	CG14869
FBgn0038342	=	CG14870
FBgn0038343	=	CG14871
FBgn0038346	=	CG14872
FBgn0038368	=	CG14876
FBgn0038380	=	CG14877
FBgn0038419	=	CG14879
FBgn0038422	=	CG14880
FBgn0038425	=	CG14881
FBgn0038429	=	CG14882
FBgn0038432	=	CG14883
FBgn0038442	=	CG14888
FBgn0038443	=	CG14889
FBgn0038444	=	CG14890
FBgn0038445	=	CG14891
FBgn0038447	=	CG14892
FBgn0038451	=	CG14893
FBgn0038428	=	CG14894
FBgn0038433	=	CG14896
FBgn0038434	=	CG14897
FBgn0038437	=	CG14898
FBgn0038438	=	CG14899
FBgn0038446	=	CG14903
FBgn0038452	=	CG14905
FBgn0015351	=	CG14906
FBgn0038455	=	CG14907
FBgn0038458	=	CG14909
FBgn0035700	=	CG14910
FBgn0035701	=	CG14911
FBgn0032331	=	CG14913
FBgn0032334	=	CG14914
FBgn0032335	=	CG14915
FBgn0030361	=	CG1492
FBgn0032337	=	CG14920
FBgn0032345	=	CG14921
FBgn0032360	=	CG14926
FBgn0032362	=	CG14928
FBgn0032365	=	CG14929
FBgn0032366	=	CG14930
FBgn0032374	=	CG14931
FBgn0032375	=	CG14932
FBgn0040968	=	CG14933
FBgn0032381	=	CG14934
FBgn0032382	=	CG14935
FBgn0032377	=	CG14937
FBgn0032378	=	CG14939
FBgn0031169	=	CG1494
FBgn0032383	=	CG14943
FBgn0032384	=	CG14944
FBgn0032402	=	CG14945
FBgn0032405	=	CG14946
FBgn0032406	=	CG14947
FBgn0035358	=	CG14949
FBgn0035364	=	CG14950
FBgn0035377	=	CG14952
FBgn0035399	=	CG14955
FBgn0035403	=	CG14956
FBgn0035412	=	CG14957
FBgn0035413	=	CG14958
FBgn0035427	=	CG14959
FBgn0035428	=	CG14960
FBgn0035439	=	CG14961
FBgn0035407	=	CG14962
FBgn0035409	=	CG14963
FBgn0035410	=	CG14964
FBgn0035414	=	CG14965
FBgn0035415	=	CG14966
FBgn0035420	=	CG14967
FBgn0035431	=	CG14968
FBgn0035440	=	CG14969
FBgn0035449	=	CG14971
FBgn0035450	=	CG14972
FBgn0035451	=	CG14973
FBgn0040694	=	CG14974
FBgn0035469	=	CG14977
FBgn0035470	=	CG14980
FBgn0035477	=	CG14982
FBgn0035479	=	CG14983
FBgn0035480	=	CG14984
FBgn0035482	=	CG14985
FBgn0035495	=	CG14989
FBgn0039852	=	CG1499
FBgn0035496	=	CG14990
FBgn0035497	=	CG14995
FBgn0035515	=	CG14997
FBgn0035500	=	CG14998
FBgn0035508	=	CG15005
FBgn0035518	=	CG15011
FBgn0035528	=	CG15012
FBgn0035532	=	CG15014
FBgn0035541	=	CG15019
FBgn0035543	=	CG15020
FBgn0035544	=	CG15021
FBgn0035547	=	CG15022
FBgn0035548	=	CG15023
FBgn0040699	=	CG15024
FBgn0038709	=	CG15025
FBgn0030611	=	CG15027
FBgn0030618	=	CG15028
FBgn0030619	=	CG15029
FBgn0031157	=	CG1503
FBgn0030621	=	CG15030
FBgn0030623	=	CG15031
FBgn0030626	=	CG15032
FBgn0029946	=	CG15034
FBgn0029949	=	CG15035
FBgn0040922	=	CG15036
FBgn0031100	=	CG1504
FBgn0030940	=	CG15040
FBgn0030937	=	CG15042
FBgn0030929	=	CG15043
FBgn0030928	=	CG15044
FBgn0030927	=	CG15046
FBgn0030938	=	CG15047
FBgn0030935	=	CG15048
FBgn0030919	=	CG15055
FBgn0030918	=	CG15056
FBgn0030908	=	CG15057
FBgn0030905	=	CG15059
FBgn0040734	=	CG15065
FBgn0034331	=	CG15067
FBgn0040733	=	CG15068
FBgn0034377	=	CG15071
FBgn0034376	=	CG15072
FBgn0034379	=	CG15073
FBgn0034391	=	CG15080
FBgn0034397	=	CG15082
FBgn0034399	=	CG15083
FBgn0034402	=	CG15084
FBgn0034374	=	CG15086
FBgn0034380	=	CG15087
FBgn0034381	=	CG15088
FBgn0034388	=	CG15092
FBgn0034390	=	CG15093
FBgn0034392	=	CG15094
FBgn0034394	=	CG15096
FBgn0034396	=	CG15097
FBgn0034398	=	CG15098
FBgn0034400	=	CG15099
FBgn0034401	=	CG15100
FBgn0034412	=	CG15105
FBgn0041702	=	CG15107
FBgn0034416	=	CG15109
FBgn0034419	=	CG15111
FBgn0034413	=	CG15115
FBgn0034415	=	CG15116
FBgn0034417	=	CG15117
FBgn0034418	=	CG15118
FBgn0034454	=	CG15120
FBgn0034456	=	CG15121
FBgn0034457	=	CG15122
FBgn0034461	=	CG15124
FBgn0034463	=	CG15125
FBgn0040729	=	CG15126
FBgn0040730	=	CG15127
FBgn0034467	=	CG15128
FBgn0033463	=	CG1513
FBgn0032860	=	CG15130
FBgn0032619	=	CG15133
FBgn0032621	=	CG15134
FBgn0032625	=	CG15136
FBgn0029976	=	CG1514
FBgn0032631	=	CG15140
FBgn0032635	=	CG15141
FBgn0032645	=	CG15142
FBgn0032647	=	CG15143
FBgn0032648	=	CG15144
FBgn0032649	=	CG15145
FBgn0032654	=	CG15147
FBgn0032659	=	CG15149
FBgn0032665	=	CG15152
FBgn0032663	=	CG15153
FBgn0032669	=	CG15155
FBgn0032675	=	CG15157
FBgn0027580	=	CG1516
FBgn0032688	=	CG15160
FBgn0032692	=	CG15161
FBgn0032709	=	CG15167
FBgn0032732	=	CG15168
FBgn0032734	=	CG15169
FBgn0032733	=	CG15170
FBgn0032740	=	CG15172
FBgn0032744	=	CG15173
FBgn0037461	=	CG15177
FBgn0037460	=	CG15178
FBgn0031149	=	CG1518
FBgn0037458	=	CG15180
FBgn0037459	=	CG15184
FBgn0037449	=	CG15185
FBgn0037448	=	CG15186
FBgn0030302	=	CG15194
FBgn0030296	=	CG15196
FBgn0030283	=	CG15198
FBgn0030270	=	CG15199
FBgn0030278	=	CG15200
FBgn0030272	=	CG15201
FBgn0030271	=	CG15202
FBgn0030261	=	CG15203
FBgn0030256	=	CG15204
FBgn0030248	=	CG15207
FBgn0030247	=	CG15208
FBgn0030237	=	CG15209
FBgn0040850	=	CG15210
FBgn0030234	=	CG15211
FBgn0040842	=	CG15212
FBgn0040843	=	CG15213
FBgn0032978	=	CG15216
FBgn0040519	=	CG15219
FBgn0030322	=	CG15220
FBgn0030331	=	CG15221
FBgn0034551	=	CG15225
FBgn0034550	=	CG15226
FBgn0034554	=	CG15227
FBgn0039601	=	CG1523
FBgn0033076	=	CG15233
FBgn0040673	=	CG15234
FBgn0033108	=	CG15236
FBgn0033104	=	CG15237
FBgn0029681	=	CG15239
FBgn0029684	=	CG15240
FBgn0040936	=	CG15245
FBgn0030156	=	CG15247
FBgn0030161	=	CG15249
FBgn0030165	=	CG15250
FBgn0030166	=	CG15251
FBgn0030167	=	CG15252
FBgn0028948	=	CG15253
FBgn0028949	=	CG15254
FBgn0028950	=	CG15255
FBgn0028880	=	CG15256
FBgn0032563	=	CG15258
FBgn0028850	=	CG15260
FBgn0028852	=	CG15262
FBgn0028853	=	CG15263
FBgn0028860	=	CG15266
FBgn0028862	=	CG15267
FBgn0028878	=	CG15269
FBgn0028879	=	CG15270
FBgn0032555	=	CG15277
FBgn0032554	=	CG15278
FBgn0028886	=	CG15279
FBgn0028855	=	CG15282
FBgn0028844	=	CG15283
FBgn0028531	=	CG15286
FBgn0028918	=	CG15287
FBgn0031144	=	CG1529
FBgn0028526	=	CG15293
FBgn0030220	=	CG15295
FBgn0030215	=	CG15296
FBgn0029983	=	CG1530
FBgn0030191	=	CG15306
FBgn0030192	=	CG15307
FBgn0040941	=	CG15308
FBgn0030183	=	CG15309
FBgn0029985	=	CG1531
FBgn0030182	=	CG15311
FBgn0030174	=	CG15312
FBgn0030173	=	CG15313
FBgn0030172	=	CG15314
FBgn0030137	=	CG15317
FBgn0031143	=	CG1532
FBgn0030150	=	CG15321
FBgn0031088	=	CG15322
FBgn0029966	=	CG15324
FBgn0029968	=	CG15325
FBgn0029965	=	CG15326
FBgn0029967	=	CG15327
FBgn0029987	=	CG15330
FBgn0029986	=	CG15332
FBgn0029989	=	CG15333
FBgn0030001	=	CG15335
FBgn0030009	=	CG15336
FBgn0030014	=	CG15337
FBgn0030029	=	CG15343
FBgn0040928	=	CG15345
FBgn0030040	=	CG15347
FBgn0040930	=	CG15352
FBgn0040718	=	CG15353
FBgn0031377	=	CG15356
FBgn0040719	=	CG15357
FBgn0031373	=	CG15358
FBgn0031378	=	CG15362
FBgn0030075	=	CG15364
FBgn0030077	=	CG15365
FBgn0030080	=	CG15366
FBgn0030104	=	CG15368
FBgn0030105	=	CG15369
FBgn0030260	=	CG1537
FBgn0030107	=	CG15370
FBgn0030889	=	CG15373
FBgn0037152	=	CG15374
FBgn0029694	=	CG15375
FBgn0029692	=	CG15376
FBgn0031393	=	CG15382
FBgn0031397	=	CG15385
FBgn0040715	=	CG15386
FBgn0031403	=	CG15387
FBgn0031419	=	CG15390
FBgn0031429	=	CG15393
FBgn0031439	=	CG15394
FBgn0031440	=	CG15395
FBgn0031446	=	CG15398
FBgn0031460	=	CG15399
FBgn0031463	=	CG15400
FBgn0031504	=	CG15403
FBgn0031512	=	CG15404
FBgn0031517	=	CG15406
FBgn0031523	=	CG15408
FBgn0031528	=	CG15412
FBgn0031542	=	CG15414
FBgn0031554	=	CG15418
FBgn0039828	=	CG1542
FBgn0031579	=	CG15422
FBgn0031580	=	CG15423
FBgn0031591	=	CG15425
FBgn0031596	=	CG15429
FBgn0031602	=	CG15431
FBgn0031603	=	CG15432
FBgn0040705	=	CG15434
FBgn0031608	=	CG15435
FBgn0031610	=	CG15436
FBgn0025684	=	CG15438
FBgn0031606	=	CG15439
FBgn0039827	=	CG1544
FBgn0031607	=	CG15440
FBgn0031609	=	CG15443
FBgn0031161	=	CG15445
FBgn0031155	=	CG15446
FBgn0031146	=	CG15449
FBgn0030259	=	CG1545
FBgn0031132	=	CG15450
FBgn0031130	=	CG15452
FBgn0031122	=	CG15454
FBgn0031121	=	CG15455
FBgn0040650	=	CG15456
FBgn0040651	=	CG15458
FBgn0031108	=	CG15459
FBgn0031104	=	CG15460
FBgn0040649	=	CG15461
FBgn0029748	=	CG15464
FBgn0029746	=	CG15465
FBgn0029731	=	CG15470
FBgn0029726	=	CG15471
FBgn0029724	=	CG15472
FBgn0029719	=	CG15473
FBgn0032867	=	CG15475
FBgn0032865	=	CG15477
FBgn0029955	=	CG15478
FBgn0032493	=	CG15479
FBgn0032489	=	CG15480
FBgn0032483	=	CG15482
FBgn0032457	=	CG15483
FBgn0032452	=	CG15484
FBgn0032442	=	CG15485
FBgn0038894	=	CG15497
FBgn0038892	=	CG15498
FBgn0038891	=	CG15499
FBgn0033225	=	CG1550
FBgn0039686	=	CG15506
FBgn0039707	=	CG15510
FBgn0039712	=	CG15514
FBgn0039719	=	CG15515
FBgn0039718	=	CG15517
FBgn0030258	=	CG1552
FBgn0039723	=	CG15522
FBgn0039727	=	CG15523
FBgn0039731	=	CG15524
FBgn0039732	=	CG15525
FBgn0039744	=	CG15526
FBgn0039742	=	CG15528
FBgn0039748	=	CG15529
FBgn0033224	=	CG1553
FBgn0039752	=	CG15530
FBgn0039755	=	CG15531
FBgn0039768	=	CG15533
FBgn0039769	=	CG15534
FBgn0039764	=	CG15535
FBgn0039766	=	CG15536
FBgn0039770	=	CG15537
FBgn0039782	=	CG15539
FBgn0039799	=	CG15543
FBgn0039804	=	CG15544
FBgn0039806	=	CG15545
FBgn0039807	=	CG15546
FBgn0039809	=	CG15547
FBgn0039812	=	CG15548
FBgn0039810	=	CG15549
FBgn0039811	=	CG15550
FBgn0039817	=	CG15553
FBgn0039820	=	CG15554
FBgn0039839	=	CG15555
FBgn0039821	=	CG15556
FBgn0039829	=	CG15561
FBgn0039832	=	CG15563
FBgn0039833	=	CG15564
FBgn0029697	=	CG15570
FBgn0029696	=	CG15571
FBgn0029702	=	CG15572
FBgn0029700	=	CG15576
FBgn0040904	=	CG15577
FBgn0040905	=	CG15578
FBgn0040906	=	CG15579
FBgn0037398	=	CG15580
FBgn0037409	=	CG15589
FBgn0037421	=	CG15594
FBgn0037420	=	CG15597
FBgn0030667	=	CG15599
FBgn0030673	=	CG15601
FBgn0030694	=	CG15602
FBgn0030712	=	CG15603
FBgn0030713	=	CG15604
FBgn0034196	=	CG15605
FBgn0034180	=	CG15609
FBgn0030317	=	CG1561
FBgn0034194	=	CG15611
FBgn0034168	=	CG15614
FBgn0034159	=	CG15615
FBgn0034151	=	CG15617
FBgn0031077	=	CG15618
FBgn0031644	=	CG15625
FBgn0031635	=	CG15626
FBgn0031634	=	CG15627
FBgn0031632	=	CG15628
FBgn0031630	=	CG15629
FBgn0031627	=	CG15630
FBgn0031626	=	CG15631
FBgn0031621	=	CG15634
FBgn0031617	=	CG15635
FBgn0028943	=	CG15638
FBgn0032502	=	CG15639
FBgn0030643	=	CG15641
FBgn0030642	=	CG15642
FBgn0030654	=	CG15643
FBgn0030657	=	CG15645
FBgn0030665	=	CG15646
FBgn0034563	=	CG15649
FBgn0034565	=	CG15650
FBgn0034567	=	CG15651
FBgn0034578	=	CG15653
FBgn0034595	=	CG15657
FBgn0034602	=	CG15658
FBgn0034605	=	CG15661
FBgn0034639	=	CG15673
FBgn0034642	=	CG15674
FBgn0034648	=	CG15675
FBgn0034651	=	CG15676
FBgn0034647	=	CG15678
FBgn0038785	=	CG15684
FBgn0038789	=	CG15685
FBgn0038825	=	CG15690
FBgn0038832	=	CG15695
FBgn0038833	=	CG15696
FBgn0034056	=	CG15699
FBgn0034095	=	CG15701
FBgn0034103	=	CG15704
FBgn0034104	=	CG15705
FBgn0034093	=	CG15706
FBgn0034099	=	CG15708
FBgn0034100	=	CG15709
FBgn0029993	=	CG1571
FBgn0034120	=	CG15710
FBgn0034122	=	CG15711
FBgn0034131	=	CG15712
FBgn0036538	=	CG15715
FBgn0030451	=	CG15717
FBgn0030440	=	CG15719
FBgn0030309	=	CG1572
FBgn0030442	=	CG15720
FBgn0030438	=	CG15721
FBgn0030417	=	CG15725
FBgn0030410	=	CG15727
FBgn0030409	=	CG15728
FBgn0030399	=	CG15729
FBgn0030395	=	CG15730
FBgn0030390	=	CG15731
FBgn0030385	=	CG15732
FBgn0030378	=	CG15733
FBgn0030374	=	CG15734
FBgn0030364	=	CG15735
FBgn0030353	=	CG15737
FBgn0030352	=	CG15738
FBgn0030347	=	CG15739
FBgn0030340	=	CG15740
FBgn0030338	=	CG15741
FBgn0030462	=	CG15742
FBgn0030465	=	CG15743
FBgn0030466	=	CG15744
FBgn0030469	=	CG15745
FBgn0030474	=	CG15747
FBgn0029999	=	CG1575
FBgn0030491	=	CG15753
FBgn0030492	=	CG15754
FBgn0030493	=	CG15756
FBgn0030508	=	CG15760
FBgn0029817	=	CG15764
FBgn0029814	=	CG15765
FBgn0029813	=	CG15766
FBgn0029809	=	CG15767
FBgn0029806	=	CG15768
FBgn0029805	=	CG15769
FBgn0029803	=	CG15770
FBgn0029801	=	CG15771
FBgn0029799	=	CG15772
FBgn0029795	=	CG15773
FBgn0029782	=	CG15776
FBgn0029781	=	CG15777
FBgn0029788	=	CG15778
FBgn0030336	=	CG1578
FBgn0029766	=	CG15784
FBgn0040913	=	CG15785
FBgn0029749	=	CG15786
FBgn0034904	=	CG15800
FBgn0038606	=	CG15803
FBgn0030873	=	CG15814
FBgn0030866	=	CG15816
FBgn0028476	=	CG15817
FBgn0031910	=	CG15818
FBgn0031919	=	CG15819
FBgn0030246	=	CG1582
FBgn0035312	=	CG15820
FBgn0035308	=	CG15822
FBgn0031292	=	CG15824
FBgn0032136	=	CG15828
FBgn0035743	=	CG15829
FBgn0040034	=	CG15831
FBgn0033233	=	CG15835
FBgn0046212	=	CG15841
FBgn0035084	=	CG15861
FBgn0033467	=	CG15863
FBgn0040528	=	CG15864
FBgn0015336	=	CG15865
FBgn0035003	=	CG15873
FBgn0035004	=	CG15874
FBgn0035569	=	CG15876
FBgn0035337	=	CG15877
FBgn0035316	=	CG15878
FBgn0035309	=	CG15879
FBgn0031283	=	CG15880
FBgn0036909	=	CG15881
FBgn0030983	=	CG15882
FBgn0038132	=	CG15887
FBgn0038131	=	CG15888
FBgn0030576	=	CG15890
FBgn0029860	=	CG15891
FBgn0029859	=	CG15892
FBgn0029864	=	CG15894
FBgn0029858	=	CG15896
FBgn0034458	=	CG15904
FBgn0034462	=	CG15905
FBgn0033085	=	CG15908
FBgn0033090	=	CG15909
FBgn0029712	=	CG15912
FBgn0030700	=	CG15914
FBgn0030704	=	CG15916
FBgn0034199	=	CG15917
FBgn0034197	=	CG15918
FBgn0040743	=	CG15919
FBgn0040575	=	CG15922
FBgn0038814	=	CG15923
FBgn0034129	=	CG15925
FBgn0062447	=	CG15926
FBgn0030389	=	CG15927
FBgn0029754	=	CG15930
FBgn0030289	=	CG1597
FBgn0033191	=	CG1598
FBgn0033452	=	CG1599
FBgn0033188	=	CG1600
FBgn0033186	=	CG1602
FBgn0033185	=	CG1603
FBgn0039844	=	CG1607
FBgn0033183	=	CG1620
FBgn0033182	=	CG1621
FBgn0030468	=	CG1622
FBgn0033448	=	CG1623
FBgn0033447	=	CG1625
FBgn0030218	=	CG1628
FBgn0031101	=	CG1631
FBgn0030027	=	CG1632
FBgn0039854	=	CG1635
FBgn0030030	=	CG1636
FBgn0030245	=	CG1637
FBgn0039855	=	CG1638
FBgn0030478	=	CG1640
FBgn0039600	=	CG1646
FBgn0039602	=	CG1647
FBgn0033446	=	CG1648
FBgn0030286	=	CG1657
FBgn0030481	=	CG1662
FBgn0033449	=	CG1663
FBgn0033451	=	CG1665
FBgn0033453	=	CG1667
FBgn0030816	=	CG16700
FBgn0031558	=	CG16704
FBgn0037315	=	CG16708
FBgn0033454	=	CG1671
FBgn0039101	=	CG16710
FBgn0036032	=	CG16711
FBgn0031561	=	CG16712
FBgn0031560	=	CG16713
FBgn0034459	=	CG16716
FBgn0036028	=	CG16717
FBgn0038721	=	CG16718
FBgn0036029	=	CG16719
FBgn0029820	=	CG16721
FBgn0039092	=	CG16723
FBgn0038719	=	CG16727
FBgn0033539	=	CG16728
FBgn0030482	=	CG1673
FBgn0039086	=	CG16732
FBgn0037665	=	CG16733
FBgn0037667	=	CG16734
FBgn0037666	=	CG16735
FBgn0037668	=	CG16736
FBgn0034505	=	CG16739
FBgn0039897	=	CG1674
FBgn0042198	=	CG16741
FBgn0034529	=	CG16742
FBgn0032322	=	CG16743
FBgn0037678	=	CG16749
FBgn0033457	=	CG1675
FBgn0029768	=	CG16752
FBgn0035393	=	CG16753
FBgn0029765	=	CG16756
FBgn0035348	=	CG16758
FBgn0035343	=	CG16762
FBgn0029941	=	CG1677
FBgn0032779	=	CG16771
FBgn0032835	=	CG16772
FBgn0036767	=	CG16775
FBgn0037694	=	CG16777
FBgn0037698	=	CG16779
FBgn0031176	=	CG1678
FBgn0029661	=	CG16781
FBgn0029659	=	CG16782
FBgn0034974	=	CG16786
FBgn0034940	=	CG16787
FBgn0037712	=	CG16789
FBgn0037713	=	CG16790
FBgn0038881	=	CG16791
FBgn0036712	=	CG16793
FBgn0032856	=	CG16798
FBgn0034538	=	CG16799
FBgn0032462	=	CG16800
FBgn0030484	=	CG1681
FBgn0032488	=	CG16812
FBgn0032490	=	CG16813
FBgn0032491	=	CG16815
FBgn0037728	=	CG16817
FBgn0032495	=	CG16820
FBgn0040973	=	CG16824
FBgn0032503	=	CG16825
FBgn0032505	=	CG16826
FBgn0026147	=	CG16833
FBgn0040735	=	CG16836
FBgn0035009	=	CG16837
FBgn0036574	=	CG16838
FBgn0032522	=	CG16848
FBgn0032526	=	CG16849
FBgn0032527	=	CG16850
FBgn0028942	=	CG16852
FBgn0028941	=	CG16853
FBgn0032338	=	CG16854
FBgn0028482	=	CG16857
FBgn0028931	=	CG16863
FBgn0028919	=	CG16865
FBgn0034498	=	CG16868
FBgn0028936	=	CG16873
FBgn0028876	=	CG16876
FBgn0028904	=	CG16879
FBgn0027589	=	CG1688
FBgn0028544	=	CG16884
FBgn0032538	=	CG16885
FBgn0028938	=	CG16886
FBgn0032533	=	CG16888
FBgn0028932	=	CG16890
FBgn0030122	=	CG16892
FBgn0034483	=	CG16894
FBgn0035073	=	CG16896
FBgn0034480	=	CG16898
FBgn0037735	=	CG16899
FBgn0033442	=	CG1690
FBgn0040394	=	CG16903
FBgn0037763	=	CG16904
FBgn0037762	=	CG16905
FBgn0037741	=	CG16908
FBgn0035064	=	CG16912
FBgn0030254	=	CG16922
FBgn0040732	=	CG16926
FBgn0033883	=	CG16935
FBgn0027590	=	CG16936
FBgn0035111	=	CG16940
FBgn0038464	=	CG16941
FBgn0031816	=	CG16947
FBgn0031116	=	CG1695
FBgn0030701	=	CG16952
FBgn0038809	=	CG16953
FBgn0032523	=	CG16956
FBgn0032519	=	CG16957
FBgn0036481	=	CG16959
FBgn0032385	=	CG16964
FBgn0032387	=	CG16965
FBgn0032390	=	CG16969
FBgn0032504	=	CG16970
FBgn0035114	=	CG16971
FBgn0032481	=	CG16972
FBgn0032479	=	CG16974
FBgn0035366	=	CG16976
FBgn0040972	=	CG16978
FBgn0036512	=	CG16979
FBgn0033443	=	CG1698
FBgn0062517	=	CG16984
FBgn0035355	=	CG16985
FBgn0035356	=	CG16986
FBgn0025621	=	CG16989
FBgn0031412	=	CG16995
FBgn0032412	=	CG16996
FBgn0032413	=	CG16997
FBgn0035795	=	CG16998
FBgn0033122	=	CG17002
FBgn0031082	=	CG17003
FBgn0032109	=	CG17005
FBgn0033167	=	CG1701
FBgn0032424	=	CG17010
FBgn0031406	=	CG17012
FBgn0039972	=	CG17018
FBgn0033783	=	CG17019
FBgn0031117	=	CG1702
FBgn0032437	=	CG17024
FBgn0040554	=	CG17025
FBgn0036550	=	CG17026
FBgn0036553	=	CG17027
FBgn0036552	=	CG17028
FBgn0036551	=	CG17029
FBgn0030321	=	CG1703
FBgn0035584	=	CG17030
FBgn0036547	=	CG17032
FBgn0036546	=	CG17033
FBgn0033837	=	CG17034
FBgn0032449	=	CG17036
FBgn0033822	=	CG17041
FBgn0033823	=	CG17042
FBgn0033827	=	CG17047
FBgn0033828	=	CG17048
FBgn0033832	=	CG17049
FBgn0033831	=	CG17050
FBgn0040754	=	CG17059
FBgn0031099	=	CG17065
FBgn0031098	=	CG17068
FBgn0033162	=	CG1707
FBgn0031239	=	CG17075
FBgn0086855	=	CG17078
FBgn0036480	=	CG17081
FBgn0039994	=	CG17082
FBgn0039070	=	CG17083
FBgn0032309	=	CG17085
FBgn0032310	=	CG17086
FBgn0035142	=	CG17090
FBgn0032275	=	CG17097
FBgn0032276	=	CG17098
FBgn0037813	=	CG17100
FBgn0040496	=	CG17104
FBgn0032280	=	CG17105
FBgn0032281	=	CG17107
FBgn0032285	=	CG17108
FBgn0039051	=	CG17109
FBgn0039050	=	CG17110
FBgn0039048	=	CG17111
FBgn0032291	=	CG17118
FBgn0039045	=	CG17119
FBgn0039043	=	CG17121
FBgn0036962	=	CG17122
FBgn0032297	=	CG17124
FBgn0032299	=	CG17127
FBgn0035151	=	CG17129
FBgn0032304	=	CG17134
FBgn0032307	=	CG17139
FBgn0032306	=	CG17140
FBgn0039020	=	CG17141
FBgn0036267	=	CG17144
FBgn0036953	=	CG17145
FBgn0036954	=	CG17147
FBgn0035581	=	CG17150
FBgn0036250	=	CG17152
FBgn0036248	=	CG17153
FBgn0036246	=	CG17154
FBgn0039945	=	CG17159
FBgn0039944	=	CG17162
FBgn0039942	=	CG17163
FBgn0039941	=	CG17167
FBgn0039943	=	CG17168
FBgn0040514	=	CG17169
FBgn0036447	=	CG17173
FBgn0036440	=	CG17177
FBgn0031170	=	CG1718
FBgn0035140	=	CG17180
FBgn0035144	=	CG17181
FBgn0037884	=	CG17184
FBgn0038741	=	CG17186
FBgn0037882	=	CG17187
FBgn0039485	=	CG17189
FBgn0038761	=	CG17190
FBgn0039473	=	CG17191
FBgn0039472	=	CG17192
FBgn0040571	=	CG17193
FBgn0039369	=	CG17195
FBgn0039368	=	CG17196
FBgn0039367	=	CG17197
FBgn0039366	=	CG17198
FBgn0038775	=	CG17199
FBgn0038043	=	CG17202
FBgn0038051	=	CG17207
FBgn0040573	=	CG17208
FBgn0030687	=	CG17209
FBgn0032414	=	CG17211
FBgn0032419	=	CG17217
FBgn0032421	=	CG17218
FBgn0031494	=	CG17219
FBgn0031168	=	CG1722
FBgn0031500	=	CG17221
FBgn0031489	=	CG17224
FBgn0046225	=	CG17230
FBgn0036958	=	CG17233
FBgn0042187	=	CG17234
FBgn0031410	=	CG17237
FBgn0042186	=	CG17239
FBgn0031164	=	CG1724
FBgn0042188	=	CG17242
FBgn0039031	=	CG17244
FBgn0035249	=	CG17249
FBgn0030205	=	CG17255
FBgn0031495	=	CG17257
FBgn0031496	=	CG17258
FBgn0031497	=	CG17259
FBgn0031498	=	CG17260
FBgn0031501	=	CG17261
FBgn0031499	=	CG17262
FBgn0031490	=	CG17264
FBgn0031488	=	CG17265
FBgn0033089	=	CG17266
FBgn0038821	=	CG17267
FBgn0038828	=	CG17270
FBgn0038829	=	CG17271
FBgn0038830	=	CG17272
FBgn0027493	=	CG17273
FBgn0038835	=	CG17274
FBgn0038836	=	CG17275
FBgn0046763	=	CG17278
FBgn0038850	=	CG17279
FBgn0034877	=	CG17280
FBgn0038857	=	CG17282
FBgn0038505	=	CG17283
FBgn0027500	=	CG17286
FBgn0034202	=	CG17287
FBgn0034201	=	CG17290
FBgn0032029	=	CG17292
FBgn0032030	=	CG17293
FBgn0032032	=	CG17294
FBgn0032034	=	CG17295
FBgn0038879	=	CG17298
FBgn0036345	=	CG17300
FBgn0031442	=	CG17301
FBgn0031443	=	CG17302
FBgn0038267	=	CG17304
FBgn0038119	=	CG17319
FBgn0039915	=	CG1732
FBgn0032719	=	CG17321
FBgn0027070	=	CG17322
FBgn0032713	=	CG17323
FBgn0027074	=	CG17324
FBgn0040993	=	CG17325
FBgn0038107	=	CG17327
FBgn0028895	=	CG17328
FBgn0028896	=	CG17329
FBgn0032596	=	CG17331
FBgn0030239	=	CG17333
FBgn0033035	=	CG17337
FBgn0028906	=	CG17341
FBgn0032751	=	CG17343
FBgn0032755	=	CG17344
FBgn0032771	=	CG17349
FBgn0032772	=	CG17350
FBgn0035880	=	CG17352
FBgn0036396	=	CG17359
FBgn0037949	=	CG17360
FBgn0036395	=	CG17361
FBgn0036393	=	CG17362
FBgn0036391	=	CG17364
FBgn0030293	=	CG1737
FBgn0039381	=	CG17370
FBgn0040001	=	CG17374
FBgn0031861	=	CG17375
FBgn0042189	=	CG17376
FBgn0031859	=	CG17377
FBgn0031858	=	CG17378
FBgn0039076	=	CG17379
FBgn0030291	=	CG1738
FBgn0039077	=	CG17380
FBgn0039079	=	CG17381
FBgn0039080	=	CG17382
FBgn0033934	=	CG17385
FBgn0033936	=	CG17386
FBgn0037276	=	CG17387
FBgn0033937	=	CG17388
FBgn0033938	=	CG17389
FBgn0033939	=	CG17390
FBgn0038001	=	CG17404
FBgn0039954	=	CG17429
FBgn0030120	=	CG17440
FBgn0030121	=	CG17446
FBgn0030301	=	CG1745
FBgn0040028	=	CG17450
FBgn0039830	=	CG1746
FBgn0039251	=	CG17462
FBgn0032869	=	CG17470
FBgn0039924	=	CG17471
FBgn0032868	=	CG17472
FBgn0038481	=	CG17475
FBgn0038479	=	CG17477
FBgn0032998	=	CG17478
FBgn0032997	=	CG17486
FBgn0030305	=	CG1749
FBgn0040009	=	CG17490
FBgn0040010	=	CG17493
FBgn0040011	=	CG17494
FBgn0039836	=	CG1750
FBgn0039970	=	CG17508
FBgn0039969	=	CG17510
FBgn0039959	=	CG17514
FBgn0032999	=	CG17528
FBgn0031148	=	CG1753
FBgn0032775	=	CG17544
FBgn0032774	=	CG17549
FBgn0038462	=	CG17556
FBgn0030303	=	CG1756
FBgn0038450	=	CG17560
FBgn0038449	=	CG17562
FBgn0032768	=	CG17564
FBgn0038424	=	CG17565
FBgn0040994	=	CG17567
FBgn0032763	=	CG17568
FBgn0032948	=	CG17570
FBgn0032947	=	CG17571
FBgn0032753	=	CG17572
FBgn0033777	=	CG17574
FBgn0033776	=	CG17575
FBgn0040755	=	CG17580
FBgn0031544	=	CG17593
FBgn0032715	=	CG17597
FBgn0031194	=	CG17598
FBgn0031196	=	CG17599
FBgn0031195	=	CG17600
FBgn0031197	=	CG17601
FBgn0031597	=	CG17612
FBgn0040587	=	CG17618
FBgn0038998	=	CG17622
FBgn0038999	=	CG17623
FBgn0039002	=	CG17625
FBgn0040032	=	CG17626
FBgn0038392	=	CG17631
FBgn0032144	=	CG17633
FBgn0025837	=	CG17636
FBgn0037004	=	CG17637
FBgn0038029	=	CG17639
FBgn0030467	=	CG1764
FBgn0031362	=	CG17646
FBgn0031364	=	CG17648
FBgn0031365	=	CG17650
FBgn0031361	=	CG17652
FBgn0034924	=	CG17658
FBgn0031356	=	CG17660
FBgn0034884	=	CG17662
FBgn0034883	=	CG17664
FBgn0039997	=	CG17665
FBgn0036311	=	CG17666
FBgn0036312	=	CG17667
FBgn0034352	=	CG17669
FBgn0083978	=	CG17672
FBgn0062440	=	CG17680
FBgn0032668	=	CG17681
FBgn0040002	=	CG17683
FBgn0040017	=	CG17684
FBgn0036348	=	CG17687
FBgn0036374	=	CG17689
FBgn0039993	=	CG17691
FBgn0040056	=	CG17698
FBgn0025835	=	CG17707
FBgn0027597	=	CG17712
FBgn0041004	=	CG17715
FBgn0029877	=	CG17717
FBgn0037885	=	CG17721
FBgn0035432	=	CG17723
FBgn0033802	=	CG17724
FBgn0037880	=	CG17726
FBgn0033439	=	CG1773
FBgn0036923	=	CG17732
FBgn0037890	=	CG17734
FBgn0037277	=	CG17735
FBgn0035423	=	CG17737
FBgn0038009	=	CG17738
FBgn0033710	=	CG17739
FBgn0039856	=	CG1774
FBgn0035746	=	CG17742
FBgn0035730	=	CG17744
FBgn0035425	=	CG17746
FBgn0038717	=	CG17751
FBgn0038718	=	CG17752
FBgn0030114	=	CG17754
FBgn0029780	=	CG17758
FBgn0033441	=	CG1776
FBgn0033756	=	CG17760
FBgn0040914	=	CG17761
FBgn0029751	=	CG17764
FBgn0033529	=	CG17765
FBgn0023510	=	CG17766
FBgn0032240	=	CG17768
FBgn0039374	=	CG17770
FBgn0040899	=	CG17776
FBgn0040900	=	CG17777
FBgn0023534	=	CG17778
FBgn0039197	=	CG17780
FBgn0039196	=	CG17781
FBgn0039195	=	CG17782
FBgn0039192	=	CG17784
FBgn0039167	=	CG17786
FBgn0030392	=	CG17788
FBgn0038550	=	CG17801
FBgn0038549	=	CG17802
FBgn0038547	=	CG17803
FBgn0038548	=	CG17806
FBgn0034748	=	CG17807
FBgn0037525	=	CG17816
FBgn0038915	=	CG17819
FBgn0034383	=	CG17821
FBgn0036234	=	CG17824
FBgn0036227	=	CG17826
FBgn0025635	=	CG17829
FBgn0028394	=	CG17834
FBgn0038661	=	CG17836
FBgn0038826	=	CG17838
FBgn0036454	=	CG17839
FBgn0031611	=	CG17840
FBgn0028480	=	CG17841
FBgn0038919	=	CG17843
FBgn0030061	=	CG1785
FBgn0032124	=	CG17855
FBgn0039576	=	CG17856
FBgn0039947	=	CG17878
FBgn0040005	=	CG17883
FBgn0030063	=	CG1789
FBgn0023537	=	CG17896
FBgn0032597	=	CG17904
FBgn0032086	=	CG17906
FBgn0030163	=	CG1791
FBgn0032600	=	CG17912
FBgn0037431	=	CG17917
FBgn0037433	=	CG17919
FBgn0039860	=	CG1792
FBgn0034656	=	CG17922
FBgn0039967	=	CG17925
FBgn0032603	=	CG17928
FBgn0038415	=	CG17929
FBgn0038416	=	CG17930
FBgn0038421	=	CG17931
FBgn0037500	=	CG17944
FBgn0029647	=	CG17959
FBgn0034624	=	CG17974
FBgn0040778	=	CG17977
FBgn0030006	=	CG17982
FBgn0033199	=	CG17985
FBgn0039498	=	CG17991
FBgn0033072	=	CG17994
FBgn0032595	=	CG17996
FBgn0034552	=	CG17999
FBgn0061356	=	CG18003
FBgn0033566	=	CG18004
FBgn0037660	=	CG18005
FBgn0031171	=	CG1801
FBgn0033491	=	CG18011
FBgn0038552	=	CG18012
FBgn0023550	=	CG18031
FBgn0039710	=	CG18041
FBgn0037435	=	CG18048
FBgn0030360	=	CG1806
FBgn0028856	=	CG18063
FBgn0034519	=	CG18065
FBgn0034512	=	CG18067
FBgn0036537	=	CG18081
FBgn0032082	=	CG18088
FBgn0033423	=	CG1809
FBgn0024368	=	CG18091
FBgn0032791	=	CG18094
FBgn0028872	=	CG18095
FBgn0034330	=	CG18107
FBgn0028901	=	CG18109
FBgn0039677	=	CG18110
FBgn0031119	=	CG1812
FBgn0028917	=	CG18125
FBgn0034898	=	CG18128
FBgn0030359	=	CG18130
FBgn0031343	=	CG18131
FBgn0031345	=	CG18132
FBgn0036837	=	CG18135
FBgn0036839	=	CG18136
FBgn0038522	=	CG18139
FBgn0033426	=	CG1814
FBgn0037219	=	CG18143
FBgn0028939	=	CG18146
FBgn0039863	=	CG1815
FBgn0029945	=	CG18155
FBgn0035725	=	CG18156
FBgn0030563	=	CG18157
FBgn0039980	=	CG18160
FBgn0029526	=	CG18166
FBgn0035239	=	CG18170
FBgn0035262	=	CG18171
FBgn0035265	=	CG18173
FBgn0036039	=	CG18177
FBgn0036035	=	CG18178
FBgn0036023	=	CG18179
FBgn0036024	=	CG18180
FBgn0034255	=	CG18186
FBgn0034403	=	CG18190
FBgn0037579	=	CG18193
FBgn0038653	=	CG18208
FBgn0030636	=	CG18210
FBgn0038470	=	CG18213
FBgn0036646	=	CG18217
FBgn0036832	=	CG18223
FBgn0037560	=	CG18228
FBgn0036796	=	CG18231
FBgn0036795	=	CG18233
FBgn0036794	=	CG18234
FBgn0030403	=	CG1824
FBgn0037553	=	CG18249
FBgn0030827	=	CG18258
FBgn0030956	=	CG18259
FBgn0030228	=	CG1826
FBgn0030012	=	CG18262
FBgn0036725	=	CG18265
FBgn0031724	=	CG18266
FBgn0037520	=	CG18268
FBgn0031719	=	CG18269
FBgn0033431	=	CG1827
FBgn0037263	=	CG18271
FBgn0029525	=	CG18273
FBgn0029523	=	CG18275
FBgn0033836	=	CG18278
FBgn0037003	=	CG18281
FBgn0043825	=	CG18284
FBgn0030269	=	CG18292
FBgn0036873	=	CG18294
FBgn0032265	=	CG18301
FBgn0032266	=	CG18302
FBgn0031869	=	CG18304
FBgn0030566	=	CG18313
FBgn0033261	=	CG18316
FBgn0031359	=	CG18317
FBgn0032979	=	CG1832
FBgn0033905	=	CG18324
FBgn0033904	=	CG18327
FBgn0036181	=	CG18331
FBgn0033610	=	CG18335
FBgn0040763	=	CG18336
FBgn0029812	=	CG18341
FBgn0033683	=	CG18343
FBgn0037969	=	CG18347
FBgn0031127	=	CG1835
FBgn0033771	=	CG18356
FBgn0036808	=	CG18363
FBgn0034460	=	CG18367
FBgn0033864	=	CG18368
FBgn0033860	=	CG18369
FBgn0030329	=	CG1837
FBgn0033893	=	CG18371
FBgn0034606	=	CG18375
FBgn0032723	=	CG18397
FBgn0030351	=	CG1840
FBgn0039761	=	CG18404
FBgn0039226	=	CG18410
FBgn0035780	=	CG18417
FBgn0035568	=	CG18418
FBgn0028866	=	CG18420
FBgn0039149	=	CG18428
FBgn0061355	=	CG18431
FBgn0034238	=	CG18432
FBgn0039536	=	CG18437
FBgn0033476	=	CG18445
FBgn0033458	=	CG18446
FBgn0033285	=	CG18449
FBgn0033155	=	CG1845
FBgn0034218	=	CG18467
FBgn0034206	=	CG18469
FBgn0030345	=	CG1847
FBgn0039463	=	CG18472
FBgn0037683	=	CG18473
FBgn0037931	=	CG18476
FBgn0028864	=	CG18477
FBgn0028517	=	CG18478
FBgn0028518	=	CG18480
FBgn0028891	=	CG18482
FBgn0036149	=	CG18490
FBgn0038701	=	CG18493
FBgn0033154	=	CG1850
FBgn0028527	=	CG18507
FBgn0028746	=	CG18508
FBgn0038350	=	CG18516
FBgn0028900	=	CG18518
FBgn0038348	=	CG18519
FBgn0038347	=	CG18522
FBgn0039189	=	CG18528
FBgn0042207	=	CG18530
FBgn0034322	=	CG18536
FBgn0034323	=	CG18537
FBgn0034324	=	CG18538
FBgn0034325	=	CG18539
FBgn0034326	=	CG18540
FBgn0037731	=	CG18542
FBgn0037812	=	CG18545
FBgn0037973	=	CG18547
FBgn0038053	=	CG18549
FBgn0038060	=	CG18554
FBgn0031470	=	CG18557
FBgn0031469	=	CG18558
FBgn0032301	=	CG18561
FBgn0032639	=	CG18563
FBgn0033888	=	CG18568
FBgn0037870	=	CG18577
FBgn0036466	=	CG18581
FBgn0031929	=	CG18585
FBgn0035642	=	CG18586
FBgn0031962	=	CG18591
FBgn0038973	=	CG18594
FBgn0038953	=	CG18596
FBgn0038589	=	CG18598
FBgn0038592	=	CG18599
FBgn0038601	=	CG18600
FBgn0034378	=	CG18604
FBgn0034411	=	CG18605
FBgn0034428	=	CG18606
FBgn0034429	=	CG18607
FBgn0034382	=	CG18609
FBgn0028495	=	CG18616
FBgn0032202	=	CG18619
FBgn0038460	=	CG18622
FBgn0029971	=	CG18624
FBgn0036091	=	CG18628
FBgn0034239	=	CG18631
FBgn0034279	=	CG18635
FBgn0032551	=	CG18636
FBgn0031426	=	CG18641
FBgn0037898	=	CG18643
FBgn0030444	=	CG18646
FBgn0036469	=	CG18649
FBgn0027561	=	CG18659
FBgn0040964	=	CG18661
FBgn0040963	=	CG18662
FBgn0040967	=	CG18666
FBgn0040599	=	CG18669
FBgn0040628	=	CG18672
FBgn0040629	=	CG18673
FBgn0040696	=	CG18675
FBgn0033427	=	CG1868
FBgn0040625	=	CG18682
FBgn0035398	=	CG1869
FBgn0042213	=	CG18731
FBgn0042098	=	CG18735
FBgn0042101	=	CG18744
FBgn0042102	=	CG18745
FBgn0042103	=	CG18746
FBgn0042104	=	CG18747
FBgn0042105	=	CG18748
FBgn0042182	=	CG18749
FBgn0042106	=	CG18754
FBgn0042205	=	CG18764
FBgn0042110	=	CG18765
FBgn0042111	=	CG18766
FBgn0042185	=	CG18769
FBgn0042125	=	CG18787
FBgn0042126	=	CG18788
FBgn0042127	=	CG18789
FBgn0042129	=	CG18806
FBgn0042131	=	CG18808
FBgn0042132	=	CG18809
FBgn0042133	=	CG18810
FBgn0042134	=	CG18811
FBgn0042135	=	CG18812
FBgn0042137	=	CG18814
FBgn0042138	=	CG18815
FBgn0033226	=	CG1882
FBgn0042146	=	CG18823
FBgn0030066	=	CG1885
FBgn0042173	=	CG18853
FBgn0042174	=	CG18854
FBgn0042175	=	CG18858
FBgn0042179	=	CG18869
FBgn0035290	=	CG1887
FBgn0042180	=	CG18870
FBgn0033421	=	CG1888
FBgn0030164	=	CG1889
FBgn0039869	=	CG1890
FBgn0035390	=	CG1893
FBgn0039585	=	CG1894
FBgn0039870	=	CG1896
FBgn0033434	=	CG1902
FBgn0039674	=	CG1907
FBgn0030274	=	CG1908
FBgn0039911	=	CG1909
FBgn0022349	=	CG1910
FBgn0030377	=	CG1924
FBgn0027547	=	CG1927
FBgn0037469	=	CG1939
FBgn0033214	=	CG1941
FBgn0033215	=	CG1942
FBgn0037468	=	CG1943
FBgn0033216	=	CG1946
FBgn0030370	=	CG1950
FBgn0039623	=	CG1951
FBgn0027873	=	CG1957
FBgn0029940	=	CG1958
FBgn0030264	=	CG1961
FBgn0032876	=	CG1962
FBgn0037466	=	CG1965
FBgn0033401	=	CG1968
FBgn0039690	=	CG1969
FBgn0039909	=	CG1970
FBgn0039881	=	CG1971
FBgn0039691	=	CG1972
FBgn0039692	=	CG1973
FBgn0026563	=	CG1979
FBgn0039751	=	CG1983
FBgn0030162	=	CG1986
FBgn0037464	=	CG1988
FBgn0030485	=	CG1998
FBgn0029947	=	CG1999
FBgn0039886	=	CG2003
FBgn0030060	=	CG2004
FBgn0039664	=	CG2006
FBgn0039667	=	CG2010
FBgn0039669	=	CG2014
FBgn0037289	=	CG2016
FBgn0037391	=	CG2017
FBgn0035271	=	CG2021
FBgn0037292	=	CG2022
FBgn0037383	=	CG2023
FBgn0030344	=	CG2025
FBgn0015359	=	CG2034
FBgn0037378	=	CG2046
FBgn0037376	=	CG2051
FBgn0039905	=	CG2052
FBgn0039887	=	CG2053
FBgn0029942	=	CG2059
FBgn0027498	=	CG2061
FBgn0033400	=	CG2063
FBgn0033205	=	CG2064
FBgn0033204	=	CG2065
FBgn0033203	=	CG2070
FBgn0030263	=	CG2076
FBgn0027608	=	CG2082
FBgn0035376	=	CG2083
FBgn0037372	=	CG2091
FBgn0033194	=	CG2093
FBgn0037371	=	CG2097
FBgn0037369	=	CG2100
FBgn0037365	=	CG2104
FBgn0035383	=	CG2107
FBgn0030223	=	CG2111
FBgn0039880	=	CG2112
FBgn0035384	=	CG2113
FBgn0030003	=	CG2116
FBgn0039877	=	CG2118
FBgn0030005	=	CG2120
FBgn0033289	=	CG2121
FBgn0030217	=	CG2124
FBgn0039876	=	CG2126
FBgn0033286	=	CG2127
FBgn0030008	=	CG2129
FBgn0039874	=	CG2135
FBgn0033190	=	CG2137
FBgn0033187	=	CG2144
FBgn0030251	=	CG2145
FBgn0030025	=	CG2147
FBgn0003065	=	CG2150
FBgn0030244	=	CG2157
FBgn0033264	=	CG2158
FBgn0035388	=	CG2162
FBgn0025704	=	CG2165
FBgn0039902	=	CG2177
FBgn0037360	=	CG2182
FBgn0033273	=	CG2183
FBgn0037358	=	CG2185
FBgn0030243	=	CG2186
FBgn0017448	=	CG2187
FBgn0039873	=	CG2191
FBgn0039872	=	CG2196
FBgn0035213	=	CG2199
FBgn0030447	=	CG2200
FBgn0032955	=	CG2201
FBgn0030240	=	CG2202
FBgn0030441	=	CG2209
FBgn0035211	=	CG2211
FBgn0035210	=	CG2213
FBgn0027544	=	CG2217
FBgn0039767	=	CG2218
FBgn0039889	=	CG2219
FBgn0039773	=	CG2224
FBgn0032957	=	CG2225
FBgn0029990	=	CG2233
FBgn0039788	=	CG2241
FBgn0039790	=	CG2246
FBgn0030320	=	CG2247
FBgn0040773	=	CG2249
FBgn0029994	=	CG2254
FBgn0029995	=	CG2256
FBgn0029997	=	CG2258
FBgn0030000	=	CG2260
FBgn0030007	=	CG2263
FBgn0033478	=	CG2264
FBgn0039792	=	CG2267
FBgn0033484	=	CG2269
FBgn0035204	=	CG2277
FBgn0030017	=	CG2278
FBgn0033279	=	CG2291
FBgn0033479	=	CG2292
FBgn0039665	=	CG2310
FBgn0039890	=	CG2316
FBgn0039663	=	CG2321
FBgn0037455	=	CG2336
FBgn0030323	=	CG2371
FBgn0030326	=	CG2444
FBgn0030328	=	CG2446
FBgn0030460	=	CG2453
FBgn0030355	=	CG2467
FBgn0035205	=	CG2469
FBgn0032872	=	CG2478
FBgn0032864	=	CG2493
FBgn0037336	=	CG2519
FBgn0032969	=	CG2528
FBgn0030319	=	CG2533
FBgn0030411	=	CG2540
FBgn0030407	=	CG2543
FBgn0030396	=	CG2556
FBgn0030386	=	CG2574
FBgn0030384	=	CG2577
FBgn0000299	=	Cg25C
FBgn0037298	=	CG2604
FBgn0032870	=	CG2608
FBgn0032871	=	CG2611
FBgn0032873	=	CG2614
FBgn0037512	=	CG2616
FBgn0032877	=	CG2617
FBgn0037518	=	CG2641
FBgn0000092	=	CG2650
FBgn0025838	=	CG2652
FBgn0037478	=	CG2656
FBgn0031209	=	CG2657
FBgn0024992	=	CG2658
FBgn0024993	=	CG2662
FBgn0037323	=	CG2663
FBgn0014931	=	CG2678
FBgn0024995	=	CG2680
FBgn0024997	=	CG2681
FBgn0024998	=	CG2685
FBgn0030504	=	CG2691
FBgn0024991	=	CG2694
FBgn0037536	=	CG2698
FBgn0024973	=	CG2701
FBgn0037540	=	CG2702
FBgn0024977	=	CG2709
FBgn0024975	=	CG2712
FBgn0024978	=	CG2713
FBgn0035090	=	CG2736
FBgn0037541	=	CG2747
FBgn0030376	=	CG2750
FBgn0035087	=	CG2765
FBgn0037537	=	CG2767
FBgn0031533	=	CG2772
FBgn0031534	=	CG2774
FBgn0037534	=	CG2781
FBgn0031263	=	CG2789
FBgn0027599	=	CG2790
FBgn0037533	=	CG2791
FBgn0031265	=	CG2794
FBgn0031266	=	CG2807
FBgn0035082	=	CG2811
FBgn0034931	=	CG2812
FBgn0031268	=	CG2813
FBgn0031564	=	CG2816
FBgn0031566	=	CG2818
FBgn0031646	=	CG2837
FBgn0031273	=	CG2839
FBgn0031452	=	CG2843
FBgn0014930	=	CG2846
FBgn0034753	=	CG2852
FBgn0040391	=	CG2854
FBgn0035078	=	CG2857
FBgn0029728	=	CG2861
FBgn0031459	=	CG2862
FBgn0023526	=	CG2865
FBgn0029725	=	CG2871
FBgn0029672	=	CG2875
FBgn0030207	=	CG2887
FBgn0030206	=	CG2889
FBgn0040030	=	CG2893
FBgn0030195	=	CG2898
FBgn0029679	=	CG2901
FBgn0033240	=	CG2906
FBgn0030189	=	CG2909
FBgn0037350	=	CG2911
FBgn0033241	=	CG2915
FBgn0023529	=	CG2918
FBgn0037348	=	CG2919
FBgn0034689	=	CG2921
FBgn0023528	=	CG2924
FBgn0037344	=	CG2926
FBgn0028491	=	CG2930
FBgn0037342	=	CG2931
FBgn0029685	=	CG2938
FBgn0029686	=	CG2941
FBgn0037530	=	CG2943
FBgn0029676	=	CG2947
FBgn0031637	=	CG2950
FBgn0031585	=	CG2955
FBgn0030186	=	CG2962
FBgn0031462	=	CG2964
FBgn0034936	=	CG2970
FBgn0030177	=	CG2972
FBgn0030178	=	CG2974
FBgn0031468	=	CG2975
FBgn0031633	=	CG2976
FBgn0029704	=	CG2982
FBgn0031472	=	CG2983
FBgn0030171	=	CG2989
FBgn0030170	=	CG2990
FBgn0031474	=	CG2991
FBgn0037521	=	CG2993
FBgn0050000	=	CG30000
FBgn0050001	=	CG30001
FBgn0050002	=	CG30002
FBgn0050004	=	CG30004
FBgn0050005	=	CG30005
FBgn0050007	=	CG30007
FBgn0050008	=	CG30008
FBgn0050010	=	CG30010
FBgn0050015	=	CG30015
FBgn0050016	=	CG30016
FBgn0050017	=	CG30017
FBgn0050020	=	CG30020
FBgn0050022	=	CG30022
FBgn0050025	=	CG30025
FBgn0050026	=	CG30026
FBgn0030144	=	CG3003
FBgn0050031	=	CG30031
FBgn0050033	=	CG30033
FBgn0050034	=	CG30034
FBgn0050035	=	CG30035
FBgn0050036	=	CG30036
FBgn0050037	=	CG30037
FBgn0050038	=	CG30038
FBgn0050039	=	CG30039
FBgn0030142	=	CG3004
FBgn0050043	=	CG30043
FBgn0050044	=	CG30044
FBgn0050046	=	CG30046
FBgn0050047	=	CG30047
FBgn0050048	=	CG30048
FBgn0050049	=	CG30049
FBgn0050050	=	CG30050
FBgn0050051	=	CG30051
FBgn0050053	=	CG30053
FBgn0050054	=	CG30054
FBgn0050055	=	CG30055
FBgn0050056	=	CG30056
FBgn0050058	=	CG30058
FBgn0050059	=	CG30059
FBgn0050060	=	CG30060
FBgn0050061	=	CG30061
FBgn0050062	=	CG30062
FBgn0050065	=	CG30065
FBgn0050069	=	CG30069
FBgn0050071	=	CG30071
FBgn0050075	=	CG30075
FBgn0050076	=	CG30076
FBgn0050077	=	CG30077
FBgn0031643	=	CG3008
FBgn0050080	=	CG30080
FBgn0050081	=	CG30081
FBgn0050083	=	CG30083
FBgn0083919	=	CG30084
FBgn0050085	=	CG30085
FBgn0050087	=	CG30087
FBgn0050088	=	CG30088
FBgn0050089	=	CG30089
FBgn0029720	=	CG3009
FBgn0050090	=	CG30090
FBgn0050091	=	CG30091
FBgn0050093	=	CG30093
FBgn0050094	=	CG30094
FBgn0050095	=	CG30095
FBgn0050096	=	CG30096
FBgn0050098	=	CG30098
FBgn0050099	=	CG30099
FBgn0050100	=	CG30100
FBgn0050101	=	CG30101
FBgn0050103	=	CG30103
FBgn0050104	=	CG30104
FBgn0050105	=	CG30105
FBgn0050106	=	CG30106
FBgn0050108	=	CG30108
FBgn0050109	=	CG30109
FBgn0029823	=	CG3011
FBgn0050110	=	CG30110
FBgn0050111	=	CG30111
FBgn0050114	=	CG30114
FBgn0050115	=	CG30115
FBgn0028496	=	CG30116
FBgn0050118	=	CG30118
FBgn0050120	=	CG30120
FBgn0050121	=	CG30121
FBgn0050122	=	CG30122
FBgn0050125	=	CG30125
FBgn0050126	=	CG30126
FBgn0050127	=	CG30127
FBgn0037519	=	CG3014
FBgn0050148	=	CG30148
FBgn0050151	=	CG30151
FBgn0034543	=	CG30152
FBgn0050154	=	CG30154
FBgn0050156	=	CG30156
FBgn0050157	=	CG30157
FBgn0050158	=	CG30158
FBgn0050159	=	CG30159
FBgn0029819	=	CG3016
FBgn0050160	=	CG30160
FBgn0050161	=	CG30161
FBgn0050165	=	CG30165
FBgn0050166	=	CG30166
FBgn0050169	=	CG30169
FBgn0050172	=	CG30172
FBgn0050174	=	CG30174
FBgn0050177	=	CG30177
FBgn0050178	=	CG30178
FBgn0050179	=	CG30179
FBgn0050181	=	CG30181
FBgn0050182	=	CG30182
FBgn0050183	=	CG30183
FBgn0050184	=	CG30184
FBgn0050185	=	CG30185
FBgn0050187	=	CG30187
FBgn0050190	=	CG30190
FBgn0050192	=	CG30192
FBgn0050193	=	CG30193
FBgn0050194	=	CG30194
FBgn0050195	=	CG30195
FBgn0050196	=	CG30196
FBgn0050197	=	CG30197
FBgn0036464	=	CG3020
FBgn0050203	=	CG30203
FBgn0040337	=	CG3021
FBgn0050217	=	CG30217
FBgn0050222	=	CG30222
FBgn0050259	=	CG30259
FBgn0050263	=	CG30263
FBgn0050264	=	CG30264
FBgn0050265	=	CG30265
FBgn0050266	=	CG30266
FBgn0050268	=	CG30268
FBgn0050269	=	CG30269
FBgn0061435	=	CG30270
FBgn0050271	=	CG30271
FBgn0050272	=	CG30272
FBgn0050273	=	CG30273
FBgn0050274	=	CG30274
FBgn0050275	=	CG30275
FBgn0050278	=	CG30278
FBgn0050279	=	CG30279
FBgn0050280	=	CG30280
FBgn0050281	=	CG30281
FBgn0050283	=	CG30283
FBgn0050284	=	CG30284
FBgn0050285	=	CG30285
FBgn0050286	=	CG30286
FBgn0050287	=	CG30287
FBgn0050288	=	CG30288
FBgn0050289	=	CG30289
FBgn0050290	=	CG30290
FBgn0050291	=	CG30291
FBgn0050293	=	CG30293
FBgn0050296	=	CG30296
FBgn0029928	=	CG3032
FBgn0050321	=	CG30321
FBgn0050323	=	CG30323
FBgn0050324	=	CG30324
FBgn0050325	=	CG30325
FBgn0050327	=	CG30327
FBgn0029818	=	CG3033
FBgn0050334	=	CG30334
FBgn0050338	=	CG30338
FBgn0050339	=	CG30339
FBgn0050340	=	CG30340
FBgn0050342	=	CG30342
FBgn0050343	=	CG30343
FBgn0050344	=	CG30344
FBgn0050345	=	CG30345
FBgn0050349	=	CG30349
FBgn0050350	=	CG30350
FBgn0050354	=	CG30354
FBgn0050355	=	CG30355
FBgn0050356	=	CG30356
FBgn0050357	=	CG30357
FBgn0050359	=	CG30359
FBgn0031645	=	CG3036
FBgn0050360	=	CG30360
FBgn0050362	=	CG30362
FBgn0050363	=	CG30363
FBgn0050364	=	CG30364
FBgn0050365	=	CG30365
FBgn0050366	=	CG30366
FBgn0050369	=	CG30369
FBgn0050371	=	CG30371
FBgn0050372	=	CG30372
FBgn0050373	=	CG30373
FBgn0050374	=	CG30374
FBgn0050375	=	CG30375
FBgn0050376	=	CG30376
FBgn0050377	=	CG30377
FBgn0050378	=	CG30378
FBgn0050379	=	CG30379
FBgn0040373	=	CG3038
FBgn0050380	=	CG30380
FBgn0050381	=	CG30381
FBgn0050382	=	CG30382
FBgn0050383	=	CG30383
FBgn0050384	=	CG30384
FBgn0050385	=	CG30385
FBgn0050386	=	CG30386
FBgn0050387	=	CG30387
FBgn0050389	=	CG30389
FBgn0050390	=	CG30390
FBgn0050391	=	CG30391
FBgn0050392	=	CG30392
FBgn0050393	=	CG30393
FBgn0050394	=	CG30394
FBgn0050395	=	CG30395
FBgn0050398	=	CG30398
FBgn0029925	=	CG3040
FBgn0050401	=	CG30401
FBgn0050403	=	CG30403
FBgn0050409	=	CG30409
FBgn0050410	=	CG30410
FBgn0050411	=	CG30411
FBgn0050412	=	CG30412
FBgn0050413	=	CG30413
FBgn0050414	=	CG30414
FBgn0050415	=	CG30415
FBgn0050416	=	CG30416
FBgn0050417	=	CG30417
FBgn0050419	=	CG30419
FBgn0050421	=	CG30421
FBgn0050423	=	CG30423
FBgn0050424	=	CG30424
FBgn0043792	=	CG30427
FBgn0050428	=	CG30428
FBgn0050429	=	CG30429
FBgn0050430	=	CG30430
FBgn0050431	=	CG30431
FBgn0050432	=	CG30432
FBgn0050437	=	CG30437
FBgn0050438	=	CG30438
FBgn0029913	=	CG3044
FBgn0050440	=	CG30440
FBgn0050441	=	CG30441
FBgn0050447	=	CG30447
FBgn0034703	=	CG3045
FBgn0050456	=	CG30456
FBgn0050457	=	CG30457
FBgn0050458	=	CG30458
FBgn0050459	=	CG30459
FBgn0050460	=	CG30460
FBgn0050461	=	CG30461
FBgn0050463	=	CG30463
FBgn0050464	=	CG30464
FBgn0050466	=	CG30466
FBgn0050467	=	CG30467
FBgn0050468	=	CG30468
FBgn0050469	=	CG30469
FBgn0050470	=	CG30470
FBgn0050471	=	CG30471
FBgn0050472	=	CG30472
FBgn0050475	=	CG30475
FBgn0050479	=	CG30479
FBgn0050480	=	CG30480
FBgn0050482	=	CG30482
FBgn0050484	=	CG30484
FBgn0050485	=	CG30485
FBgn0050486	=	CG30486
FBgn0050487	=	CG30487
FBgn0050488	=	CG30488
FBgn0050490	=	CG30490
FBgn0050491	=	CG30491
FBgn0050492	=	CG30492
FBgn0050493	=	CG30493
FBgn0027604	=	CG30494
FBgn0050495	=	CG30495
FBgn0050496	=	CG30496
FBgn0050497	=	CG30497
FBgn0050499	=	CG30499
FBgn0050502	=	CG30502
FBgn0050503	=	CG30503
FBgn0024987	=	CG3056
FBgn0031601	=	CG3058
FBgn0038195	=	CG3061
FBgn0025612	=	CG3062
FBgn0034946	=	CG3065
FBgn0023527	=	CG3071
FBgn0034709	=	CG3074
FBgn0029905	=	CG3075
FBgn0031457	=	CG3077
FBgn0023524	=	CG3078
FBgn0025613	=	CG3081
FBgn0034816	=	CG3085
FBgn0036015	=	CG3088
FBgn0029608	=	CG3091
FBgn0034835	=	CG3092
FBgn0029804	=	CG3097
FBgn0030145	=	CG3099
FBgn0051002	=	CG31002
FBgn0051004	=	CG31004
FBgn0051005	=	CG31005
FBgn0051007	=	CG31007
FBgn0051008	=	CG31008
FBgn0051010	=	CG31010
FBgn0027598	=	CG31012
FBgn0051013	=	CG31013
FBgn0051016	=	CG31016
FBgn0051019	=	CG31019
FBgn0051021	=	CG31021
FBgn0051025	=	CG31025
FBgn0051028	=	CG31028
FBgn0051029	=	CG31029
FBgn0051030	=	CG31030
FBgn0051031	=	CG31031
FBgn0039705	=	CG31033
FBgn0051036	=	CG31036
FBgn0051038	=	CG31038
FBgn0031473	=	CG3104
FBgn0051041	=	CG31041
FBgn0051044	=	CG31044
FBgn0051048	=	CG31048
FBgn0034950	=	CG3105
FBgn0051050	=	CG31050
FBgn0051051	=	CG31051
FBgn0051053	=	CG31053
FBgn0051054	=	CG31054
FBgn0051055	=	CG31055
FBgn0051058	=	CG31058
FBgn0030148	=	CG3106
FBgn0051063	=	CG31063
FBgn0051064	=	CG31064
FBgn0051065	=	CG31065
FBgn0051068	=	CG31068
FBgn0033005	=	CG3107
FBgn0051075	=	CG31075
FBgn0051076	=	CG31076
FBgn0051077	=	CG31077
FBgn0051079	=	CG31079
FBgn0029807	=	CG3108
FBgn0051080	=	CG31080
FBgn0051081	=	CG31081
FBgn0051082	=	CG31082
FBgn0051084	=	CG31084
FBgn0051086	=	CG31086
FBgn0051087	=	CG31087
FBgn0051088	=	CG31088
FBgn0051089	=	CG31089
FBgn0051090	=	CG31090
FBgn0051091	=	CG31091
FBgn0051093	=	CG31093
FBgn0051097	=	CG31097
FBgn0051098	=	CG31098
FBgn0051099	=	CG31099
FBgn0051100	=	CG31100
FBgn0051102	=	CG31102
FBgn0051103	=	CG31103
FBgn0051104	=	CG31104
FBgn0051105	=	CG31105
FBgn0051106	=	CG31106
FBgn0051108	=	CG31108
FBgn0051109	=	CG31109
FBgn0051110	=	CG31110
FBgn0051111	=	CG31111
FBgn0051115	=	CG31115
FBgn0051116	=	CG31116
FBgn0051120	=	CG31120
FBgn0051121	=	CG31121
FBgn0051122	=	CG31122
FBgn0051125	=	CG31125
FBgn0051126	=	CG31126
FBgn0051128	=	CG31128
FBgn0051131	=	CG31131
FBgn0051133	=	CG31133
FBgn0051139	=	CG31139
FBgn0051140	=	CG31140
FBgn0051141	=	CG31141
FBgn0047114	=	CG31142
FBgn0051145	=	CG31145
FBgn0051146	=	CG31146
FBgn0051148	=	CG31148
FBgn0051149	=	CG31149
FBgn0051150	=	CG31150
FBgn0051156	=	CG31156
FBgn0051157	=	CG31157
FBgn0051158	=	CG31158
FBgn0051159	=	CG31159
FBgn0051161	=	CG31161
FBgn0051163	=	CG31163
FBgn0051164	=	CG31164
FBgn0051169	=	CG31169
FBgn0031471	=	CG3117
FBgn0051174	=	CG31174
FBgn0051176	=	CG31176
FBgn0051177	=	CG31177
FBgn0064912	=	CG31178
FBgn0051179	=	CG31179
FBgn0051183	=	CG31183
FBgn0051184	=	CG31184
FBgn0051189	=	CG31189
FBgn0031466	=	CG3119
FBgn0051190	=	CG31190
FBgn0051191	=	CG31191
FBgn0051195	=	CG31195
FBgn0051198	=	CG31198
FBgn0051199	=	CG31199
FBgn0051200	=	CG31200
FBgn0051202	=	CG31202
FBgn0051203	=	CG31203
FBgn0051204	=	CG31204
FBgn0051205	=	CG31205
FBgn0051206	=	CG31206
FBgn0051207	=	CG31207
FBgn0034957	=	CG3121
FBgn0051210	=	CG31210
FBgn0051211	=	CG31211
FBgn0051213	=	CG31213
FBgn0051216	=	CG31216
FBgn0051217	=	CG31217
FBgn0051219	=	CG31219
FBgn0051220	=	CG31220
FBgn0051221	=	CG31221
FBgn0051222	=	CG31222
FBgn0051223	=	CG31223
FBgn0051224	=	CG31224
FBgn0051225	=	CG31225
FBgn0051226	=	CG31226
FBgn0051229	=	CG31229
FBgn0031465	=	CG3123
FBgn0051231	=	CG31231
FBgn0051233	=	CG31233
FBgn0051235	=	CG31235
FBgn0034840	=	CG3124
FBgn0051241	=	CG31241
FBgn0051244	=	CG31244
FBgn0051245	=	CG31245
FBgn0051246	=	CG31246
FBgn0051248	=	CG31248
FBgn0051249	=	CG31249
FBgn0051251	=	CG31251
FBgn0051253	=	CG31253
FBgn0051259	=	CG31259
FBgn0051262	=	CG31262
FBgn0051265	=	CG31265
FBgn0051266	=	CG31266
FBgn0051267	=	CG31267
FBgn0051268	=	CG31268
FBgn0051269	=	CG31269
FBgn0051272	=	CG31272
FBgn0051274	=	CG31274
FBgn0063261	=	CG31275
FBgn0051278	=	CG31278
FBgn0051279	=	CG31279
FBgn0051281	=	CG31281
FBgn0051284	=	CG31284
FBgn0051285	=	CG31285
FBgn0051286	=	CG31286
FBgn0051287	=	CG31287
FBgn0051288	=	CG31288
FBgn0051291	=	CG31291
FBgn0051292	=	CG31292
FBgn0051294	=	CG31294
FBgn0051296	=	CG31296
FBgn0051300	=	CG31300
FBgn0051301	=	CG31301
FBgn0051302	=	CG31302
FBgn0051303	=	CG31303
FBgn0051304	=	CG31304
FBgn0051313	=	CG31313
FBgn0051315	=	CG31315
FBgn0051320	=	CG31320
FBgn0051321	=	CG31321
FBgn0051323	=	CG31323
FBgn0051324	=	CG31324
FBgn0051326	=	CG31326
FBgn0051327	=	CG31327
FBgn0051337	=	CG31337
FBgn0051342	=	CG31342
FBgn0051343	=	CG31343
FBgn0051344	=	CG31344
FBgn0051345	=	CG31345
FBgn0051347	=	CG31347
FBgn0051352	=	CG31352
FBgn0051353	=	CG31353
FBgn0051357	=	CG31357
FBgn0051358	=	CG31358
FBgn0051360	=	CG31360
FBgn0051365	=	CG31365
FBgn0051367	=	CG31367
FBgn0051368	=	CG31368
FBgn0051370	=	CG31370
FBgn0051371	=	CG31371
FBgn0051373	=	CG31373
FBgn0051374	=	CG31374
FBgn0051380	=	CG31380
FBgn0043799	=	CG31381
FBgn0051386	=	CG31386
FBgn0051388	=	CG31388
FBgn0051389	=	CG31389
FBgn0051391	=	CG31391
FBgn0051392	=	CG31392
FBgn0051404	=	CG31404
FBgn0051406	=	CG31406
FBgn0051407	=	CG31407
FBgn0051410	=	CG31410
FBgn0051413	=	CG31413
FBgn0051414	=	CG31414
FBgn0051415	=	CG31415
FBgn0051418	=	CG31418
FBgn0051419	=	CG31419
FBgn0051423	=	CG31423
FBgn0051424	=	CG31424
FBgn0051427	=	CG31427
FBgn0051431	=	CG31431
FBgn0051436	=	CG31436
FBgn0051437	=	CG31437
FBgn0051439	=	CG31439
FBgn0051441	=	CG31441
FBgn0051445	=	CG31445
FBgn0051446	=	CG31446
FBgn0051451	=	CG31451
FBgn0051453	=	CG31453
FBgn0051454	=	CG31454
FBgn0051457	=	CG31457
FBgn0051459	=	CG31459
FBgn0051460	=	CG31460
FBgn0051461	=	CG31461
FBgn0051462	=	CG31462
FBgn0051463	=	CG31463
FBgn0051464	=	CG31464
FBgn0051465	=	CG31465
FBgn0051467	=	CG31467
FBgn0047351	=	CG31468
FBgn0051469	=	CG31469
FBgn0051472	=	CG31472
FBgn0051473	=	CG31473
FBgn0051475	=	CG31475
FBgn0051477	=	CG31477
FBgn0051482	=	CG31482
FBgn0027564	=	CG3149
FBgn0051493	=	CG31493
FBgn0051495	=	CG31495
FBgn0051496	=	CG31496
FBgn0051498	=	CG31498
FBgn0051510	=	CG31510
FBgn0051515	=	CG31515
FBgn0051516	=	CG31516
FBgn0047199	=	CG31517
FBgn0051522	=	CG31522
FBgn0051523	=	CG31523
FBgn0051524	=	CG31524
FBgn0051525	=	CG31525
FBgn0051526	=	CG31526
FBgn0051528	=	CG31528
FBgn0038198	=	CG3153
FBgn0051530	=	CG31530
FBgn0051531	=	CG31531
FBgn0051533	=	CG31533
FBgn0051534	=	CG31534
FBgn0051537	=	CG31537
FBgn0051538	=	CG31538
FBgn0051542	=	CG31542
FBgn0051544	=	CG31544
FBgn0051546	=	CG31546
FBgn0051547	=	CG31547
FBgn0051548	=	CG31548
FBgn0051549	=	CG31549
FBgn0051550	=	CG31550
FBgn0051551	=	CG31551
FBgn0051554	=	CG31554
FBgn0051555	=	CG31555
FBgn0051556	=	CG31556
FBgn0051559	=	CG31559
FBgn0023536	=	CG3156
FBgn0051560	=	CG31560
FBgn0051562	=	CG31562
FBgn0051563	=	CG31563
FBgn0029789	=	CG3160
FBgn0051600	=	CG31600
FBgn0051601	=	CG31601
FBgn0051606	=	CG31606
FBgn0051607	=	CG31607
FBgn0051609	=	CG31609
FBgn0051612	=	CG31612
FBgn0051619	=	CG31619
FBgn0034834	=	CG3162
FBgn0051624	=	CG31624
FBgn0051626	=	CG31626
FBgn0051627	=	CG31627
FBgn0034961	=	CG3163
FBgn0051630	=	CG31630
FBgn0051633	=	CG31633
FBgn0051635	=	CG31635
FBgn0051636	=	CG31636
FBgn0051637	=	CG31637
FBgn0051638	=	CG31638
FBgn0051639	=	CG31639
FBgn0025683	=	CG3164
FBgn0051642	=	CG31642
FBgn0051643	=	CG31643
FBgn0051644	=	CG31644
FBgn0051646	=	CG31646
FBgn0051647	=	CG31647
FBgn0051648	=	CG31648
FBgn0031484	=	CG3165
FBgn0031673	=	CG31650
FBgn0051658	=	CG31658
FBgn0051659	=	CG31659
FBgn0051660	=	CG31660
FBgn0051661	=	CG31661
FBgn0051663	=	CG31663
FBgn0051664	=	CG31664
FBgn0051665	=	CG31665
FBgn0051668	=	CG31668
FBgn0031375	=	CG31670
FBgn0028952	=	CG31672
FBgn0051673	=	CG31673
FBgn0051674	=	CG31674
FBgn0051675	=	CG31675
FBgn0051676	=	CG31676
FBgn0051677	=	CG31677
FBgn0051678	=	CG31678
FBgn0051679	=	CG31679
FBgn0029896	=	CG3168
FBgn0051680	=	CG31680
FBgn0051681	=	CG31681
FBgn0051682	=	CG31682
FBgn0051683	=	CG31683
FBgn0051686	=	CG31686
FBgn0051687	=	CG31687
FBgn0051688	=	CG31688
FBgn0031449	=	CG31689
FBgn0051690	=	CG31690
FBgn0051693	=	CG31693
FBgn0051694	=	CG31694
FBgn0051697	=	CG31697
FBgn0051698	=	CG31698
FBgn0051700	=	CG31700
FBgn0051702	=	CG31702
FBgn0051703	=	CG31703
FBgn0051704	=	CG31704
FBgn0028490	=	CG31705
FBgn0051706	=	CG31706
FBgn0051708	=	CG31708
FBgn0051709	=	CG31709
FBgn0051710	=	CG31710
FBgn0051711	=	CG31711
FBgn0051712	=	CG31712
FBgn0032180	=	CG31714
FBgn0051715	=	CG31715
FBgn0051716	=	CG31716
FBgn0051717	=	CG31717
FBgn0051718	=	CG31718
FBgn0051720	=	CG31720
FBgn0051728	=	CG31728
FBgn0051729	=	CG31729
FBgn0034964	=	CG3173
FBgn0051730	=	CG31730
FBgn0028539	=	CG31731
FBgn0051735	=	CG31735
FBgn0051736	=	CG31736
FBgn0051737	=	CG31737
FBgn0051738	=	CG31738
FBgn0051739	=	CG31739
FBgn0051740	=	CG31740
FBgn0051741	=	CG31741
FBgn0051742	=	CG31742
FBgn0032618	=	CG31743
FBgn0051746	=	CG31746
FBgn0086909	=	CG31751
FBgn0051752	=	CG31752
FBgn0051755	=	CG31755
FBgn0051757	=	CG31757
FBgn0051758	=	CG31758
FBgn0051759	=	CG31759
FBgn0029524	=	CG3176
FBgn0051760	=	CG31760
FBgn0051763	=	CG31763
FBgn0051765	=	CG31765
FBgn0051769	=	CG31769
FBgn0028873	=	CG31771
FBgn0051772	=	CG31772
FBgn0051773	=	CG31773
FBgn0028537	=	CG31775
FBgn0051776	=	CG31776
FBgn0051777	=	CG31777
FBgn0051778	=	CG31778
FBgn0051780	=	CG31780
FBgn0051781	=	CG31781
FBgn0051782	=	CG31782
FBgn0051784	=	CG31784
FBgn0051785	=	CG31785
FBgn0051786	=	CG31786
FBgn0051787	=	CG31787
FBgn0051788	=	CG31788
FBgn0051789	=	CG31789
FBgn0051790	=	CG31790
FBgn0051792	=	CG31792
FBgn0051793	=	CG31793
FBgn0051797	=	CG31797
FBgn0051798	=	CG31798
FBgn0051800	=	CG31800
FBgn0051802	=	CG31802
FBgn0051803	=	CG31803
FBgn0051804	=	CG31804
FBgn0051805	=	CG31805
FBgn0051806	=	CG31806
FBgn0051807	=	CG31807
FBgn0051809	=	CG31809
FBgn0051810	=	CG31810
FBgn0051812	=	CG31812
FBgn0051813	=	CG31813
FBgn0051814	=	CG31814
FBgn0051815	=	CG31815
FBgn0051816	=	CG31816
FBgn0028899	=	CG31817
FBgn0051818	=	CG31818
FBgn0028893	=	CG31819
FBgn0051820	=	CG31820
FBgn0051821	=	CG31821
FBgn0051822	=	CG31822
FBgn0051823	=	CG31823
FBgn0051824	=	CG31824
FBgn0051826	=	CG31826
FBgn0051827	=	CG31827
FBgn0051828	=	CG31828
FBgn0051829	=	CG31829
FBgn0051832	=	CG31832
FBgn0051835	=	CG31835
FBgn0028543	=	CG31839
FBgn0029892	=	CG3184
FBgn0051840	=	CG31840
FBgn0051841	=	CG31841
FBgn0051845	=	CG31845
FBgn0051846	=	CG31846
FBgn0051847	=	CG31847
FBgn0051848	=	CG31848
FBgn0051849	=	CG31849
FBgn0051851	=	CG31851
FBgn0051855	=	CG31855
FBgn0051856	=	CG31856
FBgn0051857	=	CG31857
FBgn0051858	=	CG31858
FBgn0051860	=	CG31860
FBgn0051862	=	CG31862
FBgn0051864	=	CG31864
FBgn0051865	=	CG31865
FBgn0051866	=	CG31866
FBgn0051867	=	CG31867
FBgn0051869	=	CG31869
FBgn0051870	=	CG31870
FBgn0051871	=	CG31871
FBgn0051872	=	CG31872
FBgn0032206	=	CG31873
FBgn0051874	=	CG31874
FBgn0051875	=	CG31875
FBgn0051878	=	CG31878
FBgn0051882	=	CG31882
FBgn0032122	=	CG31883
FBgn0032079	=	CG31886
FBgn0051894	=	CG31894
FBgn0051897	=	CG31897
FBgn0051898	=	CG31898
FBgn0051900	=	CG31900
FBgn0051901	=	CG31901
FBgn0051902	=	CG31902
FBgn0051904	=	CG31904
FBgn0051906	=	CG31906
FBgn0051907	=	CG31907
FBgn0051908	=	CG31908
FBgn0051909	=	CG31909
FBgn0023525	=	CG3191
FBgn0051910	=	CG31910
FBgn0051913	=	CG31913
FBgn0051915	=	CG31915
FBgn0031668	=	CG31917
FBgn0031678	=	CG31918
FBgn0031674	=	CG31919
FBgn0029888	=	CG3192
FBgn0051920	=	CG31920
FBgn0051921	=	CG31921
FBgn0051922	=	CG31922
FBgn0051924	=	CG31924
FBgn0051926	=	CG31926
FBgn0051928	=	CG31928
FBgn0051933	=	CG31933
FBgn0051935	=	CG31935
FBgn0031360	=	CG31937
FBgn0051938	=	CG31938
FBgn0033087	=	CG3194
FBgn0051948	=	CG31948
FBgn0051949	=	CG31949
FBgn0051950	=	CG31950
FBgn0051952	=	CG31952
FBgn0051953	=	CG31953
FBgn0051954	=	CG31954
FBgn0051955	=	CG31955
FBgn0051957	=	CG31957
FBgn0051958	=	CG31958
FBgn0051959	=	CG31959
FBgn0051960	=	CG31960
FBgn0051961	=	CG31961
FBgn0051973	=	CG31973
FBgn0051974	=	CG31974
FBgn0051975	=	CG31975
FBgn0051976	=	CG31976
FBgn0029887	=	CG3198
FBgn0051988	=	CG31988
FBgn0038210	=	CG3199
FBgn0051997	=	CG31997
FBgn0051998	=	CG31998
FBgn0051999	=	CG31999
FBgn0052000	=	CG32000
FBgn0052006	=	CG32006
FBgn0052016	=	CG32016
FBgn0052017	=	CG32017
FBgn0052021	=	CG32021
FBgn0052022	=	CG32022
FBgn0052023	=	CG32023
FBgn0052024	=	CG32024
FBgn0052026	=	CG32026
FBgn0052027	=	CG32027
FBgn0043806	=	CG32032
FBgn0052033	=	CG32033
FBgn0052036	=	CG32036
FBgn0052037	=	CG32037
FBgn0052038	=	CG32038
FBgn0052039	=	CG32039
FBgn0052040	=	CG32040
FBgn0052043	=	CG32043
FBgn0052044	=	CG32044
FBgn0052046	=	CG32046
FBgn0052048	=	CG32048
FBgn0052050	=	CG32050
FBgn0044328	=	CG32052
FBgn0052053	=	CG32053
FBgn0052054	=	CG32054
FBgn0052055	=	CG32055
FBgn0052056	=	CG32056
FBgn0052058	=	CG32058
FBgn0052060	=	CG32060
FBgn0052061	=	CG32061
FBgn0052062	=	CG32062
FBgn0045770	=	CG32063
FBgn0052064	=	CG32064
FBgn0052065	=	CG32065
FBgn0052066	=	CG32066
FBgn0052068	=	CG32068
FBgn0052069	=	CG32069
FBgn0052071	=	CG32071
FBgn0052073	=	CG32073
FBgn0052074	=	CG32074
FBgn0052075	=	CG32075
FBgn0052079	=	CG32079
FBgn0052081	=	CG32081
FBgn0052082	=	CG32082
FBgn0052085	=	CG32085
FBgn0052086	=	CG32086
FBgn0052087	=	CG32087
FBgn0052088	=	CG32088
FBgn0034971	=	CG3209
FBgn0052091	=	CG32091
FBgn0052092	=	CG32092
FBgn0052094	=	CG32094
FBgn0052095	=	CG32095
FBgn0052100	=	CG32100
FBgn0052102	=	CG32102
FBgn0052103	=	CG32103
FBgn0052104	=	CG32104
FBgn0052105	=	CG32105
FBgn0052106	=	CG32106
FBgn0052107	=	CG32107
FBgn0052108	=	CG32108
FBgn0052109	=	CG32109
FBgn0052110	=	CG32110
FBgn0052111	=	CG32111
FBgn0052112	=	CG32112
FBgn0052113	=	CG32113
FBgn0052115	=	CG32115
FBgn0052117	=	CG32117
FBgn0052118	=	CG32118
FBgn0052119	=	CG32119
FBgn0052121	=	CG32121
FBgn0031545	=	CG3213
FBgn0052132	=	CG32132
FBgn0052133	=	CG32133
FBgn0052135	=	CG32135
FBgn0052137	=	CG32137
FBgn0052138	=	CG32138
FBgn0031436	=	CG3214
FBgn0052141	=	CG32141
FBgn0052143	=	CG32143
FBgn0047178	=	CG32147
FBgn0047338	=	CG32148
FBgn0034825	=	CG3215
FBgn0052150	=	CG32150
FBgn0052152	=	CG32152
FBgn0052154	=	CG32154
FBgn0052155	=	CG32155
FBgn0052158	=	CG32158
FBgn0052159	=	CG32159
FBgn0034568	=	CG3216
FBgn0052160	=	CG32160
FBgn0052161	=	CG32161
FBgn0052163	=	CG32163
FBgn0042177	=	CG32164
FBgn0042178	=	CG32165
FBgn0052167	=	CG32167
FBgn0052169	=	CG32169
FBgn0052170	=	CG32170
FBgn0052174	=	CG32174
FBgn0052176	=	CG32176
FBgn0052177	=	CG32177
FBgn0052181	=	CG32181
FBgn0052182	=	CG32182
FBgn0052184	=	CG32184
FBgn0052185	=	CG32185
FBgn0052186	=	CG32186
FBgn0052187	=	CG32187
FBgn0052188	=	CG32188
FBgn0052189	=	CG32189
FBgn0052191	=	CG32191
FBgn0052192	=	CG32192
FBgn0052193	=	CG32193
FBgn0052195	=	CG32195
FBgn0052196	=	CG32196
FBgn0052198	=	CG32198
FBgn0052199	=	CG32199
FBgn0052201	=	CG32201
FBgn0052202	=	CG32202
FBgn0052204	=	CG32204
FBgn0052206	=	CG32206
FBgn0052207	=	CG32207
FBgn0034569	=	CG3221
FBgn0052210	=	CG32210
FBgn0052212	=	CG32212
FBgn0052213	=	CG32213
FBgn0052214	=	CG32214
FBgn0052219	=	CG32219
FBgn0036014	=	CG3222
FBgn0052221	=	CG32221
FBgn0036946	=	CG32223
FBgn0052225	=	CG32225
FBgn0052226	=	CG32226
FBgn0052228	=	CG32228
FBgn0037538	=	CG3223
FBgn0052230	=	CG32230
FBgn0052232	=	CG32232
FBgn0052233	=	CG32233
FBgn0052234	=	CG32234
FBgn0047330	=	CG32235
FBgn0046793	=	CG32236
FBgn0052237	=	CG32237
FBgn0052238	=	CG32238
FBgn0029885	=	CG3224
FBgn0052240	=	CG32240
FBgn0052241	=	CG32241
FBgn0052242	=	CG32242
FBgn0052243	=	CG32243
FBgn0052244	=	CG32244
FBgn0052245	=	CG32245
FBgn0052246	=	CG32246
FBgn0052248	=	CG32248
FBgn0052249	=	CG32249
FBgn0031631	=	CG3225
FBgn0052250	=	CG32250
FBgn0052251	=	CG32251
FBgn0052252	=	CG32252
FBgn0052259	=	CG32259
FBgn0029882	=	CG3226
FBgn0052260	=	CG32260
FBgn0052262	=	CG32262
FBgn0052263	=	CG32263
FBgn0052264	=	CG32264
FBgn0052266	=	CG32266
FBgn0052267	=	CG32267
FBgn0052269	=	CG32269
FBgn0052270	=	CG32270
FBgn0052271	=	CG32271
FBgn0047135	=	CG32276
FBgn0052277	=	CG32277
FBgn0052278	=	CG32278
FBgn0052280	=	CG32280
FBgn0052281	=	CG32281
FBgn0052284	=	CG32284
FBgn0052295	=	CG32295
FBgn0052297	=	CG32297
FBgn0052298	=	CG32298
FBgn0052299	=	CG32299
FBgn0052301	=	CG32301
FBgn0052302	=	CG32302
FBgn0052305	=	CG32305
FBgn0052306	=	CG32306
FBgn0052308	=	CG32308
FBgn0052313	=	CG32313
FBgn0052318	=	CG32318
FBgn0052319	=	CG32319
FBgn0052320	=	CG32320
FBgn0052333	=	CG32333
FBgn0052334	=	CG32334
FBgn0063667	=	CG32335
FBgn0052343	=	CG32343
FBgn0052344	=	CG32344
FBgn0052350	=	CG32350
FBgn0052351	=	CG32351
FBgn0052352	=	CG32352
FBgn0052353	=	CG32353
FBgn0052354	=	CG32354
FBgn0052355	=	CG32355
FBgn0052364	=	CG32364
FBgn0052365	=	CG32365
FBgn0052368	=	CG32368
FBgn0052369	=	CG32369
FBgn0052371	=	CG32371
FBgn0052372	=	CG32372
FBgn0052373	=	CG32373
FBgn0052374	=	CG32374
FBgn0052376	=	CG32376
FBgn0052377	=	CG32377
FBgn0052379	=	CG32379
FBgn0031540	=	CG3238
FBgn0052387	=	CG32387
FBgn0045806	=	CG32388
FBgn0052389	=	CG32389
FBgn0029769	=	CG3239
FBgn0052390	=	CG32390
FBgn0052391	=	CG32391
FBgn0052392	=	CG32392
FBgn0052394	=	CG32394
FBgn0052396	=	CG32396
FBgn0052397	=	CG32397
FBgn0052398	=	CG32398
FBgn0052406	=	CG32406
FBgn0052407	=	CG32407
FBgn0052409	=	CG32409
FBgn0052412	=	CG32412
FBgn0052413	=	CG32413
FBgn0052415	=	CG32415
FBgn0052416	=	CG32416
FBgn0052418	=	CG32418
FBgn0052425	=	CG32425
FBgn0052428	=	CG32428
FBgn0052432	=	CG32432
FBgn0052436	=	CG32436
FBgn0052437	=	CG32437
FBgn0031629	=	CG3244
FBgn0052440	=	CG32440
FBgn0052441	=	CG32441
FBgn0052442	=	CG32442
FBgn0043783	=	CG32444
FBgn0052445	=	CG32445
FBgn0052446	=	CG32446
FBgn0052447	=	CG32447
FBgn0052448	=	CG32448
FBgn0052450	=	CG32450
FBgn0052452	=	CG32452
FBgn0052453	=	CG32453
FBgn0052454	=	CG32454
FBgn0052458	=	CG32458
FBgn0052459	=	CG32459
FBgn0031538	=	CG3246
FBgn0052461	=	CG32461
FBgn0052462	=	CG32462
FBgn0052463	=	CG32463
FBgn0052467	=	CG32467
FBgn0052468	=	CG32468
FBgn0052473	=	CG32473
FBgn0052479	=	CG32479
FBgn0052483	=	CG32483
FBgn0052485	=	CG32485
FBgn0052486	=	CG32486
FBgn0052487	=	CG32487
FBgn0052488	=	CG32488
FBgn0029764	=	CG3249
FBgn0052494	=	CG32494
FBgn0052495	=	CG32495
FBgn0052496	=	CG32496
FBgn0052499	=	CG32499
FBgn0052500	=	CG32500
FBgn0052506	=	CG32506
FBgn0031622	=	CG3251
FBgn0052511	=	CG32511
FBgn0052512	=	CG32512
FBgn0029762	=	CG3252
FBgn0052521	=	CG32521
FBgn0052523	=	CG32523
FBgn0052528	=	CG32528
FBgn0052529	=	CG32529
FBgn0041706	=	CG3253
FBgn0052532	=	CG32532
FBgn0052533	=	CG32533
FBgn0052534	=	CG32534
FBgn0052536	=	CG32536
FBgn0052537	=	CG32537
FBgn0052541	=	CG32541
FBgn0052543	=	CG32543
FBgn0052544	=	CG32544
FBgn0052547	=	CG32547
FBgn0052548	=	CG32548
FBgn0052549	=	CG32549
FBgn0052550	=	CG32550
FBgn0052551	=	CG32551
FBgn0052554	=	CG32554
FBgn0052556	=	CG32556
FBgn0052557	=	CG32557
FBgn0052559	=	CG32559
FBgn0052560	=	CG32560
FBgn0052563	=	CG32563
FBgn0052564	=	CG32564
FBgn0052568	=	CG32568
FBgn0052569	=	CG32569
FBgn0034978	=	CG3257
FBgn0052570	=	CG32570
FBgn0052571	=	CG32571
FBgn0052572	=	CG32572
FBgn0052573	=	CG32573
FBgn0052574	=	CG32574
FBgn0052576	=	CG32576
FBgn0052579	=	CG32579
FBgn0052580	=	CG32580
FBgn0052581	=	CG32581
FBgn0052584	=	CG32584
FBgn0052588	=	CG32588
FBgn0038221	=	CG3259
FBgn0052590	=	CG32590
FBgn0052591	=	CG32591
FBgn0052594	=	CG32594
FBgn0052595	=	CG32595
FBgn0052598	=	CG32598
FBgn0052599	=	CG32599
FBgn0052601	=	CG32601
FBgn0052602	=	CG32602
FBgn0052603	=	CG32603
FBgn0052606	=	CG32606
FBgn0052613	=	CG32613
FBgn0052614	=	CG32614
FBgn0032986	=	CG3262
FBgn0052625	=	CG32625
FBgn0052626	=	CG32626
FBgn0052627	=	CG32627
FBgn0052628	=	CG32628
FBgn0052631	=	CG32631
FBgn0052633	=	CG32633
FBgn0052635	=	CG32635
FBgn0052638	=	CG32638
FBgn0052639	=	CG32639
FBgn0034712	=	CG3264
FBgn0052640	=	CG32640
FBgn0052641	=	CG32641
FBgn0052642	=	CG32642
FBgn0052643	=	CG32643
FBgn0052644	=	CG32644
FBgn0052645	=	CG32645
FBgn0052647	=	CG32647
FBgn0052649	=	CG32649
FBgn0052650	=	CG32650
FBgn0052651	=	CG32651
FBgn0052652	=	CG32652
FBgn0052653	=	CG32653
FBgn0052654	=	CG32654
FBgn0052655	=	CG32655
FBgn0052656	=	CG32656
FBgn0052662	=	CG32662
FBgn0052663	=	CG32663
FBgn0052666	=	CG32666
FBgn0052667	=	CG32667
FBgn0052668	=	CG32668
FBgn0052669	=	CG32669
FBgn0042083	=	CG3267
FBgn0052676	=	CG32676
FBgn0052679	=	CG32679
FBgn0052681	=	CG32681
FBgn0052682	=	CG32682
FBgn0052683	=	CG32683
FBgn0052685	=	CG32685
FBgn0052686	=	CG32686
FBgn0052687	=	CG32687
FBgn0052690	=	CG32690
FBgn0052691	=	CG32691
FBgn0052694	=	CG32694
FBgn0052695	=	CG32695
FBgn0052696	=	CG32696
FBgn0052698	=	CG32698
FBgn0052699	=	CG32699
FBgn0033093	=	CG3270
FBgn0052700	=	CG32700
FBgn0052702	=	CG32702
FBgn0052703	=	CG32703
FBgn0052704	=	CG32704
FBgn0052706	=	CG32706
FBgn0052708	=	CG32708
FBgn0033088	=	CG3271
FBgn0052710	=	CG32710
FBgn0052711	=	CG32711
FBgn0052712	=	CG32712
FBgn0052713	=	CG32713
FBgn0052718	=	CG32718
FBgn0052719	=	CG32719
FBgn0052720	=	CG32720
FBgn0027553	=	CG32721
FBgn0052726	=	CG32726
FBgn0052727	=	CG32727
FBgn0052732	=	CG32732
FBgn0052733	=	CG32733
FBgn0052736	=	CG32736
FBgn0052741	=	CG32741
FBgn0052750	=	CG32750
FBgn0052751	=	CG32751
FBgn0052755	=	CG32755
FBgn0052756	=	CG32756
FBgn0052758	=	CG32758
FBgn0052762	=	CG32762
FBgn0052767	=	CG32767
FBgn0031518	=	CG3277
FBgn0052770	=	CG32770
FBgn0052771	=	CG32771
FBgn0052772	=	CG32772
FBgn0052773	=	CG32773
FBgn0052774	=	CG32774
FBgn0052776	=	CG32776
FBgn0052778	=	CG32778
FBgn0052779	=	CG32779
FBgn0052783	=	CG32783
FBgn0052786	=	CG32786
FBgn0052789	=	CG32789
FBgn0035156	=	CG3279
FBgn0052790	=	CG32790
FBgn0052791	=	CG32791
FBgn0052792	=	CG32792
FBgn0052793	=	CG32793
FBgn0040384	=	CG32795
FBgn0052797	=	CG32797
FBgn0036017	=	CG3280
FBgn0052801	=	CG32801
FBgn0052803	=	CG32803
FBgn0052806	=	CG32806
FBgn0052808	=	CG32808
FBgn0023531	=	CG32809
FBgn0037967	=	CG3281
FBgn0025394	=	CG32810
FBgn0025642	=	CG32812
FBgn0052813	=	CG32813
FBgn0052815	=	CG32815
FBgn0052816	=	CG32816
FBgn0052817	=	CG32817
FBgn0052819	=	CG32819
FBgn0052820	=	CG32820
FBgn0052821	=	CG32821
FBgn0052829	=	CG32829
FBgn0052830	=	CG32830
FBgn0052832	=	CG32832
FBgn0052833	=	CG32833
FBgn0052834	=	CG32834
FBgn0052835	=	CG32835
FBgn0052838	=	CG32838
FBgn0052843	=	CG32843
FBgn0052845	=	CG32845
FBgn0052846	=	CG32846
FBgn0052847	=	CG32847
FBgn0031522	=	CG3285
FBgn0052850	=	CG32850
FBgn0052852	=	CG32852
FBgn0052855	=	CG32855
FBgn0052856	=	CG32856
FBgn0052857	=	CG32857
FBgn0028954	=	CG3287
FBgn0037030	=	CG3288
FBgn0034711	=	CG3290
FBgn0034710	=	CG3292
FBgn0052937	=	CG32937
FBgn0052939	=	CG32939
FBgn0031628	=	CG3294
FBgn0052944	=	CG32944
FBgn0052945	=	CG32945
FBgn0034573	=	CG3295
FBgn0052970	=	CG32970
FBgn0052971	=	CG32971
FBgn0028905	=	CG32972
FBgn0052982	=	CG32982
FBgn0052983	=	CG32983
FBgn0052984	=	CG32984
FBgn0052985	=	CG32985
FBgn0052986	=	CG32986
FBgn0052987	=	CG32987
FBgn0052988	=	CG32988
FBgn0053003	=	CG33003
FBgn0053007	=	CG33007
FBgn0038878	=	CG3301
FBgn0053012	=	CG33012
FBgn0053013	=	CG33013
FBgn0053017	=	CG33017
FBgn0038381	=	CG3303
FBgn0032949	=	CG3305
FBgn0053051	=	CG33051
FBgn0053052	=	CG33052
FBgn0053054	=	CG33054
FBgn0053056	=	CG33056
FBgn0053057	=	CG33057
FBgn0036016	=	CG3306
FBgn0053060	=	CG33060
FBgn0053061	=	CG33061
FBgn0038877	=	CG3308
FBgn0053080	=	CG33080
FBgn0053082	=	CG33082
FBgn0053087	=	CG33087
FBgn0029756	=	CG3309
FBgn0028916	=	CG33090
FBgn0053092	=	CG33092
FBgn0053093	=	CG33093
FBgn0053095	=	CG33095
FBgn0053096	=	CG33096
FBgn0053097	=	CG33097
FBgn0053098	=	CG33098
FBgn0053099	=	CG33099
FBgn0053107	=	CG33107
FBgn0053108	=	CG33108
FBgn0053109	=	CG33109
FBgn0053110	=	CG33110
FBgn0053111	=	CG33111
FBgn0028542	=	CG33115
FBgn0053116	=	CG33116
FBgn0027929	=	CG33119
FBgn0053120	=	CG33120
FBgn0053121	=	CG33121
FBgn0053123	=	CG33123
FBgn0053124	=	CG33124
FBgn0053125	=	CG33125
FBgn0053127	=	CG33127
FBgn0053128	=	CG33128
FBgn0053129	=	CG33129
FBgn0037980	=	CG3313
FBgn0053136	=	CG33136
FBgn0053137	=	CG33137
FBgn0053138	=	CG33138
FBgn0053140	=	CG33140
FBgn0053143	=	CG33143
FBgn0053144	=	CG33144
FBgn0053145	=	CG33145
FBgn0053155	=	CG33155
FBgn0053156	=	CG33156
FBgn0053158	=	CG33158
FBgn0053159	=	CG33159
FBgn0053160	=	CG33160
FBgn0053169	=	CG33169
FBgn0053170	=	CG33170
FBgn0053171	=	CG33171
FBgn0053172	=	CG33172
FBgn0053173	=	CG33173
FBgn0053174	=	CG33174
FBgn0053177	=	CG33177
FBgn0053178	=	CG33178
FBgn0053181	=	CG33181
FBgn0053182	=	CG33182
FBgn0053189	=	CG33189
FBgn0053191	=	CG33191
FBgn0053199	=	CG33199
FBgn0053203	=	CG33203
FBgn0053204	=	CG33204
FBgn0053205	=	CG33205
FBgn0038224	=	CG3321
FBgn0053213	=	CG33213
FBgn0053214	=	CG33214
FBgn0053217	=	CG33217
FBgn0053218	=	CG33218
FBgn0053221	=	CG33221
FBgn0053222	=	CG33222
FBgn0053223	=	CG33223
FBgn0053224	=	CG33224
FBgn0053225	=	CG33225
FBgn0069056	=	CG33226
FBgn0053228	=	CG33228
FBgn0053229	=	CG33229
FBgn0029750	=	CG3323
FBgn0053230	=	CG33230
FBgn0053231	=	CG33231
FBgn0035347	=	CG33232
FBgn0053233	=	CG33233
FBgn0053234	=	CG33234
FBgn0030307	=	CG33235
FBgn0053248	=	CG33248
FBgn0053249	=	CG33249
FBgn0053251	=	CG33251
FBgn0053252	=	CG33252
FBgn0030992	=	CG33253
FBgn0053255	=	CG33255
FBgn0053256	=	CG33256
FBgn0053257	=	CG33257
FBgn0053258	=	CG33258
FBgn0036495	=	CG33259
FBgn0031519	=	CG3326
FBgn0053260	=	CG33260
FBgn0053262	=	CG33262
FBgn0053263	=	CG33263
FBgn0053265	=	CG33265
FBgn0053267	=	CG33267
FBgn0036177	=	CG33268
FBgn0053269	=	CG33269
FBgn0053270	=	CG33270
FBgn0053271	=	CG33271
FBgn0053272	=	CG33272
FBgn0035864	=	CG33274
FBgn0035802	=	CG33275
FBgn0053276	=	CG33276
FBgn0053277	=	CG33277
FBgn0053278	=	CG33278
FBgn0053279	=	CG33279
FBgn0034985	=	CG3328
FBgn0053281	=	CG33281
FBgn0053282	=	CG33282
FBgn0053283	=	CG33283
FBgn0053284	=	CG33284
FBgn0053285	=	CG33285
FBgn0053286	=	CG33286
FBgn0053287	=	CG33287
FBgn0053288	=	CG33288
FBgn0053289	=	CG33289
FBgn0053290	=	CG33290
FBgn0053291	=	CG33291
FBgn0053292	=	CG33292
FBgn0053293	=	CG33293
FBgn0053295	=	CG33295
FBgn0053296	=	CG33296
FBgn0032120	=	CG33298
FBgn0053299	=	CG33299
FBgn0039511	=	CG3330
FBgn0053300	=	CG33300
FBgn0053301	=	CG33301
FBgn0053303	=	CG33303
FBgn0032351	=	CG33305
FBgn0053306	=	CG33306
FBgn0053307	=	CG33307
FBgn0053309	=	CG33309
FBgn0053310	=	CG33310
FBgn0053317	=	CG33317
FBgn0031514	=	CG3332
FBgn0053322	=	CG33322
FBgn0053324	=	CG33324
FBgn0053325	=	CG33325
FBgn0053330	=	CG33330
FBgn0067628	=	CG33331
FBgn0067629	=	CG33332
FBgn0053333	=	CG33333
FBgn0053334	=	CG33334
FBgn0053337	=	CG33337
FBgn0053339	=	CG33339
FBgn0053340	=	CG33340
FBgn0053341	=	CG33341
FBgn0053346	=	CG33346
FBgn0053347	=	CG33347
FBgn0036018	=	CG3335
FBgn0038871	=	CG3337
FBgn0031598	=	CG3338
FBgn0039510	=	CG3339
FBgn0029874	=	CG3342
FBgn0035154	=	CG3344
FBgn0031240	=	CG3345
FBgn0053453	=	CG33453
FBgn0053454	=	CG33454
FBgn0053458	=	CG33458
FBgn0053459	=	CG33459
FBgn0053460	=	CG33460
FBgn0053461	=	CG33461
FBgn0053462	=	CG33462
FBgn0053463	=	CG33463
FBgn0053464	=	CG33464
FBgn0053465	=	CG33465
FBgn0053467	=	CG33467
FBgn0053468	=	CG33468
FBgn0053469	=	CG33469
FBgn0031513	=	CG3347
FBgn0053470	=	CG33470
FBgn0053472	=	CG33472
FBgn0053474	=	CG33474
FBgn0053475	=	CG33475
FBgn0053476	=	CG33476
FBgn0053477	=	CG33477
FBgn0040609	=	CG3348
FBgn0053482	=	CG33482
FBgn0053483	=	CG33483
FBgn0053487	=	CG33487
FBgn0053489	=	CG33489
FBgn0036459	=	CG3349
FBgn0053490	=	CG33490
FBgn0053491	=	CG33491
FBgn0040849	=	CG33492
FBgn0053493	=	CG33493
FBgn0053494	=	CG33494
FBgn0053496	=	CG33496
FBgn0053498	=	CG33498
FBgn0053500	=	CG33500
FBgn0053502	=	CG33502
FBgn0053505	=	CG33505
FBgn0053506	=	CG33506
FBgn0053509	=	CG33509
FBgn0053510	=	CG33510
FBgn0053511	=	CG33511
FBgn0053514	=	CG33514
FBgn0053515	=	CG33515
FBgn0053521	=	CG33521
FBgn0053523	=	CG33523
FBgn0053524	=	CG33524
FBgn0053528	=	CG33528
FBgn0038869	=	CG3353
FBgn0053541	=	CG33541
FBgn0053543	=	CG33543
FBgn0031619	=	CG3355
FBgn0053550	=	CG33550
FBgn0053552	=	CG33552
FBgn0053557	=	CG33557
FBgn0053558	=	CG33558
FBgn0034989	=	CG3356
FBgn0033117	=	CG3358
FBgn0034988	=	CG3362
FBgn0053626	=	CG33626
FBgn0053627	=	CG33627
FBgn0034987	=	CG3363
FBgn0053630	=	CG33630
FBgn0053631	=	CG33631
FBgn0053632	=	CG33632
FBgn0053635	=	CG33635
FBgn0053639	=	CG33639
FBgn0053640	=	CG33640
FBgn0053641	=	CG33641
FBgn0053642	=	CG33642
FBgn0053643	=	CG33643
FBgn0053644	=	CG33644
FBgn0053645	=	CG33645
FBgn0053647	=	CG33647
FBgn0053648	=	CG33648
FBgn0064115	=	CG33649
FBgn0053651	=	CG33651
FBgn0053654	=	CG33654
FBgn0053658	=	CG33658
FBgn0053664	=	CG33664
FBgn0053665	=	CG33665
FBgn0053666	=	CG33666
FBgn0053667	=	CG33667
FBgn0053668	=	CG33668
FBgn0053669	=	CG33669
FBgn0029871	=	CG3367
FBgn0061359	=	CG33671
FBgn0061360	=	CG33672
FBgn0053673	=	CG33673
FBgn0053678	=	CG33678
FBgn0053679	=	CG33679
FBgn0039508	=	CG3368
FBgn0053680	=	CG33680
FBgn0053681	=	CG33681
FBgn0053687	=	CG33687
FBgn0053688	=	CG33688
FBgn0053689	=	CG33689
FBgn0053690	=	CG33690
FBgn0064122	=	CG33691
FBgn0064121	=	CG33692
FBgn0052831	=	CG33695
FBgn0053696	=	CG33696
FBgn0053698	=	CG33698
FBgn0053700	=	CG33700
FBgn0053702	=	CG33702
FBgn0053703	=	CG33703
FBgn0053704	=	CG33704
FBgn0035153	=	CG3371
FBgn0053710	=	CG33710
FBgn0064116	=	CG33713
FBgn0064117	=	CG33714
FBgn0053721	=	CG33721
FBgn0064126	=	CG33722
FBgn0053723	=	CG33723
FBgn0053724	=	CG33724
FBgn0053725	=	CG33725
FBgn0053752	=	CG33752
FBgn0053757	=	CG33757
FBgn0053758	=	CG33758
FBgn0034997	=	CG3376
FBgn0053764	=	CG33764
FBgn0053766	=	CG33766
FBgn0053767	=	CG33767
FBgn0053768	=	CG33768
FBgn0053769	=	CG33769
FBgn0053770	=	CG33770
FBgn0053771	=	CG33771
FBgn0053772	=	CG33772
FBgn0053773	=	CG33773
FBgn0053774	=	CG33774
FBgn0053775	=	CG33775
FBgn0053777	=	CG33777
FBgn0053779	=	CG33779
FBgn0053783	=	CG33783
FBgn0053784	=	CG33784
FBgn0061362	=	CG33785
FBgn0061361	=	CG33786
FBgn0035240	=	CG33791
FBgn0053792	=	CG33792
FBgn0053795	=	CG33795
FBgn0053796	=	CG33796
FBgn0053797	=	CG33797
FBgn0053798	=	CG33798
FBgn0053800	=	CG33800
FBgn0035152	=	CG3386
FBgn0053911	=	CG33911
FBgn0053912	=	CG33912
FBgn0053914	=	CG33914
FBgn0053919	=	CG33919
FBgn0053920	=	CG33920
FBgn0053922	=	CG33922
FBgn0053923	=	CG33923
FBgn0053924	=	CG33924
FBgn0053926	=	CG33926
FBgn0053927	=	CG33927
FBgn0053928	=	CG33928
FBgn0053929	=	CG33929
FBgn0066303	=	CG33932
FBgn0064119	=	CG33934
FBgn0053936	=	CG33936
FBgn0053937	=	CG33937
FBgn0034999	=	CG3394
FBgn0053958	=	CG33958
FBgn0053960	=	CG33960
FBgn0053964	=	CG33964
FBgn0053965	=	CG33965
FBgn0053966	=	CG33966
FBgn0053967	=	CG33967
FBgn0053969	=	CG33969
FBgn0037975	=	CG3397
FBgn0053970	=	CG33970
FBgn0053971	=	CG33971
FBgn0053977	=	CG33977
FBgn0053978	=	CG33978
FBgn0053980	=	CG33980
FBgn0053981	=	CG33981
FBgn0053984	=	CG33984
FBgn0053985	=	CG33985
FBgn0053986	=	CG33986
FBgn0053988	=	CG33988
FBgn0045202	=	CG33992
FBgn0053993	=	CG33993
FBgn0053995	=	CG33995
FBgn0053998	=	CG33998
FBgn0054000	=	CG34000
FBgn0054001	=	CG34001
FBgn0054002	=	CG34002
FBgn0054003	=	CG34003
FBgn0054005	=	CG34005
FBgn0054006	=	CG34006
FBgn0054007	=	CG34007
FBgn0054008	=	CG34008
FBgn0054010	=	CG34010
FBgn0054011	=	CG34011
FBgn0054012	=	CG34012
FBgn0054013	=	CG34013
FBgn0054015	=	CG34015
FBgn0054016	=	CG34016
FBgn0054017	=	CG34017
FBgn0054019	=	CG34019
FBgn0035148	=	CG3402
FBgn0054020	=	CG34020
FBgn0054021	=	CG34021
FBgn0054022	=	CG34022
FBgn0054023	=	CG34023
FBgn0054024	=	CG34024
FBgn0054025	=	CG34025
FBgn0054026	=	CG34026
FBgn0054027	=	CG34027
FBgn0054028	=	CG34028
FBgn0054029	=	CG34029
FBgn0033094	=	CG3403
FBgn0054030	=	CG34030
FBgn0054031	=	CG34031
FBgn0054032	=	CG34032
FBgn0054033	=	CG34033
FBgn0054034	=	CG34034
FBgn0054035	=	CG34035
FBgn0054036	=	CG34036
FBgn0054038	=	CG34038
FBgn0054039	=	CG34039
FBgn0054040	=	CG34040
FBgn0054041	=	CG34041
FBgn0054043	=	CG34043
FBgn0054044	=	CG34044
FBgn0054045	=	CG34045
FBgn0054046	=	CG34046
FBgn0054047	=	CG34047
FBgn0054048	=	CG34048
FBgn0054049	=	CG34049
FBgn0054050	=	CG34050
FBgn0054051	=	CG34051
FBgn0054052	=	CG34052
FBgn0054053	=	CG34053
FBgn0054054	=	CG34054
FBgn0054055	=	CG34055
FBgn0054056	=	CG34056
FBgn0054057	=	CG34057
FBgn0031573	=	CG3407
FBgn0036008	=	CG3408
FBgn0033095	=	CG3409
FBgn0083940	=	CG34104
FBgn0083941	=	CG34105
FBgn0083942	=	CG34106
FBgn0083943	=	CG34107
FBgn0083944	=	CG34108
FBgn0083945	=	CG34109
FBgn0083946	=	CG34110
FBgn0083947	=	CG34111
FBgn0086608	=	CG34112
FBgn0083949	=	CG34113
FBgn0083950	=	CG34114
FBgn0083951	=	CG34115
FBgn0083952	=	CG34116
FBgn0083953	=	CG34117
FBgn0083954	=	CG34118
FBgn0083955	=	CG34119
FBgn0083956	=	CG34120
FBgn0083958	=	CG34122
FBgn0083959	=	CG34123
FBgn0083960	=	CG34124
FBgn0083961	=	CG34125
FBgn0083962	=	CG34126
FBgn0083963	=	CG34127
FBgn0083964	=	CG34128
FBgn0083965	=	CG34129
FBgn0083966	=	CG34130
FBgn0083967	=	CG34131
FBgn0083968	=	CG34132
FBgn0083969	=	CG34133
FBgn0083970	=	CG34134
FBgn0083971	=	CG34135
FBgn0083972	=	CG34136
FBgn0083973	=	CG34137
FBgn0083974	=	CG34138
FBgn0083975	=	CG34139
FBgn0083976	=	CG34140
FBgn0083977	=	CG34141
FBgn0083979	=	CG34143
FBgn0083980	=	CG34144
FBgn0083981	=	CG34145
FBgn0083984	=	CG34148
FBgn0083985	=	CG34149
FBgn0030731	=	CG3415
FBgn0083986	=	CG34150
FBgn0083991	=	CG34155
FBgn0085188	=	CG34159
FBgn0085189	=	CG34160
FBgn0085190	=	CG34161
FBgn0085191	=	CG34162
FBgn0085192	=	CG34163
FBgn0085193	=	CG34164
FBgn0085194	=	CG34165
FBgn0085195	=	CG34166
FBgn0085196	=	CG34167
FBgn0085197	=	CG34168
FBgn0085198	=	CG34169
FBgn0085199	=	CG34170
FBgn0085200	=	CG34171
FBgn0085201	=	CG34172
FBgn0085202	=	CG34173
FBgn0085203	=	CG34174
FBgn0085204	=	CG34175
FBgn0085205	=	CG34176
FBgn0085206	=	CG34177
FBgn0085207	=	CG34178
FBgn0085208	=	CG34179
FBgn0085209	=	CG34180
FBgn0085210	=	CG34181
FBgn0085211	=	CG34182
FBgn0085212	=	CG34183
FBgn0085213	=	CG34184
FBgn0085214	=	CG34185
FBgn0085215	=	CG34186
FBgn0085216	=	CG34187
FBgn0085217	=	CG34188
FBgn0085218	=	CG34189
FBgn0035002	=	CG3419
FBgn0085219	=	CG34190
FBgn0085220	=	CG34191
FBgn0085221	=	CG34192
FBgn0085222	=	CG34193
FBgn0085223	=	CG34194
FBgn0085224	=	CG34195
FBgn0085225	=	CG34196
FBgn0085226	=	CG34197
FBgn0085227	=	CG34198
FBgn0085228	=	CG34199
FBgn0033100	=	CG3420
FBgn0085229	=	CG34200
FBgn0085230	=	CG34201
FBgn0085231	=	CG34202
FBgn0085232	=	CG34203
FBgn0085233	=	CG34204
FBgn0085234	=	CG34205
FBgn0085235	=	CG34206
FBgn0085236	=	CG34207
FBgn0085237	=	CG34208
FBgn0085238	=	CG34209
FBgn0085239	=	CG34210
FBgn0085240	=	CG34211
FBgn0085241	=	CG34212
FBgn0085242	=	CG34213
FBgn0085243	=	CG34214
FBgn0085244	=	CG34215
FBgn0085245	=	CG34216
FBgn0085246	=	CG34217
FBgn0085247	=	CG34218
FBgn0085248	=	CG34219
FBgn0085249	=	CG34220
FBgn0085250	=	CG34221
FBgn0085251	=	CG34222
FBgn0085252	=	CG34223
FBgn0085253	=	CG34224
FBgn0085254	=	CG34225
FBgn0085255	=	CG34226
FBgn0085256	=	CG34227
FBgn0085257	=	CG34228
FBgn0085258	=	CG34229
FBgn0085259	=	CG34230
FBgn0085260	=	CG34231
FBgn0085261	=	CG34232
FBgn0085262	=	CG34233
FBgn0085263	=	CG34234
FBgn0085264	=	CG34235
FBgn0085265	=	CG34236
FBgn0085266	=	CG34237
FBgn0085267	=	CG34238
FBgn0085268	=	CG34239
FBgn0085269	=	CG34240
FBgn0085270	=	CG34241
FBgn0085271	=	CG34242
FBgn0085272	=	CG34243
FBgn0085273	=	CG34244
FBgn0085274	=	CG34245
FBgn0085275	=	CG34246
FBgn0085276	=	CG34247
FBgn0085277	=	CG34248
FBgn0085278	=	CG34249
FBgn0085279	=	CG34250
FBgn0085280	=	CG34251
FBgn0085281	=	CG34252
FBgn0085282	=	CG34253
FBgn0085283	=	CG34254
FBgn0085284	=	CG34255
FBgn0085285	=	CG34256
FBgn0085286	=	CG34257
FBgn0085287	=	CG34258
FBgn0085288	=	CG34259
FBgn0085289	=	CG34260
FBgn0085290	=	CG34261
FBgn0085292	=	CG34263
FBgn0085293	=	CG34264
FBgn0085294	=	CG34265
FBgn0085295	=	CG34266
FBgn0085296	=	CG34267
FBgn0085297	=	CG34268
FBgn0085298	=	CG34269
FBgn0085301	=	CG34272
FBgn0085302	=	CG34273
FBgn0085303	=	CG34274
FBgn0085304	=	CG34275
FBgn0085305	=	CG34276
FBgn0085306	=	CG34277
FBgn0085307	=	CG34278
FBgn0085308	=	CG34279
FBgn0085309	=	CG34280
FBgn0085310	=	CG34281
FBgn0085311	=	CG34282
FBgn0085312	=	CG34283
FBgn0085313	=	CG34284
FBgn0085315	=	CG34286
FBgn0085316	=	CG34287
FBgn0085317	=	CG34288
FBgn0085318	=	CG34289
FBgn0085319	=	CG34290
FBgn0085320	=	CG34291
FBgn0085321	=	CG34292
FBgn0085322	=	CG34293
FBgn0085323	=	CG34294
FBgn0085324	=	CG34295
FBgn0085325	=	CG34296
FBgn0085326	=	CG34297
FBgn0085327	=	CG34298
FBgn0085328	=	CG34299
FBgn0031875	=	CG3430
FBgn0085329	=	CG34300
FBgn0085330	=	CG34301
FBgn0085331	=	CG34302
FBgn0085332	=	CG34303
FBgn0085333	=	CG34304
FBgn0085334	=	CG34305
FBgn0085335	=	CG34306
FBgn0085336	=	CG34307
FBgn0085337	=	CG34308
FBgn0085338	=	CG34309
FBgn0085339	=	CG34310
FBgn0085341	=	CG34312
FBgn0085342	=	CG34313
FBgn0085343	=	CG34314
FBgn0085344	=	CG34315
FBgn0085345	=	CG34316
FBgn0085346	=	CG34317
FBgn0085347	=	CG34318
FBgn0085348	=	CG34319
FBgn0085349	=	CG34320
FBgn0085350	=	CG34321
FBgn0085351	=	CG34322
FBgn0085352	=	CG34323
FBgn0085353	=	CG34324
FBgn0085354	=	CG34325
FBgn0085355	=	CG34326
FBgn0085356	=	CG34327
FBgn0085357	=	CG34328
FBgn0085358	=	CG34329
FBgn0085359	=	CG34330
FBgn0085360	=	CG34331
FBgn0085361	=	CG34332
FBgn0085362	=	CG34333
FBgn0085363	=	CG34334
FBgn0085364	=	CG34335
FBgn0085365	=	CG34336
FBgn0085366	=	CG34337
FBgn0085367	=	CG34338
FBgn0085368	=	CG34339
FBgn0036000	=	CG3434
FBgn0085369	=	CG34340
FBgn0085371	=	CG34342
FBgn0085374	=	CG34345
FBgn0085375	=	CG34346
FBgn0085376	=	CG34347
FBgn0085377	=	CG34348
FBgn0085378	=	CG34349
FBgn0085379	=	CG34350
FBgn0085380	=	CG34351
FBgn0085381	=	CG34352
FBgn0085382	=	CG34353
FBgn0085383	=	CG34354
FBgn0085384	=	CG34355
FBgn0085385	=	CG34356
FBgn0085386	=	CG34357
FBgn0031229	=	CG3436
FBgn0085389	=	CG34360
FBgn0085391	=	CG34362
FBgn0085392	=	CG34363
FBgn0085393	=	CG34364
FBgn0085394	=	CG34365
FBgn0085395	=	CG34366
FBgn0085396	=	CG34367
FBgn0085398	=	CG34369
FBgn0035998	=	CG3437
FBgn0085399	=	CG34370
FBgn0085400	=	CG34371
FBgn0085401	=	CG34372
FBgn0085404	=	CG34375
FBgn0085405	=	CG34376
FBgn0085406	=	CG34377
FBgn0085408	=	CG34379
FBgn0085409	=	CG34380
FBgn0085410	=	CG34381
FBgn0085411	=	CG34382
FBgn0085412	=	CG34383
FBgn0085413	=	CG34384
FBgn0085415	=	CG34386
FBgn0085417	=	CG34388
FBgn0085420	=	CG34391
FBgn0085422	=	CG34393
FBgn0085423	=	CG34394
FBgn0085425	=	CG34396
FBgn0085427	=	CG34398
FBgn0085429	=	CG34400
FBgn0085430	=	CG34401
FBgn0085431	=	CG34402
FBgn0085433	=	CG34404
FBgn0085435	=	CG34406
FBgn0085437	=	CG34408
FBgn0085438	=	CG34409
FBgn0085439	=	CG34410
FBgn0085440	=	CG34411
FBgn0085442	=	CG34413
FBgn0085444	=	CG34415
FBgn0085446	=	CG34417
FBgn0085449	=	CG34420
FBgn0085451	=	CG34422
FBgn0085452	=	CG34423
FBgn0085453	=	CG34424
FBgn0085454	=	CG34425
FBgn0085455	=	CG34426
FBgn0085456	=	CG34427
FBgn0085457	=	CG34428
FBgn0085458	=	CG34429
FBgn0085459	=	CG34430
FBgn0085460	=	CG34431
FBgn0085461	=	CG34432
FBgn0085462	=	CG34433
FBgn0085463	=	CG34434
FBgn0085464	=	CG34435
FBgn0085465	=	CG34436
FBgn0085466	=	CG34437
FBgn0085467	=	CG34438
FBgn0085468	=	CG34439
FBgn0085469	=	CG34440
FBgn0085470	=	CG34441
FBgn0085471	=	CG34442
FBgn0085472	=	CG34443
FBgn0085473	=	CG34444
FBgn0085474	=	CG34445
FBgn0085475	=	CG34446
FBgn0085476	=	CG34447
FBgn0085477	=	CG34448
FBgn0085478	=	CG34449
FBgn0085479	=	CG34450
FBgn0085480	=	CG34451
FBgn0085481	=	CG34452
FBgn0085482	=	CG34453
FBgn0085483	=	CG34454
FBgn0085484	=	CG34455
FBgn0085485	=	CG34456
FBgn0085486	=	CG34457
FBgn0085487	=	CG34458
FBgn0085488	=	CG34459
FBgn0029868	=	CG3446
FBgn0085489	=	CG34460
FBgn0085490	=	CG34461
FBgn0085491	=	CG34462
FBgn0035996	=	CG3448
FBgn0024984	=	CG3457
FBgn0028913	=	CG3473
FBgn0031881	=	CG3476
FBgn0035005	=	CG3483
FBgn0014906	=	CG3488
FBgn0028887	=	CG3491
FBgn0035007	=	CG3492
FBgn0034854	=	CG3493
FBgn0035008	=	CG3494
FBgn0034792	=	CG3499
FBgn0034849	=	CG3500
FBgn0034791	=	CG3501
FBgn0046253	=	CG3502
FBgn0038250	=	CG3505
FBgn0038251	=	CG3508
FBgn0038252	=	CG3509
FBgn0035027	=	CG3511
FBgn0031559	=	CG3513
FBgn0031431	=	CG3515
FBgn0038706	=	CG3517
FBgn0034859	=	CG3520
FBgn0027571	=	CG3523
FBgn0040355	=	CG3526
FBgn0029714	=	CG3527
FBgn0031430	=	CG3528
FBgn0035995	=	CG3529
FBgn0028497	=	CG3530
FBgn0037979	=	CG3532
FBgn0038463	=	CG3534
FBgn0034775	=	CG3536
FBgn0031492	=	CG3542
FBgn0031279	=	CG3544
FBgn0029716	=	CG3546
FBgn0035033	=	CG3548
FBgn0035999	=	CG3552
FBgn0029708	=	CG3556
FBgn0031423	=	CG3557
FBgn0025681	=	CG3558
FBgn0030733	=	CG3560
FBgn0038259	=	CG3563
FBgn0035034	=	CG3565
FBgn0029854	=	CG3566
FBgn0029710	=	CG3568
FBgn0035035	=	CG3570
FBgn0037978	=	CG3571
FBgn0023508	=	CG3573
FBgn0035037	=	CG3579
FBgn0038697	=	CG3581
FBgn0023458	=	CG3585
FBgn0023521	=	CG3587
FBgn0025643	=	CG3588
FBgn0035065	=	CG3589
FBgn0038467	=	CG3590
FBgn0029642	=	CG3592
FBgn0031417	=	CG3597
FBgn0025645	=	CG3598
FBgn0029848	=	CG3599
FBgn0026087	=	CG3600
FBgn0029648	=	CG3603
FBgn0031562	=	CG3604
FBgn0031493	=	CG3605
FBgn0035039	=	CG3608
FBgn0031418	=	CG3609
FBgn0038266	=	CG3610
FBgn0035069	=	CG3611
FBgn0037028	=	CG3618
FBgn0025839	=	CG3621
FBgn0034724	=	CG3624
FBgn0031245	=	CG3625
FBgn0029706	=	CG3626
FBgn0023540	=	CG3630
FBgn0038268	=	CG3631
FBgn0030735	=	CG3632
FBgn0037026	=	CG3634
FBgn0032981	=	CG3635
FBgn0026875	=	CG3638
FBgn0031282	=	CG3639
FBgn0035042	=	CG3640
FBgn0031238	=	CG3645
FBgn0034785	=	CG3649
FBgn0035070	=	CG3650
FBgn0032974	=	CG3651
FBgn0031600	=	CG3652
FBgn0036004	=	CG3654
FBgn0040397	=	CG3655
FBgn0031285	=	CG3662
FBgn0035044	=	CG3663
FBgn0039838	=	CG3669
FBgn0038461	=	CG3678
FBgn0027521	=	CG3679
FBgn0037027	=	CG3680
FBgn0035046	=	CG3683
FBgn0034097	=	CG3687
FBgn0035987	=	CG3689
FBgn0040350	=	CG3690
FBgn0037023	=	CG3698
FBgn0040349	=	CG3699
FBgn0034796	=	CG3700
FBgn0034732	=	CG3701
FBgn0031590	=	CG3702
FBgn0040348	=	CG3703
FBgn0040346	=	CG3704
FBgn0040342	=	CG3706
FBgn0040345	=	CG3708
FBgn0031227	=	CG3709
FBgn0040344	=	CG3711
FBgn0040343	=	CG3713
FBgn0031589	=	CG3714
FBgn0024986	=	CG3719
FBgn0029824	=	CG3726
FBgn0038271	=	CG3731
FBgn0034750	=	CG3732
FBgn0038700	=	CG3734
FBgn0034933	=	CG3735
FBgn0038702	=	CG3739
FBgn0023530	=	CG3740
FBgn0039240	=	CG3744
FBgn0034755	=	CG3746
FBgn0032110	=	CG3748
FBgn0030428	=	CG3754
FBgn0031657	=	CG3756
FBgn0032116	=	CG3759
FBgn0022343	=	CG3760
FBgn0036684	=	CG3764
FBgn0032119	=	CG3769
FBgn0035085	=	CG3770
FBgn0038692	=	CG3773
FBgn0029849	=	CG3774
FBgn0030425	=	CG3775
FBgn0024989	=	CG3777
FBgn0029853	=	CG3781
FBgn0034800	=	CG3788
FBgn0033778	=	CG3790
FBgn0031662	=	CG3792
FBgn0028507	=	CG3793
FBgn0025378	=	CG3795
FBgn0036842	=	CG3797
FBgn0034802	=	CG3800
FBgn0034938	=	CG3803
FBgn0036838	=	CG3808
FBgn0037995	=	CG3809
FBgn0030421	=	CG3812
FBgn0025692	=	CG3814
FBgn0029861	=	CG3815
FBgn0038275	=	CG3817
FBgn0036833	=	CG3819
FBgn0038837	=	CG3822
FBgn0029863	=	CG3823
FBgn0034948	=	CG3825
FBgn0035091	=	CG3829
FBgn0034804	=	CG3831
FBgn0023507	=	CG3835
FBgn0038279	=	CG3837
FBgn0032130	=	CG3838
FBgn0032131	=	CG3841
FBgn0029866	=	CG3842
FBgn0029867	=	CG3847
FBgn0023520	=	CG3857
FBgn0034951	=	CG3860
FBgn0031286	=	CG3862
FBgn0036422	=	CG3868
FBgn0034740	=	CG3875
FBgn0031284	=	CG3876
FBgn0035057	=	CG3880
FBgn0031281	=	CG3883
FBgn0033786	=	CG3884
FBgn0031670	=	CG3887
FBgn0035993	=	CG3891
FBgn0036826	=	CG3893
FBgn0035059	=	CG3894
FBgn0036824	=	CG3902
FBgn0034871	=	CG3906
FBgn0034958	=	CG3907
FBgn0027524	=	CG3909
FBgn0035992	=	CG3911
FBgn0038003	=	CG3916
FBgn0029873	=	CG3918
FBgn0036423	=	CG3919
FBgn0031571	=	CG3921
FBgn0037780	=	CG3925
FBgn0034739	=	CG3927
FBgn0037783	=	CG3934
FBgn0040396	=	CG3939
FBgn0037788	=	CG3940
FBgn0038008	=	CG3942
FBgn0037019	=	CG3947
FBgn0033793	=	CG3955
FBgn0036821	=	CG3961
FBgn0031574	=	CG3964
FBgn0035989	=	CG3967
FBgn0029881	=	CG3973
FBgn0027559	=	CG3975
FBgn0031575	=	CG3980
FBgn0035988	=	CG3982
FBgn0038473	=	CG3983
FBgn0038291	=	CG3984
FBgn0038292	=	CG3987
FBgn0028516	=	CG3994
FBgn0038472	=	CG3995
FBgn0037800	=	CG3996
FBgn0037801	=	CG3999
FBgn0038820	=	CG4000
FBgn0058000	=	CG40000
FBgn0058001	=	CG40001
FBgn0058002	=	CG40002
FBgn0058005	=	CG40005
FBgn0058006	=	CG40006
FBgn0030418	=	CG4004
FBgn0058040	=	CG40040
FBgn0058042	=	CG40042
FBgn0058044	=	CG40044
FBgn0058045	=	CG40045
FBgn0058050	=	CG40050
FBgn0058053	=	CG40053
FBgn0058057	=	CG40057
FBgn0058068	=	CG40068
FBgn0058084	=	CG40084
FBgn0058085	=	CG40085
FBgn0058088	=	CG40088
FBgn0038469	=	CG4009
FBgn0058091	=	CG40091
FBgn0058092	=	CG40092
FBgn0058096	=	CG40096
FBgn0058100	=	CG40100
FBgn0058103	=	CG40103
FBgn0058108	=	CG40108
FBgn0058113	=	CG40113
FBgn0058116	=	CG40116
FBgn0058119	=	CG40119
FBgn0058120	=	CG40120
FBgn0058121	=	CG40121
FBgn0058122	=	CG40122
FBgn0058124	=	CG40124
FBgn0058127	=	CG40127
FBgn0058130	=	CG40130
FBgn0058131	=	CG40131
FBgn0058133	=	CG40133
FBgn0058137	=	CG40137
FBgn0058138	=	CG40138
FBgn0058143	=	CG40143
FBgn0058153	=	CG40153
FBgn0058155	=	CG40155
FBgn0058158	=	CG40158
FBgn0058159	=	CG40159
FBgn0058160	=	CG40160
FBgn0058162	=	CG40162
FBgn0058164	=	CG40164
FBgn0058169	=	CG40169
FBgn0032143	=	CG4017
FBgn0058172	=	CG40172
FBgn0058174	=	CG40174
FBgn0058176	=	CG40176
FBgn0058178	=	CG40178
FBgn0058181	=	CG40181
FBgn0058182	=	CG40182
FBgn0058188	=	CG40188
FBgn0058189	=	CG40189
FBgn0034885	=	CG4019
FBgn0058191	=	CG40191
FBgn0058195	=	CG40195
FBgn0058196	=	CG40196
FBgn0058198	=	CG40198
FBgn0029821	=	CG4020
FBgn0058203	=	CG40203
FBgn0058204	=	CG40204
FBgn0058207	=	CG40207
FBgn0034659	=	CG4021
FBgn0058211	=	CG40211
FBgn0058212	=	CG40212
FBgn0058216	=	CG40216
FBgn0035986	=	CG4022
FBgn0058225	=	CG40225
FBgn0063670	=	CG40228
FBgn0058239	=	CG40239
FBgn0058244	=	CG40244
FBgn0058245	=	CG40245
FBgn0058249	=	CG40249
FBgn0025624	=	CG4025
FBgn0058263	=	CG40263
FBgn0058267	=	CG40267
FBgn0058268	=	CG40268
FBgn0058269	=	CG40269
FBgn0058270	=	CG40270
FBgn0058271	=	CG40271
FBgn0058275	=	CG40275
FBgn0039979	=	CG40282
FBgn0058290	=	CG40290
FBgn0058294	=	CG40294
FBgn0058298	=	CG40298
FBgn0034585	=	CG4030
FBgn0058311	=	CG40311
FBgn0058313	=	CG40313
FBgn0058336	=	CG40336
FBgn0058337	=	CG40337
FBgn0058339	=	CG40339
FBgn0058341	=	CG40341
FBgn0058346	=	CG40346
FBgn0040022	=	CG40351
FBgn0058354	=	CG40354
FBgn0058359	=	CG40359
FBgn0032149	=	CG4036
FBgn0040035	=	CG40368
FBgn0058376	=	CG40376
FBgn0058378	=	CG40378
FBgn0011824	=	CG4038
FBgn0058381	=	CG40381
FBgn0058382	=	CG40382
FBgn0058384	=	CG40384
FBgn0058385	=	CG40385
FBgn0058392	=	CG40392
FBgn0058397	=	CG40397
FBgn0030076	=	CG4040
FBgn0058400	=	CG40400
FBgn0058402	=	CG40402
FBgn0058409	=	CG40409
FBgn0029736	=	CG4041
FBgn0058413	=	CG40413
FBgn0037018	=	CG4042
FBgn0058439	=	CG40439
FBgn0058441	=	CG40441
FBgn0058445	=	CG40445
FBgn0025629	=	CG4045
FBgn0067318	=	CG40451
FBgn0058463	=	CG40463
FBgn0069977	=	CG40467
FBgn0058470	=	CG40470
FBgn0069973	=	CG40485
FBgn0069972	=	CG40486
FBgn0034976	=	CG4049
FBgn0069969	=	CG40498
FBgn0020312	=	CG4050
FBgn0069968	=	CG40500
FBgn0085492	=	CG40505
FBgn0085493	=	CG40506
FBgn0038482	=	CG4053
FBgn0085494	=	CG40530
FBgn0085495	=	CG40534
FBgn0085496	=	CG40551
FBgn0085497	=	CG40577
FBgn0085498	=	CG40583
FBgn0038487	=	CG4060
FBgn0085499	=	CG40600
FBgn0085500	=	CG40601
FBgn0085501	=	CG40609
FBgn0025630	=	CG4061
FBgn0085502	=	CG40624
FBgn0085503	=	CG40625
FBgn0085504	=	CG40626
FBgn0085505	=	CG40629
FBgn0085506	=	CG40635
FBgn0029808	=	CG4064
FBgn0034982	=	CG4065
FBgn0038011	=	CG4066
FBgn0085507	=	CG40660
FBgn0029738	=	CG4068
FBgn0085508	=	CG40682
FBgn0036301	=	CG4069
FBgn0085509	=	CG40709
FBgn0085510	=	CG40715
FBgn0085511	=	CG40719
FBgn0037827	=	CG4073
FBgn0085512	=	CG40733
FBgn0037017	=	CG4074
FBgn0085513	=	CG40748
FBgn0085514	=	CG40754
FBgn0085515	=	CG40758
FBgn0085516	=	CG40769
FBgn0029798	=	CG4078
FBgn0085517	=	CG40793
FBgn0085518	=	CG40794
FBgn0085519	=	CG40798
FBgn0035983	=	CG4080
FBgn0085520	=	CG40801
FBgn0085521	=	CG40813
FBgn0085522	=	CG40818
FBgn0085523	=	CG40820
FBgn0085524	=	CG40844
FBgn0085525	=	CG40849
FBgn0085526	=	CG40856
FBgn0085527	=	CG40858
FBgn0085528	=	CG40862
FBgn0085529	=	CG40867
FBgn0085530	=	CG40871
FBgn0085531	=	CG40878
FBgn0037838	=	CG4089
FBgn0085532	=	CG40894
FBgn0038492	=	CG4090
FBgn0085533	=	CG40908
FBgn0034894	=	CG4091
FBgn0085534	=	CG40910
FBgn0085535	=	CG40923
FBgn0085536	=	CG40924
FBgn0085537	=	CG40928
FBgn0085538	=	CG40930
FBgn0085539	=	CG40936
FBgn0085540	=	CG40947
FBgn0085541	=	CG40948
FBgn0085542	=	CG40949
FBgn0029890	=	CG4095
FBgn0085543	=	CG40950
FBgn0085544	=	CG40955
FBgn0085545	=	CG40958
FBgn0029791	=	CG4096
FBgn0085546	=	CG40968
FBgn0085547	=	CG40971
FBgn0085548	=	CG40972
FBgn0085549	=	CG40973
FBgn0036648	=	CG4098
FBgn0085550	=	CG40992
FBgn0085551	=	CG40995
FBgn0025558	=	CG4101
FBgn0085552	=	CG41010
FBgn0085553	=	CG41012
FBgn0085554	=	CG41015
FBgn0085555	=	CG41018
FBgn0085556	=	CG41020
FBgn0085557	=	CG41026
FBgn0085558	=	CG41027
FBgn0028925	=	CG4103
FBgn0085559	=	CG41038
FBgn0069967	=	CG41040
FBgn0069966	=	CG41041
FBgn0069965	=	CG41042
FBgn0069963	=	CG41049
FBgn0069962	=	CG41050
FBgn0069961	=	CG41051
FBgn0069960	=	CG41053
FBgn0085560	=	CG41057
FBgn0069958	=	CG41059
FBgn0069954	=	CG41066
FBgn0069953	=	CG41069
FBgn0069951	=	CG41072
FBgn0069950	=	CG41073
FBgn0069949	=	CG41074
FBgn0069948	=	CG41075
FBgn0069947	=	CG41087
FBgn0069946	=	CG41089
FBgn0039955	=	CG41099
FBgn0069939	=	CG41105
FBgn0069938	=	CG41106
FBgn0069937	=	CG41107
FBgn0069936	=	CG41113
FBgn0069934	=	CG41117
FBgn0069933	=	CG41118
FBgn0069931	=	CG41120
FBgn0069930	=	CG41121
FBgn0069929	=	CG41122
FBgn0069928	=	CG41123
FBgn0069927	=	CG41124
FBgn0069926	=	CG41125
FBgn0069925	=	CG41126
FBgn0069924	=	CG41127
FBgn0069923	=	CG41128
FBgn0069922	=	CG41129
FBgn0069921	=	CG41130
FBgn0069919	=	CG41133
FBgn0069915	=	CG41138
FBgn0038017	=	CG4115
FBgn0029649	=	CG4116
FBgn0028474	=	CG4119
FBgn0085561	=	CG41229
FBgn0085562	=	CG41232
FBgn0085563	=	CG41233
FBgn0085564	=	CG41234
FBgn0085566	=	CG41238
FBgn0085567	=	CG41239
FBgn0085568	=	CG41240
FBgn0085569	=	CG41242
FBgn0085570	=	CG41243
FBgn0085571	=	CG41245
FBgn0085572	=	CG41246
FBgn0085573	=	CG41247
FBgn0085574	=	CG41248
FBgn0085575	=	CG41249
FBgn0085576	=	CG41250
FBgn0085577	=	CG41251
FBgn0085578	=	CG41252
FBgn0085579	=	CG41253
FBgn0085580	=	CG41254
FBgn0085581	=	CG41255
FBgn0085582	=	CG41257
FBgn0085583	=	CG41258
FBgn0085584	=	CG41262
FBgn0085586	=	CG41265
FBgn0085587	=	CG41266
FBgn0085588	=	CG41267
FBgn0085589	=	CG41268
FBgn0085590	=	CG41272
FBgn0085591	=	CG41274
FBgn0085592	=	CG41276
FBgn0085593	=	CG41277
FBgn0085594	=	CG41278
FBgn0085595	=	CG41279
FBgn0085596	=	CG41280
FBgn0085597	=	CG41281
FBgn0085598	=	CG41283
FBgn0085599	=	CG41284
FBgn0085600	=	CG41286
FBgn0085601	=	CG41287
FBgn0085602	=	CG41293
FBgn0085603	=	CG41297
FBgn0085604	=	CG41298
FBgn0085605	=	CG41300
FBgn0085606	=	CG41310
FBgn0085607	=	CG41311
FBgn0085608	=	CG41312
FBgn0085609	=	CG41314
FBgn0085610	=	CG41316
FBgn0085611	=	CG41318
FBgn0085612	=	CG41320
FBgn0085613	=	CG41322
FBgn0085614	=	CG41323
FBgn0085615	=	CG41325
FBgn0085616	=	CG41326
FBgn0085617	=	CG41327
FBgn0085618	=	CG41328
FBgn0085619	=	CG41329
FBgn0031257	=	CG4133
FBgn0085620	=	CG41332
FBgn0085621	=	CG41335
FBgn0085622	=	CG41336
FBgn0085623	=	CG41337
FBgn0085624	=	CG41339
FBgn0085625	=	CG41343
FBgn0085626	=	CG41344
FBgn0085627	=	CG41346
FBgn0085628	=	CG41347
FBgn0085629	=	CG41348
FBgn0083994	=	CG41352
FBgn0083995	=	CG41353
FBgn0083996	=	CG41354
FBgn0083997	=	CG41355
FBgn0085630	=	CG41358
FBgn0029775	=	CG4136
FBgn0085631	=	CG41360
FBgn0085632	=	CG41363
FBgn0085633	=	CG41367
FBgn0085634	=	CG41369
FBgn0085635	=	CG41370
FBgn0085636	=	CG41373
FBgn0085637	=	CG41374
FBgn0085638	=	CG41378
FBgn0085639	=	CG41389
FBgn0085640	=	CG41392
FBgn0085641	=	CG41395
FBgn0028535	=	CG4140
FBgn0085642	=	CG41418
FBgn0085643	=	CG41421
FBgn0085644	=	CG41423
FBgn0085645	=	CG41425
FBgn0085646	=	CG41427
FBgn0085647	=	CG41428
FBgn0085648	=	CG41429
FBgn0085649	=	CG41430
FBgn0083998	=	CG41431
FBgn0083999	=	CG41432
FBgn0084000	=	CG41433
FBgn0084001	=	CG41434
FBgn0084002	=	CG41435
FBgn0084003	=	CG41436
FBgn0084004	=	CG41437
FBgn0084005	=	CG41439
FBgn0084006	=	CG41441
FBgn0084007	=	CG41442
FBgn0084008	=	CG41443
FBgn0084011	=	CG41447
FBgn0084012	=	CG41448
FBgn0084013	=	CG41449
FBgn0084014	=	CG41451
FBgn0084015	=	CG41452
FBgn0084016	=	CG41453
FBgn0084017	=	CG41454
FBgn0084018	=	CG41456
FBgn0084019	=	CG41457
FBgn0084020	=	CG41458
FBgn0084021	=	CG41459
FBgn0084022	=	CG41461
FBgn0084023	=	CG41462
FBgn0084024	=	CG41463
FBgn0084025	=	CG41464
FBgn0084026	=	CG41465
FBgn0084027	=	CG41466
FBgn0084029	=	CG41468
FBgn0084032	=	CG41472
FBgn0084033	=	CG41473
FBgn0084034	=	CG41474
FBgn0084035	=	CG41475
FBgn0084036	=	CG41476
FBgn0084037	=	CG41477
FBgn0084038	=	CG41478
FBgn0084039	=	CG41479
FBgn0084040	=	CG41480
FBgn0084041	=	CG41481
FBgn0084042	=	CG41482
FBgn0084043	=	CG41483
FBgn0084044	=	CG41484
FBgn0084045	=	CG41485
FBgn0084046	=	CG41488
FBgn0085650	=	CG41489
FBgn0085651	=	CG41490
FBgn0085652	=	CG41491
FBgn0085653	=	CG41492
FBgn0085654	=	CG41493
FBgn0085655	=	CG41494
FBgn0085656	=	CG41495
FBgn0085657	=	CG41496
FBgn0085658	=	CG41497
FBgn0085659	=	CG41498
FBgn0085660	=	CG41500
FBgn0029770	=	CG4151
FBgn0085661	=	CG41511
FBgn0084047	=	CG41516
FBgn0085662	=	CG41517
FBgn0085663	=	CG41518
FBgn0085664	=	CG41519
FBgn0085665	=	CG41520
FBgn0085666	=	CG41521
FBgn0085667	=	CG41522
FBgn0085668	=	CG41524
FBgn0085669	=	CG41526
FBgn0085670	=	CG41527
FBgn0085671	=	CG41529
FBgn0085673	=	CG41533
FBgn0085674	=	CG41534
FBgn0085675	=	CG41536
FBgn0085676	=	CG41537
FBgn0085677	=	CG41538
FBgn0085678	=	CG41541
FBgn0085679	=	CG41542
FBgn0085680	=	CG41545
FBgn0085681	=	CG41549
FBgn0085682	=	CG41551
FBgn0085683	=	CG41552
FBgn0085684	=	CG41553
FBgn0085685	=	CG41554
FBgn0085686	=	CG41555
FBgn0085687	=	CG41556
FBgn0085688	=	CG41557
FBgn0085689	=	CG41558
FBgn0085690	=	CG41559
FBgn0085691	=	CG41560
FBgn0085692	=	CG41561
FBgn0085693	=	CG41562
FBgn0085694	=	CG41563
FBgn0085695	=	CG41564
FBgn0085696	=	CG41566
FBgn0085697	=	CG41568
FBgn0085698	=	CG41569
FBgn0085699	=	CG41572
FBgn0085700	=	CG41573
FBgn0085701	=	CG41574
FBgn0085702	=	CG41576
FBgn0085703	=	CG41577
FBgn0085704	=	CG41578
FBgn0085705	=	CG41579
FBgn0085706	=	CG41580
FBgn0085707	=	CG41581
FBgn0085708	=	CG41582
FBgn0085709	=	CG41584
FBgn0085710	=	CG41586
FBgn0085711	=	CG41587
FBgn0085712	=	CG41588
FBgn0085713	=	CG41589
FBgn0038811	=	CG4159
FBgn0085714	=	CG41592
FBgn0085715	=	CG41595
FBgn0085716	=	CG41596
FBgn0085717	=	CG41599
FBgn0085718	=	CG41600
FBgn0085719	=	CG41603
FBgn0028892	=	CG4161
FBgn0085721	=	CG41614
FBgn0085722	=	CG41615
FBgn0085723	=	CG41616
FBgn0085724	=	CG41622
FBgn0085725	=	CG41623
FBgn0085726	=	CG41624
FBgn0031256	=	CG4164
FBgn0029763	=	CG4165
FBgn0028888	=	CG4168
FBgn0036642	=	CG4169
FBgn0036793	=	CG4174
FBgn0040634	=	CG4186
FBgn0025627	=	CG4194
FBgn0038297	=	CG4196
FBgn0029753	=	CG4198
FBgn0025628	=	CG4199
FBgn0038300	=	CG4203
FBgn0038302	=	CG4210
FBgn0031251	=	CG4213
FBgn0028881	=	CG4218
FBgn0085727	=	CG42200
FBgn0038385	=	CG4221
FBgn0085728	=	CG42226
FBgn0085729	=	CG42227
FBgn0085730	=	CG42228
FBgn0085731	=	CG42229
FBgn0038376	=	CG4225
FBgn0036639	=	CG4229
FBgn0031683	=	CG4230
FBgn0031384	=	CG4238
FBgn0030745	=	CG4239
FBgn0034761	=	CG4250
FBgn0031389	=	CG4259
FBgn0034598	=	CG4266
FBgn0031405	=	CG4267
FBgn0034741	=	CG4269
FBgn0031407	=	CG4270
FBgn0031409	=	CG4271
FBgn0028485	=	CG4272
FBgn0014092	=	CG4278
FBgn0034600	=	CG4279
FBgn0025626	=	CG4281
FBgn0034114	=	CG4282
FBgn0038310	=	CG4285
FBgn0034601	=	CG4286
FBgn0038388	=	CG4287
FBgn0038799	=	CG4288
FBgn0037020	=	CG4289
FBgn0025625	=	CG4290
FBgn0031287	=	CG4291
FBgn0024983	=	CG4293
FBgn0034742	=	CG4294
FBgn0031258	=	CG4297
FBgn0036272	=	CG4300
FBgn0030747	=	CG4301
FBgn0027073	=	CG4302
FBgn0036787	=	CG4306
FBgn0025632	=	CG4313
FBgn0030455	=	CG4318
FBgn0038797	=	CG4323
FBgn0034956	=	CG4324
FBgn0026878	=	CG4325
FBgn0036274	=	CG4328
FBgn0034745	=	CG4329
FBgn0030452	=	CG4330
FBgn0030456	=	CG4332
FBgn0038312	=	CG4334
FBgn0038795	=	CG4335
FBgn0038313	=	CG4338
FBgn0028481	=	CG4341
FBgn0038791	=	CG4342
FBgn0030448	=	CG4351
FBgn0038787	=	CG4360
FBgn0038784	=	CG4362
FBgn0034663	=	CG4363
FBgn0032138	=	CG4364
FBgn0037024	=	CG4365
FBgn0038783	=	CG4367
FBgn0034665	=	CG4372
FBgn0039078	=	CG4374
FBgn0031295	=	CG4375
FBgn0034664	=	CG4377
FBgn0032132	=	CG4382
FBgn0034661	=	CG4386
FBgn0028479	=	CG4389
FBgn0038771	=	CG4390
FBgn0039075	=	CG4393
FBgn0030437	=	CG4395
FBgn0034126	=	CG4398
FBgn0030434	=	CG4400
FBgn0030432	=	CG4404
FBgn0023545	=	CG4406
FBgn0030431	=	CG4407
FBgn0039073	=	CG4408
FBgn0034128	=	CG4409
FBgn0031296	=	CG4415
FBgn0030753	=	CG4420
FBgn0038765	=	CG4424
FBgn0038763	=	CG4433
FBgn0039071	=	CG4434
FBgn0032115	=	CG4438
FBgn0034132	=	CG4439
FBgn0040984	=	CG4440
FBgn0035980	=	CG4447
FBgn0039067	=	CG4448
FBgn0039065	=	CG4449
FBgn0035981	=	CG4452
FBgn0028506	=	CG4455
FBgn0038753	=	CG4459
FBgn0035982	=	CG4461
FBgn0038752	=	CG4462
FBgn0038750	=	CG4465
FBgn0039064	=	CG4467
FBgn0038749	=	CG4468
FBgn0035969	=	CG4476
FBgn0035971	=	CG4477
FBgn0032553	=	CG4480
FBgn0035970	=	CG4483
FBgn0035968	=	CG4484
FBgn0031893	=	CG4495
FBgn0031894	=	CG4496
FBgn0031895	=	CG4497
FBgn0028519	=	CG4500
FBgn0031896	=	CG4502
FBgn0037840	=	CG4509
FBgn0037843	=	CG4511
FBgn0038355	=	CG4520
FBgn0038358	=	CG4525
FBgn0032153	=	CG4537
FBgn0038745	=	CG4538
FBgn0029906	=	CG4542
FBgn0038373	=	CG4546
FBgn0031304	=	CG4552
FBgn0039336	=	CG4553
FBgn0034734	=	CG4554
FBgn0029912	=	CG4557
FBgn0029914	=	CG4558
FBgn0038740	=	CG4562
FBgn0035006	=	CG4563
FBgn0037841	=	CG4565
FBgn0031898	=	CG4567
FBgn0037844	=	CG4570
FBgn0038738	=	CG4572
FBgn0036629	=	CG4573
FBgn0029920	=	CG4575
FBgn0038366	=	CG4576
FBgn0031306	=	CG4577
FBgn0032585	=	CG4580
FBgn0039344	=	CG4582
FBgn0025335	=	CG4585
FBgn0029924	=	CG4586
FBgn0028863	=	CG4587
FBgn0019886	=	CG4589
FBgn0032162	=	CG4592
FBgn0029929	=	CG4593
FBgn0032161	=	CG4594
FBgn0037849	=	CG4596
FBgn0035594	=	CG4597
FBgn0032160	=	CG4598
FBgn0035593	=	CG4603
FBgn0029932	=	CG4607
FBgn0034735	=	CG4610
FBgn0035591	=	CG4611
FBgn0035016	=	CG4612
FBgn0036427	=	CG4613
FBgn0029935	=	CG4615
FBgn0033806	=	CG4616
FBgn0029936	=	CG4617
FBgn0035589	=	CG4618
FBgn0032166	=	CG4619
FBgn0035021	=	CG4622
FBgn0035587	=	CG4623
FBgn0039058	=	CG4624
FBgn0033808	=	CG4627
FBgn0031299	=	CG4629
FBgn0033809	=	CG4630
FBgn0032590	=	CG4631
FBgn0035967	=	CG4641
FBgn0043010	=	CG4643
FBgn0031300	=	CG4644
FBgn0030435	=	CG4645
FBgn0033810	=	CG4646
FBgn0031225	=	CG4648
FBgn0032549	=	CG4650
FBgn0030776	=	CG4653
FBgn0037839	=	CG4655
FBgn0039055	=	CG4656
FBgn0032170	=	CG4658
FBgn0029839	=	CG4660
FBgn0030429	=	CG4661
FBgn0038735	=	CG4662
FBgn0033812	=	CG4663
FBgn0029838	=	CG4666
FBgn0035598	=	CG4669
FBgn0033814	=	CG4670
FBgn0039348	=	CG4673
FBgn0037856	=	CG4674
FBgn0033815	=	CG4676
FBgn0030778	=	CG4678
FBgn0033816	=	CG4679
FBgn0036627	=	CG4680
FBgn0069913	=	CG4681
FBgn0037857	=	CG4683
FBgn0039349	=	CG4685
FBgn0038739	=	CG4686
FBgn0033817	=	CG4688
FBgn0028870	=	CG4691
FBgn0035032	=	CG4692
FBgn0038364	=	CG4699
FBgn0028868	=	CG4701
FBgn0037992	=	CG4702
FBgn0039029	=	CG4704
FBgn0032339	=	CG4705
FBgn0037862	=	CG4706
FBgn0035036	=	CG4707
FBgn0032169	=	CG4709
FBgn0033818	=	CG4712
FBgn0032342	=	CG4713
FBgn0033819	=	CG4714
FBgn0033820	=	CG4716
FBgn0039024	=	CG4721
FBgn0039023	=	CG4723
FBgn0039022	=	CG4725
FBgn0031307	=	CG4726
FBgn0036623	=	CG4729
FBgn0039355	=	CG4730
FBgn0038744	=	CG4733
FBgn0033826	=	CG4734
FBgn0032347	=	CG4738
FBgn0035040	=	CG4741
FBgn0039357	=	CG4743
FBgn0033834	=	CG4744
FBgn0043456	=	CG4747
FBgn0031308	=	CG4749
FBgn0034134	=	CG4750
FBgn0032348	=	CG4751
FBgn0034733	=	CG4752
FBgn0036622	=	CG4753
FBgn0030788	=	CG4756
FBgn0027584	=	CG4757
FBgn0034910	=	CG4763
FBgn0031310	=	CG4764
FBgn0027546	=	CG4766
FBgn0030790	=	CG4768
FBgn0035600	=	CG4769
FBgn0038751	=	CG4770
FBgn0039018	=	CG4771
FBgn0039360	=	CG4774
FBgn0035602	=	CG4780
FBgn0035043	=	CG4781
FBgn0038756	=	CG4783
FBgn0031314	=	CG4785
FBgn0037012	=	CG4786
FBgn0032354	=	CG4788
FBgn0030792	=	CG4789
FBgn0028514	=	CG4793
FBgn0034909	=	CG4797
FBgn0034215	=	CG4802
FBgn0032178	=	CG4804
FBgn0035048	=	CG4806
FBgn0037994	=	CG4810
FBgn0039013	=	CG4813
FBgn0039568	=	CG4815
FBgn0037876	=	CG4820
FBgn0031220	=	CG4822
FBgn0037010	=	CG4825
FBgn0034225	=	CG4827
FBgn0030796	=	CG4829
FBgn0037996	=	CG4830
FBgn0035607	=	CG4835
FBgn0038762	=	CG4836
FBgn0032187	=	CG4839
FBgn0032622	=	CG4841
FBgn0036620	=	CG4842
FBgn0061354	=	CG4844
FBgn0038764	=	CG4845
FBgn0034229	=	CG4847
FBgn0037998	=	CG4848
FBgn0039566	=	CG4849
FBgn0032358	=	CG4851
FBgn0034230	=	CG4853
FBgn0038766	=	CG4854
FBgn0026083	=	CG4857
FBgn0037011	=	CG4858
FBgn0037999	=	CG4860
FBgn0026085	=	CG4865
FBgn0034232	=	CG4866
FBgn0030799	=	CG4872
FBgn0030801	=	CG4875
FBgn0036624	=	CG4877
FBgn0030803	=	CG4880
FBgn0025336	=	CG4882
FBgn0039565	=	CG4884
FBgn0031318	=	CG4887
FBgn0028520	=	CG4891
FBgn0028884	=	CG4892
FBgn0036616	=	CG4893
FBgn0031319	=	CG4896
FBgn0032194	=	CG4901
FBgn0039010	=	CG4907
FBgn0032195	=	CG4908
FBgn0035959	=	CG4911
FBgn0036436	=	CG4914
FBgn0036614	=	CG4925
FBgn0034139	=	CG4927
FBgn0027556	=	CG4928
FBgn0028515	=	CG4930
FBgn0036615	=	CG4933
FBgn0028897	=	CG4935
FBgn0038768	=	CG4936
FBgn0035960	=	CG4942
FBgn0034137	=	CG4945
FBgn0032203	=	CG4946
FBgn0030813	=	CG4949
FBgn0036587	=	CG4950
FBgn0039563	=	CG4951
FBgn0032204	=	CG4953
FBgn0030814	=	CG4955
FBgn0039370	=	CG4956
FBgn0032205	=	CG4957
FBgn0039371	=	CG4960
FBgn0036597	=	CG4962
FBgn0039561	=	CG4963
FBgn0034261	=	CG4966
FBgn0032214	=	CG4968
FBgn0032364	=	CG4970
FBgn0032217	=	CG4972
FBgn0038772	=	CG4973
FBgn0034266	=	CG4975
FBgn0039558	=	CG4980
FBgn0036598	=	CG4982
FBgn0032371	=	CG4983
FBgn0034267	=	CG4984
FBgn0032372	=	CG4988
FBgn0030817	=	CG4991
FBgn0032219	=	CG4995
FBgn0034271	=	CG4996
FBgn0036612	=	CG4998
FBgn0031322	=	CG5001
FBgn0034275	=	CG5002
FBgn0039554	=	CG5003
FBgn0030820	=	CG5004
FBgn0027572	=	CG5009
FBgn0030821	=	CG5010
FBgn0040723	=	CG5011
FBgn0038396	=	CG5013
FBgn0039553	=	CG5017
FBgn0036578	=	CG5018
FBgn0035944	=	CG5021
FBgn0032225	=	CG5022
FBgn0038774	=	CG5023
FBgn0039373	=	CG5024
FBgn0035945	=	CG5026
FBgn0036579	=	CG5027
FBgn0039358	=	CG5028
FBgn0028744	=	CG5033
FBgn0028743	=	CG5036
FBgn0032222	=	CG5037
FBgn0038324	=	CG5038
FBgn0039356	=	CG5039
FBgn0032636	=	CG5043
FBgn0038326	=	CG5044
FBgn0032229	=	CG5045
FBgn0037008	=	CG5047
FBgn0036437	=	CG5048
FBgn0032637	=	CG5050
FBgn0039352	=	CG5053
FBgn0032231	=	CG5056
FBgn0037007	=	CG5059
FBgn0038780	=	CG5060
FBgn0029747	=	CG5062
FBgn0034145	=	CG5065
FBgn0035951	=	CG5068
FBgn0030824	=	CG5070
FBgn0039347	=	CG5071
FBgn0038331	=	CG5073
FBgn0032464	=	CG5075
FBgn0038786	=	CG5077
FBgn0037005	=	CG5078
FBgn0039346	=	CG5079
FBgn0031313	=	CG5080
FBgn0034288	=	CG5084
FBgn0035953	=	CG5087
FBgn0034144	=	CG5089
FBgn0032234	=	CG5091
FBgn0032235	=	CG5096
FBgn0034300	=	CG5098
FBgn0036784	=	CG5103
FBgn0037009	=	CG5104
FBgn0039342	=	CG5107
FBgn0032642	=	CG5110
FBgn0039343	=	CG5111
FBgn0039341	=	CG5112
FBgn0036460	=	CG5114
FBgn0039339	=	CG5116
FBgn0031317	=	CG5118
FBgn0032471	=	CG5122
FBgn0031320	=	CG5126
FBgn0039335	=	CG5127
FBgn0037000	=	CG5130
FBgn0032644	=	CG5131
FBgn0031323	=	CG5139
FBgn0032470	=	CG5142
FBgn0035957	=	CG5144
FBgn0035617	=	CG5146
FBgn0036775	=	CG5147
FBgn0038478	=	CG5148
FBgn0031904	=	CG5149
FBgn0035620	=	CG5150
FBgn0036576	=	CG5151
FBgn0031905	=	CG5155
FBgn0031326	=	CG5156
FBgn0036575	=	CG5157
FBgn0031906	=	CG5160
FBgn0036573	=	CG5161
FBgn0030828	=	CG5162
FBgn0038038	=	CG5167
FBgn0032246	=	CG5168
FBgn0031907	=	CG5171
FBgn0030830	=	CG5172
FBgn0034345	=	CG5174
FBgn0031908	=	CG5177
FBgn0043457	=	CG5180
FBgn0031909	=	CG5181
FBgn0032247	=	CG5188
FBgn0034350	=	CG5189
FBgn0034351	=	CG5190
FBgn0038803	=	CG5191
FBgn0035955	=	CG5194
FBgn0036995	=	CG5195
FBgn0038039	=	CG5196
FBgn0032250	=	CG5198
FBgn0036994	=	CG5199
FBgn0032473	=	CG5204
FBgn0038344	=	CG5205
FBgn0038345	=	CG5213
FBgn0037891	=	CG5214
FBgn0038694	=	CG5217
FBgn0038471	=	CG5220
FBgn0036570	=	CG5222
FBgn0034354	=	CG5224
FBgn0038468	=	CG5225
FBgn0034355	=	CG5226
FBgn0036565	=	CG5235
FBgn0038693	=	CG5237
FBgn0036564	=	CG5241
FBgn0038047	=	CG5245
FBgn0038484	=	CG5246
FBgn0038691	=	CG5250
FBgn0040383	=	CG5254
FBgn0038485	=	CG5255
FBgn0031912	=	CG5261
FBgn0036988	=	CG5262
FBgn0038486	=	CG5265
FBgn0034154	=	CG5267
FBgn0037897	=	CG5270
FBgn0040382	=	CG5273
FBgn0036987	=	CG5274
FBgn0037900	=	CG5276
FBgn0038986	=	CG5278
FBgn0035952	=	CG5280
FBgn0037902	=	CG5281
FBgn0036986	=	CG5282
FBgn0036566	=	CG5284
FBgn0038490	=	CG5285
FBgn0032477	=	CG5287
FBgn0035950	=	CG5288
FBgn0036772	=	CG5290
FBgn0038491	=	CG5292
FBgn0038351	=	CG5302
FBgn0038984	=	CG5315
FBgn0038704	=	CG5316
FBgn0032404	=	CG5317
FBgn0038501	=	CG5319
FBgn0030575	=	CG5321
FBgn0032253	=	CG5322
FBgn0034362	=	CG5323
FBgn0032407	=	CG5325
FBgn0038983	=	CG5326
FBgn0034363	=	CG5327
FBgn0030577	=	CG5334
FBgn0034365	=	CG5335
FBgn0032249	=	CG5337
FBgn0034925	=	CG5339
FBgn0037916	=	CG5342
FBgn0032248	=	CG5343
FBgn0038981	=	CG5346
FBgn0030578	=	CG5347
FBgn0034156	=	CG5348
FBgn0032242	=	CG5355
FBgn0034862	=	CG5357
FBgn0037773	=	CG5359
FBgn0034873	=	CG5360
FBgn0037786	=	CG5361
FBgn0032237	=	CG5362
FBgn0027568	=	CG5366
FBgn0032228	=	CG5367
FBgn0032221	=	CG5375
FBgn0038977	=	CG5376
FBgn0038974	=	CG5377
FBgn0038956	=	CG5379
FBgn0038951	=	CG5380
FBgn0032218	=	CG5381
FBgn0038950	=	CG5382
FBgn0032216	=	CG5384
FBgn0032215	=	CG5385
FBgn0038945	=	CG5386
FBgn0038944	=	CG5388
FBgn0036568	=	CG5389
FBgn0032213	=	CG5390
FBgn0038943	=	CG5391
FBgn0036463	=	CG5392
FBgn0031327	=	CG5397
FBgn0034882	=	CG5398
FBgn0038353	=	CG5399
FBgn0039521	=	CG5402
FBgn0038354	=	CG5404
FBgn0038806	=	CG5412
FBgn0036569	=	CG5414
FBgn0032436	=	CG5418
FBgn0032434	=	CG5421
FBgn0034887	=	CG5428
FBgn0034888	=	CG5431
FBgn0039425	=	CG5432
FBgn0032431	=	CG5435
FBgn0032476	=	CG5439
FBgn0031331	=	CG5440
FBgn0030838	=	CG5445
FBgn0032429	=	CG5446
FBgn0039427	=	CG5447
FBgn0038666	=	CG5451
FBgn0038667	=	CG5454
FBgn0039430	=	CG5455
FBgn0032478	=	CG5458
FBgn0039153	=	CG5463
FBgn0038815	=	CG5466
FBgn0039433	=	CG5467
FBgn0039434	=	CG5468
FBgn0039440	=	CG5471
FBgn0039441	=	CG5476
FBgn0038386	=	CG5478
FBgn0039446	=	CG5480
FBgn0034368	=	CG5482
FBgn0039450	=	CG5484
FBgn0039459	=	CG5491
FBgn0034364	=	CG5493
FBgn0027565	=	CG5498
FBgn0039461	=	CG5500
FBgn0036766	=	CG5506
FBgn0027579	=	CG5508
FBgn0038054	=	CG5509
FBgn0039160	=	CG5510
FBgn0039560	=	CG5514
FBgn0039163	=	CG5515
FBgn0038389	=	CG5516
FBgn0039466	=	CG5521
FBgn0034158	=	CG5522
FBgn0039164	=	CG5524
FBgn0032444	=	CG5525
FBgn0039564	=	CG5527
FBgn0034902	=	CG5532
FBgn0036764	=	CG5535
FBgn0035639	=	CG5537
FBgn0038052	=	CG5538
FBgn0034907	=	CG5539
FBgn0030603	=	CG5541
FBgn0034908	=	CG5543
FBgn0030605	=	CG5548
FBgn0034911	=	CG5549
FBgn0034160	=	CG5550
FBgn0034914	=	CG5554
FBgn0038686	=	CG5555
FBgn0031332	=	CG5556
FBgn0038684	=	CG5558
FBgn0032653	=	CG5559
FBgn0031333	=	CG5561
FBgn0031335	=	CG5565
FBgn0036760	=	CG5567
FBgn0035641	=	CG5568
FBgn0034919	=	CG5569
FBgn0036759	=	CG5577
FBgn0036973	=	CG5585
FBgn0036754	=	CG5589
FBgn0039537	=	CG5590
FBgn0034926	=	CG5591
FBgn0035645	=	CG5592
FBgn0025698	=	CG5594
FBgn0034920	=	CG5597
FBgn0030612	=	CG5599
FBgn0034922	=	CG5602
FBgn0032208	=	CG5604
FBgn0038058	=	CG5608
FBgn0039531	=	CG5611
FBgn0039529	=	CG5612
FBgn0030839	=	CG5613
FBgn0038359	=	CG5614
FBgn0036975	=	CG5618
FBgn0036268	=	CG5620
FBgn0038840	=	CG5621
FBgn0038357	=	CG5623
FBgn0034708	=	CG5625
FBgn0036266	=	CG5626
FBgn0027595	=	CG5629
FBgn0038842	=	CG5630
FBgn0039527	=	CG5639
FBgn0032207	=	CG5640
FBgn0038046	=	CG5641
FBgn0036258	=	CG5642
FBgn0035948	=	CG5644
FBgn0036254	=	CG5645
FBgn0039525	=	CG5646
FBgn0035943	=	CG5653
FBgn0037083	=	CG5656
FBgn0035942	=	CG5660
FBgn0030620	=	CG5662
FBgn0037082	=	CG5664
FBgn0036977	=	CG5665
FBgn0039169	=	CG5669
FBgn0032656	=	CG5674
FBgn0032200	=	CG5676
FBgn0032658	=	CG5681
FBgn0035293	=	CG5687
FBgn0035295	=	CG5690
FBgn0035297	=	CG5691
FBgn0040989	=	CG5693
FBgn0032197	=	CG5694
FBgn0038846	=	CG5697
FBgn0030853	=	CG5703
FBgn0026570	=	CG5704
FBgn0032486	=	CG5705
FBgn0039175	=	CG5706
FBgn0026593	=	CG5707
FBgn0032196	=	CG5708
FBgn0039180	=	CG5715
FBgn0036222	=	CG5718
FBgn0028471	=	CG5720
FBgn0034315	=	CG5721
FBgn0038082	=	CG5724
FBgn0034313	=	CG5726
FBgn0032193	=	CG5727
FBgn0039182	=	CG5728
FBgn0032192	=	CG5731
FBgn0038934	=	CG5732
FBgn0032191	=	CG5734
FBgn0038932	=	CG5740
FBgn0035937	=	CG5741
FBgn0034304	=	CG5742
FBgn0038855	=	CG5745
FBgn0039186	=	CG5746
FBgn0032664	=	CG5755
FBgn0034301	=	CG5756
FBgn0034299	=	CG5757
FBgn0032666	=	CG5758
FBgn0039190	=	CG5762
FBgn0034294	=	CG5765
FBgn0034292	=	CG5767
FBgn0039198	=	CG5768
FBgn0034291	=	CG5770
FBgn0034290	=	CG5773
FBgn0032450	=	CG5776
FBgn0038930	=	CG5778
FBgn0032446	=	CG5780
FBgn0032448	=	CG5781
FBgn0032670	=	CG5783
FBgn0032454	=	CG5787
FBgn0039207	=	CG5789
FBgn0032677	=	CG5790
FBgn0040582	=	CG5791
FBgn0032455	=	CG5792
FBgn0038858	=	CG5793
FBgn0039214	=	CG5794
FBgn0038862	=	CG5798
FBgn0030855	=	CG5800
FBgn0038863	=	CG5802
FBgn0035926	=	CG5804
FBgn0039223	=	CG5805
FBgn0027539	=	CG5807
FBgn0027617	=	CG5808
FBgn0038866	=	CG5810
FBgn0027574	=	CG5815
FBgn0034717	=	CG5819
FBgn0038515	=	CG5823
FBgn0031682	=	CG5828
FBgn0036556	=	CG5830
FBgn0038682	=	CG5835
FBgn0038516	=	CG5840
FBgn0038049	=	CG5844
FBgn0032171	=	CG5846
FBgn0036985	=	CG5847
FBgn0038897	=	CG5849
FBgn0032172	=	CG5850
FBgn0032167	=	CG5853
FBgn0039130	=	CG5854
FBgn0039125	=	CG5857
FBgn0025830	=	CG5859
FBgn0038506	=	CG5860
FBgn0015338	=	CG5861
FBgn0038868	=	CG5862
FBgn0038507	=	CG5863
FBgn0038508	=	CG5866
FBgn0027586	=	CG5867
FBgn0028894	=	CG5869
FBgn0038870	=	CG5871
FBgn0036991	=	CG5872
FBgn0038511	=	CG5873
FBgn0038872	=	CG5874
FBgn0030625	=	CG5877
FBgn0039489	=	CG5880
FBgn0039490	=	CG5882
FBgn0036225	=	CG5883
FBgn0025700	=	CG5885
FBgn0039379	=	CG5886
FBgn0028523	=	CG5888
FBgn0039380	=	CG5890
FBgn0038873	=	CG5892
FBgn0036560	=	CG5895
FBgn0036220	=	CG5897
FBgn0032157	=	CG5899
FBgn0039136	=	CG5902
FBgn0038400	=	CG5903
FBgn0036217	=	CG5906
FBgn0039495	=	CG5909
FBgn0036993	=	CG5910
FBgn0039385	=	CG5913
FBgn0038401	=	CG5916
FBgn0038876	=	CG5919
FBgn0029835	=	CG5921
FBgn0032983	=	CG5922
FBgn0032154	=	CG5924
FBgn0029836	=	CG5928
FBgn0032982	=	CG5929
FBgn0036548	=	CG5931
FBgn0036996	=	CG5932
FBgn0039139	=	CG5933
FBgn0039505	=	CG5934
FBgn0029834	=	CG5937
FBgn0046247	=	CG5938
FBgn0029833	=	CG5941
FBgn0032494	=	CG5945
FBgn0036211	=	CG5946
FBgn0039386	=	CG5948
FBgn0032587	=	CG5953
FBgn0036997	=	CG5955
FBgn0031913	=	CG5958
FBgn0039387	=	CG5959
FBgn0038056	=	CG5961
FBgn0036206	=	CG5964
FBgn0029831	=	CG5966
FBgn0032588	=	CG5968
FBgn0036998	=	CG5969
FBgn0033842	=	CG5970
FBgn0031914	=	CG5973
FBgn0036999	=	CG5976
FBgn0035916	=	CG5978
FBgn0039500	=	CG5984
FBgn0043455	=	CG5986
FBgn0039501	=	CG5987
FBgn0017429	=	CG5989
FBgn0026576	=	CG5991
FBgn0038083	=	CG5999
FBgn0039145	=	CG6000
FBgn0036203	=	CG6004
FBgn0038672	=	CG6005
FBgn0063649	=	CG6006
FBgn0032615	=	CG6012
FBgn0038675	=	CG6013
FBgn0027542	=	CG6014
FBgn0038927	=	CG6015
FBgn0033844	=	CG6016
FBgn0036555	=	CG6017
FBgn0034736	=	CG6018
FBgn0037001	=	CG6020
FBgn0030912	=	CG6023
FBgn0036202	=	CG6024
FBgn0038676	=	CG6026
FBgn0038924	=	CG6028
FBgn0036750	=	CG6034
FBgn0039421	=	CG6036
FBgn0036198	=	CG6038
FBgn0038679	=	CG6040
FBgn0029826	=	CG6041
FBgn0032497	=	CG6043
FBgn0034725	=	CG6044
FBgn0038349	=	CG6045
FBgn0029827	=	CG6048
FBgn0037081	=	CG6049
FBgn0039492	=	CG6051
FBgn0036747	=	CG6052
FBgn0036195	=	CG6053
FBgn0031918	=	CG6055
FBgn0039491	=	CG6059
FBgn0039488	=	CG6066
FBgn0029828	=	CG6067
FBgn0036186	=	CG6071
FBgn0039417	=	CG6073
FBgn0039486	=	CG6074
FBgn0036183	=	CG6083
FBgn0086254	=	CG6084
FBgn0036180	=	CG6091
FBgn0032261	=	CG6094
FBgn0030914	=	CG6106
FBgn0032498	=	CG6108
FBgn0032264	=	CG6113
FBgn0036544	=	CG6114
FBgn0040985	=	CG6115
FBgn0032499	=	CG6116
FBgn0038339	=	CG6118
FBgn0030913	=	CG6123
FBgn0039484	=	CG6124
FBgn0038337	=	CG6125
FBgn0038407	=	CG6126
FBgn0039152	=	CG6129
FBgn0038334	=	CG6130
FBgn0026079	=	CG6133
FBgn0038332	=	CG6136
FBgn0032268	=	CG6138
FBgn0036162	=	CG6140
FBgn0039415	=	CG6142
FBgn0032259	=	CG6144
FBgn0033853	=	CG6145
FBgn0036158	=	CG6149
FBgn0036533	=	CG6151
FBgn0032445	=	CG6153
FBgn0039420	=	CG6154
FBgn0036155	=	CG6163
FBgn0039154	=	CG6164
FBgn0036154	=	CG6168
FBgn0026737	=	CG6171
FBgn0036152	=	CG6175
FBgn0039156	=	CG6178
FBgn0030915	=	CG6179
FBgn0032453	=	CG6180
FBgn0032340	=	CG6181
FBgn0039158	=	CG6182
FBgn0038725	=	CG6184
FBgn0036150	=	CG6185
FBgn0038074	=	CG6188
FBgn0027581	=	CG6191
FBgn0032341	=	CG6192
FBgn0038325	=	CG6194
FBgn0038723	=	CG6195
FBgn0038323	=	CG6196
FBgn0033859	=	CG6197
FBgn0036147	=	CG6199
FBgn0032343	=	CG6201
FBgn0039165	=	CG6204
FBgn0027611	=	CG6206
FBgn0037789	=	CG6208
FBgn0033862	=	CG6209
FBgn0036139	=	CG6216
FBgn0038321	=	CG6218
FBgn0033865	=	CG6220
FBgn0038072	=	CG6225
FBgn0030631	=	CG6227
FBgn0027582	=	CG6230
FBgn0038720	=	CG6231
FBgn0032252	=	CG6232
FBgn0038071	=	CG6234
FBgn0038318	=	CG6236
FBgn0037792	=	CG6241
FBgn0036531	=	CG6244
FBgn0037794	=	CG6254
FBgn0038708	=	CG6255
FBgn0036740	=	CG6259
FBgn0034121	=	CG6262
FBgn0039476	=	CG6271
FBgn0036126	=	CG6272
FBgn0038316	=	CG6276
FBgn0039475	=	CG6277
FBgn0036125	=	CG6279
FBgn0033866	=	CG6280
FBgn0035914	=	CG6282
FBgn0039474	=	CG6283
FBgn0032350	=	CG6287
FBgn0036970	=	CG6289
FBgn0030921	=	CG6290
FBgn0037807	=	CG6293
FBgn0030640	=	CG6294
FBgn0039471	=	CG6295
FBgn0039470	=	CG6296
FBgn0030641	=	CG6299
FBgn0038730	=	CG6300
FBgn0032624	=	CG6304
FBgn0030645	=	CG6308
FBgn0036121	=	CG6310
FBgn0036735	=	CG6311
FBgn0036117	=	CG6321
FBgn0036733	=	CG6322
FBgn0030647	=	CG6324
FBgn0037814	=	CG6325
FBgn0036115	=	CG6327
FBgn0033872	=	CG6329
FBgn0039464	=	CG6330
FBgn0038921	=	CG6332
FBgn0036731	=	CG6333
FBgn0033873	=	CG6337
FBgn0030648	=	CG6340
FBgn0037816	=	CG6345
FBgn0033874	=	CG6347
FBgn0038893	=	CG6353
FBgn0028741	=	CG6355
FBgn0039178	=	CG6356
FBgn0033875	=	CG6357
FBgn0038065	=	CG6359
FBgn0030925	=	CG6361
FBgn0028740	=	CG6362
FBgn0039179	=	CG6364
FBgn0034277	=	CG6370
FBgn0035915	=	CG6372
FBgn0029693	=	CG6379
FBgn0032632	=	CG6380
FBgn0034276	=	CG6385
FBgn0032430	=	CG6388
FBgn0034685	=	CG6393
FBgn0030870	=	CG6398
FBgn0034270	=	CG6401
FBgn0039453	=	CG6403
FBgn0027615	=	CG6404
FBgn0032428	=	CG6405
FBgn0034269	=	CG6406
FBgn0036106	=	CG6409
FBgn0034265	=	CG6410
FBgn0032646	=	CG6412
FBgn0029690	=	CG6414
FBgn0032287	=	CG6415
FBgn0035917	=	CG6416
FBgn0036104	=	CG6418
FBgn0039451	=	CG6420
FBgn0025827	=	CG6421
FBgn0039261	=	CG6422
FBgn0028494	=	CG6424
FBgn0039449	=	CG6425
FBgn0034162	=	CG6426
FBgn0029689	=	CG6428
FBgn0046999	=	CG6429
FBgn0032289	=	CG6431
FBgn0039184	=	CG6432
FBgn0036972	=	CG6434
FBgn0034165	=	CG6435
FBgn0038922	=	CG6439
FBgn0031920	=	CG6441
FBgn0032290	=	CG6443
FBgn0032293	=	CG6444
FBgn0039437	=	CG6447
FBgn0032976	=	CG6448
FBgn0039438	=	CG6452
FBgn0032643	=	CG6453
FBgn0039187	=	CG6454
FBgn0019960	=	CG6455
FBgn0034259	=	CG6459
FBgn0039439	=	CG6460
FBgn0030932	=	CG6461
FBgn0035663	=	CG6462
FBgn0047038	=	CG6463
FBgn0037818	=	CG6465
FBgn0030933	=	CG6470
FBgn0034166	=	CG6472
FBgn0038886	=	CG6475
FBgn0039436	=	CG6478
FBgn0036710	=	CG6479
FBgn0036964	=	CG6480
FBgn0030936	=	CG6481
FBgn0034247	=	CG6484
FBgn0036706	=	CG6485
FBgn0035922	=	CG6486
FBgn0032361	=	CG6488
FBgn0039431	=	CG6490
FBgn0027550	=	CG6495
FBgn0036704	=	CG6497
FBgn0036511	=	CG6498
FBgn0038309	=	CG6499
FBgn0040606	=	CG6503
FBgn0030874	=	CG6506
FBgn0032303	=	CG6508
FBgn0032363	=	CG6509
FBgn0035923	=	CG6511
FBgn0036702	=	CG6512
FBgn0034224	=	CG6520
FBgn0034223	=	CG6522
FBgn0032509	=	CG6523
FBgn0036085	=	CG6527
FBgn0030943	=	CG6540
FBgn0033879	=	CG6543
FBgn0034214	=	CG6550
FBgn0033880	=	CG6553
FBgn0032367	=	CG6555
FBgn0036081	=	CG6559
FBgn0038916	=	CG6560
FBgn0032513	=	CG6565
FBgn0037842	=	CG6567
FBgn0034210	=	CG6568
FBgn0038909	=	CG6569
FBgn0037846	=	CG6574
FBgn0035924	=	CG6576
FBgn0032422	=	CG6579
FBgn0032420	=	CG6583
FBgn0035669	=	CG6592
FBgn0035671	=	CG6596
FBgn0036967	=	CG6597
FBgn0039513	=	CG6599
FBgn0035672	=	CG6600
FBgn0035673	=	CG6602
FBgn0039204	=	CG6607
FBgn0037852	=	CG6608
FBgn0035675	=	CG6610
FBgn0034694	=	CG6613
FBgn0032369	=	CG6614
FBgn0030944	=	CG6617
FBgn0035676	=	CG6619
FBgn0037855	=	CG6621
FBgn0038303	=	CG6623
FBgn0036072	=	CG6628
FBgn0037860	=	CG6629
FBgn0031921	=	CG6630
FBgn0039206	=	CG6631
FBgn0038908	=	CG6637
FBgn0035911	=	CG6638
FBgn0032638	=	CG6639
FBgn0036068	=	CG6640
FBgn0039208	=	CG6643
FBgn0036402	=	CG6650
FBgn0036687	=	CG6652
FBgn0038301	=	CG6654
FBgn0038912	=	CG6656
FBgn0030946	=	CG6659
FBgn0039030	=	CG6660
FBgn0036403	=	CG6661
FBgn0035907	=	CG6662
FBgn0036969	=	CG6663
FBgn0036685	=	CG6664
FBgn0034172	=	CG6665
FBgn0037873	=	CG6666
FBgn0037875	=	CG6672
FBgn0035906	=	CG6673
FBgn0036063	=	CG6674
FBgn0032973	=	CG6675
FBgn0038917	=	CG6678
FBgn0036968	=	CG6680
FBgn0035902	=	CG6683
FBgn0036062	=	CG6685
FBgn0032388	=	CG6686
FBgn0038299	=	CG6687
FBgn0039038	=	CG6688
FBgn0037877	=	CG6689
FBgn0038918	=	CG6690
FBgn0032971	=	CG6691
FBgn0037878	=	CG6693
FBgn0035900	=	CG6694
FBgn0039215	=	CG6695
FBgn0030947	=	CG6696
FBgn0027526	=	CG6697
FBgn0032305	=	CG6700
FBgn0033889	=	CG6701
FBgn0033887	=	CG6704
FBgn0036058	=	CG6707
FBgn0036056	=	CG6709
FBgn0032408	=	CG6712
FBgn0036053	=	CG6718
FBgn0037893	=	CG6719
FBgn0037895	=	CG6723
FBgn0032298	=	CG6724
FBgn0039049	=	CG6726
FBgn0032296	=	CG6729
FBgn0039052	=	CG6733
FBgn0032395	=	CG6734
FBgn0032294	=	CG6737
FBgn0039053	=	CG6738
FBgn0031926	=	CG6739
FBgn0037901	=	CG6744
FBgn0035901	=	CG6745
FBgn0032394	=	CG6746
FBgn0036040	=	CG6749
FBgn0032292	=	CG6750
FBgn0033562	=	CG6751
FBgn0038296	=	CG6752
FBgn0038070	=	CG6753
FBgn0034704	=	CG6758
FBgn0036031	=	CG6761
FBgn0030876	=	CG6762
FBgn0039069	=	CG6763
FBgn0037899	=	CG6764
FBgn0035903	=	CG6765
FBgn0032398	=	CG6766
FBgn0036030	=	CG6767
FBgn0030878	=	CG6769
FBgn0032400	=	CG6770
FBgn0035904	=	CG6776
FBgn0037912	=	CG6782
FBgn0037913	=	CG6783
FBgn0039074	=	CG6784
FBgn0032399	=	CG6785
FBgn0030880	=	CG6788
FBgn0029745	=	CG6789
FBgn0037915	=	CG6790
FBgn0037918	=	CG6791
FBgn0032401	=	CG6792
FBgn0036242	=	CG6793
FBgn0034177	=	CG6796
FBgn0038902	=	CG6800
FBgn0034179	=	CG6805
FBgn0037921	=	CG6808
FBgn0036843	=	CG6812
FBgn0037923	=	CG6813
FBgn0037934	=	CG6830
FBgn0036405	=	CG6833
FBgn0037935	=	CG6834
FBgn0036834	=	CG6836
FBgn0037182	=	CG6838
FBgn0036831	=	CG6839
FBgn0036828	=	CG6841
FBgn0027605	=	CG6842
FBgn0036827	=	CG6843
FBgn0035099	=	CG6845
FBgn0030884	=	CG6847
FBgn0036820	=	CG6852
FBgn0036478	=	CG6854
FBgn0036819	=	CG6856
FBgn0036484	=	CG6859
FBgn0032633	=	CG6860
FBgn0036817	=	CG6865
FBgn0030887	=	CG6867
FBgn0032652	=	CG6870
FBgn0030951	=	CG6873
FBgn0036487	=	CG6876
FBgn0036488	=	CG6878
FBgn0039222	=	CG6879
FBgn0036810	=	CG6885
FBgn0036490	=	CG6888
FBgn0030955	=	CG6891
FBgn0036807	=	CG6893
FBgn0036800	=	CG6897
FBgn0030958	=	CG6900
FBgn0038414	=	CG6901
FBgn0035899	=	CG6902
FBgn0029737	=	CG6903
FBgn0038293	=	CG6904
FBgn0035136	=	CG6905
FBgn0031711	=	CG6907
FBgn0037936	=	CG6908
FBgn0036262	=	CG6910
FBgn0038290	=	CG6912
FBgn0037172	=	CG6914
FBgn0035898	=	CG6915
FBgn0038985	=	CG6921
FBgn0037944	=	CG6923
FBgn0029733	=	CG6927
FBgn0036240	=	CG6928
FBgn0036236	=	CG6931
FBgn0036952	=	CG6933
FBgn0038289	=	CG6934
FBgn0038989	=	CG6937
FBgn0036235	=	CG6938
FBgn0036476	=	CG6945
FBgn0036233	=	CG6947
FBgn0037955	=	CG6950
FBgn0036959	=	CG6951
FBgn0039000	=	CG6954
FBgn0037956	=	CG6959
FBgn0030959	=	CG6961
FBgn0037958	=	CG6962
FBgn0038286	=	CG6966
FBgn0034187	=	CG6967
FBgn0039005	=	CG6969
FBgn0037962	=	CG6971
FBgn0039008	=	CG6972
FBgn0038285	=	CG6974
FBgn0029727	=	CG6978
FBgn0039228	=	CG6980
FBgn0036945	=	CG6981
FBgn0039014	=	CG6982
FBgn0035896	=	CG6983
FBgn0034191	=	CG6984
FBgn0039017	=	CG6985
FBgn0029723	=	CG6986
FBgn0039229	=	CG6995
FBgn0036950	=	CG6996
FBgn0030085	=	CG6999
FBgn0038867	=	CG7000
FBgn0036486	=	CG7003
FBgn0039233	=	CG7006
FBgn0038861	=	CG7009
FBgn0036489	=	CG7011
FBgn0039238	=	CG7016
FBgn0036951	=	CG7017
FBgn0039025	=	CG7023
FBgn0029722	=	CG7024
FBgn0031930	=	CG7025
FBgn0038276	=	CG7026
FBgn0027587	=	CG7028
FBgn0039026	=	CG7029
FBgn0039027	=	CG7031
FBgn0030086	=	CG7033
FBgn0030088	=	CG7039
FBgn0038854	=	CG7044
FBgn0038978	=	CG7045
FBgn0038979	=	CG7046
FBgn0035103	=	CG7047
FBgn0038976	=	CG7048
FBgn0035102	=	CG7049
FBgn0035100	=	CG7051
FBgn0030960	=	CG7053
FBgn0038972	=	CG7054
FBgn0038852	=	CG7056
FBgn0030961	=	CG7058
FBgn0038957	=	CG7059
FBgn0030091	=	CG7065
FBgn0035869	=	CG7066
FBgn0038952	=	CG7069
FBgn0038949	=	CG7071
FBgn0038946	=	CG7077
FBgn0038849	=	CG7079
FBgn0038941	=	CG7080
FBgn0035876	=	CG7081
FBgn0031401	=	CG7082
FBgn0035877	=	CG7083
FBgn0038938	=	CG7084
FBgn0038099	=	CG7091
FBgn0032650	=	CG7094
FBgn0030962	=	CG7095
FBgn0034421	=	CG7097
FBgn0032517	=	CG7099
FBgn0030963	=	CG7101
FBgn0031961	=	CG7102
FBgn0032521	=	CG7110
FBgn0035879	=	CG7112
FBgn0027515	=	CG7115
FBgn0035888	=	CG7120
FBgn0038602	=	CG7126
FBgn0037151	=	CG7130
FBgn0038598	=	CG7131
FBgn0037150	=	CG7133
FBgn0030895	=	CG7135
FBgn0034422	=	CG7137
FBgn0027532	=	CG7139
FBgn0037147	=	CG7140
FBgn0038595	=	CG7142
FBgn0025687	=	CG7144
FBgn0037138	=	CG7145
FBgn0038593	=	CG7146
FBgn0046301	=	CG7148
FBgn0031948	=	CG7149
FBgn0031947	=	CG7154
FBgn0038588	=	CG7156
FBgn0037116	=	CG7158
FBgn0031946	=	CG7164
FBgn0037107	=	CG7166
FBgn0038586	=	CG7168
FBgn0037102	=	CG7172
FBgn0037099	=	CG7173
FBgn0038584	=	CG7175
FBgn0037098	=	CG7177
FBgn0020880	=	CG7179
FBgn0032673	=	CG7180
FBgn0037097	=	CG7181
FBgn0035878	=	CG7182
FBgn0038583	=	CG7183
FBgn0035872	=	CG7185
FBgn0035871	=	CG7188
FBgn0031945	=	CG7191
FBgn0030894	=	CG7192
FBgn0035868	=	CG7194
FBgn0031944	=	CG7196
FBgn0035866	=	CG7197
FBgn0032671	=	CG7200
FBgn0035865	=	CG7201
FBgn0037086	=	CG7202
FBgn0031942	=	CG7203
FBgn0030892	=	CG7206
FBgn0027569	=	CG7207
FBgn0038575	=	CG7208
FBgn0031941	=	CG7211
FBgn0035861	=	CG7213
FBgn0031940	=	CG7214
FBgn0038571	=	CG7215
FBgn0038570	=	CG7217
FBgn0038569	=	CG7218
FBgn0031973	=	CG7219
FBgn0033544	=	CG7220
FBgn0033551	=	CG7222
FBgn0031971	=	CG7224
FBgn0031970	=	CG7227
FBgn0034423	=	CG7229
FBgn0031968	=	CG7231
FBgn0031730	=	CG7236
FBgn0031740	=	CG7239
FBgn0040494	=	CG7242
FBgn0030081	=	CG7246
FBgn0036229	=	CG7248
FBgn0031723	=	CG7251
FBgn0036226	=	CG7252
FBgn0036493	=	CG7255
FBgn0036224	=	CG7257
FBgn0027509	=	CG7261
FBgn0038274	=	CG7262
FBgn0031392	=	CG7263
FBgn0036214	=	CG7264
FBgn0038272	=	CG7265
FBgn0030079	=	CG7267
FBgn0036791	=	CG7271
FBgn0036501	=	CG7272
FBgn0036500	=	CG7275
FBgn0036499	=	CG7276
FBgn0031713	=	CG7277
FBgn0030966	=	CG7280
FBgn0030969	=	CG7288
FBgn0031379	=	CG7289
FBgn0036949	=	CG7290
FBgn0032284	=	CG7294
FBgn0031372	=	CG7295
FBgn0032283	=	CG7296
FBgn0036948	=	CG7298
FBgn0032282	=	CG7299
FBgn0032286	=	CG7300
FBgn0036527	=	CG7304
FBgn0032314	=	CG7309
FBgn0028848	=	CG7311
FBgn0036782	=	CG7320
FBgn0030968	=	CG7322
FBgn0036943	=	CG7323
FBgn0037074	=	CG7324
FBgn0030970	=	CG7326
FBgn0036942	=	CG7328
FBgn0032271	=	CG7329
FBgn0036780	=	CG7330
FBgn0037582	=	CG7331
FBgn0030973	=	CG7332
FBgn0038715	=	CG7333
FBgn0036941	=	CG7335
FBgn0031374	=	CG7337
FBgn0037073	=	CG7338
FBgn0036188	=	CG7339
FBgn0036777	=	CG7341
FBgn0038716	=	CG7342
FBgn0030975	=	CG7349
FBgn0036184	=	CG7351
FBgn0037581	=	CG7352
FBgn0031975	=	CG7356
FBgn0038551	=	CG7357
FBgn0030974	=	CG7358
FBgn0025617	=	CG7359
FBgn0038258	=	CG7362
FBgn0028541	=	CG7364
FBgn0036939	=	CG7365
FBgn0035855	=	CG7366
FBgn0031976	=	CG7367
FBgn0036179	=	CG7368
FBgn0037188	=	CG7369
FBgn0037133	=	CG7370
FBgn0031710	=	CG7371
FBgn0036522	=	CG7372
FBgn0035853	=	CG7375
FBgn0035689	=	CG7376
FBgn0036176	=	CG7377
FBgn0030976	=	CG7378
FBgn0038546	=	CG7379
FBgn0038098	=	CG7381
FBgn0031708	=	CG7382
FBgn0032262	=	CG7384
FBgn0036937	=	CG7385
FBgn0035691	=	CG7386
FBgn0035852	=	CG7387
FBgn0036173	=	CG7394
FBgn0038543	=	CG7397
FBgn0036768	=	CG7402
FBgn0030980	=	CG7406
FBgn0037134	=	CG7407
FBgn0036765	=	CG7408
FBgn0035817	=	CG7409
FBgn0037135	=	CG7414
FBgn0031344	=	CG7420
FBgn0035815	=	CG7422
FBgn0030982	=	CG7423
FBgn0036510	=	CG7427
FBgn0031979	=	CG7429
FBgn0036762	=	CG7430
FBgn0038542	=	CG7431
FBgn0038727	=	CG7432
FBgn0036927	=	CG7433
FBgn0036763	=	CG7441
FBgn0037140	=	CG7442
FBgn0037577	=	CG7443
FBgn0035539	=	CG7447
FBgn0037143	=	CG7448
FBgn0030991	=	CG7453
FBgn0032258	=	CG7456
FBgn0035812	=	CG7457
FBgn0037144	=	CG7458
FBgn0036749	=	CG7460
FBgn0034432	=	CG7461
FBgn0035551	=	CG7465
FBgn0031981	=	CG7466
FBgn0037146	=	CG7470
FBgn0036745	=	CG7484
FBgn0038106	=	CG7488
FBgn0035807	=	CG7492
FBgn0036742	=	CG7497
FBgn0040833	=	CG7498
FBgn0030987	=	CG7502
FBgn0035842	=	CG7504
FBgn0035805	=	CG7506
FBgn0035575	=	CG7509
FBgn0036741	=	CG7510
FBgn0036168	=	CG7512
FBgn0035567	=	CG7514
FBgn0028529	=	CG7516
FBgn0038108	=	CG7518
FBgn0037087	=	CG7519
FBgn0038533	=	CG7523
FBgn0035798	=	CG7526
FBgn0037090	=	CG7529
FBgn0038256	=	CG7530
FBgn0028915	=	CG7532
FBgn0030890	=	CG7536
FBgn0036738	=	CG7542
FBgn0036164	=	CG7543
FBgn0033994	=	CG7544
FBgn0035793	=	CG7546
FBgn0035792	=	CG7548
FBgn0037559	=	CG7549
FBgn0035839	=	CG7550
FBgn0036161	=	CG7551
FBgn0030990	=	CG7556
FBgn0036159	=	CG7557
FBgn0036157	=	CG7560
FBgn0036734	=	CG7564
FBgn0035833	=	CG7565
FBgn0039670	=	CG7567
FBgn0039673	=	CG7568
FBgn0036153	=	CG7573
FBgn0036528	=	CG7579
FBgn0036728	=	CG7580
FBgn0039681	=	CG7582
FBgn0038523	=	CG7587
FBgn0036727	=	CG7589
FBgn0039687	=	CG7593
FBgn0037093	=	CG7597
FBgn0039689	=	CG7598
FBgn0064766	=	CG7600
FBgn0027583	=	CG7601
FBgn0036726	=	CG7603
FBgn0036145	=	CG7607
FBgn0027518	=	CG7609
FBgn0037094	=	CG7611
FBgn0036142	=	CG7616
FBgn0032026	=	CG7627
FBgn0036137	=	CG7628
FBgn0040793	=	CG7630
FBgn0028945	=	CG7631
FBgn0037071	=	CG7632
FBgn0037101	=	CG7634
FBgn0033548	=	CG7637
FBgn0036133	=	CG7638
FBgn0033989	=	CG7639
FBgn0036926	=	CG7646
FBgn0036519	=	CG7650
FBgn0028935	=	CG7653
FBgn0038536	=	CG7655
FBgn0036516	=	CG7656
FBgn0036929	=	CG7668
FBgn0038607	=	CG7669
FBgn0038608	=	CG7670
FBgn0038609	=	CG7671
FBgn0038610	=	CG7675
FBgn0038613	=	CG7678
FBgn0038619	=	CG7685
FBgn0027525	=	CG7686
FBgn0038626	=	CG7691
FBgn0036714	=	CG7692
FBgn0038627	=	CG7694
FBgn0038631	=	CG7695
FBgn0038636	=	CG7698
FBgn0038638	=	CG7702
FBgn0036703	=	CG7707
FBgn0038641	=	CG7708
FBgn0038642	=	CG7709
FBgn0033570	=	CG7712
FBgn0038545	=	CG7713
FBgn0038645	=	CG7714
FBgn0038646	=	CG7715
FBgn0035800	=	CG7716
FBgn0038649	=	CG7718
FBgn0038652	=	CG7720
FBgn0033574	=	CG7722
FBgn0036698	=	CG7724
FBgn0036686	=	CG7728
FBgn0036689	=	CG7730
FBgn0034446	=	CG7735
FBgn0033584	=	CG7737
FBgn0036509	=	CG7739
FBgn0033615	=	CG7741
FBgn0031690	=	CG7742
FBgn0034447	=	CG7744
FBgn0033616	=	CG7745
FBgn0034109	=	CG7747
FBgn0034105	=	CG7755
FBgn0036915	=	CG7757
FBgn0033633	=	CG7759
FBgn0040503	=	CG7763
FBgn0030087	=	CG7766
FBgn0036415	=	CG7768
FBgn0036918	=	CG7770
FBgn0030883	=	CG7772
FBgn0033635	=	CG7777
FBgn0032025	=	CG7778
FBgn0032021	=	CG7781
FBgn0038564	=	CG7785
FBgn0034096	=	CG7786
FBgn0032020	=	CG7787
FBgn0039698	=	CG7789
FBgn0033038	=	CG7791
FBgn0038565	=	CG7794
FBgn0032019	=	CG7795
FBgn0034092	=	CG7798
FBgn0037552	=	CG7800
FBgn0039704	=	CG7802
FBgn0036496	=	CG7804
FBgn0032018	=	CG7806
FBgn0032017	=	CG7810
FBgn0034133	=	CG7813
FBgn0039714	=	CG7816
FBgn0032016	=	CG7818
FBgn0039711	=	CG7824
FBgn0036127	=	CG7828
FBgn0039703	=	CG7829
FBgn0032015	=	CG7830
FBgn0039697	=	CG7834
FBgn0030879	=	CG7835
FBgn0039696	=	CG7837
FBgn0036124	=	CG7839
FBgn0032014	=	CG7840
FBgn0036502	=	CG7841
FBgn0036691	=	CG7842
FBgn0033062	=	CG7843
FBgn0033059	=	CG7845
FBgn0034127	=	CG7848
FBgn0033060	=	CG7849
FBgn0035229	=	CG7852
FBgn0033056	=	CG7856
FBgn0026738	=	CG7857
FBgn0030653	=	CG7860
FBgn0033055	=	CG7861
FBgn0035233	=	CG7864
FBgn0039725	=	CG7866
FBgn0032012	=	CG7870
FBgn0030658	=	CG7872
FBgn0030999	=	CG7874
FBgn0031000	=	CG7876
FBgn0037549	=	CG7878
FBgn0035235	=	CG7879
FBgn0033048	=	CG7881
FBgn0033047	=	CG7882
FBgn0031001	=	CG7884
FBgn0038248	=	CG7886
FBgn0036116	=	CG7888
FBgn0031003	=	CG7889
FBgn0037551	=	CG7891
FBgn0039728	=	CG7896
FBgn0037548	=	CG7900
FBgn0039730	=	CG7903
FBgn0036417	=	CG7906
FBgn0038887	=	CG7907
FBgn0037547	=	CG7910
FBgn0039735	=	CG7911
FBgn0039736	=	CG7912
FBgn0030995	=	CG7914
FBgn0028534	=	CG7916
FBgn0037546	=	CG7918
FBgn0039737	=	CG7920
FBgn0038889	=	CG7922
FBgn0036416	=	CG7924
FBgn0027549	=	CG7927
FBgn0039740	=	CG7928
FBgn0038576	=	CG7940
FBgn0035838	=	CG7942
FBgn0039741	=	CG7943
FBgn0036505	=	CG7945
FBgn0039743	=	CG7946
FBgn0036107	=	CG7949
FBgn0028533	=	CG7953
FBgn0035244	=	CG7955
FBgn0038890	=	CG7956
FBgn0037584	=	CG7963
FBgn0038115	=	CG7966
FBgn0035251	=	CG7967
FBgn0028532	=	CG7968
FBgn0035252	=	CG7970
FBgn0035253	=	CG7971
FBgn0035254	=	CG7974
FBgn0035848	=	CG7979
FBgn0028499	=	CG7985
FBgn0038244	=	CG7987
FBgn0038582	=	CG7988
FBgn0030997	=	CG7990
FBgn0035260	=	CG7991
FBgn0031004	=	CG7992
FBgn0038585	=	CG7993
FBgn0037599	=	CG7994
FBgn0035266	=	CG7995
FBgn0034117	=	CG7997
FBgn0038587	=	CG7998
FBgn0035268	=	CG8001
FBgn0036096	=	CG8003
FBgn0036920	=	CG8004
FBgn0035854	=	CG8005
FBgn0035857	=	CG8006
FBgn0037600	=	CG8007
FBgn0033387	=	CG8008
FBgn0036090	=	CG8009
FBgn0031008	=	CG8010
FBgn0040832	=	CG8012
FBgn0037602	=	CG8021
FBgn0033391	=	CG8026
FBgn0033392	=	CG8027
FBgn0031010	=	CG8028
FBgn0033393	=	CG8029
FBgn0038110	=	CG8031
FBgn0037606	=	CG8032
FBgn0031011	=	CG8034
FBgn0037607	=	CG8036
FBgn0035831	=	CG8038
FBgn0027554	=	CG8042
FBgn0037610	=	CG8043
FBgn0035829	=	CG8044
FBgn0033388	=	CG8046
FBgn0031012	=	CG8051
FBgn0033382	=	CG8058
FBgn0034113	=	CG8060
FBgn0028469	=	CG8062
FBgn0038597	=	CG8064
FBgn0036075	=	CG8065
FBgn0038243	=	CG8066
FBgn0033891	=	CG8067
FBgn0036070	=	CG8072
FBgn0033375	=	CG8078
FBgn0034002	=	CG8079
FBgn0033373	=	CG8080
FBgn0025709	=	CG8083
FBgn0032010	=	CG8086
FBgn0038241	=	CG8087
FBgn0033993	=	CG8089
FBgn0033995	=	CG8090
FBgn0033998	=	CG8092
FBgn0033999	=	CG8093
FBgn0030660	=	CG8097
FBgn0036410	=	CG8100
FBgn0034007	=	CG8102
FBgn0030661	=	CG8105
FBgn0027567	=	CG8108
FBgn0035825	=	CG8111
FBgn0037612	=	CG8112
FBgn0037614	=	CG8116
FBgn0030663	=	CG8117
FBgn0030664	=	CG8119
FBgn0037680	=	CG8121
FBgn0030668	=	CG8128
FBgn0037684	=	CG8129
FBgn0037687	=	CG8132
FBgn0030671	=	CG8134
FBgn0037689	=	CG8135
FBgn0037616	=	CG8136
FBgn0038122	=	CG8138
FBgn0038125	=	CG8141
FBgn0030871	=	CG8142
FBgn0037617	=	CG8145
FBgn0043791	=	CG8147
FBgn0037700	=	CG8149
FBgn0034008	=	CG8152
FBgn0034009	=	CG8155
FBgn0034010	=	CG8157
FBgn0037619	=	CG8159
FBgn0034011	=	CG8160
FBgn0037703	=	CG8165
FBgn0033365	=	CG8170
FBgn0033362	=	CG8172
FBgn0030864	=	CG8173
FBgn0037702	=	CG8176
FBgn0036043	=	CG8177
FBgn0034020	=	CG8179
FBgn0034021	=	CG8180
FBgn0030674	=	CG8184
FBgn0034027	=	CG8187
FBgn0030863	=	CG8188
FBgn0030675	=	CG8191
FBgn0034030	=	CG8192
FBgn0033367	=	CG8193
FBgn0034032	=	CG8195
FBgn0033369	=	CG8197
FBgn0037709	=	CG8199
FBgn0037622	=	CG8202
FBgn0034033	=	CG8204
FBgn0030679	=	CG8206
FBgn0034035	=	CG8207
FBgn0035830	=	CG8209
FBgn0030858	=	CG8211
FBgn0033359	=	CG8213
FBgn0034037	=	CG8214
FBgn0033358	=	CG8216
FBgn0035693	=	CG8219
FBgn0037624	=	CG8223
FBgn0037711	=	CG8228
FBgn0033356	=	CG8229
FBgn0027607	=	CG8230
FBgn0033352	=	CG8232
FBgn0033897	=	CG8233
FBgn0033644	=	CG8234
FBgn0033351	=	CG8235
FBgn0037626	=	CG8236
FBgn0033350	=	CG8237
FBgn0030683	=	CG8239
FBgn0033349	=	CG8243
FBgn0033031	=	CG8245
FBgn0033348	=	CG8247
FBgn0033347	=	CG8248
FBgn0034045	=	CG8249
FBgn0033344	=	CG8252
FBgn0033900	=	CG8257
FBgn0033342	=	CG8258
FBgn0030684	=	CG8260
FBgn0027513	=	CG8262
FBgn0035703	=	CG8270
FBgn0033657	=	CG8271
FBgn0033337	=	CG8272
FBgn0037716	=	CG8273
FBgn0035824	=	CG8281
FBgn0030854	=	CG8289
FBgn0026573	=	CG8290
FBgn0034049	=	CG8291
FBgn0032004	=	CG8292
FBgn0034050	=	CG8297
FBgn0033673	=	CG8298
FBgn0034052	=	CG8299
FBgn0029937	=	CG8300
FBgn0037717	=	CG8301
FBgn0034143	=	CG8303
FBgn0034142	=	CG8306
FBgn0040377	=	CG8310
FBgn0034141	=	CG8311
FBgn0037720	=	CG8312
FBgn0034057	=	CG8314
FBgn0034058	=	CG8315
FBgn0030852	=	CG8316
FBgn0034140	=	CG8317
FBgn0037722	=	CG8319
FBgn0034059	=	CG8320
FBgn0033677	=	CG8321
FBgn0033903	=	CG8323
FBgn0030851	=	CG8326
FBgn0036022	=	CG8329
FBgn0033906	=	CG8331
FBgn0036913	=	CG8334
FBgn0033069	=	CG8335
FBgn0036020	=	CG8336
FBgn0040502	=	CG8343
FBgn0032003	=	CG8349
FBgn0037632	=	CG8351
FBgn0032002	=	CG8353
FBgn0037727	=	CG8358
FBgn0037634	=	CG8359
FBgn0032001	=	CG8360
FBgn0034054	=	CG8366
FBgn0035707	=	CG8368
FBgn0040532	=	CG8369
FBgn0034060	=	CG8370
FBgn0032000	=	CG8372
FBgn0027495	=	CG8378
FBgn0037638	=	CG8379
FBgn0034061	=	CG8386
FBgn0034062	=	CG8388
FBgn0034063	=	CG8389
FBgn0033911	=	CG8394
FBgn0034066	=	CG8397
FBgn0035708	=	CG8398
FBgn0034067	=	CG8399
FBgn0034069	=	CG8401
FBgn0034071	=	CG8405
FBgn0033687	=	CG8407
FBgn0030850	=	CG8408
FBgn0037743	=	CG8412
FBgn0034073	=	CG8414
FBgn0037744	=	CG8417
FBgn0031999	=	CG8419
FBgn0037664	=	CG8420
FBgn0033932	=	CG8422
FBgn0034084	=	CG8435
FBgn0037670	=	CG8436
FBgn0034086	=	CG8441
FBgn0034087	=	CG8443
FBgn0037671	=	CG8444
FBgn0034088	=	CG8445
FBgn0034089	=	CG8446
FBgn0038129	=	CG8449
FBgn0031998	=	CG8451
FBgn0031997	=	CG8455
FBgn0031996	=	CG8460
FBgn0038235	=	CG8461
FBgn0033913	=	CG8468
FBgn0031995	=	CG8475
FBgn0038127	=	CG8476
FBgn0037746	=	CG8478
FBgn0037747	=	CG8481
FBgn0038126	=	CG8483
FBgn0033915	=	CG8485
FBgn0031993	=	CG8486
FBgn0038225	=	CG8489
FBgn0033715	=	CG8490
FBgn0035813	=	CG8492
FBgn0033716	=	CG8493
FBgn0033916	=	CG8494
FBgn0031992	=	CG8498
FBgn0037754	=	CG8500
FBgn0033724	=	CG8501
FBgn0033917	=	CG8503
FBgn0037756	=	CG8507
FBgn0038123	=	CG8508
FBgn0030696	=	CG8509
FBgn0037757	=	CG8516
FBgn0034472	=	CG8517
FBgn0035711	=	CG8519
FBgn0033734	=	CG8520
FBgn0033735	=	CG8525
FBgn0037759	=	CG8526
FBgn0033918	=	CG8531
FBgn0036907	=	CG8533
FBgn0037761	=	CG8534
FBgn0038223	=	CG8538
FBgn0035791	=	CG8539
FBgn0035788	=	CG8541
FBgn0035787	=	CG8543
FBgn0033741	=	CG8545
FBgn0035785	=	CG8546
FBgn0033919	=	CG8547
FBgn0035714	=	CG8549
FBgn0033742	=	CG8550
FBgn0031990	=	CG8552
FBgn0030842	=	CG8557
FBgn0035781	=	CG8560
FBgn0035779	=	CG8562
FBgn0035777	=	CG8563
FBgn0035776	=	CG8564
FBgn0030697	=	CG8565
FBgn0030841	=	CG8568
FBgn0033752	=	CG8569
FBgn0030699	=	CG8578
FBgn0033322	=	CG8584
FBgn0033320	=	CG8586
FBgn0033921	=	CG8589
FBgn0033755	=	CG8594
FBgn0035767	=	CG8596
FBgn0035765	=	CG8600
FBgn0035763	=	CG8602
FBgn0035762	=	CG8605
FBgn0035760	=	CG8607
FBgn0027602	=	CG8611
FBgn0033924	=	CG8613
FBgn0035752	=	CG8616
FBgn0033925	=	CG8617
FBgn0040837	=	CG8620
FBgn0035744	=	CG8628
FBgn0035742	=	CG8629
FBgn0038130	=	CG8630
FBgn0033762	=	CG8632
FBgn0033317	=	CG8635
FBgn0029629	=	CG8636
FBgn0035733	=	CG8641
FBgn0033312	=	CG8642
FBgn0033763	=	CG8646
FBgn0035729	=	CG8647
FBgn0034479	=	CG8654
FBgn0030837	=	CG8661
FBgn0030836	=	CG8664
FBgn0032945	=	CG8665
FBgn0031988	=	CG8668
FBgn0032938	=	CG8671
FBgn0031986	=	CG8673
FBgn0030834	=	CG8675
FBgn0026577	=	CG8677
FBgn0032935	=	CG8678
FBgn0032934	=	CG8679
FBgn0031684	=	CG8680
FBgn0031985	=	CG8683
FBgn0033297	=	CG8690
FBgn0033294	=	CG8693
FBgn0033287	=	CG8701
FBgn0033272	=	CG8707
FBgn0033271	=	CG8708
FBgn0033269	=	CG8709
FBgn0033258	=	CG8712
FBgn0033257	=	CG8713
FBgn0033244	=	CG8726
FBgn0033235	=	CG8728
FBgn0033315	=	CG8734
FBgn0033309	=	CG8735
FBgn0033308	=	CG8736
FBgn0033321	=	CG8738
FBgn0027585	=	CG8740
FBgn0036904	=	CG8743
FBgn0036381	=	CG8745
FBgn0033330	=	CG8746
FBgn0040812	=	CG8750
FBgn0036380	=	CG8757
FBgn0036900	=	CG8765
FBgn0033769	=	CG8768
FBgn0033766	=	CG8771
FBgn0038135	=	CG8773
FBgn0038136	=	CG8774
FBgn0033764	=	CG8776
FBgn0033376	=	CG8777
FBgn0033761	=	CG8778
FBgn0036397	=	CG8783
FBgn0038140	=	CG8784
FBgn0033760	=	CG8785
FBgn0036897	=	CG8786
FBgn0028955	=	CG8788
FBgn0027610	=	CG8790
FBgn0033234	=	CG8791
FBgn0036894	=	CG8793
FBgn0038139	=	CG8795
FBgn0036892	=	CG8798
FBgn0033408	=	CG8800
FBgn0028473	=	CG8801
FBgn0031476	=	CG8813
FBgn0031478	=	CG8814
FBgn0033754	=	CG8816
FBgn0033751	=	CG8818
FBgn0033740	=	CG8828
FBgn0033738	=	CG8830
FBgn0033737	=	CG8831
FBgn0036386	=	CG8833
FBgn0033733	=	CG8834
FBgn0031520	=	CG8837
FBgn0031526	=	CG8838
FBgn0033717	=	CG8839
FBgn0031531	=	CG8840
FBgn0033713	=	CG8841
FBgn0033708	=	CG8850
FBgn0031546	=	CG8851
FBgn0031548	=	CG8852
FBgn0031550	=	CG8853
FBgn0033702	=	CG8854
FBgn0033698	=	CG8858
FBgn0033691	=	CG8860
FBgn0037676	=	CG8861
FBgn0033690	=	CG8862
FBgn0038145	=	CG8863
FBgn0037679	=	CG8866
FBgn0038144	=	CG8870
FBgn0027504	=	CG8878
FBgn0031656	=	CG8885
FBgn0033679	=	CG8888
FBgn0033675	=	CG8889
FBgn0031663	=	CG8891
FBgn0031664	=	CG8892
FBgn0031886	=	CG8902
FBgn0038466	=	CG8907
FBgn0034493	=	CG8908
FBgn0030706	=	CG8909
FBgn0025833	=	CG8910
FBgn0030833	=	CG8915
FBgn0030707	=	CG8916
FBgn0030823	=	CG8918
FBgn0027529	=	CG8920
FBgn0030710	=	CG8924
FBgn0038404	=	CG8925
FBgn0038405	=	CG8927
FBgn0030711	=	CG8928
FBgn0034504	=	CG8929
FBgn0030717	=	CG8931
FBgn0039390	=	CG8932
FBgn0039391	=	CG8934
FBgn0030720	=	CG8939
FBgn0028545	=	CG8942
FBgn0030680	=	CG8944
FBgn0030815	=	CG8945
FBgn0030812	=	CG8949
FBgn0034186	=	CG8950
FBgn0030688	=	CG8952
FBgn0039393	=	CG8957
FBgn0030725	=	CG8958
FBgn0030691	=	CG8959
FBgn0035315	=	CG8960
FBgn0034181	=	CG8963
FBgn0033674	=	CG8964
FBgn0031745	=	CG8965
FBgn0039394	=	CG8966
FBgn0039400	=	CG8968
FBgn0030693	=	CG8974
FBgn0033669	=	CG8979
FBgn0033658	=	CG8986
FBgn0035334	=	CG8993
FBgn0028920	=	CG8997
FBgn0034176	=	CG9000
FBgn0034175	=	CG9001
FBgn0050462	=	CG9002
FBgn0033639	=	CG9003
FBgn0035336	=	CG9004
FBgn0033638	=	CG9005
FBgn0036398	=	CG9007
FBgn0028540	=	CG9008
FBgn0027601	=	CG9009
FBgn0034173	=	CG9010
FBgn0034169	=	CG9013
FBgn0028847	=	CG9014
FBgn0031751	=	CG9016
FBgn0035318	=	CG9018
FBgn0031747	=	CG9021
FBgn0033631	=	CG9027
FBgn0036389	=	CG9028
FBgn0031746	=	CG9029
FBgn0030599	=	CG9030
FBgn0040931	=	CG9034
FBgn0036394	=	CG9040
FBgn0031752	=	CG9044
FBgn0030606	=	CG9053
FBgn0030702	=	CG9056
FBgn0030810	=	CG9059
FBgn0033607	=	CG9062
FBgn0028500	=	CG9063
FBgn0030610	=	CG9065
FBgn0030703	=	CG9066
FBgn0033605	=	CG9067
FBgn0034106	=	CG9068
FBgn0030614	=	CG9072
FBgn0033593	=	CG9080
FBgn0035077	=	CG9083
FBgn0033582	=	CG9084
FBgn0030809	=	CG9086
FBgn0034497	=	CG9090
FBgn0030617	=	CG9095
FBgn0031762	=	CG9098
FBgn0030802	=	CG9099
FBgn0030622	=	CG9101
FBgn0030800	=	CG9104
FBgn0030624	=	CG9106
FBgn0031764	=	CG9107
FBgn0031765	=	CG9109
FBgn0030628	=	CG9114
FBgn0031766	=	CG9117
FBgn0035189	=	CG9119
FBgn0031675	=	CG9121
FBgn0030629	=	CG9123
FBgn0030793	=	CG9125
FBgn0035196	=	CG9129
FBgn0035197	=	CG9130
FBgn0030791	=	CG9132
FBgn0035198	=	CG9133
FBgn0035199	=	CG9134
FBgn0031769	=	CG9135
FBgn0035202	=	CG9139
FBgn0031771	=	CG9140
FBgn0034496	=	CG9143
FBgn0031773	=	CG9144
FBgn0031774	=	CG9147
FBgn0035203	=	CG9149
FBgn0031775	=	CG9150
FBgn0035207	=	CG9153
FBgn0031777	=	CG9154
FBgn0031778	=	CG9162
FBgn0030634	=	CG9164
FBgn0035216	=	CG9168
FBgn0030716	=	CG9170
FBgn0031738	=	CG9171
FBgn0030718	=	CG9172
FBgn0035218	=	CG9173
FBgn0031779	=	CG9175
FBgn0035208	=	CG9184
FBgn0035206	=	CG9186
FBgn0035193	=	CG9192
FBgn0035192	=	CG9194
FBgn0035056	=	CG9196
FBgn0030646	=	CG9203
FBgn0035181	=	CG9205
FBgn0030655	=	CG9213
FBgn0030659	=	CG9215
FBgn0030726	=	CG9216
FBgn0030662	=	CG9220
FBgn0031784	=	CG9222
FBgn0031782	=	CG9226
FBgn0036887	=	CG9231
FBgn0031845	=	CG9232
FBgn0034560	=	CG9235
FBgn0034558	=	CG9236
FBgn0036428	=	CG9238
FBgn0030669	=	CG9240
FBgn0032926	=	CG9243
FBgn0032925	=	CG9246
FBgn0032924	=	CG9247
FBgn0032923	=	CG9248
FBgn0032922	=	CG9249
FBgn0032919	=	CG9253
FBgn0028513	=	CG9254
FBgn0032916	=	CG9257
FBgn0032913	=	CG9259
FBgn0032530	=	CG9263
FBgn0032911	=	CG9264
FBgn0032910	=	CG9265
FBgn0032909	=	CG9266
FBgn0032524	=	CG9267
FBgn0038161	=	CG9269
FBgn0032908	=	CG9270
FBgn0032907	=	CG9272
FBgn0036882	=	CG9279
FBgn0030672	=	CG9281
FBgn0046297	=	CG9284
FBgn0038183	=	CG9286
FBgn0032057	=	CG9287
FBgn0038182	=	CG9288
FBgn0032058	=	CG9289
FBgn0032516	=	CG9293
FBgn0034666	=	CG9294
FBgn0032059	=	CG9296
FBgn0038181	=	CG9297
FBgn0032060	=	CG9298
FBgn0036886	=	CG9300
FBgn0032514	=	CG9302
FBgn0034674	=	CG9304
FBgn0032512	=	CG9305
FBgn0032511	=	CG9306
FBgn0038180	=	CG9307
FBgn0034681	=	CG9308
FBgn0036448	=	CG9311
FBgn0038179	=	CG9312
FBgn0034566	=	CG9313
FBgn0032061	=	CG9314
FBgn0032878	=	CG9316
FBgn0032879	=	CG9317
FBgn0032880	=	CG9318
FBgn0032881	=	CG9319
FBgn0032882	=	CG9320
FBgn0032883	=	CG9323
FBgn0032886	=	CG9328
FBgn0036888	=	CG9330
FBgn0032889	=	CG9331
FBgn0032895	=	CG9335
FBgn0032897	=	CG9336
FBgn0032899	=	CG9338
FBgn0032901	=	CG9339
FBgn0034564	=	CG9344
FBgn0034572	=	CG9346
FBgn0034576	=	CG9350
FBgn0037688	=	CG9356
FBgn0034580	=	CG9357
FBgn0030332	=	CG9360
FBgn0037696	=	CG9362
FBgn0037697	=	CG9363
FBgn0036890	=	CG9368
FBgn0036891	=	CG9372
FBgn0036893	=	CG9376
FBgn0032507	=	CG9377
FBgn0035094	=	CG9380
FBgn0036446	=	CG9384
FBgn0037708	=	CG9386
FBgn0037064	=	CG9389
FBgn0037063	=	CG9391
FBgn0036895	=	CG9392
FBgn0037710	=	CG9393
FBgn0034588	=	CG9394
FBgn0032506	=	CG9395
FBgn0037714	=	CG9396
FBgn0037715	=	CG9399
FBgn0030562	=	CG9400
FBgn0034592	=	CG9406
FBgn0033086	=	CG9410
FBgn0030569	=	CG9411
FBgn0030574	=	CG9413
FBgn0034438	=	CG9416
FBgn0026582	=	CG9418
FBgn0033092	=	CG9422
FBgn0036451	=	CG9425
FBgn0032485	=	CG9426
FBgn0037721	=	CG9427
FBgn0033097	=	CG9430
FBgn0033101	=	CG9436
FBgn0034599	=	CG9437
FBgn0037730	=	CG9444
FBgn0040674	=	CG9445
FBgn0033110	=	CG9447
FBgn0037734	=	CG9448
FBgn0036875	=	CG9449
FBgn0036876	=	CG9451
FBgn0036877	=	CG9452
FBgn0033112	=	CG9454
FBgn0033113	=	CG9455
FBgn0037765	=	CG9458
FBgn0037764	=	CG9459
FBgn0033115	=	CG9460
FBgn0037760	=	CG9461
FBgn0032066	=	CG9463
FBgn0032067	=	CG9465
FBgn0032068	=	CG9466
FBgn0037758	=	CG9467
FBgn0032069	=	CG9468
FBgn0037749	=	CG9471
FBgn0036874	=	CG9472
FBgn0032072	=	CG9483
FBgn0034618	=	CG9485
FBgn0031791	=	CG9486
FBgn0037726	=	CG9492
FBgn0031800	=	CG9497
FBgn0031801	=	CG9498
FBgn0031804	=	CG9500
FBgn0030598	=	CG9503
FBgn0031805	=	CG9505
FBgn0031808	=	CG9507
FBgn0031809	=	CG9508
FBgn0030594	=	CG9509
FBgn0032076	=	CG9510
FBgn0031810	=	CG9511
FBgn0030593	=	CG9512
FBgn0030592	=	CG9514
FBgn0032077	=	CG9515
FBgn0030591	=	CG9517
FBgn0030590	=	CG9518
FBgn0030589	=	CG9519
FBgn0032078	=	CG9520
FBgn0030588	=	CG9521
FBgn0030587	=	CG9522
FBgn0031812	=	CG9523
FBgn0032080	=	CG9525
FBgn0031815	=	CG9526
FBgn0031813	=	CG9527
FBgn0031817	=	CG9531
FBgn0031818	=	CG9536
FBgn0032083	=	CG9541
FBgn0031821	=	CG9542
FBgn0031824	=	CG9547
FBgn0031822	=	CG9548
FBgn0031826	=	CG9550
FBgn0032085	=	CG9555
FBgn0032087	=	CG9568
FBgn0031085	=	CG9570
FBgn0031086	=	CG9571
FBgn0031089	=	CG9572
FBgn0032089	=	CG9573
FBgn0031091	=	CG9576
FBgn0031092	=	CG9577
FBgn0031094	=	CG9578
FBgn0031093	=	CG9581
FBgn0032090	=	CG9582
FBgn0032101	=	CG9586
FBgn0038166	=	CG9588
FBgn0038361	=	CG9589
FBgn0038360	=	CG9590
FBgn0036426	=	CG9592
FBgn0038365	=	CG9593
FBgn0031832	=	CG9596
FBgn0038371	=	CG9597
FBgn0036424	=	CG9598
FBgn0037578	=	CG9601
FBgn0038175	=	CG9602
FBgn0040529	=	CG9603
FBgn0030787	=	CG9609
FBgn0028487	=	CG9611
FBgn0038214	=	CG9616
FBgn0037568	=	CG9617
FBgn0036862	=	CG9619
FBgn0038213	=	CG9624
FBgn0037565	=	CG9626
FBgn0036433	=	CG9628
FBgn0036857	=	CG9629
FBgn0037561	=	CG9630
FBgn0027563	=	CG9631
FBgn0038377	=	CG9632
FBgn0027528	=	CG9634
FBgn0037556	=	CG9636
FBgn0034182	=	CG9640
FBgn0031483	=	CG9641
FBgn0034183	=	CG9642
FBgn0031485	=	CG9643
FBgn0034184	=	CG9646
FBgn0038211	=	CG9649
FBgn0029939	=	CG9650
FBgn0029950	=	CG9657
FBgn0031529	=	CG9662
FBgn0031516	=	CG9663
FBgn0031515	=	CG9664
FBgn0036856	=	CG9666
FBgn0037550	=	CG9667
FBgn0036667	=	CG9669
FBgn0030777	=	CG9672
FBgn0030775	=	CG9673
FBgn0036663	=	CG9674
FBgn0030773	=	CG9676
FBgn0039760	=	CG9682
FBgn0037583	=	CG9684
FBgn0030158	=	CG9686
FBgn0030159	=	CG9689
FBgn0030160	=	CG9691
FBgn0036654	=	CG9692
FBgn0039784	=	CG9698
FBgn0030772	=	CG9699
FBgn0036659	=	CG9701
FBgn0039787	=	CG9702
FBgn0036661	=	CG9705
FBgn0036662	=	CG9706
FBgn0036668	=	CG9715
FBgn0039789	=	CG9717
FBgn0038209	=	CG9722
FBgn0030768	=	CG9723
FBgn0037445	=	CG9727
FBgn0037640	=	CG9731
FBgn0039759	=	CG9733
FBgn0039758	=	CG9737
FBgn0037669	=	CG9740
FBgn0039756	=	CG9743
FBgn0037663	=	CG9746
FBgn0039754	=	CG9747
FBgn0034614	=	CG9752
FBgn0034617	=	CG9754
FBgn0003060	=	CG9757
FBgn0038160	=	CG9759
FBgn0036259	=	CG9760
FBgn0037229	=	CG9766
FBgn0037270	=	CG9769
FBgn0037236	=	CG9772
FBgn0037609	=	CG9773
FBgn0037261	=	CG9775
FBgn0027866	=	CG9776
FBgn0030764	=	CG9777
FBgn0037233	=	CG9778
FBgn0037231	=	CG9779
FBgn0037230	=	CG9780
FBgn0030763	=	CG9782
FBgn0030761	=	CG9784
FBgn0037232	=	CG9791
FBgn0037620	=	CG9793
FBgn0037234	=	CG9795
FBgn0038149	=	CG9796
FBgn0037621	=	CG9797
FBgn0038146	=	CG9799
FBgn0037623	=	CG9801
FBgn0037251	=	CG9804
FBgn0030222	=	CG9806
FBgn0037248	=	CG9809
FBgn0034860	=	CG9812
FBgn0038143	=	CG9813
FBgn0034861	=	CG9815
FBgn0030219	=	CG9817
FBgn0037636	=	CG9821
FBgn0034623	=	CG9822
FBgn0034783	=	CG9825
FBgn0034784	=	CG9826
FBgn0037637	=	CG9836
FBgn0037635	=	CG9837
FBgn0037633	=	CG9839
FBgn0034803	=	CG9849
FBgn0034903	=	CG9850
FBgn0086605	=	CG9853
FBgn0037242	=	CG9855
FBgn0034844	=	CG9861
FBgn0034846	=	CG9863
FBgn0034490	=	CG9864
FBgn0034649	=	CG9865
FBgn0031420	=	CG9866
FBgn0031421	=	CG9867
FBgn0031422	=	CG9870
FBgn0034850	=	CG9875
FBgn0034821	=	CG9876
FBgn0034819	=	CG9877
FBgn0031444	=	CG9879
FBgn0031435	=	CG9883
FBgn0031428	=	CG9886
FBgn0034814	=	CG9890
FBgn0031453	=	CG9894
FBgn0034810	=	CG9895
FBgn0034808	=	CG9896
FBgn0034807	=	CG9897
FBgn0034829	=	CG9899
FBgn0030757	=	CG9902
FBgn0030756	=	CG9903
FBgn0040336	=	CG9904
FBgn0030755	=	CG9906
FBgn0030734	=	CG9911
FBgn0030737	=	CG9914
FBgn0030738	=	CG9915
FBgn0030740	=	CG9917
FBgn0038201	=	CG9918
FBgn0030742	=	CG9919
FBgn0038200	=	CG9920
FBgn0030743	=	CG9921
FBgn0038196	=	CG9922
FBgn0038191	=	CG9925
FBgn0038190	=	CG9926
FBgn0032472	=	CG9928
FBgn0032469	=	CG9932
FBgn0032467	=	CG9934
FBgn0039916	=	CG9935
FBgn0030500	=	CG9938
FBgn0030512	=	CG9940
FBgn0030514	=	CG9941
FBgn0034527	=	CG9945
FBgn0030752	=	CG9947
FBgn0035721	=	CG9948
FBgn0036671	=	CG9951
FBgn0035726	=	CG9953
FBgn0031454	=	CG9960
FBgn0031451	=	CG9961
FBgn0031441	=	CG9962
FBgn0035381	=	CG9965
FBgn0031413	=	CG9967
FBgn0035380	=	CG9970
FBgn0035379	=	CG9972
FBgn0035378	=	CG9973
FBgn0034435	=	CG9975
FBgn0035371	=	CG9977
FBgn0030746	=	CG9981
FBgn0039589	=	CG9986
FBgn0032781	=	CG9987
FBgn0039591	=	CG9988
FBgn0039593	=	CG9989
FBgn0039594	=	CG9990
FBgn0030744	=	CG9992
FBgn0034553	=	CG9993
FBgn0039273	=	CG9996
FBgn0039597	=	CG9997
FBgn0000303	=	Cha
FBgn0021760	=	chb
FBgn0000319	=	Chc
FBgn0016132	=	Chd1
FBgn0023395	=	Chd3
FBgn0035499	=	Chd64
FBgn0053194	=	CheA29a
FBgn0036783	=	CheA75a
FBgn0029948	=	CheA7a
FBgn0038142	=	CheA87a
FBgn0067312	=	CheB38a
FBgn0067311	=	CheB38b
FBgn0032888	=	CheB38c
FBgn0053348	=	CheB42a
FBgn0066293	=	CheB42b
FBgn0066292	=	CheB42c
FBgn0038888	=	CheB93a
FBgn0051438	=	CheB93b
FBgn0014141	=	cher
FBgn0029504	=	CHES-1-like
FBgn0013764	=	Chi
FBgn0000308	=	chic
FBgn0024248	=	chico
FBgn0000307	=	chif
FBgn0086758	=	chinmo
FBgn0027052	=	CHIP
FBgn0013763	=	Chit
FBgn0045761	=	CHKov1
FBgn0039328	=	CHKov2
FBgn0032598	=	ChLD3
FBgn0028387	=	chm
FBgn0036805	=	Chmp1
FBgn0015371	=	chn
FBgn0029709	=	CHOp24
FBgn0029503	=	CHORD
FBgn0000313	=	chp
FBgn0043002	=	Chrac-14
FBgn0043001	=	Chrac-16
FBgn0036165	=	chrb
FBgn0044324	=	Chro
FBgn0015372	=	chrw
FBgn0022702	=	Cht2
FBgn0022701	=	Cht3
FBgn0022700	=	Cht4
FBgn0004859	=	ci
FBgn0033972	=	Ciao1
FBgn0026084	=	cib
FBgn0028386	=	cic
FBgn0040477	=	cid
FBgn0000316	=	cin
FBgn0035533	=	Cip4
FBgn0033313	=	Cirl
FBgn0000317	=	ck
FBgn0044323	=	Cka
FBgn0015024	=	CkIalpha
FBgn0000258	=	CkIIalpha
FBgn0015025	=	CkIIalpha-i1
FBgn0025676	=	CkIIalpha-i3
FBgn0000259	=	CkIIbeta
FBgn0026136	=	CkIIbeta2
FBgn0010314	=	Cks30A
FBgn0037613	=	Cks85A
FBgn0000318	=	cl
FBgn0024814	=	Clc
FBgn0030529	=	Clic
FBgn0020503	=	CLIP-190
FBgn0023076	=	Clk
FBgn0036756	=	cln3
FBgn0015621	=	Clp
FBgn0000326	=	clt
FBgn0026255	=	clumsy
FBgn0000330	=	cm
FBgn0040232	=	cmet
FBgn0000337	=	cn
FBgn0000338	=	cnc
FBgn0014462	=	Cng
FBgn0029090	=	cngl
FBgn0000339	=	cni
FBgn0021818	=	cnk
FBgn0013765	=	cnn
FBgn0000340	=	cno
FBgn0015622	=	Cnx99A
FBgn0031536	=	Cog3
FBgn0051040	=	Cog7
FBgn0033265	=	coilin
FBgn0019830	=	colt
FBgn0010105	=	comm
FBgn0041160	=	comm2
FBgn0053209	=	comm3
FBgn0034667	=	comr
FBgn0000346	=	comt
FBgn0005775	=	Con
FBgn0038612	=	cona
FBgn0037240	=	Cont
FBgn0021944	=	Coprox
FBgn0037574	=	Coq2
FBgn0029502	=	COQ7
FBgn0010434	=	cora
FBgn0053525	=	CoRest
FBgn0033192	=	Corin
FBgn0028383	=	corn
FBgn0033109	=	coro
FBgn0030028	=	Corp
FBgn0000351	=	cort
FBgn0025865	=	Cortactin
FBgn0010313	=	corto
FBgn0000352	=	cos
FBgn0019624	=	CoVa
FBgn0013770	=	Cp1
FBgn0000355	=	Cp15
FBgn0000356	=	Cp16
FBgn0000357	=	Cp18
FBgn0000358	=	Cp19
FBgn0000283	=	Cp190
FBgn0086690	=	cp309
FBgn0000359	=	Cp36
FBgn0000360	=	Cp38
FBgn0014464	=	Cp7Fa
FBgn0014465	=	Cp7Fb
FBgn0014466	=	Cp7Fc
FBgn0034577	=	cpa
FBgn0011570	=	cpb
FBgn0010218	=	Cpn
FBgn0000363	=	cpo
FBgn0015623	=	Cpr
FBgn0039805	=	Cpr100A
FBgn0030394	=	Cpr11A
FBgn0030398	=	Cpr11B
FBgn0030494	=	Cpr12A
FBgn0031467	=	Cpr23B
FBgn0032125	=	Cpr30B
FBgn0051876	=	Cpr30F
FBgn0053302	=	Cpr31A
FBgn0028871	=	Cpr35B
FBgn0033597	=	Cpr47Ea
FBgn0033598	=	Cpr47Eb
FBgn0033600	=	Cpr47Ec
FBgn0033601	=	Cpr47Ed
FBgn0033602	=	Cpr47Ee
FBgn0033603	=	Cpr47Ef
FBgn0086519	=	Cpr47Eg
FBgn0050045	=	Cpr49Aa
FBgn0050042	=	Cpr49Ab
FBgn0033725	=	Cpr49Ac
FBgn0033726	=	Cpr49Ad
FBgn0033728	=	Cpr49Ae
FBgn0033729	=	Cpr49Af
FBgn0033730	=	Cpr49Ag
FBgn0033731	=	Cpr49Ah
FBgn0033867	=	Cpr50Ca
FBgn0033869	=	Cpr50Cb
FBgn0033942	=	Cpr51A
FBgn0034499	=	Cpr56F
FBgn0034517	=	Cpr57A
FBgn0029811	=	Cpr5C
FBgn0050163	=	Cpr60D
FBgn0035279	=	Cpr62Ba
FBgn0035280	=	Cpr62Bb
FBgn0035281	=	Cpr62Bc
FBgn0035510	=	Cpr64Aa
FBgn0035511	=	Cpr64Ab
FBgn0035512	=	Cpr64Ac
FBgn0035513	=	Cpr64Ad
FBgn0042119	=	Cpr65Au
FBgn0052405	=	Cpr65Av
FBgn0052404	=	Cpr65Aw
FBgn0086900	=	Cpr65Ax1
FBgn0042118	=	Cpr65Ax2
FBgn0085300	=	Cpr65Ay
FBgn0035686	=	Cpr65Az
FBgn0035735	=	Cpr65Ea
FBgn0035736	=	Cpr65Eb
FBgn0035737	=	Cpr65Ec
FBgn0035875	=	Cpr66Cb
FBgn0052029	=	Cpr66D
FBgn0035985	=	Cpr67B
FBgn0036108	=	Cpr67Fa1
FBgn0036109	=	Cpr67Fa2
FBgn0036110	=	Cpr67Fb
FBgn0036617	=	Cpr72Ea
FBgn0036618	=	Cpr72Eb
FBgn0036619	=	Cpr72Ec
FBgn0036680	=	Cpr73D
FBgn0036878	=	Cpr76Ba
FBgn0036879	=	Cpr76Bb
FBgn0036880	=	Cpr76Bc
FBgn0036881	=	Cpr76Bd
FBgn0037067	=	Cpr78Ca
FBgn0037068	=	Cpr78Cb
FBgn0037069	=	Cpr78Cc
FBgn0037114	=	Cpr78E
FBgn0038714	=	Cpr92A
FBgn0038819	=	Cpr92F
FBgn0039480	=	Cpr97Ea
FBgn0039481	=	Cpr97Eb
FBgn0024698	=	cpsf
FBgn0027842	=	CPTI
FBgn0041605	=	cpx
FBgn0029856	=	CR11700
FBgn0042701	=	CR12628
FBgn0033997	=	CR12953
FBgn0034317	=	CR14499
FBgn0037223	=	CR14638
FBgn0028867	=	CR15280
FBgn0035311	=	CR15821
FBgn0050009	=	CR30009
FBgn0050029	=	CR30029
FBgn0050066	=	CR30066
FBgn0047303	=	CR30068
FBgn0050082	=	CR30082
FBgn0063356	=	CR30370
FBgn0050478	=	CR30478
FBgn0051032	=	CR31032
FBgn0051339	=	CR31339
FBgn0037309	=	CR31541
FBgn0062978	=	CR31808
FBgn0047314	=	CR31972
FBgn0052009	=	CR32009
FBgn0052010	=	CR32010
FBgn0052011	=	CR32011
FBgn0062463	=	CR32028
FBgn0052078	=	CR32078
FBgn0052205	=	CR32205
FBgn0047306	=	CR32314
FBgn0047205	=	CR32385
FBgn0052477	=	CR32477
FBgn0046767	=	CR32489
FBgn0052657	=	CR32657
FBgn0040859	=	CR32658
FBgn0052660	=	CR32660
FBgn0030356	=	CR32661
FBgn0047092	=	CR32730
FBgn0052745	=	CR32745
FBgn0053294	=	CR33294
FBgn0053315	=	CR33315
FBgn0053318	=	CR33318
FBgn0053319	=	CR33319
FBgn0053328	=	CR33328
FBgn0053471	=	CR33471
FBgn0053629	=	CR33629
FBgn0053655	=	CR33655
FBgn0053701	=	CR33701
FBgn0053963	=	CR33963
FBgn0053987	=	CR33987
FBgn0085291	=	CR34262
FBgn0085314	=	CR34285
FBgn0085340	=	CR34311
FBgn0085732	=	CR40190
FBgn0085733	=	CR40375
FBgn0085734	=	CR40450
FBgn0085735	=	CR40454
FBgn0058465	=	CR40465
FBgn0058469	=	CR40469
FBgn0085736	=	CR40472
FBgn0085737	=	CR40502
FBgn0085738	=	CR40503
FBgn0085739	=	CR40507
FBgn0085740	=	CR40508
FBgn0085741	=	CR40528
FBgn0085742	=	CR40546
FBgn0085743	=	CR40560
FBgn0085744	=	CR40561
FBgn0085745	=	CR40565
FBgn0085746	=	CR40571
FBgn0085747	=	CR40572
FBgn0085748	=	CR40573
FBgn0085749	=	CR40574
FBgn0085750	=	CR40581
FBgn0085751	=	CR40582
FBgn0085752	=	CR40594
FBgn0085753	=	CR40596
FBgn0085754	=	CR40597
FBgn0085755	=	CR40611
FBgn0085756	=	CR40613
FBgn0085757	=	CR40621
FBgn0085758	=	CR40639
FBgn0085759	=	CR40640
FBgn0085760	=	CR40641
FBgn0085761	=	CR40642
FBgn0085762	=	CR40648
FBgn0085763	=	CR40659
FBgn0085764	=	CR40668
FBgn0085765	=	CR40677
FBgn0085766	=	CR40679
FBgn0085767	=	CR40685
FBgn0085768	=	CR40712
FBgn0085769	=	CR40728
FBgn0085770	=	CR40734
FBgn0085771	=	CR40741
FBgn0085772	=	CR40743
FBgn0085773	=	CR40766
FBgn0085774	=	CR40779
FBgn0085775	=	CR40847
FBgn0085776	=	CR40855
FBgn0085777	=	CR40959
FBgn0085778	=	CR40962
FBgn0085779	=	CR40963
FBgn0085780	=	CR40976
FBgn0085781	=	CR41056
FBgn0085782	=	CR41101
FBgn0085783	=	CR41111
FBgn0084048	=	CR41184
FBgn0085784	=	CR41379
FBgn0085785	=	CR41437
FBgn0084049	=	CR41440
FBgn0084050	=	CR41470
FBgn0085786	=	CR41501
FBgn0085787	=	CR41503
FBgn0085788	=	CR41504
FBgn0085789	=	CR41506
FBgn0085790	=	CR41507
FBgn0085791	=	CR41508
FBgn0085792	=	CR41509
FBgn0085793	=	CR41510
FBgn0085794	=	CR41531
FBgn0085795	=	CR41535
FBgn0085796	=	CR41539
FBgn0085797	=	CR41540
FBgn0085799	=	CR41544
FBgn0085802	=	CR41548
FBgn0085803	=	CR41550
FBgn0085804	=	CR41571
FBgn0085805	=	CR41583
FBgn0085806	=	CR41585
FBgn0085807	=	CR41590
FBgn0085808	=	CR41591
FBgn0085809	=	CR41594
FBgn0085810	=	CR41597
FBgn0085811	=	CR41598
FBgn0085812	=	CR41601
FBgn0085813	=	CR41602
FBgn0085814	=	CR41604
FBgn0085815	=	CR41605
FBgn0085816	=	CR41606
FBgn0085817	=	CR41607
FBgn0085818	=	CR41608
FBgn0085819	=	CR41609
FBgn0085820	=	CR41610
FBgn0085821	=	CR41612
FBgn0085822	=	CR41613
FBgn0085823	=	CR41617
FBgn0085824	=	CR41618
FBgn0085825	=	CR41619
FBgn0085826	=	CR41620
FBgn0085827	=	CR41621
FBgn0085828	=	CR42195
FBgn0085829	=	CR42196
FBgn0085830	=	CR42197
FBgn0085831	=	CR42201
FBgn0085832	=	CR42205
FBgn0085833	=	CR42206
FBgn0085834	=	CR42217
FBgn0032898	=	CR9337
FBgn0025864	=	Crag
FBgn0035636	=	Cralbp
FBgn0086905	=	crb
FBgn0005585	=	Crc
FBgn0000370	=	crc
FBgn0004396	=	CrebA
FBgn0014467	=	CrebB-17A
FBgn0025456	=	CREG
FBgn0021738	=	Crg-1
FBgn0024811	=	Crk
FBgn0015374	=	crl
FBgn0000376	=	crm
FBgn0023023	=	CRMP
FBgn0000377	=	crn
FBgn0014143	=	croc
FBgn0020309	=	crol
FBgn0001994	=	crp
FBgn0015924	=	crq
FBgn0029501	=	Crtp
FBgn0005664	=	Cry
FBgn0025680	=	cry
FBgn0013767	=	Crz
FBgn0029091	=	CS-2
FBgn0052220	=	Csas
FBgn0024994	=	Csat
FBgn0086903	=	Csk
FBgn0032346	=	Csl4
FBgn0028838	=	CSN1a
FBgn0027057	=	CSN1b
FBgn0027055	=	CSN3
FBgn0027054	=	CSN4
FBgn0027053	=	CSN5
FBgn0028837	=	CSN6
FBgn0028836	=	CSN7
FBgn0028835	=	CSN8
FBgn0004179	=	Csp
FBgn0039867	=	CstF-50
FBgn0027841	=	CstF-64
FBgn0015925	=	csul
FBgn0000382	=	csw
FBgn0004198	=	ct
FBgn0000384	=	cta
FBgn0020496	=	CtBP
FBgn0035769	=	CTCF
FBgn0011760	=	ctp
FBgn0062413	=	Ctr1A
FBgn0062412	=	Ctr1B
FBgn0062411	=	Ctr1C
FBgn0011204	=	cue
FBgn0032956	=	cul-2
FBgn0033260	=	cul-4
FBgn0039632	=	cul-5
FBgn0000392	=	cup
FBgn0015376	=	cutlet
FBgn0000394	=	cv
FBgn0000395	=	cv-2
FBgn0086901	=	cv-c
FBgn0023094	=	cyc
FBgn0000404	=	CycA
FBgn0000405	=	CycB
FBgn0015625	=	CycB3
FBgn0004597	=	CycC
FBgn0010315	=	CycD
FBgn0010382	=	CycE
FBgn0039858	=	CycG
FBgn0022936	=	CycH
FBgn0010317	=	CycJ
FBgn0025674	=	CycK
FBgn0025455	=	CycT
FBgn0032210	=	CYLD
FBgn0004432	=	Cyp1
FBgn0038681	=	Cyp12a4
FBgn0038680	=	Cyp12a5
FBgn0034387	=	Cyp12b2
FBgn0036806	=	Cyp12c1
FBgn0053503	=	Cyp12d1-d
FBgn0050489	=	Cyp12d1-p
FBgn0037817	=	Cyp12e1
FBgn0010383	=	Cyp18a1
FBgn0028940	=	Cyp28a5
FBgn0030339	=	Cyp28c1
FBgn0031689	=	Cyp28d1
FBgn0031688	=	Cyp28d2
FBgn0033753	=	Cyp301a1
FBgn0001992	=	Cyp303a1
FBgn0038095	=	Cyp304a1
FBgn0036910	=	Cyp305a1
FBgn0030949	=	Cyp308a1
FBgn0031432	=	Cyp309a1
FBgn0041337	=	Cyp309a2
FBgn0032693	=	Cyp310a1
FBgn0030367	=	Cyp311a1
FBgn0036778	=	Cyp312a1
FBgn0038236	=	Cyp313a1
FBgn0038006	=	Cyp313a2
FBgn0038007	=	Cyp313a3
FBgn0038076	=	Cyp313a4
FBgn0038005	=	Cyp313a5
FBgn0037601	=	Cyp313b1
FBgn0035790	=	Cyp316a1
FBgn0033982	=	Cyp317a1
FBgn0030369	=	Cyp318a1
FBgn0028382	=	cyp33
FBgn0033524	=	Cyp49a1
FBgn0034053	=	Cyp4aa1
FBgn0031693	=	Cyp4ac1
FBgn0031694	=	Cyp4ac2
FBgn0031695	=	Cyp4ac3
FBgn0033292	=	Cyp4ad1
FBgn0015036	=	Cyp4ae1
FBgn0015032	=	Cyp4c3
FBgn0005670	=	Cyp4d1
FBgn0023541	=	Cyp4d14
FBgn0011576	=	Cyp4d2
FBgn0035344	=	Cyp4d20
FBgn0031925	=	Cyp4d21
FBgn0015033	=	Cyp4d8
FBgn0015034	=	Cyp4e1
FBgn0014469	=	Cyp4e2
FBgn0015035	=	Cyp4e3
FBgn0010019	=	Cyp4g1
FBgn0030304	=	Cyp4g15
FBgn0015037	=	Cyp4p1
FBgn0033395	=	Cyp4p2
FBgn0033397	=	Cyp4p3
FBgn0030615	=	Cyp4s3
FBgn0033304	=	Cyp6a13
FBgn0033302	=	Cyp6a14
FBgn0033303	=	Cyp6a15Psi
FBgn0031726	=	Cyp6a16Psi
FBgn0015714	=	Cyp6a17
FBgn0039519	=	Cyp6a18
FBgn0033979	=	Cyp6a19
FBgn0000473	=	Cyp6a2
FBgn0033980	=	Cyp6a20
FBgn0033981	=	Cyp6a21
FBgn0013773	=	Cyp6a22
FBgn0033978	=	Cyp6a23
FBgn0013772	=	Cyp6a8
FBgn0013771	=	Cyp6a9
FBgn0034756	=	Cyp6d2
FBgn0039006	=	Cyp6d4
FBgn0038194	=	Cyp6d5
FBgn0025454	=	Cyp6g1
FBgn0033696	=	Cyp6g2
FBgn0031182	=	Cyp6t1
FBgn0041336	=	Cyp6t2Psi
FBgn0033697	=	Cyp6t3
FBgn0033121	=	Cyp6u1
FBgn0031126	=	Cyp6v1
FBgn0033065	=	Cyp6w1
FBgn0015038	=	Cyp9b1
FBgn0015039	=	Cyp9b2
FBgn0015040	=	Cyp9c1
FBgn0038037	=	Cyp9f2
FBgn0038034	=	Cyp9f3Psi
FBgn0033775	=	Cyp9h1
FBgn0015031	=	cype
FBgn0035141	=	Cypl
FBgn0004629	=	Cys
FBgn0033189	=	Cyt-b5
FBgn0000406	=	Cyt-b5-r
FBgn0086907	=	Cyt-c-d
FBgn0000409	=	Cyt-c-p
FBgn0000411	=	D
FBgn0086896	=	d
FBgn0000412	=	D1
FBgn0027490	=	D12
FBgn0022935	=	D19A
FBgn0022699	=	D19B
FBgn0053517	=	D2R
FBgn0033015	=	d4
FBgn0000413	=	da
FBgn0025641	=	DAAM
FBgn0000414	=	Dab
FBgn0005677	=	dac
FBgn0020493	=	Dad
FBgn0015926	=	dah
FBgn0028833	=	Dak1
FBgn0030093	=	dalao
FBgn0011577	=	dally
FBgn0033659	=	Damm
FBgn0039286	=	dan
FBgn0039283	=	danr
FBgn0010316	=	dap
FBgn0023388	=	Dap160
FBgn0015582	=	dare
FBgn0034136	=	DAT
FBgn0019643	=	Dat
FBgn0020305	=	dbe
FBgn0010387	=	Dbi
FBgn0040230	=	dbo
FBgn0010220	=	Dbp45A
FBgn0004556	=	Dbp73D
FBgn0024804	=	Dbp80
FBgn0067779	=	dbr
FBgn0002413	=	dco
FBgn0010501	=	Dcp-1
FBgn0034921	=	Dcp1
FBgn0036534	=	Dcp2
FBgn0039016	=	Dcr-1
FBgn0034246	=	Dcr-2
FBgn0027049	=	DDB1
FBgn0000422	=	Ddc
FBgn0053531	=	Ddr
FBgn0015075	=	Ddx1
FBgn0013799	=	Deaf1
FBgn0000426	=	DebB
FBgn0029131	=	debcl
FBgn0000427	=	dec-1
FBgn0028381	=	decay
FBgn0010385	=	Def
FBgn0036038	=	defl
FBgn0008649	=	dei
FBgn0026533	=	Dek
FBgn0086251	=	del
FBgn0028969	=	deltaCOP
FBgn0010358	=	deltaTry
FBgn0086687	=	desat1
FBgn0043043	=	desat2
FBgn0040229	=	desert
FBgn0022893	=	Df31
FBgn0000439	=	Dfd
FBgn0034072	=	Dg
FBgn0085390	=	Dgk
FBgn0020930	=	Dgkepsilon
FBgn0086898	=	dgo
FBgn0027836	=	Dgp-1
FBgn0012344	=	Dh
FBgn0032048	=	Dh31
FBgn0040212	=	Dhap-at
FBgn0013809	=	Dhc16F
FBgn0013810	=	Dhc36C
FBgn0013811	=	Dhc62B
FBgn0010349	=	Dhc64C
FBgn0013812	=	Dhc93AB
FBgn0013813	=	Dhc98D
FBgn0011761	=	dhd
FBgn0004087	=	Dhfr
FBgn0011802	=	Dhh1
FBgn0000447	=	Dhod
FBgn0035964	=	Dhpr
FBgn0011202	=	dia
FBgn0000449	=	dib
FBgn0015933	=	didum
FBgn0011274	=	Dif
FBgn0030891	=	dik
FBgn0052393	=	dikar
FBgn0023091	=	dimm
FBgn0000454	=	Dip-B
FBgn0000455	=	Dip-C
FBgn0024807	=	DIP1
FBgn0040467	=	Dip1
FBgn0040466	=	Dip2
FBgn0024806	=	DIP2
FBgn0040465	=	Dip3
FBgn0039183	=	Dis3
FBgn0000459	=	disco
FBgn0042650	=	disco-r
FBgn0029088	=	disp
FBgn0019828	=	dj
FBgn0033885	=	DJ-1alpha
FBgn0039802	=	dj-1beta
FBgn0037463	=	djl
FBgn0000463	=	Dl
FBgn0000462	=	dl
FBgn0024432	=	Dlc90F
FBgn0001624	=	dlg1
FBgn0030276	=	Dlic2
FBgn0000157	=	Dll
FBgn0041604	=	dlp
FBgn0031820	=	DLP
FBgn0024510	=	dlt
FBgn0000472	=	dm
FBgn0034537	=	DMAP1
FBgn0021825	=	Dmn
FBgn0030477	=	dmrt11E
FBgn0038851	=	dmrt93B
FBgn0039683	=	dmrt99B
FBgn0011581	=	Dms
FBgn0035331	=	DmsR-1
FBgn0035329	=	DmsR-2
FBgn0016792	=	dmt
FBgn0015657	=	DnaJ-1
FBgn0020129	=	DnaJ-60
FBgn0032474	=	DnaJ-H
FBgn0004493	=	DNApol-alpha180
FBgn0011762	=	DNApol-alpha50
FBgn0005696	=	DNApol-alpha73
FBgn0012066	=	DNApol-delta
FBgn0020756	=	DNApol-epsilon
FBgn0037141	=	DNApol-eta
FBgn0004407	=	DNApol-gamma35
FBgn0037554	=	DNApol-iota
FBgn0011425	=	DNAprim
FBgn0000477	=	DNaseII
FBgn0000479	=	dnc
FBgn0022338	=	dnk
FBgn0034738	=	Dnr1
FBgn0024245	=	dnt
FBgn0027453	=	Dnz1
FBgn0053553	=	Doa
FBgn0030607	=	dob
FBgn0028789	=	Doc1
FBgn0035956	=	Doc2
FBgn0035954	=	Doc3
FBgn0010583	=	dock
FBgn0015379	=	dod
FBgn0029944	=	Dok
FBgn0020306	=	dom
FBgn0043903	=	dome
FBgn0035538	=	DopEcR
FBgn0011582	=	DopR
FBgn0015129	=	DopR2
FBgn0000482	=	dor
FBgn0016794	=	dos
FBgn0015663	=	Dot
FBgn0000486	=	Dox-A2
FBgn0000487	=	Dox-A3
FBgn0011763	=	Dp
FBgn0053196	=	dp
FBgn0027835	=	Dp1
FBgn0015929	=	dpa
FBgn0024558	=	Dph5
FBgn0033083	=	Dpit47
FBgn0015930	=	dpld
FBgn0010109	=	dpn
FBgn0000490	=	dpp
FBgn0037580	=	DppIII
FBgn0040726	=	dpr
FBgn0052057	=	dpr10
FBgn0053202	=	dpr11
FBgn0085414	=	dpr12
FBgn0034286	=	dpr13
FBgn0029974	=	dpr14
FBgn0037993	=	dpr15
FBgn0037295	=	dpr16
FBgn0051361	=	dpr17
FBgn0030723	=	dpr18
FBgn0032233	=	dpr19
FBgn0053507	=	dpr2
FBgn0035170	=	dpr20
FBgn0053516	=	dpr3
FBgn0053512	=	dpr4
FBgn0037908	=	dpr5
FBgn0040823	=	dpr6
FBgn0053481	=	dpr7
FBgn0052600	=	dpr8
FBgn0038282	=	dpr9
FBgn0004240	=	Dpt
FBgn0034407	=	DptB
FBgn0000492	=	Dr
FBgn0002183	=	dre4
FBgn0033051	=	dream
FBgn0020381	=	Dredd
FBgn0015664	=	Dref
FBgn0015872	=	Drip
FBgn0004638	=	drk
FBgn0015380	=	drl
FBgn0033791	=	Drl-2
FBgn0024244	=	drm
FBgn0010388	=	Dro
FBgn0052279	=	dro2
FBgn0052283	=	dro3
FBgn0052282	=	dro4
FBgn0035434	=	dro5
FBgn0052268	=	dro6
FBgn0020304	=	drongo
FBgn0026722	=	drosha
FBgn0026479	=	Drp1
FBgn0027594	=	drpr
FBgn0010381	=	Drs
FBgn0052274	=	Drs-l
FBgn0000497	=	ds
FBgn0033159	=	Dscam
FBgn0039528	=	dsd
FBgn0015381	=	dsf
FBgn0000499	=	dsh
FBgn0000500	=	Dsk
FBgn0010269	=	Dsor1
FBgn0011764	=	Dsp1
FBgn0000504	=	dsx
FBgn0023090	=	dtr
FBgn0031464	=	Duox
FBgn0000996	=	dup
FBgn0024381	=	Dup99B
FBgn0013349	=	dUTPase
FBgn0020307	=	dve
FBgn0000520	=	dwg
FBgn0000524	=	dx
FBgn0004511	=	dy
FBgn0033739	=	Dyb
FBgn0066365	=	dyl
FBgn0040228	=	dyn-p25
FBgn0027101	=	Dyrk3
FBgn0039411	=	dys
FBgn0024242	=	Dys
FBgn0000527	=	e
FBgn0000541	=	E(bx)
FBgn0000581	=	E(Pc)
FBgn0011586	=	e(r)
FBgn0000591	=	E(spl)
FBgn0000617	=	e(y)1
FBgn0000618	=	e(y)2
FBgn0000629	=	E(z)
FBgn0020445	=	E23
FBgn0011766	=	E2f
FBgn0024371	=	E2f2
FBgn0008646	=	E5
FBgn0000533	=	ea
FBgn0026439	=	Eaat1
FBgn0026438	=	Eaat2
FBgn0035624	=	Eaf6
FBgn0000535	=	eag
FBgn0052099	=	eap
FBgn0035063	=	Eap
FBgn0026441	=	ear
FBgn0000536	=	eas
FBgn0010110	=	east
FBgn0027066	=	Eb1
FBgn0023444	=	ebi
FBgn0000542	=	ec
FBgn0069242	=	eca
FBgn0000543	=	ecd
FBgn0035766	=	eco
FBgn0000546	=	EcR
FBgn0028436	=	ECSIT
FBgn0000451	=	ect
FBgn0037977	=	Ect3
FBgn0085402	=	Ect4
FBgn0000547	=	ed
FBgn0023511	=	Edem1
FBgn0032480	=	Edem2
FBgn0000551	=	Edg78E
FBgn0000552	=	Edg84A
FBgn0004554	=	Edg91
FBgn0023214	=	edl
FBgn0027506	=	EDTP
FBgn0032198	=	eEF1delta
FBgn0000557	=	Ef1alpha100E
FBgn0000556	=	Ef1alpha48D
FBgn0028737	=	Ef1beta
FBgn0029176	=	Ef1gamma
FBgn0000559	=	Ef2b
FBgn0011217	=	eff
FBgn0034627	=	EfSec
FBgn0024556	=	EfTuM
FBgn0000560	=	eg
FBgn0003731	=	Egfr
FBgn0086908	=	egg
FBgn0001404	=	egh
FBgn0000562	=	egl
FBgn0086712	=	Egm
FBgn0033483	=	egr
FBgn0000564	=	Eh
FBgn0026250	=	eIF-1A
FBgn0004925	=	eIF-2alpha
FBgn0004926	=	eIF-2beta
FBgn0022023	=	eIF-3p40
FBgn0040227	=	eIF-3p66
FBgn0001942	=	eIF-4a
FBgn0020660	=	eIF-4B
FBgn0015218	=	eIF-4E
FBgn0034967	=	eIF-5A
FBgn0039726	=	eIF2B-alpha
FBgn0024996	=	eIF2B-beta
FBgn0034858	=	eIF2B-delta
FBgn0023512	=	eIF2B-epsilon
FBgn0034029	=	eIF2B-gamma
FBgn0037249	=	eIF3-S10
FBgn0034258	=	eIF3-S8
FBgn0034237	=	eIF3-S9
FBgn0037573	=	eIF4AIII
FBgn0035860	=	eIF4E-3
FBgn0035709	=	eIF4E-4
FBgn0035823	=	eIF4E-5
FBgn0039622	=	eIF4E-6
FBgn0040368	=	eIF4E-7
FBgn0023213	=	eIF4G
FBgn0030719	=	eIF5
FBgn0026259	=	eIF5B
FBgn0034915	=	eIF6
FBgn0004588	=	Eig71Ea
FBgn0004589	=	Eig71Eb
FBgn0004590	=	Eig71Ec
FBgn0004591	=	Eig71Ed
FBgn0004592	=	Eig71Ee
FBgn0004593	=	Eig71Ef
FBgn0004594	=	Eig71Eg
FBgn0014848	=	Eig71Eh
FBgn0014849	=	Eig71Ei
FBgn0014850	=	Eig71Ej
FBgn0014851	=	Eig71Ek
FBgn0000566	=	Eip55E
FBgn0005640	=	Eip63E
FBgn0004910	=	Eip63F-1
FBgn0004911	=	Eip63F-2
FBgn0000565	=	Eip71CD
FBgn0000567	=	Eip74EF
FBgn0000568	=	Eip75B
FBgn0004865	=	Eip78C
FBgn0013948	=	Eip93F
FBgn0013949	=	Ela
FBgn0000570	=	elav
FBgn0004858	=	elB
FBgn0020443	=	Elf
FBgn0032660	=	elfless
FBgn0011589	=	elk
FBgn0052072	=	Elo68alpha
FBgn0036128	=	Elo68beta
FBgn0039066	=	EloA
FBgn0023212	=	Elongin-B
FBgn0023211	=	Elongin-C
FBgn0031604	=	Elp3
FBgn0020497	=	emb
FBgn0000575	=	emc
FBgn0010435	=	emp
FBgn0000576	=	ems
FBgn0000577	=	en
FBgn0000578	=	ena
FBgn0004875	=	enc
FBgn0038659	=	endoA
FBgn0034433	=	endoB
FBgn0061515	=	endos
FBgn0000579	=	Eno
FBgn0034975	=	enok
FBgn0031250	=	Ent1
FBgn0026585	=	Ent2
FBgn0036319	=	Ent3
FBgn0030597	=	Eo
FBgn0085421	=	Epac
FBgn0025936	=	Eph
FBgn0040324	=	Ephrin
FBgn0035060	=	Eps-15
FBgn0027496	=	epsilonCOP
FBgn0010425	=	epsilonTry
FBgn0042645	=	epsin-like
FBgn0028434	=	Ercc1
FBgn0036974	=	eRF1
FBgn0035909	=	ergic53
FBgn0028736	=	Ero1L
FBgn0033663	=	ERp60
FBgn0035849	=	ERR
FBgn0023506	=	Es2
FBgn0000588	=	esc
FBgn0032391	=	escl
FBgn0001981	=	esg
FBgn0028642	=	esn
FBgn0013953	=	Esp
FBgn0000592	=	Est-6
FBgn0000594	=	Est-P
FBgn0011554	=	etaTry
FBgn0028738	=	ETH
FBgn0038874	=	ETHR
FBgn0005660	=	Ets21C
FBgn0005658	=	Ets65A
FBgn0039225	=	Ets96B
FBgn0004510	=	Ets97D
FBgn0005659	=	Ets98B
FBgn0000606	=	eve
FBgn0005427	=	ewg
FBgn0004583	=	ex
FBgn0037346	=	exba
FBgn0000611	=	exd
FBgn0041156	=	exex
FBgn0027593	=	Exn
FBgn0035892	=	exo70
FBgn0086476	=	exo84
FBgn0001337	=	Exp6
FBgn0029175	=	Ext2
FBgn0000615	=	exu
FBgn0005558	=	ey
FBgn0000320	=	eya
FBgn0027659	=	eyc
FBgn0000625	=	eyg
FBgn0031414	=	eys
FBgn0000630	=	f
FBgn0016013	=	Faa
FBgn0029172	=	Fad2
FBgn0005632	=	faf
FBgn0025608	=	Faf
FBgn0020440	=	Fak56D
FBgn0028380	=	fal
FBgn0028379	=	fan
FBgn0038827	=	Fancd2
FBgn0037781	=	Fancl
FBgn0000633	=	fas
FBgn0000634	=	Fas1
FBgn0000635	=	Fas2
FBgn0000636	=	Fas3
FBgn0026721	=	fat-spondin
FBgn0036930	=	fat2
FBgn0021953	=	Fatp
FBgn0020439	=	fau
FBgn0014163	=	fax
FBgn0011205	=	fbl
FBgn0032820	=	fbp
FBgn0000639	=	Fbp1
FBgn0000640	=	Fbp2
FBgn0030555	=	Fbxl4
FBgn0086265	=	Fcp26Aa
FBgn0086266	=	Fcp26Ac
FBgn0000644	=	Fcp3C
FBgn0061173	=	fd3F
FBgn0004896	=	fd59A
FBgn0004895	=	fd64A
FBgn0004897	=	fd96Ca
FBgn0004898	=	fd96Cb
FBgn0011768	=	Fdh
FBgn0045063	=	fdl
FBgn0011769	=	Fdxh
FBgn0034542	=	Fem-1
FBgn0041252	=	Femcoat
FBgn0025832	=	Fen1
FBgn0030241	=	feo
FBgn0037475	=	Fer1
FBgn0015222	=	Fer1HCH
FBgn0038402	=	Fer2
FBgn0015221	=	Fer2LCH
FBgn0037937	=	Fer3
FBgn0030449	=	Fer3HCH
FBgn0024891	=	ferrochelatase
FBgn0030092	=	fh
FBgn0052030	=	Fhos
FBgn0003062	=	Fib
FBgn0036911	=	Fibp
FBgn0025519	=	fidipidine
FBgn0039694	=	fig
FBgn0085397	=	Fili
FBgn0024238	=	Fim
FBgn0038914	=	fit
FBgn0035498	=	Fit1
FBgn0036688	=	Fit2
FBgn0000658	=	fj
FBgn0013269	=	FK506-bp1
FBgn0013954	=	FK506-bp2
FBgn0010470	=	Fkbp13
FBgn0029174	=	FKBP59
FBgn0000659	=	fkh
FBgn0000662	=	fl(2)d
FBgn0024555	=	flfl
FBgn0000709	=	fliI
FBgn0005633	=	fln
FBgn0024754	=	Flo
FBgn0024753	=	Flo-2
FBgn0000711	=	flw
FBgn0034943	=	Fmo-1
FBgn0033079	=	Fmo-2
FBgn0028734	=	Fmr1
FBgn0000715	=	Fmrf
FBgn0086675	=	fne
FBgn0011591	=	fng
FBgn0000719	=	fog
FBgn0024236	=	foi
FBgn0020303	=	fok
FBgn0032773	=	fon
FBgn0000721	=	for
FBgn0053556	=	form3
FBgn0013442	=	fos28F
FBgn0038197	=	foxo
FBgn0025373	=	Fpps
FBgn0000723	=	Fps85D
FBgn0035385	=	FR
FBgn0011592	=	fra
FBgn0023083	=	fray
FBgn0042641	=	frc
FBgn0051774	=	fred
FBgn0030897	=	Frq1
FBgn0083228	=	Frq2
FBgn0086698	=	frtz
FBgn0004652	=	fru
FBgn0016081	=	fry
FBgn0034004	=	Fs
FBgn0004656	=	fs(1)h
FBgn0000810	=	fs(1)K10
FBgn0005390	=	fs(1)M3
FBgn0004650	=	fs(1)N
FBgn0000927	=	fs(1)Ya
FBgn0000928	=	fs(1)Yb
FBgn0000986	=	Fs(2)Ket
FBgn0004811	=	fs(2)ltoPP43
FBgn0016650	=	Fsh
FBgn0037724	=	Fst
FBgn0001075	=	ft
FBgn0001077	=	ftz
FBgn0001078	=	ftz-f1
FBgn0001079	=	fu
FBgn0026718	=	fu12
FBgn0029173	=	fu2
FBgn0036169	=	Fuca
FBgn0030327	=	FucT6
FBgn0036485	=	FucTA
FBgn0032117	=	FucTB
FBgn0044872	=	FucTC
FBgn0035217	=	FucTD
FBgn0004509	=	Fur1
FBgn0004598	=	Fur2
FBgn0023441	=	fus
FBgn0085416	=	futsch
FBgn0001083	=	fw
FBgn0004373	=	fwd
FBgn0024689	=	fws
FBgn0001084	=	fy
FBgn0001085	=	fz
FBgn0016797	=	fz2
FBgn0027343	=	fz3
FBgn0027342	=	fz4
FBgn0011596	=	fzo
FBgn0034937	=	fzr2
FBgn0001086	=	fzy
FBgn0001087	=	g
FBgn0001104	=	G-ialpha65A
FBgn0001122	=	G-oalpha47A
FBgn0001123	=	G-salpha60A
FBgn0040372	=	G9a
FBgn0028924	=	GABA-B-R1
FBgn0027575	=	GABA-B-R2
FBgn0031275	=	GABA-B-R3
FBgn0004516	=	Gad1
FBgn0033153	=	Gadd45
FBgn0001089	=	Gal
FBgn0031213	=	galectin
FBgn0034025	=	GalNAc-T1
FBgn0030930	=	GalNAc-T2
FBgn0004435	=	Galpha49B
FBgn0010223	=	Galpha73B
FBgn0028968	=	gammaCop
FBgn0028552	=	gammaSnap
FBgn0010359	=	gammaTry
FBgn0004176	=	gammaTub23C
FBgn0010097	=	gammaTub37C
FBgn0004390	=	Gap1
FBgn0020655	=	Gap69C
FBgn0001091	=	Gapdh1
FBgn0001092	=	Gapdh2
FBgn0033714	=	garz
FBgn0031873	=	Gas41
FBgn0029667	=	Gas8
FBgn0026077	=	Gasp
FBgn0086360	=	gatA
FBgn0032223	=	GATAd
FBgn0038391	=	GATAe
FBgn0039487	=	gb
FBgn0024234	=	gbb
FBgn0001105	=	Gbeta13F
FBgn0030011	=	Gbeta5
FBgn0004623	=	Gbeta76C
FBgn0013969	=	Gbp
FBgn0035245	=	GC
FBgn0030627	=	gce
FBgn0086736	=	GckIII
FBgn0005695	=	gcl
FBgn0040319	=	Gclc
FBgn0046114	=	Gclm
FBgn0014179	=	gcm
FBgn0019809	=	gcm2
FBgn0019990	=	Gcn2
FBgn0029170	=	GCR(ich)
FBgn0000808	=	gd
FBgn0001098	=	Gdh
FBgn0004868	=	Gdi
FBgn0001099	=	gdl
FBgn0028377	=	gdl-ORF39
FBgn0021873	=	Gef26
FBgn0035574	=	Gef64C
FBgn0023081	=	gek
FBgn0010225	=	Gel
FBgn0050011	=	gem
FBgn0033081	=	geminin
FBgn0027914	=	Gen
FBgn0086778	=	gfA
FBgn0027341	=	Gfat1
FBgn0039580	=	Gfat2
FBgn0037567	=	Gfr
FBgn0001980	=	gft
FBgn0053546	=	gfzf
FBgn0030141	=	Gga
FBgn0004921	=	Ggamma1
FBgn0028433	=	Ggamma30A
FBgn0032368	=	giac
FBgn0005198	=	gig
FBgn0030013	=	GIIIspla2
FBgn0034372	=	Gint3
FBgn0011770	=	Gip
FBgn0011253	=	gish
FBgn0020300	=	gk
FBgn0031506	=	gkt
FBgn0001108	=	Gl
FBgn0004618	=	gl
FBgn0033799	=	GLaz
FBgn0066114	=	GlcAT-I
FBgn0036144	=	GlcAT-P
FBgn0032135	=	GlcAT-S
FBgn0067102	=	GlcT-1
FBgn0001112	=	Gld
FBgn0015229	=	glec
FBgn0001987	=	Gli
FBgn0037954	=	glo
FBgn0027657	=	glob1
FBgn0001114	=	Glt
FBgn0015391	=	glu
FBgn0004619	=	Glu-RI
FBgn0028431	=	Glu-RIB
FBgn0024963	=	GluClalpha
FBgn0004620	=	GluRIIA
FBgn0020429	=	GluRIIB
FBgn0046113	=	GluRIIC
FBgn0051201	=	GluRIIE
FBgn0025593	=	Glut1
FBgn0015230	=	Glut3
FBgn0034603	=	Glycogenin
FBgn0004507	=	GlyP
FBgn0034697	=	GM130
FBgn0031661	=	Gmd
FBgn0034794	=	Gmer
FBgn0040323	=	GNBP1
FBgn0040322	=	GNBP2
FBgn0040321	=	GNBP3
FBgn0004913	=	Gnf1
FBgn0001120	=	gnu
FBgn0052227	=	gogo
FBgn0004919	=	gol
FBgn0039188	=	Golgin84
FBgn0029084	=	gom
FBgn0044871	=	Gos28
FBgn0001124	=	Got1
FBgn0001125	=	Got2
FBgn0013272	=	Gp150
FBgn0033039	=	gp210
FBgn0039562	=	Gp93
FBgn0063368	=	Gpb5
FBgn0001128	=	Gpdh
FBgn0086448	=	Gpi1
FBgn0014963	=	gpp
FBgn0004833	=	Gprk1
FBgn0004834	=	Gprk2
FBgn0024232	=	gprs
FBgn0045502	=	Gr10a
FBgn0030297	=	Gr10b
FBgn0041250	=	Gr21a
FBgn0045501	=	Gr22a
FBgn0045500	=	Gr22b
FBgn0045499	=	Gr22c
FBgn0045498	=	Gr22d
FBgn0045497	=	Gr22e
FBgn0041249	=	Gr22f
FBgn0041248	=	Gr23a
FBgn0041247	=	Gr28a
FBgn0045495	=	Gr28b
FBgn0027796	=	Gr2a
FBgn0041246	=	Gr32a
FBgn0032416	=	Gr33a
FBgn0045487	=	Gr36a
FBgn0045486	=	Gr36b
FBgn0045485	=	Gr36c
FBgn0046888	=	Gr36d
FBgn0041244	=	Gr39a
FBgn0041245	=	Gr39b
FBgn0041243	=	Gr43a
FBgn0033202	=	Gr43b
FBgn0041242	=	Gr47a
FBgn0041241	=	Gr47b
FBgn0041240	=	Gr57a
FBgn0041239	=	Gr58a
FBgn0041238	=	Gr58b
FBgn0041237	=	Gr58c
FBgn0045483	=	Gr59a
FBgn0045482	=	Gr59b
FBgn0041235	=	Gr59c
FBgn0041236	=	Gr59d
FBgn0041233	=	Gr59e
FBgn0041234	=	Gr59f
FBgn0035167	=	Gr61a
FBgn0035468	=	Gr63a
FBgn0045479	=	Gr64a
FBgn0045478	=	Gr64b
FBgn0045477	=	Gr64c
FBgn0035486	=	Gr64d
FBgn0045476	=	Gr64e
FBgn0052255	=	Gr64f
FBgn0041232	=	Gr65a
FBgn0035870	=	Gr66a
FBgn0041231	=	Gr68a
FBgn0045474	=	Gr77a
FBgn0045473	=	Gr85a
FBgn0038440	=	Gr89a
FBgn0030108	=	Gr8a
FBgn0045471	=	Gr92a
FBgn0041229	=	Gr93a
FBgn0045470	=	Gr93b
FBgn0045469	=	Gr93c
FBgn0045468	=	Gr93d
FBgn0041225	=	Gr94a
FBgn0041224	=	Gr97a
FBgn0039520	=	Gr98a
FBgn0046887	=	Gr98b
FBgn0046886	=	Gr98c
FBgn0046885	=	Gr98d
FBgn0052693	=	Gr9a
FBgn0030685	=	Graf
FBgn0040493	=	granny-smith
FBgn0036919	=	Grasp65
FBgn0039494	=	grass
FBgn0001133	=	grau
FBgn0001134	=	Grd
FBgn0004586	=	grh
FBgn0025595	=	GRHR
FBgn0036278	=	GRHRII
FBgn0015946	=	grim
FBgn0029830	=	Grip
FBgn0026433	=	Grip128
FBgn0026432	=	Grip163
FBgn0032705	=	Grip71
FBgn0026431	=	Grip75
FBgn0026430	=	Grip84
FBgn0001137	=	grk
FBgn0001138	=	grn
FBgn0001139	=	gro
FBgn0037245	=	growl
FBgn0011598	=	grp
FBgn0034658	=	Grx-1
FBgn0035416	=	gry
FBgn0030882	=	GS
FBgn0001142	=	Gs1
FBgn0019982	=	Gs1l
FBgn0001145	=	Gs2
FBgn0001148	=	gsb
FBgn0001147	=	gsb-n
FBgn0010323	=	Gsc
FBgn0046332	=	gskt
FBgn0001149	=	GstD1
FBgn0042206	=	GstD10
FBgn0010038	=	GstD2
FBgn0010039	=	GstD3
FBgn0010040	=	GstD4
FBgn0010041	=	GstD5
FBgn0010042	=	GstD6
FBgn0010043	=	GstD7
FBgn0010044	=	GstD8
FBgn0038020	=	GstD9
FBgn0034335	=	GstE1
FBgn0063499	=	GstE10
FBgn0063498	=	GstE2
FBgn0063497	=	GstE3
FBgn0063496	=	GstE4
FBgn0063495	=	GstE5
FBgn0063494	=	GstE6
FBgn0063493	=	GstE7
FBgn0063492	=	GstE8
FBgn0063491	=	GstE9
FBgn0010226	=	GstS1
FBgn0001150	=	gt
FBgn0010391	=	Gtp-bp
FBgn0010825	=	Gug
FBgn0026239	=	gukh
FBgn0026238	=	gus
FBgn0027790	=	GV1
FBgn0051992	=	gw
FBgn0004461	=	gwl
FBgn0036545	=	GXIVsPLA2
FBgn0038435	=	Gyc-89Da
FBgn0038436	=	Gyc-89Db
FBgn0010197	=	Gyc32E
FBgn0013974	=	Gyc76C
FBgn0038295	=	Gyc88E
FBgn0013972	=	Gycalpha99B
FBgn0013973	=	Gycbeta100B
FBgn0025592	=	Gyk
FBgn0001169	=	H
FBgn0001168	=	h
FBgn0016660	=	H15
FBgn0001170	=	H2.0
FBgn0036924	=	hale
FBgn0001174	=	halo
FBgn0045852	=	ham
FBgn0032209	=	Hand
FBgn0026575	=	hang
FBgn0046706	=	Haspin
FBgn0001179	=	hay
FBgn0001180	=	hb
FBgn0008636	=	hbn
FBgn0029082	=	hbs
FBgn0042712	=	HBS1
FBgn0039904	=	Hcf
FBgn0086695	=	hd
FBgn0025825	=	Hdac3
FBgn0041210	=	HDAC4
FBgn0026428	=	HDAC6
FBgn0051119	=	HdacX
FBgn0005619	=	Hdc
FBgn0010113	=	hdc
FBgn0086609	=	HDC02577
FBgn0086610	=	HDC15381
FBgn0029977	=	hdm
FBgn0036955	=	Hdm
FBgn0028430	=	He
FBgn0028375	=	heix
FBgn0014189	=	Hel25E
FBgn0022787	=	Hel89B
FBgn0011771	=	Hem
FBgn0010303	=	hep
FBgn0011224	=	heph
FBgn0001185	=	her
FBgn0030899	=	Her
FBgn0031107	=	HERC2
FBgn0031950	=	Herp
FBgn0001186	=	Hex-A
FBgn0001187	=	Hex-C
FBgn0042711	=	Hex-t1
FBgn0042710	=	Hex-t2
FBgn0041630	=	Hexo1
FBgn0041629	=	Hexo2
FBgn0027788	=	Hey
FBgn0014000	=	Hf
FBgn0001189	=	hfw
FBgn0040211	=	hgo
FBgn0040318	=	HGTX
FBgn0004644	=	hh
FBgn0010114	=	hig
FBgn0050147	=	Hil
FBgn0030900	=	Him
FBgn0022786	=	Hira
FBgn0051614	=	His-Psi:CR31614
FBgn0051615	=	His-Psi:CR31615
FBgn0051616	=	His-Psi:CR31616
FBgn0051754	=	His-Psi:CR31754
FBgn0053802	=	His-Psi:CR33802
FBgn0053805	=	His-Psi:CR33805
FBgn0053811	=	His-Psi:CR33811
FBgn0053867	=	His-Psi:CR33867
FBgn0051617	=	His1:CG31617
FBgn0053801	=	His1:CG33801
FBgn0053804	=	His1:CG33804
FBgn0053807	=	His1:CG33807
FBgn0053810	=	His1:CG33810
FBgn0053813	=	His1:CG33813
FBgn0053816	=	His1:CG33816
FBgn0053819	=	His1:CG33819
FBgn0053822	=	His1:CG33822
FBgn0053825	=	His1:CG33825
FBgn0053828	=	His1:CG33828
FBgn0053831	=	His1:CG33831
FBgn0053834	=	His1:CG33834
FBgn0053837	=	His1:CG33837
FBgn0053840	=	His1:CG33840
FBgn0053843	=	His1:CG33843
FBgn0053846	=	His1:CG33846
FBgn0053849	=	His1:CG33849
FBgn0053852	=	His1:CG33852
FBgn0053855	=	His1:CG33855
FBgn0053858	=	His1:CG33858
FBgn0053861	=	His1:CG33861
FBgn0053864	=	His1:CG33864
FBgn0051618	=	His2A:CG31618
FBgn0053808	=	His2A:CG33808
FBgn0053814	=	His2A:CG33814
FBgn0053817	=	His2A:CG33817
FBgn0053820	=	His2A:CG33820
FBgn0053823	=	His2A:CG33823
FBgn0053826	=	His2A:CG33826
FBgn0053829	=	His2A:CG33829
FBgn0053832	=	His2A:CG33832
FBgn0053835	=	His2A:CG33835
FBgn0053838	=	His2A:CG33838
FBgn0053841	=	His2A:CG33841
FBgn0053844	=	His2A:CG33844
FBgn0053847	=	His2A:CG33847
FBgn0053850	=	His2A:CG33850
FBgn0053853	=	His2A:CG33853
FBgn0053856	=	His2A:CG33856
FBgn0053859	=	His2A:CG33859
FBgn0053862	=	His2A:CG33862
FBgn0053865	=	His2A:CG33865
FBgn0001197	=	His2Av
FBgn0061209	=	His2B:CG17949
FBgn0053868	=	His2B:CG33868
FBgn0053870	=	His2B:CG33870
FBgn0053872	=	His2B:CG33872
FBgn0053874	=	His2B:CG33874
FBgn0053876	=	His2B:CG33876
FBgn0053878	=	His2B:CG33878
FBgn0053880	=	His2B:CG33880
FBgn0053882	=	His2B:CG33882
FBgn0053884	=	His2B:CG33884
FBgn0053886	=	His2B:CG33886
FBgn0053888	=	His2B:CG33888
FBgn0053890	=	His2B:CG33890
FBgn0053892	=	His2B:CG33892
FBgn0053894	=	His2B:CG33894
FBgn0053896	=	His2B:CG33896
FBgn0053898	=	His2B:CG33898
FBgn0053900	=	His2B:CG33900
FBgn0053902	=	His2B:CG33902
FBgn0053904	=	His2B:CG33904
FBgn0053906	=	His2B:CG33906
FBgn0053908	=	His2B:CG33908
FBgn0053910	=	His2B:CG33910
FBgn0058461	=	His2B:CG40461
FBgn0051613	=	His3:CG31613
FBgn0053803	=	His3:CG33803
FBgn0053806	=	His3:CG33806
FBgn0053809	=	His3:CG33809
FBgn0053812	=	His3:CG33812
FBgn0053815	=	His3:CG33815
FBgn0053818	=	His3:CG33818
FBgn0053821	=	His3:CG33821
FBgn0053824	=	His3:CG33824
FBgn0053827	=	His3:CG33827
FBgn0053830	=	His3:CG33830
FBgn0053833	=	His3:CG33833
FBgn0053836	=	His3:CG33836
FBgn0053839	=	His3:CG33839
FBgn0053842	=	His3:CG33842
FBgn0053845	=	His3:CG33845
FBgn0053848	=	His3:CG33848
FBgn0053851	=	His3:CG33851
FBgn0053854	=	His3:CG33854
FBgn0053857	=	His3:CG33857
FBgn0053860	=	His3:CG33860
FBgn0053863	=	His3:CG33863
FBgn0053866	=	His3:CG33866
FBgn0014857	=	His3.3A
FBgn0004828	=	His3.3B
FBgn0051611	=	His4:CG31611
FBgn0053869	=	His4:CG33869
FBgn0053871	=	His4:CG33871
FBgn0053873	=	His4:CG33873
FBgn0053875	=	His4:CG33875
FBgn0053877	=	His4:CG33877
FBgn0053879	=	His4:CG33879
FBgn0053881	=	His4:CG33881
FBgn0053883	=	His4:CG33883
FBgn0053885	=	His4:CG33885
FBgn0053887	=	His4:CG33887
FBgn0053889	=	His4:CG33889
FBgn0053891	=	His4:CG33891
FBgn0053893	=	His4:CG33893
FBgn0053895	=	His4:CG33895
FBgn0053897	=	His4:CG33897
FBgn0053899	=	His4:CG33899
FBgn0053901	=	His4:CG33901
FBgn0053903	=	His4:CG33903
FBgn0053905	=	His4:CG33905
FBgn0053907	=	His4:CG33907
FBgn0053909	=	His4:CG33909
FBgn0013981	=	His4r
FBgn0037950	=	HisCl1
FBgn0030600	=	hiw
FBgn0001203	=	Hk
FBgn0001202	=	hk
FBgn0001204	=	hkb
FBgn0086441	=	hkl
FBgn0001565	=	Hlc
FBgn0015234	=	HLH106
FBgn0011276	=	HLH3B
FBgn0011277	=	HLH4C
FBgn0022740	=	HLH54F
FBgn0002609	=	HLHm3
FBgn0002631	=	HLHm5
FBgn0002633	=	HLHm7
FBgn0002733	=	HLHmbeta
FBgn0002734	=	HLHmdelta
FBgn0002735	=	HLHmgamma
FBgn0001205	=	Hmgcr
FBgn0004362	=	HmgD
FBgn0010611	=	Hmgs
FBgn0010228	=	HmgZ
FBgn0029167	=	Hml
FBgn0001206	=	Hmr
FBgn0015737	=	Hmu
FBgn0085448	=	Hmx
FBgn0001208	=	Hn
FBgn0004914	=	Hnf4
FBgn0037933	=	Ho
FBgn0041150	=	hoe1
FBgn0031649	=	hoe2
FBgn0015393	=	hoip
FBgn0025777	=	homer
FBgn0004864	=	hop
FBgn0024352	=	Hop
FBgn0017397	=	how
FBgn0030082	=	HP1b
FBgn0039019	=	HP1c
FBgn0037675	=	HP1e
FBgn0086689	=	Hph
FBgn0034453	=	hpo
FBgn0037382	=	Hpr1
FBgn0033973	=	HPS
FBgn0014859	=	Hr38
FBgn0010229	=	Hr39
FBgn0023546	=	Hr4
FBgn0000448	=	Hr46
FBgn0034012	=	Hr51
FBgn0015239	=	Hr78
FBgn0037436	=	Hr83
FBgn0015240	=	Hr96
FBgn0004838	=	Hrb27C
FBgn0004237	=	Hrb87F
FBgn0001215	=	Hrb98DE
FBgn0015949	=	hrg
FBgn0037701	=	Hrp59
FBgn0031450	=	Hrs
FBgn0024230	=	Hs2st
FBgn0053147	=	Hs3st-A
FBgn0031005	=	Hs3st-B
FBgn0038755	=	Hs6st
FBgn0001216	=	Hsc70-1
FBgn0001217	=	Hsc70-2
FBgn0001218	=	Hsc70-3
FBgn0001219	=	Hsc70-4
FBgn0001220	=	Hsc70-5
FBgn0026418	=	Hsc70Cb
FBgn0001222	=	Hsf
FBgn0001223	=	Hsp22
FBgn0001224	=	Hsp23
FBgn0001225	=	Hsp26
FBgn0001226	=	Hsp27
FBgn0015245	=	Hsp60
FBgn0011244	=	Hsp60B
FBgn0031728	=	Hsp60C
FBgn0032525	=	Hsp60D
FBgn0001227	=	Hsp67Ba
FBgn0001228	=	Hsp67Bb
FBgn0001229	=	Hsp67Bc
FBgn0001230	=	Hsp68
FBgn0013275	=	Hsp70Aa
FBgn0013276	=	Hsp70Ab
FBgn0013277	=	Hsp70Ba
FBgn0013278	=	Hsp70Bb
FBgn0051354	=	Hsp70Bbb
FBgn0013279	=	Hsp70Bc
FBgn0001233	=	Hsp83
FBgn0001234	=	Hsromega
FBgn0001235	=	hth
FBgn0010389	=	htl
FBgn0038233	=	HtrA2
FBgn0004873	=	hts
FBgn0027655	=	htt
FBgn0028374	=	hug
FBgn0026417	=	Hus1-like
FBgn0002431	=	hyd
FBgn0031128	=	hydra
FBgn0037657	=	hyx
FBgn0028429	=	I-2
FBgn0025821	=	I-t
FBgn0031294	=	ia2
FBgn0020546	=	iab-4
FBgn0024227	=	ial
FBgn0015247	=	Iap2
FBgn0086693	=	iav
FBgn0019972	=	Ice
FBgn0029079	=	icln
FBgn0028546	=	ics
FBgn0041147	=	ida
FBgn0001247	=	Ide
FBgn0020416	=	Idgf1
FBgn0020415	=	Idgf2
FBgn0020414	=	Idgf3
FBgn0026415	=	Idgf4
FBgn0064237	=	Idgf5
FBgn0001248	=	Idh
FBgn0001250	=	if
FBgn0053527	=	IFa
FBgn0001941	=	ifc
FBgn0013467	=	igl
FBgn0028428	=	Ih
FBgn0031872	=	iHog
FBgn0086657	=	ik2
FBgn0028427	=	Ilk
FBgn0044051	=	Ilp1
FBgn0036046	=	Ilp2
FBgn0044050	=	Ilp3
FBgn0044049	=	Ilp4
FBgn0044048	=	Ilp5
FBgn0044047	=	Ilp6
FBgn0044046	=	Ilp7
FBgn0034329	=	IM1
FBgn0033835	=	IM10
FBgn0067905	=	IM14
FBgn0067903	=	IM18
FBgn0025583	=	IM2
FBgn0034328	=	IM23
FBgn0040736	=	IM3
FBgn0040653	=	IM4
FBgn0013983	=	imd
FBgn0030235	=	Imp
FBgn0001253	=	ImpE1
FBgn0001254	=	ImpE2
FBgn0001255	=	ImpE3
FBgn0001256	=	ImpL1
FBgn0001257	=	ImpL2
FBgn0001258	=	ImpL3
FBgn0001259	=	in
FBgn0004784	=	inaC
FBgn0001263	=	inaD
FBgn0023077	=	inaF
FBgn0033156	=	Incenp
FBgn0025776	=	ind
FBgn0036816	=	Indy
FBgn0038770	=	Indy-2
FBgn0011603	=	ine
FBgn0030945	=	Ing3
FBgn0086613	=	Ino80
FBgn0025885	=	Inos
FBgn0013984	=	InR
FBgn0011674	=	insc
FBgn0031434	=	insv
FBgn0025582	=	Int6
FBgn0001269	=	inv
FBgn0086359	=	Invadolysin
FBgn0027108	=	inx2
FBgn0028373	=	inx3
FBgn0030989	=	inx5
FBgn0027107	=	inx6
FBgn0027106	=	inx7
FBgn0015001	=	iotaTry
FBgn0025366	=	Ip259
FBgn0032147	=	IP3K1
FBgn0085388	=	IP3K2
FBgn0050295	=	Ipk1
FBgn0031267	=	Ipk2
FBgn0030187	=	Ipod
FBgn0016672	=	Ipp
FBgn0039061	=	Ir
FBgn0011774	=	Irbp
FBgn0038465	=	Irc
FBgn0024222	=	ird5
FBgn0038736	=	ire-1
FBgn0031305	=	Iris
FBgn0039081	=	Irk2
FBgn0032706	=	Irk3
FBgn0024958	=	Irp-1A
FBgn0024957	=	Irp-1B
FBgn0028372	=	isopeptidase-T-3
FBgn0011604	=	Iswi
FBgn0035023	=	itp
FBgn0010051	=	Itp-r83A
FBgn0001276	=	ix
FBgn0040309	=	Jafrac1
FBgn0040308	=	Jafrac2
FBgn0037374	=	jagn
FBgn0001280	=	janA
FBgn0001281	=	janB
FBgn0011225	=	jar
FBgn0028371	=	jbug
FBgn0027654	=	jdp
FBgn0086677	=	jeb
FBgn0031652	=	jet
FBgn0028841	=	jhamt
FBgn0010052	=	Jhe
FBgn0035088	=	Jhebp29
FBgn0034076	=	Jhedup
FBgn0010053	=	Jheh1
FBgn0034405	=	Jheh2
FBgn0034406	=	Jheh3
FBgn0028426	=	JhI-1
FBgn0028425	=	JhI-21
FBgn0028424	=	JhI-26
FBgn0039350	=	jigr1
FBgn0020412	=	JIL-1
FBgn0027339	=	jim
FBgn0086655	=	jing
FBgn0031079	=	jog
FBgn0020906	=	Jon25Bi
FBgn0031654	=	Jon25Bii
FBgn0031653	=	Jon25Biii
FBgn0001285	=	Jon44E
FBgn0035667	=	Jon65Ai
FBgn0035666	=	Jon65Aii
FBgn0035665	=	Jon65Aiii
FBgn0035664	=	Jon65Aiv
FBgn0035886	=	Jon66Ci
FBgn0035887	=	Jon66Cii
FBgn0023197	=	Jon74E
FBgn0003358	=	Jon99Ci
FBgn0003356	=	Jon99Cii
FBgn0003357	=	Jon99Ciii
FBgn0039778	=	Jon99Fi
FBgn0039777	=	Jon99Fii
FBgn0032129	=	jp
FBgn0001291	=	Jra
FBgn0025820	=	JTBR
FBgn0015396	=	jumu
FBgn0051363	=	Jupiter
FBgn0040037	=	JYalpha
FBgn0028422	=	KaiRIA
FBgn0039155	=	kal-1
FBgn0024889	=	Kap-alpha1
FBgn0027338	=	Kap-alpha3
FBgn0028421	=	Kap3
FBgn0040513	=	kappaB-Ras
FBgn0043471	=	kappaTry
FBgn0001296	=	kar
FBgn0030334	=	Karl
FBgn0011341	=	Karybeta3
FBgn0040207	=	kat80
FBgn0040208	=	katanin-60
FBgn0001297	=	kay
FBgn0063924	=	Kaz1-ORFA
FBgn0063923	=	Kaz1-ORFB
FBgn0033494	=	KCNQ
FBgn0022268	=	KdelR
FBgn0086133	=	kdn
FBgn0038475	=	Keap1
FBgn0015399	=	kek1
FBgn0015400	=	kek2
FBgn0028370	=	kek3
FBgn0032484	=	kek4
FBgn0031016	=	kek5
FBgn0039862	=	kek6
FBgn0001301	=	kel
FBgn0011236	=	ken
FBgn0010504	=	kermit
FBgn0041205	=	key
FBgn0086130	=	KH1
FBgn0001308	=	Khc
FBgn0019968	=	Khc-73
FBgn0038205	=	Kif19A
FBgn0039925	=	Kif3C
FBgn0024887	=	kin17
FBgn0015721	=	king-tubby
FBgn0028369	=	kirre
FBgn0086902	=	kis
FBgn0001311	=	kkv
FBgn0001313	=	kl-2
FBgn0001314	=	kl-3
FBgn0001315	=	kl-5
FBgn0001316	=	klar
FBgn0010235	=	Klc
FBgn0017590	=	klg
FBgn0030268	=	Klp10A
FBgn0032243	=	Klp31E
FBgn0011606	=	Klp3A
FBgn0004377	=	Klp54D
FBgn0034824	=	Klp59C
FBgn0034827	=	Klp59D
FBgn0004378	=	Klp61F
FBgn0004380	=	Klp64D
FBgn0004379	=	Klp67A
FBgn0004381	=	Klp68D
FBgn0004387	=	Klp98A
FBgn0013469	=	klu
FBgn0001319	=	kn
FBgn0001320	=	kni
FBgn0001321	=	knk
FBgn0001323	=	knrl
FBgn0020294	=	ko
FBgn0033107	=	koi
FBgn0051232	=	koko
FBgn0026064	=	KP78a
FBgn0026063	=	KP78b
FBgn0001325	=	Kr
FBgn0028420	=	Kr-h1
FBgn0028419	=	Kr-h2
FBgn0020545	=	kraken
FBgn0034098	=	krimp
FBgn0052179	=	Krn
FBgn0020647	=	KrT95D
FBgn0040206	=	krz
FBgn0015402	=	ksr
FBgn0004167	=	kst
FBgn0001324	=	kto
FBgn0041627	=	Ku80
FBgn0032850	=	Kua
FBgn0038476	=	kuk
FBgn0039688	=	Kul
FBgn0015954	=	kuz
FBgn0001330	=	kz
FBgn0001332	=	L
FBgn0001491	=	l(1)10Bb
FBgn0001560	=	l(1)19Ec
FBgn0001341	=	l(1)1Bi
FBgn0001612	=	l(1)dd4
FBgn0027335	=	l(1)G0003
FBgn0027334	=	l(1)G0004
FBgn0026713	=	l(1)G0007
FBgn0027330	=	l(1)G0020
FBgn0027329	=	l(1)G0022
FBgn0026702	=	l(1)G0045
FBgn0027321	=	l(1)G0060
FBgn0026680	=	l(1)G0084
FBgn0026679	=	l(1)G0095
FBgn0026666	=	l(1)G0136
FBgn0027296	=	l(1)G0144
FBgn0028360	=	l(1)G0148
FBgn0026664	=	l(1)G0155
FBgn0027291	=	l(1)G0156
FBgn0027287	=	l(1)G0168
FBgn0027280	=	l(1)G0193
FBgn0027279	=	l(1)G0196
FBgn0028343	=	l(1)G0222
FBgn0028342	=	l(1)G0230
FBgn0028341	=	l(1)G0232
FBgn0027259	=	l(1)G0237
FBgn0028336	=	l(1)G0255
FBgn0029067	=	l(1)G0269
FBgn0028331	=	l(1)G0289
FBgn0028327	=	l(1)G0320
FBgn0028325	=	l(1)G0334
FBgn0028274	=	l(1)G0431
FBgn0040153	=	l(1)G0469
FBgn0002561	=	l(1)sc
FBgn0010482	=	l(2)01289
FBgn0010497	=	l(2)01810
FBgn0010549	=	l(2)03659
FBgn0010551	=	l(2)03709
FBgn0010590	=	l(2)05070
FBgn0028622	=	l(2)05510
FBgn0010607	=	l(2)05714
FBgn0010612	=	l(2)06225
FBgn0010622	=	l(2)06496
FBgn0010651	=	l(2)08717
FBgn0022288	=	l(2)09851
FBgn0001967	=	l(2)34Fa
FBgn0001974	=	l(2)35Bd
FBgn0001977	=	l(2)35Bg
FBgn0001986	=	l(2)35Df
FBgn0001989	=	l(2)35Di
FBgn0002021	=	l(2)37Bb
FBgn0086444	=	l(2)37Cb
FBgn0002031	=	l(2)37Cc
FBgn0086445	=	l(2)37Cd
FBgn0086446	=	l(2)37Ce
FBgn0086447	=	l(2)37Cg
FBgn0010609	=	l(2)44DEa
FBgn0013548	=	l(2)dtl
FBgn0011296	=	l(2)efl
FBgn0002121	=	l(2)gl
FBgn0022029	=	l(2)k01209
FBgn0022160	=	l(2)k05713
FBgn0022153	=	l(2)k05819
FBgn0022085	=	l(2)k07433
FBgn0022070	=	l(2)k07824
FBgn0086451	=	l(2)k09022
FBgn0021979	=	l(2)k09913
FBgn0016970	=	l(2)k10201
FBgn0021856	=	l(2)k14505
FBgn0021847	=	l(2)k14710
FBgn0021800	=	l(2)k16918
FBgn0033029	=	l(2)NC136
FBgn0011297	=	l(2)not
FBgn0010704	=	l(2)s5379
FBgn0002174	=	l(2)tid
FBgn0010741	=	l(3)01239
FBgn0010786	=	l(3)02640
FBgn0010808	=	l(3)03670
FBgn0010830	=	l(3)04053
FBgn0010877	=	l(3)05822
FBgn0010926	=	l(3)07882
FBgn0013563	=	l(3)70Da
FBgn0002283	=	l(3)73Ah
FBgn0013576	=	l(3)82Fd
FBgn0002354	=	l(3)87Df
FBgn0011335	=	l(3)j2D3
FBgn0086686	=	l(3)L1231
FBgn0002440	=	l(3)mbn
FBgn0002441	=	l(3)mbt
FBgn0011455	=	l(3)neo18
FBgn0036815	=	l(3)neo26
FBgn0086910	=	l(3)neo38
FBgn0011476	=	l(3)neo43
FBgn0086699	=	l(3)S147910
FBgn0011013	=	l(3)s1921
FBgn0011638	=	La
FBgn0002522	=	lab
FBgn0010238	=	Lac
FBgn0002524	=	lace
FBgn0029006	=	lack
FBgn0020280	=	laf
FBgn0040918	=	Lag1
FBgn0002525	=	Lam
FBgn0016031	=	lama
FBgn0043470	=	lambdaTry
FBgn0010397	=	LamC
FBgn0002526	=	LanA
FBgn0002527	=	LanB1
FBgn0002528	=	LanB2
FBgn0086372	=	lap
FBgn0033984	=	Lap1
FBgn0000464	=	Lar
FBgn0011640	=	lark
FBgn0040108	=	larp
FBgn0029158	=	Las
FBgn0063485	=	Lasp
FBgn0005654	=	lat
FBgn0037163	=	laza
FBgn0011278	=	lbe
FBgn0034083	=	lbk
FBgn0008651	=	lbl
FBgn0016032	=	lbm
FBgn0034657	=	LBR
FBgn0036901	=	LCBP1
FBgn0010240	=	Lcch3
FBgn0002531	=	Lcp1
FBgn0011812	=	Lcp1Psi
FBgn0002533	=	Lcp2
FBgn0002534	=	Lcp3
FBgn0002535	=	Lcp4
FBgn0020645	=	Lcp65Aa
FBgn0020644	=	Lcp65Ab1
FBgn0020643	=	Lcp65Ab2
FBgn0020642	=	Lcp65Ac
FBgn0020641	=	Lcp65Ad
FBgn0020640	=	Lcp65Ae
FBgn0020639	=	Lcp65Af
FBgn0020638	=	Lcp65Ag1
FBgn0020637	=	Lcp65Ag2
FBgn0086611	=	Lcp65Ag3
FBgn0020646	=	Lcp65APsi
FBgn0025578	=	Lcp9
FBgn0028583	=	lcs
FBgn0030090	=	ld14
FBgn0026634	=	ldlCp
FBgn0002542	=	lds
FBgn0002543	=	lea
FBgn0040107	=	lectin-21Ca
FBgn0040106	=	lectin-21Cb
FBgn0040105	=	lectin-22C
FBgn0040104	=	lectin-24A
FBgn0040102	=	lectin-24Db
FBgn0040099	=	lectin-28C
FBgn0040098	=	lectin-29Ca
FBgn0040097	=	lectin-30A
FBgn0040096	=	lectin-33A
FBgn0053532	=	lectin-37Da
FBgn0053533	=	lectin-37Db
FBgn0040093	=	lectin-46Ca
FBgn0040092	=	lectin-46Cb
FBgn0016675	=	Lectin-galC1
FBgn0051072	=	Lerp
FBgn0043885	=	let-7
FBgn0028418	=	Leucokinin
FBgn0039354	=	Lgr3
FBgn0039907	=	lgs
FBgn0034217	=	Lhr
FBgn0015763	=	lic
FBgn0031759	=	lid
FBgn0020279	=	lig
FBgn0038035	=	lig3
FBgn0030506	=	Lig4
FBgn0041588	=	ligatin
FBgn0041111	=	lilli
FBgn0026411	=	Lim1
FBgn0002023	=	Lim3
FBgn0041203	=	LIMK1
FBgn0002552	=	lin
FBgn0035626	=	lin-28
FBgn0029800	=	lin-52
FBgn0015509	=	lin19
FBgn0023496	=	Lip1
FBgn0024740	=	Lip2
FBgn0023495	=	Lip3
FBgn0046704	=	Liprin-alpha
FBgn0015754	=	Lis-1
FBgn0017581	=	Lk6
FBgn0038167	=	lkb1
FBgn0035610	=	Lkr
FBgn0039039	=	lmd
FBgn0036672	=	Lmpt
FBgn0028717	=	Lnk
FBgn0020278	=	loco
FBgn0061492	=	loj
FBgn0019686	=	lok
FBgn0005630	=	lola
FBgn0022238	=	lolal
FBgn0032515	=	loqs
FBgn0039848	=	lox
FBgn0034660	=	lox2
FBgn0066101	=	LpR1
FBgn0051092	=	LpR2
FBgn0028582	=	lqf
FBgn0010398	=	Lrr47
FBgn0038816	=	lrrk
FBgn0039114	=	Lsd-1
FBgn0030608	=	Lsd-2
FBgn0067622	=	LSm-4
FBgn0033450	=	Lsm11
FBgn0002562	=	Lsp1alpha
FBgn0002563	=	Lsp1beta
FBgn0002564	=	Lsp1gamma
FBgn0002565	=	Lsp2
FBgn0002566	=	lt
FBgn0002567	=	ltd
FBgn0040765	=	luna
FBgn0020277	=	lush
FBgn0029688	=	lva
FBgn0002569	=	LvpD
FBgn0002570	=	LvpH
FBgn0002571	=	LvpL
FBgn0086221	=	lwf
FBgn0010602	=	lwr
FBgn0004425	=	LysB
FBgn0004426	=	LysC
FBgn0004427	=	LysD
FBgn0004428	=	LysE
FBgn0004429	=	LysP
FBgn0004430	=	LysS
FBgn0004431	=	LysX
FBgn0002576	=	lz
FBgn0002577	=	m
FBgn0005278	=	M(2)21AB
FBgn0002578	=	m1
FBgn0002592	=	m2
FBgn0002629	=	m4
FBgn0037092	=	M6
FBgn0002632	=	m6
FBgn0029003	=	mab-2
FBgn0000037	=	mAcR-60C
FBgn0011648	=	Mad
FBgn0035640	=	mad2
FBgn0027497	=	Madm
FBgn0016034	=	mael
FBgn0034534	=	maf-S
FBgn0037481	=	MAGE
FBgn0034590	=	Magi
FBgn0002736	=	mago
FBgn0002641	=	mal
FBgn0002732	=	malpha
FBgn0002643	=	mam
FBgn0034962	=	MAN1
FBgn0002645	=	Map205
FBgn0010342	=	Map60
FBgn0013987	=	MAPk-Ak2
FBgn0034282	=	Mapmodulin
FBgn0031655	=	Marcal1
FBgn0029870	=	Marf
FBgn0033845	=	mars
FBgn0011653	=	mas
FBgn0043884	=	mask
FBgn0024956	=	Mat1
FBgn0020407	=	Mat89Bb
FBgn0038965	=	mats
FBgn0039914	=	mav
FBgn0017578	=	Max
FBgn0015513	=	mbc
FBgn0027950	=	MBD-like
FBgn0038016	=	MBD-R2
FBgn0026208	=	mbf1
FBgn0053197	=	mbl
FBgn0026207	=	mbo
FBgn0005536	=	Mbs
FBgn0025743	=	mbt
FBgn0032929	=	Mcm10
FBgn0014861	=	Mcm2
FBgn0024332	=	Mcm3
FBgn0017577	=	Mcm5
FBgn0025815	=	Mcm6
FBgn0020633	=	Mcm7
FBgn0033664	=	MCPH1
FBgn0020240	=	Mcr
FBgn0023549	=	Mct1
FBgn0034389	=	Mctp
FBgn0029155	=	Mdh
FBgn0004512	=	Mdr49
FBgn0010241	=	Mdr50
FBgn0004513	=	Mdr65
FBgn0004797	=	mdy
FBgn0004419	=	me31B
FBgn0030993	=	Mec2
FBgn0011655	=	Med
FBgn0037109	=	MED1
FBgn0036581	=	MED10
FBgn0036811	=	MED11
FBgn0035145	=	MED14
FBgn0027592	=	MED15
FBgn0034707	=	MED16
FBgn0038578	=	MED17
FBgn0026873	=	MED18
FBgn0036761	=	MED19
FBgn0013531	=	MED20
FBgn0040020	=	MED21
FBgn0040339	=	MED22
FBgn0034795	=	MED23
FBgn0035851	=	MED24
FBgn0038760	=	MED25
FBgn0039923	=	MED26
FBgn0037359	=	MED27
FBgn0039337	=	MED28
FBgn0035149	=	MED30
FBgn0037262	=	MED31
FBgn0035754	=	MED4
FBgn0024330	=	MED6
FBgn0051390	=	MED7
FBgn0034503	=	MED8
FBgn0034311	=	MED9
FBgn0011656	=	Mef2
FBgn0028581	=	mei-217
FBgn0002709	=	mei-218
FBgn0004367	=	mei-41
FBgn0002707	=	mei-9
FBgn0016036	=	mei-P22
FBgn0026206	=	mei-P26
FBgn0002715	=	mei-S332
FBgn0002716	=	mei-W68
FBgn0025874	=	Meics
FBgn0024329	=	Mekk1
FBgn0023001	=	melt
FBgn0002719	=	Men
FBgn0029154	=	Menl-1
FBgn0029153	=	Menl-2
FBgn0086384	=	Mer
FBgn0039559	=	Mes-4
FBgn0037207	=	Mes2
FBgn0034726	=	Mes4
FBgn0043070	=	MESK2
FBgn0043069	=	MESK4
FBgn0040089	=	meso18E
FBgn0032694	=	MESR3
FBgn0034240	=	MESR4
FBgn0036846	=	MESR6
FBgn0002723	=	Met
FBgn0028416	=	Met75Ca
FBgn0028415	=	Met75Cb
FBgn0035247	=	metl
FBgn0004456	=	mew
FBgn0004228	=	mex1
FBgn0024211	=	mfas
FBgn0035935	=	mfr
FBgn0034521	=	Mgat1
FBgn0039738	=	Mgat2
FBgn0035473	=	mge
FBgn0019985	=	mGluRA
FBgn0025814	=	Mgstl
FBgn0086783	=	Mhc
FBgn0026059	=	Mhcl
FBgn0013591	=	Mi-2
FBgn0014342	=	mia
FBgn0036558	=	mib1
FBgn0086442	=	mib2
FBgn0053208	=	MICAL
FBgn0036333	=	MICAL-like
FBgn0033522	=	micr
FBgn0005511	=	mid
FBgn0022201	=	milt
FBgn0032940	=	Mio
FBgn0031399	=	mio
FBgn0036713	=	Mip
FBgn0033846	=	mip120
FBgn0023509	=	mip130
FBgn0034430	=	mip40
FBgn0027111	=	miple
FBgn0029002	=	miple2
FBgn0026061	=	Mipp1
FBgn0026060	=	Mipp2
FBgn0046834	=	mir-1
FBgn0046833	=	mir-10
FBgn0064160	=	mir-100
FBgn0082182	=	mir-10S
FBgn0046832	=	mir-11
FBgn0046831	=	mir-12
FBgn0067341	=	mir-124
FBgn0064159	=	mir-125
FBgn0067340	=	mir-133
FBgn0082181	=	mir-137
FBgn0046830	=	mir-13a
FBgn0082180	=	mir-13aS
FBgn0046829	=	mir-13b-1
FBgn0046828	=	mir-13b-2
FBgn0046827	=	mir-14
FBgn0067726	=	mir-184
FBgn0067725	=	mir-184S
FBgn0067724	=	mir-210
FBgn0067723	=	mir-219
FBgn0067722	=	mir-263a
FBgn0067721	=	mir-263b
FBgn0067720	=	mir-274
FBgn0067719	=	mir-275
FBgn0067718	=	mir-276a
FBgn0067717	=	mir-276aS
FBgn0067716	=	mir-276b
FBgn0082179	=	mir-276bS
FBgn0067715	=	mir-277
FBgn0086369	=	mir-278
FBgn0067714	=	mir-279
FBgn0067713	=	mir-280
FBgn0086606	=	mir-281a
FBgn0067711	=	mir-281aS
FBgn0086607	=	mir-281b
FBgn0067710	=	mir-281bS
FBgn0067709	=	mir-282
FBgn0067708	=	mir-283
FBgn0067707	=	mir-284
FBgn0082174	=	mir-285
FBgn0067706	=	mir-286
FBgn0067705	=	mir-287
FBgn0067704	=	mir-288
FBgn0067703	=	mir-289
FBgn0046826	=	mir-2a-1
FBgn0046825	=	mir-2a-2
FBgn0046824	=	mir-2b-1
FBgn0046823	=	mir-2b-2
FBgn0067339	=	mir-2c
FBgn0046822	=	mir-3
FBgn0067702	=	mir-303
FBgn0067701	=	mir-304
FBgn0067700	=	mir-305
FBgn0067699	=	mir-306
FBgn0067698	=	mir-306S
FBgn0067697	=	mir-307
FBgn0067696	=	mir-308
FBgn0067695	=	mir-309
FBgn0067694	=	mir-310
FBgn0067693	=	mir-311
FBgn0067692	=	mir-312
FBgn0067691	=	mir-313
FBgn0067690	=	mir-314
FBgn0067689	=	mir-315
FBgn0067688	=	mir-316
FBgn0067687	=	mir-317
FBgn0067686	=	mir-318
FBgn0067685	=	mir-31a
FBgn0067684	=	mir-31b
FBgn0067683	=	mir-33
FBgn0064158	=	mir-34
FBgn0046821	=	mir-4
FBgn0082173	=	mir-4S
FBgn0046820	=	mir-5
FBgn0046819	=	mir-6-1
FBgn0046818	=	mir-6-2
FBgn0046817	=	mir-6-3
FBgn0046816	=	mir-7
FBgn0067337	=	mir-79
FBgn0046815	=	mir-8
FBgn0046814	=	mir-87
FBgn0082172	=	mir-8S
FBgn0067682	=	mir-92a
FBgn0067681	=	mir-92b
FBgn0067680	=	mir-9a
FBgn0067679	=	mir-9b
FBgn0067678	=	mir-9c
FBgn0082171	=	mir-iab-4-3p
FBgn0082170	=	mir-iab-4-5p
FBgn0021776	=	mira
FBgn0039140	=	Miro
FBgn0014343	=	mirr
FBgn0004643	=	mit(1)15
FBgn0067895	=	Mitf
FBgn0035889	=	mkg-p
FBgn0024326	=	Mkk4
FBgn0083992	=	Mkp
FBgn0036844	=	Mkp3
FBgn0029152	=	Mkrn1
FBgn0004687	=	Mlc-c
FBgn0002772	=	Mlc1
FBgn0002773	=	Mlc2
FBgn0083077	=	mld
FBgn0002774	=	mle
FBgn0034051	=	Mlf
FBgn0011659	=	Mlh1
FBgn0011643	=	Mlp60A
FBgn0014863	=	Mlp84B
FBgn0041109	=	mmd
FBgn0035049	=	Mmp1
FBgn0033438	=	Mmp2
FBgn0037301	=	Mms19
FBgn0086705	=	mmy
FBgn0002777	=	mnb
FBgn0002778	=	mnd
FBgn0036134	=	Mnf
FBgn0031885	=	Mnn1
FBgn0023215	=	Mnt
FBgn0017572	=	Mo25
FBgn0036172	=	Mob1
FBgn0039581	=	Moca-cyp
FBgn0036122	=	Mocs1
FBgn0002780	=	mod
FBgn0002781	=	mod(mdg4)
FBgn0016038	=	mod(r)
FBgn0011661	=	Moe
FBgn0014340	=	mof
FBgn0086711	=	mol
FBgn0025631	=	moody
FBgn0002783	=	mor
FBgn0027609	=	morgue
FBgn0033773	=	mos
FBgn0002787	=	Mov34
FBgn0027930	=	MP1
FBgn0002789	=	Mp20
FBgn0026409	=	Mpcp
FBgn0015765	=	Mpk2
FBgn0032921	=	Mpp6
FBgn0002791	=	mr
FBgn0020270	=	mre11
FBgn0027378	=	MRG15
FBgn0033341	=	MrgBP
FBgn0035107	=	mri
FBgn0034091	=	mrj
FBgn0030556	=	mRNA-capping-enzyme
FBgn0032456	=	MRP
FBgn0037566	=	mRpL1
FBgn0031231	=	mRpL10
FBgn0038234	=	mRpL11
FBgn0011787	=	mRpL12
FBgn0032720	=	mRpL13
FBgn0040389	=	mRpL14
FBgn0036990	=	mRpL15
FBgn0023519	=	mRpL16
FBgn0035122	=	mRpL17
FBgn0026741	=	mRpL18
FBgn0037608	=	mRpL19
FBgn0036135	=	mRpL2
FBgn0036335	=	mRpL20
FBgn0036853	=	mRpL21
FBgn0030786	=	mRpL22
FBgn0035335	=	mRpL23
FBgn0031651	=	mRpL24
FBgn0053002	=	mRpL27
FBgn0031660	=	mRpL28
FBgn0030686	=	mRpL3
FBgn0029718	=	mRpL30
FBgn0039835	=	mRpL32
FBgn0040907	=	mRpL33
FBgn0083983	=	mRpL34
FBgn0038923	=	mRpL35
FBgn0042112	=	mRpL36
FBgn0037833	=	mRpL37
FBgn0030552	=	mRpL38
FBgn0036462	=	mRpL39
FBgn0001995	=	mRpL4
FBgn0037892	=	mRpL40
FBgn0034001	=	mRpL41
FBgn0033480	=	mRpL42
FBgn0034893	=	mRpL43
FBgn0037330	=	mRpL44
FBgn0038996	=	mRpL45
FBgn0035272	=	mRpL46
FBgn0031357	=	mRpL48
FBgn0030433	=	mRpL49
FBgn0028648	=	mRpL50
FBgn0032053	=	mRpL51
FBgn0033208	=	mRpL52
FBgn0050481	=	mRpL53
FBgn0034579	=	mRpL54
FBgn0038678	=	mRpL55
FBgn0038319	=	mRpL9
FBgn0038307	=	mRpS10
FBgn0038474	=	mRpS11
FBgn0044030	=	mRpS14
FBgn0033907	=	mRpS16
FBgn0034986	=	mRpS17
FBgn0051450	=	mRpS18A
FBgn0032849	=	mRpS18B
FBgn0039765	=	mRpS18C
FBgn0031639	=	mRpS2
FBgn0044511	=	mRpS21
FBgn0039555	=	mRpS22
FBgn0051842	=	mRpS23
FBgn0039159	=	mRpS24
FBgn0030572	=	mRpS25
FBgn0036774	=	mRpS26
FBgn0034361	=	mRpS28
FBgn0034727	=	mRpS29
FBgn0030692	=	mRpS30
FBgn0036557	=	mRpS31
FBgn0038426	=	mRpS33
FBgn0036613	=	mRpS34
FBgn0035374	=	mRpS35
FBgn0044510	=	mRpS5
FBgn0035534	=	mRpS6
FBgn0032236	=	mRpS7
FBgn0037529	=	mRpS9
FBgn0039507	=	mrt
FBgn0052296	=	Mrtf
FBgn0011239	=	ms(2)35Ci
FBgn0002838	=	ms(3)K81
FBgn0027949	=	msb1l
FBgn0043025	=	Msi
FBgn0011666	=	msi
FBgn0026252	=	msk
FBgn0005617	=	msl-1
FBgn0005616	=	msl-2
FBgn0002775	=	msl-3
FBgn0010909	=	msn
FBgn0004414	=	msopa
FBgn0053715	=	Msp-300
FBgn0020269	=	mspo
FBgn0027948	=	msps
FBgn0015766	=	Msr-110
FBgn0020272	=	mst
FBgn0028412	=	Mst33A
FBgn0013300	=	Mst35Ba
FBgn0013301	=	Mst35Bb
FBgn0086681	=	Mst36Fa
FBgn0086682	=	Mst36Fb
FBgn0011668	=	Mst57Da
FBgn0011669	=	Mst57Db
FBgn0011670	=	Mst57Dc
FBgn0000093	=	Mst77F
FBgn0004172	=	Mst84Da
FBgn0004173	=	Mst84Db
FBgn0004174	=	Mst84Dc
FBgn0004175	=	Mst84Dd
FBgn0028708	=	Mst85C
FBgn0002862	=	Mst87F
FBgn0020399	=	Mst89B
FBgn0002865	=	Mst98Ca
FBgn0004171	=	Mst98Cb
FBgn0053548	=	msta
FBgn0015770	=	MstProx
FBgn0013672	=	mt:ATPase6
FBgn0013673	=	mt:ATPase8
FBgn0013674	=	mt:CoI
FBgn0013675	=	mt:CoII
FBgn0013676	=	mt:CoIII
FBgn0013678	=	mt:Cyt-b
FBgn0013686	=	mt:lrRNA
FBgn0013679	=	mt:ND1
FBgn0013680	=	mt:ND2
FBgn0013681	=	mt:ND3
FBgn0013682	=	mt:ND4
FBgn0013683	=	mt:ND4L
FBgn0013684	=	mt:ND5
FBgn0013685	=	mt:ND6
FBgn0013688	=	mt:srRNA
FBgn0013689	=	mt:tRNA:A
FBgn0013690	=	mt:tRNA:C
FBgn0013691	=	mt:tRNA:D
FBgn0013692	=	mt:tRNA:E
FBgn0013693	=	mt:tRNA:F
FBgn0013694	=	mt:tRNA:G
FBgn0013695	=	mt:tRNA:H
FBgn0013696	=	mt:tRNA:I
FBgn0013697	=	mt:tRNA:K
FBgn0013698	=	mt:tRNA:L:CUN
FBgn0013699	=	mt:tRNA:L:UUR
FBgn0013700	=	mt:tRNA:M
FBgn0013701	=	mt:tRNA:N
FBgn0013702	=	mt:tRNA:P
FBgn0013703	=	mt:tRNA:Q
FBgn0013704	=	mt:tRNA:R
FBgn0013705	=	mt:tRNA:S:AGY
FBgn0013706	=	mt:tRNA:S:UCN
FBgn0013707	=	mt:tRNA:T
FBgn0013708	=	mt:tRNA:V
FBgn0013709	=	mt:tRNA:W
FBgn0013710	=	mt:tRNA:Y
FBgn0028707	=	Mt2
FBgn0027951	=	MTA1-like
FBgn0011361	=	mtacp1
FBgn0027786	=	Mtch
FBgn0040305	=	MTF-1
FBgn0023000	=	mth
FBgn0030766	=	mthl1
FBgn0035132	=	mthl10
FBgn0045443	=	mthl11
FBgn0045442	=	mthl12
FBgn0050018	=	mthl13
FBgn0052476	=	mthl14
FBgn0035623	=	mthl2
FBgn0028956	=	mthl3
FBgn0034219	=	mthl4
FBgn0037960	=	mthl5
FBgn0035789	=	mthl6
FBgn0035847	=	mthl7
FBgn0052475	=	mthl8
FBgn0035131	=	mthl9
FBgn0014865	=	Mtk
FBgn0039532	=	Mtl
FBgn0025742	=	mtm
FBgn0002868	=	MtnA
FBgn0002869	=	MtnB
FBgn0038790	=	MtnC
FBgn0053192	=	MtnD
FBgn0013756	=	Mtor
FBgn0032904	=	Mtp
FBgn0036916	=	Mtr3
FBgn0010431	=	mtrm
FBgn0004177	=	mts
FBgn0010438	=	mtSSB
FBgn0028530	=	mTTF
FBgn0036197	=	mtTFB1
FBgn0037778	=	mtTFB2
FBgn0002872	=	mu2
FBgn0014362	=	mub
FBgn0002873	=	mud
FBgn0053518	=	mun
FBgn0037705	=	mura
FBgn0002878	=	mus101
FBgn0002887	=	mus201
FBgn0002891	=	mus205
FBgn0005655	=	mus209
FBgn0004698	=	mus210
FBgn0002899	=	mus301
FBgn0002901	=	mus304
FBgn0002905	=	mus308
FBgn0002906	=	mus309
FBgn0002909	=	mus312
FBgn0040347	=	mus81
FBgn0033757	=	muskelin
FBgn0011672	=	Mvl
FBgn0005639	=	mxc
FBgn0050361	=	mXr
FBgn0002914	=	Myb
FBgn0033402	=	Myd88
FBgn0030252	=	Myo10A
FBgn0040299	=	Myo28B1
FBgn0086347	=	Myo31DF
FBgn0010246	=	Myo61F
FBgn0039157	=	Myo95E
FBgn0026199	=	myoglianin
FBgn0036801	=	MYPT-75D
FBgn0004657	=	mys
FBgn0033379	=	Mys45A
FBgn0040298	=	Myt1
FBgn0004647	=	N
FBgn0013342	=	n-syb
FBgn0002917	=	na
FBgn0053545	=	nab
FBgn0086904	=	Nacalpha
FBgn0024319	=	Nach
FBgn0085434	=	NaCP60E
FBgn0032151	=	nAcRalpha-30D
FBgn0028875	=	nAcRalpha-34E
FBgn0015519	=	nAcRalpha-7E
FBgn0037212	=	nAcRalpha-80B
FBgn0000036	=	nAcRalpha-96Aa
FBgn0000039	=	nAcRalpha-96Ab
FBgn0031261	=	nAcRbeta-21C
FBgn0000038	=	nAcRbeta-64B
FBgn0004118	=	nAcRbeta-96A
FBgn0034797	=	nahoda
FBgn0015772	=	Nak
FBgn0036414	=	nan
FBgn0015268	=	Nap1
FBgn0016684	=	NaPi-T
FBgn0010488	=	NAT1
FBgn0031020	=	Nat1
FBgn0002922	=	nau
FBgn0086349	=	nbs
FBgn0026404	=	Nc
FBgn0034650	=	NC2alpha
FBgn0028926	=	NC2beta
FBgn0010352	=	Nc73EF
FBgn0013303	=	Nca
FBgn0036279	=	Ncc69
FBgn0002924	=	ncd
FBgn0028704	=	Nckx30C
FBgn0086707	=	ncm
FBgn0039234	=	nct
FBgn0017567	=	ND23
FBgn0019957	=	ND42
FBgn0017566	=	ND75
FBgn0031899	=	Ndae1
FBgn0026403	=	Ndg
FBgn0002926	=	ndl
FBgn0004374	=	neb
FBgn0083167	=	Neb-cGP
FBgn0002930	=	nec
FBgn0036736	=	Nedd4
FBgn0032725	=	Nedd8
FBgn0015624	=	nej
FBgn0029970	=	Nek2
FBgn0017430	=	Nelf-E
FBgn0033765	=	nemy
FBgn0024542	=	Neos
FBgn0029843	=	Nep1
FBgn0027570	=	Nep2
FBgn0031081	=	Nep3
FBgn0038818	=	Nep4
FBgn0039478	=	Nep5
FBgn0004842	=	NepYr
FBgn0028999	=	nerfin-1
FBgn0041105	=	nerfin-2
FBgn0026630	=	nes
FBgn0002931	=	net
FBgn0015773	=	NetA
FBgn0015774	=	NetB
FBgn0037085	=	Neu2
FBgn0051314	=	Neu3
FBgn0002932	=	neur
FBgn0037447	=	Neurochondrin
FBgn0031866	=	neuroligin
FBgn0015269	=	Nf1
FBgn0030505	=	NFAT
FBgn0042696	=	NfI
FBgn0002933	=	ng1
FBgn0010294	=	ng2
FBgn0010295	=	ng3
FBgn0010296	=	ng4
FBgn0034243	=	Ngp
FBgn0026787	=	Nhe1
FBgn0040297	=	Nhe2
FBgn0028703	=	Nhe3
FBgn0029148	=	NHP2
FBgn0041103	=	nht
FBgn0036101	=	NijA
FBgn0045980	=	niki
FBgn0002936	=	ninaA
FBgn0002937	=	ninaB
FBgn0002938	=	ninaC
FBgn0002939	=	ninaD
FBgn0002940	=	ninaE
FBgn0037896	=	ninaG
FBgn0026402	=	NiPp1
FBgn0053554	=	Nipped-A
FBgn0026401	=	Nipped-B
FBgn0030724	=	Nipsnap
FBgn0024945	=	NitFhit
FBgn0027548	=	nito
FBgn0024321	=	NK7.1
FBgn0002945	=	nkd
FBgn0053126	=	NLaz
FBgn0021874	=	Nle
FBgn0016685	=	Nlp
FBgn0005322	=	nmd
FBgn0023542	=	Nmd3
FBgn0013305	=	Nmda1
FBgn0010399	=	Nmdar1
FBgn0053513	=	Nmdar2
FBgn0010222	=	Nmdmc
FBgn0030573	=	nmdyn-D6
FBgn0028997	=	nmdyn-D7
FBgn0039254	=	Nmnat
FBgn0011817	=	nmo
FBgn0020392	=	Nmt
FBgn0022069	=	Nnp-1
FBgn0026400	=	Noa36
FBgn0005771	=	noc
FBgn0037872	=	nocturnin
FBgn0002948	=	nod
FBgn0026197	=	noe
FBgn0014366	=	noi
FBgn0014368	=	nol
FBgn0016047	=	nompA
FBgn0016919	=	nompB
FBgn0016920	=	nompC
FBgn0004227	=	nonA
FBgn0015520	=	nonA-l
FBgn0026196	=	nop5
FBgn0038964	=	Nop56
FBgn0023184	=	Nop60B
FBgn0034314	=	nopo
FBgn0037137	=	Nopp140
FBgn0050418	=	nord
FBgn0004625	=	norpA
FBgn0002962	=	nos
FBgn0011676	=	Nos
FBgn0013717	=	not
FBgn0085436	=	Not1
FBgn0044028	=	Notum
FBgn0085428	=	Nox
FBgn0027785	=	NP15.6
FBgn0024320	=	NPC1
FBgn0031140	=	NPC1b
FBgn0031381	=	NPC2
FBgn0027109	=	npf
FBgn0037408	=	NPFR1
FBgn0036934	=	NPFR76F
FBgn0035092	=	Nplp1
FBgn0040813	=	Nplp2
FBgn0042201	=	Nplp3
FBgn0040717	=	Nplp4
FBgn0002968	=	Nrg
FBgn0020391	=	Nrk
FBgn0005629	=	nrm
FBgn0004108	=	Nrt
FBgn0015776	=	nrv1
FBgn0015777	=	nrv2
FBgn0032946	=	nrv3
FBgn0038975	=	Nrx-1
FBgn0013997	=	Nrx-IV
FBgn0013998	=	Nsf2
FBgn0031145	=	Ntf-2
FBgn0032680	=	Ntf-2r
FBgn0031934	=	Ntl
FBgn0024947	=	NTPase
FBgn0029147	=	NtR
FBgn0085424	=	nub
FBgn0052190	=	NUCB1
FBgn0021768	=	nudC
FBgn0036059	=	nudE
FBgn0013718	=	nuf
FBgn0036812	=	Nufip
FBgn0004143	=	nullo
FBgn0002973	=	numb
FBgn0027868	=	Nup107
FBgn0039004	=	Nup133
FBgn0061200	=	Nup153
FBgn0021761	=	Nup154
FBgn0010660	=	Nup214
FBgn0039302	=	Nup358
FBgn0033247	=	Nup44A
FBgn0038722	=	Nup58
FBgn0034118	=	Nup62
FBgn0034310	=	Nup75
FBgn0039120	=	Nup98
FBgn0016687	=	Nurf-38
FBgn0005636	=	nvy
FBgn0035966	=	nwk
FBgn0036640	=	nxf2
FBgn0051501	=	nxf4
FBgn0028411	=	Nxt1
FBgn0033901	=	O-fut1
FBgn0027791	=	O-fut2
FBgn0038980	=	oa2
FBgn0011818	=	oaf
FBgn0024944	=	Oamb
FBgn0022774	=	Oat
FBgn0051634	=	Oatp26F
FBgn0032123	=	Oatp30B
FBgn0032433	=	Oatp33Ea
FBgn0032435	=	Oatp33Eb
FBgn0050277	=	Oatp58Da
FBgn0034715	=	Oatp58Db
FBgn0034716	=	Oatp58Dc
FBgn0036732	=	Oatp74D
FBgn0030985	=	Obp18a
FBgn0031109	=	Obp19a
FBgn0031110	=	Obp19b
FBgn0031111	=	Obp19c
FBgn0043539	=	Obp22a
FBgn0033268	=	Obp44a
FBgn0033508	=	Obp46a
FBgn0033573	=	Obp47a
FBgn0033614	=	Obp47b
FBgn0050052	=	Obp49a
FBgn0050067	=	Obp50a
FBgn0050073	=	Obp50b
FBgn0050072	=	Obp50c
FBgn0050074	=	Obp50d
FBgn0033931	=	Obp50e
FBgn0043530	=	Obp51a
FBgn0034468	=	Obp56a
FBgn0046880	=	Obp56b
FBgn0046879	=	Obp56c
FBgn0034470	=	Obp56d
FBgn0034471	=	Obp56e
FBgn0043533	=	Obp56f
FBgn0034474	=	Obp56g
FBgn0034475	=	Obp56h
FBgn0043532	=	Obp56i
FBgn0043535	=	Obp57a
FBgn0043534	=	Obp57b
FBgn0034509	=	Obp57c
FBgn0043536	=	Obp57d
FBgn0050145	=	Obp57e
FBgn0034768	=	Obp58b
FBgn0034769	=	Obp58c
FBgn0034770	=	Obp58d
FBgn0034766	=	Obp59a
FBgn0046878	=	Obp83cd
FBgn0046876	=	Obp83ef
FBgn0046875	=	Obp83g
FBgn0037589	=	Obp85a
FBgn0030103	=	Obp8a
FBgn0038859	=	Obp93a
FBgn0039678	=	Obp99a
FBgn0039685	=	Obp99b
FBgn0039682	=	Obp99c
FBgn0039684	=	Obp99d
FBgn0031097	=	obst-A
FBgn0027600	=	obst-B
FBgn0031737	=	obst-E
FBgn0036947	=	obst-F
FBgn0036228	=	obst-G
FBgn0053983	=	obst-H
FBgn0052304	=	obst-I
FBgn0036940	=	obst-J
FBgn0004102	=	oc
FBgn0040296	=	Ocho
FBgn0041102	=	ocn
FBgn0038063	=	Octbeta2R
FBgn0053959	=	Octbeta3R
FBgn0014184	=	Oda
FBgn0013307	=	Odc1
FBgn0013308	=	Odc2
FBgn0002985	=	odd
FBgn0026058	=	OdsH
FBgn0039122	=	ofs
FBgn0027864	=	Ogg1
FBgn0004646	=	ogre
FBgn0040295	=	Ogt
FBgn0015521	=	oho23B
FBgn0002989	=	okr
FBgn0041585	=	olf186-F
FBgn0015522	=	olf186-M
FBgn0037153	=	olf413
FBgn0032651	=	Oli
FBgn0038168	=	omd
FBgn0002997	=	ome
FBgn0028996	=	onecut
FBgn0003002	=	opa
FBgn0086250	=	opa1-like
FBgn0050443	=	Opbp
FBgn0025360	=	Optix
FBgn0003008	=	or
FBgn0030298	=	Or10a
FBgn0030715	=	Or13a
FBgn0041626	=	Or19a
FBgn0062565	=	Or19b
FBgn0029521	=	Or1a
FBgn0026398	=	Or22a
FBgn0026397	=	Or22b
FBgn0026396	=	Or22c
FBgn0026395	=	Or23a
FBgn0026394	=	Or24a
FBgn0023523	=	Or2a
FBgn0032096	=	Or30a
FBgn0026392	=	Or33a
FBgn0026391	=	Or33b
FBgn0026390	=	Or33c
FBgn0028946	=	Or35a
FBgn0033041	=	Or42a
FBgn0033043	=	Or42b
FBgn0026389	=	Or43a
FBgn0026393	=	Or43b
FBgn0033404	=	Or45a
FBgn0033422	=	Or45b
FBgn0026388	=	Or46a
FBgn0026386	=	Or47a
FBgn0026385	=	Or47b
FBgn0033727	=	Or49a
FBgn0028963	=	Or49b
FBgn0034473	=	Or56a
FBgn0026384	=	Or59a
FBgn0034865	=	Or59b
FBgn0034866	=	Or59c
FBgn0035382	=	Or63a
FBgn0041625	=	Or65a
FBgn0041624	=	Or65b
FBgn0041623	=	Or65c
FBgn0036009	=	Or67a
FBgn0036019	=	Or67b
FBgn0036078	=	Or67c
FBgn0036080	=	Or67d
FBgn0041622	=	Or69a
FBgn0036474	=	Or71a
FBgn0036709	=	Or74a
FBgn0030016	=	Or7a
FBgn0041621	=	Or82a
FBgn0037322	=	Or83a
FBgn0037324	=	Or83b
FBgn0037399	=	Or83c
FBgn0037576	=	Or85a
FBgn0037590	=	Or85b
FBgn0037591	=	Or85c
FBgn0037594	=	Or85d
FBgn0026399	=	Or85e
FBgn0037685	=	Or85f
FBgn0038203	=	Or88a
FBgn0038798	=	Or92a
FBgn0039033	=	Or94a
FBgn0039034	=	Or94b
FBgn0039551	=	Or98a
FBgn0039582	=	Or98b
FBgn0067407	=	Or98P
FBgn0030204	=	Or9a
FBgn0004882	=	orb
FBgn0035938	=	orb2
FBgn0022772	=	Orc1
FBgn0015270	=	Orc2
FBgn0023181	=	Orc4
FBgn0015271	=	Orc5
FBgn0023180	=	Orc6
FBgn0019952	=	Orct
FBgn0086365	=	Orct2
FBgn0003009	=	ord
FBgn0021767	=	org-1
FBgn0035025	=	ori
FBgn0017561	=	Ork1
FBgn0037110	=	ORMDL
FBgn0003011	=	ort
FBgn0046323	=	Ory
FBgn0004956	=	os
FBgn0010401	=	Os-C
FBgn0010403	=	Os-E
FBgn0003013	=	osa
FBgn0020626	=	Osbp
FBgn0031717	=	Oscillin
FBgn0016691	=	Oscp
FBgn0035891	=	Oseg1
FBgn0031262	=	Oseg3
FBgn0035264	=	Oseg4
FBgn0032891	=	Oseg5
FBgn0034452	=	Oseg6
FBgn0037406	=	Osi1
FBgn0037417	=	Osi10
FBgn0037418	=	Osi11
FBgn0037419	=	Osi12
FBgn0037422	=	Osi13
FBgn0040279	=	Osi14
FBgn0037424	=	Osi15
FBgn0051561	=	Osi16
FBgn0037427	=	Osi17
FBgn0037428	=	Osi18
FBgn0037429	=	Osi19
FBgn0037410	=	Osi2
FBgn0037430	=	Osi20
FBgn0032359	=	Osi21
FBgn0038133	=	Osi22
FBgn0039771	=	Osi23
FBgn0037411	=	Osi3
FBgn0037412	=	Osi4
FBgn0037413	=	Osi5
FBgn0027527	=	Osi6
FBgn0037414	=	Osi7
FBgn0037415	=	Osi8
FBgn0037416	=	Osi9
FBgn0003015	=	osk
FBgn0035317	=	osm-1
FBgn0031829	=	osm-6
FBgn0003016	=	osp
FBgn0014868	=	Ost48
FBgn0011336	=	OstStt3
FBgn0003022	=	Ote
FBgn0004839	=	otk
FBgn0015524	=	otp
FBgn0003023	=	otu
FBgn0003028	=	ovo
FBgn0011227	=	ox
FBgn0015360	=	oxt
FBgn0086679	=	p
FBgn0040087	=	p115
FBgn0015587	=	p120ctn
FBgn0035101	=	p130CAS
FBgn0031437	=	p16-ARC
FBgn0030341	=	p24-1
FBgn0053105	=	p24-2
FBgn0024846	=	p38b
FBgn0046322	=	p38c
FBgn0033179	=	p47
FBgn0039044	=	p53
FBgn0037718	=	P58IPK
FBgn0015781	=	P5cr
FBgn0003031	=	pAbp
FBgn0005648	=	Pabp2
FBgn0038418	=	pad
FBgn0025809	=	Paf-AHalpha
FBgn0060296	=	pain
FBgn0038100	=	Paip2
FBgn0014001	=	Pak
FBgn0044826	=	Pak3
FBgn0020623	=	Pal
FBgn0036005	=	pall
FBgn0085432	=	pan
FBgn0020389	=	Paps
FBgn0036695	=	Papst2
FBgn0026193	=	par-1
FBgn0026192	=	par-6
FBgn0003036	=	para
FBgn0023216	=	Parg
FBgn0041100	=	park
FBgn0010247	=	Parp
FBgn0039861	=	pasha
FBgn0016693	=	Past1
FBgn0029878	=	Pat1
FBgn0036007	=	path
FBgn0067864	=	Patj
FBgn0028470	=	Patr-1
FBgn0029137	=	Patsas
FBgn0011692	=	pav
FBgn0041789	=	Pax
FBgn0051481	=	pb
FBgn0036271	=	Pbgs
FBgn0003041	=	pbl
FBgn0011279	=	Pbprp1
FBgn0011280	=	Pbprp2
FBgn0011281	=	Pbprp3
FBgn0011282	=	Pbprp4
FBgn0011283	=	Pbprp5
FBgn0032546	=	pburs
FBgn0003042	=	Pc
FBgn0020388	=	Pcaf
FBgn0024841	=	Pcd
FBgn0022063	=	Pcf11
FBgn0013720	=	pck
FBgn0003044	=	Pcl
FBgn0011822	=	pcl
FBgn0020261	=	pcm
FBgn0086768	=	Pcmt
FBgn0003046	=	Pcp
FBgn0033988	=	pcs
FBgn0003048	=	pcx
FBgn0036580	=	PDCD-5
FBgn0085370	=	Pde11
FBgn0032379	=	Pde1c
FBgn0038237	=	Pde6
FBgn0034886	=	Pde8
FBgn0052648	=	Pde9
FBgn0023178	=	Pdf
FBgn0011693	=	Pdh
FBgn0014002	=	Pdi
FBgn0017558	=	Pdk
FBgn0004394	=	pdm2
FBgn0033288	=	pdm3
FBgn0029958	=	Pdp
FBgn0016694	=	Pdp1
FBgn0033676	=	pds5
FBgn0021967	=	Pdsw
FBgn0086895	=	pea
FBgn0003053	=	peb
FBgn0004181	=	Peb
FBgn0011694	=	PebII
FBgn0011695	=	PebIII
FBgn0032482	=	Pect
FBgn0037327	=	PEK
FBgn0011207	=	pelo
FBgn0015527	=	pen
FBgn0011823	=	Pen
FBgn0053198	=	pen-2
FBgn0004401	=	Pep
FBgn0003067	=	Pepck
FBgn0003068	=	per
FBgn0032683	=	perd
FBgn0040959	=	Peritrophin-15a
FBgn0040958	=	Peritrophin-15b
FBgn0022770	=	Peritrophin-A
FBgn0031969	=	pes
FBgn0031799	=	Pez
FBgn0032661	=	PFE
FBgn0003071	=	Pfk
FBgn0035405	=	pfk
FBgn0027621	=	Pfrx
FBgn0031530	=	pgant2
FBgn0027558	=	pgant3
FBgn0001970	=	Pgant35A
FBgn0051956	=	pgant4
FBgn0031681	=	pgant5
FBgn0035375	=	pgant6
FBgn0036529	=	pgant8
FBgn0016053	=	pgc
FBgn0004654	=	Pgd
FBgn0003074	=	Pgi
FBgn0003075	=	Pgk
FBgn0014869	=	Pglym78
FBgn0011270	=	Pglym87
FBgn0003076	=	Pgm
FBgn0035975	=	PGRP-LA
FBgn0037906	=	PGRP-LB
FBgn0035976	=	PGRP-LC
FBgn0035635	=	PGRP-LD
FBgn0030695	=	PGRP-LE
FBgn0035977	=	PGRP-LF
FBgn0030310	=	PGRP-SA
FBgn0043578	=	PGRP-SB1
FBgn0043577	=	PGRP-SB2
FBgn0043576	=	PGRP-SC1a
FBgn0033327	=	PGRP-SC1b
FBgn0043575	=	PGRP-SC2
FBgn0035806	=	PGRP-SD
FBgn0004860	=	ph-d
FBgn0004861	=	ph-p
FBgn0039776	=	PH4alphaEFB
FBgn0026190	=	PH4alphaMP
FBgn0039780	=	PH4alphaNE1
FBgn0039783	=	PH4alphaNE2
FBgn0051017	=	PH4alphaNE3
FBgn0051015	=	PH4alphaPV
FBgn0051014	=	PH4alphaSG1
FBgn0039779	=	PH4alphaSG2
FBgn0033380	=	Phax
FBgn0036542	=	pHCl
FBgn0025334	=	PHDP
FBgn0035438	=	PHGPx
FBgn0035089	=	Phk-3
FBgn0011754	=	PhKgamma
FBgn0003079	=	phl
FBgn0032749	=	Phlpp
FBgn0004959	=	phm
FBgn0019948	=	Phm
FBgn0002521	=	pho
FBgn0035997	=	phol
FBgn0003082	=	phr
FBgn0016054	=	phr6-4
FBgn0028579	=	phtf
FBgn0013725	=	phyl
FBgn0020622	=	Pi3K21B
FBgn0015277	=	Pi3K59F
FBgn0015278	=	Pi3K68D
FBgn0015279	=	Pi3K92E
FBgn0037339	=	Pi4KIIalpha
FBgn0032447	=	PICK1
FBgn0024315	=	Picot
FBgn0005683	=	pie
FBgn0027540	=	Pif1A
FBgn0046874	=	Pif1B
FBgn0046873	=	Pif2
FBgn0003086	=	Pig1
FBgn0010309	=	pigeon
FBgn0003087	=	pim
FBgn0029891	=	Pink1
FBgn0038966	=	pinta
FBgn0020521	=	pio
FBgn0003089	=	pip
FBgn0034789	=	PIP5K59B
FBgn0024943	=	PIP82
FBgn0030670	=	Pis
FBgn0025140	=	pit
FBgn0034878	=	pita
FBgn0016696	=	Pitslre
FBgn0004872	=	piwi
FBgn0086706	=	pix
FBgn0003090	=	pk
FBgn0004462	=	Pk17E
FBgn0028410	=	Pk34A
FBgn0020386	=	Pk61C
FBgn0014006	=	Pk92B
FBgn0000273	=	Pka-C1
FBgn0000274	=	Pka-C2
FBgn0000489	=	Pka-C3
FBgn0000275	=	Pka-R1
FBgn0022382	=	Pka-R2
FBgn0040079	=	pkaap
FBgn0003091	=	Pkc53E
FBgn0003093	=	Pkc98E
FBgn0030387	=	Pkcdelta
FBgn0038603	=	PKD
FBgn0041195	=	Pkd2
FBgn0000442	=	Pkg21D
FBgn0020621	=	Pkn
FBgn0024314	=	Plap
FBgn0004611	=	Plc21C
FBgn0033075	=	Pld
FBgn0005626	=	ple
FBgn0025741	=	plexA
FBgn0025740	=	plexB
FBgn0025574	=	Pli
FBgn0039111	=	Plip
FBgn0010441	=	pll
FBgn0003114	=	plu
FBgn0004879	=	plx
FBgn0044419	=	Pmi
FBgn0033377	=	Pmm45A
FBgn0011660	=	Pms2
FBgn0003116	=	pn
FBgn0063127	=	pncr002:3R
FBgn0047133	=	pncr003:2L
FBgn0047095	=	pncr004:X
FBgn0047000	=	pncr008:3L
FBgn0062928	=	pncr009:3L
FBgn0083068	=	pncr011:3L
FBgn0047311	=	pncr012:2L
FBgn0041005	=	pncr013:4
FBgn0046272	=	pncr014:3L
FBgn0063083	=	pncr015:3L
FBgn0062961	=	pncr016:2R
FBgn0046756	=	pncr017:3R
FBgn0000826	=	png
FBgn0033050	=	PNGase
FBgn0037737	=	Pnn
FBgn0003117	=	pnr
FBgn0003118	=	pnt
FBgn0013726	=	pnut
FBgn0053526	=	PNUTS
FBgn0029903	=	pod1
FBgn0011230	=	poe
FBgn0035047	=	Pof
FBgn0035644	=	Pole2
FBgn0003124	=	polo
FBgn0086371	=	poly
FBgn0039227	=	polybromo
FBgn0032884	=	Pomp
FBgn0025739	=	pon
FBgn0040078	=	pont
FBgn0036239	=	Pop2
FBgn0004957	=	por
FBgn0004363	=	porin
FBgn0069354	=	Porin2
FBgn0040294	=	POSH
FBgn0003129	=	Poxm
FBgn0003130	=	Poxn
FBgn0003132	=	Pp1-13C
FBgn0004103	=	Pp1-87B
FBgn0046698	=	Pp1-Y2
FBgn0003134	=	Pp1alpha-96A
FBgn0005776	=	Pp2A-29B
FBgn0042693	=	PP2A-B'
FBgn0011826	=	Pp2B-14D
FBgn0022768	=	Pp2C1
FBgn0023177	=	Pp4-19C
FBgn0020257	=	ppa
FBgn0010770	=	ppan
FBgn0005777	=	PpD3
FBgn0005778	=	PpD5
FBgn0005779	=	PpD6
FBgn0023489	=	Pph13
FBgn0020258	=	ppk
FBgn0065110	=	ppk10
FBgn0065109	=	ppk11
FBgn0034730	=	ppk12
FBgn0053508	=	ppk13
FBgn0031803	=	ppk14
FBgn0065108	=	ppk16
FBgn0039679	=	ppk19
FBgn0039676	=	ppk20
FBgn0039675	=	ppk21
FBgn0030844	=	ppk23
FBgn0053349	=	ppk25
FBgn0030795	=	ppk28
FBgn0034489	=	ppk6
FBgn0031802	=	ppk7
FBgn0027945	=	ppl
FBgn0035143	=	Ppm1
FBgn0003137	=	Ppn
FBgn0025573	=	PpN58A
FBgn0020018	=	Ppox
FBgn0030208	=	PPP4R2r
FBgn0046697	=	Ppr-Y
FBgn0082831	=	pps
FBgn0030057	=	Ppt1
FBgn0003139	=	PpV
FBgn0003140	=	PpY-55A
FBgn0028701	=	PQBP-1
FBgn0003141	=	pr
FBgn0011474	=	pr-set7
FBgn0013955	=	PR2
FBgn0004901	=	Prat
FBgn0041194	=	Prat2
FBgn0028573	=	prc
FBgn0003145	=	prd
FBgn0033413	=	prel
FBgn0036770	=	Prestin
FBgn0053327	=	pri
FBgn0040077	=	primo-1
FBgn0040076	=	primo-2
FBgn0024734	=	PRL-1
FBgn0003149	=	Prm
FBgn0045038	=	Proct
FBgn0014269	=	prod
FBgn0050164	=	prom
FBgn0026189	=	prominin-like
FBgn0004595	=	pros
FBgn0086134	=	Pros25
FBgn0002284	=	Pros26
FBgn0015282	=	Pros26.4
FBgn0004066	=	Pros28.1
FBgn0017557	=	Pros28.1A
FBgn0017556	=	Pros28.1B
FBgn0003150	=	Pros29
FBgn0003151	=	Pros35
FBgn0020369	=	Pros45
FBgn0015283	=	Pros54
FBgn0039819	=	Prosalpha3T
FBgn0026781	=	Prosalpha6
FBgn0032492	=	Prosalpha6T
FBgn0023175	=	Prosalpha7
FBgn0040752	=	Prosap
FBgn0023174	=	Prosbeta2
FBgn0026380	=	Prosbeta3
FBgn0029134	=	Prosbeta5
FBgn0034842	=	Prosbeta5R1
FBgn0016697	=	ProsMA5
FBgn0027784	=	Prp18
FBgn0033688	=	prp8
FBgn0033520	=	Prx2540-1
FBgn0033518	=	Prx2540-2
FBgn0038519	=	Prx5037
FBgn0031479	=	Prx6005
FBgn0026188	=	ps
FBgn0035226	=	Psa
FBgn0005624	=	Psc
FBgn0035194	=	Psf1
FBgn0031599	=	Psf2
FBgn0030196	=	Psf3
FBgn0030926	=	psh
FBgn0014870	=	Psi
FBgn0019947	=	Psn
FBgn0004399	=	psq
FBgn0038948	=	PSR
FBgn0035770	=	pst
FBgn0003892	=	ptc
FBgn0026379	=	Pten
FBgn0016641	=	PTP-ER
FBgn0004370	=	Ptp10D
FBgn0004368	=	Ptp4E
FBgn0034085	=	Ptp52F
FBgn0003138	=	Ptp61F
FBgn0014007	=	Ptp69D
FBgn0004369	=	Ptp99A
FBgn0016698	=	Ptpa
FBgn0035133	=	Ptpmeg
FBgn0033068	=	Ptr
FBgn0003159	=	ptr
FBgn0013323	=	Ptth
FBgn0020912	=	Ptx1
FBgn0003162	=	Pu
FBgn0004210	=	puc
FBgn0028577	=	pUf68
FBgn0020385	=	pug
FBgn0003165	=	pum
FBgn0022361	=	Pur-alpha
FBgn0003169	=	put
FBgn0030964	=	Pvf1
FBgn0031888	=	Pvf2
FBgn0085407	=	Pvf3
FBgn0032006	=	Pvr
FBgn0003174	=	pwn
FBgn0003175	=	px
FBgn0053207	=	pxb
FBgn0004577	=	Pxd
FBgn0011828	=	Pxn
FBgn0038538	=	pxt
FBgn0003177	=	pyd
FBgn0037513	=	pyd3
FBgn0043900	=	pygo
FBgn0003178	=	PyK
FBgn0033649	=	pyr
FBgn0035113	=	pyx
FBgn0022987	=	qkr54B
FBgn0022986	=	qkr58E-1
FBgn0022985	=	qkr58E-2
FBgn0022984	=	qkr58E-3
FBgn0019662	=	qm
FBgn0024733	=	Qm
FBgn0028572	=	qtc
FBgn0003187	=	qua
FBgn0003189	=	r
FBgn0004636	=	R
FBgn0031142	=	r-cup
FBgn0003257	=	r-l
FBgn0031951	=	r2d2
FBgn0015793	=	Rab-RP3
FBgn0015794	=	Rab-RP4
FBgn0016700	=	Rab1
FBgn0015789	=	Rab10
FBgn0015790	=	Rab11
FBgn0015791	=	Rab14
FBgn0014009	=	Rab2
FBgn0039966	=	Rab21
FBgn0037364	=	Rab23
FBgn0025382	=	Rab27
FBgn0005586	=	Rab3
FBgn0027505	=	rab3-GAP
FBgn0030613	=	rab3-GEF
FBgn0031882	=	Rab30
FBgn0031090	=	Rab35
FBgn0029959	=	Rab39
FBgn0016701	=	Rab4
FBgn0030391	=	Rab40
FBgn0014010	=	Rab5
FBgn0015797	=	Rab6
FBgn0015795	=	Rab7
FBgn0015796	=	Rab8
FBgn0032782	=	Rab9
FBgn0067052	=	Rab9D
FBgn0030221	=	Rab9Db
FBgn0052673	=	Rab9E
FBgn0052671	=	Rab9Fa
FBgn0052670	=	Rab9Fb
FBgn0030200	=	RabX2
FBgn0051118	=	RabX4
FBgn0035255	=	RabX5
FBgn0035155	=	RabX6
FBgn0010333	=	Rac1
FBgn0014011	=	Rac2
FBgn0045843	=	RacGAP84C
FBgn0020618	=	Rack1
FBgn0003193	=	rad
FBgn0026778	=	Rad1
FBgn0025808	=	Rad17
FBgn0003194	=	rad201
FBgn0026057	=	Rad21
FBgn0026777	=	Rad23
FBgn0034728	=	rad50
FBgn0033389	=	Rad51C
FBgn0030931	=	Rad51D
FBgn0025807	=	Rad9
FBgn0034646	=	Rae1
FBgn0015286	=	Rala
FBgn0020255	=	ran
FBgn0036497	=	ran-like
FBgn0053139	=	Ranbp11
FBgn0053180	=	Ranbp16
FBgn0031051	=	Ranbp21
FBgn0037894	=	Ranbp9
FBgn0003346	=	RanGap
FBgn0003200	=	rap
FBgn0025806	=	Rap2l
FBgn0085403	=	Rapgap1
FBgn0040080	=	raps
FBgn0029840	=	raptor
FBgn0003204	=	ras
FBgn0003206	=	Ras64B
FBgn0003205	=	Ras85D
FBgn0024194	=	rasp
FBgn0038128	=	Ravus
FBgn0003209	=	raw
FBgn0003210	=	rb
FBgn0004903	=	Rb97D
FBgn0015799	=	Rbf
FBgn0038390	=	Rbf2
FBgn0010252	=	Rbp1
FBgn0030479	=	Rbp1-like
FBgn0010256	=	Rbp2
FBgn0010258	=	Rbp4
FBgn0010263	=	Rbp9
FBgn0031991	=	Rbsn
FBgn0017551	=	Rca1
FBgn0085373	=	rdgA
FBgn0003218	=	rdgB
FBgn0027872	=	rdgBbeta
FBgn0004366	=	rdgC
FBgn0064227	=	Rdh
FBgn0004244	=	Rdl
FBgn0086364	=	rdx
FBgn0003227	=	rec
FBgn0040290	=	RecQ4
FBgn0027375	=	RecQ5
FBgn0003231	=	ref(2)P
FBgn0032439	=	ref2
FBgn0029133	=	REG
FBgn0016715	=	Reg-2
FBgn0015801	=	Reg-5
FBgn0030362	=	regucalcin
FBgn0014018	=	Rel
FBgn0026378	=	Rep
FBgn0024732	=	Rep1
FBgn0028408	=	Rep2
FBgn0028407	=	Rep3
FBgn0028406	=	Rep4
FBgn0011701	=	repo
FBgn0040075	=	rept
FBgn0034157	=	resilin
FBgn0011829	=	Ret
FBgn0040074	=	retinin
FBgn0031814	=	retm
FBgn0004795	=	retn
FBgn0035150	=	Rev1
FBgn0037345	=	rev7
FBgn0016724	=	RfaBp
FBgn0032244	=	RfC3
FBgn0028700	=	RfC38
FBgn0015287	=	RfC40
FBgn0021906	=	RFeSP
FBgn0020379	=	Rfx
FBgn0086911	=	rg
FBgn0017550	=	Rga
FBgn0034434	=	Rgk1
FBgn0085419	=	Rgk2
FBgn0085426	=	Rgk3
FBgn0026376	=	Rgl
FBgn0033310	=	rgr
FBgn0003248	=	Rh2
FBgn0003249	=	Rh3
FBgn0003250	=	Rh4
FBgn0014019	=	Rh5
FBgn0028699	=	Rh50
FBgn0019940	=	Rh6
FBgn0036260	=	Rh7
FBgn0027376	=	rha
FBgn0020254	=	rhea
FBgn0041191	=	Rheb
FBgn0004400	=	rhi
FBgn0004635	=	rho
FBgn0030318	=	rho-4
FBgn0041723	=	rho-5
FBgn0032415	=	rho-6
FBgn0033672	=	rho-7
FBgn0014020	=	Rho1
FBgn0036980	=	RhoBTB
FBgn0039883	=	RhoGAP100F
FBgn0039898	=	RhoGAP102A
FBgn0030808	=	RhoGAP15B
FBgn0030893	=	RhoGAP16F
FBgn0030986	=	RhoGAP18B
FBgn0031118	=	RhoGAP19D
FBgn0025836	=	RhoGAP1A
FBgn0034249	=	RhoGAP54D
FBgn0029778	=	RhoGAP5A
FBgn0036257	=	RhoGAP68F
FBgn0036518	=	RhoGAP71E
FBgn0038747	=	RhoGAP92B
FBgn0038853	=	RhoGAP93B
FBgn0026375	=	RhoGAPp190
FBgn0036921	=	RhoGDI
FBgn0023172	=	RhoGEF2
FBgn0035128	=	RhoGEF3
FBgn0035761	=	RhoGEF4
FBgn0014380	=	RhoL
FBgn0026374	=	Rhp
FBgn0003254	=	rib
FBgn0017549	=	Ric
FBgn0028292	=	ric8a
FBgn0030117	=	ric8b
FBgn0031006	=	rictor
FBgn0050149	=	rig
FBgn0053547	=	Rim
FBgn0015778	=	rin
FBgn0032189	=	Ripalpha
FBgn0003255	=	rk
FBgn0003256	=	rl
FBgn0014022	=	Rlb1
FBgn0014023	=	Rlc1
FBgn0026056	=	Rlip
FBgn0051719	=	RluA-1
FBgn0032256	=	RluA-2
FBgn0003261	=	Rm62
FBgn0015477	=	Rme-8
FBgn0003263	=	rn
FBgn0020620	=	RN-tre
FBgn0046696	=	RNaseP:RNA
FBgn0010406	=	RNaseX25
FBgn0023171	=	rnh1
FBgn0035106	=	rno
FBgn0014024	=	Rnp4F
FBgn0037707	=	RnpS1
FBgn0011703	=	RnrL
FBgn0011704	=	RnrS
FBgn0003267	=	ro
FBgn0024196	=	robl
FBgn0028570	=	robl22E
FBgn0028569	=	robl37BC
FBgn0028567	=	robl62A
FBgn0005631	=	robo
FBgn0041097	=	robo3
FBgn0025638	=	Roc1a
FBgn0040291	=	Roc1b
FBgn0044020	=	Roc2
FBgn0003268	=	rod
FBgn0014877	=	Roe1
FBgn0036697	=	rogdi
FBgn0026181	=	rok
FBgn0041096	=	rols
FBgn0004574	=	Rop
FBgn0036621	=	roq
FBgn0010407	=	Ror
FBgn0011705	=	rost
FBgn0019661	=	roX1
FBgn0019660	=	roX2
FBgn0005649	=	Rox8
FBgn0010173	=	RpA-70
FBgn0032906	=	RPA2
FBgn0039218	=	Rpb10
FBgn0032634	=	Rpb11
FBgn0053520	=	Rpb4
FBgn0033571	=	Rpb5
FBgn0051155	=	Rpb7
FBgn0037121	=	Rpb8
FBgn0015805	=	Rpd3
FBgn0030230	=	Rph
FBgn0019938	=	RpI1
FBgn0038903	=	RpI12
FBgn0003278	=	RpI135
FBgn0003276	=	RpII140
FBgn0004855	=	RpII15
FBgn0003275	=	RpII18
FBgn0003277	=	RpII215
FBgn0026373	=	RpII33
FBgn0004463	=	RpIII128
FBgn0022981	=	rpk
FBgn0038281	=	RpL10Aa
FBgn0036213	=	RpL10Ab
FBgn0013325	=	RpL11
FBgn0034968	=	RpL12
FBgn0011272	=	RpL13
FBgn0037351	=	RpL13A
FBgn0017579	=	RpL14
FBgn0028697	=	RpL15
FBgn0029897	=	RpL17
FBgn0035753	=	RpL18
FBgn0010409	=	RpL18A
FBgn0002607	=	RpL19
FBgn0032987	=	RpL21
FBgn0015288	=	RpL22
FBgn0034837	=	RpL22-like
FBgn0010078	=	RpL23
FBgn0026372	=	RpL23A
FBgn0032518	=	RpL24
FBgn0036825	=	RpL26
FBgn0039359	=	RpL27
FBgn0010410	=	RpL27A
FBgn0035422	=	RpL28
FBgn0016726	=	RpL29
FBgn0020910	=	RpL3
FBgn0086710	=	RpL30
FBgn0025286	=	RpL31
FBgn0002626	=	RpL32
FBgn0039406	=	RpL34a
FBgn0037686	=	RpL34b
FBgn0029785	=	RpL35
FBgn0037328	=	RpL35A
FBgn0002579	=	RpL36
FBgn0031980	=	RpL36A
FBgn0028696	=	RpL37A
FBgn0030616	=	RpL37a
FBgn0034822	=	RpL37b
FBgn0040007	=	RpL38
FBgn0023170	=	RpL39
FBgn0003279	=	RpL4
FBgn0003941	=	RpL40
FBgn0066084	=	RpL41
FBgn0064225	=	RpL5
FBgn0039857	=	RpL6
FBgn0005593	=	RpL7
FBgn0014026	=	RpL7A
FBgn0024939	=	RpL8
FBgn0015756	=	RpL9
FBgn0000100	=	RpLP0
FBgn0002593	=	RpLP1
FBgn0003274	=	RpLP2
FBgn0028695	=	Rpn1
FBgn0028694	=	Rpn11
FBgn0028693	=	Rpn12
FBgn0028692	=	Rpn2
FBgn0028690	=	Rpn5
FBgn0028689	=	Rpn6
FBgn0028688	=	Rpn7
FBgn0028691	=	Rpn9
FBgn0066304	=	Rpp20
FBgn0022246	=	Rpp30
FBgn0011706	=	rpr
FBgn0027494	=	RpS10a
FBgn0031035	=	RpS10b
FBgn0033699	=	RpS11
FBgn0014027	=	RpS12
FBgn0010265	=	RpS13
FBgn0004403	=	RpS14a
FBgn0004404	=	RpS14b
FBgn0034138	=	RpS15
FBgn0010198	=	RpS15Aa
FBgn0033555	=	RpS15Ab
FBgn0034743	=	RpS16
FBgn0005533	=	RpS17
FBgn0010411	=	RpS18
FBgn0039129	=	RpS19b
FBgn0019936	=	RpS20
FBgn0033912	=	RpS23
FBgn0034751	=	RpS24
FBgn0086472	=	RpS25
FBgn0004413	=	RpS26
FBgn0039300	=	RpS27
FBgn0003942	=	RpS27A
FBgn0039739	=	RpS28a
FBgn0030136	=	RpS28b
FBgn0037752	=	RpS29
FBgn0002622	=	RpS3
FBgn0038834	=	RpS30
FBgn0017545	=	RpS3A
FBgn0011284	=	RpS4
FBgn0002590	=	RpS5a
FBgn0038277	=	RpS5b
FBgn0004922	=	RpS6
FBgn0039757	=	RpS7
FBgn0039713	=	RpS8
FBgn0010408	=	RpS9
FBgn0028687	=	Rpt1
FBgn0028686	=	Rpt3
FBgn0037742	=	Rpt3R
FBgn0028685	=	Rpt4
FBgn0004584	=	Rrp1
FBgn0034879	=	Rrp4
FBgn0034065	=	Rrp42
FBgn0030789	=	Rrp45
FBgn0037815	=	Rrp46
FBgn0038269	=	Rrp6
FBgn0021995	=	Rs1
FBgn0011305	=	Rsf1
FBgn0024941	=	RSG7
FBgn0003285	=	rst
FBgn0003292	=	rt
FBgn0020909	=	Rtc1
FBgn0028468	=	rtet
FBgn0034722	=	Rtf1
FBgn0015803	=	rtGEF
FBgn0053113	=	Rtnl1
FBgn0015831	=	Rtnl2
FBgn0003295	=	ru
FBgn0086253	=	rumi
FBgn0003300	=	run
FBgn0003301	=	rut
FBgn0003302	=	rux
FBgn0020617	=	Rx
FBgn0003308	=	ry
FBgn0011286	=	Rya-r44F
FBgn0003310	=	S
FBgn0037105	=	S1P
FBgn0033656	=	S2P
FBgn0015806	=	S6k
FBgn0011285	=	S6kII
FBgn0002842	=	sa
FBgn0020616	=	SA
FBgn0043865	=	SA-2
FBgn0035195	=	Sac1
FBgn0003312	=	sad
FBgn0037672	=	sage
FBgn0026371	=	SAK
FBgn0003313	=	sala
FBgn0004579	=	salm
FBgn0000287	=	salr
FBgn0019932	=	SamDC
FBgn0032330	=	Samuel
FBgn0024188	=	san
FBgn0034408	=	sano
FBgn0033785	=	Sans
FBgn0025697	=	santa-maria
FBgn0000416	=	Sap-r
FBgn0013334	=	Sap47
FBgn0038947	=	sar1
FBgn0026369	=	Sara
FBgn0038045	=	Sas
FBgn0002306	=	sas
FBgn0011020	=	Sas-4
FBgn0029755	=	Sas10
FBgn0053193	=	sav
FBgn0003317	=	sax
FBgn0003319	=	Sb
FBgn0016754	=	sba
FBgn0010575	=	sbb
FBgn0025802	=	Sbf
FBgn0003321	=	sbr
FBgn0004170	=	sc
FBgn0035471	=	Sc2
FBgn0040286	=	SC35
FBgn0003326	=	sca
FBgn0053522	=	scaf6
FBgn0040285	=	Scamp
FBgn0033052	=	SCAP
FBgn0041781	=	SCAR
FBgn0033033	=	scarface
FBgn0011232	=	scat
FBgn0003328	=	scb
FBgn0003330	=	Sce
FBgn0013732	=	sced
FBgn0025682	=	scf
FBgn0032013	=	Scgalpha
FBgn0038042	=	Scgbeta
FBgn0025391	=	Scgdelta
FBgn0036925	=	schuy
FBgn0030357	=	Sclp
FBgn0003334	=	Scm
FBgn0020908	=	Scp1
FBgn0020907	=	Scp2
FBgn0037889	=	scpr-A
FBgn0037888	=	scpr-B
FBgn0037879	=	scpr-C
FBgn0015808	=	ScpX
FBgn0003339	=	Scr
FBgn0004243	=	scra
FBgn0026178	=	scrib
FBgn0028993	=	scro
FBgn0004880	=	scrt
FBgn0017539	=	Scs-fp
FBgn0004888	=	Scsalpha
FBgn0021765	=	scu
FBgn0005590	=	scw
FBgn0041094	=	scyl
FBgn0003345	=	sd
FBgn0015541	=	sda
FBgn0010415	=	Sdc
FBgn0014028	=	SdhB
FBgn0067861	=	Sdic1
FBgn0053497	=	Sdic2
FBgn0052823	=	Sdic3
FBgn0053499	=	Sdic4
FBgn0021764	=	sdk
FBgn0028992	=	sds22
FBgn0003349	=	sdt
FBgn0086348	=	se
FBgn0027103	=	sec10
FBgn0024509	=	sec13
FBgn0038856	=	sec15
FBgn0037357	=	sec23
FBgn0033460	=	sec24
FBgn0086475	=	sec3
FBgn0033339	=	sec31
FBgn0031537	=	sec5
FBgn0034367	=	sec6
FBgn0086357	=	Sec61alpha
FBgn0010638	=	Sec61beta
FBgn0031049	=	Sec61gamma
FBgn0035771	=	sec63
FBgn0028538	=	sec71
FBgn0086685	=	sec8
FBgn0003353	=	sei
FBgn0020615	=	SelD
FBgn0030350	=	SelG
FBgn0037847	=	SelR
FBgn0011259	=	Sema-1a
FBgn0016059	=	Sema-1b
FBgn0011260	=	Sema-2a
FBgn0028679	=	Sema-5c
FBgn0002573	=	sens
FBgn0051632	=	sens-2
FBgn0011710	=	Sep1
FBgn0014029	=	Sep2
FBgn0026361	=	Sep5
FBgn0028991	=	seq
FBgn0004197	=	Ser
FBgn0011832	=	Ser12
FBgn0011834	=	Ser6
FBgn0019929	=	Ser7
FBgn0019928	=	Ser8
FBgn0052209	=	serp
FBgn0010414	=	SerT
FBgn0003360	=	sesB
FBgn0014879	=	Set
FBgn0030486	=	Set2
FBgn0003366	=	sev
FBgn0025571	=	SF1
FBgn0040284	=	SF2
FBgn0020251	=	sfl
FBgn0032475	=	Sfmbt
FBgn0003371	=	sgg
FBgn0010851	=	sgl
FBgn0003372	=	Sgs1
FBgn0003373	=	Sgs3
FBgn0003374	=	Sgs4
FBgn0003375	=	Sgs5
FBgn0003377	=	Sgs7
FBgn0003378	=	Sgs8
FBgn0032640	=	Sgt
FBgn0003380	=	Sh
FBgn0035772	=	Sh3beta
FBgn0040475	=	SH3PX1
FBgn0003382	=	sha
FBgn0003383	=	Shab
FBgn0085387	=	shakB
FBgn0005564	=	Shal
FBgn0015295	=	shark
FBgn0003386	=	Shaw
FBgn0031039	=	Shawn
FBgn0015296	=	Shc
FBgn0003388	=	shd
FBgn0052423	=	shep
FBgn0003390	=	shf
FBgn0003391	=	shg
FBgn0003392	=	shi
FBgn0003396	=	shn
FBgn0013733	=	shot
FBgn0086656	=	shrb
FBgn0004391	=	shtd
FBgn0003401	=	shu
FBgn0085372	=	sick
FBgn0032741	=	Side
FBgn0016061	=	side
FBgn0085447	=	sif
FBgn0038880	=	SIFR
FBgn0004666	=	sim
FBgn0015542	=	sima
FBgn0010762	=	simj
FBgn0028402	=	Sin
FBgn0033935	=	Sin1
FBgn0022764	=	Sin3A
FBgn0003410	=	sina
FBgn0010894	=	sinu
FBgn0024191	=	sip1
FBgn0010620	=	Sip1
FBgn0061198	=	SIP1
FBgn0031878	=	sip2
FBgn0061197	=	SIP2
FBgn0061196	=	SIP3
FBgn0039875	=	sip3
FBgn0024291	=	Sir2
FBgn0038788	=	Sirt2
FBgn0029783	=	Sirt4
FBgn0037802	=	Sirt6
FBgn0039631	=	Sirt7
FBgn0003411	=	sisA
FBgn0027364	=	Six4
FBgn0026179	=	siz
FBgn0029761	=	SK
FBgn0030300	=	Sk1
FBgn0052484	=	Sk2
FBgn0003415	=	skd
FBgn0020517	=	Skeletor
FBgn0050021	=	skf
FBgn0032487	=	Ski6
FBgn0036786	=	skl
FBgn0025637	=	skpA
FBgn0026176	=	skpB
FBgn0026175	=	skpC
FBgn0026174	=	skpD
FBgn0031074	=	skpE
FBgn0034863	=	skpF
FBgn0016984	=	sktl
FBgn0003416	=	sl
FBgn0043854	=	slam
FBgn0005638	=	slbo
FBgn0041186	=	Slbp
FBgn0039403	=	Sld5
FBgn0037810	=	sle
FBgn0003423	=	slgA
FBgn0015816	=	Slh
FBgn0003425	=	sli
FBgn0037203	=	slif
FBgn0035001	=	slik
FBgn0026173	=	slim
FBgn0024728	=	Slip1
FBgn0038524	=	sll
FBgn0023423	=	slmb
FBgn0029161	=	slmo
FBgn0003429	=	slo
FBgn0024290	=	Slob
FBgn0002941	=	slou
FBgn0003430	=	slp1
FBgn0004567	=	slp2
FBgn0030018	=	slpr
FBgn0086906	=	sls
FBgn0025469	=	slv
FBgn0003435	=	sm
FBgn0010083	=	SmB
FBgn0040283	=	SMC1
FBgn0027783	=	SMC2
FBgn0052438	=	Smc5
FBgn0023167	=	SmD3
FBgn0016070	=	smg
FBgn0052743	=	Smg1
FBgn0019890	=	Smg5
FBgn0039260	=	Smg6
FBgn0016926	=	smi21F
FBgn0016930	=	smi35A
FBgn0016983	=	smid
FBgn0036641	=	Smn
FBgn0003444	=	smo
FBgn0025800	=	Smox
FBgn0038257	=	smp-30
FBgn0024308	=	Smr
FBgn0052380	=	SMSr
FBgn0026170	=	smt3
FBgn0003447	=	sn
FBgn0003448	=	sna
FBgn0086129	=	snama
FBgn0011712	=	Snap
FBgn0028401	=	Snap24
FBgn0011288	=	Snap25
FBgn0031455	=	snapin
FBgn0036349	=	SNCF
FBgn0003449	=	snf
FBgn0023169	=	SNF1A
FBgn0025803	=	SNF4Agamma
FBgn0030026	=	sni
FBgn0003450	=	snk
FBgn0037338	=	Snm1
FBgn0065107	=	snmRNA:128
FBgn0065105	=	snmRNA:157
FBgn0065104	=	snmRNA:158
FBgn0065102	=	snmRNA:184
FBgn0065101	=	snmRNA:204
FBgn0065100	=	snmRNA:254
FBgn0065099	=	snmRNA:331
FBgn0065098	=	snmRNA:342
FBgn0065097	=	snmRNA:357
FBgn0065096	=	snmRNA:359
FBgn0065095	=	snmRNA:400
FBgn0065094	=	snmRNA:419
FBgn0053727	=	snmRNA:430:CR33727
FBgn0053728	=	snmRNA:430:CR33728
FBgn0053729	=	snmRNA:430:CR33729
FBgn0053730	=	snmRNA:430:CR33730
FBgn0053731	=	snmRNA:430:CR33731
FBgn0053732	=	snmRNA:430:CR33732
FBgn0053733	=	snmRNA:430:CR33733
FBgn0053734	=	snmRNA:430:CR33734
FBgn0053735	=	snmRNA:430:CR33735
FBgn0053736	=	snmRNA:430:CR33736
FBgn0053737	=	snmRNA:430:CR33737
FBgn0053738	=	snmRNA:430:CR33738
FBgn0053739	=	snmRNA:430:CR33739
FBgn0053740	=	snmRNA:430:CR33740
FBgn0053741	=	snmRNA:430:CR33741
FBgn0053742	=	snmRNA:430:CR33742
FBgn0053743	=	snmRNA:430:CR33743
FBgn0053744	=	snmRNA:430:CR33744
FBgn0053745	=	snmRNA:430:CR33745
FBgn0053746	=	snmRNA:430:CR33746
FBgn0065092	=	snmRNA:438
FBgn0083060	=	snmRNA:60Ca
FBgn0083059	=	snmRNA:60Cb
FBgn0065088	=	snmRNA:641
FBgn0065087	=	snmRNA:649
FBgn0065084	=	snmRNA:763
FBgn0065083	=	snmRNA:765
FBgn0065081	=	snmRNA:838
FBgn0005410	=	sno
FBgn0085450	=	Snoo
FBgn0065076	=	snoRNA:185
FBgn0065073	=	snoRNA:229
FBgn0086039	=	snoRNA:28S-A2113
FBgn0086075	=	snoRNA:28S-G3253
FBgn0065070	=	snoRNA:291
FBgn0065059	=	snoRNA:660
FBgn0065058	=	snoRNA:684
FBgn0044508	=	snoRNA:M
FBgn0082952	=	snoRNA:Me18S-A1061
FBgn0065080	=	snoRNA:Me18S-A1374
FBgn0086073	=	snoRNA:Me18S-A1494
FBgn0025881	=	snoRNA:Me18S-A1576
FBgn0086029	=	snoRNA:Me18S-A1597
FBgn0086074	=	snoRNA:Me18S-A1806
FBgn0063386	=	snoRNA:Me18S-A28a
FBgn0086056	=	snoRNA:Me18S-A425
FBgn0086041	=	snoRNA:Me18S-A469
FBgn0086045	=	snoRNA:Me18S-A627
FBgn0086036	=	snoRNA:Me18S-A934
FBgn0086043	=	snoRNA:Me18S-C1024
FBgn0086055	=	snoRNA:Me18S-C1096
FBgn0086059	=	snoRNA:Me18S-C1280
FBgn0082951	=	snoRNA:Me18S-C1366
FBgn0065053	=	snoRNA:Me18S-C1831
FBgn0086058	=	snoRNA:Me18S-G1189
FBgn0086053	=	snoRNA:Me18S-G1358a
FBgn0086054	=	snoRNA:Me18S-G1358b
FBgn0063389	=	snoRNA:Me18S-G1620
FBgn0082950	=	snoRNA:Me18S-G1952
FBgn0086030	=	snoRNA:Me18S-G393
FBgn0086052	=	snoRNA:Me18S-G423
FBgn0086035	=	snoRNA:Me18S-G642
FBgn0086047	=	snoRNA:Me18S-G894
FBgn0086077	=	snoRNA:Me18S-G962
FBgn0082949	=	snoRNA:Me18S-U1356a
FBgn0082948	=	snoRNA:Me18S-U1356b
FBgn0082947	=	snoRNA:Me18S-U1356c
FBgn0015543	=	snoRNA:Me28S-A1322
FBgn0063377	=	snoRNA:Me28S-A1666a
FBgn0086046	=	snoRNA:Me28S-A1705
FBgn0086033	=	snoRNA:Me28S-A2486
FBgn0065066	=	snoRNA:Me28S-A2564
FBgn0086023	=	snoRNA:Me28S-A2589a
FBgn0086024	=	snoRNA:Me28S-A2589b
FBgn0086025	=	snoRNA:Me28S-A2589c
FBgn0082946	=	snoRNA:Me28S-A2634a
FBgn0082945	=	snoRNA:Me28S-A2634b
FBgn0082944	=	snoRNA:Me28S-A2634c
FBgn0086037	=	snoRNA:Me28S-A2958
FBgn0086081	=	snoRNA:Me28S-A30
FBgn0086040	=	snoRNA:Me28S-A3365
FBgn0063385	=	snoRNA:Me28S-A3407a
FBgn0086080	=	snoRNA:Me28S-A576
FBgn0086067	=	snoRNA:Me28S-A771
FBgn0086079	=	snoRNA:Me28S-A774a
FBgn0086078	=	snoRNA:Me28S-A774b
FBgn0082943	=	snoRNA:Me28S-A982a
FBgn0082942	=	snoRNA:Me28S-A982b
FBgn0082941	=	snoRNA:Me28S-A992
FBgn0086038	=	snoRNA:Me28S-C1237
FBgn0082938	=	snoRNA:Me28S-C2645a
FBgn0082937	=	snoRNA:Me28S-C2645b
FBgn0082936	=	snoRNA:Me28S-C2645c
FBgn0082940	=	snoRNA:Me28S-C3227a
FBgn0082939	=	snoRNA:Me28S-C3227b
FBgn0086069	=	snoRNA:Me28S-C3351
FBgn0083988	=	snoRNA:Me28S-C3420a
FBgn0083989	=	snoRNA:Me28S-C3420b
FBgn0086032	=	snoRNA:Me28S-C437
FBgn0086063	=	snoRNA:Me28S-C788a
FBgn0086062	=	snoRNA:Me28S-C788b
FBgn0082935	=	snoRNA:Me28S-G1083a
FBgn0082934	=	snoRNA:Me28S-G1083b
FBgn0082933	=	snoRNA:Me28S-G1083c
FBgn0082932	=	snoRNA:Me28S-G1083d
FBgn0086057	=	snoRNA:Me28S-G2017
FBgn0086028	=	snoRNA:Me28S-G2173
FBgn0086026	=	snoRNA:Me28S-G2596
FBgn0082931	=	snoRNA:Me28S-G2703a
FBgn0082930	=	snoRNA:Me28S-G2703b
FBgn0082929	=	snoRNA:Me28S-G2703c
FBgn0086034	=	snoRNA:Me28S-G2743
FBgn0063381	=	snoRNA:Me28S-G3081a
FBgn0086065	=	snoRNA:Me28S-G3113a
FBgn0086064	=	snoRNA:Me28S-G3113b
FBgn0082928	=	snoRNA:Me28S-G3255a
FBgn0082927	=	snoRNA:Me28S-G3255b
FBgn0020518	=	snoRNA:Me28S-G764
FBgn0086042	=	snoRNA:Me28S-G980
FBgn0086022	=	snoRNA:Me28S-U1130
FBgn0086031	=	snoRNA:Me28S-U1230
FBgn0086060	=	snoRNA:Me28S-U1554
FBgn0086044	=	snoRNA:Me28S-U1688
FBgn0082926	=	snoRNA:Me28S-U1848
FBgn0086051	=	snoRNA:Me28S-U2134a
FBgn0086050	=	snoRNA:Me28S-U2134b
FBgn0086049	=	snoRNA:Me28S-U3344a
FBgn0086048	=	snoRNA:Me28S-U3344b
FBgn0086066	=	snoRNA:Me5.8S-G74
FBgn0063375	=	snoRNA:MeS28-G3277a
FBgn0086076	=	snoRNA:MeU2-A31
FBgn0065057	=	snoRNA:MeU2-C28
FBgn0043853	=	snoRNA:MeU5-C46
FBgn0065051	=	snoRNA:MeU5-U42
FBgn0025882	=	snoRNA:MeU6-A47
FBgn0086021	=	snoRNA:MeU6-C68
FBgn0082925	=	snoRNA:Or-aca1
FBgn0082924	=	snoRNA:Or-aca2
FBgn0082923	=	snoRNA:Or-aca3
FBgn0082922	=	snoRNA:Or-aca4
FBgn0086672	=	snoRNA:Or-aca5
FBgn0086027	=	snoRNA:Or-CD1
FBgn0065071	=	snoRNA:Or-CD10
FBgn0086082	=	snoRNA:Or-CD11
FBgn0086072	=	snoRNA:Or-CD11a
FBgn0086071	=	snoRNA:Or-CD11b
FBgn0086070	=	snoRNA:Or-CD11c
FBgn0086068	=	snoRNA:Or-CD12
FBgn0086603	=	snoRNA:Or-CD2
FBgn0082919	=	snoRNA:Or-CD4
FBgn0086061	=	snoRNA:Or-CD8
FBgn0082918	=	snoRNA:Or-CD9a
FBgn0082917	=	snoRNA:Or-CD9b
FBgn0083058	=	snoRNA:Psi18S-1086
FBgn0083057	=	snoRNA:Psi18S-110
FBgn0086663	=	snoRNA:Psi18S-1275
FBgn0083055	=	snoRNA:Psi18S-1295
FBgn0083054	=	snoRNA:Psi18S-1347a
FBgn0083053	=	snoRNA:Psi18S-1347b
FBgn0086600	=	snoRNA:Psi18S-1347c
FBgn0086665	=	snoRNA:Psi18S-1377a
FBgn0083050	=	snoRNA:Psi18S-1377b
FBgn0083049	=	snoRNA:Psi18S-1377c
FBgn0083048	=	snoRNA:Psi18S-1377d
FBgn0083047	=	snoRNA:Psi18S-1377e
FBgn0083046	=	snoRNA:Psi18S-1389a
FBgn0083045	=	snoRNA:Psi18S-1389b
FBgn0083044	=	snoRNA:Psi18S-1397
FBgn0086659	=	snoRNA:Psi18S-176
FBgn0026169	=	snoRNA:Psi18S-1820
FBgn0083042	=	snoRNA:Psi18S-1854a
FBgn0083041	=	snoRNA:Psi18S-1854b
FBgn0083040	=	snoRNA:Psi18S-1854c
FBgn0083039	=	snoRNA:Psi18S-301
FBgn0083038	=	snoRNA:Psi18S-525a
FBgn0083037	=	snoRNA:Psi18S-525b
FBgn0083036	=	snoRNA:Psi18S-525c
FBgn0083035	=	snoRNA:Psi18S-525d
FBgn0083034	=	snoRNA:Psi18S-525e
FBgn0083033	=	snoRNA:Psi18S-525f
FBgn0083032	=	snoRNA:Psi18S-525g
FBgn0083031	=	snoRNA:Psi18S-525h
FBgn0083030	=	snoRNA:Psi18S-525i
FBgn0083029	=	snoRNA:Psi18S-525j
FBgn0083028	=	snoRNA:Psi18S-525k
FBgn0083027	=	snoRNA:Psi18S-531
FBgn0083026	=	snoRNA:Psi18S-640a
FBgn0083025	=	snoRNA:Psi18S-640b
FBgn0083024	=	snoRNA:Psi18S-640c
FBgn0083023	=	snoRNA:Psi18S-640d
FBgn0083022	=	snoRNA:Psi18S-640e
FBgn0083021	=	snoRNA:Psi18S-640f
FBgn0083020	=	snoRNA:Psi18S-640g
FBgn0086669	=	snoRNA:Psi18S-841a
FBgn0083018	=	snoRNA:Psi18S-841b
FBgn0083017	=	snoRNA:Psi18S-841c
FBgn0083016	=	snoRNA:Psi18S-841d
FBgn0083015	=	snoRNA:Psi18S-920
FBgn0083014	=	snoRNA:Psi18S-996
FBgn0083013	=	snoRNA:Psi28S-1060
FBgn0083012	=	snoRNA:Psi28S-1135a
FBgn0083011	=	snoRNA:Psi28S-1135b
FBgn0083010	=	snoRNA:Psi28S-1135c
FBgn0083009	=	snoRNA:Psi28S-1135d
FBgn0083008	=	snoRNA:Psi28S-1135e
FBgn0083007	=	snoRNA:Psi28S-1135f
FBgn0083006	=	snoRNA:Psi28S-1153
FBgn0083005	=	snoRNA:Psi28S-1175a
FBgn0083004	=	snoRNA:Psi28S-1175b
FBgn0083003	=	snoRNA:Psi28S-1175c
FBgn0086658	=	snoRNA:Psi28S-1180
FBgn0083001	=	snoRNA:Psi28S-1192a
FBgn0083000	=	snoRNA:Psi28S-1192b
FBgn0082999	=	snoRNA:Psi28S-1192c
FBgn0082998	=	snoRNA:Psi28S-1192d
FBgn0082997	=	snoRNA:Psi28S-1232
FBgn0086660	=	snoRNA:Psi28S-1837a
FBgn0082995	=	snoRNA:Psi28S-1837b
FBgn0082994	=	snoRNA:Psi28S-1837c
FBgn0082993	=	snoRNA:Psi28S-1936
FBgn0086664	=	snoRNA:Psi28S-2149
FBgn0086666	=	snoRNA:Psi28S-2179
FBgn0082990	=	snoRNA:Psi28S-2263
FBgn0082989	=	snoRNA:Psi28S-2442a
FBgn0082988	=	snoRNA:Psi28S-2442b
FBgn0082987	=	snoRNA:Psi28S-2444
FBgn0082986	=	snoRNA:Psi28S-2562
FBgn0086661	=	snoRNA:Psi28S-2566
FBgn0086670	=	snoRNA:Psi28S-2622
FBgn0082983	=	snoRNA:Psi28S-2626
FBgn0065055	=	snoRNA:Psi28S-2648
FBgn0086671	=	snoRNA:Psi28S-2876
FBgn0065064	=	snoRNA:Psi28S-291
FBgn0082981	=	snoRNA:Psi28S-2949
FBgn0082979	=	snoRNA:Psi28S-3091a
FBgn0082978	=	snoRNA:Psi28S-3091b
FBgn0086662	=	snoRNA:Psi28S-3186
FBgn0082976	=	snoRNA:Psi28S-3305a
FBgn0082975	=	snoRNA:Psi28S-3305b
FBgn0082974	=	snoRNA:Psi28S-3305c
FBgn0082973	=	snoRNA:Psi28S-3308
FBgn0082972	=	snoRNA:Psi28S-3316a
FBgn0082971	=	snoRNA:Psi28S-3316b
FBgn0082970	=	snoRNA:Psi28S-3316c
FBgn0082969	=	snoRNA:Psi28S-3316d
FBgn0082968	=	snoRNA:Psi28S-3316e
FBgn0082967	=	snoRNA:Psi28S-3327a
FBgn0082966	=	snoRNA:Psi28S-3327b
FBgn0086601	=	snoRNA:Psi28S-3327c
FBgn0086667	=	snoRNA:Psi28S-3342
FBgn0082963	=	snoRNA:Psi28S-3378
FBgn0082962	=	snoRNA:Psi28S-3385a
FBgn0082961	=	snoRNA:Psi28S-3385b
FBgn0082960	=	snoRNA:Psi28S-3405a
FBgn0082959	=	snoRNA:Psi28S-3405b
FBgn0082958	=	snoRNA:Psi28S-3405c
FBgn0082957	=	snoRNA:Psi28S-3405d
FBgn0086668	=	snoRNA:Psi28S-3436a
FBgn0086602	=	snoRNA:Psi28S-3436b
FBgn0082954	=	snoRNA:Psi28S-3571
FBgn0082953	=	snoRNA:Psi28S-612
FBgn0063374	=	snoRNA:snR38:54Eb
FBgn0063373	=	snoRNA:snR38:54Ec
FBgn0063392	=	snoRNA:U14:30Ea
FBgn0063391	=	snoRNA:U14:30Eb
FBgn0063388	=	snoRNA:U27:54Ea
FBgn0063387	=	snoRNA:U27:54Eb
FBgn0063384	=	snoRNA:U29:54Eb
FBgn0063383	=	snoRNA:U29:54Ec
FBgn0063382	=	snoRNA:U29:54Ed
FBgn0065048	=	snoRNA:U3:54Aa
FBgn0065047	=	snoRNA:U3:54Ab
FBgn0065046	=	snoRNA:U3:9B
FBgn0063380	=	snoRNA:U31:54Eb
FBgn0063379	=	snoRNA:U31:54Ec
FBgn0063378	=	snoRNA:U31:54Ed
FBgn0060292	=	snoRNA:U49:66Da
FBgn0060291	=	snoRNA:U49:66Db
FBgn0063376	=	snoRNA:U76:54Eb
FBgn0032840	=	sNPF
FBgn0011715	=	Snr1
FBgn0003916	=	snRNA:U1:21D
FBgn0004183	=	snRNA:U1:82Eb
FBgn0004185	=	snRNA:U1:95Ca
FBgn0004186	=	snRNA:U1:95Cb
FBgn0004187	=	snRNA:U1:95Cc
FBgn0083987	=	snRNA:U11
FBgn0041721	=	snRNA:U12:73B
FBgn0003920	=	snRNA:U2:14B
FBgn0004191	=	snRNA:U2:34ABa
FBgn0004192	=	snRNA:U2:34ABb
FBgn0041720	=	snRNA:U2:34ABc
FBgn0003922	=	snRNA:U2:38ABa
FBgn0003923	=	snRNA:U2:38ABb
FBgn0003926	=	snRNA:U3:22A
FBgn0041719	=	snRNA:U4:25F
FBgn0003931	=	snRNA:U4:38AB
FBgn0003930	=	snRNA:U4:39B
FBgn0041718	=	snRNA:U4atac:82E
FBgn0052861	=	snRNA:U4atac:83A
FBgn0003933	=	snRNA:U5:14B
FBgn0003934	=	snRNA:U5:23D
FBgn0003935	=	snRNA:U5:34A
FBgn0003936	=	snRNA:U5:35D
FBgn0043022	=	snRNA:U5:38ABa
FBgn0043021	=	snRNA:U5:38ABb
FBgn0003938	=	snRNA:U5:63BC
FBgn0004188	=	snRNA:U6:96Aa
FBgn0004189	=	snRNA:U6:96Ab
FBgn0004190	=	snRNA:U6:96Ac
FBgn0041717	=	snRNA:U6atac:29B
FBgn0053504	=	snRNA:U7
FBgn0016940	=	snRNP69D
FBgn0016978	=	snRNP70K
FBgn0024189	=	sns
FBgn0032005	=	Snx6
FBgn0003460	=	so
FBgn0004892	=	sob
FBgn0033654	=	Sobp
FBgn0030869	=	Socs16D
FBgn0041184	=	Socs36E
FBgn0033266	=	Socs44A
FBgn0003462	=	Sod
FBgn0010213	=	Sod2
FBgn0024289	=	Sodh-1
FBgn0022359	=	Sodh-2
FBgn0030242	=	sofe
FBgn0003463	=	sog
FBgn0003464	=	sol
FBgn0004867	=	sop
FBgn0001961	=	Sop2
FBgn0001965	=	Sos
FBgn0024288	=	Sox100B
FBgn0039938	=	Sox102F
FBgn0005612	=	Sox14
FBgn0005613	=	Sox15
FBgn0036411	=	Sox21a
FBgn0042630	=	Sox21b
FBgn0029123	=	SoxN
FBgn0020378	=	Sp1
FBgn0040282	=	SP1029
FBgn0031879	=	SP1070
FBgn0035710	=	SP1173
FBgn0053329	=	Sp212
FBgn0034070	=	SP2353
FBgn0034371	=	SP2637
FBgn0040280	=	SP555
FBgn0037515	=	Sp7
FBgn0029128	=	SP71
FBgn0015544	=	spag
FBgn0039141	=	spas
FBgn0040623	=	Spase12
FBgn0026567	=	Spase18-21
FBgn0039172	=	Spase22-23
FBgn0030306	=	Spase25
FBgn0014031	=	Spat
FBgn0011716	=	spdo
FBgn0037723	=	SpdS
FBgn0039102	=	SPE
FBgn0044823	=	Spec2
FBgn0015546	=	spel1
FBgn0016977	=	spen
FBgn0086683	=	Spf45
FBgn0030774	=	spheroide
FBgn0083990	=	sphinx
FBgn0052383	=	sphinx1
FBgn0052382	=	sphinx2
FBgn0005672	=	spi
FBgn0032451	=	spict
FBgn0086676	=	spin
FBgn0031549	=	Spindly
FBgn0003475	=	spir
FBgn0030051	=	spirit
FBgn0033170	=	sPLA2
FBgn0010591	=	Sply
FBgn0010905	=	Spn
FBgn0003479	=	spn-A
FBgn0003480	=	spn-B
FBgn0003482	=	spn-D
FBgn0003483	=	spn-E
FBgn0086362	=	spn-F
FBgn0028988	=	Spn1
FBgn0028987	=	Spn2
FBgn0028990	=	Spn27A
FBgn0028986	=	Spn3
FBgn0028985	=	Spn4
FBgn0024294	=	Spn43Aa
FBgn0024293	=	Spn43Ab
FBgn0044011	=	Spn43Ad
FBgn0028984	=	Spn5
FBgn0028983	=	Spn6
FBgn0083141	=	Spn7
FBgn0003486	=	spo
FBgn0052451	=	SPoCk
FBgn0031260	=	Spp
FBgn0020767	=	Spred
FBgn0085443	=	spri
FBgn0082585	=	sprt
FBgn0032224	=	Sps2
FBgn0086532	=	Spt-I
FBgn0037981	=	Spt3
FBgn0028683	=	spt4
FBgn0040273	=	Spt5
FBgn0028982	=	Spt6
FBgn0014032	=	Sptr
FBgn0015818	=	Spx
FBgn0003495	=	spz
FBgn0031959	=	Spz3
FBgn0086897	=	sqd
FBgn0003514	=	sqh
FBgn0002652	=	squ
FBgn0010768	=	sqz
FBgn0003499	=	sr
FBgn0014033	=	Sr-CI
FBgn0020377	=	Sr-CII
FBgn0020376	=	Sr-CIII
FBgn0031547	=	Sr-CIV
FBgn0086370	=	sra
FBgn0038320	=	Sra-1
FBgn0029121	=	Sras
FBgn0004603	=	Src42A
FBgn0003501	=	Src64B
FBgn0036340	=	SRm160
FBgn0003507	=	srp
FBgn0038808	=	Srp14
FBgn0015298	=	Srp19
FBgn0024285	=	Srp54
FBgn0010747	=	Srp54k
FBgn0035947	=	Srp68
FBgn0038810	=	Srp72
FBgn0035827	=	Srp9
FBgn0026370	=	SRPK
FBgn0011509	=	SrpRbeta
FBgn0003510	=	Sry-alpha
FBgn0003511	=	Sry-beta
FBgn0003512	=	Sry-delta
FBgn0003513	=	ss
FBgn0015299	=	Ssb-c31a
FBgn0011481	=	Ssdp
FBgn0035627	=	Sse
FBgn0029157	=	ssh
FBgn0015300	=	Ssl
FBgn0037202	=	Ssl1
FBgn0041780	=	Ssl2
FBgn0011016	=	SsRbeta
FBgn0010278	=	Ssrp
FBgn0003515	=	st
FBgn0035050	=	ST6Gal
FBgn0003517	=	sta
FBgn0051641	=	stai
FBgn0027363	=	Stam
FBgn0024836	=	stan
FBgn0036790	=	star1
FBgn0035028	=	Start1
FBgn0016917	=	Stat92E
FBgn0003520	=	stau
FBgn0001978	=	stc
FBgn0020249	=	stck
FBgn0053236	=	Ste:CG33236
FBgn0053237	=	Ste:CG33237
FBgn0053238	=	Ste:CG33238
FBgn0053239	=	Ste:CG33239
FBgn0053240	=	Ste:CG33240
FBgn0053241	=	Ste:CG33241
FBgn0053242	=	Ste:CG33242
FBgn0053243	=	Ste:CG33243
FBgn0053244	=	Ste:CG33244
FBgn0053245	=	Ste:CG33245
FBgn0053246	=	Ste:CG33246
FBgn0053247	=	Ste:CG33247
FBgn0044817	=	Ste12DOR
FBgn0086779	=	step
FBgn0020248	=	stet
FBgn0003525	=	stg
FBgn0064123	=	stg1
FBgn0002466	=	sti
FBgn0003527	=	stil
FBgn0045073	=	Stim
FBgn0033540	=	StIP
FBgn0033870	=	stj
FBgn0086408	=	stl
FBgn0046692	=	Stlk
FBgn0086784	=	stmA
FBgn0016976	=	stnA
FBgn0016975	=	stnB
FBgn0013988	=	Strn-Mlck
FBgn0020299	=	stumps
FBgn0086708	=	stv
FBgn0003459	=	stwl
FBgn0014388	=	sty
FBgn0003557	=	Su(dx)
FBgn0003559	=	su(f)
FBgn0005355	=	Su(fu)
FBgn0004837	=	Su(H)
FBgn0003567	=	su(Hw)
FBgn0004465	=	Su(P)
FBgn0086450	=	su(r)
FBgn0086704	=	su(rdgB)69
FBgn0003575	=	su(s)
FBgn0014037	=	Su(Tpl)
FBgn0003612	=	Su(var)2-10
FBgn0026427	=	Su(var)2-HP2
FBgn0003607	=	Su(var)205
FBgn0003598	=	Su(var)3-7
FBgn0003600	=	Su(var)3-9
FBgn0003638	=	su(w[a])
FBgn0020887	=	Su(z)12
FBgn0008654	=	Su(z)2
FBgn0003545	=	sub
FBgn0029118	=	Sucb
FBgn0036191	=	Sug
FBgn0033782	=	sug
FBgn0040271	=	Sulf1
FBgn0014391	=	sun
FBgn0037462	=	sunz
FBgn0028675	=	Sur
FBgn0038504	=	Sur-8
FBgn0029117	=	Surf1
FBgn0019925	=	Surf4
FBgn0038746	=	Surf6
FBgn0028563	=	sut1
FBgn0028562	=	sut2
FBgn0028561	=	sut3
FBgn0028560	=	sut4
FBgn0025355	=	SuUR
FBgn0025639	=	Suv4-20
FBgn0005561	=	sv
FBgn0003651	=	svp
FBgn0004648	=	svr
FBgn0003654	=	sw
FBgn0003655	=	swa
FBgn0016974	=	swaPsi
FBgn0034262	=	swi2
FBgn0002044	=	swm
FBgn0003656	=	sws
FBgn0038398	=	sxe2
FBgn0003659	=	Sxl
FBgn0003660	=	Syb
FBgn0024187	=	syd
FBgn0004575	=	Syn
FBgn0037130	=	Syn1
FBgn0034135	=	Syn2
FBgn0033876	=	synaptogyrin
FBgn0053094	=	Synd
FBgn0034691	=	synj
FBgn0004242	=	syt
FBgn0039900	=	Syt7
FBgn0028400	=	SytIV
FBgn0036341	=	Syx13
FBgn0031106	=	Syx16
FBgn0035540	=	Syx17
FBgn0039212	=	Syx18
FBgn0013343	=	Syx1A
FBgn0024980	=	Syx4
FBgn0011708	=	Syx5
FBgn0037084	=	Syx6
FBgn0086377	=	Syx7
FBgn0036643	=	Syx8
FBgn0032885	=	szar
FBgn0086367	=	t
FBgn0003676	=	T-cp1
FBgn0017482	=	T3dh
FBgn0004359	=	T48
FBgn0086358	=	Tab2
FBgn0026620	=	tacc
FBgn0039734	=	Tace
FBgn0010355	=	Taf1
FBgn0028398	=	Taf10
FBgn0026324	=	Taf10b
FBgn0011291	=	Taf11
FBgn0011290	=	Taf12
FBgn0031623	=	Taf12L
FBgn0032847	=	Taf13
FBgn0011836	=	Taf2
FBgn0010280	=	Taf4
FBgn0010356	=	Taf5
FBgn0010417	=	Taf6
FBgn0024909	=	Taf7
FBgn0022724	=	Taf8
FBgn0026619	=	tafazzin
FBgn0041092	=	tai
FBgn0026323	=	Tak1
FBgn0046689	=	Takl1
FBgn0039015	=	Takl2
FBgn0004841	=	Takr86C
FBgn0004622	=	Takr99D
FBgn0023477	=	Tal
FBgn0004406	=	tam
FBgn0041582	=	tamo
FBgn0028980	=	tan
FBgn0031842	=	Tango1
FBgn0030330	=	Tango10
FBgn0050404	=	Tango11
FBgn0051052	=	Tango12
FBgn0086674	=	Tango13
FBgn0031312	=	Tango14
FBgn0030503	=	Tango2
FBgn0033651	=	Tango3
FBgn0030365	=	Tango4
FBgn0052675	=	Tango5
FBgn0032728	=	Tango6
FBgn0033902	=	Tango7
FBgn0040737	=	Tango8
FBgn0037971	=	Tango9
FBgn0027508	=	tankyrase
FBgn0031030	=	Tao-1
FBgn0015550	=	tap
FBgn0051852	=	Tap42
FBgn0021795	=	Tapdelta
FBgn0040071	=	tara
FBgn0038165	=	Task6
FBgn0037690	=	Task7
FBgn0051057	=	tau
FBgn0010329	=	Tbh
FBgn0003687	=	Tbp
FBgn0028684	=	Tbp-1
FBgn0025790	=	TBPH
FBgn0037874	=	Tctp
FBgn0050445	=	Tdc1
FBgn0050446	=	Tdc2
FBgn0031783	=	tectonic
FBgn0086350	=	tef
FBgn0045035	=	tefu
FBgn0037766	=	Teh1
FBgn0035505	=	Teh2
FBgn0040697	=	Teh3
FBgn0035504	=	Teh4
FBgn0026760	=	Tehao
FBgn0028902	=	Tektin-A
FBgn0035638	=	Tektin-C
FBgn0004446	=	Ten-a
FBgn0004449	=	Ten-m
FBgn0041183	=	TepI
FBgn0041182	=	TepII
FBgn0041181	=	TepIII
FBgn0041180	=	TepIV
FBgn0023479	=	Tequila
FBgn0024923	=	TER94
FBgn0003683	=	term
FBgn0037569	=	tex
FBgn0036899	=	tey
FBgn0038805	=	TFAM
FBgn0033929	=	Tfb1
FBgn0036513	=	Tfb2
FBgn0031309	=	Tfb4
FBgn0011289	=	TfIIA-L
FBgn0013347	=	TfIIA-S
FBgn0040338	=	TfIIA-S-2
FBgn0004915	=	TfIIB
FBgn0015828	=	TfIIEalpha
FBgn0015829	=	TfIIEbeta
FBgn0010282	=	TfIIFalpha
FBgn0010421	=	TfIIFbeta
FBgn0010422	=	TfIIS
FBgn0015014	=	tgo
FBgn0031321	=	Tgt
FBgn0030984	=	tgy
FBgn0003691	=	th
FBgn0010416	=	TH1
FBgn0026869	=	Thd1
FBgn0011555	=	thetaTry
FBgn0025352	=	Thiolase
FBgn0031390	=	tho2
FBgn0034939	=	thoc5
FBgn0036263	=	thoc6
FBgn0035110	=	thoc7
FBgn0022073	=	Thor
FBgn0003701	=	thr
FBgn0033652	=	ths
FBgn0014073	=	Tie
FBgn0032988	=	Tif-IA
FBgn0011722	=	Tig
FBgn0014395	=	tilB
FBgn0014396	=	tim
FBgn0027360	=	Tim10
FBgn0036204	=	Tim13
FBgn0038018	=	Tim17a1
FBgn0037307	=	Tim17a2
FBgn0037310	=	Tim17b1
FBgn0020371	=	Tim17b2
FBgn0027359	=	Tim8
FBgn0030480	=	Tim9a
FBgn0027358	=	Tim9b
FBgn0038118	=	timeout
FBgn0025879	=	Timp
FBgn0004110	=	tin
FBgn0035083	=	Tina-1
FBgn0038554	=	tinc
FBgn0028979	=	tio
FBgn0026080	=	Tip60
FBgn0003710	=	tipE
FBgn0011837	=	Tis11
FBgn0000964	=	tj
FBgn0037976	=	Tk
FBgn0003714	=	tko
FBgn0003715	=	Tkr
FBgn0003716	=	tkv
FBgn0003717	=	Tl
FBgn0003719	=	tld
FBgn0086899	=	tlk
FBgn0003720	=	tll
FBgn0003721	=	Tm1
FBgn0004117	=	Tm2
FBgn0020372	=	TM4SF
FBgn0082582	=	tmod
FBgn0028399	=	TMS1
FBgn0026160	=	tna
FBgn0039257	=	tnc
FBgn0039298	=	to
FBgn0028397	=	Tob
FBgn0015600	=	toc
FBgn0036285	=	toe
FBgn0004885	=	tok
FBgn0032095	=	Toll-4
FBgn0036494	=	Toll-6
FBgn0034476	=	Toll-7
FBgn0036978	=	Toll-9
FBgn0029114	=	Tollo
FBgn0026320	=	Tom
FBgn0036928	=	Tom20
FBgn0010812	=	Tom34
FBgn0016041	=	Tom40
FBgn0033357	=	Tom7
FBgn0032397	=	Tom70
FBgn0031715	=	tomb
FBgn0037828	=	tomboy20
FBgn0033074	=	tomboy40
FBgn0030412	=	tomosyn
FBgn0004924	=	Top1
FBgn0003732	=	Top2
FBgn0040268	=	Top3alpha
FBgn0026015	=	Top3beta
FBgn0037751	=	topi
FBgn0034410	=	Topors
FBgn0003733	=	tor
FBgn0021796	=	Tor
FBgn0036746	=	TORC
FBgn0025615	=	torp4a
FBgn0015553	=	tos
FBgn0028396	=	TotA
FBgn0038838	=	TotB
FBgn0044812	=	TotC
FBgn0044811	=	TotF
FBgn0031701	=	TotM
FBgn0044810	=	TotX
FBgn0044809	=	TotZ
FBgn0033636	=	tou
FBgn0019650	=	toy
FBgn0086355	=	Tpi
FBgn0031692	=	TpnC25D
FBgn0033027	=	TpnC4
FBgn0013348	=	TpnC41C
FBgn0010423	=	TpnC47D
FBgn0010424	=	TpnC73F
FBgn0020370	=	TppII
FBgn0032586	=	Tpr2
FBgn0027560	=	Tps1
FBgn0003741	=	tra
FBgn0003742	=	tra2
FBgn0026319	=	Traf1
FBgn0026318	=	Traf2
FBgn0030748	=	Traf3
FBgn0041775	=	tral
FBgn0040340	=	TRAM
FBgn0026761	=	Trap1
FBgn0038327	=	Trax
FBgn0028978	=	trbl
FBgn0003744	=	trc
FBgn0039668	=	Trc8
FBgn0003747	=	Tre
FBgn0085056	=	tre-1
FBgn0084688	=	tre-2
FBgn0084245	=	tre-3
FBgn0046687	=	Tre1
FBgn0003748	=	Treh
FBgn0038767	=	trem
FBgn0010287	=	Trf
FBgn0026758	=	Trf2
FBgn0035187	=	Trh
FBgn0003749	=	trh
FBgn0051721	=	Trim9
FBgn0024277	=	trio
FBgn0015834	=	Trip1
FBgn0003751	=	trk
FBgn0013263	=	Trl
FBgn0010452	=	trn
FBgn0024921	=	Trn
FBgn0031456	=	Trn-SR
FBgn0011840	=	tRNA:A:90C
FBgn0050155	=	tRNA:CR30155
FBgn0050198	=	tRNA:CR30198
FBgn0050199	=	tRNA:CR30199
FBgn0050200	=	tRNA:CR30200
FBgn0050201	=	tRNA:CR30201
FBgn0050202	=	tRNA:CR30202
FBgn0050206	=	tRNA:CR30206
FBgn0050208	=	tRNA:CR30208
FBgn0050209	=	tRNA:CR30209
FBgn0050211	=	tRNA:CR30211
FBgn0050212	=	tRNA:CR30212
FBgn0050215	=	tRNA:CR30215
FBgn0050218	=	tRNA:CR30218
FBgn0050220	=	tRNA:CR30220
FBgn0050223	=	tRNA:CR30223
FBgn0050225	=	tRNA:CR30225
FBgn0050227	=	tRNA:CR30227
FBgn0050229	=	tRNA:CR30229
FBgn0050231	=	tRNA:CR30231
FBgn0050232	=	tRNA:CR30232
FBgn0050234	=	tRNA:CR30234
FBgn0050235	=	tRNA:CR30235
FBgn0050237	=	tRNA:CR30237
FBgn0050238	=	tRNA:CR30238
FBgn0050239	=	tRNA:CR30239
FBgn0050240	=	tRNA:CR30240
FBgn0050241	=	tRNA:CR30241
FBgn0050249	=	tRNA:CR30249
FBgn0050250	=	tRNA:CR30250
FBgn0050251	=	tRNA:CR30251
FBgn0050254	=	tRNA:CR30254
FBgn0050257	=	tRNA:CR30257
FBgn0050260	=	tRNA:CR30260
FBgn0050297	=	tRNA:CR30297
FBgn0050298	=	tRNA:CR30298
FBgn0050299	=	tRNA:CR30299
FBgn0050316	=	tRNA:CR30316
FBgn0050326	=	tRNA:CR30326
FBgn0050333	=	tRNA:CR30333
FBgn0050406	=	tRNA:CR30406
FBgn0050407	=	tRNA:CR30407
FBgn0050449	=	tRNA:CR30449
FBgn0050452	=	tRNA:CR30452
FBgn0050454	=	tRNA:CR30454
FBgn0050505	=	tRNA:CR30505
FBgn0050506	=	tRNA:CR30506
FBgn0050509	=	tRNA:CR30509
FBgn0051023	=	tRNA:CR31023
FBgn0051070	=	tRNA:CR31070
FBgn0051071	=	tRNA:CR31071
FBgn0051130	=	tRNA:CR31130
FBgn0051143	=	tRNA:CR31143
FBgn0051162	=	tRNA:CR31162
FBgn0051165	=	tRNA:CR31165
FBgn0051166	=	tRNA:CR31166
FBgn0051167	=	tRNA:CR31167
FBgn0051215	=	tRNA:CR31215
FBgn0051228	=	tRNA:CR31228
FBgn0051242	=	tRNA:CR31242
FBgn0051282	=	tRNA:CR31282
FBgn0051331	=	tRNA:CR31331
FBgn0051333	=	tRNA:CR31333
FBgn0051334	=	tRNA:CR31334
FBgn0051356	=	tRNA:CR31356
FBgn0051382	=	tRNA:CR31382
FBgn0051383	=	tRNA:CR31383
FBgn0051416	=	tRNA:CR31416
FBgn0051432	=	tRNA:CR31432
FBgn0051471	=	tRNA:CR31471
FBgn0051480	=	tRNA:CR31480
FBgn0051485	=	tRNA:CR31485:Psi
FBgn0051491	=	tRNA:CR31491
FBgn0051494	=	tRNA:CR31494
FBgn0051497	=	tRNA:CR31497
FBgn0051506	=	tRNA:CR31506
FBgn0051518	=	tRNA:CR31518
FBgn0051568	=	tRNA:CR31568
FBgn0051569	=	tRNA:CR31569
FBgn0051570	=	tRNA:CR31570
FBgn0051573	=	tRNA:CR31573
FBgn0051575	=	tRNA:CR31575
FBgn0051576	=	tRNA:CR31576
FBgn0051577	=	tRNA:CR31577
FBgn0051578	=	tRNA:CR31578
FBgn0051579	=	tRNA:CR31579
FBgn0051580	=	tRNA:CR31580
FBgn0051588	=	tRNA:CR31588
FBgn0051602	=	tRNA:CR31602
FBgn0051603	=	tRNA:CR31603
FBgn0051604	=	tRNA:CR31604
FBgn0051631	=	tRNA:CR31631
FBgn0051669	=	tRNA:CR31669
FBgn0051885	=	tRNA:CR31885
FBgn0051888	=	tRNA:CR31888
FBgn0051889	=	tRNA:CR31889
FBgn0051890	=	tRNA:CR31890
FBgn0051892	=	tRNA:CR31892
FBgn0051895	=	tRNA:CR31895
FBgn0051896	=	tRNA:CR31896
FBgn0051914	=	tRNA:CR31914
FBgn0051939	=	tRNA:CR31939
FBgn0051940	=	tRNA:CR31940
FBgn0051942	=	tRNA:CR31942
FBgn0051943	=	tRNA:CR31943
FBgn0051944	=	tRNA:CR31944
FBgn0051946	=	tRNA:CR31946
FBgn0051963	=	tRNA:CR31963
FBgn0051971	=	tRNA:CR31971
FBgn0052034	=	tRNA:CR32034
FBgn0052093	=	tRNA:CR32093
FBgn0052123	=	tRNA:CR32123:Psi
FBgn0052126	=	tRNA:CR32126
FBgn0052127	=	tRNA:CR32127
FBgn0052128	=	tRNA:CR32128
FBgn0052129	=	tRNA:CR32129
FBgn0052153	=	tRNA:CR32153
FBgn0052173	=	tRNA:CR32173
FBgn0052200	=	tRNA:CR32200
FBgn0052272	=	tRNA:CR32272
FBgn0052273	=	tRNA:CR32273
FBgn0052285	=	tRNA:CR32285
FBgn0052286	=	tRNA:CR32286
FBgn0052287	=	tRNA:CR32287
FBgn0052288	=	tRNA:CR32288
FBgn0052289	=	tRNA:CR32289
FBgn0052303	=	tRNA:CR32303
FBgn0052312	=	tRNA:CR32312
FBgn0052324	=	tRNA:CR32324
FBgn0052328	=	tRNA:CR32328
FBgn0052329	=	tRNA:CR32329
FBgn0052330	=	tRNA:CR32330
FBgn0052357	=	tRNA:CR32357
FBgn0052358	=	tRNA:CR32358
FBgn0052359	=	tRNA:CR32359
FBgn0052360	=	tRNA:CR32360
FBgn0052361	=	tRNA:CR32361
FBgn0052362	=	tRNA:CR32362
FBgn0052363	=	tRNA:CR32363
FBgn0052370	=	tRNA:CR32370
FBgn0052420	=	tRNA:CR32420
FBgn0052421	=	tRNA:CR32421
FBgn0052449	=	tRNA:CR32449
FBgn0052456	=	tRNA:CR32456
FBgn0052460	=	tRNA:CR32460
FBgn0052480	=	tRNA:CR32480
FBgn0052481	=	tRNA:CR32481
FBgn0052493	=	tRNA:CR32493
FBgn0052518	=	tRNA:CR32518:Psi
FBgn0052520	=	tRNA:CR32520
FBgn0052525	=	tRNA:CR32525
FBgn0052546	=	tRNA:CR32546
FBgn0052740	=	tRNA:CR32740
FBgn0052748	=	tRNA:CR32748
FBgn0052761	=	tRNA:CR32761:Psi
FBgn0052785	=	tRNA:CR32785
FBgn0052826	=	tRNA:CR32826
FBgn0053534	=	tRNA:CR33534
FBgn0053535	=	tRNA:CR33535
FBgn0053536	=	tRNA:CR33536
FBgn0053538	=	tRNA:CR33538
FBgn0053539	=	tRNA:CR33539
FBgn0011845	=	tRNA:D:96A
FBgn0011844	=	tRNA:D2:69F
FBgn0011848	=	tRNA:E4:56Fa
FBgn0011849	=	tRNA:E4:56Fb
FBgn0011850	=	tRNA:E4:56Fc
FBgn0011851	=	tRNA:E4:62Aa
FBgn0011852	=	tRNA:E4:62Ab
FBgn0011853	=	tRNA:E4:62Ac
FBgn0011854	=	tRNA:E4:62Ad
FBgn0011855	=	tRNA:E4:62Ae
FBgn0011858	=	tRNA:F2:89BC
FBgn0011859	=	tRNA:G3:22BCa
FBgn0011860	=	tRNA:G3:22BCb
FBgn0011861	=	tRNA:G3:28D
FBgn0011862	=	tRNA:G3:35Ba
FBgn0011863	=	tRNA:G3:35Bb
FBgn0011864	=	tRNA:G3:35Bc
FBgn0011865	=	tRNA:G3:35Bd
FBgn0011866	=	tRNA:G3:35Be
FBgn0011867	=	tRNA:G3:53E
FBgn0011868	=	tRNA:G3:55E
FBgn0011869	=	tRNA:G3:56EFa
FBgn0011870	=	tRNA:G3:56EFb
FBgn0011871	=	tRNA:G3:57BCa
FBgn0011872	=	tRNA:G3:57BCb
FBgn0011878	=	tRNA:H:48F
FBgn0011879	=	tRNA:H:56E
FBgn0011877	=	tRNA:HPsi
FBgn0011880	=	tRNA:I:42A
FBgn0011881	=	tRNA:I:49Fa
FBgn0011882	=	tRNA:I:49Fb
FBgn0011883	=	tRNA:I:49Fc
FBgn0011884	=	tRNA:I:49Fd
FBgn0011885	=	tRNA:I:49Fe
FBgn0011887	=	tRNA:K2:42Aa
FBgn0011888	=	tRNA:K2:42Ab
FBgn0011889	=	tRNA:K2:42Ac
FBgn0011890	=	tRNA:K2:42Ad
FBgn0011891	=	tRNA:K2:42Ae
FBgn0011892	=	tRNA:K2:42Ea
FBgn0011893	=	tRNA:K2:42Eb
FBgn0011894	=	tRNA:K2:42Ec
FBgn0011895	=	tRNA:K2:42Ed
FBgn0011896	=	tRNA:K2:50C
FBgn0011897	=	tRNA:K2:56EF
FBgn0011902	=	tRNA:K5:29A
FBgn0011904	=	tRNA:K5:84ABa
FBgn0026164	=	tRNA:K5:84ABb
FBgn0026163	=	tRNA:K5:84ABc
FBgn0026162	=	tRNA:K5:84ABd
FBgn0011905	=	tRNA:K5:87BC
FBgn0028889	=	tRNA:L:35C
FBgn0011906	=	tRNA:L2:44EF
FBgn0011909	=	tRNA:L3:49Fa
FBgn0011910	=	tRNA:L3:49Fb
FBgn0052482	=	tRNA:M-i:61D
FBgn0011915	=	tRNA:M2:48Ba
FBgn0011916	=	tRNA:M2:48Bb
FBgn0011919	=	tRNA:M2:83F
FBgn0011921	=	tRNA:M3:46A
FBgn0011927	=	tRNA:M3:70Fa
FBgn0011928	=	tRNA:M3:70Fb
FBgn0011931	=	tRNA:N5:42Aa
FBgn0011932	=	tRNA:N5:42Ab
FBgn0011933	=	tRNA:N5:42Ac
FBgn0011934	=	tRNA:N5:42Ad
FBgn0011935	=	tRNA:N5:42Ae
FBgn0011936	=	tRNA:N5:42Af
FBgn0011937	=	tRNA:N5:42Ag
FBgn0011938	=	tRNA:N5:42Ah
FBgn0053537	=	tRNA:N5:60C
FBgn0051583	=	tRNA:N5:84F
FBgn0028912	=	tRNA:P:35Ba
FBgn0028911	=	tRNA:P:35Bb
FBgn0028910	=	tRNA:P:35Bc
FBgn0028882	=	tRNA:P:35Bd
FBgn0025118	=	tRNA:P:3E
FBgn0011944	=	tRNA:P:90Ca
FBgn0011945	=	tRNA:P:90Cb
FBgn0028909	=	tRNA:Q:34E
FBgn0011948	=	tRNA:R:12Ea
FBgn0011949	=	tRNA:R:12Eb
FBgn0011950	=	tRNA:R:12Ec
FBgn0011951	=	tRNA:R:12Ed
FBgn0011952	=	tRNA:R:12Ee
FBgn0011953	=	tRNA:R:12Ef
FBgn0011954	=	tRNA:R:19F
FBgn0011965	=	tRNA:R:83AB
FBgn0011966	=	tRNA:R:85Ca
FBgn0053551	=	tRNA:R:85Cb
FBgn0011955	=	tRNA:R2:42Aa
FBgn0011956	=	tRNA:R2:42Ab
FBgn0011957	=	tRNA:R2:42Ac
FBgn0011958	=	tRNA:R2:42Ad
FBgn0011959	=	tRNA:R2:84Fa
FBgn0011960	=	tRNA:R2:84Fb
FBgn0011961	=	tRNA:R2:84Fc
FBgn0011962	=	tRNA:R2:84Fd
FBgn0011963	=	tRNA:R2:84Fe
FBgn0011970	=	tRNA:S2b:86A
FBgn0011971	=	tRNA:S2b:88A
FBgn0011975	=	tRNA:S4:12Ea
FBgn0011976	=	tRNA:S4:12Eb
FBgn0011977	=	tRNA:S4:12Ee
FBgn0028981	=	tRNA:S4:56D
FBgn0011974	=	tRNA:S474:12Eh
FBgn0011982	=	tRNA:S7:12Ed
FBgn0011983	=	tRNA:S7:12Eg
FBgn0011984	=	tRNA:S7:23Ea
FBgn0011985	=	tRNA:S7:23Eb
FBgn0011986	=	tRNA:S7:64D
FBgn0011980	=	tRNA:S774:12Ec
FBgn0011981	=	tRNA:S774:12Ef
FBgn0011987	=	tRNA:SeC
FBgn0011993	=	tRNA:T:90Ca
FBgn0011994	=	tRNA:T:90Cb
FBgn0011998	=	tRNA:V3b:84Da
FBgn0011999	=	tRNA:V3b:84Db
FBgn0012000	=	tRNA:V3b:84Dc
FBgn0012001	=	tRNA:V3b:84Dd
FBgn0012002	=	tRNA:V3b:90BC
FBgn0012003	=	tRNA:V3b:92Ba
FBgn0012004	=	tRNA:V3b:92Bb
FBgn0012009	=	tRNA:V4:70BCa
FBgn0012010	=	tRNA:V4:70BCb
FBgn0012011	=	tRNA:V4:89BC
FBgn0051591	=	tRNA:V4:90C
FBgn0012016	=	tRNA:Y1:22Fa
FBgn0012017	=	tRNA:Y1:22Fb
FBgn0012018	=	tRNA:Y1:28C
FBgn0012024	=	tRNA:Y1:85Aa
FBgn0012025	=	tRNA:Y1:85Ab
FBgn0012026	=	tRNA:Y1:85Ac
FBgn0012027	=	tRNA:Y1:85Ad
FBgn0012028	=	tRNA:Y1:85Ae
FBgn0001402	=	trol
FBgn0003861	=	trp
FBgn0011584	=	Trp1
FBgn0035934	=	TrpA1
FBgn0032593	=	trpgamma
FBgn0005614	=	trpl
FBgn0023518	=	trr
FBgn0033528	=	trsn
FBgn0038055	=	trus
FBgn0003862	=	trx
FBgn0040070	=	Trx-2
FBgn0020653	=	Trxr-1
FBgn0037170	=	Trxr-2
FBgn0029752	=	TrxT
FBgn0015316	=	Try29F
FBgn0024920	=	Ts
FBgn0026317	=	Tsc1
FBgn0022355	=	Tsf1
FBgn0036299	=	Tsf2
FBgn0034094	=	Tsf3
FBgn0003865	=	tsg
FBgn0036666	=	TSG101
FBgn0003866	=	tsh
FBgn0003867	=	tsl
FBgn0031850	=	Tsp
FBgn0031760	=	Tsp26A
FBgn0032074	=	Tsp29Fa
FBgn0032075	=	Tsp29Fb
FBgn0024361	=	Tsp2A
FBgn0032376	=	Tsp33B
FBgn0032943	=	Tsp39D
FBgn0040334	=	Tsp3A
FBgn0033042	=	Tsp42A
FBgn0029508	=	Tsp42Ea
FBgn0042086	=	Tsp42Eb
FBgn0033124	=	Tsp42Ec
FBgn0029507	=	Tsp42Ed
FBgn0029506	=	Tsp42Ee
FBgn0033127	=	Tsp42Ef
FBgn0033128	=	Tsp42Eg
FBgn0033129	=	Tsp42Eh
FBgn0033130	=	Tsp42Ei
FBgn0033132	=	Tsp42Ej
FBgn0033133	=	Tsp42Ek
FBgn0033134	=	Tsp42El
FBgn0033135	=	Tsp42En
FBgn0033136	=	Tsp42Eo
FBgn0033137	=	Tsp42Ep
FBgn0033138	=	Tsp42Eq
FBgn0033139	=	Tsp42Er
FBgn0033629	=	Tsp47F
FBgn0029837	=	Tsp5D
FBgn0035786	=	Tsp66A
FBgn0035936	=	Tsp66E
FBgn0043550	=	Tsp68C
FBgn0036769	=	Tsp74F
FBgn0037848	=	Tsp86D
FBgn0027865	=	Tsp96F
FBgn0039465	=	Tsp97E
FBgn0011726	=	tsr
FBgn0039117	=	tst
FBgn0033378	=	tsu
FBgn0030502	=	tth
FBgn0003870	=	ttk
FBgn0020245	=	ttv
FBgn0015558	=	tty
FBgn0003882	=	tub
FBgn0003891	=	tud
FBgn0035121	=	Tudor-SN
FBgn0086356	=	tum
FBgn0034046	=	tun
FBgn0003896	=	tup
FBgn0039530	=	Tusp
FBgn0010473	=	tutl
FBgn0002673	=	twe
FBgn0038206	=	twf
FBgn0003900	=	twi
FBgn0011725	=	twin
FBgn0004889	=	tws
FBgn0026326	=	TXBP181-like
FBgn0035631	=	Txl
FBgn0031038	=	Tyler
FBgn0004514	=	TyrR
FBgn0038541	=	TyrRII
FBgn0027780	=	U26
FBgn0033210	=	U2A
FBgn0017457	=	U2af38
FBgn0005411	=	U2af50
FBgn0023143	=	Uba1
FBgn0029113	=	Uba2
FBgn0029996	=	Ubc-E2H
FBgn0017456	=	Ubc84D
FBgn0026316	=	UbcD10
FBgn0015320	=	UbcD2
FBgn0015321	=	UbcD4
FBgn0004436	=	UbcD6
FBgn0086558	=	Ubi-p5E
FBgn0003943	=	Ubi-p63E
FBgn0022224	=	ubl
FBgn0026076	=	UBL3
FBgn0016756	=	Ubp64E
FBgn0003944	=	Ubx
FBgn0010288	=	Uch
FBgn0011327	=	Uch-L3
FBgn0030872	=	Ucp4A
FBgn0031758	=	Ucp4B
FBgn0031757	=	Ucp4C
FBgn0035601	=	Uev1A
FBgn0036136	=	Ufd1-like
FBgn0035978	=	UGP
FBgn0014075	=	Ugt
FBgn0026315	=	Ugt35a
FBgn0026314	=	Ugt35b
FBgn0040262	=	Ugt36Ba
FBgn0040261	=	Ugt36Bb
FBgn0040260	=	Ugt36Bc
FBgn0026756	=	Ugt37a1
FBgn0026755	=	Ugt37b1
FBgn0026754	=	Ugt37c1
FBgn0040091	=	Ugt58Fa
FBgn0040259	=	Ugt86Da
FBgn0040257	=	Ugt86Dc
FBgn0040256	=	Ugt86Dd
FBgn0040255	=	Ugt86De
FBgn0040253	=	Ugt86Dg
FBgn0040252	=	Ugt86Dh
FBgn0040251	=	Ugt86Di
FBgn0040250	=	Ugt86Dj
FBgn0045800	=	Uhg1
FBgn0063449	=	Uhg2
FBgn0086691	=	UK114
FBgn0027603	=	Ulp1
FBgn0031613	=	Umbrea
FBgn0003950	=	unc
FBgn0034155	=	unc-104
FBgn0037733	=	unc-115
FBgn0025549	=	unc-119
FBgn0025726	=	unc-13
FBgn0035756	=	unc-13-4A
FBgn0024184	=	unc-4
FBgn0034013	=	unc-5
FBgn0040395	=	Unc-76
FBgn0053519	=	Unc-89
FBgn0025117	=	und
FBgn0004395	=	unk
FBgn0015561	=	unpg
FBgn0035895	=	Unr
FBgn0004169	=	up
FBgn0030904	=	upd2
FBgn0053542	=	upd3
FBgn0033428	=	Updo
FBgn0030354	=	Upf1
FBgn0029992	=	Upf2
FBgn0034923	=	Upf3
FBgn0003961	=	Uro
FBgn0035965	=	Use1
FBgn0029711	=	Usf
FBgn0003963	=	ush
FBgn0034913	=	usnp
FBgn0003964	=	usp
FBgn0035633	=	Usp36
FBgn0030366	=	Usp7
FBgn0037302	=	uta
FBgn0004055	=	uzip
FBgn0003965	=	v
FBgn0042627	=	v(2)k05816
FBgn0015323	=	VAChT
FBgn0030262	=	Vago
FBgn0015838	=	Vang
FBgn0040069	=	vanin-like
FBgn0003969	=	vap
FBgn0029687	=	Vap-33-1
FBgn0003970	=	vas
FBgn0040068	=	vav
FBgn0015562	=	veg
FBgn0039269	=	veli
FBgn0053200	=	ventrally-expressed-protein-D
FBgn0003975	=	vg
FBgn0031424	=	VGlut
FBgn0028671	=	Vha100-1
FBgn0028670	=	Vha100-2
FBgn0028669	=	Vha100-3
FBgn0026753	=	Vha13
FBgn0010426	=	Vha14
FBgn0004145	=	Vha16
FBgn0028668	=	Vha16-2
FBgn0028667	=	Vha16-3
FBgn0015324	=	Vha26
FBgn0022097	=	Vha36
FBgn0020611	=	Vha44
FBgn0005671	=	Vha55
FBgn0020368	=	Vha68-1
FBgn0020367	=	Vha68-2
FBgn0028665	=	VhaAC39
FBgn0028664	=	VhaM9.7-1
FBgn0028663	=	VhaM9.7-2
FBgn0028662	=	VhaPPA1-1
FBgn0027779	=	VhaSFD
FBgn0041174	=	Vhl
FBgn0036237	=	viaf
FBgn0026158	=	vib
FBgn0053117	=	Victoria
FBgn0024183	=	vig
FBgn0027936	=	vih
FBgn0022960	=	vimar
FBgn0004397	=	Vinc
FBgn0003977	=	vir
FBgn0043841	=	vir-1
FBgn0033748	=	vis
FBgn0016075	=	vkg
FBgn0053544	=	Vkor
FBgn0010633	=	vlc
FBgn0003978	=	vls
FBgn0003979	=	Vm26Aa
FBgn0003980	=	Vm26Ab
FBgn0014076	=	Vm32E
FBgn0003983	=	Vm34Ca
FBgn0003984	=	vn
FBgn0003986	=	vnd
FBgn0037674	=	Vps16A
FBgn0039702	=	Vps16B
FBgn0034744	=	Vps20
FBgn0022027	=	Vps25
FBgn0021814	=	Vps28
FBgn0086785	=	Vps36
FBgn0016076	=	vri
FBgn0034695	=	Vrp1
FBgn0045823	=	vsg
FBgn0086680	=	vvl
FBgn0003997	=	W
FBgn0003996	=	w
FBgn0032269	=	w-cup
FBgn0037502	=	wa-cup
FBgn0010516	=	wal
FBgn0004655	=	wapl
FBgn0024273	=	WASp
FBgn0024182	=	waw
FBgn0004002	=	wb
FBgn0004003	=	wbl
FBgn0027492	=	wdb
FBgn0005642	=	wdn
FBgn0034718	=	wdp
FBgn0040066	=	wds
FBgn0011737	=	wee
FBgn0001990	=	wek
FBgn0039003	=	wfs1
FBgn0004009	=	wg
FBgn0051151	=	wge
FBgn0030941	=	wgn
FBgn0034918	=	wibg
FBgn0024179	=	wit
FBgn0037917	=	wkd
FBgn0036141	=	wls
FBgn0034876	=	wmd
FBgn0036896	=	wnd
FBgn0031903	=	Wnt10
FBgn0004360	=	Wnt2
FBgn0010453	=	Wnt4
FBgn0010194	=	Wnt5
FBgn0031902	=	Wnt6
FBgn0038134	=	wntD
FBgn0010328	=	woc
FBgn0001983	=	wor
FBgn0025878	=	wrapper
FBgn0046685	=	Wsck
FBgn0011739	=	wts
FBgn0029857	=	wuho
FBgn0016078	=	wun
FBgn0041087	=	wun2
FBgn0004028	=	wupA
FBgn0030805	=	wus
FBgn0031972	=	Wwox
FBgn0026313	=	X11L
FBgn0052677	=	X11Lbeta
FBgn0021872	=	Xbp1
FBgn0010772	=	Xe7
FBgn0028554	=	xl6
FBgn0016080	=	xmas-1
FBgn0028974	=	xmas-2
FBgn0039338	=	XNP
FBgn0004832	=	Xpac
FBgn0015844	=	Xpd
FBgn0026751	=	XRCC1
FBgn0004034	=	y
FBgn0032601	=	yellow-b
FBgn0041713	=	yellow-c
FBgn0041712	=	yellow-d
FBgn0034856	=	yellow-d2
FBgn0041711	=	yellow-e
FBgn0038151	=	yellow-e2
FBgn0038150	=	yellow-e3
FBgn0041710	=	yellow-f
FBgn0038105	=	yellow-f2
FBgn0041709	=	yellow-g
FBgn0035328	=	yellow-g2
FBgn0039896	=	yellow-h
FBgn0036504	=	yellow-k
FBgn0005596	=	yemalpha
FBgn0015565	=	yin
FBgn0040064	=	yip2
FBgn0040063	=	yip3
FBgn0040060	=	yip7
FBgn0026749	=	Yippee
FBgn0034970	=	yki
FBgn0004649	=	yl
FBgn0032321	=	YL-1
FBgn0004045	=	Yp1
FBgn0005391	=	Yp2
FBgn0004047	=	Yp3
FBgn0022959	=	yps
FBgn0004049	=	yrt
FBgn0027616	=	YT521-B
FBgn0021895	=	ytr
FBgn0045842	=	yuri
FBgn0004050	=	z
FBgn0037066	=	Z4
FBgn0004052	=	Z600
FBgn0038294	=	Zeelin1
FBgn0004053	=	zen
FBgn0004054	=	zen2
FBgn0040512	=	zetaCOP
FBgn0011556	=	zetaTry
FBgn0022720	=	zf30C
FBgn0004606	=	zfh1
FBgn0004607	=	zfh2
FBgn0021875	=	Zfrp8
FBgn0005634	=	zip
FBgn0033096	=	ZIP1
FBgn0038412	=	Zip3
FBgn0017453	=	Zn72D
FBgn0052311	=	zormin
FBgn0024177	=	zpg
FBgn0030096	=	Zpr1
FBgn0004057	=	Zw
FBgn0061476	=	zwilch
FBgn0011642	=	Zyx102EF
