# Supplementary material for: Building and analyzing protein interactome networks by cross-species comparisons
Source: BMC Syst Biol. 2010 Mar 30;4:36. doi: 10.1186/1752-0509-4-36 (PMC2859380; doi:10.1186/1752-0509-4-36)
Supplement: Additional file 8 — Zio Dmel. A zipped folder containing files formatted for use in Cytoscape listed in Supplemental Table 3. These files are for Drosophila melanogaster proteins. [file 1752-0509-4-36-S8.ZIP › dmel/dmel_hsap_describe.eda]

dmel_hsap_describe.eda
FBgn0000038 (known) FBgn0015519	=	many2many_many2many
FBgn0000064 (known) FBgn0000064	=	many2many_many2many
FBgn0000097 (known) FBgn0000097	=	one2many_one2many
FBgn0000114 (known) FBgn0014362	=	many2many_one2many
FBgn0000117 (known) FBgn0085432	=	one2many_one2many
FBgn0000117 (known) FBgn0003371	=	one2many_many2many
FBgn0000117 (known) FBgn0010215	=	one2many_one2many
FBgn0000117 (known) FBgn0040075	=	one2many_one2one
FBgn0000117 (known) FBgn0067317	=	one2many_one2many
FBgn0000117 (known) FBgn0026598	=	one2many_many2many
FBgn0000120 (known) FBgn0028697	=	many2many_one2many
FBgn0000121 (known) FBgn0010265	=	many2many_one2one
FBgn0000163 (known) FBgn0022131	=	one2many_one2many
FBgn0000163 (known) FBgn0004907	=	one2many_one2many
FBgn0000163 (known) FBgn0026192	=	one2many_one2many
FBgn0000229 (known) FBgn0024326	=	one2many_one2one
FBgn0000229 (known) FBgn0001291	=	one2many_one2many
FBgn0000338 (known) FBgn0034534	=	one2many_one2many
FBgn0000340 (known) FBgn0003205	=	one2many_one2many
FBgn0000377 (known) FBgn0035136	=	one2one_one2one
FBgn0000404 (known) FBgn0004106	=	one2many_one2one
FBgn0000404 (known) FBgn0004107	=	one2many_one2many
FBgn0000404 (known) FBgn0011766	=	one2many_one2many
FBgn0000405 (known) FBgn0001086	=	one2many_one2one
FBgn0000405 (known) FBgn0004106	=	one2many_one2one
FBgn0000413 (known) FBgn0000413	=	one2many_one2many
FBgn0000413 (known) FBgn0000575	=	one2many_one2many
FBgn0000413 (known) FBgn0002922	=	one2many_one2many
FBgn0000426 (known) FBgn0035675	=	one2one_one2one
FBgn0000426 (known) FBgn0031962	=	one2one_one2one
FBgn0000472 (known) FBgn0017578	=	one2many_one2one
FBgn0000472 (known) FBgn0041171	=	one2many_one2one
FBgn0000472 (known) FBgn0004107	=	one2many_one2many
FBgn0000490 (known) FBgn0000490	=	one2many_one2many
FBgn0000490 (known) FBgn0003169	=	one2many_one2many
FBgn0000570 (known) FBgn0000570	=	many2many_many2many
FBgn0000570 (known) FBgn0086675	=	many2many_many2many
FBgn0000588 (known) FBgn0000629	=	one2many_one2many
FBgn0000588 (known) FBgn0000588	=	one2many_one2many
FBgn0000588 (known) FBgn0020887	=	one2many_one2one
FBgn0000588 (known) FBgn0015805	=	one2many_one2many
FBgn0000588 (known) FBgn0002521	=	one2many_one2many
FBgn0000617 (known) FBgn0004915	=	one2many_one2one
FBgn0000617 (known) FBgn0020388	=	one2many_one2many
FBgn0000617 (known) FBgn0010417	=	one2many_one2one
FBgn0000617 (known) FBgn0003687	=	one2many_one2many
FBgn0000629 (known) FBgn0002521	=	one2many_one2many
FBgn0000629 (known) FBgn0032391	=	one2many_one2many
FBgn0000711 (known) FBgn0026402	=	one2one_one2one
FBgn0000711 (known) FBgn0028429	=	one2one_one2many
FBgn0000964 (known) FBgn0000964	=	one2many_one2many
FBgn0000996 (known) FBgn0033081	=	one2one_one2one
FBgn0001104 (known) FBgn0040080	=	one2many_one2many
FBgn0001139 (known) FBgn0003300	=	one2many_many2many
FBgn0001139 (known) FBgn0085432	=	one2many_one2many
FBgn0001139 (known) FBgn0003460	=	one2many_one2many
FBgn0001139 (known) FBgn0025360	=	one2many_one2many
FBgn0001219 (known) FBgn0027052	=	many2many_one2one
FBgn0001233 (known) FBgn0024352	=	one2many_one2one
FBgn0001233 (known) FBgn0003079	=	one2many_one2many
FBgn0001276 (known) FBgn0036581	=	one2one_one2one
FBgn0001291 (known) FBgn0001291	=	one2many_one2many
FBgn0001291 (known) FBgn0001297	=	one2many_one2many
FBgn0001291 (known) FBgn0028550	=	one2many_one2many
FBgn0001308 (known) FBgn0001308	=	one2many_one2many
FBgn0001308 (known) FBgn0035136	=	one2many_one2one
FBgn0001325 (known) FBgn0001325	=	one2many_one2many
FBgn0001965 (known) FBgn0004638	=	one2many_one2many
FBgn0002069 (known) FBgn0036515	=	one2one_one2one
FBgn0002413 (known) FBgn0003068	=	one2many_one2many
FBgn0002576 (known) FBgn0013753	=	many2many_one2many
FBgn0002673 (known) FBgn0004106	=	many2many_one2one
FBgn0002707 (known) FBgn0028434	=	one2one_one2one
FBgn0002736 (known) FBgn0033378	=	one2many_one2one
FBgn0002736 (known) FBgn0037573	=	one2many_one2one
FBgn0002783 (known) FBgn0025463	=	one2many_one2many
FBgn0002783 (known) FBgn0011715	=	one2many_one2one
FBgn0002914 (known) FBgn0023509	=	one2many_one2one
FBgn0002914 (known) FBgn0029800	=	one2many_one2one
FBgn0002962 (known) FBgn0003165	=	one2many_one2many
FBgn0003068 (known) FBgn0003068	=	one2many_one2many
FBgn0003079 (known) FBgn0003205	=	one2many_one2many
FBgn0003079 (known) FBgn0004907	=	one2many_one2many
FBgn0003079 (known) FBgn0025806	=	one2many_one2many
FBgn0003079 (known) FBgn0010269	=	one2many_one2many
FBgn0003079 (known) FBgn0003079	=	one2many_one2many
FBgn0003079 (known) FBgn0020238	=	one2many_one2one
FBgn0003079 (known) FBgn0004636	=	one2many_one2many
FBgn0003141 (known) FBgn0003141	=	one2one_one2one
FBgn0003151 (known) FBgn0023175	=	one2many_one2one
FBgn0003162 (known) FBgn0003162	=	one2one_one2one
FBgn0003169 (known) FBgn0025800	=	one2many_one2many
FBgn0003205 (known) FBgn0026376	=	one2many_one2many
FBgn0003256 (known) FBgn0010269	=	one2many_one2many
FBgn0003268 (known) FBgn0004643	=	one2one_one2one
FBgn0003300 (known) FBgn0013755	=	many2many_one2many
FBgn0003300 (known) FBgn0013753	=	many2many_one2many
FBgn0003321 (known) FBgn0028411	=	one2many_one2many
FBgn0003345 (known) FBgn0034970	=	one2many_one2many
FBgn0003410 (known) FBgn0010602	=	one2many_one2one
FBgn0003415 (known) FBgn0015618	=	one2many_one2many
FBgn0003449 (known) FBgn0033210	=	one2many_one2many
FBgn0003460 (known) FBgn0031488	=	one2many_one2many
FBgn0003470 (known) FBgn0003471	=	one2one_one2many
FBgn0003479 (known) FBgn0003479	=	one2one_one2one
FBgn0003479 (known) FBgn0039044	=	one2one_one2many
FBgn0003513 (known) FBgn0015014	=	one2many_one2many
FBgn0003557 (known) FBgn0011648	=	one2many_one2many
FBgn0003660 (known) FBgn0011288	=	many2many_many2many
FBgn0003660 (known) FBgn0013343	=	many2many_one2many
FBgn0003660 (known) FBgn0028401	=	many2many_many2many
FBgn0003687 (known) FBgn0028398	=	one2many_one2many
FBgn0003687 (known) FBgn0026324	=	one2many_one2many
FBgn0003687 (known) FBgn0011290	=	one2many_one2one
FBgn0003687 (known) FBgn0010355	=	one2many_one2many
FBgn0003687 (known) FBgn0011289	=	one2many_one2one
FBgn0003687 (known) FBgn0010417	=	one2many_one2one
FBgn0003691 (known) FBgn0019972	=	many2many_many2many
FBgn0003691 (known) FBgn0010501	=	many2many_many2many
FBgn0003744 (known) FBgn0038965	=	one2many_one2many
FBgn0004009 (known) FBgn0016797	=	one2one_one2many
FBgn0004028 (known) FBgn0010423	=	one2many_many2many
FBgn0004106 (known) FBgn0010382	=	one2one_one2many
FBgn0004106 (known) FBgn0010315	=	one2one_one2many
FBgn0004106 (known) FBgn0010314	=	one2one_many2many
FBgn0004106 (known) FBgn0037613	=	one2one_many2many
FBgn0004106 (known) FBgn0011737	=	one2one_one2many
FBgn0004107 (known) FBgn0015799	=	one2many_one2many
FBgn0004107 (known) FBgn0010314	=	one2many_many2many
FBgn0004107 (known) FBgn0010315	=	one2many_one2many
FBgn0004107 (known) FBgn0004597	=	one2many_one2one
FBgn0004107 (known) FBgn0010382	=	one2many_one2many
FBgn0004107 (known) FBgn0037613	=	one2many_many2many
FBgn0004107 (known) FBgn0022936	=	one2many_one2one
FBgn0004177 (known) FBgn0004863	=	one2many_one2many
FBgn0004242 (known) FBgn0016975	=	one2many_one2many
FBgn0004406 (known) FBgn0004407	=	one2one_one2one
FBgn0004493 (known) FBgn0005696	=	one2one_one2one
FBgn0004597 (known) FBgn0015618	=	one2one_one2many
FBgn0004636 (known) FBgn0026376	=	one2many_one2many
FBgn0004638 (known) FBgn0016794	=	one2many_one2many
FBgn0004638 (known) FBgn0024248	=	one2many_one2many
FBgn0004832 (known) FBgn0028434	=	one2one_one2one
FBgn0004860 (known) FBgn0005624	=	many2many_one2many
FBgn0004861 (known) FBgn0005624	=	many2many_one2many
FBgn0004861 (known) FBgn0004861	=	many2many_many2many
FBgn0004907 (known) FBgn0034970	=	one2many_one2many
FBgn0004907 (known) FBgn0041210	=	one2many_one2many
FBgn0004907 (known) FBgn0004907	=	one2many_one2many
FBgn0005198 (known) FBgn0026317	=	one2one_one2one
FBgn0005411 (known) FBgn0017457	=	one2one_one2many
FBgn0005564 (known) FBgn0039380	=	one2many_many2many
FBgn0005624 (known) FBgn0005624	=	one2many_one2many
FBgn0005655 (known) FBgn0005655	=	one2many_one2many
FBgn0005696 (known) FBgn0011425	=	one2one_one2one
FBgn0005696 (known) FBgn0011762	=	one2one_one2one
FBgn0005776 (known) FBgn0027492	=	one2many_one2many
FBgn0005776 (known) FBgn0044323	=	one2many_one2many
FBgn0010014 (known) FBgn0010015	=	many2many_many2many
FBgn0010078 (known) FBgn0038183	=	one2many_one2one
FBgn0010226 (known) FBgn0010226	=	one2one_one2one
FBgn0010269 (known) FBgn0015402	=	one2many_one2many
FBgn0010280 (known) FBgn0011290	=	one2many_one2one
FBgn0010280 (known) FBgn0026324	=	one2many_one2many
FBgn0010280 (known) FBgn0028398	=	one2many_one2many
FBgn0010333 (known) FBgn0015513	=	many2many_one2many
FBgn0010333 (known) FBgn0026192	=	many2many_one2many
FBgn0010333 (known) FBgn0026318	=	many2many_one2one
FBgn0010341 (known) FBgn0026192	=	one2one_one2many
FBgn0010382 (known) FBgn0015799	=	one2many_one2many
FBgn0010382 (known) FBgn0041171	=	one2many_one2one
FBgn0010501 (known) FBgn0010501	=	many2many_many2many
FBgn0010501 (known) FBgn0019972	=	many2many_many2many
FBgn0010516 (known) FBgn0039697	=	one2one_one2one
FBgn0010583 (known) FBgn0023531	=	one2many_one2many
FBgn0010583 (known) FBgn0028734	=	one2many_one2many
FBgn0010602 (known) FBgn0039044	=	one2one_one2many
FBgn0011217 (known) FBgn0033884	=	one2many_one2one
FBgn0011288 (known) FBgn0013343	=	many2many_one2many
FBgn0011289 (known) FBgn0013347	=	one2one_one2one
FBgn0011291 (known) FBgn0032847	=	one2many_one2many
FBgn0011648 (known) FBgn0029006	=	one2many_one2many
FBgn0011648 (known) FBgn0011655	=	one2many_one2one
FBgn0011655 (known) FBgn0025800	=	one2one_one2many
FBgn0011659 (known) FBgn0011660	=	one2one_one2many
FBgn0011661 (known) FBgn0086384	=	one2many_one2one
FBgn0011661 (known) FBgn0011661	=	one2many_one2many
FBgn0011676 (known) FBgn0011676	=	one2many_one2many
FBgn0011710 (known) FBgn0014029	=	one2one_many2many
FBgn0011712 (known) FBgn0013343	=	one2many_one2many
FBgn0011726 (known) FBgn0029157	=	many2many_one2many
FBgn0011742 (known) FBgn0011744	=	one2many_one2many
FBgn0011760 (known) FBgn0011760	=	many2many_many2many
FBgn0011763 (known) FBgn0011766	=	one2many_one2many
FBgn0011763 (known) FBgn0023509	=	one2many_one2one
FBgn0011763 (known) FBgn0015799	=	one2many_one2many
FBgn0011763 (known) FBgn0024371	=	one2many_one2many
FBgn0011766 (known) FBgn0015799	=	one2many_one2many
FBgn0011771 (known) FBgn0020510	=	one2many_one2many
FBgn0013342 (known) FBgn0013343	=	many2many_one2many
FBgn0013343 (known) FBgn0028401	=	one2many_many2many
FBgn0013531 (known) FBgn0026873	=	one2one_one2one
FBgn0014029 (known) FBgn0030772	=	many2many_one2many
FBgn0014092 (known) FBgn0014092	=	one2one_one2one
FBgn0014362 (known) FBgn0026188	=	one2many_one2many
FBgn0014366 (known) FBgn0031488	=	one2one_one2many
FBgn0014366 (known) FBgn0038464	=	one2one_one2one
FBgn0014388 (known) FBgn0020224	=	one2many_one2many
FBgn0014861 (known) FBgn0024332	=	one2one_one2one
FBgn0014861 (known) FBgn0017577	=	one2one_one2one
FBgn0014861 (known) FBgn0020633	=	one2one_one2one
FBgn0014861 (known) FBgn0025815	=	one2one_one2one
FBgn0014861 (known) FBgn0015929	=	one2one_one2one
FBgn0014861 (known) FBgn0032929	=	one2one_one2one
FBgn0015218 (known) FBgn0017581	=	many2many_one2many
FBgn0015218 (known) FBgn0022073	=	many2many_one2many
FBgn0015270 (known) FBgn0032929	=	one2one_one2one
FBgn0015286 (known) FBgn0031537	=	one2many_one2one
FBgn0015287 (known) FBgn0032244	=	one2one_one2one
FBgn0015324 (known) FBgn0026753	=	one2many_one2many
FBgn0015509 (known) FBgn0025638	=	one2one_one2one
FBgn0015509 (known) FBgn0025637	=	one2one_one2many
FBgn0015610 (known) FBgn0023509	=	one2many_one2one
FBgn0015610 (known) FBgn0020887	=	one2many_one2one
FBgn0015610 (known) FBgn0015799	=	one2many_one2many
FBgn0015610 (known) FBgn0015805	=	one2many_one2many
FBgn0015799 (known) FBgn0024371	=	one2many_one2many
FBgn0015799 (known) FBgn0023509	=	one2many_one2one
FBgn0015805 (known) FBgn0022764	=	one2many_one2many
FBgn0015818 (known) FBgn0031493	=	one2one_one2one
FBgn0015929 (known) FBgn0025815	=	one2one_one2one
FBgn0016038 (known) FBgn0036666	=	one2one_one2one
FBgn0017545 (known) FBgn0085433	=	one2many_one2one
FBgn0017577 (known) FBgn0024332	=	one2one_one2one
FBgn0019650 (known) FBgn0038574	=	one2one_one2one
FBgn0019947 (known) FBgn0039234	=	one2many_one2one
FBgn0019949 (known) FBgn0025455	=	one2one_one2many
FBgn0019972 (known) FBgn0019972	=	many2many_many2many
FBgn0020369 (known) FBgn0035849	=	one2one_one2many
FBgn0020388 (known) FBgn0028398	=	one2many_one2many
FBgn0020388 (known) FBgn0026324	=	one2many_one2many
FBgn0020496 (known) FBgn0026598	=	one2many_many2many
FBgn0020513 (known) FBgn0020513	=	one2many_one2many
FBgn0020622 (known) FBgn0024248	=	one2many_one2many
FBgn0020887 (known) FBgn0032391	=	one2one_one2many
FBgn0021760 (known) FBgn0027066	=	one2many_many2many
FBgn0021814 (known) FBgn0036666	=	one2one_one2one
FBgn0022027 (known) FBgn0086785	=	one2one_one2one
FBgn0022027 (known) FBgn0034744	=	one2one_one2one
FBgn0022027 (known) FBgn0038908	=	one2one_one2one
FBgn0022131 (known) FBgn0026192	=	one2many_one2many
FBgn0022338 (known) FBgn0022338	=	one2many_one2many
FBgn0022708 (known) FBgn0085433	=	one2one_one2one
FBgn0023423 (known) FBgn0026176	=	one2many_one2many
FBgn0023423 (known) FBgn0025637	=	one2many_one2many
FBgn0023509 (known) FBgn0029800	=	one2one_one2one
FBgn0023509 (known) FBgn0024371	=	one2one_one2many
FBgn0023516 (known) FBgn0037020	=	one2many_one2one
FBgn0024332 (known) FBgn0025815	=	one2one_one2one
FBgn0024732 (known) FBgn0028406	=	one2one_one2one
FBgn0024811 (known) FBgn0026145	=	one2many_one2one
FBgn0024921 (known) FBgn0036497	=	many2many_one2one
FBgn0025186 (known) FBgn0026316	=	one2one_one2many
FBgn0025457 (known) FBgn0031696	=	one2one_one2many
FBgn0025457 (known) FBgn0025458	=	one2one_one2many
FBgn0025637 (known) FBgn0041171	=	one2many_one2one
FBgn0025637 (known) FBgn0037236	=	one2many_one2one
FBgn0025637 (known) FBgn0038385	=	one2many_one2one
FBgn0025637 (known) FBgn0037760	=	one2many_one2one
FBgn0025725 (known) FBgn0027496	=	one2one_one2one
FBgn0026143 (known) FBgn0032929	=	one2one_one2one
FBgn0026170 (known) FBgn0029512	=	one2many_one2one
FBgn0026176 (known) FBgn0038385	=	one2many_one2one
FBgn0026318 (known) FBgn0026318	=	one2one_one2one
FBgn0026318 (known) FBgn0034898	=	one2one_one2many
FBgn0026371 (known) FBgn0050497	=	one2one_one2many
FBgn0026373 (known) FBgn0032634	=	one2one_one2many
FBgn0026401 (known) FBgn0038300	=	one2one_one2one
FBgn0026597 (known) FBgn0026597	=	one2many_one2many
FBgn0026722 (known) FBgn0039861	=	one2one_one2one
FBgn0027053 (known) FBgn0028837	=	one2one_one2one
FBgn0027054 (known) FBgn0028837	=	one2one_one2one
FBgn0027363 (known) FBgn0031450	=	one2many_one2one
FBgn0028325 (known) FBgn0039635	=	many2many_one2one
FBgn0028687 (known) FBgn0030457	=	one2one_one2one
FBgn0028734 (known) FBgn0028734	=	one2many_one2many
FBgn0028926 (known) FBgn0034650	=	one2one_one2one
FBgn0028997 (known) FBgn0046225	=	one2one_one2one
FBgn0029113 (known) FBgn0029512	=	one2one_one2one
FBgn0029134 (known) FBgn0034600	=	many2many_one2one
FBgn0029833 (known) FBgn0030802	=	one2one_one2one
FBgn0029905 (known) FBgn0035993	=	one2one_one2one
FBgn0030089 (known) FBgn0039132	=	one2many_one2many
FBgn0030366 (known) FBgn0039044	=	one2one_one2many
FBgn0030500 (known) FBgn0031886	=	one2many_one2one
FBgn0030871 (known) FBgn0032244	=	one2one_one2one
FBgn0031037 (known) FBgn0086708	=	one2many_one2many
FBgn0031298 (known) FBgn0038539	=	one2many_many2many
FBgn0031455 (known) FBgn0036118	=	one2one_one2one
FBgn0031599 (known) FBgn0039403	=	one2one_one2one
FBgn0031762 (known) FBgn0035101	=	one2many_one2many
FBgn0031832 (known) FBgn0039407	=	one2one_one2one
FBgn0032001 (known) FBgn0032001	=	one2many_one2many
FBgn0032240 (known) FBgn0035271	=	one2one_one2one
FBgn0032346 (known) FBgn0036916	=	one2one_one2one
FBgn0032407 (known) FBgn0033812	=	one2one_one2one
FBgn0032515 (known) FBgn0039016	=	one2many_one2one
FBgn0032515 (known) FBgn0032515	=	one2many_one2many
FBgn0032725 (known) FBgn0033716	=	one2one_one2one
FBgn0033069 (known) FBgn0033902	=	one2many_one2one
FBgn0033272 (known) FBgn0037647	=	one2many_one2many
FBgn0033528 (known) FBgn0038327	=	one2one_one2one
FBgn0033566 (known) FBgn0035489	=	one2one_one2one
FBgn0033882 (known) FBgn0036127	=	one2one_one2one
FBgn0033902 (known) FBgn0037270	=	one2one_one2many
FBgn0033972 (known) FBgn0036107	=	one2one_one2one
FBgn0034035 (known) FBgn0037279	=	one2one_one2one
FBgn0034065 (known) FBgn0036916	=	one2one_one2one
FBgn0034311 (known) FBgn0035754	=	one2one_one2one
FBgn0034564 (known) FBgn0035675	=	one2one_one2one
FBgn0034654 (known) FBgn0036258	=	one2one_one2one
FBgn0034744 (known) FBgn0086656	=	one2one_one2many
FBgn0034791 (known) FBgn0038462	=	one2many_one2many
FBgn0034791 (known) FBgn0038461	=	one2many_one2many
FBgn0035147 (known) FBgn0035147	=	one2one_one2one
FBgn0035149 (known) FBgn0038578	=	one2one_one2one
FBgn0035271 (known) FBgn0037758	=	one2one_one2many
FBgn0035489 (known) FBgn0039710	=	one2one_one2one
FBgn0035754 (known) FBgn0036581	=	one2one_one2one
FBgn0035978 (known) FBgn0035978	=	one2one_one2one
FBgn0036030 (known) FBgn0036030	=	one2many_one2many
FBgn0036030 (known) FBgn0039790	=	one2many_one2many
FBgn0036118 (known) FBgn0036118	=	one2one_one2one
FBgn0036192 (known) FBgn0050077	=	one2one_one2one
FBgn0036192 (known) FBgn0036819	=	one2one_one2many
FBgn0036224 (known) FBgn0038166	=	one2many_one2one
FBgn0036271 (known) FBgn0036271	=	one2one_one2one
FBgn0036478 (known) FBgn0036478	=	one2many_one2many
FBgn0036666 (known) FBgn0037299	=	one2one_one2many
FBgn0036959 (known) FBgn0036959	=	one2one_one2one
FBgn0037231 (known) FBgn0086656	=	one2one_one2many
FBgn0037236 (known) FBgn0037613	=	one2one_many2many
FBgn0037345 (known) FBgn0037345	=	one2one_one2one
FBgn0037573 (known) FBgn0045862	=	one2one_one2one
FBgn0038578 (known) FBgn0040339	=	one2one_one2many
FBgn0038686 (known) FBgn0038686	=	one2one_one2one
FBgn0038878 (known) FBgn0038878	=	one2many_one2many
FBgn0039335 (known) FBgn0039702	=	one2one_one2one
FBgn0039635 (known) FBgn0039635	=	one2one_one2one
FBgn0039668 (known) FBgn0041174	=	one2one_one2many
FBgn0040075 (known) FBgn0040078	=	one2one_one2one
FBgn0040080 (known) FBgn0040080	=	one2many_one2many
FBgn0086384 (known) FBgn0086384	=	one2one_one2one
FBgn0086656 (known) FBgn0086656	=	one2many_one2many
