# Supplementary material for: Building and analyzing protein interactome networks by cross-species comparisons
Source: BMC Syst Biol. 2010 Mar 30;4:36. doi: 10.1186/1752-0509-4-36 (PMC2859380; doi:10.1186/1752-0509-4-36)
Supplement: Additional file 8 — Zio Dmel. A zipped folder containing files formatted for use in Cytoscape listed in Supplemental Table 3. These files are for Drosophila melanogaster proteins. [file 1752-0509-4-36-S8.ZIP › dmel/dmel_hsap_orthologs.eda]

dmel_hsap_orthologs.eda
FBgn0000018 (predicted) FBgn0027049	=	ENSG00000140543_ENSG00000167986
FBgn0000032 (predicted) FBgn0036875	=	ENSG00000014257_ENSG00000014257
FBgn0000032 (predicted) FBgn0000032	=	ENSG00000014257_ENSG00000014257
FBgn0000032 (predicted) FBgn0036877	=	ENSG00000014257_ENSG00000014257
FBgn0000032 (predicted) FBgn0036876	=	ENSG00000014257_ENSG00000014257
FBgn0000036 (predicted) FBgn0000038	=	ENSG00000160716_ENSG00000101204
FBgn0000036 (predicted) FBgn0037212	=	ENSG00000160716_ENSG00000101204
FBgn0000036 (predicted) FBgn0028837	=	ENSG00000170175_ENSG00000168090
FBgn0000036 (predicted) FBgn0000036	=	ENSG00000160716_ENSG00000101204
FBgn0000036 (predicted) FBgn0004118	=	ENSG00000160716_ENSG00000101204
FBgn0000036 (predicted) FBgn0000039	=	ENSG00000160716_ENSG00000101204
FBgn0000036 (predicted) FBgn0015519	=	ENSG00000160716_ENSG00000101204
FBgn0000038 (known) FBgn0015519	=	ENSG00000160716_ENSG00000101204/ENSG00000101204_ENSG00000160716
FBgn0000038 (predicted) FBgn0028837	=	ENSG00000170175_ENSG00000168090
FBgn0000038 (predicted) FBgn0000038	=	ENSG00000160716_ENSG00000101204
FBgn0000038 (predicted) FBgn0037212	=	ENSG00000160716_ENSG00000101204
FBgn0000038 (predicted) FBgn0004118	=	ENSG00000160716_ENSG00000101204
FBgn0000038 (predicted) FBgn0000039	=	ENSG00000160716_ENSG00000101204
FBgn0000039 (predicted) FBgn0004118	=	ENSG00000101204_ENSG00000160716
FBgn0000039 (predicted) FBgn0028837	=	ENSG00000170175_ENSG00000168090
FBgn0000039 (predicted) FBgn0015519	=	ENSG00000101204_ENSG00000160716
FBgn0000039 (predicted) FBgn0037212	=	ENSG00000101204_ENSG00000160716
FBgn0000039 (predicted) FBgn0000039	=	ENSG00000101204_ENSG00000160716
FBgn0000042 (predicted) FBgn0000120	=	ENSG00000169067_ENSG00000137486/ENSG00000169067_ENSG00000141480
FBgn0000042 (predicted) FBgn0040206	=	ENSG00000169067_ENSG00000137486/ENSG00000169067_ENSG00000141480
FBgn0000042 (predicted) FBgn0000121	=	ENSG00000169067_ENSG00000141480/ENSG00000169067_ENSG00000137486
FBgn0000043 (predicted) FBgn0000121	=	ENSG00000169067_ENSG00000141480/ENSG00000169067_ENSG00000137486
FBgn0000043 (predicted) FBgn0040206	=	ENSG00000169067_ENSG00000137486/ENSG00000169067_ENSG00000141480
FBgn0000043 (predicted) FBgn0000120	=	ENSG00000169067_ENSG00000137486/ENSG00000169067_ENSG00000141480
FBgn0000044 (predicted) FBgn0004638	=	ENSG00000159251_ENSG00000177885/ENSG00000163017_ENSG00000177885
FBgn0000044 (predicted) FBgn0000121	=	ENSG00000143632_ENSG00000137486/ENSG00000159251_ENSG00000141480/ENSG00000163017_ENSG00000141480
FBgn0000044 (predicted) FBgn0010225	=	ENSG00000143632_ENSG00000148180
FBgn0000044 (predicted) FBgn0026317	=	ENSG00000107796_ENSG00000165699
FBgn0000044 (predicted) FBgn0004397	=	ENSG00000159251_ENSG00000035403
FBgn0000044 (predicted) FBgn0000120	=	ENSG00000143632_ENSG00000137486/ENSG00000159251_ENSG00000141480/ENSG00000163017_ENSG00000141480
FBgn0000044 (predicted) FBgn0038662	=	ENSG00000159251_ENSG00000060762
FBgn0000044 (predicted) FBgn0040206	=	ENSG00000143632_ENSG00000137486/ENSG00000159251_ENSG00000141480/ENSG00000163017_ENSG00000141480
FBgn0000045 (predicted) FBgn0004397	=	ENSG00000159251_ENSG00000035403
FBgn0000045 (predicted) FBgn0040206	=	ENSG00000159251_ENSG00000141480/ENSG00000163017_ENSG00000141480/ENSG00000143632_ENSG00000137486
FBgn0000045 (predicted) FBgn0000120	=	ENSG00000159251_ENSG00000141480/ENSG00000163017_ENSG00000141480/ENSG00000143632_ENSG00000137486
FBgn0000045 (predicted) FBgn0026317	=	ENSG00000107796_ENSG00000165699
FBgn0000045 (predicted) FBgn0000121	=	ENSG00000159251_ENSG00000141480/ENSG00000163017_ENSG00000141480/ENSG00000143632_ENSG00000137486
FBgn0000045 (predicted) FBgn0038662	=	ENSG00000159251_ENSG00000060762
FBgn0000045 (predicted) FBgn0004638	=	ENSG00000159251_ENSG00000177885/ENSG00000163017_ENSG00000177885
FBgn0000045 (predicted) FBgn0010225	=	ENSG00000143632_ENSG00000148180
FBgn0000046 (predicted) FBgn0000121	=	ENSG00000159251_ENSG00000141480/ENSG00000163017_ENSG00000141480/ENSG00000143632_ENSG00000137486
FBgn0000046 (predicted) FBgn0026317	=	ENSG00000107796_ENSG00000165699
FBgn0000046 (predicted) FBgn0010225	=	ENSG00000143632_ENSG00000148180
FBgn0000046 (predicted) FBgn0000120	=	ENSG00000159251_ENSG00000141480/ENSG00000163017_ENSG00000141480/ENSG00000143632_ENSG00000137486
FBgn0000046 (predicted) FBgn0004397	=	ENSG00000159251_ENSG00000035403
FBgn0000046 (predicted) FBgn0038662	=	ENSG00000159251_ENSG00000060762
FBgn0000046 (predicted) FBgn0004638	=	ENSG00000159251_ENSG00000177885/ENSG00000163017_ENSG00000177885
FBgn0000046 (predicted) FBgn0040206	=	ENSG00000159251_ENSG00000141480/ENSG00000163017_ENSG00000141480/ENSG00000143632_ENSG00000137486
FBgn0000047 (predicted) FBgn0004638	=	ENSG00000159251_ENSG00000177885/ENSG00000163017_ENSG00000177885
FBgn0000047 (predicted) FBgn0000120	=	ENSG00000159251_ENSG00000141480/ENSG00000143632_ENSG00000137486/ENSG00000163017_ENSG00000141480
FBgn0000047 (predicted) FBgn0038662	=	ENSG00000159251_ENSG00000060762
FBgn0000047 (predicted) FBgn0004397	=	ENSG00000159251_ENSG00000035403
FBgn0000047 (predicted) FBgn0040206	=	ENSG00000159251_ENSG00000141480/ENSG00000143632_ENSG00000137486/ENSG00000163017_ENSG00000141480
FBgn0000047 (predicted) FBgn0026317	=	ENSG00000107796_ENSG00000165699
FBgn0000047 (predicted) FBgn0010225	=	ENSG00000143632_ENSG00000148180
FBgn0000047 (predicted) FBgn0000121	=	ENSG00000159251_ENSG00000141480/ENSG00000143632_ENSG00000137486/ENSG00000163017_ENSG00000141480
FBgn0000052 (predicted) FBgn0041174	=	ENSG00000178921_ENSG00000134086
FBgn0000052 (predicted) FBgn0031762	=	ENSG00000178921_ENSG00000137936
FBgn0000052 (predicted) FBgn0085433	=	ENSG00000178921_ENSG00000171444
FBgn0000052 (predicted) FBgn0026318	=	ENSG00000178921_ENSG00000175104
FBgn0000052 (predicted) FBgn0067895	=	ENSG00000178921_ENSG00000068323
FBgn0000052 (predicted) FBgn0010551	=	ENSG00000178921_ENSG00000215021
FBgn0000052 (predicted) FBgn0000404	=	ENSG00000178921_ENSG00000133101
FBgn0000053 (predicted) FBgn0013750	=	ENSG00000159131_ENSG00000165527
FBgn0000053 (predicted) FBgn0041205	=	ENSG00000159131_ENSG00000073009
FBgn0000053 (predicted) FBgn0000053	=	ENSG00000159131_ENSG00000159131
FBgn0000057 (predicted) FBgn0004397	=	ENSG00000142784_ENSG00000035403
FBgn0000057 (predicted) FBgn0034795	=	ENSG00000142784_ENSG00000112282
FBgn0000064 (known) FBgn0000064	=	ENSG00000136872_ENSG00000136872/ENSG00000109107_ENSG00000109107
FBgn0000064 (predicted) FBgn0026417	=	ENSG00000136872_ENSG00000136273
FBgn0000064 (predicted) FBgn0001233	=	ENSG00000149925_ENSG00000096384
FBgn0000064 (predicted) FBgn0020261	=	ENSG00000149925_ENSG00000114127
FBgn0000064 (predicted) FBgn0039425	=	ENSG00000136872_ENSG00000136872/ENSG00000109107_ENSG00000109107
FBgn0000097 (known) FBgn0000097	=	ENSG00000139083_ENSG00000139083
FBgn0000097 (predicted) FBgn0029006	=	ENSG00000139083_ENSG00000198742
FBgn0000097 (predicted) FBgn0041210	=	ENSG00000139083_ENSG00000048052
FBgn0000097 (predicted) FBgn0010602	=	ENSG00000139083_ENSG00000103275
FBgn0000100 (predicted) FBgn0025809	=	ENSG00000089157_ENSG00000168092
FBgn0000100 (predicted) FBgn0035630	=	ENSG00000089157_ENSG00000170515
FBgn0000100 (predicted) FBgn0000121	=	ENSG00000089157_ENSG00000141480
FBgn0000100 (predicted) FBgn0041789	=	ENSG00000089157_ENSG00000089159
FBgn0000100 (predicted) FBgn0041205	=	ENSG00000089157_ENSG00000073009
FBgn0000100 (predicted) FBgn0001233	=	ENSG00000089157_ENSG00000096384
FBgn0000100 (predicted) FBgn0025800	=	ENSG00000089157_ENSG00000166949
FBgn0000100 (predicted) FBgn0003520	=	ENSG00000089157_ENSG00000124214
FBgn0000100 (predicted) FBgn0036254	=	ENSG00000089157_ENSG00000129347
FBgn0000100 (predicted) FBgn0040206	=	ENSG00000089157_ENSG00000141480
FBgn0000100 (predicted) FBgn0000120	=	ENSG00000089157_ENSG00000141480
FBgn0000109 (predicted) FBgn0085433	=	ENSG00000198931_ENSG00000171444
FBgn0000109 (predicted) FBgn0038471	=	ENSG00000198931_ENSG00000068438
FBgn0000109 (predicted) FBgn0041174	=	ENSG00000198931_ENSG00000134086
FBgn0000109 (predicted) FBgn0026318	=	ENSG00000198931_ENSG00000175104
FBgn0000109 (predicted) FBgn0038861	=	ENSG00000198931_ENSG00000068438
FBgn0000114 (known) FBgn0014362	=	ENSG00000048740_ENSG00000169564
FBgn0000114 (predicted) FBgn0014870	=	ENSG00000149187_ENSG00000162613
FBgn0000115 (predicted) FBgn0027570	=	ENSG00000120805_ENSG00000196549
FBgn0000115 (predicted) FBgn0033209	=	ENSG00000120805_ENSG00000101084
FBgn0000115 (predicted) FBgn0029843	=	ENSG00000120805_ENSG00000196549
FBgn0000115 (predicted) FBgn0050291	=	ENSG00000120805_ENSG00000108465
FBgn0000115 (predicted) FBgn0000472	=	ENSG00000120805_ENSG00000136997
FBgn0000115 (predicted) FBgn0031643	=	ENSG00000120805_ENSG00000101782
FBgn0000116 (predicted) FBgn0047135	=	ENSG00000166165_ENSG00000151778
FBgn0000116 (predicted) FBgn0050085	=	ENSG00000131730_ENSG00000080345
FBgn0000116 (predicted) FBgn0025549	=	ENSG00000131730_ENSG00000109103
FBgn0000117 (known) FBgn0085432	=	ENSG00000168036_ENSG00000138795/ENSG00000168036_ENSG00000148737/ENSG00000173801_ENSG00000148737
FBgn0000117 (known) FBgn0003371	=	ENSG00000168036_ENSG00000082701
FBgn0000117 (known) FBgn0010215	=	ENSG00000168036_ENSG00000044115
FBgn0000117 (known) FBgn0040075	=	ENSG00000168036_ENSG00000183207
FBgn0000117 (known) FBgn0067317	=	ENSG00000168036_ENSG00000100211
FBgn0000117 (known) FBgn0026598	=	ENSG00000168036_ENSG00000134982
FBgn0000117 (predicted) FBgn0019947	=	ENSG00000168036_ENSG00000080815/ENSG00000168036_ENSG00000143801/ENSG00000173801_ENSG00000080815
FBgn0000117 (predicted) FBgn0025637	=	ENSG00000168036_ENSG00000113558
FBgn0000117 (predicted) FBgn0086361	=	ENSG00000168036_ENSG00000100614
FBgn0000117 (predicted) FBgn0010389	=	ENSG00000168036_ENSG00000077782
FBgn0000117 (predicted) FBgn0039421	=	ENSG00000168036_ENSG00000100614
FBgn0000117 (predicted) FBgn0034689	=	ENSG00000168036_ENSG00000091831
FBgn0000117 (predicted) FBgn0028892	=	ENSG00000168036_ENSG00000091831
FBgn0000117 (predicted) FBgn0034046	=	ENSG00000173801_ENSG00000156795
FBgn0000117 (predicted) FBgn0036214	=	ENSG00000173801_ENSG00000128408
FBgn0000117 (predicted) FBgn0036921	=	ENSG00000173801_ENSG00000141522
FBgn0000117 (predicted) FBgn0034688	=	ENSG00000168036_ENSG00000091831
FBgn0000117 (predicted) FBgn0023423	=	ENSG00000168036_ENSG00000166167
FBgn0000117 (predicted) FBgn0038197	=	ENSG00000168036_ENSG00000118689/ENSG00000168036_ENSG00000184481/ENSG00000168036_ENSG00000150907
FBgn0000117 (predicted) FBgn0026176	=	ENSG00000168036_ENSG00000113558
FBgn0000117 (predicted) FBgn0010551	=	ENSG00000168036_ENSG00000215021/ENSG00000173801_ENSG00000215021
FBgn0000117 (predicted) FBgn0046332	=	ENSG00000168036_ENSG00000082701
FBgn0000117 (predicted) FBgn0000499	=	ENSG00000168036_ENSG00000161202
FBgn0000117 (predicted) FBgn0000413	=	ENSG00000168036_ENSG00000196628
FBgn0000117 (predicted) FBgn0015247	=	ENSG00000173801_ENSG00000110330
FBgn0000117 (predicted) FBgn0015587	=	ENSG00000173801_ENSG00000184363
FBgn0000117 (predicted) FBgn0050291	=	ENSG00000173801_ENSG00000108465
FBgn0000117 (predicted) FBgn0003691	=	ENSG00000173801_ENSG00000110330
FBgn0000117 (predicted) FBgn0005592	=	ENSG00000168036_ENSG00000077782
FBgn0000117 (predicted) FBgn0015589	=	ENSG00000168036_ENSG00000134982
FBgn0000117 (predicted) FBgn0043070	=	ENSG00000168036_ENSG00000104419
FBgn0000117 (predicted) FBgn0037657	=	ENSG00000168036_ENSG00000134371
FBgn0000117 (predicted) FBgn0040078	=	ENSG00000168036_ENSG00000175792
FBgn0000117 (predicted) FBgn0034687	=	ENSG00000168036_ENSG00000091831
FBgn0000120 (known) FBgn0028697	=	ENSG00000141480_ENSG00000174748
FBgn0000120 (predicted) FBgn0037328	=	ENSG00000141480_ENSG00000182899
FBgn0000120 (predicted) FBgn0001092	=	ENSG00000141480_ENSG00000111640
FBgn0000120 (predicted) FBgn0014002	=	ENSG00000137486_ENSG00000185624/ENSG00000141480_ENSG00000185624
FBgn0000120 (predicted) FBgn0035720	=	ENSG00000141480_ENSG00000108654
FBgn0000120 (predicted) FBgn0034708	=	ENSG00000141480_ENSG00000069329
FBgn0000120 (predicted) FBgn0025865	=	ENSG00000137486_ENSG00000085733/ENSG00000141480_ENSG00000085733
FBgn0000120 (predicted) FBgn0015587	=	ENSG00000141480_ENSG00000198561
FBgn0000120 (predicted) FBgn0035491	=	ENSG00000137486_ENSG00000162961
FBgn0000120 (predicted) FBgn0011224	=	ENSG00000141480_ENSG00000011304
FBgn0000120 (predicted) FBgn0024814	=	ENSG00000137486_ENSG00000122705/ENSG00000141480_ENSG00000175416/ENSG00000141480_ENSG00000122705
FBgn0000120 (predicted) FBgn0017539	=	ENSG00000141480_ENSG00000073578
FBgn0000120 (predicted) FBgn0010349	=	ENSG00000141480_ENSG00000197102
FBgn0000120 (predicted) FBgn0011726	=	ENSG00000137486_ENSG00000172757/ENSG00000141480_ENSG00000172757
FBgn0000120 (predicted) FBgn0000319	=	ENSG00000137486_ENSG00000141367
FBgn0000120 (predicted) FBgn0024923	=	ENSG00000141480_ENSG00000165280
FBgn0000120 (predicted) FBgn0052296	=	ENSG00000141480_ENSG00000141052
FBgn0000120 (predicted) FBgn0037834	=	ENSG00000141480_ENSG00000126457
FBgn0000120 (predicted) FBgn0035588	=	ENSG00000137486_ENSG00000100867
FBgn0000120 (predicted) FBgn0017545	=	ENSG00000137486_ENSG00000145425/ENSG00000141480_ENSG00000145425
FBgn0000120 (predicted) FBgn0039421	=	ENSG00000137486_ENSG00000100614/ENSG00000137486_ENSG00000138032/ENSG00000141480_ENSG00000100614/ENSG00000141480_ENSG00000138032
FBgn0000120 (predicted) FBgn0003178	=	ENSG00000137486_ENSG00000067225/ENSG00000141480_ENSG00000067225
FBgn0000120 (predicted) FBgn0025286	=	ENSG00000141480_ENSG00000071082
FBgn0000120 (predicted) FBgn0001233	=	ENSG00000137486_ENSG00000080824/ENSG00000141480_ENSG00000096384
FBgn0000120 (predicted) FBgn0003256	=	ENSG00000141480_ENSG00000100030
FBgn0000120 (predicted) FBgn0000479	=	ENSG00000137486_ENSG00000113448/ENSG00000141480_ENSG00000113448
FBgn0000120 (predicted) FBgn0013811	=	ENSG00000137486_ENSG00000158486
FBgn0000120 (predicted) FBgn0040297	=	ENSG00000141480_ENSG00000135740
FBgn0000120 (predicted) FBgn0003392	=	ENSG00000137486_ENSG00000106976
FBgn0000120 (predicted) FBgn0001216	=	ENSG00000137486_ENSG00000109971/ENSG00000141480_ENSG00000204390/ENSG00000141480_ENSG00000173110/ENSG00000141480_ENSG00000109971
FBgn0000120 (predicted) FBgn0023184	=	ENSG00000137486_ENSG00000130826/ENSG00000141480_ENSG00000130826
FBgn0000120 (predicted) FBgn0004687	=	ENSG00000137486_ENSG00000092841/ENSG00000141480_ENSG00000092841
FBgn0000120 (predicted) FBgn0039669	=	ENSG00000141480_ENSG00000115286
FBgn0000120 (predicted) FBgn0015567	=	ENSG00000141480_ENSG00000183020/ENSG00000141480_ENSG00000196961
FBgn0000120 (predicted) FBgn0010380	=	ENSG00000141480_ENSG00000006125
FBgn0000120 (predicted) FBgn0001218	=	ENSG00000137486_ENSG00000044574/ENSG00000141480_ENSG00000044574
FBgn0000120 (predicted) FBgn0029785	=	ENSG00000141480_ENSG00000136942
FBgn0000120 (predicted) FBgn0033160	=	ENSG00000141480_ENSG00000109606
FBgn0000120 (predicted) FBgn0020622	=	ENSG00000137486_ENSG00000105647
FBgn0000120 (predicted) FBgn0036942	=	ENSG00000137486_ENSG00000138030
FBgn0000120 (predicted) FBgn0034750	=	ENSG00000137486_ENSG00000132485/ENSG00000141480_ENSG00000132485
FBgn0000120 (predicted) FBgn0037081	=	ENSG00000141480_ENSG00000102241
FBgn0000120 (predicted) FBgn0034259	=	ENSG00000141480_ENSG00000108561
FBgn0000120 (predicted) FBgn0002593	=	ENSG00000141480_ENSG00000137818
FBgn0000120 (predicted) FBgn0003470	=	ENSG00000137486_ENSG00000197694/ENSG00000141480_ENSG00000197694
FBgn0000120 (predicted) FBgn0000557	=	ENSG00000137486_ENSG00000101210/ENSG00000141480_ENSG00000101210/ENSG00000141480_ENSG00000156508
FBgn0000120 (predicted) FBgn0031657	=	ENSG00000137486_ENSG00000171453/ENSG00000141480_ENSG00000171453
FBgn0000120 (predicted) FBgn0015075	=	ENSG00000141480_ENSG00000079785
FBgn0000120 (predicted) FBgn0015925	=	ENSG00000137486_ENSG00000100462/ENSG00000141480_ENSG00000100462
FBgn0000120 (predicted) FBgn0003279	=	ENSG00000141480_ENSG00000174444
FBgn0000120 (predicted) FBgn0010215	=	ENSG00000141480_ENSG00000044115
FBgn0000120 (predicted) FBgn0085373	=	ENSG00000137486_ENSG00000149091/ENSG00000141480_ENSG00000149091
FBgn0000120 (predicted) FBgn0033246	=	ENSG00000137486_ENSG00000132142
FBgn0000120 (predicted) FBgn0030384	=	ENSG00000141480_ENSG00000180138
FBgn0000120 (predicted) FBgn0086558	=	ENSG00000137486_ENSG00000150991/ENSG00000141480_ENSG00000150991
FBgn0000120 (predicted) FBgn0003210	=	ENSG00000137486_ENSG00000132842/ENSG00000141480_ENSG00000132842/ENSG00000141480_ENSG00000103723
FBgn0000120 (predicted) FBgn0042092	=	ENSG00000141480_ENSG00000105849
FBgn0000120 (predicted) FBgn0032987	=	ENSG00000141480_ENSG00000122026
FBgn0000120 (predicted) FBgn0034277	=	ENSG00000141480_ENSG00000118705
FBgn0000120 (predicted) FBgn0001220	=	ENSG00000137486_ENSG00000113013
FBgn0000120 (predicted) FBgn0037434	=	ENSG00000141480_ENSG00000125743
FBgn0000120 (predicted) FBgn0015805	=	ENSG00000141480_ENSG00000196591
FBgn0000120 (predicted) FBgn0035162	=	ENSG00000141480_ENSG00000189091
FBgn0000120 (predicted) FBgn0030951	=	ENSG00000137486_ENSG00000172757/ENSG00000141480_ENSG00000172757
FBgn0000120 (predicted) FBgn0026079	=	ENSG00000141480_ENSG00000037474
FBgn0000120 (predicted) FBgn0015268	=	ENSG00000141480_ENSG00000187109
FBgn0000120 (predicted) FBgn0030718	=	ENSG00000141480_ENSG00000115286
FBgn0000120 (predicted) FBgn0034893	=	ENSG00000141480_ENSG00000055950
FBgn0000120 (predicted) FBgn0016917	=	ENSG00000141480_ENSG00000115415
FBgn0000120 (predicted) FBgn0004922	=	ENSG00000141480_ENSG00000137154
FBgn0000120 (predicted) FBgn0015617	=	ENSG00000141480_ENSG00000134058
FBgn0000120 (predicted) FBgn0020930	=	ENSG00000137486_ENSG00000153933/ENSG00000141480_ENSG00000153933
FBgn0000120 (predicted) FBgn0034722	=	ENSG00000137486_ENSG00000137815
FBgn0000120 (predicted) FBgn0000559	=	ENSG00000141480_ENSG00000167658
FBgn0000120 (predicted) FBgn0028744	=	ENSG00000137486_ENSG00000170727/ENSG00000141480_ENSG00000170727
FBgn0000120 (predicted) FBgn0024332	=	ENSG00000141480_ENSG00000112118
FBgn0000120 (predicted) FBgn0027835	=	ENSG00000137486_ENSG00000115677
FBgn0000120 (predicted) FBgn0040206	=	ENSG00000120500_ENSG00000137486/ENSG00000120500_ENSG00000141480/ENSG00000137486_ENSG00000137486/ENSG00000137486_ENSG00000141480/ENSG00000137486_ENSG00000130561/ENSG00000141480_ENSG00000141480/ENSG00000141480_ENSG00000130561
FBgn0000120 (predicted) FBgn0031318	=	ENSG00000137486_ENSG00000182872/ENSG00000141480_ENSG00000182872
FBgn0000120 (predicted) FBgn0004367	=	ENSG00000137486_ENSG00000175054
FBgn0000120 (predicted) FBgn0014010	=	ENSG00000141480_ENSG00000108774
FBgn0000120 (predicted) FBgn0039857	=	ENSG00000137486_ENSG00000089009/ENSG00000141480_ENSG00000089009
FBgn0000120 (predicted) FBgn0035753	=	ENSG00000141480_ENSG00000063177
FBgn0000120 (predicted) FBgn0010225	=	ENSG00000137486_ENSG00000148180/ENSG00000141480_ENSG00000148180
FBgn0000120 (predicted) FBgn0037330	=	ENSG00000141480_ENSG00000135900
FBgn0000120 (predicted) FBgn0036372	=	ENSG00000141480_ENSG00000113758
FBgn0000120 (predicted) FBgn0033548	=	ENSG00000137486_ENSG00000182117/ENSG00000141480_ENSG00000182117
FBgn0000120 (predicted) FBgn0000340	=	ENSG00000141480_ENSG00000130396
FBgn0000120 (predicted) FBgn0019938	=	ENSG00000137486_ENSG00000068654/ENSG00000141480_ENSG00000068654
FBgn0000120 (predicted) FBgn0003278	=	ENSG00000141480_ENSG00000125630
FBgn0000120 (predicted) FBgn0017579	=	ENSG00000141480_ENSG00000188846
FBgn0000120 (predicted) FBgn0041627	=	ENSG00000137486_ENSG00000079246/ENSG00000141480_ENSG00000079246
FBgn0000120 (predicted) FBgn0038074	=	ENSG00000120500_ENSG00000124713/ENSG00000137486_ENSG00000124713
FBgn0000120 (predicted) FBgn0000121	=	ENSG00000120500_ENSG00000141480/ENSG00000120500_ENSG00000137486/ENSG00000137486_ENSG00000130561/ENSG00000137486_ENSG00000141480/ENSG00000137486_ENSG00000137486/ENSG00000141480_ENSG00000130561/ENSG00000141480_ENSG00000141480
FBgn0000120 (predicted) FBgn0029079	=	ENSG00000141480_ENSG00000074201
FBgn0000120 (predicted) FBgn0010173	=	ENSG00000141480_ENSG00000132383
FBgn0000120 (predicted) FBgn0031266	=	ENSG00000141480_ENSG00000115524
FBgn0000120 (predicted) FBgn0022959	=	ENSG00000137486_ENSG00000065978/ENSG00000141480_ENSG00000060138/ENSG00000141480_ENSG00000065978
FBgn0000120 (predicted) FBgn0036222	=	ENSG00000141480_ENSG00000073578
FBgn0000120 (predicted) FBgn0032650	=	ENSG00000141480_ENSG00000180138
FBgn0000120 (predicted) FBgn0034577	=	ENSG00000141480_ENSG00000116489/ENSG00000141480_ENSG00000198898
FBgn0000120 (predicted) FBgn0027621	=	ENSG00000137486_ENSG00000170525/ENSG00000141480_ENSG00000170525
FBgn0000120 (predicted) FBgn0027338	=	ENSG00000137486_ENSG00000102753/ENSG00000141480_ENSG00000102753/ENSG00000141480_ENSG00000186432
FBgn0000120 (predicted) FBgn0085390	=	ENSG00000137486_ENSG00000058866
FBgn0000120 (predicted) FBgn0003942	=	ENSG00000137486_ENSG00000143947/ENSG00000141480_ENSG00000143947
FBgn0000120 (predicted) FBgn0001087	=	ENSG00000137486_ENSG00000065000/ENSG00000141480_ENSG00000065000
FBgn0000120 (predicted) FBgn0015288	=	ENSG00000137486_ENSG00000116251/ENSG00000141480_ENSG00000116251
FBgn0000120 (predicted) FBgn0003274	=	ENSG00000141480_ENSG00000177600
FBgn0000120 (predicted) FBgn0039713	=	ENSG00000137486_ENSG00000142937/ENSG00000141480_ENSG00000142937
FBgn0000120 (predicted) FBgn0011586	=	ENSG00000141480_ENSG00000100632
FBgn0000120 (predicted) FBgn0011737	=	ENSG00000141480_ENSG00000166483
FBgn0000120 (predicted) FBgn0038952	=	ENSG00000137486_ENSG00000067225/ENSG00000141480_ENSG00000067225
FBgn0000120 (predicted) FBgn0020910	=	ENSG00000137486_ENSG00000100316/ENSG00000141480_ENSG00000100316
FBgn0000120 (predicted) FBgn0033522	=	ENSG00000137486_ENSG00000010017
FBgn0000120 (predicted) FBgn0037758	=	ENSG00000137486_ENSG00000136636
FBgn0000120 (predicted) FBgn0033571	=	ENSG00000137486_ENSG00000099817/ENSG00000141480_ENSG00000099817
FBgn0000120 (predicted) FBgn0036064	=	ENSG00000141480_ENSG00000102030
FBgn0000120 (predicted) FBgn0000120	=	ENSG00000120500_ENSG00000137486/ENSG00000120500_ENSG00000141480/ENSG00000137486_ENSG00000137486/ENSG00000137486_ENSG00000141480/ENSG00000137486_ENSG00000130561/ENSG00000141480_ENSG00000141480/ENSG00000141480_ENSG00000130561
FBgn0000120 (predicted) FBgn0010265	=	ENSG00000141480_ENSG00000110700
FBgn0000120 (predicted) FBgn0002431	=	ENSG00000141480_ENSG00000104517
FBgn0000120 (predicted) FBgn0031319	=	ENSG00000137486_ENSG00000182872/ENSG00000141480_ENSG00000182872
FBgn0000120 (predicted) FBgn0036825	=	ENSG00000141480_ENSG00000161970
FBgn0000120 (predicted) FBgn0011284	=	ENSG00000141480_ENSG00000198034
FBgn0000120 (predicted) FBgn0015803	=	ENSG00000141480_ENSG00000129675
FBgn0000120 (predicted) FBgn0020238	=	ENSG00000137486_ENSG00000108953/ENSG00000141480_ENSG00000108953
FBgn0000120 (predicted) FBgn0053525	=	ENSG00000120500_ENSG00000167771
FBgn0000120 (predicted) FBgn0034827	=	ENSG00000137486_ENSG00000142945
FBgn0000120 (predicted) FBgn0000258	=	ENSG00000137486_ENSG00000101266/ENSG00000141480_ENSG00000101266
FBgn0000120 (predicted) FBgn0036161	=	ENSG00000137486_ENSG00000138030
FBgn0000120 (predicted) FBgn0039129	=	ENSG00000141480_ENSG00000105372
FBgn0000120 (predicted) FBgn0039757	=	ENSG00000141480_ENSG00000171863
FBgn0000120 (predicted) FBgn0037325	=	ENSG00000141480_ENSG00000180138
FBgn0000120 (predicted) FBgn0001091	=	ENSG00000141480_ENSG00000111640
FBgn0000120 (predicted) FBgn0004907	=	ENSG00000137486_ENSG00000164924/ENSG00000137486_ENSG00000170027/ENSG00000137486_ENSG00000166913/ENSG00000137486_ENSG00000128245/ENSG00000137486_ENSG00000134308/ENSG00000141480_ENSG00000170027/ENSG00000141480_ENSG00000166913/ENSG00000141480_ENSG00000128245/ENSG00000141480_ENSG00000134308
FBgn0000120 (predicted) FBgn0010217	=	ENSG00000137486_ENSG00000110955
FBgn0000120 (predicted) FBgn0030235	=	ENSG00000137486_ENSG00000073792/ENSG00000141480_ENSG00000159217
FBgn0000120 (predicted) FBgn0053277	=	ENSG00000141480_ENSG00000092199
FBgn0000120 (predicted) FBgn0086710	=	ENSG00000141480_ENSG00000156482
FBgn0000120 (predicted) FBgn0002607	=	ENSG00000141480_ENSG00000108298
FBgn0000120 (predicted) FBgn0002622	=	ENSG00000141480_ENSG00000149273
FBgn0000120 (predicted) FBgn0024183	=	ENSG00000141480_ENSG00000142864
FBgn0000120 (predicted) FBgn0036478	=	ENSG00000141480_ENSG00000171793
FBgn0000120 (predicted) FBgn0038601	=	ENSG00000137486_ENSG00000137054
FBgn0000120 (predicted) FBgn0031462	=	ENSG00000137486_ENSG00000067225/ENSG00000141480_ENSG00000067225
FBgn0000120 (predicted) FBgn0042627	=	ENSG00000137486_ENSG00000169710/ENSG00000141480_ENSG00000169710
FBgn0000120 (predicted) FBgn0032138	=	ENSG00000137486_ENSG00000100029/ENSG00000141480_ENSG00000100029
FBgn0000120 (predicted) FBgn0030268	=	ENSG00000137486_ENSG00000142945
FBgn0000120 (predicted) FBgn0014026	=	ENSG00000137486_ENSG00000148303/ENSG00000141480_ENSG00000148303
FBgn0000120 (predicted) FBgn0086693	=	ENSG00000141480_ENSG00000111199
FBgn0000120 (predicted) FBgn0014462	=	ENSG00000137486_ENSG00000144191
FBgn0000120 (predicted) FBgn0003892	=	ENSG00000137486_ENSG00000117425
FBgn0000120 (predicted) FBgn0038964	=	ENSG00000141480_ENSG00000101361
FBgn0000120 (predicted) FBgn0019990	=	ENSG00000141480_ENSG00000128829
FBgn0000120 (predicted) FBgn0000171	=	ENSG00000141480_ENSG00000215301
FBgn0000120 (predicted) FBgn0036414	=	ENSG00000141480_ENSG00000111199
FBgn0000120 (predicted) FBgn0038965	=	ENSG00000141480_ENSG00000114978
FBgn0000120 (predicted) FBgn0010774	=	ENSG00000137486_ENSG00000183684/ENSG00000141480_ENSG00000183684
FBgn0000120 (predicted) FBgn0003887	=	ENSG00000141480_ENSG00000188229/ENSG00000141480_ENSG00000104833
FBgn0000120 (predicted) FBgn0034824	=	ENSG00000137486_ENSG00000142945
FBgn0000120 (predicted) FBgn0013325	=	ENSG00000141480_ENSG00000142676
FBgn0000120 (predicted) FBgn0086361	=	ENSG00000137486_ENSG00000138032/ENSG00000137486_ENSG00000100614/ENSG00000141480_ENSG00000138032/ENSG00000141480_ENSG00000100614
FBgn0000120 (predicted) FBgn0002783	=	ENSG00000141480_ENSG00000139613
FBgn0000120 (predicted) FBgn0005776	=	ENSG00000141480_ENSG00000105568
FBgn0000120 (predicted) FBgn0015024	=	ENSG00000141480_ENSG00000180138
FBgn0000120 (predicted) FBgn0003978	=	ENSG00000137486_ENSG00000116455/ENSG00000141480_ENSG00000116455
FBgn0000120 (predicted) FBgn0003062	=	ENSG00000141480_ENSG00000105202
FBgn0000120 (predicted) FBgn0039632	=	ENSG00000141480_ENSG00000166266
FBgn0000120 (predicted) FBgn0034968	=	ENSG00000141480_ENSG00000197958
FBgn0000120 (predicted) FBgn0027329	=	ENSG00000141480_ENSG00000146731
FBgn0000120 (predicted) FBgn0039566	=	ENSG00000141480_ENSG00000108883
FBgn0000120 (predicted) FBgn0003031	=	ENSG00000141480_ENSG00000070756/ENSG00000141480_ENSG00000090621/ENSG00000141480_ENSG00000151846
FBgn0000120 (predicted) FBgn0020660	=	ENSG00000137486_ENSG00000063046/ENSG00000141480_ENSG00000063046
FBgn0000120 (predicted) FBgn0034173	=	ENSG00000141480_ENSG00000111640
FBgn0000120 (predicted) FBgn0030087	=	ENSG00000141480_ENSG00000044446
FBgn0000120 (predicted) FBgn0015907	=	ENSG00000137486_ENSG00000165119/ENSG00000141480_ENSG00000165119
FBgn0000120 (predicted) FBgn0031493	=	ENSG00000137486_ENSG00000087365/ENSG00000141480_ENSG00000087365
FBgn0000120 (predicted) FBgn0039623	=	ENSG00000137486_ENSG00000136021/ENSG00000141480_ENSG00000136021
FBgn0000120 (predicted) FBgn0021995	=	ENSG00000137486_ENSG00000124228/ENSG00000141480_ENSG00000124228
FBgn0000120 (predicted) FBgn0016700	=	ENSG00000137486_ENSG00000138069
FBgn0000120 (predicted) FBgn0034503	=	ENSG00000141480_ENSG00000159479
FBgn0000120 (predicted) FBgn0015778	=	ENSG00000137486_ENSG00000145907/ENSG00000141480_ENSG00000138757
FBgn0000120 (predicted) FBgn0038826	=	ENSG00000141480_ENSG00000125944
FBgn0000120 (predicted) FBgn0030412	=	ENSG00000137486_ENSG00000164506
FBgn0000120 (predicted) FBgn0000556	=	ENSG00000137486_ENSG00000101210/ENSG00000141480_ENSG00000101210/ENSG00000141480_ENSG00000156508
FBgn0000120 (predicted) FBgn0003514	=	ENSG00000137486_ENSG00000118680
FBgn0000120 (predicted) FBgn0031441	=	ENSG00000141480_ENSG00000180138
FBgn0000120 (predicted) FBgn0032293	=	ENSG00000137486_ENSG00000162961
FBgn0000120 (predicted) FBgn0011774	=	ENSG00000141480_ENSG00000196419
FBgn0000120 (predicted) FBgn0002579	=	ENSG00000141480_ENSG00000130255
FBgn0000120 (predicted) FBgn0040001	=	ENSG00000137486_ENSG00000169710/ENSG00000141480_ENSG00000169710
FBgn0000120 (predicted) FBgn0031437	=	ENSG00000137486_ENSG00000162704/ENSG00000141480_ENSG00000136950
FBgn0000120 (predicted) FBgn0000986	=	ENSG00000141480_ENSG00000108424
FBgn0000120 (predicted) FBgn0004867	=	ENSG00000137486_ENSG00000140988
FBgn0000120 (predicted) FBgn0027571	=	ENSG00000137486_ENSG00000169710/ENSG00000141480_ENSG00000169710
FBgn0000120 (predicted) FBgn0035422	=	ENSG00000141480_ENSG00000108107
FBgn0000120 (predicted) FBgn0003744	=	ENSG00000137486_ENSG00000211455/ENSG00000137486_ENSG00000112079/ENSG00000141480_ENSG00000112079
FBgn0000120 (predicted) FBgn0015278	=	ENSG00000137486_ENSG00000011405/ENSG00000141480_ENSG00000011405
FBgn0000120 (predicted) FBgn0003888	=	ENSG00000141480_ENSG00000198211
FBgn0000120 (predicted) FBgn0011211	=	ENSG00000137486_ENSG00000152234
FBgn0000120 (predicted) FBgn0003889	=	ENSG00000137486_ENSG00000137267/ENSG00000141480_ENSG00000137267
FBgn0000120 (predicted) FBgn0004107	=	ENSG00000141480_ENSG00000108504
FBgn0000120 (predicted) FBgn0003346	=	ENSG00000141480_ENSG00000100401
FBgn0000120 (predicted) FBgn0017566	=	ENSG00000137486_ENSG00000023228
FBgn0000120 (predicted) FBgn0005593	=	ENSG00000137486_ENSG00000146223/ENSG00000141480_ENSG00000146223/ENSG00000141480_ENSG00000147604
FBgn0000120 (predicted) FBgn0016940	=	ENSG00000137486_ENSG00000167088/ENSG00000141480_ENSG00000167088
FBgn0000120 (predicted) FBgn0000499	=	ENSG00000120500_ENSG00000004975
FBgn0000120 (predicted) FBgn0001219	=	ENSG00000137486_ENSG00000109971/ENSG00000141480_ENSG00000204390/ENSG00000141480_ENSG00000109971/ENSG00000141480_ENSG00000173110
FBgn0000120 (predicted) FBgn0085413	=	ENSG00000137486_ENSG00000102780
FBgn0000120 (predicted) FBgn0015834	=	ENSG00000137486_ENSG00000084623
FBgn0000121 (known) FBgn0010265	=	ENSG00000141480_ENSG00000110700
FBgn0000121 (predicted) FBgn0032987	=	ENSG00000141480_ENSG00000122026
FBgn0000121 (predicted) FBgn0040001	=	ENSG00000141480_ENSG00000169710/ENSG00000137486_ENSG00000169710
FBgn0000121 (predicted) FBgn0013325	=	ENSG00000141480_ENSG00000142676
FBgn0000121 (predicted) FBgn0035588	=	ENSG00000137486_ENSG00000100867
FBgn0000121 (predicted) FBgn0000986	=	ENSG00000141480_ENSG00000108424
FBgn0000121 (predicted) FBgn0036825	=	ENSG00000141480_ENSG00000161970
FBgn0000121 (predicted) FBgn0010215	=	ENSG00000141480_ENSG00000044115
FBgn0000121 (predicted) FBgn0037434	=	ENSG00000141480_ENSG00000125743
FBgn0000121 (predicted) FBgn0024183	=	ENSG00000141480_ENSG00000142864
FBgn0000121 (predicted) FBgn0038964	=	ENSG00000141480_ENSG00000101361
FBgn0000121 (predicted) FBgn0005593	=	ENSG00000141480_ENSG00000146223/ENSG00000141480_ENSG00000147604/ENSG00000137486_ENSG00000146223
FBgn0000121 (predicted) FBgn0037325	=	ENSG00000141480_ENSG00000180138
FBgn0000121 (predicted) FBgn0001218	=	ENSG00000141480_ENSG00000044574/ENSG00000137486_ENSG00000044574
FBgn0000121 (predicted) FBgn0032650	=	ENSG00000141480_ENSG00000180138
FBgn0000121 (predicted) FBgn0039421	=	ENSG00000141480_ENSG00000100614/ENSG00000141480_ENSG00000138032/ENSG00000137486_ENSG00000100614/ENSG00000137486_ENSG00000138032
FBgn0000121 (predicted) FBgn0011774	=	ENSG00000141480_ENSG00000196419
FBgn0000121 (predicted) FBgn0036064	=	ENSG00000141480_ENSG00000102030
FBgn0000121 (predicted) FBgn0034708	=	ENSG00000141480_ENSG00000069329
FBgn0000121 (predicted) FBgn0017566	=	ENSG00000137486_ENSG00000023228
FBgn0000121 (predicted) FBgn0027835	=	ENSG00000137486_ENSG00000115677
FBgn0000121 (predicted) FBgn0033160	=	ENSG00000141480_ENSG00000109606
FBgn0000121 (predicted) FBgn0037758	=	ENSG00000137486_ENSG00000136636
FBgn0000121 (predicted) FBgn0004907	=	ENSG00000141480_ENSG00000170027/ENSG00000141480_ENSG00000166913/ENSG00000141480_ENSG00000128245/ENSG00000141480_ENSG00000134308/ENSG00000137486_ENSG00000164924/ENSG00000137486_ENSG00000170027/ENSG00000137486_ENSG00000166913/ENSG00000137486_ENSG00000128245/ENSG00000137486_ENSG00000134308
FBgn0000121 (predicted) FBgn0014010	=	ENSG00000141480_ENSG00000108774
FBgn0000121 (predicted) FBgn0000258	=	ENSG00000141480_ENSG00000101266/ENSG00000137486_ENSG00000101266
FBgn0000121 (predicted) FBgn0035491	=	ENSG00000137486_ENSG00000162961
FBgn0000121 (predicted) FBgn0031657	=	ENSG00000141480_ENSG00000171453/ENSG00000137486_ENSG00000171453
FBgn0000121 (predicted) FBgn0033246	=	ENSG00000137486_ENSG00000132142
FBgn0000121 (predicted) FBgn0038952	=	ENSG00000141480_ENSG00000067225/ENSG00000137486_ENSG00000067225
FBgn0000121 (predicted) FBgn0010225	=	ENSG00000141480_ENSG00000148180/ENSG00000137486_ENSG00000148180
FBgn0000121 (predicted) FBgn0010349	=	ENSG00000141480_ENSG00000197102
FBgn0000121 (predicted) FBgn0004367	=	ENSG00000137486_ENSG00000175054
FBgn0000121 (predicted) FBgn0030951	=	ENSG00000141480_ENSG00000172757/ENSG00000137486_ENSG00000172757
FBgn0000121 (predicted) FBgn0010217	=	ENSG00000137486_ENSG00000110955
FBgn0000121 (predicted) FBgn0015778	=	ENSG00000141480_ENSG00000138757/ENSG00000137486_ENSG00000145907
FBgn0000121 (predicted) FBgn0034577	=	ENSG00000141480_ENSG00000116489/ENSG00000141480_ENSG00000198898
FBgn0000121 (predicted) FBgn0003031	=	ENSG00000141480_ENSG00000070756/ENSG00000141480_ENSG00000090621/ENSG00000141480_ENSG00000151846
FBgn0000121 (predicted) FBgn0002579	=	ENSG00000141480_ENSG00000130255
FBgn0000121 (predicted) FBgn0031462	=	ENSG00000141480_ENSG00000067225/ENSG00000137486_ENSG00000067225
FBgn0000121 (predicted) FBgn0016940	=	ENSG00000141480_ENSG00000167088/ENSG00000137486_ENSG00000167088
FBgn0000121 (predicted) FBgn0001219	=	ENSG00000141480_ENSG00000204390/ENSG00000141480_ENSG00000109971/ENSG00000141480_ENSG00000173110/ENSG00000137486_ENSG00000109971
FBgn0000121 (predicted) FBgn0053525	=	ENSG00000120500_ENSG00000167771
FBgn0000121 (predicted) FBgn0034893	=	ENSG00000141480_ENSG00000055950
FBgn0000121 (predicted) FBgn0003744	=	ENSG00000141480_ENSG00000112079/ENSG00000137486_ENSG00000211455/ENSG00000137486_ENSG00000112079
FBgn0000121 (predicted) FBgn0001091	=	ENSG00000141480_ENSG00000111640
FBgn0000121 (predicted) FBgn0031318	=	ENSG00000141480_ENSG00000182872/ENSG00000137486_ENSG00000182872
FBgn0000121 (predicted) FBgn0031266	=	ENSG00000141480_ENSG00000115524
FBgn0000121 (predicted) FBgn0019990	=	ENSG00000141480_ENSG00000128829
FBgn0000121 (predicted) FBgn0028744	=	ENSG00000141480_ENSG00000170727/ENSG00000137486_ENSG00000170727
FBgn0000121 (predicted) FBgn0003978	=	ENSG00000141480_ENSG00000116455/ENSG00000137486_ENSG00000116455
FBgn0000121 (predicted) FBgn0030268	=	ENSG00000137486_ENSG00000142945
FBgn0000121 (predicted) FBgn0000319	=	ENSG00000137486_ENSG00000141367
FBgn0000121 (predicted) FBgn0015288	=	ENSG00000141480_ENSG00000116251/ENSG00000137486_ENSG00000116251
FBgn0000121 (predicted) FBgn0039129	=	ENSG00000141480_ENSG00000105372
FBgn0000121 (predicted) FBgn0038601	=	ENSG00000137486_ENSG00000137054
FBgn0000121 (predicted) FBgn0020930	=	ENSG00000141480_ENSG00000153933/ENSG00000137486_ENSG00000153933
FBgn0000121 (predicted) FBgn0001233	=	ENSG00000141480_ENSG00000096384/ENSG00000137486_ENSG00000080824
FBgn0000121 (predicted) FBgn0030718	=	ENSG00000141480_ENSG00000115286
FBgn0000121 (predicted) FBgn0086710	=	ENSG00000141480_ENSG00000156482
FBgn0000121 (predicted) FBgn0003346	=	ENSG00000141480_ENSG00000100401
FBgn0000121 (predicted) FBgn0086558	=	ENSG00000141480_ENSG00000150991/ENSG00000137486_ENSG00000150991
FBgn0000121 (predicted) FBgn0034722	=	ENSG00000137486_ENSG00000137815
FBgn0000121 (predicted) FBgn0004867	=	ENSG00000137486_ENSG00000140988
FBgn0000121 (predicted) FBgn0037330	=	ENSG00000141480_ENSG00000135900
FBgn0000121 (predicted) FBgn0036372	=	ENSG00000141480_ENSG00000113758
FBgn0000121 (predicted) FBgn0024814	=	ENSG00000141480_ENSG00000175416/ENSG00000141480_ENSG00000122705/ENSG00000137486_ENSG00000122705
FBgn0000121 (predicted) FBgn0027621	=	ENSG00000141480_ENSG00000170525/ENSG00000137486_ENSG00000170525
FBgn0000121 (predicted) FBgn0036161	=	ENSG00000137486_ENSG00000138030
FBgn0000121 (predicted) FBgn0028697	=	ENSG00000141480_ENSG00000174748
FBgn0000121 (predicted) FBgn0015805	=	ENSG00000141480_ENSG00000196591
FBgn0000121 (predicted) FBgn0023184	=	ENSG00000141480_ENSG00000130826/ENSG00000137486_ENSG00000130826
FBgn0000121 (predicted) FBgn0011211	=	ENSG00000137486_ENSG00000152234
FBgn0000121 (predicted) FBgn0003892	=	ENSG00000137486_ENSG00000117425
FBgn0000121 (predicted) FBgn0015268	=	ENSG00000141480_ENSG00000187109
FBgn0000121 (predicted) FBgn0036478	=	ENSG00000141480_ENSG00000171793
FBgn0000121 (predicted) FBgn0026079	=	ENSG00000141480_ENSG00000037474
FBgn0000121 (predicted) FBgn0003887	=	ENSG00000141480_ENSG00000188229/ENSG00000141480_ENSG00000104833
FBgn0000121 (predicted) FBgn0015587	=	ENSG00000141480_ENSG00000198561
FBgn0000121 (predicted) FBgn0042092	=	ENSG00000141480_ENSG00000105849
FBgn0000121 (predicted) FBgn0004687	=	ENSG00000141480_ENSG00000092841/ENSG00000137486_ENSG00000092841
FBgn0000121 (predicted) FBgn0015907	=	ENSG00000141480_ENSG00000165119/ENSG00000137486_ENSG00000165119
FBgn0000121 (predicted) FBgn0031493	=	ENSG00000141480_ENSG00000087365/ENSG00000137486_ENSG00000087365
FBgn0000121 (predicted) FBgn0042627	=	ENSG00000141480_ENSG00000169710/ENSG00000137486_ENSG00000169710
FBgn0000121 (predicted) FBgn0001220	=	ENSG00000137486_ENSG00000113013
FBgn0000121 (predicted) FBgn0020238	=	ENSG00000141480_ENSG00000108953/ENSG00000137486_ENSG00000108953
FBgn0000121 (predicted) FBgn0010380	=	ENSG00000141480_ENSG00000006125
FBgn0000121 (predicted) FBgn0025865	=	ENSG00000141480_ENSG00000085733/ENSG00000137486_ENSG00000085733
FBgn0000121 (predicted) FBgn0029079	=	ENSG00000141480_ENSG00000074201
FBgn0000121 (predicted) FBgn0003178	=	ENSG00000141480_ENSG00000067225/ENSG00000137486_ENSG00000067225
FBgn0000121 (predicted) FBgn0003062	=	ENSG00000141480_ENSG00000105202
FBgn0000121 (predicted) FBgn0030384	=	ENSG00000141480_ENSG00000180138
FBgn0000121 (predicted) FBgn0021995	=	ENSG00000141480_ENSG00000124228/ENSG00000137486_ENSG00000124228
FBgn0000121 (predicted) FBgn0013811	=	ENSG00000137486_ENSG00000158486
FBgn0000121 (predicted) FBgn0036222	=	ENSG00000141480_ENSG00000073578
FBgn0000121 (predicted) FBgn0085390	=	ENSG00000137486_ENSG00000058866
FBgn0000121 (predicted) FBgn0034750	=	ENSG00000141480_ENSG00000132485/ENSG00000137486_ENSG00000132485
FBgn0000121 (predicted) FBgn0039623	=	ENSG00000141480_ENSG00000136021/ENSG00000137486_ENSG00000136021
FBgn0000121 (predicted) FBgn0035720	=	ENSG00000141480_ENSG00000108654
FBgn0000121 (predicted) FBgn0034968	=	ENSG00000141480_ENSG00000197958
FBgn0000121 (predicted) FBgn0039857	=	ENSG00000141480_ENSG00000089009/ENSG00000137486_ENSG00000089009
FBgn0000121 (predicted) FBgn0036942	=	ENSG00000137486_ENSG00000138030
FBgn0000121 (predicted) FBgn0003392	=	ENSG00000137486_ENSG00000106976
FBgn0000121 (predicted) FBgn0029785	=	ENSG00000141480_ENSG00000136942
FBgn0000121 (predicted) FBgn0015075	=	ENSG00000141480_ENSG00000079785
FBgn0000121 (predicted) FBgn0040297	=	ENSG00000141480_ENSG00000135740
FBgn0000121 (predicted) FBgn0041627	=	ENSG00000141480_ENSG00000079246/ENSG00000137486_ENSG00000079246
FBgn0000121 (predicted) FBgn0035753	=	ENSG00000141480_ENSG00000063177
FBgn0000121 (predicted) FBgn0002607	=	ENSG00000141480_ENSG00000108298
FBgn0000121 (predicted) FBgn0024923	=	ENSG00000141480_ENSG00000165280
FBgn0000121 (predicted) FBgn0004922	=	ENSG00000141480_ENSG00000137154
FBgn0000121 (predicted) FBgn0037328	=	ENSG00000141480_ENSG00000182899
FBgn0000121 (predicted) FBgn0031319	=	ENSG00000141480_ENSG00000182872/ENSG00000137486_ENSG00000182872
FBgn0000121 (predicted) FBgn0004107	=	ENSG00000141480_ENSG00000108504
FBgn0000121 (predicted) FBgn0025286	=	ENSG00000141480_ENSG00000071082
FBgn0000121 (predicted) FBgn0038074	=	ENSG00000120500_ENSG00000124713/ENSG00000137486_ENSG00000124713
FBgn0000121 (predicted) FBgn0035162	=	ENSG00000141480_ENSG00000189091
FBgn0000121 (predicted) FBgn0011726	=	ENSG00000141480_ENSG00000172757/ENSG00000137486_ENSG00000172757
FBgn0000121 (predicted) FBgn0014462	=	ENSG00000137486_ENSG00000144191
FBgn0000121 (predicted) FBgn0014026	=	ENSG00000141480_ENSG00000148303/ENSG00000137486_ENSG00000148303
FBgn0000121 (predicted) FBgn0038826	=	ENSG00000141480_ENSG00000125944
FBgn0000121 (predicted) FBgn0024332	=	ENSG00000141480_ENSG00000112118
FBgn0000121 (predicted) FBgn0030087	=	ENSG00000141480_ENSG00000044446
FBgn0000121 (predicted) FBgn0086693	=	ENSG00000141480_ENSG00000111199
FBgn0000121 (predicted) FBgn0020910	=	ENSG00000141480_ENSG00000100316/ENSG00000137486_ENSG00000100316
FBgn0000121 (predicted) FBgn0039566	=	ENSG00000141480_ENSG00000108883
FBgn0000121 (predicted) FBgn0003470	=	ENSG00000141480_ENSG00000197694/ENSG00000137486_ENSG00000197694
FBgn0000121 (predicted) FBgn0003514	=	ENSG00000137486_ENSG00000118680
FBgn0000121 (predicted) FBgn0039669	=	ENSG00000141480_ENSG00000115286
FBgn0000121 (predicted) FBgn0027329	=	ENSG00000141480_ENSG00000146731
FBgn0000121 (predicted) FBgn0000557	=	ENSG00000141480_ENSG00000101210/ENSG00000141480_ENSG00000156508/ENSG00000137486_ENSG00000101210
FBgn0000121 (predicted) FBgn0017539	=	ENSG00000141480_ENSG00000073578
FBgn0000121 (predicted) FBgn0010774	=	ENSG00000141480_ENSG00000183684/ENSG00000137486_ENSG00000183684
FBgn0000121 (predicted) FBgn0001216	=	ENSG00000141480_ENSG00000204390/ENSG00000141480_ENSG00000173110/ENSG00000141480_ENSG00000109971/ENSG00000137486_ENSG00000109971
FBgn0000121 (predicted) FBgn0002431	=	ENSG00000141480_ENSG00000104517
FBgn0000121 (predicted) FBgn0037834	=	ENSG00000141480_ENSG00000126457
FBgn0000121 (predicted) FBgn0015925	=	ENSG00000141480_ENSG00000100462/ENSG00000137486_ENSG00000100462
FBgn0000121 (predicted) FBgn0033571	=	ENSG00000141480_ENSG00000099817/ENSG00000137486_ENSG00000099817
FBgn0000121 (predicted) FBgn0052296	=	ENSG00000141480_ENSG00000141052
FBgn0000121 (predicted) FBgn0000121	=	ENSG00000130561_ENSG00000141480/ENSG00000130561_ENSG00000137486/ENSG00000120500_ENSG00000141480/ENSG00000120500_ENSG00000137486/ENSG00000141480_ENSG00000141480/ENSG00000141480_ENSG00000137486/ENSG00000137486_ENSG00000137486
FBgn0000121 (predicted) FBgn0010173	=	ENSG00000141480_ENSG00000132383
FBgn0000121 (predicted) FBgn0086361	=	ENSG00000141480_ENSG00000138032/ENSG00000141480_ENSG00000100614/ENSG00000137486_ENSG00000138032/ENSG00000137486_ENSG00000100614
FBgn0000121 (predicted) FBgn0039632	=	ENSG00000141480_ENSG00000166266
FBgn0000121 (predicted) FBgn0002622	=	ENSG00000141480_ENSG00000149273
FBgn0000121 (predicted) FBgn0016700	=	ENSG00000137486_ENSG00000138069
FBgn0000121 (predicted) FBgn0000556	=	ENSG00000141480_ENSG00000101210/ENSG00000141480_ENSG00000156508/ENSG00000137486_ENSG00000101210
FBgn0000121 (predicted) FBgn0017545	=	ENSG00000141480_ENSG00000145425/ENSG00000137486_ENSG00000145425
FBgn0000121 (predicted) FBgn0011224	=	ENSG00000141480_ENSG00000011304
FBgn0000121 (predicted) FBgn0036414	=	ENSG00000141480_ENSG00000111199
FBgn0000121 (predicted) FBgn0039713	=	ENSG00000141480_ENSG00000142937/ENSG00000137486_ENSG00000142937
FBgn0000121 (predicted) FBgn0000340	=	ENSG00000141480_ENSG00000130396
FBgn0000121 (predicted) FBgn0034503	=	ENSG00000141480_ENSG00000159479
FBgn0000121 (predicted) FBgn0002783	=	ENSG00000141480_ENSG00000139613
FBgn0000121 (predicted) FBgn0027571	=	ENSG00000141480_ENSG00000169710/ENSG00000137486_ENSG00000169710
FBgn0000121 (predicted) FBgn0000499	=	ENSG00000120500_ENSG00000004975
FBgn0000121 (predicted) FBgn0027338	=	ENSG00000141480_ENSG00000102753/ENSG00000141480_ENSG00000186432/ENSG00000137486_ENSG00000102753
FBgn0000121 (predicted) FBgn0005776	=	ENSG00000141480_ENSG00000105568
FBgn0000121 (predicted) FBgn0015024	=	ENSG00000141480_ENSG00000180138
FBgn0000121 (predicted) FBgn0001087	=	ENSG00000141480_ENSG00000065000/ENSG00000137486_ENSG00000065000
FBgn0000121 (predicted) FBgn0003942	=	ENSG00000141480_ENSG00000143947/ENSG00000137486_ENSG00000143947
FBgn0000121 (predicted) FBgn0002593	=	ENSG00000141480_ENSG00000137818
FBgn0000121 (predicted) FBgn0015834	=	ENSG00000137486_ENSG00000084623
FBgn0000121 (predicted) FBgn0016917	=	ENSG00000141480_ENSG00000115415
FBgn0000121 (predicted) FBgn0015803	=	ENSG00000141480_ENSG00000129675
FBgn0000121 (predicted) FBgn0034827	=	ENSG00000137486_ENSG00000142945
FBgn0000121 (predicted) FBgn0015278	=	ENSG00000141480_ENSG00000011405/ENSG00000137486_ENSG00000011405
FBgn0000121 (predicted) FBgn0032138	=	ENSG00000141480_ENSG00000100029/ENSG00000137486_ENSG00000100029
FBgn0000121 (predicted) FBgn0003210	=	ENSG00000141480_ENSG00000132842/ENSG00000141480_ENSG00000103723/ENSG00000137486_ENSG00000132842
FBgn0000121 (predicted) FBgn0011586	=	ENSG00000141480_ENSG00000100632
FBgn0000121 (predicted) FBgn0035422	=	ENSG00000141480_ENSG00000108107
FBgn0000121 (predicted) FBgn0031437	=	ENSG00000141480_ENSG00000136950/ENSG00000137486_ENSG00000162704
FBgn0000121 (predicted) FBgn0037081	=	ENSG00000141480_ENSG00000102241
FBgn0000121 (predicted) FBgn0034277	=	ENSG00000141480_ENSG00000118705
FBgn0000121 (predicted) FBgn0003889	=	ENSG00000141480_ENSG00000137267/ENSG00000137486_ENSG00000137267
FBgn0000121 (predicted) FBgn0000171	=	ENSG00000141480_ENSG00000215301
FBgn0000121 (predicted) FBgn0001092	=	ENSG00000141480_ENSG00000111640
FBgn0000121 (predicted) FBgn0085373	=	ENSG00000141480_ENSG00000149091/ENSG00000137486_ENSG00000149091
FBgn0000121 (predicted) FBgn0011737	=	ENSG00000141480_ENSG00000166483
FBgn0000121 (predicted) FBgn0085413	=	ENSG00000137486_ENSG00000102780
FBgn0000121 (predicted) FBgn0031441	=	ENSG00000141480_ENSG00000180138
FBgn0000121 (predicted) FBgn0038965	=	ENSG00000141480_ENSG00000114978
FBgn0000121 (predicted) FBgn0003888	=	ENSG00000141480_ENSG00000198211
FBgn0000121 (predicted) FBgn0019938	=	ENSG00000141480_ENSG00000068654/ENSG00000137486_ENSG00000068654
FBgn0000121 (predicted) FBgn0040206	=	ENSG00000130561_ENSG00000137486/ENSG00000130561_ENSG00000141480/ENSG00000120500_ENSG00000137486/ENSG00000120500_ENSG00000141480/ENSG00000141480_ENSG00000137486/ENSG00000141480_ENSG00000141480/ENSG00000137486_ENSG00000137486
FBgn0000121 (predicted) FBgn0030235	=	ENSG00000141480_ENSG00000159217/ENSG00000137486_ENSG00000073792
FBgn0000121 (predicted) FBgn0033522	=	ENSG00000137486_ENSG00000010017
FBgn0000121 (predicted) FBgn0033548	=	ENSG00000141480_ENSG00000182117/ENSG00000137486_ENSG00000182117
FBgn0000121 (predicted) FBgn0015567	=	ENSG00000141480_ENSG00000183020/ENSG00000141480_ENSG00000196961
FBgn0000121 (predicted) FBgn0003274	=	ENSG00000141480_ENSG00000177600
FBgn0000121 (predicted) FBgn0034259	=	ENSG00000141480_ENSG00000108561
FBgn0000121 (predicted) FBgn0030412	=	ENSG00000137486_ENSG00000164506
FBgn0000121 (predicted) FBgn0020622	=	ENSG00000137486_ENSG00000105647
FBgn0000121 (predicted) FBgn0017579	=	ENSG00000141480_ENSG00000188846
FBgn0000121 (predicted) FBgn0014002	=	ENSG00000141480_ENSG00000185624/ENSG00000137486_ENSG00000185624
FBgn0000121 (predicted) FBgn0034173	=	ENSG00000141480_ENSG00000111640
FBgn0000121 (predicted) FBgn0011284	=	ENSG00000141480_ENSG00000198034
FBgn0000121 (predicted) FBgn0020660	=	ENSG00000141480_ENSG00000063046/ENSG00000137486_ENSG00000063046
FBgn0000121 (predicted) FBgn0003256	=	ENSG00000141480_ENSG00000100030
FBgn0000121 (predicted) FBgn0032293	=	ENSG00000137486_ENSG00000162961
FBgn0000121 (predicted) FBgn0015617	=	ENSG00000141480_ENSG00000134058
FBgn0000121 (predicted) FBgn0053277	=	ENSG00000141480_ENSG00000092199
FBgn0000121 (predicted) FBgn0039757	=	ENSG00000141480_ENSG00000171863
FBgn0000121 (predicted) FBgn0003278	=	ENSG00000141480_ENSG00000125630
FBgn0000121 (predicted) FBgn0022959	=	ENSG00000141480_ENSG00000060138/ENSG00000141480_ENSG00000065978/ENSG00000137486_ENSG00000065978
FBgn0000121 (predicted) FBgn0000479	=	ENSG00000141480_ENSG00000113448/ENSG00000137486_ENSG00000113448
FBgn0000121 (predicted) FBgn0034824	=	ENSG00000137486_ENSG00000142945
FBgn0000121 (predicted) FBgn0000559	=	ENSG00000141480_ENSG00000167658
FBgn0000121 (predicted) FBgn0003279	=	ENSG00000141480_ENSG00000174444
FBgn0000139 (predicted) FBgn0028892	=	ENSG00000129691_ENSG00000091831
FBgn0000139 (predicted) FBgn0032293	=	ENSG00000129691_ENSG00000162961
FBgn0000139 (predicted) FBgn0040066	=	ENSG00000129691_ENSG00000196981
FBgn0000139 (predicted) FBgn0025549	=	ENSG00000129691_ENSG00000109103
FBgn0000139 (predicted) FBgn0022764	=	ENSG00000129691_ENSG00000169375
FBgn0000139 (predicted) FBgn0035491	=	ENSG00000129691_ENSG00000162961
FBgn0000139 (predicted) FBgn0034689	=	ENSG00000129691_ENSG00000091831
FBgn0000139 (predicted) FBgn0036973	=	ENSG00000129691_ENSG00000117222
FBgn0000139 (predicted) FBgn0034687	=	ENSG00000129691_ENSG00000091831
FBgn0000139 (predicted) FBgn0034688	=	ENSG00000129691_ENSG00000091831
FBgn0000139 (predicted) FBgn0011648	=	ENSG00000129691_ENSG00000120693
FBgn0000139 (predicted) FBgn0029006	=	ENSG00000129691_ENSG00000198742/ENSG00000129691_ENSG00000108854
FBgn0000142 (predicted) FBgn0031492	=	ENSG00000143970_ENSG00000196504
FBgn0000146 (predicted) FBgn0039016	=	ENSG00000125207_ENSG00000100697/ENSG00000134627_ENSG00000100697
FBgn0000150 (predicted) FBgn0034092	=	ENSG00000011052_ENSG00000090382
FBgn0000150 (predicted) FBgn0034743	=	ENSG00000011052_ENSG00000105193
FBgn0000150 (predicted) FBgn0014362	=	ENSG00000011052_ENSG00000169564
FBgn0000150 (predicted) FBgn0039183	=	ENSG00000011052_ENSG00000083520
FBgn0000150 (predicted) FBgn0039241	=	ENSG00000011052_ENSG00000138363
FBgn0000150 (predicted) FBgn0015610	=	ENSG00000011052_ENSG00000102054
FBgn0000150 (predicted) FBgn0037121	=	ENSG00000011052_ENSG00000163882
FBgn0000150 (predicted) FBgn0028913	=	ENSG00000011052_ENSG00000177889
FBgn0000150 (predicted) FBgn0020236	=	ENSG00000011052_ENSG00000131473
FBgn0000150 (predicted) FBgn0033902	=	ENSG00000011052_ENSG00000149100
FBgn0000150 (predicted) FBgn0086134	=	ENSG00000011052_ENSG00000106588
FBgn0000150 (predicted) FBgn0040075	=	ENSG00000011052_ENSG00000183207
FBgn0000150 (predicted) FBgn0000150	=	ENSG00000011052_ENSG00000011052/ENSG00000011052_ENSG00000103024/ENSG00000011052_ENSG00000103200/ENSG00000103200_ENSG00000103200
FBgn0000150 (predicted) FBgn0034876	=	ENSG00000011052_ENSG00000023734
FBgn0000150 (predicted) FBgn0029676	=	ENSG00000011052_ENSG00000100380
FBgn0000150 (predicted) FBgn0000173	=	ENSG00000011052_ENSG00000177889
FBgn0000150 (predicted) FBgn0010349	=	ENSG00000011052_ENSG00000197102
FBgn0000150 (predicted) FBgn0026777	=	ENSG00000011052_ENSG00000179262
FBgn0000150 (predicted) FBgn0025809	=	ENSG00000011052_ENSG00000168092
FBgn0000150 (predicted) FBgn0017556	=	ENSG00000011052_ENSG00000101182
FBgn0000150 (predicted) FBgn0015321	=	ENSG00000011052_ENSG00000078140
FBgn0000150 (predicted) FBgn0051453	=	ENSG00000103200_ENSG00000071539
FBgn0000150 (predicted) FBgn0037314	=	ENSG00000011052_ENSG00000159377
FBgn0000150 (predicted) FBgn0034277	=	ENSG00000011052_ENSG00000118705
FBgn0000150 (predicted) FBgn0001308	=	ENSG00000011052_ENSG00000170759
FBgn0000150 (predicted) FBgn0004427	=	ENSG00000011052_ENSG00000090382
FBgn0000150 (predicted) FBgn0014879	=	ENSG00000011052_ENSG00000119335
FBgn0000150 (predicted) FBgn0004430	=	ENSG00000011052_ENSG00000090382
FBgn0000150 (predicted) FBgn0050062	=	ENSG00000011052_ENSG00000090382
FBgn0000150 (predicted) FBgn0004429	=	ENSG00000011052_ENSG00000090382
FBgn0000150 (predicted) FBgn0004066	=	ENSG00000011052_ENSG00000101182
FBgn0000150 (predicted) FBgn0025678	=	ENSG00000011052_ENSG00000143870
FBgn0000150 (predicted) FBgn0029765	=	ENSG00000011052_ENSG00000090382
FBgn0000150 (predicted) FBgn0002736	=	ENSG00000011052_ENSG00000162385
FBgn0000150 (predicted) FBgn0015778	=	ENSG00000011052_ENSG00000145907
FBgn0000150 (predicted) FBgn0025885	=	ENSG00000011052_ENSG00000105655
FBgn0000150 (predicted) FBgn0028690	=	ENSG00000011052_ENSG00000197170
FBgn0000150 (predicted) FBgn0035813	=	ENSG00000011052_ENSG00000090382
FBgn0000150 (predicted) FBgn0036919	=	ENSG00000011052_ENSG00000115806
FBgn0000150 (predicted) FBgn0039129	=	ENSG00000011052_ENSG00000105372
FBgn0000150 (predicted) FBgn0052789	=	ENSG00000011052_ENSG00000100380
FBgn0000150 (predicted) FBgn0032640	=	ENSG00000103024_ENSG00000104969
FBgn0000150 (predicted) FBgn0024352	=	ENSG00000011052_ENSG00000168439
FBgn0000150 (predicted) FBgn0034538	=	ENSG00000011052_ENSG00000090382
FBgn0000150 (predicted) FBgn0011638	=	ENSG00000011052_ENSG00000138385
FBgn0000150 (predicted) FBgn0017557	=	ENSG00000011052_ENSG00000101182
FBgn0000150 (predicted) FBgn0034539	=	ENSG00000011052_ENSG00000090382
FBgn0000150 (predicted) FBgn0005776	=	ENSG00000011052_ENSG00000105568
FBgn0000150 (predicted) FBgn0022708	=	ENSG00000011052_ENSG00000004455
FBgn0000150 (predicted) FBgn0026402	=	ENSG00000011052_ENSG00000117751
FBgn0000150 (predicted) FBgn0011341	=	ENSG00000011052_ENSG00000137040
FBgn0000150 (predicted) FBgn0034046	=	ENSG00000011052_ENSG00000156795
FBgn0000150 (predicted) FBgn0031057	=	ENSG00000103024_ENSG00000160803
FBgn0000150 (predicted) FBgn0004425	=	ENSG00000011052_ENSG00000090382
FBgn0000150 (predicted) FBgn0004397	=	ENSG00000011052_ENSG00000035403
FBgn0000150 (predicted) FBgn0004431	=	ENSG00000011052_ENSG00000090382
FBgn0000150 (predicted) FBgn0040007	=	ENSG00000011052_ENSG00000172809
FBgn0000150 (predicted) FBgn0031657	=	ENSG00000011052_ENSG00000171453
FBgn0000150 (predicted) FBgn0053113	=	ENSG00000011052_ENSG00000115310
FBgn0000150 (predicted) FBgn0028992	=	ENSG00000011052_ENSG00000115685
FBgn0000150 (predicted) FBgn0029882	=	ENSG00000011052_ENSG00000116161
FBgn0000150 (predicted) FBgn0004428	=	ENSG00000011052_ENSG00000090382
FBgn0000150 (predicted) FBgn0030703	=	ENSG00000011052_ENSG00000101856
FBgn0000163 (known) FBgn0022131	=	ENSG00000148498_ENSG00000163558
FBgn0000163 (known) FBgn0004907	=	ENSG00000148498_ENSG00000164924/ENSG00000148498_ENSG00000170027/ENSG00000148498_ENSG00000166913/ENSG00000148498_ENSG00000128245
FBgn0000163 (known) FBgn0026192	=	ENSG00000148498_ENSG00000178184/ENSG00000148498_ENSG00000102981/ENSG00000148498_ENSG00000124171
FBgn0000163 (predicted) FBgn0035423	=	ENSG00000148498_ENSG00000114784
FBgn0000163 (predicted) FBgn0029006	=	ENSG00000116117_ENSG00000198742
FBgn0000163 (predicted) FBgn0004611	=	ENSG00000148498_ENSG00000182621/ENSG00000148498_ENSG00000149782
FBgn0000171 (predicted) FBgn0004397	=	ENSG00000215301_ENSG00000035403
FBgn0000171 (predicted) FBgn0040206	=	ENSG00000215301_ENSG00000141480
FBgn0000171 (predicted) FBgn0001276	=	ENSG00000215301_ENSG00000063322
FBgn0000171 (predicted) FBgn0036581	=	ENSG00000215301_ENSG00000133398
FBgn0000171 (predicted) FBgn0000472	=	ENSG00000215301_ENSG00000136997
FBgn0000171 (predicted) FBgn0020497	=	ENSG00000215301_ENSG00000082898
FBgn0000173 (predicted) FBgn0033383	=	ENSG00000177889_ENSG00000111725
FBgn0000173 (predicted) FBgn0041174	=	ENSG00000177889_ENSG00000134086
FBgn0000173 (predicted) FBgn0034528	=	ENSG00000177889_ENSG00000104637
FBgn0000173 (predicted) FBgn0052850	=	ENSG00000177889_ENSG00000123091
FBgn0000181 (predicted) FBgn0028892	=	ENSG00000145741_ENSG00000091831
FBgn0000181 (predicted) FBgn0034688	=	ENSG00000145741_ENSG00000091831
FBgn0000181 (predicted) FBgn0013750	=	ENSG00000145741_ENSG00000165527
FBgn0000181 (predicted) FBgn0034528	=	ENSG00000145741_ENSG00000104637
FBgn0000181 (predicted) FBgn0026318	=	ENSG00000145741_ENSG00000175104
FBgn0000181 (predicted) FBgn0041174	=	ENSG00000145741_ENSG00000134086
FBgn0000181 (predicted) FBgn0034915	=	ENSG00000145741_ENSG00000126005
FBgn0000181 (predicted) FBgn0034687	=	ENSG00000145741_ENSG00000091831
FBgn0000181 (predicted) FBgn0034689	=	ENSG00000145741_ENSG00000091831
FBgn0000229 (known) FBgn0024326	=	ENSG00000107643_ENSG00000065559
FBgn0000229 (known) FBgn0001291	=	ENSG00000107643_ENSG00000177606/ENSG00000109339_ENSG00000177606/ENSG00000050748_ENSG00000177606
FBgn0000229 (predicted) FBgn0031374	=	ENSG00000050748_ENSG00000075702
FBgn0000229 (predicted) FBgn0025549	=	ENSG00000109339_ENSG00000109103
FBgn0000229 (predicted) FBgn0015799	=	ENSG00000050748_ENSG00000139687
FBgn0000229 (predicted) FBgn0026150	=	ENSG00000050748_ENSG00000108039
FBgn0000229 (predicted) FBgn0030581	=	ENSG00000107643_ENSG00000131370/ENSG00000109339_ENSG00000131370/ENSG00000050748_ENSG00000131370
FBgn0000229 (predicted) FBgn0020618	=	ENSG00000050748_ENSG00000204628
FBgn0000229 (predicted) FBgn0003205	=	ENSG00000107643_ENSG00000174775
FBgn0000229 (predicted) FBgn0015818	=	ENSG00000050748_ENSG00000143368
FBgn0000229 (predicted) FBgn0053180	=	ENSG00000050748_ENSG00000130227
FBgn0000229 (predicted) FBgn0032517	=	ENSG00000109339_ENSG00000077235
FBgn0000239 (predicted) FBgn0033383	=	ENSG00000163655_ENSG00000111725
FBgn0000258 (predicted) FBgn0037707	=	ENSG00000070770_ENSG00000205937/ENSG00000101266_ENSG00000205937
FBgn0000258 (predicted) FBgn0000472	=	ENSG00000101266_ENSG00000136997
FBgn0000258 (predicted) FBgn0035489	=	ENSG00000101266_ENSG00000187778
FBgn0000258 (predicted) FBgn0004907	=	ENSG00000101266_ENSG00000166913
FBgn0000258 (predicted) FBgn0025825	=	ENSG00000101266_ENSG00000171720
FBgn0000258 (predicted) FBgn0029006	=	ENSG00000070770_ENSG00000198742
FBgn0000258 (predicted) FBgn0040206	=	ENSG00000101266_ENSG00000137486/ENSG00000101266_ENSG00000141480
FBgn0000258 (predicted) FBgn0000258	=	ENSG00000101266_ENSG00000101266
FBgn0000258 (predicted) FBgn0004926	=	ENSG00000101266_ENSG00000125977
FBgn0000258 (predicted) FBgn0034412	=	ENSG00000101266_ENSG00000140464
FBgn0000258 (predicted) FBgn0014879	=	ENSG00000101266_ENSG00000119335
FBgn0000258 (predicted) FBgn0003471	=	ENSG00000101266_ENSG00000115306
FBgn0000258 (predicted) FBgn0032512	=	ENSG00000101266_ENSG00000145734
FBgn0000261 (predicted) FBgn0000261	=	ENSG00000121691_ENSG00000121691
FBgn0000261 (predicted) FBgn0032061	=	ENSG00000121691_ENSG00000121691
FBgn0000273 (predicted) FBgn0020392	=	ENSG00000072062_ENSG00000136448
FBgn0000273 (predicted) FBgn0000275	=	ENSG00000072062_ENSG00000108946
FBgn0000275 (predicted) FBgn0025800	=	ENSG00000108946_ENSG00000175387
FBgn0000275 (predicted) FBgn0040079	=	ENSG00000108946_ENSG00000108599
FBgn0000275 (predicted) FBgn0015287	=	ENSG00000108946_ENSG00000049541
FBgn0000275 (predicted) FBgn0035853	=	ENSG00000108946_ENSG00000130725
FBgn0000275 (predicted) FBgn0031492	=	ENSG00000108946_ENSG00000196504
FBgn0000275 (predicted) FBgn0035489	=	ENSG00000108946_ENSG00000187778
FBgn0000275 (predicted) FBgn0030800	=	ENSG00000108946_ENSG00000114388
FBgn0000275 (predicted) FBgn0025381	=	ENSG00000108946_ENSG00000175895
FBgn0000307 (predicted) FBgn0028360	=	ENSG00000006634_ENSG00000097046
FBgn0000307 (predicted) FBgn0035271	=	ENSG00000006634_ENSG00000128534
FBgn0000307 (predicted) FBgn0032677	=	ENSG00000006634_ENSG00000097046
FBgn0000307 (predicted) FBgn0031885	=	ENSG00000006634_ENSG00000133895
FBgn0000316 (predicted) FBgn0000316	=	ENSG00000171723_ENSG00000171723
FBgn0000318 (predicted) FBgn0041174	=	ENSG00000129235_ENSG00000134086
FBgn0000319 (predicted) FBgn0067895	=	ENSG00000141367_ENSG00000068323
FBgn0000319 (predicted) FBgn0033383	=	ENSG00000141367_ENSG00000111725
FBgn0000319 (predicted) FBgn0041205	=	ENSG00000141367_ENSG00000073009
FBgn0000319 (predicted) FBgn0011774	=	ENSG00000141367_ENSG00000196419
FBgn0000319 (predicted) FBgn0043070	=	ENSG00000141367_ENSG00000104419
FBgn0000319 (predicted) FBgn0031006	=	ENSG00000141367_ENSG00000164327
FBgn0000319 (predicted) FBgn0036309	=	ENSG00000141367_ENSG00000127946
FBgn0000319 (predicted) FBgn0040206	=	ENSG00000141367_ENSG00000137486
FBgn0000319 (predicted) FBgn0086372	=	ENSG00000141367_ENSG00000073921
FBgn0000319 (predicted) FBgn0085433	=	ENSG00000141367_ENSG00000171444
FBgn0000320 (predicted) FBgn0000363	=	ENSG00000064655_ENSG00000157110
FBgn0000338 (known) FBgn0034534	=	ENSG00000082641_ENSG00000197063/ENSG00000082641_ENSG00000198517/ENSG00000123405_ENSG00000197063/ENSG00000123405_ENSG00000198517/ENSG00000116044_ENSG00000197063/ENSG00000116044_ENSG00000198517/ENSG00000050344_ENSG00000197063/ENSG00000050344_ENSG00000198517
FBgn0000338 (predicted) FBgn0000338	=	ENSG00000123405_ENSG00000123405/ENSG00000123405_ENSG00000116044/ENSG00000123405_ENSG00000050344
FBgn0000338 (predicted) FBgn0000370	=	ENSG00000082641_ENSG00000128272
FBgn0000338 (predicted) FBgn0000964	=	ENSG00000082641_ENSG00000204103
FBgn0000338 (predicted) FBgn0036736	=	ENSG00000123405_ENSG00000069869
FBgn0000338 (predicted) FBgn0001291	=	ENSG00000116044_ENSG00000177606
FBgn0000338 (predicted) FBgn0034970	=	ENSG00000123405_ENSG00000137693
FBgn0000338 (predicted) FBgn0004396	=	ENSG00000123405_ENSG00000157613
FBgn0000340 (known) FBgn0003205	=	ENSG00000130396_ENSG00000174775
FBgn0000340 (predicted) FBgn0025800	=	ENSG00000130396_ENSG00000175387
FBgn0000340 (predicted) FBgn0040206	=	ENSG00000130396_ENSG00000141480
FBgn0000340 (predicted) FBgn0004907	=	ENSG00000130396_ENSG00000170027/ENSG00000130396_ENSG00000128245
FBgn0000346 (predicted) FBgn0032200	=	ENSG00000073969_ENSG00000165775
FBgn0000346 (predicted) FBgn0024491	=	ENSG00000073969_ENSG00000150459
FBgn0000346 (predicted) FBgn0025582	=	ENSG00000073969_ENSG00000104408
FBgn0000346 (predicted) FBgn0002593	=	ENSG00000073969_ENSG00000137818
FBgn0000346 (predicted) FBgn0028743	=	ENSG00000073969_ENSG00000147509
FBgn0000346 (predicted) FBgn0036734	=	ENSG00000073969_ENSG00000146963
FBgn0000363 (predicted) FBgn0025674	=	ENSG00000157110_ENSG00000090061
FBgn0000363 (predicted) FBgn0032863	=	ENSG00000157110_ENSG00000094880
FBgn0000363 (predicted) FBgn0000363	=	ENSG00000157110_ENSG00000157110
FBgn0000363 (predicted) FBgn0038196	=	ENSG00000157110_ENSG00000140264
FBgn0000363 (predicted) FBgn0029907	=	ENSG00000157110_ENSG00000124788
FBgn0000363 (predicted) FBgn0035323	=	ENSG00000157110_ENSG00000169612
FBgn0000363 (predicted) FBgn0058084	=	ENSG00000157110_ENSG00000168763
FBgn0000363 (predicted) FBgn0083961	=	ENSG00000157110_ENSG00000183283
FBgn0000363 (predicted) FBgn0000499	=	ENSG00000157110_ENSG00000004975
FBgn0000363 (predicted) FBgn0025571	=	ENSG00000157110_ENSG00000168066
FBgn0000363 (predicted) FBgn0030058	=	ENSG00000157110_ENSG00000115507
FBgn0000363 (predicted) FBgn0052062	=	ENSG00000157110_ENSG00000100320
FBgn0000363 (predicted) FBgn0030077	=	ENSG00000157110_ENSG00000107816
FBgn0000363 (predicted) FBgn0033174	=	ENSG00000157110_ENSG00000124074
FBgn0000363 (predicted) FBgn0051453	=	ENSG00000157110_ENSG00000071539
FBgn0000363 (predicted) FBgn0027788	=	ENSG00000157110_ENSG00000163909
FBgn0000363 (predicted) FBgn0017397	=	ENSG00000157110_ENSG00000112531
FBgn0000363 (predicted) FBgn0041174	=	ENSG00000157110_ENSG00000134086
FBgn0000363 (predicted) FBgn0051687	=	ENSG00000157110_ENSG00000094880
FBgn0000363 (predicted) FBgn0028734	=	ENSG00000157110_ENSG00000129245
FBgn0000363 (predicted) FBgn0038490	=	ENSG00000157110_ENSG00000123415
FBgn0000363 (predicted) FBgn0051688	=	ENSG00000157110_ENSG00000094880
FBgn0000370 (predicted) FBgn0033816	=	ENSG00000128272_ENSG00000132300
FBgn0000370 (predicted) FBgn0036126	=	ENSG00000169136_ENSG00000153879/ENSG00000128272_ENSG00000153879
FBgn0000370 (predicted) FBgn0001291	=	ENSG00000128272_ENSG00000177606
FBgn0000370 (predicted) FBgn0000964	=	ENSG00000128272_ENSG00000178573
FBgn0000370 (predicted) FBgn0001297	=	ENSG00000128272_ENSG00000125740/ENSG00000128272_ENSG00000170345/ENSG00000128272_ENSG00000175592
FBgn0000370 (predicted) FBgn0033122	=	ENSG00000128272_ENSG00000132522
FBgn0000370 (predicted) FBgn0050016	=	ENSG00000128272_ENSG00000118271
FBgn0000370 (predicted) FBgn0028550	=	ENSG00000128272_ENSG00000162772
FBgn0000370 (predicted) FBgn0005638	=	ENSG00000169136_ENSG00000172216/ENSG00000128272_ENSG00000092067/ENSG00000128272_ENSG00000172216
FBgn0000377 (known) FBgn0035136	=	ENSG00000101343_ENSG00000096401
FBgn0000377 (predicted) FBgn0004907	=	ENSG00000101343_ENSG00000166913
FBgn0000384 (predicted) FBgn0005776	=	ENSG00000146535_ENSG00000105568
FBgn0000384 (predicted) FBgn0005777	=	ENSG00000120063_ENSG00000011485
FBgn0000404 (known) FBgn0004106	=	ENSG00000145386_ENSG00000170312/ENSG00000133101_ENSG00000170312
FBgn0000404 (known) FBgn0004107	=	ENSG00000145386_ENSG00000123374/ENSG00000133101_ENSG00000123374
FBgn0000404 (known) FBgn0011766	=	ENSG00000133101_ENSG00000101412
FBgn0000404 (predicted) FBgn0032679	=	ENSG00000133101_ENSG00000138095
FBgn0000404 (predicted) FBgn0000472	=	ENSG00000145386_ENSG00000134323
FBgn0000404 (predicted) FBgn0033069	=	ENSG00000133101_ENSG00000175390
FBgn0000404 (predicted) FBgn0022774	=	ENSG00000133101_ENSG00000065154
FBgn0000404 (predicted) FBgn0027588	=	ENSG00000133101_ENSG00000089597
FBgn0000404 (predicted) FBgn0000482	=	ENSG00000133101_ENSG00000104142
FBgn0000404 (predicted) FBgn0024509	=	ENSG00000133101_ENSG00000157020
FBgn0000404 (predicted) FBgn0031051	=	ENSG00000133101_ENSG00000124571
FBgn0000404 (predicted) FBgn0035203	=	ENSG00000133101_ENSG00000120437
FBgn0000404 (predicted) FBgn0034577	=	ENSG00000133101_ENSG00000116489
FBgn0000404 (predicted) FBgn0020513	=	ENSG00000133101_ENSG00000128050
FBgn0000404 (predicted) FBgn0015834	=	ENSG00000133101_ENSG00000084623
FBgn0000404 (predicted) FBgn0020618	=	ENSG00000133101_ENSG00000204628
FBgn0000404 (predicted) FBgn0024556	=	ENSG00000133101_ENSG00000178952
FBgn0000404 (predicted) FBgn0036819	=	ENSG00000145386_ENSG00000047579
FBgn0000404 (predicted) FBgn0015799	=	ENSG00000145386_ENSG00000103479
FBgn0000404 (predicted) FBgn0025815	=	ENSG00000133101_ENSG00000076003
FBgn0000404 (predicted) FBgn0015929	=	ENSG00000133101_ENSG00000104738
FBgn0000404 (predicted) FBgn0020385	=	ENSG00000133101_ENSG00000100714
FBgn0000404 (predicted) FBgn0035424	=	ENSG00000133101_ENSG00000107929
FBgn0000404 (predicted) FBgn0022786	=	ENSG00000145386_ENSG00000100084
FBgn0000404 (predicted) FBgn0020236	=	ENSG00000133101_ENSG00000131473
FBgn0000404 (predicted) FBgn0015270	=	ENSG00000145386_ENSG00000115942/ENSG00000133101_ENSG00000115942
FBgn0000404 (predicted) FBgn0029720	=	ENSG00000133101_ENSG00000167525
FBgn0000404 (predicted) FBgn0034936	=	ENSG00000133101_ENSG00000165283
FBgn0000404 (predicted) FBgn0004584	=	ENSG00000133101_ENSG00000100823
FBgn0000404 (predicted) FBgn0011774	=	ENSG00000133101_ENSG00000196419
FBgn0000404 (predicted) FBgn0020440	=	ENSG00000133101_ENSG00000169398
FBgn0000404 (predicted) FBgn0032813	=	ENSG00000145386_ENSG00000132646
FBgn0000404 (predicted) FBgn0030013	=	ENSG00000133101_ENSG00000167525
FBgn0000404 (predicted) FBgn0028688	=	ENSG00000133101_ENSG00000163636
FBgn0000404 (predicted) FBgn0036008	=	ENSG00000133101_ENSG00000108829
FBgn0000404 (predicted) FBgn0032437	=	ENSG00000133101_ENSG00000128050
FBgn0000404 (predicted) FBgn0005655	=	ENSG00000145386_ENSG00000132646
FBgn0000404 (predicted) FBgn0004177	=	ENSG00000133101_ENSG00000104695
FBgn0000404 (predicted) FBgn0085433	=	ENSG00000133101_ENSG00000171444
FBgn0000404 (predicted) FBgn0024332	=	ENSG00000133101_ENSG00000112118
FBgn0000404 (predicted) FBgn0033122	=	ENSG00000133101_ENSG00000132522
FBgn0000404 (predicted) FBgn0041174	=	ENSG00000133101_ENSG00000134086
FBgn0000404 (predicted) FBgn0022772	=	ENSG00000145386_ENSG00000085840/ENSG00000133101_ENSG00000085840
FBgn0000404 (predicted) FBgn0014861	=	ENSG00000133101_ENSG00000073111
FBgn0000404 (predicted) FBgn0003193	=	ENSG00000133101_ENSG00000167525
FBgn0000404 (predicted) FBgn0000996	=	ENSG00000145386_ENSG00000167513/ENSG00000133101_ENSG00000167513
FBgn0000404 (predicted) FBgn0037270	=	ENSG00000133101_ENSG00000175390
FBgn0000404 (predicted) FBgn0002413	=	ENSG00000133101_ENSG00000141551/ENSG00000133101_ENSG00000213923
FBgn0000404 (predicted) FBgn0041789	=	ENSG00000133101_ENSG00000140682
FBgn0000405 (known) FBgn0001086	=	ENSG00000134057_ENSG00000117399
FBgn0000405 (known) FBgn0004106	=	ENSG00000134057_ENSG00000170312/ENSG00000157456_ENSG00000170312
FBgn0000405 (predicted) FBgn0035627	=	ENSG00000134057_ENSG00000135476
FBgn0000405 (predicted) FBgn0002673	=	ENSG00000134057_ENSG00000164045
FBgn0000405 (predicted) FBgn0003200	=	ENSG00000134057_ENSG00000105325
FBgn0000405 (predicted) FBgn0004107	=	ENSG00000157456_ENSG00000123374
FBgn0000405 (predicted) FBgn0014861	=	ENSG00000157456_ENSG00000073111
FBgn0000405 (predicted) FBgn0037613	=	ENSG00000134057_ENSG00000123975
FBgn0000405 (predicted) FBgn0038197	=	ENSG00000134057_ENSG00000150907
FBgn0000405 (predicted) FBgn0000472	=	ENSG00000134057_ENSG00000134323
FBgn0000405 (predicted) FBgn0003892	=	ENSG00000134057_ENSG00000185920
FBgn0000405 (predicted) FBgn0040298	=	ENSG00000134057_ENSG00000127564
FBgn0000405 (predicted) FBgn0003525	=	ENSG00000134057_ENSG00000164045
FBgn0000405 (predicted) FBgn0033153	=	ENSG00000134057_ENSG00000116717/ENSG00000134057_ENSG00000130222
FBgn0000405 (predicted) FBgn0003124	=	ENSG00000134057_ENSG00000166851
FBgn0000405 (predicted) FBgn0010314	=	ENSG00000134057_ENSG00000123975
FBgn0000409 (predicted) FBgn0026318	=	ENSG00000172115_ENSG00000175104
FBgn0000409 (predicted) FBgn0004397	=	ENSG00000172115_ENSG00000035403
FBgn0000409 (predicted) FBgn0033383	=	ENSG00000172115_ENSG00000111725
FBgn0000409 (predicted) FBgn0034528	=	ENSG00000172115_ENSG00000104637
FBgn0000409 (predicted) FBgn0015296	=	ENSG00000172115_ENSG00000160691
FBgn0000409 (predicted) FBgn0028496	=	ENSG00000172115_ENSG00000120868
FBgn0000409 (predicted) FBgn0041174	=	ENSG00000172115_ENSG00000134086
FBgn0000409 (predicted) FBgn0038861	=	ENSG00000172115_ENSG00000068438
FBgn0000409 (predicted) FBgn0085433	=	ENSG00000172115_ENSG00000171444
FBgn0000409 (predicted) FBgn0086676	=	ENSG00000172115_ENSG00000169682
FBgn0000409 (predicted) FBgn0015623	=	ENSG00000172115_ENSG00000127948
FBgn0000409 (predicted) FBgn0038471	=	ENSG00000172115_ENSG00000068438
FBgn0000413 (known) FBgn0000413	=	ENSG00000196628_ENSG00000196628
FBgn0000413 (known) FBgn0000575	=	ENSG00000196628_ENSG00000117318
FBgn0000413 (known) FBgn0002922	=	ENSG00000071564_ENSG00000129152/ENSG00000071564_ENSG00000122180
FBgn0000413 (predicted) FBgn0010247	=	ENSG00000071564_ENSG00000143799
FBgn0000413 (predicted) FBgn0005636	=	ENSG00000071564_ENSG00000079102/ENSG00000140262_ENSG00000079102/ENSG00000196628_ENSG00000079102
FBgn0000413 (predicted) FBgn0040075	=	ENSG00000071564_ENSG00000183207
FBgn0000413 (predicted) FBgn0004907	=	ENSG00000143375_ENSG00000170027/ENSG00000143375_ENSG00000166913/ENSG00000143375_ENSG00000128245
FBgn0000413 (predicted) FBgn0040078	=	ENSG00000071564_ENSG00000175792
FBgn0000413 (predicted) FBgn0037475	=	ENSG00000140262_ENSG00000118526
FBgn0000413 (predicted) FBgn0037657	=	ENSG00000196628_ENSG00000134371
FBgn0000413 (predicted) FBgn0003177	=	ENSG00000143375_ENSG00000104067
FBgn0000414 (predicted) FBgn0029006	=	ENSG00000153071_ENSG00000108854
FBgn0000416 (predicted) FBgn0000416	=	ENSG00000197746_ENSG00000197746
FBgn0000416 (predicted) FBgn0034534	=	ENSG00000197746_ENSG00000185022
FBgn0000416 (predicted) FBgn0028931	=	ENSG00000197746_ENSG00000214717
FBgn0000416 (predicted) FBgn0011648	=	ENSG00000197746_ENSG00000120693
FBgn0000416 (predicted) FBgn0028837	=	ENSG00000197746_ENSG00000168090
FBgn0000416 (predicted) FBgn0025800	=	ENSG00000197746_ENSG00000175387
FBgn0000426 (known) FBgn0035675	=	ENSG00000139343_ENSG00000106355
FBgn0000426 (known) FBgn0031962	=	ENSG00000139343_ENSG00000182004
FBgn0000426 (predicted) FBgn0004397	=	ENSG00000139343_ENSG00000035403
FBgn0000426 (predicted) FBgn0032250	=	ENSG00000139343_ENSG00000169217
FBgn0000426 (predicted) FBgn0038271	=	ENSG00000139343_ENSG00000010256
FBgn0000426 (predicted) FBgn0027864	=	ENSG00000139343_ENSG00000114026
FBgn0000426 (predicted) FBgn0023175	=	ENSG00000139343_ENSG00000100567
FBgn0000448 (predicted) FBgn0037742	=	ENSG00000198963_ENSG00000013275
FBgn0000448 (predicted) FBgn0028686	=	ENSG00000198963_ENSG00000013275
FBgn0000448 (predicted) FBgn0010602	=	ENSG00000198963_ENSG00000103275
FBgn0000448 (predicted) FBgn0020369	=	ENSG00000069667_ENSG00000087191/ENSG00000143365_ENSG00000087191/ENSG00000198963_ENSG00000087191
FBgn0000448 (predicted) FBgn0027053	=	ENSG00000069667_ENSG00000121022
FBgn0000448 (predicted) FBgn0004028	=	ENSG00000198963_ENSG00000130598
FBgn0000448 (predicted) FBgn0004595	=	ENSG00000069667_ENSG00000117707
FBgn0000455 (predicted) FBgn0029907	=	ENSG00000124299_ENSG00000124788
FBgn0000459 (predicted) FBgn0015799	=	ENSG00000173068_ENSG00000139687
FBgn0000472 (known) FBgn0017578	=	ENSG00000134323_ENSG00000125952/ENSG00000136997_ENSG00000125952
FBgn0000472 (known) FBgn0041171	=	ENSG00000136997_ENSG00000109670
FBgn0000472 (known) FBgn0004107	=	ENSG00000134323_ENSG00000123374
FBgn0000472 (predicted) FBgn0037981	=	ENSG00000136997_ENSG00000196284
FBgn0000472 (predicted) FBgn0027329	=	ENSG00000136997_ENSG00000146731
FBgn0000472 (predicted) FBgn0039004	=	ENSG00000136997_ENSG00000069248
FBgn0000472 (predicted) FBgn0026430	=	ENSG00000136997_ENSG00000130640
FBgn0000472 (predicted) FBgn0010621	=	ENSG00000136997_ENSG00000150753
FBgn0000472 (predicted) FBgn0031037	=	ENSG00000136997_ENSG00000106211
FBgn0000472 (predicted) FBgn0026190	=	ENSG00000136997_ENSG00000122884
FBgn0000472 (predicted) FBgn0002921	=	ENSG00000136997_ENSG00000163399
FBgn0000472 (predicted) FBgn0023175	=	ENSG00000136997_ENSG00000100567
FBgn0000472 (predicted) FBgn0032679	=	ENSG00000136997_ENSG00000138095
FBgn0000472 (predicted) FBgn0021795	=	ENSG00000136997_ENSG00000180879
FBgn0000472 (predicted) FBgn0028684	=	ENSG00000136997_ENSG00000165916
FBgn0000472 (predicted) FBgn0033160	=	ENSG00000136997_ENSG00000109606
FBgn0000472 (predicted) FBgn0027291	=	ENSG00000136997_ENSG00000166411
FBgn0000472 (predicted) FBgn0031051	=	ENSG00000136997_ENSG00000124571
FBgn0000472 (predicted) FBgn0031728	=	ENSG00000136997_ENSG00000144381
FBgn0000472 (predicted) FBgn0032444	=	ENSG00000136997_ENSG00000115484
FBgn0000472 (predicted) FBgn0052183	=	ENSG00000136997_ENSG00000142871
FBgn0000472 (predicted) FBgn0030289	=	ENSG00000136997_ENSG00000115275
FBgn0000472 (predicted) FBgn0032492	=	ENSG00000136997_ENSG00000129084
FBgn0000472 (predicted) FBgn0037890	=	ENSG00000136997_ENSG00000181061
FBgn0000472 (predicted) FBgn0025352	=	ENSG00000136997_ENSG00000138029
FBgn0000472 (predicted) FBgn0003150	=	ENSG00000136997_ENSG00000041357
FBgn0000472 (predicted) FBgn0086357	=	ENSG00000136997_ENSG00000058262
FBgn0000472 (predicted) FBgn0037301	=	ENSG00000136997_ENSG00000155229
FBgn0000472 (predicted) FBgn0020756	=	ENSG00000136997_ENSG00000177084
FBgn0000472 (predicted) FBgn0015245	=	ENSG00000136997_ENSG00000144381
FBgn0000472 (predicted) FBgn0003231	=	ENSG00000136997_ENSG00000161011
FBgn0000472 (predicted) FBgn0053520	=	ENSG00000136997_ENSG00000108264
FBgn0000472 (predicted) FBgn0003687	=	ENSG00000136997_ENSG00000112592
FBgn0000472 (predicted) FBgn0034259	=	ENSG00000136997_ENSG00000108561
FBgn0000472 (predicted) FBgn0036772	=	ENSG00000136997_ENSG00000018699
FBgn0000472 (predicted) FBgn0029176	=	ENSG00000136997_ENSG00000186676
FBgn0000472 (predicted) FBgn0039909	=	ENSG00000136997_ENSG00000158864
FBgn0000472 (predicted) FBgn0034412	=	ENSG00000136997_ENSG00000140464
FBgn0000472 (predicted) FBgn0025716	=	ENSG00000136997_ENSG00000136518
FBgn0000472 (predicted) FBgn0022213	=	ENSG00000136997_ENSG00000124207
FBgn0000472 (predicted) FBgn0034842	=	ENSG00000136997_ENSG00000100804
FBgn0000472 (predicted) FBgn0004888	=	ENSG00000136997_ENSG00000163541
FBgn0000472 (predicted) FBgn0026252	=	ENSG00000136997_ENSG00000205339
FBgn0000472 (predicted) FBgn0028685	=	ENSG00000136997_ENSG00000100519
FBgn0000472 (predicted) FBgn0035244	=	ENSG00000136997_ENSG00000131269
FBgn0000472 (predicted) FBgn0036147	=	ENSG00000136997_ENSG00000106397
FBgn0000472 (predicted) FBgn0020238	=	ENSG00000136997_ENSG00000108953
FBgn0000472 (predicted) FBgn0028687	=	ENSG00000136997_ENSG00000161057
FBgn0000472 (predicted) FBgn0039780	=	ENSG00000136997_ENSG00000122884
FBgn0000472 (predicted) FBgn0004176	=	ENSG00000136997_ENSG00000131462
FBgn0000472 (predicted) FBgn0031824	=	ENSG00000136997_ENSG00000105607
FBgn0000472 (predicted) FBgn0038922	=	ENSG00000136997_ENSG00000101365
FBgn0000472 (predicted) FBgn0004924	=	ENSG00000136997_ENSG00000198900
FBgn0000472 (predicted) FBgn0034989	=	ENSG00000136997_ENSG00000009335
FBgn0000472 (predicted) FBgn0034091	=	ENSG00000136997_ENSG00000105993
FBgn0000472 (predicted) FBgn0027338	=	ENSG00000136997_ENSG00000186432
FBgn0000472 (predicted) FBgn0020388	=	ENSG00000136997_ENSG00000108773
FBgn0000472 (predicted) FBgn0011604	=	ENSG00000136997_ENSG00000153147
FBgn0000472 (predicted) FBgn0002521	=	ENSG00000136997_ENSG00000100811
FBgn0000472 (predicted) FBgn0046332	=	ENSG00000134323_ENSG00000082701
FBgn0000472 (predicted) FBgn0001942	=	ENSG00000136997_ENSG00000161960
FBgn0000472 (predicted) FBgn0041627	=	ENSG00000136997_ENSG00000079246
FBgn0000472 (predicted) FBgn0038504	=	ENSG00000136997_ENSG00000108061
FBgn0000472 (predicted) FBgn0035046	=	ENSG00000136997_ENSG00000119421
FBgn0000472 (predicted) FBgn0039627	=	ENSG00000136997_ENSG00000086189
FBgn0000472 (predicted) FBgn0037314	=	ENSG00000136997_ENSG00000159377
FBgn0000472 (predicted) FBgn0028968	=	ENSG00000136997_ENSG00000181789
FBgn0000472 (predicted) FBgn0039776	=	ENSG00000136997_ENSG00000122884
FBgn0000472 (predicted) FBgn0039566	=	ENSG00000136997_ENSG00000108883
FBgn0000472 (predicted) FBgn0011774	=	ENSG00000136997_ENSG00000196419
FBgn0000472 (predicted) FBgn0003676	=	ENSG00000136997_ENSG00000120438
FBgn0000472 (predicted) FBgn0026380	=	ENSG00000136997_ENSG00000108294
FBgn0000472 (predicted) FBgn0004106	=	ENSG00000134323_ENSG00000170312/ENSG00000136997_ENSG00000170312
FBgn0000472 (predicted) FBgn0036828	=	ENSG00000136997_ENSG00000101161
FBgn0000472 (predicted) FBgn0003425	=	ENSG00000136997_ENSG00000145147
FBgn0000472 (predicted) FBgn0037912	=	ENSG00000136997_ENSG00000100075
FBgn0000472 (predicted) FBgn0033519	=	ENSG00000136997_ENSG00000181061
FBgn0000472 (predicted) FBgn0035404	=	ENSG00000136997_ENSG00000213619
FBgn0000472 (predicted) FBgn0037926	=	ENSG00000136997_ENSG00000070061
FBgn0000472 (predicted) FBgn0039674	=	ENSG00000136997_ENSG00000108528
FBgn0000472 (predicted) FBgn0015391	=	ENSG00000136997_ENSG00000113810
FBgn0000472 (predicted) FBgn0028700	=	ENSG00000136997_ENSG00000133119
FBgn0000472 (predicted) FBgn0001179	=	ENSG00000136997_ENSG00000163161
FBgn0000472 (predicted) FBgn0040078	=	ENSG00000136997_ENSG00000175792
FBgn0000472 (predicted) FBgn0026565	=	ENSG00000136997_ENSG00000130707
FBgn0000472 (predicted) FBgn0024248	=	ENSG00000136997_ENSG00000133124
FBgn0000472 (predicted) FBgn0013749	=	ENSG00000136997_ENSG00000168374
FBgn0000472 (predicted) FBgn0032244	=	ENSG00000136997_ENSG00000111445
FBgn0000472 (predicted) FBgn0020497	=	ENSG00000136997_ENSG00000082898
FBgn0000472 (predicted) FBgn0015283	=	ENSG00000136997_ENSG00000159352
FBgn0000472 (predicted) FBgn0003124	=	ENSG00000136997_ENSG00000166851
FBgn0000472 (predicted) FBgn0035568	=	ENSG00000136997_ENSG00000108528
FBgn0000472 (predicted) FBgn0033342	=	ENSG00000136997_ENSG00000156261
FBgn0000472 (predicted) FBgn0038964	=	ENSG00000136997_ENSG00000101361
FBgn0000472 (predicted) FBgn0034186	=	ENSG00000136997_ENSG00000119041
FBgn0000472 (predicted) FBgn0015282	=	ENSG00000136997_ENSG00000100764
FBgn0000472 (predicted) FBgn0020261	=	ENSG00000136997_ENSG00000114127
FBgn0000472 (predicted) FBgn0038708	=	ENSG00000136997_ENSG00000163541
FBgn0000472 (predicted) FBgn0001341	=	ENSG00000136997_ENSG00000132382
FBgn0000472 (predicted) FBgn0028695	=	ENSG00000136997_ENSG00000175166
FBgn0000472 (predicted) FBgn0042177	=	ENSG00000136997_ENSG00000196497
FBgn0000472 (predicted) FBgn0039819	=	ENSG00000136997_ENSG00000041357
FBgn0000472 (predicted) FBgn0027783	=	ENSG00000136997_ENSG00000136824
FBgn0000472 (predicted) FBgn0026418	=	ENSG00000136997_ENSG00000120694
FBgn0000472 (predicted) FBgn0040075	=	ENSG00000136997_ENSG00000183207
FBgn0000472 (predicted) FBgn0025582	=	ENSG00000136997_ENSG00000104408
FBgn0000472 (predicted) FBgn0037742	=	ENSG00000136997_ENSG00000013275
FBgn0000472 (predicted) FBgn0003256	=	ENSG00000136997_ENSG00000102882
FBgn0000472 (predicted) FBgn0036754	=	ENSG00000136997_ENSG00000141141
FBgn0000472 (predicted) FBgn0035162	=	ENSG00000136997_ENSG00000189091
FBgn0000472 (predicted) FBgn0033844	=	ENSG00000136997_ENSG00000134255
FBgn0000472 (predicted) FBgn0028686	=	ENSG00000136997_ENSG00000013275
FBgn0000472 (predicted) FBgn0034401	=	ENSG00000136997_ENSG00000166986
FBgn0000472 (predicted) FBgn0003277	=	ENSG00000136997_ENSG00000181222
FBgn0000472 (predicted) FBgn0012066	=	ENSG00000136997_ENSG00000062822
FBgn0000472 (predicted) FBgn0022246	=	ENSG00000136997_ENSG00000148688
FBgn0000472 (predicted) FBgn0035918	=	ENSG00000136997_ENSG00000094804
FBgn0000472 (predicted) FBgn0004066	=	ENSG00000136997_ENSG00000101182
FBgn0000472 (predicted) FBgn0015805	=	ENSG00000136997_ENSG00000196591/ENSG00000136997_ENSG00000116478
FBgn0000472 (predicted) FBgn0034277	=	ENSG00000136997_ENSG00000118705
FBgn0000472 (predicted) FBgn0000617	=	ENSG00000136997_ENSG00000085231
FBgn0000472 (predicted) FBgn0003079	=	ENSG00000136997_ENSG00000132155
FBgn0000472 (predicted) FBgn0034572	=	ENSG00000136997_ENSG00000163714
FBgn0000472 (predicted) FBgn0027588	=	ENSG00000136997_ENSG00000089597
FBgn0000472 (predicted) FBgn0037236	=	ENSG00000136997_ENSG00000145604
FBgn0000472 (predicted) FBgn0037146	=	ENSG00000136997_ENSG00000059573
FBgn0000472 (predicted) FBgn0038976	=	ENSG00000136997_ENSG00000123349
FBgn0000472 (predicted) FBgn0015287	=	ENSG00000136997_ENSG00000049541
FBgn0000472 (predicted) FBgn0036548	=	ENSG00000136997_ENSG00000144028
FBgn0000472 (predicted) FBgn0053303	=	ENSG00000136997_ENSG00000163902
FBgn0000472 (predicted) FBgn0015546	=	ENSG00000136997_ENSG00000095002
FBgn0000472 (predicted) FBgn0016697	=	ENSG00000136997_ENSG00000143106
FBgn0000472 (predicted) FBgn0002174	=	ENSG00000136997_ENSG00000103423
FBgn0000472 (predicted) FBgn0031497	=	ENSG00000136997_ENSG00000031698
FBgn0000472 (predicted) FBgn0004551	=	ENSG00000136997_ENSG00000174437
FBgn0000472 (predicted) FBgn0035515	=	ENSG00000136997_ENSG00000137767
FBgn0000472 (predicted) FBgn0039943	=	ENSG00000136997_ENSG00000163877
FBgn0000472 (predicted) FBgn0039555	=	ENSG00000136997_ENSG00000175110
FBgn0000472 (predicted) FBgn0032517	=	ENSG00000136997_ENSG00000077235
FBgn0000472 (predicted) FBgn0029134	=	ENSG00000136997_ENSG00000100804
FBgn0000472 (predicted) FBgn0002284	=	ENSG00000136997_ENSG00000008018
FBgn0000472 (predicted) FBgn0052108	=	ENSG00000136997_ENSG00000115207
FBgn0000472 (predicted) FBgn0036892	=	ENSG00000136997_ENSG00000196365
FBgn0000472 (predicted) FBgn0037792	=	ENSG00000136997_ENSG00000115750
FBgn0000472 (predicted) FBgn0012036	=	ENSG00000136997_ENSG00000137124
FBgn0000472 (predicted) FBgn0004465	=	ENSG00000136997_ENSG00000148334
FBgn0000472 (predicted) FBgn0030600	=	ENSG00000136997_ENSG00000005810
FBgn0000472 (predicted) FBgn0029905	=	ENSG00000136997_ENSG00000066136
FBgn0000472 (predicted) FBgn0036613	=	ENSG00000136997_ENSG00000074071
FBgn0000472 (predicted) FBgn0003139	=	ENSG00000136997_ENSG00000119414
FBgn0000472 (predicted) FBgn0052016	=	ENSG00000136997_ENSG00000184708
FBgn0000472 (predicted) FBgn0030809	=	ENSG00000136997_ENSG00000024048
FBgn0000472 (predicted) FBgn0037894	=	ENSG00000136997_ENSG00000198700
FBgn0000472 (predicted) FBgn0015834	=	ENSG00000136997_ENSG00000084623
FBgn0000472 (predicted) FBgn0015019	=	ENSG00000136997_ENSG00000163468
FBgn0000472 (predicted) FBgn0032525	=	ENSG00000136997_ENSG00000144381
FBgn0000472 (predicted) FBgn0030235	=	ENSG00000136997_ENSG00000073792/ENSG00000136997_ENSG00000159217
FBgn0000472 (predicted) FBgn0032799	=	ENSG00000136997_ENSG00000000419
FBgn0000472 (predicted) FBgn0038827	=	ENSG00000136997_ENSG00000144554
FBgn0000472 (predicted) FBgn0036224	=	ENSG00000136997_ENSG00000100519
FBgn0000472 (predicted) FBgn0003062	=	ENSG00000136997_ENSG00000105202
FBgn0000472 (predicted) FBgn0003151	=	ENSG00000136997_ENSG00000129084
FBgn0000472 (predicted) FBgn0022774	=	ENSG00000136997_ENSG00000065154
FBgn0000472 (predicted) FBgn0085503	=	ENSG00000136997_ENSG00000163399
FBgn0000472 (predicted) FBgn0026176	=	ENSG00000136997_ENSG00000113558
FBgn0000472 (predicted) FBgn0030086	=	ENSG00000136997_ENSG00000166226
FBgn0000472 (predicted) FBgn0017557	=	ENSG00000136997_ENSG00000101182
FBgn0000472 (predicted) FBgn0031070	=	ENSG00000136997_ENSG00000163507
FBgn0000472 (predicted) FBgn0011207	=	ENSG00000136997_ENSG00000152684
FBgn0000472 (predicted) FBgn0030057	=	ENSG00000136997_ENSG00000131238
FBgn0000472 (predicted) FBgn0032816	=	ENSG00000136997_ENSG00000120837
FBgn0000472 (predicted) FBgn0086134	=	ENSG00000136997_ENSG00000106588
FBgn0000472 (predicted) FBgn0025637	=	ENSG00000136997_ENSG00000113558
FBgn0000472 (predicted) FBgn0039959	=	ENSG00000136997_ENSG00000089154
FBgn0000472 (predicted) FBgn0003978	=	ENSG00000136997_ENSG00000116455
FBgn0000472 (predicted) FBgn0038574	=	ENSG00000136997_ENSG00000117408
FBgn0000472 (predicted) FBgn0042178	=	ENSG00000136997_ENSG00000196497
FBgn0000472 (predicted) FBgn0010097	=	ENSG00000136997_ENSG00000131462
FBgn0000472 (predicted) FBgn0000986	=	ENSG00000136997_ENSG00000108424
FBgn0000472 (predicted) FBgn0010349	=	ENSG00000136997_ENSG00000197102
FBgn0000472 (predicted) FBgn0015075	=	ENSG00000136997_ENSG00000079785
FBgn0000472 (predicted) FBgn0015907	=	ENSG00000136997_ENSG00000165119
FBgn0000472 (predicted) FBgn0017566	=	ENSG00000136997_ENSG00000023228
FBgn0000472 (predicted) FBgn0013762	=	ENSG00000134323_ENSG00000164885
FBgn0000472 (predicted) FBgn0051742	=	ENSG00000136997_ENSG00000100804
FBgn0000472 (predicted) FBgn0011244	=	ENSG00000136997_ENSG00000144381
FBgn0000472 (predicted) FBgn0036486	=	ENSG00000136997_ENSG00000116062
FBgn0000472 (predicted) FBgn0053554	=	ENSG00000136997_ENSG00000196367
FBgn0000472 (predicted) FBgn0011290	=	ENSG00000136997_ENSG00000120656
FBgn0000472 (predicted) FBgn0017556	=	ENSG00000136997_ENSG00000101182
FBgn0000472 (predicted) FBgn0003276	=	ENSG00000136997_ENSG00000047315
FBgn0000472 (predicted) FBgn0003371	=	ENSG00000134323_ENSG00000082701
FBgn0000472 (predicted) FBgn0035032	=	ENSG00000136997_ENSG00000160916
FBgn0000472 (predicted) FBgn0030556	=	ENSG00000136997_ENSG00000111880
FBgn0000472 (predicted) FBgn0020235	=	ENSG00000136997_ENSG00000165629
FBgn0000472 (predicted) FBgn0046706	=	ENSG00000136997_ENSG00000177602
FBgn0000472 (predicted) FBgn0035005	=	ENSG00000136997_ENSG00000166411
FBgn0000472 (predicted) FBgn0025687	=	ENSG00000136997_ENSG00000008311
FBgn0000472 (predicted) FBgn0014362	=	ENSG00000136997_ENSG00000169564
FBgn0000472 (predicted) FBgn0011659	=	ENSG00000136997_ENSG00000076242
FBgn0000472 (predicted) FBgn0039358	=	ENSG00000136997_ENSG00000067829
FBgn0000472 (predicted) FBgn0020633	=	ENSG00000136997_ENSG00000166508
FBgn0000472 (predicted) FBgn0004907	=	ENSG00000136997_ENSG00000166913/ENSG00000136997_ENSG00000134308
FBgn0000472 (predicted) FBgn0086532	=	ENSG00000136997_ENSG00000090054
FBgn0000472 (predicted) FBgn0028646	=	ENSG00000136997_ENSG00000115840/ENSG00000136997_ENSG00000004864
FBgn0000472 (predicted) FBgn0010516	=	ENSG00000136997_ENSG00000140374
FBgn0000472 (predicted) FBgn0035567	=	ENSG00000136997_ENSG00000108528
FBgn0000472 (predicted) FBgn0015376	=	ENSG00000136997_ENSG00000127586
FBgn0000472 (predicted) FBgn0002783	=	ENSG00000136997_ENSG00000173473
FBgn0000472 (predicted) FBgn0000486	=	ENSG00000136997_ENSG00000108344
FBgn0000472 (predicted) FBgn0032474	=	ENSG00000136997_ENSG00000069345
FBgn0000477 (predicted) FBgn0040078	=	ENSG00000105612_ENSG00000175792
FBgn0000477 (predicted) FBgn0040075	=	ENSG00000105612_ENSG00000183207
FBgn0000479 (predicted) FBgn0004638	=	ENSG00000113448_ENSG00000177885
FBgn0000479 (predicted) FBgn0003470	=	ENSG00000113448_ENSG00000197694
FBgn0000479 (predicted) FBgn0040206	=	ENSG00000113448_ENSG00000137486/ENSG00000113448_ENSG00000141480
FBgn0000479 (predicted) FBgn0000479	=	ENSG00000184588_ENSG00000184588/ENSG00000105650_ENSG00000105650/ENSG00000113448_ENSG00000113448
FBgn0000479 (predicted) FBgn0020618	=	ENSG00000113448_ENSG00000204628
FBgn0000482 (predicted) FBgn0013343	=	ENSG00000104142_ENSG00000106089
FBgn0000482 (predicted) FBgn0037711	=	ENSG00000104142_ENSG00000136631
FBgn0000482 (predicted) FBgn0037084	=	ENSG00000104142_ENSG00000135823
FBgn0000482 (predicted) FBgn0036643	=	ENSG00000104142_ENSG00000170310
FBgn0000486 (predicted) FBgn0033209	=	ENSG00000108344_ENSG00000101084
FBgn0000486 (predicted) FBgn0011744	=	ENSG00000108344_ENSG00000133627
FBgn0000486 (predicted) FBgn0038471	=	ENSG00000108344_ENSG00000068438
FBgn0000486 (predicted) FBgn0038861	=	ENSG00000108344_ENSG00000068438
FBgn0000486 (predicted) FBgn0028688	=	ENSG00000108344_ENSG00000163636
FBgn0000486 (predicted) FBgn0024734	=	ENSG00000108344_ENSG00000184489
FBgn0000486 (predicted) FBgn0026318	=	ENSG00000108344_ENSG00000175104
FBgn0000490 (known) FBgn0000490	=	ENSG00000125378_ENSG00000125378/ENSG00000125845_ENSG00000125845
FBgn0000490 (known) FBgn0003169	=	ENSG00000125845_ENSG00000121989
FBgn0000492 (predicted) FBgn0039044	=	ENSG00000163132_ENSG00000141510
FBgn0000499 (predicted) FBgn0037554	=	ENSG00000004975_ENSG00000101751
FBgn0000499 (predicted) FBgn0039943	=	ENSG00000004975_ENSG00000163877
FBgn0000499 (predicted) FBgn0035402	=	ENSG00000004975_ENSG00000111667/ENSG00000107404_ENSG00000058056
FBgn0000499 (predicted) FBgn0024432	=	ENSG00000004975_ENSG00000146425/ENSG00000107404_ENSG00000146425
FBgn0000499 (predicted) FBgn0030753	=	ENSG00000004975_ENSG00000170967
FBgn0000499 (predicted) FBgn0024832	=	ENSG00000004975_ENSG00000161203
FBgn0000499 (predicted) FBgn0039421	=	ENSG00000004975_ENSG00000100614/ENSG00000161202_ENSG00000100614/ENSG00000107404_ENSG00000100614
FBgn0000499 (predicted) FBgn0036915	=	ENSG00000004975_ENSG00000117360/ENSG00000161202_ENSG00000117360
FBgn0000499 (predicted) FBgn0035489	=	ENSG00000004975_ENSG00000187778
FBgn0000499 (predicted) FBgn0040206	=	ENSG00000004975_ENSG00000120500
FBgn0000499 (predicted) FBgn0038908	=	ENSG00000004975_ENSG00000159210
FBgn0000499 (predicted) FBgn0086361	=	ENSG00000004975_ENSG00000100614/ENSG00000161202_ENSG00000100614/ENSG00000107404_ENSG00000100614
FBgn0000499 (predicted) FBgn0037707	=	ENSG00000004975_ENSG00000205937
FBgn0000499 (predicted) FBgn0039066	=	ENSG00000004975_ENSG00000206181
FBgn0000499 (predicted) FBgn0024841	=	ENSG00000004975_ENSG00000166228
FBgn0000499 (predicted) FBgn0000499	=	ENSG00000004975_ENSG00000004975/ENSG00000161202_ENSG00000107404/ENSG00000107404_ENSG00000107404
FBgn0000499 (predicted) FBgn0034894	=	ENSG00000161202_ENSG00000185361
FBgn0000499 (predicted) FBgn0033174	=	ENSG00000004975_ENSG00000124074
FBgn0000499 (predicted) FBgn0052529	=	ENSG00000004975_ENSG00000140320/ENSG00000161202_ENSG00000140320
FBgn0000499 (predicted) FBgn0005411	=	ENSG00000004975_ENSG00000063244
FBgn0000499 (predicted) FBgn0002413	=	ENSG00000004975_ENSG00000213923/ENSG00000161202_ENSG00000141551
FBgn0000499 (predicted) FBgn0025674	=	ENSG00000161202_ENSG00000090061
FBgn0000499 (predicted) FBgn0030699	=	ENSG00000161202_ENSG00000093167
FBgn0000499 (predicted) FBgn0086708	=	ENSG00000004975_ENSG00000151929
FBgn0000499 (predicted) FBgn0039044	=	ENSG00000004975_ENSG00000141510
FBgn0000499 (predicted) FBgn0052062	=	ENSG00000004975_ENSG00000078328
FBgn0000499 (predicted) FBgn0024833	=	ENSG00000004975_ENSG00000072958
FBgn0000542 (predicted) FBgn0029907	=	ENSG00000166348_ENSG00000124788
FBgn0000556 (predicted) FBgn0028707	=	ENSG00000156508_ENSG00000107614
FBgn0000556 (predicted) FBgn0020389	=	ENSG00000156508_ENSG00000138801
FBgn0000556 (predicted) FBgn0025186	=	ENSG00000156508_ENSG00000177479
FBgn0000556 (predicted) FBgn0051641	=	ENSG00000156508_ENSG00000104435
FBgn0000556 (predicted) FBgn0011760	=	ENSG00000156508_ENSG00000088986
FBgn0000556 (predicted) FBgn0026597	=	ENSG00000156508_ENSG00000103126
FBgn0000556 (predicted) FBgn0025800	=	ENSG00000156508_ENSG00000175387
FBgn0000556 (predicted) FBgn0030610	=	ENSG00000156508_ENSG00000138495
FBgn0000556 (predicted) FBgn0051184	=	ENSG00000156508_ENSG00000170860
FBgn0000556 (predicted) FBgn0004638	=	ENSG00000156508_ENSG00000177885
FBgn0000556 (predicted) FBgn0030434	=	ENSG00000156508_ENSG00000174744
FBgn0000556 (predicted) FBgn0039270	=	ENSG00000156508_ENSG00000102103
FBgn0000556 (predicted) FBgn0025809	=	ENSG00000156508_ENSG00000079462
FBgn0000556 (predicted) FBgn0034887	=	ENSG00000156508_ENSG00000109193
FBgn0000556 (predicted) FBgn0011655	=	ENSG00000156508_ENSG00000141646
FBgn0000556 (predicted) FBgn0034402	=	ENSG00000156508_ENSG00000104957
FBgn0000556 (predicted) FBgn0034606	=	ENSG00000156508_ENSG00000143514
FBgn0000556 (predicted) FBgn0033069	=	ENSG00000156508_ENSG00000175390
FBgn0000556 (predicted) FBgn0036334	=	ENSG00000156508_ENSG00000115541
FBgn0000556 (predicted) FBgn0001276	=	ENSG00000156508_ENSG00000063322
FBgn0000556 (predicted) FBgn0038389	=	ENSG00000156508_ENSG00000155329
FBgn0000556 (predicted) FBgn0037270	=	ENSG00000156508_ENSG00000175390
FBgn0000556 (predicted) FBgn0040206	=	ENSG00000101210_ENSG00000137486/ENSG00000101210_ENSG00000141480/ENSG00000156508_ENSG00000141480
FBgn0000556 (predicted) FBgn0033480	=	ENSG00000156508_ENSG00000198015
FBgn0000556 (predicted) FBgn0032244	=	ENSG00000156508_ENSG00000111445
FBgn0000556 (predicted) FBgn0026141	=	ENSG00000156508_ENSG00000088986
FBgn0000556 (predicted) FBgn0036932	=	ENSG00000156508_ENSG00000149357
FBgn0000556 (predicted) FBgn0035644	=	ENSG00000156508_ENSG00000100479
FBgn0000556 (predicted) FBgn0033274	=	ENSG00000156508_ENSG00000167985
FBgn0000556 (predicted) FBgn0026090	=	ENSG00000156508_ENSG00000134248
FBgn0000556 (predicted) FBgn0037613	=	ENSG00000156508_ENSG00000123975
FBgn0000556 (predicted) FBgn0026373	=	ENSG00000156508_ENSG00000102978
FBgn0000556 (predicted) FBgn0036581	=	ENSG00000156508_ENSG00000133398
FBgn0000556 (predicted) FBgn0029843	=	ENSG00000156508_ENSG00000196549
FBgn0000556 (predicted) FBgn0037665	=	ENSG00000156508_ENSG00000109193
FBgn0000556 (predicted) FBgn0010803	=	ENSG00000156508_ENSG00000140105
FBgn0000556 (predicted) FBgn0034311	=	ENSG00000156508_ENSG00000141026
FBgn0000556 (predicted) FBgn0050016	=	ENSG00000156508_ENSG00000118271
FBgn0000556 (predicted) FBgn0026318	=	ENSG00000101210_ENSG00000175104
FBgn0000556 (predicted) FBgn0028327	=	ENSG00000156508_ENSG00000124783
FBgn0000556 (predicted) FBgn0033153	=	ENSG00000156508_ENSG00000130222
FBgn0000556 (predicted) FBgn0033523	=	ENSG00000156508_ENSG00000167985
FBgn0000556 (predicted) FBgn0002593	=	ENSG00000156508_ENSG00000137818
FBgn0000556 (predicted) FBgn0032906	=	ENSG00000156508_ENSG00000117748
FBgn0000556 (predicted) FBgn0032487	=	ENSG00000156508_ENSG00000178896
FBgn0000556 (predicted) FBgn0000617	=	ENSG00000156508_ENSG00000085231
FBgn0000556 (predicted) FBgn0037110	=	ENSG00000156508_ENSG00000172057
FBgn0000556 (predicted) FBgn0033748	=	ENSG00000156508_ENSG00000177426
FBgn0000556 (predicted) FBgn0032198	=	ENSG00000101210_ENSG00000104529
FBgn0000556 (predicted) FBgn0041205	=	ENSG00000101210_ENSG00000073009
FBgn0000556 (predicted) FBgn0004397	=	ENSG00000156508_ENSG00000035403
FBgn0000556 (predicted) FBgn0033887	=	ENSG00000156508_ENSG00000109193
FBgn0000556 (predicted) FBgn0038200	=	ENSG00000156508_ENSG00000115541
FBgn0000556 (predicted) FBgn0028689	=	ENSG00000156508_ENSG00000108671
FBgn0000556 (predicted) FBgn0010314	=	ENSG00000156508_ENSG00000123975
FBgn0000556 (predicted) FBgn0024956	=	ENSG00000156508_ENSG00000020426
FBgn0000556 (predicted) FBgn0031057	=	ENSG00000156508_ENSG00000160803
FBgn0000556 (predicted) FBgn0033749	=	ENSG00000156508_ENSG00000177426
FBgn0000556 (predicted) FBgn0035232	=	ENSG00000156508_ENSG00000022840
FBgn0000556 (predicted) FBgn0027570	=	ENSG00000156508_ENSG00000196549
FBgn0000557 (predicted) FBgn0037270	=	ENSG00000156508_ENSG00000175390
FBgn0000557 (predicted) FBgn0033480	=	ENSG00000156508_ENSG00000198015
FBgn0000557 (predicted) FBgn0026318	=	ENSG00000101210_ENSG00000175104
FBgn0000557 (predicted) FBgn0032244	=	ENSG00000156508_ENSG00000111445
FBgn0000557 (predicted) FBgn0032487	=	ENSG00000156508_ENSG00000178896
FBgn0000557 (predicted) FBgn0002593	=	ENSG00000156508_ENSG00000137818
FBgn0000557 (predicted) FBgn0020389	=	ENSG00000156508_ENSG00000138801
FBgn0000557 (predicted) FBgn0037110	=	ENSG00000156508_ENSG00000172057
FBgn0000557 (predicted) FBgn0039270	=	ENSG00000156508_ENSG00000102103
FBgn0000557 (predicted) FBgn0001276	=	ENSG00000156508_ENSG00000063322
FBgn0000557 (predicted) FBgn0036932	=	ENSG00000156508_ENSG00000149357
FBgn0000557 (predicted) FBgn0038389	=	ENSG00000156508_ENSG00000155329
FBgn0000557 (predicted) FBgn0026373	=	ENSG00000156508_ENSG00000102978
FBgn0000557 (predicted) FBgn0034402	=	ENSG00000156508_ENSG00000104957
FBgn0000557 (predicted) FBgn0025809	=	ENSG00000156508_ENSG00000079462
FBgn0000557 (predicted) FBgn0034606	=	ENSG00000156508_ENSG00000143514
FBgn0000557 (predicted) FBgn0034311	=	ENSG00000156508_ENSG00000141026
FBgn0000557 (predicted) FBgn0010314	=	ENSG00000156508_ENSG00000123975
FBgn0000557 (predicted) FBgn0033748	=	ENSG00000156508_ENSG00000177426
FBgn0000557 (predicted) FBgn0000617	=	ENSG00000156508_ENSG00000085231
FBgn0000557 (predicted) FBgn0028327	=	ENSG00000156508_ENSG00000124783
FBgn0000557 (predicted) FBgn0033523	=	ENSG00000156508_ENSG00000167985
FBgn0000557 (predicted) FBgn0033749	=	ENSG00000156508_ENSG00000177426
FBgn0000557 (predicted) FBgn0024956	=	ENSG00000156508_ENSG00000020426
FBgn0000557 (predicted) FBgn0030610	=	ENSG00000156508_ENSG00000138495
FBgn0000557 (predicted) FBgn0038200	=	ENSG00000156508_ENSG00000115541
FBgn0000557 (predicted) FBgn0033153	=	ENSG00000156508_ENSG00000130222
FBgn0000557 (predicted) FBgn0026597	=	ENSG00000156508_ENSG00000103126
FBgn0000557 (predicted) FBgn0034887	=	ENSG00000156508_ENSG00000109193
FBgn0000557 (predicted) FBgn0011760	=	ENSG00000156508_ENSG00000088986
FBgn0000557 (predicted) FBgn0033069	=	ENSG00000156508_ENSG00000175390
FBgn0000557 (predicted) FBgn0051641	=	ENSG00000156508_ENSG00000104435
FBgn0000557 (predicted) FBgn0036581	=	ENSG00000156508_ENSG00000133398
FBgn0000557 (predicted) FBgn0026090	=	ENSG00000156508_ENSG00000134248
FBgn0000557 (predicted) FBgn0025800	=	ENSG00000156508_ENSG00000175387
FBgn0000557 (predicted) FBgn0036334	=	ENSG00000156508_ENSG00000115541
FBgn0000557 (predicted) FBgn0025186	=	ENSG00000156508_ENSG00000177479
FBgn0000557 (predicted) FBgn0027570	=	ENSG00000156508_ENSG00000196549
FBgn0000557 (predicted) FBgn0032906	=	ENSG00000156508_ENSG00000117748
FBgn0000557 (predicted) FBgn0037665	=	ENSG00000156508_ENSG00000109193
FBgn0000557 (predicted) FBgn0033274	=	ENSG00000156508_ENSG00000167985
FBgn0000557 (predicted) FBgn0035232	=	ENSG00000156508_ENSG00000022840
FBgn0000557 (predicted) FBgn0031057	=	ENSG00000156508_ENSG00000160803
FBgn0000557 (predicted) FBgn0010803	=	ENSG00000156508_ENSG00000140105
FBgn0000557 (predicted) FBgn0051184	=	ENSG00000156508_ENSG00000170860
FBgn0000557 (predicted) FBgn0040206	=	ENSG00000101210_ENSG00000137486/ENSG00000101210_ENSG00000141480/ENSG00000156508_ENSG00000141480
FBgn0000557 (predicted) FBgn0004397	=	ENSG00000156508_ENSG00000035403
FBgn0000557 (predicted) FBgn0011655	=	ENSG00000156508_ENSG00000141646
FBgn0000557 (predicted) FBgn0028689	=	ENSG00000156508_ENSG00000108671
FBgn0000557 (predicted) FBgn0041205	=	ENSG00000101210_ENSG00000073009
FBgn0000557 (predicted) FBgn0030434	=	ENSG00000156508_ENSG00000174744
FBgn0000557 (predicted) FBgn0035644	=	ENSG00000156508_ENSG00000100479
FBgn0000557 (predicted) FBgn0004638	=	ENSG00000156508_ENSG00000177885
FBgn0000557 (predicted) FBgn0033887	=	ENSG00000156508_ENSG00000109193
FBgn0000557 (predicted) FBgn0037613	=	ENSG00000156508_ENSG00000123975
FBgn0000557 (predicted) FBgn0028707	=	ENSG00000156508_ENSG00000107614
FBgn0000557 (predicted) FBgn0026141	=	ENSG00000156508_ENSG00000088986
FBgn0000557 (predicted) FBgn0032198	=	ENSG00000101210_ENSG00000104529
FBgn0000557 (predicted) FBgn0050016	=	ENSG00000156508_ENSG00000118271
FBgn0000557 (predicted) FBgn0029843	=	ENSG00000156508_ENSG00000196549
FBgn0000559 (predicted) FBgn0040206	=	ENSG00000167658_ENSG00000141480
FBgn0000559 (predicted) FBgn0043070	=	ENSG00000167658_ENSG00000104419
FBgn0000559 (predicted) FBgn0001233	=	ENSG00000167658_ENSG00000096384
FBgn0000559 (predicted) FBgn0004638	=	ENSG00000167658_ENSG00000177885
FBgn0000559 (predicted) FBgn0005776	=	ENSG00000167658_ENSG00000137713/ENSG00000167658_ENSG00000105568
FBgn0000566 (predicted) FBgn0000566	=	ENSG00000116761_ENSG00000116761
FBgn0000567 (predicted) FBgn0031121	=	ENSG00000102034_ENSG00000159216/ENSG00000109381_ENSG00000159216
FBgn0000567 (predicted) FBgn0002576	=	ENSG00000102034_ENSG00000159216/ENSG00000109381_ENSG00000159216
FBgn0000567 (predicted) FBgn0083981	=	ENSG00000102034_ENSG00000159216/ENSG00000109381_ENSG00000159216
FBgn0000567 (predicted) FBgn0015799	=	ENSG00000120690_ENSG00000139687
FBgn0000567 (predicted) FBgn0003300	=	ENSG00000102034_ENSG00000159216/ENSG00000109381_ENSG00000159216
FBgn0000567 (predicted) FBgn0001325	=	ENSG00000120690_ENSG00000113916
FBgn0000570 (known) FBgn0000570	=	ENSG00000066044_ENSG00000066044
FBgn0000570 (known) FBgn0086675	=	ENSG00000066044_ENSG00000066044
FBgn0000570 (predicted) FBgn0004924	=	ENSG00000066044_ENSG00000198900
FBgn0000570 (predicted) FBgn0010263	=	ENSG00000066044_ENSG00000066044
FBgn0000575 (predicted) FBgn0085260	=	ENSG00000115738_ENSG00000127993
FBgn0000575 (predicted) FBgn0025549	=	ENSG00000115738_ENSG00000109103
FBgn0000575 (predicted) FBgn0050085	=	ENSG00000115738_ENSG00000080345
FBgn0000575 (predicted) FBgn0033029	=	ENSG00000117318_ENSG00000088038
FBgn0000575 (predicted) FBgn0001105	=	ENSG00000117318_ENSG00000172354
FBgn0000575 (predicted) FBgn0000575	=	ENSG00000117318_ENSG00000117318
FBgn0000575 (predicted) FBgn0015283	=	ENSG00000125968_ENSG00000159352
FBgn0000575 (predicted) FBgn0039509	=	ENSG00000117318_ENSG00000108788
FBgn0000575 (predicted) FBgn0028577	=	ENSG00000117318_ENSG00000179950
FBgn0000575 (predicted) FBgn0028550	=	ENSG00000117318_ENSG00000162772
FBgn0000575 (predicted) FBgn0026317	=	ENSG00000117318_ENSG00000165699
FBgn0000579 (predicted) FBgn0001222	=	ENSG00000111674_ENSG00000185122
FBgn0000579 (predicted) FBgn0061515	=	ENSG00000111674_ENSG00000143420
FBgn0000579 (predicted) FBgn0001186	=	ENSG00000111674_ENSG00000156515
FBgn0000579 (predicted) FBgn0027936	=	ENSG00000111674_ENSG00000175063
FBgn0000579 (predicted) FBgn0039859	=	ENSG00000111674_ENSG00000109065
FBgn0000579 (predicted) FBgn0041789	=	ENSG00000074800_ENSG00000089159
FBgn0000579 (predicted) FBgn0001187	=	ENSG00000111674_ENSG00000156515
FBgn0000579 (predicted) FBgn0052297	=	ENSG00000111674_ENSG00000169371
FBgn0000579 (predicted) FBgn0036573	=	ENSG00000074800_ENSG00000196459
FBgn0000579 (predicted) FBgn0042711	=	ENSG00000111674_ENSG00000156515
FBgn0000579 (predicted) FBgn0042710	=	ENSG00000111674_ENSG00000156515
FBgn0000579 (predicted) FBgn0030718	=	ENSG00000111674_ENSG00000115286
FBgn0000579 (predicted) FBgn0039669	=	ENSG00000111674_ENSG00000115286
FBgn0000579 (predicted) FBgn0000579	=	ENSG00000111674_ENSG00000111674
FBgn0000581 (predicted) FBgn0025716	=	ENSG00000120616_ENSG00000136518/ENSG00000135999_ENSG00000136518
FBgn0000581 (predicted) FBgn0032321	=	ENSG00000120616_ENSG00000163159/ENSG00000135999_ENSG00000163159
FBgn0000581 (predicted) FBgn0040078	=	ENSG00000120616_ENSG00000175792
FBgn0000581 (predicted) FBgn0033341	=	ENSG00000120616_ENSG00000101189/ENSG00000135999_ENSG00000101189
FBgn0000581 (predicted) FBgn0040075	=	ENSG00000120616_ENSG00000183207/ENSG00000135999_ENSG00000183207
FBgn0000588 (known) FBgn0000629	=	ENSG00000074266_ENSG00000108799/ENSG00000074266_ENSG00000106462
FBgn0000588 (known) FBgn0000588	=	ENSG00000074266_ENSG00000074266
FBgn0000588 (known) FBgn0020887	=	ENSG00000074266_ENSG00000178691
FBgn0000588 (known) FBgn0015805	=	ENSG00000074266_ENSG00000196591/ENSG00000074266_ENSG00000116478
FBgn0000588 (known) FBgn0002521	=	ENSG00000074266_ENSG00000100811
FBgn0000588 (predicted) FBgn0032391	=	ENSG00000074266_ENSG00000074266
FBgn0000588 (predicted) FBgn0027049	=	ENSG00000074266_ENSG00000167986
FBgn0000588 (predicted) FBgn0033260	=	ENSG00000074266_ENSG00000139842
FBgn0000617 (known) FBgn0004915	=	ENSG00000085231_ENSG00000137947
FBgn0000617 (known) FBgn0020388	=	ENSG00000085231_ENSG00000108773/ENSG00000085231_ENSG00000114166
FBgn0000617 (known) FBgn0010417	=	ENSG00000085231_ENSG00000106290
FBgn0000617 (known) FBgn0003687	=	ENSG00000085231_ENSG00000112592
FBgn0000617 (predicted) FBgn0017578	=	ENSG00000085231_ENSG00000125952
FBgn0000617 (predicted) FBgn0085260	=	ENSG00000085231_ENSG00000127993
FBgn0000617 (predicted) FBgn0034650	=	ENSG00000085231_ENSG00000175550
FBgn0000617 (predicted) FBgn0004404	=	ENSG00000085231_ENSG00000164587
FBgn0000617 (predicted) FBgn0039044	=	ENSG00000085231_ENSG00000141510
FBgn0000617 (predicted) FBgn0023143	=	ENSG00000085231_ENSG00000130985
FBgn0000617 (predicted) FBgn0024889	=	ENSG00000085231_ENSG00000025800/ENSG00000085231_ENSG00000114030
FBgn0000617 (predicted) FBgn0004403	=	ENSG00000085231_ENSG00000164587
FBgn0000618 (predicted) FBgn0028974	=	ENSG00000120533_ENSG00000160294
FBgn0000629 (known) FBgn0002521	=	ENSG00000106462_ENSG00000100811
FBgn0000629 (known) FBgn0032391	=	ENSG00000108799_ENSG00000074266/ENSG00000106462_ENSG00000074266
FBgn0000629 (predicted) FBgn0036272	=	ENSG00000106462_ENSG00000102172
FBgn0000629 (predicted) FBgn0010590	=	ENSG00000106462_ENSG00000142507
FBgn0000629 (predicted) FBgn0027524	=	ENSG00000106462_ENSG00000140395
FBgn0000629 (predicted) FBgn0031488	=	ENSG00000106462_ENSG00000175602
FBgn0000629 (predicted) FBgn0034277	=	ENSG00000106462_ENSG00000118705
FBgn0000629 (predicted) FBgn0085503	=	ENSG00000106462_ENSG00000163399
FBgn0000629 (predicted) FBgn0034412	=	ENSG00000106462_ENSG00000140464
FBgn0000629 (predicted) FBgn0002921	=	ENSG00000106462_ENSG00000163399
FBgn0000629 (predicted) FBgn0032517	=	ENSG00000106462_ENSG00000077235
FBgn0000629 (predicted) FBgn0039305	=	ENSG00000106462_ENSG00000102309
FBgn0000629 (predicted) FBgn0005696	=	ENSG00000106462_ENSG00000014138
FBgn0000709 (predicted) FBgn0037891	=	ENSG00000177731_ENSG00000119689
FBgn0000709 (predicted) FBgn0030699	=	ENSG00000177731_ENSG00000124831/ENSG00000177731_ENSG00000093167
FBgn0000709 (predicted) FBgn0004638	=	ENSG00000177731_ENSG00000177885
FBgn0000711 (known) FBgn0026402	=	ENSG00000213639_ENSG00000117751
FBgn0000711 (known) FBgn0028429	=	ENSG00000213639_ENSG00000184203
FBgn0000711 (predicted) FBgn0028992	=	ENSG00000213639_ENSG00000115685
FBgn0000711 (predicted) FBgn0036516	=	ENSG00000213639_ENSG00000099804
FBgn0000711 (predicted) FBgn0041205	=	ENSG00000213639_ENSG00000073009
FBgn0000711 (predicted) FBgn0017578	=	ENSG00000213639_ENSG00000125952
FBgn0000711 (predicted) FBgn0004638	=	ENSG00000213639_ENSG00000177885
FBgn0000711 (predicted) FBgn0029006	=	ENSG00000213639_ENSG00000198742
FBgn0000711 (predicted) FBgn0040491	=	ENSG00000213639_ENSG00000171791
FBgn0000711 (predicted) FBgn0028419	=	ENSG00000213639_ENSG00000109133
FBgn0000711 (predicted) FBgn0010315	=	ENSG00000213639_ENSG00000110092/ENSG00000213639_ENSG00000112576
FBgn0000711 (predicted) FBgn0029131	=	ENSG00000213639_ENSG00000171791
FBgn0000964 (known) FBgn0000964	=	ENSG00000204103_ENSG00000204103/ENSG00000204103_ENSG00000178573/ENSG00000178573_ENSG00000204103/ENSG00000178573_ENSG00000178573
FBgn0000964 (predicted) FBgn0001297	=	ENSG00000204103_ENSG00000075426/ENSG00000204103_ENSG00000125740/ENSG00000204103_ENSG00000170345/ENSG00000204103_ENSG00000175592
FBgn0000964 (predicted) FBgn0030058	=	ENSG00000129535_ENSG00000105392
FBgn0000986 (predicted) FBgn0026318	=	ENSG00000108424_ENSG00000175104
FBgn0000986 (predicted) FBgn0052016	=	ENSG00000108424_ENSG00000184708
FBgn0000986 (predicted) FBgn0036497	=	ENSG00000108424_ENSG00000132341
FBgn0000986 (predicted) FBgn0025800	=	ENSG00000108424_ENSG00000175387
FBgn0000986 (predicted) FBgn0040206	=	ENSG00000108424_ENSG00000141480
FBgn0000996 (known) FBgn0033081	=	ENSG00000167513_ENSG00000112312
FBgn0000996 (predicted) FBgn0035918	=	ENSG00000167513_ENSG00000094804
FBgn0000996 (predicted) FBgn0027049	=	ENSG00000167513_ENSG00000167986
FBgn0000996 (predicted) FBgn0004106	=	ENSG00000167513_ENSG00000170312
FBgn0000996 (predicted) FBgn0035136	=	ENSG00000167513_ENSG00000096401
FBgn0000996 (predicted) FBgn0015270	=	ENSG00000167513_ENSG00000115942
FBgn0000996 (predicted) FBgn0022772	=	ENSG00000167513_ENSG00000085840
FBgn0000996 (predicted) FBgn0004107	=	ENSG00000167513_ENSG00000123374
FBgn0000996 (predicted) FBgn0037236	=	ENSG00000167513_ENSG00000145604
FBgn0001086 (predicted) FBgn0035640	=	ENSG00000117399_ENSG00000164109
FBgn0001086 (predicted) FBgn0031696	=	ENSG00000117399_ENSG00000169679
FBgn0001086 (predicted) FBgn0037345	=	ENSG00000117399_ENSG00000116670
FBgn0001086 (predicted) FBgn0046873	=	ENSG00000117399_ENSG00000204873/ENSG00000117399_ENSG00000204875
FBgn0001086 (predicted) FBgn0035064	=	ENSG00000117399_ENSG00000139131
FBgn0001086 (predicted) FBgn0025458	=	ENSG00000117399_ENSG00000169679
FBgn0001086 (predicted) FBgn0039764	=	ENSG00000117399_ENSG00000133773
FBgn0001087 (predicted) FBgn0003008	=	ENSG00000065000_ENSG00000157823/ENSG00000065000_ENSG00000177879
FBgn0001087 (predicted) FBgn0040206	=	ENSG00000065000_ENSG00000137486/ENSG00000065000_ENSG00000141480
FBgn0001091 (predicted) FBgn0038826	=	ENSG00000111640_ENSG00000135316
FBgn0001091 (predicted) FBgn0035423	=	ENSG00000111640_ENSG00000114784
FBgn0001091 (predicted) FBgn0032906	=	ENSG00000111640_ENSG00000117748
FBgn0001091 (predicted) FBgn0040309	=	ENSG00000111640_ENSG00000117450
FBgn0001091 (predicted) FBgn0085433	=	ENSG00000111640_ENSG00000171444
FBgn0001091 (predicted) FBgn0035588	=	ENSG00000111640_ENSG00000100867
FBgn0001091 (predicted) FBgn0041789	=	ENSG00000111640_ENSG00000089159
FBgn0001091 (predicted) FBgn0001233	=	ENSG00000111640_ENSG00000096384
FBgn0001091 (predicted) FBgn0040206	=	ENSG00000111640_ENSG00000141480
FBgn0001091 (predicted) FBgn0004397	=	ENSG00000111640_ENSG00000035403
FBgn0001091 (predicted) FBgn0032907	=	ENSG00000105679_ENSG00000065057
FBgn0001091 (predicted) FBgn0001092	=	ENSG00000111640_ENSG00000111640
FBgn0001091 (predicted) FBgn0034173	=	ENSG00000111640_ENSG00000111640
FBgn0001091 (predicted) FBgn0001091	=	ENSG00000111640_ENSG00000111640
FBgn0001091 (predicted) FBgn0025809	=	ENSG00000111640_ENSG00000079462
FBgn0001091 (predicted) FBgn0036490	=	ENSG00000111640_ENSG00000117450
FBgn0001091 (predicted) FBgn0026090	=	ENSG00000111640_ENSG00000134248
FBgn0001091 (predicted) FBgn0028689	=	ENSG00000111640_ENSG00000108671
FBgn0001092 (predicted) FBgn0001233	=	ENSG00000111640_ENSG00000096384
FBgn0001092 (predicted) FBgn0035588	=	ENSG00000111640_ENSG00000100867
FBgn0001092 (predicted) FBgn0041789	=	ENSG00000111640_ENSG00000089159
FBgn0001092 (predicted) FBgn0032907	=	ENSG00000105679_ENSG00000065057
FBgn0001092 (predicted) FBgn0040309	=	ENSG00000111640_ENSG00000117450
FBgn0001092 (predicted) FBgn0038826	=	ENSG00000111640_ENSG00000135316
FBgn0001092 (predicted) FBgn0001092	=	ENSG00000111640_ENSG00000111640
FBgn0001092 (predicted) FBgn0032906	=	ENSG00000111640_ENSG00000117748
FBgn0001092 (predicted) FBgn0028689	=	ENSG00000111640_ENSG00000108671
FBgn0001092 (predicted) FBgn0035423	=	ENSG00000111640_ENSG00000114784
FBgn0001092 (predicted) FBgn0004397	=	ENSG00000111640_ENSG00000035403
FBgn0001092 (predicted) FBgn0036490	=	ENSG00000111640_ENSG00000117450
FBgn0001092 (predicted) FBgn0085433	=	ENSG00000111640_ENSG00000171444
FBgn0001092 (predicted) FBgn0025809	=	ENSG00000111640_ENSG00000079462
FBgn0001092 (predicted) FBgn0040206	=	ENSG00000111640_ENSG00000141480
FBgn0001092 (predicted) FBgn0026090	=	ENSG00000111640_ENSG00000134248
FBgn0001092 (predicted) FBgn0034173	=	ENSG00000111640_ENSG00000111640
FBgn0001098 (predicted) FBgn0026318	=	ENSG00000148672_ENSG00000175104
FBgn0001098 (predicted) FBgn0001098	=	ENSG00000182890_ENSG00000182890/ENSG00000148672_ENSG00000148672
FBgn0001099 (predicted) FBgn0039280	=	ENSG00000128185_ENSG00000151332
FBgn0001099 (predicted) FBgn0036819	=	ENSG00000128185_ENSG00000047579
FBgn0001104 (known) FBgn0040080	=	ENSG00000114353_ENSG00000121957/ENSG00000127955_ENSG00000121957
FBgn0001104 (predicted) FBgn0026318	=	ENSG00000065135_ENSG00000175104
FBgn0001104 (predicted) FBgn0004921	=	ENSG00000065135_ENSG00000162188
FBgn0001104 (predicted) FBgn0001104	=	ENSG00000127955_ENSG00000127955
FBgn0001104 (predicted) FBgn0001233	=	ENSG00000114353_ENSG00000096384
FBgn0001104 (predicted) FBgn0028743	=	ENSG00000114353_ENSG00000171700
FBgn0001105 (predicted) FBgn0036519	=	ENSG00000078369_ENSG00000136940
FBgn0001105 (predicted) FBgn0001991	=	ENSG00000078369_ENSG00000151067
FBgn0001105 (predicted) FBgn0001123	=	ENSG00000078369_ENSG00000087460
FBgn0001105 (predicted) FBgn0085433	=	ENSG00000078369_ENSG00000171444
FBgn0001105 (predicted) FBgn0004921	=	ENSG00000078369_ENSG00000186469
FBgn0001105 (predicted) FBgn0005563	=	ENSG00000078369_ENSG00000148408
FBgn0001105 (predicted) FBgn0003079	=	ENSG00000172354_ENSG00000132155
FBgn0001105 (predicted) FBgn0026318	=	ENSG00000172354_ENSG00000175104
FBgn0001122 (predicted) FBgn0021825	=	ENSG00000087258_ENSG00000175203
FBgn0001123 (predicted) FBgn0032437	=	ENSG00000087460_ENSG00000128050
FBgn0001123 (predicted) FBgn0001123	=	ENSG00000087460_ENSG00000087460
FBgn0001123 (predicted) FBgn0038428	=	ENSG00000087460_ENSG00000113312
FBgn0001123 (predicted) FBgn0003447	=	ENSG00000087460_ENSG00000075618
FBgn0001123 (predicted) FBgn0035203	=	ENSG00000087460_ENSG00000120437
FBgn0001123 (predicted) FBgn0020513	=	ENSG00000087460_ENSG00000128050
FBgn0001123 (predicted) FBgn0040078	=	ENSG00000087460_ENSG00000175792
FBgn0001125 (predicted) FBgn0038039	=	ENSG00000125166_ENSG00000023041
FBgn0001125 (predicted) FBgn0035110	=	ENSG00000125166_ENSG00000163634
FBgn0001125 (predicted) FBgn0035970	=	ENSG00000125166_ENSG00000023041
FBgn0001138 (predicted) FBgn0005638	=	ENSG00000102145_ENSG00000092067
FBgn0001138 (predicted) FBgn0036004	=	ENSG00000136574_ENSG00000008083
FBgn0001138 (predicted) FBgn0015805	=	ENSG00000179348_ENSG00000116478
FBgn0001139 (known) FBgn0003300	=	ENSG00000196781_ENSG00000159216/ENSG00000196781_ENSG00000020633
FBgn0001139 (known) FBgn0085432	=	ENSG00000196781_ENSG00000138795
FBgn0001139 (known) FBgn0003460	=	ENSG00000196781_ENSG00000170577/ENSG00000196781_ENSG00000126778
FBgn0001139 (known) FBgn0025360	=	ENSG00000140332_ENSG00000138083/ENSG00000196781_ENSG00000184302/ENSG00000196781_ENSG00000138083
FBgn0001139 (predicted) FBgn0035876	=	ENSG00000196781_ENSG00000164751
FBgn0001139 (predicted) FBgn0032921	=	ENSG00000196781_ENSG00000135698
FBgn0001139 (predicted) FBgn0002576	=	ENSG00000196781_ENSG00000020633/ENSG00000196781_ENSG00000159216
FBgn0001139 (predicted) FBgn0038200	=	ENSG00000196781_ENSG00000115541
FBgn0001139 (predicted) FBgn0036334	=	ENSG00000196781_ENSG00000115541
FBgn0001139 (predicted) FBgn0014870	=	ENSG00000196781_ENSG00000162613
FBgn0001139 (predicted) FBgn0011586	=	ENSG00000196781_ENSG00000100632
FBgn0001139 (predicted) FBgn0027049	=	ENSG00000065717_ENSG00000167986
FBgn0001139 (predicted) FBgn0083981	=	ENSG00000196781_ENSG00000159216/ENSG00000196781_ENSG00000020633
FBgn0001139 (predicted) FBgn0038852	=	ENSG00000196781_ENSG00000152804
FBgn0001139 (predicted) FBgn0036379	=	ENSG00000196781_ENSG00000159409
FBgn0001139 (predicted) FBgn0035644	=	ENSG00000196781_ENSG00000100479
FBgn0001139 (predicted) FBgn0025809	=	ENSG00000196781_ENSG00000079462
FBgn0001139 (predicted) FBgn0004926	=	ENSG00000196781_ENSG00000125977
FBgn0001139 (predicted) FBgn0001139	=	ENSG00000196781_ENSG00000196781
FBgn0001139 (predicted) FBgn0027364	=	ENSG00000140332_ENSG00000100625/ENSG00000196781_ENSG00000100625
FBgn0001139 (predicted) FBgn0039889	=	ENSG00000196781_ENSG00000175906
FBgn0001139 (predicted) FBgn0033260	=	ENSG00000065717_ENSG00000158290/ENSG00000140332_ENSG00000158290/ENSG00000196781_ENSG00000158290
FBgn0001139 (predicted) FBgn0031121	=	ENSG00000196781_ENSG00000020633/ENSG00000196781_ENSG00000159216
FBgn0001139 (predicted) FBgn0041174	=	ENSG00000196781_ENSG00000134086
FBgn0001139 (predicted) FBgn0083961	=	ENSG00000196781_ENSG00000183283
FBgn0001139 (predicted) FBgn0035232	=	ENSG00000196781_ENSG00000022840
FBgn0001139 (predicted) FBgn0038302	=	ENSG00000196781_ENSG00000130066
FBgn0001139 (predicted) FBgn0038916	=	ENSG00000196781_ENSG00000138175
FBgn0001139 (predicted) FBgn0032906	=	ENSG00000196781_ENSG00000117748
FBgn0001139 (predicted) FBgn0028689	=	ENSG00000196781_ENSG00000108671
FBgn0001142 (predicted) FBgn0001142	=	ENSG00000135821_ENSG00000135821
FBgn0001142 (predicted) FBgn0085450	=	ENSG00000135821_ENSG00000136603
FBgn0001142 (predicted) FBgn0025381	=	ENSG00000135821_ENSG00000175895
FBgn0001142 (predicted) FBgn0001145	=	ENSG00000135821_ENSG00000135821
FBgn0001145 (predicted) FBgn0025381	=	ENSG00000135821_ENSG00000175895
FBgn0001145 (predicted) FBgn0085450	=	ENSG00000135821_ENSG00000136603
FBgn0001145 (predicted) FBgn0001145	=	ENSG00000135821_ENSG00000135821
FBgn0001147 (predicted) FBgn0086254	=	ENSG00000009709_ENSG00000085662
FBgn0001147 (predicted) FBgn0038574	=	ENSG00000135903_ENSG00000117408
FBgn0001147 (predicted) FBgn0036183	=	ENSG00000009709_ENSG00000085662
FBgn0001147 (predicted) FBgn0086680	=	ENSG00000135903_ENSG00000184486
FBgn0001148 (predicted) FBgn0036183	=	ENSG00000009709_ENSG00000085662
FBgn0001148 (predicted) FBgn0086680	=	ENSG00000135903_ENSG00000184486
FBgn0001148 (predicted) FBgn0086254	=	ENSG00000009709_ENSG00000085662
FBgn0001148 (predicted) FBgn0038574	=	ENSG00000135903_ENSG00000117408
FBgn0001179 (predicted) FBgn0015844	=	ENSG00000163161_ENSG00000104884
FBgn0001179 (predicted) FBgn0039044	=	ENSG00000163161_ENSG00000141510
FBgn0001179 (predicted) FBgn0037202	=	ENSG00000163161_ENSG00000145736
FBgn0001179 (predicted) FBgn0033929	=	ENSG00000163161_ENSG00000110768
FBgn0001179 (predicted) FBgn0002887	=	ENSG00000163161_ENSG00000134899
FBgn0001179 (predicted) FBgn0020369	=	ENSG00000163161_ENSG00000087191
FBgn0001186 (predicted) FBgn0031057	=	ENSG00000159399_ENSG00000135018/ENSG00000159399_ENSG00000160803
FBgn0001186 (predicted) FBgn0039054	=	ENSG00000160883_ENSG00000141753/ENSG00000159399_ENSG00000141753
FBgn0001186 (predicted) FBgn0027621	=	ENSG00000106633_ENSG00000158571
FBgn0001187 (predicted) FBgn0031057	=	ENSG00000159399_ENSG00000135018/ENSG00000159399_ENSG00000160803
FBgn0001187 (predicted) FBgn0039054	=	ENSG00000159399_ENSG00000141753/ENSG00000160883_ENSG00000141753
FBgn0001187 (predicted) FBgn0027621	=	ENSG00000106633_ENSG00000158571
FBgn0001197 (predicted) FBgn0001197	=	ENSG00000164032_ENSG00000164032
FBgn0001202 (predicted) FBgn0037733	=	ENSG00000095066_ENSG00000099204
FBgn0001202 (predicted) FBgn0038466	=	ENSG00000095066_ENSG00000151491
FBgn0001202 (predicted) FBgn0032929	=	ENSG00000095066_ENSG00000065328
FBgn0001202 (predicted) FBgn0034483	=	ENSG00000134709_ENSG00000166971/ENSG00000095066_ENSG00000166971
FBgn0001202 (predicted) FBgn0036214	=	ENSG00000095066_ENSG00000128408
FBgn0001202 (predicted) FBgn0035136	=	ENSG00000134709_ENSG00000096401
FBgn0001202 (predicted) FBgn0032886	=	ENSG00000095066_ENSG00000168309
FBgn0001202 (predicted) FBgn0029095	=	ENSG00000095066_ENSG00000151491
FBgn0001202 (predicted) FBgn0036514	=	ENSG00000095066_ENSG00000156697
FBgn0001202 (predicted) FBgn0051352	=	ENSG00000095066_ENSG00000099204
FBgn0001202 (predicted) FBgn0011241	=	ENSG00000134709_ENSG00000166971/ENSG00000095066_ENSG00000166971
FBgn0001205 (predicted) FBgn0003687	=	ENSG00000113161_ENSG00000112592
FBgn0001205 (predicted) FBgn0001205	=	ENSG00000113161_ENSG00000113161
FBgn0001208 (predicted) FBgn0001208	=	ENSG00000171759_ENSG00000171759
FBgn0001216 (predicted) FBgn0041205	=	ENSG00000204390_ENSG00000073009/ENSG00000173110_ENSG00000073009/ENSG00000109971_ENSG00000073009
FBgn0001216 (predicted) FBgn0037151	=	ENSG00000109971_ENSG00000132002
FBgn0001216 (predicted) FBgn0001276	=	ENSG00000204390_ENSG00000063322
FBgn0001216 (predicted) FBgn0015657	=	ENSG00000109971_ENSG00000132002
FBgn0001216 (predicted) FBgn0040206	=	ENSG00000204390_ENSG00000141480/ENSG00000173110_ENSG00000141480/ENSG00000109971_ENSG00000137486/ENSG00000109971_ENSG00000141480
FBgn0001216 (predicted) FBgn0033341	=	ENSG00000204390_ENSG00000101189
FBgn0001216 (predicted) FBgn0004860	=	ENSG00000109971_ENSG00000111752
FBgn0001216 (predicted) FBgn0004638	=	ENSG00000204390_ENSG00000177885/ENSG00000109971_ENSG00000177885
FBgn0001216 (predicted) FBgn0004397	=	ENSG00000109971_ENSG00000035403
FBgn0001216 (predicted) FBgn0027570	=	ENSG00000109971_ENSG00000196549
FBgn0001216 (predicted) FBgn0030891	=	ENSG00000109971_ENSG00000171148
FBgn0001216 (predicted) FBgn0011586	=	ENSG00000109971_ENSG00000100632
FBgn0001216 (predicted) FBgn0030207	=	ENSG00000109971_ENSG00000132002
FBgn0001216 (predicted) FBgn0034091	=	ENSG00000109971_ENSG00000105993
FBgn0001216 (predicted) FBgn0027052	=	ENSG00000109971_ENSG00000103266
FBgn0001216 (predicted) FBgn0036581	=	ENSG00000204390_ENSG00000133398
FBgn0001216 (predicted) FBgn0034921	=	ENSG00000204390_ENSG00000151065
FBgn0001216 (predicted) FBgn0037051	=	ENSG00000109971_ENSG00000105821
FBgn0001216 (predicted) FBgn0010269	=	ENSG00000109971_ENSG00000169032
FBgn0001216 (predicted) FBgn0041789	=	ENSG00000109971_ENSG00000089159
FBgn0001216 (predicted) FBgn0026318	=	ENSG00000204390_ENSG00000175104/ENSG00000109971_ENSG00000175104
FBgn0001216 (predicted) FBgn0036306	=	ENSG00000126803_ENSG00000133265/ENSG00000109971_ENSG00000133265
FBgn0001216 (predicted) FBgn0037580	=	ENSG00000109971_ENSG00000174483
FBgn0001216 (predicted) FBgn0004907	=	ENSG00000109971_ENSG00000128245
FBgn0001216 (predicted) FBgn0003162	=	ENSG00000109971_ENSG00000131979
FBgn0001216 (predicted) FBgn0030434	=	ENSG00000109971_ENSG00000174744
FBgn0001216 (predicted) FBgn0004861	=	ENSG00000109971_ENSG00000111752
FBgn0001216 (predicted) FBgn0039044	=	ENSG00000109971_ENSG00000141510
FBgn0001216 (predicted) FBgn0034307	=	ENSG00000109971_ENSG00000084092
FBgn0001216 (predicted) FBgn0034311	=	ENSG00000204390_ENSG00000141026
FBgn0001216 (predicted) FBgn0032820	=	ENSG00000109971_ENSG00000165140
FBgn0001216 (predicted) FBgn0003079	=	ENSG00000109971_ENSG00000157764
FBgn0001216 (predicted) FBgn0028743	=	ENSG00000109971_ENSG00000116741
FBgn0001216 (predicted) FBgn0029843	=	ENSG00000109971_ENSG00000196549
FBgn0001216 (predicted) FBgn0039923	=	ENSG00000204390_ENSG00000105085
FBgn0001216 (predicted) FBgn0031322	=	ENSG00000109971_ENSG00000132002
FBgn0001218 (predicted) FBgn0032525	=	ENSG00000044574_ENSG00000144381
FBgn0001218 (predicted) FBgn0011244	=	ENSG00000044574_ENSG00000144381
FBgn0001218 (predicted) FBgn0029133	=	ENSG00000044574_ENSG00000131467
FBgn0001218 (predicted) FBgn0043070	=	ENSG00000044574_ENSG00000104419
FBgn0001218 (predicted) FBgn0003079	=	ENSG00000044574_ENSG00000157764/ENSG00000044574_ENSG00000132155
FBgn0001218 (predicted) FBgn0026379	=	ENSG00000044574_ENSG00000171862
FBgn0001218 (predicted) FBgn0037327	=	ENSG00000044574_ENSG00000172071
FBgn0001218 (predicted) FBgn0031728	=	ENSG00000044574_ENSG00000144381
FBgn0001218 (predicted) FBgn0035101	=	ENSG00000044574_ENSG00000050820
FBgn0001218 (predicted) FBgn0040206	=	ENSG00000044574_ENSG00000137486/ENSG00000044574_ENSG00000141480
FBgn0001218 (predicted) FBgn0004638	=	ENSG00000044574_ENSG00000177885
FBgn0001218 (predicted) FBgn0026318	=	ENSG00000044574_ENSG00000175104
FBgn0001218 (predicted) FBgn0041789	=	ENSG00000044574_ENSG00000089159
FBgn0001218 (predicted) FBgn0041205	=	ENSG00000044574_ENSG00000073009
FBgn0001218 (predicted) FBgn0023169	=	ENSG00000044574_ENSG00000132356
FBgn0001218 (predicted) FBgn0034496	=	ENSG00000044574_ENSG00000089737
FBgn0001218 (predicted) FBgn0015245	=	ENSG00000044574_ENSG00000144381
FBgn0001219 (known) FBgn0027052	=	ENSG00000109971_ENSG00000103266
FBgn0001219 (predicted) FBgn0015657	=	ENSG00000109971_ENSG00000132002
FBgn0001219 (predicted) FBgn0031322	=	ENSG00000109971_ENSG00000132002
FBgn0001219 (predicted) FBgn0004860	=	ENSG00000109971_ENSG00000111752
FBgn0001219 (predicted) FBgn0036581	=	ENSG00000204390_ENSG00000133398
FBgn0001219 (predicted) FBgn0027570	=	ENSG00000109971_ENSG00000196549
FBgn0001219 (predicted) FBgn0036306	=	ENSG00000126803_ENSG00000133265/ENSG00000109971_ENSG00000133265
FBgn0001219 (predicted) FBgn0004907	=	ENSG00000109971_ENSG00000128245
FBgn0001219 (predicted) FBgn0039923	=	ENSG00000204390_ENSG00000105085
FBgn0001219 (predicted) FBgn0034091	=	ENSG00000109971_ENSG00000105993
FBgn0001219 (predicted) FBgn0034311	=	ENSG00000204390_ENSG00000141026
FBgn0001219 (predicted) FBgn0034921	=	ENSG00000204390_ENSG00000151065
FBgn0001219 (predicted) FBgn0011586	=	ENSG00000109971_ENSG00000100632
FBgn0001219 (predicted) FBgn0026318	=	ENSG00000204390_ENSG00000175104/ENSG00000109971_ENSG00000175104
FBgn0001219 (predicted) FBgn0037051	=	ENSG00000109971_ENSG00000105821
FBgn0001219 (predicted) FBgn0010269	=	ENSG00000109971_ENSG00000169032
FBgn0001219 (predicted) FBgn0029843	=	ENSG00000109971_ENSG00000196549
FBgn0001219 (predicted) FBgn0037151	=	ENSG00000109971_ENSG00000132002
FBgn0001219 (predicted) FBgn0003079	=	ENSG00000109971_ENSG00000157764
FBgn0001219 (predicted) FBgn0028743	=	ENSG00000109971_ENSG00000116741
FBgn0001219 (predicted) FBgn0030434	=	ENSG00000109971_ENSG00000174744
FBgn0001219 (predicted) FBgn0040206	=	ENSG00000204390_ENSG00000141480/ENSG00000109971_ENSG00000137486/ENSG00000109971_ENSG00000141480/ENSG00000173110_ENSG00000141480
FBgn0001219 (predicted) FBgn0004638	=	ENSG00000204390_ENSG00000177885/ENSG00000109971_ENSG00000177885
FBgn0001219 (predicted) FBgn0032820	=	ENSG00000109971_ENSG00000165140
FBgn0001219 (predicted) FBgn0004397	=	ENSG00000109971_ENSG00000035403
FBgn0001219 (predicted) FBgn0037580	=	ENSG00000109971_ENSG00000174483
FBgn0001219 (predicted) FBgn0030207	=	ENSG00000109971_ENSG00000132002
FBgn0001219 (predicted) FBgn0039044	=	ENSG00000109971_ENSG00000141510
FBgn0001219 (predicted) FBgn0041789	=	ENSG00000109971_ENSG00000089159
FBgn0001219 (predicted) FBgn0003162	=	ENSG00000109971_ENSG00000131979
FBgn0001219 (predicted) FBgn0033341	=	ENSG00000204390_ENSG00000101189
FBgn0001219 (predicted) FBgn0034307	=	ENSG00000109971_ENSG00000084092
FBgn0001219 (predicted) FBgn0004861	=	ENSG00000109971_ENSG00000111752
FBgn0001219 (predicted) FBgn0001276	=	ENSG00000204390_ENSG00000063322
FBgn0001219 (predicted) FBgn0041205	=	ENSG00000204390_ENSG00000073009/ENSG00000109971_ENSG00000073009/ENSG00000173110_ENSG00000073009
FBgn0001219 (predicted) FBgn0030891	=	ENSG00000109971_ENSG00000171148
FBgn0001220 (predicted) FBgn0034311	=	ENSG00000113013_ENSG00000141026
FBgn0001220 (predicted) FBgn0040206	=	ENSG00000113013_ENSG00000137486
FBgn0001220 (predicted) FBgn0003079	=	ENSG00000113013_ENSG00000157764
FBgn0001220 (predicted) FBgn0026318	=	ENSG00000113013_ENSG00000175104
FBgn0001220 (predicted) FBgn0004363	=	ENSG00000113013_ENSG00000213585
FBgn0001220 (predicted) FBgn0041205	=	ENSG00000113013_ENSG00000073009
FBgn0001220 (predicted) FBgn0069354	=	ENSG00000113013_ENSG00000213585
FBgn0001222 (predicted) FBgn0001325	=	ENSG00000102878_ENSG00000113916
FBgn0001222 (predicted) FBgn0085467	=	ENSG00000025156_ENSG00000109805
FBgn0001222 (predicted) FBgn0003256	=	ENSG00000185122_ENSG00000102882
FBgn0001224 (predicted) FBgn0029131	=	ENSG00000160202_ENSG00000087088/ENSG00000160202_ENSG00000171552/ENSG00000109846_ENSG00000087088/ENSG00000109846_ENSG00000171552
FBgn0001224 (predicted) FBgn0040491	=	ENSG00000160202_ENSG00000087088/ENSG00000160202_ENSG00000171552/ENSG00000109846_ENSG00000087088/ENSG00000109846_ENSG00000171552
FBgn0001224 (predicted) FBgn0031037	=	ENSG00000004776_ENSG00000152137/ENSG00000109846_ENSG00000152137
FBgn0001225 (predicted) FBgn0029131	=	ENSG00000160202_ENSG00000087088/ENSG00000160202_ENSG00000171552/ENSG00000109846_ENSG00000087088/ENSG00000109846_ENSG00000171552
FBgn0001225 (predicted) FBgn0031037	=	ENSG00000109846_ENSG00000152137/ENSG00000004776_ENSG00000152137
FBgn0001225 (predicted) FBgn0040491	=	ENSG00000160202_ENSG00000087088/ENSG00000160202_ENSG00000171552/ENSG00000109846_ENSG00000087088/ENSG00000109846_ENSG00000171552
FBgn0001226 (predicted) FBgn0040491	=	ENSG00000109846_ENSG00000087088/ENSG00000109846_ENSG00000171552/ENSG00000160202_ENSG00000087088/ENSG00000160202_ENSG00000171552
FBgn0001226 (predicted) FBgn0031037	=	ENSG00000004776_ENSG00000152137/ENSG00000109846_ENSG00000152137
FBgn0001226 (predicted) FBgn0029131	=	ENSG00000109846_ENSG00000087088/ENSG00000109846_ENSG00000171552/ENSG00000160202_ENSG00000087088/ENSG00000160202_ENSG00000171552
FBgn0001233 (known) FBgn0024352	=	ENSG00000080824_ENSG00000168439
FBgn0001233 (known) FBgn0003079	=	ENSG00000080824_ENSG00000132155/ENSG00000096384_ENSG00000157764/ENSG00000096384_ENSG00000132155
FBgn0001233 (predicted) FBgn0033856	=	ENSG00000096384_ENSG00000134333
FBgn0001233 (predicted) FBgn0026418	=	ENSG00000096384_ENSG00000120694
FBgn0001233 (predicted) FBgn0003676	=	ENSG00000096384_ENSG00000120438
FBgn0001233 (predicted) FBgn0064225	=	ENSG00000096384_ENSG00000122406
FBgn0001233 (predicted) FBgn0034173	=	ENSG00000096384_ENSG00000111640
FBgn0001233 (predicted) FBgn0028892	=	ENSG00000080824_ENSG00000091831
FBgn0001233 (predicted) FBgn0031451	=	ENSG00000096384_ENSG00000102144
FBgn0001233 (predicted) FBgn0011566	=	ENSG00000080824_ENSG00000185420
FBgn0001233 (predicted) FBgn0039016	=	ENSG00000080824_ENSG00000100697
FBgn0001233 (predicted) FBgn0034689	=	ENSG00000080824_ENSG00000091831
FBgn0001233 (predicted) FBgn0022023	=	ENSG00000096384_ENSG00000147677
FBgn0001233 (predicted) FBgn0032237	=	ENSG00000096384_ENSG00000014641
FBgn0001233 (predicted) FBgn0042627	=	ENSG00000096384_ENSG00000169710
FBgn0001233 (predicted) FBgn0041205	=	ENSG00000080824_ENSG00000073009/ENSG00000096384_ENSG00000073009
FBgn0001233 (predicted) FBgn0004638	=	ENSG00000096384_ENSG00000177885
FBgn0001233 (predicted) FBgn0023169	=	ENSG00000080824_ENSG00000132356
FBgn0001233 (predicted) FBgn0028692	=	ENSG00000096384_ENSG00000173692
FBgn0001233 (predicted) FBgn0039425	=	ENSG00000096384_ENSG00000149925
FBgn0001233 (predicted) FBgn0034842	=	ENSG00000096384_ENSG00000100804
FBgn0001233 (predicted) FBgn0003068	=	ENSG00000080824_ENSG00000087245
FBgn0001233 (predicted) FBgn0038489	=	ENSG00000080824_ENSG00000089685
FBgn0001233 (predicted) FBgn0015245	=	ENSG00000080824_ENSG00000144381
FBgn0001233 (predicted) FBgn0030434	=	ENSG00000080824_ENSG00000174744
FBgn0001233 (predicted) FBgn0011244	=	ENSG00000080824_ENSG00000144381
FBgn0001233 (predicted) FBgn0003075	=	ENSG00000096384_ENSG00000102144
FBgn0001233 (predicted) FBgn0032961	=	ENSG00000080824_ENSG00000100591
FBgn0001233 (predicted) FBgn0005777	=	ENSG00000080824_ENSG00000011485/ENSG00000096384_ENSG00000011485
FBgn0001233 (predicted) FBgn0011284	=	ENSG00000096384_ENSG00000198034
FBgn0001233 (predicted) FBgn0003178	=	ENSG00000096384_ENSG00000067225
FBgn0001233 (predicted) FBgn0037728	=	ENSG00000080824_ENSG00000110958
FBgn0001233 (predicted) FBgn0031462	=	ENSG00000096384_ENSG00000067225
FBgn0001233 (predicted) FBgn0034644	=	ENSG00000080824_ENSG00000068745
FBgn0001233 (predicted) FBgn0014427	=	ENSG00000096384_ENSG00000135069
FBgn0001233 (predicted) FBgn0020385	=	ENSG00000096384_ENSG00000100714
FBgn0001233 (predicted) FBgn0011573	=	ENSG00000080824_ENSG00000105401/ENSG00000096384_ENSG00000105401
FBgn0001233 (predicted) FBgn0032525	=	ENSG00000080824_ENSG00000144381
FBgn0001233 (predicted) FBgn0034687	=	ENSG00000080824_ENSG00000091831
FBgn0001233 (predicted) FBgn0023143	=	ENSG00000096384_ENSG00000130985
FBgn0001233 (predicted) FBgn0001258	=	ENSG00000096384_ENSG00000134333
FBgn0001233 (predicted) FBgn0005593	=	ENSG00000096384_ENSG00000147604
FBgn0001233 (predicted) FBgn0051742	=	ENSG00000096384_ENSG00000100804
FBgn0001233 (predicted) FBgn0038952	=	ENSG00000096384_ENSG00000067225
FBgn0001233 (predicted) FBgn0027094	=	ENSG00000096384_ENSG00000090861
FBgn0001233 (predicted) FBgn0001233	=	ENSG00000080824_ENSG00000080824/ENSG00000096384_ENSG00000096384
FBgn0001233 (predicted) FBgn0003517	=	ENSG00000096384_ENSG00000168028
FBgn0001233 (predicted) FBgn0034688	=	ENSG00000080824_ENSG00000091831
FBgn0001233 (predicted) FBgn0040206	=	ENSG00000080824_ENSG00000137486/ENSG00000096384_ENSG00000141480
FBgn0001233 (predicted) FBgn0043070	=	ENSG00000080824_ENSG00000104419
FBgn0001233 (predicted) FBgn0037652	=	ENSG00000096384_ENSG00000139637
FBgn0001233 (predicted) FBgn0017545	=	ENSG00000080824_ENSG00000145425/ENSG00000096384_ENSG00000145425
FBgn0001233 (predicted) FBgn0020497	=	ENSG00000096384_ENSG00000082898
FBgn0001233 (predicted) FBgn0004922	=	ENSG00000096384_ENSG00000137154
FBgn0001233 (predicted) FBgn0040001	=	ENSG00000096384_ENSG00000169710
FBgn0001233 (predicted) FBgn0038045	=	ENSG00000096384_ENSG00000095380
FBgn0001233 (predicted) FBgn0029134	=	ENSG00000096384_ENSG00000100804
FBgn0001233 (predicted) FBgn0003513	=	ENSG00000080824_ENSG00000106546
FBgn0001233 (predicted) FBgn0023094	=	ENSG00000080824_ENSG00000133794
FBgn0001233 (predicted) FBgn0034600	=	ENSG00000080824_ENSG00000175324
FBgn0001233 (predicted) FBgn0027571	=	ENSG00000096384_ENSG00000169710
FBgn0001233 (predicted) FBgn0036569	=	ENSG00000096384_ENSG00000067704
FBgn0001233 (predicted) FBgn0003470	=	ENSG00000096384_ENSG00000197694
FBgn0001233 (predicted) FBgn0034496	=	ENSG00000096384_ENSG00000089737
FBgn0001233 (predicted) FBgn0031728	=	ENSG00000080824_ENSG00000144381
FBgn0001235 (predicted) FBgn0026170	=	ENSG00000143995_ENSG00000184900
FBgn0001248 (predicted) FBgn0001248	=	ENSG00000138413_ENSG00000138413
FBgn0001258 (predicted) FBgn0004397	=	ENSG00000134333_ENSG00000035403
FBgn0001258 (predicted) FBgn0020261	=	ENSG00000134333_ENSG00000114127
FBgn0001258 (predicted) FBgn0033856	=	ENSG00000111716_ENSG00000111716/ENSG00000134333_ENSG00000134333
FBgn0001258 (predicted) FBgn0001258	=	ENSG00000111716_ENSG00000111716/ENSG00000134333_ENSG00000134333
FBgn0001276 (known) FBgn0036581	=	ENSG00000063322_ENSG00000133398
FBgn0001276 (predicted) FBgn0031392	=	ENSG00000063322_ENSG00000156709
FBgn0001276 (predicted) FBgn0003277	=	ENSG00000063322_ENSG00000181222
FBgn0001276 (predicted) FBgn0015019	=	ENSG00000063322_ENSG00000163468
FBgn0001276 (predicted) FBgn0036505	=	ENSG00000063322_ENSG00000112208
FBgn0001276 (predicted) FBgn0039959	=	ENSG00000063322_ENSG00000089154
FBgn0001276 (predicted) FBgn0035149	=	ENSG00000063322_ENSG00000164758
FBgn0001276 (predicted) FBgn0026373	=	ENSG00000063322_ENSG00000102978
FBgn0001276 (predicted) FBgn0011224	=	ENSG00000063322_ENSG00000011304
FBgn0001276 (predicted) FBgn0035754	=	ENSG00000063322_ENSG00000136146
FBgn0001276 (predicted) FBgn0013531	=	ENSG00000063322_ENSG00000124641
FBgn0001276 (predicted) FBgn0039016	=	ENSG00000063322_ENSG00000100697
FBgn0001276 (predicted) FBgn0030479	=	ENSG00000063322_ENSG00000112081
FBgn0001276 (predicted) FBgn0051390	=	ENSG00000063322_ENSG00000155868
FBgn0001276 (predicted) FBgn0003415	=	ENSG00000063322_ENSG00000108510/ENSG00000063322_ENSG00000123066
FBgn0001276 (predicted) FBgn0004597	=	ENSG00000063322_ENSG00000112237
FBgn0001276 (predicted) FBgn0037359	=	ENSG00000063322_ENSG00000160563
FBgn0001276 (predicted) FBgn0032634	=	ENSG00000063322_ENSG00000005075
FBgn0001276 (predicted) FBgn0040020	=	ENSG00000063322_ENSG00000152944
FBgn0001276 (predicted) FBgn0051155	=	ENSG00000063322_ENSG00000168002
FBgn0001276 (predicted) FBgn0037962	=	ENSG00000063322_ENSG00000163879
FBgn0001276 (predicted) FBgn0034503	=	ENSG00000063322_ENSG00000159479
FBgn0001276 (predicted) FBgn0016940	=	ENSG00000063322_ENSG00000167088
FBgn0001276 (predicted) FBgn0034311	=	ENSG00000063322_ENSG00000141026
FBgn0001276 (predicted) FBgn0033571	=	ENSG00000063322_ENSG00000099817
FBgn0001276 (predicted) FBgn0038795	=	ENSG00000063322_ENSG00000185973
FBgn0001276 (predicted) FBgn0034707	=	ENSG00000063322_ENSG00000175221
FBgn0001276 (predicted) FBgn0013969	=	ENSG00000063322_ENSG00000110107
FBgn0001276 (predicted) FBgn0035145	=	ENSG00000063322_ENSG00000180182
FBgn0001276 (predicted) FBgn0003275	=	ENSG00000063322_ENSG00000100142
FBgn0001276 (predicted) FBgn0029822	=	ENSG00000063322_ENSG00000213588
FBgn0001276 (predicted) FBgn0003392	=	ENSG00000063322_ENSG00000079805
FBgn0001276 (predicted) FBgn0001341	=	ENSG00000063322_ENSG00000132382
FBgn0001276 (predicted) FBgn0039627	=	ENSG00000063322_ENSG00000086189
FBgn0001276 (predicted) FBgn0034795	=	ENSG00000063322_ENSG00000112282
FBgn0001276 (predicted) FBgn0039218	=	ENSG00000063322_ENSG00000177700
FBgn0001276 (predicted) FBgn0039337	=	ENSG00000063322_ENSG00000118579
FBgn0001276 (predicted) FBgn0026196	=	ENSG00000063322_ENSG00000055044
FBgn0001276 (predicted) FBgn0037121	=	ENSG00000063322_ENSG00000163882
FBgn0001276 (predicted) FBgn0036496	=	ENSG00000063322_ENSG00000120948
FBgn0001276 (predicted) FBgn0037061	=	ENSG00000063322_ENSG00000173113
FBgn0001276 (predicted) FBgn0027602	=	ENSG00000063322_ENSG00000125485
FBgn0001276 (predicted) FBgn0040339	=	ENSG00000063322_ENSG00000148297
FBgn0001276 (predicted) FBgn0035851	=	ENSG00000063322_ENSG00000008838
FBgn0001276 (predicted) FBgn0036811	=	ENSG00000063322_ENSG00000161920
FBgn0001276 (predicted) FBgn0039923	=	ENSG00000063322_ENSG00000105085
FBgn0001276 (predicted) FBgn0038578	=	ENSG00000063322_ENSG00000042429
FBgn0001276 (predicted) FBgn0024330	=	ENSG00000063322_ENSG00000133997
FBgn0001276 (predicted) FBgn0004855	=	ENSG00000063322_ENSG00000105258
FBgn0001276 (predicted) FBgn0037262	=	ENSG00000063322_ENSG00000108590
FBgn0001276 (predicted) FBgn0086685	=	ENSG00000063322_ENSG00000131558
FBgn0001276 (predicted) FBgn0015618	=	ENSG00000063322_ENSG00000132964/ENSG00000063322_ENSG00000155111
FBgn0001276 (predicted) FBgn0034572	=	ENSG00000063322_ENSG00000163714
FBgn0001276 (predicted) FBgn0031883	=	ENSG00000063322_ENSG00000131051
FBgn0001276 (predicted) FBgn0038145	=	ENSG00000063322_ENSG00000086061
FBgn0001276 (predicted) FBgn0001276	=	ENSG00000063322_ENSG00000063322
FBgn0001276 (predicted) FBgn0025790	=	ENSG00000063322_ENSG00000120948
FBgn0001276 (predicted) FBgn0036754	=	ENSG00000063322_ENSG00000141141
FBgn0001276 (predicted) FBgn0052971	=	ENSG00000063322_ENSG00000148297
FBgn0001276 (predicted) FBgn0010252	=	ENSG00000063322_ENSG00000112081
FBgn0001276 (predicted) FBgn0026873	=	ENSG00000063322_ENSG00000130772
FBgn0001276 (predicted) FBgn0003276	=	ENSG00000063322_ENSG00000047315
FBgn0001280 (predicted) FBgn0036801	=	ENSG00000054148_ENSG00000160972
FBgn0001280 (predicted) FBgn0029907	=	ENSG00000054148_ENSG00000124788
FBgn0001280 (predicted) FBgn0026318	=	ENSG00000054148_ENSG00000175104
FBgn0001291 (known) FBgn0001291	=	ENSG00000171223_ENSG00000177606/ENSG00000177606_ENSG00000171223/ENSG00000177606_ENSG00000177606/ENSG00000177606_ENSG00000130522/ENSG00000130522_ENSG00000177606
FBgn0001291 (known) FBgn0001297	=	ENSG00000171223_ENSG00000075426/ENSG00000171223_ENSG00000125740/ENSG00000171223_ENSG00000170345/ENSG00000171223_ENSG00000175592/ENSG00000177606_ENSG00000075426/ENSG00000177606_ENSG00000125740/ENSG00000177606_ENSG00000170345/ENSG00000177606_ENSG00000175592/ENSG00000130522_ENSG00000075426/ENSG00000130522_ENSG00000125740/ENSG00000130522_ENSG00000170345/ENSG00000130522_ENSG00000175592
FBgn0001291 (known) FBgn0028550	=	ENSG00000171223_ENSG00000162772/ENSG00000177606_ENSG00000162772/ENSG00000130522_ENSG00000162772
FBgn0001291 (predicted) FBgn0003687	=	ENSG00000177606_ENSG00000112592
FBgn0001291 (predicted) FBgn0014467	=	ENSG00000177606_ENSG00000095794
FBgn0001291 (predicted) FBgn0015799	=	ENSG00000177606_ENSG00000139687
FBgn0001291 (predicted) FBgn0046332	=	ENSG00000177606_ENSG00000082701
FBgn0001291 (predicted) FBgn0011655	=	ENSG00000171223_ENSG00000141646
FBgn0001291 (predicted) FBgn0004907	=	ENSG00000177606_ENSG00000128245
FBgn0001291 (predicted) FBgn0027889	=	ENSG00000177606_ENSG00000100749
FBgn0001291 (predicted) FBgn0034689	=	ENSG00000171223_ENSG00000091831/ENSG00000177606_ENSG00000091831
FBgn0001291 (predicted) FBgn0031885	=	ENSG00000130522_ENSG00000133895
FBgn0001291 (predicted) FBgn0003371	=	ENSG00000177606_ENSG00000082701
FBgn0001291 (predicted) FBgn0034687	=	ENSG00000171223_ENSG00000091831/ENSG00000177606_ENSG00000091831
FBgn0001291 (predicted) FBgn0005638	=	ENSG00000177606_ENSG00000092067
FBgn0001291 (predicted) FBgn0041171	=	ENSG00000177606_ENSG00000109670
FBgn0001291 (predicted) FBgn0034534	=	ENSG00000171223_ENSG00000197063/ENSG00000171223_ENSG00000198517/ENSG00000177606_ENSG00000197063/ENSG00000177606_ENSG00000198517/ENSG00000130522_ENSG00000198517
FBgn0001291 (predicted) FBgn0028892	=	ENSG00000171223_ENSG00000091831/ENSG00000177606_ENSG00000091831
FBgn0001291 (predicted) FBgn0034688	=	ENSG00000171223_ENSG00000091831/ENSG00000177606_ENSG00000091831
FBgn0001291 (predicted) FBgn0003256	=	ENSG00000177606_ENSG00000100030
FBgn0001291 (predicted) FBgn0085432	=	ENSG00000177606_ENSG00000148737
FBgn0001297 (predicted) FBgn0001297	=	ENSG00000075426_ENSG00000170345/ENSG00000125740_ENSG00000175592
FBgn0001297 (predicted) FBgn0004832	=	ENSG00000175592_ENSG00000136936
FBgn0001297 (predicted) FBgn0029711	=	ENSG00000175592_ENSG00000158773
FBgn0001297 (predicted) FBgn0003687	=	ENSG00000170345_ENSG00000112592
FBgn0001297 (predicted) FBgn0036126	=	ENSG00000075426_ENSG00000153879/ENSG00000170345_ENSG00000153879/ENSG00000175592_ENSG00000153879
FBgn0001308 (known) FBgn0001308	=	ENSG00000170759_ENSG00000170759
FBgn0001308 (known) FBgn0035136	=	ENSG00000170759_ENSG00000096401
FBgn0001308 (predicted) FBgn0013750	=	ENSG00000170759_ENSG00000165527
FBgn0001308 (predicted) FBgn0033383	=	ENSG00000170759_ENSG00000111725
FBgn0001308 (predicted) FBgn0041174	=	ENSG00000170759_ENSG00000134086
FBgn0001308 (predicted) FBgn0004907	=	ENSG00000170759_ENSG00000164924/ENSG00000170759_ENSG00000170027/ENSG00000170759_ENSG00000166913/ENSG00000170759_ENSG00000128245/ENSG00000170759_ENSG00000134308/ENSG00000168280_ENSG00000170027/ENSG00000168280_ENSG00000134308
FBgn0001308 (predicted) FBgn0004363	=	ENSG00000170759_ENSG00000213585
FBgn0001308 (predicted) FBgn0037949	=	ENSG00000170759_ENSG00000116786
FBgn0001308 (predicted) FBgn0031455	=	ENSG00000168280_ENSG00000143553
FBgn0001308 (predicted) FBgn0034606	=	ENSG00000155980_ENSG00000143514
FBgn0001308 (predicted) FBgn0069354	=	ENSG00000170759_ENSG00000213585
FBgn0001308 (predicted) FBgn0043070	=	ENSG00000170759_ENSG00000104419
FBgn0001308 (predicted) FBgn0041205	=	ENSG00000170759_ENSG00000073009
FBgn0001308 (predicted) FBgn0031762	=	ENSG00000170759_ENSG00000137936
FBgn0001319 (predicted) FBgn0001325	=	ENSG00000164330_ENSG00000113916
FBgn0001325 (known) FBgn0001325	=	ENSG00000113916_ENSG00000113916
FBgn0001325 (predicted) FBgn0022764	=	ENSG00000113916_ENSG00000169375
FBgn0001325 (predicted) FBgn0041087	=	ENSG00000113916_ENSG00000162407
FBgn0001325 (predicted) FBgn0085424	=	ENSG00000113916_ENSG00000137709
FBgn0001325 (predicted) FBgn0029512	=	ENSG00000113916_ENSG00000142230
FBgn0001325 (predicted) FBgn0026722	=	ENSG00000113916_ENSG00000113360
FBgn0001325 (predicted) FBgn0034600	=	ENSG00000113916_ENSG00000175324
FBgn0001325 (predicted) FBgn0028497	=	ENSG00000113916_ENSG00000139505
FBgn0001325 (predicted) FBgn0003444	=	ENSG00000113916_ENSG00000128602
FBgn0001325 (predicted) FBgn0016078	=	ENSG00000113916_ENSG00000162407
FBgn0001325 (predicted) FBgn0011766	=	ENSG00000113916_ENSG00000112242
FBgn0001325 (predicted) FBgn0013812	=	ENSG00000113916_ENSG00000007174
FBgn0001325 (predicted) FBgn0030420	=	ENSG00000113916_ENSG00000138468
FBgn0001325 (predicted) FBgn0037248	=	ENSG00000113916_ENSG00000109819
FBgn0001325 (predicted) FBgn0037327	=	ENSG00000113916_ENSG00000172071
FBgn0001325 (predicted) FBgn0041210	=	ENSG00000113916_ENSG00000068024/ENSG00000113916_ENSG00000108840/ENSG00000113916_ENSG00000048052
FBgn0001325 (predicted) FBgn0005563	=	ENSG00000113916_ENSG00000141837
FBgn0001325 (predicted) FBgn0004419	=	ENSG00000113916_ENSG00000110367
FBgn0001325 (predicted) FBgn0004394	=	ENSG00000113916_ENSG00000137709
FBgn0001325 (predicted) FBgn0039863	=	ENSG00000113916_ENSG00000101040
FBgn0001325 (predicted) FBgn0038876	=	ENSG00000113916_ENSG00000148377
FBgn0001325 (predicted) FBgn0030081	=	ENSG00000113916_ENSG00000108651
FBgn0001325 (predicted) FBgn0052016	=	ENSG00000113916_ENSG00000184708
FBgn0001325 (predicted) FBgn0037166	=	ENSG00000113916_ENSG00000162407
FBgn0001325 (predicted) FBgn0035264	=	ENSG00000113916_ENSG00000118965
FBgn0001325 (predicted) FBgn0030151	=	ENSG00000113916_ENSG00000138430
FBgn0001325 (predicted) FBgn0037659	=	ENSG00000113916_ENSG00000173120
FBgn0001325 (predicted) FBgn0002521	=	ENSG00000113916_ENSG00000100811
FBgn0001325 (predicted) FBgn0019968	=	ENSG00000113916_ENSG00000197892
FBgn0001325 (predicted) FBgn0035713	=	ENSG00000113916_ENSG00000138468
FBgn0001325 (predicted) FBgn0034951	=	ENSG00000113916_ENSG00000141447
FBgn0001325 (predicted) FBgn0002887	=	ENSG00000113916_ENSG00000134899
FBgn0001325 (predicted) FBgn0002524	=	ENSG00000113916_ENSG00000100596
FBgn0001325 (predicted) FBgn0029909	=	ENSG00000113916_ENSG00000064547
FBgn0001325 (predicted) FBgn0015014	=	ENSG00000113916_ENSG00000172379
FBgn0001325 (predicted) FBgn0034795	=	ENSG00000113916_ENSG00000112282
FBgn0001325 (predicted) FBgn0024187	=	ENSG00000113916_ENSG00000138834
FBgn0001330 (predicted) FBgn0025741	=	ENSG00000150990_ENSG00000076356
FBgn0001337 (predicted) FBgn0003371	=	ENSG00000169180_ENSG00000082701
FBgn0001337 (predicted) FBgn0046332	=	ENSG00000169180_ENSG00000082701
FBgn0001341 (predicted) FBgn0033507	=	ENSG00000132382_ENSG00000145220
FBgn0001341 (predicted) FBgn0032813	=	ENSG00000132382_ENSG00000132646
FBgn0001341 (predicted) FBgn0005655	=	ENSG00000132382_ENSG00000132646
FBgn0001565 (predicted) FBgn0033916	=	ENSG00000136271_ENSG00000077254
FBgn0001941 (predicted) FBgn0035987	=	ENSG00000143753_ENSG00000167005
FBgn0001941 (predicted) FBgn0038965	=	ENSG00000143753_ENSG00000114978
FBgn0001941 (predicted) FBgn0004507	=	ENSG00000143753_ENSG00000068976
FBgn0001941 (predicted) FBgn0036292	=	ENSG00000143753_ENSG00000032389
FBgn0001941 (predicted) FBgn0019925	=	ENSG00000143753_ENSG00000148248
FBgn0001941 (predicted) FBgn0086768	=	ENSG00000143753_ENSG00000120265
FBgn0001941 (predicted) FBgn0033657	=	ENSG00000143753_ENSG00000155380
FBgn0001941 (predicted) FBgn0025582	=	ENSG00000143753_ENSG00000104408
FBgn0001941 (predicted) FBgn0035162	=	ENSG00000143753_ENSG00000189091
FBgn0001942 (predicted) FBgn0035709	=	ENSG00000161960_ENSG00000151247
FBgn0001942 (predicted) FBgn0010488	=	ENSG00000161960_ENSG00000110321/ENSG00000156976_ENSG00000110321
FBgn0001942 (predicted) FBgn0030520	=	ENSG00000161960_ENSG00000150593
FBgn0001942 (predicted) FBgn0034311	=	ENSG00000161960_ENSG00000141026
FBgn0001942 (predicted) FBgn0039923	=	ENSG00000161960_ENSG00000105085
FBgn0001942 (predicted) FBgn0034496	=	ENSG00000156976_ENSG00000089737
FBgn0001942 (predicted) FBgn0035823	=	ENSG00000161960_ENSG00000151247
FBgn0001942 (predicted) FBgn0004638	=	ENSG00000161960_ENSG00000177885
FBgn0001942 (predicted) FBgn0035860	=	ENSG00000161960_ENSG00000151247
FBgn0001942 (predicted) FBgn0039622	=	ENSG00000161960_ENSG00000151247
FBgn0001942 (predicted) FBgn0029079	=	ENSG00000156976_ENSG00000074201
FBgn0001942 (predicted) FBgn0015218	=	ENSG00000161960_ENSG00000151247
FBgn0001942 (predicted) FBgn0023213	=	ENSG00000161960_ENSG00000114867/ENSG00000161960_ENSG00000075151/ENSG00000156976_ENSG00000114867
FBgn0001942 (predicted) FBgn0036581	=	ENSG00000161960_ENSG00000133398
FBgn0001961 (predicted) FBgn0031853	=	ENSG00000130429_ENSG00000214021
FBgn0001961 (predicted) FBgn0011742	=	ENSG00000130429_ENSG00000138071
FBgn0001961 (predicted) FBgn0031437	=	ENSG00000130429_ENSG00000162704
FBgn0001961 (predicted) FBgn0032859	=	ENSG00000130429_ENSG00000163466
FBgn0001961 (predicted) FBgn0011744	=	ENSG00000130429_ENSG00000133627/ENSG00000013455_ENSG00000133627
FBgn0001961 (predicted) FBgn0031854	=	ENSG00000130429_ENSG00000214021
FBgn0001961 (predicted) FBgn0004638	=	ENSG00000013455_ENSG00000177885
FBgn0001965 (known) FBgn0004638	=	ENSG00000100485_ENSG00000177885/ENSG00000115904_ENSG00000177885
FBgn0001965 (predicted) FBgn0016794	=	ENSG00000115904_ENSG00000109458
FBgn0001965 (predicted) FBgn0053094	=	ENSG00000100485_ENSG00000165912/ENSG00000115904_ENSG00000165912
FBgn0001965 (predicted) FBgn0030581	=	ENSG00000115904_ENSG00000131370
FBgn0001965 (predicted) FBgn0027598	=	ENSG00000100485_ENSG00000198087/ENSG00000115904_ENSG00000198087
FBgn0001965 (predicted) FBgn0010583	=	ENSG00000115904_ENSG00000158092
FBgn0001965 (predicted) FBgn0003205	=	ENSG00000100485_ENSG00000174775/ENSG00000115904_ENSG00000174775
FBgn0001965 (predicted) FBgn0001965	=	ENSG00000115904_ENSG00000115904
FBgn0001965 (predicted) FBgn0040475	=	ENSG00000100485_ENSG00000130340/ENSG00000100485_ENSG00000178996/ENSG00000115904_ENSG00000130340/ENSG00000115904_ENSG00000178996
FBgn0001977 (predicted) FBgn0032509	=	ENSG00000005194_ENSG00000108010
FBgn0001980 (predicted) FBgn0027568	=	ENSG00000036257_ENSG00000111530
FBgn0001986 (predicted) FBgn0032921	=	ENSG00000039123_ENSG00000135698
FBgn0001986 (predicted) FBgn0004907	=	ENSG00000039123_ENSG00000170027
FBgn0001986 (predicted) FBgn0029992	=	ENSG00000039123_ENSG00000151461
FBgn0001991 (predicted) FBgn0050378	=	ENSG00000151067_ENSG00000157782
FBgn0001995 (predicted) FBgn0034496	=	ENSG00000105364_ENSG00000089737
FBgn0001995 (predicted) FBgn0039726	=	ENSG00000105364_ENSG00000111361
FBgn0002021 (predicted) FBgn0038269	=	ENSG00000110074_ENSG00000171824
FBgn0002031 (predicted) FBgn0039044	=	ENSG00000167085_ENSG00000141510
FBgn0002031 (predicted) FBgn0035404	=	ENSG00000167085_ENSG00000213619
FBgn0002031 (predicted) FBgn0020497	=	ENSG00000167085_ENSG00000082898
FBgn0002031 (predicted) FBgn0003079	=	ENSG00000167085_ENSG00000132155
FBgn0002031 (predicted) FBgn0039909	=	ENSG00000167085_ENSG00000158864
FBgn0002031 (predicted) FBgn0011766	=	ENSG00000167085_ENSG00000101412
FBgn0002031 (predicted) FBgn0030434	=	ENSG00000167085_ENSG00000174744
FBgn0002031 (predicted) FBgn0035588	=	ENSG00000167085_ENSG00000100867
FBgn0002069 (known) FBgn0036515	=	ENSG00000115866_ENSG00000106305
FBgn0002069 (predicted) FBgn0043070	=	ENSG00000115866_ENSG00000104419
FBgn0002174 (predicted) FBgn0030366	=	ENSG00000103423_ENSG00000187555
FBgn0002174 (predicted) FBgn0011648	=	ENSG00000103423_ENSG00000120693
FBgn0002174 (predicted) FBgn0029907	=	ENSG00000103423_ENSG00000124788
FBgn0002183 (predicted) FBgn0041174	=	ENSG00000092201_ENSG00000134086
FBgn0002183 (predicted) FBgn0085433	=	ENSG00000092201_ENSG00000171444
FBgn0002284 (predicted) FBgn0038861	=	ENSG00000008018_ENSG00000068438
FBgn0002284 (predicted) FBgn0036534	=	ENSG00000008018_ENSG00000172795
FBgn0002284 (predicted) FBgn0086134	=	ENSG00000008018_ENSG00000106588
FBgn0002284 (predicted) FBgn0029812	=	ENSG00000008018_ENSG00000136930
FBgn0002284 (predicted) FBgn0003151	=	ENSG00000008018_ENSG00000129084
FBgn0002284 (predicted) FBgn0034842	=	ENSG00000008018_ENSG00000100804
FBgn0002284 (predicted) FBgn0034915	=	ENSG00000008018_ENSG00000126005
FBgn0002284 (predicted) FBgn0032884	=	ENSG00000008018_ENSG00000132963
FBgn0002284 (predicted) FBgn0026380	=	ENSG00000008018_ENSG00000108294
FBgn0002284 (predicted) FBgn0038471	=	ENSG00000008018_ENSG00000068438
FBgn0002284 (predicted) FBgn0004397	=	ENSG00000008018_ENSG00000035403
FBgn0002284 (predicted) FBgn0031643	=	ENSG00000008018_ENSG00000101782
FBgn0002284 (predicted) FBgn0033659	=	ENSG00000008018_ENSG00000196954
FBgn0002284 (predicted) FBgn0041174	=	ENSG00000008018_ENSG00000134086
FBgn0002284 (predicted) FBgn0051742	=	ENSG00000008018_ENSG00000100804
FBgn0002284 (predicted) FBgn0033972	=	ENSG00000008018_ENSG00000144021
FBgn0002284 (predicted) FBgn0032492	=	ENSG00000008018_ENSG00000129084
FBgn0002284 (predicted) FBgn0023174	=	ENSG00000008018_ENSG00000136930
FBgn0002284 (predicted) FBgn0029134	=	ENSG00000008018_ENSG00000100804
FBgn0002413 (known) FBgn0003068	=	ENSG00000141551_ENSG00000049246/ENSG00000141551_ENSG00000179094/ENSG00000141551_ENSG00000132326/ENSG00000213923_ENSG00000132326
FBgn0002413 (predicted) FBgn0015589	=	ENSG00000213923_ENSG00000134982
FBgn0002413 (predicted) FBgn0085433	=	ENSG00000141551_ENSG00000171444/ENSG00000213923_ENSG00000171444
FBgn0002413 (predicted) FBgn0026598	=	ENSG00000213923_ENSG00000134982
FBgn0002431 (predicted) FBgn0035489	=	ENSG00000104517_ENSG00000187778
FBgn0002431 (predicted) FBgn0040206	=	ENSG00000104517_ENSG00000141480
FBgn0002431 (predicted) FBgn0039923	=	ENSG00000104517_ENSG00000105085
FBgn0002431 (predicted) FBgn0025800	=	ENSG00000104517_ENSG00000175387
FBgn0002521 (predicted) FBgn0039044	=	ENSG00000100811_ENSG00000141510
FBgn0002521 (predicted) FBgn0032391	=	ENSG00000100811_ENSG00000074266
FBgn0002521 (predicted) FBgn0015805	=	ENSG00000100811_ENSG00000196591
FBgn0002521 (predicted) FBgn0004915	=	ENSG00000100811_ENSG00000137947
FBgn0002521 (predicted) FBgn0014467	=	ENSG00000100811_ENSG00000118260
FBgn0002528 (predicted) FBgn0031979	=	ENSG00000135862_ENSG00000120860
FBgn0002528 (predicted) FBgn0031455	=	ENSG00000135862_ENSG00000143553
FBgn0002576 (known) FBgn0013753	=	ENSG00000020633_ENSG00000067955/ENSG00000159216_ENSG00000067955
FBgn0002576 (predicted) FBgn0020493	=	ENSG00000124813_ENSG00000137834
FBgn0002576 (predicted) FBgn0031121	=	ENSG00000159216_ENSG00000159216
FBgn0002576 (predicted) FBgn0002576	=	ENSG00000159216_ENSG00000159216
FBgn0002576 (predicted) FBgn0003300	=	ENSG00000159216_ENSG00000159216
FBgn0002576 (predicted) FBgn0029006	=	ENSG00000124813_ENSG00000198742
FBgn0002576 (predicted) FBgn0015799	=	ENSG00000124813_ENSG00000139687
FBgn0002576 (predicted) FBgn0083981	=	ENSG00000159216_ENSG00000159216
FBgn0002576 (predicted) FBgn0013755	=	ENSG00000020633_ENSG00000067955/ENSG00000159216_ENSG00000067955
FBgn0002579 (predicted) FBgn0035423	=	ENSG00000130255_ENSG00000114784
FBgn0002579 (predicted) FBgn0034528	=	ENSG00000130255_ENSG00000104637
FBgn0002579 (predicted) FBgn0050291	=	ENSG00000130255_ENSG00000108465
FBgn0002579 (predicted) FBgn0004638	=	ENSG00000130255_ENSG00000177885
FBgn0002579 (predicted) FBgn0033383	=	ENSG00000130255_ENSG00000111725
FBgn0002579 (predicted) FBgn0036255	=	ENSG00000130255_ENSG00000145782
FBgn0002579 (predicted) FBgn0040206	=	ENSG00000130255_ENSG00000141480
FBgn0002579 (predicted) FBgn0010409	=	ENSG00000130255_ENSG00000105640
FBgn0002579 (predicted) FBgn0032515	=	ENSG00000130255_ENSG00000180228
FBgn0002579 (predicted) FBgn0034802	=	ENSG00000130255_ENSG00000169714
FBgn0002579 (predicted) FBgn0026318	=	ENSG00000130255_ENSG00000175104
FBgn0002590 (predicted) FBgn0041205	=	ENSG00000083845_ENSG00000073009
FBgn0002590 (predicted) FBgn0004638	=	ENSG00000083845_ENSG00000177885
FBgn0002593 (predicted) FBgn0038302	=	ENSG00000137818_ENSG00000130066
FBgn0002593 (predicted) FBgn0003889	=	ENSG00000137818_ENSG00000137267
FBgn0002593 (predicted) FBgn0036111	=	ENSG00000137818_ENSG00000112664
FBgn0002593 (predicted) FBgn0030520	=	ENSG00000137818_ENSG00000150593
FBgn0002593 (predicted) FBgn0034418	=	ENSG00000137818_ENSG00000198720
FBgn0002593 (predicted) FBgn0050085	=	ENSG00000137818_ENSG00000080345
FBgn0002593 (predicted) FBgn0011774	=	ENSG00000137818_ENSG00000196419
FBgn0002593 (predicted) FBgn0034430	=	ENSG00000137818_ENSG00000188223
FBgn0002593 (predicted) FBgn0052832	=	ENSG00000137818_ENSG00000143158
FBgn0002593 (predicted) FBgn0037715	=	ENSG00000137818_ENSG00000143158
FBgn0002593 (predicted) FBgn0037714	=	ENSG00000137818_ENSG00000143158
FBgn0002593 (predicted) FBgn0013998	=	ENSG00000137818_ENSG00000073969
FBgn0002593 (predicted) FBgn0032906	=	ENSG00000137818_ENSG00000117748
FBgn0002593 (predicted) FBgn0031947	=	ENSG00000137818_ENSG00000166164
FBgn0002593 (predicted) FBgn0040206	=	ENSG00000137818_ENSG00000141480
FBgn0002593 (predicted) FBgn0035032	=	ENSG00000137818_ENSG00000160916
FBgn0002593 (predicted) FBgn0035987	=	ENSG00000137818_ENSG00000167005
FBgn0002593 (predicted) FBgn0024973	=	ENSG00000137818_ENSG00000100325
FBgn0002593 (predicted) FBgn0031776	=	ENSG00000137818_ENSG00000113068
FBgn0002607 (predicted) FBgn0040206	=	ENSG00000108298_ENSG00000141480
FBgn0002607 (predicted) FBgn0041789	=	ENSG00000108298_ENSG00000089159
FBgn0002622 (predicted) FBgn0043070	=	ENSG00000149273_ENSG00000104419
FBgn0002622 (predicted) FBgn0041205	=	ENSG00000149273_ENSG00000073009
FBgn0002622 (predicted) FBgn0004638	=	ENSG00000149273_ENSG00000177885
FBgn0002622 (predicted) FBgn0040206	=	ENSG00000149273_ENSG00000141480
FBgn0002626 (predicted) FBgn0033507	=	ENSG00000144713_ENSG00000145220
FBgn0002626 (predicted) FBgn0034528	=	ENSG00000144713_ENSG00000104637
FBgn0002626 (predicted) FBgn0035423	=	ENSG00000144713_ENSG00000114784
FBgn0002638 (predicted) FBgn0020497	=	ENSG00000180198_ENSG00000082898
FBgn0002638 (predicted) FBgn0027889	=	ENSG00000180198_ENSG00000100749
[truncated: 9,360 more rows]
