# Supplementary material for: Building and analyzing protein interactome networks by cross-species comparisons
Source: BMC Syst Biol. 2010 Mar 30;4:36. doi: 10.1186/1752-0509-4-36 (PMC2859380; doi:10.1186/1752-0509-4-36)
Supplement: Additional file 8 — Zio Dmel. A zipped folder containing files formatted for use in Cytoscape listed in Supplemental Table 3. These files are for Drosophila melanogaster proteins. [file 1752-0509-4-36-S8.ZIP › dmel/dmel_hsap_SpeciesSpeciesScore.eda]

dmel_hsap_SpeciesSpeciesScore.eda
FBgn0000018 (predicted) FBgn0027049	=	1.00
FBgn0000032 (predicted) FBgn0036875	=	0.93
FBgn0000032 (predicted) FBgn0000032	=	0.93
FBgn0000032 (predicted) FBgn0036877	=	0.97
FBgn0000032 (predicted) FBgn0036876	=	0.97
FBgn0000036 (predicted) FBgn0000038	=	1.86
FBgn0000036 (predicted) FBgn0037212	=	1.83
FBgn0000036 (predicted) FBgn0028837	=	0.77
FBgn0000036 (predicted) FBgn0000036	=	1.86
FBgn0000036 (predicted) FBgn0004118	=	1.85
FBgn0000036 (predicted) FBgn0000039	=	1.81
FBgn0000036 (predicted) FBgn0015519	=	1.86
FBgn0000038 (known) FBgn0015519	=	2.8600000000000003
FBgn0000038 (predicted) FBgn0028837	=	0.86
FBgn0000038 (predicted) FBgn0000038	=	1.86
FBgn0000038 (predicted) FBgn0037212	=	1.83
FBgn0000038 (predicted) FBgn0004118	=	1.85
FBgn0000038 (predicted) FBgn0000039	=	1.81
FBgn0000039 (predicted) FBgn0004118	=	1.80
FBgn0000039 (predicted) FBgn0028837	=	0.76
FBgn0000039 (predicted) FBgn0015519	=	1.81
FBgn0000039 (predicted) FBgn0037212	=	1.78
FBgn0000039 (predicted) FBgn0000039	=	1.76
FBgn0000042 (predicted) FBgn0000120	=	1.93
FBgn0000042 (predicted) FBgn0040206	=	1.96
FBgn0000042 (predicted) FBgn0000121	=	2.00
FBgn0000043 (predicted) FBgn0000121	=	2.00
FBgn0000043 (predicted) FBgn0040206	=	1.96
FBgn0000043 (predicted) FBgn0000120	=	1.93
FBgn0000044 (predicted) FBgn0004638	=	2.00
FBgn0000044 (predicted) FBgn0000121	=	3.00
FBgn0000044 (predicted) FBgn0010225	=	1.00
FBgn0000044 (predicted) FBgn0026317	=	0.99
FBgn0000044 (predicted) FBgn0004397	=	1.00
FBgn0000044 (predicted) FBgn0000120	=	2.86
FBgn0000044 (predicted) FBgn0038662	=	1.00
FBgn0000044 (predicted) FBgn0040206	=	2.92
FBgn0000045 (predicted) FBgn0004397	=	1.00
FBgn0000045 (predicted) FBgn0040206	=	2.91
FBgn0000045 (predicted) FBgn0000120	=	2.85
FBgn0000045 (predicted) FBgn0026317	=	0.99
FBgn0000045 (predicted) FBgn0000121	=	2.99
FBgn0000045 (predicted) FBgn0038662	=	1.00
FBgn0000045 (predicted) FBgn0004638	=	2.00
FBgn0000045 (predicted) FBgn0010225	=	0.99
FBgn0000046 (predicted) FBgn0000121	=	3.00
FBgn0000046 (predicted) FBgn0026317	=	1.00
FBgn0000046 (predicted) FBgn0010225	=	1.00
FBgn0000046 (predicted) FBgn0000120	=	2.86
FBgn0000046 (predicted) FBgn0004397	=	1.00
FBgn0000046 (predicted) FBgn0038662	=	1.00
FBgn0000046 (predicted) FBgn0004638	=	2.00
FBgn0000046 (predicted) FBgn0040206	=	2.92
FBgn0000047 (predicted) FBgn0004638	=	2.00
FBgn0000047 (predicted) FBgn0000120	=	2.86
FBgn0000047 (predicted) FBgn0038662	=	1.00
FBgn0000047 (predicted) FBgn0004397	=	1.00
FBgn0000047 (predicted) FBgn0040206	=	2.92
FBgn0000047 (predicted) FBgn0026317	=	1.00
FBgn0000047 (predicted) FBgn0010225	=	1.00
FBgn0000047 (predicted) FBgn0000121	=	3.00
FBgn0000052 (predicted) FBgn0041174	=	1.00
FBgn0000052 (predicted) FBgn0031762	=	0.96
FBgn0000052 (predicted) FBgn0085433	=	1.00
FBgn0000052 (predicted) FBgn0026318	=	1.00
FBgn0000052 (predicted) FBgn0067895	=	1.00
FBgn0000052 (predicted) FBgn0010551	=	1.00
FBgn0000052 (predicted) FBgn0000404	=	0.96
FBgn0000053 (predicted) FBgn0013750	=	1.00
FBgn0000053 (predicted) FBgn0041205	=	1.00
FBgn0000053 (predicted) FBgn0000053	=	1.00
FBgn0000057 (predicted) FBgn0004397	=	1.00
FBgn0000057 (predicted) FBgn0034795	=	1.00
FBgn0000064 (known) FBgn0000064	=	2.8
FBgn0000064 (predicted) FBgn0026417	=	0.91
FBgn0000064 (predicted) FBgn0001233	=	0.99
FBgn0000064 (predicted) FBgn0020261	=	1.00
FBgn0000064 (predicted) FBgn0039425	=	1.80
FBgn0000097 (known) FBgn0000097	=	2.0
FBgn0000097 (predicted) FBgn0029006	=	1.00
FBgn0000097 (predicted) FBgn0041210	=	0.97
FBgn0000097 (predicted) FBgn0010602	=	1.00
FBgn0000100 (predicted) FBgn0025809	=	1.00
FBgn0000100 (predicted) FBgn0035630	=	1.00
FBgn0000100 (predicted) FBgn0000121	=	1.00
FBgn0000100 (predicted) FBgn0041789	=	0.56
FBgn0000100 (predicted) FBgn0041205	=	1.00
FBgn0000100 (predicted) FBgn0001233	=	0.99
FBgn0000100 (predicted) FBgn0025800	=	1.00
FBgn0000100 (predicted) FBgn0003520	=	0.95
FBgn0000100 (predicted) FBgn0036254	=	1.00
FBgn0000100 (predicted) FBgn0040206	=	0.96
FBgn0000100 (predicted) FBgn0000120	=	0.93
FBgn0000109 (predicted) FBgn0085433	=	1.00
FBgn0000109 (predicted) FBgn0038471	=	1.00
FBgn0000109 (predicted) FBgn0041174	=	1.00
FBgn0000109 (predicted) FBgn0026318	=	1.00
FBgn0000109 (predicted) FBgn0038861	=	1.00
FBgn0000114 (known) FBgn0014362	=	1.9100000000000001
FBgn0000114 (predicted) FBgn0014870	=	0.93
FBgn0000115 (predicted) FBgn0027570	=	0.92
FBgn0000115 (predicted) FBgn0033209	=	1.00
FBgn0000115 (predicted) FBgn0029843	=	0.94
FBgn0000115 (predicted) FBgn0050291	=	1.00
FBgn0000115 (predicted) FBgn0000472	=	1.00
FBgn0000115 (predicted) FBgn0031643	=	1.00
FBgn0000116 (predicted) FBgn0047135	=	0.86
FBgn0000116 (predicted) FBgn0050085	=	0.90
FBgn0000116 (predicted) FBgn0025549	=	0.90
FBgn0000117 (known) FBgn0085432	=	3.58
FBgn0000117 (known) FBgn0003371	=	2.0
FBgn0000117 (known) FBgn0010215	=	1.98
FBgn0000117 (known) FBgn0040075	=	2.0
FBgn0000117 (known) FBgn0067317	=	2.0
FBgn0000117 (known) FBgn0026598	=	2.0
FBgn0000117 (predicted) FBgn0019947	=	2.81
FBgn0000117 (predicted) FBgn0025637	=	1.00
FBgn0000117 (predicted) FBgn0086361	=	1.00
FBgn0000117 (predicted) FBgn0010389	=	1.00
FBgn0000117 (predicted) FBgn0039421	=	0.98
FBgn0000117 (predicted) FBgn0034689	=	0.40
FBgn0000117 (predicted) FBgn0028892	=	0.46
FBgn0000117 (predicted) FBgn0034046	=	0.85
FBgn0000117 (predicted) FBgn0036214	=	0.85
FBgn0000117 (predicted) FBgn0036921	=	0.85
FBgn0000117 (predicted) FBgn0034688	=	0.41
FBgn0000117 (predicted) FBgn0023423	=	1.00
FBgn0000117 (predicted) FBgn0038197	=	2.63
FBgn0000117 (predicted) FBgn0026176	=	1.00
FBgn0000117 (predicted) FBgn0010551	=	1.85
FBgn0000117 (predicted) FBgn0046332	=	1.00
FBgn0000117 (predicted) FBgn0000499	=	1.00
FBgn0000117 (predicted) FBgn0000413	=	0.96
FBgn0000117 (predicted) FBgn0015247	=	0.85
FBgn0000117 (predicted) FBgn0015587	=	0.50
FBgn0000117 (predicted) FBgn0050291	=	0.85
FBgn0000117 (predicted) FBgn0003691	=	0.85
FBgn0000117 (predicted) FBgn0005592	=	0.96
FBgn0000117 (predicted) FBgn0015589	=	1.00
FBgn0000117 (predicted) FBgn0043070	=	1.00
FBgn0000117 (predicted) FBgn0037657	=	1.00
FBgn0000117 (predicted) FBgn0040078	=	1.00
FBgn0000117 (predicted) FBgn0034687	=	0.44
FBgn0000120 (known) FBgn0028697	=	1.92
FBgn0000120 (predicted) FBgn0037328	=	0.93
FBgn0000120 (predicted) FBgn0001092	=	0.93
FBgn0000120 (predicted) FBgn0014002	=	1.93
FBgn0000120 (predicted) FBgn0035720	=	0.91
FBgn0000120 (predicted) FBgn0034708	=	0.93
FBgn0000120 (predicted) FBgn0025865	=	1.93
FBgn0000120 (predicted) FBgn0015587	=	0.83
FBgn0000120 (predicted) FBgn0035491	=	1.00
FBgn0000120 (predicted) FBgn0011224	=	0.93
FBgn0000120 (predicted) FBgn0024814	=	2.75
FBgn0000120 (predicted) FBgn0017539	=	0.93
FBgn0000120 (predicted) FBgn0010349	=	0.93
FBgn0000120 (predicted) FBgn0011726	=	1.93
FBgn0000120 (predicted) FBgn0000319	=	1.00
FBgn0000120 (predicted) FBgn0024923	=	0.93
FBgn0000120 (predicted) FBgn0052296	=	0.73
FBgn0000120 (predicted) FBgn0037834	=	0.93
FBgn0000120 (predicted) FBgn0035588	=	0.84
FBgn0000120 (predicted) FBgn0017545	=	1.93
FBgn0000120 (predicted) FBgn0039421	=	3.82
FBgn0000120 (predicted) FBgn0003178	=	1.93
FBgn0000120 (predicted) FBgn0025286	=	0.93
FBgn0000120 (predicted) FBgn0001233	=	1.92
FBgn0000120 (predicted) FBgn0003256	=	0.93
FBgn0000120 (predicted) FBgn0000479	=	1.93
FBgn0000120 (predicted) FBgn0013811	=	1.00
FBgn0000120 (predicted) FBgn0040297	=	0.89
FBgn0000120 (predicted) FBgn0003392	=	1.00
FBgn0000120 (predicted) FBgn0001216	=	3.71
FBgn0000120 (predicted) FBgn0023184	=	1.93
FBgn0000120 (predicted) FBgn0004687	=	1.93
FBgn0000120 (predicted) FBgn0039669	=	0.93
FBgn0000120 (predicted) FBgn0015567	=	1.85
FBgn0000120 (predicted) FBgn0010380	=	0.91
FBgn0000120 (predicted) FBgn0001218	=	1.93
FBgn0000120 (predicted) FBgn0029785	=	0.93
FBgn0000120 (predicted) FBgn0033160	=	0.93
FBgn0000120 (predicted) FBgn0020622	=	1.00
FBgn0000120 (predicted) FBgn0036942	=	1.00
FBgn0000120 (predicted) FBgn0034750	=	1.93
FBgn0000120 (predicted) FBgn0037081	=	0.93
FBgn0000120 (predicted) FBgn0034259	=	0.93
FBgn0000120 (predicted) FBgn0002593	=	0.93
FBgn0000120 (predicted) FBgn0003470	=	1.93
FBgn0000120 (predicted) FBgn0000557	=	2.84
FBgn0000120 (predicted) FBgn0031657	=	1.93
FBgn0000120 (predicted) FBgn0015075	=	0.93
FBgn0000120 (predicted) FBgn0015925	=	1.93
FBgn0000120 (predicted) FBgn0003279	=	0.93
FBgn0000120 (predicted) FBgn0010215	=	0.92
FBgn0000120 (predicted) FBgn0085373	=	1.93
FBgn0000120 (predicted) FBgn0033246	=	1.00
FBgn0000120 (predicted) FBgn0030384	=	0.90
FBgn0000120 (predicted) FBgn0086558	=	1.93
FBgn0000120 (predicted) FBgn0003210	=	2.78
FBgn0000120 (predicted) FBgn0042092	=	0.93
FBgn0000120 (predicted) FBgn0032987	=	0.93
FBgn0000120 (predicted) FBgn0034277	=	0.93
FBgn0000120 (predicted) FBgn0001220	=	1.00
FBgn0000120 (predicted) FBgn0037434	=	0.93
FBgn0000120 (predicted) FBgn0015805	=	0.93
FBgn0000120 (predicted) FBgn0035162	=	0.93
FBgn0000120 (predicted) FBgn0030951	=	1.93
FBgn0000120 (predicted) FBgn0026079	=	0.93
FBgn0000120 (predicted) FBgn0015268	=	0.93
FBgn0000120 (predicted) FBgn0030718	=	0.93
FBgn0000120 (predicted) FBgn0034893	=	0.93
FBgn0000120 (predicted) FBgn0016917	=	0.67
FBgn0000120 (predicted) FBgn0004922	=	0.93
FBgn0000120 (predicted) FBgn0015617	=	0.93
FBgn0000120 (predicted) FBgn0020930	=	1.93
FBgn0000120 (predicted) FBgn0034722	=	1.00
FBgn0000120 (predicted) FBgn0000559	=	0.93
FBgn0000120 (predicted) FBgn0028744	=	1.93
FBgn0000120 (predicted) FBgn0024332	=	0.93
FBgn0000120 (predicted) FBgn0027835	=	1.00
FBgn0000120 (predicted) FBgn0040206	=	10.3
FBgn0000120 (predicted) FBgn0031318	=	1.93
FBgn0000120 (predicted) FBgn0004367	=	1.00
FBgn0000120 (predicted) FBgn0014010	=	0.93
FBgn0000120 (predicted) FBgn0039857	=	1.93
FBgn0000120 (predicted) FBgn0035753	=	0.93
FBgn0000120 (predicted) FBgn0010225	=	1.93
FBgn0000120 (predicted) FBgn0037330	=	0.93
FBgn0000120 (predicted) FBgn0036372	=	0.64
FBgn0000120 (predicted) FBgn0033548	=	1.93
FBgn0000120 (predicted) FBgn0000340	=	0.93
FBgn0000120 (predicted) FBgn0019938	=	1.93
FBgn0000120 (predicted) FBgn0003278	=	0.93
FBgn0000120 (predicted) FBgn0017579	=	0.93
FBgn0000120 (predicted) FBgn0041627	=	1.93
FBgn0000120 (predicted) FBgn0038074	=	1.93
FBgn0000120 (predicted) FBgn0000121	=	10.9
FBgn0000120 (predicted) FBgn0029079	=	0.93
FBgn0000120 (predicted) FBgn0010173	=	0.93
FBgn0000120 (predicted) FBgn0031266	=	0.93
FBgn0000120 (predicted) FBgn0022959	=	2.81
FBgn0000120 (predicted) FBgn0036222	=	0.93
FBgn0000120 (predicted) FBgn0032650	=	0.90
FBgn0000120 (predicted) FBgn0034577	=	1.80
FBgn0000120 (predicted) FBgn0027621	=	1.83
FBgn0000120 (predicted) FBgn0027338	=	2.85
FBgn0000120 (predicted) FBgn0085390	=	0.89
FBgn0000120 (predicted) FBgn0003942	=	1.93
FBgn0000120 (predicted) FBgn0001087	=	1.93
FBgn0000120 (predicted) FBgn0015288	=	1.93
FBgn0000120 (predicted) FBgn0003274	=	0.93
FBgn0000120 (predicted) FBgn0039713	=	1.93
FBgn0000120 (predicted) FBgn0011586	=	0.93
FBgn0000120 (predicted) FBgn0011737	=	0.93
FBgn0000120 (predicted) FBgn0038952	=	1.93
FBgn0000120 (predicted) FBgn0020910	=	1.93
FBgn0000120 (predicted) FBgn0033522	=	1.00
FBgn0000120 (predicted) FBgn0037758	=	1.00
FBgn0000120 (predicted) FBgn0033571	=	1.93
FBgn0000120 (predicted) FBgn0036064	=	0.93
FBgn0000120 (predicted) FBgn0000120	=	10.9
FBgn0000120 (predicted) FBgn0010265	=	0.93
FBgn0000120 (predicted) FBgn0002431	=	0.93
FBgn0000120 (predicted) FBgn0031319	=	1.93
FBgn0000120 (predicted) FBgn0036825	=	0.89
FBgn0000120 (predicted) FBgn0011284	=	0.93
FBgn0000120 (predicted) FBgn0015803	=	0.93
FBgn0000120 (predicted) FBgn0020238	=	1.93
FBgn0000120 (predicted) FBgn0053525	=	0.93
FBgn0000120 (predicted) FBgn0034827	=	0.98
FBgn0000120 (predicted) FBgn0000258	=	1.93
FBgn0000120 (predicted) FBgn0036161	=	1.00
FBgn0000120 (predicted) FBgn0039129	=	0.93
FBgn0000120 (predicted) FBgn0039757	=	0.93
FBgn0000120 (predicted) FBgn0037325	=	0.93
FBgn0000120 (predicted) FBgn0001091	=	0.93
FBgn0000120 (predicted) FBgn0004907	=	8.14
FBgn0000120 (predicted) FBgn0010217	=	1.00
FBgn0000120 (predicted) FBgn0030235	=	1.91
FBgn0000120 (predicted) FBgn0053277	=	0.77
FBgn0000120 (predicted) FBgn0086710	=	0.93
FBgn0000120 (predicted) FBgn0002607	=	0.93
FBgn0000120 (predicted) FBgn0002622	=	0.93
FBgn0000120 (predicted) FBgn0024183	=	0.93
FBgn0000120 (predicted) FBgn0036478	=	0.93
FBgn0000120 (predicted) FBgn0038601	=	1.00
FBgn0000120 (predicted) FBgn0031462	=	1.89
FBgn0000120 (predicted) FBgn0042627	=	1.93
FBgn0000120 (predicted) FBgn0032138	=	1.93
FBgn0000120 (predicted) FBgn0030268	=	0.91
FBgn0000120 (predicted) FBgn0014026	=	1.93
FBgn0000120 (predicted) FBgn0086693	=	0.87
FBgn0000120 (predicted) FBgn0014462	=	1.00
FBgn0000120 (predicted) FBgn0003892	=	0.87
FBgn0000120 (predicted) FBgn0038964	=	0.93
FBgn0000120 (predicted) FBgn0019990	=	0.93
FBgn0000120 (predicted) FBgn0000171	=	0.93
FBgn0000120 (predicted) FBgn0036414	=	0.89
FBgn0000120 (predicted) FBgn0038965	=	0.91
FBgn0000120 (predicted) FBgn0010774	=	1.93
FBgn0000120 (predicted) FBgn0003887	=	1.84
FBgn0000120 (predicted) FBgn0034824	=	0.94
FBgn0000120 (predicted) FBgn0013325	=	0.93
FBgn0000120 (predicted) FBgn0086361	=	3.86
FBgn0000120 (predicted) FBgn0002783	=	0.93
FBgn0000120 (predicted) FBgn0005776	=	0.93
FBgn0000120 (predicted) FBgn0015024	=	0.88
FBgn0000120 (predicted) FBgn0003978	=	1.93
FBgn0000120 (predicted) FBgn0003062	=	0.93
FBgn0000120 (predicted) FBgn0039632	=	0.93
FBgn0000120 (predicted) FBgn0034968	=	0.93
FBgn0000120 (predicted) FBgn0027329	=	0.93
FBgn0000120 (predicted) FBgn0039566	=	0.93
FBgn0000120 (predicted) FBgn0003031	=	2.67
FBgn0000120 (predicted) FBgn0020660	=	1.93
FBgn0000120 (predicted) FBgn0034173	=	0.93
FBgn0000120 (predicted) FBgn0030087	=	0.93
FBgn0000120 (predicted) FBgn0015907	=	1.93
FBgn0000120 (predicted) FBgn0031493	=	1.93
FBgn0000120 (predicted) FBgn0039623	=	1.93
FBgn0000120 (predicted) FBgn0021995	=	1.93
FBgn0000120 (predicted) FBgn0016700	=	1.00
FBgn0000120 (predicted) FBgn0034503	=	0.93
FBgn0000120 (predicted) FBgn0015778	=	1.93
FBgn0000120 (predicted) FBgn0038826	=	0.93
FBgn0000120 (predicted) FBgn0030412	=	1.00
FBgn0000120 (predicted) FBgn0000556	=	2.82
FBgn0000120 (predicted) FBgn0003514	=	1.00
FBgn0000120 (predicted) FBgn0031441	=	0.91
FBgn0000120 (predicted) FBgn0032293	=	1.00
FBgn0000120 (predicted) FBgn0011774	=	0.93
FBgn0000120 (predicted) FBgn0002579	=	0.93
FBgn0000120 (predicted) FBgn0040001	=	1.93
FBgn0000120 (predicted) FBgn0031437	=	1.88
FBgn0000120 (predicted) FBgn0000986	=	0.93
FBgn0000120 (predicted) FBgn0004867	=	1.00
FBgn0000120 (predicted) FBgn0027571	=	1.93
FBgn0000120 (predicted) FBgn0035422	=	0.93
FBgn0000120 (predicted) FBgn0003744	=	2.92
FBgn0000120 (predicted) FBgn0015278	=	1.93
FBgn0000120 (predicted) FBgn0003888	=	0.93
FBgn0000120 (predicted) FBgn0011211	=	1.00
FBgn0000120 (predicted) FBgn0003889	=	1.93
FBgn0000120 (predicted) FBgn0004107	=	0.92
FBgn0000120 (predicted) FBgn0003346	=	0.93
FBgn0000120 (predicted) FBgn0017566	=	1.00
FBgn0000120 (predicted) FBgn0005593	=	2.22
FBgn0000120 (predicted) FBgn0016940	=	1.93
FBgn0000120 (predicted) FBgn0000499	=	0.89
FBgn0000120 (predicted) FBgn0001219	=	3.66
FBgn0000120 (predicted) FBgn0085413	=	1.00
FBgn0000120 (predicted) FBgn0015834	=	1.00
FBgn0000121 (known) FBgn0010265	=	2.0
FBgn0000121 (predicted) FBgn0032987	=	1.00
FBgn0000121 (predicted) FBgn0040001	=	2.00
FBgn0000121 (predicted) FBgn0013325	=	1.00
FBgn0000121 (predicted) FBgn0035588	=	0.84
FBgn0000121 (predicted) FBgn0000986	=	1.00
FBgn0000121 (predicted) FBgn0036825	=	0.96
FBgn0000121 (predicted) FBgn0010215	=	0.98
FBgn0000121 (predicted) FBgn0037434	=	1.00
FBgn0000121 (predicted) FBgn0024183	=	1.00
FBgn0000121 (predicted) FBgn0038964	=	1.00
FBgn0000121 (predicted) FBgn0005593	=	2.34
FBgn0000121 (predicted) FBgn0037325	=	1.00
FBgn0000121 (predicted) FBgn0001218	=	2.00
FBgn0000121 (predicted) FBgn0032650	=	0.96
FBgn0000121 (predicted) FBgn0039421	=	3.96
FBgn0000121 (predicted) FBgn0011774	=	1.00
FBgn0000121 (predicted) FBgn0036064	=	1.00
FBgn0000121 (predicted) FBgn0034708	=	1.00
FBgn0000121 (predicted) FBgn0017566	=	1.00
FBgn0000121 (predicted) FBgn0027835	=	1.00
FBgn0000121 (predicted) FBgn0033160	=	1.00
FBgn0000121 (predicted) FBgn0037758	=	1.00
FBgn0000121 (predicted) FBgn0004907	=	8.38
FBgn0000121 (predicted) FBgn0014010	=	1.00
FBgn0000121 (predicted) FBgn0000258	=	2.00
FBgn0000121 (predicted) FBgn0035491	=	1.00
FBgn0000121 (predicted) FBgn0031657	=	2.00
FBgn0000121 (predicted) FBgn0033246	=	1.00
FBgn0000121 (predicted) FBgn0038952	=	2.00
FBgn0000121 (predicted) FBgn0010225	=	2.00
FBgn0000121 (predicted) FBgn0010349	=	1.00
FBgn0000121 (predicted) FBgn0004367	=	1.00
FBgn0000121 (predicted) FBgn0030951	=	2.00
FBgn0000121 (predicted) FBgn0010217	=	1.00
FBgn0000121 (predicted) FBgn0015778	=	2.00
FBgn0000121 (predicted) FBgn0034577	=	1.94
FBgn0000121 (predicted) FBgn0003031	=	2.87
FBgn0000121 (predicted) FBgn0002579	=	1.00
FBgn0000121 (predicted) FBgn0031462	=	1.96
FBgn0000121 (predicted) FBgn0016940	=	2.00
FBgn0000121 (predicted) FBgn0001219	=	3.86
FBgn0000121 (predicted) FBgn0053525	=	0.82
FBgn0000121 (predicted) FBgn0034893	=	1.00
FBgn0000121 (predicted) FBgn0003744	=	2.99
FBgn0000121 (predicted) FBgn0001091	=	1.00
FBgn0000121 (predicted) FBgn0031318	=	2.00
FBgn0000121 (predicted) FBgn0031266	=	1.00
FBgn0000121 (predicted) FBgn0019990	=	1.00
FBgn0000121 (predicted) FBgn0028744	=	2.00
FBgn0000121 (predicted) FBgn0003978	=	2.00
FBgn0000121 (predicted) FBgn0030268	=	0.91
FBgn0000121 (predicted) FBgn0000319	=	1.00
FBgn0000121 (predicted) FBgn0015288	=	2.00
FBgn0000121 (predicted) FBgn0039129	=	1.00
FBgn0000121 (predicted) FBgn0038601	=	1.00
FBgn0000121 (predicted) FBgn0020930	=	2.00
FBgn0000121 (predicted) FBgn0001233	=	1.99
FBgn0000121 (predicted) FBgn0030718	=	1.00
FBgn0000121 (predicted) FBgn0086710	=	1.00
FBgn0000121 (predicted) FBgn0003346	=	1.00
FBgn0000121 (predicted) FBgn0086558	=	2.00
FBgn0000121 (predicted) FBgn0034722	=	1.00
FBgn0000121 (predicted) FBgn0004867	=	1.00
FBgn0000121 (predicted) FBgn0037330	=	1.00
FBgn0000121 (predicted) FBgn0036372	=	0.69
FBgn0000121 (predicted) FBgn0024814	=	2.88
FBgn0000121 (predicted) FBgn0027621	=	1.90
FBgn0000121 (predicted) FBgn0036161	=	1.00
FBgn0000121 (predicted) FBgn0028697	=	0.98
FBgn0000121 (predicted) FBgn0015805	=	1.00
FBgn0000121 (predicted) FBgn0023184	=	2.00
FBgn0000121 (predicted) FBgn0011211	=	1.00
FBgn0000121 (predicted) FBgn0003892	=	0.87
FBgn0000121 (predicted) FBgn0015268	=	1.00
FBgn0000121 (predicted) FBgn0036478	=	1.00
FBgn0000121 (predicted) FBgn0026079	=	1.00
FBgn0000121 (predicted) FBgn0003887	=	1.98
FBgn0000121 (predicted) FBgn0015587	=	0.89
FBgn0000121 (predicted) FBgn0042092	=	1.00
FBgn0000121 (predicted) FBgn0004687	=	2.00
FBgn0000121 (predicted) FBgn0015907	=	2.00
FBgn0000121 (predicted) FBgn0031493	=	2.00
FBgn0000121 (predicted) FBgn0042627	=	2.00
FBgn0000121 (predicted) FBgn0001220	=	1.00
FBgn0000121 (predicted) FBgn0020238	=	2.00
FBgn0000121 (predicted) FBgn0010380	=	0.97
FBgn0000121 (predicted) FBgn0025865	=	2.00
FBgn0000121 (predicted) FBgn0029079	=	1.00
FBgn0000121 (predicted) FBgn0003178	=	2.00
FBgn0000121 (predicted) FBgn0003062	=	1.00
FBgn0000121 (predicted) FBgn0030384	=	0.96
FBgn0000121 (predicted) FBgn0021995	=	2.00
FBgn0000121 (predicted) FBgn0013811	=	1.00
FBgn0000121 (predicted) FBgn0036222	=	1.00
FBgn0000121 (predicted) FBgn0085390	=	0.89
FBgn0000121 (predicted) FBgn0034750	=	2.00
FBgn0000121 (predicted) FBgn0039623	=	2.00
FBgn0000121 (predicted) FBgn0035720	=	0.97
FBgn0000121 (predicted) FBgn0034968	=	1.00
FBgn0000121 (predicted) FBgn0039857	=	2.00
FBgn0000121 (predicted) FBgn0036942	=	1.00
FBgn0000121 (predicted) FBgn0003392	=	1.00
FBgn0000121 (predicted) FBgn0029785	=	1.00
FBgn0000121 (predicted) FBgn0015075	=	1.00
FBgn0000121 (predicted) FBgn0040297	=	0.96
FBgn0000121 (predicted) FBgn0041627	=	2.00
FBgn0000121 (predicted) FBgn0035753	=	1.00
FBgn0000121 (predicted) FBgn0002607	=	1.00
FBgn0000121 (predicted) FBgn0024923	=	1.00
FBgn0000121 (predicted) FBgn0004922	=	1.00
FBgn0000121 (predicted) FBgn0037328	=	1.00
FBgn0000121 (predicted) FBgn0031319	=	2.00
FBgn0000121 (predicted) FBgn0004107	=	0.98
FBgn0000121 (predicted) FBgn0025286	=	1.00
FBgn0000121 (predicted) FBgn0038074	=	1.82
FBgn0000121 (predicted) FBgn0035162	=	1.00
FBgn0000121 (predicted) FBgn0011726	=	2.00
FBgn0000121 (predicted) FBgn0014462	=	1.00
FBgn0000121 (predicted) FBgn0014026	=	2.00
FBgn0000121 (predicted) FBgn0038826	=	1.00
FBgn0000121 (predicted) FBgn0024332	=	1.00
FBgn0000121 (predicted) FBgn0030087	=	1.00
FBgn0000121 (predicted) FBgn0086693	=	0.93
FBgn0000121 (predicted) FBgn0020910	=	2.00
FBgn0000121 (predicted) FBgn0039566	=	1.00
FBgn0000121 (predicted) FBgn0003470	=	2.00
FBgn0000121 (predicted) FBgn0003514	=	1.00
FBgn0000121 (predicted) FBgn0039669	=	1.00
FBgn0000121 (predicted) FBgn0027329	=	1.00
FBgn0000121 (predicted) FBgn0000557	=	2.98
FBgn0000121 (predicted) FBgn0017539	=	1.00
FBgn0000121 (predicted) FBgn0010774	=	2.00
FBgn0000121 (predicted) FBgn0001216	=	3.90
FBgn0000121 (predicted) FBgn0002431	=	1.00
FBgn0000121 (predicted) FBgn0037834	=	1.00
FBgn0000121 (predicted) FBgn0015925	=	2.00
FBgn0000121 (predicted) FBgn0033571	=	2.00
FBgn0000121 (predicted) FBgn0052296	=	0.79
FBgn0000121 (predicted) FBgn0000121	=	10.9
FBgn0000121 (predicted) FBgn0010173	=	1.00
FBgn0000121 (predicted) FBgn0086361	=	4.00
FBgn0000121 (predicted) FBgn0039632	=	1.00
FBgn0000121 (predicted) FBgn0002622	=	1.00
FBgn0000121 (predicted) FBgn0016700	=	1.00
FBgn0000121 (predicted) FBgn0000556	=	2.96
FBgn0000121 (predicted) FBgn0017545	=	2.00
FBgn0000121 (predicted) FBgn0011224	=	1.00
FBgn0000121 (predicted) FBgn0036414	=	0.95
FBgn0000121 (predicted) FBgn0039713	=	2.00
FBgn0000121 (predicted) FBgn0000340	=	1.00
FBgn0000121 (predicted) FBgn0034503	=	1.00
FBgn0000121 (predicted) FBgn0002783	=	1.00
FBgn0000121 (predicted) FBgn0027571	=	2.00
FBgn0000121 (predicted) FBgn0000499	=	0.78
FBgn0000121 (predicted) FBgn0027338	=	2.98
FBgn0000121 (predicted) FBgn0005776	=	1.00
FBgn0000121 (predicted) FBgn0015024	=	0.95
FBgn0000121 (predicted) FBgn0001087	=	2.00
FBgn0000121 (predicted) FBgn0003942	=	2.00
FBgn0000121 (predicted) FBgn0002593	=	1.00
FBgn0000121 (predicted) FBgn0015834	=	1.00
FBgn0000121 (predicted) FBgn0016917	=	0.73
FBgn0000121 (predicted) FBgn0015803	=	1.00
FBgn0000121 (predicted) FBgn0034827	=	0.98
FBgn0000121 (predicted) FBgn0015278	=	2.00
FBgn0000121 (predicted) FBgn0032138	=	2.00
FBgn0000121 (predicted) FBgn0003210	=	2.92
FBgn0000121 (predicted) FBgn0011586	=	1.00
FBgn0000121 (predicted) FBgn0035422	=	1.00
FBgn0000121 (predicted) FBgn0031437	=	1.94
FBgn0000121 (predicted) FBgn0037081	=	1.00
FBgn0000121 (predicted) FBgn0034277	=	1.00
FBgn0000121 (predicted) FBgn0003889	=	2.00
FBgn0000121 (predicted) FBgn0000171	=	1.00
FBgn0000121 (predicted) FBgn0001092	=	1.00
FBgn0000121 (predicted) FBgn0085373	=	2.00
FBgn0000121 (predicted) FBgn0011737	=	1.00
FBgn0000121 (predicted) FBgn0085413	=	1.00
FBgn0000121 (predicted) FBgn0031441	=	0.98
FBgn0000121 (predicted) FBgn0038965	=	0.98
FBgn0000121 (predicted) FBgn0003888	=	1.00
FBgn0000121 (predicted) FBgn0019938	=	2.00
FBgn0000121 (predicted) FBgn0040206	=	10.3
FBgn0000121 (predicted) FBgn0030235	=	1.97
FBgn0000121 (predicted) FBgn0033522	=	1.00
FBgn0000121 (predicted) FBgn0033548	=	2.00
FBgn0000121 (predicted) FBgn0015567	=	1.99
FBgn0000121 (predicted) FBgn0003274	=	1.00
FBgn0000121 (predicted) FBgn0034259	=	1.00
FBgn0000121 (predicted) FBgn0030412	=	1.00
FBgn0000121 (predicted) FBgn0020622	=	1.00
FBgn0000121 (predicted) FBgn0017579	=	1.00
FBgn0000121 (predicted) FBgn0014002	=	2.00
FBgn0000121 (predicted) FBgn0034173	=	1.00
FBgn0000121 (predicted) FBgn0011284	=	1.00
FBgn0000121 (predicted) FBgn0020660	=	2.00
FBgn0000121 (predicted) FBgn0003256	=	1.00
FBgn0000121 (predicted) FBgn0032293	=	1.00
FBgn0000121 (predicted) FBgn0015617	=	1.00
FBgn0000121 (predicted) FBgn0053277	=	0.83
FBgn0000121 (predicted) FBgn0039757	=	1.00
FBgn0000121 (predicted) FBgn0003278	=	1.00
FBgn0000121 (predicted) FBgn0022959	=	2.94
FBgn0000121 (predicted) FBgn0000479	=	2.00
FBgn0000121 (predicted) FBgn0034824	=	0.94
FBgn0000121 (predicted) FBgn0000559	=	1.00
FBgn0000121 (predicted) FBgn0003279	=	1.00
FBgn0000139 (predicted) FBgn0028892	=	0.46
FBgn0000139 (predicted) FBgn0032293	=	1.00
FBgn0000139 (predicted) FBgn0040066	=	0.89
FBgn0000139 (predicted) FBgn0025549	=	1.00
FBgn0000139 (predicted) FBgn0022764	=	1.00
FBgn0000139 (predicted) FBgn0035491	=	1.00
FBgn0000139 (predicted) FBgn0034689	=	0.40
FBgn0000139 (predicted) FBgn0036973	=	1.00
FBgn0000139 (predicted) FBgn0034687	=	0.44
FBgn0000139 (predicted) FBgn0034688	=	0.41
FBgn0000139 (predicted) FBgn0011648	=	0.95
FBgn0000139 (predicted) FBgn0029006	=	2.00
FBgn0000142 (predicted) FBgn0031492	=	1.00
FBgn0000146 (predicted) FBgn0039016	=	1.87
FBgn0000150 (predicted) FBgn0034092	=	1.00
FBgn0000150 (predicted) FBgn0034743	=	1.00
FBgn0000150 (predicted) FBgn0014362	=	0.91
FBgn0000150 (predicted) FBgn0039183	=	1.00
FBgn0000150 (predicted) FBgn0039241	=	1.00
FBgn0000150 (predicted) FBgn0015610	=	0.94
FBgn0000150 (predicted) FBgn0037121	=	1.00
FBgn0000150 (predicted) FBgn0028913	=	1.00
FBgn0000150 (predicted) FBgn0020236	=	1.00
FBgn0000150 (predicted) FBgn0033902	=	1.00
FBgn0000150 (predicted) FBgn0086134	=	1.00
FBgn0000150 (predicted) FBgn0040075	=	1.00
FBgn0000150 (predicted) FBgn0000150	=	4.54
FBgn0000150 (predicted) FBgn0034876	=	1.00
FBgn0000150 (predicted) FBgn0029676	=	1.00
FBgn0000150 (predicted) FBgn0000173	=	1.00
FBgn0000150 (predicted) FBgn0010349	=	1.00
FBgn0000150 (predicted) FBgn0026777	=	1.00
FBgn0000150 (predicted) FBgn0025809	=	1.00
FBgn0000150 (predicted) FBgn0017556	=	0.96
FBgn0000150 (predicted) FBgn0015321	=	1.00
FBgn0000150 (predicted) FBgn0051453	=	0.69
FBgn0000150 (predicted) FBgn0037314	=	1.00
FBgn0000150 (predicted) FBgn0034277	=	1.00
FBgn0000150 (predicted) FBgn0001308	=	1.00
FBgn0000150 (predicted) FBgn0004427	=	0.97
FBgn0000150 (predicted) FBgn0014879	=	1.00
FBgn0000150 (predicted) FBgn0004430	=	1.00
FBgn0000150 (predicted) FBgn0050062	=	1.00
FBgn0000150 (predicted) FBgn0004429	=	1.00
FBgn0000150 (predicted) FBgn0004066	=	0.96
FBgn0000150 (predicted) FBgn0025678	=	1.00
FBgn0000150 (predicted) FBgn0029765	=	1.00
FBgn0000150 (predicted) FBgn0002736	=	1.00
FBgn0000150 (predicted) FBgn0015778	=	1.00
FBgn0000150 (predicted) FBgn0025885	=	1.00
FBgn0000150 (predicted) FBgn0028690	=	1.00
FBgn0000150 (predicted) FBgn0035813	=	1.00
FBgn0000150 (predicted) FBgn0036919	=	1.00
FBgn0000150 (predicted) FBgn0039129	=	1.00
FBgn0000150 (predicted) FBgn0052789	=	1.00
FBgn0000150 (predicted) FBgn0032640	=	0.86
FBgn0000150 (predicted) FBgn0024352	=	1.00
FBgn0000150 (predicted) FBgn0034538	=	0.89
FBgn0000150 (predicted) FBgn0011638	=	1.00
FBgn0000150 (predicted) FBgn0017557	=	0.98
FBgn0000150 (predicted) FBgn0034539	=	0.94
FBgn0000150 (predicted) FBgn0005776	=	1.00
FBgn0000150 (predicted) FBgn0022708	=	1.00
FBgn0000150 (predicted) FBgn0026402	=	1.00
FBgn0000150 (predicted) FBgn0011341	=	0.94
FBgn0000150 (predicted) FBgn0034046	=	1.00
FBgn0000150 (predicted) FBgn0031057	=	0.81
FBgn0000150 (predicted) FBgn0004425	=	1.00
FBgn0000150 (predicted) FBgn0004397	=	1.00
FBgn0000150 (predicted) FBgn0004431	=	1.00
FBgn0000150 (predicted) FBgn0040007	=	1.00
FBgn0000150 (predicted) FBgn0031657	=	1.00
FBgn0000150 (predicted) FBgn0053113	=	1.00
FBgn0000150 (predicted) FBgn0028992	=	1.00
FBgn0000150 (predicted) FBgn0029882	=	1.00
FBgn0000150 (predicted) FBgn0004428	=	1.00
FBgn0000150 (predicted) FBgn0030703	=	1.00
FBgn0000163 (known) FBgn0022131	=	2.0
FBgn0000163 (known) FBgn0004907	=	4.74
FBgn0000163 (known) FBgn0026192	=	3.94
FBgn0000163 (predicted) FBgn0035423	=	0.99
FBgn0000163 (predicted) FBgn0029006	=	0.87
FBgn0000163 (predicted) FBgn0004611	=	2.00
FBgn0000171 (predicted) FBgn0004397	=	1.00
FBgn0000171 (predicted) FBgn0040206	=	0.96
FBgn0000171 (predicted) FBgn0001276	=	1.00
FBgn0000171 (predicted) FBgn0036581	=	1.00
FBgn0000171 (predicted) FBgn0000472	=	1.00
FBgn0000171 (predicted) FBgn0020497	=	1.00
FBgn0000173 (predicted) FBgn0033383	=	1.00
FBgn0000173 (predicted) FBgn0041174	=	1.00
FBgn0000173 (predicted) FBgn0034528	=	1.00
FBgn0000173 (predicted) FBgn0052850	=	1.00
FBgn0000181 (predicted) FBgn0028892	=	0.46
FBgn0000181 (predicted) FBgn0034688	=	0.41
FBgn0000181 (predicted) FBgn0013750	=	1.00
FBgn0000181 (predicted) FBgn0034528	=	1.00
FBgn0000181 (predicted) FBgn0026318	=	1.00
FBgn0000181 (predicted) FBgn0041174	=	1.00
FBgn0000181 (predicted) FBgn0034915	=	1.00
FBgn0000181 (predicted) FBgn0034687	=	0.44
FBgn0000181 (predicted) FBgn0034689	=	0.40
FBgn0000229 (known) FBgn0024326	=	1.99
FBgn0000229 (known) FBgn0001291	=	3.85
FBgn0000229 (predicted) FBgn0031374	=	0.86
FBgn0000229 (predicted) FBgn0025549	=	1.00
FBgn0000229 (predicted) FBgn0015799	=	0.63
FBgn0000229 (predicted) FBgn0026150	=	0.95
FBgn0000229 (predicted) FBgn0030581	=	2.94
FBgn0000229 (predicted) FBgn0020618	=	0.95
FBgn0000229 (predicted) FBgn0003205	=	0.99
FBgn0000229 (predicted) FBgn0015818	=	0.95
FBgn0000229 (predicted) FBgn0053180	=	0.95
FBgn0000229 (predicted) FBgn0032517	=	1.00
FBgn0000239 (predicted) FBgn0033383	=	1.00
FBgn0000258 (predicted) FBgn0037707	=	1.92
FBgn0000258 (predicted) FBgn0000472	=	1.00
FBgn0000258 (predicted) FBgn0035489	=	1.00
FBgn0000258 (predicted) FBgn0004907	=	0.96
FBgn0000258 (predicted) FBgn0025825	=	1.00
FBgn0000258 (predicted) FBgn0029006	=	0.92
FBgn0000258 (predicted) FBgn0040206	=	1.96
FBgn0000258 (predicted) FBgn0000258	=	1.00
FBgn0000258 (predicted) FBgn0004926	=	1.00
FBgn0000258 (predicted) FBgn0034412	=	0.77
FBgn0000258 (predicted) FBgn0014879	=	1.00
FBgn0000258 (predicted) FBgn0003471	=	1.00
FBgn0000258 (predicted) FBgn0032512	=	1.00
FBgn0000261 (predicted) FBgn0000261	=	1.00
FBgn0000261 (predicted) FBgn0032061	=	1.00
FBgn0000273 (predicted) FBgn0020392	=	1.00
FBgn0000273 (predicted) FBgn0000275	=	0.97
FBgn0000275 (predicted) FBgn0025800	=	0.97
FBgn0000275 (predicted) FBgn0040079	=	0.97
FBgn0000275 (predicted) FBgn0015287	=	0.97
FBgn0000275 (predicted) FBgn0035853	=	0.97
FBgn0000275 (predicted) FBgn0031492	=	0.97
FBgn0000275 (predicted) FBgn0035489	=	0.97
FBgn0000275 (predicted) FBgn0030800	=	0.97
FBgn0000275 (predicted) FBgn0025381	=	0.97
FBgn0000307 (predicted) FBgn0028360	=	1.00
FBgn0000307 (predicted) FBgn0035271	=	1.00
FBgn0000307 (predicted) FBgn0032677	=	1.00
FBgn0000307 (predicted) FBgn0031885	=	1.00
FBgn0000316 (predicted) FBgn0000316	=	1.00
FBgn0000318 (predicted) FBgn0041174	=	1.00
FBgn0000319 (predicted) FBgn0067895	=	1.00
FBgn0000319 (predicted) FBgn0033383	=	1.00
FBgn0000319 (predicted) FBgn0041205	=	1.00
FBgn0000319 (predicted) FBgn0011774	=	1.00
FBgn0000319 (predicted) FBgn0043070	=	1.00
FBgn0000319 (predicted) FBgn0031006	=	1.00
FBgn0000319 (predicted) FBgn0036309	=	1.00
FBgn0000319 (predicted) FBgn0040206	=	1.00
FBgn0000319 (predicted) FBgn0086372	=	1.00
FBgn0000319 (predicted) FBgn0085433	=	1.00
FBgn0000320 (predicted) FBgn0000363	=	0.88
FBgn0000338 (known) FBgn0034534	=	7.24
FBgn0000338 (predicted) FBgn0000338	=	2.12
FBgn0000338 (predicted) FBgn0000370	=	1.00
FBgn0000338 (predicted) FBgn0000964	=	0.80
FBgn0000338 (predicted) FBgn0036736	=	0.53
FBgn0000338 (predicted) FBgn0001291	=	0.67
FBgn0000338 (predicted) FBgn0034970	=	0.63
FBgn0000338 (predicted) FBgn0004396	=	0.63
FBgn0000340 (known) FBgn0003205	=	2.0
FBgn0000340 (predicted) FBgn0025800	=	1.00
FBgn0000340 (predicted) FBgn0040206	=	0.96
FBgn0000340 (predicted) FBgn0004907	=	1.78
FBgn0000346 (predicted) FBgn0032200	=	1.00
FBgn0000346 (predicted) FBgn0024491	=	1.00
FBgn0000346 (predicted) FBgn0025582	=	1.00
FBgn0000346 (predicted) FBgn0002593	=	1.00
FBgn0000346 (predicted) FBgn0028743	=	1.00
FBgn0000346 (predicted) FBgn0036734	=	1.00
FBgn0000363 (predicted) FBgn0025674	=	1.00
FBgn0000363 (predicted) FBgn0032863	=	1.00
FBgn0000363 (predicted) FBgn0000363	=	1.00
FBgn0000363 (predicted) FBgn0038196	=	1.00
FBgn0000363 (predicted) FBgn0029907	=	1.00
FBgn0000363 (predicted) FBgn0035323	=	1.00
FBgn0000363 (predicted) FBgn0058084	=	0.76
FBgn0000363 (predicted) FBgn0083961	=	1.00
FBgn0000363 (predicted) FBgn0000499	=	0.96
FBgn0000363 (predicted) FBgn0025571	=	1.00
FBgn0000363 (predicted) FBgn0030058	=	1.00
FBgn0000363 (predicted) FBgn0052062	=	1.00
FBgn0000363 (predicted) FBgn0030077	=	1.00
FBgn0000363 (predicted) FBgn0033174	=	1.00
FBgn0000363 (predicted) FBgn0051453	=	1.00
FBgn0000363 (predicted) FBgn0027788	=	0.88
FBgn0000363 (predicted) FBgn0017397	=	1.00
FBgn0000363 (predicted) FBgn0041174	=	1.00
FBgn0000363 (predicted) FBgn0051687	=	1.00
FBgn0000363 (predicted) FBgn0028734	=	1.00
FBgn0000363 (predicted) FBgn0038490	=	1.00
FBgn0000363 (predicted) FBgn0051688	=	1.00
FBgn0000370 (predicted) FBgn0033816	=	1.00
FBgn0000370 (predicted) FBgn0036126	=	1.82
FBgn0000370 (predicted) FBgn0001291	=	0.97
FBgn0000370 (predicted) FBgn0000964	=	1.00
FBgn0000370 (predicted) FBgn0001297	=	2.80
FBgn0000370 (predicted) FBgn0033122	=	1.00
FBgn0000370 (predicted) FBgn0050016	=	1.00
FBgn0000370 (predicted) FBgn0028550	=	1.00
FBgn0000370 (predicted) FBgn0005638	=	2.82
FBgn0000377 (known) FBgn0035136	=	2.0
FBgn0000377 (predicted) FBgn0004907	=	0.96
FBgn0000384 (predicted) FBgn0005776	=	0.93
FBgn0000384 (predicted) FBgn0005777	=	1.00
FBgn0000404 (known) FBgn0004106	=	2.96
FBgn0000404 (known) FBgn0004107	=	2.96
FBgn0000404 (known) FBgn0011766	=	1.8399999999999999
FBgn0000404 (predicted) FBgn0032679	=	0.96
FBgn0000404 (predicted) FBgn0000472	=	0.81
FBgn0000404 (predicted) FBgn0033069	=	0.96
FBgn0000404 (predicted) FBgn0022774	=	0.96
FBgn0000404 (predicted) FBgn0027588	=	0.96
FBgn0000404 (predicted) FBgn0000482	=	0.96
FBgn0000404 (predicted) FBgn0024509	=	0.96
FBgn0000404 (predicted) FBgn0031051	=	0.96
FBgn0000404 (predicted) FBgn0035203	=	0.96
FBgn0000404 (predicted) FBgn0034577	=	0.96
FBgn0000404 (predicted) FBgn0020513	=	0.96
FBgn0000404 (predicted) FBgn0015834	=	0.96
FBgn0000404 (predicted) FBgn0020618	=	0.96
FBgn0000404 (predicted) FBgn0024556	=	0.96
FBgn0000404 (predicted) FBgn0036819	=	1.00
FBgn0000404 (predicted) FBgn0015799	=	0.97
FBgn0000404 (predicted) FBgn0025815	=	0.96
FBgn0000404 (predicted) FBgn0015929	=	0.96
FBgn0000404 (predicted) FBgn0020385	=	0.96
FBgn0000404 (predicted) FBgn0035424	=	0.96
FBgn0000404 (predicted) FBgn0022786	=	1.00
FBgn0000404 (predicted) FBgn0020236	=	0.96
FBgn0000404 (predicted) FBgn0015270	=	1.96
FBgn0000404 (predicted) FBgn0029720	=	0.50
FBgn0000404 (predicted) FBgn0034936	=	0.96
FBgn0000404 (predicted) FBgn0004584	=	0.96
FBgn0000404 (predicted) FBgn0011774	=	0.96
FBgn0000404 (predicted) FBgn0020440	=	0.96
FBgn0000404 (predicted) FBgn0032813	=	1.00
FBgn0000404 (predicted) FBgn0030013	=	0.50
FBgn0000404 (predicted) FBgn0028688	=	0.96
FBgn0000404 (predicted) FBgn0036008	=	0.96
FBgn0000404 (predicted) FBgn0032437	=	0.96
FBgn0000404 (predicted) FBgn0005655	=	1.00
FBgn0000404 (predicted) FBgn0004177	=	0.96
FBgn0000404 (predicted) FBgn0085433	=	0.96
FBgn0000404 (predicted) FBgn0024332	=	0.96
FBgn0000404 (predicted) FBgn0033122	=	0.96
FBgn0000404 (predicted) FBgn0041174	=	0.96
FBgn0000404 (predicted) FBgn0022772	=	1.96
FBgn0000404 (predicted) FBgn0014861	=	0.96
FBgn0000404 (predicted) FBgn0003193	=	0.39
FBgn0000404 (predicted) FBgn0000996	=	1.96
FBgn0000404 (predicted) FBgn0037270	=	0.96
FBgn0000404 (predicted) FBgn0002413	=	1.91
FBgn0000404 (predicted) FBgn0041789	=	0.96
FBgn0000405 (known) FBgn0001086	=	2.0
FBgn0000405 (known) FBgn0004106	=	2.96
FBgn0000405 (predicted) FBgn0035627	=	1.00
FBgn0000405 (predicted) FBgn0002673	=	0.90
FBgn0000405 (predicted) FBgn0003200	=	1.00
FBgn0000405 (predicted) FBgn0004107	=	0.96
FBgn0000405 (predicted) FBgn0014861	=	0.96
FBgn0000405 (predicted) FBgn0037613	=	0.96
FBgn0000405 (predicted) FBgn0038197	=	0.89
FBgn0000405 (predicted) FBgn0000472	=	0.81
FBgn0000405 (predicted) FBgn0003892	=	1.00
FBgn0000405 (predicted) FBgn0040298	=	1.00
FBgn0000405 (predicted) FBgn0003525	=	1.00
FBgn0000405 (predicted) FBgn0033153	=	2.00
FBgn0000405 (predicted) FBgn0003124	=	1.00
FBgn0000405 (predicted) FBgn0010314	=	1.00
FBgn0000409 (predicted) FBgn0026318	=	1.00
FBgn0000409 (predicted) FBgn0004397	=	1.00
FBgn0000409 (predicted) FBgn0033383	=	1.00
FBgn0000409 (predicted) FBgn0034528	=	1.00
FBgn0000409 (predicted) FBgn0015296	=	1.00
FBgn0000409 (predicted) FBgn0028496	=	1.00
FBgn0000409 (predicted) FBgn0041174	=	1.00
FBgn0000409 (predicted) FBgn0038861	=	1.00
FBgn0000409 (predicted) FBgn0085433	=	1.00
FBgn0000409 (predicted) FBgn0086676	=	1.00
FBgn0000409 (predicted) FBgn0015623	=	1.00
FBgn0000409 (predicted) FBgn0038471	=	1.00
FBgn0000413 (known) FBgn0000413	=	1.92
FBgn0000413 (known) FBgn0000575	=	1.73
FBgn0000413 (known) FBgn0002922	=	2.4699999999999998
FBgn0000413 (predicted) FBgn0010247	=	0.85
FBgn0000413 (predicted) FBgn0005636	=	2.69
FBgn0000413 (predicted) FBgn0040075	=	0.85
FBgn0000413 (predicted) FBgn0004907	=	1.22
FBgn0000413 (predicted) FBgn0040078	=	0.85
FBgn0000413 (predicted) FBgn0037475	=	1.00
FBgn0000413 (predicted) FBgn0037657	=	0.96
FBgn0000413 (predicted) FBgn0003177	=	0.46
FBgn0000414 (predicted) FBgn0029006	=	1.00
FBgn0000416 (predicted) FBgn0000416	=	1.00
FBgn0000416 (predicted) FBgn0034534	=	0.95
FBgn0000416 (predicted) FBgn0028931	=	1.00
FBgn0000416 (predicted) FBgn0011648	=	0.95
FBgn0000416 (predicted) FBgn0028837	=	1.00
FBgn0000416 (predicted) FBgn0025800	=	1.00
FBgn0000426 (known) FBgn0035675	=	2.0
FBgn0000426 (known) FBgn0031962	=	2.0
FBgn0000426 (predicted) FBgn0004397	=	1.00
FBgn0000426 (predicted) FBgn0032250	=	1.00
FBgn0000426 (predicted) FBgn0038271	=	0.83
FBgn0000426 (predicted) FBgn0027864	=	1.00
FBgn0000426 (predicted) FBgn0023175	=	1.00
FBgn0000448 (predicted) FBgn0037742	=	1.00
FBgn0000448 (predicted) FBgn0028686	=	1.00
FBgn0000448 (predicted) FBgn0010602	=	1.00
FBgn0000448 (predicted) FBgn0020369	=	2.81
FBgn0000448 (predicted) FBgn0027053	=	0.96
FBgn0000448 (predicted) FBgn0004028	=	1.00
FBgn0000448 (predicted) FBgn0004595	=	0.96
FBgn0000455 (predicted) FBgn0029907	=	1.00
FBgn0000459 (predicted) FBgn0015799	=	0.68
FBgn0000472 (known) FBgn0017578	=	2.81
FBgn0000472 (known) FBgn0041171	=	2.0
FBgn0000472 (known) FBgn0004107	=	1.81
FBgn0000472 (predicted) FBgn0037981	=	1.00
FBgn0000472 (predicted) FBgn0027329	=	1.00
FBgn0000472 (predicted) FBgn0039004	=	1.00
FBgn0000472 (predicted) FBgn0026430	=	1.00
FBgn0000472 (predicted) FBgn0010621	=	1.00
FBgn0000472 (predicted) FBgn0031037	=	1.00
FBgn0000472 (predicted) FBgn0026190	=	0.97
FBgn0000472 (predicted) FBgn0002921	=	0.96
FBgn0000472 (predicted) FBgn0023175	=	1.00
FBgn0000472 (predicted) FBgn0032679	=	1.00
FBgn0000472 (predicted) FBgn0021795	=	1.00
FBgn0000472 (predicted) FBgn0028684	=	1.00
FBgn0000472 (predicted) FBgn0033160	=	1.00
FBgn0000472 (predicted) FBgn0027291	=	1.00
FBgn0000472 (predicted) FBgn0031051	=	1.00
FBgn0000472 (predicted) FBgn0031728	=	1.00
FBgn0000472 (predicted) FBgn0032444	=	1.00
FBgn0000472 (predicted) FBgn0052183	=	0.89
FBgn0000472 (predicted) FBgn0030289	=	1.00
FBgn0000472 (predicted) FBgn0032492	=	1.00
FBgn0000472 (predicted) FBgn0037890	=	1.00
FBgn0000472 (predicted) FBgn0025352	=	1.00
FBgn0000472 (predicted) FBgn0003150	=	1.00
FBgn0000472 (predicted) FBgn0086357	=	0.99
FBgn0000472 (predicted) FBgn0037301	=	1.00
FBgn0000472 (predicted) FBgn0020756	=	1.00
FBgn0000472 (predicted) FBgn0015245	=	1.00
FBgn0000472 (predicted) FBgn0003231	=	1.00
FBgn0000472 (predicted) FBgn0053520	=	1.00
FBgn0000472 (predicted) FBgn0003687	=	1.00
FBgn0000472 (predicted) FBgn0034259	=	1.00
FBgn0000472 (predicted) FBgn0036772	=	1.00
FBgn0000472 (predicted) FBgn0029176	=	1.00
FBgn0000472 (predicted) FBgn0039909	=	1.00
FBgn0000472 (predicted) FBgn0034412	=	0.77
FBgn0000472 (predicted) FBgn0025716	=	0.98
FBgn0000472 (predicted) FBgn0022213	=	1.00
FBgn0000472 (predicted) FBgn0034842	=	1.00
FBgn0000472 (predicted) FBgn0004888	=	1.00
FBgn0000472 (predicted) FBgn0026252	=	1.00
FBgn0000472 (predicted) FBgn0028685	=	1.00
FBgn0000472 (predicted) FBgn0035244	=	1.00
FBgn0000472 (predicted) FBgn0036147	=	1.00
FBgn0000472 (predicted) FBgn0020238	=	1.00
FBgn0000472 (predicted) FBgn0028687	=	1.00
FBgn0000472 (predicted) FBgn0039780	=	1.00
FBgn0000472 (predicted) FBgn0004176	=	1.00
FBgn0000472 (predicted) FBgn0031824	=	1.00
FBgn0000472 (predicted) FBgn0038922	=	1.00
FBgn0000472 (predicted) FBgn0004924	=	1.00
FBgn0000472 (predicted) FBgn0034989	=	1.00
FBgn0000472 (predicted) FBgn0034091	=	1.00
FBgn0000472 (predicted) FBgn0027338	=	0.98
FBgn0000472 (predicted) FBgn0020388	=	1.00
FBgn0000472 (predicted) FBgn0011604	=	1.00
FBgn0000472 (predicted) FBgn0002521	=	1.00
FBgn0000472 (predicted) FBgn0046332	=	0.81
FBgn0000472 (predicted) FBgn0001942	=	1.00
FBgn0000472 (predicted) FBgn0041627	=	1.00
FBgn0000472 (predicted) FBgn0038504	=	1.00
FBgn0000472 (predicted) FBgn0035046	=	1.00
FBgn0000472 (predicted) FBgn0039627	=	1.00
FBgn0000472 (predicted) FBgn0037314	=	1.00
FBgn0000472 (predicted) FBgn0028968	=	1.00
FBgn0000472 (predicted) FBgn0039776	=	1.00
FBgn0000472 (predicted) FBgn0039566	=	1.00
FBgn0000472 (predicted) FBgn0011774	=	1.00
FBgn0000472 (predicted) FBgn0003676	=	1.00
FBgn0000472 (predicted) FBgn0026380	=	1.00
FBgn0000472 (predicted) FBgn0004106	=	1.81
FBgn0000472 (predicted) FBgn0036828	=	1.00
FBgn0000472 (predicted) FBgn0003425	=	1.00
FBgn0000472 (predicted) FBgn0037912	=	1.00
FBgn0000472 (predicted) FBgn0033519	=	1.00
FBgn0000472 (predicted) FBgn0035404	=	1.00
FBgn0000472 (predicted) FBgn0037926	=	1.00
FBgn0000472 (predicted) FBgn0039674	=	1.00
FBgn0000472 (predicted) FBgn0015391	=	1.00
FBgn0000472 (predicted) FBgn0028700	=	1.00
FBgn0000472 (predicted) FBgn0001179	=	1.00
FBgn0000472 (predicted) FBgn0040078	=	1.00
FBgn0000472 (predicted) FBgn0026565	=	1.00
FBgn0000472 (predicted) FBgn0024248	=	1.00
FBgn0000472 (predicted) FBgn0013749	=	1.00
FBgn0000472 (predicted) FBgn0032244	=	1.00
FBgn0000472 (predicted) FBgn0020497	=	1.00
FBgn0000472 (predicted) FBgn0015283	=	1.00
FBgn0000472 (predicted) FBgn0003124	=	1.00
FBgn0000472 (predicted) FBgn0035568	=	1.00
FBgn0000472 (predicted) FBgn0033342	=	1.00
FBgn0000472 (predicted) FBgn0038964	=	1.00
FBgn0000472 (predicted) FBgn0034186	=	1.00
FBgn0000472 (predicted) FBgn0015282	=	1.00
FBgn0000472 (predicted) FBgn0020261	=	1.00
FBgn0000472 (predicted) FBgn0038708	=	1.00
FBgn0000472 (predicted) FBgn0001341	=	1.00
FBgn0000472 (predicted) FBgn0028695	=	1.00
FBgn0000472 (predicted) FBgn0042177	=	1.00
FBgn0000472 (predicted) FBgn0039819	=	1.00
FBgn0000472 (predicted) FBgn0027783	=	1.00
FBgn0000472 (predicted) FBgn0026418	=	0.98
FBgn0000472 (predicted) FBgn0040075	=	1.00
FBgn0000472 (predicted) FBgn0025582	=	1.00
FBgn0000472 (predicted) FBgn0037742	=	1.00
FBgn0000472 (predicted) FBgn0003256	=	0.98
FBgn0000472 (predicted) FBgn0036754	=	1.00
FBgn0000472 (predicted) FBgn0035162	=	1.00
FBgn0000472 (predicted) FBgn0033844	=	1.00
FBgn0000472 (predicted) FBgn0028686	=	1.00
FBgn0000472 (predicted) FBgn0034401	=	1.00
FBgn0000472 (predicted) FBgn0003277	=	1.00
FBgn0000472 (predicted) FBgn0012066	=	1.00
FBgn0000472 (predicted) FBgn0022246	=	1.00
FBgn0000472 (predicted) FBgn0035918	=	1.00
FBgn0000472 (predicted) FBgn0004066	=	0.96
FBgn0000472 (predicted) FBgn0015805	=	1.99
FBgn0000472 (predicted) FBgn0034277	=	1.00
FBgn0000472 (predicted) FBgn0000617	=	1.00
FBgn0000472 (predicted) FBgn0003079	=	0.90
FBgn0000472 (predicted) FBgn0034572	=	1.00
FBgn0000472 (predicted) FBgn0027588	=	1.00
FBgn0000472 (predicted) FBgn0037236	=	1.00
FBgn0000472 (predicted) FBgn0037146	=	1.00
FBgn0000472 (predicted) FBgn0038976	=	1.00
FBgn0000472 (predicted) FBgn0015287	=	1.00
FBgn0000472 (predicted) FBgn0036548	=	1.00
FBgn0000472 (predicted) FBgn0053303	=	1.00
FBgn0000472 (predicted) FBgn0015546	=	1.00
FBgn0000472 (predicted) FBgn0016697	=	1.00
FBgn0000472 (predicted) FBgn0002174	=	1.00
FBgn0000472 (predicted) FBgn0031497	=	1.00
FBgn0000472 (predicted) FBgn0004551	=	0.99
FBgn0000472 (predicted) FBgn0035515	=	1.00
FBgn0000472 (predicted) FBgn0039943	=	1.00
FBgn0000472 (predicted) FBgn0039555	=	1.00
FBgn0000472 (predicted) FBgn0032517	=	1.00
FBgn0000472 (predicted) FBgn0029134	=	1.00
FBgn0000472 (predicted) FBgn0002284	=	1.00
FBgn0000472 (predicted) FBgn0052108	=	1.00
FBgn0000472 (predicted) FBgn0036892	=	1.00
FBgn0000472 (predicted) FBgn0037792	=	1.00
FBgn0000472 (predicted) FBgn0012036	=	0.96
FBgn0000472 (predicted) FBgn0004465	=	1.00
FBgn0000472 (predicted) FBgn0030600	=	1.00
FBgn0000472 (predicted) FBgn0029905	=	1.00
FBgn0000472 (predicted) FBgn0036613	=	1.00
FBgn0000472 (predicted) FBgn0003139	=	1.00
FBgn0000472 (predicted) FBgn0052016	=	1.00
FBgn0000472 (predicted) FBgn0030809	=	1.00
FBgn0000472 (predicted) FBgn0037894	=	1.00
FBgn0000472 (predicted) FBgn0015834	=	1.00
FBgn0000472 (predicted) FBgn0015019	=	1.00
FBgn0000472 (predicted) FBgn0032525	=	1.00
FBgn0000472 (predicted) FBgn0030235	=	1.97
FBgn0000472 (predicted) FBgn0032799	=	1.00
FBgn0000472 (predicted) FBgn0038827	=	1.00
FBgn0000472 (predicted) FBgn0036224	=	1.00
FBgn0000472 (predicted) FBgn0003062	=	1.00
FBgn0000472 (predicted) FBgn0003151	=	1.00
FBgn0000472 (predicted) FBgn0022774	=	1.00
FBgn0000472 (predicted) FBgn0085503	=	0.97
FBgn0000472 (predicted) FBgn0026176	=	1.00
FBgn0000472 (predicted) FBgn0030086	=	1.00
FBgn0000472 (predicted) FBgn0017557	=	0.98
FBgn0000472 (predicted) FBgn0031070	=	1.00
FBgn0000472 (predicted) FBgn0011207	=	1.00
FBgn0000472 (predicted) FBgn0030057	=	1.00
FBgn0000472 (predicted) FBgn0032816	=	1.00
FBgn0000472 (predicted) FBgn0086134	=	1.00
FBgn0000472 (predicted) FBgn0025637	=	1.00
FBgn0000472 (predicted) FBgn0039959	=	1.00
FBgn0000472 (predicted) FBgn0003978	=	1.00
FBgn0000472 (predicted) FBgn0038574	=	1.00
FBgn0000472 (predicted) FBgn0042178	=	1.00
FBgn0000472 (predicted) FBgn0010097	=	1.00
FBgn0000472 (predicted) FBgn0000986	=	1.00
FBgn0000472 (predicted) FBgn0010349	=	1.00
FBgn0000472 (predicted) FBgn0015075	=	1.00
FBgn0000472 (predicted) FBgn0015907	=	1.00
FBgn0000472 (predicted) FBgn0017566	=	1.00
FBgn0000472 (predicted) FBgn0013762	=	0.81
FBgn0000472 (predicted) FBgn0051742	=	1.00
FBgn0000472 (predicted) FBgn0011244	=	1.00
FBgn0000472 (predicted) FBgn0036486	=	1.00
FBgn0000472 (predicted) FBgn0053554	=	1.00
FBgn0000472 (predicted) FBgn0011290	=	1.00
FBgn0000472 (predicted) FBgn0017556	=	0.96
FBgn0000472 (predicted) FBgn0003276	=	1.00
FBgn0000472 (predicted) FBgn0003371	=	0.81
FBgn0000472 (predicted) FBgn0035032	=	1.00
FBgn0000472 (predicted) FBgn0030556	=	1.00
FBgn0000472 (predicted) FBgn0020235	=	1.00
FBgn0000472 (predicted) FBgn0046706	=	1.00
FBgn0000472 (predicted) FBgn0035005	=	1.00
FBgn0000472 (predicted) FBgn0025687	=	1.00
FBgn0000472 (predicted) FBgn0014362	=	0.91
FBgn0000472 (predicted) FBgn0011659	=	1.00
FBgn0000472 (predicted) FBgn0039358	=	1.00
FBgn0000472 (predicted) FBgn0020633	=	1.00
FBgn0000472 (predicted) FBgn0004907	=	1.91
FBgn0000472 (predicted) FBgn0086532	=	1.00
FBgn0000472 (predicted) FBgn0028646	=	2.00
FBgn0000472 (predicted) FBgn0010516	=	1.00
FBgn0000472 (predicted) FBgn0035567	=	1.00
FBgn0000472 (predicted) FBgn0015376	=	1.00
FBgn0000472 (predicted) FBgn0002783	=	0.95
FBgn0000472 (predicted) FBgn0000486	=	1.00
FBgn0000472 (predicted) FBgn0032474	=	1.00
FBgn0000477 (predicted) FBgn0040078	=	1.00
FBgn0000477 (predicted) FBgn0040075	=	1.00
FBgn0000479 (predicted) FBgn0004638	=	1.00
FBgn0000479 (predicted) FBgn0003470	=	1.00
FBgn0000479 (predicted) FBgn0040206	=	1.96
FBgn0000479 (predicted) FBgn0000479	=	2.77
FBgn0000479 (predicted) FBgn0020618	=	1.00
FBgn0000482 (predicted) FBgn0013343	=	1.00
FBgn0000482 (predicted) FBgn0037711	=	1.00
FBgn0000482 (predicted) FBgn0037084	=	1.00
FBgn0000482 (predicted) FBgn0036643	=	1.00
FBgn0000486 (predicted) FBgn0033209	=	1.00
FBgn0000486 (predicted) FBgn0011744	=	0.98
FBgn0000486 (predicted) FBgn0038471	=	1.00
FBgn0000486 (predicted) FBgn0038861	=	1.00
FBgn0000486 (predicted) FBgn0028688	=	1.00
FBgn0000486 (predicted) FBgn0024734	=	0.98
FBgn0000486 (predicted) FBgn0026318	=	1.00
FBgn0000490 (known) FBgn0000490	=	2.92
FBgn0000490 (known) FBgn0003169	=	1.96
FBgn0000492 (predicted) FBgn0039044	=	0.87
FBgn0000499 (predicted) FBgn0037554	=	0.96
FBgn0000499 (predicted) FBgn0039943	=	0.96
FBgn0000499 (predicted) FBgn0035402	=	1.78
FBgn0000499 (predicted) FBgn0024432	=	1.89
FBgn0000499 (predicted) FBgn0030753	=	0.96
FBgn0000499 (predicted) FBgn0024832	=	0.96
FBgn0000499 (predicted) FBgn0039421	=	2.83
FBgn0000499 (predicted) FBgn0036915	=	1.96
FBgn0000499 (predicted) FBgn0035489	=	0.96
FBgn0000499 (predicted) FBgn0040206	=	0.70
FBgn0000499 (predicted) FBgn0038908	=	0.96
FBgn0000499 (predicted) FBgn0086361	=	2.89
FBgn0000499 (predicted) FBgn0037707	=	0.96
FBgn0000499 (predicted) FBgn0039066	=	0.74
FBgn0000499 (predicted) FBgn0024841	=	0.96
FBgn0000499 (predicted) FBgn0000499	=	3.64
FBgn0000499 (predicted) FBgn0034894	=	0.82
FBgn0000499 (predicted) FBgn0033174	=	0.96
FBgn0000499 (predicted) FBgn0052529	=	1.96
FBgn0000499 (predicted) FBgn0005411	=	0.96
FBgn0000499 (predicted) FBgn0002413	=	1.94
FBgn0000499 (predicted) FBgn0025674	=	1.00
FBgn0000499 (predicted) FBgn0030699	=	1.00
FBgn0000499 (predicted) FBgn0086708	=	0.96
FBgn0000499 (predicted) FBgn0039044	=	0.83
FBgn0000499 (predicted) FBgn0052062	=	0.96
FBgn0000499 (predicted) FBgn0024833	=	0.96
FBgn0000542 (predicted) FBgn0029907	=	1.00
FBgn0000556 (predicted) FBgn0028707	=	1.00
FBgn0000556 (predicted) FBgn0020389	=	1.00
FBgn0000556 (predicted) FBgn0025186	=	1.00
FBgn0000556 (predicted) FBgn0051641	=	1.00
FBgn0000556 (predicted) FBgn0011760	=	0.98
FBgn0000556 (predicted) FBgn0026597	=	1.00
FBgn0000556 (predicted) FBgn0025800	=	1.00
FBgn0000556 (predicted) FBgn0030610	=	1.00
FBgn0000556 (predicted) FBgn0051184	=	1.00
FBgn0000556 (predicted) FBgn0004638	=	1.00
FBgn0000556 (predicted) FBgn0030434	=	0.97
FBgn0000556 (predicted) FBgn0039270	=	1.00
FBgn0000556 (predicted) FBgn0025809	=	0.94
FBgn0000556 (predicted) FBgn0034887	=	0.89
FBgn0000556 (predicted) FBgn0011655	=	1.00
FBgn0000556 (predicted) FBgn0034402	=	1.00
FBgn0000556 (predicted) FBgn0034606	=	1.00
FBgn0000556 (predicted) FBgn0033069	=	1.00
FBgn0000556 (predicted) FBgn0036334	=	1.00
FBgn0000556 (predicted) FBgn0001276	=	1.00
FBgn0000556 (predicted) FBgn0038389	=	1.00
FBgn0000556 (predicted) FBgn0037270	=	1.00
FBgn0000556 (predicted) FBgn0040206	=	2.88
FBgn0000556 (predicted) FBgn0033480	=	1.00
FBgn0000556 (predicted) FBgn0032244	=	1.00
FBgn0000556 (predicted) FBgn0026141	=	0.99
FBgn0000556 (predicted) FBgn0036932	=	1.00
FBgn0000556 (predicted) FBgn0035644	=	1.00
FBgn0000556 (predicted) FBgn0033274	=	1.00
FBgn0000556 (predicted) FBgn0026090	=	1.00
FBgn0000556 (predicted) FBgn0037613	=	0.96
FBgn0000556 (predicted) FBgn0026373	=	1.00
FBgn0000556 (predicted) FBgn0036581	=	1.00
FBgn0000556 (predicted) FBgn0029843	=	0.94
FBgn0000556 (predicted) FBgn0037665	=	0.90
FBgn0000556 (predicted) FBgn0010803	=	1.00
FBgn0000556 (predicted) FBgn0034311	=	1.00
FBgn0000556 (predicted) FBgn0050016	=	1.00
FBgn0000556 (predicted) FBgn0026318	=	0.98
FBgn0000556 (predicted) FBgn0028327	=	1.00
FBgn0000556 (predicted) FBgn0033153	=	1.00
FBgn0000556 (predicted) FBgn0033523	=	1.00
FBgn0000556 (predicted) FBgn0002593	=	1.00
FBgn0000556 (predicted) FBgn0032906	=	1.00
FBgn0000556 (predicted) FBgn0032487	=	1.00
FBgn0000556 (predicted) FBgn0000617	=	1.00
FBgn0000556 (predicted) FBgn0037110	=	1.00
FBgn0000556 (predicted) FBgn0033748	=	1.00
FBgn0000556 (predicted) FBgn0032198	=	0.98
FBgn0000556 (predicted) FBgn0041205	=	0.98
FBgn0000556 (predicted) FBgn0004397	=	1.00
FBgn0000556 (predicted) FBgn0033887	=	1.00
FBgn0000556 (predicted) FBgn0038200	=	1.00
FBgn0000556 (predicted) FBgn0028689	=	1.00
FBgn0000556 (predicted) FBgn0010314	=	1.00
FBgn0000556 (predicted) FBgn0024956	=	1.00
FBgn0000556 (predicted) FBgn0031057	=	0.94
FBgn0000556 (predicted) FBgn0033749	=	1.00
FBgn0000556 (predicted) FBgn0035232	=	1.00
FBgn0000556 (predicted) FBgn0027570	=	0.92
FBgn0000557 (predicted) FBgn0037270	=	1.00
FBgn0000557 (predicted) FBgn0033480	=	1.00
FBgn0000557 (predicted) FBgn0026318	=	0.99
FBgn0000557 (predicted) FBgn0032244	=	1.00
FBgn0000557 (predicted) FBgn0032487	=	1.00
FBgn0000557 (predicted) FBgn0002593	=	1.00
FBgn0000557 (predicted) FBgn0020389	=	1.00
FBgn0000557 (predicted) FBgn0037110	=	1.00
FBgn0000557 (predicted) FBgn0039270	=	1.00
FBgn0000557 (predicted) FBgn0001276	=	1.00
FBgn0000557 (predicted) FBgn0036932	=	1.00
FBgn0000557 (predicted) FBgn0038389	=	1.00
FBgn0000557 (predicted) FBgn0026373	=	1.00
FBgn0000557 (predicted) FBgn0034402	=	1.00
FBgn0000557 (predicted) FBgn0025809	=	0.94
FBgn0000557 (predicted) FBgn0034606	=	1.00
FBgn0000557 (predicted) FBgn0034311	=	1.00
FBgn0000557 (predicted) FBgn0010314	=	1.00
FBgn0000557 (predicted) FBgn0033748	=	1.00
FBgn0000557 (predicted) FBgn0000617	=	1.00
FBgn0000557 (predicted) FBgn0028327	=	1.00
FBgn0000557 (predicted) FBgn0033523	=	1.00
FBgn0000557 (predicted) FBgn0033749	=	1.00
FBgn0000557 (predicted) FBgn0024956	=	1.00
FBgn0000557 (predicted) FBgn0030610	=	1.00
FBgn0000557 (predicted) FBgn0038200	=	1.00
FBgn0000557 (predicted) FBgn0033153	=	1.00
FBgn0000557 (predicted) FBgn0026597	=	1.00
FBgn0000557 (predicted) FBgn0034887	=	0.89
FBgn0000557 (predicted) FBgn0011760	=	0.98
FBgn0000557 (predicted) FBgn0033069	=	1.00
FBgn0000557 (predicted) FBgn0051641	=	1.00
FBgn0000557 (predicted) FBgn0036581	=	1.00
FBgn0000557 (predicted) FBgn0026090	=	1.00
FBgn0000557 (predicted) FBgn0025800	=	1.00
FBgn0000557 (predicted) FBgn0036334	=	1.00
FBgn0000557 (predicted) FBgn0025186	=	1.00
FBgn0000557 (predicted) FBgn0027570	=	0.92
FBgn0000557 (predicted) FBgn0032906	=	1.00
FBgn0000557 (predicted) FBgn0037665	=	0.90
FBgn0000557 (predicted) FBgn0033274	=	1.00
FBgn0000557 (predicted) FBgn0035232	=	1.00
FBgn0000557 (predicted) FBgn0031057	=	0.94
FBgn0000557 (predicted) FBgn0010803	=	1.00
FBgn0000557 (predicted) FBgn0051184	=	1.00
FBgn0000557 (predicted) FBgn0040206	=	2.90
FBgn0000557 (predicted) FBgn0004397	=	1.00
FBgn0000557 (predicted) FBgn0011655	=	1.00
FBgn0000557 (predicted) FBgn0028689	=	1.00
FBgn0000557 (predicted) FBgn0041205	=	0.99
FBgn0000557 (predicted) FBgn0030434	=	0.97
FBgn0000557 (predicted) FBgn0035644	=	1.00
FBgn0000557 (predicted) FBgn0004638	=	1.00
FBgn0000557 (predicted) FBgn0033887	=	1.00
FBgn0000557 (predicted) FBgn0037613	=	0.96
FBgn0000557 (predicted) FBgn0028707	=	1.00
FBgn0000557 (predicted) FBgn0026141	=	0.99
FBgn0000557 (predicted) FBgn0032198	=	0.99
FBgn0000557 (predicted) FBgn0050016	=	1.00
FBgn0000557 (predicted) FBgn0029843	=	0.94
FBgn0000559 (predicted) FBgn0040206	=	0.96
FBgn0000559 (predicted) FBgn0043070	=	1.00
FBgn0000559 (predicted) FBgn0001233	=	0.99
FBgn0000559 (predicted) FBgn0004638	=	1.00
FBgn0000559 (predicted) FBgn0005776	=	1.97
FBgn0000566 (predicted) FBgn0000566	=	1.00
FBgn0000567 (predicted) FBgn0031121	=	1.89
FBgn0000567 (predicted) FBgn0002576	=	1.89
FBgn0000567 (predicted) FBgn0083981	=	1.81
FBgn0000567 (predicted) FBgn0015799	=	0.51
FBgn0000567 (predicted) FBgn0003300	=	1.82
FBgn0000567 (predicted) FBgn0001325	=	0.79
FBgn0000570 (known) FBgn0000570	=	1.8599999999999999
FBgn0000570 (known) FBgn0086675	=	1.8599999999999999
FBgn0000570 (predicted) FBgn0004924	=	0.93
FBgn0000570 (predicted) FBgn0010263	=	0.82
FBgn0000575 (predicted) FBgn0085260	=	1.00
FBgn0000575 (predicted) FBgn0025549	=	1.00
FBgn0000575 (predicted) FBgn0050085	=	1.00
FBgn0000575 (predicted) FBgn0033029	=	0.77
FBgn0000575 (predicted) FBgn0001105	=	0.74
FBgn0000575 (predicted) FBgn0000575	=	0.56
FBgn0000575 (predicted) FBgn0015283	=	0.90
FBgn0000575 (predicted) FBgn0039509	=	0.77
FBgn0000575 (predicted) FBgn0028577	=	0.77
FBgn0000575 (predicted) FBgn0028550	=	0.77
FBgn0000575 (predicted) FBgn0026317	=	0.77
FBgn0000579 (predicted) FBgn0001222	=	0.98
FBgn0000579 (predicted) FBgn0061515	=	0.98
FBgn0000579 (predicted) FBgn0001186	=	0.89
FBgn0000579 (predicted) FBgn0027936	=	0.98
FBgn0000579 (predicted) FBgn0039859	=	0.98
FBgn0000579 (predicted) FBgn0041789	=	0.56
FBgn0000579 (predicted) FBgn0001187	=	0.90
FBgn0000579 (predicted) FBgn0052297	=	0.98
FBgn0000579 (predicted) FBgn0036573	=	1.00
FBgn0000579 (predicted) FBgn0042711	=	0.92
FBgn0000579 (predicted) FBgn0042710	=	0.91
FBgn0000579 (predicted) FBgn0030718	=	0.98
FBgn0000579 (predicted) FBgn0039669	=	0.98
FBgn0000579 (predicted) FBgn0000579	=	0.97
FBgn0000581 (predicted) FBgn0025716	=	1.90
FBgn0000581 (predicted) FBgn0032321	=	1.93
FBgn0000581 (predicted) FBgn0040078	=	1.00
FBgn0000581 (predicted) FBgn0033341	=	1.93
FBgn0000581 (predicted) FBgn0040075	=	1.93
FBgn0000588 (known) FBgn0000629	=	2.91
FBgn0000588 (known) FBgn0000588	=	2.0
FBgn0000588 (known) FBgn0020887	=	2.0
FBgn0000588 (known) FBgn0015805	=	2.99
FBgn0000588 (known) FBgn0002521	=	2.0
FBgn0000588 (predicted) FBgn0032391	=	1.00
FBgn0000588 (predicted) FBgn0027049	=	1.00
FBgn0000588 (predicted) FBgn0033260	=	0.97
FBgn0000617 (known) FBgn0004915	=	2.0
FBgn0000617 (known) FBgn0020388	=	3.0
FBgn0000617 (known) FBgn0010417	=	2.0
FBgn0000617 (known) FBgn0003687	=	2.0
FBgn0000617 (predicted) FBgn0017578	=	1.00
FBgn0000617 (predicted) FBgn0085260	=	1.00
FBgn0000617 (predicted) FBgn0034650	=	1.00
FBgn0000617 (predicted) FBgn0004404	=	1.00
FBgn0000617 (predicted) FBgn0039044	=	0.87
FBgn0000617 (predicted) FBgn0023143	=	1.00
FBgn0000617 (predicted) FBgn0024889	=	1.98
FBgn0000617 (predicted) FBgn0004403	=	1.00
FBgn0000618 (predicted) FBgn0028974	=	1.00
FBgn0000629 (known) FBgn0002521	=	2.0
FBgn0000629 (known) FBgn0032391	=	2.91
FBgn0000629 (predicted) FBgn0036272	=	1.00
FBgn0000629 (predicted) FBgn0010590	=	1.00
FBgn0000629 (predicted) FBgn0027524	=	1.00
FBgn0000629 (predicted) FBgn0031488	=	0.58
FBgn0000629 (predicted) FBgn0034277	=	1.00
FBgn0000629 (predicted) FBgn0085503	=	0.97
FBgn0000629 (predicted) FBgn0034412	=	0.77
FBgn0000629 (predicted) FBgn0002921	=	0.96
FBgn0000629 (predicted) FBgn0032517	=	1.00
FBgn0000629 (predicted) FBgn0039305	=	1.00
FBgn0000629 (predicted) FBgn0005696	=	1.00
FBgn0000709 (predicted) FBgn0037891	=	1.00
FBgn0000709 (predicted) FBgn0030699	=	1.61
FBgn0000709 (predicted) FBgn0004638	=	1.00
FBgn0000711 (known) FBgn0026402	=	2.0
FBgn0000711 (known) FBgn0028429	=	2.0
FBgn0000711 (predicted) FBgn0028992	=	1.00
FBgn0000711 (predicted) FBgn0036516	=	0.96
FBgn0000711 (predicted) FBgn0041205	=	1.00
FBgn0000711 (predicted) FBgn0017578	=	1.00
FBgn0000711 (predicted) FBgn0004638	=	1.00
FBgn0000711 (predicted) FBgn0029006	=	1.00
FBgn0000711 (predicted) FBgn0040491	=	0.69
FBgn0000711 (predicted) FBgn0028419	=	1.00
FBgn0000711 (predicted) FBgn0010315	=	1.95
FBgn0000711 (predicted) FBgn0029131	=	0.72
FBgn0000964 (known) FBgn0000964	=	4.220000000000001
FBgn0000964 (predicted) FBgn0001297	=	3.02
FBgn0000964 (predicted) FBgn0030058	=	0.68
FBgn0000986 (predicted) FBgn0026318	=	1.00
FBgn0000986 (predicted) FBgn0052016	=	1.00
FBgn0000986 (predicted) FBgn0036497	=	1.00
FBgn0000986 (predicted) FBgn0025800	=	1.00
FBgn0000986 (predicted) FBgn0040206	=	0.96
FBgn0000996 (known) FBgn0033081	=	2.0
FBgn0000996 (predicted) FBgn0035918	=	1.00
FBgn0000996 (predicted) FBgn0027049	=	1.00
FBgn0000996 (predicted) FBgn0004106	=	1.00
FBgn0000996 (predicted) FBgn0035136	=	1.00
FBgn0000996 (predicted) FBgn0015270	=	1.00
FBgn0000996 (predicted) FBgn0022772	=	1.00
FBgn0000996 (predicted) FBgn0004107	=	1.00
FBgn0000996 (predicted) FBgn0037236	=	1.00
FBgn0001086 (predicted) FBgn0035640	=	1.00
FBgn0001086 (predicted) FBgn0031696	=	1.00
FBgn0001086 (predicted) FBgn0037345	=	1.00
FBgn0001086 (predicted) FBgn0046873	=	1.70
FBgn0001086 (predicted) FBgn0035064	=	1.00
FBgn0001086 (predicted) FBgn0025458	=	1.00
FBgn0001086 (predicted) FBgn0039764	=	1.00
FBgn0001087 (predicted) FBgn0003008	=	2.00
FBgn0001087 (predicted) FBgn0040206	=	1.96
FBgn0001091 (predicted) FBgn0038826	=	0.98
FBgn0001091 (predicted) FBgn0035423	=	0.99
FBgn0001091 (predicted) FBgn0032906	=	1.00
FBgn0001091 (predicted) FBgn0040309	=	1.00
FBgn0001091 (predicted) FBgn0085433	=	1.00
FBgn0001091 (predicted) FBgn0035588	=	0.84
FBgn0001091 (predicted) FBgn0041789	=	0.56
FBgn0001091 (predicted) FBgn0001233	=	0.99
FBgn0001091 (predicted) FBgn0040206	=	0.96
FBgn0001091 (predicted) FBgn0004397	=	1.00
FBgn0001091 (predicted) FBgn0032907	=	0.91
FBgn0001091 (predicted) FBgn0001092	=	1.00
FBgn0001091 (predicted) FBgn0034173	=	1.00
FBgn0001091 (predicted) FBgn0001091	=	1.00
FBgn0001091 (predicted) FBgn0025809	=	0.94
FBgn0001091 (predicted) FBgn0036490	=	0.95
FBgn0001091 (predicted) FBgn0026090	=	1.00
FBgn0001091 (predicted) FBgn0028689	=	1.00
FBgn0001092 (predicted) FBgn0001233	=	0.99
FBgn0001092 (predicted) FBgn0035588	=	0.84
FBgn0001092 (predicted) FBgn0041789	=	0.56
FBgn0001092 (predicted) FBgn0032907	=	0.92
FBgn0001092 (predicted) FBgn0040309	=	1.00
FBgn0001092 (predicted) FBgn0038826	=	0.98
FBgn0001092 (predicted) FBgn0001092	=	1.00
FBgn0001092 (predicted) FBgn0032906	=	1.00
FBgn0001092 (predicted) FBgn0028689	=	1.00
FBgn0001092 (predicted) FBgn0035423	=	0.99
FBgn0001092 (predicted) FBgn0004397	=	1.00
FBgn0001092 (predicted) FBgn0036490	=	0.95
FBgn0001092 (predicted) FBgn0085433	=	1.00
FBgn0001092 (predicted) FBgn0025809	=	0.94
FBgn0001092 (predicted) FBgn0040206	=	0.96
FBgn0001092 (predicted) FBgn0026090	=	1.00
FBgn0001092 (predicted) FBgn0034173	=	1.00
FBgn0001098 (predicted) FBgn0026318	=	1.00
FBgn0001098 (predicted) FBgn0001098	=	1.97
FBgn0001099 (predicted) FBgn0039280	=	1.00
FBgn0001099 (predicted) FBgn0036819	=	1.00
FBgn0001104 (known) FBgn0040080	=	2.99
FBgn0001104 (predicted) FBgn0026318	=	1.00
FBgn0001104 (predicted) FBgn0004921	=	0.91
FBgn0001104 (predicted) FBgn0001104	=	1.00
FBgn0001104 (predicted) FBgn0001233	=	0.97
FBgn0001104 (predicted) FBgn0028743	=	0.89
FBgn0001105 (predicted) FBgn0036519	=	1.00
FBgn0001105 (predicted) FBgn0001991	=	0.97
FBgn0001105 (predicted) FBgn0001123	=	1.00
FBgn0001105 (predicted) FBgn0085433	=	1.00
FBgn0001105 (predicted) FBgn0004921	=	1.00
FBgn0001105 (predicted) FBgn0005563	=	1.00
FBgn0001105 (predicted) FBgn0003079	=	0.88
FBgn0001105 (predicted) FBgn0026318	=	0.98
FBgn0001122 (predicted) FBgn0021825	=	1.00
FBgn0001123 (predicted) FBgn0032437	=	1.00
FBgn0001123 (predicted) FBgn0001123	=	1.00
FBgn0001123 (predicted) FBgn0038428	=	1.00
FBgn0001123 (predicted) FBgn0003447	=	1.00
FBgn0001123 (predicted) FBgn0035203	=	1.00
FBgn0001123 (predicted) FBgn0020513	=	1.00
FBgn0001123 (predicted) FBgn0040078	=	1.00
FBgn0001125 (predicted) FBgn0038039	=	1.00
FBgn0001125 (predicted) FBgn0035110	=	1.00
FBgn0001125 (predicted) FBgn0035970	=	1.00
FBgn0001138 (predicted) FBgn0005638	=	0.72
FBgn0001138 (predicted) FBgn0036004	=	0.69
FBgn0001138 (predicted) FBgn0015805	=	0.96
FBgn0001139 (known) FBgn0003300	=	2.79
FBgn0001139 (known) FBgn0085432	=	1.71
FBgn0001139 (known) FBgn0003460	=	2.94
FBgn0001139 (known) FBgn0025360	=	3.92
FBgn0001139 (predicted) FBgn0035876	=	0.97
FBgn0001139 (predicted) FBgn0032921	=	0.97
FBgn0001139 (predicted) FBgn0002576	=	1.79
FBgn0001139 (predicted) FBgn0038200	=	0.97
FBgn0001139 (predicted) FBgn0036334	=	0.97
FBgn0001139 (predicted) FBgn0014870	=	0.93
FBgn0001139 (predicted) FBgn0011586	=	0.97
FBgn0001139 (predicted) FBgn0027049	=	0.87
FBgn0001139 (predicted) FBgn0083981	=	1.86
FBgn0001139 (predicted) FBgn0038852	=	0.97
FBgn0001139 (predicted) FBgn0036379	=	0.95
FBgn0001139 (predicted) FBgn0035644	=	0.97
FBgn0001139 (predicted) FBgn0025809	=	0.91
FBgn0001139 (predicted) FBgn0004926	=	0.97
FBgn0001139 (predicted) FBgn0001139	=	0.94
FBgn0001139 (predicted) FBgn0027364	=	1.95
FBgn0001139 (predicted) FBgn0039889	=	0.89
FBgn0001139 (predicted) FBgn0033260	=	2.82
FBgn0001139 (predicted) FBgn0031121	=	1.91
FBgn0001139 (predicted) FBgn0041174	=	0.97
FBgn0001139 (predicted) FBgn0083961	=	0.97
FBgn0001139 (predicted) FBgn0035232	=	0.97
FBgn0001139 (predicted) FBgn0038302	=	0.75
FBgn0001139 (predicted) FBgn0038916	=	0.97
FBgn0001139 (predicted) FBgn0032906	=	0.97
FBgn0001139 (predicted) FBgn0028689	=	0.97
FBgn0001142 (predicted) FBgn0001142	=	1.00
FBgn0001142 (predicted) FBgn0085450	=	0.93
FBgn0001142 (predicted) FBgn0025381	=	1.00
FBgn0001142 (predicted) FBgn0001145	=	1.00
FBgn0001145 (predicted) FBgn0025381	=	1.00
FBgn0001145 (predicted) FBgn0085450	=	0.93
FBgn0001145 (predicted) FBgn0001145	=	1.00
FBgn0001147 (predicted) FBgn0086254	=	0.98
FBgn0001147 (predicted) FBgn0038574	=	0.95
FBgn0001147 (predicted) FBgn0036183	=	1.00
FBgn0001147 (predicted) FBgn0086680	=	0.90
FBgn0001148 (predicted) FBgn0036183	=	0.98
FBgn0001148 (predicted) FBgn0086680	=	0.95
FBgn0001148 (predicted) FBgn0086254	=	0.96
FBgn0001148 (predicted) FBgn0038574	=	1.00
FBgn0001179 (predicted) FBgn0015844	=	1.00
FBgn0001179 (predicted) FBgn0039044	=	0.87
FBgn0001179 (predicted) FBgn0037202	=	1.00
FBgn0001179 (predicted) FBgn0033929	=	1.00
FBgn0001179 (predicted) FBgn0002887	=	1.00
FBgn0001179 (predicted) FBgn0020369	=	1.00
FBgn0001186 (predicted) FBgn0031057	=	1.94
FBgn0001186 (predicted) FBgn0039054	=	0.82
FBgn0001186 (predicted) FBgn0027621	=	0.91
FBgn0001187 (predicted) FBgn0031057	=	1.94
FBgn0001187 (predicted) FBgn0039054	=	0.82
FBgn0001187 (predicted) FBgn0027621	=	0.98
FBgn0001197 (predicted) FBgn0001197	=	1.00
FBgn0001202 (predicted) FBgn0037733	=	0.91
FBgn0001202 (predicted) FBgn0038466	=	0.91
FBgn0001202 (predicted) FBgn0032929	=	0.91
FBgn0001202 (predicted) FBgn0034483	=	1.85
FBgn0001202 (predicted) FBgn0036214	=	0.91
FBgn0001202 (predicted) FBgn0035136	=	0.94
FBgn0001202 (predicted) FBgn0032886	=	0.87
FBgn0001202 (predicted) FBgn0029095	=	0.91
FBgn0001202 (predicted) FBgn0036514	=	0.91
FBgn0001202 (predicted) FBgn0051352	=	0.91
FBgn0001202 (predicted) FBgn0011241	=	1.85
FBgn0001205 (predicted) FBgn0003687	=	1.00
FBgn0001205 (predicted) FBgn0001205	=	1.00
FBgn0001208 (predicted) FBgn0001208	=	1.00
FBgn0001216 (predicted) FBgn0041205	=	2.90
FBgn0001216 (predicted) FBgn0037151	=	0.89
FBgn0001216 (predicted) FBgn0001276	=	0.96
FBgn0001216 (predicted) FBgn0015657	=	0.91
FBgn0001216 (predicted) FBgn0040206	=	3.79
FBgn0001216 (predicted) FBgn0033341	=	0.96
FBgn0001216 (predicted) FBgn0004860	=	1.00
FBgn0001216 (predicted) FBgn0004638	=	1.96
FBgn0001216 (predicted) FBgn0004397	=	1.00
FBgn0001216 (predicted) FBgn0027570	=	0.92
FBgn0001216 (predicted) FBgn0030891	=	1.00
FBgn0001216 (predicted) FBgn0011586	=	1.00
FBgn0001216 (predicted) FBgn0030207	=	0.93
FBgn0001216 (predicted) FBgn0034091	=	1.00
FBgn0001216 (predicted) FBgn0027052	=	1.00
FBgn0001216 (predicted) FBgn0036581	=	0.96
FBgn0001216 (predicted) FBgn0034921	=	0.96
FBgn0001216 (predicted) FBgn0037051	=	1.00
FBgn0001216 (predicted) FBgn0010269	=	1.00
FBgn0001216 (predicted) FBgn0041789	=	0.56
FBgn0001216 (predicted) FBgn0026318	=	1.96
FBgn0001216 (predicted) FBgn0036306	=	1.98
FBgn0001216 (predicted) FBgn0037580	=	1.00
FBgn0001216 (predicted) FBgn0004907	=	0.88
FBgn0001216 (predicted) FBgn0003162	=	1.00
FBgn0001216 (predicted) FBgn0030434	=	0.97
FBgn0001216 (predicted) FBgn0004861	=	0.89
FBgn0001216 (predicted) FBgn0039044	=	0.87
FBgn0001216 (predicted) FBgn0034307	=	1.00
FBgn0001216 (predicted) FBgn0034311	=	0.96
FBgn0001216 (predicted) FBgn0032820	=	1.00
FBgn0001216 (predicted) FBgn0003079	=	1.00
FBgn0001216 (predicted) FBgn0028743	=	0.56
FBgn0001216 (predicted) FBgn0029843	=	0.94
FBgn0001216 (predicted) FBgn0039923	=	0.96
FBgn0001216 (predicted) FBgn0031322	=	0.94
FBgn0001218 (predicted) FBgn0032525	=	1.00
FBgn0001218 (predicted) FBgn0011244	=	1.00
FBgn0001218 (predicted) FBgn0029133	=	1.00
FBgn0001218 (predicted) FBgn0043070	=	1.00
FBgn0001218 (predicted) FBgn0003079	=	1.90
FBgn0001218 (predicted) FBgn0026379	=	1.00
FBgn0001218 (predicted) FBgn0037327	=	1.00
FBgn0001218 (predicted) FBgn0031728	=	1.00
FBgn0001218 (predicted) FBgn0035101	=	1.00
FBgn0001218 (predicted) FBgn0040206	=	1.96
FBgn0001218 (predicted) FBgn0004638	=	1.00
FBgn0001218 (predicted) FBgn0026318	=	1.00
FBgn0001218 (predicted) FBgn0041789	=	0.56
FBgn0001218 (predicted) FBgn0041205	=	1.00
FBgn0001218 (predicted) FBgn0023169	=	0.93
FBgn0001218 (predicted) FBgn0034496	=	1.00
FBgn0001218 (predicted) FBgn0015245	=	1.00
FBgn0001219 (known) FBgn0027052	=	2.0
FBgn0001219 (predicted) FBgn0015657	=	0.91
FBgn0001219 (predicted) FBgn0031322	=	0.94
FBgn0001219 (predicted) FBgn0004860	=	1.00
FBgn0001219 (predicted) FBgn0036581	=	0.95
FBgn0001219 (predicted) FBgn0027570	=	0.92
FBgn0001219 (predicted) FBgn0036306	=	1.96
FBgn0001219 (predicted) FBgn0004907	=	0.88
FBgn0001219 (predicted) FBgn0039923	=	0.95
FBgn0001219 (predicted) FBgn0034091	=	1.00
FBgn0001219 (predicted) FBgn0034311	=	0.95
FBgn0001219 (predicted) FBgn0034921	=	0.95
FBgn0001219 (predicted) FBgn0011586	=	1.00
FBgn0001219 (predicted) FBgn0026318	=	1.95
FBgn0001219 (predicted) FBgn0037051	=	1.00
FBgn0001219 (predicted) FBgn0010269	=	1.00
FBgn0001219 (predicted) FBgn0029843	=	0.94
FBgn0001219 (predicted) FBgn0037151	=	0.89
FBgn0001219 (predicted) FBgn0003079	=	1.00
FBgn0001219 (predicted) FBgn0028743	=	0.56
FBgn0001219 (predicted) FBgn0030434	=	0.97
FBgn0001219 (predicted) FBgn0040206	=	3.75
FBgn0001219 (predicted) FBgn0004638	=	1.95
FBgn0001219 (predicted) FBgn0032820	=	1.00
FBgn0001219 (predicted) FBgn0004397	=	1.00
FBgn0001219 (predicted) FBgn0037580	=	1.00
FBgn0001219 (predicted) FBgn0030207	=	0.93
FBgn0001219 (predicted) FBgn0039044	=	0.87
FBgn0001219 (predicted) FBgn0041789	=	0.56
FBgn0001219 (predicted) FBgn0003162	=	1.00
FBgn0001219 (predicted) FBgn0033341	=	0.95
FBgn0001219 (predicted) FBgn0034307	=	1.00
FBgn0001219 (predicted) FBgn0004861	=	0.89
FBgn0001219 (predicted) FBgn0001276	=	0.95
FBgn0001219 (predicted) FBgn0041205	=	2.86
FBgn0001219 (predicted) FBgn0030891	=	1.00
FBgn0001220 (predicted) FBgn0034311	=	1.00
FBgn0001220 (predicted) FBgn0040206	=	1.00
FBgn0001220 (predicted) FBgn0003079	=	1.00
FBgn0001220 (predicted) FBgn0026318	=	1.00
FBgn0001220 (predicted) FBgn0004363	=	0.94
FBgn0001220 (predicted) FBgn0041205	=	1.00
FBgn0001220 (predicted) FBgn0069354	=	0.97
FBgn0001222 (predicted) FBgn0001325	=	0.78
FBgn0001222 (predicted) FBgn0085467	=	0.78
FBgn0001222 (predicted) FBgn0003256	=	0.98
FBgn0001224 (predicted) FBgn0029131	=	2.27
FBgn0001224 (predicted) FBgn0040491	=	2.45
FBgn0001224 (predicted) FBgn0031037	=	1.78
FBgn0001225 (predicted) FBgn0029131	=	2.30
FBgn0001225 (predicted) FBgn0031037	=	1.67
FBgn0001225 (predicted) FBgn0040491	=	2.49
FBgn0001226 (predicted) FBgn0040491	=	2.49
FBgn0001226 (predicted) FBgn0031037	=	1.83
FBgn0001226 (predicted) FBgn0029131	=	2.30
FBgn0001233 (known) FBgn0024352	=	2.0
FBgn0001233 (known) FBgn0003079	=	3.78
FBgn0001233 (predicted) FBgn0033856	=	0.99
FBgn0001233 (predicted) FBgn0026418	=	0.96
FBgn0001233 (predicted) FBgn0003676	=	0.99
FBgn0001233 (predicted) FBgn0064225	=	0.99
FBgn0001233 (predicted) FBgn0034173	=	0.99
FBgn0001233 (predicted) FBgn0028892	=	0.46
FBgn0001233 (predicted) FBgn0031451	=	0.99
FBgn0001233 (predicted) FBgn0011566	=	1.00
FBgn0001233 (predicted) FBgn0039016	=	1.00
FBgn0001233 (predicted) FBgn0034689	=	0.40
FBgn0001233 (predicted) FBgn0022023	=	0.99
FBgn0001233 (predicted) FBgn0032237	=	0.99
FBgn0001233 (predicted) FBgn0042627	=	0.99
FBgn0001233 (predicted) FBgn0041205	=	1.99
FBgn0001233 (predicted) FBgn0004638	=	0.99
FBgn0001233 (predicted) FBgn0023169	=	0.93
FBgn0001233 (predicted) FBgn0028692	=	0.99
FBgn0001233 (predicted) FBgn0039425	=	0.99
FBgn0001233 (predicted) FBgn0034842	=	0.99
FBgn0001233 (predicted) FBgn0003068	=	0.46
FBgn0001233 (predicted) FBgn0038489	=	1.00
FBgn0001233 (predicted) FBgn0015245	=	1.00
FBgn0001233 (predicted) FBgn0030434	=	0.97
FBgn0001233 (predicted) FBgn0011244	=	1.00
FBgn0001233 (predicted) FBgn0003075	=	0.99
FBgn0001233 (predicted) FBgn0032961	=	1.00
FBgn0001233 (predicted) FBgn0005777	=	1.99
FBgn0001233 (predicted) FBgn0011284	=	0.99
FBgn0001233 (predicted) FBgn0003178	=	0.99
FBgn0001233 (predicted) FBgn0037728	=	1.00
FBgn0001233 (predicted) FBgn0031462	=	0.96
FBgn0001233 (predicted) FBgn0034644	=	1.00
FBgn0001233 (predicted) FBgn0014427	=	0.99
FBgn0001233 (predicted) FBgn0020385	=	0.99
FBgn0001233 (predicted) FBgn0011573	=	1.99
FBgn0001233 (predicted) FBgn0032525	=	1.00
FBgn0001233 (predicted) FBgn0034687	=	0.44
FBgn0001233 (predicted) FBgn0023143	=	0.99
FBgn0001233 (predicted) FBgn0001258	=	0.97
FBgn0001233 (predicted) FBgn0005593	=	0.99
FBgn0001233 (predicted) FBgn0051742	=	0.99
FBgn0001233 (predicted) FBgn0038952	=	0.99
FBgn0001233 (predicted) FBgn0027094	=	0.99
FBgn0001233 (predicted) FBgn0001233	=	1.97
FBgn0001233 (predicted) FBgn0003517	=	0.99
FBgn0001233 (predicted) FBgn0034688	=	0.41
FBgn0001233 (predicted) FBgn0040206	=	1.95
FBgn0001233 (predicted) FBgn0043070	=	1.00
FBgn0001233 (predicted) FBgn0037652	=	0.99
FBgn0001233 (predicted) FBgn0017545	=	1.99
FBgn0001233 (predicted) FBgn0020497	=	0.99
FBgn0001233 (predicted) FBgn0004922	=	0.99
FBgn0001233 (predicted) FBgn0040001	=	0.99
FBgn0001233 (predicted) FBgn0038045	=	0.99
FBgn0001233 (predicted) FBgn0029134	=	0.99
FBgn0001233 (predicted) FBgn0003513	=	1.00
FBgn0001233 (predicted) FBgn0023094	=	1.00
FBgn0001233 (predicted) FBgn0034600	=	1.00
FBgn0001233 (predicted) FBgn0027571	=	0.99
FBgn0001233 (predicted) FBgn0036569	=	0.99
FBgn0001233 (predicted) FBgn0003470	=	0.99
FBgn0001233 (predicted) FBgn0034496	=	0.99
FBgn0001233 (predicted) FBgn0031728	=	1.00
FBgn0001235 (predicted) FBgn0026170	=	0.90
FBgn0001248 (predicted) FBgn0001248	=	1.00
FBgn0001258 (predicted) FBgn0004397	=	0.98
FBgn0001258 (predicted) FBgn0020261	=	0.98
FBgn0001258 (predicted) FBgn0033856	=	1.95
FBgn0001258 (predicted) FBgn0001258	=	1.97
FBgn0001276 (known) FBgn0036581	=	2.0
FBgn0001276 (predicted) FBgn0031392	=	1.00
FBgn0001276 (predicted) FBgn0003277	=	1.00
FBgn0001276 (predicted) FBgn0015019	=	1.00
FBgn0001276 (predicted) FBgn0036505	=	1.00
FBgn0001276 (predicted) FBgn0039959	=	1.00
FBgn0001276 (predicted) FBgn0035149	=	1.00
FBgn0001276 (predicted) FBgn0026373	=	1.00
FBgn0001276 (predicted) FBgn0011224	=	1.00
FBgn0001276 (predicted) FBgn0035754	=	1.00
FBgn0001276 (predicted) FBgn0013531	=	1.00
FBgn0001276 (predicted) FBgn0039016	=	1.00
FBgn0001276 (predicted) FBgn0030479	=	1.00
FBgn0001276 (predicted) FBgn0051390	=	1.00
FBgn0001276 (predicted) FBgn0003415	=	2.00
FBgn0001276 (predicted) FBgn0004597	=	1.00
FBgn0001276 (predicted) FBgn0037359	=	1.00
FBgn0001276 (predicted) FBgn0032634	=	1.00
FBgn0001276 (predicted) FBgn0040020	=	1.00
FBgn0001276 (predicted) FBgn0051155	=	1.00
FBgn0001276 (predicted) FBgn0037962	=	1.00
FBgn0001276 (predicted) FBgn0034503	=	1.00
FBgn0001276 (predicted) FBgn0016940	=	1.00
FBgn0001276 (predicted) FBgn0034311	=	1.00
FBgn0001276 (predicted) FBgn0033571	=	1.00
FBgn0001276 (predicted) FBgn0038795	=	1.00
FBgn0001276 (predicted) FBgn0034707	=	1.00
FBgn0001276 (predicted) FBgn0013969	=	1.00
FBgn0001276 (predicted) FBgn0035145	=	1.00
FBgn0001276 (predicted) FBgn0003275	=	1.00
FBgn0001276 (predicted) FBgn0029822	=	0.85
FBgn0001276 (predicted) FBgn0003392	=	0.98
FBgn0001276 (predicted) FBgn0001341	=	1.00
FBgn0001276 (predicted) FBgn0039627	=	1.00
FBgn0001276 (predicted) FBgn0034795	=	1.00
FBgn0001276 (predicted) FBgn0039218	=	1.00
FBgn0001276 (predicted) FBgn0039337	=	1.00
FBgn0001276 (predicted) FBgn0026196	=	1.00
FBgn0001276 (predicted) FBgn0037121	=	1.00
FBgn0001276 (predicted) FBgn0036496	=	1.00
FBgn0001276 (predicted) FBgn0037061	=	1.00
FBgn0001276 (predicted) FBgn0027602	=	1.00
FBgn0001276 (predicted) FBgn0040339	=	1.00
FBgn0001276 (predicted) FBgn0035851	=	1.00
FBgn0001276 (predicted) FBgn0036811	=	1.00
FBgn0001276 (predicted) FBgn0039923	=	1.00
FBgn0001276 (predicted) FBgn0038578	=	1.00
FBgn0001276 (predicted) FBgn0024330	=	1.00
FBgn0001276 (predicted) FBgn0004855	=	1.00
FBgn0001276 (predicted) FBgn0037262	=	1.00
FBgn0001276 (predicted) FBgn0086685	=	1.00
FBgn0001276 (predicted) FBgn0015618	=	2.00
FBgn0001276 (predicted) FBgn0034572	=	1.00
FBgn0001276 (predicted) FBgn0031883	=	1.00
FBgn0001276 (predicted) FBgn0038145	=	1.00
FBgn0001276 (predicted) FBgn0001276	=	1.00
FBgn0001276 (predicted) FBgn0025790	=	1.00
FBgn0001276 (predicted) FBgn0036754	=	1.00
FBgn0001276 (predicted) FBgn0052971	=	1.00
FBgn0001276 (predicted) FBgn0010252	=	1.00
FBgn0001276 (predicted) FBgn0026873	=	1.00
FBgn0001276 (predicted) FBgn0003276	=	1.00
FBgn0001280 (predicted) FBgn0036801	=	0.96
FBgn0001280 (predicted) FBgn0029907	=	1.00
FBgn0001280 (predicted) FBgn0026318	=	1.00
FBgn0001291 (known) FBgn0001291	=	5.64
FBgn0001291 (known) FBgn0001297	=	11.9
FBgn0001291 (known) FBgn0028550	=	3.88
FBgn0001291 (predicted) FBgn0003687	=	0.97
FBgn0001291 (predicted) FBgn0014467	=	0.97
FBgn0001291 (predicted) FBgn0015799	=	0.65
FBgn0001291 (predicted) FBgn0046332	=	0.97
FBgn0001291 (predicted) FBgn0011655	=	0.91
FBgn0001291 (predicted) FBgn0004907	=	0.85
FBgn0001291 (predicted) FBgn0027889	=	0.97
FBgn0001291 (predicted) FBgn0034689	=	0.72
FBgn0001291 (predicted) FBgn0031885	=	1.00
FBgn0001291 (predicted) FBgn0003371	=	0.97
FBgn0001291 (predicted) FBgn0034687	=	0.81
FBgn0001291 (predicted) FBgn0005638	=	0.97
FBgn0001291 (predicted) FBgn0041171	=	0.97
FBgn0001291 (predicted) FBgn0034534	=	4.72
FBgn0001291 (predicted) FBgn0028892	=	0.84
FBgn0001291 (predicted) FBgn0034688	=	0.74
FBgn0001291 (predicted) FBgn0003256	=	0.97
FBgn0001291 (predicted) FBgn0085432	=	0.97
FBgn0001297 (predicted) FBgn0001297	=	3.60
FBgn0001297 (predicted) FBgn0004832	=	0.90
FBgn0001297 (predicted) FBgn0029711	=	0.90
FBgn0001297 (predicted) FBgn0003687	=	0.90
FBgn0001297 (predicted) FBgn0036126	=	2.80
FBgn0001308 (known) FBgn0001308	=	2.0
FBgn0001308 (known) FBgn0035136	=	2.0
FBgn0001308 (predicted) FBgn0013750	=	1.00
FBgn0001308 (predicted) FBgn0033383	=	1.00
FBgn0001308 (predicted) FBgn0041174	=	1.00
FBgn0001308 (predicted) FBgn0004907	=	6.39
FBgn0001308 (predicted) FBgn0004363	=	0.94
FBgn0001308 (predicted) FBgn0037949	=	1.00
FBgn0001308 (predicted) FBgn0031455	=	0.92
FBgn0001308 (predicted) FBgn0034606	=	0.95
FBgn0001308 (predicted) FBgn0069354	=	0.97
FBgn0001308 (predicted) FBgn0043070	=	1.00
FBgn0001308 (predicted) FBgn0041205	=	1.00
FBgn0001308 (predicted) FBgn0031762	=	0.96
FBgn0001319 (predicted) FBgn0001325	=	0.92
FBgn0001325 (known) FBgn0001325	=	2.0
FBgn0001325 (predicted) FBgn0022764	=	1.00
FBgn0001325 (predicted) FBgn0041087	=	0.96
FBgn0001325 (predicted) FBgn0085424	=	0.87
FBgn0001325 (predicted) FBgn0029512	=	1.00
FBgn0001325 (predicted) FBgn0026722	=	1.00
FBgn0001325 (predicted) FBgn0034600	=	1.00
FBgn0001325 (predicted) FBgn0028497	=	0.95
FBgn0001325 (predicted) FBgn0003444	=	1.00
FBgn0001325 (predicted) FBgn0016078	=	0.93
FBgn0001325 (predicted) FBgn0011766	=	1.00
FBgn0001325 (predicted) FBgn0013812	=	0.98
FBgn0001325 (predicted) FBgn0030420	=	0.96
FBgn0001325 (predicted) FBgn0037248	=	0.92
FBgn0001325 (predicted) FBgn0037327	=	1.00
FBgn0001325 (predicted) FBgn0041210	=	2.97
FBgn0001325 (predicted) FBgn0005563	=	1.00
FBgn0001325 (predicted) FBgn0004419	=	1.00
FBgn0001325 (predicted) FBgn0004394	=	0.88
FBgn0001325 (predicted) FBgn0039863	=	1.00
FBgn0001325 (predicted) FBgn0038876	=	0.81
FBgn0001325 (predicted) FBgn0030081	=	1.00
FBgn0001325 (predicted) FBgn0052016	=	1.00
FBgn0001325 (predicted) FBgn0037166	=	0.96
FBgn0001325 (predicted) FBgn0035264	=	1.00
FBgn0001325 (predicted) FBgn0030151	=	1.00
FBgn0001325 (predicted) FBgn0037659	=	1.00
FBgn0001325 (predicted) FBgn0002521	=	1.00
FBgn0001325 (predicted) FBgn0019968	=	0.96
FBgn0001325 (predicted) FBgn0035713	=	1.00
FBgn0001325 (predicted) FBgn0034951	=	1.00
FBgn0001325 (predicted) FBgn0002887	=	1.00
FBgn0001325 (predicted) FBgn0002524	=	1.00
FBgn0001325 (predicted) FBgn0029909	=	1.00
FBgn0001325 (predicted) FBgn0015014	=	0.97
FBgn0001325 (predicted) FBgn0034795	=	1.00
FBgn0001325 (predicted) FBgn0024187	=	0.95
FBgn0001330 (predicted) FBgn0025741	=	1.00
FBgn0001337 (predicted) FBgn0003371	=	1.00
FBgn0001337 (predicted) FBgn0046332	=	1.00
FBgn0001341 (predicted) FBgn0033507	=	1.00
FBgn0001341 (predicted) FBgn0032813	=	1.00
FBgn0001341 (predicted) FBgn0005655	=	1.00
FBgn0001565 (predicted) FBgn0033916	=	0.96
FBgn0001941 (predicted) FBgn0035987	=	1.00
FBgn0001941 (predicted) FBgn0038965	=	0.98
FBgn0001941 (predicted) FBgn0004507	=	1.00
FBgn0001941 (predicted) FBgn0036292	=	1.00
FBgn0001941 (predicted) FBgn0019925	=	1.00
FBgn0001941 (predicted) FBgn0086768	=	1.00
FBgn0001941 (predicted) FBgn0033657	=	0.87
FBgn0001941 (predicted) FBgn0025582	=	1.00
FBgn0001941 (predicted) FBgn0035162	=	1.00
FBgn0001942 (predicted) FBgn0035709	=	1.00
FBgn0001942 (predicted) FBgn0010488	=	2.00
FBgn0001942 (predicted) FBgn0030520	=	1.00
FBgn0001942 (predicted) FBgn0034311	=	1.00
FBgn0001942 (predicted) FBgn0039923	=	1.00
FBgn0001942 (predicted) FBgn0034496	=	1.00
FBgn0001942 (predicted) FBgn0035823	=	1.00
FBgn0001942 (predicted) FBgn0004638	=	1.00
FBgn0001942 (predicted) FBgn0035860	=	1.00
FBgn0001942 (predicted) FBgn0039622	=	1.00
FBgn0001942 (predicted) FBgn0029079	=	1.00
FBgn0001942 (predicted) FBgn0015218	=	1.00
FBgn0001942 (predicted) FBgn0023213	=	3.00
FBgn0001942 (predicted) FBgn0036581	=	1.00
FBgn0001961 (predicted) FBgn0031853	=	0.89
FBgn0001961 (predicted) FBgn0011742	=	0.89
FBgn0001961 (predicted) FBgn0031437	=	0.89
FBgn0001961 (predicted) FBgn0032859	=	0.89
FBgn0001961 (predicted) FBgn0011744	=	1.85
FBgn0001961 (predicted) FBgn0031854	=	0.89
FBgn0001961 (predicted) FBgn0004638	=	1.00
FBgn0001965 (known) FBgn0004638	=	2.94
FBgn0001965 (predicted) FBgn0016794	=	0.94
FBgn0001965 (predicted) FBgn0053094	=	1.57
FBgn0001965 (predicted) FBgn0030581	=	0.94
FBgn0001965 (predicted) FBgn0027598	=	1.80
FBgn0001965 (predicted) FBgn0010583	=	0.94
FBgn0001965 (predicted) FBgn0003205	=	1.94
FBgn0001965 (predicted) FBgn0001965	=	0.89
FBgn0001965 (predicted) FBgn0040475	=	3.64
FBgn0001977 (predicted) FBgn0032509	=	1.00
FBgn0001980 (predicted) FBgn0027568	=	1.00
FBgn0001986 (predicted) FBgn0032921	=	1.00
FBgn0001986 (predicted) FBgn0004907	=	0.90
FBgn0001986 (predicted) FBgn0029992	=	1.00
FBgn0001991 (predicted) FBgn0050378	=	0.97
FBgn0001995 (predicted) FBgn0034496	=	1.00
FBgn0001995 (predicted) FBgn0039726	=	1.00
FBgn0002021 (predicted) FBgn0038269	=	1.00
FBgn0002031 (predicted) FBgn0039044	=	0.87
FBgn0002031 (predicted) FBgn0035404	=	1.00
FBgn0002031 (predicted) FBgn0020497	=	1.00
FBgn0002031 (predicted) FBgn0003079	=	0.90
FBgn0002031 (predicted) FBgn0039909	=	1.00
FBgn0002031 (predicted) FBgn0011766	=	0.87
FBgn0002031 (predicted) FBgn0030434	=	0.97
FBgn0002031 (predicted) FBgn0035588	=	0.84
FBgn0002069 (known) FBgn0036515	=	2.0
FBgn0002069 (predicted) FBgn0043070	=	1.00
FBgn0002174 (predicted) FBgn0030366	=	1.00
FBgn0002174 (predicted) FBgn0011648	=	0.95
FBgn0002174 (predicted) FBgn0029907	=	1.00
FBgn0002183 (predicted) FBgn0041174	=	1.00
FBgn0002183 (predicted) FBgn0085433	=	1.00
FBgn0002284 (predicted) FBgn0038861	=	1.00
FBgn0002284 (predicted) FBgn0036534	=	1.00
FBgn0002284 (predicted) FBgn0086134	=	1.00
FBgn0002284 (predicted) FBgn0029812	=	1.00
FBgn0002284 (predicted) FBgn0003151	=	1.00
FBgn0002284 (predicted) FBgn0034842	=	1.00
FBgn0002284 (predicted) FBgn0034915	=	1.00
FBgn0002284 (predicted) FBgn0032884	=	1.00
FBgn0002284 (predicted) FBgn0026380	=	1.00
FBgn0002284 (predicted) FBgn0038471	=	1.00
FBgn0002284 (predicted) FBgn0004397	=	1.00
FBgn0002284 (predicted) FBgn0031643	=	1.00
FBgn0002284 (predicted) FBgn0033659	=	1.00
FBgn0002284 (predicted) FBgn0041174	=	1.00
FBgn0002284 (predicted) FBgn0051742	=	1.00
FBgn0002284 (predicted) FBgn0033972	=	1.00
FBgn0002284 (predicted) FBgn0032492	=	1.00
FBgn0002284 (predicted) FBgn0023174	=	1.00
FBgn0002284 (predicted) FBgn0029134	=	1.00
FBgn0002413 (known) FBgn0003068	=	4.9399999999999995
FBgn0002413 (predicted) FBgn0015589	=	1.00
FBgn0002413 (predicted) FBgn0085433	=	1.98
FBgn0002413 (predicted) FBgn0026598	=	1.00
FBgn0002431 (predicted) FBgn0035489	=	1.00
FBgn0002431 (predicted) FBgn0040206	=	0.96
FBgn0002431 (predicted) FBgn0039923	=	1.00
FBgn0002431 (predicted) FBgn0025800	=	1.00
FBgn0002521 (predicted) FBgn0039044	=	0.87
FBgn0002521 (predicted) FBgn0032391	=	1.00
FBgn0002521 (predicted) FBgn0015805	=	1.00
FBgn0002521 (predicted) FBgn0004915	=	1.00
FBgn0002521 (predicted) FBgn0014467	=	0.92
FBgn0002528 (predicted) FBgn0031979	=	1.00
FBgn0002528 (predicted) FBgn0031455	=	1.00
FBgn0002576 (known) FBgn0013753	=	2.85
FBgn0002576 (predicted) FBgn0020493	=	0.95
FBgn0002576 (predicted) FBgn0031121	=	1.00
FBgn0002576 (predicted) FBgn0002576	=	1.00
FBgn0002576 (predicted) FBgn0003300	=	0.96
FBgn0002576 (predicted) FBgn0029006	=	0.95
FBgn0002576 (predicted) FBgn0015799	=	0.63
FBgn0002576 (predicted) FBgn0083981	=	0.96
FBgn0002576 (predicted) FBgn0013755	=	1.85
FBgn0002579 (predicted) FBgn0035423	=	0.99
FBgn0002579 (predicted) FBgn0034528	=	1.00
FBgn0002579 (predicted) FBgn0050291	=	1.00
FBgn0002579 (predicted) FBgn0004638	=	1.00
FBgn0002579 (predicted) FBgn0033383	=	1.00
FBgn0002579 (predicted) FBgn0036255	=	1.00
FBgn0002579 (predicted) FBgn0040206	=	0.96
FBgn0002579 (predicted) FBgn0010409	=	1.00
FBgn0002579 (predicted) FBgn0032515	=	0.96
FBgn0002579 (predicted) FBgn0034802	=	1.00
FBgn0002579 (predicted) FBgn0026318	=	1.00
FBgn0002590 (predicted) FBgn0041205	=	1.00
FBgn0002590 (predicted) FBgn0004638	=	1.00
FBgn0002593 (predicted) FBgn0038302	=	0.77
FBgn0002593 (predicted) FBgn0003889	=	1.00
FBgn0002593 (predicted) FBgn0036111	=	0.96
FBgn0002593 (predicted) FBgn0030520	=	1.00
FBgn0002593 (predicted) FBgn0034418	=	1.00
FBgn0002593 (predicted) FBgn0050085	=	1.00
FBgn0002593 (predicted) FBgn0011774	=	1.00
FBgn0002593 (predicted) FBgn0034430	=	1.00
FBgn0002593 (predicted) FBgn0052832	=	1.00
FBgn0002593 (predicted) FBgn0037715	=	1.00
FBgn0002593 (predicted) FBgn0037714	=	1.00
FBgn0002593 (predicted) FBgn0013998	=	1.00
FBgn0002593 (predicted) FBgn0032906	=	1.00
FBgn0002593 (predicted) FBgn0031947	=	1.00
FBgn0002593 (predicted) FBgn0040206	=	0.96
FBgn0002593 (predicted) FBgn0035032	=	1.00
FBgn0002593 (predicted) FBgn0035987	=	1.00
FBgn0002593 (predicted) FBgn0024973	=	1.00
FBgn0002593 (predicted) FBgn0031776	=	1.00
FBgn0002607 (predicted) FBgn0040206	=	0.96
FBgn0002607 (predicted) FBgn0041789	=	0.56
FBgn0002622 (predicted) FBgn0043070	=	1.00
FBgn0002622 (predicted) FBgn0041205	=	1.00
FBgn0002622 (predicted) FBgn0004638	=	1.00
FBgn0002622 (predicted) FBgn0040206	=	0.96
FBgn0002626 (predicted) FBgn0033507	=	1.00
FBgn0002626 (predicted) FBgn0034528	=	1.00
FBgn0002626 (predicted) FBgn0035423	=	0.99
FBgn0002638 (predicted) FBgn0020497	=	1.00
FBgn0002638 (predicted) FBgn0027889	=	1.00
[truncated: 9,081 more rows]
