# Supplementary material for: Building and analyzing protein interactome networks by cross-species comparisons
Source: BMC Syst Biol. 2010 Mar 30;4:36. doi: 10.1186/1752-0509-4-36 (PMC2859380; doi:10.1186/1752-0509-4-36)
Supplement: Additional file 8 — Zio Dmel. A zipped folder containing files formatted for use in Cytoscape listed in Supplemental Table 3. These files are for Drosophila melanogaster proteins. [file 1752-0509-4-36-S8.ZIP › dmel/dmel_InteroScores.eda]

dmel_InteroScores.eda
FBgn0000008 (known) FBgn0028336	= 1.0
FBgn0000008 (known) FBgn0005427	= 1.0
FBgn0000008 (known) FBgn0028969	= 1.0
FBgn0000008 (known) FBgn0031957	= 1.0
FBgn0000008 (known) FBgn0039846	= 1.0
FBgn0000008 (known) FBgn0002622	= 1.0
FBgn0000008 (known) FBgn0003870	= 1.0
FBgn0000008 (known) FBgn0040371	= 1.0
FBgn0000008 (known) FBgn0030082	= 1.0
FBgn0000008 (known) FBgn0035499	= 1.0
FBgn0000011 (known) FBgn0005672	= 2.0
FBgn0000011 (known) FBgn0036919	= 1.0
FBgn0000011 (known) FBgn0003460	= 1.0
FBgn0000011 (known) FBgn0020304	= 1.0
FBgn0000011 (known) FBgn0003892	= 2.0
FBgn0000014 (known) FBgn0000611	= 1.0
FBgn0000014 (known) FBgn0039858	= 1.0
FBgn0000015 (known) FBgn0028837	= 1.0
FBgn0000015 (known) FBgn0053207	= 1.0
FBgn0000015 (known) FBgn0031506	= 1.0
FBgn0000015 (known) FBgn0036716	= 1.0
FBgn0000015 (known) FBgn0034372	= 1.0
FBgn0000015 (known) FBgn0004462	= 1.0
FBgn0000015 (known) FBgn0000559	= 1.0
FBgn0000015 (known) FBgn0031174	= 1.0
FBgn0000017 (known) FBgn0005631	= 1.0
FBgn0000017 (known) FBgn0000578	= 2.0
FBgn0000017 (known) FBgn0000464	= 3.0
FBgn0000017 (known) FBgn0020510	= 1.0
FBgn0000017 (known) FBgn0028388	= 1.0
FBgn0000017 (known) FBgn0014007	= 1.0
FBgn0000022 (known) FBgn0002631	= 1.0
FBgn0000022 (known) FBgn0004170	= 1.0
FBgn0000022 (known) FBgn0000413	= 1.0
FBgn0000022 (known) FBgn0039748	= 1.0
FBgn0000022 (known) FBgn0011273	= 1.0
FBgn0000022 (known) FBgn0000575	= 2.0
FBgn0000022 (known) FBgn0002609	= 1.0
FBgn0000022 (known) FBgn0000591	= 1.0
FBgn0000022 (known) FBgn0002733	= 1.0
FBgn0000022 (known) FBgn0031129	= 1.0
FBgn0000022 (known) FBgn0000022	= 1.0
FBgn0000022 (known) FBgn0035917	= 1.0
FBgn0000022 (known) FBgn0002735	= 1.0
FBgn0000022 (known) FBgn0002633	= 2.0
FBgn0000022 (known) FBgn0002561	= 1.0
FBgn0000024 (known) FBgn0031032	= 1.0
FBgn0000028 (known) FBgn0086680	= 1.0
FBgn0000028 (known) FBgn0001079	= 1.0
FBgn0000032 (known) FBgn0034994	= 1.0
FBgn0000038 (known) FBgn0015519	= 2.8600000000000003
FBgn0000039 (known) FBgn0024733	= 1.0
FBgn0000039 (known) FBgn0037637	= 1.0
FBgn0000042 (known) FBgn0003475	= 1.0
FBgn0000042 (known) FBgn0032785	= 1.0
FBgn0000042 (known) FBgn0005771	= 1.0
FBgn0000042 (known) FBgn0000630	= 1.0
FBgn0000042 (known) FBgn0031089	= 1.0
FBgn0000042 (known) FBgn0013733	= 1.0
FBgn0000042 (known) FBgn0052264	= 1.0
FBgn0000042 (known) FBgn0038714	= 1.0
FBgn0000042 (known) FBgn0011771	= 1.0
FBgn0000042 (known) FBgn0028388	= 4.0
FBgn0000042 (known) FBgn0036058	= 1.0
FBgn0000042 (known) FBgn0038108	= 1.0
FBgn0000042 (known) FBgn0085410	= 1.0
FBgn0000042 (known) FBgn0028495	= 1.0
FBgn0000042 (known) FBgn0029905	= 1.0
FBgn0000042 (known) FBgn0031988	= 1.0
FBgn0000042 (known) FBgn0038206	= 2.0
FBgn0000042 (known) FBgn0000256	= 1.0
FBgn0000042 (known) FBgn0005649	= 1.0
FBgn0000042 (known) FBgn0035424	= 1.0
FBgn0000042 (known) FBgn0053197	= 1.0
FBgn0000042 (known) FBgn0025632	= 1.0
FBgn0000042 (known) FBgn0028577	= 1.0
FBgn0000042 (known) FBgn0051211	= 1.0
FBgn0000042 (known) FBgn0035554	= 1.0
FBgn0000042 (known) FBgn0026084	= 1.0
FBgn0000042 (known) FBgn0041582	= 1.0
FBgn0000042 (known) FBgn0085383	= 1.0
FBgn0000042 (known) FBgn0031408	= 1.0
FBgn0000042 (known) FBgn0030734	= 1.0
FBgn0000042 (known) FBgn0003187	= 1.0
FBgn0000042 (known) FBgn0033886	= 1.0
FBgn0000042 (known) FBgn0038815	= 1.0
FBgn0000042 (known) FBgn0036312	= 1.0
FBgn0000042 (known) FBgn0052369	= 1.0
FBgn0000042 (known) FBgn0000212	= 1.0
FBgn0000042 (known) FBgn0035513	= 1.0
FBgn0000042 (known) FBgn0030540	= 1.0
FBgn0000042 (known) FBgn0003447	= 1.0
FBgn0000042 (known) FBgn0030204	= 1.0
FBgn0000042 (known) FBgn0017453	= 1.0
FBgn0000042 (known) FBgn0019624	= 1.0
FBgn0000042 (known) FBgn0028965	= 1.0
FBgn0000042 (known) FBgn0013349	= 1.0
FBgn0000042 (known) FBgn0031314	= 1.0
FBgn0000042 (known) FBgn0029709	= 1.0
FBgn0000043 (known) FBgn0036790	= 1.0
FBgn0000043 (known) FBgn0028388	= 2.0
FBgn0000043 (known) FBgn0011771	= 1.0
FBgn0000043 (known) FBgn0022764	= 2.0
FBgn0000044 (known) FBgn0011771	= 1.0
FBgn0000044 (known) FBgn0036790	= 1.0
FBgn0000044 (known) FBgn0039044	= 1.0
FBgn0000044 (known) FBgn0025702	= 1.0
FBgn0000044 (known) FBgn0015282	= 1.0
FBgn0000044 (known) FBgn0024189	= 1.0
FBgn0000044 (known) FBgn0038774	= 2.0
FBgn0000044 (known) FBgn0043841	= 1.0
FBgn0000044 (known) FBgn0004859	= 2.0
FBgn0000044 (known) FBgn0031972	= 1.0
FBgn0000044 (known) FBgn0029905	= 1.0
FBgn0000044 (known) FBgn0011290	= 2.0
FBgn0000045 (known) FBgn0004551	= 1.0
FBgn0000045 (known) FBgn0037621	= 1.0
FBgn0000046 (known) FBgn0015550	= 1.0
FBgn0000046 (known) FBgn0011726	= 2.0
FBgn0000046 (known) FBgn0003231	= 1.0
FBgn0000046 (known) FBgn0010218	= 1.0
FBgn0000046 (known) FBgn0030951	= 2.0
FBgn0000046 (known) FBgn0036679	= 1.0
FBgn0000046 (known) FBgn0036596	= 1.0
FBgn0000046 (known) FBgn0038441	= 1.0
FBgn0000046 (known) FBgn0051550	= 1.0
FBgn0000046 (known) FBgn0040080	= 1.0
FBgn0000046 (known) FBgn0066084	= 1.0
FBgn0000046 (known) FBgn0010217	= 2.0
FBgn0000047 (known) FBgn0011726	= 2.0
FBgn0000047 (known) FBgn0000308	= 2.0
FBgn0000047 (known) FBgn0030951	= 2.0
FBgn0000047 (known) FBgn0086783	= 1.0
FBgn0000047 (known) FBgn0000709	= 1.0
FBgn0000047 (known) FBgn0086906	= 1.0
FBgn0000052 (known) FBgn0015818	= 1.0
FBgn0000052 (known) FBgn0038915	= 1.0
FBgn0000052 (known) FBgn0031451	= 1.0
FBgn0000053 (known) FBgn0086384	= 1.0
FBgn0000054 (known) FBgn0031740	= 1.0
FBgn0000054 (known) FBgn0026238	= 1.0
FBgn0000054 (known) FBgn0034461	= 1.0
FBgn0000054 (known) FBgn0000054	= 1.0
FBgn0000054 (known) FBgn0052029	= 1.0
FBgn0000054 (known) FBgn0040696	= 1.0
FBgn0000054 (known) FBgn0037619	= 1.0
FBgn0000054 (known) FBgn0029817	= 1.0
FBgn0000054 (known) FBgn0038389	= 1.0
FBgn0000054 (known) FBgn0039204	= 1.0
FBgn0000055 (known) FBgn0032089	= 1.0
FBgn0000055 (known) FBgn0002569	= 1.0
FBgn0000055 (known) FBgn0000246	= 1.0
FBgn0000055 (known) FBgn0000055	= 1.0
FBgn0000055 (known) FBgn0036254	= 1.0
FBgn0000055 (known) FBgn0036312	= 1.0
FBgn0000061 (known) FBgn0039030	= 1.0
FBgn0000061 (known) FBgn0003944	= 3.0
FBgn0000061 (known) FBgn0031653	= 1.0
FBgn0000063 (known) FBgn0051646	= 1.0
FBgn0000063 (known) FBgn0052169	= 1.0
FBgn0000063 (known) FBgn0035788	= 1.0
FBgn0000063 (known) FBgn0000439	= 1.0
FBgn0000063 (known) FBgn0034504	= 1.0
FBgn0000063 (known) FBgn0023517	= 1.0
FBgn0000063 (known) FBgn0026238	= 1.0
FBgn0000063 (known) FBgn0028509	= 1.0
FBgn0000063 (known) FBgn0000578	= 1.0
FBgn0000063 (known) FBgn0027339	= 1.0
FBgn0000063 (known) FBgn0030400	= 1.0
FBgn0000063 (known) FBgn0032192	= 1.0
FBgn0000063 (known) FBgn0051204	= 1.0
FBgn0000063 (known) FBgn0041712	= 1.0
FBgn0000063 (known) FBgn0030122	= 1.0
FBgn0000063 (known) FBgn0039210	= 1.0
FBgn0000063 (known) FBgn0024285	= 1.0
FBgn0000063 (known) FBgn0034371	= 1.0
FBgn0000063 (known) FBgn0025674	= 1.0
FBgn0000063 (known) FBgn0041194	= 1.0
FBgn0000063 (known) FBgn0040284	= 1.0
FBgn0000063 (known) FBgn0042102	= 1.0
FBgn0000063 (known) FBgn0032196	= 1.0
FBgn0000063 (known) FBgn0051211	= 1.0
FBgn0000063 (known) FBgn0040286	= 1.0
FBgn0000063 (known) FBgn0035325	= 1.0
FBgn0000063 (known) FBgn0003479	= 1.0
FBgn0000063 (known) FBgn0038945	= 1.0
FBgn0000063 (known) FBgn0034758	= 1.0
FBgn0000063 (known) FBgn0025334	= 1.0
FBgn0000063 (known) FBgn0033713	= 1.0
FBgn0000063 (known) FBgn0030459	= 1.0
FBgn0000063 (known) FBgn0039966	= 1.0
FBgn0000063 (known) FBgn0011224	= 1.0
FBgn0000063 (known) FBgn0027581	= 1.0
FBgn0000063 (known) FBgn0027866	= 1.0
FBgn0000063 (known) FBgn0003980	= 1.0
FBgn0000063 (known) FBgn0053109	= 1.0
FBgn0000063 (known) FBgn0039260	= 1.0
FBgn0000064 (known) FBgn0037939	= 1.0
FBgn0000064 (known) FBgn0034049	= 1.0
FBgn0000064 (known) FBgn0039732	= 1.0
FBgn0000064 (known) FBgn0050122	= 1.0
FBgn0000064 (known) FBgn0014184	= 1.0
FBgn0000064 (known) FBgn0028665	= 1.0
FBgn0000064 (known) FBgn0043841	= 1.0
FBgn0000064 (known) FBgn0035482	= 1.0
FBgn0000064 (known) FBgn0037126	= 1.0
FBgn0000064 (known) FBgn0033166	= 1.0
FBgn0000064 (known) FBgn0033526	= 1.0
FBgn0000064 (known) FBgn0034617	= 1.0
FBgn0000064 (known) FBgn0000064	= 4.77
FBgn0000064 (known) FBgn0038109	= 1.0
FBgn0000064 (known) FBgn0034758	= 1.0
FBgn0000071 (known) FBgn0032004	= 1.0
FBgn0000071 (known) FBgn0004177	= 1.0
FBgn0000071 (known) FBgn0034706	= 1.0
FBgn0000071 (known) FBgn0004108	= 1.0
FBgn0000071 (known) FBgn0041582	= 1.0
FBgn0000071 (known) FBgn0040028	= 1.0
FBgn0000071 (known) FBgn0031106	= 1.0
FBgn0000071 (known) FBgn0002774	= 1.0
FBgn0000071 (known) FBgn0035534	= 1.0
FBgn0000071 (known) FBgn0039440	= 1.0
FBgn0000075 (known) FBgn0004106	= 1.0
FBgn0000078 (known) FBgn0050011	= 1.0
FBgn0000079 (known) FBgn0050011	= 1.0
FBgn0000079 (known) FBgn0033614	= 1.0
FBgn0000083 (known) FBgn0027585	= 1.0
FBgn0000083 (known) FBgn0040290	= 1.0
FBgn0000083 (known) FBgn0004167	= 1.0
FBgn0000083 (known) FBgn0016919	= 1.0
FBgn0000083 (known) FBgn0004907	= 1.0
FBgn0000083 (known) FBgn0035112	= 1.0
FBgn0000083 (known) FBgn0032140	= 1.0
FBgn0000083 (known) FBgn0023094	= 1.0
FBgn0000094 (known) FBgn0037547	= 1.0
FBgn0000095 (known) FBgn0000258	= 1.0
FBgn0000095 (known) FBgn0031768	= 1.0
FBgn0000095 (known) FBgn0036977	= 1.0
FBgn0000095 (known) FBgn0005558	= 1.0
FBgn0000097 (known) FBgn0036311	= 1.0
FBgn0000097 (known) FBgn0000097	= 2.0
FBgn0000097 (known) FBgn0037781	= 1.0
FBgn0000097 (known) FBgn0037619	= 1.0
FBgn0000097 (known) FBgn0039827	= 1.0
FBgn0000097 (known) FBgn0023214	= 1.0
FBgn0000097 (known) FBgn0036018	= 1.0
FBgn0000099 (known) FBgn0023091	= 1.0
FBgn0000099 (known) FBgn0000242	= 1.0
FBgn0000099 (known) FBgn0010768	= 1.0
FBgn0000099 (known) FBgn0013764	= 2.0
FBgn0000100 (known) FBgn0038149	= 1.0
FBgn0000100 (known) FBgn0026088	= 1.0
FBgn0000100 (known) FBgn0013303	= 1.0
FBgn0000100 (known) FBgn0000927	= 1.0
FBgn0000100 (known) FBgn0038323	= 1.0
FBgn0000100 (known) FBgn0041171	= 2.0
FBgn0000100 (known) FBgn0002593	= 2.8
FBgn0000108 (known) FBgn0026313	= 3.0
FBgn0000108 (known) FBgn0040281	= 3.0
FBgn0000108 (known) FBgn0004462	= 1.0
FBgn0000109 (known) FBgn0029833	= 1.0
FBgn0000114 (known) FBgn0003970	= 1.0
FBgn0000114 (known) FBgn0022085	= 1.0
FBgn0000114 (known) FBgn0000392	= 1.0
FBgn0000114 (known) FBgn0011666	= 1.0
FBgn0000114 (known) FBgn0004419	= 1.0
FBgn0000114 (known) FBgn0003137	= 1.0
FBgn0000114 (known) FBgn0004859	= 2.0
FBgn0000114 (known) FBgn0086897	= 1.0
FBgn0000114 (known) FBgn0034453	= 1.0
FBgn0000114 (known) FBgn0014362	= 1.9100000000000001
FBgn0000114 (known) FBgn0086358	= 1.0
FBgn0000114 (known) FBgn0031452	= 1.0
FBgn0000114 (known) FBgn0025790	= 1.0
FBgn0000114 (known) FBgn0015903	= 1.0
FBgn0000114 (known) FBgn0035607	= 1.0
FBgn0000114 (known) FBgn0037931	= 1.0
FBgn0000115 (known) FBgn0015019	= 1.0
FBgn0000115 (known) FBgn0028665	= 1.0
FBgn0000115 (known) FBgn0028546	= 1.0
FBgn0000115 (known) FBgn0039508	= 1.0
FBgn0000115 (known) FBgn0058127	= 1.0
FBgn0000115 (known) FBgn0036349	= 1.0
FBgn0000115 (known) FBgn0032397	= 1.0
FBgn0000116 (known) FBgn0050077	= 1.0
FBgn0000116 (known) FBgn0011277	= 1.0
FBgn0000116 (known) FBgn0038488	= 1.0
FBgn0000116 (known) FBgn0036018	= 1.0
FBgn0000116 (known) FBgn0027784	= 1.0
FBgn0000116 (known) FBgn0038002	= 1.0
FBgn0000117 (known) FBgn0085432	= 12.930000000000001
FBgn0000117 (known) FBgn0036029	= 1.0
FBgn0000117 (known) FBgn0043900	= 1.0
FBgn0000117 (known) FBgn0027103	= 1.0
FBgn0000117 (known) FBgn0039018	= 1.0
FBgn0000117 (known) FBgn0026597	= 1.9
FBgn0000117 (known) FBgn0004368	= 1.0
FBgn0000117 (known) FBgn0035892	= 1.0
FBgn0000117 (known) FBgn0003371	= 2.0
FBgn0000117 (known) FBgn0031944	= 1.0
FBgn0000117 (known) FBgn0037317	= 1.0
FBgn0000117 (known) FBgn0000163	= 1.0
FBgn0000117 (known) FBgn0010215	= 7.9
FBgn0000117 (known) FBgn0040075	= 2.0
FBgn0000117 (known) FBgn0039907	= 3.0
FBgn0000117 (known) FBgn0038119	= 1.0
FBgn0000117 (known) FBgn0067317	= 2.0
FBgn0000117 (known) FBgn0003944	= 2.0
FBgn0000117 (known) FBgn0017557	= 1.0
FBgn0000117 (known) FBgn0038578	= 1.0
FBgn0000117 (known) FBgn0003391	= 1.0
FBgn0000117 (known) FBgn0003866	= 1.0
FBgn0000117 (known) FBgn0032083	= 1.0
FBgn0000117 (known) FBgn0035148	= 3.0
FBgn0000117 (known) FBgn0026598	= 8.0
FBgn0000117 (known) FBgn0015024	= 1.0
FBgn0000119 (known) FBgn0031546	= 1.0
FBgn0000119 (known) FBgn0026597	= 1.0
FBgn0000119 (known) FBgn0038289	= 1.0
FBgn0000119 (known) FBgn0016797	= 1.0
FBgn0000120 (known) FBgn0028697	= 1.92
FBgn0000120 (known) FBgn0036152	= 1.0
FBgn0000120 (known) FBgn0037162	= 1.0
FBgn0000120 (known) FBgn0036227	= 1.0
FBgn0000120 (known) FBgn0032858	= 1.0
FBgn0000120 (known) FBgn0030605	= 1.0
FBgn0000120 (known) FBgn0002940	= 1.0
FBgn0000120 (known) FBgn0038472	= 1.0
FBgn0000120 (known) FBgn0039875	= 1.0
FBgn0000120 (known) FBgn0030540	= 1.0
FBgn0000120 (known) FBgn0037794	= 1.0
FBgn0000120 (known) FBgn0030710	= 1.0
FBgn0000120 (known) FBgn0000577	= 1.0
FBgn0000120 (known) FBgn0000524	= 1.0
FBgn0000120 (known) FBgn0030428	= 1.0
FBgn0000120 (known) FBgn0039054	= 1.0
FBgn0000120 (known) FBgn0003870	= 1.0
FBgn0000120 (known) FBgn0039638	= 1.0
FBgn0000120 (known) FBgn0029957	= 1.0
FBgn0000121 (known) FBgn0002940	= 1.0
FBgn0000121 (known) FBgn0004624	= 1.0
FBgn0000121 (known) FBgn0010265	= 2.0
FBgn0000121 (known) FBgn0030676	= 1.0
FBgn0000137 (known) FBgn0002633	= 1.0
FBgn0000137 (known) FBgn0002733	= 1.0
FBgn0000137 (known) FBgn0002609	= 1.0
FBgn0000137 (known) FBgn0002735	= 1.0
FBgn0000137 (known) FBgn0000575	= 1.0
FBgn0000139 (known) FBgn0040087	= 1.0
FBgn0000139 (known) FBgn0031610	= 1.0
FBgn0000139 (known) FBgn0016984	= 1.0
FBgn0000140 (known) FBgn0000253	= 1.0
FBgn0000140 (known) FBgn0031613	= 1.0
FBgn0000140 (known) FBgn0031878	= 1.0
FBgn0000142 (known) FBgn0000629	= 1.0
FBgn0000142 (known) FBgn0010313	= 2.0
FBgn0000142 (known) FBgn0000588	= 1.0
FBgn0000142 (known) FBgn0004861	= 1.0
FBgn0000142 (known) FBgn0028980	= 3.0
FBgn0000142 (known) FBgn0013263	= 1.0
FBgn0000142 (known) FBgn0039761	= 1.0
FBgn0000142 (known) FBgn0003334	= 1.0
FBgn0000146 (known) FBgn0034816	= 1.0
FBgn0000146 (known) FBgn0040359	= 1.0
FBgn0000147 (known) FBgn0011573	= 1.0
FBgn0000147 (known) FBgn0026620	= 1.0
FBgn0000147 (known) FBgn0003969	= 1.0
FBgn0000147 (known) FBgn0013765	= 1.0
FBgn0000150 (known) FBgn0036804	= 1.0
FBgn0000150 (known) FBgn0053209	= 1.0
FBgn0000150 (known) FBgn0052100	= 1.0
FBgn0000150 (known) FBgn0030252	= 1.0
FBgn0000150 (known) FBgn0030162	= 1.0
FBgn0000150 (known) FBgn0032824	= 1.0
FBgn0000150 (known) FBgn0035624	= 1.0
FBgn0000150 (known) FBgn0024432	= 1.0
FBgn0000150 (known) FBgn0032656	= 1.0
FBgn0000152 (known) FBgn0036924	= 1.0
FBgn0000152 (known) FBgn0030041	= 1.0
FBgn0000157 (known) FBgn0032656	= 1.0
FBgn0000157 (known) FBgn0003114	= 1.0
FBgn0000157 (known) FBgn0032906	= 1.0
FBgn0000157 (known) FBgn0000826	= 1.0
FBgn0000157 (known) FBgn0033786	= 1.0
FBgn0000157 (known) FBgn0032312	= 1.0
FBgn0000157 (known) FBgn0035397	= 1.0
FBgn0000157 (known) FBgn0031997	= 1.0
FBgn0000157 (known) FBgn0003683	= 1.0
FBgn0000157 (known) FBgn0086358	= 1.0
FBgn0000157 (known) FBgn0000611	= 1.0
FBgn0000157 (known) FBgn0031952	= 1.0
FBgn0000157 (known) FBgn0022935	= 1.0
FBgn0000157 (known) FBgn0035640	= 1.0
FBgn0000157 (known) FBgn0033339	= 1.0
FBgn0000157 (known) FBgn0023180	= 1.0
FBgn0000157 (known) FBgn0015624	= 1.0
FBgn0000157 (known) FBgn0052016	= 1.0
FBgn0000157 (known) FBgn0013762	= 1.0
FBgn0000157 (known) FBgn0001980	= 1.0
FBgn0000157 (known) FBgn0032813	= 1.0
FBgn0000157 (known) FBgn0036790	= 1.0
FBgn0000157 (known) FBgn0025743	= 1.0
FBgn0000157 (known) FBgn0032670	= 1.0
FBgn0000157 (known) FBgn0032923	= 1.0
FBgn0000157 (known) FBgn0002777	= 1.0
FBgn0000158 (known) FBgn0024923	= 1.0
FBgn0000158 (known) FBgn0004581	= 1.0
FBgn0000163 (known) FBgn0011674	= 1.0
FBgn0000163 (known) FBgn0000163	= 1.0
FBgn0000163 (known) FBgn0022131	= 3.92
FBgn0000163 (known) FBgn0004907	= 5.7
FBgn0000163 (known) FBgn0002973	= 1.0
FBgn0000163 (known) FBgn0026192	= 4.9
FBgn0000163 (known) FBgn0026193	= 1.0
FBgn0000163 (known) FBgn0020238	= 1.0
FBgn0000163 (known) FBgn0000547	= 1.0
FBgn0000165 (known) FBgn0020299	= 1.0
FBgn0000165 (known) FBgn0040371	= 1.0
FBgn0000166 (known) FBgn0039858	= 1.0
FBgn0000166 (known) FBgn0024491	= 2.0
FBgn0000166 (known) FBgn0030668	= 1.0
FBgn0000166 (known) FBgn0024371	= 1.0
FBgn0000166 (known) FBgn0051759	= 1.0
FBgn0000166 (known) FBgn0037516	= 1.0
FBgn0000166 (known) FBgn0004893	= 1.0
FBgn0000166 (known) FBgn0000404	= 1.0
FBgn0000166 (known) FBgn0033468	= 1.0
FBgn0000166 (known) FBgn0029522	= 1.0
FBgn0000166 (known) FBgn0036873	= 1.0
FBgn0000166 (known) FBgn0003733	= 1.0
FBgn0000166 (known) FBgn0004055	= 1.0
FBgn0000166 (known) FBgn0016131	= 1.0
FBgn0000166 (known) FBgn0031768	= 1.0
FBgn0000166 (known) FBgn0026721	= 1.0
FBgn0000166 (known) FBgn0039395	= 1.0
FBgn0000166 (known) FBgn0036871	= 1.0
FBgn0000166 (known) FBgn0003114	= 1.0
FBgn0000166 (known) FBgn0037493	= 1.0
FBgn0000166 (known) FBgn0036872	= 1.0
FBgn0000166 (known) FBgn0011573	= 1.0
FBgn0000166 (known) FBgn0029118	= 1.0
FBgn0000166 (known) FBgn0053100	= 1.0
FBgn0000166 (known) FBgn0036274	= 1.0
FBgn0000166 (known) FBgn0031850	= 1.0
FBgn0000166 (known) FBgn0026371	= 1.0
FBgn0000166 (known) FBgn0036977	= 1.0
FBgn0000166 (known) FBgn0025674	= 1.0
FBgn0000166 (known) FBgn0031129	= 1.0
FBgn0000166 (known) FBgn0039044	= 1.0
FBgn0000166 (known) FBgn0085197	= 1.0
FBgn0000166 (known) FBgn0031952	= 1.0
FBgn0000166 (known) FBgn0010198	= 1.0
FBgn0000166 (known) FBgn0029873	= 1.0
FBgn0000166 (known) FBgn0011648	= 1.0
FBgn0000166 (known) FBgn0000439	= 1.0
FBgn0000166 (known) FBgn0032685	= 1.0
FBgn0000166 (known) FBgn0028542	= 1.0
FBgn0000166 (known) FBgn0031035	= 1.0
FBgn0000166 (known) FBgn0004175	= 1.0
FBgn0000166 (known) FBgn0010317	= 1.0
FBgn0000166 (known) FBgn0028670	= 1.0
FBgn0000166 (known) FBgn0036924	= 1.0
FBgn0000166 (known) FBgn0010280	= 1.0
FBgn0000166 (known) FBgn0025637	= 1.0
FBgn0000166 (known) FBgn0032923	= 1.0
FBgn0000166 (known) FBgn0031997	= 1.0
FBgn0000166 (known) FBgn0010417	= 1.0
FBgn0000166 (known) FBgn0038213	= 1.0
FBgn0000166 (known) FBgn0013764	= 1.0
FBgn0000166 (known) FBgn0010316	= 1.0
FBgn0000166 (known) FBgn0014427	= 1.0
FBgn0000166 (known) FBgn0032127	= 1.0
FBgn0000166 (known) FBgn0003302	= 1.0
FBgn0000166 (known) FBgn0000826	= 1.0
FBgn0000166 (known) FBgn0001253	= 1.0
FBgn0000166 (known) FBgn0010315	= 1.0
FBgn0000173 (known) FBgn0034314	= 1.0
FBgn0000179 (known) FBgn0031106	= 2.0
FBgn0000179 (known) FBgn0004859	= 2.0
FBgn0000179 (known) FBgn0037752	= 1.0
FBgn0000179 (known) FBgn0012066	= 2.0
FBgn0000179 (known) FBgn0003124	= 2.0
FBgn0000179 (known) FBgn0004647	= 2.0
FBgn0000179 (known) FBgn0014396	= 1.0
FBgn0000179 (known) FBgn0033857	= 1.0
FBgn0000180 (known) FBgn0031450	= 1.0
FBgn0000180 (known) FBgn0023215	= 1.0
FBgn0000180 (known) FBgn0035355	= 1.0
FBgn0000181 (known) FBgn0031326	= 1.0
FBgn0000181 (known) FBgn0086904	= 2.0
FBgn0000181 (known) FBgn0000489	= 1.0
FBgn0000181 (known) FBgn0031114	= 1.0
FBgn0000181 (known) FBgn0032246	= 1.0
FBgn0000181 (known) FBgn0051052	= 1.0
FBgn0000181 (known) FBgn0027054	= 1.0
FBgn0000181 (known) FBgn0030082	= 1.0
FBgn0000181 (known) FBgn0032078	= 1.0
FBgn0000181 (known) FBgn0037059	= 1.0
FBgn0000181 (known) FBgn0035957	= 1.0
FBgn0000181 (known) FBgn0002023	= 1.0
FBgn0000181 (known) FBgn0031050	= 1.0
FBgn0000181 (known) FBgn0035869	= 1.0
FBgn0000181 (known) FBgn0032625	= 1.0
FBgn0000182 (known) FBgn0003137	= 1.0
FBgn0000182 (known) FBgn0038852	= 1.0
FBgn0000182 (known) FBgn0030252	= 1.0
FBgn0000182 (known) FBgn0024832	= 1.0
FBgn0000182 (known) FBgn0001120	= 1.0
FBgn0000182 (known) FBgn0034500	= 1.0
FBgn0000182 (known) FBgn0035707	= 1.0
FBgn0000182 (known) FBgn0003977	= 1.0
FBgn0000182 (known) FBgn0038574	= 1.0
FBgn0000182 (known) FBgn0003986	= 1.0
FBgn0000183 (known) FBgn0000183	= 1.0
FBgn0000183 (known) FBgn0029817	= 1.0
FBgn0000183 (known) FBgn0015797	= 2.0
FBgn0000183 (known) FBgn0000562	= 1.0
FBgn0000183 (known) FBgn0023534	= 1.0
FBgn0000183 (known) FBgn0024191	= 1.0
FBgn0000183 (known) FBgn0002525	= 1.0
FBgn0000183 (known) FBgn0036439	= 1.0
FBgn0000206 (known) FBgn0003366	= 1.0
FBgn0000210 (known) FBgn0027540	= 1.0
FBgn0000210 (known) FBgn0085197	= 1.0
FBgn0000210 (known) FBgn0036479	= 1.0
FBgn0000210 (known) FBgn0010894	= 1.0
FBgn0000210 (known) FBgn0036924	= 1.0
FBgn0000210 (known) FBgn0004177	= 1.0
FBgn0000210 (known) FBgn0031407	= 1.0
FBgn0000210 (known) FBgn0051740	= 1.0
FBgn0000210 (known) FBgn0032310	= 1.0
FBgn0000210 (known) FBgn0036311	= 1.0
FBgn0000210 (known) FBgn0031108	= 1.0
FBgn0000212 (known) FBgn0030093	= 2.0
FBgn0000212 (known) FBgn0002783	= 5.0
FBgn0000212 (known) FBgn0025716	= 1.0
FBgn0000212 (known) FBgn0025463	= 1.0
FBgn0000212 (known) FBgn0011715	= 3.0
FBgn0000212 (known) FBgn0003013	= 3.0
FBgn0000212 (known) FBgn0001219	= 1.0
FBgn0000212 (known) FBgn0010382	= 1.0
FBgn0000221 (known) FBgn0026318	= 1.0
FBgn0000227 (known) FBgn0039589	= 1.0
FBgn0000228 (known) FBgn0011659	= 2.0
FBgn0000228 (known) FBgn0024432	= 1.0
FBgn0000228 (known) FBgn0037234	= 1.0
FBgn0000228 (known) FBgn0036915	= 1.0
FBgn0000228 (known) FBgn0028902	= 1.0
FBgn0000228 (known) FBgn0036274	= 1.0
FBgn0000228 (known) FBgn0032627	= 1.0
FBgn0000228 (known) FBgn0015797	= 2.0
FBgn0000228 (known) FBgn0033019	= 1.0
FBgn0000228 (known) FBgn0000370	= 1.0
FBgn0000228 (known) FBgn0037102	= 1.0
FBgn0000228 (known) FBgn0052772	= 1.0
FBgn0000228 (known) FBgn0024977	= 1.0
FBgn0000228 (known) FBgn0031946	= 1.0
FBgn0000228 (known) FBgn0036479	= 1.0
FBgn0000228 (known) FBgn0037162	= 1.0
FBgn0000228 (known) FBgn0036441	= 1.0
FBgn0000228 (known) FBgn0036697	= 1.0
FBgn0000228 (known) FBgn0031176	= 1.0
FBgn0000228 (known) FBgn0001120	= 1.0
FBgn0000228 (known) FBgn0039737	= 1.0
FBgn0000228 (known) FBgn0003887	= 1.0
FBgn0000228 (known) FBgn0027949	= 1.0
FBgn0000229 (known) FBgn0033782	= 1.0
FBgn0000229 (known) FBgn0003464	= 1.0
FBgn0000229 (known) FBgn0029686	= 1.0
FBgn0000229 (known) FBgn0003475	= 1.0
FBgn0000229 (known) FBgn0086358	= 1.0
FBgn0000229 (known) FBgn0013276	= 1.0
FBgn0000229 (known) FBgn0086708	= 1.0
FBgn0000229 (known) FBgn0039544	= 1.0
FBgn0000229 (known) FBgn0010258	= 1.0
FBgn0000229 (known) FBgn0031626	= 1.0
FBgn0000229 (known) FBgn0052786	= 1.0
FBgn0000229 (known) FBgn0010830	= 1.0
FBgn0000229 (known) FBgn0011737	= 1.0
FBgn0000229 (known) FBgn0030316	= 1.0
FBgn0000229 (known) FBgn0052369	= 1.0
FBgn0000229 (known) FBgn0042102	= 1.0
FBgn0000229 (known) FBgn0052783	= 1.0
FBgn0000229 (known) FBgn0037701	= 1.0
FBgn0000229 (known) FBgn0024326	= 1.99
FBgn0000229 (known) FBgn0038819	= 1.0
FBgn0000229 (known) FBgn0001291	= 4.84
FBgn0000229 (known) FBgn0027598	= 1.0
FBgn0000229 (known) FBgn0001297	= 1.0
FBgn0000229 (known) FBgn0013277	= 1.0
FBgn0000229 (known) FBgn0010303	= 1.0
FBgn0000229 (known) FBgn0035802	= 1.0
FBgn0000229 (known) FBgn0086736	= 1.0
FBgn0000229 (known) FBgn0033692	= 1.0
FBgn0000229 (known) FBgn0000447	= 1.0
FBgn0000229 (known) FBgn0051354	= 1.0
FBgn0000233 (known) FBgn0039806	= 1.0
FBgn0000239 (known) FBgn0036286	= 1.0
FBgn0000239 (known) FBgn0035691	= 1.0
FBgn0000239 (known) FBgn0033985	= 1.0
FBgn0000239 (known) FBgn0035107	= 1.0
FBgn0000239 (known) FBgn0085470	= 1.0
FBgn0000239 (known) FBgn0020496	= 1.0
FBgn0000239 (known) FBgn0030366	= 1.0
FBgn0000239 (known) FBgn0039711	= 1.0
FBgn0000239 (known) FBgn0001226	= 1.0
FBgn0000241 (known) FBgn0003996	= 2.0
FBgn0000242 (known) FBgn0031768	= 1.0
FBgn0000242 (known) FBgn0037093	= 2.0
FBgn0000242 (known) FBgn0004859	= 1.0
FBgn0000244 (known) FBgn0020510	= 1.0
FBgn0000244 (known) FBgn0033107	= 1.0
FBgn0000244 (known) FBgn0032763	= 1.0
FBgn0000244 (known) FBgn0003124	= 2.0
FBgn0000244 (known) FBgn0025676	= 1.0
FBgn0000244 (known) FBgn0033504	= 1.0
FBgn0000244 (known) FBgn0005613	= 1.0
FBgn0000246 (known) FBgn0039352	= 1.0
FBgn0000246 (known) FBgn0051523	= 1.0
FBgn0000246 (known) FBgn0011703	= 1.0
FBgn0000246 (known) FBgn0016119	= 1.0
FBgn0000246 (known) FBgn0015527	= 1.0
FBgn0000246 (known) FBgn0032130	= 1.0
FBgn0000246 (known) FBgn0022740	= 1.0
FBgn0000246 (known) FBgn0040396	= 1.0
FBgn0000246 (known) FBgn0031036	= 1.0
FBgn0000246 (known) FBgn0035976	= 1.0
FBgn0000246 (known) FBgn0004049	= 1.0
FBgn0000246 (known) FBgn0033831	= 1.0
FBgn0000246 (known) FBgn0024238	= 1.0
FBgn0000247 (known) FBgn0003129	= 1.0
FBgn0000250 (known) FBgn0003882	= 1.0
FBgn0000250 (known) FBgn0086384	= 1.0
FBgn0000250 (known) FBgn0034447	= 1.0
FBgn0000250 (known) FBgn0031114	= 1.0
FBgn0000250 (known) FBgn0028734	= 1.0
FBgn0000250 (known) FBgn0031450	= 2.0
FBgn0000250 (known) FBgn0000250	= 1.0
FBgn0000250 (known) FBgn0033697	= 1.0
FBgn0000250 (known) FBgn0003423	= 1.0
FBgn0000250 (known) FBgn0031032	= 1.0
FBgn0000250 (known) FBgn0033875	= 1.0
FBgn0000250 (known) FBgn0015544	= 1.0
FBgn0000250 (known) FBgn0013765	= 1.0
FBgn0000250 (known) FBgn0038404	= 1.0
FBgn0000250 (known) FBgn0024222	= 2.0
FBgn0000250 (known) FBgn0037581	= 1.0
FBgn0000250 (known) FBgn0034310	= 1.0
FBgn0000250 (known) FBgn0000258	= 1.0
FBgn0000250 (known) FBgn0022935	= 1.0
FBgn0000250 (known) FBgn0031488	= 1.0
FBgn0000250 (known) FBgn0036214	= 1.0
FBgn0000250 (known) FBgn0037398	= 1.0
FBgn0000250 (known) FBgn0011274	= 1.0
FBgn0000250 (known) FBgn0033056	= 1.0
FBgn0000250 (known) FBgn0034697	= 1.0
FBgn0000250 (known) FBgn0038191	= 1.0
FBgn0000250 (known) FBgn0000462	= 3.0
FBgn0000250 (known) FBgn0031327	= 1.0
FBgn0000250 (known) FBgn0037744	= 1.0
FBgn0000250 (known) FBgn0036234	= 1.0
FBgn0000250 (known) FBgn0035917	= 1.0
FBgn0000250 (known) FBgn0029750	= 1.0
FBgn0000250 (known) FBgn0027052	= 1.0
FBgn0000251 (known) FBgn0033871	= 1.0
FBgn0000251 (known) FBgn0000258	= 1.0
FBgn0000251 (known) FBgn0029738	= 1.0
FBgn0000251 (known) FBgn0033468	= 1.0
FBgn0000251 (known) FBgn0036952	= 1.0
FBgn0000251 (known) FBgn0039757	= 1.0
FBgn0000251 (known) FBgn0035213	= 1.0
FBgn0000251 (known) FBgn0000356	= 1.0
FBgn0000251 (known) FBgn0000556	= 1.0
FBgn0000251 (known) FBgn0085197	= 1.0
FBgn0000251 (known) FBgn0038908	= 1.0
FBgn0000251 (known) FBgn0033236	= 1.0
FBgn0000251 (known) FBgn0005771	= 1.0
FBgn0000251 (known) FBgn0037493	= 1.0
FBgn0000251 (known) FBgn0034093	= 1.0
FBgn0000251 (known) FBgn0051140	= 1.0
FBgn0000251 (known) FBgn0001308	= 1.0
FBgn0000251 (known) FBgn0052647	= 1.0
FBgn0000253 (known) FBgn0036661	= 1.0
FBgn0000253 (known) FBgn0003861	= 1.0
FBgn0000253 (known) FBgn0039233	= 1.0
FBgn0000253 (known) FBgn0028856	= 1.0
FBgn0000253 (known) FBgn0028857	= 1.0
FBgn0000253 (known) FBgn0036895	= 1.0
FBgn0000253 (known) FBgn0002938	= 1.0
FBgn0000253 (known) FBgn0036581	= 1.0
FBgn0000253 (known) FBgn0033494	= 1.0
FBgn0000253 (known) FBgn0000454	= 1.0
FBgn0000253 (known) FBgn0005614	= 1.0
FBgn0000253 (known) FBgn0011225	= 1.0
FBgn0000253 (known) FBgn0025726	= 1.0
FBgn0000253 (known) FBgn0031191	= 1.0
FBgn0000253 (known) FBgn0031531	= 1.0
FBgn0000253 (known) FBgn0035953	= 1.0
FBgn0000253 (known) FBgn0025864	= 1.0
FBgn0000253 (known) FBgn0004879	= 1.0
FBgn0000253 (known) FBgn0014037	= 1.0
FBgn0000253 (known) FBgn0036697	= 1.0
FBgn0000253 (known) FBgn0039522	= 1.0
FBgn0000253 (known) FBgn0011230	= 1.0
FBgn0000253 (known) FBgn0028325	= 1.0
FBgn0000253 (known) FBgn0038000	= 1.0
FBgn0000253 (known) FBgn0035715	= 1.0
FBgn0000253 (known) FBgn0001263	= 1.0
FBgn0000256 (known) FBgn0014020	= 1.0
FBgn0000256 (known) FBgn0011760	= 1.0
FBgn0000256 (known) FBgn0000308	= 1.0
FBgn0000258 (known) FBgn0003607	= 1.0
FBgn0000258 (known) FBgn0003093	= 1.0
FBgn0000258 (known) FBgn0003732	= 2.88
FBgn0000258 (known) FBgn0015926	= 1.0
FBgn0000258 (known) FBgn0015288	= 1.0
FBgn0000258 (known) FBgn0004579	= 1.0
FBgn0000258 (known) FBgn0026193	= 1.0
FBgn0000258 (known) FBgn0039966	= 1.0
FBgn0000258 (known) FBgn0015025	= 1.0
FBgn0000258 (known) FBgn0002631	= 1.0
FBgn0000258 (known) FBgn0000422	= 1.0
FBgn0000258 (known) FBgn0015300	= 2.88
FBgn0000258 (known) FBgn0030886	= 1.0
FBgn0000258 (known) FBgn0026136	= 5.76
FBgn0000258 (known) FBgn0015268	= 1.0
FBgn0000258 (known) FBgn0051204	= 1.0
FBgn0000258 (known) FBgn0051098	= 1.0
FBgn0000258 (known) FBgn0000591	= 1.0
FBgn0000258 (known) FBgn0031318	= 1.0
FBgn0000258 (known) FBgn0052169	= 1.0
FBgn0000258 (known) FBgn0000259	= 7.76
FBgn0000258 (known) FBgn0000360	= 1.0
FBgn0000258 (known) FBgn0025334	= 1.0
FBgn0000258 (known) FBgn0002633	= 1.0
FBgn0000258 (known) FBgn0038746	= 2.0
FBgn0000258 (known) FBgn0037059	= 1.0
FBgn0000258 (known) FBgn0004858	= 1.0
FBgn0000259 (known) FBgn0032299	= 1.0
FBgn0000259 (known) FBgn0037563	= 1.0
FBgn0000259 (known) FBgn0046225	= 1.0
FBgn0000259 (known) FBgn0030399	= 1.0
FBgn0000259 (known) FBgn0025626	= 1.0
FBgn0000259 (known) FBgn0040385	= 1.0
FBgn0000259 (known) FBgn0003411	= 1.0
FBgn0000259 (known) FBgn0037876	= 1.0
FBgn0000259 (known) FBgn0003887	= 1.0
FBgn0000259 (known) FBgn0030665	= 1.0
FBgn0000259 (known) FBgn0036519	= 1.0
FBgn0000259 (known) FBgn0010409	= 1.0
FBgn0000259 (known) FBgn0026411	= 1.0
FBgn0000259 (known) FBgn0036596	= 1.0
FBgn0000259 (known) FBgn0003460	= 1.0
FBgn0000259 (known) FBgn0011277	= 1.0
FBgn0000259 (known) FBgn0010083	= 1.0
FBgn0000259 (known) FBgn0008649	= 1.0
FBgn0000259 (known) FBgn0037834	= 1.0
FBgn0000259 (known) FBgn0024291	= 1.0
FBgn0000259 (known) FBgn0000524	= 1.0
FBgn0000259 (known) FBgn0039631	= 1.0
FBgn0000259 (known) FBgn0000659	= 1.0
FBgn0000259 (known) FBgn0030788	= 1.0
FBgn0000259 (known) FBgn0032298	= 1.0
FBgn0000259 (known) FBgn0002773	= 1.0
FBgn0000259 (known) FBgn0000964	= 1.0
FBgn0000259 (known) FBgn0033971	= 1.0
FBgn0000259 (known) FBgn0029936	= 1.0
FBgn0000259 (known) FBgn0039713	= 1.0
FBgn0000259 (known) FBgn0037619	= 1.0
FBgn0000259 (known) FBgn0039881	= 1.0
FBgn0000259 (known) FBgn0030502	= 1.0
FBgn0000259 (known) FBgn0038421	= 1.0
FBgn0000259 (known) FBgn0031721	= 1.0
FBgn0000259 (known) FBgn0030552	= 1.0
FBgn0000259 (known) FBgn0022770	= 1.0
FBgn0000259 (known) FBgn0040371	= 1.0
FBgn0000259 (known) FBgn0036294	= 1.0
FBgn0000259 (known) FBgn0021979	= 1.0
FBgn0000259 (known) FBgn0030666	= 1.0
FBgn0000259 (known) FBgn0037379	= 1.0
FBgn0000261 (known) FBgn0030540	= 1.0
FBgn0000261 (known) FBgn0038951	= 1.0
FBgn0000261 (known) FBgn0024371	= 1.0
FBgn0000273 (known) FBgn0011573	= 1.0
FBgn0000273 (known) FBgn0003501	= 1.0
FBgn0000273 (known) FBgn0022382	= 1.0
FBgn0000273 (known) FBgn0005626	= 1.0
FBgn0000273 (known) FBgn0000462	= 1.0
FBgn0000273 (known) FBgn0003429	= 2.0
FBgn0000273 (known) FBgn0003444	= 1.0
FBgn0000273 (known) FBgn0004859	= 1.0
FBgn0000273 (known) FBgn0013765	= 1.0
FBgn0000273 (known) FBgn0000352	= 1.0
FBgn0000274 (known) FBgn0038194	= 1.0
FBgn0000275 (known) FBgn0014391	= 1.0
FBgn0000278 (known) FBgn0002901	= 1.0
FBgn0000279 (known) FBgn0034802	= 1.0
FBgn0000283 (known) FBgn0039395	= 2.0
FBgn0000283 (known) FBgn0003567	= 3.0
FBgn0000283 (known) FBgn0010342	= 1.0
FBgn0000283 (known) FBgn0000463	= 1.0
FBgn0000283 (known) FBgn0002781	= 1.0
FBgn0000289 (known) FBgn0038149	= 1.0
FBgn0000289 (known) FBgn0036003	= 1.0
FBgn0000289 (known) FBgn0030864	= 1.0
FBgn0000289 (known) FBgn0015553	= 1.0
FBgn0000289 (known) FBgn0035643	= 1.0
FBgn0000289 (known) FBgn0035594	= 1.0
FBgn0000289 (known) FBgn0039740	= 1.0
FBgn0000289 (known) FBgn0037517	= 1.0
FBgn0000289 (known) FBgn0010382	= 1.0
FBgn0000289 (known) FBgn0036669	= 1.0
FBgn0000299 (known) FBgn0013725	= 1.0
FBgn0000303 (known) FBgn0051323	= 1.0
FBgn0000308 (known) FBgn0004780	= 1.0
FBgn0000308 (known) FBgn0010333	= 1.0
FBgn0000308 (known) FBgn0000578	= 2.0
FBgn0000308 (known) FBgn0038554	= 1.0
FBgn0000308 (known) FBgn0034033	= 1.0
FBgn0000308 (known) FBgn0011744	= 1.0
FBgn0000308 (known) FBgn0024273	= 1.0
FBgn0000308 (known) FBgn0052654	= 1.0
FBgn0000308 (known) FBgn0003691	= 1.0
FBgn0000308 (known) FBgn0013949	= 1.0
FBgn0000308 (known) FBgn0036505	= 1.0
FBgn0000318 (known) FBgn0020653	= 1.0
FBgn0000319 (known) FBgn0013762	= 1.0
FBgn0000319 (known) FBgn0031450	= 2.0
FBgn0000319 (known) FBgn0010333	= 1.0
FBgn0000319 (known) FBgn0023423	= 1.0
FBgn0000319 (known) FBgn0025463	= 1.0
FBgn0000319 (known) FBgn0039642	= 1.0
FBgn0000319 (known) FBgn0004859	= 2.0
FBgn0000319 (known) FBgn0034650	= 1.0
FBgn0000319 (known) FBgn0003460	= 1.0
FBgn0000319 (known) FBgn0051999	= 1.0
FBgn0000319 (known) FBgn0028577	= 1.0
FBgn0000319 (known) FBgn0031849	= 1.0
FBgn0000319 (known) FBgn0023506	= 1.0
FBgn0000319 (known) FBgn0034523	= 1.0
FBgn0000320 (known) FBgn0003460	= 11.64
FBgn0000320 (known) FBgn0050502	= 1.0
FBgn0000320 (known) FBgn0000320	= 2.0
FBgn0000320 (known) FBgn0033988	= 1.0
FBgn0000320 (known) FBgn0039440	= 1.0
FBgn0000320 (known) FBgn0025463	= 1.0
FBgn0000320 (known) FBgn0005677	= 1.8199999999999998
FBgn0000320 (known) FBgn0038289	= 1.0
FBgn0000326 (known) FBgn0013576	= 1.0
FBgn0000330 (known) FBgn0034734	= 1.0
FBgn0000330 (known) FBgn0036224	= 1.0
FBgn0000330 (known) FBgn0085419	= 1.0
FBgn0000330 (known) FBgn0010417	= 1.0
FBgn0000330 (known) FBgn0035414	= 1.0
FBgn0000330 (known) FBgn0051036	= 1.0
FBgn0000330 (known) FBgn0039582	= 1.0
FBgn0000330 (known) FBgn0029711	= 1.0
FBgn0000330 (known) FBgn0003748	= 1.0
FBgn0000330 (known) FBgn0024728	= 1.0
FBgn0000330 (known) FBgn0011020	= 1.0
FBgn0000330 (known) FBgn0025334	= 1.0
FBgn0000338 (known) FBgn0027338	= 1.0
FBgn0000338 (known) FBgn0031626	= 1.0
FBgn0000338 (known) FBgn0034534	= 8.77
FBgn0000338 (known) FBgn0011823	= 1.0
FBgn0000338 (known) FBgn0027619	= 1.0
FBgn0000338 (known) FBgn0027788	= 1.0
FBgn0000338 (known) FBgn0025702	= 1.0
FBgn0000338 (known) FBgn0036361	= 1.0
FBgn0000338 (known) FBgn0004174	= 1.0
FBgn0000338 (known) FBgn0031430	= 1.0
FBgn0000338 (known) FBgn0039638	= 1.0
FBgn0000338 (known) FBgn0039955	= 1.0
FBgn0000338 (known) FBgn0036596	= 1.0
FBgn0000338 (known) FBgn0038405	= 1.0
FBgn0000338 (known) FBgn0001120	= 1.0
FBgn0000338 (known) FBgn0034335	= 1.0
FBgn0000338 (known) FBgn0015331	= 1.0
FBgn0000338 (known) FBgn0010083	= 1.0
FBgn0000338 (known) FBgn0035482	= 1.0
FBgn0000340 (known) FBgn0013997	= 1.0
FBgn0000340 (known) FBgn0025806	= 1.0
FBgn0000340 (known) FBgn0004859	= 1.0
FBgn0000340 (known) FBgn0004636	= 2.0
FBgn0000340 (known) FBgn0001319	= 1.0
FBgn0000340 (known) FBgn0000547	= 1.0
FBgn0000340 (known) FBgn0003177	= 1.0
FBgn0000340 (known) FBgn0004647	= 3.0
FBgn0000340 (known) FBgn0040290	= 1.0
FBgn0000340 (known) FBgn0003205	= 4.0
FBgn0000340 (known) FBgn0000499	= 3.0
FBgn0000346 (known) FBgn0040371	= 1.0
FBgn0000346 (known) FBgn0029799	= 1.0
FBgn0000346 (known) FBgn0011660	= 1.0
FBgn0000346 (known) FBgn0053520	= 1.0
FBgn0000352 (known) FBgn0027321	= 1.0
FBgn0000352 (known) FBgn0015024	= 1.0
FBgn0000352 (known) FBgn0004493	= 1.0
FBgn0000352 (known) FBgn0000411	= 1.0
FBgn0000352 (known) FBgn0086758	= 1.0
FBgn0000352 (known) FBgn0015396	= 1.0
FBgn0000352 (known) FBgn0001079	= 3.0
FBgn0000352 (known) FBgn0035702	= 1.0
FBgn0000352 (known) FBgn0003444	= 2.0
FBgn0000352 (known) FBgn0022699	= 1.0
FBgn0000352 (known) FBgn0039260	= 1.0
FBgn0000352 (known) FBgn0051224	= 1.0
FBgn0000352 (known) FBgn0003371	= 1.0
FBgn0000352 (known) FBgn0000489	= 1.0
FBgn0000352 (known) FBgn0012049	= 1.0
FBgn0000352 (known) FBgn0027052	= 1.0
FBgn0000352 (known) FBgn0025633	= 1.0
FBgn0000352 (known) FBgn0041181	= 1.0
FBgn0000352 (known) FBgn0004859	= 5.0
FBgn0000355 (known) FBgn0035867	= 1.0
FBgn0000355 (known) FBgn0011570	= 1.0
FBgn0000355 (known) FBgn0037059	= 1.0
FBgn0000355 (known) FBgn0039859	= 1.0
FBgn0000355 (known) FBgn0038993	= 1.0
FBgn0000355 (known) FBgn0039217	= 1.0
FBgn0000355 (known) FBgn0003328	= 1.0
FBgn0000355 (known) FBgn0031296	= 1.0
FBgn0000355 (known) FBgn0041342	= 1.0
FBgn0000355 (known) FBgn0050502	= 1.0
FBgn0000355 (known) FBgn0002901	= 1.0
FBgn0000355 (known) FBgn0031675	= 1.0
FBgn0000355 (known) FBgn0036804	= 1.0
FBgn0000356 (known) FBgn0036895	= 1.0
FBgn0000356 (known) FBgn0000422	= 1.0
FBgn0000356 (known) FBgn0011570	= 1.0
FBgn0000357 (known) FBgn0037207	= 1.0
FBgn0000357 (known) FBgn0030891	= 1.0
FBgn0000358 (known) FBgn0028970	= 1.0
FBgn0000358 (known) FBgn0039827	= 1.0
FBgn0000358 (known) FBgn0039112	= 1.0
FBgn0000359 (known) FBgn0028509	= 1.0
FBgn0000359 (known) FBgn0028967	= 1.0
FBgn0000359 (known) FBgn0032049	= 1.0
FBgn0000359 (known) FBgn0016926	= 1.0
FBgn0000359 (known) FBgn0033699	= 1.0
FBgn0000359 (known) FBgn0038986	= 1.0
FBgn0000359 (known) FBgn0020255	= 1.0
FBgn0000359 (known) FBgn0002622	= 1.0
FBgn0000359 (known) FBgn0034499	= 1.0
FBgn0000359 (known) FBgn0030838	= 1.0
FBgn0000359 (known) FBgn0034033	= 1.0
FBgn0000359 (known) FBgn0038546	= 1.0
FBgn0000359 (known) FBgn0031629	= 1.0
FBgn0000359 (known) FBgn0039972	= 1.0
FBgn0000359 (known) FBgn0027903	= 1.0
FBgn0000359 (known) FBgn0028871	= 1.0
FBgn0000359 (known) FBgn0051973	= 1.0
FBgn0000359 (known) FBgn0038829	= 1.0
FBgn0000359 (known) FBgn0031781	= 1.0
FBgn0000359 (known) FBgn0035690	= 1.0
FBgn0000359 (known) FBgn0031579	= 1.0
FBgn0000359 (known) FBgn0014184	= 1.0
FBgn0000359 (known) FBgn0040359	= 1.0
FBgn0000359 (known) FBgn0036857	= 1.0
FBgn0000359 (known) FBgn0035397	= 1.0
FBgn0000359 (known) FBgn0036924	= 1.0
FBgn0000359 (known) FBgn0036951	= 1.0
FBgn0000359 (known) FBgn0011640	= 1.0
FBgn0000359 (known) FBgn0030181	= 1.0
FBgn0000359 (known) FBgn0031768	= 1.0
FBgn0000359 (known) FBgn0053197	= 1.0
FBgn0000359 (known) FBgn0052068	= 1.0
FBgn0000360 (known) FBgn0040282	= 1.0
FBgn0000360 (known) FBgn0002622	= 1.0
FBgn0000360 (known) FBgn0002773	= 1.0
FBgn0000360 (known) FBgn0005427	= 1.0
FBgn0000360 (known) FBgn0086673	= 1.0
FBgn0000360 (known) FBgn0032934	= 1.0
FBgn0000360 (known) FBgn0034499	= 1.0
FBgn0000360 (known) FBgn0037027	= 1.0
FBgn0000360 (known) FBgn0037848	= 1.0
FBgn0000360 (known) FBgn0037094	= 1.0
FBgn0000360 (known) FBgn0004867	= 1.0
FBgn0000360 (known) FBgn0023167	= 1.0
FBgn0000360 (known) FBgn0015509	= 1.0
FBgn0000360 (known) FBgn0014027	= 1.0
FBgn0000360 (known) FBgn0000377	= 1.0
FBgn0000360 (known) FBgn0024234	= 1.0
FBgn0000360 (known) FBgn0051738	= 1.0
FBgn0000360 (known) FBgn0029157	= 1.0
FBgn0000360 (known) FBgn0037270	= 1.0
FBgn0000360 (known) FBgn0036716	= 1.0
FBgn0000360 (known) FBgn0036951	= 1.0
FBgn0000360 (known) FBgn0037758	= 1.0
FBgn0000360 (known) FBgn0037560	= 1.0
FBgn0000360 (known) FBgn0039929	= 1.0
FBgn0000360 (known) FBgn0039867	= 1.0
FBgn0000360 (known) FBgn0036311	= 1.0
FBgn0000360 (known) FBgn0036479	= 1.0
FBgn0000360 (known) FBgn0030975	= 1.0
FBgn0000360 (known) FBgn0039194	= 1.0
FBgn0000360 (known) FBgn0024832	= 1.0
FBgn0000360 (known) FBgn0051973	= 1.0
FBgn0000360 (known) FBgn0035208	= 1.0
FBgn0000360 (known) FBgn0040371	= 1.0
FBgn0000360 (known) FBgn0030551	= 1.0
FBgn0000363 (known) FBgn0035429	= 1.0
FBgn0000363 (known) FBgn0004171	= 1.0
FBgn0000363 (known) FBgn0002865	= 1.0
FBgn0000370 (known) FBgn0036029	= 1.0
FBgn0000370 (known) FBgn0032889	= 1.0
FBgn0000370 (known) FBgn0013718	= 1.0
FBgn0000370 (known) FBgn0003210	= 1.0
FBgn0000370 (known) FBgn0032637	= 1.0
FBgn0000370 (known) FBgn0036118	= 1.0
FBgn0000376 (known) FBgn0005655	= 1.0
FBgn0000376 (known) FBgn0034582	= 1.0
FBgn0000377 (known) FBgn0039140	= 1.0
FBgn0000377 (known) FBgn0001980	= 1.0
FBgn0000377 (known) FBgn0038251	= 1.0
FBgn0000377 (known) FBgn0053017	= 1.0
FBgn0000377 (known) FBgn0035218	= 1.0
FBgn0000377 (known) FBgn0003302	= 1.0
FBgn0000377 (known) FBgn0036819	= 1.0
FBgn0000377 (known) FBgn0030921	= 1.0
FBgn0000377 (known) FBgn0010316	= 1.0
FBgn0000377 (known) FBgn0039343	= 1.0
FBgn0000377 (known) FBgn0038550	= 1.0
FBgn0000377 (known) FBgn0039732	= 1.0
FBgn0000377 (known) FBgn0036479	= 1.0
FBgn0000377 (known) FBgn0027572	= 1.0
FBgn0000377 (known) FBgn0024889	= 1.0
FBgn0000377 (known) FBgn0037379	= 1.0
FBgn0000377 (known) FBgn0034314	= 1.0
FBgn0000377 (known) FBgn0001120	= 1.0
FBgn0000377 (known) FBgn0031114	= 1.0
FBgn0000377 (known) FBgn0035136	= 3.0
FBgn0000377 (known) FBgn0032455	= 1.0
FBgn0000377 (known) FBgn0014366	= 1.0
FBgn0000377 (known) FBgn0038088	= 1.0
FBgn0000377 (known) FBgn0001990	= 1.0
FBgn0000377 (known) FBgn0039210	= 1.0
FBgn0000377 (known) FBgn0020439	= 1.0
FBgn0000377 (known) FBgn0037345	= 1.0
FBgn0000377 (known) FBgn0029176	= 1.0
FBgn0000377 (known) FBgn0031054	= 1.0
FBgn0000377 (known) FBgn0035190	= 1.0
FBgn0000377 (known) FBgn0016131	= 1.0
FBgn0000377 (known) FBgn0036812	= 1.0
FBgn0000377 (known) FBgn0032813	= 1.0
FBgn0000377 (known) FBgn0034118	= 1.0
FBgn0000377 (known) FBgn0037117	= 1.0
FBgn0000377 (known) FBgn0005427	= 1.0
FBgn0000377 (known) FBgn0030956	= 1.0
FBgn0000377 (known) FBgn0029970	= 1.0
FBgn0000377 (known) FBgn0037206	= 1.0
FBgn0000377 (known) FBgn0023516	= 1.0
FBgn0000377 (known) FBgn0025637	= 1.0
FBgn0000377 (known) FBgn0004856	= 2.0
FBgn0000377 (known) FBgn0039066	= 1.0
FBgn0000377 (known) FBgn0013762	= 1.0
FBgn0000377 (known) FBgn0030668	= 1.0
FBgn0000377 (known) FBgn0034138	= 1.0
FBgn0000377 (known) FBgn0031997	= 1.0
FBgn0000377 (known) FBgn0000625	= 1.0
FBgn0000377 (known) FBgn0033831	= 1.0
FBgn0000377 (known) FBgn0086364	= 1.0
FBgn0000377 (known) FBgn0036687	= 1.0
FBgn0000377 (known) FBgn0020270	= 1.0
FBgn0000377 (known) FBgn0033538	= 1.0
FBgn0000377 (known) FBgn0037737	= 1.0
FBgn0000382 (known) FBgn0003733	= 1.0
FBgn0000382 (known) FBgn0034031	= 1.0
FBgn0000382 (known) FBgn0004638	= 1.0
FBgn0000382 (known) FBgn0026252	= 1.0
FBgn0000382 (known) FBgn0004907	= 1.0
FBgn0000382 (known) FBgn0016794	= 1.0
FBgn0000382 (known) FBgn0037541	= 1.0
FBgn0000382 (known) FBgn0013954	= 1.0
FBgn0000382 (known) FBgn0040968	= 1.0
FBgn0000384 (known) FBgn0014020	= 1.0
FBgn0000384 (known) FBgn0000719	= 1.0
FBgn0000384 (known) FBgn0025674	= 1.0
FBgn0000392 (known) FBgn0025702	= 1.0
FBgn0000392 (known) FBgn0036987	= 1.0
FBgn0000392 (known) FBgn0039147	= 1.0
FBgn0000392 (known) FBgn0029801	= 1.0
FBgn0000392 (known) FBgn0020910	= 1.0
FBgn0000392 (known) FBgn0015553	= 1.0
FBgn0000392 (known) FBgn0023526	= 1.0
FBgn0000392 (known) FBgn0037573	= 1.0
FBgn0000392 (known) FBgn0004413	= 1.0
FBgn0000392 (known) FBgn0058045	= 1.0
FBgn0000392 (known) FBgn0016070	= 1.0
FBgn0000392 (known) FBgn0017558	= 1.0
FBgn0000392 (known) FBgn0030748	= 1.0
FBgn0000392 (known) FBgn0026577	= 1.0
FBgn0000392 (known) FBgn0015218	= 3.0
FBgn0000392 (known) FBgn0002962	= 1.0
FBgn0000392 (known) FBgn0022701	= 1.0
FBgn0000392 (known) FBgn0039735	= 1.0
FBgn0000392 (known) FBgn0015778	= 1.0
FBgn0000392 (known) FBgn0040368	= 1.0
FBgn0000392 (known) FBgn0026238	= 1.0
FBgn0000392 (known) FBgn0020299	= 1.0
FBgn0000392 (known) FBgn0001219	= 1.0
FBgn0000392 (known) FBgn0015288	= 1.0
FBgn0000392 (known) FBgn0039398	= 1.0
FBgn0000392 (known) FBgn0030330	= 1.0
FBgn0000392 (known) FBgn0004419	= 2.0
FBgn0000392 (known) FBgn0041109	= 1.0
FBgn0000394 (known) FBgn0000504	= 1.0
FBgn0000394 (known) FBgn0024250	= 1.0
FBgn0000394 (known) FBgn0053980	= 1.0
FBgn0000404 (known) FBgn0003302	= 1.0
FBgn0000404 (known) FBgn0039970	= 1.0
FBgn0000404 (known) FBgn0001086	= 2.0
FBgn0000404 (known) FBgn0031456	= 1.0
FBgn0000404 (known) FBgn0008646	= 1.0
FBgn0000404 (known) FBgn0025334	= 1.0
FBgn0000404 (known) FBgn0032283	= 1.0
FBgn0000404 (known) FBgn0032192	= 1.0
FBgn0000404 (known) FBgn0085379	= 1.0
FBgn0000404 (known) FBgn0026238	= 1.0
FBgn0000404 (known) FBgn0000546	= 1.0
FBgn0000404 (known) FBgn0011224	= 1.0
FBgn0000404 (known) FBgn0028509	= 1.0
FBgn0000404 (known) FBgn0051204	= 1.0
FBgn0000404 (known) FBgn0030459	= 1.0
FBgn0000404 (known) FBgn0035641	= 1.0
FBgn0000404 (known) FBgn0015904	= 1.0
FBgn0000404 (known) FBgn0004106	= 8.71
FBgn0000404 (known) FBgn0004107	= 8.71
FBgn0000404 (known) FBgn0011766	= 1.8399999999999999
FBgn0000404 (known) FBgn0027592	= 1.0
FBgn0000404 (known) FBgn0000578	= 1.0
FBgn0000404 (known) FBgn0032196	= 1.0
FBgn0000404 (known) FBgn0034371	= 1.0
FBgn0000404 (known) FBgn0035325	= 1.0
FBgn0000404 (known) FBgn0051679	= 1.0
FBgn0000404 (known) FBgn0038425	= 1.0
FBgn0000405 (known) FBgn0035707	= 1.0
FBgn0000405 (known) FBgn0037220	= 1.0
FBgn0000405 (known) FBgn0025790	= 1.0
FBgn0000405 (known) FBgn0040028	= 1.0
FBgn0000405 (known) FBgn0052772	= 1.0
FBgn0000405 (known) FBgn0035424	= 1.0
FBgn0000405 (known) FBgn0031763	= 1.0
FBgn0000405 (known) FBgn0036476	= 1.0
FBgn0000405 (known) FBgn0021872	= 1.0
FBgn0000405 (known) FBgn0052169	= 1.0
FBgn0000405 (known) FBgn0063498	= 1.0
FBgn0000405 (known) FBgn0037122	= 1.0
FBgn0000405 (known) FBgn0039592	= 1.0
FBgn0000405 (known) FBgn0023524	= 1.0
FBgn0000405 (known) FBgn0036312	= 1.0
FBgn0000405 (known) FBgn0029905	= 1.0
FBgn0000405 (known) FBgn0026056	= 1.0
FBgn0000405 (known) FBgn0017397	= 1.0
FBgn0000405 (known) FBgn0004896	= 1.0
FBgn0000405 (known) FBgn0040503	= 1.0
FBgn0000405 (known) FBgn0031766	= 1.0
FBgn0000405 (known) FBgn0030666	= 1.0
FBgn0000405 (known) FBgn0034513	= 1.0
FBgn0000405 (known) FBgn0038330	= 1.0
FBgn0000405 (known) FBgn0032067	= 1.0
FBgn0000405 (known) FBgn0031037	= 1.0
FBgn0000405 (known) FBgn0015331	= 1.0
FBgn0000405 (known) FBgn0025458	= 1.0
FBgn0000405 (known) FBgn0028577	= 1.0
FBgn0000405 (known) FBgn0010258	= 1.0
FBgn0000405 (known) FBgn0001086	= 3.0
FBgn0000405 (known) FBgn0051211	= 1.0
FBgn0000405 (known) FBgn0031537	= 2.0
FBgn0000405 (known) FBgn0031159	= 1.0
FBgn0000405 (known) FBgn0051550	= 1.0
FBgn0000405 (known) FBgn0035397	= 1.0
FBgn0000405 (known) FBgn0004106	= 8.559999999999999
FBgn0000405 (known) FBgn0033419	= 1.0
FBgn0000405 (known) FBgn0034667	= 1.0
FBgn0000405 (known) FBgn0036596	= 1.0
FBgn0000405 (known) FBgn0039403	= 1.0
FBgn0000405 (known) FBgn0032211	= 1.0
FBgn0000405 (known) FBgn0011666	= 1.0
FBgn0000405 (known) FBgn0011584	= 1.0
FBgn0000405 (known) FBgn0031043	= 1.0
FBgn0000405 (known) FBgn0000826	= 1.0
FBgn0000405 (known) FBgn0032076	= 1.0
FBgn0000405 (known) FBgn0036669	= 1.0
FBgn0000405 (known) FBgn0039122	= 1.0
FBgn0000405 (known) FBgn0004837	= 1.0
FBgn0000406 (known) FBgn0033710	= 1.0
FBgn0000409 (known) FBgn0050044	= 1.0
FBgn0000409 (known) FBgn0043854	= 1.0
FBgn0000409 (known) FBgn0010218	= 1.0
FBgn0000409 (known) FBgn0035355	= 1.0
FBgn0000409 (known) FBgn0086901	= 1.0
FBgn0000409 (known) FBgn0033460	= 1.0
FBgn0000409 (known) FBgn0034583	= 1.0
FBgn0000409 (known) FBgn0030955	= 1.0
FBgn0000409 (known) FBgn0000462	= 1.0
FBgn0000409 (known) FBgn0028847	= 1.0
FBgn0000409 (known) FBgn0030096	= 1.0
FBgn0000409 (known) FBgn0033614	= 1.0
FBgn0000409 (known) FBgn0032004	= 1.0
FBgn0000409 (known) FBgn0032455	= 1.0
FBgn0000409 (known) FBgn0005427	= 1.0
FBgn0000409 (known) FBgn0038819	= 1.0
FBgn0000409 (known) FBgn0050497	= 1.0
FBgn0000409 (known) FBgn0027537	= 1.0
FBgn0000409 (known) FBgn0013334	= 1.0
FBgn0000409 (known) FBgn0031066	= 1.0
FBgn0000409 (known) FBgn0036680	= 1.0
FBgn0000409 (known) FBgn0037461	= 1.0
FBgn0000411 (known) FBgn0023526	= 1.0
FBgn0000411 (known) FBgn0085424	= 1.0
FBgn0000411 (known) FBgn0001078	= 1.0
FBgn0000411 (known) FBgn0031810	= 1.0
FBgn0000411 (known) FBgn0086680	= 1.0
FBgn0000411 (known) FBgn0023170	= 1.0
FBgn0000411 (known) FBgn0031696	= 1.0
FBgn0000411 (known) FBgn0031106	= 2.0
FBgn0000411 (known) FBgn0004666	= 1.0
FBgn0000411 (known) FBgn0053002	= 1.0
FBgn0000411 (known) FBgn0000411	= 1.0
FBgn0000411 (known) FBgn0003068	= 1.0
FBgn0000411 (known) FBgn0004394	= 1.0
FBgn0000411 (known) FBgn0036109	= 1.0
FBgn0000411 (known) FBgn0002869	= 1.0
FBgn0000411 (known) FBgn0028888	= 1.0
FBgn0000412 (known) FBgn0032067	= 1.0
FBgn0000412 (known) FBgn0010258	= 1.0
FBgn0000412 (known) FBgn0031195	= 1.0
FBgn0000412 (known) FBgn0038815	= 1.0
FBgn0000412 (known) FBgn0035617	= 1.0
FBgn0000412 (known) FBgn0025790	= 1.0
FBgn0000412 (known) FBgn0003986	= 1.0
FBgn0000412 (known) FBgn0011715	= 1.0
FBgn0000412 (known) FBgn0004896	= 1.0
FBgn0000412 (known) FBgn0036596	= 1.0
FBgn0000412 (known) FBgn0040028	= 1.0
FBgn0000412 (known) FBgn0035791	= 1.0
FBgn0000412 (known) FBgn0039104	= 1.0
FBgn0000412 (known) FBgn0035643	= 1.0
FBgn0000413 (known) FBgn0000413	= 1.92
FBgn0000413 (known) FBgn0003270	= 1.0
FBgn0000413 (known) FBgn0010109	= 1.0
FBgn0000413 (known) FBgn0002607	= 1.0
FBgn0000413 (known) FBgn0002631	= 1.0
FBgn0000413 (known) FBgn0004837	= 1.0
FBgn0000413 (known) FBgn0003411	= 1.0
FBgn0000413 (known) FBgn0035584	= 1.0
FBgn0000413 (known) FBgn0004170	= 2.0
FBgn0000413 (known) FBgn0010433	= 1.0
FBgn0000413 (known) FBgn0030853	= 1.0
FBgn0000413 (known) FBgn0002735	= 1.0
FBgn0000413 (known) FBgn0015546	= 1.0
FBgn0000413 (known) FBgn0000591	= 1.0
FBgn0000413 (known) FBgn0011276	= 1.0
FBgn0000413 (known) FBgn0000575	= 13.239999999999998
FBgn0000413 (known) FBgn0002922	= 3.35
FBgn0000413 (known) FBgn0003900	= 1.0
FBgn0000413 (known) FBgn0002633	= 1.0
FBgn0000413 (known) FBgn0002733	= 1.0
FBgn0000413 (known) FBgn0039391	= 1.0
FBgn0000413 (known) FBgn0037937	= 1.0
FBgn0000413 (known) FBgn0036476	= 1.0
FBgn0000413 (known) FBgn0002561	= 1.0
FBgn0000413 (known) FBgn0022740	= 1.0
FBgn0000414 (known) FBgn0038407	= 1.0
FBgn0000414 (known) FBgn0004638	= 1.0
FBgn0000414 (known) FBgn0003366	= 1.0
FBgn0000414 (known) FBgn0004647	= 1.0
FBgn0000416 (known) FBgn0034009	= 1.0
FBgn0000416 (known) FBgn0011672	= 1.0
FBgn0000416 (known) FBgn0004907	= 1.0
FBgn0000416 (known) FBgn0039004	= 2.0
FBgn0000416 (known) FBgn0001079	= 2.0
FBgn0000416 (known) FBgn0051534	= 1.0
FBgn0000416 (known) FBgn0033113	= 1.0
FBgn0000422 (known) FBgn0052647	= 1.0
FBgn0000422 (known) FBgn0031637	= 1.0
FBgn0000422 (known) FBgn0036952	= 1.0
FBgn0000422 (known) FBgn0051140	= 1.0
FBgn0000422 (known) FBgn0038908	= 1.0
FBgn0000422 (known) FBgn0029738	= 1.0
FBgn0000422 (known) FBgn0005771	= 1.0
FBgn0000422 (known) FBgn0035213	= 1.0
FBgn0000422 (known) FBgn0037493	= 1.0
FBgn0000422 (known) FBgn0001308	= 1.0
FBgn0000422 (known) FBgn0039757	= 1.0
FBgn0000422 (known) FBgn0000556	= 1.0
FBgn0000426 (known) FBgn0035271	= 1.0
FBgn0000426 (known) FBgn0035675	= 2.0
FBgn0000426 (known) FBgn0032599	= 1.0
FBgn0000426 (known) FBgn0037434	= 3.0
FBgn0000426 (known) FBgn0031962	= 4.0
FBgn0000427 (known) FBgn0026318	= 1.0
FBgn0000427 (known) FBgn0033784	= 1.0
FBgn0000439 (known) FBgn0029798	= 1.0
FBgn0000439 (known) FBgn0026063	= 1.0
FBgn0000439 (known) FBgn0013762	= 1.0
FBgn0000439 (known) FBgn0030668	= 1.0
FBgn0000439 (known) FBgn0001980	= 1.0
FBgn0000439 (known) FBgn0023181	= 1.0
FBgn0000439 (known) FBgn0039858	= 1.0
FBgn0000439 (known) FBgn0015834	= 1.0
FBgn0000439 (known) FBgn0037613	= 1.0
FBgn0000439 (known) FBgn0000826	= 1.0
FBgn0000439 (known) FBgn0003302	= 1.0
FBgn0000439 (known) FBgn0031813	= 1.0
FBgn0000439 (known) FBgn0003124	= 1.0
FBgn0000439 (known) FBgn0031997	= 1.0
FBgn0000439 (known) FBgn0000611	= 1.0
FBgn0000439 (known) FBgn0035938	= 1.0
FBgn0000439 (known) FBgn0016131	= 1.0
FBgn0000439 (known) FBgn0031763	= 1.0
FBgn0000439 (known) FBgn0035640	= 1.0
FBgn0000439 (known) FBgn0004107	= 1.0
FBgn0000439 (known) FBgn0040290	= 1.0
FBgn0000447 (known) FBgn0032067	= 1.0
FBgn0000448 (known) FBgn0050149	= 1.0
FBgn0000448 (known) FBgn0012066	= 1.0
FBgn0000448 (known) FBgn0019650	= 1.0
FBgn0000451 (known) FBgn0051029	= 1.0
FBgn0000451 (known) FBgn0032660	= 1.0
FBgn0000451 (known) FBgn0028407	= 1.0
FBgn0000451 (known) FBgn0030112	= 1.0
FBgn0000451 (known) FBgn0086450	= 1.0
FBgn0000451 (known) FBgn0031537	= 1.0
FBgn0000454 (known) FBgn0034314	= 1.0
FBgn0000454 (known) FBgn0028419	= 1.0
FBgn0000454 (known) FBgn0004045	= 1.0
FBgn0000454 (known) FBgn0033063	= 1.0
FBgn0000454 (known) FBgn0038323	= 1.0
FBgn0000454 (known) FBgn0028534	= 1.0
FBgn0000454 (known) FBgn0029747	= 1.0
FBgn0000454 (known) FBgn0040358	= 1.0
FBgn0000454 (known) FBgn0034922	= 1.0
FBgn0000454 (known) FBgn0027549	= 1.0
FBgn0000454 (known) FBgn0038773	= 1.0
FBgn0000454 (known) FBgn0024733	= 1.0
FBgn0000459 (known) FBgn0039589	= 1.0
FBgn0000459 (known) FBgn0004174	= 1.0
FBgn0000459 (known) FBgn0014388	= 1.0
FBgn0000459 (known) FBgn0031319	= 1.0
FBgn0000459 (known) FBgn0034453	= 1.0
FBgn0000459 (known) FBgn0031089	= 1.0
FBgn0000459 (known) FBgn0024807	= 1.0
FBgn0000459 (known) FBgn0031920	= 1.0
FBgn0000459 (known) FBgn0031859	= 1.0
FBgn0000459 (known) FBgn0030026	= 1.0
FBgn0000459 (known) FBgn0051626	= 1.0
FBgn0000459 (known) FBgn0035871	= 1.0
FBgn0000459 (known) FBgn0002862	= 1.0
FBgn0000459 (known) FBgn0035197	= 1.0
FBgn0000459 (known) FBgn0031106	= 2.0
FBgn0000459 (known) FBgn0020496	= 1.0
FBgn0000459 (known) FBgn0029173	= 1.0
FBgn0000459 (known) FBgn0051820	= 1.0
FBgn0000459 (known) FBgn0039748	= 1.0
FBgn0000459 (known) FBgn0085197	= 1.0
FBgn0000459 (known) FBgn0024806	= 1.0
FBgn0000459 (known) FBgn0004574	= 1.0
FBgn0000462 (known) FBgn0050327	= 1.0
FBgn0000462 (known) FBgn0022699	= 1.0
FBgn0000462 (known) FBgn0003942	= 1.0
FBgn0000462 (known) FBgn0020496	= 1.0
FBgn0000462 (known) FBgn0036058	= 1.0
FBgn0000462 (known) FBgn0004867	= 1.0
FBgn0000462 (known) FBgn0031228	= 1.0
FBgn0000462 (known) FBgn0003882	= 3.0
FBgn0000462 (known) FBgn0010441	= 2.0
FBgn0000462 (known) FBgn0026170	= 1.0
FBgn0000462 (known) FBgn0027655	= 1.0
FBgn0000462 (known) FBgn0040467	= 1.0
FBgn0000462 (known) FBgn0058127	= 1.0
FBgn0000462 (known) FBgn0004413	= 1.0
FBgn0000462 (known) FBgn0042174	= 1.0
FBgn0000462 (known) FBgn0034743	= 1.0
FBgn0000462 (known) FBgn0033831	= 1.0
FBgn0000462 (known) FBgn0031253	= 1.0
FBgn0000462 (known) FBgn0033166	= 1.0
FBgn0000462 (known) FBgn0031423	= 1.0
FBgn0000462 (known) FBgn0004638	= 1.0
FBgn0000462 (known) FBgn0003900	= 1.0
FBgn0000462 (known) FBgn0032746	= 1.0
FBgn0000462 (known) FBgn0034503	= 1.0
FBgn0000462 (known) FBgn0040466	= 1.0
FBgn0000462 (known) FBgn0039402	= 1.0
FBgn0000462 (known) FBgn0026207	= 1.0
FBgn0000462 (known) FBgn0040465	= 1.0
FBgn0000462 (known) FBgn0040070	= 1.0
FBgn0000462 (known) FBgn0031745	= 1.0
FBgn0000462 (known) FBgn0028697	= 1.0
FBgn0000462 (known) FBgn0015624	= 1.0
FBgn0000462 (known) FBgn0025613	= 1.0
FBgn0000462 (known) FBgn0002906	= 2.0
FBgn0000462 (known) FBgn0041582	= 4.0
FBgn0000462 (known) FBgn0000462	= 2.0
FBgn0000462 (known) FBgn0038319	= 1.0
FBgn0000462 (known) FBgn0014018	= 1.0
FBgn0000462 (known) FBgn0028985	= 1.0
FBgn0000462 (known) FBgn0003274	= 1.0
FBgn0000462 (known) FBgn0002719	= 1.0
FBgn0000462 (known) FBgn0001139	= 1.0
FBgn0000462 (known) FBgn0010638	= 1.0
FBgn0000462 (known) FBgn0038659	= 1.0
FBgn0000462 (known) FBgn0035989	= 1.0
FBgn0000462 (known) FBgn0001990	= 1.0
FBgn0000462 (known) FBgn0031610	= 1.0
FBgn0000462 (known) FBgn0000504	= 1.0
FBgn0000462 (known) FBgn0010410	= 1.0
FBgn0000462 (known) FBgn0029897	= 1.0
FBgn0000462 (known) FBgn0021944	= 1.0
FBgn0000462 (known) FBgn0051363	= 1.0
FBgn0000463 (known) FBgn0003034	= 1.0
FBgn0000463 (known) FBgn0003520	= 2.0
FBgn0000463 (known) FBgn0085451	= 2.0
FBgn0000463 (known) FBgn0003870	= 2.0
FBgn0000463 (known) FBgn0000986	= 2.0
FBgn0000463 (known) FBgn0029687	= 2.0
FBgn0000463 (known) FBgn0035422	= 2.0
FBgn0000463 (known) FBgn0039283	= 2.0
FBgn0000463 (known) FBgn0012049	= 2.0
FBgn0000463 (known) FBgn0004647	= 2.0
FBgn0000463 (known) FBgn0000556	= 2.0
FBgn0000463 (known) FBgn0010355	= 2.0
FBgn0000463 (known) FBgn0041210	= 2.0
FBgn0000463 (known) FBgn0038645	= 1.0
FBgn0000463 (known) FBgn0024277	= 2.0
FBgn0000463 (known) FBgn0002932	= 1.0
FBgn0000463 (known) FBgn0015954	= 1.0
FBgn0000463 (known) FBgn0000606	= 1.0
FBgn0000463 (known) FBgn0038475	= 2.0
FBgn0000463 (known) FBgn0085405	= 2.0
FBgn0000463 (known) FBgn0086442	= 2.0
FBgn0000463 (known) FBgn0033901	= 1.0
FBgn0000463 (known) FBgn0052082	= 1.0
FBgn0000463 (known) FBgn0004922	= 2.0
FBgn0000464 (known) FBgn0000578	= 2.0
FBgn0000464 (known) FBgn0046704	= 1.0
FBgn0000472 (known) FBgn0017578	= 10.34
FBgn0000472 (known) FBgn0030484	= 1.0
FBgn0000472 (known) FBgn0038063	= 1.0
FBgn0000472 (known) FBgn0067861	= 1.0
FBgn0000472 (known) FBgn0066101	= 1.0
FBgn0000472 (known) FBgn0041171	= 2.0
FBgn0000472 (known) FBgn0024542	= 1.0
FBgn0000472 (known) FBgn0017567	= 1.0
FBgn0000472 (known) FBgn0037117	= 1.0
FBgn0000472 (known) FBgn0051523	= 1.0
FBgn0000472 (known) FBgn0085411	= 1.0
FBgn0000472 (known) FBgn0004510	= 1.0
FBgn0000472 (known) FBgn0035110	= 1.0
FBgn0000472 (known) FBgn0004107	= 1.81
FBgn0000472 (known) FBgn0034900	= 1.0
FBgn0000472 (known) FBgn0038498	= 1.0
FBgn0000477 (known) FBgn0040238	= 1.0
FBgn0000477 (known) FBgn0037354	= 1.0
FBgn0000477 (known) FBgn0010424	= 1.0
FBgn0000477 (known) FBgn0030711	= 1.0
FBgn0000482 (known) FBgn0030956	= 1.0
FBgn0000482 (known) FBgn0000826	= 1.0
FBgn0000482 (known) FBgn0010316	= 1.0
FBgn0000482 (known) FBgn0037516	= 1.0
FBgn0000482 (known) FBgn0011648	= 1.0
FBgn0000482 (known) FBgn0031776	= 1.0
FBgn0000486 (known) FBgn0036118	= 1.0
FBgn0000486 (known) FBgn0002781	= 1.0
FBgn0000489 (known) FBgn0014931	= 1.0
FBgn0000489 (known) FBgn0036479	= 1.0
FBgn0000490 (known) FBgn0003716	= 1.0
FBgn0000490 (known) FBgn0000490	= 2.92
FBgn0000490 (known) FBgn0003719	= 1.0
FBgn0000490 (known) FBgn0003169	= 1.96
FBgn0000490 (known) FBgn0041171	= 2.0
FBgn0000490 (known) FBgn0005590	= 1.0
FBgn0000490 (known) FBgn0019650	= 2.0
FBgn0000490 (known) FBgn0008646	= 1.0
FBgn0000492 (known) FBgn0039589	= 1.0
FBgn0000497 (known) FBgn0010235	= 1.0
FBgn0000497 (known) FBgn0032230	= 1.0
FBgn0000499 (known) FBgn0015838	= 6.68
FBgn0000499 (known) FBgn0003090	= 1.0
FBgn0000499 (known) FBgn0052150	= 1.0
FBgn0000499 (known) FBgn0052532	= 1.0
FBgn0000499 (known) FBgn0004647	= 3.0
FBgn0000499 (known) FBgn0053208	= 1.0
FBgn0000499 (known) FBgn0031745	= 1.0
FBgn0000499 (known) FBgn0003870	= 1.0
FBgn0000499 (known) FBgn0036672	= 1.0
FBgn0000499 (known) FBgn0002945	= 19.38
FBgn0000499 (known) FBgn0020312	= 1.0
FBgn0000499 (known) FBgn0001085	= 1.0
FBgn0000499 (known) FBgn0028991	= 1.0
FBgn0000499 (known) FBgn0003944	= 2.0
FBgn0000499 (known) FBgn0026597	= 1.0
FBgn0000499 (known) FBgn0013591	= 1.0
FBgn0000499 (known) FBgn0003567	= 1.0
FBgn0000499 (known) FBgn0005558	= 1.0
FBgn0000499 (known) FBgn0086898	= 3.0
FBgn0000500 (known) FBgn0037756	= 1.0
FBgn0000500 (known) FBgn0033068	= 1.0
FBgn0000500 (known) FBgn0032472	= 1.0
FBgn0000504 (known) FBgn0030366	= 1.0
FBgn0000504 (known) FBgn0036311	= 1.0
FBgn0000504 (known) FBgn0036952	= 1.0
FBgn0000504 (known) FBgn0036950	= 1.0
FBgn0000504 (known) FBgn0010198	= 1.0
FBgn0000504 (known) FBgn0037811	= 1.0
FBgn0000504 (known) FBgn0004174	= 1.0
FBgn0000504 (known) FBgn0051740	= 1.0
FBgn0000504 (known) FBgn0034663	= 1.0
FBgn0000504 (known) FBgn0028545	= 1.0
FBgn0000504 (known) FBgn0035539	= 1.0
FBgn0000504 (known) FBgn0003865	= 1.0
FBgn0000504 (known) FBgn0043457	= 1.0
FBgn0000504 (known) FBgn0031859	= 1.0
FBgn0000504 (known) FBgn0003137	= 1.0
FBgn0000504 (known) FBgn0085197	= 1.0
FBgn0000504 (known) FBgn0030694	= 1.0
FBgn0000504 (known) FBgn0004175	= 1.0
FBgn0000504 (known) FBgn0052711	= 1.0
FBgn0000504 (known) FBgn0004055	= 1.0
FBgn0000504 (known) FBgn0032733	= 1.0
FBgn0000504 (known) FBgn0037493	= 1.0
FBgn0000504 (known) FBgn0042189	= 1.0
FBgn0000504 (known) FBgn0022213	= 1.0
FBgn0000504 (known) FBgn0051721	= 1.0
FBgn0000504 (known) FBgn0036924	= 1.0
FBgn0000504 (known) FBgn0041100	= 1.0
FBgn0000504 (known) FBgn0034662	= 1.0
FBgn0000504 (known) FBgn0000504	= 1.0
FBgn0000504 (known) FBgn0052354	= 1.0
FBgn0000504 (known) FBgn0041582	= 1.0
FBgn0000504 (known) FBgn0021742	= 1.0
FBgn0000504 (known) FBgn0051626	= 1.0
FBgn0000504 (known) FBgn0004172	= 1.0
FBgn0000504 (known) FBgn0034114	= 1.0
FBgn0000504 (known) FBgn0051999	= 1.0
FBgn0000504 (known) FBgn0014417	= 1.0
FBgn0000504 (known) FBgn0028670	= 1.0
FBgn0000504 (known) FBgn0035929	= 1.0
FBgn0000504 (known) FBgn0002527	= 1.0
FBgn0000504 (known) FBgn0010217	= 1.0
FBgn0000504 (known) FBgn0031850	= 1.0
FBgn0000520 (known) FBgn0010602	= 1.0
FBgn0000520 (known) FBgn0010316	= 1.0
FBgn0000520 (known) FBgn0030668	= 1.0
FBgn0000520 (known) FBgn0032956	= 1.0
FBgn0000520 (known) FBgn0015602	= 1.0
FBgn0000520 (known) FBgn0035640	= 1.0
FBgn0000520 (known) FBgn0038301	= 1.0
FBgn0000524 (known) FBgn0040206	= 1.0
FBgn0000524 (known) FBgn0032889	= 1.0
FBgn0000524 (known) FBgn0027788	= 1.0
FBgn0000524 (known) FBgn0004647	= 1.0
FBgn0000524 (known) FBgn0052311	= 1.0
FBgn0000524 (known) FBgn0039858	= 1.0
FBgn0000524 (known) FBgn0035707	= 1.0
FBgn0000524 (known) FBgn0025186	= 1.0
FBgn0000524 (known) FBgn0038819	= 1.0
FBgn0000524 (known) FBgn0039446	= 1.0
FBgn0000524 (known) FBgn0085439	= 1.0
FBgn0000524 (known) FBgn0033348	= 1.0
FBgn0000524 (known) FBgn0011715	= 1.0
FBgn0000524 (known) FBgn0001981	= 1.0
FBgn0000524 (known) FBgn0004400	= 1.0
FBgn0000524 (known) FBgn0035077	= 1.0
FBgn0000524 (known) FBgn0053017	= 1.0
FBgn0000524 (known) FBgn0032788	= 1.0
FBgn0000524 (known) FBgn0031134	= 1.0
FBgn0000524 (known) FBgn0038002	= 1.0
FBgn0000524 (known) FBgn0028838	= 1.0
FBgn0000524 (known) FBgn0085388	= 1.0
FBgn0000524 (known) FBgn0003501	= 1.0
FBgn0000524 (known) FBgn0042712	= 1.0
FBgn0000524 (known) FBgn0031631	= 1.0
FBgn0000524 (known) FBgn0038316	= 1.0
FBgn0000524 (known) FBgn0011586	= 1.0
FBgn0000524 (known) FBgn0032692	= 1.0
FBgn0000524 (known) FBgn0038108	= 1.0
FBgn0000524 (known) FBgn0038747	= 1.0
FBgn0000524 (known) FBgn0004603	= 1.0
FBgn0000524 (known) FBgn0031629	= 1.0
FBgn0000524 (known) FBgn0013765	= 1.0
FBgn0000524 (known) FBgn0027572	= 1.0
FBgn0000524 (known) FBgn0033107	= 1.0
FBgn0000524 (known) FBgn0031319	= 1.0
FBgn0000524 (known) FBgn0031768	= 1.0
FBgn0000524 (known) FBgn0003683	= 1.0
FBgn0000524 (known) FBgn0029936	= 1.0
FBgn0000524 (known) FBgn0036309	= 1.0
FBgn0000524 (known) FBgn0036214	= 1.0
FBgn0000524 (known) FBgn0004177	= 1.0
FBgn0000524 (known) FBgn0001337	= 1.0
FBgn0000524 (known) FBgn0052369	= 1.0
FBgn0000524 (known) FBgn0029750	= 1.0
FBgn0000524 (known) FBgn0036679	= 1.0
FBgn0000524 (known) FBgn0031239	= 1.0
FBgn0000524 (known) FBgn0031580	= 1.0
FBgn0000524 (known) FBgn0004896	= 1.0
FBgn0000524 (known) FBgn0033539	= 1.0
FBgn0000524 (known) FBgn0040358	= 1.0
FBgn0000524 (known) FBgn0015553	= 1.0
FBgn0000524 (known) FBgn0039712	= 1.0
FBgn0000524 (known) FBgn0029874	= 1.0
FBgn0000527 (known) FBgn0027602	= 1.0
FBgn0000529 (known) FBgn0015818	= 1.0
FBgn0000529 (known) FBgn0015803	= 1.0
FBgn0000529 (known) FBgn0039589	= 1.0
FBgn0000529 (known) FBgn0040371	= 1.0
FBgn0000529 (known) FBgn0023506	= 1.0
FBgn0000529 (known) FBgn0085448	= 1.0
FBgn0000529 (known) FBgn0030400	= 1.0
FBgn0000529 (known) FBgn0042085	= 1.0
FBgn0000529 (known) FBgn0039553	= 1.0
FBgn0000529 (known) FBgn0032400	= 1.0
FBgn0000529 (known) FBgn0032505	= 1.0
FBgn0000529 (known) FBgn0002940	= 1.0
FBgn0000529 (known) FBgn0031845	= 1.0
FBgn0000529 (known) FBgn0010323	= 1.0
FBgn0000529 (known) FBgn0004863	= 1.0
FBgn0000529 (known) FBgn0014388	= 1.0
FBgn0000529 (known) FBgn0020224	= 1.0
FBgn0000529 (known) FBgn0031213	= 1.0
FBgn0000529 (known) FBgn0029897	= 1.0
FBgn0000529 (known) FBgn0039281	= 1.0
FBgn0000529 (known) FBgn0031662	= 1.0
FBgn0000533 (known) FBgn0000808	= 1.0
FBgn0000533 (known) FBgn0030540	= 1.0
FBgn0000533 (known) FBgn0003450	= 1.0
FBgn0000533 (known) FBgn0002933	= 1.0
FBgn0000533 (known) FBgn0003495	= 1.0
FBgn0000535 (known) FBgn0024290	= 1.0
FBgn0000535 (known) FBgn0001203	= 1.0
FBgn0000536 (known) FBgn0002622	= 1.0
FBgn0000536 (known) FBgn0038577	= 1.0
FBgn0000536 (known) FBgn0035334	= 1.0
FBgn0000536 (known) FBgn0001226	= 1.0
FBgn0000541 (known) FBgn0032175	= 1.0
FBgn0000541 (known) FBgn0036476	= 1.0
FBgn0000541 (known) FBgn0005427	= 1.0
FBgn0000541 (known) FBgn0001319	= 1.0
FBgn0000542 (known) FBgn0003134	= 1.0
FBgn0000542 (known) FBgn0004103	= 1.0
FBgn0000542 (known) FBgn0000711	= 1.0
FBgn0000542 (known) FBgn0003132	= 1.0
FBgn0000543 (known) FBgn0016131	= 1.0
FBgn0000546 (known) FBgn0024956	= 1.0
FBgn0000546 (known) FBgn0010315	= 1.0
FBgn0000546 (known) FBgn0026371	= 1.0
FBgn0000546 (known) FBgn0016131	= 1.0
FBgn0000546 (known) FBgn0013762	= 1.0
FBgn0000546 (known) FBgn0003892	= 1.0
FBgn0000546 (known) FBgn0040290	= 1.0
FBgn0000546 (known) FBgn0037345	= 1.0
FBgn0000546 (known) FBgn0051232	= 1.0
FBgn0000546 (known) FBgn0004107	= 1.0
FBgn0000546 (known) FBgn0010379	= 1.0
FBgn0000546 (known) FBgn0031768	= 1.0
FBgn0000546 (known) FBgn0025674	= 1.0
FBgn0000546 (known) FBgn0023423	= 1.0
FBgn0000546 (known) FBgn0013435	= 2.0
FBgn0000546 (known) FBgn0022936	= 1.0
FBgn0000546 (known) FBgn0014001	= 1.0
FBgn0000546 (known) FBgn0029522	= 1.0
FBgn0000546 (known) FBgn0003964	= 2.0
FBgn0000546 (known) FBgn0034904	= 1.0
FBgn0000546 (known) FBgn0003114	= 1.0
FBgn0000546 (known) FBgn0027103	= 2.0
FBgn0000546 (known) FBgn0039858	= 1.0
FBgn0000546 (known) FBgn0031952	= 1.0
FBgn0000546 (known) FBgn0028988	= 1.0
FBgn0000546 (known) FBgn0050149	= 1.0
FBgn0000546 (known) FBgn0024308	= 1.0
FBgn0000546 (known) FBgn0013746	= 1.0
FBgn0000546 (known) FBgn0002777	= 1.0
FBgn0000546 (known) FBgn0010316	= 1.0
FBgn0000546 (known) FBgn0032906	= 1.0
FBgn0000546 (known) FBgn0032923	= 1.0
FBgn0000546 (known) FBgn0032956	= 1.0
FBgn0000546 (known) FBgn0024371	= 1.0
FBgn0000547 (known) FBgn0039732	= 1.0
FBgn0000547 (known) FBgn0036919	= 1.0
FBgn0000547 (known) FBgn0035917	= 1.0
FBgn0000547 (known) FBgn0036455	= 1.0
FBgn0000547 (known) FBgn0011715	= 2.0
FBgn0000547 (known) FBgn0038606	= 1.0
FBgn0000551 (known) FBgn0036317	= 1.0
FBgn0000556 (known) FBgn0015324	= 1.0
FBgn0000556 (known) FBgn0040359	= 1.0
FBgn0000556 (known) FBgn0039352	= 1.0
FBgn0000556 (known) FBgn0032211	= 1.0
FBgn0000556 (known) FBgn0025463	= 1.0
FBgn0000556 (known) FBgn0035947	= 1.0
FBgn0000556 (known) FBgn0016687	= 1.0
FBgn0000556 (known) FBgn0036258	= 1.0
FBgn0000556 (known) FBgn0032663	= 1.0
FBgn0000556 (known) FBgn0030096	= 1.0
FBgn0000556 (known) FBgn0029873	= 1.0
FBgn0000556 (known) FBgn0027949	= 1.0
FBgn0000556 (known) FBgn0036287	= 1.0
FBgn0000556 (known) FBgn0033419	= 1.0
FBgn0000556 (known) FBgn0003475	= 1.0
FBgn0000556 (known) FBgn0015129	= 1.0
FBgn0000556 (known) FBgn0034523	= 1.0
FBgn0000556 (known) FBgn0001078	= 1.0
FBgn0000556 (known) FBgn0005427	= 1.0
FBgn0000556 (known) FBgn0040371	= 1.0
FBgn0000556 (known) FBgn0039323	= 1.0
FBgn0000556 (known) FBgn0037182	= 1.0
FBgn0000556 (known) FBgn0002941	= 1.0
FBgn0000556 (known) FBgn0039355	= 1.0
FBgn0000556 (known) FBgn0011710	= 1.0
FBgn0000556 (known) FBgn0086911	= 1.0
FBgn0000556 (known) FBgn0030322	= 1.0
FBgn0000556 (known) FBgn0033225	= 1.0
FBgn0000556 (known) FBgn0036192	= 1.0
FBgn0000556 (known) FBgn0040850	= 1.0
FBgn0000556 (known) FBgn0035707	= 1.0
FBgn0000556 (known) FBgn0052264	= 1.0
FBgn0000556 (known) FBgn0037893	= 1.0
FBgn0000556 (known) FBgn0030757	= 1.0
FBgn0000556 (known) FBgn0038109	= 1.0
FBgn0000556 (known) FBgn0032481	= 1.0
FBgn0000556 (known) FBgn0036312	= 1.0
FBgn0000556 (known) FBgn0038182	= 1.0
FBgn0000556 (known) FBgn0004647	= 2.0
FBgn0000556 (known) FBgn0003209	= 1.0
FBgn0000556 (known) FBgn0031043	= 1.0
FBgn0000556 (known) FBgn0029711	= 1.0
FBgn0000556 (known) FBgn0052311	= 1.0
FBgn0000557 (known) FBgn0040371	= 1.0
FBgn0000557 (known) FBgn0031849	= 1.0
FBgn0000557 (known) FBgn0030096	= 1.0
FBgn0000559 (known) FBgn0030716	= 1.0
FBgn0000559 (known) FBgn0038730	= 1.0
FBgn0000559 (known) FBgn0002936	= 1.0
FBgn0000559 (known) FBgn0053017	= 1.0
FBgn0000559 (known) FBgn0035510	= 1.0
FBgn0000559 (known) FBgn0023167	= 1.0
FBgn0000559 (known) FBgn0053197	= 1.0
FBgn0000559 (known) FBgn0038731	= 1.0
FBgn0000559 (known) FBgn0025702	= 1.0
FBgn0000559 (known) FBgn0013983	= 1.0
FBgn0000559 (known) FBgn0026562	= 1.0
FBgn0000559 (known) FBgn0040028	= 1.0
FBgn0000559 (known) FBgn0001123	= 1.0
FBgn0000559 (known) FBgn0039028	= 1.0
FBgn0000559 (known) FBgn0034456	= 1.0
FBgn0000559 (known) FBgn0003865	= 1.0
FBgn0000559 (known) FBgn0039858	= 1.0
FBgn0000559 (known) FBgn0031631	= 1.0
FBgn0000559 (known) FBgn0041109	= 1.0
FBgn0000559 (known) FBgn0036861	= 1.0
FBgn0000559 (known) FBgn0064225	= 1.0
FBgn0000559 (known) FBgn0026380	= 1.0
FBgn0000559 (known) FBgn0036897	= 1.0
FBgn0000559 (known) FBgn0030411	= 1.0
FBgn0000559 (known) FBgn0036624	= 1.0
FBgn0000559 (known) FBgn0028545	= 1.0
FBgn0000559 (known) FBgn0030891	= 1.0
FBgn0000559 (known) FBgn0001981	= 1.0
FBgn0000559 (known) FBgn0085448	= 1.0
FBgn0000559 (known) FBgn0033460	= 1.0
FBgn0000559 (known) FBgn0034416	= 1.0
FBgn0000559 (known) FBgn0033541	= 1.0
FBgn0000559 (known) FBgn0029873	= 1.0
FBgn0000559 (known) FBgn0030003	= 1.0
FBgn0000559 (known) FBgn0029148	= 1.0
FBgn0000559 (known) FBgn0030852	= 1.0
FBgn0000560 (known) FBgn0002631	= 1.0
FBgn0000560 (known) FBgn0020496	= 1.0
FBgn0000560 (known) FBgn0002733	= 1.0
FBgn0000565 (known) FBgn0025186	= 1.0
FBgn0000565 (known) FBgn0037446	= 1.0
FBgn0000565 (known) FBgn0025463	= 1.0
FBgn0000566 (known) FBgn0034921	= 1.0
FBgn0000566 (known) FBgn0030503	= 1.0
FBgn0000566 (known) FBgn0037777	= 1.0
FBgn0000566 (known) FBgn0034331	= 1.0
FBgn0000570 (known) FBgn0000570	= 1.8599999999999999
FBgn0000570 (known) FBgn0035016	= 1.0
FBgn0000570 (known) FBgn0086675	= 1.8599999999999999
FBgn0000570 (known) FBgn0011666	= 1.0
FBgn0000575 (known) FBgn0014269	= 1.0
FBgn0000575 (known) FBgn0033060	= 1.0
FBgn0000575 (known) FBgn0011277	= 1.0
FBgn0000575 (known) FBgn0004170	= 2.0
FBgn0000575 (known) FBgn0002561	= 1.0
FBgn0000577 (known) FBgn0032329	= 1.0
FBgn0000577 (known) FBgn0011277	= 1.0
FBgn0000577 (known) FBgn0000611	= 1.0
FBgn0000577 (known) FBgn0033867	= 1.0
FBgn0000577 (known) FBgn0030874	= 1.0
FBgn0000577 (known) FBgn0001235	= 1.0
FBgn0000577 (known) FBgn0022720	= 1.0
FBgn0000577 (known) FBgn0001139	= 1.0
FBgn0000577 (known) FBgn0030437	= 1.0
FBgn0000577 (known) FBgn0031626	= 1.0
FBgn0000577 (known) FBgn0003464	= 1.0
FBgn0000577 (known) FBgn0029936	= 1.0
FBgn0000578 (known) FBgn0042106	= 1.0
FBgn0000578 (known) FBgn0011598	= 1.0
FBgn0000578 (known) FBgn0014007	= 1.0
FBgn0000578 (known) FBgn0024371	= 1.0
FBgn0000578 (known) FBgn0040108	= 1.0
FBgn0000578 (known) FBgn0034904	= 1.0
FBgn0000578 (known) FBgn0051163	= 1.0
FBgn0000578 (known) FBgn0037613	= 1.0
FBgn0000578 (known) FBgn0037345	= 1.0
FBgn0000578 (known) FBgn0026371	= 1.0
FBgn0000578 (known) FBgn0010315	= 1.0
FBgn0000578 (known) FBgn0010379	= 1.0
FBgn0000578 (known) FBgn0031952	= 1.0
FBgn0000578 (known) FBgn0011642	= 1.0
FBgn0000578 (known) FBgn0039858	= 1.0
FBgn0000578 (known) FBgn0015624	= 1.0
FBgn0000578 (known) FBgn0004638	= 1.0
FBgn0000578 (known) FBgn0051999	= 1.0
FBgn0000578 (known) FBgn0086779	= 1.0
FBgn0000578 (known) FBgn0036679	= 1.0
FBgn0000578 (known) FBgn0037635	= 1.0
FBgn0000578 (known) FBgn0024956	= 1.0
FBgn0000578 (known) FBgn0004370	= 1.0
FBgn0000578 (known) FBgn0029783	= 1.0
FBgn0000578 (known) FBgn0000711	= 1.0
FBgn0000578 (known) FBgn0005683	= 1.0
FBgn0000578 (known) FBgn0010317	= 1.0
FBgn0000578 (known) FBgn0034737	= 1.0
FBgn0000578 (known) FBgn0029700	= 1.0
FBgn0000578 (known) FBgn0051232	= 1.0
FBgn0000578 (known) FBgn0013954	= 1.0
FBgn0000578 (known) FBgn0013762	= 1.0
FBgn0000578 (known) FBgn0024432	= 1.0
FBgn0000578 (known) FBgn0005631	= 1.0
FBgn0000579 (known) FBgn0036058	= 1.0
FBgn0000579 (known) FBgn0038877	= 1.0
FBgn0000579 (known) FBgn0030411	= 1.0
FBgn0000579 (known) FBgn0086901	= 1.0
FBgn0000579 (known) FBgn0038311	= 1.0
FBgn0000579 (known) FBgn0033603	= 1.0
FBgn0000579 (known) FBgn0003515	= 1.0
FBgn0000579 (known) FBgn0037581	= 1.0
FBgn0000579 (known) FBgn0034230	= 1.0
FBgn0000581 (known) FBgn0086384	= 1.0
FBgn0000581 (known) FBgn0034792	= 1.0
FBgn0000588 (known) FBgn0011290	= 1.0
FBgn0000588 (known) FBgn0000629	= 31.28
FBgn0000588 (known) FBgn0036980	= 1.0
FBgn0000588 (known) FBgn0000588	= 4.0
FBgn0000588 (known) FBgn0003044	= 4.0
FBgn0000588 (known) FBgn0035997	= 1.0
FBgn0000588 (known) FBgn0015610	= 5.0
FBgn0000588 (known) FBgn0037563	= 1.0
FBgn0000588 (known) FBgn0024491	= 1.0
FBgn0000588 (known) FBgn0003042	= 1.0
FBgn0000588 (known) FBgn0020887	= 8.0
FBgn0000588 (known) FBgn0010313	= 3.0
FBgn0000588 (known) FBgn0015805	= 8.97
FBgn0000588 (known) FBgn0002521	= 2.0
FBgn0000591 (known) FBgn0002633	= 2.0
FBgn0000591 (known) FBgn0001139	= 1.0
FBgn0000591 (known) FBgn0028539	= 1.0
FBgn0000591 (known) FBgn0032390	= 1.0
FBgn0000591 (known) FBgn0001168	= 1.0
FBgn0000591 (known) FBgn0002733	= 2.0
FBgn0000591 (known) FBgn0038293	= 1.0
FBgn0000591 (known) FBgn0002734	= 1.0
FBgn0000591 (known) FBgn0052086	= 1.0
FBgn0000591 (known) FBgn0000591	= 1.0
FBgn0000591 (known) FBgn0002631	= 2.0
FBgn0000591 (known) FBgn0004170	= 1.0
FBgn0000591 (known) FBgn0002735	= 2.0
FBgn0000592 (known) FBgn0031957	= 1.0
FBgn0000606 (known) FBgn0003371	= 1.0
FBgn0000606 (known) FBgn0003687	= 1.0
FBgn0000606 (known) FBgn0030931	= 1.0
FBgn0000606 (known) FBgn0001139	= 1.0
FBgn0000606 (known) FBgn0010825	= 1.0
FBgn0000606 (known) FBgn0001319	= 1.0
FBgn0000611 (known) FBgn0040339	= 1.0
FBgn0000611 (known) FBgn0042205	= 1.0
FBgn0000611 (known) FBgn0039187	= 1.0
FBgn0000611 (known) FBgn0033699	= 1.0
FBgn0000611 (known) FBgn0027548	= 1.0
FBgn0000611 (known) FBgn0016120	= 1.0
FBgn0000611 (known) FBgn0024371	= 1.0
FBgn0000611 (known) FBgn0003944	= 2.0
FBgn0000611 (known) FBgn0003339	= 2.0
FBgn0000611 (known) FBgn0037577	= 1.0
FBgn0000611 (known) FBgn0001077	= 1.0
FBgn0000611 (known) FBgn0051957	= 1.0
FBgn0000611 (known) FBgn0086685	= 1.0
FBgn0000611 (known) FBgn0031878	= 1.0
FBgn0000611 (known) FBgn0052176	= 1.0
FBgn0000611 (known) FBgn0020618	= 1.0
FBgn0000611 (known) FBgn0030177	= 1.0
FBgn0000611 (known) FBgn0015379	= 1.0
FBgn0000611 (known) FBgn0030071	= 1.0
FBgn0000611 (known) FBgn0025463	= 1.0
FBgn0000611 (known) FBgn0001235	= 6.4
FBgn0000611 (known) FBgn0031623	= 1.0
FBgn0000611 (known) FBgn0052425	= 1.0
FBgn0000611 (known) FBgn0031968	= 1.0
FBgn0000611 (known) FBgn0041582	= 1.0
FBgn0000611 (known) FBgn0011596	= 1.0
FBgn0000611 (known) FBgn0015221	= 1.0
FBgn0000611 (known) FBgn0032824	= 1.0
FBgn0000615 (known) FBgn0033603	= 1.0
FBgn0000615 (known) FBgn0005649	= 1.0
FBgn0000615 (known) FBgn0004419	= 1.0
FBgn0000615 (known) FBgn0037127	= 1.0
FBgn0000617 (known) FBgn0004915	= 2.0
FBgn0000617 (known) FBgn0037555	= 8.0
FBgn0000617 (known) FBgn0020388	= 4.0
FBgn0000617 (known) FBgn0028398	= 2.0
FBgn0000617 (known) FBgn0010417	= 6.0
FBgn0000617 (known) FBgn0003687	= 2.0
FBgn0000617 (known) FBgn0026324	= 2.0
FBgn0000625 (known) FBgn0033702	= 1.0
FBgn0000625 (known) FBgn0039030	= 1.0
FBgn0000625 (known) FBgn0033752	= 1.0
FBgn0000625 (known) FBgn0029936	= 1.0
FBgn0000625 (known) FBgn0003470	= 1.0
FBgn0000625 (known) FBgn0031069	= 1.0
FBgn0000625 (known) FBgn0003683	= 1.0
FBgn0000625 (known) FBgn0040087	= 1.0
FBgn0000625 (known) FBgn0085197	= 1.0
FBgn0000625 (known) FBgn0030521	= 1.0
FBgn0000625 (known) FBgn0040295	= 1.0
FBgn0000625 (known) FBgn0025777	= 1.0
FBgn0000625 (known) FBgn0019932	= 1.0
FBgn0000625 (known) FBgn0003411	= 1.0
FBgn0000625 (known) FBgn0035489	= 1.0
FBgn0000625 (known) FBgn0036311	= 1.0
FBgn0000625 (known) FBgn0051973	= 1.0
FBgn0000625 (known) FBgn0037718	= 1.0
FBgn0000625 (known) FBgn0003464	= 1.0
FBgn0000625 (known) FBgn0035849	= 1.0
FBgn0000625 (known) FBgn0038552	= 1.0
FBgn0000625 (known) FBgn0035499	= 1.0
FBgn0000625 (known) FBgn0039300	= 1.0
FBgn0000625 (known) FBgn0004107	= 1.0
FBgn0000629 (known) FBgn0015610	= 3.0
FBgn0000629 (known) FBgn0010313	= 2.0
FBgn0000629 (known) FBgn0002521	= 2.0
FBgn0000629 (known) FBgn0032391	= 7.82
FBgn0000629 (known) FBgn0020887	= 1.0
FBgn0000629 (known) FBgn0024491	= 4.0
FBgn0000629 (known) FBgn0015805	= 6.0
FBgn0000629 (known) FBgn0003044	= 5.0
FBgn0000629 (known) FBgn0030053	= 1.0
FBgn0000630 (known) FBgn0036679	= 1.0
FBgn0000630 (known) FBgn0011260	= 1.0
FBgn0000633 (known) FBgn0039044	= 1.0
FBgn0000634 (known) FBgn0016724	= 1.0
FBgn0000634 (known) FBgn0035510	= 1.0
FBgn0000634 (known) FBgn0035917	= 1.0
FBgn0000634 (known) FBgn0002643	= 1.0
FBgn0000634 (known) FBgn0020907	= 1.0
FBgn0000634 (known) FBgn0005355	= 2.0
FBgn0000634 (known) FBgn0053209	= 1.0
FBgn0000635 (known) FBgn0013433	= 1.0
FBgn0000635 (known) FBgn0001624	= 1.0
FBgn0000636 (known) FBgn0038312	= 1.0
FBgn0000636 (known) FBgn0034774	= 1.0
FBgn0000636 (known) FBgn0037876	= 1.0
FBgn0000636 (known) FBgn0021742	= 1.0
FBgn0000636 (known) FBgn0031089	= 1.0
FBgn0000640 (known) FBgn0030492	= 1.0
FBgn0000644 (known) FBgn0039955	= 1.0
FBgn0000644 (known) FBgn0004173	= 1.0
FBgn0000644 (known) FBgn0032236	= 1.0
FBgn0000644 (known) FBgn0005593	= 1.0
FBgn0000644 (known) FBgn0037493	= 1.0
FBgn0000644 (known) FBgn0032350	= 1.0
FBgn0000644 (known) FBgn0024250	= 1.0
FBgn0000644 (known) FBgn0021760	= 1.0
FBgn0000644 (known) FBgn0036924	= 1.0
FBgn0000644 (known) FBgn0002031	= 1.0
FBgn0000644 (known) FBgn0017545	= 1.0
FBgn0000644 (known) FBgn0030077	= 1.0
FBgn0000644 (known) FBgn0032452	= 1.0
FBgn0000644 (known) FBgn0027951	= 1.0
FBgn0000644 (known) FBgn0003896	= 1.0
FBgn0000644 (known) FBgn0035218	= 1.0
FBgn0000644 (known) FBgn0033757	= 1.0
FBgn0000644 (known) FBgn0085197	= 1.0
FBgn0000644 (known) FBgn0002865	= 1.0
FBgn0000644 (known) FBgn0025593	= 1.0
FBgn0000644 (known) FBgn0001624	= 1.0
FBgn0000644 (known) FBgn0028543	= 1.0
FBgn0000644 (known) FBgn0027106	= 1.0
FBgn0000644 (known) FBgn0036361	= 1.0
FBgn0000644 (known) FBgn0032299	= 1.0
FBgn0000644 (known) FBgn0030150	= 1.0
FBgn0000644 (known) FBgn0004171	= 1.0
FBgn0000644 (known) FBgn0036311	= 1.0
FBgn0000644 (known) FBgn0031766	= 1.0
FBgn0000658 (known) FBgn0031537	= 2.0
FBgn0000658 (known) FBgn0031450	= 2.0
[truncated: 23,477 more rows]
