# Supplementary material for: Building and analyzing protein interactome networks by cross-species comparisons
Source: BMC Syst Biol. 2010 Mar 30;4:36. doi: 10.1186/1752-0509-4-36 (PMC2859380; doi:10.1186/1752-0509-4-36)
Supplement: Additional file 8 — Zio Dmel. A zipped folder containing files formatted for use in Cytoscape listed in Supplemental Table 3. These files are for Drosophila melanogaster proteins. [file 1752-0509-4-36-S8.ZIP › dmel/dmel_mmus_describe.eda]

dmel_mmus_describe.eda
FBgn0000117 (known) FBgn0085432	=	one2many_one2many
FBgn0000117 (known) FBgn0026597	=	one2many_one2many
FBgn0000117 (known) FBgn0010215	=	one2many_one2many
FBgn0000117 (known) FBgn0035148	=	one2many_one2one
FBgn0000117 (known) FBgn0026598	=	one2many_many2many
FBgn0000163 (known) FBgn0022131	=	one2many_one2many
FBgn0000163 (known) FBgn0026192	=	one2many_one2many
FBgn0000229 (known) FBgn0001291	=	one2many_one2many
FBgn0000320 (known) FBgn0003460	=	one2many_one2many
FBgn0000320 (known) FBgn0000320	=	one2many_one2many
FBgn0000320 (known) FBgn0005677	=	one2many_one2many
FBgn0000338 (known) FBgn0034534	=	one2many_one2many
FBgn0000404 (known) FBgn0004106	=	one2many_one2one
FBgn0000404 (known) FBgn0004107	=	one2many_one2many
FBgn0000405 (known) FBgn0004106	=	one2many_one2one
FBgn0000413 (known) FBgn0000575	=	one2many_one2many
FBgn0000413 (known) FBgn0002922	=	one2many_one2many
FBgn0000472 (known) FBgn0017578	=	one2many_one2one
FBgn0000499 (known) FBgn0015838	=	one2many_one2many
FBgn0000499 (known) FBgn0002945	=	one2many_one2many
FBgn0000588 (known) FBgn0000629	=	one2many_one2many
FBgn0000629 (known) FBgn0032391	=	one2many_one2many
FBgn0000629 (known) FBgn0015805	=	one2many_one2many
FBgn0000986 (known) FBgn0011823	=	one2one_one2many
FBgn0000996 (known) FBgn0033081	=	one2one_one2one
FBgn0001085 (known) FBgn0004009	=	one2many_one2one
FBgn0001104 (known) FBgn0040080	=	one2many_one2many
FBgn0001104 (known) FBgn0001105	=	one2many_one2many
FBgn0001139 (known) FBgn0085432	=	one2many_one2many
FBgn0001139 (known) FBgn0025360	=	one2many_one2many
FBgn0001219 (known) FBgn0086708	=	many2many_one2many
FBgn0001291 (known) FBgn0001291	=	one2many_one2many
FBgn0001291 (known) FBgn0001297	=	one2many_one2many
FBgn0001291 (known) FBgn0028550	=	one2many_one2many
FBgn0001965 (known) FBgn0004638	=	one2many_one2many
FBgn0002121 (known) FBgn0026192	=	one2many_one2many
FBgn0002121 (known) FBgn0022131	=	one2many_one2many
FBgn0002576 (known) FBgn0013753	=	many2many_one2many
FBgn0002673 (known) FBgn0004106	=	many2many_one2one
FBgn0002777 (known) FBgn0002777	=	one2many_one2many
FBgn0002783 (known) FBgn0030093	=	one2many_one2many
FBgn0002783 (known) FBgn0025463	=	one2many_one2many
FBgn0002783 (known) FBgn0011715	=	one2many_one2one
FBgn0002973 (known) FBgn0016693	=	one2many_one2many
FBgn0003042 (known) FBgn0005624	=	one2many_one2many
FBgn0003079 (known) FBgn0003205	=	one2many_one2many
FBgn0003079 (known) FBgn0010269	=	one2many_one2many
FBgn0003141 (known) FBgn0003141	=	one2one_one2one
FBgn0003151 (known) FBgn0023175	=	one2many_one2one
FBgn0003205 (known) FBgn0026376	=	one2many_one2many
FBgn0003205 (known) FBgn0015279	=	one2many_one2many
FBgn0003256 (known) FBgn0010269	=	one2many_one2many
FBgn0003300 (known) FBgn0013755	=	many2many_one2many
FBgn0003300 (known) FBgn0013753	=	many2many_one2many
FBgn0003371 (known) FBgn0026597	=	many2many_one2many
FBgn0003410 (known) FBgn0003410	=	one2many_one2many
FBgn0003513 (known) FBgn0015014	=	one2many_one2many
FBgn0003660 (known) FBgn0011288	=	many2many_many2many
FBgn0003660 (known) FBgn0013343	=	many2many_one2many
FBgn0003660 (known) FBgn0028401	=	many2many_many2many
FBgn0003742 (known) FBgn0003742	=	one2many_one2many
FBgn0004009 (known) FBgn0004957	=	one2one_one2one
FBgn0004106 (known) FBgn0010382	=	one2one_one2many
FBgn0004106 (known) FBgn0010314	=	one2one_many2many
FBgn0004106 (known) FBgn0037613	=	one2one_many2many
FBgn0004107 (known) FBgn0015799	=	one2many_one2many
FBgn0004107 (known) FBgn0010315	=	one2many_one2many
FBgn0004107 (known) FBgn0010382	=	one2many_one2many
FBgn0004406 (known) FBgn0004407	=	one2one_one2one
FBgn0004493 (known) FBgn0005696	=	one2one_one2one
FBgn0004510 (known) FBgn0052343	=	one2one_one2many
FBgn0004638 (known) FBgn0016794	=	one2many_one2many
FBgn0004666 (known) FBgn0015014	=	one2many_one2many
FBgn0004860 (known) FBgn0005624	=	many2many_one2many
FBgn0004861 (known) FBgn0005624	=	many2many_one2many
FBgn0004861 (known) FBgn0004861	=	many2many_many2many
FBgn0004907 (known) FBgn0024939	=	one2many_one2one
FBgn0004907 (known) FBgn0031537	=	one2many_one2one
FBgn0004907 (known) FBgn0013343	=	one2many_one2many
FBgn0004907 (known) FBgn0004907	=	one2many_one2many
FBgn0004907 (known) FBgn0028665	=	one2many_many2many
FBgn0004907 (known) FBgn0020238	=	one2many_one2one
FBgn0004907 (known) FBgn0027103	=	one2many_one2one
FBgn0005564 (known) FBgn0039380	=	one2many_many2many
FBgn0005624 (known) FBgn0005624	=	one2many_one2many
FBgn0005654 (known) FBgn0015270	=	one2one_one2one
FBgn0005696 (known) FBgn0011425	=	one2one_one2one
FBgn0005696 (known) FBgn0011762	=	one2one_one2one
FBgn0010235 (known) FBgn0024187	=	one2many_one2many
FBgn0010235 (known) FBgn0010235	=	one2many_one2many
FBgn0010269 (known) FBgn0015402	=	one2many_one2many
FBgn0010341 (known) FBgn0026192	=	one2one_one2many
FBgn0011291 (known) FBgn0032847	=	one2one_one2one
FBgn0011661 (known) FBgn0086384	=	one2many_one2one
FBgn0011676 (known) FBgn0011676	=	one2many_one2many
FBgn0011760 (known) FBgn0011760	=	many2many_many2many
FBgn0013342 (known) FBgn0013343	=	many2many_one2many
FBgn0013762 (known) FBgn0027581	=	one2one_one2many
FBgn0014861 (known) FBgn0024332	=	one2one_one2one
FBgn0014861 (known) FBgn0017577	=	one2one_one2one
FBgn0014861 (known) FBgn0020633	=	one2one_one2one
FBgn0014861 (known) FBgn0025815	=	one2one_one2one
FBgn0014861 (known) FBgn0015929	=	one2one_one2one
FBgn0015218 (known) FBgn0017581	=	many2many_one2many
FBgn0015218 (known) FBgn0022073	=	many2many_one2many
FBgn0015279 (known) FBgn0020622	=	one2many_one2many
FBgn0015803 (known) FBgn0033539	=	one2many_one2many
FBgn0015805 (known) FBgn0022764	=	one2many_one2many
FBgn0015929 (known) FBgn0025815	=	one2one_one2one
FBgn0016078 (known) FBgn0016078	=	many2many_many2many
FBgn0017577 (known) FBgn0024332	=	one2one_one2one
FBgn0019947 (known) FBgn0039234	=	one2many_one2one
FBgn0020299 (known) FBgn0020299	=	one2many_one2many
FBgn0020622 (known) FBgn0024248	=	one2many_one2many
FBgn0022131 (known) FBgn0026192	=	one2many_one2many
FBgn0022986 (known) FBgn0022986	=	many2many_many2many
FBgn0022987 (known) FBgn0022987	=	many2many_many2many
FBgn0024332 (known) FBgn0026143	=	one2one_one2one
FBgn0024732 (known) FBgn0028406	=	one2one_one2one
FBgn0026318 (known) FBgn0028436	=	one2one_one2one
FBgn0026597 (known) FBgn0026597	=	one2many_one2many
FBgn0026597 (known) FBgn0026598	=	one2many_many2many
FBgn0027363 (known) FBgn0031450	=	one2many_one2one
FBgn0027605 (known) FBgn0035251	=	one2many_one2one
FBgn0028734 (known) FBgn0028734	=	one2many_one2many
FBgn0030500 (known) FBgn0031886	=	one2many_one2one
FBgn0031037 (known) FBgn0086708	=	one2many_one2many
FBgn0031310 (known) FBgn0034708	=	one2one_one2one
FBgn0032001 (known) FBgn0032001	=	one2many_one2many
FBgn0032642 (known) FBgn0034350	=	one2one_one2one
FBgn0033017 (known) FBgn0033017	=	one2many_one2many
FBgn0033528 (known) FBgn0033528	=	one2one_one2one
FBgn0033906 (known) FBgn0033906	=	one2many_one2many
FBgn0035107 (known) FBgn0035107	=	one2many_one2many
FBgn0036194 (known) FBgn0038272	=	one2one_one2one
FBgn0036271 (known) FBgn0036271	=	one2one_one2one
FBgn0038516 (known) FBgn0038516	=	one2many_one2many
FBgn0040080 (known) FBgn0040080	=	one2many_one2many
