# Supplementary material for: Building and analyzing protein interactome networks by cross-species comparisons
Source: BMC Syst Biol. 2010 Mar 30;4:36. doi: 10.1186/1752-0509-4-36 (PMC2859380; doi:10.1186/1752-0509-4-36)
Supplement: Additional file 8 — Zio Dmel. A zipped folder containing files formatted for use in Cytoscape listed in Supplemental Table 3. These files are for Drosophila melanogaster proteins. [file 1752-0509-4-36-S8.ZIP › dmel/dmel_mmus_orthologs.eda]

dmel_mmus_orthologs.eda
FBgn0000028 (predicted) FBgn0028892	=	ENSMUSG00000031688_ENSMUSG00000019768/ENSMUSG00000048349_ENSMUSG00000019768
FBgn0000028 (predicted) FBgn0034688	=	ENSMUSG00000031688_ENSMUSG00000019768/ENSMUSG00000048349_ENSMUSG00000019768
FBgn0000028 (predicted) FBgn0034687	=	ENSMUSG00000031688_ENSMUSG00000019768/ENSMUSG00000048349_ENSMUSG00000019768
FBgn0000028 (predicted) FBgn0034689	=	ENSMUSG00000031688_ENSMUSG00000019768/ENSMUSG00000048349_ENSMUSG00000019768
FBgn0000036 (predicted) FBgn0004907	=	ENSMUSG00000027577_ENSMUSG00000018965
FBgn0000038 (predicted) FBgn0004907	=	ENSMUSG00000027577_ENSMUSG00000018965
FBgn0000039 (predicted) FBgn0004907	=	ENSMUSG00000027577_ENSMUSG00000018965
FBgn0000044 (predicted) FBgn0020618	=	ENSMUSG00000031972_ENSMUSG00000020372
FBgn0000044 (predicted) FBgn0053558	=	ENSMUSG00000031972_ENSMUSG00000022353
FBgn0000044 (predicted) FBgn0030529	=	ENSMUSG00000031972_ENSMUSG00000023959
FBgn0000044 (predicted) FBgn0020386	=	ENSMUSG00000068614_ENSMUSG00000024122
FBgn0000044 (predicted) FBgn0085503	=	ENSMUSG00000031972_ENSMUSG00000033161
FBgn0000044 (predicted) FBgn0005585	=	ENSMUSG00000031972_ENSMUSG00000003814
FBgn0000044 (predicted) FBgn0038466	=	ENSMUSG00000031972_ENSMUSG00000025504/ENSMUSG00000031972_ENSMUSG00000006154/ENSMUSG00000031972_ENSMUSG00000015766/ENSMUSG00000031972_ENSMUSG00000040600
FBgn0000044 (predicted) FBgn0036573	=	ENSMUSG00000031972_ENSMUSG00000079317
FBgn0000044 (predicted) FBgn0039757	=	ENSMUSG00000031972_ENSMUSG00000061477
FBgn0000044 (predicted) FBgn0001216	=	ENSMUSG00000031972_ENSMUSG00000007033
FBgn0000044 (predicted) FBgn0003517	=	ENSMUSG00000031972_ENSMUSG00000032518
FBgn0000044 (predicted) FBgn0011661	=	ENSMUSG00000031972_ENSMUSG00000052397
FBgn0000044 (predicted) FBgn0030703	=	ENSMUSG00000031972_ENSMUSG00000006373
FBgn0000044 (predicted) FBgn0004921	=	ENSMUSG00000031972_ENSMUSG00000036402
FBgn0000044 (predicted) FBgn0001219	=	ENSMUSG00000031972_ENSMUSG00000007033
FBgn0000044 (predicted) FBgn0029095	=	ENSMUSG00000031972_ENSMUSG00000006154/ENSMUSG00000031972_ENSMUSG00000040600/ENSMUSG00000031972_ENSMUSG00000025504/ENSMUSG00000031972_ENSMUSG00000015766
FBgn0000044 (predicted) FBgn0002921	=	ENSMUSG00000031972_ENSMUSG00000033161
FBgn0000045 (predicted) FBgn0029095	=	ENSMUSG00000031972_ENSMUSG00000006154/ENSMUSG00000031972_ENSMUSG00000040600/ENSMUSG00000031972_ENSMUSG00000025504/ENSMUSG00000031972_ENSMUSG00000015766
FBgn0000045 (predicted) FBgn0020386	=	ENSMUSG00000068614_ENSMUSG00000024122
FBgn0000045 (predicted) FBgn0030529	=	ENSMUSG00000031972_ENSMUSG00000023959
FBgn0000045 (predicted) FBgn0038466	=	ENSMUSG00000031972_ENSMUSG00000025504/ENSMUSG00000031972_ENSMUSG00000006154/ENSMUSG00000031972_ENSMUSG00000015766/ENSMUSG00000031972_ENSMUSG00000040600
FBgn0000045 (predicted) FBgn0001219	=	ENSMUSG00000031972_ENSMUSG00000007033
FBgn0000045 (predicted) FBgn0004921	=	ENSMUSG00000031972_ENSMUSG00000036402
FBgn0000045 (predicted) FBgn0053558	=	ENSMUSG00000031972_ENSMUSG00000022353
FBgn0000045 (predicted) FBgn0001216	=	ENSMUSG00000031972_ENSMUSG00000007033
FBgn0000045 (predicted) FBgn0005585	=	ENSMUSG00000031972_ENSMUSG00000003814
FBgn0000045 (predicted) FBgn0030703	=	ENSMUSG00000031972_ENSMUSG00000006373
FBgn0000045 (predicted) FBgn0003517	=	ENSMUSG00000031972_ENSMUSG00000032518
FBgn0000045 (predicted) FBgn0039757	=	ENSMUSG00000031972_ENSMUSG00000061477
FBgn0000045 (predicted) FBgn0020618	=	ENSMUSG00000031972_ENSMUSG00000020372
FBgn0000045 (predicted) FBgn0036573	=	ENSMUSG00000031972_ENSMUSG00000079317
FBgn0000045 (predicted) FBgn0085503	=	ENSMUSG00000031972_ENSMUSG00000033161
FBgn0000045 (predicted) FBgn0002921	=	ENSMUSG00000031972_ENSMUSG00000033161
FBgn0000045 (predicted) FBgn0011661	=	ENSMUSG00000031972_ENSMUSG00000052397
FBgn0000046 (predicted) FBgn0039757	=	ENSMUSG00000031972_ENSMUSG00000061477
FBgn0000046 (predicted) FBgn0036573	=	ENSMUSG00000031972_ENSMUSG00000079317
FBgn0000046 (predicted) FBgn0030703	=	ENSMUSG00000031972_ENSMUSG00000006373
FBgn0000046 (predicted) FBgn0020386	=	ENSMUSG00000068614_ENSMUSG00000024122
FBgn0000046 (predicted) FBgn0029095	=	ENSMUSG00000031972_ENSMUSG00000006154/ENSMUSG00000031972_ENSMUSG00000040600/ENSMUSG00000031972_ENSMUSG00000025504/ENSMUSG00000031972_ENSMUSG00000015766
FBgn0000046 (predicted) FBgn0030529	=	ENSMUSG00000031972_ENSMUSG00000023959
FBgn0000046 (predicted) FBgn0085503	=	ENSMUSG00000031972_ENSMUSG00000033161
FBgn0000046 (predicted) FBgn0001216	=	ENSMUSG00000031972_ENSMUSG00000007033
FBgn0000046 (predicted) FBgn0020618	=	ENSMUSG00000031972_ENSMUSG00000020372
FBgn0000046 (predicted) FBgn0002921	=	ENSMUSG00000031972_ENSMUSG00000033161
FBgn0000046 (predicted) FBgn0011661	=	ENSMUSG00000031972_ENSMUSG00000052397
FBgn0000046 (predicted) FBgn0053558	=	ENSMUSG00000031972_ENSMUSG00000022353
FBgn0000046 (predicted) FBgn0001219	=	ENSMUSG00000031972_ENSMUSG00000007033
FBgn0000046 (predicted) FBgn0004921	=	ENSMUSG00000031972_ENSMUSG00000036402
FBgn0000046 (predicted) FBgn0005585	=	ENSMUSG00000031972_ENSMUSG00000003814
FBgn0000046 (predicted) FBgn0003517	=	ENSMUSG00000031972_ENSMUSG00000032518
FBgn0000046 (predicted) FBgn0038466	=	ENSMUSG00000031972_ENSMUSG00000025504/ENSMUSG00000031972_ENSMUSG00000006154/ENSMUSG00000031972_ENSMUSG00000015766/ENSMUSG00000031972_ENSMUSG00000040600
FBgn0000047 (predicted) FBgn0029095	=	ENSMUSG00000031972_ENSMUSG00000006154/ENSMUSG00000031972_ENSMUSG00000040600/ENSMUSG00000031972_ENSMUSG00000025504/ENSMUSG00000031972_ENSMUSG00000015766
FBgn0000047 (predicted) FBgn0036573	=	ENSMUSG00000031972_ENSMUSG00000079317
FBgn0000047 (predicted) FBgn0001216	=	ENSMUSG00000031972_ENSMUSG00000007033
FBgn0000047 (predicted) FBgn0002921	=	ENSMUSG00000031972_ENSMUSG00000033161
FBgn0000047 (predicted) FBgn0030703	=	ENSMUSG00000031972_ENSMUSG00000006373
FBgn0000047 (predicted) FBgn0020386	=	ENSMUSG00000068614_ENSMUSG00000024122
FBgn0000047 (predicted) FBgn0038466	=	ENSMUSG00000031972_ENSMUSG00000025504/ENSMUSG00000031972_ENSMUSG00000006154/ENSMUSG00000031972_ENSMUSG00000015766/ENSMUSG00000031972_ENSMUSG00000040600
FBgn0000047 (predicted) FBgn0030529	=	ENSMUSG00000031972_ENSMUSG00000023959
FBgn0000047 (predicted) FBgn0003517	=	ENSMUSG00000031972_ENSMUSG00000032518
FBgn0000047 (predicted) FBgn0039757	=	ENSMUSG00000031972_ENSMUSG00000061477
FBgn0000047 (predicted) FBgn0085503	=	ENSMUSG00000031972_ENSMUSG00000033161
FBgn0000047 (predicted) FBgn0053558	=	ENSMUSG00000031972_ENSMUSG00000022353
FBgn0000047 (predicted) FBgn0004921	=	ENSMUSG00000031972_ENSMUSG00000036402
FBgn0000047 (predicted) FBgn0001219	=	ENSMUSG00000031972_ENSMUSG00000007033
FBgn0000047 (predicted) FBgn0011661	=	ENSMUSG00000031972_ENSMUSG00000052397
FBgn0000047 (predicted) FBgn0020618	=	ENSMUSG00000031972_ENSMUSG00000020372
FBgn0000047 (predicted) FBgn0005585	=	ENSMUSG00000031972_ENSMUSG00000003814
FBgn0000064 (predicted) FBgn0020386	=	ENSMUSG00000030695_ENSMUSG00000024122
FBgn0000064 (predicted) FBgn0053513	=	ENSMUSG00000017390_ENSMUSG00000030209
FBgn0000064 (predicted) FBgn0031057	=	ENSMUSG00000030695_ENSMUSG00000005312
FBgn0000064 (predicted) FBgn0004907	=	ENSMUSG00000030695_ENSMUSG00000018326/ENSMUSG00000017390_ENSMUSG00000018326
FBgn0000071 (predicted) FBgn0004907	=	ENSMUSG00000062257_ENSMUSG00000018326/ENSMUSG00000040037_ENSMUSG00000018326/ENSMUSG00000059974_ENSMUSG00000018326/ENSMUSG00000061080_ENSMUSG00000018326
FBgn0000100 (predicted) FBgn0004907	=	ENSMUSG00000067274_ENSMUSG00000018326
FBgn0000100 (predicted) FBgn0024248	=	ENSMUSG00000067274_ENSMUSG00000055980
FBgn0000116 (predicted) FBgn0004907	=	ENSMUSG00000000308_ENSMUSG00000018326
FBgn0000117 (known) FBgn0085432	=	ENSMUSG00000006932_ENSMUSG00000027985
FBgn0000117 (known) FBgn0026597	=	ENSMUSG00000006932_ENSMUSG00000000142
FBgn0000117 (known) FBgn0010215	=	ENSMUSG00000006932_ENSMUSG00000037815
FBgn0000117 (known) FBgn0035148	=	ENSMUSG00000006932_ENSMUSG00000040158
FBgn0000117 (known) FBgn0026598	=	ENSMUSG00000006932_ENSMUSG00000005871
FBgn0000117 (predicted) FBgn0019947	=	ENSMUSG00000006932_ENSMUSG00000019969
FBgn0000117 (predicted) FBgn0000229	=	ENSMUSG00000006932_ENSMUSG00000021936/ENSMUSG00000006932_ENSMUSG00000020366
FBgn0000117 (predicted) FBgn0004907	=	ENSMUSG00000006932_ENSMUSG00000018326
FBgn0000117 (predicted) FBgn0053513	=	ENSMUSG00000006932_ENSMUSG00000030209
FBgn0000117 (predicted) FBgn0015587	=	ENSMUSG00000006932_ENSMUSG00000022240
FBgn0000117 (predicted) FBgn0014011	=	ENSMUSG00000006932_ENSMUSG00000001847
FBgn0000117 (predicted) FBgn0020622	=	ENSMUSG00000006932_ENSMUSG00000041417
FBgn0000117 (predicted) FBgn0015589	=	ENSMUSG00000006932_ENSMUSG00000005871
FBgn0000117 (predicted) FBgn0000117	=	ENSMUSG00000006932_ENSMUSG00000006932
FBgn0000117 (predicted) FBgn0024248	=	ENSMUSG00000006932_ENSMUSG00000055980
FBgn0000117 (predicted) FBgn0010399	=	ENSMUSG00000006932_ENSMUSG00000026959
FBgn0000117 (predicted) FBgn0010333	=	ENSMUSG00000006932_ENSMUSG00000001847
FBgn0000120 (predicted) FBgn0053113	=	ENSMUSG00000018909_ENSMUSG00000024758
FBgn0000120 (predicted) FBgn0003732	=	ENSMUSG00000018909_ENSMUSG00000020914
FBgn0000120 (predicted) FBgn0000338	=	ENSMUSG00000018909_ENSMUSG00000015839
FBgn0000120 (predicted) FBgn0004889	=	ENSMUSG00000060216_ENSMUSG00000024500
FBgn0000120 (predicted) FBgn0034091	=	ENSMUSG00000018909_ENSMUSG00000029131
FBgn0000120 (predicted) FBgn0040212	=	ENSMUSG00000018909_ENSMUSG00000031985
FBgn0000121 (predicted) FBgn0053113	=	ENSMUSG00000018909_ENSMUSG00000024758
FBgn0000121 (predicted) FBgn0003732	=	ENSMUSG00000018909_ENSMUSG00000020914
FBgn0000121 (predicted) FBgn0040212	=	ENSMUSG00000018909_ENSMUSG00000031985
FBgn0000121 (predicted) FBgn0004889	=	ENSMUSG00000060216_ENSMUSG00000024500
FBgn0000121 (predicted) FBgn0034091	=	ENSMUSG00000018909_ENSMUSG00000029131
FBgn0000121 (predicted) FBgn0000338	=	ENSMUSG00000018909_ENSMUSG00000015839
FBgn0000139 (predicted) FBgn0036973	=	ENSMUSG00000031575_ENSMUSG00000026439
FBgn0000150 (predicted) FBgn0001124	=	ENSMUSG00000037601_ENSMUSG00000025190
FBgn0000150 (predicted) FBgn0050440	=	ENSMUSG00000020857_ENSMUSG00000031139
FBgn0000150 (predicted) FBgn0020622	=	ENSMUSG00000020857_ENSMUSG00000041417
FBgn0000163 (known) FBgn0022131	=	ENSMUSG00000025812_ENSMUSG00000037643/ENSMUSG00000025812_ENSMUSG00000029053
FBgn0000163 (known) FBgn0026192	=	ENSMUSG00000025812_ENSMUSG00000005699
FBgn0000163 (predicted) FBgn0025800	=	ENSMUSG00000025812_ENSMUSG00000032402
FBgn0000171 (predicted) FBgn0004907	=	ENSMUSG00000039224_ENSMUSG00000018326/ENSMUSG00000000787_ENSMUSG00000018326
FBgn0000173 (predicted) FBgn0001124	=	ENSMUSG00000074781_ENSMUSG00000025190
FBgn0000182 (predicted) FBgn0022987	=	ENSMUSG00000014329_ENSMUSG00000028790
FBgn0000182 (predicted) FBgn0017397	=	ENSMUSG00000014329_ENSMUSG00000062078
FBgn0000182 (predicted) FBgn0034731	=	ENSMUSG00000014329_ENSMUSG00000028790
FBgn0000182 (predicted) FBgn0022986	=	ENSMUSG00000014329_ENSMUSG00000028790
FBgn0000183 (predicted) FBgn0028743	=	ENSMUSG00000037933_ENSMUSG00000026358
FBgn0000229 (known) FBgn0001291	=	ENSMUSG00000021936_ENSMUSG00000052684
FBgn0000229 (predicted) FBgn0053513	=	ENSMUSG00000046709_ENSMUSG00000030209
FBgn0000229 (predicted) FBgn0010333	=	ENSMUSG00000021936_ENSMUSG00000001847/ENSMUSG00000020366_ENSMUSG00000001847
FBgn0000229 (predicted) FBgn0031374	=	ENSMUSG00000021936_ENSMUSG00000033902/ENSMUSG00000020366_ENSMUSG00000033902/ENSMUSG00000046709_ENSMUSG00000033902
FBgn0000229 (predicted) FBgn0010399	=	ENSMUSG00000046709_ENSMUSG00000026959
FBgn0000229 (predicted) FBgn0014011	=	ENSMUSG00000021936_ENSMUSG00000001847/ENSMUSG00000020366_ENSMUSG00000001847
FBgn0000229 (predicted) FBgn0024187	=	ENSMUSG00000021936_ENSMUSG00000024163/ENSMUSG00000020366_ENSMUSG00000024163/ENSMUSG00000046709_ENSMUSG00000024163
FBgn0000229 (predicted) FBgn0003557	=	ENSMUSG00000021936_ENSMUSG00000027598
FBgn0000229 (predicted) FBgn0040281	=	ENSMUSG00000046709_ENSMUSG00000027223
FBgn0000257 (predicted) FBgn0004907	=	ENSMUSG00000029434_ENSMUSG00000018326
FBgn0000258 (predicted) FBgn0037659	=	ENSMUSG00000074698_ENSMUSG00000029475
FBgn0000258 (predicted) FBgn0004907	=	ENSMUSG00000074698_ENSMUSG00000018326
FBgn0000258 (predicted) FBgn0003330	=	ENSMUSG00000046707_ENSMUSG00000026484/ENSMUSG00000074698_ENSMUSG00000026484
FBgn0000258 (predicted) FBgn0014879	=	ENSMUSG00000074698_ENSMUSG00000054766
FBgn0000259 (predicted) FBgn0003330	=	ENSMUSG00000024387_ENSMUSG00000026484
FBgn0000259 (predicted) FBgn0005776	=	ENSMUSG00000024387_ENSMUSG00000007564
FBgn0000273 (predicted) FBgn0004907	=	ENSMUSG00000005034_ENSMUSG00000018326
FBgn0000273 (predicted) FBgn0027341	=	ENSMUSG00000005469_ENSMUSG00000020363
FBgn0000273 (predicted) FBgn0010399	=	ENSMUSG00000005469_ENSMUSG00000026959/ENSMUSG00000005034_ENSMUSG00000026959
FBgn0000273 (predicted) FBgn0005776	=	ENSMUSG00000005469_ENSMUSG00000007564
FBgn0000273 (predicted) FBgn0053513	=	ENSMUSG00000005034_ENSMUSG00000030209
FBgn0000273 (predicted) FBgn0014467	=	ENSMUSG00000005469_ENSMUSG00000025958
FBgn0000273 (predicted) FBgn0000370	=	ENSMUSG00000005469_ENSMUSG00000042406
FBgn0000273 (predicted) FBgn0039580	=	ENSMUSG00000005469_ENSMUSG00000020363
FBgn0000273 (predicted) FBgn0034491	=	ENSMUSG00000005469_ENSMUSG00000003123
FBgn0000273 (predicted) FBgn0000275	=	ENSMUSG00000005469_ENSMUSG00000020612
FBgn0000275 (predicted) FBgn0053513	=	ENSMUSG00000025855_ENSMUSG00000030209/ENSMUSG00000020612_ENSMUSG00000030209
FBgn0000275 (predicted) FBgn0039576	=	ENSMUSG00000020612_ENSMUSG00000021520
FBgn0000275 (predicted) FBgn0032516	=	ENSMUSG00000025855_ENSMUSG00000030330/ENSMUSG00000020612_ENSMUSG00000030330
FBgn0000275 (predicted) FBgn0010399	=	ENSMUSG00000025855_ENSMUSG00000026959/ENSMUSG00000020612_ENSMUSG00000026959
FBgn0000275 (predicted) FBgn0030733	=	ENSMUSG00000020612_ENSMUSG00000021520
FBgn0000275 (predicted) FBgn0035298	=	ENSMUSG00000025855_ENSMUSG00000022186
FBgn0000307 (predicted) FBgn0014861	=	ENSMUSG00000002297_ENSMUSG00000002870
FBgn0000307 (predicted) FBgn0015271	=	ENSMUSG00000002297_ENSMUSG00000029012
FBgn0000307 (predicted) FBgn0023180	=	ENSMUSG00000002297_ENSMUSG00000031697
FBgn0000307 (predicted) FBgn0015929	=	ENSMUSG00000002297_ENSMUSG00000022673
FBgn0000307 (predicted) FBgn0024332	=	ENSMUSG00000002297_ENSMUSG00000041859
FBgn0000307 (predicted) FBgn0022772	=	ENSMUSG00000002297_ENSMUSG00000028587
FBgn0000307 (predicted) FBgn0023181	=	ENSMUSG00000002297_ENSMUSG00000026761
FBgn0000307 (predicted) FBgn0015270	=	ENSMUSG00000002297_ENSMUSG00000026037
FBgn0000307 (predicted) FBgn0020633	=	ENSMUSG00000002297_ENSMUSG00000029730
FBgn0000316 (predicted) FBgn0004907	=	ENSMUSG00000047454_ENSMUSG00000018326
FBgn0000317 (predicted) FBgn0029835	=	ENSMUSG00000030761_ENSMUSG00000030838
FBgn0000317 (predicted) FBgn0085429	=	ENSMUSG00000030761_ENSMUSG00000039137
FBgn0000319 (predicted) FBgn0053513	=	ENSMUSG00000047126_ENSMUSG00000030209
FBgn0000319 (predicted) FBgn0010399	=	ENSMUSG00000047126_ENSMUSG00000026959
FBgn0000319 (predicted) FBgn0004907	=	ENSMUSG00000047126_ENSMUSG00000018326
FBgn0000320 (known) FBgn0003460	=	ENSMUSG00000010461_ENSMUSG00000024134/ENSMUSG00000010461_ENSMUSG00000051367/ENSMUSG00000028886_ENSMUSG00000051367/ENSMUSG00000025932_ENSMUSG00000024134/ENSMUSG00000025932_ENSMUSG00000051367
FBgn0000320 (known) FBgn0000320	=	ENSMUSG00000010461_ENSMUSG00000010461
FBgn0000320 (known) FBgn0005677	=	ENSMUSG00000028886_ENSMUSG00000055639
FBgn0000320 (predicted) FBgn0027364	=	ENSMUSG00000017897_ENSMUSG00000034460/ENSMUSG00000028886_ENSMUSG00000040841
FBgn0000320 (predicted) FBgn0003277	=	ENSMUSG00000028886_ENSMUSG00000005198/ENSMUSG00000025932_ENSMUSG00000005198
FBgn0000330 (predicted) FBgn0004907	=	ENSMUSG00000031539_ENSMUSG00000018326
FBgn0000338 (known) FBgn0034534	=	ENSMUSG00000058794_ENSMUSG00000018143/ENSMUSG00000015839_ENSMUSG00000018143
FBgn0000338 (predicted) FBgn0040206	=	ENSMUSG00000015839_ENSMUSG00000018909
FBgn0000338 (predicted) FBgn0037327	=	ENSMUSG00000038615_ENSMUSG00000031668/ENSMUSG00000015839_ENSMUSG00000031668
FBgn0000338 (predicted) FBgn0034970	=	ENSMUSG00000058794_ENSMUSG00000053110
FBgn0000346 (predicted) FBgn0053513	=	ENSMUSG00000034187_ENSMUSG00000030209
FBgn0000346 (predicted) FBgn0010399	=	ENSMUSG00000034187_ENSMUSG00000026959
FBgn0000346 (predicted) FBgn0011712	=	ENSMUSG00000034187_ENSMUSG00000006024
FBgn0000346 (predicted) FBgn0004907	=	ENSMUSG00000034187_ENSMUSG00000018326
FBgn0000346 (predicted) FBgn0028341	=	ENSMUSG00000034187_ENSMUSG00000032290
FBgn0000370 (predicted) FBgn0001291	=	ENSMUSG00000042406_ENSMUSG00000052684
FBgn0000370 (predicted) FBgn0001297	=	ENSMUSG00000042406_ENSMUSG00000021250
FBgn0000384 (predicted) FBgn0005777	=	ENSMUSG00000000149_ENSMUSG00000003099
FBgn0000404 (known) FBgn0004106	=	ENSMUSG00000027793_ENSMUSG00000019942/ENSMUSG00000027715_ENSMUSG00000019942
FBgn0000404 (known) FBgn0004107	=	ENSMUSG00000027793_ENSMUSG00000025358/ENSMUSG00000027715_ENSMUSG00000025358
FBgn0000405 (known) FBgn0004106	=	ENSMUSG00000032218_ENSMUSG00000019942/ENSMUSG00000041431_ENSMUSG00000019942
FBgn0000405 (predicted) FBgn0004107	=	ENSMUSG00000041431_ENSMUSG00000025358
FBgn0000405 (predicted) FBgn0003892	=	ENSMUSG00000041431_ENSMUSG00000021466
FBgn0000413 (known) FBgn0000575	=	ENSMUSG00000032228_ENSMUSG00000042745/ENSMUSG00000020167_ENSMUSG00000020644/ENSMUSG00000020167_ENSMUSG00000042745/ENSMUSG00000053477_ENSMUSG00000020644/ENSMUSG00000053477_ENSMUSG00000042745/ENSMUSG00000053477_ENSMUSG00000007872
FBgn0000413 (known) FBgn0002922	=	ENSMUSG00000020167_ENSMUSG00000009471
FBgn0000413 (predicted) FBgn0010602	=	ENSMUSG00000020167_ENSMUSG00000015120
FBgn0000413 (predicted) FBgn0037475	=	ENSMUSG00000020167_ENSMUSG00000045680
FBgn0000414 (predicted) FBgn0085381	=	ENSMUSG00000022150_ENSMUSG00000027070
FBgn0000414 (predicted) FBgn0003410	=	ENSMUSG00000028519_ENSMUSG00000036840
FBgn0000414 (predicted) FBgn0030076	=	ENSMUSG00000022150_ENSMUSG00000034738
FBgn0000416 (predicted) FBgn0022382	=	ENSMUSG00000004207_ENSMUSG00000032601
FBgn0000448 (predicted) FBgn0029907	=	ENSMUSG00000032238_ENSMUSG00000046876
FBgn0000472 (known) FBgn0017578	=	ENSMUSG00000037169_ENSMUSG00000059436/ENSMUSG00000028654_ENSMUSG00000059436/ENSMUSG00000022346_ENSMUSG00000059436
FBgn0000479 (predicted) FBgn0020386	=	ENSMUSG00000028525_ENSMUSG00000024122
FBgn0000486 (predicted) FBgn0015283	=	ENSMUSG00000017221_ENSMUSG00000005625
FBgn0000490 (predicted) FBgn0003463	=	ENSMUSG00000021835_ENSMUSG00000030732/ENSMUSG00000027358_ENSMUSG00000030732
FBgn0000492 (predicted) FBgn0033081	=	ENSMUSG00000048450_ENSMUSG00000006715
FBgn0000492 (predicted) FBgn0003687	=	ENSMUSG00000048450_ENSMUSG00000014767
FBgn0000492 (predicted) FBgn0001147	=	ENSMUSG00000048450_ENSMUSG00000004872
FBgn0000492 (predicted) FBgn0001148	=	ENSMUSG00000048450_ENSMUSG00000004872
FBgn0000499 (known) FBgn0015838	=	ENSMUSG00000029071_ENSMUSG00000026556/ENSMUSG00000029071_ENSMUSG00000027860/ENSMUSG00000003233_ENSMUSG00000026556/ENSMUSG00000003233_ENSMUSG00000027860/ENSMUSG00000020888_ENSMUSG00000026556/ENSMUSG00000020888_ENSMUSG00000027860
FBgn0000499 (known) FBgn0002945	=	ENSMUSG00000029071_ENSMUSG00000031661/ENSMUSG00000029071_ENSMUSG00000021567/ENSMUSG00000003233_ENSMUSG00000031661/ENSMUSG00000003233_ENSMUSG00000021567/ENSMUSG00000020888_ENSMUSG00000031661/ENSMUSG00000020888_ENSMUSG00000021567
FBgn0000499 (predicted) FBgn0031947	=	ENSMUSG00000029071_ENSMUSG00000031660
FBgn0000499 (predicted) FBgn0003416	=	ENSMUSG00000020888_ENSMUSG00000034330
FBgn0000499 (predicted) FBgn0000499	=	ENSMUSG00000020888_ENSMUSG00000020888
FBgn0000499 (predicted) FBgn0025800	=	ENSMUSG00000029071_ENSMUSG00000032402
FBgn0000556 (predicted) FBgn0004907	=	ENSMUSG00000016349_ENSMUSG00000018326/ENSMUSG00000037742_ENSMUSG00000018326
FBgn0000557 (predicted) FBgn0004907	=	ENSMUSG00000037742_ENSMUSG00000018326/ENSMUSG00000016349_ENSMUSG00000018326
FBgn0000559 (predicted) FBgn0004907	=	ENSMUSG00000034994_ENSMUSG00000018326
FBgn0000567 (predicted) FBgn0004101	=	ENSMUSG00000036461_ENSMUSG00000015605
FBgn0000575 (predicted) FBgn0005636	=	ENSMUSG00000042745_ENSMUSG00000006586/ENSMUSG00000007872_ENSMUSG00000006586
FBgn0000575 (predicted) FBgn0015799	=	ENSMUSG00000020644_ENSMUSG00000022105
FBgn0000575 (predicted) FBgn0002922	=	ENSMUSG00000042745_ENSMUSG00000009471
FBgn0000588 (known) FBgn0000629	=	ENSMUSG00000030619_ENSMUSG00000029687
FBgn0000629 (known) FBgn0032391	=	ENSMUSG00000029687_ENSMUSG00000030619
FBgn0000629 (known) FBgn0015805	=	ENSMUSG00000029687_ENSMUSG00000028800
FBgn0000635 (predicted) FBgn0004907	=	ENSMUSG00000022762_ENSMUSG00000018326/ENSMUSG00000039542_ENSMUSG00000018326
FBgn0000711 (predicted) FBgn0015799	=	ENSMUSG00000014956_ENSMUSG00000022105
FBgn0000711 (predicted) FBgn0017578	=	ENSMUSG00000014956_ENSMUSG00000059436
FBgn0000711 (predicted) FBgn0010315	=	ENSMUSG00000014956_ENSMUSG00000034165
FBgn0000711 (predicted) FBgn0086384	=	ENSMUSG00000014956_ENSMUSG00000009073
FBgn0000711 (predicted) FBgn0004907	=	ENSMUSG00000014956_ENSMUSG00000018326
FBgn0000986 (known) FBgn0011823	=	ENSMUSG00000001440_ENSMUSG00000018362
FBgn0000986 (predicted) FBgn0052823	=	ENSMUSG00000001440_ENSMUSG00000029757
FBgn0000986 (predicted) FBgn0053497	=	ENSMUSG00000001440_ENSMUSG00000029757
FBgn0000986 (predicted) FBgn0003654	=	ENSMUSG00000001440_ENSMUSG00000029757
FBgn0000986 (predicted) FBgn0036497	=	ENSMUSG00000001440_ENSMUSG00000029430
FBgn0000986 (predicted) FBgn0067861	=	ENSMUSG00000001440_ENSMUSG00000029757
FBgn0000986 (predicted) FBgn0053499	=	ENSMUSG00000001440_ENSMUSG00000029757
FBgn0000986 (predicted) FBgn0000986	=	ENSMUSG00000001440_ENSMUSG00000001440
FBgn0000986 (predicted) FBgn0004611	=	ENSMUSG00000001440_ENSMUSG00000040061
FBgn0000996 (known) FBgn0033081	=	ENSMUSG00000006585_ENSMUSG00000006715
FBgn0000996 (predicted) FBgn0014861	=	ENSMUSG00000006585_ENSMUSG00000002870
FBgn0000996 (predicted) FBgn0015270	=	ENSMUSG00000006585_ENSMUSG00000026037
FBgn0000996 (predicted) FBgn0025815	=	ENSMUSG00000006585_ENSMUSG00000026355
FBgn0001085 (known) FBgn0004009	=	ENSMUSG00000007989_ENSMUSG00000022997
FBgn0001087 (predicted) FBgn0004907	=	ENSMUSG00000020198_ENSMUSG00000018326
FBgn0001098 (predicted) FBgn0004907	=	ENSMUSG00000021794_ENSMUSG00000018326
FBgn0001104 (known) FBgn0040080	=	ENSMUSG00000000001_ENSMUSG00000026930
FBgn0001104 (known) FBgn0001105	=	ENSMUSG00000000001_ENSMUSG00000029064
FBgn0001104 (predicted) FBgn0052190	=	ENSMUSG00000000001_ENSMUSG00000030824
FBgn0001104 (predicted) FBgn0004907	=	ENSMUSG00000032562_ENSMUSG00000018326
FBgn0001104 (predicted) FBgn0036790	=	ENSMUSG00000057614_ENSMUSG00000050511/ENSMUSG00000032562_ENSMUSG00000050511
FBgn0001104 (predicted) FBgn0036789	=	ENSMUSG00000057614_ENSMUSG00000050511/ENSMUSG00000032562_ENSMUSG00000050511
FBgn0001104 (predicted) FBgn0035793	=	ENSMUSG00000000001_ENSMUSG00000024392
FBgn0001105 (predicted) FBgn0004921	=	ENSMUSG00000027669_ENSMUSG00000021303
FBgn0001105 (predicted) FBgn0004907	=	ENSMUSG00000029713_ENSMUSG00000018326
FBgn0001105 (predicted) FBgn0053513	=	ENSMUSG00000027669_ENSMUSG00000030209/ENSMUSG00000029064_ENSMUSG00000030209/ENSMUSG00000029713_ENSMUSG00000030209
FBgn0001122 (predicted) FBgn0036790	=	ENSMUSG00000031748_ENSMUSG00000050511
FBgn0001122 (predicted) FBgn0004907	=	ENSMUSG00000031748_ENSMUSG00000018326
FBgn0001122 (predicted) FBgn0028743	=	ENSMUSG00000031748_ENSMUSG00000026475
FBgn0001122 (predicted) FBgn0036789	=	ENSMUSG00000031748_ENSMUSG00000050511
FBgn0001123 (predicted) FBgn0004907	=	ENSMUSG00000027523_ENSMUSG00000018326
FBgn0001123 (predicted) FBgn0053513	=	ENSMUSG00000027523_ENSMUSG00000030209
FBgn0001123 (predicted) FBgn0034057	=	ENSMUSG00000027523_ENSMUSG00000025786/ENSMUSG00000027523_ENSMUSG00000031823
FBgn0001124 (predicted) FBgn0040309	=	ENSMUSG00000025190_ENSMUSG00000028691/ENSMUSG00000025190_ENSMUSG00000005161
FBgn0001124 (predicted) FBgn0042094	=	ENSMUSG00000025190_ENSMUSG00000024782
FBgn0001124 (predicted) FBgn0037756	=	ENSMUSG00000025190_ENSMUSG00000029103
FBgn0001124 (predicted) FBgn0086254	=	ENSMUSG00000025190_ENSMUSG00000001642
FBgn0001124 (predicted) FBgn0038045	=	ENSMUSG00000025190_ENSMUSG00000028334
FBgn0001124 (predicted) FBgn0036490	=	ENSMUSG00000025190_ENSMUSG00000028691/ENSMUSG00000025190_ENSMUSG00000005161
FBgn0001124 (predicted) FBgn0036183	=	ENSMUSG00000025190_ENSMUSG00000001642
FBgn0001124 (predicted) FBgn0028913	=	ENSMUSG00000025190_ENSMUSG00000074781
FBgn0001124 (predicted) FBgn0032237	=	ENSMUSG00000025190_ENSMUSG00000020321
FBgn0001125 (predicted) FBgn0053513	=	ENSMUSG00000031672_ENSMUSG00000030209
FBgn0001138 (predicted) FBgn0025463	=	ENSMUSG00000021944_ENSMUSG00000028949
FBgn0001138 (predicted) FBgn0036004	=	ENSMUSG00000021944_ENSMUSG00000038518
FBgn0001138 (predicted) FBgn0003963	=	ENSMUSG00000031162_ENSMUSG00000049577
FBgn0001139 (known) FBgn0085432	=	ENSMUSG00000008305_ENSMUSG00000027985
FBgn0001139 (known) FBgn0025360	=	ENSMUSG00000024642_ENSMUSG00000038805/ENSMUSG00000024642_ENSMUSG00000021099
FBgn0001139 (predicted) FBgn0001148	=	ENSMUSG00000024642_ENSMUSG00000004872
FBgn0001139 (predicted) FBgn0039932	=	ENSMUSG00000008305_ENSMUSG00000022245
FBgn0001139 (predicted) FBgn0001147	=	ENSMUSG00000024642_ENSMUSG00000004872
FBgn0001142 (predicted) FBgn0053513	=	ENSMUSG00000026473_ENSMUSG00000030209
FBgn0001142 (predicted) FBgn0004907	=	ENSMUSG00000026473_ENSMUSG00000018326
FBgn0001145 (predicted) FBgn0004907	=	ENSMUSG00000026473_ENSMUSG00000018326
FBgn0001145 (predicted) FBgn0053513	=	ENSMUSG00000026473_ENSMUSG00000030209
FBgn0001147 (predicted) FBgn0015799	=	ENSMUSG00000004872_ENSMUSG00000022105
FBgn0001148 (predicted) FBgn0015799	=	ENSMUSG00000004872_ENSMUSG00000022105
FBgn0001186 (predicted) FBgn0004907	=	ENSMUSG00000037012_ENSMUSG00000018326
FBgn0001187 (predicted) FBgn0004907	=	ENSMUSG00000037012_ENSMUSG00000018326
FBgn0001202 (predicted) FBgn0020622	=	ENSMUSG00000052566_ENSMUSG00000031834
FBgn0001216 (predicted) FBgn0003330	=	ENSMUSG00000015656_ENSMUSG00000026484
FBgn0001216 (predicted) FBgn0024248	=	ENSMUSG00000015656_ENSMUSG00000055980
FBgn0001216 (predicted) FBgn0010217	=	ENSMUSG00000059970_ENSMUSG00000025393
FBgn0001216 (predicted) FBgn0031392	=	ENSMUSG00000067284_ENSMUSG00000036932
FBgn0001216 (predicted) FBgn0031037	=	ENSMUSG00000015656_ENSMUSG00000004951
FBgn0001216 (predicted) FBgn0010315	=	ENSMUSG00000067283_ENSMUSG00000070348
FBgn0001216 (predicted) FBgn0010399	=	ENSMUSG00000067284_ENSMUSG00000026959
FBgn0001216 (predicted) FBgn0053513	=	ENSMUSG00000067284_ENSMUSG00000030209
FBgn0001216 (predicted) FBgn0004907	=	ENSMUSG00000015656_ENSMUSG00000018326/ENSMUSG00000067284_ENSMUSG00000018326
FBgn0001216 (predicted) FBgn0026418	=	ENSMUSG00000015656_ENSMUSG00000029657
FBgn0001216 (predicted) FBgn0086708	=	ENSMUSG00000067284_ENSMUSG00000037316/ENSMUSG00000067284_ENSMUSG00000030847
FBgn0001218 (predicted) FBgn0004907	=	ENSMUSG00000026864_ENSMUSG00000018326
FBgn0001218 (predicted) FBgn0039296	=	ENSMUSG00000026864_ENSMUSG00000024357
FBgn0001219 (known) FBgn0086708	=	ENSMUSG00000067284_ENSMUSG00000037316/ENSMUSG00000067284_ENSMUSG00000030847
FBgn0001219 (predicted) FBgn0031037	=	ENSMUSG00000015656_ENSMUSG00000004951
FBgn0001219 (predicted) FBgn0010315	=	ENSMUSG00000067283_ENSMUSG00000070348
FBgn0001219 (predicted) FBgn0010399	=	ENSMUSG00000067284_ENSMUSG00000026959
FBgn0001219 (predicted) FBgn0053513	=	ENSMUSG00000067284_ENSMUSG00000030209
FBgn0001219 (predicted) FBgn0031392	=	ENSMUSG00000067284_ENSMUSG00000036932
FBgn0001219 (predicted) FBgn0010217	=	ENSMUSG00000059970_ENSMUSG00000025393
FBgn0001219 (predicted) FBgn0026418	=	ENSMUSG00000015656_ENSMUSG00000029657
FBgn0001219 (predicted) FBgn0003330	=	ENSMUSG00000015656_ENSMUSG00000026484
FBgn0001219 (predicted) FBgn0004907	=	ENSMUSG00000067284_ENSMUSG00000018326/ENSMUSG00000015656_ENSMUSG00000018326
FBgn0001219 (predicted) FBgn0024248	=	ENSMUSG00000015656_ENSMUSG00000055980
FBgn0001220 (predicted) FBgn0015296	=	ENSMUSG00000024359_ENSMUSG00000042626
FBgn0001220 (predicted) FBgn0004907	=	ENSMUSG00000024359_ENSMUSG00000018326
FBgn0001224 (predicted) FBgn0003416	=	ENSMUSG00000032060_ENSMUSG00000034330
FBgn0001224 (predicted) FBgn0016917	=	ENSMUSG00000032060_ENSMUSG00000004040
FBgn0001225 (predicted) FBgn0016917	=	ENSMUSG00000032060_ENSMUSG00000004040
FBgn0001225 (predicted) FBgn0003416	=	ENSMUSG00000032060_ENSMUSG00000034330
FBgn0001226 (predicted) FBgn0016917	=	ENSMUSG00000032060_ENSMUSG00000004040
FBgn0001226 (predicted) FBgn0003416	=	ENSMUSG00000032060_ENSMUSG00000034330
FBgn0001233 (predicted) FBgn0029174	=	ENSMUSG00000021270_ENSMUSG00000033739
FBgn0001233 (predicted) FBgn0030345	=	ENSMUSG00000023944_ENSMUSG00000024847/ENSMUSG00000021270_ENSMUSG00000024847
FBgn0001233 (predicted) FBgn0024248	=	ENSMUSG00000023944_ENSMUSG00000055980
FBgn0001233 (predicted) FBgn0004666	=	ENSMUSG00000021270_ENSMUSG00000019913
FBgn0001233 (predicted) FBgn0003513	=	ENSMUSG00000023944_ENSMUSG00000019256/ENSMUSG00000021270_ENSMUSG00000019256
FBgn0001233 (predicted) FBgn0004907	=	ENSMUSG00000023944_ENSMUSG00000018326
FBgn0001258 (predicted) FBgn0053513	=	ENSMUSG00000063229_ENSMUSG00000030209/ENSMUSG00000030246_ENSMUSG00000030209
FBgn0001291 (known) FBgn0001291	=	ENSMUSG00000052684_ENSMUSG00000052684
FBgn0001291 (known) FBgn0001297	=	ENSMUSG00000052684_ENSMUSG00000021250/ENSMUSG00000052684_ENSMUSG00000003545/ENSMUSG00000071076_ENSMUSG00000021250/ENSMUSG00000052837_ENSMUSG00000021250/ENSMUSG00000052837_ENSMUSG00000003545
FBgn0001291 (known) FBgn0028550	=	ENSMUSG00000052684_ENSMUSG00000034271
FBgn0001291 (predicted) FBgn0003557	=	ENSMUSG00000052684_ENSMUSG00000027598/ENSMUSG00000052837_ENSMUSG00000027598
FBgn0001291 (predicted) FBgn0016917	=	ENSMUSG00000052684_ENSMUSG00000004040
FBgn0001291 (predicted) FBgn0015615	=	ENSMUSG00000052684_ENSMUSG00000024974
FBgn0001291 (predicted) FBgn0010602	=	ENSMUSG00000052684_ENSMUSG00000015120
FBgn0001291 (predicted) FBgn0026869	=	ENSMUSG00000052684_ENSMUSG00000034674
FBgn0001291 (predicted) FBgn0041171	=	ENSMUSG00000052684_ENSMUSG00000028086
FBgn0001297 (predicted) FBgn0041205	=	ENSMUSG00000021250_ENSMUSG00000026672
FBgn0001297 (predicted) FBgn0026869	=	ENSMUSG00000021250_ENSMUSG00000034674
FBgn0001297 (predicted) FBgn0032221	=	ENSMUSG00000021250_ENSMUSG00000027777
FBgn0001297 (predicted) FBgn0020369	=	ENSMUSG00000021250_ENSMUSG00000020708
FBgn0001297 (predicted) FBgn0032198	=	ENSMUSG00000021250_ENSMUSG00000055762
FBgn0001308 (predicted) FBgn0033739	=	ENSMUSG00000074657_ENSMUSG00000071454
FBgn0001308 (predicted) FBgn0004907	=	ENSMUSG00000006740_ENSMUSG00000018326
FBgn0001961 (predicted) FBgn0004907	=	ENSMUSG00000029621_ENSMUSG00000018326
FBgn0001965 (known) FBgn0004638	=	ENSMUSG00000034801_ENSMUSG00000059923/ENSMUSG00000024241_ENSMUSG00000059923
FBgn0001965 (predicted) FBgn0020622	=	ENSMUSG00000024241_ENSMUSG00000041417
FBgn0001965 (predicted) FBgn0030809	=	ENSMUSG00000024241_ENSMUSG00000027272
FBgn0001965 (predicted) FBgn0024811	=	ENSMUSG00000024241_ENSMUSG00000017776
FBgn0001965 (predicted) FBgn0003416	=	ENSMUSG00000034801_ENSMUSG00000034330/ENSMUSG00000024241_ENSMUSG00000016933
FBgn0001965 (predicted) FBgn0020510	=	ENSMUSG00000034801_ENSMUSG00000058835/ENSMUSG00000024241_ENSMUSG00000058835
FBgn0001965 (predicted) FBgn0003256	=	ENSMUSG00000024241_ENSMUSG00000063358/ENSMUSG00000024241_ENSMUSG00000063065
FBgn0001965 (predicted) FBgn0010583	=	ENSMUSG00000024241_ENSMUSG00000032475
FBgn0001991 (predicted) FBgn0011288	=	ENSMUSG00000051331_ENSMUSG00000027273
FBgn0001991 (predicted) FBgn0050378	=	ENSMUSG00000031142_ENSMUSG00000024842
FBgn0001991 (predicted) FBgn0024432	=	ENSMUSG00000051331_ENSMUSG00000000579
FBgn0001991 (predicted) FBgn0004907	=	ENSMUSG00000051331_ENSMUSG00000018326
FBgn0001991 (predicted) FBgn0028401	=	ENSMUSG00000051331_ENSMUSG00000027273
FBgn0001991 (predicted) FBgn0013343	=	ENSMUSG00000051331_ENSMUSG00000007207
FBgn0002031 (predicted) FBgn0024248	=	ENSMUSG00000038845_ENSMUSG00000055980
FBgn0002031 (predicted) FBgn0004907	=	ENSMUSG00000038845_ENSMUSG00000018326
FBgn0002121 (known) FBgn0026192	=	ENSMUSG00000020536_ENSMUSG00000005699/ENSMUSG00000020536_ENSMUSG00000056214/ENSMUSG00000020536_ENSMUSG00000044641
FBgn0002121 (known) FBgn0022131	=	ENSMUSG00000020536_ENSMUSG00000037643/ENSMUSG00000020536_ENSMUSG00000029053
FBgn0002121 (predicted) FBgn0013343	=	ENSMUSG00000020536_ENSMUSG00000030805
FBgn0002283 (predicted) FBgn0003330	=	ENSMUSG00000033623_ENSMUSG00000026484
FBgn0002284 (predicted) FBgn0003151	=	ENSMUSG00000014769_ENSMUSG00000030751
FBgn0002284 (predicted) FBgn0005776	=	ENSMUSG00000014769_ENSMUSG00000007564
FBgn0002284 (predicted) FBgn0032492	=	ENSMUSG00000014769_ENSMUSG00000030751
FBgn0002413 (predicted) FBgn0004907	=	ENSMUSG00000022433_ENSMUSG00000018326
FBgn0002528 (predicted) FBgn0026403	=	ENSMUSG00000026478_ENSMUSG00000005397
FBgn0002566 (predicted) FBgn0004907	=	ENSMUSG00000041236_ENSMUSG00000018326
FBgn0002576 (known) FBgn0013753	=	ENSMUSG00000022952_ENSMUSG00000031885
FBgn0002576 (predicted) FBgn0027788	=	ENSMUSG00000039153_ENSMUSG00000019789
FBgn0002576 (predicted) FBgn0041210	=	ENSMUSG00000039153_ENSMUSG00000026313
FBgn0002576 (predicted) FBgn0031121	=	ENSMUSG00000022952_ENSMUSG00000022952
FBgn0002576 (predicted) FBgn0002576	=	ENSMUSG00000022952_ENSMUSG00000022952
FBgn0002576 (predicted) FBgn0034970	=	ENSMUSG00000039153_ENSMUSG00000027803
FBgn0002576 (predicted) FBgn0003300	=	ENSMUSG00000022952_ENSMUSG00000022952
FBgn0002576 (predicted) FBgn0015799	=	ENSMUSG00000039153_ENSMUSG00000022105/ENSMUSG00000039153_ENSMUSG00000031666
FBgn0002576 (predicted) FBgn0083981	=	ENSMUSG00000022952_ENSMUSG00000022952
FBgn0002576 (predicted) FBgn0013755	=	ENSMUSG00000022952_ENSMUSG00000031885
FBgn0002622 (predicted) FBgn0004907	=	ENSMUSG00000030744_ENSMUSG00000018326
FBgn0002622 (predicted) FBgn0024248	=	ENSMUSG00000030744_ENSMUSG00000055980
FBgn0002673 (known) FBgn0004106	=	ENSMUSG00000044201_ENSMUSG00000019942
FBgn0002673 (predicted) FBgn0003124	=	ENSMUSG00000044201_ENSMUSG00000030867
FBgn0002777 (known) FBgn0002777	=	ENSMUSG00000022897_ENSMUSG00000022897
FBgn0002783 (known) FBgn0030093	=	ENSMUSG00000032481_ENSMUSG00000037935
FBgn0002783 (known) FBgn0025463	=	ENSMUSG00000032481_ENSMUSG00000023018
FBgn0002783 (known) FBgn0011715	=	ENSMUSG00000032481_ENSMUSG00000000902
FBgn0002783 (predicted) FBgn0015805	=	ENSMUSG00000032481_ENSMUSG00000019777
FBgn0002787 (predicted) FBgn0015283	=	ENSMUSG00000039067_ENSMUSG00000005625
FBgn0002906 (predicted) FBgn0003479	=	ENSMUSG00000030528_ENSMUSG00000027323
FBgn0002914 (predicted) FBgn0011817	=	ENSMUSG00000019982_ENSMUSG00000017376
FBgn0002921 (predicted) FBgn0032946	=	ENSMUSG00000033161_ENSMUSG00000026576
FBgn0002921 (predicted) FBgn0004619	=	ENSMUSG00000033161_ENSMUSG00000033981
FBgn0002921 (predicted) FBgn0015776	=	ENSMUSG00000033161_ENSMUSG00000026576
FBgn0002921 (predicted) FBgn0015777	=	ENSMUSG00000033161_ENSMUSG00000026576
FBgn0002921 (predicted) FBgn0004907	=	ENSMUSG00000040907_ENSMUSG00000018326/ENSMUSG00000033161_ENSMUSG00000018326/ENSMUSG00000007107_ENSMUSG00000018326
FBgn0002921 (predicted) FBgn0028431	=	ENSMUSG00000033161_ENSMUSG00000033981
FBgn0002921 (predicted) FBgn0011744	=	ENSMUSG00000033161_ENSMUSG00000026341
FBgn0002921 (predicted) FBgn0053513	=	ENSMUSG00000040907_ENSMUSG00000030209/ENSMUSG00000033161_ENSMUSG00000030209
FBgn0002921 (predicted) FBgn0036659	=	ENSMUSG00000033161_ENSMUSG00000026354
FBgn0002921 (predicted) FBgn0010399	=	ENSMUSG00000040907_ENSMUSG00000026959/ENSMUSG00000033161_ENSMUSG00000026959
FBgn0002922 (predicted) FBgn0002922	=	ENSMUSG00000009471_ENSMUSG00000009471
FBgn0002973 (known) FBgn0016693	=	ENSMUSG00000021224_ENSMUSG00000027293/ENSMUSG00000021224_ENSMUSG00000024772
FBgn0002973 (predicted) FBgn0004907	=	ENSMUSG00000063160_ENSMUSG00000018326
FBgn0003031 (predicted) FBgn0004907	=	ENSMUSG00000022283_ENSMUSG00000018326
FBgn0003042 (known) FBgn0005624	=	ENSMUSG00000025577_ENSMUSG00000026739
FBgn0003042 (predicted) FBgn0037659	=	ENSMUSG00000025578_ENSMUSG00000029475
FBgn0003042 (predicted) FBgn0034763	=	ENSMUSG00000025577_ENSMUSG00000072872
FBgn0003042 (predicted) FBgn0003042	=	ENSMUSG00000025577_ENSMUSG00000025577
FBgn0003042 (predicted) FBgn0003330	=	ENSMUSG00000025577_ENSMUSG00000026484/ENSMUSG00000025577_ENSMUSG00000024325/ENSMUSG00000025578_ENSMUSG00000026484/ENSMUSG00000025578_ENSMUSG00000024325/ENSMUSG00000039989_ENSMUSG00000026484/ENSMUSG00000053411_ENSMUSG00000026484
FBgn0003068 (predicted) FBgn0023423	=	ENSMUSG00000055866_ENSMUSG00000025217/ENSMUSG00000020893_ENSMUSG00000025217
FBgn0003068 (predicted) FBgn0038118	=	ENSMUSG00000020893_ENSMUSG00000039994
FBgn0003071 (predicted) FBgn0053513	=	ENSMUSG00000020277_ENSMUSG00000030209
FBgn0003071 (predicted) FBgn0010399	=	ENSMUSG00000020277_ENSMUSG00000026959
FBgn0003071 (predicted) FBgn0003071	=	ENSMUSG00000020277_ENSMUSG00000033065
FBgn0003071 (predicted) FBgn0004907	=	ENSMUSG00000021196_ENSMUSG00000018326/ENSMUSG00000020277_ENSMUSG00000018326/ENSMUSG00000033065_ENSMUSG00000018326
FBgn0003074 (predicted) FBgn0003074	=	ENSMUSG00000036427_ENSMUSG00000036427
FBgn0003075 (predicted) FBgn0026418	=	ENSMUSG00000062070_ENSMUSG00000029657
FBgn0003079 (known) FBgn0003205	=	ENSMUSG00000000441_ENSMUSG00000025499/ENSMUSG00000000441_ENSMUSG00000030265/ENSMUSG00000002413_ENSMUSG00000030265/ENSMUSG00000001127_ENSMUSG00000025499/ENSMUSG00000001127_ENSMUSG00000030265
FBgn0003079 (known) FBgn0010269	=	ENSMUSG00000000441_ENSMUSG00000035027/ENSMUSG00000000441_ENSMUSG00000004936/ENSMUSG00000002413_ENSMUSG00000035027/ENSMUSG00000002413_ENSMUSG00000004936
FBgn0003079 (predicted) FBgn0053513	=	ENSMUSG00000000441_ENSMUSG00000030209
FBgn0003079 (predicted) FBgn0010399	=	ENSMUSG00000000441_ENSMUSG00000026959
FBgn0003079 (predicted) FBgn0003256	=	ENSMUSG00000001127_ENSMUSG00000063358
FBgn0003118 (predicted) FBgn0003118	=	ENSMUSG00000032035_ENSMUSG00000032035
FBgn0003124 (predicted) FBgn0003525	=	ENSMUSG00000030867_ENSMUSG00000044201
FBgn0003141 (known) FBgn0003141	=	ENSMUSG00000032067_ENSMUSG00000032067
FBgn0003141 (predicted) FBgn0040212	=	ENSMUSG00000032067_ENSMUSG00000031985
FBgn0003141 (predicted) FBgn0039227	=	ENSMUSG00000032067_ENSMUSG00000042323
FBgn0003150 (predicted) FBgn0004907	=	ENSMUSG00000032301_ENSMUSG00000018326
FBgn0003150 (predicted) FBgn0005776	=	ENSMUSG00000032301_ENSMUSG00000007564
FBgn0003150 (predicted) FBgn0032492	=	ENSMUSG00000032301_ENSMUSG00000030751
FBgn0003150 (predicted) FBgn0003151	=	ENSMUSG00000032301_ENSMUSG00000030751
FBgn0003151 (known) FBgn0023175	=	ENSMUSG00000030751_ENSMUSG00000060073
FBgn0003151 (predicted) FBgn0004066	=	ENSMUSG00000030751_ENSMUSG00000027566
FBgn0003151 (predicted) FBgn0016697	=	ENSMUSG00000030751_ENSMUSG00000068749
FBgn0003151 (predicted) FBgn0031443	=	ENSMUSG00000030751_ENSMUSG00000028837
FBgn0003151 (predicted) FBgn0050382	=	ENSMUSG00000030751_ENSMUSG00000021024
FBgn0003151 (predicted) FBgn0037314	=	ENSMUSG00000030751_ENSMUSG00000005779
FBgn0003151 (predicted) FBgn0023174	=	ENSMUSG00000030751_ENSMUSG00000026750/ENSMUSG00000030751_ENSMUSG00000031897
FBgn0003151 (predicted) FBgn0029812	=	ENSMUSG00000030751_ENSMUSG00000031897/ENSMUSG00000030751_ENSMUSG00000026750
FBgn0003151 (predicted) FBgn0026781	=	ENSMUSG00000030751_ENSMUSG00000021024
FBgn0003151 (predicted) FBgn0051742	=	ENSMUSG00000030751_ENSMUSG00000024338/ENSMUSG00000030751_ENSMUSG00000022193
FBgn0003151 (predicted) FBgn0017557	=	ENSMUSG00000030751_ENSMUSG00000027566
FBgn0003151 (predicted) FBgn0010590	=	ENSMUSG00000030751_ENSMUSG00000018286/ENSMUSG00000030751_ENSMUSG00000024337
FBgn0003151 (predicted) FBgn0032596	=	ENSMUSG00000030751_ENSMUSG00000028837
FBgn0003151 (predicted) FBgn0086134	=	ENSMUSG00000030751_ENSMUSG00000015671
FBgn0003151 (predicted) FBgn0031442	=	ENSMUSG00000030751_ENSMUSG00000028837
FBgn0003151 (predicted) FBgn0039819	=	ENSMUSG00000030751_ENSMUSG00000032301
FBgn0003151 (predicted) FBgn0029134	=	ENSMUSG00000030751_ENSMUSG00000022193/ENSMUSG00000030751_ENSMUSG00000024338
FBgn0003151 (predicted) FBgn0026380	=	ENSMUSG00000030751_ENSMUSG00000069744
FBgn0003151 (predicted) FBgn0005776	=	ENSMUSG00000030751_ENSMUSG00000007564
FBgn0003151 (predicted) FBgn0017556	=	ENSMUSG00000030751_ENSMUSG00000027566
FBgn0003151 (predicted) FBgn0034842	=	ENSMUSG00000030751_ENSMUSG00000022193/ENSMUSG00000030751_ENSMUSG00000024338
FBgn0003169 (predicted) FBgn0034876	=	ENSMUSG00000032440_ENSMUSG00000030224
FBgn0003169 (predicted) FBgn0024913	=	ENSMUSG00000061393_ENSMUSG00000041324
FBgn0003177 (predicted) FBgn0003177	=	ENSMUSG00000024812_ENSMUSG00000030516
FBgn0003177 (predicted) FBgn0053513	=	ENSMUSG00000030516_ENSMUSG00000030209
FBgn0003177 (predicted) FBgn0010215	=	ENSMUSG00000024812_ENSMUSG00000037815/ENSMUSG00000030516_ENSMUSG00000037815
FBgn0003177 (predicted) FBgn0010399	=	ENSMUSG00000030516_ENSMUSG00000026959
FBgn0003177 (predicted) FBgn0004907	=	ENSMUSG00000030516_ENSMUSG00000018326
FBgn0003178 (predicted) FBgn0053513	=	ENSMUSG00000041237_ENSMUSG00000030209
FBgn0003205 (known) FBgn0026376	=	ENSMUSG00000027852_ENSMUSG00000041354/ENSMUSG00000030265_ENSMUSG00000041354
FBgn0003205 (known) FBgn0015279	=	ENSMUSG00000025499_ENSMUSG00000039936
FBgn0003205 (predicted) FBgn0010399	=	ENSMUSG00000025499_ENSMUSG00000026959
FBgn0003205 (predicted) FBgn0053513	=	ENSMUSG00000025499_ENSMUSG00000030209
FBgn0003210 (predicted) FBgn0024432	=	ENSMUSG00000021686_ENSMUSG00000000579
FBgn0003256 (known) FBgn0010269	=	ENSMUSG00000063065_ENSMUSG00000004936
FBgn0003256 (predicted) FBgn0041789	=	ENSMUSG00000063358_ENSMUSG00000029528
FBgn0003256 (predicted) FBgn0010399	=	ENSMUSG00000063358_ENSMUSG00000026959/ENSMUSG00000063065_ENSMUSG00000026959
FBgn0003256 (predicted) FBgn0038722	=	ENSMUSG00000063358_ENSMUSG00000063895
FBgn0003256 (predicted) FBgn0067861	=	ENSMUSG00000063358_ENSMUSG00000029757/ENSMUSG00000063065_ENSMUSG00000029757
FBgn0003256 (predicted) FBgn0003654	=	ENSMUSG00000063358_ENSMUSG00000029757/ENSMUSG00000063065_ENSMUSG00000029757
FBgn0003256 (predicted) FBgn0017581	=	ENSMUSG00000063358_ENSMUSG00000020190/ENSMUSG00000063358_ENSMUSG00000028708
FBgn0003256 (predicted) FBgn0053499	=	ENSMUSG00000063358_ENSMUSG00000029757/ENSMUSG00000063065_ENSMUSG00000029757
FBgn0003256 (predicted) FBgn0041723	=	ENSMUSG00000063358_ENSMUSG00000020806
FBgn0003256 (predicted) FBgn0053497	=	ENSMUSG00000063358_ENSMUSG00000029757/ENSMUSG00000063065_ENSMUSG00000029757
FBgn0003256 (predicted) FBgn0003277	=	ENSMUSG00000063065_ENSMUSG00000005198
FBgn0003256 (predicted) FBgn0052823	=	ENSMUSG00000063358_ENSMUSG00000029757/ENSMUSG00000063065_ENSMUSG00000029757
FBgn0003256 (predicted) FBgn0033752	=	ENSMUSG00000063358_ENSMUSG00000021156
FBgn0003256 (predicted) FBgn0053513	=	ENSMUSG00000063358_ENSMUSG00000030209/ENSMUSG00000063065_ENSMUSG00000030209
FBgn0003279 (predicted) FBgn0004907	=	ENSMUSG00000032399_ENSMUSG00000018326
FBgn0003300 (known) FBgn0013755	=	ENSMUSG00000022952_ENSMUSG00000031885
FBgn0003300 (known) FBgn0013753	=	ENSMUSG00000022952_ENSMUSG00000031885
FBgn0003300 (predicted) FBgn0031121	=	ENSMUSG00000022952_ENSMUSG00000022952
FBgn0003300 (predicted) FBgn0083981	=	ENSMUSG00000022952_ENSMUSG00000022952
FBgn0003300 (predicted) FBgn0015799	=	ENSMUSG00000039153_ENSMUSG00000022105/ENSMUSG00000039153_ENSMUSG00000031666
FBgn0003300 (predicted) FBgn0003300	=	ENSMUSG00000022952_ENSMUSG00000022952
FBgn0003300 (predicted) FBgn0034970	=	ENSMUSG00000039153_ENSMUSG00000027803
FBgn0003300 (predicted) FBgn0027788	=	ENSMUSG00000039153_ENSMUSG00000019789
FBgn0003300 (predicted) FBgn0041210	=	ENSMUSG00000039153_ENSMUSG00000026313
FBgn0003321 (predicted) FBgn0010774	=	ENSMUSG00000010097_ENSMUSG00000025134/ENSMUSG00000010097_ENSMUSG00000060244
FBgn0003330 (predicted) FBgn0015610	=	ENSMUSG00000026484_ENSMUSG00000057236/ENSMUSG00000026484_ENSMUSG00000031353
FBgn0003330 (predicted) FBgn0011763	=	ENSMUSG00000026484_ENSMUSG00000038482
FBgn0003330 (predicted) FBgn0030366	=	ENSMUSG00000026484_ENSMUSG00000022710
FBgn0003330 (predicted) FBgn0017578	=	ENSMUSG00000026484_ENSMUSG00000059436
FBgn0003330 (predicted) FBgn0041627	=	ENSMUSG00000026484_ENSMUSG00000026187
FBgn0003330 (predicted) FBgn0027951	=	ENSMUSG00000026484_ENSMUSG00000021144
FBgn0003330 (predicted) FBgn0037657	=	ENSMUSG00000026484_ENSMUSG00000026361
FBgn0003330 (predicted) FBgn0086908	=	ENSMUSG00000026484_ENSMUSG00000015697
FBgn0003330 (predicted) FBgn0024897	=	ENSMUSG00000026484_ENSMUSG00000022421
FBgn0003330 (predicted) FBgn0026176	=	ENSMUSG00000026484_ENSMUSG00000036309
FBgn0003330 (predicted) FBgn0034763	=	ENSMUSG00000026484_ENSMUSG00000022634/ENSMUSG00000026484_ENSMUSG00000072872/ENSMUSG00000024325_ENSMUSG00000072872
FBgn0003330 (predicted) FBgn0025637	=	ENSMUSG00000026484_ENSMUSG00000036309
FBgn0003330 (predicted) FBgn0029822	=	ENSMUSG00000026484_ENSMUSG00000048047
FBgn0003330 (predicted) FBgn0040066	=	ENSMUSG00000026484_ENSMUSG00000026917
FBgn0003330 (predicted) FBgn0037659	=	ENSMUSG00000026484_ENSMUSG00000029475/ENSMUSG00000024325_ENSMUSG00000029475
FBgn0003330 (predicted) FBgn0031186	=	ENSMUSG00000026484_ENSMUSG00000049354
FBgn0003330 (predicted) FBgn0005624	=	ENSMUSG00000026484_ENSMUSG00000026739/ENSMUSG00000026484_ENSMUSG00000018537
FBgn0003330 (predicted) FBgn0011766	=	ENSMUSG00000026484_ENSMUSG00000057469
FBgn0003330 (predicted) FBgn0036263	=	ENSMUSG00000026484_ENSMUSG00000041319
FBgn0003330 (predicted) FBgn0004861	=	ENSMUSG00000026484_ENSMUSG00000037652/ENSMUSG00000026484_ENSMUSG00000040669/ENSMUSG00000026484_ENSMUSG00000028796/ENSMUSG00000024325_ENSMUSG00000028796
FBgn0003330 (predicted) FBgn0003330	=	ENSMUSG00000026484_ENSMUSG00000026484/ENSMUSG00000026484_ENSMUSG00000024325
FBgn0003330 (predicted) FBgn0020496	=	ENSMUSG00000026484_ENSMUSG00000030970
FBgn0003330 (predicted) FBgn0011604	=	ENSMUSG00000026484_ENSMUSG00000031715
FBgn0003330 (predicted) FBgn0004860	=	ENSMUSG00000026484_ENSMUSG00000037652/ENSMUSG00000026484_ENSMUSG00000040669/ENSMUSG00000026484_ENSMUSG00000028796/ENSMUSG00000024325_ENSMUSG00000028796
FBgn0003330 (predicted) FBgn0036955	=	ENSMUSG00000026484_ENSMUSG00000036940
FBgn0003360 (predicted) FBgn0053513	=	ENSMUSG00000016319_ENSMUSG00000030209/ENSMUSG00000031633_ENSMUSG00000030209
FBgn0003360 (predicted) FBgn0004907	=	ENSMUSG00000016319_ENSMUSG00000018326/ENSMUSG00000031633_ENSMUSG00000018326
FBgn0003371 (known) FBgn0026597	=	ENSMUSG00000022812_ENSMUSG00000000142
FBgn0003371 (predicted) FBgn0053513	=	ENSMUSG00000022812_ENSMUSG00000030209
FBgn0003371 (predicted) FBgn0010399	=	ENSMUSG00000022812_ENSMUSG00000026959
FBgn0003380 (predicted) FBgn0004907	=	ENSMUSG00000040724_ENSMUSG00000018326
FBgn0003392 (predicted) FBgn0004907	=	ENSMUSG00000026825_ENSMUSG00000018326
FBgn0003392 (predicted) FBgn0053513	=	ENSMUSG00000026825_ENSMUSG00000030209
FBgn0003392 (predicted) FBgn0034433	=	ENSMUSG00000026825_ENSMUSG00000037062
FBgn0003392 (predicted) FBgn0004638	=	ENSMUSG00000033335_ENSMUSG00000059923
FBgn0003392 (predicted) FBgn0010399	=	ENSMUSG00000026825_ENSMUSG00000026959
FBgn0003392 (predicted) FBgn0038659	=	ENSMUSG00000026825_ENSMUSG00000030638/ENSMUSG00000026825_ENSMUSG00000028488
FBgn0003410 (known) FBgn0003410	=	ENSMUSG00000036840_ENSMUSG00000036840
FBgn0003410 (predicted) FBgn0086689	=	ENSMUSG00000036432_ENSMUSG00000035105
FBgn0003416 (predicted) FBgn0024432	=	ENSMUSG00000034330_ENSMUSG00000000579
FBgn0003416 (predicted) FBgn0020440	=	ENSMUSG00000016933_ENSMUSG00000022607
FBgn0003416 (predicted) FBgn0011296	=	ENSMUSG00000034330_ENSMUSG00000032060
FBgn0003416 (predicted) FBgn0028388	=	ENSMUSG00000034330_ENSMUSG00000028656
FBgn0003416 (predicted) FBgn0030500	=	ENSMUSG00000034330_ENSMUSG00000024056
FBgn0003416 (predicted) FBgn0004861	=	ENSMUSG00000034330_ENSMUSG00000028796
FBgn0003416 (predicted) FBgn0004860	=	ENSMUSG00000034330_ENSMUSG00000028796
FBgn0003416 (predicted) FBgn0086346	=	ENSMUSG00000034330_ENSMUSG00000032504
FBgn0003416 (predicted) FBgn0011829	=	ENSMUSG00000016933_ENSMUSG00000030110
FBgn0003416 (predicted) FBgn0027598	=	ENSMUSG00000034330_ENSMUSG00000040990
FBgn0003416 (predicted) FBgn0069242	=	ENSMUSG00000034330_ENSMUSG00000058569
FBgn0003416 (predicted) FBgn0010399	=	ENSMUSG00000016933_ENSMUSG00000026959
FBgn0003416 (predicted) FBgn0039179	=	ENSMUSG00000034330_ENSMUSG00000002550
FBgn0003416 (predicted) FBgn0053105	=	ENSMUSG00000034330_ENSMUSG00000058569
FBgn0003416 (predicted) FBgn0004638	=	ENSMUSG00000016933_ENSMUSG00000059923
FBgn0003416 (predicted) FBgn0053513	=	ENSMUSG00000016933_ENSMUSG00000030209
FBgn0003416 (predicted) FBgn0014388	=	ENSMUSG00000034330_ENSMUSG00000022114
FBgn0003416 (predicted) FBgn0036273	=	ENSMUSG00000016933_ENSMUSG00000026288/ENSMUSG00000034330_ENSMUSG00000026288
FBgn0003416 (predicted) FBgn0003471	=	ENSMUSG00000034330_ENSMUSG00000020315
FBgn0003416 (predicted) FBgn0010225	=	ENSMUSG00000034330_ENSMUSG00000026879
FBgn0003460 (predicted) FBgn0005677	=	ENSMUSG00000051367_ENSMUSG00000055639
FBgn0003463 (predicted) FBgn0024234	=	ENSMUSG00000030732_ENSMUSG00000039004/ENSMUSG00000030732_ENSMUSG00000008999/ENSMUSG00000030732_ENSMUSG00000032179
FBgn0003470 (predicted) FBgn0028421	=	ENSMUSG00000057738_ENSMUSG00000026585
FBgn0003471 (predicted) FBgn0053513	=	ENSMUSG00000020315_ENSMUSG00000030209
FBgn0003471 (predicted) FBgn0004907	=	ENSMUSG00000020315_ENSMUSG00000018326
FBgn0003471 (predicted) FBgn0010399	=	ENSMUSG00000020315_ENSMUSG00000026959
FBgn0003513 (known) FBgn0015014	=	ENSMUSG00000019256_ENSMUSG00000015709/ENSMUSG00000019256_ENSMUSG00000015522
FBgn0003513 (predicted) FBgn0032725	=	ENSMUSG00000019256_ENSMUSG00000010376
FBgn0003513 (predicted) FBgn0030345	=	ENSMUSG00000019256_ENSMUSG00000024847
FBgn0003514 (predicted) FBgn0053513	=	ENSMUSG00000034868_ENSMUSG00000030209
FBgn0003525 (predicted) FBgn0004106	=	ENSMUSG00000044201_ENSMUSG00000019942
FBgn0003557 (predicted) FBgn0025800	=	ENSMUSG00000027598_ENSMUSG00000024563
FBgn0003557 (predicted) FBgn0003557	=	ENSMUSG00000027598_ENSMUSG00000027598
FBgn0003607 (predicted) FBgn0011202	=	ENSMUSG00000009575_ENSMUSG00000024456/ENSMUSG00000009575_ENSMUSG00000034480/ENSMUSG00000018666_ENSMUSG00000024456/ENSMUSG00000018666_ENSMUSG00000034480
FBgn0003607 (predicted) FBgn0030082	=	ENSMUSG00000009575_ENSMUSG00000009575/ENSMUSG00000018666_ENSMUSG00000018666
FBgn0003607 (predicted) FBgn0003607	=	ENSMUSG00000009575_ENSMUSG00000009575/ENSMUSG00000018666_ENSMUSG00000018666
FBgn0003607 (predicted) FBgn0031613	=	ENSMUSG00000009575_ENSMUSG00000009575/ENSMUSG00000018666_ENSMUSG00000018666
FBgn0003654 (predicted) FBgn0024889	=	ENSMUSG00000029757_ENSMUSG00000022905
FBgn0003654 (predicted) FBgn0004907	=	ENSMUSG00000029757_ENSMUSG00000018326/ENSMUSG00000027012_ENSMUSG00000018326
FBgn0003654 (predicted) FBgn0010349	=	ENSMUSG00000029757_ENSMUSG00000018707
FBgn0003660 (known) FBgn0011288	=	ENSMUSG00000020894_ENSMUSG00000027287
FBgn0003660 (known) FBgn0013343	=	ENSMUSG00000020894_ENSMUSG00000030805
FBgn0003660 (known) FBgn0028401	=	ENSMUSG00000020894_ENSMUSG00000027287
FBgn0003660 (predicted) FBgn0010341	=	ENSMUSG00000020894_ENSMUSG00000006699
FBgn0003676 (predicted) FBgn0004907	=	ENSMUSG00000068039_ENSMUSG00000018326
FBgn0003687 (predicted) FBgn0037792	=	ENSMUSG00000014767_ENSMUSG00000059669
FBgn0003691 (predicted) FBgn0020386	=	ENSMUSG00000032000_ENSMUSG00000024122
FBgn0003732 (predicted) FBgn0040206	=	ENSMUSG00000020914_ENSMUSG00000018909
FBgn0003732 (predicted) FBgn0020386	=	ENSMUSG00000020914_ENSMUSG00000024122
FBgn0003742 (known) FBgn0003742	=	ENSMUSG00000029817_ENSMUSG00000029817
FBgn0003861 (predicted) FBgn0062517	=	ENSMUSG00000041710_ENSMUSG00000026679/ENSMUSG00000032839_ENSMUSG00000026679
FBgn0003896 (predicted) FBgn0016917	=	ENSMUSG00000042258_ENSMUSG00000004040
FBgn0003963 (predicted) FBgn0027951	=	ENSMUSG00000049577_ENSMUSG00000071646/ENSMUSG00000049577_ENSMUSG00000021144
FBgn0003963 (predicted) FBgn0027950	=	ENSMUSG00000049577_ENSMUSG00000035478
FBgn0003963 (predicted) FBgn0015610	=	ENSMUSG00000049577_ENSMUSG00000057236/ENSMUSG00000049577_ENSMUSG00000031353
FBgn0003969 (predicted) FBgn0029944	=	ENSMUSG00000021549_ENSMUSG00000068335/ENSMUSG00000021549_ENSMUSG00000022102
FBgn0003980 (predicted) FBgn0004907	=	ENSMUSG00000032482_ENSMUSG00000018326
FBgn0003983 (predicted) FBgn0004907	=	ENSMUSG00000032482_ENSMUSG00000018326
FBgn0004002 (predicted) FBgn0004002	=	ENSMUSG00000019899_ENSMUSG00000019899
FBgn0004002 (predicted) FBgn0034072	=	ENSMUSG00000032796_ENSMUSG00000039952
FBgn0004003 (predicted) FBgn0015279	=	ENSMUSG00000029616_ENSMUSG00000032462
FBgn0004009 (known) FBgn0004957	=	ENSMUSG00000022997_ENSMUSG00000031169
FBgn0004009 (predicted) FBgn0036659	=	ENSMUSG00000022997_ENSMUSG00000058488
FBgn0004066 (predicted) FBgn0005776	=	ENSMUSG00000027566_ENSMUSG00000007564
FBgn0004066 (predicted) FBgn0023175	=	ENSMUSG00000027566_ENSMUSG00000060073
FBgn0004066 (predicted) FBgn0032492	=	ENSMUSG00000027566_ENSMUSG00000030751
FBgn0004101 (predicted) FBgn0027364	=	ENSMUSG00000015605_ENSMUSG00000040841
FBgn0004101 (predicted) FBgn0038197	=	ENSMUSG00000015605_ENSMUSG00000042903
FBgn0004101 (predicted) FBgn0015234	=	ENSMUSG00000015605_ENSMUSG00000022463
FBgn0004106 (known) FBgn0010382	=	ENSMUSG00000019942_ENSMUSG00000002068
FBgn0004106 (known) FBgn0010314	=	ENSMUSG00000019942_ENSMUSG00000028044
FBgn0004106 (known) FBgn0037613	=	ENSMUSG00000019942_ENSMUSG00000028044
FBgn0004107 (known) FBgn0015799	=	ENSMUSG00000025358_ENSMUSG00000022105
FBgn0004107 (known) FBgn0010315	=	ENSMUSG00000025358_ENSMUSG00000070348
FBgn0004107 (known) FBgn0010382	=	ENSMUSG00000025358_ENSMUSG00000002068/ENSMUSG00000025358_ENSMUSG00000028212
FBgn0004107 (predicted) FBgn0015625	=	ENSMUSG00000025358_ENSMUSG00000051592
FBgn0004107 (predicted) FBgn0011737	=	ENSMUSG00000025358_ENSMUSG00000031016
FBgn0004118 (predicted) FBgn0004907	=	ENSMUSG00000027577_ENSMUSG00000018965
FBgn0004145 (predicted) FBgn0020386	=	ENSMUSG00000024121_ENSMUSG00000024122
FBgn0004177 (predicted) FBgn0051852	=	ENSMUSG00000009630_ENSMUSG00000031221
FBgn0004177 (predicted) FBgn0015296	=	ENSMUSG00000020349_ENSMUSG00000042626
FBgn0004177 (predicted) FBgn0053513	=	ENSMUSG00000020349_ENSMUSG00000030209
FBgn0004177 (predicted) FBgn0010399	=	ENSMUSG00000020349_ENSMUSG00000026959
FBgn0004177 (predicted) FBgn0004907	=	ENSMUSG00000020349_ENSMUSG00000018326
FBgn0004177 (predicted) FBgn0005776	=	ENSMUSG00000020349_ENSMUSG00000007564
FBgn0004242 (predicted) FBgn0004907	=	ENSMUSG00000035864_ENSMUSG00000018326
FBgn0004242 (predicted) FBgn0053513	=	ENSMUSG00000035864_ENSMUSG00000030209
FBgn0004242 (predicted) FBgn0019952	=	ENSMUSG00000035864_ENSMUSG00000053025
FBgn0004242 (predicted) FBgn0086365	=	ENSMUSG00000035864_ENSMUSG00000053025
FBgn0004360 (predicted) FBgn0004957	=	ENSMUSG00000030093_ENSMUSG00000031169/ENSMUSG00000022382_ENSMUSG00000031169
FBgn0004363 (predicted) FBgn0004907	=	ENSMUSG00000020402_ENSMUSG00000018326/ENSMUSG00000008892_ENSMUSG00000018326/ENSMUSG00000021771_ENSMUSG00000018326
FBgn0004363 (predicted) FBgn0053513	=	ENSMUSG00000020402_ENSMUSG00000030209/ENSMUSG00000021771_ENSMUSG00000030209
FBgn0004406 (known) FBgn0004407	=	ENSMUSG00000039176_ENSMUSG00000020718
FBgn0004407 (predicted) FBgn0004407	=	ENSMUSG00000020718_ENSMUSG00000020718
FBgn0004425 (predicted) FBgn0004428	=	ENSMUSG00000022991_ENSMUSG00000022991
FBgn0004425 (predicted) FBgn0035813	=	ENSMUSG00000022991_ENSMUSG00000022991
FBgn0004425 (predicted) FBgn0004430	=	ENSMUSG00000022991_ENSMUSG00000022991
FBgn0004425 (predicted) FBgn0027538	=	ENSMUSG00000022991_ENSMUSG00000028413
FBgn0004425 (predicted) FBgn0050062	=	ENSMUSG00000022991_ENSMUSG00000022991
FBgn0004425 (predicted) FBgn0004427	=	ENSMUSG00000022991_ENSMUSG00000022991
FBgn0004425 (predicted) FBgn0004425	=	ENSMUSG00000022991_ENSMUSG00000022991
FBgn0004425 (predicted) FBgn0004429	=	ENSMUSG00000022991_ENSMUSG00000022991
FBgn0004425 (predicted) FBgn0034092	=	ENSMUSG00000022991_ENSMUSG00000022991
FBgn0004425 (predicted) FBgn0029765	=	ENSMUSG00000022991_ENSMUSG00000022991
FBgn0004425 (predicted) FBgn0034539	=	ENSMUSG00000022991_ENSMUSG00000022991
FBgn0004425 (predicted) FBgn0004431	=	ENSMUSG00000022991_ENSMUSG00000022991
FBgn0004425 (predicted) FBgn0034538	=	ENSMUSG00000022991_ENSMUSG00000022991
FBgn0004427 (predicted) FBgn0004427	=	ENSMUSG00000022991_ENSMUSG00000022991
FBgn0004427 (predicted) FBgn0029765	=	ENSMUSG00000022991_ENSMUSG00000022991
FBgn0004427 (predicted) FBgn0050062	=	ENSMUSG00000022991_ENSMUSG00000022991
FBgn0004427 (predicted) FBgn0004428	=	ENSMUSG00000022991_ENSMUSG00000022991
FBgn0004427 (predicted) FBgn0034092	=	ENSMUSG00000022991_ENSMUSG00000022991
FBgn0004427 (predicted) FBgn0004429	=	ENSMUSG00000022991_ENSMUSG00000022991
FBgn0004427 (predicted) FBgn0034539	=	ENSMUSG00000022991_ENSMUSG00000022991
FBgn0004427 (predicted) FBgn0004431	=	ENSMUSG00000022991_ENSMUSG00000022991
FBgn0004427 (predicted) FBgn0027538	=	ENSMUSG00000022991_ENSMUSG00000028413
FBgn0004427 (predicted) FBgn0035813	=	ENSMUSG00000022991_ENSMUSG00000022991
FBgn0004427 (predicted) FBgn0034538	=	ENSMUSG00000022991_ENSMUSG00000022991
FBgn0004427 (predicted) FBgn0004430	=	ENSMUSG00000022991_ENSMUSG00000022991
FBgn0004428 (predicted) FBgn0004428	=	ENSMUSG00000022991_ENSMUSG00000022991
FBgn0004428 (predicted) FBgn0004431	=	ENSMUSG00000022991_ENSMUSG00000022991
FBgn0004428 (predicted) FBgn0027538	=	ENSMUSG00000022991_ENSMUSG00000028413
FBgn0004428 (predicted) FBgn0004430	=	ENSMUSG00000022991_ENSMUSG00000022991
FBgn0004428 (predicted) FBgn0034539	=	ENSMUSG00000022991_ENSMUSG00000022991
FBgn0004428 (predicted) FBgn0034092	=	ENSMUSG00000022991_ENSMUSG00000022991
FBgn0004428 (predicted) FBgn0029765	=	ENSMUSG00000022991_ENSMUSG00000022991
FBgn0004428 (predicted) FBgn0034538	=	ENSMUSG00000022991_ENSMUSG00000022991
FBgn0004428 (predicted) FBgn0050062	=	ENSMUSG00000022991_ENSMUSG00000022991
FBgn0004428 (predicted) FBgn0004429	=	ENSMUSG00000022991_ENSMUSG00000022991
FBgn0004428 (predicted) FBgn0035813	=	ENSMUSG00000022991_ENSMUSG00000022991
FBgn0004429 (predicted) FBgn0035813	=	ENSMUSG00000022991_ENSMUSG00000022991
FBgn0004429 (predicted) FBgn0027538	=	ENSMUSG00000022991_ENSMUSG00000028413
FBgn0004429 (predicted) FBgn0004429	=	ENSMUSG00000022991_ENSMUSG00000022991
FBgn0004429 (predicted) FBgn0029765	=	ENSMUSG00000022991_ENSMUSG00000022991
FBgn0004429 (predicted) FBgn0004430	=	ENSMUSG00000022991_ENSMUSG00000022991
FBgn0004429 (predicted) FBgn0034092	=	ENSMUSG00000022991_ENSMUSG00000022991
FBgn0004429 (predicted) FBgn0004431	=	ENSMUSG00000022991_ENSMUSG00000022991
FBgn0004429 (predicted) FBgn0050062	=	ENSMUSG00000022991_ENSMUSG00000022991
FBgn0004429 (predicted) FBgn0034539	=	ENSMUSG00000022991_ENSMUSG00000022991
FBgn0004429 (predicted) FBgn0034538	=	ENSMUSG00000022991_ENSMUSG00000022991
FBgn0004430 (predicted) FBgn0027538	=	ENSMUSG00000022991_ENSMUSG00000028413
FBgn0004430 (predicted) FBgn0004430	=	ENSMUSG00000022991_ENSMUSG00000022991
FBgn0004430 (predicted) FBgn0050062	=	ENSMUSG00000022991_ENSMUSG00000022991
FBgn0004430 (predicted) FBgn0034539	=	ENSMUSG00000022991_ENSMUSG00000022991
FBgn0004430 (predicted) FBgn0035813	=	ENSMUSG00000022991_ENSMUSG00000022991
FBgn0004430 (predicted) FBgn0034092	=	ENSMUSG00000022991_ENSMUSG00000022991
FBgn0004430 (predicted) FBgn0029765	=	ENSMUSG00000022991_ENSMUSG00000022991
FBgn0004430 (predicted) FBgn0034538	=	ENSMUSG00000022991_ENSMUSG00000022991
FBgn0004430 (predicted) FBgn0004431	=	ENSMUSG00000022991_ENSMUSG00000022991
FBgn0004431 (predicted) FBgn0029765	=	ENSMUSG00000022991_ENSMUSG00000022991
FBgn0004431 (predicted) FBgn0034539	=	ENSMUSG00000022991_ENSMUSG00000022991
FBgn0004431 (predicted) FBgn0004431	=	ENSMUSG00000022991_ENSMUSG00000022991
FBgn0004431 (predicted) FBgn0050062	=	ENSMUSG00000022991_ENSMUSG00000022991
FBgn0004431 (predicted) FBgn0034092	=	ENSMUSG00000022991_ENSMUSG00000022991
FBgn0004431 (predicted) FBgn0035813	=	ENSMUSG00000022991_ENSMUSG00000022991
FBgn0004431 (predicted) FBgn0027538	=	ENSMUSG00000022991_ENSMUSG00000028413
FBgn0004431 (predicted) FBgn0034538	=	ENSMUSG00000022991_ENSMUSG00000022991
FBgn0004435 (predicted) FBgn0004907	=	ENSMUSG00000024639_ENSMUSG00000018326
FBgn0004435 (predicted) FBgn0036790	=	ENSMUSG00000024639_ENSMUSG00000050511
FBgn0004435 (predicted) FBgn0036789	=	ENSMUSG00000024639_ENSMUSG00000050511
FBgn0004493 (known) FBgn0005696	=	ENSMUSG00000006678_ENSMUSG00000024833
FBgn0004493 (predicted) FBgn0004611	=	ENSMUSG00000006678_ENSMUSG00000040061
FBgn0004493 (predicted) FBgn0011762	=	ENSMUSG00000006678_ENSMUSG00000025395
FBgn0004493 (predicted) FBgn0011425	=	ENSMUSG00000006678_ENSMUSG00000026134
FBgn0004507 (predicted) FBgn0004907	=	ENSMUSG00000033059_ENSMUSG00000018326
FBgn0004507 (predicted) FBgn0014879	=	ENSMUSG00000032648_ENSMUSG00000054766
FBgn0004510 (known) FBgn0052343	=	ENSMUSG00000008976_ENSMUSG00000027361
FBgn0004516 (predicted) FBgn0004907	=	ENSMUSG00000070880_ENSMUSG00000018326
FBgn0004551 (predicted) FBgn0004907	=	ENSMUSG00000029467_ENSMUSG00000018326
FBgn0004574 (predicted) FBgn0053513	=	ENSMUSG00000026797_ENSMUSG00000030209
FBgn0004574 (predicted) FBgn0004619	=	ENSMUSG00000026797_ENSMUSG00000033981
FBgn0004574 (predicted) FBgn0004907	=	ENSMUSG00000026797_ENSMUSG00000018326
FBgn0004574 (predicted) FBgn0022131	=	ENSMUSG00000027882_ENSMUSG00000029053
FBgn0004574 (predicted) FBgn0028431	=	ENSMUSG00000026797_ENSMUSG00000033981
FBgn0004580 (predicted) FBgn0053513	=	ENSMUSG00000003657_ENSMUSG00000030209
FBgn0004598 (predicted) FBgn0004598	=	ENSMUSG00000030530_ENSMUSG00000030530
FBgn0004603 (predicted) FBgn0004603	=	ENSMUSG00000019779_ENSMUSG00000019779
FBgn0004611 (predicted) FBgn0010399	=	ENSMUSG00000051177_ENSMUSG00000026959
FBgn0004611 (predicted) FBgn0031233	=	ENSMUSG00000040061_ENSMUSG00000020130
FBgn0004611 (predicted) FBgn0025682	=	ENSMUSG00000040061_ENSMUSG00000029767
FBgn0004611 (predicted) FBgn0053513	=	ENSMUSG00000051177_ENSMUSG00000030209
FBgn0004619 (predicted) FBgn0085503	=	ENSMUSG00000033981_ENSMUSG00000033161
FBgn0004619 (predicted) FBgn0032447	=	ENSMUSG00000033981_ENSMUSG00000068206
FBgn0004619 (predicted) FBgn0029830	=	ENSMUSG00000033981_ENSMUSG00000034813
FBgn0004619 (predicted) FBgn0028431	=	ENSMUSG00000025892_ENSMUSG00000033981/ENSMUSG00000033981_ENSMUSG00000020524/ENSMUSG00000033981_ENSMUSG00000001986
FBgn0004619 (predicted) FBgn0037092	=	ENSMUSG00000033981_ENSMUSG00000031425
FBgn0004619 (predicted) FBgn0004619	=	ENSMUSG00000025892_ENSMUSG00000033981/ENSMUSG00000033981_ENSMUSG00000020524/ENSMUSG00000033981_ENSMUSG00000001986
FBgn0004619 (predicted) FBgn0004907	=	ENSMUSG00000033981_ENSMUSG00000018326/ENSMUSG00000020524_ENSMUSG00000018326/ENSMUSG00000001986_ENSMUSG00000018326
FBgn0004620 (predicted) FBgn0053513	=	ENSMUSG00000056073_ENSMUSG00000030209
FBgn0004620 (predicted) FBgn0010399	=	ENSMUSG00000056073_ENSMUSG00000026959
FBgn0004636 (predicted) FBgn0085421	=	ENSMUSG00000052681_ENSMUSG00000049044
FBgn0004638 (known) FBgn0016794	=	ENSMUSG00000059923_ENSMUSG00000004508/ENSMUSG00000059923_ENSMUSG00000031714
FBgn0004638 (predicted) FBgn0039179	=	ENSMUSG00000059923_ENSMUSG00000026558
FBgn0004638 (predicted) FBgn0037758	=	ENSMUSG00000059923_ENSMUSG00000003759
FBgn0004638 (predicted) FBgn0038532	=	ENSMUSG00000059923_ENSMUSG00000027288
FBgn0004638 (predicted) FBgn0010399	=	ENSMUSG00000059923_ENSMUSG00000026959
FBgn0004638 (predicted) FBgn0034731	=	ENSMUSG00000059923_ENSMUSG00000028790
FBgn0004638 (predicted) FBgn0020440	=	ENSMUSG00000059923_ENSMUSG00000022607
FBgn0004638 (predicted) FBgn0029997	=	ENSMUSG00000059923_ENSMUSG00000032598
FBgn0004638 (predicted) FBgn0015296	=	ENSMUSG00000059923_ENSMUSG00000042626
FBgn0004638 (predicted) FBgn0024811	=	ENSMUSG00000059923_ENSMUSG00000017776
FBgn0004638 (predicted) FBgn0026145	=	ENSMUSG00000059923_ENSMUSG00000039844
FBgn0004638 (predicted) FBgn0086346	=	ENSMUSG00000059923_ENSMUSG00000032504
FBgn0004638 (predicted) FBgn0020224	=	ENSMUSG00000059923_ENSMUSG00000034342
FBgn0004638 (predicted) FBgn0027598	=	ENSMUSG00000059923_ENSMUSG00000040990/ENSMUSG00000059923_ENSMUSG00000061665
FBgn0004638 (predicted) FBgn0036273	=	ENSMUSG00000059923_ENSMUSG00000026288
FBgn0004638 (predicted) FBgn0022986	=	ENSMUSG00000059923_ENSMUSG00000028790
FBgn0004638 (predicted) FBgn0020299	=	ENSMUSG00000059923_ENSMUSG00000025017
FBgn0004638 (predicted) FBgn0022987	=	ENSMUSG00000059923_ENSMUSG00000028790
FBgn0004666 (known) FBgn0015014	=	ENSMUSG00000062713_ENSMUSG00000015709/ENSMUSG00000062713_ENSMUSG00000015522/ENSMUSG00000019913_ENSMUSG00000015522
FBgn0004687 (predicted) FBgn0053513	=	ENSMUSG00000060680_ENSMUSG00000030209
FBgn0004833 (predicted) FBgn0004907	=	ENSMUSG00000024858_ENSMUSG00000018326
FBgn0004860 (known) FBgn0005624	=	ENSMUSG00000040669_ENSMUSG00000026739/ENSMUSG00000040669_ENSMUSG00000018537/ENSMUSG00000028796_ENSMUSG00000026739/ENSMUSG00000028796_ENSMUSG00000018537
FBgn0004860 (predicted) FBgn0033081	=	ENSMUSG00000040669_ENSMUSG00000006715
FBgn0004860 (predicted) FBgn0004860	=	ENSMUSG00000040669_ENSMUSG00000040669
FBgn0004860 (predicted) FBgn0004861	=	ENSMUSG00000040669_ENSMUSG00000040669
FBgn0004861 (known) FBgn0005624	=	ENSMUSG00000040669_ENSMUSG00000026739/ENSMUSG00000040669_ENSMUSG00000018537/ENSMUSG00000028796_ENSMUSG00000026739/ENSMUSG00000028796_ENSMUSG00000018537
FBgn0004861 (known) FBgn0004861	=	ENSMUSG00000040669_ENSMUSG00000040669
FBgn0004861 (predicted) FBgn0033081	=	ENSMUSG00000040669_ENSMUSG00000006715
FBgn0004867 (predicted) FBgn0004907	=	ENSMUSG00000044533_ENSMUSG00000018326
FBgn0004868 (predicted) FBgn0015797	=	ENSMUSG00000015291_ENSMUSG00000032549/ENSMUSG00000015291_ENSMUSG00000030704/ENSMUSG00000021218_ENSMUSG00000030704
FBgn0004873 (predicted) FBgn0004907	=	ENSMUSG00000030000_ENSMUSG00000018326/ENSMUSG00000025026_ENSMUSG00000018326/ENSMUSG00000029106_ENSMUSG00000018326
FBgn0004873 (predicted) FBgn0026418	=	ENSMUSG00000029106_ENSMUSG00000029657
FBgn0004888 (predicted) FBgn0004907	=	ENSMUSG00000052738_ENSMUSG00000018326
FBgn0004889 (predicted) FBgn0005776	=	ENSMUSG00000022052_ENSMUSG00000007564
FBgn0004889 (predicted) FBgn0040206	=	ENSMUSG00000024500_ENSMUSG00000060216
FBgn0004907 (known) FBgn0024939	=	ENSMUSG00000018326_ENSMUSG00000003970
FBgn0004907 (known) FBgn0031537	=	ENSMUSG00000018326_ENSMUSG00000021357
FBgn0004907 (known) FBgn0013343	=	ENSMUSG00000018326_ENSMUSG00000007207
FBgn0004907 (known) FBgn0004907	=	ENSMUSG00000051391_ENSMUSG00000018326/ENSMUSG00000018965_ENSMUSG00000018326/ENSMUSG00000022285_ENSMUSG00000018326/ENSMUSG00000076432_ENSMUSG00000018326/ENSMUSG00000018326_ENSMUSG00000051391/ENSMUSG00000018326_ENSMUSG00000018965/ENSMUSG00000018326_ENSMUSG00000022285/ENSMUSG00000018326_ENSMUSG00000076432
FBgn0004907 (known) FBgn0028665	=	ENSMUSG00000018326_ENSMUSG00000013160
FBgn0004907 (known) FBgn0020238	=	ENSMUSG00000018326_ENSMUSG00000020849
FBgn0004907 (known) FBgn0027103	=	ENSMUSG00000018326_ENSMUSG00000061244
FBgn0004907 (predicted) FBgn0021760	=	ENSMUSG00000018326_ENSMUSG00000033392
FBgn0004907 (predicted) FBgn0028693	=	ENSMUSG00000018326_ENSMUSG00000030591
FBgn0004907 (predicted) FBgn0037107	=	ENSMUSG00000018326_ENSMUSG00000062257/ENSMUSG00000018326_ENSMUSG00000059974/ENSMUSG00000018326_ENSMUSG00000061080/ENSMUSG00000018326_ENSMUSG00000040037
FBgn0004907 (predicted) FBgn0010238	=	ENSMUSG00000018326_ENSMUSG00000040037/ENSMUSG00000018326_ENSMUSG00000062257/ENSMUSG00000018326_ENSMUSG00000059974/ENSMUSG00000018326_ENSMUSG00000061080
FBgn0004907 (predicted) FBgn0039140	=	ENSMUSG00000018326_ENSMUSG00000017686
FBgn0004907 (predicted) FBgn0053249	=	ENSMUSG00000018326_ENSMUSG00000026113
FBgn0004907 (predicted) FBgn0035121	=	ENSMUSG00000018326_ENSMUSG00000001424
FBgn0004907 (predicted) FBgn0051760	=	ENSMUSG00000018326_ENSMUSG00000045967
FBgn0004907 (predicted) FBgn0020367	=	ENSMUSG00000018326_ENSMUSG00000052459
FBgn0004907 (predicted) FBgn0053113	=	ENSMUSG00000018326_ENSMUSG00000021087
FBgn0004907 (predicted) FBgn0033756	=	ENSMUSG00000018326_ENSMUSG00000024639
FBgn0004907 (predicted) FBgn0016693	=	ENSMUSG00000018326_ENSMUSG00000024065
FBgn0004907 (predicted) FBgn0034824	=	ENSMUSG00000018326_ENSMUSG00000021693
FBgn0004907 (predicted) FBgn0028519	=	ENSMUSG00000018326_ENSMUSG00000032281
FBgn0004907 (predicted) FBgn0039058	=	ENSMUSG00000018326_ENSMUSG00000013160
FBgn0004907 (predicted) FBgn0069354	=	ENSMUSG00000018326_ENSMUSG00000008892/ENSMUSG00000018326_ENSMUSG00000020402/ENSMUSG00000018326_ENSMUSG00000021771
FBgn0004907 (predicted) FBgn0015622	=	ENSMUSG00000018326_ENSMUSG00000020368
FBgn0004907 (predicted) FBgn0033539	=	ENSMUSG00000018326_ENSMUSG00000011877
FBgn0004907 (predicted) FBgn0039877	=	ENSMUSG00000018326_ENSMUSG00000027709
FBgn0004907 (predicted) FBgn0028670	=	ENSMUSG00000018326_ENSMUSG00000019302
FBgn0004907 (predicted) FBgn0042185	=	ENSMUSG00000018326_ENSMUSG00000009647
FBgn0004907 (predicted) FBgn0020236	=	ENSMUSG00000018326_ENSMUSG00000020917
FBgn0004907 (predicted) FBgn0058378	=	ENSMUSG00000018326_ENSMUSG00000059974/ENSMUSG00000018326_ENSMUSG00000040037/ENSMUSG00000018326_ENSMUSG00000062257/ENSMUSG00000018326_ENSMUSG00000061080
FBgn0004907 (predicted) FBgn0039635	=	ENSMUSG00000018326_ENSMUSG00000021748
FBgn0004907 (predicted) FBgn0031725	=	ENSMUSG00000018326_ENSMUSG00000059974/ENSMUSG00000018326_ENSMUSG00000061080/ENSMUSG00000018326_ENSMUSG00000040037/ENSMUSG00000018326_ENSMUSG00000062257
FBgn0004907 (predicted) FBgn0010621	=	ENSMUSG00000018326_ENSMUSG00000022234
FBgn0004907 (predicted) FBgn0034277	=	ENSMUSG00000018326_ENSMUSG00000027642
FBgn0004907 (predicted) FBgn0010300	=	ENSMUSG00000018326_ENSMUSG00000036989
FBgn0004907 (predicted) FBgn0035568	=	ENSMUSG00000018326_ENSMUSG00000014606
FBgn0004907 (predicted) FBgn0025724	=	ENSMUSG00000018326_ENSMUSG00000032458
FBgn0004907 (predicted) FBgn0052463	=	ENSMUSG00000018326_ENSMUSG00000015337
FBgn0004907 (predicted) FBgn0016984	=	ENSMUSG00000018326_ENSMUSG00000034902
FBgn0004907 (predicted) FBgn0053303	=	ENSMUSG00000018326_ENSMUSG00000030062
FBgn0004907 (predicted) FBgn0034091	=	ENSMUSG00000018326_ENSMUSG00000029131
FBgn0004907 (predicted) FBgn0032464	=	ENSMUSG00000018326_ENSMUSG00000052459
FBgn0004907 (predicted) FBgn0038613	=	ENSMUSG00000018326_ENSMUSG00000019302
FBgn0004907 (predicted) FBgn0010235	=	ENSMUSG00000018326_ENSMUSG00000024862
FBgn0004907 (predicted) FBgn0017579	=	ENSMUSG00000018326_ENSMUSG00000025794
FBgn0004907 (predicted) FBgn0050054	=	ENSMUSG00000018326_ENSMUSG00000024639
FBgn0004907 (predicted) FBgn0005563	=	ENSMUSG00000018326_ENSMUSG00000004110/ENSMUSG00000018326_ENSMUSG00000004113/ENSMUSG00000018326_ENSMUSG00000034656
FBgn0004907 (predicted) FBgn0030724	=	ENSMUSG00000018326_ENSMUSG00000034285/ENSMUSG00000018326_ENSMUSG00000029432
FBgn0004907 (predicted) FBgn0034827	=	ENSMUSG00000018326_ENSMUSG00000021693
FBgn0004907 (predicted) FBgn0011272	=	ENSMUSG00000018326_ENSMUSG00000000740
FBgn0004907 (predicted) FBgn0035404	=	ENSMUSG00000018326_ENSMUSG00000005510
FBgn0004907 (predicted) FBgn0086685	=	ENSMUSG00000018326_ENSMUSG00000029763
FBgn0004907 (predicted) FBgn0015803	=	ENSMUSG00000018326_ENSMUSG00000031511
FBgn0004907 (predicted) FBgn0037733	=	ENSMUSG00000018326_ENSMUSG00000025085
FBgn0004907 (predicted) FBgn0024941	=	ENSMUSG00000018326_ENSMUSG00000026527
FBgn0004907 (predicted) FBgn0010905	=	ENSMUSG00000018326_ENSMUSG00000038976
FBgn0004907 (predicted) FBgn0032946	=	ENSMUSG00000018326_ENSMUSG00000026576
FBgn0004907 (predicted) FBgn0028863	=	ENSMUSG00000018326_ENSMUSG00000021991
FBgn0004907 (predicted) FBgn0027291	=	ENSMUSG00000018326_ENSMUSG00000032279
FBgn0004907 (predicted) FBgn0038587	=	ENSMUSG00000018326_ENSMUSG00000019179
FBgn0004907 (predicted) FBgn0036706	=	ENSMUSG00000018326_ENSMUSG00000024099
FBgn0004907 (predicted) FBgn0028509	=	ENSMUSG00000018326_ENSMUSG00000025422
FBgn0004907 (predicted) FBgn0015608	=	ENSMUSG00000018326_ENSMUSG00000003352
FBgn0004907 (predicted) FBgn0038271	=	ENSMUSG00000018326_ENSMUSG00000025651
FBgn0004907 (predicted) FBgn0017545	=	ENSMUSG00000018326_ENSMUSG00000028081
FBgn0004907 (predicted) FBgn0005586	=	ENSMUSG00000018326_ENSMUSG00000031840
FBgn0004907 (predicted) FBgn0039651	=	ENSMUSG00000018326_ENSMUSG00000022551
FBgn0004907 (predicted) FBgn0015519	=	ENSMUSG00000018965_ENSMUSG00000027577
FBgn0004907 (predicted) FBgn0039425	=	ENSMUSG00000018326_ENSMUSG00000017390/ENSMUSG00000018326_ENSMUSG00000030695
FBgn0004907 (predicted) FBgn0015402	=	ENSMUSG00000022285_ENSMUSG00000018334
FBgn0004907 (predicted) FBgn0024832	=	ENSMUSG00000018326_ENSMUSG00000022841
FBgn0004907 (predicted) FBgn0010015	=	ENSMUSG00000018326_ENSMUSG00000028161
FBgn0004907 (predicted) FBgn0053513	=	ENSMUSG00000051391_ENSMUSG00000030209/ENSMUSG00000018965_ENSMUSG00000030209/ENSMUSG00000022285_ENSMUSG00000030209/ENSMUSG00000018326_ENSMUSG00000030209/ENSMUSG00000018326_ENSMUSG00000059003
FBgn0004907 (predicted) FBgn0033206	=	ENSMUSG00000018326_ENSMUSG00000024603
FBgn0004907 (predicted) FBgn0034259	=	ENSMUSG00000018326_ENSMUSG00000018446
FBgn0004907 (predicted) FBgn0034577	=	ENSMUSG00000018326_ENSMUSG00000015733
FBgn0004907 (predicted) FBgn0036762	=	ENSMUSG00000018326_ENSMUSG00000020664
FBgn0004907 (predicted) FBgn0015776	=	ENSMUSG00000018326_ENSMUSG00000026576
FBgn0004907 (predicted) FBgn0042710	=	ENSMUSG00000018326_ENSMUSG00000037012
FBgn0004907 (predicted) FBgn0052082	=	ENSMUSG00000018326_ENSMUSG00000025372
FBgn0004907 (predicted) FBgn0030289	=	ENSMUSG00000018326_ENSMUSG00000030036
FBgn0004907 (predicted) FBgn0051860	=	ENSMUSG00000018326_ENSMUSG00000029151
FBgn0004907 (predicted) FBgn0032444	=	ENSMUSG00000018326_ENSMUSG00000007739
FBgn0004907 (predicted) FBgn0039269	=	ENSMUSG00000018326_ENSMUSG00000003872/ENSMUSG00000018326_ENSMUSG00000019906
FBgn0004907 (predicted) FBgn0033690	=	ENSMUSG00000018326_ENSMUSG00000015337
FBgn0004907 (predicted) FBgn0025352	=	ENSMUSG00000018326_ENSMUSG00000059447
FBgn0004907 (predicted) FBgn0033246	=	ENSMUSG00000018326_ENSMUSG00000020532
FBgn0004907 (predicted) FBgn0019952	=	ENSMUSG00000018326_ENSMUSG00000038486
FBgn0004907 (predicted) FBgn0011284	=	ENSMUSG00000018326_ENSMUSG00000031320
FBgn0004907 (predicted) FBgn0032378	=	ENSMUSG00000018326_ENSMUSG00000024286
FBgn0004907 (predicted) FBgn0026179	=	ENSMUSG00000018326_ENSMUSG00000041115/ENSMUSG00000018326_ENSMUSG00000034312
FBgn0004907 (predicted) FBgn0027786	=	ENSMUSG00000018326_ENSMUSG00000027282/ENSMUSG00000018326_ENSMUSG00000024012
FBgn0004907 (predicted) FBgn0038281	=	ENSMUSG00000018326_ENSMUSG00000037805
FBgn0004907 (predicted) FBgn0036008	=	ENSMUSG00000018326_ENSMUSG00000020869
FBgn0004907 (predicted) FBgn0025777	=	ENSMUSG00000018326_ENSMUSG00000007617
FBgn0004907 (predicted) FBgn0035588	=	ENSMUSG00000018326_ENSMUSG00000022210
FBgn0004907 (predicted) FBgn0035720	=	ENSMUSG00000018326_ENSMUSG00000020719
FBgn0004907 (predicted) FBgn0028859	=	ENSMUSG00000018326_ENSMUSG00000021991
FBgn0004907 (predicted) FBgn0052371	=	ENSMUSG00000018326_ENSMUSG00000024277
FBgn0004907 (predicted) FBgn0063485	=	ENSMUSG00000018326_ENSMUSG00000038366
FBgn0004907 (predicted) FBgn0037357	=	ENSMUSG00000018326_ENSMUSG00000020986
FBgn0004907 (predicted) FBgn0035587	=	ENSMUSG00000018326_ENSMUSG00000017943/ENSMUSG00000018326_ENSMUSG00000025777
FBgn0004907 (predicted) FBgn0029909	=	ENSMUSG00000018326_ENSMUSG00000045092
FBgn0004907 (predicted) FBgn0037212	=	ENSMUSG00000018965_ENSMUSG00000027577
FBgn0004907 (predicted) FBgn0014076	=	ENSMUSG00000018326_ENSMUSG00000032482
FBgn0004907 (predicted) FBgn0038461	=	ENSMUSG00000018326_ENSMUSG00000022337
FBgn0004907 (predicted) FBgn0035600	=	ENSMUSG00000018326_ENSMUSG00000022551
FBgn0004907 (predicted) FBgn0014868	=	ENSMUSG00000018326_ENSMUSG00000028757
FBgn0004907 (predicted) FBgn0067861	=	ENSMUSG00000018326_ENSMUSG00000027012/ENSMUSG00000018326_ENSMUSG00000029757
FBgn0004907 (predicted) FBgn0022772	=	ENSMUSG00000018326_ENSMUSG00000028587
FBgn0004907 (predicted) FBgn0030755	=	ENSMUSG00000018326_ENSMUSG00000020368
FBgn0004907 (predicted) FBgn0034691	=	ENSMUSG00000018326_ENSMUSG00000022973/ENSMUSG00000018326_ENSMUSG00000023805
FBgn0004907 (predicted) FBgn0016078	=	ENSMUSG00000018326_ENSMUSG00000028517
FBgn0004907 (predicted) FBgn0032650	=	ENSMUSG00000018326_ENSMUSG00000024576
FBgn0004907 (predicted) FBgn0028325	=	ENSMUSG00000018326_ENSMUSG00000031299
FBgn0004907 (predicted) FBgn0020660	=	ENSMUSG00000018326_ENSMUSG00000058655
FBgn0004907 (predicted) FBgn0020611	=	ENSMUSG00000018326_ENSMUSG00000022295
FBgn0004907 (predicted) FBgn0041087	=	ENSMUSG00000018326_ENSMUSG00000028517
FBgn0004907 (predicted) FBgn0034936	=	ENSMUSG00000018326_ENSMUSG00000028455
FBgn0004907 (predicted) FBgn0011742	=	ENSMUSG00000018326_ENSMUSG00000020152
FBgn0004907 (predicted) FBgn0019957	=	ENSMUSG00000018326_ENSMUSG00000026260
FBgn0004907 (predicted) FBgn0039674	=	ENSMUSG00000018326_ENSMUSG00000014606
FBgn0004907 (predicted) FBgn0037643	=	ENSMUSG00000018326_ENSMUSG00000022110
FBgn0004907 (predicted) FBgn0030853	=	ENSMUSG00000018326_ENSMUSG00000024099
FBgn0004907 (predicted) FBgn0085382	=	ENSMUSG00000018326_ENSMUSG00000062257/ENSMUSG00000018326_ENSMUSG00000061080/ENSMUSG00000018326_ENSMUSG00000059974/ENSMUSG00000018326_ENSMUSG00000040037
FBgn0004907 (predicted) FBgn0011570	=	ENSMUSG00000018326_ENSMUSG00000028745
FBgn0004907 (predicted) FBgn0033494	=	ENSMUSG00000018326_ENSMUSG00000016346
FBgn0004907 (predicted) FBgn0027580	=	ENSMUSG00000018326_ENSMUSG00000024892
FBgn0004907 (predicted) FBgn0035567	=	ENSMUSG00000018326_ENSMUSG00000014606
FBgn0004907 (predicted) FBgn0020368	=	ENSMUSG00000018326_ENSMUSG00000052459
FBgn0004907 (predicted) FBgn0033876	=	ENSMUSG00000018326_ENSMUSG00000007021/ENSMUSG00000018326_ENSMUSG00000022415
FBgn0004907 (predicted) FBgn0010051	=	ENSMUSG00000018326_ENSMUSG00000030102
FBgn0004907 (predicted) FBgn0040377	=	ENSMUSG00000018326_ENSMUSG00000021114
FBgn0004907 (predicted) FBgn0038516	=	ENSMUSG00000018326_ENSMUSG00000025140
FBgn0004907 (predicted) FBgn0036736	=	ENSMUSG00000018326_ENSMUSG00000032216
FBgn0004907 (predicted) FBgn0037891	=	ENSMUSG00000018326_ENSMUSG00000004789
FBgn0004907 (predicted) FBgn0017590	=	ENSMUSG00000018326_ENSMUSG00000059974/ENSMUSG00000018326_ENSMUSG00000040037/ENSMUSG00000018326_ENSMUSG00000061080/ENSMUSG00000018326_ENSMUSG00000062257
FBgn0004907 (predicted) FBgn0030412	=	ENSMUSG00000018326_ENSMUSG00000022829
FBgn0004907 (predicted) FBgn0038320	=	ENSMUSG00000018326_ENSMUSG00000020340
FBgn0004907 (predicted) FBgn0036920	=	ENSMUSG00000018326_ENSMUSG00000027099
FBgn0004907 (predicted) FBgn0010808	=	ENSMUSG00000018326_ENSMUSG00000030086/ENSMUSG00000018326_ENSMUSG00000053768
FBgn0004907 (predicted) FBgn0011219	=	ENSMUSG00000018326_ENSMUSG00000023175/ENSMUSG00000018326_ENSMUSG00000032336
FBgn0004907 (predicted) FBgn0011211	=	ENSMUSG00000018326_ENSMUSG00000025428
FBgn0004907 (predicted) FBgn0030772	=	ENSMUSG00000018326_ENSMUSG00000072214
FBgn0004907 (predicted) FBgn0005776	=	ENSMUSG00000018326_ENSMUSG00000007564
FBgn0004907 (predicted) FBgn0037970	=	ENSMUSG00000018326_ENSMUSG00000019082
FBgn0004907 (predicted) FBgn0042627	=	ENSMUSG00000018326_ENSMUSG00000025153
FBgn0004907 (predicted) FBgn0037969	=	ENSMUSG00000018326_ENSMUSG00000019082
FBgn0004907 (predicted) FBgn0034051	=	ENSMUSG00000022285_ENSMUSG00000048416
FBgn0004907 (predicted) FBgn0023510	=	ENSMUSG00000018326_ENSMUSG00000040560
FBgn0004907 (predicted) FBgn0031392	=	ENSMUSG00000018326_ENSMUSG00000036932
FBgn0004907 (predicted) FBgn0039909	=	ENSMUSG00000018326_ENSMUSG00000013593
FBgn0004907 (predicted) FBgn0014411	=	ENSMUSG00000018326_ENSMUSG00000020078
FBgn0004907 (predicted) FBgn0039617	=	ENSMUSG00000018326_ENSMUSG00000061080/ENSMUSG00000018326_ENSMUSG00000040037/ENSMUSG00000018326_ENSMUSG00000062257/ENSMUSG00000018326_ENSMUSG00000059974
FBgn0004907 (predicted) FBgn0011712	=	ENSMUSG00000018326_ENSMUSG00000027438/ENSMUSG00000018326_ENSMUSG00000006024
FBgn0004907 (predicted) FBgn0050291	=	ENSMUSG00000018326_ENSMUSG00000018669
FBgn0004907 (predicted) FBgn0039562	=	ENSMUSG00000018326_ENSMUSG00000020048
FBgn0004907 (predicted) FBgn0027583	=	ENSMUSG00000018326_ENSMUSG00000042569
FBgn0004907 (predicted) FBgn0035005	=	ENSMUSG00000018326_ENSMUSG00000032279
FBgn0004907 (predicted) FBgn0028924	=	ENSMUSG00000018326_ENSMUSG00000024462
FBgn0004907 (predicted) FBgn0010380	=	ENSMUSG00000018326_ENSMUSG00000035152/ENSMUSG00000018326_ENSMUSG00000009090
FBgn0004907 (predicted) FBgn0026059	=	ENSMUSG00000018326_ENSMUSG00000000631
FBgn0004907 (predicted) FBgn0037710	=	ENSMUSG00000018326_ENSMUSG00000064068
FBgn0004907 (predicted) FBgn0030612	=	ENSMUSG00000018326_ENSMUSG00000000340
FBgn0004907 (predicted) FBgn0036569	=	ENSMUSG00000018326_ENSMUSG00000026618
FBgn0004907 (predicted) FBgn0029997	=	ENSMUSG00000018326_ENSMUSG00000032598
FBgn0004907 (predicted) FBgn0035957	=	ENSMUSG00000018326_ENSMUSG00000000308
FBgn0004907 (predicted) FBgn0026418	=	ENSMUSG00000018326_ENSMUSG00000029657
FBgn0004907 (predicted) FBgn0085503	=	ENSMUSG00000018326_ENSMUSG00000033161/ENSMUSG00000018326_ENSMUSG00000040907/ENSMUSG00000018326_ENSMUSG00000007107
FBgn0004907 (predicted) FBgn0022382	=	ENSMUSG00000018326_ENSMUSG00000002997
FBgn0004907 (predicted) FBgn0015075	=	ENSMUSG00000018326_ENSMUSG00000037149
FBgn0004907 (predicted) FBgn0032397	=	ENSMUSG00000018326_ENSMUSG00000022752
FBgn0004907 (predicted) FBgn0037862	=	ENSMUSG00000018326_ENSMUSG00000022477
FBgn0004907 (predicted) FBgn0015772	=	ENSMUSG00000018326_ENSMUSG00000057230
FBgn0004907 (predicted) FBgn0036911	=	ENSMUSG00000018326_ENSMUSG00000024911
FBgn0004907 (predicted) FBgn0036465	=	ENSMUSG00000018326_ENSMUSG00000030591
FBgn0004907 (predicted) FBgn0028516	=	ENSMUSG00000018326_ENSMUSG00000029151
FBgn0004907 (predicted) FBgn0038856	=	ENSMUSG00000018326_ENSMUSG00000033769
FBgn0004907 (predicted) FBgn0023517	=	ENSMUSG00000018326_ENSMUSG00000029500
FBgn0004907 (predicted) FBgn0010551	=	ENSMUSG00000018326_ENSMUSG00000004264
FBgn0004907 (predicted) FBgn0085420	=	ENSMUSG00000018326_ENSMUSG00000062257/ENSMUSG00000018326_ENSMUSG00000040037/ENSMUSG00000018326_ENSMUSG00000059974/ENSMUSG00000018326_ENSMUSG00000061080
FBgn0004907 (predicted) FBgn0011225	=	ENSMUSG00000018326_ENSMUSG00000033577
FBgn0004907 (predicted) FBgn0051814	=	ENSMUSG00000018326_ENSMUSG00000040037/ENSMUSG00000018326_ENSMUSG00000061080/ENSMUSG00000018326_ENSMUSG00000059974/ENSMUSG00000018326_ENSMUSG00000062257
FBgn0004907 (predicted) FBgn0037447	=	ENSMUSG00000018326_ENSMUSG00000028833
FBgn0004907 (predicted) FBgn0019960	=	ENSMUSG00000018326_ENSMUSG00000052337
FBgn0004907 (predicted) FBgn0025726	=	ENSMUSG00000018326_ENSMUSG00000034799
FBgn0004907 (predicted) FBgn0005593	=	ENSMUSG00000018326_ENSMUSG00000043716
FBgn0004907 (predicted) FBgn0038922	=	ENSMUSG00000018326_ENSMUSG00000027406
FBgn0004907 (predicted) FBgn0033465	=	ENSMUSG00000018326_ENSMUSG00000027809
FBgn0004907 (predicted) FBgn0037092	=	ENSMUSG00000018326_ENSMUSG00000031517/ENSMUSG00000018326_ENSMUSG00000031425
FBgn0004907 (predicted) FBgn0028327	=	ENSMUSG00000018326_ENSMUSG00000021427
FBgn0004907 (predicted) FBgn0050387	=	ENSMUSG00000018326_ENSMUSG00000036333
FBgn0004907 (predicted) FBgn0024923	=	ENSMUSG00000018326_ENSMUSG00000028452
FBgn0004907 (predicted) FBgn0037001	=	ENSMUSG00000018326_ENSMUSG00000000399
FBgn0004907 (predicted) FBgn0053497	=	ENSMUSG00000018326_ENSMUSG00000027012/ENSMUSG00000018326_ENSMUSG00000029757
FBgn0004907 (predicted) FBgn0015286	=	ENSMUSG00000018326_ENSMUSG00000008859
FBgn0004907 (predicted) FBgn0037711	=	ENSMUSG00000018326_ENSMUSG00000015747
FBgn0004907 (predicted) FBgn0028582	=	ENSMUSG00000018326_ENSMUSG00000001036
FBgn0004907 (predicted) FBgn0013726	=	ENSMUSG00000018326_ENSMUSG00000001833
FBgn0004907 (predicted) FBgn0030086	=	ENSMUSG00000018326_ENSMUSG00000034024
FBgn0004907 (predicted) FBgn0040237	=	ENSMUSG00000018326_ENSMUSG00000029036
FBgn0004907 (predicted) FBgn0040227	=	ENSMUSG00000018326_ENSMUSG00000016554
FBgn0004907 (predicted) FBgn0085401	=	ENSMUSG00000018326_ENSMUSG00000045967
FBgn0004907 (predicted) FBgn0025725	=	ENSMUSG00000018326_ENSMUSG00000026553
FBgn0004907 (predicted) FBgn0010225	=	ENSMUSG00000018326_ENSMUSG00000026879
FBgn0004907 (predicted) FBgn0064225	=	ENSMUSG00000018326_ENSMUSG00000058558
FBgn0004907 (predicted) FBgn0085421	=	ENSMUSG00000018326_ENSMUSG00000049044
FBgn0004907 (predicted) FBgn0037166	=	ENSMUSG00000018326_ENSMUSG00000028517
FBgn0004907 (predicted) FBgn0038708	=	ENSMUSG00000018326_ENSMUSG00000052738
FBgn0004907 (predicted) FBgn0027356	=	ENSMUSG00000018326_ENSMUSG00000024381/ENSMUSG00000018326_ENSMUSG00000021314
FBgn0004907 (predicted) FBgn0010217	=	ENSMUSG00000018326_ENSMUSG00000025393
FBgn0004907 (predicted) FBgn0031728	=	ENSMUSG00000018326_ENSMUSG00000025980
FBgn0004907 (predicted) FBgn0032474	=	ENSMUSG00000018326_ENSMUSG00000031701
FBgn0004907 (predicted) FBgn0015324	=	ENSMUSG00000018326_ENSMUSG00000019210
FBgn0004907 (predicted) FBgn0035703	=	ENSMUSG00000018326_ENSMUSG00000024410
FBgn0004907 (predicted) FBgn0015777	=	ENSMUSG00000018326_ENSMUSG00000026576
FBgn0004907 (predicted) FBgn0013995	=	ENSMUSG00000018326_ENSMUSG00000030376
FBgn0004907 (predicted) FBgn0032799	=	ENSMUSG00000018326_ENSMUSG00000078919
FBgn0004907 (predicted) FBgn0010349	=	ENSMUSG00000018326_ENSMUSG00000018707
FBgn0004907 (predicted) FBgn0025111	=	ENSMUSG00000018326_ENSMUSG00000031633/ENSMUSG00000018326_ENSMUSG00000016319
FBgn0004907 (predicted) FBgn0015587	=	ENSMUSG00000018326_ENSMUSG00000022240/ENSMUSG00000018326_ENSMUSG00000034101
FBgn0004907 (predicted) FBgn0032373	=	ENSMUSG00000018326_ENSMUSG00000019302
FBgn0004907 (predicted) FBgn0025741	=	ENSMUSG00000018326_ENSMUSG00000030084/ENSMUSG00000018326_ENSMUSG00000026640
FBgn0004907 (predicted) FBgn0037530	=	ENSMUSG00000018326_ENSMUSG00000078517
FBgn0004907 (predicted) FBgn0029687	=	ENSMUSG00000018326_ENSMUSG00000054455/ENSMUSG00000018326_ENSMUSG00000024091
FBgn0004907 (predicted) FBgn0034497	=	ENSMUSG00000018326_ENSMUSG00000061904
FBgn0004907 (predicted) FBgn0026438	=	ENSMUSG00000018326_ENSMUSG00000005089
FBgn0004907 (predicted) FBgn0033765	=	ENSMUSG00000018326_ENSMUSG00000044005
FBgn0004907 (predicted) FBgn0037674	=	ENSMUSG00000018326_ENSMUSG00000027411
FBgn0004907 (predicted) FBgn0038462	=	ENSMUSG00000018326_ENSMUSG00000022337
FBgn0004907 (predicted) FBgn0037632	=	ENSMUSG00000018326_ENSMUSG00000030007
FBgn0004907 (predicted) FBgn0036309	=	ENSMUSG00000018326_ENSMUSG00000000915
FBgn0004907 (predicted) FBgn0037325	=	ENSMUSG00000018326_ENSMUSG00000024576
FBgn0004907 (predicted) FBgn0025698	=	ENSMUSG00000018326_ENSMUSG00000017740
FBgn0004907 (predicted) FBgn0010399	=	ENSMUSG00000051391_ENSMUSG00000026959/ENSMUSG00000018326_ENSMUSG00000026959
FBgn0004907 (predicted) FBgn0021847	=	ENSMUSG00000018326_ENSMUSG00000033530
FBgn0004907 (predicted) FBgn0033451	=	ENSMUSG00000018326_ENSMUSG00000073481
FBgn0004907 (predicted) FBgn0035240	=	ENSMUSG00000018326_ENSMUSG00000020456
FBgn0004907 (predicted) FBgn0086365	=	ENSMUSG00000018326_ENSMUSG00000038486
FBgn0004907 (predicted) FBgn0028692	=	ENSMUSG00000018326_ENSMUSG00000026229
FBgn0004907 (predicted) FBgn0014029	=	ENSMUSG00000018326_ENSMUSG00000058013/ENSMUSG00000018326_ENSMUSG00000018398/ENSMUSG00000018326_ENSMUSG00000050379
FBgn0004907 (predicted) FBgn0037789	=	ENSMUSG00000018326_ENSMUSG00000024581
FBgn0004907 (predicted) FBgn0027571	=	ENSMUSG00000018326_ENSMUSG00000025153
FBgn0004907 (predicted) FBgn0023545	=	ENSMUSG00000018326_ENSMUSG00000039047
FBgn0004907 (predicted) FBgn0086355	=	ENSMUSG00000018326_ENSMUSG00000023456
FBgn0004907 (predicted) FBgn0022097	=	ENSMUSG00000018326_ENSMUSG00000021114
FBgn0004907 (predicted) FBgn0036043	=	ENSMUSG00000018326_ENSMUSG00000006576
FBgn0004907 (predicted) FBgn0027779	=	ENSMUSG00000018326_ENSMUSG00000033793
FBgn0004907 (predicted) FBgn0030011	=	ENSMUSG00000018326_ENSMUSG00000032192
FBgn0004907 (predicted) FBgn0033739	=	ENSMUSG00000018326_ENSMUSG00000024302
FBgn0004907 (predicted) FBgn0086476	=	ENSMUSG00000018326_ENSMUSG00000074030
FBgn0004907 (predicted) FBgn0011745	=	ENSMUSG00000018326_ENSMUSG00000025228
FBgn0004907 (predicted) FBgn0035892	=	ENSMUSG00000018326_ENSMUSG00000020792
FBgn0004907 (predicted) FBgn0032945	=	ENSMUSG00000018326_ENSMUSG00000030088
FBgn0004907 (predicted) FBgn0034789	=	ENSMUSG00000018326_ENSMUSG00000034902
FBgn0004907 (predicted) FBgn0031069	=	ENSMUSG00000018326_ENSMUSG00000028127
FBgn0004907 (predicted) FBgn0015019	=	ENSMUSG00000018326_ENSMUSG00000001416
FBgn0004907 (predicted) FBgn0029176	=	ENSMUSG00000018326_ENSMUSG00000071644
FBgn0004907 (predicted) FBgn0025802	=	ENSMUSG00000018326_ENSMUSG00000038371/ENSMUSG00000018326_ENSMUSG00000036529
FBgn0004907 (predicted) FBgn0033870	=	ENSMUSG00000018326_ENSMUSG00000021991
FBgn0004907 (predicted) FBgn0027575	=	ENSMUSG00000018326_ENSMUSG00000039809
FBgn0004907 (predicted) FBgn0034708	=	ENSMUSG00000018326_ENSMUSG00000031696
FBgn0004907 (predicted) FBgn0035437	=	ENSMUSG00000018326_ENSMUSG00000039629
FBgn0004907 (predicted) FBgn0036372	=	ENSMUSG00000018326_ENSMUSG00000034675
FBgn0004907 (predicted) FBgn0015269	=	ENSMUSG00000018326_ENSMUSG00000020716
FBgn0004907 (predicted) FBgn0051646	=	ENSMUSG00000018326_ENSMUSG00000061080/ENSMUSG00000018326_ENSMUSG00000062257/ENSMUSG00000018326_ENSMUSG00000040037/ENSMUSG00000018326_ENSMUSG00000059974
FBgn0004907 (predicted) FBgn0032169	=	ENSMUSG00000018326_ENSMUSG00000027582
FBgn0004907 (predicted) FBgn0039177	=	ENSMUSG00000018326_ENSMUSG00000025037
FBgn0004907 (predicted) FBgn0015816	=	ENSMUSG00000018326_ENSMUSG00000020952
FBgn0004907 (predicted) FBgn0027329	=	ENSMUSG00000018326_ENSMUSG00000029447
FBgn0004907 (predicted) FBgn0035004	=	ENSMUSG00000018326_ENSMUSG00000029500
FBgn0004907 (predicted) FBgn0032679	=	ENSMUSG00000018326_ENSMUSG00000024120
FBgn0004907 (predicted) FBgn0033883	=	ENSMUSG00000018326_ENSMUSG00000028910
FBgn0004907 (predicted) FBgn0025704	=	ENSMUSG00000018326_ENSMUSG00000019943/ENSMUSG00000018326_ENSMUSG00000030302/ENSMUSG00000018326_ENSMUSG00000026463/ENSMUSG00000018326_ENSMUSG00000031376
FBgn0004907 (predicted) FBgn0020510	=	ENSMUSG00000018326_ENSMUSG00000058835
FBgn0004907 (predicted) FBgn0042711	=	ENSMUSG00000018326_ENSMUSG00000037012
FBgn0004907 (predicted) FBgn0015567	=	ENSMUSG00000018326_ENSMUSG00000002957/ENSMUSG00000018326_ENSMUSG00000060279
FBgn0004907 (predicted) FBgn0019886	=	ENSMUSG00000018326_ENSMUSG00000005299
FBgn0004907 (predicted) FBgn0011244	=	ENSMUSG00000018326_ENSMUSG00000025980
FBgn0004907 (predicted) FBgn0058084	=	ENSMUSG00000018326_ENSMUSG00000025189
FBgn0004907 (predicted) FBgn0028431	=	ENSMUSG00000018326_ENSMUSG00000020524/ENSMUSG00000018326_ENSMUSG00000001986/ENSMUSG00000018326_ENSMUSG00000033981
FBgn0004907 (predicted) FBgn0027052	=	ENSMUSG00000018326_ENSMUSG00000039615
FBgn0004907 (predicted) FBgn0028671	=	ENSMUSG00000018326_ENSMUSG00000019302
FBgn0004907 (predicted) FBgn0038145	=	ENSMUSG00000018326_ENSMUSG00000028410
FBgn0004907 (predicted) FBgn0030268	=	ENSMUSG00000018326_ENSMUSG00000021693
FBgn0004907 (predicted) FBgn0029969	=	ENSMUSG00000018326_ENSMUSG00000032047
FBgn0004907 (predicted) FBgn0033190	=	ENSMUSG00000018326_ENSMUSG00000026827
FBgn0004907 (predicted) FBgn0030758	=	ENSMUSG00000018326_ENSMUSG00000028161
FBgn0004907 (predicted) FBgn0038373	=	ENSMUSG00000018326_ENSMUSG00000000308
FBgn0004907 (predicted) FBgn0032206	=	ENSMUSG00000018326_ENSMUSG00000029916
FBgn0004907 (predicted) FBgn0010215	=	ENSMUSG00000018326_ENSMUSG00000063063
FBgn0004907 (predicted) FBgn0035917	=	ENSMUSG00000018326_ENSMUSG00000043079
FBgn0004907 (predicted) FBgn0036509	=	ENSMUSG00000018326_ENSMUSG00000031703
FBgn0004907 (predicted) FBgn0038853	=	ENSMUSG00000018326_ENSMUSG00000033697
FBgn0004907 (predicted) FBgn0037239	=	ENSMUSG00000018326_ENSMUSG00000025212/ENSMUSG00000018326_ENSMUSG00000021474
FBgn0004907 (predicted) FBgn0031216	=	ENSMUSG00000018326_ENSMUSG00000028556
FBgn0004907 (predicted) FBgn0037218	=	ENSMUSG00000018326_ENSMUSG00000028528
FBgn0004907 (predicted) FBgn0029975	=	ENSMUSG00000018326_ENSMUSG00000027195
FBgn0004907 (predicted) FBgn0028646	=	ENSMUSG00000018326_ENSMUSG00000027010/ENSMUSG00000018326_ENSMUSG00000015112
FBgn0004907 (predicted) FBgn0034367	=	ENSMUSG00000018326_ENSMUSG00000034152
FBgn0004907 (predicted) FBgn0031899	=	ENSMUSG00000018326_ENSMUSG00000026904/ENSMUSG00000018326_ENSMUSG00000060961
FBgn0004907 (predicted) FBgn0032525	=	ENSMUSG00000018326_ENSMUSG00000025980
FBgn0004907 (predicted) FBgn0017566	=	ENSMUSG00000018326_ENSMUSG00000025968
FBgn0004907 (predicted) FBgn0027506	=	ENSMUSG00000018326_ENSMUSG00000030269
FBgn0004907 (predicted) FBgn0011744	=	ENSMUSG00000018326_ENSMUSG00000026341
FBgn0004907 (predicted) FBgn0031912	=	ENSMUSG00000018326_ENSMUSG00000000168
FBgn0004907 (predicted) FBgn0052823	=	ENSMUSG00000018326_ENSMUSG00000029757/ENSMUSG00000018326_ENSMUSG00000027012
FBgn0004907 (predicted) FBgn0051961	=	ENSMUSG00000018326_ENSMUSG00000060090
FBgn0004907 (predicted) FBgn0086250	=	ENSMUSG00000018326_ENSMUSG00000038084
FBgn0004907 (predicted) FBgn0030403	=	ENSMUSG00000018326_ENSMUSG00000028973
FBgn0004907 (predicted) FBgn0025678	=	ENSMUSG00000018326_ENSMUSG00000020571
FBgn0004907 (predicted) FBgn0011710	=	ENSMUSG00000018326_ENSMUSG00000026276
FBgn0004907 (predicted) FBgn0037754	=	ENSMUSG00000018326_ENSMUSG00000047842
FBgn0004907 (predicted) FBgn0028479	=	ENSMUSG00000018326_ENSMUSG00000025745
FBgn0004907 (predicted) FBgn0033918	=	ENSMUSG00000018326_ENSMUSG00000039768
FBgn0004907 (predicted) FBgn0031424	=	ENSMUSG00000018326_ENSMUSG00000070570
FBgn0004907 (predicted) FBgn0024754	=	ENSMUSG00000018326_ENSMUSG00000059714
FBgn0004907 (predicted) FBgn0025641	=	ENSMUSG00000018326_ENSMUSG00000034574
FBgn0004907 (predicted) FBgn0030703	=	ENSMUSG00000018326_ENSMUSG00000006373
FBgn0004907 (predicted) FBgn0024753	=	ENSMUSG00000018326_ENSMUSG00000061981
FBgn0004907 (predicted) FBgn0052791	=	ENSMUSG00000018326_ENSMUSG00000040037/ENSMUSG00000018326_ENSMUSG00000062257/ENSMUSG00000018326_ENSMUSG00000061080/ENSMUSG00000018326_ENSMUSG00000059974
FBgn0004907 (predicted) FBgn0051708	=	ENSMUSG00000018326_ENSMUSG00000040037/ENSMUSG00000018326_ENSMUSG00000059974/ENSMUSG00000018326_ENSMUSG00000062257/ENSMUSG00000018326_ENSMUSG00000061080
FBgn0004907 (predicted) FBgn0036030	=	ENSMUSG00000018326_ENSMUSG00000031432
FBgn0004907 (predicted) FBgn0011771	=	ENSMUSG00000018326_ENSMUSG00000027002
FBgn0004907 (predicted) FBgn0026409	=	ENSMUSG00000018326_ENSMUSG00000061904
FBgn0004907 (predicted) FBgn0033094	=	ENSMUSG00000018326_ENSMUSG00000025979
FBgn0004907 (predicted) FBgn0052138	=	ENSMUSG00000018326_ENSMUSG00000023008/ENSMUSG00000018326_ENSMUSG00000055805
FBgn0004907 (predicted) FBgn0026361	=	ENSMUSG00000018326_ENSMUSG00000018398/ENSMUSG00000018326_ENSMUSG00000050379/ENSMUSG00000018326_ENSMUSG00000058013
FBgn0004907 (predicted) FBgn0028552	=	ENSMUSG00000018326_ENSMUSG00000024581
FBgn0004907 (predicted) FBgn0013998	=	ENSMUSG00000018326_ENSMUSG00000034187
FBgn0004907 (predicted) FBgn0039358	=	ENSMUSG00000018326_ENSMUSG00000002010
FBgn0004907 (predicted) FBgn0030620	=	ENSMUSG00000018326_ENSMUSG00000027099
FBgn0004907 (predicted) FBgn0037994	=	ENSMUSG00000018326_ENSMUSG00000016554
FBgn0004907 (predicted) FBgn0011826	=	ENSMUSG00000018326_ENSMUSG00000028161
FBgn0004907 (predicted) FBgn0036642	=	ENSMUSG00000018326_ENSMUSG00000030884
FBgn0004907 (predicted) FBgn0033522	=	ENSMUSG00000018326_ENSMUSG00000038546
FBgn0004907 (predicted) FBgn0031441	=	ENSMUSG00000018326_ENSMUSG00000024576
FBgn0004907 (predicted) FBgn0027498	=	ENSMUSG00000018326_ENSMUSG00000062190
FBgn0004907 (predicted) FBgn0086784	=	ENSMUSG00000018326_ENSMUSG00000015002
FBgn0004907 (predicted) FBgn0022160	=	ENSMUSG00000018326_ENSMUSG00000026827
FBgn0004907 (predicted) FBgn0024814	=	ENSMUSG00000018326_ENSMUSG00000028478/ENSMUSG00000018326_ENSMUSG00000047547
FBgn0004907 (predicted) FBgn0028401	=	ENSMUSG00000018326_ENSMUSG00000027273
FBgn0004907 (predicted) FBgn0053499	=	ENSMUSG00000018326_ENSMUSG00000029757/ENSMUSG00000018326_ENSMUSG00000027012
FBgn0004907 (predicted) FBgn0030377	=	ENSMUSG00000018326_ENSMUSG00000020368
FBgn0004907 (predicted) FBgn0024248	=	ENSMUSG00000051391_ENSMUSG00000055980
FBgn0004907 (predicted) FBgn0011288	=	ENSMUSG00000018326_ENSMUSG00000027273
FBgn0004907 (predicted) FBgn0037912	=	ENSMUSG00000018326_ENSMUSG00000003528
FBgn0004907 (predicted) FBgn0028694	=	ENSMUSG00000018326_ENSMUSG00000026914
FBgn0004907 (predicted) FBgn0010100	=	ENSMUSG00000018326_ENSMUSG00000022477
FBgn0004907 (predicted) FBgn0086133	=	ENSMUSG00000018326_ENSMUSG00000005683
FBgn0004907 (predicted) FBgn0015796	=	ENSMUSG00000018326_ENSMUSG00000003037
FBgn0004907 (predicted) FBgn0022361	=	ENSMUSG00000018326_ENSMUSG00000049647/ENSMUSG00000018326_ENSMUSG00000043991
FBgn0004907 (predicted) FBgn0015245	=	ENSMUSG00000018326_ENSMUSG00000025980
FBgn0004907 (predicted) FBgn0039819	=	ENSMUSG00000018326_ENSMUSG00000032301
FBgn0004907 (predicted) FBgn0027348	=	ENSMUSG00000018326_ENSMUSG00000032281
FBgn0004907 (predicted) FBgn0015024	=	ENSMUSG00000018326_ENSMUSG00000024576
FBgn0004907 (predicted) FBgn0036821	=	ENSMUSG00000018326_ENSMUSG00000020333
FBgn0004907 (predicted) FBgn0027055	=	ENSMUSG00000018326_ENSMUSG00000019373
FBgn0004907 (predicted) FBgn0040001	=	ENSMUSG00000018326_ENSMUSG00000025153
FBgn0004907 (predicted) FBgn0028428	=	ENSMUSG00000018326_ENSMUSG00000020331
FBgn0004907 (predicted) FBgn0023516	=	ENSMUSG00000018326_ENSMUSG00000027674
FBgn0004907 (predicted) FBgn0031837	=	ENSMUSG00000018326_ENSMUSG00000059974/ENSMUSG00000018326_ENSMUSG00000040037/ENSMUSG00000018326_ENSMUSG00000061080/ENSMUSG00000018326_ENSMUSG00000062257
FBgn0004907 (predicted) FBgn0029722	=	ENSMUSG00000018326_ENSMUSG00000031299
FBgn0004907 (predicted) FBgn0027066	=	ENSMUSG00000018326_ENSMUSG00000024277
FBgn0004907 (predicted) FBgn0035488	=	ENSMUSG00000018326_ENSMUSG00000054366
FBgn0004907 (predicted) FBgn0044871	=	ENSMUSG00000018326_ENSMUSG00000010392
FBgn0004907 (predicted) FBgn0010352	=	ENSMUSG00000018326_ENSMUSG00000020456
FBgn0004907 (predicted) FBgn0021825	=	ENSMUSG00000018326_ENSMUSG00000025410
FBgn0004907 (predicted) FBgn0023531	=	ENSMUSG00000018326_ENSMUSG00000038453
FBgn0004907 (predicted) FBgn0040335	=	ENSMUSG00000018326_ENSMUSG00000041720
FBgn0004907 (predicted) FBgn0036213	=	ENSMUSG00000018326_ENSMUSG00000037805
FBgn0004907 (predicted) FBgn0005671	=	ENSMUSG00000018326_ENSMUSG00000006273
FBgn0004907 (predicted) FBgn0030384	=	ENSMUSG00000018326_ENSMUSG00000024576
FBgn0004907 (predicted) FBgn0085393	=	ENSMUSG00000018326_ENSMUSG00000067242
FBgn0004907 (predicted) FBgn0086372	=	ENSMUSG00000018326_ENSMUSG00000039361/ENSMUSG00000018326_ENSMUSG00000033419
FBgn0004907 (predicted) FBgn0039713	=	ENSMUSG00000018326_ENSMUSG00000047675
FBgn0004907 (predicted) FBgn0033342	=	ENSMUSG00000018326_ENSMUSG00000025613
FBgn0004907 (predicted) FBgn0020235	=	ENSMUSG00000018326_ENSMUSG00000025781
FBgn0004907 (predicted) FBgn0039857	=	ENSMUSG00000018326_ENSMUSG00000029614
FBgn0004907 (predicted) FBgn0013675	=	ENSMUSG00000018326_ENSMUSG00000064354
FBgn0004907 (predicted) FBgn0051352	=	ENSMUSG00000018326_ENSMUSG00000025085
FBgn0004913 (predicted) FBgn0032244	=	ENSMUSG00000029191_ENSMUSG00000029363
FBgn0004913 (predicted) FBgn0030871	=	ENSMUSG00000029191_ENSMUSG00000022881
FBgn0004913 (predicted) FBgn0015287	=	ENSMUSG00000029191_ENSMUSG00000023104
FBgn0004913 (predicted) FBgn0028700	=	ENSMUSG00000029191_ENSMUSG00000033970
FBgn0004922 (predicted) FBgn0015806	=	ENSMUSG00000028495_ENSMUSG00000020516
FBgn0004925 (predicted) FBgn0014879	=	ENSMUSG00000021116_ENSMUSG00000054766
FBgn0004957 (predicted) FBgn0010194	=	ENSMUSG00000031169_ENSMUSG00000030170/ENSMUSG00000031169_ENSMUSG00000021994
FBgn0004957 (predicted) FBgn0031902	=	ENSMUSG00000031169_ENSMUSG00000033227
FBgn0005355 (predicted) FBgn0032642	=	ENSMUSG00000025231_ENSMUSG00000059039
FBgn0005355 (predicted) FBgn0036124	=	ENSMUSG00000025231_ENSMUSG00000024081
FBgn0005355 (predicted) FBgn0031479	=	ENSMUSG00000025231_ENSMUSG00000026701
FBgn0005355 (predicted) FBgn0033521	=	ENSMUSG00000025231_ENSMUSG00000026701
FBgn0005355 (predicted) FBgn0005355	=	ENSMUSG00000025231_ENSMUSG00000025231
FBgn0005355 (predicted) FBgn0033518	=	ENSMUSG00000025231_ENSMUSG00000026701
FBgn0005355 (predicted) FBgn0033520	=	ENSMUSG00000025231_ENSMUSG00000026701
FBgn0005355 (predicted) FBgn0086908	=	ENSMUSG00000025231_ENSMUSG00000015697
FBgn0005564 (known) FBgn0039380	=	ENSMUSG00000060882_ENSMUSG00000079056/ENSMUSG00000060882_ENSMUSG00000025221
FBgn0005564 (predicted) FBgn0030281	=	ENSMUSG00000060882_ENSMUSG00000025221/ENSMUSG00000060882_ENSMUSG00000079056
FBgn0005585 (predicted) FBgn0010583	=	ENSMUSG00000003814_ENSMUSG00000032475
FBgn0005585 (predicted) FBgn0026318	=	ENSMUSG00000003814_ENSMUSG00000027164
FBgn0005586 (predicted) FBgn0053555	=	ENSMUSG00000031840_ENSMUSG00000031255
FBgn0005586 (predicted) FBgn0010399	=	ENSMUSG00000031840_ENSMUSG00000026959
FBgn0005586 (predicted) FBgn0053513	=	ENSMUSG00000031840_ENSMUSG00000030209
FBgn0005592 (predicted) FBgn0032042	=	ENSMUSG00000031565_ENSMUSG00000020170
FBgn0005593 (predicted) FBgn0053513	=	ENSMUSG00000043716_ENSMUSG00000030209
FBgn0005614 (predicted) FBgn0062517	=	ENSMUSG00000032839_ENSMUSG00000026679/ENSMUSG00000041710_ENSMUSG00000026679
FBgn0005617 (predicted) FBgn0053653	=	ENSMUSG00000052915_ENSMUSG00000054423
FBgn0005624 (known) FBgn0005624	=	ENSMUSG00000026739_ENSMUSG00000026739
FBgn0005624 (predicted) FBgn0037659	=	ENSMUSG00000026739_ENSMUSG00000029475
FBgn0005638 (predicted) FBgn0020381	=	ENSMUSG00000056501_ENSMUSG00000026029
FBgn0005638 (predicted) FBgn0015799	=	ENSMUSG00000056501_ENSMUSG00000022105
FBgn0005638 (predicted) FBgn0033659	=	ENSMUSG00000056501_ENSMUSG00000025888
FBgn0005638 (predicted) FBgn0020497	=	ENSMUSG00000034957_ENSMUSG00000020290/ENSMUSG00000056501_ENSMUSG00000020290
FBgn0005654 (known) FBgn0015270	=	ENSMUSG00000040044_ENSMUSG00000026037
FBgn0005654 (predicted) FBgn0020633	=	ENSMUSG00000040044_ENSMUSG00000029730
FBgn0005654 (predicted) FBgn0015929	=	ENSMUSG00000040044_ENSMUSG00000022673
FBgn0005654 (predicted) FBgn0023180	=	ENSMUSG00000040044_ENSMUSG00000031697
FBgn0005654 (predicted) FBgn0015271	=	ENSMUSG00000040044_ENSMUSG00000029012
FBgn0005655 (predicted) FBgn0033153	=	ENSMUSG00000027342_ENSMUSG00000021453
FBgn0005660 (predicted) FBgn0028734	=	ENSMUSG00000016087_ENSMUSG00000000838
FBgn0005660 (predicted) FBgn0086908	=	ENSMUSG00000040732_ENSMUSG00000015697
FBgn0005677 (predicted) FBgn0025825	=	ENSMUSG00000055639_ENSMUSG00000024454
FBgn0005677 (predicted) FBgn0025360	=	ENSMUSG00000055639_ENSMUSG00000021099
FBgn0005677 (predicted) FBgn0022764	=	ENSMUSG00000055639_ENSMUSG00000042557
FBgn0005677 (predicted) FBgn0010602	=	ENSMUSG00000055639_ENSMUSG00000015120
FBgn0005696 (known) FBgn0011425	=	ENSMUSG00000024833_ENSMUSG00000026134
FBgn0005696 (known) FBgn0011762	=	ENSMUSG00000024833_ENSMUSG00000025395
FBgn0005776 (predicted) FBgn0016697	=	ENSMUSG00000007564_ENSMUSG00000068749
FBgn0005776 (predicted) FBgn0032492	=	ENSMUSG00000007564_ENSMUSG00000030751
FBgn0005776 (predicted) FBgn0017556	=	ENSMUSG00000007564_ENSMUSG00000027566
FBgn0005776 (predicted) FBgn0010399	=	ENSMUSG00000007564_ENSMUSG00000026959
FBgn0005776 (predicted) FBgn0050382	=	ENSMUSG00000007564_ENSMUSG00000021024
FBgn0005776 (predicted) FBgn0026781	=	ENSMUSG00000007564_ENSMUSG00000021024
FBgn0005776 (predicted) FBgn0029134	=	ENSMUSG00000007564_ENSMUSG00000022193/ENSMUSG00000007564_ENSMUSG00000024338
FBgn0005776 (predicted) FBgn0026380	=	ENSMUSG00000007564_ENSMUSG00000069744
FBgn0005776 (predicted) FBgn0032596	=	ENSMUSG00000007564_ENSMUSG00000028837
FBgn0005776 (predicted) FBgn0053513	=	ENSMUSG00000007564_ENSMUSG00000030209
FBgn0005776 (predicted) FBgn0031442	=	ENSMUSG00000007564_ENSMUSG00000028837
FBgn0005776 (predicted) FBgn0051742	=	ENSMUSG00000007564_ENSMUSG00000024338/ENSMUSG00000007564_ENSMUSG00000022193
FBgn0005776 (predicted) FBgn0023174	=	ENSMUSG00000007564_ENSMUSG00000026750/ENSMUSG00000007564_ENSMUSG00000031897
FBgn0005776 (predicted) FBgn0010590	=	ENSMUSG00000007564_ENSMUSG00000018286/ENSMUSG00000007564_ENSMUSG00000024337
FBgn0005776 (predicted) FBgn0023175	=	ENSMUSG00000007564_ENSMUSG00000060073
FBgn0005776 (predicted) FBgn0039819	=	ENSMUSG00000007564_ENSMUSG00000032301
FBgn0005776 (predicted) FBgn0086134	=	ENSMUSG00000007564_ENSMUSG00000015671
FBgn0005776 (predicted) FBgn0034842	=	ENSMUSG00000007564_ENSMUSG00000022193/ENSMUSG00000007564_ENSMUSG00000024338
FBgn0005776 (predicted) FBgn0031443	=	ENSMUSG00000007564_ENSMUSG00000028837
FBgn0005776 (predicted) FBgn0024248	=	ENSMUSG00000007564_ENSMUSG00000055980
FBgn0005776 (predicted) FBgn0037314	=	ENSMUSG00000007564_ENSMUSG00000005779
FBgn0005776 (predicted) FBgn0017557	=	ENSMUSG00000007564_ENSMUSG00000027566
FBgn0005776 (predicted) FBgn0029812	=	ENSMUSG00000007564_ENSMUSG00000031897/ENSMUSG00000007564_ENSMUSG00000026750
FBgn0005777 (predicted) FBgn0053513	=	ENSMUSG00000003099_ENSMUSG00000030209
FBgn0005777 (predicted) FBgn0010399	=	ENSMUSG00000003099_ENSMUSG00000026959
FBgn0005777 (predicted) FBgn0058005	=	ENSMUSG00000003099_ENSMUSG00000000149
FBgn0010014 (predicted) FBgn0086370	=	ENSMUSG00000033953_ENSMUSG00000022951
FBgn0010015 (predicted) FBgn0053513	=	ENSMUSG00000028161_ENSMUSG00000030209
FBgn0010015 (predicted) FBgn0010399	=	ENSMUSG00000028161_ENSMUSG00000026959
FBgn0010015 (predicted) FBgn0035917	=	ENSMUSG00000028161_ENSMUSG00000049173/ENSMUSG00000028161_ENSMUSG00000028116
FBgn0010051 (predicted) FBgn0030734	=	ENSMUSG00000030102_ENSMUSG00000028343
FBgn0010051 (predicted) FBgn0037862	=	ENSMUSG00000030102_ENSMUSG00000022477
FBgn0010051 (predicted) FBgn0037498	=	ENSMUSG00000030102_ENSMUSG00000028343
FBgn0010051 (predicted) FBgn0010100	=	ENSMUSG00000030102_ENSMUSG00000022477
FBgn0010083 (predicted) FBgn0036641	=	ENSMUSG00000027404_ENSMUSG00000021645
FBgn0010100 (predicted) FBgn0053513	=	ENSMUSG00000022477_ENSMUSG00000030209
FBgn0010173 (predicted) FBgn0023180	=	ENSMUSG00000000751_ENSMUSG00000031697
FBgn0010173 (predicted) FBgn0025815	=	ENSMUSG00000000751_ENSMUSG00000026355
FBgn0010173 (predicted) FBgn0015270	=	ENSMUSG00000000751_ENSMUSG00000026037
FBgn0010173 (predicted) FBgn0015929	=	ENSMUSG00000000751_ENSMUSG00000022673
FBgn0010173 (predicted) FBgn0020633	=	ENSMUSG00000000751_ENSMUSG00000029730
FBgn0010173 (predicted) FBgn0014861	=	ENSMUSG00000000751_ENSMUSG00000002870
FBgn0010194 (predicted) FBgn0036659	=	ENSMUSG00000021994_ENSMUSG00000058488
FBgn0010215 (predicted) FBgn0010215	=	ENSMUSG00000037815_ENSMUSG00000037815
FBgn0010217 (predicted) FBgn0014002	=	ENSMUSG00000025393_ENSMUSG00000025130
FBgn0010217 (predicted) FBgn0024352	=	ENSMUSG00000025393_ENSMUSG00000024966
FBgn0010217 (predicted) FBgn0020386	=	ENSMUSG00000025393_ENSMUSG00000024122
FBgn0010217 (predicted) FBgn0036490	=	ENSMUSG00000025393_ENSMUSG00000028691/ENSMUSG00000025393_ENSMUSG00000005161
FBgn0010217 (predicted) FBgn0040308	=	ENSMUSG00000025393_ENSMUSG00000025289
FBgn0010217 (predicted) FBgn0026418	=	ENSMUSG00000025393_ENSMUSG00000020361
FBgn0010217 (predicted) FBgn0040309	=	ENSMUSG00000025393_ENSMUSG00000028691/ENSMUSG00000025393_ENSMUSG00000005161
FBgn0010217 (predicted) FBgn0036921	=	ENSMUSG00000025393_ENSMUSG00000025132
FBgn0010217 (predicted) FBgn0036271	=	ENSMUSG00000025393_ENSMUSG00000028393
FBgn0010225 (predicted) FBgn0036942	=	ENSMUSG00000026175_ENSMUSG00000029162
FBgn0010225 (predicted) FBgn0032904	=	ENSMUSG00000026175_ENSMUSG00000028158
FBgn0010225 (predicted) FBgn0053513	=	ENSMUSG00000026879_ENSMUSG00000030209
FBgn0010225 (predicted) FBgn0036161	=	ENSMUSG00000026175_ENSMUSG00000029162
FBgn0010225 (predicted) FBgn0023083	=	ENSMUSG00000026879_ENSMUSG00000027030
FBgn0010235 (known) FBgn0024187	=	ENSMUSG00000021288_ENSMUSG00000024163/ENSMUSG00000024862_ENSMUSG00000024163
FBgn0010235 (known) FBgn0010235	=	ENSMUSG00000021288_ENSMUSG00000024862/ENSMUSG00000024862_ENSMUSG00000021288
FBgn0010235 (predicted) FBgn0010399	=	ENSMUSG00000024862_ENSMUSG00000026959
FBgn0010235 (predicted) FBgn0053513	=	ENSMUSG00000024862_ENSMUSG00000030209
FBgn0010247 (predicted) FBgn0011766	=	ENSMUSG00000026496_ENSMUSG00000027490
FBgn0010247 (predicted) FBgn0020386	=	ENSMUSG00000026496_ENSMUSG00000024122
FBgn0010269 (known) FBgn0015402	=	ENSMUSG00000004936_ENSMUSG00000018334
FBgn0010269 (predicted) FBgn0024187	=	ENSMUSG00000004936_ENSMUSG00000024163
FBgn0010269 (predicted) FBgn0010399	=	ENSMUSG00000035027_ENSMUSG00000026959/ENSMUSG00000004936_ENSMUSG00000026959
FBgn0010269 (predicted) FBgn0053513	=	ENSMUSG00000035027_ENSMUSG00000030209/ENSMUSG00000004936_ENSMUSG00000030209
FBgn0010269 (predicted) FBgn0010583	=	ENSMUSG00000035027_ENSMUSG00000032475
FBgn0010269 (predicted) FBgn0017581	=	ENSMUSG00000035027_ENSMUSG00000020190/ENSMUSG00000035027_ENSMUSG00000028708
FBgn0010333 (predicted) FBgn0053513	=	ENSMUSG00000001847_ENSMUSG00000030209
FBgn0010333 (predicted) FBgn0022986	=	ENSMUSG00000018012_ENSMUSG00000028790
FBgn0010333 (predicted) FBgn0085419	=	ENSMUSG00000001847_ENSMUSG00000031880
FBgn0010333 (predicted) FBgn0031883	=	ENSMUSG00000001847_ENSMUSG00000027620
FBgn0010333 (predicted) FBgn0030299	=	ENSMUSG00000001847_ENSMUSG00000011831
FBgn0010333 (predicted) FBgn0010341	=	ENSMUSG00000001847_ENSMUSG00000006699
FBgn0010333 (predicted) FBgn0036921	=	ENSMUSG00000018012_ENSMUSG00000030220/ENSMUSG00000018012_ENSMUSG00000025132
FBgn0010333 (predicted) FBgn0014020	=	ENSMUSG00000001847_ENSMUSG00000007815
FBgn0010333 (predicted) FBgn0010399	=	ENSMUSG00000001847_ENSMUSG00000026959
FBgn0010333 (predicted) FBgn0034434	=	ENSMUSG00000001847_ENSMUSG00000031880
FBgn0010333 (predicted) FBgn0034731	=	ENSMUSG00000018012_ENSMUSG00000028790
FBgn0010333 (predicted) FBgn0011202	=	ENSMUSG00000001847_ENSMUSG00000034480
FBgn0010333 (predicted) FBgn0022987	=	ENSMUSG00000018012_ENSMUSG00000028790
FBgn0010341 (known) FBgn0026192	=	ENSMUSG00000006699_ENSMUSG00000044641
FBgn0010341 (predicted) FBgn0013342	=	ENSMUSG00000006699_ENSMUSG00000020894
FBgn0010341 (predicted) FBgn0011202	=	ENSMUSG00000006699_ENSMUSG00000034480
FBgn0010341 (predicted) FBgn0014011	=	ENSMUSG00000006699_ENSMUSG00000001847
FBgn0010341 (predicted) FBgn0052082	=	ENSMUSG00000006699_ENSMUSG00000025372
FBgn0010341 (predicted) FBgn0022131	=	ENSMUSG00000006699_ENSMUSG00000037643
FBgn0010341 (predicted) FBgn0050440	=	ENSMUSG00000006699_ENSMUSG00000031442
FBgn0010348 (predicted) FBgn0053513	=	ENSMUSG00000051853_ENSMUSG00000030209
FBgn0010349 (predicted) FBgn0067861	=	ENSMUSG00000018707_ENSMUSG00000029757
FBgn0010349 (predicted) FBgn0052823	=	ENSMUSG00000018707_ENSMUSG00000029757
FBgn0010349 (predicted) FBgn0053497	=	ENSMUSG00000018707_ENSMUSG00000029757
FBgn0010349 (predicted) FBgn0053499	=	ENSMUSG00000018707_ENSMUSG00000029757
FBgn0010349 (predicted) FBgn0021768	=	ENSMUSG00000018707_ENSMUSG00000028851
FBgn0010380 (predicted) FBgn0024833	=	ENSMUSG00000035152_ENSMUSG00000003033
FBgn0010380 (predicted) FBgn0045035	=	ENSMUSG00000009090_ENSMUSG00000034218
FBgn0010380 (predicted) FBgn0030089	=	ENSMUSG00000035152_ENSMUSG00000031731
FBgn0010382 (predicted) FBgn0050440	=	ENSMUSG00000002068_ENSMUSG00000031139
FBgn0010389 (predicted) FBgn0032042	=	ENSMUSG00000031565_ENSMUSG00000020170
FBgn0010399 (predicted) FBgn0013998	=	ENSMUSG00000026959_ENSMUSG00000034187
FBgn0010399 (predicted) FBgn0032147	=	ENSMUSG00000026959_ENSMUSG00000027296
FBgn0010399 (predicted) FBgn0022382	=	ENSMUSG00000026959_ENSMUSG00000002997/ENSMUSG00000026959_ENSMUSG00000032601
FBgn0010399 (predicted) FBgn0015286	=	ENSMUSG00000026959_ENSMUSG00000008859
FBgn0010399 (predicted) FBgn0015014	=	ENSMUSG00000026959_ENSMUSG00000015522
FBgn0010399 (predicted) FBgn0010399	=	ENSMUSG00000026959_ENSMUSG00000026959
FBgn0010399 (predicted) FBgn0020440	=	ENSMUSG00000026959_ENSMUSG00000059456
FBgn0010399 (predicted) FBgn0025806	=	ENSMUSG00000026959_ENSMUSG00000051615
FBgn0010399 (predicted) FBgn0020429	=	ENSMUSG00000026959_ENSMUSG00000056073
FBgn0010399 (predicted) FBgn0020386	=	ENSMUSG00000026959_ENSMUSG00000024122
FBgn0010399 (predicted) FBgn0046332	=	ENSMUSG00000026959_ENSMUSG00000022812
FBgn0010399 (predicted) FBgn0026255	=	ENSMUSG00000026959_ENSMUSG00000056073
FBgn0010399 (predicted) FBgn0022213	=	ENSMUSG00000026959_ENSMUSG00000002718
FBgn0010399 (predicted) FBgn0031912	=	ENSMUSG00000026959_ENSMUSG00000000168
FBgn0010399 (predicted) FBgn0015269	=	ENSMUSG00000026959_ENSMUSG00000020716
FBgn0010399 (predicted) FBgn0033876	=	ENSMUSG00000026959_ENSMUSG00000022415
FBgn0010399 (predicted) FBgn0025704	=	ENSMUSG00000026959_ENSMUSG00000026463
FBgn0010399 (predicted) FBgn0037466	=	ENSMUSG00000026959_ENSMUSG00000022974
FBgn0010399 (predicted) FBgn0011826	=	ENSMUSG00000026959_ENSMUSG00000028161
FBgn0010399 (predicted) FBgn0025865	=	ENSMUSG00000026959_ENSMUSG00000031078
FBgn0010399 (predicted) FBgn0038840	=	ENSMUSG00000026959_ENSMUSG00000056073
FBgn0010399 (predicted) FBgn0034267	=	ENSMUSG00000026959_ENSMUSG00000019146
FBgn0010399 (predicted) FBgn0085388	=	ENSMUSG00000026959_ENSMUSG00000027296
FBgn0010399 (predicted) FBgn0025777	=	ENSMUSG00000026959_ENSMUSG00000007617
FBgn0010399 (predicted) FBgn0015790	=	ENSMUSG00000026959_ENSMUSG00000004771
FBgn0010399 (predicted) FBgn0010633	=	ENSMUSG00000026959_ENSMUSG00000003279
FBgn0010399 (predicted) FBgn0053513	=	ENSMUSG00000026959_ENSMUSG00000030209/ENSMUSG00000026959_ENSMUSG00000059003
FBgn0010399 (predicted) FBgn0014011	=	ENSMUSG00000026959_ENSMUSG00000001847
FBgn0010399 (predicted) FBgn0085503	=	ENSMUSG00000026959_ENSMUSG00000033161/ENSMUSG00000026959_ENSMUSG00000040907
FBgn0010399 (predicted) FBgn0030758	=	ENSMUSG00000026959_ENSMUSG00000028161
FBgn0010399 (predicted) FBgn0040281	=	ENSMUSG00000026959_ENSMUSG00000027223
FBgn0010399 (predicted) FBgn0051201	=	ENSMUSG00000026959_ENSMUSG00000056073
FBgn0010399 (predicted) FBgn0036497	=	ENSMUSG00000026959_ENSMUSG00000029430
FBgn0010399 (predicted) FBgn0046113	=	ENSMUSG00000026959_ENSMUSG00000056073
FBgn0010399 (predicted) FBgn0020238	=	ENSMUSG00000026959_ENSMUSG00000020849
FBgn0010399 (predicted) FBgn0038837	=	ENSMUSG00000026959_ENSMUSG00000056073
FBgn0010399 (predicted) FBgn0028422	=	ENSMUSG00000026959_ENSMUSG00000056073
FBgn0010399 (predicted) FBgn0011676	=	ENSMUSG00000026959_ENSMUSG00000029361
FBgn0010399 (predicted) FBgn0024248	=	ENSMUSG00000026959_ENSMUSG00000055980
FBgn0010399 (predicted) FBgn0020618	=	ENSMUSG00000026959_ENSMUSG00000020372
FBgn0010399 (predicted) FBgn0013343	=	ENSMUSG00000026959_ENSMUSG00000007207
FBgn0010488 (predicted) FBgn0030520	=	ENSMUSG00000005610_ENSMUSG00000024975
FBgn0010488 (predicted) FBgn0017581	=	ENSMUSG00000005610_ENSMUSG00000028708
FBgn0010488 (predicted) FBgn0020622	=	ENSMUSG00000005610_ENSMUSG00000041417
FBgn0010504 (predicted) FBgn0028743	=	ENSMUSG00000039131_ENSMUSG00000002458/ENSMUSG00000019433_ENSMUSG00000002458
FBgn0010504 (predicted) FBgn0053960	=	ENSMUSG00000039131_ENSMUSG00000030539/ENSMUSG00000039131_ENSMUSG00000026121/ENSMUSG00000019433_ENSMUSG00000030539/ENSMUSG00000019433_ENSMUSG00000026121
FBgn0010504 (predicted) FBgn0011260	=	ENSMUSG00000039131_ENSMUSG00000026121/ENSMUSG00000039131_ENSMUSG00000030539/ENSMUSG00000019433_ENSMUSG00000026121/ENSMUSG00000019433_ENSMUSG00000030539
FBgn0010551 (predicted) FBgn0053513	=	ENSMUSG00000004264_ENSMUSG00000030209
FBgn0010583 (predicted) FBgn0020299	=	ENSMUSG00000032475_ENSMUSG00000025017
FBgn0010583 (predicted) FBgn0034731	=	ENSMUSG00000032475_ENSMUSG00000028790
FBgn0010583 (predicted) FBgn0035101	=	ENSMUSG00000032475_ENSMUSG00000031955
FBgn0010583 (predicted) FBgn0022986	=	ENSMUSG00000032475_ENSMUSG00000028790
FBgn0010583 (predicted) FBgn0022987	=	ENSMUSG00000032475_ENSMUSG00000028790
FBgn0010583 (predicted) FBgn0029944	=	ENSMUSG00000032475_ENSMUSG00000068335/ENSMUSG00000032475_ENSMUSG00000022102
FBgn0010590 (predicted) FBgn0032492	=	ENSMUSG00000018286_ENSMUSG00000030751/ENSMUSG00000024337_ENSMUSG00000030751
FBgn0010590 (predicted) FBgn0023175	=	ENSMUSG00000018286_ENSMUSG00000060073/ENSMUSG00000024337_ENSMUSG00000060073
FBgn0010602 (predicted) FBgn0033402	=	ENSMUSG00000015120_ENSMUSG00000032508
FBgn0010620 (predicted) FBgn0040297	=	ENSMUSG00000038298_ENSMUSG00000036123/ENSMUSG00000020733_ENSMUSG00000036123
FBgn0010620 (predicted) FBgn0086693	=	ENSMUSG00000002504_ENSMUSG00000036899
FBgn0010620 (predicted) FBgn0036414	=	ENSMUSG00000002504_ENSMUSG00000036899
FBgn0010633 (predicted) FBgn0020510	=	ENSMUSG00000061689_ENSMUSG00000058835
FBgn0010633 (predicted) FBgn0053513	=	ENSMUSG00000003279_ENSMUSG00000030209
FBgn0010709 (predicted) FBgn0020622	=	ENSMUSG00000035086_ENSMUSG00000031834
FBgn0010750 (predicted) FBgn0020386	=	ENSMUSG00000003437_ENSMUSG00000024122
FBgn0011202 (predicted) FBgn0014020	=	ENSMUSG00000024456_ENSMUSG00000007815/ENSMUSG00000024456_ENSMUSG00000054364/ENSMUSG00000024456_ENSMUSG00000002233/ENSMUSG00000034480_ENSMUSG00000007815/ENSMUSG00000022021_ENSMUSG00000007815
FBgn0011202 (predicted) FBgn0020510	=	ENSMUSG00000022021_ENSMUSG00000058835
FBgn0011202 (predicted) FBgn0052371	=	ENSMUSG00000024456_ENSMUSG00000027479/ENSMUSG00000022021_ENSMUSG00000027479
FBgn0011202 (predicted) FBgn0030082	=	ENSMUSG00000024456_ENSMUSG00000018666/ENSMUSG00000024456_ENSMUSG00000009575/ENSMUSG00000034480_ENSMUSG00000018666/ENSMUSG00000034480_ENSMUSG00000009575
FBgn0011202 (predicted) FBgn0011202	=	ENSMUSG00000024456_ENSMUSG00000024456
FBgn0011202 (predicted) FBgn0027066	=	ENSMUSG00000024456_ENSMUSG00000027479/ENSMUSG00000022021_ENSMUSG00000027479
FBgn0011202 (predicted) FBgn0031613	=	ENSMUSG00000024456_ENSMUSG00000018666/ENSMUSG00000024456_ENSMUSG00000009575/ENSMUSG00000034480_ENSMUSG00000018666/ENSMUSG00000034480_ENSMUSG00000009575
FBgn0011202 (predicted) FBgn0026598	=	ENSMUSG00000024456_ENSMUSG00000005871/ENSMUSG00000022021_ENSMUSG00000005871
FBgn0011202 (predicted) FBgn0015589	=	ENSMUSG00000024456_ENSMUSG00000005871/ENSMUSG00000022021_ENSMUSG00000005871
FBgn0011202 (predicted) FBgn0014011	=	ENSMUSG00000034480_ENSMUSG00000001847
FBgn0011211 (predicted) FBgn0053513	=	ENSMUSG00000025428_ENSMUSG00000030209
FBgn0011227 (predicted) FBgn0039651	=	ENSMUSG00000059534_ENSMUSG00000022551
FBgn0011227 (predicted) FBgn0035600	=	ENSMUSG00000059534_ENSMUSG00000022551
FBgn0011272 (predicted) FBgn0053513	=	ENSMUSG00000000740_ENSMUSG00000030209
FBgn0011288 (predicted) FBgn0036555	=	ENSMUSG00000027273_ENSMUSG00000035798
FBgn0011288 (predicted) FBgn0053513	=	ENSMUSG00000027273_ENSMUSG00000030209
FBgn0011288 (predicted) FBgn0028401	=	ENSMUSG00000027273_ENSMUSG00000027273
FBgn0011288 (predicted) FBgn0031450	=	ENSMUSG00000027273_ENSMUSG00000025793
FBgn0011288 (predicted) FBgn0034057	=	ENSMUSG00000027273_ENSMUSG00000025786/ENSMUSG00000027273_ENSMUSG00000031823
FBgn0011288 (predicted) FBgn0013342	=	ENSMUSG00000027287_ENSMUSG00000020894
FBgn0011288 (predicted) FBgn0011288	=	ENSMUSG00000027273_ENSMUSG00000027273
FBgn0011291 (known) FBgn0032847	=	ENSMUSG00000024218_ENSMUSG00000048100
FBgn0011296 (predicted) FBgn0016917	=	ENSMUSG00000032060_ENSMUSG00000004040
FBgn0011425 (predicted) FBgn0011762	=	ENSMUSG00000026134_ENSMUSG00000025395
FBgn0011570 (predicted) FBgn0033212	=	ENSMUSG00000028745_ENSMUSG00000021338
FBgn0011570 (predicted) FBgn0053513	=	ENSMUSG00000028745_ENSMUSG00000030209
FBgn0011586 (predicted) FBgn0011586	=	ENSMUSG00000021131_ENSMUSG00000021131
FBgn0011642 (predicted) FBgn0011656	=	ENSMUSG00000023348_ENSMUSG00000005583
FBgn0011648 (predicted) FBgn0031493	=	ENSMUSG00000031681_ENSMUSG00000024853
FBgn0011648 (predicted) FBgn0033564	=	ENSMUSG00000031681_ENSMUSG00000002763
FBgn0011648 (predicted) FBgn0035720	=	ENSMUSG00000031681_ENSMUSG00000020719
FBgn0011648 (predicted) FBgn0028397	=	ENSMUSG00000031681_ENSMUSG00000037573/ENSMUSG00000021540_ENSMUSG00000037573/ENSMUSG00000027796_ENSMUSG00000037573
FBgn0011648 (predicted) FBgn0052016	=	ENSMUSG00000031681_ENSMUSG00000020454
FBgn0011655 (predicted) FBgn0052016	=	ENSMUSG00000024515_ENSMUSG00000020454
FBgn0011655 (predicted) FBgn0031493	=	ENSMUSG00000024515_ENSMUSG00000024853
FBgn0011655 (predicted) FBgn0033564	=	ENSMUSG00000024515_ENSMUSG00000002763
FBgn0011655 (predicted) FBgn0035720	=	ENSMUSG00000024515_ENSMUSG00000020719
FBgn0011655 (predicted) FBgn0028397	=	ENSMUSG00000024515_ENSMUSG00000037573
FBgn0011656 (predicted) FBgn0020236	=	ENSMUSG00000005583_ENSMUSG00000020917
FBgn0011656 (predicted) FBgn0034061	=	ENSMUSG00000005583_ENSMUSG00000062963
FBgn0011656 (predicted) FBgn0041210	=	ENSMUSG00000005583_ENSMUSG00000022475/ENSMUSG00000001419_ENSMUSG00000004698/ENSMUSG00000001419_ENSMUSG00000008855
FBgn0011661 (known) FBgn0086384	=	ENSMUSG00000052397_ENSMUSG00000009073
FBgn0011676 (known) FBgn0011676	=	ENSMUSG00000020826_ENSMUSG00000020826
FBgn0011676 (predicted) FBgn0036764	=	ENSMUSG00000028978_ENSMUSG00000041313
FBgn0011676 (predicted) FBgn0037130	=	ENSMUSG00000029361_ENSMUSG00000027488
FBgn0011676 (predicted) FBgn0036493	=	ENSMUSG00000028978_ENSMUSG00000041313
FBgn0011676 (predicted) FBgn0053513	=	ENSMUSG00000029361_ENSMUSG00000030209
FBgn0011676 (predicted) FBgn0037203	=	ENSMUSG00000028978_ENSMUSG00000041313
FBgn0011712 (predicted) FBgn0013998	=	ENSMUSG00000006024_ENSMUSG00000034187
FBgn0011715 (predicted) FBgn0015805	=	ENSMUSG00000000902_ENSMUSG00000019777
FBgn0011726 (predicted) FBgn0026418	=	ENSMUSG00000056201_ENSMUSG00000029657
FBgn0011744 (predicted) FBgn0085503	=	ENSMUSG00000026341_ENSMUSG00000033161
FBgn0011744 (predicted) FBgn0028491	=	ENSMUSG00000026341_ENSMUSG00000025557
FBgn0011744 (predicted) FBgn0015776	=	ENSMUSG00000026341_ENSMUSG00000026576
FBgn0011744 (predicted) FBgn0015777	=	ENSMUSG00000026341_ENSMUSG00000026576
FBgn0011744 (predicted) FBgn0015565	=	ENSMUSG00000026341_ENSMUSG00000025557
FBgn0011744 (predicted) FBgn0032946	=	ENSMUSG00000026341_ENSMUSG00000026576
FBgn0011760 (known) FBgn0011760	=	ENSMUSG00000020483_ENSMUSG00000020483
FBgn0011760 (predicted) FBgn0034051	=	ENSMUSG00000020483_ENSMUSG00000048416
FBgn0011760 (predicted) FBgn0026141	=	ENSMUSG00000020483_ENSMUSG00000020483
FBgn0011760 (predicted) FBgn0026418	=	ENSMUSG00000020483_ENSMUSG00000029657
FBgn0011766 (predicted) FBgn0039044	=	ENSMUSG00000027490_ENSMUSG00000059552
FBgn0011768 (predicted) FBgn0011768	=	ENSMUSG00000037797_ENSMUSG00000037797
FBgn0011774 (predicted) FBgn0041627	=	ENSMUSG00000022471_ENSMUSG00000026187
FBgn0011785 (predicted) FBgn0024248	=	ENSMUSG00000032253_ENSMUSG00000055980/ENSMUSG00000032253_ENSMUSG00000038894
FBgn0011826 (predicted) FBgn0053513	=	ENSMUSG00000028161_ENSMUSG00000030209
FBgn0011826 (predicted) FBgn0035917	=	ENSMUSG00000028161_ENSMUSG00000049173/ENSMUSG00000028161_ENSMUSG00000028116
FBgn0011829 (predicted) FBgn0029944	=	ENSMUSG00000030110_ENSMUSG00000035711/ENSMUSG00000030110_ENSMUSG00000068335/ENSMUSG00000030110_ENSMUSG00000022102
FBgn0011837 (predicted) FBgn0016917	=	ENSMUSG00000044786_ENSMUSG00000040033
FBgn0012066 (predicted) FBgn0027559	=	ENSMUSG00000038644_ENSMUSG00000030726
FBgn0012066 (predicted) FBgn0027903	=	ENSMUSG00000038644_ENSMUSG00000020471
FBgn0013307 (predicted) FBgn0013308	=	ENSMUSG00000011179_ENSMUSG00000011179
FBgn0013307 (predicted) FBgn0013307	=	ENSMUSG00000011179_ENSMUSG00000011179
FBgn0013308 (predicted) FBgn0013308	=	ENSMUSG00000011179_ENSMUSG00000011179
FBgn0013342 (known) FBgn0013343	=	ENSMUSG00000020894_ENSMUSG00000030805
FBgn0013342 (predicted) FBgn0028401	=	ENSMUSG00000020894_ENSMUSG00000027287
FBgn0013343 (predicted) FBgn0037674	=	ENSMUSG00000007207_ENSMUSG00000027411
FBgn0013343 (predicted) FBgn0020510	=	ENSMUSG00000030805_ENSMUSG00000058835
FBgn0013343 (predicted) FBgn0053513	=	ENSMUSG00000007207_ENSMUSG00000030209
FBgn0013678 (predicted) FBgn0035600	=	ENSMUSG00000064370_ENSMUSG00000022551
FBgn0013678 (predicted) FBgn0039651	=	ENSMUSG00000064370_ENSMUSG00000022551
FBgn0013750 (predicted) FBgn0020611	=	ENSMUSG00000044147_ENSMUSG00000022295
FBgn0013751 (predicted) FBgn0013751	=	ENSMUSG00000026890_ENSMUSG00000026890
FBgn0013753 (predicted) FBgn0031121	=	ENSMUSG00000031885_ENSMUSG00000022952
FBgn0013753 (predicted) FBgn0029755	=	ENSMUSG00000031885_ENSMUSG00000070697
FBgn0013753 (predicted) FBgn0083981	=	ENSMUSG00000031885_ENSMUSG00000022952
FBgn0013755 (predicted) FBgn0031121	=	ENSMUSG00000031885_ENSMUSG00000022952
FBgn0013755 (predicted) FBgn0029755	=	ENSMUSG00000031885_ENSMUSG00000070697
FBgn0013755 (predicted) FBgn0083981	=	ENSMUSG00000031885_ENSMUSG00000022952
FBgn0013762 (known) FBgn0027581	=	ENSMUSG00000028969_ENSMUSG00000040957/ENSMUSG00000028969_ENSMUSG00000038990
FBgn0013762 (predicted) FBgn0027491	=	ENSMUSG00000028969_ENSMUSG00000048895
FBgn0013998 (predicted) FBgn0053513	=	ENSMUSG00000034187_ENSMUSG00000030209
FBgn0013998 (predicted) FBgn0028341	=	ENSMUSG00000034187_ENSMUSG00000032290
FBgn0014002 (predicted) FBgn0032904	=	ENSMUSG00000025130_ENSMUSG00000028158
FBgn0014009 (predicted) FBgn0053513	=	ENSMUSG00000047187_ENSMUSG00000030209
FBgn0014011 (predicted) FBgn0034434	=	ENSMUSG00000001847_ENSMUSG00000031880
FBgn0014011 (predicted) FBgn0036921	=	ENSMUSG00000018012_ENSMUSG00000030220/ENSMUSG00000018012_ENSMUSG00000025132
FBgn0014011 (predicted) FBgn0022987	=	ENSMUSG00000018012_ENSMUSG00000028790
FBgn0014011 (predicted) FBgn0022986	=	ENSMUSG00000018012_ENSMUSG00000028790
FBgn0014011 (predicted) FBgn0034731	=	ENSMUSG00000018012_ENSMUSG00000028790
FBgn0014011 (predicted) FBgn0031883	=	ENSMUSG00000001847_ENSMUSG00000027620
FBgn0014011 (predicted) FBgn0014020	=	ENSMUSG00000001847_ENSMUSG00000007815
FBgn0014011 (predicted) FBgn0030299	=	ENSMUSG00000001847_ENSMUSG00000011831
FBgn0014011 (predicted) FBgn0053513	=	ENSMUSG00000001847_ENSMUSG00000030209
FBgn0014011 (predicted) FBgn0085419	=	ENSMUSG00000001847_ENSMUSG00000031880
FBgn0014028 (predicted) FBgn0037873	=	ENSMUSG00000009863_ENSMUSG00000058076
FBgn0014029 (predicted) FBgn0016917	=	ENSMUSG00000018398_ENSMUSG00000040033
FBgn0014037 (predicted) FBgn0016917	=	ENSMUSG00000070002_ENSMUSG00000026104
FBgn0014362 (predicted) FBgn0020622	=	ENSMUSG00000056851_ENSMUSG00000041417
FBgn0014362 (predicted) FBgn0037170	=	ENSMUSG00000051695_ENSMUSG00000075704
FBgn0014362 (predicted) FBgn0041210	=	ENSMUSG00000051695_ENSMUSG00000004698
FBgn0014362 (predicted) FBgn0020653	=	ENSMUSG00000051695_ENSMUSG00000075704
FBgn0014411 (predicted) FBgn0034708	=	ENSMUSG00000020078_ENSMUSG00000031696
FBgn0014861 (known) FBgn0024332	=	ENSMUSG00000002870_ENSMUSG00000041859
FBgn0014861 (known) FBgn0017577	=	ENSMUSG00000002870_ENSMUSG00000005410
FBgn0014861 (known) FBgn0020633	=	ENSMUSG00000002870_ENSMUSG00000029730
FBgn0014861 (known) FBgn0025815	=	ENSMUSG00000002870_ENSMUSG00000026355
FBgn0014861 (known) FBgn0015929	=	ENSMUSG00000002870_ENSMUSG00000022673
FBgn0014861 (predicted) FBgn0014861	=	ENSMUSG00000002870_ENSMUSG00000002870
FBgn0014861 (predicted) FBgn0028360	=	ENSMUSG00000002870_ENSMUSG00000029283
FBgn0014861 (predicted) FBgn0015270	=	ENSMUSG00000002870_ENSMUSG00000026037
FBgn0014861 (predicted) FBgn0015271	=	ENSMUSG00000002870_ENSMUSG00000029012
FBgn0014861 (predicted) FBgn0023181	=	ENSMUSG00000002870_ENSMUSG00000026761
FBgn0014861 (predicted) FBgn0022772	=	ENSMUSG00000002870_ENSMUSG00000028587
FBgn0014861 (predicted) FBgn0032677	=	ENSMUSG00000002870_ENSMUSG00000029283
FBgn0014879 (predicted) FBgn0030086	=	ENSMUSG00000054766_ENSMUSG00000034024
FBgn0015014 (predicted) FBgn0053513	=	ENSMUSG00000015522_ENSMUSG00000030209
FBgn0015019 (predicted) FBgn0015019	=	ENSMUSG00000001416_ENSMUSG00000001416
FBgn0015218 (known) FBgn0017581	=	ENSMUSG00000028156_ENSMUSG00000028708
FBgn0015218 (known) FBgn0022073	=	ENSMUSG00000028156_ENSMUSG00000031490
FBgn0015218 (predicted) FBgn0023213	=	ENSMUSG00000028156_ENSMUSG00000045983
FBgn0015222 (predicted) FBgn0015222	=	ENSMUSG00000024661_ENSMUSG00000024661
FBgn0015234 (predicted) FBgn0037248	=	ENSMUSG00000020538_ENSMUSG00000033871
FBgn0015247 (predicted) FBgn0020386	=	ENSMUSG00000032000_ENSMUSG00000024122
FBgn0015269 (predicted) FBgn0053513	=	ENSMUSG00000020716_ENSMUSG00000030209
FBgn0015270 (predicted) FBgn0015929	=	ENSMUSG00000026037_ENSMUSG00000022673
FBgn0015270 (predicted) FBgn0017577	=	ENSMUSG00000026037_ENSMUSG00000005410
FBgn0015270 (predicted) FBgn0035918	=	ENSMUSG00000026037_ENSMUSG00000017499
FBgn0015270 (predicted) FBgn0015270	=	ENSMUSG00000026037_ENSMUSG00000026037
FBgn0015270 (predicted) FBgn0025815	=	ENSMUSG00000026037_ENSMUSG00000026355
FBgn0015270 (predicted) FBgn0022772	=	ENSMUSG00000026037_ENSMUSG00000028587
FBgn0015270 (predicted) FBgn0020633	=	ENSMUSG00000026037_ENSMUSG00000029730
FBgn0015270 (predicted) FBgn0023180	=	ENSMUSG00000026037_ENSMUSG00000031697
FBgn0015270 (predicted) FBgn0023181	=	ENSMUSG00000026037_ENSMUSG00000026761
FBgn0015270 (predicted) FBgn0015271	=	ENSMUSG00000026037_ENSMUSG00000029012
FBgn0015271 (predicted) FBgn0024332	=	ENSMUSG00000029012_ENSMUSG00000041859
FBgn0015271 (predicted) FBgn0020633	=	ENSMUSG00000029012_ENSMUSG00000029730
FBgn0015271 (predicted) FBgn0022772	=	ENSMUSG00000029012_ENSMUSG00000028587
FBgn0015271 (predicted) FBgn0023181	=	ENSMUSG00000029012_ENSMUSG00000026761
FBgn0015271 (predicted) FBgn0015271	=	ENSMUSG00000029012_ENSMUSG00000029012
FBgn0015271 (predicted) FBgn0023180	=	ENSMUSG00000029012_ENSMUSG00000031697
FBgn0015271 (predicted) FBgn0015929	=	ENSMUSG00000029012_ENSMUSG00000022673
FBgn0015279 (known) FBgn0020622	=	ENSMUSG00000032462_ENSMUSG00000028698/ENSMUSG00000032462_ENSMUSG00000041417/ENSMUSG00000039936_ENSMUSG00000041417
FBgn0015279 (predicted) FBgn0037815	=	ENSMUSG00000032462_ENSMUSG00000061286
FBgn0015282 (predicted) FBgn0015283	=	ENSMUSG00000021178_ENSMUSG00000005625
FBgn0015283 (predicted) FBgn0028684	=	ENSMUSG00000005625_ENSMUSG00000002102
FBgn0015283 (predicted) FBgn0028693	=	ENSMUSG00000005625_ENSMUSG00000030591
FBgn0015283 (predicted) FBgn0028695	=	ENSMUSG00000005625_ENSMUSG00000006998
FBgn0015283 (predicted) FBgn0037742	=	ENSMUSG00000005625_ENSMUSG00000030603
FBgn0015283 (predicted) FBgn0028691	=	ENSMUSG00000005625_ENSMUSG00000025487
FBgn0015283 (predicted) FBgn0036224	=	ENSMUSG00000005625_ENSMUSG00000021832
FBgn0015283 (predicted) FBgn0020369	=	ENSMUSG00000005625_ENSMUSG00000020708
FBgn0015283 (predicted) FBgn0028694	=	ENSMUSG00000005625_ENSMUSG00000026914
FBgn0015283 (predicted) FBgn0028688	=	ENSMUSG00000005625_ENSMUSG00000021737
FBgn0015283 (predicted) FBgn0015283	=	ENSMUSG00000005625_ENSMUSG00000005625
FBgn0015283 (predicted) FBgn0028689	=	ENSMUSG00000005625_ENSMUSG00000017428
FBgn0015283 (predicted) FBgn0028690	=	ENSMUSG00000005625_ENSMUSG00000020720
FBgn0015283 (predicted) FBgn0030457	=	ENSMUSG00000005625_ENSMUSG00000026869
FBgn0015283 (predicted) FBgn0028692	=	ENSMUSG00000005625_ENSMUSG00000026229
FBgn0015283 (predicted) FBgn0028686	=	ENSMUSG00000005625_ENSMUSG00000030603
FBgn0015283 (predicted) FBgn0036465	=	ENSMUSG00000005625_ENSMUSG00000030591
FBgn0015283 (predicted) FBgn0028685	=	ENSMUSG00000005625_ENSMUSG00000021832
FBgn0015283 (predicted) FBgn0028687	=	ENSMUSG00000005625_ENSMUSG00000028932
FBgn0015286 (predicted) FBgn0053513	=	ENSMUSG00000008859_ENSMUSG00000030209
FBgn0015296 (predicted) FBgn0020618	=	ENSMUSG00000042626_ENSMUSG00000020372
FBgn0015296 (predicted) FBgn0020440	=	ENSMUSG00000042626_ENSMUSG00000022607
FBgn0015296 (predicted) FBgn0036273	=	ENSMUSG00000042626_ENSMUSG00000026288
FBgn0015296 (predicted) FBgn0032848	=	ENSMUSG00000042626_ENSMUSG00000022322
FBgn0015296 (predicted) FBgn0023094	=	ENSMUSG00000042626_ENSMUSG00000055116
FBgn0015296 (predicted) FBgn0020224	=	ENSMUSG00000042626_ENSMUSG00000034342
FBgn0015296 (predicted) FBgn0016794	=	ENSMUSG00000042626_ENSMUSG00000031714
FBgn0015320 (predicted) FBgn0053139	=	ENSMUSG00000021774_ENSMUSG00000042590
FBgn0015402 (predicted) FBgn0038686	=	ENSMUSG00000018334_ENSMUSG00000029458
FBgn0015509 (predicted) FBgn0033639	=	ENSMUSG00000029686_ENSMUSG00000020883
FBgn0015513 (predicted) FBgn0032409	=	ENSMUSG00000020143_ENSMUSG00000041112/ENSMUSG00000058325_ENSMUSG00000014791/ENSMUSG00000058325_ENSMUSG00000041112/ENSMUSG00000058325_ENSMUSG00000017670
FBgn0015513 (predicted) FBgn0050440	=	ENSMUSG00000020143_ENSMUSG00000031139
FBgn0015513 (predicted) FBgn0037299	=	ENSMUSG00000058325_ENSMUSG00000048832
FBgn0015567 (predicted) FBgn0024832	=	ENSMUSG00000002957_ENSMUSG00000022841
FBgn0015567 (predicted) FBgn0043012	=	ENSMUSG00000002957_ENSMUSG00000008036
FBgn0015587 (predicted) FBgn0024248	=	ENSMUSG00000034101_ENSMUSG00000055980
FBgn0015589 (predicted) FBgn0027066	=	ENSMUSG00000005871_ENSMUSG00000027479
FBgn0015589 (predicted) FBgn0026597	=	ENSMUSG00000005871_ENSMUSG00000000142
FBgn0015589 (predicted) FBgn0052371	=	ENSMUSG00000005871_ENSMUSG00000027479
FBgn0015610 (predicted) FBgn0030788	=	ENSMUSG00000057236_ENSMUSG00000031609
FBgn0015614 (predicted) FBgn0086370	=	ENSMUSG00000033953_ENSMUSG00000022951
FBgn0015754 (predicted) FBgn0036059	=	ENSMUSG00000020745_ENSMUSG00000018736
FBgn0015754 (predicted) FBgn0025809	=	ENSMUSG00000020745_ENSMUSG00000005447
FBgn0015776 (predicted) FBgn0085503	=	ENSMUSG00000026576_ENSMUSG00000033161
FBgn0015777 (predicted) FBgn0085503	=	ENSMUSG00000026576_ENSMUSG00000033161
FBgn0015790 (predicted) FBgn0053513	=	ENSMUSG00000004771_ENSMUSG00000030209
FBgn0015796 (predicted) FBgn0053555	=	ENSMUSG00000003037_ENSMUSG00000031255
FBgn0015797 (predicted) FBgn0053513	=	ENSMUSG00000030704_ENSMUSG00000030209
FBgn0015797 (predicted) FBgn0035229	=	ENSMUSG00000030704_ENSMUSG00000035901
FBgn0015797 (predicted) FBgn0033468	=	ENSMUSG00000030704_ENSMUSG00000003380
FBgn0015797 (predicted) FBgn0024248	=	ENSMUSG00000032549_ENSMUSG00000055980
FBgn0015799 (predicted) FBgn0032329	=	ENSMUSG00000022105_ENSMUSG00000020230
FBgn0015799 (predicted) FBgn0083981	=	ENSMUSG00000022105_ENSMUSG00000039153/ENSMUSG00000031666_ENSMUSG00000039153
FBgn0015799 (predicted) FBgn0085373	=	ENSMUSG00000022105_ENSMUSG00000040479
FBgn0015799 (predicted) FBgn0031121	=	ENSMUSG00000022105_ENSMUSG00000039153/ENSMUSG00000031666_ENSMUSG00000039153
FBgn0015803 (known) FBgn0033539	=	ENSMUSG00000031511_ENSMUSG00000041890
FBgn0015803 (predicted) FBgn0031663	=	ENSMUSG00000031511_ENSMUSG00000074797
FBgn0015805 (known) FBgn0022764	=	ENSMUSG00000019777_ENSMUSG00000042557
FBgn0015805 (predicted) FBgn0039932	=	ENSMUSG00000028800_ENSMUSG00000022245
FBgn0015805 (predicted) FBgn0030093	=	ENSMUSG00000019777_ENSMUSG00000037935
FBgn0015805 (predicted) FBgn0053525	=	ENSMUSG00000028800_ENSMUSG00000024968
FBgn0015805 (predicted) FBgn0030788	=	ENSMUSG00000019777_ENSMUSG00000031609/ENSMUSG00000028800_ENSMUSG00000031609
FBgn0015806 (predicted) FBgn0085423	=	ENSMUSG00000020516_ENSMUSG00000001248
FBgn0015929 (known) FBgn0025815	=	ENSMUSG00000022673_ENSMUSG00000026355
FBgn0015929 (predicted) FBgn0015929	=	ENSMUSG00000022673_ENSMUSG00000022673
FBgn0015929 (predicted) FBgn0022772	=	ENSMUSG00000022673_ENSMUSG00000028587
FBgn0015929 (predicted) FBgn0028360	=	ENSMUSG00000022673_ENSMUSG00000029283
FBgn0015929 (predicted) FBgn0032677	=	ENSMUSG00000022673_ENSMUSG00000029283
FBgn0015929 (predicted) FBgn0023181	=	ENSMUSG00000022673_ENSMUSG00000026761
FBgn0016013 (predicted) FBgn0016013	=	ENSMUSG00000030630_ENSMUSG00000030630
FBgn0016078 (known) FBgn0016078	=	ENSMUSG00000021759_ENSMUSG00000021759
FBgn0016078 (predicted) FBgn0041087	=	ENSMUSG00000021759_ENSMUSG00000021759
FBgn0016078 (predicted) FBgn0037166	=	ENSMUSG00000021759_ENSMUSG00000021759
FBgn0016697 (predicted) FBgn0032492	=	ENSMUSG00000068749_ENSMUSG00000030751
FBgn0016697 (predicted) FBgn0023175	=	ENSMUSG00000068749_ENSMUSG00000060073
FBgn0016701 (predicted) FBgn0022131	=	ENSMUSG00000019478_ENSMUSG00000037643
FBgn0016726 (predicted) FBgn0020386	=	ENSMUSG00000048758_ENSMUSG00000024122
FBgn0016794 (predicted) FBgn0037248	=	ENSMUSG00000031714_ENSMUSG00000055491
FBgn0016794 (predicted) FBgn0020622	=	ENSMUSG00000031714_ENSMUSG00000041417
FBgn0016797 (predicted) FBgn0016797	=	ENSMUSG00000036904_ENSMUSG00000036904
FBgn0016917 (predicted) FBgn0035871	=	ENSMUSG00000002147_ENSMUSG00000023010
FBgn0016917 (predicted) FBgn0035101	=	ENSMUSG00000040033_ENSMUSG00000031955
FBgn0016917 (predicted) FBgn0022361	=	ENSMUSG00000040033_ENSMUSG00000049647
FBgn0016917 (predicted) FBgn0031673	=	ENSMUSG00000040033_ENSMUSG00000032320
FBgn0016917 (predicted) FBgn0020299	=	ENSMUSG00000004040_ENSMUSG00000037922
FBgn0016917 (predicted) FBgn0051064	=	ENSMUSG00000026104_ENSMUSG00000020375
FBgn0016917 (predicted) FBgn0031037	=	ENSMUSG00000004040_ENSMUSG00000004951
FBgn0016917 (predicted) FBgn0027054	=	ENSMUSG00000040033_ENSMUSG00000035297
FBgn0016917 (predicted) FBgn0031191	=	ENSMUSG00000004040_ENSMUSG00000033904
FBgn0016917 (predicted) FBgn0027568	=	ENSMUSG00000040033_ENSMUSG00000020114
FBgn0016917 (predicted) FBgn0016917	=	ENSMUSG00000002147_ENSMUSG00000002147
FBgn0016917 (predicted) FBgn0036059	=	ENSMUSG00000040033_ENSMUSG00000018736
FBgn0016917 (predicted) FBgn0032516	=	ENSMUSG00000026104_ENSMUSG00000030330
FBgn0016917 (predicted) FBgn0086346	=	ENSMUSG00000040033_ENSMUSG00000032504
FBgn0016917 (predicted) FBgn0026361	=	ENSMUSG00000040033_ENSMUSG00000018398
FBgn0016917 (predicted) FBgn0037363	=	ENSMUSG00000026104_ENSMUSG00000025907
FBgn0016917 (predicted) FBgn0029868	=	ENSMUSG00000004040_ENSMUSG00000036199
FBgn0016984 (predicted) FBgn0051694	=	ENSMUSG00000024867_ENSMUSG00000001627
FBgn0016984 (predicted) FBgn0030529	=	ENSMUSG00000024867_ENSMUSG00000037242/ENSMUSG00000024867_ENSMUSG00000007041
FBgn0017397 (predicted) FBgn0017397	=	ENSMUSG00000062078_ENSMUSG00000062078
FBgn0017539 (predicted) FBgn0037873	=	ENSMUSG00000021577_ENSMUSG00000058076
FBgn0017556 (predicted) FBgn0032492	=	ENSMUSG00000027566_ENSMUSG00000030751
FBgn0017556 (predicted) FBgn0023175	=	ENSMUSG00000027566_ENSMUSG00000060073
FBgn0017557 (predicted) FBgn0032492	=	ENSMUSG00000027566_ENSMUSG00000030751
FBgn0017557 (predicted) FBgn0023175	=	ENSMUSG00000027566_ENSMUSG00000060073
FBgn0017558 (predicted) FBgn0020622	=	ENSMUSG00000038967_ENSMUSG00000031834
FBgn0017577 (known) FBgn0024332	=	ENSMUSG00000005410_ENSMUSG00000041859
FBgn0017577 (predicted) FBgn0032677	=	ENSMUSG00000005410_ENSMUSG00000029283
FBgn0017577 (predicted) FBgn0020633	=	ENSMUSG00000005410_ENSMUSG00000029730
FBgn0017577 (predicted) FBgn0028360	=	ENSMUSG00000005410_ENSMUSG00000029283
FBgn0017577 (predicted) FBgn0023180	=	ENSMUSG00000005410_ENSMUSG00000031697
FBgn0017578 (predicted) FBgn0017578	=	ENSMUSG00000059436_ENSMUSG00000059436
FBgn0017581 (predicted) FBgn0035709	=	ENSMUSG00000028708_ENSMUSG00000028156
FBgn0017581 (predicted) FBgn0035823	=	ENSMUSG00000028708_ENSMUSG00000028156
FBgn0017581 (predicted) FBgn0039622	=	ENSMUSG00000028708_ENSMUSG00000028156
FBgn0017581 (predicted) FBgn0023213	=	ENSMUSG00000028708_ENSMUSG00000045983
FBgn0017581 (predicted) FBgn0035860	=	ENSMUSG00000028708_ENSMUSG00000028156
FBgn0019650 (predicted) FBgn0067895	=	ENSMUSG00000027168_ENSMUSG00000035158
FBgn0019947 (known) FBgn0039234	=	ENSMUSG00000019969_ENSMUSG00000003458
FBgn0019947 (predicted) FBgn0053198	=	ENSMUSG00000019969_ENSMUSG00000036835
FBgn0019947 (predicted) FBgn0019947	=	ENSMUSG00000019969_ENSMUSG00000019969
FBgn0020224 (predicted) FBgn0024811	=	ENSMUSG00000034342_ENSMUSG00000017776/ENSMUSG00000034342_ENSMUSG00000006134
FBgn0020224 (predicted) FBgn0020622	=	ENSMUSG00000034342_ENSMUSG00000031834
FBgn0020235 (predicted) FBgn0053513	=	ENSMUSG00000025781_ENSMUSG00000030209
FBgn0020238 (predicted) FBgn0053513	=	ENSMUSG00000020849_ENSMUSG00000030209
FBgn0020251 (predicted) FBgn0029175	=	ENSMUSG00000054008_ENSMUSG00000027198
FBgn0020299 (known) FBgn0020299	=	ENSMUSG00000025017_ENSMUSG00000025017
FBgn0020299 (predicted) FBgn0034606	=	ENSMUSG00000025017_ENSMUSG00000026510
FBgn0020367 (predicted) FBgn0053513	=	ENSMUSG00000052459_ENSMUSG00000030209
FBgn0020368 (predicted) FBgn0053513	=	ENSMUSG00000052459_ENSMUSG00000030209
FBgn0020381 (predicted) FBgn0034894	=	ENSMUSG00000026029_ENSMUSG00000013707
FBgn0020386 (predicted) FBgn0053513	=	ENSMUSG00000024122_ENSMUSG00000030209
FBgn0020386 (predicted) FBgn0053303	=	ENSMUSG00000024122_ENSMUSG00000030062
FBgn0020386 (predicted) FBgn0036104	=	ENSMUSG00000024122_ENSMUSG00000020705
FBgn0020386 (predicted) FBgn0030057	=	ENSMUSG00000024122_ENSMUSG00000028657
FBgn0020386 (predicted) FBgn0038976	=	ENSMUSG00000024122_ENSMUSG00000001289
FBgn0020386 (predicted) FBgn0032397	=	ENSMUSG00000024122_ENSMUSG00000022752
FBgn0020386 (predicted) FBgn0039425	=	ENSMUSG00000024122_ENSMUSG00000030695
FBgn0020388 (predicted) FBgn0053554	=	ENSMUSG00000020918_ENSMUSG00000045482
FBgn0020429 (predicted) FBgn0053513	=	ENSMUSG00000056073_ENSMUSG00000030209
FBgn0020440 (predicted) FBgn0035101	=	ENSMUSG00000022607_ENSMUSG00000031955
FBgn0020440 (predicted) FBgn0020440	=	ENSMUSG00000022607_ENSMUSG00000022607/ENSMUSG00000059456_ENSMUSG00000059456
FBgn0020440 (predicted) FBgn0038659	=	ENSMUSG00000022607_ENSMUSG00000003200
FBgn0020440 (predicted) FBgn0020622	=	ENSMUSG00000022607_ENSMUSG00000041417
FBgn0020440 (predicted) FBgn0053513	=	ENSMUSG00000059456_ENSMUSG00000030209
FBgn0020440 (predicted) FBgn0041789	=	ENSMUSG00000022607_ENSMUSG00000029528
FBgn0020496 (predicted) FBgn0037659	=	ENSMUSG00000037373_ENSMUSG00000029475
FBgn0020496 (predicted) FBgn0039932	=	ENSMUSG00000037373_ENSMUSG00000022245
FBgn0020510 (predicted) FBgn0038466	=	ENSMUSG00000058835_ENSMUSG00000015766
FBgn0020510 (predicted) FBgn0035533	=	ENSMUSG00000058835_ENSMUSG00000075415
FBgn0020510 (predicted) FBgn0031492	=	ENSMUSG00000058835_ENSMUSG00000061136
FBgn0020510 (predicted) FBgn0053094	=	ENSMUSG00000058835_ENSMUSG00000016664
FBgn0020510 (predicted) FBgn0029095	=	ENSMUSG00000058835_ENSMUSG00000015766
FBgn0020618 (predicted) FBgn0053513	=	ENSMUSG00000020372_ENSMUSG00000030209
FBgn0020618 (predicted) FBgn0031057	=	ENSMUSG00000020372_ENSMUSG00000005312
FBgn0020618 (predicted) FBgn0024248	=	ENSMUSG00000020372_ENSMUSG00000055980/ENSMUSG00000020372_ENSMUSG00000038894
FBgn0020622 (known) FBgn0024248	=	ENSMUSG00000041417_ENSMUSG00000055980/ENSMUSG00000041417_ENSMUSG00000038894
FBgn0020622 (predicted) FBgn0038659	=	ENSMUSG00000031834_ENSMUSG00000003200/ENSMUSG00000041417_ENSMUSG00000003200
FBgn0020622 (predicted) FBgn0062517	=	ENSMUSG00000031834_ENSMUSG00000026679/ENSMUSG00000041417_ENSMUSG00000026679
FBgn0020622 (predicted) FBgn0031947	=	ENSMUSG00000031834_ENSMUSG00000031660/ENSMUSG00000041417_ENSMUSG00000031660
FBgn0020633 (predicted) FBgn0020633	=	ENSMUSG00000029730_ENSMUSG00000029730
FBgn0020633 (predicted) FBgn0032677	=	ENSMUSG00000029730_ENSMUSG00000029283
FBgn0020633 (predicted) FBgn0022772	=	ENSMUSG00000029730_ENSMUSG00000028587
FBgn0020633 (predicted) FBgn0026143	=	ENSMUSG00000029730_ENSMUSG00000000028
FBgn0020633 (predicted) FBgn0035918	=	ENSMUSG00000029730_ENSMUSG00000017499
FBgn0020633 (predicted) FBgn0024332	=	ENSMUSG00000029730_ENSMUSG00000041859
FBgn0020633 (predicted) FBgn0028360	=	ENSMUSG00000029730_ENSMUSG00000029283
FBgn0020633 (predicted) FBgn0025815	=	ENSMUSG00000029730_ENSMUSG00000026355
FBgn0020756 (predicted) FBgn0034726	=	ENSMUSG00000007080_ENSMUSG00000030042
FBgn0020756 (predicted) FBgn0035644	=	ENSMUSG00000007080_ENSMUSG00000020974
FBgn0020756 (predicted) FBgn0043002	=	ENSMUSG00000007080_ENSMUSG00000028394
FBgn0021796 (predicted) FBgn0051285	=	ENSMUSG00000028991_ENSMUSG00000024170
FBgn0021906 (predicted) FBgn0039651	=	ENSMUSG00000038462_ENSMUSG00000022551
FBgn0021906 (predicted) FBgn0035600	=	ENSMUSG00000038462_ENSMUSG00000022551
FBgn0022073 (predicted) FBgn0039622	=	ENSMUSG00000031490_ENSMUSG00000028156
FBgn0022073 (predicted) FBgn0053100	=	ENSMUSG00000031490_ENSMUSG00000026254
FBgn0022073 (predicted) FBgn0035860	=	ENSMUSG00000031490_ENSMUSG00000028156
FBgn0022073 (predicted) FBgn0035709	=	ENSMUSG00000031490_ENSMUSG00000028156
FBgn0022073 (predicted) FBgn0035823	=	ENSMUSG00000031490_ENSMUSG00000028156
FBgn0022131 (known) FBgn0026192	=	ENSMUSG00000037643_ENSMUSG00000005699/ENSMUSG00000029053_ENSMUSG00000005699
FBgn0022131 (predicted) FBgn0032643	=	ENSMUSG00000029053_ENSMUSG00000003402
FBgn0022131 (predicted) FBgn0032042	=	ENSMUSG00000037643_ENSMUSG00000020170
FBgn0022131 (predicted) FBgn0029006	=	ENSMUSG00000029053_ENSMUSG00000038780
FBgn0022131 (predicted) FBgn0034259	=	ENSMUSG00000029053_ENSMUSG00000018446
FBgn0022213 (predicted) FBgn0053513	=	ENSMUSG00000002718_ENSMUSG00000030209
FBgn0022382 (predicted) FBgn0053513	=	ENSMUSG00000002997_ENSMUSG00000030209/ENSMUSG00000032601_ENSMUSG00000030209
FBgn0022382 (predicted) FBgn0040079	=	ENSMUSG00000032601_ENSMUSG00000047804
FBgn0022382 (predicted) FBgn0022382	=	ENSMUSG00000032601_ENSMUSG00000032601
FBgn0022764 (predicted) FBgn0030788	=	ENSMUSG00000042557_ENSMUSG00000031609/ENSMUSG00000031622_ENSMUSG00000031609
FBgn0022764 (predicted) FBgn0031036	=	ENSMUSG00000042557_ENSMUSG00000066900/ENSMUSG00000031622_ENSMUSG00000066900
FBgn0022764 (predicted) FBgn0039044	=	ENSMUSG00000042557_ENSMUSG00000059552
FBgn0022772 (predicted) FBgn0032677	=	ENSMUSG00000028587_ENSMUSG00000029283
FBgn0022772 (predicted) FBgn0028360	=	ENSMUSG00000028587_ENSMUSG00000029283
FBgn0022772 (predicted) FBgn0025815	=	ENSMUSG00000028587_ENSMUSG00000026355
FBgn0022772 (predicted) FBgn0035918	=	ENSMUSG00000028587_ENSMUSG00000017499
FBgn0022772 (predicted) FBgn0023181	=	ENSMUSG00000028587_ENSMUSG00000026761
FBgn0022772 (predicted) FBgn0026143	=	ENSMUSG00000028587_ENSMUSG00000000028
FBgn0022959 (predicted) FBgn0024248	=	ENSMUSG00000028639_ENSMUSG00000055980
FBgn0022981 (predicted) FBgn0032447	=	ENSMUSG00000020704_ENSMUSG00000068206
FBgn0022986 (known) FBgn0022986	=	ENSMUSG00000028790_ENSMUSG00000028790
FBgn0022986 (predicted) FBgn0034731	=	ENSMUSG00000028790_ENSMUSG00000028790
FBgn0022986 (predicted) FBgn0022987	=	ENSMUSG00000028790_ENSMUSG00000028790
FBgn0022986 (predicted) FBgn0037834	=	ENSMUSG00000022332_ENSMUSG00000052429/ENSMUSG00000028790_ENSMUSG00000052429
FBgn0022987 (known) FBgn0022987	=	ENSMUSG00000028790_ENSMUSG00000028790
FBgn0022987 (predicted) FBgn0034731	=	ENSMUSG00000028790_ENSMUSG00000028790
FBgn0022987 (predicted) FBgn0037834	=	ENSMUSG00000028790_ENSMUSG00000052429/ENSMUSG00000022332_ENSMUSG00000052429
FBgn0023083 (predicted) FBgn0051547	=	ENSMUSG00000036737_ENSMUSG00000024597/ENSMUSG00000027030_ENSMUSG00000024597
FBgn0023083 (predicted) FBgn0025698	=	ENSMUSG00000036737_ENSMUSG00000027130/ENSMUSG00000027030_ENSMUSG00000027130
FBgn0023083 (predicted) FBgn0036279	=	ENSMUSG00000036737_ENSMUSG00000024597/ENSMUSG00000027030_ENSMUSG00000024597
FBgn0023083 (predicted) FBgn0026418	=	ENSMUSG00000027030_ENSMUSG00000029657
FBgn0023083 (predicted) FBgn0053513	=	ENSMUSG00000027030_ENSMUSG00000030209
FBgn0023143 (predicted) FBgn0026418	=	ENSMUSG00000001924_ENSMUSG00000029657
FBgn0023169 (predicted) FBgn0039044	=	ENSMUSG00000028518_ENSMUSG00000059552
FBgn0023174 (predicted) FBgn0032492	=	ENSMUSG00000026750_ENSMUSG00000030751/ENSMUSG00000031897_ENSMUSG00000030751
FBgn0023174 (predicted) FBgn0023175	=	ENSMUSG00000026750_ENSMUSG00000060073
FBgn0023175 (predicted) FBgn0032492	=	ENSMUSG00000060073_ENSMUSG00000030751
FBgn0023175 (predicted) FBgn0032596	=	ENSMUSG00000060073_ENSMUSG00000028837
FBgn0023175 (predicted) FBgn0031443	=	ENSMUSG00000060073_ENSMUSG00000028837
FBgn0023175 (predicted) FBgn0029812	=	ENSMUSG00000060073_ENSMUSG00000026750
FBgn0023175 (predicted) FBgn0031442	=	ENSMUSG00000060073_ENSMUSG00000028837
FBgn0023180 (predicted) FBgn0032677	=	ENSMUSG00000031697_ENSMUSG00000029283
FBgn0023180 (predicted) FBgn0026143	=	ENSMUSG00000031697_ENSMUSG00000000028
FBgn0023180 (predicted) FBgn0028360	=	ENSMUSG00000031697_ENSMUSG00000029283
FBgn0023180 (predicted) FBgn0023181	=	ENSMUSG00000031697_ENSMUSG00000026761
FBgn0023181 (predicted) FBgn0024332	=	ENSMUSG00000026761_ENSMUSG00000041859
FBgn0023181 (predicted) FBgn0025815	=	ENSMUSG00000026761_ENSMUSG00000026355
FBgn0023213 (predicted) FBgn0035860	=	ENSMUSG00000045983_ENSMUSG00000028156
FBgn0023213 (predicted) FBgn0035709	=	ENSMUSG00000045983_ENSMUSG00000028156
FBgn0023213 (predicted) FBgn0039622	=	ENSMUSG00000045983_ENSMUSG00000028156
FBgn0023213 (predicted) FBgn0035823	=	ENSMUSG00000045983_ENSMUSG00000028156
FBgn0023417 (predicted) FBgn0023417	=	ENSMUSG00000042596_ENSMUSG00000042596/ENSMUSG00000042596_ENSMUSG00000021359/ENSMUSG00000021359_ENSMUSG00000021359/ENSMUSG00000042477_ENSMUSG00000042477
FBgn0023477 (predicted) FBgn0023477	=	ENSMUSG00000025503_ENSMUSG00000025503
FBgn0023531 (predicted) FBgn0035101	=	ENSMUSG00000038453_ENSMUSG00000031955
FBgn0024187 (predicted) FBgn0024326	=	ENSMUSG00000024163_ENSMUSG00000033352
FBgn0024196 (predicted) FBgn0024196	=	ENSMUSG00000047459_ENSMUSG00000047459
FBgn0024196 (predicted) FBgn0032972	=	ENSMUSG00000047459_ENSMUSG00000047459
FBgn0024196 (predicted) FBgn0028570	=	ENSMUSG00000047459_ENSMUSG00000047459
FBgn0024196 (predicted) FBgn0034478	=	ENSMUSG00000047459_ENSMUSG00000047459
FBgn0024196 (predicted) FBgn0085221	=	ENSMUSG00000047459_ENSMUSG00000047459
FBgn0024238 (predicted) FBgn0035499	=	ENSMUSG00000021998_ENSMUSG00000053931
FBgn0024238 (predicted) FBgn0024238	=	ENSMUSG00000021998_ENSMUSG00000021998
FBgn0024238 (predicted) FBgn0050440	=	ENSMUSG00000021998_ENSMUSG00000031139
FBgn0024248 (predicted) FBgn0035121	=	ENSMUSG00000055980_ENSMUSG00000001424
FBgn0024248 (predicted) FBgn0030959	=	ENSMUSG00000055980_ENSMUSG00000041815
FBgn0024248 (predicted) FBgn0036497	=	ENSMUSG00000055980_ENSMUSG00000029430
FBgn0024248 (predicted) FBgn0028700	=	ENSMUSG00000055980_ENSMUSG00000033970
FBgn0024248 (predicted) FBgn0030956	=	ENSMUSG00000055980_ENSMUSG00000041815
FBgn0024248 (predicted) FBgn0041111	=	ENSMUSG00000055980_ENSMUSG00000037138
FBgn0024248 (predicted) FBgn0032089	=	ENSMUSG00000055980_ENSMUSG00000026174
FBgn0024248 (predicted) FBgn0024753	=	ENSMUSG00000055980_ENSMUSG00000061981
FBgn0024248 (predicted) FBgn0027568	=	ENSMUSG00000055980_ENSMUSG00000020114
FBgn0024248 (predicted) FBgn0034606	=	ENSMUSG00000055980_ENSMUSG00000026510
FBgn0024248 (predicted) FBgn0031047	=	ENSMUSG00000055980_ENSMUSG00000026174
FBgn0024248 (predicted) FBgn0027093	=	ENSMUSG00000055980_ENSMUSG00000018848
FBgn0024248 (predicted) FBgn0034277	=	ENSMUSG00000055980_ENSMUSG00000027642
FBgn0024248 (predicted) FBgn0026252	=	ENSMUSG00000055980_ENSMUSG00000040029
FBgn0024248 (predicted) FBgn0053513	=	ENSMUSG00000055980_ENSMUSG00000030209
FBgn0024248 (predicted) FBgn0037894	=	ENSMUSG00000055980_ENSMUSG00000041879
FBgn0024291 (predicted) FBgn0037248	=	ENSMUSG00000020063_ENSMUSG00000029167
FBgn0024291 (predicted) FBgn0038197	=	ENSMUSG00000020063_ENSMUSG00000044167
FBgn0024319 (predicted) FBgn0032447	=	ENSMUSG00000020704_ENSMUSG00000068206
FBgn0024332 (known) FBgn0026143	=	ENSMUSG00000041859_ENSMUSG00000000028
FBgn0024732 (known) FBgn0028406	=	ENSMUSG00000028974_ENSMUSG00000029027
FBgn0024804 (predicted) FBgn0030520	=	ENSMUSG00000015023_ENSMUSG00000024975
FBgn0024811 (predicted) FBgn0035101	=	ENSMUSG00000017776_ENSMUSG00000031955
FBgn0024811 (predicted) FBgn0041789	=	ENSMUSG00000017776_ENSMUSG00000029528
FBgn0024832 (predicted) FBgn0043012	=	ENSMUSG00000022841_ENSMUSG00000008036
FBgn0024833 (predicted) FBgn0030089	=	ENSMUSG00000003033_ENSMUSG00000031731
FBgn0024841 (predicted) FBgn0024841	=	ENSMUSG00000021496_ENSMUSG00000021496
FBgn0024889 (predicted) FBgn0053499	=	ENSMUSG00000022905_ENSMUSG00000029757
FBgn0024889 (predicted) FBgn0067861	=	ENSMUSG00000022905_ENSMUSG00000029757
FBgn0024889 (predicted) FBgn0053497	=	ENSMUSG00000022905_ENSMUSG00000029757
FBgn0024889 (predicted) FBgn0036497	=	ENSMUSG00000022905_ENSMUSG00000029430
FBgn0024889 (predicted) FBgn0052823	=	ENSMUSG00000022905_ENSMUSG00000029757
FBgn0024913 (predicted) FBgn0024913	=	ENSMUSG00000041324_ENSMUSG00000041324
FBgn0024923 (predicted) FBgn0033179	=	ENSMUSG00000028452_ENSMUSG00000027455
FBgn0024923 (predicted) FBgn0024923	=	ENSMUSG00000028452_ENSMUSG00000028452
FBgn0024923 (predicted) FBgn0032467	=	ENSMUSG00000028452_ENSMUSG00000028960
FBgn0025111 (predicted) FBgn0053513	=	ENSMUSG00000031633_ENSMUSG00000030209/ENSMUSG00000016319_ENSMUSG00000030209
FBgn0025391 (predicted) FBgn0038042	=	ENSMUSG00000020354_ENSMUSG00000029156/ENSMUSG00000035296_ENSMUSG00000029156
FBgn0025391 (predicted) FBgn0025391	=	ENSMUSG00000020354_ENSMUSG00000020354/ENSMUSG00000035296_ENSMUSG00000035296
FBgn0025391 (predicted) FBgn0034072	=	ENSMUSG00000020354_ENSMUSG00000039952
FBgn0025463 (predicted) FBgn0039044	=	ENSMUSG00000023018_ENSMUSG00000059552
FBgn0025637 (predicted) FBgn0031773	=	ENSMUSG00000036309_ENSMUSG00000015095
FBgn0025637 (predicted) FBgn0033639	=	ENSMUSG00000036309_ENSMUSG00000020883
FBgn0025637 (predicted) FBgn0037659	=	ENSMUSG00000036309_ENSMUSG00000029475
FBgn0025704 (predicted) FBgn0053513	=	ENSMUSG00000026463_ENSMUSG00000030209
FBgn0025724 (predicted) FBgn0050440	=	ENSMUSG00000032458_ENSMUSG00000031139
FBgn0025725 (predicted) FBgn0050440	=	ENSMUSG00000026553_ENSMUSG00000031139
FBgn0025777 (predicted) FBgn0053513	=	ENSMUSG00000007617_ENSMUSG00000030209
FBgn0025777 (predicted) FBgn0025777	=	ENSMUSG00000025813_ENSMUSG00000025813/ENSMUSG00000025813_ENSMUSG00000007617/ENSMUSG00000025813_ENSMUSG00000003573/ENSMUSG00000007617_ENSMUSG00000003573
FBgn0025800 (predicted) FBgn0031493	=	ENSMUSG00000032402_ENSMUSG00000024853/ENSMUSG00000024563_ENSMUSG00000024853
FBgn0025800 (predicted) FBgn0035720	=	ENSMUSG00000032402_ENSMUSG00000020719/ENSMUSG00000024563_ENSMUSG00000020719
FBgn0025800 (predicted) FBgn0052016	=	ENSMUSG00000032402_ENSMUSG00000020454/ENSMUSG00000024563_ENSMUSG00000020454
FBgn0025800 (predicted) FBgn0033564	=	ENSMUSG00000032402_ENSMUSG00000002763/ENSMUSG00000024563_ENSMUSG00000002763
FBgn0025806 (predicted) FBgn0053513	=	ENSMUSG00000051615_ENSMUSG00000030209
FBgn0025809 (predicted) FBgn0026418	=	ENSMUSG00000005447_ENSMUSG00000029657
FBgn0025815 (predicted) FBgn0025815	=	ENSMUSG00000026355_ENSMUSG00000026355
FBgn0025815 (predicted) FBgn0026143	=	ENSMUSG00000026355_ENSMUSG00000000028
FBgn0025865 (predicted) FBgn0053513	=	ENSMUSG00000031078_ENSMUSG00000030209
FBgn0025865 (predicted) FBgn0053558	=	ENSMUSG00000031078_ENSMUSG00000022353
FBgn0026141 (predicted) FBgn0026141	=	ENSMUSG00000020483_ENSMUSG00000020483
FBgn0026141 (predicted) FBgn0034051	=	ENSMUSG00000020483_ENSMUSG00000048416
FBgn0026141 (predicted) FBgn0026418	=	ENSMUSG00000020483_ENSMUSG00000029657
FBgn0026176 (predicted) FBgn0033639	=	ENSMUSG00000036309_ENSMUSG00000020883
FBgn0026176 (predicted) FBgn0031773	=	ENSMUSG00000036309_ENSMUSG00000015095
FBgn0026176 (predicted) FBgn0037659	=	ENSMUSG00000036309_ENSMUSG00000029475
FBgn0026192 (predicted) FBgn0029006	=	ENSMUSG00000005699_ENSMUSG00000038780
FBgn0026255 (predicted) FBgn0053513	=	ENSMUSG00000056073_ENSMUSG00000030209
FBgn0026318 (known) FBgn0028436	=	ENSMUSG00000027164_ENSMUSG00000066839
FBgn0026318 (predicted) FBgn0041789	=	ENSMUSG00000027164_ENSMUSG00000029528
FBgn0026318 (predicted) FBgn0041205	=	ENSMUSG00000027164_ENSMUSG00000004221
FBgn0026318 (predicted) FBgn0035793	=	ENSMUSG00000027164_ENSMUSG00000024392
FBgn0026371 (predicted) FBgn0026371	=	ENSMUSG00000025758_ENSMUSG00000025758
FBgn0026376 (predicted) FBgn0086384	=	ENSMUSG00000026821_ENSMUSG00000009073
FBgn0026379 (predicted) FBgn0026379	=	ENSMUSG00000013663_ENSMUSG00000013663
FBgn0026380 (predicted) FBgn0032492	=	ENSMUSG00000069744_ENSMUSG00000030751
FBgn0026418 (predicted) FBgn0031037	=	ENSMUSG00000029657_ENSMUSG00000004951
FBgn0026418 (predicted) FBgn0031451	=	ENSMUSG00000029657_ENSMUSG00000062070
FBgn0026418 (predicted) FBgn0030951	=	ENSMUSG00000029657_ENSMUSG00000056201
FBgn0026438 (predicted) FBgn0053513	=	ENSMUSG00000005089_ENSMUSG00000030209
FBgn0026597 (known) FBgn0026597	=	ENSMUSG00000024182_ENSMUSG00000024182
FBgn0026597 (known) FBgn0026598	=	ENSMUSG00000000142_ENSMUSG00000005871
FBgn0026597 (predicted) FBgn0046332	=	ENSMUSG00000000142_ENSMUSG00000022812
FBgn0026598 (predicted) FBgn0052371	=	ENSMUSG00000005871_ENSMUSG00000027479
FBgn0026598 (predicted) FBgn0027066	=	ENSMUSG00000005871_ENSMUSG00000027479
FBgn0026781 (predicted) FBgn0032492	=	ENSMUSG00000021024_ENSMUSG00000030751
FBgn0027291 (predicted) FBgn0038922	=	ENSMUSG00000032279_ENSMUSG00000027406
FBgn0027291 (predicted) FBgn0039358	=	ENSMUSG00000032279_ENSMUSG00000002010
FBgn0027356 (predicted) FBgn0038659	=	ENSMUSG00000024381_ENSMUSG00000030638/ENSMUSG00000024381_ENSMUSG00000028488/ENSMUSG00000021314_ENSMUSG00000030638/ENSMUSG00000021314_ENSMUSG00000028488
FBgn0027356 (predicted) FBgn0034433	=	ENSMUSG00000024381_ENSMUSG00000037062/ENSMUSG00000021314_ENSMUSG00000037062
FBgn0027363 (known) FBgn0031450	=	ENSMUSG00000055371_ENSMUSG00000025793
FBgn0027493 (predicted) FBgn0027493	=	ENSMUSG00000011148_ENSMUSG00000011148
FBgn0027497 (predicted) FBgn0027497	=	ENSMUSG00000029148_ENSMUSG00000029148
FBgn0027497 (predicted) FBgn0034051	=	ENSMUSG00000029148_ENSMUSG00000048416
FBgn0027538 (predicted) FBgn0034539	=	ENSMUSG00000028413_ENSMUSG00000022991
FBgn0027538 (predicted) FBgn0050062	=	ENSMUSG00000028413_ENSMUSG00000022991
FBgn0027538 (predicted) FBgn0034538	=	ENSMUSG00000028413_ENSMUSG00000022991
FBgn0027538 (predicted) FBgn0029765	=	ENSMUSG00000028413_ENSMUSG00000022991
FBgn0027538 (predicted) FBgn0035813	=	ENSMUSG00000028413_ENSMUSG00000022991
FBgn0027538 (predicted) FBgn0034092	=	ENSMUSG00000028413_ENSMUSG00000022991
FBgn0027598 (predicted) FBgn0086346	=	ENSMUSG00000040990_ENSMUSG00000032504
FBgn0027605 (known) FBgn0035251	=	ENSMUSG00000009907_ENSMUSG00000019868
FBgn0027605 (predicted) FBgn0039402	=	ENSMUSG00000009907_ENSMUSG00000033916
FBgn0027621 (predicted) FBgn0027621	=	ENSMUSG00000025271_ENSMUSG00000025271
FBgn0027655 (predicted) FBgn0034433	=	ENSMUSG00000029104_ENSMUSG00000037062
FBgn0027655 (predicted) FBgn0038659	=	ENSMUSG00000029104_ENSMUSG00000030638/ENSMUSG00000029104_ENSMUSG00000003200
FBgn0027788 (predicted) FBgn0031121	=	ENSMUSG00000019789_ENSMUSG00000039153
FBgn0027788 (predicted) FBgn0083981	=	ENSMUSG00000019789_ENSMUSG00000039153
FBgn0028388 (predicted) FBgn0050440	=	ENSMUSG00000028656_ENSMUSG00000031139
FBgn0028401 (predicted) FBgn0036555	=	ENSMUSG00000027273_ENSMUSG00000035798
FBgn0028401 (predicted) FBgn0028401	=	ENSMUSG00000027273_ENSMUSG00000027273
FBgn0028401 (predicted) FBgn0034057	=	ENSMUSG00000027273_ENSMUSG00000025786/ENSMUSG00000027273_ENSMUSG00000031823
FBgn0028401 (predicted) FBgn0031450	=	ENSMUSG00000027273_ENSMUSG00000025793
FBgn0028401 (predicted) FBgn0053513	=	ENSMUSG00000027273_ENSMUSG00000030209
FBgn0028422 (predicted) FBgn0053513	=	ENSMUSG00000056073_ENSMUSG00000030209
FBgn0028428 (predicted) FBgn0028428	=	ENSMUSG00000020331_ENSMUSG00000020331
FBgn0028431 (predicted) FBgn0028431	=	ENSMUSG00000020524_ENSMUSG00000033981/ENSMUSG00000001986_ENSMUSG00000033981/ENSMUSG00000033981_ENSMUSG00000025892
FBgn0028431 (predicted) FBgn0029830	=	ENSMUSG00000033981_ENSMUSG00000034813
FBgn0028431 (predicted) FBgn0037092	=	ENSMUSG00000033981_ENSMUSG00000031425
FBgn0028431 (predicted) FBgn0032447	=	ENSMUSG00000033981_ENSMUSG00000068206
FBgn0028431 (predicted) FBgn0085503	=	ENSMUSG00000033981_ENSMUSG00000033161
FBgn0028496 (predicted) FBgn0028496	=	ENSMUSG00000019979_ENSMUSG00000019979
FBgn0028570 (predicted) FBgn0034478	=	ENSMUSG00000047459_ENSMUSG00000047459
FBgn0028570 (predicted) FBgn0028570	=	ENSMUSG00000047459_ENSMUSG00000047459
FBgn0028570 (predicted) FBgn0085221	=	ENSMUSG00000047459_ENSMUSG00000047459
FBgn0028570 (predicted) FBgn0032972	=	ENSMUSG00000047459_ENSMUSG00000047459
FBgn0028646 (predicted) FBgn0053513	=	ENSMUSG00000027010_ENSMUSG00000030209
FBgn0028665 (predicted) FBgn0053513	=	ENSMUSG00000013160_ENSMUSG00000030209
FBgn0028692 (predicted) FBgn0034689	=	ENSMUSG00000026229_ENSMUSG00000019768
FBgn0028692 (predicted) FBgn0034688	=	ENSMUSG00000026229_ENSMUSG00000019768
FBgn0028692 (predicted) FBgn0034687	=	ENSMUSG00000026229_ENSMUSG00000019768
FBgn0028692 (predicted) FBgn0039924	=	ENSMUSG00000026229_ENSMUSG00000026737
FBgn0028692 (predicted) FBgn0028892	=	ENSMUSG00000026229_ENSMUSG00000019768
FBgn0028734 (known) FBgn0028734	=	ENSMUSG00000000838_ENSMUSG00000018765/ENSMUSG00000000838_ENSMUSG00000027680/ENSMUSG00000018765_ENSMUSG00000000838/ENSMUSG00000027680_ENSMUSG00000000838
FBgn0028734 (predicted) FBgn0033522	=	ENSMUSG00000000838_ENSMUSG00000038546
FBgn0028743 (predicted) FBgn0038796	=	ENSMUSG00000026358_ENSMUSG00000070319
FBgn0028743 (predicted) FBgn0032397	=	ENSMUSG00000051079_ENSMUSG00000022752
FBgn0028743 (predicted) FBgn0039450	=	ENSMUSG00000026475_ENSMUSG00000030588
FBgn0028743 (predicted) FBgn0029629	=	ENSMUSG00000026358_ENSMUSG00000070319
FBgn0028744 (predicted) FBgn0032138	=	ENSMUSG00000022557_ENSMUSG00000020430
FBgn0029006 (predicted) FBgn0030104	=	ENSMUSG00000038780_ENSMUSG00000029561
FBgn0029006 (predicted) FBgn0053936	=	ENSMUSG00000038780_ENSMUSG00000029561
FBgn0029095 (predicted) FBgn0038466	=	ENSMUSG00000015766_ENSMUSG00000015766
FBgn0029095 (predicted) FBgn0029095	=	ENSMUSG00000015766_ENSMUSG00000015766
FBgn0029131 (predicted) FBgn0029131	=	ENSMUSG00000057329_ENSMUSG00000057329/ENSMUSG00000057329_ENSMUSG00000003873/ENSMUSG00000057789_ENSMUSG00000057789/ENSMUSG00000057789_ENSMUSG00000022194/ENSMUSG00000057789_ENSMUSG00000074147/ENSMUSG00000003873_ENSMUSG00000022194/ENSMUSG00000003873_ENSMUSG00000007659
FBgn0029131 (predicted) FBgn0040491	=	ENSMUSG00000057329_ENSMUSG00000003873/ENSMUSG00000057329_ENSMUSG00000057329/ENSMUSG00000057789_ENSMUSG00000022194/ENSMUSG00000057789_ENSMUSG00000074147/ENSMUSG00000057789_ENSMUSG00000057789/ENSMUSG00000003873_ENSMUSG00000022194/ENSMUSG00000003873_ENSMUSG00000007659
FBgn0029131 (predicted) FBgn0039044	=	ENSMUSG00000007659_ENSMUSG00000059552
FBgn0029131 (predicted) FBgn0037874	=	ENSMUSG00000038612_ENSMUSG00000060126/ENSMUSG00000007659_ENSMUSG00000060126
FBgn0029134 (predicted) FBgn0032492	=	ENSMUSG00000022193_ENSMUSG00000030751/ENSMUSG00000024338_ENSMUSG00000030751
FBgn0029629 (predicted) FBgn0034051	=	ENSMUSG00000070319_ENSMUSG00000048416
FBgn0029765 (predicted) FBgn0035813	=	ENSMUSG00000022991_ENSMUSG00000022991
FBgn0029765 (predicted) FBgn0034092	=	ENSMUSG00000022991_ENSMUSG00000022991
FBgn0029765 (predicted) FBgn0050062	=	ENSMUSG00000022991_ENSMUSG00000022991
FBgn0029765 (predicted) FBgn0034538	=	ENSMUSG00000022991_ENSMUSG00000022991
FBgn0029765 (predicted) FBgn0034539	=	ENSMUSG00000022991_ENSMUSG00000022991
FBgn0029765 (predicted) FBgn0029765	=	ENSMUSG00000022991_ENSMUSG00000022991
FBgn0029812 (predicted) FBgn0032492	=	ENSMUSG00000031897_ENSMUSG00000030751/ENSMUSG00000026750_ENSMUSG00000030751
FBgn0029870 (predicted) FBgn0029870	=	ENSMUSG00000029020_ENSMUSG00000029020/ENSMUSG00000029020_ENSMUSG00000027668/ENSMUSG00000027668_ENSMUSG00000027668
FBgn0029882 (predicted) FBgn0034051	=	ENSMUSG00000014226_ENSMUSG00000048416
FBgn0029944 (predicted) FBgn0029944	=	ENSMUSG00000068335_ENSMUSG00000068335
FBgn0030082 (predicted) FBgn0030082	=	ENSMUSG00000018666_ENSMUSG00000018666/ENSMUSG00000009575_ENSMUSG00000009575
FBgn0030082 (predicted) FBgn0031613	=	ENSMUSG00000018666_ENSMUSG00000018666/ENSMUSG00000009575_ENSMUSG00000009575
FBgn0030268 (predicted) FBgn0030268	=	ENSMUSG00000021693_ENSMUSG00000021693
FBgn0030268 (predicted) FBgn0034827	=	ENSMUSG00000021693_ENSMUSG00000021693
FBgn0030268 (predicted) FBgn0034824	=	ENSMUSG00000021693_ENSMUSG00000021693
FBgn0030300 (predicted) FBgn0037818	=	ENSMUSG00000061878_ENSMUSG00000023262
FBgn0030300 (predicted) FBgn0039049	=	ENSMUSG00000061878_ENSMUSG00000023262
FBgn0030300 (predicted) FBgn0039050	=	ENSMUSG00000061878_ENSMUSG00000023262
FBgn0030300 (predicted) FBgn0039053	=	ENSMUSG00000061878_ENSMUSG00000023262
FBgn0030300 (predicted) FBgn0039052	=	ENSMUSG00000061878_ENSMUSG00000023262
FBgn0030300 (predicted) FBgn0039051	=	ENSMUSG00000061878_ENSMUSG00000023262
FBgn0030500 (known) FBgn0031886	=	ENSMUSG00000024056_ENSMUSG00000026683
FBgn0030529 (predicted) FBgn0034789	=	ENSMUSG00000037242_ENSMUSG00000024867/ENSMUSG00000007041_ENSMUSG00000024867
FBgn0030608 (predicted) FBgn0033226	=	ENSMUSG00000030546_ENSMUSG00000032540/ENSMUSG00000028494_ENSMUSG00000032540
FBgn0030733 (predicted) FBgn0035600	=	ENSMUSG00000021520_ENSMUSG00000022551
FBgn0030733 (predicted) FBgn0039651	=	ENSMUSG00000021520_ENSMUSG00000022551
FBgn0030758 (predicted) FBgn0035917	=	ENSMUSG00000028161_ENSMUSG00000049173/ENSMUSG00000028161_ENSMUSG00000028116
FBgn0030758 (predicted) FBgn0053513	=	ENSMUSG00000028161_ENSMUSG00000030209
FBgn0030795 (predicted) FBgn0032447	=	ENSMUSG00000020704_ENSMUSG00000068206
FBgn0030844 (predicted) FBgn0032447	=	ENSMUSG00000020704_ENSMUSG00000068206
FBgn0030853 (predicted) FBgn0053513	=	ENSMUSG00000024099_ENSMUSG00000030209
FBgn0030964 (predicted) FBgn0053513	=	ENSMUSG00000023951_ENSMUSG00000030209
FBgn0030964 (predicted) FBgn0030964	=	ENSMUSG00000023951_ENSMUSG00000023951
FBgn0030968 (predicted) FBgn0030968	=	ENSMUSG00000025150_ENSMUSG00000025150
FBgn0030975 (predicted) FBgn0037873	=	ENSMUSG00000009863_ENSMUSG00000058076
FBgn0031020 (predicted) FBgn0036064	=	ENSMUSG00000063273_ENSMUSG00000031388
FBgn0031036 (predicted) FBgn0031036	=	ENSMUSG00000066900_ENSMUSG00000066900
FBgn0031037 (known) FBgn0086708	=	ENSMUSG00000041548_ENSMUSG00000030847
FBgn0031057 (predicted) FBgn0036490	=	ENSMUSG00000005312_ENSMUSG00000028691/ENSMUSG00000005312_ENSMUSG00000005161
FBgn0031057 (predicted) FBgn0040309	=	ENSMUSG00000005312_ENSMUSG00000028691/ENSMUSG00000005312_ENSMUSG00000005161
FBgn0031057 (predicted) FBgn0039425	=	ENSMUSG00000005312_ENSMUSG00000030695
FBgn0031057 (predicted) FBgn0036784	=	ENSMUSG00000005312_ENSMUSG00000021957
FBgn0031057 (predicted) FBgn0037607	=	ENSMUSG00000005312_ENSMUSG00000021957
FBgn0031069 (predicted) FBgn0039890	=	ENSMUSG00000028127_ENSMUSG00000055782
FBgn0031106 (predicted) FBgn0037084	=	ENSMUSG00000027522_ENSMUSG00000026470
FBgn0031121 (predicted) FBgn0034970	=	ENSMUSG00000039153_ENSMUSG00000027803
FBgn0031121 (predicted) FBgn0041210	=	ENSMUSG00000039153_ENSMUSG00000026313
FBgn0031121 (predicted) FBgn0083981	=	ENSMUSG00000022952_ENSMUSG00000022952
FBgn0031121 (predicted) FBgn0031121	=	ENSMUSG00000022952_ENSMUSG00000022952
FBgn0031310 (known) FBgn0034708	=	ENSMUSG00000029462_ENSMUSG00000031696
FBgn0031331 (predicted) FBgn0053139	=	ENSMUSG00000021774_ENSMUSG00000042590
FBgn0031442 (predicted) FBgn0032492	=	ENSMUSG00000028837_ENSMUSG00000030751
FBgn0031443 (predicted) FBgn0032492	=	ENSMUSG00000028837_ENSMUSG00000030751
FBgn0031450 (predicted) FBgn0031450	=	ENSMUSG00000025793_ENSMUSG00000025793
FBgn0031462 (predicted) FBgn0053513	=	ENSMUSG00000041237_ENSMUSG00000030209
FBgn0031479 (predicted) FBgn0053513	=	ENSMUSG00000026701_ENSMUSG00000030209
FBgn0031613 (predicted) FBgn0031613	=	ENSMUSG00000018666_ENSMUSG00000018666/ENSMUSG00000009575_ENSMUSG00000009575
FBgn0031781 (predicted) FBgn0053513	=	ENSMUSG00000079426_ENSMUSG00000030209
FBgn0031802 (predicted) FBgn0032447	=	ENSMUSG00000020704_ENSMUSG00000068206
FBgn0031820 (predicted) FBgn0034537	=	ENSMUSG00000002307_ENSMUSG00000009640
FBgn0032001 (known) FBgn0032001	=	ENSMUSG00000028755_ENSMUSG00000028755
FBgn0032001 (predicted) FBgn0032002	=	ENSMUSG00000028755_ENSMUSG00000028755
FBgn0032002 (predicted) FBgn0032002	=	ENSMUSG00000028755_ENSMUSG00000028755
FBgn0032013 (predicted) FBgn0038042	=	ENSMUSG00000001508_ENSMUSG00000029156
FBgn0032013 (predicted) FBgn0032013	=	ENSMUSG00000001508_ENSMUSG00000001508
FBgn0032207 (predicted) FBgn0036973	=	ENSMUSG00000018476_ENSMUSG00000026439
FBgn0032361 (predicted) FBgn0050440	=	ENSMUSG00000031916_ENSMUSG00000031139
FBgn0032447 (predicted) FBgn0034136	=	ENSMUSG00000068206_ENSMUSG00000021609
FBgn0032447 (predicted) FBgn0065109	=	ENSMUSG00000068206_ENSMUSG00000020704
FBgn0032447 (predicted) FBgn0034730	=	ENSMUSG00000068206_ENSMUSG00000020704
FBgn0032447 (predicted) FBgn0067895	=	ENSMUSG00000068206_ENSMUSG00000035158
FBgn0032447 (predicted) FBgn0052792	=	ENSMUSG00000068206_ENSMUSG00000020704
FBgn0032447 (predicted) FBgn0039679	=	ENSMUSG00000068206_ENSMUSG00000020704
FBgn0032447 (predicted) FBgn0065108	=	ENSMUSG00000068206_ENSMUSG00000020704
FBgn0032447 (predicted) FBgn0035785	=	ENSMUSG00000068206_ENSMUSG00000020704
FBgn0032447 (predicted) FBgn0039839	=	ENSMUSG00000068206_ENSMUSG00000020704
FBgn0032464 (predicted) FBgn0053513	=	ENSMUSG00000052459_ENSMUSG00000030209
FBgn0032492 (predicted) FBgn0034842	=	ENSMUSG00000030751_ENSMUSG00000022193/ENSMUSG00000030751_ENSMUSG00000024338
FBgn0032492 (predicted) FBgn0039819	=	ENSMUSG00000030751_ENSMUSG00000032301
FBgn0032492 (predicted) FBgn0051742	=	ENSMUSG00000030751_ENSMUSG00000024338/ENSMUSG00000030751_ENSMUSG00000022193
FBgn0032492 (predicted) FBgn0050382	=	ENSMUSG00000030751_ENSMUSG00000021024
FBgn0032492 (predicted) FBgn0037314	=	ENSMUSG00000030751_ENSMUSG00000005779
FBgn0032492 (predicted) FBgn0032596	=	ENSMUSG00000030751_ENSMUSG00000028837
FBgn0032492 (predicted) FBgn0086134	=	ENSMUSG00000030751_ENSMUSG00000015671
FBgn0032593 (predicted) FBgn0062517	=	ENSMUSG00000041710_ENSMUSG00000026679/ENSMUSG00000032839_ENSMUSG00000026679
FBgn0032642 (known) FBgn0034350	=	ENSMUSG00000059039_ENSMUSG00000028062
FBgn0032679 (predicted) FBgn0038197	=	ENSMUSG00000024120_ENSMUSG00000044167
FBgn0032679 (predicted) FBgn0037248	=	ENSMUSG00000024120_ENSMUSG00000033871/ENSMUSG00000024120_ENSMUSG00000029167
FBgn0032698 (predicted) FBgn0038118	=	ENSMUSG00000032397_ENSMUSG00000039994
FBgn0032704 (predicted) FBgn0050193	=	ENSMUSG00000035199_ENSMUSG00000019873
FBgn0032704 (predicted) FBgn0034446	=	ENSMUSG00000035199_ENSMUSG00000022722
FBgn0032724 (predicted) FBgn0034061	=	ENSMUSG00000028018_ENSMUSG00000062963
FBgn0032813 (predicted) FBgn0033153	=	ENSMUSG00000027342_ENSMUSG00000021453
FBgn0032859 (predicted) FBgn0053513	=	ENSMUSG00000006304_ENSMUSG00000030209
FBgn0032946 (predicted) FBgn0085503	=	ENSMUSG00000026576_ENSMUSG00000033161
FBgn0032972 (predicted) FBgn0032972	=	ENSMUSG00000047459_ENSMUSG00000047459
FBgn0032972 (predicted) FBgn0034478	=	ENSMUSG00000047459_ENSMUSG00000047459
[truncated: 227 more rows]
