# Supplementary material for: Building and analyzing protein interactome networks by cross-species comparisons
Source: BMC Syst Biol. 2010 Mar 30;4:36. doi: 10.1186/1752-0509-4-36 (PMC2859380; doi:10.1186/1752-0509-4-36)
Supplement: Additional file 8 — Zio Dmel. A zipped folder containing files formatted for use in Cytoscape listed in Supplemental Table 3. These files are for Drosophila melanogaster proteins. [file 1752-0509-4-36-S8.ZIP › dmel/dmel_mmus_SpeciesSpeciesScore.eda]

dmel_mmus_SpeciesSpeciesScore.eda
FBgn0000028 (predicted) FBgn0028892	=	0.90
FBgn0000028 (predicted) FBgn0034688	=	0.75
FBgn0000028 (predicted) FBgn0034687	=	0.85
FBgn0000028 (predicted) FBgn0034689	=	0.77
FBgn0000036 (predicted) FBgn0004907	=	0.88
FBgn0000038 (predicted) FBgn0004907	=	0.88
FBgn0000039 (predicted) FBgn0004907	=	0.88
FBgn0000044 (predicted) FBgn0020618	=	1.00
FBgn0000044 (predicted) FBgn0053558	=	1.00
FBgn0000044 (predicted) FBgn0030529	=	1.00
FBgn0000044 (predicted) FBgn0020386	=	1.00
FBgn0000044 (predicted) FBgn0085503	=	0.97
FBgn0000044 (predicted) FBgn0005585	=	1.00
FBgn0000044 (predicted) FBgn0038466	=	3.65
FBgn0000044 (predicted) FBgn0036573	=	1.00
FBgn0000044 (predicted) FBgn0039757	=	1.00
FBgn0000044 (predicted) FBgn0001216	=	0.96
FBgn0000044 (predicted) FBgn0003517	=	1.00
FBgn0000044 (predicted) FBgn0011661	=	0.96
FBgn0000044 (predicted) FBgn0030703	=	1.00
FBgn0000044 (predicted) FBgn0004921	=	0.91
FBgn0000044 (predicted) FBgn0001219	=	0.94
FBgn0000044 (predicted) FBgn0029095	=	3.42
FBgn0000044 (predicted) FBgn0002921	=	0.97
FBgn0000045 (predicted) FBgn0029095	=	3.38
FBgn0000045 (predicted) FBgn0020386	=	1.00
FBgn0000045 (predicted) FBgn0030529	=	0.99
FBgn0000045 (predicted) FBgn0038466	=	3.61
FBgn0000045 (predicted) FBgn0001219	=	0.93
FBgn0000045 (predicted) FBgn0004921	=	0.90
FBgn0000045 (predicted) FBgn0053558	=	0.99
FBgn0000045 (predicted) FBgn0001216	=	0.95
FBgn0000045 (predicted) FBgn0005585	=	0.99
FBgn0000045 (predicted) FBgn0030703	=	0.99
FBgn0000045 (predicted) FBgn0003517	=	0.99
FBgn0000045 (predicted) FBgn0039757	=	0.99
FBgn0000045 (predicted) FBgn0020618	=	0.99
FBgn0000045 (predicted) FBgn0036573	=	0.99
FBgn0000045 (predicted) FBgn0085503	=	0.96
FBgn0000045 (predicted) FBgn0002921	=	0.96
FBgn0000045 (predicted) FBgn0011661	=	0.95
FBgn0000046 (predicted) FBgn0039757	=	1.00
FBgn0000046 (predicted) FBgn0036573	=	1.00
FBgn0000046 (predicted) FBgn0030703	=	1.00
FBgn0000046 (predicted) FBgn0020386	=	1.00
FBgn0000046 (predicted) FBgn0029095	=	3.42
FBgn0000046 (predicted) FBgn0030529	=	1.00
FBgn0000046 (predicted) FBgn0085503	=	0.97
FBgn0000046 (predicted) FBgn0001216	=	0.96
FBgn0000046 (predicted) FBgn0020618	=	1.00
FBgn0000046 (predicted) FBgn0002921	=	0.97
FBgn0000046 (predicted) FBgn0011661	=	0.96
FBgn0000046 (predicted) FBgn0053558	=	1.00
FBgn0000046 (predicted) FBgn0001219	=	0.94
FBgn0000046 (predicted) FBgn0004921	=	0.91
FBgn0000046 (predicted) FBgn0005585	=	1.00
FBgn0000046 (predicted) FBgn0003517	=	1.00
FBgn0000046 (predicted) FBgn0038466	=	3.65
FBgn0000047 (predicted) FBgn0029095	=	3.42
FBgn0000047 (predicted) FBgn0036573	=	1.00
FBgn0000047 (predicted) FBgn0001216	=	0.96
FBgn0000047 (predicted) FBgn0002921	=	0.97
FBgn0000047 (predicted) FBgn0030703	=	1.00
FBgn0000047 (predicted) FBgn0020386	=	1.00
FBgn0000047 (predicted) FBgn0038466	=	3.65
FBgn0000047 (predicted) FBgn0030529	=	1.00
FBgn0000047 (predicted) FBgn0003517	=	1.00
FBgn0000047 (predicted) FBgn0039757	=	1.00
FBgn0000047 (predicted) FBgn0085503	=	0.97
FBgn0000047 (predicted) FBgn0053558	=	1.00
FBgn0000047 (predicted) FBgn0004921	=	0.91
FBgn0000047 (predicted) FBgn0001219	=	0.94
FBgn0000047 (predicted) FBgn0011661	=	0.96
FBgn0000047 (predicted) FBgn0020618	=	1.00
FBgn0000047 (predicted) FBgn0005585	=	1.00
FBgn0000064 (predicted) FBgn0020386	=	1.00
FBgn0000064 (predicted) FBgn0053513	=	0.99
FBgn0000064 (predicted) FBgn0031057	=	1.00
FBgn0000064 (predicted) FBgn0004907	=	1.89
FBgn0000071 (predicted) FBgn0004907	=	3.76
FBgn0000100 (predicted) FBgn0004907	=	0.95
FBgn0000100 (predicted) FBgn0024248	=	0.95
FBgn0000116 (predicted) FBgn0004907	=	0.95
FBgn0000117 (known) FBgn0085432	=	1.73
FBgn0000117 (known) FBgn0026597	=	1.9
FBgn0000117 (known) FBgn0010215	=	1.97
FBgn0000117 (known) FBgn0035148	=	2.0
FBgn0000117 (known) FBgn0026598	=	2.0
FBgn0000117 (predicted) FBgn0019947	=	1.00
FBgn0000117 (predicted) FBgn0000229	=	1.95
FBgn0000117 (predicted) FBgn0004907	=	0.95
FBgn0000117 (predicted) FBgn0053513	=	1.00
FBgn0000117 (predicted) FBgn0015587	=	1.00
FBgn0000117 (predicted) FBgn0014011	=	1.00
FBgn0000117 (predicted) FBgn0020622	=	1.00
FBgn0000117 (predicted) FBgn0015589	=	1.00
FBgn0000117 (predicted) FBgn0000117	=	1.00
FBgn0000117 (predicted) FBgn0024248	=	0.95
FBgn0000117 (predicted) FBgn0010399	=	1.00
FBgn0000117 (predicted) FBgn0010333	=	1.00
FBgn0000120 (predicted) FBgn0053113	=	0.92
FBgn0000120 (predicted) FBgn0003732	=	0.98
FBgn0000120 (predicted) FBgn0000338	=	0.81
FBgn0000120 (predicted) FBgn0004889	=	0.71
FBgn0000120 (predicted) FBgn0034091	=	1.00
FBgn0000120 (predicted) FBgn0040212	=	1.00
FBgn0000121 (predicted) FBgn0053113	=	0.92
FBgn0000121 (predicted) FBgn0003732	=	0.98
FBgn0000121 (predicted) FBgn0040212	=	1.00
FBgn0000121 (predicted) FBgn0004889	=	0.75
FBgn0000121 (predicted) FBgn0034091	=	1.00
FBgn0000121 (predicted) FBgn0000338	=	0.81
FBgn0000139 (predicted) FBgn0036973	=	1.00
FBgn0000150 (predicted) FBgn0001124	=	0.97
FBgn0000150 (predicted) FBgn0050440	=	0.95
FBgn0000150 (predicted) FBgn0020622	=	1.00
FBgn0000163 (known) FBgn0022131	=	2.92
FBgn0000163 (known) FBgn0026192	=	1.96
FBgn0000163 (predicted) FBgn0025800	=	1.00
FBgn0000171 (predicted) FBgn0004907	=	1.88
FBgn0000173 (predicted) FBgn0001124	=	1.00
FBgn0000182 (predicted) FBgn0022987	=	1.00
FBgn0000182 (predicted) FBgn0017397	=	1.00
FBgn0000182 (predicted) FBgn0034731	=	1.00
FBgn0000182 (predicted) FBgn0022986	=	0.93
FBgn0000183 (predicted) FBgn0028743	=	0.56
FBgn0000229 (known) FBgn0001291	=	1.99
FBgn0000229 (predicted) FBgn0053513	=	1.00
FBgn0000229 (predicted) FBgn0010333	=	1.95
FBgn0000229 (predicted) FBgn0031374	=	2.95
FBgn0000229 (predicted) FBgn0010399	=	1.00
FBgn0000229 (predicted) FBgn0014011	=	1.95
FBgn0000229 (predicted) FBgn0024187	=	2.74
FBgn0000229 (predicted) FBgn0003557	=	0.89
FBgn0000229 (predicted) FBgn0040281	=	1.00
FBgn0000257 (predicted) FBgn0004907	=	0.95
FBgn0000258 (predicted) FBgn0037659	=	1.00
FBgn0000258 (predicted) FBgn0004907	=	0.95
FBgn0000258 (predicted) FBgn0003330	=	1.83
FBgn0000258 (predicted) FBgn0014879	=	1.00
FBgn0000259 (predicted) FBgn0003330	=	0.95
FBgn0000259 (predicted) FBgn0005776	=	1.00
FBgn0000273 (predicted) FBgn0004907	=	0.94
FBgn0000273 (predicted) FBgn0027341	=	1.00
FBgn0000273 (predicted) FBgn0010399	=	1.99
FBgn0000273 (predicted) FBgn0005776	=	1.00
FBgn0000273 (predicted) FBgn0053513	=	0.99
FBgn0000273 (predicted) FBgn0014467	=	1.00
FBgn0000273 (predicted) FBgn0000370	=	1.00
FBgn0000273 (predicted) FBgn0039580	=	1.00
FBgn0000273 (predicted) FBgn0034491	=	1.00
FBgn0000273 (predicted) FBgn0000275	=	1.00
FBgn0000275 (predicted) FBgn0053513	=	1.99
FBgn0000275 (predicted) FBgn0039576	=	1.00
FBgn0000275 (predicted) FBgn0032516	=	1.99
FBgn0000275 (predicted) FBgn0010399	=	1.99
FBgn0000275 (predicted) FBgn0030733	=	1.00
FBgn0000275 (predicted) FBgn0035298	=	0.99
FBgn0000307 (predicted) FBgn0014861	=	1.00
FBgn0000307 (predicted) FBgn0015271	=	1.00
FBgn0000307 (predicted) FBgn0023180	=	1.00
FBgn0000307 (predicted) FBgn0015929	=	1.00
FBgn0000307 (predicted) FBgn0024332	=	1.00
FBgn0000307 (predicted) FBgn0022772	=	1.00
FBgn0000307 (predicted) FBgn0023181	=	1.00
FBgn0000307 (predicted) FBgn0015270	=	1.00
FBgn0000307 (predicted) FBgn0020633	=	1.00
FBgn0000316 (predicted) FBgn0004907	=	0.95
FBgn0000317 (predicted) FBgn0029835	=	1.00
FBgn0000317 (predicted) FBgn0085429	=	1.00
FBgn0000319 (predicted) FBgn0053513	=	1.00
FBgn0000319 (predicted) FBgn0010399	=	1.00
FBgn0000319 (predicted) FBgn0004907	=	0.95
FBgn0000320 (known) FBgn0003460	=	5.82
FBgn0000320 (known) FBgn0000320	=	2.0
FBgn0000320 (known) FBgn0005677	=	1.8199999999999998
FBgn0000320 (predicted) FBgn0027364	=	1.68
FBgn0000320 (predicted) FBgn0003277	=	1.82
FBgn0000330 (predicted) FBgn0004907	=	0.95
FBgn0000338 (known) FBgn0034534	=	2.5300000000000002
FBgn0000338 (predicted) FBgn0040206	=	0.81
FBgn0000338 (predicted) FBgn0037327	=	1.81
FBgn0000338 (predicted) FBgn0034970	=	0.72
FBgn0000346 (predicted) FBgn0053513	=	1.00
FBgn0000346 (predicted) FBgn0010399	=	1.00
FBgn0000346 (predicted) FBgn0011712	=	1.00
FBgn0000346 (predicted) FBgn0004907	=	0.95
FBgn0000346 (predicted) FBgn0028341	=	1.00
FBgn0000370 (predicted) FBgn0001291	=	1.00
FBgn0000370 (predicted) FBgn0001297	=	1.00
FBgn0000384 (predicted) FBgn0005777	=	0.93
FBgn0000404 (known) FBgn0004106	=	3.0
FBgn0000404 (known) FBgn0004107	=	3.0
FBgn0000405 (known) FBgn0004106	=	2.9299999999999997
FBgn0000405 (predicted) FBgn0004107	=	1.00
FBgn0000405 (predicted) FBgn0003892	=	1.00
FBgn0000413 (known) FBgn0000575	=	5.89
FBgn0000413 (known) FBgn0002922	=	1.88
FBgn0000413 (predicted) FBgn0010602	=	0.88
FBgn0000413 (predicted) FBgn0037475	=	0.88
FBgn0000414 (predicted) FBgn0085381	=	1.00
FBgn0000414 (predicted) FBgn0003410	=	0.86
FBgn0000414 (predicted) FBgn0030076	=	1.00
FBgn0000416 (predicted) FBgn0022382	=	1.00
FBgn0000448 (predicted) FBgn0029907	=	0.96
FBgn0000472 (known) FBgn0017578	=	3.36
FBgn0000479 (predicted) FBgn0020386	=	1.00
FBgn0000486 (predicted) FBgn0015283	=	1.00
FBgn0000490 (predicted) FBgn0003463	=	0.80
FBgn0000492 (predicted) FBgn0033081	=	1.00
FBgn0000492 (predicted) FBgn0003687	=	1.00
FBgn0000492 (predicted) FBgn0001147	=	0.97
FBgn0000492 (predicted) FBgn0001148	=	0.98
FBgn0000499 (known) FBgn0015838	=	6.68
FBgn0000499 (known) FBgn0002945	=	6.46
FBgn0000499 (predicted) FBgn0031947	=	0.94
FBgn0000499 (predicted) FBgn0003416	=	0.82
FBgn0000499 (predicted) FBgn0000499	=	0.87
FBgn0000499 (predicted) FBgn0025800	=	0.94
FBgn0000556 (predicted) FBgn0004907	=	1.89
FBgn0000557 (predicted) FBgn0004907	=	1.89
FBgn0000559 (predicted) FBgn0004907	=	0.95
FBgn0000567 (predicted) FBgn0004101	=	0.79
FBgn0000575 (predicted) FBgn0005636	=	1.52
FBgn0000575 (predicted) FBgn0015799	=	0.62
FBgn0000575 (predicted) FBgn0002922	=	0.86
FBgn0000588 (known) FBgn0000629	=	2.0
FBgn0000629 (known) FBgn0032391	=	2.0
FBgn0000629 (known) FBgn0015805	=	2.0
FBgn0000635 (predicted) FBgn0004907	=	1.86
FBgn0000711 (predicted) FBgn0015799	=	0.66
FBgn0000711 (predicted) FBgn0017578	=	1.00
FBgn0000711 (predicted) FBgn0010315	=	0.96
FBgn0000711 (predicted) FBgn0086384	=	1.00
FBgn0000711 (predicted) FBgn0004907	=	0.95
FBgn0000986 (known) FBgn0011823	=	2.0
FBgn0000986 (predicted) FBgn0052823	=	0.98
FBgn0000986 (predicted) FBgn0053497	=	1.00
FBgn0000986 (predicted) FBgn0003654	=	0.96
FBgn0000986 (predicted) FBgn0036497	=	1.00
FBgn0000986 (predicted) FBgn0067861	=	0.98
FBgn0000986 (predicted) FBgn0053499	=	1.00
FBgn0000986 (predicted) FBgn0000986	=	1.00
FBgn0000986 (predicted) FBgn0004611	=	0.84
FBgn0000996 (known) FBgn0033081	=	2.0
FBgn0000996 (predicted) FBgn0014861	=	1.00
FBgn0000996 (predicted) FBgn0015270	=	1.00
FBgn0000996 (predicted) FBgn0025815	=	1.00
FBgn0001085 (known) FBgn0004009	=	2.0
FBgn0001087 (predicted) FBgn0004907	=	0.95
FBgn0001098 (predicted) FBgn0004907	=	0.95
FBgn0001104 (known) FBgn0040080	=	1.97
FBgn0001104 (known) FBgn0001105	=	1.99
FBgn0001104 (predicted) FBgn0052190	=	0.99
FBgn0001104 (predicted) FBgn0004907	=	0.93
FBgn0001104 (predicted) FBgn0036790	=	1.62
FBgn0001104 (predicted) FBgn0036789	=	1.66
FBgn0001104 (predicted) FBgn0035793	=	0.99
FBgn0001105 (predicted) FBgn0004921	=	0.88
FBgn0001105 (predicted) FBgn0004907	=	0.93
FBgn0001105 (predicted) FBgn0053513	=	2.96
FBgn0001122 (predicted) FBgn0036790	=	0.82
FBgn0001122 (predicted) FBgn0004907	=	0.95
FBgn0001122 (predicted) FBgn0028743	=	0.62
FBgn0001122 (predicted) FBgn0036789	=	0.84
FBgn0001123 (predicted) FBgn0004907	=	0.95
FBgn0001123 (predicted) FBgn0053513	=	1.00
FBgn0001123 (predicted) FBgn0034057	=	1.91
FBgn0001124 (predicted) FBgn0040309	=	2.00
FBgn0001124 (predicted) FBgn0042094	=	1.00
FBgn0001124 (predicted) FBgn0037756	=	1.00
FBgn0001124 (predicted) FBgn0086254	=	0.98
FBgn0001124 (predicted) FBgn0038045	=	1.00
FBgn0001124 (predicted) FBgn0036490	=	1.93
FBgn0001124 (predicted) FBgn0036183	=	1.00
FBgn0001124 (predicted) FBgn0028913	=	1.00
FBgn0001124 (predicted) FBgn0032237	=	1.00
FBgn0001125 (predicted) FBgn0053513	=	1.00
FBgn0001138 (predicted) FBgn0025463	=	0.62
FBgn0001138 (predicted) FBgn0036004	=	0.70
FBgn0001138 (predicted) FBgn0003963	=	0.46
FBgn0001139 (known) FBgn0085432	=	1.71
FBgn0001139 (known) FBgn0025360	=	3.0
FBgn0001139 (predicted) FBgn0001148	=	0.98
FBgn0001139 (predicted) FBgn0039932	=	0.97
FBgn0001139 (predicted) FBgn0001147	=	0.97
FBgn0001142 (predicted) FBgn0053513	=	1.00
FBgn0001142 (predicted) FBgn0004907	=	0.95
FBgn0001145 (predicted) FBgn0004907	=	0.95
FBgn0001145 (predicted) FBgn0053513	=	1.00
FBgn0001147 (predicted) FBgn0015799	=	0.64
FBgn0001148 (predicted) FBgn0015799	=	0.64
FBgn0001186 (predicted) FBgn0004907	=	0.86
FBgn0001187 (predicted) FBgn0004907	=	0.87
FBgn0001202 (predicted) FBgn0020622	=	0.89
FBgn0001216 (predicted) FBgn0003330	=	0.95
FBgn0001216 (predicted) FBgn0024248	=	0.95
FBgn0001216 (predicted) FBgn0010217	=	0.98
FBgn0001216 (predicted) FBgn0031392	=	0.98
FBgn0001216 (predicted) FBgn0031037	=	1.00
FBgn0001216 (predicted) FBgn0010315	=	0.90
FBgn0001216 (predicted) FBgn0010399	=	0.98
FBgn0001216 (predicted) FBgn0053513	=	0.98
FBgn0001216 (predicted) FBgn0004907	=	1.88
FBgn0001216 (predicted) FBgn0026418	=	1.00
FBgn0001216 (predicted) FBgn0086708	=	1.96
FBgn0001218 (predicted) FBgn0004907	=	0.95
FBgn0001218 (predicted) FBgn0039296	=	1.00
FBgn0001219 (known) FBgn0086708	=	2.88
FBgn0001219 (predicted) FBgn0031037	=	1.00
FBgn0001219 (predicted) FBgn0010315	=	0.86
FBgn0001219 (predicted) FBgn0010399	=	0.94
FBgn0001219 (predicted) FBgn0053513	=	0.94
FBgn0001219 (predicted) FBgn0031392	=	0.94
FBgn0001219 (predicted) FBgn0010217	=	0.94
FBgn0001219 (predicted) FBgn0026418	=	1.00
FBgn0001219 (predicted) FBgn0003330	=	0.95
FBgn0001219 (predicted) FBgn0004907	=	1.84
FBgn0001219 (predicted) FBgn0024248	=	0.95
FBgn0001220 (predicted) FBgn0015296	=	1.00
FBgn0001220 (predicted) FBgn0004907	=	0.95
FBgn0001224 (predicted) FBgn0003416	=	0.88
FBgn0001224 (predicted) FBgn0016917	=	0.73
FBgn0001225 (predicted) FBgn0016917	=	0.73
FBgn0001225 (predicted) FBgn0003416	=	0.88
FBgn0001226 (predicted) FBgn0016917	=	0.73
FBgn0001226 (predicted) FBgn0003416	=	0.88
FBgn0001233 (predicted) FBgn0029174	=	1.00
FBgn0001233 (predicted) FBgn0030345	=	1.99
FBgn0001233 (predicted) FBgn0024248	=	0.93
FBgn0001233 (predicted) FBgn0004666	=	1.00
FBgn0001233 (predicted) FBgn0003513	=	1.99
FBgn0001233 (predicted) FBgn0004907	=	0.94
FBgn0001258 (predicted) FBgn0053513	=	1.98
FBgn0001291 (known) FBgn0001291	=	2.0
FBgn0001291 (known) FBgn0001297	=	5.94
FBgn0001291 (known) FBgn0028550	=	2.0
FBgn0001291 (predicted) FBgn0003557	=	1.77
FBgn0001291 (predicted) FBgn0016917	=	0.73
FBgn0001291 (predicted) FBgn0015615	=	1.00
FBgn0001291 (predicted) FBgn0010602	=	1.00
FBgn0001291 (predicted) FBgn0026869	=	1.00
FBgn0001291 (predicted) FBgn0041171	=	1.00
FBgn0001297 (predicted) FBgn0041205	=	1.00
FBgn0001297 (predicted) FBgn0026869	=	1.00
FBgn0001297 (predicted) FBgn0032221	=	1.00
FBgn0001297 (predicted) FBgn0020369	=	1.00
FBgn0001297 (predicted) FBgn0032198	=	1.00
FBgn0001308 (predicted) FBgn0033739	=	0.95
FBgn0001308 (predicted) FBgn0004907	=	0.93
FBgn0001961 (predicted) FBgn0004907	=	0.95
FBgn0001965 (known) FBgn0004638	=	2.9699999999999998
FBgn0001965 (predicted) FBgn0020622	=	0.97
FBgn0001965 (predicted) FBgn0030809	=	0.91
FBgn0001965 (predicted) FBgn0024811	=	0.97
FBgn0001965 (predicted) FBgn0003416	=	1.85
FBgn0001965 (predicted) FBgn0020510	=	1.93
FBgn0001965 (predicted) FBgn0003256	=	1.90
FBgn0001965 (predicted) FBgn0010583	=	0.94
FBgn0001991 (predicted) FBgn0011288	=	0.97
FBgn0001991 (predicted) FBgn0050378	=	0.84
FBgn0001991 (predicted) FBgn0024432	=	0.97
FBgn0001991 (predicted) FBgn0004907	=	0.93
FBgn0001991 (predicted) FBgn0028401	=	0.97
FBgn0001991 (predicted) FBgn0013343	=	0.97
FBgn0002031 (predicted) FBgn0024248	=	0.95
FBgn0002031 (predicted) FBgn0004907	=	0.95
FBgn0002121 (known) FBgn0026192	=	3.94
FBgn0002121 (known) FBgn0022131	=	2.92
FBgn0002121 (predicted) FBgn0013343	=	0.63
FBgn0002283 (predicted) FBgn0003330	=	0.95
FBgn0002284 (predicted) FBgn0003151	=	1.00
FBgn0002284 (predicted) FBgn0005776	=	1.00
FBgn0002284 (predicted) FBgn0032492	=	1.00
FBgn0002413 (predicted) FBgn0004907	=	0.95
FBgn0002528 (predicted) FBgn0026403	=	0.96
FBgn0002566 (predicted) FBgn0004907	=	0.95
FBgn0002576 (known) FBgn0013753	=	2.0
FBgn0002576 (predicted) FBgn0027788	=	0.87
FBgn0002576 (predicted) FBgn0041210	=	0.89
FBgn0002576 (predicted) FBgn0031121	=	0.97
FBgn0002576 (predicted) FBgn0002576	=	1.00
FBgn0002576 (predicted) FBgn0034970	=	0.69
FBgn0002576 (predicted) FBgn0003300	=	0.96
FBgn0002576 (predicted) FBgn0015799	=	1.48
FBgn0002576 (predicted) FBgn0083981	=	0.96
FBgn0002576 (predicted) FBgn0013755	=	1.00
FBgn0002622 (predicted) FBgn0004907	=	0.95
FBgn0002622 (predicted) FBgn0024248	=	0.95
FBgn0002673 (known) FBgn0004106	=	1.8399999999999999
FBgn0002673 (predicted) FBgn0003124	=	0.84
FBgn0002777 (known) FBgn0002777	=	2.0
FBgn0002783 (known) FBgn0030093	=	1.95
FBgn0002783 (known) FBgn0025463	=	1.95
FBgn0002783 (known) FBgn0011715	=	1.95
FBgn0002783 (predicted) FBgn0015805	=	0.95
FBgn0002787 (predicted) FBgn0015283	=	1.00
FBgn0002906 (predicted) FBgn0003479	=	1.00
FBgn0002914 (predicted) FBgn0011817	=	1.00
FBgn0002921 (predicted) FBgn0032946	=	0.97
FBgn0002921 (predicted) FBgn0004619	=	0.97
FBgn0002921 (predicted) FBgn0015776	=	0.97
FBgn0002921 (predicted) FBgn0015777	=	0.97
FBgn0002921 (predicted) FBgn0004907	=	2.76
FBgn0002921 (predicted) FBgn0028431	=	0.97
FBgn0002921 (predicted) FBgn0011744	=	0.97
FBgn0002921 (predicted) FBgn0053513	=	1.97
FBgn0002921 (predicted) FBgn0036659	=	0.97
FBgn0002921 (predicted) FBgn0010399	=	1.97
FBgn0002922 (predicted) FBgn0002922	=	1.00
FBgn0002973 (known) FBgn0016693	=	2.9699999999999998
FBgn0002973 (predicted) FBgn0004907	=	0.88
FBgn0003031 (predicted) FBgn0004907	=	0.92
FBgn0003042 (known) FBgn0005624	=	1.8900000000000001
FBgn0003042 (predicted) FBgn0037659	=	1.00
FBgn0003042 (predicted) FBgn0034763	=	0.89
FBgn0003042 (predicted) FBgn0003042	=	0.79
FBgn0003042 (predicted) FBgn0003330	=	5.20
FBgn0003068 (predicted) FBgn0023423	=	1.93
FBgn0003068 (predicted) FBgn0038118	=	0.93
FBgn0003071 (predicted) FBgn0053513	=	0.94
FBgn0003071 (predicted) FBgn0010399	=	0.94
FBgn0003071 (predicted) FBgn0003071	=	1.88
FBgn0003071 (predicted) FBgn0004907	=	2.77
FBgn0003074 (predicted) FBgn0003074	=	1.00
FBgn0003075 (predicted) FBgn0026418	=	1.00
FBgn0003079 (known) FBgn0003205	=	5.3
FBgn0003079 (known) FBgn0010269	=	4.77
FBgn0003079 (predicted) FBgn0053513	=	0.90
FBgn0003079 (predicted) FBgn0010399	=	0.90
FBgn0003079 (predicted) FBgn0003256	=	0.83
FBgn0003118 (predicted) FBgn0003118	=	0.91
FBgn0003124 (predicted) FBgn0003525	=	0.82
FBgn0003141 (known) FBgn0003141	=	2.0
FBgn0003141 (predicted) FBgn0040212	=	1.00
FBgn0003141 (predicted) FBgn0039227	=	1.00
FBgn0003150 (predicted) FBgn0004907	=	0.95
FBgn0003150 (predicted) FBgn0005776	=	1.00
FBgn0003150 (predicted) FBgn0032492	=	1.00
FBgn0003150 (predicted) FBgn0003151	=	1.00
FBgn0003151 (known) FBgn0023175	=	2.0
FBgn0003151 (predicted) FBgn0004066	=	0.97
FBgn0003151 (predicted) FBgn0016697	=	1.00
FBgn0003151 (predicted) FBgn0031443	=	1.00
FBgn0003151 (predicted) FBgn0050382	=	1.00
FBgn0003151 (predicted) FBgn0037314	=	1.00
FBgn0003151 (predicted) FBgn0023174	=	1.75
FBgn0003151 (predicted) FBgn0029812	=	1.84
FBgn0003151 (predicted) FBgn0026781	=	1.00
FBgn0003151 (predicted) FBgn0051742	=	2.00
FBgn0003151 (predicted) FBgn0017557	=	1.00
FBgn0003151 (predicted) FBgn0010590	=	1.85
FBgn0003151 (predicted) FBgn0032596	=	1.00
FBgn0003151 (predicted) FBgn0086134	=	1.00
FBgn0003151 (predicted) FBgn0031442	=	1.00
FBgn0003151 (predicted) FBgn0039819	=	1.00
FBgn0003151 (predicted) FBgn0029134	=	1.98
FBgn0003151 (predicted) FBgn0026380	=	1.00
FBgn0003151 (predicted) FBgn0005776	=	1.00
FBgn0003151 (predicted) FBgn0017556	=	0.94
FBgn0003151 (predicted) FBgn0034842	=	1.95
FBgn0003169 (predicted) FBgn0034876	=	0.69
FBgn0003169 (predicted) FBgn0024913	=	1.00
FBgn0003177 (predicted) FBgn0003177	=	1.46
FBgn0003177 (predicted) FBgn0053513	=	1.00
FBgn0003177 (predicted) FBgn0010215	=	1.68
FBgn0003177 (predicted) FBgn0010399	=	1.00
FBgn0003177 (predicted) FBgn0004907	=	0.95
FBgn0003178 (predicted) FBgn0053513	=	0.89
FBgn0003205 (known) FBgn0026376	=	2.54
FBgn0003205 (known) FBgn0015279	=	1.9100000000000001
FBgn0003205 (predicted) FBgn0010399	=	0.91
FBgn0003205 (predicted) FBgn0053513	=	0.91
FBgn0003210 (predicted) FBgn0024432	=	0.96
FBgn0003256 (known) FBgn0010269	=	1.94
FBgn0003256 (predicted) FBgn0041789	=	1.00
FBgn0003256 (predicted) FBgn0010399	=	1.96
FBgn0003256 (predicted) FBgn0038722	=	1.00
FBgn0003256 (predicted) FBgn0067861	=	1.92
FBgn0003256 (predicted) FBgn0003654	=	1.88
FBgn0003256 (predicted) FBgn0017581	=	2.00
FBgn0003256 (predicted) FBgn0053499	=	1.96
FBgn0003256 (predicted) FBgn0041723	=	0.90
FBgn0003256 (predicted) FBgn0053497	=	1.96
FBgn0003256 (predicted) FBgn0003277	=	0.96
FBgn0003256 (predicted) FBgn0052823	=	1.92
FBgn0003256 (predicted) FBgn0033752	=	1.00
FBgn0003256 (predicted) FBgn0053513	=	1.96
FBgn0003279 (predicted) FBgn0004907	=	0.95
FBgn0003300 (known) FBgn0013755	=	1.96
FBgn0003300 (known) FBgn0013753	=	1.96
FBgn0003300 (predicted) FBgn0031121	=	0.94
FBgn0003300 (predicted) FBgn0083981	=	0.92
FBgn0003300 (predicted) FBgn0015799	=	1.57
FBgn0003300 (predicted) FBgn0003300	=	0.93
FBgn0003300 (predicted) FBgn0034970	=	0.73
FBgn0003300 (predicted) FBgn0027788	=	0.92
FBgn0003300 (predicted) FBgn0041210	=	0.94
FBgn0003321 (predicted) FBgn0010774	=	1.91
FBgn0003330 (predicted) FBgn0015610	=	1.85
FBgn0003330 (predicted) FBgn0011763	=	0.95
FBgn0003330 (predicted) FBgn0030366	=	0.95
FBgn0003330 (predicted) FBgn0017578	=	0.95
FBgn0003330 (predicted) FBgn0041627	=	0.95
FBgn0003330 (predicted) FBgn0027951	=	0.95
FBgn0003330 (predicted) FBgn0037657	=	0.95
FBgn0003330 (predicted) FBgn0086908	=	0.95
FBgn0003330 (predicted) FBgn0024897	=	0.95
FBgn0003330 (predicted) FBgn0026176	=	0.95
FBgn0003330 (predicted) FBgn0034763	=	2.90
FBgn0003330 (predicted) FBgn0025637	=	0.95
FBgn0003330 (predicted) FBgn0029822	=	0.95
FBgn0003330 (predicted) FBgn0040066	=	0.95
FBgn0003330 (predicted) FBgn0037659	=	1.95
FBgn0003330 (predicted) FBgn0031186	=	0.95
FBgn0003330 (predicted) FBgn0005624	=	1.90
FBgn0003330 (predicted) FBgn0011766	=	0.64
FBgn0003330 (predicted) FBgn0036263	=	0.95
FBgn0003330 (predicted) FBgn0004861	=	3.61
FBgn0003330 (predicted) FBgn0003330	=	2.81
FBgn0003330 (predicted) FBgn0020496	=	0.95
FBgn0003330 (predicted) FBgn0011604	=	0.95
FBgn0003330 (predicted) FBgn0004860	=	3.34
FBgn0003330 (predicted) FBgn0036955	=	0.95
FBgn0003360 (predicted) FBgn0053513	=	2.00
FBgn0003360 (predicted) FBgn0004907	=	1.90
FBgn0003371 (known) FBgn0026597	=	1.9
FBgn0003371 (predicted) FBgn0053513	=	1.00
FBgn0003371 (predicted) FBgn0010399	=	1.00
FBgn0003380 (predicted) FBgn0004907	=	0.95
FBgn0003392 (predicted) FBgn0004907	=	0.95
FBgn0003392 (predicted) FBgn0053513	=	1.00
FBgn0003392 (predicted) FBgn0034433	=	0.98
FBgn0003392 (predicted) FBgn0004638	=	0.98
FBgn0003392 (predicted) FBgn0010399	=	1.00
FBgn0003392 (predicted) FBgn0038659	=	1.94
FBgn0003410 (known) FBgn0003410	=	2.0
FBgn0003410 (predicted) FBgn0086689	=	0.75
FBgn0003416 (predicted) FBgn0024432	=	0.88
FBgn0003416 (predicted) FBgn0020440	=	1.00
FBgn0003416 (predicted) FBgn0011296	=	0.88
FBgn0003416 (predicted) FBgn0028388	=	0.88
FBgn0003416 (predicted) FBgn0030500	=	0.88
FBgn0003416 (predicted) FBgn0004861	=	0.76
FBgn0003416 (predicted) FBgn0004860	=	0.68
FBgn0003416 (predicted) FBgn0086346	=	0.88
FBgn0003416 (predicted) FBgn0011829	=	1.00
FBgn0003416 (predicted) FBgn0027598	=	0.88
FBgn0003416 (predicted) FBgn0069242	=	0.73
FBgn0003416 (predicted) FBgn0010399	=	1.00
FBgn0003416 (predicted) FBgn0039179	=	0.84
FBgn0003416 (predicted) FBgn0053105	=	0.77
FBgn0003416 (predicted) FBgn0004638	=	1.00
FBgn0003416 (predicted) FBgn0053513	=	1.00
FBgn0003416 (predicted) FBgn0014388	=	0.88
FBgn0003416 (predicted) FBgn0036273	=	1.33
FBgn0003416 (predicted) FBgn0003471	=	0.88
FBgn0003416 (predicted) FBgn0010225	=	0.88
FBgn0003460 (predicted) FBgn0005677	=	1.00
FBgn0003463 (predicted) FBgn0024234	=	1.18
FBgn0003470 (predicted) FBgn0028421	=	1.00
FBgn0003471 (predicted) FBgn0053513	=	1.00
FBgn0003471 (predicted) FBgn0004907	=	0.95
FBgn0003471 (predicted) FBgn0010399	=	1.00
FBgn0003513 (known) FBgn0015014	=	3.0
FBgn0003513 (predicted) FBgn0032725	=	1.00
FBgn0003513 (predicted) FBgn0030345	=	1.00
FBgn0003514 (predicted) FBgn0053513	=	1.00
FBgn0003525 (predicted) FBgn0004106	=	0.82
FBgn0003557 (predicted) FBgn0025800	=	0.90
FBgn0003557 (predicted) FBgn0003557	=	0.80
FBgn0003607 (predicted) FBgn0011202	=	3.94
FBgn0003607 (predicted) FBgn0030082	=	1.82
FBgn0003607 (predicted) FBgn0003607	=	1.95
FBgn0003607 (predicted) FBgn0031613	=	1.88
FBgn0003654 (predicted) FBgn0024889	=	0.91
FBgn0003654 (predicted) FBgn0004907	=	1.86
FBgn0003654 (predicted) FBgn0010349	=	0.96
FBgn0003660 (known) FBgn0011288	=	1.87
FBgn0003660 (known) FBgn0013343	=	1.63
FBgn0003660 (known) FBgn0028401	=	1.85
FBgn0003660 (predicted) FBgn0010341	=	1.00
FBgn0003676 (predicted) FBgn0004907	=	0.95
FBgn0003687 (predicted) FBgn0037792	=	1.00
FBgn0003691 (predicted) FBgn0020386	=	0.96
FBgn0003732 (predicted) FBgn0040206	=	0.98
FBgn0003732 (predicted) FBgn0020386	=	0.98
FBgn0003742 (known) FBgn0003742	=	1.9100000000000001
FBgn0003861 (predicted) FBgn0062517	=	1.69
FBgn0003896 (predicted) FBgn0016917	=	0.73
FBgn0003963 (predicted) FBgn0027951	=	1.36
FBgn0003963 (predicted) FBgn0027950	=	0.68
FBgn0003963 (predicted) FBgn0015610	=	1.42
FBgn0003969 (predicted) FBgn0029944	=	1.86
FBgn0003980 (predicted) FBgn0004907	=	0.95
FBgn0003983 (predicted) FBgn0004907	=	0.95
FBgn0004002 (predicted) FBgn0004002	=	1.00
FBgn0004002 (predicted) FBgn0034072	=	0.96
FBgn0004003 (predicted) FBgn0015279	=	0.97
FBgn0004009 (known) FBgn0004957	=	2.0
FBgn0004009 (predicted) FBgn0036659	=	0.83
FBgn0004066 (predicted) FBgn0005776	=	0.97
FBgn0004066 (predicted) FBgn0023175	=	0.97
FBgn0004066 (predicted) FBgn0032492	=	0.97
FBgn0004101 (predicted) FBgn0027364	=	0.94
FBgn0004101 (predicted) FBgn0038197	=	0.74
FBgn0004101 (predicted) FBgn0015234	=	0.96
FBgn0004106 (known) FBgn0010382	=	2.0
FBgn0004106 (known) FBgn0010314	=	2.0
FBgn0004106 (known) FBgn0037613	=	2.0
FBgn0004107 (known) FBgn0015799	=	1.6600000000000001
FBgn0004107 (known) FBgn0010315	=	1.9100000000000001
FBgn0004107 (known) FBgn0010382	=	2.95
FBgn0004107 (predicted) FBgn0015625	=	1.00
FBgn0004107 (predicted) FBgn0011737	=	1.00
FBgn0004118 (predicted) FBgn0004907	=	0.88
FBgn0004145 (predicted) FBgn0020386	=	1.00
FBgn0004177 (predicted) FBgn0051852	=	1.00
FBgn0004177 (predicted) FBgn0015296	=	0.99
FBgn0004177 (predicted) FBgn0053513	=	0.99
FBgn0004177 (predicted) FBgn0010399	=	0.99
FBgn0004177 (predicted) FBgn0004907	=	0.94
FBgn0004177 (predicted) FBgn0005776	=	0.99
FBgn0004242 (predicted) FBgn0004907	=	0.95
FBgn0004242 (predicted) FBgn0053513	=	1.00
FBgn0004242 (predicted) FBgn0019952	=	0.54
FBgn0004242 (predicted) FBgn0086365	=	0.54
FBgn0004360 (predicted) FBgn0004957	=	1.96
FBgn0004363 (predicted) FBgn0004907	=	2.77
FBgn0004363 (predicted) FBgn0053513	=	1.97
FBgn0004406 (known) FBgn0004407	=	2.0
FBgn0004407 (predicted) FBgn0004407	=	1.00
FBgn0004425 (predicted) FBgn0004428	=	0.56
FBgn0004425 (predicted) FBgn0035813	=	0.60
FBgn0004425 (predicted) FBgn0004430	=	0.61
FBgn0004425 (predicted) FBgn0027538	=	0.74
FBgn0004425 (predicted) FBgn0050062	=	0.58
FBgn0004425 (predicted) FBgn0004427	=	0.65
FBgn0004425 (predicted) FBgn0004425	=	0.56
FBgn0004425 (predicted) FBgn0004429	=	0.57
FBgn0004425 (predicted) FBgn0034092	=	0.52
FBgn0004425 (predicted) FBgn0029765	=	0.57
FBgn0004425 (predicted) FBgn0034539	=	0.64
FBgn0004425 (predicted) FBgn0004431	=	0.57
FBgn0004425 (predicted) FBgn0034538	=	0.56
FBgn0004427 (predicted) FBgn0004427	=	0.74
FBgn0004427 (predicted) FBgn0029765	=	0.66
FBgn0004427 (predicted) FBgn0050062	=	0.67
FBgn0004427 (predicted) FBgn0004428	=	0.65
FBgn0004427 (predicted) FBgn0034092	=	0.60
FBgn0004427 (predicted) FBgn0004429	=	0.65
FBgn0004427 (predicted) FBgn0034539	=	0.73
FBgn0004427 (predicted) FBgn0004431	=	0.65
FBgn0004427 (predicted) FBgn0027538	=	0.84
FBgn0004427 (predicted) FBgn0035813	=	0.69
FBgn0004427 (predicted) FBgn0034538	=	0.65
FBgn0004427 (predicted) FBgn0004430	=	0.70
FBgn0004428 (predicted) FBgn0004428	=	0.56
FBgn0004428 (predicted) FBgn0004431	=	0.57
FBgn0004428 (predicted) FBgn0027538	=	0.74
FBgn0004428 (predicted) FBgn0004430	=	0.61
FBgn0004428 (predicted) FBgn0034539	=	0.64
FBgn0004428 (predicted) FBgn0034092	=	0.52
FBgn0004428 (predicted) FBgn0029765	=	0.57
FBgn0004428 (predicted) FBgn0034538	=	0.56
FBgn0004428 (predicted) FBgn0050062	=	0.58
FBgn0004428 (predicted) FBgn0004429	=	0.57
FBgn0004428 (predicted) FBgn0035813	=	0.60
FBgn0004429 (predicted) FBgn0035813	=	0.61
FBgn0004429 (predicted) FBgn0027538	=	0.74
FBgn0004429 (predicted) FBgn0004429	=	0.57
FBgn0004429 (predicted) FBgn0029765	=	0.58
FBgn0004429 (predicted) FBgn0004430	=	0.62
FBgn0004429 (predicted) FBgn0034092	=	0.52
FBgn0004429 (predicted) FBgn0004431	=	0.57
FBgn0004429 (predicted) FBgn0050062	=	0.59
FBgn0004429 (predicted) FBgn0034539	=	0.64
FBgn0004429 (predicted) FBgn0034538	=	0.57
FBgn0004430 (predicted) FBgn0027538	=	0.79
FBgn0004430 (predicted) FBgn0004430	=	0.67
FBgn0004430 (predicted) FBgn0050062	=	0.63
FBgn0004430 (predicted) FBgn0034539	=	0.69
FBgn0004430 (predicted) FBgn0035813	=	0.65
FBgn0004430 (predicted) FBgn0034092	=	0.57
FBgn0004430 (predicted) FBgn0029765	=	0.62
FBgn0004430 (predicted) FBgn0034538	=	0.61
FBgn0004430 (predicted) FBgn0004431	=	0.62
FBgn0004431 (predicted) FBgn0029765	=	0.58
FBgn0004431 (predicted) FBgn0034539	=	0.64
FBgn0004431 (predicted) FBgn0004431	=	0.57
FBgn0004431 (predicted) FBgn0050062	=	0.59
FBgn0004431 (predicted) FBgn0034092	=	0.52
FBgn0004431 (predicted) FBgn0035813	=	0.61
FBgn0004431 (predicted) FBgn0027538	=	0.74
FBgn0004431 (predicted) FBgn0034538	=	0.57
FBgn0004435 (predicted) FBgn0004907	=	0.95
FBgn0004435 (predicted) FBgn0036790	=	0.82
FBgn0004435 (predicted) FBgn0036789	=	0.84
FBgn0004493 (known) FBgn0005696	=	2.0
FBgn0004493 (predicted) FBgn0004611	=	0.84
FBgn0004493 (predicted) FBgn0011762	=	1.00
FBgn0004493 (predicted) FBgn0011425	=	1.00
FBgn0004507 (predicted) FBgn0004907	=	0.92
FBgn0004507 (predicted) FBgn0014879	=	1.00
FBgn0004510 (known) FBgn0052343	=	2.0
FBgn0004516 (predicted) FBgn0004907	=	0.95
FBgn0004551 (predicted) FBgn0004907	=	0.92
FBgn0004574 (predicted) FBgn0053513	=	1.00
FBgn0004574 (predicted) FBgn0004619	=	1.00
FBgn0004574 (predicted) FBgn0004907	=	0.95
FBgn0004574 (predicted) FBgn0022131	=	0.65
FBgn0004574 (predicted) FBgn0028431	=	1.00
FBgn0004580 (predicted) FBgn0053513	=	1.00
FBgn0004598 (predicted) FBgn0004598	=	0.71
FBgn0004603 (predicted) FBgn0004603	=	1.00
FBgn0004611 (predicted) FBgn0010399	=	1.00
FBgn0004611 (predicted) FBgn0031233	=	0.84
FBgn0004611 (predicted) FBgn0025682	=	0.84
FBgn0004611 (predicted) FBgn0053513	=	1.00
FBgn0004619 (predicted) FBgn0085503	=	0.97
FBgn0004619 (predicted) FBgn0032447	=	1.00
FBgn0004619 (predicted) FBgn0029830	=	1.00
FBgn0004619 (predicted) FBgn0028431	=	5.86
FBgn0004619 (predicted) FBgn0037092	=	0.77
FBgn0004619 (predicted) FBgn0004619	=	5.78
FBgn0004619 (predicted) FBgn0004907	=	2.77
FBgn0004620 (predicted) FBgn0053513	=	1.00
FBgn0004620 (predicted) FBgn0010399	=	1.00
FBgn0004636 (predicted) FBgn0085421	=	0.99
FBgn0004638 (known) FBgn0016794	=	3.0
FBgn0004638 (predicted) FBgn0039179	=	1.00
FBgn0004638 (predicted) FBgn0037758	=	0.90
FBgn0004638 (predicted) FBgn0038532	=	1.00
FBgn0004638 (predicted) FBgn0010399	=	1.00
FBgn0004638 (predicted) FBgn0034731	=	1.00
FBgn0004638 (predicted) FBgn0020440	=	1.00
FBgn0004638 (predicted) FBgn0029997	=	1.00
FBgn0004638 (predicted) FBgn0015296	=	1.00
FBgn0004638 (predicted) FBgn0024811	=	1.00
FBgn0004638 (predicted) FBgn0026145	=	1.00
FBgn0004638 (predicted) FBgn0086346	=	1.00
FBgn0004638 (predicted) FBgn0020224	=	1.00
FBgn0004638 (predicted) FBgn0027598	=	2.00
FBgn0004638 (predicted) FBgn0036273	=	0.72
FBgn0004638 (predicted) FBgn0022986	=	0.93
FBgn0004638 (predicted) FBgn0020299	=	1.00
FBgn0004638 (predicted) FBgn0022987	=	1.00
FBgn0004666 (known) FBgn0015014	=	3.9
FBgn0004687 (predicted) FBgn0053513	=	0.94
FBgn0004833 (predicted) FBgn0004907	=	0.95
FBgn0004860 (known) FBgn0005624	=	4.58
FBgn0004860 (predicted) FBgn0033081	=	1.00
FBgn0004860 (predicted) FBgn0004860	=	1.00
FBgn0004860 (predicted) FBgn0004861	=	1.00
FBgn0004861 (known) FBgn0005624	=	4.76
FBgn0004861 (known) FBgn0004861	=	2.0
FBgn0004861 (predicted) FBgn0033081	=	1.00
FBgn0004867 (predicted) FBgn0004907	=	0.95
FBgn0004868 (predicted) FBgn0015797	=	2.94
FBgn0004873 (predicted) FBgn0004907	=	2.67
FBgn0004873 (predicted) FBgn0026418	=	1.00
FBgn0004888 (predicted) FBgn0004907	=	0.95
FBgn0004889 (predicted) FBgn0005776	=	1.00
FBgn0004889 (predicted) FBgn0040206	=	0.76
FBgn0004907 (known) FBgn0024939	=	1.95
FBgn0004907 (known) FBgn0031537	=	1.95
FBgn0004907 (known) FBgn0013343	=	1.95
FBgn0004907 (known) FBgn0004907	=	8.059999999999999
FBgn0004907 (known) FBgn0028665	=	1.95
FBgn0004907 (known) FBgn0020238	=	1.95
FBgn0004907 (known) FBgn0027103	=	1.95
FBgn0004907 (predicted) FBgn0021760	=	0.72
FBgn0004907 (predicted) FBgn0028693	=	0.95
FBgn0004907 (predicted) FBgn0037107	=	3.65
FBgn0004907 (predicted) FBgn0010238	=	3.56
FBgn0004907 (predicted) FBgn0039140	=	0.95
FBgn0004907 (predicted) FBgn0053249	=	0.95
FBgn0004907 (predicted) FBgn0035121	=	0.95
FBgn0004907 (predicted) FBgn0051760	=	0.95
FBgn0004907 (predicted) FBgn0020367	=	0.95
FBgn0004907 (predicted) FBgn0053113	=	0.95
FBgn0004907 (predicted) FBgn0033756	=	0.95
FBgn0004907 (predicted) FBgn0016693	=	0.95
FBgn0004907 (predicted) FBgn0034824	=	0.95
FBgn0004907 (predicted) FBgn0028519	=	0.95
FBgn0004907 (predicted) FBgn0039058	=	0.95
FBgn0004907 (predicted) FBgn0069354	=	2.77
FBgn0004907 (predicted) FBgn0015622	=	0.95
FBgn0004907 (predicted) FBgn0033539	=	0.95
FBgn0004907 (predicted) FBgn0039877	=	0.95
FBgn0004907 (predicted) FBgn0028670	=	0.95
FBgn0004907 (predicted) FBgn0042185	=	0.95
FBgn0004907 (predicted) FBgn0020236	=	0.95
FBgn0004907 (predicted) FBgn0058378	=	3.53
FBgn0004907 (predicted) FBgn0039635	=	0.95
FBgn0004907 (predicted) FBgn0031725	=	3.57
FBgn0004907 (predicted) FBgn0010621	=	0.95
FBgn0004907 (predicted) FBgn0034277	=	0.95
FBgn0004907 (predicted) FBgn0010300	=	0.95
FBgn0004907 (predicted) FBgn0035568	=	0.95
FBgn0004907 (predicted) FBgn0025724	=	0.95
FBgn0004907 (predicted) FBgn0052463	=	0.95
FBgn0004907 (predicted) FBgn0016984	=	0.95
FBgn0004907 (predicted) FBgn0053303	=	0.95
FBgn0004907 (predicted) FBgn0034091	=	0.95
FBgn0004907 (predicted) FBgn0032464	=	0.95
FBgn0004907 (predicted) FBgn0038613	=	0.95
FBgn0004907 (predicted) FBgn0010235	=	0.91
FBgn0004907 (predicted) FBgn0017579	=	0.95
FBgn0004907 (predicted) FBgn0050054	=	0.95
FBgn0004907 (predicted) FBgn0005563	=	2.83
FBgn0004907 (predicted) FBgn0030724	=	1.88
FBgn0004907 (predicted) FBgn0034827	=	0.93
FBgn0004907 (predicted) FBgn0011272	=	0.95
FBgn0004907 (predicted) FBgn0035404	=	0.95
FBgn0004907 (predicted) FBgn0086685	=	0.95
FBgn0004907 (predicted) FBgn0015803	=	0.95
FBgn0004907 (predicted) FBgn0037733	=	0.95
FBgn0004907 (predicted) FBgn0024941	=	0.95
FBgn0004907 (predicted) FBgn0010905	=	0.75
FBgn0004907 (predicted) FBgn0032946	=	0.95
FBgn0004907 (predicted) FBgn0028863	=	0.91
FBgn0004907 (predicted) FBgn0027291	=	0.95
FBgn0004907 (predicted) FBgn0038587	=	0.95
FBgn0004907 (predicted) FBgn0036706	=	0.95
FBgn0004907 (predicted) FBgn0028509	=	0.79
FBgn0004907 (predicted) FBgn0015608	=	0.83
FBgn0004907 (predicted) FBgn0038271	=	0.78
FBgn0004907 (predicted) FBgn0017545	=	0.95
FBgn0004907 (predicted) FBgn0005586	=	0.95
FBgn0004907 (predicted) FBgn0039651	=	0.95
FBgn0004907 (predicted) FBgn0015519	=	0.88
FBgn0004907 (predicted) FBgn0039425	=	1.90
FBgn0004907 (predicted) FBgn0015402	=	1.00
FBgn0004907 (predicted) FBgn0024832	=	0.95
FBgn0004907 (predicted) FBgn0010015	=	0.95
FBgn0004907 (predicted) FBgn0053513	=	4.68
FBgn0004907 (predicted) FBgn0033206	=	0.95
FBgn0004907 (predicted) FBgn0034259	=	0.95
FBgn0004907 (predicted) FBgn0034577	=	0.92
FBgn0004907 (predicted) FBgn0036762	=	0.95
FBgn0004907 (predicted) FBgn0015776	=	0.95
FBgn0004907 (predicted) FBgn0042710	=	0.86
FBgn0004907 (predicted) FBgn0052082	=	0.95
FBgn0004907 (predicted) FBgn0030289	=	0.95
FBgn0004907 (predicted) FBgn0051860	=	0.83
FBgn0004907 (predicted) FBgn0032444	=	0.95
FBgn0004907 (predicted) FBgn0039269	=	1.82
FBgn0004907 (predicted) FBgn0033690	=	0.95
FBgn0004907 (predicted) FBgn0025352	=	0.95
FBgn0004907 (predicted) FBgn0033246	=	0.95
FBgn0004907 (predicted) FBgn0019952	=	0.46
FBgn0004907 (predicted) FBgn0011284	=	0.95
FBgn0004907 (predicted) FBgn0032378	=	0.95
FBgn0004907 (predicted) FBgn0026179	=	1.85
FBgn0004907 (predicted) FBgn0027786	=	1.78
FBgn0004907 (predicted) FBgn0038281	=	0.95
FBgn0004907 (predicted) FBgn0036008	=	0.95
FBgn0004907 (predicted) FBgn0025777	=	0.84
FBgn0004907 (predicted) FBgn0035588	=	0.95
FBgn0004907 (predicted) FBgn0035720	=	0.93
FBgn0004907 (predicted) FBgn0028859	=	0.89
FBgn0004907 (predicted) FBgn0052371	=	0.84
FBgn0004907 (predicted) FBgn0063485	=	0.85
FBgn0004907 (predicted) FBgn0037357	=	0.94
FBgn0004907 (predicted) FBgn0035587	=	1.79
FBgn0004907 (predicted) FBgn0029909	=	0.90
FBgn0004907 (predicted) FBgn0037212	=	0.88
FBgn0004907 (predicted) FBgn0014076	=	0.95
FBgn0004907 (predicted) FBgn0038461	=	0.95
FBgn0004907 (predicted) FBgn0035600	=	0.95
FBgn0004907 (predicted) FBgn0014868	=	0.95
FBgn0004907 (predicted) FBgn0067861	=	1.88
FBgn0004907 (predicted) FBgn0022772	=	0.95
FBgn0004907 (predicted) FBgn0030755	=	0.95
FBgn0004907 (predicted) FBgn0034691	=	1.74
FBgn0004907 (predicted) FBgn0016078	=	0.95
FBgn0004907 (predicted) FBgn0032650	=	0.95
FBgn0004907 (predicted) FBgn0028325	=	0.95
FBgn0004907 (predicted) FBgn0020660	=	0.95
FBgn0004907 (predicted) FBgn0020611	=	0.95
FBgn0004907 (predicted) FBgn0041087	=	0.95
FBgn0004907 (predicted) FBgn0034936	=	0.95
FBgn0004907 (predicted) FBgn0011742	=	0.95
FBgn0004907 (predicted) FBgn0019957	=	0.95
FBgn0004907 (predicted) FBgn0039674	=	0.95
FBgn0004907 (predicted) FBgn0037643	=	0.95
FBgn0004907 (predicted) FBgn0030853	=	0.95
FBgn0004907 (predicted) FBgn0085382	=	3.62
FBgn0004907 (predicted) FBgn0011570	=	0.95
FBgn0004907 (predicted) FBgn0033494	=	0.85
FBgn0004907 (predicted) FBgn0027580	=	0.95
FBgn0004907 (predicted) FBgn0035567	=	0.95
FBgn0004907 (predicted) FBgn0020368	=	0.95
FBgn0004907 (predicted) FBgn0033876	=	1.79
FBgn0004907 (predicted) FBgn0010051	=	0.95
FBgn0004907 (predicted) FBgn0040377	=	0.95
FBgn0004907 (predicted) FBgn0038516	=	0.91
FBgn0004907 (predicted) FBgn0036736	=	0.86
FBgn0004907 (predicted) FBgn0037891	=	0.95
FBgn0004907 (predicted) FBgn0017590	=	3.74
FBgn0004907 (predicted) FBgn0030412	=	0.92
FBgn0004907 (predicted) FBgn0038320	=	0.95
FBgn0004907 (predicted) FBgn0036920	=	0.95
FBgn0004907 (predicted) FBgn0010808	=	1.85
FBgn0004907 (predicted) FBgn0011219	=	1.78
FBgn0004907 (predicted) FBgn0011211	=	0.95
FBgn0004907 (predicted) FBgn0030772	=	0.95
FBgn0004907 (predicted) FBgn0005776	=	0.95
FBgn0004907 (predicted) FBgn0037970	=	0.95
FBgn0004907 (predicted) FBgn0042627	=	0.95
FBgn0004907 (predicted) FBgn0037969	=	0.95
FBgn0004907 (predicted) FBgn0034051	=	1.00
FBgn0004907 (predicted) FBgn0023510	=	0.95
FBgn0004907 (predicted) FBgn0031392	=	0.95
FBgn0004907 (predicted) FBgn0039909	=	0.95
FBgn0004907 (predicted) FBgn0014411	=	0.89
FBgn0004907 (predicted) FBgn0039617	=	3.66
FBgn0004907 (predicted) FBgn0011712	=	1.90
FBgn0004907 (predicted) FBgn0050291	=	0.95
FBgn0004907 (predicted) FBgn0039562	=	0.95
FBgn0004907 (predicted) FBgn0027583	=	0.95
FBgn0004907 (predicted) FBgn0035005	=	0.95
FBgn0004907 (predicted) FBgn0028924	=	0.95
FBgn0004907 (predicted) FBgn0010380	=	1.87
FBgn0004907 (predicted) FBgn0026059	=	0.95
FBgn0004907 (predicted) FBgn0037710	=	0.95
FBgn0004907 (predicted) FBgn0030612	=	0.95
FBgn0004907 (predicted) FBgn0036569	=	0.95
FBgn0004907 (predicted) FBgn0029997	=	0.95
FBgn0004907 (predicted) FBgn0035957	=	0.92
FBgn0004907 (predicted) FBgn0026418	=	0.95
FBgn0004907 (predicted) FBgn0085503	=	2.77
FBgn0004907 (predicted) FBgn0022382	=	0.87
FBgn0004907 (predicted) FBgn0015075	=	0.95
FBgn0004907 (predicted) FBgn0032397	=	0.95
FBgn0004907 (predicted) FBgn0037862	=	0.95
FBgn0004907 (predicted) FBgn0015772	=	0.95
FBgn0004907 (predicted) FBgn0036911	=	0.95
FBgn0004907 (predicted) FBgn0036465	=	0.95
FBgn0004907 (predicted) FBgn0028516	=	0.76
FBgn0004907 (predicted) FBgn0038856	=	0.81
FBgn0004907 (predicted) FBgn0023517	=	0.95
FBgn0004907 (predicted) FBgn0010551	=	0.95
FBgn0004907 (predicted) FBgn0085420	=	3.60
FBgn0004907 (predicted) FBgn0011225	=	0.95
FBgn0004907 (predicted) FBgn0051814	=	3.44
FBgn0004907 (predicted) FBgn0037447	=	0.95
FBgn0004907 (predicted) FBgn0019960	=	0.95
FBgn0004907 (predicted) FBgn0025726	=	0.91
FBgn0004907 (predicted) FBgn0005593	=	0.95
FBgn0004907 (predicted) FBgn0038922	=	0.95
FBgn0004907 (predicted) FBgn0033465	=	0.95
FBgn0004907 (predicted) FBgn0037092	=	1.63
FBgn0004907 (predicted) FBgn0028327	=	0.95
FBgn0004907 (predicted) FBgn0050387	=	0.95
FBgn0004907 (predicted) FBgn0024923	=	0.95
FBgn0004907 (predicted) FBgn0037001	=	0.95
FBgn0004907 (predicted) FBgn0053497	=	1.90
FBgn0004907 (predicted) FBgn0015286	=	0.95
FBgn0004907 (predicted) FBgn0037711	=	0.95
FBgn0004907 (predicted) FBgn0028582	=	0.95
FBgn0004907 (predicted) FBgn0013726	=	0.95
FBgn0004907 (predicted) FBgn0030086	=	0.95
FBgn0004907 (predicted) FBgn0040237	=	0.95
FBgn0004907 (predicted) FBgn0040227	=	0.95
FBgn0004907 (predicted) FBgn0085401	=	0.90
FBgn0004907 (predicted) FBgn0025725	=	0.95
FBgn0004907 (predicted) FBgn0010225	=	0.95
FBgn0004907 (predicted) FBgn0064225	=	0.95
FBgn0004907 (predicted) FBgn0085421	=	0.95
FBgn0004907 (predicted) FBgn0037166	=	0.95
FBgn0004907 (predicted) FBgn0038708	=	0.95
FBgn0004907 (predicted) FBgn0027356	=	1.86
FBgn0004907 (predicted) FBgn0010217	=	0.95
FBgn0004907 (predicted) FBgn0031728	=	0.95
FBgn0004907 (predicted) FBgn0032474	=	0.95
FBgn0004907 (predicted) FBgn0015324	=	0.95
FBgn0004907 (predicted) FBgn0035703	=	0.95
FBgn0004907 (predicted) FBgn0015777	=	0.95
FBgn0004907 (predicted) FBgn0013995	=	0.93
FBgn0004907 (predicted) FBgn0032799	=	0.95
FBgn0004907 (predicted) FBgn0010349	=	0.95
FBgn0004907 (predicted) FBgn0025111	=	1.89
FBgn0004907 (predicted) FBgn0015587	=	1.77
FBgn0004907 (predicted) FBgn0032373	=	0.95
FBgn0004907 (predicted) FBgn0025741	=	1.88
FBgn0004907 (predicted) FBgn0037530	=	0.95
FBgn0004907 (predicted) FBgn0029687	=	1.90
FBgn0004907 (predicted) FBgn0034497	=	0.95
FBgn0004907 (predicted) FBgn0026438	=	0.95
FBgn0004907 (predicted) FBgn0033765	=	0.88
FBgn0004907 (predicted) FBgn0037674	=	0.95
FBgn0004907 (predicted) FBgn0038462	=	0.95
FBgn0004907 (predicted) FBgn0037632	=	0.95
FBgn0004907 (predicted) FBgn0036309	=	0.91
FBgn0004907 (predicted) FBgn0037325	=	0.95
FBgn0004907 (predicted) FBgn0025698	=	0.90
FBgn0004907 (predicted) FBgn0010399	=	1.85
FBgn0004907 (predicted) FBgn0021847	=	0.95
FBgn0004907 (predicted) FBgn0033451	=	0.88
FBgn0004907 (predicted) FBgn0035240	=	0.95
FBgn0004907 (predicted) FBgn0086365	=	0.53
FBgn0004907 (predicted) FBgn0028692	=	0.95
FBgn0004907 (predicted) FBgn0014029	=	2.81
FBgn0004907 (predicted) FBgn0037789	=	0.95
FBgn0004907 (predicted) FBgn0027571	=	0.95
FBgn0004907 (predicted) FBgn0023545	=	0.95
FBgn0004907 (predicted) FBgn0086355	=	0.95
FBgn0004907 (predicted) FBgn0022097	=	0.95
FBgn0004907 (predicted) FBgn0036043	=	0.95
FBgn0004907 (predicted) FBgn0027779	=	0.95
FBgn0004907 (predicted) FBgn0030011	=	0.95
FBgn0004907 (predicted) FBgn0033739	=	0.95
FBgn0004907 (predicted) FBgn0086476	=	0.95
FBgn0004907 (predicted) FBgn0011745	=	0.95
FBgn0004907 (predicted) FBgn0035892	=	0.95
FBgn0004907 (predicted) FBgn0032945	=	0.95
FBgn0004907 (predicted) FBgn0034789	=	0.95
FBgn0004907 (predicted) FBgn0031069	=	0.95
FBgn0004907 (predicted) FBgn0015019	=	0.95
FBgn0004907 (predicted) FBgn0029176	=	0.95
FBgn0004907 (predicted) FBgn0025802	=	1.90
FBgn0004907 (predicted) FBgn0033870	=	0.92
FBgn0004907 (predicted) FBgn0027575	=	0.95
FBgn0004907 (predicted) FBgn0034708	=	0.95
FBgn0004907 (predicted) FBgn0035437	=	0.93
FBgn0004907 (predicted) FBgn0036372	=	0.68
FBgn0004907 (predicted) FBgn0015269	=	0.95
FBgn0004907 (predicted) FBgn0051646	=	3.68
FBgn0004907 (predicted) FBgn0032169	=	0.95
FBgn0004907 (predicted) FBgn0039177	=	0.78
FBgn0004907 (predicted) FBgn0015816	=	0.95
FBgn0004907 (predicted) FBgn0027329	=	0.95
FBgn0004907 (predicted) FBgn0035004	=	0.95
FBgn0004907 (predicted) FBgn0032679	=	0.95
FBgn0004907 (predicted) FBgn0033883	=	0.95
FBgn0004907 (predicted) FBgn0025704	=	3.78
FBgn0004907 (predicted) FBgn0020510	=	0.93
FBgn0004907 (predicted) FBgn0042711	=	0.89
FBgn0004907 (predicted) FBgn0015567	=	1.89
FBgn0004907 (predicted) FBgn0019886	=	0.95
FBgn0004907 (predicted) FBgn0011244	=	0.95
FBgn0004907 (predicted) FBgn0058084	=	0.62
FBgn0004907 (predicted) FBgn0028431	=	2.82
FBgn0004907 (predicted) FBgn0027052	=	0.95
FBgn0004907 (predicted) FBgn0028671	=	0.95
FBgn0004907 (predicted) FBgn0038145	=	0.93
FBgn0004907 (predicted) FBgn0030268	=	0.95
FBgn0004907 (predicted) FBgn0029969	=	0.95
FBgn0004907 (predicted) FBgn0033190	=	0.95
FBgn0004907 (predicted) FBgn0030758	=	0.95
FBgn0004907 (predicted) FBgn0038373	=	0.95
FBgn0004907 (predicted) FBgn0032206	=	0.95
FBgn0004907 (predicted) FBgn0010215	=	0.95
FBgn0004907 (predicted) FBgn0035917	=	0.53
FBgn0004907 (predicted) FBgn0036509	=	0.95
FBgn0004907 (predicted) FBgn0038853	=	0.95
FBgn0004907 (predicted) FBgn0037239	=	1.88
FBgn0004907 (predicted) FBgn0031216	=	0.95
FBgn0004907 (predicted) FBgn0037218	=	0.95
FBgn0004907 (predicted) FBgn0029975	=	0.95
FBgn0004907 (predicted) FBgn0028646	=	1.90
FBgn0004907 (predicted) FBgn0034367	=	0.95
FBgn0004907 (predicted) FBgn0031899	=	1.80
FBgn0004907 (predicted) FBgn0032525	=	0.95
FBgn0004907 (predicted) FBgn0017566	=	0.95
FBgn0004907 (predicted) FBgn0027506	=	0.95
FBgn0004907 (predicted) FBgn0011744	=	0.95
FBgn0004907 (predicted) FBgn0031912	=	0.95
FBgn0004907 (predicted) FBgn0052823	=	1.88
FBgn0004907 (predicted) FBgn0051961	=	0.51
FBgn0004907 (predicted) FBgn0086250	=	0.95
FBgn0004907 (predicted) FBgn0030403	=	0.95
FBgn0004907 (predicted) FBgn0025678	=	0.95
FBgn0004907 (predicted) FBgn0011710	=	0.95
FBgn0004907 (predicted) FBgn0037754	=	0.95
FBgn0004907 (predicted) FBgn0028479	=	0.95
FBgn0004907 (predicted) FBgn0033918	=	0.95
FBgn0004907 (predicted) FBgn0031424	=	0.95
FBgn0004907 (predicted) FBgn0024754	=	0.95
FBgn0004907 (predicted) FBgn0025641	=	0.95
FBgn0004907 (predicted) FBgn0030703	=	0.95
FBgn0004907 (predicted) FBgn0024753	=	0.95
FBgn0004907 (predicted) FBgn0052791	=	3.80
FBgn0004907 (predicted) FBgn0051708	=	3.35
FBgn0004907 (predicted) FBgn0036030	=	0.95
FBgn0004907 (predicted) FBgn0011771	=	0.95
FBgn0004907 (predicted) FBgn0026409	=	0.95
FBgn0004907 (predicted) FBgn0033094	=	0.95
FBgn0004907 (predicted) FBgn0052138	=	1.78
FBgn0004907 (predicted) FBgn0026361	=	2.85
FBgn0004907 (predicted) FBgn0028552	=	0.95
FBgn0004907 (predicted) FBgn0013998	=	0.95
FBgn0004907 (predicted) FBgn0039358	=	0.95
FBgn0004907 (predicted) FBgn0030620	=	0.95
FBgn0004907 (predicted) FBgn0037994	=	0.95
FBgn0004907 (predicted) FBgn0011826	=	0.95
FBgn0004907 (predicted) FBgn0036642	=	0.95
FBgn0004907 (predicted) FBgn0033522	=	0.95
FBgn0004907 (predicted) FBgn0031441	=	0.95
FBgn0004907 (predicted) FBgn0027498	=	0.85
FBgn0004907 (predicted) FBgn0086784	=	0.90
FBgn0004907 (predicted) FBgn0022160	=	0.95
FBgn0004907 (predicted) FBgn0024814	=	1.87
FBgn0004907 (predicted) FBgn0028401	=	0.95
FBgn0004907 (predicted) FBgn0053499	=	1.90
FBgn0004907 (predicted) FBgn0030377	=	0.95
FBgn0004907 (predicted) FBgn0024248	=	0.85
FBgn0004907 (predicted) FBgn0011288	=	0.95
FBgn0004907 (predicted) FBgn0037912	=	0.95
FBgn0004907 (predicted) FBgn0028694	=	0.95
FBgn0004907 (predicted) FBgn0010100	=	0.95
FBgn0004907 (predicted) FBgn0086133	=	0.95
FBgn0004907 (predicted) FBgn0015796	=	0.94
FBgn0004907 (predicted) FBgn0022361	=	1.90
FBgn0004907 (predicted) FBgn0015245	=	0.95
FBgn0004907 (predicted) FBgn0039819	=	0.95
FBgn0004907 (predicted) FBgn0027348	=	0.95
FBgn0004907 (predicted) FBgn0015024	=	0.95
FBgn0004907 (predicted) FBgn0036821	=	0.95
FBgn0004907 (predicted) FBgn0027055	=	0.95
FBgn0004907 (predicted) FBgn0040001	=	0.95
FBgn0004907 (predicted) FBgn0028428	=	0.95
FBgn0004907 (predicted) FBgn0023516	=	0.83
FBgn0004907 (predicted) FBgn0031837	=	3.55
FBgn0004907 (predicted) FBgn0029722	=	0.95
FBgn0004907 (predicted) FBgn0027066	=	0.77
FBgn0004907 (predicted) FBgn0035488	=	0.45
FBgn0004907 (predicted) FBgn0044871	=	0.95
FBgn0004907 (predicted) FBgn0010352	=	0.95
FBgn0004907 (predicted) FBgn0021825	=	0.95
FBgn0004907 (predicted) FBgn0023531	=	0.85
FBgn0004907 (predicted) FBgn0040335	=	0.95
FBgn0004907 (predicted) FBgn0036213	=	0.95
FBgn0004907 (predicted) FBgn0005671	=	0.95
FBgn0004907 (predicted) FBgn0030384	=	0.95
FBgn0004907 (predicted) FBgn0085393	=	0.95
FBgn0004907 (predicted) FBgn0086372	=	1.83
FBgn0004907 (predicted) FBgn0039713	=	0.95
FBgn0004907 (predicted) FBgn0033342	=	0.95
FBgn0004907 (predicted) FBgn0020235	=	0.95
FBgn0004907 (predicted) FBgn0039857	=	0.95
FBgn0004907 (predicted) FBgn0013675	=	0.95
FBgn0004907 (predicted) FBgn0051352	=	0.95
FBgn0004913 (predicted) FBgn0032244	=	1.00
FBgn0004913 (predicted) FBgn0030871	=	1.00
FBgn0004913 (predicted) FBgn0015287	=	1.00
FBgn0004913 (predicted) FBgn0028700	=	1.00
FBgn0004922 (predicted) FBgn0015806	=	1.00
FBgn0004925 (predicted) FBgn0014879	=	1.00
FBgn0004957 (predicted) FBgn0010194	=	1.89
FBgn0004957 (predicted) FBgn0031902	=	1.00
FBgn0005355 (predicted) FBgn0032642	=	1.00
FBgn0005355 (predicted) FBgn0036124	=	1.00
FBgn0005355 (predicted) FBgn0031479	=	1.00
FBgn0005355 (predicted) FBgn0033521	=	1.00
FBgn0005355 (predicted) FBgn0005355	=	1.00
FBgn0005355 (predicted) FBgn0033518	=	1.00
FBgn0005355 (predicted) FBgn0033520	=	1.00
FBgn0005355 (predicted) FBgn0086908	=	1.00
FBgn0005564 (known) FBgn0039380	=	2.8600000000000003
FBgn0005564 (predicted) FBgn0030281	=	1.81
FBgn0005585 (predicted) FBgn0010583	=	0.97
FBgn0005585 (predicted) FBgn0026318	=	1.00
FBgn0005586 (predicted) FBgn0053555	=	0.88
FBgn0005586 (predicted) FBgn0010399	=	1.00
FBgn0005586 (predicted) FBgn0053513	=	1.00
FBgn0005592 (predicted) FBgn0032042	=	0.84
FBgn0005593 (predicted) FBgn0053513	=	1.00
FBgn0005614 (predicted) FBgn0062517	=	1.74
FBgn0005617 (predicted) FBgn0053653	=	1.00
FBgn0005624 (known) FBgn0005624	=	2.0
FBgn0005624 (predicted) FBgn0037659	=	1.00
FBgn0005638 (predicted) FBgn0020381	=	0.93
FBgn0005638 (predicted) FBgn0015799	=	0.60
FBgn0005638 (predicted) FBgn0033659	=	0.93
FBgn0005638 (predicted) FBgn0020497	=	1.86
FBgn0005654 (known) FBgn0015270	=	2.0
FBgn0005654 (predicted) FBgn0020633	=	1.00
FBgn0005654 (predicted) FBgn0015929	=	1.00
FBgn0005654 (predicted) FBgn0023180	=	1.00
FBgn0005654 (predicted) FBgn0015271	=	1.00
FBgn0005655 (predicted) FBgn0033153	=	0.96
FBgn0005660 (predicted) FBgn0028734	=	0.97
FBgn0005660 (predicted) FBgn0086908	=	0.96
FBgn0005677 (predicted) FBgn0025825	=	1.00
FBgn0005677 (predicted) FBgn0025360	=	1.00
FBgn0005677 (predicted) FBgn0022764	=	1.00
FBgn0005677 (predicted) FBgn0010602	=	1.00
FBgn0005696 (known) FBgn0011425	=	2.0
FBgn0005696 (known) FBgn0011762	=	2.0
FBgn0005776 (predicted) FBgn0016697	=	1.00
FBgn0005776 (predicted) FBgn0032492	=	1.00
FBgn0005776 (predicted) FBgn0017556	=	0.94
FBgn0005776 (predicted) FBgn0010399	=	1.00
FBgn0005776 (predicted) FBgn0050382	=	1.00
FBgn0005776 (predicted) FBgn0026781	=	1.00
FBgn0005776 (predicted) FBgn0029134	=	1.98
FBgn0005776 (predicted) FBgn0026380	=	1.00
FBgn0005776 (predicted) FBgn0032596	=	1.00
FBgn0005776 (predicted) FBgn0053513	=	1.00
FBgn0005776 (predicted) FBgn0031442	=	1.00
FBgn0005776 (predicted) FBgn0051742	=	2.00
FBgn0005776 (predicted) FBgn0023174	=	1.75
FBgn0005776 (predicted) FBgn0010590	=	1.85
FBgn0005776 (predicted) FBgn0023175	=	1.00
FBgn0005776 (predicted) FBgn0039819	=	1.00
FBgn0005776 (predicted) FBgn0086134	=	1.00
FBgn0005776 (predicted) FBgn0034842	=	1.95
FBgn0005776 (predicted) FBgn0031443	=	1.00
FBgn0005776 (predicted) FBgn0024248	=	0.95
FBgn0005776 (predicted) FBgn0037314	=	1.00
FBgn0005776 (predicted) FBgn0017557	=	1.00
FBgn0005776 (predicted) FBgn0029812	=	1.84
FBgn0005777 (predicted) FBgn0053513	=	1.00
FBgn0005777 (predicted) FBgn0010399	=	1.00
FBgn0005777 (predicted) FBgn0058005	=	0.94
FBgn0010014 (predicted) FBgn0086370	=	0.87
FBgn0010015 (predicted) FBgn0053513	=	1.00
FBgn0010015 (predicted) FBgn0010399	=	1.00
FBgn0010015 (predicted) FBgn0035917	=	0.92
FBgn0010051 (predicted) FBgn0030734	=	1.00
FBgn0010051 (predicted) FBgn0037862	=	1.00
FBgn0010051 (predicted) FBgn0037498	=	1.00
FBgn0010051 (predicted) FBgn0010100	=	1.00
FBgn0010083 (predicted) FBgn0036641	=	1.00
FBgn0010100 (predicted) FBgn0053513	=	1.00
FBgn0010173 (predicted) FBgn0023180	=	1.00
FBgn0010173 (predicted) FBgn0025815	=	1.00
FBgn0010173 (predicted) FBgn0015270	=	1.00
FBgn0010173 (predicted) FBgn0015929	=	1.00
FBgn0010173 (predicted) FBgn0020633	=	1.00
FBgn0010173 (predicted) FBgn0014861	=	1.00
FBgn0010194 (predicted) FBgn0036659	=	0.83
FBgn0010215 (predicted) FBgn0010215	=	0.94
FBgn0010217 (predicted) FBgn0014002	=	1.00
FBgn0010217 (predicted) FBgn0024352	=	1.00
FBgn0010217 (predicted) FBgn0020386	=	1.00
FBgn0010217 (predicted) FBgn0036490	=	1.93
FBgn0010217 (predicted) FBgn0040308	=	1.00
FBgn0010217 (predicted) FBgn0026418	=	1.00
FBgn0010217 (predicted) FBgn0040309	=	2.00
FBgn0010217 (predicted) FBgn0036921	=	1.00
FBgn0010217 (predicted) FBgn0036271	=	1.00
FBgn0010225 (predicted) FBgn0036942	=	0.88
FBgn0010225 (predicted) FBgn0032904	=	0.88
FBgn0010225 (predicted) FBgn0053513	=	1.00
FBgn0010225 (predicted) FBgn0036161	=	0.88
FBgn0010225 (predicted) FBgn0023083	=	1.00
FBgn0010235 (known) FBgn0024187	=	2.8200000000000003
FBgn0010235 (known) FBgn0010235	=	2.92
FBgn0010235 (predicted) FBgn0010399	=	0.96
FBgn0010235 (predicted) FBgn0053513	=	0.96
FBgn0010247 (predicted) FBgn0011766	=	1.00
FBgn0010247 (predicted) FBgn0020386	=	1.00
FBgn0010269 (known) FBgn0015402	=	1.98
FBgn0010269 (predicted) FBgn0024187	=	0.91
FBgn0010269 (predicted) FBgn0010399	=	1.98
FBgn0010269 (predicted) FBgn0053513	=	1.98
FBgn0010269 (predicted) FBgn0010583	=	0.97
FBgn0010269 (predicted) FBgn0017581	=	2.00
FBgn0010333 (predicted) FBgn0053513	=	1.00
FBgn0010333 (predicted) FBgn0022986	=	0.91
FBgn0010333 (predicted) FBgn0085419	=	0.91
FBgn0010333 (predicted) FBgn0031883	=	1.00
FBgn0010333 (predicted) FBgn0030299	=	0.98
FBgn0010333 (predicted) FBgn0010341	=	1.00
FBgn0010333 (predicted) FBgn0036921	=	1.90
FBgn0010333 (predicted) FBgn0014020	=	1.00
FBgn0010333 (predicted) FBgn0010399	=	1.00
FBgn0010333 (predicted) FBgn0034434	=	1.00
FBgn0010333 (predicted) FBgn0034731	=	0.98
FBgn0010333 (predicted) FBgn0011202	=	1.00
FBgn0010333 (predicted) FBgn0022987	=	0.98
FBgn0010341 (known) FBgn0026192	=	2.0
FBgn0010341 (predicted) FBgn0013342	=	1.00
FBgn0010341 (predicted) FBgn0011202	=	1.00
FBgn0010341 (predicted) FBgn0014011	=	1.00
FBgn0010341 (predicted) FBgn0052082	=	1.00
FBgn0010341 (predicted) FBgn0022131	=	1.00
FBgn0010341 (predicted) FBgn0050440	=	1.00
FBgn0010348 (predicted) FBgn0053513	=	0.98
FBgn0010349 (predicted) FBgn0067861	=	0.98
FBgn0010349 (predicted) FBgn0052823	=	0.98
FBgn0010349 (predicted) FBgn0053497	=	1.00
FBgn0010349 (predicted) FBgn0053499	=	1.00
FBgn0010349 (predicted) FBgn0021768	=	1.00
FBgn0010380 (predicted) FBgn0024833	=	0.97
FBgn0010380 (predicted) FBgn0045035	=	1.00
FBgn0010380 (predicted) FBgn0030089	=	0.97
FBgn0010382 (predicted) FBgn0050440	=	0.95
FBgn0010389 (predicted) FBgn0032042	=	0.87
FBgn0010399 (predicted) FBgn0013998	=	1.00
FBgn0010399 (predicted) FBgn0032147	=	1.00
FBgn0010399 (predicted) FBgn0022382	=	1.92
FBgn0010399 (predicted) FBgn0015286	=	1.00
FBgn0010399 (predicted) FBgn0015014	=	1.00
FBgn0010399 (predicted) FBgn0010399	=	1.00
FBgn0010399 (predicted) FBgn0020440	=	0.82
FBgn0010399 (predicted) FBgn0025806	=	1.00
FBgn0010399 (predicted) FBgn0020429	=	1.00
FBgn0010399 (predicted) FBgn0020386	=	1.00
FBgn0010399 (predicted) FBgn0046332	=	1.00
FBgn0010399 (predicted) FBgn0026255	=	1.00
FBgn0010399 (predicted) FBgn0022213	=	1.00
FBgn0010399 (predicted) FBgn0031912	=	1.00
FBgn0010399 (predicted) FBgn0015269	=	1.00
FBgn0010399 (predicted) FBgn0033876	=	1.00
FBgn0010399 (predicted) FBgn0025704	=	0.98
FBgn0010399 (predicted) FBgn0037466	=	1.00
FBgn0010399 (predicted) FBgn0011826	=	1.00
FBgn0010399 (predicted) FBgn0025865	=	1.00
FBgn0010399 (predicted) FBgn0038840	=	1.00
FBgn0010399 (predicted) FBgn0034267	=	1.00
FBgn0010399 (predicted) FBgn0085388	=	0.94
FBgn0010399 (predicted) FBgn0025777	=	0.89
FBgn0010399 (predicted) FBgn0015790	=	1.00
FBgn0010399 (predicted) FBgn0010633	=	0.95
FBgn0010399 (predicted) FBgn0053513	=	2.00
FBgn0010399 (predicted) FBgn0014011	=	1.00
FBgn0010399 (predicted) FBgn0085503	=	1.95
FBgn0010399 (predicted) FBgn0030758	=	1.00
FBgn0010399 (predicted) FBgn0040281	=	1.00
FBgn0010399 (predicted) FBgn0051201	=	1.00
FBgn0010399 (predicted) FBgn0036497	=	1.00
FBgn0010399 (predicted) FBgn0046113	=	0.96
FBgn0010399 (predicted) FBgn0020238	=	1.00
FBgn0010399 (predicted) FBgn0038837	=	0.98
FBgn0010399 (predicted) FBgn0028422	=	1.00
FBgn0010399 (predicted) FBgn0011676	=	1.00
FBgn0010399 (predicted) FBgn0024248	=	0.95
FBgn0010399 (predicted) FBgn0020618	=	1.00
FBgn0010399 (predicted) FBgn0013343	=	1.00
FBgn0010488 (predicted) FBgn0030520	=	1.00
FBgn0010488 (predicted) FBgn0017581	=	1.00
FBgn0010488 (predicted) FBgn0020622	=	1.00
FBgn0010504 (predicted) FBgn0028743	=	1.92
FBgn0010504 (predicted) FBgn0053960	=	3.68
FBgn0010504 (predicted) FBgn0011260	=	3.50
FBgn0010551 (predicted) FBgn0053513	=	1.00
FBgn0010583 (predicted) FBgn0020299	=	0.97
FBgn0010583 (predicted) FBgn0034731	=	0.97
FBgn0010583 (predicted) FBgn0035101	=	0.97
FBgn0010583 (predicted) FBgn0022986	=	0.90
FBgn0010583 (predicted) FBgn0022987	=	0.97
FBgn0010583 (predicted) FBgn0029944	=	1.80
FBgn0010590 (predicted) FBgn0032492	=	1.85
FBgn0010590 (predicted) FBgn0023175	=	1.85
FBgn0010602 (predicted) FBgn0033402	=	1.00
FBgn0010620 (predicted) FBgn0040297	=	1.80
FBgn0010620 (predicted) FBgn0086693	=	1.00
FBgn0010620 (predicted) FBgn0036414	=	0.95
FBgn0010633 (predicted) FBgn0020510	=	0.98
FBgn0010633 (predicted) FBgn0053513	=	0.95
FBgn0010709 (predicted) FBgn0020622	=	1.00
FBgn0010750 (predicted) FBgn0020386	=	1.00
FBgn0011202 (predicted) FBgn0014020	=	4.87
FBgn0011202 (predicted) FBgn0020510	=	0.92
FBgn0011202 (predicted) FBgn0052371	=	1.95
FBgn0011202 (predicted) FBgn0030082	=	3.68
FBgn0011202 (predicted) FBgn0011202	=	1.00
FBgn0011202 (predicted) FBgn0027066	=	1.95
FBgn0011202 (predicted) FBgn0031613	=	3.80
FBgn0011202 (predicted) FBgn0026598	=	1.95
FBgn0011202 (predicted) FBgn0015589	=	1.95
FBgn0011202 (predicted) FBgn0014011	=	1.00
FBgn0011211 (predicted) FBgn0053513	=	1.00
FBgn0011227 (predicted) FBgn0039651	=	1.00
FBgn0011227 (predicted) FBgn0035600	=	1.00
FBgn0011272 (predicted) FBgn0053513	=	1.00
FBgn0011288 (predicted) FBgn0036555	=	1.00
FBgn0011288 (predicted) FBgn0053513	=	1.00
FBgn0011288 (predicted) FBgn0028401	=	1.00
FBgn0011288 (predicted) FBgn0031450	=	1.00
FBgn0011288 (predicted) FBgn0034057	=	1.91
FBgn0011288 (predicted) FBgn0013342	=	0.87
FBgn0011288 (predicted) FBgn0011288	=	1.00
FBgn0011291 (known) FBgn0032847	=	2.0
FBgn0011296 (predicted) FBgn0016917	=	0.73
FBgn0011425 (predicted) FBgn0011762	=	1.00
FBgn0011570 (predicted) FBgn0033212	=	1.00
FBgn0011570 (predicted) FBgn0053513	=	1.00
FBgn0011586 (predicted) FBgn0011586	=	1.00
FBgn0011642 (predicted) FBgn0011656	=	0.90
FBgn0011648 (predicted) FBgn0031493	=	1.00
FBgn0011648 (predicted) FBgn0033564	=	1.00
FBgn0011648 (predicted) FBgn0035720	=	0.97
FBgn0011648 (predicted) FBgn0028397	=	2.91
FBgn0011648 (predicted) FBgn0052016	=	1.00
FBgn0011655 (predicted) FBgn0052016	=	1.00
FBgn0011655 (predicted) FBgn0031493	=	1.00
FBgn0011655 (predicted) FBgn0033564	=	1.00
FBgn0011655 (predicted) FBgn0035720	=	0.97
FBgn0011655 (predicted) FBgn0028397	=	1.00
FBgn0011656 (predicted) FBgn0020236	=	0.97
FBgn0011656 (predicted) FBgn0034061	=	0.97
FBgn0011656 (predicted) FBgn0041210	=	2.75
FBgn0011661 (known) FBgn0086384	=	1.96
FBgn0011676 (known) FBgn0011676	=	1.78
FBgn0011676 (predicted) FBgn0036764	=	0.91
FBgn0011676 (predicted) FBgn0037130	=	0.89
FBgn0011676 (predicted) FBgn0036493	=	0.89
FBgn0011676 (predicted) FBgn0053513	=	1.00
FBgn0011676 (predicted) FBgn0037203	=	0.91
FBgn0011712 (predicted) FBgn0013998	=	1.00
FBgn0011715 (predicted) FBgn0015805	=	1.00
FBgn0011726 (predicted) FBgn0026418	=	1.00
FBgn0011744 (predicted) FBgn0085503	=	0.97
FBgn0011744 (predicted) FBgn0028491	=	1.00
FBgn0011744 (predicted) FBgn0015776	=	1.00
FBgn0011744 (predicted) FBgn0015777	=	1.00
FBgn0011744 (predicted) FBgn0015565	=	0.94
FBgn0011744 (predicted) FBgn0032946	=	1.00
FBgn0011760 (known) FBgn0011760	=	2.0
FBgn0011760 (predicted) FBgn0034051	=	1.00
FBgn0011760 (predicted) FBgn0026141	=	1.00
FBgn0011760 (predicted) FBgn0026418	=	1.00
FBgn0011766 (predicted) FBgn0039044	=	0.87
FBgn0011768 (predicted) FBgn0011768	=	0.48
FBgn0011774 (predicted) FBgn0041627	=	1.00
FBgn0011785 (predicted) FBgn0024248	=	1.88
FBgn0011826 (predicted) FBgn0053513	=	1.00
FBgn0011826 (predicted) FBgn0035917	=	0.92
FBgn0011829 (predicted) FBgn0029944	=	2.72
FBgn0011837 (predicted) FBgn0016917	=	0.45
FBgn0012066 (predicted) FBgn0027559	=	1.00
FBgn0012066 (predicted) FBgn0027903	=	1.00
FBgn0013307 (predicted) FBgn0013308	=	1.00
FBgn0013307 (predicted) FBgn0013307	=	1.00
FBgn0013308 (predicted) FBgn0013308	=	1.00
FBgn0013342 (known) FBgn0013343	=	1.63
FBgn0013342 (predicted) FBgn0028401	=	0.85
FBgn0013343 (predicted) FBgn0037674	=	1.00
FBgn0013343 (predicted) FBgn0020510	=	0.61
FBgn0013343 (predicted) FBgn0053513	=	1.00
FBgn0013678 (predicted) FBgn0035600	=	1.00
FBgn0013678 (predicted) FBgn0039651	=	1.00
FBgn0013750 (predicted) FBgn0020611	=	1.00
FBgn0013751 (predicted) FBgn0013751	=	1.00
FBgn0013753 (predicted) FBgn0031121	=	0.97
FBgn0013753 (predicted) FBgn0029755	=	1.00
FBgn0013753 (predicted) FBgn0083981	=	0.96
FBgn0013755 (predicted) FBgn0031121	=	0.97
FBgn0013755 (predicted) FBgn0029755	=	1.00
FBgn0013755 (predicted) FBgn0083981	=	0.96
FBgn0013762 (known) FBgn0027581	=	2.87
FBgn0013762 (predicted) FBgn0027491	=	1.00
FBgn0013998 (predicted) FBgn0053513	=	1.00
FBgn0013998 (predicted) FBgn0028341	=	1.00
FBgn0014002 (predicted) FBgn0032904	=	1.00
FBgn0014009 (predicted) FBgn0053513	=	1.00
FBgn0014011 (predicted) FBgn0034434	=	1.00
FBgn0014011 (predicted) FBgn0036921	=	1.86
FBgn0014011 (predicted) FBgn0022987	=	0.96
FBgn0014011 (predicted) FBgn0022986	=	0.89
FBgn0014011 (predicted) FBgn0034731	=	0.96
FBgn0014011 (predicted) FBgn0031883	=	1.00
FBgn0014011 (predicted) FBgn0014020	=	1.00
FBgn0014011 (predicted) FBgn0030299	=	0.98
FBgn0014011 (predicted) FBgn0053513	=	1.00
FBgn0014011 (predicted) FBgn0085419	=	0.91
FBgn0014028 (predicted) FBgn0037873	=	1.00
FBgn0014029 (predicted) FBgn0016917	=	0.60
FBgn0014037 (predicted) FBgn0016917	=	0.73
FBgn0014362 (predicted) FBgn0020622	=	0.94
FBgn0014362 (predicted) FBgn0037170	=	0.89
FBgn0014362 (predicted) FBgn0041210	=	0.86
FBgn0014362 (predicted) FBgn0020653	=	0.89
FBgn0014411 (predicted) FBgn0034708	=	0.94
FBgn0014861 (known) FBgn0024332	=	2.0
FBgn0014861 (known) FBgn0017577	=	2.0
FBgn0014861 (known) FBgn0020633	=	2.0
FBgn0014861 (known) FBgn0025815	=	2.0
FBgn0014861 (known) FBgn0015929	=	2.0
FBgn0014861 (predicted) FBgn0014861	=	1.00
FBgn0014861 (predicted) FBgn0028360	=	1.00
FBgn0014861 (predicted) FBgn0015270	=	1.00
FBgn0014861 (predicted) FBgn0015271	=	1.00
FBgn0014861 (predicted) FBgn0023181	=	1.00
FBgn0014861 (predicted) FBgn0022772	=	1.00
FBgn0014861 (predicted) FBgn0032677	=	1.00
FBgn0014879 (predicted) FBgn0030086	=	1.00
FBgn0015014 (predicted) FBgn0053513	=	1.00
FBgn0015019 (predicted) FBgn0015019	=	1.00
FBgn0015218 (known) FBgn0017581	=	2.0
FBgn0015218 (known) FBgn0022073	=	1.97
FBgn0015218 (predicted) FBgn0023213	=	1.00
FBgn0015222 (predicted) FBgn0015222	=	0.93
FBgn0015234 (predicted) FBgn0037248	=	0.84
FBgn0015247 (predicted) FBgn0020386	=	1.00
FBgn0015269 (predicted) FBgn0053513	=	1.00
FBgn0015270 (predicted) FBgn0015929	=	1.00
FBgn0015270 (predicted) FBgn0017577	=	1.00
FBgn0015270 (predicted) FBgn0035918	=	1.00
FBgn0015270 (predicted) FBgn0015270	=	1.00
FBgn0015270 (predicted) FBgn0025815	=	1.00
FBgn0015270 (predicted) FBgn0022772	=	1.00
FBgn0015270 (predicted) FBgn0020633	=	1.00
FBgn0015270 (predicted) FBgn0023180	=	1.00
FBgn0015270 (predicted) FBgn0023181	=	1.00
FBgn0015270 (predicted) FBgn0015271	=	1.00
FBgn0015271 (predicted) FBgn0024332	=	1.00
FBgn0015271 (predicted) FBgn0020633	=	1.00
FBgn0015271 (predicted) FBgn0022772	=	1.00
FBgn0015271 (predicted) FBgn0023181	=	1.00
FBgn0015271 (predicted) FBgn0015271	=	1.00
FBgn0015271 (predicted) FBgn0023180	=	1.00
FBgn0015271 (predicted) FBgn0015929	=	1.00
FBgn0015279 (known) FBgn0020622	=	3.94
FBgn0015279 (predicted) FBgn0037815	=	0.97
FBgn0015282 (predicted) FBgn0015283	=	1.00
FBgn0015283 (predicted) FBgn0028684	=	1.00
FBgn0015283 (predicted) FBgn0028693	=	1.00
FBgn0015283 (predicted) FBgn0028695	=	1.00
FBgn0015283 (predicted) FBgn0037742	=	1.00
FBgn0015283 (predicted) FBgn0028691	=	1.00
FBgn0015283 (predicted) FBgn0036224	=	1.00
FBgn0015283 (predicted) FBgn0020369	=	1.00
FBgn0015283 (predicted) FBgn0028694	=	1.00
FBgn0015283 (predicted) FBgn0028688	=	1.00
FBgn0015283 (predicted) FBgn0015283	=	1.00
FBgn0015283 (predicted) FBgn0028689	=	1.00
FBgn0015283 (predicted) FBgn0028690	=	1.00
FBgn0015283 (predicted) FBgn0030457	=	1.00
FBgn0015283 (predicted) FBgn0028692	=	1.00
FBgn0015283 (predicted) FBgn0028686	=	1.00
FBgn0015283 (predicted) FBgn0036465	=	1.00
FBgn0015283 (predicted) FBgn0028685	=	1.00
FBgn0015283 (predicted) FBgn0028687	=	1.00
FBgn0015286 (predicted) FBgn0053513	=	1.00
FBgn0015296 (predicted) FBgn0020618	=	1.00
FBgn0015296 (predicted) FBgn0020440	=	1.00
FBgn0015296 (predicted) FBgn0036273	=	0.72
FBgn0015296 (predicted) FBgn0032848	=	1.00
FBgn0015296 (predicted) FBgn0023094	=	1.00
FBgn0015296 (predicted) FBgn0020224	=	1.00
FBgn0015296 (predicted) FBgn0016794	=	1.00
FBgn0015320 (predicted) FBgn0053139	=	0.97
FBgn0015402 (predicted) FBgn0038686	=	1.00
FBgn0015509 (predicted) FBgn0033639	=	1.00
FBgn0015513 (predicted) FBgn0032409	=	3.73
FBgn0015513 (predicted) FBgn0050440	=	0.90
FBgn0015513 (predicted) FBgn0037299	=	0.90
FBgn0015567 (predicted) FBgn0024832	=	1.00
FBgn0015567 (predicted) FBgn0043012	=	1.00
FBgn0015587 (predicted) FBgn0024248	=	0.82
FBgn0015589 (predicted) FBgn0027066	=	1.00
FBgn0015589 (predicted) FBgn0026597	=	0.90
FBgn0015589 (predicted) FBgn0052371	=	1.00
FBgn0015610 (predicted) FBgn0030788	=	0.94
FBgn0015614 (predicted) FBgn0086370	=	0.87
FBgn0015754 (predicted) FBgn0036059	=	1.00
FBgn0015754 (predicted) FBgn0025809	=	0.94
FBgn0015776 (predicted) FBgn0085503	=	0.97
FBgn0015777 (predicted) FBgn0085503	=	0.97
FBgn0015790 (predicted) FBgn0053513	=	1.00
FBgn0015796 (predicted) FBgn0053555	=	0.87
FBgn0015797 (predicted) FBgn0053513	=	1.00
FBgn0015797 (predicted) FBgn0035229	=	0.95
FBgn0015797 (predicted) FBgn0033468	=	1.00
FBgn0015797 (predicted) FBgn0024248	=	0.90
FBgn0015799 (predicted) FBgn0032329	=	0.57
FBgn0015799 (predicted) FBgn0083981	=	1.57
FBgn0015799 (predicted) FBgn0085373	=	0.66
FBgn0015799 (predicted) FBgn0031121	=	1.57
FBgn0015803 (known) FBgn0033539	=	1.97
FBgn0015803 (predicted) FBgn0031663	=	1.00
FBgn0015805 (known) FBgn0022764	=	2.0
FBgn0015805 (predicted) FBgn0039932	=	1.00
FBgn0015805 (predicted) FBgn0030093	=	1.00
FBgn0015805 (predicted) FBgn0053525	=	1.00
FBgn0015805 (predicted) FBgn0030788	=	1.88
FBgn0015806 (predicted) FBgn0085423	=	0.89
FBgn0015929 (known) FBgn0025815	=	2.0
FBgn0015929 (predicted) FBgn0015929	=	1.00
FBgn0015929 (predicted) FBgn0022772	=	1.00
FBgn0015929 (predicted) FBgn0028360	=	1.00
FBgn0015929 (predicted) FBgn0032677	=	1.00
FBgn0015929 (predicted) FBgn0023181	=	1.00
FBgn0016013 (predicted) FBgn0016013	=	1.00
FBgn0016078 (known) FBgn0016078	=	1.87
FBgn0016078 (predicted) FBgn0041087	=	0.93
FBgn0016078 (predicted) FBgn0037166	=	0.93
FBgn0016697 (predicted) FBgn0032492	=	1.00
FBgn0016697 (predicted) FBgn0023175	=	1.00
FBgn0016701 (predicted) FBgn0022131	=	1.00
FBgn0016726 (predicted) FBgn0020386	=	0.96
FBgn0016794 (predicted) FBgn0037248	=	1.00
FBgn0016794 (predicted) FBgn0020622	=	1.00
FBgn0016797 (predicted) FBgn0016797	=	1.00
FBgn0016917 (predicted) FBgn0035871	=	0.88
FBgn0016917 (predicted) FBgn0035101	=	0.62
FBgn0016917 (predicted) FBgn0022361	=	0.62
FBgn0016917 (predicted) FBgn0031673	=	0.62
FBgn0016917 (predicted) FBgn0020299	=	0.58
FBgn0016917 (predicted) FBgn0051064	=	0.73
FBgn0016917 (predicted) FBgn0031037	=	0.73
FBgn0016917 (predicted) FBgn0027054	=	0.62
FBgn0016917 (predicted) FBgn0031191	=	0.73
FBgn0016917 (predicted) FBgn0027568	=	0.62
FBgn0016917 (predicted) FBgn0016917	=	0.76
FBgn0016917 (predicted) FBgn0036059	=	0.62
FBgn0016917 (predicted) FBgn0032516	=	0.73
FBgn0016917 (predicted) FBgn0086346	=	0.62
FBgn0016917 (predicted) FBgn0026361	=	0.62
FBgn0016917 (predicted) FBgn0037363	=	0.73
FBgn0016917 (predicted) FBgn0029868	=	0.73
FBgn0016984 (predicted) FBgn0051694	=	0.94
FBgn0016984 (predicted) FBgn0030529	=	1.64
FBgn0017397 (predicted) FBgn0017397	=	1.00
FBgn0017539 (predicted) FBgn0037873	=	1.00
FBgn0017556 (predicted) FBgn0032492	=	0.94
FBgn0017556 (predicted) FBgn0023175	=	0.94
FBgn0017557 (predicted) FBgn0032492	=	1.00
FBgn0017557 (predicted) FBgn0023175	=	1.00
FBgn0017558 (predicted) FBgn0020622	=	0.95
FBgn0017577 (known) FBgn0024332	=	2.0
FBgn0017577 (predicted) FBgn0032677	=	1.00
FBgn0017577 (predicted) FBgn0020633	=	1.00
FBgn0017577 (predicted) FBgn0028360	=	1.00
FBgn0017577 (predicted) FBgn0023180	=	1.00
FBgn0017578 (predicted) FBgn0017578	=	1.00
FBgn0017581 (predicted) FBgn0035709	=	1.00
FBgn0017581 (predicted) FBgn0035823	=	1.00
FBgn0017581 (predicted) FBgn0039622	=	1.00
FBgn0017581 (predicted) FBgn0023213	=	1.00
FBgn0017581 (predicted) FBgn0035860	=	1.00
FBgn0019650 (predicted) FBgn0067895	=	0.90
FBgn0019947 (known) FBgn0039234	=	2.0
FBgn0019947 (predicted) FBgn0053198	=	1.00
FBgn0019947 (predicted) FBgn0019947	=	1.00
FBgn0020224 (predicted) FBgn0024811	=	1.98
FBgn0020224 (predicted) FBgn0020622	=	1.00
FBgn0020235 (predicted) FBgn0053513	=	1.00
FBgn0020238 (predicted) FBgn0053513	=	1.00
FBgn0020251 (predicted) FBgn0029175	=	0.96
FBgn0020299 (known) FBgn0020299	=	2.0
FBgn0020299 (predicted) FBgn0034606	=	1.00
FBgn0020367 (predicted) FBgn0053513	=	1.00
FBgn0020368 (predicted) FBgn0053513	=	1.00
FBgn0020381 (predicted) FBgn0034894	=	0.87
FBgn0020386 (predicted) FBgn0053513	=	1.00
FBgn0020386 (predicted) FBgn0053303	=	1.00
FBgn0020386 (predicted) FBgn0036104	=	1.00
FBgn0020386 (predicted) FBgn0030057	=	1.00
FBgn0020386 (predicted) FBgn0038976	=	1.00
FBgn0020386 (predicted) FBgn0032397	=	1.00
FBgn0020386 (predicted) FBgn0039425	=	1.00
FBgn0020388 (predicted) FBgn0053554	=	0.98
FBgn0020429 (predicted) FBgn0053513	=	1.00
FBgn0020440 (predicted) FBgn0035101	=	1.00
FBgn0020440 (predicted) FBgn0020440	=	1.65
FBgn0020440 (predicted) FBgn0038659	=	1.00
FBgn0020440 (predicted) FBgn0020622	=	1.00
FBgn0020440 (predicted) FBgn0053513	=	0.82
FBgn0020440 (predicted) FBgn0041789	=	1.00
FBgn0020496 (predicted) FBgn0037659	=	1.00
FBgn0020496 (predicted) FBgn0039932	=	1.00
FBgn0020510 (predicted) FBgn0038466	=	0.98
FBgn0020510 (predicted) FBgn0035533	=	0.98
FBgn0020510 (predicted) FBgn0031492	=	0.98
FBgn0020510 (predicted) FBgn0053094	=	0.98
FBgn0020510 (predicted) FBgn0029095	=	0.98
FBgn0020618 (predicted) FBgn0053513	=	1.00
FBgn0020618 (predicted) FBgn0031057	=	1.00
FBgn0020618 (predicted) FBgn0024248	=	1.95
FBgn0020622 (known) FBgn0024248	=	2.95
FBgn0020622 (predicted) FBgn0038659	=	2.00
FBgn0020622 (predicted) FBgn0062517	=	2.00
FBgn0020622 (predicted) FBgn0031947	=	2.00
FBgn0020633 (predicted) FBgn0020633	=	1.00
FBgn0020633 (predicted) FBgn0032677	=	1.00
FBgn0020633 (predicted) FBgn0022772	=	1.00
FBgn0020633 (predicted) FBgn0026143	=	1.00
FBgn0020633 (predicted) FBgn0035918	=	1.00
FBgn0020633 (predicted) FBgn0024332	=	1.00
FBgn0020633 (predicted) FBgn0028360	=	1.00
FBgn0020633 (predicted) FBgn0025815	=	1.00
FBgn0020756 (predicted) FBgn0034726	=	1.00
FBgn0020756 (predicted) FBgn0035644	=	1.00
FBgn0020756 (predicted) FBgn0043002	=	1.00
FBgn0021796 (predicted) FBgn0051285	=	1.00
FBgn0021906 (predicted) FBgn0039651	=	1.00
FBgn0021906 (predicted) FBgn0035600	=	1.00
FBgn0022073 (predicted) FBgn0039622	=	0.97
FBgn0022073 (predicted) FBgn0053100	=	0.97
FBgn0022073 (predicted) FBgn0035860	=	0.97
FBgn0022073 (predicted) FBgn0035709	=	0.97
FBgn0022073 (predicted) FBgn0035823	=	0.97
FBgn0022131 (known) FBgn0026192	=	2.84
FBgn0022131 (predicted) FBgn0032643	=	0.92
FBgn0022131 (predicted) FBgn0032042	=	0.87
FBgn0022131 (predicted) FBgn0029006	=	0.90
FBgn0022131 (predicted) FBgn0034259	=	0.92
FBgn0022213 (predicted) FBgn0053513	=	1.00
FBgn0022382 (predicted) FBgn0053513	=	1.92
FBgn0022382 (predicted) FBgn0040079	=	1.00
FBgn0022382 (predicted) FBgn0022382	=	1.00
FBgn0022764 (predicted) FBgn0030788	=	1.71
FBgn0022764 (predicted) FBgn0031036	=	1.82
FBgn0022764 (predicted) FBgn0039044	=	0.87
FBgn0022772 (predicted) FBgn0032677	=	1.00
FBgn0022772 (predicted) FBgn0028360	=	1.00
FBgn0022772 (predicted) FBgn0025815	=	1.00
FBgn0022772 (predicted) FBgn0035918	=	1.00
FBgn0022772 (predicted) FBgn0023181	=	1.00
FBgn0022772 (predicted) FBgn0026143	=	1.00
FBgn0022959 (predicted) FBgn0024248	=	0.89
FBgn0022981 (predicted) FBgn0032447	=	1.00
FBgn0022986 (known) FBgn0022986	=	1.87
FBgn0022986 (predicted) FBgn0034731	=	0.93
FBgn0022986 (predicted) FBgn0022987	=	0.93
FBgn0022986 (predicted) FBgn0037834	=	1.86
FBgn0022987 (known) FBgn0022987	=	2.0
FBgn0022987 (predicted) FBgn0034731	=	1.00
FBgn0022987 (predicted) FBgn0037834	=	2.00
FBgn0023083 (predicted) FBgn0051547	=	1.91
FBgn0023083 (predicted) FBgn0025698	=	1.96
FBgn0023083 (predicted) FBgn0036279	=	1.96
FBgn0023083 (predicted) FBgn0026418	=	1.00
FBgn0023083 (predicted) FBgn0053513	=	1.00
FBgn0023143 (predicted) FBgn0026418	=	1.00
FBgn0023169 (predicted) FBgn0039044	=	0.87
FBgn0023174 (predicted) FBgn0032492	=	1.75
FBgn0023174 (predicted) FBgn0023175	=	1.00
FBgn0023175 (predicted) FBgn0032492	=	1.00
FBgn0023175 (predicted) FBgn0032596	=	1.00
FBgn0023175 (predicted) FBgn0031443	=	1.00
FBgn0023175 (predicted) FBgn0029812	=	1.00
FBgn0023175 (predicted) FBgn0031442	=	1.00
FBgn0023180 (predicted) FBgn0032677	=	1.00
FBgn0023180 (predicted) FBgn0026143	=	1.00
FBgn0023180 (predicted) FBgn0028360	=	1.00
FBgn0023180 (predicted) FBgn0023181	=	1.00
FBgn0023181 (predicted) FBgn0024332	=	1.00
FBgn0023181 (predicted) FBgn0025815	=	1.00
FBgn0023213 (predicted) FBgn0035860	=	1.00
FBgn0023213 (predicted) FBgn0035709	=	1.00
FBgn0023213 (predicted) FBgn0039622	=	1.00
FBgn0023213 (predicted) FBgn0035823	=	1.00
FBgn0023417 (predicted) FBgn0023417	=	4.45
FBgn0023477 (predicted) FBgn0023477	=	1.00
FBgn0023531 (predicted) FBgn0035101	=	0.90
FBgn0024187 (predicted) FBgn0024326	=	0.93
FBgn0024196 (predicted) FBgn0024196	=	0.92
FBgn0024196 (predicted) FBgn0032972	=	0.96
FBgn0024196 (predicted) FBgn0028570	=	0.96
FBgn0024196 (predicted) FBgn0034478	=	0.96
FBgn0024196 (predicted) FBgn0085221	=	0.96
FBgn0024238 (predicted) FBgn0035499	=	0.87
FBgn0024238 (predicted) FBgn0024238	=	1.00
FBgn0024238 (predicted) FBgn0050440	=	0.95
FBgn0024248 (predicted) FBgn0035121	=	0.95
FBgn0024248 (predicted) FBgn0030959	=	0.95
FBgn0024248 (predicted) FBgn0036497	=	0.95
FBgn0024248 (predicted) FBgn0028700	=	0.95
FBgn0024248 (predicted) FBgn0030956	=	0.95
FBgn0024248 (predicted) FBgn0041111	=	0.95
FBgn0024248 (predicted) FBgn0032089	=	0.95
FBgn0024248 (predicted) FBgn0024753	=	0.95
FBgn0024248 (predicted) FBgn0027568	=	0.95
FBgn0024248 (predicted) FBgn0034606	=	0.95
FBgn0024248 (predicted) FBgn0031047	=	0.95
FBgn0024248 (predicted) FBgn0027093	=	0.95
FBgn0024248 (predicted) FBgn0034277	=	0.95
FBgn0024248 (predicted) FBgn0026252	=	0.82
FBgn0024248 (predicted) FBgn0053513	=	0.95
FBgn0024248 (predicted) FBgn0037894	=	0.95
FBgn0024291 (predicted) FBgn0037248	=	1.00
FBgn0024291 (predicted) FBgn0038197	=	0.89
FBgn0024319 (predicted) FBgn0032447	=	0.89
FBgn0024332 (known) FBgn0026143	=	2.0
FBgn0024732 (known) FBgn0028406	=	2.0
FBgn0024804 (predicted) FBgn0030520	=	1.00
FBgn0024811 (predicted) FBgn0035101	=	1.00
FBgn0024811 (predicted) FBgn0041789	=	1.00
FBgn0024832 (predicted) FBgn0043012	=	1.00
FBgn0024833 (predicted) FBgn0030089	=	1.00
FBgn0024841 (predicted) FBgn0024841	=	0.87
FBgn0024889 (predicted) FBgn0053499	=	0.95
FBgn0024889 (predicted) FBgn0067861	=	0.93
FBgn0024889 (predicted) FBgn0053497	=	0.95
FBgn0024889 (predicted) FBgn0036497	=	0.95
FBgn0024889 (predicted) FBgn0052823	=	0.93
FBgn0024913 (predicted) FBgn0024913	=	1.00
FBgn0024923 (predicted) FBgn0033179	=	1.00
FBgn0024923 (predicted) FBgn0024923	=	1.00
FBgn0024923 (predicted) FBgn0032467	=	1.00
FBgn0025111 (predicted) FBgn0053513	=	1.99
FBgn0025391 (predicted) FBgn0038042	=	1.96
FBgn0025391 (predicted) FBgn0025391	=	1.92
FBgn0025391 (predicted) FBgn0034072	=	1.00
FBgn0025463 (predicted) FBgn0039044	=	0.87
FBgn0025637 (predicted) FBgn0031773	=	1.00
FBgn0025637 (predicted) FBgn0033639	=	1.00
FBgn0025637 (predicted) FBgn0037659	=	1.00
FBgn0025704 (predicted) FBgn0053513	=	0.98
FBgn0025724 (predicted) FBgn0050440	=	0.95
FBgn0025725 (predicted) FBgn0050440	=	0.95
FBgn0025777 (predicted) FBgn0053513	=	0.89
FBgn0025777 (predicted) FBgn0025777	=	6.00
FBgn0025800 (predicted) FBgn0031493	=	2.00
FBgn0025800 (predicted) FBgn0035720	=	1.94
FBgn0025800 (predicted) FBgn0052016	=	2.00
FBgn0025800 (predicted) FBgn0033564	=	2.00
FBgn0025806 (predicted) FBgn0053513	=	1.00
FBgn0025809 (predicted) FBgn0026418	=	0.94
FBgn0025815 (predicted) FBgn0025815	=	1.00
FBgn0025815 (predicted) FBgn0026143	=	1.00
FBgn0025865 (predicted) FBgn0053513	=	1.00
FBgn0025865 (predicted) FBgn0053558	=	1.00
FBgn0026141 (predicted) FBgn0026141	=	1.00
FBgn0026141 (predicted) FBgn0034051	=	1.00
FBgn0026141 (predicted) FBgn0026418	=	1.00
FBgn0026176 (predicted) FBgn0033639	=	1.00
FBgn0026176 (predicted) FBgn0031773	=	1.00
FBgn0026176 (predicted) FBgn0037659	=	1.00
FBgn0026192 (predicted) FBgn0029006	=	0.93
FBgn0026255 (predicted) FBgn0053513	=	1.00
FBgn0026318 (known) FBgn0028436	=	2.0
FBgn0026318 (predicted) FBgn0041789	=	1.00
FBgn0026318 (predicted) FBgn0041205	=	0.94
FBgn0026318 (predicted) FBgn0035793	=	1.00
FBgn0026371 (predicted) FBgn0026371	=	1.00
FBgn0026376 (predicted) FBgn0086384	=	0.96
FBgn0026379 (predicted) FBgn0026379	=	1.00
FBgn0026380 (predicted) FBgn0032492	=	1.00
FBgn0026418 (predicted) FBgn0031037	=	1.00
FBgn0026418 (predicted) FBgn0031451	=	1.00
FBgn0026418 (predicted) FBgn0030951	=	0.97
FBgn0026438 (predicted) FBgn0053513	=	1.00
FBgn0026597 (known) FBgn0026597	=	2.0
FBgn0026597 (known) FBgn0026598	=	1.9
FBgn0026597 (predicted) FBgn0046332	=	0.90
FBgn0026598 (predicted) FBgn0052371	=	1.00
FBgn0026598 (predicted) FBgn0027066	=	1.00
FBgn0026781 (predicted) FBgn0032492	=	1.00
FBgn0027291 (predicted) FBgn0038922	=	1.00
FBgn0027291 (predicted) FBgn0039358	=	1.00
FBgn0027356 (predicted) FBgn0038659	=	3.80
FBgn0027356 (predicted) FBgn0034433	=	1.92
FBgn0027363 (known) FBgn0031450	=	1.9300000000000002
FBgn0027493 (predicted) FBgn0027493	=	0.97
FBgn0027497 (predicted) FBgn0027497	=	1.00
FBgn0027497 (predicted) FBgn0034051	=	1.00
FBgn0027538 (predicted) FBgn0034539	=	0.82
FBgn0027538 (predicted) FBgn0050062	=	0.76
FBgn0027538 (predicted) FBgn0034538	=	0.74
FBgn0027538 (predicted) FBgn0029765	=	0.75
FBgn0027538 (predicted) FBgn0035813	=	0.78
FBgn0027538 (predicted) FBgn0034092	=	0.69
FBgn0027598 (predicted) FBgn0086346	=	1.00
FBgn0027605 (known) FBgn0035251	=	2.0
FBgn0027605 (predicted) FBgn0039402	=	1.00
FBgn0027621 (predicted) FBgn0027621	=	1.00
FBgn0027655 (predicted) FBgn0034433	=	0.98
FBgn0027655 (predicted) FBgn0038659	=	2.00
FBgn0027788 (predicted) FBgn0031121	=	0.92
FBgn0027788 (predicted) FBgn0083981	=	0.92
FBgn0028388 (predicted) FBgn0050440	=	0.95
FBgn0028401 (predicted) FBgn0036555	=	1.00
FBgn0028401 (predicted) FBgn0028401	=	1.00
FBgn0028401 (predicted) FBgn0034057	=	1.91
FBgn0028401 (predicted) FBgn0031450	=	1.00
FBgn0028401 (predicted) FBgn0053513	=	1.00
FBgn0028422 (predicted) FBgn0053513	=	1.00
FBgn0028428 (predicted) FBgn0028428	=	1.00
FBgn0028431 (predicted) FBgn0028431	=	5.94
FBgn0028431 (predicted) FBgn0029830	=	1.00
FBgn0028431 (predicted) FBgn0037092	=	0.77
FBgn0028431 (predicted) FBgn0032447	=	1.00
FBgn0028431 (predicted) FBgn0085503	=	0.97
FBgn0028496 (predicted) FBgn0028496	=	1.00
FBgn0028570 (predicted) FBgn0034478	=	1.00
FBgn0028570 (predicted) FBgn0028570	=	1.00
FBgn0028570 (predicted) FBgn0085221	=	1.00
FBgn0028570 (predicted) FBgn0032972	=	1.00
FBgn0028646 (predicted) FBgn0053513	=	1.00
FBgn0028665 (predicted) FBgn0053513	=	1.00
FBgn0028692 (predicted) FBgn0034689	=	0.40
FBgn0028692 (predicted) FBgn0034688	=	0.39
FBgn0028692 (predicted) FBgn0034687	=	0.44
FBgn0028692 (predicted) FBgn0039924	=	0.98
FBgn0028692 (predicted) FBgn0028892	=	0.47
FBgn0028734 (known) FBgn0028734	=	4.88
FBgn0028734 (predicted) FBgn0033522	=	0.97
FBgn0028743 (predicted) FBgn0038796	=	0.58
FBgn0028743 (predicted) FBgn0032397	=	0.60
FBgn0028743 (predicted) FBgn0039450	=	0.62
FBgn0028743 (predicted) FBgn0029629	=	0.58
FBgn0028744 (predicted) FBgn0032138	=	1.00
FBgn0029006 (predicted) FBgn0030104	=	0.97
FBgn0029006 (predicted) FBgn0053936	=	0.86
FBgn0029095 (predicted) FBgn0038466	=	1.00
FBgn0029095 (predicted) FBgn0029095	=	1.00
FBgn0029131 (predicted) FBgn0029131	=	4.52
FBgn0029131 (predicted) FBgn0040491	=	4.43
FBgn0029131 (predicted) FBgn0039044	=	0.56
FBgn0029131 (predicted) FBgn0037874	=	1.21
FBgn0029134 (predicted) FBgn0032492	=	1.98
FBgn0029629 (predicted) FBgn0034051	=	1.00
FBgn0029765 (predicted) FBgn0035813	=	0.61
FBgn0029765 (predicted) FBgn0034092	=	0.53
FBgn0029765 (predicted) FBgn0050062	=	0.59
FBgn0029765 (predicted) FBgn0034538	=	0.57
FBgn0029765 (predicted) FBgn0034539	=	0.65
FBgn0029765 (predicted) FBgn0029765	=	0.58
FBgn0029812 (predicted) FBgn0032492	=	1.84
FBgn0029870 (predicted) FBgn0029870	=	4.00
FBgn0029882 (predicted) FBgn0034051	=	1.00
FBgn0029944 (predicted) FBgn0029944	=	1.00
FBgn0030082 (predicted) FBgn0030082	=	1.68
FBgn003008
