# Supplementary material for: Building and analyzing protein interactome networks by cross-species comparisons
Source: BMC Syst Biol. 2010 Mar 30;4:36. doi: 10.1186/1752-0509-4-36 (PMC2859380; doi:10.1186/1752-0509-4-36)
Supplement: Additional file 8 — Zio Dmel. A zipped folder containing files formatted for use in Cytoscape listed in Supplemental Table 3. These files are for Drosophila melanogaster proteins. [file 1752-0509-4-36-S8.ZIP › dmel/dmel_scer_describe.eda]

dmel_scer_describe.eda
FBgn0000042 (known) FBgn0028388	=	one2many_one2one
FBgn0000042 (known) FBgn0038206	=	one2many_one2one
FBgn0000043 (known) FBgn0028388	=	one2many_one2one
FBgn0000043 (known) FBgn0022764	=	one2many_one2one
FBgn0000044 (known) FBgn0038774	=	one2many_one2many
FBgn0000044 (known) FBgn0011290	=	one2many_one2one
FBgn0000046 (known) FBgn0011726	=	one2many_one2many
FBgn0000046 (known) FBgn0030951	=	one2many_one2many
FBgn0000046 (known) FBgn0010217	=	one2many_one2many
FBgn0000047 (known) FBgn0011726	=	one2many_one2many
FBgn0000047 (known) FBgn0000308	=	one2many_one2one
FBgn0000047 (known) FBgn0030951	=	one2many_one2many
FBgn0000100 (known) FBgn0002593	=	one2one_one2many
FBgn0000258 (known) FBgn0003732	=	one2many_one2one
FBgn0000258 (known) FBgn0015300	=	one2many_one2many
FBgn0000258 (known) FBgn0026136	=	one2many_one2many
FBgn0000258 (known) FBgn0000259	=	one2many_one2many
FBgn0000258 (known) FBgn0038746	=	one2many_one2one
FBgn0000377 (known) FBgn0035136	=	one2one_one2one
FBgn0000377 (known) FBgn0004856	=	one2one_one2one
FBgn0000404 (known) FBgn0001086	=	many2many_one2one
FBgn0000404 (known) FBgn0004106	=	many2many_one2many
FBgn0000404 (known) FBgn0004107	=	many2many_one2many
FBgn0000405 (known) FBgn0001086	=	many2many_one2one
FBgn0000405 (known) FBgn0004106	=	many2many_one2many
FBgn0000426 (known) FBgn0037434	=	one2one_one2one
FBgn0000426 (known) FBgn0031962	=	one2one_one2one
FBgn0000617 (known) FBgn0037555	=	one2one_one2many
FBgn0000617 (known) FBgn0020388	=	one2one_one2one
FBgn0000617 (known) FBgn0028398	=	one2one_one2many
FBgn0000617 (known) FBgn0010417	=	one2one_one2one
FBgn0000617 (known) FBgn0026324	=	one2one_one2many
FBgn0000711 (known) FBgn0036862	=	one2many_one2many
FBgn0000711 (known) FBgn0028429	=	one2many_one2one
FBgn0000986 (known) FBgn0027338	=	one2one_one2many
FBgn0000986 (known) FBgn0011823	=	one2one_one2many
FBgn0001086 (known) FBgn0015625	=	one2one_many2many
FBgn0001092 (known) FBgn0024291	=	many2many_one2many
FBgn0001104 (known) FBgn0001105	=	many2many_one2many
FBgn0001219 (known) FBgn0034009	=	many2many_one2many
FBgn0001219 (known) FBgn0002524	=	many2many_one2one
FBgn0001219 (known) FBgn0035693	=	many2many_one2many
FBgn0001220 (known) FBgn0030676	=	one2many_one2one
FBgn0001230 (known) FBgn0032988	=	many2many_one2one
FBgn0001233 (known) FBgn0033083	=	many2many_one2one
FBgn0001233 (known) FBgn0026147	=	many2many_one2many
FBgn0001233 (known) FBgn0024352	=	many2many_one2one
FBgn0001233 (known) FBgn0036018	=	many2many_one2one
FBgn0001977 (known) FBgn0035890	=	one2one_one2one
FBgn0002673 (known) FBgn0004106	=	one2many_one2many
FBgn0002707 (known) FBgn0028434	=	one2one_one2one
FBgn0002783 (known) FBgn0025463	=	one2many_one2many
FBgn0002783 (known) FBgn0002783	=	one2many_one2many
FBgn0002787 (known) FBgn0028694	=	one2many_one2one
FBgn0003132 (known) FBgn0036862	=	one2many_one2many
FBgn0003132 (known) FBgn0028429	=	one2many_one2one
FBgn0003134 (known) FBgn0036428	=	one2many_one2many
FBgn0003134 (known) FBgn0036862	=	one2many_one2many
FBgn0003134 (known) FBgn0028429	=	one2many_one2one
FBgn0003151 (known) FBgn0023175	=	one2many_one2one
FBgn0003162 (known) FBgn0003162	=	one2one_one2one
FBgn0003204 (known) FBgn0003204	=	one2many_one2many
FBgn0003204 (known) FBgn0005655	=	one2many_one2many
FBgn0003277 (known) FBgn0004855	=	one2one_one2one
FBgn0003279 (known) FBgn0033460	=	one2many_one2many
FBgn0003449 (known) FBgn0033210	=	one2one_one2one
FBgn0003479 (known) FBgn0003479	=	one2one_one2one
FBgn0003559 (known) FBgn0027841	=	one2one_one2one
FBgn0003660 (known) FBgn0011288	=	many2many_one2many
FBgn0003660 (known) FBgn0034913	=	many2many_one2many
FBgn0003660 (known) FBgn0028401	=	many2many_one2many
FBgn0003687 (known) FBgn0028398	=	one2many_one2many
FBgn0003687 (known) FBgn0026324	=	one2many_one2many
FBgn0003687 (known) FBgn0011290	=	one2many_one2one
FBgn0003687 (known) FBgn0037555	=	one2many_one2many
FBgn0003687 (known) FBgn0040075	=	one2many_one2one
FBgn0003687 (known) FBgn0010355	=	one2many_one2one
FBgn0003687 (known) FBgn0011289	=	one2many_one2many
FBgn0003687 (known) FBgn0010417	=	one2many_one2one
FBgn0003885 (known) FBgn0003889	=	many2many_one2many
FBgn0003886 (known) FBgn0003888	=	many2many_one2many
FBgn0003887 (known) FBgn0038952	=	one2many_many2many
FBgn0003887 (known) FBgn0039561	=	one2many_one2many
FBgn0004103 (known) FBgn0036862	=	one2many_one2many
FBgn0004103 (known) FBgn0028429	=	one2many_one2one
FBgn0004103 (known) FBgn0036428	=	one2many_one2many
FBgn0004106 (known) FBgn0010382	=	one2many_one2many
FBgn0004106 (known) FBgn0015625	=	one2many_many2many
FBgn0004106 (known) FBgn0010314	=	one2many_one2many
FBgn0004106 (known) FBgn0037613	=	one2many_one2many
FBgn0004106 (known) FBgn0011737	=	one2many_one2many
FBgn0004106 (known) FBgn0011244	=	one2many_one2many
FBgn0004107 (known) FBgn0010314	=	one2many_one2many
FBgn0004107 (known) FBgn0010382	=	one2many_one2many
FBgn0004107 (known) FBgn0037613	=	one2many_one2many
FBgn0004107 (known) FBgn0027492	=	one2many_one2many
FBgn0004177 (known) FBgn0031094	=	one2many_one2one
FBgn0004400 (known) FBgn0004400	=	many2many_many2many
FBgn0004413 (known) FBgn0039404	=	one2many_one2one
FBgn0004493 (known) FBgn0005696	=	one2one_one2one
FBgn0004597 (known) FBgn0013762	=	one2many_one2one
FBgn0004832 (known) FBgn0028434	=	one2one_one2one
FBgn0004907 (known) FBgn0004907	=	many2many_many2many
FBgn0004907 (known) FBgn0020238	=	many2many_many2many
FBgn0005648 (known) FBgn0005648	=	one2one_one2one
FBgn0005655 (known) FBgn0005655	=	one2many_one2many
FBgn0005696 (known) FBgn0011425	=	one2one_one2one
FBgn0005696 (known) FBgn0011762	=	one2one_one2one
FBgn0005776 (known) FBgn0027492	=	one2one_one2many
FBgn0010014 (known) FBgn0010015	=	one2many_many2many
FBgn0010040 (known) FBgn0010042	=	one2many_one2many
FBgn0010217 (known) FBgn0022344	=	one2many_one2one
FBgn0010226 (known) FBgn0010226	=	one2many_one2many
FBgn0010355 (known) FBgn0037555	=	one2one_one2many
FBgn0010355 (known) FBgn0010417	=	one2one_one2one
FBgn0010417 (known) FBgn0011291	=	one2one_one2one
FBgn0010602 (known) FBgn0010602	=	one2one_one2one
FBgn0010741 (known) FBgn0037893	=	one2one_one2one
FBgn0011244 (known) FBgn0028325	=	one2many_one2many
FBgn0011272 (known) FBgn0031851	=	one2many_one2one
FBgn0011289 (known) FBgn0040338	=	one2many_one2many
FBgn0011289 (known) FBgn0013347	=	one2many_one2many
FBgn0011291 (known) FBgn0011836	=	one2one_one2one
FBgn0011291 (known) FBgn0032847	=	one2one_one2one
FBgn0011570 (known) FBgn0034577	=	one2one_one2one
FBgn0011659 (known) FBgn0011660	=	one2one_one2one
FBgn0011710 (known) FBgn0013726	=	many2many_many2many
FBgn0011710 (known) FBgn0014029	=	many2many_one2many
FBgn0011712 (known) FBgn0034913	=	one2one_one2many
FBgn0011712 (known) FBgn0031106	=	one2one_one2one
FBgn0011742 (known) FBgn0011744	=	one2one_one2one
FBgn0011823 (known) FBgn0022213	=	one2many_one2one
FBgn0013276 (known) FBgn0034838	=	many2many_one2many
FBgn0013277 (known) FBgn0034838	=	many2many_one2many
FBgn0013726 (known) FBgn0014029	=	many2many_one2many
FBgn0013726 (known) FBgn0013726	=	many2many_many2many
FBgn0013746 (known) FBgn0028689	=	one2many_one2many
FBgn0013969 (known) FBgn0014366	=	one2one_one2one
FBgn0014026 (known) FBgn0030145	=	one2many_one2many
FBgn0014029 (known) FBgn0030772	=	one2many_many2many
FBgn0014092 (known) FBgn0014092	=	one2one_one2one
FBgn0014366 (known) FBgn0038464	=	one2one_one2one
FBgn0014861 (known) FBgn0024332	=	one2one_one2one
FBgn0014861 (known) FBgn0017577	=	one2one_one2one
FBgn0014861 (known) FBgn0020633	=	one2one_one2one
FBgn0014861 (known) FBgn0026143	=	one2one_one2one
FBgn0014861 (known) FBgn0032929	=	one2one_one2one
FBgn0015287 (known) FBgn0032244	=	one2one_one2one
FBgn0015324 (known) FBgn0027779	=	one2one_one2one
FBgn0015324 (known) FBgn0026753	=	one2one_one2one
FBgn0015509 (known) FBgn0025638	=	one2many_one2many
FBgn0015509 (known) FBgn0025637	=	one2many_one2many
FBgn0015610 (known) FBgn0015610	=	one2one_one2one
FBgn0015781 (known) FBgn0015781	=	one2many_one2many
FBgn0015795 (known) FBgn0038593	=	one2many_one2one
FBgn0015797 (known) FBgn0029912	=	one2one_one2one
FBgn0015805 (known) FBgn0022764	=	one2one_one2one
FBgn0015828 (known) FBgn0015829	=	one2one_one2one
FBgn0015929 (known) FBgn0025815	=	one2one_one2one
FBgn0017545 (known) FBgn0036018	=	one2many_one2one
FBgn0017577 (known) FBgn0024332	=	one2one_one2one
FBgn0017577 (known) FBgn0026143	=	one2one_one2one
FBgn0017577 (known) FBgn0025815	=	one2one_one2one
FBgn0020238 (known) FBgn0020238	=	many2many_many2many
FBgn0020257 (known) FBgn0025637	=	one2many_one2many
FBgn0020388 (known) FBgn0028398	=	one2one_one2many
FBgn0020388 (known) FBgn0037555	=	one2one_one2many
FBgn0020388 (known) FBgn0026324	=	one2one_one2many
FBgn0021814 (known) FBgn0036666	=	one2one_one2many
FBgn0022027 (known) FBgn0034744	=	one2one_one2one
FBgn0022027 (known) FBgn0038908	=	one2one_one2one
FBgn0022029 (known) FBgn0035639	=	one2many_one2one
FBgn0022213 (known) FBgn0024889	=	one2one_one2many
FBgn0023423 (known) FBgn0026176	=	one2one_one2many
FBgn0023423 (known) FBgn0025638	=	one2one_one2many
FBgn0023423 (known) FBgn0025637	=	one2one_one2many
FBgn0023512 (known) FBgn0034029	=	one2one_one2one
FBgn0023516 (known) FBgn0037440	=	one2one_one2many
FBgn0023516 (known) FBgn0037020	=	one2one_one2one
FBgn0023516 (known) FBgn0039543	=	one2one_one2many
FBgn0023516 (known) FBgn0031813	=	one2one_one2many
FBgn0024191 (known) FBgn0036915	=	one2one_one2one
FBgn0024332 (known) FBgn0026143	=	one2one_one2one
FBgn0024362 (known) FBgn0034982	=	one2many_one2one
FBgn0024509 (known) FBgn0033339	=	one2one_one2one
FBgn0024733 (known) FBgn0052654	=	one2one_one2one
FBgn0024921 (known) FBgn0036497	=	one2many_many2many
FBgn0024978 (known) FBgn0036478	=	one2many_one2many
FBgn0024996 (known) FBgn0037555	=	one2one_one2many
FBgn0024996 (known) FBgn0034858	=	one2one_one2one
FBgn0025463 (known) FBgn0037555	=	one2many_one2many
FBgn0025463 (known) FBgn0053520	=	one2many_one2many
FBgn0025637 (known) FBgn0041171	=	one2many_one2one
FBgn0025638 (known) FBgn0030096	=	one2many_one2one
FBgn0026143 (known) FBgn0032929	=	one2one_one2one
FBgn0026170 (known) FBgn0029512	=	one2one_one2one
FBgn0026324 (known) FBgn0037555	=	one2many_one2many
FBgn0026324 (known) FBgn0028398	=	one2many_one2many
FBgn0026373 (known) FBgn0032634	=	one2one_one2one
FBgn0026777 (known) FBgn0033050	=	one2one_one2one
FBgn0027054 (known) FBgn0028689	=	one2many_one2many
FBgn0027054 (known) FBgn0028837	=	one2many_one2many
FBgn0027334 (known) FBgn0030177	=	one2one_one2one
FBgn0027363 (known) FBgn0031450	=	one2one_one2many
FBgn0028325 (known) FBgn0039635	=	one2many_one2many
FBgn0028398 (known) FBgn0037555	=	one2many_one2many
FBgn0028529 (known) FBgn0031851	=	one2one_one2one
FBgn0028690 (known) FBgn0028691	=	one2many_one2one
FBgn0028693 (known) FBgn0032492	=	one2many_one2many
FBgn0028737 (known) FBgn0029176	=	one2many_one2many
FBgn0028926 (known) FBgn0034650	=	one2one_one2one
FBgn0028970 (known) FBgn0037293	=	one2one_one2one
FBgn0029113 (known) FBgn0029512	=	one2one_one2one
FBgn0029833 (known) FBgn0030802	=	one2one_one2one
FBgn0029905 (known) FBgn0035993	=	one2one_one2one
FBgn0030089 (known) FBgn0039132	=	one2one_one2one
FBgn0030500 (known) FBgn0031886	=	one2one_one2one
FBgn0030802 (known) FBgn0030802	=	one2one_one2one
FBgn0030871 (known) FBgn0032244	=	one2one_one2one
FBgn0030876 (known) FBgn0040309	=	one2one_many2many
FBgn0031054 (known) FBgn0037371	=	one2one_one2one
FBgn0031054 (known) FBgn0031054	=	one2one_one2one
FBgn0031092 (known) FBgn0031092	=	one2many_one2many
FBgn0031106 (known) FBgn0037711	=	one2one_one2one
FBgn0031298 (known) FBgn0038539	=	one2many_one2many
FBgn0031310 (known) FBgn0034708	=	one2one_one2one
FBgn0031437 (known) FBgn0031781	=	one2one_one2one
FBgn0031537 (known) FBgn0038856	=	one2one_one2one
FBgn0031537 (known) FBgn0034367	=	one2one_one2one
FBgn0031592 (known) FBgn0038189	=	one2many_one2many
FBgn0031599 (known) FBgn0039403	=	one2one_one2one
FBgn0031607 (known) FBgn0039600	=	one2many_one2many
FBgn0031657 (known) FBgn0086447	=	one2one_one2one
FBgn0031817 (known) FBgn0032486	=	one2one_one2one
FBgn0031832 (known) FBgn0039407	=	one2one_one2one
FBgn0031991 (known) FBgn0037711	=	one2one_one2one
FBgn0032001 (known) FBgn0032001	=	one2many_one2many
FBgn0032016 (known) FBgn0039139	=	one2one_one2one
FBgn0032051 (known) FBgn0039274	=	one2one_one2one
FBgn0032051 (known) FBgn0034232	=	one2one_one2one
FBgn0032240 (known) FBgn0032599	=	one2one_one2one
FBgn0032240 (known) FBgn0035271	=	one2one_one2many
FBgn0032346 (known) FBgn0036916	=	one2one_one2many
FBgn0032465 (known) FBgn0039450	=	one2one_one2one
FBgn0032599 (known) FBgn0035675	=	one2one_one2one
FBgn0033272 (known) FBgn0037647	=	one2one_one2one
FBgn0033352 (known) FBgn0035397	=	one2one_one2one
FBgn0033452 (known) FBgn0034913	=	many2many_one2many
FBgn0033529 (known) FBgn0033529	=	one2many_one2many
FBgn0033882 (known) FBgn0036127	=	one2one_one2one
FBgn0033962 (known) FBgn0036573	=	one2one_one2many
FBgn0033972 (known) FBgn0036107	=	one2one_one2many
FBgn0034035 (known) FBgn0086779	=	one2many_one2many
FBgn0034065 (known) FBgn0036916	=	one2one_one2many
FBgn0034258 (known) FBgn0035423	=	one2one_one2one
FBgn0034367 (known) FBgn0086685	=	one2one_one2one
FBgn0034497 (known) FBgn0037603	=	many2many_one2one
FBgn0034564 (known) FBgn0035675	=	one2one_one2one
FBgn0034600 (known) FBgn0036277	=	one2many_one2one
FBgn0034838 (known) FBgn0051354	=	one2many_many2many
FBgn0035194 (known) FBgn0039403	=	one2one_one2one
FBgn0035247 (known) FBgn0038952	=	one2many_many2many
FBgn0035271 (known) FBgn0036277	=	one2many_one2one
FBgn0035622 (known) FBgn0037603	=	many2many_one2one
FBgn0035675 (known) FBgn0037434	=	one2one_one2one
FBgn0035823 (known) FBgn0064225	=	one2many_one2one
FBgn0035978 (known) FBgn0035978	=	one2many_one2many
FBgn0036030 (known) FBgn0036030	=	one2many_one2many
FBgn0036030 (known) FBgn0039790	=	one2many_one2one
FBgn0036136 (known) FBgn0039348	=	one2one_one2one
FBgn0036194 (known) FBgn0038272	=	one2one_one2one
FBgn0036254 (known) FBgn0064225	=	one2one_one2one
FBgn0036271 (known) FBgn0036271	=	one2one_one2one
FBgn0036356 (known) FBgn0040346	=	one2one_one2one
FBgn0036478 (known) FBgn0036478	=	one2many_one2many
FBgn0036915 (known) FBgn0036915	=	one2one_one2one
FBgn0036918 (known) FBgn0038976	=	one2one_one2one
FBgn0037231 (known) FBgn0086656	=	one2one_one2many
FBgn0038516 (known) FBgn0038516	=	one2many_one2many
FBgn0038686 (known) FBgn0038686	=	one2one_one2one
FBgn0038795 (known) FBgn0038795	=	one2many_one2many
FBgn0039635 (known) FBgn0039635	=	one2many_one2many
FBgn0039690 (known) FBgn0039690	=	one2one_one2one
FBgn0040075 (known) FBgn0040078	=	one2one_one2one
FBgn0086656 (known) FBgn0086656	=	one2many_one2many
