# Supplementary material for: Building and analyzing protein interactome networks by cross-species comparisons
Source: BMC Syst Biol. 2010 Mar 30;4:36. doi: 10.1186/1752-0509-4-36 (PMC2859380; doi:10.1186/1752-0509-4-36)
Supplement: Additional file 8 — Zio Dmel. A zipped folder containing files formatted for use in Cytoscape listed in Supplemental Table 3. These files are for Drosophila melanogaster proteins. [file 1752-0509-4-36-S8.ZIP › dmel/dmel_scer_orthologs.eda]

dmel_scer_orthologs.eda
FBgn0000042 (known) FBgn0028388	=	YFL039C_YNL138W
FBgn0000042 (known) FBgn0038206	=	YFL039C_YGR080W
FBgn0000042 (predicted) FBgn0013276	=	YFL039C_YER103W
FBgn0000042 (predicted) FBgn0039654	=	YFL039C_YBR081C
FBgn0000042 (predicted) FBgn0085224	=	YFL039C_YOR239W
FBgn0000042 (predicted) FBgn0003204	=	YFL039C_YML056C
FBgn0000042 (predicted) FBgn0053554	=	YFL039C_YHR099W
FBgn0000042 (predicted) FBgn0051354	=	YFL039C_YER103W
FBgn0000042 (predicted) FBgn0036309	=	YFL039C_YNL243W
FBgn0000042 (predicted) FBgn0011570	=	YFL039C_YIL034C
FBgn0000042 (predicted) FBgn0001233	=	YFL039C_YPL240C
FBgn0000042 (predicted) FBgn0001341	=	YFL039C_YEL055C
FBgn0000042 (predicted) FBgn0000044	=	YFL039C_YFL039C
FBgn0000042 (predicted) FBgn0020367	=	YFL039C_YDL185W
FBgn0000042 (predicted) FBgn0039808	=	YFL039C_YKL067W
FBgn0000042 (predicted) FBgn0024330	=	YFL039C_YHR058C
FBgn0000042 (predicted) FBgn0010217	=	YFL039C_YJR121W
FBgn0000042 (predicted) FBgn0030359	=	YFL039C_YKL067W
FBgn0000042 (predicted) FBgn0035247	=	YFL039C_YOR239W
FBgn0000042 (predicted) FBgn0034231	=	YFL039C_YGL240W
FBgn0000042 (predicted) FBgn0015805	=	YFL039C_YNL330C
FBgn0000042 (predicted) FBgn0025463	=	YFL039C_YNR023W
FBgn0000042 (predicted) FBgn0033382	=	YFL039C_YBR177C
FBgn0000042 (predicted) FBgn0010611	=	YFL039C_YML126C
FBgn0000042 (predicted) FBgn0029006	=	YFL039C_YER125W
FBgn0000042 (predicted) FBgn0013762	=	YFL039C_YPL031C
FBgn0000042 (predicted) FBgn0034537	=	YFL039C_YGR002C
FBgn0000042 (predicted) FBgn0037541	=	YFL039C_YJL207C
FBgn0000042 (predicted) FBgn0013279	=	YFL039C_YER103W
FBgn0000042 (predicted) FBgn0000045	=	YFL039C_YFL039C
FBgn0000042 (predicted) FBgn0033794	=	YFL039C_YEL013W
FBgn0000042 (predicted) FBgn0020655	=	YFL039C_YDL226C
FBgn0000042 (predicted) FBgn0010263	=	YFL039C_YGR250C
FBgn0000042 (predicted) FBgn0052423	=	YFL039C_YGR250C
FBgn0000042 (predicted) FBgn0020633	=	YFL039C_YBR202W
FBgn0000042 (predicted) FBgn0037728	=	YFL039C_YKL117W
FBgn0000042 (predicted) FBgn0031094	=	YFL039C_YPR040W
FBgn0000042 (predicted) FBgn0004654	=	YFL039C_YHR183W
FBgn0000042 (predicted) FBgn0010348	=	YFL039C_YDL192W
FBgn0000042 (predicted) FBgn0010355	=	YFL039C_YGR274C
FBgn0000042 (predicted) FBgn0086613	=	YFL039C_YGL150C
FBgn0000042 (predicted) FBgn0031051	=	YFL039C_YDR335W
FBgn0000042 (predicted) FBgn0036357	=	YFL039C_YMR092C
FBgn0000042 (predicted) FBgn0039562	=	YFL039C_YPL240C
FBgn0000042 (predicted) FBgn0014906	=	YFL039C_YBR177C
FBgn0000042 (predicted) FBgn0000047	=	YFL039C_YFL039C
FBgn0000042 (predicted) FBgn0035524	=	YFL039C_YOL077C
FBgn0000042 (predicted) FBgn0000570	=	YFL039C_YGR250C
FBgn0000042 (predicted) FBgn0003687	=	YFL039C_YER148W
FBgn0000042 (predicted) FBgn0038947	=	YFL039C_YPL218W
FBgn0000042 (predicted) FBgn0010287	=	YFL039C_YER148W
FBgn0000042 (predicted) FBgn0030354	=	YFL039C_YMR080C
FBgn0000042 (predicted) FBgn0011676	=	YFL039C_YFR030W
FBgn0000042 (predicted) FBgn0031042	=	YFL039C_YKL067W
FBgn0000042 (predicted) FBgn0000042	=	YFL039C_YFL039C
FBgn0000042 (predicted) FBgn0010551	=	YFL039C_YGR231C
FBgn0000042 (predicted) FBgn0003392	=	YFL039C_YKR001C
FBgn0000042 (predicted) FBgn0025865	=	YFL039C_YCR088W
FBgn0000042 (predicted) FBgn0035953	=	YFL039C_YER125W
FBgn0000042 (predicted) FBgn0030951	=	YFL039C_YLL050C
FBgn0000042 (predicted) FBgn0028997	=	YFL039C_YKL067W
FBgn0000042 (predicted) FBgn0040929	=	YFL039C_YEL044W
FBgn0000042 (predicted) FBgn0037610	=	YFL039C_YJR122W
FBgn0000042 (predicted) FBgn0003559	=	YFL039C_YMR061W
FBgn0000042 (predicted) FBgn0000043	=	YFL039C_YFL039C
FBgn0000042 (predicted) FBgn0003274	=	YFL039C_YDR382W
FBgn0000042 (predicted) FBgn0032620	=	YFL039C_YOL041C
FBgn0000042 (predicted) FBgn0000581	=	YFL039C_YFL024C
FBgn0000042 (predicted) FBgn0027341	=	YFL039C_YKL104C
FBgn0000042 (predicted) FBgn0013278	=	YFL039C_YER103W
FBgn0000042 (predicted) FBgn0033562	=	YFL039C_YLR196W
FBgn0000042 (predicted) FBgn0001187	=	YFL039C_YCL040W
FBgn0000042 (predicted) FBgn0033342	=	YFL039C_YJL008C
FBgn0000042 (predicted) FBgn0042711	=	YFL039C_YCL040W
FBgn0000042 (predicted) FBgn0030877	=	YFL039C_YOR141C
FBgn0000042 (predicted) FBgn0002789	=	YFL039C_YOR367W
FBgn0000042 (predicted) FBgn0030573	=	YFL039C_YKL067W
FBgn0000042 (predicted) FBgn0020235	=	YFL039C_YBR039W
FBgn0000042 (predicted) FBgn0036372	=	YFL039C_YCR088W
FBgn0000042 (predicted) FBgn0061469	=	YFL039C_YER125W
FBgn0000042 (predicted) FBgn0001186	=	YFL039C_YCL040W
FBgn0000042 (predicted) FBgn0013749	=	YFL039C_YDL192W
FBgn0000042 (predicted) FBgn0022764	=	YFL039C_YOL004W
FBgn0000042 (predicted) FBgn0037277	=	YFL039C_YKL010C
FBgn0000042 (predicted) FBgn0003557	=	YFL039C_YER125W
FBgn0000042 (predicted) FBgn0013277	=	YFL039C_YER103W
FBgn0000042 (predicted) FBgn0031260	=	YFL039C_YKL100C
FBgn0000042 (predicted) FBgn0033194	=	YFL039C_YLL040C
FBgn0000042 (predicted) FBgn0020254	=	YFL039C_YNL243W
FBgn0000042 (predicted) FBgn0030145	=	YFL039C_YER125W
FBgn0000042 (predicted) FBgn0000150	=	YFL039C_YKL067W
FBgn0000042 (predicted) FBgn0086250	=	YFL039C_YKR001C
FBgn0000042 (predicted) FBgn0029091	=	YFL039C_YBR038W
FBgn0000042 (predicted) FBgn0017577	=	YFL039C_YLR274W
FBgn0000042 (predicted) FBgn0035499	=	YFL039C_YOR367W
FBgn0000042 (predicted) FBgn0000117	=	YFL039C_YEL013W
FBgn0000042 (predicted) FBgn0036736	=	YFL039C_YER125W
FBgn0000042 (predicted) FBgn0035420	=	YFL039C_YLR454W
FBgn0000042 (predicted) FBgn0038774	=	YFL039C_YOR367W
FBgn0000042 (predicted) FBgn0026758	=	YFL039C_YER148W
FBgn0000042 (predicted) FBgn0040078	=	YFL039C_YDR190C
FBgn0000042 (predicted) FBgn0002775	=	YFL039C_YPR023C
FBgn0000042 (predicted) FBgn0086675	=	YFL039C_YGR250C
FBgn0000042 (predicted) FBgn0020497	=	YFL039C_YGR218W
FBgn0000042 (predicted) FBgn0032464	=	YFL039C_YDL185W
FBgn0000042 (predicted) FBgn0016081	=	YFL039C_YIL129C
FBgn0000042 (predicted) FBgn0040075	=	YFL039C_YPL235W
FBgn0000042 (predicted) FBgn0019886	=	YFL039C_YPR125W
FBgn0000042 (predicted) FBgn0013275	=	YFL039C_YER103W
FBgn0000042 (predicted) FBgn0035639	=	YFL039C_YHR128W
FBgn0000042 (predicted) FBgn0024814	=	YFL039C_YGR167W
FBgn0000042 (predicted) FBgn0039580	=	YFL039C_YKL104C
FBgn0000042 (predicted) FBgn0000046	=	YFL039C_YFL039C
FBgn0000042 (predicted) FBgn0024238	=	YFL039C_YDR129C
FBgn0000042 (predicted) FBgn0034989	=	YFL039C_YER125W
FBgn0000042 (predicted) FBgn0036747	=	YFL039C_YOR153W
FBgn0000042 (predicted) FBgn0011726	=	YFL039C_YLL050C
FBgn0000042 (predicted) FBgn0038429	=	YFL039C_YFR030W
FBgn0000042 (predicted) FBgn0031905	=	YFL039C_YEL013W
FBgn0000042 (predicted) FBgn0000319	=	YFL039C_YGL206C
FBgn0000042 (predicted) FBgn0011741	=	YFL039C_YLR085C
FBgn0000042 (predicted) FBgn0052113	=	YFL039C_YLL040C
FBgn0000042 (predicted) FBgn0027378	=	YFL039C_YPR023C
FBgn0000042 (predicted) FBgn0020368	=	YFL039C_YDL185W
FBgn0000042 (predicted) FBgn0037981	=	YFL039C_YDR392W
FBgn0000042 (predicted) FBgn0033714	=	YFL039C_YJR031C
FBgn0000042 (predicted) FBgn0003517	=	YFL039C_YGR214W
FBgn0000042 (predicted) FBgn0001217	=	YFL039C_YER103W
FBgn0000042 (predicted) FBgn0004687	=	YFL039C_YBR109C
FBgn0000042 (predicted) FBgn0001197	=	YFL039C_YOL012C
FBgn0000042 (predicted) FBgn0034893	=	YFL039C_YPR100W
FBgn0000042 (predicted) FBgn0020388	=	YFL039C_YGR252W
FBgn0000042 (predicted) FBgn0032321	=	YFL039C_YDR485C
FBgn0000042 (predicted) FBgn0026252	=	YFL039C_YJR132W
FBgn0000042 (predicted) FBgn0002069	=	YFL039C_YLL018C
FBgn0000042 (predicted) FBgn0027093	=	YFL039C_YDR341C
FBgn0000042 (predicted) FBgn0037632	=	YFL039C_YJL111W
FBgn0000042 (predicted) FBgn0036698	=	YFL039C_YGL001C
FBgn0000042 (predicted) FBgn0032208	=	YFL039C_YKL010C
FBgn0000042 (predicted) FBgn0036568	=	YFL039C_YJR121W
FBgn0000042 (predicted) FBgn0023507	=	YFL039C_YDL178W
FBgn0000042 (predicted) FBgn0001219	=	YFL039C_YER103W
FBgn0000042 (predicted) FBgn0038576	=	YFL039C_YNL059C
FBgn0000042 (predicted) FBgn0037526	=	YFL039C_YDR341C
FBgn0000042 (predicted) FBgn0034577	=	YFL039C_YKL007W
FBgn0000042 (predicted) FBgn0011211	=	YFL039C_YBL099W
FBgn0000042 (predicted) FBgn0022213	=	YFL039C_YGL238W
FBgn0000042 (predicted) FBgn0011290	=	YFL039C_YDR145W
FBgn0000042 (predicted) FBgn0000308	=	YFL039C_YOR122C
FBgn0000042 (predicted) FBgn0039381	=	YFL039C_YKL100C
FBgn0000042 (predicted) FBgn0001311	=	YFL039C_YBR038W
FBgn0000042 (predicted) FBgn0042710	=	YFL039C_YCL040W
FBgn0000042 (predicted) FBgn0001230	=	YFL039C_YER103W
FBgn0000042 (predicted) FBgn0001216	=	YFL039C_YER103W
FBgn0000042 (predicted) FBgn0031170	=	YFL039C_YOR153W
FBgn0000043 (known) FBgn0028388	=	YFL039C_YNL138W
FBgn0000043 (known) FBgn0022764	=	YFL039C_YOL004W
FBgn0000043 (predicted) FBgn0061469	=	YFL039C_YER125W
FBgn0000043 (predicted) FBgn0000570	=	YFL039C_YGR250C
FBgn0000043 (predicted) FBgn0011570	=	YFL039C_YIL034C
FBgn0000043 (predicted) FBgn0001187	=	YFL039C_YCL040W
FBgn0000043 (predicted) FBgn0000045	=	YFL039C_YFL039C
FBgn0000043 (predicted) FBgn0036747	=	YFL039C_YOR153W
FBgn0000043 (predicted) FBgn0003274	=	YFL039C_YDR382W
FBgn0000043 (predicted) FBgn0000150	=	YFL039C_YKL067W
FBgn0000043 (predicted) FBgn0024330	=	YFL039C_YHR058C
FBgn0000043 (predicted) FBgn0020497	=	YFL039C_YGR218W
FBgn0000043 (predicted) FBgn0001219	=	YFL039C_YER103W
FBgn0000043 (predicted) FBgn0001341	=	YFL039C_YEL055C
FBgn0000043 (predicted) FBgn0026758	=	YFL039C_YER148W
FBgn0000043 (predicted) FBgn0027093	=	YFL039C_YDR341C
FBgn0000043 (predicted) FBgn0013278	=	YFL039C_YER103W
FBgn0000043 (predicted) FBgn0011676	=	YFL039C_YFR030W
FBgn0000043 (predicted) FBgn0011741	=	YFL039C_YLR085C
FBgn0000043 (predicted) FBgn0039808	=	YFL039C_YKL067W
FBgn0000043 (predicted) FBgn0037610	=	YFL039C_YJR122W
FBgn0000043 (predicted) FBgn0034537	=	YFL039C_YGR002C
FBgn0000043 (predicted) FBgn0040929	=	YFL039C_YEL044W
FBgn0000043 (predicted) FBgn0040075	=	YFL039C_YPL235W
FBgn0000043 (predicted) FBgn0001230	=	YFL039C_YER103W
FBgn0000043 (predicted) FBgn0020235	=	YFL039C_YBR039W
FBgn0000043 (predicted) FBgn0025463	=	YFL039C_YNR023W
FBgn0000043 (predicted) FBgn0003517	=	YFL039C_YGR214W
FBgn0000043 (predicted) FBgn0003559	=	YFL039C_YMR061W
FBgn0000043 (predicted) FBgn0020655	=	YFL039C_YDL226C
FBgn0000043 (predicted) FBgn0003392	=	YFL039C_YKR001C
FBgn0000043 (predicted) FBgn0000117	=	YFL039C_YEL013W
FBgn0000043 (predicted) FBgn0014906	=	YFL039C_YBR177C
FBgn0000043 (predicted) FBgn0035524	=	YFL039C_YOL077C
FBgn0000043 (predicted) FBgn0020388	=	YFL039C_YGR252W
FBgn0000043 (predicted) FBgn0031905	=	YFL039C_YEL013W
FBgn0000043 (predicted) FBgn0011211	=	YFL039C_YBL099W
FBgn0000043 (predicted) FBgn0042710	=	YFL039C_YCL040W
FBgn0000043 (predicted) FBgn0002789	=	YFL039C_YOR367W
FBgn0000043 (predicted) FBgn0037632	=	YFL039C_YJL111W
FBgn0000043 (predicted) FBgn0013275	=	YFL039C_YER103W
FBgn0000043 (predicted) FBgn0000044	=	YFL039C_YFL039C
FBgn0000043 (predicted) FBgn0029091	=	YFL039C_YBR038W
FBgn0000043 (predicted) FBgn0030877	=	YFL039C_YOR141C
FBgn0000043 (predicted) FBgn0039654	=	YFL039C_YBR081C
FBgn0000043 (predicted) FBgn0030573	=	YFL039C_YKL067W
FBgn0000043 (predicted) FBgn0010263	=	YFL039C_YGR250C
FBgn0000043 (predicted) FBgn0001216	=	YFL039C_YER103W
FBgn0000043 (predicted) FBgn0036372	=	YFL039C_YCR088W
FBgn0000043 (predicted) FBgn0026252	=	YFL039C_YJR132W
FBgn0000043 (predicted) FBgn0033342	=	YFL039C_YJL008C
FBgn0000043 (predicted) FBgn0010355	=	YFL039C_YGR274C
FBgn0000043 (predicted) FBgn0035639	=	YFL039C_YHR128W
FBgn0000043 (predicted) FBgn0030951	=	YFL039C_YLL050C
FBgn0000043 (predicted) FBgn0036357	=	YFL039C_YMR092C
FBgn0000043 (predicted) FBgn0086675	=	YFL039C_YGR250C
FBgn0000043 (predicted) FBgn0028997	=	YFL039C_YKL067W
FBgn0000043 (predicted) FBgn0001197	=	YFL039C_YOL012C
FBgn0000043 (predicted) FBgn0013279	=	YFL039C_YER103W
FBgn0000043 (predicted) FBgn0031260	=	YFL039C_YKL100C
FBgn0000043 (predicted) FBgn0023507	=	YFL039C_YDL178W
FBgn0000043 (predicted) FBgn0039580	=	YFL039C_YKL104C
FBgn0000043 (predicted) FBgn0002069	=	YFL039C_YLL018C
FBgn0000043 (predicted) FBgn0036736	=	YFL039C_YER125W
FBgn0000043 (predicted) FBgn0034577	=	YFL039C_YKL007W
FBgn0000043 (predicted) FBgn0024814	=	YFL039C_YGR167W
FBgn0000043 (predicted) FBgn0000308	=	YFL039C_YOR122C
FBgn0000043 (predicted) FBgn0030145	=	YFL039C_YER125W
FBgn0000043 (predicted) FBgn0086250	=	YFL039C_YKR001C
FBgn0000043 (predicted) FBgn0034989	=	YFL039C_YER125W
FBgn0000043 (predicted) FBgn0000046	=	YFL039C_YFL039C
FBgn0000043 (predicted) FBgn0020368	=	YFL039C_YDL185W
FBgn0000043 (predicted) FBgn0037728	=	YFL039C_YKL117W
FBgn0000043 (predicted) FBgn0027341	=	YFL039C_YKL104C
FBgn0000043 (predicted) FBgn0002775	=	YFL039C_YPR023C
FBgn0000043 (predicted) FBgn0010611	=	YFL039C_YML126C
FBgn0000043 (predicted) FBgn0032464	=	YFL039C_YDL185W
FBgn0000043 (predicted) FBgn0039562	=	YFL039C_YPL240C
FBgn0000043 (predicted) FBgn0033194	=	YFL039C_YLL040C
FBgn0000043 (predicted) FBgn0013277	=	YFL039C_YER103W
FBgn0000043 (predicted) FBgn0052113	=	YFL039C_YLL040C
FBgn0000043 (predicted) FBgn0037277	=	YFL039C_YKL010C
FBgn0000043 (predicted) FBgn0031051	=	YFL039C_YDR335W
FBgn0000043 (predicted) FBgn0025865	=	YFL039C_YCR088W
FBgn0000043 (predicted) FBgn0004687	=	YFL039C_YBR109C
FBgn0000043 (predicted) FBgn0032321	=	YFL039C_YDR485C
FBgn0000043 (predicted) FBgn0040078	=	YFL039C_YDR190C
FBgn0000043 (predicted) FBgn0011290	=	YFL039C_YDR145W
FBgn0000043 (predicted) FBgn0010348	=	YFL039C_YDL192W
FBgn0000043 (predicted) FBgn0030359	=	YFL039C_YKL067W
FBgn0000043 (predicted) FBgn0010551	=	YFL039C_YGR231C
FBgn0000043 (predicted) FBgn0036568	=	YFL039C_YJR121W
FBgn0000043 (predicted) FBgn0029006	=	YFL039C_YER125W
FBgn0000043 (predicted) FBgn0035953	=	YFL039C_YER125W
FBgn0000043 (predicted) FBgn0013276	=	YFL039C_YER103W
FBgn0000043 (predicted) FBgn0032620	=	YFL039C_YOL041C
FBgn0000043 (predicted) FBgn0031170	=	YFL039C_YOR153W
FBgn0000043 (predicted) FBgn0035499	=	YFL039C_YOR367W
FBgn0000043 (predicted) FBgn0051354	=	YFL039C_YER103W
FBgn0000043 (predicted) FBgn0038429	=	YFL039C_YFR030W
FBgn0000043 (predicted) FBgn0001186	=	YFL039C_YCL040W
FBgn0000043 (predicted) FBgn0004654	=	YFL039C_YHR183W
FBgn0000043 (predicted) FBgn0000043	=	YFL039C_YFL039C
FBgn0000043 (predicted) FBgn0000581	=	YFL039C_YFL024C
FBgn0000043 (predicted) FBgn0085224	=	YFL039C_YOR239W
FBgn0000043 (predicted) FBgn0052423	=	YFL039C_YGR250C
FBgn0000043 (predicted) FBgn0013762	=	YFL039C_YPL031C
FBgn0000043 (predicted) FBgn0010287	=	YFL039C_YER148W
FBgn0000043 (predicted) FBgn0031042	=	YFL039C_YKL067W
FBgn0000043 (predicted) FBgn0019886	=	YFL039C_YPR125W
FBgn0000043 (predicted) FBgn0037981	=	YFL039C_YDR392W
FBgn0000043 (predicted) FBgn0031094	=	YFL039C_YPR040W
FBgn0000043 (predicted) FBgn0034893	=	YFL039C_YPR100W
FBgn0000043 (predicted) FBgn0003557	=	YFL039C_YER125W
FBgn0000043 (predicted) FBgn0053554	=	YFL039C_YHR099W
FBgn0000043 (predicted) FBgn0020254	=	YFL039C_YNL243W
FBgn0000043 (predicted) FBgn0010217	=	YFL039C_YJR121W
FBgn0000043 (predicted) FBgn0001233	=	YFL039C_YPL240C
FBgn0000043 (predicted) FBgn0003687	=	YFL039C_YER148W
FBgn0000043 (predicted) FBgn0035247	=	YFL039C_YOR239W
FBgn0000043 (predicted) FBgn0017577	=	YFL039C_YLR274W
FBgn0000043 (predicted) FBgn0030354	=	YFL039C_YMR080C
FBgn0000043 (predicted) FBgn0013749	=	YFL039C_YDL192W
FBgn0000043 (predicted) FBgn0016081	=	YFL039C_YIL129C
FBgn0000043 (predicted) FBgn0003204	=	YFL039C_YML056C
FBgn0000043 (predicted) FBgn0020633	=	YFL039C_YBR202W
FBgn0000043 (predicted) FBgn0033562	=	YFL039C_YLR196W
FBgn0000043 (predicted) FBgn0032208	=	YFL039C_YKL010C
FBgn0000043 (predicted) FBgn0034231	=	YFL039C_YGL240W
FBgn0000043 (predicted) FBgn0036698	=	YFL039C_YGL001C
FBgn0000043 (predicted) FBgn0001217	=	YFL039C_YER103W
FBgn0000043 (predicted) FBgn0035420	=	YFL039C_YLR454W
FBgn0000043 (predicted) FBgn0024238	=	YFL039C_YDR129C
FBgn0000043 (predicted) FBgn0038947	=	YFL039C_YPL218W
FBgn0000043 (predicted) FBgn0000047	=	YFL039C_YFL039C
FBgn0000043 (predicted) FBgn0038576	=	YFL039C_YNL059C
FBgn0000043 (predicted) FBgn0038774	=	YFL039C_YOR367W
FBgn0000043 (predicted) FBgn0027378	=	YFL039C_YPR023C
FBgn0000043 (predicted) FBgn0038206	=	YFL039C_YGR080W
FBgn0000043 (predicted) FBgn0020367	=	YFL039C_YDL185W
FBgn0000043 (predicted) FBgn0036309	=	YFL039C_YNL243W
FBgn0000043 (predicted) FBgn0033714	=	YFL039C_YJR031C
FBgn0000043 (predicted) FBgn0086613	=	YFL039C_YGL150C
FBgn0000043 (predicted) FBgn0042711	=	YFL039C_YCL040W
FBgn0000043 (predicted) FBgn0039381	=	YFL039C_YKL100C
FBgn0000043 (predicted) FBgn0033794	=	YFL039C_YEL013W
FBgn0000043 (predicted) FBgn0001311	=	YFL039C_YBR038W
FBgn0000043 (predicted) FBgn0033382	=	YFL039C_YBR177C
FBgn0000043 (predicted) FBgn0037541	=	YFL039C_YJL207C
FBgn0000043 (predicted) FBgn0011726	=	YFL039C_YLL050C
FBgn0000043 (predicted) FBgn0037526	=	YFL039C_YDR341C
FBgn0000043 (predicted) FBgn0015805	=	YFL039C_YNL330C
FBgn0000043 (predicted) FBgn0000319	=	YFL039C_YGL206C
FBgn0000043 (predicted) FBgn0022213	=	YFL039C_YGL238W
FBgn0000044 (known) FBgn0038774	=	YFL039C_YOR367W
FBgn0000044 (known) FBgn0011290	=	YFL039C_YDR145W
FBgn0000044 (predicted) FBgn0031094	=	YFL039C_YPR040W
FBgn0000044 (predicted) FBgn0030145	=	YFL039C_YER125W
FBgn0000044 (predicted) FBgn0010287	=	YFL039C_YER148W
FBgn0000044 (predicted) FBgn0020235	=	YFL039C_YBR039W
FBgn0000044 (predicted) FBgn0038206	=	YFL039C_YGR080W
FBgn0000044 (predicted) FBgn0024814	=	YFL039C_YGR167W
FBgn0000044 (predicted) FBgn0033562	=	YFL039C_YLR196W
FBgn0000044 (predicted) FBgn0035524	=	YFL039C_YOL077C
FBgn0000044 (predicted) FBgn0038947	=	YFL039C_YPL218W
FBgn0000044 (predicted) FBgn0040075	=	YFL039C_YPL235W
FBgn0000044 (predicted) FBgn0013276	=	YFL039C_YER103W
FBgn0000044 (predicted) FBgn0027341	=	YFL039C_YKL104C
FBgn0000044 (predicted) FBgn0028388	=	YFL039C_YNL138W
FBgn0000044 (predicted) FBgn0034231	=	YFL039C_YGL240W
FBgn0000044 (predicted) FBgn0027093	=	YFL039C_YDR341C
FBgn0000044 (predicted) FBgn0037728	=	YFL039C_YKL117W
FBgn0000044 (predicted) FBgn0000570	=	YFL039C_YGR250C
FBgn0000044 (predicted) FBgn0052423	=	YFL039C_YGR250C
FBgn0000044 (predicted) FBgn0051354	=	YFL039C_YER103W
FBgn0000044 (predicted) FBgn0039808	=	YFL039C_YKL067W
FBgn0000044 (predicted) FBgn0020655	=	YFL039C_YDL226C
FBgn0000044 (predicted) FBgn0030359	=	YFL039C_YKL067W
FBgn0000044 (predicted) FBgn0003557	=	YFL039C_YER125W
FBgn0000044 (predicted) FBgn0037632	=	YFL039C_YJL111W
FBgn0000044 (predicted) FBgn0031260	=	YFL039C_YKL100C
FBgn0000044 (predicted) FBgn0030877	=	YFL039C_YOR141C
FBgn0000044 (predicted) FBgn0031905	=	YFL039C_YEL013W
FBgn0000044 (predicted) FBgn0030354	=	YFL039C_YMR080C
FBgn0000044 (predicted) FBgn0036568	=	YFL039C_YJR121W
FBgn0000044 (predicted) FBgn0039580	=	YFL039C_YKL104C
FBgn0000044 (predicted) FBgn0013275	=	YFL039C_YER103W
FBgn0000044 (predicted) FBgn0013749	=	YFL039C_YDL192W
FBgn0000044 (predicted) FBgn0003559	=	YFL039C_YMR061W
FBgn0000044 (predicted) FBgn0039562	=	YFL039C_YPL240C
FBgn0000044 (predicted) FBgn0030951	=	YFL039C_YLL050C
FBgn0000044 (predicted) FBgn0034537	=	YFL039C_YGR002C
FBgn0000044 (predicted) FBgn0011570	=	YFL039C_YIL034C
FBgn0000044 (predicted) FBgn0003204	=	YFL039C_YML056C
FBgn0000044 (predicted) FBgn0086675	=	YFL039C_YGR250C
FBgn0000044 (predicted) FBgn0010611	=	YFL039C_YML126C
FBgn0000044 (predicted) FBgn0031051	=	YFL039C_YDR335W
FBgn0000044 (predicted) FBgn0020388	=	YFL039C_YGR252W
FBgn0000044 (predicted) FBgn0001187	=	YFL039C_YCL040W
FBgn0000044 (predicted) FBgn0020367	=	YFL039C_YDL185W
FBgn0000044 (predicted) FBgn0011676	=	YFL039C_YFR030W
FBgn0000044 (predicted) FBgn0033714	=	YFL039C_YJR031C
FBgn0000044 (predicted) FBgn0032208	=	YFL039C_YKL010C
FBgn0000044 (predicted) FBgn0001186	=	YFL039C_YCL040W
FBgn0000044 (predicted) FBgn0037981	=	YFL039C_YDR392W
FBgn0000044 (predicted) FBgn0000047	=	YFL039C_YFL039C
FBgn0000044 (predicted) FBgn0000581	=	YFL039C_YFL024C
FBgn0000044 (predicted) FBgn0019886	=	YFL039C_YPR125W
FBgn0000044 (predicted) FBgn0011211	=	YFL039C_YBL099W
FBgn0000044 (predicted) FBgn0035247	=	YFL039C_YOR239W
FBgn0000044 (predicted) FBgn0035420	=	YFL039C_YLR454W
FBgn0000044 (predicted) FBgn0040078	=	YFL039C_YDR190C
FBgn0000044 (predicted) FBgn0004654	=	YFL039C_YHR183W
FBgn0000044 (predicted) FBgn0034989	=	YFL039C_YER125W
FBgn0000044 (predicted) FBgn0010355	=	YFL039C_YGR274C
FBgn0000044 (predicted) FBgn0032620	=	YFL039C_YOL041C
FBgn0000044 (predicted) FBgn0010263	=	YFL039C_YGR250C
FBgn0000044 (predicted) FBgn0036372	=	YFL039C_YCR088W
FBgn0000044 (predicted) FBgn0033194	=	YFL039C_YLL040C
FBgn0000044 (predicted) FBgn0024330	=	YFL039C_YHR058C
FBgn0000044 (predicted) FBgn0001230	=	YFL039C_YER103W
FBgn0000044 (predicted) FBgn0086250	=	YFL039C_YKR001C
FBgn0000044 (predicted) FBgn0036698	=	YFL039C_YGL001C
FBgn0000044 (predicted) FBgn0020633	=	YFL039C_YBR202W
FBgn0000044 (predicted) FBgn0000319	=	YFL039C_YGL206C
FBgn0000044 (predicted) FBgn0035639	=	YFL039C_YHR128W
FBgn0000044 (predicted) FBgn0033342	=	YFL039C_YJL008C
FBgn0000044 (predicted) FBgn0010348	=	YFL039C_YDL192W
FBgn0000044 (predicted) FBgn0033794	=	YFL039C_YEL013W
FBgn0000044 (predicted) FBgn0000046	=	YFL039C_YFL039C
FBgn0000044 (predicted) FBgn0052113	=	YFL039C_YLL040C
FBgn0000044 (predicted) FBgn0013278	=	YFL039C_YER103W
FBgn0000044 (predicted) FBgn0002775	=	YFL039C_YPR023C
FBgn0000044 (predicted) FBgn0002069	=	YFL039C_YLL018C
FBgn0000044 (predicted) FBgn0086613	=	YFL039C_YGL150C
FBgn0000044 (predicted) FBgn0030573	=	YFL039C_YKL067W
FBgn0000044 (predicted) FBgn0001217	=	YFL039C_YER103W
FBgn0000044 (predicted) FBgn0024238	=	YFL039C_YDR129C
FBgn0000044 (predicted) FBgn0013762	=	YFL039C_YPL031C
FBgn0000044 (predicted) FBgn0020368	=	YFL039C_YDL185W
FBgn0000044 (predicted) FBgn0004687	=	YFL039C_YBR109C
FBgn0000044 (predicted) FBgn0033382	=	YFL039C_YBR177C
FBgn0000044 (predicted) FBgn0031170	=	YFL039C_YOR153W
FBgn0000044 (predicted) FBgn0042710	=	YFL039C_YCL040W
FBgn0000044 (predicted) FBgn0036747	=	YFL039C_YOR153W
FBgn0000044 (predicted) FBgn0026252	=	YFL039C_YJR132W
FBgn0000044 (predicted) FBgn0038429	=	YFL039C_YFR030W
FBgn0000044 (predicted) FBgn0003687	=	YFL039C_YER148W
FBgn0000044 (predicted) FBgn0003274	=	YFL039C_YDR382W
FBgn0000044 (predicted) FBgn0001341	=	YFL039C_YEL055C
FBgn0000044 (predicted) FBgn0036736	=	YFL039C_YER125W
FBgn0000044 (predicted) FBgn0000308	=	YFL039C_YOR122C
FBgn0000044 (predicted) FBgn0017577	=	YFL039C_YLR274W
FBgn0000044 (predicted) FBgn0029091	=	YFL039C_YBR038W
FBgn0000044 (predicted) FBgn0029006	=	YFL039C_YER125W
FBgn0000044 (predicted) FBgn0040929	=	YFL039C_YEL044W
FBgn0000044 (predicted) FBgn0026758	=	YFL039C_YER148W
FBgn0000044 (predicted) FBgn0000117	=	YFL039C_YEL013W
FBgn0000044 (predicted) FBgn0032464	=	YFL039C_YDL185W
FBgn0000044 (predicted) FBgn0028997	=	YFL039C_YKL067W
FBgn0000044 (predicted) FBgn0027378	=	YFL039C_YPR023C
FBgn0000044 (predicted) FBgn0037526	=	YFL039C_YDR341C
FBgn0000044 (predicted) FBgn0011741	=	YFL039C_YLR085C
FBgn0000044 (predicted) FBgn0022764	=	YFL039C_YOL004W
FBgn0000044 (predicted) FBgn0020497	=	YFL039C_YGR218W
FBgn0000044 (predicted) FBgn0016081	=	YFL039C_YIL129C
FBgn0000044 (predicted) FBgn0001216	=	YFL039C_YER103W
FBgn0000044 (predicted) FBgn0001197	=	YFL039C_YOL012C
FBgn0000044 (predicted) FBgn0003517	=	YFL039C_YGR214W
FBgn0000044 (predicted) FBgn0031042	=	YFL039C_YKL067W
FBgn0000044 (predicted) FBgn0001233	=	YFL039C_YPL240C
FBgn0000044 (predicted) FBgn0032321	=	YFL039C_YDR485C
FBgn0000044 (predicted) FBgn0013277	=	YFL039C_YER103W
FBgn0000044 (predicted) FBgn0037277	=	YFL039C_YKL010C
FBgn0000044 (predicted) FBgn0013279	=	YFL039C_YER103W
FBgn0000044 (predicted) FBgn0025865	=	YFL039C_YCR088W
FBgn0000044 (predicted) FBgn0022213	=	YFL039C_YGL238W
FBgn0000044 (predicted) FBgn0039654	=	YFL039C_YBR081C
FBgn0000044 (predicted) FBgn0014906	=	YFL039C_YBR177C
FBgn0000044 (predicted) FBgn0039381	=	YFL039C_YKL100C
FBgn0000044 (predicted) FBgn0038576	=	YFL039C_YNL059C
FBgn0000044 (predicted) FBgn0085224	=	YFL039C_YOR239W
FBgn0000044 (predicted) FBgn0025463	=	YFL039C_YNR023W
FBgn0000044 (predicted) FBgn0001219	=	YFL039C_YER103W
FBgn0000044 (predicted) FBgn0001311	=	YFL039C_YBR038W
FBgn0000044 (predicted) FBgn0015805	=	YFL039C_YNL330C
FBgn0000044 (predicted) FBgn0037610	=	YFL039C_YJR122W
FBgn0000044 (predicted) FBgn0010217	=	YFL039C_YJR121W
FBgn0000044 (predicted) FBgn0002789	=	YFL039C_YOR367W
FBgn0000044 (predicted) FBgn0011726	=	YFL039C_YLL050C
FBgn0000044 (predicted) FBgn0035953	=	YFL039C_YER125W
FBgn0000044 (predicted) FBgn0061469	=	YFL039C_YER125W
FBgn0000044 (predicted) FBgn0036357	=	YFL039C_YMR092C
FBgn0000044 (predicted) FBgn0037541	=	YFL039C_YJL207C
FBgn0000044 (predicted) FBgn0023507	=	YFL039C_YDL178W
FBgn0000044 (predicted) FBgn0010551	=	YFL039C_YGR231C
FBgn0000044 (predicted) FBgn0036309	=	YFL039C_YNL243W
FBgn0000044 (predicted) FBgn0053554	=	YFL039C_YHR099W
FBgn0000044 (predicted) FBgn0034893	=	YFL039C_YPR100W
FBgn0000044 (predicted) FBgn0000044	=	YFL039C_YFL039C
FBgn0000044 (predicted) FBgn0035499	=	YFL039C_YOR367W
FBgn0000044 (predicted) FBgn0042711	=	YFL039C_YCL040W
FBgn0000044 (predicted) FBgn0003392	=	YFL039C_YKR001C
FBgn0000044 (predicted) FBgn0000045	=	YFL039C_YFL039C
FBgn0000044 (predicted) FBgn0020254	=	YFL039C_YNL243W
FBgn0000044 (predicted) FBgn0000150	=	YFL039C_YKL067W
FBgn0000044 (predicted) FBgn0034577	=	YFL039C_YKL007W
FBgn0000045 (predicted) FBgn0001217	=	YFL039C_YER103W
FBgn0000045 (predicted) FBgn0010355	=	YFL039C_YGR274C
FBgn0000045 (predicted) FBgn0013749	=	YFL039C_YDL192W
FBgn0000045 (predicted) FBgn0035499	=	YFL039C_YOR367W
FBgn0000045 (predicted) FBgn0052113	=	YFL039C_YLL040C
FBgn0000045 (predicted) FBgn0010551	=	YFL039C_YGR231C
FBgn0000045 (predicted) FBgn0085224	=	YFL039C_YOR239W
FBgn0000045 (predicted) FBgn0037981	=	YFL039C_YDR392W
FBgn0000045 (predicted) FBgn0036698	=	YFL039C_YGL001C
FBgn0000045 (predicted) FBgn0031905	=	YFL039C_YEL013W
FBgn0000045 (predicted) FBgn0003392	=	YFL039C_YKR001C
FBgn0000045 (predicted) FBgn0025463	=	YFL039C_YNR023W
FBgn0000045 (predicted) FBgn0086613	=	YFL039C_YGL150C
FBgn0000045 (predicted) FBgn0010287	=	YFL039C_YER148W
FBgn0000045 (predicted) FBgn0042711	=	YFL039C_YCL040W
FBgn0000045 (predicted) FBgn0013275	=	YFL039C_YER103W
FBgn0000045 (predicted) FBgn0029006	=	YFL039C_YER125W
FBgn0000045 (predicted) FBgn0014906	=	YFL039C_YBR177C
FBgn0000045 (predicted) FBgn0040078	=	YFL039C_YDR190C
FBgn0000045 (predicted) FBgn0011570	=	YFL039C_YIL034C
FBgn0000045 (predicted) FBgn0031260	=	YFL039C_YKL100C
FBgn0000045 (predicted) FBgn0028388	=	YFL039C_YNL138W
FBgn0000045 (predicted) FBgn0000047	=	YFL039C_YFL039C
FBgn0000045 (predicted) FBgn0052423	=	YFL039C_YGR250C
FBgn0000045 (predicted) FBgn0034537	=	YFL039C_YGR002C
FBgn0000045 (predicted) FBgn0022213	=	YFL039C_YGL238W
FBgn0000045 (predicted) FBgn0038429	=	YFL039C_YFR030W
FBgn0000045 (predicted) FBgn0037526	=	YFL039C_YDR341C
FBgn0000045 (predicted) FBgn0030877	=	YFL039C_YOR141C
FBgn0000045 (predicted) FBgn0011211	=	YFL039C_YBL099W
FBgn0000045 (predicted) FBgn0001341	=	YFL039C_YEL055C
FBgn0000045 (predicted) FBgn0000045	=	YFL039C_YFL039C
FBgn0000045 (predicted) FBgn0030951	=	YFL039C_YLL050C
FBgn0000045 (predicted) FBgn0024238	=	YFL039C_YDR129C
FBgn0000045 (predicted) FBgn0053554	=	YFL039C_YHR099W
FBgn0000045 (predicted) FBgn0035953	=	YFL039C_YER125W
FBgn0000045 (predicted) FBgn0011741	=	YFL039C_YLR085C
FBgn0000045 (predicted) FBgn0027093	=	YFL039C_YDR341C
FBgn0000045 (predicted) FBgn0036568	=	YFL039C_YJR121W
FBgn0000045 (predicted) FBgn0033714	=	YFL039C_YJR031C
FBgn0000045 (predicted) FBgn0032620	=	YFL039C_YOL041C
FBgn0000045 (predicted) FBgn0027341	=	YFL039C_YKL104C
FBgn0000045 (predicted) FBgn0035420	=	YFL039C_YLR454W
FBgn0000045 (predicted) FBgn0004654	=	YFL039C_YHR183W
FBgn0000045 (predicted) FBgn0032321	=	YFL039C_YDR485C
FBgn0000045 (predicted) FBgn0000319	=	YFL039C_YGL206C
FBgn0000045 (predicted) FBgn0020368	=	YFL039C_YDL185W
FBgn0000045 (predicted) FBgn0001219	=	YFL039C_YER103W
FBgn0000045 (predicted) FBgn0010263	=	YFL039C_YGR250C
FBgn0000045 (predicted) FBgn0030573	=	YFL039C_YKL067W
FBgn0000045 (predicted) FBgn0003204	=	YFL039C_YML056C
FBgn0000045 (predicted) FBgn0033794	=	YFL039C_YEL013W
FBgn0000045 (predicted) FBgn0030145	=	YFL039C_YER125W
FBgn0000045 (predicted) FBgn0011676	=	YFL039C_YFR030W
FBgn0000045 (predicted) FBgn0023507	=	YFL039C_YDL178W
FBgn0000045 (predicted) FBgn0032208	=	YFL039C_YKL010C
FBgn0000045 (predicted) FBgn0034231	=	YFL039C_YGL240W
FBgn0000045 (predicted) FBgn0029091	=	YFL039C_YBR038W
FBgn0000045 (predicted) FBgn0038947	=	YFL039C_YPL218W
FBgn0000045 (predicted) FBgn0013762	=	YFL039C_YPL031C
FBgn0000045 (predicted) FBgn0039654	=	YFL039C_YBR081C
FBgn0000045 (predicted) FBgn0003687	=	YFL039C_YER148W
FBgn0000045 (predicted) FBgn0011290	=	YFL039C_YDR145W
FBgn0000045 (predicted) FBgn0000570	=	YFL039C_YGR250C
FBgn0000045 (predicted) FBgn0001197	=	YFL039C_YOL012C
FBgn0000045 (predicted) FBgn0024330	=	YFL039C_YHR058C
FBgn0000045 (predicted) FBgn0042710	=	YFL039C_YCL040W
FBgn0000045 (predicted) FBgn0038576	=	YFL039C_YNL059C
FBgn0000045 (predicted) FBgn0020497	=	YFL039C_YGR218W
FBgn0000045 (predicted) FBgn0001187	=	YFL039C_YCL040W
FBgn0000045 (predicted) FBgn0035247	=	YFL039C_YOR239W
FBgn0000045 (predicted) FBgn0019886	=	YFL039C_YPR125W
FBgn0000045 (predicted) FBgn0003274	=	YFL039C_YDR382W
FBgn0000045 (predicted) FBgn0020367	=	YFL039C_YDL185W
FBgn0000045 (predicted) FBgn0001230	=	YFL039C_YER103W
FBgn0000045 (predicted) FBgn0039808	=	YFL039C_YKL067W
FBgn0000045 (predicted) FBgn0001311	=	YFL039C_YBR038W
FBgn0000045 (predicted) FBgn0036747	=	YFL039C_YOR153W
FBgn0000045 (predicted) FBgn0000581	=	YFL039C_YFL024C
FBgn0000045 (predicted) FBgn0020388	=	YFL039C_YGR252W
FBgn0000045 (predicted) FBgn0061469	=	YFL039C_YER125W
FBgn0000045 (predicted) FBgn0010611	=	YFL039C_YML126C
FBgn0000045 (predicted) FBgn0015805	=	YFL039C_YNL330C
FBgn0000045 (predicted) FBgn0035524	=	YFL039C_YOL077C
FBgn0000045 (predicted) FBgn0026758	=	YFL039C_YER148W
FBgn0000045 (predicted) FBgn0001186	=	YFL039C_YCL040W
FBgn0000045 (predicted) FBgn0020655	=	YFL039C_YDL226C
FBgn0000045 (predicted) FBgn0038206	=	YFL039C_YGR080W
FBgn0000045 (predicted) FBgn0001233	=	YFL039C_YPL240C
FBgn0000045 (predicted) FBgn0039580	=	YFL039C_YKL104C
FBgn0000045 (predicted) FBgn0001216	=	YFL039C_YER103W
FBgn0000045 (predicted) FBgn0030359	=	YFL039C_YKL067W
FBgn0000045 (predicted) FBgn0025865	=	YFL039C_YCR088W
FBgn0000045 (predicted) FBgn0039562	=	YFL039C_YPL240C
FBgn0000045 (predicted) FBgn0038774	=	YFL039C_YOR367W
FBgn0000045 (predicted) FBgn0051354	=	YFL039C_YER103W
FBgn0000045 (predicted) FBgn0036309	=	YFL039C_YNL243W
FBgn0000045 (predicted) FBgn0039381	=	YFL039C_YKL100C
FBgn0000045 (predicted) FBgn0016081	=	YFL039C_YIL129C
FBgn0000045 (predicted) FBgn0037728	=	YFL039C_YKL117W
FBgn0000045 (predicted) FBgn0037277	=	YFL039C_YKL010C
FBgn0000045 (predicted) FBgn0013276	=	YFL039C_YER103W
FBgn0000045 (predicted) FBgn0020633	=	YFL039C_YBR202W
FBgn0000045 (predicted) FBgn0000150	=	YFL039C_YKL067W
FBgn0000045 (predicted) FBgn0003517	=	YFL039C_YGR214W
FBgn0000045 (predicted) FBgn0036372	=	YFL039C_YCR088W
FBgn0000045 (predicted) FBgn0027378	=	YFL039C_YPR023C
FBgn0000045 (predicted) FBgn0034989	=	YFL039C_YER125W
FBgn0000045 (predicted) FBgn0013278	=	YFL039C_YER103W
FBgn0000045 (predicted) FBgn0037610	=	YFL039C_YJR122W
FBgn0000045 (predicted) FBgn0086675	=	YFL039C_YGR250C
FBgn0000045 (predicted) FBgn0013277	=	YFL039C_YER103W
FBgn0000045 (predicted) FBgn0037632	=	YFL039C_YJL111W
FBgn0000045 (predicted) FBgn0003557	=	YFL039C_YER125W
FBgn0000045 (predicted) FBgn0035639	=	YFL039C_YHR128W
FBgn0000045 (predicted) FBgn0031051	=	YFL039C_YDR335W
FBgn0000045 (predicted) FBgn0002069	=	YFL039C_YLL018C
FBgn0000045 (predicted) FBgn0026252	=	YFL039C_YJR132W
FBgn0000045 (predicted) FBgn0003559	=	YFL039C_YMR061W
FBgn0000045 (predicted) FBgn0040075	=	YFL039C_YPL235W
FBgn0000045 (predicted) FBgn0034577	=	YFL039C_YKL007W
FBgn0000045 (predicted) FBgn0000117	=	YFL039C_YEL013W
FBgn0000045 (predicted) FBgn0020235	=	YFL039C_YBR039W
FBgn0000045 (predicted) FBgn0002789	=	YFL039C_YOR367W
FBgn0000045 (predicted) FBgn0034893	=	YFL039C_YPR100W
FBgn0000045 (predicted) FBgn0004687	=	YFL039C_YBR109C
FBgn0000045 (predicted) FBgn0011726	=	YFL039C_YLL050C
FBgn0000045 (predicted) FBgn0024814	=	YFL039C_YGR167W
FBgn0000045 (predicted) FBgn0086250	=	YFL039C_YKR001C
FBgn0000045 (predicted) FBgn0022764	=	YFL039C_YOL004W
FBgn0000045 (predicted) FBgn0040929	=	YFL039C_YEL044W
FBgn0000045 (predicted) FBgn0017577	=	YFL039C_YLR274W
FBgn0000045 (predicted) FBgn0036357	=	YFL039C_YMR092C
FBgn0000045 (predicted) FBgn0010348	=	YFL039C_YDL192W
FBgn0000045 (predicted) FBgn0020254	=	YFL039C_YNL243W
FBgn0000045 (predicted) FBgn0031042	=	YFL039C_YKL067W
FBgn0000045 (predicted) FBgn0031094	=	YFL039C_YPR040W
FBgn0000045 (predicted) FBgn0000308	=	YFL039C_YOR122C
FBgn0000045 (predicted) FBgn0032464	=	YFL039C_YDL185W
FBgn0000045 (predicted) FBgn0028997	=	YFL039C_YKL067W
FBgn0000045 (predicted) FBgn0033562	=	YFL039C_YLR196W
FBgn0000045 (predicted) FBgn0031170	=	YFL039C_YOR153W
FBgn0000045 (predicted) FBgn0033382	=	YFL039C_YBR177C
FBgn0000045 (predicted) FBgn0037541	=	YFL039C_YJL207C
FBgn0000045 (predicted) FBgn0030354	=	YFL039C_YMR080C
FBgn0000045 (predicted) FBgn0010217	=	YFL039C_YJR121W
FBgn0000045 (predicted) FBgn0033194	=	YFL039C_YLL040C
FBgn0000045 (predicted) FBgn0033342	=	YFL039C_YJL008C
FBgn0000045 (predicted) FBgn0036736	=	YFL039C_YER125W
FBgn0000045 (predicted) FBgn0013279	=	YFL039C_YER103W
FBgn0000045 (predicted) FBgn0002775	=	YFL039C_YPR023C
FBgn0000045 (predicted) FBgn0000046	=	YFL039C_YFL039C
FBgn0000046 (known) FBgn0011726	=	YFL039C_YLL050C
FBgn0000046 (known) FBgn0030951	=	YFL039C_YLL050C
FBgn0000046 (known) FBgn0010217	=	YFL039C_YJR121W
FBgn0000046 (predicted) FBgn0038429	=	YFL039C_YFR030W
FBgn0000046 (predicted) FBgn0011741	=	YFL039C_YLR085C
FBgn0000046 (predicted) FBgn0027378	=	YFL039C_YPR023C
FBgn0000046 (predicted) FBgn0020235	=	YFL039C_YBR039W
FBgn0000046 (predicted) FBgn0035420	=	YFL039C_YLR454W
FBgn0000046 (predicted) FBgn0036568	=	YFL039C_YJR121W
FBgn0000046 (predicted) FBgn0011676	=	YFL039C_YFR030W
FBgn0000046 (predicted) FBgn0035524	=	YFL039C_YOL077C
FBgn0000046 (predicted) FBgn0004654	=	YFL039C_YHR183W
FBgn0000046 (predicted) FBgn0038576	=	YFL039C_YNL059C
FBgn0000046 (predicted) FBgn0034893	=	YFL039C_YPR100W
FBgn0000046 (predicted) FBgn0022213	=	YFL039C_YGL238W
FBgn0000046 (predicted) FBgn0013762	=	YFL039C_YPL031C
FBgn0000046 (predicted) FBgn0003557	=	YFL039C_YER125W
FBgn0000046 (predicted) FBgn0037541	=	YFL039C_YJL207C
FBgn0000046 (predicted) FBgn0053554	=	YFL039C_YHR099W
FBgn0000046 (predicted) FBgn0020655	=	YFL039C_YDL226C
FBgn0000046 (predicted) FBgn0003274	=	YFL039C_YDR382W
FBgn0000046 (predicted) FBgn0040078	=	YFL039C_YDR190C
FBgn0000046 (predicted) FBgn0020367	=	YFL039C_YDL185W
FBgn0000046 (predicted) FBgn0031260	=	YFL039C_YKL100C
FBgn0000046 (predicted) FBgn0011290	=	YFL039C_YDR145W
FBgn0000046 (predicted) FBgn0035499	=	YFL039C_YOR367W
FBgn0000046 (predicted) FBgn0037632	=	YFL039C_YJL111W
FBgn0000046 (predicted) FBgn0013277	=	YFL039C_YER103W
FBgn0000046 (predicted) FBgn0026252	=	YFL039C_YJR132W
FBgn0000046 (predicted) FBgn0003204	=	YFL039C_YML056C
FBgn0000046 (predicted) FBgn0035639	=	YFL039C_YHR128W
FBgn0000046 (predicted) FBgn0040929	=	YFL039C_YEL044W
FBgn0000046 (predicted) FBgn0031170	=	YFL039C_YOR153W
FBgn0000046 (predicted) FBgn0038206	=	YFL039C_YGR080W
FBgn0000046 (predicted) FBgn0038774	=	YFL039C_YOR367W
FBgn0000046 (predicted) FBgn0020633	=	YFL039C_YBR202W
FBgn0000046 (predicted) FBgn0001197	=	YFL039C_YOL012C
FBgn0000046 (predicted) FBgn0003687	=	YFL039C_YER148W
FBgn0000046 (predicted) FBgn0037728	=	YFL039C_YKL117W
FBgn0000046 (predicted) FBgn0086675	=	YFL039C_YGR250C
FBgn0000046 (predicted) FBgn0040075	=	YFL039C_YPL235W
FBgn0000046 (predicted) FBgn0033194	=	YFL039C_YLL040C
FBgn0000046 (predicted) FBgn0001233	=	YFL039C_YPL240C
FBgn0000046 (predicted) FBgn0030354	=	YFL039C_YMR080C
FBgn0000046 (predicted) FBgn0000570	=	YFL039C_YGR250C
FBgn0000046 (predicted) FBgn0033382	=	YFL039C_YBR177C
FBgn0000046 (predicted) FBgn0004687	=	YFL039C_YBR109C
FBgn0000046 (predicted) FBgn0035247	=	YFL039C_YOR239W
FBgn0000046 (predicted) FBgn0030573	=	YFL039C_YKL067W
FBgn0000046 (predicted) FBgn0061469	=	YFL039C_YER125W
FBgn0000046 (predicted) FBgn0001230	=	YFL039C_YER103W
FBgn0000046 (predicted) FBgn0019886	=	YFL039C_YPR125W
FBgn0000046 (predicted) FBgn0000117	=	YFL039C_YEL013W
FBgn0000046 (predicted) FBgn0036357	=	YFL039C_YMR092C
FBgn0000046 (predicted) FBgn0020254	=	YFL039C_YNL243W
FBgn0000046 (predicted) FBgn0011211	=	YFL039C_YBL099W
FBgn0000046 (predicted) FBgn0033562	=	YFL039C_YLR196W
FBgn0000046 (predicted) FBgn0030877	=	YFL039C_YOR141C
FBgn0000046 (predicted) FBgn0037526	=	YFL039C_YDR341C
FBgn0000046 (predicted) FBgn0001217	=	YFL039C_YER103W
FBgn0000046 (predicted) FBgn0024330	=	YFL039C_YHR058C
FBgn0000046 (predicted) FBgn0010348	=	YFL039C_YDL192W
FBgn0000046 (predicted) FBgn0001216	=	YFL039C_YER103W
FBgn0000046 (predicted) FBgn0000319	=	YFL039C_YGL206C
FBgn0000046 (predicted) FBgn0013749	=	YFL039C_YDL192W
FBgn0000046 (predicted) FBgn0010287	=	YFL039C_YER148W
FBgn0000046 (predicted) FBgn0038947	=	YFL039C_YPL218W
FBgn0000046 (predicted) FBgn0086250	=	YFL039C_YKR001C
FBgn0000046 (predicted) FBgn0023507	=	YFL039C_YDL178W
FBgn0000046 (predicted) FBgn0013279	=	YFL039C_YER103W
FBgn0000046 (predicted) FBgn0036736	=	YFL039C_YER125W
FBgn0000046 (predicted) FBgn0031094	=	YFL039C_YPR040W
FBgn0000046 (predicted) FBgn0029006	=	YFL039C_YER125W
FBgn0000046 (predicted) FBgn0024238	=	YFL039C_YDR129C
FBgn0000046 (predicted) FBgn0039808	=	YFL039C_YKL067W
FBgn0000046 (predicted) FBgn0002775	=	YFL039C_YPR023C
FBgn0000046 (predicted) FBgn0033342	=	YFL039C_YJL008C
FBgn0000046 (predicted) FBgn0036372	=	YFL039C_YCR088W
FBgn0000046 (predicted) FBgn0039381	=	YFL039C_YKL100C
FBgn0000046 (predicted) FBgn0085224	=	YFL039C_YOR239W
FBgn0000046 (predicted) FBgn0034537	=	YFL039C_YGR002C
FBgn0000046 (predicted) FBgn0031042	=	YFL039C_YKL067W
FBgn0000046 (predicted) FBgn0017577	=	YFL039C_YLR274W
FBgn0000046 (predicted) FBgn0029091	=	YFL039C_YBR038W
FBgn0000046 (predicted) FBgn0034989	=	YFL039C_YER125W
FBgn0000046 (predicted) FBgn0039562	=	YFL039C_YPL240C
FBgn0000046 (predicted) FBgn0000308	=	YFL039C_YOR122C
FBgn0000046 (predicted) FBgn0003392	=	YFL039C_YKR001C
FBgn0000046 (predicted) FBgn0010263	=	YFL039C_YGR250C
FBgn0000046 (predicted) FBgn0022764	=	YFL039C_YOL004W
FBgn0000046 (predicted) FBgn0015805	=	YFL039C_YNL330C
FBgn0000046 (predicted) FBgn0037610	=	YFL039C_YJR122W
FBgn0000046 (predicted) FBgn0010551	=	YFL039C_YGR231C
FBgn0000046 (predicted) FBgn0001311	=	YFL039C_YBR038W
FBgn0000046 (predicted) FBgn0051354	=	YFL039C_YER103W
FBgn0000046 (predicted) FBgn0020388	=	YFL039C_YGR252W
FBgn0000046 (predicted) FBgn0037981	=	YFL039C_YDR392W
FBgn0000046 (predicted) FBgn0036747	=	YFL039C_YOR153W
FBgn0000046 (predicted) FBgn0027093	=	YFL039C_YDR341C
FBgn0000046 (predicted) FBgn0042710	=	YFL039C_YCL040W
FBgn0000046 (predicted) FBgn0027341	=	YFL039C_YKL104C
FBgn0000046 (predicted) FBgn0000047	=	YFL039C_YFL039C
FBgn0000046 (predicted) FBgn0034231	=	YFL039C_YGL240W
FBgn0000046 (predicted) FBgn0013278	=	YFL039C_YER103W
FBgn0000046 (predicted) FBgn0014906	=	YFL039C_YBR177C
FBgn0000046 (predicted) FBgn0003559	=	YFL039C_YMR061W
FBgn0000046 (predicted) FBgn0036698	=	YFL039C_YGL001C
FBgn0000046 (predicted) FBgn0010611	=	YFL039C_YML126C
FBgn0000046 (predicted) FBgn0033794	=	YFL039C_YEL013W
FBgn0000046 (predicted) FBgn0039580	=	YFL039C_YKL104C
FBgn0000046 (predicted) FBgn0025865	=	YFL039C_YCR088W
FBgn0000046 (predicted) FBgn0034577	=	YFL039C_YKL007W
FBgn0000046 (predicted) FBgn0033714	=	YFL039C_YJR031C
FBgn0000046 (predicted) FBgn0024814	=	YFL039C_YGR167W
FBgn0000046 (predicted) FBgn0037277	=	YFL039C_YKL010C
FBgn0000046 (predicted) FBgn0052423	=	YFL039C_YGR250C
FBgn0000046 (predicted) FBgn0001341	=	YFL039C_YEL055C
FBgn0000046 (predicted) FBgn0039654	=	YFL039C_YBR081C
FBgn0000046 (predicted) FBgn0032208	=	YFL039C_YKL010C
FBgn0000046 (predicted) FBgn0026758	=	YFL039C_YER148W
FBgn0000046 (predicted) FBgn0030359	=	YFL039C_YKL067W
FBgn0000046 (predicted) FBgn0032321	=	YFL039C_YDR485C
FBgn0000046 (predicted) FBgn0010355	=	YFL039C_YGR274C
FBgn0000046 (predicted) FBgn0001187	=	YFL039C_YCL040W
FBgn0000046 (predicted) FBgn0028388	=	YFL039C_YNL138W
FBgn0000046 (predicted) FBgn0001219	=	YFL039C_YER103W
FBgn0000046 (predicted) FBgn0002069	=	YFL039C_YLL018C
FBgn0000046 (predicted) FBgn0013276	=	YFL039C_YER103W
FBgn0000046 (predicted) FBgn0000046	=	YFL039C_YFL039C
FBgn0000046 (predicted) FBgn0032464	=	YFL039C_YDL185W
FBgn0000046 (predicted) FBgn0025463	=	YFL039C_YNR023W
FBgn0000046 (predicted) FBgn0003517	=	YFL039C_YGR214W
FBgn0000046 (predicted) FBgn0035953	=	YFL039C_YER125W
FBgn0000046 (predicted) FBgn0000581	=	YFL039C_YFL024C
FBgn0000046 (predicted) FBgn0002789	=	YFL039C_YOR367W
FBgn0000046 (predicted) FBgn0001186	=	YFL039C_YCL040W
FBgn0000046 (predicted) FBgn0030145	=	YFL039C_YER125W
FBgn0000046 (predicted) FBgn0020497	=	YFL039C_YGR218W
FBgn0000046 (predicted) FBgn0052113	=	YFL039C_YLL040C
FBgn0000046 (predicted) FBgn0000150	=	YFL039C_YKL067W
FBgn0000046 (predicted) FBgn0031051	=	YFL039C_YDR335W
FBgn0000046 (predicted) FBgn0032620	=	YFL039C_YOL041C
FBgn0000046 (predicted) FBgn0028997	=	YFL039C_YKL067W
FBgn0000046 (predicted) FBgn0016081	=	YFL039C_YIL129C
FBgn0000046 (predicted) FBgn0013275	=	YFL039C_YER103W
FBgn0000046 (predicted) FBgn0086613	=	YFL039C_YGL150C
FBgn0000046 (predicted) FBgn0036309	=	YFL039C_YNL243W
FBgn0000046 (predicted) FBgn0031905	=	YFL039C_YEL013W
FBgn0000046 (predicted) FBgn0042711	=	YFL039C_YCL040W
FBgn0000046 (predicted) FBgn0020368	=	YFL039C_YDL185W
FBgn0000046 (predicted) FBgn0011570	=	YFL039C_YIL034C
FBgn0000047 (known) FBgn0011726	=	YFL039C_YLL050C
FBgn0000047 (known) FBgn0000308	=	YFL039C_YOR122C
FBgn0000047 (known) FBgn0030951	=	YFL039C_YLL050C
FBgn0000047 (predicted) FBgn0038576	=	YFL039C_YNL059C
FBgn0000047 (predicted) FBgn0001197	=	YFL039C_YOL012C
FBgn0000047 (predicted) FBgn0032464	=	YFL039C_YDL185W
FBgn0000047 (predicted) FBgn0020388	=	YFL039C_YGR252W
FBgn0000047 (predicted) FBgn0017577	=	YFL039C_YLR274W
FBgn0000047 (predicted) FBgn0033342	=	YFL039C_YJL008C
FBgn0000047 (predicted) FBgn0001341	=	YFL039C_YEL055C
FBgn0000047 (predicted) FBgn0036736	=	YFL039C_YER125W
FBgn0000047 (predicted) FBgn0004654	=	YFL039C_YHR183W
FBgn0000047 (predicted) FBgn0002775	=	YFL039C_YPR023C
FBgn0000047 (predicted) FBgn0036698	=	YFL039C_YGL001C
FBgn0000047 (predicted) FBgn0038206	=	YFL039C_YGR080W
FBgn0000047 (predicted) FBgn0010611	=	YFL039C_YML126C
FBgn0000047 (predicted) FBgn0019886	=	YFL039C_YPR125W
FBgn0000047 (predicted) FBgn0039808	=	YFL039C_YKL067W
FBgn0000047 (predicted) FBgn0003392	=	YFL039C_YKR001C
FBgn0000047 (predicted) FBgn0013279	=	YFL039C_YER103W
FBgn0000047 (predicted) FBgn0028997	=	YFL039C_YKL067W
FBgn0000047 (predicted) FBgn0015805	=	YFL039C_YNL330C
FBgn0000047 (predicted) FBgn0023507	=	YFL039C_YDL178W
FBgn0000047 (predicted) FBgn0003204	=	YFL039C_YML056C
FBgn0000047 (predicted) FBgn0034231	=	YFL039C_YGL240W
FBgn0000047 (predicted) FBgn0031051	=	YFL039C_YDR335W
FBgn0000047 (predicted) FBgn0040078	=	YFL039C_YDR190C
FBgn0000047 (predicted) FBgn0033382	=	YFL039C_YBR177C
FBgn0000047 (predicted) FBgn0001216	=	YFL039C_YER103W
FBgn0000047 (predicted) FBgn0037632	=	YFL039C_YJL111W
FBgn0000047 (predicted) FBgn0013749	=	YFL039C_YDL192W
FBgn0000047 (predicted) FBgn0051354	=	YFL039C_YER103W
FBgn0000047 (predicted) FBgn0032321	=	YFL039C_YDR485C
FBgn0000047 (predicted) FBgn0024238	=	YFL039C_YDR129C
FBgn0000047 (predicted) FBgn0034577	=	YFL039C_YKL007W
FBgn0000047 (predicted) FBgn0011290	=	YFL039C_YDR145W
FBgn0000047 (predicted) FBgn0001186	=	YFL039C_YCL040W
FBgn0000047 (predicted) FBgn0020368	=	YFL039C_YDL185W
FBgn0000047 (predicted) FBgn0052113	=	YFL039C_YLL040C
FBgn0000047 (predicted) FBgn0036357	=	YFL039C_YMR092C
FBgn0000047 (predicted) FBgn0034989	=	YFL039C_YER125W
FBgn0000047 (predicted) FBgn0025463	=	YFL039C_YNR023W
FBgn0000047 (predicted) FBgn0031042	=	YFL039C_YKL067W
FBgn0000047 (predicted) FBgn0003557	=	YFL039C_YER125W
FBgn0000047 (predicted) FBgn0002789	=	YFL039C_YOR367W
FBgn0000047 (predicted) FBgn0030877	=	YFL039C_YOR141C
FBgn0000047 (predicted) FBgn0036568	=	YFL039C_YJR121W
FBgn0000047 (predicted) FBgn0016081	=	YFL039C_YIL129C
FBgn0000047 (predicted) FBgn0000047	=	YFL039C_YFL039C
FBgn0000047 (predicted) FBgn0037526	=	YFL039C_YDR341C
FBgn0000047 (predicted) FBgn0010263	=	YFL039C_YGR250C
FBgn0000047 (predicted) FBgn0024814	=	YFL039C_YGR167W
FBgn0000047 (predicted) FBgn0011211	=	YFL039C_YBL099W
FBgn0000047 (predicted) FBgn0040929	=	YFL039C_YEL044W
FBgn0000047 (predicted) FBgn0034537	=	YFL039C_YGR002C
FBgn0000047 (predicted) FBgn0029091	=	YFL039C_YBR038W
FBgn0000047 (predicted) FBgn0001233	=	YFL039C_YPL240C
FBgn0000047 (predicted) FBgn0039580	=	YFL039C_YKL104C
FBgn0000047 (predicted) FBgn0032208	=	YFL039C_YKL010C
FBgn0000047 (predicted) FBgn0037728	=	YFL039C_YKL117W
FBgn0000047 (predicted) FBgn0025865	=	YFL039C_YCR088W
FBgn0000047 (predicted) FBgn0010551	=	YFL039C_YGR231C
FBgn0000047 (predicted) FBgn0038429	=	YFL039C_YFR030W
FBgn0000047 (predicted) FBgn0036747	=	YFL039C_YOR153W
FBgn0000047 (predicted) FBgn0035499	=	YFL039C_YOR367W
FBgn0000047 (predicted) FBgn0030354	=	YFL039C_YMR080C
FBgn0000047 (predicted) FBgn0052423	=	YFL039C_YGR250C
FBgn0000047 (predicted) FBgn0027341	=	YFL039C_YKL104C
FBgn0000047 (predicted) FBgn0032620	=	YFL039C_YOL041C
FBgn0000047 (predicted) FBgn0038947	=	YFL039C_YPL218W
FBgn0000047 (predicted) FBgn0086675	=	YFL039C_YGR250C
FBgn0000047 (predicted) FBgn0038774	=	YFL039C_YOR367W
FBgn0000047 (predicted) FBgn0022213	=	YFL039C_YGL238W
FBgn0000047 (predicted) FBgn0014906	=	YFL039C_YBR177C
FBgn0000047 (predicted) FBgn0028388	=	YFL039C_YNL138W
FBgn0000047 (predicted) FBgn0020367	=	YFL039C_YDL185W
FBgn0000047 (predicted) FBgn0010287	=	YFL039C_YER148W
FBgn0000047 (predicted) FBgn0040075	=	YFL039C_YPL235W
FBgn0000047 (predicted) FBgn0024330	=	YFL039C_YHR058C
FBgn0000047 (predicted) FBgn0037277	=	YFL039C_YKL010C
FBgn0000047 (predicted) FBgn0003517	=	YFL039C_YGR214W
FBgn0000047 (predicted) FBgn0034893	=	YFL039C_YPR100W
FBgn0000047 (predicted) FBgn0026758	=	YFL039C_YER148W
FBgn0000047 (predicted) FBgn0027093	=	YFL039C_YDR341C
FBgn0000047 (predicted) FBgn0020254	=	YFL039C_YNL243W
FBgn0000047 (predicted) FBgn0031170	=	YFL039C_YOR153W
FBgn0000047 (predicted) FBgn0086250	=	YFL039C_YKR001C
FBgn0000047 (predicted) FBgn0030359	=	YFL039C_YKL067W
FBgn0000047 (predicted) FBgn0031260	=	YFL039C_YKL100C
FBgn0000047 (predicted) FBgn0026252	=	YFL039C_YJR132W
FBgn0000047 (predicted) FBgn0004687	=	YFL039C_YBR109C
FBgn0000047 (predicted) FBgn0033714	=	YFL039C_YJR031C
FBgn0000047 (predicted) FBgn0036309	=	YFL039C_YNL243W
FBgn0000047 (predicted) FBgn0013275	=	YFL039C_YER103W
FBgn0000047 (predicted) FBgn0029006	=	YFL039C_YER125W
FBgn0000047 (predicted) FBgn0003559	=	YFL039C_YMR061W
FBgn0000047 (predicted) FBgn0039654	=	YFL039C_YBR081C
FBgn0000047 (predicted) FBgn0001311	=	YFL039C_YBR038W
FBgn0000047 (predicted) FBgn0010217	=	YFL039C_YJR121W
FBgn0000047 (predicted) FBgn0013276	=	YFL039C_YER103W
FBgn0000047 (predicted) FBgn0010348	=	YFL039C_YDL192W
FBgn0000047 (predicted) FBgn0000150	=	YFL039C_YKL067W
FBgn0000047 (predicted) FBgn0020655	=	YFL039C_YDL226C
FBgn0000047 (predicted) FBgn0030573	=	YFL039C_YKL067W
FBgn0000047 (predicted) FBgn0035639	=	YFL039C_YHR128W
FBgn0000047 (predicted) FBgn0036372	=	YFL039C_YCR088W
FBgn0000047 (predicted) FBgn0061469	=	YFL039C_YER125W
FBgn0000047 (predicted) FBgn0033194	=	YFL039C_YLL040C
FBgn0000047 (predicted) FBgn0000319	=	YFL039C_YGL206C
FBgn0000047 (predicted) FBgn0001219	=	YFL039C_YER103W
FBgn0000047 (predicted) FBgn0031905	=	YFL039C_YEL013W
FBgn0000047 (predicted) FBgn0020235	=	YFL039C_YBR039W
FBgn0000047 (predicted) FBgn0042711	=	YFL039C_YCL040W
FBgn0000047 (predicted) FBgn0013762	=	YFL039C_YPL031C
FBgn0000047 (predicted) FBgn0000570	=	YFL039C_YGR250C
FBgn0000047 (predicted) FBgn0010355	=	YFL039C_YGR274C
FBgn0000047 (predicted) FBgn0003274	=	YFL039C_YDR382W
FBgn0000047 (predicted) FBgn0013277	=	YFL039C_YER103W
FBgn0000047 (predicted) FBgn0037610	=	YFL039C_YJR122W
FBgn0000047 (predicted) FBgn0033794	=	YFL039C_YEL013W
FBgn0000047 (predicted) FBgn0011676	=	YFL039C_YFR030W
FBgn0000047 (predicted) FBgn0027378	=	YFL039C_YPR023C
FBgn0000047 (predicted) FBgn0037541	=	YFL039C_YJL207C
FBgn0000047 (predicted) FBgn0011741	=	YFL039C_YLR085C
FBgn0000047 (predicted) FBgn0035524	=	YFL039C_YOL077C
FBgn0000047 (predicted) FBgn0020633	=	YFL039C_YBR202W
FBgn0000047 (predicted) FBgn0000117	=	YFL039C_YEL013W
FBgn0000047 (predicted) FBgn0002069	=	YFL039C_YLL018C
FBgn0000047 (predicted) FBgn0035420	=	YFL039C_YLR454W
FBgn0000047 (predicted) FBgn0020497	=	YFL039C_YGR218W
FBgn0000047 (predicted) FBgn0030145	=	YFL039C_YER125W
FBgn0000047 (predicted) FBgn0085224	=	YFL039C_YOR239W
FBgn0000047 (predicted) FBgn0039562	=	YFL039C_YPL240C
FBgn0000047 (predicted) FBgn0037981	=	YFL039C_YDR392W
FBgn0000047 (predicted) FBgn0001217	=	YFL039C_YER103W
FBgn0000047 (predicted) FBgn0011570	=	YFL039C_YIL034C
FBgn0000047 (predicted) FBgn0035247	=	YFL039C_YOR239W
FBgn0000047 (predicted) FBgn0003687	=	YFL039C_YER148W
FBgn0000047 (predicted) FBgn0001187	=	YFL039C_YCL040W
FBgn0000047 (predicted) FBgn0033562	=	YFL039C_YLR196W
FBgn0000047 (predicted) FBgn0086613	=	YFL039C_YGL150C
FBgn0000047 (predicted) FBgn0053554	=	YFL039C_YHR099W
FBgn0000047 (predicted) FBgn0035953	=	YFL039C_YER125W
FBgn0000047 (predicted) FBgn0031094	=	YFL039C_YPR040W
FBgn0000047 (predicted) FBgn0042710	=	YFL039C_YCL040W
FBgn0000047 (predicted) FBgn0013278	=	YFL039C_YER103W
FBgn0000047 (predicted) FBgn0000581	=	YFL039C_YFL024C
FBgn0000047 (predicted) FBgn0001230	=	YFL039C_YER103W
FBgn0000047 (predicted) FBgn0022764	=	YFL039C_YOL004W
FBgn0000047 (predicted) FBgn0039381	=	YFL039C_YKL100C
FBgn0000052 (predicted) FBgn0013278	=	YGR061C_YAL005C
FBgn0000052 (predicted) FBgn0004856	=	YGR061C_YAL032C
FBgn0000052 (predicted) FBgn0051354	=	YGR061C_YAL005C
FBgn0000052 (predicted) FBgn0003970	=	YGR061C_YOR204W
FBgn0000052 (predicted) FBgn0036828	=	YGR061C_YBR055C
FBgn0000052 (predicted) FBgn0001219	=	YGR061C_YAL005C
FBgn0000052 (predicted) FBgn0005671	=	YGR061C_YBR127C
FBgn0000052 (predicted) FBgn0013276	=	YGR061C_YAL005C
FBgn0000052 (predicted) FBgn0038058	=	YGR061C_YLR386W
FBgn0000052 (predicted) FBgn0001216	=	YGR061C_YAL005C
FBgn0000052 (predicted) FBgn0001230	=	YGR061C_YAL005C
FBgn0000052 (predicted) FBgn0000052	=	YGR061C_YGR061C
FBgn0000052 (predicted) FBgn0013275	=	YGR061C_YAL005C
FBgn0000052 (predicted) FBgn0000171	=	YGR061C_YOR204W
FBgn0000052 (predicted) FBgn0036668	=	YGR061C_YDL175C
FBgn0000052 (predicted) FBgn0013279	=	YGR061C_YAL005C
FBgn0000052 (predicted) FBgn0001217	=	YGR061C_YAL005C
FBgn0000052 (predicted) FBgn0013277	=	YGR061C_YAL005C
FBgn0000053 (predicted) FBgn0033169	=	YGL234W_YJL010C
FBgn0000053 (predicted) FBgn0024978	=	YGL234W_YPL063W
FBgn0000053 (predicted) FBgn0000274	=	YGL234W_YKL166C
FBgn0000053 (predicted) FBgn0035124	=	YGL234W_YPL063W
FBgn0000053 (predicted) FBgn0001217	=	YGL234W_YLL024C
FBgn0000053 (predicted) FBgn0036277	=	YGL234W_YBL026W
FBgn0000053 (predicted) FBgn0036255	=	YGL234W_YBR217W
FBgn0000053 (predicted) FBgn0010877	=	YGL234W_YPR154W
FBgn0000053 (predicted) FBgn0038135	=	YGL234W_YHR047C
FBgn0000053 (predicted) FBgn0000273	=	YGL234W_YKL166C
FBgn0000053 (predicted) FBgn0001219	=	YGL234W_YLL024C
FBgn0000053 (predicted) FBgn0039745	=	YGL234W_YKL195W
FBgn0000053 (predicted) FBgn0033698	=	YGL234W_YHL030W
FBgn0000053 (predicted) FBgn0038277	=	YGL234W_YJR123W
FBgn0000053 (predicted) FBgn0001230	=	YGL234W_YLL024C
FBgn0000053 (predicted) FBgn0002622	=	YGL234W_YNL178W
FBgn0000053 (predicted) FBgn0032971	=	YGL234W_YPL063W
FBgn0000053 (predicted) FBgn0000721	=	YGL234W_YKL166C
FBgn0000053 (predicted) FBgn0037279	=	YGL234W_YDL055C
FBgn0000053 (predicted) FBgn0003890	=	YGL234W_YFL037W
FBgn0000053 (predicted) FBgn0000053	=	YGL234W_YGL234W
FBgn0000053 (predicted) FBgn0013277	=	YGL234W_YLL024C
FBgn0000053 (predicted) FBgn0052473	=	YGL234W_YHR047C
FBgn0000053 (predicted) FBgn0013275	=	YGL234W_YLL024C
FBgn0000053 (predicted) FBgn0013278	=	YGL234W_YLL024C
FBgn0000053 (predicted) FBgn0039796	=	YGL234W_YKL166C
FBgn0000053 (predicted) FBgn0027598	=	YGL234W_YPR154W
FBgn0000053 (predicted) FBgn0003887	=	YGL234W_YFL037W
FBgn0000053 (predicted) FBgn0000442	=	YGL234W_YKL166C
FBgn0000053 (predicted) FBgn0030871	=	YGL234W_YJR068W
FBgn0000053 (predicted) FBgn0051445	=	YGL234W_YHR047C
FBgn0000053 (predicted) FBgn0002590	=	YGL234W_YJR123W
FBgn0000053 (predicted) FBgn0003888	=	YGL234W_YFL037W
FBgn0000053 (predicted) FBgn0011272	=	YGL234W_YMR142C
FBgn0000053 (predicted) FBgn0005671	=	YGL234W_YBR127C
FBgn0000053 (predicted) FBgn0013279	=	YGL234W_YLL024C
FBgn0000053 (predicted) FBgn0001216	=	YGL234W_YLL024C
FBgn0000053 (predicted) FBgn0003889	=	YGL234W_YFL037W
FBgn0000053 (predicted) FBgn0040282	=	YGL234W_YHR047C
FBgn0000053 (predicted) FBgn0039656	=	YGL234W_YHR047C
FBgn0000053 (predicted) FBgn0038136	=	YGL234W_YHR047C
FBgn0000053 (predicted) FBgn0015287	=	YGL234W_YOL094C
FBgn0000053 (predicted) FBgn0035226	=	YGL234W_YHR047C
FBgn0000053 (predicted) FBgn0034035	=	YGL234W_YDL055C
FBgn0000053 (predicted) FBgn0013276	=	YGL234W_YLL024C
FBgn0000053 (predicted) FBgn0051354	=	YGL234W_YLL024C
FBgn0000053 (predicted) FBgn0039640	=	YGL234W_YHR047C
FBgn0000063 (predicted) FBgn0038965	=	YDL028C_YIL106W
FBgn0000063 (predicted) FBgn0032203	=	YDL028C_YIL106W
FBgn0000063 (predicted) FBgn0000063	=	YDL028C_YDL028C
FBgn0000063 (predicted) FBgn0058045	=	YDL028C_YMR022W
FBgn0000063 (predicted) FBgn0036172	=	YDL028C_YIL106W
FBgn0000063 (predicted) FBgn0036516	=	YDL028C_YMR022W
FBgn0000063 (predicted) FBgn0011573	=	YDL028C_YDR168W
FBgn0000063 (predicted) FBgn0038175	=	YDL028C_YMR022W
FBgn0000063 (predicted) FBgn0015374	=	YDL028C_YMR022W
FBgn0000100 (known) FBgn0002593	=	YLR340W_YDL130W/YLR340W_YDL081C
FBgn0000100 (predicted) FBgn0036356	=	YLR340W_YOR262W
FBgn0000100 (predicted) FBgn0051184	=	YLR340W_YLR438C-A
FBgn0000100 (predicted) FBgn0038903	=	YLR340W_YJR063W
FBgn0000100 (predicted) FBgn0012034	=	YLR340W_YLR153C
FBgn0000100 (predicted) FBgn0011725	=	YLR340W_YAL021C
FBgn0000100 (predicted) FBgn0036650	=	YLR340W_YLR372W
FBgn0000100 (predicted) FBgn0037573	=	YLR340W_YDR021W
FBgn0000100 (predicted) FBgn0014092	=	YLR340W_YGL221C
FBgn0000100 (predicted) FBgn0038723	=	YLR340W_YGR173W
FBgn0000100 (predicted) FBgn0030359	=	YLR340W_YKL067W
FBgn0000100 (predicted) FBgn0015615	=	YLR340W_YJL074C
FBgn0000100 (predicted) FBgn0011787	=	YLR340W_YGL068W
FBgn0000100 (predicted) FBgn0031170	=	YLR340W_YDR406W/YLR340W_YPL058C
FBgn0000100 (predicted) FBgn0037764	=	YLR340W_YLR372W
FBgn0000100 (predicted) FBgn0034915	=	YLR340W_YPR016C
FBgn0000100 (predicted) FBgn0040282	=	YLR340W_YKL157W
FBgn0000100 (predicted) FBgn0036892	=	YLR340W_YBL022C
FBgn0000100 (predicted) FBgn0003165	=	YLR340W_YLL013C
FBgn0000100 (predicted) FBgn0024887	=	YLR340W_YOR077W
FBgn0000100 (predicted) FBgn0039654	=	YLR340W_YBR081C
FBgn0000100 (predicted) FBgn0027601	=	YLR340W_YBR222C
FBgn0000100 (predicted) FBgn0053894	=	YLR340W_YDR224C
FBgn0000100 (predicted) FBgn0029512	=	YLR340W_YPR180W
FBgn0000100 (predicted) FBgn0015567	=	YLR340W_YBL037W
FBgn0000100 (predicted) FBgn0033029	=	YLR340W_YIL038C
FBgn0000100 (predicted) FBgn0028538	=	YLR340W_YDR170C
FBgn0000100 (predicted) FBgn0032208	=	YLR340W_YKL010C
FBgn0000100 (predicted) FBgn0039827	=	YLR340W_YIL125W
FBgn0000100 (predicted) FBgn0020385	=	YLR340W_YBR084W
FBgn0000100 (predicted) FBgn0029945	=	YLR340W_YBR222C
FBgn0000100 (predicted) FBgn0028997	=	YLR340W_YKL067W
FBgn0000100 (predicted) FBgn0039488	=	YLR340W_YLR175W
FBgn0000100 (predicted) FBgn0028670	=	YLR340W_YOR270C
FBgn0000100 (predicted) FBgn0031851	=	YLR340W_YDR299W
FBgn0000100 (predicted) FBgn0034383	=	YLR340W_YLR372W
FBgn0000100 (predicted) FBgn0034938	=	YLR340W_YER141W
FBgn0000100 (predicted) FBgn0053874	=	YLR340W_YDR224C
FBgn0000100 (predicted) FBgn0019925	=	YLR340W_YGR284C
FBgn0000100 (predicted) FBgn0027835	=	YLR340W_YJL080C
FBgn0000100 (predicted) FBgn0053870	=	YLR340W_YDR224C
FBgn0000100 (predicted) FBgn0027615	=	YLR340W_YER154W
FBgn0000100 (predicted) FBgn0051141	=	YLR340W_YLR372W
FBgn0000100 (predicted) FBgn0010551	=	YLR340W_YGR231C
FBgn0000100 (predicted) FBgn0033562	=	YLR340W_YLR196W
FBgn0000100 (predicted) FBgn0036128	=	YLR340W_YLR372W
FBgn0000100 (predicted) FBgn0086450	=	YLR340W_YDL171C
FBgn0000100 (predicted) FBgn0035048	=	YLR340W_YPL043W
FBgn0000100 (predicted) FBgn0038130	=	YLR340W_YGL055W
FBgn0000100 (predicted) FBgn0042693	=	YLR340W_YOR014W
FBgn0000100 (predicted) FBgn0040340	=	YLR340W_YKL008C
FBgn0000100 (predicted) FBgn0039656	=	YLR340W_YKL157W
FBgn0000100 (predicted) FBgn0086687	=	YLR340W_YGL055W
FBgn0000100 (predicted) FBgn0005776	=	YLR340W_YAL016W
FBgn0000100 (predicted) FBgn0038811	=	YLR340W_YPL212C
FBgn0000100 (predicted) FBgn0033557	=	YLR340W_YCR057C
FBgn0000100 (predicted) FBgn0011290	=	YLR340W_YDR145W
FBgn0000100 (predicted) FBgn0029148	=	YLR340W_YDL208W
FBgn0000100 (predicted) FBgn0035226	=	YLR340W_YKL157W
FBgn0000100 (predicted) FBgn0024833	=	YLR340W_YPL259C
FBgn0000100 (predicted) FBgn0038135	=	YLR340W_YKL157W
FBgn0000100 (predicted) FBgn0023184	=	YLR340W_YLR175W
FBgn0000100 (predicted) FBgn0034274	=	YLR340W_YBR175W
FBgn0000100 (predicted) FBgn0037357	=	YLR340W_YPR181C
FBgn0000100 (predicted) FBgn0069354	=	YLR340W_YNL055C
FBgn0000100 (predicted) FBgn0015805	=	YLR340W_YNL330C
FBgn0000100 (predicted) FBgn0010355	=	YLR340W_YGR274C
FBgn0000100 (predicted) FBgn0038986	=	YLR340W_YLR372W
FBgn0000100 (predicted) FBgn0036460	=	YLR340W_YIR012W
FBgn0000100 (predicted) FBgn0023129	=	YLR340W_YGR208W
FBgn0000100 (predicted) FBgn0022213	=	YLR340W_YGL238W
FBgn0000100 (predicted) FBgn0004106	=	YLR340W_YBR160W
FBgn0000100 (predicted) FBgn0035978	=	YLR340W_YKL035W
FBgn0000100 (predicted) FBgn0031040	=	YLR340W_YGL029W
FBgn0000100 (predicted) FBgn0003360	=	YLR340W_YBR085W
FBgn0000100 (predicted) FBgn0030672	=	YLR340W_YER036C
FBgn0000100 (predicted) FBgn0086443	=	YLR340W_YHR019C
FBgn0000100 (predicted) FBgn0036018	=	YLR340W_YPR112C
FBgn0000100 (predicted) FBgn0004363	=	YLR340W_YNL055C
FBgn0000100 (predicted) FBgn0034110	=	YLR340W_YDL149W
FBgn0000100 (predicted) FBgn0002775	=	YLR340W_YPR023C
FBgn0000100 (predicted) FBgn0051759	=	YLR340W_YAL021C
FBgn0000100 (predicted) FBgn0035205	=	YLR340W_YOL145C
FBgn0000100 (predicted) FBgn0053902	=	YLR340W_YDR224C
FBgn0000100 (predicted) FBgn0053876	=	YLR340W_YDR224C
FBgn0000100 (predicted) FBgn0036663	=	YLR340W_YDL171C
FBgn0000100 (predicted) FBgn0026418	=	YLR340W_YPL106C
FBgn0000100 (predicted) FBgn0038983	=	YLR340W_YLR372W
FBgn0000100 (predicted) FBgn0053882	=	YLR340W_YDR224C
FBgn0000100 (predicted) FBgn0023213	=	YLR340W_YGR162W
FBgn0000100 (predicted) FBgn0051809	=	YLR340W_YBR159W
FBgn0000100 (predicted) FBgn0036747	=	YLR340W_YDR406W/YLR340W_YPL058C
FBgn0000100 (predicted) FBgn0010516	=	YLR340W_YPR004C
FBgn0000100 (predicted) FBgn0026252	=	YLR340W_YJR132W
FBgn0000100 (predicted) FBgn0035231	=	YLR340W_YGR202C
FBgn0000100 (predicted) FBgn0035402	=	YLR340W_YBR058C
FBgn0000100 (predicted) FBgn0020443	=	YLR340W_YDR172W
FBgn0000100 (predicted) FBgn0039184	=	YLR340W_YLR153C
FBgn0000100 (predicted) FBgn0035240	=	YLR340W_YIL125W
FBgn0000100 (predicted) FBgn0003748	=	YLR340W_YDR001C
FBgn0000100 (predicted) FBgn0034497	=	YLR340W_YER053C
FBgn0000100 (predicted) FBgn0039959	=	YLR340W_YGL195W
FBgn0000100 (predicted) FBgn0039640	=	YLR340W_YKL157W
FBgn0000100 (predicted) FBgn0034877	=	YLR340W_YGL191W
FBgn0000100 (predicted) FBgn0010380	=	YLR340W_YKL135C
FBgn0000100 (predicted) FBgn0027330	=	YLR340W_YNL132W
FBgn0000100 (predicted) FBgn0026057	=	YLR340W_YDL003W
FBgn0000100 (predicted) FBgn0034496	=	YLR340W_YBR142W
FBgn0000100 (predicted) FBgn0031260	=	YLR340W_YKL100C
FBgn0000100 (predicted) FBgn0036064	=	YLR340W_YHR013C
FBgn0000100 (predicted) FBgn0039756	=	YLR340W_YGL055W
FBgn0000100 (predicted) FBgn0029176	=	YLR340W_YKL081W
FBgn0000100 (predicted) FBgn0036124	=	YLR340W_YDR060W
FBgn0000100 (predicted) FBgn0053898	=	YLR340W_YDR224C
FBgn0000100 (predicted) FBgn0086779	=	YLR340W_YDR170C
FBgn0000100 (predicted) FBgn0037762	=	YLR340W_YLR372W
FBgn0000100 (predicted) FBgn0039561	=	YLR340W_YKR052C
FBgn0000100 (predicted) FBgn0030081	=	YLR340W_YDR449C
FBgn0000100 (predicted) FBgn0053892	=	YLR340W_YDR224C
FBgn0000100 (predicted) FBgn0050502	=	YLR340W_YMR272C
FBgn0000100 (predicted) FBgn0002524	=	YLR340W_YDR062W
FBgn0000100 (predicted) FBgn0022936	=	YLR340W_YPR025C
FBgn0000100 (predicted) FBgn0052174	=	YLR340W_YDR204W
FBgn0000100 (predicted) FBgn0041342	=	YLR340W_YGR202C
FBgn0000100 (predicted) FBgn0026409	=	YLR340W_YER053C
FBgn0000100 (predicted) FBgn0038136	=	YLR340W_YKL157W
FBgn0000100 (predicted) FBgn0058461	=	YLR340W_YDR224C
FBgn0000100 (predicted) FBgn0037239	=	YLR340W_YOR271C
FBgn0000100 (predicted) FBgn0032615	=	YLR340W_YBR159W
FBgn0000100 (predicted) FBgn0053890	=	YLR340W_YDR224C
FBgn0000100 (predicted) FBgn0002174	=	YLR340W_YFL016C
FBgn0000100 (predicted) FBgn0037603	=	YLR340W_YJL004C
FBgn0000100 (predicted) FBgn0000426	=	YLR340W_YPR182W
FBgn0000100 (predicted) FBgn0053105	=	YLR340W_YAR002C-A
FBgn0000100 (predicted) FBgn0086706	=	YLR340W_YDR091C
FBgn0000100 (predicted) FBgn0027492	=	YLR340W_YOR014W
FBgn0000100 (predicted) FBgn0035693	=	YLR340W_YBR017C
FBgn0000100 (predicted) FBgn0031657	=	YLR340W_YPR110C
FBgn0000100 (predicted) FBgn0020388	=	YLR340W_YGR252W
FBgn0000100 (predicted) FBgn0053910	=	YLR340W_YDR224C
FBgn0000100 (predicted) FBgn0053900	=	YLR340W_YDR224C
FBgn0000100 (predicted) FBgn0037763	=	YLR340W_YLR372W
FBgn0000100 (predicted) FBgn0034967	=	YLR340W_YEL034W
FBgn0000100 (predicted) FBgn0052654	=	YLR340W_YPL085W
FBgn0000100 (predicted) FBgn0032925	=	YLR340W_YOR206W
FBgn0000100 (predicted) FBgn0051522	=	YLR340W_YLR372W
FBgn0000100 (predicted) FBgn0053110	=	YLR340W_YLR372W
FBgn0000100 (predicted) FBgn0002783	=	YLR340W_YFR037C
FBgn0000100 (predicted) FBgn0040346	=	YLR340W_YJR072C
FBgn0000100 (predicted) FBgn0051810	=	YLR340W_YBR159W
FBgn0000100 (predicted) FBgn0052409	=	YLR340W_YOR294W
FBgn0000100 (predicted) FBgn0051075	=	YLR340W_YPL061W
FBgn0000100 (predicted) FBgn0025111	=	YLR340W_YBR085W
FBgn0000100 (predicted) FBgn0004915	=	YLR340W_YPR086W
FBgn0000100 (predicted) FBgn0029975	=	YLR340W_YBR159W
FBgn0000100 (predicted) FBgn0032882	=	YLR340W_YGL099W
FBgn0000100 (predicted) FBgn0033169	=	YLR340W_YJL010C
FBgn0000100 (predicted) FBgn0035471	=	YLR340W_YDL015C
FBgn0000100 (predicted) FBgn0020305	=	YLR340W_YCL059C
FBgn0000100 (predicted) FBgn0010352	=	YLR340W_YIL125W
FBgn0000100 (predicted) FBgn0053884	=	YLR340W_YDR224C
FBgn0000100 (predicted) FBgn0028274	=	YLR340W_YGL099W
FBgn0000100 (predicted) FBgn0030000	=	YLR340W_YER082C
FBgn0000100 (predicted) FBgn0029834	=	YLR340W_YDR170C
FBgn0000100 (predicted) FBgn0033339	=	YLR340W_YDL195W
FBgn0000100 (predicted) FBgn0036843	=	YLR340W_YOR271C
FBgn0000100 (predicted) FBgn0000579	=	YLR340W_YHR174W
FBgn0000100 (predicted) FBgn0035992	=	YLR340W_YKR068C
FBgn0000100 (predicted) FBgn0053886	=	YLR340W_YDR224C
FBgn0000100 (predicted) FBgn0024291	=	YLR340W_YDL042C
FBgn0000100 (predicted) FBgn0023542	=	YLR340W_YHR170W
FBgn0000100 (predicted) FBgn0004556	=	YLR340W_YNR038W
FBgn0000100 (predicted) FBgn0003559	=	YLR340W_YMR061W
FBgn0000100 (predicted) FBgn0031042	=	YLR340W_YKL067W
FBgn0000100 (predicted) FBgn0039182	=	YLR340W_YMR229C
FBgn0000100 (predicted) FBgn0032021	=	YLR340W_YAR002C-A
FBgn0000100 (predicted) FBgn0086451	=	YLR340W_YJL109C
FBgn0000100 (predicted) FBgn0031703	=	YLR340W_YBR222C
FBgn0000100 (predicted) FBgn0039381	=	YLR340W_YKL100C
FBgn0000100 (predicted) FBgn0035247	=	YLR340W_YOR239W
FBgn0000100 (predicted) FBgn0024364	=	YLR340W_YDR365C
FBgn0000100 (predicted) FBgn0053878	=	YLR340W_YDR224C
FBgn0000100 (predicted) FBgn0053896	=	YLR340W_YDR224C
FBgn0000100 (predicted) FBgn0037761	=	YLR340W_YLR372W
FBgn0000100 (predicted) FBgn0039281	=	YLR340W_YPL009C
FBgn0000100 (predicted) FBgn0053880	=	YLR340W_YDR224C
FBgn0000100 (predicted) FBgn0037534	=	YLR340W_YLR372W
FBgn0000100 (predicted) FBgn0017577	=	YLR340W_YLR274W
FBgn0000100 (predicted) FBgn0015527	=	YLR340W_YDR496C
FBgn0000100 (predicted) FBgn0053908	=	YLR340W_YDR224C
FBgn0000100 (predicted) FBgn0038570	=	YLR340W_YLR109W
FBgn0000100 (predicted) FBgn0029172	=	YLR340W_YGL055W
FBgn0000100 (predicted) FBgn0003204	=	YLR340W_YML056C/YLR340W_YLR432W
FBgn0000100 (predicted) FBgn0001986	=	YLR340W_YJL050W
FBgn0000100 (predicted) FBgn0040075	=	YLR340W_YPL235W
FBgn0000100 (predicted) FBgn0037765	=	YLR340W_YLR372W
FBgn0000100 (predicted) FBgn0051445	=	YLR340W_YKL157W
FBgn0000100 (predicted) FBgn0033379	=	YLR340W_YGR245C
FBgn0000100 (predicted) FBgn0027559	=	YLR340W_YJR043C
FBgn0000100 (predicted) FBgn0033376	=	YLR340W_YPR189W
FBgn0000100 (predicted) FBgn0053868	=	YLR340W_YDR224C
FBgn0000100 (predicted) FBgn0030793	=	YLR340W_YGL246C
FBgn0000100 (predicted) FBgn0043043	=	YLR340W_YGL055W
FBgn0000100 (predicted) FBgn0010348	=	YLR340W_YDL137W
FBgn0000100 (predicted) FBgn0050093	=	YLR340W_YGL191W
FBgn0000100 (predicted) FBgn0038613	=	YLR340W_YOR270C
FBgn0000100 (predicted) FBgn0001311	=	YLR340W_YBR038W
FBgn0000100 (predicted) FBgn0013749	=	YLR340W_YDL137W
FBgn0000100 (predicted) FBgn0039233	=	YLR340W_YPL211W
FBgn0000100 (predicted) FBgn0035524	=	YLR340W_YOL077C
FBgn0000100 (predicted) FBgn0003278	=	YLR340W_YPR010C
FBgn0000100 (predicted) FBgn0032915	=	YLR340W_YPL126W
FBgn0000100 (predicted) FBgn0020235	=	YLR340W_YBR039W
FBgn0000100 (predicted) FBgn0033460	=	YLR340W_YNL049C
FBgn0000100 (predicted) FBgn0011824	=	YLR340W_YHR089C
FBgn0000100 (predicted) FBgn0030573	=	YLR340W_YKL067W
FBgn0000100 (predicted) FBgn0040066	=	YLR340W_YBR175W
FBgn0000100 (predicted) FBgn0024921	=	YLR340W_YBR017C
FBgn0000100 (predicted) FBgn0039407	=	YLR340W_YJL125C
FBgn0000100 (predicted) FBgn0039030	=	YLR340W_YLR372W
FBgn0000100 (predicted) FBgn0004107	=	YLR340W_YBR160W
FBgn0000100 (predicted) FBgn0034382	=	YLR340W_YLR372W
FBgn0000100 (predicted) FBgn0001978	=	YLR340W_YNL023C
FBgn0000100 (predicted) FBgn0022268	=	YLR340W_YBL040C
FBgn0000100 (predicted) FBgn0039754	=	YLR340W_YGL055W
FBgn0000100 (predicted) FBgn0040918	=	YLR340W_YKL008C
FBgn0000100 (predicted) FBgn0027599	=	YLR340W_YNL227C
FBgn0000100 (predicted) FBgn0039360	=	YLR340W_YDL142C
FBgn0000100 (predicted) FBgn0032373	=	YLR340W_YOR270C
FBgn0000100 (predicted) FBgn0053872	=	YLR340W_YDR224C
FBgn0000100 (predicted) FBgn0035518	=	YLR340W_YNL023C
FBgn0000100 (predicted) FBgn0026079	=	YLR340W_YBL024W
FBgn0000100 (predicted) FBgn0010488	=	YLR340W_YGR162W
FBgn0000100 (predicted) FBgn0051523	=	YLR340W_YLR372W
FBgn0000100 (predicted) FBgn0039156	=	YLR340W_YBR222C
FBgn0000100 (predicted) FBgn0032298	=	YLR340W_YOR272W
FBgn0000100 (predicted) FBgn0035850	=	YLR340W_YFR021W
FBgn0000100 (predicted) FBgn0005696	=	YLR340W_YBL035C
FBgn0000100 (predicted) FBgn0028473	=	YLR340W_YPL093W
FBgn0000100 (predicted) FBgn0034726	=	YLR340W_YBR278W
FBgn0000100 (predicted) FBgn0037371	=	YLR340W_YAL043C
FBgn0000100 (predicted) FBgn0001961	=	YLR340W_YBR234C
FBgn0000100 (predicted) FBgn0027378	=	YLR340W_YPR023C
FBgn0000100 (predicted) FBgn0032935	=	YLR340W_YFR021W
FBgn0000100 (predicted) FBgn0030687	=	YLR340W_YOR116C
FBgn0000100 (predicted) FBgn0028671	=	YLR340W_YOR270C
FBgn0000100 (predicted) FBgn0069242	=	YLR340W_YAR002C-A
FBgn0000100 (predicted) FBgn0037815	=	YLR340W_YGR095C
FBgn0000100 (predicted) FBgn0038985	=	YLR340W_YLR372W
FBgn0000100 (predicted) FBgn0085224	=	YLR340W_YOR239W
FBgn0000100 (predicted) FBgn0061209	=	YLR340W_YDR224C
FBgn0000100 (predicted) FBgn0037277	=	YLR340W_YKL010C
FBgn0000100 (predicted) FBgn0053904	=	YLR340W_YDR224C
FBgn0000100 (predicted) FBgn0015844	=	YLR340W_YER171W
FBgn0000100 (predicted) FBgn0029091	=	YLR340W_YBR038W
FBgn0000100 (predicted) FBgn0000150	=	YLR340W_YKL067W
FBgn0000100 (predicted) FBgn0003274	=	YLR340W_YOL039W/YLR340W_YDR382W
FBgn0000100 (predicted) FBgn0032614	=	YLR340W_YBR159W
FBgn0000100 (predicted) FBgn0053906	=	YLR340W_YDR224C
FBgn0000100 (predicted) FBgn0052473	=	YLR340W_YKL157W
FBgn0000100 (predicted) FBgn0036254	=	YLR340W_YNL308C
FBgn0000100 (predicted) FBgn0022772	=	YLR340W_YML065W
FBgn0000100 (predicted) FBgn0052072	=	YLR340W_YLR372W
FBgn0000100 (predicted) FBgn0010222	=	YLR340W_YBR084W
FBgn0000100 (predicted) FBgn0036573	=	YLR340W_YBR254C
FBgn0000100 (predicted) FBgn0012036	=	YLR340W_YPL061W
FBgn0000100 (predicted) FBgn0053888	=	YLR340W_YDR224C
FBgn0000100 (predicted) FBgn0039808	=	YLR340W_YKL067W
FBgn0000100 (predicted) FBgn0033605	=	YLR340W_YBR254C
FBgn0000100 (predicted) FBgn0033035	=	YLR340W_YFR044C
FBgn0000100 (predicted) FBgn0026179	=	YLR340W_YDR170C
FBgn0000100 (predicted) FBgn0030421	=	YLR340W_YDL052C
FBgn0000109 (predicted) FBgn0058045	=	YDR441C_YMR022W
FBgn0000109 (predicted) FBgn0028665	=	YML022W_YLR447C
FBgn0000109 (predicted) FBgn0015374	=	YDR441C_YMR022W
FBgn0000109 (predicted) FBgn0035944	=	YDR441C_YDR084C
FBgn0000109 (predicted) FBgn0036516	=	YDR441C_YMR022W
FBgn0000109 (predicted) FBgn0039058	=	YML022W_YLR447C
FBgn0000109 (predicted) FBgn0038175	=	YDR441C_YMR022W
FBgn0000109 (predicted) FBgn0000109	=	YML022W_YML022W/YML022W_YDR441C/YDR441C_YDR441C
FBgn0000115 (predicted) FBgn0011232	=	YBR164C_YDR027C
FBgn0000115 (predicted) FBgn0000115	=	YBR164C_YBR164C
FBgn0000115 (predicted) FBgn0031598	=	YBR164C_YJL029C
FBgn0000117 (predicted) FBgn0030871	=	YEL013W_YJR068W
FBgn0000117 (predicted) FBgn0024996	=	YEL013W_YLR291C
FBgn0000117 (predicted) FBgn0035590	=	YEL013W_YGR262C
FBgn0000150 (predicted) FBgn0004687	=	YKL067W_YBR109C
FBgn0000150 (predicted) FBgn0039274	=	YKL067W_YNL075W
FBgn0000150 (predicted) FBgn0020910	=	YKL067W_YOR063W
FBgn0000150 (predicted) FBgn0012034	=	YKL067W_YLR153C
FBgn0000150 (predicted) FBgn0003279	=	YKL067W_YBR031W/YKL067W_YDR012W
FBgn0000150 (predicted) FBgn0000150	=	YKL067W_YKL067W
FBgn0000150 (predicted) FBgn0005593	=	YKL067W_YPL198W
FBgn0000150 (predicted) FBgn0032961	=	YKL067W_YDR214W
FBgn0000150 (predicted) FBgn0038135	=	YKL067W_YHR047C
FBgn0000150 (predicted) FBgn0011823	=	YKL067W_YNL189W
FBgn0000150 (predicted) FBgn0011272	=	YKL067W_YMR142C
FBgn0000150 (predicted) FBgn0033555	=	YKL067W_YLR367W
FBgn0000150 (predicted) FBgn0013278	=	YKL067W_YLL024C
FBgn0000150 (predicted) FBgn0039808	=	YKL067W_YKL067W
FBgn0000150 (predicted) FBgn0038136	=	YKL067W_YHR047C
FBgn0000150 (predicted) FBgn0005671	=	YKL067W_YBR127C
FBgn0000150 (predicted) FBgn0000986	=	YKL067W_YLR347C
FBgn0000150 (predicted) FBgn0001216	=	YKL067W_YLL024C
FBgn0000150 (predicted) FBgn0086710	=	YKL067W_YGL030W
FBgn0000150 (predicted) FBgn0051354	=	YKL067W_YLL024C
FBgn0000150 (predicted) FBgn0031042	=	YKL067W_YKL067W
FBgn0000150 (predicted) FBgn0013279	=	YKL067W_YLL024C
FBgn0000150 (predicted) FBgn0017545	=	YKL067W_YML063W
FBgn0000150 (predicted) FBgn0014026	=	YKL067W_YHL033C
FBgn0000150 (predicted) FBgn0034402	=	YKL067W_YKL095W
FBgn0000150 (predicted) FBgn0039656	=	YKL067W_YHR047C
FBgn0000150 (predicted) FBgn0002622	=	YKL067W_YNL178W
FBgn0000150 (predicted) FBgn0040282	=	YKL067W_YHR047C
FBgn0000150 (predicted) FBgn0052473	=	YKL067W_YHR047C
FBgn0000150 (predicted) FBgn0039857	=	YKL067W_YLR448W
FBgn0000150 (predicted) FBgn0034084	=	YKL067W_YKL095W
FBgn0000150 (predicted) FBgn0024889	=	YKL067W_YNL189W
FBgn0000150 (predicted) FBgn0010198	=	YKL067W_YLR367W
FBgn0000150 (predicted) FBgn0028997	=	YKL067W_YKL067W
FBgn0000150 (predicted) FBgn0037279	=	YKL067W_YDL055C
FBgn0000150 (predicted) FBgn0003970	=	YKL067W_YOR204W
FBgn0000150 (predicted) FBgn0003031	=	YKL067W_YER165W
FBgn0000150 (predicted) FBgn0003278	=	YKL067W_YPR010C
FBgn0000150 (predicted) FBgn0035226	=	YKL067W_YHR047C
FBgn0000150 (predicted) FBgn0000171	=	YKL067W_YOR204W
FBgn0000150 (predicted) FBgn0010265	=	YKL067W_YDR064W
FBgn0000150 (predicted) FBgn0013276	=	YKL067W_YLL024C
FBgn0000150 (predicted) FBgn0034035	=	YKL067W_YDL055C
FBgn0000150 (predicted) FBgn0039640	=	YKL067W_YHR047C
FBgn0000150 (predicted) FBgn0030573	=	YKL067W_YKL067W
FBgn0000150 (predicted) FBgn0013277	=	YKL067W_YLL024C
FBgn0000150 (predicted) FBgn0030359	=	YKL067W_YKL067W
FBgn0000150 (predicted) FBgn0005533	=	YKL067W_YDR447C
FBgn0000150 (predicted) FBgn0003204	=	YKL067W_YLR432W/YKL067W_YHR216W
FBgn0000150 (predicted) FBgn0036686	=	YKL067W_YPL217C
FBgn0000150 (predicted) FBgn0001230	=	YKL067W_YLL024C
FBgn0000150 (predicted) FBgn0001219	=	YKL067W_YLL024C
FBgn0000150 (predicted) FBgn0051445	=	YKL067W_YHR047C
FBgn0000150 (predicted) FBgn0001217	=	YKL067W_YLL024C
FBgn0000150 (predicted) FBgn0039184	=	YKL067W_YLR153C
FBgn0000150 (predicted) FBgn0027338	=	YKL067W_YNL189W
FBgn0000150 (predicted) FBgn0013275	=	YKL067W_YLL024C
FBgn0000152 (predicted) FBgn0001216	=	YBR086C_YAL005C/YBR086C_YLL024C
FBgn0000152 (predicted) FBgn0001220	=	YBR086C_YJR045C
FBgn0000152 (predicted) FBgn0004915	=	YBR086C_YPR086W
FBgn0000152 (predicted) FBgn0013279	=	YBR086C_YAL005C/YBR086C_YLL024C
FBgn0000152 (predicted) FBgn0013277	=	YBR086C_YLL024C/YBR086C_YAL005C
FBgn0000152 (predicted) FBgn0034110	=	YBR086C_YDL149W
FBgn0000152 (predicted) FBgn0013278	=	YBR086C_YAL005C/YBR086C_YLL024C
FBgn0000152 (predicted) FBgn0013276	=	YBR086C_YLL024C/YBR086C_YAL005C
FBgn0000152 (predicted) FBgn0039745	=	YBR086C_YKL195W
FBgn0000152 (predicted) FBgn0038306	=	YBR086C_YBR034C
FBgn0000152 (predicted) FBgn0051354	=	YBR086C_YLL024C/YBR086C_YAL005C
FBgn0000152 (predicted) FBgn0001230	=	YBR086C_YLL024C/YBR086C_YAL005C
FBgn0000152 (predicted) FBgn0086450	=	YBR086C_YDL171C
FBgn0000152 (predicted) FBgn0036663	=	YBR086C_YDL171C
FBgn0000152 (predicted) FBgn0032329	=	YBR086C_YBR034C
FBgn0000152 (predicted) FBgn0038189	=	YBR086C_YBR034C
FBgn0000152 (predicted) FBgn0001219	=	YBR086C_YLL024C/YBR086C_YAL005C
FBgn0000152 (predicted) FBgn0031592	=	YBR086C_YBR034C
FBgn0000152 (predicted) FBgn0031148	=	YBR086C_YGR155W
FBgn0000152 (predicted) FBgn0013275	=	YBR086C_YLL024C/YBR086C_YAL005C
FBgn0000152 (predicted) FBgn0037372	=	YBR086C_YOR173W
FBgn0000152 (predicted) FBgn0037834	=	YBR086C_YBR034C
FBgn0000152 (predicted) FBgn0035195	=	YBR086C_YKL212W
FBgn0000152 (predicted) FBgn0037770	=	YBR086C_YBR034C
FBgn0000152 (predicted) FBgn0001217	=	YBR086C_YLL024C/YBR086C_YAL005C
FBgn0000171 (predicted) FBgn0030359	=	YOR204W_YKL067W
FBgn0000171 (predicted) FBgn0040255	=	YOR204W_YLR189C
FBgn0000171 (predicted) FBgn0058045	=	YPL119C_YMR022W
FBgn0000171 (predicted) FBgn0001248	=	YOR204W_YDL066W
FBgn0000171 (predicted) FBgn0034237	=	YOR204W_YOR361C
FBgn0000171 (predicted) FBgn0037763	=	YOR204W_YLR372W
FBgn0000171 (predicted) FBgn0037764	=	YOR204W_YLR372W
FBgn0000171 (predicted) FBgn0038083	=	YOR204W_YLR189C
FBgn0000171 (predicted) FBgn0035901	=	YOR204W_YOR243C
FBgn0000171 (predicted) FBgn0004915	=	YOR204W_YPR086W
FBgn0000171 (predicted) FBgn0026314	=	YOR204W_YLR189C
FBgn0000171 (predicted) FBgn0038986	=	YOR204W_YLR372W
FBgn0000171 (predicted) FBgn0036128	=	YOR204W_YLR372W
FBgn0000171 (predicted) FBgn0040252	=	YOR204W_YLR189C
FBgn0000171 (predicted) FBgn0036124	=	YOR204W_YDR060W
FBgn0000171 (predicted) FBgn0038723	=	YOR204W_YGR173W
FBgn0000171 (predicted) FBgn0036747	=	YOR204W_YDR406W
FBgn0000171 (predicted) FBgn0015663	=	YOR204W_YLR189C
FBgn0000171 (predicted) FBgn0039306	=	YOR204W_YNL207W
FBgn0000171 (predicted) FBgn0030384	=	YOR204W_YPL204W
FBgn0000171 (predicted) FBgn0051522	=	YOR204W_YLR372W
FBgn0000171 (predicted) FBgn0050438	=	YOR204W_YLR189C
FBgn0000171 (predicted) FBgn0037529	=	YOR204W_YBR146W
FBgn0000171 (predicted) FBgn0034722	=	YOR204W_YGL244W
FBgn0000171 (predicted) FBgn0029629	=	YOR204W_YDR429C
FBgn0000171 (predicted) FBgn0033879	=	YOR204W_YDR036C
FBgn0000171 (predicted) FBgn0037371	=	YOR204W_YAL043C
FBgn0000171 (predicted) FBgn0035526	=	YOR204W_YDR429C
FBgn0000171 (predicted) FBgn0033741	=	YOR204W_YNL061W
FBgn0000171 (predicted) FBgn0028997	=	YOR204W_YKL067W
FBgn0000171 (predicted) FBgn0035532	=	YOR204W_YGL232W
FBgn0000171 (predicted) FBgn0027070	=	YOR204W_YLR189C
FBgn0000171 (predicted) FBgn0034605	=	YOR204W_YLR189C
FBgn0000171 (predicted) FBgn0003890	=	YOR204W_YFL037W
FBgn0000171 (predicted) FBgn0029945	=	YOR204W_YBR222C
FBgn0000171 (predicted) FBgn0033557	=	YOR204W_YCR057C
FBgn0000171 (predicted) FBgn0032684	=	YOR204W_YLR189C
FBgn0000171 (predicted) FBgn0026754	=	YOR204W_YLR189C
FBgn0000171 (predicted) FBgn0037603	=	YOR204W_YJL004C
FBgn0000171 (predicted) FBgn0015374	=	YPL119C_YMR022W
FBgn0000171 (predicted) FBgn0003887	=	YOR204W_YFL037W
FBgn0000171 (predicted) FBgn0040250	=	YOR204W_YLR189C
FBgn0000171 (predicted) FBgn0031441	=	YOR204W_YPL204W
FBgn0000171 (predicted) FBgn0002413	=	YOR204W_YPL204W
FBgn0000171 (predicted) FBgn0037534	=	YOR204W_YLR372W
FBgn0000171 (predicted) FBgn0037762	=	YOR204W_YLR372W
FBgn0000171 (predicted) FBgn0027073	=	YOR204W_YLR189C
FBgn0000171 (predicted) FBgn0011824	=	YOR204W_YHR089C
FBgn0000171 (predicted) FBgn0030421	=	YOR204W_YDL052C
FBgn0000171 (predicted) FBgn0030573	=	YOR204W_YKL067W
FBgn0000171 (predicted) FBgn0085383	=	YOR204W_YNL016W
FBgn0000171 (predicted) FBgn0003714	=	YOR204W_YNR036C
FBgn0000171 (predicted) FBgn0039086	=	YOR204W_YLR189C
FBgn0000171 (predicted) FBgn0031639	=	YOR204W_YHL004W
FBgn0000171 (predicted) FBgn0044510	=	YOR204W_YBR251W
FBgn0000171 (predicted) FBgn0015024	=	YOR204W_YPL204W
FBgn0000171 (predicted) FBgn0034110	=	YOR204W_YDL149W
FBgn0000171 (predicted) FBgn0031170	=	YOR204W_YDR406W
FBgn0000171 (predicted) FBgn0027074	=	YOR204W_YLR189C
FBgn0000171 (predicted) FBgn0003888	=	YOR204W_YFL037W
FBgn0000171 (predicted) FBgn0040261	=	YOR204W_YLR189C
FBgn0000171 (predicted) FBgn0040262	=	YOR204W_YLR189C
FBgn0000171 (predicted) FBgn0038983	=	YOR204W_YLR372W
FBgn0000171 (predicted) FBgn0033029	=	YOR204W_YIL038C
FBgn0000171 (predicted) FBgn0040251	=	YOR204W_YLR189C
FBgn0000171 (predicted) FBgn0039808	=	YOR204W_YKL067W
FBgn0000171 (predicted) FBgn0036516	=	YPL119C_YMR022W
FBgn0000171 (predicted) FBgn0030719	=	YOR204W_YPR041W
FBgn0000171 (predicted) FBgn0033761	=	YOR204W_YDR036C
FBgn0000171 (predicted) FBgn0003656	=	YOR204W_YML059C
FBgn0000171 (predicted) FBgn0036842	=	YOR204W_YLR189C
FBgn0000171 (predicted) FBgn0026315	=	YOR204W_YLR189C
FBgn0000171 (predicted) FBgn0032713	=	YOR204W_YLR189C
FBgn0000171 (predicted) FBgn0004889	=	YOR204W_YGL190C
FBgn0000171 (predicted) FBgn0037200	=	YOR204W_YNL061W
FBgn0000171 (predicted) FBgn0040257	=	YOR204W_YLR189C
FBgn0000171 (predicted) FBgn0038175	=	YPL119C_YMR022W
FBgn0000171 (predicted) FBgn0038271	=	YOR204W_YLR163C
FBgn0000171 (predicted) FBgn0038082	=	YOR204W_YLR189C
FBgn0000171 (predicted) FBgn0003748	=	YOR204W_YDR001C
FBgn0000171 (predicted) FBgn0051523	=	YOR204W_YLR372W
FBgn0000171 (predicted) FBgn0035644	=	YOR204W_YPR175W
FBgn0000171 (predicted) FBgn0037073	=	YOR204W_YDL060W
FBgn0000171 (predicted) FBgn0031703	=	YOR204W_YBR222C
FBgn0000171 (predicted) FBgn0038326	=	YOR204W_YDR036C
FBgn0000171 (predicted) FBgn0037765	=	YOR204W_YLR372W
FBgn0000171 (predicted) FBgn0038985	=	YOR204W_YLR372W
FBgn0000171 (predicted) FBgn0003889	=	YOR204W_YFL037W
FBgn0000171 (predicted) FBgn0036277	=	YPL119C_YBL026W
FBgn0000171 (predicted) FBgn0035402	=	YOR204W_YBR058C
FBgn0000171 (predicted) FBgn0036974	=	YOR204W_YBR143C
FBgn0000171 (predicted) FBgn0039030	=	YOR204W_YLR372W
FBgn0000171 (predicted) FBgn0022936	=	YOR204W_YPR025C
FBgn0000171 (predicted) FBgn0034383	=	YOR204W_YLR372W
FBgn0000171 (predicted) FBgn0028479	=	YOR204W_YDR036C
FBgn0000171 (predicted) FBgn0034258	=	YOR204W_YMR309C
FBgn0000171 (predicted) FBgn0034382	=	YOR204W_YLR372W
FBgn0000171 (predicted) FBgn0027601	=	YOR204W_YBR222C
FBgn0000171 (predicted) FBgn0039156	=	YOR204W_YBR222C
FBgn0000171 (predicted) FBgn0010488	=	YOR204W_YGR162W
FBgn0000171 (predicted) FBgn0036650	=	YOR204W_YLR372W
FBgn0000171 (predicted) FBgn0052072	=	YOR204W_YLR372W
FBgn0000171 (predicted) FBgn0037325	=	YOR204W_YPL204W
FBgn0000171 (predicted) FBgn0031042	=	YOR204W_YKL067W
FBgn0000171 (predicted) FBgn0040253	=	YOR204W_YLR189C
FBgn0000171 (predicted) FBgn0053110	=	YOR204W_YLR372W
FBgn0000171 (predicted) FBgn0037761	=	YOR204W_YLR372W
FBgn0000171 (predicted) FBgn0039085	=	YOR204W_YLR189C
FBgn0000171 (predicted) FBgn0010292	=	YOR204W_YBR247C
FBgn0000171 (predicted) FBgn0036064	=	YOR204W_YHR013C
FBgn0000171 (predicted) FBgn0033191	=	YOR204W_YDL100C
FBgn0000171 (predicted) FBgn0004574	=	YOR204W_YDR164C
FBgn0000171 (predicted) FBgn0030177	=	YOR204W_YOR056C
FBgn0000171 (predicted) FBgn0040260	=	YOR204W_YLR189C
FBgn0000171 (predicted) FBgn0031713	=	YOR204W_YGR255C
FBgn0000171 (predicted) FBgn0005649	=	YOR204W_YNL016W
FBgn0000171 (predicted) FBgn0051002	=	YOR204W_YLR189C
FBgn0000171 (predicted) FBgn0036668	=	YOR204W_YIL079C/YOR204W_YDL175C
FBgn0000171 (predicted) FBgn0026261	=	YOR204W_YDR337W
FBgn0000171 (predicted) FBgn0038796	=	YOR204W_YDR429C
FBgn0000171 (predicted) FBgn0031092	=	YOR204W_YDR036C
FBgn0000171 (predicted) FBgn0026756	=	YOR204W_YLR189C
FBgn0000171 (predicted) FBgn0040259	=	YOR204W_YLR189C
FBgn0000171 (predicted) FBgn0026755	=	YOR204W_YLR189C
FBgn0000171 (predicted) FBgn0036686	=	YOR204W_YPL217C
FBgn0000171 (predicted) FBgn0035978	=	YOR204W_YKL035W
FBgn0000171 (predicted) FBgn0038886	=	YOR204W_YLR189C
FBgn0000171 (predicted) FBgn0032650	=	YOR204W_YPL204W
FBgn0000171 (predicted) FBgn0033907	=	YOR204W_YPL013C
FBgn0000171 (predicted) FBgn0015376	=	YOR204W_YMR078C
FBgn0000171 (predicted) FBgn0034726	=	YOR204W_YBR278W
FBgn0000171 (predicted) FBgn0051141	=	YOR204W_YLR372W
FBgn0000171 (predicted) FBgn0039087	=	YOR204W_YLR189C
FBgn0000171 (predicted) FBgn0023213	=	YOR204W_YGR162W
FBgn0000173 (predicted) FBgn0032850	=	YDR092W_YGL087C
FBgn0000173 (predicted) FBgn0037262	=	YDR092W_YGL127C
FBgn0000173 (predicted) FBgn0023143	=	YDR092W_YKL210W
FBgn0000173 (predicted) FBgn0035601	=	YDR092W_YGL087C
FBgn0000173 (predicted) FBgn0039115	=	YDR092W_YLR059C
FBgn0000180 (predicted) FBgn0030816	=	YPR192W_YNL101W
FBgn0000180 (predicted) FBgn0051522	=	YPR192W_YCR034W
FBgn0000180 (predicted) FBgn0052072	=	YPR192W_YCR034W
FBgn0000180 (predicted) FBgn0023545	=	YPR192W_YDR331W
FBgn0000180 (predicted) FBgn0034382	=	YPR192W_YCR034W
FBgn0000180 (predicted) FBgn0034383	=	YPR192W_YCR034W
FBgn0000180 (predicted) FBgn0036128	=	YPR192W_YCR034W
FBgn0000180 (predicted) FBgn0038985	=	YPR192W_YCR034W
FBgn0000180 (predicted) FBgn0037764	=	YPR192W_YCR034W
FBgn0000180 (predicted) FBgn0033760	=	YPR192W_YNL101W
FBgn0000180 (predicted) FBgn0039030	=	YPR192W_YCR034W
FBgn0000180 (predicted) FBgn0036115	=	YPR192W_YNL101W
FBgn0000180 (predicted) FBgn0051141	=	YPR192W_YCR034W
FBgn0000180 (predicted) FBgn0032036	=	YPR192W_YNL101W
FBgn0000180 (predicted) FBgn0067628	=	YPR192W_YGR046W
FBgn0000180 (predicted) FBgn0038983	=	YPR192W_YCR034W
FBgn0000180 (predicted) FBgn0037761	=	YPR192W_YCR034W
FBgn0000180 (predicted) FBgn0038986	=	YPR192W_YCR034W
FBgn0000180 (predicted) FBgn0037763	=	YPR192W_YCR034W
FBgn0000180 (predicted) FBgn0037762	=	YPR192W_YCR034W
FBgn0000180 (predicted) FBgn0037765	=	YPR192W_YCR034W
FBgn0000180 (predicted) FBgn0036650	=	YPR192W_YCR034W
FBgn0000180 (predicted) FBgn0036007	=	YPR192W_YNL101W
FBgn0000180 (predicted) FBgn0053110	=	YPR192W_YCR034W
FBgn0000180 (predicted) FBgn0036116	=	YPR192W_YNL101W
FBgn0000180 (predicted) FBgn0024194	=	YPR192W_YPL189W
FBgn0000180 (predicted) FBgn0037534	=	YPR192W_YCR034W
FBgn0000180 (predicted) FBgn0030817	=	YPR192W_YNL101W
FBgn0000180 (predicted) FBgn0035300	=	YPR192W_YNL101W
FBgn0000180 (predicted) FBgn0051523	=	YPR192W_YCR034W
FBgn0000181 (predicted) FBgn0000258	=	YPL037C_YIL035C
FBgn0000181 (predicted) FBgn0034084	=	YPL037C_YKL095W
FBgn0000181 (predicted) FBgn0034402	=	YPL037C_YKL095W
FBgn0000239 (predicted) FBgn0020388	=	YMR217W_YGR252W
FBgn0000257 (predicted) FBgn0035226	=	YLR396C_YHR047C
FBgn0000257 (predicted) FBgn0038135	=	YLR396C_YHR047C
FBgn0000257 (predicted) FBgn0038136	=	YLR396C_YHR047C
FBgn0000257 (predicted) FBgn0039640	=	YLR396C_YHR047C
FBgn0000257 (predicted) FBgn0037674	=	YLR396C_YPL045W
FBgn0000257 (predicted) FBgn0013279	=	YLR396C_YAL005C
FBgn0000257 (predicted) FBgn0015795	=	YLR396C_YML001W
FBgn0000257 (predicted) FBgn0051445	=	YLR396C_YHR047C
FBgn0000257 (predicted) FBgn0013276	=	YLR396C_YAL005C
FBgn0000257 (predicted) FBgn0035704	=	YLR396C_YAL002W
FBgn0000257 (predicted) FBgn0051354	=	YLR396C_YAL005C
FBgn0000257 (predicted) FBgn0001217	=	YLR396C_YAL005C
FBgn0000257 (predicted) FBgn0039184	=	YLR396C_YLR153C
FBgn0000257 (predicted) FBgn0040282	=	YLR396C_YHR047C
FBgn0000257 (predicted) FBgn0032782	=	YLR396C_YML001W
FBgn0000257 (predicted) FBgn0052350	=	YLR396C_YMR231W
FBgn0000257 (predicted) FBgn0013275	=	YLR396C_YAL005C
FBgn0000257 (predicted) FBgn0002566	=	YLR396C_YDR080W
FBgn0000257 (predicted) FBgn0012034	=	YLR396C_YLR153C
FBgn0000257 (predicted) FBgn0001219	=	YLR396C_YAL005C
FBgn0000257 (predicted) FBgn0039656	=	YLR396C_YHR047C
FBgn0000257 (predicted) FBgn0052473	=	YLR396C_YHR047C
FBgn0000257 (predicted) FBgn0001230	=	YLR396C_YAL005C
FBgn0000257 (predicted) FBgn0000482	=	YLR396C_YLR148W
FBgn0000257 (predicted) FBgn0001216	=	YLR396C_YAL005C
FBgn0000257 (predicted) FBgn0013277	=	YLR396C_YAL005C
FBgn0000257 (predicted) FBgn0038593	=	YLR396C_YDL077C
FBgn0000257 (predicted) FBgn0013278	=	YLR396C_YAL005C
FBgn0000257 (predicted) FBgn0036030	=	YLR396C_YHL011C
FBgn0000258 (known) FBgn0003732	=	YIL035C_YNL088W/YOR061W_YNL088W
FBgn0000258 (known) FBgn0015300	=	YIL035C_YOR039W/YOR061W_YOR039W
FBgn0000258 (known) FBgn0026136	=	YIL035C_YGL019W/YOR061W_YGL019W
FBgn0000258 (known) FBgn0000259	=	YIL035C_YGL019W/YOR061W_YGL019W
FBgn0000258 (known) FBgn0038746	=	YIL035C_YKL082C
FBgn0000258 (predicted) FBgn0002413	=	YOR061W_YPL204W
FBgn0000258 (predicted) FBgn0028992	=	YOR061W_YKL193C
FBgn0000258 (predicted) FBgn0053906	=	YIL035C_YBL002W
FBgn0000258 (predicted) FBgn0003889	=	YIL035C_YFL037W
FBgn0000258 (predicted) FBgn0001230	=	YIL035C_YLL024C/YOR061W_YBL075C/YOR061W_YAL005C
FBgn0000258 (predicted) FBgn0001219	=	YIL035C_YLL024C/YOR061W_YBL075C/YOR061W_YAL005C
FBgn0000258 (predicted) FBgn0053838	=	YIL035C_YDR225W
FBgn0000258 (predicted) FBgn0051618	=	YIL035C_YDR225W
FBgn0000258 (predicted) FBgn0044817	=	YIL035C_YOR039W/YOR061W_YOR039W
FBgn0000258 (predicted) FBgn0022764	=	YIL035C_YOL004W/YOR061W_YOL004W
FBgn0000258 (predicted) FBgn0053902	=	YIL035C_YBL002W
FBgn0000258 (predicted) FBgn0000711	=	YOR061W_YER133W
FBgn0000258 (predicted) FBgn0038473	=	YIL035C_YER006W
FBgn0000258 (predicted) FBgn0053850	=	YIL035C_YDR225W
FBgn0000258 (predicted) FBgn0085673	=	YIL035C_YOR039W/YOR061W_YOR039W
FBgn0000258 (predicted) FBgn0053245	=	YIL035C_YOR039W/YOR061W_YOR039W
FBgn0000258 (predicted) FBgn0023213	=	YIL035C_YGR162W
FBgn0000258 (predicted) FBgn0039831	=	YIL035C_YLR403W
FBgn0000258 (predicted) FBgn0052238	=	YOR061W_YBR094W
FBgn0000258 (predicted) FBgn0053890	=	YIL035C_YBL002W
FBgn0000258 (predicted) FBgn0037657	=	YIL035C_YLR418C/YOR061W_YLR418C
FBgn0000258 (predicted) FBgn0015024	=	YOR061W_YPL204W
FBgn0000258 (predicted) FBgn0027835	=	YIL035C_YJL080C
FBgn0000258 (predicted) FBgn0053896	=	YIL035C_YBL002W
FBgn0000258 (predicted) FBgn0015805	=	YIL035C_YNL330C
FBgn0000258 (predicted) FBgn0033741	=	YIL035C_YNL061W
FBgn0000258 (predicted) FBgn0052344	=	YIL035C_YDL031W
FBgn0000258 (predicted) FBgn0053880	=	YIL035C_YBL002W
FBgn0000258 (predicted) FBgn0053835	=	YIL035C_YDR225W
FBgn0000258 (predicted) FBgn0033663	=	YIL035C_YCL043C
FBgn0000258 (predicted) FBgn0028744	=	YIL035C_YMR049C
FBgn0000258 (predicted) FBgn0015527	=	YIL035C_YDR496C
FBgn0000258 (predicted) FBgn0053910	=	YIL035C_YBL002W
FBgn0000258 (predicted) FBgn0032650	=	YOR061W_YPL204W
FBgn0000258 (predicted) FBgn0035720	=	YIL035C_YNL112W
FBgn0000258 (predicted) FBgn0035048	=	YIL035C_YPL043W
FBgn0000258 (predicted) FBgn0028982	=	YIL035C_YGR116W/YOR061W_YGR116W
FBgn0000258 (predicted) FBgn0013275	=	YIL035C_YLL024C/YOR061W_YAL005C/YOR061W_YBL075C
FBgn0000258 (predicted) FBgn0028563	=	YIL035C_YGL104C
FBgn0000258 (predicted) FBgn0053859	=	YIL035C_YDR225W
FBgn0000258 (predicted) FBgn0032138	=	YIL035C_YGR103W/YOR061W_YGR103W
FBgn0000258 (predicted) FBgn0053844	=	YIL035C_YDR225W
FBgn0000258 (predicted) FBgn0031854	=	YOR061W_YBR094W
FBgn0000258 (predicted) FBgn0053884	=	YIL035C_YBL002W
FBgn0000258 (predicted) FBgn0053904	=	YIL035C_YBL002W
FBgn0000258 (predicted) FBgn0053244	=	YIL035C_YOR039W/YOR061W_YOR039W
FBgn0000258 (predicted) FBgn0053876	=	YIL035C_YBL002W
FBgn0000258 (predicted) FBgn0051108	=	YOR061W_YBR094W
FBgn0000258 (predicted) FBgn0053246	=	YIL035C_YOR039W/YOR061W_YOR039W
FBgn0000258 (predicted) FBgn0034722	=	YIL035C_YGL244W
FBgn0000258 (predicted) FBgn0013278	=	YIL035C_YLL024C/YOR061W_YAL005C/YOR061W_YBL075C
FBgn0000258 (predicted) FBgn0026147	=	YOR061W_YBR094W
FBgn0000258 (predicted) FBgn0004103	=	YOR061W_YER133W
FBgn0000258 (predicted) FBgn0013279	=	YIL035C_YLL024C/YOR061W_YAL005C/YOR061W_YBL075C
FBgn0000258 (predicted) FBgn0053894	=	YIL035C_YBL002W
FBgn0000258 (predicted) FBgn0053886	=	YIL035C_YBL002W
FBgn0000258 (predicted) FBgn0038964	=	YIL035C_YLR197W
FBgn0000258 (predicted) FBgn0053823	=	YIL035C_YDR225W
FBgn0000258 (predicted) FBgn0003887	=	YIL035C_YFL037W
FBgn0000258 (predicted) FBgn0014002	=	YIL035C_YCL043C
FBgn0000258 (predicted) FBgn0002183	=	YIL035C_YGL207W/YOR061W_YGL207W
FBgn0000258 (predicted) FBgn0028561	=	YIL035C_YGL104C
FBgn0000258 (predicted) FBgn0028562	=	YIL035C_YGL104C
FBgn0000258 (predicted) FBgn0003134	=	YOR061W_YER133W
FBgn0000258 (predicted) FBgn0053898	=	YIL035C_YBL002W
FBgn0000258 (predicted) FBgn0031574	=	YOR061W_YBR094W
FBgn0000258 (predicted) FBgn0003888	=	YIL035C_YFL037W
FBgn0000258 (predicted) FBgn0039182	=	YIL035C_YMR229C
FBgn0000258 (predicted) FBgn0033047	=	YIL035C_YGL104C
FBgn0000258 (predicted) FBgn0013276	=	YIL035C_YLL024C/YOR061W_YBL075C/YOR061W_YAL005C
FBgn0000258 (predicted) FBgn0053237	=	YIL035C_YOR039W/YOR061W_YOR039W
FBgn0000258 (predicted) FBgn0053242	=	YIL035C_YOR039W/YOR061W_YOR039W
FBgn0000258 (predicted) FBgn0053808	=	YIL035C_YDR225W
FBgn0000258 (predicted) FBgn0031853	=	YOR061W_YBR094W
FBgn0000258 (predicted) FBgn0039241	=	YIL035C_YLR028C
FBgn0000258 (predicted) FBgn0051156	=	YIL035C_YGR116W/YOR061W_YGR116W
FBgn0000258 (predicted) FBgn0025593	=	YIL035C_YGL104C
FBgn0000258 (predicted) FBgn0053241	=	YIL035C_YOR039W/YOR061W_YOR039W
FBgn0000258 (predicted) FBgn0053856	=	YIL035C_YDR225W
FBgn0000258 (predicted) FBgn0010278	=	YIL035C_YML069W/YOR061W_YML069W
FBgn0000258 (predicted) FBgn0010774	=	YIL035C_YDR381W
FBgn0000258 (predicted) FBgn0031441	=	YOR061W_YPL204W
FBgn0000258 (predicted) FBgn0033339	=	YIL035C_YDL195W/YOR061W_YDL195W
FBgn0000258 (predicted) FBgn0053239	=	YIL035C_YOR039W/YOR061W_YOR039W
FBgn0000258 (predicted) FBgn0053820	=	YIL035C_YDR225W
FBgn0000258 (predicted) FBgn0030384	=	YOR061W_YPL204W
FBgn0000258 (predicted) FBgn0030823	=	YOR061W_YBR094W
FBgn0000258 (predicted) FBgn0040075	=	YIL035C_YPL235W
FBgn0000258 (predicted) FBgn0053238	=	YIL035C_YOR039W/YOR061W_YOR039W
FBgn0000258 (predicted) FBgn0003132	=	YOR061W_YER133W
FBgn0000258 (predicted) FBgn0035688	=	YOR061W_YJL098W
FBgn0000258 (predicted) FBgn0053862	=	YIL035C_YDR225W
FBgn0000258 (predicted) FBgn0053878	=	YIL035C_YBL002W
FBgn0000258 (predicted) FBgn0039501	=	YOR061W_YBR094W
FBgn0000258 (predicted) FBgn0000258	=	YIL035C_YOR061W
FBgn0000258 (predicted) FBgn0053814	=	YIL035C_YDR225W
FBgn0000258 (predicted) FBgn0053847	=	YIL035C_YDR225W
FBgn0000258 (predicted) FBgn0053900	=	YIL035C_YBL002W
FBgn0000258 (predicted) FBgn0037279	=	YIL035C_YDL055C
FBgn0000258 (predicted) FBgn0053832	=	YIL035C_YDR225W
FBgn0000258 (predicted) FBgn0027330	=	YIL035C_YNL132W
FBgn0000258 (predicted) FBgn0034035	=	YIL035C_YDL055C
FBgn0000258 (predicted) FBgn0053870	=	YIL035C_YBL002W
FBgn0000258 (predicted) FBgn0053868	=	YIL035C_YBL002W
FBgn0000258 (predicted) FBgn0053853	=	YIL035C_YDR225W
FBgn0000258 (predicted) FBgn0053240	=	YIL035C_YOR039W/YOR061W_YOR039W
FBgn0000258 (predicted) FBgn0053829	=	YIL035C_YDR225W
FBgn0000258 (predicted) FBgn0005671	=	YIL035C_YBR127C
FBgn0000258 (predicted) FBgn0037200	=	YIL035C_YNL061W
FBgn0000258 (predicted) FBgn0053888	=	YIL035C_YBL002W
FBgn0000258 (predicted) FBgn0028473	=	YIL035C_YPL093W
FBgn0000258 (predicted) FBgn0003890	=	YIL035C_YFL037W
FBgn0000258 (predicted) FBgn0037489	=	YIL035C_YLR002C
FBgn0000258 (predicted) FBgn0024364	=	YIL035C_YDR365C/YOR061W_YDR365C
FBgn0000258 (predicted) FBgn0035205	=	YIL035C_YOL145C/YOR061W_YOL145C
FBgn0000258 (predicted) FBgn0013277	=	YIL035C_YLL024C/YOR061W_YBL075C/YOR061W_YAL005C
FBgn0000258 (predicted) FBgn0061209	=	YIL035C_YBL002W
FBgn0000258 (predicted) FBgn0034459	=	YOR061W_YBR094W
FBgn0000258 (predicted) FBgn0053243	=	YIL035C_YOR039W/YOR061W_YOR039W
FBgn0000258 (predicted) FBgn0053236	=	YIL035C_YOR039W/YOR061W_YOR039W
FBgn0000258 (predicted) FBgn0028529	=	YIL035C_YGR145W
FBgn0000258 (predicted) FBgn0034915	=	YIL035C_YPR016C
FBgn0000258 (predicted) FBgn0025140	=	YIL035C_YMR290C
FBgn0000258 (predicted) FBgn0036254	=	YIL035C_YNL308C
FBgn0000258 (predicted) FBgn0031851	=	YIL035C_YDR299W/YOR061W_YDR299W
FBgn0000258 (predicted) FBgn0053882	=	YIL035C_YBL002W
FBgn0000258 (predicted) FBgn0051354	=	YIL035C_YLL024C/YOR061W_YAL005C/YOR061W_YBL075C
FBgn0000258 (predicted) FBgn0053817	=	YIL035C_YDR225W
FBgn0000258 (predicted) FBgn0058461	=	YIL035C_YBL002W
FBgn0000258 (predicted) FBgn0053892	=	YIL035C_YBL002W
FBgn0000258 (predicted) FBgn0053247	=	YIL035C_YOR039W/YOR061W_YOR039W
FBgn0000258 (predicted) FBgn0001217	=	YIL035C_YLL024C/YOR061W_YAL005C/YOR061W_YBL075C
FBgn0000258 (predicted) FBgn0053826	=	YIL035C_YDR225W
FBgn0000258 (predicted) FBgn0033562	=	YIL035C_YLR196W
FBgn0000258 (predicted) FBgn0053908	=	YIL035C_YBL002W
FBgn0000258 (predicted) FBgn0034237	=	YIL035C_YOR361C
FBgn0000258 (predicted) FBgn0025803	=	YIL035C_YGL115W
FBgn0000258 (predicted) FBgn0037325	=	YOR061W_YPL204W
FBgn0000258 (predicted) FBgn0010488	=	YIL035C_YGR162W
FBgn0000258 (predicted) FBgn0053874	=	YIL035C_YBL002W
FBgn0000258 (predicted) FBgn0022070	=	YIL035C_YJL069C/YOR061W_YJL069C
FBgn0000258 (predicted) FBgn0032620	=	YIL035C_YOL041C
FBgn0000258 (predicted) FBgn0038410	=	YIL035C_YGR090W/YOR061W_YGR090W
FBgn0000258 (predicted) FBgn0053841	=	YIL035C_YDR225W
FBgn0000258 (predicted) FBgn0001216	=	YIL035C_YLL024C/YOR061W_YBL075C/YOR061W_YAL005C
FBgn0000258 (predicted) FBgn0053872	=	YIL035C_YBL002W
FBgn0000258 (predicted) FBgn0020756	=	YIL035C_YNL262W
FBgn0000258 (predicted) FBgn0053865	=	YIL035C_YDR225W
FBgn0000259 (predicted) FBgn0053239	=	YGL019W_YOR039W
FBgn0000259 (predicted) FBgn0037200	=	YGL019W_YNL061W
FBgn0000259 (predicted) FBgn0001219	=	YGL019W_YLL024C
FBgn0000259 (predicted) FBgn0022764	=	YGL019W_YOL004W
FBgn0000259 (predicted) FBgn0053244	=	YGL019W_YOR039W
FBgn0000259 (predicted) FBgn0025803	=	YGL019W_YGL115W
FBgn0000259 (predicted) FBgn0085673	=	YGL019W_YOR039W
FBgn0000259 (predicted) FBgn0053236	=	YGL019W_YOR039W
FBgn0000259 (predicted) FBgn0024364	=	YGL019W_YDR365C
FBgn0000259 (predicted) FBgn0001216	=	YGL019W_YLL024C
FBgn0000259 (predicted) FBgn0002183	=	YGL019W_YGL207W
FBgn0000259 (predicted) FBgn0053247	=	YGL019W_YOR039W
FBgn0000259 (predicted) FBgn0044817	=	YGL019W_YOR039W
FBgn0000259 (predicted) FBgn0027657	=	YGL019W_YNL234W
FBgn0000259 (predicted) FBgn0034258	=	YGL019W_YMR309C
FBgn0000259 (predicted) FBgn0003732	=	YGL019W_YNL088W
FBgn0000259 (predicted) FBgn0053245	=	YGL019W_YOR039W
FBgn0000259 (predicted) FBgn0015300	=	YGL019W_YOR039W
FBgn0000259 (predicted) FBgn0037657	=	YGL019W_YLR418C
FBgn0000259 (predicted) FBgn0000259	=	YGL019W_YGL019W
FBgn0000259 (predicted) FBgn0036686	=	YGL019W_YPL217C
FBgn0000259 (predicted) FBgn0053242	=	YGL019W_YOR039W
FBgn0000259 (predicted) FBgn0053238	=	YGL019W_YOR039W
FBgn0000259 (predicted) FBgn0053243	=	YGL019W_YOR039W
FBgn0000259 (predicted) FBgn0010278	=	YGL019W_YML069W
FBgn0000259 (predicted) FBgn0033741	=	YGL019W_YNL061W
FBgn0000259 (predicted) FBgn0035205	=	YGL019W_YOL145C
FBgn0000259 (predicted) FBgn0013277	=	YGL019W_YLL024C
FBgn0000259 (predicted) FBgn0001087	=	YGL019W_YPL195W
FBgn0000259 (predicted) FBgn0026136	=	YGL019W_YGL019W
FBgn0000259 (predicted) FBgn0053237	=	YGL019W_YOR039W
FBgn0000259 (predicted) FBgn0034237	=	YGL019W_YOR361C
FBgn0000259 (predicted) FBgn0013276	=	YGL019W_YLL024C
FBgn0000259 (predicted) FBgn0022070	=	YGL019W_YJL069C
FBgn0000259 (predicted) FBgn0053241	=	YGL019W_YOR039W
FBgn0000259 (predicted) FBgn0037262	=	YGL019W_YGL127C
FBgn0000259 (predicted) FBgn0033339	=	YGL019W_YDL195W
FBgn0000259 (predicted) FBgn0001217	=	YGL019W_YLL024C
FBgn0000259 (predicted) FBgn0028982	=	YGL019W_YGR116W
FBgn0000259 (predicted) FBgn0031851	=	YGL019W_YDR299W
FBgn0000259 (predicted) FBgn0051354	=	YGL019W_YLL024C
FBgn0000259 (predicted) FBgn0038410	=	YGL019W_YGR090W
FBgn0000259 (predicted) FBgn0053246	=	YGL019W_YOR039W
FBgn0000259 (predicted) FBgn0013279	=	YGL019W_YLL024C
FBgn0000259 (predicted) FBgn0053240	=	YGL019W_YOR039W
FBgn0000259 (predicted) FBgn0051156	=	YGL019W_YGR116W
FBgn0000259 (predicted) FBgn0013278	=	YGL019W_YLL024C
FBgn0000259 (predicted) FBgn0001233	=	YGL019W_YPL240C
FBgn0000259 (predicted) FBgn0001230	=	YGL019W_YLL024C
FBgn0000259 (predicted) FBgn0039562	=	YGL019W_YPL240C
FBgn0000259 (predicted) FBgn0013275	=	YGL019W_YLL024C
FBgn0000261 (predicted) FBgn0037020	=	YDR256C_YGL153W
FBgn0000261 (predicted) FBgn0003151	=	YDR256C_YMR314W
FBgn0000261 (predicted) FBgn0000986	=	YDR256C_YLR347C
FBgn0000261 (predicted) FBgn0036736	=	YDR256C_YER125W
FBgn0000261 (predicted) FBgn0035953	=	YDR256C_YER125W
FBgn0000261 (predicted) FBgn0061469	=	YDR256C_YER125W
FBgn0000261 (predicted) FBgn0034989	=	YDR256C_YER125W
FBgn0000261 (predicted) FBgn0000261	=	YDR256C_YDR256C
FBgn0000261 (predicted) FBgn0029006	=	YDR256C_YER125W
FBgn0000261 (predicted) FBgn0032492	=	YDR256C_YMR314W
FBgn0000261 (predicted) FBgn0027338	=	YDR256C_YNL189W
FBgn0000261 (predicted) FBgn0032061	=	YDR256C_YDR256C
FBgn0000261 (predicted) FBgn0024889	=	YDR256C_YNL189W
FBgn0000261 (predicted) FBgn0003557	=	YDR256C_YER125W
FBgn0000261 (predicted) FBgn0030145	=	YDR256C_YER125W
FBgn0000261 (predicted) FBgn0011823	=	YDR256C_YNL189W
FBgn0000273 (predicted) FBgn0000273	=	YKL166C_YKL166C/YKL166C_YJL164C/YKL166C_YPL203W/YJL164C_YJL164C/YJL164C_YPL203W/YPL203W_YPL203W
FBgn0000273 (predicted) FBgn0058045	=	YPL203W_YMR022W
FBgn0000273 (predicted) FBgn0033194	=	YJL164C_YLL040C
FBgn0000273 (predicted) FBgn0011244	=	YPL203W_YLR259C
FBgn0000273 (predicted) FBgn0000442	=	YKL166C_YKL166C/YKL166C_YJL164C/YKL166C_YPL203W/YJL164C_YJL164C/YJL164C_YPL203W/YPL203W_YPL203W
FBgn0000273 (predicted) FBgn0052113	=	YJL164C_YLL040C
FBgn0000273 (predicted) FBgn0001216	=	YJL164C_YLL024C/YPL203W_YLL024C
FBgn0000273 (predicted) FBgn0001230	=	YJL164C_YLL024C/YPL203W_YLL024C
FBgn0000273 (predicted) FBgn0003071	=	YKL166C_YGR240C
FBgn0000273 (predicted) FBgn0013276	=	YJL164C_YLL024C/YPL203W_YLL024C
FBgn0000273 (predicted) FBgn0027599	=	YKL166C_YNL227C
FBgn0000273 (predicted) FBgn0004507	=	YKL166C_YPR160W
FBgn0000273 (predicted) FBgn0001219	=	YJL164C_YLL024C/YPL203W_YLL024C
FBgn0000273 (predicted) FBgn0015796	=	YKL166C_YFL038C
FBgn0000273 (predicted) FBgn0031090	=	YKL166C_YFL038C
FBgn0000273 (predicted) FBgn0015245	=	YPL203W_YLR259C
FBgn0000273 (predicted) FBgn0032782	=	YKL166C_YML001W
FBgn0000273 (predicted) FBgn0016700	=	YKL166C_YFL038C
FBgn0000273 (predicted) FBgn0032525	=	YPL203W_YLR259C
FBgn0000273 (predicted) FBgn0000721	=	YKL166C_YKL166C/YKL166C_YJL164C/YKL166C_YPL203W/YJL164C_YJL164C/YJL164C_YPL203W/YPL203W_YPL203W
FBgn0000273 (predicted) FBgn0003676	=	YJL164C_YDR212W
FBgn0000273 (predicted) FBgn0038175	=	YPL203W_YMR022W
FBgn0000273 (predicted) FBgn0013278	=	YJL164C_YLL024C/YPL203W_YLL024C
FBgn0000273 (predicted) FBgn0025724	=	YKL166C_YGL137W
FBgn0000273 (predicted) FBgn0036516	=	YPL203W_YMR022W
FBgn0000273 (predicted) FBgn0013279	=	YJL164C_YLL024C/YPL203W_YLL024C
FBgn0000273 (predicted) FBgn0013277	=	YJL164C_YLL024C/YPL203W_YLL024C
FBgn0000273 (predicted) FBgn0015795	=	YKL166C_YML001W
FBgn0000273 (predicted) FBgn0000274	=	YKL166C_YPL203W/YKL166C_YKL166C/YKL166C_YJL164C/YJL164C_YPL203W/YJL164C_YJL164C/YPL203W_YPL203W
FBgn0000273 (predicted) FBgn0001217	=	YJL164C_YLL024C/YPL203W_YLL024C
FBgn0000273 (predicted) FBgn0051354	=	YJL164C_YLL024C/YPL203W_YLL024C
FBgn0000273 (predicted) FBgn0004461	=	YJL164C_YFL033C
FBgn0000273 (predicted) FBgn0039796	=	YKL166C_YKL166C/YKL166C_YPL203W/YKL166C_YJL164C/YJL164C_YPL203W/YJL164C_YJL164C/YPL203W_YPL203W
FBgn0000273 (predicted) FBgn0011253	=	YKL166C_YHR135C/YPL203W_YHR135C
FBgn0000273 (predicted) FBgn0013275	=	YJL164C_YLL024C/YPL203W_YLL024C
FBgn0000273 (predicted) FBgn0031728	=	YPL203W_YLR259C
FBgn0000273 (predicted) FBgn0020386	=	YKL166C_YDR490C
FBgn0000273 (predicted) FBgn0015789	=	YKL166C_YFL038C
FBgn0000273 (predicted) FBgn0015374	=	YPL203W_YMR022W
FBgn0000274 (predicted) FBgn0016700	=	YKL166C_YFL038C
FBgn0000274 (predicted) FBgn0013276	=	YPL203W_YLL024C/YJL164C_YLL024C
FBgn0000274 (predicted) FBgn0000721	=	YPL203W_YKL166C/YPL203W_YJL164C/YPL203W_YPL203W/YKL166C_YKL166C/YKL166C_YJL164C/YJL164C_YJL164C
FBgn0000274 (predicted) FBgn0003676	=	YJL164C_YDR212W
FBgn0000274 (predicted) FBgn0001217	=	YPL203W_YLL024C/YJL164C_YLL024C
FBgn0000274 (predicted) FBgn0003071	=	YKL166C_YGR240C
FBgn0000274 (predicted) FBgn0015796	=	YKL166C_YFL038C
FBgn0000274 (predicted) FBgn0011244	=	YPL203W_YLR259C
FBgn0000274 (predicted) FBgn0020386	=	YKL166C_YDR490C
FBgn0000274 (predicted) FBgn0000442	=	YPL203W_YKL166C/YPL203W_YJL164C/YPL203W_YPL203W/YKL166C_YKL166C/YKL166C_YJL164C/YJL164C_YJL164C
FBgn0000274 (predicted) FBgn0013275	=	YPL203W_YLL024C/YJL164C_YLL024C
FBgn0000274 (predicted) FBgn0013277	=	YPL203W_YLL024C/YJL164C_YLL024C
FBgn0000274 (predicted) FBgn0032525	=	YPL203W_YLR259C
FBgn0000274 (predicted) FBgn0015789	=	YKL166C_YFL038C
FBgn0000274 (predicted) FBgn0015374	=	YPL203W_YMR022W
FBgn0000274 (predicted) FBgn0039796	=	YPL203W_YKL166C/YPL203W_YPL203W/YPL203W_YJL164C/YKL166C_YKL166C/YKL166C_YJL164C/YJL164C_YJL164C
FBgn0000274 (predicted) FBgn0004507	=	YKL166C_YPR160W
FBgn0000274 (predicted) FBgn0058045	=	YPL203W_YMR022W
FBgn0000274 (predicted) FBgn0000274	=	YPL203W_YPL203W/YPL203W_YKL166C/YPL203W_YJL164C/YKL166C_YKL166C/YKL166C_YJL164C/YJL164C_YJL164C
FBgn0000274 (predicted) FBgn0011253	=	YPL203W_YHR135C/YKL166C_YHR135C
FBgn0000274 (predicted) FBgn0027599	=	YKL166C_YNL227C
FBgn0000274 (predicted) FBgn0015245	=	YPL203W_YLR259C
FBgn0000274 (predicted) FBgn0038175	=	YPL203W_YMR022W
FBgn0000274 (predicted) FBgn0025724	=	YKL166C_YGL137W
FBgn0000274 (predicted) FBgn0036516	=	YPL203W_YMR022W
FBgn0000274 (predicted) FBgn0033194	=	YJL164C_YLL040C
FBgn0000274 (predicted) FBgn0001230	=	YPL203W_YLL024C/YJL164C_YLL024C
FBgn0000274 (predicted) FBgn0004461	=	YJL164C_YFL033C
FBgn0000274 (predicted) FBgn0015795	=	YKL166C_YML001W
FBgn0000274 (predicted) FBgn0031090	=	YKL166C_YFL038C
FBgn0000274 (predicted) FBgn0031728	=	YPL203W_YLR259C
FBgn0000274 (predicted) FBgn0001216	=	YPL203W_YLL024C/YJL164C_YLL024C
FBgn0000274 (predicted) FBgn0052113	=	YJL164C_YLL040C
FBgn0000274 (predicted) FBgn0001219	=	YPL203W_YLL024C/YJL164C_YLL024C
FBgn0000274 (predicted) FBgn0013278	=	YPL203W_YLL024C/YJL164C_YLL024C
FBgn0000274 (predicted) FBgn0013279	=	YPL203W_YLL024C/YJL164C_YLL024C
FBgn0000274 (predicted) FBgn0032782	=	YKL166C_YML001W
FBgn0000274 (predicted) FBgn0051354	=	YPL203W_YLL024C/YJL164C_YLL024C
FBgn0000303 (predicted) FBgn0038486	=	YML042W_YML042W
FBgn0000303 (predicted) FBgn0032701	=	YML042W_YNL124W
FBgn0000303 (predicted) FBgn0039562	=	YML042W_YPL240C
FBgn0000303 (predicted) FBgn0039244	=	YML042W_YOL075C
FBgn0000303 (predicted) FBgn0031830	=	YML042W_YGL187C
FBgn0000303 (predicted) FBgn0023516	=	YML042W_YDR244W
FBgn0000303 (predicted) FBgn0039543	=	YML042W_YML042W
FBgn0000303 (predicted) FBgn0024889	=	YML042W_YNL189W
FBgn0000303 (predicted) FBgn0032407	=	YML042W_YDL065C
FBgn0000303 (predicted) FBgn0027338	=	YML042W_YNL189W
FBgn0000303 (predicted) FBgn0037440	=	YML042W_YML042W
FBgn0000303 (predicted) FBgn0027842	=	YML042W_YML042W
FBgn0000303 (predicted) FBgn0011823	=	YML042W_YNL189W
FBgn0000303 (predicted) FBgn0010531	=	YML042W_YMR038C
FBgn0000303 (predicted) FBgn0001233	=	YML042W_YPL240C
FBgn0000303 (predicted) FBgn0000303	=	YML042W_YML042W
FBgn0000303 (predicted) FBgn0032471	=	YML042W_YML042W
FBgn0000308 (predicted) FBgn0028388	=	YOR122C_YNL138W
FBgn0000319 (predicted) FBgn0085224	=	YGL206C_YOR239W
FBgn0000319 (predicted) FBgn0003890	=	YGL206C_YFL037W
FBgn0000319 (predicted) FBgn0001217	=	YGL206C_YLL024C/YGL206C_YER103W
FBgn0000319 (predicted) FBgn0030141	=	YGL206C_YHR108W
FBgn0000319 (predicted) FBgn0003884	=	YGL206C_YML085C
FBgn0000319 (predicted) FBgn0039745	=	YGL206C_YKL195W
FBgn0000319 (predicted) FBgn0037279	=	YGL206C_YDL055C
FBgn0000319 (predicted) FBgn0010380	=	YGL206C_YKL135C
FBgn0000319 (predicted) FBgn0028582	=	YGL206C_YDL161W
FBgn0000319 (predicted) FBgn0012034	=	YGL206C_YLR153C
FBgn0000319 (predicted) FBgn0001216	=	YGL206C_YER103W/YGL206C_YLL024C
FBgn0000319 (predicted) FBgn0003887	=	YGL206C_YFL037W
FBgn0000319 (predicted) FBgn0005671	=	YGL206C_YBR127C
FBgn0000319 (predicted) FBgn0013275	=	YGL206C_YER103W/YGL206C_YLL024C
FBgn0000319 (predicted) FBgn0003888	=	YGL206C_YFL037W
FBgn0000319 (predicted) FBgn0013276	=	YGL206C_YLL024C/YGL206C_YER103W
FBgn0000319 (predicted) FBgn0003886	=	YGL206C_YML085C
FBgn0000319 (predicted) FBgn0004236	=	YGL206C_YML085C
FBgn0000319 (predicted) FBgn0001230	=	YGL206C_YER103W/YGL206C_YLL024C
FBgn0000319 (predicted) FBgn0035247	=	YGL206C_YOR239W
FBgn0000319 (predicted) FBgn0013277	=	YGL206C_YLL024C/YGL206C_YER103W
FBgn0000319 (predicted) FBgn0035995	=	YGL206C_YHR108W
FBgn0000319 (predicted) FBgn0024814	=	YGL206C_YGR167W
FBgn0000319 (predicted) FBgn0003885	=	YGL206C_YML085C
FBgn0000319 (predicted) FBgn0038565	=	YGL206C_YML085C
FBgn0000319 (predicted) FBgn0086372	=	YGL206C_YHR161C/YGL206C_YGR241C
FBgn0000319 (predicted) FBgn0038858	=	YGL206C_YNL168C
FBgn0000319 (predicted) FBgn0039184	=	YGL206C_YLR153C
FBgn0000319 (predicted) FBgn0001219	=	YGL206C_YER103W/YGL206C_YLL024C
FBgn0000319 (predicted) FBgn0051354	=	YGL206C_YER103W/YGL206C_YLL024C
FBgn0000319 (predicted) FBgn0003889	=	YGL206C_YFL037W
FBgn0000319 (predicted) FBgn0013279	=	YGL206C_YER103W/YGL206C_YLL024C
FBgn0000319 (predicted) FBgn0036346	=	YGL206C_YNL168C
FBgn0000319 (predicted) FBgn0026418	=	YGL206C_YPL106C/YGL206C_YBR169C
FBgn0000319 (predicted) FBgn0038924	=	YGL206C_YNL168C
FBgn0000319 (predicted) FBgn0034035	=	YGL206C_YDL055C
FBgn0000319 (predicted) FBgn0013278	=	YGL206C_YER103W/YGL206C_YLL024C
FBgn0000319 (predicted) FBgn0039726	=	YGL206C_YKR026C
FBgn0000319 (predicted) FBgn0000319	=	YGL206C_YGL206C
FBgn0000319 (predicted) FBgn0030239	=	YGL206C_YNR034W
FBgn0000337 (predicted) FBgn0001219	=	YBL098W_YLL024C
FBgn0000337 (predicted) FBgn0020655	=	YBL098W_YDL226C
FBgn0000337 (predicted) FBgn0013277	=	YBL098W_YLL024C
FBgn0000337 (predicted) FBgn0001216	=	YBL098W_YLL024C
FBgn0000337 (predicted) FBgn0013276	=	YBL098W_YLL024C
FBgn0000337 (predicted) FBgn0051354	=	YBL098W_YLL024C
FBgn0000337 (predicted) FBgn0013279	=	YBL098W_YLL024C
FBgn0000337 (predicted) FBgn0001217	=	YBL098W_YLL024C
FBgn0000337 (predicted) FBgn0001230	=	YBL098W_YLL024C
FBgn0000337 (predicted) FBgn0013275	=	YBL098W_YLL024C
FBgn0000337 (predicted) FBgn0013278	=	YBL098W_YLL024C
FBgn0000339 (predicted) FBgn0037765	=	YGL054C_YLR372W
FBgn0000339 (predicted) FBgn0053110	=	YGL054C_YLR372W
FBgn0000339 (predicted) FBgn0037761	=	YGL054C_YLR372W
FBgn0000339 (predicted) FBgn0036128	=	YGL054C_YLR372W
FBgn0000339 (predicted) FBgn0037764	=	YGL054C_YLR372W
FBgn0000339 (predicted) FBgn0038983	=	YGL054C_YLR372W
FBgn0000339 (predicted) FBgn0036650	=	YGL054C_YLR372W
FBgn0000339 (predicted) FBgn0037534	=	YGL054C_YLR372W
FBgn0000339 (predicted) FBgn0034383	=	YGL054C_YLR372W
FBgn0000339 (predicted) FBgn0038985	=	YGL054C_YLR372W
FBgn0000339 (predicted) FBgn0051523	=	YGL054C_YLR372W
FBgn0000339 (predicted) FBgn0051522	=	YGL054C_YLR372W
FBgn0000339 (predicted) FBgn0052072	=	YGL054C_YLR372W
FBgn0000339 (predicted) FBgn0034382	=	YGL054C_YLR372W
FBgn0000339 (predicted) FBgn0037762	=	YGL054C_YLR372W
FBgn0000339 (predicted) FBgn0051648	=	YGL054C_YPL132W
FBgn0000339 (predicted) FBgn0024555	=	YGL054C_YNL201C
FBgn0000339 (predicted) FBgn0037763	=	YGL054C_YLR372W
FBgn0000339 (predicted) FBgn0038986	=	YGL054C_YLR372W
FBgn0000339 (predicted) FBgn0051141	=	YGL054C_YLR372W
FBgn0000339 (predicted) FBgn0039030	=	YGL054C_YLR372W
FBgn0000377 (known) FBgn0035136	=	YLR117C_YMR213W
FBgn0000377 (known) FBgn0004856	=	YLR117C_YAL032C
FBgn0000377 (predicted) FBgn0027049	=	YLR117C_YML049C
FBgn0000377 (predicted) FBgn0034415	=	YLR117C_YBR244W
FBgn0000377 (predicted) FBgn0037550	=	YLR117C_YJR050W
FBgn0000377 (predicted) FBgn0013969	=	YLR117C_YLL036C
FBgn0000377 (predicted) FBgn0024191	=	YLR117C_YLR424W
FBgn0000377 (predicted) FBgn0010083	=	YLR117C_YER029C
FBgn0000377 (predicted) FBgn0001230	=	YLR117C_YLL024C
FBgn0000377 (predicted) FBgn0013278	=	YLR117C_YLL024C
FBgn0000377 (predicted) FBgn0038590	=	YLR117C_YBL074C
FBgn0000377 (predicted) FBgn0036548	=	YLR117C_YER172C
FBgn0000377 (predicted) FBgn0000377	=	YLR117C_YLR117C
FBgn0000377 (predicted) FBgn0013275	=	YLR117C_YLL024C
FBgn0000377 (predicted) FBgn0001216	=	YLR117C_YLL024C
FBgn0000377 (predicted) FBgn0030365	=	YLR117C_YPL151C
FBgn0000377 (predicted) FBgn0031493	=	YLR117C_YMR240C
FBgn0000377 (predicted) FBgn0033859	=	YLR117C_YDR416W
FBgn0000377 (predicted) FBgn0001217	=	YLR117C_YLL024C
FBgn0000377 (predicted) FBgn0013277	=	YLR117C_YLL024C
FBgn0000377 (predicted) FBgn0035438	=	YLR117C_YBR244W
FBgn0000377 (predicted) FBgn0035162	=	YLR117C_YML049C
FBgn0000377 (predicted) FBgn0003279	=	YLR117C_YDR012W
FBgn0000377 (predicted) FBgn0086707	=	YLR117C_YGR278W
FBgn0000377 (predicted) FBgn0037220	=	YLR117C_YBR065C
FBgn0000377 (predicted) FBgn0015270	=	YLR117C_YBR060C
FBgn0000377 (predicted) FBgn0013279	=	YLR117C_YLL024C
FBgn0000377 (predicted) FBgn0033688	=	YLR117C_YHR165C
FBgn0000377 (predicted) FBgn0001219	=	YLR117C_YLL024C
FBgn0000377 (predicted) FBgn0034084	=	YLR117C_YKL095W
FBgn0000377 (predicted) FBgn0011712	=	YLR117C_YBL050W
FBgn0000377 (predicted) FBgn0034402	=	YLR117C_YKL095W
FBgn0000377 (predicted) FBgn0031266	=	YLR117C_YMR288W
FBgn0000377 (predicted) FBgn0013276	=	YLR117C_YLL024C
FBgn0000377 (predicted) FBgn0051354	=	YLR117C_YLL024C
FBgn0000384 (predicted) FBgn0013279	=	YHR005C_YLL024C/YER020W_YAL005C/YER020W_YLL024C
FBgn0000384 (predicted) FBgn0015279	=	YHR005C_YLR240W
FBgn0000384 (predicted) FBgn0001104	=	YHR005C_YER020W/YER020W_YER020W
FBgn0000384 (predicted) FBgn0003517	=	YER020W_YGR214W
FBgn0000384 (predicted) FBgn0001123	=	YHR005C_YER020W/YER020W_YER020W
FBgn0000384 (predicted) FBgn0027835	=	YHR005C_YJL080C
FBgn0000384 (predicted) FBgn0032701	=	YER020W_YNL124W
FBgn0000384 (predicted) FBgn0036862	=	YHR005C_YOR178C
FBgn0000384 (predicted) FBgn0038922	=	YER020W_YNL037C
FBgn0000384 (predicted) FBgn0001217	=	YHR005C_YLL024C/YER020W_YLL024C/YER020W_YAL005C
FBgn0000384 (predicted) FBgn0013278	=	YHR005C_YLL024C/YER020W_YAL005C/YER020W_YLL024C
FBgn0000384 (predicted) FBgn0013275	=	YHR005C_YLL024C/YER020W_YLL024C/YER020W_YAL005C
FBgn0000384 (predicted) FBgn0001105	=	YHR005C_YOR212W
FBgn0000384 (predicted) FBgn0036428	=	YHR005C_YOR178C
FBgn0000384 (predicted) FBgn0004623	=	YHR005C_YOR212W
FBgn0000384 (predicted) FBgn0004435	=	YHR005C_YER020W/YER020W_YER020W
FBgn0000384 (predicted) FBgn0015278	=	YHR005C_YLR240W
FBgn0000384 (predicted) FBgn0003942	=	YHR005C_YLR167W
[truncated: 45,859 more rows]
