# Supplementary material for: Building and analyzing protein interactome networks by cross-species comparisons
Source: BMC Syst Biol. 2010 Mar 30;4:36. doi: 10.1186/1752-0509-4-36 (PMC2859380; doi:10.1186/1752-0509-4-36)
Supplement: Additional file 8 — Zio Dmel. A zipped folder containing files formatted for use in Cytoscape listed in Supplemental Table 3. These files are for Drosophila melanogaster proteins. [file 1752-0509-4-36-S8.ZIP › dmel/dmel_scer_SpeciesSpeciesScore.eda]

dmel_scer_SpeciesSpeciesScore.eda
FBgn0000042 (known) FBgn0028388	=	2.0
FBgn0000042 (known) FBgn0038206	=	2.0
FBgn0000042 (predicted) FBgn0013276	=	1.00
FBgn0000042 (predicted) FBgn0039654	=	1.00
FBgn0000042 (predicted) FBgn0085224	=	1.00
FBgn0000042 (predicted) FBgn0003204	=	1.00
FBgn0000042 (predicted) FBgn0053554	=	1.00
FBgn0000042 (predicted) FBgn0051354	=	0.99
FBgn0000042 (predicted) FBgn0036309	=	1.00
FBgn0000042 (predicted) FBgn0011570	=	1.00
FBgn0000042 (predicted) FBgn0001233	=	1.00
FBgn0000042 (predicted) FBgn0001341	=	1.00
FBgn0000042 (predicted) FBgn0000044	=	1.00
FBgn0000042 (predicted) FBgn0020367	=	1.00
FBgn0000042 (predicted) FBgn0039808	=	1.00
FBgn0000042 (predicted) FBgn0024330	=	1.00
FBgn0000042 (predicted) FBgn0010217	=	1.00
FBgn0000042 (predicted) FBgn0030359	=	1.00
FBgn0000042 (predicted) FBgn0035247	=	1.00
FBgn0000042 (predicted) FBgn0034231	=	1.00
FBgn0000042 (predicted) FBgn0015805	=	1.00
FBgn0000042 (predicted) FBgn0025463	=	1.00
FBgn0000042 (predicted) FBgn0033382	=	0.95
FBgn0000042 (predicted) FBgn0010611	=	1.00
FBgn0000042 (predicted) FBgn0029006	=	1.00
FBgn0000042 (predicted) FBgn0013762	=	1.00
FBgn0000042 (predicted) FBgn0034537	=	1.00
FBgn0000042 (predicted) FBgn0037541	=	1.00
FBgn0000042 (predicted) FBgn0013279	=	0.99
FBgn0000042 (predicted) FBgn0000045	=	1.00
FBgn0000042 (predicted) FBgn0033794	=	1.00
FBgn0000042 (predicted) FBgn0020655	=	1.00
FBgn0000042 (predicted) FBgn0010263	=	1.00
FBgn0000042 (predicted) FBgn0052423	=	1.00
FBgn0000042 (predicted) FBgn0020633	=	1.00
FBgn0000042 (predicted) FBgn0037728	=	1.00
FBgn0000042 (predicted) FBgn0031094	=	1.00
FBgn0000042 (predicted) FBgn0004654	=	1.00
FBgn0000042 (predicted) FBgn0010348	=	1.00
FBgn0000042 (predicted) FBgn0010355	=	1.00
FBgn0000042 (predicted) FBgn0086613	=	1.00
FBgn0000042 (predicted) FBgn0031051	=	1.00
FBgn0000042 (predicted) FBgn0036357	=	1.00
FBgn0000042 (predicted) FBgn0039562	=	1.00
FBgn0000042 (predicted) FBgn0014906	=	0.95
FBgn0000042 (predicted) FBgn0000047	=	1.00
FBgn0000042 (predicted) FBgn0035524	=	1.00
FBgn0000042 (predicted) FBgn0000570	=	1.00
FBgn0000042 (predicted) FBgn0003687	=	1.00
FBgn0000042 (predicted) FBgn0038947	=	1.00
FBgn0000042 (predicted) FBgn0010287	=	1.00
FBgn0000042 (predicted) FBgn0030354	=	1.00
FBgn0000042 (predicted) FBgn0011676	=	1.00
FBgn0000042 (predicted) FBgn0031042	=	1.00
FBgn0000042 (predicted) FBgn0000042	=	1.00
FBgn0000042 (predicted) FBgn0010551	=	1.00
FBgn0000042 (predicted) FBgn0003392	=	1.00
FBgn0000042 (predicted) FBgn0025865	=	1.00
FBgn0000042 (predicted) FBgn0035953	=	1.00
FBgn0000042 (predicted) FBgn0030951	=	1.00
FBgn0000042 (predicted) FBgn0028997	=	1.00
FBgn0000042 (predicted) FBgn0040929	=	1.00
FBgn0000042 (predicted) FBgn0037610	=	1.00
FBgn0000042 (predicted) FBgn0003559	=	1.00
FBgn0000042 (predicted) FBgn0000043	=	1.00
FBgn0000042 (predicted) FBgn0003274	=	1.00
FBgn0000042 (predicted) FBgn0032620	=	1.00
FBgn0000042 (predicted) FBgn0000581	=	1.00
FBgn0000042 (predicted) FBgn0027341	=	1.00
FBgn0000042 (predicted) FBgn0013278	=	0.99
FBgn0000042 (predicted) FBgn0033562	=	1.00
FBgn0000042 (predicted) FBgn0001187	=	0.89
FBgn0000042 (predicted) FBgn0033342	=	1.00
FBgn0000042 (predicted) FBgn0042711	=	0.92
FBgn0000042 (predicted) FBgn0030877	=	1.00
FBgn0000042 (predicted) FBgn0002789	=	1.00
FBgn0000042 (predicted) FBgn0030573	=	1.00
FBgn0000042 (predicted) FBgn0020235	=	1.00
FBgn0000042 (predicted) FBgn0036372	=	1.00
FBgn0000042 (predicted) FBgn0061469	=	1.00
FBgn0000042 (predicted) FBgn0001186	=	1.00
FBgn0000042 (predicted) FBgn0013749	=	1.00
FBgn0000042 (predicted) FBgn0022764	=	1.00
FBgn0000042 (predicted) FBgn0037277	=	1.00
FBgn0000042 (predicted) FBgn0003557	=	1.00
FBgn0000042 (predicted) FBgn0013277	=	0.97
FBgn0000042 (predicted) FBgn0031260	=	1.00
FBgn0000042 (predicted) FBgn0033194	=	1.00
FBgn0000042 (predicted) FBgn0020254	=	1.00
FBgn0000042 (predicted) FBgn0030145	=	1.00
FBgn0000042 (predicted) FBgn0000150	=	1.00
FBgn0000042 (predicted) FBgn0086250	=	1.00
FBgn0000042 (predicted) FBgn0029091	=	0.88
FBgn0000042 (predicted) FBgn0017577	=	1.00
FBgn0000042 (predicted) FBgn0035499	=	1.00
FBgn0000042 (predicted) FBgn0000117	=	1.00
FBgn0000042 (predicted) FBgn0036736	=	1.00
FBgn0000042 (predicted) FBgn0035420	=	1.00
FBgn0000042 (predicted) FBgn0038774	=	1.00
FBgn0000042 (predicted) FBgn0026758	=	1.00
FBgn0000042 (predicted) FBgn0040078	=	1.00
FBgn0000042 (predicted) FBgn0002775	=	1.00
FBgn0000042 (predicted) FBgn0086675	=	1.00
FBgn0000042 (predicted) FBgn0020497	=	1.00
FBgn0000042 (predicted) FBgn0032464	=	1.00
FBgn0000042 (predicted) FBgn0016081	=	1.00
FBgn0000042 (predicted) FBgn0040075	=	1.00
FBgn0000042 (predicted) FBgn0019886	=	0.80
FBgn0000042 (predicted) FBgn0013275	=	1.00
FBgn0000042 (predicted) FBgn0035639	=	1.00
FBgn0000042 (predicted) FBgn0024814	=	1.00
FBgn0000042 (predicted) FBgn0039580	=	1.00
FBgn0000042 (predicted) FBgn0000046	=	1.00
FBgn0000042 (predicted) FBgn0024238	=	1.00
FBgn0000042 (predicted) FBgn0034989	=	1.00
FBgn0000042 (predicted) FBgn0036747	=	0.89
FBgn0000042 (predicted) FBgn0011726	=	1.00
FBgn0000042 (predicted) FBgn0038429	=	1.00
FBgn0000042 (predicted) FBgn0031905	=	1.00
FBgn0000042 (predicted) FBgn0000319	=	1.00
FBgn0000042 (predicted) FBgn0011741	=	1.00
FBgn0000042 (predicted) FBgn0052113	=	1.00
FBgn0000042 (predicted) FBgn0027378	=	1.00
FBgn0000042 (predicted) FBgn0020368	=	1.00
FBgn0000042 (predicted) FBgn0037981	=	1.00
FBgn0000042 (predicted) FBgn0033714	=	1.00
FBgn0000042 (predicted) FBgn0003517	=	1.00
FBgn0000042 (predicted) FBgn0001217	=	0.99
FBgn0000042 (predicted) FBgn0004687	=	1.00
FBgn0000042 (predicted) FBgn0001197	=	1.00
FBgn0000042 (predicted) FBgn0034893	=	1.00
FBgn0000042 (predicted) FBgn0020388	=	1.00
FBgn0000042 (predicted) FBgn0032321	=	1.00
FBgn0000042 (predicted) FBgn0026252	=	1.00
FBgn0000042 (predicted) FBgn0002069	=	1.00
FBgn0000042 (predicted) FBgn0027093	=	1.00
FBgn0000042 (predicted) FBgn0037632	=	1.00
FBgn0000042 (predicted) FBgn0036698	=	1.00
FBgn0000042 (predicted) FBgn0032208	=	1.00
FBgn0000042 (predicted) FBgn0036568	=	1.00
FBgn0000042 (predicted) FBgn0023507	=	1.00
FBgn0000042 (predicted) FBgn0001219	=	1.00
FBgn0000042 (predicted) FBgn0038576	=	1.00
FBgn0000042 (predicted) FBgn0037526	=	1.00
FBgn0000042 (predicted) FBgn0034577	=	1.00
FBgn0000042 (predicted) FBgn0011211	=	1.00
FBgn0000042 (predicted) FBgn0022213	=	1.00
FBgn0000042 (predicted) FBgn0011290	=	1.00
FBgn0000042 (predicted) FBgn0000308	=	1.00
FBgn0000042 (predicted) FBgn0039381	=	1.00
FBgn0000042 (predicted) FBgn0001311	=	1.00
FBgn0000042 (predicted) FBgn0042710	=	0.94
FBgn0000042 (predicted) FBgn0001230	=	0.99
FBgn0000042 (predicted) FBgn0001216	=	0.99
FBgn0000042 (predicted) FBgn0031170	=	0.88
FBgn0000043 (known) FBgn0028388	=	2.0
FBgn0000043 (known) FBgn0022764	=	2.0
FBgn0000043 (predicted) FBgn0061469	=	1.00
FBgn0000043 (predicted) FBgn0000570	=	1.00
FBgn0000043 (predicted) FBgn0011570	=	1.00
FBgn0000043 (predicted) FBgn0001187	=	0.89
FBgn0000043 (predicted) FBgn0000045	=	1.00
FBgn0000043 (predicted) FBgn0036747	=	0.89
FBgn0000043 (predicted) FBgn0003274	=	1.00
FBgn0000043 (predicted) FBgn0000150	=	1.00
FBgn0000043 (predicted) FBgn0024330	=	1.00
FBgn0000043 (predicted) FBgn0020497	=	1.00
FBgn0000043 (predicted) FBgn0001219	=	1.00
FBgn0000043 (predicted) FBgn0001341	=	1.00
FBgn0000043 (predicted) FBgn0026758	=	1.00
FBgn0000043 (predicted) FBgn0027093	=	1.00
FBgn0000043 (predicted) FBgn0013278	=	0.99
FBgn0000043 (predicted) FBgn0011676	=	1.00
FBgn0000043 (predicted) FBgn0011741	=	1.00
FBgn0000043 (predicted) FBgn0039808	=	1.00
FBgn0000043 (predicted) FBgn0037610	=	1.00
FBgn0000043 (predicted) FBgn0034537	=	1.00
FBgn0000043 (predicted) FBgn0040929	=	1.00
FBgn0000043 (predicted) FBgn0040075	=	1.00
FBgn0000043 (predicted) FBgn0001230	=	0.99
FBgn0000043 (predicted) FBgn0020235	=	1.00
FBgn0000043 (predicted) FBgn0025463	=	1.00
FBgn0000043 (predicted) FBgn0003517	=	1.00
FBgn0000043 (predicted) FBgn0003559	=	1.00
FBgn0000043 (predicted) FBgn0020655	=	1.00
FBgn0000043 (predicted) FBgn0003392	=	1.00
FBgn0000043 (predicted) FBgn0000117	=	1.00
FBgn0000043 (predicted) FBgn0014906	=	0.95
FBgn0000043 (predicted) FBgn0035524	=	1.00
FBgn0000043 (predicted) FBgn0020388	=	1.00
FBgn0000043 (predicted) FBgn0031905	=	1.00
FBgn0000043 (predicted) FBgn0011211	=	1.00
FBgn0000043 (predicted) FBgn0042710	=	0.94
FBgn0000043 (predicted) FBgn0002789	=	1.00
FBgn0000043 (predicted) FBgn0037632	=	1.00
FBgn0000043 (predicted) FBgn0013275	=	1.00
FBgn0000043 (predicted) FBgn0000044	=	1.00
FBgn0000043 (predicted) FBgn0029091	=	0.88
FBgn0000043 (predicted) FBgn0030877	=	1.00
FBgn0000043 (predicted) FBgn0039654	=	1.00
FBgn0000043 (predicted) FBgn0030573	=	1.00
FBgn0000043 (predicted) FBgn0010263	=	1.00
FBgn0000043 (predicted) FBgn0001216	=	0.99
FBgn0000043 (predicted) FBgn0036372	=	1.00
FBgn0000043 (predicted) FBgn0026252	=	1.00
FBgn0000043 (predicted) FBgn0033342	=	1.00
FBgn0000043 (predicted) FBgn0010355	=	1.00
FBgn0000043 (predicted) FBgn0035639	=	1.00
FBgn0000043 (predicted) FBgn0030951	=	1.00
FBgn0000043 (predicted) FBgn0036357	=	1.00
FBgn0000043 (predicted) FBgn0086675	=	1.00
FBgn0000043 (predicted) FBgn0028997	=	1.00
FBgn0000043 (predicted) FBgn0001197	=	1.00
FBgn0000043 (predicted) FBgn0013279	=	0.99
FBgn0000043 (predicted) FBgn0031260	=	1.00
FBgn0000043 (predicted) FBgn0023507	=	1.00
FBgn0000043 (predicted) FBgn0039580	=	1.00
FBgn0000043 (predicted) FBgn0002069	=	1.00
FBgn0000043 (predicted) FBgn0036736	=	1.00
FBgn0000043 (predicted) FBgn0034577	=	1.00
FBgn0000043 (predicted) FBgn0024814	=	1.00
FBgn0000043 (predicted) FBgn0000308	=	1.00
FBgn0000043 (predicted) FBgn0030145	=	1.00
FBgn0000043 (predicted) FBgn0086250	=	1.00
FBgn0000043 (predicted) FBgn0034989	=	1.00
FBgn0000043 (predicted) FBgn0000046	=	1.00
FBgn0000043 (predicted) FBgn0020368	=	1.00
FBgn0000043 (predicted) FBgn0037728	=	1.00
FBgn0000043 (predicted) FBgn0027341	=	1.00
FBgn0000043 (predicted) FBgn0002775	=	1.00
FBgn0000043 (predicted) FBgn0010611	=	1.00
FBgn0000043 (predicted) FBgn0032464	=	1.00
FBgn0000043 (predicted) FBgn0039562	=	1.00
FBgn0000043 (predicted) FBgn0033194	=	1.00
FBgn0000043 (predicted) FBgn0013277	=	0.97
FBgn0000043 (predicted) FBgn0052113	=	1.00
FBgn0000043 (predicted) FBgn0037277	=	1.00
FBgn0000043 (predicted) FBgn0031051	=	1.00
FBgn0000043 (predicted) FBgn0025865	=	1.00
FBgn0000043 (predicted) FBgn0004687	=	1.00
FBgn0000043 (predicted) FBgn0032321	=	1.00
FBgn0000043 (predicted) FBgn0040078	=	1.00
FBgn0000043 (predicted) FBgn0011290	=	1.00
FBgn0000043 (predicted) FBgn0010348	=	1.00
FBgn0000043 (predicted) FBgn0030359	=	1.00
FBgn0000043 (predicted) FBgn0010551	=	1.00
FBgn0000043 (predicted) FBgn0036568	=	1.00
FBgn0000043 (predicted) FBgn0029006	=	1.00
FBgn0000043 (predicted) FBgn0035953	=	1.00
FBgn0000043 (predicted) FBgn0013276	=	1.00
FBgn0000043 (predicted) FBgn0032620	=	1.00
FBgn0000043 (predicted) FBgn0031170	=	0.88
FBgn0000043 (predicted) FBgn0035499	=	1.00
FBgn0000043 (predicted) FBgn0051354	=	0.99
FBgn0000043 (predicted) FBgn0038429	=	1.00
FBgn0000043 (predicted) FBgn0001186	=	1.00
FBgn0000043 (predicted) FBgn0004654	=	1.00
FBgn0000043 (predicted) FBgn0000043	=	1.00
FBgn0000043 (predicted) FBgn0000581	=	1.00
FBgn0000043 (predicted) FBgn0085224	=	1.00
FBgn0000043 (predicted) FBgn0052423	=	1.00
FBgn0000043 (predicted) FBgn0013762	=	1.00
FBgn0000043 (predicted) FBgn0010287	=	1.00
FBgn0000043 (predicted) FBgn0031042	=	1.00
FBgn0000043 (predicted) FBgn0019886	=	0.80
FBgn0000043 (predicted) FBgn0037981	=	1.00
FBgn0000043 (predicted) FBgn0031094	=	1.00
FBgn0000043 (predicted) FBgn0034893	=	1.00
FBgn0000043 (predicted) FBgn0003557	=	1.00
FBgn0000043 (predicted) FBgn0053554	=	1.00
FBgn0000043 (predicted) FBgn0020254	=	1.00
FBgn0000043 (predicted) FBgn0010217	=	1.00
FBgn0000043 (predicted) FBgn0001233	=	1.00
FBgn0000043 (predicted) FBgn0003687	=	1.00
FBgn0000043 (predicted) FBgn0035247	=	1.00
FBgn0000043 (predicted) FBgn0017577	=	1.00
FBgn0000043 (predicted) FBgn0030354	=	1.00
FBgn0000043 (predicted) FBgn0013749	=	1.00
FBgn0000043 (predicted) FBgn0016081	=	1.00
FBgn0000043 (predicted) FBgn0003204	=	1.00
FBgn0000043 (predicted) FBgn0020633	=	1.00
FBgn0000043 (predicted) FBgn0033562	=	1.00
FBgn0000043 (predicted) FBgn0032208	=	1.00
FBgn0000043 (predicted) FBgn0034231	=	1.00
FBgn0000043 (predicted) FBgn0036698	=	1.00
FBgn0000043 (predicted) FBgn0001217	=	0.99
FBgn0000043 (predicted) FBgn0035420	=	1.00
FBgn0000043 (predicted) FBgn0024238	=	1.00
FBgn0000043 (predicted) FBgn0038947	=	1.00
FBgn0000043 (predicted) FBgn0000047	=	1.00
FBgn0000043 (predicted) FBgn0038576	=	1.00
FBgn0000043 (predicted) FBgn0038774	=	1.00
FBgn0000043 (predicted) FBgn0027378	=	1.00
FBgn0000043 (predicted) FBgn0038206	=	1.00
FBgn0000043 (predicted) FBgn0020367	=	1.00
FBgn0000043 (predicted) FBgn0036309	=	1.00
FBgn0000043 (predicted) FBgn0033714	=	1.00
FBgn0000043 (predicted) FBgn0086613	=	1.00
FBgn0000043 (predicted) FBgn0042711	=	0.92
FBgn0000043 (predicted) FBgn0039381	=	1.00
FBgn0000043 (predicted) FBgn0033794	=	1.00
FBgn0000043 (predicted) FBgn0001311	=	1.00
FBgn0000043 (predicted) FBgn0033382	=	0.95
FBgn0000043 (predicted) FBgn0037541	=	1.00
FBgn0000043 (predicted) FBgn0011726	=	1.00
FBgn0000043 (predicted) FBgn0037526	=	1.00
FBgn0000043 (predicted) FBgn0015805	=	1.00
FBgn0000043 (predicted) FBgn0000319	=	1.00
FBgn0000043 (predicted) FBgn0022213	=	1.00
FBgn0000044 (known) FBgn0038774	=	2.0
FBgn0000044 (known) FBgn0011290	=	2.0
FBgn0000044 (predicted) FBgn0031094	=	1.00
FBgn0000044 (predicted) FBgn0030145	=	1.00
FBgn0000044 (predicted) FBgn0010287	=	1.00
FBgn0000044 (predicted) FBgn0020235	=	1.00
FBgn0000044 (predicted) FBgn0038206	=	1.00
FBgn0000044 (predicted) FBgn0024814	=	1.00
FBgn0000044 (predicted) FBgn0033562	=	1.00
FBgn0000044 (predicted) FBgn0035524	=	1.00
FBgn0000044 (predicted) FBgn0038947	=	1.00
FBgn0000044 (predicted) FBgn0040075	=	1.00
FBgn0000044 (predicted) FBgn0013276	=	1.00
FBgn0000044 (predicted) FBgn0027341	=	1.00
FBgn0000044 (predicted) FBgn0028388	=	1.00
FBgn0000044 (predicted) FBgn0034231	=	1.00
FBgn0000044 (predicted) FBgn0027093	=	1.00
FBgn0000044 (predicted) FBgn0037728	=	1.00
FBgn0000044 (predicted) FBgn0000570	=	1.00
FBgn0000044 (predicted) FBgn0052423	=	1.00
FBgn0000044 (predicted) FBgn0051354	=	0.99
FBgn0000044 (predicted) FBgn0039808	=	1.00
FBgn0000044 (predicted) FBgn0020655	=	1.00
FBgn0000044 (predicted) FBgn0030359	=	1.00
FBgn0000044 (predicted) FBgn0003557	=	1.00
FBgn0000044 (predicted) FBgn0037632	=	1.00
FBgn0000044 (predicted) FBgn0031260	=	1.00
FBgn0000044 (predicted) FBgn0030877	=	1.00
FBgn0000044 (predicted) FBgn0031905	=	1.00
FBgn0000044 (predicted) FBgn0030354	=	1.00
FBgn0000044 (predicted) FBgn0036568	=	1.00
FBgn0000044 (predicted) FBgn0039580	=	1.00
FBgn0000044 (predicted) FBgn0013275	=	1.00
FBgn0000044 (predicted) FBgn0013749	=	1.00
FBgn0000044 (predicted) FBgn0003559	=	1.00
FBgn0000044 (predicted) FBgn0039562	=	1.00
FBgn0000044 (predicted) FBgn0030951	=	1.00
FBgn0000044 (predicted) FBgn0034537	=	1.00
FBgn0000044 (predicted) FBgn0011570	=	1.00
FBgn0000044 (predicted) FBgn0003204	=	1.00
FBgn0000044 (predicted) FBgn0086675	=	1.00
FBgn0000044 (predicted) FBgn0010611	=	1.00
FBgn0000044 (predicted) FBgn0031051	=	1.00
FBgn0000044 (predicted) FBgn0020388	=	1.00
FBgn0000044 (predicted) FBgn0001187	=	0.89
FBgn0000044 (predicted) FBgn0020367	=	1.00
FBgn0000044 (predicted) FBgn0011676	=	1.00
FBgn0000044 (predicted) FBgn0033714	=	1.00
FBgn0000044 (predicted) FBgn0032208	=	1.00
FBgn0000044 (predicted) FBgn0001186	=	1.00
FBgn0000044 (predicted) FBgn0037981	=	1.00
FBgn0000044 (predicted) FBgn0000047	=	1.00
FBgn0000044 (predicted) FBgn0000581	=	1.00
FBgn0000044 (predicted) FBgn0019886	=	0.80
FBgn0000044 (predicted) FBgn0011211	=	1.00
FBgn0000044 (predicted) FBgn0035247	=	1.00
FBgn0000044 (predicted) FBgn0035420	=	1.00
FBgn0000044 (predicted) FBgn0040078	=	1.00
FBgn0000044 (predicted) FBgn0004654	=	1.00
FBgn0000044 (predicted) FBgn0034989	=	1.00
FBgn0000044 (predicted) FBgn0010355	=	1.00
FBgn0000044 (predicted) FBgn0032620	=	1.00
FBgn0000044 (predicted) FBgn0010263	=	1.00
FBgn0000044 (predicted) FBgn0036372	=	1.00
FBgn0000044 (predicted) FBgn0033194	=	1.00
FBgn0000044 (predicted) FBgn0024330	=	1.00
FBgn0000044 (predicted) FBgn0001230	=	0.99
FBgn0000044 (predicted) FBgn0086250	=	1.00
FBgn0000044 (predicted) FBgn0036698	=	1.00
FBgn0000044 (predicted) FBgn0020633	=	1.00
FBgn0000044 (predicted) FBgn0000319	=	1.00
FBgn0000044 (predicted) FBgn0035639	=	1.00
FBgn0000044 (predicted) FBgn0033342	=	1.00
FBgn0000044 (predicted) FBgn0010348	=	1.00
FBgn0000044 (predicted) FBgn0033794	=	1.00
FBgn0000044 (predicted) FBgn0000046	=	1.00
FBgn0000044 (predicted) FBgn0052113	=	1.00
FBgn0000044 (predicted) FBgn0013278	=	0.99
FBgn0000044 (predicted) FBgn0002775	=	1.00
FBgn0000044 (predicted) FBgn0002069	=	1.00
FBgn0000044 (predicted) FBgn0086613	=	1.00
FBgn0000044 (predicted) FBgn0030573	=	1.00
FBgn0000044 (predicted) FBgn0001217	=	0.99
FBgn0000044 (predicted) FBgn0024238	=	1.00
FBgn0000044 (predicted) FBgn0013762	=	1.00
FBgn0000044 (predicted) FBgn0020368	=	1.00
FBgn0000044 (predicted) FBgn0004687	=	1.00
FBgn0000044 (predicted) FBgn0033382	=	0.95
FBgn0000044 (predicted) FBgn0031170	=	0.88
FBgn0000044 (predicted) FBgn0042710	=	0.94
FBgn0000044 (predicted) FBgn0036747	=	0.89
FBgn0000044 (predicted) FBgn0026252	=	1.00
FBgn0000044 (predicted) FBgn0038429	=	1.00
FBgn0000044 (predicted) FBgn0003687	=	1.00
FBgn0000044 (predicted) FBgn0003274	=	1.00
FBgn0000044 (predicted) FBgn0001341	=	1.00
FBgn0000044 (predicted) FBgn0036736	=	1.00
FBgn0000044 (predicted) FBgn0000308	=	1.00
FBgn0000044 (predicted) FBgn0017577	=	1.00
FBgn0000044 (predicted) FBgn0029091	=	0.88
FBgn0000044 (predicted) FBgn0029006	=	1.00
FBgn0000044 (predicted) FBgn0040929	=	1.00
FBgn0000044 (predicted) FBgn0026758	=	1.00
FBgn0000044 (predicted) FBgn0000117	=	1.00
FBgn0000044 (predicted) FBgn0032464	=	1.00
FBgn0000044 (predicted) FBgn0028997	=	1.00
FBgn0000044 (predicted) FBgn0027378	=	1.00
FBgn0000044 (predicted) FBgn0037526	=	1.00
FBgn0000044 (predicted) FBgn0011741	=	1.00
FBgn0000044 (predicted) FBgn0022764	=	1.00
FBgn0000044 (predicted) FBgn0020497	=	1.00
FBgn0000044 (predicted) FBgn0016081	=	1.00
FBgn0000044 (predicted) FBgn0001216	=	0.99
FBgn0000044 (predicted) FBgn0001197	=	1.00
FBgn0000044 (predicted) FBgn0003517	=	1.00
FBgn0000044 (predicted) FBgn0031042	=	1.00
FBgn0000044 (predicted) FBgn0001233	=	1.00
FBgn0000044 (predicted) FBgn0032321	=	1.00
FBgn0000044 (predicted) FBgn0013277	=	0.97
FBgn0000044 (predicted) FBgn0037277	=	1.00
FBgn0000044 (predicted) FBgn0013279	=	0.99
FBgn0000044 (predicted) FBgn0025865	=	1.00
FBgn0000044 (predicted) FBgn0022213	=	1.00
FBgn0000044 (predicted) FBgn0039654	=	1.00
FBgn0000044 (predicted) FBgn0014906	=	0.95
FBgn0000044 (predicted) FBgn0039381	=	1.00
FBgn0000044 (predicted) FBgn0038576	=	1.00
FBgn0000044 (predicted) FBgn0085224	=	1.00
FBgn0000044 (predicted) FBgn0025463	=	1.00
FBgn0000044 (predicted) FBgn0001219	=	1.00
FBgn0000044 (predicted) FBgn0001311	=	1.00
FBgn0000044 (predicted) FBgn0015805	=	1.00
FBgn0000044 (predicted) FBgn0037610	=	1.00
FBgn0000044 (predicted) FBgn0010217	=	1.00
FBgn0000044 (predicted) FBgn0002789	=	1.00
FBgn0000044 (predicted) FBgn0011726	=	1.00
FBgn0000044 (predicted) FBgn0035953	=	1.00
FBgn0000044 (predicted) FBgn0061469	=	1.00
FBgn0000044 (predicted) FBgn0036357	=	1.00
FBgn0000044 (predicted) FBgn0037541	=	1.00
FBgn0000044 (predicted) FBgn0023507	=	1.00
FBgn0000044 (predicted) FBgn0010551	=	1.00
FBgn0000044 (predicted) FBgn0036309	=	1.00
FBgn0000044 (predicted) FBgn0053554	=	1.00
FBgn0000044 (predicted) FBgn0034893	=	1.00
FBgn0000044 (predicted) FBgn0000044	=	1.00
FBgn0000044 (predicted) FBgn0035499	=	1.00
FBgn0000044 (predicted) FBgn0042711	=	0.92
FBgn0000044 (predicted) FBgn0003392	=	1.00
FBgn0000044 (predicted) FBgn0000045	=	1.00
FBgn0000044 (predicted) FBgn0020254	=	1.00
FBgn0000044 (predicted) FBgn0000150	=	1.00
FBgn0000044 (predicted) FBgn0034577	=	1.00
FBgn0000045 (predicted) FBgn0001217	=	0.99
FBgn0000045 (predicted) FBgn0010355	=	1.00
FBgn0000045 (predicted) FBgn0013749	=	1.00
FBgn0000045 (predicted) FBgn0035499	=	1.00
FBgn0000045 (predicted) FBgn0052113	=	1.00
FBgn0000045 (predicted) FBgn0010551	=	1.00
FBgn0000045 (predicted) FBgn0085224	=	1.00
FBgn0000045 (predicted) FBgn0037981	=	1.00
FBgn0000045 (predicted) FBgn0036698	=	1.00
FBgn0000045 (predicted) FBgn0031905	=	1.00
FBgn0000045 (predicted) FBgn0003392	=	1.00
FBgn0000045 (predicted) FBgn0025463	=	1.00
FBgn0000045 (predicted) FBgn0086613	=	1.00
FBgn0000045 (predicted) FBgn0010287	=	1.00
FBgn0000045 (predicted) FBgn0042711	=	0.92
FBgn0000045 (predicted) FBgn0013275	=	1.00
FBgn0000045 (predicted) FBgn0029006	=	1.00
FBgn0000045 (predicted) FBgn0014906	=	0.95
FBgn0000045 (predicted) FBgn0040078	=	1.00
FBgn0000045 (predicted) FBgn0011570	=	1.00
FBgn0000045 (predicted) FBgn0031260	=	1.00
FBgn0000045 (predicted) FBgn0028388	=	1.00
FBgn0000045 (predicted) FBgn0000047	=	1.00
FBgn0000045 (predicted) FBgn0052423	=	1.00
FBgn0000045 (predicted) FBgn0034537	=	1.00
FBgn0000045 (predicted) FBgn0022213	=	1.00
FBgn0000045 (predicted) FBgn0038429	=	1.00
FBgn0000045 (predicted) FBgn0037526	=	1.00
FBgn0000045 (predicted) FBgn0030877	=	1.00
FBgn0000045 (predicted) FBgn0011211	=	1.00
FBgn0000045 (predicted) FBgn0001341	=	1.00
FBgn0000045 (predicted) FBgn0000045	=	1.00
FBgn0000045 (predicted) FBgn0030951	=	1.00
FBgn0000045 (predicted) FBgn0024238	=	1.00
FBgn0000045 (predicted) FBgn0053554	=	1.00
FBgn0000045 (predicted) FBgn0035953	=	1.00
FBgn0000045 (predicted) FBgn0011741	=	1.00
FBgn0000045 (predicted) FBgn0027093	=	1.00
FBgn0000045 (predicted) FBgn0036568	=	1.00
FBgn0000045 (predicted) FBgn0033714	=	1.00
FBgn0000045 (predicted) FBgn0032620	=	1.00
FBgn0000045 (predicted) FBgn0027341	=	1.00
FBgn0000045 (predicted) FBgn0035420	=	1.00
FBgn0000045 (predicted) FBgn0004654	=	1.00
FBgn0000045 (predicted) FBgn0032321	=	1.00
FBgn0000045 (predicted) FBgn0000319	=	1.00
FBgn0000045 (predicted) FBgn0020368	=	1.00
FBgn0000045 (predicted) FBgn0001219	=	1.00
FBgn0000045 (predicted) FBgn0010263	=	1.00
FBgn0000045 (predicted) FBgn0030573	=	1.00
FBgn0000045 (predicted) FBgn0003204	=	1.00
FBgn0000045 (predicted) FBgn0033794	=	1.00
FBgn0000045 (predicted) FBgn0030145	=	1.00
FBgn0000045 (predicted) FBgn0011676	=	1.00
FBgn0000045 (predicted) FBgn0023507	=	1.00
FBgn0000045 (predicted) FBgn0032208	=	1.00
FBgn0000045 (predicted) FBgn0034231	=	1.00
FBgn0000045 (predicted) FBgn0029091	=	0.88
FBgn0000045 (predicted) FBgn0038947	=	1.00
FBgn0000045 (predicted) FBgn0013762	=	1.00
FBgn0000045 (predicted) FBgn0039654	=	1.00
FBgn0000045 (predicted) FBgn0003687	=	1.00
FBgn0000045 (predicted) FBgn0011290	=	1.00
FBgn0000045 (predicted) FBgn0000570	=	1.00
FBgn0000045 (predicted) FBgn0001197	=	1.00
FBgn0000045 (predicted) FBgn0024330	=	1.00
FBgn0000045 (predicted) FBgn0042710	=	0.94
FBgn0000045 (predicted) FBgn0038576	=	1.00
FBgn0000045 (predicted) FBgn0020497	=	1.00
FBgn0000045 (predicted) FBgn0001187	=	0.89
FBgn0000045 (predicted) FBgn0035247	=	1.00
FBgn0000045 (predicted) FBgn0019886	=	0.80
FBgn0000045 (predicted) FBgn0003274	=	1.00
FBgn0000045 (predicted) FBgn0020367	=	1.00
FBgn0000045 (predicted) FBgn0001230	=	0.99
FBgn0000045 (predicted) FBgn0039808	=	1.00
FBgn0000045 (predicted) FBgn0001311	=	1.00
FBgn0000045 (predicted) FBgn0036747	=	0.89
FBgn0000045 (predicted) FBgn0000581	=	1.00
FBgn0000045 (predicted) FBgn0020388	=	1.00
FBgn0000045 (predicted) FBgn0061469	=	1.00
FBgn0000045 (predicted) FBgn0010611	=	1.00
FBgn0000045 (predicted) FBgn0015805	=	1.00
FBgn0000045 (predicted) FBgn0035524	=	1.00
FBgn0000045 (predicted) FBgn0026758	=	1.00
FBgn0000045 (predicted) FBgn0001186	=	1.00
FBgn0000045 (predicted) FBgn0020655	=	1.00
FBgn0000045 (predicted) FBgn0038206	=	1.00
FBgn0000045 (predicted) FBgn0001233	=	1.00
FBgn0000045 (predicted) FBgn0039580	=	1.00
FBgn0000045 (predicted) FBgn0001216	=	0.99
FBgn0000045 (predicted) FBgn0030359	=	1.00
FBgn0000045 (predicted) FBgn0025865	=	1.00
FBgn0000045 (predicted) FBgn0039562	=	1.00
FBgn0000045 (predicted) FBgn0038774	=	1.00
FBgn0000045 (predicted) FBgn0051354	=	0.99
FBgn0000045 (predicted) FBgn0036309	=	1.00
FBgn0000045 (predicted) FBgn0039381	=	1.00
FBgn0000045 (predicted) FBgn0016081	=	1.00
FBgn0000045 (predicted) FBgn0037728	=	1.00
FBgn0000045 (predicted) FBgn0037277	=	1.00
FBgn0000045 (predicted) FBgn0013276	=	1.00
FBgn0000045 (predicted) FBgn0020633	=	1.00
FBgn0000045 (predicted) FBgn0000150	=	1.00
FBgn0000045 (predicted) FBgn0003517	=	1.00
FBgn0000045 (predicted) FBgn0036372	=	1.00
FBgn0000045 (predicted) FBgn0027378	=	1.00
FBgn0000045 (predicted) FBgn0034989	=	1.00
FBgn0000045 (predicted) FBgn0013278	=	0.99
FBgn0000045 (predicted) FBgn0037610	=	1.00
FBgn0000045 (predicted) FBgn0086675	=	1.00
FBgn0000045 (predicted) FBgn0013277	=	0.97
FBgn0000045 (predicted) FBgn0037632	=	1.00
FBgn0000045 (predicted) FBgn0003557	=	1.00
FBgn0000045 (predicted) FBgn0035639	=	1.00
FBgn0000045 (predicted) FBgn0031051	=	1.00
FBgn0000045 (predicted) FBgn0002069	=	1.00
FBgn0000045 (predicted) FBgn0026252	=	1.00
FBgn0000045 (predicted) FBgn0003559	=	1.00
FBgn0000045 (predicted) FBgn0040075	=	1.00
FBgn0000045 (predicted) FBgn0034577	=	1.00
FBgn0000045 (predicted) FBgn0000117	=	1.00
FBgn0000045 (predicted) FBgn0020235	=	1.00
FBgn0000045 (predicted) FBgn0002789	=	1.00
FBgn0000045 (predicted) FBgn0034893	=	1.00
FBgn0000045 (predicted) FBgn0004687	=	1.00
FBgn0000045 (predicted) FBgn0011726	=	1.00
FBgn0000045 (predicted) FBgn0024814	=	1.00
FBgn0000045 (predicted) FBgn0086250	=	1.00
FBgn0000045 (predicted) FBgn0022764	=	1.00
FBgn0000045 (predicted) FBgn0040929	=	1.00
FBgn0000045 (predicted) FBgn0017577	=	1.00
FBgn0000045 (predicted) FBgn0036357	=	1.00
FBgn0000045 (predicted) FBgn0010348	=	1.00
FBgn0000045 (predicted) FBgn0020254	=	1.00
FBgn0000045 (predicted) FBgn0031042	=	1.00
FBgn0000045 (predicted) FBgn0031094	=	1.00
FBgn0000045 (predicted) FBgn0000308	=	1.00
FBgn0000045 (predicted) FBgn0032464	=	1.00
FBgn0000045 (predicted) FBgn0028997	=	1.00
FBgn0000045 (predicted) FBgn0033562	=	1.00
FBgn0000045 (predicted) FBgn0031170	=	0.88
FBgn0000045 (predicted) FBgn0033382	=	0.95
FBgn0000045 (predicted) FBgn0037541	=	1.00
FBgn0000045 (predicted) FBgn0030354	=	1.00
FBgn0000045 (predicted) FBgn0010217	=	1.00
FBgn0000045 (predicted) FBgn0033194	=	1.00
FBgn0000045 (predicted) FBgn0033342	=	1.00
FBgn0000045 (predicted) FBgn0036736	=	1.00
FBgn0000045 (predicted) FBgn0013279	=	0.99
FBgn0000045 (predicted) FBgn0002775	=	1.00
FBgn0000045 (predicted) FBgn0000046	=	1.00
FBgn0000046 (known) FBgn0011726	=	2.0
FBgn0000046 (known) FBgn0030951	=	2.0
FBgn0000046 (known) FBgn0010217	=	2.0
FBgn0000046 (predicted) FBgn0038429	=	1.00
FBgn0000046 (predicted) FBgn0011741	=	1.00
FBgn0000046 (predicted) FBgn0027378	=	1.00
FBgn0000046 (predicted) FBgn0020235	=	1.00
FBgn0000046 (predicted) FBgn0035420	=	1.00
FBgn0000046 (predicted) FBgn0036568	=	1.00
FBgn0000046 (predicted) FBgn0011676	=	1.00
FBgn0000046 (predicted) FBgn0035524	=	1.00
FBgn0000046 (predicted) FBgn0004654	=	1.00
FBgn0000046 (predicted) FBgn0038576	=	1.00
FBgn0000046 (predicted) FBgn0034893	=	1.00
FBgn0000046 (predicted) FBgn0022213	=	1.00
FBgn0000046 (predicted) FBgn0013762	=	1.00
FBgn0000046 (predicted) FBgn0003557	=	1.00
FBgn0000046 (predicted) FBgn0037541	=	1.00
FBgn0000046 (predicted) FBgn0053554	=	1.00
FBgn0000046 (predicted) FBgn0020655	=	1.00
FBgn0000046 (predicted) FBgn0003274	=	1.00
FBgn0000046 (predicted) FBgn0040078	=	1.00
FBgn0000046 (predicted) FBgn0020367	=	1.00
FBgn0000046 (predicted) FBgn0031260	=	1.00
FBgn0000046 (predicted) FBgn0011290	=	1.00
FBgn0000046 (predicted) FBgn0035499	=	1.00
FBgn0000046 (predicted) FBgn0037632	=	1.00
FBgn0000046 (predicted) FBgn0013277	=	0.97
FBgn0000046 (predicted) FBgn0026252	=	1.00
FBgn0000046 (predicted) FBgn0003204	=	1.00
FBgn0000046 (predicted) FBgn0035639	=	1.00
FBgn0000046 (predicted) FBgn0040929	=	1.00
FBgn0000046 (predicted) FBgn0031170	=	0.88
FBgn0000046 (predicted) FBgn0038206	=	1.00
FBgn0000046 (predicted) FBgn0038774	=	1.00
FBgn0000046 (predicted) FBgn0020633	=	1.00
FBgn0000046 (predicted) FBgn0001197	=	1.00
FBgn0000046 (predicted) FBgn0003687	=	1.00
FBgn0000046 (predicted) FBgn0037728	=	1.00
FBgn0000046 (predicted) FBgn0086675	=	1.00
FBgn0000046 (predicted) FBgn0040075	=	1.00
FBgn0000046 (predicted) FBgn0033194	=	1.00
FBgn0000046 (predicted) FBgn0001233	=	1.00
FBgn0000046 (predicted) FBgn0030354	=	1.00
FBgn0000046 (predicted) FBgn0000570	=	1.00
FBgn0000046 (predicted) FBgn0033382	=	0.95
FBgn0000046 (predicted) FBgn0004687	=	1.00
FBgn0000046 (predicted) FBgn0035247	=	1.00
FBgn0000046 (predicted) FBgn0030573	=	1.00
FBgn0000046 (predicted) FBgn0061469	=	1.00
FBgn0000046 (predicted) FBgn0001230	=	0.99
FBgn0000046 (predicted) FBgn0019886	=	0.80
FBgn0000046 (predicted) FBgn0000117	=	1.00
FBgn0000046 (predicted) FBgn0036357	=	1.00
FBgn0000046 (predicted) FBgn0020254	=	1.00
FBgn0000046 (predicted) FBgn0011211	=	1.00
FBgn0000046 (predicted) FBgn0033562	=	1.00
FBgn0000046 (predicted) FBgn0030877	=	1.00
FBgn0000046 (predicted) FBgn0037526	=	1.00
FBgn0000046 (predicted) FBgn0001217	=	0.99
FBgn0000046 (predicted) FBgn0024330	=	1.00
FBgn0000046 (predicted) FBgn0010348	=	1.00
FBgn0000046 (predicted) FBgn0001216	=	0.99
FBgn0000046 (predicted) FBgn0000319	=	1.00
FBgn0000046 (predicted) FBgn0013749	=	1.00
FBgn0000046 (predicted) FBgn0010287	=	1.00
FBgn0000046 (predicted) FBgn0038947	=	1.00
FBgn0000046 (predicted) FBgn0086250	=	1.00
FBgn0000046 (predicted) FBgn0023507	=	1.00
FBgn0000046 (predicted) FBgn0013279	=	0.99
FBgn0000046 (predicted) FBgn0036736	=	1.00
FBgn0000046 (predicted) FBgn0031094	=	1.00
FBgn0000046 (predicted) FBgn0029006	=	1.00
FBgn0000046 (predicted) FBgn0024238	=	1.00
FBgn0000046 (predicted) FBgn0039808	=	1.00
FBgn0000046 (predicted) FBgn0002775	=	1.00
FBgn0000046 (predicted) FBgn0033342	=	1.00
FBgn0000046 (predicted) FBgn0036372	=	1.00
FBgn0000046 (predicted) FBgn0039381	=	1.00
FBgn0000046 (predicted) FBgn0085224	=	1.00
FBgn0000046 (predicted) FBgn0034537	=	1.00
FBgn0000046 (predicted) FBgn0031042	=	1.00
FBgn0000046 (predicted) FBgn0017577	=	1.00
FBgn0000046 (predicted) FBgn0029091	=	0.88
FBgn0000046 (predicted) FBgn0034989	=	1.00
FBgn0000046 (predicted) FBgn0039562	=	1.00
FBgn0000046 (predicted) FBgn0000308	=	1.00
FBgn0000046 (predicted) FBgn0003392	=	1.00
FBgn0000046 (predicted) FBgn0010263	=	1.00
FBgn0000046 (predicted) FBgn0022764	=	1.00
FBgn0000046 (predicted) FBgn0015805	=	1.00
FBgn0000046 (predicted) FBgn0037610	=	1.00
FBgn0000046 (predicted) FBgn0010551	=	1.00
FBgn0000046 (predicted) FBgn0001311	=	1.00
FBgn0000046 (predicted) FBgn0051354	=	0.99
FBgn0000046 (predicted) FBgn0020388	=	1.00
FBgn0000046 (predicted) FBgn0037981	=	1.00
FBgn0000046 (predicted) FBgn0036747	=	0.89
FBgn0000046 (predicted) FBgn0027093	=	1.00
FBgn0000046 (predicted) FBgn0042710	=	0.94
FBgn0000046 (predicted) FBgn0027341	=	1.00
FBgn0000046 (predicted) FBgn0000047	=	1.00
FBgn0000046 (predicted) FBgn0034231	=	1.00
FBgn0000046 (predicted) FBgn0013278	=	0.99
FBgn0000046 (predicted) FBgn0014906	=	0.95
FBgn0000046 (predicted) FBgn0003559	=	1.00
FBgn0000046 (predicted) FBgn0036698	=	1.00
FBgn0000046 (predicted) FBgn0010611	=	1.00
FBgn0000046 (predicted) FBgn0033794	=	1.00
FBgn0000046 (predicted) FBgn0039580	=	1.00
FBgn0000046 (predicted) FBgn0025865	=	1.00
FBgn0000046 (predicted) FBgn0034577	=	1.00
FBgn0000046 (predicted) FBgn0033714	=	1.00
FBgn0000046 (predicted) FBgn0024814	=	1.00
FBgn0000046 (predicted) FBgn0037277	=	1.00
FBgn0000046 (predicted) FBgn0052423	=	1.00
FBgn0000046 (predicted) FBgn0001341	=	1.00
FBgn0000046 (predicted) FBgn0039654	=	1.00
FBgn0000046 (predicted) FBgn0032208	=	1.00
FBgn0000046 (predicted) FBgn0026758	=	1.00
FBgn0000046 (predicted) FBgn0030359	=	1.00
FBgn0000046 (predicted) FBgn0032321	=	1.00
FBgn0000046 (predicted) FBgn0010355	=	1.00
FBgn0000046 (predicted) FBgn0001187	=	0.89
FBgn0000046 (predicted) FBgn0028388	=	1.00
FBgn0000046 (predicted) FBgn0001219	=	1.00
FBgn0000046 (predicted) FBgn0002069	=	1.00
FBgn0000046 (predicted) FBgn0013276	=	1.00
FBgn0000046 (predicted) FBgn0000046	=	1.00
FBgn0000046 (predicted) FBgn0032464	=	1.00
FBgn0000046 (predicted) FBgn0025463	=	1.00
FBgn0000046 (predicted) FBgn0003517	=	1.00
FBgn0000046 (predicted) FBgn0035953	=	1.00
FBgn0000046 (predicted) FBgn0000581	=	1.00
FBgn0000046 (predicted) FBgn0002789	=	1.00
FBgn0000046 (predicted) FBgn0001186	=	1.00
FBgn0000046 (predicted) FBgn0030145	=	1.00
FBgn0000046 (predicted) FBgn0020497	=	1.00
FBgn0000046 (predicted) FBgn0052113	=	1.00
FBgn0000046 (predicted) FBgn0000150	=	1.00
FBgn0000046 (predicted) FBgn0031051	=	1.00
FBgn0000046 (predicted) FBgn0032620	=	1.00
FBgn0000046 (predicted) FBgn0028997	=	1.00
FBgn0000046 (predicted) FBgn0016081	=	1.00
FBgn0000046 (predicted) FBgn0013275	=	1.00
FBgn0000046 (predicted) FBgn0086613	=	1.00
FBgn0000046 (predicted) FBgn0036309	=	1.00
FBgn0000046 (predicted) FBgn0031905	=	1.00
FBgn0000046 (predicted) FBgn0042711	=	0.92
FBgn0000046 (predicted) FBgn0020368	=	1.00
FBgn0000046 (predicted) FBgn0011570	=	1.00
FBgn0000047 (known) FBgn0011726	=	2.0
FBgn0000047 (known) FBgn0000308	=	2.0
FBgn0000047 (known) FBgn0030951	=	2.0
FBgn0000047 (predicted) FBgn0038576	=	1.00
FBgn0000047 (predicted) FBgn0001197	=	1.00
FBgn0000047 (predicted) FBgn0032464	=	1.00
FBgn0000047 (predicted) FBgn0020388	=	1.00
FBgn0000047 (predicted) FBgn0017577	=	1.00
FBgn0000047 (predicted) FBgn0033342	=	1.00
FBgn0000047 (predicted) FBgn0001341	=	1.00
FBgn0000047 (predicted) FBgn0036736	=	1.00
FBgn0000047 (predicted) FBgn0004654	=	1.00
FBgn0000047 (predicted) FBgn0002775	=	1.00
FBgn0000047 (predicted) FBgn0036698	=	1.00
FBgn0000047 (predicted) FBgn0038206	=	1.00
FBgn0000047 (predicted) FBgn0010611	=	1.00
FBgn0000047 (predicted) FBgn0019886	=	0.80
FBgn0000047 (predicted) FBgn0039808	=	1.00
FBgn0000047 (predicted) FBgn0003392	=	1.00
FBgn0000047 (predicted) FBgn0013279	=	0.99
FBgn0000047 (predicted) FBgn0028997	=	1.00
FBgn0000047 (predicted) FBgn0015805	=	1.00
FBgn0000047 (predicted) FBgn0023507	=	1.00
FBgn0000047 (predicted) FBgn0003204	=	1.00
FBgn0000047 (predicted) FBgn0034231	=	1.00
FBgn0000047 (predicted) FBgn0031051	=	1.00
FBgn0000047 (predicted) FBgn0040078	=	1.00
FBgn0000047 (predicted) FBgn0033382	=	0.95
FBgn0000047 (predicted) FBgn0001216	=	0.99
FBgn0000047 (predicted) FBgn0037632	=	1.00
FBgn0000047 (predicted) FBgn0013749	=	1.00
FBgn0000047 (predicted) FBgn0051354	=	0.99
FBgn0000047 (predicted) FBgn0032321	=	1.00
FBgn0000047 (predicted) FBgn0024238	=	1.00
FBgn0000047 (predicted) FBgn0034577	=	1.00
FBgn0000047 (predicted) FBgn0011290	=	1.00
FBgn0000047 (predicted) FBgn0001186	=	1.00
FBgn0000047 (predicted) FBgn0020368	=	1.00
FBgn0000047 (predicted) FBgn0052113	=	1.00
FBgn0000047 (predicted) FBgn0036357	=	1.00
FBgn0000047 (predicted) FBgn0034989	=	1.00
FBgn0000047 (predicted) FBgn0025463	=	1.00
FBgn0000047 (predicted) FBgn0031042	=	1.00
FBgn0000047 (predicted) FBgn0003557	=	1.00
FBgn0000047 (predicted) FBgn0002789	=	1.00
FBgn0000047 (predicted) FBgn0030877	=	1.00
FBgn0000047 (predicted) FBgn0036568	=	1.00
FBgn0000047 (predicted) FBgn0016081	=	1.00
FBgn0000047 (predicted) FBgn0000047	=	1.00
FBgn0000047 (predicted) FBgn0037526	=	1.00
FBgn0000047 (predicted) FBgn0010263	=	1.00
FBgn0000047 (predicted) FBgn0024814	=	1.00
FBgn0000047 (predicted) FBgn0011211	=	1.00
FBgn0000047 (predicted) FBgn0040929	=	1.00
FBgn0000047 (predicted) FBgn0034537	=	1.00
FBgn0000047 (predicted) FBgn0029091	=	0.88
FBgn0000047 (predicted) FBgn0001233	=	1.00
FBgn0000047 (predicted) FBgn0039580	=	1.00
FBgn0000047 (predicted) FBgn0032208	=	1.00
FBgn0000047 (predicted) FBgn0037728	=	1.00
FBgn0000047 (predicted) FBgn0025865	=	1.00
FBgn0000047 (predicted) FBgn0010551	=	1.00
FBgn0000047 (predicted) FBgn0038429	=	1.00
FBgn0000047 (predicted) FBgn0036747	=	0.89
FBgn0000047 (predicted) FBgn0035499	=	1.00
FBgn0000047 (predicted) FBgn0030354	=	1.00
FBgn0000047 (predicted) FBgn0052423	=	1.00
FBgn0000047 (predicted) FBgn0027341	=	1.00
FBgn0000047 (predicted) FBgn0032620	=	1.00
FBgn0000047 (predicted) FBgn0038947	=	1.00
FBgn0000047 (predicted) FBgn0086675	=	1.00
FBgn0000047 (predicted) FBgn0038774	=	1.00
FBgn0000047 (predicted) FBgn0022213	=	1.00
FBgn0000047 (predicted) FBgn0014906	=	0.95
FBgn0000047 (predicted) FBgn0028388	=	1.00
FBgn0000047 (predicted) FBgn0020367	=	1.00
FBgn0000047 (predicted) FBgn0010287	=	1.00
FBgn0000047 (predicted) FBgn0040075	=	1.00
FBgn0000047 (predicted) FBgn0024330	=	1.00
FBgn0000047 (predicted) FBgn0037277	=	1.00
FBgn0000047 (predicted) FBgn0003517	=	1.00
FBgn0000047 (predicted) FBgn0034893	=	1.00
FBgn0000047 (predicted) FBgn0026758	=	1.00
FBgn0000047 (predicted) FBgn0027093	=	1.00
FBgn0000047 (predicted) FBgn0020254	=	1.00
FBgn0000047 (predicted) FBgn0031170	=	0.88
FBgn0000047 (predicted) FBgn0086250	=	1.00
FBgn0000047 (predicted) FBgn0030359	=	1.00
FBgn0000047 (predicted) FBgn0031260	=	1.00
FBgn0000047 (predicted) FBgn0026252	=	1.00
FBgn0000047 (predicted) FBgn0004687	=	1.00
FBgn0000047 (predicted) FBgn0033714	=	1.00
FBgn0000047 (predicted) FBgn0036309	=	1.00
FBgn0000047 (predicted) FBgn0013275	=	1.00
FBgn0000047 (predicted) FBgn0029006	=	1.00
FBgn0000047 (predicted) FBgn0003559	=	1.00
FBgn0000047 (predicted) FBgn0039654	=	1.00
FBgn0000047 (predicted) FBgn0001311	=	1.00
FBgn0000047 (predicted) FBgn0010217	=	1.00
FBgn0000047 (predicted) FBgn0013276	=	1.00
FBgn0000047 (predicted) FBgn0010348	=	1.00
FBgn0000047 (predicted) FBgn0000150	=	1.00
FBgn0000047 (predicted) FBgn0020655	=	1.00
FBgn0000047 (predicted) FBgn0030573	=	1.00
FBgn0000047 (predicted) FBgn0035639	=	1.00
FBgn0000047 (predicted) FBgn0036372	=	1.00
FBgn0000047 (predicted) FBgn0061469	=	1.00
FBgn0000047 (predicted) FBgn0033194	=	1.00
FBgn0000047 (predicted) FBgn0000319	=	1.00
FBgn0000047 (predicted) FBgn0001219	=	1.00
FBgn0000047 (predicted) FBgn0031905	=	1.00
FBgn0000047 (predicted) FBgn0020235	=	1.00
FBgn0000047 (predicted) FBgn0042711	=	0.92
FBgn0000047 (predicted) FBgn0013762	=	1.00
FBgn0000047 (predicted) FBgn0000570	=	1.00
FBgn0000047 (predicted) FBgn0010355	=	1.00
FBgn0000047 (predicted) FBgn0003274	=	1.00
FBgn0000047 (predicted) FBgn0013277	=	0.97
FBgn0000047 (predicted) FBgn0037610	=	1.00
FBgn0000047 (predicted) FBgn0033794	=	1.00
FBgn0000047 (predicted) FBgn0011676	=	1.00
FBgn0000047 (predicted) FBgn0027378	=	1.00
FBgn0000047 (predicted) FBgn0037541	=	1.00
FBgn0000047 (predicted) FBgn0011741	=	1.00
FBgn0000047 (predicted) FBgn0035524	=	1.00
FBgn0000047 (predicted) FBgn0020633	=	1.00
FBgn0000047 (predicted) FBgn0000117	=	1.00
FBgn0000047 (predicted) FBgn0002069	=	1.00
FBgn0000047 (predicted) FBgn0035420	=	1.00
FBgn0000047 (predicted) FBgn0020497	=	1.00
FBgn0000047 (predicted) FBgn0030145	=	1.00
FBgn0000047 (predicted) FBgn0085224	=	1.00
FBgn0000047 (predicted) FBgn0039562	=	1.00
FBgn0000047 (predicted) FBgn0037981	=	1.00
FBgn0000047 (predicted) FBgn0001217	=	0.99
FBgn0000047 (predicted) FBgn0011570	=	1.00
FBgn0000047 (predicted) FBgn0035247	=	1.00
FBgn0000047 (predicted) FBgn0003687	=	1.00
FBgn0000047 (predicted) FBgn0001187	=	0.89
FBgn0000047 (predicted) FBgn0033562	=	1.00
FBgn0000047 (predicted) FBgn0086613	=	1.00
FBgn0000047 (predicted) FBgn0053554	=	1.00
FBgn0000047 (predicted) FBgn0035953	=	1.00
FBgn0000047 (predicted) FBgn0031094	=	1.00
FBgn0000047 (predicted) FBgn0042710	=	0.94
FBgn0000047 (predicted) FBgn0013278	=	0.99
FBgn0000047 (predicted) FBgn0000581	=	1.00
FBgn0000047 (predicted) FBgn0001230	=	0.99
FBgn0000047 (predicted) FBgn0022764	=	1.00
FBgn0000047 (predicted) FBgn0039381	=	1.00
FBgn0000052 (predicted) FBgn0013278	=	1.00
FBgn0000052 (predicted) FBgn0004856	=	1.00
FBgn0000052 (predicted) FBgn0051354	=	1.00
FBgn0000052 (predicted) FBgn0003970	=	1.00
FBgn0000052 (predicted) FBgn0036828	=	1.00
FBgn0000052 (predicted) FBgn0001219	=	1.00
FBgn0000052 (predicted) FBgn0005671	=	1.00
FBgn0000052 (predicted) FBgn0013276	=	1.00
FBgn0000052 (predicted) FBgn0038058	=	1.00
FBgn0000052 (predicted) FBgn0001216	=	1.00
FBgn0000052 (predicted) FBgn0001230	=	1.00
FBgn0000052 (predicted) FBgn0000052	=	1.00
FBgn0000052 (predicted) FBgn0013275	=	1.00
FBgn0000052 (predicted) FBgn0000171	=	0.98
FBgn0000052 (predicted) FBgn0036668	=	1.00
FBgn0000052 (predicted) FBgn0013279	=	1.00
FBgn0000052 (predicted) FBgn0001217	=	1.00
FBgn0000052 (predicted) FBgn0013277	=	1.00
FBgn0000053 (predicted) FBgn0033169	=	1.00
FBgn0000053 (predicted) FBgn0024978	=	1.00
FBgn0000053 (predicted) FBgn0000274	=	0.93
FBgn0000053 (predicted) FBgn0035124	=	1.00
FBgn0000053 (predicted) FBgn0001217	=	0.99
FBgn0000053 (predicted) FBgn0036277	=	1.00
FBgn0000053 (predicted) FBgn0036255	=	1.00
FBgn0000053 (predicted) FBgn0010877	=	0.77
FBgn0000053 (predicted) FBgn0038135	=	1.00
FBgn0000053 (predicted) FBgn0000273	=	0.91
FBgn0000053 (predicted) FBgn0001219	=	1.00
FBgn0000053 (predicted) FBgn0039745	=	1.00
FBgn0000053 (predicted) FBgn0033698	=	1.00
FBgn0000053 (predicted) FBgn0038277	=	1.00
FBgn0000053 (predicted) FBgn0001230	=	0.99
FBgn0000053 (predicted) FBgn0002622	=	1.00
FBgn0000053 (predicted) FBgn0032971	=	1.00
FBgn0000053 (predicted) FBgn0000721	=	1.00
FBgn0000053 (predicted) FBgn0037279	=	1.00
FBgn0000053 (predicted) FBgn0003890	=	1.00
FBgn0000053 (predicted) FBgn0000053	=	1.00
FBgn0000053 (predicted) FBgn0013277	=	0.99
FBgn0000053 (predicted) FBgn0052473	=	0.96
FBgn0000053 (predicted) FBgn0013275	=	1.00
FBgn0000053 (predicted) FBgn0013278	=	1.00
FBgn0000053 (predicted) FBgn0039796	=	0.97
FBgn0000053 (predicted) FBgn0027598	=	1.00
FBgn0000053 (predicted) FBgn0003887	=	1.00
FBgn0000053 (predicted) FBgn0000442	=	1.00
FBgn0000053 (predicted) FBgn0030871	=	1.00
FBgn0000053 (predicted) FBgn0051445	=	0.96
FBgn0000053 (predicted) FBgn0002590	=	1.00
FBgn0000053 (predicted) FBgn0003888	=	1.00
FBgn0000053 (predicted) FBgn0011272	=	0.98
FBgn0000053 (predicted) FBgn0005671	=	1.00
FBgn0000053 (predicted) FBgn0013279	=	1.00
FBgn0000053 (predicted) FBgn0001216	=	0.99
FBgn0000053 (predicted) FBgn0003889	=	1.00
FBgn0000053 (predicted) FBgn0040282	=	1.00
FBgn0000053 (predicted) FBgn0039656	=	0.96
FBgn0000053 (predicted) FBgn0038136	=	1.00
FBgn0000053 (predicted) FBgn0015287	=	1.00
FBgn0000053 (predicted) FBgn0035226	=	1.00
FBgn0000053 (predicted) FBgn0034035	=	1.00
FBgn0000053 (predicted) FBgn0013276	=	1.00
FBgn0000053 (predicted) FBgn0051354	=	1.00
FBgn0000053 (predicted) FBgn0039640	=	1.00
FBgn0000063 (predicted) FBgn0038965	=	1.00
FBgn0000063 (predicted) FBgn0032203	=	1.00
FBgn0000063 (predicted) FBgn0000063	=	1.00
FBgn0000063 (predicted) FBgn0058045	=	1.00
FBgn0000063 (predicted) FBgn0036172	=	1.00
FBgn0000063 (predicted) FBgn0036516	=	1.00
FBgn0000063 (predicted) FBgn0011573	=	1.00
FBgn0000063 (predicted) FBgn0038175	=	1.00
FBgn0000063 (predicted) FBgn0015374	=	1.00
FBgn0000100 (known) FBgn0002593	=	2.8
FBgn0000100 (predicted) FBgn0036356	=	1.00
FBgn0000100 (predicted) FBgn0051184	=	1.00
FBgn0000100 (predicted) FBgn0038903	=	1.00
FBgn0000100 (predicted) FBgn0012034	=	1.00
FBgn0000100 (predicted) FBgn0011725	=	1.00
FBgn0000100 (predicted) FBgn0036650	=	1.00
FBgn0000100 (predicted) FBgn0037573	=	1.00
FBgn0000100 (predicted) FBgn0014092	=	1.00
FBgn0000100 (predicted) FBgn0038723	=	1.00
FBgn0000100 (predicted) FBgn0030359	=	1.00
FBgn0000100 (predicted) FBgn0015615	=	1.00
FBgn0000100 (predicted) FBgn0011787	=	1.00
FBgn0000100 (predicted) FBgn0031170	=	1.88
FBgn0000100 (predicted) FBgn0037764	=	1.00
FBgn0000100 (predicted) FBgn0034915	=	1.00
FBgn0000100 (predicted) FBgn0040282	=	1.00
FBgn0000100 (predicted) FBgn0036892	=	1.00
FBgn0000100 (predicted) FBgn0003165	=	1.00
FBgn0000100 (predicted) FBgn0024887	=	1.00
FBgn0000100 (predicted) FBgn0039654	=	1.00
FBgn0000100 (predicted) FBgn0027601	=	1.00
FBgn0000100 (predicted) FBgn0053894	=	1.00
FBgn0000100 (predicted) FBgn0029512	=	1.00
FBgn0000100 (predicted) FBgn0015567	=	1.00
FBgn0000100 (predicted) FBgn0033029	=	1.00
FBgn0000100 (predicted) FBgn0028538	=	1.00
FBgn0000100 (predicted) FBgn0032208	=	1.00
FBgn0000100 (predicted) FBgn0039827	=	1.00
FBgn0000100 (predicted) FBgn0020385	=	1.00
FBgn0000100 (predicted) FBgn0029945	=	1.00
FBgn0000100 (predicted) FBgn0028997	=	1.00
FBgn0000100 (predicted) FBgn0039488	=	1.00
FBgn0000100 (predicted) FBgn0028670	=	1.00
FBgn0000100 (predicted) FBgn0031851	=	1.00
FBgn0000100 (predicted) FBgn0034383	=	1.00
FBgn0000100 (predicted) FBgn0034938	=	1.00
FBgn0000100 (predicted) FBgn0053874	=	1.00
FBgn0000100 (predicted) FBgn0019925	=	1.00
FBgn0000100 (predicted) FBgn0027835	=	1.00
FBgn0000100 (predicted) FBgn0053870	=	1.00
FBgn0000100 (predicted) FBgn0027615	=	1.00
FBgn0000100 (predicted) FBgn0051141	=	1.00
FBgn0000100 (predicted) FBgn0010551	=	1.00
FBgn0000100 (predicted) FBgn0033562	=	1.00
FBgn0000100 (predicted) FBgn0036128	=	0.92
FBgn0000100 (predicted) FBgn0086450	=	1.00
FBgn0000100 (predicted) FBgn0035048	=	1.00
FBgn0000100 (predicted) FBgn0038130	=	1.00
FBgn0000100 (predicted) FBgn0042693	=	1.00
FBgn0000100 (predicted) FBgn0040340	=	1.00
FBgn0000100 (predicted) FBgn0039656	=	1.00
FBgn0000100 (predicted) FBgn0086687	=	1.00
FBgn0000100 (predicted) FBgn0005776	=	1.00
FBgn0000100 (predicted) FBgn0038811	=	1.00
FBgn0000100 (predicted) FBgn0033557	=	1.00
FBgn0000100 (predicted) FBgn0011290	=	1.00
FBgn0000100 (predicted) FBgn0029148	=	1.00
FBgn0000100 (predicted) FBgn0035226	=	0.96
FBgn0000100 (predicted) FBgn0024833	=	1.00
FBgn0000100 (predicted) FBgn0038135	=	1.00
FBgn0000100 (predicted) FBgn0023184	=	1.00
FBgn0000100 (predicted) FBgn0034274	=	1.00
FBgn0000100 (predicted) FBgn0037357	=	1.00
FBgn0000100 (predicted) FBgn0069354	=	1.00
FBgn0000100 (predicted) FBgn0015805	=	1.00
FBgn0000100 (predicted) FBgn0010355	=	1.00
FBgn0000100 (predicted) FBgn0038986	=	0.91
FBgn0000100 (predicted) FBgn0036460	=	1.00
FBgn0000100 (predicted) FBgn0023129	=	1.00
FBgn0000100 (predicted) FBgn0022213	=	1.00
FBgn0000100 (predicted) FBgn0004106	=	1.00
FBgn0000100 (predicted) FBgn0035978	=	1.00
FBgn0000100 (predicted) FBgn0031040	=	1.00
FBgn0000100 (predicted) FBgn0003360	=	0.98
FBgn0000100 (predicted) FBgn0030672	=	1.00
FBgn0000100 (predicted) FBgn0086443	=	1.00
FBgn0000100 (predicted) FBgn0036018	=	1.00
FBgn0000100 (predicted) FBgn0004363	=	1.00
FBgn0000100 (predicted) FBgn0034110	=	1.00
FBgn0000100 (predicted) FBgn0002775	=	1.00
FBgn0000100 (predicted) FBgn0051759	=	1.00
FBgn0000100 (predicted) FBgn0035205	=	1.00
FBgn0000100 (predicted) FBgn0053902	=	1.00
FBgn0000100 (predicted) FBgn0053876	=	1.00
FBgn0000100 (predicted) FBgn0036663	=	1.00
FBgn0000100 (predicted) FBgn0026418	=	1.00
FBgn0000100 (predicted) FBgn0038983	=	0.96
FBgn0000100 (predicted) FBgn0053882	=	1.00
FBgn0000100 (predicted) FBgn0023213	=	1.00
FBgn0000100 (predicted) FBgn0051809	=	1.00
FBgn0000100 (predicted) FBgn0036747	=	1.79
FBgn0000100 (predicted) FBgn0010516	=	1.00
FBgn0000100 (predicted) FBgn0026252	=	1.00
FBgn0000100 (predicted) FBgn0035231	=	1.00
FBgn0000100 (predicted) FBgn0035402	=	1.00
FBgn0000100 (predicted) FBgn0020443	=	1.00
FBgn0000100 (predicted) FBgn0039184	=	1.00
FBgn0000100 (predicted) FBgn0035240	=	1.00
FBgn0000100 (predicted) FBgn0003748	=	1.00
FBgn0000100 (predicted) FBgn0034497	=	1.00
FBgn0000100 (predicted) FBgn0039959	=	1.00
FBgn0000100 (predicted) FBgn0039640	=	0.96
FBgn0000100 (predicted) FBgn0034877	=	1.00
FBgn0000100 (predicted) FBgn0010380	=	1.00
FBgn0000100 (predicted) FBgn0027330	=	1.00
FBgn0000100 (predicted) FBgn0026057	=	1.00
FBgn0000100 (predicted) FBgn0034496	=	1.00
FBgn0000100 (predicted) FBgn0031260	=	1.00
FBgn0000100 (predicted) FBgn0036064	=	1.00
FBgn0000100 (predicted) FBgn0039756	=	1.00
FBgn0000100 (predicted) FBgn0029176	=	1.00
FBgn0000100 (predicted) FBgn0036124	=	1.00
FBgn0000100 (predicted) FBgn0053898	=	1.00
FBgn0000100 (predicted) FBgn0086779	=	1.00
FBgn0000100 (predicted) FBgn0037762	=	1.00
FBgn0000100 (predicted) FBgn0039561	=	0.93
FBgn0000100 (predicted) FBgn0030081	=	1.00
FBgn0000100 (predicted) FBgn0053892	=	1.00
FBgn0000100 (predicted) FBgn0050502	=	1.00
FBgn0000100 (predicted) FBgn0002524	=	1.00
FBgn0000100 (predicted) FBgn0022936	=	1.00
FBgn0000100 (predicted) FBgn0052174	=	1.00
FBgn0000100 (predicted) FBgn0041342	=	1.00
FBgn0000100 (predicted) FBgn0026409	=	1.00
FBgn0000100 (predicted) FBgn0038136	=	1.00
FBgn0000100 (predicted) FBgn0058461	=	1.00
FBgn0000100 (predicted) FBgn0037239	=	1.00
FBgn0000100 (predicted) FBgn0032615	=	1.00
FBgn0000100 (predicted) FBgn0053890	=	1.00
FBgn0000100 (predicted) FBgn0002174	=	1.00
FBgn0000100 (predicted) FBgn0037603	=	1.00
FBgn0000100 (predicted) FBgn0000426	=	1.00
FBgn0000100 (predicted) FBgn0053105	=	0.91
FBgn0000100 (predicted) FBgn0086706	=	1.00
FBgn0000100 (predicted) FBgn0027492	=	1.00
FBgn0000100 (predicted) FBgn0035693	=	1.00
FBgn0000100 (predicted) FBgn0031657	=	1.00
FBgn0000100 (predicted) FBgn0020388	=	1.00
FBgn0000100 (predicted) FBgn0053910	=	1.00
FBgn0000100 (predicted) FBgn0053900	=	1.00
FBgn0000100 (predicted) FBgn0037763	=	1.00
FBgn0000100 (predicted) FBgn0034967	=	1.00
FBgn0000100 (predicted) FBgn0052654	=	1.00
FBgn0000100 (predicted) FBgn0032925	=	1.00
FBgn0000100 (predicted) FBgn0051522	=	0.89
FBgn0000100 (predicted) FBgn0053110	=	0.86
FBgn0000100 (predicted) FBgn0002783	=	0.80
FBgn0000100 (predicted) FBgn0040346	=	1.00
FBgn0000100 (predicted) FBgn0051810	=	1.00
FBgn0000100 (predicted) FBgn0052409	=	1.00
FBgn0000100 (predicted) FBgn0051075	=	0.92
FBgn0000100 (predicted) FBgn0025111	=	0.98
FBgn0000100 (predicted) FBgn0004915	=	1.00
FBgn0000100 (predicted) FBgn0029975	=	1.00
FBgn0000100 (predicted) FBgn0032882	=	1.00
FBgn0000100 (predicted) FBgn0033169	=	1.00
FBgn0000100 (predicted) FBgn0035471	=	1.00
FBgn0000100 (predicted) FBgn0020305	=	1.00
FBgn0000100 (predicted) FBgn0010352	=	1.00
FBgn0000100 (predicted) FBgn0053884	=	1.00
FBgn0000100 (predicted) FBgn0028274	=	1.00
FBgn0000100 (predicted) FBgn0030000	=	1.00
FBgn0000100 (predicted) FBgn0029834	=	1.00
FBgn0000100 (predicted) FBgn0033339	=	1.00
FBgn0000100 (predicted) FBgn0036843	=	1.00
FBgn0000100 (predicted) FBgn0000579	=	0.98
FBgn0000100 (predicted) FBgn0035992	=	1.00
FBgn0000100 (predicted) FBgn0053886	=	1.00
FBgn0000100 (predicted) FBgn0024291	=	1.00
FBgn0000100 (predicted) FBgn0023542	=	1.00
FBgn0000100 (predicted) FBgn0004556	=	1.00
FBgn0000100 (predicted) FBgn0003559	=	1.00
FBgn0000100 (predicted) FBgn0031042	=	1.00
FBgn0000100 (predicted) FBgn0039182	=	1.00
FBgn0000100 (predicted) FBgn0032021	=	0.91
FBgn0000100 (predicted) FBgn0086451	=	1.00
FBgn0000100 (predicted) FBgn0031703	=	1.00
FBgn0000100 (predicted) FBgn0039381	=	1.00
FBgn0000100 (predicted) FBgn0035247	=	1.00
FBgn0000100 (predicted) FBgn0024364	=	1.00
FBgn0000100 (predicted) FBgn0053878	=	1.00
FBgn0000100 (predicted) FBgn0053896	=	1.00
FBgn0000100 (predicted) FBgn0037761	=	1.00
FBgn0000100 (predicted) FBgn0039281	=	1.00
FBgn0000100 (predicted) FBgn0053880	=	1.00
FBgn0000100 (predicted) FBgn0037534	=	0.90
FBgn0000100 (predicted) FBgn0017577	=	1.00
FBgn0000100 (predicted) FBgn0015527	=	1.00
FBgn0000100 (predicted) FBgn0053908	=	1.00
FBgn0000100 (predicted) FBgn0038570	=	1.00
FBgn0000100 (predicted) FBgn0029172	=	1.00
FBgn0000100 (predicted) FBgn0003204	=	2.00
FBgn0000100 (predicted) FBgn0001986	=	1.00
FBgn0000100 (predicted) FBgn0040075	=	1.00
FBgn0000100 (predicted) FBgn0037765	=	1.00
FBgn0000100 (predicted) FBgn0051445	=	1.00
FBgn0000100 (predicted) FBgn0033379	=	1.00
FBgn0000100 (predicted) FBgn0027559	=	1.00
FBgn0000100 (predicted) FBgn0033376	=	1.00
FBgn0000100 (predicted) FBgn0053868	=	1.00
FBgn0000100 (predicted) FBgn0030793	=	1.00
FBgn0000100 (predicted) FBgn0043043	=	1.00
FBgn0000100 (predicted) FBgn0010348	=	1.00
FBgn0000100 (predicted) FBgn0050093	=	1.00
FBgn0000100 (predicted) FBgn0038613	=	1.00
FBgn0000100 (predicted) FBgn0001311	=	1.00
FBgn0000100 (predicted) FBgn0013749	=	0.97
FBgn0000100 (predicted) FBgn0039233	=	1.00
FBgn0000100 (predicted) FBgn0035524	=	1.00
FBgn0000100 (predicted) FBgn0003278	=	1.00
FBgn0000100 (predicted) FBgn0032915	=	1.00
FBgn0000100 (predicted) FBgn0020235	=	1.00
FBgn0000100 (predicted) FBgn0033460	=	0.95
FBgn0000100 (predicted) FBgn0011824	=	1.00
FBgn0000100 (predicted) FBgn0030573	=	1.00
FBgn0000100 (predicted) FBgn0040066	=	1.00
FBgn0000100 (predicted) FBgn0024921	=	1.00
FBgn0000100 (predicted) FBgn0039407	=	1.00
FBgn0000100 (predicted) FBgn0039030	=	1.00
FBgn0000100 (predicted) FBgn0004107	=	1.00
FBgn0000100 (predicted) FBgn0034382	=	1.00
FBgn0000100 (predicted) FBgn0001978	=	1.00
FBgn0000100 (predicted) FBgn0022268	=	1.00
FBgn0000100 (predicted) FBgn0039754	=	1.00
FBgn0000100 (predicted) FBgn0040918	=	0.94
FBgn0000100 (predicted) FBgn0027599	=	1.00
FBgn0000100 (predicted) FBgn0039360	=	1.00
FBgn0000100 (predicted) FBgn0032373	=	1.00
FBgn0000100 (predicted) FBgn0053872	=	1.00
FBgn0000100 (predicted) FBgn0035518	=	1.00
FBgn0000100 (predicted) FBgn0026079	=	1.00
FBgn0000100 (predicted) FBgn0010488	=	1.00
FBgn0000100 (predicted) FBgn0051523	=	0.81
FBgn0000100 (predicted) FBgn0039156	=	1.00
FBgn0000100 (predicted) FBgn0032298	=	1.00
FBgn0000100 (predicted) FBgn0035850	=	1.00
FBgn0000100 (predicted) FBgn0005696	=	1.00
FBgn0000100 (predicted) FBgn0028473	=	1.00
FBgn0000100 (predicted) FBgn0034726	=	1.00
FBgn0000100 (predicted) FBgn0037371	=	1.00
FBgn0000100 (predicted) FBgn0001961	=	1.00
FBgn0000100 (predicted) FBgn0027378	=	1.00
FBgn0000100 (predicted) FBgn0032935	=	1.00
FBgn0000100 (predicted) FBgn0030687	=	1.00
FBgn0000100 (predicted) FBgn0028671	=	1.00
FBgn0000100 (predicted) FBgn0069242	=	0.93
FBgn0000100 (predicted) FBgn0037815	=	1.00
FBgn0000100 (predicted) FBgn0038985	=	0.96
FBgn0000100 (predicted) FBgn0085224	=	1.00
FBgn0000100 (predicted) FBgn0061209	=	1.00
FBgn0000100 (predicted) FBgn0037277	=	1.00
FBgn0000100 (predicted) FBgn0053904	=	1.00
FBgn0000100 (predicted) FBgn0015844	=	1.00
FBgn0000100 (predicted) FBgn0029091	=	0.88
FBgn0000100 (predicted) FBgn0000150	=	1.00
FBgn0000100 (predicted) FBgn0003274	=	1.98
FBgn0000100 (predicted) FBgn0032614	=	1.00
FBgn0000100 (predicted) FBgn0053906	=	1.00
FBgn0000100 (predicted) FBgn0052473	=	1.00
FBgn0000100 (predicted) FBgn0036254	=	1.00
FBgn0000100 (predicted) FBgn0022772	=	1.00
FBgn0000100 (predicted) FBgn0052072	=	1.00
FBgn0000100 (predicted) FBgn0010222	=	1.00
FBgn0000100 (predicted) FBgn0036573	=	1.00
FBgn0000100 (predicted) FBgn0012036	=	0.96
FBgn0000100 (predicted) FBgn0053888	=	1.00
FBgn0000100 (predicted) FBgn0039808	=	1.00
FBgn0000100 (predicted) FBgn0033605	=	1.00
FBgn0000100 (predicted) FBgn0033035	=	1.00
FBgn0000100 (predicted) FBgn0026179	=	1.00
FBgn0000100 (predicted) FBgn0030421	=	1.00
FBgn0000109 (predicted) FBgn0058045	=	0.78
FBgn0000109 (predicted) FBgn0028665	=	1.00
FBgn0000109 (predicted) FBgn0015374	=	0.78
FBgn0000109 (predicted) FBgn0035944	=	0.78
FBgn0000109 (predicted) FBgn0036516	=	0.78
FBgn0000109 (predicted) FBgn0039058	=	1.00
FBgn0000109 (predicted) FBgn0038175	=	0.78
FBgn0000109 (predicted) FBgn0000109	=	3.14
FBgn0000115 (predicted) FBgn0011232	=	1.00
FBgn0000115 (predicted) FBgn0000115	=	1.00
FBgn0000115 (predicted) FBgn0031598	=	1.00
FBgn0000117 (predicted) FBgn0030871	=	1.00
FBgn0000117 (predicted) FBgn0024996	=	1.00
FBgn0000117 (predicted) FBgn0035590	=	1.00
FBgn0000150 (predicted) FBgn0004687	=	1.00
FBgn0000150 (predicted) FBgn0039274	=	1.00
FBgn0000150 (predicted) FBgn0020910	=	1.00
FBgn0000150 (predicted) FBgn0012034	=	1.00
FBgn0000150 (predicted) FBgn0003279	=	2.00
FBgn0000150 (predicted) FBgn0000150	=	1.00
FBgn0000150 (predicted) FBgn0005593	=	1.00
FBgn0000150 (predicted) FBgn0032961	=	1.00
FBgn0000150 (predicted) FBgn0038135	=	1.00
FBgn0000150 (predicted) FBgn0011823	=	1.00
FBgn0000150 (predicted) FBgn0011272	=	0.98
FBgn0000150 (predicted) FBgn0033555	=	1.00
FBgn0000150 (predicted) FBgn0013278	=	1.00
FBgn0000150 (predicted) FBgn0039808	=	1.00
FBgn0000150 (predicted) FBgn0038136	=	1.00
FBgn0000150 (predicted) FBgn0005671	=	1.00
FBgn0000150 (predicted) FBgn0000986	=	1.00
FBgn0000150 (predicted) FBgn0001216	=	0.99
FBgn0000150 (predicted) FBgn0086710	=	1.00
FBgn0000150 (predicted) FBgn0051354	=	1.00
FBgn0000150 (predicted) FBgn0031042	=	1.00
FBgn0000150 (predicted) FBgn0013279	=	1.00
FBgn0000150 (predicted) FBgn0017545	=	0.98
FBgn0000150 (predicted) FBgn0014026	=	1.00
FBgn0000150 (predicted) FBgn0034402	=	1.00
FBgn0000150 (predicted) FBgn0039656	=	0.96
FBgn0000150 (predicted) FBgn0002622	=	1.00
FBgn0000150 (predicted) FBgn0040282	=	1.00
FBgn0000150 (predicted) FBgn0052473	=	0.96
FBgn0000150 (predicted) FBgn0039857	=	1.00
FBgn0000150 (predicted) FBgn0034084	=	1.00
FBgn0000150 (predicted) FBgn0024889	=	1.00
FBgn0000150 (predicted) FBgn0010198	=	1.00
FBgn0000150 (predicted) FBgn0028997	=	1.00
FBgn0000150 (predicted) FBgn0037279	=	1.00
FBgn0000150 (predicted) FBgn0003970	=	1.00
FBgn0000150 (predicted) FBgn0003031	=	1.00
FBgn0000150 (predicted) FBgn0003278	=	1.00
FBgn0000150 (predicted) FBgn0035226	=	1.00
FBgn0000150 (predicted) FBgn0000171	=	0.98
FBgn0000150 (predicted) FBgn0010265	=	1.00
FBgn0000150 (predicted) FBgn0013276	=	1.00
FBgn0000150 (predicted) FBgn0034035	=	1.00
FBgn0000150 (predicted) FBgn0039640	=	1.00
FBgn0000150 (predicted) FBgn0030573	=	1.00
FBgn0000150 (predicted) FBgn0013277	=	0.99
FBgn0000150 (predicted) FBgn0030359	=	1.00
FBgn0000150 (predicted) FBgn0005533	=	1.00
FBgn0000150 (predicted) FBgn0003204	=	1.98
FBgn0000150 (predicted) FBgn0036686	=	1.00
FBgn0000150 (predicted) FBgn0001230	=	0.99
FBgn0000150 (predicted) FBgn0001219	=	1.00
FBgn0000150 (predicted) FBgn0051445	=	0.96
FBgn0000150 (predicted) FBgn0001217	=	0.99
FBgn0000150 (predicted) FBgn0039184	=	1.00
FBgn0000150 (predicted) FBgn0027338	=	1.00
FBgn0000150 (predicted) FBgn0013275	=	1.00
FBgn0000152 (predicted) FBgn0001216	=	1.99
FBgn0000152 (predicted) FBgn0001220	=	1.00
FBgn0000152 (predicted) FBgn0004915	=	1.00
FBgn0000152 (predicted) FBgn0013279	=	2.00
FBgn0000152 (predicted) FBgn0013277	=	1.99
FBgn0000152 (predicted) FBgn0034110	=	1.00
FBgn0000152 (predicted) FBgn0013278	=	2.00
FBgn0000152 (predicted) FBgn0013276	=	2.00
FBgn0000152 (predicted) FBgn0039745	=	1.00
FBgn0000152 (predicted) FBgn0038306	=	1.00
FBgn0000152 (predicted) FBgn0051354	=	2.00
FBgn0000152 (predicted) FBgn0001230	=	1.99
FBgn0000152 (predicted) FBgn0086450	=	1.00
FBgn0000152 (predicted) FBgn0036663	=	1.00
FBgn0000152 (predicted) FBgn0032329	=	1.00
FBgn0000152 (predicted) FBgn0038189	=	1.00
FBgn0000152 (predicted) FBgn0001219	=	2.00
FBgn0000152 (predicted) FBgn0031592	=	1.00
FBgn0000152 (predicted) FBgn0031148	=	1.00
FBgn0000152 (predicted) FBgn0013275	=	2.00
FBgn0000152 (predicted) FBgn0037372	=	1.00
FBgn0000152 (predicted) FBgn0037834	=	1.00
FBgn0000152 (predicted) FBgn0035195	=	1.00
FBgn0000152 (predicted) FBgn0037770	=	1.00
FBgn0000152 (predicted) FBgn0001217	=	1.99
FBgn0000171 (predicted) FBgn0030359	=	0.98
FBgn0000171 (predicted) FBgn0040255	=	0.98
FBgn0000171 (predicted) FBgn0058045	=	1.00
FBgn0000171 (predicted) FBgn0001248	=	0.98
FBgn0000171 (predicted) FBgn0034237	=	0.98
FBgn0000171 (predicted) FBgn0037763	=	0.98
FBgn0000171 (predicted) FBgn0037764	=	0.98
FBgn0000171 (predicted) FBgn0038083	=	0.98
FBgn0000171 (predicted) FBgn0035901	=	0.98
FBgn0000171 (predicted) FBgn0004915	=	0.98
FBgn0000171 (predicted) FBgn0026314	=	0.98
FBgn0000171 (predicted) FBgn0038986	=	0.89
FBgn0000171 (predicted) FBgn0036128	=	0.89
FBgn0000171 (predicted) FBgn0040252	=	0.98
FBgn0000171 (predicted) FBgn0036124	=	0.98
FBgn0000171 (predicted) FBgn0038723	=	0.98
FBgn0000171 (predicted) FBgn0036747	=	0.77
FBgn0000171 (predicted) FBgn0015663	=	0.98
FBgn0000171 (predicted) FBgn0039306	=	0.98
FBgn0000171 (predicted) FBgn0030384	=	0.98
FBgn0000171 (predicted) FBgn0051522	=	0.87
FBgn0000171 (predicted) FBgn0050438	=	0.98
FBgn0000171 (predicted) FBgn0037529	=	0.98
FBgn0000171 (predicted) FBgn0034722	=	0.98
FBgn0000171 (predicted) FBgn0029629	=	0.98
FBgn0000171 (predicted) FBgn0033879	=	0.98
FBgn0000171 (predicted) FBgn0037371	=	0.98
FBgn0000171 (predicted) FBgn0035526	=	0.98
FBgn0000171 (predicted) FBgn0033741	=	0.98
FBgn0000171 (predicted) FBgn0028997	=	0.98
FBgn0000171 (predicted) FBgn0035532	=	0.98
FBgn0000171 (predicted) FBgn0027070	=	0.98
FBgn0000171 (predicted) FBgn0034605	=	0.98
FBgn0000171 (predicted) FBgn0003890	=	0.98
FBgn0000171 (predicted) FBgn0029945	=	0.98
FBgn0000171 (predicted) FBgn0033557	=	0.98
FBgn0000171 (predicted) FBgn0032684	=	0.98
FBgn0000171 (predicted) FBgn0026754	=	0.98
FBgn0000171 (predicted) FBgn0037603	=	0.98
FBgn0000171 (predicted) FBgn0015374	=	1.00
FBgn0000171 (predicted) FBgn0003887	=	0.98
FBgn0000171 (predicted) FBgn0040250	=	0.98
FBgn0000171 (predicted) FBgn0031441	=	0.98
FBgn0000171 (predicted) FBgn0002413	=	0.98
FBgn0000171 (predicted) FBgn0037534	=	0.88
FBgn0000171 (predicted) FBgn0037762	=	0.98
FBgn0000171 (predicted) FBgn0027073	=	0.98
FBgn0000171 (predicted) FBgn0011824	=	0.98
FBgn0000171 (predicted) FBgn0030421	=	0.98
FBgn0000171 (predicted) FBgn0030573	=	0.98
FBgn0000171 (predicted) FBgn0085383	=	0.98
FBgn0000171 (predicted) FBgn0003714	=	0.98
FBgn0000171 (predicted) FBgn0039086	=	0.98
FBgn0000171 (predicted) FBgn0031639	=	0.98
FBgn0000171 (predicted) FBgn0044510	=	0.98
FBgn0000171 (predicted) FBgn0015024	=	0.98
FBgn0000171 (predicted) FBgn0034110	=	0.98
FBgn0000171 (predicted) FBgn0031170	=	0.86
FBgn0000171 (predicted) FBgn0027074	=	0.98
FBgn0000171 (predicted) FBgn0003888	=	0.98
FBgn0000171 (predicted) FBgn0040261	=	0.98
FBgn0000171 (predicted) FBgn0040262	=	0.98
FBgn0000171 (predicted) FBgn0038983	=	0.93
FBgn0000171 (predicted) FBgn0033029	=	0.98
FBgn0000171 (predicted) FBgn0040251	=	0.98
FBgn0000171 (predicted) FBgn0039808	=	0.98
FBgn0000171 (predicted) FBgn0036516	=	1.00
FBgn0000171 (predicted) FBgn0030719	=	0.98
FBgn0000171 (predicted) FBgn0033761	=	0.98
FBgn0000171 (predicted) FBgn0003656	=	0.98
FBgn0000171 (predicted) FBgn0036842	=	0.98
FBgn0000171 (predicted) FBgn0026315	=	0.98
FBgn0000171 (predicted) FBgn0032713	=	0.98
FBgn0000171 (predicted) FBgn0004889	=	0.98
FBgn0000171 (predicted) FBgn0037200	=	0.98
FBgn0000171 (predicted) FBgn0040257	=	0.98
FBgn0000171 (predicted) FBgn0038175	=	1.00
FBgn0000171 (predicted) FBgn0038271	=	0.98
FBgn0000171 (predicted) FBgn0038082	=	0.98
FBgn0000171 (predicted) FBgn0003748	=	0.98
FBgn0000171 (predicted) FBgn0051523	=	0.79
FBgn0000171 (predicted) FBgn0035644	=	0.98
FBgn0000171 (predicted) FBgn0037073	=	0.98
FBgn0000171 (predicted) FBgn0031703	=	0.98
FBgn0000171 (predicted) FBgn0038326	=	0.98
FBgn0000171 (predicted) FBgn0037765	=	0.98
FBgn0000171 (predicted) FBgn0038985	=	0.93
FBgn0000171 (predicted) FBgn0003889	=	0.98
FBgn0000171 (predicted) FBgn0036277	=	1.00
FBgn0000171 (predicted) FBgn0035402	=	0.98
FBgn0000171 (predicted) FBgn0036974	=	0.98
FBgn0000171 (predicted) FBgn0039030	=	0.98
FBgn0000171 (predicted) FBgn0022936	=	0.98
FBgn0000171 (predicted) FBgn0034383	=	0.98
FBgn0000171 (predicted) FBgn0028479	=	0.98
FBgn0000171 (predicted) FBgn0034258	=	0.98
FBgn0000171 (predicted) FBgn0034382	=	0.98
FBgn0000171 (predicted) FBgn0027601	=	0.98
FBgn0000171 (predicted) FBgn0039156	=	0.98
FBgn0000171 (predicted) FBgn0010488	=	0.98
FBgn0000171 (predicted) FBgn0036650	=	0.98
FBgn0000171 (predicted) FBgn0052072	=	0.98
FBgn0000171 (predicted) FBgn0037325	=	0.98
FBgn0000171 (predicted) FBgn0031042	=	0.98
FBgn0000171 (predicted) FBgn0040253	=	0.98
FBgn0000171 (predicted) FBgn0053110	=	0.84
FBgn0000171 (predicted) FBgn0037761	=	0.98
FBgn0000171 (predicted) FBgn0039085	=	0.98
FBgn0000171 (predicted) FBgn0010292	=	0.98
FBgn0000171 (predicted) FBgn0036064	=	0.98
FBgn0000171 (predicted) FBgn0033191	=	0.98
FBgn0000171 (predicted) FBgn0004574	=	0.98
FBgn0000171 (predicted) FBgn0030177	=	0.98
FBgn0000171 (predicted) FBgn0040260	=	0.98
FBgn0000171 (predicted) FBgn0031713	=	0.98
FBgn0000171 (predicted) FBgn0005649	=	0.98
FBgn0000171 (predicted) FBgn0051002	=	0.98
FBgn0000171 (predicted) FBgn0036668	=	1.96
FBgn0000171 (predicted) FBgn0026261	=	0.98
FBgn0000171 (predicted) FBgn0038796	=	0.98
FBgn0000171 (predicted) FBgn0031092	=	0.98
FBgn0000171 (predicted) FBgn0026756	=	0.98
FBgn0000171 (predicted) FBgn0040259	=	0.98
FBgn0000171 (predicted) FBgn0026755	=	0.98
FBgn0000171 (predicted) FBgn0036686	=	0.98
FBgn0000171 (predicted) FBgn0035978	=	0.98
FBgn0000171 (predicted) FBgn0038886	=	0.98
FBgn0000171 (predicted) FBgn0032650	=	0.98
FBgn0000171 (predicted) FBgn0033907	=	0.98
FBgn0000171 (predicted) FBgn0015376	=	0.98
FBgn0000171 (predicted) FBgn0034726	=	0.98
FBgn0000171 (predicted) FBgn0051141	=	0.98
FBgn0000171 (predicted) FBgn0039087	=	0.98
FBgn0000171 (predicted) FBgn0023213	=	0.98
FBgn0000173 (predicted) FBgn0032850	=	1.00
FBgn0000173 (predicted) FBgn0037262	=	1.00
FBgn0000173 (predicted) FBgn0023143	=	1.00
FBgn0000173 (predicted) FBgn0035601	=	1.00
FBgn0000173 (predicted) FBgn0039115	=	1.00
FBgn0000180 (predicted) FBgn0030816	=	0.95
FBgn0000180 (predicted) FBgn0051522	=	1.00
FBgn0000180 (predicted) FBgn0052072	=	1.00
FBgn0000180 (predicted) FBgn0023545	=	1.00
FBgn0000180 (predicted) FBgn0034382	=	0.92
FBgn0000180 (predicted) FBgn0034383	=	0.92
FBgn0000180 (predicted) FBgn0036128	=	1.00
FBgn0000180 (predicted) FBgn0038985	=	1.00
FBgn0000180 (predicted) FBgn0037764	=	0.87
FBgn0000180 (predicted) FBgn0033760	=	1.00
FBgn0000180 (predicted) FBgn0039030	=	1.00
FBgn0000180 (predicted) FBgn0036115	=	1.00
FBgn0000180 (predicted) FBgn0051141	=	1.00
FBgn0000180 (predicted) FBgn0032036	=	1.00
FBgn0000180 (predicted) FBgn0067628	=	1.00
FBgn0000180 (predicted) FBgn0038983	=	0.91
FBgn0000180 (predicted) FBgn0037761	=	0.91
FBgn0000180 (predicted) FBgn0038986	=	1.00
FBgn0000180 (predicted) FBgn0037763	=	0.96
FBgn0000180 (predicted) FBgn0037762	=	0.89
FBgn0000180 (predicted) FBgn0037765	=	0.88
FBgn0000180 (predicted) FBgn0036650	=	1.00
FBgn0000180 (predicted) FBgn0036007	=	1.00
FBgn0000180 (predicted) FBgn0053110	=	0.95
FBgn0000180 (predicted) FBgn0036116	=	1.00
FBgn0000180 (predicted) FBgn0024194	=	1.00
FBgn0000180 (predicted) FBgn0037534	=	1.00
FBgn0000180 (predicted) FBgn0030817	=	0.96
FBgn0000180 (predicted) FBgn0035300	=	1.00
FBgn0000180 (predicted) FBgn0051523	=	1.00
FBgn0000181 (predicted) FBgn0000258	=	1.00
FBgn0000181 (predicted) FBgn0034084	=	1.00
FBgn0000181 (predicted) FBgn0034402	=	1.00
FBgn0000239 (predicted) FBgn0020388	=	1.00
FBgn0000257 (predicted) FBgn0035226	=	1.00
FBgn0000257 (predicted) FBgn0038135	=	1.00
FBgn0000257 (predicted) FBgn0038136	=	1.00
FBgn0000257 (predicted) FBgn0039640	=	1.00
FBgn0000257 (predicted) FBgn0037674	=	1.00
FBgn0000257 (predicted) FBgn0013279	=	1.00
FBgn0000257 (predicted) FBgn0015795	=	1.00
FBgn0000257 (predicted) FBgn0051445	=	0.96
FBgn0000257 (predicted) FBgn0013276	=	1.00
FBgn0000257 (predicted) FBgn0035704	=	1.00
FBgn0000257 (predicted) FBgn0051354	=	1.00
FBgn0000257 (predicted) FBgn0001217	=	1.00
FBgn0000257 (predicted) FBgn0039184	=	1.00
FBgn0000257 (predicted) FBgn0040282	=	1.00
FBgn0000257 (predicted) FBgn0032782	=	1.00
FBgn0000257 (predicted) FBgn0052350	=	1.00
FBgn0000257 (predicted) FBgn0013275	=	1.00
FBgn0000257 (predicted) FBgn0002566	=	1.00
FBgn0000257 (predicted) FBgn0012034	=	1.00
FBgn0000257 (predicted) FBgn0001219	=	1.00
FBgn0000257 (predicted) FBgn0039656	=	0.96
FBgn0000257 (predicted) FBgn0052473	=	0.96
FBgn0000257 (predicted) FBgn0001230	=	1.00
FBgn0000257 (predicted) FBgn0000482	=	1.00
FBgn0000257 (predicted) FBgn0001216	=	1.00
FBgn0000257 (predicted) FBgn0013277	=	1.00
FBgn0000257 (predicted) FBgn0038593	=	1.00
FBgn0000257 (predicted) FBgn0013278	=	1.00
FBgn0000257 (predicted) FBgn0036030	=	0.92
FBgn0000258 (known) FBgn0003732	=	2.88
FBgn0000258 (known) FBgn0015300	=	2.88
FBgn0000258 (known) FBgn0026136	=	2.88
FBgn0000258 (known) FBgn0000259	=	2.88
FBgn0000258 (known) FBgn0038746	=	2.0
FBgn0000258 (predicted) FBgn0002413	=	0.88
FBgn0000258 (predicted) FBgn0028992	=	0.88
FBgn0000258 (predicted) FBgn0053906	=	0.99
FBgn0000258 (predicted) FBgn0003889	=	1.00
FBgn0000258 (predicted) FBgn0001230	=	2.75
FBgn0000258 (predicted) FBgn0001219	=	2.76
FBgn0000258 (predicted) FBgn0053838	=	1.00
FBgn0000258 (predicted) FBgn0051618	=	1.00
FBgn0000258 (predicted) FBgn0044817	=	1.88
FBgn0000258 (predicted) FBgn0022764	=	1.88
FBgn0000258 (predicted) FBgn0053902	=	0.99
FBgn0000258 (predicted) FBgn0000711	=	0.88
FBgn0000258 (predicted) FBgn0038473	=	1.00
FBgn0000258 (predicted) FBgn0053850	=	1.00
FBgn0000258 (predicted) FBgn0085673	=	1.88
FBgn0000258 (predicted) FBgn0053245	=	1.88
FBgn0000258 (predicted) FBgn0023213	=	1.00
FBgn0000258 (predicted) FBgn0039831	=	1.00
FBgn0000258 (predicted) FBgn0052238	=	0.88
FBgn0000258 (predicted) FBgn0053890	=	0.99
FBgn0000258 (predicted) FBgn0037657	=	1.88
FBgn0000258 (predicted) FBgn0015024	=	0.88
FBgn0000258 (predicted) FBgn0027835	=	1.00
FBgn0000258 (predicted) FBgn0053896	=	0.99
FBgn0000258 (predicted) FBgn0015805	=	1.00
FBgn0000258 (predicted) FBgn0033741	=	1.00
FBgn0000258 (predicted) FBgn0052344	=	1.00
FBgn0000258 (predicted) FBgn0053880	=	0.99
FBgn0000258 (predicted) FBgn0053835	=	1.00
FBgn0000258 (predicted) FBgn0033663	=	1.00
FBgn0000258 (predicted) FBgn0028744	=	1.00
FBgn0000258 (predicted) FBgn0015527	=	1.00
FBgn0000258 (predicted) FBgn0053910	=	0.99
FBgn0000258 (predicted) FBgn0032650	=	0.88
FBgn0000258 (predicted) FBgn0035720	=	1.00
FBgn0000258 (predicted) FBgn0035048	=	1.00
FBgn0000258 (predicted) FBgn0028982	=	1.88
FBgn0000258 (predicted) FBgn0013275	=	2.76
FBgn0000258 (predicted) FBgn0028563	=	0.96
FBgn0000258 (predicted) FBgn0053859	=	1.00
FBgn0000258 (predicted) FBgn0032138	=	1.88
FBgn0000258 (predicted) FBgn0053844	=	1.00
FBgn0000258 (predicted) FBgn0031854	=	0.88
FBgn0000258 (predicted) FBgn0053884	=	0.99
FBgn0000258 (predicted) FBgn0053904	=	0.99
FBgn0000258 (predicted) FBgn0053244	=	1.88
FBgn0000258 (predicted) FBgn0053876	=	0.99
FBgn0000258 (predicted) FBgn0051108	=	0.88
FBgn0000258 (predicted) FBgn0053246	=	1.88
FBgn0000258 (predicted) FBgn0034722	=	1.00
FBgn0000258 (predicted) FBgn0013278	=	2.76
FBgn0000258 (predicted) FBgn0026147	=	0.88
FBgn0000258 (predicted) FBgn0004103	=	0.88
FBgn0000258 (predicted) FBgn0013279	=	2.76
FBgn0000258 (predicted) FBgn0053894	=	0.99
FBgn0000258 (predicted) FBgn0053886	=	0.99
FBgn0000258 (predicted) FBgn0038964	=	1.00
FBgn0000258 (predicted) FBgn0053823	=	1.00
FBgn0000258 (predicted) FBgn0003887	=	1.00
FBgn0000258 (predicted) FBgn0014002	=	1.00
FBgn0000258 (predicted) FBgn0002183	=	1.88
FBgn0000258 (predicted) FBgn0028561	=	0.91
FBgn0000258 (predicted) FBgn0028562	=	1.00
FBgn0000258 (predicted) FBgn0003134	=	0.88
FBgn0000258 (predicted) FBgn0053898	=	0.99
FBgn0000258 (predicted) FBgn0031574	=	0.88
FBgn0000258 (predicted) FBgn0003888	=	1.00
FBgn0000258 (predicted) FBgn0039182	=	1.00
FBgn0000258 (predicted) FBgn0033047	=	0.86
FBgn0000258 (predicted) FBgn0013276	=	2.76
FBgn0000258 (predicted) FBgn0053237	=	1.88
FBgn0000258 (predicted) FBgn0053242	=	1.88
FBgn0000258 (predicted) FBgn0053808	=	1.00
FBgn0000258 (predicted) FBgn0031853	=	0.88
FBgn0000258 (predicted) FBgn0039241	=	0.98
FBgn0000258 (predicted) FBgn0051156	=	1.88
FBgn0000258 (predicted) FBgn0025593	=	1.00
FBgn0000258 (predicted) FBgn0053241	=	1.88
FBgn0000258 (predicted) FBgn0053856	=	1.00
FBgn0000258 (predicted) FBgn0010278	=	1.88
FBgn0000258 (predicted) FBgn0010774	=	1.00
FBgn0000258 (predicted) FBgn0031441	=	0.88
FBgn0000258 (predicted) FBgn0033339	=	1.88
FBgn0000258 (predicted) FBgn0053239	=	1.88
FBgn0000258 (predicted) FBgn0053820	=	1.00
FBgn0000258 (predicted) FBgn0030384	=	0.88
FBgn0000258 (predicted) FBgn0030823	=	0.88
FBgn0000258 (predicted) FBgn0040075	=	1.00
FBgn0000258 (predicted) FBgn0053238	=	1.88
FBgn0000258 (predicted) FBgn0003132	=	0.88
FBgn0000258 (predicted) FBgn0035688	=	0.73
FBgn0000258 (predicted) FBgn0053862	=	1.00
FBgn0000258 (predicted) FBgn0053878	=	0.99
FBgn0000258 (predicted) FBgn0039501	=	0.88
FBgn0000258 (predicted) FBgn0000258	=	1.76
FBgn0000258 (predicted) FBgn0053814	=	1.00
FBgn0000258 (predicted) FBgn0053847	=	1.00
FBgn0000258 (predicted) FBgn0053900	=	0.99
FBgn0000258 (predicted) FBgn0037279	=	1.00
FBgn0000258 (predicted) FBgn0053832	=	1.00
FBgn0000258 (predicted) FBgn0027330	=	1.00
FBgn0000258 (predicted) FBgn0034035	=	1.00
FBgn0000258 (predicted) FBgn0053870	=	0.99
FBgn0000258 (predicted) FBgn0053868	=	0.99
FBgn0000258 (predicted) FBgn0053853	=	1.00
FBgn0000258 (predicted) FBgn0053240	=	1.88
FBgn0000258 (predicted) FBgn0053829	=	1.00
FBgn0000258 (predicted) FBgn0005671	=	1.00
FBgn0000258 (predicted) FBgn0037200	=	1.00
FBgn0000258 (predicted) FBgn0053888	=	0.99
FBgn0000258 (predicted) FBgn0028473	=	1.00
FBgn0000258 (predicted) FBgn0003890	=	1.00
FBgn0000258 (predicted) FBgn0037489	=	1.00
FBgn0000258 (predicted) FBgn0024364	=	1.88
FBgn0000258 (predicted) FBgn0035205	=	1.88
FBgn0000258 (predicted) FBgn0013277	=	2.72
FBgn0000258 (predicted) FBgn0061209	=	0.99
FBgn0000258 (predicted) FBgn0034459	=	0.88
FBgn0000258 (predicted) FBgn0053243	=	1.88
FBgn0000258 (predicted) FBgn0053236	=	1.88
FBgn0000258 (predicted) FBgn0028529	=	1.00
FBgn0000258 (predicted) FBgn0034915	=	1.00
FBgn0000258 (predicted) FBgn0025140	=	1.00
FBgn0000258 (predicted) FBgn0036254	=	1.00
FBgn0000258 (predicted) FBgn0031851	=	1.88
FBgn0000258 (predicted) FBgn0053882	=	0.99
FBgn0000258 (predicted) FBgn0051354	=	2.76
FBgn0000258 (predicted) FBgn0053817	=	1.00
FBgn0000258 (predicted) FBgn0058461	=	1.00
FBgn0000258 (predicted) FBgn0053892	=	0.99
FBgn0000258 (predicted) FBgn0053247	=	1.88
FBgn0000258 (predicted) FBgn0001217	=	2.73
FBgn0000258 (predicted) FBgn0053826	=	1.00
FBgn0000258 (predicted) FBgn0033562	=	1.00
FBgn0000258 (predicted) FBgn0053908	=	0.99
FBgn0000258 (predicted) FBgn0034237	=	1.00
FBgn0000258 (predicted) FBgn0025803	=	1.00
FBgn0000258 (predicted) FBgn0037325	=	0.88
FBgn0000258 (predicted) FBgn0010488	=	1.00
FBgn0000258 (predicted) FBgn0053874	=	0.99
FBgn0000258 (predicted) FBgn0022070	=	1.88
FBgn0000258 (predicted) FBgn0032620	=	1.00
FBgn0000258 (predicted) FBgn0038410	=	1.88
FBgn0000258 (predicted) FBgn0053841	=	1.00
FBgn0000258 (predicted) FBgn0001216	=	2.73
FBgn0000258 (predicted) FBgn0053872	=	0.99
FBgn0000258 (predicted) FBgn0020756	=	1.00
FBgn0000258 (predicted) FBgn0053865	=	1.00
FBgn0000259 (predicted) FBgn0053239	=	1.00
FBgn0000259 (predicted) FBgn0037200	=	1.00
FBgn0000259 (predicted) FBgn0001219	=	1.00
FBgn0000259 (predicted) FBgn0022764	=	1.00
FBgn0000259 (predicted) FBgn0053244	=	1.00
FBgn0000259 (predicted) FBgn0025803	=	1.00
FBgn0000259 (predicted) FBgn0085673	=	1.00
FBgn0000259 (predicted) FBgn0053236	=	1.00
FBgn0000259 (predicted) FBgn0024364	=	1.00
FBgn0000259 (predicted) FBgn0001216	=	0.99
FBgn0000259 (predicted) FBgn0002183	=	1.00
FBgn0000259 (predicted) FBgn0053247	=	1.00
FBgn0000259 (predicted) FBgn0044817	=	1.00
FBgn0000259 (predicted) FBgn0027657	=	1.00
FBgn0000259 (predicted) FBgn0034258	=	1.00
FBgn0000259 (predicted) FBgn0003732	=	1.00
FBgn0000259 (predicted) FBgn0053245	=	1.00
FBgn0000259 (predicted) FBgn0015300	=	1.00
FBgn0000259 (predicted) FBgn0037657	=	1.00
FBgn0000259 (predicted) FBgn0000259	=	1.00
FBgn0000259 (predicted) FBgn0036686	=	1.00
FBgn0000259 (predicted) FBgn0053242	=	1.00
FBgn0000259 (predicted) FBgn0053238	=	1.00
FBgn0000259 (predicted) FBgn0053243	=	1.00
FBgn0000259 (predicted) FBgn0010278	=	1.00
FBgn0000259 (predicted) FBgn0033741	=	1.00
FBgn0000259 (predicted) FBgn0035205	=	1.00
FBgn0000259 (predicted) FBgn0013277	=	0.99
FBgn0000259 (predicted) FBgn0001087	=	1.00
FBgn0000259 (predicted) FBgn0026136	=	1.00
FBgn0000259 (predicted) FBgn0053237	=	1.00
FBgn0000259 (predicted) FBgn0034237	=	1.00
FBgn0000259 (predicted) FBgn0013276	=	1.00
FBgn0000259 (predicted) FBgn0022070	=	1.00
FBgn0000259 (predicted) FBgn0053241	=	1.00
FBgn0000259 (predicted) FBgn0037262	=	1.00
FBgn0000259 (predicted) FBgn0033339	=	1.00
FBgn0000259 (predicted) FBgn0001217	=	0.99
FBgn0000259 (predicted) FBgn0028982	=	1.00
FBgn0000259 (predicted) FBgn0031851	=	1.00
FBgn0000259 (predicted) FBgn0051354	=	1.00
FBgn0000259 (predicted) FBgn0038410	=	1.00
FBgn0000259 (predicted) FBgn0053246	=	1.00
FBgn0000259 (predicted) FBgn0013279	=	1.00
FBgn0000259 (predicted) FBgn0053240	=	1.00
FBgn0000259 (predicted) FBgn0051156	=	1.00
FBgn0000259 (predicted) FBgn0013278	=	1.00
FBgn0000259 (predicted) FBgn0001233	=	1.00
FBgn0000259 (predicted) FBgn0001230	=	0.99
FBgn0000259 (predicted) FBgn0039562	=	1.00
FBgn0000259 (predicted) FBgn0013275	=	1.00
FBgn0000261 (predicted) FBgn0037020	=	1.00
FBgn0000261 (predicted) FBgn0003151	=	1.00
FBgn0000261 (predicted) FBgn0000986	=	1.00
FBgn0000261 (predicted) FBgn0036736	=	1.00
FBgn0000261 (predicted) FBgn0035953	=	1.00
FBgn0000261 (predicted) FBgn0061469	=	1.00
FBgn0000261 (predicted) FBgn0034989	=	1.00
FBgn0000261 (predicted) FBgn0000261	=	1.00
FBgn0000261 (predicted) FBgn0029006	=	1.00
FBgn0000261 (predicted) FBgn0032492	=	1.00
FBgn0000261 (predicted) FBgn0027338	=	1.00
FBgn0000261 (predicted) FBgn0032061	=	1.00
FBgn0000261 (predicted) FBgn0024889	=	1.00
FBgn0000261 (predicted) FBgn0003557	=	1.00
FBgn0000261 (predicted) FBgn0030145	=	1.00
FBgn0000261 (predicted) FBgn0011823	=	1.00
FBgn0000273 (predicted) FBgn0000273	=	8.10
FBgn0000273 (predicted) FBgn0058045	=	1.00
FBgn0000273 (predicted) FBgn0033194	=	0.94
FBgn0000273 (predicted) FBgn0011244	=	1.00
FBgn0000273 (predicted) FBgn0000442	=	8.21
FBgn0000273 (predicted) FBgn0052113	=	0.94
FBgn0000273 (predicted) FBgn0001216	=	1.91
FBgn0000273 (predicted) FBgn0001230	=	1.91
FBgn0000273 (predicted) FBgn0003071	=	0.91
FBgn0000273 (predicted) FBgn0013276	=	1.94
FBgn0000273 (predicted) FBgn0027599	=	0.91
FBgn0000273 (predicted) FBgn0004507	=	0.91
FBgn0000273 (predicted) FBgn0001219	=	1.94
FBgn0000273 (predicted) FBgn0015796	=	0.91
FBgn0000273 (predicted) FBgn0031090	=	0.91
FBgn0000273 (predicted) FBgn0015245	=	1.00
FBgn0000273 (predicted) FBgn0032782	=	0.91
FBgn0000273 (predicted) FBgn0016700	=	0.91
FBgn0000273 (predicted) FBgn0032525	=	1.00
FBgn0000273 (predicted) FBgn0000721	=	8.32
FBgn0000273 (predicted) FBgn0003676	=	0.94
FBgn0000273 (predicted) FBgn0038175	=	1.00
FBgn0000273 (predicted) FBgn0013278	=	1.94
FBgn0000273 (predicted) FBgn0025724	=	0.91
FBgn0000273 (predicted) FBgn0036516	=	1.00
FBgn0000273 (predicted) FBgn0013279	=	1.94
FBgn0000273 (predicted) FBgn0013277	=	1.91
FBgn0000273 (predicted) FBgn0015795	=	0.91
FBgn0000273 (predicted) FBgn0000274	=	8.11
FBgn0000273 (predicted) FBgn0001217	=	1.91
FBgn0000273 (predicted) FBgn0051354	=	1.94
FBgn0000273 (predicted) FBgn0004461	=	0.94
FBgn0000273 (predicted) FBgn0039796	=	8.47
FBgn0000273 (predicted) FBgn0011253	=	1.91
FBgn0000273 (predicted) FBgn0013275	=	1.94
FBgn0000273 (predicted) FBgn0031728	=	1.00
FBgn0000273 (predicted) FBgn0020386	=	0.86
FBgn0000273 (predicted) FBgn0015789	=	0.91
FBgn0000273 (predicted) FBgn0015374	=	1.00
FBgn0000274 (predicted) FBgn0016700	=	0.93
FBgn0000274 (predicted) FBgn0013276	=	1.93
FBgn0000274 (predicted) FBgn0000721	=	8.34
FBgn0000274 (predicted) FBgn0003676	=	1.00
FBgn0000274 (predicted) FBgn0001217	=	1.90
FBgn0000274 (predicted) FBgn0003071	=	0.93
FBgn0000274 (predicted) FBgn0015796	=	0.93
FBgn0000274 (predicted) FBgn0011244	=	0.93
FBgn0000274 (predicted) FBgn0020386	=	0.87
FBgn0000274 (predicted) FBgn0000442	=	8.22
FBgn0000274 (predicted) FBgn0013275	=	1.93
FBgn0000274 (predicted) FBgn0013277	=	1.90
FBgn0000274 (predicted) FBgn0032525	=	0.93
FBgn0000274 (predicted) FBgn0015789	=	0.93
FBgn0000274 (predicted) FBgn0015374	=	0.93
FBgn0000274 (predicted) FBgn0039796	=	8.49
FBgn0000274 (predicted) FBgn0004507	=	0.93
FBgn0000274 (predicted) FBgn0058045	=	0.93
FBgn0000274 (predicted) FBgn0000274	=	8.16
FBgn0000274 (predicted) FBgn0011253	=	1.86
FBgn0000274 (predicted) FBgn0027599	=	0.93
FBgn0000274 (predicted) FBgn0015245	=	0.93
FBgn0000274 (predicted) FBgn0038175	=	0.93
FBgn0000274 (predicted) FBgn0025724	=	0.93
FBgn0000274 (predicted) FBgn0036516	=	0.93
FBgn0000274 (predicted) FBgn0033194	=	1.00
FBgn0000274 (predicted) FBgn0001230	=	1.90
FBgn0000274 (predicted) FBgn0004461	=	1.00
FBgn0000274 (predicted) FBgn0015795	=	0.93
FBgn0000274 (predicted) FBgn0031090	=	0.93
FBgn0000274 (predicted) FBgn0031728	=	0.93
FBgn0000274 (predicted) FBgn0001216	=	1.90
FBgn0000274 (predicted) FBgn0052113	=	1.00
FBgn0000274 (predicted) FBgn0001219	=	1.93
FBgn0000274 (predicted) FBgn0013278	=	1.93
FBgn0000274 (predicted) FBgn0013279	=	1.93
FBgn0000274 (predicted) FBgn0032782	=	0.93
FBgn0000274 (predicted) FBgn0051354	=	1.93
FBgn0000303 (predicted) FBgn0038486	=	1.00
FBgn0000303 (predicted) FBgn0032701	=	1.00
FBgn0000303 (predicted) FBgn0039562	=	1.00
FBgn0000303 (predicted) FBgn0039244	=	1.00
FBgn0000303 (predicted) FBgn0031830	=	1.00
FBgn0000303 (predicted) FBgn0023516	=	1.00
FBgn0000303 (predicted) FBgn0039543	=	1.00
FBgn0000303 (predicted) FBgn0024889	=	1.00
FBgn0000303 (predicted) FBgn0032407	=	1.00
FBgn0000303 (predicted) FBgn0027338	=	1.00
FBgn0000303 (predicted) FBgn0037440	=	1.00
FBgn0000303 (predicted) FBgn0027842	=	1.00
FBgn0000303 (predicted) FBgn0011823	=	1.00
FBgn0000303 (predicted) FBgn0010531	=	1.00
FBgn0000303 (predicted) FBgn0001233	=	1.00
FBgn0000303 (predicted) FBgn0000303	=	1.00
FBgn0000303 (predicted) FBgn0032471	=	1.00
FBgn0000308 (predicted) FBgn0028388	=	1.00
FBgn0000319 (predicted) FBgn0085224	=	1.00
FBgn0000319 (predicted) FBgn0003890	=	1.00
FBgn0000319 (predicted) FBgn0001217	=	1.98
FBgn0000319 (predicted) FBgn0030141	=	0.85
FBgn0000319 (predicted) FBgn0003884	=	1.00
FBgn0000319 (predicted) FBgn0039745	=	1.00
FBgn0000319 (predicted) FBgn0037279	=	1.00
FBgn0000319 (predicted) FBgn0010380	=	1.00
FBgn0000319 (predicted) FBgn0028582	=	0.92
FBgn0000319 (predicted) FBgn0012034	=	1.00
FBgn0000319 (predicted) FBgn0001216	=	1.98
FBgn0000319 (predicted) FBgn0003887	=	1.00
FBgn0000319 (predicted) FBgn0005671	=	1.00
FBgn0000319 (predicted) FBgn0013275	=	2.00
FBgn0000319 (predicted) FBgn0003888	=	1.00
FBgn0000319 (predicted) FBgn0013276	=	2.00
FBgn0000319 (predicted) FBgn0003886	=	1.00
FBgn0000319 (predicted) FBgn0004236	=	1.00
FBgn0000319 (predicted) FBgn0001230	=	1.98
FBgn0000319 (predicted) FBgn0035247	=	1.00
FBgn0000319 (predicted) FBgn0013277	=	1.96
FBgn0000319 (predicted) FBgn0035995	=	1.00
FBgn0000319 (predicted) FBgn0024814	=	1.00
FBgn0000319 (predicted) FBgn0003885	=	1.00
FBgn0000319 (predicted) FBgn0038565	=	1.00
FBgn0000319 (predicted) FBgn0086372	=	2.00
FBgn0000319 (predicted) FBgn0038858	=	1.00
FBgn0000319 (predicted) FBgn0039184	=	1.00
FBgn0000319 (predicted) FBgn0001219	=	2.00
FBgn0000319 (predicted) FBgn0051354	=	1.99
FBgn0000319 (predicted) FBgn0003889	=	1.00
FBgn0000319 (predicted) FBgn0013279	=	1.99
FBgn0000319 (predicted) FBgn0036346	=	1.00
FBgn0000319 (predicted) FBgn0026418	=	1.97
FBgn0000319 (predicted) FBgn0038924	=	1.00
FBgn0000319 (predicted) FBgn0034035	=	1.00
FBgn0000319 (predicted) FBgn0013278	=	1.99
FBgn0000319 (predicted) FBgn0039726	=	1.00
FBgn0000319 (predicted) FBgn0000319	=	1.00
FBgn0000319 (predicted) FBgn0030239	=	0.94
FBgn0000337 (predicted) FBgn0001219	=	1.00
FBgn0000337 (predicted) FBgn0020655	=	1.00
FBgn0000337 (predicted) FBgn0013277	=	0.99
FBgn0000337 (predicted) FBgn0001216	=	0.99
FBgn0000337 (predicted) FBgn0013276	=	1.00
FBgn0000337 (predicted) FBgn0051354	=	1.00
FBgn0000337 (predicted) FBgn0013279	=	1.00
FBgn0000337 (predicted) FBgn0001217	=	0.99
FBgn0000337 (predicted) FBgn0001230	=	0.99
FBgn0000337 (predicted) FBgn0013275	=	1.00
FBgn0000337 (predicted) FBgn0013278	=	1.00
FBgn0000339 (predicted) FBgn0037765	=	1.00
FBgn0000339 (predicted) FBgn0053110	=	0.86
FBgn0000339 (predicted) FBgn0037761	=	1.00
FBgn0000339 (predicted) FBgn0036128	=	0.92
FBgn0000339 (predicted) FBgn0037764	=	1.00
FBgn0000339 (predicted) FBgn0038983	=	0.96
FBgn0000339 (predicted) FBgn0036650	=	1.00
FBgn0000339 (predicted) FBgn0037534	=	0.90
FBgn0000339 (predicted) FBgn0034383	=	1.00
FBgn0000339 (predicted) FBgn0038985	=	0.96
FBgn0000339 (predicted) FBgn0051523	=	0.81
FBgn0000339 (predicted) FBgn0051522	=	0.89
FBgn0000339 (predicted) FBgn0052072	=	1.00
FBgn0000339 (predicted) FBgn0034382	=	1.00
FBgn0000339 (predicted) FBgn0037762	=	1.00
FBgn0000339 (predicted) FBgn0051648	=	1.00
FBgn0000339 (predicted) FBgn0024555	=	1.00
FBgn0000339 (predicted) FBgn0037763	=	1.00
FBgn0000339 (predicted) FBgn0038986	=	0.91
FBgn0000339 (predicted) FBgn0051141	=	1.00
FBgn0000339 (predicted) FBgn0039030	=	1.00
FBgn0000377 (known) FBgn0035136	=	2.0
FBgn0000377 (known) FBgn0004856	=	2.0
FBgn0000377 (predicted) FBgn0027049	=	1.00
FBgn0000377 (predicted) FBgn0034415	=	0.97
FBgn0000377 (predicted) FBgn0037550	=	1.00
FBgn0000377 (predicted) FBgn0013969	=	1.00
FBgn0000377 (predicted) FBgn0024191	=	1.00
FBgn0000377 (predicted) FBgn0010083	=	1.00
FBgn0000377 (predicted) FBgn0001230	=	0.99
FBgn0000377 (predicted) FBgn0013278	=	1.00
FBgn0000377 (predicted) FBgn0038590	=	1.00
FBgn0000377 (predicted) FBgn0036548	=	1.00
FBgn0000377 (predicted) FBgn0000377	=	1.00
FBgn0000377 (predicted) FBgn0013275	=	1.00
FBgn0000377 (predicted) FBgn0001216	=	0.99
FBgn0000377 (predicted) FBgn0030365	=	1.00
FBgn0000377 (predicted) FBgn0031493	=	1.00
FBgn0000377 (predicted) FBgn0033859	=	1.00
FBgn0000377 (predicted) FBgn0001217	=	0.99
FBgn0000377 (predicted) FBgn0013277	=	0.99
FBgn0000377 (predicted) FBgn0035438	=	1.00
FBgn0000377 (predicted) FBgn0035162	=	1.00
FBgn0000377 (predicted) FBgn0003279	=	1.00
FBgn0000377 (predicted) FBgn0086707	=	1.00
FBgn0000377 (predicted) FBgn0037220	=	1.00
FBgn0000377 (predicted) FBgn0015270	=	1.00
FBgn0000377 (predicted) FBgn0013279	=	1.00
FBgn0000377 (predicted) FBgn0033688	=	1.00
FBgn0000377 (predicted) FBgn0001219	=	1.00
FBgn0000377 (predicted) FBgn0034084	=	1.00
FBgn0000377 (predicted) FBgn0011712	=	1.00
FBgn0000377 (predicted) FBgn0034402	=	1.00
FBgn0000377 (predicted) FBgn0031266	=	1.00
FBgn0000377 (predicted) FBgn0013276	=	1.00
FBgn0000377 (predicted) FBgn0051354	=	1.00
FBgn0000384 (predicted) FBgn0013279	=	2.92
FBgn0000384 (predicted) FBgn0015279	=	1.00
FBgn0000384 (predicted) FBgn0001104	=	2.64
FBgn0000384 (predicted) FBgn0003517	=	0.96
FBgn0000384 (predicted) FBgn0001123	=	2.92
FBgn0000384 (predicted) FBgn0027835	=	1.00
FBgn0000384 (predicted) FBgn0032701	=	0.96
FBgn0000384 (predicted) FBgn0036862	=	1.00
FBgn0000384 (predicted) FBgn0038922	=	0.96
FBgn0000384 (predicted) FBgn0001217	=	2.90
FBgn0000384 (predicted) FBgn0013278	=	2.92
FBgn0000384 (predicted) FBgn0013275	=	2.92
FBgn0000384 (predicted) FBgn0001105	=	1.00
FBgn0000384 (predicted) FBgn0036428	=	1.00
FBgn0000384 (predicted) FBgn0004623	=	1.00
FBgn0000384 (predicted) FBgn0004435	=	2.92
FBgn0000384 (predicted) FBgn0015278	=	1.00
FBgn0000384 (predicted) FBgn0003942	=	1.00
[truncated: 45,659 more rows]
