# Supplementary material for: Building and analyzing protein interactome networks by cross-species comparisons
Source: BMC Syst Biol. 2010 Mar 30;4:36. doi: 10.1186/1752-0509-4-36 (PMC2859380; doi:10.1186/1752-0509-4-36)
Supplement: Additional file 8 — Zio Dmel. A zipped folder containing files formatted for use in Cytoscape listed in Supplemental Table 3. These files are for Drosophila melanogaster proteins. [file 1752-0509-4-36-S8.ZIP › dmel/dmel_SpeciesNotation.eda]

dmel_SpeciesNotation.eda		
FBgn0000008 (known) FBgn0028336	=	dmel_only
FBgn0000008 (known) FBgn0005427	=	dmel_only
FBgn0000008 (known) FBgn0028969	=	dmel_only
FBgn0000008 (known) FBgn0031957	=	dmel_only
FBgn0000008 (known) FBgn0039846	=	dmel_only
FBgn0000008 (known) FBgn0002622	=	dmel_only
FBgn0000008 (known) FBgn0003870	=	dmel_only
FBgn0000008 (known) FBgn0040371	=	dmel_only
FBgn0000008 (known) FBgn0030082	=	dmel_only
FBgn0000008 (known) FBgn0035499	=	dmel_only
FBgn0000011 (known) FBgn0005672	=	dmel_only
FBgn0000011 (known) FBgn0036919	=	dmel_only
FBgn0000011 (known) FBgn0003460	=	dmel_only
FBgn0000011 (known) FBgn0020304	=	dmel_only
FBgn0000011 (known) FBgn0003892	=	dmel_only
FBgn0000014 (known) FBgn0000611	=	dmel_only
FBgn0000014 (known) FBgn0039858	=	dmel_only
FBgn0000015 (known) FBgn0028837	=	dmel_only
FBgn0000015 (known) FBgn0053207	=	dmel_only
FBgn0000015 (known) FBgn0031506	=	dmel_only
FBgn0000015 (known) FBgn0036716	=	dmel_only
FBgn0000015 (known) FBgn0034372	=	dmel_only
FBgn0000015 (known) FBgn0004462	=	dmel_only
FBgn0000015 (known) FBgn0000559	=	dmel_only
FBgn0000015 (known) FBgn0031174	=	dmel_only
FBgn0000017 (known) FBgn0005631	=	dmel_only
FBgn0000017 (known) FBgn0000578	=	dmel_only
FBgn0000017 (known) FBgn0000464	=	dmel_only
FBgn0000017 (known) FBgn0020510	=	dmel_only
FBgn0000017 (known) FBgn0028388	=	dmel_only
FBgn0000017 (known) FBgn0014007	=	dmel_only
FBgn0000022 (known) FBgn0002631	=	dmel_only
FBgn0000022 (known) FBgn0004170	=	dmel_only
FBgn0000022 (known) FBgn0000413	=	dmel_only
FBgn0000022 (known) FBgn0039748	=	dmel_only
FBgn0000022 (known) FBgn0011273	=	dmel_only
FBgn0000022 (known) FBgn0000575	=	dmel_only
FBgn0000022 (known) FBgn0002609	=	dmel_only
FBgn0000022 (known) FBgn0000591	=	dmel_only
FBgn0000022 (known) FBgn0002733	=	dmel_only
FBgn0000022 (known) FBgn0031129	=	dmel_only
FBgn0000022 (known) FBgn0000022	=	dmel_only
FBgn0000022 (known) FBgn0035917	=	dmel_only
FBgn0000022 (known) FBgn0002735	=	dmel_only
FBgn0000022 (known) FBgn0002633	=	dmel_only
FBgn0000022 (known) FBgn0002561	=	dmel_only
FBgn0000024 (known) FBgn0031032	=	dmel_only
FBgn0000028 (known) FBgn0086680	=	dmel_only
FBgn0000028 (known) FBgn0001079	=	dmel_only
FBgn0000032 (known) FBgn0034994	=	dmel_only
FBgn0000038 (known) FBgn0015519	=	H
FBgn0000039 (known) FBgn0024733	=	dmel_only
FBgn0000039 (known) FBgn0037637	=	dmel_only
FBgn0000042 (known) FBgn0003475	=	dmel_only
FBgn0000042 (known) FBgn0032785	=	dmel_only
FBgn0000042 (known) FBgn0005771	=	dmel_only
FBgn0000042 (known) FBgn0000630	=	dmel_only
FBgn0000042 (known) FBgn0031089	=	dmel_only
FBgn0000042 (known) FBgn0013733	=	dmel_only
FBgn0000042 (known) FBgn0052264	=	dmel_only
FBgn0000042 (known) FBgn0038714	=	dmel_only
FBgn0000042 (known) FBgn0011771	=	dmel_only
FBgn0000042 (known) FBgn0028388	=	S
FBgn0000042 (known) FBgn0036058	=	dmel_only
FBgn0000042 (known) FBgn0038108	=	dmel_only
FBgn0000042 (known) FBgn0085410	=	dmel_only
FBgn0000042 (known) FBgn0028495	=	dmel_only
FBgn0000042 (known) FBgn0029905	=	dmel_only
FBgn0000042 (known) FBgn0031988	=	dmel_only
FBgn0000042 (known) FBgn0038206	=	S
FBgn0000042 (known) FBgn0000256	=	dmel_only
FBgn0000042 (known) FBgn0005649	=	dmel_only
FBgn0000042 (known) FBgn0035424	=	dmel_only
FBgn0000042 (known) FBgn0053197	=	dmel_only
FBgn0000042 (known) FBgn0025632	=	dmel_only
FBgn0000042 (known) FBgn0028577	=	dmel_only
FBgn0000042 (known) FBgn0051211	=	dmel_only
FBgn0000042 (known) FBgn0035554	=	dmel_only
FBgn0000042 (known) FBgn0026084	=	dmel_only
FBgn0000042 (known) FBgn0041582	=	dmel_only
FBgn0000042 (known) FBgn0085383	=	dmel_only
FBgn0000042 (known) FBgn0031408	=	dmel_only
FBgn0000042 (known) FBgn0030734	=	dmel_only
FBgn0000042 (known) FBgn0003187	=	dmel_only
FBgn0000042 (known) FBgn0033886	=	dmel_only
FBgn0000042 (known) FBgn0038815	=	dmel_only
FBgn0000042 (known) FBgn0036312	=	dmel_only
FBgn0000042 (known) FBgn0052369	=	dmel_only
FBgn0000042 (known) FBgn0000212	=	dmel_only
FBgn0000042 (known) FBgn0035513	=	dmel_only
FBgn0000042 (known) FBgn0030540	=	dmel_only
FBgn0000042 (known) FBgn0003447	=	dmel_only
FBgn0000042 (known) FBgn0030204	=	dmel_only
FBgn0000042 (known) FBgn0017453	=	dmel_only
FBgn0000042 (known) FBgn0019624	=	dmel_only
FBgn0000042 (known) FBgn0028965	=	dmel_only
FBgn0000042 (known) FBgn0013349	=	dmel_only
FBgn0000042 (known) FBgn0031314	=	dmel_only
FBgn0000042 (known) FBgn0029709	=	dmel_only
FBgn0000043 (known) FBgn0036790	=	dmel_only
FBgn0000043 (known) FBgn0028388	=	S
FBgn0000043 (known) FBgn0011771	=	dmel_only
FBgn0000043 (known) FBgn0022764	=	S
FBgn0000044 (known) FBgn0011771	=	dmel_only
FBgn0000044 (known) FBgn0036790	=	dmel_only
FBgn0000044 (known) FBgn0039044	=	dmel_only
FBgn0000044 (known) FBgn0025702	=	dmel_only
FBgn0000044 (known) FBgn0015282	=	dmel_only
FBgn0000044 (known) FBgn0024189	=	dmel_only
FBgn0000044 (known) FBgn0038774	=	S
FBgn0000044 (known) FBgn0043841	=	dmel_only
FBgn0000044 (known) FBgn0004859	=	dmel_only
FBgn0000044 (known) FBgn0031972	=	dmel_only
FBgn0000044 (known) FBgn0029905	=	dmel_only
FBgn0000044 (known) FBgn0011290	=	S
FBgn0000045 (known) FBgn0004551	=	dmel_only
FBgn0000045 (known) FBgn0037621	=	dmel_only
FBgn0000046 (known) FBgn0015550	=	dmel_only
FBgn0000046 (known) FBgn0011726	=	S
FBgn0000046 (known) FBgn0003231	=	dmel_only
FBgn0000046 (known) FBgn0010218	=	dmel_only
FBgn0000046 (known) FBgn0030951	=	S
FBgn0000046 (known) FBgn0036679	=	dmel_only
FBgn0000046 (known) FBgn0036596	=	dmel_only
FBgn0000046 (known) FBgn0038441	=	dmel_only
FBgn0000046 (known) FBgn0051550	=	dmel_only
FBgn0000046 (known) FBgn0040080	=	dmel_only
FBgn0000046 (known) FBgn0066084	=	dmel_only
FBgn0000046 (known) FBgn0010217	=	S
FBgn0000047 (known) FBgn0011726	=	S
FBgn0000047 (known) FBgn0000308	=	S
FBgn0000047 (known) FBgn0030951	=	S
FBgn0000047 (known) FBgn0086783	=	dmel_only
FBgn0000047 (known) FBgn0000709	=	dmel_only
FBgn0000047 (known) FBgn0086906	=	dmel_only
FBgn0000052 (known) FBgn0015818	=	dmel_only
FBgn0000052 (known) FBgn0038915	=	dmel_only
FBgn0000052 (known) FBgn0031451	=	dmel_only
FBgn0000053 (known) FBgn0086384	=	dmel_only
FBgn0000054 (known) FBgn0031740	=	dmel_only
FBgn0000054 (known) FBgn0026238	=	dmel_only
FBgn0000054 (known) FBgn0034461	=	dmel_only
FBgn0000054 (known) FBgn0000054	=	dmel_only
FBgn0000054 (known) FBgn0052029	=	dmel_only
FBgn0000054 (known) FBgn0040696	=	dmel_only
FBgn0000054 (known) FBgn0037619	=	dmel_only
FBgn0000054 (known) FBgn0029817	=	dmel_only
FBgn0000054 (known) FBgn0038389	=	dmel_only
FBgn0000054 (known) FBgn0039204	=	dmel_only
FBgn0000055 (known) FBgn0032089	=	dmel_only
FBgn0000055 (known) FBgn0002569	=	dmel_only
FBgn0000055 (known) FBgn0000246	=	dmel_only
FBgn0000055 (known) FBgn0000055	=	dmel_only
FBgn0000055 (known) FBgn0036254	=	dmel_only
FBgn0000055 (known) FBgn0036312	=	dmel_only
FBgn0000061 (known) FBgn0039030	=	dmel_only
FBgn0000061 (known) FBgn0003944	=	dmel_only
FBgn0000061 (known) FBgn0031653	=	dmel_only
FBgn0000063 (known) FBgn0051646	=	dmel_only
FBgn0000063 (known) FBgn0052169	=	dmel_only
FBgn0000063 (known) FBgn0035788	=	dmel_only
FBgn0000063 (known) FBgn0000439	=	dmel_only
FBgn0000063 (known) FBgn0034504	=	dmel_only
FBgn0000063 (known) FBgn0023517	=	dmel_only
FBgn0000063 (known) FBgn0026238	=	dmel_only
FBgn0000063 (known) FBgn0028509	=	dmel_only
FBgn0000063 (known) FBgn0000578	=	dmel_only
FBgn0000063 (known) FBgn0027339	=	dmel_only
FBgn0000063 (known) FBgn0030400	=	dmel_only
FBgn0000063 (known) FBgn0032192	=	dmel_only
FBgn0000063 (known) FBgn0051204	=	dmel_only
FBgn0000063 (known) FBgn0041712	=	dmel_only
FBgn0000063 (known) FBgn0030122	=	dmel_only
FBgn0000063 (known) FBgn0039210	=	dmel_only
FBgn0000063 (known) FBgn0024285	=	dmel_only
FBgn0000063 (known) FBgn0034371	=	dmel_only
FBgn0000063 (known) FBgn0025674	=	dmel_only
FBgn0000063 (known) FBgn0041194	=	dmel_only
FBgn0000063 (known) FBgn0040284	=	dmel_only
FBgn0000063 (known) FBgn0042102	=	dmel_only
FBgn0000063 (known) FBgn0032196	=	dmel_only
FBgn0000063 (known) FBgn0051211	=	dmel_only
FBgn0000063 (known) FBgn0040286	=	dmel_only
FBgn0000063 (known) FBgn0035325	=	dmel_only
FBgn0000063 (known) FBgn0003479	=	dmel_only
FBgn0000063 (known) FBgn0038945	=	dmel_only
FBgn0000063 (known) FBgn0034758	=	dmel_only
FBgn0000063 (known) FBgn0025334	=	dmel_only
FBgn0000063 (known) FBgn0033713	=	dmel_only
FBgn0000063 (known) FBgn0030459	=	dmel_only
FBgn0000063 (known) FBgn0039966	=	dmel_only
FBgn0000063 (known) FBgn0011224	=	dmel_only
FBgn0000063 (known) FBgn0027581	=	dmel_only
FBgn0000063 (known) FBgn0027866	=	dmel_only
FBgn0000063 (known) FBgn0003980	=	dmel_only
FBgn0000063 (known) FBgn0053109	=	dmel_only
FBgn0000063 (known) FBgn0039260	=	dmel_only
FBgn0000064 (known) FBgn0037939	=	dmel_only
FBgn0000064 (known) FBgn0034049	=	dmel_only
FBgn0000064 (known) FBgn0039732	=	dmel_only
FBgn0000064 (known) FBgn0050122	=	dmel_only
FBgn0000064 (known) FBgn0014184	=	dmel_only
FBgn0000064 (known) FBgn0028665	=	dmel_only
FBgn0000064 (known) FBgn0043841	=	dmel_only
FBgn0000064 (known) FBgn0035482	=	dmel_only
FBgn0000064 (known) FBgn0037126	=	dmel_only
FBgn0000064 (known) FBgn0033166	=	dmel_only
FBgn0000064 (known) FBgn0033526	=	dmel_only
FBgn0000064 (known) FBgn0034617	=	dmel_only
FBgn0000064 (known) FBgn0000064	=	CH
FBgn0000064 (known) FBgn0038109	=	dmel_only
FBgn0000064 (known) FBgn0034758	=	dmel_only
FBgn0000071 (known) FBgn0032004	=	dmel_only
FBgn0000071 (known) FBgn0004177	=	dmel_only
FBgn0000071 (known) FBgn0034706	=	dmel_only
FBgn0000071 (known) FBgn0004108	=	dmel_only
FBgn0000071 (known) FBgn0041582	=	dmel_only
FBgn0000071 (known) FBgn0040028	=	dmel_only
FBgn0000071 (known) FBgn0031106	=	dmel_only
FBgn0000071 (known) FBgn0002774	=	dmel_only
FBgn0000071 (known) FBgn0035534	=	dmel_only
FBgn0000071 (known) FBgn0039440	=	dmel_only
FBgn0000075 (known) FBgn0004106	=	dmel_only
FBgn0000078 (known) FBgn0050011	=	dmel_only
FBgn0000079 (known) FBgn0050011	=	dmel_only
FBgn0000079 (known) FBgn0033614	=	dmel_only
FBgn0000083 (known) FBgn0027585	=	dmel_only
FBgn0000083 (known) FBgn0040290	=	dmel_only
FBgn0000083 (known) FBgn0004167	=	dmel_only
FBgn0000083 (known) FBgn0016919	=	dmel_only
FBgn0000083 (known) FBgn0004907	=	dmel_only
FBgn0000083 (known) FBgn0035112	=	dmel_only
FBgn0000083 (known) FBgn0032140	=	dmel_only
FBgn0000083 (known) FBgn0023094	=	dmel_only
FBgn0000094 (known) FBgn0037547	=	dmel_only
FBgn0000095 (known) FBgn0000258	=	dmel_only
FBgn0000095 (known) FBgn0031768	=	dmel_only
FBgn0000095 (known) FBgn0036977	=	dmel_only
FBgn0000095 (known) FBgn0005558	=	dmel_only
FBgn0000097 (known) FBgn0036311	=	dmel_only
FBgn0000097 (known) FBgn0000097	=	H
FBgn0000097 (known) FBgn0037781	=	dmel_only
FBgn0000097 (known) FBgn0037619	=	dmel_only
FBgn0000097 (known) FBgn0039827	=	dmel_only
FBgn0000097 (known) FBgn0023214	=	dmel_only
FBgn0000097 (known) FBgn0036018	=	dmel_only
FBgn0000099 (known) FBgn0023091	=	dmel_only
FBgn0000099 (known) FBgn0000242	=	dmel_only
FBgn0000099 (known) FBgn0010768	=	dmel_only
FBgn0000099 (known) FBgn0013764	=	dmel_only
FBgn0000100 (known) FBgn0038149	=	dmel_only
FBgn0000100 (known) FBgn0026088	=	dmel_only
FBgn0000100 (known) FBgn0013303	=	dmel_only
FBgn0000100 (known) FBgn0000927	=	dmel_only
FBgn0000100 (known) FBgn0038323	=	dmel_only
FBgn0000100 (known) FBgn0041171	=	dmel_only
FBgn0000100 (known) FBgn0002593	=	S
FBgn0000108 (known) FBgn0026313	=	dmel_only
FBgn0000108 (known) FBgn0040281	=	dmel_only
FBgn0000108 (known) FBgn0004462	=	dmel_only
FBgn0000109 (known) FBgn0029833	=	dmel_only
FBgn0000114 (known) FBgn0003970	=	dmel_only
FBgn0000114 (known) FBgn0022085	=	dmel_only
FBgn0000114 (known) FBgn0000392	=	dmel_only
FBgn0000114 (known) FBgn0011666	=	dmel_only
FBgn0000114 (known) FBgn0004419	=	dmel_only
FBgn0000114 (known) FBgn0003137	=	dmel_only
FBgn0000114 (known) FBgn0004859	=	dmel_only
FBgn0000114 (known) FBgn0086897	=	dmel_only
FBgn0000114 (known) FBgn0034453	=	dmel_only
FBgn0000114 (known) FBgn0014362	=	H
FBgn0000114 (known) FBgn0086358	=	dmel_only
FBgn0000114 (known) FBgn0031452	=	dmel_only
FBgn0000114 (known) FBgn0025790	=	dmel_only
FBgn0000114 (known) FBgn0015903	=	dmel_only
FBgn0000114 (known) FBgn0035607	=	dmel_only
FBgn0000114 (known) FBgn0037931	=	dmel_only
FBgn0000115 (known) FBgn0015019	=	dmel_only
FBgn0000115 (known) FBgn0028665	=	dmel_only
FBgn0000115 (known) FBgn0028546	=	dmel_only
FBgn0000115 (known) FBgn0039508	=	dmel_only
FBgn0000115 (known) FBgn0058127	=	dmel_only
FBgn0000115 (known) FBgn0036349	=	dmel_only
FBgn0000115 (known) FBgn0032397	=	dmel_only
FBgn0000116 (known) FBgn0050077	=	dmel_only
FBgn0000116 (known) FBgn0011277	=	dmel_only
FBgn0000116 (known) FBgn0038488	=	dmel_only
FBgn0000116 (known) FBgn0036018	=	dmel_only
FBgn0000116 (known) FBgn0027784	=	dmel_only
FBgn0000116 (known) FBgn0038002	=	dmel_only
FBgn0000117 (known) FBgn0085432	=	HM
FBgn0000117 (known) FBgn0036029	=	dmel_only
FBgn0000117 (known) FBgn0043900	=	dmel_only
FBgn0000117 (known) FBgn0027103	=	dmel_only
FBgn0000117 (known) FBgn0039018	=	dmel_only
FBgn0000117 (known) FBgn0026597	=	M
FBgn0000117 (known) FBgn0004368	=	dmel_only
FBgn0000117 (known) FBgn0035892	=	dmel_only
FBgn0000117 (known) FBgn0003371	=	H
FBgn0000117 (known) FBgn0031944	=	dmel_only
FBgn0000117 (known) FBgn0037317	=	dmel_only
FBgn0000117 (known) FBgn0000163	=	dmel_only
FBgn0000117 (known) FBgn0010215	=	CHM
FBgn0000117 (known) FBgn0040075	=	H
FBgn0000117 (known) FBgn0039907	=	dmel_only
FBgn0000117 (known) FBgn0038119	=	dmel_only
FBgn0000117 (known) FBgn0067317	=	H
FBgn0000117 (known) FBgn0003944	=	dmel_only
FBgn0000117 (known) FBgn0017557	=	dmel_only
FBgn0000117 (known) FBgn0038578	=	dmel_only
FBgn0000117 (known) FBgn0003391	=	dmel_only
FBgn0000117 (known) FBgn0003866	=	dmel_only
FBgn0000117 (known) FBgn0032083	=	dmel_only
FBgn0000117 (known) FBgn0035148	=	CM
FBgn0000117 (known) FBgn0026598	=	CHM
FBgn0000117 (known) FBgn0015024	=	dmel_only
FBgn0000119 (known) FBgn0031546	=	dmel_only
FBgn0000119 (known) FBgn0026597	=	dmel_only
FBgn0000119 (known) FBgn0038289	=	dmel_only
FBgn0000119 (known) FBgn0016797	=	dmel_only
FBgn0000120 (known) FBgn0028697	=	H
FBgn0000120 (known) FBgn0036152	=	dmel_only
FBgn0000120 (known) FBgn0037162	=	dmel_only
FBgn0000120 (known) FBgn0036227	=	dmel_only
FBgn0000120 (known) FBgn0032858	=	dmel_only
FBgn0000120 (known) FBgn0030605	=	dmel_only
FBgn0000120 (known) FBgn0002940	=	dmel_only
FBgn0000120 (known) FBgn0038472	=	dmel_only
FBgn0000120 (known) FBgn0039875	=	dmel_only
FBgn0000120 (known) FBgn0030540	=	dmel_only
FBgn0000120 (known) FBgn0037794	=	dmel_only
FBgn0000120 (known) FBgn0030710	=	dmel_only
FBgn0000120 (known) FBgn0000577	=	dmel_only
FBgn0000120 (known) FBgn0000524	=	dmel_only
FBgn0000120 (known) FBgn0030428	=	dmel_only
FBgn0000120 (known) FBgn0039054	=	dmel_only
FBgn0000120 (known) FBgn0003870	=	dmel_only
FBgn0000120 (known) FBgn0039638	=	dmel_only
FBgn0000120 (known) FBgn0029957	=	dmel_only
FBgn0000121 (known) FBgn0002940	=	dmel_only
FBgn0000121 (known) FBgn0004624	=	dmel_only
FBgn0000121 (known) FBgn0010265	=	H
FBgn0000121 (known) FBgn0030676	=	dmel_only
FBgn0000137 (known) FBgn0002633	=	dmel_only
FBgn0000137 (known) FBgn0002733	=	dmel_only
FBgn0000137 (known) FBgn0002609	=	dmel_only
FBgn0000137 (known) FBgn0002735	=	dmel_only
FBgn0000137 (known) FBgn0000575	=	dmel_only
FBgn0000139 (known) FBgn0040087	=	dmel_only
FBgn0000139 (known) FBgn0031610	=	dmel_only
FBgn0000139 (known) FBgn0016984	=	dmel_only
FBgn0000140 (known) FBgn0000253	=	dmel_only
FBgn0000140 (known) FBgn0031613	=	dmel_only
FBgn0000140 (known) FBgn0031878	=	dmel_only
FBgn0000142 (known) FBgn0000629	=	dmel_only
FBgn0000142 (known) FBgn0010313	=	dmel_only
FBgn0000142 (known) FBgn0000588	=	dmel_only
FBgn0000142 (known) FBgn0004861	=	dmel_only
FBgn0000142 (known) FBgn0028980	=	dmel_only
FBgn0000142 (known) FBgn0013263	=	dmel_only
FBgn0000142 (known) FBgn0039761	=	dmel_only
FBgn0000142 (known) FBgn0003334	=	dmel_only
FBgn0000146 (known) FBgn0034816	=	dmel_only
FBgn0000146 (known) FBgn0040359	=	dmel_only
FBgn0000147 (known) FBgn0011573	=	dmel_only
FBgn0000147 (known) FBgn0026620	=	dmel_only
FBgn0000147 (known) FBgn0003969	=	dmel_only
FBgn0000147 (known) FBgn0013765	=	dmel_only
FBgn0000150 (known) FBgn0036804	=	dmel_only
FBgn0000150 (known) FBgn0053209	=	dmel_only
FBgn0000150 (known) FBgn0052100	=	dmel_only
FBgn0000150 (known) FBgn0030252	=	dmel_only
FBgn0000150 (known) FBgn0030162	=	dmel_only
FBgn0000150 (known) FBgn0032824	=	dmel_only
FBgn0000150 (known) FBgn0035624	=	dmel_only
FBgn0000150 (known) FBgn0024432	=	dmel_only
FBgn0000150 (known) FBgn0032656	=	dmel_only
FBgn0000152 (known) FBgn0036924	=	dmel_only
FBgn0000152 (known) FBgn0030041	=	dmel_only
FBgn0000157 (known) FBgn0032656	=	dmel_only
FBgn0000157 (known) FBgn0003114	=	dmel_only
FBgn0000157 (known) FBgn0032906	=	dmel_only
FBgn0000157 (known) FBgn0000826	=	dmel_only
FBgn0000157 (known) FBgn0033786	=	dmel_only
FBgn0000157 (known) FBgn0032312	=	dmel_only
FBgn0000157 (known) FBgn0035397	=	dmel_only
FBgn0000157 (known) FBgn0031997	=	dmel_only
FBgn0000157 (known) FBgn0003683	=	dmel_only
FBgn0000157 (known) FBgn0086358	=	dmel_only
FBgn0000157 (known) FBgn0000611	=	dmel_only
FBgn0000157 (known) FBgn0031952	=	dmel_only
FBgn0000157 (known) FBgn0022935	=	dmel_only
FBgn0000157 (known) FBgn0035640	=	dmel_only
FBgn0000157 (known) FBgn0033339	=	dmel_only
FBgn0000157 (known) FBgn0023180	=	dmel_only
FBgn0000157 (known) FBgn0015624	=	dmel_only
FBgn0000157 (known) FBgn0052016	=	dmel_only
FBgn0000157 (known) FBgn0013762	=	dmel_only
FBgn0000157 (known) FBgn0001980	=	dmel_only
FBgn0000157 (known) FBgn0032813	=	dmel_only
FBgn0000157 (known) FBgn0036790	=	dmel_only
FBgn0000157 (known) FBgn0025743	=	dmel_only
FBgn0000157 (known) FBgn0032670	=	dmel_only
FBgn0000157 (known) FBgn0032923	=	dmel_only
FBgn0000157 (known) FBgn0002777	=	dmel_only
FBgn0000158 (known) FBgn0024923	=	dmel_only
FBgn0000158 (known) FBgn0004581	=	dmel_only
FBgn0000163 (known) FBgn0011674	=	dmel_only
FBgn0000163 (known) FBgn0000163	=	dmel_only
FBgn0000163 (known) FBgn0022131	=	HM
FBgn0000163 (known) FBgn0004907	=	CH
FBgn0000163 (known) FBgn0002973	=	dmel_only
FBgn0000163 (known) FBgn0026192	=	HM
FBgn0000163 (known) FBgn0026193	=	dmel_only
FBgn0000163 (known) FBgn0020238	=	dmel_only
FBgn0000163 (known) FBgn0000547	=	dmel_only
FBgn0000165 (known) FBgn0020299	=	dmel_only
FBgn0000165 (known) FBgn0040371	=	dmel_only
FBgn0000166 (known) FBgn0039858	=	dmel_only
FBgn0000166 (known) FBgn0024491	=	dmel_only
FBgn0000166 (known) FBgn0030668	=	dmel_only
FBgn0000166 (known) FBgn0024371	=	dmel_only
FBgn0000166 (known) FBgn0051759	=	dmel_only
FBgn0000166 (known) FBgn0037516	=	dmel_only
FBgn0000166 (known) FBgn0004893	=	dmel_only
FBgn0000166 (known) FBgn0000404	=	dmel_only
FBgn0000166 (known) FBgn0033468	=	dmel_only
FBgn0000166 (known) FBgn0029522	=	dmel_only
FBgn0000166 (known) FBgn0036873	=	dmel_only
FBgn0000166 (known) FBgn0003733	=	dmel_only
FBgn0000166 (known) FBgn0004055	=	dmel_only
FBgn0000166 (known) FBgn0016131	=	dmel_only
FBgn0000166 (known) FBgn0031768	=	dmel_only
FBgn0000166 (known) FBgn0026721	=	dmel_only
FBgn0000166 (known) FBgn0039395	=	dmel_only
FBgn0000166 (known) FBgn0036871	=	dmel_only
FBgn0000166 (known) FBgn0003114	=	dmel_only
FBgn0000166 (known) FBgn0037493	=	dmel_only
FBgn0000166 (known) FBgn0036872	=	dmel_only
FBgn0000166 (known) FBgn0011573	=	dmel_only
FBgn0000166 (known) FBgn0029118	=	dmel_only
FBgn0000166 (known) FBgn0053100	=	dmel_only
FBgn0000166 (known) FBgn0036274	=	dmel_only
FBgn0000166 (known) FBgn0031850	=	dmel_only
FBgn0000166 (known) FBgn0026371	=	dmel_only
FBgn0000166 (known) FBgn0036977	=	dmel_only
FBgn0000166 (known) FBgn0025674	=	dmel_only
FBgn0000166 (known) FBgn0031129	=	dmel_only
FBgn0000166 (known) FBgn0039044	=	dmel_only
FBgn0000166 (known) FBgn0085197	=	dmel_only
FBgn0000166 (known) FBgn0031952	=	dmel_only
FBgn0000166 (known) FBgn0010198	=	dmel_only
FBgn0000166 (known) FBgn0029873	=	dmel_only
FBgn0000166 (known) FBgn0011648	=	dmel_only
FBgn0000166 (known) FBgn0000439	=	dmel_only
FBgn0000166 (known) FBgn0032685	=	dmel_only
FBgn0000166 (known) FBgn0028542	=	dmel_only
FBgn0000166 (known) FBgn0031035	=	dmel_only
FBgn0000166 (known) FBgn0004175	=	dmel_only
FBgn0000166 (known) FBgn0010317	=	dmel_only
FBgn0000166 (known) FBgn0028670	=	dmel_only
FBgn0000166 (known) FBgn0036924	=	dmel_only
FBgn0000166 (known) FBgn0010280	=	dmel_only
FBgn0000166 (known) FBgn0025637	=	dmel_only
FBgn0000166 (known) FBgn0032923	=	dmel_only
FBgn0000166 (known) FBgn0031997	=	dmel_only
FBgn0000166 (known) FBgn0010417	=	dmel_only
FBgn0000166 (known) FBgn0038213	=	dmel_only
FBgn0000166 (known) FBgn0013764	=	dmel_only
FBgn0000166 (known) FBgn0010316	=	dmel_only
FBgn0000166 (known) FBgn0014427	=	dmel_only
FBgn0000166 (known) FBgn0032127	=	dmel_only
FBgn0000166 (known) FBgn0003302	=	dmel_only
FBgn0000166 (known) FBgn0000826	=	dmel_only
FBgn0000166 (known) FBgn0001253	=	dmel_only
FBgn0000166 (known) FBgn0010315	=	dmel_only
FBgn0000173 (known) FBgn0034314	=	dmel_only
FBgn0000179 (known) FBgn0031106	=	dmel_only
FBgn0000179 (known) FBgn0004859	=	dmel_only
FBgn0000179 (known) FBgn0037752	=	dmel_only
FBgn0000179 (known) FBgn0012066	=	dmel_only
FBgn0000179 (known) FBgn0003124	=	dmel_only
FBgn0000179 (known) FBgn0004647	=	dmel_only
FBgn0000179 (known) FBgn0014396	=	dmel_only
FBgn0000179 (known) FBgn0033857	=	dmel_only
FBgn0000180 (known) FBgn0031450	=	dmel_only
FBgn0000180 (known) FBgn0023215	=	dmel_only
FBgn0000180 (known) FBgn0035355	=	dmel_only
FBgn0000181 (known) FBgn0031326	=	dmel_only
FBgn0000181 (known) FBgn0086904	=	C
FBgn0000181 (known) FBgn0000489	=	dmel_only
FBgn0000181 (known) FBgn0031114	=	dmel_only
FBgn0000181 (known) FBgn0032246	=	dmel_only
FBgn0000181 (known) FBgn0051052	=	dmel_only
FBgn0000181 (known) FBgn0027054	=	dmel_only
FBgn0000181 (known) FBgn0030082	=	dmel_only
FBgn0000181 (known) FBgn0032078	=	dmel_only
FBgn0000181 (known) FBgn0037059	=	dmel_only
FBgn0000181 (known) FBgn0035957	=	dmel_only
FBgn0000181 (known) FBgn0002023	=	dmel_only
FBgn0000181 (known) FBgn0031050	=	dmel_only
FBgn0000181 (known) FBgn0035869	=	dmel_only
FBgn0000181 (known) FBgn0032625	=	dmel_only
FBgn0000182 (known) FBgn0003137	=	dmel_only
FBgn0000182 (known) FBgn0038852	=	dmel_only
FBgn0000182 (known) FBgn0030252	=	dmel_only
FBgn0000182 (known) FBgn0024832	=	dmel_only
FBgn0000182 (known) FBgn0001120	=	dmel_only
FBgn0000182 (known) FBgn0034500	=	dmel_only
FBgn0000182 (known) FBgn0035707	=	dmel_only
FBgn0000182 (known) FBgn0003977	=	dmel_only
FBgn0000182 (known) FBgn0038574	=	dmel_only
FBgn0000182 (known) FBgn0003986	=	dmel_only
FBgn0000183 (known) FBgn0000183	=	dmel_only
FBgn0000183 (known) FBgn0029817	=	dmel_only
FBgn0000183 (known) FBgn0015797	=	dmel_only
FBgn0000183 (known) FBgn0000562	=	dmel_only
FBgn0000183 (known) FBgn0023534	=	dmel_only
FBgn0000183 (known) FBgn0024191	=	dmel_only
FBgn0000183 (known) FBgn0002525	=	dmel_only
FBgn0000183 (known) FBgn0036439	=	dmel_only
FBgn0000206 (known) FBgn0003366	=	dmel_only
FBgn0000210 (known) FBgn0027540	=	dmel_only
FBgn0000210 (known) FBgn0085197	=	dmel_only
FBgn0000210 (known) FBgn0036479	=	dmel_only
FBgn0000210 (known) FBgn0010894	=	dmel_only
FBgn0000210 (known) FBgn0036924	=	dmel_only
FBgn0000210 (known) FBgn0004177	=	dmel_only
FBgn0000210 (known) FBgn0031407	=	dmel_only
FBgn0000210 (known) FBgn0051740	=	dmel_only
FBgn0000210 (known) FBgn0032310	=	dmel_only
FBgn0000210 (known) FBgn0036311	=	dmel_only
FBgn0000210 (known) FBgn0031108	=	dmel_only
FBgn0000212 (known) FBgn0030093	=	dmel_only
FBgn0000212 (known) FBgn0002783	=	dmel_only
FBgn0000212 (known) FBgn0025716	=	dmel_only
FBgn0000212 (known) FBgn0025463	=	dmel_only
FBgn0000212 (known) FBgn0011715	=	dmel_only
FBgn0000212 (known) FBgn0003013	=	dmel_only
FBgn0000212 (known) FBgn0001219	=	dmel_only
FBgn0000212 (known) FBgn0010382	=	dmel_only
FBgn0000221 (known) FBgn0026318	=	dmel_only
FBgn0000227 (known) FBgn0039589	=	dmel_only
FBgn0000228 (known) FBgn0011659	=	dmel_only
FBgn0000228 (known) FBgn0024432	=	dmel_only
FBgn0000228 (known) FBgn0037234	=	dmel_only
FBgn0000228 (known) FBgn0036915	=	dmel_only
FBgn0000228 (known) FBgn0028902	=	dmel_only
FBgn0000228 (known) FBgn0036274	=	dmel_only
FBgn0000228 (known) FBgn0032627	=	dmel_only
FBgn0000228 (known) FBgn0015797	=	dmel_only
FBgn0000228 (known) FBgn0033019	=	dmel_only
FBgn0000228 (known) FBgn0000370	=	dmel_only
FBgn0000228 (known) FBgn0037102	=	dmel_only
FBgn0000228 (known) FBgn0052772	=	dmel_only
FBgn0000228 (known) FBgn0024977	=	dmel_only
FBgn0000228 (known) FBgn0031946	=	dmel_only
FBgn0000228 (known) FBgn0036479	=	dmel_only
FBgn0000228 (known) FBgn0037162	=	dmel_only
FBgn0000228 (known) FBgn0036441	=	dmel_only
FBgn0000228 (known) FBgn0036697	=	dmel_only
FBgn0000228 (known) FBgn0031176	=	dmel_only
FBgn0000228 (known) FBgn0001120	=	dmel_only
FBgn0000228 (known) FBgn0039737	=	dmel_only
FBgn0000228 (known) FBgn0003887	=	dmel_only
FBgn0000228 (known) FBgn0027949	=	dmel_only
FBgn0000229 (known) FBgn0033782	=	dmel_only
FBgn0000229 (known) FBgn0003464	=	dmel_only
FBgn0000229 (known) FBgn0029686	=	dmel_only
FBgn0000229 (known) FBgn0003475	=	dmel_only
FBgn0000229 (known) FBgn0086358	=	dmel_only
FBgn0000229 (known) FBgn0013276	=	dmel_only
FBgn0000229 (known) FBgn0086708	=	dmel_only
FBgn0000229 (known) FBgn0039544	=	dmel_only
FBgn0000229 (known) FBgn0010258	=	dmel_only
FBgn0000229 (known) FBgn0031626	=	dmel_only
FBgn0000229 (known) FBgn0052786	=	dmel_only
FBgn0000229 (known) FBgn0010830	=	dmel_only
FBgn0000229 (known) FBgn0011737	=	dmel_only
FBgn0000229 (known) FBgn0030316	=	dmel_only
FBgn0000229 (known) FBgn0052369	=	dmel_only
FBgn0000229 (known) FBgn0042102	=	dmel_only
FBgn0000229 (known) FBgn0052783	=	dmel_only
FBgn0000229 (known) FBgn0037701	=	dmel_only
FBgn0000229 (known) FBgn0024326	=	H
FBgn0000229 (known) FBgn0038819	=	dmel_only
FBgn0000229 (known) FBgn0001291	=	HM
FBgn0000229 (known) FBgn0027598	=	dmel_only
FBgn0000229 (known) FBgn0001297	=	dmel_only
FBgn0000229 (known) FBgn0013277	=	dmel_only
FBgn0000229 (known) FBgn0010303	=	dmel_only
FBgn0000229 (known) FBgn0035802	=	dmel_only
FBgn0000229 (known) FBgn0086736	=	dmel_only
FBgn0000229 (known) FBgn0033692	=	dmel_only
FBgn0000229 (known) FBgn0000447	=	dmel_only
FBgn0000229 (known) FBgn0051354	=	dmel_only
FBgn0000233 (known) FBgn0039806	=	dmel_only
FBgn0000239 (known) FBgn0036286	=	dmel_only
FBgn0000239 (known) FBgn0035691	=	dmel_only
FBgn0000239 (known) FBgn0033985	=	dmel_only
FBgn0000239 (known) FBgn0035107	=	dmel_only
FBgn0000239 (known) FBgn0085470	=	dmel_only
FBgn0000239 (known) FBgn0020496	=	dmel_only
FBgn0000239 (known) FBgn0030366	=	dmel_only
FBgn0000239 (known) FBgn0039711	=	dmel_only
FBgn0000239 (known) FBgn0001226	=	dmel_only
FBgn0000241 (known) FBgn0003996	=	dmel_only
FBgn0000242 (known) FBgn0031768	=	dmel_only
FBgn0000242 (known) FBgn0037093	=	dmel_only
FBgn0000242 (known) FBgn0004859	=	dmel_only
FBgn0000244 (known) FBgn0020510	=	dmel_only
FBgn0000244 (known) FBgn0033107	=	dmel_only
FBgn0000244 (known) FBgn0032763	=	dmel_only
FBgn0000244 (known) FBgn0003124	=	dmel_only
FBgn0000244 (known) FBgn0025676	=	dmel_only
FBgn0000244 (known) FBgn0033504	=	dmel_only
FBgn0000244 (known) FBgn0005613	=	dmel_only
FBgn0000246 (known) FBgn0039352	=	dmel_only
FBgn0000246 (known) FBgn0051523	=	dmel_only
FBgn0000246 (known) FBgn0011703	=	dmel_only
FBgn0000246 (known) FBgn0016119	=	dmel_only
FBgn0000246 (known) FBgn0015527	=	dmel_only
FBgn0000246 (known) FBgn0032130	=	dmel_only
FBgn0000246 (known) FBgn0022740	=	dmel_only
FBgn0000246 (known) FBgn0040396	=	dmel_only
FBgn0000246 (known) FBgn0031036	=	dmel_only
FBgn0000246 (known) FBgn0035976	=	dmel_only
FBgn0000246 (known) FBgn0004049	=	dmel_only
FBgn0000246 (known) FBgn0033831	=	dmel_only
FBgn0000246 (known) FBgn0024238	=	dmel_only
FBgn0000247 (known) FBgn0003129	=	dmel_only
FBgn0000250 (known) FBgn0003882	=	dmel_only
FBgn0000250 (known) FBgn0086384	=	dmel_only
FBgn0000250 (known) FBgn0034447	=	dmel_only
FBgn0000250 (known) FBgn0031114	=	dmel_only
FBgn0000250 (known) FBgn0028734	=	dmel_only
FBgn0000250 (known) FBgn0031450	=	dmel_only
FBgn0000250 (known) FBgn0000250	=	dmel_only
FBgn0000250 (known) FBgn0033697	=	dmel_only
FBgn0000250 (known) FBgn0003423	=	dmel_only
FBgn0000250 (known) FBgn0031032	=	dmel_only
FBgn0000250 (known) FBgn0033875	=	dmel_only
FBgn0000250 (known) FBgn0015544	=	dmel_only
FBgn0000250 (known) FBgn0013765	=	dmel_only
FBgn0000250 (known) FBgn0038404	=	dmel_only
FBgn0000250 (known) FBgn0024222	=	dmel_only
FBgn0000250 (known) FBgn0037581	=	dmel_only
FBgn0000250 (known) FBgn0034310	=	dmel_only
FBgn0000250 (known) FBgn0000258	=	dmel_only
FBgn0000250 (known) FBgn0022935	=	dmel_only
FBgn0000250 (known) FBgn0031488	=	dmel_only
FBgn0000250 (known) FBgn0036214	=	dmel_only
FBgn0000250 (known) FBgn0037398	=	dmel_only
FBgn0000250 (known) FBgn0011274	=	dmel_only
FBgn0000250 (known) FBgn0033056	=	dmel_only
FBgn0000250 (known) FBgn0034697	=	dmel_only
FBgn0000250 (known) FBgn0038191	=	dmel_only
FBgn0000250 (known) FBgn0000462	=	dmel_only
FBgn0000250 (known) FBgn0031327	=	dmel_only
FBgn0000250 (known) FBgn0037744	=	dmel_only
FBgn0000250 (known) FBgn0036234	=	dmel_only
FBgn0000250 (known) FBgn0035917	=	dmel_only
FBgn0000250 (known) FBgn0029750	=	dmel_only
FBgn0000250 (known) FBgn0027052	=	dmel_only
FBgn0000251 (known) FBgn0033871	=	dmel_only
FBgn0000251 (known) FBgn0000258	=	dmel_only
FBgn0000251 (known) FBgn0029738	=	dmel_only
FBgn0000251 (known) FBgn0033468	=	dmel_only
FBgn0000251 (known) FBgn0036952	=	dmel_only
FBgn0000251 (known) FBgn0039757	=	dmel_only
FBgn0000251 (known) FBgn0035213	=	dmel_only
FBgn0000251 (known) FBgn0000356	=	dmel_only
FBgn0000251 (known) FBgn0000556	=	dmel_only
FBgn0000251 (known) FBgn0085197	=	dmel_only
FBgn0000251 (known) FBgn0038908	=	dmel_only
FBgn0000251 (known) FBgn0033236	=	dmel_only
FBgn0000251 (known) FBgn0005771	=	dmel_only
FBgn0000251 (known) FBgn0037493	=	dmel_only
FBgn0000251 (known) FBgn0034093	=	dmel_only
FBgn0000251 (known) FBgn0051140	=	dmel_only
FBgn0000251 (known) FBgn0001308	=	dmel_only
FBgn0000251 (known) FBgn0052647	=	dmel_only
FBgn0000253 (known) FBgn0036661	=	dmel_only
FBgn0000253 (known) FBgn0003861	=	dmel_only
FBgn0000253 (known) FBgn0039233	=	dmel_only
FBgn0000253 (known) FBgn0028856	=	dmel_only
FBgn0000253 (known) FBgn0028857	=	dmel_only
FBgn0000253 (known) FBgn0036895	=	dmel_only
FBgn0000253 (known) FBgn0002938	=	dmel_only
FBgn0000253 (known) FBgn0036581	=	dmel_only
FBgn0000253 (known) FBgn0033494	=	dmel_only
FBgn0000253 (known) FBgn0000454	=	dmel_only
FBgn0000253 (known) FBgn0005614	=	dmel_only
FBgn0000253 (known) FBgn0011225	=	dmel_only
FBgn0000253 (known) FBgn0025726	=	dmel_only
FBgn0000253 (known) FBgn0031191	=	dmel_only
FBgn0000253 (known) FBgn0031531	=	dmel_only
FBgn0000253 (known) FBgn0035953	=	dmel_only
FBgn0000253 (known) FBgn0025864	=	dmel_only
FBgn0000253 (known) FBgn0004879	=	dmel_only
FBgn0000253 (known) FBgn0014037	=	dmel_only
FBgn0000253 (known) FBgn0036697	=	dmel_only
FBgn0000253 (known) FBgn0039522	=	dmel_only
FBgn0000253 (known) FBgn0011230	=	dmel_only
FBgn0000253 (known) FBgn0028325	=	dmel_only
FBgn0000253 (known) FBgn0038000	=	dmel_only
FBgn0000253 (known) FBgn0035715	=	dmel_only
FBgn0000253 (known) FBgn0001263	=	dmel_only
FBgn0000256 (known) FBgn0014020	=	dmel_only
FBgn0000256 (known) FBgn0011760	=	dmel_only
FBgn0000256 (known) FBgn0000308	=	dmel_only
FBgn0000258 (known) FBgn0003607	=	dmel_only
FBgn0000258 (known) FBgn0003093	=	dmel_only
FBgn0000258 (known) FBgn0003732	=	S
FBgn0000258 (known) FBgn0015926	=	dmel_only
FBgn0000258 (known) FBgn0015288	=	dmel_only
FBgn0000258 (known) FBgn0004579	=	dmel_only
FBgn0000258 (known) FBgn0026193	=	dmel_only
FBgn0000258 (known) FBgn0039966	=	dmel_only
FBgn0000258 (known) FBgn0015025	=	dmel_only
FBgn0000258 (known) FBgn0002631	=	dmel_only
FBgn0000258 (known) FBgn0000422	=	dmel_only
FBgn0000258 (known) FBgn0015300	=	S
FBgn0000258 (known) FBgn0030886	=	dmel_only
FBgn0000258 (known) FBgn0026136	=	S
FBgn0000258 (known) FBgn0015268	=	dmel_only
FBgn0000258 (known) FBgn0051204	=	dmel_only
FBgn0000258 (known) FBgn0051098	=	dmel_only
FBgn0000258 (known) FBgn0000591	=	dmel_only
FBgn0000258 (known) FBgn0031318	=	dmel_only
FBgn0000258 (known) FBgn0052169	=	dmel_only
FBgn0000258 (known) FBgn0000259	=	CS
FBgn0000258 (known) FBgn0000360	=	dmel_only
FBgn0000258 (known) FBgn0025334	=	dmel_only
FBgn0000258 (known) FBgn0002633	=	dmel_only
FBgn0000258 (known) FBgn0038746	=	S
FBgn0000258 (known) FBgn0037059	=	dmel_only
FBgn0000258 (known) FBgn0004858	=	dmel_only
FBgn0000259 (known) FBgn0032299	=	dmel_only
FBgn0000259 (known) FBgn0037563	=	dmel_only
FBgn0000259 (known) FBgn0046225	=	dmel_only
FBgn0000259 (known) FBgn0030399	=	dmel_only
FBgn0000259 (known) FBgn0025626	=	dmel_only
FBgn0000259 (known) FBgn0040385	=	dmel_only
FBgn0000259 (known) FBgn0003411	=	dmel_only
FBgn0000259 (known) FBgn0037876	=	dmel_only
FBgn0000259 (known) FBgn0003887	=	dmel_only
FBgn0000259 (known) FBgn0030665	=	dmel_only
FBgn0000259 (known) FBgn0036519	=	dmel_only
FBgn0000259 (known) FBgn0010409	=	dmel_only
FBgn0000259 (known) FBgn0026411	=	dmel_only
FBgn0000259 (known) FBgn0036596	=	dmel_only
FBgn0000259 (known) FBgn0003460	=	dmel_only
FBgn0000259 (known) FBgn0011277	=	dmel_only
FBgn0000259 (known) FBgn0010083	=	dmel_only
FBgn0000259 (known) FBgn0008649	=	dmel_only
FBgn0000259 (known) FBgn0037834	=	dmel_only
FBgn0000259 (known) FBgn0024291	=	dmel_only
FBgn0000259 (known) FBgn0000524	=	dmel_only
FBgn0000259 (known) FBgn0039631	=	dmel_only
FBgn0000259 (known) FBgn0000659	=	dmel_only
FBgn0000259 (known) FBgn0030788	=	dmel_only
FBgn0000259 (known) FBgn0032298	=	dmel_only
FBgn0000259 (known) FBgn0002773	=	dmel_only
FBgn0000259 (known) FBgn0000964	=	dmel_only
FBgn0000259 (known) FBgn0033971	=	dmel_only
FBgn0000259 (known) FBgn0029936	=	dmel_only
FBgn0000259 (known) FBgn0039713	=	dmel_only
FBgn0000259 (known) FBgn0037619	=	dmel_only
FBgn0000259 (known) FBgn0039881	=	dmel_only
FBgn0000259 (known) FBgn0030502	=	dmel_only
FBgn0000259 (known) FBgn0038421	=	dmel_only
FBgn0000259 (known) FBgn0031721	=	dmel_only
FBgn0000259 (known) FBgn0030552	=	dmel_only
FBgn0000259 (known) FBgn0022770	=	dmel_only
FBgn0000259 (known) FBgn0040371	=	dmel_only
FBgn0000259 (known) FBgn0036294	=	dmel_only
FBgn0000259 (known) FBgn0021979	=	dmel_only
FBgn0000259 (known) FBgn0030666	=	dmel_only
FBgn0000259 (known) FBgn0037379	=	dmel_only
FBgn0000261 (known) FBgn0030540	=	dmel_only
FBgn0000261 (known) FBgn0038951	=	dmel_only
FBgn0000261 (known) FBgn0024371	=	dmel_only
FBgn0000273 (known) FBgn0011573	=	dmel_only
FBgn0000273 (known) FBgn0003501	=	dmel_only
FBgn0000273 (known) FBgn0022382	=	dmel_only
FBgn0000273 (known) FBgn0005626	=	dmel_only
FBgn0000273 (known) FBgn0000462	=	dmel_only
FBgn0000273 (known) FBgn0003429	=	dmel_only
FBgn0000273 (known) FBgn0003444	=	dmel_only
FBgn0000273 (known) FBgn0004859	=	dmel_only
FBgn0000273 (known) FBgn0013765	=	dmel_only
FBgn0000273 (known) FBgn0000352	=	dmel_only
FBgn0000274 (known) FBgn0038194	=	dmel_only
FBgn0000275 (known) FBgn0014391	=	dmel_only
FBgn0000278 (known) FBgn0002901	=	dmel_only
FBgn0000279 (known) FBgn0034802	=	dmel_only
FBgn0000283 (known) FBgn0039395	=	dmel_only
FBgn0000283 (known) FBgn0003567	=	dmel_only
FBgn0000283 (known) FBgn0010342	=	dmel_only
FBgn0000283 (known) FBgn0000463	=	dmel_only
FBgn0000283 (known) FBgn0002781	=	dmel_only
FBgn0000289 (known) FBgn0038149	=	dmel_only
FBgn0000289 (known) FBgn0036003	=	dmel_only
FBgn0000289 (known) FBgn0030864	=	dmel_only
FBgn0000289 (known) FBgn0015553	=	dmel_only
FBgn0000289 (known) FBgn0035643	=	dmel_only
FBgn0000289 (known) FBgn0035594	=	dmel_only
FBgn0000289 (known) FBgn0039740	=	dmel_only
FBgn0000289 (known) FBgn0037517	=	dmel_only
FBgn0000289 (known) FBgn0010382	=	dmel_only
FBgn0000289 (known) FBgn0036669	=	dmel_only
FBgn0000299 (known) FBgn0013725	=	dmel_only
FBgn0000303 (known) FBgn0051323	=	dmel_only
FBgn0000308 (known) FBgn0004780	=	dmel_only
FBgn0000308 (known) FBgn0010333	=	dmel_only
FBgn0000308 (known) FBgn0000578	=	dmel_only
FBgn0000308 (known) FBgn0038554	=	dmel_only
FBgn0000308 (known) FBgn0034033	=	dmel_only
FBgn0000308 (known) FBgn0011744	=	dmel_only
FBgn0000308 (known) FBgn0024273	=	dmel_only
FBgn0000308 (known) FBgn0052654	=	dmel_only
FBgn0000308 (known) FBgn0003691	=	dmel_only
FBgn0000308 (known) FBgn0013949	=	dmel_only
FBgn0000308 (known) FBgn0036505	=	dmel_only
FBgn0000318 (known) FBgn0020653	=	dmel_only
FBgn0000319 (known) FBgn0013762	=	dmel_only
FBgn0000319 (known) FBgn0031450	=	dmel_only
FBgn0000319 (known) FBgn0010333	=	dmel_only
FBgn0000319 (known) FBgn0023423	=	dmel_only
FBgn0000319 (known) FBgn0025463	=	dmel_only
FBgn0000319 (known) FBgn0039642	=	dmel_only
FBgn0000319 (known) FBgn0004859	=	dmel_only
FBgn0000319 (known) FBgn0034650	=	dmel_only
FBgn0000319 (known) FBgn0003460	=	dmel_only
FBgn0000319 (known) FBgn0051999	=	dmel_only
FBgn0000319 (known) FBgn0028577	=	dmel_only
FBgn0000319 (known) FBgn0031849	=	dmel_only
FBgn0000319 (known) FBgn0023506	=	dmel_only
FBgn0000319 (known) FBgn0034523	=	dmel_only
FBgn0000320 (known) FBgn0003460	=	M
FBgn0000320 (known) FBgn0050502	=	dmel_only
FBgn0000320 (known) FBgn0000320	=	M
FBgn0000320 (known) FBgn0033988	=	dmel_only
FBgn0000320 (known) FBgn0039440	=	dmel_only
FBgn0000320 (known) FBgn0025463	=	dmel_only
FBgn0000320 (known) FBgn0005677	=	M
FBgn0000320 (known) FBgn0038289	=	dmel_only
FBgn0000326 (known) FBgn0013576	=	dmel_only
FBgn0000330 (known) FBgn0034734	=	dmel_only
FBgn0000330 (known) FBgn0036224	=	dmel_only
FBgn0000330 (known) FBgn0085419	=	dmel_only
FBgn0000330 (known) FBgn0010417	=	dmel_only
FBgn0000330 (known) FBgn0035414	=	dmel_only
FBgn0000330 (known) FBgn0051036	=	dmel_only
FBgn0000330 (known) FBgn0039582	=	dmel_only
FBgn0000330 (known) FBgn0029711	=	dmel_only
FBgn0000330 (known) FBgn0003748	=	dmel_only
FBgn0000330 (known) FBgn0024728	=	dmel_only
FBgn0000330 (known) FBgn0011020	=	dmel_only
FBgn0000330 (known) FBgn0025334	=	dmel_only
FBgn0000338 (known) FBgn0027338	=	dmel_only
FBgn0000338 (known) FBgn0031626	=	dmel_only
FBgn0000338 (known) FBgn0034534	=	HM
FBgn0000338 (known) FBgn0011823	=	dmel_only
FBgn0000338 (known) FBgn0027619	=	dmel_only
FBgn0000338 (known) FBgn0027788	=	dmel_only
FBgn0000338 (known) FBgn0025702	=	dmel_only
FBgn0000338 (known) FBgn0036361	=	dmel_only
FBgn0000338 (known) FBgn0004174	=	dmel_only
FBgn0000338 (known) FBgn0031430	=	dmel_only
FBgn0000338 (known) FBgn0039638	=	dmel_only
FBgn0000338 (known) FBgn0039955	=	dmel_only
FBgn0000338 (known) FBgn0036596	=	dmel_only
FBgn0000338 (known) FBgn0038405	=	dmel_only
FBgn0000338 (known) FBgn0001120	=	dmel_only
FBgn0000338 (known) FBgn0034335	=	dmel_only
FBgn0000338 (known) FBgn0015331	=	dmel_only
FBgn0000338 (known) FBgn0010083	=	dmel_only
FBgn0000338 (known) FBgn0035482	=	dmel_only
FBgn0000340 (known) FBgn0013997	=	dmel_only
FBgn0000340 (known) FBgn0025806	=	dmel_only
FBgn0000340 (known) FBgn0004859	=	dmel_only
FBgn0000340 (known) FBgn0004636	=	dmel_only
FBgn0000340 (known) FBgn0001319	=	dmel_only
FBgn0000340 (known) FBgn0000547	=	dmel_only
FBgn0000340 (known) FBgn0003177	=	dmel_only
FBgn0000340 (known) FBgn0004647	=	dmel_only
FBgn0000340 (known) FBgn0040290	=	dmel_only
FBgn0000340 (known) FBgn0003205	=	H
FBgn0000340 (known) FBgn0000499	=	dmel_only
FBgn0000346 (known) FBgn0040371	=	dmel_only
FBgn0000346 (known) FBgn0029799	=	dmel_only
FBgn0000346 (known) FBgn0011660	=	dmel_only
FBgn0000346 (known) FBgn0053520	=	dmel_only
FBgn0000352 (known) FBgn0027321	=	dmel_only
FBgn0000352 (known) FBgn0015024	=	dmel_only
FBgn0000352 (known) FBgn0004493	=	dmel_only
FBgn0000352 (known) FBgn0000411	=	dmel_only
FBgn0000352 (known) FBgn0086758	=	dmel_only
FBgn0000352 (known) FBgn0015396	=	dmel_only
FBgn0000352 (known) FBgn0001079	=	dmel_only
FBgn0000352 (known) FBgn0035702	=	dmel_only
FBgn0000352 (known) FBgn0003444	=	dmel_only
FBgn0000352 (known) FBgn0022699	=	dmel_only
FBgn0000352 (known) FBgn0039260	=	dmel_only
FBgn0000352 (known) FBgn0051224	=	dmel_only
FBgn0000352 (known) FBgn0003371	=	dmel_only
FBgn0000352 (known) FBgn0000489	=	dmel_only
FBgn0000352 (known) FBgn0012049	=	dmel_only
FBgn0000352 (known) FBgn0027052	=	dmel_only
FBgn0000352 (known) FBgn0025633	=	dmel_only
FBgn0000352 (known) FBgn0041181	=	dmel_only
FBgn0000352 (known) FBgn0004859	=	dmel_only
FBgn0000355 (known) FBgn0035867	=	dmel_only
FBgn0000355 (known) FBgn0011570	=	dmel_only
FBgn0000355 (known) FBgn0037059	=	dmel_only
FBgn0000355 (known) FBgn0039859	=	dmel_only
FBgn0000355 (known) FBgn0038993	=	dmel_only
FBgn0000355 (known) FBgn0039217	=	dmel_only
FBgn0000355 (known) FBgn0003328	=	dmel_only
FBgn0000355 (known) FBgn0031296	=	dmel_only
FBgn0000355 (known) FBgn0041342	=	dmel_only
FBgn0000355 (known) FBgn0050502	=	dmel_only
FBgn0000355 (known) FBgn0002901	=	dmel_only
FBgn0000355 (known) FBgn0031675	=	dmel_only
FBgn0000355 (known) FBgn0036804	=	dmel_only
FBgn0000356 (known) FBgn0036895	=	dmel_only
FBgn0000356 (known) FBgn0000422	=	dmel_only
FBgn0000356 (known) FBgn0011570	=	dmel_only
FBgn0000357 (known) FBgn0037207	=	dmel_only
FBgn0000357 (known) FBgn0030891	=	dmel_only
FBgn0000358 (known) FBgn0028970	=	dmel_only
FBgn0000358 (known) FBgn0039827	=	dmel_only
FBgn0000358 (known) FBgn0039112	=	dmel_only
FBgn0000359 (known) FBgn0028509	=	dmel_only
FBgn0000359 (known) FBgn0028967	=	dmel_only
FBgn0000359 (known) FBgn0032049	=	dmel_only
FBgn0000359 (known) FBgn0016926	=	dmel_only
FBgn0000359 (known) FBgn0033699	=	dmel_only
FBgn0000359 (known) FBgn0038986	=	dmel_only
FBgn0000359 (known) FBgn0020255	=	dmel_only
FBgn0000359 (known) FBgn0002622	=	dmel_only
FBgn0000359 (known) FBgn0034499	=	dmel_only
FBgn0000359 (known) FBgn0030838	=	dmel_only
FBgn0000359 (known) FBgn0034033	=	dmel_only
FBgn0000359 (known) FBgn0038546	=	dmel_only
FBgn0000359 (known) FBgn0031629	=	dmel_only
FBgn0000359 (known) FBgn0039972	=	dmel_only
FBgn0000359 (known) FBgn0027903	=	dmel_only
FBgn0000359 (known) FBgn0028871	=	dmel_only
FBgn0000359 (known) FBgn0051973	=	dmel_only
FBgn0000359 (known) FBgn0038829	=	dmel_only
FBgn0000359 (known) FBgn0031781	=	dmel_only
FBgn0000359 (known) FBgn0035690	=	dmel_only
FBgn0000359 (known) FBgn0031579	=	dmel_only
FBgn0000359 (known) FBgn0014184	=	dmel_only
FBgn0000359 (known) FBgn0040359	=	dmel_only
FBgn0000359 (known) FBgn0036857	=	dmel_only
FBgn0000359 (known) FBgn0035397	=	dmel_only
FBgn0000359 (known) FBgn0036924	=	dmel_only
FBgn0000359 (known) FBgn0036951	=	dmel_only
FBgn0000359 (known) FBgn0011640	=	dmel_only
FBgn0000359 (known) FBgn0030181	=	dmel_only
FBgn0000359 (known) FBgn0031768	=	dmel_only
FBgn0000359 (known) FBgn0053197	=	dmel_only
FBgn0000359 (known) FBgn0052068	=	dmel_only
FBgn0000360 (known) FBgn0040282	=	dmel_only
FBgn0000360 (known) FBgn0002622	=	dmel_only
FBgn0000360 (known) FBgn0002773	=	dmel_only
FBgn0000360 (known) FBgn0005427	=	dmel_only
FBgn0000360 (known) FBgn0086673	=	dmel_only
FBgn0000360 (known) FBgn0032934	=	dmel_only
FBgn0000360 (known) FBgn0034499	=	dmel_only
FBgn0000360 (known) FBgn0037027	=	dmel_only
FBgn0000360 (known) FBgn0037848	=	dmel_only
FBgn0000360 (known) FBgn0037094	=	dmel_only
FBgn0000360 (known) FBgn0004867	=	dmel_only
FBgn0000360 (known) FBgn0023167	=	dmel_only
FBgn0000360 (known) FBgn0015509	=	dmel_only
FBgn0000360 (known) FBgn0014027	=	dmel_only
FBgn0000360 (known) FBgn0000377	=	dmel_only
FBgn0000360 (known) FBgn0024234	=	dmel_only
FBgn0000360 (known) FBgn0051738	=	dmel_only
FBgn0000360 (known) FBgn0029157	=	dmel_only
FBgn0000360 (known) FBgn0037270	=	dmel_only
FBgn0000360 (known) FBgn0036716	=	dmel_only
FBgn0000360 (known) FBgn0036951	=	dmel_only
FBgn0000360 (known) FBgn0037758	=	dmel_only
FBgn0000360 (known) FBgn0037560	=	dmel_only
FBgn0000360 (known) FBgn0039929	=	dmel_only
FBgn0000360 (known) FBgn0039867	=	dmel_only
FBgn0000360 (known) FBgn0036311	=	dmel_only
FBgn0000360 (known) FBgn0036479	=	dmel_only
FBgn0000360 (known) FBgn0030975	=	dmel_only
FBgn0000360 (known) FBgn0039194	=	dmel_only
FBgn0000360 (known) FBgn0024832	=	dmel_only
FBgn0000360 (known) FBgn0051973	=	dmel_only
FBgn0000360 (known) FBgn0035208	=	dmel_only
FBgn0000360 (known) FBgn0040371	=	dmel_only
FBgn0000360 (known) FBgn0030551	=	dmel_only
FBgn0000363 (known) FBgn0035429	=	dmel_only
FBgn0000363 (known) FBgn0004171	=	dmel_only
FBgn0000363 (known) FBgn0002865	=	dmel_only
FBgn0000370 (known) FBgn0036029	=	dmel_only
FBgn0000370 (known) FBgn0032889	=	dmel_only
FBgn0000370 (known) FBgn0013718	=	dmel_only
FBgn0000370 (known) FBgn0003210	=	dmel_only
FBgn0000370 (known) FBgn0032637	=	dmel_only
FBgn0000370 (known) FBgn0036118	=	dmel_only
FBgn0000376 (known) FBgn0005655	=	dmel_only
FBgn0000376 (known) FBgn0034582	=	dmel_only
FBgn0000377 (known) FBgn0039140	=	dmel_only
FBgn0000377 (known) FBgn0001980	=	dmel_only
FBgn0000377 (known) FBgn0038251	=	dmel_only
FBgn0000377 (known) FBgn0053017	=	dmel_only
FBgn0000377 (known) FBgn0035218	=	dmel_only
FBgn0000377 (known) FBgn0003302	=	dmel_only
FBgn0000377 (known) FBgn0036819	=	dmel_only
FBgn0000377 (known) FBgn0030921	=	dmel_only
FBgn0000377 (known) FBgn0010316	=	dmel_only
FBgn0000377 (known) FBgn0039343	=	dmel_only
FBgn0000377 (known) FBgn0038550	=	dmel_only
FBgn0000377 (known) FBgn0039732	=	dmel_only
FBgn0000377 (known) FBgn0036479	=	dmel_only
FBgn0000377 (known) FBgn0027572	=	dmel_only
FBgn0000377 (known) FBgn0024889	=	dmel_only
FBgn0000377 (known) FBgn0037379	=	dmel_only
FBgn0000377 (known) FBgn0034314	=	dmel_only
FBgn0000377 (known) FBgn0001120	=	dmel_only
FBgn0000377 (known) FBgn0031114	=	dmel_only
FBgn0000377 (known) FBgn0035136	=	HS
FBgn0000377 (known) FBgn0032455	=	dmel_only
FBgn0000377 (known) FBgn0014366	=	dmel_only
FBgn0000377 (known) FBgn0038088	=	dmel_only
FBgn0000377 (known) FBgn0001990	=	dmel_only
FBgn0000377 (known) FBgn0039210	=	dmel_only
FBgn0000377 (known) FBgn0020439	=	dmel_only
FBgn0000377 (known) FBgn0037345	=	dmel_only
FBgn0000377 (known) FBgn0029176	=	dmel_only
FBgn0000377 (known) FBgn0031054	=	dmel_only
FBgn0000377 (known) FBgn0035190	=	dmel_only
FBgn0000377 (known) FBgn0016131	=	dmel_only
FBgn0000377 (known) FBgn0036812	=	dmel_only
FBgn0000377 (known) FBgn0032813	=	dmel_only
FBgn0000377 (known) FBgn0034118	=	dmel_only
FBgn0000377 (known) FBgn0037117	=	dmel_only
FBgn0000377 (known) FBgn0005427	=	dmel_only
FBgn0000377 (known) FBgn0030956	=	dmel_only
FBgn0000377 (known) FBgn0029970	=	dmel_only
FBgn0000377 (known) FBgn0037206	=	dmel_only
FBgn0000377 (known) FBgn0023516	=	dmel_only
FBgn0000377 (known) FBgn0025637	=	dmel_only
FBgn0000377 (known) FBgn0004856	=	S
FBgn0000377 (known) FBgn0039066	=	dmel_only
FBgn0000377 (known) FBgn0013762	=	dmel_only
FBgn0000377 (known) FBgn0030668	=	dmel_only
FBgn0000377 (known) FBgn0034138	=	dmel_only
FBgn0000377 (known) FBgn0031997	=	dmel_only
FBgn0000377 (known) FBgn0000625	=	dmel_only
FBgn0000377 (known) FBgn0033831	=	dmel_only
FBgn0000377 (known) FBgn0086364	=	dmel_only
FBgn0000377 (known) FBgn0036687	=	dmel_only
FBgn0000377 (known) FBgn0020270	=	dmel_only
FBgn0000377 (known) FBgn0033538	=	dmel_only
FBgn0000377 (known) FBgn0037737	=	dmel_only
FBgn0000382 (known) FBgn0003733	=	dmel_only
FBgn0000382 (known) FBgn0034031	=	dmel_only
FBgn0000382 (known) FBgn0004638	=	dmel_only
FBgn0000382 (known) FBgn0026252	=	dmel_only
FBgn0000382 (known) FBgn0004907	=	dmel_only
FBgn0000382 (known) FBgn0016794	=	dmel_only
FBgn0000382 (known) FBgn0037541	=	dmel_only
FBgn0000382 (known) FBgn0013954	=	dmel_only
FBgn0000382 (known) FBgn0040968	=	dmel_only
FBgn0000384 (known) FBgn0014020	=	dmel_only
FBgn0000384 (known) FBgn0000719	=	dmel_only
FBgn0000384 (known) FBgn0025674	=	dmel_only
FBgn0000392 (known) FBgn0025702	=	dmel_only
FBgn0000392 (known) FBgn0036987	=	dmel_only
FBgn0000392 (known) FBgn0039147	=	dmel_only
FBgn0000392 (known) FBgn0029801	=	dmel_only
FBgn0000392 (known) FBgn0020910	=	dmel_only
FBgn0000392 (known) FBgn0015553	=	dmel_only
FBgn0000392 (known) FBgn0023526	=	dmel_only
FBgn0000392 (known) FBgn0037573	=	dmel_only
FBgn0000392 (known) FBgn0004413	=	dmel_only
FBgn0000392 (known) FBgn0058045	=	dmel_only
FBgn0000392 (known) FBgn0016070	=	dmel_only
FBgn0000392 (known) FBgn0017558	=	dmel_only
FBgn0000392 (known) FBgn0030748	=	dmel_only
FBgn0000392 (known) FBgn0026577	=	dmel_only
FBgn0000392 (known) FBgn0015218	=	dmel_only
FBgn0000392 (known) FBgn0002962	=	dmel_only
FBgn0000392 (known) FBgn0022701	=	dmel_only
FBgn0000392 (known) FBgn0039735	=	dmel_only
FBgn0000392 (known) FBgn0015778	=	dmel_only
FBgn0000392 (known) FBgn0040368	=	dmel_only
FBgn0000392 (known) FBgn0026238	=	dmel_only
FBgn0000392 (known) FBgn0020299	=	dmel_only
FBgn0000392 (known) FBgn0001219	=	dmel_only
FBgn0000392 (known) FBgn0015288	=	dmel_only
FBgn0000392 (known) FBgn0039398	=	dmel_only
FBgn0000392 (known) FBgn0030330	=	dmel_only
FBgn0000392 (known) FBgn0004419	=	dmel_only
FBgn0000392 (known) FBgn0041109	=	dmel_only
FBgn0000394 (known) FBgn0000504	=	dmel_only
FBgn0000394 (known) FBgn0024250	=	dmel_only
FBgn0000394 (known) FBgn0053980	=	dmel_only
FBgn0000404 (known) FBgn0003302	=	dmel_only
FBgn0000404 (known) FBgn0039970	=	dmel_only
FBgn0000404 (known) FBgn0001086	=	S
FBgn0000404 (known) FBgn0031456	=	dmel_only
FBgn0000404 (known) FBgn0008646	=	dmel_only
FBgn0000404 (known) FBgn0025334	=	dmel_only
FBgn0000404 (known) FBgn0032283	=	dmel_only
FBgn0000404 (known) FBgn0032192	=	dmel_only
FBgn0000404 (known) FBgn0085379	=	dmel_only
FBgn0000404 (known) FBgn0026238	=	dmel_only
FBgn0000404 (known) FBgn0000546	=	dmel_only
FBgn0000404 (known) FBgn0011224	=	dmel_only
FBgn0000404 (known) FBgn0028509	=	dmel_only
FBgn0000404 (known) FBgn0051204	=	dmel_only
FBgn0000404 (known) FBgn0030459	=	dmel_only
FBgn0000404 (known) FBgn0035641	=	dmel_only
FBgn0000404 (known) FBgn0015904	=	dmel_only
FBgn0000404 (known) FBgn0004106	=	HSM
FBgn0000404 (known) FBgn0004107	=	HSM
FBgn0000404 (known) FBgn0011766	=	H
FBgn0000404 (known) FBgn0027592	=	dmel_only
FBgn0000404 (known) FBgn0000578	=	dmel_only
FBgn0000404 (known) FBgn0032196	=	dmel_only
FBgn0000404 (known) FBgn0034371	=	dmel_only
FBgn0000404 (known) FBgn0035325	=	dmel_only
FBgn0000404 (known) FBgn0051679	=	dmel_only
FBgn0000404 (known) FBgn0038425	=	dmel_only
FBgn0000405 (known) FBgn0035707	=	dmel_only
FBgn0000405 (known) FBgn0037220	=	dmel_only
FBgn0000405 (known) FBgn0025790	=	dmel_only
FBgn0000405 (known) FBgn0040028	=	dmel_only
FBgn0000405 (known) FBgn0052772	=	dmel_only
FBgn0000405 (known) FBgn0035424	=	dmel_only
FBgn0000405 (known) FBgn0031763	=	dmel_only
FBgn0000405 (known) FBgn0036476	=	dmel_only
FBgn0000405 (known) FBgn0021872	=	dmel_only
FBgn0000405 (known) FBgn0052169	=	dmel_only
FBgn0000405 (known) FBgn0063498	=	dmel_only
FBgn0000405 (known) FBgn0037122	=	dmel_only
FBgn0000405 (known) FBgn0039592	=	dmel_only
FBgn0000405 (known) FBgn0023524	=	dmel_only
FBgn0000405 (known) FBgn0036312	=	dmel_only
FBgn0000405 (known) FBgn0029905	=	dmel_only
FBgn0000405 (known) FBgn0026056	=	dmel_only
FBgn0000405 (known) FBgn0017397	=	dmel_only
FBgn0000405 (known) FBgn0004896	=	dmel_only
FBgn0000405 (known) FBgn0040503	=	dmel_only
FBgn0000405 (known) FBgn0031766	=	dmel_only
FBgn0000405 (known) FBgn0030666	=	dmel_only
FBgn0000405 (known) FBgn0034513	=	dmel_only
FBgn0000405 (known) FBgn0038330	=	dmel_only
FBgn0000405 (known) FBgn0032067	=	dmel_only
FBgn0000405 (known) FBgn0031037	=	dmel_only
FBgn0000405 (known) FBgn0015331	=	dmel_only
FBgn0000405 (known) FBgn0025458	=	dmel_only
FBgn0000405 (known) FBgn0028577	=	dmel_only
FBgn0000405 (known) FBgn0010258	=	dmel_only
FBgn0000405 (known) FBgn0001086	=	HS
FBgn0000405 (known) FBgn0051211	=	dmel_only
FBgn0000405 (known) FBgn0031537	=	dmel_only
FBgn0000405 (known) FBgn0031159	=	dmel_only
FBgn0000405 (known) FBgn0051550	=	dmel_only
FBgn0000405 (known) FBgn0035397	=	dmel_only
FBgn0000405 (known) FBgn0004106	=	HSM
FBgn0000405 (known) FBgn0033419	=	dmel_only
FBgn0000405 (known) FBgn0034667	=	dmel_only
FBgn0000405 (known) FBgn0036596	=	dmel_only
FBgn0000405 (known) FBgn0039403	=	dmel_only
FBgn0000405 (known) FBgn0032211	=	dmel_only
FBgn0000405 (known) FBgn0011666	=	dmel_only
FBgn0000405 (known) FBgn0011584	=	dmel_only
FBgn0000405 (known) FBgn0031043	=	dmel_only
FBgn0000405 (known) FBgn0000826	=	dmel_only
FBgn0000405 (known) FBgn0032076	=	dmel_only
FBgn0000405 (known) FBgn0036669	=	dmel_only
FBgn0000405 (known) FBgn0039122	=	dmel_only
FBgn0000405 (known) FBgn0004837	=	dmel_only
FBgn0000406 (known) FBgn0033710	=	dmel_only
FBgn0000409 (known) FBgn0050044	=	dmel_only
FBgn0000409 (known) FBgn0043854	=	dmel_only
FBgn0000409 (known) FBgn0010218	=	dmel_only
FBgn0000409 (known) FBgn0035355	=	dmel_only
FBgn0000409 (known) FBgn0086901	=	dmel_only
FBgn0000409 (known) FBgn0033460	=	dmel_only
FBgn0000409 (known) FBgn0034583	=	dmel_only
FBgn0000409 (known) FBgn0030955	=	dmel_only
FBgn0000409 (known) FBgn0000462	=	dmel_only
FBgn0000409 (known) FBgn0028847	=	dmel_only
FBgn0000409 (known) FBgn0030096	=	dmel_only
FBgn0000409 (known) FBgn0033614	=	dmel_only
FBgn0000409 (known) FBgn0032004	=	dmel_only
FBgn0000409 (known) FBgn0032455	=	dmel_only
FBgn0000409 (known) FBgn0005427	=	dmel_only
FBgn0000409 (known) FBgn0038819	=	dmel_only
FBgn0000409 (known) FBgn0050497	=	dmel_only
FBgn0000409 (known) FBgn0027537	=	dmel_only
FBgn0000409 (known) FBgn0013334	=	dmel_only
FBgn0000409 (known) FBgn0031066	=	dmel_only
FBgn0000409 (known) FBgn0036680	=	dmel_only
FBgn0000409 (known) FBgn0037461	=	dmel_only
FBgn0000411 (known) FBgn0023526	=	dmel_only
FBgn0000411 (known) FBgn0085424	=	dmel_only
FBgn0000411 (known) FBgn0001078	=	dmel_only
FBgn0000411 (known) FBgn0031810	=	dmel_only
FBgn0000411 (known) FBgn0086680	=	dmel_only
FBgn0000411 (known) FBgn0023170	=	dmel_only
FBgn0000411 (known) FBgn0031696	=	dmel_only
FBgn0000411 (known) FBgn0031106	=	dmel_only
FBgn0000411 (known) FBgn0004666	=	dmel_only
FBgn0000411 (known) FBgn0053002	=	dmel_only
FBgn0000411 (known) FBgn0000411	=	dmel_only
FBgn0000411 (known) FBgn0003068	=	dmel_only
FBgn0000411 (known) FBgn0004394	=	dmel_only
FBgn0000411 (known) FBgn0036109	=	dmel_only
FBgn0000411 (known) FBgn0002869	=	dmel_only
FBgn0000411 (known) FBgn0028888	=	dmel_only
FBgn0000412 (known) FBgn0032067	=	dmel_only
FBgn0000412 (known) FBgn0010258	=	dmel_only
FBgn0000412 (known) FBgn0031195	=	dmel_only
FBgn0000412 (known) FBgn0038815	=	dmel_only
FBgn0000412 (known) FBgn0035617	=	dmel_only
FBgn0000412 (known) FBgn0025790	=	dmel_only
FBgn0000412 (known) FBgn0003986	=	dmel_only
FBgn0000412 (known) FBgn0011715	=	dmel_only
FBgn0000412 (known) FBgn0004896	=	dmel_only
FBgn0000412 (known) FBgn0036596	=	dmel_only
FBgn0000412 (known) FBgn0040028	=	dmel_only
FBgn0000412 (known) FBgn0035791	=	dmel_only
FBgn0000412 (known) FBgn0039104	=	dmel_only
FBgn0000412 (known) FBgn0035643	=	dmel_only
FBgn0000413 (known) FBgn0000413	=	H
FBgn0000413 (known) FBgn0003270	=	dmel_only
FBgn0000413 (known) FBgn0010109	=	dmel_only
FBgn0000413 (known) FBgn0002607	=	dmel_only
FBgn0000413 (known) FBgn0002631	=	dmel_only
FBgn0000413 (known) FBgn0004837	=	dmel_only
FBgn0000413 (known) FBgn0003411	=	dmel_only
FBgn0000413 (known) FBgn0035584	=	dmel_only
FBgn0000413 (known) FBgn0004170	=	dmel_only
FBgn0000413 (known) FBgn0010433	=	dmel_only
FBgn0000413 (known) FBgn0030853	=	dmel_only
FBgn0000413 (known) FBgn0002735	=	dmel_only
FBgn0000413 (known) FBgn0015546	=	dmel_only
FBgn0000413 (known) FBgn0000591	=	dmel_only
FBgn0000413 (known) FBgn0011276	=	dmel_only
FBgn0000413 (known) FBgn0000575	=	HM
FBgn0000413 (known) FBgn0002922	=	HM
FBgn0000413 (known) FBgn0003900	=	dmel_only
FBgn0000413 (known) FBgn0002633	=	dmel_only
FBgn0000413 (known) FBgn0002733	=	dmel_only
FBgn0000413 (known) FBgn0039391	=	dmel_only
FBgn0000413 (known) FBgn0037937	=	dmel_only
FBgn0000413 (known) FBgn0036476	=	dmel_only
FBgn0000413 (known) FBgn0002561	=	dmel_only
FBgn0000413 (known) FBgn0022740	=	dmel_only
FBgn0000414 (known) FBgn0038407	=	dmel_only
FBgn0000414 (known) FBgn0004638	=	dmel_only
FBgn0000414 (known) FBgn0003366	=	dmel_only
FBgn0000414 (known) FBgn0004647	=	dmel_only
FBgn0000416 (known) FBgn0034009	=	dmel_only
FBgn0000416 (known) FBgn0011672	=	dmel_only
FBgn0000416 (known) FBgn0004907	=	dmel_only
FBgn0000416 (known) FBgn0039004	=	dmel_only
FBgn0000416 (known) FBgn0001079	=	dmel_only
FBgn0000416 (known) FBgn0051534	=	dmel_only
FBgn0000416 (known) FBgn0033113	=	dmel_only
FBgn0000422 (known) FBgn0052647	=	dmel_only
FBgn0000422 (known) FBgn0031637	=	dmel_only
FBgn0000422 (known) FBgn0036952	=	dmel_only
FBgn0000422 (known) FBgn0051140	=	dmel_only
FBgn0000422 (known) FBgn0038908	=	dmel_only
FBgn0000422 (known) FBgn0029738	=	dmel_only
FBgn0000422 (known) FBgn0005771	=	dmel_only
FBgn0000422 (known) FBgn0035213	=	dmel_only
FBgn0000422 (known) FBgn0037493	=	dmel_only
FBgn0000422 (known) FBgn0001308	=	dmel_only
FBgn0000422 (known) FBgn0039757	=	dmel_only
FBgn0000422 (known) FBgn0000556	=	dmel_only
FBgn0000426 (known) FBgn0035271	=	dmel_only
FBgn0000426 (known) FBgn0035675	=	H
FBgn0000426 (known) FBgn0032599	=	dmel_only
FBgn0000426 (known) FBgn0037434	=	CS
FBgn0000426 (known) FBgn0031962	=	CHS
FBgn0000427 (known) FBgn0026318	=	dmel_only
FBgn0000427 (known) FBgn0033784	=	dmel_only
FBgn0000439 (known) FBgn0029798	=	dmel_only
FBgn0000439 (known) FBgn0026063	=	dmel_only
FBgn0000439 (known) FBgn0013762	=	dmel_only
FBgn0000439 (known) FBgn0030668	=	dmel_only
FBgn0000439 (known) FBgn0001980	=	dmel_only
FBgn0000439 (known) FBgn0023181	=	dmel_only
FBgn0000439 (known) FBgn0039858	=	dmel_only
FBgn0000439 (known) FBgn0015834	=	dmel_only
FBgn0000439 (known) FBgn0037613	=	dmel_only
FBgn0000439 (known) FBgn0000826	=	dmel_only
FBgn0000439 (known) FBgn0003302	=	dmel_only
FBgn0000439 (known) FBgn0031813	=	dmel_only
FBgn0000439 (known) FBgn0003124	=	dmel_only
FBgn0000439 (known) FBgn0031997	=	dmel_only
FBgn0000439 (known) FBgn0000611	=	dmel_only
FBgn0000439 (known) FBgn0035938	=	dmel_only
FBgn0000439 (known) FBgn0016131	=	dmel_only
FBgn0000439 (known) FBgn0031763	=	dmel_only
FBgn0000439 (known) FBgn0035640	=	dmel_only
FBgn0000439 (known) FBgn0004107	=	dmel_only
FBgn0000439 (known) FBgn0040290	=	dmel_only
FBgn0000447 (known) FBgn0032067	=	dmel_only
FBgn0000448 (known) FBgn0050149	=	dmel_only
FBgn0000448 (known) FBgn0012066	=	dmel_only
FBgn0000448 (known) FBgn0019650	=	dmel_only
FBgn0000451 (known) FBgn0051029	=	dmel_only
FBgn0000451 (known) FBgn0032660	=	dmel_only
FBgn0000451 (known) FBgn0028407	=	dmel_only
FBgn0000451 (known) FBgn0030112	=	dmel_only
FBgn0000451 (known) FBgn0086450	=	dmel_only
FBgn0000451 (known) FBgn0031537	=	dmel_only
FBgn0000454 (known) FBgn0034314	=	dmel_only
FBgn0000454 (known) FBgn0028419	=	dmel_only
FBgn0000454 (known) FBgn0004045	=	dmel_only
FBgn0000454 (known) FBgn0033063	=	dmel_only
FBgn0000454 (known) FBgn0038323	=	dmel_only
FBgn0000454 (known) FBgn0028534	=	dmel_only
FBgn0000454 (known) FBgn0029747	=	dmel_only
FBgn0000454 (known) FBgn0040358	=	dmel_only
FBgn0000454 (known) FBgn0034922	=	dmel_only
FBgn0000454 (known) FBgn0027549	=	dmel_only
FBgn0000454 (known) FBgn0038773	=	dmel_only
FBgn0000454 (known) FBgn0024733	=	dmel_only
FBgn0000459 (known) FBgn0039589	=	dmel_only
FBgn0000459 (known) FBgn0004174	=	dmel_only
FBgn0000459 (known) FBgn0014388	=	dmel_only
FBgn0000459 (known) FBgn0031319	=	dmel_only
FBgn0000459 (known) FBgn0034453	=	dmel_only
FBgn0000459 (known) FBgn0031089	=	dmel_only
FBgn0000459 (known) FBgn0024807	=	dmel_only
FBgn0000459 (known) FBgn0031920	=	dmel_only
FBgn0000459 (known) FBgn0031859	=	dmel_only
FBgn0000459 (known) FBgn0030026	=	dmel_only
FBgn0000459 (known) FBgn0051626	=	dmel_only
FBgn0000459 (known) FBgn0035871	=	dmel_only
FBgn0000459 (known) FBgn0002862	=	dmel_only
FBgn0000459 (known) FBgn0035197	=	dmel_only
FBgn0000459 (known) FBgn0031106	=	dmel_only
FBgn0000459 (known) FBgn0020496	=	dmel_only
FBgn0000459 (known) FBgn0029173	=	dmel_only
FBgn0000459 (known) FBgn0051820	=	dmel_only
FBgn0000459 (known) FBgn0039748	=	dmel_only
FBgn0000459 (known) FBgn0085197	=	dmel_only
FBgn0000459 (known) FBgn0024806	=	dmel_only
FBgn0000459 (known) FBgn0004574	=	dmel_only
FBgn0000462 (known) FBgn0050327	=	dmel_only
FBgn0000462 (known) FBgn0022699	=	dmel_only
FBgn0000462 (known) FBgn0003942	=	dmel_only
FBgn0000462 (known) FBgn0020496	=	dmel_only
FBgn0000462 (known) FBgn0036058	=	dmel_only
FBgn0000462 (known) FBgn0004867	=	dmel_only
FBgn0000462 (known) FBgn0031228	=	dmel_only
FBgn0000462 (known) FBgn0003882	=	dmel_only
FBgn0000462 (known) FBgn0010441	=	dmel_only
FBgn0000462 (known) FBgn0026170	=	dmel_only
FBgn0000462 (known) FBgn0027655	=	dmel_only
FBgn0000462 (known) FBgn0040467	=	dmel_only
FBgn0000462 (known) FBgn0058127	=	dmel_only
FBgn0000462 (known) FBgn0004413	=	dmel_only
FBgn0000462 (known) FBgn0042174	=	dmel_only
FBgn0000462 (known) FBgn0034743	=	dmel_only
FBgn0000462 (known) FBgn0033831	=	dmel_only
FBgn0000462 (known) FBgn0031253	=	dmel_only
FBgn0000462 (known) FBgn0033166	=	dmel_only
FBgn0000462 (known) FBgn0031423	=	dmel_only
FBgn0000462 (known) FBgn0004638	=	dmel_only
FBgn0000462 (known) FBgn0003900	=	dmel_only
FBgn0000462 (known) FBgn0032746	=	dmel_only
FBgn0000462 (known) FBgn0034503	=	dmel_only
FBgn0000462 (known) FBgn0040466	=	dmel_only
FBgn0000462 (known) FBgn0039402	=	dmel_only
FBgn0000462 (known) FBgn0026207	=	dmel_only
FBgn0000462 (known) FBgn0040465	=	dmel_only
FBgn0000462 (known) FBgn0040070	=	dmel_only
FBgn0000462 (known) FBgn0031745	=	dmel_only
FBgn0000462 (known) FBgn0028697	=	dmel_only
FBgn0000462 (known) FBgn0015624	=	dmel_only
FBgn0000462 (known) FBgn0025613	=	dmel_only
FBgn0000462 (known) FBgn0002906	=	dmel_only
FBgn0000462 (known) FBgn0041582	=	dmel_only
FBgn0000462 (known) FBgn0000462	=	dmel_only
FBgn0000462 (known) FBgn0038319	=	dmel_only
FBgn0000462 (known) FBgn0014018	=	dmel_only
FBgn0000462 (known) FBgn0028985	=	dmel_only
FBgn0000462 (known) FBgn0003274	=	dmel_only
FBgn0000462 (known) FBgn0002719	=	dmel_only
FBgn0000462 (known) FBgn0001139	=	dmel_only
FBgn0000462 (known) FBgn0010638	=	dmel_only
FBgn0000462 (known) FBgn0038659	=	dmel_only
FBgn0000462 (known) FBgn0035989	=	dmel_only
FBgn0000462 (known) FBgn0001990	=	dmel_only
FBgn0000462 (known) FBgn0031610	=	dmel_only
FBgn0000462 (known) FBgn0000504	=	dmel_only
FBgn0000462 (known) FBgn0010410	=	dmel_only
FBgn0000462 (known) FBgn0029897	=	dmel_only
FBgn0000462 (known) FBgn0021944	=	dmel_only
FBgn0000462 (known) FBgn0051363	=	dmel_only
FBgn0000463 (known) FBgn0003034	=	dmel_only
FBgn0000463 (known) FBgn0003520	=	dmel_only
FBgn0000463 (known) FBgn0085451	=	dmel_only
FBgn0000463 (known) FBgn0003870	=	dmel_only
FBgn0000463 (known) FBgn0000986	=	dmel_only
FBgn0000463 (known) FBgn0029687	=	dmel_only
FBgn0000463 (known) FBgn0035422	=	dmel_only
FBgn0000463 (known) FBgn0039283	=	dmel_only
FBgn0000463 (known) FBgn0012049	=	dmel_only
FBgn0000463 (known) FBgn0004647	=	dmel_only
FBgn0000463 (known) FBgn0000556	=	dmel_only
FBgn0000463 (known) FBgn0010355	=	dmel_only
FBgn0000463 (known) FBgn0041210	=	dmel_only
FBgn0000463 (known) FBgn0038645	=	dmel_only
FBgn0000463 (known) FBgn0024277	=	dmel_only
FBgn0000463 (known) FBgn0002932	=	dmel_only
FBgn0000463 (known) FBgn0015954	=	dmel_only
FBgn0000463 (known) FBgn0000606	=	dmel_only
FBgn0000463 (known) FBgn0038475	=	dmel_only
FBgn0000463 (known) FBgn0085405	=	dmel_only
FBgn0000463 (known) FBgn0086442	=	dmel_only
FBgn0000463 (known) FBgn0033901	=	dmel_only
FBgn0000463 (known) FBgn0052082	=	dmel_only
FBgn0000463 (known) FBgn0004922	=	dmel_only
FBgn0000464 (known) FBgn0000578	=	dmel_only
FBgn0000464 (known) FBgn0046704	=	dmel_only
FBgn0000472 (known) FBgn0017578	=	HM
FBgn0000472 (known) FBgn0030484	=	dmel_only
FBgn0000472 (known) FBgn0038063	=	dmel_only
FBgn0000472 (known) FBgn0067861	=	dmel_only
FBgn0000472 (known) FBgn0066101	=	dmel_only
FBgn0000472 (known) FBgn0041171	=	H
FBgn0000472 (known) FBgn0024542	=	dmel_only
FBgn0000472 (known) FBgn0017567	=	dmel_only
FBgn0000472 (known) FBgn0037117	=	dmel_only
FBgn0000472 (known) FBgn0051523	=	dmel_only
FBgn0000472 (known) FBgn0085411	=	dmel_only
FBgn0000472 (known) FBgn0004510	=	dmel_only
FBgn0000472 (known) FBgn0035110	=	dmel_only
FBgn0000472 (known) FBgn0004107	=	H
FBgn0000472 (known) FBgn0034900	=	dmel_only
FBgn0000472 (known) FBgn0038498	=	dmel_only
FBgn0000477 (known) FBgn0040238	=	dmel_only
FBgn0000477 (known) FBgn0037354	=	dmel_only
FBgn0000477 (known) FBgn0010424	=	dmel_only
FBgn0000477 (known) FBgn0030711	=	dmel_only
FBgn0000482 (known) FBgn0030956	=	dmel_only
FBgn0000482 (known) FBgn0000826	=	dmel_only
FBgn0000482 (known) FBgn0010316	=	dmel_only
FBgn0000482 (known) FBgn0037516	=	dmel_only
FBgn0000482 (known) FBgn0011648	=	dmel_only
FBgn0000482 (known) FBgn0031776	=	dmel_only
FBgn0000486 (known) FBgn0036118	=	dmel_only
FBgn0000486 (known) FBgn0002781	=	dmel_only
FBgn0000489 (known) FBgn0014931	=	dmel_only
FBgn0000489 (known) FBgn0036479	=	dmel_only
FBgn0000490 (known) FBgn0003716	=	dmel_only
FBgn0000490 (known) FBgn0000490	=	H
FBgn0000490 (known) FBgn0003719	=	dmel_only
FBgn0000490 (known) FBgn0003169	=	H
FBgn0000490 (known) FBgn0041171	=	dmel_only
FBgn0000490 (known) FBgn0005590	=	dmel_only
FBgn0000490 (known) FBgn0019650	=	dmel_only
FBgn0000490 (known) FBgn0008646	=	dmel_only
FBgn0000492 (known) FBgn0039589	=	dmel_only
FBgn0000497 (known) FBgn0010235	=	dmel_only
FBgn0000497 (known) FBgn0032230	=	dmel_only
FBgn0000499 (known) FBgn0015838	=	M
FBgn0000499 (known) FBgn0003090	=	dmel_only
FBgn0000499 (known) FBgn0052150	=	dmel_only
FBgn0000499 (known) FBgn0052532	=	dmel_only
FBgn0000499 (known) FBgn0004647	=	dmel_only
FBgn0000499 (known) FBgn0053208	=	dmel_only
FBgn0000499 (known) FBgn0031745	=	dmel_only
FBgn0000499 (known) FBgn0003870	=	dmel_only
FBgn0000499 (known) FBgn0036672	=	dmel_only
FBgn0000499 (known) FBgn0002945	=	M
FBgn0000499 (known) FBgn0020312	=	dmel_only
FBgn0000499 (known) FBgn0001085	=	dmel_only
FBgn0000499 (known) FBgn0028991	=	dmel_only
FBgn0000499 (known) FBgn0003944	=	dmel_only
FBgn0000499 (known) FBgn0026597	=	dmel_only
FBgn0000499 (known) FBgn0013591	=	dmel_only
FBgn0000499 (known) FBgn0003567	=	dmel_only
FBgn0000499 (known) FBgn0005558	=	dmel_only
FBgn0000499 (known) FBgn0086898	=	dmel_only
FBgn0000500 (known) FBgn0037756	=	dmel_only
FBgn0000500 (known) FBgn0033068	=	dmel_only
FBgn0000500 (known) FBgn0032472	=	dmel_only
FBgn0000504 (known) FBgn0030366	=	dmel_only
FBgn0000504 (known) FBgn0036311	=	dmel_only
FBgn0000504 (known) FBgn0036952	=	dmel_only
FBgn0000504 (known) FBgn0036950	=	dmel_only
FBgn0000504 (known) FBgn0010198	=	dmel_only
FBgn0000504 (known) FBgn0037811	=	dmel_only
FBgn0000504 (known) FBgn0004174	=	dmel_only
FBgn0000504 (known) FBgn0051740	=	dmel_only
FBgn0000504 (known) FBgn0034663	=	dmel_only
FBgn0000504 (known) FBgn0028545	=	dmel_only
FBgn0000504 (known) FBgn0035539	=	dmel_only
FBgn0000504 (known) FBgn0003865	=	dmel_only
FBgn0000504 (known) FBgn0043457	=	dmel_only
FBgn0000504 (known) FBgn0031859	=	dmel_only
FBgn0000504 (known) FBgn0003137	=	dmel_only
FBgn0000504 (known) FBgn0085197	=	dmel_only
FBgn0000504 (known) FBgn0030694	=	dmel_only
FBgn0000504 (known) FBgn0004175	=	dmel_only
FBgn0000504 (known) FBgn0052711	=	dmel_only
FBgn0000504 (known) FBgn0004055	=	dmel_only
FBgn0000504 (known) FBgn0032733	=	dmel_only
FBgn0000504 (known) FBgn0037493	=	dmel_only
FBgn0000504 (known) FBgn0042189	=	dmel_only
FBgn0000504 (known) FBgn0022213	=	dmel_only
FBgn0000504 (known) FBgn0051721	=	dmel_only
FBgn0000504 (known) FBgn0036924	=	dmel_only
FBgn0000504 (known) FBgn0041100	=	dmel_only
FBgn0000504 (known) FBgn0034662	=	dmel_only
FBgn0000504 (known) FBgn0000504	=	dmel_only
FBgn0000504 (known) FBgn0052354	=	dmel_only
FBgn0000504 (known) FBgn0041582	=	dmel_only
FBgn0000504 (known) FBgn0021742	=	dmel_only
FBgn0000504 (known) FBgn0051626	=	dmel_only
FBgn0000504 (known) FBgn0004172	=	dmel_only
FBgn0000504 (known) FBgn0034114	=	dmel_only
FBgn0000504 (known) FBgn0051999	=	dmel_only
FBgn0000504 (known) FBgn0014417	=	dmel_only
FBgn0000504 (known) FBgn0028670	=	dmel_only
FBgn0000504 (known) FBgn0035929	=	dmel_only
FBgn0000504 (known) FBgn0002527	=	dmel_only
FBgn0000504 (known) FBgn0010217	=	dmel_only
FBgn0000504 (known) FBgn0031850	=	dmel_only
FBgn0000520 (known) FBgn0010602	=	dmel_only
FBgn0000520 (known) FBgn0010316	=	dmel_only
FBgn0000520 (known) FBgn0030668	=	dmel_only
FBgn0000520 (known) FBgn0032956	=	dmel_only
FBgn0000520 (known) FBgn0015602	=	dmel_only
FBgn0000520 (known) FBgn0035640	=	dmel_only
FBgn0000520 (known) FBgn0038301	=	dmel_only
FBgn0000524 (known) FBgn0040206	=	dmel_only
FBgn0000524 (known) FBgn0032889	=	dmel_only
FBgn0000524 (known) FBgn0027788	=	dmel_only
FBgn0000524 (known) FBgn0004647	=	dmel_only
FBgn0000524 (known) FBgn0052311	=	dmel_only
FBgn0000524 (known) FBgn0039858	=	dmel_only
FBgn0000524 (known) FBgn0035707	=	dmel_only
FBgn0000524 (known) FBgn0025186	=	dmel_only
FBgn0000524 (known) FBgn0038819	=	dmel_only
FBgn0000524 (known) FBgn0039446	=	dmel_only
FBgn0000524 (known) FBgn0085439	=	dmel_only
FBgn0000524 (known) FBgn0033348	=	dmel_only
FBgn0000524 (known) FBgn0011715	=	dmel_only
FBgn0000524 (known) FBgn0001981	=	dmel_only
FBgn0000524 (known) FBgn0004400	=	dmel_only
FBgn0000524 (known) FBgn0035077	=	dmel_only
FBgn0000524 (known) FBgn0053017	=	dmel_only
FBgn0000524 (known) FBgn0032788	=	dmel_only
FBgn0000524 (known) FBgn0031134	=	dmel_only
FBgn0000524 (known) FBgn0038002	=	dmel_only
FBgn0000524 (known) FBgn0028838	=	dmel_only
FBgn0000524 (known) FBgn0085388	=	dmel_only
FBgn0000524 (known) FBgn0003501	=	dmel_only
FBgn0000524 (known) FBgn0042712	=	dmel_only
FBgn0000524 (known) FBgn0031631	=	dmel_only
FBgn0000524 (known) FBgn0038316	=	dmel_only
FBgn0000524 (known) FBgn0011586	=	dmel_only
FBgn0000524 (known) FBgn0032692	=	dmel_only
FBgn0000524 (known) FBgn0038108	=	dmel_only
FBgn0000524 (known) FBgn0038747	=	dmel_only
FBgn0000524 (known) FBgn0004603	=	dmel_only
FBgn0000524 (known) FBgn0031629	=	dmel_only
FBgn0000524 (known) FBgn0013765	=	dmel_only
FBgn0000524 (known) FBgn0027572	=	dmel_only
FBgn0000524 (known) FBgn0033107	=	dmel_only
FBgn0000524 (known) FBgn0031319	=	dmel_only
FBgn0000524 (known) FBgn0031768	=	dmel_only
FBgn0000524 (known) FBgn0003683	=	dmel_only
FBgn0000524 (known) FBgn0029936	=	dmel_only
FBgn0000524 (known) FBgn0036309	=	dmel_only
FBgn0000524 (known) FBgn0036214	=	dmel_only
FBgn0000524 (known) FBgn0004177	=	dmel_only
FBgn0000524 (known) FBgn0001337	=	dmel_only
FBgn0000524 (known) FBgn0052369	=	dmel_only
FBgn0000524 (known) FBgn0029750	=	dmel_only
FBgn0000524 (known) FBgn0036679	=	dmel_only
FBgn0000524 (known) FBgn0031239	=	dmel_only
FBgn0000524 (known) FBgn0031580	=	dmel_only
FBgn0000524 (known) FBgn0004896	=	dmel_only
FBgn0000524 (known) FBgn0033539	=	dmel_only
FBgn0000524 (known) FBgn0040358	=	dmel_only
FBgn0000524 (known) FBgn0015553	=	dmel_only
FBgn0000524 (known) FBgn0039712	=	dmel_only
FBgn0000524 (known) FBgn0029874	=	dmel_only
FBgn0000527 (known) FBgn0027602	=	dmel_only
FBgn0000529 (known) FBgn0015818	=	dmel_only
FBgn0000529 (known) FBgn0015803	=	dmel_only
FBgn0000529 (known) FBgn0039589	=	dmel_only
FBgn0000529 (known) FBgn0040371	=	dmel_only
FBgn0000529 (known) FBgn0023506	=	dmel_only
FBgn0000529 (known) FBgn0085448	=	dmel_only
FBgn0000529 (known) FBgn0030400	=	dmel_only
FBgn0000529 (known) FBgn0042085	=	dmel_only
FBgn0000529 (known) FBgn0039553	=	dmel_only
FBgn0000529 (known) FBgn0032400	=	dmel_only
FBgn0000529 (known) FBgn0032505	=	dmel_only
FBgn0000529 (known) FBgn0002940	=	dmel_only
FBgn0000529 (known) FBgn0031845	=	dmel_only
FBgn0000529 (known) FBgn0010323	=	dmel_only
FBgn0000529 (known) FBgn0004863	=	dmel_only
FBgn0000529 (known) FBgn0014388	=	dmel_only
FBgn0000529 (known) FBgn0020224	=	dmel_only
FBgn0000529 (known) FBgn0031213	=	dmel_only
FBgn0000529 (known) FBgn0029897	=	dmel_only
FBgn0000529 (known) FBgn0039281	=	dmel_only
FBgn0000529 (known) FBgn0031662	=	dmel_only
FBgn0000533 (known) FBgn0000808	=	dmel_only
FBgn0000533 (known) FBgn0030540	=	dmel_only
FBgn0000533 (known) FBgn0003450	=	dmel_only
FBgn0000533 (known) FBgn0002933	=	dmel_only
FBgn0000533 (known) FBgn0003495	=	dmel_only
FBgn0000535 (known) FBgn0024290	=	dmel_only
FBgn0000535 (known) FBgn0001203	=	dmel_only
FBgn0000536 (known) FBgn0002622	=	dmel_only
FBgn0000536 (known) FBgn0038577	=	dmel_only
FBgn0000536 (known) FBgn0035334	=	dmel_only
FBgn0000536 (known) FBgn0001226	=	dmel_only
FBgn0000541 (known) FBgn0032175	=	dmel_only
FBgn0000541 (known) FBgn0036476	=	dmel_only
FBgn0000541 (known) FBgn0005427	=	dmel_only
FBgn0000541 (known) FBgn0001319	=	dmel_only
FBgn0000542 (known) FBgn0003134	=	dmel_only
FBgn0000542 (known) FBgn0004103	=	dmel_only
FBgn0000542 (known) FBgn0000711	=	dmel_only
FBgn0000542 (known) FBgn0003132	=	dmel_only
FBgn0000543 (known) FBgn0016131	=	dmel_only
FBgn0000546 (known) FBgn0024956	=	dmel_only
FBgn0000546 (known) FBgn0010315	=	dmel_only
FBgn0000546 (known) FBgn0026371	=	dmel_only
FBgn0000546 (known) FBgn0016131	=	dmel_only
FBgn0000546 (known) FBgn0013762	=	dmel_only
FBgn0000546 (known) FBgn0003892	=	dmel_only
FBgn0000546 (known) FBgn0040290	=	dmel_only
FBgn0000546 (known) FBgn0037345	=	dmel_only
FBgn0000546 (known) FBgn0051232	=	dmel_only
FBgn0000546 (known) FBgn0004107	=	dmel_only
FBgn0000546 (known) FBgn0010379	=	dmel_only
FBgn0000546 (known) FBgn0031768	=	dmel_only
FBgn0000546 (known) FBgn0025674	=	dmel_only
FBgn0000546 (known) FBgn0023423	=	dmel_only
FBgn0000546 (known) FBgn0013435	=	dmel_only
FBgn0000546 (known) FBgn0022936	=	dmel_only
FBgn0000546 (known) FBgn0014001	=	dmel_only
FBgn0000546 (known) FBgn0029522	=	dmel_only
FBgn0000546 (known) FBgn0003964	=	dmel_only
FBgn0000546 (known) FBgn0034904	=	dmel_only
FBgn0000546 (known) FBgn0003114	=	dmel_only
FBgn0000546 (known) FBgn0027103	=	dmel_only
FBgn0000546 (known) FBgn0039858	=	dmel_only
FBgn0000546 (known) FBgn0031952	=	dmel_only
FBgn0000546 (known) FBgn0028988	=	dmel_only
FBgn0000546 (known) FBgn0050149	=	dmel_only
FBgn0000546 (known) FBgn0024308	=	dmel_only
FBgn0000546 (known) FBgn0013746	=	dmel_only
FBgn0000546 (known) FBgn0002777	=	dmel_only
FBgn0000546 (known) FBgn0010316	=	dmel_only
FBgn0000546 (known) FBgn0032906	=	dmel_only
FBgn0000546 (known) FBgn0032923	=	dmel_only
FBgn0000546 (known) FBgn0032956	=	dmel_only
FBgn0000546 (known) FBgn0024371	=	dmel_only
FBgn0000547 (known) FBgn0039732	=	dmel_only
FBgn0000547 (known) FBgn0036919	=	dmel_only
FBgn0000547 (known) FBgn0035917	=	dmel_only
FBgn0000547 (known) FBgn0036455	=	dmel_only
FBgn0000547 (known) FBgn0011715	=	dmel_only
FBgn0000547 (known) FBgn0038606	=	dmel_only
FBgn0000551 (known) FBgn0036317	=	dmel_only
FBgn0000556 (known) FBgn0015324	=	dmel_only
FBgn0000556 (known) FBgn0040359	=	dmel_only
FBgn0000556 (known) FBgn0039352	=	dmel_only
FBgn0000556 (known) FBgn0032211	=	dmel_only
FBgn0000556 (known) FBgn0025463	=	dmel_only
FBgn0000556 (known) FBgn0035947	=	dmel_only
FBgn0000556 (known) FBgn0016687	=	dmel_only
FBgn0000556 (known) FBgn0036258	=	dmel_only
FBgn0000556 (known) FBgn0032663	=	dmel_only
FBgn0000556 (known) FBgn0030096	=	dmel_only
FBgn0000556 (known) FBgn0029873	=	dmel_only
FBgn0000556 (known) FBgn0027949	=	dmel_only
FBgn0000556 (known) FBgn0036287	=	dmel_only
FBgn0000556 (known) FBgn0033419	=	dmel_only
FBgn0000556 (known) FBgn0003475	=	dmel_only
FBgn0000556 (known) FBgn0015129	=	dmel_only
FBgn0000556 (known) FBgn0034523	=	dmel_only
FBgn0000556 (known) FBgn0001078	=	dmel_only
FBgn0000556 (known) FBgn0005427	=	dmel_only
FBgn0000556 (known) FBgn0040371	=	dmel_only
FBgn0000556 (known) FBgn0039323	=	dmel_only
FBgn0000556 (known) FBgn0037182	=	dmel_only
FBgn0000556 (known) FBgn0002941	=	dmel_only
FBgn0000556 (known) FBgn0039355	=	dmel_only
FBgn0000556 (known) FBgn0011710	=	dmel_only
FBgn0000556 (known) FBgn0086911	=	dmel_only
FBgn0000556 (known) FBgn0030322	=	dmel_only
FBgn0000556 (known) FBgn0033225	=	dmel_only
FBgn0000556 (known) FBgn0036192	=	dmel_only
FBgn0000556 (known) FBgn0040850	=	dmel_only
FBgn0000556 (known) FBgn0035707	=	dmel_only
FBgn0000556 (known) FBgn0052264	=	dmel_only
FBgn0000556 (known) FBgn0037893	=	dmel_only
FBgn0000556 (known) FBgn0030757	=	dmel_only
FBgn0000556 (known) FBgn0038109	=	dmel_only
FBgn0000556 (known) FBgn0032481	=	dmel_only
FBgn0000556 (known) FBgn0036312	=	dmel_only
FBgn0000556 (known) FBgn0038182	=	dmel_only
FBgn0000556 (known) FBgn0004647	=	dmel_only
FBgn0000556 (known) FBgn0003209	=	dmel_only
FBgn0000556 (known) FBgn0031043	=	dmel_only
FBgn0000556 (known) FBgn0029711	=	dmel_only
FBgn0000556 (known) FBgn0052311	=	dmel_only
FBgn0000557 (known) FBgn0040371	=	dmel_only
FBgn0000557 (known) FBgn0031849	=	dmel_only
FBgn0000557 (known) FBgn0030096	=	dmel_only
FBgn0000559 (known) FBgn0030716	=	dmel_only
FBgn0000559 (known) FBgn0038730	=	dmel_only
FBgn0000559 (known) FBgn0002936	=	dmel_only
FBgn0000559 (known) FBgn0053017	=	dmel_only
FBgn0000559 (known) FBgn0035510	=	dmel_only
FBgn0000559 (known) FBgn0023167	=	dmel_only
FBgn0000559 (known) FBgn0053197	=	dmel_only
FBgn0000559 (known) FBgn0038731	=	dmel_only
FBgn0000559 (known) FBgn0025702	=	dmel_only
FBgn0000559 (known) FBgn0013983	=	dmel_only
FBgn0000559 (known) FBgn0026562	=	dmel_only
FBgn0000559 (known) FBgn0040028	=	dmel_only
FBgn0000559 (known) FBgn0001123	=	dmel_only
FBgn0000559 (known) FBgn0039028	=	dmel_only
FBgn0000559 (known) FBgn0034456	=	dmel_only
FBgn0000559 (known) FBgn0003865	=	dmel_only
FBgn0000559 (known) FBgn0039858	=	dmel_only
FBgn0000559 (known) FBgn0031631	=	dmel_only
FBgn0000559 (known) FBgn0041109	=	dmel_only
FBgn0000559 (known) FBgn0036861	=	dmel_only
FBgn0000559 (known) FBgn0064225	=	dmel_only
FBgn0000559 (known) FBgn0026380	=	dmel_only
FBgn0000559 (known) FBgn0036897	=	dmel_only
FBgn0000559 (known) FBgn0030411	=	dmel_only
FBgn0000559 (known) FBgn0036624	=	dmel_only
FBgn0000559 (known) FBgn0028545	=	dmel_only
FBgn0000559 (known) FBgn0030891	=	dmel_only
FBgn0000559 (known) FBgn0001981	=	dmel_only
FBgn0000559 (known) FBgn0085448	=	dmel_only
FBgn0000559 (known) FBgn0033460	=	dmel_only
FBgn0000559 (known) FBgn0034416	=	dmel_only
FBgn0000559 (known) FBgn0033541	=	dmel_only
FBgn0000559 (known) FBgn0029873	=	dmel_only
FBgn0000559 (known) FBgn0030003	=	dmel_only
FBgn0000559 (known) FBgn0029148	=	dmel_only
FBgn0000559 (known) FBgn0030852	=	dmel_only
FBgn0000560 (known) FBgn0002631	=	dmel_only
FBgn0000560 (known) FBgn0020496	=	dmel_only
FBgn0000560 (known) FBgn0002733	=	dmel_only
FBgn0000565 (known) FBgn0025186	=	dmel_only
FBgn0000565 (known) FBgn0037446	=	dmel_only
FBgn0000565 (known) FBgn0025463	=	dmel_only
FBgn0000566 (known) FBgn0034921	=	dmel_only
FBgn0000566 (known) FBgn0030503	=	dmel_only
FBgn0000566 (known) FBgn0037777	=	dmel_only
FBgn0000566 (known) FBgn0034331	=	dmel_only
FBgn0000570 (known) FBgn0000570	=	H
FBgn0000570 (known) FBgn0035016	=	dmel_only
FBgn0000570 (known) FBgn0086675	=	H
FBgn0000570 (known) FBgn0011666	=	dmel_only
FBgn0000575 (known) FBgn0014269	=	dmel_only
FBgn0000575 (known) FBgn0033060	=	dmel_only
FBgn0000575 (known) FBgn0011277	=	dmel_only
FBgn0000575 (known) FBgn0004170	=	dmel_only
FBgn0000575 (known) FBgn0002561	=	dmel_only
FBgn0000577 (known) FBgn0032329	=	dmel_only
FBgn0000577 (known) FBgn0011277	=	dmel_only
FBgn0000577 (known) FBgn0000611	=	dmel_only
FBgn0000577 (known) FBgn0033867	=	dmel_only
FBgn0000577 (known) FBgn0030874	=	dmel_only
FBgn0000577 (known) FBgn0001235	=	dmel_only
FBgn0000577 (known) FBgn0022720	=	dmel_only
FBgn0000577 (known) FBgn0001139	=	dmel_only
FBgn0000577 (known) FBgn0030437	=	dmel_only
FBgn0000577 (known) FBgn0031626	=	dmel_only
FBgn0000577 (known) FBgn0003464	=	dmel_only
FBgn0000577 (known) FBgn0029936	=	dmel_only
FBgn0000578 (known) FBgn0042106	=	dmel_only
FBgn0000578 (known) FBgn0011598	=	dmel_only
FBgn0000578 (known) FBgn0014007	=	dmel_only
FBgn0000578 (known) FBgn0024371	=	dmel_only
FBgn0000578 (known) FBgn0040108	=	dmel_only
FBgn0000578 (known) FBgn0034904	=	dmel_only
FBgn0000578 (known) FBgn0051163	=	dmel_only
FBgn0000578 (known) FBgn0037613	=	dmel_only
FBgn0000578 (known) FBgn0037345	=	dmel_only
FBgn0000578 (known) FBgn0026371	=	dmel_only
FBgn0000578 (known) FBgn0010315	=	dmel_only
FBgn0000578 (known) FBgn0010379	=	dmel_only
FBgn0000578 (known) FBgn0031952	=	dmel_only
FBgn0000578 (known) FBgn0011642	=	dmel_only
FBgn0000578 (known) FBgn0039858	=	dmel_only
FBgn0000578 (known) FBgn0015624	=	dmel_only
FBgn0000578 (known) FBgn0004638	=	dmel_only
FBgn0000578 (known) FBgn0051999	=	dmel_only
FBgn0000578 (known) FBgn0086779	=	dmel_only
FBgn0000578 (known) FBgn0036679	=	dmel_only
FBgn0000578 (known) FBgn0037635	=	dmel_only
FBgn0000578 (known) FBgn0024956	=	dmel_only
FBgn0000578 (known) FBgn0004370	=	dmel_only
FBgn0000578 (known) FBgn0029783	=	dmel_only
FBgn0000578 (known) FBgn0000711	=	dmel_only
FBgn0000578 (known) FBgn0005683	=	dmel_only
FBgn0000578 (known) FBgn0010317	=	dmel_only
FBgn0000578 (known) FBgn0034737	=	dmel_only
FBgn0000578 (known) FBgn0029700	=	dmel_only
FBgn0000578 (known) FBgn0051232	=	dmel_only
FBgn0000578 (known) FBgn0013954	=	dmel_only
FBgn0000578 (known) FBgn0013762	=	dmel_only
FBgn0000578 (known) FBgn0024432	=	dmel_only
FBgn0000578 (known) FBgn0005631	=	dmel_only
FBgn0000579 (known) FBgn0036058	=	dmel_only
FBgn0000579 (known) FBgn0038877	=	dmel_only
FBgn0000579 (known) FBgn0030411	=	dmel_only
FBgn0000579 (known) FBgn0086901	=	dmel_only
FBgn0000579 (known) FBgn0038311	=	dmel_only
FBgn0000579 (known) FBgn0033603	=	dmel_only
FBgn0000579 (known) FBgn0003515	=	dmel_only
FBgn0000579 (known) FBgn0037581	=	dmel_only
FBgn0000579 (known) FBgn0034230	=	dmel_only
FBgn0000581 (known) FBgn0086384	=	dmel_only
FBgn0000581 (known) FBgn0034792	=	dmel_only
FBgn0000588 (known) FBgn0011290	=	dmel_only
FBgn0000588 (known) FBgn0000629	=	HM
FBgn0000588 (known) FBgn0036980	=	dmel_only
FBgn0000588 (known) FBgn0000588	=	H
FBgn0000588 (known) FBgn0003044	=	dmel_only
FBgn0000588 (known) FBgn0035997	=	dmel_only
FBgn0000588 (known) FBgn0015610	=	dmel_only
FBgn0000588 (known) FBgn0037563	=	dmel_only
FBgn0000588 (known) FBgn0024491	=	dmel_only
FBgn0000588 (known) FBgn0003042	=	dmel_only
FBgn0000588 (known) FBgn0020887	=	H
FBgn0000588 (known) FBgn0010313	=	dmel_only
FBgn0000588 (known) FBgn0015805	=	H
FBgn0000588 (known) FBgn0002521	=	H
FBgn0000591 (known) FBgn0002633	=	dmel_only
FBgn0000591 (known) FBgn0001139	=	dmel_only
FBgn0000591 (known) FBgn0028539	=	dmel_only
FBgn0000591 (known) FBgn0032390	=	dmel_only
FBgn0000591 (known) FBgn0001168	=	dmel_only
FBgn0000591 (known) FBgn0002733	=	dmel_only
FBgn0000591 (known) FBgn0038293	=	dmel_only
FBgn0000591 (known) FBgn0002734	=	dmel_only
FBgn0000591 (known) FBgn0052086	=	dmel_only
FBgn0000591 (known) FBgn0000591	=	dmel_only
FBgn0000591 (known) FBgn0002631	=	dmel_only
FBgn0000591 (known) FBgn0004170	=	dmel_only
FBgn0000591 (known) FBgn0002735	=	dmel_only
FBgn0000592 (known) FBgn0031957	=	dmel_only
FBgn0000606 (known) FBgn0003371	=	dmel_only
FBgn0000606 (known) FBgn0003687	=	dmel_only
FBgn0000606 (known) FBgn0030931	=	dmel_only
FBgn0000606 (known) FBgn0001139	=	dmel_only
FBgn0000606 (known) FBgn0010825	=	dmel_only
FBgn0000606 (known) FBgn0001319	=	dmel_only
FBgn0000611 (known) FBgn0040339	=	dmel_only
FBgn0000611 (known) FBgn0042205	=	dmel_only
FBgn0000611 (known) FBgn0039187	=	dmel_only
FBgn0000611 (known) FBgn0033699	=	dmel_only
FBgn0000611 (known) FBgn0027548	=	dmel_only
FBgn0000611 (known) FBgn0016120	=	dmel_only
FBgn0000611 (known) FBgn0024371	=	dmel_only
FBgn0000611 (known) FBgn0003944	=	dmel_only
FBgn0000611 (known) FBgn0003339	=	dmel_only
FBgn0000611 (known) FBgn0037577	=	dmel_only
FBgn0000611 (known) FBgn0001077	=	dmel_only
FBgn0000611 (known) FBgn0051957	=	dmel_only
FBgn0000611 (known) FBgn0086685	=	dmel_only
FBgn0000611 (known) FBgn0031878	=	dmel_only
FBgn0000611 (known) FBgn0052176	=	dmel_only
FBgn0000611 (known) FBgn0020618	=	dmel_only
FBgn0000611 (known) FBgn0030177	=	dmel_only
FBgn0000611 (known) FBgn0015379	=	dmel_only
FBgn0000611 (known) FBgn0030071	=	dmel_only
FBgn0000611 (known) FBgn0025463	=	dmel_only
FBgn0000611 (known) FBgn0001235	=	C
FBgn0000611 (known) FBgn0031623	=	dmel_only
FBgn0000611 (known) FBgn0052425	=	dmel_only
FBgn0000611 (known) FBgn0031968	=	dmel_only
FBgn0000611 (known) FBgn0041582	=	dmel_only
FBgn0000611 (known) FBgn0011596	=	dmel_only
FBgn0000611 (known) FBgn0015221	=	dmel_only
FBgn0000611 (known) FBgn0032824	=	dmel_only
FBgn0000615 (known) FBgn0033603	=	dmel_only
FBgn0000615 (known) FBgn0005649	=	dmel_only
FBgn0000615 (known) FBgn0004419	=	dmel_only
FBgn0000615 (known) FBgn0037127	=	dmel_only
FBgn0000617 (known) FBgn0004915	=	H
FBgn0000617 (known) FBgn0037555	=	S
FBgn0000617 (known) FBgn0020388	=	HS
FBgn0000617 (known) FBgn0028398	=	S
FBgn0000617 (known) FBgn0010417	=	HS
FBgn0000617 (known) FBgn0003687	=	H
FBgn0000617 (known) FBgn0026324	=	S
FBgn0000625 (known) FBgn0033702	=	dmel_only
FBgn0000625 (known) FBgn0039030	=	dmel_only
FBgn0000625 (known) FBgn0033752	=	dmel_only
FBgn0000625 (known) FBgn0029936	=	dmel_only
FBgn0000625 (known) FBgn0003470	=	dmel_only
FBgn0000625 (known) FBgn0031069	=	dmel_only
FBgn0000625 (known) FBgn0003683	=	dmel_only
FBgn0000625 (known) FBgn0040087	=	dmel_only
FBgn0000625 (known) FBgn0085197	=	dmel_only
FBgn0000625 (known) FBgn0030521	=	dmel_only
FBgn0000625 (known) FBgn0040295	=	dmel_only
FBgn0000625 (known) FBgn0025777	=	dmel_only
FBgn0000625 (known) FBgn0019932	=	dmel_only
FBgn0000625 (known) FBgn0003411	=	dmel_only
FBgn0000625 (known) FBgn0035489	=	dmel_only
FBgn0000625 (known) FBgn0036311	=	dmel_only
FBgn0000625 (known) FBgn0051973	=	dmel_only
FBgn0000625 (known) FBgn0037718	=	dmel_only
FBgn0000625 (known) FBgn0003464	=	dmel_only
FBgn0000625 (known) FBgn0035849	=	dmel_only
FBgn0000625 (known) FBgn0038552	=	dmel_only
FBgn0000625 (known) FBgn0035499	=	dmel_only
FBgn0000625 (known) FBgn0039300	=	dmel_only
FBgn0000625 (known) FBgn0004107	=	dmel_only
FBgn0000629 (known) FBgn0015610	=	dmel_only
FBgn0000629 (known) FBgn0010313	=	dmel_only
FBgn0000629 (known) FBgn0002521	=	H
FBgn0000629 (known) FBgn0032391	=	HM
FBgn0000629 (known) FBgn0020887	=	dmel_only
FBgn0000629 (known) FBgn0024491	=	dmel_only
FBgn0000629 (known) FBgn0015805	=	M
FBgn0000629 (known) FBgn0003044	=	dmel_only
FBgn0000629 (known) FBgn0030053	=	dmel_only
FBgn0000630 (known) FBgn0036679	=	dmel_only
FBgn0000630 (known) FBgn0011260	=	dmel_only
FBgn0000633 (known) FBgn0039044	=	dmel_only
FBgn0000634 (known) FBgn0016724	=	dmel_only
FBgn0000634 (known) FBgn0035510	=	dmel_only
FBgn0000634 (known) FBgn0035917	=	dmel_only
FBgn0000634 (known) FBgn0002643	=	dmel_only
FBgn0000634 (known) FBgn0020907	=	dmel_only
FBgn0000634 (known) FBgn0005355	=	dmel_only
FBgn0000634 (known) FBgn0053209	=	dmel_only
FBgn0000635 (known) FBgn0013433	=	dmel_only
FBgn0000635 (known) FBgn0001624	=	dmel_only
FBgn0000636 (known) FBgn0038312	=	dmel_only
FBgn0000636 (known) FBgn0034774	=	dmel_only
FBgn0000636 (known) FBgn0037876	=	dmel_only
FBgn0000636 (known) FBgn0021742	=	dmel_only
FBgn0000636 (known) FBgn0031089	=	dmel_only
FBgn0000640 (known) FBgn0030492	=	dmel_only
FBgn0000644 (known) FBgn0039955	=	dmel_only
FBgn0000644 (known) FBgn0004173	=	dmel_only
FBgn0000644 (known) FBgn0032236	=	dmel_only
FBgn0000644 (known) FBgn0005593	=	dmel_only
FBgn0000644 (known) FBgn0037493	=	dmel_only
FBgn0000644 (known) FBgn0032350	=	dmel_only
FBgn0000644 (known) FBgn0024250	=	dmel_only
FBgn0000644 (known) FBgn0021760	=	dmel_only
FBgn0000644 (known) FBgn0036924	=	dmel_only
FBgn0000644 (known) FBgn0002031	=	dmel_only
FBgn0000644 (known) FBgn0017545	=	dmel_only
FBgn0000644 (known) FBgn0030077	=	dmel_only
FBgn0000644 (known) FBgn0032452	=	dmel_only
FBgn0000644 (known) FBgn0027951	=	dmel_only
FBgn0000644 (known) FBgn0003896	=	dmel_only
FBgn0000644 (known) FBgn0035218	=	dmel_only
FBgn0000644 (known) FBgn0033757	=	dmel_only
FBgn0000644 (known) FBgn0085197	=	dmel_only
FBgn0000644 (known) FBgn0002865	=	dmel_only
FBgn0000644 (known) FBgn0025593	=	dmel_only
FBgn0000644 (known) FBgn0001624	=	dmel_only
FBgn0000644 (known) FBgn0028543	=	dmel_only
FBgn0000644 (known) FBgn0027106	=	dmel_only
FBgn0000644 (known) FBgn0036361	=	dmel_only
FBgn0000644 (known) FBgn0032299	=	dmel_only
FBgn0000644 (known) FBgn0030150	=	dmel_only
FBgn0000644 (known) FBgn0004171	=	dmel_only
FBgn0000644 (known) FBgn0036311	=	dmel_only
FBgn0000644 (known) FBgn0031766	=	dmel_only
FBgn0000658 (known) FBgn0031537	=	dmel_only
FBgn0000658 (known) FBgn0031450	=	dmel_only
FBgn0000658 (known) FBgn0027537	=	dmel_only
FBgn0000659 (known) FBgn0051054	=	dmel_only
FBgn0000659 (known) FBgn0037493	=	dmel_only
FBgn0000659 (known) FBgn0039748	=	dmel_only
FBgn0000659 (known) FBgn0031089	=	dmel_only
FBgn0000659 (known) FBgn0039566	=	dmel_only
FBgn0000659 (known) FBgn0036311	=	dmel_only
FBgn0000659 (known) FBgn0085197	=	dmel_only
FBgn0000659 (known) FBgn0002891	=	dmel_only
FBgn0000659 (known) FBgn0039955	=	dmel_only
FBgn0000659 (known) FBgn0035876	=	dmel_only
FBgn0000659 (known) FBgn0029157	=	dmel_only
FBgn0000659 (known) FBgn0034259	=	dmel_only
FBgn0000659 (known) FBgn0004172	=	dmel_only
FBgn0000659 (known) FBgn0014427	=	dmel_only
FBgn0000659 (known) FBgn0004174	=	dmel_only
FBgn0000662 (known) FBgn0001133	=	dmel_only
FBgn0000662 (known) FBgn0011726	=	dmel_only
FBgn0000662 (known) FBgn0004867	=	dmel_only
FBgn0000662 (known) FBgn0031626	=	dmel_only
FBgn0000662 (known) FBgn0042205	=	dmel_only
FBgn0000662 (known) FBgn0011277	=	dmel_only
FBgn0000662 (known) FBgn0085433	=	dmel_only
FBgn0000662 (known) FBgn0035702	=	dmel_only
FBgn0000662 (known) FBgn0026207	=	dmel_only
FBgn0000662 (known) FBgn0032390	=	dmel_only
FBgn0000662 (known) FBgn0027492	=	dmel_only
FBgn0000662 (known) FBgn0032485	=	dmel_only
FBgn0000662 (known) FBgn0086910	=	dmel_only
FBgn0000662 (known) FBgn0036311	=	dmel_only
FBgn0000662 (known) FBgn0039635	=	dmel_only
FBgn0000662 (known) FBgn0027338	=	dmel_only
FBgn0000667 (known) FBgn0031450	=	dmel_only
FBgn0000667 (known) FBgn0086906	=	dmel_only
FBgn0000667 (known) FBgn0037581	=	dmel_only
FBgn0000667 (known) FBgn0035892	=	dmel_only
FBgn0000667 (known) FBgn0036666	=	dmel_only
FBgn0000667 (known) FBgn0086358	=	dmel_only
FBgn0000667 (known) FBgn0011661	=	dmel_only
FBgn0000667 (known) FBgn0031621	=	dmel_only
FBgn0000667 (known) FBgn0034367	=	dmel_only
FBgn0000667 (known) FBgn0035917	=	dmel_only
FBgn0000711 (known) FBgn0032870	=	dmel_only
FBgn0000711 (known) FBgn0033845	=	dmel_only
FBgn0000711 (known) FBgn0038769	=	dmel_only
FBgn0000711 (known) FBgn0026369	=	dmel_only
FBgn0000711 (known) FBgn0024314	=	dmel_only
FBgn0000711 (known) FBgn0001560	=	dmel_only
FBgn0000711 (known) FBgn0023526	=	dmel_only
FBgn0000711 (known) FBgn0026402	=	H
FBgn0000711 (known) FBgn0003862	=	dmel_only
FBgn0000711 (known) FBgn0004648	=	dmel_only
FBgn0000711 (known) FBgn0011277	=	dmel_only
FBgn0000711 (known) FBgn0025463	=	dmel_only
FBgn0000711 (known) FBgn0035917	=	dmel_only
FBgn0000711 (known) FBgn0036801	=	dmel_only
FBgn0000711 (known) FBgn0051457	=	dmel_only
FBgn0000711 (known) FBgn0028965	=	dmel_only
FBgn0000711 (known) FBgn0026415	=	dmel_only
FBgn0000711 (known) FBgn0033732	=	dmel_only
FBgn0000711 (known) FBgn0039026	=	dmel_only
FBgn0000711 (known) FBgn0031957	=	dmel_only
FBgn0000711 (known) FBgn0032976	=	dmel_only
FBgn0000711 (known) FBgn0051025	=	dmel_only
FBgn0000711 (known) FBgn0026059	=	dmel_only
FBgn0000711 (known) FBgn0053526	=	dmel_only
FBgn0000711 (known) FBgn0032986	=	dmel_only
FBgn0000711 (known) FBgn0037358	=	dmel_only
FBgn0000711 (known) FBgn0033224	=	dmel_only
FBgn0000711 (known) FBgn0004103	=	dmel_only
FBgn0000711 (known) FBgn0031079	=	dmel_only
FBgn0000711 (known) FBgn0030852	=	dmel_only
FBgn0000711 (known) FBgn0004374	=	dmel_only
FBgn0000711 (known) FBgn0031549	=	dmel_only
FBgn0000711 (known) FBgn0032455	=	dmel_only
FBgn0000711 (known) FBgn0036479	=	dmel_only
FBgn0000711 (known) FBgn0032626	=	dmel_only
FBgn0000711 (known) FBgn0036862	=	S
FBgn0000711 (known) FBgn0004959	=	dmel_only
FBgn0000711 (known) FBgn0086519	=	dmel_only
FBgn0000711 (known) FBgn0034948	=	dmel_only
FBgn0000711 (known) FBgn0039713	=	dmel_only
FBgn0000711 (known) FBgn0028429	=	HS
FBgn0000711 (known) FBgn0051244	=	dmel_only
FBgn0000711 (known) FBgn0052685	=	dmel_only
FBgn0000711 (known) FBgn0034499	=	dmel_only
FBgn0000715 (known) FBgn0030748	=	dmel_only
FBgn0000721 (known) FBgn0002622	=	dmel_only
FBgn0000721 (known) FBgn0030740	=	dmel_only
FBgn0000721 (known) FBgn0001227	=	dmel_only
FBgn0000721 (known) FBgn0086384	=	dmel_only
FBgn0000721 (known) FBgn0005630	=	dmel_only
FBgn0000721 (known) FBgn0030052	=	dmel_only
FBgn0000721 (known) FBgn0020618	=	dmel_only
FBgn0000721 (known) FBgn0030864	=	dmel_only
FBgn0000721 (known) FBgn0030311	=	dmel_only
FBgn0000723 (known) FBgn0016726	=	dmel_only
FBgn0000723 (known) FBgn0034231	=	dmel_only
FBgn0000723 (known) FBgn0034335	=	dmel_only
FBgn0000723 (known) FBgn0004838	=	dmel_only
FBgn0000723 (known) FBgn0028847	=	dmel_only
FBgn0000808 (known) FBgn0003450	=	dmel_only
FBgn0000808 (known) FBgn0000808	=	dmel_only
FBgn0000810 (known) FBgn0001077	=	dmel_only
FBgn0000810 (known) FBgn0028967	=	dmel_only
FBgn0000810 (known) FBgn0031318	=	dmel_only
FBgn0000810 (known) FBgn0030244	=	dmel_only
FBgn0000810 (known) FBgn0004838	=	dmel_only
FBgn0000810 (known) FBgn0037770	=	dmel_only
FBgn0000826 (known) FBgn0003114	=	dmel_only
FBgn0000826 (known) FBgn0025334	=	dmel_only
FBgn0000826 (known) FBgn0023495	=	dmel_only
FBgn0000826 (known) FBgn0039337	=	dmel_only
FBgn0000826 (known) FBgn0052169	=	dmel_only
FBgn0000826 (known) FBgn0035641	=	dmel_only
FBgn0000826 (known) FBgn0085379	=	dmel_only
FBgn0000826 (known) FBgn0035462	=	dmel_only
FBgn0000826 (known) FBgn0001120	=	dmel_only
FBgn0000826 (known) FBgn0037701	=	dmel_only
FBgn0000826 (known) FBgn0030929	=	dmel_only
FBgn0000826 (known) FBgn0003479	=	dmel_only
FBgn0000826 (known) FBgn0039355	=	dmel_only
FBgn0000826 (known) FBgn0039018	=	dmel_only
FBgn0000826 (known) FBgn0033631	=	dmel_only
FBgn0000826 (known) FBgn0028421	=	dmel_only
FBgn0000826 (known) FBgn0010382	=	dmel_only
FBgn0000826 (known) FBgn0025674	=	dmel_only
FBgn0000826 (known) FBgn0034651	=	dmel_only
FBgn0000826 (known) FBgn0031883	=	dmel_only
FBgn0000826 (known) FBgn0030748	=	dmel_only
FBgn0000927 (known) FBgn0061209	=	dmel_only
FBgn0000927 (known) FBgn0002525	=	dmel_only
FBgn0000927 (known) FBgn0000927	=	dmel_only
FBgn0000964 (known) FBgn0002985	=	dmel_only
FBgn0000964 (known) FBgn0032799	=	dmel_only
FBgn0000964 (known) FBgn0002633	=	dmel_only
FBgn0000964 (known) FBgn0010217	=	dmel_only
FBgn0000964 (known) FBgn0039395	=	dmel_only
FBgn0000964 (known) FBgn0036311	=	dmel_only
FBgn0000964 (known) FBgn0002932	=	dmel_only
FBgn0000964 (known) FBgn0036849	=	dmel_only
FBgn0000964 (known) FBgn0000964	=	H
FBgn0000964 (known) FBgn0029873	=	dmel_only
FBgn0000964 (known) FBgn0020910	=	dmel_only
FBgn0000964 (known) FBgn0085197	=	dmel_only
FBgn0000964 (known) FBgn0029990	=	dmel_only
FBgn0000964 (known) FBgn0032518	=	dmel_only
FBgn0000964 (known) FBgn0031768	=	dmel_only
FBgn0000964 (known) FBgn0016797	=	dmel_only
FBgn0000964 (known) FBgn0010638	=	dmel_only
FBgn0000964 (known) FBgn0032400	=	dmel_only
FBgn0000964 (known) FBgn0034802	=	dmel_only
FBgn0000964 (known) FBgn0028542	=	dmel_only
FBgn0000964 (known) FBgn0052226	=	dmel_only
FBgn0000964 (known) FBgn0034138	=	dmel_only
FBgn0000964 (known) FBgn0033702	=	dmel_only
FBgn0000964 (known) FBgn0032660	=	dmel_only
FBgn0000964 (known) FBgn0036977	=	dmel_only
FBgn0000964 (known) FBgn0010198	=	dmel_only
FBgn0000964 (known) FBgn0003517	=	dmel_only
FBgn0000964 (known) FBgn0035917	=	dmel_only
FBgn0000964 (known) FBgn0003464	=	dmel_only
FBgn0000964 (known) FBgn0052479	=	dmel_only
FBgn0000964 (known) FBgn0035038	=	dmel_only
FBgn0000964 (known) FBgn0035926	=	dmel_only
FBgn0000964 (known) FBgn0028545	=	dmel_only
FBgn0000986 (known) FBgn0036184	=	dmel_only
FBgn0000986 (known) FBgn0027338	=	S
FBgn0000986 (known) FBgn0011823	=	SM
FBgn0000986 (known) FBgn0051363	=	dmel_only
FBgn0000986 (known) FBgn0028468	=	dmel_only
FBgn0000986 (known) FBgn0015222	=	dmel_only
FBgn0000996 (known) FBgn0025186	=	dmel_only
FBgn0000996 (known) FBgn0033081	=	HM
FBgn0000996 (known) FBgn0017424	=	dmel_only
FBgn0000996 (known) FBgn0023522	=	dmel_only
FBgn0000996 (known) FBgn0085408	=	dmel_only
FBgn0000996 (known) FBgn0032929	=	dmel_only
FBgn0001075 (known) FBgn0011661	=	dmel_only
FBgn0001075 (known) FBgn0032230	=	dmel_only
FBgn0001075 (known) FBgn0010825	=	dmel_only
FBgn0001077 (known) FBgn0043002	=	dmel_only
FBgn0001077 (known) FBgn0035103	=	dmel_only
FBgn0001077 (known) FBgn0015379	=	dmel_only
FBgn0001077 (known) FBgn0051090	=	dmel_only
FBgn0001077 (known) FBgn0039659	=	dmel_only
FBgn0001077 (known) FBgn0003870	=	dmel_only
FBgn0001077 (known) FBgn0013764	=	dmel_only
FBgn0001077 (known) FBgn0028402	=	dmel_only
FBgn0001077 (known) FBgn0026160	=	dmel_only
FBgn0001077 (known) FBgn0034435	=	dmel_only
FBgn0001077 (known) FBgn0051534	=	dmel_only
FBgn0001077 (known) FBgn0001078	=	dmel_only
FBgn0001077 (known) FBgn0003145	=	dmel_only
FBgn0001077 (known) FBgn0026380	=	dmel_only
FBgn0001077 (known) FBgn0003430	=	dmel_only
FBgn0001077 (known) FBgn0030353	=	dmel_only
FBgn0001078 (known) FBgn0004907	=	dmel_only
FBgn0001078 (known) FBgn0023097	=	dmel_only
FBgn0001078 (known) FBgn0031004	=	dmel_only
FBgn0001078 (known) FBgn0028386	=	dmel_only
FBgn0001078 (known) FBgn0043884	=	dmel_only
FBgn0001078 (known) FBgn0026238	=	dmel_only
FBgn0001078 (known) FBgn0037752	=	dmel_only
FBgn0001078 (known) FBgn0020660	=	dmel_only
FBgn0001078 (known) FBgn0030583	=	dmel_only
FBgn0001078 (known) FBgn0005533	=	dmel_only
FBgn0001078 (known) FBgn0052732	=	dmel_only
FBgn0001078 (known) FBgn0039713	=	dmel_only
FBgn0001078 (known) FBgn0034888	=	dmel_only
FBgn0001078 (known) FBgn0004859	=	dmel_only
FBgn0001078 (known) FBgn0036773	=	dmel_only
FBgn0001078 (known) FBgn0038515	=	dmel_only
FBgn0001078 (known) FBgn0004047	=	dmel_only
FBgn0001078 (known) FBgn0050414	=	dmel_only
FBgn0001078 (known) FBgn0003274	=	dmel_only
FBgn0001079 (known) FBgn0005355	=	dmel_only
FBgn0001079 (known) FBgn0028371	=	dmel_only
FBgn0001079 (known) FBgn0040080	=	dmel_only
FBgn0001079 (known) FBgn0052138	=	dmel_only
FBgn0001079 (known) FBgn0031306	=	dmel_only
FBgn0001079 (known) FBgn0004449	=	dmel_only
FBgn0001079 (known) FBgn0027291	=	dmel_only
FBgn0001079 (known) FBgn0053969	=	dmel_only
FBgn0001079 (known) FBgn0015234	=	dmel_only
FBgn0001079 (known) FBgn0001987	=	dmel_only
FBgn0001079 (known) FBgn0036187	=	dmel_only
FBgn0001079 (known) FBgn0038786	=	dmel_only
FBgn0001079 (known) FBgn0050440	=	dmel_only
FBgn0001079 (known) FBgn0033379	=	dmel_only
FBgn0001079 (known) FBgn0026753	=	dmel_only
FBgn0001079 (known) FBgn0039140	=	dmel_only
FBgn0001079 (known) FBgn0027508	=	dmel_only
FBgn0001079 (known) FBgn0024754	=	dmel_only
FBgn0001079 (known) FBgn0035533	=	dmel_only
FBgn0001079 (known) FBgn0035137	=	dmel_only
FBgn0001079 (known) FBgn0010825	=	dmel_only
FBgn0001079 (known) FBgn0031597	=	dmel_only
FBgn0001079 (known) FBgn0034391	=	dmel_only
FBgn0001079 (known) FBgn0003884	=	dmel_only
FBgn0001079 (known) FBgn0023479	=	dmel_only
FBgn0001079 (known) FBgn0052306	=	dmel_only
FBgn0001079 (known) FBgn0027279	=	dmel_only
FBgn0001079 (known) FBgn0003444	=	dmel_only
FBgn0001079 (known) FBgn0004859	=	dmel_only
FBgn0001079 (known) FBgn0035690	=	dmel_only
FBgn0001079 (known) FBgn0010110	=	dmel_only
FBgn0001079 (known) FBgn0032679	=	dmel_only
FBgn0001079 (known) FBgn0042627	=	dmel_only
FBgn0001079 (known) FBgn0004644	=	dmel_only
FBgn0001079 (known) FBgn0019968	=	dmel_only
FBgn0001079 (known) FBgn0022935	=	dmel_only
FBgn0001085 (known) FBgn0001120	=	dmel_only
FBgn0001085 (known) FBgn0004360	=	dmel_only
FBgn0001085 (known) FBgn0067864	=	dmel_only
FBgn0001085 (known) FBgn0022131	=	dmel_only
FBgn0001085 (known) FBgn0004009	=	M
FBgn0001085 (known) FBgn0024836	=	dmel_only
FBgn0001086 (known) FBgn0027788	=	dmel_only
FBgn0001086 (known) FBgn0034345	=	dmel_only
FBgn0001086 (known) FBgn0034033	=	dmel_only
FBgn0001086 (known) FBgn0015625	=	S
FBgn0001087 (known) FBgn0028902	=	dmel_only
FBgn0001087 (known) FBgn0033452	=	dmel_only
FBgn0001089 (known) FBgn0025790	=	dmel_only
FBgn0001090 (known) FBgn0029711	=	dmel_only
FBgn0001090 (known) FBgn0024732	=	dmel_only
FBgn0001090 (known) FBgn0033886	=	dmel_only
FBgn0001090 (known) FBgn0028545	=	dmel_only
FBgn0001090 (known) FBgn0038170	=	dmel_only
FBgn0001091 (known) FBgn0034650	=	dmel_only
FBgn0001091 (known) FBgn0032663	=	dmel_only
FBgn0001091 (known) FBgn0001337	=	dmel_only
FBgn0001091 (known) FBgn0001128	=	dmel_only
FBgn0001091 (known) FBgn0036567	=	dmel_only
FBgn0001092 (known) FBgn0025549	=	dmel_only
FBgn0001092 (known) FBgn0035593	=	dmel_only
FBgn0001092 (known) FBgn0024291	=	S
FBgn0001092 (known) FBgn0030540	=	dmel_only
FBgn0001092 (known) FBgn0030162	=	dmel_only
FBgn0001092 (known) FBgn0031037	=	dmel_only
FBgn0001092 (known) FBgn0033352	=	dmel_only
FBgn0001092 (known) FBgn0040359	=	dmel_only
FBgn0001092 (known) FBgn0034436	=	dmel_only
FBgn0001092 (known) FBgn0033603	=	dmel_only
FBgn0001092 (known) FBgn0035718	=	dmel_only
FBgn0001092 (known) FBgn0035424	=	dmel_only
FBgn0001092 (known) FBgn0034650	=	dmel_only
FBgn0001092 (known) FBgn0036958	=	dmel_only
FBgn0001092 (known) FBgn0011244	=	dmel_only
FBgn0001092 (known) FBgn0033339	=	dmel_only
FBgn0001098 (known) FBgn0039833	=	dmel_only
FBgn0001104 (known) FBgn0031849	=	dmel_only
FBgn0001104 (known) FBgn0040080	=	HM
FBgn0001104 (known) FBgn0001105	=	SM
FBgn0001104 (known) FBgn0028292	=	dmel_only
FBgn0001104 (known) FBgn0036761	=	dmel_only
FBgn0001105 (known) FBgn0037099	=	dmel_only
FBgn0001105 (known) FBgn0001978	=	dmel_only
FBgn0001105 (known) FBgn0034816	=	dmel_only
FBgn0001108 (known) FBgn0032260	=	dmel_only
FBgn0001108 (known) FBgn0011745	=	dmel_only
FBgn0001108 (known) FBgn0029688	=	dmel_only
FBgn0001108 (known) FBgn0010349	=	dmel_only
FBgn0001108 (known) FBgn0026777	=	dmel_only
FBgn0001112 (known) FBgn0031579	=	dmel_only
FBgn0001112 (known) FBgn0023526	=	dmel_only
FBgn0001112 (known) FBgn0002781	=	dmel_only
FBgn0001112 (known) FBgn0033769	=	dmel_only
FBgn0001114 (known) FBgn0002901	=	dmel_only
FBgn0001114 (known) FBgn0037939	=	dmel_only
FBgn0001114 (known) FBgn0033468	=	dmel_only
FBgn0001114 (known) FBgn0003068	=	dmel_only
FBgn0001120 (known) FBgn0032505	=	dmel_only
FBgn0001120 (known) FBgn0036861	=	dmel_only
FBgn0001120 (known) FBgn0031991	=	dmel_only
FBgn0001120 (known) FBgn0036895	=	dmel_only
FBgn0001120 (known) FBgn0037398	=	dmel_only
FBgn0001120 (known) FBgn0033627	=	dmel_only
FBgn0001120 (known) FBgn0035193	=	dmel_only
FBgn0001120 (known) FBgn0025693	=	dmel_only
FBgn0001120 (known) FBgn0030811	=	dmel_only
FBgn0001120 (known) FBgn0032889	=	dmel_only
FBgn0001120 (known) FBgn0011285	=	dmel_only
FBgn0001120 (known) FBgn0037417	=	dmel_only
FBgn0001120 (known) FBgn0030748	=	dmel_only
FBgn0001120 (known) FBgn0024250	=	dmel_only
FBgn0001120 (known) FBgn0031944	=	dmel_only
FBgn0001120 (known) FBgn0005427	=	dmel_only
FBgn0001120 (known) FBgn0036612	=	dmel_only
FBgn0001120 (known) FBgn0030112	=	dmel_only
FBgn0001120 (known) FBgn0033739	=	dmel_only
FBgn0001120 (known) FBgn0038948	=	dmel_only
FBgn0001120 (known) FBgn0033166	=	dmel_only
FBgn0001120 (known) FBgn0027572	=	dmel_only
FBgn0001120 (known) FBgn0032171	=	dmel_only
FBgn0001120 (known) FBgn0034816	=	dmel_only
FBgn0001120 (known) FBgn0050430	=	dmel_only
FBgn0001120 (known) FBgn0043070	=	dmel_only
FBgn0001122 (known) FBgn0032525	=	dmel_only
FBgn0001122 (known) FBgn0028665	=	dmel_only
FBgn0001122 (known) FBgn0015803	=	dmel_only
FBgn0001122 (known) FBgn0014010	=	dmel_only
FBgn0001122 (known) FBgn0040080	=	C
FBgn0001122 (known) FBgn0032485	=	dmel_only
FBgn0001122 (known) FBgn0032785	=	dmel_only
FBgn0001122 (known) FBgn0039210	=	dmel_only
FBgn0001122 (known) FBgn0001323	=	dmel_only
FBgn0001122 (known) FBgn0002622	=	dmel_only
FBgn0001122 (known) FBgn0032705	=	dmel_only
FBgn0001122 (known) FBgn0043854	=	dmel_only
FBgn0001122 (known) FBgn0037635	=	dmel_only
FBgn0001123 (known) FBgn0036825	=	dmel_only
FBgn0001123 (known) FBgn0022097	=	dmel_only
FBgn0001123 (known) FBgn0010265	=	dmel_only
FBgn0001123 (known) FBgn0014184	=	dmel_only
FBgn0001123 (known) FBgn0024978	=	dmel_only
FBgn0001123 (known) FBgn0005278	=	dmel_only
FBgn0001123 (known) FBgn0004922	=	dmel_only
FBgn0001124 (known) FBgn0014388	=	dmel_only
FBgn0001125 (known) FBgn0029594	=	dmel_only
FBgn0001125 (known) FBgn0035735	=	dmel_only
FBgn0001125 (known) FBgn0027537	=	dmel_only
FBgn0001125 (known) FBgn0036612	=	dmel_only
FBgn0001125 (known) FBgn0013334	=	dmel_only
FBgn0001128 (known) FBgn0033352	=	dmel_only
FBgn0001128 (known) FBgn0014869	=	dmel_only
FBgn0001128 (known) FBgn0033063	=	dmel_only
FBgn0001128 (known) FBgn0086384	=	dmel_only
FBgn0001133 (known) FBgn0033081	=	dmel_only
FBgn0001133 (known) FBgn0030316	=	dmel_only
FBgn0001133 (known) FBgn0038472	=	dmel_only
FBgn0001133 (known) FBgn0039740	=	dmel_only
FBgn0001133 (known) FBgn0001133	=	dmel_only
FBgn0001133 (known) FBgn0038301	=	dmel_only
FBgn0001133 (known) FBgn0031628	=	dmel_only
FBgn0001133 (known) FBgn0035691	=	dmel_only
FBgn0001133 (known) FBgn0028545	=	dmel_only
FBgn0001133 (known) FBgn0002715	=	dmel_only
FBgn0001133 (known) FBgn0035769	=	dmel_only
FBgn0001137 (known) FBgn0003607	=	dmel_only
FBgn0001137 (known) FBgn0039580	=	dmel_only
FBgn0001137 (known) FBgn0003295	=	dmel_only
FBgn0001137 (known) FBgn0027341	=	dmel_only
FBgn0001137 (known) FBgn0032068	=	dmel_only
FBgn0001137 (known) FBgn0024432	=	dmel_only
FBgn0001137 (known) FBgn0067864	=	dmel_only
FBgn0001137 (known) FBgn0003410	=	dmel_only
FBgn0001137 (known) FBgn0004635	=	dmel_only
FBgn0001137 (known) FBgn0085405	=	dmel_only
FBgn0001137 (known) FBgn0086346	=	dmel_only
FBgn0001137 (known) FBgn0020385	=	dmel_only
FBgn0001137 (known) FBgn0003731	=	dmel_only
FBgn0001137 (known) FBgn0085447	=	dmel_only
FBgn0001137 (known) FBgn0003141	=	dmel_only
FBgn0001137 (known) FBgn0037109	=	dmel_only
FBgn0001137 (known) FBgn0008635	=	dmel_only
FBgn0001137 (known) FBgn0003310	=	dmel_only
FBgn0001137 (known) FBgn0032309	=	dmel_only
FBgn0001137 (known) FBgn0036227	=	dmel_only
FBgn0001137 (known) FBgn0030318	=	dmel_only
FBgn0001137 (known) FBgn0052532	=	dmel_only
FBgn0001137 (known) FBgn0010355	=	dmel_only
FBgn0001137 (known) FBgn0036697	=	dmel_only
FBgn0001137 (known) FBgn0003870	=	dmel_only
FBgn0001137 (known) FBgn0028371	=	dmel_only
FBgn0001137 (known) FBgn0001253	=	dmel_only
FBgn0001137 (known) FBgn0039283	=	dmel_only
FBgn0001137 (known) FBgn0014141	=	dmel_only
FBgn0001139 (known) FBgn0004795	=	dmel_only
FBgn0001139 (known) FBgn0001168	=	dmel_only
FBgn0001139 (known) FBgn0002734	=	dmel_only
FBgn0001139 (known) FBgn0001204	=	dmel_only
FBgn0001139 (known) FBgn0029649	=	dmel_only
FBgn0001139 (known) FBgn0015805	=	dmel_only
FBgn0001139 (known) FBgn0001169	=	dmel_only
FBgn0001139 (known) FBgn0002632	=	dmel_only
FBgn0001139 (known) FBgn0001269	=	dmel_only
FBgn0001139 (known) FBgn0003300	=	H
FBgn0001139 (known) FBgn0010323	=	dmel_only
FBgn0001139 (known) FBgn0036056	=	dmel_only
FBgn0001139 (known) FBgn0037910	=	dmel_only
FBgn0001139 (known) FBgn0085432	=	HM
FBgn0001139 (known) FBgn0024184	=	dmel_only
FBgn0001139 (known) FBgn0001170	=	dmel_only
FBgn0001139 (known) FBgn0038210	=	dmel_only
FBgn0001139 (known) FBgn0002735	=	dmel_only
FBgn0001139 (known) FBgn0020496	=	dmel_only
FBgn0001139 (known) FBgn0004110	=	dmel_only
FBgn0001139 (known) FBgn0024250	=	dmel_only
FBgn0001139 (known) FBgn0003430	=	dmel_only
FBgn0001139 (known) FBgn0003460	=	H
FBgn0001139 (known) FBgn0025360	=	HM
FBgn0001139 (known) FBgn0028386	=	dmel_only
FBgn0001139 (known) FBgn0026192	=	dmel_only
FBgn0001139 (known) FBgn0002633	=	dmel_only
FBgn0001139 (known) FBgn0030899	=	dmel_only
FBgn0001139 (known) FBgn0010109	=	dmel_only
FBgn0001139 (known) FBgn0002733	=	dmel_only
FBgn0001139 (known) FBgn0008651	=	dmel_only
FBgn0001139 (known) FBgn0036987	=	dmel_only
FBgn0001139 (known) FBgn0002631	=	dmel_only
FBgn0001139 (known) FBgn0002609	=	dmel_only
FBgn0001142 (known) FBgn0036476	=	dmel_only
FBgn0001142 (known) FBgn0030841	=	dmel_only
FBgn0001142 (known) FBgn0034033	=	dmel_only
FBgn0001142 (known) FBgn0011666	=	dmel_only
FBgn0001142 (known) FBgn0010258	=	dmel_only
FBgn0001142 (known) FBgn0051534	=	dmel_only
FBgn0001142 (known) FBgn0040028	=	dmel_only
FBgn0001145 (known) FBgn0004859	=	dmel_only
FBgn0001147 (known) FBgn0031768	=	dmel_only
FBgn0001147 (known) FBgn0035235	=	dmel_only
FBgn0001148 (known) FBgn0034706	=	dmel_only
FBgn0001148 (known) FBgn0010379	=	dmel_only
FBgn0001148 (known) FBgn0036977	=	dmel_only
FBgn0001148 (known) FBgn0052635	=	dmel_only
FBgn0001148 (known) FBgn0039395	=	dmel_only
FBgn0001148 (known) FBgn0031768	=	dmel_only
FBgn0001148 (known) FBgn0035638	=	dmel_only
FBgn0001149 (known) FBgn0038915	=	dmel_only
FBgn0001149 (known) FBgn0032651	=	dmel_only
FBgn0001149 (known) FBgn0030761	=	dmel_only
FBgn0001149 (known) FBgn0003060	=	dmel_only
FBgn0001149 (known) FBgn0037939	=	dmel_only
FBgn0001149 (known) FBgn0037081	=	dmel_only
FBgn0001149 (known) FBgn0003660	=	dmel_only
FBgn0001149 (known) FBgn0003313	=	dmel_only
FBgn0001149 (known) FBgn0033968	=	dmel_only
FBgn0001150 (known) FBgn0040371	=	dmel_only
FBgn0001150 (known) FBgn0004462	=	dmel_only
FBgn0001150 (known) FBgn0005630	=	dmel_only
FBgn0001150 (known) FBgn0019925	=	dmel_only
FBgn0001150 (known) FBgn0025777	=	dmel_only
FBgn0001150 (known) FBgn0020496	=	dmel_only
FBgn0001150 (known) FBgn0031534	=	dmel_only
FBgn0001150 (known) FBgn0033867	=	dmel_only
FBgn0001150 (known) FBgn0032202	=	dmel_only
FBgn0001150 (known) FBgn0040078	=	dmel_only
FBgn0001150 (known) FBgn0050497	=	dmel_only
FBgn0001168 (known) FBgn0010109	=	dmel_only
FBgn0001168 (known) FBgn0024291	=	dmel_only
FBgn0001168 (known) FBgn0020496	=	dmel_only
FBgn0001168 (known) FBgn0002609	=	dmel_only
FBgn0001168 (known) FBgn0001168	=	dmel_only
FBgn0001168 (known) FBgn0003944	=	dmel_only
FBgn0001168 (known) FBgn0034410	=	dmel_only
FBgn0001169 (known) FBgn0020496	=	dmel_only
FBgn0001169 (known) FBgn0028545	=	dmel_only
FBgn0001169 (known) FBgn0038011	=	dmel_only
FBgn0001169 (known) FBgn0036617	=	dmel_only
FBgn0001169 (known) FBgn0004837	=	dmel_only
FBgn0001169 (known) FBgn0040371	=	dmel_only
FBgn0001170 (known) FBgn0035504	=	dmel_only
FBgn0001170 (known) FBgn0024234	=	dmel_only
FBgn0001170 (known) FBgn0034259	=	dmel_only
FBgn0001170 (known) FBgn0036951	=	dmel_only
FBgn0001170 (known) FBgn0030694	=	dmel_only
FBgn0001170 (known) FBgn0011207	=	dmel_only
FBgn0001170 (known) FBgn0035499	=	dmel_only
FBgn0001170 (known) FBgn0042174	=	dmel_only
FBgn0001170 (known) FBgn0030507	=	dmel_only
FBgn0001170 (known) FBgn0036311	=	dmel_only
FBgn0001170 (known) FBgn0046302	=	dmel_only
FBgn0001170 (known) FBgn0011642	=	dmel_only
FBgn0001170 (known) FBgn0039748	=	dmel_only
FBgn0001170 (known) FBgn0032635	=	dmel_only
FBgn0001170 (known) FBgn0011715	=	dmel_only
FBgn0001170 (known) FBgn0031089	=	dmel_only
FBgn0001170 (known) FBgn0052056	=	dmel_only
FBgn0001170 (known) FBgn0027540	=	dmel_only
FBgn0001170 (known) FBgn0037680	=	dmel_only
FBgn0001170 (known) FBgn0037094	=	dmel_only
FBgn0001170 (known) FBgn0002940	=	dmel_only
FBgn0001170 (known) FBgn0032515	=	dmel_only
FBgn0001170 (known) FBgn0024920	=	dmel_only
FBgn0001170 (known) FBgn0031174	=	dmel_only
FBgn0001170 (known) FBgn0040582	=	dmel_only
FBgn0001170 (known) FBgn0038820	=	dmel_only
FBgn0001170 (known) FBgn0004649	=	dmel_only
FBgn0001179 (known) FBgn0020299	=	dmel_only
FBgn0001180 (known) FBgn0005626	=	dmel_only
FBgn0001180 (known) FBgn0001325	=	dmel_only
FBgn0001180 (known) FBgn0013591	=	dmel_only
FBgn0001185 (known) FBgn0003961	=	dmel_only
FBgn0001186 (known) FBgn0041171	=	dmel_only
FBgn0001186 (known) FBgn0028545	=	dmel_only
FBgn0001186 (known) FBgn0010333	=	dmel_only
FBgn0001186 (known) FBgn0034697	=	dmel_only
FBgn0001186 (known) FBgn0035924	=	dmel_only
FBgn0001186 (known) FBgn0034553	=	dmel_only
FBgn0001189 (known) FBgn0034542	=	dmel_only
FBgn0001197 (known) FBgn0021872	=	dmel_only
FBgn0001197 (known) FBgn0001987	=	dmel_only
FBgn0001197 (known) FBgn0041171	=	dmel_only
FBgn0001197 (known) FBgn0022085	=	dmel_only
FBgn0001197 (known) FBgn0003129	=	dmel_only
FBgn0001197 (known) FBgn0050387	=	dmel_only
FBgn0001202 (known) FBgn0039454	=	dmel_only
FBgn0001202 (known) FBgn0034377	=	dmel_only
FBgn0001202 (known) FBgn0036059	=	dmel_only
FBgn0001202 (known) FBgn0032213	=	dmel_only
FBgn0001202 (known) FBgn0034158	=	dmel_only
FBgn0001202 (known) FBgn0037657	=	dmel_only
FBgn0001202 (known) FBgn0011277	=	dmel_only
FBgn0001202 (known) FBgn0039413	=	dmel_only
FBgn0001202 (known) FBgn0001263	=	dmel_only
FBgn0001202 (known) FBgn0028838	=	dmel_only
FBgn0001202 (known) FBgn0035691	=	dmel_only
FBgn0001202 (known) FBgn0038266	=	dmel_only
FBgn0001202 (known) FBgn0085394	=	dmel_only
FBgn0001202 (known) FBgn0086694	=	dmel_only
FBgn0001202 (known) FBgn0036029	=	dmel_only
FBgn0001202 (known) FBgn0024728	=	dmel_only
FBgn0001202 (known) FBgn0037737	=	dmel_only
FBgn0001202 (known) FBgn0038259	=	dmel_only
FBgn0001203 (known) FBgn0003380	=	dmel_only
FBgn0001203 (known) FBgn0034470	=	dmel_only
FBgn0001203 (known) FBgn0005672	=	dmel_only
FBgn0001203 (known) FBgn0035006	=	dmel_only
FBgn0001204 (known) FBgn0028545	=	dmel_only
FBgn0001204 (known) FBgn0036311	=	dmel_only
FBgn0001204 (known) FBgn0040345	=	dmel_only
FBgn0001204 (known) FBgn0031089	=	dmel_only
FBgn0001206 (known) FBgn0036894	=	dmel_only
FBgn0001208 (known) FBgn0037954	=	dmel_only
FBgn0001208 (known) FBgn0030353	=	dmel_only
FBgn0001208 (known) FBgn0029781	=	dmel_only
FBgn0001208 (known) FBgn0035103	=	dmel_only
FBgn0001208 (known) FBgn0010342	=	dmel_only
FBgn0001208 (known) FBgn0004782	=	dmel_only
FBgn0001208 (known) FBgn0032362	=	dmel_only
FBgn0001208 (known) FBgn0004896	=	dmel_only
FBgn0001208 (known) FBgn0031238	=	dmel_only
FBgn0001208 (known) FBgn0031245	=	dmel_only
FBgn0001208 (known) FBgn0027654	=	dmel_only
FBgn0001208 (known) FBgn0029603	=	dmel_only
FBgn0001208 (known) FBgn0021800	=	dmel_only
FBgn0001208 (known) FBgn0086901	=	dmel_only
FBgn0001208 (known) FBgn0039202	=	dmel_only
FBgn0001208 (known) FBgn0035282	=	dmel_only
FBgn0001208 (known) FBgn0040608	=	dmel_only
FBgn0001208 (known) FBgn0015222	=	dmel_only
FBgn0001208 (known) FBgn0022984	=	dmel_only
FBgn0001208 (known) FBgn0086359	=	dmel_only
FBgn0001208 (known) FBgn0034249	=	dmel_only
FBgn0001208 (known) FBgn0016687	=	dmel_only
FBgn0001208 (known) FBgn0027579	=	dmel_only
FBgn0001208 (known) FBgn0035046	=	dmel_only
FBgn0001208 (known) FBgn0026176	=	dmel_only
FBgn0001208 (known) FBgn0019644	=	dmel_only
FBgn0001208 (known) FBgn0038421	=	dmel_only
FBgn0001208 (known) FBgn0029649	=	dmel_only
FBgn0001208 (known) FBgn0039469	=	dmel_only
FBgn0001208 (known) FBgn0038002	=	dmel_only
FBgn0001208 (known) FBgn0064766	=	dmel_only
FBgn0001208 (known) FBgn0017430	=	dmel_only
FBgn0001208 (known) FBgn0038342	=	dmel_only
FBgn0001208 (known) FBgn0036382	=	dmel_only
FBgn0001208 (known) FBgn0052428	=	dmel_only
FBgn0001208 (known) FBgn0031769	=	dmel_only
FBgn0001208 (known) FBgn0053967	=	dmel_only
FBgn0001208 (known) FBgn0023417	=	dmel_only
FBgn0001208 (known) FBgn0086348	=	dmel_only
FBgn0001208 (known) FBgn0004783	=	dmel_only
FBgn0001208 (known) FBgn0011455	=	dmel_only
FBgn0001208 (known) FBgn0037607	=	dmel_only
FBgn0001215 (known) FBgn0051431	=	dmel_only
FBgn0001215 (known) FBgn0027537	=	dmel_only
FBgn0001215 (known) FBgn0037701	=	dmel_only
FBgn0001215 (known) FBgn0010348	=	dmel_only
FBgn0001215 (known) FBgn0032763	=	dmel_only
FBgn0001215 (known) FBgn0030624	=	dmel_only
FBgn0001215 (known) FBgn0015903	=	dmel_only
FBgn0001215 (known) FBgn0027796	=	dmel_only
FBgn0001218 (known) FBgn0034416	=	dmel_only
FBgn0001218 (known) FBgn0011706	=	dmel_only
FBgn0001218 (known) FBgn0011660	=	dmel_only
FBgn0001218 (known) FBgn0033113	=	dmel_only
FBgn0001218 (known) FBgn0031849	=	dmel_only
FBgn0001218 (known) FBgn0030144	=	dmel_only
FBgn0001219 (known) FBgn0015617	=	dmel_only
FBgn0001219 (known) FBgn0035640	=	dmel_only
FBgn0001219 (known) FBgn0003209	=	dmel_only
FBgn0001219 (known) FBgn0036679	=	dmel_only
FBgn0001219 (known) FBgn0032763	=	dmel_only
FBgn0001219 (known) FBgn0086134	=	dmel_only
FBgn0001219 (known) FBgn0027052	=	CH
FBgn0001219 (known) FBgn0035643	=	dmel_only
FBgn0001219 (known) FBgn0032889	=	dmel_only
FBgn0001219 (known) FBgn0003944	=	dmel_only
FBgn0001219 (known) FBgn0037344	=	dmel_only
FBgn0001219 (known) FBgn0039217	=	dmel_only
FBgn0001219 (known) FBgn0036505	=	dmel_only
FBgn0001219 (known) FBgn0051120	=	dmel_only
FBgn0001219 (known) FBgn0031054	=	dmel_only
FBgn0001219 (known) FBgn0034009	=	S
FBgn0001219 (known) FBgn0015946	=	dmel_only
FBgn0001219 (known) FBgn0030811	=	dmel_only
FBgn0001219 (known) FBgn0019650	=	dmel_only
FBgn0001219 (known) FBgn0037156	=	dmel_only
FBgn0001219 (known) FBgn0035252	=	dmel_only
FBgn0001219 (known) FBgn0032660	=	dmel_only
FBgn0001219 (known) FBgn0041171	=	dmel_only
FBgn0001219 (known) FBgn0032076	=	dmel_only
FBgn0001219 (known) FBgn0034259	=	dmel_only
FBgn0001219 (known) FBgn0004179	=	dmel_only
FBgn0001219 (known) FBgn0002524	=	S
FBgn0001219 (known) FBgn0029971	=	dmel_only
FBgn0001219 (known) FBgn0041203	=	dmel_only
FBgn0001219 (known) FBgn0001337	=	dmel_only
FBgn0001219 (known) FBgn0031745	=	dmel_only
FBgn0001219 (known) FBgn0035197	=	dmel_only
FBgn0001219 (known) FBgn0005585	=	dmel_only
FBgn0001219 (known) FBgn0035693	=	S
FBgn0001219 (known) FBgn0037467	=	dmel_only
FBgn0001219 (known) FBgn0086708	=	M
FBgn0001219 (known) FBgn0020299	=	dmel_only
FBgn0001220 (known) FBgn0051121	=	dmel_only
FBgn0001220 (known) FBgn0038659	=	dmel_only
FBgn0001220 (known) FBgn0030676	=	S
FBgn0001220 (known) FBgn0038145	=	dmel_only
FBgn0001220 (known) FBgn0036790	=	dmel_only
FBgn0001222 (known) FBgn0015657	=	dmel_only
FBgn0001222 (known) FBgn0027338	=	dmel_only
FBgn0001222 (known) FBgn0013278	=	dmel_only
FBgn0001222 (known) FBgn0003687	=	dmel_only
FBgn0001222 (known) FBgn0013263	=	dmel_only
FBgn0001222 (known) FBgn0040340	=	dmel_only
FBgn0001222 (known) FBgn0038578	=	dmel_only
FBgn0001222 (known) FBgn0010263	=	dmel_only
FBgn0001223 (known) FBgn0031810	=	dmel_only
FBgn0001223 (known) FBgn0034651	=	dmel_only
FBgn0001223 (known) FBgn0031849	=	dmel_only
FBgn0001223 (known) FBgn0015903	=	dmel_only
FBgn0001223 (known) FBgn0010380	=	dmel_only
FBgn0001223 (known) FBgn0031093	=	dmel_only
FBgn0001223 (known) FBgn0052451	=	dmel_only
FBgn0001223 (known) FBgn0003275	=	dmel_only
FBgn0001224 (known) FBgn0033283	=	dmel_only
FBgn0001224 (known) FBgn0038149	=	dmel_only
FBgn0001224 (known) FBgn0024371	=	dmel_only
FBgn0001224 (known) FBgn0039859	=	dmel_only
FBgn0001224 (known) FBgn0063494	=	dmel_only
FBgn0001224 (known) FBgn0035213	=	dmel_only
FBgn0001224 (known) FBgn0024432	=	dmel_only
FBgn0001224 (known) FBgn0003510	=	dmel_only
FBgn0001224 (known) FBgn0027093	=	dmel_only
FBgn0001224 (known) FBgn0031410	=	dmel_only
FBgn0001224 (known) FBgn0086911	=	dmel_only
FBgn0001224 (known) FBgn0003360	=	dmel_only
FBgn0001224 (known) FBgn0053113	=	dmel_only
FBgn0001224 (known) FBgn0038984	=	dmel_only
FBgn0001224 (known) FBgn0037296	=	dmel_only
FBgn0001224 (known) FBgn0025111	=	dmel_only
FBgn0001224 (known) FBgn0010602	=	dmel_only
FBgn0001224 (known) FBgn0037467	=	dmel_only
FBgn0001225 (known) FBgn0030150	=	dmel_only
FBgn0001225 (known) FBgn0034563	=	dmel_only
FBgn0001225 (known) FBgn0031878	=	dmel_only
FBgn0001225 (known) FBgn0034583	=	dmel_only
FBgn0001225 (known) FBgn0031315	=	dmel_only
FBgn0001225 (known) FBgn0040899	=	dmel_only
FBgn0001225 (known) FBgn0027788	=	dmel_only
FBgn0001225 (known) FBgn0029105	=	dmel_only
FBgn0001225 (known) FBgn0037779	=	dmel_only
FBgn0001225 (known) FBgn0005659	=	dmel_only
FBgn0001225 (known) FBgn0035638	=	dmel_only
FBgn0001225 (known) FBgn0038118	=	dmel_only
FBgn0001225 (known) FBgn0010602	=	dmel_only
FBgn0001225 (known) FBgn0037608	=	dmel_only
FBgn0001225 (known) FBgn0011570	=	dmel_only
FBgn0001225 (known) FBgn0035251	=	dmel_only
FBgn0001225 (known) FBgn0031410	=	dmel_only
FBgn0001225 (known) FBgn0038984	=	dmel_only
FBgn0001225 (known) FBgn0039234	=	dmel_only
FBgn0001225 (known) FBgn0038002	=	dmel_only
FBgn0001225 (known) FBgn0023479	=	dmel_only
FBgn0001226 (known) FBgn0036761	=	dmel_only
FBgn0001226 (known) FBgn0037471	=	dmel_only
FBgn0001226 (known) FBgn0015754	=	dmel_only
FBgn0001226 (known) FBgn0026411	=	dmel_only
FBgn0001226 (known) FBgn0038002	=	dmel_only
FBgn0001226 (known) FBgn0037555	=	dmel_only
FBgn0001226 (known) FBgn0017581	=	dmel_only
FBgn0001226 (known) FBgn0036790	=	dmel_only
FBgn0001226 (known) FBgn0051029	=	dmel_only
FBgn0001226 (known) FBgn0010602	=	dmel_only
FBgn0001226 (known) FBgn0034009	=	dmel_only
FBgn0001226 (known) FBgn0035197	=	dmel_only
FBgn0001227 (known) FBgn0004413	=	dmel_only
FBgn0001227 (known) FBgn0039004	=	dmel_only
FBgn0001227 (known) FBgn0032999	=	dmel_only
FBgn0001227 (known) FBgn0013325	=	dmel_only
FBgn0001227 (known) FBgn0038732	=	dmel_only
FBgn0001227 (known) FBgn0032987	=	dmel_only
FBgn0001227 (known) FBgn0037657	=	dmel_only
FBgn0001227 (known) FBgn0024923	=	dmel_only
FBgn0001227 (known) FBgn0086710	=	dmel_only
FBgn0001227 (known) FBgn0035512	=	dmel_only
FBgn0001227 (known) FBgn0025807	=	dmel_only
FBgn0001227 (known) FBgn0032078	=	dmel_only
FBgn0001227 (known) FBgn0034951	=	dmel_only
FBgn0001227 (known) FBgn0050147	=	dmel_only
FBgn0001227 (known) FBgn0029710	=	dmel_only
FBgn0001227 (known) FBgn0028687	=	dmel_only
FBgn0001227 (known) FBgn0037278	=	dmel_only
FBgn0001227 (known) FBgn0040493	=	dmel_only
FBgn0001227 (known) FBgn0038205	=	dmel_only
FBgn0001227 (known) FBgn0035765	=	dmel_only
FBgn0001227 (known) FBgn0038996	=	dmel_only
FBgn0001227 (known) FBgn0036360	=	dmel_only
FBgn0001227 (known) FBgn0025382	=	dmel_only
FBgn0001227 (known) FBgn0014026	=	dmel_only
FBgn0001227 (known) FBgn0032904	=	dmel_only
FBgn0001227 (known) FBgn0022984	=	dmel_only
FBgn0001227 (known) FBgn0016724	=	dmel_only
FBgn0001227 (known) FBgn0025709	=	dmel_only
FBgn0001227 (known) FBgn0041087	=	dmel_only
FBgn0001227 (known) FBgn0035089	=	dmel_only
FBgn0001227 (known) FBgn0031263	=	dmel_only
FBgn0001227 (known) FBgn0037223	=	dmel_only
FBgn0001227 (known) FBgn0052573	=	dmel_only
FBgn0001227 (known) FBgn0085407	=	dmel_only
FBgn0001227 (known) FBgn0037810	=	dmel_only
FBgn0001229 (known) FBgn0024432	=	dmel_only
FBgn0001229 (known) FBgn0039589	=	dmel_only
FBgn0001229 (known) FBgn0040371	=	dmel_only
FBgn0001230 (known) FBgn0086708	=	dmel_only
FBgn0001230 (known) FBgn0034994	=	dmel_only
FBgn0001230 (known) FBgn0033707	=	dmel_only
FBgn0001230 (known) FBgn0035077	=	dmel_only
FBgn0001230 (known) FBgn0032988	=	S
FBgn0001230 (known) FBgn0037162	=	dmel_only
FBgn0001230 (known) FBgn0036338	=	dmel_only
FBgn0001230 (known) FBgn0002633	=	dmel_only
FBgn0001233 (known) FBgn0013725	=	dmel_only
FBgn0001233 (known) FBgn0033083	=	S
FBgn0001233 (known) FBgn0004493	=	dmel_only
FBgn0001233 (known) FBgn0026147	=	S
FBgn0001233 (known) FBgn0024352	=	HS
FBgn0001233 (known) FBgn0037779	=	dmel_only
FBgn0001233 (known) FBgn0003124	=	dmel_only
FBgn0001233 (known) FBgn0031066	=	dmel_only
FBgn0001233 (known) FBgn0001987	=	dmel_only
FBgn0001233 (known) FBgn0015371	=	dmel_only
FBgn0001233 (known) FBgn0032763	=	dmel_only
FBgn0001233 (known) FBgn0040941	=	dmel_only
FBgn0001233 (known) FBgn0027103	=	dmel_only
FBgn0001233 (known) FBgn0034900	=	dmel_only
FBgn0001233 (known) FBgn0034513	=	dmel_only
FBgn0001233 (known) FBgn0015544	=	dmel_only
FBgn0001233 (known) FBgn0052635	=	dmel_only
FBgn0001233 (known) FBgn0011570	=	dmel_only
FBgn0001233 (known) FBgn0036018	=	S
FBgn0001233 (known) FBgn0037934	=	dmel_only
FBgn0001233 (known) FBgn0030852	=	dmel_only
FBgn0001233 (known) FBgn0051999	=	dmel_only
FBgn0001233 (known) FBgn0003079	=	H
FBgn0001233 (known) FBgn0031631	=	dmel_only
FBgn0001233 (known) FBgn0031037	=	dmel_only
FBgn0001233 (known) FBgn0028671	=	dmel_only
FBgn0001235 (known) FBgn0041582	=	dmel_only
FBgn0001235 (known) FBgn0003093	=	dmel_only
FBgn0001235 (known) FBgn0004859	=	dmel_only
FBgn0001235 (known) FBgn0011244	=	dmel_only
FBgn0001235 (known) FBgn0035607	=	dmel_only
FBgn0001235 (known) FBgn0039352	=	dmel_only
FBgn0001235 (known) FBgn0031450	=	dmel_only
FBgn0001235 (known) FBgn0039805	=	dmel_only
FBgn0001235 (known) FBgn0031537	=	dmel_only
FBgn0001235 (known) FBgn0039188	=	dmel_only
FBgn0001248 (known) FBgn0051820	=	dmel_only
FBgn0001248 (known) FBgn0035992	=	dmel_only
FBgn0001248 (known) FBgn0086447	=	dmel_only
FBgn0001248 (known) FBgn0015946	=	dmel_only
FBgn0001248 (known) FBgn0034563	=	dmel_only
FBgn0001248 (known) FBgn0004907	=	dmel_only
FBgn0001248 (known) FBgn0033452	=	dmel_only
FBgn0001250 (known) FBgn0011722	=	dmel_only
FBgn0001250 (known) FBgn0004002	=	dmel_only
FBgn0001250 (known) FBgn0024978	=	dmel_only
FBgn0001250 (known) FBgn0004449	=	dmel_only
FBgn0001253 (known) FBgn0002945	=	dmel_only
FBgn0001253 (known) FBgn0003892	=	dmel_only
FBgn0001253 (known) FBgn0015797	=	dmel_only
FBgn0001253 (known) FBgn0014863	=	dmel_only
FBgn0001253 (known) FBgn0029783	=	dmel_only
FBgn0001253 (known) FBgn0036669	=	dmel_only
FBgn0001253 (known) FBgn0014388	=	dmel_only
FBgn0001253 (known) FBgn0052264	=	dmel_only
FBgn0001254 (known) FBgn0042645	=	dmel_only
FBgn0001255 (known) FBgn0036666	=	dmel_only
FBgn0001257 (known) FBgn0040371	=	dmel_only
FBgn0001258 (known) FBgn0031849	=	dmel_only
FBgn0001258 (known) FBgn0038551	=	dmel_only
FBgn0001258 (known) FBgn0023215	=	dmel_only
FBgn0001258 (known) FBgn0038441	=	dmel_only
FBgn0001258 (known) FBgn0036551	=	dmel_only
FBgn0001258 (known) FBgn0034758	=	dmel_only
FBgn0001263 (known) FBgn0005614	=	dmel_only
FBgn0001263 (known) FBgn0004625	=	dmel_only
FBgn0001263 (known) FBgn0004784	=	dmel_only
FBgn0001263 (known) FBgn0039352	=	dmel_only
FBgn0001263 (known) FBgn0027363	=	dmel_only
FBgn0001263 (known) FBgn0027052	=	dmel_only
FBgn0001263 (known) FBgn0028406	=	dmel_only
FBgn0001263 (known) FBgn0029174	=	dmel_only
FBgn0001263 (known) FBgn0037616	=	dmel_only
FBgn0001263 (known) FBgn0028965	=	dmel_only
FBgn0001263 (known) FBgn0030569	=	dmel_only
FBgn0001263 (known) FBgn0002940	=	dmel_only
FBgn0001263 (known) FBgn0052190	=	dmel_only
FBgn0001263 (known) FBgn0003861	=	dmel_only
FBgn0001263 (known) FBgn0003248	=	dmel_only
FBgn0001269 (known) FBgn0086708	=	dmel_only
FBgn0001269 (known) FBgn0050417	=	dmel_only
FBgn0001269 (known) FBgn0086910	=	dmel_only
FBgn0001269 (known) FBgn0027572	=	dmel_only
FBgn0001269 (known) FBgn0024996	=	dmel_only
FBgn0001269 (known) FBgn0030121	=	dmel_only
FBgn0001269 (known) FBgn0035136	=	dmel_only
FBgn0001269 (known) FBgn0034132	=	dmel_only
FBgn0001269 (known) FBgn0053017	=	dmel_only
FBgn0001269 (known) FBgn0030145	=	dmel_only
FBgn0001269 (known) FBgn0033427	=	dmel_only
FBgn0001269 (known) FBgn0034182	=	dmel_only
FBgn0001269 (known) FBgn0036172	=	dmel_only
FBgn0001269 (known) FBgn0028665	=	dmel_only
FBgn0001276 (known) FBgn0035587	=	dmel_only
FBgn0001276 (known) FBgn0038441	=	dmel_only
FBgn0001276 (known) FBgn0036581	=	H
FBgn0001276 (known) FBgn0038815	=	dmel_only
FBgn0001276 (known) FBgn0033603	=	dmel_only
FBgn0001280 (known) FBgn0085421	=	dmel_only
FBgn0001280 (known) FBgn0023531	=	dmel_only
FBgn0001280 (known) FBgn0025676	=	dmel_only
FBgn0001280 (known) FBgn0024371	=	dmel_only
FBgn0001280 (known) FBgn0036075	=	dmel_only
FBgn0001280 (known) FBgn0028545	=	dmel_only
FBgn0001281 (known) FBgn0032973	=	dmel_only
FBgn0001291 (known) FBgn0037470	=	dmel_only
FBgn0001291 (known) FBgn0001291	=	HM
FBgn0001291 (known) FBgn0020388	=	dmel_only
FBgn0001291 (known) FBgn0026262	=	dmel_only
FBgn0001291 (known) FBgn0035213	=	dmel_only
FBgn0001291 (known) FBgn0003721	=	dmel_only
FBgn0001291 (known) FBgn0003118	=	dmel_only
FBgn0001291 (known) FBgn0015805	=	dmel_only
FBgn0001291 (known) FBgn0003124	=	dmel_only
FBgn0001291 (known) FBgn0026208	=	dmel_only
FBgn0001291 (known) FBgn0026088	=	dmel_only
FBgn0001291 (known) FBgn0001297	=	HM
FBgn0001291 (known) FBgn0028550	=	HM
FBgn0001291 (known) FBgn0032197	=	dmel_only
FBgn0001291 (known) FBgn0015565	=	dmel_only
FBgn0001297 (known) FBgn0031607	=	dmel_only
FBgn0001297 (known) FBgn0003256	=	dmel_only
FBgn0001297 (known) FBgn0026582	=	dmel_only
FBgn0001301 (known) FBgn0024889	=	dmel_only
FBgn0001301 (known) FBgn0036389	=	dmel_only
FBgn0001301 (known) FBgn0030121	=	dmel_only
FBgn0001301 (known) FBgn0032705	=	dmel_only
FBgn0001301 (known) FBgn0033312	=	dmel_only
FBgn0001308 (known) FBgn0033787	=	dmel_only
FBgn0001308 (known) FBgn0003887	=	dmel_only
FBgn0001308 (known) FBgn0038877	=	dmel_only
FBgn0001308 (known) FBgn0085433	=	dmel_only
FBgn0001308 (known) FBgn0034728	=	dmel_only
FBgn0001308 (known) FBgn0001308	=	H
FBgn0001308 (known) FBgn0035136	=	H
FBgn0001308 (known) FBgn0031054	=	dmel_only
FBgn0001308 (known) FBgn0002723	=	dmel_only
FBgn0001308 (known) FBgn0039851	=	dmel_only
FBgn0001308 (known) FBgn0035751	=	dmel_only
FBgn0001308 (known) FBgn0031182	=	dmel_only
FBgn0001308 (known) FBgn0010235	=	dmel_only
FBgn0001308 (known) FBgn0031985	=	dmel_only
FBgn0001308 (known) FBgn0003410	=	dmel_only
FBgn0001308 (known) FBgn0035892	=	dmel_only
FBgn0001308 (known) FBgn0046704	=	dmel_only
FBgn0001308 (known) FBgn0003885	=	dmel_only
FBgn0001308 (known) FBgn0040395	=	dmel_only
FBgn0001308 (known) FBgn0002948	=	dmel_only
FBgn0001308 (known) FBgn0036439	=	dmel_only
FBgn0001314 (known) FBgn0050327	=	dmel_only
FBgn0001314 (known) FBgn0036726	=	dmel_only
FBgn0001315 (known) FBgn0035476	=	dmel_only
FBgn0001316 (known) FBgn0036667	=	dmel_only
FBgn0001316 (known) FBgn0010715	=	dmel_only
FBgn0001316 (known) FBgn0034453	=	dmel_only
FBgn0001316 (known) FBgn0030608	=	dmel_only
FBgn0001316 (known) FBgn0052158	=	dmel_only
FBgn0001316 (known) FBgn0003302	=	dmel_only
FBgn0001316 (known) FBgn0038815	=	dmel_only
FBgn0001319 (known) FBgn0034644	=	dmel_only
FBgn0001319 (known) FBgn0035047	=	dmel_only
FBgn0001319 (known) FBgn0037070	=	dmel_only
FBgn0001319 (known) FBgn0035674	=	dmel_only
FBgn0001319 (known) FBgn0003053	=	dmel_only
FBgn0001319 (known) FBgn0014931	=	dmel_only
FBgn0001319 (known) FBgn0034733	=	dmel_only
FBgn0001319 (known) FBgn0037698	=	dmel_only
FBgn0001319 (known) FBgn0011224	=	dmel_only
FBgn0001319 (known) FBgn0012049	=	dmel_only
FBgn0001319 (known) FBgn0027508	=	dmel_only
FBgn0001319 (known) FBgn0053208	=	dmel_only
FBgn0001319 (known) FBgn0003977	=	dmel_only
FBgn0001319 (known) FBgn0026573	=	dmel_only
FBgn0001319 (known) FBgn0037277	=	dmel_only
FBgn0001319 (known) FBgn0025549	=	dmel_only
FBgn0001319 (known) FBgn0003870	=	dmel_only
FBgn0001319 (known) FBgn0010355	=	dmel_only
FBgn0001319 (known) FBgn0024510	=	dmel_only
FBgn0001319 (known) FBgn0003891	=	dmel_only
FBgn0001319 (known) FBgn0032586	=	dmel_only
FBgn0001319 (known) FBgn0013954	=	dmel_only
FBgn0001319 (known) FBgn0036511	=	dmel_only
FBgn0001319 (known) FBgn0042650	=	dmel_only
FBgn0001319 (known) FBgn0039283	=	dmel_only
FBgn0001319 (known) FBgn0003345	=	dmel_only
FBgn0001319 (known) FBgn0004556	=	dmel_only
FBgn0001319 (known) FBgn0086898	=	dmel_only
FBgn0001319 (known) FBgn0024308	=	dmel_only
FBgn0001319 (known) FBgn0004179	=	dmel_only
FBgn0001319 (known) FBgn0003270	=	dmel_only
FBgn0001319 (known) FBgn0036668	=	dmel_only
FBgn0001319 (known) FBgn0010328	=	dmel_only
FBgn0001319 (known) FBgn0037944	=	dmel_only
FBgn0001319 (known) FBgn0037344	=	dmel_only
FBgn0001320 (known) FBgn0033056	=	dmel_only
FBgn0001320 (known) FBgn0001325	=	dmel_only
FBgn0001320 (known) FBgn0002777	=	dmel_only
FBgn0001320 (known) FBgn0004859	=	dmel_only
FBgn0001320 (known) FBgn0031650	=	dmel_only
FBgn0001320 (known) FBgn0020496	=	dmel_only
FBgn0001320 (known) FBgn0036697	=	dmel_only
FBgn0001320 (known) FBgn0015553	=	dmel_only
FBgn0001320 (known) FBgn0037302	=	dmel_only
FBgn0001320 (known) FBgn0036977	=	dmel_only
FBgn0001320 (known) FBgn0034513	=	dmel_only
FBgn0001323 (known) FBgn0053980	=	dmel_only
FBgn0001323 (known) FBgn0024250	=	dmel_only
FBgn0001323 (known) FBgn0020496	=	dmel_only
FBgn0001323 (known) FBgn0039635	=	dmel_only
FBgn0001323 (known) FBgn0027106	=	dmel_only
FBgn0001323 (known) FBgn0001624	=	dmel_only
FBgn0001324 (known) FBgn0037262	=	dmel_only
FBgn0001324 (known) FBgn0043900	=	dmel_only
FBgn0001324 (known) FBgn0015618	=	dmel_only
FBgn0001324 (known) FBgn0003415	=	dmel_only
FBgn0001324 (known) FBgn0031450	=	dmel_only
FBgn0001324 (known) FBgn0004597	=	dmel_only
FBgn0001325 (known) FBgn0004915	=	dmel_only
FBgn0001325 (known) FBgn0020496	=	dmel_only
FBgn0001325 (known) FBgn0015829	=	dmel_only
FBgn0001325 (known) FBgn0001325	=	H
FBgn0001332 (known) FBgn0036987	=	dmel_only
FBgn0001332 (known) FBgn0010314	=	dmel_only
FBgn0001337 (known) FBgn0032290	=	dmel_only
FBgn0001337 (known) FBgn0037798	=	dmel_only
FBgn0001337 (known) FBgn0053339	=	dmel_only
FBgn0001337 (known) FBgn0011669	=	dmel_only
FBgn0001337 (known) FBgn0004863	=	dmel_only
FBgn0001337 (known) FBgn0025463	=	dmel_only
FBgn0001337 (known) FBgn0064225	=	dmel_only
FBgn0001337 (known) FBgn0058127	=	dmel_only
FBgn0001337 (known) FBgn0034470	=	dmel_only
FBgn0001337 (known) FBgn0050428	=	dmel_only
FBgn0001337 (known) FBgn0033831	=	dmel_only
FBgn0001337 (known) FBgn0035947	=	dmel_only
FBgn0001337 (known) FBgn0037655	=	dmel_only
FBgn0001337 (known) FBgn0086384	=	dmel_only
FBgn0001337 (known) FBgn0033308	=	dmel_only
FBgn0001337 (known) FBgn0039905	=	dmel_only
FBgn0001337 (known) FBgn0014076	=	dmel_only
FBgn0001337 (known) FBgn0022740	=	dmel_only
FBgn0001337 (known) FBgn0030685	=	dmel_only
FBgn0001337 (known) FBgn0028534	=	dmel_only
FBgn0001337 (known) FBgn0031476	=	dmel_only
FBgn0001402 (known) FBgn0026376	=	dmel_only
FBgn0001402 (known) FBgn0004859	=	dmel_only
FBgn0001402 (known) FBgn0029971	=	dmel_only
FBgn0001402 (known) FBgn0041171	=	dmel_only
FBgn0001402 (known) FBgn0035476	=	dmel_only
FBgn0001402 (known) FBgn0003892	=	dmel_only
FBgn0001402 (known) FBgn0031190	=	dmel_only
FBgn0001404 (known) FBgn0037744	=	dmel_only
FBgn0001560 (known) FBgn0003134	=	dmel_only
FBgn0001560 (known) FBgn0004103	=	dmel_only
FBgn0001560 (known) FBgn0003132	=	dmel_only
FBgn0001612 (known) FBgn0014027	=	dmel_only
FBgn0001612 (known) FBgn0034903	=	dmel_only
FBgn0001612 (known) FBgn0004176	=	dmel_only
FBgn0001612 (known) FBgn0026430	=	dmel_only
FBgn0001624 (known) FBgn0026239	=	dmel_only
FBgn0001624 (known) FBgn0031089	=	dmel_only
FBgn0001624 (known) FBgn0029522	=	dmel_only
FBgn0001624 (known) FBgn0039140	=	dmel_only
FBgn0001624 (known) FBgn0040080	=	dmel_only
FBgn0001624 (known) FBgn0036680	=	dmel_only
FBgn0001624 (known) FBgn0040371	=	dmel_only
FBgn0001624 (known) FBgn0036227	=	dmel_only
FBgn0001624 (known) FBgn0050387	=	dmel_only
FBgn0001624 (known) FBgn0004624	=	dmel_only
FBgn0001624 (known) FBgn0003380	=	dmel_only
FBgn0001624 (known) FBgn0039589	=	dmel_only
FBgn0001624 (known) FBgn0033460	=	dmel_only
FBgn0001624 (known) FBgn0025388	=	dmel_only
FBgn0001624 (known) FBgn0041100	=	dmel_only
FBgn0001624 (known) FBgn0015838	=	dmel_only
FBgn0001624 (known) FBgn0004832	=	dmel_only
FBgn0001624 (known) FBgn0036311	=	dmel_only
FBgn0001624 (known) FBgn0037717	=	dmel_only
FBgn0001942 (known) FBgn0022986	=	dmel_only
FBgn0001942 (known) FBgn0085408	=	dmel_only
FBgn0001942 (known) FBgn0034416	=	dmel_only
FBgn0001942 (known) FBgn0039585	=	dmel_only
FBgn0001942 (known) FBgn0029957	=	dmel_only
FBgn0001942 (known) FBgn0028902	=	dmel_only
FBgn0001942 (known) FBgn0031850	=	dmel_only
FBgn0001942 (known) FBgn0034697	=	dmel_only
FBgn0001942 (known) FBgn0027949	=	dmel_only
FBgn0001942 (known) FBgn0031314	=	dmel_only
FBgn0001942 (known) FBgn0035924	=	dmel_only
FBgn0001942 (known) FBgn0052036	=	dmel_only
FBgn0001942 (known) FBgn0028545	=	dmel_only
FBgn0001942 (known) FBgn0036227	=	dmel_only
FBgn0001942 (known) FBgn0031722	=	dmel_only
FBgn0001942 (known) FBgn0028978	=	dmel_only
FBgn0001942 (known) FBgn0041203	=	dmel_only
FBgn0001942 (known) FBgn0036298	=	dmel_only
FBgn0001942 (known) FBgn0035802	=	dmel_only
FBgn0001942 (known) FBgn0053017	=	dmel_only
FBgn0001942 (known) FBgn0036646	=	dmel_only
FBgn0001942 (known) FBgn0036311	=	dmel_only
FBgn0001942 (known) FBgn0033280	=	dmel_only
FBgn0001942 (known) FBgn0031089	=	dmel_only
FBgn0001942 (known) FBgn0052654	=	dmel_only
FBgn0001942 (known) FBgn0023513	=	dmel_only
FBgn0001942 (known) FBgn0035693	=	dmel_only
FBgn0001961 (known) FBgn0033352	=	dmel_only
FBgn0001961 (known) FBgn0052016	=	dmel_only
FBgn0001965 (known) FBgn0028491	=	dmel_only
FBgn0001965 (known) FBgn0004638	=	CHM
FBgn0001965 (known) FBgn0029936	=	dmel_only
FBgn0001965 (known) FBgn0039189	=	dmel_only
FBgn0001965 (known) FBgn0029688	=	dmel_only
FBgn0001965 (known) FBgn0027103	=	dmel_only
FBgn0001965 (known) FBgn0031626	=	dmel_only
FBgn0001965 (known) FBgn0003366	=	dmel_only
FBgn0001965 (known) FBgn0034542	=	dmel_only
FBgn0001965 (known) FBgn0038467	=	dmel_only
FBgn0001967 (known) FBgn0038134	=	dmel_only
FBgn0001967 (known) FBgn0085353	=	dmel_only
FBgn0001974 (known) FBgn0034372	=	dmel_only
FBgn0001974 (known) FBgn0037347	=	dmel_only
FBgn0001977 (known) FBgn0029649	=	dmel_only
FBgn0001977 (known) FBgn0003480	=	dmel_only
FBgn0001977 (known) FBgn0035890	=	S
FBgn0001978 (known) FBgn0028852	=	dmel_only
FBgn0001978 (known) FBgn0051414	=	dmel_only
FBgn0001978 (known) FBgn0029789	=	dmel_only
FBgn0001978 (known) FBgn0019650	=	dmel_only
FBgn0001978 (known) FBgn0061200	=	dmel_only
FBgn0001978 (known) FBgn0036617	=	dmel_only
FBgn0001978 (known) FBgn0036577	=	dmel_only
FBgn0001978 (known) FBgn0037298	=	dmel_only
FBgn0001978 (known) FBgn0017539	=	dmel_only
FBgn0001978 (known) FBgn0051973	=	dmel_only
FBgn0001978 (known) FBgn0030507	=	dmel_only
FBgn0001978 (known) FBgn0033264	=	dmel_only
FBgn0001978 (known) FBgn0040773	=	dmel_only
FBgn0001978 (known) FBgn0033029	=	dmel_only
FBgn0001978 (known) FBgn0037357	=	dmel_only
FBgn0001978 (known) FBgn0021742	=	dmel_only
FBgn0001978 (known) FBgn0010660	=	dmel_only
FBgn0001978 (known) FBgn0038722	=	dmel_only
FBgn0001978 (known) FBgn0053197	=	dmel_only
FBgn0001980 (known) FBgn0030843	=	dmel_only
FBgn0001980 (known) FBgn0003479	=	dmel_only
FBgn0001980 (known) FBgn0032192	=	dmel_only
FBgn0001980 (known) FBgn0039260	=	dmel_only
FBgn0001980 (known) FBgn0035462	=	dmel_only
FBgn0001980 (known) FBgn0086364	=	dmel_only
FBgn0001980 (known) FBgn0034237	=	dmel_only
FBgn0001980 (known) FBgn0032485	=	dmel_only
FBgn0001980 (known) FBgn0037554	=	dmel_only
FBgn0001980 (known) FBgn0053553	=	dmel_only
FBgn0001981 (known) FBgn0031920	=	dmel_only
FBgn0001981 (known) FBgn0031650	=	dmel_only
FBgn0001981 (known) FBgn0020496	=	dmel_only
FBgn0001981 (known) FBgn0027492	=	dmel_only
FBgn0001981 (known) FBgn0038978	=	dmel_only
FBgn0001981 (known) FBgn0028902	=	dmel_only
FBgn0001981 (known) FBgn0025463	=	dmel_only
FBgn0001981 (known) FBgn0032089	=	dmel_only
FBgn0001981 (known) FBgn0028545	=	dmel_only
FBgn0001981 (known) FBgn0031488	=	dmel_only
FBgn0001981 (known) FBgn0031850	=	dmel_only
FBgn0001981 (known) FBgn0034002	=	dmel_only
FBgn0001981 (known) FBgn0086472	=	dmel_only
FBgn0001981 (known) FBgn0038909	=	dmel_only
FBgn0001981 (known) FBgn0035489	=	dmel_only
FBgn0001981 (known) FBgn0030748	=	dmel_only
FBgn0001981 (known) FBgn0036311	=	dmel_only
FBgn0001981 (known) FBgn0010391	=	dmel_only
FBgn0001981 (known) FBgn0037722	=	dmel_only
FBgn0001981 (known) FBgn0033767	=	dmel_only
FBgn0001981 (known) FBgn0013765	=	dmel_only
FBgn0001981 (known) FBgn0005427	=	dmel_only
FBgn0001981 (known) FBgn0036617	=	dmel_only
FBgn0001981 (known) FBgn0039395	=	dmel_only
FBgn0001981 (known) FBgn0031800	=	dmel_only
FBgn0001981 (known) FBgn0085197	=	dmel_only
FBgn0001981 (known) FBgn0031089	=	dmel_only
FBgn0001981 (known) FBgn0029134	=	dmel_only
FBgn0001981 (known) FBgn0051140	=	dmel_only
FBgn0001983 (known) FBgn0040324	=	dmel_only
FBgn0001986 (known) FBgn0027103	=	dmel_only
FBgn0001986 (known) FBgn0038109	=	dmel_only
FBgn0001987 (known) FBgn0031054	=	dmel_only
FBgn0001990 (known) FBgn0031745	=	dmel_only
FBgn0001990 (known) FBgn0038055	=	dmel_only
FBgn0001990 (known) FBgn0035691	=	dmel_only
FBgn0001990 (known) FBgn0005696	=	dmel_only
FBgn0001990 (known) FBgn0030010	=	dmel_only
FBgn0001990 (known) FBgn0037085	=	dmel_only
FBgn0001990 (known) FBgn0031722	=	dmel_only
FBgn0001990 (known) FBgn0011771	=	dmel_only
FBgn0001990 (known) FBgn0031851	=	dmel_only
FBgn0001990 (known) FBgn0031004	=	dmel_only
FBgn0001990 (known) FBgn0030864	=	dmel_only
FBgn0001990 (known) FBgn0041582	=	dmel_only
FBgn0001990 (known) FBgn0022935	=	dmel_only
FBgn0001990 (known) FBgn0001990	=	dmel_only
FBgn0001990 (known) FBgn0027548	=	dmel_only
FBgn0001990 (known) FBgn0038549	=	dmel_only
FBgn0001990 (known) FBgn0085369	=	dmel_only
FBgn0001990 (known) FBgn0037717	=	dmel_only
FBgn0001990 (known) FBgn0039395	=	dmel_only
FBgn0001991 (known) FBgn0036405	=	dmel_only
FBgn0001992 (known) FBgn0051111	=	dmel_only
FBgn0001994 (known) FBgn0036879	=	dmel_only
FBgn0001994 (known) FBgn0053197	=	dmel_only
FBgn0001994 (known) FBgn0031423	=	dmel_only
FBgn0001994 (known) FBgn0034281	=	dmel_only
FBgn0001994 (known) FBgn0025458	=	dmel_only
FBgn0002021 (known) FBgn0085448	=	dmel_only
FBgn0002022 (known) FBgn0035355	=	dmel_only
FBgn0002022 (known) FBgn0030734	=	dmel_only
FBgn0002022 (known) FBgn0086704	=	dmel_only
FBgn0002023 (known) FBgn0031476	=	dmel_only
FBgn0002023 (known) FBgn0024321	=	dmel_only
FBgn0002023 (known) FBgn0033893	=	dmel_only
FBgn0002023 (known) FBgn0011335	=	dmel_only
FBgn0002023 (known) FBgn0004913	=	dmel_only
FBgn0002023 (known) FBgn0005776	=	dmel_only
FBgn0002023 (known) FBgn0038213	=	dmel_only
FBgn0002023 (known) FBgn0031888	=	dmel_only
FBgn0002023 (known) FBgn0039004	=	dmel_only
FBgn0002023 (known) FBgn0017397	=	dmel_only
FBgn0002023 (known) FBgn0011277	=	dmel_only
FBgn0002023 (known) FBgn0036672	=	dmel_only
FBgn0002023 (known) FBgn0039008	=	dmel_only
FBgn0002023 (known) FBgn0038235	=	dmel_only
FBgn0002023 (known) FBgn0033867	=	dmel_only
FBgn0002023 (known) FBgn0003896	=	dmel_only
FBgn0002023 (known) FBgn0013764	=	dmel_only
FBgn0002023 (known) FBgn0028734	=	dmel_only
FBgn0002023 (known) FBgn0035954	=	dmel_only
FBgn0002023 (known) FBgn0003401	=	dmel_only
FBgn0002023 (known) FBgn0004838	=	dmel_only
FBgn0002023 (known) FBgn0040385	=	dmel_only
FBgn0002031 (known) FBgn0085439	=	dmel_only
FBgn0002031 (known) FBgn0037493	=	dmel_only
FBgn0002031 (known) FBgn0032171	=	dmel_only
FBgn0002036 (known) FBgn0031944	=	dmel_only
FBgn0002044 (known) FBgn0005648	=	dmel_only
FBgn0002069 (known) FBgn0011660	=	dmel_only
FBgn0002069 (known) FBgn0036515	=	H
FBgn0002069 (known) FBgn0029943	=	dmel_only
FBgn0002069 (known) FBgn0034230	=	dmel_only
FBgn0002121 (known) FBgn0026192	=	M
FBgn0002121 (known) FBgn0031054	=	dmel_only
FBgn0002121 (known) FBgn0024980	=	dmel_only
FBgn0002121 (known) FBgn0005634	=	dmel_only
FBgn0002121 (known) FBgn0002121	=	dmel_only
FBgn0002121 (known) FBgn0032763	=	dmel_only
FBgn0002121 (known) FBgn0012049	=	dmel_only
FBgn0002121 (known) FBgn0022131	=	M
FBgn0002174 (known) FBgn0032149	=	dmel_only
FBgn0002283 (known) FBgn0004861	=	dmel_only
FBgn0002283 (known) FBgn0004860	=	dmel_only
FBgn0002283 (known) FBgn0036814	=	dmel_only
FBgn0002284 (known) FBgn0038243	=	dmel_only
FBgn0002306 (known) FBgn0003892	=	dmel_only
FBgn0002306 (known) FBgn0034862	=	dmel_only
FBgn0002413 (known) FBgn0003068	=	H
FBgn0002413 (known) FBgn0039251	=	dmel_only
FBgn0002413 (known) FBgn0004859	=	dmel_only
FBgn0002441 (known) FBgn0044324	=	dmel_only
FBgn0002466 (known) FBgn0036538	=	dmel_only
FBgn0002466 (known) FBgn0010218	=	dmel_only
FBgn0002521 (known) FBgn0023130	=	dmel_only
FBgn0002521 (known) FBgn0028642	=	dmel_only
FBgn0002524 (known) FBgn0032643	=	dmel_only
FBgn0002524 (known) FBgn0040477	=	dmel_only
FBgn0002524 (known) FBgn0039589	=	dmel_only
FBgn0002524 (known) FBgn0038863	=	dmel_only
FBgn0002524 (known) FBgn0003942	=	dmel_only
FBgn0002524 (known) FBgn0038407	=	dmel_only
FBgn0002524 (known) FBgn0026753	=	dmel_only
FBgn0002524 (known) FBgn0025286	=	dmel_only
FBgn0002524 (known) FBgn0034743	=	dmel_only
FBgn0002524 (known) FBgn0052758	=	dmel_only
FBgn0002524 (known) FBgn0011761	=	dmel_only
FBgn0002524 (known) FBgn0038388	=	dmel_only
FBgn0002525 (known) FBgn0031944	=	dmel_only
FBgn0002525 (known) FBgn0039589	=	dmel_only
FBgn0002525 (known) FBgn0031196	=	dmel_only
FBgn0002525 (known) FBgn0011823	=	dmel_only
FBgn0002525 (known) FBgn0003022	=	dmel_only
FBgn0002525 (known) FBgn0038952	=	dmel_only
FBgn0002525 (known) FBgn0002525	=	dmel_only
FBgn0002525 (known) FBgn0027103	=	dmel_only
FBgn0002525 (known) FBgn0019972	=	dmel_only
FBgn0002526 (known) FBgn0030411	=	dmel_only
FBgn0002526 (known) FBgn0036894	=	dmel_only
FBgn0002526 (known) FBgn0003892	=	dmel_only
FBgn0002526 (known) FBgn0026404	=	dmel_only
FBgn0002526 (known) FBgn0004456	=	dmel_only
FBgn0002526 (known) FBgn0031054	=	dmel_only
FBgn0002526 (known) FBgn0003683	=	dmel_only
FBgn0002526 (known) FBgn0014388	=	dmel_only
FBgn0002527 (known) FBgn0085430	=	dmel_only
FBgn0002527 (known) FBgn0036926	=	dmel_only
FBgn0002527 (known) FBgn0038282	=	dmel_only
FBgn0002527 (known) FBgn0002528	=	dmel_only
FBgn0002527 (known) FBgn0085425	=	dmel_only
FBgn0002527 (known) FBgn0031972	=	dmel_only
FBgn0002527 (known) FBgn0014388	=	dmel_only
FBgn0002527 (known) FBgn0025790	=	dmel_only
FBgn0002527 (known) FBgn0034606	=	dmel_only
FBgn0002527 (known) FBgn0003053	=	dmel_only
FBgn0002527 (known) FBgn0004859	=	dmel_only
FBgn0002527 (known) FBgn0083228	=	dmel_only
FBgn0002527 (known) FBgn0034523	=	dmel_only
FBgn0002527 (known) FBgn0030843	=	dmel_only
FBgn0002527 (known) FBgn0033721	=	dmel_only
FBgn0002527 (known) FBgn0034774	=	dmel_only
FBgn0002528 (known) FBgn0014388	=	dmel_only
FBgn0002528 (known) FBgn0052158	=	dmel_only
FBgn0002528 (known) FBgn0038311	=	dmel_only
FBgn0002531 (known) FBgn0031057	=	dmel_only
FBgn0002531 (known) FBgn0038489	=	dmel_only
FBgn0002531 (known) FBgn0034706	=	dmel_only
FBgn0002531 (known) FBgn0030846	=	dmel_only
FBgn0002531 (known) FBgn0033875	=	dmel_only
FBgn0002531 (known) FBgn0040295	=	dmel_only
FBgn0002531 (known) FBgn0030269	=	dmel_only
FBgn0002533 (known) FBgn0031196	=	dmel_only
FBgn0002533 (known) FBgn0030583	=	dmel_only
FBgn0002533 (known) FBgn0032340	=	dmel_only
FBgn0002533 (known) FBgn0034706	=	dmel_only
FBgn0002533 (known) FBgn0039376	=	dmel_only
FBgn0002533 (known) FBgn0051354	=	dmel_only
FBgn0002533 (known) FBgn0013277	=	dmel_only
FBgn0002533 (known) FBgn0043841	=	dmel_only
FBgn0002533 (known) FBgn0034504	=	dmel_only
FBgn0002533 (known) FBgn0030237	=	dmel_only
FBgn0002533 (known) FBgn0004507	=	dmel_only
FBgn0002533 (known) FBgn0011277	=	dmel_only
FBgn0002533 (known) FBgn0025574	=	dmel_only
FBgn0002533 (known) FBgn0013764	=	dmel_only
FBgn0002533 (known) FBgn0036884	=	dmel_only
FBgn0002533 (known) FBgn0013276	=	dmel_only
FBgn0002533 (known) FBgn0051184	=	dmel_only
FBgn0002533 (known) FBgn0040080	=	dmel_only
FBgn0002533 (known) FBgn0022740	=	dmel_only
FBgn0002533 (known) FBgn0040295	=	dmel_only
FBgn0002533 (known) FBgn0030846	=	dmel_only
FBgn0002533 (known) FBgn0024987	=	dmel_only
FBgn0002533 (known) FBgn0033725	=	dmel_only
FBgn0002533 (known) FBgn0032213	=	dmel_only
FBgn0002534 (known) FBgn0031621	=	dmel_only
FBgn0002542 (known) FBgn0003943	=	dmel_only
FBgn0002542 (known) FBgn0005355	=	dmel_only
FBgn0002542 (known) FBgn0086558	=	dmel_only
FBgn0002543 (known) FBgn0032867	=	dmel_only
FBgn0002543 (known) FBgn0003425	=	dmel_only
FBgn0002543 (known) FBgn0033056	=	dmel_only
FBgn0002543 (known) FBgn0053017	=	dmel_only
FBgn0002552 (known) FBgn0004893	=	dmel_only
FBgn0002552 (known) FBgn0004889	=	dmel_only
FBgn0002552 (known) FBgn0035691	=	dmel_only
FBgn0002561 (known) FBgn0039395	=	dmel_only
FBgn0002561 (known) FBgn0002561	=	dmel_only
FBgn0002561 (known) FBgn0004170	=	dmel_only
FBgn0002563 (known) FBgn0003068	=	dmel_only
FBgn0002565 (known) FBgn0033083	=	dmel_only
FBgn0002566 (known) FBgn0086357	=	dmel_only
FBgn0002566 (known) FBgn0024832	=	dmel_only
FBgn0002567 (known) FBgn0051076	=	dmel_only
FBgn0002569 (known) FBgn0038762	=	dmel_only
FBgn0002569 (known) FBgn0026193	=	dmel_only
FBgn0002569 (known) FBgn0003031	=	dmel_only
FBgn0002569 (known) FBgn0033979	=	dmel_only
FBgn0002570 (known) FBgn0032309	=	dmel_only
FBgn0002570 (known) FBgn0043854	=	dmel_only
FBgn0002570 (known) FBgn0028847	=	dmel_only
FBgn0002570 (known) FBgn0033356	=	dmel_only
FBgn0002573 (known) FBgn0029907	=	dmel_only
FBgn0002576 (known) FBgn0003507	=	dmel_only
FBgn0002576 (known) FBgn0013753	=	HM
FBgn0002579 (known) FBgn0035951	=	dmel_only
FBgn0002579 (known) FBgn0085433	=	dmel_only
FBgn0002579 (known) FBgn0034272	=	dmel_only
FBgn0002579 (known) FBgn0021872	=	dmel_only
FBgn0002579 (known) FBgn0002921	=	dmel_only
FBgn0002579 (known) FBgn0003977	=	dmel_only
FBgn0002579 (known) FBgn0032763	=	dmel_only
FBgn0002579 (known) FBgn0041096	=	dmel_only
FBgn0002579 (known) FBgn0052635	=	dmel_only
FBgn0002590 (known) FBgn0043854	=	dmel_only
FBgn0002590 (known) FBgn0027949	=	dmel_only
FBgn0002590 (known) FBgn0014076	=	dmel_only
FBgn0002590 (known) FBgn0035992	=	dmel_only
FBgn0002590 (known) FBgn0050327	=	dmel_only
FBgn0002590 (known) FBgn0041171	=	dmel_only
FBgn0002593 (known) FBgn0035197	=	dmel_only
FBgn0002593 (known) FBgn0008649	=	dmel_only
FBgn0002593 (known) FBgn0044047	=	dmel_only
FBgn0002593 (known) FBgn0036227	=	dmel_only
FBgn0002593 (known) FBgn0015790	=	dmel_only
FBgn0002593 (known) FBgn0035371	=	dmel_only
FBgn0002593 (known) FBgn0021742	=	dmel_only
FBgn0002593 (known) FBgn0052584	=	dmel_only
FBgn0002593 (known) FBgn0019624	=	dmel_only
FBgn0002593 (known) FBgn0043841	=	dmel_only
FBgn0002593 (known) FBgn0034259	=	dmel_only
FBgn0002593 (known) FBgn0036835	=	dmel_only
FBgn0002593 (known) FBgn0035218	=	dmel_only
FBgn0002593 (known) FBgn0035644	=	dmel_only
FBgn0002593 (known) FBgn0051217	=	dmel_only
FBgn0002593 (known) FBgn0024889	=	dmel_only
FBgn0002593 (known) FBgn0031089	=	dmel_only
FBgn0002593 (known) FBgn0040493	=	dmel_only
FBgn0002593 (known) FBgn0011570	=	dmel_only
FBgn0002593 (known) FBgn0027329	=	dmel_only
FBgn0002593 (known) FBgn0032124	=	dmel_only
FBgn0002593 (known) FBgn0037955	=	dmel_only
FBgn0002593 (known) FBgn0011598	=	dmel_only
FBgn0002593 (known) FBgn0037207	=	dmel_only
FBgn0002593 (known) FBgn0031040	=	dmel_only
FBgn0002593 (known) FBgn0028545	=	dmel_only
FBgn0002593 (known) FBgn0033280	=	dmel_only
FBgn0002593 (known) FBgn0052685	=	dmel_only
FBgn0002593 (known) FBgn0066101	=	dmel_only
FBgn0002593 (known) FBgn0036311	=	dmel_only
FBgn0002593 (known) FBgn0032709	=	dmel_only
FBgn0002593 (known) FBgn0086250	=	dmel_only
FBgn0002593 (known) FBgn0037824	=	dmel_only
FBgn0002593 (known) FBgn0052654	=	dmel_only
FBgn0002593 (known) FBgn0002633	=	dmel_only
FBgn0002593 (known) FBgn0038357	=	dmel_only
FBgn0002593 (known) FBgn0032493	=	dmel_only
FBgn0002593 (known) FBgn0004907	=	dmel_only
FBgn0002593 (known) FBgn0031850	=	dmel_only
FBgn0002593 (known) FBgn0015019	=	dmel_only
FBgn0002593 (known) FBgn0052380	=	dmel_only
FBgn0002593 (known) FBgn0037467	=	dmel_only
FBgn0002607 (known) FBgn0032867	=	dmel_only
FBgn0002607 (known) FBgn0003129	=	dmel_only
FBgn0002607 (known) FBgn0043002	=	dmel_only
FBgn0002607 (known) FBgn0037949	=	dmel_only
FBgn0002607 (known) FBgn0004106	=	dmel_only
FBgn0002607 (known) FBgn0003470	=	dmel_only
FBgn0002607 (known) FBgn0011760	=	dmel_only
FBgn0002607 (known) FBgn0031537	=	dmel_only
FBgn0002607 (known) FBgn0038546	=	dmel_only
FBgn0002607 (known) FBgn0034345	=	dmel_only
FBgn0002607 (known) FBgn0014362	=	dmel_only
FBgn0002607 (known) FBgn0027080	=	dmel_only
FBgn0002607 (known) FBgn0035520	=	dmel_only
FBgn0002607 (known) FBgn0038213	=	dmel_only
FBgn0002607 (known) FBgn0036567	=	dmel_only
FBgn0002607 (known) FBgn0052635	=	dmel_only
FBgn0002609 (known) FBgn0002733	=	dmel_only
FBgn0002609 (known) FBgn0038768	=	dmel_only
FBgn0002609 (known) FBgn0002735	=	dmel_only
FBgn0002609 (known) FBgn0031359	=	dmel_only
FBgn0002609 (known) FBgn0004170	=	dmel_only
FBgn0002609 (known) FBgn0030077	=	dmel_only
FBgn0002609 (known) FBgn0002609	=	dmel_only
FBgn0002609 (known) FBgn0032350	=	dmel_only
FBgn0002609 (known) FBgn0002734	=	dmel_only
FBgn0002609 (known) FBgn0002631	=	dmel_only
FBgn0002609 (known) FBgn0005593	=	dmel_only
FBgn0002609 (known) FBgn0002632	=	dmel_only
FBgn0002609 (known) FBgn0010433	=	dmel_only
FBgn0002622 (known) FBgn0021856	=	dmel_only
FBgn0002622 (known) FBgn0032076	=	dmel_only
FBgn0002622 (known) FBgn0038045	=	dmel_only
FBgn0002622 (known) FBgn0019650	=	dmel_only
FBgn0002622 (known) FBgn0036680	=	dmel_only
FBgn0002622 (known) FBgn0031621	=	dmel_only
FBgn0002622 (known) FBgn0042174	=	dmel_only
FBgn0002622 (known) FBgn0038819	=	dmel_only
FBgn0002622 (known) FBgn0036044	=	dmel_only
FBgn0002622 (known) FBgn0031991	=	dmel_only
FBgn0002622 (known) FBgn0029943	=	dmel_only
FBgn0002622 (known) FBgn0028539	=	dmel_only
FBgn0002622 (known) FBgn0030491	=	dmel_only
FBgn0002622 (known) FBgn0020399	=	dmel_only
FBgn0002622 (known) FBgn0034331	=	dmel_only
FBgn0002622 (known) FBgn0036214	=	dmel_only
FBgn0002622 (known) FBgn0026562	=	dmel_only
FBgn0002622 (known) FBgn0025839	=	dmel_only
FBgn0002622 (known) FBgn0053017	=	dmel_only
FBgn0002622 (known) FBgn0031957	=	dmel_only
FBgn0002622 (known) FBgn0052451	=	dmel_only
FBgn0002622 (known) FBgn0040359	=	dmel_only
FBgn0002622 (known) FBgn0030693	=	dmel_only
FBgn0002622 (known) FBgn0036258	=	dmel_only
FBgn0002622 (known) FBgn0013725	=	dmel_only
FBgn0002622 (known) FBgn0028544	=	dmel_only
FBgn0002622 (known) FBgn0037701	=	dmel_only
FBgn0002622 (known) FBgn0086364	=	dmel_only
FBgn0002622 (known) FBgn0052581	=	dmel_only
FBgn0002622 (known) FBgn0041171	=	dmel_only
FBgn0002622 (known) FBgn0035707	=	dmel_only
FBgn0002622 (known) FBgn0003575	=	dmel_only
FBgn0002622 (known) FBgn0024371	=	dmel_only
FBgn0002622 (known) FBgn0036616	=	dmel_only
FBgn0002622 (known) FBgn0003137	=	dmel_only
FBgn0002622 (known) FBgn0034261	=	dmel_only
FBgn0002622 (known) FBgn0028545	=	dmel_only
FBgn0002622 (known) FBgn0037317	=	dmel_only
FBgn0002622 (known) FBgn0004177	=	dmel_only
FBgn0002622 (known) FBgn0005427	=	dmel_only
FBgn0002622 (known) FBgn0029763	=	dmel_only
FBgn0002622 (known) FBgn0041109	=	dmel_only
FBgn0002622 (known) FBgn0024977	=	dmel_only
FBgn0002622 (known) FBgn0036137	=	dmel_only
FBgn0002622 (known) FBgn0039638	=	dmel_only
FBgn0002622 (known) FBgn0030252	=	dmel_only
FBgn0002622 (known) FBgn0039440	=	dmel_only
FBgn0002622 (known) FBgn0033107	=	dmel_only
FBgn0002622 (known) FBgn0036172	=	dmel_only
FBgn0002622 (known) FBgn0029700	=	dmel_only
FBgn0002622 (known) FBgn0026193	=	dmel_only
FBgn0002622 (known) FBgn0031319	=	dmel_only
FBgn0002622 (known) FBgn0032020	=	dmel_only
FBgn0002622 (known) FBgn0034601	=	dmel_only
FBgn0002622 (known) FBgn0039444	=	dmel_only
FBgn0002622 (known) FBgn0038487	=	dmel_only
FBgn0002622 (known) FBgn0037719	=	dmel_only
FBgn0002622 (known) FBgn0025186	=	dmel_only
FBgn0002622 (known) FBgn0031066	=	dmel_only
FBgn0002622 (known) FBgn0030748	=	dmel_only
FBgn0002622 (known) FBgn0032493	=	dmel_only
FBgn0002622 (known) FBgn0038002	=	dmel_only
FBgn0002622 (known) FBgn0010258	=	dmel_only
FBgn0002622 (known) FBgn0030653	=	dmel_only
FBgn0002626 (known) FBgn0031356	=	dmel_only
FBgn0002626 (known) FBgn0030805	=	dmel_only
FBgn0002626 (known) FBgn0035791	=	dmel_only
FBgn0002626 (known) FBgn0051999	=	dmel_only
FBgn0002626 (known) FBgn0025574	=	dmel_only
FBgn0002629 (known) FBgn0031453	=	dmel_only
FBgn0002629 (known) FBgn0032401	=	dmel_only
FBgn0002629 (known) FBgn0026319	=	dmel_only
FBgn0002631 (known) FBgn0002733	=	dmel_only
FBgn0002631 (known) FBgn0002735	=	dmel_only
FBgn0002631 (known) FBgn0032390	=	dmel_only
FBgn0002631 (known) FBgn0004170	=	dmel_only
FBgn0002631 (known) FBgn0002633	=	dmel_only
FBgn0002631 (known) FBgn0032089	=	dmel_only
FBgn0002631 (known) FBgn0015550	=	dmel_only
FBgn0002631 (known) FBgn0002734	=	dmel_only
FBgn0002631 (known) FBgn0002631	=	dmel_only
FBgn0002633 (known) FBgn0010433	=	dmel_only
FBgn0002633 (known) FBgn0002735	=	dmel_only
FBgn0002633 (known) FBgn0085430	=	dmel_only
FBgn0002633 (known) FBgn0002734	=	dmel_only
FBgn0002633 (known) FBgn0040385	=	dmel_only
FBgn0002633 (known) FBgn0037804	=	dmel_only
FBgn0002633 (known) FBgn0031391	=	dmel_only
FBgn0002633 (known) FBgn0011335	=	dmel_only
FBgn0002633 (known) FBgn0035152	=	dmel_only
FBgn0002633 (known) FBgn0002733	=	dmel_only
FBgn0002633 (known) FBgn0011277	=	dmel_only
FBgn0002633 (known) FBgn0004170	=	dmel_only
FBgn0002633 (known) FBgn0031739	=	dmel_only
FBgn0002633 (known) FBgn0002781	=	dmel_only
FBgn0002633 (known) FBgn0029936	=	dmel_only
FBgn0002633 (known) FBgn0035218	=	dmel_only
FBgn0002633 (known) FBgn0030710	=	dmel_only
FBgn0002633 (known) FBgn0027544	=	dmel_only
FBgn0002633 (known) FBgn0037876	=	dmel_only
FBgn0002633 (known) FBgn0032211	=	dmel_only
FBgn0002633 (known) FBgn0036731	=	dmel_only
FBgn0002638 (known) FBgn0024371	=	dmel_only
FBgn0002638 (known) FBgn0004606	=	dmel_only
FBgn0002638 (known) FBgn0051999	=	dmel_only
FBgn0002638 (known) FBgn0023526	=	dmel_only
FBgn0002638 (known) FBgn0014427	=	dmel_only
FBgn0002638 (known) FBgn0030794	=	dmel_only
FBgn0002638 (known) FBgn0030459	=	dmel_only
FBgn0002638 (known) FBgn0032812	=	dmel_only
FBgn0002643 (known) FBgn0031597	=	dmel_only
FBgn0002643 (known) FBgn0034410	=	dmel_only
FBgn0002643 (known) FBgn0033541	=	dmel_only
FBgn0002643 (known) FBgn0030731	=	dmel_only
FBgn0002643 (known) FBgn0032223	=	dmel_only
FBgn0002643 (known) FBgn0003392	=	dmel_only
FBgn0002643 (known) FBgn0004446	=	dmel_only
FBgn0002643 (known) FBgn0035370	=	dmel_only
FBgn0002643 (known) FBgn0036668	=	dmel_only
FBgn0002643 (known) FBgn0005585	=	dmel_only
FBgn0002643 (known) FBgn0013576	=	dmel_only
FBgn0002643 (known) FBgn0019886	=	dmel_only
FBgn0002643 (known) FBgn0034985	=	dmel_only
FBgn0002643 (known) FBgn0086708	=	dmel_only
FBgn0002645 (known) FBgn0021872	=	dmel_only
FBgn0002645 (known) FBgn0038606	=	dmel_only
FBgn0002673 (known) FBgn0032906	=	dmel_only
FBgn0002673 (known) FBgn0004106	=	HSM
FBgn0002707 (known) FBgn0002909	=	dmel_only
FBgn0002707 (known) FBgn0028434	=	CHS
FBgn0002715 (known) FBgn0034144	=	dmel_only
FBgn0002715 (known) FBgn0005626	=	dmel_only
FBgn0002715 (known) FBgn0039490	=	dmel_only
FBgn0002715 (known) FBgn0036576	=	dmel_only
FBgn0002715 (known) FBgn0038706	=	dmel_only
FBgn0002715 (known) FBgn0040080	=	dmel_only
FBgn0002715 (known) FBgn0032488	=	dmel_only
FBgn0002715 (known) FBgn0035691	=	dmel_only
FBgn0002715 (known) FBgn0031914	=	dmel_only
FBgn0002715 (known) FBgn0035294	=	dmel_only
FBgn0002715 (known) FBgn0003124	=	dmel_only
FBgn0002715 (known) FBgn0030242	=	dmel_only
FBgn0002715 (known) FBgn0035489	=	dmel_only
FBgn0002715 (known) FBgn0039943	=	dmel_only
FBgn0002715 (known) FBgn0023407	=	dmel_only
FBgn0002715 (known) FBgn0034379	=	dmel_only
FBgn0002715 (known) FBgn0039395	=	dmel_only
FBgn0002715 (known) FBgn0038661	=	dmel_only
FBgn0002715 (known) FBgn0031715	=	dmel_only
FBgn0002715 (known) FBgn0030802	=	dmel_only
FBgn0002715 (known) FBgn0037876	=	dmel_only
FBgn0002715 (known) FBgn0015721	=	dmel_only
FBgn0002715 (known) FBgn0002715	=	dmel_only
FBgn0002715 (known) FBgn0039854	=	dmel_only
FBgn0002715 (known) FBgn0003149	=	dmel_only
FBgn0002715 (known) FBgn0030749	=	dmel_only
FBgn0002715 (known) FBgn0038549	=	dmel_only
FBgn0002715 (known) FBgn0033224	=	dmel_only
FBgn0002715 (known) FBgn0037344	=	dmel_only
FBgn0002715 (known) FBgn0036729	=	dmel_only
FBgn0002715 (known) FBgn0031631	=	dmel_only
FBgn0002715 (known) FBgn0038301	=	dmel_only
FBgn0002715 (known) FBgn0033491	=	dmel_only
FBgn0002715 (known) FBgn0015565	=	dmel_only
FBgn0002715 (known) FBgn0039642	=	dmel_only
FBgn0002715 (known) FBgn0025676	=	dmel_only
FBgn0002719 (known) FBgn0004859	=	dmel_only
FBgn0002719 (known) FBgn0037461	=	dmel_only
FBgn0002719 (known) FBgn0034994	=	dmel_only
FBgn0002723 (known) FBgn0038145	=	dmel_only
FBgn0002733 (known) FBgn0010433	=	dmel_only
FBgn0002733 (known) FBgn0002733	=	dmel_only
FBgn0002733 (known) FBgn0002735	=	dmel_only
FBgn0002733 (known) FBgn0015550	=	dmel_only
FBgn0002733 (known) FBgn0002734	=	dmel_only
FBgn0002733 (known) FBgn0004170	=	dmel_only
FBgn0002734 (known) FBgn0027527	=	dmel_only
FBgn0002734 (known) FBgn0002735	=	dmel_only
FBgn0002734 (known) FBgn0014001	=	dmel_only
FBgn0002734 (known) FBgn0037572	=	dmel_only
FBgn0002734 (known) FBgn0026326	=	dmel_only
FBgn0002734 (known) FBgn0002734	=	dmel_only
FBgn0002734 (known) FBgn0040371	=	dmel_only
FBgn0002734 (known) FBgn0011573	=	dmel_only
FBgn0002734 (known) FBgn0020496	=	dmel_only
FBgn0002734 (known) FBgn0030668	=	dmel_only
FBgn0002734 (known) FBgn0035393	=	dmel_only
FBgn0002735 (known) FBgn0002735	=	dmel_only
FBgn0002735 (known) FBgn0030931	=	dmel_only
FBgn0002735 (known) FBgn0004170	=	dmel_only
FBgn0002736 (known) FBgn0034918	=	dmel_only
FBgn0002736 (known) FBgn0033378	=	CH
FBgn0002736 (known) FBgn0036513	=	dmel_only
FBgn0002736 (known) FBgn0037573	=	H
FBgn0002736 (known) FBgn0002781	=	dmel_only
FBgn0002772 (known) FBgn0024846	=	dmel_only
FBgn0002772 (known) FBgn0015754	=	dmel_only
FBgn0002773 (known) FBgn0014001	=	dmel_only
FBgn0002773 (known) FBgn0036127	=	dmel_only
FBgn0002773 (known) FBgn0035190	=	dmel_only
FBgn0002773 (known) FBgn0029700	=	dmel_only
FBgn0002773 (known) FBgn0085434	=	dmel_only
FBgn0002773 (known) FBgn0086358	=	dmel_only
FBgn0002773 (known) FBgn0005322	=	dmel_only
FBgn0002773 (known) FBgn0052311	=	dmel_only
FBgn0002773 (known) FBgn0026181	=	dmel_only
FBgn0002773 (known) FBgn0040475	=	dmel_only
FBgn0002773 (known) FBgn0031498	=	dmel_only
FBgn0002773 (known) FBgn0031159	=	dmel_only
FBgn0002774 (known) FBgn0026718	=	dmel_only
FBgn0002774 (known) FBgn0040752	=	dmel_only
FBgn0002774 (known) FBgn0034082	=	dmel_only
FBgn0002774 (known) FBgn0032488	=	dmel_only
FBgn0002774 (known) FBgn0031220	=	dmel_only
FBgn0002774 (known) FBgn0036671	=	dmel_only
FBgn0002774 (known) FBgn0032998	=	dmel_only
FBgn0002775 (known) FBgn0043854	=	dmel_only
FBgn0002775 (known) FBgn0005617	=	dmel_only
FBgn0002775 (known) FBgn0031296	=	dmel_only
FBgn0002777 (known) FBgn0021800	=	dmel_only
FBgn0002777 (known) FBgn0003479	=	dmel_only
FBgn0002777 (known) FBgn0035357	=	dmel_only
FBgn0002777 (known) FBgn0004597	=	dmel_only
FBgn0002777 (known) FBgn0037931	=	dmel_only
FBgn0002777 (known) FBgn0035802	=	dmel_only
FBgn0002777 (known) FBgn0016036	=	dmel_only
FBgn0002777 (known) FBgn0028509	=	dmel_only
FBgn0002777 (known) FBgn0035218	=	dmel_only
FBgn0002777 (known) FBgn0037944	=	dmel_only
FBgn0002777 (known) FBgn0038889	=	dmel_only
FBgn0002777 (known) FBgn0025674	=	dmel_only
FBgn0002777 (known) FBgn0085379	=	dmel_only
FBgn0002777 (known) FBgn0030459	=	dmel_only
FBgn0002777 (known) FBgn0030843	=	dmel_only
FBgn0002777 (known) FBgn0033631	=	dmel_only
FBgn0002777 (known) FBgn0037780	=	dmel_only
FBgn0002777 (known) FBgn0036249	=	dmel_only
FBgn0002777 (known) FBgn0024941	=	dmel_only
FBgn0002777 (known) FBgn0032361	=	dmel_only
FBgn0002777 (known) FBgn0032037	=	dmel_only
FBgn0002777 (known) FBgn0035063	=	dmel_only
FBgn0002777 (known) FBgn0051038	=	dmel_only
FBgn0002777 (known) FBgn0032876	=	dmel_only
FBgn0002777 (known) FBgn0020299	=	dmel_only
FBgn0002777 (known) FBgn0031052	=	dmel_only
FBgn0002777 (known) FBgn0027592	=	dmel_only
FBgn0002777 (known) FBgn0034720	=	dmel_only
FBgn0002777 (known) FBgn0002777	=	M
FBgn0002777 (known) FBgn0039260	=	dmel_only
FBgn0002777 (known) FBgn0010382	=	dmel_only
FBgn0002777 (known) FBgn0058127	=	dmel_only
FBgn0002777 (known) FBgn0028421	=	dmel_only
FBgn0002777 (known) FBgn0037643	=	dmel_only
FBgn0002777 (known) FBgn0031894	=	dmel_only
FBgn0002777 (known) FBgn0035769	=	dmel_only
FBgn0002777 (known) FBgn0039147	=	dmel_only
FBgn0002777 (known) FBgn0052190	=	dmel_only
FBgn0002777 (known) FBgn0053553	=	dmel_only
FBgn0002777 (known) FBgn0010416	=	dmel_only
FBgn0002777 (known) FBgn0086384	=	dmel_only
FBgn0002777 (known) FBgn0038035	=	dmel_only
FBgn0002777 (known) FBgn0038566	=	dmel_only
FBgn0002777 (known) FBgn0036785	=	dmel_only
FBgn0002777 (known) FBgn0010229	=	dmel_only
FBgn0002777 (known) FBgn0034272	=	dmel_only
FBgn0002777 (known) FBgn0034651	=	dmel_only
FBgn0002777 (known) FBgn0027572	=	dmel_only
FBgn0002777 (known) FBgn0040359	=	dmel_only
FBgn0002777 (known) FBgn0050440	=	dmel_only
FBgn0002777 (known) FBgn0031187	=	dmel_only
FBgn0002777 (known) FBgn0033142	=	dmel_only
FBgn0002778 (known) FBgn0039589	=	dmel_only
FBgn0002778 (known) FBgn0004896	=	dmel_only
FBgn0002778 (known) FBgn0038312	=	dmel_only
FBgn0002778 (known) FBgn0025702	=	dmel_only
FBgn0002778 (known) FBgn0039028	=	dmel_only
FBgn0002780 (known) FBgn0015624	=	dmel_only
FBgn0002780 (known) FBgn0086384	=	dmel_only
FBgn0002780 (known) FBgn0031032	=	dmel_only
FBgn0002780 (known) FBgn0034453	=	dmel_only
FBgn0002781 (known) FBgn0030507	=	dmel_only
FBgn0002781 (known) FBgn0037971	=	dmel_only
FBgn0002781 (known) FBgn0030400	=	dmel_only
FBgn0002781 (known) FBgn0034856	=	dmel_only
FBgn0002781 (known) FBgn0013263	=	dmel_only
FBgn0002781 (known) FBgn0034583	=	dmel_only
FBgn0002781 (known) FBgn0040206	=	dmel_only
FBgn0002781 (known) FBgn0035545	=	dmel_only
FBgn0002781 (known) FBgn0030181	=	dmel_only
FBgn0002781 (known) FBgn0051973	=	dmel_only
FBgn0002781 (known) FBgn0032287	=	dmel_only
FBgn0002781 (known) FBgn0013276	=	dmel_only
FBgn0002781 (known) FBgn0003501	=	dmel_only
FBgn0002781 (known) FBgn0003567	=	dmel_only
FBgn0002781 (known) FBgn0029823	=	dmel_only
FBgn0002781 (known) FBgn0014141	=	dmel_only
FBgn0002781 (known) FBgn0037086	=	dmel_only
FBgn0002781 (known) FBgn0037728	=	dmel_only
FBgn0002781 (known) FBgn0039748	=	dmel_only
FBgn0002781 (known) FBgn0031381	=	dmel_only
FBgn0002781 (known) FBgn0036617	=	dmel_only
FBgn0002781 (known) FBgn0052016	=	dmel_only
FBgn0002781 (known) FBgn0031089	=	dmel_only
FBgn0002781 (known) FBgn0035032	=	dmel_only
FBgn0002783 (known) FBgn0086384	=	dmel_only
FBgn0002783 (known) FBgn0030093	=	M
FBgn0002783 (known) FBgn0004050	=	dmel_only
FBgn0002783 (known) FBgn0004862	=	dmel_only
FBgn0002783 (known) FBgn0025463	=	HSM
FBgn0002783 (known) FBgn0011715	=	CHM
FBgn0002783 (known) FBgn0002783	=	CS
FBgn0002787 (known) FBgn0028694	=	CS
FBgn0002789 (known) FBgn0039561	=	dmel_only
FBgn0002789 (known) FBgn0038551	=	dmel_only
FBgn0002789 (known) FBgn0041180	=	dmel_only
FBgn0002789 (known) FBgn0030290	=	dmel_only
FBgn0002789 (known) FBgn0021750	=	dmel_only
FBgn0002791 (known) FBgn0029936	=	dmel_only
FBgn0002791 (known) FBgn0033702	=	dmel_only
FBgn0002791 (known) FBgn0030366	=	dmel_only
FBgn0002791 (known) FBgn0027363	=	dmel_only
FBgn0002791 (known) FBgn0038008	=	dmel_only
FBgn0002791 (known) FBgn0034377	=	dmel_only
FBgn0002791 (known) FBgn0038829	=	dmel_only
FBgn0002838 (known) FBgn0020767	=	dmel_only
FBgn0002838 (known) FBgn0032485	=	dmel_only
FBgn0002842 (known) FBgn0026324	=	dmel_only
FBgn0002842 (known) FBgn0027608	=	dmel_only
FBgn0002842 (known) FBgn0052685	=	dmel_only
FBgn0002855 (known) FBgn0050404	=	dmel_only
FBgn0002855 (known) FBgn0036616	=	dmel_only
FBgn0002855 (known) FBgn0039380	=	dmel_only
FBgn0002855 (known) FBgn0038984	=	dmel_only
FBgn0002862 (known) FBgn0032923	=	dmel_only
FBgn0002862 (known) FBgn0032885	=	dmel_only
FBgn0002862 (known) FBgn0085353	=	dmel_only
FBgn0002862 (known) FBgn0052183	=	dmel_only
FBgn0002862 (known) FBgn0003093	=	dmel_only
FBgn0002862 (known) FBgn0015621	=	dmel_only
FBgn0002862 (known) FBgn0085405	=	dmel_only
FBgn0002862 (known) FBgn0002941	=	dmel_only
FBgn0002862 (known) FBgn0033419	=	dmel_only
FBgn0002862 (known) FBgn0003002	=	dmel_only
FBgn0002862 (known) FBgn0053980	=	dmel_only
FBgn0002862 (known) FBgn0036172	=	dmel_only
FBgn0002862 (known) FBgn0030107	=	dmel_only
FBgn0002862 (known) FBgn0029538	=	dmel_only
FBgn0002863 (known) FBgn0035404	=	dmel_only
FBgn0002863 (known) FBgn0003060	=	dmel_only
FBgn0002863 (known) FBgn0029681	=	dmel_only
FBgn0002863 (known) FBgn0030774	=	dmel_only
FBgn0002865 (known) FBgn0024371	=	dmel_only
FBgn0002865 (known) FBgn0013277	=	dmel_only
FBgn0002865 (known) FBgn0028967	=	dmel_only
FBgn0002865 (known) FBgn0026869	=	dmel_only
FBgn0002865 (known) FBgn0004649	=	dmel_only
FBgn0002865 (known) FBgn0037424	=	dmel_only
FBgn0002865 (known) FBgn0023184	=	dmel_only
FBgn0002865 (known) FBgn0011666	=	dmel_only
FBgn0002865 (known) FBgn0033721	=	dmel_only
FBgn0002865 (known) FBgn0031035	=	dmel_only
FBgn0002865 (known) FBgn0040900	=	dmel_only
FBgn0002865 (known) FBgn0051626	=	dmel_only
FBgn0002865 (known) FBgn0051354	=	dmel_only
FBgn0002865 (known) FBgn0036361	=	dmel_only
FBgn0002865 (known) FBgn0024250	=	dmel_only
FBgn0002865 (known) FBgn0085353	=	dmel_only
FBgn0002865 (known) FBgn0025639	=	dmel_only
FBgn0002865 (known) FBgn0003053	=	dmel_only
FBgn0002865 (known) FBgn0028546	=	dmel_only
FBgn0002865 (known) FBgn0036951	=	dmel_only
FBgn0002865 (known) FBgn0031662	=	dmel_only
FBgn0002865 (known) FBgn0026199	=	dmel_only
FBgn0002865 (known) FBgn0008636	=	dmel_only
FBgn0002865 (known) FBgn0031653	=	dmel_only
FBgn0002865 (known) FBgn0032833	=	dmel_only
FBgn0002865 (known) FBgn0031071	=	dmel_only
FBgn0002865 (known) FBgn0031579	=	dmel_only
FBgn0002865 (known) FBgn0029067	=	dmel_only
FBgn0002865 (known) FBgn0004551	=	dmel_only
FBgn0002865 (known) FBgn0036311	=	dmel_only
FBgn0002865 (known) FBgn0013276	=	dmel_only
FBgn0002865 (known) FBgn0030626	=	dmel_only
FBgn0002865 (known) FBgn0085424	=	dmel_only
FBgn0002865 (known) FBgn0032036	=	dmel_only
FBgn0002865 (known) FBgn0010217	=	dmel_only
FBgn0002865 (known) FBgn0040372	=	dmel_only
FBgn0002865 (known) FBgn0053980	=	dmel_only
FBgn0002868 (known) FBgn0024732	=	dmel_only
FBgn0002868 (known) FBgn0034049	=	dmel_only
FBgn0002868 (known) FBgn0040059	=	dmel_only
FBgn0002868 (known) FBgn0030049	=	dmel_only
FBgn0002868 (known) FBgn0040359	=	dmel_only
FBgn0002868 (known) FBgn0037391	=	dmel_only
FBgn0002868 (known) FBgn0030623	=	dmel_only
FBgn0002868 (known) FBgn0039029	=	dmel_only
FBgn0002868 (known) FBgn0017539	=	dmel_only
FBgn0002869 (known) FBgn0028642	=	dmel_only
FBgn0002869 (known) FBgn0035554	=	dmel_only
FBgn0002869 (known) FBgn0052772	=	dmel_only
FBgn0002869 (known) FBgn0030583	=	dmel_only
FBgn0002873 (known) FBgn0040080	=	dmel_only
FBgn0002873 (known) FBgn0036666	=	dmel_only
FBgn0002873 (known) FBgn0032211	=	dmel_only
FBgn0002873 (known) FBgn0013765	=	dmel_only
FBgn0002873 (known) FBgn0030931	=	dmel_only
FBgn0002878 (known) FBgn0050089	=	dmel_only
FBgn0002878 (known) FBgn0030806	=	dmel_only
FBgn0002887 (known) FBgn0028434	=	dmel_only
FBgn0002891 (known) FBgn0025702	=	dmel_only
FBgn0002891 (known) FBgn0008646	=	dmel_only
FBgn0002891 (known) FBgn0015796	=	dmel_only
FBgn0002891 (known) FBgn0029947	=	dmel_only
FBgn0002891 (known) FBgn0039217	=	dmel_only
FBgn0002891 (known) FBgn0011659	=	dmel_only
FBgn0002891 (known) FBgn0004896	=	dmel_only
FBgn0002901 (known) FBgn0037215	=	dmel_only
FBgn0002901 (known) FBgn0005649	=	dmel_only
FBgn0002901 (known) FBgn0034994	=	dmel_only
FBgn0002901 (known) FBgn0032240	=	dmel_only
FBgn0002901 (known) FBgn0034473	=	dmel_only
FBgn0002901 (known) FBgn0011725	=	dmel_only
FBgn0002901 (known) FBgn0032455	=	dmel_only
FBgn0002901 (known) FBgn0051054	=	dmel_only
FBgn0002901 (known) FBgn0011277	=	dmel_only
FBgn0002901 (known) FBgn0026238	=	dmel_only
FBgn0002901 (known) FBgn0010422	=	dmel_only
FBgn0002901 (known) FBgn0039028	=	dmel_only
FBgn0002901 (known) FBgn0039629	=	dmel_only
FBgn0002901 (known) FBgn0003279	=	dmel_only
FBgn0002901 (known) FBgn0039897	=	dmel_only
FBgn0002901 (known) FBgn0031101	=	dmel_only
FBgn0002901 (known) FBgn0016700	=	dmel_only
FBgn0002901 (known) FBgn0014029	=	dmel_only
FBgn0002901 (known) FBgn0036592	=	dmel_only
FBgn0002901 (known) FBgn0038805	=	dmel_only
FBgn0002901 (known) FBgn0037275	=	dmel_only
FBgn0002901 (known) FBgn0030589	=	dmel_only
FBgn0002901 (known) FBgn0039470	=	dmel_only
FBgn0002901 (known) FBgn0036350	=	dmel_only
FBgn0002901 (known) FBgn0037202	=	dmel_only
FBgn0002901 (known) FBgn0037406	=	dmel_only
FBgn0002901 (known) FBgn0015288	=	dmel_only
FBgn0002901 (known) FBgn0025704	=	dmel_only
FBgn0002901 (known) FBgn0017545	=	dmel_only
FBgn0002901 (known) FBgn0039969	=	dmel_only
FBgn0002901 (known) FBgn0004863	=	dmel_only
FBgn0002901 (known) FBgn0028978	=	dmel_only
FBgn0002901 (known) FBgn0039566	=	dmel_only
FBgn0002901 (known) FBgn0003884	=	dmel_only
FBgn0002906 (known) FBgn0012049	=	dmel_only
FBgn0002906 (known) FBgn0020615	=	dmel_only
FBgn0002906 (known) FBgn0051224	=	dmel_only
FBgn0002906 (known) FBgn0051086	=	dmel_only
FBgn0002906 (known) FBgn0051323	=	dmel_only
FBgn0002906 (known) FBgn0034570	=	dmel_only
FBgn0002906 (known) FBgn0043854	=	dmel_only
FBgn0002906 (known) FBgn0085432	=	dmel_only
FBgn0002906 (known) FBgn0003023	=	dmel_only
FBgn0002906 (known) FBgn0026479	=	dmel_only
FBgn0002906 (known) FBgn0041203	=	dmel_only
FBgn0002906 (known) FBgn0028968	=	dmel_only
FBgn0002906 (known) FBgn0032154	=	dmel_only
FBgn0002909 (known) FBgn0028545	=	dmel_only
FBgn0002909 (known) FBgn0039140	=	dmel_only
FBgn0002914 (known) FBgn0011763	=	dmel_only
FBgn0002914 (known) FBgn0015799	=	dmel_only
FBgn0002914 (known) FBgn0023509	=	H
FBgn0002914 (known) FBgn0024371	=	dmel_only
FBgn0002914 (known) FBgn0029095	=	dmel_only
FBgn0002914 (known) FBgn0013765	=	dmel_only
FBgn0002914 (known) FBgn0038390	=	dmel_only
FBgn0002914 (known) FBgn0015610	=	dmel_only
FBgn0002914 (known) FBgn0029800	=	H
FBgn0002914 (known) FBgn0052791	=	dmel_only
FBgn0002914 (known) FBgn0085433	=	dmel_only
FBgn0002914 (known) FBgn0003510	=	dmel_only
FBgn0002914 (known) FBgn0085434	=	dmel_only
FBgn0002921 (known) FBgn0041171	=	dmel_only
FBgn0002921 (known) FBgn0031957	=	dmel_only
FBgn0002921 (known) FBgn0027106	=	dmel_only
FBgn0002921 (known) FBgn0013770	=	dmel_only
FBgn0002921 (known) FBgn0039638	=	dmel_only
FBgn0002921 (known) FBgn0032505	=	dmel_only
FBgn0002921 (known) FBgn0030112	=	dmel_only
FBgn0002921 (known) FBgn0024250	=	dmel_only
FBgn0002921 (known) FBgn0086384	=	dmel_only
FBgn0002921 (known) FBgn0034657	=	dmel_only
FBgn0002921 (known) FBgn0033117	=	dmel_only
FBgn0002921 (known) FBgn0020399	=	dmel_only
FBgn0002921 (known) FBgn0034483	=	dmel_only
FBgn0002921 (known) FBgn0035950	=	dmel_only
FBgn0002921 (known) FBgn0030096	=	dmel_only
FBgn0002921 (known) FBgn0040628	=	dmel_only
FBgn0002921 (known) FBgn0035707	=	dmel_only
FBgn0002921 (known) FBgn0034573	=	dmel_only
FBgn0002921 (known) FBgn0033603	=	dmel_only
FBgn0002921 (known) FBgn0033101	=	dmel_only
FBgn0002921 (known) FBgn0024291	=	dmel_only
FBgn0002921 (known) FBgn0013334	=	dmel_only
FBgn0002921 (known) FBgn0039600	=	dmel_only
FBgn0002921 (known) FBgn0025777	=	dmel_only
FBgn0002922 (known) FBgn0040290	=	dmel_only
FBgn0002922 (known) FBgn0003124	=	dmel_only
FBgn0002922 (known) FBgn0036456	=	dmel_only
FBgn0002922 (known) FBgn0011706	=	dmel_only
FBgn0002922 (known) FBgn0004859	=	dmel_only
FBgn0002924 (known) FBgn0003887	=	dmel_only
FBgn0002924 (known) FBgn0027948	=	dmel_only
FBgn0002924 (known) FBgn0027066	=	dmel_only
FBgn0002924 (known) FBgn0002924	=	dmel_only
FBgn0002924 (known) FBgn0031659	=	dmel_only
FBgn0002924 (known) FBgn0036441	=	dmel_only
FBgn0002924 (known) FBgn0003892	=	dmel_only
FBgn0002924 (known) FBgn0003885	=	dmel_only
FBgn0002926 (known) FBgn0002926	=	dmel_only
FBgn0002932 (known) FBgn0026320	=	dmel_only
FBgn0002932 (known) FBgn0085430	=	dmel_only
FBgn0002932 (known) FBgn0033107	=	dmel_only
FBgn0002932 (known) FBgn0011638	=	dmel_only
FBgn0002932 (known) FBgn0028407	=	dmel_only
FBgn0002933 (known) FBgn0034259	=	dmel_only
FBgn0002936 (known) FBgn0035471	=	dmel_only
FBgn0002936 (known) FBgn0025674	=	dmel_only
FBgn0002936 (known) FBgn0035208	=	dmel_only
FBgn0002936 (known) FBgn0002940	=	dmel_only
FBgn0002938 (known) FBgn0004784	=	dmel_only
FBgn0002938 (known) FBgn0036248	=	dmel_only
FBgn0002940 (known) FBgn0051211	=	dmel_only
FBgn0002940 (known) FBgn0039403	=	dmel_only
FBgn0002940 (known) FBgn0061173	=	dmel_only
FBgn0002940 (known) FBgn0030318	=	dmel_only
FBgn0002940 (known) FBgn0005427	=	dmel_only
FBgn0002940 (known) FBgn0037220	=	dmel_only
FBgn0002940 (known) FBgn0020399	=	dmel_only
FBgn0002940 (known) FBgn0030090	=	dmel_only
FBgn0002940 (known) FBgn0015818	=	dmel_only
FBgn0002940 (known) FBgn0033460	=	dmel_only
FBgn0002940 (known) FBgn0034760	=	dmel_only
FBgn0002940 (known) FBgn0039355	=	dmel_only
FBgn0002940 (known) FBgn0036361	=	dmel_only
FBgn0002941 (known) FBgn0051008	=	dmel_only
FBgn0002941 (known) FBgn0040994	=	dmel_only
FBgn0002941 (known) FBgn0031089	=	dmel_only
FBgn0002941 (known) FBgn0036311	=	dmel_only
FBgn0002941 (known) FBgn0004174	=	dmel_only
FBgn0002941 (known) FBgn0004172	=	dmel_only
FBgn0002941 (known) FBgn0085197	=	dmel_only
FBgn0002941 (known) FBgn0036669	=	dmel_only
FBgn0002941 (known) FBgn0037493	=	dmel_only
FBgn0002945 (known) FBgn0011770	=	dmel_only
FBgn0002945 (known) FBgn0037220	=	dmel_only
FBgn0002948 (known) FBgn0032223	=	dmel_only
FBgn0002962 (known) FBgn0010300	=	dmel_only
FBgn0002962 (known) FBgn0021872	=	dmel_only
FBgn0002962 (known) FBgn0038747	=	dmel_only
FBgn0002962 (known) FBgn0003165	=	H
FBgn0002962 (known) FBgn0034542	=	dmel_only
FBgn0002962 (known) FBgn0038536	=	dmel_only
FBgn0002962 (known) FBgn0004858	=	dmel_only
FBgn0002962 (known) FBgn0010339	=	dmel_only
FBgn0002968 (known) FBgn0019650	=	dmel_only
FBgn0002968 (known) FBgn0033754	=	dmel_only
FBgn0002968 (known) FBgn0011747	=	dmel_only
FBgn0002973 (known) FBgn0015721	=	dmel_only
FBgn0002973 (known) FBgn0016693	=	M
FBgn0002973 (known) FBgn0015567	=	dmel_only
FBgn0002973 (known) FBgn0003261	=	dmel_only
FBgn0002973 (known) FBgn0011648	=	dmel_only
FBgn0002973 (known) FBgn0086711	=	dmel_only
FBgn0002973 (known) FBgn0036944	=	dmel_only
FBgn0002973 (known) FBgn0031239	=	dmel_only
FBgn0002973 (known) FBgn0021776	=	dmel_only
FBgn0002973 (known) FBgn0011674	=	dmel_only
FBgn0002973 (known) FBgn0015772	=	dmel_only
FBgn0002973 (known) FBgn0025739	=	dmel_only
FBgn0002973 (known) FBgn0028545	=	dmel_only
FBgn0002985 (known) FBgn0032635	=	dmel_only
FBgn0002985 (known) FBgn0052772	=	dmel_only
FBgn0002985 (known) FBgn0038747	=	dmel_only
FBgn0002985 (known) FBgn0031140	=	dmel_only
FBgn0002985 (known) FBgn0020369	=	dmel_only
FBgn0002985 (known) FBgn0036311	=	dmel_only
FBgn0002985 (known) FBgn0031089	=	dmel_only
FBgn0002985 (known) FBgn0032704	=	dmel_only
FBgn0002985 (known) FBgn0036234	=	dmel_only
FBgn0002985 (known) FBgn0086358	=	dmel_only
FBgn0002985 (known) FBgn0029095	=	dmel_only
FBgn0002985 (known) FBgn0032656	=	dmel_only
FBgn0002985 (known) FBgn0029501	=	dmel_only
FBgn0002985 (known) FBgn0038686	=	dmel_only
FBgn0002985 (known) FBgn0036924	=	dmel_only
FBgn0002985 (known) FBgn0022935	=	dmel_only
FBgn0002989 (known) FBgn0032208	=	dmel_only
FBgn0002989 (known) FBgn0019972	=	dmel_only
FBgn0002989 (known) FBgn0037728	=	dmel_only
FBgn0002989 (known) FBgn0031534	=	dmel_only
FBgn0002989 (known) FBgn0039743	=	dmel_only
FBgn0002989 (known) FBgn0053129	=	dmel_only
FBgn0002989 (known) FBgn0030109	=	dmel_only
FBgn0002989 (known) FBgn0035677	=	dmel_only
FBgn0002989 (known) FBgn0012049	=	dmel_only
FBgn0002989 (known) FBgn0051198	=	dmel_only
FBgn0002989 (known) FBgn0036669	=	dmel_only
FBgn0002989 (known) FBgn0035402	=	dmel_only
FBgn0002989 (known) FBgn0015320	=	dmel_only
FBgn0002989 (known) FBgn0034763	=	dmel_only
FBgn0002989 (known) FBgn0032006	=	dmel_only
FBgn0002997 (known) FBgn0035976	=	dmel_only
FBgn0002997 (known) FBgn0035754	=	dmel_only
FBgn0002997 (known) FBgn0035217	=	dmel_only
FBgn0003002 (known) FBgn0031737	=	dmel_only
FBgn0003002 (known) FBgn0036669	=	dmel_only
FBgn0003002 (known) FBgn0030734	=	dmel_only
FBgn0003002 (known) FBgn0044323	=	dmel_only
FBgn0003002 (known) FBgn0036479	=	dmel_only
FBgn0003002 (known) FBgn0029819	=	dmel_only
FBgn0003002 (known) FBgn0037493	=	dmel_only
FBgn0003002 (known) FBgn0029940	=	dmel_only
FBgn0003002 (known) FBgn0034638	=	dmel_only
FBgn0003002 (known) FBgn0003360	=	dmel_only
FBgn0003002 (known) FBgn0003464	=	dmel_only
FBgn0003002 (known) FBgn0038516	=	dmel_only
FBgn0003002 (known) FBgn0027936	=	dmel_only
FBgn0003002 (known) FBgn0025334	=	dmel_only
FBgn0003002 (known) FBgn0025111	=	dmel_only
FBgn0003002 (known) FBgn0037722	=	dmel_only
FBgn0003002 (known) FBgn0026400	=	dmel_only
FBgn0003002 (known) FBgn0032833	=	dmel_only
FBgn0003002 (known) FBgn0031516	=	dmel_only
FBgn0003002 (known) FBgn0033166	=	dmel_only
FBgn0003002 (known) FBgn0035639	=	dmel_only
FBgn0003002 (known) FBgn0036311	=	dmel_only
FBgn0003002 (known) FBgn0036716	=	dmel_only
FBgn0003002 (known) FBgn0014466	=	dmel_only
FBgn0003002 (known) FBgn0085197	=	dmel_only
FBgn0003002 (known) FBgn0004858	=	dmel_only
FBgn0003002 (known) FBgn0004172	=	dmel_only
FBgn0003002 (known) FBgn0050420	=	dmel_only
FBgn0003002 (known) FBgn0039713	=	dmel_only
FBgn0003002 (known) FBgn0030400	=	dmel_only
FBgn0003002 (known) FBgn0031957	=	dmel_only
FBgn0003009 (known) FBgn0003330	=	dmel_only
FBgn0003013 (known) FBgn0027103	=	dmel_only
FBgn0003013 (known) FBgn0004050	=	dmel_only
FBgn0003013 (known) FBgn0035246	=	dmel_only
FBgn0003013 (known) FBgn0034049	=	dmel_only
FBgn0003013 (known) FBgn0040371	=	dmel_only
FBgn0003013 (known) FBgn0086476	=	dmel_only
FBgn0003015 (known) FBgn0034062	=	dmel_only
FBgn0003015 (known) FBgn0003520	=	dmel_only
FBgn0003015 (known) FBgn0003970	=	dmel_only
FBgn0003015 (known) FBgn0032728	=	dmel_only
FBgn0003015 (known) FBgn0038948	=	dmel_only
FBgn0003015 (known) FBgn0030252	=	dmel_only
FBgn0003015 (known) FBgn0037449	=	dmel_only
FBgn0003016 (known) FBgn0011659	=	dmel_only
FBgn0003022 (known) FBgn0024432	=	dmel_only
FBgn0003022 (known) FBgn0004106	=	dmel_only
FBgn0003023 (known) FBgn0011661	=	dmel_only
FBgn0003023 (known) FBgn0004838	=	dmel_only
FBgn0003023 (known) FBgn0003944	=	dmel_only
FBgn0003023 (known) FBgn0037070	=	dmel_only
FBgn0003028 (known) FBgn0040228	=	dmel_only
FBgn0003028 (known) FBgn0003346	=	dmel_only
FBgn0003028 (known) FBgn0031542	=	dmel_only
FBgn0003031 (known) FBgn0038149	=	dmel_only
FBgn0003031 (known) FBgn0032507	=	dmel_only
FBgn0003031 (known) FBgn0040670	=	dmel_only
FBgn0003031 (known) FBgn0050431	=	dmel_only
FBgn0003031 (known) FBgn0020496	=	dmel_only
FBgn0003031 (known) FBgn0037472	=	dmel_only
FBgn0003031 (known) FBgn0039440	=	dmel_only
FBgn0003031 (known) FBgn0031920	=	dmel_only
FBgn0003031 (known) FBgn0035607	=	dmel_only
FBgn0003031 (known) FBgn0021742	=	dmel_only
FBgn0003031 (known) FBgn0038100	=	dmel_only
FBgn0003031 (known) FBgn0031850	=	dmel_only
FBgn0003031 (known) FBgn0031037	=	dmel_only
FBgn0003031 (known) FBgn0026619	=	dmel_only
FBgn0003031 (known) FBgn0024887	=	dmel_only
FBgn0003031 (known) FBgn0085434	=	dmel_only
FBgn0003031 (known) FBgn0034900	=	dmel_only
FBgn0003031 (known) FBgn0052190	=	dmel_only
FBgn0003031 (known) FBgn0031957	=	dmel_only
FBgn0003031 (known) FBgn0032462	=	dmel_only
FBgn0003031 (known) FBgn0036827	=	dmel_only
FBgn0003041 (known) FBgn0086356	=	dmel_only
FBgn0003041 (known) FBgn0053002	=	dmel_only
FBgn0003041 (known) FBgn0014020	=	dmel_only
FBgn0003042 (known) FBgn0005624	=	M
FBgn0003042 (known) FBgn0010280	=	dmel_only
FBgn0003042 (known) FBgn0003687	=	dmel_only
FBgn0003044 (known) FBgn0015610	=	dmel_only
FBgn0003044 (known) FBgn0020887	=	dmel_only
FBgn0003044 (known) FBgn0015805	=	dmel_only
FBgn0003048 (known) FBgn0023526	=	dmel_only
FBgn0003053 (known) FBgn0004174	=	dmel_only
FBgn0003053 (known) FBgn0031850	=	dmel_only
FBgn0003053 (known) FBgn0031089	=	dmel_only
FBgn0003053 (known) FBgn0036311	=	dmel_only
FBgn0003053 (known) FBgn0004171	=	dmel_only
FBgn0003053 (known) FBgn0027103	=	dmel_only
FBgn0003053 (known) FBgn0004173	=	dmel_only
FBgn0003053 (known) FBgn0028545	=	dmel_only
FBgn0003060 (known) FBgn0050493	=	dmel_only
FBgn0003060 (known) FBgn0038260	=	dmel_only
FBgn0003060 (known) FBgn0033875	=	dmel_only
FBgn0003060 (known) FBgn0032640	=	dmel_only
FBgn0003062 (known) FBgn0036861	=	dmel_only
FBgn0003062 (known) FBgn0052105	=	dmel_only
FBgn0003062 (known) FBgn0032913	=	dmel_only
FBgn0003062 (known) FBgn0030802	=	dmel_only
FBgn0003067 (known) FBgn0026085	=	dmel_only
FBgn0003067 (known) FBgn0050387	=	dmel_only
FBgn0003067 (known) FBgn0023479	=	dmel_only
FBgn0003068 (known) FBgn0014454	=	dmel_only
FBgn0003068 (known) FBgn0025680	=	dmel_only
FBgn0003068 (known) FBgn0003068	=	H
FBgn0003068 (known) FBgn0036279	=	dmel_only
FBgn0003068 (known) FBgn0034709	=	dmel_only
FBgn0003068 (known) FBgn0030731	=	dmel_only
FBgn0003068 (known) FBgn0010328	=	dmel_only
FBgn0003068 (known) FBgn0031942	=	dmel_only
FBgn0003068 (known) FBgn0014396	=	dmel_only
FBgn0003068 (known) FBgn0023076	=	dmel_only
FBgn0003071 (known) FBgn0038055	=	dmel_only
FBgn0003071 (known) FBgn0014863	=	dmel_only
FBgn0003074 (known) FBgn0003501	=	dmel_only
FBgn0003074 (known) FBgn0031066	=	dmel_only
FBgn0003074 (known) FBgn0039122	=	dmel_only
FBgn0003075 (known) FBgn0031537	=	dmel_only
FBgn0003076 (known) FBgn0037581	=	dmel_only
FBgn0003076 (known) FBgn0004859	=	dmel_only
FBgn0003076 (known) FBgn0038323	=	dmel_only
FBgn0003076 (known) FBgn0035638	=	dmel_only
FBgn0003079 (known) FBgn0003205	=	HM
FBgn0003079 (known) FBgn0021818	=	dmel_only
FBgn0003079 (known) FBgn0004907	=	H
FBgn0003079 (known) FBgn0025806	=	H
FBgn0003079 (known) FBgn0010269	=	CHM
FBgn0003079 (known) FBgn0003079	=	H
FBgn0003079 (known) FBgn0020238	=	H
FBgn0003079 (known) FBgn0004636	=	H
FBgn0003079 (known) FBgn0003733	=	dmel_only
FBgn0003079 (known) FBgn0003501	=	dmel_only
FBgn0003079 (known) FBgn0015402	=	dmel_only
FBgn0003079 (known) FBgn0031579	=	dmel_only
FBgn0003079 (known) FBgn0004864	=	dmel_only
FBgn0003082 (known) FBgn0014366	=	dmel_only
FBgn0003082 (known) FBgn0037971	=	dmel_only
FBgn0003082 (known) FBgn0036874	=	dmel_only
FBgn0003082 (known) FBgn0086674	=	dmel_only
FBgn0003082 (known) FBgn0034272	=	dmel_only
FBgn0003087 (known) FBgn0031968	=	dmel_only
FBgn0003087 (known) FBgn0035627	=	dmel_only
FBgn0003087 (known) FBgn0015379	=	dmel_only
FBgn0003087 (known) FBgn0036616	=	dmel_only
FBgn0003087 (known) FBgn0003701	=	dmel_only
FBgn0003087 (known) FBgn0034215	=	dmel_only
FBgn0003089 (known) FBgn0051354	=	dmel_only
FBgn0003089 (known) FBgn0004003	=	dmel_only
FBgn0003089 (known) FBgn0028535	=	dmel_only
FBgn0003089 (known) FBgn0038312	=	dmel_only
FBgn0003089 (known) FBgn0004957	=	dmel_only
FBgn0003089 (known) FBgn0013277	=	dmel_only
FBgn0003089 (known) FBgn0010411	=	dmel_only
FBgn0003089 (known) FBgn0033191	=	dmel_only
FBgn0003089 (known) FBgn0039130	=	dmel_only
FBgn0003089 (known) FBgn0050327	=	dmel_only
FBgn0003089 (known) FBgn0013276	=	dmel_only
FBgn0003089 (known) FBgn0035678	=	dmel_only
FBgn0003089 (known) FBgn0038867	=	dmel_only
FBgn0003089 (known) FBgn0030525	=	dmel_only
FBgn0003090 (known) FBgn0015838	=	dmel_only
FBgn0003090 (known) FBgn0030931	=	dmel_only
FBgn0003091 (known) FBgn0005634	=	dmel_only
FBgn0003091 (known) FBgn0003732	=	dmel_only
FBgn0003093 (known) FBgn0027363	=	dmel_only
FBgn0003093 (known) FBgn0085421	=	dmel_only
FBgn0003093 (known) FBgn0011758	=	dmel_only
FBgn0003093 (known) FBgn0024314	=	dmel_only
FBgn0003093 (known) FBgn0004172	=	dmel_only
FBgn0003093 (known) FBgn0031331	=	dmel_only
FBgn0003093 (known) FBgn0036924	=	dmel_only
FBgn0003093 (known) FBgn0004107	=	dmel_only
FBgn0003093 (known) FBgn0038271	=	dmel_only
FBgn0003093 (known) FBgn0030181	=	dmel_only
FBgn0003093 (known) FBgn0029943	=	dmel_only
FBgn0003114 (known) FBgn0035756	=	dmel_only
FBgn0003114 (known) FBgn0028509	=	dmel_only
FBgn0003114 (known) FBgn0035397	=	dmel_only
FBgn0003114 (known) FBgn0042102	=	dmel_only
FBgn0003114 (known) FBgn0003479	=	dmel_only
FBgn0003114 (known) FBgn0052169	=	dmel_only
FBgn0003114 (known) FBgn0003980	=	dmel_only
FBgn0003114 (known) FBgn0023091	=	dmel_only
FBgn0003114 (known) FBgn0029525	=	dmel_only
FBgn0003114 (known) FBgn0085432	=	dmel_only
FBgn0003114 (known) FBgn0027572	=	dmel_only
FBgn0003114 (known) FBgn0035162	=	dmel_only
FBgn0003114 (known) FBgn0030929	=	dmel_only
FBgn0003114 (known) FBgn0025674	=	dmel_only
FBgn0003114 (known) FBgn0036322	=	dmel_only
FBgn0003114 (known) FBgn0031957	=	dmel_only
FBgn0003114 (known) FBgn0027363	=	dmel_only
FBgn0003114 (known) FBgn0085379	=	dmel_only
FBgn0003114 (known) FBgn0032283	=	dmel_only
FBgn0003114 (known) FBgn0039970	=	dmel_only
FBgn0003114 (known) FBgn0039858	=	dmel_only
FBgn0003114 (known) FBgn0016926	=	dmel_only
FBgn0003114 (known) FBgn0032196	=	dmel_only
FBgn0003114 (known) FBgn0035325	=	dmel_only
FBgn0003114 (known) FBgn0034758	=	dmel_only
FBgn0003114 (known) FBgn0034651	=	dmel_only
FBgn0003114 (known) FBgn0010382	=	dmel_only
FBgn0003114 (known) FBgn0004597	=	dmel_only
FBgn0003114 (known) FBgn0035084	=	dmel_only
FBgn0003114 (known) FBgn0037345	=	dmel_only
FBgn0003114 (known) FBgn0037138	=	dmel_only
FBgn0003114 (known) FBgn0035641	=	dmel_only
FBgn0003116 (known) FBgn0035852	=	dmel_only
FBgn0003117 (known) FBgn0004110	=	dmel_only
FBgn0003117 (known) FBgn0003963	=	dmel_only
FBgn0003117 (known) FBgn0013764	=	dmel_only
FBgn0003118 (known) FBgn0034706	=	dmel_only
FBgn0003118 (known) FBgn0010433	=	dmel_only
FBgn0003118 (known) FBgn0019644	=	dmel_only
FBgn0003124 (known) FBgn0086758	=	dmel_only
FBgn0003124 (known) FBgn0011692	=	dmel_only
FBgn0003124 (known) FBgn0036616	=	dmel_only
FBgn0003124 (known) FBgn0016977	=	dmel_only
FBgn0003124 (known) FBgn0039713	=	dmel_only
FBgn0003124 (known) FBgn0004394	=	dmel_only
FBgn0003124 (known) FBgn0010431	=	dmel_only
FBgn0003124 (known) FBgn0033845	=	dmel_only
FBgn0003124 (known) FBgn0039601	=	dmel_only
FBgn0003124 (known) FBgn0036511	=	dmel_only
FBgn0003124 (known) FBgn0042650	=	dmel_only
FBgn0003124 (known) FBgn0039631	=	dmel_only
FBgn0003124 (known) FBgn0028789	=	dmel_only
FBgn0003124 (known) FBgn0029931	=	dmel_only
FBgn0003124 (known) FBgn0027049	=	dmel_only
FBgn0003124 (known) FBgn0051361	=	dmel_only
FBgn0003124 (known) FBgn0036799	=	dmel_only
FBgn0003124 (known) FBgn0003270	=	dmel_only
FBgn0003124 (known) FBgn0012049	=	dmel_only
FBgn0003124 (known) FBgn0040609	=	dmel_only
FBgn0003124 (known) FBgn0053197	=	dmel_only
FBgn0003124 (known) FBgn0010355	=	dmel_only
FBgn0003124 (known) FBgn0029874	=	dmel_only
FBgn0003124 (known) FBgn0029893	=	dmel_only
FBgn0003124 (known) FBgn0027620	=	dmel_only
FBgn0003124 (known) FBgn0086134	=	dmel_only
FBgn0003124 (known) FBgn0015550	=	dmel_only
FBgn0003124 (known) FBgn0004650	=	dmel_only
FBgn0003124 (known) FBgn0020294	=	dmel_only
FBgn0003124 (known) FBgn0030820	=	dmel_only
FBgn0003124 (known) FBgn0015772	=	dmel_only
FBgn0003124 (known) FBgn0037445	=	dmel_only
FBgn0003124 (known) FBgn0016792	=	dmel_only
FBgn0003124 (known) FBgn0033848	=	dmel_only
FBgn0003129 (known) FBgn0004050	=	dmel_only
FBgn0003129 (known) FBgn0052016	=	dmel_only
FBgn0003129 (known) FBgn0030581	=	dmel_only
FBgn0003129 (known) FBgn0038089	=	dmel_only
FBgn0003129 (known) FBgn0038912	=	dmel_only
FBgn0003129 (known) FBgn0030503	=	dmel_only
FBgn0003129 (known) FBgn0035422	=	dmel_only
FBgn0003129 (known) FBgn0011577	=	dmel_only
FBgn0003129 (known) FBgn0036489	=	dmel_only
FBgn0003129 (known) FBgn0038764	=	dmel_only
FBgn0003129 (known) FBgn0037328	=	dmel_only
FBgn0003129 (known) FBgn0014026	=	dmel_only
FBgn0003129 (known) FBgn0037239	=	dmel_only
FBgn0003129 (known) FBgn0038000	=	dmel_only
FBgn0003129 (known) FBgn0034758	=	dmel_only
FBgn0003129 (known) FBgn0040650	=	dmel_only
FBgn0003129 (known) FBgn0032701	=	dmel_only
FBgn0003129 (known) FBgn0014027	=	dmel_only
FBgn0003129 (known) FBgn0003517	=	dmel_only
FBgn0003129 (known) FBgn0061492	=	dmel_only
FBgn0003129 (known) FBgn0020908	=	dmel_only
FBgn0003129 (known) FBgn0027949	=	dmel_only
FBgn0003129 (known) FBgn0026170	=	dmel_only
FBgn0003129 (known) FBgn0046214	=	dmel_only
FBgn0003129 (known) FBgn0051665	=	dmel_only
FBgn0003129 (known) FBgn0038818	=	dmel_only
FBgn0003129 (known) FBgn0032437	=	dmel_only
FBgn0003129 (known) FBgn0038331	=	dmel_only
FBgn0003129 (known) FBgn0039994	=	dmel_only
FBgn0003129 (known) FBgn0026392	=	dmel_only
FBgn0003130 (known) FBgn0028965	=	dmel_only
FBgn0003130 (known) FBgn0038951	=	dmel_only
FBgn0003130 (known) FBgn0085197	=	dmel_only
FBgn0003130 (known) FBgn0036924	=	dmel_only
FBgn0003132 (known) FBgn0034948	=	dmel_only
FBgn0003132 (known) FBgn0051457	=	dmel_only
FBgn0003132 (known) FBgn0028965	=	dmel_only
FBgn0003132 (known) FBgn0039026	=	dmel_only
FBgn0003132 (known) FBgn0003862	=	dmel_only
FBgn0003132 (known) FBgn0051244	=	dmel_only
FBgn0003132 (known) FBgn0053526	=	dmel_only
FBgn0003132 (known) FBgn0036862	=	S
FBgn0003132 (known) FBgn0026402	=	dmel_only
FBgn0003132 (known) FBgn0032976	=	dmel_only
FBgn0003132 (known) FBgn0031079	=	dmel_only
FBgn0003132 (known) FBgn0026369	=	dmel_only
FBgn0003132 (known) FBgn0052685	=	dmel_only
FBgn0003132 (known) FBgn0004374	=	dmel_only
FBgn0003132 (known) FBgn0031549	=	dmel_only
FBgn0003132 (known) FBgn0028429	=	CS
FBgn0003132 (known) FBgn0035917	=	dmel_only
FBgn0003132 (known) FBgn0033845	=	dmel_only
FBgn0003132 (known) FBgn0030852	=	dmel_only
FBgn0003132 (known) FBgn0051025	=	dmel_only
FBgn0003132 (known) FBgn0033224	=	dmel_only
FBgn0003134 (known) FBgn0031549	=	dmel_only
FBgn0003134 (known) FBgn0028965	=	dmel_only
FBgn0003134 (known) FBgn0051457	=	dmel_only
FBgn0003134 (known) FBgn0004374	=	dmel_only
FBgn0003134 (known) FBgn0052685	=	dmel_only
FBgn0003134 (known) FBgn0036428	=	S
FBgn0003134 (known) FBgn0051025	=	dmel_only
FBgn0003134 (known) FBgn0003862	=	dmel_only
FBgn0003134 (known) FBgn0039026	=	dmel_only
FBgn0003134 (known) FBgn0035917	=	dmel_only
FBgn0003134 (known) FBgn0026402	=	dmel_only
FBgn0003134 (known) FBgn0031763	=	dmel_only
FBgn0003134 (known) FBgn0011289	=	dmel_only
FBgn0003134 (known) FBgn0035025	=	dmel_only
FBgn0003134 (known) FBgn0053526	=	dmel_only
FBgn0003134 (known) FBgn0030852	=	dmel_only
FBgn0003134 (known) FBgn0031079	=	dmel_only
FBgn0003134 (known) FBgn0035107	=	dmel_only
FBgn0003134 (known) FBgn0036862	=	S
FBgn0003134 (known) FBgn0032976	=	dmel_only
FBgn0003134 (known) FBgn0030716	=	dmel_only
FBgn0003134 (known) FBgn0028429	=	CS
FBgn0003134 (known) FBgn0051244	=	dmel_only
FBgn0003134 (known) FBgn0033845	=	dmel_only
FBgn0003134 (known) FBgn0033224	=	dmel_only
FBgn0003134 (known) FBgn0034948	=	dmel_only
FBgn0003134 (known) FBgn0028485	=	dmel_only
FBgn0003137 (known) FBgn0028953	=	dmel_only
FBgn0003137 (known) FBgn0015222	=	dmel_only
FBgn0003137 (known) FBgn0082598	=	dmel_only
FBgn0003137 (known) FBgn0033419	=	dmel_only
FBgn0003137 (known) FBgn0030099	=	dmel_only
FBgn0003137 (known) FBgn0003892	=	dmel_only
FBgn0003137 (known) FBgn0036837	=	dmel_only
FBgn0003137 (known) FBgn0041096	=	dmel_only
FBgn0003137 (known) FBgn0026376	=	dmel_only
FBgn0003137 (known) FBgn0031408	=	dmel_only
FBgn0003137 (known) FBgn0033971	=	dmel_only
FBgn0003137 (known) FBgn0026597	=	dmel_only
FBgn0003137 (known) FBgn0039069	=	dmel_only
FBgn0003137 (known) FBgn0033737	=	dmel_only
FBgn0003137 (known) FBgn0036825	=	dmel_only
FBgn0003137 (known) FBgn0032004	=	dmel_only
FBgn0003137 (known) FBgn0039475	=	dmel_only
FBgn0003137 (known) FBgn0034331	=	dmel_only
FBgn0003137 (known) FBgn0014388	=	dmel_only
FBgn0003137 (known) FBgn0041109	=	dmel_only
FBgn0003137 (known) FBgn0004507	=	dmel_only
FBgn0003138 (known) FBgn0034967	=	dmel_only
FBgn0003138 (known) FBgn0038037	=	dmel_only
FBgn0003138 (known) FBgn0035688	=	dmel_only
FBgn0003138 (known) FBgn0010583	=	dmel_only
FBgn0003138 (known) FBgn0037744	=	dmel_only
FBgn0003138 (known) FBgn0034325	=	dmel_only
FBgn0003139 (known) FBgn0035917	=	dmel_only
FBgn0003139 (known) FBgn0023423	=	dmel_only
FBgn0003141 (known) FBgn0003141	=	CHM
FBgn0003141 (known) FBgn0020304	=	dmel_only
FBgn0003141 (known) FBgn0036125	=	dmel_only
FBgn0003145 (known) FBgn0033659	=	dmel_only
FBgn0003145 (known) FBgn0004859	=	dmel_only
FBgn0003145 (known) FBgn0020257	=	dmel_only
FBgn0003145 (known) FBgn0034051	=	dmel_only
FBgn0003145 (known) FBgn0041203	=	dmel_only
FBgn0003145 (known) FBgn0003145	=	dmel_only
FBgn0003145 (known) FBgn0039055	=	dmel_only
FBgn0003145 (known) FBgn0003205	=	dmel_only
FBgn0003145 (known) FBgn0086384	=	dmel_only
FBgn0003149 (known) FBgn0033831	=	dmel_only
FBgn0003149 (known) FBgn0040358	=	dmel_only
FBgn0003149 (known) FBgn0029890	=	dmel_only
FBgn0003149 (known) FBgn0030843	=	dmel_only
FBgn0003149 (known) FBgn0037060	=	dmel_only
FBgn0003149 (known) FBgn0040385	=	dmel_only
FBgn0003149 (known) FBgn0035892	=	dmel_only
FBgn0003149 (known) FBgn0035092	=	dmel_only
FBgn0003149 (known) FBgn0029820	=	dmel_only
FBgn0003149 (known) FBgn0053144	=	dmel_only
FBgn0003149 (known) FBgn0038551	=	dmel_only
FBgn0003149 (known) FBgn0039109	=	dmel_only
FBgn0003149 (known) FBgn0030956	=	dmel_only
FBgn0003149 (known) FBgn0036652	=	dmel_only
FBgn0003149 (known) FBgn0038181	=	dmel_only
FBgn0003149 (known) FBgn0016978	=	dmel_only
FBgn0003149 (known) FBgn0034913	=	dmel_only
FBgn0003149 (known) FBgn0040371	=	dmel_only
FBgn0003149 (known) FBgn0027079	=	dmel_only
FBgn0003149 (known) FBgn0035702	=	dmel_only
FBgn0003149 (known) FBgn0031114	=	dmel_only
FBgn0003149 (known) FBgn0037701	=	dmel_only
FBgn0003149 (known) FBgn0039055	=	dmel_only
FBgn0003149 (known) FBgn0029936	=	dmel_only
FBgn0003150 (known) FBgn0035107	=	dmel_only
FBgn0003150 (known) FBgn0034230	=	dmel_only
FBgn0003150 (known) FBgn0013954	=	dmel_only
FBgn0003150 (known) FBgn0029909	=	dmel_only
FBgn0003151 (known) FBgn0024978	=	dmel_only
FBgn0003151 (known) FBgn0023175	=	CHSM
FBgn0003162 (known) FBgn0005626	=	dmel_only
FBgn0003162 (known) FBgn0003162	=	CHS
FBgn0003165 (known) FBgn0031810	=	dmel_only
FBgn0003165 (known) FBgn0010300	=	dmel_only
FBgn0003165 (known) FBgn0040900	=	dmel_only
FBgn0003169 (known) FBgn0025800	=	H
FBgn0003169 (known) FBgn0038191	=	dmel_only
FBgn0003174 (known) FBgn0031816	=	dmel_only
FBgn0003174 (known) FBgn0032089	=	dmel_only
FBgn0003174 (known) FBgn0030852	=	dmel_only
FBgn0003175 (known) FBgn0004859	=	dmel_only
FBgn0003177 (known) FBgn0041096	=	dmel_only
FBgn0003177 (known) FBgn0025865	=	dmel_only
FBgn0003177 (known) FBgn0031745	=	dmel_only
FBgn0003177 (known) FBgn0027537	=	dmel_only
FBgn0003177 (known) FBgn0036612	=	dmel_only
FBgn0003177 (known) FBgn0035007	=	dmel_only
FBgn0003178 (known) FBgn0020255	=	dmel_only
FBgn0003178 (known) FBgn0024832	=	dmel_only
FBgn0003178 (known) FBgn0030558	=	dmel_only
FBgn0003178 (known) FBgn0010548	=	dmel_only
FBgn0003178 (known) FBgn0034438	=	dmel_only
FBgn0003178 (known) FBgn0039352	=	dmel_only
FBgn0003187 (known) FBgn0003205	=	dmel_only
FBgn0003189 (known) FBgn0040290	=	dmel_only
FBgn0003189 (known) FBgn0034435	=	dmel_only
FBgn0003189 (known) FBgn0011573	=	dmel_only
FBgn0003189 (known) FBgn0051232	=	dmel_only
FBgn0003189 (known) FBgn0030668	=	dmel_only
FBgn0003189 (known) FBgn0035892	=	dmel_only
FBgn0003194 (known) FBgn0026238	=	dmel_only
FBgn0003200 (known) FBgn0024432	=	dmel_only
FBgn0003204 (known) FBgn0035213	=	dmel_only
FBgn0003204 (known) FBgn0026176	=	dmel_only
FBgn0003204 (known) FBgn0003204	=	S
FBgn0003204 (known) FBgn0005655	=	S
FBgn0003204 (known) FBgn0031763	=	dmel_only
FBgn0003204 (known) FBgn0034008	=	dmel_only
FBgn0003205 (known) FBgn0012049	=	dmel_only
FBgn0003205 (known) FBgn0031745	=	C
FBgn0003205 (known) FBgn0003339	=	dmel_only
FBgn0003205 (known) FBgn0020278	=	dmel_only
FBgn0003205 (known) FBgn0036005	=	dmel_only
FBgn0003205 (known) FBgn0026376	=	CHM
FBgn0003205 (known) FBgn0015279	=	M
FBgn0003206 (known) FBgn0031745	=	dmel_only
FBgn0003209 (known) FBgn0031636	=	dmel_only
FBgn0003209 (known) FBgn0041171	=	dmel_only
FBgn0003209 (known) FBgn0086706	=	dmel_only
FBgn0003209 (known) FBgn0004462	=	dmel_only
FBgn0003209 (known) FBgn0037340	=	dmel_only
FBgn0003209 (known) FBgn0030931	=	dmel_only
FBgn0003210 (known) FBgn0031626	=	dmel_only
FBgn0003210 (known) FBgn0026262	=	dmel_only
FBgn0003210 (known) FBgn0028967	=	dmel_only
FBgn0003210 (known) FBgn0029936	=	dmel_only
FBgn0003210 (known) FBgn0038342	=	dmel_only
FBgn0003210 (known) FBgn0027835	=	dmel_only
FBgn0003210 (known) FBgn0036333	=	dmel_only
FBgn0003210 (known) FBgn0086910	=	dmel_only
FBgn0003210 (known) FBgn0036423	=	dmel_only
FBgn0003210 (known) FBgn0032105	=	dmel_only
FBgn0003210 (known) FBgn0036505	=	dmel_only
FBgn0003210 (known) FBgn0086705	=	dmel_only
FBgn0003210 (known) FBgn0041184	=	dmel_only
FBgn0003210 (known) FBgn0039300	=	dmel_only
FBgn0003210 (known) FBgn0036884	=	dmel_only
FBgn0003210 (known) FBgn0033019	=	dmel_only
FBgn0003210 (known) FBgn0031628	=	dmel_only
FBgn0003210 (known) FBgn0038251	=	dmel_only
FBgn0003210 (known) FBgn0003479	=	dmel_only
FBgn0003210 (known) FBgn0031114	=	dmel_only
FBgn0003210 (known) FBgn0064225	=	dmel_only
FBgn0003218 (known) FBgn0023423	=	dmel_only
FBgn0003227 (known) FBgn0037432	=	dmel_only
FBgn0003231 (known) FBgn0015808	=	dmel_only
FBgn0003231 (known) FBgn0026479	=	dmel_only
FBgn0003231 (known) FBgn0014931	=	dmel_only
FBgn0003231 (known) FBgn0053197	=	dmel_only
FBgn0003231 (known) FBgn0011760	=	dmel_only
FBgn0003248 (known) FBgn0003279	=	dmel_only
FBgn0003248 (known) FBgn0010786	=	dmel_only
FBgn0003248 (known) FBgn0032208	=	dmel_only
FBgn0003248 (known) FBgn0026372	=	dmel_only
FBgn0003249 (known) FBgn0015797	=	dmel_only
FBgn0003254 (known) FBgn0022238	=	dmel_only
FBgn0003254 (known) FBgn0030891	=	dmel_only
FBgn0003256 (known) FBgn0010269	=	CHM
FBgn0003256 (known) FBgn0016034	=	dmel_only
FBgn0003256 (known) FBgn0011020	=	dmel_only
FBgn0003256 (known) FBgn0024329	=	dmel_only
FBgn0003256 (known) FBgn0004780	=	dmel_only
FBgn0003256 (known) FBgn0004107	=	dmel_only
FBgn0003256 (known) FBgn0003256	=	dmel_only
FBgn0003256 (known) FBgn0036844	=	dmel_only
FBgn0003256 (known) FBgn0003997	=	dmel_only
FBgn0003256 (known) FBgn0040505	=	dmel_only
FBgn0003256 (known) FBgn0026252	=	dmel_only
FBgn0003256 (known) FBgn0031176	=	dmel_only
FBgn0003256 (known) FBgn0016641	=	dmel_only
FBgn0003256 (known) FBgn0038167	=	dmel_only
FBgn0003261 (known) FBgn0030749	=	dmel_only
FBgn0003261 (known) FBgn0032642	=	dmel_only
FBgn0003261 (known) FBgn0003261	=	dmel_only
FBgn0003261 (known) FBgn0035107	=	dmel_only
FBgn0003261 (known) FBgn0028573	=	dmel_only
FBgn0003261 (known) FBgn0033723	=	dmel_only
FBgn0003261 (known) FBgn0046812	=	dmel_only
FBgn0003261 (known) FBgn0028734	=	dmel_only
FBgn0003261 (known) FBgn0004856	=	dmel_only
FBgn0003261 (known) FBgn0036617	=	dmel_only
FBgn0003261 (known) FBgn0031054	=	dmel_only
FBgn0003261 (known) FBgn0033998	=	dmel_only
FBgn0003261 (known) FBgn0035092	=	dmel_only
FBgn0003261 (known) FBgn0031537	=	dmel_only
FBgn0003261 (known) FBgn0040895	=	dmel_only
FBgn0003261 (known) FBgn0034259	=	dmel_only
FBgn0003261 (known) FBgn0035235	=	dmel_only
FBgn0003261 (known) FBgn0034913	=	dmel_only
FBgn0003261 (known) FBgn0030748	=	dmel_only
FBgn0003261 (known) FBgn0004863	=	dmel_only
FBgn0003261 (known) FBgn0031476	=	dmel_only
FBgn0003261 (known) FBgn0026317	=	dmel_only
FBgn0003267 (known) FBgn0013435	=	dmel_only
FBgn0003268 (known) FBgn0004643	=	H
FBgn0003270 (known) FBgn0050417	=	dmel_only
FBgn0003270 (known) FBgn0030506	=	dmel_only
FBgn0003270 (known) FBgn0034453	=	dmel_only
FBgn0003270 (known) FBgn0031745	=	dmel_only
FBgn0003270 (known) FBgn0031106	=	dmel_only
FBgn0003270 (known) FBgn0086384	=	dmel_only
FBgn0003274 (known) FBgn0038108	=	dmel_only
FBgn0003274 (known) FBgn0034331	=	dmel_only
FBgn0003274 (known) FBgn0014073	=	dmel_only
FBgn0003274 (known) FBgn0032481	=	dmel_only
FBgn0003274 (known) FBgn0036349	=	dmel_only
FBgn0003274 (known) FBgn0052852	=	dmel_only
FBgn0003274 (known) FBgn0038037	=	dmel_only
FBgn0003274 (known) FBgn0004636	=	dmel_only
FBgn0003274 (known) FBgn0033113	=	dmel_only
FBgn0003274 (known) FBgn0026566	=	dmel_only
FBgn0003274 (known) FBgn0037994	=	dmel_only
FBgn0003274 (known) FBgn0036804	=	dmel_only
FBgn0003274 (known) FBgn0039589	=	dmel_only
FBgn0003274 (known) FBgn0040503	=	dmel_only
FBgn0003274 (known) FBgn0027572	=	dmel_only
FBgn0003275 (known) FBgn0039088	=	dmel_only
FBgn0003275 (known) FBgn0026324	=	dmel_only
FBgn0003275 (known) FBgn0037372	=	dmel_only
FBgn0003276 (known) FBgn0005771	=	dmel_only
FBgn0003276 (known) FBgn0033460	=	dmel_only
FBgn0003276 (known) FBgn0036361	=	dmel_only
FBgn0003277 (known) FBgn0004855	=	S
FBgn0003277 (known) FBgn0037555	=	dmel_only
FBgn0003277 (known) FBgn0038546	=	dmel_only
FBgn0003277 (known) FBgn0004859	=	dmel_only
FBgn0003277 (known) FBgn0003687	=	dmel_only
FBgn0003277 (known) FBgn0015618	=	dmel_only
FBgn0003279 (known) FBgn0029936	=	dmel_only
FBgn0003279 (known) FBgn0031314	=	dmel_only
FBgn0003279 (known) FBgn0052369	=	dmel_only
FBgn0003279 (known) FBgn0005278	=	dmel_only
FBgn0003279 (known) FBgn0037621	=	dmel_only
FBgn0003279 (known) FBgn0041780	=	dmel_only
FBgn0003279 (known) FBgn0027572	=	dmel_only
FBgn0003279 (known) FBgn0035097	=	dmel_only
FBgn0003279 (known) FBgn0041096	=	dmel_only
FBgn0003279 (known) FBgn0041203	=	dmel_only
FBgn0003279 (known) FBgn0029095	=	dmel_only
FBgn0003279 (known) FBgn0035638	=	dmel_only
FBgn0003279 (known) FBgn0030252	=	dmel_only
FBgn0003279 (known) FBgn0034744	=	dmel_only
FBgn0003279 (known) FBgn0050480	=	dmel_only
FBgn0003279 (known) FBgn0026056	=	dmel_only
FBgn0003279 (known) FBgn0015296	=	dmel_only
FBgn0003279 (known) FBgn0038747	=	dmel_only
FBgn0003279 (known) FBgn0033460	=	S
FBgn0003285 (known) FBgn0029082	=	dmel_only
FBgn0003285 (known) FBgn0034634	=	dmel_only
FBgn0003285 (known) FBgn0014388	=	dmel_only
FBgn0003295 (known) FBgn0005672	=	dmel_only
FBgn0003295 (known) FBgn0052179	=	dmel_only
FBgn0003300 (known) FBgn0013755	=	HM
FBgn0003300 (known) FBgn0013753	=	HM
FBgn0003301 (known) FBgn0020439	=	dmel_only
FBgn0003302 (known) FBgn0004893	=	dmel_only
FBgn0003302 (known) FBgn0015816	=	dmel_only
FBgn0003302 (known) FBgn0027055	=	dmel_only
FBgn0003302 (known) FBgn0039286	=	dmel_only
FBgn0003302 (known) FBgn0034816	=	dmel_only
FBgn0003302 (known) FBgn0034651	=	dmel_only
FBgn0003302 (known) FBgn0031894	=	dmel_only
FBgn0003302 (known) FBgn0035084	=	dmel_only
FBgn0003302 (known) FBgn0032029	=	dmel_only
FBgn0003302 (known) FBgn0037643	=	dmel_only
FBgn0003302 (known) FBgn0030929	=	dmel_only
FBgn0003302 (known) FBgn0023091	=	dmel_only
FBgn0003302 (known) FBgn0010225	=	dmel_only
FBgn0003302 (known) FBgn0010382	=	dmel_only
FBgn0003302 (known) FBgn0086903	=	dmel_only
FBgn0003302 (known) FBgn0025463	=	dmel_only
FBgn0003302 (known) FBgn0028577	=	dmel_only
FBgn0003302 (known) FBgn0030122	=	dmel_only
FBgn0003302 (known) FBgn0028509	=	dmel_only
FBgn0003302 (known) FBgn0032192	=	dmel_only
FBgn0003302 (known) FBgn0051646	=	dmel_only
FBgn0003302 (known) FBgn0039210	=	dmel_only
FBgn0003302 (known) FBgn0033631	=	dmel_only
FBgn0003302 (known) FBgn0030003	=	dmel_only
FBgn0003302 (known) FBgn0029588	=	dmel_only
FBgn0003302 (known) FBgn0036322	=	dmel_only
FBgn0003302 (known) FBgn0032213	=	dmel_only
FBgn0003302 (known) FBgn0063498	=	dmel_only
FBgn0003302 (known) FBgn0010317	=	dmel_only
FBgn0003302 (known) FBgn0042102	=	dmel_only
FBgn0003302 (known) FBgn0032283	=	dmel_only
FBgn0003302 (known) FBgn0023495	=	dmel_only
FBgn0003302 (known) FBgn0035802	=	dmel_only
FBgn0003302 (known) FBgn0035162	=	dmel_only
FBgn0003302 (known) FBgn0011586	=	dmel_only
FBgn0003302 (known) FBgn0037345	=	dmel_only
FBgn0003310 (known) FBgn0052179	=	dmel_only
FBgn0003310 (known) FBgn0029522	=	dmel_only
FBgn0003310 (known) FBgn0005672	=	dmel_only
FBgn0003310 (known) FBgn0025674	=	dmel_only
FBgn0003310 (known) FBgn0004635	=	dmel_only
FBgn0003310 (known) FBgn0020248	=	dmel_only
FBgn0003310 (known) FBgn0010408	=	dmel_only
FBgn0003310 (known) FBgn0040377	=	dmel_only
FBgn0003310 (known) FBgn0030323	=	dmel_only
FBgn0003313 (known) FBgn0036449	=	dmel_only
FBgn0003313 (known) FBgn0036311	=	dmel_only
FBgn0003313 (known) FBgn0015371	=	dmel_only
FBgn0003313 (known) FBgn0038854	=	dmel_only
FBgn0003313 (known) FBgn0031089	=	dmel_only
FBgn0003313 (known) FBgn0046302	=	dmel_only
FBgn0003313 (known) FBgn0034774	=	dmel_only
FBgn0003313 (known) FBgn0033308	=	dmel_only
FBgn0003313 (known) FBgn0030040	=	dmel_only
FBgn0003313 (known) FBgn0027657	=	dmel_only
FBgn0003313 (known) FBgn0032640	=	dmel_only
FBgn0003313 (known) FBgn0052711	=	dmel_only
FBgn0003313 (known) FBgn0032769	=	dmel_only
FBgn0003313 (known) FBgn0035871	=	dmel_only
FBgn0003317 (known) FBgn0026059	=	dmel_only
FBgn0003317 (known) FBgn0003475	=	dmel_only
FBgn0003321 (known) FBgn0028411	=	H
FBgn0003321 (known) FBgn0038170	=	dmel_only
FBgn0003321 (known) FBgn0034215	=	dmel_only
FBgn0003326 (known) FBgn0086361	=	dmel_only
FBgn0003328 (known) FBgn0004657	=	dmel_only
FBgn0003328 (known) FBgn0003892	=	dmel_only
FBgn0003330 (known) FBgn0053197	=	dmel_only
FBgn0003330 (known) FBgn0041203	=	dmel_only
FBgn0003330 (known) FBgn0004586	=	dmel_only
FBgn0003330 (known) FBgn0025725	=	dmel_only
FBgn0003330 (known) FBgn0004463	=	dmel_only
FBgn0003330 (known) FBgn0030663	=	dmel_only
FBgn0003334 (known) FBgn0034326	=	dmel_only
FBgn0003334 (known) FBgn0010313	=	dmel_only
FBgn0003334 (known) FBgn0004860	=	dmel_only
FBgn0003334 (known) FBgn0034196	=	dmel_only
FBgn0003334 (known) FBgn0003334	=	dmel_only
FBgn0003334 (known) FBgn0032680	=	dmel_only
FBgn0003334 (known) FBgn0004861	=	dmel_only
FBgn0003334 (known) FBgn0038546	=	dmel_only
FBgn0003334 (known) FBgn0034706	=	dmel_only
FBgn0003339 (known) FBgn0042693	=	dmel_only
FBgn0003339 (known) FBgn0051481	=	dmel_only
FBgn0003345 (known) FBgn0037338	=	dmel_only
FBgn0003345 (known) FBgn0019650	=	dmel_only
FBgn0003345 (known) FBgn0031106	=	dmel_only
FBgn0003345 (known) FBgn0003975	=	dmel_only
FBgn0003345 (known) FBgn0011715	=	dmel_only
FBgn0003345 (known) FBgn0031054	=	dmel_only
FBgn0003345 (known) FBgn0086384	=	dmel_only
FBgn0003345 (known) FBgn0011659	=	dmel_only
FBgn0003345 (known) FBgn0034970	=	H
FBgn0003345 (known) FBgn0028999	=	dmel_only
FBgn0003346 (known) FBgn0028546	=	dmel_only
FBgn0003346 (known) FBgn0032196	=	dmel_only
FBgn0003346 (known) FBgn0015946	=	dmel_only
FBgn0003346 (known) FBgn0025574	=	dmel_only
FBgn0003349 (known) FBgn0013997	=	dmel_only
FBgn0003349 (known) FBgn0051802	=	dmel_only
FBgn0003349 (known) FBgn0086905	=	dmel_only
FBgn0003360 (known) FBgn0051482	=	dmel_only
FBgn0003360 (known) FBgn0036646	=	dmel_only
FBgn0003360 (known) FBgn0036669	=	dmel_only
FBgn0003360 (known) FBgn0011570	=	dmel_only
FBgn0003360 (known) FBgn0028544	=	dmel_only
FBgn0003360 (known) FBgn0039859	=	dmel_only
FBgn0003360 (known) FBgn0037931	=	dmel_only
FBgn0003360 (known) FBgn0036944	=	dmel_only
FBgn0003366 (known) FBgn0014388	=	dmel_only
FBgn0003366 (known) FBgn0004638	=	dmel_only
FBgn0003371 (known) FBgn0026598	=	dmel_only
FBgn0003371 (known) FBgn0037449	=	dmel_only
FBgn0003371 (known) FBgn0004859	=	dmel_only
FBgn0003371 (known) FBgn0025680	=	dmel_only
FBgn0003371 (known) FBgn0014396	=	dmel_only
FBgn0003371 (known) FBgn0026597	=	M
FBgn0003380 (known) FBgn0051092	=	dmel_only
FBgn0003380 (known) FBgn0010504	=	dmel_only
FBgn0003380 (known) FBgn0005655	=	dmel_only
FBgn0003380 (known) FBgn0023522	=	dmel_only
FBgn0003382 (known) FBgn0003410	=	dmel_only
FBgn0003383 (known) FBgn0003892	=	dmel_only
FBgn0003390 (known) FBgn0004644	=	dmel_only
FBgn0003391 (known) FBgn0028526	=	dmel_only
FBgn0003391 (known) FBgn0004370	=	dmel_only
FBgn0003392 (known) FBgn0030931	=	dmel_only
FBgn0003392 (known) FBgn0023388	=	dmel_only
FBgn0003392 (known) FBgn0033784	=	dmel_only
FBgn0003392 (known) FBgn0039122	=	dmel_only
FBgn0003392 (known) FBgn0035969	=	dmel_only
FBgn0003396 (known) FBgn0011648	=	dmel_only
FBgn0003401 (known) FBgn0031196	=	dmel_only
FBgn0003410 (known) FBgn0031971	=	dmel_only
FBgn0003410 (known) FBgn0028942	=	dmel_only
FBgn0003410 (known) FBgn0004783	=	dmel_only
FBgn0003410 (known) FBgn0037009	=	dmel_only
FBgn0003410 (known) FBgn0028529	=	dmel_only
FBgn0003410 (known) FBgn0010602	=	H
FBgn0003410 (known) FBgn0023444	=	dmel_only
FBgn0003410 (known) FBgn0028836	=	dmel_only
FBgn0003410 (known) FBgn0034089	=	dmel_only
FBgn0003410 (known) FBgn0015756	=	dmel_only
FBgn0003410 (known) FBgn0030025	=	dmel_only
FBgn0003410 (known) FBgn0003410	=	M
FBgn0003410 (known) FBgn0040371	=	dmel_only
FBgn0003410 (known) FBgn0050420	=	dmel_only
FBgn0003410 (known) FBgn0003870	=	dmel_only
FBgn0003410 (known) FBgn0019925	=	dmel_only
FBgn0003410 (known) FBgn0039028	=	dmel_only
FBgn0003410 (known) FBgn0034094	=	dmel_only
FBgn0003410 (known) FBgn0025613	=	dmel_only
FBgn0003410 (known) FBgn0039352	=	dmel_only
FBgn0003410 (known) FBgn0085197	=	dmel_only
FBgn0003410 (known) FBgn0038244	=	dmel_only
FBgn0003410 (known) FBgn0015778	=	dmel_only
FBgn0003410 (known) FBgn0004782	=	dmel_only
FBgn0003410 (known) FBgn0052296	=	dmel_only
FBgn0003410 (known) FBgn0013765	=	dmel_only
FBgn0003410 (known) FBgn0027521	=	dmel_only
FBgn0003410 (known) FBgn0031781	=	dmel_only
FBgn0003410 (known) FBgn0039252	=	dmel_only
FBgn0003410 (known) FBgn0052055	=	dmel_only
FBgn0003410 (known) FBgn0011217	=	dmel_only
FBgn0003410 (known) FBgn0039398	=	dmel_only
FBgn0003410 (known) FBgn0003892	=	dmel_only
FBgn0003410 (known) FBgn0013725	=	dmel_only
FBgn0003410 (known) FBgn0052392	=	dmel_only
FBgn0003410 (known) FBgn0040941	=	dmel_only
FBgn0003410 (known) FBgn0039743	=	dmel_only
FBgn0003410 (known) FBgn0003691	=	dmel_only
FBgn0003410 (known) FBgn0037634	=	dmel_only
FBgn0003410 (known) FBgn0029799	=	dmel_only
FBgn0003410 (known) FBgn0011770	=	dmel_only
FBgn0003411 (known) FBgn0015286	=	dmel_only
FBgn0003411 (known) FBgn0051999	=	dmel_only
FBgn0003411 (known) FBgn0085394	=	dmel_only
FBgn0003411 (known) FBgn0038747	=	dmel_only
FBgn0003411 (known) FBgn0015790	=	dmel_only
FBgn0003411 (known) FBgn0011715	=	dmel_only
FBgn0003411 (known) FBgn0023522	=	dmel_only
FBgn0003411 (known) FBgn0035924	=	dmel_only
FBgn0003411 (known) FBgn0010109	=	dmel_only
FBgn0003411 (known) FBgn0030252	=	dmel_only
FBgn0003411 (known) FBgn0038266	=	dmel_only
FBgn0003411 (known) FBgn0024191	=	dmel_only
FBgn0003411 (known) FBgn0034744	=	dmel_only
FBgn0003411 (known) FBgn0003411	=	dmel_only
FBgn0003411 (known) FBgn0035751	=	dmel_only
FBgn0003415 (known) FBgn0043900	=	dmel_only
FBgn0003415 (known) FBgn0037893	=	dmel_only
FBgn0003415 (known) FBgn0004597	=	dmel_only
FBgn0003415 (known) FBgn0037262	=	dmel_only
FBgn0003415 (known) FBgn0015618	=	H
FBgn0003415 (known) FBgn0025790	=	dmel_only
FBgn0003415 (known) FBgn0004859	=	dmel_only
FBgn0003415 (known) FBgn0086779	=	dmel_only
FBgn0003416 (known) FBgn0052432	=	dmel_only
FBgn0003423 (known) FBgn0034611	=	dmel_only
FBgn0003423 (known) FBgn0037852	=	dmel_only
FBgn0003423 (known) FBgn0004172	=	dmel_only
FBgn0003423 (known) FBgn0031628	=	dmel_only
FBgn0003423 (known) FBgn0033721	=	dmel_only
FBgn0003423 (known) FBgn0052406	=	dmel_only
FBgn0003423 (known) FBgn0038453	=	dmel_only
FBgn0003423 (known) FBgn0011277	=	dmel_only
FBgn0003423 (known) FBgn0028737	=	dmel_only
FBgn0003423 (known) FBgn0029756	=	dmel_only
FBgn0003423 (known) FBgn0064225	=	dmel_only
FBgn0003423 (known) FBgn0038078	=	dmel_only
FBgn0003423 (known) FBgn0032455	=	dmel_only
FBgn0003423 (known) FBgn0033094	=	dmel_only
FBgn0003423 (known) FBgn0003942	=	dmel_only
FBgn0003423 (known) FBgn0040340	=	dmel_only
FBgn0003423 (known) FBgn0034967	=	dmel_only
FBgn0003423 (known) FBgn0031114	=	dmel_only
FBgn0003425 (known) FBgn0004859	=	dmel_only
FBgn0003425 (known) FBgn0005631	=	dmel_only
FBgn0003429 (known) FBgn0003501	=	dmel_only
FBgn0003429 (known) FBgn0004907	=	dmel_only
FBgn0003429 (known) FBgn0030931	=	dmel_only
FBgn0003429 (known) FBgn0024728	=	dmel_only
FBgn0003429 (known) FBgn0024290	=	dmel_only
FBgn0003430 (known) FBgn0036322	=	dmel_only
FBgn0003430 (known) FBgn0036405	=	dmel_only
FBgn0003430 (known) FBgn0011640	=	dmel_only
FBgn0003430 (known) FBgn0038271	=	dmel_only
FBgn0003435 (known) FBgn0035849	=	dmel_only
FBgn0003435 (known) FBgn0028999	=	dmel_only
FBgn0003435 (known) FBgn0033831	=	dmel_only
FBgn0003435 (known) FBgn0030243	=	dmel_only
FBgn0003435 (known) FBgn0042213	=	dmel_only
FBgn0003435 (known) FBgn0020249	=	dmel_only
FBgn0003435 (known) FBgn0085430	=	dmel_only
FBgn0003444 (known) FBgn0040010	=	dmel_only
FBgn0003444 (known) FBgn0011760	=	dmel_only
FBgn0003444 (known) FBgn0015024	=	dmel_only
FBgn0003444 (known) FBgn0004644	=	dmel_only
FBgn0003444 (known) FBgn0015521	=	dmel_only
FBgn0003447 (known) FBgn0034331	=	dmel_only
FBgn0003448 (known) FBgn0035168	=	dmel_only
FBgn0003448 (known) FBgn0030895	=	dmel_only
FBgn0003448 (known) FBgn0003892	=	dmel_only
FBgn0003448 (known) FBgn0086384	=	dmel_only
FBgn0003448 (known) FBgn0020496	=	dmel_only
FBgn0003449 (known) FBgn0033210	=	HS
FBgn0003449 (known) FBgn0003659	=	dmel_only
FBgn0003449 (known) FBgn0028925	=	dmel_only
FBgn0003460 (known) FBgn0033153	=	dmel_only
FBgn0003460 (known) FBgn0033654	=	dmel_only
FBgn0003460 (known) FBgn0027540	=	dmel_only
FBgn0003460 (known) FBgn0039300	=	dmel_only
FBgn0003460 (known) FBgn0038853	=	dmel_only
FBgn0003460 (known) FBgn0028744	=	dmel_only
FBgn0003460 (known) FBgn0031108	=	dmel_only
FBgn0003460 (known) FBgn0035630	=	dmel_only
FBgn0003460 (known) FBgn0028916	=	dmel_only
FBgn0003460 (known) FBgn0004863	=	dmel_only
FBgn0003460 (known) FBgn0035077	=	dmel_only
FBgn0003460 (known) FBgn0035489	=	dmel_only
FBgn0003460 (known) FBgn0039038	=	dmel_only
FBgn0003460 (known) FBgn0031488	=	H
FBgn0003460 (known) FBgn0023172	=	dmel_only
FBgn0003460 (known) FBgn0037377	=	dmel_only
FBgn0003460 (known) FBgn0036977	=	dmel_only
FBgn0003460 (known) FBgn0038815	=	dmel_only
FBgn0003460 (known) FBgn0028665	=	dmel_only
FBgn0003462 (known) FBgn0034259	=	dmel_only
FBgn0003462 (known) FBgn0036476	=	dmel_only
FBgn0003463 (known) FBgn0086364	=	dmel_only
FBgn0003463 (known) FBgn0030107	=	dmel_only
FBgn0003463 (known) FBgn0036555	=	dmel_only
FBgn0003463 (known) FBgn0003719	=	dmel_only
FBgn0003464 (known) FBgn0035766	=	dmel_only
FBgn0003464 (known) FBgn0026562	=	dmel_only
FBgn0003464 (known) FBgn0030003	=	dmel_only
FBgn0003464 (known) FBgn0039450	=	dmel_only
FBgn0003464 (known) FBgn0038747	=	dmel_only
FBgn0003464 (known) FBgn0037644	=	dmel_only
FBgn0003464 (known) FBgn0038126	=	dmel_only
FBgn0003464 (known) FBgn0033283	=	dmel_only
FBgn0003464 (known) FBgn0037446	=	dmel_only
FBgn0003464 (known) FBgn0030748	=	dmel_only
FBgn0003464 (known) FBgn0029867	=	dmel_only
FBgn0003464 (known) FBgn0034499	=	dmel_only
FBgn0003464 (known) FBgn0036082	=	dmel_only
FBgn0003464 (known) FBgn0037220	=	dmel_only
FBgn0003464 (known) FBgn0014184	=	dmel_only
FBgn0003464 (known) FBgn0031737	=	dmel_only
FBgn0003464 (known) FBgn0032127	=	dmel_only
FBgn0003464 (known) FBgn0033988	=	dmel_only
FBgn0003464 (known) FBgn0015721	=	dmel_only
FBgn0003464 (known) FBgn0035077	=	dmel_only
FBgn0003464 (known) FBgn0031089	=	dmel_only
FBgn0003464 (known) FBgn0035499	=	dmel_only
FBgn0003464 (known) FBgn0031313	=	dmel_only
FBgn0003464 (known) FBgn0014001	=	dmel_only
FBgn0003464 (known) FBgn0028545	=	dmel_only
FBgn0003464 (known) FBgn0036311	=	dmel_only
FBgn0003464 (known) FBgn0037115	=	dmel_only
FBgn0003464 (known) FBgn0034182	=	dmel_only
FBgn0003464 (known) FBgn0037254	=	dmel_only
FBgn0003464 (known) FBgn0004907	=	dmel_only
FBgn0003464 (known) FBgn0037493	=	dmel_only
FBgn0003464 (known) FBgn0011715	=	dmel_only
FBgn0003464 (known) FBgn0036980	=	dmel_only
FBgn0003464 (known) FBgn0037781	=	dmel_only
FBgn0003464 (known) FBgn0008651	=	dmel_only
FBgn0003464 (known) FBgn0031859	=	dmel_only
FBgn0003464 (known) FBgn0034919	=	dmel_only
FBgn0003464 (known) FBgn0031696	=	dmel_only
FBgn0003464 (known) FBgn0031816	=	dmel_only
FBgn0003464 (known) FBgn0026411	=	dmel_only
FBgn0003464 (known) FBgn0034697	=	dmel_only
FBgn0003464 (known) FBgn0024191	=	dmel_only
FBgn0003464 (known) FBgn0035643	=	dmel_only
FBgn0003464 (known) FBgn0037921	=	dmel_only
FBgn0003464 (known) FBgn0003683	=	dmel_only
FBgn0003464 (known) FBgn0033539	=	dmel_only
FBgn0003464 (known) FBgn0037621	=	dmel_only
FBgn0003464 (known) FBgn0015553	=	dmel_only
FBgn0003464 (known) FBgn0040371	=	dmel_only
FBgn0003464 (known) FBgn0038108	=	dmel_only
FBgn0003464 (known) FBgn0032485	=	dmel_only
FBgn0003464 (known) FBgn0013718	=	dmel_only
FBgn0003464 (known) FBgn0020249	=	dmel_only
FBgn0003464 (known) FBgn0032704	=	dmel_only
FBgn0003464 (known) FBgn0031239	=	dmel_only
FBgn0003464 (known) FBgn0023540	=	dmel_only
FBgn0003464 (known) FBgn0085197	=	dmel_only
FBgn0003464 (known) FBgn0026566	=	dmel_only
FBgn0003464 (known) FBgn0032635	=	dmel_only
FBgn0003464 (known) FBgn0030514	=	dmel_only
FBgn0003464 (known) FBgn0035707	=	dmel_only
FBgn0003464 (known) FBgn0039846	=	dmel_only
FBgn0003464 (known) FBgn0004177	=	dmel_only
FBgn0003464 (known) FBgn0024250	=	dmel_only
FBgn0003464 (known) FBgn0039740	=	dmel_only
FBgn0003464 (known) FBgn0035097	=	dmel_only
FBgn0003464 (known) FBgn0026878	=	dmel_only
FBgn0003464 (known) FBgn0032054	=	dmel_only
FBgn0003464 (known) FBgn0033056	=	dmel_only
FBgn0003464 (known) FBgn0010323	=	dmel_only
FBgn0003470 (known) FBgn0033761	=	dmel_only
FBgn0003470 (known) FBgn0031871	=	dmel_only
FBgn0003470 (known) FBgn0031745	=	dmel_only
FBgn0003470 (known) FBgn0037162	=	dmel_only
FBgn0003470 (known) FBgn0030843	=	dmel_only
FBgn0003470 (known) FBgn0011659	=	dmel_only
FBgn0003470 (known) FBgn0032178	=	dmel_only
FBgn0003470 (known) FBgn0086476	=	dmel_only
FBgn0003470 (known) FBgn0034502	=	dmel_only
FBgn0003470 (known) FBgn0039398	=	dmel_only
FBgn0003470 (known) FBgn0003471	=	H
FBgn0003470 (known) FBgn0035892	=	dmel_only
FBgn0003470 (known) FBgn0030686	=	dmel_only
FBgn0003470 (known) FBgn0031607	=	dmel_only
FBgn0003470 (known) FBgn0015621	=	dmel_only
FBgn0003470 (known) FBgn0033511	=	dmel_only
FBgn0003470 (known) FBgn0052369	=	dmel_only
FBgn0003470 (known) FBgn0029688	=	dmel_only
FBgn0003470 (known) FBgn0004167	=	dmel_only
FBgn0003470 (known) FBgn0032483	=	dmel_only
FBgn0003471 (known) FBgn0003480	=	dmel_only
FBgn0003471 (known) FBgn0019650	=	dmel_only
FBgn0003471 (known) FBgn0031537	=	dmel_only
FBgn0003471 (known) FBgn0020299	=	dmel_only
FBgn0003471 (known) FBgn0036666	=	dmel_only
FBgn0003471 (known) FBgn0031450	=	dmel_only
FBgn0003471 (known) FBgn0035491	=	dmel_only
FBgn0003471 (known) FBgn0086476	=	dmel_only
FBgn0003471 (known) FBgn0036298	=	dmel_only
FBgn0003475 (known) FBgn0051092	=	dmel_only
FBgn0003475 (known) FBgn0086364	=	dmel_only
FBgn0003475 (known) FBgn0050409	=	dmel_only
FBgn0003475 (known) FBgn0040529	=	dmel_only
FBgn0003475 (known) FBgn0014388	=	dmel_only
FBgn0003475 (known) FBgn0031163	=	dmel_only
FBgn0003475 (known) FBgn0034430	=	dmel_only
FBgn0003475 (known) FBgn0020270	=	dmel_only
FBgn0003479 (known) FBgn0026176	=	dmel_only
FBgn0003479 (known) FBgn0029113	=	dmel_only
FBgn0003479 (known) FBgn0034528	=	dmel_only
FBgn0003479 (known) FBgn0035938	=	dmel_only
FBgn0003479 (known) FBgn0027499	=	dmel_only
FBgn0003479 (known) FBgn0038532	=	dmel_only
FBgn0003479 (known) FBgn0086783	=	dmel_only
FBgn0003479 (known) FBgn0010316	=	dmel_only
FBgn0003479 (known) FBgn0032670	=	dmel_only
FBgn0003479 (known) FBgn0023181	=	dmel_only
FBgn0003479 (known) FBgn0022936	=	dmel_only
FBgn0003479 (known) FBgn0035142	=	dmel_only
FBgn0003479 (known) FBgn0038902	=	dmel_only
FBgn0003479 (known) FBgn0011747	=	dmel_only
FBgn0003479 (known) FBgn0033460	=	dmel_only
FBgn0003479 (known) FBgn0032906	=	dmel_only
FBgn0003479 (known) FBgn0013762	=	dmel_only
FBgn0003479 (known) FBgn0025743	=	dmel_only
FBgn0003479 (known) FBgn0032388	=	dmel_only
FBgn0003479 (known) FBgn0011474	=	dmel_only
FBgn0003479 (known) FBgn0026371	=	dmel_only
FBgn0003479 (known) FBgn0035038	=	dmel_only
FBgn0003479 (known) FBgn0031719	=	dmel_only
FBgn0003479 (known) FBgn0003479	=	CHS
FBgn0003479 (known) FBgn0035047	=	dmel_only
FBgn0003479 (known) FBgn0040994	=	dmel_only
FBgn0003479 (known) FBgn0037344	=	dmel_only
FBgn0003479 (known) FBgn0035357	=	dmel_only
FBgn0003479 (known) FBgn0031069	=	dmel_only
FBgn0003479 (known) FBgn0010317	=	dmel_only
FBgn0003479 (known) FBgn0039044	=	H
FBgn0003479 (known) FBgn0040290	=	dmel_only
FBgn0003479 (known) FBgn0011425	=	dmel_only
FBgn0003479 (known) FBgn0004107	=	dmel_only
FBgn0003479 (known) FBgn0023091	=	dmel_only
FBgn0003479 (known) FBgn0031997	=	dmel_only
FBgn0003479 (known) FBgn0026262	=	dmel_only
FBgn0003479 (known) FBgn0011211	=	dmel_only
FBgn0003479 (known) FBgn0030330	=	dmel_only
FBgn0003479 (known) FBgn0003612	=	dmel_only
FBgn0003479 (known) FBgn0033636	=	dmel_only
FBgn0003479 (known) FBgn0053553	=	dmel_only
FBgn0003479 (known) FBgn0027587	=	dmel_only
FBgn0003479 (known) FBgn0003892	=	dmel_only
FBgn0003479 (known) FBgn0015624	=	dmel_only
FBgn0003479 (known) FBgn0037613	=	dmel_only
FBgn0003479 (known) FBgn0039923	=	dmel_only
FBgn0003479 (known) FBgn0034598	=	dmel_only
FBgn0003479 (known) FBgn0016131	=	dmel_only
FBgn0003479 (known) FBgn0010379	=	dmel_only
FBgn0003479 (known) FBgn0053208	=	dmel_only
FBgn0003479 (known) FBgn0034240	=	dmel_only
FBgn0003479 (known) FBgn0032923	=	dmel_only
FBgn0003479 (known) FBgn0011598	=	dmel_only
FBgn0003479 (known) FBgn0036668	=	dmel_only
FBgn0003479 (known) FBgn0031876	=	dmel_only
FBgn0003479 (known) FBgn0026063	=	dmel_only
FBgn0003479 (known) FBgn0003891	=	dmel_only
FBgn0003479 (known) FBgn0039858	=	dmel_only
FBgn0003479 (known) FBgn0005683	=	dmel_only
FBgn0003479 (known) FBgn0030668	=	dmel_only
FBgn0003479 (known) FBgn0038434	=	dmel_only
FBgn0003479 (known) FBgn0038889	=	dmel_only
FBgn0003479 (known) FBgn0050169	=	dmel_only
FBgn0003480 (known) FBgn0028741	=	dmel_only
FBgn0003480 (known) FBgn0034186	=	dmel_only
FBgn0003480 (known) FBgn0029985	=	dmel_only
FBgn0003480 (known) FBgn0004373	=	dmel_only
FBgn0003480 (known) FBgn0036533	=	dmel_only
FBgn0003480 (known) FBgn0035337	=	dmel_only
FBgn0003480 (known) FBgn0021818	=	dmel_only
FBgn0003480 (known) FBgn0053715	=	dmel_only
FBgn0003480 (known) FBgn0020254	=	dmel_only
FBgn0003480 (known) FBgn0039313	=	dmel_only
FBgn0003480 (known) FBgn0039600	=	dmel_only
FBgn0003480 (known) FBgn0052532	=	dmel_only
FBgn0003480 (known) FBgn0027375	=	dmel_only
FBgn0003480 (known) FBgn0004057	=	dmel_only
FBgn0003480 (known) FBgn0037487	=	dmel_only
FBgn0003480 (known) FBgn0025726	=	dmel_only
FBgn0003480 (known) FBgn0020369	=	dmel_only
FBgn0003480 (known) FBgn0050169	=	dmel_only
FBgn0003480 (known) FBgn0041096	=	dmel_only
FBgn0003480 (known) FBgn0034158	=	dmel_only
FBgn0003480 (known) FBgn0039140	=	dmel_only
FBgn0003480 (known) FBgn0085412	=	dmel_only
FBgn0003480 (known) FBgn0035411	=	dmel_only
FBgn0003480 (known) FBgn0034814	=	dmel_only
FBgn0003480 (known) FBgn0020626	=	dmel_only
FBgn0003480 (known) FBgn0005585	=	dmel_only
FBgn0003486 (known) FBgn0030937	=	dmel_only
FBgn0003486 (known) FBgn0039120	=	dmel_only
FBgn0003486 (known) FBgn0013272	=	dmel_only
FBgn0003495 (known) FBgn0003495	=	dmel_only
FBgn0003495 (known) FBgn0025613	=	dmel_only
FBgn0003495 (known) FBgn0038576	=	dmel_only
FBgn0003495 (known) FBgn0003717	=	dmel_only
FBgn0003501 (known) FBgn0036605	=	dmel_only
FBgn0003501 (known) FBgn0003502	=	dmel_only
FBgn0003501 (known) FBgn0035471	=	dmel_only
FBgn0003501 (known) FBgn0032974	=	dmel_only
FBgn0003501 (known) FBgn0003887	=	dmel_only
FBgn0003501 (known) FBgn0033261	=	dmel_only
FBgn0003501 (known) FBgn0030692	=	dmel_only
FBgn0003501 (known) FBgn0019644	=	dmel_only
FBgn0003501 (known) FBgn0011260	=	dmel_only
FBgn0003501 (known) FBgn0041184	=	dmel_only
FBgn0003501 (known) FBgn0020622	=	dmel_only
FBgn0003501 (known) FBgn0033443	=	dmel_only
FBgn0003501 (known) FBgn0036366	=	dmel_only
FBgn0003501 (known) FBgn0051036	=	dmel_only
FBgn0003501 (known) FBgn0037203	=	dmel_only
FBgn0003501 (known) FBgn0052406	=	dmel_only
FBgn0003501 (known) FBgn0033728	=	dmel_only
FBgn0003501 (known) FBgn0039066	=	dmel_only
FBgn0003501 (known) FBgn0004638	=	dmel_only
FBgn0003501 (known) FBgn0085388	=	dmel_only
FBgn0003501 (known) FBgn0033786	=	dmel_only
FBgn0003501 (known) FBgn0031016	=	dmel_only
FBgn0003501 (known) FBgn0031651	=	dmel_only
FBgn0003501 (known) FBgn0004117	=	dmel_only
FBgn0003501 (known) FBgn0039767	=	dmel_only
FBgn0003501 (known) FBgn0025463	=	dmel_only
FBgn0003501 (known) FBgn0027558	=	dmel_only
FBgn0003501 (known) FBgn0004413	=	dmel_only
FBgn0003501 (known) FBgn0033951	=	dmel_only
FBgn0003501 (known) FBgn0022986	=	dmel_only
FBgn0003501 (known) FBgn0027508	=	dmel_only
FBgn0003501 (known) FBgn0040385	=	dmel_only
FBgn0003501 (known) FBgn0003501	=	dmel_only
FBgn0003501 (known) FBgn0039172	=	dmel_only
FBgn0003501 (known) FBgn0020910	=	dmel_only
FBgn0003501 (known) FBgn0026080	=	dmel_only
FBgn0003501 (known) FBgn0029944	=	dmel_only
FBgn0003501 (known) FBgn0022764	=	dmel_only
FBgn0003502 (known) FBgn0014388	=	dmel_only
FBgn0003502 (known) FBgn0033875	=	dmel_only
FBgn0003502 (known) FBgn0003892	=	dmel_only
FBgn0003502 (known) FBgn0035006	=	dmel_only
FBgn0003502 (known) FBgn0035892	=	dmel_only
FBgn0003502 (known) FBgn0034259	=	dmel_only
FBgn0003502 (known) FBgn0031745	=	dmel_only
FBgn0003507 (known) FBgn0037563	=	dmel_only
FBgn0003507 (known) FBgn0003963	=	dmel_only
FBgn0003507 (known) FBgn0026317	=	dmel_only
FBgn0003510 (known) FBgn0037234	=	dmel_only
FBgn0003510 (known) FBgn0010772	=	dmel_only
FBgn0003510 (known) FBgn0036203	=	dmel_only
FBgn0003510 (known) FBgn0037943	=	dmel_only
FBgn0003510 (known) FBgn0037182	=	dmel_only
FBgn0003510 (known) FBgn0034362	=	dmel_only
FBgn0003510 (known) FBgn0030772	=	dmel_only
FBgn0003510 (known) FBgn0030970	=	dmel_only
FBgn0003510 (known) FBgn0036915	=	dmel_only
FBgn0003510 (known) FBgn0030136	=	dmel_only
FBgn0003510 (known) FBgn0010621	=	dmel_only
FBgn0003510 (known) FBgn0030716	=	dmel_only
FBgn0003510 (known) FBgn0031537	=	dmel_only
FBgn0003510 (known) FBgn0040385	=	dmel_only
FBgn0003510 (known) FBgn0034692	=	dmel_only
FBgn0003510 (known) FBgn0039767	=	dmel_only
FBgn0003510 (known) FBgn0034377	=	dmel_only
FBgn0003510 (known) FBgn0051354	=	dmel_only
FBgn0003510 (known) FBgn0005634	=	dmel_only
FBgn0003510 (known) FBgn0030699	=	dmel_only
FBgn0003510 (known) FBgn0020618	=	dmel_only
FBgn0003510 (known) FBgn0027335	=	dmel_only
FBgn0003510 (known) FBgn0010620	=	dmel_only
FBgn0003510 (known) FBgn0013276	=	dmel_only
FBgn0003510 (known) FBgn0086686	=	dmel_only
FBgn0003510 (known) FBgn0031450	=	dmel_only
FBgn0003510 (known) FBgn0035988	=	dmel_only
FBgn0003510 (known) FBgn0034816	=	dmel_only
FBgn0003510 (known) FBgn0013277	=	dmel_only
FBgn0003510 (known) FBgn0027081	=	dmel_only
FBgn0003511 (known) FBgn0020615	=	dmel_only
FBgn0003511 (known) FBgn0033951	=	dmel_only
FBgn0003511 (known) FBgn0037619	=	dmel_only
FBgn0003511 (known) FBgn0024846	=	dmel_only
FBgn0003511 (known) FBgn0033142	=	dmel_only
FBgn0003511 (known) FBgn0032885	=	dmel_only
FBgn0003512 (known) FBgn0086384	=	dmel_only
FBgn0003512 (known) FBgn0033879	=	dmel_only
FBgn0003513 (known) FBgn0015014	=	HM
FBgn0003515 (known) FBgn0034051	=	dmel_only
FBgn0003515 (known) FBgn0003996	=	dmel_only
FBgn0003517 (known) FBgn0034259	=	dmel_only
FBgn0003517 (known) FBgn0037050	=	dmel_only
FBgn0003517 (known) FBgn0066101	=	dmel_only
FBgn0003517 (known) FBgn0039858	=	dmel_only
FBgn0003517 (known) FBgn0034816	=	dmel_only
FBgn0003517 (known) FBgn0037843	=	dmel_only
FBgn0003520 (known) FBgn0034215	=	dmel_only
FBgn0003520 (known) FBgn0021776	=	dmel_only
FBgn0003520 (known) FBgn0031455	=	dmel_only
FBgn0003520 (known) FBgn0034743	=	dmel_only
FBgn0003525 (known) FBgn0005355	=	dmel_only
FBgn0003525 (known) FBgn0036672	=	dmel_only
FBgn0003525 (known) FBgn0033723	=	dmel_only
FBgn0003525 (known) FBgn0031810	=	dmel_only
FBgn0003525 (known) FBgn0038586	=	dmel_only
FBgn0003525 (known) FBgn0039859	=	dmel_only
FBgn0003525 (known) FBgn0037102	=	dmel_only
FBgn0003525 (known) FBgn0025838	=	dmel_only
FBgn0003527 (known) FBgn0052311	=	dmel_only
FBgn0003545 (known) FBgn0031626	=	dmel_only
FBgn0003545 (known) FBgn0038952	=	dmel_only
FBgn0003545 (known) FBgn0011277	=	dmel_only
FBgn0003545 (known) FBgn0032618	=	dmel_only
FBgn0003557 (known) FBgn0035617	=	dmel_only
FBgn0003557 (known) FBgn0030668	=	dmel_only
FBgn0003557 (known) FBgn0011648	=	H
FBgn0003557 (known) FBgn0035643	=	dmel_only
FBgn0003557 (known) FBgn0037516	=	dmel_only
FBgn0003557 (known) FBgn0004647	=	dmel_only
FBgn0003557 (known) FBgn0011573	=	dmel_only
FBgn0003557 (known) FBgn0029118	=	dmel_only
FBgn0003559 (known) FBgn0027841	=	S
FBgn0003567 (known) FBgn0030931	=	dmel_only
FBgn0003567 (known) FBgn0013764	=	dmel_only
FBgn0003567 (known) FBgn0026077	=	dmel_only
FBgn0003567 (known) FBgn0031054	=	dmel_only
FBgn0003567 (known) FBgn0086384	=	dmel_only
FBgn0003567 (known) FBgn0019650	=	dmel_only
FBgn0003567 (known) FBgn0058127	=	dmel_only
FBgn0003567 (known) FBgn0027103	=	dmel_only
FBgn0003575 (known) FBgn0033710	=	dmel_only
FBgn0003575 (known) FBgn0032030	=	dmel_only
FBgn0003575 (known) FBgn0031849	=	dmel_only
FBgn0003598 (known) FBgn0012066	=	dmel_only
FBgn0003598 (known) FBgn0033547	=	dmel_only
FBgn0003598 (known) FBgn0011660	=	dmel_only
FBgn0003598 (known) FBgn0003607	=	dmel_only
FBgn0003598 (known) FBgn0030724	=	dmel_only
FBgn0003598 (known) FBgn0064121	=	dmel_only
FBgn0003598 (known) FBgn0031224	=	dmel_only
FBgn0003598 (known) FBgn0003598	=	dmel_only
FBgn0003600 (known) FBgn0015805	=	dmel_only
FBgn0003600 (known) FBgn0036790	=	dmel_only
FBgn0003600 (known) FBgn0003600	=	dmel_only
FBgn0003600 (known) FBgn0003607	=	dmel_only
FBgn0003600 (known) FBgn0004925	=	dmel_only
FBgn0003607 (known) FBgn0030318	=	dmel_only
FBgn0003607 (known) FBgn0038551	=	dmel_only
FBgn0003607 (known) FBgn0022772	=	dmel_only
FBgn0003607 (known) FBgn0030301	=	dmel_only
FBgn0003607 (known) FBgn0026257	=	dmel_only
FBgn0003607 (known) FBgn0037471	=	dmel_only
FBgn0003607 (known) FBgn0034217	=	dmel_only
FBgn0003607 (known) FBgn0015270	=	dmel_only
FBgn0003607 (known) FBgn0011741	=	dmel_only
FBgn0003607 (known) FBgn0050101	=	dmel_only
FBgn0003607 (known) FBgn0034837	=	dmel_only
FBgn0003607 (known) FBgn0028526	=	dmel_only
FBgn0003607 (known) FBgn0034416	=	dmel_only
FBgn0003607 (known) FBgn0037027	=	dmel_only
FBgn0003607 (known) FBgn0035829	=	dmel_only
FBgn0003607 (known) FBgn0005558	=	dmel_only
FBgn0003607 (known) FBgn0032929	=	dmel_only
FBgn0003612 (known) FBgn0016917	=	dmel_only
FBgn0003612 (known) FBgn0034009	=	dmel_only
FBgn0003612 (known) FBgn0038972	=	dmel_only
FBgn0003612 (known) FBgn0024987	=	dmel_only
FBgn0003612 (known) FBgn0020299	=	dmel_only
FBgn0003638 (known) FBgn0038454	=	dmel_only
FBgn0003638 (known) FBgn0051550	=	dmel_only
FBgn0003638 (known) FBgn0038529	=	dmel_only
FBgn0003638 (known) FBgn0032248	=	dmel_only
FBgn0003638 (known) FBgn0036827	=	dmel_only
FBgn0003638 (known) FBgn0051211	=	dmel_only
FBgn0003651 (known) FBgn0013746	=	dmel_only
FBgn0003651 (known) FBgn0050149	=	dmel_only
FBgn0003651 (known) FBgn0019650	=	dmel_only
FBgn0003654 (known) FBgn0034423	=	dmel_only
FBgn0003654 (known) FBgn0031850	=	dmel_only
FBgn0003655 (known) FBgn0033971	=	dmel_only
FBgn0003655 (known) FBgn0053129	=	dmel_only
FBgn0003655 (known) FBgn0037467	=	dmel_only
FBgn0003655 (known) FBgn0040064	=	dmel_only
FBgn0003655 (known) FBgn0037000	=	dmel_only
FBgn0003655 (known) FBgn0026141	=	dmel_only
FBgn0003655 (known) FBgn0035453	=	dmel_only
FBgn0003655 (known) FBgn0036186	=	dmel_only
FBgn0003655 (known) FBgn0011760	=	dmel_only
FBgn0003659 (known) FBgn0017457	=	dmel_only
FBgn0003659 (known) FBgn0028402	=	dmel_only
FBgn0003659 (known) FBgn0003659	=	dmel_only
FBgn0003659 (known) FBgn0005411	=	dmel_only
FBgn0003659 (known) FBgn0004237	=	dmel_only
FBgn0003660 (known) FBgn0011288	=	HSM
FBgn0003660 (known) FBgn0020254	=	dmel_only
FBgn0003660 (known) FBgn0031216	=	dmel_only
FBgn0003660 (known) FBgn0039379	=	dmel_only
FBgn0003660 (known) FBgn0034913	=	S
FBgn0003660 (known) FBgn0016975	=	dmel_only
FBgn0003660 (known) FBgn0011826	=	dmel_only
FBgn0003660 (known) FBgn0086372	=	dmel_only
FBgn0003660 (known) FBgn0012049	=	dmel_only
FBgn0003660 (known) FBgn0013343	=	CHM
FBgn0003660 (known) FBgn0050349	=	dmel_only
FBgn0003660 (known) FBgn0027540	=	dmel_only
FBgn0003660 (known) FBgn0010423	=	dmel_only
FBgn0003660 (known) FBgn0028401	=	HSM
FBgn0003660 (known) FBgn0025726	=	dmel_only
FBgn0003676 (known) FBgn0029873	=	dmel_only
FBgn0003676 (known) FBgn0035510	=	dmel_only
FBgn0003676 (known) FBgn0042129	=	dmel_only
FBgn0003676 (known) FBgn0028539	=	dmel_only
FBgn0003683 (known) FBgn0027588	=	dmel_only
FBgn0003683 (known) FBgn0034201	=	dmel_only
FBgn0003683 (known) FBgn0031626	=	dmel_only
FBgn0003683 (known) FBgn0025593	=	dmel_only
FBgn0003683 (known) FBgn0037183	=	dmel_only
FBgn0003683 (known) FBgn0032812	=	dmel_only
FBgn0003683 (known) FBgn0036112	=	dmel_only
FBgn0003683 (known) FBgn0032127	=	dmel_only
FBgn0003683 (known) FBgn0037493	=	dmel_only
FBgn0003683 (known) FBgn0039408	=	dmel_only
FBgn0003683 (known) FBgn0004863	=	dmel_only
FBgn0003683 (known) FBgn0032004	=	dmel_only
FBgn0003683 (known) FBgn0025613	=	dmel_only
FBgn0003683 (known) FBgn0033787	=	dmel_only
FBgn0003683 (known) FBgn0035203	=	dmel_only
FBgn0003683 (known) FBgn0036274	=	dmel_only
FBgn0003683 (known) FBgn0053213	=	dmel_only
FBgn0003683 (known) FBgn0031148	=	dmel_only
FBgn0003683 (known) FBgn0036924	=	dmel_only
FBgn0003683 (known) FBgn0023526	=	dmel_only
FBgn0003683 (known) FBgn0025381	=	dmel_only
FBgn0003683 (known) FBgn0030748	=	dmel_only
FBgn0003683 (known) FBgn0053138	=	dmel_only
FBgn0003683 (known) FBgn0029067	=	dmel_only
FBgn0003683 (known) FBgn0020249	=	dmel_only
FBgn0003683 (known) FBgn0039066	=	dmel_only
FBgn0003683 (known) FBgn0003944	=	dmel_only
FBgn0003683 (known) FBgn0004177	=	dmel_only
FBgn0003683 (known) FBgn0029133	=	dmel_only
FBgn0003683 (known) FBgn0029134	=	dmel_only
FBgn0003683 (known) FBgn0039972	=	dmel_only
FBgn0003687 (known) FBgn0005624	=	dmel_only
FBgn0003687 (known) FBgn0028398	=	HS
FBgn0003687 (known) FBgn0031050	=	dmel_only
FBgn0003687 (known) FBgn0026324	=	HS
FBgn0003687 (known) FBgn0011290	=	HS
FBgn0003687 (known) FBgn0004860	=	dmel_only
FBgn0003687 (known) FBgn0037555	=	S
FBgn0003687 (known) FBgn0020388	=	dmel_only
FBgn0003687 (known) FBgn0040075	=	S
FBgn0003687 (known) FBgn0004861	=	dmel_only
FBgn0003687 (known) FBgn0010355	=	HS
FBgn0003687 (known) FBgn0011289	=	HS
FBgn0003687 (known) FBgn0010417	=	HS
FBgn0003691 (known) FBgn0034734	=	dmel_only
FBgn0003691 (known) FBgn0086657	=	dmel_only
FBgn0003691 (known) FBgn0052772	=	dmel_only
FBgn0003691 (known) FBgn0086358	=	dmel_only
FBgn0003691 (known) FBgn0019972	=	H
FBgn0003691 (known) FBgn0040308	=	dmel_only
FBgn0003691 (known) FBgn0011217	=	dmel_only
FBgn0003691 (known) FBgn0003716	=	dmel_only
FBgn0003691 (known) FBgn0003997	=	dmel_only
FBgn0003691 (known) FBgn0015946	=	dmel_only
FBgn0003691 (known) FBgn0026404	=	dmel_only
FBgn0003691 (known) FBgn0010501	=	H
FBgn0003691 (known) FBgn0036786	=	dmel_only
FBgn0003691 (known) FBgn0012049	=	dmel_only
FBgn0003691 (known) FBgn0011706	=	dmel_only
FBgn0003691 (known) FBgn0010333	=	dmel_only
FBgn0003691 (known) FBgn0034453	=	dmel_only
FBgn0003691 (known) FBgn0027609	=	dmel_only
FBgn0003701 (known) FBgn0032281	=	dmel_only
FBgn0003701 (known) FBgn0031537	=	dmel_only
FBgn0003701 (known) FBgn0035627	=	dmel_only
FBgn0003714 (known) FBgn0034416	=	dmel_only
FBgn0003716 (known) FBgn0024234	=	dmel_only
FBgn0003716 (known) FBgn0015247	=	dmel_only
FBgn0003717 (known) FBgn0010441	=	dmel_only
FBgn0003717 (known) FBgn0014141	=	dmel_only
FBgn0003717 (known) FBgn0003717	=	dmel_only
FBgn0003717 (known) FBgn0026760	=	dmel_only
FBgn0003719 (known) FBgn0041203	=	dmel_only
FBgn0003720 (known) FBgn0040098	=	dmel_only
FBgn0003720 (known) FBgn0037969	=	dmel_only
FBgn0003720 (known) FBgn0005427	=	dmel_only
FBgn0003720 (known) FBgn0010217	=	dmel_only
FBgn0003720 (known) FBgn0032789	=	dmel_only
FBgn0003720 (known) FBgn0010575	=	dmel_only
FBgn0003720 (known) FBgn0051029	=	dmel_only
FBgn0003720 (known) FBgn0010825	=	dmel_only
FBgn0003720 (known) FBgn0036223	=	dmel_only
FBgn0003720 (known) FBgn0004863	=	dmel_only
FBgn0003720 (known) FBgn0020496	=	dmel_only
FBgn0003720 (known) FBgn0036594	=	dmel_only
FBgn0003720 (known) FBgn0011666	=	dmel_only
FBgn0003720 (known) FBgn0033702	=	dmel_only
FBgn0003720 (known) FBgn0029955	=	dmel_only
FBgn0003720 (known) FBgn0030244	=	dmel_only
FBgn0003721 (known) FBgn0061196	=	dmel_only
FBgn0003721 (known) FBgn0039129	=	dmel_only
FBgn0003721 (known) FBgn0003721	=	dmel_only
FBgn0003721 (known) FBgn0038977	=	dmel_only
FBgn0003721 (known) FBgn0031251	=	dmel_only
FBgn0003721 (known) FBgn0035892	=	dmel_only
FBgn0003721 (known) FBgn0051368	=	dmel_only
FBgn0003721 (known) FBgn0031196	=	dmel_only
FBgn0003731 (known) FBgn0014388	=	dmel_only
FBgn0003731 (known) FBgn0052179	=	dmel_only
FBgn0003731 (known) FBgn0004569	=	dmel_only
FBgn0003731 (known) FBgn0015296	=	dmel_only
FBgn0003731 (known) FBgn0020224	=	dmel_only
FBgn0003731 (known) FBgn0003984	=	dmel_only
FBgn0003731 (known) FBgn0039269	=	dmel_only
FBgn0003731 (known) FBgn0023479	=	dmel_only
FBgn0003731 (known) FBgn0026238	=	dmel_only
FBgn0003731 (known) FBgn0005672	=	dmel_only
FBgn0003732 (known) FBgn0004861	=	dmel_only
FBgn0003732 (known) FBgn0014127	=	dmel_only
FBgn0003733 (known) FBgn0015296	=	dmel_only
FBgn0003733 (known) FBgn0003969	=	dmel_only
FBgn0003733 (known) FBgn0037020	=	dmel_only
FBgn0003733 (known) FBgn0003751	=	dmel_only
FBgn0003741 (known) FBgn0003742	=	dmel_only
FBgn0003741 (known) FBgn0011715	=	dmel_only
FBgn0003742 (known) FBgn0004587	=	dmel_only
FBgn0003742 (known) FBgn0040284	=	dmel_only
FBgn0003742 (known) FBgn0053553	=	dmel_only
FBgn0003742 (known) FBgn0023479	=	dmel_only
FBgn0003742 (known) FBgn0003742	=	M
FBgn0003742 (known) FBgn0010252	=	dmel_only
FBgn0003742 (known) FBgn0035213	=	dmel_only
FBgn0003744 (known) FBgn0010333	=	dmel_only
FBgn0003744 (known) FBgn0036395	=	dmel_only
FBgn0003744 (known) FBgn0038965	=	H
FBgn0003747 (known) FBgn0026602	=	dmel_only
FBgn0003751 (known) FBgn0031849	=	dmel_only
FBgn0003861 (known) FBgn0004625	=	dmel_only
FBgn0003861 (known) FBgn0005614	=	dmel_only
FBgn0003861 (known) FBgn0004784	=	dmel_only
FBgn0003862 (known) FBgn0003862	=	dmel_only
FBgn0003862 (known) FBgn0031103	=	dmel_only
FBgn0003862 (known) FBgn0025802	=	dmel_only
FBgn0003862 (known) FBgn0011660	=	dmel_only
FBgn0003862 (known) FBgn0011715	=	dmel_only
FBgn0003862 (known) FBgn0005386	=	dmel_only
FBgn0003862 (known) FBgn0004103	=	dmel_only
FBgn0003862 (known) FBgn0015624	=	dmel_only
FBgn0003862 (known) FBgn0005355	=	dmel_only
FBgn0003862 (known) FBgn0028382	=	dmel_only
FBgn0003863 (known) FBgn0041096	=	dmel_only
FBgn0003863 (known) FBgn0033283	=	dmel_only
FBgn0003863 (known) FBgn0034994	=	dmel_only
FBgn0003863 (known) FBgn0086901	=	dmel_only
FBgn0003865 (known) FBgn0033721	=	dmel_only
FBgn0003865 (known) FBgn0024250	=	dmel_only
FBgn0003865 (known) FBgn0029783	=	dmel_only
FBgn0003865 (known) FBgn0032812	=	dmel_only
FBgn0003865 (known) FBgn0053980	=	dmel_only
FBgn0003866 (known) FBgn0014037	=	dmel_only
FBgn0003866 (known) FBgn0029148	=	dmel_only
FBgn0003866 (known) FBgn0026372	=	dmel_only
FBgn0003866 (known) FBgn0035471	=	dmel_only
FBgn0003866 (known) FBgn0024250	=	dmel_only
FBgn0003866 (known) FBgn0036352	=	dmel_only
FBgn0003866 (known) FBgn0010786	=	dmel_only
FBgn0003866 (known) FBgn0034512	=	dmel_only
FBgn0003866 (known) FBgn0003887	=	dmel_only
FBgn0003870 (known) FBgn0029740	=	dmel_only
FBgn0003870 (known) FBgn0039943	=	dmel_only
FBgn0003870 (known) FBgn0026170	=	dmel_only
FBgn0003870 (known) FBgn0031957	=	dmel_only
FBgn0003870 (known) FBgn0013263	=	dmel_only
FBgn0003870 (known) FBgn0026404	=	dmel_only
FBgn0003870 (known) FBgn0030400	=	dmel_only
FBgn0003870 (known) FBgn0003870	=	dmel_only
FBgn0003870 (known) FBgn0011725	=	dmel_only
FBgn0003870 (known) FBgn0035691	=	dmel_only
FBgn0003870 (known) FBgn0031849	=	dmel_only
FBgn0003870 (known) FBgn0032671	=	dmel_only
FBgn0003870 (known) FBgn0032029	=	dmel_only
FBgn0003870 (known) FBgn0036669	=	dmel_only
FBgn0003870 (known) FBgn0016917	=	dmel_only
FBgn0003870 (known) FBgn0020496	=	dmel_only
FBgn0003870 (known) FBgn0011660	=	dmel_only
FBgn0003870 (known) FBgn0015797	=	dmel_only
FBgn0003870 (known) FBgn0035922	=	dmel_only
FBgn0003870 (known) FBgn0051090	=	dmel_only
FBgn0003870 (known) FBgn0024832	=	dmel_only
FBgn0003870 (known) FBgn0035153	=	dmel_only
FBgn0003870 (known) FBgn0086384	=	dmel_only
FBgn0003870 (known) FBgn0051365	=	dmel_only
FBgn0003870 (known) FBgn0010602	=	dmel_only
FBgn0003870 (known) FBgn0034259	=	dmel_only
FBgn0003870 (known) FBgn0023516	=	dmel_only
FBgn0003870 (known) FBgn0026262	=	dmel_only
FBgn0003870 (known) FBgn0028545	=	dmel_only
FBgn0003870 (known) FBgn0013725	=	dmel_only
FBgn0003870 (known) FBgn0023177	=	dmel_only
FBgn0003870 (known) FBgn0031610	=	dmel_only
FBgn0003870 (known) FBgn0032812	=	dmel_only
FBgn0003870 (known) FBgn0022238	=	dmel_only
FBgn0003870 (known) FBgn0004647	=	dmel_only
FBgn0003870 (known) FBgn0038566	=	dmel_only
FBgn0003870 (known) FBgn0023444	=	dmel_only
FBgn0003870 (known) FBgn0039395	=	dmel_only
FBgn0003870 (known) FBgn0008649	=	dmel_only
FBgn0003870 (known) FBgn0013591	=	dmel_only
FBgn0003882 (known) FBgn0027356	=	dmel_only
FBgn0003882 (known) FBgn0038145	=	dmel_only
FBgn0003882 (known) FBgn0033402	=	dmel_only
FBgn0003882 (known) FBgn0014141	=	dmel_only
FBgn0003882 (known) FBgn0031055	=	dmel_only
FBgn0003882 (known) FBgn0010441	=	dmel_only
FBgn0003884 (known) FBgn0037493	=	dmel_only
FBgn0003884 (known) FBgn0027052	=	dmel_only
FBgn0003884 (known) FBgn0028530	=	dmel_only
FBgn0003884 (known) FBgn0086384	=	dmel_only
FBgn0003884 (known) FBgn0037467	=	dmel_only
FBgn0003884 (known) FBgn0053193	=	dmel_only
FBgn0003884 (known) FBgn0030748	=	dmel_only
FBgn0003884 (known) FBgn0004647	=	dmel_only
FBgn0003884 (known) FBgn0031607	=	dmel_only
FBgn0003884 (known) FBgn0028902	=	dmel_only
FBgn0003884 (known) FBgn0027609	=	dmel_only
FBgn0003884 (known) FBgn0036118	=	dmel_only
FBgn0003884 (known) FBgn0036622	=	dmel_only
FBgn0003884 (known) FBgn0042094	=	dmel_only
FBgn0003885 (known) FBgn0037001	=	dmel_only
FBgn0003885 (known) FBgn0003889	=	S
FBgn0003886 (known) FBgn0003888	=	S
FBgn0003887 (known) FBgn0038747	=	dmel_only
FBgn0003887 (known) FBgn0038551	=	dmel_only
FBgn0003887 (known) FBgn0050122	=	dmel_only
FBgn0003887 (known) FBgn0034744	=	dmel_only
FBgn0003887 (known) FBgn0011640	=	dmel_only
FBgn0003887 (known) FBgn0037621	=	dmel_only
FBgn0003887 (known) FBgn0025790	=	dmel_only
FBgn0003887 (known) FBgn0015790	=	dmel_only
FBgn0003887 (known) FBgn0026878	=	dmel_only
FBgn0003887 (known) FBgn0029878	=	dmel_only
FBgn0003887 (known) FBgn0025613	=	dmel_only
FBgn0003887 (known) FBgn0013765	=	dmel_only
FBgn0003887 (known) FBgn0032895	=	dmel_only
FBgn0003887 (known) FBgn0037939	=	dmel_only
FBgn0003887 (known) FBgn0030864	=	dmel_only
FBgn0003887 (known) FBgn0038330	=	dmel_only
FBgn0003887 (known) FBgn0036082	=	dmel_only
FBgn0003887 (known) FBgn0031675	=	dmel_only
FBgn0003887 (known) FBgn0032635	=	dmel_only
FBgn0003887 (known) FBgn0034230	=	dmel_only
FBgn0003887 (known) FBgn0037317	=	dmel_only
FBgn0003887 (known) FBgn0017581	=	dmel_only
FBgn0003887 (known) FBgn0026411	=	dmel_only
FBgn0003887 (known) FBgn0032889	=	dmel_only
FBgn0003887 (known) FBgn0036680	=	dmel_only
FBgn0003887 (known) FBgn0030353	=	dmel_only
FBgn0003887 (known) FBgn0030003	=	dmel_only
FBgn0003887 (known) FBgn0013725	=	dmel_only
FBgn0003887 (known) FBgn0034435	=	dmel_only
FBgn0003887 (known) FBgn0036320	=	dmel_only
FBgn0003887 (known) FBgn0033060	=	dmel_only
FBgn0003887 (known) FBgn0039018	=	dmel_only
FBgn0003887 (known) FBgn0038952	=	S
FBgn0003887 (known) FBgn0035823	=	dmel_only
FBgn0003887 (known) FBgn0033988	=	dmel_only
FBgn0003887 (known) FBgn0041096	=	dmel_only
FBgn0003887 (known) FBgn0029820	=	dmel_only
FBgn0003887 (known) FBgn0086384	=	dmel_only
FBgn0003887 (known) FBgn0030145	=	dmel_only
FBgn0003887 (known) FBgn0035751	=	dmel_only
FBgn0003887 (known) FBgn0063491	=	dmel_only
FBgn0003887 (known) FBgn0032483	=	dmel_only
FBgn0003887 (known) FBgn0035643	=	dmel_only
FBgn0003887 (known) FBgn0033951	=	dmel_only
FBgn0003887 (known) FBgn0039561	=	S
FBgn0003887 (known) FBgn0031610	=	dmel_only
FBgn0003888 (known) FBgn0031132	=	dmel_only
FBgn0003888 (known) FBgn0086446	=	dmel_only
FBgn0003888 (known) FBgn0034651	=	dmel_only
FBgn0003889 (known) FBgn0033419	=	dmel_only
FBgn0003891 (known) FBgn0039044	=	dmel_only
FBgn0003891 (known) FBgn0010235	=	dmel_only
FBgn0003892 (known) FBgn0037344	=	dmel_only
FBgn0003892 (known) FBgn0016724	=	dmel_only
FBgn0003892 (known) FBgn0051738	=	dmel_only
FBgn0003892 (known) FBgn0035047	=	dmel_only
FBgn0003892 (known) FBgn0032153	=	dmel_only
FBgn0003892 (known) FBgn0030012	=	dmel_only
FBgn0003892 (known) FBgn0032295	=	dmel_only
FBgn0003892 (known) FBgn0046247	=	dmel_only
FBgn0003892 (known) FBgn0035084	=	dmel_only
FBgn0003892 (known) FBgn0027499	=	dmel_only
FBgn0003892 (known) FBgn0004657	=	dmel_only
FBgn0003892 (known) FBgn0035357	=	dmel_only
FBgn0003892 (known) FBgn0040229	=	dmel_only
FBgn0003892 (known) FBgn0032999	=	dmel_only
FBgn0003892 (known) FBgn0021795	=	dmel_only
FBgn0003892 (known) FBgn0028388	=	dmel_only
FBgn0003892 (known) FBgn0003892	=	dmel_only
FBgn0003892 (known) FBgn0052486	=	dmel_only
FBgn0003892 (known) FBgn0011300	=	dmel_only
FBgn0003892 (known) FBgn0085373	=	dmel_only
FBgn0003892 (known) FBgn0035812	=	dmel_only
FBgn0003892 (known) FBgn0037099	=	dmel_only
FBgn0003892 (known) FBgn0035641	=	dmel_only
FBgn0003892 (known) FBgn0034418	=	dmel_only
FBgn0003892 (known) FBgn0023495	=	dmel_only
FBgn0003892 (known) FBgn0020309	=	dmel_only
FBgn0003892 (known) FBgn0037643	=	dmel_only
FBgn0003892 (known) FBgn0026400	=	dmel_only
FBgn0003892 (known) FBgn0027835	=	dmel_only
FBgn0003892 (known) FBgn0033631	=	dmel_only
FBgn0003892 (known) FBgn0015288	=	dmel_only
FBgn0003892 (known) FBgn0020249	=	dmel_only
FBgn0003892 (known) FBgn0086903	=	dmel_only
FBgn0003892 (known) FBgn0052306	=	dmel_only
FBgn0003892 (known) FBgn0028422	=	dmel_only
FBgn0003892 (known) FBgn0036736	=	dmel_only
FBgn0003892 (known) FBgn0041180	=	dmel_only
FBgn0003892 (known) FBgn0023526	=	dmel_only
FBgn0003892 (known) FBgn0016797	=	dmel_only
FBgn0003892 (known) FBgn0038566	=	dmel_only
FBgn0003892 (known) FBgn0030459	=	dmel_only
FBgn0003892 (known) FBgn0035488	=	dmel_only
FBgn0003892 (known) FBgn0031308	=	dmel_only
FBgn0003892 (known) FBgn0051721	=	dmel_only
FBgn0003892 (known) FBgn0032283	=	dmel_only
FBgn0003892 (known) FBgn0011661	=	dmel_only
FBgn0003892 (known) FBgn0022720	=	dmel_only
FBgn0003892 (known) FBgn0053087	=	dmel_only
FBgn0003892 (known) FBgn0053208	=	dmel_only
FBgn0003892 (known) FBgn0014141	=	dmel_only
FBgn0003892 (known) FBgn0033216	=	dmel_only
FBgn0003892 (known) FBgn0030041	=	dmel_only
FBgn0003892 (known) FBgn0011606	=	dmel_only
FBgn0003892 (known) FBgn0050497	=	dmel_only
FBgn0003892 (known) FBgn0029944	=	dmel_only
FBgn0003892 (known) FBgn0030400	=	dmel_only
FBgn0003892 (known) FBgn0026375	=	dmel_only
FBgn0003892 (known) FBgn0034570	=	dmel_only
FBgn0003892 (known) FBgn0033663	=	dmel_only
FBgn0003892 (known) FBgn0030674	=	dmel_only
FBgn0003892 (known) FBgn0028509	=	dmel_only
FBgn0003892 (known) FBgn0052209	=	dmel_only
FBgn0003892 (known) FBgn0004915	=	dmel_only
FBgn0003892 (known) FBgn0032347	=	dmel_only
FBgn0003892 (known) FBgn0051679	=	dmel_only
FBgn0003892 (known) FBgn0014863	=	dmel_only
FBgn0003892 (known) FBgn0042630	=	dmel_only
FBgn0003892 (known) FBgn0004644	=	dmel_only
FBgn0003892 (known) FBgn0035245	=	dmel_only
FBgn0003892 (known) FBgn0034760	=	dmel_only
FBgn0003892 (known) FBgn0024189	=	dmel_only
FBgn0003892 (known) FBgn0037442	=	dmel_only
FBgn0003892 (known) FBgn0085381	=	dmel_only
FBgn0003892 (known) FBgn0039875	=	dmel_only
FBgn0003892 (known) FBgn0030600	=	dmel_only
FBgn0003892 (known) FBgn0032979	=	dmel_only
FBgn0003892 (known) FBgn0010602	=	dmel_only
FBgn0003892 (known) FBgn0035375	=	dmel_only
FBgn0003892 (known) FBgn0026313	=	dmel_only
FBgn0003892 (known) FBgn0016132	=	dmel_only
FBgn0003892 (known) FBgn0029911	=	dmel_only
FBgn0003892 (known) FBgn0022699	=	dmel_only
FBgn0003892 (known) FBgn0035162	=	dmel_only
FBgn0003892 (known) FBgn0039348	=	dmel_only
FBgn0003892 (known) FBgn0025674	=	dmel_only
FBgn0003892 (known) FBgn0038532	=	dmel_only
FBgn0003892 (known) FBgn0032196	=	dmel_only
FBgn0003892 (known) FBgn0052529	=	dmel_only
FBgn0003892 (known) FBgn0030761	=	dmel_only
FBgn0003892 (known) FBgn0035325	=	dmel_only
FBgn0003892 (known) FBgn0031921	=	dmel_only
FBgn0003892 (known) FBgn0052311	=	dmel_only
FBgn0003892 (known) FBgn0031719	=	dmel_only
FBgn0003892 (known) FBgn0010238	=	dmel_only
FBgn0003892 (known) FBgn0003896	=	dmel_only
FBgn0003892 (known) FBgn0034114	=	dmel_only
FBgn0003892 (known) FBgn0022347	=	dmel_only
FBgn0003896 (known) FBgn0027572	=	dmel_only
FBgn0003896 (known) FBgn0052369	=	dmel_only
FBgn0003896 (known) FBgn0032020	=	dmel_only
FBgn0003896 (known) FBgn0023517	=	dmel_only
FBgn0003896 (known) FBgn0013764	=	dmel_only
FBgn0003896 (known) FBgn0014863	=	dmel_only
FBgn0003896 (known) FBgn0033538	=	dmel_only
FBgn0003896 (known) FBgn0038055	=	dmel_only
FBgn0003896 (known) FBgn0025463	=	dmel_only
FBgn0003896 (known) FBgn0028734	=	dmel_only
FBgn0003900 (known) FBgn0003900	=	dmel_only
FBgn0003941 (known) FBgn0032660	=	dmel_only
FBgn0003941 (known) FBgn0032124	=	dmel_only
FBgn0003941 (known) FBgn0086704	=	dmel_only
FBgn0003941 (known) FBgn0039638	=	dmel_only
FBgn0003941 (known) FBgn0013334	=	dmel_only
FBgn0003941 (known) FBgn0039147	=	dmel_only
FBgn0003941 (known) FBgn0036790	=	dmel_only
FBgn0003941 (known) FBgn0034179	=	dmel_only
FBgn0003941 (known) FBgn0039343	=	dmel_only
FBgn0003941 (known) FBgn0039310	=	dmel_only
FBgn0003941 (known) FBgn0037921	=	dmel_only
FBgn0003941 (known) FBgn0038869	=	dmel_only
FBgn0003941 (known) FBgn0040786	=	dmel_only
FBgn0003941 (known) FBgn0037734	=	dmel_only
FBgn0003941 (known) FBgn0029867	=	dmel_only
FBgn0003941 (known) FBgn0036318	=	dmel_only
FBgn0003941 (known) FBgn0030145	=	dmel_only
FBgn0003942 (known) FBgn0034416	=	dmel_only
FBgn0003942 (known) FBgn0032493	=	dmel_only
FBgn0003942 (known) FBgn0035097	=	dmel_only
FBgn0003942 (known) FBgn0050044	=	dmel_only
FBgn0003942 (known) FBgn0039343	=	dmel_only
FBgn0003942 (known) FBgn0032763	=	dmel_only
FBgn0003942 (known) FBgn0034002	=	dmel_only
FBgn0003942 (known) FBgn0051373	=	dmel_only
FBgn0003942 (known) FBgn0031607	=	dmel_only
FBgn0003942 (known) FBgn0030802	=	dmel_only
FBgn0003942 (known) FBgn0039147	=	dmel_only
FBgn0003942 (known) FBgn0035793	=	dmel_only
FBgn0003942 (known) FBgn0039829	=	dmel_only
FBgn0003942 (known) FBgn0031631	=	dmel_only
FBgn0003942 (known) FBgn0052635	=	dmel_only
FBgn0003942 (known) FBgn0035189	=	dmel_only
FBgn0003942 (known) FBgn0015400	=	dmel_only
FBgn0003942 (known) FBgn0030373	=	dmel_only
FBgn0003942 (known) FBgn0042630	=	dmel_only
FBgn0003942 (known) FBgn0032660	=	dmel_only
FBgn0003942 (known) FBgn0031318	=	dmel_only
FBgn0003942 (known) FBgn0038244	=	dmel_only
FBgn0003942 (known) FBgn0011661	=	dmel_only
FBgn0003942 (known) FBgn0035691	=	dmel_only
FBgn0003942 (known) FBgn0027572	=	dmel_only
FBgn0003943 (known) FBgn0041171	=	dmel_only
FBgn0003943 (known) FBgn0034049	=	dmel_only
FBgn0003943 (known) FBgn0039343	=	dmel_only
FBgn0003943 (known) FBgn0039589	=	dmel_only
FBgn0003943 (known) FBgn0015324	=	dmel_only
FBgn0003943 (known) FBgn0028360	=	dmel_only
FBgn0003943 (known) FBgn0030145	=	dmel_only
FBgn0003943 (known) FBgn0085421	=	dmel_only
FBgn0003944 (known) FBgn0010265	=	dmel_only
FBgn0003944 (known) FBgn0024807	=	dmel_only
FBgn0003944 (known) FBgn0026777	=	dmel_only
FBgn0003944 (known) FBgn0013591	=	dmel_only
FBgn0003944 (known) FBgn0010774	=	dmel_only
FBgn0003944 (known) FBgn0004108	=	dmel_only
FBgn0003944 (known) FBgn0004462	=	dmel_only
FBgn0003944 (known) FBgn0037330	=	dmel_only
FBgn0003944 (known) FBgn0017453	=	dmel_only
FBgn0003944 (known) FBgn0025674	=	dmel_only
FBgn0003944 (known) FBgn0025800	=	dmel_only
FBgn0003944 (known) FBgn0011817	=	dmel_only
FBgn0003944 (known) FBgn0019960	=	dmel_only
FBgn0003944 (known) FBgn0022720	=	dmel_only
FBgn0003944 (known) FBgn0020238	=	dmel_only
FBgn0003944 (known) FBgn0005771	=	dmel_only
FBgn0003944 (known) FBgn0011596	=	dmel_only
FBgn0003944 (known) FBgn0015829	=	dmel_only
FBgn0003944 (known) FBgn0015587	=	dmel_only
FBgn0003944 (known) FBgn0036439	=	dmel_only
FBgn0003944 (known) FBgn0022942	=	dmel_only
FBgn0003944 (known) FBgn0036895	=	dmel_only
FBgn0003944 (known) FBgn0030507	=	dmel_only
FBgn0003944 (known) FBgn0029176	=	dmel_only
FBgn0003944 (known) FBgn0045842	=	dmel_only
FBgn0003961 (known) FBgn0086779	=	dmel_only
FBgn0003961 (known) FBgn0023516	=	dmel_only
FBgn0003961 (known) FBgn0014184	=	dmel_only
FBgn0003961 (known) FBgn0027600	=	dmel_only
FBgn0003961 (known) FBgn0037994	=	dmel_only
FBgn0003961 (known) FBgn0005612	=	dmel_only
FBgn0003961 (known) FBgn0043841	=	dmel_only
FBgn0003961 (known) FBgn0040900	=	dmel_only
FBgn0003961 (known) FBgn0034499	=	dmel_only
FBgn0003961 (known) FBgn0038161	=	dmel_only
FBgn0003961 (known) FBgn0036591	=	dmel_only
FBgn0003961 (known) FBgn0051797	=	dmel_only
FBgn0003964 (known) FBgn0024308	=	dmel_only
FBgn0003964 (known) FBgn0033776	=	dmel_only
FBgn0003964 (known) FBgn0003964	=	dmel_only
FBgn0003964 (known) FBgn0050149	=	dmel_only
FBgn0003964 (known) FBgn0014859	=	dmel_only
FBgn0003964 (known) FBgn0029789	=	dmel_only
FBgn0003969 (known) FBgn0010389	=	dmel_only
FBgn0003969 (known) FBgn0014388	=	dmel_only
FBgn0003969 (known) FBgn0005592	=	dmel_only
FBgn0003970 (known) FBgn0026259	=	dmel_only
FBgn0003970 (known) FBgn0025373	=	dmel_only
FBgn0003970 (known) FBgn0010252	=	dmel_only
FBgn0003970 (known) FBgn0043854	=	dmel_only
FBgn0003970 (known) FBgn0005632	=	dmel_only
FBgn0003975 (known) FBgn0005410	=	dmel_only
FBgn0003977 (known) FBgn0035959	=	dmel_only
FBgn0003977 (known) FBgn0031896	=	dmel_only
FBgn0003977 (known) FBgn0032812	=	dmel_only
FBgn0003977 (known) FBgn0030931	=	dmel_only
FBgn0003977 (known) FBgn0031971	=	dmel_only
FBgn0003977 (known) FBgn0038815	=	dmel_only
FBgn0003977 (known) FBgn0037620	=	dmel_only
FBgn0003978 (known) FBgn0023091	=	dmel_only
FBgn0003978 (known) FBgn0004413	=	dmel_only
FBgn0003979 (known) FBgn0031057	=	dmel_only
FBgn0003980 (known) FBgn0017577	=	dmel_only
FBgn0003980 (known) FBgn0026371	=	dmel_only
FBgn0003980 (known) FBgn0036977	=	dmel_only
FBgn0003980 (known) FBgn0024371	=	dmel_only
FBgn0003980 (known) FBgn0026176	=	dmel_only
FBgn0003980 (known) FBgn0035938	=	dmel_only
FBgn0003980 (known) FBgn0024956	=	dmel_only
FBgn0003980 (known) FBgn0031768	=	dmel_only
FBgn0003980 (known) FBgn0052732	=	dmel_only
FBgn0003980 (known) FBgn0026878	=	dmel_only
FBgn0003980 (known) FBgn0010715	=	dmel_only
FBgn0003980 (known) FBgn0039589	=	dmel_only
FBgn0003980 (known) FBgn0039395	=	dmel_only
FBgn0003980 (known) FBgn0039858	=	dmel_only
FBgn0003980 (known) FBgn0034697	=	dmel_only
FBgn0003980 (known) FBgn0038902	=	dmel_only
FBgn0003980 (known) FBgn0010379	=	dmel_only
FBgn0003980 (known) FBgn0010317	=	dmel_only
FBgn0003980 (known) FBgn0041582	=	dmel_only
FBgn0003980 (known) FBgn0037621	=	dmel_only
FBgn0003980 (known) FBgn0038788	=	dmel_only
FBgn0003980 (known) FBgn0004107	=	dmel_only
FBgn0003980 (known) FBgn0015624	=	dmel_only
FBgn0003983 (known) FBgn0031057	=	dmel_only
FBgn0003983 (known) FBgn0038788	=	dmel_only
FBgn0003983 (known) FBgn0032640	=	dmel_only
FBgn0003983 (known) FBgn0011272	=	dmel_only
FBgn0003984 (known) FBgn0005672	=	dmel_only
FBgn0003986 (known) FBgn0036315	=	dmel_only
FBgn0003986 (known) FBgn0035499	=	dmel_only
FBgn0003986 (known) FBgn0038972	=	dmel_only
FBgn0003986 (known) FBgn0036921	=	dmel_only
FBgn0003986 (known) FBgn0033990	=	dmel_only
FBgn0003986 (known) FBgn0024245	=	dmel_only
FBgn0003986 (known) FBgn0011289	=	dmel_only
FBgn0003986 (known) FBgn0028325	=	dmel_only
FBgn0003986 (known) FBgn0027291	=	dmel_only
FBgn0003986 (known) FBgn0031629	=	dmel_only
FBgn0003986 (known) FBgn0014027	=	dmel_only
FBgn0003986 (known) FBgn0020655	=	dmel_only
FBgn0003996 (known) FBgn0036895	=	dmel_only
FBgn0003996 (known) FBgn0033851	=	dmel_only
FBgn0003997 (known) FBgn0014455	=	dmel_only
FBgn0003997 (known) FBgn0038888	=	dmel_only
FBgn0003997 (known) FBgn0034073	=	dmel_only
FBgn0003997 (known) FBgn0015247	=	dmel_only
FBgn0004002 (known) FBgn0032310	=	dmel_only
FBgn0004002 (known) FBgn0011661	=	dmel_only
FBgn0004003 (known) FBgn0004003	=	dmel_only
FBgn0004009 (known) FBgn0012049	=	dmel_only
FBgn0004009 (known) FBgn0044028	=	dmel_only
FBgn0004009 (known) FBgn0016797	=	H
FBgn0004009 (known) FBgn0004957	=	M
FBgn0004009 (known) FBgn0004647	=	dmel_only
FBgn0004009 (known) FBgn0034272	=	dmel_only
FBgn0004009 (known) FBgn0027343	=	dmel_only
FBgn0004028 (known) FBgn0011273	=	dmel_only
FBgn0004028 (known) FBgn0015288	=	dmel_only
FBgn0004028 (known) FBgn0004623	=	dmel_only
FBgn0004028 (known) FBgn0010423	=	H
FBgn0004034 (known) FBgn0034951	=	dmel_only
FBgn0004045 (known) FBgn0039352	=	dmel_only
FBgn0004045 (known) FBgn0030676	=	dmel_only
FBgn0004045 (known) FBgn0039323	=	dmel_only
FBgn0004045 (known) FBgn0039135	=	dmel_only
FBgn0004045 (known) FBgn0039017	=	dmel_only
FBgn0004045 (known) FBgn0038909	=	dmel_only
FBgn0004045 (known) FBgn0036950	=	dmel_only
FBgn0004045 (known) FBgn0039827	=	dmel_only
FBgn0004045 (known) FBgn0035271	=	dmel_only
FBgn0004045 (known) FBgn0042630	=	dmel_only
FBgn0004045 (known) FBgn0029873	=	dmel_only
FBgn0004045 (known) FBgn0035947	=	dmel_only
FBgn0004045 (known) FBgn0030879	=	dmel_only
FBgn0004045 (known) FBgn0031319	=	dmel_only
FBgn0004045 (known) FBgn0041096	=	dmel_only
FBgn0004045 (known) FBgn0035355	=	dmel_only
FBgn0004045 (known) FBgn0035718	=	dmel_only
FBgn0004047 (known) FBgn0051211	=	dmel_only
FBgn0004047 (known) FBgn0036476	=	dmel_only
FBgn0004047 (known) FBgn0028847	=	dmel_only
FBgn0004047 (known) FBgn0029700	=	dmel_only
FBgn0004047 (known) FBgn0034311	=	dmel_only
FBgn0004047 (known) FBgn0025186	=	dmel_only
FBgn0004049 (known) FBgn0036919	=	dmel_only
FBgn0004049 (known) FBgn0086384	=	dmel_only
FBgn0004050 (known) FBgn0030093	=	dmel_only
FBgn0004050 (known) FBgn0033539	=	dmel_only
FBgn0004050 (known) FBgn0053017	=	dmel_only
FBgn0004050 (known) FBgn0031032	=	dmel_only
FBgn0004050 (known) FBgn0005427	=	dmel_only
FBgn0004050 (known) FBgn0035251	=	dmel_only
FBgn0004050 (known) FBgn0036479	=	dmel_only
FBgn0004050 (known) FBgn0004050	=	dmel_only
FBgn0004050 (known) FBgn0025574	=	dmel_only
FBgn0004050 (known) FBgn0042085	=	dmel_only
FBgn0004050 (known) FBgn0039638	=	dmel_only
FBgn0004050 (known) FBgn0010602	=	dmel_only
FBgn0004053 (known) FBgn0041096	=	dmel_only
FBgn0004053 (known) FBgn0052584	=	dmel_only
FBgn0004053 (known) FBgn0085394	=	dmel_only
FBgn0004053 (known) FBgn0039041	=	dmel_only
FBgn0004053 (known) FBgn0042712	=	dmel_only
FBgn0004053 (known) FBgn0026878	=	dmel_only
FBgn0004053 (known) FBgn0031813	=	dmel_only
FBgn0004053 (known) FBgn0031621	=	dmel_only
FBgn0004053 (known) FBgn0034249	=	dmel_only
FBgn0004053 (known) FBgn0025800	=	dmel_only
FBgn0004053 (known) FBgn0035754	=	dmel_only
FBgn0004053 (known) FBgn0011648	=	dmel_only
FBgn0004053 (known) FBgn0034758	=	dmel_only
FBgn0004053 (known) FBgn0031650	=	dmel_only
FBgn0004055 (known) FBgn0029783	=	dmel_only
FBgn0004055 (known) FBgn0028544	=	dmel_only
FBgn0004055 (known) FBgn0031103	=	dmel_only
FBgn0004055 (known) FBgn0053980	=	dmel_only
FBgn0004055 (known) FBgn0025613	=	dmel_only
FBgn0004066 (known) FBgn0013725	=	dmel_only
FBgn0004087 (known) FBgn0085421	=	dmel_only
FBgn0004087 (known) FBgn0037312	=	dmel_only
FBgn0004087 (known) FBgn0010258	=	dmel_only
FBgn0004102 (known) FBgn0025806	=	dmel_only
FBgn0004102 (known) FBgn0022768	=	dmel_only
FBgn0004102 (known) FBgn0035247	=	dmel_only
FBgn0004102 (known) FBgn0026178	=	dmel_only
FBgn0004102 (known) FBgn0025680	=	dmel_only
FBgn0004102 (known) FBgn0034850	=	dmel_only
FBgn0004102 (known) FBgn0020270	=	dmel_only
FBgn0004102 (known) FBgn0038554	=	dmel_only
FBgn0004102 (known) FBgn0030931	=	dmel_only
FBgn0004102 (known) FBgn0013764	=	dmel_only
FBgn0004103 (known) FBgn0014133	=	dmel_only
FBgn0004103 (known) FBgn0004374	=	dmel_only
FBgn0004103 (known) FBgn0031549	=	dmel_only
FBgn0004103 (known) FBgn0036790	=	dmel_only
FBgn0004103 (known) FBgn0051025	=	dmel_only
FBgn0004103 (known) FBgn0019686	=	dmel_only
FBgn0004103 (known) FBgn0039026	=	dmel_only
FBgn0004103 (known) FBgn0053553	=	dmel_only
FBgn0004103 (known) FBgn0038788	=	dmel_only
FBgn0004103 (known) FBgn0053526	=	dmel_only
FBgn0004103 (known) FBgn0051291	=	dmel_only
FBgn0004103 (known) FBgn0036862	=	S
FBgn0004103 (known) FBgn0033845	=	dmel_only
FBgn0004103 (known) FBgn0004107	=	dmel_only
FBgn0004103 (known) FBgn0026402	=	dmel_only
FBgn0004103 (known) FBgn0030687	=	dmel_only
FBgn0004103 (known) FBgn0026369	=	dmel_only
FBgn0004103 (known) FBgn0052685	=	dmel_only
FBgn0004103 (known) FBgn0015577	=	dmel_only
FBgn0004103 (known) FBgn0028965	=	dmel_only
FBgn0004103 (known) FBgn0034948	=	dmel_only
FBgn0004103 (known) FBgn0037949	=	dmel_only
FBgn0004103 (known) FBgn0028429	=	CS
FBgn0004103 (known) FBgn0036428	=	S
FBgn0004103 (known) FBgn0030716	=	dmel_only
FBgn0004103 (known) FBgn0030852	=	dmel_only
FBgn0004103 (known) FBgn0034249	=	dmel_only
FBgn0004103 (known) FBgn0035107	=	dmel_only
FBgn0004103 (known) FBgn0028491	=	dmel_only
FBgn0004103 (known) FBgn0035917	=	dmel_only
FBgn0004103 (known) FBgn0030301	=	dmel_only
FBgn0004103 (known) FBgn0034104	=	dmel_only
FBgn0004103 (known) FBgn0025821	=	dmel_only
FBgn0004103 (known) FBgn0032976	=	dmel_only
FBgn0004103 (known) FBgn0051999	=	dmel_only
FBgn0004103 (known) FBgn0016131	=	dmel_only
FBgn0004103 (known) FBgn0051244	=	dmel_only
FBgn0004103 (known) FBgn0032626	=	dmel_only
FBgn0004103 (known) FBgn0051457	=	dmel_only
FBgn0004103 (known) FBgn0015624	=	dmel_only
FBgn0004103 (known) FBgn0031079	=	dmel_only
FBgn0004103 (known) FBgn0033224	=	dmel_only
FBgn0004103 (known) FBgn0026178	=	dmel_only
FBgn0004106 (known) FBgn0010382	=	HSM
FBgn0004106 (known) FBgn0004597	=	dmel_only
FBgn0004106 (known) FBgn0036685	=	dmel_only
FBgn0004106 (known) FBgn0010315	=	H
FBgn0004106 (known) FBgn0015625	=	S
FBgn0004106 (known) FBgn0022936	=	dmel_only
FBgn0004106 (known) FBgn0011766	=	dmel_only
FBgn0004106 (known) FBgn0022288	=	dmel_only
FBgn0004106 (known) FBgn0039561	=	dmel_only
FBgn0004106 (known) FBgn0028434	=	dmel_only
FBgn0004106 (known) FBgn0010314	=	HSM
FBgn0004106 (known) FBgn0037780	=	dmel_only
FBgn0004106 (known) FBgn0037613	=	HSM
FBgn0004106 (known) FBgn0038795	=	dmel_only
FBgn0004106 (known) FBgn0011737	=	HS
FBgn0004106 (known) FBgn0025674	=	dmel_only
FBgn0004106 (known) FBgn0039705	=	dmel_only
FBgn0004106 (known) FBgn0016120	=	dmel_only
FBgn0004106 (known) FBgn0011244	=	S
FBgn0004106 (known) FBgn0083978	=	dmel_only
FBgn0004106 (known) FBgn0085405	=	dmel_only
FBgn0004106 (known) FBgn0037156	=	dmel_only
FBgn0004106 (known) FBgn0020399	=	dmel_only
FBgn0004106 (known) FBgn0039858	=	dmel_only
FBgn0004106 (known) FBgn0033782	=	dmel_only
FBgn0004106 (known) FBgn0037636	=	dmel_only
FBgn0004106 (known) FBgn0039210	=	dmel_only
FBgn0004107 (known) FBgn0015799	=	HM
FBgn0004107 (known) FBgn0010314	=	HS
FBgn0004107 (known) FBgn0030929	=	dmel_only
FBgn0004107 (known) FBgn0034651	=	dmel_only
FBgn0004107 (known) FBgn0032196	=	dmel_only
FBgn0004107 (known) FBgn0039858	=	dmel_only
FBgn0004107 (known) FBgn0039210	=	dmel_only
FBgn0004107 (known) FBgn0032240	=	dmel_only
FBgn0004107 (known) FBgn0014163	=	dmel_only
FBgn0004107 (known) FBgn0032509	=	dmel_only
FBgn0004107 (known) FBgn0010315	=	HM
FBgn0004107 (known) FBgn0004597	=	H
FBgn0004107 (known) FBgn0019650	=	dmel_only
FBgn0004107 (known) FBgn0033491	=	dmel_only
FBgn0004107 (known) FBgn0016131	=	dmel_only
FBgn0004107 (known) FBgn0039970	=	dmel_only
FBgn0004107 (known) FBgn0037901	=	dmel_only
FBgn0004107 (known) FBgn0010317	=	dmel_only
FBgn0004107 (known) FBgn0037807	=	dmel_only
FBgn0004107 (known) FBgn0038244	=	dmel_only
FBgn0004107 (known) FBgn0023091	=	dmel_only
FBgn0004107 (known) FBgn0025457	=	dmel_only
FBgn0004107 (known) FBgn0026238	=	dmel_only
FBgn0004107 (known) FBgn0035987	=	dmel_only
FBgn0004107 (known) FBgn0025674	=	dmel_only
FBgn0004107 (known) FBgn0015282	=	dmel_only
FBgn0004107 (known) FBgn0031450	=	dmel_only
FBgn0004107 (known) FBgn0016685	=	dmel_only
FBgn0004107 (known) FBgn0036322	=	dmel_only
FBgn0004107 (known) FBgn0033782	=	dmel_only
FBgn0004107 (known) FBgn0034418	=	dmel_only
FBgn0004107 (known) FBgn0010316	=	dmel_only
FBgn0004107 (known) FBgn0032717	=	dmel_only
FBgn0004107 (known) FBgn0034887	=	dmel_only
FBgn0004107 (known) FBgn0038928	=	dmel_only
FBgn0004107 (known) FBgn0027592	=	dmel_only
FBgn0004107 (known) FBgn0010382	=	HSM
FBgn0004107 (known) FBgn0023517	=	dmel_only
FBgn0004107 (known) FBgn0037613	=	HS
FBgn0004107 (known) FBgn0022936	=	H
FBgn0004107 (known) FBgn0025334	=	dmel_only
FBgn0004107 (known) FBgn0037345	=	dmel_only
FBgn0004107 (known) FBgn0035161	=	dmel_only
FBgn0004107 (known) FBgn0037643	=	dmel_only
FBgn0004107 (known) FBgn0004832	=	dmel_only
FBgn0004107 (known) FBgn0035855	=	dmel_only
FBgn0004107 (known) FBgn0031187	=	dmel_only
FBgn0004107 (known) FBgn0036127	=	dmel_only
FBgn0004107 (known) FBgn0035630	=	dmel_only
FBgn0004107 (known) FBgn0032192	=	dmel_only
FBgn0004107 (known) FBgn0016081	=	dmel_only
FBgn0004107 (known) FBgn0033177	=	dmel_only
FBgn0004107 (known) FBgn0038566	=	dmel_only
FBgn0004107 (known) FBgn0027581	=	dmel_only
FBgn0004107 (known) FBgn0024365	=	dmel_only
FBgn0004107 (known) FBgn0032377	=	dmel_only
FBgn0004107 (known) FBgn0027492	=	S
FBgn0004108 (known) FBgn0015754	=	dmel_only
FBgn0004108 (known) FBgn0050502	=	dmel_only
FBgn0004108 (known) FBgn0038819	=	dmel_only
FBgn0004108 (known) FBgn0036361	=	dmel_only
FBgn0004108 (known) FBgn0036680	=	dmel_only
FBgn0004108 (known) FBgn0039481	=	dmel_only
FBgn0004108 (known) FBgn0037493	=	dmel_only
FBgn0004108 (known) FBgn0004859	=	dmel_only
FBgn0004110 (known) FBgn0013435	=	dmel_only
FBgn0004117 (known) FBgn0038977	=	dmel_only
FBgn0004117 (known) FBgn0037317	=	dmel_only
FBgn0004117 (known) FBgn0034377	=	dmel_only
FBgn0004117 (known) FBgn0039403	=	dmel_only
FBgn0004117 (known) FBgn0030716	=	dmel_only
FBgn0004117 (known) FBgn0036075	=	dmel_only
FBgn0004117 (known) FBgn0024191	=	dmel_only
FBgn0004117 (known) FBgn0031534	=	dmel_only
FBgn0004117 (known) FBgn0053017	=	dmel_only
FBgn0004117 (known) FBgn0024958	=	dmel_only
FBgn0004117 (known) FBgn0051151	=	dmel_only
FBgn0004117 (known) FBgn0011826	=	dmel_only
FBgn0004117 (known) FBgn0010226	=	dmel_only
FBgn0004117 (known) FBgn0031763	=	dmel_only
FBgn0004117 (known) FBgn0022085	=	dmel_only
FBgn0004117 (known) FBgn0035892	=	dmel_only
FBgn0004117 (known) FBgn0042205	=	dmel_only
FBgn0004117 (known) FBgn0039413	=	dmel_only
FBgn0004133 (known) FBgn0004462	=	dmel_only
FBgn0004133 (known) FBgn0038834	=	dmel_only
FBgn0004133 (known) FBgn0004133	=	dmel_only
FBgn0004133 (known) FBgn0035922	=	dmel_only
FBgn0004133 (known) FBgn0032400	=	dmel_only
FBgn0004133 (known) FBgn0024811	=	dmel_only
FBgn0004133 (known) FBgn0031488	=	dmel_only
FBgn0004133 (known) FBgn0030507	=	dmel_only
FBgn0004133 (known) FBgn0039945	=	dmel_only
FBgn0004133 (known) FBgn0032049	=	dmel_only
FBgn0004145 (known) FBgn0032515	=	dmel_only
FBgn0004145 (known) FBgn0025391	=	dmel_only
FBgn0004145 (known) FBgn0034913	=	dmel_only
FBgn0004145 (known) FBgn0036622	=	dmel_only
FBgn0004145 (known) FBgn0038244	=	dmel_only
FBgn0004145 (known) FBgn0031318	=	dmel_only
FBgn0004145 (known) FBgn0039859	=	dmel_only
FBgn0004167 (known) FBgn0004859	=	dmel_only
FBgn0004167 (known) FBgn0033452	=	dmel_only
FBgn0004167 (known) FBgn0011659	=	dmel_only
FBgn0004167 (known) FBgn0031537	=	dmel_only
FBgn0004167 (known) FBgn0036666	=	dmel_only
FBgn0004169 (known) FBgn0030252	=	dmel_only
FBgn0004170 (known) FBgn0004170	=	dmel_only
FBgn0004171 (known) FBgn0051626	=	dmel_only
FBgn0004171 (known) FBgn0023184	=	dmel_only
FBgn0004171 (known) FBgn0040900	=	dmel_only
FBgn0004171 (known) FBgn0004551	=	dmel_only
FBgn0004171 (known) FBgn0028546	=	dmel_only
FBgn0004171 (known) FBgn0051354	=	dmel_only
FBgn0004171 (known) FBgn0028967	=	dmel_only
FBgn0004171 (known) FBgn0040372	=	dmel_only
FBgn0004171 (known) FBgn0029067	=	dmel_only
FBgn0004171 (known) FBgn0030626	=	dmel_only
FBgn0004171 (known) FBgn0033721	=	dmel_only
FBgn0004171 (known) FBgn0037424	=	dmel_only
FBgn0004171 (known) FBgn0013277	=	dmel_only
FBgn0004171 (known) FBgn0031653	=	dmel_only
FBgn0004171 (known) FBgn0031035	=	dmel_only
FBgn0004171 (known) FBgn0026199	=	dmel_only
FBgn0004171 (known) FBgn0026869	=	dmel_only
FBgn0004171 (known) FBgn0031662	=	dmel_only
FBgn0004171 (known) FBgn0036311	=	dmel_only
FBgn0004171 (known) FBgn0085424	=	dmel_only
FBgn0004171 (known) FBgn0025639	=	dmel_only
FBgn0004171 (known) FBgn0004649	=	dmel_only
FBgn0004171 (known) FBgn0032833	=	dmel_only
FBgn0004171 (known) FBgn0085353	=	dmel_only
FBgn0004171 (known) FBgn0036361	=	dmel_only
FBgn0004171 (known) FBgn0031071	=	dmel_only
FBgn0004171 (known) FBgn0011666	=	dmel_only
FBgn0004171 (known) FBgn0036951	=	dmel_only
FBgn0004171 (known) FBgn0032036	=	dmel_only
FBgn0004171 (known) FBgn0010217	=	dmel_only
FBgn0004171 (known) FBgn0031579	=	dmel_only
FBgn0004171 (known) FBgn0024250	=	dmel_only
FBgn0004171 (known) FBgn0008636	=	dmel_only
FBgn0004172 (known) FBgn0053197	=	dmel_only
FBgn0004172 (known) FBgn0052016	=	dmel_only
FBgn0004172 (known) FBgn0005696	=	dmel_only
FBgn0004172 (known) FBgn0085405	=	dmel_only
FBgn0004172 (known) FBgn0085424	=	dmel_only
FBgn0004172 (known) FBgn0015321	=	dmel_only
FBgn0004172 (known) FBgn0039139	=	dmel_only
FBgn0004172 (known) FBgn0015621	=	dmel_only
FBgn0004172 (known) FBgn0085430	=	dmel_only
FBgn0004172 (known) FBgn0019809	=	dmel_only
FBgn0004172 (known) FBgn0035707	=	dmel_only
FBgn0004172 (known) FBgn0035676	=	dmel_only
FBgn0004173 (known) FBgn0038110	=	dmel_only
FBgn0004173 (known) FBgn0085405	=	dmel_only
FBgn0004173 (known) FBgn0085424	=	dmel_only
FBgn0004173 (known) FBgn0026083	=	dmel_only
FBgn0004173 (known) FBgn0015621	=	dmel_only
FBgn0004173 (known) FBgn0086901	=	dmel_only
FBgn0004173 (known) FBgn0015553	=	dmel_only
FBgn0004173 (known) FBgn0086704	=	dmel_only
FBgn0004173 (known) FBgn0035539	=	dmel_only
FBgn0004173 (known) FBgn0031888	=	dmel_only
FBgn0004173 (known) FBgn0038872	=	dmel_only
FBgn0004174 (known) FBgn0035827	=	dmel_only
FBgn0004174 (known) FBgn0052183	=	dmel_only
FBgn0004174 (known) FBgn0058127	=	dmel_only
FBgn0004174 (known) FBgn0025725	=	dmel_only
FBgn0004174 (known) FBgn0015621	=	dmel_only
FBgn0004174 (known) FBgn0037636	=	dmel_only
FBgn0004174 (known) FBgn0029781	=	dmel_only
FBgn0004174 (known) FBgn0024733	=	dmel_only
FBgn0004174 (known) FBgn0040059	=	dmel_only
FBgn0004174 (known) FBgn0010265	=	dmel_only
FBgn0004174 (known) FBgn0038661	=	dmel_only
FBgn0004174 (known) FBgn0031317	=	dmel_only
FBgn0004174 (known) FBgn0033383	=	dmel_only
FBgn0004174 (known) FBgn0028689	=	dmel_only
FBgn0004174 (known) FBgn0034743	=	dmel_only
FBgn0004174 (known) FBgn0024891	=	dmel_only
FBgn0004174 (known) FBgn0035917	=	dmel_only
FBgn0004174 (known) FBgn0053980	=	dmel_only
FBgn0004174 (known) FBgn0085424	=	dmel_only
FBgn0004174 (known) FBgn0035676	=	dmel_only
FBgn0004174 (known) FBgn0029783	=	dmel_only
FBgn0004174 (known) FBgn0010323	=	dmel_only
FBgn0004174 (known) FBgn0037178	=	dmel_only
FBgn0004175 (known) FBgn0033283	=	dmel_only
FBgn0004175 (known) FBgn0029801	=	dmel_only
FBgn0004175 (known) FBgn0031103	=	dmel_only
FBgn0004176 (known) FBgn0026430	=	dmel_only
FBgn0004176 (known) FBgn0039897	=	dmel_only
FBgn0004177 (known) FBgn0032003	=	dmel_only
FBgn0004177 (known) FBgn0032290	=	dmel_only
FBgn0004177 (known) FBgn0035371	=	dmel_only
FBgn0004177 (known) FBgn0039773	=	dmel_only
FBgn0004177 (known) FBgn0027378	=	dmel_only
FBgn0004177 (known) FBgn0036804	=	dmel_only
FBgn0004177 (known) FBgn0035545	=	dmel_only
FBgn0004177 (known) FBgn0032812	=	dmel_only
FBgn0004177 (known) FBgn0028685	=	dmel_only
FBgn0004177 (known) FBgn0036790	=	dmel_only
FBgn0004177 (known) FBgn0035664	=	dmel_only
FBgn0004177 (known) FBgn0031459	=	dmel_only
FBgn0004177 (known) FBgn0030252	=	dmel_only
FBgn0004177 (known) FBgn0031037	=	dmel_only
FBgn0004177 (known) FBgn0036679	=	dmel_only
FBgn0004177 (known) FBgn0025702	=	dmel_only
FBgn0004177 (known) FBgn0037317	=	dmel_only
FBgn0004177 (known) FBgn0051626	=	dmel_only
FBgn0004177 (known) FBgn0004863	=	H
FBgn0004177 (known) FBgn0029704	=	dmel_only
FBgn0004177 (known) FBgn0039028	=	dmel_only
FBgn0004177 (known) FBgn0025463	=	dmel_only
FBgn0004177 (known) FBgn0014037	=	dmel_only
FBgn0004177 (known) FBgn0039017	=	dmel_only
FBgn0004177 (known) FBgn0053138	=	dmel_only
FBgn0004177 (known) FBgn0031106	=	dmel_only
FBgn0004177 (known) FBgn0031094	=	S
FBgn0004177 (known) FBgn0033721	=	dmel_only
FBgn0004177 (known) FBgn0015834	=	dmel_only
FBgn0004177 (known) FBgn0031815	=	dmel_only
FBgn0004177 (known) FBgn0032988	=	dmel_only
FBgn0004177 (known) FBgn0014179	=	dmel_only
FBgn0004177 (known) FBgn0034821	=	dmel_only
FBgn0004177 (known) FBgn0031159	=	dmel_only
FBgn0004177 (known) FBgn0035917	=	dmel_only
FBgn0004177 (known) FBgn0037220	=	dmel_only
FBgn0004177 (known) FBgn0053198	=	dmel_only
FBgn0004179 (known) FBgn0016976	=	dmel_only
FBgn0004179 (known) FBgn0016975	=	dmel_only
FBgn0004181 (known) FBgn0039840	=	dmel_only
FBgn0004181 (known) FBgn0031883	=	dmel_only
FBgn0004197 (known) FBgn0004647	=	dmel_only
FBgn0004197 (known) FBgn0014388	=	dmel_only
FBgn0004197 (known) FBgn0052451	=	dmel_only
FBgn0004198 (known) FBgn0024273	=	dmel_only
FBgn0004198 (known) FBgn0011659	=	dmel_only
FBgn0004210 (known) FBgn0034009	=	dmel_only
FBgn0004210 (known) FBgn0086364	=	dmel_only
FBgn0004227 (known) FBgn0085434	=	dmel_only
FBgn0004227 (known) FBgn0004401	=	dmel_only
FBgn0004227 (known) FBgn0004237	=	dmel_only
FBgn0004227 (known) FBgn0038909	=	dmel_only
FBgn0004227 (known) FBgn0024191	=	dmel_only
FBgn0004228 (known) FBgn0025693	=	dmel_only
FBgn0004236 (known) FBgn0029820	=	dmel_only
FBgn0004237 (known) FBgn0004401	=	dmel_only
FBgn0004237 (known) FBgn0015907	=	dmel_only
FBgn0004237 (known) FBgn0034483	=	dmel_only
FBgn0004237 (known) FBgn0036579	=	dmel_only
FBgn0004237 (known) FBgn0030624	=	dmel_only
FBgn0004237 (known) FBgn0037298	=	dmel_only
FBgn0004240 (known) FBgn0033511	=	dmel_only
FBgn0004242 (known) FBgn0017551	=	dmel_only
FBgn0004242 (known) FBgn0016975	=	H
FBgn0004242 (known) FBgn0016976	=	dmel_only
FBgn0004243 (known) FBgn0015657	=	dmel_only
FBgn0004243 (known) FBgn0032105	=	dmel_only
FBgn0004243 (known) FBgn0037647	=	dmel_only
FBgn0004243 (known) FBgn0041094	=	dmel_only
FBgn0004359 (known) FBgn0010504	=	dmel_only
FBgn0004360 (known) FBgn0016797	=	dmel_only
FBgn0004360 (known) FBgn0027343	=	dmel_only
FBgn0004362 (known) FBgn0052703	=	dmel_only
FBgn0004362 (known) FBgn0039867	=	dmel_only
FBgn0004362 (known) FBgn0051617	=	dmel_only
FBgn0004363 (known) FBgn0011570	=	dmel_only
FBgn0004363 (known) FBgn0020439	=	dmel_only
FBgn0004363 (known) FBgn0036361	=	dmel_only
FBgn0004363 (known) FBgn0038213	=	dmel_only
FBgn0004363 (known) FBgn0036258	=	dmel_only
FBgn0004363 (known) FBgn0030252	=	dmel_only
FBgn0004364 (known) FBgn0019650	=	dmel_only
FBgn0004367 (known) FBgn0012049	=	dmel_only
FBgn0004367 (known) FBgn0004859	=	dmel_only
FBgn0004368 (known) FBgn0031544	=	dmel_only
FBgn0004368 (known) FBgn0030327	=	dmel_only
FBgn0004368 (known) FBgn0028622	=	dmel_only
FBgn0004368 (known) FBgn0038290	=	dmel_only
FBgn0004368 (known) FBgn0051872	=	dmel_only
FBgn0004368 (known) FBgn0043825	=	dmel_only
FBgn0004368 (known) FBgn0033868	=	dmel_only
FBgn0004372 (known) FBgn0032230	=	dmel_only
FBgn0004373 (known) FBgn0004859	=	dmel_only
FBgn0004378 (known) FBgn0032335	=	dmel_only
FBgn0004380 (known) FBgn0041709	=	dmel_only
FBgn0004381 (known) FBgn0038244	=	dmel_only
FBgn0004381 (known) FBgn0035136	=	dmel_only
FBgn0004387 (known) FBgn0004859	=	dmel_only
FBgn0004391 (known) FBgn0037773	=	dmel_only
FBgn0004395 (known) FBgn0010113	=	dmel_only
FBgn0004396 (known) FBgn0031190	=	dmel_only
FBgn0004396 (known) FBgn0038239	=	dmel_only
FBgn0004396 (known) FBgn0028665	=	dmel_only
FBgn0004397 (known) FBgn0029890	=	dmel_only
FBgn0004397 (known) FBgn0033504	=	dmel_only
FBgn0004397 (known) FBgn0033452	=	dmel_only
FBgn0004397 (known) FBgn0033919	=	dmel_only
FBgn0004397 (known) FBgn0013954	=	dmel_only
FBgn0004397 (known) FBgn0041789	=	dmel_only
FBgn0004397 (known) FBgn0035892	=	dmel_only
FBgn0004397 (known) FBgn0017566	=	dmel_only
FBgn0004397 (known) FBgn0004837	=	dmel_only
FBgn0004397 (known) FBgn0036309	=	dmel_only
FBgn0004399 (known) FBgn0013263	=	dmel_only
FBgn0004400 (known) FBgn0014931	=	dmel_only
FBgn0004400 (known) FBgn0004400	=	S
FBgn0004400 (known) FBgn0023531	=	dmel_only
FBgn0004400 (known) FBgn0005672	=	dmel_only
FBgn0004400 (known) FBgn0010401	=	dmel_only
FBgn0004400 (known) FBgn0029820	=	dmel_only
FBgn0004400 (known) FBgn0038330	=	dmel_only
FBgn0004400 (known) FBgn0034415	=	dmel_only
FBgn0004400 (known) FBgn0039788	=	dmel_only
FBgn0004400 (known) FBgn0038774	=	dmel_only
FBgn0004400 (known) FBgn0013765	=	dmel_only
FBgn0004400 (known) FBgn0036227	=	dmel_only
FBgn0004400 (known) FBgn0037621	=	dmel_only
FBgn0004401 (known) FBgn0039593	=	dmel_only
FBgn0004401 (known) FBgn0024921	=	dmel_only
FBgn0004401 (known) FBgn0021872	=	dmel_only
FBgn0004401 (known) FBgn0039635	=	dmel_only
FBgn0004406 (known) FBgn0004407	=	HM
FBgn0004413 (known) FBgn0053980	=	dmel_only
FBgn0004413 (known) FBgn0035643	=	dmel_only
FBgn0004413 (known) FBgn0010323	=	dmel_only
FBgn0004413 (known) FBgn0036790	=	dmel_only
FBgn0004413 (known) FBgn0014184	=	dmel_only
FBgn0004413 (known) FBgn0034994	=	dmel_only
FBgn0004413 (known) FBgn0011824	=	dmel_only
FBgn0004413 (known) FBgn0030757	=	dmel_only
FBgn0004413 (known) FBgn0039589	=	dmel_only
FBgn0004413 (known) FBgn0035057	=	dmel_only
FBgn0004413 (known) FBgn0030323	=	dmel_only
FBgn0004413 (known) FBgn0038714	=	dmel_only
FBgn0004413 (known) FBgn0039404	=	S
FBgn0004413 (known) FBgn0037059	=	dmel_only
FBgn0004413 (known) FBgn0028968	=	dmel_only
FBgn0004413 (known) FBgn0021872	=	dmel_only
FBgn0004413 (known) FBgn0036361	=	dmel_only
FBgn0004413 (known) FBgn0031318	=	dmel_only
FBgn0004413 (known) FBgn0029985	=	dmel_only
FBgn0004413 (known) FBgn0032660	=	dmel_only
FBgn0004413 (known) FBgn0036121	=	dmel_only
FBgn0004413 (known) FBgn0034182	=	dmel_only
FBgn0004413 (known) FBgn0004510	=	dmel_only
FBgn0004413 (known) FBgn0026175	=	dmel_only
FBgn0004413 (known) FBgn0040059	=	dmel_only
FBgn0004413 (known) FBgn0027607	=	dmel_only
FBgn0004413 (known) FBgn0033714	=	dmel_only
FBgn0004413 (known) FBgn0034706	=	dmel_only
FBgn0004413 (known) FBgn0034453	=	dmel_only
FBgn0004413 (known) FBgn0030003	=	dmel_only
FBgn0004413 (known) FBgn0036057	=	dmel_only
FBgn0004419 (known) FBgn0038149	=	dmel_only
FBgn0004419 (known) FBgn0015218	=	dmel_only
FBgn0004419 (known) FBgn0052016	=	dmel_only
FBgn0004419 (known) FBgn0026206	=	dmel_only
FBgn0004419 (known) FBgn0034814	=	dmel_only
FBgn0004419 (known) FBgn0028577	=	dmel_only
FBgn0004419 (known) FBgn0051111	=	dmel_only
FBgn0004419 (known) FBgn0032627	=	dmel_only
FBgn0004419 (known) FBgn0011741	=	dmel_only
FBgn0004419 (known) FBgn0028920	=	dmel_only
FBgn0004419 (known) FBgn0022959	=	dmel_only
FBgn0004425 (known) FBgn0004859	=	dmel_only
FBgn0004425 (known) FBgn0033419	=	dmel_only
FBgn0004427 (known) FBgn0010263	=	dmel_only
FBgn0004427 (known) FBgn0029924	=	dmel_only
FBgn0004427 (known) FBgn0030318	=	dmel_only
FBgn0004428 (known) FBgn0033419	=	dmel_only
FBgn0004431 (known) FBgn0028847	=	dmel_only
FBgn0004432 (known) FBgn0035924	=	dmel_only
FBgn0004432 (known) FBgn0035693	=	dmel_only
FBgn0004432 (known) FBgn0085421	=	dmel_only
FBgn0004432 (known) FBgn0023515	=	dmel_only
FBgn0004432 (known) FBgn0024371	=	dmel_only
FBgn0004432 (known) FBgn0034033	=	dmel_only
FBgn0004432 (known) FBgn0037233	=	dmel_only
FBgn0004432 (known) FBgn0036058	=	dmel_only
FBgn0004432 (known) FBgn0026238	=	dmel_only
FBgn0004432 (known) FBgn0043070	=	dmel_only
FBgn0004449 (known) FBgn0014141	=	dmel_only
FBgn0004461 (known) FBgn0032076	=	dmel_only
FBgn0004462 (known) FBgn0038554	=	dmel_only
FBgn0004462 (known) FBgn0025394	=	dmel_only
FBgn0004462 (known) FBgn0039631	=	dmel_only
FBgn0004462 (known) FBgn0014391	=	dmel_only
FBgn0004462 (known) FBgn0036428	=	dmel_only
FBgn0004462 (known) FBgn0034816	=	dmel_only
FBgn0004462 (known) FBgn0030802	=	dmel_only
FBgn0004462 (known) FBgn0035853	=	dmel_only
FBgn0004462 (known) FBgn0022701	=	dmel_only
FBgn0004462 (known) FBgn0035967	=	dmel_only
FBgn0004462 (known) FBgn0015379	=	dmel_only
FBgn0004462 (known) FBgn0010235	=	dmel_only
FBgn0004462 (known) FBgn0040063	=	dmel_only
FBgn0004462 (known) FBgn0034231	=	dmel_only
FBgn0004462 (known) FBgn0032089	=	dmel_only
FBgn0004462 (known) FBgn0032076	=	dmel_only
FBgn0004462 (known) FBgn0037621	=	dmel_only
FBgn0004462 (known) FBgn0022027	=	dmel_only
FBgn0004462 (known) FBgn0015229	=	dmel_only
FBgn0004462 (known) FBgn0023143	=	dmel_only
FBgn0004462 (known) FBgn0030483	=	dmel_only
FBgn0004462 (known) FBgn0050147	=	dmel_only
FBgn0004462 (known) FBgn0005626	=	dmel_only
FBgn0004462 (known) FBgn0004896	=	dmel_only
FBgn0004462 (known) FBgn0015324	=	dmel_only
FBgn0004462 (known) FBgn0040519	=	dmel_only
FBgn0004462 (known) FBgn0028902	=	dmel_only
FBgn0004462 (known) FBgn0032709	=	dmel_only
FBgn0004462 (known) FBgn0032251	=	dmel_only
FBgn0004462 (known) FBgn0033631	=	dmel_only
FBgn0004462 (known) FBgn0040930	=	dmel_only
FBgn0004462 (known) FBgn0035917	=	dmel_only
FBgn0004462 (known) FBgn0039030	=	dmel_only
FBgn0004462 (known) FBgn0032004	=	dmel_only
FBgn0004462 (known) FBgn0038877	=	dmel_only
FBgn0004462 (known) FBgn0041203	=	dmel_only
FBgn0004462 (known) FBgn0008651	=	dmel_only
FBgn0004462 (known) FBgn0038965	=	dmel_only
FBgn0004462 (known) FBgn0034706	=	dmel_only
FBgn0004462 (known) FBgn0051090	=	dmel_only
FBgn0004462 (known) FBgn0036082	=	dmel_only
FBgn0004462 (known) FBgn0014184	=	dmel_only
FBgn0004462 (known) FBgn0031050	=	dmel_only
FBgn0004462 (known) FBgn0037490	=	dmel_only
FBgn0004462 (known) FBgn0011598	=	dmel_only
FBgn0004462 (known) FBgn0038815	=	dmel_only
FBgn0004462 (known) FBgn0053520	=	dmel_only
FBgn0004462 (known) FBgn0050011	=	dmel_only
FBgn0004463 (known) FBgn0040371	=	dmel_only
FBgn0004463 (known) FBgn0031626	=	dmel_only
FBgn0004463 (known) FBgn0025613	=	dmel_only
FBgn0004465 (known) FBgn0042129	=	dmel_only
FBgn0004493 (known) FBgn0005696	=	HSM
FBgn0004507 (known) FBgn0050497	=	dmel_only
FBgn0004507 (known) FBgn0011570	=	dmel_only
FBgn0004507 (known) FBgn0010258	=	dmel_only
FBgn0004507 (known) FBgn0031968	=	dmel_only
FBgn0004507 (known) FBgn0039585	=	dmel_only
FBgn0004509 (known) FBgn0039055	=	dmel_only
FBgn0004510 (known) FBgn0067779	=	dmel_only
FBgn0004510 (known) FBgn0039440	=	dmel_only
FBgn0004510 (known) FBgn0013725	=	dmel_only
FBgn0004510 (known) FBgn0029899	=	dmel_only
FBgn0004510 (known) FBgn0052343	=	M
FBgn0004510 (known) FBgn0030507	=	dmel_only
FBgn0004510 (known) FBgn0033887	=	dmel_only
FBgn0004510 (known) FBgn0086901	=	dmel_only
FBgn0004510 (known) FBgn0039659	=	dmel_only
FBgn0004512 (known) FBgn0014931	=	dmel_only
FBgn0004512 (known) FBgn0032815	=	dmel_only
FBgn0004512 (known) FBgn0037066	=	dmel_only
FBgn0004512 (known) FBgn0032728	=	dmel_only
FBgn0004512 (known) FBgn0033867	=	dmel_only
FBgn0004513 (known) FBgn0030491	=	dmel_only
FBgn0004513 (known) FBgn0031057	=	dmel_only
FBgn0004513 (known) FBgn0024189	=	dmel_only
FBgn0004513 (known) FBgn0038159	=	dmel_only
FBgn0004513 (known) FBgn0040371	=	dmel_only
FBgn0004513 (known) FBgn0036274	=	dmel_only
FBgn0004513 (known) FBgn0035273	=	dmel_only
FBgn0004513 (known) FBgn0033699	=	dmel_only
FBgn0004516 (known) FBgn0039589	=	dmel_only
FBgn0004516 (known) FBgn0031945	=	dmel_only
FBgn0004551 (known) FBgn0024330	=	dmel_only
FBgn0004551 (known) FBgn0052698	=	dmel_only
FBgn0004551 (known) FBgn0033468	=	dmel_only
FBgn0004551 (known) FBgn0030693	=	dmel_only
FBgn0004551 (known) FBgn0030323	=	dmel_only
FBgn0004551 (known) FBgn0052581	=	dmel_only
FBgn0004551 (known) FBgn0028970	=	dmel_only
FBgn0004554 (known) FBgn0086736	=	dmel_only
FBgn0004569 (known) FBgn0005672	=	dmel_only
FBgn0004574 (known) FBgn0038455	=	dmel_only
FBgn0004574 (known) FBgn0053980	=	dmel_only
FBgn0004574 (known) FBgn0086384	=	dmel_only
FBgn0004574 (known) FBgn0024987	=	dmel_only
FBgn0004574 (known) FBgn0010504	=	dmel_only
FBgn0004574 (known) FBgn0015553	=	dmel_only
FBgn0004574 (known) FBgn0013343	=	dmel_only
FBgn0004574 (known) FBgn0029801	=	dmel_only
FBgn0004575 (known) FBgn0034184	=	dmel_only
FBgn0004575 (known) FBgn0033731	=	dmel_only
FBgn0004575 (known) FBgn0035980	=	dmel_only
FBgn0004579 (known) FBgn0029700	=	dmel_only
FBgn0004579 (known) FBgn0038282	=	dmel_only
FBgn0004579 (known) FBgn0085434	=	dmel_only
FBgn0004579 (known) FBgn0050387	=	dmel_only
FBgn0004579 (known) FBgn0030802	=	dmel_only
FBgn0004580 (known) FBgn0004859	=	dmel_only
FBgn0004583 (known) FBgn0086384	=	dmel_only
FBgn0004583 (known) FBgn0011661	=	dmel_only
FBgn0004583 (known) FBgn0034453	=	dmel_only
FBgn0004586 (known) FBgn0011774	=	dmel_only
FBgn0004586 (known) FBgn0011836	=	dmel_only
FBgn0004587 (known) FBgn0040359	=	dmel_only
FBgn0004587 (known) FBgn0051029	=	dmel_only
FBgn0004587 (known) FBgn0031456	=	dmel_only
FBgn0004587 (known) FBgn0034331	=	dmel_only
FBgn0004587 (known) FBgn0052772	=	dmel_only
FBgn0004587 (known) FBgn0037317	=	dmel_only
FBgn0004590 (known) FBgn0034259	=	dmel_only
FBgn0004592 (known) FBgn0028970	=	dmel_only
FBgn0004595 (known) FBgn0086358	=	dmel_only
FBgn0004595 (known) FBgn0031850	=	dmel_only
FBgn0004595 (known) FBgn0040475	=	dmel_only
FBgn0004595 (known) FBgn0039589	=	dmel_only
FBgn0004595 (known) FBgn0011674	=	dmel_only
FBgn0004595 (known) FBgn0010300	=	dmel_only
FBgn0004595 (known) FBgn0021776	=	dmel_only
FBgn0004597 (known) FBgn0005640	=	dmel_only
FBgn0004597 (known) FBgn0013762	=	S
FBgn0004597 (known) FBgn0005683	=	dmel_only
FBgn0004597 (known) FBgn0040208	=	dmel_only
FBgn0004597 (known) FBgn0032906	=	dmel_only
FBgn0004597 (known) FBgn0037613	=	dmel_only
FBgn0004597 (known) FBgn0031488	=	dmel_only
FBgn0004597 (known) FBgn0032670	=	dmel_only
FBgn0004597 (known) FBgn0038373	=	dmel_only
FBgn0004597 (known) FBgn0030881	=	dmel_only
FBgn0004597 (known) FBgn0010316	=	dmel_only
FBgn0004597 (known) FBgn0034502	=	dmel_only
FBgn0004597 (known) FBgn0014001	=	dmel_only
FBgn0004597 (known) FBgn0039858	=	dmel_only
FBgn0004597 (known) FBgn0036479	=	dmel_only
FBgn0004597 (known) FBgn0022936	=	dmel_only
FBgn0004597 (known) FBgn0037824	=	dmel_only
FBgn0004597 (known) FBgn0010379	=	dmel_only
FBgn0004597 (known) FBgn0086699	=	dmel_only
FBgn0004597 (known) FBgn0031768	=	dmel_only
FBgn0004597 (known) FBgn0020443	=	dmel_only
FBgn0004597 (known) FBgn0024242	=	dmel_only
FBgn0004597 (known) FBgn0016131	=	dmel_only
FBgn0004597 (known) FBgn0030614	=	dmel_only
FBgn0004597 (known) FBgn0015618	=	H
FBgn0004597 (known) FBgn0026371	=	dmel_only
FBgn0004597 (known) FBgn0010315	=	dmel_only
FBgn0004598 (known) FBgn0053197	=	dmel_only
FBgn0004598 (known) FBgn0030107	=	dmel_only
FBgn0004598 (known) FBgn0015553	=	dmel_only
FBgn0004598 (known) FBgn0026376	=	dmel_only
FBgn0004598 (known) FBgn0038909	=	dmel_only
FBgn0004598 (known) FBgn0030843	=	dmel_only
FBgn0004598 (known) FBgn0037876	=	dmel_only
FBgn0004598 (known) FBgn0029731	=	dmel_only
FBgn0004598 (known) FBgn0019809	=	dmel_only
FBgn0004598 (known) FBgn0023388	=	dmel_only
FBgn0004598 (known) FBgn0027788	=	dmel_only
FBgn0004598 (known) FBgn0015818	=	dmel_only
FBgn0004598 (known) FBgn0024987	=	dmel_only
FBgn0004598 (known) FBgn0024432	=	dmel_only
FBgn0004598 (known) FBgn0086694	=	dmel_only
FBgn0004598 (known) FBgn0085439	=	dmel_only
FBgn0004603 (known) FBgn0036646	=	dmel_only
FBgn0004603 (known) FBgn0021818	=	dmel_only
FBgn0004603 (known) FBgn0051342	=	dmel_only
FBgn0004603 (known) FBgn0030075	=	dmel_only
FBgn0004603 (known) FBgn0051534	=	dmel_only
FBgn0004603 (known) FBgn0029944	=	dmel_only
FBgn0004606 (known) FBgn0023526	=	dmel_only
FBgn0004606 (known) FBgn0045827	=	dmel_only
FBgn0004606 (known) FBgn0051682	=	dmel_only
FBgn0004606 (known) FBgn0011661	=	dmel_only
FBgn0004606 (known) FBgn0036952	=	dmel_only
FBgn0004606 (known) FBgn0005427	=	dmel_only
FBgn0004606 (known) FBgn0046999	=	dmel_only
FBgn0004606 (known) FBgn0031739	=	dmel_only
FBgn0004606 (known) FBgn0036924	=	dmel_only
FBgn0004606 (known) FBgn0035993	=	dmel_only
FBgn0004607 (known) FBgn0034412	=	dmel_only
FBgn0004607 (known) FBgn0004859	=	dmel_only
FBgn0004611 (known) FBgn0004859	=	dmel_only
FBgn0004623 (known) FBgn0028433	=	dmel_only
FBgn0004623 (known) FBgn0037744	=	dmel_only
FBgn0004623 (known) FBgn0032304	=	dmel_only
FBgn0004624 (known) FBgn0031810	=	dmel_only
FBgn0004624 (known) FBgn0031607	=	dmel_only
FBgn0004624 (known) FBgn0023531	=	dmel_only
FBgn0004624 (known) FBgn0036372	=	dmel_only
FBgn0004624 (known) FBgn0034230	=	dmel_only
FBgn0004624 (known) FBgn0011273	=	dmel_only
FBgn0004624 (known) FBgn0032076	=	dmel_only
FBgn0004624 (known) FBgn0026170	=	dmel_only
FBgn0004624 (known) FBgn0086901	=	dmel_only
FBgn0004624 (known) FBgn0029113	=	dmel_only
FBgn0004625 (known) FBgn0027889	=	dmel_only
FBgn0004625 (known) FBgn0033452	=	dmel_only
FBgn0004625 (known) FBgn0023423	=	dmel_only
FBgn0004629 (known) FBgn0033188	=	dmel_only
FBgn0004629 (known) FBgn0036312	=	dmel_only
FBgn0004635 (known) FBgn0052179	=	dmel_only
FBgn0004635 (known) FBgn0005672	=	dmel_only
FBgn0004636 (known) FBgn0030719	=	dmel_only
FBgn0004636 (known) FBgn0020278	=	dmel_only
FBgn0004636 (known) FBgn0031745	=	dmel_only
FBgn0004636 (known) FBgn0062449	=	dmel_only
FBgn0004636 (known) FBgn0031079	=	dmel_only
FBgn0004636 (known) FBgn0026376	=	H
FBgn0004636 (known) FBgn0051304	=	dmel_only
FBgn0004636 (known) FBgn0012049	=	dmel_only
FBgn0004636 (known) FBgn0050421	=	dmel_only
FBgn0004638 (known) FBgn0029538	=	dmel_only
FBgn0004638 (known) FBgn0036118	=	dmel_only
FBgn0004638 (known) FBgn0016794	=	HM
FBgn0004638 (known) FBgn0014388	=	dmel_only
FBgn0004638 (known) FBgn0034377	=	dmel_only
FBgn0004638 (known) FBgn0024248	=	H
FBgn0004638 (known) FBgn0038976	=	dmel_only
FBgn0004638 (known) FBgn0015818	=	dmel_only
FBgn0004638 (known) FBgn0015278	=	dmel_only
FBgn0004638 (known) FBgn0036274	=	dmel_only
FBgn0004638 (known) FBgn0026874	=	dmel_only
FBgn0004638 (known) FBgn0029970	=	dmel_only
FBgn0004643 (known) FBgn0031768	=	dmel_only
FBgn0004643 (known) FBgn0016119	=	dmel_only
FBgn0004643 (known) FBgn0039748	=	dmel_only
FBgn0004643 (known) FBgn0035101	=	dmel_only
FBgn0004643 (known) FBgn0034461	=	dmel_only
FBgn0004643 (known) FBgn0052159	=	dmel_only
FBgn0004643 (known) FBgn0038266	=	dmel_only
FBgn0004643 (known) FBgn0039283	=	dmel_only
FBgn0004644 (known) FBgn0024194	=	dmel_only
FBgn0004644 (known) FBgn0016724	=	dmel_only
FBgn0004646 (known) FBgn0025574	=	dmel_only
FBgn0004646 (known) FBgn0028970	=	dmel_only
FBgn0004647 (known) FBgn0031674	=	dmel_only
FBgn0004647 (known) FBgn0004837	=	dmel_only
FBgn0004647 (known) FBgn0028327	=	dmel_only
FBgn0004647 (known) FBgn0030672	=	dmel_only
FBgn0004647 (known) FBgn0023508	=	dmel_only
FBgn0004647 (known) FBgn0036736	=	dmel_only
FBgn0004647 (known) FBgn0015954	=	dmel_only
FBgn0004647 (known) FBgn0011591	=	dmel_only
FBgn0004647 (known) FBgn0038578	=	dmel_only
FBgn0004647 (known) FBgn0039404	=	dmel_only
FBgn0004647 (known) FBgn0034476	=	dmel_only
FBgn0004647 (known) FBgn0014388	=	dmel_only
FBgn0004647 (known) FBgn0034854	=	dmel_only
FBgn0004647 (known) FBgn0023215	=	dmel_only
FBgn0004647 (known) FBgn0019947	=	dmel_only
FBgn0004647 (known) FBgn0026403	=	dmel_only
FBgn0004647 (known) FBgn0037563	=	dmel_only
FBgn0004647 (known) FBgn0053094	=	dmel_only
FBgn0004647 (known) FBgn0039075	=	dmel_only
FBgn0004647 (known) FBgn0085451	=	dmel_only
FBgn0004647 (known) FBgn0028905	=	dmel_only
FBgn0004647 (known) FBgn0086758	=	dmel_only
FBgn0004647 (known) FBgn0034408	=	dmel_only
FBgn0004647 (known) FBgn0026376	=	dmel_only
FBgn0004647 (known) FBgn0085445	=	dmel_only
FBgn0004647 (known) FBgn0039955	=	dmel_only
FBgn0004647 (known) FBgn0031450	=	dmel_only
FBgn0004647 (known) FBgn0033901	=	dmel_only
FBgn0004647 (known) FBgn0036558	=	dmel_only
FBgn0004647 (known) FBgn0039613	=	dmel_only
FBgn0004647 (known) FBgn0041627	=	dmel_only
FBgn0004647 (known) FBgn0015778	=	dmel_only
FBgn0004648 (known) FBgn0035077	=	dmel_only
FBgn0004649 (known) FBgn0040344	=	dmel_only
FBgn0004649 (known) FBgn0051562	=	dmel_only
FBgn0004649 (known) FBgn0036338	=	dmel_only
FBgn0004649 (known) FBgn0030879	=	dmel_only
FBgn0004652 (known) FBgn0085197	=	dmel_only
FBgn0004652 (known) FBgn0031626	=	dmel_only
FBgn0004652 (known) FBgn0011260	=	dmel_only
FBgn0004652 (known) FBgn0036311	=	dmel_only
FBgn0004652 (known) FBgn0051999	=	dmel_only
FBgn0004652 (known) FBgn0031089	=	dmel_only
FBgn0004652 (known) FBgn0046302	=	dmel_only
FBgn0004652 (known) FBgn0037493	=	dmel_only
FBgn0004654 (known) FBgn0025635	=	dmel_only
FBgn0004654 (known) FBgn0032846	=	dmel_only
FBgn0004656 (known) FBgn0051156	=	dmel_only
FBgn0004656 (known) FBgn0033166	=	dmel_only
FBgn0004656 (known) FBgn0005672	=	dmel_only
FBgn0004656 (known) FBgn0050417	=	dmel_only
FBgn0004666 (known) FBgn0015014	=	M
FBgn0004687 (known) FBgn0031217	=	dmel_only
FBgn0004687 (known) FBgn0015933	=	dmel_only
FBgn0004687 (known) FBgn0036479	=	dmel_only
FBgn0004687 (known) FBgn0031626	=	dmel_only
FBgn0004687 (known) FBgn0061209	=	dmel_only
FBgn0004687 (known) FBgn0047135	=	dmel_only
FBgn0004687 (known) FBgn0026566	=	dmel_only
FBgn0004687 (known) FBgn0032482	=	dmel_only
FBgn0004687 (known) FBgn0038805	=	dmel_only
FBgn0004698 (known) FBgn0036666	=	dmel_only
FBgn0004777 (known) FBgn0013303	=	dmel_only
FBgn0004778 (known) FBgn0038191	=	dmel_only
FBgn0004778 (known) FBgn0037290	=	dmel_only
FBgn0004779 (known) FBgn0041109	=	dmel_only
FBgn0004780 (known) FBgn0039637	=	dmel_only
FBgn0004780 (known) FBgn0039158	=	dmel_only
FBgn0004780 (known) FBgn0004782	=	dmel_only
FBgn0004780 (known) FBgn0004783	=	dmel_only
FBgn0004782 (known) FBgn0039858	=	dmel_only
FBgn0004782 (known) FBgn0031579	=	dmel_only
FBgn0004782 (known) FBgn0035552	=	dmel_only
FBgn0004782 (known) FBgn0036594	=	dmel_only
FBgn0004782 (known) FBgn0036672	=	dmel_only
FBgn0004782 (known) FBgn0011206	=	dmel_only
FBgn0004782 (known) FBgn0004782	=	dmel_only
FBgn0004782 (known) FBgn0035424	=	dmel_only
FBgn0004782 (known) FBgn0039972	=	dmel_only
FBgn0004782 (known) FBgn0036476	=	dmel_only
FBgn0004782 (known) FBgn0019936	=	dmel_only
FBgn0004782 (known) FBgn0030459	=	dmel_only
FBgn0004782 (known) FBgn0004783	=	dmel_only
FBgn0004782 (known) FBgn0053197	=	dmel_only
FBgn0004782 (known) FBgn0036617	=	dmel_only
FBgn0004782 (known) FBgn0037737	=	dmel_only
FBgn0004782 (known) FBgn0035993	=	dmel_only
FBgn0004783 (known) FBgn0039972	=	dmel_only
FBgn0004783 (known) FBgn0036617	=	dmel_only
FBgn0004783 (known) FBgn0004783	=	dmel_only
FBgn0004783 (known) FBgn0037737	=	dmel_only
FBgn0004783 (known) FBgn0031579	=	dmel_only
FBgn0004783 (known) FBgn0053197	=	dmel_only
FBgn0004783 (known) FBgn0036594	=	dmel_only
FBgn0004783 (known) FBgn0035552	=	dmel_only
FBgn0004783 (known) FBgn0011206	=	dmel_only
FBgn0004783 (known) FBgn0035424	=	dmel_only
FBgn0004783 (known) FBgn0039858	=	dmel_only
FBgn0004783 (known) FBgn0030459	=	dmel_only
FBgn0004783 (known) FBgn0036672	=	dmel_only
FBgn0004783 (known) FBgn0036476	=	dmel_only
FBgn0004783 (known) FBgn0019936	=	dmel_only
FBgn0004783 (known) FBgn0035993	=	dmel_only
FBgn0004784 (known) FBgn0040465	=	dmel_only
FBgn0004784 (known) FBgn0036723	=	dmel_only
FBgn0004811 (known) FBgn0035002	=	dmel_only
FBgn0004811 (known) FBgn0012066	=	dmel_only
FBgn0004811 (known) FBgn0032488	=	dmel_only
FBgn0004811 (known) FBgn0035691	=	dmel_only
FBgn0004811 (known) FBgn0024977	=	dmel_only
FBgn0004811 (known) FBgn0032455	=	dmel_only
FBgn0004811 (known) FBgn0034144	=	dmel_only
FBgn0004811 (known) FBgn0037967	=	dmel_only
FBgn0004832 (known) FBgn0034237	=	dmel_only
FBgn0004832 (known) FBgn0004832	=	dmel_only
FBgn0004832 (known) FBgn0010602	=	dmel_only
FBgn0004832 (known) FBgn0010620	=	dmel_only
FBgn0004832 (known) FBgn0028434	=	HS
FBgn0004832 (known) FBgn0032588	=	dmel_only
FBgn0004832 (known) FBgn0035769	=	dmel_only
FBgn0004832 (known) FBgn0032405	=	dmel_only
FBgn0004832 (known) FBgn0032791	=	dmel_only
FBgn0004832 (known) FBgn0032956	=	dmel_only
FBgn0004832 (known) FBgn0030668	=	dmel_only
FBgn0004832 (known) FBgn0033884	=	dmel_only
FBgn0004833 (known) FBgn0030010	=	dmel_only
FBgn0004834 (known) FBgn0085403	=	dmel_only
FBgn0004837 (known) FBgn0038488	=	dmel_only
FBgn0004837 (known) FBgn0039589	=	dmel_only
FBgn0004837 (known) FBgn0030605	=	dmel_only
FBgn0004837 (known) FBgn0034002	=	dmel_only
FBgn0004837 (known) FBgn0010110	=	dmel_only
FBgn0004837 (known) FBgn0037475	=	dmel_only
FBgn0004837 (known) FBgn0036223	=	dmel_only
FBgn0004837 (known) FBgn0031435	=	dmel_only
FBgn0004837 (known) FBgn0039861	=	dmel_only
FBgn0004837 (known) FBgn0035235	=	dmel_only
FBgn0004837 (known) FBgn0011290	=	dmel_only
FBgn0004837 (known) FBgn0040752	=	dmel_only
FBgn0004838 (known) FBgn0026189	=	dmel_only
FBgn0004838 (known) FBgn0029936	=	dmel_only
FBgn0004838 (known) FBgn0039055	=	dmel_only
FBgn0004838 (known) FBgn0004903	=	dmel_only
FBgn0004838 (known) FBgn0031032	=	dmel_only
FBgn0004838 (known) FBgn0086897	=	dmel_only
FBgn0004838 (known) FBgn0035213	=	dmel_only
FBgn0004838 (known) FBgn0064121	=	dmel_only
FBgn0004838 (known) FBgn0020496	=	dmel_only
FBgn0004838 (known) FBgn0032515	=	dmel_only
FBgn0004838 (known) FBgn0004863	=	dmel_only
FBgn0004838 (known) FBgn0026160	=	dmel_only
FBgn0004839 (known) FBgn0025741	=	dmel_only
FBgn0004855 (known) FBgn0024330	=	dmel_only
FBgn0004856 (known) FBgn0015320	=	dmel_only
FBgn0004856 (known) FBgn0032400	=	dmel_only
FBgn0004856 (known) FBgn0036650	=	dmel_only
FBgn0004856 (known) FBgn0032632	=	dmel_only
FBgn0004856 (known) FBgn0033184	=	dmel_only
FBgn0004856 (known) FBgn0039018	=	dmel_only
FBgn0004856 (known) FBgn0040080	=	dmel_only
FBgn0004856 (known) FBgn0023540	=	dmel_only
FBgn0004856 (known) FBgn0033134	=	dmel_only
FBgn0004858 (known) FBgn0038852	=	dmel_only
FBgn0004858 (known) FBgn0004859	=	dmel_only
FBgn0004858 (known) FBgn0051973	=	dmel_only
FBgn0004858 (known) FBgn0035213	=	dmel_only
FBgn0004858 (known) FBgn0030400	=	dmel_only
FBgn0004858 (known) FBgn0033787	=	dmel_only
FBgn0004858 (known) FBgn0037139	=	dmel_only
FBgn0004858 (known) FBgn0032671	=	dmel_only
FBgn0004858 (known) FBgn0040900	=	dmel_only
FBgn0004858 (known) FBgn0085384	=	dmel_only
FBgn0004858 (known) FBgn0036617	=	dmel_only
FBgn0004858 (known) FBgn0038159	=	dmel_only
FBgn0004858 (known) FBgn0031579	=	dmel_only
FBgn0004858 (known) FBgn0031745	=	dmel_only
FBgn0004858 (known) FBgn0035792	=	dmel_only
FBgn0004858 (known) FBgn0027572	=	dmel_only
FBgn0004858 (known) FBgn0030435	=	dmel_only
FBgn0004859 (known) FBgn0027588	=	dmel_only
FBgn0004859 (known) FBgn0051536	=	dmel_only
FBgn0004859 (known) FBgn0023143	=	dmel_only
FBgn0004859 (known) FBgn0034606	=	dmel_only
FBgn0004859 (known) FBgn0025716	=	dmel_only
FBgn0004859 (known) FBgn0022063	=	dmel_only
FBgn0004859 (known) FBgn0025681	=	dmel_only
FBgn0004859 (known) FBgn0052743	=	dmel_only
FBgn0004859 (known) FBgn0031174	=	dmel_only
FBgn0004859 (known) FBgn0027343	=	dmel_only
FBgn0004859 (known) FBgn0020379	=	dmel_only
FBgn0004859 (known) FBgn0085430	=	dmel_only
FBgn0004859 (known) FBgn0034002	=	dmel_only
FBgn0004859 (known) FBgn0035898	=	dmel_only
FBgn0004859 (known) FBgn0085403	=	dmel_only
FBgn0004859 (known) FBgn0024360	=	dmel_only
FBgn0004859 (known) FBgn0031238	=	dmel_only
FBgn0004859 (known) FBgn0030114	=	dmel_only
FBgn0004859 (known) FBgn0038511	=	dmel_only
FBgn0004859 (known) FBgn0010382	=	dmel_only
FBgn0004859 (known) FBgn0030018	=	dmel_only
FBgn0004859 (known) FBgn0035906	=	dmel_only
FBgn0004859 (known) FBgn0039283	=	dmel_only
FBgn0004859 (known) FBgn0012049	=	dmel_only
FBgn0004859 (known) FBgn0036901	=	dmel_only
FBgn0004859 (known) FBgn0027535	=	dmel_only
FBgn0004859 (known) FBgn0038538	=	dmel_only
FBgn0004859 (known) FBgn0053548	=	dmel_only
FBgn0004859 (known) FBgn0037066	=	dmel_only
FBgn0004859 (known) FBgn0020767	=	dmel_only
FBgn0004859 (known) FBgn0020906	=	dmel_only
FBgn0004859 (known) FBgn0030520	=	dmel_only
FBgn0004859 (known) FBgn0011722	=	dmel_only
FBgn0004859 (known) FBgn0067779	=	dmel_only
FBgn0004859 (known) FBgn0008654	=	dmel_only
FBgn0004859 (known) FBgn0021847	=	dmel_only
FBgn0004859 (known) FBgn0038481	=	dmel_only
FBgn0004859 (known) FBgn0030737	=	dmel_only
FBgn0004859 (known) FBgn0038410	=	dmel_only
FBgn0004859 (known) FBgn0005771	=	dmel_only
FBgn0004859 (known) FBgn0033471	=	dmel_only
FBgn0004859 (known) FBgn0040080	=	dmel_only
FBgn0004859 (known) FBgn0031537	=	dmel_only
FBgn0004859 (known) FBgn0011712	=	dmel_only
FBgn0004859 (known) FBgn0036951	=	dmel_only
FBgn0004859 (known) FBgn0034817	=	dmel_only
FBgn0004859 (known) FBgn0028509	=	dmel_only
FBgn0004859 (known) FBgn0086902	=	dmel_only
FBgn0004859 (known) FBgn0036262	=	dmel_only
FBgn0004859 (known) FBgn0023511	=	dmel_only
FBgn0004859 (known) FBgn0053715	=	dmel_only
FBgn0004859 (known) FBgn0041182	=	dmel_only
FBgn0004859 (known) FBgn0052499	=	dmel_only
FBgn0004859 (known) FBgn0031294	=	dmel_only
FBgn0004859 (known) FBgn0086655	=	dmel_only
FBgn0004859 (known) FBgn0035208	=	dmel_only
FBgn0004859 (known) FBgn0030530	=	dmel_only
FBgn0004859 (known) FBgn0036684	=	dmel_only
FBgn0004859 (known) FBgn0034367	=	dmel_only
FBgn0004859 (known) FBgn0034258	=	dmel_only
FBgn0004859 (known) FBgn0039590	=	dmel_only
FBgn0004859 (known) FBgn0033367	=	dmel_only
FBgn0004859 (known) FBgn0027338	=	dmel_only
FBgn0004859 (known) FBgn0051150	=	dmel_only
FBgn0004859 (known) FBgn0004859	=	dmel_only
FBgn0004859 (known) FBgn0036147	=	dmel_only
FBgn0004859 (known) FBgn0031759	=	dmel_only
FBgn0004859 (known) FBgn0013733	=	dmel_only
FBgn0004859 (known) FBgn0011826	=	dmel_only
FBgn0004859 (known) FBgn0053127	=	dmel_only
FBgn0004859 (known) FBgn0028789	=	dmel_only
FBgn0004859 (known) FBgn0014366	=	dmel_only
FBgn0004859 (known) FBgn0028371	=	dmel_only
FBgn0004859 (known) FBgn0033155	=	dmel_only
FBgn0004859 (known) FBgn0015624	=	dmel_only
FBgn0004859 (known) FBgn0036952	=	dmel_only
FBgn0004859 (known) FBgn0033073	=	dmel_only
FBgn0004859 (known) FBgn0005355	=	dmel_only
FBgn0004859 (known) FBgn0052654	=	dmel_only
FBgn0004859 (known) FBgn0034718	=	dmel_only
FBgn0004859 (known) FBgn0028495	=	dmel_only
FBgn0004859 (known) FBgn0010328	=	dmel_only
FBgn0004859 (known) FBgn0038504	=	dmel_only
FBgn0004859 (known) FBgn0032619	=	dmel_only
FBgn0004859 (known) FBgn0029807	=	dmel_only
FBgn0004859 (known) FBgn0014184	=	dmel_only
FBgn0004859 (known) FBgn0046247	=	dmel_only
FBgn0004859 (known) FBgn0015279	=	dmel_only
FBgn0004859 (known) FBgn0052209	=	dmel_only
FBgn0004859 (known) FBgn0031161	=	dmel_only
FBgn0004859 (known) FBgn0044872	=	dmel_only
FBgn0004859 (known) FBgn0015024	=	dmel_only
FBgn0004859 (known) FBgn0005511	=	dmel_only
FBgn0004859 (known) FBgn0053087	=	dmel_only
FBgn0004859 (known) FBgn0036949	=	dmel_only
FBgn0004859 (known) FBgn0085381	=	dmel_only
FBgn0004859 (known) FBgn0051973	=	dmel_only
FBgn0004859 (known) FBgn0005671	=	dmel_only
FBgn0004859 (known) FBgn0032685	=	dmel_only
FBgn0004859 (known) FBgn0013759	=	dmel_only
FBgn0004859 (known) FBgn0039696	=	dmel_only
FBgn0004859 (known) FBgn0023507	=	dmel_only
FBgn0004859 (known) FBgn0034858	=	dmel_only
FBgn0004859 (known) FBgn0027537	=	dmel_only
FBgn0004859 (known) FBgn0030054	=	dmel_only
FBgn0004859 (known) FBgn0033714	=	dmel_only
FBgn0004859 (known) FBgn0028931	=	dmel_only
FBgn0004859 (known) FBgn0038271	=	dmel_only
FBgn0004860 (known) FBgn0005624	=	HM
FBgn0004860 (known) FBgn0025674	=	dmel_only
FBgn0004860 (known) FBgn0010280	=	dmel_only
FBgn0004861 (known) FBgn0029783	=	dmel_only
FBgn0004861 (known) FBgn0010313	=	dmel_only
FBgn0004861 (known) FBgn0010280	=	dmel_only
FBgn0004861 (known) FBgn0027788	=	dmel_only
FBgn0004861 (known) FBgn0005624	=	HM
FBgn0004861 (known) FBgn0004861	=	HM
FBgn0004861 (known) FBgn0034310	=	dmel_only
FBgn0004861 (known) FBgn0035780	=	dmel_only
FBgn0004861 (known) FBgn0014127	=	dmel_only
FBgn0004861 (known) FBgn0013263	=	dmel_only
FBgn0004861 (known) FBgn0037317	=	dmel_only
FBgn0004861 (known) FBgn0052772	=	dmel_only
FBgn0004861 (known) FBgn0025574	=	dmel_only
FBgn0004863 (known) FBgn0028379	=	dmel_only
FBgn0004863 (known) FBgn0031768	=	dmel_only
FBgn0004863 (known) FBgn0038852	=	dmel_only
FBgn0004863 (known) FBgn0038951	=	dmel_only
FBgn0004863 (known) FBgn0053520	=	dmel_only
FBgn0004863 (known) FBgn0033079	=	dmel_only
FBgn0004863 (known) FBgn0030145	=	dmel_only
FBgn0004863 (known) FBgn0037614	=	dmel_only
FBgn0004863 (known) FBgn0035722	=	dmel_only
FBgn0004863 (known) FBgn0040534	=	dmel_only
FBgn0004863 (known) FBgn0032054	=	dmel_only
FBgn0004863 (known) FBgn0020907	=	dmel_only
FBgn0004863 (known) FBgn0034416	=	dmel_only
FBgn0004863 (known) FBgn0023506	=	dmel_only
FBgn0004863 (known) FBgn0032728	=	dmel_only
FBgn0004863 (known) FBgn0034816	=	dmel_only
FBgn0004863 (known) FBgn0025186	=	dmel_only
FBgn0004863 (known) FBgn0025394	=	dmel_only
FBgn0004863 (known) FBgn0034117	=	dmel_only
FBgn0004863 (known) FBgn0052354	=	dmel_only
FBgn0004863 (known) FBgn0085448	=	dmel_only
FBgn0004863 (known) FBgn0027055	=	dmel_only
FBgn0004863 (known) FBgn0014366	=	dmel_only
FBgn0004863 (known) FBgn0024371	=	dmel_only
FBgn0004863 (known) FBgn0026080	=	dmel_only
FBgn0004863 (known) FBgn0085402	=	dmel_only
FBgn0004863 (known) FBgn0035987	=	dmel_only
FBgn0004863 (known) FBgn0004895	=	dmel_only
FBgn0004863 (known) FBgn0038755	=	dmel_only
FBgn0004863 (known) FBgn0033998	=	dmel_only
FBgn0004863 (known) FBgn0039748	=	dmel_only
FBgn0004863 (known) FBgn0030330	=	dmel_only
FBgn0004863 (known) FBgn0039659	=	dmel_only
FBgn0004863 (known) FBgn0013435	=	dmel_only
FBgn0004863 (known) FBgn0036109	=	dmel_only
FBgn0004863 (known) FBgn0039008	=	dmel_only
FBgn0004863 (known) FBgn0028665	=	dmel_only
FBgn0004863 (known) FBgn0032089	=	dmel_only
FBgn0004863 (known) FBgn0040743	=	dmel_only
FBgn0004863 (known) FBgn0036897	=	dmel_only
FBgn0004863 (known) FBgn0035956	=	dmel_only
FBgn0004863 (known) FBgn0024542	=	dmel_only
FBgn0004864 (known) FBgn0016917	=	dmel_only
FBgn0004867 (known) FBgn0038306	=	dmel_only
FBgn0004867 (known) FBgn0024371	=	dmel_only
FBgn0004867 (known) FBgn0015371	=	dmel_only
FBgn0004867 (known) FBgn0020304	=	dmel_only
FBgn0004867 (known) FBgn0031766	=	dmel_only
FBgn0004867 (known) FBgn0035355	=	dmel_only
FBgn0004867 (known) FBgn0036837	=	dmel_only
FBgn0004867 (known) FBgn0021875	=	dmel_only
FBgn0004867 (known) FBgn0031957	=	dmel_only
FBgn0004867 (known) FBgn0025800	=	dmel_only
FBgn0004867 (known) FBgn0041171	=	dmel_only
FBgn0004867 (known) FBgn0039585	=	dmel_only
FBgn0004867 (known) FBgn0037317	=	dmel_only
FBgn0004867 (known) FBgn0038055	=	dmel_only
FBgn0004867 (known) FBgn0034814	=	dmel_only
FBgn0004867 (known) FBgn0027609	=	dmel_only
FBgn0004867 (known) FBgn0052016	=	dmel_only
FBgn0004867 (known) FBgn0023526	=	dmel_only
FBgn0004867 (known) FBgn0027607	=	dmel_only
FBgn0004868 (known) FBgn0032646	=	dmel_only
FBgn0004870 (known) FBgn0026262	=	dmel_only
FBgn0004870 (known) FBgn0004895	=	dmel_only
FBgn0004870 (known) FBgn0011715	=	dmel_only
FBgn0004870 (known) FBgn0038466	=	dmel_only
FBgn0004870 (known) FBgn0032885	=	dmel_only
FBgn0004870 (known) FBgn0004870	=	dmel_only
FBgn0004870 (known) FBgn0004873	=	dmel_only
FBgn0004873 (known) FBgn0035693	=	dmel_only
FBgn0004873 (known) FBgn0027594	=	dmel_only
FBgn0004875 (known) FBgn0025806	=	dmel_only
FBgn0004876 (known) FBgn0086384	=	dmel_only
FBgn0004876 (known) FBgn0005672	=	dmel_only
FBgn0004876 (known) FBgn0036666	=	dmel_only
FBgn0004876 (known) FBgn0011660	=	dmel_only
FBgn0004878 (known) FBgn0029118	=	dmel_only
FBgn0004878 (known) FBgn0053553	=	dmel_only
FBgn0004878 (known) FBgn0038972	=	dmel_only
FBgn0004878 (known) FBgn0034513	=	dmel_only
FBgn0004878 (known) FBgn0026063	=	dmel_only
FBgn0004879 (known) FBgn0013750	=	dmel_only
FBgn0004880 (known) FBgn0034272	=	dmel_only
FBgn0004880 (known) FBgn0034706	=	dmel_only
FBgn0004880 (known) FBgn0030748	=	dmel_only
FBgn0004882 (known) FBgn0025286	=	dmel_only
FBgn0004888 (known) FBgn0034272	=	dmel_only
FBgn0004888 (known) FBgn0038909	=	dmel_only
FBgn0004888 (known) FBgn0050122	=	dmel_only
FBgn0004888 (known) FBgn0039589	=	dmel_only
FBgn0004888 (known) FBgn0025613	=	dmel_only
FBgn0004889 (known) FBgn0034259	=	dmel_only
FBgn0004889 (known) FBgn0016131	=	dmel_only
FBgn0004889 (known) FBgn0023526	=	dmel_only
FBgn0004889 (known) FBgn0011648	=	dmel_only
FBgn0004889 (known) FBgn0026597	=	dmel_only
FBgn0004889 (known) FBgn0030864	=	dmel_only
FBgn0004889 (known) FBgn0028507	=	dmel_only
FBgn0004889 (known) FBgn0038693	=	dmel_only
FBgn0004889 (known) FBgn0035424	=	dmel_only
FBgn0004889 (known) FBgn0026176	=	dmel_only
FBgn0004892 (known) FBgn0033879	=	dmel_only
FBgn0004892 (known) FBgn0035057	=	dmel_only
FBgn0004893 (known) FBgn0013435	=	dmel_only
FBgn0004893 (known) FBgn0011648	=	dmel_only
FBgn0004893 (known) FBgn0037345	=	dmel_only
FBgn0004893 (known) FBgn0031021	=	dmel_only
FBgn0004893 (known) FBgn0029522	=	dmel_only
FBgn0004893 (known) FBgn0031140	=	dmel_only
FBgn0004893 (known) FBgn0023516	=	dmel_only
FBgn0004895 (known) FBgn0032728	=	dmel_only
FBgn0004895 (known) FBgn0052190	=	dmel_only
FBgn0004895 (known) FBgn0039252	=	dmel_only
FBgn0004895 (known) FBgn0032087	=	dmel_only
FBgn0004895 (known) FBgn0035298	=	dmel_only
FBgn0004895 (known) FBgn0028670	=	dmel_only
FBgn0004895 (known) FBgn0036194	=	dmel_only
FBgn0004895 (known) FBgn0035918	=	dmel_only
FBgn0004895 (known) FBgn0039465	=	dmel_only
FBgn0004895 (known) FBgn0032321	=	dmel_only
FBgn0004895 (known) FBgn0027492	=	dmel_only
FBgn0004895 (known) FBgn0033916	=	dmel_only
FBgn0004895 (known) FBgn0034491	=	dmel_only
FBgn0004896 (known) FBgn0033867	=	dmel_only
FBgn0004896 (known) FBgn0037183	=	dmel_only
FBgn0004896 (known) FBgn0033083	=	dmel_only
FBgn0004896 (known) FBgn0036733	=	dmel_only
FBgn0004896 (known) FBgn0021760	=	dmel_only
FBgn0004896 (known) FBgn0028325	=	dmel_only
FBgn0004896 (known) FBgn0033312	=	dmel_only
FBgn0004896 (known) FBgn0032104	=	dmel_only
FBgn0004896 (known) FBgn0038552	=	dmel_only
FBgn0004896 (known) FBgn0036600	=	dmel_only
FBgn0004896 (known) FBgn0035489	=	dmel_only
FBgn0004896 (known) FBgn0035397	=	dmel_only
FBgn0004896 (known) FBgn0036274	=	dmel_only
FBgn0004896 (known) FBgn0050497	=	dmel_only
FBgn0004896 (known) FBgn0040385	=	dmel_only
FBgn0004896 (known) FBgn0064225	=	dmel_only
FBgn0004896 (known) FBgn0025634	=	dmel_only
FBgn0004896 (known) FBgn0028967	=	dmel_only
FBgn0004896 (known) FBgn0030846	=	dmel_only
FBgn0004896 (known) FBgn0033873	=	dmel_only
FBgn0004896 (known) FBgn0038271	=	dmel_only
FBgn0004896 (known) FBgn0051973	=	dmel_only
FBgn0004896 (known) FBgn0031626	=	dmel_only
FBgn0004896 (known) FBgn0037315	=	dmel_only
FBgn0004896 (known) FBgn0015283	=	dmel_only
FBgn0004896 (known) FBgn0036479	=	dmel_only
FBgn0004896 (known) FBgn0036650	=	dmel_only
FBgn0004896 (known) FBgn0039066	=	dmel_only
FBgn0004896 (known) FBgn0015625	=	dmel_only
FBgn0004903 (known) FBgn0035213	=	dmel_only
FBgn0004907 (known) FBgn0036717	=	dmel_only
FBgn0004907 (known) FBgn0011695	=	dmel_only
FBgn0004907 (known) FBgn0034970	=	H
FBgn0004907 (known) FBgn0041210	=	H
FBgn0004907 (known) FBgn0035208	=	dmel_only
FBgn0004907 (known) FBgn0034345	=	dmel_only
FBgn0004907 (known) FBgn0013725	=	dmel_only
FBgn0004907 (known) FBgn0024939	=	M
FBgn0004907 (known) FBgn0032338	=	dmel_only
FBgn0004907 (known) FBgn0046214	=	dmel_only
FBgn0004907 (known) FBgn0052672	=	dmel_only
FBgn0004907 (known) FBgn0038259	=	dmel_only
FBgn0004907 (known) FBgn0031537	=	M
FBgn0004907 (known) FBgn0036513	=	dmel_only
FBgn0004907 (known) FBgn0030193	=	dmel_only
FBgn0004907 (known) FBgn0031129	=	dmel_only
FBgn0004907 (known) FBgn0036669	=	dmel_only
FBgn0004907 (known) FBgn0086699	=	dmel_only
FBgn0004907 (known) FBgn0013343	=	M
FBgn0004907 (known) FBgn0038819	=	dmel_only
FBgn0004907 (known) FBgn0030692	=	dmel_only
FBgn0004907 (known) FBgn0031505	=	dmel_only
FBgn0004907 (known) FBgn0004907	=	HSM
FBgn0004907 (known) FBgn0041775	=	dmel_only
FBgn0004907 (known) FBgn0028665	=	M
FBgn0004907 (known) FBgn0020238	=	SM
FBgn0004907 (known) FBgn0036018	=	dmel_only
FBgn0004907 (known) FBgn0016036	=	dmel_only
FBgn0004907 (known) FBgn0034416	=	dmel_only
FBgn0004907 (known) FBgn0026193	=	dmel_only
FBgn0004907 (known) FBgn0038466	=	dmel_only
FBgn0004907 (known) FBgn0027103	=	M
FBgn0004907 (known) FBgn0028902	=	dmel_only
FBgn0004907 (known) FBgn0024290	=	dmel_only
FBgn0004907 (known) FBgn0058127	=	dmel_only
FBgn0004907 (known) FBgn0039041	=	dmel_only
FBgn0004907 (known) FBgn0051634	=	dmel_only
FBgn0004908 (known) FBgn0028325	=	dmel_only
FBgn0004908 (known) FBgn0037328	=	dmel_only
FBgn0004908 (known) FBgn0010317	=	dmel_only
FBgn0004908 (known) FBgn0010315	=	dmel_only
FBgn0004908 (known) FBgn0039041	=	dmel_only
FBgn0004908 (known) FBgn0011760	=	dmel_only
FBgn0004910 (known) FBgn0039900	=	dmel_only
FBgn0004910 (known) FBgn0010015	=	dmel_only
FBgn0004910 (known) FBgn0011826	=	dmel_only
FBgn0004910 (known) FBgn0032979	=	dmel_only
FBgn0004910 (known) FBgn0032487	=	dmel_only
FBgn0004914 (known) FBgn0015542	=	dmel_only
FBgn0004914 (known) FBgn0033153	=	dmel_only
FBgn0004914 (known) FBgn0005672	=	dmel_only
FBgn0004914 (known) FBgn0030507	=	dmel_only
FBgn0004915 (known) FBgn0035607	=	dmel_only
FBgn0004915 (known) FBgn0022740	=	dmel_only
FBgn0004915 (known) FBgn0034033	=	dmel_only
FBgn0004915 (known) FBgn0014863	=	dmel_only
FBgn0004922 (known) FBgn0031849	=	dmel_only
FBgn0004922 (known) FBgn0034073	=	dmel_only
FBgn0004922 (known) FBgn0038037	=	dmel_only
FBgn0004922 (known) FBgn0050115	=	dmel_only
FBgn0004922 (known) FBgn0015838	=	dmel_only
FBgn0004922 (known) FBgn0038593	=	dmel_only
FBgn0004922 (known) FBgn0035489	=	dmel_only
FBgn0004924 (known) FBgn0034410	=	dmel_only
FBgn0004924 (known) FBgn0011661	=	dmel_only
FBgn0004924 (known) FBgn0030096	=	dmel_only
FBgn0004925 (known) FBgn0027617	=	dmel_only
FBgn0004926 (known) FBgn0034230	=	dmel_only
FBgn0004926 (known) FBgn0035348	=	dmel_only
FBgn0004926 (known) FBgn0032230	=	dmel_only
FBgn0004956 (known) FBgn0043903	=	dmel_only
FBgn0004957 (known) FBgn0053523	=	dmel_only
FBgn0004957 (known) FBgn0033395	=	dmel_only
FBgn0004959 (known) FBgn0034802	=	dmel_only
FBgn0004959 (known) FBgn0033608	=	dmel_only
FBgn0005198 (known) FBgn0026317	=	H
FBgn0005278 (known) FBgn0030803	=	dmel_only
FBgn0005278 (known) FBgn0041171	=	dmel_only
FBgn0005278 (known) FBgn0037059	=	dmel_only
FBgn0005278 (known) FBgn0035791	=	dmel_only
FBgn0005278 (known) FBgn0052791	=	dmel_only
FBgn0005278 (known) FBgn0032281	=	dmel_only
FBgn0005278 (known) FBgn0051374	=	dmel_only
FBgn0005278 (known) FBgn0022347	=	dmel_only
FBgn0005278 (known) FBgn0028690	=	dmel_only
FBgn0005278 (known) FBgn0028480	=	dmel_only
FBgn0005278 (known) FBgn0022160	=	dmel_only
FBgn0005278 (known) FBgn0034971	=	dmel_only
FBgn0005278 (known) FBgn0015019	=	dmel_only
FBgn0005322 (known) FBgn0051363	=	dmel_only
FBgn0005322 (known) FBgn0032640	=	dmel_only
FBgn0005322 (known) FBgn0013308	=	dmel_only
FBgn0005322 (known) FBgn0035495	=	dmel_only
FBgn0005355 (known) FBgn0027539	=	dmel_only
FBgn0005355 (known) FBgn0028695	=	dmel_only
FBgn0005355 (known) FBgn0034051	=	dmel_only
FBgn0005355 (known) FBgn0032304	=	dmel_only
FBgn0005355 (known) FBgn0052062	=	dmel_only
FBgn0005355 (known) FBgn0028481	=	dmel_only
FBgn0005355 (known) FBgn0032475	=	dmel_only
FBgn0005355 (known) FBgn0039936	=	dmel_only
FBgn0005355 (known) FBgn0038016	=	dmel_only
FBgn0005386 (known) FBgn0015624	=	dmel_only
FBgn0005386 (known) FBgn0062413	=	dmel_only
FBgn0005386 (known) FBgn0005386	=	dmel_only
FBgn0005386 (known) FBgn0034345	=	dmel_only
FBgn0005391 (known) FBgn0027868	=	dmel_only
FBgn0005391 (known) FBgn0036322	=	dmel_only
FBgn0005391 (known) FBgn0005391	=	dmel_only
FBgn0005391 (known) FBgn0032640	=	dmel_only
FBgn0005391 (known) FBgn0029936	=	dmel_only
FBgn0005391 (known) FBgn0035491	=	dmel_only
FBgn0005411 (known) FBgn0036915	=	dmel_only
FBgn0005411 (known) FBgn0036104	=	dmel_only
FBgn0005411 (known) FBgn0034259	=	dmel_only
FBgn0005411 (known) FBgn0051550	=	dmel_only
FBgn0005411 (known) FBgn0017457	=	CH
FBgn0005427 (known) FBgn0031957	=	dmel_only
FBgn0005427 (known) FBgn0011592	=	dmel_only
FBgn0005427 (known) FBgn0052062	=	dmel_only
FBgn0005427 (known) FBgn0032034	=	dmel_only
FBgn0005427 (known) FBgn0034834	=	dmel_only
FBgn0005427 (known) FBgn0014002	=	dmel_only
FBgn0005427 (known) FBgn0031377	=	dmel_only
FBgn0005427 (known) FBgn0033658	=	dmel_only
FBgn0005427 (known) FBgn0030648	=	dmel_only
FBgn0005427 (known) FBgn0015218	=	dmel_only
FBgn0005427 (known) FBgn0020620	=	dmel_only
FBgn0005427 (known) FBgn0037224	=	dmel_only
FBgn0005427 (known) FBgn0039469	=	dmel_only
FBgn0005427 (known) FBgn0032066	=	dmel_only
FBgn0005427 (known) FBgn0040941	=	dmel_only
FBgn0005427 (known) FBgn0015625	=	dmel_only
FBgn0005427 (known) FBgn0010235	=	dmel_only
FBgn0005427 (known) FBgn0020496	=	dmel_only
FBgn0005427 (known) FBgn0052068	=	dmel_only
FBgn0005427 (known) FBgn0032354	=	dmel_only
FBgn0005427 (known) FBgn0052793	=	dmel_only
FBgn0005427 (known) FBgn0029905	=	dmel_only
FBgn0005427 (known) FBgn0039617	=	dmel_only
FBgn0005427 (known) FBgn0029936	=	dmel_only
FBgn0005427 (known) FBgn0038065	=	dmel_only
FBgn0005427 (known) FBgn0040087	=	dmel_only
FBgn0005427 (known) FBgn0014877	=	dmel_only
FBgn0005427 (known) FBgn0024432	=	dmel_only
FBgn0005427 (known) FBgn0034314	=	dmel_only
FBgn0005427 (known) FBgn0039417	=	dmel_only
FBgn0005427 (known) FBgn0020224	=	dmel_only
FBgn0005427 (known) FBgn0031176	=	dmel_only
FBgn0005427 (known) FBgn0038476	=	dmel_only
FBgn0005427 (known) FBgn0034758	=	dmel_only
FBgn0005427 (known) FBgn0031114	=	dmel_only
FBgn0005427 (known) FBgn0035153	=	dmel_only
FBgn0005427 (known) FBgn0026085	=	dmel_only
FBgn0005427 (known) FBgn0033831	=	dmel_only
FBgn0005427 (known) FBgn0033264	=	dmel_only
FBgn0005427 (known) FBgn0028544	=	dmel_only
FBgn0005427 (known) FBgn0027534	=	dmel_only
FBgn0005427 (known) FBgn0011761	=	dmel_only
FBgn0005533 (known) FBgn0030881	=	dmel_only
FBgn0005533 (known) FBgn0024987	=	dmel_only
FBgn0005533 (known) FBgn0030665	=	dmel_only
FBgn0005533 (known) FBgn0033706	=	dmel_only
FBgn0005533 (known) FBgn0028920	=	dmel_only
FBgn0005533 (known) FBgn0039790	=	dmel_only
FBgn0005533 (known) FBgn0031196	=	dmel_only
FBgn0005533 (known) FBgn0037563	=	dmel_only
FBgn0005533 (known) FBgn0032660	=	dmel_only
FBgn0005533 (known) FBgn0035969	=	dmel_only
FBgn0005533 (known) FBgn0031722	=	dmel_only
FBgn0005536 (known) FBgn0033374	=	dmel_only
FBgn0005536 (known) FBgn0086364	=	dmel_only
FBgn0005536 (known) FBgn0031859	=	dmel_only
FBgn0005536 (known) FBgn0030772	=	dmel_only
FBgn0005536 (known) FBgn0036333	=	dmel_only
FBgn0005536 (known) FBgn0028902	=	dmel_only
FBgn0005536 (known) FBgn0015803	=	dmel_only
FBgn0005536 (known) FBgn0036919	=	dmel_only
FBgn0005536 (known) FBgn0031545	=	dmel_only
FBgn0005536 (known) FBgn0036170	=	dmel_only
FBgn0005536 (known) FBgn0036311	=	dmel_only
FBgn0005536 (known) FBgn0086384	=	dmel_only
FBgn0005536 (known) FBgn0033822	=	dmel_only
FBgn0005536 (known) FBgn0025674	=	dmel_only
FBgn0005536 (known) FBgn0030748	=	dmel_only
FBgn0005536 (known) FBgn0023527	=	dmel_only
FBgn0005558 (known) FBgn0015756	=	dmel_only
FBgn0005558 (known) FBgn0022201	=	dmel_only
FBgn0005558 (known) FBgn0031597	=	dmel_only
FBgn0005558 (known) FBgn0032400	=	dmel_only
FBgn0005558 (known) FBgn0040028	=	dmel_only
FBgn0005558 (known) FBgn0030136	=	dmel_only
FBgn0005558 (known) FBgn0025806	=	dmel_only
FBgn0005558 (known) FBgn0035159	=	dmel_only
FBgn0005558 (known) FBgn0011726	=	dmel_only
FBgn0005558 (known) FBgn0019925	=	dmel_only
FBgn0005558 (known) FBgn0015286	=	dmel_only
FBgn0005558 (known) FBgn0052425	=	dmel_only
FBgn0005558 (known) FBgn0036570	=	dmel_only
FBgn0005558 (known) FBgn0052016	=	dmel_only
FBgn0005558 (known) FBgn0051481	=	dmel_only
FBgn0005558 (known) FBgn0085442	=	dmel_only
FBgn0005564 (known) FBgn0039380	=	HM
FBgn0005564 (known) FBgn0030503	=	dmel_only
FBgn0005585 (known) FBgn0033059	=	dmel_only
FBgn0005585 (known) FBgn0027600	=	dmel_only
FBgn0005585 (known) FBgn0031035	=	dmel_only
FBgn0005585 (known) FBgn0052159	=	dmel_only
FBgn0005585 (known) FBgn0035735	=	dmel_only
FBgn0005585 (known) FBgn0031032	=	dmel_only
FBgn0005585 (known) FBgn0032859	=	dmel_only
FBgn0005586 (known) FBgn0038441	=	dmel_only
FBgn0005586 (known) FBgn0038856	=	dmel_only
FBgn0005586 (known) FBgn0010218	=	dmel_only
FBgn0005586 (known) FBgn0038852	=	dmel_only
FBgn0005592 (known) FBgn0020299	=	dmel_only
FBgn0005592 (known) FBgn0014388	=	dmel_only
FBgn0005592 (known) FBgn0014135	=	dmel_only
FBgn0005593 (known) FBgn0015754	=	dmel_only
FBgn0005593 (known) FBgn0028838	=	dmel_only
FBgn0005593 (known) FBgn0031904	=	dmel_only
FBgn0005593 (known) FBgn0035754	=	dmel_only
FBgn0005593 (known) FBgn0032457	=	dmel_only
FBgn0005593 (known) FBgn0025790	=	dmel_only
FBgn0005593 (known) FBgn0038246	=	dmel_only
FBgn0005593 (known) FBgn0035852	=	dmel_only
FBgn0005593 (known) FBgn0026317	=	dmel_only
FBgn0005593 (known) FBgn0010238	=	dmel_only
FBgn0005593 (known) FBgn0031288	=	dmel_only
FBgn0005593 (known) FBgn0052772	=	dmel_only
FBgn0005593 (known) FBgn0027498	=	dmel_only
FBgn0005596 (known) FBgn0036704	=	dmel_only
FBgn0005596 (known) FBgn0020439	=	dmel_only
FBgn0005613 (known) FBgn0032211	=	dmel_only
FBgn0005613 (known) FBgn0026238	=	dmel_only
FBgn0005613 (known) FBgn0040892	=	dmel_only
FBgn0005613 (known) FBgn0038941	=	dmel_only
FBgn0005614 (known) FBgn0032593	=	dmel_only
FBgn0005616 (known) FBgn0005617	=	dmel_only
FBgn0005617 (known) FBgn0039859	=	dmel_only
FBgn0005617 (known) FBgn0020299	=	dmel_only
FBgn0005617 (known) FBgn0041582	=	dmel_only
FBgn0005617 (known) FBgn0014340	=	dmel_only
FBgn0005619 (known) FBgn0038659	=	dmel_only
FBgn0005619 (known) FBgn0040814	=	dmel_only
FBgn0005624 (known) FBgn0010280	=	dmel_only
FBgn0005624 (known) FBgn0005624	=	HM
FBgn0005626 (known) FBgn0031114	=	dmel_only
FBgn0005626 (known) FBgn0037824	=	dmel_only
FBgn0005626 (known) FBgn0010415	=	dmel_only
FBgn0005626 (known) FBgn0039711	=	dmel_only
FBgn0005626 (known) FBgn0027868	=	dmel_only
FBgn0005626 (known) FBgn0036761	=	dmel_only
FBgn0005626 (known) FBgn0036915	=	dmel_only
FBgn0005626 (known) FBgn0038834	=	dmel_only
FBgn0005626 (known) FBgn0024314	=	dmel_only
FBgn0005626 (known) FBgn0036152	=	dmel_only
FBgn0005626 (known) FBgn0086558	=	dmel_only
FBgn0005626 (known) FBgn0039341	=	dmel_only
FBgn0005626 (known) FBgn0029874	=	dmel_only
FBgn0005626 (known) FBgn0016070	=	dmel_only
FBgn0005626 (known) FBgn0010342	=	dmel_only
FBgn0005626 (known) FBgn0040359	=	dmel_only
FBgn0005630 (known) FBgn0027621	=	dmel_only
FBgn0005630 (known) FBgn0035213	=	dmel_only
FBgn0005630 (known) FBgn0053017	=	dmel_only
FBgn0005630 (known) FBgn0035993	=	dmel_only
FBgn0005630 (known) FBgn0025458	=	dmel_only
FBgn0005630 (known) FBgn0005630	=	dmel_only
FBgn0005630 (known) FBgn0015903	=	dmel_only
FBgn0005630 (known) FBgn0065032	=	dmel_only
FBgn0005630 (known) FBgn0036322	=	dmel_only
FBgn0005630 (known) FBgn0052369	=	dmel_only
FBgn0005630 (known) FBgn0038239	=	dmel_only
FBgn0005630 (known) FBgn0033166	=	dmel_only
FBgn0005630 (known) FBgn0036783	=	dmel_only
FBgn0005630 (known) FBgn0037844	=	dmel_only
FBgn0005630 (known) FBgn0034311	=	dmel_only
FBgn0005630 (known) FBgn0031043	=	dmel_only
FBgn0005630 (known) FBgn0035097	=	dmel_only
FBgn0005630 (known) FBgn0039002	=	dmel_only
FBgn0005630 (known) FBgn0034259	=	dmel_only
FBgn0005630 (known) FBgn0036679	=	dmel_only
FBgn0005630 (known) FBgn0031054	=	dmel_only
FBgn0005630 (known) FBgn0022201	=	dmel_only
FBgn0005630 (known) FBgn0026262	=	dmel_only
FBgn0005630 (known) FBgn0020412	=	dmel_only
FBgn0005630 (known) FBgn0035057	=	dmel_only
FBgn0005630 (known) FBgn0013764	=	dmel_only
FBgn0005631 (known) FBgn0011715	=	dmel_only
FBgn0005631 (known) FBgn0014388	=	dmel_only
FBgn0005631 (known) FBgn0040290	=	dmel_only
FBgn0005631 (known) FBgn0005631	=	dmel_only
FBgn0005631 (known) FBgn0010583	=	dmel_only
FBgn0005631 (known) FBgn0010105	=	dmel_only
FBgn0005631 (known) FBgn0014001	=	dmel_only
FBgn0005632 (known) FBgn0028582	=	dmel_only
FBgn0005633 (known) FBgn0086783	=	dmel_only
FBgn0005634 (known) FBgn0036155	=	dmel_only
FBgn0005634 (known) FBgn0030931	=	dmel_only
FBgn0005634 (known) FBgn0039860	=	dmel_only
FBgn0005634 (known) FBgn0015797	=	dmel_only
FBgn0005636 (known) FBgn0022382	=	dmel_only
FBgn0005636 (known) FBgn0025741	=	dmel_only
FBgn0005638 (known) FBgn0016756	=	dmel_only
FBgn0005638 (known) FBgn0010280	=	dmel_only
FBgn0005638 (known) FBgn0028978	=	dmel_only
FBgn0005640 (known) FBgn0028920	=	dmel_only
FBgn0005640 (known) FBgn0027540	=	dmel_only
FBgn0005640 (known) FBgn0032378	=	dmel_only
FBgn0005640 (known) FBgn0046874	=	dmel_only
FBgn0005640 (known) FBgn0020238	=	dmel_only
FBgn0005640 (known) FBgn0040070	=	dmel_only
FBgn0005640 (known) FBgn0046873	=	dmel_only
FBgn0005642 (known) FBgn0029893	=	dmel_only
FBgn0005642 (known) FBgn0011289	=	dmel_only
FBgn0005642 (known) FBgn0015721	=	dmel_only
FBgn0005642 (known) FBgn0038119	=	dmel_only
FBgn0005642 (known) FBgn0035924	=	dmel_only
FBgn0005642 (known) FBgn0032455	=	dmel_only
FBgn0005648 (known) FBgn0033035	=	dmel_only
FBgn0005648 (known) FBgn0028325	=	dmel_only
FBgn0005648 (known) FBgn0036479	=	dmel_only
FBgn0005648 (known) FBgn0036075	=	dmel_only
FBgn0005648 (known) FBgn0005648	=	S
FBgn0005649 (known) FBgn0030459	=	dmel_only
FBgn0005649 (known) FBgn0036919	=	dmel_only
FBgn0005649 (known) FBgn0030624	=	dmel_only
FBgn0005649 (known) FBgn0031187	=	dmel_only
FBgn0005649 (known) FBgn0030186	=	dmel_only
FBgn0005649 (known) FBgn0011640	=	dmel_only
FBgn0005649 (known) FBgn0035208	=	dmel_only
FBgn0005649 (known) FBgn0033588	=	dmel_only
FBgn0005649 (known) FBgn0025681	=	dmel_only
FBgn0005649 (known) FBgn0013949	=	dmel_only
FBgn0005649 (known) FBgn0036717	=	dmel_only
FBgn0005649 (known) FBgn0035473	=	dmel_only
FBgn0005649 (known) FBgn0036655	=	dmel_only
FBgn0005649 (known) FBgn0038958	=	dmel_only
FBgn0005649 (known) FBgn0030540	=	dmel_only
FBgn0005649 (known) FBgn0028670	=	dmel_only
FBgn0005649 (known) FBgn0036594	=	dmel_only
FBgn0005654 (known) FBgn0015270	=	M
FBgn0005654 (known) FBgn0039833	=	dmel_only
FBgn0005655 (known) FBgn0013750	=	dmel_only
FBgn0005655 (known) FBgn0005655	=	CHS
FBgn0005655 (known) FBgn0011598	=	dmel_only
FBgn0005655 (known) FBgn0040503	=	dmel_only
FBgn0005655 (known) FBgn0032956	=	dmel_only
FBgn0005655 (known) FBgn0035357	=	dmel_only
FBgn0005655 (known) FBgn0036311	=	dmel_only
FBgn0005655 (known) FBgn0037773	=	dmel_only
FBgn0005655 (known) FBgn0030668	=	dmel_only
FBgn0005655 (known) FBgn0051122	=	dmel_only
FBgn0005655 (known) FBgn0010316	=	dmel_only
FBgn0005655 (known) FBgn0010602	=	dmel_only
FBgn0005655 (known) FBgn0037824	=	dmel_only
FBgn0005655 (known) FBgn0038819	=	dmel_only
FBgn0005655 (known) FBgn0034863	=	dmel_only
FBgn0005655 (known) FBgn0037345	=	dmel_only
FBgn0005655 (known) FBgn0039395	=	dmel_only
FBgn0005655 (known) FBgn0034139	=	dmel_only
FBgn0005655 (known) FBgn0027796	=	dmel_only
FBgn0005655 (known) FBgn0038035	=	dmel_only
FBgn0005666 (known) FBgn0025790	=	dmel_only
FBgn0005666 (known) FBgn0036155	=	dmel_only
FBgn0005666 (known) FBgn0037994	=	dmel_only
FBgn0005671 (known) FBgn0011674	=	dmel_only
FBgn0005671 (known) FBgn0036361	=	dmel_only
FBgn0005671 (known) FBgn0033614	=	dmel_only
FBgn0005672 (known) FBgn0015774	=	dmel_only
FBgn0005672 (known) FBgn0017581	=	dmel_only
FBgn0005672 (known) FBgn0036600	=	dmel_only
FBgn0005672 (known) FBgn0029895	=	dmel_only
FBgn0005672 (known) FBgn0029095	=	dmel_only
FBgn0005672 (known) FBgn0030318	=	dmel_only
FBgn0005672 (known) FBgn0032217	=	dmel_only
FBgn0005672 (known) FBgn0041184	=	dmel_only
FBgn0005672 (known) FBgn0052676	=	dmel_only
FBgn0005672 (known) FBgn0030869	=	dmel_only
FBgn0005672 (known) FBgn0037918	=	dmel_only
FBgn0005672 (known) FBgn0034184	=	dmel_only
FBgn0005672 (known) FBgn0040752	=	dmel_only
FBgn0005672 (known) FBgn0010226	=	dmel_only
FBgn0005672 (known) FBgn0010651	=	dmel_only
FBgn0005672 (known) FBgn0027508	=	dmel_only
FBgn0005672 (known) FBgn0034964	=	dmel_only
FBgn0005672 (known) FBgn0039308	=	dmel_only
FBgn0005672 (known) FBgn0086673	=	dmel_only
FBgn0005672 (known) FBgn0039566	=	dmel_only
FBgn0005672 (known) FBgn0010355	=	dmel_only
FBgn0005672 (known) FBgn0022699	=	dmel_only
FBgn0005672 (known) FBgn0035375	=	dmel_only
FBgn0005672 (known) FBgn0037360	=	dmel_only
FBgn0005672 (known) FBgn0015399	=	dmel_only
FBgn0005683 (known) FBgn0051646	=	dmel_only
FBgn0005683 (known) FBgn0086903	=	dmel_only
FBgn0005683 (known) FBgn0011224	=	dmel_only
FBgn0005683 (known) FBgn0028434	=	dmel_only
FBgn0005683 (known) FBgn0023495	=	dmel_only
FBgn0005683 (known) FBgn0025334	=	dmel_only
FBgn0005683 (known) FBgn0038941	=	dmel_only
FBgn0005683 (known) FBgn0035510	=	dmel_only
FBgn0005683 (known) FBgn0036428	=	dmel_only
FBgn0005683 (known) FBgn0051204	=	dmel_only
FBgn0005683 (known) FBgn0028577	=	dmel_only
FBgn0005683 (known) FBgn0035641	=	dmel_only
FBgn0005683 (known) FBgn0034371	=	dmel_only
FBgn0005683 (known) FBgn0032196	=	dmel_only
FBgn0005683 (known) FBgn0026238	=	dmel_only
FBgn0005683 (known) FBgn0029920	=	dmel_only
FBgn0005683 (known) FBgn0033631	=	dmel_only
FBgn0005683 (known) FBgn0035906	=	dmel_only
FBgn0005683 (known) FBgn0028509	=	dmel_only
FBgn0005683 (known) FBgn0036286	=	dmel_only
FBgn0005683 (known) FBgn0028953	=	dmel_only
FBgn0005683 (known) FBgn0036416	=	dmel_only
FBgn0005683 (known) FBgn0027363	=	dmel_only
FBgn0005683 (known) FBgn0032192	=	dmel_only
FBgn0005683 (known) FBgn0052036	=	dmel_only
FBgn0005683 (known) FBgn0030400	=	dmel_only
FBgn0005683 (known) FBgn0040295	=	dmel_only
FBgn0005683 (known) FBgn0030459	=	dmel_only
FBgn0005683 (known) FBgn0035792	=	dmel_only
FBgn0005683 (known) FBgn0015904	=	dmel_only
FBgn0005683 (known) FBgn0085383	=	dmel_only
FBgn0005683 (known) FBgn0027592	=	dmel_only
FBgn0005694 (known) FBgn0035144	=	dmel_only
FBgn0005694 (known) FBgn0039589	=	dmel_only
FBgn0005694 (known) FBgn0052486	=	dmel_only
FBgn0005694 (known) FBgn0035213	=	dmel_only
FBgn0005694 (known) FBgn0031610	=	dmel_only
FBgn0005695 (known) FBgn0035213	=	dmel_only
FBgn0005695 (known) FBgn0053197	=	dmel_only
FBgn0005695 (known) FBgn0033188	=	dmel_only
FBgn0005695 (known) FBgn0020270	=	dmel_only
FBgn0005695 (known) FBgn0027338	=	dmel_only
FBgn0005696 (known) FBgn0036924	=	dmel_only
FBgn0005696 (known) FBgn0046302	=	dmel_only
FBgn0005696 (known) FBgn0028545	=	dmel_only
FBgn0005696 (known) FBgn0032763	=	dmel_only
FBgn0005696 (known) FBgn0036311	=	dmel_only
FBgn0005696 (known) FBgn0024250	=	dmel_only
FBgn0005696 (known) FBgn0030353	=	dmel_only
FBgn0005696 (known) FBgn0011425	=	HSM
FBgn0005696 (known) FBgn0038978	=	dmel_only
FBgn0005696 (known) FBgn0029874	=	dmel_only
FBgn0005696 (known) FBgn0037493	=	dmel_only
FBgn0005696 (known) FBgn0037781	=	dmel_only
FBgn0005696 (known) FBgn0030748	=	dmel_only
FBgn0005696 (known) FBgn0011762	=	HSM
FBgn0005696 (known) FBgn0026208	=	dmel_only
FBgn0005771 (known) FBgn0010217	=	dmel_only
FBgn0005771 (known) FBgn0036599	=	dmel_only
FBgn0005771 (known) FBgn0005771	=	dmel_only
FBgn0005771 (known) FBgn0085391	=	dmel_only
FBgn0005771 (known) FBgn0030353	=	dmel_only
FBgn0005771 (known) FBgn0040918	=	dmel_only
FBgn0005771 (known) FBgn0040371	=	dmel_only
FBgn0005771 (known) FBgn0040900	=	dmel_only
FBgn0005771 (known) FBgn0036594	=	dmel_only
FBgn0005771 (known) FBgn0030400	=	dmel_only
FBgn0005776 (known) FBgn0030931	=	dmel_only
FBgn0005776 (known) FBgn0027055	=	dmel_only
FBgn0005776 (known) FBgn0037824	=	dmel_only
FBgn0005776 (known) FBgn0037547	=	dmel_only
FBgn0005776 (known) FBgn0028552	=	dmel_only
FBgn0005776 (known) FBgn0027492	=	HS
FBgn0005776 (known) FBgn0035993	=	dmel_only
FBgn0005776 (known) FBgn0036152	=	dmel_only
FBgn0005776 (known) FBgn0010333	=	dmel_only
FBgn0005776 (known) FBgn0038179	=	dmel_only
FBgn0005776 (known) FBgn0024371	=	dmel_only
FBgn0005776 (known) FBgn0044323	=	H
FBgn0005776 (known) FBgn0015321	=	dmel_only
FBgn0005778 (known) FBgn0040967	=	dmel_only
FBgn0005779 (known) FBgn0034272	=	dmel_only
FBgn0008635 (known) FBgn0010083	=	dmel_only
FBgn0008635 (known) FBgn0032651	=	dmel_only
FBgn0008635 (known) FBgn0024980	=	dmel_only
FBgn0008635 (known) FBgn0011660	=	dmel_only
FBgn0008636 (known) FBgn0031089	=	dmel_only
FBgn0008636 (known) FBgn0034542	=	dmel_only
FBgn0008636 (known) FBgn0052677	=	dmel_only
FBgn0008636 (known) FBgn0035397	=	dmel_only
FBgn0008636 (known) FBgn0034259	=	dmel_only
FBgn0008636 (known) FBgn0028970	=	dmel_only
FBgn0008636 (known) FBgn0028545	=	dmel_only
FBgn0008636 (known) FBgn0037493	=	dmel_only
FBgn0008646 (known) FBgn0033873	=	dmel_only
FBgn0008646 (known) FBgn0026371	=	dmel_only
FBgn0008646 (known) FBgn0011598	=	dmel_only
FBgn0008646 (known) FBgn0015624	=	dmel_only
FBgn0008646 (known) FBgn0030521	=	dmel_only
FBgn0008646 (known) FBgn0038788	=	dmel_only
FBgn0008646 (known) FBgn0010317	=	dmel_only
FBgn0008646 (known) FBgn0013762	=	dmel_only
FBgn0008646 (known) FBgn0010379	=	dmel_only
FBgn0008646 (known) FBgn0010315	=	dmel_only
FBgn0008646 (known) FBgn0010715	=	dmel_only
FBgn0008646 (known) FBgn0029173	=	dmel_only
FBgn0008646 (known) FBgn0028670	=	dmel_only
FBgn0008646 (known) FBgn0027951	=	dmel_only
FBgn0008646 (known) FBgn0035933	=	dmel_only
FBgn0008646 (known) FBgn0039858	=	dmel_only
FBgn0008646 (known) FBgn0032089	=	dmel_only
FBgn0008646 (known) FBgn0021906	=	dmel_only
FBgn0008646 (known) FBgn0034903	=	dmel_only
FBgn0008646 (known) FBgn0034535	=	dmel_only
FBgn0008646 (known) FBgn0034504	=	dmel_only
FBgn0008646 (known) FBgn0040345	=	dmel_only
FBgn0008646 (known) FBgn0011640	=	dmel_only
FBgn0008646 (known) FBgn0031319	=	dmel_only
FBgn0008646 (known) FBgn0033083	=	dmel_only
FBgn0008649 (known) FBgn0011823	=	dmel_only
FBgn0008649 (known) FBgn0036394	=	dmel_only
FBgn0008649 (known) FBgn0023479	=	dmel_only
FBgn0008649 (known) FBgn0025777	=	dmel_only
FBgn0008649 (known) FBgn0011596	=	dmel_only
FBgn0008649 (known) FBgn0042129	=	dmel_only
FBgn0008649 (known) FBgn0051363	=	dmel_only
FBgn0008649 (known) FBgn0034774	=	dmel_only
FBgn0008649 (known) FBgn0036118	=	dmel_only
FBgn0008649 (known) FBgn0031159	=	dmel_only
FBgn0008649 (known) FBgn0036248	=	dmel_only
FBgn0008649 (known) FBgn0051482	=	dmel_only
FBgn0008649 (known) FBgn0035875	=	dmel_only
FBgn0008649 (known) FBgn0034670	=	dmel_only
FBgn0008649 (known) FBgn0031745	=	dmel_only
FBgn0008649 (known) FBgn0011289	=	dmel_only
FBgn0008649 (known) FBgn0041627	=	dmel_only
FBgn0008649 (known) FBgn0037297	=	dmel_only
FBgn0008649 (known) FBgn0031650	=	dmel_only
FBgn0008651 (known) FBgn0010265	=	dmel_only
FBgn0008651 (known) FBgn0032175	=	dmel_only
FBgn0008651 (known) FBgn0026370	=	dmel_only
FBgn0008651 (known) FBgn0036919	=	dmel_only
FBgn0008651 (known) FBgn0033401	=	dmel_only
FBgn0008651 (known) FBgn0036641	=	dmel_only
FBgn0008651 (known) FBgn0036274	=	dmel_only
FBgn0008651 (known) FBgn0036617	=	dmel_only
FBgn0008651 (known) FBgn0032906	=	dmel_only
FBgn0008651 (known) FBgn0040080	=	dmel_only
FBgn0008651 (known) FBgn0028902	=	dmel_only
FBgn0008651 (known) FBgn0037315	=	dmel_only
FBgn0010014 (known) FBgn0010015	=	HS
FBgn0010014 (known) FBgn0010217	=	dmel_only
FBgn0010014 (known) FBgn0047135	=	dmel_only
FBgn0010014 (known) FBgn0051217	=	dmel_only
FBgn0010014 (known) FBgn0026059	=	dmel_only
FBgn0010014 (known) FBgn0010424	=	dmel_only
FBgn0010014 (known) FBgn0031217	=	dmel_only
FBgn0010015 (known) FBgn0041150	=	dmel_only
FBgn0010015 (known) FBgn0030881	=	dmel_only
FBgn0010015 (known) FBgn0039944	=	dmel_only
FBgn0010015 (known) FBgn0027334	=	dmel_only
FBgn0010015 (known) FBgn0063493	=	dmel_only
FBgn0010015 (known) FBgn0037060	=	dmel_only
FBgn0010015 (known) FBgn0085434	=	dmel_only
FBgn0010015 (known) FBgn0011273	=	dmel_only
FBgn0010015 (known) FBgn0040345	=	dmel_only
FBgn0010015 (known) FBgn0035993	=	dmel_only
FBgn0010015 (known) FBgn0039945	=	dmel_only
FBgn0010015 (known) FBgn0053520	=	dmel_only
FBgn0010019 (known) FBgn0039122	=	dmel_only
FBgn0010019 (known) FBgn0035707	=	dmel_only
FBgn0010019 (known) FBgn0025627	=	dmel_only
FBgn0010019 (known) FBgn0032763	=	dmel_only
FBgn0010019 (known) FBgn0051550	=	dmel_only
FBgn0010040 (known) FBgn0036911	=	dmel_only
FBgn0010040 (known) FBgn0010042	=	S
FBgn0010040 (known) FBgn0037913	=	dmel_only
FBgn0010042 (known) FBgn0038371	=	dmel_only
FBgn0010052 (known) FBgn0011290	=	dmel_only
FBgn0010053 (known) FBgn0035957	=	dmel_only
FBgn0010078 (known) FBgn0038183	=	H
FBgn0010078 (known) FBgn0039806	=	dmel_only
FBgn0010078 (known) FBgn0023526	=	dmel_only
FBgn0010078 (known) FBgn0036729	=	dmel_only
FBgn0010078 (known) FBgn0033285	=	dmel_only
FBgn0010078 (known) FBgn0085433	=	dmel_only
FBgn0010078 (known) FBgn0011570	=	dmel_only
FBgn0010078 (known) FBgn0031114	=	dmel_only
FBgn0010078 (known) FBgn0029172	=	dmel_only
FBgn0010078 (known) FBgn0053017	=	dmel_only
FBgn0010078 (known) FBgn0036489	=	dmel_only
FBgn0010078 (known) FBgn0034416	=	dmel_only
FBgn0010078 (known) FBgn0036790	=	dmel_only
FBgn0010078 (known) FBgn0038188	=	dmel_only
FBgn0010083 (known) FBgn0034230	=	dmel_only
FBgn0010083 (known) FBgn0062413	=	dmel_only
FBgn0010083 (known) FBgn0036612	=	dmel_only
FBgn0010083 (known) FBgn0037345	=	dmel_only
FBgn0010083 (known) FBgn0035892	=	dmel_only
FBgn0010083 (known) FBgn0035199	=	dmel_only
FBgn0010083 (known) FBgn0029093	=	dmel_only
FBgn0010083 (known) FBgn0031710	=	dmel_only
FBgn0010083 (known) FBgn0036320	=	dmel_only
FBgn0010083 (known) FBgn0051029	=	dmel_only
FBgn0010083 (known) FBgn0036827	=	dmel_only
FBgn0010083 (known) FBgn0033566	=	dmel_only
FBgn0010083 (known) FBgn0030956	=	dmel_only
FBgn0010083 (known) FBgn0015245	=	dmel_only
FBgn0010083 (known) FBgn0038893	=	dmel_only
FBgn0010083 (known) FBgn0035792	=	dmel_only
FBgn0010083 (known) FBgn0035640	=	dmel_only
FBgn0010083 (known) FBgn0031829	=	dmel_only
FBgn0010083 (known) FBgn0038748	=	dmel_only
FBgn0010083 (known) FBgn0016131	=	dmel_only
FBgn0010083 (known) FBgn0028622	=	dmel_only
FBgn0010083 (known) FBgn0031114	=	dmel_only
FBgn0010083 (known) FBgn0037675	=	dmel_only
FBgn0010083 (known) FBgn0038475	=	dmel_only
FBgn0010083 (known) FBgn0033863	=	dmel_only
FBgn0010083 (known) FBgn0050122	=	dmel_only
FBgn0010083 (known) FBgn0040475	=	dmel_only
FBgn0010083 (known) FBgn0039147	=	dmel_only
FBgn0010083 (known) FBgn0032709	=	dmel_only
FBgn0010083 (known) FBgn0037921	=	dmel_only
FBgn0010083 (known) FBgn0031696	=	dmel_only
FBgn0010083 (known) FBgn0046114	=	dmel_only
FBgn0010097 (known) FBgn0029820	=	dmel_only
FBgn0010097 (known) FBgn0026431	=	dmel_only
FBgn0010097 (known) FBgn0039098	=	dmel_only
FBgn0010100 (known) FBgn0027607	=	dmel_only
FBgn0010100 (known) FBgn0051140	=	dmel_only
FBgn0010100 (known) FBgn0031631	=	dmel_only
FBgn0010100 (known) FBgn0020299	=	dmel_only
FBgn0010100 (known) FBgn0024330	=	dmel_only
FBgn0010100 (known) FBgn0029943	=	dmel_only
FBgn0010100 (known) FBgn0038323	=	dmel_only
FBgn0010105 (known) FBgn0036736	=	dmel_only
FBgn0010105 (known) FBgn0010408	=	dmel_only
FBgn0010109 (known) FBgn0023516	=	dmel_only
FBgn0010109 (known) FBgn0024291	=	dmel_only
FBgn0010109 (known) FBgn0010109	=	dmel_only
FBgn0010109 (known) FBgn0027788	=	dmel_only
FBgn0010110 (known) FBgn0011661	=	dmel_only
FBgn0010113 (known) FBgn0025674	=	dmel_only
FBgn0010113 (known) FBgn0031696	=	dmel_only
FBgn0010113 (known) FBgn0032838	=	dmel_only
FBgn0010114 (known) FBgn0085427	=	dmel_only
FBgn0010173 (known) FBgn0040361	=	dmel_only
FBgn0010173 (known) FBgn0034760	=	dmel_only
FBgn0010173 (known) FBgn0034651	=	dmel_only
FBgn0010173 (known) FBgn0020299	=	dmel_only
FBgn0010194 (known) FBgn0037621	=	dmel_only
FBgn0010194 (known) FBgn0015286	=	dmel_only
FBgn0010194 (known) FBgn0014184	=	dmel_only
FBgn0010198 (known) FBgn0037446	=	dmel_only
FBgn0010198 (known) FBgn0036172	=	dmel_only
FBgn0010198 (known) FBgn0040059	=	dmel_only
FBgn0010198 (known) FBgn0031710	=	dmel_only
FBgn0010198 (known) FBgn0026175	=	dmel_only
FBgn0010198 (known) FBgn0030955	=	dmel_only
FBgn0010198 (known) FBgn0037563	=	dmel_only
FBgn0010198 (known) FBgn0029824	=	dmel_only
FBgn0010198 (known) FBgn0038686	=	dmel_only
FBgn0010198 (known) FBgn0032533	=	dmel_only
FBgn0010198 (known) FBgn0028539	=	dmel_only
FBgn0010198 (known) FBgn0025613	=	dmel_only
FBgn0010198 (known) FBgn0036919	=	dmel_only
FBgn0010198 (known) FBgn0037467	=	dmel_only
FBgn0010198 (known) FBgn0037937	=	dmel_only
FBgn0010198 (known) FBgn0036944	=	dmel_only
FBgn0010213 (known) FBgn0035271	=	dmel_only
FBgn0010215 (known) FBgn0030683	=	dmel_only
FBgn0010215 (known) FBgn0037718	=	dmel_only
FBgn0010215 (known) FBgn0014020	=	dmel_only
FBgn0010215 (known) FBgn0031032	=	dmel_only
FBgn0010217 (known) FBgn0031859	=	dmel_only
FBgn0010217 (known) FBgn0053980	=	dmel_only
FBgn0010217 (known) FBgn0033356	=	dmel_only
FBgn0010217 (known) FBgn0033419	=	dmel_only
FBgn0010217 (known) FBgn0086901	=	dmel_only
FBgn0010217 (known) FBgn0035607	=	dmel_only
FBgn0010217 (known) FBgn0030053	=	dmel_only
FBgn0010217 (known) FBgn0034335	=	dmel_only
FBgn0010217 (known) FBgn0036622	=	dmel_only
FBgn0010217 (known) FBgn0022344	=	S
FBgn0010217 (known) FBgn0025790	=	dmel_only
FBgn0010217 (known) FBgn0038246	=	dmel_only
FBgn0010217 (known) FBgn0038862	=	dmel_only
FBgn0010217 (known) FBgn0086384	=	dmel_only
FBgn0010217 (known) FBgn0034093	=	dmel_only
FBgn0010218 (known) FBgn0013762	=	dmel_only
FBgn0010218 (known) FBgn0035438	=	dmel_only
FBgn0010218 (known) FBgn0052570	=	dmel_only
FBgn0010218 (known) FBgn0041789	=	dmel_only
FBgn0010218 (known) FBgn0031331	=	dmel_only
FBgn0010218 (known) FBgn0022213	=	dmel_only
FBgn0010218 (known) FBgn0051357	=	dmel_only
FBgn0010218 (known) FBgn0035376	=	dmel_only
FBgn0010218 (known) FBgn0038551	=	dmel_only
FBgn0010218 (known) FBgn0040371	=	dmel_only
FBgn0010218 (known) FBgn0030347	=	dmel_only
FBgn0010218 (known) FBgn0035208	=	dmel_only
FBgn0010218 (known) FBgn0029903	=	dmel_only
FBgn0010218 (known) FBgn0011648	=	dmel_only
FBgn0010218 (known) FBgn0014391	=	dmel_only
FBgn0010218 (known) FBgn0037345	=	dmel_only
FBgn0010218 (known) FBgn0025640	=	dmel_only
FBgn0010218 (known) FBgn0033919	=	dmel_only
FBgn0010218 (known) FBgn0033873	=	dmel_only
FBgn0010218 (known) FBgn0019936	=	dmel_only
FBgn0010225 (known) FBgn0011276	=	dmel_only
FBgn0010225 (known) FBgn0016131	=	dmel_only
FBgn0010226 (known) FBgn0010226	=	HS
FBgn0010226 (known) FBgn0039283	=	dmel_only
FBgn0010228 (known) FBgn0011715	=	dmel_only
FBgn0010229 (known) FBgn0023180	=	dmel_only
FBgn0010229 (known) FBgn0032813	=	dmel_only
FBgn0010229 (known) FBgn0020299	=	dmel_only
FBgn0010229 (known) FBgn0036479	=	dmel_only
FBgn0010229 (known) FBgn0022740	=	dmel_only
FBgn0010229 (known) FBgn0050149	=	dmel_only
FBgn0010229 (known) FBgn0028371	=	dmel_only
FBgn0010229 (known) FBgn0040358	=	dmel_only
FBgn0010229 (known) FBgn0040290	=	dmel_only
FBgn0010229 (known) FBgn0036223	=	dmel_only
FBgn0010229 (known) FBgn0015625	=	dmel_only
FBgn0010229 (known) FBgn0026371	=	dmel_only
FBgn0010235 (known) FBgn0036786	=	dmel_only
FBgn0010235 (known) FBgn0036257	=	dmel_only
FBgn0010235 (known) FBgn0042102	=	dmel_only
FBgn0010235 (known) FBgn0037207	=	dmel_only
FBgn0010235 (known) FBgn0015014	=	dmel_only
FBgn0010235 (known) FBgn0085386	=	dmel_only
FBgn0010235 (known) FBgn0037280	=	dmel_only
FBgn0010235 (known) FBgn0015520	=	dmel_only
FBgn0010235 (known) FBgn0031675	=	dmel_only
FBgn0010235 (known) FBgn0037379	=	dmel_only
FBgn0010235 (known) FBgn0032437	=	dmel_only
FBgn0010235 (known) FBgn0025334	=	dmel_only
FBgn0010235 (known) FBgn0039307	=	dmel_only
FBgn0010235 (known) FBgn0052086	=	dmel_only
FBgn0010235 (known) FBgn0039966	=	dmel_only
FBgn0010235 (known) FBgn0027521	=	dmel_only
FBgn0010235 (known) FBgn0027055	=	dmel_only
FBgn0010235 (known) FBgn0030787	=	dmel_only
FBgn0010235 (known) FBgn0024187	=	CM
FBgn0010235 (known) FBgn0026238	=	dmel_only
FBgn0010235 (known) FBgn0010235	=	CM
FBgn0010235 (known) FBgn0041581	=	dmel_only
FBgn0010235 (known) FBgn0040524	=	dmel_only
FBgn0010235 (known) FBgn0039157	=	dmel_only
FBgn0010235 (known) FBgn0034435	=	dmel_only
FBgn0010235 (known) FBgn0040281	=	dmel_only
FBgn0010235 (known) FBgn0051646	=	dmel_only
FBgn0010235 (known) FBgn0030394	=	dmel_only
FBgn0010235 (known) FBgn0030183	=	dmel_only
FBgn0010235 (known) FBgn0035975	=	dmel_only
FBgn0010235 (known) FBgn0038266	=	dmel_only
FBgn0010235 (known) FBgn0030963	=	dmel_only
FBgn0010235 (known) FBgn0038089	=	dmel_only
FBgn0010235 (known) FBgn0040361	=	dmel_only
FBgn0010235 (known) FBgn0034816	=	dmel_only
FBgn0010235 (known) FBgn0033752	=	dmel_only
FBgn0010235 (known) FBgn0082598	=	dmel_only
FBgn0010235 (known) FBgn0037701	=	dmel_only
FBgn0010235 (known) FBgn0052169	=	dmel_only
FBgn0010235 (known) FBgn0037263	=	dmel_only
FBgn0010238 (known) FBgn0032350	=	dmel_only
FBgn0010238 (known) FBgn0032171	=	dmel_only
FBgn0010238 (known) FBgn0030077	=	dmel_only
FBgn0010247 (known) FBgn0015288	=	dmel_only
FBgn0010247 (known) FBgn0026372	=	dmel_only
FBgn0010252 (known) FBgn0035793	=	dmel_only
FBgn0010252 (known) FBgn0011305	=	dmel_only
FBgn0010252 (known) FBgn0035213	=	dmel_only
FBgn0010252 (known) FBgn0010488	=	dmel_only
FBgn0010252 (known) FBgn0050011	=	dmel_only
FBgn0010252 (known) FBgn0015218	=	dmel_only
FBgn0010252 (known) FBgn0031628	=	dmel_only
FBgn0010252 (known) FBgn0032709	=	dmel_only
FBgn0010252 (known) FBgn0029887	=	dmel_only
FBgn0010252 (known) FBgn0010252	=	dmel_only
FBgn0010252 (known) FBgn0031781	=	dmel_only
FBgn0010258 (known) FBgn0013334	=	dmel_only
FBgn0010258 (known) FBgn0032864	=	dmel_only
FBgn0010258 (known) FBgn0014427	=	dmel_only
FBgn0010258 (known) FBgn0038271	=	dmel_only
FBgn0010258 (known) FBgn0082598	=	dmel_only
FBgn0010258 (known) FBgn0035218	=	dmel_only
FBgn0010258 (known) FBgn0034435	=	dmel_only
FBgn0010258 (known) FBgn0052452	=	dmel_only
FBgn0010258 (known) FBgn0034651	=	dmel_only
FBgn0010258 (known) FBgn0040582	=	dmel_only
FBgn0010258 (known) FBgn0028967	=	dmel_only
FBgn0010258 (known) FBgn0031579	=	dmel_only
FBgn0010258 (known) FBgn0030435	=	dmel_only
FBgn0010258 (known) FBgn0029764	=	dmel_only
FBgn0010258 (known) FBgn0033702	=	dmel_only
FBgn0010258 (known) FBgn0035235	=	dmel_only
FBgn0010258 (known) FBgn0023211	=	dmel_only
FBgn0010258 (known) FBgn0011642	=	dmel_only
FBgn0010263 (known) FBgn0033459	=	dmel_only
FBgn0010263 (known) FBgn0027052	=	dmel_only
FBgn0010263 (known) FBgn0033732	=	dmel_only
FBgn0010263 (known) FBgn0035392	=	dmel_only
FBgn0010263 (known) FBgn0035752	=	dmel_only
FBgn0010263 (known) FBgn0035168	=	dmel_only
FBgn0010263 (known) FBgn0051036	=	dmel_only
FBgn0010263 (known) FBgn0030089	=	dmel_only
FBgn0010263 (known) FBgn0033787	=	dmel_only
FBgn0010263 (known) FBgn0031318	=	dmel_only
FBgn0010263 (known) FBgn0040087	=	C
FBgn0010263 (known) FBgn0030205	=	dmel_only
FBgn0010263 (known) FBgn0030956	=	dmel_only
FBgn0010263 (known) FBgn0029703	=	dmel_only
FBgn0010263 (known) FBgn0030881	=	dmel_only
FBgn0010263 (known) FBgn0037060	=	dmel_only
FBgn0010265 (known) FBgn0035690	=	dmel_only
FBgn0010265 (known) FBgn0038365	=	dmel_only
FBgn0010265 (known) FBgn0036804	=	dmel_only
FBgn0010265 (known) FBgn0052311	=	dmel_only
FBgn0010265 (known) FBgn0033614	=	dmel_only
FBgn0010265 (known) FBgn0034230	=	dmel_only
FBgn0010265 (known) FBgn0034009	=	dmel_only
FBgn0010265 (known) FBgn0031810	=	dmel_only
FBgn0010265 (known) FBgn0030252	=	dmel_only
FBgn0010265 (known) FBgn0029608	=	dmel_only
FBgn0010265 (known) FBgn0039849	=	dmel_only
FBgn0010265 (known) FBgn0050497	=	dmel_only
FBgn0010265 (known) FBgn0052635	=	dmel_only
FBgn0010265 (known) FBgn0052369	=	dmel_only
FBgn0010265 (known) FBgn0034217	=	dmel_only
FBgn0010269 (known) FBgn0015402	=	HM
FBgn0010278 (known) FBgn0013263	=	dmel_only
FBgn0010280 (known) FBgn0020378	=	dmel_only
FBgn0010280 (known) FBgn0011290	=	H
FBgn0010280 (known) FBgn0026324	=	H
FBgn0010280 (known) FBgn0011291	=	dmel_only
FBgn0010280 (known) FBgn0028398	=	H
FBgn0010280 (known) FBgn0010355	=	dmel_only
FBgn0010280 (known) FBgn0037555	=	dmel_only
FBgn0010282 (known) FBgn0029148	=	dmel_only
FBgn0010288 (known) FBgn0030145	=	dmel_only
FBgn0010292 (known) FBgn0038037	=	dmel_only
FBgn0010294 (known) FBgn0034259	=	dmel_only
FBgn0010300 (known) FBgn0035424	=	dmel_only
FBgn0010300 (known) FBgn0010300	=	dmel_only
FBgn0010300 (known) FBgn0021776	=	dmel_only
FBgn0010300 (known) FBgn0033875	=	dmel_only
FBgn0010303 (known) FBgn0034049	=	dmel_only
FBgn0010303 (known) FBgn0040281	=	dmel_only
FBgn0010303 (known) FBgn0044323	=	dmel_only
FBgn0010303 (known) FBgn0024371	=	dmel_only
FBgn0010309 (known) FBgn0024733	=	dmel_only
FBgn0010313 (known) FBgn0013263	=	dmel_only
FBgn0010313 (known) FBgn0029711	=	dmel_only
FBgn0010313 (known) FBgn0010313	=	dmel_only
FBgn0010314 (known) FBgn0010317	=	dmel_only
FBgn0010315 (known) FBgn0028509	=	dmel_only
FBgn0010315 (known) FBgn0039348	=	dmel_only
FBgn0010315 (known) FBgn0027592	=	dmel_only
FBgn0010315 (known) FBgn0052169	=	dmel_only
FBgn0010315 (known) FBgn0039210	=	dmel_only
FBgn0010315 (known) FBgn0035397	=	dmel_only
FBgn0010315 (known) FBgn0034453	=	dmel_only
FBgn0010315 (known) FBgn0085444	=	dmel_only
FBgn0010315 (known) FBgn0023526	=	dmel_only
FBgn0010315 (known) FBgn0035162	=	dmel_only
FBgn0010315 (known) FBgn0031187	=	dmel_only
FBgn0010315 (known) FBgn0013762	=	dmel_only
FBgn0010315 (known) FBgn0085432	=	dmel_only
FBgn0010315 (known) FBgn0051679	=	dmel_only
FBgn0010315 (known) FBgn0016131	=	dmel_only
FBgn0010315 (known) FBgn0023091	=	dmel_only
FBgn0010316 (known) FBgn0023091	=	dmel_only
FBgn0010316 (known) FBgn0039018	=	dmel_only
FBgn0010316 (known) FBgn0037345	=	dmel_only
FBgn0010316 (known) FBgn0039970	=	dmel_only
FBgn0010316 (known) FBgn0027572	=	dmel_only
FBgn0010316 (known) FBgn0085432	=	dmel_only
FBgn0010316 (known) FBgn0036322	=	dmel_only
FBgn0010316 (known) FBgn0032196	=	dmel_only
FBgn0010316 (known) FBgn0035397	=	dmel_only
FBgn0010316 (known) FBgn0030748	=	dmel_only
FBgn0010316 (known) FBgn0037931	=	dmel_only
FBgn0010316 (known) FBgn0010382	=	dmel_only
FBgn0010316 (known) FBgn0032192	=	dmel_only
FBgn0010316 (known) FBgn0010602	=	dmel_only
FBgn0010316 (known) FBgn0035162	=	dmel_only
FBgn0010316 (known) FBgn0039210	=	dmel_only
FBgn0010316 (known) FBgn0031957	=	dmel_only
FBgn0010316 (known) FBgn0032956	=	dmel_only
FBgn0010316 (known) FBgn0028421	=	dmel_only
FBgn0010316 (known) FBgn0027581	=	dmel_only
FBgn0010316 (known) FBgn0029525	=	dmel_only
FBgn0010316 (known) FBgn0028509	=	dmel_only
FBgn0010316 (known) FBgn0031894	=	dmel_only
FBgn0010316 (known) FBgn0025627	=	dmel_only
FBgn0010316 (known) FBgn0030929	=	dmel_only
FBgn0010316 (known) FBgn0035641	=	dmel_only
FBgn0010316 (known) FBgn0035462	=	dmel_only
FBgn0010316 (known) FBgn0032213	=	dmel_only
FBgn0010316 (known) FBgn0039348	=	dmel_only
FBgn0010316 (known) FBgn0033782	=	dmel_only
FBgn0010316 (known) FBgn0032588	=	dmel_only
FBgn0010316 (known) FBgn0027363	=	dmel_only
FBgn0010316 (known) FBgn0085379	=	dmel_only
FBgn0010316 (known) FBgn0039858	=	dmel_only
FBgn0010317 (known) FBgn0039970	=	dmel_only
FBgn0010317 (known) FBgn0025674	=	dmel_only
FBgn0010317 (known) FBgn0026238	=	dmel_only
FBgn0010317 (known) FBgn0030459	=	dmel_only
FBgn0010317 (known) FBgn0011224	=	dmel_only
FBgn0010317 (known) FBgn0016131	=	dmel_only
FBgn0010317 (known) FBgn0038108	=	dmel_only
FBgn0010317 (known) FBgn0030929	=	dmel_only
FBgn0010317 (known) FBgn0013762	=	dmel_only
FBgn0010317 (known) FBgn0034371	=	dmel_only
FBgn0010317 (known) FBgn0023091	=	dmel_only
FBgn0010317 (known) FBgn0035397	=	dmel_only
FBgn0010317 (known) FBgn0023526	=	dmel_only
FBgn0010317 (known) FBgn0037613	=	dmel_only
FBgn0010317 (known) FBgn0035162	=	dmel_only
FBgn0010317 (known) FBgn0027592	=	dmel_only
FBgn0010317 (known) FBgn0023517	=	dmel_only
FBgn0010317 (known) FBgn0032196	=	dmel_only
FBgn0010317 (known) FBgn0035510	=	dmel_only
FBgn0010317 (known) FBgn0034651	=	dmel_only
FBgn0010317 (known) FBgn0034758	=	dmel_only
FBgn0010317 (known) FBgn0036624	=	dmel_only
FBgn0010317 (known) FBgn0011573	=	dmel_only
FBgn0010317 (known) FBgn0025334	=	dmel_only
FBgn0010317 (known) FBgn0032192	=	dmel_only
FBgn0010317 (known) FBgn0027363	=	dmel_only
FBgn0010317 (known) FBgn0051204	=	dmel_only
FBgn0010317 (known) FBgn0028509	=	dmel_only
FBgn0010317 (known) FBgn0029525	=	dmel_only
FBgn0010323 (known) FBgn0031430	=	dmel_only
FBgn0010323 (known) FBgn0036479	=	dmel_only
FBgn0010323 (known) FBgn0014027	=	dmel_only
FBgn0010323 (known) FBgn0033142	=	dmel_only
FBgn0010323 (known) FBgn0032087	=	dmel_only
FBgn0010323 (known) FBgn0030507	=	dmel_only
FBgn0010323 (known) FBgn0039936	=	dmel_only
FBgn0010323 (known) FBgn0036311	=	dmel_only
FBgn0010323 (known) FBgn0029936	=	dmel_only
FBgn0010323 (known) FBgn0033019	=	dmel_only
FBgn0010323 (known) FBgn0032974	=	dmel_only
FBgn0010323 (known) FBgn0031626	=	dmel_only
FBgn0010323 (known) FBgn0041585	=	dmel_only
FBgn0010323 (known) FBgn0030502	=	dmel_only
FBgn0010323 (known) FBgn0086711	=	dmel_only
FBgn0010328 (known) FBgn0039004	=	dmel_only
FBgn0010328 (known) FBgn0051052	=	dmel_only
FBgn0010328 (known) FBgn0039044	=	dmel_only
FBgn0010328 (known) FBgn0033452	=	dmel_only
FBgn0010328 (known) FBgn0011660	=	dmel_only
FBgn0010328 (known) FBgn0011744	=	dmel_only
FBgn0010328 (known) FBgn0033468	=	dmel_only
FBgn0010328 (known) FBgn0086384	=	dmel_only
FBgn0010328 (known) FBgn0036456	=	dmel_only
FBgn0010333 (known) FBgn0050115	=	dmel_only
FBgn0010333 (known) FBgn0030018	=	dmel_only
FBgn0010333 (known) FBgn0035802	=	dmel_only
FBgn0010333 (known) FBgn0038853	=	dmel_only
FBgn0010333 (known) FBgn0030442	=	dmel_only
FBgn0010333 (known) FBgn0050440	=	dmel_only
FBgn0010333 (known) FBgn0040290	=	dmel_only
FBgn0010333 (known) FBgn0053224	=	dmel_only
FBgn0010333 (known) FBgn0030017	=	dmel_only
FBgn0010333 (known) FBgn0030986	=	dmel_only
FBgn0010333 (known) FBgn0039016	=	dmel_only
FBgn0010333 (known) FBgn0040068	=	dmel_only
FBgn0010333 (known) FBgn0026181	=	dmel_only
FBgn0010333 (known) FBgn0034708	=	dmel_only
FBgn0010333 (known) FBgn0044826	=	dmel_only
FBgn0010333 (known) FBgn0020254	=	dmel_only
FBgn0010333 (known) FBgn0020621	=	dmel_only
FBgn0010333 (known) FBgn0024273	=	dmel_only
FBgn0010333 (known) FBgn0014001	=	dmel_only
FBgn0010333 (known) FBgn0030685	=	dmel_only
FBgn0010333 (known) FBgn0015513	=	H
FBgn0010333 (known) FBgn0026192	=	H
FBgn0010333 (known) FBgn0026318	=	H
FBgn0010333 (known) FBgn0036257	=	dmel_only
FBgn0010333 (known) FBgn0014011	=	dmel_only
FBgn0010333 (known) FBgn0032821	=	dmel_only
FBgn0010333 (known) FBgn0034314	=	dmel_only
FBgn0010333 (known) FBgn0025740	=	dmel_only
FBgn0010333 (known) FBgn0085443	=	dmel_only
FBgn0010338 (known) FBgn0031242	=	dmel_only
FBgn0010338 (known) FBgn0086779	=	dmel_only
FBgn0010339 (known) FBgn0014033	=	dmel_only
FBgn0010339 (known) FBgn0037814	=	dmel_only
FBgn0010339 (known) FBgn0032207	=	dmel_only
FBgn0010341 (known) FBgn0025743	=	dmel_only
FBgn0010341 (known) FBgn0023081	=	dmel_only
FBgn0010341 (known) FBgn0014001	=	dmel_only
FBgn0010341 (known) FBgn0026192	=	HM
FBgn0010342 (known) FBgn0010435	=	dmel_only
FBgn0010342 (known) FBgn0010602	=	dmel_only
FBgn0010342 (known) FBgn0023388	=	dmel_only
FBgn0010342 (known) FBgn0038425	=	dmel_only
FBgn0010342 (known) FBgn0034502	=	dmel_only
FBgn0010342 (known) FBgn0010342	=	dmel_only
FBgn0010342 (known) FBgn0011823	=	dmel_only
FBgn0010342 (known) FBgn0038166	=	dmel_only
FBgn0010348 (known) FBgn0031319	=	dmel_only
FBgn0010348 (known) FBgn0035707	=	dmel_only
FBgn0010348 (known) FBgn0034793	=	dmel_only
FBgn0010348 (known) FBgn0022893	=	dmel_only
FBgn0010348 (known) FBgn0038130	=	dmel_only
FBgn0010349 (known) FBgn0029688	=	dmel_only
FBgn0010349 (known) FBgn0086384	=	dmel_only
FBgn0010350 (known) FBgn0040285	=	dmel_only
FBgn0010350 (known) FBgn0052594	=	dmel_only
FBgn0010352 (known) FBgn0032780	=	dmel_only
FBgn0010352 (known) FBgn0035722	=	dmel_only
FBgn0010352 (known) FBgn0036274	=	dmel_only
FBgn0010352 (known) FBgn0039858	=	dmel_only
FBgn0010352 (known) FBgn0040028	=	dmel_only
FBgn0010355 (known) FBgn0037555	=	S
FBgn0010355 (known) FBgn0037338	=	dmel_only
FBgn0010355 (known) FBgn0030506	=	dmel_only
FBgn0010355 (known) FBgn0010417	=	S
FBgn0010355 (known) FBgn0015946	=	dmel_only
FBgn0010355 (known) FBgn0014396	=	dmel_only
FBgn0010355 (known) FBgn0051158	=	dmel_only
FBgn0010355 (known) FBgn0039004	=	dmel_only
FBgn0010355 (known) FBgn0086384	=	dmel_only
FBgn0010355 (known) FBgn0051617	=	dmel_only
FBgn0010355 (known) FBgn0035097	=	dmel_only
FBgn0010355 (known) FBgn0031106	=	dmel_only
FBgn0010355 (known) FBgn0039403	=	dmel_only
FBgn0010355 (known) FBgn0033452	=	dmel_only
FBgn0010355 (known) FBgn0011659	=	dmel_only
FBgn0010379 (known) FBgn0042630	=	dmel_only
FBgn0010379 (known) FBgn0026238	=	dmel_only
FBgn0010379 (known) FBgn0020386	=	dmel_only
FBgn0010379 (known) FBgn0032196	=	dmel_only
FBgn0010379 (known) FBgn0027492	=	dmel_only
FBgn0010379 (known) FBgn0039210	=	dmel_only
FBgn0010379 (known) FBgn0019650	=	dmel_only
FBgn0010379 (known) FBgn0030400	=	dmel_only
FBgn0010379 (known) FBgn0027592	=	dmel_only
FBgn0010379 (known) FBgn0021874	=	dmel_only
FBgn0010379 (known) FBgn0032192	=	dmel_only
FBgn0010379 (known) FBgn0035510	=	dmel_only
FBgn0010379 (known) FBgn0035325	=	dmel_only
FBgn0010379 (known) FBgn0052169	=	dmel_only
FBgn0010379 (known) FBgn0011224	=	dmel_only
FBgn0010379 (known) FBgn0016081	=	dmel_only
FBgn0010379 (known) FBgn0034869	=	dmel_only
FBgn0010379 (known) FBgn0031626	=	dmel_only
FBgn0010379 (known) FBgn0039970	=	dmel_only
FBgn0010379 (known) FBgn0034758	=	dmel_only
FBgn0010379 (known) FBgn0028509	=	dmel_only
FBgn0010379 (known) FBgn0034371	=	dmel_only
FBgn0010379 (known) FBgn0035792	=	dmel_only
FBgn0010379 (known) FBgn0051204	=	dmel_only
FBgn0010379 (known) FBgn0086903	=	dmel_only
FBgn0010379 (known) FBgn0035162	=	dmel_only
FBgn0010379 (known) FBgn0085379	=	dmel_only
FBgn0010379 (known) FBgn0052425	=	dmel_only
FBgn0010379 (known) FBgn0023517	=	dmel_only
FBgn0010379 (known) FBgn0030459	=	dmel_only
FBgn0010379 (known) FBgn0051679	=	dmel_only
FBgn0010379 (known) FBgn0025674	=	dmel_only
FBgn0010379 (known) FBgn0032878	=	dmel_only
FBgn0010379 (known) FBgn0042102	=	dmel_only
FBgn0010379 (known) FBgn0025334	=	dmel_only
FBgn0010380 (known) FBgn0028537	=	dmel_only
FBgn0010380 (known) FBgn0042645	=	dmel_only
FBgn0010380 (known) FBgn0011300	=	dmel_only
FBgn0010380 (known) FBgn0031558	=	dmel_only
FBgn0010380 (known) FBgn0036828	=	dmel_only
FBgn0010380 (known) FBgn0030235	=	dmel_only
FBgn0010380 (known) FBgn0016797	=	dmel_only
FBgn0010380 (known) FBgn0037949	=	dmel_only
FBgn0010381 (known) FBgn0086704	=	dmel_only
FBgn0010381 (known) FBgn0029783	=	dmel_only
FBgn0010382 (known) FBgn0032906	=	dmel_only
FBgn0010382 (known) FBgn0034873	=	dmel_only
FBgn0010382 (known) FBgn0037060	=	dmel_only
FBgn0010382 (known) FBgn0016131	=	dmel_only
FBgn0010382 (known) FBgn0030665	=	dmel_only
FBgn0010382 (known) FBgn0050497	=	dmel_only
FBgn0010382 (known) FBgn0015799	=	H
FBgn0010382 (known) FBgn0031057	=	dmel_only
FBgn0010382 (known) FBgn0035691	=	dmel_only
FBgn0010382 (known) FBgn0039413	=	dmel_only
FBgn0010382 (known) FBgn0034751	=	dmel_only
FBgn0010382 (known) FBgn0037005	=	dmel_only
FBgn0010382 (known) FBgn0037467	=	dmel_only
FBgn0010382 (known) FBgn0011715	=	dmel_only
FBgn0010382 (known) FBgn0031997	=	dmel_only
FBgn0010382 (known) FBgn0026318	=	dmel_only
FBgn0010382 (known) FBgn0013762	=	dmel_only
FBgn0010382 (known) FBgn0032785	=	dmel_only
FBgn0010382 (known) FBgn0041171	=	H
FBgn0010382 (known) FBgn0035670	=	dmel_only
FBgn0010382 (known) FBgn0031117	=	dmel_only
FBgn0010382 (known) FBgn0015229	=	dmel_only
FBgn0010382 (known) FBgn0031318	=	dmel_only
FBgn0010389 (known) FBgn0020299	=	dmel_only
FBgn0010391 (known) FBgn0031957	=	dmel_only
FBgn0010391 (known) FBgn0034009	=	dmel_only
FBgn0010391 (known) FBgn0037378	=	dmel_only
FBgn0010391 (known) FBgn0031737	=	dmel_only
FBgn0010391 (known) FBgn0053017	=	dmel_only
FBgn0010397 (known) FBgn0011660	=	dmel_only
FBgn0010397 (known) FBgn0032728	=	dmel_only
FBgn0010397 (known) FBgn0011659	=	dmel_only
FBgn0010401 (known) FBgn0034380	=	dmel_only
FBgn0010408 (known) FBgn0086384	=	dmel_only
FBgn0010408 (known) FBgn0086359	=	dmel_only
FBgn0010408 (known) FBgn0039075	=	dmel_only
FBgn0010408 (known) FBgn0030683	=	dmel_only
FBgn0010408 (known) FBgn0039659	=	dmel_only
FBgn0010408 (known) FBgn0030508	=	dmel_only
FBgn0010408 (known) FBgn0027506	=	dmel_only
FBgn0010408 (known) FBgn0052772	=	dmel_only
FBgn0010408 (known) FBgn0030802	=	dmel_only
FBgn0010408 (known) FBgn0085421	=	dmel_only
FBgn0010408 (known) FBgn0024250	=	dmel_only
FBgn0010409 (known) FBgn0040813	=	dmel_only
FBgn0010409 (known) FBgn0030693	=	dmel_only
FBgn0010409 (known) FBgn0032082	=	dmel_only
FBgn0010409 (known) FBgn0034205	=	dmel_only
FBgn0010409 (known) FBgn0036227	=	dmel_only
FBgn0010409 (known) FBgn0052451	=	dmel_only
FBgn0010409 (known) FBgn0037701	=	dmel_only
FBgn0010409 (known) FBgn0034049	=	dmel_only
FBgn0010409 (known) FBgn0052581	=	dmel_only
FBgn0010409 (known) FBgn0011760	=	dmel_only
FBgn0010409 (known) FBgn0034073	=	dmel_only
FBgn0010409 (known) FBgn0029700	=	dmel_only
FBgn0010409 (known) FBgn0030704	=	dmel_only
FBgn0010409 (known) FBgn0039790	=	dmel_only
FBgn0010410 (known) FBgn0029873	=	dmel_only
FBgn0010410 (known) FBgn0023513	=	dmel_only
FBgn0010410 (known) FBgn0035664	=	dmel_only
FBgn0010410 (known) FBgn0031452	=	dmel_only
FBgn0010410 (known) FBgn0024807	=	dmel_only
FBgn0010410 (known) FBgn0031631	=	dmel_only
FBgn0010410 (known) FBgn0038244	=	dmel_only
FBgn0010410 (known) FBgn0085421	=	dmel_only
FBgn0010410 (known) FBgn0037621	=	dmel_only
FBgn0010410 (known) FBgn0034582	=	dmel_only
FBgn0010410 (known) FBgn0031883	=	dmel_only
FBgn0010410 (known) FBgn0034913	=	dmel_only
FBgn0010410 (known) FBgn0034416	=	dmel_only
FBgn0010410 (known) FBgn0035947	=	dmel_only
FBgn0010410 (known) FBgn0013765	=	dmel_only
FBgn0010410 (known) FBgn0036827	=	dmel_only
FBgn0010411 (known) FBgn0028953	=	dmel_only
FBgn0010411 (known) FBgn0021872	=	dmel_only
FBgn0010411 (known) FBgn0027572	=	dmel_only
FBgn0010411 (known) FBgn0011570	=	dmel_only
FBgn0010411 (known) FBgn0039732	=	dmel_only
FBgn0010411 (known) FBgn0025393	=	dmel_only
FBgn0010411 (known) FBgn0051163	=	dmel_only
FBgn0010411 (known) FBgn0034453	=	dmel_only
FBgn0010411 (known) FBgn0029689	=	dmel_only
FBgn0010411 (known) FBgn0036669	=	dmel_only
FBgn0010411 (known) FBgn0011823	=	dmel_only
FBgn0010415 (known) FBgn0037262	=	dmel_only
FBgn0010416 (known) FBgn0025637	=	dmel_only
FBgn0010416 (known) FBgn0037773	=	dmel_only
FBgn0010416 (known) FBgn0036790	=	dmel_only
FBgn0010416 (known) FBgn0016131	=	dmel_only
FBgn0010417 (known) FBgn0011291	=	S
FBgn0010425 (known) FBgn0033348	=	dmel_only
FBgn0010425 (known) FBgn0034759	=	dmel_only
FBgn0010426 (known) FBgn0032004	=	dmel_only
FBgn0010426 (known) FBgn0036646	=	dmel_only
FBgn0010431 (known) FBgn0022085	=	dmel_only
FBgn0010433 (known) FBgn0023091	=	dmel_only
FBgn0010434 (known) FBgn0031054	=	dmel_only
FBgn0010434 (known) FBgn0011660	=	dmel_only
FBgn0010434 (known) FBgn0086384	=	dmel_only
FBgn0010434 (known) FBgn0037556	=	dmel_only
FBgn0010434 (known) FBgn0013997	=	dmel_only
FBgn0010434 (known) FBgn0031745	=	dmel_only
FBgn0010435 (known) FBgn0039350	=	dmel_only
FBgn0010435 (known) FBgn0025806	=	dmel_only
FBgn0010435 (known) FBgn0031391	=	dmel_only
FBgn0010438 (known) FBgn0038455	=	dmel_only
FBgn0010438 (known) FBgn0030761	=	dmel_only
FBgn0010438 (known) FBgn0039833	=	dmel_only
FBgn0010438 (known) FBgn0033056	=	dmel_only
FBgn0010438 (known) FBgn0025625	=	dmel_only
FBgn0010438 (known) FBgn0036622	=	dmel_only
FBgn0010441 (known) FBgn0010441	=	dmel_only
FBgn0010441 (known) FBgn0026319	=	dmel_only
FBgn0010441 (known) FBgn0026760	=	dmel_only
FBgn0010441 (known) FBgn0026318	=	dmel_only
FBgn0010441 (known) FBgn0025574	=	dmel_only
FBgn0010452 (known) FBgn0033603	=	dmel_only
FBgn0010452 (known) FBgn0030802	=	dmel_only
FBgn0010452 (known) FBgn0035707	=	dmel_only
FBgn0010452 (known) FBgn0086384	=	dmel_only
FBgn0010452 (known) FBgn0039440	=	dmel_only
FBgn0010460 (known) FBgn0028545	=	dmel_only
FBgn0010460 (known) FBgn0035397	=	dmel_only
FBgn0010460 (known) FBgn0028573	=	dmel_only
FBgn0010460 (known) FBgn0013765	=	dmel_only
FBgn0010460 (known) FBgn0050492	=	dmel_only
FBgn0010460 (known) FBgn0030251	=	dmel_only
FBgn0010460 (known) FBgn0034970	=	dmel_only
FBgn0010460 (known) FBgn0051721	=	dmel_only
FBgn0010482 (known) FBgn0011660	=	dmel_only
FBgn0010482 (known) FBgn0036155	=	dmel_only
FBgn0010482 (known) FBgn0031054	=	dmel_only
FBgn0010482 (known) FBgn0038950	=	dmel_only
FBgn0010482 (known) FBgn0011774	=	dmel_only
FBgn0010488 (known) FBgn0027103	=	dmel_only
FBgn0010488 (known) FBgn0011706	=	dmel_only
FBgn0010488 (known) FBgn0038266	=	dmel_only
FBgn0010488 (known) FBgn0020270	=	dmel_only
FBgn0010501 (known) FBgn0010501	=	H
FBgn0010501 (known) FBgn0019972	=	H
FBgn0010504 (known) FBgn0033094	=	dmel_only
FBgn0010504 (known) FBgn0031069	=	dmel_only
FBgn0010504 (known) FBgn0022959	=	dmel_only
FBgn0010504 (known) FBgn0034649	=	dmel_only
FBgn0010504 (known) FBgn0032008	=	dmel_only
FBgn0010504 (known) FBgn0039055	=	dmel_only
FBgn0010504 (known) FBgn0053095	=	dmel_only
FBgn0010504 (known) FBgn0034335	=	dmel_only
FBgn0010504 (known) FBgn0035807	=	dmel_only
FBgn0010504 (known) FBgn0037616	=	dmel_only
FBgn0010504 (known) FBgn0064225	=	dmel_only
FBgn0010504 (known) FBgn0040777	=	dmel_only
FBgn0010504 (known) FBgn0020278	=	dmel_only
FBgn0010504 (known) FBgn0031818	=	dmel_only
FBgn0010504 (known) FBgn0016792	=	dmel_only
FBgn0010504 (known) FBgn0053174	=	dmel_only
FBgn0010504 (known) FBgn0052447	=	dmel_only
FBgn0010504 (known) FBgn0035640	=	dmel_only
FBgn0010504 (known) FBgn0053208	=	dmel_only
FBgn0010504 (known) FBgn0031591	=	dmel_only
FBgn0010504 (known) FBgn0026192	=	dmel_only
FBgn0010504 (known) FBgn0085408	=	dmel_only
FBgn0010516 (known) FBgn0032481	=	dmel_only
FBgn0010516 (known) FBgn0031957	=	dmel_only
FBgn0010516 (known) FBgn0037081	=	dmel_only
FBgn0010516 (known) FBgn0038244	=	dmel_only
FBgn0010516 (known) FBgn0040371	=	dmel_only
FBgn0010516 (known) FBgn0041171	=	dmel_only
FBgn0010516 (known) FBgn0039697	=	H
FBgn0010531 (known) FBgn0036944	=	dmel_only
FBgn0010548 (known) FBgn0011648	=	dmel_only
FBgn0010548 (known) FBgn0036895	=	dmel_only
FBgn0010548 (known) FBgn0011712	=	dmel_only
FBgn0010548 (known) FBgn0030311	=	dmel_only
FBgn0010548 (known) FBgn0024352	=	dmel_only
FBgn0010548 (known) FBgn0032785	=	dmel_only
FBgn0010549 (known) FBgn0034453	=	dmel_only
FBgn0010551 (known) FBgn0085394	=	dmel_only
FBgn0010551 (known) FBgn0031745	=	dmel_only
FBgn0010575 (known) FBgn0034259	=	dmel_only
FBgn0010575 (known) FBgn0010825	=	dmel_only
FBgn0010575 (known) FBgn0028545	=	dmel_only
FBgn0010583 (known) FBgn0014001	=	dmel_only
FBgn0010583 (known) FBgn0033787	=	dmel_only
FBgn0010583 (known) FBgn0032957	=	dmel_only
FBgn0010583 (known) FBgn0031381	=	dmel_only
FBgn0010583 (known) FBgn0032831	=	dmel_only
FBgn0010583 (known) FBgn0010909	=	dmel_only
FBgn0010583 (known) FBgn0023531	=	H
FBgn0010583 (known) FBgn0034695	=	dmel_only
FBgn0010583 (known) FBgn0032518	=	dmel_only
FBgn0010583 (known) FBgn0040371	=	dmel_only
FBgn0010583 (known) FBgn0034272	=	dmel_only
FBgn0010583 (known) FBgn0033830	=	dmel_only
FBgn0010583 (known) FBgn0028734	=	H
FBgn0010583 (known) FBgn0013984	=	dmel_only
FBgn0010583 (known) FBgn0035547	=	dmel_only
FBgn0010590 (known) FBgn0024846	=	dmel_only
FBgn0010590 (known) FBgn0040063	=	dmel_only
FBgn0010590 (known) FBgn0037674	=	dmel_only
FBgn0010602 (known) FBgn0034215	=	dmel_only
FBgn0010602 (known) FBgn0019686	=	dmel_only
FBgn0010602 (known) FBgn0010602	=	CS
FBgn0010602 (known) FBgn0032956	=	dmel_only
FBgn0010602 (known) FBgn0034759	=	dmel_only
FBgn0010602 (known) FBgn0034636	=	dmel_only
FBgn0010602 (known) FBgn0033879	=	dmel_only
FBgn0010602 (known) FBgn0034290	=	dmel_only
FBgn0010602 (known) FBgn0035938	=	dmel_only
FBgn0010602 (known) FBgn0020299	=	dmel_only
FBgn0010602 (known) FBgn0029522	=	dmel_only
FBgn0010602 (known) FBgn0053553	=	dmel_only
FBgn0010602 (known) FBgn0027587	=	dmel_only
FBgn0010602 (known) FBgn0034324	=	dmel_only
FBgn0010602 (known) FBgn0011276	=	dmel_only
FBgn0010602 (known) FBgn0014001	=	dmel_only
FBgn0010602 (known) FBgn0011737	=	dmel_only
FBgn0010602 (known) FBgn0029118	=	dmel_only
FBgn0010602 (known) FBgn0040465	=	dmel_only
FBgn0010602 (known) FBgn0038166	=	dmel_only
FBgn0010602 (known) FBgn0039044	=	H
FBgn0010602 (known) FBgn0019624	=	dmel_only
FBgn0010602 (known) FBgn0033988	=	dmel_only
FBgn0010602 (known) FBgn0026063	=	dmel_only
FBgn0010602 (known) FBgn0011598	=	dmel_only
FBgn0010602 (known) FBgn0038551	=	dmel_only
FBgn0010602 (known) FBgn0025394	=	dmel_only
FBgn0010602 (known) FBgn0025743	=	dmel_only
FBgn0010607 (known) FBgn0025463	=	dmel_only
FBgn0010607 (known) FBgn0028526	=	dmel_only
FBgn0010607 (known) FBgn0039395	=	dmel_only
FBgn0010607 (known) FBgn0011823	=	dmel_only
FBgn0010607 (known) FBgn0027508	=	dmel_only
FBgn0010607 (known) FBgn0033998	=	dmel_only
FBgn0010607 (known) FBgn0010607	=	dmel_only
FBgn0010609 (known) FBgn0051431	=	dmel_only
FBgn0010611 (known) FBgn0028371	=	dmel_only
FBgn0010612 (known) FBgn0039201	=	dmel_only
FBgn0010612 (known) FBgn0040972	=	dmel_only
FBgn0010612 (known) FBgn0011741	=	dmel_only
FBgn0010612 (known) FBgn0036975	=	dmel_only
FBgn0010612 (known) FBgn0025835	=	dmel_only
FBgn0010620 (known) FBgn0034230	=	dmel_only
FBgn0010620 (known) FBgn0025806	=	dmel_only
FBgn0010622 (known) FBgn0035513	=	dmel_only
FBgn0010622 (known) FBgn0034104	=	dmel_only
FBgn0010622 (known) FBgn0036438	=	dmel_only
FBgn0010622 (known) FBgn0032665	=	dmel_only
FBgn0010622 (known) FBgn0039371	=	dmel_only
FBgn0010622 (known) FBgn0038389	=	dmel_only
FBgn0010622 (known) FBgn0037378	=	dmel_only
FBgn0010622 (known) FBgn0035853	=	dmel_only
FBgn0010622 (known) FBgn0037631	=	dmel_only
FBgn0010622 (known) FBgn0024189	=	dmel_only
FBgn0010622 (known) FBgn0031946	=	dmel_only
FBgn0010622 (known) FBgn0036729	=	dmel_only
FBgn0010622 (known) FBgn0013765	=	dmel_only
FBgn0010633 (known) FBgn0035371	=	dmel_only
FBgn0010633 (known) FBgn0035875	=	dmel_only
FBgn0010633 (known) FBgn0035510	=	dmel_only
FBgn0010633 (known) FBgn0024330	=	dmel_only
FBgn0010633 (known) FBgn0025456	=	dmel_only
FBgn0010651 (known) FBgn0086384	=	dmel_only
FBgn0010660 (known) FBgn0027103	=	dmel_only
FBgn0010660 (known) FBgn0036052	=	dmel_only
FBgn0010704 (known) FBgn0038549	=	dmel_only
FBgn0010709 (known) FBgn0020369	=	dmel_only
FBgn0010715 (known) FBgn0052169	=	dmel_only
FBgn0010715 (known) FBgn0051679	=	dmel_only
FBgn0010715 (known) FBgn0034181	=	dmel_only
FBgn0010715 (known) FBgn0032196	=	dmel_only
FBgn0010715 (known) FBgn0039970	=	dmel_only
FBgn0010715 (known) FBgn0023517	=	dmel_only
FBgn0010715 (known) FBgn0028509	=	dmel_only
FBgn0010715 (known) FBgn0037582	=	dmel_only
FBgn0010715 (known) FBgn0036029	=	dmel_only
FBgn0010715 (known) FBgn0032192	=	dmel_only
FBgn0010715 (known) FBgn0026238	=	dmel_only
FBgn0010715 (known) FBgn0027592	=	dmel_only
FBgn0010715 (known) FBgn0035510	=	dmel_only
FBgn0010715 (known) FBgn0035754	=	dmel_only
FBgn0010715 (known) FBgn0025334	=	dmel_only
FBgn0010741 (known) FBgn0028860	=	dmel_only
FBgn0010741 (known) FBgn0034651	=	dmel_only
FBgn0010741 (known) FBgn0033702	=	dmel_only
FBgn0010741 (known) FBgn0037893	=	S
FBgn0010747 (known) FBgn0034345	=	dmel_only
FBgn0010762 (known) FBgn0030558	=	dmel_only
FBgn0010768 (known) FBgn0027052	=	dmel_only
FBgn0010768 (known) FBgn0023091	=	dmel_only
FBgn0010772 (known) FBgn0015664	=	dmel_only
FBgn0010774 (known) FBgn0037261	=	dmel_only
FBgn0010774 (known) FBgn0031082	=	dmel_only
FBgn0010774 (known) FBgn0030956	=	dmel_only
FBgn0010774 (known) FBgn0033404	=	dmel_only
FBgn0010786 (known) FBgn0035097	=	dmel_only
FBgn0010786 (known) FBgn0031810	=	dmel_only
FBgn0010786 (known) FBgn0050115	=	dmel_only
FBgn0010786 (known) FBgn0028658	=	dmel_only
FBgn0010786 (known) FBgn0032481	=	dmel_only
FBgn0010786 (known) FBgn0028838	=	dmel_only
FBgn0010786 (known) FBgn0044046	=	dmel_only
FBgn0010786 (known) FBgn0011285	=	dmel_only
FBgn0010786 (known) FBgn0015371	=	dmel_only
FBgn0010786 (known) FBgn0032640	=	dmel_only
FBgn0010786 (known) FBgn0038244	=	dmel_only
FBgn0010786 (known) FBgn0030003	=	dmel_only
FBgn0010786 (known) FBgn0032207	=	dmel_only
FBgn0010786 (known) FBgn0034073	=	dmel_only
FBgn0010786 (known) FBgn0039849	=	dmel_only
FBgn0010808 (known) FBgn0029799	=	dmel_only
FBgn0010808 (known) FBgn0034483	=	dmel_only
FBgn0010812 (known) FBgn0024542	=	dmel_only
FBgn0010812 (known) FBgn0032407	=	dmel_only
FBgn0010825 (known) FBgn0038301	=	dmel_only
FBgn0010825 (known) FBgn0032763	=	dmel_only
FBgn0010830 (known) FBgn0036287	=	dmel_only
FBgn0010851 (known) FBgn0031450	=	dmel_only
FBgn0010877 (known) FBgn0031850	=	dmel_only
FBgn0010877 (known) FBgn0038659	=	dmel_only
FBgn0010894 (known) FBgn0028544	=	dmel_only
FBgn0010894 (known) FBgn0011666	=	dmel_only
FBgn0010894 (known) FBgn0037921	=	dmel_only
FBgn0010894 (known) FBgn0020299	=	dmel_only
FBgn0010894 (known) FBgn0085430	=	dmel_only
FBgn0010894 (known) FBgn0052447	=	dmel_only
FBgn0010894 (known) FBgn0028407	=	dmel_only
FBgn0010894 (known) FBgn0028573	=	dmel_only
FBgn0010905 (known) FBgn0086384	=	dmel_only
FBgn0010909 (known) FBgn0052635	=	dmel_only
FBgn0010909 (known) FBgn0026319	=	dmel_only
FBgn0010909 (known) FBgn0014133	=	dmel_only
FBgn0010909 (known) FBgn0031745	=	dmel_only
FBgn0010926 (known) FBgn0029880	=	dmel_only
FBgn0010926 (known) FBgn0086450	=	dmel_only
FBgn0011016 (known) FBgn0035578	=	dmel_only
FBgn0011016 (known) FBgn0052594	=	dmel_only
FBgn0011020 (known) FBgn0020496	=	dmel_only
FBgn0011020 (known) FBgn0015602	=	dmel_only
FBgn0011020 (known) FBgn0031008	=	dmel_only
FBgn0011202 (known) FBgn0031450	=	dmel_only
FBgn0011202 (known) FBgn0035439	=	dmel_only
FBgn0011205 (known) FBgn0037280	=	dmel_only
FBgn0011205 (known) FBgn0061200	=	dmel_only
FBgn0011205 (known) FBgn0011726	=	dmel_only
FBgn0011206 (known) FBgn0036608	=	dmel_only
FBgn0011206 (known) FBgn0036977	=	dmel_only
FBgn0011206 (known) FBgn0035545	=	dmel_only
FBgn0011206 (known) FBgn0035379	=	dmel_only
FBgn0011206 (known) FBgn0085383	=	dmel_only
FBgn0011206 (known) FBgn0031768	=	dmel_only
FBgn0011207 (known) FBgn0024248	=	dmel_only
FBgn0011207 (known) FBgn0035691	=	dmel_only
FBgn0011207 (known) FBgn0042712	=	dmel_only
FBgn0011211 (known) FBgn0051450	=	dmel_only
FBgn0011211 (known) FBgn0031456	=	dmel_only
FBgn0011211 (known) FBgn0027537	=	dmel_only
FBgn0011211 (known) FBgn0036652	=	dmel_only
FBgn0011211 (known) FBgn0026371	=	dmel_only
FBgn0011211 (known) FBgn0016724	=	dmel_only
FBgn0011211 (known) FBgn0038909	=	dmel_only
FBgn0011217 (known) FBgn0030693	=	dmel_only
FBgn0011217 (known) FBgn0031944	=	dmel_only
FBgn0011217 (known) FBgn0013303	=	dmel_only
FBgn0011217 (known) FBgn0024921	=	dmel_only
FBgn0011217 (known) FBgn0028847	=	dmel_only
FBgn0011217 (known) FBgn0023423	=	dmel_only
FBgn0011217 (known) FBgn0031057	=	dmel_only
FBgn0011217 (known) FBgn0015324	=	dmel_only
FBgn0011217 (known) FBgn0031626	=	dmel_only
FBgn0011217 (known) FBgn0033884	=	H
FBgn0011217 (known) FBgn0015509	=	dmel_only
FBgn0011217 (known) FBgn0052581	=	dmel_only
FBgn0011217 (known) FBgn0037384	=	dmel_only
FBgn0011217 (known) FBgn0052626	=	dmel_only
FBgn0011217 (known) FBgn0034331	=	dmel_only
FBgn0011217 (known) FBgn0032660	=	dmel_only
FBgn0011217 (known) FBgn0028970	=	dmel_only
FBgn0011219 (known) FBgn0031763	=	dmel_only
FBgn0011224 (known) FBgn0037409	=	dmel_only
FBgn0011224 (known) FBgn0024987	=	dmel_only
FBgn0011224 (known) FBgn0036257	=	dmel_only
FBgn0011224 (known) FBgn0038788	=	dmel_only
FBgn0011224 (known) FBgn0025674	=	dmel_only
FBgn0011224 (known) FBgn0011598	=	dmel_only
FBgn0011224 (known) FBgn0022936	=	dmel_only
FBgn0011224 (known) FBgn0036698	=	dmel_only
FBgn0011224 (known) FBgn0031952	=	dmel_only
FBgn0011224 (known) FBgn0024371	=	dmel_only
FBgn0011224 (known) FBgn0039858	=	dmel_only
FBgn0011224 (known) FBgn0037279	=	dmel_only
FBgn0011224 (known) FBgn0037613	=	dmel_only
FBgn0011224 (known) FBgn0015624	=	dmel_only
FBgn0011224 (known) FBgn0030400	=	dmel_only
FBgn0011224 (known) FBgn0023526	=	dmel_only
FBgn0011225 (known) FBgn0020503	=	dmel_only
FBgn0011225 (known) FBgn0011715	=	dmel_only
FBgn0011227 (known) FBgn0028737	=	dmel_only
FBgn0011227 (known) FBgn0020910	=	dmel_only
FBgn0011227 (known) FBgn0035607	=	dmel_only
FBgn0011230 (known) FBgn0037162	=	dmel_only
FBgn0011230 (known) FBgn0039313	=	dmel_only
FBgn0011230 (known) FBgn0035491	=	dmel_only
FBgn0011232 (known) FBgn0027054	=	dmel_only
FBgn0011236 (known) FBgn0022238	=	dmel_only
FBgn0011236 (known) FBgn0038425	=	dmel_only
FBgn0011241 (known) FBgn0039589	=	dmel_only
FBgn0011244 (known) FBgn0033539	=	dmel_only
FBgn0011244 (known) FBgn0032455	=	dmel_only
FBgn0011244 (known) FBgn0024887	=	dmel_only
FBgn0011244 (known) FBgn0014141	=	dmel_only
FBgn0011244 (known) FBgn0020496	=	dmel_only
FBgn0011244 (known) FBgn0013759	=	dmel_only
FBgn0011244 (known) FBgn0032515	=	dmel_only
FBgn0011244 (known) FBgn0030674	=	dmel_only
FBgn0011244 (known) FBgn0034392	=	dmel_only
FBgn0011244 (known) FBgn0037632	=	dmel_only
FBgn0011244 (known) FBgn0032671	=	dmel_only
FBgn0011244 (known) FBgn0026375	=	dmel_only
FBgn0011244 (known) FBgn0037359	=	dmel_only
FBgn0011244 (known) FBgn0029853	=	dmel_only
FBgn0011244 (known) FBgn0015509	=	dmel_only
FBgn0011244 (known) FBgn0030881	=	dmel_only
FBgn0011244 (known) FBgn0029740	=	dmel_only
FBgn0011244 (known) FBgn0028837	=	dmel_only
FBgn0011244 (known) FBgn0032924	=	dmel_only
FBgn0011244 (known) FBgn0030710	=	dmel_only
FBgn0011244 (known) FBgn0033005	=	dmel_only
FBgn0011244 (known) FBgn0085379	=	dmel_only
FBgn0011244 (known) FBgn0036262	=	dmel_only
FBgn0011244 (known) FBgn0052647	=	dmel_only
FBgn0011244 (known) FBgn0030245	=	dmel_only
FBgn0011244 (known) FBgn0035162	=	dmel_only
FBgn0011244 (known) FBgn0034259	=	dmel_only
FBgn0011244 (known) FBgn0038762	=	dmel_only
FBgn0011244 (known) FBgn0039909	=	dmel_only
FBgn0011244 (known) FBgn0014001	=	dmel_only
FBgn0011244 (known) FBgn0033831	=	dmel_only
FBgn0011244 (known) FBgn0028325	=	S
FBgn0011244 (known) FBgn0028888	=	dmel_only
FBgn0011244 (known) FBgn0029936	=	dmel_only
FBgn0011244 (known) FBgn0032247	=	dmel_only
FBgn0011244 (known) FBgn0033035	=	dmel_only
FBgn0011244 (known) FBgn0027903	=	dmel_only
FBgn0011244 (known) FBgn0035922	=	dmel_only
FBgn0011253 (known) FBgn0031217	=	dmel_only
FBgn0011253 (known) FBgn0047135	=	dmel_only
FBgn0011253 (known) FBgn0038993	=	dmel_only
FBgn0011253 (known) FBgn0039849	=	dmel_only
FBgn0011259 (known) FBgn0025741	=	dmel_only
FBgn0011259 (known) FBgn0011661	=	dmel_only
FBgn0011260 (known) FBgn0037342	=	dmel_only
FBgn0011260 (known) FBgn0011745	=	dmel_only
FBgn0011260 (known) FBgn0031631	=	dmel_only
FBgn0011260 (known) FBgn0039946	=	dmel_only
FBgn0011260 (known) FBgn0019809	=	dmel_only
FBgn0011260 (known) FBgn0034695	=	dmel_only
FBgn0011260 (known) FBgn0025674	=	dmel_only
FBgn0011260 (known) FBgn0041171	=	dmel_only
FBgn0011260 (known) FBgn0037519	=	dmel_only
FBgn0011260 (known) FBgn0031905	=	dmel_only
FBgn0011260 (known) FBgn0036861	=	dmel_only
FBgn0011270 (known) FBgn0038805	=	dmel_only
FBgn0011270 (known) FBgn0032769	=	dmel_only
FBgn0011272 (known) FBgn0031217	=	dmel_only
FBgn0011272 (known) FBgn0035489	=	dmel_only
FBgn0011272 (known) FBgn0025463	=	dmel_only
FBgn0011272 (known) FBgn0038747	=	dmel_only
FBgn0011272 (known) FBgn0047135	=	dmel_only
FBgn0011272 (known) FBgn0030269	=	dmel_only
FBgn0011272 (known) FBgn0031032	=	dmel_only
FBgn0011272 (known) FBgn0052086	=	dmel_only
FBgn0011272 (known) FBgn0031851	=	S
FBgn0011272 (known) FBgn0035707	=	dmel_only
FBgn0011273 (known) FBgn0039501	=	dmel_only
FBgn0011273 (known) FBgn0034726	=	dmel_only
FBgn0011273 (known) FBgn0062517	=	dmel_only
FBgn0011273 (known) FBgn0023516	=	dmel_only
FBgn0011273 (known) FBgn0030507	=	dmel_only
FBgn0011273 (known) FBgn0034599	=	dmel_only
FBgn0011273 (known) FBgn0037330	=	dmel_only
FBgn0011273 (known) FBgn0031585	=	dmel_only
FBgn0011273 (known) FBgn0033494	=	dmel_only
FBgn0011273 (known) FBgn0039544	=	dmel_only
FBgn0011273 (known) FBgn0032957	=	dmel_only
FBgn0011273 (known) FBgn0035133	=	dmel_only
FBgn0011273 (known) FBgn0038217	=	dmel_only
FBgn0011273 (known) FBgn0033122	=	dmel_only
FBgn0011273 (known) FBgn0035139	=	dmel_only
FBgn0011273 (known) FBgn0032934	=	dmel_only
FBgn0011273 (known) FBgn0025726	=	dmel_only
FBgn0011273 (known) FBgn0032651	=	dmel_only
FBgn0011273 (known) FBgn0015933	=	dmel_only
FBgn0011273 (known) FBgn0027108	=	dmel_only
FBgn0011273 (known) FBgn0042693	=	dmel_only
FBgn0011273 (known) FBgn0031176	=	dmel_only
FBgn0011274 (known) FBgn0026207	=	dmel_only
FBgn0011274 (known) FBgn0014018	=	dmel_only
FBgn0011274 (known) FBgn0038578	=	dmel_only
FBgn0011276 (known) FBgn0038428	=	dmel_only
FBgn0011276 (known) FBgn0024234	=	dmel_only
FBgn0011276 (known) FBgn0027873	=	dmel_only
FBgn0011276 (known) FBgn0031894	=	dmel_only
FBgn0011276 (known) FBgn0024689	=	dmel_only
FBgn0011277 (known) FBgn0038647	=	dmel_only
FBgn0011277 (known) FBgn0011361	=	dmel_only
FBgn0011277 (known) FBgn0030323	=	dmel_only
FBgn0011277 (known) FBgn0034850	=	dmel_only
FBgn0011277 (known) FBgn0034970	=	dmel_only
FBgn0011277 (known) FBgn0036155	=	dmel_only
FBgn0011277 (known) FBgn0037617	=	dmel_only
FBgn0011277 (known) FBgn0035546	=	dmel_only
FBgn0011277 (known) FBgn0036679	=	dmel_only
FBgn0011277 (known) FBgn0014366	=	dmel_only
FBgn0011277 (known) FBgn0086779	=	dmel_only
FBgn0011277 (known) FBgn0037675	=	dmel_only
FBgn0011277 (known) FBgn0027334	=	dmel_only
FBgn0011277 (known) FBgn0033680	=	dmel_only
FBgn0011277 (known) FBgn0035218	=	dmel_only
FBgn0011277 (known) FBgn0040905	=	dmel_only
FBgn0011277 (known) FBgn0035414	=	dmel_only
FBgn0011277 (known) FBgn0031745	=	dmel_only
FBgn0011277 (known) FBgn0034416	=	dmel_only
FBgn0011277 (known) FBgn0033056	=	dmel_only
FBgn0011277 (known) FBgn0032889	=	dmel_only
FBgn0011277 (known) FBgn0039404	=	dmel_only
FBgn0011277 (known) FBgn0066101	=	dmel_only
FBgn0011277 (known) FBgn0052086	=	dmel_only
FBgn0011277 (known) FBgn0039945	=	dmel_only
FBgn0011277 (known) FBgn0039744	=	dmel_only
FBgn0011277 (known) FBgn0030483	=	dmel_only
FBgn0011277 (known) FBgn0037490	=	dmel_only
FBgn0011277 (known) FBgn0030761	=	dmel_only
FBgn0011277 (known) FBgn0051036	=	dmel_only
FBgn0011277 (known) FBgn0016919	=	dmel_only
FBgn0011277 (known) FBgn0030666	=	dmel_only
FBgn0011277 (known) FBgn0031763	=	dmel_only
FBgn0011277 (known) FBgn0051090	=	dmel_only
FBgn0011277 (known) FBgn0033831	=	dmel_only
FBgn0011277 (known) FBgn0025790	=	dmel_only
FBgn0011277 (known) FBgn0037317	=	dmel_only
FBgn0011277 (known) FBgn0052428	=	dmel_only
FBgn0011277 (known) FBgn0036612	=	dmel_only
FBgn0011277 (known) FBgn0039944	=	dmel_only
FBgn0011277 (known) FBgn0052311	=	dmel_only
FBgn0011277 (known) FBgn0033031	=	dmel_only
FBgn0011277 (known) FBgn0038550	=	dmel_only
FBgn0011277 (known) FBgn0052581	=	dmel_only
FBgn0011277 (known) FBgn0037892	=	dmel_only
FBgn0011277 (known) FBgn0029940	=	dmel_only
FBgn0011277 (known) FBgn0030373	=	dmel_only
FBgn0011277 (known) FBgn0042645	=	dmel_only
FBgn0011277 (known) FBgn0030806	=	dmel_only
FBgn0011277 (known) FBgn0036581	=	dmel_only
FBgn0011277 (known) FBgn0036849	=	dmel_only
FBgn0011277 (known) FBgn0040534	=	dmel_only
FBgn0011277 (known) FBgn0036672	=	dmel_only
FBgn0011277 (known) FBgn0033307	=	dmel_only
FBgn0011277 (known) FBgn0032670	=	dmel_only
FBgn0011277 (known) FBgn0025800	=	dmel_only
FBgn0011277 (known) FBgn0033166	=	dmel_only
FBgn0011277 (known) FBgn0031968	=	dmel_only
FBgn0011277 (known) FBgn0031106	=	dmel_only
FBgn0011277 (known) FBgn0086384	=	dmel_only
FBgn0011277 (known) FBgn0034933	=	dmel_only
FBgn0011277 (known) FBgn0011596	=	dmel_only
FBgn0011277 (known) FBgn0030693	=	dmel_only
FBgn0011277 (known) FBgn0052772	=	dmel_only
FBgn0011277 (known) FBgn0035917	=	dmel_only
FBgn0011277 (known) FBgn0028434	=	dmel_only
FBgn0011277 (known) FBgn0036214	=	dmel_only
FBgn0011277 (known) FBgn0041709	=	dmel_only
FBgn0011277 (known) FBgn0026318	=	dmel_only
FBgn0011277 (known) FBgn0026085	=	dmel_only
FBgn0011277 (known) FBgn0020907	=	dmel_only
FBgn0011277 (known) FBgn0031598	=	dmel_only
FBgn0011277 (known) FBgn0031455	=	dmel_only
FBgn0011277 (known) FBgn0037987	=	dmel_only
FBgn0011277 (known) FBgn0023506	=	dmel_only
FBgn0011277 (known) FBgn0032709	=	dmel_only
FBgn0011277 (known) FBgn0038893	=	dmel_only
FBgn0011277 (known) FBgn0013746	=	dmel_only
FBgn0011277 (known) FBgn0037061	=	dmel_only
FBgn0011277 (known) FBgn0039008	=	dmel_only
FBgn0011277 (known) FBgn0040892	=	dmel_only
FBgn0011277 (known) FBgn0031319	=	dmel_only
FBgn0011277 (known) FBgn0031607	=	dmel_only
FBgn0011277 (known) FBgn0032637	=	dmel_only
FBgn0011277 (known) FBgn0083228	=	dmel_only
FBgn0011277 (known) FBgn0033015	=	dmel_only
FBgn0011277 (known) FBgn0025186	=	dmel_only
FBgn0011277 (known) FBgn0039481	=	dmel_only
FBgn0011277 (known) FBgn0032004	=	dmel_only
FBgn0011277 (known) FBgn0036479	=	dmel_only
FBgn0011277 (known) FBgn0052100	=	dmel_only
FBgn0011277 (known) FBgn0036381	=	dmel_only
FBgn0011277 (known) FBgn0034073	=	dmel_only
FBgn0011279 (known) FBgn0052016	=	dmel_only
FBgn0011284 (known) FBgn0036349	=	dmel_only
FBgn0011284 (known) FBgn0038593	=	dmel_only
FBgn0011284 (known) FBgn0038323	=	dmel_only
FBgn0011284 (known) FBgn0037955	=	dmel_only
FBgn0011285 (known) FBgn0039055	=	dmel_only
FBgn0011285 (known) FBgn0015553	=	dmel_only
FBgn0011285 (known) FBgn0029785	=	dmel_only
FBgn0011285 (known) FBgn0038251	=	dmel_only
FBgn0011285 (known) FBgn0031637	=	dmel_only
FBgn0011285 (known) FBgn0020386	=	dmel_only
FBgn0011285 (known) FBgn0026372	=	dmel_only
FBgn0011285 (known) FBgn0032265	=	dmel_only
FBgn0011286 (known) FBgn0031745	=	dmel_only
FBgn0011288 (known) FBgn0039589	=	dmel_only
FBgn0011288 (known) FBgn0013343	=	CH
FBgn0011288 (known) FBgn0028671	=	dmel_only
FBgn0011289 (known) FBgn0029936	=	dmel_only
FBgn0011289 (known) FBgn0037120	=	dmel_only
FBgn0011289 (known) FBgn0039757	=	dmel_only
FBgn0011289 (known) FBgn0039088	=	dmel_only
FBgn0011289 (known) FBgn0040338	=	S
FBgn0011289 (known) FBgn0034539	=	dmel_only
FBgn0011289 (known) FBgn0024189	=	dmel_only
FBgn0011289 (known) FBgn0036155	=	dmel_only
FBgn0011289 (known) FBgn0086710	=	dmel_only
FBgn0011289 (known) FBgn0032847	=	dmel_only
FBgn0011289 (known) FBgn0015288	=	dmel_only
FBgn0011289 (known) FBgn0025635	=	dmel_only
FBgn0011289 (known) FBgn0039713	=	dmel_only
FBgn0011289 (known) FBgn0013799	=	dmel_only
FBgn0011289 (known) FBgn0028577	=	dmel_only
FBgn0011289 (known) FBgn0013347	=	HS
FBgn0011289 (known) FBgn0025613	=	dmel_only
FBgn0011289 (known) FBgn0037379	=	dmel_only
FBgn0011290 (known) FBgn0038108	=	dmel_only
FBgn0011290 (known) FBgn0086679	=	dmel_only
FBgn0011290 (known) FBgn0026392	=	dmel_only
FBgn0011290 (known) FBgn0033356	=	dmel_only
FBgn0011290 (known) FBgn0040670	=	dmel_only
FBgn0011290 (known) FBgn0030389	=	dmel_only
FBgn0011290 (known) FBgn0030821	=	dmel_only
FBgn0011290 (known) FBgn0031991	=	dmel_only
FBgn0011290 (known) FBgn0036849	=	dmel_only
FBgn0011290 (known) FBgn0038909	=	dmel_only
FBgn0011290 (known) FBgn0011836	=	dmel_only
FBgn0011290 (known) FBgn0037303	=	dmel_only
FBgn0011290 (known) FBgn0034394	=	dmel_only
FBgn0011290 (known) FBgn0033879	=	dmel_only
FBgn0011290 (known) FBgn0030620	=	dmel_only
FBgn0011290 (known) FBgn0034182	=	dmel_only
FBgn0011290 (known) FBgn0085388	=	dmel_only
FBgn0011290 (known) FBgn0036337	=	dmel_only
FBgn0011290 (known) FBgn0031026	=	dmel_only
FBgn0011290 (known) FBgn0086779	=	dmel_only
FBgn0011290 (known) FBgn0040352	=	dmel_only
FBgn0011290 (known) FBgn0032078	=	dmel_only
FBgn0011290 (known) FBgn0036920	=	dmel_only
FBgn0011290 (known) FBgn0037526	=	dmel_only
FBgn0011290 (known) FBgn0039666	=	dmel_only
FBgn0011290 (known) FBgn0029095	=	dmel_only
FBgn0011290 (known) FBgn0031077	=	dmel_only
FBgn0011290 (known) FBgn0028622	=	dmel_only
FBgn0011290 (known) FBgn0032889	=	dmel_only
FBgn0011290 (known) FBgn0039639	=	dmel_only
FBgn0011290 (known) FBgn0033672	=	dmel_only
FBgn0011290 (known) FBgn0022959	=	dmel_only
FBgn0011290 (known) FBgn0034143	=	dmel_only
FBgn0011290 (known) FBgn0038325	=	dmel_only
FBgn0011291 (known) FBgn0022382	=	dmel_only
FBgn0011291 (known) FBgn0032312	=	dmel_only
FBgn0011291 (known) FBgn0038494	=	dmel_only
FBgn0011291 (known) FBgn0017551	=	dmel_only
FBgn0011291 (known) FBgn0038566	=	dmel_only
FBgn0011291 (known) FBgn0011836	=	S
FBgn0011291 (known) FBgn0039031	=	dmel_only
FBgn0011291 (known) FBgn0028926	=	dmel_only
FBgn0011291 (known) FBgn0032847	=	HSM
FBgn0011293 (known) FBgn0015218	=	dmel_only
FBgn0011294 (known) FBgn0031899	=	dmel_only
FBgn0011294 (known) FBgn0030507	=	dmel_only
FBgn0011296 (known) FBgn0031488	=	dmel_only
FBgn0011296 (known) FBgn0034513	=	dmel_only
FBgn0011296 (known) FBgn0032846	=	dmel_only
FBgn0011296 (known) FBgn0035693	=	dmel_only
FBgn0011296 (known) FBgn0025674	=	dmel_only
FBgn0011296 (known) FBgn0011296	=	C
FBgn0011296 (known) FBgn0035942	=	dmel_only
FBgn0011296 (known) FBgn0030252	=	dmel_only
FBgn0011296 (known) FBgn0033107	=	dmel_only
FBgn0011296 (known) FBgn0039858	=	dmel_only
FBgn0011296 (known) FBgn0033539	=	dmel_only
FBgn0011296 (known) FBgn0037398	=	dmel_only
FBgn0011297 (known) FBgn0031816	=	dmel_only
FBgn0011297 (known) FBgn0030852	=	dmel_only
FBgn0011300 (known) FBgn0013303	=	dmel_only
FBgn0011300 (known) FBgn0025800	=	dmel_only
FBgn0011300 (known) FBgn0030897	=	dmel_only
FBgn0011305 (known) FBgn0040284	=	dmel_only
FBgn0011305 (known) FBgn0026188	=	dmel_only
FBgn0011327 (known) FBgn0033886	=	C
FBgn0011335 (known) FBgn0028847	=	dmel_only
FBgn0011335 (known) FBgn0033539	=	dmel_only
FBgn0011335 (known) FBgn0038551	=	dmel_only
FBgn0011335 (known) FBgn0038330	=	dmel_only
FBgn0011335 (known) FBgn0039638	=	dmel_only
FBgn0011335 (known) FBgn0036571	=	dmel_only
FBgn0011335 (known) FBgn0036248	=	dmel_only
FBgn0011335 (known) FBgn0038277	=	dmel_only
FBgn0011335 (known) FBgn0036272	=	dmel_only
FBgn0011335 (known) FBgn0011335	=	dmel_only
FBgn0011335 (known) FBgn0032089	=	dmel_only
FBgn0011335 (known) FBgn0052159	=	dmel_only
FBgn0011336 (known) FBgn0029649	=	dmel_only
FBgn0011341 (known) FBgn0034603	=	dmel_only
FBgn0011341 (known) FBgn0011706	=	dmel_only
FBgn0011361 (known) FBgn0036155	=	dmel_only
FBgn0011361 (known) FBgn0032769	=	dmel_only
FBgn0011361 (known) FBgn0031288	=	dmel_only
FBgn0011361 (known) FBgn0016061	=	dmel_only
FBgn0011361 (known) FBgn0030802	=	dmel_only
FBgn0011361 (known) FBgn0031729	=	dmel_only
FBgn0011361 (known) FBgn0023181	=	dmel_only
FBgn0011361 (known) FBgn0031730	=	dmel_only
FBgn0011361 (known) FBgn0085409	=	dmel_only
FBgn0011361 (known) FBgn0038437	=	dmel_only
FBgn0011361 (known) FBgn0032834	=	dmel_only
FBgn0011361 (known) FBgn0031668	=	dmel_only
FBgn0011425 (known) FBgn0032588	=	dmel_only
FBgn0011425 (known) FBgn0033657	=	dmel_only
FBgn0011425 (known) FBgn0033764	=	dmel_only
FBgn0011425 (known) FBgn0052190	=	dmel_only
FBgn0011425 (known) FBgn0035504	=	dmel_only
FBgn0011425 (known) FBgn0036257	=	dmel_only
FBgn0011425 (known) FBgn0036286	=	dmel_only
FBgn0011455 (known) FBgn0023506	=	dmel_only
FBgn0011455 (known) FBgn0037773	=	dmel_only
FBgn0011474 (known) FBgn0039044	=	dmel_only
FBgn0011481 (known) FBgn0027788	=	dmel_only
FBgn0011481 (known) FBgn0013764	=	dmel_only
FBgn0011481 (known) FBgn0040359	=	dmel_only
FBgn0011481 (known) FBgn0053017	=	dmel_only
FBgn0011481 (known) FBgn0040674	=	dmel_only
FBgn0011554 (known) FBgn0052635	=	dmel_only
FBgn0011556 (known) FBgn0032407	=	dmel_only
FBgn0011556 (known) FBgn0034880	=	dmel_only
FBgn0011559 (known) FBgn0035754	=	dmel_only
FBgn0011566 (known) FBgn0039659	=	dmel_only
FBgn0011566 (known) FBgn0033056	=	dmel_only
FBgn0011569 (known) FBgn0034873	=	dmel_only
FBgn0011570 (known) FBgn0034968	=	dmel_only
FBgn0011570 (known) FBgn0034577	=	S
FBgn0011570 (known) FBgn0027084	=	dmel_only
FBgn0011570 (known) FBgn0028434	=	dmel_only
FBgn0011570 (known) FBgn0015544	=	dmel_only
FBgn0011570 (known) FBgn0037802	=	dmel_only
FBgn0011570 (known) FBgn0034443	=	dmel_only
FBgn0011570 (known) FBgn0025111	=	dmel_only
FBgn0011570 (known) FBgn0035730	=	dmel_only
FBgn0011570 (known) FBgn0044510	=	dmel_only
FBgn0011570 (known) FBgn0035639	=	dmel_only
FBgn0011570 (known) FBgn0026403	=	dmel_only
FBgn0011570 (known) FBgn0036043	=	dmel_only
FBgn0011570 (known) FBgn0011638	=	dmel_only
FBgn0011570 (known) FBgn0015805	=	dmel_only
FBgn0011570 (known) FBgn0030345	=	dmel_only
FBgn0011570 (known) FBgn0032679	=	dmel_only
FBgn0011570 (known) FBgn0011661	=	dmel_only
FBgn0011570 (known) FBgn0027375	=	dmel_only
FBgn0011573 (known) FBgn0035510	=	dmel_only
FBgn0011573 (known) FBgn0011739	=	dmel_only
FBgn0011573 (known) FBgn0031052	=	dmel_only
FBgn0011573 (known) FBgn0037302	=	dmel_only
FBgn0011573 (known) FBgn0031785	=	dmel_only
FBgn0011573 (known) FBgn0031626	=	dmel_only
FBgn0011573 (known) FBgn0028504	=	dmel_only
FBgn0011573 (known) FBgn0015806	=	dmel_only
FBgn0011573 (known) FBgn0034869	=	dmel_only
FBgn0011573 (known) FBgn0036172	=	dmel_only
FBgn0011573 (known) FBgn0035042	=	dmel_only
FBgn0011573 (known) FBgn0086679	=	dmel_only
FBgn0011573 (known) FBgn0031768	=	dmel_only
FBgn0011573 (known) FBgn0030945	=	dmel_only
FBgn0011573 (known) FBgn0032885	=	dmel_only
FBgn0011573 (known) FBgn0039970	=	dmel_only
FBgn0011573 (known) FBgn0036564	=	dmel_only
FBgn0011573 (known) FBgn0037345	=	dmel_only
FBgn0011586 (known) FBgn0033737	=	dmel_only
FBgn0011586 (known) FBgn0034904	=	dmel_only
FBgn0011586 (known) FBgn0034504	=	dmel_only
FBgn0011586 (known) FBgn0036774	=	dmel_only
FBgn0011586 (known) FBgn0035397	=	dmel_only
FBgn0011586 (known) FBgn0016131	=	dmel_only
FBgn0011586 (known) FBgn0026176	=	dmel_only
FBgn0011586 (known) FBgn0035987	=	dmel_only
FBgn0011586 (known) FBgn0039849	=	dmel_only
FBgn0011586 (known) FBgn0034215	=	dmel_only
FBgn0011586 (known) FBgn0030668	=	dmel_only
FBgn0011586 (known) FBgn0025637	=	dmel_only
FBgn0011586 (known) FBgn0036479	=	dmel_only
FBgn0011586 (known) FBgn0031997	=	dmel_only
FBgn0011586 (known) FBgn0022382	=	dmel_only
FBgn0011586 (known) FBgn0032034	=	dmel_only
FBgn0011586 (known) FBgn0030265	=	dmel_only
FBgn0011592 (known) FBgn0036919	=	dmel_only
FBgn0011592 (known) FBgn0030774	=	dmel_only
FBgn0011592 (known) FBgn0031178	=	dmel_only
FBgn0011596 (known) FBgn0039209	=	dmel_only
FBgn0011596 (known) FBgn0029936	=	dmel_only
FBgn0011596 (known) FBgn0037876	=	dmel_only
FBgn0011596 (known) FBgn0038166	=	dmel_only
FBgn0011596 (known) FBgn0036915	=	dmel_only
FBgn0011596 (known) FBgn0051029	=	dmel_only
FBgn0011596 (known) FBgn0036294	=	dmel_only
FBgn0011596 (known) FBgn0027490	=	dmel_only
FBgn0011596 (known) FBgn0024977	=	dmel_only
FBgn0011596 (known) FBgn0035691	=	dmel_only
FBgn0011596 (known) FBgn0034377	=	dmel_only
FBgn0011598 (known) FBgn0033529	=	dmel_only
FBgn0011598 (known) FBgn0051534	=	dmel_only
FBgn0011598 (known) FBgn0029531	=	dmel_only
FBgn0011598 (known) FBgn0030507	=	dmel_only
FBgn0011598 (known) FBgn0030252	=	dmel_only
FBgn0011598 (known) FBgn0035510	=	dmel_only
FBgn0011598 (known) FBgn0036861	=	dmel_only
FBgn0011598 (known) FBgn0034758	=	dmel_only
FBgn0011598 (known) FBgn0025334	=	dmel_only
FBgn0011598 (known) FBgn0034133	=	dmel_only
FBgn0011598 (known) FBgn0064225	=	dmel_only
FBgn0011598 (known) FBgn0023091	=	dmel_only
FBgn0011598 (known) FBgn0085432	=	dmel_only
FBgn0011598 (known) FBgn0036257	=	dmel_only
FBgn0011598 (known) FBgn0032192	=	dmel_only
FBgn0011598 (known) FBgn0035967	=	dmel_only
FBgn0011598 (known) FBgn0085379	=	dmel_only
FBgn0011598 (known) FBgn0032196	=	dmel_only
FBgn0011598 (known) FBgn0050147	=	dmel_only
FBgn0011598 (known) FBgn0028509	=	dmel_only
FBgn0011598 (known) FBgn0039970	=	dmel_only
FBgn0011598 (known) FBgn0039944	=	dmel_only
FBgn0011598 (known) FBgn0036286	=	dmel_only
FBgn0011598 (known) FBgn0030583	=	dmel_only
FBgn0011598 (known) FBgn0027592	=	dmel_only
FBgn0011598 (known) FBgn0051679	=	dmel_only
FBgn0011598 (known) FBgn0030459	=	dmel_only
FBgn0011604 (known) FBgn0043002	=	dmel_only
FBgn0011604 (known) FBgn0043001	=	dmel_only
FBgn0011604 (known) FBgn0038244	=	dmel_only
FBgn0011604 (known) FBgn0027620	=	dmel_only
FBgn0011606 (known) FBgn0026874	=	dmel_only
FBgn0011606 (known) FBgn0034760	=	dmel_only
FBgn0011606 (known) FBgn0038466	=	dmel_only
FBgn0011606 (known) FBgn0085433	=	dmel_only
FBgn0011606 (known) FBgn0033154	=	dmel_only
FBgn0011606 (known) FBgn0011659	=	dmel_only
FBgn0011606 (known) FBgn0039972	=	dmel_only
FBgn0011606 (known) FBgn0031957	=	dmel_only
FBgn0011606 (known) FBgn0040371	=	dmel_only
FBgn0011638 (known) FBgn0031319	=	dmel_only
FBgn0011638 (known) FBgn0012058	=	dmel_only
FBgn0011638 (known) FBgn0036439	=	dmel_only
FBgn0011638 (known) FBgn0034025	=	dmel_only
FBgn0011638 (known) FBgn0037351	=	dmel_only
FBgn0011640 (known) FBgn0034821	=	dmel_only
FBgn0011640 (known) FBgn0030540	=	dmel_only
FBgn0011640 (known) FBgn0034114	=	dmel_only
FBgn0011640 (known) FBgn0085369	=	dmel_only
FBgn0011640 (known) FBgn0045842	=	dmel_only
FBgn0011640 (known) FBgn0035213	=	dmel_only
FBgn0011640 (known) FBgn0033794	=	dmel_only
FBgn0011640 (known) FBgn0037117	=	dmel_only
FBgn0011640 (known) FBgn0028920	=	dmel_only
FBgn0011640 (known) FBgn0037954	=	dmel_only
FBgn0011640 (known) FBgn0039638	=	dmel_only
FBgn0011640 (known) FBgn0031037	=	dmel_only
FBgn0011640 (known) FBgn0030318	=	dmel_only
FBgn0011640 (known) FBgn0031631	=	dmel_only
FBgn0011640 (known) FBgn0036596	=	dmel_only
FBgn0011640 (known) FBgn0034326	=	dmel_only
FBgn0011640 (known) FBgn0051550	=	dmel_only
FBgn0011642 (known) FBgn0041109	=	dmel_only
FBgn0011642 (known) FBgn0039104	=	dmel_only
FBgn0011642 (known) FBgn0025463	=	dmel_only
FBgn0011648 (known) FBgn0034760	=	dmel_only
FBgn0011648 (known) FBgn0015320	=	dmel_only
FBgn0011648 (known) FBgn0039286	=	dmel_only
FBgn0011648 (known) FBgn0033460	=	dmel_only
FBgn0011648 (known) FBgn0037554	=	dmel_only
FBgn0011648 (known) FBgn0029006	=	H
FBgn0011648 (known) FBgn0030507	=	dmel_only
FBgn0011648 (known) FBgn0085432	=	dmel_only
FBgn0011648 (known) FBgn0053936	=	dmel_only
FBgn0011648 (known) FBgn0028582	=	dmel_only
FBgn0011648 (known) FBgn0035334	=	dmel_only
FBgn0011648 (known) FBgn0034994	=	dmel_only
FBgn0011648 (known) FBgn0039260	=	dmel_only
FBgn0011648 (known) FBgn0052428	=	dmel_only
FBgn0011648 (known) FBgn0036637	=	dmel_only
FBgn0011648 (known) FBgn0027592	=	dmel_only
FBgn0011648 (known) FBgn0039348	=	dmel_only
FBgn0011648 (known) FBgn0030540	=	dmel_only
FBgn0011648 (known) FBgn0037461	=	dmel_only
FBgn0011648 (known) FBgn0037345	=	dmel_only
FBgn0011648 (known) FBgn0053109	=	dmel_only
FBgn0011648 (known) FBgn0038400	=	dmel_only
FBgn0011648 (known) FBgn0034758	=	dmel_only
FBgn0011648 (known) FBgn0035924	=	dmel_only
FBgn0011648 (known) FBgn0036786	=	dmel_only
FBgn0011648 (known) FBgn0030955	=	dmel_only
FBgn0011648 (known) FBgn0035150	=	dmel_only
FBgn0011648 (known) FBgn0011655	=	H
FBgn0011648 (known) FBgn0041582	=	dmel_only
FBgn0011648 (known) FBgn0024689	=	dmel_only
FBgn0011648 (known) FBgn0035162	=	dmel_only
FBgn0011648 (known) FBgn0042102	=	dmel_only
FBgn0011648 (known) FBgn0039858	=	dmel_only
FBgn0011648 (known) FBgn0051534	=	dmel_only
FBgn0011648 (known) FBgn0015624	=	dmel_only
FBgn0011653 (known) FBgn0027103	=	dmel_only
FBgn0011655 (known) FBgn0040892	=	dmel_only
FBgn0011655 (known) FBgn0052264	=	dmel_only
FBgn0011655 (known) FBgn0039403	=	dmel_only
FBgn0011655 (known) FBgn0030853	=	dmel_only
FBgn0011655 (known) FBgn0015818	=	dmel_only
FBgn0011655 (known) FBgn0025800	=	H
FBgn0011656 (known) FBgn0052451	=	dmel_only
FBgn0011659 (known) FBgn0029823	=	dmel_only
FBgn0011659 (known) FBgn0038889	=	dmel_only
FBgn0011659 (known) FBgn0051352	=	dmel_only
FBgn0011659 (known) FBgn0032469	=	dmel_only
FBgn0011659 (known) FBgn0033458	=	dmel_only
FBgn0011659 (known) FBgn0051224	=	dmel_only
FBgn0011659 (known) FBgn0024191	=	dmel_only
FBgn0011659 (known) FBgn0020440	=	dmel_only
FBgn0011659 (known) FBgn0034155	=	dmel_only
FBgn0011659 (known) FBgn0035308	=	dmel_only
FBgn0011659 (known) FBgn0027335	=	dmel_only
FBgn0011659 (known) FBgn0030716	=	dmel_only
FBgn0011659 (known) FBgn0012049	=	dmel_only
FBgn0011659 (known) FBgn0032154	=	dmel_only
FBgn0011659 (known) FBgn0031799	=	dmel_only
FBgn0011659 (known) FBgn0015933	=	dmel_only
FBgn0011659 (known) FBgn0027619	=	dmel_only
FBgn0011659 (known) FBgn0020309	=	dmel_only
FBgn0011659 (known) FBgn0011660	=	CHS
FBgn0011659 (known) FBgn0037348	=	dmel_only
FBgn0011659 (known) FBgn0031300	=	dmel_only
FBgn0011659 (known) FBgn0030631	=	dmel_only
FBgn0011659 (known) FBgn0036804	=	dmel_only
FBgn0011659 (known) FBgn0035237	=	dmel_only
FBgn0011659 (known) FBgn0085372	=	dmel_only
FBgn0011659 (known) FBgn0022720	=	dmel_only
FBgn0011660 (known) FBgn0039283	=	dmel_only
FBgn0011660 (known) FBgn0051224	=	dmel_only
FBgn0011660 (known) FBgn0037028	=	dmel_only
FBgn0011660 (known) FBgn0053129	=	dmel_only
FBgn0011660 (known) FBgn0036762	=	dmel_only
FBgn0011660 (known) FBgn0020618	=	dmel_only
FBgn0011660 (known) FBgn0030776	=	dmel_only
FBgn0011660 (known) FBgn0041180	=	dmel_only
[truncated: 3,186,783 more chars]
