# Supplementary material for: Building and analyzing protein interactome networks by cross-species comparisons
Source: BMC Syst Biol. 2010 Mar 30;4:36. doi: 10.1186/1752-0509-4-36 (PMC2859380; doi:10.1186/1752-0509-4-36)
Supplement: Additional file 8 — Zio Dmel. A zipped folder containing files formatted for use in Cytoscape listed in Supplemental Table 3. These files are for Drosophila melanogaster proteins. [file 1752-0509-4-36-S8.ZIP › dmel/dmel_SpeciesScore.eda]

dmel_SpeciesScore.eda
FBgn0000008 (known) FBgn0028336	=	1.0
FBgn0000008 (known) FBgn0005427	=	1.0
FBgn0000008 (known) FBgn0028969	=	1.0
FBgn0000008 (known) FBgn0031957	=	1.0
FBgn0000008 (known) FBgn0039846	=	1.0
FBgn0000008 (known) FBgn0002622	=	1.0
FBgn0000008 (known) FBgn0003870	=	1.0
FBgn0000008 (known) FBgn0040371	=	1.0
FBgn0000008 (known) FBgn0030082	=	1.0
FBgn0000008 (known) FBgn0035499	=	1.0
FBgn0000011 (known) FBgn0005672	=	1.0
FBgn0000011 (known) FBgn0036919	=	1.0
FBgn0000011 (known) FBgn0003460	=	1.0
FBgn0000011 (known) FBgn0020304	=	1.0
FBgn0000011 (known) FBgn0003892	=	1.0
FBgn0000014 (known) FBgn0000611	=	1.0
FBgn0000014 (known) FBgn0039858	=	1.0
FBgn0000015 (known) FBgn0028837	=	1.0
FBgn0000015 (known) FBgn0053207	=	1.0
FBgn0000015 (known) FBgn0031506	=	1.0
FBgn0000015 (known) FBgn0036716	=	1.0
FBgn0000015 (known) FBgn0034372	=	1.0
FBgn0000015 (known) FBgn0004462	=	1.0
FBgn0000015 (known) FBgn0000559	=	1.0
FBgn0000015 (known) FBgn0031174	=	1.0
FBgn0000017 (known) FBgn0005631	=	1.0
FBgn0000017 (known) FBgn0000578	=	1.0
FBgn0000017 (known) FBgn0000464	=	1.0
FBgn0000017 (known) FBgn0020510	=	1.0
FBgn0000017 (known) FBgn0028388	=	1.0
FBgn0000017 (known) FBgn0014007	=	1.0
FBgn0000018 (predicted) FBgn0027049	=	1.0
FBgn0000022 (known) FBgn0002631	=	1.0
FBgn0000022 (known) FBgn0004170	=	1.0
FBgn0000022 (known) FBgn0000413	=	1.0
FBgn0000022 (known) FBgn0039748	=	1.0
FBgn0000022 (known) FBgn0011273	=	1.0
FBgn0000022 (known) FBgn0000575	=	1.0
FBgn0000022 (known) FBgn0002609	=	1.0
FBgn0000022 (known) FBgn0000591	=	1.0
FBgn0000022 (known) FBgn0002733	=	1.0
FBgn0000022 (known) FBgn0031129	=	1.0
FBgn0000022 (known) FBgn0000022	=	1.0
FBgn0000022 (known) FBgn0035917	=	1.0
FBgn0000022 (known) FBgn0002735	=	1.0
FBgn0000022 (known) FBgn0002633	=	1.0
FBgn0000022 (known) FBgn0002561	=	1.0
FBgn0000024 (known) FBgn0031032	=	1.0
FBgn0000028 (known) FBgn0086680	=	1.0
FBgn0000028 (known) FBgn0001079	=	1.0
FBgn0000028 (predicted) FBgn0028892	=	0.9
FBgn0000028 (predicted) FBgn0034688	=	0.75
FBgn0000028 (predicted) FBgn0034687	=	0.85
FBgn0000028 (predicted) FBgn0034689	=	0.77
FBgn0000032 (known) FBgn0034994	=	1.0
FBgn0000032 (predicted) FBgn0036875	=	0.93
FBgn0000032 (predicted) FBgn0000032	=	0.93
FBgn0000032 (predicted) FBgn0036877	=	0.97
FBgn0000032 (predicted) FBgn0036876	=	0.97
FBgn0000036 (predicted) FBgn0000038	=	1.86
FBgn0000036 (predicted) FBgn0037212	=	1.83
FBgn0000036 (predicted) FBgn0028837	=	0.77
FBgn0000036 (predicted) FBgn0000036	=	1.86
FBgn0000036 (predicted) FBgn0004118	=	1.85
FBgn0000036 (predicted) FBgn0004907	=	0.88
FBgn0000036 (predicted) FBgn0000039	=	1.81
FBgn0000036 (predicted) FBgn0015519	=	1.86
FBgn0000038 (known) FBgn0015519	=	2.8600000000000003
FBgn0000038 (predicted) FBgn0028837	=	0.86
FBgn0000038 (predicted) FBgn0000038	=	3.58
FBgn0000038 (predicted) FBgn0037212	=	1.83
FBgn0000038 (predicted) FBgn0004907	=	0.88
FBgn0000038 (predicted) FBgn0004118	=	1.85
FBgn0000038 (predicted) FBgn0000039	=	1.81
FBgn0000039 (known) FBgn0024733	=	1.0
FBgn0000039 (known) FBgn0037637	=	1.0
FBgn0000039 (predicted) FBgn0004907	=	0.88
FBgn0000039 (predicted) FBgn0004118	=	1.8
FBgn0000039 (predicted) FBgn0028837	=	0.76
FBgn0000039 (predicted) FBgn0015519	=	1.81
FBgn0000039 (predicted) FBgn0037212	=	1.78
FBgn0000039 (predicted) FBgn0000039	=	1.76
FBgn0000042 (known) FBgn0003475	=	1.0
FBgn0000042 (known) FBgn0032785	=	1.0
FBgn0000042 (known) FBgn0005771	=	1.0
FBgn0000042 (known) FBgn0000630	=	1.0
FBgn0000042 (known) FBgn0031089	=	1.0
FBgn0000042 (known) FBgn0013733	=	1.0
FBgn0000042 (known) FBgn0052264	=	1.0
FBgn0000042 (known) FBgn0038714	=	1.0
FBgn0000042 (known) FBgn0011771	=	1.0
FBgn0000042 (known) FBgn0028388	=	2.0
FBgn0000042 (known) FBgn0036058	=	1.0
FBgn0000042 (known) FBgn0038108	=	1.0
FBgn0000042 (known) FBgn0085410	=	1.0
FBgn0000042 (known) FBgn0028495	=	1.0
FBgn0000042 (known) FBgn0029905	=	1.0
FBgn0000042 (known) FBgn0031988	=	1.0
FBgn0000042 (known) FBgn0038206	=	2.0
FBgn0000042 (known) FBgn0000256	=	1.0
FBgn0000042 (known) FBgn0005649	=	1.0
FBgn0000042 (known) FBgn0035424	=	1.0
FBgn0000042 (known) FBgn0053197	=	1.0
FBgn0000042 (known) FBgn0025632	=	1.0
FBgn0000042 (known) FBgn0028577	=	1.0
FBgn0000042 (known) FBgn0051211	=	1.0
FBgn0000042 (known) FBgn0035554	=	1.0
FBgn0000042 (known) FBgn0026084	=	1.0
FBgn0000042 (known) FBgn0041582	=	1.0
FBgn0000042 (known) FBgn0085383	=	1.0
FBgn0000042 (known) FBgn0031408	=	1.0
FBgn0000042 (known) FBgn0030734	=	1.0
FBgn0000042 (known) FBgn0003187	=	1.0
FBgn0000042 (known) FBgn0033886	=	1.0
FBgn0000042 (known) FBgn0038815	=	1.0
FBgn0000042 (known) FBgn0036312	=	1.0
FBgn0000042 (known) FBgn0052369	=	1.0
FBgn0000042 (known) FBgn0000212	=	1.0
FBgn0000042 (known) FBgn0035513	=	1.0
FBgn0000042 (known) FBgn0030540	=	1.0
FBgn0000042 (known) FBgn0003447	=	1.0
FBgn0000042 (known) FBgn0030204	=	1.0
FBgn0000042 (known) FBgn0017453	=	1.0
FBgn0000042 (known) FBgn0019624	=	1.0
FBgn0000042 (known) FBgn0028965	=	1.0
FBgn0000042 (known) FBgn0013349	=	1.0
FBgn0000042 (known) FBgn0031314	=	1.0
FBgn0000042 (known) FBgn0029709	=	1.0
FBgn0000042 (predicted) FBgn0013276	=	1.0
FBgn0000042 (predicted) FBgn0039654	=	1.0
FBgn0000042 (predicted) FBgn0085224	=	1.0
FBgn0000042 (predicted) FBgn0003204	=	1.0
FBgn0000042 (predicted) FBgn0053554	=	1.0
FBgn0000042 (predicted) FBgn0051354	=	0.99
FBgn0000042 (predicted) FBgn0036309	=	1.0
FBgn0000042 (predicted) FBgn0011570	=	1.0
FBgn0000042 (predicted) FBgn0001233	=	1.0
FBgn0000042 (predicted) FBgn0001341	=	1.0
FBgn0000042 (predicted) FBgn0000044	=	1.0
FBgn0000042 (predicted) FBgn0020367	=	1.0
FBgn0000042 (predicted) FBgn0039808	=	1.0
FBgn0000042 (predicted) FBgn0024330	=	1.0
FBgn0000042 (predicted) FBgn0010217	=	1.0
FBgn0000042 (predicted) FBgn0030359	=	1.0
FBgn0000042 (predicted) FBgn0035247	=	1.0
FBgn0000042 (predicted) FBgn0034231	=	1.0
FBgn0000042 (predicted) FBgn0015805	=	1.0
FBgn0000042 (predicted) FBgn0025463	=	1.0
FBgn0000042 (predicted) FBgn0033382	=	0.95
FBgn0000042 (predicted) FBgn0010611	=	1.0
FBgn0000042 (predicted) FBgn0029006	=	1.0
FBgn0000042 (predicted) FBgn0000120	=	1.93
FBgn0000042 (predicted) FBgn0013762	=	1.0
FBgn0000042 (predicted) FBgn0034537	=	1.0
FBgn0000042 (predicted) FBgn0037541	=	1.0
FBgn0000042 (predicted) FBgn0013279	=	0.99
FBgn0000042 (predicted) FBgn0000045	=	1.0
FBgn0000042 (predicted) FBgn0033794	=	1.0
FBgn0000042 (predicted) FBgn0020655	=	1.0
FBgn0000042 (predicted) FBgn0010263	=	1.0
FBgn0000042 (predicted) FBgn0052423	=	1.0
FBgn0000042 (predicted) FBgn0020633	=	1.0
FBgn0000042 (predicted) FBgn0037728	=	1.0
FBgn0000042 (predicted) FBgn0031094	=	1.0
FBgn0000042 (predicted) FBgn0004654	=	1.0
FBgn0000042 (predicted) FBgn0010348	=	1.0
FBgn0000042 (predicted) FBgn0010355	=	1.0
FBgn0000042 (predicted) FBgn0086613	=	1.0
FBgn0000042 (predicted) FBgn0031051	=	1.0
FBgn0000042 (predicted) FBgn0036357	=	1.0
FBgn0000042 (predicted) FBgn0039562	=	1.0
FBgn0000042 (predicted) FBgn0014906	=	0.95
FBgn0000042 (predicted) FBgn0000047	=	1.0
FBgn0000042 (predicted) FBgn0035524	=	1.0
FBgn0000042 (predicted) FBgn0000570	=	1.0
FBgn0000042 (predicted) FBgn0003687	=	1.0
FBgn0000042 (predicted) FBgn0038947	=	1.0
FBgn0000042 (predicted) FBgn0010287	=	1.0
FBgn0000042 (predicted) FBgn0030354	=	1.0
FBgn0000042 (predicted) FBgn0011676	=	1.0
FBgn0000042 (predicted) FBgn0031042	=	1.0
FBgn0000042 (predicted) FBgn0000042	=	1.0
FBgn0000042 (predicted) FBgn0010551	=	1.0
FBgn0000042 (predicted) FBgn0003392	=	1.0
FBgn0000042 (predicted) FBgn0025865	=	1.0
FBgn0000042 (predicted) FBgn0035953	=	1.0
FBgn0000042 (predicted) FBgn0030951	=	1.0
FBgn0000042 (predicted) FBgn0028997	=	1.0
FBgn0000042 (predicted) FBgn0040929	=	1.0
FBgn0000042 (predicted) FBgn0037610	=	1.0
FBgn0000042 (predicted) FBgn0003559	=	1.0
FBgn0000042 (predicted) FBgn0000043	=	1.0
FBgn0000042 (predicted) FBgn0003274	=	1.0
FBgn0000042 (predicted) FBgn0032620	=	1.0
FBgn0000042 (predicted) FBgn0000581	=	1.0
FBgn0000042 (predicted) FBgn0027341	=	1.0
FBgn0000042 (predicted) FBgn0013278	=	0.99
FBgn0000042 (predicted) FBgn0033562	=	1.0
FBgn0000042 (predicted) FBgn0001187	=	0.89
FBgn0000042 (predicted) FBgn0033342	=	1.0
FBgn0000042 (predicted) FBgn0042711	=	0.92
FBgn0000042 (predicted) FBgn0030877	=	1.0
FBgn0000042 (predicted) FBgn0002789	=	1.0
FBgn0000042 (predicted) FBgn0030573	=	1.0
FBgn0000042 (predicted) FBgn0020235	=	1.0
FBgn0000042 (predicted) FBgn0036372	=	1.0
FBgn0000042 (predicted) FBgn0061469	=	1.0
FBgn0000042 (predicted) FBgn0001186	=	1.0
FBgn0000042 (predicted) FBgn0013749	=	1.0
FBgn0000042 (predicted) FBgn0040206	=	1.96
FBgn0000042 (predicted) FBgn0022764	=	1.0
FBgn0000042 (predicted) FBgn0037277	=	1.0
FBgn0000042 (predicted) FBgn0003557	=	1.0
FBgn0000042 (predicted) FBgn0013277	=	0.97
FBgn0000042 (predicted) FBgn0031260	=	1.0
FBgn0000042 (predicted) FBgn0033194	=	1.0
FBgn0000042 (predicted) FBgn0020254	=	1.0
FBgn0000042 (predicted) FBgn0030145	=	1.0
FBgn0000042 (predicted) FBgn0000150	=	1.0
FBgn0000042 (predicted) FBgn0086250	=	1.0
FBgn0000042 (predicted) FBgn0029091	=	0.88
FBgn0000042 (predicted) FBgn0017577	=	1.0
FBgn0000042 (predicted) FBgn0035499	=	1.0
FBgn0000042 (predicted) FBgn0000117	=	1.0
FBgn0000042 (predicted) FBgn0036736	=	1.0
FBgn0000042 (predicted) FBgn0035420	=	1.0
FBgn0000042 (predicted) FBgn0038774	=	1.0
FBgn0000042 (predicted) FBgn0026758	=	1.0
FBgn0000042 (predicted) FBgn0040078	=	1.0
FBgn0000042 (predicted) FBgn0002775	=	1.0
FBgn0000042 (predicted) FBgn0086675	=	1.0
FBgn0000042 (predicted) FBgn0020497	=	1.0
FBgn0000042 (predicted) FBgn0032464	=	1.0
FBgn0000042 (predicted) FBgn0016081	=	1.0
FBgn0000042 (predicted) FBgn0040075	=	1.0
FBgn0000042 (predicted) FBgn0019886	=	0.8
FBgn0000042 (predicted) FBgn0013275	=	1.0
FBgn0000042 (predicted) FBgn0035639	=	1.0
FBgn0000042 (predicted) FBgn0024814	=	1.0
FBgn0000042 (predicted) FBgn0039580	=	1.0
FBgn0000042 (predicted) FBgn0000046	=	1.0
FBgn0000042 (predicted) FBgn0000121	=	2.0
FBgn0000042 (predicted) FBgn0024238	=	1.0
FBgn0000042 (predicted) FBgn0034989	=	1.0
FBgn0000042 (predicted) FBgn0036747	=	0.89
FBgn0000042 (predicted) FBgn0011726	=	1.0
FBgn0000042 (predicted) FBgn0038429	=	1.0
FBgn0000042 (predicted) FBgn0031905	=	1.0
FBgn0000042 (predicted) FBgn0000319	=	1.0
FBgn0000042 (predicted) FBgn0011741	=	1.0
FBgn0000042 (predicted) FBgn0052113	=	1.0
FBgn0000042 (predicted) FBgn0027378	=	1.0
FBgn0000042 (predicted) FBgn0020368	=	1.0
FBgn0000042 (predicted) FBgn0037981	=	1.0
FBgn0000042 (predicted) FBgn0033714	=	1.0
FBgn0000042 (predicted) FBgn0003517	=	1.0
FBgn0000042 (predicted) FBgn0001217	=	0.99
FBgn0000042 (predicted) FBgn0004687	=	1.0
FBgn0000042 (predicted) FBgn0001197	=	1.0
FBgn0000042 (predicted) FBgn0034893	=	1.0
FBgn0000042 (predicted) FBgn0020388	=	1.0
FBgn0000042 (predicted) FBgn0032321	=	1.0
FBgn0000042 (predicted) FBgn0026252	=	1.0
FBgn0000042 (predicted) FBgn0002069	=	1.0
FBgn0000042 (predicted) FBgn0027093	=	1.0
FBgn0000042 (predicted) FBgn0037632	=	1.0
FBgn0000042 (predicted) FBgn0036698	=	1.0
FBgn0000042 (predicted) FBgn0032208	=	1.0
FBgn0000042 (predicted) FBgn0036568	=	1.0
FBgn0000042 (predicted) FBgn0023507	=	1.0
FBgn0000042 (predicted) FBgn0001219	=	1.0
FBgn0000042 (predicted) FBgn0038576	=	1.0
FBgn0000042 (predicted) FBgn0037526	=	1.0
FBgn0000042 (predicted) FBgn0034577	=	1.0
FBgn0000042 (predicted) FBgn0011211	=	1.0
FBgn0000042 (predicted) FBgn0022213	=	1.0
FBgn0000042 (predicted) FBgn0011290	=	1.0
FBgn0000042 (predicted) FBgn0000308	=	1.0
FBgn0000042 (predicted) FBgn0039381	=	1.0
FBgn0000042 (predicted) FBgn0001311	=	1.0
FBgn0000042 (predicted) FBgn0042710	=	0.94
FBgn0000042 (predicted) FBgn0001230	=	0.99
FBgn0000042 (predicted) FBgn0001216	=	0.99
FBgn0000042 (predicted) FBgn0031170	=	0.88
FBgn0000043 (known) FBgn0036790	=	1.0
FBgn0000043 (known) FBgn0028388	=	2.0
FBgn0000043 (known) FBgn0011771	=	1.0
FBgn0000043 (known) FBgn0022764	=	2.0
FBgn0000043 (predicted) FBgn0061469	=	1.0
FBgn0000043 (predicted) FBgn0000570	=	1.0
FBgn0000043 (predicted) FBgn0011570	=	1.0
FBgn0000043 (predicted) FBgn0001187	=	0.89
FBgn0000043 (predicted) FBgn0000045	=	1.0
FBgn0000043 (predicted) FBgn0036747	=	0.89
FBgn0000043 (predicted) FBgn0003274	=	1.0
FBgn0000043 (predicted) FBgn0000150	=	1.0
FBgn0000043 (predicted) FBgn0024330	=	1.0
FBgn0000043 (predicted) FBgn0020497	=	1.0
FBgn0000043 (predicted) FBgn0001219	=	1.0
FBgn0000043 (predicted) FBgn0001341	=	1.0
FBgn0000043 (predicted) FBgn0026758	=	1.0
FBgn0000043 (predicted) FBgn0027093	=	1.0
FBgn0000043 (predicted) FBgn0013278	=	0.99
FBgn0000043 (predicted) FBgn0011676	=	1.0
FBgn0000043 (predicted) FBgn0011741	=	1.0
FBgn0000043 (predicted) FBgn0039808	=	1.0
FBgn0000043 (predicted) FBgn0037610	=	1.0
FBgn0000043 (predicted) FBgn0034537	=	1.0
FBgn0000043 (predicted) FBgn0040929	=	1.0
FBgn0000043 (predicted) FBgn0040075	=	1.0
FBgn0000043 (predicted) FBgn0001230	=	0.99
FBgn0000043 (predicted) FBgn0020235	=	1.0
FBgn0000043 (predicted) FBgn0025463	=	1.0
FBgn0000043 (predicted) FBgn0003517	=	1.0
FBgn0000043 (predicted) FBgn0003559	=	1.0
FBgn0000043 (predicted) FBgn0020655	=	1.0
FBgn0000043 (predicted) FBgn0003392	=	1.0
FBgn0000043 (predicted) FBgn0000117	=	1.0
FBgn0000043 (predicted) FBgn0014906	=	0.95
FBgn0000043 (predicted) FBgn0035524	=	1.0
FBgn0000043 (predicted) FBgn0020388	=	1.0
FBgn0000043 (predicted) FBgn0031905	=	1.0
FBgn0000043 (predicted) FBgn0011211	=	1.0
FBgn0000043 (predicted) FBgn0042710	=	0.94
FBgn0000043 (predicted) FBgn0002789	=	1.0
FBgn0000043 (predicted) FBgn0037632	=	1.0
FBgn0000043 (predicted) FBgn0013275	=	1.0
FBgn0000043 (predicted) FBgn0000044	=	1.0
FBgn0000043 (predicted) FBgn0029091	=	0.88
FBgn0000043 (predicted) FBgn0030877	=	1.0
FBgn0000043 (predicted) FBgn0039654	=	1.0
FBgn0000043 (predicted) FBgn0030573	=	1.0
FBgn0000043 (predicted) FBgn0010263	=	1.0
FBgn0000043 (predicted) FBgn0001216	=	0.99
FBgn0000043 (predicted) FBgn0036372	=	1.0
FBgn0000043 (predicted) FBgn0026252	=	1.0
FBgn0000043 (predicted) FBgn0033342	=	1.0
FBgn0000043 (predicted) FBgn0010355	=	1.0
FBgn0000043 (predicted) FBgn0035639	=	1.0
FBgn0000043 (predicted) FBgn0030951	=	1.0
FBgn0000043 (predicted) FBgn0036357	=	1.0
FBgn0000043 (predicted) FBgn0086675	=	1.0
FBgn0000043 (predicted) FBgn0028997	=	1.0
FBgn0000043 (predicted) FBgn0001197	=	1.0
FBgn0000043 (predicted) FBgn0013279	=	0.99
FBgn0000043 (predicted) FBgn0031260	=	1.0
FBgn0000043 (predicted) FBgn0023507	=	1.0
FBgn0000043 (predicted) FBgn0039580	=	1.0
FBgn0000043 (predicted) FBgn0002069	=	1.0
FBgn0000043 (predicted) FBgn0036736	=	1.0
FBgn0000043 (predicted) FBgn0034577	=	1.0
FBgn0000043 (predicted) FBgn0024814	=	1.0
FBgn0000043 (predicted) FBgn0000308	=	1.0
FBgn0000043 (predicted) FBgn0030145	=	1.0
FBgn0000043 (predicted) FBgn0086250	=	1.0
FBgn0000043 (predicted) FBgn0034989	=	1.0
FBgn0000043 (predicted) FBgn0000046	=	1.0
FBgn0000043 (predicted) FBgn0020368	=	1.0
FBgn0000043 (predicted) FBgn0037728	=	1.0
FBgn0000043 (predicted) FBgn0027341	=	1.0
FBgn0000043 (predicted) FBgn0002775	=	1.0
FBgn0000043 (predicted) FBgn0010611	=	1.0
FBgn0000043 (predicted) FBgn0032464	=	1.0
FBgn0000043 (predicted) FBgn0039562	=	1.0
FBgn0000043 (predicted) FBgn0033194	=	1.0
FBgn0000043 (predicted) FBgn0013277	=	0.97
FBgn0000043 (predicted) FBgn0052113	=	1.0
FBgn0000043 (predicted) FBgn0037277	=	1.0
FBgn0000043 (predicted) FBgn0031051	=	1.0
FBgn0000043 (predicted) FBgn0025865	=	1.0
FBgn0000043 (predicted) FBgn0004687	=	1.0
FBgn0000043 (predicted) FBgn0032321	=	1.0
FBgn0000043 (predicted) FBgn0040078	=	1.0
FBgn0000043 (predicted) FBgn0011290	=	1.0
FBgn0000043 (predicted) FBgn0010348	=	1.0
FBgn0000043 (predicted) FBgn0030359	=	1.0
FBgn0000043 (predicted) FBgn0010551	=	1.0
FBgn0000043 (predicted) FBgn0036568	=	1.0
FBgn0000043 (predicted) FBgn0029006	=	1.0
FBgn0000043 (predicted) FBgn0035953	=	1.0
FBgn0000043 (predicted) FBgn0013276	=	1.0
FBgn0000043 (predicted) FBgn0032620	=	1.0
FBgn0000043 (predicted) FBgn0031170	=	0.88
FBgn0000043 (predicted) FBgn0035499	=	1.0
FBgn0000043 (predicted) FBgn0051354	=	0.99
FBgn0000043 (predicted) FBgn0038429	=	1.0
FBgn0000043 (predicted) FBgn0001186	=	1.0
FBgn0000043 (predicted) FBgn0004654	=	1.0
FBgn0000043 (predicted) FBgn0000043	=	1.0
FBgn0000043 (predicted) FBgn0000581	=	1.0
FBgn0000043 (predicted) FBgn0085224	=	1.0
FBgn0000043 (predicted) FBgn0052423	=	1.0
FBgn0000043 (predicted) FBgn0013762	=	1.0
FBgn0000043 (predicted) FBgn0010287	=	1.0
FBgn0000043 (predicted) FBgn0000121	=	2.0
FBgn0000043 (predicted) FBgn0031042	=	1.0
FBgn0000043 (predicted) FBgn0019886	=	0.8
FBgn0000043 (predicted) FBgn0037981	=	1.0
FBgn0000043 (predicted) FBgn0040206	=	1.96
FBgn0000043 (predicted) FBgn0031094	=	1.0
FBgn0000043 (predicted) FBgn0034893	=	1.0
FBgn0000043 (predicted) FBgn0003557	=	1.0
FBgn0000043 (predicted) FBgn0053554	=	1.0
FBgn0000043 (predicted) FBgn0020254	=	1.0
FBgn0000043 (predicted) FBgn0010217	=	1.0
FBgn0000043 (predicted) FBgn0001233	=	1.0
FBgn0000043 (predicted) FBgn0003687	=	1.0
FBgn0000043 (predicted) FBgn0035247	=	1.0
FBgn0000043 (predicted) FBgn0017577	=	1.0
FBgn0000043 (predicted) FBgn0030354	=	1.0
FBgn0000043 (predicted) FBgn0013749	=	1.0
FBgn0000043 (predicted) FBgn0016081	=	1.0
FBgn0000043 (predicted) FBgn0003204	=	1.0
FBgn0000043 (predicted) FBgn0020633	=	1.0
FBgn0000043 (predicted) FBgn0033562	=	1.0
FBgn0000043 (predicted) FBgn0032208	=	1.0
FBgn0000043 (predicted) FBgn0034231	=	1.0
FBgn0000043 (predicted) FBgn0036698	=	1.0
FBgn0000043 (predicted) FBgn0001217	=	0.99
FBgn0000043 (predicted) FBgn0035420	=	1.0
FBgn0000043 (predicted) FBgn0024238	=	1.0
FBgn0000043 (predicted) FBgn0038947	=	1.0
FBgn0000043 (predicted) FBgn0000047	=	1.0
FBgn0000043 (predicted) FBgn0038576	=	1.0
FBgn0000043 (predicted) FBgn0038774	=	1.0
FBgn0000043 (predicted) FBgn0027378	=	1.0
FBgn0000043 (predicted) FBgn0038206	=	1.0
FBgn0000043 (predicted) FBgn0020367	=	1.0
FBgn0000043 (predicted) FBgn0000120	=	1.93
FBgn0000043 (predicted) FBgn0036309	=	1.0
FBgn0000043 (predicted) FBgn0033714	=	1.0
FBgn0000043 (predicted) FBgn0086613	=	1.0
FBgn0000043 (predicted) FBgn0042711	=	0.92
FBgn0000043 (predicted) FBgn0039381	=	1.0
FBgn0000043 (predicted) FBgn0033794	=	1.0
FBgn0000043 (predicted) FBgn0001311	=	1.0
FBgn0000043 (predicted) FBgn0033382	=	0.95
FBgn0000043 (predicted) FBgn0037541	=	1.0
FBgn0000043 (predicted) FBgn0011726	=	1.0
FBgn0000043 (predicted) FBgn0037526	=	1.0
FBgn0000043 (predicted) FBgn0015805	=	1.0
FBgn0000043 (predicted) FBgn0000319	=	1.0
FBgn0000043 (predicted) FBgn0022213	=	1.0
FBgn0000044 (known) FBgn0011771	=	1.0
FBgn0000044 (known) FBgn0036790	=	1.0
FBgn0000044 (known) FBgn0039044	=	1.0
FBgn0000044 (known) FBgn0025702	=	1.0
FBgn0000044 (known) FBgn0015282	=	1.0
FBgn0000044 (known) FBgn0024189	=	1.0
FBgn0000044 (known) FBgn0038774	=	2.0
FBgn0000044 (known) FBgn0043841	=	1.0
FBgn0000044 (known) FBgn0004859	=	1.0
FBgn0000044 (known) FBgn0031972	=	1.0
FBgn0000044 (known) FBgn0029905	=	1.0
FBgn0000044 (known) FBgn0011290	=	2.0
FBgn0000044 (predicted) FBgn0031094	=	1.0
FBgn0000044 (predicted) FBgn0030145	=	1.0
FBgn0000044 (predicted) FBgn0020618	=	1.0
FBgn0000044 (predicted) FBgn0010287	=	1.0
FBgn0000044 (predicted) FBgn0020235	=	1.0
FBgn0000044 (predicted) FBgn0038206	=	1.0
FBgn0000044 (predicted) FBgn0024814	=	1.0
FBgn0000044 (predicted) FBgn0033562	=	1.0
FBgn0000044 (predicted) FBgn0004638	=	2.0
FBgn0000044 (predicted) FBgn0035524	=	1.0
FBgn0000044 (predicted) FBgn0038947	=	1.0
FBgn0000044 (predicted) FBgn0040075	=	1.0
FBgn0000044 (predicted) FBgn0000121	=	3.0
FBgn0000044 (predicted) FBgn0013276	=	1.0
FBgn0000044 (predicted) FBgn0027341	=	1.0
FBgn0000044 (predicted) FBgn0028388	=	1.0
FBgn0000044 (predicted) FBgn0034231	=	1.0
FBgn0000044 (predicted) FBgn0027093	=	1.0
FBgn0000044 (predicted) FBgn0037728	=	1.0
FBgn0000044 (predicted) FBgn0010424	=	1.0
FBgn0000044 (predicted) FBgn0000570	=	1.0
FBgn0000044 (predicted) FBgn0052423	=	1.0
FBgn0000044 (predicted) FBgn0053558	=	1.0
FBgn0000044 (predicted) FBgn0051354	=	0.99
FBgn0000044 (predicted) FBgn0039808	=	1.0
FBgn0000044 (predicted) FBgn0030529	=	1.0
FBgn0000044 (predicted) FBgn0020655	=	1.0
FBgn0000044 (predicted) FBgn0030359	=	1.0
FBgn0000044 (predicted) FBgn0031692	=	1.0
FBgn0000044 (predicted) FBgn0003557	=	1.0
FBgn0000044 (predicted) FBgn0037632	=	1.0
FBgn0000044 (predicted) FBgn0031260	=	1.0
FBgn0000044 (predicted) FBgn0030877	=	1.0
FBgn0000044 (predicted) FBgn0031905	=	1.0
FBgn0000044 (predicted) FBgn0030354	=	1.0
FBgn0000044 (predicted) FBgn0036568	=	1.0
FBgn0000044 (predicted) FBgn0039580	=	1.0
FBgn0000044 (predicted) FBgn0020386	=	1.0
FBgn0000044 (predicted) FBgn0013275	=	1.0
FBgn0000044 (predicted) FBgn0013749	=	1.0
FBgn0000044 (predicted) FBgn0003559	=	1.0
FBgn0000044 (predicted) FBgn0039562	=	1.0
FBgn0000044 (predicted) FBgn0030951	=	1.0
FBgn0000044 (predicted) FBgn0034537	=	1.0
FBgn0000044 (predicted) FBgn0085503	=	0.97
FBgn0000044 (predicted) FBgn0011570	=	1.0
FBgn0000044 (predicted) FBgn0003204	=	1.0
FBgn0000044 (predicted) FBgn0086675	=	1.0
FBgn0000044 (predicted) FBgn0010611	=	1.0
FBgn0000044 (predicted) FBgn0031051	=	1.0
FBgn0000044 (predicted) FBgn0020388	=	1.0
FBgn0000044 (predicted) FBgn0001187	=	0.89
FBgn0000044 (predicted) FBgn0020367	=	1.0
FBgn0000044 (predicted) FBgn0011676	=	1.0
FBgn0000044 (predicted) FBgn0033714	=	1.0
FBgn0000044 (predicted) FBgn0010225	=	1.0
FBgn0000044 (predicted) FBgn0032208	=	1.0
FBgn0000044 (predicted) FBgn0001186	=	1.0
FBgn0000044 (predicted) FBgn0037981	=	1.0
FBgn0000044 (predicted) FBgn0000047	=	1.0
FBgn0000044 (predicted) FBgn0000581	=	1.0
FBgn0000044 (predicted) FBgn0019886	=	0.8
FBgn0000044 (predicted) FBgn0011211	=	1.0
FBgn0000044 (predicted) FBgn0035247	=	1.0
FBgn0000044 (predicted) FBgn0035420	=	1.0
FBgn0000044 (predicted) FBgn0005585	=	1.0
FBgn0000044 (predicted) FBgn0040078	=	1.0
FBgn0000044 (predicted) FBgn0004654	=	1.0
FBgn0000044 (predicted) FBgn0038466	=	4.65
FBgn0000044 (predicted) FBgn0034989	=	1.0
FBgn0000044 (predicted) FBgn0010355	=	1.0
FBgn0000044 (predicted) FBgn0036573	=	1.0
FBgn0000044 (predicted) FBgn0032620	=	1.0
FBgn0000044 (predicted) FBgn0010263	=	1.0
FBgn0000044 (predicted) FBgn0036372	=	1.0
FBgn0000044 (predicted) FBgn0033194	=	1.0
FBgn0000044 (predicted) FBgn0024330	=	1.0
FBgn0000044 (predicted) FBgn0001230	=	0.99
FBgn0000044 (predicted) FBgn0086250	=	1.0
FBgn0000044 (predicted) FBgn0036698	=	1.0
FBgn0000044 (predicted) FBgn0020633	=	1.0
FBgn0000044 (predicted) FBgn0000319	=	1.0
FBgn0000044 (predicted) FBgn0035639	=	1.0
FBgn0000044 (predicted) FBgn0033342	=	1.0
FBgn0000044 (predicted) FBgn0010423	=	1.0
FBgn0000044 (predicted) FBgn0010348	=	1.0
FBgn0000044 (predicted) FBgn0033794	=	1.0
FBgn0000044 (predicted) FBgn0026317	=	0.99
FBgn0000044 (predicted) FBgn0000046	=	1.0
FBgn0000044 (predicted) FBgn0052113	=	1.0
FBgn0000044 (predicted) FBgn0013278	=	0.99
FBgn0000044 (predicted) FBgn0002775	=	1.0
FBgn0000044 (predicted) FBgn0002069	=	1.0
FBgn0000044 (predicted) FBgn0086613	=	1.0
FBgn0000044 (predicted) FBgn0030573	=	1.0
FBgn0000044 (predicted) FBgn0001217	=	0.99
FBgn0000044 (predicted) FBgn0024238	=	1.0
FBgn0000044 (predicted) FBgn0013762	=	1.0
FBgn0000044 (predicted) FBgn0020368	=	1.0
FBgn0000044 (predicted) FBgn0004687	=	1.0
FBgn0000044 (predicted) FBgn0033382	=	0.95
FBgn0000044 (predicted) FBgn0031170	=	0.88
FBgn0000044 (predicted) FBgn0042710	=	0.94
FBgn0000044 (predicted) FBgn0004397	=	1.0
FBgn0000044 (predicted) FBgn0039757	=	1.0
FBgn0000044 (predicted) FBgn0036747	=	0.89
FBgn0000044 (predicted) FBgn0026252	=	1.0
FBgn0000044 (predicted) FBgn0033027	=	1.0
FBgn0000044 (predicted) FBgn0038429	=	1.0
FBgn0000044 (predicted) FBgn0003687	=	1.0
FBgn0000044 (predicted) FBgn0003274	=	1.0
FBgn0000044 (predicted) FBgn0001341	=	1.0
FBgn0000044 (predicted) FBgn0036736	=	1.0
FBgn0000044 (predicted) FBgn0000308	=	1.0
FBgn0000044 (predicted) FBgn0017577	=	1.0
FBgn0000044 (predicted) FBgn0029091	=	0.88
FBgn0000044 (predicted) FBgn0029006	=	1.0
FBgn0000044 (predicted) FBgn0040929	=	1.0
FBgn0000044 (predicted) FBgn0026758	=	1.0
FBgn0000044 (predicted) FBgn0000117	=	1.0
FBgn0000044 (predicted) FBgn0032464	=	1.0
FBgn0000044 (predicted) FBgn0028997	=	1.0
FBgn0000044 (predicted) FBgn0027378	=	1.0
FBgn0000044 (predicted) FBgn0037526	=	1.0
FBgn0000044 (predicted) FBgn0011741	=	1.0
FBgn0000044 (predicted) FBgn0022764	=	1.0
FBgn0000044 (predicted) FBgn0020497	=	1.0
FBgn0000044 (predicted) FBgn0016081	=	1.0
FBgn0000044 (predicted) FBgn0001216	=	1.95
FBgn0000044 (predicted) FBgn0001197	=	1.0
FBgn0000044 (predicted) FBgn0003517	=	2.0
FBgn0000044 (predicted) FBgn0031042	=	1.0
FBgn0000044 (predicted) FBgn0001233	=	1.0
FBgn0000044 (predicted) FBgn0032321	=	1.0
FBgn0000044 (predicted) FBgn0013277	=	0.97
FBgn0000044 (predicted) FBgn0011661	=	0.96
FBgn0000044 (predicted) FBgn0037277	=	1.0
FBgn0000044 (predicted) FBgn0013279	=	0.99
FBgn0000044 (predicted) FBgn0000120	=	2.86
FBgn0000044 (predicted) FBgn0025865	=	1.0
FBgn0000044 (predicted) FBgn0022213	=	1.0
FBgn0000044 (predicted) FBgn0030703	=	1.0
FBgn0000044 (predicted) FBgn0039654	=	1.0
FBgn0000044 (predicted) FBgn0014906	=	0.95
FBgn0000044 (predicted) FBgn0039381	=	1.0
FBgn0000044 (predicted) FBgn0038576	=	1.0
FBgn0000044 (predicted) FBgn0085224	=	1.0
FBgn0000044 (predicted) FBgn0025463	=	1.0
FBgn0000044 (predicted) FBgn0004921	=	0.91
FBgn0000044 (predicted) FBgn0001219	=	1.94
FBgn0000044 (predicted) FBgn0001311	=	1.0
FBgn0000044 (predicted) FBgn0015805	=	1.0
FBgn0000044 (predicted) FBgn0037610	=	1.0
FBgn0000044 (predicted) FBgn0010217	=	1.0
FBgn0000044 (predicted) FBgn0002789	=	1.0
FBgn0000044 (predicted) FBgn0011726	=	1.0
FBgn0000044 (predicted) FBgn0035953	=	1.0
FBgn0000044 (predicted) FBgn0038662	=	1.0
FBgn0000044 (predicted) FBgn0061469	=	1.0
FBgn0000044 (predicted) FBgn0036357	=	1.0
FBgn0000044 (predicted) FBgn0037541	=	1.0
FBgn0000044 (predicted) FBgn0040206	=	2.92
FBgn0000044 (predicted) FBgn0023507	=	1.0
FBgn0000044 (predicted) FBgn0010551	=	1.0
FBgn0000044 (predicted) FBgn0036309	=	1.0
FBgn0000044 (predicted) FBgn0053554	=	1.0
FBgn0000044 (predicted) FBgn0034893	=	1.0
FBgn0000044 (predicted) FBgn0000044	=	1.0
FBgn0000044 (predicted) FBgn0035499	=	1.0
FBgn0000044 (predicted) FBgn0042711	=	0.92
FBgn0000044 (predicted) FBgn0003392	=	1.0
FBgn0000044 (predicted) FBgn0013348	=	1.0
FBgn0000044 (predicted) FBgn0029095	=	4.42
FBgn0000044 (predicted) FBgn0000045	=	1.0
FBgn0000044 (predicted) FBgn0002921	=	0.97
FBgn0000044 (predicted) FBgn0020254	=	1.0
FBgn0000044 (predicted) FBgn0000150	=	1.0
FBgn0000044 (predicted) FBgn0034577	=	1.0
FBgn0000045 (known) FBgn0004551	=	1.0
FBgn0000045 (known) FBgn0037621	=	1.0
FBgn0000045 (predicted) FBgn0001217	=	0.99
FBgn0000045 (predicted) FBgn0010355	=	1.0
FBgn0000045 (predicted) FBgn0013749	=	1.0
FBgn0000045 (predicted) FBgn0035499	=	1.0
FBgn0000045 (predicted) FBgn0052113	=	1.0
FBgn0000045 (predicted) FBgn0010551	=	1.0
FBgn0000045 (predicted) FBgn0085224	=	1.0
FBgn0000045 (predicted) FBgn0037981	=	1.0
FBgn0000045 (predicted) FBgn0036698	=	1.0
FBgn0000045 (predicted) FBgn0004397	=	1.0
FBgn0000045 (predicted) FBgn0031905	=	1.0
FBgn0000045 (predicted) FBgn0003392	=	1.0
FBgn0000045 (predicted) FBgn0025463	=	1.0
FBgn0000045 (predicted) FBgn0086613	=	1.0
FBgn0000045 (predicted) FBgn0029095	=	4.38
FBgn0000045 (predicted) FBgn0020386	=	1.0
FBgn0000045 (predicted) FBgn0030529	=	0.99
FBgn0000045 (predicted) FBgn0040206	=	2.91
FBgn0000045 (predicted) FBgn0010287	=	1.0
FBgn0000045 (predicted) FBgn0042711	=	0.92
FBgn0000045 (predicted) FBgn0013275	=	1.0
FBgn0000045 (predicted) FBgn0029006	=	1.0
FBgn0000045 (predicted) FBgn0014906	=	0.95
FBgn0000045 (predicted) FBgn0040078	=	1.0
FBgn0000045 (predicted) FBgn0011570	=	1.0
FBgn0000045 (predicted) FBgn0031260	=	1.0
FBgn0000045 (predicted) FBgn0028388	=	1.0
FBgn0000045 (predicted) FBgn0000047	=	1.0
FBgn0000045 (predicted) FBgn0052423	=	1.0
FBgn0000045 (predicted) FBgn0038466	=	4.609999999999999
FBgn0000045 (predicted) FBgn0034537	=	1.0
FBgn0000045 (predicted) FBgn0022213	=	1.0
FBgn0000045 (predicted) FBgn0038429	=	1.0
FBgn0000045 (predicted) FBgn0037526	=	1.0
FBgn0000045 (predicted) FBgn0030877	=	1.0
FBgn0000045 (predicted) FBgn0011211	=	1.0
FBgn0000045 (predicted) FBgn0001341	=	1.0
FBgn0000045 (predicted) FBgn0000045	=	1.0
FBgn0000045 (predicted) FBgn0030951	=	1.0
FBgn0000045 (predicted) FBgn0024238	=	1.0
FBgn0000045 (predicted) FBgn0053554	=	1.0
FBgn0000045 (predicted) FBgn0035953	=	1.0
FBgn0000045 (predicted) FBgn0011741	=	1.0
FBgn0000045 (predicted) FBgn0027093	=	1.0
FBgn0000045 (predicted) FBgn0036568	=	1.0
FBgn0000045 (predicted) FBgn0033714	=	1.0
FBgn0000045 (predicted) FBgn0032620	=	1.0
FBgn0000045 (predicted) FBgn0027341	=	1.0
FBgn0000045 (predicted) FBgn0000120	=	2.85
FBgn0000045 (predicted) FBgn0035420	=	1.0
FBgn0000045 (predicted) FBgn0004654	=	1.0
FBgn0000045 (predicted) FBgn0032321	=	1.0
FBgn0000045 (predicted) FBgn0000319	=	1.0
FBgn0000045 (predicted) FBgn0020368	=	1.0
FBgn0000045 (predicted) FBgn0001219	=	1.9300000000000002
FBgn0000045 (predicted) FBgn0010263	=	1.0
FBgn0000045 (predicted) FBgn0030573	=	1.0
FBgn0000045 (predicted) FBgn0003204	=	1.0
FBgn0000045 (predicted) FBgn0033794	=	1.0
FBgn0000045 (predicted) FBgn0030145	=	1.0
FBgn0000045 (predicted) FBgn0011676	=	1.0
FBgn0000045 (predicted) FBgn0023507	=	1.0
FBgn0000045 (predicted) FBgn0032208	=	1.0
FBgn0000045 (predicted) FBgn0034231	=	1.0
FBgn0000045 (predicted) FBgn0004921	=	0.9
FBgn0000045 (predicted) FBgn0013348	=	1.0
FBgn0000045 (predicted) FBgn0029091	=	0.88
FBgn0000045 (predicted) FBgn0038947	=	1.0
FBgn0000045 (predicted) FBgn0053558	=	0.99
FBgn0000045 (predicted) FBgn0013762	=	1.0
FBgn0000045 (predicted) FBgn0039654	=	1.0
FBgn0000045 (predicted) FBgn0003687	=	1.0
FBgn0000045 (predicted) FBgn0011290	=	1.0
FBgn0000045 (predicted) FBgn0000570	=	1.0
FBgn0000045 (predicted) FBgn0001197	=	1.0
FBgn0000045 (predicted) FBgn0024330	=	1.0
FBgn0000045 (predicted) FBgn0042710	=	0.94
FBgn0000045 (predicted) FBgn0038576	=	1.0
FBgn0000045 (predicted) FBgn0020497	=	1.0
FBgn0000045 (predicted) FBgn0001187	=	0.89
FBgn0000045 (predicted) FBgn0035247	=	1.0
FBgn0000045 (predicted) FBgn0019886	=	0.8
FBgn0000045 (predicted) FBgn0003274	=	1.0
FBgn0000045 (predicted) FBgn0020367	=	1.0
FBgn0000045 (predicted) FBgn0001230	=	0.99
FBgn0000045 (predicted) FBgn0039808	=	1.0
FBgn0000045 (predicted) FBgn0001311	=	1.0
FBgn0000045 (predicted) FBgn0036747	=	0.89
FBgn0000045 (predicted) FBgn0000581	=	1.0
FBgn0000045 (predicted) FBgn0020388	=	1.0
FBgn0000045 (predicted) FBgn0061469	=	1.0
FBgn0000045 (predicted) FBgn0010611	=	1.0
FBgn0000045 (predicted) FBgn0015805	=	1.0
FBgn0000045 (predicted) FBgn0031692	=	1.0
FBgn0000045 (predicted) FBgn0035524	=	1.0
FBgn0000045 (predicted) FBgn0026758	=	1.0
FBgn0000045 (predicted) FBgn0001186	=	1.0
FBgn0000045 (predicted) FBgn0020655	=	1.0
FBgn0000045 (predicted) FBgn0038206	=	1.0
FBgn0000045 (predicted) FBgn0001233	=	1.0
FBgn0000045 (predicted) FBgn0010424	=	1.0
FBgn0000045 (predicted) FBgn0039580	=	1.0
FBgn0000045 (predicted) FBgn0001216	=	1.94
FBgn0000045 (predicted) FBgn0030359	=	1.0
FBgn0000045 (predicted) FBgn0025865	=	1.0
FBgn0000045 (predicted) FBgn0039562	=	1.0
FBgn0000045 (predicted) FBgn0005585	=	0.99
FBgn0000045 (predicted) FBgn0010423	=	1.0
FBgn0000045 (predicted) FBgn0026317	=	0.99
FBgn0000045 (predicted) FBgn0038774	=	1.0
FBgn0000045 (predicted) FBgn0051354	=	0.99
FBgn0000045 (predicted) FBgn0033027	=	1.0
FBgn0000045 (predicted) FBgn0030703	=	0.99
FBgn0000045 (predicted) FBgn0036309	=	1.0
FBgn0000045 (predicted) FBgn0039381	=	1.0
FBgn0000045 (predicted) FBgn0016081	=	1.0
FBgn0000045 (predicted) FBgn0037728	=	1.0
FBgn0000045 (predicted) FBgn0037277	=	1.0
FBgn0000045 (predicted) FBgn0000121	=	2.99
FBgn0000045 (predicted) FBgn0013276	=	1.0
FBgn0000045 (predicted) FBgn0020633	=	1.0
FBgn0000045 (predicted) FBgn0000150	=	1.0
FBgn0000045 (predicted) FBgn0003517	=	1.99
FBgn0000045 (predicted) FBgn0036372	=	1.0
FBgn0000045 (predicted) FBgn0039757	=	0.99
FBgn0000045 (predicted) FBgn0027378	=	1.0
FBgn0000045 (predicted) FBgn0034989	=	1.0
FBgn0000045 (predicted) FBgn0013278	=	0.99
FBgn0000045 (predicted) FBgn0020618	=	0.99
FBgn0000045 (predicted) FBgn0037610	=	1.0
FBgn0000045 (predicted) FBgn0086675	=	1.0
FBgn0000045 (predicted) FBgn0013277	=	0.97
FBgn0000045 (predicted) FBgn0037632	=	1.0
FBgn0000045 (predicted) FBgn0003557	=	1.0
FBgn0000045 (predicted) FBgn0038662	=	1.0
FBgn0000045 (predicted) FBgn0035639	=	1.0
FBgn0000045 (predicted) FBgn0031051	=	1.0
FBgn0000045 (predicted) FBgn0002069	=	1.0
FBgn0000045 (predicted) FBgn0026252	=	1.0
FBgn0000045 (predicted) FBgn0003559	=	1.0
FBgn0000045 (predicted) FBgn0004638	=	2.0
FBgn0000045 (predicted) FBgn0040075	=	1.0
FBgn0000045 (predicted) FBgn0034577	=	1.0
FBgn0000045 (predicted) FBgn0000117	=	1.0
FBgn0000045 (predicted) FBgn0020235	=	1.0
FBgn0000045 (predicted) FBgn0002789	=	1.0
FBgn0000045 (predicted) FBgn0034893	=	1.0
FBgn0000045 (predicted) FBgn0004687	=	1.0
FBgn0000045 (predicted) FBgn0011726	=	1.0
FBgn0000045 (predicted) FBgn0024814	=	1.0
FBgn0000045 (predicted) FBgn0086250	=	1.0
FBgn0000045 (predicted) FBgn0022764	=	1.0
FBgn0000045 (predicted) FBgn0040929	=	1.0
FBgn0000045 (predicted) FBgn0017577	=	1.0
FBgn0000045 (predicted) FBgn0036357	=	1.0
FBgn0000045 (predicted) FBgn0010348	=	1.0
FBgn0000045 (predicted) FBgn0036573	=	0.99
FBgn0000045 (predicted) FBgn0020254	=	1.0
FBgn0000045 (predicted) FBgn0031042	=	1.0
FBgn0000045 (predicted) FBgn0031094	=	1.0
FBgn0000045 (predicted) FBgn0010225	=	0.99
FBgn0000045 (predicted) FBgn0000308	=	1.0
FBgn0000045 (predicted) FBgn0032464	=	1.0
FBgn0000045 (predicted) FBgn0028997	=	1.0
FBgn0000045 (predicted) FBgn0085503	=	0.96
FBgn0000045 (predicted) FBgn0033562	=	1.0
FBgn0000045 (predicted) FBgn0031170	=	0.88
FBgn0000045 (predicted) FBgn0033382	=	0.95
FBgn0000045 (predicted) FBgn0002921	=	0.96
FBgn0000045 (predicted) FBgn0037541	=	1.0
FBgn0000045 (predicted) FBgn0011661	=	0.95
FBgn0000045 (predicted) FBgn0030354	=	1.0
FBgn0000045 (predicted) FBgn0010217	=	1.0
FBgn0000045 (predicted) FBgn0033194	=	1.0
FBgn0000045 (predicted) FBgn0033342	=	1.0
FBgn0000045 (predicted) FBgn0036736	=	1.0
FBgn0000045 (predicted) FBgn0013279	=	0.99
FBgn0000045 (predicted) FBgn0002775	=	1.0
FBgn0000045 (predicted) FBgn0000046	=	1.0
FBgn0000046 (known) FBgn0015550	=	1.0
FBgn0000046 (known) FBgn0011726	=	2.0
FBgn0000046 (known) FBgn0003231	=	1.0
FBgn0000046 (known) FBgn0010218	=	1.0
FBgn0000046 (known) FBgn0030951	=	2.0
FBgn0000046 (known) FBgn0036679	=	1.0
FBgn0000046 (known) FBgn0036596	=	1.0
FBgn0000046 (known) FBgn0038441	=	1.0
FBgn0000046 (known) FBgn0051550	=	1.0
FBgn0000046 (known) FBgn0040080	=	1.0
FBgn0000046 (known) FBgn0066084	=	1.0
FBgn0000046 (known) FBgn0010217	=	2.0
FBgn0000046 (predicted) FBgn0038429	=	1.0
FBgn0000046 (predicted) FBgn0011741	=	1.0
FBgn0000046 (predicted) FBgn0027378	=	1.0
FBgn0000046 (predicted) FBgn0020235	=	1.0
FBgn0000046 (predicted) FBgn0039757	=	1.0
FBgn0000046 (predicted) FBgn0035420	=	1.0
FBgn0000046 (predicted) FBgn0036568	=	1.0
FBgn0000046 (predicted) FBgn0011676	=	1.0
FBgn0000046 (predicted) FBgn0035524	=	1.0
FBgn0000046 (predicted) FBgn0004654	=	1.0
FBgn0000046 (predicted) FBgn0038576	=	1.0
FBgn0000046 (predicted) FBgn0034893	=	1.0
FBgn0000046 (predicted) FBgn0022213	=	1.0
FBgn0000046 (predicted) FBgn0013762	=	1.0
FBgn0000046 (predicted) FBgn0003557	=	1.0
FBgn0000046 (predicted) FBgn0037541	=	1.0
FBgn0000046 (predicted) FBgn0053554	=	1.0
FBgn0000046 (predicted) FBgn0020655	=	1.0
FBgn0000046 (predicted) FBgn0010423	=	1.0
FBgn0000046 (predicted) FBgn0003274	=	1.0
FBgn0000046 (predicted) FBgn0040078	=	1.0
FBgn0000046 (predicted) FBgn0020367	=	1.0
FBgn0000046 (predicted) FBgn0031260	=	1.0
FBgn0000046 (predicted) FBgn0036573	=	1.0
FBgn0000046 (predicted) FBgn0011290	=	1.0
FBgn0000046 (predicted) FBgn0030703	=	1.0
FBgn0000046 (predicted) FBgn0035499	=	1.0
FBgn0000046 (predicted) FBgn0037632	=	1.0
FBgn0000046 (predicted) FBgn0020386	=	1.0
FBgn0000046 (predicted) FBgn0013277	=	0.97
FBgn0000046 (predicted) FBgn0026252	=	1.0
FBgn0000046 (predicted) FBgn0003204	=	1.0
FBgn0000046 (predicted) FBgn0035639	=	1.0
FBgn0000046 (predicted) FBgn0040929	=	1.0
FBgn0000046 (predicted) FBgn0029095	=	4.42
FBgn0000046 (predicted) FBgn0030529	=	1.0
FBgn0000046 (predicted) FBgn0031170	=	0.88
FBgn0000046 (predicted) FBgn0038206	=	1.0
FBgn0000046 (predicted) FBgn0038774	=	1.0
FBgn0000046 (predicted) FBgn0020633	=	1.0
FBgn0000046 (predicted) FBgn0001197	=	1.0
FBgn0000046 (predicted) FBgn0003687	=	1.0
FBgn0000046 (predicted) FBgn0037728	=	1.0
FBgn0000046 (predicted) FBgn0086675	=	1.0
FBgn0000046 (predicted) FBgn0040075	=	1.0
FBgn0000046 (predicted) FBgn0033194	=	1.0
FBgn0000046 (predicted) FBgn0001233	=	1.0
FBgn0000046 (predicted) FBgn0030354	=	1.0
FBgn0000046 (predicted) FBgn0000570	=	1.0
FBgn0000046 (predicted) FBgn0033382	=	0.95
FBgn0000046 (predicted) FBgn0004687	=	1.0
FBgn0000046 (predicted) FBgn0033027	=	1.0
FBgn0000046 (predicted) FBgn0085503	=	0.97
FBgn0000046 (predicted) FBgn0000121	=	3.0
FBgn0000046 (predicted) FBgn0035247	=	1.0
FBgn0000046 (predicted) FBgn0030573	=	1.0
FBgn0000046 (predicted) FBgn0061469	=	1.0
FBgn0000046 (predicted) FBgn0001230	=	0.99
FBgn0000046 (predicted) FBgn0019886	=	0.8
FBgn0000046 (predicted) FBgn0000117	=	1.0
FBgn0000046 (predicted) FBgn0026317	=	1.0
FBgn0000046 (predicted) FBgn0036357	=	1.0
FBgn0000046 (predicted) FBgn0010424	=	1.0
FBgn0000046 (predicted) FBgn0020254	=	1.0
FBgn0000046 (predicted) FBgn0011211	=	1.0
FBgn0000046 (predicted) FBgn0033562	=	1.0
FBgn0000046 (predicted) FBgn0030877	=	1.0
FBgn0000046 (predicted) FBgn0037526	=	1.0
FBgn0000046 (predicted) FBgn0001217	=	0.99
FBgn0000046 (predicted) FBgn0024330	=	1.0
FBgn0000046 (predicted) FBgn0010348	=	1.0
FBgn0000046 (predicted) FBgn0001216	=	1.95
FBgn0000046 (predicted) FBgn0000319	=	1.0
FBgn0000046 (predicted) FBgn0013749	=	1.0
FBgn0000046 (predicted) FBgn0010287	=	1.0
FBgn0000046 (predicted) FBgn0038947	=	1.0
FBgn0000046 (predicted) FBgn0086250	=	1.0
FBgn0000046 (predicted) FBgn0020618	=	1.0
FBgn0000046 (predicted) FBgn0023507	=	1.0
FBgn0000046 (predicted) FBgn0013279	=	0.99
FBgn0000046 (predicted) FBgn0036736	=	1.0
FBgn0000046 (predicted) FBgn0031094	=	1.0
FBgn0000046 (predicted) FBgn0029006	=	1.0
FBgn0000046 (predicted) FBgn0002921	=	0.97
FBgn0000046 (predicted) FBgn0031692	=	1.0
FBgn0000046 (predicted) FBgn0024238	=	1.0
FBgn0000046 (predicted) FBgn0010225	=	1.0
FBgn0000046 (predicted) FBgn0000120	=	2.86
FBgn0000046 (predicted) FBgn0013348	=	1.0
FBgn0000046 (predicted) FBgn0039808	=	1.0
FBgn0000046 (predicted) FBgn0002775	=	1.0
FBgn0000046 (predicted) FBgn0033342	=	1.0
FBgn0000046 (predicted) FBgn0036372	=	1.0
FBgn0000046 (predicted) FBgn0004397	=	1.0
FBgn0000046 (predicted) FBgn0039381	=	1.0
FBgn0000046 (predicted) FBgn0038662	=	1.0
FBgn0000046 (predicted) FBgn0085224	=	1.0
FBgn0000046 (predicted) FBgn0034537	=	1.0
FBgn0000046 (predicted) FBgn0031042	=	1.0
FBgn0000046 (predicted) FBgn0017577	=	1.0
FBgn0000046 (predicted) FBgn0029091	=	0.88
FBgn0000046 (predicted) FBgn0034989	=	1.0
FBgn0000046 (predicted) FBgn0039562	=	1.0
FBgn0000046 (predicted) FBgn0000308	=	1.0
FBgn0000046 (predicted) FBgn0003392	=	1.0
FBgn0000046 (predicted) FBgn0010263	=	1.0
FBgn0000046 (predicted) FBgn0022764	=	1.0
FBgn0000046 (predicted) FBgn0015805	=	1.0
FBgn0000046 (predicted) FBgn0037610	=	1.0
FBgn0000046 (predicted) FBgn0011661	=	0.96
FBgn0000046 (predicted) FBgn0010551	=	1.0
FBgn0000046 (predicted) FBgn0001311	=	1.0
FBgn0000046 (predicted) FBgn0051354	=	0.99
FBgn0000046 (predicted) FBgn0020388	=	1.0
FBgn0000046 (predicted) FBgn0037981	=	1.0
FBgn0000046 (predicted) FBgn0036747	=	0.89
FBgn0000046 (predicted) FBgn0027093	=	1.0
FBgn0000046 (predicted) FBgn0042710	=	0.94
FBgn0000046 (predicted) FBgn0027341	=	1.0
FBgn0000046 (predicted) FBgn0000047	=	1.0
FBgn0000046 (predicted) FBgn0034231	=	1.0
FBgn0000046 (predicted) FBgn0013278	=	0.99
FBgn0000046 (predicted) FBgn0014906	=	0.95
FBgn0000046 (predicted) FBgn0003559	=	1.0
FBgn0000046 (predicted) FBgn0053558	=	1.0
FBgn0000046 (predicted) FBgn0036698	=	1.0
FBgn0000046 (predicted) FBgn0010611	=	1.0
FBgn0000046 (predicted) FBgn0033794	=	1.0
FBgn0000046 (predicted) FBgn0039580	=	1.0
FBgn0000046 (predicted) FBgn0025865	=	1.0
FBgn0000046 (predicted) FBgn0034577	=	1.0
FBgn0000046 (predicted) FBgn0033714	=	1.0
FBgn0000046 (predicted) FBgn0024814	=	1.0
FBgn0000046 (predicted) FBgn0037277	=	1.0
FBgn0000046 (predicted) FBgn0052423	=	1.0
FBgn0000046 (predicted) FBgn0001341	=	1.0
FBgn0000046 (predicted) FBgn0039654	=	1.0
FBgn0000046 (predicted) FBgn0032208	=	1.0
FBgn0000046 (predicted) FBgn0026758	=	1.0
FBgn0000046 (predicted) FBgn0030359	=	1.0
FBgn0000046 (predicted) FBgn0032321	=	1.0
FBgn0000046 (predicted) FBgn0010355	=	1.0
FBgn0000046 (predicted) FBgn0001187	=	0.89
FBgn0000046 (predicted) FBgn0028388	=	1.0
FBgn0000046 (predicted) FBgn0001219	=	1.94
FBgn0000046 (predicted) FBgn0002069	=	1.0
FBgn0000046 (predicted) FBgn0004638	=	2.0
FBgn0000046 (predicted) FBgn0013276	=	1.0
FBgn0000046 (predicted) FBgn0000046	=	1.0
FBgn0000046 (predicted) FBgn0004921	=	0.91
FBgn0000046 (predicted) FBgn0032464	=	1.0
FBgn0000046 (predicted) FBgn0005585	=	1.0
FBgn0000046 (predicted) FBgn0025463	=	1.0
FBgn0000046 (predicted) FBgn0003517	=	2.0
FBgn0000046 (predicted) FBgn0035953	=	1.0
FBgn0000046 (predicted) FBgn0000581	=	1.0
FBgn0000046 (predicted) FBgn0002789	=	1.0
FBgn0000046 (predicted) FBgn0040206	=	2.92
FBgn0000046 (predicted) FBgn0001186	=	1.0
FBgn0000046 (predicted) FBgn0030145	=	1.0
FBgn0000046 (predicted) FBgn0020497	=	1.0
FBgn0000046 (predicted) FBgn0052113	=	1.0
FBgn0000046 (predicted) FBgn0000150	=	1.0
FBgn0000046 (predicted) FBgn0038466	=	4.65
FBgn0000046 (predicted) FBgn0031051	=	1.0
FBgn0000046 (predicted) FBgn0032620	=	1.0
FBgn0000046 (predicted) FBgn0028997	=	1.0
FBgn0000046 (predicted) FBgn0016081	=	1.0
FBgn0000046 (predicted) FBgn0013275	=	1.0
FBgn0000046 (predicted) FBgn0086613	=	1.0
FBgn0000046 (predicted) FBgn0036309	=	1.0
FBgn0000046 (predicted) FBgn0031905	=	1.0
FBgn0000046 (predicted) FBgn0042711	=	0.92
FBgn0000046 (predicted) FBgn0020368	=	1.0
FBgn0000046 (predicted) FBgn0011570	=	1.0
FBgn0000047 (known) FBgn0011726	=	2.0
FBgn0000047 (known) FBgn0000308	=	2.0
FBgn0000047 (known) FBgn0030951	=	2.0
FBgn0000047 (known) FBgn0086783	=	1.0
FBgn0000047 (known) FBgn0000709	=	1.0
FBgn0000047 (known) FBgn0086906	=	1.0
FBgn0000047 (predicted) FBgn0038576	=	1.0
FBgn0000047 (predicted) FBgn0001197	=	1.0
FBgn0000047 (predicted) FBgn0032464	=	1.0
FBgn0000047 (predicted) FBgn0020388	=	1.0
FBgn0000047 (predicted) FBgn0029095	=	4.42
FBgn0000047 (predicted) FBgn0017577	=	1.0
FBgn0000047 (predicted) FBgn0033342	=	1.0
FBgn0000047 (predicted) FBgn0001341	=	1.0
FBgn0000047 (predicted) FBgn0036736	=	1.0
FBgn0000047 (predicted) FBgn0004654	=	1.0
FBgn0000047 (predicted) FBgn0002775	=	1.0
FBgn0000047 (predicted) FBgn0036698	=	1.0
FBgn0000047 (predicted) FBgn0038206	=	1.0
FBgn0000047 (predicted) FBgn0010611	=	1.0
FBgn0000047 (predicted) FBgn0019886	=	0.8
FBgn0000047 (predicted) FBgn0039808	=	1.0
FBgn0000047 (predicted) FBgn0003392	=	1.0
FBgn0000047 (predicted) FBgn0013279	=	0.99
FBgn0000047 (predicted) FBgn0028997	=	1.0
FBgn0000047 (predicted) FBgn0015805	=	1.0
FBgn0000047 (predicted) FBgn0023507	=	1.0
FBgn0000047 (predicted) FBgn0003204	=	1.0
FBgn0000047 (predicted) FBgn0036573	=	1.0
FBgn0000047 (predicted) FBgn0034231	=	1.0
FBgn0000047 (predicted) FBgn0031051	=	1.0
FBgn0000047 (predicted) FBgn0040078	=	1.0
FBgn0000047 (predicted) FBgn0033382	=	0.95
FBgn0000047 (predicted) FBgn0001216	=	1.95
FBgn0000047 (predicted) FBgn0037632	=	1.0
FBgn0000047 (predicted) FBgn0013749	=	1.0
FBgn0000047 (predicted) FBgn0051354	=	0.99
FBgn0000047 (predicted) FBgn0032321	=	1.0
FBgn0000047 (predicted) FBgn0024238	=	1.0
FBgn0000047 (predicted) FBgn0034577	=	1.0
FBgn0000047 (predicted) FBgn0011290	=	1.0
FBgn0000047 (predicted) FBgn0001186	=	1.0
FBgn0000047 (predicted) FBgn0020368	=	1.0
FBgn0000047 (predicted) FBgn0052113	=	1.0
FBgn0000047 (predicted) FBgn0036357	=	1.0
FBgn0000047 (predicted) FBgn0034989	=	1.0
FBgn0000047 (predicted) FBgn0025463	=	1.0
FBgn0000047 (predicted) FBgn0031042	=	1.0
FBgn0000047 (predicted) FBgn0003557	=	1.0
FBgn0000047 (predicted) FBgn0002789	=	1.0
FBgn0000047 (predicted) FBgn0030877	=	1.0
FBgn0000047 (predicted) FBgn0036568	=	1.0
FBgn0000047 (predicted) FBgn0016081	=	1.0
FBgn0000047 (predicted) FBgn0000047	=	1.0
FBgn0000047 (predicted) FBgn0037526	=	1.0
FBgn0000047 (predicted) FBgn0010263	=	1.0
FBgn0000047 (predicted) FBgn0024814	=	1.0
FBgn0000047 (predicted) FBgn0011211	=	1.0
FBgn0000047 (predicted) FBgn0040929	=	1.0
FBgn0000047 (predicted) FBgn0034537	=	1.0
FBgn0000047 (predicted) FBgn0029091	=	0.88
FBgn0000047 (predicted) FBgn0001233	=	1.0
FBgn0000047 (predicted) FBgn0039580	=	1.0
FBgn0000047 (predicted) FBgn0002921	=	0.97
FBgn0000047 (predicted) FBgn0032208	=	1.0
FBgn0000047 (predicted) FBgn0037728	=	1.0
FBgn0000047 (predicted) FBgn0025865	=	1.0
FBgn0000047 (predicted) FBgn0010551	=	1.0
FBgn0000047 (predicted) FBgn0038429	=	1.0
FBgn0000047 (predicted) FBgn0036747	=	0.89
FBgn0000047 (predicted) FBgn0013348	=	1.0
FBgn0000047 (predicted) FBgn0004638	=	2.0
FBgn0000047 (predicted) FBgn0035499	=	1.0
FBgn0000047 (predicted) FBgn0030354	=	1.0
FBgn0000047 (predicted) FBgn0052423	=	1.0
FBgn0000047 (predicted) FBgn0027341	=	1.0
FBgn0000047 (predicted) FBgn0030703	=	1.0
FBgn0000047 (predicted) FBgn0020386	=	1.0
FBgn0000047 (predicted) FBgn0038466	=	4.65
FBgn0000047 (predicted) FBgn0032620	=	1.0
FBgn0000047 (predicted) FBgn0038947	=	1.0
FBgn0000047 (predicted) FBgn0086675	=	1.0
FBgn0000047 (predicted) FBgn0030529	=	1.0
FBgn0000047 (predicted) FBgn0038774	=	1.0
FBgn0000047 (predicted) FBgn0022213	=	1.0
FBgn0000047 (predicted) FBgn0014906	=	0.95
FBgn0000047 (predicted) FBgn0028388	=	1.0
FBgn0000047 (predicted) FBgn0020367	=	1.0
FBgn0000047 (predicted) FBgn0010287	=	1.0
FBgn0000047 (predicted) FBgn0040075	=	1.0
FBgn0000047 (predicted) FBgn0024330	=	1.0
FBgn0000047 (predicted) FBgn0000120	=	2.86
FBgn0000047 (predicted) FBgn0037277	=	1.0
FBgn0000047 (predicted) FBgn0003517	=	2.0
FBgn0000047 (predicted) FBgn0034893	=	1.0
FBgn0000047 (predicted) FBgn0026758	=	1.0
FBgn0000047 (predicted) FBgn0027093	=	1.0
FBgn0000047 (predicted) FBgn0020254	=	1.0
FBgn0000047 (predicted) FBgn0031170	=	0.88
FBgn0000047 (predicted) FBgn0086250	=	1.0
FBgn0000047 (predicted) FBgn0038662	=	1.0
FBgn0000047 (predicted) FBgn0030359	=	1.0
FBgn0000047 (predicted) FBgn0031260	=	1.0
FBgn0000047 (predicted) FBgn0026252	=	1.0
FBgn0000047 (predicted) FBgn0004687	=	1.0
FBgn0000047 (predicted) FBgn0033714	=	1.0
FBgn0000047 (predicted) FBgn0004397	=	1.0
FBgn0000047 (predicted) FBgn0031692	=	1.0
FBgn0000047 (predicted) FBgn0039757	=	1.0
FBgn0000047 (predicted) FBgn0036309	=	1.0
FBgn0000047 (predicted) FBgn0013275	=	1.0
FBgn0000047 (predicted) FBgn0029006	=	1.0
FBgn0000047 (predicted) FBgn0010423	=	1.0
FBgn0000047 (predicted) FBgn0003559	=	1.0
FBgn0000047 (predicted) FBgn0085503	=	0.97
FBgn0000047 (predicted) FBgn0033027	=	1.0
FBgn0000047 (predicted) FBgn0039654	=	1.0
FBgn0000047 (predicted) FBgn0001311	=	1.0
FBgn0000047 (predicted) FBgn0010424	=	1.0
FBgn0000047 (predicted) FBgn0010217	=	1.0
FBgn0000047 (predicted) FBgn0053558	=	1.0
FBgn0000047 (predicted) FBgn0004921	=	0.91
FBgn0000047 (predicted) FBgn0013276	=	1.0
FBgn0000047 (predicted) FBgn0010348	=	1.0
FBgn0000047 (predicted) FBgn0000150	=	1.0
FBgn0000047 (predicted) FBgn0020655	=	1.0
FBgn0000047 (predicted) FBgn0030573	=	1.0
FBgn0000047 (predicted) FBgn0035639	=	1.0
FBgn0000047 (predicted) FBgn0036372	=	1.0
FBgn0000047 (predicted) FBgn0061469	=	1.0
FBgn0000047 (predicted) FBgn0033194	=	1.0
FBgn0000047 (predicted) FBgn0000319	=	1.0
FBgn0000047 (predicted) FBgn0001219	=	1.94
FBgn0000047 (predicted) FBgn0031905	=	1.0
FBgn0000047 (predicted) FBgn0020235	=	1.0
FBgn0000047 (predicted) FBgn0042711	=	0.92
FBgn0000047 (predicted) FBgn0013762	=	1.0
FBgn0000047 (predicted) FBgn0000570	=	1.0
FBgn0000047 (predicted) FBgn0010355	=	1.0
FBgn0000047 (predicted) FBgn0003274	=	1.0
FBgn0000047 (predicted) FBgn0013277	=	0.97
FBgn0000047 (predicted) FBgn0011661	=	0.96
FBgn0000047 (predicted) FBgn0020618	=	1.0
FBgn0000047 (predicted) FBgn0037610	=	1.0
FBgn0000047 (predicted) FBgn0033794	=	1.0
FBgn0000047 (predicted) FBgn0040206	=	2.92
FBgn0000047 (predicted) FBgn0026317	=	1.0
FBgn0000047 (predicted) FBgn0011676	=	1.0
FBgn0000047 (predicted) FBgn0027378	=	1.0
FBgn0000047 (predicted) FBgn0005585	=	1.0
FBgn0000047 (predicted) FBgn0037541	=	1.0
FBgn0000047 (predicted) FBgn0011741	=	1.0
FBgn0000047 (predicted) FBgn0035524	=	1.0
FBgn0000047 (predicted) FBgn0020633	=	1.0
FBgn0000047 (predicted) FBgn0000117	=	1.0
FBgn0000047 (predicted) FBgn0002069	=	1.0
FBgn0000047 (predicted) FBgn0035420	=	1.0
FBgn0000047 (predicted) FBgn0020497	=	1.0
FBgn0000047 (predicted) FBgn0030145	=	1.0
FBgn0000047 (predicted) FBgn0085224	=	1.0
FBgn0000047 (predicted) FBgn0010225	=	1.0
FBgn0000047 (predicted) FBgn0039562	=	1.0
FBgn0000047 (predicted) FBgn0037981	=	1.0
FBgn0000047 (predicted) FBgn0001217	=	0.99
FBgn0000047 (predicted) FBgn0011570	=	1.0
FBgn0000047 (predicted) FBgn0035247	=	1.0
FBgn0000047 (predicted) FBgn0003687	=	1.0
FBgn0000047 (predicted) FBgn0001187	=	0.89
FBgn0000047 (predicted) FBgn0033562	=	1.0
FBgn0000047 (predicted) FBgn0086613	=	1.0
FBgn0000047 (predicted) FBgn0053554	=	1.0
FBgn0000047 (predicted) FBgn0035953	=	1.0
FBgn0000047 (predicted) FBgn0031094	=	1.0
FBgn0000047 (predicted) FBgn0042710	=	0.94
FBgn0000047 (predicted) FBgn0013278	=	0.99
FBgn0000047 (predicted) FBgn0000121	=	3.0
FBgn0000047 (predicted) FBgn0000581	=	1.0
FBgn0000047 (predicted) FBgn0001230	=	0.99
FBgn0000047 (predicted) FBgn0022764	=	1.0
FBgn0000047 (predicted) FBgn0039381	=	1.0
FBgn0000052 (known) FBgn0015818	=	1.0
FBgn0000052 (known) FBgn0038915	=	1.0
FBgn0000052 (known) FBgn0031451	=	1.0
FBgn0000052 (predicted) FBgn0013278	=	1.0
FBgn0000052 (predicted) FBgn0004856	=	1.0
FBgn0000052 (predicted) FBgn0041174	=	1.0
FBgn0000052 (predicted) FBgn0051354	=	1.0
FBgn0000052 (predicted) FBgn0003970	=	1.0
FBgn0000052 (predicted) FBgn0036828	=	1.0
FBgn0000052 (predicted) FBgn0001219	=	1.0
FBgn0000052 (predicted) FBgn0005671	=	1.0
FBgn0000052 (predicted) FBgn0031762	=	0.96
FBgn0000052 (predicted) FBgn0013276	=	1.0
FBgn0000052 (predicted) FBgn0085433	=	1.0
FBgn0000052 (predicted) FBgn0038058	=	1.0
FBgn0000052 (predicted) FBgn0001216	=	1.0
FBgn0000052 (predicted) FBgn0001230	=	1.0
FBgn0000052 (predicted) FBgn0000052	=	1.0
FBgn0000052 (predicted) FBgn0013275	=	1.0
FBgn0000052 (predicted) FBgn0000171	=	0.98
FBgn0000052 (predicted) FBgn0026318	=	1.0
FBgn0000052 (predicted) FBgn0036668	=	1.0
FBgn0000052 (predicted) FBgn0013279	=	1.0
FBgn0000052 (predicted) FBgn0001217	=	1.0
FBgn0000052 (predicted) FBgn0067895	=	1.0
FBgn0000052 (predicted) FBgn0010551	=	1.0
FBgn0000052 (predicted) FBgn0000404	=	0.96
FBgn0000052 (predicted) FBgn0013277	=	1.0
FBgn0000053 (known) FBgn0086384	=	1.0
FBgn0000053 (predicted) FBgn0033169	=	1.0
FBgn0000053 (predicted) FBgn0024978	=	1.0
FBgn0000053 (predicted) FBgn0000274	=	0.93
FBgn0000053 (predicted) FBgn0035124	=	1.0
FBgn0000053 (predicted) FBgn0001217	=	0.99
FBgn0000053 (predicted) FBgn0013750	=	1.0
FBgn0000053 (predicted) FBgn0036277	=	1.0
FBgn0000053 (predicted) FBgn0036255	=	1.0
FBgn0000053 (predicted) FBgn0010877	=	0.77
FBgn0000053 (predicted) FBgn0038135	=	1.0
FBgn0000053 (predicted) FBgn0000273	=	0.91
FBgn0000053 (predicted) FBgn0001219	=	1.0
FBgn0000053 (predicted) FBgn0039745	=	1.0
FBgn0000053 (predicted) FBgn0033698	=	1.0
FBgn0000053 (predicted) FBgn0038277	=	1.0
FBgn0000053 (predicted) FBgn0001230	=	0.99
FBgn0000053 (predicted) FBgn0002622	=	1.0
FBgn0000053 (predicted) FBgn0032971	=	1.0
FBgn0000053 (predicted) FBgn0000721	=	1.0
FBgn0000053 (predicted) FBgn0037279	=	1.0
FBgn0000053 (predicted) FBgn0003890	=	1.0
FBgn0000053 (predicted) FBgn0041205	=	1.0
FBgn0000053 (predicted) FBgn0000053	=	2.0
FBgn0000053 (predicted) FBgn0013277	=	0.99
FBgn0000053 (predicted) FBgn0052473	=	0.96
FBgn0000053 (predicted) FBgn0013275	=	1.0
FBgn0000053 (predicted) FBgn0013278	=	1.0
FBgn0000053 (predicted) FBgn0039796	=	0.97
FBgn0000053 (predicted) FBgn0027598	=	1.0
FBgn0000053 (predicted) FBgn0003887	=	1.0
FBgn0000053 (predicted) FBgn0000442	=	1.0
FBgn0000053 (predicted) FBgn0030871	=	1.0
FBgn0000053 (predicted) FBgn0051445	=	0.96
FBgn0000053 (predicted) FBgn0002590	=	1.0
FBgn0000053 (predicted) FBgn0003888	=	1.0
FBgn0000053 (predicted) FBgn0011272	=	0.98
FBgn0000053 (predicted) FBgn0005671	=	1.0
FBgn0000053 (predicted) FBgn0013279	=	1.0
FBgn0000053 (predicted) FBgn0001216	=	0.99
FBgn0000053 (predicted) FBgn0003889	=	1.0
FBgn0000053 (predicted) FBgn0040282	=	1.0
FBgn0000053 (predicted) FBgn0039656	=	0.96
FBgn0000053 (predicted) FBgn0038136	=	1.0
FBgn0000053 (predicted) FBgn0015287	=	1.0
FBgn0000053 (predicted) FBgn0035226	=	1.0
FBgn0000053 (predicted) FBgn0034035	=	1.0
FBgn0000053 (predicted) FBgn0013276	=	1.0
FBgn0000053 (predicted) FBgn0051354	=	1.0
FBgn0000053 (predicted) FBgn0039640	=	1.0
FBgn0000054 (known) FBgn0031740	=	1.0
FBgn0000054 (known) FBgn0026238	=	1.0
FBgn0000054 (known) FBgn0034461	=	1.0
FBgn0000054 (known) FBgn0000054	=	1.0
FBgn0000054 (known) FBgn0052029	=	1.0
FBgn0000054 (known) FBgn0040696	=	1.0
FBgn0000054 (known) FBgn0037619	=	1.0
FBgn0000054 (known) FBgn0029817	=	1.0
FBgn0000054 (known) FBgn0038389	=	1.0
FBgn0000054 (known) FBgn0039204	=	1.0
FBgn0000055 (known) FBgn0032089	=	1.0
FBgn0000055 (known) FBgn0002569	=	1.0
FBgn0000055 (known) FBgn0000246	=	1.0
FBgn0000055 (known) FBgn0000055	=	1.0
FBgn0000055 (known) FBgn0036254	=	1.0
FBgn0000055 (known) FBgn0036312	=	1.0
FBgn0000057 (predicted) FBgn0004397	=	1.0
FBgn0000057 (predicted) FBgn0034795	=	1.0
FBgn0000061 (known) FBgn0039030	=	1.0
FBgn0000061 (known) FBgn0003944	=	1.0
FBgn0000061 (known) FBgn0031653	=	1.0
FBgn0000063 (known) FBgn0051646	=	1.0
FBgn0000063 (known) FBgn0052169	=	1.0
FBgn0000063 (known) FBgn0035788	=	1.0
FBgn0000063 (known) FBgn0000439	=	1.0
FBgn0000063 (known) FBgn0034504	=	1.0
FBgn0000063 (known) FBgn0023517	=	1.0
FBgn0000063 (known) FBgn0026238	=	1.0
FBgn0000063 (known) FBgn0028509	=	1.0
FBgn0000063 (known) FBgn0000578	=	1.0
FBgn0000063 (known) FBgn0027339	=	1.0
FBgn0000063 (known) FBgn0030400	=	1.0
FBgn0000063 (known) FBgn0032192	=	1.0
FBgn0000063 (known) FBgn0051204	=	1.0
FBgn0000063 (known) FBgn0041712	=	1.0
FBgn0000063 (known) FBgn0030122	=	1.0
FBgn0000063 (known) FBgn0039210	=	1.0
FBgn0000063 (known) FBgn0024285	=	1.0
FBgn0000063 (known) FBgn0034371	=	1.0
FBgn0000063 (known) FBgn0025674	=	1.0
FBgn0000063 (known) FBgn0041194	=	1.0
FBgn0000063 (known) FBgn0040284	=	1.0
FBgn0000063 (known) FBgn0042102	=	1.0
FBgn0000063 (known) FBgn0032196	=	1.0
FBgn0000063 (known) FBgn0051211	=	1.0
FBgn0000063 (known) FBgn0040286	=	1.0
FBgn0000063 (known) FBgn0035325	=	1.0
FBgn0000063 (known) FBgn0003479	=	1.0
FBgn0000063 (known) FBgn0038945	=	1.0
FBgn0000063 (known) FBgn0034758	=	1.0
FBgn0000063 (known) FBgn0025334	=	1.0
FBgn0000063 (known) FBgn0033713	=	1.0
FBgn0000063 (known) FBgn0030459	=	1.0
FBgn0000063 (known) FBgn0039966	=	1.0
FBgn0000063 (known) FBgn0011224	=	1.0
FBgn0000063 (known) FBgn0027581	=	1.0
FBgn0000063 (known) FBgn0027866	=	1.0
FBgn0000063 (known) FBgn0003980	=	1.0
FBgn0000063 (known) FBgn0053109	=	1.0
FBgn0000063 (known) FBgn0039260	=	1.0
FBgn0000063 (predicted) FBgn0038965	=	1.0
FBgn0000063 (predicted) FBgn0032203	=	1.0
FBgn0000063 (predicted) FBgn0000063	=	1.0
FBgn0000063 (predicted) FBgn0058045	=	1.0
FBgn0000063 (predicted) FBgn0036172	=	1.0
FBgn0000063 (predicted) FBgn0036516	=	1.0
FBgn0000063 (predicted) FBgn0011573	=	1.0
FBgn0000063 (predicted) FBgn0038175	=	1.0
FBgn0000063 (predicted) FBgn0015374	=	1.0
FBgn0000064 (known) FBgn0037939	=	1.0
FBgn0000064 (known) FBgn0034049	=	1.0
FBgn0000064 (known) FBgn0039732	=	1.0
FBgn0000064 (known) FBgn0050122	=	1.0
FBgn0000064 (known) FBgn0014184	=	1.0
FBgn0000064 (known) FBgn0028665	=	1.0
FBgn0000064 (known) FBgn0043841	=	1.0
FBgn0000064 (known) FBgn0035482	=	1.0
FBgn0000064 (known) FBgn0037126	=	1.0
FBgn0000064 (known) FBgn0033166	=	1.0
FBgn0000064 (known) FBgn0033526	=	1.0
FBgn0000064 (known) FBgn0034617	=	1.0
FBgn0000064 (known) FBgn0000064	=	4.77
FBgn0000064 (known) FBgn0038109	=	1.0
FBgn0000064 (known) FBgn0034758	=	1.0
FBgn0000064 (predicted) FBgn0025800	=	0.85
FBgn0000064 (predicted) FBgn0026417	=	0.91
FBgn0000064 (predicted) FBgn0001233	=	0.99
FBgn0000064 (predicted) FBgn0020386	=	1.0
FBgn0000064 (predicted) FBgn0011648	=	0.84
FBgn0000064 (predicted) FBgn0022201	=	1.0
FBgn0000064 (predicted) FBgn0053513	=	0.99
FBgn0000064 (predicted) FBgn0020261	=	1.0
FBgn0000064 (predicted) FBgn0039425	=	3.7800000000000002
FBgn0000064 (predicted) FBgn0031057	=	1.0
FBgn0000064 (predicted) FBgn0004907	=	1.89
FBgn0000064 (predicted) FBgn0030276	=	1.0
FBgn0000071 (known) FBgn0032004	=	1.0
FBgn0000071 (known) FBgn0004177	=	1.0
FBgn0000071 (known) FBgn0034706	=	1.0
FBgn0000071 (known) FBgn0004108	=	1.0
FBgn0000071 (known) FBgn0041582	=	1.0
FBgn0000071 (known) FBgn0040028	=	1.0
FBgn0000071 (known) FBgn0031106	=	1.0
FBgn0000071 (known) FBgn0002774	=	1.0
FBgn0000071 (known) FBgn0035534	=	1.0
FBgn0000071 (known) FBgn0039440	=	1.0
FBgn0000071 (predicted) FBgn0004907	=	3.76
FBgn0000075 (known) FBgn0004106	=	1.0
FBgn0000075 (predicted) FBgn0025391	=	1.0
FBgn0000078 (known) FBgn0050011	=	1.0
FBgn0000079 (known) FBgn0050011	=	1.0
FBgn0000079 (known) FBgn0033614	=	1.0
FBgn0000083 (known) FBgn0027585	=	1.0
FBgn0000083 (known) FBgn0040290	=	1.0
FBgn0000083 (known) FBgn0004167	=	1.0
FBgn0000083 (known) FBgn0016919	=	1.0
FBgn0000083 (known) FBgn0004907	=	1.0
FBgn0000083 (known) FBgn0035112	=	1.0
FBgn0000083 (known) FBgn0032140	=	1.0
FBgn0000083 (known) FBgn0023094	=	1.0
FBgn0000084 (predicted) FBgn0016917	=	1.0
FBgn0000094 (known) FBgn0037547	=	1.0
FBgn0000095 (known) FBgn0000258	=	1.0
FBgn0000095 (known) FBgn0031768	=	1.0
FBgn0000095 (known) FBgn0036977	=	1.0
FBgn0000095 (known) FBgn0005558	=	1.0
FBgn0000097 (known) FBgn0036311	=	1.0
FBgn0000097 (known) FBgn0000097	=	2.0
FBgn0000097 (known) FBgn0037781	=	1.0
FBgn0000097 (known) FBgn0037619	=	1.0
FBgn0000097 (known) FBgn0039827	=	1.0
FBgn0000097 (known) FBgn0023214	=	1.0
FBgn0000097 (known) FBgn0036018	=	1.0
FBgn0000097 (predicted) FBgn0029006	=	1.0
FBgn0000097 (predicted) FBgn0041210	=	0.97
FBgn0000097 (predicted) FBgn0010602	=	1.0
FBgn0000099 (known) FBgn0023091	=	1.0
FBgn0000099 (known) FBgn0000242	=	1.0
FBgn0000099 (known) FBgn0010768	=	1.0
FBgn0000099 (known) FBgn0013764	=	1.0
FBgn0000100 (known) FBgn0038149	=	1.0
FBgn0000100 (known) FBgn0026088	=	1.0
FBgn0000100 (known) FBgn0013303	=	1.0
FBgn0000100 (known) FBgn0000927	=	1.0
FBgn0000100 (known) FBgn0038323	=	1.0
FBgn0000100 (known) FBgn0041171	=	1.0
FBgn0000100 (known) FBgn0002593	=	2.8
FBgn0000100 (predicted) FBgn0036356	=	1.0
FBgn0000100 (predicted) FBgn0051184	=	1.0
FBgn0000100 (predicted) FBgn0038903	=	1.0
FBgn0000100 (predicted) FBgn0012034	=	1.0
FBgn0000100 (predicted) FBgn0011725	=	1.0
FBgn0000100 (predicted) FBgn0036650	=	1.0
FBgn0000100 (predicted) FBgn0037573	=	1.0
FBgn0000100 (predicted) FBgn0014092	=	1.0
FBgn0000100 (predicted) FBgn0038723	=	1.0
FBgn0000100 (predicted) FBgn0030844	=	0.8
FBgn0000100 (predicted) FBgn0030359	=	1.0
FBgn0000100 (predicted) FBgn0015615	=	1.0
FBgn0000100 (predicted) FBgn0039839	=	0.86
FBgn0000100 (predicted) FBgn0011787	=	1.0
FBgn0000100 (predicted) FBgn0031170	=	1.88
FBgn0000100 (predicted) FBgn0037764	=	1.0
FBgn0000100 (predicted) FBgn0034915	=	1.0
FBgn0000100 (predicted) FBgn0040282	=	1.0
FBgn0000100 (predicted) FBgn0036892	=	1.0
FBgn0000100 (predicted) FBgn0025809	=	1.0
FBgn0000100 (predicted) FBgn0003165	=	1.0
FBgn0000100 (predicted) FBgn0024887	=	1.0
FBgn0000100 (predicted) FBgn0030795	=	0.88
FBgn0000100 (predicted) FBgn0039654	=	1.0
FBgn0000100 (predicted) FBgn0027601	=	1.0
FBgn0000100 (predicted) FBgn0053894	=	1.0
FBgn0000100 (predicted) FBgn0029512	=	1.0
FBgn0000100 (predicted) FBgn0015567	=	1.0
FBgn0000100 (predicted) FBgn0033029	=	1.0
FBgn0000100 (predicted) FBgn0028538	=	1.0
FBgn0000100 (predicted) FBgn0032208	=	1.0
FBgn0000100 (predicted) FBgn0039827	=	1.0
FBgn0000100 (predicted) FBgn0020385	=	1.0
FBgn0000100 (predicted) FBgn0029945	=	1.0
FBgn0000100 (predicted) FBgn0028997	=	1.0
FBgn0000100 (predicted) FBgn0039488	=	1.0
FBgn0000100 (predicted) FBgn0028670	=	1.0
FBgn0000100 (predicted) FBgn0031851	=	1.0
FBgn0000100 (predicted) FBgn0034383	=	1.0
FBgn0000100 (predicted) FBgn0034938	=	1.0
FBgn0000100 (predicted) FBgn0053874	=	1.0
FBgn0000100 (predicted) FBgn0019925	=	1.0
FBgn0000100 (predicted) FBgn0027835	=	1.0
FBgn0000100 (predicted) FBgn0053870	=	1.0
FBgn0000100 (predicted) FBgn0027615	=	1.0
FBgn0000100 (predicted) FBgn0051141	=	1.0
FBgn0000100 (predicted) FBgn0010551	=	1.0
FBgn0000100 (predicted) FBgn0033562	=	1.0
FBgn0000100 (predicted) FBgn0036128	=	0.92
FBgn0000100 (predicted) FBgn0086450	=	1.0
FBgn0000100 (predicted) FBgn0035048	=	1.0
FBgn0000100 (predicted) FBgn0038130	=	1.0
FBgn0000100 (predicted) FBgn0042693	=	1.0
FBgn0000100 (predicted) FBgn0040340	=	1.0
FBgn0000100 (predicted) FBgn0039656	=	1.0
FBgn0000100 (predicted) FBgn0086687	=	1.0
FBgn0000100 (predicted) FBgn0005776	=	1.0
FBgn0000100 (predicted) FBgn0038811	=	1.0
FBgn0000100 (predicted) FBgn0033557	=	1.0
FBgn0000100 (predicted) FBgn0011290	=	1.0
FBgn0000100 (predicted) FBgn0029148	=	1.0
FBgn0000100 (predicted) FBgn0035226	=	0.96
FBgn0000100 (predicted) FBgn0024833	=	1.0
FBgn0000100 (predicted) FBgn0038135	=	1.0
FBgn0000100 (predicted) FBgn0023184	=	1.0
FBgn0000100 (predicted) FBgn0052792	=	0.88
FBgn0000100 (predicted) FBgn0034274	=	1.0
FBgn0000100 (predicted) FBgn0037357	=	1.0
FBgn0000100 (predicted) FBgn0069354	=	1.0
FBgn0000100 (predicted) FBgn0015805	=	1.0
FBgn0000100 (predicted) FBgn0010355	=	1.0
FBgn0000100 (predicted) FBgn0038986	=	0.91
FBgn0000100 (predicted) FBgn0036460	=	1.0
FBgn0000100 (predicted) FBgn0023129	=	1.0
FBgn0000100 (predicted) FBgn0022213	=	1.0
FBgn0000100 (predicted) FBgn0004106	=	1.0
FBgn0000100 (predicted) FBgn0024319	=	0.88
FBgn0000100 (predicted) FBgn0035978	=	1.0
FBgn0000100 (predicted) FBgn0031040	=	1.0
FBgn0000100 (predicted) FBgn0003360	=	0.98
FBgn0000100 (predicted) FBgn0030672	=	1.0
FBgn0000100 (predicted) FBgn0086443	=	1.0
FBgn0000100 (predicted) FBgn0036018	=	1.0
FBgn0000100 (predicted) FBgn0004363	=	1.0
FBgn0000100 (predicted) FBgn0034110	=	1.0
FBgn0000100 (predicted) FBgn0002775	=	1.0
FBgn0000100 (predicted) FBgn0051759	=	1.0
FBgn0000100 (predicted) FBgn0035205	=	1.0
FBgn0000100 (predicted) FBgn0053902	=	1.0
FBgn0000100 (predicted) FBgn0053876	=	1.0
FBgn0000100 (predicted) FBgn0036663	=	1.0
FBgn0000100 (predicted) FBgn0026418	=	1.0
FBgn0000100 (predicted) FBgn0038983	=	0.96
FBgn0000100 (predicted) FBgn0053882	=	1.0
FBgn0000100 (predicted) FBgn0023213	=	1.0
FBgn0000100 (predicted) FBgn0051809	=	1.0
FBgn0000100 (predicted) FBgn0036747	=	1.79
FBgn0000100 (predicted) FBgn0010516	=	1.0
FBgn0000100 (predicted) FBgn0026252	=	1.0
FBgn0000100 (predicted) FBgn0035231	=	1.0
FBgn0000100 (predicted) FBgn0035402	=	1.0
FBgn0000100 (predicted) FBgn0020443	=	1.0
FBgn0000100 (predicted) FBgn0039184	=	1.0
FBgn0000100 (predicted) FBgn0035240	=	1.0
FBgn0000100 (predicted) FBgn0003748	=	1.0
FBgn0000100 (predicted) FBgn0034497	=	1.0
FBgn0000100 (predicted) FBgn0039959	=	1.0
FBgn0000100 (predicted) FBgn0035630	=	1.0
FBgn0000100 (predicted) FBgn0034730	=	0.89
FBgn0000100 (predicted) FBgn0039640	=	0.96
FBgn0000100 (predicted) FBgn0034877	=	1.0
FBgn0000100 (predicted) FBgn0051687	=	1.0
FBgn0000100 (predicted) FBgn0000121	=	1.0
FBgn0000100 (predicted) FBgn0010380	=	1.0
FBgn0000100 (predicted) FBgn0065109	=	1.0
FBgn0000100 (predicted) FBgn0027330	=	1.0
FBgn0000100 (predicted) FBgn0026057	=	1.0
FBgn0000100 (predicted) FBgn0034496	=	1.0
FBgn0000100 (predicted) FBgn0031260	=	1.0
FBgn0000100 (predicted) FBgn0036064	=	1.0
FBgn0000100 (predicted) FBgn0039756	=	1.0
FBgn0000100 (predicted) FBgn0029176	=	1.0
FBgn0000100 (predicted) FBgn0036124	=	1.0
FBgn0000100 (predicted) FBgn0041789	=	0.56
FBgn0000100 (predicted) FBgn0053898	=	1.0
FBgn0000100 (predicted) FBgn0086779	=	1.0
FBgn0000100 (predicted) FBgn0037762	=	1.0
FBgn0000100 (predicted) FBgn0039561	=	0.93
FBgn0000100 (predicted) FBgn0065108	=	0.78
FBgn0000100 (predicted) FBgn0030081	=	1.0
FBgn0000100 (predicted) FBgn0053892	=	1.0
FBgn0000100 (predicted) FBgn0050502	=	1.0
FBgn0000100 (predicted) FBgn0002524	=	1.0
FBgn0000100 (predicted) FBgn0022936	=	1.0
FBgn0000100 (predicted) FBgn0052174	=	1.0
FBgn0000100 (predicted) FBgn0041342	=	1.0
FBgn0000100 (predicted) FBgn0026409	=	1.0
FBgn0000100 (predicted) FBgn0038136	=	1.0
FBgn0000100 (predicted) FBgn0058461	=	1.0
FBgn0000100 (predicted) FBgn0037239	=	1.0
FBgn0000100 (predicted) FBgn0032615	=	1.0
FBgn0000100 (predicted) FBgn0053890	=	1.0
FBgn0000100 (predicted) FBgn0002174	=	1.0
FBgn0000100 (predicted) FBgn0037603	=	1.0
FBgn0000100 (predicted) FBgn0000426	=	1.0
FBgn0000100 (predicted) FBgn0053105	=	0.91
FBgn0000100 (predicted) FBgn0086706	=	1.0
FBgn0000100 (predicted) FBgn0027492	=	1.0
FBgn0000100 (predicted) FBgn0035693	=	1.0
FBgn0000100 (predicted) FBgn0039679	=	0.83
FBgn0000100 (predicted) FBgn0031657	=	1.0
FBgn0000100 (predicted) FBgn0020388	=	1.0
FBgn0000100 (predicted) FBgn0053910	=	1.0
FBgn0000100 (predicted) FBgn0053900	=	1.0
FBgn0000100 (predicted) FBgn0037763	=	1.0
FBgn0000100 (predicted) FBgn0034967	=	1.0
FBgn0000100 (predicted) FBgn0052654	=	1.0
FBgn0000100 (predicted) FBgn0032925	=	1.0
FBgn0000100 (predicted) FBgn0051522	=	0.89
FBgn0000100 (predicted) FBgn0053110	=	0.86
FBgn0000100 (predicted) FBgn0002783	=	0.8
FBgn0000100 (predicted) FBgn0041205	=	1.0
FBgn0000100 (predicted) FBgn0040346	=	1.0
FBgn0000100 (predicted) FBgn0051810	=	1.0
FBgn0000100 (predicted) FBgn0052409	=	1.0
FBgn0000100 (predicted) FBgn0051075	=	0.92
FBgn0000100 (predicted) FBgn0025111	=	0.98
FBgn0000100 (predicted) FBgn0004915	=	1.0
FBgn0000100 (predicted) FBgn0029975	=	1.0
FBgn0000100 (predicted) FBgn0032882	=	1.0
FBgn0000100 (predicted) FBgn0033169	=	1.0
FBgn0000100 (predicted) FBgn0035471	=	1.0
FBgn0000100 (predicted) FBgn0020305	=	1.0
FBgn0000100 (predicted) FBgn0010352	=	1.0
FBgn0000100 (predicted) FBgn0053884	=	1.0
FBgn0000100 (predicted) FBgn0051688	=	1.0
FBgn0000100 (predicted) FBgn0028274	=	1.0
FBgn0000100 (predicted) FBgn0030000	=	1.0
FBgn0000100 (predicted) FBgn0029834	=	1.0
FBgn0000100 (predicted) FBgn0033339	=	1.0
FBgn0000100 (predicted) FBgn0036843	=	1.0
FBgn0000100 (predicted) FBgn0000579	=	0.98
FBgn0000100 (predicted) FBgn0035992	=	1.0
FBgn0000100 (predicted) FBgn0053886	=	1.0
FBgn0000100 (predicted) FBgn0024291	=	1.0
FBgn0000100 (predicted) FBgn0023542	=	1.0
FBgn0000100 (predicted) FBgn0004556	=	1.0
FBgn0000100 (predicted) FBgn0003559	=	1.0
FBgn0000100 (predicted) FBgn0031042	=	1.0
FBgn0000100 (predicted) FBgn0001233	=	0.99
FBgn0000100 (predicted) FBgn0039182	=	1.0
FBgn0000100 (predicted) FBgn0032021	=	0.91
FBgn0000100 (predicted) FBgn0086451	=	1.0
FBgn0000100 (predicted) FBgn0031703	=	1.0
FBgn0000100 (predicted) FBgn0039381	=	1.0
FBgn0000100 (predicted) FBgn0035247	=	1.0
FBgn0000100 (predicted) FBgn0024364	=	1.0
FBgn0000100 (predicted) FBgn0053878	=	1.0
FBgn0000100 (predicted) FBgn0053896	=	1.0
FBgn0000100 (predicted) FBgn0037761	=	1.0
FBgn0000100 (predicted) FBgn0039281	=	1.0
FBgn0000100 (predicted) FBgn0053880	=	1.0
FBgn0000100 (predicted) FBgn0037534	=	0.9
FBgn0000100 (predicted) FBgn0017577	=	1.0
FBgn0000100 (predicted) FBgn0015527	=	1.0
FBgn0000100 (predicted) FBgn0053908	=	1.0
FBgn0000100 (predicted) FBgn0038570	=	1.0
FBgn0000100 (predicted) FBgn0029172	=	1.0
FBgn0000100 (predicted) FBgn0003204	=	2.0
FBgn0000100 (predicted) FBgn0001986	=	1.0
FBgn0000100 (predicted) FBgn0040075	=	1.0
FBgn0000100 (predicted) FBgn0037765	=	1.0
FBgn0000100 (predicted) FBgn0051445	=	1.0
FBgn0000100 (predicted) FBgn0033379	=	1.0
FBgn0000100 (predicted) FBgn0027559	=	1.0
FBgn0000100 (predicted) FBgn0033376	=	1.0
FBgn0000100 (predicted) FBgn0053868	=	1.0
FBgn0000100 (predicted) FBgn0030793	=	1.0
FBgn0000100 (predicted) FBgn0043043	=	1.0
FBgn0000100 (predicted) FBgn0010348	=	1.0
FBgn0000100 (predicted) FBgn0050093	=	1.0
FBgn0000100 (predicted) FBgn0038613	=	1.0
FBgn0000100 (predicted) FBgn0004907	=	0.95
FBgn0000100 (predicted) FBgn0025800	=	1.0
FBgn0000100 (predicted) FBgn0001311	=	1.0
FBgn0000100 (predicted) FBgn0013749	=	0.97
FBgn0000100 (predicted) FBgn0039233	=	1.0
FBgn0000100 (predicted) FBgn0022981	=	0.93
FBgn0000100 (predicted) FBgn0035524	=	1.0
FBgn0000100 (predicted) FBgn0003278	=	1.0
FBgn0000100 (predicted) FBgn0032915	=	1.0
FBgn0000100 (predicted) FBgn0020235	=	1.0
FBgn0000100 (predicted) FBgn0033460	=	0.95
FBgn0000100 (predicted) FBgn0011824	=	1.0
FBgn0000100 (predicted) FBgn0030573	=	1.0
FBgn0000100 (predicted) FBgn0040066	=	1.0
FBgn0000100 (predicted) FBgn0024921	=	1.0
FBgn0000100 (predicted) FBgn0039407	=	1.0
FBgn0000100 (predicted) FBgn0039030	=	1.0
FBgn0000100 (predicted) FBgn0004107	=	1.0
FBgn0000100 (predicted) FBgn0034382	=	1.0
FBgn0000100 (predicted) FBgn0011760	=	1.0
FBgn0000100 (predicted) FBgn0001978	=	1.0
FBgn0000100 (predicted) FBgn0022268	=	1.0
FBgn0000100 (predicted) FBgn0039754	=	1.0
FBgn0000100 (predicted) FBgn0040918	=	0.94
FBgn0000100 (predicted) FBgn0027599	=	1.0
FBgn0000100 (predicted) FBgn0039360	=	1.0
FBgn0000100 (predicted) FBgn0032373	=	1.0
FBgn0000100 (predicted) FBgn0053872	=	1.0
FBgn0000100 (predicted) FBgn0035518	=	1.0
FBgn0000100 (predicted) FBgn0026079	=	1.0
FBgn0000100 (predicted) FBgn0026141	=	1.0
FBgn0000100 (predicted) FBgn0010488	=	1.0
FBgn0000100 (predicted) FBgn0051523	=	0.81
FBgn0000100 (predicted) FBgn0039156	=	1.0
FBgn0000100 (predicted) FBgn0032298	=	1.0
FBgn0000100 (predicted) FBgn0035850	=	1.0
FBgn0000100 (predicted) FBgn0005696	=	1.0
FBgn0000100 (predicted) FBgn0028473	=	1.0
FBgn0000100 (predicted) FBgn0034726	=	1.0
FBgn0000100 (predicted) FBgn0037371	=	1.0
FBgn0000100 (predicted) FBgn0001961	=	1.0
FBgn0000100 (predicted) FBgn0027378	=	1.0
FBgn0000100 (predicted) FBgn0032935	=	1.0
FBgn0000100 (predicted) FBgn0030687	=	1.0
FBgn0000100 (predicted) FBgn0028671	=	1.0
FBgn0000100 (predicted) FBgn0031802	=	0.93
FBgn0000100 (predicted) FBgn0069242	=	0.93
FBgn0000100 (predicted) FBgn0037815	=	1.0
FBgn0000100 (predicted) FBgn0038985	=	0.96
FBgn0000100 (predicted) FBgn0085224	=	1.0
FBgn0000100 (predicted) FBgn0061209	=	1.0
FBgn0000100 (predicted) FBgn0037277	=	1.0
FBgn0000100 (predicted) FBgn0053904	=	1.0
FBgn0000100 (predicted) FBgn0035785	=	0.75
FBgn0000100 (predicted) FBgn0015844	=	1.0
FBgn0000100 (predicted) FBgn0029091	=	0.88
FBgn0000100 (predicted) FBgn0000150	=	1.0
FBgn0000100 (predicted) FBgn0024248	=	0.95
FBgn0000100 (predicted) FBgn0003274	=	1.98
FBgn0000100 (predicted) FBgn0032614	=	1.0
FBgn0000100 (predicted) FBgn0003520	=	0.95
FBgn0000100 (predicted) FBgn0053906	=	1.0
FBgn0000100 (predicted) FBgn0052473	=	1.0
FBgn0000100 (predicted) FBgn0036254	=	2.0
FBgn0000100 (predicted) FBgn0022772	=	1.0
FBgn0000100 (predicted) FBgn0052072	=	1.0
FBgn0000100 (predicted) FBgn0040206	=	0.96
FBgn0000100 (predicted) FBgn0010222	=	1.0
FBgn0000100 (predicted) FBgn0036573	=	1.0
FBgn0000100 (predicted) FBgn0012036	=	0.96
FBgn0000100 (predicted) FBgn0053888	=	1.0
FBgn0000100 (predicted) FBgn0039808	=	1.0
FBgn0000100 (predicted) FBgn0033605	=	1.0
FBgn0000100 (predicted) FBgn0033035	=	1.0
FBgn0000100 (predicted) FBgn0032863	=	1.0
FBgn0000100 (predicted) FBgn0026179	=	1.0
FBgn0000100 (predicted) FBgn0030421	=	1.0
FBgn0000100 (predicted) FBgn0000120	=	0.93
FBgn0000108 (known) FBgn0026313	=	1.0
FBgn0000108 (known) FBgn0040281	=	1.0
FBgn0000108 (known) FBgn0004462	=	1.0
FBgn0000109 (known) FBgn0029833	=	1.0
FBgn0000109 (predicted) FBgn0058045	=	0.78
FBgn0000109 (predicted) FBgn0085433	=	1.0
FBgn0000109 (predicted) FBgn0028665	=	1.0
FBgn0000109 (predicted) FBgn0015374	=	0.78
FBgn0000109 (predicted) FBgn0038471	=	1.0
FBgn0000109 (predicted) FBgn0035944	=	0.78
FBgn0000109 (predicted) FBgn0036516	=	0.78
FBgn0000109 (predicted) FBgn0039058	=	1.0
FBgn0000109 (predicted) FBgn0041174	=	1.0
FBgn0000109 (predicted) FBgn0026318	=	1.0
FBgn0000109 (predicted) FBgn0038175	=	0.78
FBgn0000109 (predicted) FBgn0038861	=	1.0
FBgn0000109 (predicted) FBgn0000109	=	3.14
FBgn0000114 (known) FBgn0003970	=	1.0
FBgn0000114 (known) FBgn0022085	=	1.0
FBgn0000114 (known) FBgn0000392	=	1.0
FBgn0000114 (known) FBgn0011666	=	1.0
FBgn0000114 (known) FBgn0004419	=	1.0
FBgn0000114 (known) FBgn0003137	=	1.0
FBgn0000114 (known) FBgn0004859	=	1.0
FBgn0000114 (known) FBgn0086897	=	1.0
FBgn0000114 (known) FBgn0034453	=	1.0
FBgn0000114 (known) FBgn0014362	=	1.9100000000000001
FBgn0000114 (known) FBgn0086358	=	1.0
FBgn0000114 (known) FBgn0031452	=	1.0
FBgn0000114 (known) FBgn0025790	=	1.0
FBgn0000114 (known) FBgn0015903	=	1.0
FBgn0000114 (known) FBgn0035607	=	1.0
FBgn0000114 (known) FBgn0037931	=	1.0
FBgn0000114 (predicted) FBgn0014870	=	0.93
FBgn0000114 (predicted) FBgn0086675	=	1.0
FBgn0000114 (predicted) FBgn0000570	=	1.0
FBgn0000114 (predicted) FBgn0010263	=	1.0
FBgn0000114 (predicted) FBgn0031886	=	1.0
FBgn0000115 (known) FBgn0015019	=	1.0
FBgn0000115 (known) FBgn0028665	=	1.0
FBgn0000115 (known) FBgn0028546	=	1.0
FBgn0000115 (known) FBgn0039508	=	1.0
FBgn0000115 (known) FBgn0058127	=	1.0
FBgn0000115 (known) FBgn0036349	=	1.0
FBgn0000115 (known) FBgn0032397	=	1.0
FBgn0000115 (predicted) FBgn0011232	=	1.0
FBgn0000115 (predicted) FBgn0000115	=	1.0
FBgn0000115 (predicted) FBgn0031598	=	1.0
FBgn0000115 (predicted) FBgn0027570	=	0.92
FBgn0000115 (predicted) FBgn0033209	=	1.0
FBgn0000115 (predicted) FBgn0029843	=	0.94
FBgn0000115 (predicted) FBgn0050291	=	1.0
FBgn0000115 (predicted) FBgn0000472	=	1.0
FBgn0000115 (predicted) FBgn0031643	=	1.0
FBgn0000116 (known) FBgn0050077	=	1.0
FBgn0000116 (known) FBgn0011277	=	1.0
FBgn0000116 (known) FBgn0038488	=	1.0
FBgn0000116 (known) FBgn0036018	=	1.0
FBgn0000116 (known) FBgn0027784	=	1.0
FBgn0000116 (known) FBgn0038002	=	1.0
FBgn0000116 (predicted) FBgn0002622	=	0.92
FBgn0000116 (predicted) FBgn0004419	=	1.0
FBgn0000116 (predicted) FBgn0037573	=	0.92
FBgn0000116 (predicted) FBgn0029154	=	0.92
FBgn0000116 (predicted) FBgn0047135	=	0.86
FBgn0000116 (predicted) FBgn0029155	=	0.92
FBgn0000116 (predicted) FBgn0050085	=	0.9
FBgn0000116 (predicted) FBgn0034127	=	0.92
FBgn0000116 (predicted) FBgn0033191	=	0.92
FBgn0000116 (predicted) FBgn0002719	=	0.92
FBgn0000116 (predicted) FBgn0004907	=	0.95
FBgn0000116 (predicted) FBgn0001233	=	0.92
FBgn0000116 (predicted) FBgn0035532	=	1.0
FBgn0000116 (predicted) FBgn0029153	=	0.92
FBgn0000116 (predicted) FBgn0025549	=	0.9
FBgn0000117 (known) FBgn0085432	=	4.3100000000000005
FBgn0000117 (known) FBgn0036029	=	1.0
FBgn0000117 (known) FBgn0043900	=	1.0
FBgn0000117 (known) FBgn0027103	=	1.0
FBgn0000117 (known) FBgn0039018	=	1.0
FBgn0000117 (known) FBgn0026597	=	1.9
FBgn0000117 (known) FBgn0004368	=	1.0
FBgn0000117 (known) FBgn0035892	=	1.0
FBgn0000117 (known) FBgn0003371	=	2.0
FBgn0000117 (known) FBgn0031944	=	1.0
FBgn0000117 (known) FBgn0037317	=	1.0
FBgn0000117 (known) FBgn0000163	=	1.0
FBgn0000117 (known) FBgn0010215	=	3.95
FBgn0000117 (known) FBgn0040075	=	2.0
FBgn0000117 (known) FBgn0039907	=	1.0
FBgn0000117 (known) FBgn0038119	=	1.0
FBgn0000117 (known) FBgn0067317	=	2.0
FBgn0000117 (known) FBgn0003944	=	1.0
FBgn0000117 (known) FBgn0017557	=	1.0
FBgn0000117 (known) FBgn0038578	=	1.0
FBgn0000117 (known) FBgn0003391	=	1.0
FBgn0000117 (known) FBgn0003866	=	1.0
FBgn0000117 (known) FBgn0032083	=	1.0
FBgn0000117 (known) FBgn0035148	=	3.0
FBgn0000117 (known) FBgn0026598	=	4.0
FBgn0000117 (known) FBgn0015024	=	1.0
FBgn0000117 (predicted) FBgn0019947	=	3.81
FBgn0000117 (predicted) FBgn0025637	=	1.0
FBgn0000117 (predicted) FBgn0086361	=	1.0
FBgn0000117 (predicted) FBgn0010389	=	1.0
FBgn0000117 (predicted) FBgn0039421	=	0.98
FBgn0000117 (predicted) FBgn0000229	=	1.95
FBgn0000117 (predicted) FBgn0034689	=	0.4
FBgn0000117 (predicted) FBgn0028892	=	0.46
FBgn0000117 (predicted) FBgn0034046	=	0.85
FBgn0000117 (predicted) FBgn0036214	=	0.85
FBgn0000117 (predicted) FBgn0030871	=	1.0
FBgn0000117 (predicted) FBgn0036921	=	0.85
FBgn0000117 (predicted) FBgn0034688	=	0.41
FBgn0000117 (predicted) FBgn0004907	=	0.95
FBgn0000117 (predicted) FBgn0023423	=	1.0
FBgn0000117 (predicted) FBgn0038197	=	2.63
FBgn0000117 (predicted) FBgn0026176	=	1.0
FBgn0000117 (predicted) FBgn0053513	=	1.0
FBgn0000117 (predicted) FBgn0010551	=	1.85
FBgn0000117 (predicted) FBgn0046332	=	1.0
FBgn0000117 (predicted) FBgn0000499	=	1.0
FBgn0000117 (predicted) FBgn0000413	=	0.96
FBgn0000117 (predicted) FBgn0015247	=	0.85
FBgn0000117 (predicted) FBgn0015587	=	1.5
FBgn0000117 (predicted) FBgn0050291	=	0.85
FBgn0000117 (predicted) FBgn0014011	=	1.0
FBgn0000117 (predicted) FBgn0003691	=	0.85
FBgn0000117 (predicted) FBgn0024996	=	1.0
FBgn0000117 (predicted) FBgn0005592	=	0.96
FBgn0000117 (predicted) FBgn0020622	=	1.0
FBgn0000117 (predicted) FBgn0015589	=	3.0
FBgn0000117 (predicted) FBgn0000117	=	1.0
FBgn0000117 (predicted) FBgn0043070	=	1.0
FBgn0000117 (predicted) FBgn0024248	=	0.95
FBgn0000117 (predicted) FBgn0035590	=	1.0
FBgn0000117 (predicted) FBgn0037657	=	1.0
FBgn0000117 (predicted) FBgn0010399	=	1.0
FBgn0000117 (predicted) FBgn0040078	=	1.0
FBgn0000117 (predicted) FBgn0010333	=	1.0
FBgn0000117 (predicted) FBgn0034687	=	0.44
FBgn0000119 (known) FBgn0031546	=	1.0
FBgn0000119 (known) FBgn0026597	=	1.0
FBgn0000119 (known) FBgn0038289	=	1.0
FBgn0000119 (known) FBgn0016797	=	1.0
FBgn0000120 (known) FBgn0028697	=	1.92
FBgn0000120 (known) FBgn0036152	=	1.0
FBgn0000120 (known) FBgn0037162	=	1.0
FBgn0000120 (known) FBgn0036227	=	1.0
FBgn0000120 (known) FBgn0032858	=	1.0
FBgn0000120 (known) FBgn0030605	=	1.0
FBgn0000120 (known) FBgn0002940	=	1.0
FBgn0000120 (known) FBgn0038472	=	1.0
FBgn0000120 (known) FBgn0039875	=	1.0
FBgn0000120 (known) FBgn0030540	=	1.0
FBgn0000120 (known) FBgn0037794	=	1.0
FBgn0000120 (known) FBgn0030710	=	1.0
FBgn0000120 (known) FBgn0000577	=	1.0
FBgn0000120 (known) FBgn0000524	=	1.0
FBgn0000120 (known) FBgn0030428	=	1.0
FBgn0000120 (known) FBgn0039054	=	1.0
FBgn0000120 (known) FBgn0003870	=	1.0
FBgn0000120 (known) FBgn0039638	=	1.0
FBgn0000120 (known) FBgn0029957	=	1.0
FBgn0000120 (predicted) FBgn0037328	=	0.93
FBgn0000120 (predicted) FBgn0001092	=	0.93
FBgn0000120 (predicted) FBgn0014002	=	1.93
FBgn0000120 (predicted) FBgn0035720	=	0.91
FBgn0000120 (predicted) FBgn0034708	=	0.93
FBgn0000120 (predicted) FBgn0025865	=	1.93
FBgn0000120 (predicted) FBgn0015587	=	0.83
FBgn0000120 (predicted) FBgn0035491	=	1.0
FBgn0000120 (predicted) FBgn0053113	=	0.92
FBgn0000120 (predicted) FBgn0003732	=	0.98
FBgn0000120 (predicted) FBgn0011224	=	0.93
FBgn0000120 (predicted) FBgn0024814	=	2.75
FBgn0000120 (predicted) FBgn0017539	=	0.93
FBgn0000120 (predicted) FBgn0010349	=	0.93
FBgn0000120 (predicted) FBgn0011726	=	1.93
FBgn0000120 (predicted) FBgn0000319	=	1.0
FBgn0000120 (predicted) FBgn0024923	=	0.93
FBgn0000120 (predicted) FBgn0052296	=	0.73
FBgn0000120 (predicted) FBgn0037834	=	0.93
FBgn0000120 (predicted) FBgn0035588	=	0.84
FBgn0000120 (predicted) FBgn0017545	=	1.93
FBgn0000120 (predicted) FBgn0039421	=	3.82
FBgn0000120 (predicted) FBgn0003178	=	1.93
FBgn0000120 (predicted) FBgn0025286	=	0.93
FBgn0000120 (predicted) FBgn0001233	=	1.92
FBgn0000120 (predicted) FBgn0003256	=	0.93
FBgn0000120 (predicted) FBgn0000479	=	1.93
FBgn0000120 (predicted) FBgn0013811	=	1.0
FBgn0000120 (predicted) FBgn0040297	=	0.89
FBgn0000120 (predicted) FBgn0003392	=	1.0
FBgn0000120 (predicted) FBgn0001216	=	3.71
FBgn0000120 (predicted) FBgn0023184	=	1.93
FBgn0000120 (predicted) FBgn0004687	=	1.93
FBgn0000120 (predicted) FBgn0039669	=	0.93
FBgn0000120 (predicted) FBgn0015567	=	1.85
FBgn0000120 (predicted) FBgn0010380	=	0.91
FBgn0000120 (predicted) FBgn0001218	=	1.93
FBgn0000120 (predicted) FBgn0029785	=	0.93
FBgn0000120 (predicted) FBgn0033160	=	0.93
FBgn0000120 (predicted) FBgn0000338	=	0.81
FBgn0000120 (predicted) FBgn0020622	=	1.0
FBgn0000120 (predicted) FBgn0036942	=	1.0
FBgn0000120 (predicted) FBgn0034750	=	1.93
FBgn0000120 (predicted) FBgn0037081	=	0.93
FBgn0000120 (predicted) FBgn0034259	=	0.93
FBgn0000120 (predicted) FBgn0002593	=	0.93
FBgn0000120 (predicted) FBgn0003470	=	1.93
FBgn0000120 (predicted) FBgn0000557	=	2.84
FBgn0000120 (predicted) FBgn0031657	=	1.93
FBgn0000120 (predicted) FBgn0015075	=	0.93
FBgn0000120 (predicted) FBgn0015925	=	1.93
FBgn0000120 (predicted) FBgn0003279	=	0.93
FBgn0000120 (predicted) FBgn0010215	=	0.92
FBgn0000120 (predicted) FBgn0004889	=	0.71
FBgn0000120 (predicted) FBgn0085373	=	1.93
FBgn0000120 (predicted) FBgn0033246	=	1.0
FBgn0000120 (predicted) FBgn0030384	=	0.9
FBgn0000120 (predicted) FBgn0086558	=	1.93
FBgn0000120 (predicted) FBgn0034091	=	1.0
FBgn0000120 (predicted) FBgn0003210	=	2.78
FBgn0000120 (predicted) FBgn0042092	=	0.93
FBgn0000120 (predicted) FBgn0032987	=	0.93
FBgn0000120 (predicted) FBgn0034277	=	0.93
FBgn0000120 (predicted) FBgn0001220	=	1.0
FBgn0000120 (predicted) FBgn0037434	=	0.93
FBgn0000120 (predicted) FBgn0015805	=	0.93
FBgn0000120 (predicted) FBgn0035162	=	0.93
FBgn0000120 (predicted) FBgn0030951	=	1.93
FBgn0000120 (predicted) FBgn0026079	=	0.93
FBgn0000120 (predicted) FBgn0015268	=	0.93
FBgn0000120 (predicted) FBgn0030718	=	0.93
FBgn0000120 (predicted) FBgn0034893	=	0.93
FBgn0000120 (predicted) FBgn0016917	=	0.67
FBgn0000120 (predicted) FBgn0004922	=	0.93
FBgn0000120 (predicted) FBgn0015617	=	0.93
FBgn0000120 (predicted) FBgn0020930	=	1.93
FBgn0000120 (predicted) FBgn0034722	=	1.0
FBgn0000120 (predicted) FBgn0000559	=	0.93
FBgn0000120 (predicted) FBgn0028744	=	1.93
FBgn0000120 (predicted) FBgn0024332	=	0.93
FBgn0000120 (predicted) FBgn0027835	=	1.0
FBgn0000120 (predicted) FBgn0040206	=	10.35
FBgn0000120 (predicted) FBgn0031318	=	1.93
FBgn0000120 (predicted) FBgn0004367	=	1.0
FBgn0000120 (predicted) FBgn0014010	=	0.93
FBgn0000120 (predicted) FBgn0039857	=	1.93
FBgn0000120 (predicted) FBgn0035753	=	0.93
FBgn0000120 (predicted) FBgn0010225	=	1.93
FBgn0000120 (predicted) FBgn0037330	=	0.93
FBgn0000120 (predicted) FBgn0036372	=	0.64
FBgn0000120 (predicted) FBgn0033548	=	1.93
FBgn0000120 (predicted) FBgn0000340	=	0.93
FBgn0000120 (predicted) FBgn0019938	=	1.93
FBgn0000120 (predicted) FBgn0003278	=	0.93
FBgn0000120 (predicted) FBgn0017579	=	0.93
FBgn0000120 (predicted) FBgn0041627	=	1.93
FBgn0000120 (predicted) FBgn0038074	=	1.93
FBgn0000120 (predicted) FBgn0000121	=	10.91
FBgn0000120 (predicted) FBgn0029079	=	0.93
FBgn0000120 (predicted) FBgn0010173	=	0.93
FBgn0000120 (predicted) FBgn0031266	=	0.93
FBgn0000120 (predicted) FBgn0022959	=	2.81
FBgn0000120 (predicted) FBgn0036222	=	0.93
FBgn0000120 (predicted) FBgn0032650	=	0.9
FBgn0000120 (predicted) FBgn0034577	=	1.8
FBgn0000120 (predicted) FBgn0027621	=	1.83
FBgn0000120 (predicted) FBgn0027338	=	2.85
FBgn0000120 (predicted) FBgn0085390	=	0.89
FBgn0000120 (predicted) FBgn0003942	=	1.93
FBgn0000120 (predicted) FBgn0001087	=	1.93
FBgn0000120 (predicted) FBgn0015288	=	1.93
FBgn0000120 (predicted) FBgn0003274	=	0.93
FBgn0000120 (predicted) FBgn0039713	=	1.93
FBgn0000120 (predicted) FBgn0011586	=	0.93
FBgn0000120 (predicted) FBgn0011737	=	0.93
FBgn0000120 (predicted) FBgn0038952	=	1.93
FBgn0000120 (predicted) FBgn0020910	=	1.93
FBgn0000120 (predicted) FBgn0033522	=	1.0
FBgn0000120 (predicted) FBgn0037758	=	1.0
FBgn0000120 (predicted) FBgn0033571	=	1.93
FBgn0000120 (predicted) FBgn0036064	=	0.93
FBgn0000120 (predicted) FBgn0000120	=	10.93
FBgn0000120 (predicted) FBgn0010265	=	0.93
FBgn0000120 (predicted) FBgn0002431	=	0.93
FBgn0000120 (predicted) FBgn0031319	=	1.93
FBgn0000120 (predicted) FBgn0036825	=	0.89
FBgn0000120 (predicted) FBgn0011284	=	0.93
FBgn0000120 (predicted) FBgn0015803	=	0.93
FBgn0000120 (predicted) FBgn0020238	=	1.93
[truncated: 85,201 more rows]
