# Supplementary material for: Building and analyzing protein interactome networks by cross-species comparisons
Source: BMC Syst Biol. 2010 Mar 30;4:36. doi: 10.1186/1752-0509-4-36 (PMC2859380; doi:10.1186/1752-0509-4-36)
Supplement: Additional file 8 — Zio Dmel. A zipped folder containing files formatted for use in Cytoscape listed in Supplemental Table 3. These files are for Drosophila melanogaster proteins. [file 1752-0509-4-36-S8.ZIP › dmelexptList.eda]

experiment type
FBgn0000008 (known) FBgn0002622	=	MI:0018(Two_hybrid_test)
FBgn0000008 (known) FBgn0031957	=	MI:0018(Two_hybrid_test)
FBgn0000008 (known) FBgn0039846	=	MI:0018(Two_hybrid_test)
FBgn0000008 (known) FBgn0035499	=	MI:0018(Two_hybrid_test)
FBgn0000008 (known) FBgn0028969	=	MI:0018(Two_hybrid_test)
FBgn0000008 (known) FBgn0003870	=	MI:0018(Two_hybrid_test)
FBgn0000008 (known) FBgn0030082	=	MI:0018(Two_hybrid_test)
FBgn0000008 (known) FBgn0028336	=	MI:0018(Two_hybrid_test)
FBgn0000008 (known) FBgn0005427	=	MI:0018(Two_hybrid_test)
FBgn0000008 (known) FBgn0040371	=	MI:0018(Two_hybrid_test)
FBgn0000011 (known) FBgn0005672	=	MI:0018(Two_hybrid_test)|MI:0399(2h_fragment_pooling)
FBgn0000011 (known) FBgn0036919	=	MI:0018(Two_hybrid_test)
FBgn0000011 (known) FBgn0003460	=	MI:0018(Two_hybrid_test)
FBgn0000011 (known) FBgn0020304	=	MI:0018(Two_hybrid_test)
FBgn0000011 (known) FBgn0003892	=	MI:0018(Two_hybrid_test)|MI:0399(2h_fragment_pooling)
FBgn0000014 (known) FBgn0039858	=	MI:0018(Two_hybrid_test)
FBgn0000014 (known) FBgn0000611	=	MI:0045(experimental_interac)
FBgn0000015 (known) FBgn0028837	=	MI:0018(Two_hybrid_test)
FBgn0000015 (known) FBgn0031174	=	MI:0018(Two_hybrid_test)
FBgn0000015 (known) FBgn0053207	=	MI:0018(Two_hybrid_test)
FBgn0000015 (known) FBgn0000559	=	MI:0018(Two_hybrid_test)
FBgn0000015 (known) FBgn0031506	=	MI:0018(Two_hybrid_test)
FBgn0000015 (known) FBgn0036716	=	MI:0018(Two_hybrid_test)
FBgn0000015 (known) FBgn0034372	=	MI:0018(Two_hybrid_test)
FBgn0000015 (known) FBgn0004462	=	MI:0018(Two_hybrid_test)
FBgn0000017 (known) FBgn0000464	=	MI:0424(protein_kinase_assay)|MI:0096(pull_down)|MI:0434(phosphatase_assay)
FBgn0000017 (known) FBgn0020510	=	MI:0045(experimental_interac)
FBgn0000017 (known) FBgn0014007	=	MI:0424(protein_kinase_assay)
FBgn0000017 (known) FBgn0005631	=	MI:0045(experimental_interac)
FBgn0000017 (known) FBgn0028388	=	MI:0045(experimental_interac)
FBgn0000017 (known) FBgn0000578	=	MI:0096(pull_down)|MI:0045(experimental_interac)
FBgn0000022 (known) FBgn0000022	=	MI:0045(experimental_interac)
FBgn0000022 (known) FBgn0000413	=	MI:0045(experimental_interac)
FBgn0000022 (known) FBgn0011273	=	MI:0018(Two_hybrid_test)
FBgn0000022 (known) FBgn0002561	=	MI:0045(experimental_interac)
FBgn0000022 (known) FBgn0039748	=	MI:0018(Two_hybrid_test)
FBgn0000022 (known) FBgn0031129	=	MI:0018(Two_hybrid_test)
FBgn0000022 (known) FBgn0004170	=	MI:0045(experimental_interac)
FBgn0000022 (known) FBgn0002609	=	MI:0018(Two_hybrid_test)
FBgn0000022 (known) FBgn0002733	=	MI:0018(Two_hybrid_test)
FBgn0000022 (known) FBgn0000575	=	MI:0018(Two_hybrid_test)|MI:0045(experimental_interac)
FBgn0000022 (known) FBgn0000591	=	MI:0045(experimental_interac)
FBgn0000022 (known) FBgn0002735	=	MI:0018(Two_hybrid_test)
FBgn0000022 (known) FBgn0035917	=	MI:0018(Two_hybrid_test)
FBgn0000022 (known) FBgn0002633	=	MI:0018(Two_hybrid_test)|MI:0045(experimental_interac)
FBgn0000022 (known) FBgn0002631	=	MI:0045(experimental_interac)
FBgn0000024 (known) FBgn0031032	=	MI:0018(Two_hybrid_test)
FBgn0000028 (known) FBgn0086680	=	MI:0045(experimental_interac)
FBgn0000028 (known) FBgn0001079	=	MI:0399(2h_fragment_pooling)
FBgn0000032 (known) FBgn0034994	=	MI:0018(Two_hybrid_test)
FBgn0000038 (known) FBgn0015519	=	MI:0045(experimental_interac)
FBgn0000039 (known) FBgn0037637	=	MI:0018(Two_hybrid_test)
FBgn0000039 (known) FBgn0024733	=	MI:0018(Two_hybrid_test)
FBgn0000042 (known) FBgn0029709	=	MI:0018(Two_hybrid_test)
FBgn0000042 (known) FBgn0005771	=	MI:0018(Two_hybrid_test)
FBgn0000042 (known) FBgn0000212	=	MI:0091(chromatography)
FBgn0000042 (known) FBgn0030540	=	MI:0018(Two_hybrid_test)
FBgn0000042 (known) FBgn0038815	=	MI:0018(Two_hybrid_test)
FBgn0000042 (known) FBgn0052369	=	MI:0018(Two_hybrid_test)
FBgn0000042 (known) FBgn0031089	=	MI:0018(Two_hybrid_test)
FBgn0000042 (known) FBgn0031988	=	MI:0018(Two_hybrid_test)
FBgn0000042 (known) FBgn0085383	=	MI:0018(Two_hybrid_test)
FBgn0000042 (known) FBgn0031314	=	MI:0018(Two_hybrid_test)
FBgn0000042 (known) FBgn0035424	=	MI:0018(Two_hybrid_test)
FBgn0000042 (known) FBgn0028965	=	MI:0018(Two_hybrid_test)
FBgn0000042 (known) FBgn0026084	=	MI:0045(experimental_interac)
FBgn0000042 (known) FBgn0035554	=	MI:0018(Two_hybrid_test)
FBgn0000042 (known) FBgn0031408	=	MI:0018(Two_hybrid_test)
FBgn0000042 (known) FBgn0011771	=	MI:0018(Two_hybrid_test)
FBgn0000042 (known) FBgn0000256	=	protein_protein
FBgn0000042 (known) FBgn0036312	=	MI:0018(Two_hybrid_test)
FBgn0000042 (known) FBgn0030204	=	MI:0018(Two_hybrid_test)
FBgn0000042 (known) FBgn0051211	=	MI:0018(Two_hybrid_test)
FBgn0000042 (known) FBgn0028495	=	MI:0018(Two_hybrid_test)
FBgn0000042 (known) FBgn0003475	=	protein_protein
FBgn0000042 (known) FBgn0017453	=	MI:0018(Two_hybrid_test)
FBgn0000042 (known) FBgn0036058	=	MI:0018(Two_hybrid_test)
FBgn0000042 (known) FBgn0032785	=	MI:0397(two_hybrid_array)
FBgn0000042 (known) FBgn0013349	=	MI:0018(Two_hybrid_test)
FBgn0000042 (known) FBgn0028388	=	MI:0045(experimental_interac)|MI:0018(Two_hybrid_test)
FBgn0000042 (known) FBgn0035513	=	MI:0018(Two_hybrid_test)
FBgn0000042 (known) FBgn0038108	=	MI:0018(Two_hybrid_test)
FBgn0000042 (known) FBgn0000630	=	MI:0045(experimental_interac)
FBgn0000042 (known) FBgn0038714	=	MI:0018(Two_hybrid_test)
FBgn0000042 (known) FBgn0041582	=	MI:0018(Two_hybrid_test)
FBgn0000042 (known) FBgn0025632	=	MI:0018(Two_hybrid_test)
FBgn0000042 (known) FBgn0003187	=	MI:0045(experimental_interac)
FBgn0000042 (known) FBgn0019624	=	MI:0018(Two_hybrid_test)
FBgn0000042 (known) FBgn0033886	=	MI:0018(Two_hybrid_test)
FBgn0000042 (known) FBgn0013733	=	MI:0045(experimental_interac)
FBgn0000042 (known) FBgn0085410	=	MI:0018(Two_hybrid_test)
FBgn0000042 (known) FBgn0052264	=	MI:0018(Two_hybrid_test)
FBgn0000042 (known) FBgn0053197	=	MI:0018(Two_hybrid_test)
FBgn0000042 (known) FBgn0029905	=	MI:0018(Two_hybrid_test)
FBgn0000042 (known) FBgn0003447	=	MI:0045(experimental_interac)
FBgn0000042 (known) FBgn0038206	=	MI:0045(experimental_interac)
FBgn0000042 (known) FBgn0028577	=	MI:0018(Two_hybrid_test)
FBgn0000042 (known) FBgn0005649	=	MI:0018(Two_hybrid_test)
FBgn0000042 (known) FBgn0030734	=	MI:0018(Two_hybrid_test)
FBgn0000043 (known) FBgn0028388	=	MI:0018(Two_hybrid_test)
FBgn0000043 (known) FBgn0022764	=	MI:0018(Two_hybrid_test)
FBgn0000043 (known) FBgn0036790	=	MI:0018(Two_hybrid_test)
FBgn0000043 (known) FBgn0011771	=	MI:0018(Two_hybrid_test)
FBgn0000044 (known) FBgn0029905	=	MI:0018(Two_hybrid_test)
FBgn0000044 (known) FBgn0015282	=	MI:0018(Two_hybrid_test)
FBgn0000044 (known) FBgn0038774	=	MI:0018(Two_hybrid_test)
FBgn0000044 (known) FBgn0011290	=	MI:0018(Two_hybrid_test)
FBgn0000044 (known) FBgn0004859	=	MI:0018(Two_hybrid_test)|MI:0399(2h_fragment_pooling)
FBgn0000044 (known) FBgn0031972	=	MI:0018(Two_hybrid_test)
FBgn0000044 (known) FBgn0024189	=	MI:0018(Two_hybrid_test)
FBgn0000044 (known) FBgn0039044	=	MI:0018(Two_hybrid_test)
FBgn0000044 (known) FBgn0025702	=	MI:0018(Two_hybrid_test)
FBgn0000044 (known) FBgn0036790	=	MI:0018(Two_hybrid_test)
FBgn0000044 (known) FBgn0011771	=	MI:0018(Two_hybrid_test)
FBgn0000044 (known) FBgn0043841	=	MI:0018(Two_hybrid_test)
FBgn0000045 (known) FBgn0037621	=	MI:0018(Two_hybrid_test)
FBgn0000045 (known) FBgn0004551	=	MI:0018(Two_hybrid_test)
FBgn0000046 (known) FBgn0066084	=	protein_protein
FBgn0000046 (known) FBgn0010217	=	MI:0018(Two_hybrid_test)
FBgn0000046 (known) FBgn0003231	=	MI:0018(Two_hybrid_test)
FBgn0000046 (known) FBgn0010218	=	MI:0018(Two_hybrid_test)
FBgn0000046 (known) FBgn0036596	=	MI:0018(Two_hybrid_test)
FBgn0000046 (known) FBgn0015550	=	MI:0018(Two_hybrid_test)
FBgn0000046 (known) FBgn0030951	=	MI:0018(Two_hybrid_test)
FBgn0000046 (known) FBgn0038441	=	MI:0018(Two_hybrid_test)
FBgn0000046 (known) FBgn0040080	=	MI:0018(Two_hybrid_test)
FBgn0000046 (known) FBgn0051550	=	MI:0018(Two_hybrid_test)
FBgn0000046 (known) FBgn0011726	=	MI:0018(Two_hybrid_test)
FBgn0000046 (known) FBgn0036679	=	MI:0018(Two_hybrid_test)
FBgn0000047 (known) FBgn0011726	=	MI:0018(Two_hybrid_test)
FBgn0000047 (known) FBgn0086783	=	MI:0045(experimental_interac)
FBgn0000047 (known) FBgn0030951	=	MI:0018(Two_hybrid_test)
FBgn0000047 (known) FBgn0086906	=	MI:0045(experimental_interac)
FBgn0000047 (known) FBgn0000308	=	MI:0045(experimental_interac)
FBgn0000047 (known) FBgn0000709	=	MI:0045(experimental_interac)
FBgn0000052 (known) FBgn0038915	=	MI:0018(Two_hybrid_test)
FBgn0000052 (known) FBgn0031451	=	MI:0018(Two_hybrid_test)
FBgn0000052 (known) FBgn0015818	=	MI:0018(Two_hybrid_test)
FBgn0000053 (known) FBgn0086384	=	MI:0399(2h_fragment_pooling)
FBgn0000054 (known) FBgn0037619	=	MI:0018(Two_hybrid_test)
FBgn0000054 (known) FBgn0052029	=	MI:0018(Two_hybrid_test)
FBgn0000054 (known) FBgn0029817	=	MI:0018(Two_hybrid_test)
FBgn0000054 (known) FBgn0034461	=	MI:0018(Two_hybrid_test)
FBgn0000054 (known) FBgn0039204	=	MI:0018(Two_hybrid_test)
FBgn0000054 (known) FBgn0031740	=	MI:0018(Two_hybrid_test)
FBgn0000054 (known) FBgn0040696	=	MI:0018(Two_hybrid_test)
FBgn0000054 (known) FBgn0038389	=	MI:0018(Two_hybrid_test)
FBgn0000054 (known) FBgn0026238	=	MI:0018(Two_hybrid_test)
FBgn0000054 (known) FBgn0000054	=	MI:0018(Two_hybrid_test)
FBgn0000055 (known) FBgn0000246	=	MI:0018(Two_hybrid_test)
FBgn0000055 (known) FBgn0032089	=	MI:0018(Two_hybrid_test)
FBgn0000055 (known) FBgn0036312	=	MI:0018(Two_hybrid_test)
FBgn0000055 (known) FBgn0000055	=	MI:0045(experimental_interac)
FBgn0000055 (known) FBgn0002569	=	MI:0018(Two_hybrid_test)
FBgn0000055 (known) FBgn0036254	=	MI:0018(Two_hybrid_test)
FBgn0000061 (known) FBgn0039030	=	MI:0018(Two_hybrid_test)
FBgn0000061 (known) FBgn0003944	=	MI:0018(Two_hybrid_test)|MI:0084(phage_display)|MI:0096(pull_down)
FBgn0000061 (known) FBgn0031653	=	MI:0018(Two_hybrid_test)
FBgn0000063 (known) FBgn0030400	=	MI:0018(Two_hybrid_test)
FBgn0000063 (known) FBgn0040284	=	MI:0018(Two_hybrid_test)
FBgn0000063 (known) FBgn0041194	=	MI:0018(Two_hybrid_test)
FBgn0000063 (known) FBgn0032196	=	MI:0018(Two_hybrid_test)
FBgn0000063 (known) FBgn0051204	=	MI:0018(Two_hybrid_test)
FBgn0000063 (known) FBgn0000439	=	MI:0018(Two_hybrid_test)
FBgn0000063 (known) FBgn0032192	=	MI:0018(Two_hybrid_test)
FBgn0000063 (known) FBgn0034758	=	MI:0018(Two_hybrid_test)
FBgn0000063 (known) FBgn0028509	=	MI:0018(Two_hybrid_test)
FBgn0000063 (known) FBgn0039966	=	MI:0018(Two_hybrid_test)
FBgn0000063 (known) FBgn0003980	=	MI:0018(Two_hybrid_test)
FBgn0000063 (known) FBgn0038945	=	MI:0018(Two_hybrid_test)
FBgn0000063 (known) FBgn0040286	=	MI:0018(Two_hybrid_test)
FBgn0000063 (known) FBgn0026238	=	protein_protein
FBgn0000063 (known) FBgn0039210	=	MI:0018(Two_hybrid_test)
FBgn0000063 (known) FBgn0025334	=	MI:0018(Two_hybrid_test)
FBgn0000063 (known) FBgn0030459	=	MI:0018(Two_hybrid_test)
FBgn0000063 (known) FBgn0042102	=	MI:0018(Two_hybrid_test)
FBgn0000063 (known) FBgn0027866	=	MI:0018(Two_hybrid_test)
FBgn0000063 (known) FBgn0035325	=	MI:0018(Two_hybrid_test)
FBgn0000063 (known) FBgn0051211	=	MI:0018(Two_hybrid_test)
FBgn0000063 (known) FBgn0023517	=	MI:0018(Two_hybrid_test)
FBgn0000063 (known) FBgn0030122	=	MI:0018(Two_hybrid_test)
FBgn0000063 (known) FBgn0039260	=	MI:0018(Two_hybrid_test)
FBgn0000063 (known) FBgn0052169	=	MI:0018(Two_hybrid_test)
FBgn0000063 (known) FBgn0034504	=	protein_protein
FBgn0000063 (known) FBgn0051646	=	MI:0018(Two_hybrid_test)
FBgn0000063 (known) FBgn0034371	=	protein_protein
FBgn0000063 (known) FBgn0000578	=	MI:0018(Two_hybrid_test)
FBgn0000063 (known) FBgn0003479	=	MI:0018(Two_hybrid_test)
FBgn0000063 (known) FBgn0024285	=	MI:0018(Two_hybrid_test)
FBgn0000063 (known) FBgn0027581	=	MI:0018(Two_hybrid_test)
FBgn0000063 (known) FBgn0035788	=	MI:0018(Two_hybrid_test)
FBgn0000063 (known) FBgn0041712	=	MI:0018(Two_hybrid_test)
FBgn0000063 (known) FBgn0025674	=	MI:0018(Two_hybrid_test)
FBgn0000063 (known) FBgn0027339	=	MI:0018(Two_hybrid_test)
FBgn0000063 (known) FBgn0053109	=	MI:0018(Two_hybrid_test)
FBgn0000063 (known) FBgn0033713	=	protein_protein
FBgn0000063 (known) FBgn0011224	=	MI:0018(Two_hybrid_test)
FBgn0000064 (known) FBgn0038109	=	MI:0018(Two_hybrid_test)
FBgn0000064 (known) FBgn0034049	=	MI:0018(Two_hybrid_test)
FBgn0000064 (known) FBgn0014184	=	MI:0018(Two_hybrid_test)
FBgn0000064 (known) FBgn0000064	=	MI:0018(Two_hybrid_test)
FBgn0000064 (known) FBgn0033166	=	MI:0018(Two_hybrid_test)
FBgn0000064 (known) FBgn0034758	=	MI:0018(Two_hybrid_test)
FBgn0000064 (known) FBgn0037939	=	MI:0018(Two_hybrid_test)
FBgn0000064 (known) FBgn0043841	=	MI:0018(Two_hybrid_test)
FBgn0000064 (known) FBgn0050122	=	MI:0018(Two_hybrid_test)
FBgn0000064 (known) FBgn0033526	=	MI:0018(Two_hybrid_test)
FBgn0000064 (known) FBgn0035482	=	MI:0018(Two_hybrid_test)
FBgn0000064 (known) FBgn0028665	=	MI:0018(Two_hybrid_test)
FBgn0000064 (known) FBgn0037126	=	MI:0018(Two_hybrid_test)
FBgn0000064 (known) FBgn0039732	=	MI:0018(Two_hybrid_test)
FBgn0000064 (known) FBgn0034617	=	MI:0018(Two_hybrid_test)
FBgn0000071 (known) FBgn0031106	=	MI:0018(Two_hybrid_test)
FBgn0000071 (known) FBgn0035534	=	MI:0018(Two_hybrid_test)
FBgn0000071 (known) FBgn0039440	=	MI:0018(Two_hybrid_test)
FBgn0000071 (known) FBgn0004177	=	MI:0018(Two_hybrid_test)
FBgn0000071 (known) FBgn0040028	=	MI:0018(Two_hybrid_test)
FBgn0000071 (known) FBgn0032004	=	MI:0018(Two_hybrid_test)
FBgn0000071 (known) FBgn0041582	=	MI:0018(Two_hybrid_test)
FBgn0000071 (known) FBgn0002774	=	MI:0018(Two_hybrid_test)
FBgn0000071 (known) FBgn0004108	=	MI:0045(experimental_interac)
FBgn0000071 (known) FBgn0034706	=	MI:0018(Two_hybrid_test)
FBgn0000075 (known) FBgn0004106	=	MI:0018(Two_hybrid_test)
FBgn0000078 (known) FBgn0050011	=	MI:0018(Two_hybrid_test)
FBgn0000079 (known) FBgn0050011	=	MI:0018(Two_hybrid_test)
FBgn0000079 (known) FBgn0033614	=	MI:0018(Two_hybrid_test)
FBgn0000083 (known) FBgn0027585	=	MI:0018(Two_hybrid_test)
FBgn0000083 (known) FBgn0032140	=	MI:0018(Two_hybrid_test)
FBgn0000083 (known) FBgn0004167	=	MI:0018(Two_hybrid_test)
FBgn0000083 (known) FBgn0023094	=	protein_protein
FBgn0000083 (known) FBgn0016919	=	MI:0018(Two_hybrid_test)
FBgn0000083 (known) FBgn0040290	=	MI:0399(2h_fragment_pooling)
FBgn0000083 (known) FBgn0035112	=	MI:0018(Two_hybrid_test)
FBgn0000083 (known) FBgn0004907	=	MI:0018(Two_hybrid_test)
FBgn0000094 (known) FBgn0037547	=	MI:0018(Two_hybrid_test)
FBgn0000095 (known) FBgn0036977	=	MI:0018(Two_hybrid_test)
FBgn0000095 (known) FBgn0005558	=	MI:0045(experimental_interac)
FBgn0000095 (known) FBgn0031768	=	MI:0018(Two_hybrid_test)
FBgn0000095 (known) FBgn0000258	=	MI:0045(experimental_interac)
FBgn0000097 (known) FBgn0036018	=	MI:0018(Two_hybrid_test)
FBgn0000097 (known) FBgn0039827	=	MI:0018(Two_hybrid_test)
FBgn0000097 (known) FBgn0037619	=	MI:0018(Two_hybrid_test)
FBgn0000097 (known) FBgn0023214	=	protein_protein
FBgn0000097 (known) FBgn0037781	=	MI:0018(Two_hybrid_test)
FBgn0000097 (known) FBgn0036311	=	MI:0018(Two_hybrid_test)
FBgn0000097 (known) FBgn0000097	=	protein_protein
FBgn0000099 (known) FBgn0010768	=	protein_protein
FBgn0000099 (known) FBgn0000242	=	MI:0045(experimental_interac)
FBgn0000099 (known) FBgn0013764	=	MI:0018(Two_hybrid_test)|MI:0045(experimental_interac)
FBgn0000099 (known) FBgn0023091	=	protein_protein
FBgn0000100 (known) FBgn0000927	=	MI:0045(experimental_interac)
FBgn0000100 (known) FBgn0041171	=	MI:0018(Two_hybrid_test)|MI:0399(2h_fragment_pooling)
FBgn0000100 (known) FBgn0026088	=	MI:0018(Two_hybrid_test)
FBgn0000100 (known) FBgn0038323	=	MI:0018(Two_hybrid_test)
FBgn0000100 (known) FBgn0013303	=	MI:0018(Two_hybrid_test)
FBgn0000100 (known) FBgn0038149	=	MI:0018(Two_hybrid_test)
FBgn0000100 (known) FBgn0002593	=	MI:0018(Two_hybrid_test)
FBgn0000108 (known) FBgn0040281	=	MI:0007(anti_tag_coimmunoprecipitation)|MI:0096(pull_down)|MI:0018(Two_hybrid_test)
FBgn0000108 (known) FBgn0004462	=	MI:0018(Two_hybrid_test)
FBgn0000108 (known) FBgn0026313	=	MI:0007(anti_tag_coimmunoprecipitation)|MI:0096(pull_down)|MI:0018(Two_hybrid_test)
FBgn0000109 (known) FBgn0029833	=	MI:0018(Two_hybrid_test)
FBgn0000114 (known) FBgn0004419	=	MI:0019(coimmunoprecipitation)
FBgn0000114 (known) FBgn0003137	=	MI:0018(Two_hybrid_test)
FBgn0000114 (known) FBgn0037931	=	MI:0018(Two_hybrid_test)
FBgn0000114 (known) FBgn0004859	=	MI:0018(Two_hybrid_test)|MI:0399(2h_fragment_pooling)
FBgn0000114 (known) FBgn0025790	=	MI:0018(Two_hybrid_test)
FBgn0000114 (known) FBgn0086358	=	MI:0018(Two_hybrid_test)
FBgn0000114 (known) FBgn0035607	=	MI:0018(Two_hybrid_test)
FBgn0000114 (known) FBgn0022085	=	MI:0018(Two_hybrid_test)
FBgn0000114 (known) FBgn0011666	=	MI:0018(Two_hybrid_test)
FBgn0000114 (known) FBgn0086897	=	MI:0045(experimental_interac)
FBgn0000114 (known) FBgn0031452	=	MI:0018(Two_hybrid_test)
FBgn0000114 (known) FBgn0014362	=	MI:0018(Two_hybrid_test)
FBgn0000114 (known) FBgn0015903	=	MI:0019(coimmunoprecipitation)
FBgn0000114 (known) FBgn0003970	=	MI:0096(pull_down)
FBgn0000114 (known) FBgn0000392	=	MI:0018(Two_hybrid_test)
FBgn0000114 (known) FBgn0034453	=	MI:0018(Two_hybrid_test)
FBgn0000115 (known) FBgn0032397	=	MI:0018(Two_hybrid_test)
FBgn0000115 (known) FBgn0036349	=	MI:0018(Two_hybrid_test)
FBgn0000115 (known) FBgn0039508	=	MI:0018(Two_hybrid_test)
FBgn0000115 (known) FBgn0058127	=	MI:0018(Two_hybrid_test)
FBgn0000115 (known) FBgn0015019	=	MI:0018(Two_hybrid_test)
FBgn0000115 (known) FBgn0028546	=	MI:0018(Two_hybrid_test)
FBgn0000115 (known) FBgn0028665	=	MI:0018(Two_hybrid_test)
FBgn0000116 (known) FBgn0011277	=	MI:0018(Two_hybrid_test)
FBgn0000116 (known) FBgn0038488	=	MI:0018(Two_hybrid_test)
FBgn0000116 (known) FBgn0038002	=	MI:0018(Two_hybrid_test)
FBgn0000116 (known) FBgn0050077	=	MI:0018(Two_hybrid_test)
FBgn0000116 (known) FBgn0027784	=	MI:0018(Two_hybrid_test)
FBgn0000116 (known) FBgn0036018	=	MI:0018(Two_hybrid_test)
FBgn0000117 (known) FBgn0026598	=	MI:0018(Two_hybrid_test)|MI:0045(experimental_interac)
FBgn0000117 (known) FBgn0043900	=	MI:0045(experimental_interac)
FBgn0000117 (known) FBgn0032083	=	MI:0018(Two_hybrid_test)
FBgn0000117 (known) FBgn0039907	=	MI:0018(Two_hybrid_test)|MI:0096(pull_down)|MI:0045(experimental_interac)
FBgn0000117 (known) FBgn0027103	=	protein_protein
FBgn0000117 (known) FBgn0000163	=	protein_protein
FBgn0000117 (known) FBgn0035892	=	protein_protein
FBgn0000117 (known) FBgn0003391	=	MI:0045(experimental_interac)
FBgn0000117 (known) FBgn0003371	=	MI:0045(experimental_interac)
FBgn0000117 (known) FBgn0003944	=	MI:0018(Two_hybrid_test)|MI:0084(phage_display)
FBgn0000117 (known) FBgn0015024	=	MI:0045(experimental_interac)
FBgn0000117 (known) FBgn0040075	=	MI:0045(experimental_interac)
FBgn0000117 (known) FBgn0031944	=	MI:0018(Two_hybrid_test)
FBgn0000117 (known) FBgn0017557	=	MI:0018(Two_hybrid_test)
FBgn0000117 (known) FBgn0026597	=	MI:0045(experimental_interac)
FBgn0000117 (known) FBgn0038578	=	MI:0096(pull_down)
FBgn0000117 (known) FBgn0003866	=	MI:0045(experimental_interac)
FBgn0000117 (known) FBgn0036029	=	MI:0018(Two_hybrid_test)
FBgn0000117 (known) FBgn0010215	=	MI:0018(Two_hybrid_test)|MI:0045(experimental_interac)
FBgn0000117 (known) FBgn0067317	=	MI:0045(experimental_interac)
FBgn0000117 (known) FBgn0038119	=	MI:0018(Two_hybrid_test)
FBgn0000117 (known) FBgn0004368	=	MI:0018(Two_hybrid_test)
FBgn0000117 (known) FBgn0035148	=	MI:0018(Two_hybrid_test)
FBgn0000117 (known) FBgn0085432	=	MI:0018(Two_hybrid_test)|MI:0096(pull_down)|MI:0045(experimental_interac)
FBgn0000117 (known) FBgn0037317	=	MI:0018(Two_hybrid_test)
FBgn0000117 (known) FBgn0039018	=	MI:0018(Two_hybrid_test)
FBgn0000119 (known) FBgn0016797	=	MI:0045(experimental_interac)
FBgn0000119 (known) FBgn0026597	=	MI:0045(experimental_interac)
FBgn0000119 (known) FBgn0031546	=	MI:0018(Two_hybrid_test)
FBgn0000119 (known) FBgn0038289	=	MI:0018(Two_hybrid_test)
FBgn0000120 (known) FBgn0028697	=	MI:0018(Two_hybrid_test)
FBgn0000120 (known) FBgn0000577	=	MI:0018(Two_hybrid_test)
FBgn0000120 (known) FBgn0030605	=	MI:0018(Two_hybrid_test)
FBgn0000120 (known) FBgn0003870	=	MI:0018(Two_hybrid_test)
FBgn0000120 (known) FBgn0039638	=	MI:0018(Two_hybrid_test)
FBgn0000120 (known) FBgn0029957	=	MI:0018(Two_hybrid_test)
FBgn0000120 (known) FBgn0039875	=	MI:0018(Two_hybrid_test)
FBgn0000120 (known) FBgn0002940	=	MI:0045(experimental_interac)
FBgn0000120 (known) FBgn0038472	=	MI:0018(Two_hybrid_test)
FBgn0000120 (known) FBgn0030710	=	MI:0018(Two_hybrid_test)
FBgn0000120 (known) FBgn0037794	=	MI:0018(Two_hybrid_test)
FBgn0000120 (known) FBgn0037162	=	MI:0018(Two_hybrid_test)
FBgn0000120 (known) FBgn0030540	=	MI:0018(Two_hybrid_test)
FBgn0000120 (known) FBgn0032858	=	MI:0018(Two_hybrid_test)
FBgn0000120 (known) FBgn0036152	=	MI:0018(Two_hybrid_test)
FBgn0000120 (known) FBgn0030428	=	MI:0018(Two_hybrid_test)
FBgn0000120 (known) FBgn0036227	=	MI:0018(Two_hybrid_test)
FBgn0000120 (known) FBgn0039054	=	MI:0018(Two_hybrid_test)
FBgn0000120 (known) FBgn0000524	=	MI:0018(Two_hybrid_test)
FBgn0000121 (known) FBgn0030676	=	MI:0018(Two_hybrid_test)
FBgn0000121 (known) FBgn0010265	=	MI:0018(Two_hybrid_test)
FBgn0000121 (known) FBgn0004624	=	MI:0045(experimental_interac)
FBgn0000121 (known) FBgn0002940	=	protein_protein
FBgn0000137 (known) FBgn0002735	=	MI:0018(Two_hybrid_test)
FBgn0000137 (known) FBgn0002733	=	MI:0018(Two_hybrid_test)
FBgn0000137 (known) FBgn0002609	=	MI:0018(Two_hybrid_test)
FBgn0000137 (known) FBgn0002633	=	MI:0018(Two_hybrid_test)
FBgn0000137 (known) FBgn0000575	=	MI:0018(Two_hybrid_test)
FBgn0000139 (known) FBgn0040087	=	MI:0018(Two_hybrid_test)
FBgn0000139 (known) FBgn0016984	=	protein_protein
FBgn0000139 (known) FBgn0031610	=	MI:0018(Two_hybrid_test)
FBgn0000140 (known) FBgn0031878	=	MI:0018(Two_hybrid_test)
FBgn0000140 (known) FBgn0000253	=	MI:0018(Two_hybrid_test)
FBgn0000140 (known) FBgn0031613	=	MI:0018(Two_hybrid_test)
FBgn0000142 (known) FBgn0010313	=	MI:0428(imaging_techniques)|MI:0019(coimmunoprecipitation)
FBgn0000142 (known) FBgn0004861	=	MI:0428(imaging_techniques)
FBgn0000142 (known) FBgn0039761	=	MI:0018(Two_hybrid_test)
FBgn0000142 (known) FBgn0003334	=	MI:0428(imaging_techniques)
FBgn0000142 (known) FBgn0013263	=	MI:0428(imaging_techniques)
FBgn0000142 (known) FBgn0028980	=	MI:0096(pull_down)|MI:0018(Two_hybrid_test)|MI:0416(fluorescence_imaging)
FBgn0000142 (known) FBgn0000629	=	MI:0428(imaging_techniques)
FBgn0000142 (known) FBgn0000588	=	MI:0428(imaging_techniques)
FBgn0000146 (known) FBgn0040359	=	MI:0018(Two_hybrid_test)
FBgn0000146 (known) FBgn0034816	=	MI:0018(Two_hybrid_test)
FBgn0000147 (known) FBgn0013765	=	MI:0045(experimental_interac)
FBgn0000147 (known) FBgn0011573	=	MI:0018(Two_hybrid_test)
FBgn0000147 (known) FBgn0026620	=	MI:0045(experimental_interac)
FBgn0000147 (known) FBgn0003969	=	MI:0045(experimental_interac)
FBgn0000150 (known) FBgn0035624	=	MI:0018(Two_hybrid_test)
FBgn0000150 (known) FBgn0030252	=	MI:0018(Two_hybrid_test)
FBgn0000150 (known) FBgn0032824	=	MI:0018(Two_hybrid_test)
FBgn0000150 (known) FBgn0036804	=	MI:0018(Two_hybrid_test)
FBgn0000150 (known) FBgn0052100	=	MI:0018(Two_hybrid_test)
FBgn0000150 (known) FBgn0053209	=	MI:0018(Two_hybrid_test)
FBgn0000150 (known) FBgn0030162	=	MI:0018(Two_hybrid_test)
FBgn0000150 (known) FBgn0032656	=	MI:0018(Two_hybrid_test)
FBgn0000150 (known) FBgn0024432	=	MI:0018(Two_hybrid_test)
FBgn0000152 (known) FBgn0030041	=	MI:0018(Two_hybrid_test)
FBgn0000152 (known) FBgn0036924	=	MI:0018(Two_hybrid_test)
FBgn0000157 (known) FBgn0036790	=	MI:0018(Two_hybrid_test)
FBgn0000157 (known) FBgn0033786	=	MI:0018(Two_hybrid_test)
FBgn0000157 (known) FBgn0001980	=	MI:0018(Two_hybrid_test)
FBgn0000157 (known) FBgn0032813	=	MI:0018(Two_hybrid_test)
FBgn0000157 (known) FBgn0003114	=	MI:0018(Two_hybrid_test)
FBgn0000157 (known) FBgn0022935	=	MI:0018(Two_hybrid_test)
FBgn0000157 (known) FBgn0032312	=	MI:0018(Two_hybrid_test)
FBgn0000157 (known) FBgn0035397	=	MI:0018(Two_hybrid_test)
FBgn0000157 (known) FBgn0032923	=	MI:0018(Two_hybrid_test)
FBgn0000157 (known) FBgn0000611	=	MI:0045(experimental_interac)
FBgn0000157 (known) FBgn0003683	=	MI:0018(Two_hybrid_test)
FBgn0000157 (known) FBgn0025743	=	MI:0018(Two_hybrid_test)
FBgn0000157 (known) FBgn0031997	=	MI:0018(Two_hybrid_test)
FBgn0000157 (known) FBgn0015624	=	MI:0018(Two_hybrid_test)
FBgn0000157 (known) FBgn0086358	=	MI:0018(Two_hybrid_test)
FBgn0000157 (known) FBgn0000826	=	MI:0018(Two_hybrid_test)
FBgn0000157 (known) FBgn0013762	=	MI:0018(Two_hybrid_test)
FBgn0000157 (known) FBgn0032906	=	MI:0018(Two_hybrid_test)
FBgn0000157 (known) FBgn0023180	=	MI:0018(Two_hybrid_test)
FBgn0000157 (known) FBgn0032656	=	MI:0018(Two_hybrid_test)
FBgn0000157 (known) FBgn0031952	=	MI:0018(Two_hybrid_test)
FBgn0000157 (known) FBgn0002777	=	MI:0018(Two_hybrid_test)
FBgn0000157 (known) FBgn0035640	=	MI:0018(Two_hybrid_test)
FBgn0000157 (known) FBgn0032670	=	MI:0018(Two_hybrid_test)
FBgn0000157 (known) FBgn0052016	=	MI:0018(Two_hybrid_test)
FBgn0000157 (known) FBgn0033339	=	MI:0018(Two_hybrid_test)
FBgn0000158 (known) FBgn0004581	=	MI:0045(experimental_interac)
FBgn0000158 (known) FBgn0024923	=	MI:0045(experimental_interac)
FBgn0000163 (known) FBgn0004907	=	protein_protein
FBgn0000163 (known) FBgn0022131	=	MI:0045(experimental_interac)
FBgn0000163 (known) FBgn0000547	=	protein_protein
FBgn0000163 (known) FBgn0020238	=	protein_protein
FBgn0000163 (known) FBgn0011674	=	MI:0045(experimental_interac)
FBgn0000163 (known) FBgn0026193	=	protein_protein
FBgn0000163 (known) FBgn0002973	=	MI:0045(experimental_interac)
FBgn0000163 (known) FBgn0026192	=	MI:0045(experimental_interac)
FBgn0000163 (known) FBgn0000163	=	protein_protein
FBgn0000165 (known) FBgn0020299	=	MI:0018(Two_hybrid_test)
FBgn0000165 (known) FBgn0040371	=	MI:0018(Two_hybrid_test)
FBgn0000166 (known) FBgn0039858	=	protein_protein
FBgn0000166 (known) FBgn0003302	=	MI:0018(Two_hybrid_test)
FBgn0000166 (known) FBgn0003733	=	MI:0045(experimental_interac)
FBgn0000166 (known) FBgn0010417	=	MI:0045(experimental_interac)
FBgn0000166 (known) FBgn0024371	=	MI:0018(Two_hybrid_test)
FBgn0000166 (known) FBgn0028542	=	MI:0018(Two_hybrid_test)
FBgn0000166 (known) FBgn0000826	=	MI:0018(Two_hybrid_test)
FBgn0000166 (known) FBgn0051759	=	MI:0018(Two_hybrid_test)
FBgn0000166 (known) FBgn0010280	=	MI:0045(experimental_interac)
FBgn0000166 (known) FBgn0010198	=	MI:0018(Two_hybrid_test)
FBgn0000166 (known) FBgn0085197	=	MI:0018(Two_hybrid_test)
FBgn0000166 (known) FBgn0037516	=	MI:0018(Two_hybrid_test)
FBgn0000166 (known) FBgn0000404	=	MI:0018(Two_hybrid_test)
FBgn0000166 (known) FBgn0013764	=	MI:0045(experimental_interac)
FBgn0000166 (known) FBgn0025674	=	MI:0018(Two_hybrid_test)
FBgn0000166 (known) FBgn0026721	=	MI:0018(Two_hybrid_test)
FBgn0000166 (known) FBgn0016131	=	protein_protein
FBgn0000166 (known) FBgn0001253	=	MI:0018(Two_hybrid_test)
FBgn0000166 (known) FBgn0036871	=	MI:0018(Two_hybrid_test)
FBgn0000166 (known) FBgn0030668	=	MI:0018(Two_hybrid_test)
FBgn0000166 (known) FBgn0032923	=	MI:0018(Two_hybrid_test)
FBgn0000166 (known) FBgn0031850	=	MI:0018(Two_hybrid_test)
FBgn0000166 (known) FBgn0010316	=	MI:0018(Two_hybrid_test)
FBgn0000166 (known) FBgn0026371	=	MI:0018(Two_hybrid_test)
FBgn0000166 (known) FBgn0036977	=	MI:0018(Two_hybrid_test)
FBgn0000166 (known) FBgn0014427	=	MI:0018(Two_hybrid_test)
FBgn0000166 (known) FBgn0029873	=	MI:0018(Two_hybrid_test)
FBgn0000166 (known) FBgn0038213	=	MI:0397(two_hybrid_array)
FBgn0000166 (known) FBgn0004175	=	MI:0018(Two_hybrid_test)
FBgn0000166 (known) FBgn0003114	=	MI:0018(Two_hybrid_test)
FBgn0000166 (known) FBgn0053100	=	protein_protein
FBgn0000166 (known) FBgn0031952	=	MI:0018(Two_hybrid_test)
FBgn0000166 (known) FBgn0000439	=	MI:0018(Two_hybrid_test)
FBgn0000166 (known) FBgn0011573	=	MI:0018(Two_hybrid_test)
FBgn0000166 (known) FBgn0031035	=	MI:0018(Two_hybrid_test)
FBgn0000166 (known) FBgn0039395	=	MI:0018(Two_hybrid_test)
FBgn0000166 (known) FBgn0010317	=	protein_protein
FBgn0000166 (known) FBgn0039044	=	MI:0018(Two_hybrid_test)
FBgn0000166 (known) FBgn0031129	=	MI:0018(Two_hybrid_test)
FBgn0000166 (known) FBgn0024491	=	MI:0018(Two_hybrid_test)|MI:0096(pull_down)
FBgn0000166 (known) FBgn0004055	=	MI:0018(Two_hybrid_test)
FBgn0000166 (known) FBgn0029118	=	MI:0018(Two_hybrid_test)
FBgn0000166 (known) FBgn0010315	=	MI:0018(Two_hybrid_test)
FBgn0000166 (known) FBgn0011648	=	MI:0018(Two_hybrid_test)
FBgn0000166 (known) FBgn0036873	=	MI:0018(Two_hybrid_test)
FBgn0000166 (known) FBgn0031997	=	MI:0018(Two_hybrid_test)
FBgn0000166 (known) FBgn0036872	=	MI:0018(Two_hybrid_test)
FBgn0000166 (known) FBgn0033468	=	MI:0018(Two_hybrid_test)
FBgn0000166 (known) FBgn0031768	=	MI:0018(Two_hybrid_test)
FBgn0000166 (known) FBgn0025637	=	MI:0018(Two_hybrid_test)
FBgn0000166 (known) FBgn0028670	=	MI:0018(Two_hybrid_test)
FBgn0000166 (known) FBgn0036924	=	MI:0018(Two_hybrid_test)
FBgn0000166 (known) FBgn0037493	=	MI:0018(Two_hybrid_test)
FBgn0000166 (known) FBgn0036274	=	MI:0018(Two_hybrid_test)
FBgn0000166 (known) FBgn0032685	=	MI:0018(Two_hybrid_test)
FBgn0000166 (known) FBgn0032127	=	MI:0018(Two_hybrid_test)
FBgn0000166 (known) FBgn0004893	=	MI:0018(Two_hybrid_test)
FBgn0000166 (known) FBgn0029522	=	MI:0018(Two_hybrid_test)
FBgn0000173 (known) FBgn0034314	=	MI:0018(Two_hybrid_test)
FBgn0000179 (known) FBgn0031106	=	MI:0018(Two_hybrid_test)|MI:0399(2h_fragment_pooling)
FBgn0000179 (known) FBgn0004859	=	MI:0018(Two_hybrid_test)|MI:0399(2h_fragment_pooling)
FBgn0000179 (known) FBgn0037752	=	MI:0018(Two_hybrid_test)
FBgn0000179 (known) FBgn0014396	=	MI:0018(Two_hybrid_test)
FBgn0000179 (known) FBgn0003124	=	MI:0018(Two_hybrid_test)|MI:0399(2h_fragment_pooling)
FBgn0000179 (known) FBgn0004647	=	MI:0018(Two_hybrid_test)|MI:0399(2h_fragment_pooling)
FBgn0000179 (known) FBgn0012066	=	MI:0018(Two_hybrid_test)|MI:0399(2h_fragment_pooling)
FBgn0000179 (known) FBgn0033857	=	MI:0018(Two_hybrid_test)
FBgn0000180 (known) FBgn0023215	=	MI:0018(Two_hybrid_test)
FBgn0000180 (known) FBgn0035355	=	MI:0018(Two_hybrid_test)
FBgn0000180 (known) FBgn0031450	=	MI:0663(confocal_microscopy)
FBgn0000181 (known) FBgn0031326	=	MI:0018(Two_hybrid_test)
FBgn0000181 (known) FBgn0032246	=	MI:0018(Two_hybrid_test)
FBgn0000181 (known) FBgn0032078	=	MI:0018(Two_hybrid_test)
FBgn0000181 (known) FBgn0027054	=	MI:0018(Two_hybrid_test)
FBgn0000181 (known) FBgn0037059	=	MI:0018(Two_hybrid_test)
FBgn0000181 (known) FBgn0000489	=	MI:0018(Two_hybrid_test)
FBgn0000181 (known) FBgn0035957	=	MI:0018(Two_hybrid_test)
FBgn0000181 (known) FBgn0002023	=	MI:0018(Two_hybrid_test)
FBgn0000181 (known) FBgn0035869	=	MI:0018(Two_hybrid_test)
FBgn0000181 (known) FBgn0051052	=	MI:0018(Two_hybrid_test)
FBgn0000181 (known) FBgn0030082	=	MI:0018(Two_hybrid_test)
FBgn0000181 (known) FBgn0031050	=	MI:0018(Two_hybrid_test)
FBgn0000181 (known) FBgn0086904	=	MI:0018(Two_hybrid_test)
FBgn0000181 (known) FBgn0032625	=	MI:0018(Two_hybrid_test)
FBgn0000181 (known) FBgn0031114	=	MI:0018(Two_hybrid_test)
FBgn0000182 (known) FBgn0035707	=	MI:0018(Two_hybrid_test)
FBgn0000182 (known) FBgn0038574	=	MI:0018(Two_hybrid_test)
FBgn0000182 (known) FBgn0030252	=	MI:0018(Two_hybrid_test)
FBgn0000182 (known) FBgn0003977	=	MI:0018(Two_hybrid_test)
FBgn0000182 (known) FBgn0001120	=	MI:0018(Two_hybrid_test)
FBgn0000182 (known) FBgn0038852	=	MI:0018(Two_hybrid_test)
FBgn0000182 (known) FBgn0034500	=	MI:0018(Two_hybrid_test)
FBgn0000182 (known) FBgn0003137	=	MI:0018(Two_hybrid_test)
FBgn0000182 (known) FBgn0003986	=	MI:0018(Two_hybrid_test)
FBgn0000182 (known) FBgn0024832	=	MI:0018(Two_hybrid_test)
FBgn0000183 (known) FBgn0015797	=	MI:0018(Two_hybrid_test)|MI:0399(2h_fragment_pooling)
FBgn0000183 (known) FBgn0002525	=	MI:0045(experimental_interac)
FBgn0000183 (known) FBgn0000183	=	MI:0045(experimental_interac)
FBgn0000183 (known) FBgn0024191	=	MI:0018(Two_hybrid_test)
FBgn0000183 (known) FBgn0023534	=	MI:0018(Two_hybrid_test)
FBgn0000183 (known) FBgn0029817	=	MI:0018(Two_hybrid_test)
FBgn0000183 (known) FBgn0036439	=	MI:0018(Two_hybrid_test)
FBgn0000183 (known) FBgn0000562	=	MI:0045(experimental_interac)
FBgn0000206 (known) FBgn0003366	=	MI:0045(experimental_interac)
FBgn0000210 (known) FBgn0031407	=	MI:0018(Two_hybrid_test)
FBgn0000210 (known) FBgn0032310	=	MI:0018(Two_hybrid_test)
FBgn0000210 (known) FBgn0004177	=	MI:0018(Two_hybrid_test)
FBgn0000210 (known) FBgn0085197	=	MI:0018(Two_hybrid_test)
FBgn0000210 (known) FBgn0036479	=	MI:0018(Two_hybrid_test)
FBgn0000210 (known) FBgn0010894	=	MI:0018(Two_hybrid_test)
FBgn0000210 (known) FBgn0031108	=	MI:0018(Two_hybrid_test)
FBgn0000210 (known) FBgn0051740	=	MI:0018(Two_hybrid_test)
FBgn0000210 (known) FBgn0027540	=	MI:0018(Two_hybrid_test)
FBgn0000210 (known) FBgn0036924	=	MI:0018(Two_hybrid_test)
FBgn0000210 (known) FBgn0036311	=	MI:0018(Two_hybrid_test)
FBgn0000212 (known) FBgn0003013	=	MI:0226(ion_exchange_chrom)|MI:0006(anti_bait_coimmunoprecipitation)|MI:0045(experimental_interac)
FBgn0000212 (known) FBgn0010382	=	MI:0045(experimental_interac)
FBgn0000212 (known) FBgn0025463	=	MI:0091(chromatography)
FBgn0000212 (known) FBgn0025716	=	MI:0091(chromatography)
FBgn0000212 (known) FBgn0011715	=	MI:0091(chromatography)|MI:0007(anti_tag_coimmunoprecipitation)|MI:0045(experimental_interac)
FBgn0000212 (known) FBgn0001219	=	MI:0091(chromatography)
FBgn0000212 (known) FBgn0002783	=	MI:0091(chromatography)|MI:0047(far_western_blotting)|MI:0096(pull_down)|MI:0226(ion_exchange_chrom)|MI:0045(experimental_interac)
FBgn0000212 (known) FBgn0030093	=	MI:0091(chromatography)|MI:0045(experimental_interac)
FBgn0000221 (known) FBgn0026318	=	MI:0018(Two_hybrid_test)
FBgn0000227 (known) FBgn0039589	=	MI:0018(Two_hybrid_test)
FBgn0000228 (known) FBgn0052772	=	MI:0018(Two_hybrid_test)
FBgn0000228 (known) FBgn0024977	=	MI:0018(Two_hybrid_test)
FBgn0000228 (known) FBgn0031176	=	MI:0018(Two_hybrid_test)
FBgn0000228 (known) FBgn0000370	=	MI:0018(Two_hybrid_test)
FBgn0000228 (known) FBgn0015797	=	MI:0018(Two_hybrid_test)|MI:0399(2h_fragment_pooling)
FBgn0000228 (known) FBgn0033019	=	MI:0018(Two_hybrid_test)
FBgn0000228 (known) FBgn0032627	=	MI:0018(Two_hybrid_test)
FBgn0000228 (known) FBgn0031946	=	MI:0018(Two_hybrid_test)
FBgn0000228 (known) FBgn0003887	=	MI:0018(Two_hybrid_test)
FBgn0000228 (known) FBgn0036274	=	MI:0018(Two_hybrid_test)
FBgn0000228 (known) FBgn0037234	=	MI:0018(Two_hybrid_test)
FBgn0000228 (known) FBgn0037162	=	MI:0018(Two_hybrid_test)
FBgn0000228 (known) FBgn0036915	=	MI:0018(Two_hybrid_test)
FBgn0000228 (known) FBgn0037102	=	MI:0018(Two_hybrid_test)
FBgn0000228 (known) FBgn0028902	=	MI:0018(Two_hybrid_test)
FBgn0000228 (known) FBgn0039737	=	MI:0018(Two_hybrid_test)
FBgn0000228 (known) FBgn0024432	=	MI:0018(Two_hybrid_test)
FBgn0000228 (known) FBgn0011659	=	MI:0018(Two_hybrid_test)|MI:0399(2h_fragment_pooling)
FBgn0000228 (known) FBgn0027949	=	MI:0018(Two_hybrid_test)
FBgn0000228 (known) FBgn0036441	=	MI:0018(Two_hybrid_test)
FBgn0000228 (known) FBgn0036697	=	MI:0018(Two_hybrid_test)
FBgn0000228 (known) FBgn0001120	=	MI:0018(Two_hybrid_test)
FBgn0000228 (known) FBgn0036479	=	MI:0018(Two_hybrid_test)
FBgn0000229 (known) FBgn0039544	=	MI:0018(Two_hybrid_test)
FBgn0000229 (known) FBgn0001291	=	MI:0045(experimental_interac)
FBgn0000229 (known) FBgn0052786	=	MI:0018(Two_hybrid_test)
FBgn0000229 (known) FBgn0031626	=	MI:0018(Two_hybrid_test)
FBgn0000229 (known) FBgn0030316	=	MI:0018(Two_hybrid_test)
FBgn0000229 (known) FBgn0035802	=	MI:0018(Two_hybrid_test)
FBgn0000229 (known) FBgn0010258	=	MI:0018(Two_hybrid_test)
FBgn0000229 (known) FBgn0003464	=	MI:0018(Two_hybrid_test)
FBgn0000229 (known) FBgn0029686	=	MI:0018(Two_hybrid_test)
FBgn0000229 (known) FBgn0042102	=	MI:0018(Two_hybrid_test)
FBgn0000229 (known) FBgn0037701	=	MI:0018(Two_hybrid_test)
FBgn0000229 (known) FBgn0010830	=	MI:0018(Two_hybrid_test)
FBgn0000229 (known) FBgn0038819	=	MI:0018(Two_hybrid_test)
FBgn0000229 (known) FBgn0013277	=	MI:0018(Two_hybrid_test)
FBgn0000229 (known) FBgn0001297	=	MI:0045(experimental_interac)
FBgn0000229 (known) FBgn0003475	=	MI:0018(Two_hybrid_test)
FBgn0000229 (known) FBgn0013276	=	MI:0018(Two_hybrid_test)
FBgn0000229 (known) FBgn0010303	=	MI:0096(pull_down)
FBgn0000229 (known) FBgn0024326	=	MI:0045(experimental_interac)
FBgn0000229 (known) FBgn0033782	=	protein_protein
FBgn0000229 (known) FBgn0051354	=	MI:0018(Two_hybrid_test)
FBgn0000229 (known) FBgn0086736	=	MI:0018(Two_hybrid_test)
FBgn0000229 (known) FBgn0052369	=	MI:0018(Two_hybrid_test)
FBgn0000229 (known) FBgn0000447	=	MI:0018(Two_hybrid_test)
FBgn0000229 (known) FBgn0086708	=	MI:0018(Two_hybrid_test)
FBgn0000229 (known) FBgn0052783	=	MI:0018(Two_hybrid_test)
FBgn0000229 (known) FBgn0011737	=	MI:0018(Two_hybrid_test)
FBgn0000229 (known) FBgn0033692	=	MI:0018(Two_hybrid_test)
FBgn0000229 (known) FBgn0086358	=	MI:0018(Two_hybrid_test)
FBgn0000229 (known) FBgn0027598	=	MI:0018(Two_hybrid_test)
FBgn0000233 (known) FBgn0039806	=	MI:0018(Two_hybrid_test)
FBgn0000239 (known) FBgn0033985	=	MI:0018(Two_hybrid_test)
FBgn0000239 (known) FBgn0035107	=	MI:0018(Two_hybrid_test)
FBgn0000239 (known) FBgn0039711	=	MI:0018(Two_hybrid_test)
FBgn0000239 (known) FBgn0036286	=	MI:0018(Two_hybrid_test)
FBgn0000239 (known) FBgn0035691	=	MI:0018(Two_hybrid_test)
FBgn0000239 (known) FBgn0030366	=	protein_protein
FBgn0000239 (known) FBgn0020496	=	MI:0018(Two_hybrid_test)
FBgn0000239 (known) FBgn0085470	=	MI:0018(Two_hybrid_test)
FBgn0000239 (known) FBgn0001226	=	MI:0018(Two_hybrid_test)
FBgn0000241 (known) FBgn0003996	=	MI:0254(genetic)|MI:0045(experimental_interac)
FBgn0000242 (known) FBgn0004859	=	MI:0399(2h_fragment_pooling)
FBgn0000242 (known) FBgn0037093	=	MI:0018(Two_hybrid_test)|MI:0397(two_hybrid_array)
FBgn0000242 (known) FBgn0031768	=	MI:0397(two_hybrid_array)
FBgn0000244 (known) FBgn0025676	=	MI:0018(Two_hybrid_test)
FBgn0000244 (known) FBgn0005613	=	MI:0018(Two_hybrid_test)
FBgn0000244 (known) FBgn0020510	=	MI:0018(Two_hybrid_test)
FBgn0000244 (known) FBgn0033107	=	MI:0018(Two_hybrid_test)
FBgn0000244 (known) FBgn0003124	=	MI:0018(Two_hybrid_test)|MI:0399(2h_fragment_pooling)
FBgn0000244 (known) FBgn0033504	=	MI:0018(Two_hybrid_test)
FBgn0000244 (known) FBgn0032763	=	MI:0018(Two_hybrid_test)
FBgn0000246 (known) FBgn0033831	=	MI:0018(Two_hybrid_test)
FBgn0000246 (known) FBgn0024238	=	MI:0018(Two_hybrid_test)
FBgn0000246 (known) FBgn0016119	=	MI:0018(Two_hybrid_test)
FBgn0000246 (known) FBgn0035976	=	MI:0018(Two_hybrid_test)
FBgn0000246 (known) FBgn0031036	=	MI:0018(Two_hybrid_test)
FBgn0000246 (known) FBgn0032130	=	MI:0018(Two_hybrid_test)
FBgn0000246 (known) FBgn0022740	=	MI:0018(Two_hybrid_test)
FBgn0000246 (known) FBgn0040396	=	MI:0018(Two_hybrid_test)
FBgn0000246 (known) FBgn0011703	=	MI:0018(Two_hybrid_test)
FBgn0000246 (known) FBgn0051523	=	MI:0018(Two_hybrid_test)
FBgn0000246 (known) FBgn0039352	=	MI:0018(Two_hybrid_test)
FBgn0000246 (known) FBgn0004049	=	MI:0018(Two_hybrid_test)
FBgn0000246 (known) FBgn0015527	=	MI:0018(Two_hybrid_test)
FBgn0000247 (known) FBgn0003129	=	MI:0018(Two_hybrid_test)
FBgn0000250 (known) FBgn0027052	=	MI:0018(Two_hybrid_test)
FBgn0000250 (known) FBgn0000250	=	MI:0018(Two_hybrid_test)
FBgn0000250 (known) FBgn0037581	=	MI:0018(Two_hybrid_test)
FBgn0000250 (known) FBgn0033875	=	MI:0018(Two_hybrid_test)
FBgn0000250 (known) FBgn0035917	=	MI:0018(Two_hybrid_test)
FBgn0000250 (known) FBgn0034697	=	MI:0018(Two_hybrid_test)
FBgn0000250 (known) FBgn0031450	=	MI:0018(Two_hybrid_test)|MI:0399(2h_fragment_pooling)
FBgn0000250 (known) FBgn0031114	=	MI:0045(experimental_interac)
FBgn0000250 (known) FBgn0003882	=	MI:0006(anti_bait_coimmunoprecipitation)
FBgn0000250 (known) FBgn0031488	=	MI:0018(Two_hybrid_test)
FBgn0000250 (known) FBgn0029750	=	MI:0018(Two_hybrid_test)
FBgn0000250 (known) FBgn0003423	=	MI:0018(Two_hybrid_test)
FBgn0000250 (known) FBgn0033056	=	MI:0018(Two_hybrid_test)
FBgn0000250 (known) FBgn0037398	=	MI:0018(Two_hybrid_test)
FBgn0000250 (known) FBgn0000462	=	MI:0018(Two_hybrid_test)|MI:0006(anti_bait_coimmunoprecipitation)|MI:0045(experimental_interac)
FBgn0000250 (known) FBgn0037744	=	MI:0018(Two_hybrid_test)
FBgn0000250 (known) FBgn0024222	=	MI:0096(pull_down)|MI:0424(protein_kinase_assay)
FBgn0000250 (known) FBgn0011274	=	MI:0045(experimental_interac)
FBgn0000250 (known) FBgn0034310	=	MI:0018(Two_hybrid_test)
FBgn0000250 (known) FBgn0034447	=	MI:0018(Two_hybrid_test)
FBgn0000250 (known) FBgn0031327	=	MI:0018(Two_hybrid_test)
FBgn0000250 (known) FBgn0038404	=	MI:0018(Two_hybrid_test)
FBgn0000250 (known) FBgn0028734	=	MI:0018(Two_hybrid_test)
FBgn0000250 (known) FBgn0033697	=	MI:0018(Two_hybrid_test)
FBgn0000250 (known) FBgn0015544	=	MI:0018(Two_hybrid_test)
FBgn0000250 (known) FBgn0013765	=	MI:0018(Two_hybrid_test)
FBgn0000250 (known) FBgn0031032	=	MI:0018(Two_hybrid_test)
FBgn0000250 (known) FBgn0022935	=	MI:0018(Two_hybrid_test)
FBgn0000250 (known) FBgn0036214	=	MI:0018(Two_hybrid_test)
FBgn0000250 (known) FBgn0000258	=	MI:0045(experimental_interac)
FBgn0000250 (known) FBgn0036234	=	MI:0018(Two_hybrid_test)
FBgn0000250 (known) FBgn0086384	=	MI:0018(Two_hybrid_test)
FBgn0000250 (known) FBgn0038191	=	MI:0018(Two_hybrid_test)
FBgn0000251 (known) FBgn0001308	=	MI:0018(Two_hybrid_test)
FBgn0000251 (known) FBgn0029738	=	MI:0018(Two_hybrid_test)
FBgn0000251 (known) FBgn0033236	=	MI:0018(Two_hybrid_test)
FBgn0000251 (known) FBgn0033468	=	MI:0018(Two_hybrid_test)
FBgn0000251 (known) FBgn0035213	=	MI:0018(Two_hybrid_test)
FBgn0000251 (known) FBgn0000356	=	MI:0018(Two_hybrid_test)
FBgn0000251 (known) FBgn0005771	=	MI:0018(Two_hybrid_test)
FBgn0000251 (known) FBgn0000556	=	MI:0018(Two_hybrid_test)
FBgn0000251 (known) FBgn0039757	=	MI:0018(Two_hybrid_test)
FBgn0000251 (known) FBgn0037493	=	MI:0018(Two_hybrid_test)
FBgn0000251 (known) FBgn0036952	=	MI:0018(Two_hybrid_test)
FBgn0000251 (known) FBgn0000258	=	MI:0018(Two_hybrid_test)
FBgn0000251 (known) FBgn0033871	=	MI:0018(Two_hybrid_test)
FBgn0000251 (known) FBgn0085197	=	MI:0018(Two_hybrid_test)
FBgn0000251 (known) FBgn0034093	=	MI:0018(Two_hybrid_test)
FBgn0000251 (known) FBgn0051140	=	MI:0018(Two_hybrid_test)
FBgn0000251 (known) FBgn0052647	=	MI:0018(Two_hybrid_test)
FBgn0000251 (known) FBgn0038908	=	MI:0018(Two_hybrid_test)
FBgn0000253 (known) FBgn0014037	=	MI:0018(Two_hybrid_test)
FBgn0000253 (known) FBgn0036661	=	MI:0018(Two_hybrid_test)
FBgn0000253 (known) FBgn0025864	=	MI:0045(experimental_interac)
FBgn0000253 (known) FBgn0035715	=	MI:0018(Two_hybrid_test)
FBgn0000253 (known) FBgn0039233	=	MI:0018(Two_hybrid_test)
FBgn0000253 (known) FBgn0025726	=	MI:0045(experimental_interac)
FBgn0000253 (known) FBgn0005614	=	MI:0045(experimental_interac)
FBgn0000253 (known) FBgn0002938	=	MI:0045(experimental_interac)
FBgn0000253 (known) FBgn0033494	=	MI:0018(Two_hybrid_test)
FBgn0000253 (known) FBgn0028857	=	MI:0018(Two_hybrid_test)
FBgn0000253 (known) FBgn0035953	=	MI:0018(Two_hybrid_test)
FBgn0000253 (known) FBgn0036697	=	MI:0018(Two_hybrid_test)
FBgn0000253 (known) FBgn0039522	=	MI:0018(Two_hybrid_test)
FBgn0000253 (known) FBgn0036581	=	MI:0018(Two_hybrid_test)
FBgn0000253 (known) FBgn0031191	=	MI:0018(Two_hybrid_test)
FBgn0000253 (known) FBgn0011230	=	MI:0045(experimental_interac)
FBgn0000253 (known) FBgn0001263	=	MI:0045(experimental_interac)
FBgn0000253 (known) FBgn0038000	=	MI:0018(Two_hybrid_test)
FBgn0000253 (known) FBgn0000454	=	MI:0018(Two_hybrid_test)
FBgn0000253 (known) FBgn0028325	=	MI:0018(Two_hybrid_test)
FBgn0000253 (known) FBgn0004879	=	MI:0045(experimental_interac)
FBgn0000253 (known) FBgn0036895	=	MI:0018(Two_hybrid_test)
FBgn0000253 (known) FBgn0003861	=	MI:0045(experimental_interac)
FBgn0000253 (known) FBgn0011225	=	protein_protein
FBgn0000253 (known) FBgn0031531	=	MI:0018(Two_hybrid_test)
FBgn0000253 (known) FBgn0028856	=	MI:0018(Two_hybrid_test)
FBgn0000256 (known) FBgn0000308	=	MI:0045(experimental_interac)
FBgn0000256 (known) FBgn0011760	=	MI:0018(Two_hybrid_test)
FBgn0000256 (known) FBgn0014020	=	MI:0045(experimental_interac)
FBgn0000258 (known) FBgn0000259	=	MI:0018(Two_hybrid_test)|MI:0045(experimental_interac)
FBgn0000258 (known) FBgn0015025	=	MI:0045(experimental_interac)
FBgn0000258 (known) FBgn0052169	=	MI:0018(Two_hybrid_test)
FBgn0000258 (known) FBgn0003093	=	MI:0018(Two_hybrid_test)
FBgn0000258 (known) FBgn0002633	=	MI:0045(experimental_interac)
FBgn0000258 (known) FBgn0015300	=	MI:0045(experimental_interac)
FBgn0000258 (known) FBgn0015268	=	MI:0045(experimental_interac)
FBgn0000258 (known) FBgn0004858	=	MI:0018(Two_hybrid_test)
FBgn0000258 (known) FBgn0004579	=	MI:0045(experimental_interac)
FBgn0000258 (known) FBgn0000422	=	MI:0018(Two_hybrid_test)
FBgn0000258 (known) FBgn0026136	=	MI:0045(experimental_interac)|MI:0018(Two_hybrid_test)
FBgn0000258 (known) FBgn0015926	=	MI:0045(experimental_interac)
FBgn0000258 (known) FBgn0000591	=	MI:0045(experimental_interac)
FBgn0000258 (known) FBgn0051098	=	MI:0018(Two_hybrid_test)
FBgn0000258 (known) FBgn0002631	=	MI:0045(experimental_interac)
FBgn0000258 (known) FBgn0025334	=	MI:0018(Two_hybrid_test)
FBgn0000258 (known) FBgn0003732	=	MI:0045(experimental_interac)
FBgn0000258 (known) FBgn0003607	=	MI:0045(experimental_interac)
FBgn0000258 (known) FBgn0015288	=	MI:0045(experimental_interac)
FBgn0000258 (known) FBgn0051204	=	MI:0018(Two_hybrid_test)
FBgn0000258 (known) FBgn0037059	=	MI:0018(Two_hybrid_test)
FBgn0000258 (known) FBgn0031318	=	MI:0018(Two_hybrid_test)
FBgn0000258 (known) FBgn0026193	=	MI:0018(Two_hybrid_test)
FBgn0000258 (known) FBgn0039966	=	MI:0018(Two_hybrid_test)
FBgn0000258 (known) FBgn0038746	=	MI:0045(experimental_interac)
FBgn0000258 (known) FBgn0030886	=	MI:0018(Two_hybrid_test)
FBgn0000258 (known) FBgn0000360	=	MI:0018(Two_hybrid_test)
FBgn0000259 (known) FBgn0003460	=	MI:0018(Two_hybrid_test)
FBgn0000259 (known) FBgn0030399	=	MI:0018(Two_hybrid_test)
FBgn0000259 (known) FBgn0025626	=	MI:0018(Two_hybrid_test)
FBgn0000259 (known) FBgn0000964	=	MI:0018(Two_hybrid_test)
FBgn0000259 (known) FBgn0003411	=	MI:0018(Two_hybrid_test)
FBgn0000259 (known) FBgn0003887	=	MI:0018(Two_hybrid_test)
FBgn0000259 (known) FBgn0008649	=	MI:0018(Two_hybrid_test)
FBgn0000259 (known) FBgn0036596	=	MI:0018(Two_hybrid_test)
FBgn0000259 (known) FBgn0000524	=	MI:0018(Two_hybrid_test)
FBgn0000259 (known) FBgn0010409	=	MI:0018(Two_hybrid_test)
FBgn0000259 (known) FBgn0024291	=	MI:0018(Two_hybrid_test)
FBgn0000259 (known) FBgn0002773	=	MI:0018(Two_hybrid_test)
FBgn0000259 (known) FBgn0030666	=	MI:0018(Two_hybrid_test)
FBgn0000259 (known) FBgn0030502	=	MI:0018(Two_hybrid_test)
FBgn0000259 (known) FBgn0039631	=	MI:0018(Two_hybrid_test)
FBgn0000259 (known) FBgn0031721	=	MI:0018(Two_hybrid_test)
FBgn0000259 (known) FBgn0039713	=	MI:0018(Two_hybrid_test)
FBgn0000259 (known) FBgn0021979	=	MI:0018(Two_hybrid_test)
FBgn0000259 (known) FBgn0038421	=	MI:0018(Two_hybrid_test)
FBgn0000259 (known) FBgn0029936	=	MI:0018(Two_hybrid_test)
FBgn0000259 (known) FBgn0022770	=	MI:0018(Two_hybrid_test)
FBgn0000259 (known) FBgn0037876	=	MI:0018(Two_hybrid_test)
FBgn0000259 (known) FBgn0030788	=	MI:0018(Two_hybrid_test)
FBgn0000259 (known) FBgn0011277	=	MI:0018(Two_hybrid_test)
FBgn0000259 (known) FBgn0037563	=	MI:0018(Two_hybrid_test)
FBgn0000259 (known) FBgn0026411	=	MI:0018(Two_hybrid_test)
FBgn0000259 (known) FBgn0033971	=	MI:0018(Two_hybrid_test)
FBgn0000259 (known) FBgn0040371	=	MI:0018(Two_hybrid_test)
FBgn0000259 (known) FBgn0037619	=	MI:0018(Two_hybrid_test)
FBgn0000259 (known) FBgn0032298	=	MI:0018(Two_hybrid_test)
FBgn0000259 (known) FBgn0030552	=	MI:0018(Two_hybrid_test)
FBgn0000259 (known) FBgn0046225	=	MI:0018(Two_hybrid_test)
FBgn0000259 (known) FBgn0039881	=	MI:0018(Two_hybrid_test)
FBgn0000259 (known) FBgn0036519	=	MI:0018(Two_hybrid_test)
FBgn0000259 (known) FBgn0037379	=	MI:0018(Two_hybrid_test)
FBgn0000259 (known) FBgn0036294	=	MI:0018(Two_hybrid_test)
FBgn0000259 (known) FBgn0010083	=	MI:0018(Two_hybrid_test)
FBgn0000259 (known) FBgn0037834	=	MI:0018(Two_hybrid_test)
FBgn0000259 (known) FBgn0040385	=	MI:0018(Two_hybrid_test)
FBgn0000259 (known) FBgn0032299	=	MI:0018(Two_hybrid_test)
FBgn0000259 (known) FBgn0000659	=	MI:0018(Two_hybrid_test)
FBgn0000259 (known) FBgn0030665	=	MI:0018(Two_hybrid_test)
FBgn0000261 (known) FBgn0038951	=	MI:0018(Two_hybrid_test)
FBgn0000261 (known) FBgn0024371	=	MI:0018(Two_hybrid_test)
FBgn0000261 (known) FBgn0030540	=	MI:0018(Two_hybrid_test)
FBgn0000273 (known) FBgn0003444	=	protein_protein
FBgn0000273 (known) FBgn0013765	=	MI:0018(Two_hybrid_test)
FBgn0000273 (known) FBgn0000462	=	MI:0045(experimental_interac)
FBgn0000273 (known) FBgn0022382	=	MI:0045(experimental_interac)
FBgn0000273 (known) FBgn0003429	=	MI:0006(anti_bait_coimmunoprecipitation)|MI:0045(experimental_interac)
FBgn0000273 (known) FBgn0011573	=	MI:0018(Two_hybrid_test)
FBgn0000273 (known) FBgn0004859	=	MI:0045(experimental_interac)
FBgn0000273 (known) FBgn0000352	=	protein_protein
FBgn0000273 (known) FBgn0005626	=	MI:0045(experimental_interac)
FBgn0000273 (known) FBgn0003501	=	MI:0006(anti_bait_coimmunoprecipitation)
FBgn0000274 (known) FBgn0038194	=	MI:0018(Two_hybrid_test)
FBgn0000275 (known) FBgn0014391	=	MI:0018(Two_hybrid_test)
FBgn0000278 (known) FBgn0002901	=	MI:0018(Two_hybrid_test)
FBgn0000279 (known) FBgn0034802	=	MI:0018(Two_hybrid_test)
FBgn0000283 (known) FBgn0002781	=	MI:0006(anti_bait_coimmunoprecipitation)
FBgn0000283 (known) FBgn0003567	=	MI:0416(fluorescence_imaging)|MI:0018(Two_hybrid_test)|MI:0006(anti_bait_coimmunoprecipitation)
FBgn0000283 (known) FBgn0000463	=	MI:0399(2h_fragment_pooling)
FBgn0000283 (known) FBgn0039395	=	MI:0018(Two_hybrid_test)|MI:0397(two_hybrid_array)
FBgn0000283 (known) FBgn0010342	=	MI:0045(experimental_interac)
FBgn0000289 (known) FBgn0035594	=	MI:0018(Two_hybrid_test)
FBgn0000289 (known) FBgn0036669	=	MI:0018(Two_hybrid_test)
FBgn0000289 (known) FBgn0010382	=	MI:0018(Two_hybrid_test)
FBgn0000289 (known) FBgn0036003	=	MI:0018(Two_hybrid_test)
FBgn0000289 (known) FBgn0037517	=	MI:0018(Two_hybrid_test)
FBgn0000289 (known) FBgn0039740	=	MI:0018(Two_hybrid_test)
FBgn0000289 (known) FBgn0038149	=	MI:0018(Two_hybrid_test)
FBgn0000289 (known) FBgn0030864	=	MI:0018(Two_hybrid_test)
FBgn0000289 (known) FBgn0035643	=	MI:0018(Two_hybrid_test)
FBgn0000289 (known) FBgn0015553	=	MI:0018(Two_hybrid_test)
FBgn0000299 (known) FBgn0013725	=	MI:0018(Two_hybrid_test)
FBgn0000303 (known) FBgn0051323	=	MI:0018(Two_hybrid_test)
FBgn0000308 (known) FBgn0038554	=	MI:0018(Two_hybrid_test)
FBgn0000308 (known) FBgn0013949	=	MI:0018(Two_hybrid_test)
FBgn0000308 (known) FBgn0003691	=	protein_protein
FBgn0000308 (known) FBgn0011744	=	MI:0018(Two_hybrid_test)
FBgn0000308 (known) FBgn0010333	=	protein_protein
FBgn0000308 (known) FBgn0052654	=	MI:0018(Two_hybrid_test)
FBgn0000308 (known) FBgn0034033	=	MI:0018(Two_hybrid_test)
FBgn0000308 (known) FBgn0004780	=	MI:0018(Two_hybrid_test)
FBgn0000308 (known) FBgn0024273	=	MI:0018(Two_hybrid_test)
FBgn0000308 (known) FBgn0000578	=	MI:0096(pull_down)|MI:0018(Two_hybrid_test)
FBgn0000308 (known) FBgn0036505	=	MI:0018(Two_hybrid_test)
FBgn0000318 (known) FBgn0020653	=	MI:0018(Two_hybrid_test)
FBgn0000319 (known) FBgn0039642	=	MI:0018(Two_hybrid_test)
FBgn0000319 (known) FBgn0034650	=	MI:0018(Two_hybrid_test)
FBgn0000319 (known) FBgn0034523	=	MI:0018(Two_hybrid_test)
FBgn0000319 (known) FBgn0051999	=	MI:0018(Two_hybrid_test)
FBgn0000319 (known) FBgn0013762	=	MI:0018(Two_hybrid_test)
FBgn0000319 (known) FBgn0031450	=	MI:0018(Two_hybrid_test)|MI:0399(2h_fragment_pooling)
FBgn0000319 (known) FBgn0003460	=	MI:0018(Two_hybrid_test)
FBgn0000319 (known) FBgn0004859	=	MI:0018(Two_hybrid_test)|MI:0399(2h_fragment_pooling)
FBgn0000319 (known) FBgn0031849	=	MI:0018(Two_hybrid_test)
FBgn0000319 (known) FBgn0028577	=	MI:0018(Two_hybrid_test)
FBgn0000319 (known) FBgn0010333	=	MI:0399(2h_fragment_pooling)
FBgn0000319 (known) FBgn0023423	=	MI:0018(Two_hybrid_test)
FBgn0000319 (known) FBgn0025463	=	MI:0018(Two_hybrid_test)
FBgn0000319 (known) FBgn0023506	=	MI:0018(Two_hybrid_test)
FBgn0000320 (known) FBgn0038289	=	MI:0018(Two_hybrid_test)
FBgn0000320 (known) FBgn0005677	=	MI:0045(experimental_interac)
FBgn0000320 (known) FBgn0039440	=	MI:0018(Two_hybrid_test)
FBgn0000320 (known) FBgn0050502	=	MI:0018(Two_hybrid_test)
FBgn0000320 (known) FBgn0025463	=	MI:0018(Two_hybrid_test)
FBgn0000320 (known) FBgn0000320	=	MI:0045(experimental_interac)
FBgn0000320 (known) FBgn0033988	=	MI:0018(Two_hybrid_test)
FBgn0000320 (known) FBgn0003460	=	MI:0018(Two_hybrid_test)|MI:0045(experimental_interac)
FBgn0000326 (known) FBgn0013576	=	MI:0018(Two_hybrid_test)
FBgn0000330 (known) FBgn0029711	=	MI:0018(Two_hybrid_test)
FBgn0000330 (known) FBgn0085419	=	MI:0018(Two_hybrid_test)
FBgn0000330 (known) FBgn0010417	=	MI:0018(Two_hybrid_test)
FBgn0000330 (known) FBgn0036224	=	MI:0018(Two_hybrid_test)
FBgn0000330 (known) FBgn0024728	=	MI:0018(Two_hybrid_test)
FBgn0000330 (known) FBgn0034734	=	MI:0018(Two_hybrid_test)
FBgn0000330 (known) FBgn0011020	=	MI:0018(Two_hybrid_test)
FBgn0000330 (known) FBgn0025334	=	MI:0018(Two_hybrid_test)
FBgn0000330 (known) FBgn0051036	=	MI:0018(Two_hybrid_test)
FBgn0000330 (known) FBgn0003748	=	MI:0018(Two_hybrid_test)
FBgn0000330 (known) FBgn0039582	=	MI:0018(Two_hybrid_test)
FBgn0000330 (known) FBgn0035414	=	MI:0018(Two_hybrid_test)
FBgn0000338 (known) FBgn0027619	=	MI:0018(Two_hybrid_test)
FBgn0000338 (known) FBgn0035482	=	MI:0018(Two_hybrid_test)
FBgn0000338 (known) FBgn0039955	=	MI:0018(Two_hybrid_test)
FBgn0000338 (known) FBgn0034335	=	MI:0018(Two_hybrid_test)
FBgn0000338 (known) FBgn0027338	=	MI:0018(Two_hybrid_test)
FBgn0000338 (known) FBgn0036361	=	MI:0018(Two_hybrid_test)
FBgn0000338 (known) FBgn0031430	=	MI:0018(Two_hybrid_test)
FBgn0000338 (known) FBgn0001120	=	MI:0018(Two_hybrid_test)
FBgn0000338 (known) FBgn0027788	=	MI:0018(Two_hybrid_test)
FBgn0000338 (known) FBgn0039638	=	MI:0018(Two_hybrid_test)
FBgn0000338 (known) FBgn0036596	=	MI:0018(Two_hybrid_test)
FBgn0000338 (known) FBgn0025702	=	MI:0018(Two_hybrid_test)
FBgn0000338 (known) FBgn0015331	=	MI:0018(Two_hybrid_test)
FBgn0000338 (known) FBgn0034534	=	MI:0018(Two_hybrid_test)
FBgn0000338 (known) FBgn0004174	=	MI:0018(Two_hybrid_test)
FBgn0000338 (known) FBgn0031626	=	MI:0018(Two_hybrid_test)
FBgn0000338 (known) FBgn0010083	=	MI:0018(Two_hybrid_test)
FBgn0000338 (known) FBgn0038405	=	MI:0018(Two_hybrid_test)
FBgn0000338 (known) FBgn0011823	=	MI:0018(Two_hybrid_test)
FBgn0000340 (known) FBgn0003205	=	MI:0045(experimental_interac)|MI:0399(2h_fragment_pooling)
FBgn0000340 (known) FBgn0004859	=	MI:0399(2h_fragment_pooling)
FBgn0000340 (known) FBgn0004636	=	MI:0045(experimental_interac)|MI:0399(2h_fragment_pooling)
FBgn0000340 (known) FBgn0004647	=	MI:0018(Two_hybrid_test)|MI:0006(anti_bait_coimmunoprecipitation)|MI:0007(anti_tag_coimmunoprecipitation)
FBgn0000340 (known) FBgn0001319	=	protein_protein
FBgn0000340 (known) FBgn0013997	=	MI:0399(2h_fragment_pooling)
FBgn0000340 (known) FBgn0025806	=	MI:0399(2h_fragment_pooling)
FBgn0000340 (known) FBgn0000547	=	protein_protein
FBgn0000340 (known) FBgn0040290	=	MI:0399(2h_fragment_pooling)
FBgn0000340 (known) FBgn0000499	=	MI:0018(Two_hybrid_test)|MI:0006(anti_bait_coimmunoprecipitation)|MI:0007(anti_tag_coimmunoprecipitation)
FBgn0000340 (known) FBgn0003177	=	MI:0045(experimental_interac)
FBgn0000346 (known) FBgn0040371	=	MI:0018(Two_hybrid_test)
FBgn0000346 (known) FBgn0029799	=	MI:0018(Two_hybrid_test)
FBgn0000346 (known) FBgn0011660	=	MI:0399(2h_fragment_pooling)
FBgn0000346 (known) FBgn0053520	=	MI:0018(Two_hybrid_test)
FBgn0000352 (known) FBgn0027321	=	protein_protein
FBgn0000352 (known) FBgn0003371	=	protein_protein
FBgn0000352 (known) FBgn0025633	=	MI:0018(Two_hybrid_test)
FBgn0000352 (known) FBgn0015396	=	MI:0018(Two_hybrid_test)
FBgn0000352 (known) FBgn0004859	=	MI:0018(Two_hybrid_test)|MI:0416(fluorescence_imaging)|MI:0096(pull_down)|MI:0007(anti_tag_coimmunoprecipitation)|MI:0045(experimental_interac)
FBgn0000352 (known) FBgn0012049	=	MI:0018(Two_hybrid_test)
FBgn0000352 (known) FBgn0051224	=	MI:0018(Two_hybrid_test)
FBgn0000352 (known) FBgn0041181	=	protein_protein
FBgn0000352 (known) FBgn0000411	=	MI:0018(Two_hybrid_test)
FBgn0000352 (known) FBgn0035702	=	MI:0018(Two_hybrid_test)
FBgn0000352 (known) FBgn0003444	=	MI:0007(anti_tag_coimmunoprecipitation)|MI:0045(experimental_interac)
FBgn0000352 (known) FBgn0015024	=	protein_protein
FBgn0000352 (known) FBgn0027052	=	MI:0018(Two_hybrid_test)
FBgn0000352 (known) FBgn0086758	=	MI:0018(Two_hybrid_test)
FBgn0000352 (known) FBgn0022699	=	MI:0018(Two_hybrid_test)
FBgn0000352 (known) FBgn0001079	=	MI:0018(Two_hybrid_test)|MI:0096(pull_down)|MI:0045(experimental_interac)
FBgn0000352 (known) FBgn0004493	=	MI:0018(Two_hybrid_test)
FBgn0000352 (known) FBgn0039260	=	protein_protein
FBgn0000352 (known) FBgn0000489	=	MI:0018(Two_hybrid_test)
FBgn0000355 (known) FBgn0031296	=	MI:0018(Two_hybrid_test)
FBgn0000355 (known) FBgn0036804	=	MI:0018(Two_hybrid_test)
FBgn0000355 (known) FBgn0002901	=	MI:0018(Two_hybrid_test)
FBgn0000355 (known) FBgn0031675	=	MI:0018(Two_hybrid_test)
FBgn0000355 (known) FBgn0011570	=	MI:0018(Two_hybrid_test)
FBgn0000355 (known) FBgn0003328	=	MI:0018(Two_hybrid_test)
FBgn0000355 (known) FBgn0039217	=	MI:0018(Two_hybrid_test)
FBgn0000355 (known) FBgn0041342	=	MI:0018(Two_hybrid_test)
FBgn0000355 (known) FBgn0037059	=	MI:0018(Two_hybrid_test)
FBgn0000355 (known) FBgn0039859	=	MI:0018(Two_hybrid_test)
FBgn0000355 (known) FBgn0050502	=	MI:0018(Two_hybrid_test)
FBgn0000355 (known) FBgn0035867	=	MI:0018(Two_hybrid_test)
FBgn0000355 (known) FBgn0038993	=	MI:0018(Two_hybrid_test)
FBgn0000356 (known) FBgn0036895	=	MI:0018(Two_hybrid_test)
FBgn0000356 (known) FBgn0000422	=	MI:0018(Two_hybrid_test)
FBgn0000356 (known) FBgn0011570	=	MI:0018(Two_hybrid_test)
FBgn0000357 (known) FBgn0030891	=	MI:0018(Two_hybrid_test)
FBgn0000357 (known) FBgn0037207	=	MI:0018(Two_hybrid_test)
FBgn0000358 (known) FBgn0039827	=	MI:0018(Two_hybrid_test)
FBgn0000358 (known) FBgn0028970	=	MI:0018(Two_hybrid_test)
FBgn0000358 (known) FBgn0039112	=	MI:0018(Two_hybrid_test)
FBgn0000359 (known) FBgn0038546	=	MI:0018(Two_hybrid_test)
FBgn0000359 (known) FBgn0016926	=	MI:0018(Two_hybrid_test)
FBgn0000359 (known) FBgn0036951	=	MI:0018(Two_hybrid_test)
FBgn0000359 (known) FBgn0027903	=	MI:0018(Two_hybrid_test)
FBgn0000359 (known) FBgn0028967	=	MI:0018(Two_hybrid_test)
FBgn0000359 (known) FBgn0034499	=	MI:0018(Two_hybrid_test)
FBgn0000359 (known) FBgn0030838	=	MI:0018(Two_hybrid_test)
FBgn0000359 (known) FBgn0051973	=	MI:0018(Two_hybrid_test)
FBgn0000359 (known) FBgn0031781	=	MI:0018(Two_hybrid_test)
FBgn0000359 (known) FBgn0028871	=	MI:0018(Two_hybrid_test)
FBgn0000359 (known) FBgn0028509	=	MI:0018(Two_hybrid_test)
FBgn0000359 (known) FBgn0052068	=	MI:0018(Two_hybrid_test)
FBgn0000359 (known) FBgn0038829	=	MI:0018(Two_hybrid_test)
FBgn0000359 (known) FBgn0036857	=	MI:0018(Two_hybrid_test)
FBgn0000359 (known) FBgn0020255	=	MI:0018(Two_hybrid_test)
FBgn0000359 (known) FBgn0040359	=	MI:0018(Two_hybrid_test)
FBgn0000359 (known) FBgn0011640	=	MI:0018(Two_hybrid_test)
FBgn0000359 (known) FBgn0014184	=	MI:0018(Two_hybrid_test)
FBgn0000359 (known) FBgn0038986	=	MI:0018(Two_hybrid_test)
FBgn0000359 (known) FBgn0032049	=	MI:0018(Two_hybrid_test)
FBgn0000359 (known) FBgn0033699	=	MI:0018(Two_hybrid_test)
FBgn0000359 (known) FBgn0002622	=	MI:0018(Two_hybrid_test)
FBgn0000359 (known) FBgn0031768	=	MI:0397(two_hybrid_array)
FBgn0000359 (known) FBgn0039972	=	MI:0018(Two_hybrid_test)
FBgn0000359 (known) FBgn0031629	=	MI:0018(Two_hybrid_test)
FBgn0000359 (known) FBgn0036924	=	MI:0018(Two_hybrid_test)
FBgn0000359 (known) FBgn0035690	=	MI:0018(Two_hybrid_test)
FBgn0000359 (known) FBgn0031579	=	MI:0018(Two_hybrid_test)
FBgn0000359 (known) FBgn0053197	=	MI:0018(Two_hybrid_test)
FBgn0000359 (known) FBgn0030181	=	MI:0018(Two_hybrid_test)
FBgn0000359 (known) FBgn0035397	=	MI:0018(Two_hybrid_test)
FBgn0000359 (known) FBgn0034033	=	MI:0018(Two_hybrid_test)
FBgn0000360 (known) FBgn0039194	=	MI:0018(Two_hybrid_test)
FBgn0000360 (known) FBgn0039867	=	MI:0018(Two_hybrid_test)
FBgn0000360 (known) FBgn0030975	=	MI:0018(Two_hybrid_test)
FBgn0000360 (known) FBgn0039929	=	MI:0018(Two_hybrid_test)
FBgn0000360 (known) FBgn0037027	=	MI:0018(Two_hybrid_test)
FBgn0000360 (known) FBgn0024234	=	MI:0018(Two_hybrid_test)
FBgn0000360 (known) FBgn0036311	=	MI:0018(Two_hybrid_test)
FBgn0000360 (known) FBgn0035208	=	MI:0018(Two_hybrid_test)
FBgn0000360 (known) FBgn0040282	=	MI:0018(Two_hybrid_test)
FBgn0000360 (known) FBgn0037094	=	MI:0018(Two_hybrid_test)
FBgn0000360 (known) FBgn0036951	=	MI:0018(Two_hybrid_test)
FBgn0000360 (known) FBgn0034499	=	MI:0018(Two_hybrid_test)
FBgn0000360 (known) FBgn0037848	=	MI:0018(Two_hybrid_test)
FBgn0000360 (known) FBgn0037560	=	MI:0018(Two_hybrid_test)
FBgn0000360 (known) FBgn0000377	=	MI:0018(Two_hybrid_test)
FBgn0000360 (known) FBgn0014027	=	MI:0018(Two_hybrid_test)
FBgn0000360 (known) FBgn0002773	=	MI:0018(Two_hybrid_test)
FBgn0000360 (known) FBgn0051973	=	MI:0018(Two_hybrid_test)
FBgn0000360 (known) FBgn0032934	=	MI:0018(Two_hybrid_test)
FBgn0000360 (known) FBgn0030551	=	MI:0018(Two_hybrid_test)
FBgn0000360 (known) FBgn0002622	=	MI:0018(Two_hybrid_test)
FBgn0000360 (known) FBgn0015509	=	MI:0018(Two_hybrid_test)
FBgn0000360 (known) FBgn0005427	=	MI:0018(Two_hybrid_test)
FBgn0000360 (known) FBgn0037758	=	MI:0018(Two_hybrid_test)
FBgn0000360 (known) FBgn0037270	=	MI:0018(Two_hybrid_test)
FBgn0000360 (known) FBgn0086673	=	MI:0018(Two_hybrid_test)
FBgn0000360 (known) FBgn0023167	=	MI:0018(Two_hybrid_test)
FBgn0000360 (known) FBgn0040371	=	MI:0018(Two_hybrid_test)
FBgn0000360 (known) FBgn0036479	=	MI:0018(Two_hybrid_test)
FBgn0000360 (known) FBgn0051738	=	MI:0018(Two_hybrid_test)
FBgn0000360 (known) FBgn0004867	=	MI:0018(Two_hybrid_test)
FBgn0000360 (known) FBgn0029157	=	MI:0018(Two_hybrid_test)
FBgn0000360 (known) FBgn0024832	=	MI:0018(Two_hybrid_test)
FBgn0000360 (known) FBgn0036716	=	MI:0018(Two_hybrid_test)
FBgn0000363 (known) FBgn0035429	=	MI:0018(Two_hybrid_test)
FBgn0000363 (known) FBgn0004171	=	MI:0018(Two_hybrid_test)
FBgn0000363 (known) FBgn0002865	=	MI:0018(Two_hybrid_test)
FBgn0000370 (known) FBgn0036118	=	MI:0018(Two_hybrid_test)
FBgn0000370 (known) FBgn0032637	=	MI:0018(Two_hybrid_test)
FBgn0000370 (known) FBgn0003210	=	MI:0018(Two_hybrid_test)
FBgn0000370 (known) FBgn0013718	=	MI:0018(Two_hybrid_test)
FBgn0000370 (known) FBgn0036029	=	MI:0018(Two_hybrid_test)
FBgn0000370 (known) FBgn0032889	=	MI:0018(Two_hybrid_test)
FBgn0000376 (known) FBgn0034582	=	MI:0018(Two_hybrid_test)
FBgn0000376 (known) FBgn0005655	=	MI:0045(experimental_interac)
FBgn0000377 (known) FBgn0037737	=	MI:0018(Two_hybrid_test)
FBgn0000377 (known) FBgn0053017	=	MI:0018(Two_hybrid_test)
FBgn0000377 (known) FBgn0035136	=	MI:0018(Two_hybrid_test)
FBgn0000377 (known) FBgn0020439	=	MI:0018(Two_hybrid_test)
FBgn0000377 (known) FBgn0035190	=	MI:0018(Two_hybrid_test)
FBgn0000377 (known) FBgn0039343	=	MI:0018(Two_hybrid_test)
FBgn0000377 (known) FBgn0031997	=	MI:0018(Two_hybrid_test)
FBgn0000377 (known) FBgn0024889	=	MI:0018(Two_hybrid_test)
FBgn0000377 (known) FBgn0036819	=	MI:0018(Two_hybrid_test)
FBgn0000377 (known) FBgn0032813	=	MI:0018(Two_hybrid_test)
FBgn0000377 (known) FBgn0036687	=	MI:0018(Two_hybrid_test)
FBgn0000377 (known) FBgn0033538	=	MI:0018(Two_hybrid_test)
FBgn0000377 (known) FBgn0025637	=	MI:0018(Two_hybrid_test)
FBgn0000377 (known) FBgn0036812	=	MI:0018(Two_hybrid_test)
FBgn0000377 (known) FBgn0016131	=	protein_protein
FBgn0000377 (known) FBgn0000625	=	MI:0018(Two_hybrid_test)
FBgn0000377 (known) FBgn0030956	=	MI:0018(Two_hybrid_test)
FBgn0000377 (known) FBgn0036479	=	MI:0018(Two_hybrid_test)
FBgn0000377 (known) FBgn0038251	=	MI:0018(Two_hybrid_test)
FBgn0000377 (known) FBgn0038088	=	MI:0018(Two_hybrid_test)
FBgn0000377 (known) FBgn0037345	=	MI:0018(Two_hybrid_test)
FBgn0000377 (known) FBgn0039210	=	MI:0018(Two_hybrid_test)
FBgn0000377 (known) FBgn0001990	=	MI:0018(Two_hybrid_test)
FBgn0000377 (known) FBgn0032455	=	MI:0018(Two_hybrid_test)
FBgn0000377 (known) FBgn0038550	=	MI:0018(Two_hybrid_test)
FBgn0000377 (known) FBgn0005427	=	MI:0018(Two_hybrid_test)
FBgn0000377 (known) FBgn0037206	=	MI:0018(Two_hybrid_test)
FBgn0000377 (known) FBgn0037379	=	MI:0018(Two_hybrid_test)
FBgn0000377 (known) FBgn0031054	=	MI:0399(2h_fragment_pooling)
FBgn0000377 (known) FBgn0001980	=	MI:0018(Two_hybrid_test)
FBgn0000377 (known) FBgn0039066	=	MI:0018(Two_hybrid_test)
FBgn0000377 (known) FBgn0037117	=	MI:0018(Two_hybrid_test)
FBgn0000377 (known) FBgn0086364	=	MI:0018(Two_hybrid_test)
FBgn0000377 (known) FBgn0001120	=	MI:0018(Two_hybrid_test)
FBgn0000377 (known) FBgn0004856	=	MI:0018(Two_hybrid_test)
FBgn0000377 (known) FBgn0035218	=	MI:0018(Two_hybrid_test)
FBgn0000377 (known) FBgn0029176	=	MI:0018(Two_hybrid_test)
FBgn0000377 (known) FBgn0020270	=	MI:0399(2h_fragment_pooling)
FBgn0000377 (known) FBgn0013762	=	MI:0018(Two_hybrid_test)
FBgn0000377 (known) FBgn0027572	=	MI:0018(Two_hybrid_test)
FBgn0000377 (known) FBgn0014366	=	MI:0018(Two_hybrid_test)
FBgn0000377 (known) FBgn0023516	=	MI:0018(Two_hybrid_test)
FBgn0000377 (known) FBgn0030668	=	MI:0018(Two_hybrid_test)
FBgn0000377 (known) FBgn0003302	=	MI:0018(Two_hybrid_test)
FBgn0000377 (known) FBgn0034118	=	MI:0018(Two_hybrid_test)
FBgn0000377 (known) FBgn0039732	=	MI:0018(Two_hybrid_test)
FBgn0000377 (known) FBgn0010316	=	MI:0018(Two_hybrid_test)
FBgn0000377 (known) FBgn0033831	=	MI:0018(Two_hybrid_test)
FBgn0000377 (known) FBgn0029970	=	MI:0018(Two_hybrid_test)
FBgn0000377 (known) FBgn0034138	=	MI:0018(Two_hybrid_test)
FBgn0000377 (known) FBgn0039140	=	MI:0018(Two_hybrid_test)
FBgn0000377 (known) FBgn0031114	=	MI:0018(Two_hybrid_test)
FBgn0000377 (known) FBgn0030921	=	MI:0018(Two_hybrid_test)
FBgn0000377 (known) FBgn0034314	=	MI:0018(Two_hybrid_test)
FBgn0000382 (known) FBgn0013954	=	MI:0018(Two_hybrid_test)
FBgn0000382 (known) FBgn0016794	=	MI:0045(experimental_interac)
FBgn0000382 (known) FBgn0037541	=	MI:0018(Two_hybrid_test)
FBgn0000382 (known) FBgn0040968	=	MI:0018(Two_hybrid_test)
FBgn0000382 (known) FBgn0004638	=	MI:0045(experimental_interac)
FBgn0000382 (known) FBgn0004907	=	MI:0018(Two_hybrid_test)
FBgn0000382 (known) FBgn0026252	=	MI:0045(experimental_interac)
FBgn0000382 (known) FBgn0003733	=	MI:0045(experimental_interac)
FBgn0000382 (known) FBgn0034031	=	MI:0018(Two_hybrid_test)
FBgn0000384 (known) FBgn0025674	=	MI:0018(Two_hybrid_test)
FBgn0000384 (known) FBgn0014020	=	MI:0045(experimental_interac)
FBgn0000384 (known) FBgn0000719	=	MI:0045(experimental_interac)
FBgn0000392 (known) FBgn0020299	=	protein_protein
FBgn0000392 (known) FBgn0016070	=	MI:0096(pull_down)
FBgn0000392 (known) FBgn0039147	=	MI:0018(Two_hybrid_test)
FBgn0000392 (known) FBgn0022701	=	MI:0018(Two_hybrid_test)
FBgn0000392 (known) FBgn0030748	=	MI:0018(Two_hybrid_test)
FBgn0000392 (known) FBgn0026577	=	MI:0018(Two_hybrid_test)
FBgn0000392 (known) FBgn0026238	=	MI:0018(Two_hybrid_test)
FBgn0000392 (known) FBgn0029801	=	MI:0018(Two_hybrid_test)
FBgn0000392 (known) FBgn0015218	=	MI:0018(Two_hybrid_test)|MI:0045(experimental_interac)|MI:0096(pull_down)
FBgn0000392 (known) FBgn0039735	=	MI:0018(Two_hybrid_test)
FBgn0000392 (known) FBgn0004413	=	MI:0018(Two_hybrid_test)
FBgn0000392 (known) FBgn0015288	=	MI:0018(Two_hybrid_test)
FBgn0000392 (known) FBgn0017558	=	MI:0018(Two_hybrid_test)
FBgn0000392 (known) FBgn0036987	=	MI:0018(Two_hybrid_test)
FBgn0000392 (known) FBgn0023526	=	MI:0018(Two_hybrid_test)
FBgn0000392 (known) FBgn0041109	=	MI:0018(Two_hybrid_test)
FBgn0000392 (known) FBgn0020910	=	MI:0018(Two_hybrid_test)
FBgn0000392 (known) FBgn0037573	=	MI:0018(Two_hybrid_test)
FBgn0000392 (known) FBgn0025702	=	MI:0018(Two_hybrid_test)
FBgn0000392 (known) FBgn0004419	=	MI:0018(Two_hybrid_test)|MI:0019(coimmunoprecipitation)
FBgn0000392 (known) FBgn0030330	=	MI:0018(Two_hybrid_test)
FBgn0000392 (known) FBgn0039398	=	MI:0018(Two_hybrid_test)
FBgn0000392 (known) FBgn0002962	=	MI:0045(experimental_interac)
FBgn0000392 (known) FBgn0015778	=	MI:0018(Two_hybrid_test)
FBgn0000392 (known) FBgn0015553	=	MI:0018(Two_hybrid_test)
FBgn0000392 (known) FBgn0001219	=	MI:0018(Two_hybrid_test)
FBgn0000392 (known) FBgn0058045	=	MI:0018(Two_hybrid_test)
FBgn0000392 (known) FBgn0040368	=	MI:0018(Two_hybrid_test)
FBgn0000394 (known) FBgn0024250	=	MI:0018(Two_hybrid_test)
FBgn0000394 (known) FBgn0053980	=	MI:0018(Two_hybrid_test)
FBgn0000394 (known) FBgn0000504	=	MI:0018(Two_hybrid_test)
FBgn0000404 (known) FBgn0028509	=	MI:0018(Two_hybrid_test)
FBgn0000404 (known) FBgn0038425	=	MI:0018(Two_hybrid_test)
FBgn0000404 (known) FBgn0004107	=	MI:0045(experimental_interac)
FBgn0000404 (known) FBgn0032283	=	MI:0018(Two_hybrid_test)
FBgn0000404 (known) FBgn0025334	=	MI:0018(Two_hybrid_test)
FBgn0000404 (known) FBgn0031456	=	MI:0018(Two_hybrid_test)
FBgn0000404 (known) FBgn0015904	=	MI:0018(Two_hybrid_test)
FBgn0000404 (known) FBgn0004106	=	MI:0045(experimental_interac)
FBgn0000404 (known) FBgn0034371	=	protein_protein
FBgn0000404 (known) FBgn0051204	=	MI:0018(Two_hybrid_test)
FBgn0000404 (known) FBgn0035641	=	MI:0018(Two_hybrid_test)
FBgn0000404 (known) FBgn0032192	=	MI:0018(Two_hybrid_test)
FBgn0000404 (known) FBgn0027592	=	MI:0018(Two_hybrid_test)
FBgn0000404 (known) FBgn0011224	=	MI:0018(Two_hybrid_test)
FBgn0000404 (known) FBgn0035325	=	MI:0018(Two_hybrid_test)
FBgn0000404 (known) FBgn0051679	=	protein_protein
FBgn0000404 (known) FBgn0085379	=	protein_protein
FBgn0000404 (known) FBgn0032196	=	MI:0018(Two_hybrid_test)
FBgn0000404 (known) FBgn0030459	=	MI:0018(Two_hybrid_test)
FBgn0000404 (known) FBgn0011766	=	MI:0096(pull_down)
FBgn0000404 (known) FBgn0001086	=	MI:0045(experimental_interac)
FBgn0000404 (known) FBgn0003302	=	MI:0045(experimental_interac)
FBgn0000404 (known) FBgn0000578	=	MI:0018(Two_hybrid_test)
FBgn0000404 (known) FBgn0026238	=	protein_protein
FBgn0000404 (known) FBgn0008646	=	MI:0018(Two_hybrid_test)
FBgn0000404 (known) FBgn0039970	=	MI:0018(Two_hybrid_test)
FBgn0000404 (known) FBgn0000546	=	MI:0018(Two_hybrid_test)
FBgn0000405 (known) FBgn0001086	=	MI:0045(experimental_interac)
FBgn0000405 (known) FBgn0032211	=	MI:0018(Two_hybrid_test)
FBgn0000405 (known) FBgn0031763	=	MI:0018(Two_hybrid_test)
FBgn0000405 (known) FBgn0029905	=	MI:0018(Two_hybrid_test)
FBgn0000405 (known) FBgn0031037	=	MI:0018(Two_hybrid_test)
FBgn0000405 (known) FBgn0004896	=	MI:0018(Two_hybrid_test)
FBgn0000405 (known) FBgn0052169	=	MI:0018(Two_hybrid_test)
FBgn0000405 (known) FBgn0031537	=	MI:0018(Two_hybrid_test)|MI:0399(2h_fragment_pooling)
FBgn0000405 (known) FBgn0031159	=	MI:0018(Two_hybrid_test)
FBgn0000405 (known) FBgn0025790	=	MI:0018(Two_hybrid_test)
FBgn0000405 (known) FBgn0035707	=	MI:0018(Two_hybrid_test)
FBgn0000405 (known) FBgn0051211	=	MI:0018(Two_hybrid_test)
FBgn0000405 (known) FBgn0036596	=	MI:0018(Two_hybrid_test)
FBgn0000405 (known) FBgn0035424	=	MI:0018(Two_hybrid_test)
FBgn0000405 (known) FBgn0004837	=	MI:0018(Two_hybrid_test)
FBgn0000405 (known) FBgn0011584	=	MI:0018(Two_hybrid_test)
FBgn0000405 (known) FBgn0036476	=	MI:0018(Two_hybrid_test)
FBgn0000405 (known) FBgn0037220	=	MI:0018(Two_hybrid_test)
FBgn0000405 (known) FBgn0040028	=	MI:0018(Two_hybrid_test)
FBgn0000405 (known) FBgn0036669	=	MI:0018(Two_hybrid_test)
FBgn0000405 (known) FBgn0021872	=	MI:0018(Two_hybrid_test)
FBgn0000405 (known) FBgn0036312	=	MI:0018(Two_hybrid_test)
FBgn0000405 (known) FBgn0000826	=	MI:0045(experimental_interac)
FBgn0000405 (known) FBgn0031043	=	MI:0018(Two_hybrid_test)
FBgn0000405 (known) FBgn0039122	=	MI:0018(Two_hybrid_test)
FBgn0000405 (known) FBgn0031766	=	MI:0018(Two_hybrid_test)
FBgn0000405 (known) FBgn0039592	=	MI:0018(Two_hybrid_test)
FBgn0000405 (known) FBgn0052772	=	MI:0018(Two_hybrid_test)
FBgn0000405 (known) FBgn0011666	=	MI:0018(Two_hybrid_test)
FBgn0000405 (known) FBgn0032076	=	MI:0018(Two_hybrid_test)
FBgn0000405 (known) FBgn0015331	=	MI:0018(Two_hybrid_test)
FBgn0000405 (known) FBgn0037122	=	MI:0018(Two_hybrid_test)
FBgn0000405 (known) FBgn0017397	=	MI:0018(Two_hybrid_test)
FBgn0000405 (known) FBgn0026056	=	MI:0045(experimental_interac)
FBgn0000405 (known) FBgn0038330	=	MI:0018(Two_hybrid_test)
FBgn0000405 (known) FBgn0051550	=	MI:0018(Two_hybrid_test)
FBgn0000405 (known) FBgn0028577	=	MI:0018(Two_hybrid_test)
FBgn0000405 (known) FBgn0035397	=	MI:0018(Two_hybrid_test)
FBgn0000405 (known) FBgn0023524	=	MI:0018(Two_hybrid_test)
FBgn0000405 (known) FBgn0030666	=	MI:0018(Two_hybrid_test)
FBgn0000405 (known) FBgn0040503	=	MI:0018(Two_hybrid_test)
FBgn0000405 (known) FBgn0063498	=	protein_protein
FBgn0000405 (known) FBgn0034513	=	MI:0018(Two_hybrid_test)
FBgn0000405 (known) FBgn0034667	=	MI:0018(Two_hybrid_test)
FBgn0000405 (known) FBgn0039403	=	MI:0018(Two_hybrid_test)
FBgn0000405 (known) FBgn0010258	=	MI:0018(Two_hybrid_test)
FBgn0000405 (known) FBgn0004106	=	MI:0019(coimmunoprecipitation)
FBgn0000405 (known) FBgn0025458	=	MI:0018(Two_hybrid_test)
FBgn0000405 (known) FBgn0032067	=	MI:0018(Two_hybrid_test)
FBgn0000405 (known) FBgn0033419	=	MI:0018(Two_hybrid_test)
FBgn0000406 (known) FBgn0033710	=	MI:0018(Two_hybrid_test)
FBgn0000409 (known) FBgn0037461	=	MI:0018(Two_hybrid_test)
FBgn0000409 (known) FBgn0013334	=	MI:0018(Two_hybrid_test)
FBgn0000409 (known) FBgn0028847	=	MI:0018(Two_hybrid_test)
FBgn0000409 (known) FBgn0000462	=	MI:0018(Two_hybrid_test)
FBgn0000409 (known) FBgn0043854	=	MI:0018(Two_hybrid_test)
FBgn0000409 (known) FBgn0027537	=	MI:0018(Two_hybrid_test)
FBgn0000409 (known) FBgn0033460	=	MI:0018(Two_hybrid_test)
FBgn0000409 (known) FBgn0086901	=	MI:0018(Two_hybrid_test)
FBgn0000409 (known) FBgn0010218	=	MI:0018(Two_hybrid_test)
FBgn0000409 (known) FBgn0050044	=	MI:0018(Two_hybrid_test)
FBgn0000409 (known) FBgn0031066	=	MI:0018(Two_hybrid_test)
FBgn0000409 (known) FBgn0032004	=	MI:0018(Two_hybrid_test)
FBgn0000409 (known) FBgn0033614	=	MI:0018(Two_hybrid_test)
FBgn0000409 (known) FBgn0032455	=	MI:0018(Two_hybrid_test)
FBgn0000409 (known) FBgn0050497	=	MI:0018(Two_hybrid_test)
FBgn0000409 (known) FBgn0005427	=	MI:0018(Two_hybrid_test)
FBgn0000409 (known) FBgn0030096	=	MI:0018(Two_hybrid_test)
FBgn0000409 (known) FBgn0035355	=	MI:0018(Two_hybrid_test)
FBgn0000409 (known) FBgn0038819	=	MI:0018(Two_hybrid_test)
FBgn0000409 (known) FBgn0030955	=	MI:0018(Two_hybrid_test)
FBgn0000409 (known) FBgn0034583	=	MI:0018(Two_hybrid_test)
FBgn0000409 (known) FBgn0036680	=	MI:0018(Two_hybrid_test)
FBgn0000411 (known) FBgn0000411	=	MI:0045(experimental_interac)
FBgn0000411 (known) FBgn0031810	=	MI:0018(Two_hybrid_test)
FBgn0000411 (known) FBgn0031696	=	MI:0018(Two_hybrid_test)
FBgn0000411 (known) FBgn0003068	=	MI:0045(experimental_interac)
FBgn0000411 (known) FBgn0031106	=	MI:0018(Two_hybrid_test)|MI:0399(2h_fragment_pooling)
FBgn0000411 (known) FBgn0004394	=	MI:0045(experimental_interac)
FBgn0000411 (known) FBgn0001078	=	MI:0018(Two_hybrid_test)
FBgn0000411 (known) FBgn0004666	=	MI:0045(experimental_interac)
FBgn0000411 (known) FBgn0023170	=	MI:0018(Two_hybrid_test)
FBgn0000411 (known) FBgn0023526	=	MI:0018(Two_hybrid_test)
FBgn0000411 (known) FBgn0028888	=	MI:0018(Two_hybrid_test)
FBgn0000411 (known) FBgn0085424	=	MI:0045(experimental_interac)
FBgn0000411 (known) FBgn0053002	=	MI:0018(Two_hybrid_test)
FBgn0000411 (known) FBgn0086680	=	MI:0045(experimental_interac)
FBgn0000411 (known) FBgn0002869	=	MI:0018(Two_hybrid_test)
FBgn0000411 (known) FBgn0036109	=	MI:0018(Two_hybrid_test)
FBgn0000412 (known) FBgn0035791	=	MI:0018(Two_hybrid_test)
FBgn0000412 (known) FBgn0039104	=	MI:0018(Two_hybrid_test)
FBgn0000412 (known) FBgn0032067	=	MI:0018(Two_hybrid_test)
FBgn0000412 (known) FBgn0038815	=	MI:0018(Two_hybrid_test)
FBgn0000412 (known) FBgn0011715	=	MI:0018(Two_hybrid_test)
FBgn0000412 (known) FBgn0031195	=	MI:0018(Two_hybrid_test)
FBgn0000412 (known) FBgn0004896	=	MI:0018(Two_hybrid_test)
FBgn0000412 (known) FBgn0025790	=	MI:0018(Two_hybrid_test)
FBgn0000412 (known) FBgn0035643	=	MI:0018(Two_hybrid_test)
FBgn0000412 (known) FBgn0035617	=	MI:0018(Two_hybrid_test)
FBgn0000412 (known) FBgn0010258	=	MI:0018(Two_hybrid_test)
FBgn0000412 (known) FBgn0040028	=	MI:0018(Two_hybrid_test)
FBgn0000412 (known) FBgn0003986	=	MI:0018(Two_hybrid_test)
FBgn0000412 (known) FBgn0036596	=	MI:0018(Two_hybrid_test)
FBgn0000413 (known) FBgn0022740	=	MI:0045(experimental_interac)
FBgn0000413 (known) FBgn0002633	=	MI:0018(Two_hybrid_test)
FBgn0000413 (known) FBgn0002733	=	MI:0018(Two_hybrid_test)
FBgn0000413 (known) FBgn0011276	=	MI:0018(Two_hybrid_test)
FBgn0000413 (known) FBgn0010109	=	MI:0018(Two_hybrid_test)
FBgn0000413 (known) FBgn0015546	=	protein_protein
FBgn0000413 (known) FBgn0000575	=	MI:0018(Two_hybrid_test)|MI:0045(experimental_interac)
FBgn0000413 (known) FBgn0004837	=	protein_protein
FBgn0000413 (known) FBgn0002607	=	MI:0018(Two_hybrid_test)
FBgn0000413 (known) FBgn0002922	=	MI:0045(experimental_interac)
FBgn0000413 (known) FBgn0003411	=	MI:0018(Two_hybrid_test)
FBgn0000413 (known) FBgn0037937	=	MI:0018(Two_hybrid_test)
FBgn0000413 (known) FBgn0035584	=	MI:0018(Two_hybrid_test)
FBgn0000413 (known) FBgn0036476	=	MI:0018(Two_hybrid_test)
FBgn0000413 (known) FBgn0002735	=	MI:0018(Two_hybrid_test)
FBgn0000413 (known) FBgn0003270	=	MI:0045(experimental_interac)
FBgn0000413 (known) FBgn0000591	=	MI:0018(Two_hybrid_test)
FBgn0000413 (known) FBgn0039391	=	MI:0018(Two_hybrid_test)
FBgn0000413 (known) FBgn0010433	=	protein_protein
FBgn0000413 (known) FBgn0003900	=	MI:0045(experimental_interac)
FBgn0000413 (known) FBgn0002631	=	MI:0018(Two_hybrid_test)
FBgn0000413 (known) FBgn0002561	=	MI:0045(experimental_interac)
FBgn0000413 (known) FBgn0000413	=	MI:0018(Two_hybrid_test)
FBgn0000413 (known) FBgn0004170	=	MI:0045(experimental_interac)|MI:0018(Two_hybrid_test)
FBgn0000413 (known) FBgn0030853	=	MI:0018(Two_hybrid_test)
FBgn0000414 (known) FBgn0038407	=	MI:0018(Two_hybrid_test)
FBgn0000414 (known) FBgn0004638	=	MI:0045(experimental_interac)
FBgn0000414 (known) FBgn0003366	=	MI:0045(experimental_interac)
FBgn0000414 (known) FBgn0004647	=	MI:0045(experimental_interac)
FBgn0000416 (known) FBgn0001079	=	MI:0018(Two_hybrid_test)|MI:0399(2h_fragment_pooling)
FBgn0000416 (known) FBgn0033113	=	MI:0018(Two_hybrid_test)
FBgn0000416 (known) FBgn0004907	=	MI:0018(Two_hybrid_test)
FBgn0000416 (known) FBgn0051534	=	MI:0018(Two_hybrid_test)
FBgn0000416 (known) FBgn0011672	=	MI:0018(Two_hybrid_test)
FBgn0000416 (known) FBgn0039004	=	MI:0018(Two_hybrid_test)|MI:0399(2h_fragment_pooling)
FBgn0000416 (known) FBgn0034009	=	MI:0018(Two_hybrid_test)
FBgn0000422 (known) FBgn0035213	=	MI:0018(Two_hybrid_test)
FBgn0000422 (known) FBgn0038908	=	MI:0018(Two_hybrid_test)
FBgn0000422 (known) FBgn0001308	=	MI:0018(Two_hybrid_test)
FBgn0000422 (known) FBgn0039757	=	MI:0018(Two_hybrid_test)
FBgn0000422 (known) FBgn0029738	=	MI:0018(Two_hybrid_test)
FBgn0000422 (known) FBgn0036952	=	MI:0018(Two_hybrid_test)
FBgn0000422 (known) FBgn0031637	=	MI:0018(Two_hybrid_test)
FBgn0000422 (known) FBgn0000556	=	MI:0018(Two_hybrid_test)
FBgn0000422 (known) FBgn0037493	=	MI:0018(Two_hybrid_test)
FBgn0000422 (known) FBgn0051140	=	MI:0018(Two_hybrid_test)
FBgn0000422 (known) FBgn0052647	=	MI:0018(Two_hybrid_test)
FBgn0000422 (known) FBgn0005771	=	MI:0018(Two_hybrid_test)
FBgn0000426 (known) FBgn0035675	=	MI:0018(Two_hybrid_test)
FBgn0000426 (known) FBgn0032599	=	MI:0018(Two_hybrid_test)
FBgn0000426 (known) FBgn0035271	=	MI:0018(Two_hybrid_test)
FBgn0000426 (known) FBgn0031962	=	MI:0018(Two_hybrid_test)
FBgn0000426 (known) FBgn0037434	=	MI:0018(Two_hybrid_test)
FBgn0000427 (known) FBgn0033784	=	MI:0018(Two_hybrid_test)
FBgn0000427 (known) FBgn0026318	=	MI:0018(Two_hybrid_test)
FBgn0000439 (known) FBgn0030668	=	MI:0018(Two_hybrid_test)
FBgn0000439 (known) FBgn0015834	=	MI:0018(Two_hybrid_test)
FBgn0000439 (known) FBgn0029798	=	MI:0018(Two_hybrid_test)
FBgn0000439 (known) FBgn0031813	=	MI:0018(Two_hybrid_test)
FBgn0000439 (known) FBgn0039858	=	protein_protein
FBgn0000439 (known) FBgn0035938	=	MI:0018(Two_hybrid_test)
FBgn0000439 (known) FBgn0031997	=	MI:0018(Two_hybrid_test)
FBgn0000439 (known) FBgn0013762	=	MI:0018(Two_hybrid_test)
FBgn0000439 (known) FBgn0003124	=	MI:0018(Two_hybrid_test)
FBgn0000439 (known) FBgn0031763	=	MI:0018(Two_hybrid_test)
FBgn0000439 (known) FBgn0001980	=	MI:0018(Two_hybrid_test)
FBgn0000439 (known) FBgn0040290	=	MI:0018(Two_hybrid_test)
FBgn0000439 (known) FBgn0016131	=	protein_protein
FBgn0000439 (known) FBgn0004107	=	MI:0018(Two_hybrid_test)
FBgn0000439 (known) FBgn0000826	=	MI:0018(Two_hybrid_test)
FBgn0000439 (known) FBgn0037613	=	MI:0018(Two_hybrid_test)
FBgn0000439 (known) FBgn0023181	=	MI:0018(Two_hybrid_test)
FBgn0000439 (known) FBgn0003302	=	MI:0018(Two_hybrid_test)
FBgn0000439 (known) FBgn0000611	=	MI:0096(pull_down)
FBgn0000439 (known) FBgn0035640	=	MI:0018(Two_hybrid_test)
FBgn0000439 (known) FBgn0026063	=	MI:0018(Two_hybrid_test)
FBgn0000447 (known) FBgn0032067	=	MI:0018(Two_hybrid_test)
FBgn0000448 (known) FBgn0050149	=	MI:0096(pull_down)
FBgn0000448 (known) FBgn0019650	=	protein_protein
FBgn0000448 (known) FBgn0012066	=	protein_protein
FBgn0000451 (known) FBgn0030112	=	MI:0018(Two_hybrid_test)
FBgn0000451 (known) FBgn0028407	=	MI:0018(Two_hybrid_test)
FBgn0000451 (known) FBgn0032660	=	MI:0018(Two_hybrid_test)
FBgn0000451 (known) FBgn0086450	=	MI:0018(Two_hybrid_test)
FBgn0000451 (known) FBgn0051029	=	MI:0018(Two_hybrid_test)
FBgn0000451 (known) FBgn0031537	=	MI:0018(Two_hybrid_test)
FBgn0000454 (known) FBgn0034314	=	MI:0018(Two_hybrid_test)
FBgn0000454 (known) FBgn0033063	=	MI:0018(Two_hybrid_test)
FBgn0000454 (known) FBgn0040358	=	MI:0018(Two_hybrid_test)
FBgn0000454 (known) FBgn0029747	=	MI:0018(Two_hybrid_test)
FBgn0000454 (known) FBgn0027549	=	MI:0018(Two_hybrid_test)
FBgn0000454 (known) FBgn0038323	=	MI:0018(Two_hybrid_test)
FBgn0000454 (known) FBgn0034922	=	MI:0018(Two_hybrid_test)
FBgn0000454 (known) FBgn0028534	=	MI:0018(Two_hybrid_test)
FBgn0000454 (known) FBgn0038773	=	MI:0018(Two_hybrid_test)
FBgn0000454 (known) FBgn0004045	=	MI:0018(Two_hybrid_test)
FBgn0000454 (known) FBgn0024733	=	MI:0018(Two_hybrid_test)
FBgn0000454 (known) FBgn0028419	=	MI:0018(Two_hybrid_test)
FBgn0000459 (known) FBgn0085197	=	MI:0018(Two_hybrid_test)
FBgn0000459 (known) FBgn0031106	=	MI:0018(Two_hybrid_test)|MI:0399(2h_fragment_pooling)
FBgn0000459 (known) FBgn0024807	=	MI:0045(experimental_interac)
FBgn0000459 (known) FBgn0030026	=	MI:0018(Two_hybrid_test)
FBgn0000459 (known) FBgn0051626	=	MI:0018(Two_hybrid_test)
FBgn0000459 (known) FBgn0004574	=	MI:0018(Two_hybrid_test)
FBgn0000459 (known) FBgn0029173	=	MI:0018(Two_hybrid_test)
FBgn0000459 (known) FBgn0031089	=	MI:0018(Two_hybrid_test)
FBgn0000459 (known) FBgn0039589	=	MI:0018(Two_hybrid_test)
FBgn0000459 (known) FBgn0031319	=	MI:0018(Two_hybrid_test)
FBgn0000459 (known) FBgn0031920	=	MI:0018(Two_hybrid_test)
FBgn0000459 (known) FBgn0004174	=	MI:0018(Two_hybrid_test)
FBgn0000459 (known) FBgn0035197	=	MI:0018(Two_hybrid_test)
FBgn0000459 (known) FBgn0034453	=	MI:0018(Two_hybrid_test)
FBgn0000459 (known) FBgn0039748	=	MI:0018(Two_hybrid_test)
FBgn0000459 (known) FBgn0002862	=	MI:0018(Two_hybrid_test)
FBgn0000459 (known) FBgn0035871	=	MI:0018(Two_hybrid_test)
FBgn0000459 (known) FBgn0031859	=	MI:0018(Two_hybrid_test)
FBgn0000459 (known) FBgn0024806	=	MI:0045(experimental_interac)
FBgn0000459 (known) FBgn0014388	=	MI:0018(Two_hybrid_test)
FBgn0000459 (known) FBgn0020496	=	MI:0018(Two_hybrid_test)
FBgn0000459 (known) FBgn0051820	=	MI:0018(Two_hybrid_test)
FBgn0000462 (known) FBgn0036058	=	MI:0018(Two_hybrid_test)
FBgn0000462 (known) FBgn0031228	=	MI:0018(Two_hybrid_test)
FBgn0000462 (known) FBgn0010441	=	MI:0018(Two_hybrid_test)|MI:0045(experimental_interac)
FBgn0000462 (known) FBgn0028985	=	MI:0018(Two_hybrid_test)
FBgn0000462 (known) FBgn0034743	=	MI:0018(Two_hybrid_test)
FBgn0000462 (known) FBgn0058127	=	MI:0018(Two_hybrid_test)
FBgn0000462 (known) FBgn0004638	=	MI:0018(Two_hybrid_test)
FBgn0000462 (known) FBgn0027655	=	MI:0045(experimental_interac)
FBgn0000462 (known) FBgn0002719	=	MI:0018(Two_hybrid_test)
FBgn0000462 (known) FBgn0050327	=	MI:0018(Two_hybrid_test)
FBgn0000462 (known) FBgn0000504	=	MI:0018(Two_hybrid_test)
FBgn0000462 (known) FBgn0040466	=	protein_protein
FBgn0000462 (known) FBgn0033166	=	MI:0018(Two_hybrid_test)
FBgn0000462 (known) FBgn0020496	=	MI:0018(Two_hybrid_test)
FBgn0000462 (known) FBgn0031253	=	MI:0018(Two_hybrid_test)
FBgn0000462 (known) FBgn0010638	=	MI:0018(Two_hybrid_test)
FBgn0000462 (known) FBgn0040465	=	MI:0045(experimental_interac)
FBgn0000462 (known) FBgn0029897	=	MI:0018(Two_hybrid_test)
FBgn0000462 (known) FBgn0035989	=	MI:0018(Two_hybrid_test)
FBgn0000462 (known) FBgn0003274	=	MI:0018(Two_hybrid_test)
FBgn0000462 (known) FBgn0040467	=	protein_protein
FBgn0000462 (known) FBgn0001139	=	MI:0045(experimental_interac)
FBgn0000462 (known) FBgn0002906	=	MI:0018(Two_hybrid_test)|MI:0399(2h_fragment_pooling)
FBgn0000462 (known) FBgn0000462	=	MI:0018(Two_hybrid_test)|MI:0045(experimental_interac)
FBgn0000462 (known) FBgn0040070	=	MI:0018(Two_hybrid_test)
FBgn0000462 (known) FBgn0026207	=	MI:0045(experimental_interac)
FBgn0000462 (known) FBgn0003882	=	MI:0018(Two_hybrid_test)|MI:0006(anti_bait_coimmunoprecipitation)|MI:0045(experimental_interac)
FBgn0000462 (known) FBgn0041582	=	MI:0019(coimmunoprecipitation)|MI:0096(pull_down)|MI:0400(affinity_techniques)|MI:0018(Two_hybrid_test)
FBgn0000462 (known) FBgn0003900	=	MI:0045(experimental_interac)
FBgn0000462 (known) FBgn0038659	=	MI:0018(Two_hybrid_test)
FBgn0000462 (known) FBgn0038319	=	MI:0018(Two_hybrid_test)
FBgn0000462 (known) FBgn0026170	=	MI:0045(experimental_interac)
FBgn0000462 (known) FBgn0014018	=	MI:0045(experimental_interac)
FBgn0000462 (known) FBgn0051363	=	MI:0018(Two_hybrid_test)
FBgn0000462 (known) FBgn0022699	=	MI:0018(Two_hybrid_test)
FBgn0000462 (known) FBgn0004867	=	MI:0018(Two_hybrid_test)
FBgn0000462 (known) FBgn0034503	=	MI:0018(Two_hybrid_test)
FBgn0000462 (known) FBgn0042174	=	MI:0018(Two_hybrid_test)
FBgn0000462 (known) FBgn0010410	=	MI:0018(Two_hybrid_test)
FBgn0000462 (known) FBgn0028697	=	protein_protein
FBgn0000462 (known) FBgn0004413	=	MI:0018(Two_hybrid_test)
FBgn0000462 (known) FBgn0003942	=	MI:0018(Two_hybrid_test)
FBgn0000462 (known) FBgn0021944	=	MI:0018(Two_hybrid_test)
FBgn0000462 (known) FBgn0031745	=	MI:0018(Two_hybrid_test)
FBgn0000462 (known) FBgn0032746	=	MI:0018(Two_hybrid_test)
FBgn0000462 (known) FBgn0031610	=	MI:0018(Two_hybrid_test)
FBgn0000462 (known) FBgn0001990	=	MI:0018(Two_hybrid_test)
FBgn0000462 (known) FBgn0031423	=	MI:0018(Two_hybrid_test)
FBgn0000462 (known) FBgn0025613	=	MI:0018(Two_hybrid_test)
FBgn0000462 (known) FBgn0039402	=	MI:0018(Two_hybrid_test)
FBgn0000462 (known) FBgn0033831	=	MI:0018(Two_hybrid_test)
FBgn0000462 (known) FBgn0015624	=	MI:0045(experimental_interac)
FBgn0000463 (known) FBgn0003034	=	MI:0018(Two_hybrid_test)
FBgn0000463 (known) FBgn0012049	=	MI:0018(Two_hybrid_test)|MI:0399(2h_fragment_pooling)
FBgn0000463 (known) FBgn0024277	=	MI:0018(Two_hybrid_test)|MI:0399(2h_fragment_pooling)
FBgn0000463 (known) FBgn0000606	=	MI:0399(2h_fragment_pooling)
FBgn0000463 (known) FBgn0085451	=	MI:0018(Two_hybrid_test)|MI:0399(2h_fragment_pooling)
FBgn0000463 (known) FBgn0029687	=	MI:0018(Two_hybrid_test)|MI:0399(2h_fragment_pooling)
FBgn0000463 (known) FBgn0004922	=	MI:0018(Two_hybrid_test)|MI:0399(2h_fragment_pooling)
FBgn0000463 (known) FBgn0010355	=	MI:0018(Two_hybrid_test)|MI:0399(2h_fragment_pooling)
FBgn0000463 (known) FBgn0002932	=	MI:0045(experimental_interac)
FBgn0000463 (known) FBgn0086442	=	MI:0018(Two_hybrid_test)|MI:0399(2h_fragment_pooling)
FBgn0000463 (known) FBgn0003870	=	MI:0018(Two_hybrid_test)|MI:0399(2h_fragment_pooling)
FBgn0000463 (known) FBgn0000986	=	MI:0018(Two_hybrid_test)|MI:0399(2h_fragment_pooling)
FBgn0000463 (known) FBgn0041210	=	MI:0018(Two_hybrid_test)|MI:0399(2h_fragment_pooling)
FBgn0000463 (known) FBgn0035422	=	MI:0018(Two_hybrid_test)|MI:0399(2h_fragment_pooling)
FBgn0000463 (known) FBgn0038645	=	MI:0399(2h_fragment_pooling)
FBgn0000463 (known) FBgn0003520	=	MI:0018(Two_hybrid_test)|MI:0399(2h_fragment_pooling)
FBgn0000463 (known) FBgn0052082	=	MI:0399(2h_fragment_pooling)
FBgn0000463 (known) FBgn0085405	=	MI:0018(Two_hybrid_test)|MI:0399(2h_fragment_pooling)
FBgn0000463 (known) FBgn0039283	=	MI:0018(Two_hybrid_test)|MI:0399(2h_fragment_pooling)
FBgn0000463 (known) FBgn0000556	=	MI:0018(Two_hybrid_test)|MI:0399(2h_fragment_pooling)
FBgn0000463 (known) FBgn0033901	=	protein_protein
FBgn0000463 (known) FBgn0015954	=	MI:0045(experimental_interac)
FBgn0000463 (known) FBgn0004647	=	MI:0411(elisa)|MI:0045(experimental_interac)
FBgn0000463 (known) FBgn0038475	=	MI:0018(Two_hybrid_test)|MI:0399(2h_fragment_pooling)
FBgn0000464 (known) FBgn0046704	=	MI:0045(experimental_interac)
FBgn0000464 (known) FBgn0000578	=	MI:0434(phosphatase_assay)|MI:0096(pull_down)
FBgn0000472 (known) FBgn0004510	=	MI:0018(Two_hybrid_test)
FBgn0000472 (known) FBgn0085411	=	MI:0018(Two_hybrid_test)
FBgn0000472 (known) FBgn0067861	=	MI:0018(Two_hybrid_test)
FBgn0000472 (known) FBgn0037117	=	MI:0018(Two_hybrid_test)
FBgn0000472 (known) FBgn0041171	=	MI:0007(anti_tag_coimmunoprecipitation)
FBgn0000472 (known) FBgn0017578	=	MI:0018(Two_hybrid_test)|MI:0045(experimental_interac)
FBgn0000472 (known) FBgn0051523	=	MI:0018(Two_hybrid_test)
FBgn0000472 (known) FBgn0066101	=	MI:0018(Two_hybrid_test)
FBgn0000472 (known) FBgn0030484	=	MI:0018(Two_hybrid_test)
FBgn0000472 (known) FBgn0034900	=	MI:0018(Two_hybrid_test)
FBgn0000472 (known) FBgn0038063	=	MI:0018(Two_hybrid_test)
FBgn0000472 (known) FBgn0035110	=	MI:0018(Two_hybrid_test)
FBgn0000472 (known) FBgn0017567	=	MI:0018(Two_hybrid_test)
FBgn0000472 (known) FBgn0004107	=	MI:0018(Two_hybrid_test)
FBgn0000472 (known) FBgn0024542	=	MI:0018(Two_hybrid_test)
FBgn0000472 (known) FBgn0038498	=	MI:0018(Two_hybrid_test)
FBgn0000477 (known) FBgn0037354	=	MI:0018(Two_hybrid_test)
FBgn0000477 (known) FBgn0030711	=	MI:0018(Two_hybrid_test)
FBgn0000477 (known) FBgn0040238	=	MI:0018(Two_hybrid_test)
FBgn0000477 (known) FBgn0010424	=	MI:0018(Two_hybrid_test)
FBgn0000482 (known) FBgn0031776	=	MI:0018(Two_hybrid_test)
FBgn0000482 (known) FBgn0030956	=	MI:0018(Two_hybrid_test)
FBgn0000482 (known) FBgn0037516	=	MI:0018(Two_hybrid_test)
FBgn0000482 (known) FBgn0011648	=	MI:0018(Two_hybrid_test)
FBgn0000482 (known) FBgn0000826	=	MI:0018(Two_hybrid_test)
FBgn0000482 (known) FBgn0010316	=	MI:0018(Two_hybrid_test)
FBgn0000486 (known) FBgn0036118	=	MI:0018(Two_hybrid_test)
FBgn0000486 (known) FBgn0002781	=	MI:0018(Two_hybrid_test)
FBgn0000489 (known) FBgn0036479	=	MI:0018(Two_hybrid_test)
FBgn0000489 (known) FBgn0014931	=	MI:0018(Two_hybrid_test)
FBgn0000490 (known) FBgn0003169	=	MI:0045(experimental_interac)
FBgn0000490 (known) FBgn0005590	=	protein_protein
FBgn0000490 (known) FBgn0019650	=	MI:0018(Two_hybrid_test)|MI:0399(2h_fragment_pooling)
FBgn0000490 (known) FBgn0041171	=	MI:0018(Two_hybrid_test)|MI:0399(2h_fragment_pooling)
FBgn0000490 (known) FBgn0003719	=	MI:0045(experimental_interac)
FBgn0000490 (known) FBgn0008646	=	MI:0018(Two_hybrid_test)
FBgn0000490 (known) FBgn0003716	=	MI:0045(experimental_interac)
FBgn0000490 (known) FBgn0000490	=	MI:0045(experimental_interac)
FBgn0000492 (known) FBgn0039589	=	MI:0018(Two_hybrid_test)
FBgn0000497 (known) FBgn0010235	=	MI:0018(Two_hybrid_test)
FBgn0000497 (known) FBgn0032230	=	MI:0018(Two_hybrid_test)
FBgn0000499 (known) FBgn0003944	=	MI:0018(Two_hybrid_test)|MI:0084(phage_display)
FBgn0000499 (known) FBgn0020312	=	MI:0399(2h_fragment_pooling)
FBgn0000499 (known) FBgn0036672	=	MI:0399(2h_fragment_pooling)
FBgn0000499 (known) FBgn0001085	=	MI:0045(experimental_interac)
FBgn0000499 (known) FBgn0004647	=	MI:0663(confocal_microscopy)|MI:0397(two_hybrid_array)|MI:0045(experimental_interac)
FBgn0000499 (known) FBgn0003870	=	MI:0399(2h_fragment_pooling)
FBgn0000499 (known) FBgn0028991	=	MI:0399(2h_fragment_pooling)
FBgn0000499 (known) FBgn0026597	=	MI:0045(experimental_interac)
FBgn0000499 (known) FBgn0005558	=	MI:0399(2h_fragment_pooling)
FBgn0000499 (known) FBgn0052150	=	MI:0399(2h_fragment_pooling)
FBgn0000499 (known) FBgn0031745	=	MI:0399(2h_fragment_pooling)
FBgn0000499 (known) FBgn0002945	=	MI:0006(anti_bait_coimmunoprecipitation)|MI:0096(pull_down)|MI:0018(Two_hybrid_test)
FBgn0000499 (known) FBgn0003567	=	MI:0399(2h_fragment_pooling)
FBgn0000499 (known) FBgn0053208	=	MI:0399(2h_fragment_pooling)
FBgn0000499 (known) FBgn0013591	=	MI:0399(2h_fragment_pooling)
FBgn0000499 (known) FBgn0003090	=	MI:0045(experimental_interac)
FBgn0000499 (known) FBgn0052532	=	MI:0399(2h_fragment_pooling)
FBgn0000499 (known) FBgn0015838	=	MI:0096(pull_down)
FBgn0000499 (known) FBgn0086898	=	MI:0018(Two_hybrid_test)|MI:0007(anti_tag_coimmunoprecipitation)|MI:0096(pull_down)
FBgn0000500 (known) FBgn0037756	=	MI:0018(Two_hybrid_test)
FBgn0000500 (known) FBgn0032472	=	MI:0018(Two_hybrid_test)
FBgn0000500 (known) FBgn0033068	=	MI:0018(Two_hybrid_test)
FBgn0000504 (known) FBgn0041100	=	protein_protein
FBgn0000504 (known) FBgn0051721	=	MI:0018(Two_hybrid_test)
FBgn0000504 (known) FBgn0042189	=	MI:0018(Two_hybrid_test)
FBgn0000504 (known) FBgn0030694	=	MI:0018(Two_hybrid_test)
FBgn0000504 (known) FBgn0004174	=	MI:0018(Two_hybrid_test)
FBgn0000504 (known) FBgn0036952	=	MI:0018(Two_hybrid_test)
FBgn0000504 (known) FBgn0034662	=	MI:0018(Two_hybrid_test)
FBgn0000504 (known) FBgn0030366	=	MI:0018(Two_hybrid_test)
FBgn0000504 (known) FBgn0000504	=	MI:0045(experimental_interac)
FBgn0000504 (known) FBgn0043457	=	MI:0018(Two_hybrid_test)
FBgn0000504 (known) FBgn0028545	=	MI:0018(Two_hybrid_test)
FBgn0000504 (known) FBgn0028670	=	MI:0018(Two_hybrid_test)
FBgn0000504 (known) FBgn0010217	=	MI:0018(Two_hybrid_test)
FBgn0000504 (known) FBgn0014417	=	MI:0018(Two_hybrid_test)
FBgn0000504 (known) FBgn0051626	=	MI:0018(Two_hybrid_test)
FBgn0000504 (known) FBgn0085197	=	MI:0018(Two_hybrid_test)
FBgn0000504 (known) FBgn0032733	=	MI:0018(Two_hybrid_test)
FBgn0000504 (known) FBgn0052711	=	MI:0018(Two_hybrid_test)
FBgn0000504 (known) FBgn0021742	=	MI:0018(Two_hybrid_test)
FBgn0000504 (known) FBgn0003865	=	MI:0018(Two_hybrid_test)
FBgn0000504 (known) FBgn0010198	=	MI:0018(Two_hybrid_test)
FBgn0000504 (known) FBgn0031850	=	MI:0018(Two_hybrid_test)
FBgn0000504 (known) FBgn0051740	=	MI:0018(Two_hybrid_test)
FBgn0000504 (known) FBgn0003137	=	MI:0018(Two_hybrid_test)
FBgn0000504 (known) FBgn0041582	=	MI:0018(Two_hybrid_test)
FBgn0000504 (known) FBgn0051999	=	MI:0018(Two_hybrid_test)
FBgn0000504 (known) FBgn0004172	=	MI:0018(Two_hybrid_test)
FBgn0000504 (known) FBgn0031859	=	MI:0018(Two_hybrid_test)
FBgn0000504 (known) FBgn0034663	=	MI:0018(Two_hybrid_test)
FBgn0000504 (known) FBgn0037493	=	MI:0018(Two_hybrid_test)
FBgn0000504 (known) FBgn0022213	=	MI:0018(Two_hybrid_test)
FBgn0000504 (known) FBgn0036311	=	MI:0018(Two_hybrid_test)
FBgn0000504 (known) FBgn0004055	=	MI:0018(Two_hybrid_test)
FBgn0000504 (known) FBgn0036924	=	MI:0018(Two_hybrid_test)
FBgn0000504 (known) FBgn0035539	=	MI:0018(Two_hybrid_test)
FBgn0000504 (known) FBgn0035929	=	MI:0018(Two_hybrid_test)
FBgn0000504 (known) FBgn0004175	=	MI:0018(Two_hybrid_test)
FBgn0000504 (known) FBgn0036950	=	MI:0018(Two_hybrid_test)
FBgn0000504 (known) FBgn0034114	=	MI:0018(Two_hybrid_test)
FBgn0000504 (known) FBgn0002527	=	MI:0018(Two_hybrid_test)
FBgn0000504 (known) FBgn0052354	=	MI:0018(Two_hybrid_test)
FBgn0000504 (known) FBgn0037811	=	MI:0018(Two_hybrid_test)
FBgn0000520 (known) FBgn0010602	=	protein_protein
FBgn0000520 (known) FBgn0038301	=	MI:0018(Two_hybrid_test)
FBgn0000520 (known) FBgn0032956	=	MI:0018(Two_hybrid_test)
FBgn0000520 (known) FBgn0010316	=	MI:0018(Two_hybrid_test)
FBgn0000520 (known) FBgn0030668	=	MI:0018(Two_hybrid_test)
FBgn0000520 (known) FBgn0035640	=	MI:0018(Two_hybrid_test)
FBgn0000520 (known) FBgn0015602	=	MI:0019(coimmunoprecipitation)
FBgn0000524 (known) FBgn0036309	=	MI:0018(Two_hybrid_test)
FBgn0000524 (known) FBgn0039446	=	MI:0018(Two_hybrid_test)
FBgn0000524 (known) FBgn0040206	=	MI:0018(Two_hybrid_test)
FBgn0000524 (known) FBgn0085439	=	MI:0018(Two_hybrid_test)
FBgn0000524 (known) FBgn0011715	=	MI:0018(Two_hybrid_test)
FBgn0000524 (known) FBgn0085388	=	MI:0018(Two_hybrid_test)
FBgn0000524 (known) FBgn0011586	=	MI:0018(Two_hybrid_test)
FBgn0000524 (known) FBgn0052311	=	MI:0018(Two_hybrid_test)
FBgn0000524 (known) FBgn0004177	=	MI:0018(Two_hybrid_test)
FBgn0000524 (known) FBgn0033107	=	MI:0018(Two_hybrid_test)
FBgn0000524 (known) FBgn0033539	=	MI:0018(Two_hybrid_test)
FBgn0000524 (known) FBgn0001981	=	MI:0018(Two_hybrid_test)
FBgn0000524 (known) FBgn0015553	=	MI:0018(Two_hybrid_test)
FBgn0000524 (known) FBgn0035077	=	MI:0018(Two_hybrid_test)
FBgn0000524 (known) FBgn0001337	=	MI:0018(Two_hybrid_test)
FBgn0000524 (known) FBgn0042712	=	MI:0018(Two_hybrid_test)
FBgn0000524 (known) FBgn0031580	=	MI:0018(Two_hybrid_test)
FBgn0000524 (known) FBgn0004603	=	MI:0018(Two_hybrid_test)
FBgn0000524 (known) FBgn0035707	=	MI:0018(Two_hybrid_test)
FBgn0000524 (known) FBgn0031134	=	MI:0018(Two_hybrid_test)
FBgn0000524 (known) FBgn0025186	=	MI:0018(Two_hybrid_test)
FBgn0000524 (known) FBgn0032788	=	MI:0018(Two_hybrid_test)
FBgn0000524 (known) FBgn0053017	=	MI:0018(Two_hybrid_test)
FBgn0000524 (known) FBgn0004400	=	MI:0018(Two_hybrid_test)
FBgn0000524 (known) FBgn0004647	=	MI:0045(experimental_interac)
FBgn0000524 (known) FBgn0003501	=	MI:0018(Two_hybrid_test)
FBgn0000524 (known) FBgn0031768	=	MI:0397(two_hybrid_array)
FBgn0000524 (known) FBgn0032692	=	MI:0018(Two_hybrid_test)
FBgn0000524 (known) FBgn0029750	=	MI:0018(Two_hybrid_test)
FBgn0000524 (known) FBgn0027788	=	MI:0018(Two_hybrid_test)
FBgn0000524 (known) FBgn0038747	=	MI:0018(Two_hybrid_test)
FBgn0000524 (known) FBgn0038819	=	MI:0018(Two_hybrid_test)
FBgn0000524 (known) FBgn0028838	=	MI:0018(Two_hybrid_test)
FBgn0000524 (known) FBgn0003683	=	MI:0018(Two_hybrid_test)
FBgn0000524 (known) FBgn0029874	=	MI:0018(Two_hybrid_test)
FBgn0000524 (known) FBgn0038108	=	MI:0018(Two_hybrid_test)
FBgn0000524 (known) FBgn0036214	=	MI:0018(Two_hybrid_test)
FBgn0000524 (known) FBgn0036679	=	MI:0018(Two_hybrid_test)
FBgn0000524 (known) FBgn0038002	=	MI:0018(Two_hybrid_test)
FBgn0000524 (known) FBgn0029936	=	MI:0018(Two_hybrid_test)
FBgn0000524 (known) FBgn0027572	=	MI:0018(Two_hybrid_test)
FBgn0000524 (known) FBgn0040358	=	MI:0018(Two_hybrid_test)
FBgn0000524 (known) FBgn0031239	=	MI:0018(Two_hybrid_test)
FBgn0000524 (known) FBgn0033348	=	MI:0018(Two_hybrid_test)
FBgn0000524 (known) FBgn0013765	=	MI:0018(Two_hybrid_test)
FBgn0000524 (known) FBgn0032889	=	MI:0018(Two_hybrid_test)
FBgn0000524 (known) FBgn0052369	=	MI:0018(Two_hybrid_test)
FBgn0000524 (known) FBgn0004896	=	MI:0018(Two_hybrid_test)
FBgn0000524 (known) FBgn0031631	=	MI:0018(Two_hybrid_test)
FBgn0000524 (known) FBgn0039858	=	MI:0018(Two_hybrid_test)
FBgn0000524 (known) FBgn0039712	=	MI:0018(Two_hybrid_test)
FBgn0000524 (known) FBgn0031319	=	MI:0018(Two_hybrid_test)
FBgn0000524 (known) FBgn0038316	=	MI:0018(Two_hybrid_test)
FBgn0000524 (known) FBgn0031629	=	MI:0018(Two_hybrid_test)
FBgn0000527 (known) FBgn0027602	=	MI:0018(Two_hybrid_test)
FBgn0000529 (known) FBgn0039281	=	MI:0018(Two_hybrid_test)
FBgn0000529 (known) FBgn0020224	=	MI:0018(Two_hybrid_test)
FBgn0000529 (known) FBgn0039589	=	MI:0018(Two_hybrid_test)
FBgn0000529 (known) FBgn0023506	=	MI:0018(Two_hybrid_test)
FBgn0000529 (known) FBgn0032400	=	MI:0018(Two_hybrid_test)
FBgn0000529 (known) FBgn0014388	=	MI:0018(Two_hybrid_test)
FBgn0000529 (known) FBgn0010323	=	MI:0018(Two_hybrid_test)
FBgn0000529 (known) FBgn0085448	=	MI:0018(Two_hybrid_test)
FBgn0000529 (known) FBgn0040371	=	MI:0018(Two_hybrid_test)
FBgn0000529 (known) FBgn0042085	=	MI:0018(Two_hybrid_test)
FBgn0000529 (known) FBgn0031213	=	MI:0018(Two_hybrid_test)
FBgn0000529 (known) FBgn0031662	=	MI:0018(Two_hybrid_test)
FBgn0000529 (known) FBgn0031845	=	MI:0018(Two_hybrid_test)
FBgn0000529 (known) FBgn0030400	=	MI:0018(Two_hybrid_test)
FBgn0000529 (known) FBgn0039553	=	MI:0018(Two_hybrid_test)
FBgn0000529 (known) FBgn0015803	=	MI:0018(Two_hybrid_test)
FBgn0000529 (known) FBgn0032505	=	MI:0018(Two_hybrid_test)
FBgn0000529 (known) FBgn0002940	=	MI:0018(Two_hybrid_test)
FBgn0000529 (known) FBgn0004863	=	MI:0018(Two_hybrid_test)
FBgn0000529 (known) FBgn0029897	=	MI:0018(Two_hybrid_test)
FBgn0000529 (known) FBgn0015818	=	MI:0018(Two_hybrid_test)
FBgn0000533 (known) FBgn0030540	=	MI:0018(Two_hybrid_test)
FBgn0000533 (known) FBgn0003450	=	MI:0045(experimental_interac)
FBgn0000533 (known) FBgn0000808	=	MI:0045(experimental_interac)
FBgn0000533 (known) FBgn0003495	=	MI:0045(experimental_interac)
FBgn0000533 (known) FBgn0002933	=	MI:0018(Two_hybrid_test)
FBgn0000535 (known) FBgn0024290	=	MI:0007(anti_tag_coimmunoprecipitation)
FBgn0000535 (known) FBgn0001203	=	MI:0045(experimental_interac)
FBgn0000536 (known) FBgn0001226	=	MI:0018(Two_hybrid_test)
FBgn0000536 (known) FBgn0038577	=	MI:0018(Two_hybrid_test)
FBgn0000536 (known) FBgn0035334	=	MI:0018(Two_hybrid_test)
FBgn0000536 (known) FBgn0002622	=	MI:0018(Two_hybrid_test)
FBgn0000541 (known) FBgn0036476	=	MI:0018(Two_hybrid_test)
FBgn0000541 (known) FBgn0032175	=	MI:0018(Two_hybrid_test)
FBgn0000541 (known) FBgn0001319	=	protein_protein
FBgn0000541 (known) FBgn0005427	=	MI:0018(Two_hybrid_test)
FBgn0000542 (known) FBgn0004103	=	MI:0018(Two_hybrid_test)
FBgn0000542 (known) FBgn0003132	=	MI:0018(Two_hybrid_test)
FBgn0000542 (known) FBgn0003134	=	MI:0018(Two_hybrid_test)
FBgn0000542 (known) FBgn0000711	=	MI:0018(Two_hybrid_test)
FBgn0000543 (known) FBgn0016131	=	protein_protein
FBgn0000546 (known) FBgn0010315	=	MI:0018(Two_hybrid_test)
FBgn0000546 (known) FBgn0014001	=	MI:0018(Two_hybrid_test)
FBgn0000546 (known) FBgn0034904	=	MI:0018(Two_hybrid_test)
FBgn0000546 (known) FBgn0050149	=	MI:0096(pull_down)
FBgn0000546 (known) FBgn0028988	=	MI:0018(Two_hybrid_test)
FBgn0000546 (known) FBgn0013746	=	MI:0045(experimental_interac)
FBgn0000546 (known) FBgn0003892	=	MI:0018(Two_hybrid_test)
FBgn0000546 (known) FBgn0027103	=	MI:0018(Two_hybrid_test)|MI:0399(2h_fragment_pooling)
FBgn0000546 (known) FBgn0022936	=	MI:0018(Two_hybrid_test)
FBgn0000546 (known) FBgn0023423	=	protein_protein
FBgn0000546 (known) FBgn0002777	=	MI:0018(Two_hybrid_test)
FBgn0000546 (known) FBgn0032923	=	MI:0018(Two_hybrid_test)
FBgn0000546 (known) FBgn0003114	=	MI:0018(Two_hybrid_test)
FBgn0000546 (known) FBgn0013435	=	MI:0018(Two_hybrid_test)|MI:0397(two_hybrid_array)
FBgn0000546 (known) FBgn0026371	=	MI:0018(Two_hybrid_test)
FBgn0000546 (known) FBgn0004107	=	MI:0018(Two_hybrid_test)
FBgn0000546 (known) FBgn0013762	=	MI:0018(Two_hybrid_test)
FBgn0000546 (known) FBgn0025674	=	MI:0018(Two_hybrid_test)
FBgn0000546 (known) FBgn0039858	=	protein_protein
FBgn0000546 (known) FBgn0003964	=	MI:0018(Two_hybrid_test)|MI:0045(experimental_interac)
FBgn0000546 (known) FBgn0024371	=	MI:0018(Two_hybrid_test)
FBgn0000546 (known) FBgn0032956	=	MI:0018(Two_hybrid_test)
FBgn0000546 (known) FBgn0040290	=	MI:0018(Two_hybrid_test)
FBgn0000546 (known) FBgn0010379	=	MI:0018(Two_hybrid_test)
FBgn0000546 (known) FBgn0029522	=	MI:0018(Two_hybrid_test)
FBgn0000546 (known) FBgn0037345	=	MI:0018(Two_hybrid_test)
FBgn0000546 (known) FBgn0051232	=	MI:0018(Two_hybrid_test)
FBgn0000546 (known) FBgn0031768	=	MI:0397(two_hybrid_array)
FBgn0000546 (known) FBgn0032906	=	MI:0018(Two_hybrid_test)
FBgn0000546 (known) FBgn0016131	=	protein_protein
FBgn0000546 (known) FBgn0010316	=	MI:0018(Two_hybrid_test)
FBgn0000546 (known) FBgn0024956	=	protein_protein
FBgn0000546 (known) FBgn0031952	=	MI:0018(Two_hybrid_test)
FBgn0000546 (known) FBgn0024308	=	MI:0045(experimental_interac)
FBgn0000547 (known) FBgn0011715	=	MI:0018(Two_hybrid_test)|MI:0399(2h_fragment_pooling)
FBgn0000547 (known) FBgn0036455	=	MI:0018(Two_hybrid_test)
FBgn0000547 (known) FBgn0039732	=	MI:0018(Two_hybrid_test)
FBgn0000547 (known) FBgn0038606	=	MI:0018(Two_hybrid_test)
FBgn0000547 (known) FBgn0036919	=	MI:0018(Two_hybrid_test)
FBgn0000547 (known) FBgn0035917	=	MI:0018(Two_hybrid_test)
FBgn0000551 (known) FBgn0036317	=	MI:0018(Two_hybrid_test)
FBgn0000556 (known) FBgn0039352	=	MI:0018(Two_hybrid_test)
FBgn0000556 (known) FBgn0032211	=	MI:0018(Two_hybrid_test)
FBgn0000556 (known) FBgn0027949	=	MI:0018(Two_hybrid_test)
FBgn0000556 (known) FBgn0001078	=	MI:0018(Two_hybrid_test)
FBgn0000556 (known) FBgn0025463	=	MI:0018(Two_hybrid_test)
FBgn0000556 (known) FBgn0036258	=	MI:0018(Two_hybrid_test)
FBgn0000556 (known) FBgn0036287	=	MI:0018(Two_hybrid_test)
FBgn0000556 (known) FBgn0040371	=	MI:0018(Two_hybrid_test)
FBgn0000556 (known) FBgn0036192	=	MI:0018(Two_hybrid_test)
FBgn0000556 (known) FBgn0030322	=	MI:0018(Two_hybrid_test)
FBgn0000556 (known) FBgn0030096	=	MI:0018(Two_hybrid_test)
FBgn0000556 (known) FBgn0038182	=	MI:0018(Two_hybrid_test)
FBgn0000556 (known) FBgn0086911	=	MI:0018(Two_hybrid_test)
FBgn0000556 (known) FBgn0033419	=	MI:0018(Two_hybrid_test)
FBgn0000556 (known) FBgn0015324	=	MI:0018(Two_hybrid_test)
FBgn0000556 (known) FBgn0037182	=	MI:0018(Two_hybrid_test)
FBgn0000556 (known) FBgn0003475	=	MI:0018(Two_hybrid_test)
FBgn0000556 (known) FBgn0040359	=	MI:0018(Two_hybrid_test)
FBgn0000556 (known) FBgn0039323	=	MI:0018(Two_hybrid_test)
FBgn0000556 (known) FBgn0015129	=	MI:0018(Two_hybrid_test)
FBgn0000556 (known) FBgn0032481	=	MI:0018(Two_hybrid_test)
FBgn0000556 (known) FBgn0030757	=	MI:0018(Two_hybrid_test)
FBgn0000556 (known) FBgn0035707	=	MI:0018(Two_hybrid_test)
FBgn0000556 (known) FBgn0002941	=	MI:0018(Two_hybrid_test)
FBgn0000556 (known) FBgn0052311	=	MI:0018(Two_hybrid_test)
FBgn0000556 (known) FBgn0040850	=	MI:0018(Two_hybrid_test)
FBgn0000556 (known) FBgn0029873	=	MI:0018(Two_hybrid_test)
FBgn0000556 (known) FBgn0035947	=	MI:0018(Two_hybrid_test)
FBgn0000556 (known) FBgn0011710	=	MI:0018(Two_hybrid_test)
FBgn0000556 (known) FBgn0052264	=	MI:0018(Two_hybrid_test)
FBgn0000556 (known) FBgn0003209	=	MI:0018(Two_hybrid_test)
FBgn0000556 (known) FBgn0037893	=	MI:0018(Two_hybrid_test)
FBgn0000556 (known) FBgn0029711	=	MI:0018(Two_hybrid_test)
FBgn0000556 (known) FBgn0005427	=	MI:0018(Two_hybrid_test)
FBgn0000556 (known) FBgn0034523	=	MI:0018(Two_hybrid_test)
FBgn0000556 (known) FBgn0004647	=	MI:0018(Two_hybrid_test)|MI:0399(2h_fragment_pooling)
FBgn0000556 (known) FBgn0031043	=	MI:0018(Two_hybrid_test)
FBgn0000556 (known) FBgn0033225	=	MI:0018(Two_hybrid_test)
FBgn0000556 (known) FBgn0038109	=	MI:0018(Two_hybrid_test)
FBgn0000556 (known) FBgn0032663	=	MI:0018(Two_hybrid_test)
FBgn0000556 (known) FBgn0039355	=	MI:0018(Two_hybrid_test)
FBgn0000556 (known) FBgn0016687	=	MI:0018(Two_hybrid_test)
FBgn0000556 (known) FBgn0036312	=	MI:0018(Two_hybrid_test)
FBgn0000557 (known) FBgn0031849	=	MI:0018(Two_hybrid_test)
FBgn0000557 (known) FBgn0030096	=	MI:0018(Two_hybrid_test)
FBgn0000557 (known) FBgn0040371	=	MI:0018(Two_hybrid_test)
FBgn0000559 (known) FBgn0036624	=	MI:0018(Two_hybrid_test)
FBgn0000559 (known) FBgn0030852	=	MI:0018(Two_hybrid_test)
FBgn0000559 (known) FBgn0064225	=	MI:0018(Two_hybrid_test)
FBgn0000559 (known) FBgn0001123	=	MI:0018(Two_hybrid_test)
FBgn0000559 (known) FBgn0038730	=	MI:0018(Two_hybrid_test)
FBgn0000559 (known) FBgn0034456	=	MI:0018(Two_hybrid_test)
FBgn0000559 (known) FBgn0031631	=	MI:0018(Two_hybrid_test)
FBgn0000559 (known) FBgn0029148	=	MI:0018(Two_hybrid_test)
FBgn0000559 (known) FBgn0053197	=	MI:0018(Two_hybrid_test)
FBgn0000559 (known) FBgn0028545	=	MI:0018(Two_hybrid_test)
FBgn0000559 (known) FBgn0025702	=	MI:0018(Two_hybrid_test)
FBgn0000559 (known) FBgn0023167	=	MI:0018(Two_hybrid_test)
FBgn0000559 (known) FBgn0030411	=	MI:0018(Two_hybrid_test)
FBgn0000559 (known) FBgn0040028	=	MI:0018(Two_hybrid_test)
FBgn0000559 (known) FBgn0002936	=	MI:0018(Two_hybrid_test)
FBgn0000559 (known) FBgn0026562	=	MI:0018(Two_hybrid_test)
FBgn0000559 (known) FBgn0030003	=	MI:0018(Two_hybrid_test)
FBgn0000559 (known) FBgn0033460	=	MI:0018(Two_hybrid_test)
FBgn0000559 (known) FBgn0026380	=	MI:0018(Two_hybrid_test)
FBgn0000559 (known) FBgn0085448	=	MI:0018(Two_hybrid_test)
FBgn0000559 (known) FBgn0030716	=	MI:0018(Two_hybrid_test)
FBgn0000559 (known) FBgn0013983	=	MI:0018(Two_hybrid_test)
FBgn0000559 (known) FBgn0003865	=	MI:0018(Two_hybrid_test)
FBgn0000559 (known) FBgn0039028	=	MI:0018(Two_hybrid_test)
FBgn0000559 (known) FBgn0041109	=	MI:0018(Two_hybrid_test)
FBgn0000559 (known) FBgn0036861	=	MI:0018(Two_hybrid_test)
FBgn0000559 (known) FBgn0033541	=	MI:0018(Two_hybrid_test)
FBgn0000559 (known) FBgn0029873	=	MI:0018(Two_hybrid_test)
FBgn0000559 (known) FBgn0038731	=	MI:0018(Two_hybrid_test)
FBgn0000559 (known) FBgn0030891	=	MI:0018(Two_hybrid_test)
FBgn0000559 (known) FBgn0035510	=	MI:0018(Two_hybrid_test)
FBgn0000559 (known) FBgn0034416	=	MI:0018(Two_hybrid_test)
FBgn0000559 (known) FBgn0036897	=	MI:0018(Two_hybrid_test)
FBgn0000559 (known) FBgn0039858	=	MI:0018(Two_hybrid_test)
FBgn0000559 (known) FBgn0053017	=	MI:0018(Two_hybrid_test)
FBgn0000559 (known) FBgn0001981	=	MI:0018(Two_hybrid_test)
FBgn0000560 (known) FBgn0020496	=	MI:0018(Two_hybrid_test)
FBgn0000560 (known) FBgn0002733	=	MI:0018(Two_hybrid_test)
FBgn0000560 (known) FBgn0002631	=	MI:0018(Two_hybrid_test)
FBgn0000565 (known) FBgn0037446	=	MI:0018(Two_hybrid_test)
FBgn0000565 (known) FBgn0025463	=	MI:0018(Two_hybrid_test)
FBgn0000565 (known) FBgn0025186	=	MI:0018(Two_hybrid_test)
FBgn0000566 (known) FBgn0034921	=	MI:0018(Two_hybrid_test)
FBgn0000566 (known) FBgn0030503	=	MI:0018(Two_hybrid_test)
FBgn0000566 (known) FBgn0037777	=	MI:0018(Two_hybrid_test)
FBgn0000566 (known) FBgn0034331	=	MI:0018(Two_hybrid_test)
FBgn0000570 (known) FBgn0035016	=	MI:0018(Two_hybrid_test)
FBgn0000570 (known) FBgn0000570	=	MI:0018(Two_hybrid_test)
FBgn0000570 (known) FBgn0086675	=	MI:0018(Two_hybrid_test)
FBgn0000570 (known) FBgn0011666	=	MI:0018(Two_hybrid_test)
FBgn0000575 (known) FBgn0033060	=	MI:0018(Two_hybrid_test)
FBgn0000575 (known) FBgn0002561	=	MI:0045(experimental_interac)
FBgn0000575 (known) FBgn0011277	=	MI:0018(Two_hybrid_test)
FBgn0000575 (known) FBgn0014269	=	MI:0018(Two_hybrid_test)
FBgn0000575 (known) FBgn0004170	=	MI:0018(Two_hybrid_test)|MI:0045(experimental_interac)
FBgn0000577 (known) FBgn0033867	=	MI:0018(Two_hybrid_test)
FBgn0000577 (known) FBgn0022720	=	MI:0018(Two_hybrid_test)
FBgn0000577 (known) FBgn0011277	=	MI:0018(Two_hybrid_test)
FBgn0000577 (known) FBgn0001139	=	MI:0045(experimental_interac)
FBgn0000577 (known) FBgn0029936	=	MI:0018(Two_hybrid_test)
FBgn0000577 (known) FBgn0003464	=	MI:0018(Two_hybrid_test)
FBgn0000577 (known) FBgn0030437	=	MI:0018(Two_hybrid_test)
FBgn0000577 (known) FBgn0000611	=	MI:0045(experimental_interac)
FBgn0000577 (known) FBgn0032329	=	MI:0018(Two_hybrid_test)
FBgn0000577 (known) FBgn0030874	=	MI:0018(Two_hybrid_test)
FBgn0000577 (known) FBgn0031626	=	MI:0018(Two_hybrid_test)
FBgn0000577 (known) FBgn0001235	=	MI:0045(experimental_interac)
FBgn0000578 (known) FBgn0029700	=	MI:0018(Two_hybrid_test)
FBgn0000578 (known) FBgn0014007	=	MI:0096(pull_down)
FBgn0000578 (known) FBgn0037345	=	MI:0018(Two_hybrid_test)
FBgn0000578 (known) FBgn0010379	=	MI:0018(Two_hybrid_test)
FBgn0000578 (known) FBgn0010315	=	MI:0018(Two_hybrid_test)
FBgn0000578 (known) FBgn0005683	=	MI:0018(Two_hybrid_test)
FBgn0000578 (known) FBgn0036679	=	MI:0018(Two_hybrid_test)
FBgn0000578 (known) FBgn0034737	=	MI:0018(Two_hybrid_test)
FBgn0000578 (known) FBgn0037635	=	MI:0018(Two_hybrid_test)
FBgn0000578 (known) FBgn0042106	=	MI:0018(Two_hybrid_test)
FBgn0000578 (known) FBgn0051163	=	MI:0018(Two_hybrid_test)
FBgn0000578 (known) FBgn0051232	=	MI:0018(Two_hybrid_test)
FBgn0000578 (known) FBgn0037613	=	MI:0018(Two_hybrid_test)
FBgn0000578 (known) FBgn0000711	=	MI:0018(Two_hybrid_test)
FBgn0000578 (known) FBgn0039858	=	protein_protein
FBgn0000578 (known) FBgn0015624	=	MI:0018(Two_hybrid_test)
FBgn0000578 (known) FBgn0086779	=	MI:0018(Two_hybrid_test)
FBgn0000578 (known) FBgn0013954	=	MI:0018(Two_hybrid_test)
FBgn0000578 (known) FBgn0013762	=	MI:0018(Two_hybrid_test)
FBgn0000578 (known) FBgn0004638	=	MI:0096(pull_down)
FBgn0000578 (known) FBgn0031952	=	MI:0018(Two_hybrid_test)
FBgn0000578 (known) FBgn0040108	=	MI:0096(pull_down)
FBgn0000578 (known) FBgn0026371	=	MI:0018(Two_hybrid_test)
FBgn0000578 (known) FBgn0024371	=	MI:0018(Two_hybrid_test)
FBgn0000578 (known) FBgn0024956	=	protein_protein
FBgn0000578 (known) FBgn0034904	=	MI:0018(Two_hybrid_test)
FBgn0000578 (known) FBgn0005631	=	MI:0045(experimental_interac)
FBgn0000578 (known) FBgn0029783	=	MI:0018(Two_hybrid_test)
FBgn0000578 (known) FBgn0011642	=	MI:0045(experimental_interac)
FBgn0000578 (known) FBgn0010317	=	MI:0018(Two_hybrid_test)
FBgn0000578 (known) FBgn0004370	=	MI:0096(pull_down)
FBgn0000578 (known) FBgn0011598	=	MI:0018(Two_hybrid_test)
FBgn0000578 (known) FBgn0024432	=	MI:0018(Two_hybrid_test)
FBgn0000578 (known) FBgn0051999	=	MI:0018(Two_hybrid_test)
FBgn0000579 (known) FBgn0086901	=	MI:0018(Two_hybrid_test)
FBgn0000579 (known) FBgn0036058	=	MI:0018(Two_hybrid_test)
FBgn0000579 (known) FBgn0038311	=	MI:0018(Two_hybrid_test)
FBgn0000579 (known) FBgn0030411	=	MI:0018(Two_hybrid_test)
FBgn0000579 (known) FBgn0003515	=	MI:0018(Two_hybrid_test)
FBgn0000579 (known) FBgn0037581	=	MI:0018(Two_hybrid_test)
FBgn0000579 (known) FBgn0034230	=	MI:0018(Two_hybrid_test)
FBgn0000579 (known) FBgn0038877	=	MI:0018(Two_hybrid_test)
FBgn0000579 (known) FBgn0033603	=	MI:0018(Two_hybrid_test)
FBgn0000581 (known) FBgn0034792	=	MI:0018(Two_hybrid_test)
FBgn0000581 (known) FBgn0086384	=	MI:0018(Two_hybrid_test)
FBgn0000588 (known) FBgn0003042	=	MI:0045(experimental_interac)
FBgn0000588 (known) FBgn0036980	=	MI:0018(Two_hybrid_test)
FBgn0000588 (known) FBgn0000629	=	MI:0007(anti_tag_coimmunoprecipitation)|MI:0071(molecular_sieving)|MI:0096(pull_down)|MI:0006(anti_bait_coimmunoprecipitation)|MI:0018(Two_hybrid_test)|MI:0045(experimental_interac)|MI:0004(affinity_chromatography_technology)|MI:0019(coimmunoprecipitation)
FBgn0000588 (known) FBgn0024491	=	MI:0007(anti_tag_coimmunoprecipitation)
FBgn0000588 (known) FBgn0037563	=	MI:0018(Two_hybrid_test)
FBgn0000588 (known) FBgn0011290	=	MI:0018(Two_hybrid_test)
FBgn0000588 (known) FBgn0020887	=	MI:0007(anti_tag_coimmunoprecipitation)|MI:0006(anti_bait_coimmunoprecipitation)|MI:0004(affinity_chromatography_technology)|MI:0019(coimmunoprecipitation)
FBgn0000588 (known) FBgn0003044	=	MI:0071(molecular_sieving)|MI:0006(anti_bait_coimmunoprecipitation)|MI:0007(anti_tag_coimmunoprecipitation)|MI:0004(affinity_chromatography_technology)
FBgn0000588 (known) FBgn0002521	=	protein_protein
FBgn0000588 (known) FBgn0015805	=	MI:0007(anti_tag_coimmunoprecipitation)|MI:0096(pull_down)|MI:0006(anti_bait_coimmunoprecipitation)
FBgn0000588 (known) FBgn0015610	=	MI:0007(anti_tag_coimmunoprecipitation)|MI:0071(molecular_sieving)|MI:0226(ion_exchange_chrom)|MI:0096(pull_down)|MI:0004(affinity_chromatography_technology)
FBgn0000588 (known) FBgn0000588	=	MI:0096(pull_down)|MI:0019(coimmunoprecipitation)
FBgn0000588 (known) FBgn0035997	=	protein_protein
FBgn0000588 (known) FBgn0010313	=	MI:0019(coimmunoprecipitation)|MI:0096(pull_down)|MI:0018(Two_hybrid_test)
FBgn0000591 (known) FBgn0052086	=	MI:0018(Two_hybrid_test)
FBgn0000591 (known) FBgn0002734	=	MI:0018(Two_hybrid_test)
FBgn0000591 (known) FBgn0001139	=	MI:0018(Two_hybrid_test)
FBgn0000591 (known) FBgn0000591	=	MI:0018(Two_hybrid_test)
FBgn0000591 (known) FBgn0001168	=	protein_protein
FBgn0000591 (known) FBgn0038293	=	MI:0018(Two_hybrid_test)
FBgn0000591 (known) FBgn0002735	=	MI:0018(Two_hybrid_test)|MI:0045(experimental_interac)
FBgn0000591 (known) FBgn0002633	=	MI:0018(Two_hybrid_test)|MI:0045(experimental_interac)
FBgn0000591 (known) FBgn0002733	=	MI:0018(Two_hybrid_test)|MI:0045(experimental_interac)
FBgn0000591 (known) FBgn0032390	=	MI:0018(Two_hybrid_test)
FBgn0000591 (known) FBgn0002631	=	MI:0018(Two_hybrid_test)|MI:0045(experimental_interac)
FBgn0000591 (known) FBgn0028539	=	MI:0018(Two_hybrid_test)
FBgn0000591 (known) FBgn0004170	=	MI:0045(experimental_interac)
FBgn0000592 (known) FBgn0031957	=	MI:0018(Two_hybrid_test)
FBgn0000606 (known) FBgn0030931	=	MI:0399(2h_fragment_pooling)
FBgn0000606 (known) FBgn0003687	=	MI:0045(experimental_interac)
FBgn0000606 (known) FBgn0001319	=	protein_protein
FBgn0000606 (known) FBgn0001139	=	MI:0045(experimental_interac)
FBgn0000606 (known) FBgn0003371	=	MI:0045(experimental_interac)
FBgn0000606 (known) FBgn0010825	=	MI:0045(experimental_interac)
FBgn0000611 (known) FBgn0042205	=	MI:0018(Two_hybrid_test)
FBgn0000611 (known) FBgn0020618	=	MI:0018(Two_hybrid_test)
FBgn0000611 (known) FBgn0051957	=	MI:0018(Two_hybrid_test)
FBgn0000611 (known) FBgn0003944	=	MI:0045(experimental_interac)|MI:0114(x-ray_crystallography)
FBgn0000611 (known) FBgn0086685	=	MI:0018(Two_hybrid_test)
FBgn0000611 (known) FBgn0031623	=	MI:0018(Two_hybrid_test)
FBgn0000611 (known) FBgn0003339	=	MI:0413(emsa)|MI:0045(experimental_interac)
FBgn0000611 (known) FBgn0016120	=	MI:0018(Two_hybrid_test)
FBgn0000611 (known) FBgn0001235	=	MI:0018(Two_hybrid_test)|MI:0096(pull_down)|MI:0045(experimental_interac)|MI:0413(emsa)
FBgn0000611 (known) FBgn0037577	=	MI:0018(Two_hybrid_test)
FBgn0000611 (known) FBgn0015221	=	MI:0018(Two_hybrid_test)
FBgn0000611 (known) FBgn0039187	=	MI:0018(Two_hybrid_test)
FBgn0000611 (known) FBgn0052425	=	MI:0018(Two_hybrid_test)
FBgn0000611 (known) FBgn0031878	=	MI:0018(Two_hybrid_test)
FBgn0000611 (known) FBgn0040339	=	MI:0018(Two_hybrid_test)
FBgn0000611 (known) FBgn0027548	=	MI:0018(Two_hybrid_test)
FBgn0000611 (known) FBgn0025463	=	MI:0018(Two_hybrid_test)
FBgn0000611 (known) FBgn0011596	=	MI:0018(Two_hybrid_test)
FBgn0000611 (known) FBgn0041582	=	MI:0018(Two_hybrid_test)
FBgn0000611 (known) FBgn0030071	=	MI:0018(Two_hybrid_test)
FBgn0000611 (known) FBgn0001077	=	protein_protein
FBgn0000611 (known) FBgn0052176	=	MI:0018(Two_hybrid_test)
FBgn0000611 (known) FBgn0031968	=	MI:0018(Two_hybrid_test)
FBgn0000611 (known) FBgn0015379	=	MI:0018(Two_hybrid_test)
FBgn0000611 (known) FBgn0032824	=	MI:0018(Two_hybrid_test)
FBgn0000611 (known) FBgn0030177	=	MI:0018(Two_hybrid_test)
FBgn0000611 (known) FBgn0024371	=	MI:0018(Two_hybrid_test)
FBgn0000611 (known) FBgn0033699	=	MI:0018(Two_hybrid_test)
FBgn0000615 (known) FBgn0037127	=	MI:0018(Two_hybrid_test)
FBgn0000615 (known) FBgn0005649	=	MI:0018(Two_hybrid_test)
FBgn0000615 (known) FBgn0004419	=	MI:0019(coimmunoprecipitation)
FBgn0000615 (known) FBgn0033603	=	MI:0018(Two_hybrid_test)
FBgn0000617 (known) FBgn0020388	=	MI:0004(affinity_chromatography_technology)
FBgn0000617 (known) FBgn0003687	=	MI:0019(coimmunoprecipitation)
FBgn0000617 (known) FBgn0026324	=	MI:0006(anti_bait_coimmunoprecipitation)
FBgn0000617 (known) FBgn0028398	=	MI:0006(anti_bait_coimmunoprecipitation)
FBgn0000617 (known) FBgn0037555	=	MI:0071(molecular_sieving)|MI:0006(anti_bait_coimmunoprecipitation)|MI:0004(affinity_chromatography_technology)|MI:0028(cosedimentation_in_solution)
FBgn0000617 (known) FBgn0004915	=	MI:0045(experimental_interac)
FBgn0000617 (known) FBgn0010417	=	MI:0114(x-ray_crystallography)|MI:0045(experimental_interac)
FBgn0000625 (known) FBgn0039300	=	MI:0018(Two_hybrid_test)
FBgn0000625 (known) FBgn0033752	=	MI:0018(Two_hybrid_test)
FBgn0000625 (known) FBgn0038552	=	MI:0018(Two_hybrid_test)
FBgn0000625 (known) FBgn0019932	=	MI:0018(Two_hybrid_test)
FBgn0000625 (known) FBgn0003464	=	MI:0018(Two_hybrid_test)
FBgn0000625 (known) FBgn0029936	=	MI:0018(Two_hybrid_test)
FBgn0000625 (known) FBgn0051973	=	MI:0018(Two_hybrid_test)
FBgn0000625 (known) FBgn0035489	=	MI:0018(Two_hybrid_test)
FBgn0000625 (known) FBgn0085197	=	MI:0018(Two_hybrid_test)
FBgn0000625 (known) FBgn0040295	=	MI:0018(Two_hybrid_test)
FBgn0000625 (known) FBgn0036311	=	MI:0018(Two_hybrid_test)
FBgn0000625 (known) FBgn0025777	=	MI:0018(Two_hybrid_test)
FBgn0000625 (known) FBgn0033702	=	MI:0018(Two_hybrid_test)
FBgn0000625 (known) FBgn0039030	=	MI:0018(Two_hybrid_test)
FBgn0000625 (known) FBgn0035499	=	MI:0018(Two_hybrid_test)
FBgn0000625 (known) FBgn0031069	=	MI:0018(Two_hybrid_test)
FBgn0000625 (known) FBgn0003411	=	MI:0018(Two_hybrid_test)
FBgn0000625 (known) FBgn0037718	=	MI:0018(Two_hybrid_test)
FBgn0000625 (known) FBgn0035849	=	MI:0018(Two_hybrid_test)
FBgn0000625 (known) FBgn0004107	=	MI:0018(Two_hybrid_test)
FBgn0000625 (known) FBgn0003470	=	MI:0018(Two_hybrid_test)
FBgn0000625 (known) FBgn0040087	=	MI:0018(Two_hybrid_test)
FBgn0000625 (known) FBgn0003683	=	MI:0018(Two_hybrid_test)
FBgn0000625 (known) FBgn0030521	=	MI:0018(Two_hybrid_test)
FBgn0000629 (known) FBgn0015610	=	MI:0071(molecular_sieving)|MI:0226(ion_exchange_chrom)|MI:0096(pull_down)
FBgn0000629 (known) FBgn0032391	=	MI:0006(anti_bait_coimmunoprecipitation)|MI:0007(anti_tag_coimmunoprecipitation)
FBgn0000629 (known) FBgn0015805	=	MI:0096(pull_down)|MI:0428(imaging_techniques)|MI:0006(anti_bait_coimmunoprecipitation)
FBgn0000629 (known) FBgn0030053	=	MI:0018(Two_hybrid_test)
FBgn0000629 (known) FBgn0020887	=	MI:0006(anti_bait_coimmunoprecipitation)
FBgn0000629 (known) FBgn0003044	=	MI:0096(pull_down)|MI:0018(Two_hybrid_test)|MI:0006(anti_bait_coimmunoprecipitation)|MI:0428(imaging_techniques)|MI:0004(affinity_chromatography_technology)
FBgn0000629 (known) FBgn0024491	=	MI:0096(pull_down)|MI:0018(Two_hybrid_test)|MI:0071(molecular_sieving)|MI:0006(anti_bait_coimmunoprecipitation)
FBgn0000629 (known) FBgn0002521	=	protein_protein
FBgn0000629 (known) FBgn0010313	=	MI:0096(pull_down)|MI:0018(Two_hybrid_test)
FBgn0000630 (known) FBgn0011260	=	MI:0018(Two_hybrid_test)
FBgn0000630 (known) FBgn0036679	=	MI:0018(Two_hybrid_test)
FBgn0000633 (known) FBgn0039044	=	MI:0399(2h_fragment_pooling)
FBgn0000634 (known) FBgn0002643	=	MI:0399(2h_fragment_pooling)
FBgn0000634 (known) FBgn0035510	=	MI:0018(Two_hybrid_test)
FBgn0000634 (known) FBgn0005355	=	MI:0018(Two_hybrid_test)|MI:0399(2h_fragment_pooling)
FBgn0000634 (known) FBgn0016724	=	protein_protein
FBgn0000634 (known) FBgn0020907	=	MI:0018(Two_hybrid_test)
FBgn0000634 (known) FBgn0053209	=	MI:0018(Two_hybrid_test)
FBgn0000634 (known) FBgn0035917	=	MI:0018(Two_hybrid_test)
FBgn0000635 (known) FBgn0001624	=	MI:0045(experimental_interac)
FBgn0000635 (known) FBgn0013433	=	MI:0045(experimental_interac)
FBgn0000636 (known) FBgn0021742	=	MI:0018(Two_hybrid_test)
FBgn0000636 (known) FBgn0034774	=	MI:0018(Two_hybrid_test)
FBgn0000636 (known) FBgn0037876	=	MI:0018(Two_hybrid_test)
FBgn0000636 (known) FBgn0038312	=	MI:0018(Two_hybrid_test)
FBgn0000636 (known) FBgn0031089	=	MI:0018(Two_hybrid_test)
FBgn0000640 (known) FBgn0030492	=	MI:0018(Two_hybrid_test)
FBgn0000644 (known) FBgn0036311	=	MI:0018(Two_hybrid_test)
FBgn0000644 (known) FBgn0032452	=	MI:0018(Two_hybrid_test)
FBgn0000644 (known) FBgn0035218	=	MI:0018(Two_hybrid_test)
FBgn0000644 (known) FBgn0002031	=	MI:0018(Two_hybrid_test)
FBgn0000644 (known) FBgn0027106	=	MI:0018(Two_hybrid_test)
FBgn0000644 (known) FBgn0036924	=	MI:0018(Two_hybrid_test)
FBgn0000644 (known) FBgn0021760	=	MI:0018(Two_hybrid_test)
FBgn0000644 (known) FBgn0017545	=	MI:0018(Two_hybrid_test)
FBgn0000644 (known) FBgn0030077	=	MI:0018(Two_hybrid_test)
FBgn0000644 (known) FBgn0033757	=	MI:0018(Two_hybrid_test)
FBgn0000644 (known) FBgn0031766	=	MI:0018(Two_hybrid_test)
FBgn0000644 (known) FBgn0024250	=	MI:0018(Two_hybrid_test)
FBgn0000644 (known) FBgn0003896	=	MI:0018(Two_hybrid_test)
FBgn0000644 (known) FBgn0004173	=	MI:0018(Two_hybrid_test)
FBgn0000644 (known) FBgn0039955	=	MI:0018(Two_hybrid_test)
FBgn0000644 (known) FBgn0037493	=	MI:0018(Two_hybrid_test)
FBgn0000644 (known) FBgn0005593	=	MI:0018(Two_hybrid_test)
FBgn0000644 (known) FBgn0002865	=	MI:0018(Two_hybrid_test)
FBgn0000644 (known) FBgn0032299	=	MI:0018(Two_hybrid_test)
FBgn0000644 (known) FBgn0004171	=	MI:0018(Two_hybrid_test)
FBgn0000644 (known) FBgn0028543	=	MI:0018(Two_hybrid_test)
FBgn0000644 (known) FBgn0030150	=	MI:0018(Two_hybrid_test)
FBgn0000644 (known) FBgn0032236	=	MI:0018(Two_hybrid_test)
FBgn0000644 (known) FBgn0001624	=	MI:0018(Two_hybrid_test)
FBgn0000644 (known) FBgn0032350	=	MI:0018(Two_hybrid_test)
FBgn0000644 (known) FBgn0085197	=	MI:0018(Two_hybrid_test)
FBgn0000644 (known) FBgn0027951	=	MI:0018(Two_hybrid_test)
FBgn0000644 (known) FBgn0036361	=	MI:0018(Two_hybrid_test)
FBgn0000644 (known) FBgn0025593	=	MI:0018(Two_hybrid_test)
FBgn0000658 (known) FBgn0031450	=	MI:0018(Two_hybrid_test)|MI:0399(2h_fragment_pooling)
FBgn0000658 (known) FBgn0031537	=	MI:0018(Two_hybrid_test)|MI:0399(2h_fragment_pooling)
[truncated: 23,477 more rows]
