# Supplementary material for: Building and analyzing protein interactome networks by cross-species comparisons
Source: BMC Syst Biol. 2010 Mar 30;4:36. doi: 10.1186/1752-0509-4-36 (PMC2859380; doi:10.1186/1752-0509-4-36)
Supplement: Additional file 9 — Zip Cele. A zipped folder containing files formatted for use in Cytoscape listed in Supplemental Table 3. These files are for Caenorhabditis elegans proteins. [file 1752-0509-4-36-S9.ZIP]

Archive with 20 entries (19 files):
- cele/
- cele/cele.sif
- cele/cele_dmel_describe.eda
- cele/cele_dmel_orthologs.eda
- cele/cele_dmel_SpeciesSpeciesScore.eda
- cele/cele_ExperimentScore.eda
- cele/cele_gene_name.noa
- cele/cele_hsap_describe.eda
- cele/cele_hsap_orthologs.eda
- cele/cele_hsap_SpeciesSpeciesScore.eda
- cele/cele_InteroScores.eda
- cele/cele_mmus_describe.eda
- cele/cele_mmus_orthologs.eda
- cele/cele_mmus_SpeciesSpeciesScore.eda
- cele/cele_scer_describe.eda
- cele/cele_scer_orthologs.eda
- cele/cele_scer_SpeciesSpeciesScore.eda
- cele/cele_SpeciesNotation.eda
- cele/cele_SpeciesScore.eda
- celeexptList.eda
