# Supplementary material for: Building and analyzing protein interactome networks by cross-species comparisons
Source: BMC Syst Biol. 2010 Mar 30;4:36. doi: 10.1186/1752-0509-4-36 (PMC2859380; doi:10.1186/1752-0509-4-36)
Supplement: Additional file 9 — Zip Cele. A zipped folder containing files formatted for use in Cytoscape listed in Supplemental Table 3. These files are for Caenorhabditis elegans proteins. [file 1752-0509-4-36-S9.ZIP › cele/cele.sif]

AC3.2	predicted	Y39G8C.1
AC3.2	predicted	B0414.6
AC3.2	predicted	C13B9.3
AC3.2	predicted	C55A6.10
AC3.2	predicted	F21H11.2
AC3.2	predicted	Y71F9AL.17
AC3.2	predicted	Y57A10A.30
AC3.2	predicted	F37C12.9
AC3.2	predicted	R166.2
AC3.2	predicted	Y92H12BR.8
AC3.2	predicted	F16F9.1
AC3.2	predicted	C16A3.3
AC3.2	predicted	R05H10.2
AC3.2	predicted	F11A10.7
AC3.2	predicted	C36B7.6
AC3.2	predicted	Y71G12B.11
AC3.2	predicted	F55A12.8
AC3.2	predicted	T24H10.1
AC3.2	predicted	Y55F3BL.1
AC3.2	predicted	B0348.6
AC3.2	predicted	Y45F3A.9
AC3.2	predicted	Y46E12BL.2
AC3.2	predicted	Y48A5A.1
AC3.2	predicted	F53A3.3
AC3.2	predicted	F11F1.1
AC3.2	predicted	M110.4
AC3.2	predicted	F18C5.3
AC3.2	predicted	C55B7.1
AC3.2	predicted	Y71H2AM.19
AC3.2	predicted	T08A11.1
AC3.2	predicted	F54C9.2
AC3.2	predicted	F19H8.1
AC3.2	predicted	Y25C1A.5
AC3.2	predicted	ZK54.2
AC3.2	predicted	F13G3.11
AC3.2	predicted	Y37E11AR.2
AC3.2	predicted	F53A2.6
AC3.2	predicted	T21G5.3
AC3.2	predicted	Y94H6A.5
AC3.2	predicted	C26E6.6
AC3.2	predicted	R04A9.4
AC3.2	predicted	Y54E10A.9
AC3.2	predicted	K12H4.3
AC3.2	predicted	C05D9.5
AC3.2	predicted	F55F8.5
AC3.2	predicted	Y54E10A.7
AC3.2	predicted	K04C2.2
AC3.2	predicted	T26A5.9
AC3.2	predicted	F53G12.10
AC3.2	predicted	C25A1.13
AC3.2	predicted	R144.7
AC3.2	predicted	ZK370.3
AC3.2	predicted	JC8.2
AC3.2	predicted	F27D9.1
AC3.2	predicted	Y22D7AL.15
AC3.3	known	T23F1.6
AC3.3	known	H04J21.3
AC3.3	known	C05D2.1
AC3.3	known	Y39B6A.1
AC3.3	known	C37C3.6
AC3.3	known	D1007.6
AC3.3	known	C03A7.14
AC3.3	known	Y39B6A.2
AC3.3	known	T01D1.6
AC3.3	known	AC3.4
AC3.3	known	ZK1067.7
AC3.3	known	C03A7.4
AC3.7	predicted	Y37E11AR.2
AC3.7	predicted	K12H4.3
AC3.7	predicted	F16F9.1
AC3.7	predicted	Y71F9AL.17
AC3.7	predicted	R144.7
AC3.7	predicted	ZK54.2
AC3.7	predicted	Y22D7AL.15
AC3.7	predicted	T21G5.3
AC3.7	predicted	T24H10.1
AC3.7	predicted	Y45F3A.9
AC3.7	predicted	Y92H12BR.8
AC3.7	predicted	JC8.2
AC3.7	predicted	F53A3.3
AC3.7	predicted	Y48A5A.1
AC3.7	predicted	C55B7.1
AC3.7	predicted	F18C5.3
AC3.7	predicted	B0414.6
AC3.7	predicted	F27D9.1
AC3.7	predicted	C16A3.3
AC3.7	predicted	M110.4
AC3.7	predicted	B0348.6
AC3.7	predicted	C55A6.10
AC3.7	predicted	F13G3.11
AC3.7	predicted	Y46E12BL.2
AC3.7	predicted	R04A9.4
AC3.7	predicted	F11A10.7
AC3.7	predicted	F54C9.2
AC3.7	predicted	F53A2.6
AC3.7	predicted	K04C2.2
AC3.7	predicted	Y94H6A.5
AC3.7	predicted	R166.2
AC3.7	predicted	F21H11.2
AC3.7	predicted	ZK370.3
AC3.7	predicted	Y54E10A.9
AC3.7	predicted	F37C12.9
AC3.7	predicted	T08A11.1
AC3.7	predicted	T26A5.9
AC3.7	predicted	C25A1.13
AC3.7	predicted	Y25C1A.5
AC3.7	predicted	C13B9.3
AC3.7	predicted	F55A12.8
AC3.7	predicted	F55F8.5
AC3.7	predicted	C36B7.6
AC3.7	predicted	Y39G8C.1
AC3.7	predicted	C26E6.6
AC3.7	predicted	Y71H2AM.19
AC3.7	predicted	R05H10.2
AC3.7	predicted	Y57A10A.30
AC3.7	predicted	C05D9.5
AC3.7	predicted	Y55F3BL.1
AC3.7	predicted	Y54E10A.7
AC3.7	predicted	F19H8.1
AC3.7	predicted	F11F1.1
AC3.7	predicted	F53G12.10
AC3.7	predicted	Y71G12B.11
AC3.8	predicted	M110.4
AC3.8	predicted	Y48A5A.1
AC3.8	predicted	C05D9.5
AC3.8	predicted	Y46E12BL.2
AC3.8	predicted	Y39G8C.1
AC3.8	predicted	C55B7.1
AC3.8	predicted	C25A1.13
AC3.8	predicted	Y71H2AM.19
AC3.8	predicted	B0348.6
AC3.8	predicted	C26E6.6
AC3.8	predicted	F11F1.1
AC3.8	predicted	R05H10.2
AC3.8	predicted	Y54E10A.9
AC3.8	predicted	F21H11.2
AC3.8	predicted	ZK54.2
AC3.8	predicted	F27D9.1
AC3.8	predicted	Y37E11AR.2
AC3.8	predicted	F53G12.10
AC3.8	predicted	Y71G12B.11
AC3.8	predicted	Y94H6A.5
AC3.8	predicted	T08A11.1
AC3.8	predicted	F18C5.3
AC3.8	predicted	Y25C1A.5
AC3.8	predicted	F19H8.1
AC3.8	predicted	ZK370.3
AC3.8	predicted	F55A12.8
AC3.8	predicted	R04A9.4
AC3.8	predicted	C36B7.6
AC3.8	predicted	Y22D7AL.15
AC3.8	predicted	Y92H12BR.8
AC3.8	predicted	C13B9.3
AC3.8	predicted	F13G3.11
AC3.8	predicted	B0414.6
AC3.8	predicted	C16A3.3
AC3.8	predicted	F11A10.7
AC3.8	predicted	F55F8.5
AC3.8	predicted	Y55F3BL.1
AC3.8	predicted	F16F9.1
AC3.8	predicted	F53A2.6
AC3.8	predicted	T24H10.1
AC3.8	predicted	Y57A10A.30
AC3.8	predicted	K04C2.2
AC3.8	predicted	Y45F3A.9
AC3.8	predicted	T21G5.3
AC3.8	predicted	Y54E10A.7
AC3.8	predicted	F54C9.2
AC3.8	predicted	R166.2
AC3.8	predicted	R144.7
AC3.8	predicted	C55A6.10
AC3.8	predicted	JC8.2
AC3.8	predicted	F53A3.3
AC3.8	predicted	K12H4.3
AC3.8	predicted	F37C12.9
AC3.8	predicted	T26A5.9
AC3.8	predicted	Y71F9AL.17
AC7.2	known	ZK792.6
AC7.2	known	W07G4.5
AH6.2	known	F39H2.4
AH6.2	predicted	F40F4.5
AH6.2	predicted	T20H4.3
AH6.2	predicted	Y24D9A.4
AH6.2	predicted	T05F1.8
AH6.2	predicted	C52E4.4
AH6.2	predicted	D2063.1
AH6.2	predicted	F01G4.6
AH6.2	predicted	T22D1.9
AH6.2	predicted	B0272.1
AH6.2	predicted	K12G11.3
AH6.2	predicted	W03F9.5
AH6.2	predicted	F32H2.9
AH6.2	predicted	T28D6.2
AH6.2	predicted	M117.2
AH6.2	predicted	F44F4.11
AH6.2	predicted	C44B11.3
AH6.2	predicted	F53G12.10
AH6.2	predicted	F52D10.3
AH6.2	predicted	Y22D7AL.5
AH6.2	predicted	F54C9.2
AH6.2	predicted	Y110A7A.12
AH6.2	predicted	Y73B3A.18
AH6.2	predicted	K07E3.8
AH6.2	predicted	F16D3.1
AH6.2	predicted	C47B2.3
AH6.2	predicted	ZK899.4
AH6.2	predicted	C54C6.2
AH6.2	predicted	ZK1320.1
AH6.2	predicted	K01G5.7
AH6.2	predicted	C36E8.5
AH6.2	predicted	D2024.7
AH6.2	predicted	C33F10.12
AH6.2	predicted	K12G11.4
AH6.2	predicted	ZK154.3
AH6.2	predicted	F20B6.2
AH6.2	predicted	F26E4.8
AH6.2	predicted	C14C10.1
AH6.2	predicted	F25H2.10
AH6.2	predicted	F11F1.1
AH6.5	known	F59B2.6
AH6.5	known	T11B7.4
AH6.5	known	W07B3.2
AH6.5	known	F53G12.5
AH6.5	known	C12D8.1
AH6.5	known	T17H7.4
B0001.1	known	C45G3.1
B0001.2	known	F15B10.2
B0001.4	predicted	F19H6.1
B0001.4	predicted	C14F5.5
B0001.4	predicted	K12C11.2
B0001.4	predicted	B0001.4
B0001.4	predicted	T01E8.3
B0001.4	predicted	C47B2.2
B0001.4	predicted	F19B6.1
B0019.1	predicted	T08D10.2
B0019.1	predicted	M03F8.2
B0019.1	predicted	Y48G10A.3
B0019.1	predicted	M117.2
B0019.1	predicted	Y111B2A.20
B0019.1	predicted	B0019.1
B0019.1	predicted	R13G10.2
B0019.1	predicted	F52D10.3
B0019.1	predicted	C24G6.6
B0019.1	predicted	Y40B1B.6
B0019.1	predicted	Y37D8A.9
B0019.1	predicted	F25C8.2
B0019.1	predicted	F54E7.1
B0019.1	predicted	F55C5.6
B0019.2	known	K01G5.4
B0024.1	known	D1007.6
B0024.1	known	W07B3.2
B0024.11	known	F10G7.4
B0024.11	predicted	C05D11.12
B0024.11	predicted	Y106G6H.2
B0024.11	predicted	F26D10.3
B0024.11	predicted	C55B7.1
B0024.11	predicted	M04G12.1
B0024.11	predicted	F54C9.2
B0024.11	predicted	K01G5.5
B0024.11	predicted	B0414.6
B0024.11	predicted	Y71G12B.15
B0024.11	predicted	F11F1.1
B0024.11	predicted	F10B5.2
B0024.11	predicted	F44E5.4
B0024.11	predicted	M110.4
B0024.11	predicted	Y54E10A.9
B0024.11	predicted	C12C8.1
B0024.11	predicted	K08H2.6
B0024.11	predicted	F07E5.5
B0024.11	predicted	W02G9.3
B0024.11	predicted	F18H3.3
B0024.11	predicted	E02A10.1
B0024.11	predicted	F58A4.10
B0024.11	predicted	T23B12.3
B0024.11	predicted	Y39A1A.15
B0024.11	predicted	Y87G2A.9
B0024.11	predicted	Y71H2AM.19
B0024.11	predicted	T22D1.3
B0024.11	predicted	E01A2.4
B0024.11	predicted	Y74C9A.3
B0024.11	predicted	F44E5.5
B0024.11	predicted	T21G5.3
B0024.11	predicted	K01G5.2
B0024.12	known	W02G9.3
B0024.12	known	F42C5.8
B0024.12	known	F22B5.2
B0024.12	known	ZK945.2
B0024.12	known	C25F6.2
B0024.12	known	C38D4.6
B0024.12	known	B0365.1
B0024.12	known	K11H3.1
B0024.12	known	W02G9.2
B0024.12	predicted	F47G4.3
B0024.12	predicted	F32E10.4
B0024.12	predicted	T23G11.2
B0024.12	predicted	F26B1.3
B0024.12	predicted	B0024.12
B0024.12	predicted	F25H8.2
B0024.12	predicted	Y97E10AR.5
B0024.13	predicted	M142.1
B0024.14	known	F58E6.3
B0024.14	known	F08C6.1
B0024.14	known	F29G6.3
B0024.14	known	ZK1067.7
B0024.14	known	Y69H2.3
B0024.14	known	Y39B6A.19
B0024.14	known	Y64G10A.7
B0024.14	known	F56B3.2
B0024.14	known	C34G6.2
B0024.14	known	ZK849.2
B0024.14	known	C54D2.2
B0024.14	known	F54A3.1
B0024.14	known	T22F7.3
B0024.14	known	F23B12.4
B0024.14	known	ZC434.2
B0024.14	known	F53A9.1
B0024.14	known	T01B7.8
B0024.14	known	F30H5.3
B0024.14	known	F54B11.7
B0024.14	known	T21D12.11
B0024.14	known	K08E3.6
B0024.14	known	R02F11.1
B0024.14	known	C02C2.1
B0024.14	known	T21B6.3
B0024.14	known	F53A9.2
B0024.14	known	Y65B4A.7
B0024.14	known	F16B4.5
B0024.14	known	Y69H2.10
B0024.14	known	B0507.1
B0024.14	known	H04J21.3
B0024.14	known	T22H2.5
B0024.14	known	B0024.14
B0024.14	known	F48E8.1
B0024.14	known	W03G1.5
B0024.14	known	F44B9.6
B0024.14	known	K08E7.5
B0024.14	known	F43G9.11
B0024.14	known	ZK849.1
B0024.14	known	F41H10.8
B0024.14	known	C37C3.6
B0024.14	known	F42D1.2
B0024.14	known	R05G6.7
B0024.14	known	Y39B6A.1
B0024.14	known	K07C11.7
B0024.8	predicted	ZC477.9
B0024.9	predicted	Y37E3.7
B0024.9	predicted	ZK370.2
B0024.9	predicted	T27E9.3
B0024.9	predicted	C05D9.5
B0024.9	predicted	Y69A2AR.30
B0024.9	predicted	K12G11.3
B0024.9	predicted	R04A9.4
B0024.9	predicted	C07E3.1
B0024.9	predicted	R13F6.9
B0024.9	predicted	K12G11.4
B0024.9	predicted	K10B3.8
B0024.9	predicted	F09E5.15
B0024.9	predicted	F25H8.2
B0024.9	predicted	F54D5.12
B0024.9	predicted	T27A10.3
B0024.9	predicted	F53A2.6
B0024.9	predicted	T10F2.3
B0024.9	predicted	B0348.6
B0024.9	predicted	K10B3.7
B0024.9	predicted	F33H1.2
B0024.9	predicted	Y57A10A.30
B0024.9	predicted	F43E2.5
B0024.9	predicted	B0024.9
B0024.9	predicted	R07E5.2
B0024.9	predicted	T09F3.3
B0024.9	predicted	D2063.1
B0025.1	known	T19E7.3
B0025.1	predicted	R10H10.5
B0025.1	predicted	M04C7.1
B0025.1	predicted	R06A10.2
B0025.1	predicted	C55H1.2
B0025.1	predicted	C34D1.3
B0025.1	predicted	T26A5.3
B0025.1	predicted	C26C6.2
B0025.1	predicted	F18G5.3
B0025.1	predicted	F56H9.4
B0025.1	predicted	M117.2
B0025.1	predicted	ZK930.1
B0025.1	predicted	Y95B8A.5
B0025.1	predicted	F48C11.1
B0025.1	predicted	T07A9.7
B0025.1	predicted	E02C12.5
B0025.1	predicted	F56H9.3
B0025.1	predicted	M01D7.7
B0025.1	predicted	C16A11.1
B0025.1	predicted	F38E1.5
B0025.1	predicted	F52D10.3
B0025.1	predicted	K09A9.5
B0025.1	predicted	T19C4.6
B0025.2	known	Y59A8A.1
B0025.2	predicted	F26D10.3
B0025.2	predicted	T22D1.9
B0025.2	predicted	C36B1.4
B0025.2	predicted	T03F1.3
B0025.2	predicted	F11F1.1
B0025.2	predicted	ZK20.5
B0025.2	predicted	C43H6.8
B0025.2	predicted	C13B4.2
B0025.2	predicted	F57B9.10
B0025.2	predicted	B0025.2
B0025.2	predicted	Y67H2A.6
B0025.2	predicted	T10G3.6
B0025.2	predicted	F54C9.2
B0025.2	predicted	T25B9.9
B0025.2	predicted	Y39G10AR.9
B0025.2	predicted	F56F11.4
B0025.2	predicted	B0336.8
B0025.2	predicted	F23F1.8
B0025.2	predicted	C50F4.12
B0025.2	predicted	ZK20.3
B0025.2	predicted	C23G10.4
B0025.2	predicted	F59B2.5
B0025.2	predicted	T20F5.2
B0025.2	predicted	C14C10.5
B0025.2	predicted	C10G11.8
B0025.2	predicted	T06D8.8
B0025.2	predicted	B0205.3
B0025.2	predicted	D2045.2
B0025.2	predicted	Y55F3AM.15
B0025.2	predicted	Y49E10.1
B0025.2	predicted	F10G7.8
B0025.2	predicted	R12E2.3
B0025.2	predicted	K07D4.3
B0025.2	predicted	C12C8.1
B0025.2	predicted	D2013.7
B0025.2	predicted	B0393.1
B0025.2	predicted	F23F12.6
B0025.2	predicted	C52E4.4
B0025.2	predicted	F44E5.4
B0025.2	predicted	F56H1.4
B0025.2	predicted	F44E5.5
B0025.2	predicted	F49C12.8
B0025.2	predicted	F35D2.4
B0034.3	known	C17F4.7
B0034.3	known	R05F9.10
B0034.3	predicted	F37D6.1
B0034.3	predicted	C04A11.3
B0034.3	predicted	F20D12.2
B0035.1	known	Y54G9A.6
B0035.1	known	B0464.5
B0035.1	predicted	C38H2.2
B0035.10	predicted	R11A8.4
B0035.10	predicted	Y74C9A.4
B0035.10	predicted	T08D10.2
B0035.10	predicted	C03D6.5
B0035.10	predicted	F10G7.3
B0035.10	predicted	Y48B6A.11
B0035.10	predicted	Y40B1B.6
B0035.10	predicted	D1014.8
B0035.14	predicted	T05A8.4
B0035.14	predicted	Y71G12B.15
B0035.14	predicted	Y87G2A.9
B0035.14	predicted	F18A12.8
B0035.14	predicted	F58A4.10
B0035.14	predicted	ZK20.6
B0035.16	known	B0464.5
B0035.16	known	Y54G9A.6
B0035.16	predicted	F13D11.4
B0035.16	predicted	B0035.16
B0035.16	predicted	Y63D3A.5
B0035.16	predicted	K02B12.7
B0035.16	predicted	Y17G7B.17
B0035.16	predicted	C14B1.4
B0035.16	predicted	ZC302.2
B0035.16	predicted	Y22D7AL.5
B0035.16	predicted	R06A4.8
B0035.16	predicted	F56H1.5
B0035.16	predicted	K04G11.4
B0035.16	predicted	C06B8.8
B0035.2	known	F26E4.8
B0035.2	known	R05F9.10
B0035.3	predicted	T05F1.3
B0035.3	predicted	C55A6.10
B0035.4	predicted	Y113G7B.17
B0035.4	predicted	Y48E1B.2
B0035.4	predicted	R151.9
B0035.4	predicted	R05D3.4
B0035.4	predicted	T06G6.9
B0035.4	predicted	F21C3.5
B0035.4	predicted	H20J04.5
B0035.5	predicted	C12C8.1
B0035.5	predicted	F11F1.1
B0035.5	predicted	F26D10.3
B0035.5	predicted	F44E5.4
B0035.5	predicted	B0035.5
B0035.5	predicted	F54C9.2
B0035.5	predicted	F44E5.5
B0035.5	predicted	ZK287.5
B0035.6	known	K01G5.1
B0035.7	predicted	C26C6.1
B0035.7	predicted	W07E11.1
B0035.7	predicted	F35H10.1
B0035.7	predicted	Y47G6A.6
B0035.7	predicted	F38H4.9
B0035.7	predicted	F54C9.5
B0035.7	predicted	C23G10.3
B0035.7	predicted	F45F2.2
B0035.7	predicted	F07B7.10
B0035.7	predicted	F58F6.4
B0035.7	predicted	F54C9.9
B0035.7	predicted	F13B10.2
B0035.7	predicted	H02I12.7
B0035.7	predicted	C50F4.13
B0035.7	predicted	B0205.7
B0035.7	predicted	R13A5.12
B0035.7	predicted	ZK131.10
B0035.7	predicted	F17E9.9
B0035.7	predicted	C04F12.4
B0035.7	predicted	F07E5.5
B0035.7	predicted	F09F7.3
B0035.7	predicted	K06C4.12
B0035.7	predicted	F10B5.2
B0035.7	predicted	T03F1.2
B0035.7	predicted	F55G1.10
B0035.7	predicted	F33H2.5
B0035.7	predicted	T10C6.12
B0035.7	predicted	F58B3.4
B0035.7	predicted	T23D8.6
B0035.7	predicted	K06C4.4
B0035.7	predicted	F45F2.4
B0035.7	predicted	ZK131.6
B0035.7	predicted	F07B7.3
B0035.7	predicted	C48E7.2
B0035.7	predicted	F55A3.3
B0035.7	predicted	F41E6.4
B0035.7	predicted	B0035.7
B0035.7	predicted	Y47D9A.1
B0035.7	predicted	F55G1.3
B0035.7	predicted	Y76B12C.7
B0035.7	predicted	Y105E8A.17
B0035.7	predicted	C44E4.4
B0035.7	predicted	R05G6.7
B0035.7	predicted	R08C7.3
B0035.7	predicted	Y39G8C.1
B0035.7	predicted	F17E9.13
B0035.7	predicted	F54E12.4
B0035.7	predicted	F28C6.6
B0035.7	predicted	F37E3.1
B0035.7	predicted	F08G2.1
B0035.7	predicted	F32H2.2
B0035.7	predicted	Y56A3A.18
B0035.7	predicted	F54E12.5
B0035.7	predicted	F07B7.11
B0035.7	predicted	F07B7.4
B0035.7	predicted	D2096.8
B0035.7	predicted	C54G10.2
B0035.7	predicted	Y106G6H.2
B0035.7	predicted	H02I12.6
B0035.7	predicted	C42D4.8
B0035.7	predicted	Y111B2A.11
B0035.7	predicted	R06A4.4
B0035.7	predicted	F08G2.2
B0035.7	predicted	T10C6.11
B0035.7	predicted	C25F6.3
B0035.7	predicted	D1081.2
B0035.7	predicted	T07A9.8
B0035.7	predicted	B0041.4
B0035.7	predicted	ZK131.5
B0035.7	predicted	C07H6.1
B0035.7	predicted	M110.4
B0035.7	predicted	F54C9.2
B0035.7	predicted	C50F4.5
B0035.7	predicted	R05H10.2
B0035.7	predicted	F45F2.12
B0035.7	predicted	F55F8.3
B0035.7	predicted	B0035.8
B0035.7	predicted	C16A3.3
B0035.7	predicted	T22D1.3
B0035.7	predicted	K08F4.1
B0035.7	predicted	C47D12.1
B0035.7	predicted	K06C4.11
B0035.7	predicted	K08E7.1
B0035.7	predicted	ZK131.9
B0035.7	predicted	F56F3.5
B0035.7	predicted	F11F1.1
B0035.7	predicted	F35H10.11
B0035.7	predicted	C42C1.5
B0035.7	predicted	F18H3.3
B0035.7	predicted	K06C4.3
B0035.7	predicted	F02E9.4
B0035.8	predicted	C37C3.2
B0035.8	predicted	C14F5.5
B0035.8	predicted	H02I12.7
B0035.8	predicted	F17E9.13
B0035.8	predicted	F07B7.10
B0035.8	predicted	C16A3.3
B0035.8	predicted	C12C8.1
B0035.8	predicted	C02F5.7
B0035.8	predicted	T05E11.3
B0035.8	predicted	T23D8.6
B0035.8	predicted	W09B6.2
B0035.8	predicted	T10C6.12
B0035.8	predicted	Y106G6H.2
B0035.8	predicted	ZK945.3
B0035.8	predicted	E04D5.1
B0035.8	predicted	D2096.8
B0035.8	predicted	R05G6.7
B0035.8	predicted	F54C9.5
B0035.8	predicted	C37H5.8
B0035.8	predicted	Y37E11AL.8
B0035.8	predicted	F44E5.5
B0035.8	predicted	C23G10.3
B0035.8	predicted	F33H2.5
B0035.8	predicted	F26D10.3
B0035.8	predicted	F16B4.8
B0035.8	predicted	Y62E10A.5
B0035.8	predicted	F10G7.1
B0035.8	predicted	ZK1127.4
B0035.8	predicted	B0041.4
B0035.8	predicted	F09F7.3
B0035.8	predicted	F55G1.10
B0035.8	predicted	F53H8.2
B0035.8	predicted	F54E12.5
B0035.8	predicted	F58B3.4
B0035.8	predicted	C26C6.1
B0035.8	predicted	F08G2.2
B0035.8	predicted	K06C4.11
B0035.8	predicted	B0393.1
B0035.8	predicted	F54C9.2
B0035.8	predicted	B0205.7
B0035.8	predicted	Y24D9A.4
B0035.8	predicted	Y56A3A.18
B0035.8	predicted	F25H2.10
B0035.8	predicted	F11F1.1
B0035.8	predicted	K04C1.4
B0035.8	predicted	F18H3.3
B0035.8	predicted	C30C11.4
B0035.8	predicted	F32A5.1
B0035.8	predicted	F35G12.4
B0035.8	predicted	C50F4.13
B0035.8	predicted	ZK856.13
B0035.8	predicted	F08B4.5
B0035.8	predicted	R08C7.3
B0035.8	predicted	K06A5.7
B0035.8	predicted	C53H9.2
B0035.8	predicted	Y71F9AL.18
B0035.8	predicted	F44E5.4
B0035.8	predicted	D2013.5
B0035.8	predicted	C02C6.1
B0035.8	predicted	ZK131.6
B0035.8	predicted	T12D8.6
B0035.8	predicted	K12C11.2
B0035.8	predicted	C47E8.5
B0035.8	predicted	ZK637.11
B0035.8	predicted	C48E7.2
B0035.8	predicted	F53G12.10
B0035.8	predicted	C35B1.1
B0035.8	predicted	M01E5.5
B0035.8	predicted	F07B7.3
B0035.8	predicted	Y73B3A.18
B0035.8	predicted	C42D4.8
B0035.8	predicted	F28D1.1
B0035.8	predicted	F35H10.1
B0035.8	predicted	K06C4.3
B0035.8	predicted	ZK131.10
B0035.8	predicted	T26A5.8
B0035.8	predicted	M04F3.1
B0035.8	predicted	R05H5.2
B0035.8	predicted	ZC477.9
B0035.8	predicted	F14B4.3
B0035.8	predicted	F45F2.4
B0035.8	predicted	T23G5.1
B0041.2	known	W07B3.2
B0041.2	known	T17H7.4
B0041.4	known	T09A5.10
B0041.4	known	W07B3.2
B0041.4	known	Y51H4A.17
B0041.4	known	Y18D10A.8
B0041.4	known	T01G9.5
B0041.4	known	R11G11.7
B0041.4	known	Y39E4B.1
B0041.4	known	F08G2.5
B0041.4	known	B0238.12
B0041.4	predicted	C48B4.1
B0041.4	predicted	F08A8.2
B0041.4	predicted	F35C8.5
B0041.4	predicted	Y66H1A.4
B0041.4	predicted	T25G3.3
B0041.4	predicted	T25G3.2
B0041.4	predicted	W09B6.2
B0041.4	predicted	VZK822L.1
B0041.4	predicted	C08H9.2
B0041.4	predicted	F30A10.6
B0041.4	predicted	W05H7.3
B0041.4	predicted	W07E11.1
B0041.4	predicted	Y40B1B.7
B0041.4	predicted	Y48G8AL.6
B0041.4	predicted	C33F10.12
B0041.4	predicted	T10C6.11
B0041.4	predicted	F56H11.4
B0041.4	predicted	T16G1.10
B0041.4	predicted	Y6B3A.1
B0041.4	predicted	F28A10.10
B0041.4	predicted	F35H10.11
B0041.4	predicted	Y110A7A.17
B0041.4	predicted	F54C1.2
B0041.4	predicted	F25B4.6
B0041.4	predicted	K01H12.2
B0041.4	predicted	Y105C5B.12
B0041.4	predicted	W08F4.8
B0041.4	predicted	Y37D8A.9
B0041.4	predicted	B0464.2
B0041.4	predicted	C29A12.3
B0041.4	predicted	W02F12.5
B0041.4	predicted	B0393.1
B0041.4	predicted	W06H3.3
B0041.4	predicted	T22B11.5
B0041.4	predicted	W07E6.2
B0041.4	predicted	C15F1.6
B0041.4	predicted	W08G11.4
B0041.4	predicted	C53H9.2
B0041.4	predicted	W01B11.3
B0041.4	predicted	F10B5.6
B0041.4	predicted	T10G3.6
B0041.4	predicted	C37C3.2
B0041.4	predicted	W05E10.4
B0041.4	predicted	ZK1098.5
B0041.4	predicted	Y48G9A.1
B0041.4	predicted	F11E6.5
B0041.4	predicted	Y32F6A.3
B0041.4	predicted	F57B9.5
B0041.4	predicted	ZC518.2
B0041.4	predicted	W09C5.1
B0041.4	predicted	C54H2.5
B0041.4	predicted	R13A5.12
B0041.4	predicted	F41H10.8
B0041.4	predicted	T20B12.3
B0041.4	predicted	F46C5.6
B0041.4	predicted	F39H11.2
B0041.4	predicted	F10D2.9
B0041.4	predicted	F55A12.8
B0041.4	predicted	Y73E7A.2
B0041.4	predicted	T27E9.1
B0041.4	predicted	F08A8.1
B0041.4	predicted	W08D2.7
B0041.4	predicted	W02A11.1
B0041.4	predicted	M03F8.3
B0041.4	predicted	F55G1.10
B0041.4	predicted	C24F3.1
B0041.4	predicted	F16A11.3
B0041.4	predicted	F54E12.4
B0041.4	predicted	K02G10.6
B0041.4	predicted	B0250.9
B0041.4	predicted	F07B7.3
B0041.4	predicted	F57H12.1
B0041.4	predicted	F26E4.1
B0041.4	predicted	R02E12.4
B0041.4	predicted	Y48A6B.5
B0041.4	predicted	C43E11.9
B0041.4	predicted	K01G5.5
B0041.4	predicted	C41C4.6
B0041.4	predicted	C47C12.4
B0041.4	predicted	K06C4.11
B0041.4	predicted	T10F2.2
B0041.4	predicted	Y47G6A.27
B0041.4	predicted	M02B7.5
B0041.4	predicted	H28O16.1
B0041.4	predicted	T19A6.2
B0041.4	predicted	H02I12.6
B0041.4	predicted	F55H2.2
B0041.4	predicted	ZK652.1
B0041.4	predicted	Y48G1A.4
B0041.4	predicted	ZK512.5
B0041.4	predicted	F54A5.3
B0041.4	predicted	K01C8.9
B0041.4	predicted	T10C6.12
B0041.4	predicted	F23B12.7
B0041.4	predicted	F32A6.3
B0041.4	predicted	F56H11.3
B0041.4	predicted	F28C6.6
B0041.4	predicted	T04A8.6
B0041.4	predicted	F33D11.10
B0041.4	predicted	T19E7.3
B0041.4	predicted	C34E10.10
B0041.4	predicted	C56G2.6
B0041.4	predicted	C15B12.7
B0041.4	predicted	W08E12.7
B0041.4	predicted	Y47G6A.6
B0041.4	predicted	F25H2.5
B0041.4	predicted	Y71H2B.10
B0041.4	predicted	F45F2.12
B0041.4	predicted	F32D8.12
B0041.4	predicted	F08A8.3
B0041.4	predicted	F01G4.3
B0041.4	predicted	T03F1.12
B0041.4	predicted	K02F3.2
B0041.4	predicted	T15H9.6
B0041.4	predicted	K07E3.4
B0041.4	predicted	C39F7.2
B0041.4	predicted	F11A10.7
B0041.4	predicted	Y47D3A.26
B0041.4	predicted	T05G5.5
B0041.4	predicted	F59B8.2
B0041.4	predicted	ZK836.2
B0041.4	predicted	ZK131.10
B0041.4	predicted	K06C4.4
B0041.4	predicted	ZK370.4
B0041.4	predicted	C42C1.5
B0041.4	predicted	K04D7.2
B0041.4	predicted	C16A3.7
B0041.4	predicted	W04A8.7
B0041.4	predicted	F08G2.1
B0041.4	predicted	C13G3.3
B0041.4	predicted	Y18D10A.19
B0041.4	predicted	T05A12.2
B0041.4	predicted	C09G4.1
B0041.4	predicted	F11A3.1
B0041.4	predicted	F45F2.4
B0041.4	predicted	C06B3.4
B0041.4	predicted	Y56A3A.18
B0041.4	predicted	H19N07.1
B0041.4	predicted	F33H1.1
B0041.4	predicted	K07E3.3
B0041.4	predicted	T12E12.4
B0041.4	predicted	Y56A3A.1
B0041.4	predicted	K11D2.3
B0041.4	predicted	Y108F1.4
B0041.4	predicted	K08E4.6
B0041.4	predicted	F55F8.2
B0041.4	predicted	T20B12.2
B0041.4	predicted	R11H6.1
B0041.4	predicted	ZK131.5
B0041.4	predicted	Y54E10BR.8
B0041.4	predicted	C40H1.4
B0041.4	predicted	F57B10.7
B0041.4	predicted	D2024.3
B0041.4	predicted	Y65B4A.3
B0041.4	predicted	C54C6.1
B0041.4	predicted	F17E9.13
B0041.4	predicted	C07E3.2
B0041.4	predicted	F25G6.5
B0041.4	predicted	F55A12.7
B0041.4	predicted	F54D8.2
B0041.4	predicted	C03C10.1
B0041.4	predicted	C47E12.4
B0041.4	predicted	T07F10.3
B0041.4	predicted	K07B1.3
B0041.4	predicted	T06D8.6
B0041.4	predicted	Y106G6G.6
B0041.4	predicted	K07H8.3
B0041.4	predicted	T05E11.5
B0041.4	predicted	C50F4.13
B0041.4	predicted	ZK686.2
B0041.4	predicted	C06B3.5
B0041.4	predicted	F47G9.1
B0041.4	predicted	W07E6.1
B0041.4	predicted	Y47D9A.1
B0041.4	predicted	T01B11.4
B0041.4	predicted	T05F1.10
B0041.4	predicted	ZK256.1
B0041.4	predicted	T05F1.8
B0041.4	predicted	Y65B4A.6
B0041.4	predicted	Y48G8AL.15
B0041.4	predicted	F28D1.1
B0041.4	predicted	C01A2.3
B0041.4	predicted	R05G6.7
B0041.4	predicted	W01D2.1
B0041.4	predicted	F41C3.3
B0041.4	predicted	Y48B6A.1
B0041.4	predicted	F09B9.3
B0041.4	predicted	F59F4.1
B0041.4	predicted	W02D3.6
B0041.4	predicted	F33D11.11
B0041.4	predicted	Y39D8C.1
B0041.4	predicted	W09G10.4
B0041.4	predicted	C50F4.5
B0041.4	predicted	Y71F9B.4
B0041.4	predicted	Y106G6G.2
B0041.4	predicted	F28F8.2
B0041.4	predicted	T06D8.5
B0041.4	predicted	R151.2
B0041.4	predicted	Y69A2AR.18
B0041.4	predicted	T06E8.1
B0041.4	predicted	W02D7.7
B0041.4	predicted	T02E1.5
B0041.4	predicted	C47B2.5
B0041.4	predicted	Y71H2AM.11
B0041.4	predicted	F01G4.6
B0041.4	predicted	Y49F6B.1
B0041.4	predicted	Y47A7.1
B0041.4	predicted	C31C9.2
B0041.4	predicted	F45E12.2
B0041.4	predicted	W09B6.1
B0041.4	predicted	F55F8.3
B0041.4	predicted	F10G7.4
B0041.4	predicted	T09B4.9
B0041.4	predicted	F25B4.7
B0041.4	predicted	R12B2.5
B0041.4	predicted	T03F6.2
B0041.4	predicted	C05C8.2
B0041.4	predicted	ZK1251.3
B0041.4	predicted	K04D7.1
B0041.4	predicted	Y37B11A.3
B0041.4	predicted	R17.2
B0041.4	predicted	T11F9.11
B0041.4	predicted	F11A5.12
B0041.4	predicted	M110.4
B0041.4	predicted	T27A3.2
B0041.4	predicted	F43G6.5
B0041.4	predicted	C50C3.6
B0041.4	predicted	ZK430.1
B0041.4	predicted	T27E9.7
B0041.4	predicted	Y66H1A.2
B0041.4	predicted	Y50D7A.4
B0041.4	predicted	F53H8.2
B0041.4	predicted	K10C8.3
B0041.4	predicted	K08A8.3
B0041.4	predicted	B0336.2
B0041.4	predicted	K06C4.12
B0041.4	predicted	K08E3.5
B0041.4	predicted	T23F6.4
B0041.4	predicted	C53D5.6
B0041.4	predicted	F08C6.2
B0041.4	predicted	Y113G7A.3
B0041.4	predicted	W06H3.2
B0041.4	predicted	Y53F4B.2
B0041.4	predicted	T10F2.5
B0041.4	predicted	F55G1.3
B0041.4	predicted	Y62E10A.12
B0041.4	predicted	F22B7.5
B0041.4	predicted	F45F2.2
B0041.4	predicted	F54E12.5
B0041.4	predicted	C18E9.2
B0041.4	predicted	T13A10.11
B0041.4	predicted	Y48A5A.1
B0041.4	predicted	R06A4.9
B0041.4	predicted	Y46E12BL.2
B0041.4	predicted	Y76B12C.7
B0041.4	predicted	C06E7.3
B0041.4	predicted	Y39A1A.12
B0041.4	predicted	F17E9.9
B0041.4	predicted	B0041.5
B0041.4	predicted	K06H7.4
B0041.4	predicted	F52D10.3
B0041.4	predicted	F55B12.4
B0041.4	predicted	Y48A6B.3
B0041.4	predicted	T22D1.3
B0041.4	predicted	M117.2
B0041.4	predicted	F13B9.1
B0041.4	predicted	F46E10.1
B0041.4	predicted	C14A4.10
B0041.4	predicted	E01A2.4
B0041.4	predicted	F23H11.9
B0041.4	predicted	F46F11.1
B0041.4	predicted	F17C11.9
B0041.4	predicted	Y53F4B.3
B0041.4	predicted	C49F5.1
B0041.4	predicted	F19H6.4
B0041.4	predicted	C50H11.1
B0041.4	predicted	C25A1.3
B0041.4	predicted	T07A9.9
B0041.4	predicted	C03D6.3
B0041.4	predicted	W02B12.9
B0041.4	predicted	C06E7.1
B0041.4	predicted	T05F1.3
B0041.4	predicted	Y57G11C.24
B0041.4	predicted	F38A5.13
B0041.4	predicted	Y38A8.3
B0041.4	predicted	ZK945.3
B0041.4	predicted	T05H4.6
B0041.4	predicted	R05H10.2
B0041.4	predicted	T01G1.3
B0041.4	predicted	F25C8.1
B0041.4	predicted	F27D9.1
B0041.4	predicted	F07E5.5
B0041.4	predicted	R01H10.1
B0041.4	predicted	R07E3.4
B0041.4	predicted	ZC513.5
B0041.4	predicted	K12H4.3
B0041.4	predicted	Y47G6A.11
B0041.4	predicted	Y47G6A.10
B0041.4	predicted	F08G2.2
B0041.4	predicted	F46F2.2
B0041.4	predicted	F55F8.5
B0041.4	predicted	F48E8.5
B0041.4	predicted	F43G6.9
B0041.4	predicted	F07B7.11
B0041.4	predicted	F57B9.4
B0041.4	predicted	ZK131.6
B0041.4	predicted	Y71G12B.14
B0041.4	predicted	T23D8.6
B0041.4	predicted	T20B5.1
B0041.4	predicted	Y48G10A.3
B0041.4	predicted	Y105E8A.19
B0041.4	predicted	F08A8.4
B0041.4	predicted	F48A11.1
B0041.4	predicted	F44G4.1
B0041.4	predicted	Y18H1A.11
B0041.4	predicted	W03F9.5
B0041.4	predicted	C23H3.7
B0041.4	predicted	F07B7.10
B0041.4	predicted	C14C10.1
B0041.4	predicted	C47E12.2
B0041.4	predicted	Y111B2A.12
B0041.4	predicted	C28H8.4
B0041.4	predicted	C34F6.8
B0041.4	predicted	F35H10.1
B0041.4	predicted	F09G2.4
B0041.4	predicted	ZC518.3
B0041.4	predicted	F32A5.7
B0041.4	predicted	ZK131.9
B0041.4	predicted	T02H6.1
B0041.4	predicted	F31D4.3
B0041.4	predicted	Y48G8AL.5
B0041.4	predicted	F07B7.4
B0041.4	predicted	F27D9.6
B0041.4	predicted	C25F6.3
B0041.4	predicted	C16A3.3
B0041.4	predicted	F12B6.1
B0041.4	predicted	F25G6.2
B0041.4	predicted	C15H11.9
B0041.4	predicted	C56E6.5
B0041.4	predicted	F42F12.3
B0041.4	predicted	K11H3.3
B0041.4	predicted	T01G1.4
B0041.4	predicted	T14G10.7
B0041.4	predicted	Y111B2A.28
B0041.4	predicted	T22D1.4
B0041.4	predicted	Y37E11AL.8
B0041.4	predicted	W06D12.3
B0041.4	predicted	C14F5.5
B0041.4	predicted	R74.1
B0041.4	predicted	Y54E10A.10
B0041.4	predicted	R05G6.5
B0041.4	predicted	K08F11.5
B0041.4	predicted	F08B4.5
B0041.4	predicted	C24H12.4
B0041.4	predicted	H02I12.7
B0041.4	predicted	F58B3.4
B0041.4	predicted	K06C4.3
B0041.4	predicted	C36B1.12
B0041.5	predicted	K10B3.7
B0041.5	predicted	ZK154.3
B0041.5	predicted	T21B10.2
B0041.5	predicted	Y110A7A.12
B0041.5	predicted	C05D11.11
B0041.5	predicted	C44B11.3
B0041.5	predicted	B0272.1
B0041.5	predicted	Y87G2A.8
B0041.5	predicted	C47E8.5
B0041.5	predicted	T05E11.3
B0041.5	predicted	F26E4.8
B0041.5	predicted	F23B12.5
B0041.5	predicted	T28D6.2
B0041.5	predicted	K12G11.4
B0041.5	predicted	F20B6.2
B0041.5	predicted	C54C6.2
B0041.5	predicted	C34E10.6
B0041.5	predicted	K10B3.8
B0041.5	predicted	ZK899.4
B0041.5	predicted	K01G5.7
B0041.5	predicted	C47B2.3
B0041.5	predicted	F33H1.2
B0041.5	predicted	F16D3.1
B0041.5	predicted	T09F3.3
B0041.5	predicted	C42C1.5
B0041.5	predicted	F44F4.11
B0041.5	predicted	F32H2.9
B0041.5	predicted	D2063.1
B0041.5	predicted	C36E8.5
B0041.5	predicted	K12G11.3
B0041.5	predicted	Y47D9A.1
B0041.5	predicted	F40F4.5
B0041.6	known	B0041.6
B0041.6	predicted	C02C2.5
B0041.6	predicted	Y46G5A.21
B0041.6	predicted	C26C6.1
B0205.3	known	R13A5.8
B0205.3	known	T10B10.1
B0205.3	known	B0336.10
B0205.3	known	C16C2.3
B0205.3	known	F23F12.6
B0205.3	known	F53G12.10
B0205.3	known	K11H3.1
B0205.3	known	F55D10.2
B0205.3	known	F15B9.10
B0205.3	known	Y39B6A.20
B0205.3	known	F23C8.5
B0205.3	known	C23H3.4
B0205.3	known	ZK20.3
B0205.3	known	K09E2.3
B0205.3	known	W09C5.1
B0205.3	known	K08A8.1
B0205.3	known	T02E9.2
B0205.3	known	F57F5.1
B0205.3	known	T23B5.1
B0205.3	known	F15B9.5
B0205.3	known	B0336.2
B0205.3	known	F20D12.1
B0205.3	known	T24D8.1
B0205.3	predicted	Y50D7A.2
B0205.3	predicted	F39H11.5
B0205.3	predicted	F59B2.5
B0205.3	predicted	H06I04.4
B0205.3	predicted	F29G9.5
B0205.3	predicted	Y48B6A.12
B0205.3	predicted	Y47D9A.1
B0205.3	predicted	K05B2.2
B0205.3	predicted	K07D4.3
B0205.3	predicted	T25B9.9
B0205.3	predicted	Y49E10.1
B0205.3	predicted	T20F5.2
B0205.3	predicted	F33D11.11
B0205.3	predicted	F23F1.8
B0205.3	predicted	F22D6.3
B0205.3	predicted	C23G10.4
B0205.3	predicted	B0205.3
B0205.3	predicted	Y38A8.2
B0205.3	predicted	C15H11.7
B0205.3	predicted	T06D8.8
B0205.3	predicted	C02F5.9
B0205.3	predicted	C13B4.2
B0205.3	predicted	F26D10.3
B0205.3	predicted	C30C11.2
B0205.3	predicted	F22B3.4
B0205.3	predicted	T06G6.9
B0205.3	predicted	W06H3.3
B0205.3	predicted	Y55F3AM.15
B0205.3	predicted	C52E4.4
B0205.3	predicted	F56H1.4
B0205.3	predicted	K05C4.1
B0205.3	predicted	F49C12.8
B0205.3	predicted	F07A11.2
B0205.3	predicted	D2013.7
B0205.3	predicted	C14C10.5
B0205.3	predicted	F39B2.1
B0205.3	predicted	C10G11.8
B0205.3	predicted	Y39G10AR.9
B0205.3	predicted	C06E2.3
B0205.3	predicted	C36B1.4
B0205.3	predicted	T22D1.9
B0205.3	predicted	Y110A7A.14
B0205.3	predicted	ZK20.5
B0205.3	predicted	R12E2.3
B0205.3	predicted	F44E5.5
B0205.3	predicted	F56F11.4
B0205.3	predicted	C42C1.5
B0205.3	predicted	C07E3.1
B0205.3	predicted	F57B9.10
B0205.3	predicted	C34E10.2
B0205.3	predicted	Y67H2A.6
B0205.3	predicted	C01G10.8
B0205.3	predicted	D1054.2
B0205.3	predicted	F40G9.3
B0205.3	predicted	F10G7.8
B0205.3	predicted	D2045.2
B0205.3	predicted	CD4.6
B0205.3	predicted	F44E5.4
B0205.3	predicted	B0336.8
B0205.3	predicted	C12C8.1
B0205.6	predicted	F54C9.2
B0205.6	predicted	C12C8.1
B0205.6	predicted	F33H1.2
B0205.6	predicted	F11F1.1
B0205.6	predicted	F44E5.4
B0205.6	predicted	Y45F10D.4
B0205.6	predicted	K10B3.7
B0205.6	predicted	F13H8.9
B0205.6	predicted	F25H8.2
B0205.6	predicted	F26D10.3
B0205.6	predicted	M01A10.2
B0205.6	predicted	F44E5.5
B0205.6	predicted	F56F10.4
B0205.6	predicted	T09F3.3
B0205.6	predicted	B0205.6
B0205.6	predicted	Y116A8C.12
B0205.6	predicted	K10B3.8
B0205.7	known	T01G9.6
B0205.7	predicted	ZK546.14
B0205.7	predicted	F25C8.5
B0205.7	predicted	F08G2.1
B0205.7	predicted	H17B01.1
B0205.7	predicted	ZK154.3
B0205.7	predicted	F45F2.4
B0205.7	predicted	F17E9.13
B0205.7	predicted	K01G5.2
B0205.7	predicted	F58E10.3
B0205.7	predicted	T23G4.1
B0205.7	predicted	F54E12.5
B0205.7	predicted	B0511.6
B0205.7	predicted	F55A12.8
B0205.7	predicted	M110.4
B0205.7	predicted	B0280.9
B0205.7	predicted	H02I12.6
B0205.7	predicted	Y47D9A.1
B0205.7	predicted	ZK1128.6
B0205.7	predicted	K06C4.11
B0205.7	predicted	F55G1.3
B0205.7	predicted	F54C9.9
B0205.7	predicted	C08H9.2
B0205.7	predicted	T08B2.5
B0205.7	predicted	F56C9.1
B0205.7	predicted	K06C4.4
B0205.7	predicted	T01G1.3
B0205.7	predicted	C36E8.5
B0205.7	predicted	B0205.7
B0205.7	predicted	C54C6.2
B0205.7	predicted	F26D10.3
B0205.7	predicted	Y46H3C.4
B0205.7	predicted	F35H10.11
B0205.7	predicted	R06C1.1
B0205.7	predicted	H28O16.2
B0205.7	predicted	F07B7.10
B0205.7	predicted	T09A5.9
B0205.7	predicted	F55A3.3
B0205.7	predicted	T04A8.14
B0205.7	predicted	C16A3.3
B0205.7	predicted	K11C4.3
B0205.7	predicted	H02I12.7
B0205.7	predicted	B0272.1
B0205.7	predicted	K01G5.7
B0205.7	predicted	ZK131.5
B0205.7	predicted	Y48B6A.1
B0205.7	predicted	C14B1.1
B0205.7	predicted	F44E5.4
B0205.7	predicted	H31G24.1
B0205.7	predicted	D2096.8
B0205.7	predicted	F07B7.3
B0205.7	predicted	R13A5.12
B0205.7	predicted	F07B7.4
B0205.7	predicted	C14B9.2
B0205.7	predicted	C55A6.2
B0205.7	predicted	C53A5.3
B0205.7	predicted	F58B3.4
B0205.7	predicted	K06C4.3
B0205.7	predicted	C27A2.2
B0205.7	predicted	ZK131.6
B0205.7	predicted	F33H2.5
B0205.7	predicted	H23L24.3
B0205.7	predicted	B0464.2
B0205.7	predicted	R05H10.2
B0205.7	predicted	C06A8.6
B0205.7	predicted	F35F11.1
B0205.7	predicted	F25B3.6
B0205.7	predicted	F07B7.11
B0205.7	predicted	B0261.1
B0205.7	predicted	ZK1127.7
B0205.7	predicted	K04G2.1
B0205.7	predicted	F44E5.5
B0205.7	predicted	F32E10.1
B0205.7	predicted	ZK131.9
B0205.7	predicted	C32F10.5
B0205.7	predicted	F55G1.10
B0205.7	predicted	K08H2.6
B0205.7	predicted	Y51H7C.11
B0205.7	predicted	F46F2.2
B0205.7	predicted	C50F4.13
B0205.7	predicted	T10C6.12
B0205.7	predicted	Y111B2A.8
B0205.7	predicted	W07E6.1
B0205.7	predicted	T22D1.10
B0205.7	predicted	T07A9.9
B0205.7	predicted	F54E12.4
B0205.7	predicted	C07A12.4
B0205.7	predicted	F23B2.6
B0205.7	predicted	C42C1.5
B0205.7	predicted	M18.7
B0205.7	predicted	H06O01.1
B0205.7	predicted	F52D10.3
B0205.7	predicted	F29F11.6
B0205.7	predicted	K12D12.1
B0205.7	predicted	C50F4.5
B0205.7	predicted	C37H5.5
B0205.7	predicted	K06C4.12
B0205.7	predicted	ZK945.3
B0205.7	predicted	T23D8.6
B0205.7	predicted	C12C8.1
B0205.7	predicted	F54C9.2
B0205.7	predicted	Y54E2A.11
B0205.7	predicted	JC8.2
B0205.7	predicted	F20B6.2
B0205.7	predicted	F54G8.4
B0205.7	predicted	K01C8.9
B0205.7	predicted	F17E9.9
B0205.7	predicted	R09B5.11
B0205.7	predicted	T20B12.8
B0205.7	predicted	T10C6.11
B0205.7	predicted	F11F1.1
B0205.7	predicted	C01F6.5
B0205.7	predicted	F45F2.2
B0205.7	predicted	Y54G2A.1
B0205.7	predicted	F08G2.2
B0205.7	predicted	F35H10.1
B0205.7	predicted	M117.2
B0205.7	predicted	C47B2.5
B0205.7	predicted	C03C10.1
B0205.7	predicted	ZK131.10
B0205.7	predicted	F02E9.4
B0205.7	predicted	ZK973.1
B0205.7	predicted	Y73E7A.2
B0205.7	predicted	Y94H6A.5
B0205.7	predicted	C56C10.8
B0205.7	predicted	Y110A7A.12
B0205.7	predicted	F53H8.2
B0205.7	predicted	F45F2.12
B0205.7	predicted	K07C5.4
B0205.7	predicted	C55F2.1
B0205.7	predicted	C47G2.5
B0205.7	predicted	F11A10.7
B0207.4	known	F18C5.2
B0207.4	known	F02E8.1
B0207.4	known	C14F11.6
B0207.4	known	Y39G10AR.13
B0207.4	known	F41C3.5
B0207.4	known	B0207.4
B0207.6	known	C34E10.2
B0207.6	predicted	Y47D9A.1
B0207.6	predicted	F25H2.10
B0207.6	predicted	F54C9.2
B0207.6	predicted	D2063.1
B0207.6	predicted	T05E11.1
B0207.6	predicted	F54C9.5
B0207.6	predicted	C42C1.5
B0207.6	predicted	F11F1.1
B0207.6	predicted	K12G11.3
B0207.6	predicted	K12G11.4
B0212.1	predicted	F39B2.10
B0212.1	predicted	T04A8.5
B0212.5	predicted	T18H9.7
B0212.5	predicted	C01F6.6
B0212.5	predicted	F53H8.2
B0212.5	predicted	ZK632.6
B0212.5	predicted	B0212.5
B0212.5	predicted	Y40C5A.2
B0213.11	known	F54D7.2
B0218.1	predicted	T05A8.4
B0218.1	predicted	F18A12.8
B0218.1	predicted	ZK20.6
B0218.2	predicted	F18A12.8
B0218.2	predicted	T05A8.4
B0218.2	predicted	ZK20.6
B0218.3	known	F59A2.1
B0218.3	known	W02G9.3
B0218.3	known	B0547.1
B0218.3	known	F41E6.6
B0218.3	known	C54G4.1
B0218.3	known	F54D5.7
B0218.3	known	R02F2.9
B0218.3	known	Y75B8A.20
B0218.3	known	T12G3.1
B0218.3	known	B0336.7
B0218.3	known	F10E7.8
B0218.3	known	T09B4.9
B0218.3	known	C38D4.6
B0218.3	known	F29G6.3
B0218.3	known	W02G9.2
B0218.3	known	K11E8.1
B0218.3	known	Y46G5A.31
B0218.3	known	C15C8.2
B0218.3	known	F32B6.1
B0218.3	known	K04G7.3
B0218.3	known	C44C8.6
B0218.3	known	F54D5.8
B0218.3	known	Y59A8B.7
B0222.2	predicted	F17C11.7
B0222.2	predicted	C23G10.3
B0222.2	predicted	F10D7.2
B0222.2	predicted	R05D3.2
B0222.3	predicted	F17C11.7
B0222.3	predicted	F10D7.2
B0222.3	predicted	R05D3.2
B0222.3	predicted	C23G10.3
B0222.4	predicted	K02G10.6
B0222.4	predicted	Y71G12B.15
B0222.4	predicted	F58A4.10
B0222.4	predicted	C24F3.1
B0222.4	predicted	Y87G2A.9
B0222.4	predicted	C09G4.1
B0222.6	known	K01G5.4
B0222.7	known	M01E11.2
B0222.8	known	T01G1.1
B0222.8	known	C40A11.2
B0228.5	predicted	T10F2.3
B0228.5	predicted	F49C12.8
B0228.5	predicted	F53A2.6
B0228.5	predicted	B0348.6
B0228.5	predicted	K10B3.7
B0228.5	predicted	Y48E1B.13
B0228.5	predicted	Y37E3.7
B0228.5	predicted	R07E5.2
B0228.5	predicted	R04A9.4
B0228.5	predicted	F25H8.2
B0228.5	predicted	C48D1.2
B0228.5	predicted	Y69A2AR.30
B0228.5	predicted	F40F8.8
B0228.5	predicted	F43E2.5
B0228.5	predicted	C07E3.1
B0228.5	predicted	C05D9.5
B0228.5	predicted	D2063.1
B0228.5	predicted	B0547.1
B0228.5	predicted	F33H1.2
B0228.5	predicted	K12G11.4
B0228.5	predicted	K12G11.3
B0228.5	predicted	F09E5.15
B0228.5	predicted	R09B3.1
B0228.5	predicted	K10B3.8
B0228.5	predicted	T09F3.3
B0228.5	predicted	Y57A10A.30
B0228.5	predicted	F54D5.12
B0228.7	predicted	K11D9.1
B0228.7	predicted	F52A8.2
B0228.7	predicted	F08F1.8
B0228.7	predicted	F45G2.8
B0228.7	predicted	C15H11.6
B0228.7	predicted	C15H11.3
B0228.7	predicted	T21C9.4
B0228.7	predicted	B0228.7
B0228.7	predicted	F35G12.11
B0228.7	predicted	F55A4.5
B0228.7	predicted	C07A4.3
B0228.7	predicted	F13G3.4
B0228.7	predicted	F29B9.6
B0238.1	known	M110.5
B0238.10	predicted	K06H7.9
B0238.10	predicted	B0238.10
B0238.10	predicted	T23B12.4
B0238.10	predicted	F57B10.8
B0238.12	known	Y39B6A.1
B0238.12	known	Y57A10C.6
B0238.12	known	R05F9.10
B0238.12	known	Y39B6A.19
B0240.1	predicted	T27E9.7
B0240.1	predicted	F58A4.10
B0240.1	predicted	Y71G12B.15
B0240.1	predicted	Y87G2A.9
B0240.2	predicted	Y105E8A.14
B0240.2	predicted	C55A6.1
B0240.4	predicted	C08B11.4
B0240.4	predicted	K07C11.9
B0244.8	known	C35B8.2
B0250.1	known	C44H4.5
B0250.1	known	W09H1.6
B0250.1	known	T11B7.4
B0250.1	known	F53G12.5
B0250.1	known	K08E3.7
B0250.1	known	C07H6.5
B0250.1	predicted	M117.2
B0250.1	predicted	ZC434.9
B0250.1	predicted	F58A3.2
B0250.1	predicted	T06A4.1
B0250.1	predicted	Y47G6A.19
B0250.1	predicted	T12E12.1
B0250.1	predicted	F52D10.3
B0250.1	predicted	Y92H12BL.5
B0250.1	predicted	T06A4.3
B0250.1	predicted	Y18H1A.9
B0250.1	predicted	W08E12.7
B0250.2	known	W04D2.1
B0250.5	predicted	K02D7.1
B0250.5	predicted	F57B10.8
B0250.9	predicted	F09E10.8
B0250.9	predicted	Y110A7A.12
B0250.9	predicted	H14E04.1
B0250.9	predicted	W08F4.3
B0250.9	predicted	F54C9.2
B0250.9	predicted	K08E3.3
B0250.9	predicted	C12C8.1
B0250.9	predicted	T13F2.1
B0250.9	predicted	B0250.9
B0250.9	predicted	F26D10.3
B0250.9	predicted	ZC8.1
B0250.9	predicted	C32D5.12
B0250.9	predicted	C18E9.11
B0250.9	predicted	F44E5.4
B0250.9	predicted	F44E5.5
B0250.9	predicted	Y37A1B.13
B0250.9	predicted	W08D2.4
B0250.9	predicted	Y6B3B.11
B0250.9	predicted	F45E1.7
B0250.9	predicted	Y37A1B.12
B0250.9	predicted	T01B7.5
B0250.9	predicted	F11F1.1
B0250.9	predicted	F20B6.2
B0250.9	predicted	B0365.3
B0250.9	predicted	ZC449.6
B0252.2	predicted	C42D8.5
B0252.2	predicted	C55A6.10
B0252.2	predicted	F32A5.7
B0252.2	predicted	W03F9.5
B0252.3	known	T22D1.9
B0252.4	predicted	K07C5.6
B0261.1	predicted	C32F10.2
B0261.1	predicted	F39H11.2
B0261.1	predicted	F55F8.4
B0261.1	predicted	K04F1.15
B0261.1	predicted	F45E12.2
B0261.1	predicted	T20B12.2
B0261.1	predicted	ZK856.13
B0261.1	predicted	F54D8.3
B0261.1	predicted	ZK858.1
B0261.2	predicted	Y116A8C.32
B0261.2	predicted	W02B12.8
B0261.2	predicted	C07H6.6
B0261.2	predicted	Y18D10A.19
B0261.2	predicted	F53A2.6
B0261.2	predicted	R04A9.4
B0261.2	predicted	C10C5.6
B0261.2	predicted	Y54E2A.11
B0261.2	predicted	T21G5.5
B0261.2	predicted	F42H10.2
B0261.2	predicted	ZK616.3
B0261.2	predicted	Y57A10A.20
B0261.2	predicted	F11C1.1
B0261.2	predicted	F37E3.1
B0261.2	predicted	C10H11.8
B0261.2	predicted	F31D4.3
B0261.2	predicted	Y57A10A.30
B0261.2	predicted	F29C12.3
B0261.2	predicted	F45G2.10
B0261.2	predicted	M117.2
B0261.2	predicted	T23G11.3
B0261.2	predicted	B0348.6
B0261.2	predicted	F31C3.5
B0261.2	predicted	F52D10.3
B0261.2	predicted	B0261.2
B0272.1	known	F15B10.2
B0272.1	predicted	F22B3.4
B0272.1	predicted	C56E6.5
B0272.1	predicted	F38B6.4
B0272.1	predicted	Y34D9A.10
B0272.1	predicted	T01B11.4
B0272.1	predicted	C47D12.3
B0272.1	predicted	C25F6.3
B0272.1	predicted	F23F1.6
B0272.1	predicted	F25B4.7
B0272.1	predicted	ZK742.1
B0272.1	predicted	D2085.1
B0272.1	predicted	F35C8.5
B0272.1	predicted	C31C9.2
B0272.1	predicted	K12G11.4
B0272.1	predicted	K12H4.3
B0272.1	predicted	C06A1.5
B0272.1	predicted	C52B9.4
B0272.1	predicted	T21F4.1
B0272.1	predicted	T10B5.5
B0272.1	predicted	W02B12.9
B0272.1	predicted	F29F11.6
B0272.1	predicted	Y39D8C.1
B0272.1	predicted	F25H5.3
B0272.1	predicted	Y51A2D.4
B0272.1	predicted	Y51A2D.5
B0272.1	predicted	Y39G10AR.14
B0272.1	predicted	Y50D7A.2
B0272.1	predicted	Y48G1A.5
B0272.1	predicted	Y54H5A.2
B0272.1	predicted	C24F3.1
B0272.1	predicted	C28H8.4
B0272.1	predicted	Y6E2A.9
B0272.1	predicted	W09B6.1
B0272.1	predicted	K01G5.5
B0272.1	predicted	F28B3.8
B0272.1	predicted	F43H9.2
B0272.1	predicted	VZK822L.1
B0272.1	predicted	F37H8.4
B0272.1	predicted	T12E12.4
B0272.1	predicted	W06B11.2
B0272.1	predicted	C32D5.12
B0272.1	predicted	T20B12.8
B0272.1	predicted	C14C10.1
B0272.1	predicted	F35F11.1
B0272.1	predicted	F08F8.2
B0272.1	predicted	C02F5.3
B0272.1	predicted	T24H7.1
B0272.1	predicted	C28G1.3
B0272.1	predicted	ZK512.5
B0272.1	predicted	F11A3.2
B0272.1	predicted	K12D12.2
B0272.1	predicted	F25B5.6
B0272.1	predicted	Y75B8A.4
B0272.1	predicted	Y105E8A.9
B0272.1	predicted	C01G10.8
B0272.1	predicted	F10D2.9
B0272.1	predicted	C05D11.1
B0272.1	predicted	W06H3.3
B0272.1	predicted	T21G5.3
B0272.1	predicted	R05G6.7
B0272.1	predicted	C34B2.6
B0272.1	predicted	W02D7.7
B0272.1	predicted	R107.1
B0272.1	predicted	F23B12.7
B0272.1	predicted	F10B5.6
B0272.1	predicted	ZK899.4
B0272.1	predicted	C29A12.3
B0272.1	predicted	C36A4.9
B0272.1	predicted	F37C12.7
B0272.1	predicted	C13B9.3
B0272.1	predicted	C32F10.5
B0272.1	predicted	Y53F4B.22
B0272.1	predicted	C26E6.3
B0272.1	predicted	F22D6.3
B0272.1	predicted	ZC513.5
B0272.1	predicted	E01A2.4
B0272.1	predicted	ZC449.6
B0272.1	predicted	F15D3.6
B0272.1	predicted	C47E12.5
B0272.1	predicted	C34D4.14
B0272.1	predicted	Y54E10A.9
B0272.1	predicted	F55F8.5
B0272.1	predicted	Y53F4B.2
B0272.1	predicted	C25A1.5
B0272.1	predicted	ZC8.1
B0272.1	predicted	M153.1
B0272.1	predicted	K08E5.2
B0272.1	predicted	Y47D9A.1
B0272.1	predicted	ZK593.1
B0272.1	predicted	R53.1
B0272.1	predicted	ZK829.4
B0272.1	predicted	W07E11.1
B0272.1	predicted	F31F6.6
B0272.1	predicted	C50D2.2
B0272.1	predicted	Y66H1A.2
B0272.1	predicted	T07F10.1
B0272.1	predicted	B0285.6
B0272.1	predicted	C40H1.4
B0272.1	predicted	F26E4.8
B0272.1	predicted	C54H2.5
B0272.1	predicted	ZK616.3
B0272.1	predicted	C41C4.10
B0272.1	predicted	F49D11.10
B0272.1	predicted	F33D11.10
B0272.1	predicted	ZK1251.3
B0272.1	predicted	C43E11.9
B0272.1	predicted	B0414.6
B0272.1	predicted	C53D5.6
B0272.1	predicted	F25B4.6
B0272.1	predicted	Y97E10AR.6
B0272.1	predicted	W03F9.5
B0272.1	predicted	Y48B6A.12
B0272.1	predicted	F40F4.5
B0272.1	predicted	Y47G6A.6
B0272.1	predicted	H37A05.1
B0272.1	predicted	T28D6.2
B0272.1	predicted	F56H11.3
B0272.1	predicted	C33F10.12
B0272.1	predicted	F23B12.5
B0272.1	predicted	R10E4.4
B0272.1	predicted	W02D3.6
B0272.1	predicted	F09B9.3
B0272.1	predicted	D2024.3
B0272.1	predicted	W01B11.3
B0272.1	predicted	F56C9.1
B0272.1	predicted	T20B12.1
B0272.1	predicted	C09G4.1
B0272.1	predicted	Y6B3B.11
B0272.1	predicted	C34E10.6
B0272.1	predicted	F39H2.3
B0272.1	predicted	ZK1098.4
B0272.1	predicted	T20G5.1
B0272.1	predicted	C14F5.4
B0272.1	predicted	C15B12.7
B0272.1	predicted	F58G11.1
B0272.1	predicted	R74.6
B0272.1	predicted	F19H6.4
B0272.1	predicted	F12B6.1
B0272.1	predicted	F11C1.1
B0272.1	predicted	F58F6.4
B0272.1	predicted	F53G2.7
B0272.1	predicted	K02G10.6
B0272.1	predicted	F32H2.9
B0272.1	predicted	T19A6.1
B0272.1	predicted	Y48G9A.1
B0272.1	predicted	C44B11.3
B0272.1	predicted	W06D12.3
B0272.1	predicted	Y39G10AR.20
B0272.1	predicted	Y65B4A.6
B0272.1	predicted	F49B2.6
B0272.1	predicted	F01G4.3
B0272.1	predicted	F23H11.9
B0272.1	predicted	T05G5.3
B0272.1	predicted	Y71H2AM.19
B0272.1	predicted	F49E8.3
B0272.1	predicted	R151.2
B0272.1	predicted	C34E10.2
B0272.1	predicted	C42C1.5
B0272.1	predicted	T27E9.1
B0272.1	predicted	C47E12.2
B0272.1	predicted	C15F1.6
B0272.1	predicted	T05F1.8
B0272.1	predicted	C47B2.3
B0272.1	predicted	F43G9.1
B0272.1	predicted	Y105E8A.23
B0272.1	predicted	F11E6.5
B0272.1	predicted	C24G6.3
B0272.1	predicted	T07A9.9
B0272.1	predicted	T21C9.12
B0272.1	predicted	B0454.6
B0272.1	predicted	M01F1.5
B0272.1	predicted	F56H11.4
B0272.1	predicted	C16A3.3
B0272.1	predicted	F54D8.3
B0272.1	predicted	F13B9.1
B0272.1	predicted	T01G1.4
B0272.1	predicted	ZK686.2
B0272.1	predicted	Y37E3.9
B0272.1	predicted	F41H10.8
B0272.1	predicted	F07A11.2
B0272.1	predicted	Y66D12A.15
B0272.1	predicted	F16D3.1
B0272.1	predicted	F34D10.2
B0272.1	predicted	Y39G10AR.8
B0272.1	predicted	ZK1058.5
B0272.1	predicted	F21D5.7
B0272.1	predicted	T19A6.2
B0272.1	predicted	K04F1.15
B0272.1	predicted	ZK256.1
B0272.1	predicted	F16D3.4
B0272.1	predicted	F42F12.3
B0272.1	predicted	C55B7.1
B0272.1	predicted	C47G2.5
B0272.1	predicted	ZK792.8
B0272.1	predicted	F38E11.5
B0272.1	predicted	Y53F4B.42
B0272.1	predicted	F28C6.4
B0272.1	predicted	C27A7.5
B0272.1	predicted	T22G5.5
B0272.1	predicted	K12G11.3
B0272.1	predicted	R07E3.4
B0272.1	predicted	F57B9.5
B0272.1	predicted	T04F8.1
B0272.1	predicted	R06A4.4
B0272.1	predicted	F44F4.11
B0272.1	predicted	Y87G2A.3
B0272.1	predicted	K01H12.2
B0272.1	predicted	D2063.1
B0272.1	predicted	Y23H5B.5
B0272.1	predicted	F01G4.6
B0272.1	predicted	T22D1.10
B0272.1	predicted	C47B2.2
B0272.1	predicted	C46F4.2
B0272.1	predicted	Y47H9C.7
B0272.1	predicted	F42H10.2
B0272.1	predicted	F14B4.3
B0272.1	predicted	Y67D2.2
B0272.2	known	C15H9.4
B0272.2	known	F17C11.9
B0272.4	known	Y49F6C.3
B0272.4	known	R09B5.5
B0273.3	predicted	F43G9.10
B0273.4	predicted	B0273.4
B0280.1	predicted	T08D10.1
B0280.1	predicted	F57H12.1
B0280.1	predicted	R06B9.1
B0280.1	predicted	F35F10.12
B0280.1	predicted	Y47G6A.20
B0280.1	predicted	T20D4.6
B0280.1	predicted	C04E12.11
B0280.1	predicted	H14N18.4
B0280.1	predicted	Y46G5A.35
B0280.1	predicted	F46E10.10
B0280.1	predicted	C18H7.2
B0280.1	predicted	Y53H1A.5
B0280.1	predicted	T03D8.6
B0280.1	predicted	R12H7.1
B0280.1	predicted	Y113G7B.17
B0280.1	predicted	C16E9.4
B0280.1	predicted	Y17G7B.11
B0280.1	predicted	Y8G1A.2
B0280.1	predicted	F22F4.2
B0280.1	predicted	B0336.2
B0280.1	predicted	R07D5.1
B0280.1	predicted	R12E2.4
B0280.1	predicted	T16H5.1
B0280.1	predicted	R12E2.5
B0280.1	predicted	F21D5.1
B0280.1	predicted	Y73B6A.5
B0280.1	predicted	T02E1.5
B0280.1	predicted	T11F9.11
B0280.1	predicted	Y49E10.24
B0280.1	predicted	F48F7.7
B0280.1	predicted	C53D5.5
B0280.1	predicted	M57.2
B0280.1	predicted	F35F10.11
B0280.1	predicted	F33D4.8
B0280.1	predicted	R06B9.3
B0280.1	predicted	C04E12.12
B0280.1	predicted	T05F1.10
B0280.1	predicted	F13G3.8
B0280.1	predicted	F53F4.10
B0280.1	predicted	K11D9.2
B0280.1	predicted	F09E5.11
B0280.1	predicted	M7.1
B0280.12	predicted	C06E1.4
B0280.12	predicted	F52D10.3
B0280.12	predicted	F13H8.4
B0280.12	predicted	B0365.3
B0280.12	predicted	C44B11.3
B0280.12	predicted	B0280.12
B0280.12	predicted	M117.2
B0280.12	predicted	Y57G11C.22
B0280.12	predicted	F27D9.1
B0280.3	predicted	F44E5.5
B0280.3	predicted	F26D10.3
B0280.3	predicted	R06C7.6
B0280.3	predicted	D2045.7
B0280.3	predicted	C12C8.1
B0280.3	predicted	B0280.3
B0280.3	predicted	F44E5.4
B0280.5	known	K01G5.4
B0280.5	predicted	T11A5.6
B0280.5	predicted	F38A1.8
B0280.5	predicted	W05G11.4
B0280.8	known	T27F2.3
B0280.8	known	ZK930.3
B0280.8	known	M03D4.1
B0280.8	known	B0280.8
B0280.8	known	C27B7.4
B0280.9	predicted	F55A12.8
B0280.9	predicted	Y53C12B.2
B0280.9	predicted	F26D10.3
B0280.9	predicted	F44E5.4
B0280.9	predicted	B0280.9
B0280.9	predicted	F11F1.1
B0280.9	predicted	Y45F10D.7
B0280.9	predicted	F27C1.6
B0280.9	predicted	C16C10.2
B0280.9	predicted	Y61A9LA.10
B0280.9	predicted	F20B6.2
B0280.9	predicted	Y110A7A.12
B0280.9	predicted	K05C4.5
B0280.9	predicted	K07C5.4
B0280.9	predicted	Y23H5B.5
B0280.9	predicted	F55F8.3
B0280.9	predicted	T01G9.6
B0280.9	predicted	T01C3.7
B0280.9	predicted	F49D11.10
B0280.9	predicted	F54C9.2
B0280.9	predicted	F13H8.2
B0280.9	predicted	ZK430.1
B0280.9	predicted	ZK973.3
B0280.9	predicted	C48E7.3
B0280.9	predicted	Y51H7C.11
B0280.9	predicted	F44E5.5
B0280.9	predicted	C12C8.1
B0280.9	predicted	C16A3.3
B0280.9	predicted	T09B4.10
B0280.9	predicted	W03B1.4
B0280.9	predicted	Y49A3A.2
B0280.9	predicted	Y73E7A.2
B0281.5	known	C36B1.4
B0281.5	known	Y108G3AL.1
B0281.5	known	R12B2.1
B0285.4	predicted	F26E4.1
B0285.6	predicted	F40F4.5
B0285.6	predicted	C47B2.3
B0285.6	predicted	D2063.1
B0285.6	predicted	F32H2.9
B0285.6	predicted	Y47D9A.1
B0285.6	predicted	Y110A7A.12
B0285.6	predicted	C44B11.3
B0285.6	predicted	F20B6.2
B0285.6	predicted	K10B3.8
B0285.6	predicted	C48G7.3
B0285.6	predicted	C42C1.5
B0285.6	predicted	F11A5.12
B0285.6	predicted	T09F3.3
B0285.6	predicted	F16D3.1
B0285.6	predicted	T28D6.2
B0285.6	predicted	K12G11.4
B0285.6	predicted	F44F4.11
B0285.6	predicted	C08B11.4
B0285.6	predicted	B0393.1
B0285.6	predicted	C56G2.6
B0285.6	predicted	C06B3.5
B0285.6	predicted	ZK593.1
B0285.6	predicted	C36E8.5
B0285.6	predicted	ZK154.3
B0285.6	predicted	C06B3.4
B0285.6	predicted	F25H8.2
B0285.6	predicted	C54C6.2
B0285.6	predicted	ZK899.4
B0285.6	predicted	F26E4.8
B0285.6	predicted	F25H5.3
B0285.6	predicted	K10B3.7
B0285.6	predicted	K12G11.3
B0285.6	predicted	T20B12.1
B0285.6	predicted	F33H1.2
B0285.6	predicted	K01G5.7
B0285.6	predicted	F25G6.5
B0286.3	known	B0286.3
B0286.3	predicted	F23F12.6
B0286.3	predicted	R06A10.2
B0286.3	predicted	C18C4.10
B0286.3	predicted	R74.7
B0286.3	predicted	F46H6.2
B0286.3	predicted	K07C11.5
B0286.3	predicted	ZK507.6
B0286.3	predicted	C30A5.3
B0286.3	predicted	C47B2.5
B0286.4	known	B0286.4
B0286.4	known	C49A1.4
B0286.4	known	F44G3.9
B0286.4	predicted	F44B9.4
B0286.4	predicted	F43D2.1
B0286.4	predicted	ZC518.3
B0286.4	predicted	F39H11.2
B0286.4	predicted	C26E6.3
B0286.4	predicted	C12C8.1
B0286.4	predicted	C34E10.2
B0286.4	predicted	M106.5
B0286.4	predicted	F11F1.1
B0286.4	predicted	C05D9.1
B0286.4	predicted	F54C9.2
B0286.4	predicted	T23F6.4
B0286.4	predicted	Y46G5A.12
B0286.4	predicted	Y56A3A.1
B0286.4	predicted	C49H3.5
B0286.4	predicted	C01A2.4
B0286.4	predicted	H14E04.5
B0286.4	predicted	F26D10.3
B0286.4	predicted	F44E5.4
B0286.4	predicted	F44B9.3
B0286.4	predicted	F32H2.2
B0286.4	predicted	T20B12.2
B0286.4	predicted	R17.2
B0286.4	predicted	Y71F9B.2
B0286.4	predicted	F44E5.5
B0286.4	predicted	F32A5.1
B0286.4	predicted	F57B9.2
B0303.15	known	T09A5.10
B0303.15	predicted	F44E5.5
B0303.15	predicted	K02G10.6
B0303.15	predicted	F44E5.4
B0303.15	predicted	C12C8.1
B0303.15	predicted	C09G4.1
B0303.15	predicted	F26D10.3
B0303.3	predicted	C14F5.5
B0303.3	predicted	C18E3.2
B0303.3	predicted	M117.2
B0303.3	predicted	ZC477.9
B0303.3	predicted	F52D10.3
B0303.3	predicted	F14D12.2
B0303.3	predicted	C24A1.3
B0303.3	predicted	F07C6.1
B0303.3	predicted	ZK1128.5
B0303.7	known	F47G6.1
B0303.7	predicted	F44E5.5
B0303.7	predicted	T23F6.4
B0303.7	predicted	Y39A3CL.5
B0303.7	predicted	T04D1.3
B0303.7	predicted	F26D10.3
B0303.7	predicted	Y77E11A.11
B0303.7	predicted	C12C8.1
B0303.7	predicted	LLC1.1
B0303.7	predicted	F11F1.1
B0303.7	predicted	F38B6.4
B0303.7	predicted	F26B1.3
B0303.7	predicted	F13B10.2
B0303.7	predicted	Y92H12A.2
B0303.7	predicted	F54C9.2
B0303.7	predicted	W05G11.4
B0303.7	predicted	M04F3.4
B0303.7	predicted	Y42H9AR.1
B0303.7	predicted	H06I04.4
B0303.7	predicted	F37C12.4
B0303.7	predicted	T21F4.1
B0303.7	predicted	F08F8.2
B0303.7	predicted	T04A8.16
B0303.7	predicted	F44E5.4
B0303.7	predicted	F19B6.2
B0303.7	predicted	Y65B4BR.4
B0303.7	predicted	Y77E11A.10
B0303.7	predicted	F32E10.4
B0303.7	predicted	Y39A1C.2
B0303.7	predicted	Y47H10A.1
B0303.7	predicted	F25B5.4
B0303.7	predicted	C36B1.4
B0303.7	predicted	T11A5.6
B0303.7	predicted	C06G4.2
B0303.9	known	R07H5.8
B0303.9	predicted	M117.2
B0303.9	predicted	C05D11.2
B0303.9	predicted	R06F6.2
B0303.9	predicted	T08G5.5
B0303.9	predicted	F26D10.3
B0303.9	predicted	R151.2
B0303.9	predicted	C42C1.4
B0303.9	predicted	C36A4.9
B0303.9	predicted	F44E5.5
B0303.9	predicted	F32A6.3
B0303.9	predicted	W06B4.3
B0303.9	predicted	F49E8.3
B0303.9	predicted	F44E5.4
B0303.9	predicted	C12C8.1
B0303.9	predicted	F52D10.3
B0303.9	predicted	T07F10.1
B0303.9	predicted	W03C9.3
B0303.9	predicted	F49B2.6
B0304.1	predicted	Y71F9B.7
B0304.1	predicted	B0304.1
B0304.1	predicted	R12B2.1
B0304.1	predicted	C03C11.2
B0304.1	predicted	F38A6.2
B0304.1	predicted	C32F10.2
B0304.1	predicted	C14B9.4
B0304.1	predicted	Y47G6A.6
[truncated: 61,587 more rows]
