# Supplementary material for: Building and analyzing protein interactome networks by cross-species comparisons
Source: BMC Syst Biol. 2010 Mar 30;4:36. doi: 10.1186/1752-0509-4-36 (PMC2859380; doi:10.1186/1752-0509-4-36)
Supplement: Additional file 9 — Zip Cele. A zipped folder containing files formatted for use in Cytoscape listed in Supplemental Table 3. These files are for Caenorhabditis elegans proteins. [file 1752-0509-4-36-S9.ZIP › cele/cele_dmel_describe.eda]

cele_dmel_describe.eda
B0035.1 (known) Y54G9A.6	=	one2one_one2one
B0041.6 (known) B0041.6	=	one2one_one2one
B0205.7 (known) T01G9.6	=	one2one_one2one
B0207.6 (known) C34E10.2	=	one2one_one2one
B0286.3 (known) B0286.3	=	one2many_one2many
B0348.6 (known) Y18D10A.8	=	many2many_one2one
B0547.1 (known) Y69A2AR.30	=	one2one_one2one
C02F4.2 (known) F54E7.7	=	one2many_one2one
C05D2.10 (known) T18H9.7	=	one2one_one2one
C05D9.1 (known) Y59A8B.22	=	one2one_one2one
C07G1.5 (known) C34G6.7	=	one2one_one2one
C08B11.7 (known) C56G2.7	=	one2many_one2one
C14B9.1 (known) F38E11.2	=	many2many_many2many
C14F5.5 (known) T28F12.3	=	one2one_one2one
C17G10.9 (known) T16G1.11	=	one2one_one2one
C18C4.10 (known) C18C4.10	=	one2one_one2one
C18C4.10 (known) ZK1098.10	=	one2one_one2one
C23G10.4 (known) C56G2.7	=	one2one_one2one
C26C6.2 (known) F32A6.4	=	one2one_one2one
C26E6.8 (known) F11H8.1	=	one2one_one2one
C27H6.2 (known) T22D1.10	=	one2one_one2one
C32D5.9 (known) Y87G2A.3	=	one2many_one2one
C32F10.2 (known) K07A1.12	=	one2one_one2many
C34C12.5 (known) F14D12.2	=	one2one_one2many
C45G9.7 (known) K05C4.6	=	one2one_one2one
C47D12.8 (known) F10G8.7	=	one2one_one2one
C47D2.2 (known) C47D2.2	=	many2many_many2many
C50F4.13 (known) D2096.8	=	many2many_one2one
C52B11.2 (known) C52B11.2	=	one2one_one2one
C52B11.2 (known) Y42H9AR.1	=	one2one_one2one
C52E4.3 (known) ZK652.1	=	one2one_one2one
C53A5.3 (known) K07A1.12	=	one2many_one2many
C54F6.14 (known) D1037.3	=	many2many_many2many
C54F6.14 (known) C54F6.14	=	many2many_many2many
C56C10.8 (known) Y65B4BR.5	=	one2one_one2one
CD4.6 (known) ZK945.2	=	one2many_one2one
D1037.3 (known) D1037.3	=	many2many_many2many
F01F1.12 (known) F01F1.12	=	many2many_many2many
F17A2.5 (known) T28F12.2	=	one2many_one2one
F19B6.2 (known) F59E12.5	=	one2one_one2many
F19B6.2 (known) F59E12.4	=	one2one_one2many
F21C3.5 (known) R151.9	=	one2one_one2one
F23F1.8 (known) F23F1.8	=	one2many_one2many
F25H2.4 (known) Y57G7A.10	=	one2one_one2many
F26B1.2 (known) Y59A8B.10	=	one2one_one2one
F26D10.3 (known) T09B4.10	=	one2many_one2one
F28B4.2 (known) ZK792.6	=	one2one_one2one
F28F8.3 (known) ZK593.7	=	one2one_one2one
F29B9.6 (known) F29B9.6	=	one2one_one2one
F32A5.7 (known) ZK593.7	=	one2one_one2one
F32G8.6 (known) F32G8.6	=	one2one_one2one
F35H8.5 (known) K09B11.9	=	one2many_one2one
F39B2.11 (known) R05F9.10	=	one2one_one2one
F40F8.9 (known) T10G3.6	=	one2one_one2one
F42A10.5 (known) R08D7.3	=	one2one_one2many
F42H10.7 (known) K09B11.9	=	one2one_one2one
F43C1.2 (known) Y54E10BL.6	=	one2one_one2one
F44A2.5 (known) Y18D10A.8	=	one2one_one2one
F44B9.8 (known) F58F6.4	=	one2one_one2one
F44G4.4 (known) F44G4.4	=	one2many_one2many
F45G2.10 (known) Y18D10A.9	=	one2many_one2one
F45G2.4 (known) Y71F9AL.17	=	one2one_one2one
F46A9.5 (known) F55B12.3	=	many2many_one2one
F52E1.7 (known) F52E1.7	=	many2many_many2many
F53A2.6 (known) Y18D10A.8	=	many2many_one2one
F54E7.3 (known) M117.2	=	one2one_one2many
F56A8.7 (known) T10H9.4	=	one2one_one2many
F56A8.7 (known) Y22F5A.3	=	one2one_one2many
F56C9.1 (known) Y32H12A.4	=	one2many_one2one
F57C2.6 (known) T26A5.9	=	one2one_one2many
H12C20.2 (known) T28A8.7	=	one2one_one2one
K04G2.8 (known) K05C4.6	=	one2many_one2one
K05C4.6 (known) R13H4.4	=	one2one_one2one
K07D4.3 (known) R12E2.3	=	one2one_one2one
K08E3.5 (known) K08E3.5	=	one2one_one2one
M153.1 (known) M153.1	=	one2one_one2one
R04A9.4 (known) Y18D10A.8	=	many2many_one2one
R06C7.8 (known) Y54G9A.6	=	one2many_one2one
R07E5.14 (known) R09B3.5	=	one2one_one2one
R07E5.3 (known) Y113G7B.23	=	one2one_one2one
R12B2.4 (known) W01B6.9	=	one2one_one2one
R151.2 (known) R151.2	=	one2one_one2one
T05D4.1 (known) T05D4.1	=	many2many_many2many
T13H5.4 (known) W07E6.4	=	one2one_one2one
T26A5.9 (known) Y49C4A.8	=	one2many_many2many
W03D2.4 (known) W03D2.4	=	one2many_one2many
W05B10.4 (known) ZK792.6	=	one2one_one2one
W05H7.3 (known) Y57A10A.16	=	one2one_one2one
W06D4.1 (known) W06D4.1	=	one2one_one2one
Y113G7B.23 (known) Y113G7B.23	=	one2one_one2one
Y116A8C.35 (known) Y92C3B.2	=	one2one_one2one
Y39E4A.2 (known) Y39E4A.2	=	one2one_one2one
Y41C4A.10 (known) Y82E9BR.15	=	one2one_one2many
Y43C5A.6 (known) Y43C5A.6	=	one2one_one2one
Y49E10.15 (known) ZK652.1	=	one2one_one2one
Y54E10BL.6 (known) Y73B6A.5	=	one2one_one2one
