# Supplementary material for: Building and analyzing protein interactome networks by cross-species comparisons
Source: BMC Syst Biol. 2010 Mar 30;4:36. doi: 10.1186/1752-0509-4-36 (PMC2859380; doi:10.1186/1752-0509-4-36)
Supplement: Additional file 9 — Zip Cele. A zipped folder containing files formatted for use in Cytoscape listed in Supplemental Table 3. These files are for Caenorhabditis elegans proteins. [file 1752-0509-4-36-S9.ZIP › cele/cele_dmel_orthologs.eda]

cele_dmel_orthologs.eda
AC3.2 (predicted) C55A6.10	=	FBgn0040262_FBgn0039589
AC3.2 (predicted) R166.2	=	FBgn0026755_FBgn0031590
AC3.2 (predicted) F16F9.1	=	FBgn0015663_FBgn0034758
AC3.2 (predicted) C36B7.6	=	FBgn0026755_FBgn0031590
AC3.2 (predicted) Y37E11AR.2	=	FBgn0032713_FBgn0036669
AC3.2 (predicted) F55F8.5	=	FBgn0038082_FBgn0032298
AC3.2 (predicted) T26A5.9	=	FBgn0027073_FBgn0011760
AC3.2 (predicted) Y22D7AL.15	=	FBgn0015663_FBgn0034758
AC3.7 (predicted) Y37E11AR.2	=	FBgn0032713_FBgn0036669
AC3.7 (predicted) F16F9.1	=	FBgn0015663_FBgn0034758
AC3.7 (predicted) Y22D7AL.15	=	FBgn0015663_FBgn0034758
AC3.7 (predicted) C55A6.10	=	FBgn0040262_FBgn0039589
AC3.7 (predicted) R166.2	=	FBgn0026755_FBgn0031590
AC3.7 (predicted) T26A5.9	=	FBgn0027073_FBgn0011760
AC3.7 (predicted) F55F8.5	=	FBgn0038082_FBgn0032298
AC3.7 (predicted) C36B7.6	=	FBgn0026755_FBgn0031590
AC3.8 (predicted) Y37E11AR.2	=	FBgn0032713_FBgn0036669
AC3.8 (predicted) C36B7.6	=	FBgn0026755_FBgn0031590
AC3.8 (predicted) Y22D7AL.15	=	FBgn0015663_FBgn0034758
AC3.8 (predicted) F55F8.5	=	FBgn0038082_FBgn0032298
AC3.8 (predicted) F16F9.1	=	FBgn0015663_FBgn0034758
AC3.8 (predicted) R166.2	=	FBgn0026755_FBgn0031590
AC3.8 (predicted) C55A6.10	=	FBgn0040262_FBgn0039589
AC3.8 (predicted) T26A5.9	=	FBgn0027073_FBgn0011760
B0019.1 (predicted) Y37D8A.9	=	FBgn0039177_FBgn0027378
B0024.11 (predicted) M04G12.1	=	FBgn0035901_FBgn0030400
B0024.11 (predicted) K08H2.6	=	FBgn0035901_FBgn0030082
B0024.11 (predicted) Y39A1A.15	=	FBgn0035901_FBgn0028509
B0024.11 (predicted) Y74C9A.3	=	FBgn0035901_FBgn0033457
B0024.11 (predicted) K01G5.2	=	FBgn0035901_FBgn0030082
B0024.12 (predicted) T23G11.2	=	FBgn0039690_FBgn0039690
B0024.12 (predicted) B0024.12	=	FBgn0039690_FBgn0039690
B0024.13 (predicted) M142.1	=	FBgn0032014_FBgn0025549
B0024.9 (predicted) ZK370.2	=	FBgn0035334_FBgn0011648
B0024.9 (predicted) T27E9.3	=	FBgn0035334_FBgn0013762
B0024.9 (predicted) R13F6.9	=	FBgn0035334_FBgn0011648
B0024.9 (predicted) T27A10.3	=	FBgn0035334_FBgn0000536
B0025.1 (predicted) T26A5.3	=	FBgn0015277_FBgn0039909
B0025.1 (predicted) K09A9.5	=	FBgn0015277_FBgn0039909
B0025.2 (predicted) C43H6.8	=	FBgn0013746_FBgn0011277
B0025.2 (predicted) F57B9.10	=	FBgn0013746_FBgn0028689
B0025.2 (predicted) C50F4.12	=	FBgn0013746_FBgn0037008
B0025.2 (predicted) F35D2.4	=	FBgn0013746_FBgn0038814
B0035.1 (known) Y54G9A.6	=	FBgn0032600_FBgn0025457
B0035.1 (predicted) C38H2.2	=	FBgn0032600_FBgn0030984
B0035.16 (predicted) Y63D3A.5	=	FBgn0040337_FBgn0032812
B0035.16 (predicted) K02B12.7	=	FBgn0040337_FBgn0020655
B0035.16 (predicted) Y17G7B.17	=	FBgn0040337_FBgn0034051
B0035.16 (predicted) F56H1.5	=	FBgn0040337_FBgn0052627
B0035.16 (predicted) C06B8.8	=	FBgn0040337_FBgn0040007
B0035.3 (predicted) T05F1.3	=	FBgn0042135_FBgn0039129
B0035.3 (predicted) C55A6.10	=	FBgn0042135_FBgn0039589
B0035.4 (predicted) Y48E1B.2	=	FBgn0035603_FBgn0034307
B0035.7 (predicted) D2096.8	=	FBgn0051618_FBgn0015268
B0035.7 (predicted) K08E7.1	=	FBgn0051618_FBgn0031904
B0035.8 (predicted) D2096.8	=	FBgn0061209_FBgn0015268
B0035.8 (predicted) K04C1.4	=	FBgn0061209_FBgn0004687
B0035.8 (predicted) T12D8.6	=	FBgn0061209_FBgn0004687
B0041.4 (predicted) C48B4.1	=	FBgn0003279_FBgn0027572
B0041.4 (predicted) F08A8.2	=	FBgn0003279_FBgn0027572
B0041.4 (predicted) Y105C5B.12	=	FBgn0003279_FBgn0005278
B0041.4 (predicted) ZC518.2	=	FBgn0003279_FBgn0033460
B0041.4 (predicted) F08A8.1	=	FBgn0003279_FBgn0027572
B0041.4 (predicted) R02E12.4	=	FBgn0003279_FBgn0035638
B0041.4 (predicted) F54A5.3	=	FBgn0003279_FBgn0015296
B0041.4 (predicted) F08A8.3	=	FBgn0003279_FBgn0027572
B0041.4 (predicted) Y54E10BR.8	=	FBgn0003279_FBgn0037621
B0041.4 (predicted) Y65B4A.3	=	FBgn0003279_FBgn0034744
B0041.4 (predicted) F59F4.1	=	FBgn0003279_FBgn0027572
B0041.4 (predicted) T13A10.11	=	FBgn0003279_FBgn0005278
B0041.4 (predicted) C06E7.3	=	FBgn0003279_FBgn0005278
B0041.4 (predicted) C49F5.1	=	FBgn0003279_FBgn0005278
B0041.4 (predicted) C06E7.1	=	FBgn0003279_FBgn0005278
B0041.4 (predicted) Y57G11C.24	=	FBgn0003279_FBgn0029095
B0041.4 (predicted) F25C8.1	=	FBgn0003279_FBgn0027572
B0041.4 (predicted) F08A8.4	=	FBgn0003279_FBgn0027572
B0041.6 (known) B0041.6	=	FBgn0003141_FBgn0003141
B0041.6 (predicted) C02C2.5	=	FBgn0003141_FBgn0036125
B0205.3 (predicted) T06G6.9	=	FBgn0015283_FBgn0037893
B0205.3 (predicted) F39B2.1	=	FBgn0015283_FBgn0025635
B0205.3 (predicted) C06E2.3	=	FBgn0015283_FBgn0015321
B0205.3 (predicted) F40G9.3	=	FBgn0015283_FBgn0015321
B0205.6 (predicted) Y116A8C.12	=	FBgn0032393_FBgn0013750
B0205.7 (known) T01G9.6	=	FBgn0000258_FBgn0000259
B0205.7 (predicted) ZK546.14	=	FBgn0000258_FBgn0038746
B0205.7 (predicted) K01G5.2	=	FBgn0000258_FBgn0003607
B0205.7 (predicted) T23G4.1	=	FBgn0000258_FBgn0004858
B0205.7 (predicted) T08B2.5	=	FBgn0000258_FBgn0031318
B0205.7 (predicted) Y46H3C.4	=	FBgn0000258_FBgn0003732
B0205.7 (predicted) D2096.8	=	FBgn0000258_FBgn0015268
B0205.7 (predicted) C27A2.2	=	FBgn0000258_FBgn0015288
B0205.7 (predicted) ZK1127.7	=	FBgn0000258_FBgn0003732
B0205.7 (predicted) K08H2.6	=	FBgn0000258_FBgn0003607
B0205.7 (predicted) K12D12.1	=	FBgn0000258_FBgn0003732
B0205.7 (predicted) Y54G2A.1	=	FBgn0000258_FBgn0002633/FBgn0000258_FBgn0000591/FBgn0000258_FBgn0002631
B0207.6 (known) C34E10.2	=	FBgn0036356_FBgn0040346
B0212.1 (predicted) F39B2.10	=	FBgn0031514_FBgn0038145
B0212.1 (predicted) T04A8.5	=	FBgn0031514_FBgn0041194
B0222.2 (predicted) C23G10.3	=	FBgn0036137_FBgn0002622
B0222.2 (predicted) R05D3.2	=	FBgn0036137_FBgn0027539
B0222.3 (predicted) R05D3.2	=	FBgn0036137_FBgn0027539
B0222.3 (predicted) C23G10.3	=	FBgn0036137_FBgn0002622
B0228.7 (predicted) K11D9.1	=	FBgn0034215_FBgn0034824
B0228.7 (predicted) F52A8.2	=	FBgn0034215_FBgn0030011
B0228.7 (predicted) F08F1.8	=	FBgn0034215_FBgn0026084
B0228.7 (predicted) F45G2.8	=	FBgn0034215_FBgn0038387
B0228.7 (predicted) C15H11.6	=	FBgn0034215_FBgn0003321
B0228.7 (predicted) C15H11.3	=	FBgn0034215_FBgn0003321
B0228.7 (predicted) T21C9.4	=	FBgn0034215_FBgn0011586
B0228.7 (predicted) B0228.7	=	FBgn0034215_FBgn0034215
B0228.7 (predicted) F35G12.11	=	FBgn0034215_FBgn0011586
B0228.7 (predicted) F55A4.5	=	FBgn0034215_FBgn0003520
B0228.7 (predicted) C07A4.3	=	FBgn0034215_FBgn0031412
B0228.7 (predicted) F13G3.4	=	FBgn0034215_FBgn0024432
B0228.7 (predicted) F29B9.6	=	FBgn0034215_FBgn0010602
B0238.10 (predicted) K06H7.9	=	FBgn0024362_FBgn0038876
B0238.10 (predicted) T23B12.4	=	FBgn0024362_FBgn0034982
B0240.2 (predicted) Y105E8A.14	=	FBgn0035099_FBgn0036897
B0240.2 (predicted) C55A6.1	=	FBgn0035099_FBgn0036897
B0240.4 (predicted) C08B11.4	=	FBgn0039125_FBgn0031032
B0240.4 (predicted) K07C11.9	=	FBgn0039125_FBgn0033401
B0250.1 (predicted) M117.2	=	FBgn0024939_FBgn0004907
B0250.1 (predicted) ZC434.9	=	FBgn0024939_FBgn0035718
B0250.1 (predicted) T06A4.1	=	FBgn0024939_FBgn0035718
B0250.1 (predicted) Y47G6A.19	=	FBgn0024939_FBgn0035718
B0250.1 (predicted) F52D10.3	=	FBgn0024939_FBgn0004907
B0250.1 (predicted) T06A4.3	=	FBgn0024939_FBgn0035718
B0250.1 (predicted) Y18H1A.9	=	FBgn0024939_FBgn0035718
B0250.5 (predicted) K02D7.1	=	FBgn0034390_FBgn0034898
B0250.5 (predicted) F57B10.8	=	FBgn0043456_FBgn0030085
B0250.9 (predicted) B0365.3	=	FBgn0034657_FBgn0002921
B0252.2 (predicted) C42D8.5	=	FBgn0034997_FBgn0032536
B0252.2 (predicted) C55A6.10	=	FBgn0034997_FBgn0039589
B0261.1 (predicted) F55F8.4	=	FBgn0032512_FBgn0036827
B0273.3 (predicted) F43G9.10	=	FBgn0033267_FBgn0035294
B0280.1 (predicted) T08D10.1	=	FBgn0028970_FBgn0035993
B0280.1 (predicted) R06B9.1	=	FBgn0028970_FBgn0042102
B0280.1 (predicted) F35F10.12	=	FBgn0028970_FBgn0042102
B0280.1 (predicted) Y47G6A.20	=	FBgn0028970_FBgn0028577
B0280.1 (predicted) T20D4.6	=	FBgn0028970_FBgn0042102
B0280.1 (predicted) C04E12.11	=	FBgn0028970_FBgn0042102
B0280.1 (predicted) H14N18.4	=	FBgn0028970_FBgn0030796
B0280.1 (predicted) Y46G5A.35	=	FBgn0028970_FBgn0036210
B0280.1 (predicted) F46E10.10	=	FBgn0028970_FBgn0032237
B0280.1 (predicted) C18H7.2	=	FBgn0028970_FBgn0004646
B0280.1 (predicted) Y53H1A.5	=	FBgn0028970_FBgn0035993
B0280.1 (predicted) T03D8.6	=	FBgn0028970_FBgn0030796
B0280.1 (predicted) R12H7.1	=	FBgn0028970_FBgn0004646
B0280.1 (predicted) C16E9.4	=	FBgn0028970_FBgn0004646
B0280.1 (predicted) Y17G7B.11	=	FBgn0028970_FBgn0042102
B0280.1 (predicted) Y8G1A.2	=	FBgn0028970_FBgn0004646
B0280.1 (predicted) F22F4.2	=	FBgn0028970_FBgn0004646
B0280.1 (predicted) R07D5.1	=	FBgn0028970_FBgn0004646
B0280.1 (predicted) R12E2.4	=	FBgn0028970_FBgn0004646
B0280.1 (predicted) T16H5.1	=	FBgn0028970_FBgn0004646
B0280.1 (predicted) R12E2.5	=	FBgn0028970_FBgn0004646
B0280.1 (predicted) F21D5.1	=	FBgn0028970_FBgn0036298
B0280.1 (predicted) T02E1.5	=	FBgn0028970_FBgn0032910
B0280.1 (predicted) T11F9.11	=	FBgn0028970_FBgn0032910
B0280.1 (predicted) Y49E10.24	=	FBgn0028970_FBgn0042102
B0280.1 (predicted) F48F7.7	=	FBgn0028970_FBgn0042102
B0280.1 (predicted) C53D5.5	=	FBgn0028970_FBgn0030796
B0280.1 (predicted) M57.2	=	FBgn0028970_FBgn0037293
B0280.1 (predicted) F35F10.11	=	FBgn0028970_FBgn0042102
B0280.1 (predicted) F33D4.8	=	FBgn0028970_FBgn0039159
B0280.1 (predicted) R06B9.3	=	FBgn0028970_FBgn0042102
B0280.1 (predicted) C04E12.12	=	FBgn0028970_FBgn0042102
B0280.1 (predicted) T05F1.10	=	FBgn0028970_FBgn0032910
B0280.1 (predicted) F13G3.8	=	FBgn0028970_FBgn0004646
B0280.1 (predicted) F53F4.10	=	FBgn0028970_FBgn0030853
B0280.1 (predicted) K11D9.2	=	FBgn0028970_FBgn0004551
B0280.1 (predicted) F09E5.11	=	FBgn0028970_FBgn0038949
B0280.1 (predicted) M7.1	=	FBgn0028970_FBgn0011217
B0280.5 (predicted) T11A5.6	=	FBgn0031737_FBgn0003464
B0280.5 (predicted) F38A1.8	=	FBgn0031737_FBgn0010391
B0280.5 (predicted) W05G11.4	=	FBgn0031737_FBgn0003464
B0280.9 (predicted) T09B4.10	=	FBgn0022070_FBgn0027052
B0285.4 (predicted) F26E4.1	=	FBgn0028507_FBgn0004889
B0285.6 (predicted) C48G7.3	=	FBgn0036816_FBgn0085443
B0285.6 (predicted) C08B11.4	=	FBgn0036816_FBgn0031032
B0286.3 (known) B0286.3	=	FBgn0020513_FBgn0020513
B0286.3 (predicted) C18C4.10	=	FBgn0032437_FBgn0010235
B0303.15 (predicted) K02G10.6	=	FBgn0038234_FBgn0040918
B0303.15 (predicted) C09G4.1	=	FBgn0038234_FBgn0040918
B0303.3 (predicted) C18E3.2	=	FBgn0025352_FBgn0025463
B0303.3 (predicted) F14D12.2	=	FBgn0025352_FBgn0020249
B0303.3 (predicted) F07C6.1	=	FBgn0025352_FBgn0020249
B0303.3 (predicted) ZK1128.5	=	FBgn0025352_FBgn0025463
B0303.7 (predicted) T04D1.3	=	FBgn0010877_FBgn0038659
B0304.1 (predicted) Y71F9B.7	=	FBgn0002922_FBgn0003124
B0304.1 (predicted) F38A6.2	=	FBgn0002922_FBgn0036456
B0304.1 (predicted) C14B9.4	=	FBgn0002922_FBgn0003124
B0304.1 (predicted) F55G1.8	=	FBgn0002922_FBgn0003124
B0310.5 (predicted) R166.2	=	FBgn0026755_FBgn0031590
B0310.5 (predicted) Y37E11AR.2	=	FBgn0032713_FBgn0036669
B0310.5 (predicted) F55F8.5	=	FBgn0038082_FBgn0032298
B0310.5 (predicted) T26A5.9	=	FBgn0027073_FBgn0011760
B0310.5 (predicted) F16F9.1	=	FBgn0015663_FBgn0034758
B0310.5 (predicted) C55A6.10	=	FBgn0040262_FBgn0039589
B0310.5 (predicted) Y22D7AL.15	=	FBgn0015663_FBgn0034758
B0310.5 (predicted) C36B7.6	=	FBgn0026755_FBgn0031590
B0334.3 (predicted) Y54G11A.10	=	FBgn0034488_FBgn0039269
B0334.3 (predicted) C05C8.5	=	FBgn0034488_FBgn0035707
B0336.10 (predicted) F10D2.9	=	FBgn0010078_FBgn0029172
B0336.10 (predicted) M106.5	=	FBgn0010078_FBgn0011570
B0336.10 (predicted) VZK822L.1	=	FBgn0010078_FBgn0029172
B0336.10 (predicted) K09E9.2	=	FBgn0010078_FBgn0036489
B0336.10 (predicted) W06D12.3	=	FBgn0010078_FBgn0029172
B0336.10 (predicted) W03H9.4	=	FBgn0010078_FBgn0031114
B0336.11 (predicted) T07H6.2	=	FBgn0053523_FBgn0004957
B0336.2 (predicted) C05C8.5	=	FBgn0010348_FBgn0035707
B0336.2 (predicted) W06D12.3	=	FBgn0010348_FBgn0038130
B0336.2 (predicted) VZK822L.1	=	FBgn0010348_FBgn0038130
B0336.2 (predicted) T08B2.5	=	FBgn0010348_FBgn0031319
B0336.2 (predicted) F10D2.9	=	FBgn0010348_FBgn0038130
B0336.5 (predicted) R05D3.11	=	FBgn0033000_FBgn0086908
B0336.6 (predicted) Y71H2AM.15	=	FBgn0020510_FBgn0023531
B0336.6 (predicted) R08E3.3	=	FBgn0020510_FBgn0036671
B0336.6 (predicted) F17E5.2	=	FBgn0020510_FBgn0052103
B0336.9 (predicted) F55F8.4	=	FBgn0003638_FBgn0036827
B0336.9 (predicted) R11A8.2	=	FBgn0003638_FBgn0038454
B0348.4 (predicted) F28B12.3	=	FBgn0004625_FBgn0027889
B0348.4 (predicted) R06B10.4	=	FBgn0004625_FBgn0003861
B0348.4 (predicted) K10B2.1	=	FBgn0004625_FBgn0023423
B0348.6 (known) Y18D10A.8	=	FBgn0035823_FBgn0031637
B0348.6 (predicted) C54C6.2	=	FBgn0035823_FBgn0003887
B0348.6 (predicted) Y57G11C.24	=	FBgn0035860_FBgn0038466
B0348.6 (predicted) ZK1128.5	=	FBgn0035860_FBgn0025463
B0348.6 (predicted) F54C9.5	=	FBgn0035823_FBgn0064225
B0348.6 (predicted) Y22D7AL.15	=	FBgn0035860_FBgn0034758
B0348.6 (predicted) W07E11.1	=	FBgn0015218_FBgn0036663
B0348.6 (predicted) C16C10.4	=	FBgn0035823_FBgn0024491
B0348.6 (predicted) F42G8.6	=	FBgn0015218_FBgn0032054
B0348.6 (predicted) F16F9.1	=	FBgn0035860_FBgn0034758
B0348.6 (predicted) ZC308.1	=	FBgn0035823_FBgn0038934
B0348.6 (predicted) F54G2.1	=	FBgn0035860_FBgn0035756
B0348.6 (predicted) ZK154.3	=	FBgn0035823_FBgn0003887
B0348.6 (predicted) ZK632.7	=	FBgn0035860_FBgn0035397
B0348.6 (predicted) C18E3.2	=	FBgn0035860_FBgn0025463
B0348.6 (predicted) Y54E5A.7	=	FBgn0015218_FBgn0033522
B0348.6 (predicted) K01G5.7	=	FBgn0035823_FBgn0003887
B0348.6 (predicted) C07H6.5	=	FBgn0015218_FBgn0004419
B0348.6 (predicted) C36E8.5	=	FBgn0035823_FBgn0003887
B0361.2 (predicted) F59A2.3	=	FBgn0030655_FBgn0034259
B0361.5 (predicted) C01G8.5	=	FBgn0026576_FBgn0011661
B0361.5 (predicted) C47E12.4	=	FBgn0026576_FBgn0016687
B0361.5 (predicted) Y48B6A.13	=	FBgn0026576_FBgn0030683
B0365.1 (predicted) T06D8.2	=	FBgn0020236_FBgn0032800
B0365.1 (predicted) ZK632.7	=	FBgn0020236_FBgn0035397
B0365.1 (predicted) F55A12.8	=	FBgn0020236_FBgn0027330
B0365.1 (predicted) C40H1.3	=	FBgn0020236_FBgn0032800
B0365.3 (predicted) F25B4.5	=	FBgn0002921_FBgn0039600
B0365.3 (predicted) C05C8.5	=	FBgn0002921_FBgn0035707
B0365.3 (predicted) F55B12.3	=	FBgn0002921_FBgn0041171
B0365.3 (predicted) C16C2.4	=	FBgn0002921_FBgn0013334
B0365.3 (predicted) T07D1.2	=	FBgn0002921_FBgn0034573
B0365.3 (predicted) M01D7.4	=	FBgn0002921_FBgn0035950
B0365.3 (predicted) W03F9.1	=	FBgn0002921_FBgn0030096
B0365.3 (predicted) F37C12.4	=	FBgn0002921_FBgn0002579
B0365.3 (predicted) Y69H2.6	=	FBgn0002921_FBgn0034483
B0365.3 (predicted) R11A8.4	=	FBgn0002921_FBgn0024291
B0365.3 (predicted) T03E6.7	=	FBgn0002921_FBgn0013770
B0379.4 (predicted) C09G12.9	=	FBgn0036556_FBgn0036666
B0393.1 (predicted) R02F2.1	=	FBgn0003517_FBgn0039858
B0393.1 (predicted) C32E8.7	=	FBgn0003517_FBgn0037050
B0393.1 (predicted) F59A2.3	=	FBgn0003517_FBgn0034259
B0393.1 (predicted) R02E12.4	=	FBgn0003517_FBgn0034816
B0393.1 (predicted) C05D11.3	=	FBgn0003517_FBgn0037843
B0393.1 (predicted) F45H11.6	=	FBgn0003517_FBgn0000964
B0393.2 (predicted) Y71H2AM.2	=	FBgn0038129_FBgn0036058
B0393.2 (predicted) F14F3.2	=	FBgn0038129_FBgn0033539
B0393.2 (predicted) Y111B2A.20	=	FBgn0038129_FBgn0038863
B0393.2 (predicted) ZK1128.8	=	FBgn0038129_FBgn0031310
B0393.2 (predicted) K08E7.1	=	FBgn0038129_FBgn0031904
B0395.3 (predicted) M04G12.1	=	FBgn0037440_FBgn0030400
B0395.3 (predicted) F44A6.1	=	FBgn0037440_FBgn0052190
B0395.3 (predicted) C34C6.6	=	FBgn0037440_FBgn0023516
B0395.3 (predicted) F49E10.5	=	FBgn0037440_FBgn0020496
B0395.3 (predicted) Y63D3A.5	=	FBgn0037440_FBgn0032812
B0395.3 (predicted) T07C4.11	=	FBgn0037440_FBgn0032671
B0395.3 (predicted) Y52B11A.9	=	FBgn0037440_FBgn0024887
B0410.2 (predicted) Y71A12B.1	=	FBgn0015838_FBgn0004922
B0410.2 (predicted) B0410.2	=	FBgn0015838_FBgn0015838
B0410.2 (predicted) C34F11.9	=	FBgn0015838_FBgn0000499
B0412.1 (predicted) C49A1.4	=	FBgn0005677_FBgn0000320
B0412.4 (predicted) T07F10.3	=	FBgn0037752_FBgn0031607
B0412.4 (predicted) Y46E12BL.3	=	FBgn0037752_FBgn0026238
B0412.4 (predicted) F19B6.1	=	FBgn0037752_FBgn0022029
B0412.4 (predicted) F21H11.3	=	FBgn0037752_FBgn0000179
B0412.4 (predicted) C45G3.3	=	FBgn0037752_FBgn0034089
B0412.4 (predicted) Y46E12BL.4	=	FBgn0037752_FBgn0026238
B0414.3 (predicted) W04A8.7	=	FBgn0051617_FBgn0010355
B0414.5 (predicted) W09C5.6	=	FBgn0004882_FBgn0025286
B0414.6 (predicted) R10E11.3	=	FBgn0003970_FBgn0005632
B0414.6 (predicted) T01D1.2	=	FBgn0003970_FBgn0000114
B0414.6 (predicted) R06C1.2	=	FBgn0003970_FBgn0025373
B0414.8 (predicted) C43E11.8	=	FBgn0034380_FBgn0035892
B0414.8 (predicted) F14F3.2	=	FBgn0034380_FBgn0033539
B0414.8 (predicted) C56G2.1	=	FBgn0034380_FBgn0029764
B0432.13 (predicted) F08F8.4	=	FBgn0034314_FBgn0035766
B0432.13 (predicted) W07G4.4	=	FBgn0034314_FBgn0000454
B0432.13 (predicted) K11E4.4	=	FBgn0034314_FBgn0015803
B0432.13 (predicted) F08C6.3	=	FBgn0034314_FBgn0031710
B0432.13 (predicted) K08F11.5	=	FBgn0034314_FBgn0039140
B0432.13 (predicted) F32D8.14	=	FBgn0034314_FBgn0032465
B0432.13 (predicted) C24G6.6	=	FBgn0034314_FBgn0037606
B0432.13 (predicted) F32A6.4	=	FBgn0034314_FBgn0040080
B0432.13 (predicted) F42H10.7	=	FBgn0034314_FBgn0023506
B0432.13 (predicted) F55C5.6	=	FBgn0034314_FBgn0037606
B0432.13 (predicted) K07C11.9	=	FBgn0034314_FBgn0033401
B0432.13 (predicted) Y54G2A.31	=	FBgn0034314_FBgn0000173
B0432.13 (predicted) Y57G11C.24	=	FBgn0034314_FBgn0029095
B0432.13 (predicted) F25C8.2	=	FBgn0034314_FBgn0037606
B0432.13 (predicted) C47C12.4	=	FBgn0034314_FBgn0039140
B0432.13 (predicted) M03F8.3	=	FBgn0034314_FBgn0000377
B0432.13 (predicted) Y47G6A.27	=	FBgn0034314_FBgn0039140
B0432.2 (predicted) T05G5.6	=	FBgn0039802_FBgn0033879
B0432.2 (predicted) Y105E8A.4	=	FBgn0039802_FBgn0033879
B0432.3 (predicted) C25A1.11	=	FBgn0034001_FBgn0015014
B0432.3 (predicted) F32D8.4	=	FBgn0034001_FBgn0032455
B0432.5 (predicted) ZC190.4	=	FBgn0005626_FBgn0016070
B0432.5 (predicted) Y53F4B.18	=	FBgn0005626_FBgn0039341
B0432.5 (predicted) M03C11.7	=	FBgn0005626_FBgn0036915
B0432.5 (predicted) F31E3.2	=	FBgn0005626_FBgn0004462
B0432.5 (predicted) W03H9.4	=	FBgn0005626_FBgn0031114
B0432.5 (predicted) F07A11.3	=	FBgn0005626_FBgn0027868
B0432.5 (predicted) C26F1.4	=	FBgn0005626_FBgn0038834
B0432.5 (predicted) Y71H2B.6	=	FBgn0005626_FBgn0036761
B0432.5 (predicted) F32G8.6	=	FBgn0005626_FBgn0003162
B0432.5 (predicted) ZK909.2	=	FBgn0005626_FBgn0000273
B0464.1 (predicted) Y71G12B.12	=	FBgn0002069_FBgn0029943
B0464.1 (predicted) H12C20.2	=	FBgn0002069_FBgn0011660
B0464.1 (predicted) R05G6.10	=	FBgn0002069_FBgn0034230
B0464.4 (predicted) C05C8.7	=	FBgn0001404_FBgn0037744
B0464.4 (predicted) ZK632.4	=	FBgn0001404_FBgn0037744
B0464.7 (predicted) F28B12.3	=	FBgn0031977_FBgn0027889
B0464.9 (predicted) K09B11.2	=	FBgn0035951_FBgn0034073
B0464.9 (predicted) F37C12.4	=	FBgn0035951_FBgn0002579
B0491.1 (predicted) C35D10.2	=	FBgn0034649_FBgn0010504
B0491.1 (predicted) F44D12.4	=	FBgn0034649_FBgn0010504
B0495.7 (predicted) Y116A8C.12	=	FBgn0050043_FBgn0013750
B0495.7 (predicted) T08H10.1	=	FBgn0034437_FBgn0037537
B0495.7 (predicted) T10F2.3	=	FBgn0034440_FBgn0031208
B0495.7 (predicted) K10B3.7	=	FBgn0034436_FBgn0001092
B0495.7 (predicted) K10B3.8	=	FBgn0034436_FBgn0001092
B0495.7 (predicted) ZK593.1	=	FBgn0034438_FBgn0003178
B0495.7 (predicted) F33H1.2	=	FBgn0034436_FBgn0001092
B0495.7 (predicted) T01C3.6	=	FBgn0034438_FBgn0034743
B0495.7 (predicted) F25H5.3	=	FBgn0034438_FBgn0003178
B0495.7 (predicted) C05C8.5	=	FBgn0034436_FBgn0035707
B0495.7 (predicted) T09F3.3	=	FBgn0034436_FBgn0001092
B0496.7 (predicted) C56G2.6	=	FBgn0039055_FBgn0029975
B0496.7 (predicted) F11A5.12	=	FBgn0039055_FBgn0029975
B0496.7 (predicted) C56G2.7	=	FBgn0039055_FBgn0033886
B0496.7 (predicted) C06B3.5	=	FBgn0039055_FBgn0029975
B0496.7 (predicted) F25G6.5	=	FBgn0039055_FBgn0029975
B0496.7 (predicted) F32E10.4	=	FBgn0039055_FBgn0027338
B0496.7 (predicted) T07F8.4	=	FBgn0039055_FBgn0033183
B0496.7 (predicted) Y46E12BL.2	=	FBgn0039055_FBgn0030504
B0496.7 (predicted) F39B2.10	=	FBgn0039055_FBgn0038145
B0496.7 (predicted) F44D12.4	=	FBgn0039055_FBgn0010504
B0496.7 (predicted) F10E7.11	=	FBgn0039055_FBgn0033183
B0496.7 (predicted) Y46G5A.4	=	FBgn0039055_FBgn0036548
B0496.7 (predicted) F07A5.7	=	FBgn0039055_FBgn0003149
B0496.7 (predicted) C06B3.4	=	FBgn0039055_FBgn0029975
B0496.7 (predicted) F46F11.1	=	FBgn0039055_FBgn0027279
B0496.7 (predicted) C35D10.2	=	FBgn0039055_FBgn0010504
B0511.10 (predicted) ZK858.1	=	FBgn0025582_FBgn0030049
B0511.13 (predicted) C37A2.4	=	FBgn0031997_FBgn0010382
B0511.13 (predicted) F43D2.1	=	FBgn0031997_FBgn0025674
B0511.13 (predicted) F46B6.8	=	FBgn0031997_FBgn0023495
B0511.13 (predicted) M03F8.3	=	FBgn0031997_FBgn0000377
B0511.13 (predicted) T21C9.4	=	FBgn0031997_FBgn0011586
B0511.13 (predicted) R07B7.11	=	FBgn0031997_FBgn0032192
B0511.13 (predicted) K04A8.5	=	FBgn0031997_FBgn0023495
B0511.13 (predicted) R11G11.14	=	FBgn0031997_FBgn0023495
B0511.13 (predicted) F01G10.7	=	FBgn0031997_FBgn0023495
B0511.13 (predicted) Y39A1A.15	=	FBgn0031997_FBgn0028509
B0511.13 (predicted) F35G12.11	=	FBgn0031997_FBgn0011586
B0511.13 (predicted) Y43C5A.6	=	FBgn0031997_FBgn0003479
B0511.13 (predicted) F59E12.5	=	FBgn0031997_FBgn0039348
B0511.13 (predicted) F55H2.1	=	FBgn0031997_FBgn0033631
B0511.13 (predicted) F54F3.3	=	FBgn0031997_FBgn0023495
B0511.13 (predicted) ZK6.7	=	FBgn0031997_FBgn0023495
B0511.13 (predicted) C02F4.2	=	FBgn0031997_FBgn0011826
B0511.13 (predicted) K02F2.3	=	FBgn0031997_FBgn0035162
B0511.13 (predicted) F20D1.2	=	FBgn0031997_FBgn0031304
B0511.13 (predicted) F59E12.4	=	FBgn0031997_FBgn0039348
B0511.13 (predicted) Y55F3AM.3	=	FBgn0031997_FBgn0031883
B0511.13 (predicted) Y57E12B.3	=	FBgn0031997_FBgn0023495
B0511.13 (predicted) F08F8.3	=	FBgn0031997_FBgn0028421
B0511.7 (predicted) ZC302.1	=	FBgn0026402_FBgn0020270
B0511.7 (predicted) W06H3.3	=	FBgn0026402_FBgn0036478
B0511.7 (predicted) F56C9.1	=	FBgn0026402_FBgn0003132/FBgn0026402_FBgn0003134/FBgn0026402_FBgn0004103
B0513.2 (predicted) Y49F6B.4	=	FBgn0035110_FBgn0037660
B0513.2 (predicted) Y71H2AM.15	=	FBgn0035110_FBgn0023531
B0513.2 (predicted) F33H2.5	=	FBgn0035110_FBgn0020756
B0513.5 (predicted) C42C1.10	=	FBgn0003423_FBgn0037852
B0513.5 (predicted) W03H9.4	=	FBgn0003423_FBgn0031114
B0513.5 (predicted) F54C9.5	=	FBgn0003423_FBgn0064225
B0513.5 (predicted) C24F3.1	=	FBgn0003423_FBgn0040340
B0513.5 (predicted) C43H6.8	=	FBgn0003423_FBgn0011277
B0513.5 (predicted) F32D8.4	=	FBgn0003423_FBgn0032455
B0513.5 (predicted) F54C9.1	=	FBgn0003423_FBgn0034967
B0513.5 (predicted) T05G5.10	=	FBgn0003423_FBgn0034967
B0513.5 (predicted) H06I04.4	=	FBgn0003423_FBgn0003942
B0513.5 (predicted) T10C6.6	=	FBgn0003423_FBgn0034611
B0513.5 (predicted) F53H1.3	=	FBgn0003423_FBgn0029756
B0513.5 (predicted) F54H12.6	=	FBgn0003423_FBgn0028737
B0513.5 (predicted) C30A5.3	=	FBgn0003423_FBgn0033094
B0523.5 (predicted) T04C12.5	=	FBgn0000709_FBgn0000047
B0523.5 (predicted) M03F4.2	=	FBgn0000709_FBgn0000047
B0523.5 (predicted) T04C12.4	=	FBgn0000709_FBgn0000047
B0523.5 (predicted) T04C12.6	=	FBgn0000709_FBgn0000047
B0546.1 (predicted) ZK637.8	=	FBgn0040660_FBgn0028670
B0546.1 (predicted) VW02B12L.1	=	FBgn0040660_FBgn0028670
B0546.1 (predicted) F35H10.4	=	FBgn0040660_FBgn0028670
B0546.1 (predicted) C26H9A.1	=	FBgn0040660_FBgn0028670
B0547.1 (known) Y69A2AR.30	=	FBgn0027053_FBgn0035640
B0547.1 (predicted) K08H10.9	=	FBgn0027053_FBgn0038323
B0547.1 (predicted) Y119C1B.5	=	FBgn0027053_FBgn0039668
B0563.2 (predicted) F02D8.3	=	FBgn0036769_FBgn0032119
B0564.1 (predicted) F09A5.4	=	FBgn0032487_FBgn0036172
B0564.3 (predicted) C07B5.5	=	FBgn0040238_FBgn0000477
B0564.3 (predicted) R07E5.1	=	FBgn0035696_FBgn0036386
B0564.3 (predicted) K04H4.6	=	FBgn0040238_FBgn0000477
B0564.3 (predicted) F09G8.2	=	FBgn0040238_FBgn0000477
B0564.3 (predicted) C15F1.6	=	FBgn0035696_FBgn0035471
B0564.4 (predicted) K04H4.6	=	FBgn0040238_FBgn0000477
B0564.4 (predicted) C15F1.6	=	FBgn0035696_FBgn0035471
B0564.4 (predicted) C07B5.5	=	FBgn0040238_FBgn0000477
B0564.4 (predicted) R07E5.1	=	FBgn0035696_FBgn0036386
B0564.4 (predicted) F09G8.2	=	FBgn0040238_FBgn0000477
BE0003N10.1 (predicted) W05G11.4	=	FBgn0039846_FBgn0003464
BE0003N10.1 (predicted) C56E6.1	=	FBgn0039846_FBgn0051121
BE0003N10.1 (predicted) T11A5.6	=	FBgn0039846_FBgn0003464
C01A2.5 (predicted) T13H5.5	=	FBgn0032290_FBgn0032849
C01A2.5 (predicted) F12F6.6	=	FBgn0032290_FBgn0031408
C01A2.5 (predicted) F13B10.2	=	FBgn0032290_FBgn0020910
C01A2.5 (predicted) F41E7.1	=	FBgn0032290_FBgn0031865
C01A2.5 (predicted) T07A9.11	=	FBgn0032290_FBgn0034751
C01A2.5 (predicted) F38H4.9	=	FBgn0032290_FBgn0004177
C01A2.5 (predicted) R07E5.13	=	FBgn0032290_FBgn0038662
C01A2.5 (predicted) F41E7.2	=	FBgn0032290_FBgn0031865
C01A2.5 (predicted) F57G8.5	=	FBgn0032290_FBgn0031865
C01B12.3 (predicted) C15F1.6	=	FBgn0035696_FBgn0035471
C01B12.3 (predicted) K04H4.6	=	FBgn0040238_FBgn0000477
C01B12.3 (predicted) C07B5.5	=	FBgn0040238_FBgn0000477
C01B12.3 (predicted) R07E5.1	=	FBgn0035696_FBgn0036386
C01B12.3 (predicted) F09G8.2	=	FBgn0040238_FBgn0000477
C01B12.5 (predicted) C07B5.5	=	FBgn0040238_FBgn0000477
C01B12.5 (predicted) C15F1.6	=	FBgn0035696_FBgn0035471
C01B12.5 (predicted) F09G8.2	=	FBgn0040238_FBgn0000477
C01B12.5 (predicted) R07E5.1	=	FBgn0035696_FBgn0036386
C01B12.5 (predicted) K04H4.6	=	FBgn0040238_FBgn0000477
C01B4.6 (predicted) R02E12.4	=	FBgn0043783_FBgn0035638
C01B4.6 (predicted) C34F6.4	=	FBgn0030525_FBgn0003089
C01B7.6 (predicted) T23G7.4	=	FBgn0030600_FBgn0031537
C01B7.6 (predicted) Y110A2AL.8	=	FBgn0030600_FBgn0003892
C01B7.6 (predicted) ZK675.1	=	FBgn0030600_FBgn0003892
C01B7.6 (predicted) F21H12.4	=	FBgn0030600_FBgn0003892
C01F6.6 (predicted) K07G5.2	=	FBgn0010620_FBgn0004832
C01F6.6 (predicted) R05G6.10	=	FBgn0010620_FBgn0034230
C01F6.6 (predicted) C25D7.7	=	FBgn0010620_FBgn0025806
C01G10.10 (predicted) K02F2.2	=	FBgn0031060_FBgn0014455
C01G10.11 (predicted) Y42H9AR.1	=	FBgn0040395_FBgn0036919
C01G10.11 (predicted) ZK632.7	=	FBgn0040395_FBgn0035397
C01G10.11 (predicted) Y110A7A.10	=	FBgn0040395_FBgn0020622
C01G10.8 (predicted) F33A8.5	=	FBgn0032961_FBgn0039112
C01G10.9 (predicted) Y106G6E.6	=	FBgn0039849_FBgn0011253
C01G10.9 (predicted) T21C9.4	=	FBgn0039849_FBgn0011586
C01G10.9 (predicted) F55D10.2	=	FBgn0039849_FBgn0026372
C01G10.9 (predicted) F35G12.11	=	FBgn0039849_FBgn0011586
C01G10.9 (predicted) F52B5.6	=	FBgn0039849_FBgn0026372
C01G10.9 (predicted) C16A3.9	=	FBgn0039849_FBgn0010265
C01G5.6 (predicted) C05C8.5	=	FBgn0030753_FBgn0035707
C01G6.6 (predicted) R13A5.9	=	FBgn0038429_FBgn0036191
C01G8.5 (predicted) F31C3.3	=	FBgn0011661_FBgn0035420
C01G8.5 (predicted) Y18D10A.13	=	FBgn0011661_FBgn0034400
C01G8.5 (predicted) C17C3.12	=	FBgn0011661_FBgn0036824
C01G8.5 (predicted) F54C9.9	=	FBgn0011661_FBgn0036254
C01G8.5 (predicted) F26D10.9	=	FBgn0011661_FBgn0032382
C01G8.5 (predicted) C27A2.2	=	FBgn0011661_FBgn0015288
C01G8.5 (predicted) F53F8.5	=	FBgn0011661_FBgn0032488
C01G8.5 (predicted) F13B9.1	=	FBgn0011661_FBgn0052654
C01G8.5 (predicted) C10C5.4	=	FBgn0011661_FBgn0039051
C01G8.5 (predicted) C06A6.4	=	FBgn0011661_FBgn0039051
C01G8.5 (predicted) C10C5.5	=	FBgn0011661_FBgn0039051
C01G8.5 (predicted) F55F8.3	=	FBgn0011661_FBgn0033557
C01G8.5 (predicted) Y54E5B.1	=	FBgn0011661_FBgn0011259
C01G8.5 (predicted) F21H12.4	=	FBgn0011661_FBgn0003892
C01G8.5 (predicted) Y106G6E.5	=	FBgn0011661_FBgn0032409
C01G8.5 (predicted) C55B7.4	=	FBgn0011661_FBgn0036824
C01G8.5 (predicted) K06A5.6	=	FBgn0011661_FBgn0036824
C01G8.5 (predicted) F19F10.9	=	FBgn0011661_FBgn0032388
C01G8.5 (predicted) H06I04.3	=	FBgn0011661_FBgn0030720
C01G8.5 (predicted) ZK675.1	=	FBgn0011661_FBgn0003892
C01G8.5 (predicted) M106.5	=	FBgn0011661_FBgn0011570
C01G8.5 (predicted) Y110A2AL.8	=	FBgn0011661_FBgn0003892
C01G8.5 (predicted) ZK512.5	=	FBgn0011661_FBgn0052654
C01G8.5 (predicted) H06I04.4	=	FBgn0011661_FBgn0003942
C01G8.5 (predicted) F54F3.1	=	FBgn0011661_FBgn0026403
C01G8.5 (predicted) T22A3.8	=	FBgn0011661_FBgn0004002
C01G8.5 (predicted) C38C6.2	=	FBgn0011661_FBgn0032382
C01G8.5 (predicted) K07A12.1	=	FBgn0011661_FBgn0027549
C01G8.5 (predicted) C04G6.3	=	FBgn0011661_FBgn0033075
C01G8.5 (predicted) M01E5.5	=	FBgn0011661_FBgn0004924
C01G8.5 (predicted) T10E9.9	=	FBgn0011661_FBgn0036824
C01G8.5 (predicted) C10C5.3	=	FBgn0011661_FBgn0039051
C01H6.4 (predicted) C44C1.4	=	FBgn0033079_FBgn0037711
C01H6.4 (predicted) Y73B3A.18	=	FBgn0033079_FBgn0014026
C01H6.4 (predicted) K07E8.7	=	FBgn0033079_FBgn0032256
C01H6.4 (predicted) Y24D9A.4	=	FBgn0033079_FBgn0014026
C02C6.2 (predicted) F31E3.5	=	FBgn0003209_FBgn0000556
C02C6.2 (predicted) F55B12.3	=	FBgn0003209_FBgn0041171
C02C6.2 (predicted) Y39E4B.1	=	FBgn0003209_FBgn0086706
C02C6.2 (predicted) R03G5.1	=	FBgn0003209_FBgn0000556
C02C6.2 (predicted) F26D10.3	=	FBgn0003209_FBgn0001219
C02C6.2 (predicted) F31E3.2	=	FBgn0003209_FBgn0004462
C02D5.2 (predicted) Y46H3A.2	=	FBgn0038149_FBgn0001224
C02D5.2 (predicted) T22A3.2	=	FBgn0038149_FBgn0001224
C02D5.2 (predicted) C34C12.4	=	FBgn0038149_FBgn0035020
C02D5.2 (predicted) H06O01.3	=	FBgn0038149_FBgn0032783
C02D5.2 (predicted) K07C5.3	=	FBgn0039099_FBgn0038035
C02D5.2 (predicted) F08H9.4	=	FBgn0038149_FBgn0001224
C02D5.2 (predicted) T27E4.8	=	FBgn0038149_FBgn0001224
C02D5.2 (predicted) C14B9.1	=	FBgn0038149_FBgn0001224
C02D5.2 (predicted) F25H2.10	=	FBgn0038149_FBgn0000100
C02D5.2 (predicted) F08H9.3	=	FBgn0038149_FBgn0001224
C02D5.2 (predicted) C38H2.2	=	FBgn0038149_FBgn0032078
C02D5.2 (predicted) F55B12.3	=	FBgn0039098_FBgn0041171
C02D5.2 (predicted) Y106G6H.2	=	FBgn0038149_FBgn0003031
C02D5.2 (predicted) F43D9.4	=	FBgn0038149_FBgn0001224
C02D5.2 (predicted) C07H6.5	=	FBgn0038149_FBgn0004419
C02D5.2 (predicted) F18H3.3	=	FBgn0038149_FBgn0003031
C02D5.2 (predicted) F38E11.1	=	FBgn0038149_FBgn0001224
C02D5.2 (predicted) T27E4.2	=	FBgn0038149_FBgn0001224
C02D5.2 (predicted) T27E4.3	=	FBgn0038149_FBgn0001224
C02D5.2 (predicted) Y47G6A.20	=	FBgn0037721_FBgn0028577
C02D5.2 (predicted) T27E4.9	=	FBgn0038149_FBgn0001224
C02D5.2 (predicted) F38E11.2	=	FBgn0038149_FBgn0001224
C02D5.2 (predicted) Y46H3A.3	=	FBgn0038149_FBgn0001224
C02D5.2 (predicted) C14F11.5	=	FBgn0038149_FBgn0001224
C02D5.2 (predicted) F52E1.7	=	FBgn0038149_FBgn0001224
C02D5.3 (predicted) K08F8.4	=	FBgn0086348_FBgn0001208
C02D5.3 (predicted) ZK858.1	=	FBgn0035906_FBgn0030049
C02F4.1 (predicted) Y41D4B.13	=	FBgn0015513_FBgn0024811
C02F4.1 (predicted) C33H5.9	=	FBgn0051048_FBgn0027103
C02F4.1 (predicted) C32E8.3	=	FBgn0015513_FBgn0036616
C02F4.1 (predicted) M01D7.4	=	FBgn0015513_FBgn0035950
C02F4.2 (known) F54E7.7	=	FBgn0011826_FBgn0086370
C02F4.2 (predicted) Y53C12B.2	=	FBgn0011826_FBgn0027334/FBgn0010015_FBgn0027334
C02F4.2 (predicted) T08D10.1	=	FBgn0011826_FBgn0035993/FBgn0010015_FBgn0035993
C02F4.2 (predicted) F32A5.1	=	FBgn0010015_FBgn0053520
C02F4.2 (predicted) T25G12.4	=	FBgn0030758_FBgn0015797
C02F4.2 (predicted) F59B2.7	=	FBgn0030758_FBgn0015797
C02F4.2 (predicted) T07G12.1	=	FBgn0010015_FBgn0011273
C02F4.2 (predicted) Y105E8B.1	=	FBgn0011826_FBgn0004117
C02F4.2 (predicted) C13C12.1	=	FBgn0010015_FBgn0011273
C02F4.2 (predicted) C40H1.1	=	FBgn0011826_FBgn0035938
C02F4.2 (predicted) T10H9.4	=	FBgn0011826_FBgn0003660
C02F4.2 (predicted) Y53H1A.5	=	FBgn0011826_FBgn0035993/FBgn0010015_FBgn0035993
C02F4.2 (predicted) C18E9.1	=	FBgn0010015_FBgn0011273
C02F4.2 (predicted) F12F6.3	=	FBgn0011826_FBgn0020245
C02F4.2 (predicted) F47H4.10	=	FBgn0011826_FBgn0026176
C02F4.2 (predicted) M02B7.6	=	FBgn0010015_FBgn0011273
C02F4.2 (predicted) Y34D9A.4	=	FBgn0011826_FBgn0030242
C02F4.2 (predicted) Y74C9A.5	=	FBgn0011826_FBgn0034897
C02F4.2 (predicted) F46A9.5	=	FBgn0011826_FBgn0026176
C02F5.3 (predicted) Y54E10BL.5	=	FBgn0038723_FBgn0031228
C02G6.1 (predicted) Y37D8A.1	=	FBgn0030344_FBgn0065032
C02G6.2 (predicted) Y37D8A.1	=	FBgn0030344_FBgn0065032
C02H7.1 (predicted) Y105E8B.2	=	FBgn0038221_FBgn0086476
C02H7.1 (predicted) C42C1.10	=	FBgn0038221_FBgn0037852
C03C10.1 (predicted) Y34D9B.1	=	FBgn0015024_FBgn0003444
C03C10.1 (predicted) K05C4.6	=	FBgn0015024_FBgn0000117
C03C10.3 (predicted) F54B11.3	=	FBgn0011704_FBgn0033107
C03C11.2 (predicted) F26A1.14	=	FBgn0028397_FBgn0027532
C03C11.2 (predicted) R02E12.4	=	FBgn0028397_FBgn0035638
C03C11.2 (predicted) C40H1.1	=	FBgn0028397_FBgn0035938
C03D6.5 (predicted) C04F12.4	=	FBgn0029094_FBgn0017579
C03D6.8 (predicted) F41E7.2	=	FBgn0037899_FBgn0051052
C03D6.8 (predicted) F41E7.1	=	FBgn0037899_FBgn0051052
C03D6.8 (predicted) F57G8.5	=	FBgn0037899_FBgn0051052
C03F11.2 (predicted) H31G24.4	=	FBgn0031766_FBgn0000405
C03F11.2 (predicted) ZC168.4	=	FBgn0031766_FBgn0000405
C03F11.2 (predicted) C49H3.11	=	FBgn0031766_FBgn0004867
C03F11.2 (predicted) T14G11.3	=	FBgn0031766_FBgn0019960
C03F11.2 (predicted) Y43E12A.1	=	FBgn0031766_FBgn0000405
C03F11.2 (predicted) Y48G8AL.8	=	FBgn0031766_FBgn0029897
C03F11.2 (predicted) R09E12.3	=	FBgn0031766_FBgn0024352
C03F11.2 (predicted) ZK256.1	=	FBgn0031766_FBgn0052451
C03F11.3 (predicted) ZC416.1	=	FBgn0010435_FBgn0039350
C03F11.3 (predicted) C25D7.7	=	FBgn0010435_FBgn0025806
C03F11.3 (predicted) Y43F4A.1	=	FBgn0025697_FBgn0086359
C03F11.3 (predicted) D1014.3	=	FBgn0035091_FBgn0011712
C03F11.3 (predicted) C04C3.3	=	FBgn0031969_FBgn0039635
C03G5.1 (predicted) F41E7.1	=	FBgn0017539_FBgn0051052
C03G5.1 (predicted) Y57E12AL.5	=	FBgn0017539_FBgn0024330
C03G5.1 (predicted) F41E7.2	=	FBgn0017539_FBgn0051052
C03G5.1 (predicted) C16A3.7	=	FBgn0017539_FBgn0001978
C03G5.1 (predicted) Y62E10A.11	=	FBgn0017539_FBgn0032020
C03G5.1 (predicted) F57G8.5	=	FBgn0017539_FBgn0051052
C03G5.1 (predicted) K02D10.5	=	FBgn0017539_FBgn0034913
C03G5.1 (predicted) ZK970.8	=	FBgn0017539_FBgn0032020
C04C3.3 (predicted) Y76A2B.6	=	FBgn0039635_FBgn0031969
C04C3.3 (predicted) F32A6.4	=	FBgn0039635_FBgn0040080
C04C3.3 (predicted) F55F3.1	=	FBgn0039635_FBgn0033383
C04C3.3 (predicted) K11E4.4	=	FBgn0039635_FBgn0015803
C04C3.3 (predicted) Y47D3A.15	=	FBgn0039635_FBgn0033383
C04C3.3 (predicted) ZC416.1	=	FBgn0039635_FBgn0039350
C04C3.3 (predicted) Y47H9C.7	=	FBgn0039635_FBgn0024996
C04C3.3 (predicted) Y49E10.20	=	FBgn0039635_FBgn0031969
C04C3.3 (predicted) T07D3.9	=	FBgn0039635_FBgn0039854
C04C3.3 (predicted) K06H7.4	=	FBgn0039635_FBgn0086779
C04C3.3 (predicted) F57F4.1	=	FBgn0039635_FBgn0039854
C04C3.5 (predicted) T08B2.10	=	FBgn0031196_FBgn0005533
C04C3.5 (predicted) C52B9.4	=	FBgn0031196_FBgn0031356
C04C3.5 (predicted) Y37D8A.21	=	FBgn0031196_FBgn0031224
C04C3.5 (predicted) F31D4.3	=	FBgn0031196_FBgn0003401
C04C3.5 (predicted) K05B2.2	=	FBgn0031196_FBgn0039352
C04E12.11 (predicted) R02F2.1	=	FBgn0042102_FBgn0039858
C04E12.11 (predicted) K08F8.4	=	FBgn0035103_FBgn0001208
C04E12.11 (predicted) D1007.16	=	FBgn0042102_FBgn0033166
C04E12.11 (predicted) F55A12.9	=	FBgn0035103_FBgn0050497
C04E12.11 (predicted) R13F6.9	=	FBgn0042102_FBgn0011648
C04E12.11 (predicted) C18C4.10	=	FBgn0042102_FBgn0010235
C04E12.11 (predicted) H38K22.2	=	FBgn0042102_FBgn0036510
C04E12.11 (predicted) W10D9.3	=	FBgn0042102_FBgn0031413
C04E12.11 (predicted) R10E4.4	=	FBgn0042102_FBgn0017577
C04E12.11 (predicted) F46A9.5	=	FBgn0042102_FBgn0026176/FBgn0042102_FBgn0025637
C04E12.11 (predicted) F43D2.1	=	FBgn0042102_FBgn0025674
C04E12.11 (predicted) W03F9.10	=	FBgn0042102_FBgn0031493
C04E12.11 (predicted) ZK370.2	=	FBgn0042102_FBgn0011648
C04E12.11 (predicted) C45G9.7	=	FBgn0042102_FBgn0035148
C04E12.11 (predicted) C44B7.1	=	FBgn0042102_FBgn0038166
C04E12.11 (predicted) F47H4.10	=	FBgn0042102_FBgn0026176/FBgn0042102_FBgn0025637
C04E12.11 (predicted) R02E12.4	=	FBgn0042102_FBgn0040028
C04E12.12 (predicted) ZK370.2	=	FBgn0042102_FBgn0011648
C04E12.12 (predicted) F46A9.5	=	FBgn0042102_FBgn0026176/FBgn0042102_FBgn0025637
C04E12.12 (predicted) R02E12.4	=	FBgn0042102_FBgn0040028
C04E12.12 (predicted) W10D9.3	=	FBgn0042102_FBgn0031413
C04E12.12 (predicted) F47H4.10	=	FBgn0042102_FBgn0026176/FBgn0042102_FBgn0025637
C04E12.12 (predicted) K08F8.4	=	FBgn0035103_FBgn0001208
C04E12.12 (predicted) C45G9.7	=	FBgn0042102_FBgn0035148
C04E12.12 (predicted) R13F6.9	=	FBgn0042102_FBgn0011648
C04E12.12 (predicted) F55A12.9	=	FBgn0035103_FBgn0050497
C04E12.12 (predicted) R10E4.4	=	FBgn0042102_FBgn0017577
C04E12.12 (predicted) C44B7.1	=	FBgn0042102_FBgn0038166
C04E12.12 (predicted) F43D2.1	=	FBgn0042102_FBgn0025674
C04E12.12 (predicted) R02F2.1	=	FBgn0042102_FBgn0039858
C04E12.12 (predicted) H38K22.2	=	FBgn0042102_FBgn0036510
C04E12.12 (predicted) W03F9.10	=	FBgn0042102_FBgn0031493
C04E12.12 (predicted) C18C4.10	=	FBgn0042102_FBgn0010235
C04E12.12 (predicted) D1007.16	=	FBgn0042102_FBgn0033166
C04E6.11 (predicted) M106.5	=	FBgn0032679_FBgn0011570
C04F12.4 (predicted) F10G7.3	=	FBgn0017579_FBgn0029094
C04F12.4 (predicted) C56E6.1	=	FBgn0017579_FBgn0051121
C04F12.4 (predicted) C55A6.10	=	FBgn0017579_FBgn0039589
C04F12.4 (predicted) Y54F10BM.1	=	FBgn0017579_FBgn0022768
C04F12.4 (predicted) F28C6.3	=	FBgn0017579_FBgn0039867
C04F12.4 (predicted) C29E4.4	=	FBgn0017579_FBgn0039004
C04F12.4 (predicted) T08B2.5	=	FBgn0017579_FBgn0031319
C04F12.4 (predicted) F12A10.5	=	FBgn0017579_FBgn0051958
C04F12.8 (predicted) F21D5.6	=	FBgn0039742_FBgn0030507
C04H5.1 (predicted) C43H6.8	=	FBgn0037061_FBgn0011277
C04H5.1 (predicted) Y62F5A.1	=	FBgn0037061_FBgn0034503
C04H5.6 (predicted) R11A8.2	=	FBgn0086444_FBgn0038454
C05A9.1 (predicted) T16G12.5	=	FBgn0004512_FBgn0032728
C05A9.1 (predicted) F15C11.2	=	FBgn0004513_FBgn0031057
C05A9.1 (predicted) F40F11.1	=	FBgn0004513_FBgn0033699
C05B10.1 (predicted) F43C1.2	=	FBgn0036844_FBgn0003256
C05C8.2 (predicted) F55A12.9	=	FBgn0020305_FBgn0050497
C05C8.2 (predicted) F55F3.1	=	FBgn0020305_FBgn0033383
C05C8.2 (predicted) F25D1.1	=	FBgn0020305_FBgn0086361
C05C8.2 (predicted) T08B2.5	=	FBgn0020305_FBgn0031319
C05C8.2 (predicted) Y47D3A.15	=	FBgn0020305_FBgn0033383
C05C8.2 (predicted) F39B2.10	=	FBgn0020305_FBgn0038145
C05C8.5 (predicted) R03G5.1	=	FBgn0035707_FBgn0000556
C05C8.5 (predicted) C54G7.4	=	FBgn0035707_FBgn0035264
C05C8.5 (predicted) F01D5.9	=	FBgn0035707_FBgn0010019
C05C8.5 (predicted) C44B7.11	=	FBgn0035707_FBgn0034436
C05C8.5 (predicted) ZC434.2	=	FBgn0035707_FBgn0039757
C05C8.5 (predicted) ZK1128.5	=	FBgn0035707_FBgn0025463
C05C8.5 (predicted) T24A11.1	=	FBgn0035707_FBgn0030735
C05C8.5 (predicted) M7.3	=	FBgn0035707_FBgn0000182
C05C8.5 (predicted) Y110A7A.16	=	FBgn0035707_FBgn0037926
C05C8.5 (predicted) C23G10.3	=	FBgn0035707_FBgn0002622
C05C8.5 (predicted) F31E3.5	=	FBgn0035707_FBgn0000556
C05C8.5 (predicted) C26F1.2	=	FBgn0035707_FBgn0010019
C05C8.5 (predicted) T11A5.6	=	FBgn0035707_FBgn0003464
C05C8.5 (predicted) F02C12.1	=	FBgn0035707_FBgn0035770
C05C8.5 (predicted) Y71H2B.6	=	FBgn0035707_FBgn0036761
C05C8.5 (predicted) F56B3.4	=	FBgn0035707_FBgn0052104
C05C8.5 (predicted) T08B2.5	=	FBgn0035707_FBgn0031318
C05C8.5 (predicted) Y71G12B.15	=	FBgn0035707_FBgn0036516
C05C8.5 (predicted) T14G10.1	=	FBgn0035707_FBgn0020389
C05C8.5 (predicted) M04G12.1	=	FBgn0035707_FBgn0030400
C05C8.5 (predicted) Y5H2B.5	=	FBgn0035707_FBgn0010019
C05C8.5 (predicted) C18E3.2	=	FBgn0035707_FBgn0025463
C05C8.5 (predicted) C34C6.6	=	FBgn0035707_FBgn0023516
C05C8.5 (predicted) C32E8.2	=	FBgn0035707_FBgn0011272
C05C8.5 (predicted) K02C4.4	=	FBgn0035707_FBgn0050147
C05C8.5 (predicted) C05D11.5	=	FBgn0035707_FBgn0011770
C05C8.5 (predicted) T04C9.1	=	FBgn0035707_FBgn0030685
C05C8.5 (predicted) H31G24.4	=	FBgn0035707_FBgn0000405
C05C8.5 (predicted) W05G11.4	=	FBgn0035707_FBgn0003464
C05C8.5 (predicted) F28G4.1	=	FBgn0035707_FBgn0010019
C05C8.5 (predicted) Y43E12A.1	=	FBgn0035707_FBgn0000405
C05C8.5 (predicted) ZC168.4	=	FBgn0035707_FBgn0000405
C05C8.6 (predicted) R07E5.3	=	FBgn0030228_FBgn0011715
C05C8.7 (predicted) Y71H10A.2	=	FBgn0037744_FBgn0038450
C05C8.7 (predicted) K01G5.4	=	FBgn0037744_FBgn0036497
C05C8.7 (predicted) F01G10.1	=	FBgn0037744_FBgn0036784
C05C8.7 (predicted) F26F4.4	=	FBgn0037744_FBgn0035028
C05C8.7 (predicted) Y43F4B.4	=	FBgn0037744_FBgn0033247
C05D10.3 (predicted) T26A5.1	=	FBgn0003996_FBgn0003515
C05D10.3 (predicted) C16C10.12	=	FBgn0003996_FBgn0003515
C05D10.3 (predicted) Y47D3A.11	=	FBgn0003996_FBgn0003515
C05D10.3 (predicted) C10C6.5	=	FBgn0003996_FBgn0003515
C05D11.1 (predicted) T06A4.1	=	FBgn0033005_FBgn0031930
C05D11.1 (predicted) T06A4.3	=	FBgn0033005_FBgn0031930
C05D11.1 (predicted) Y18H1A.9	=	FBgn0033005_FBgn0031930
C05D11.1 (predicted) Y47G6A.19	=	FBgn0033005_FBgn0031930
C05D11.1 (predicted) Y22D7AL.5	=	FBgn0033005_FBgn0011244
C05D11.1 (predicted) ZC434.9	=	FBgn0033005_FBgn0031930
C05D11.10 (predicted) F59F4.1	=	FBgn0034986_FBgn0027572
C05D11.10 (predicted) C48B4.1	=	FBgn0034986_FBgn0027572
C05D11.10 (predicted) F08A8.1	=	FBgn0034986_FBgn0027572
C05D11.10 (predicted) F26D10.9	=	FBgn0034986_FBgn0033294
C05D11.10 (predicted) F08A8.4	=	FBgn0034986_FBgn0027572
C05D11.10 (predicted) C05D11.5	=	FBgn0034986_FBgn0011770
C05D11.10 (predicted) K02C4.4	=	FBgn0034986_FBgn0050147
C05D11.10 (predicted) Y113G7A.11	=	FBgn0034986_FBgn0033887
C05D11.10 (predicted) F08A8.3	=	FBgn0034986_FBgn0027572
C05D11.10 (predicted) F25C8.1	=	FBgn0034986_FBgn0027572
C05D11.10 (predicted) F47G6.1	=	FBgn0034986_FBgn0033739
C05D11.10 (predicted) C38C6.2	=	FBgn0034986_FBgn0033294
C05D11.10 (predicted) F08A8.2	=	FBgn0034986_FBgn0027572
C05D11.11 (predicted) T28A8.7	=	FBgn0029823_FBgn0011659
C05D11.11 (predicted) F29G6.2	=	FBgn0029823_FBgn0038330
C05D11.12 (predicted) F53A3.7	=	FBgn0033465_FBgn0030676
C05D11.13 (predicted) C14B9.4	=	FBgn0029893_FBgn0003124
C05D11.13 (predicted) K09B11.9	=	FBgn0029893_FBgn0040087
C05D11.13 (predicted) F55G1.8	=	FBgn0029893_FBgn0003124
C05D11.13 (predicted) F43D2.1	=	FBgn0029893_FBgn0025674
C05D11.13 (predicted) W01B11.3	=	FBgn0029893_FBgn0026196
C05D11.13 (predicted) C43H8.1	=	FBgn0029893_FBgn0038893
C05D11.13 (predicted) Y71F9B.7	=	FBgn0029893_FBgn0003124
C05D11.13 (predicted) C07E3.1	=	FBgn0029893_FBgn0024191
C05D11.13 (predicted) Y54E5A.7	=	FBgn0029893_FBgn0033522
C05D11.13 (predicted) Y39H10A.3	=	FBgn0029893_FBgn0035945
C05D11.2 (predicted) K08D12.1	=	FBgn0037674_FBgn0010590
C05D11.3 (predicted) C15C8.4	=	FBgn0037843_FBgn0037756
C05D11.3 (predicted) Y6B3B.4	=	FBgn0037843_FBgn0032723
C05D11.3 (predicted) ZK970.3	=	FBgn0037843_FBgn0040339
C05D11.5 (predicted) Y37E11AR.2	=	FBgn0011770_FBgn0003410
C05D11.8 (predicted) Y46G5A.13	=	FBgn0025681_FBgn0005649
C05D11.8 (predicted) R09B3.4	=	FBgn0025681_FBgn0035853
C05D11.8 (predicted) C18A3.5	=	FBgn0025681_FBgn0005649
C05D2.1 (predicted) T25F10.2	=	FBgn0003169_FBgn0000490
C05D2.10 (known) T18H9.7	=	FBgn0038617_FBgn0020647
C05D2.3 (predicted) T05G5.3	=	FBgn0000075_FBgn0004106
C05D2.4 (predicted) T05G5.3	=	FBgn0000075_FBgn0004106
C05D9.1 (known) Y59A8B.22	=	FBgn0031534_FBgn0032005
C05D9.1 (predicted) Y34D9A.4	=	FBgn0031534_FBgn0030242
C05D9.1 (predicted) Y105E8B.1	=	FBgn0031534_FBgn0004117
C05D9.1 (predicted) K07A12.4	=	FBgn0031534_FBgn0042712
C05D9.1 (predicted) W06D4.6	=	FBgn0031534_FBgn0002989
C05D9.5 (predicted) F59B2.7	=	FBgn0053100_FBgn0015797
C05D9.5 (predicted) T25G12.4	=	FBgn0053100_FBgn0015797
C05G5.4 (predicted) C55A6.10	=	FBgn0004888_FBgn0039589
C06A1.1 (predicted) H18N23.2	=	FBgn0024923_FBgn0036428
C06A1.5 (predicted) K03B4.3	=	FBgn0003275_FBgn0026324
C06A1.5 (predicted) Y113G7A.9	=	FBgn0003275_FBgn0037372
C06A5.1 (predicted) C52E4.4	=	FBgn0034964_FBgn0028687
C06A5.1 (predicted) F14E5.2	=	FBgn0034964_FBgn0053214
C06A5.1 (predicted) C41G7.3	=	FBgn0034964_FBgn0031263
C06A5.11 (predicted) M106.5	=	FBgn0037802_FBgn0011570
C06A5.11 (predicted) ZK686.4	=	FBgn0037802_FBgn0035520
C06A6.4 (predicted) C34E10.10	=	FBgn0039052_FBgn0031361
C06A6.4 (predicted) T06A4.1	=	FBgn0039051_FBgn0035718
C06A6.4 (predicted) ZK370.3	=	FBgn0039052_FBgn0036309
C06A6.4 (predicted) Y47G6A.19	=	FBgn0039051_FBgn0035718
C06A6.4 (predicted) C38C6.2	=	FBgn0039051_FBgn0032382
C06A6.4 (predicted) F26D10.9	=	FBgn0039051_FBgn0032382
C06A6.4 (predicted) ZC434.9	=	FBgn0039051_FBgn0035718
C06A6.4 (predicted) D2092.4	=	FBgn0039052_FBgn0039265
C06A6.4 (predicted) T06A4.3	=	FBgn0039051_FBgn0035718
C06A6.4 (predicted) K11D9.1	=	FBgn0039049_FBgn0034824
C06A6.4 (predicted) Y18H1A.9	=	FBgn0039051_FBgn0035718
C06A6.5 (predicted) H13N06.5	=	FBgn0030734_FBgn0002022
C06A6.5 (predicted) T25G3.3	=	FBgn0030734_FBgn0023542
C06A6.5 (predicted) C45G7.2	=	FBgn0030734_FBgn0046999
C06A6.5 (predicted) C45G7.1	=	FBgn0030734_FBgn0046999
C06A6.5 (predicted) Y54F10AM.5	=	FBgn0030734_FBgn0035046
C06A6.5 (predicted) ZK637.2	=	FBgn0030734_FBgn0030071
C06A6.5 (predicted) T11G6.8	=	FBgn0030734_FBgn0037220
C06A6.5 (predicted) T23D8.4	=	FBgn0030734_FBgn0034258
C06A6.5 (predicted) R08D7.1	=	FBgn0030734_FBgn0039210
C06A6.5 (predicted) C45G7.3	=	FBgn0030734_FBgn0046999
C06A6.5 (predicted) F22A3.6	=	FBgn0030734_FBgn0046999
C06A6.5 (predicted) Y43F4A.1	=	FBgn0030734_FBgn0086359
C06A6.5 (predicted) F07C6.4	=	FBgn0030734_FBgn0036476
C06A6.5 (predicted) C35D10.5	=	FBgn0030734_FBgn0035722
C06A6.5 (predicted) K01G5.10	=	FBgn0030734_FBgn0029712
C06A6.5 (predicted) H28O16.2	=	FBgn0030734_FBgn0035489
C06A6.5 (predicted) C34D4.1	=	FBgn0030734_FBgn0031722
C06A6.5 (predicted) T10H10.3	=	FBgn0030734_FBgn0053193
C06A6.5 (predicted) M88.7	=	FBgn0030734_FBgn0033100
C06A8.2 (predicted) C08F8.1	=	FBgn0038371_FBgn0031776
C06A8.2 (predicted) R02E12.4	=	FBgn0038371_FBgn0034816
C06B3.4 (predicted) F20D12.5	=	FBgn0029975_FBgn0039055
C06B3.5 (predicted) F20D12.5	=	FBgn0029975_FBgn0039055
C06B8.8 (predicted) Y46E12BL.3	=	FBgn0040007_FBgn0026238
C06B8.8 (predicted) Y113G7B.24	=	FBgn0040007_FBgn0039403
C06B8.8 (predicted) Y46E12BL.4	=	FBgn0040007_FBgn0026238
C06B8.8 (predicted) R08D7.3	=	FBgn0040007_FBgn0037994
C06C3.1 (predicted) T16H12.5	=	FBgn0005536_FBgn0086364
C06C3.1 (predicted) Y42H9AR.1	=	FBgn0005536_FBgn0036919
C06C3.1 (predicted) R02E12.4	=	FBgn0005536_FBgn0028902
C06C3.1 (predicted) F43D2.1	=	FBgn0005536_FBgn0025674
C06C3.1 (predicted) Y23H5B.5	=	FBgn0005536_FBgn0023527
C06C3.1 (predicted) K11E4.4	=	FBgn0005536_FBgn0015803
C06E1.3 (predicted) T03D8.1	=	FBgn0086711_FBgn0002973
C06E2.3 (predicted) C16C10.7	=	FBgn0015321_FBgn0030693/FBgn0015321_FBgn0052581
C06E2.3 (predicted) F48E8.5	=	FBgn0015321_FBgn0005776
C06E2.3 (predicted) C44B7.8	=	FBgn0015321_FBgn0031069
C06E2.3 (predicted) Y119D3B.17	=	FBgn0015321_FBgn0014362
C06E2.3 (predicted) C44B7.9	=	FBgn0015321_FBgn0031069
C06E7.1 (predicted) Y50E8A.6	=	FBgn0005278_FBgn0022160
C06E7.1 (predicted) F54A3.3	=	FBgn0005278_FBgn0015019
C06E7.1 (predicted) R06A10.2	=	FBgn0005278_FBgn0001123
C06E7.1 (predicted) F55B12.3	=	FBgn0005278_FBgn0041171
C06E7.1 (predicted) F49H12.6	=	FBgn0005278_FBgn0034971
C06E7.1 (predicted) R07E3.5	=	FBgn0005278_FBgn0034971
C06E7.1 (predicted) C36F7.4	=	FBgn0005278_FBgn0052791
C06E7.1 (predicted) T25G3.4	=	FBgn0005278_FBgn0022160
C06E7.1 (predicted) F10G7.8	=	FBgn0005278_FBgn0028690
C06E7.3 (predicted) F49H12.6	=	FBgn0005278_FBgn0034971
C06E7.3 (predicted) T25G3.4	=	FBgn0005278_FBgn0022160
C06E7.3 (predicted) F54A3.3	=	FBgn0005278_FBgn0015019
C06E7.3 (predicted) R07E3.5	=	FBgn0005278_FBgn0034971
C06E7.3 (predicted) C36F7.4	=	FBgn0005278_FBgn0052791
C06E7.3 (predicted) F55B12.3	=	FBgn0005278_FBgn0041171
C06E7.3 (predicted) F10G7.8	=	FBgn0005278_FBgn0028690
C06E7.3 (predicted) Y50E8A.6	=	FBgn0005278_FBgn0022160
C06E7.3 (predicted) R06A10.2	=	FBgn0005278_FBgn0001123
C06G3.11 (predicted) F33A8.5	=	FBgn0030480_FBgn0039112
C06G3.11 (predicted) C34C6.6	=	FBgn0030480_FBgn0023516
C06G3.9 (predicted) ZC434.2	=	FBgn0037467_FBgn0039757
C06G3.9 (predicted) F08H9.3	=	FBgn0037467_FBgn0001224
C06G3.9 (predicted) M88.5	=	FBgn0037467_FBgn0030235
C06G3.9 (predicted) C44B11.3	=	FBgn0037467_FBgn0003884
C06G3.9 (predicted) T27E4.9	=	FBgn0037467_FBgn0001224
C06G3.9 (predicted) T27E4.3	=	FBgn0037467_FBgn0001224
C06G3.9 (predicted) H18N23.2	=	FBgn0037467_FBgn0036428
C06G3.9 (predicted) F25H2.2	=	FBgn0037467_FBgn0052758
C06G3.9 (predicted) F26D10.3	=	FBgn0037467_FBgn0001219
C06G3.9 (predicted) T21C9.12	=	FBgn0037467_FBgn0024978
C06G3.9 (predicted) Y63D3A.5	=	FBgn0037467_FBgn0032812
C06G3.9 (predicted) F28C6.7	=	FBgn0037467_FBgn0036825
C06G3.9 (predicted) Y82E9BR.3	=	FBgn0037467_FBgn0039830
C06G3.9 (predicted) C14B9.1	=	FBgn0037467_FBgn0001224
C06G3.9 (predicted) F38E11.2	=	FBgn0037467_FBgn0001224
C06G3.9 (predicted) C16C10.4	=	FBgn0037467_FBgn0024491
C06G3.9 (predicted) Y46H3A.3	=	FBgn0037467_FBgn0001224
C06G3.9 (predicted) Y71H2AM.2	=	FBgn0037467_FBgn0036058
C06G3.9 (predicted) C14F11.5	=	FBgn0037467_FBgn0001224
C06G3.9 (predicted) T22A3.2	=	FBgn0037467_FBgn0001224
C06G3.9 (predicted) F42C5.8	=	FBgn0037467_FBgn0039713
C06G3.9 (predicted) Y46H3A.2	=	FBgn0037467_FBgn0001224
C06G3.9 (predicted) ZK1236.7	=	FBgn0037467_FBgn0038868
C06G3.9 (predicted) F52E1.7	=	FBgn0037467_FBgn0001224
C06G3.9 (predicted) C37A2.4	=	FBgn0037467_FBgn0010382
C06G3.9 (predicted) F38E11.1	=	FBgn0037467_FBgn0001224
C06G3.9 (predicted) F43D9.4	=	FBgn0037467_FBgn0001224
C06G3.9 (predicted) R02F2.1	=	FBgn0037467_FBgn0039858
C06G3.9 (predicted) F53A3.3	=	FBgn0037467_FBgn0010198
C06G3.9 (predicted) T04C10.2	=	FBgn0037467_FBgn0028582
C06G3.9 (predicted) F08H9.4	=	FBgn0037467_FBgn0001224
C06G3.9 (predicted) T27E4.2	=	FBgn0037467_FBgn0001224
C06G3.9 (predicted) Y37E3.7	=	FBgn0037467_FBgn0002593
C06G3.9 (predicted) T27E4.8	=	FBgn0037467_FBgn0001224
C06G4.2 (predicted) T05F1.3	=	FBgn0025866_FBgn0039129
C06G4.2 (predicted) ZC302.1	=	FBgn0025866_FBgn0020270
C06G4.2 (predicted) Y49A10A.1	=	FBgn0025866_FBgn0030691
C06G8.1 (predicted) F10E7.4	=	FBgn0025469_FBgn0033710
C06G8.2 (predicted) T28F12.3	=	FBgn0028491_FBgn0001965
C06G8.2 (predicted) Y111B2A.16	=	FBgn0028491_FBgn0024909
C06G8.2 (predicted) F56C9.1	=	FBgn0028491_FBgn0004103
C06G8.2 (predicted) C28H8.6	=	FBgn0015565_FBgn0041789
C06G8.2 (predicted) T24H10.7	=	FBgn0015565_FBgn0001291
C06G8.2 (predicted) C32A3.3	=	FBgn0028491_FBgn0024985
C06G8.2 (predicted) M6.3	=	FBgn0015565_FBgn0038852
C06G8.2 (predicted) Y37E3.11	=	FBgn0015565_FBgn0032482
C06G8.2 (predicted) F54F7.1	=	FBgn0028491_FBgn0024909
C06G8.3 (predicted) F07C3.7	=	FBgn0038312_FBgn0002778
C06G8.3 (predicted) C34F6.4	=	FBgn0038312_FBgn0003089
C06H2.1 (predicted) F17A2.5	=	FBgn0016120_FBgn0000611
C06H2.1 (predicted) T05G5.3	=	FBgn0016120_FBgn0004106
C06H2.1 (predicted) F31E3.1	=	FBgn0016120_FBgn0000611
C06H2.1 (predicted) F35B3.5	=	FBgn0016120_FBgn0022085
C06H2.1 (predicted) F32A5.1	=	FBgn0016120_FBgn0053520
C06H2.2 (predicted) F55A4.5	=	FBgn0032513_FBgn0032515
C06H2.2 (predicted) Y43F4A.1	=	FBgn0032513_FBgn0086359
C07A12.4 (predicted) K02H8.1	=	FBgn0014002_FBgn0053197
C07A12.4 (predicted) T08D10.1	=	FBgn0014002_FBgn0035993
C07A12.4 (predicted) Y34D9A.1	=	FBgn0014002_FBgn0030552
C07A12.4 (predicted) Y53H1A.5	=	FBgn0014002_FBgn0035993
C07A12.7 (predicted) Y62F5A.1	=	FBgn0035995_FBgn0034503
C07A12.7 (predicted) T20B3.1	=	FBgn0035995_FBgn0039543
C07A12.7 (predicted) F40F9.7	=	FBgn0035995_FBgn0034650
C07A4.3 (predicted) T23H2.1	=	FBgn0031407_FBgn0033039
C07A4.3 (predicted) C55A6.10	=	FBgn0031412_FBgn0039589
C07A9.11 (predicted) W03G9.7	=	FBgn0033599_FBgn0031650
C07A9.4 (predicted) W03G9.7	=	FBgn0033599_FBgn0031650
C07A9.8 (predicted) F09G8.2	=	FBgn0040238_FBgn0000477
C07A9.8 (predicted) K04H4.6	=	FBgn0040238_FBgn0000477
C07A9.8 (predicted) R07E5.1	=	FBgn0035696_FBgn0036386
C07A9.8 (predicted) C07B5.5	=	FBgn0040238_FBgn0000477
C07A9.8 (predicted) C15F1.6	=	FBgn0035696_FBgn0035471
C07B5.5 (predicted) Y51H7C.7	=	FBgn0000477_FBgn0030711
C07B5.5 (predicted) ZK673.7	=	FBgn0000477_FBgn0010424
C07B5.5 (predicted) T20G5.4	=	FBgn0000477_FBgn0040238
C07B5.5 (predicted) F54C1.7	=	FBgn0000477_FBgn0010424
C07B5.5 (predicted) ZK688.2	=	FBgn0000477_FBgn0040238
C07B5.5 (predicted) C37A5.1	=	FBgn0000477_FBgn0040238
C07B5.5 (predicted) C29F4.2	=	FBgn0000477_FBgn0040238
C07B5.5 (predicted) T19C3.1	=	FBgn0000477_FBgn0040238
C07B5.5 (predicted) Y47G6A.22	=	FBgn0000477_FBgn0037354
C07B5.5 (predicted) ZK675.3	=	FBgn0000477_FBgn0040238
C07B5.5 (predicted) Y47G6A.21	=	FBgn0000477_FBgn0037354
C07B5.5 (predicted) Y73F8A.11	=	FBgn0000477_FBgn0040238
C07B5.5 (predicted) F32G8.4	=	FBgn0000477_FBgn0040238
C07E3.1 (predicted) W05G11.4	=	FBgn0024191_FBgn0003464
C07E3.1 (predicted) H22K11.2	=	FBgn0024191_FBgn0037977
C07E3.1 (predicted) M176.2	=	FBgn0024191_FBgn0030882
C07E3.1 (predicted) Y108G3AL.7	=	FBgn0024191_FBgn0085451
C07E3.1 (predicted) Y49E10.1	=	FBgn0024191_FBgn0020369
C07E3.1 (predicted) F54B11.6	=	FBgn0024191_FBgn0033752
C07E3.1 (predicted) F46F11.1	=	FBgn0024191_FBgn0027279
C07E3.1 (predicted) F49C12.13	=	FBgn0024191_FBgn0035521
C07E3.1 (predicted) M03C11.7	=	FBgn0024191_FBgn0036915
C07E3.1 (predicted) T28A8.7	=	FBgn0024191_FBgn0011659
C07E3.1 (predicted) Y105E8B.1	=	FBgn0024191_FBgn0004117
C07E3.1 (predicted) C07G1.5	=	FBgn0024191_FBgn0031450
C07E3.1 (predicted) F23H11.1	=	FBgn0024191_FBgn0033752
C07E3.1 (predicted) T19B10.3	=	FBgn0024191_FBgn0037977
C07E3.1 (predicted) W09C5.2	=	FBgn0024191_FBgn0013726
C07E3.1 (predicted) F53B3.5	=	FBgn0024191_FBgn0030870
C07E3.1 (predicted) K03E6.7	=	FBgn0024191_FBgn0030581
C07E3.1 (predicted) F52B11.1	=	FBgn0024191_FBgn0030121
C07E3.1 (predicted) F56F11.4	=	FBgn0024191_FBgn0020369
C07E3.1 (predicted) W06E11.5	=	FBgn0024191_FBgn0046247
C07E3.1 (predicted) C15F1.6	=	FBgn0024191_FBgn0035471
C07E3.1 (predicted) EEED8.7	=	FBgn0024191_FBgn0040286
C07E3.1 (predicted) C43G2.2	=	FBgn0024191_FBgn0000183
C07E3.1 (predicted) T11A5.6	=	FBgn0024191_FBgn0003464
C07G1.5 (known) C34G6.7	=	FBgn0031450_FBgn0027363
C07G1.5 (predicted) F49E10.5	=	FBgn0031450_FBgn0020496
C07G1.5 (predicted) C29F3.1	=	FBgn0031450_FBgn0028479
C07G1.5 (predicted) K11C4.3	=	FBgn0031450_FBgn0003471
C07G1.5 (predicted) F29C12.3	=	FBgn0031450_FBgn0031006
C07G1.5 (predicted) ZK430.1	=	FBgn0031450_FBgn0086451
C07G1.5 (predicted) C26C6.1	=	FBgn0031450_FBgn0039227
C07G1.5 (predicted) T28F12.2	=	FBgn0031450_FBgn0001235
C07G1.5 (predicted) Y39A3CR.3	=	FBgn0031450_FBgn0021847
C07G1.5 (predicted) K12D12.2	=	FBgn0031450_FBgn0031078
C07G1.5 (predicted) T20G5.1	=	FBgn0031450_FBgn0000319
C07G1.5 (predicted) C23H4.6	=	FBgn0031450_FBgn0039164
C07G1.5 (predicted) K04A8.6	=	FBgn0031450_FBgn0037760
C07G1.5 (predicted) T08B2.7	=	FBgn0031450_FBgn0028479
C07G1.5 (predicted) F58G6.1	=	FBgn0031450_FBgn0027356
C07G1.5 (predicted) F29F11.1	=	FBgn0031450_FBgn0010851
C07G1.5 (predicted) F59G1.3	=	FBgn0031450_FBgn0034708
C07G1.5 (predicted) D1014.3	=	FBgn0031450_FBgn0011712
C07G1.5 (predicted) T07C4.9	=	FBgn0031450_FBgn0030749
C07G1.5 (predicted) Y48E1C.3	=	FBgn0031450_FBgn0031233
C07G1.5 (predicted) F54D5.14	=	FBgn0031450_FBgn0039164
C07H4.2 (predicted) ZC518.2	=	FBgn0036566_FBgn0033460
C07H4.2 (predicted) F54F2.8	=	FBgn0036566_FBgn0032407
C07H6.1 (predicted) W04A8.7	=	FBgn0030506_FBgn0010355
C07H6.2 (predicted) F29F11.6	=	FBgn0001560_FBgn0000711
C07H6.2 (predicted) F56C9.1	=	FBgn0001560_FBgn0003132/FBgn0001560_FBgn0003134/FBgn0001560_FBgn0004103
C07H6.3 (predicted) R03E9.1	=	FBgn0021760_FBgn0023215
C07H6.5 (predicted) K07D4.8	=	FBgn0004419_FBgn0038149
C07H6.5 (predicted) F37H8.5	=	FBgn0004419_FBgn0038149
C07H6.5 (predicted) Y57A10A.30	=	FBgn0004419_FBgn0015218
C07H6.5 (predicted) F33A8.3	=	FBgn0004419_FBgn0022959
C07H6.5 (predicted) F56F3.1	=	FBgn0004419_FBgn0052016
C07H6.5 (predicted) T01D1.2	=	FBgn0004419_FBgn0000114
C07H6.5 (predicted) C08B11.6	=	FBgn0004419_FBgn0011741
C07H6.5 (predicted) F53A2.6	=	FBgn0004419_FBgn0015218
C07H6.5 (predicted) R04A9.4	=	FBgn0004419_FBgn0015218
C07H6.5 (predicted) ZK669.3	=	FBgn0004419_FBgn0038149
C07H6.5 (predicted) Y47G6A.20	=	FBgn0004419_FBgn0028577
C07H6.5 (predicted) F46B6.7	=	FBgn0004419_FBgn0034814
C07H6.5 (predicted) ZK669.2	=	FBgn0004419_FBgn0038149
C08A9.1 (predicted) Y73B6BL.32	=	FBgn0010213_FBgn0035271
C08B11.4 (predicted) Y38A10A.5	=	FBgn0031032_FBgn0005585
C08B11.4 (predicted) F01G10.1	=	FBgn0031032_FBgn0036784
C08B11.4 (predicted) F31F6.6	=	FBgn0031032_FBgn0036816
C08B11.4 (predicted) W07B8.4	=	FBgn0031032_FBgn0030521
C08B11.4 (predicted) F57F5.1	=	FBgn0031032_FBgn0030521
C08B11.4 (predicted) W07B8.1	=	FBgn0031032_FBgn0030521
C08B11.4 (predicted) K08E5.2	=	FBgn0031032_FBgn0036816
C08B11.4 (predicted) R13H4.4	=	FBgn0031032_FBgn0010215
C08B11.4 (predicted) F36D3.9	=	FBgn0031032_FBgn0030521
C08B11.4 (predicted) C25B8.3	=	FBgn0031032_FBgn0030521
C08B11.4 (predicted) F32H5.1	=	FBgn0031032_FBgn0030521
C08B11.4 (predicted) W07B8.5	=	FBgn0031032_FBgn0030521
C08B11.4 (predicted) R107.1	=	FBgn0031032_FBgn0036816
C08B11.4 (predicted) C56C10.8	=	FBgn0031326_FBgn0000181
C08B11.4 (predicted) T10H4.12	=	FBgn0031032_FBgn0030521
C08B11.4 (predicted) C32E8.2	=	FBgn0031032_FBgn0011272
C08B11.4 (predicted) F07A11.3	=	FBgn0031032_FBgn0027868
C08B11.4 (predicted) C17G10.9	=	FBgn0038873_FBgn0036258
C08B11.4 (predicted) F44C4.3	=	FBgn0031032_FBgn0030521
C08B11.4 (predicted) C52E4.1	=	FBgn0031032_FBgn0030521
C08B11.4 (predicted) Y48B6A.7	=	FBgn0031032_FBgn0000024
C08B11.4 (predicted) Y48B6A.8	=	FBgn0031032_FBgn0000024
C08B11.4 (predicted) C55A6.10	=	FBgn0031033_FBgn0039589
C08B11.5 (predicted) M04G12.1	=	FBgn0015818_FBgn0030400
C08B11.5 (predicted) F11A6.1	=	FBgn0015818_FBgn0004598
C08B11.5 (predicted) Y55F3AM.3	=	FBgn0015818_FBgn0031883
C08B11.5 (predicted) F08C6.3	=	FBgn0015818_FBgn0031710
C08B11.5 (predicted) F10F2.2	=	FBgn0015818_FBgn0000052
C08B11.5 (predicted) Y48G8AL.8	=	FBgn0015818_FBgn0029897
C08B11.5 (predicted) C14F5.5	=	FBgn0015818_FBgn0004638
C08B11.5 (predicted) Y44E3A.4	=	FBgn0015818_FBgn0027598
C08B11.5 (predicted) F42G8.6	=	FBgn0015818_FBgn0032054
C08B11.5 (predicted) R12B2.1	=	FBgn0015818_FBgn0011655
C08B11.6 (predicted) Y49E10.1	=	FBgn0011741_FBgn0020369
C08B11.6 (predicted) K08H2.6	=	FBgn0011741_FBgn0003607
C08B11.6 (predicted) F36A2.2	=	FBgn0011741_FBgn0031238
C08B11.6 (predicted) F01F1.10	=	FBgn0011741_FBgn0030839
C08B11.6 (predicted) F56F3.5	=	FBgn0011741_FBgn0017545
C08B11.6 (predicted) C53B7.4	=	FBgn0011741_FBgn0010612
C08B11.6 (predicted) K01G5.2	=	FBgn0011741_FBgn0003607
C08B11.6 (predicted) T19D2.2	=	FBgn0011741_FBgn0024734
C08B11.6 (predicted) C32D5.5	=	FBgn0011741_FBgn0025639
C08B11.6 (predicted) F56F11.4	=	FBgn0011741_FBgn0020369
C08B11.6 (predicted) F55F3.3	=	FBgn0011741_FBgn0015776
C08B11.6 (predicted) Y41G9A.1	=	FBgn0011741_FBgn0016919
C08B11.6 (predicted) C17E4.9	=	FBgn0011741_FBgn0015776
C08B11.7 (known) C56G2.7	=	FBgn0011327_FBgn0033886
C08B11.7 (predicted) Y66D12A.22	=	FBgn0030370_FBgn0027360
C08B6.1 (predicted) Y37E11AR.2	=	FBgn0032713_FBgn0036669
C08B6.1 (predicted) R166.2	=	FBgn0026755_FBgn0031590
C08B6.1 (predicted) T26A5.9	=	FBgn0027073_FBgn0011760
C08B6.1 (predicted) C36B7.6	=	FBgn0026755_FBgn0031590
C08B6.1 (predicted) Y22D7AL.15	=	FBgn0015663_FBgn0034758
C08B6.1 (predicted) F55F8.5	=	FBgn0038082_FBgn0032298
C08B6.1 (predicted) F16F9.1	=	FBgn0015663_FBgn0034758
C08B6.1 (predicted) C55A6.10	=	FBgn0040262_FBgn0039589
C08B6.8 (predicted) F36D4.5	=	FBgn0039115_FBgn0033551
C08F11.8 (predicted) F55F8.5	=	FBgn0038082_FBgn0032298
C08F11.8 (predicted) Y22D7AL.15	=	FBgn0015663_FBgn0034758
C08F11.8 (predicted) R166.2	=	FBgn0026755_FBgn0031590
C08F11.8 (predicted) F16F9.1	=	FBgn0015663_FBgn0034758
C08F11.8 (predicted) C55A6.10	=	FBgn0040262_FBgn0039589
C08F11.8 (predicted) Y37E11AR.2	=	FBgn0032713_FBgn0036669
C08F11.8 (predicted) T26A5.9	=	FBgn0027073_FBgn0011760
C08F11.8 (predicted) C36B7.6	=	FBgn0026755_FBgn0031590
C08F8.1 (predicted) C34C6.4	=	FBgn0031776_FBgn0030587
C08F8.1 (predicted) W06B4.3	=	FBgn0031776_FBgn0000482
C08F8.1 (predicted) F08F3.9	=	FBgn0031776_FBgn0038371
C08F8.2 (predicted) Y43F8B.2	=	FBgn0037232_FBgn0037156
C08F8.4 (predicted) E01G4.1	=	FBgn0033476_FBgn0034009
C08H9.2 (predicted) T13C2.4	=	FBgn0027835_FBgn0031054
C08H9.2 (predicted) ZK675.1	=	FBgn0027835_FBgn0003892
C08H9.2 (predicted) R11A5.1	=	FBgn0027835_FBgn0003210
C08H9.2 (predicted) Y110A2AL.8	=	FBgn0027835_FBgn0003892
C08H9.2 (predicted) F21H12.4	=	FBgn0027835_FBgn0003892
C08H9.2 (predicted) C48D1.2	=	FBgn0027835_FBgn0026404
C08H9.2 (predicted) Y48E1B.13	=	FBgn0027835_FBgn0026404
C09B8.4 (predicted) C43H6.8	=	FBgn0033031_FBgn0011277
C09B8.6 (predicted) Y43E12A.1	=	FBgn0031037_FBgn0000405
C09B8.6 (predicted) F40F9.2	=	FBgn0031037_FBgn0013305
C09B8.6 (predicted) F40F9.1	=	FBgn0031037_FBgn0013305
C09B8.6 (predicted) K10B3.7	=	FBgn0031037_FBgn0001092
C09B8.6 (predicted) F18H3.3	=	FBgn0031037_FBgn0003031
C09B8.6 (predicted) C47E8.5	=	FBgn0031037_FBgn0001233
C09B8.6 (predicted) ZC168.4	=	FBgn0031037_FBgn0000405
C09B8.6 (predicted) T26A5.6	=	FBgn0031037_FBgn0030499
C09B8.6 (predicted) T09F3.3	=	FBgn0031037_FBgn0001092
C09B8.6 (predicted) Y42H9AR.2	=	FBgn0031037_FBgn0013305
C09B8.6 (predicted) F33H1.2	=	FBgn0031037_FBgn0001092
C09B8.6 (predicted) H31G24.4	=	FBgn0031037_FBgn0000405
C09B8.6 (predicted) T24F1.2	=	FBgn0031037_FBgn0034447
C09B8.6 (predicted) F38H4.9	=	FBgn0031037_FBgn0004177
C09B8.6 (predicted) K02B12.7	=	FBgn0031037_FBgn0020655
C09B8.6 (predicted) Y106G6H.2	=	FBgn0031037_FBgn0003031
C09B8.6 (predicted) K10B3.8	=	FBgn0031037_FBgn0001092
C09D4.5 (predicted) K10B3.10	=	FBgn0002607_FBgn0003470
C09D4.5 (predicted) T23G7.4	=	FBgn0002607_FBgn0031537
C09D4.5 (predicted) T26A5.9	=	FBgn0002607_FBgn0011760
C09D4.5 (predicted) F13E6.1	=	FBgn0002607_FBgn0034345
C09D4.5 (predicted) Y105E8A.19	=	FBgn0002607_FBgn0027080
C09D4.5 (predicted) T26A5.8	=	FBgn0002607_FBgn0043002
C09D4.5 (predicted) ZK686.4	=	FBgn0002607_FBgn0035520
C09D4.5 (predicted) T05G5.3	=	FBgn0002607_FBgn0004106
C09D4.5 (predicted) Y119D3B.17	=	FBgn0002607_FBgn0014362
C09D4.5 (predicted) M05B5.5	=	FBgn0002607_FBgn0000413
C09E10.2 (predicted) F55A4.5	=	FBgn0051140_FBgn0032515
C09E10.2 (predicted) ZC518.2	=	FBgn0051140_FBgn0033460
C09E10.2 (predicted) W03H1.2	=	FBgn0051140_FBgn0023211
C09E10.2 (predicted) Y82E9BR.15	=	FBgn0051140_FBgn0023211
C09E10.2 (predicted) F54H12.1	=	FBgn0051140_FBgn0010100
C09G12.9 (predicted) Y71H2AM.15	=	FBgn0036666_FBgn0023531
C09G12.9 (predicted) F13H10.4	=	FBgn0036666_FBgn0030289
C09G12.9 (predicted) Y76B12C.2	=	FBgn0036666_FBgn0004698
C09G12.9 (predicted) F08B12.1	=	FBgn0036666_FBgn0026189
C09G12.9 (predicted) F43E2.3	=	FBgn0036666_FBgn0011674
C09G12.9 (predicted) M05B5.4	=	FBgn0036666_FBgn0042175
C09G12.9 (predicted) K07F5.13	=	FBgn0036666_FBgn0033737
C09G12.9 (predicted) K08E3.6	=	FBgn0036666_FBgn0086356
C09G12.9 (predicted) F09E10.8	=	FBgn0036666_FBgn0035533
C09G12.9 (predicted) K08E3.3	=	FBgn0036666_FBgn0035533
C09G12.9 (predicted) K11C4.3	=	FBgn0036666_FBgn0003471
C09G12.9 (predicted) W03H9.4	=	FBgn0036666_FBgn0031114
C09G12.9 (predicted) R13A5.12	=	FBgn0036666_FBgn0032138
C09G12.9 (predicted) Y71G12B.11	=	FBgn0036666_FBgn0020254
C09G4.1 (predicted) T23G4.1	=	FBgn0040918_FBgn0005771
C09G4.3 (predicted) Y71F9B.6	=	FBgn0037613_FBgn0027581
C09G4.3 (predicted) F43D2.1	=	FBgn0037613_FBgn0025674
C09G4.3 (predicted) M04F3.1	=	FBgn0037613_FBgn0032906
C09G4.3 (predicted) W10C8.2	=	FBgn0037613_FBgn0085432
C09G4.3 (predicted) R07B7.11	=	FBgn0037613_FBgn0032192
C09G4.3 (predicted) H14E04.5	=	FBgn0037613_FBgn0004597
C09G4.3 (predicted) Y43C5A.6	=	FBgn0037613_FBgn0003479
C09G4.3 (predicted) D2089.4	=	FBgn0037613_FBgn0011224
C09G4.3 (predicted) Y39A1A.15	=	FBgn0037613_FBgn0028509
C09G4.5 (predicted) ZK1236.2	=	FBgn0000588_FBgn0003042
C09G4.5 (predicted) C16C10.4	=	FBgn0000588_FBgn0024491
C09G4.5 (predicted) K07A1.11	=	FBgn0032391_FBgn0015610/FBgn0000588_FBgn0015610
C09G4.5 (predicted) Y56A3A.4	=	FBgn0000588_FBgn0011290
C09G4.5 (predicted) K07A1.12	=	FBgn0032391_FBgn0015610/FBgn0000588_FBgn0015610
C09G5.2 (predicted) F01G10.1	=	FBgn0038272_FBgn0037607
C09G5.2 (predicted) C14B1.5	=	FBgn0038272_FBgn0036194
C09G9.1 (predicted) C18E3.2	=	FBgn0033608_FBgn0025463
C09G9.1 (predicted) ZK1128.5	=	FBgn0033608_FBgn0025463
C09H10.2 (predicted) Y71H2B.6	=	FBgn0031980_FBgn0036761
C09H10.6 (predicted) K10B2.1	=	FBgn0037624_FBgn0023423
C09H10.6 (predicted) Y46E12BL.4	=	FBgn0037624_FBgn0026238
C09H10.6 (predicted) Y46E12BL.3	=	FBgn0037624_FBgn0026238
C09H6.2 (predicted) Y94H6A.8	=	FBgn0026313_FBgn0031436
C09H6.2 (predicted) F42C5.8	=	FBgn0026313_FBgn0039713
C09H6.2 (predicted) ZK675.1	=	FBgn0026313_FBgn0003892
C09H6.2 (predicted) K05B2.2	=	FBgn0052677_FBgn0039352/FBgn0026313_FBgn0039352
C09H6.2 (predicted) Y110A2AL.8	=	FBgn0026313_FBgn0003892
C09H6.2 (predicted) F21H12.4	=	FBgn0026313_FBgn0003892
C10C5.3 (predicted) T06A4.1	=	FBgn0039051_FBgn0035718
C10C5.3 (predicted) F26D10.9	=	FBgn0039051_FBgn0032382
C10C5.3 (predicted) T06A4.3	=	FBgn0039051_FBgn0035718
C10C5.3 (predicted) Y18H1A.9	=	FBgn0039051_FBgn0035718
C10C5.3 (predicted) C38C6.2	=	FBgn0039051_FBgn0032382
C10C5.3 (predicted) C34E10.10	=	FBgn0039052_FBgn0031361
C10C5.3 (predicted) Y47G6A.19	=	FBgn0039051_FBgn0035718
C10C5.3 (predicted) ZK370.3	=	FBgn0039052_FBgn0036309
C10C5.3 (predicted) K11D9.1	=	FBgn0039049_FBgn0034824
C10C5.3 (predicted) D2092.4	=	FBgn0039052_FBgn0039265
C10C5.3 (predicted) ZC434.9	=	FBgn0039051_FBgn0035718
C10C5.4 (predicted) C34E10.10	=	FBgn0039052_FBgn0031361
C10C5.4 (predicted) Y47G6A.19	=	FBgn0039051_FBgn0035718
C10C5.4 (predicted) Y18H1A.9	=	FBgn0039051_FBgn0035718
C10C5.4 (predicted) T06A4.1	=	FBgn0039051_FBgn0035718
C10C5.4 (predicted) D2092.4	=	FBgn0039052_FBgn0039265
C10C5.4 (predicted) ZC434.9	=	FBgn0039051_FBgn0035718
C10C5.4 (predicted) F26D10.9	=	FBgn0039051_FBgn0032382
C10C5.4 (predicted) ZK370.3	=	FBgn0039052_FBgn0036309
C10C5.4 (predicted) C38C6.2	=	FBgn0039051_FBgn0032382
C10C5.4 (predicted) T06A4.3	=	FBgn0039051_FBgn0035718
C10C5.4 (predicted) K11D9.1	=	FBgn0039049_FBgn0034824
C10C5.5 (predicted) ZC434.9	=	FBgn0039051_FBgn0035718
C10C5.5 (predicted) D2092.4	=	FBgn0039052_FBgn0039265
C10C5.5 (predicted) T06A4.1	=	FBgn0039051_FBgn0035718
C10C5.5 (predicted) K11D9.1	=	FBgn0039049_FBgn0034824
C10C5.5 (predicted) Y47G6A.19	=	FBgn0039051_FBgn0035718
C10C5.5 (predicted) T06A4.3	=	FBgn0039051_FBgn0035718
C10C5.5 (predicted) C38C6.2	=	FBgn0039051_FBgn0032382
C10C5.5 (predicted) F26D10.9	=	FBgn0039051_FBgn0032382
C10C5.5 (predicted) C34E10.10	=	FBgn0039052_FBgn0031361
C10C5.5 (predicted) Y18H1A.9	=	FBgn0039051_FBgn0035718
C10C5.5 (predicted) ZK370.3	=	FBgn0039052_FBgn0036309
C10C6.5 (predicted) F02E11.1	=	FBgn0003515_FBgn0003996
C10C6.5 (predicted) T21B10.2	=	FBgn0003515_FBgn0000579
C10C6.5 (predicted) Y42G9A.6	=	FBgn0003515_FBgn0003996
C10C6.5 (predicted) Y17G7B.17	=	FBgn0003515_FBgn0034051
C10E2.6 (predicted) E01G4.1	=	FBgn0023549_FBgn0034009
C10F3.4 (predicted) R02F2.1	=	FBgn0035999_FBgn0039858
C10F3.6 (predicted) ZK795.1	=	FBgn0030327_FBgn0031267
C10G6.1 (predicted) C43G2.2	=	FBgn0000562_FBgn0000183
C10G8.5 (predicted) Y67D2.5	=	FBgn0013995_FBgn0039859
C10H11.3 (predicted) Y37E11AR.2	=	FBgn0032713_FBgn0036669
C10H11.3 (predicted) F55F8.5	=	FBgn0038082_FBgn0032298
C10H11.3 (predicted) Y22D7AL.15	=	FBgn0015663_FBgn0034758
C10H11.3 (predicted) C55A6.10	=	FBgn0040262_FBgn0039589
C10H11.3 (predicted) T26A5.9	=	FBgn0027073_FBgn0011760
C10H11.3 (predicted) C36B7.6	=	FBgn0026755_FBgn0031590
C10H11.3 (predicted) F16F9.1	=	FBgn0015663_FBgn0034758
C10H11.3 (predicted) R166.2	=	FBgn0026755_FBgn0031590
C10H11.4 (predicted) Y37E11AR.2	=	FBgn0032713_FBgn0036669
C10H11.4 (predicted) C55A6.10	=	FBgn0040262_FBgn0039589
C10H11.4 (predicted) R166.2	=	FBgn0026755_FBgn0031590
C10H11.4 (predicted) C36B7.6	=	FBgn0026755_FBgn0031590
C10H11.4 (predicted) F55F8.5	=	FBgn0038082_FBgn0032298
C10H11.4 (predicted) T26A5.9	=	FBgn0027073_FBgn0011760
C10H11.4 (predicted) F16F9.1	=	FBgn0015663_FBgn0034758
C10H11.4 (predicted) Y22D7AL.15	=	FBgn0015663_FBgn0034758
C10H11.5 (predicted) C55A6.10	=	FBgn0040262_FBgn0039589
C10H11.5 (predicted) R166.2	=	FBgn0026755_FBgn0031590
C10H11.5 (predicted) Y22D7AL.15	=	FBgn0015663_FBgn0034758
C10H11.5 (predicted) F16F9.1	=	FBgn0015663_FBgn0034758
C10H11.5 (predicted) T26A5.9	=	FBgn0027073_FBgn0011760
C10H11.5 (predicted) F55F8.5	=	FBgn0038082_FBgn0032298
C10H11.5 (predicted) C36B7.6	=	FBgn0026755_FBgn0031590
C10H11.5 (predicted) Y37E11AR.2	=	FBgn0032713_FBgn0036669
C10H11.6 (predicted) F16F9.1	=	FBgn0015663_FBgn0034758
C10H11.6 (predicted) R166.2	=	FBgn0026755_FBgn0031590
C10H11.6 (predicted) C55A6.10	=	FBgn0040262_FBgn0039589
C10H11.6 (predicted) F55F8.5	=	FBgn0038082_FBgn0032298
C10H11.6 (predicted) Y37E11AR.2	=	FBgn0032713_FBgn0036669
C10H11.6 (predicted) C36B7.6	=	FBgn0026755_FBgn0031590
C10H11.6 (predicted) Y22D7AL.15	=	FBgn0015663_FBgn0034758
C10H11.6 (predicted) T26A5.9	=	FBgn0027073_FBgn0011760
C10H11.8 (predicted) ZK822.5	=	FBgn0030142_FBgn0039391
C10H11.8 (predicted) F10B5.1	=	FBgn0030142_FBgn0024733
C10H11.8 (predicted) F52H2.4	=	FBgn0030142_FBgn0039391
C10H11.8 (predicted) F56F3.5	=	FBgn0030142_FBgn0017545
C11D2.7 (predicted) Y39A1A.6	=	FBgn0029833_FBgn0030786
C11D2.7 (predicted) R06A4.4	=	FBgn0029833_FBgn0035693
C11D2.7 (predicted) T19B4.3	=	FBgn0029833_FBgn0000109
C11H1.3 (predicted) T11A5.6	=	FBgn0030514_FBgn0003464
C11H1.3 (predicted) W05G11.4	=	FBgn0030514_FBgn0003464
C11H1.3 (predicted) Y55F3AM.6	=	FBgn0030514_FBgn0030577
C11H1.4 (predicted) ZK970.3	=	FBgn0013563_FBgn0040339
C12C8.3 (predicted) T13H5.4	=	FBgn0015930_FBgn0014366
C13C12.1 (predicted) Y56A3A.33	=	FBgn0011273_FBgn0039544
C13C12.1 (predicted) R12E2.5	=	FBgn0011273_FBgn0027108
C13C12.1 (predicted) C18H7.2	=	FBgn0011273_FBgn0027108
C13C12.1 (predicted) Y8G1A.2	=	FBgn0011273_FBgn0027108
C13C12.1 (predicted) R12E2.4	=	FBgn0011273_FBgn0027108
C13C12.1 (predicted) F42E11.4	=	FBgn0011273_FBgn0004028
C13C12.1 (predicted) Y53F4B.3	=	FBgn0011273_FBgn0034726
C13C12.1 (predicted) F42H11.2	=	FBgn0011273_FBgn0032934
C13C12.1 (predicted) C16E9.4	=	FBgn0011273_FBgn0027108
C13C12.1 (predicted) T16H5.1	=	FBgn0011273_FBgn0027108
C13C12.1 (predicted) F52C9.8	=	FBgn0011273_FBgn0039544
C13C12.1 (predicted) C25B8.1	=	FBgn0011273_FBgn0033494
C13C12.1 (predicted) F22F4.2	=	FBgn0011273_FBgn0027108
C13C12.1 (predicted) ZK721.2	=	FBgn0011273_FBgn0004028
C13C12.1 (predicted) T20B3.2	=	FBgn0011273_FBgn0004028
C13C12.1 (predicted) F13G3.8	=	FBgn0011273_FBgn0027108
C13C12.1 (predicted) F21D5.6	=	FBgn0011273_FBgn0030507
C13C12.1 (predicted) C13G3.3	=	FBgn0011273_FBgn0042693
C13C12.1 (predicted) W03F8.1	=	FBgn0011273_FBgn0004028
C13C12.1 (predicted) R07D5.1	=	FBgn0011273_FBgn0027108
C13C12.1 (predicted) C34C6.6	=	FBgn0011273_FBgn0023516
C13C12.1 (predicted) R12H7.1	=	FBgn0011273_FBgn0027108
C13C12.1 (predicted) ZK524.2	=	FBgn0011273_FBgn0025726
C13D9.7 (predicted) W03G9.7	=	FBgn0033599_FBgn0031650
C13D9.8 (predicted) W03G9.7	=	FBgn0033599_FBgn0031650
C13D9.9 (predicted) Y22D7AL.15	=	FBgn0015663_FBgn0034758
C13D9.9 (predicted) Y37E11AR.2	=	FBgn0032713_FBgn0036669
C13D9.9 (predicted) F16F9.1	=	FBgn0015663_FBgn0034758
C13D9.9 (predicted) C36B7.6	=	FBgn0026755_FBgn0031590
C13D9.9 (predicted) T26A5.9	=	FBgn0027073_FBgn0011760
C13D9.9 (predicted) F55F8.5	=	FBgn0038082_FBgn0032298
C13D9.9 (predicted) C55A6.10	=	FBgn0040262_FBgn0039589
C13D9.9 (predicted) R166.2	=	FBgn0026755_FBgn0031590
C13F10.2 (predicted) K05B2.2	=	FBgn0036291_FBgn0039352
C13F10.2 (predicted) C53H9.2	=	FBgn0036291_FBgn0028274
C13F10.2 (predicted) F09E5.5	=	FBgn0036291_FBgn0034367
C13F10.2 (predicted) T20G5.10	=	FBgn0036291_FBgn0050077
C13G3.3 (predicted) C18E9.1	=	FBgn0042693_FBgn0011273
C13G3.3 (predicted) M02B7.6	=	FBgn0042693_FBgn0011273
C13G3.3 (predicted) T07G12.1	=	FBgn0042693_FBgn0011273
C14A11.3 (predicted) Y69A2AR.30	=	FBgn0050440_FBgn0035640
C14A11.3 (predicted) M04F3.1	=	FBgn0050440_FBgn0032906
C14A4.10 (predicted) K11D12.2	=	FBgn0032847_FBgn0011289
C14A4.11 (predicted) C25F6.7	=	FBgn0038331_FBgn0031285
C14A4.14 (predicted) C25A1.1	=	FBgn0039555_FBgn0034242
C14A4.14 (predicted) T20F5.2	=	FBgn0039555_FBgn0031443
C14B1.1 (predicted) T08D10.1	=	FBgn0014002_FBgn0035993
C14B1.1 (predicted) K02H8.1	=	FBgn0014002_FBgn0053197
C14B1.1 (predicted) Y34D9A.1	=	FBgn0014002_FBgn0030552
C14B1.1 (predicted) Y53H1A.5	=	FBgn0014002_FBgn0035993
C14B1.4 (predicted) F55B12.3	=	FBgn0040066_FBgn0041171
C14B1.5 (predicted) C25E10.12	=	FBgn0036194_FBgn0036028
C14B1.5 (predicted) K07C11.7	=	FBgn0036194_FBgn0036028
C14B1.5 (predicted) T07D4.2	=	FBgn0036194_FBgn0036028
C14B9.1 (known) F38E11.2	=	FBgn0011296_FBgn0011296
C14B9.1 (predicted) F13G3.4	=	FBgn0001224_FBgn0024432
C14B9.1 (predicted) Y46H3A.3	=	FBgn0011296_FBgn0011296
C14B9.1 (predicted) C43G2.1	=	FBgn0001225_FBgn0038984/FBgn0001224_FBgn0038984
C14B9.1 (predicted) F25B4.7	=	FBgn0001224_FBgn0003360/FBgn0001224_FBgn0025111
C14B9.1 (predicted) W06A7.3	=	FBgn0001224_FBgn0053113
C14B9.1 (predicted) C14B9.1	=	FBgn0011296_FBgn0011296
C14B9.1 (predicted) F43D2.1	=	FBgn0011296_FBgn0025674
C14B9.1 (predicted) K07D4.8	=	FBgn0001224_FBgn0038149
C14B9.1 (predicted) C47E12.2	=	FBgn0001224_FBgn0003360/FBgn0001224_FBgn0025111
C14B9.1 (predicted) F26F4.10	=	FBgn0001224_FBgn0027093
C14B9.1 (predicted) F08H9.3	=	FBgn0011296_FBgn0011296
C14B9.1 (predicted) R02E12.4	=	FBgn0001225_FBgn0035638
C14B9.1 (predicted) Y54G2A.1	=	FBgn0001225_FBgn0027788
C14B9.1 (predicted) F29G9.2	=	FBgn0011296_FBgn0031488
C14B9.1 (predicted) Y67D2.5	=	FBgn0001224_FBgn0039859
C14B9.1 (predicted) T03F6.5	=	FBgn0001226_FBgn0015754
C14B9.1 (predicted) Y23H5A.5	=	FBgn0001225_FBgn0029105
C14B9.1 (predicted) T27E4.9	=	FBgn0011296_FBgn0011296
C14B9.1 (predicted) C26D10.3	=	FBgn0011296_FBgn0032846
C14B9.1 (predicted) ZC434.6	=	FBgn0001225_FBgn0039234
C14B9.1 (predicted) R07E3.4	=	FBgn0001224_FBgn0025111/FBgn0001224_FBgn0003360
C14B9.1 (predicted) Y46H3A.2	=	FBgn0011296_FBgn0011296
C14B9.1 (predicted) F14F3.2	=	FBgn0011296_FBgn0033539
C14B9.1 (predicted) F37H8.5	=	FBgn0001224_FBgn0038149
C14B9.1 (predicted) Y48C3A.17	=	FBgn0001224_FBgn0024371
C14B9.1 (predicted) C14F11.5	=	FBgn0011296_FBgn0011296
C14B9.1 (predicted) F43D9.4	=	FBgn0011296_FBgn0011296
C14B9.1 (predicted) T27E4.8	=	FBgn0011296_FBgn0011296
C14B9.1 (predicted) Y119C1B.4	=	FBgn0001225_FBgn0037608
C14B9.1 (predicted) W02D3.6	=	FBgn0001224_FBgn0025111/FBgn0001224_FBgn0003360
C14B9.1 (predicted) F38E11.1	=	FBgn0011296_FBgn0011296
C14B9.1 (predicted) Y87G2A.5	=	FBgn0011296_FBgn0035942
C14B9.1 (predicted) T27E4.2	=	FBgn0011296_FBgn0011296
C14B9.1 (predicted) R02F2.1	=	FBgn0011296_FBgn0039858
C14B9.1 (predicted) F08H9.4	=	FBgn0011296_FBgn0011296
C14B9.1 (predicted) T01B11.4	=	FBgn0001224_FBgn0025111/FBgn0001224_FBgn0003360
C14B9.1 (predicted) Y32H12A.5	=	FBgn0001225_FBgn0038984/FBgn0001224_FBgn0038984
C14B9.1 (predicted) Y75B8A.22	=	FBgn0001225_FBgn0038118
C14B9.1 (predicted) Y71H2B.6	=	FBgn0001226_FBgn0036761
C14B9.1 (predicted) F29B9.6	=	FBgn0001226_FBgn0010602/FBgn0001225_FBgn0010602/FBgn0001224_FBgn0010602
C14B9.1 (predicted) ZK669.3	=	FBgn0001224_FBgn0038149
C14B9.1 (predicted) F54B11.3	=	FBgn0011296_FBgn0033107
C14B9.1 (predicted) R06A4.4	=	FBgn0011296_FBgn0035693
C14B9.1 (predicted) R166.5	=	FBgn0001226_FBgn0017581
C14B9.1 (predicted) K01H12.2	=	FBgn0001224_FBgn0025111/FBgn0001224_FBgn0003360
C14B9.1 (predicted) T27A10.3	=	FBgn0001226_FBgn0000536
C14B9.1 (predicted) E01G4.1	=	FBgn0001226_FBgn0034009
C14B9.1 (predicted) T27E4.3	=	FBgn0011296_FBgn0011296
C14B9.1 (predicted) ZK669.2	=	FBgn0001224_FBgn0038149
C14B9.1 (predicted) F22A3.1	=	FBgn0001225_FBgn0005659
C14B9.1 (predicted) T22A3.2	=	FBgn0011296_FBgn0011296
C14B9.1 (predicted) F10F2.1	=	FBgn0001224_FBgn0086911
C14B9.1 (predicted) M106.5	=	FBgn0001225_FBgn0011570
C14B9.1 (predicted) F52E1.7	=	FBgn0011296_FBgn0011296
C14B9.1 (predicted) M106.4	=	FBgn0001226_FBgn0000239
C14B9.1 (predicted) T27E9.1	=	FBgn0001224_FBgn0003360/FBgn0001224_FBgn0025111
C14B9.4 (predicted) W04A8.7	=	FBgn0003124_FBgn0010355
C14B9.4 (predicted) F21H11.3	=	FBgn0003124_FBgn0000179
C14B9.4 (predicted) C32E8.3	=	FBgn0003124_FBgn0036616
C14B9.4 (predicted) F55C5.11	=	FBgn0003124_FBgn0042650
C14B9.4 (predicted) F42C5.8	=	FBgn0003124_FBgn0039713
C14B9.4 (predicted) D1054.2	=	FBgn0003124_FBgn0086134
C14B9.4 (predicted) F35G12.3	=	FBgn0003124_FBgn0015772
C14B9.4 (predicted) F53B2.6	=	FBgn0003124_FBgn0020294
C14B9.4 (predicted) M18.5	=	FBgn0003124_FBgn0027049
C14B9.4 (predicted) K02H8.1	=	FBgn0003124_FBgn0053197
C14B9.4 (predicted) W03A5.4	=	FBgn0003124_FBgn0033845
C14B9.4 (predicted) T24H10.7	=	FBgn0003124_FBgn0001291
C14B9.4 (predicted) C47E8.5	=	FBgn0003124_FBgn0001233
C14B9.7 (predicted) F32D1.2	=	FBgn0032987_FBgn0051477
C14B9.7 (predicted) F02E9.4	=	FBgn0032987_FBgn0022764
C14B9.7 (predicted) R05D3.6	=	FBgn0032987_FBgn0051477
C14B9.7 (predicted) ZK863.6	=	FBgn0032987_FBgn0035491
C14B9.7 (predicted) F55F8.4	=	FBgn0032987_FBgn0036827
C14B9.7 (predicted) ZC262.5	=	FBgn0032987_FBgn0051477
C14B9.8 (predicted) Y43F4A.1	=	FBgn0030087_FBgn0086359
C14B9.8 (predicted) T13C2.4	=	FBgn0030087_FBgn0031054
C14C10.1 (predicted) T03F1.12	=	FBgn0034497_FBgn0037603
C14C10.1 (predicted) F01G4.2	=	FBgn0026409_FBgn0021765
C14C10.1 (predicted) F56F3.1	=	FBgn0026409_FBgn0052016
C14C10.1 (predicted) Y53H1A.5	=	FBgn0026409_FBgn0035993
C14C10.1 (predicted) M6.3	=	FBgn0026409_FBgn0038852
C14C10.1 (predicted) C52E12.3	=	FBgn0034497_FBgn0042641
C14C10.1 (predicted) Y69A2AR.18	=	FBgn0026409_FBgn0020235
C14C10.1 (predicted) T08D10.1	=	FBgn0026409_FBgn0035993
C14F11.1 (predicted) Y37E3.15	=	FBgn0001125_FBgn0027537
C14F11.1 (predicted) C16C2.4	=	FBgn0001125_FBgn0013334
C14F11.1 (predicted) Y39B6A.34	=	FBgn0001125_FBgn0029594
C14F11.5 (predicted) F13G3.4	=	FBgn0001224_FBgn0024432
C14F11.5 (predicted) T27A10.3	=	FBgn0001226_FBgn0000536
C14F11.5 (predicted) T22A3.2	=	FBgn0011296_FBgn0011296
C14F11.5 (predicted) F08H9.4	=	FBgn0011296_FBgn0011296
C14F11.5 (predicted) T27E9.1	=	FBgn0001224_FBgn0003360/FBgn0001224_FBgn0025111
C14F11.5 (predicted) T03F6.5	=	FBgn0001226_FBgn0015754
C14F11.5 (predicted) Y46H3A.2	=	FBgn0011296_FBgn0011296
C14F11.5 (predicted) F26F4.10	=	FBgn0001224_FBgn0027093
C14F11.5 (predicted) R166.5	=	FBgn0001226_FBgn0017581
C14F11.5 (predicted) F29B9.6	=	FBgn0001224_FBgn0010602/FBgn0001225_FBgn0010602/FBgn0001226_FBgn0010602
C14F11.5 (predicted) ZK669.3	=	FBgn0001224_FBgn0038149
C14F11.5 (predicted) C26D10.3	=	FBgn0011296_FBgn0032846
C14F11.5 (predicted) F43D9.4	=	FBgn0011296_FBgn0011296
C14F11.5 (predicted) T27E4.3	=	FBgn0011296_FBgn0011296
C14F11.5 (predicted) F38E11.2	=	FBgn0011296_FBgn0011296
C14F11.5 (predicted) ZK669.2	=	FBgn0001224_FBgn0038149
C14F11.5 (predicted) T27E4.2	=	FBgn0011296_FBgn0011296
C14F11.5 (predicted) R07E3.4	=	FBgn0001224_FBgn0025111/FBgn0001224_FBgn0003360
C14F11.5 (predicted) C47E12.2	=	FBgn0001224_FBgn0003360/FBgn0001224_FBgn0025111
C14F11.5 (predicted) Y67D2.5	=	FBgn0001224_FBgn0039859
C14F11.5 (predicted) F08H9.3	=	FBgn0011296_FBgn0011296
C14F11.5 (predicted) W06A7.3	=	FBgn0001224_FBgn0053113
C14F11.5 (predicted) M106.5	=	FBgn0001225_FBgn0011570
C14F11.5 (predicted) F25B4.7	=	FBgn0001224_FBgn0003360/FBgn0001224_FBgn0025111
C14F11.5 (predicted) C43G2.1	=	FBgn0001224_FBgn0038984/FBgn0001225_FBgn0038984
C14F11.5 (predicted) Y46H3A.3	=	FBgn0011296_FBgn0011296
C14F11.5 (predicted) F10F2.1	=	FBgn0001224_FBgn0086911
C14F11.5 (predicted) E01G4.1	=	FBgn0001226_FBgn0034009
C14F11.5 (predicted) T27E4.9	=	FBgn0011296_FBgn0011296
C14F11.5 (predicted) W02D3.6	=	FBgn0001224_FBgn0025111/FBgn0001224_FBgn0003360
C14F11.5 (predicted) Y119C1B.4	=	FBgn0001225_FBgn0037608
C14F11.5 (predicted) K01H12.2	=	FBgn0001224_FBgn0025111/FBgn0001224_FBgn0003360
C14F11.5 (predicted) F14F3.2	=	FBgn0011296_FBgn0033539
C14F11.5 (predicted) Y87G2A.5	=	FBgn0011296_FBgn0035942
C14F11.5 (predicted) F22A3.1	=	FBgn0001225_FBgn0005659
C14F11.5 (predicted) R02F2.1	=	FBgn0011296_FBgn0039858
C14F11.5 (predicted) F37H8.5	=	FBgn0001224_FBgn0038149
C14F11.5 (predicted) T01B11.4	=	FBgn0001224_FBgn0025111/FBgn0001224_FBgn0003360
C14F11.5 (predicted) Y48C3A.17	=	FBgn0001224_FBgn0024371
C14F11.5 (predicted) ZC434.6	=	FBgn0001225_FBgn0039234
C14F11.5 (predicted) K07D4.8	=	FBgn0001224_FBgn0038149
C14F11.5 (predicted) C14F11.5	=	FBgn0011296_FBgn0011296
C14F11.5 (predicted) Y75B8A.22	=	FBgn0001225_FBgn0038118
C14F11.5 (predicted) Y32H12A.5	=	FBgn0001224_FBgn0038984/FBgn0001225_FBgn0038984
C14F11.5 (predicted) F29G9.2	=	FBgn0011296_FBgn0031488
C14F11.5 (predicted) T27E4.8	=	FBgn0011296_FBgn0011296
C14F11.5 (predicted) M106.4	=	FBgn0001226_FBgn0000239
C14F11.5 (predicted) Y54G2A.1	=	FBgn0001225_FBgn0027788
C14F11.5 (predicted) F54B11.3	=	FBgn0011296_FBgn0033107
C14F11.5 (predicted) Y71H2B.6	=	FBgn0001226_FBgn0036761
C14F11.5 (predicted) F38E11.1	=	FBgn0011296_FBgn0011296
C14F11.5 (predicted) Y23H5A.5	=	FBgn0001225_FBgn0029105
C14F11.5 (predicted) F52E1.7	=	FBgn0011296_FBgn0011296
C14F11.5 (predicted) F43D2.1	=	FBgn0011296_FBgn0025674
C14F11.5 (predicted) R06A4.4	=	FBgn0011296_FBgn0035693
C14F11.5 (predicted) R02E12.4	=	FBgn0001225_FBgn0035638
C14F5.5 (known) T28F12.3	=	FBgn0004638_FBgn0001965
C14F5.5 (predicted) R151.9	=	FBgn0004638_FBgn0038976
C14F5.5 (predicted) Y73B6BL.30	=	FBgn0004638_FBgn0036118
C14F5.5 (predicted) M110.5	=	FBgn0004638_FBgn0000414
C14F5.5 (predicted) F39B1.1	=	FBgn0004638_FBgn0015278
C14H10.3 (predicted) Y57G11C.12	=	FBgn0031174_FBgn0033570
C15B12.7 (predicted) Y23H5B.5	=	FBgn0035432_FBgn0023527
C15B12.7 (predicted) Y48B6A.2	=	FBgn0035432_FBgn0028696
C15C6.4 (predicted) Y65B4A.3	=	FBgn0035831_FBgn0034744
C15C7.7 (predicted) C55A6.10	=	FBgn0033901_FBgn0039589
C15C7.7 (predicted) F45E1.7	=	FBgn0033901_FBgn0053094
C15C8.4 (predicted) C34E11.1	=	FBgn0037756_FBgn0042645
C15C8.4 (predicted) F55F8.4	=	FBgn0037756_FBgn0036827
C15F1.4 (predicted) D2085.3	=	FBgn0034029_FBgn0023512
C15F1.6 (predicted) Y73F8A.11	=	FBgn0035471_FBgn0035696
C15F1.6 (predicted) Y43F8C.13	=	FBgn0035471_FBgn0032436
C15F1.6 (predicted) F15C11.2	=	FBgn0035471_FBgn0031057
C15F1.6 (predicted) T19C3.1	=	FBgn0035471_FBgn0035696
C15F1.6 (predicted) F13H8.3	=	FBgn0035471_FBgn0032436
C15F1.6 (predicted) T22C1.1	=	FBgn0035471_FBgn0032635
C15F1.6 (predicted) F32G8.4	=	FBgn0035471_FBgn0035696
C15F1.6 (predicted) T20G5.4	=	FBgn0035471_FBgn0035696
C15F1.6 (predicted) C29F4.2	=	FBgn0035471_FBgn0035696
C15F1.6 (predicted) ZK675.3	=	FBgn0035471_FBgn0035696
C15F1.6 (predicted) Y105E8A.7	=	FBgn0035471_FBgn0051149
C15F1.6 (predicted) ZK688.2	=	FBgn0035471_FBgn0035696
C15F1.6 (predicted) Y113G7B.24	=	FBgn0035471_FBgn0039403
C15F1.6 (predicted) ZC518.2	=	FBgn0035471_FBgn0033460
C15F1.6 (predicted) C37A5.1	=	FBgn0035471_FBgn0035696
C15F1.7 (predicted) F59A2.3	=	FBgn0003462_FBgn0034259
C15F1.7 (predicted) F07C6.4	=	FBgn0003462_FBgn0036476
C15H11.3 (predicted) Y108G3AL.3	=	FBgn0003321_FBgn0038170
C15H11.6 (predicted) Y108G3AL.3	=	FBgn0003321_FBgn0038170
C15H11.9 (predicted) F56F3.1	=	FBgn0052409_FBgn0052016
C15H9.5 (predicted) W06D4.6	=	FBgn0030109_FBgn0002989
C15H9.6 (predicted) H12C20.2	=	FBgn0001218_FBgn0011660
C16A11.2 (predicted) C43E11.8	=	FBgn0025519_FBgn0035892
C16A3.10 (predicted) H12C20.2	=	FBgn0022774_FBgn0011660
C16A3.3 (predicted) ZC302.1	=	FBgn0039182_FBgn0020270
C16A3.4 (predicted) C33H5.9	=	FBgn0030878_FBgn0027103
C16A3.5 (predicted) ZK546.14	=	FBgn0032511_FBgn0038746
C16A3.5 (predicted) F33G12.5	=	FBgn0032511_FBgn0034697
C16A3.5 (predicted) H28O16.2	=	FBgn0032511_FBgn0035489
C16A3.5 (predicted) T04A8.7	=	FBgn0032511_FBgn0053138
C16A3.7 (predicted) C33C12.8	=	FBgn0001978_FBgn0051414
C16A3.7 (predicted) C34B2.7	=	FBgn0001978_FBgn0017539
C16A3.7 (predicted) Y113G7A.3	=	FBgn0001978_FBgn0037357
C16A3.7 (predicted) F21D5.6	=	FBgn0001978_FBgn0030507
C16A3.7 (predicted) F22F7.1	=	FBgn0001978_FBgn0037298
C16A3.7 (predicted) F13D12.7	=	FBgn0001978_FBgn0001105
C16A3.7 (predicted) F22F7.2	=	FBgn0001978_FBgn0037298
C16A3.7 (predicted) Y56A3A.17	=	FBgn0001978_FBgn0033264
C16A3.7 (predicted) C33C12.3	=	FBgn0001978_FBgn0051414
C16A3.7 (predicted) Y56A3A.1	=	FBgn0001978_FBgn0033029
C16A3.7 (predicted) Y50D4B.2	=	FBgn0001978_FBgn0037298
C16A3.7 (predicted) Y54E5A.4	=	FBgn0001978_FBgn0038722
C16A3.7 (predicted) F11E6.1	=	FBgn0001978_FBgn0051414
C16A3.7 (predicted) Y4C6B.6	=	FBgn0001978_FBgn0051414
C16A3.7 (predicted) F14F3.1	=	FBgn0001978_FBgn0019650
C16A3.7 (predicted) T19B10.8	=	FBgn0001978_FBgn0029789
C16A3.7 (predicted) K02H8.1	=	FBgn0001978_FBgn0053197
C16A3.9 (predicted) R05G6.10	=	FBgn0010265_FBgn0034230
C16A3.9 (predicted) E01G4.1	=	FBgn0010265_FBgn0034009
C16A3.9 (predicted) R06A10.2	=	FBgn0010265_FBgn0001123
C16A3.9 (predicted) F55A12.9	=	FBgn0010265_FBgn0050497
C16C10.11 (predicted) Y56A3A.4	=	FBgn0030821_FBgn0011290
C16C10.12 (predicted) T21B10.2	=	FBgn0003515_FBgn0000579
C16C10.12 (predicted) F02E11.1	=	FBgn0003515_FBgn0003996
C16C10.12 (predicted) Y17G7B.17	=	FBgn0003515_FBgn0034051
C16C10.12 (predicted) Y42G9A.6	=	FBgn0003515_FBgn0003996
C16C10.4 (predicted) R06A4.7	=	FBgn0024491_FBgn0000629
C16C10.4 (predicted) C16C10.4	=	FBgn0024491_FBgn0024491
C16C10.4 (predicted) F22F7.7	=	FBgn0024491_FBgn0030411
C16C10.4 (predicted) F56F3.1	=	FBgn0024491_FBgn0052016
C16C10.4 (predicted) R05G6.10	=	FBgn0024491_FBgn0034230
C16C10.4 (predicted) W06A7.3	=	FBgn0024491_FBgn0053113
C16C10.4 (predicted) R04A9.4	=	FBgn0024491_FBgn0035823
C16C10.4 (predicted) F53A2.6	=	FBgn0024491_FBgn0035823
C16C10.4 (predicted) K02E10.2	=	FBgn0024491_FBgn0033713
C16C10.4 (predicted) Y57A10A.30	=	FBgn0024491_FBgn0035823
C16C10.4 (predicted) Y55F3AM.3	=	FBgn0024491_FBgn0031883
C16C10.7 (predicted) C16C10.7	=	FBgn0030693_FBgn0030693/FBgn0030693_FBgn0052581/FBgn0052581_FBgn0052581
C16C10.7 (predicted) E04A4.8	=	FBgn0030693_FBgn0010409/FBgn0052581_FBgn0010409
C16C10.7 (predicted) F56F3.5	=	FBgn0030693_FBgn0017545/FBgn0052581_FBgn0017545
C16C10.7 (predicted) F40F9.5	=	FBgn0030693_FBgn0050344/FBgn0052581_FBgn0050344
C16C10.7 (predicted) F40G9.3	=	FBgn0030693_FBgn0015321/FBgn0052581_FBgn0015321
C16C10.7 (predicted) Y54E5B.4	=	FBgn0030693_FBgn0033544/FBgn0052581_FBgn0033544
C16C10.7 (predicted) C23G10.3	=	FBgn0030693_FBgn0002622/FBgn0052581_FBgn0002622
C16C10.7 (predicted) Y43F8A.5	=	FBgn0030693_FBgn0050344/FBgn0052581_FBgn0050344
C16C10.7 (predicted) M7.1	=	FBgn0030693_FBgn0011217/FBgn0052581_FBgn0011217
C16C10.7 (predicted) K11D9.2	=	FBgn0030693_FBgn0004551/FBgn0052581_FBgn0004551
C16C10.7 (predicted) C43H6.8	=	FBgn0030693_FBgn0011277/FBgn0052581_FBgn0011277
C16C10.7 (predicted) Y4C6B.5	=	FBgn0030693_FBgn0050344/FBgn0052581_FBgn0050344
C16C10.7 (predicted) F13G3.4	=	FBgn0030693_FBgn0024432/FBgn0052581_FBgn0024432
C16C10.7 (predicted) D1009.5	=	FBgn0030693_FBgn0037773/FBgn0052581_FBgn0037773
C16C2.3 (predicted) T25G12.4	=	FBgn0023508_FBgn0015797
C16C2.3 (predicted) F59B2.7	=	FBgn0023508_FBgn0015797
C16C2.4 (predicted) F25H2.11	=	FBgn0013334_FBgn0037874
C16C2.4 (predicted) T14G11.3	=	FBgn0013334_FBgn0019960
C16C2.4 (predicted) F19H8.1	=	FBgn0013334_FBgn0027560
C16C2.4 (predicted) T23G7.3	=	FBgn0013334_FBgn0034528
C16C2.4 (predicted) T05H4.6	=	FBgn0013334_FBgn0036974
C16C2.4 (predicted) F54D5.8	=	FBgn0013334_FBgn0015657
C16C2.4 (predicted) ZK54.2	=	FBgn0013334_FBgn0027560
C16C2.4 (predicted) Y73B6BL.3	=	FBgn0013334_FBgn0034879
C16C2.4 (predicted) C44E4.3	=	FBgn0013334_FBgn0001125
C16C2.4 (predicted) ZK1010.1	=	FBgn0013334_FBgn0003941
C16E9.2 (predicted) C55A6.10	=	FBgn0034184_FBgn0039589
C16E9.4 (predicted) C18E9.1	=	FBgn0027108_FBgn0011273
C16E9.4 (predicted) M02B7.6	=	FBgn0027108_FBgn0011273
C16E9.4 (predicted) F25B4.2	=	FBgn0004646_FBgn0025574
C16E9.4 (predicted) T20F5.2	=	FBgn0028373_FBgn0032596
C16E9.4 (predicted) T07G12.1	=	FBgn0027108_FBgn0011273
C16E9.4 (predicted) Y55F3AR.1	=	FBgn0027108_FBgn0035960
C16H3.1 (predicted) F44G4.4	=	FBgn0039380_FBgn0025790
C16H3.1 (predicted) C55A6.10	=	FBgn0039380_FBgn0039589
C16H3.1 (predicted) C45G3.3	=	FBgn0039380_FBgn0034089
C16H3.1 (predicted) C54E4.2	=	FBgn0039380_FBgn0039054
C16H3.1 (predicted) F55A12.8	=	FBgn0039380_FBgn0027330
C16H3.1 (predicted) F25H2.6	=	FBgn0039380_FBgn0027569
C16H3.1 (predicted) F44A6.1	=	FBgn0039380_FBgn0052190
C17E4.3 (predicted) Y41E3.7	=	FBgn0035983_FBgn0031061
C17E4.3 (predicted) R09E10.7	=	FBgn0035983_FBgn0085430
C17E4.5 (predicted) C17E4.5	=	FBgn0005648_FBgn0005648
C17E4.5 (predicted) R11H6.1	=	FBgn0005648_FBgn0033035
C17E4.5 (predicted) T05H10.6	=	FBgn0005648_FBgn0028325
C17E4.5 (predicted) Y71H2AM.11	=	FBgn0005648_FBgn0033035
C17E4.6 (predicted) Y17G7B.3	=	FBgn0032321_FBgn0037024
C17E4.9 (predicted) F55B12.3	=	FBgn0015776_FBgn0041171
C17E4.9 (predicted) C38H2.2	=	FBgn0032946_FBgn0032078
C17G1.3 (predicted) R166.2	=	FBgn0026755_FBgn0031590
C17G1.3 (predicted) F55F8.5	=	FBgn0038082_FBgn0032298
C17G1.3 (predicted) T26A5.9	=	FBgn0027073_FBgn0011760
C17G1.3 (predicted) Y22D7AL.15	=	FBgn0015663_FBgn0034758
C17G1.3 (predicted) C55A6.10	=	FBgn0040262_FBgn0039589
C17G1.3 (predicted) Y37E11AR.2	=	FBgn0032713_FBgn0036669
C17G1.3 (predicted) C36B7.6	=	FBgn0026755_FBgn0031590
C17G1.3 (predicted) F16F9.1	=	FBgn0015663_FBgn0034758
C17G10.2 (predicted) Y105E8A.9	=	FBgn0033083_FBgn0030089
C17G10.2 (predicted) C47E8.5	=	FBgn0033083_FBgn0001233
C17G10.2 (predicted) E02H1.6	=	FBgn0033083_FBgn0033754
C17G10.4 (predicted) F59E12.4	=	FBgn0031952_FBgn0039348
C17G10.4 (predicted) ZK632.7	=	FBgn0031952_FBgn0035397
C17G10.4 (predicted) Y46E12BL.3	=	FBgn0031952_FBgn0026238
C17G10.4 (predicted) F43D2.1	=	FBgn0031952_FBgn0025674
C17G10.4 (predicted) R07G3.5	=	FBgn0031952_FBgn0023517
C17G10.4 (predicted) Y22D7AL.15	=	FBgn0031952_FBgn0034758
C17G10.4 (predicted) F59E12.5	=	FBgn0031952_FBgn0039348
C17G10.4 (predicted) K02F2.3	=	FBgn0031952_FBgn0035162
C17G10.4 (predicted) F42H10.7	=	FBgn0031952_FBgn0023506
C17G10.4 (predicted) Y46E12BL.4	=	FBgn0031952_FBgn0026238
C17G10.4 (predicted) R07B7.11	=	FBgn0031952_FBgn0032192
C17G10.4 (predicted) F16F9.1	=	FBgn0031952_FBgn0034758
C17G10.4 (predicted) D1007.16	=	FBgn0031952_FBgn0033166
C17G10.4 (predicted) D2089.4	=	FBgn0031952_FBgn0011224
C17G10.4 (predicted) F21H11.2	=	FBgn0031952_FBgn0016081
C17G10.9 (known) T16G1.11	=	FBgn0036258_FBgn0034654
C17G10.9 (predicted) F56D2.1	=	FBgn0036258_FBgn0038271
C17G10.9 (predicted) Y41D4B.19	=	FBgn0036258_FBgn0021761
C17G10.9 (predicted) K02F2.3	=	FBgn0036258_FBgn0035162
C17G10.9 (predicted) K02F3.10	=	FBgn0036258_FBgn0038400
C17G10.9 (predicted) Y48B6A.1	=	FBgn0036258_FBgn0028744
C17G10.9 (predicted) F46F11.9	=	FBgn0036258_FBgn0036894
C17G10.9 (predicted) W09C5.8	=	FBgn0036258_FBgn0032833
C17G10.9 (predicted) H18N23.2	=	FBgn0036258_FBgn0036428
C17G10.9 (predicted) Y39B6A.3	=	FBgn0036258_FBgn0026666
C17G10.9 (predicted) R06C7.5	=	FBgn0036258_FBgn0038467
C17G10.9 (predicted) F44G4.4	=	FBgn0036258_FBgn0025790
C17G10.9 (predicted) F31E3.5	=	FBgn0036258_FBgn0000556
C17G10.9 (predicted) C23G10.3	=	FBgn0036258_FBgn0002622
C17G10.9 (predicted) K07F5.13	=	FBgn0036258_FBgn0033737
C17G10.9 (predicted) R05G6.7	=	FBgn0036258_FBgn0004363
C17G10.9 (predicted) R03G5.1	=	FBgn0036258_FBgn0000556
C17H11.4 (predicted) ZK154.3	=	FBgn0036082_FBgn0003887
C17H11.4 (predicted) C54C6.2	=	FBgn0036082_FBgn0003887
C17H11.4 (predicted) C36E8.5	=	FBgn0036082_FBgn0003887
C17H11.4 (predicted) F31E3.2	=	FBgn0036082_FBgn0004462
C17H11.4 (predicted) T11A5.6	=	FBgn0036082_FBgn0003464
C17H11.4 (predicted) F43D2.1	=	FBgn0036082_FBgn0025674
C17H11.4 (predicted) Y63D3A.5	=	FBgn0017418_FBgn0032812
C17H11.4 (predicted) F53H8.2	=	FBgn0036082_FBgn0040206
C17H11.4 (predicted) K01G5.7	=	FBgn0036082_FBgn0003887
C17H11.4 (predicted) W05G11.4	=	FBgn0036082_FBgn0003464
C17H11.4 (predicted) ZC97.1	=	FBgn0036082_FBgn0036920
C17H12.1 (predicted) R03E9.1	=	FBgn0067861_FBgn0023215
C17H12.14 (predicted) M7.1	=	FBgn0015324_FBgn0011217
C17H12.14 (predicted) T14F9.1	=	FBgn0015324_FBgn0027779
C17H12.14 (predicted) R03G5.1	=	FBgn0015324_FBgn0000556
C17H12.14 (predicted) F31E3.2	=	FBgn0015324_FBgn0004462
C17H12.14 (predicted) F52E1.10	=	FBgn0015324_FBgn0027779
C17H12.14 (predicted) K08A8.3	=	FBgn0015324_FBgn0026057
C17H12.14 (predicted) F31E3.5	=	FBgn0015324_FBgn0000556
C17H12.14 (predicted) R186.1	=	FBgn0015324_FBgn0030503
C17H12.14 (predicted) Y80D3A.9	=	FBgn0015324_FBgn0030503
C17H12.14 (predicted) F25H2.11	=	FBgn0015324_FBgn0037874
C17H12.14 (predicted) F54B11.3	=	FBgn0015324_FBgn0033107
C17H12.14 (predicted) ZK637.7	=	FBgn0015324_FBgn0023509
C17H12.14 (predicted) F10G7.4	=	FBgn0015324_FBgn0026057
C18A3.1 (predicted) F55A4.5	=	FBgn0015351_FBgn0032515
C18A3.5 (predicted) C26H9A.1	=	FBgn0005649_FBgn0028670
C18A3.5 (predicted) Y42H9AR.1	=	FBgn0005649_FBgn0036919
C18A3.5 (predicted) ZK637.8	=	FBgn0005649_FBgn0028670
C18A3.5 (predicted) W10D9.5	=	FBgn0005649_FBgn0035473
C18A3.5 (predicted) VW02B12L.1	=	FBgn0005649_FBgn0028670
C18A3.5 (predicted) R10E12.1	=	FBgn0085383_FBgn0086346
C18A3.5 (predicted) F35H10.4	=	FBgn0005649_FBgn0028670
C18A3.5 (predicted) M88.5	=	FBgn0085383_FBgn0030235
C18A3.5 (predicted) F56D1.7	=	FBgn0085383_FBgn0011206
C18A3.6 (predicted) M6.3	=	FBgn0005586_FBgn0038852
C18A3.6 (predicted) C28G1.3	=	FBgn0005586_FBgn0038856
C18B12.4 (predicted) ZK675.1	=	FBgn0037442_FBgn0003892
C18B12.4 (predicted) F21H12.4	=	FBgn0037442_FBgn0003892
C18B12.4 (predicted) Y110A2AL.8	=	FBgn0037442_FBgn0003892
C18B12.6 (predicted) C26D10.3	=	FBgn0024983_FBgn0032846
C18C4.10 (known) C18C4.10	=	FBgn0010235_FBgn0010235
C18C4.10 (known) ZK1098.10	=	FBgn0010235_FBgn0024187
C18C4.10 (predicted) F37A8.5	=	FBgn0010235_FBgn0030183
C18C4.10 (predicted) R06B9.1	=	FBgn0010235_FBgn0042102
C18C4.10 (predicted) F35F10.11	=	FBgn0010235_FBgn0042102
C18C4.10 (predicted) F56D12.4	=	FBgn0010235_FBgn0040281
C18C4.10 (predicted) F48G7.12	=	FBgn0010235_FBgn0039307
C18C4.10 (predicted) T16G1.5	=	FBgn0010235_FBgn0039307
C18C4.10 (predicted) C36F7.4	=	FBgn0010235_FBgn0051646
C18C4.10 (predicted) Y17G7B.11	=	FBgn0010235_FBgn0042102
C18C4.10 (predicted) T16G1.6	=	FBgn0010235_FBgn0039307
C18C4.10 (predicted) T16G1.3	=	FBgn0010235_FBgn0039307
C18C4.10 (predicted) R01H10.6	=	FBgn0010235_FBgn0037280
C18C4.10 (predicted) T16G1.7	=	FBgn0010235_FBgn0039307
C18C4.10 (predicted) F31E3.2	=	FBgn0010235_FBgn0004462
C18C4.10 (predicted) T20D4.6	=	FBgn0010235_FBgn0042102
C18C4.10 (predicted) T16G1.4	=	FBgn0010235_FBgn0039307
C18C4.10 (predicted) F48F7.7	=	FBgn0010235_FBgn0042102
C18C4.10 (predicted) F56A3.2	=	FBgn0010235_FBgn0037263
C18C4.10 (predicted) Y49E10.24	=	FBgn0010235_FBgn0042102
C18C4.10 (predicted) R06B9.3	=	FBgn0010235_FBgn0042102
C18C4.10 (predicted) E01A2.6	=	FBgn0010235_FBgn0082598
C18C4.10 (predicted) Y46E12BL.3	=	FBgn0010235_FBgn0026238
C18C4.10 (predicted) R02E12.4	=	FBgn0010235_FBgn0034816
C18C4.10 (predicted) C25A1.11	=	FBgn0010235_FBgn0015014
C18C4.10 (predicted) F35F10.12	=	FBgn0010235_FBgn0042102
C18C4.10 (predicted) Y46E12BL.4	=	FBgn0010235_FBgn0026238
C18C4.10 (predicted) F23H11.1	=	FBgn0010235_FBgn0033752
C18C4.10 (predicted) F54B11.6	=	FBgn0010235_FBgn0033752
C18C4.3 (predicted) C36B7.6	=	FBgn0026755_FBgn0031590
C18C4.3 (predicted) F55F8.5	=	FBgn0038082_FBgn0032298
C18C4.3 (predicted) Y37E11AR.2	=	FBgn0032713_FBgn0036669
C18C4.3 (predicted) R166.2	=	FBgn0026755_FBgn0031590
C18C4.3 (predicted) Y22D7AL.15	=	FBgn0015663_FBgn0034758
C18C4.3 (predicted) C55A6.10	=	FBgn0040262_FBgn0039589
C18C4.3 (predicted) F16F9.1	=	FBgn0015663_FBgn0034758
C18C4.3 (predicted) T26A5.9	=	FBgn0027073_FBgn0011760
C18D11.4 (predicted) C18D11.4	=	FBgn0003742_FBgn0003742
C18D11.4 (predicted) W02B12.2	=	FBgn0003742_FBgn0004587
C18D11.4 (predicted) E02H4.3	=	FBgn0003742_FBgn0053553
C18D11.4 (predicted) W02B12.3	=	FBgn0003742_FBgn0004587
C18D11.4 (predicted) Y111B2A.18	=	FBgn0003742_FBgn0040284
C18E3.2 (predicted) T16G1.4	=	FBgn0025463_FBgn0039307
C18E3.2 (predicted) F55F3.1	=	FBgn0025463_FBgn0033383
C18E3.2 (predicted) F07F6.4	=	FBgn0025463_FBgn0037182
C18E3.2 (predicted) F44G4.4	=	FBgn0025463_FBgn0025790
C18E3.2 (predicted) ZK632.7	=	FBgn0025463_FBgn0035397
C18E3.2 (predicted) T03D8.3	=	FBgn0025463_FBgn0041707
C18E3.2 (predicted) T16G1.5	=	FBgn0025463_FBgn0039307
C18E3.2 (predicted) Y57A10A.30	=	FBgn0025463_FBgn0035860
C18E3.2 (predicted) Y51H4A.15	=	FBgn0025463_FBgn0039404
C18E3.2 (predicted) Y47D3A.15	=	FBgn0025463_FBgn0033383
C18E3.2 (predicted) E01A2.6	=	FBgn0025463_FBgn0082598
C18E3.2 (predicted) C32E8.2	=	FBgn0025463_FBgn0011272
C18E3.2 (predicted) VW02B12L.1	=	FBgn0025463_FBgn0028670
C18E3.2 (predicted) C38C6.2	=	FBgn0025463_FBgn0050360
C18E3.2 (predicted) R13F6.9	=	FBgn0025463_FBgn0025800
C18E3.2 (predicted) F29F11.6	=	FBgn0025463_FBgn0000711
C18E3.2 (predicted) ZK370.2	=	FBgn0025463_FBgn0025800
C18E3.2 (predicted) Y73B6BL.30	=	FBgn0025463_FBgn0036118
C18E3.2 (predicted) F26D10.9	=	FBgn0025463_FBgn0050360
C18E3.2 (predicted) F54C4.1	=	FBgn0025463_FBgn0037892
C18E3.2 (predicted) T16G1.6	=	FBgn0025463_FBgn0039307
C18E3.2 (predicted) F56D2.1	=	FBgn0025463_FBgn0038271
C18E3.2 (predicted) R04A9.4	=	FBgn0025463_FBgn0035860
C18E3.2 (predicted) K10C8.3	=	FBgn0025463_FBgn0035715
C18E3.2 (predicted) Y37E3.3	=	FBgn0025463_FBgn0039218
C18E3.2 (predicted) T20G5.1	=	FBgn0025463_FBgn0000319
C18E3.2 (predicted) Y37E11AL.7	=	FBgn0025463_FBgn0039219
C18E3.2 (predicted) Y47G6A.11	=	FBgn0025463_FBgn0036486
C18E3.2 (predicted) CD4.4	=	FBgn0025463_FBgn0037299
C18E3.2 (predicted) F32A5.1	=	FBgn0025463_FBgn0053520
C18E3.2 (predicted) C49A1.4	=	FBgn0025463_FBgn0000320
C18E3.2 (predicted) C26H9A.1	=	FBgn0025463_FBgn0028670
C18E3.2 (predicted) F42H10.7	=	FBgn0025463_FBgn0023506
C18E3.2 (predicted) F31E3.1	=	FBgn0025463_FBgn0000611
C18E3.2 (predicted) C47E12.4	=	FBgn0025463_FBgn0016687
C18E3.2 (predicted) T16G1.3	=	FBgn0025463_FBgn0039307
C18E3.2 (predicted) K07C11.9	=	FBgn0025463_FBgn0033401
C18E3.2 (predicted) Y57G11C.24	=	FBgn0025463_FBgn0038466
C18E3.2 (predicted) M01E11.2	=	FBgn0025463_FBgn0037644
C18E3.2 (predicted) F31E3.5	=	FBgn0025463_FBgn0000556
C18E3.2 (predicted) F42G4.3	=	FBgn0025463_FBgn0011642
C18E3.2 (predicted) F38H4.9	=	FBgn0025463_FBgn0004177
C18E3.2 (predicted) T16G12.6	=	FBgn0025463_FBgn0038574
C18E3.2 (predicted) F35H10.4	=	FBgn0025463_FBgn0028670
C18E3.2 (predicted) ZC155.7	=	FBgn0025463_FBgn0031106
C18E3.2 (predicted) F17A2.5	=	FBgn0025463_FBgn0000611
C18E3.2 (predicted) R07E5.3	=	FBgn0025463_FBgn0011715
C18E3.2 (predicted) T16G1.7	=	FBgn0025463_FBgn0039307
C18E3.2 (predicted) R01H2.6	=	FBgn0025463_FBgn0017456
C18E3.2 (predicted) ZK637.8	=	FBgn0025463_FBgn0028670
C18E3.2 (predicted) F43E2.5	=	FBgn0025463_FBgn0000565
C18E3.2 (predicted) R03G5.1	=	FBgn0025463_FBgn0000556
C18E3.2 (predicted) F53A2.6	=	FBgn0025463_FBgn0035860
C18E3.2 (predicted) F48G7.12	=	FBgn0025463_FBgn0039307
C18E3.6 (predicted) F21H12.4	=	FBgn0028388_FBgn0003892
C18E3.6 (predicted) ZK675.1	=	FBgn0028388_FBgn0003892
C18E3.6 (predicted) Y110A2AL.8	=	FBgn0028388_FBgn0003892
C18E3.6 (predicted) R11D1.8	=	FBgn0028388_FBgn0035422
C18E9.1 (predicted) Y56A3A.33	=	FBgn0011273_FBgn0039544
C18E9.1 (predicted) F42E11.4	=	FBgn0011273_FBgn0004028
C18E9.1 (predicted) Y8G1A.2	=	FBgn0011273_FBgn0027108
C18E9.1 (predicted) R12E2.5	=	FBgn0011273_FBgn0027108
C18E9.1 (predicted) F22F4.2	=	FBgn0011273_FBgn0027108
C18E9.1 (predicted) F42H11.2	=	FBgn0011273_FBgn0032934
C18E9.1 (predicted) W03F8.1	=	FBgn0011273_FBgn0004028
C18E9.1 (predicted) R12E2.4	=	FBgn0011273_FBgn0027108
C18E9.1 (predicted) R07D5.1	=	FBgn0011273_FBgn0027108
C18E9.1 (predicted) T16H5.1	=	FBgn0011273_FBgn0027108
C18E9.1 (predicted) F52C9.8	=	FBgn0011273_FBgn0039544
C18E9.1 (predicted) Y53F4B.3	=	FBgn0011273_FBgn0034726
C18E9.1 (predicted) ZK721.2	=	FBgn0011273_FBgn0004028
C18E9.1 (predicted) C34C6.6	=	FBgn0011273_FBgn0023516
C18E9.1 (predicted) T20B3.2	=	FBgn0011273_FBgn0004028
C18E9.1 (predicted) F13G3.8	=	FBgn0011273_FBgn0027108
C18E9.1 (predicted) C18H7.2	=	FBgn0011273_FBgn0027108
C18E9.1 (predicted) F21D5.6	=	FBgn0011273_FBgn0030507
C18E9.1 (predicted) C25B8.1	=	FBgn0011273_FBgn0033494
C18E9.1 (predicted) R12H7.1	=	FBgn0011273_FBgn0027108
C18E9.1 (predicted) ZK524.2	=	FBgn0011273_FBgn0025726
C18E9.2 (predicted) Y43E12A.1	=	FBgn0011584_FBgn0000405
C18E9.2 (predicted) ZC168.4	=	FBgn0011584_FBgn0000405
C18E9.2 (predicted) H31G24.4	=	FBgn0011584_FBgn0000405
C18E9.6 (predicted) F12F6.6	=	FBgn0016041_FBgn0031408
C18E9.6 (predicted) F13B9.1	=	FBgn0016041_FBgn0052654
C18E9.6 (predicted) ZK512.5	=	FBgn0016041_FBgn0052654
C18F10.7 (predicted) ZK675.1	=	FBgn0034418_FBgn0003892
C18F10.7 (predicted) F21H12.4	=	FBgn0034418_FBgn0003892
C18F10.7 (predicted) Y110A2AL.8	=	FBgn0034418_FBgn0003892
C18F10.7 (predicted) ZK20.3	=	FBgn0034418_FBgn0026777
C18G1.3 (predicted) F53G12.10	=	FBgn0032457_FBgn0005593
C18G1.3 (predicted) C31C9.2	=	FBgn0032457_FBgn0032350
C18G1.5 (predicted) W04A8.7	=	FBgn0051617_FBgn0010355
C18H7.2 (predicted) T07G12.1	=	FBgn0027108_FBgn0011273
C18H7.2 (predicted) M02B7.6	=	FBgn0027108_FBgn0011273
C18H7.2 (predicted) F25B4.2	=	FBgn0004646_FBgn0025574
C18H7.2 (predicted) Y55F3AR.1	=	FBgn0027108_FBgn0035960
C18H7.2 (predicted) T20F5.2	=	FBgn0028373_FBgn0032596
C18H9.7 (predicted) C42C1.10	=	FBgn0039911_FBgn0037852
C23F12.1 (predicted) T10G3.6	=	FBgn0028371_FBgn0036277
C23F12.1 (predicted) Y66D12A.9	=	FBgn0028371_FBgn0029133
C23F12.1 (predicted) F21D5.6	=	FBgn0028371_FBgn0030507
C23F12.1 (predicted) Y46E12A.3	=	FBgn0028371_FBgn0029662
C23F12.1 (predicted) F54D8.3	=	FBgn0028371_FBgn0012036
C23F12.1 (predicted) Y47D3B.10	=	FBgn0028371_FBgn0039776
C23F12.1 (predicted) F25B4.6	=	FBgn0028371_FBgn0010611
C23F12.1 (predicted) T22F3.4	=	FBgn0028371_FBgn0013325
C23F12.1 (predicted) F55F3.1	=	FBgn0028371_FBgn0033383
C23F12.1 (predicted) F07D10.1	=	FBgn0028371_FBgn0013325
C23F12.1 (predicted) F59A2.3	=	FBgn0028371_FBgn0034259
C23F12.1 (predicted) F35G2.4	=	FBgn0028371_FBgn0039776
C23F12.1 (predicted) C24G6.8	=	FBgn0028371_FBgn0026566
C23F12.1 (predicted) C47D12.2	=	FBgn0028371_FBgn0027607
C23F12.1 (predicted) Y47D3A.15	=	FBgn0028371_FBgn0033383
C23F12.1 (predicted) K04F1.15	=	FBgn0028371_FBgn0012036
C23G10.2 (predicted) ZK1098.5	=	FBgn0086691_FBgn0035992
C23G10.3 (predicted) Y71G12B.12	=	FBgn0002622_FBgn0029943
C23G10.3 (predicted) ZK970.8	=	FBgn0002622_FBgn0032020
C23G10.3 (predicted) C44B12.2	=	FBgn0002622_FBgn0026562
C23G10.3 (predicted) F55B12.3	=	FBgn0002622_FBgn0041171
C23G10.3 (predicted) ZK256.1	=	FBgn0002622_FBgn0052451
C23G10.3 (predicted) C26C6.2	=	FBgn0002622_FBgn0001122
C23G10.3 (predicted) Y48C3A.17	=	FBgn0002622_FBgn0024371
C23G10.3 (predicted) F09A5.4	=	FBgn0002622_FBgn0036172
C23G10.3 (predicted) T16H12.5	=	FBgn0002622_FBgn0086364
C23G10.3 (predicted) Y42H9AR.3	=	FBgn0002622_FBgn0031991
C23G10.3 (predicted) C32E8.3	=	FBgn0002622_FBgn0036616
C23G10.3 (predicted) Y62E10A.11	=	FBgn0002622_FBgn0032020
C23G10.3 (predicted) Y71H2AM.5	=	FBgn0002622_FBgn0031066
C23G10.3 (predicted) T08B2.5	=	FBgn0002622_FBgn0031319
C23G10.3 (predicted) Y116A8C.27	=	FBgn0002622_FBgn0021856
C23G10.3 (predicted) C48A7.2	=	FBgn0002622_FBgn0036137
C23G10.3 (predicted) T27A10.3	=	FBgn0002622_FBgn0000536
C23G10.3 (predicted) T26A8.4	=	FBgn0002622_FBgn0003575
C23G10.3 (predicted) F54B11.3	=	FBgn0002622_FBgn0033107
C23G10.3 (predicted) T12E12.1	=	FBgn0002622_FBgn0025186
C23G10.3 (predicted) F09G2.3	=	FBgn0002622_FBgn0036137
C23G10.3 (predicted) W05H5.3	=	FBgn0002622_FBgn0036137
C23G10.3 (predicted) F14F3.1	=	FBgn0002622_FBgn0019650
C23G10.3 (predicted) F38H4.9	=	FBgn0002622_FBgn0004177
C23G10.4 (known) C56G2.7	=	FBgn0028692_FBgn0033886
C23G10.4 (predicted) W09H1.5	=	FBgn0028692_FBgn0033883
C23G10.4 (predicted) Y48A6B.9	=	FBgn0028692_FBgn0033883
C23G10.6 (predicted) C36B7.6	=	FBgn0026755_FBgn0031590
C23G10.6 (predicted) Y22D7AL.15	=	FBgn0015663_FBgn0034758
C23G10.6 (predicted) F55F8.5	=	FBgn0038082_FBgn0032298
C23G10.6 (predicted) T26A5.9	=	FBgn0027073_FBgn0011760
C23G10.6 (predicted) Y37E11AR.2	=	FBgn0032713_FBgn0036669
C23G10.6 (predicted) F16F9.1	=	FBgn0015663_FBgn0034758
C23G10.6 (predicted) C55A6.10	=	FBgn0040262_FBgn0039589
C23G10.6 (predicted) R166.2	=	FBgn0026755_FBgn0031590
C23H3.3 (predicted) C52B9.4	=	FBgn0033475_FBgn0031356
C23H3.7 (predicted) F53H8.1	=	FBgn0003748_FBgn0000330
C24A3.4 (predicted) ZK20.4	=	FBgn0032881_FBgn0039965
C24A3.4 (predicted) Y82E9BR.3	=	FBgn0032881_FBgn0039830
C24B5.4 (predicted) H06I04.4	=	FBgn0035189_FBgn0003942
C24F3.1 (predicted) F10B5.1	=	FBgn0040340_FBgn0024733
C24F3.1 (predicted) R12E2.1	=	FBgn0040340_FBgn0040230
C24F3.1 (predicted) Y53C10A.12	=	FBgn0040340_FBgn0001222
C24F3.1 (predicted) R13A5.8	=	FBgn0040340_FBgn0015756
C24F3.1 (predicted) F13B10.2	=	FBgn0040340_FBgn0020910
C24G6.6 (predicted) F55C5.8	=	FBgn0033584_FBgn0035947
C24G6.8 (predicted) W05G11.4	=	FBgn0026566_FBgn0003464
C24G6.8 (predicted) ZK637.2	=	FBgn0026566_FBgn0034363
C24G6.8 (predicted) ZK632.7	=	FBgn0026566_FBgn0035397
C24G6.8 (predicted) Y69A2AR.21	=	FBgn0026566_FBgn0039732
C24G6.8 (predicted) ZK20.3	=	FBgn0026566_FBgn0026777
C24G6.8 (predicted) Y62E10A.1	=	FBgn0026566_FBgn0003274
C24G6.8 (predicted) K11E4.4	=	FBgn0026566_FBgn0015803
C24G6.8 (predicted) C37A2.7	=	FBgn0026566_FBgn0003274
C24G6.8 (predicted) T11A5.6	=	FBgn0026566_FBgn0003464
C24G6.8 (predicted) K04C1.4	=	FBgn0026566_FBgn0004687
C24G6.8 (predicted) T12D8.6	=	FBgn0026566_FBgn0004687
C24G6.8 (predicted) R05F9.10	=	FBgn0026566_FBgn0032640
C24G6.8 (predicted) F40F9.7	=	FBgn0026566_FBgn0034650
C24G7.1 (predicted) W01F3.1	=	FBgn0030844_FBgn0031968
C24G7.1 (predicted) R05G6.10	=	FBgn0030844_FBgn0034230
C24G7.1 (predicted) Y57G11C.15	=	FBgn0030795_FBgn0086357
C24G7.2 (predicted) R05G6.10	=	FBgn0030844_FBgn0034230
C24G7.2 (predicted) Y57G11C.15	=	FBgn0030795_FBgn0086357
C24G7.2 (predicted) W01F3.1	=	FBgn0030844_FBgn0031968
C24G7.4 (predicted) Y57G11C.15	=	FBgn0030795_FBgn0086357
C24G7.4 (predicted) W01F3.1	=	FBgn0030844_FBgn0031968
C24G7.4 (predicted) R05G6.10	=	FBgn0030844_FBgn0034230
C24H11.6 (predicted) Y71H2AM.8	=	FBgn0030669_FBgn0052732
C24H11.7 (predicted) Y116A8C.9	=	FBgn0033714_FBgn0030996
C24H11.7 (predicted) F39B2.6	=	FBgn0033714_FBgn0004413
C25A1.11 (predicted) K02B12.1	=	FBgn0015014_FBgn0086680
C25A1.11 (predicted) R06A4.4	=	FBgn0015014_FBgn0035693
C25A1.3 (predicted) D1054.13	=	FBgn0001974_FBgn0037347
C25A1.3 (predicted) H06H21.6	=	FBgn0001974_FBgn0034372
C25A1.5 (predicted) F32D8.4	=	FBgn0050502_FBgn0032455
C25A1.5 (predicted) C49A1.4	=	FBgn0050502_FBgn0000320
C25B8.1 (predicted) T21H3.3	=	FBgn0033494_FBgn0000253
C25B8.1 (predicted) M02B7.6	=	FBgn0033494_FBgn0011273
C25B8.1 (predicted) T07G12.1	=	FBgn0033494_FBgn0011273
C25B8.3 (predicted) K05C4.1	=	FBgn0030521_FBgn0034842
C25B8.3 (predicted) Y37E11AL.7	=	FBgn0030521_FBgn0039219
C25B8.3 (predicted) ZC518.2	=	FBgn0030521_FBgn0033460
C25D7.6 (predicted) F34D10.2	=	FBgn0024332_FBgn0026143
C25D7.7 (predicted) C33B4.3	=	FBgn0025806_FBgn0040752
C25D7.7 (predicted) T16H12.5	=	FBgn0025806_FBgn0086364
C25D7.7 (predicted) W03F11.6	=	FBgn0025806_FBgn0000340
C25D7.7 (predicted) W02B9.1	=	FBgn0025806_FBgn0015609
C25D7.7 (predicted) F48F7.1	=	FBgn0025806_FBgn0026611
C25D7.7 (predicted) C48G7.3	=	FBgn0025806_FBgn0085443
C25D7.7 (predicted) ZC434.2	=	FBgn0025806_FBgn0039757
C25D7.7 (predicted) T20G5.5	=	FBgn0025806_FBgn0085421
C25D7.7 (predicted) ZK686.4	=	FBgn0025806_FBgn0035520
C25D7.7 (predicted) Y49E10.20	=	FBgn0025806_FBgn0010435
C25D7.7 (predicted) F28B4.2	=	FBgn0025806_FBgn0026376
C25D7.7 (predicted) R07E5.2	=	FBgn0025806_FBgn0038519
C25D7.7 (predicted) Y71G12B.11	=	FBgn0025806_FBgn0020254
C25D7.7 (predicted) T07D3.7	=	FBgn0025806_FBgn0026611
C25D7.7 (predicted) W05B10.4	=	FBgn0025806_FBgn0031745
C25D7.7 (predicted) H09G03.2	=	FBgn0025806_FBgn0051304
C25D7.7 (predicted) T14G10.2	=	FBgn0025806_FBgn0021873
C25D7.7 (predicted) C37C3.2	=	FBgn0025806_FBgn0030719
C25D7.7 (predicted) F26E4.7	=	FBgn0025806_FBgn0024211
C25D7.7 (predicted) C45G3.3	=	FBgn0025806_FBgn0034089
C25D7.7 (predicted) Y76A2B.6	=	FBgn0025806_FBgn0010435
C25D7.7 (predicted) F32H2.5	=	FBgn0025806_FBgn0040001
C25D7.7 (predicted) Y73B6A.4	=	FBgn0025806_FBgn0019890
C25D7.8 (predicted) F21D5.6	=	FBgn0032214_FBgn0030507
C25D7.8 (predicted) Y87G2A.9	=	FBgn0032214_FBgn0015374
C25E10.12 (predicted) Y37A1B.2	=	FBgn0036028_FBgn0040475
C25E10.12 (predicted) ZK858.1	=	FBgn0036028_FBgn0030049
C25E10.12 (predicted) Y75B8A.7	=	FBgn0036028_FBgn0032051
C25F6.3 (predicted) R09E10.7	=	FBgn0086450_FBgn0085430
C25F6.3 (predicted) F46G10.7	=	FBgn0086450_FBgn0029783
C25F6.3 (predicted) F46G10.3	=	FBgn0086450_FBgn0029783
C25F6.3 (predicted) F56B3.5	=	FBgn0086450_FBgn0033761
C25F6.3 (predicted) F21D5.6	=	FBgn0086450_FBgn0030507
C25F6.3 (predicted) Y48G1A.4	=	FBgn0086450_FBgn0010926
C25F6.7 (predicted) W07E6.4	=	FBgn0031285_FBgn0038464
C25F6.7 (predicted) W09C3.4	=	FBgn0031285_FBgn0038951
C25H3.14 (predicted) K08D12.3	=	FBgn0035355_FBgn0034802
C25H3.14 (predicted) F40F11.1	=	FBgn0035355_FBgn0033699
C25H3.14 (predicted) H13N06.5	=	FBgn0035355_FBgn0002022
C25H3.14 (predicted) C49H3.11	=	FBgn0035355_FBgn0004867
C25H3.14 (predicted) K04D7.1	=	FBgn0035355_FBgn0020618
C25H3.3 (predicted) K08D12.3	=	FBgn0035355_FBgn0034802
C25H3.3 (predicted) H13N06.5	=	FBgn0035355_FBgn0002022
C25H3.3 (predicted) C49H3.11	=	FBgn0035355_FBgn0004867
C25H3.3 (predicted) K04D7.1	=	FBgn0035355_FBgn0020618
C25H3.3 (predicted) F40F11.1	=	FBgn0035355_FBgn0033699
C25H3.9 (predicted) K08F8.4	=	FBgn0011455_FBgn0001208
C25H3.9 (predicted) F42H10.7	=	FBgn0011455_FBgn0023506
C25H3.9 (predicted) D1009.5	=	FBgn0011455_FBgn0037773
C26C6.2 (known) F32A6.4	=	FBgn0001122_FBgn0040080
C26C6.2 (predicted) K11E4.4	=	FBgn0001122_FBgn0015803
C26C6.2 (predicted) Y22D7AL.5	=	FBgn0001122_FBgn0032525
C26C6.2 (predicted) R08D7.1	=	FBgn0001122_FBgn0039210
C26C6.2 (predicted) F26H9.6	=	FBgn0001122_FBgn0014010
C26C6.5 (predicted) F42D1.2	=	FBgn0010762_FBgn0030558
C26C6.8 (predicted) F07C6.4	=	FBgn0034264_FBgn0036476
C26D10.2 (predicted) F33H2.7	=	FBgn0014189_FBgn0038869
C26D10.2 (predicted) E01G4.1	=	FBgn0014189_FBgn0034009
C26D10.3 (predicted) T22A3.2	=	FBgn0032846_FBgn0011296
C26D10.3 (predicted) Y46H3A.3	=	FBgn0032846_FBgn0011296
C26D10.3 (predicted) T27E4.2	=	FBgn0032846_FBgn0011296
C26D10.3 (predicted) F38E11.1	=	FBgn0032846_FBgn0011296
C26D10.3 (predicted) T27E4.9	=	FBgn0032846_FBgn0011296
C26D10.3 (predicted) F38E11.2	=	FBgn0032846_FBgn0011296
C26D10.3 (predicted) F52E1.7	=	FBgn0032846_FBgn0011296
C26D10.3 (predicted) F46G11.1	=	FBgn0032846_FBgn0032154
C26D10.3 (predicted) F08H9.3	=	FBgn0032846_FBgn0011296
C26D10.3 (predicted) F43D9.4	=	FBgn0032846_FBgn0011296
C26D10.3 (predicted) T27E4.8	=	FBgn0032846_FBgn0011296
C26D10.3 (predicted) F08H9.4	=	FBgn0032846_FBgn0011296
C26D10.3 (predicted) Y46H3A.2	=	FBgn0032846_FBgn0011296
C26D10.3 (predicted) Y105E8A.16	=	FBgn0032846_FBgn0019936
C26D10.3 (predicted) W02B12.10	=	FBgn0032846_FBgn0025629
C26D10.3 (predicted) T27E4.3	=	FBgn0032846_FBgn0011296
C26D10.3 (predicted) T25B9.9	=	FBgn0032846_FBgn0004654
C26D10.6 (predicted) Y47D3A.4	=	FBgn0038881_FBgn0011774
C26E6.3 (predicted) Y54G2A.1	=	FBgn0032089_FBgn0002631
C26E6.3 (predicted) W03D2.4	=	FBgn0032089_FBgn0032813
C26E6.3 (predicted) E01A2.2	=	FBgn0032089_FBgn0033062
C26E6.3 (predicted) F54C9.5	=	FBgn0032089_FBgn0064225
C26E6.3 (predicted) K02E10.2	=	FBgn0031047_FBgn0033713
C26E6.3 (predicted) K05F1.3	=	FBgn0032089_FBgn0035811
C26E6.3 (predicted) Y69A2AR.18	=	FBgn0032089_FBgn0020235
C26E6.3 (predicted) F31E3.2	=	FBgn0032089_FBgn0004462
C26E6.3 (predicted) M18.6	=	FBgn0032089_FBgn0037780
C26E6.3 (predicted) D1054.3	=	FBgn0032089_FBgn0037568
C26E6.3 (predicted) T25G12.5	=	FBgn0032089_FBgn0035811
C26E6.3 (predicted) T08G2.3	=	FBgn0032089_FBgn0035811
C26E6.4 (predicted) T23G4.1	=	FBgn0003276_FBgn0005771
C26E6.4 (predicted) ZC518.2	=	FBgn0003276_FBgn0033460
C26E6.5 (predicted) F47H4.10	=	FBgn0043010_FBgn0026176/FBgn0043010_FBgn0025637
C26E6.5 (predicted) F46A9.5	=	FBgn0043010_FBgn0026176/FBgn0043010_FBgn0025637
C26E6.6 (predicted) K10B3.10	=	FBgn0030686_FBgn0003470
C26E6.8 (known) F11H8.1	=	FBgn0036127_FBgn0033882
C26F1.2 (predicted) T07H6.2	=	FBgn0033395_FBgn0004957
C26F1.2 (predicted) Y74C9A.5	=	FBgn0030615_FBgn0034897
C26F1.2 (predicted) Y18D10A.19	=	FBgn0036778_FBgn0013954
C26F1.4 (predicted) D1022.8	=	FBgn0038834_FBgn0052698
C26F1.4 (predicted) F33G12.5	=	FBgn0038834_FBgn0034697
C26F1.4 (predicted) T07F10.3	=	FBgn0038834_FBgn0031607
C26F1.9 (predicted) F59A2.3	=	FBgn0023170_FBgn0034259
C26H9A.1 (predicted) F56A8.7	=	FBgn0028671_FBgn0013343
C26H9A.1 (predicted) K10B3.9	=	FBgn0028670_FBgn0040660
C26H9A.1 (predicted) ZK1128.5	=	FBgn0028670_FBgn0025463
C26H9A.1 (predicted) F46G10.3	=	FBgn0028670_FBgn0029783
C26H9A.1 (predicted) Y46G5A.13	=	FBgn0028670_FBgn0005649
[truncated: 7,231 more rows]
