# Supplementary material for: Building and analyzing protein interactome networks by cross-species comparisons
Source: BMC Syst Biol. 2010 Mar 30;4:36. doi: 10.1186/1752-0509-4-36 (PMC2859380; doi:10.1186/1752-0509-4-36)
Supplement: Additional file 9 — Zip Cele. A zipped folder containing files formatted for use in Cytoscape listed in Supplemental Table 3. These files are for Caenorhabditis elegans proteins. [file 1752-0509-4-36-S9.ZIP › cele/cele_dmel_SpeciesSpeciesScore.eda]

cele_dmel_SpeciesSpeciesScore.eda
AC3.2 (predicted) C55A6.10	=	0.96
AC3.2 (predicted) R166.2	=	0.84
AC3.2 (predicted) F16F9.1	=	0.84
AC3.2 (predicted) C36B7.6	=	0.84
AC3.2 (predicted) Y37E11AR.2	=	0.68
AC3.2 (predicted) F55F8.5	=	0.88
AC3.2 (predicted) T26A5.9	=	0.92
AC3.2 (predicted) Y22D7AL.15	=	0.60
AC3.7 (predicted) Y37E11AR.2	=	0.61
AC3.7 (predicted) F16F9.1	=	0.91
AC3.7 (predicted) Y22D7AL.15	=	0.66
AC3.7 (predicted) C55A6.10	=	1.00
AC3.7 (predicted) R166.2	=	0.91
AC3.7 (predicted) T26A5.9	=	0.87
AC3.7 (predicted) F55F8.5	=	0.91
AC3.7 (predicted) C36B7.6	=	0.91
AC3.8 (predicted) Y37E11AR.2	=	0.57
AC3.8 (predicted) C36B7.6	=	0.96
AC3.8 (predicted) Y22D7AL.15	=	0.66
AC3.8 (predicted) F55F8.5	=	0.96
AC3.8 (predicted) F16F9.1	=	0.91
AC3.8 (predicted) R166.2	=	0.96
AC3.8 (predicted) C55A6.10	=	0.96
AC3.8 (predicted) T26A5.9	=	0.91
B0019.1 (predicted) Y37D8A.9	=	1.00
B0024.11 (predicted) M04G12.1	=	1.00
B0024.11 (predicted) K08H2.6	=	1.00
B0024.11 (predicted) Y39A1A.15	=	1.00
B0024.11 (predicted) Y74C9A.3	=	1.00
B0024.11 (predicted) K01G5.2	=	1.00
B0024.12 (predicted) T23G11.2	=	1.00
B0024.12 (predicted) B0024.12	=	1.00
B0024.13 (predicted) M142.1	=	1.00
B0024.9 (predicted) ZK370.2	=	1.00
B0024.9 (predicted) T27E9.3	=	1.00
B0024.9 (predicted) R13F6.9	=	1.00
B0024.9 (predicted) T27A10.3	=	1.00
B0025.1 (predicted) T26A5.3	=	1.00
B0025.1 (predicted) K09A9.5	=	1.00
B0025.2 (predicted) C43H6.8	=	1.00
B0025.2 (predicted) F57B9.10	=	1.00
B0025.2 (predicted) C50F4.12	=	1.00
B0025.2 (predicted) F35D2.4	=	1.00
B0035.1 (known) Y54G9A.6	=	2.0
B0035.1 (predicted) C38H2.2	=	0.80
B0035.16 (predicted) Y63D3A.5	=	1.00
B0035.16 (predicted) K02B12.7	=	1.00
B0035.16 (predicted) Y17G7B.17	=	1.00
B0035.16 (predicted) F56H1.5	=	1.00
B0035.16 (predicted) C06B8.8	=	1.00
B0035.3 (predicted) T05F1.3	=	1.00
B0035.3 (predicted) C55A6.10	=	1.00
B0035.4 (predicted) Y48E1B.2	=	1.00
B0035.7 (predicted) D2096.8	=	1.00
B0035.7 (predicted) K08E7.1	=	1.00
B0035.8 (predicted) D2096.8	=	1.00
B0035.8 (predicted) K04C1.4	=	1.00
B0035.8 (predicted) T12D8.6	=	1.00
B0041.4 (predicted) C48B4.1	=	1.00
B0041.4 (predicted) F08A8.2	=	1.00
B0041.4 (predicted) Y105C5B.12	=	1.00
B0041.4 (predicted) ZC518.2	=	1.00
B0041.4 (predicted) F08A8.1	=	1.00
B0041.4 (predicted) R02E12.4	=	0.86
B0041.4 (predicted) F54A5.3	=	1.00
B0041.4 (predicted) F08A8.3	=	1.00
B0041.4 (predicted) Y54E10BR.8	=	1.00
B0041.4 (predicted) Y65B4A.3	=	1.00
B0041.4 (predicted) F59F4.1	=	1.00
B0041.4 (predicted) T13A10.11	=	1.00
B0041.4 (predicted) C06E7.3	=	1.00
B0041.4 (predicted) C49F5.1	=	1.00
B0041.4 (predicted) C06E7.1	=	1.00
B0041.4 (predicted) Y57G11C.24	=	1.00
B0041.4 (predicted) F25C8.1	=	1.00
B0041.4 (predicted) F08A8.4	=	1.00
B0041.6 (known) B0041.6	=	2.0
B0041.6 (predicted) C02C2.5	=	1.00
B0205.3 (predicted) T06G6.9	=	1.00
B0205.3 (predicted) F39B2.1	=	1.00
B0205.3 (predicted) C06E2.3	=	1.00
B0205.3 (predicted) F40G9.3	=	1.00
B0205.6 (predicted) Y116A8C.12	=	1.00
B0205.7 (known) T01G9.6	=	2.0
B0205.7 (predicted) ZK546.14	=	1.00
B0205.7 (predicted) K01G5.2	=	0.84
B0205.7 (predicted) T23G4.1	=	0.86
B0205.7 (predicted) T08B2.5	=	1.00
B0205.7 (predicted) Y46H3C.4	=	1.00
B0205.7 (predicted) D2096.8	=	1.00
B0205.7 (predicted) C27A2.2	=	1.00
B0205.7 (predicted) ZK1127.7	=	1.00
B0205.7 (predicted) K08H2.6	=	0.90
B0205.7 (predicted) K12D12.1	=	1.00
B0205.7 (predicted) Y54G2A.1	=	2.05
B0207.6 (known) C34E10.2	=	2.0
B0212.1 (predicted) F39B2.10	=	0.83
B0212.1 (predicted) T04A8.5	=	0.83
B0222.2 (predicted) C23G10.3	=	1.00
B0222.2 (predicted) R05D3.2	=	1.00
B0222.3 (predicted) R05D3.2	=	1.00
B0222.3 (predicted) C23G10.3	=	1.00
B0228.7 (predicted) K11D9.1	=	0.85
B0228.7 (predicted) F52A8.2	=	1.00
B0228.7 (predicted) F08F1.8	=	1.00
B0228.7 (predicted) F45G2.8	=	1.00
B0228.7 (predicted) C15H11.6	=	1.00
B0228.7 (predicted) C15H11.3	=	1.00
B0228.7 (predicted) T21C9.4	=	1.00
B0228.7 (predicted) B0228.7	=	1.00
B0228.7 (predicted) F35G12.11	=	1.00
B0228.7 (predicted) F55A4.5	=	1.00
B0228.7 (predicted) C07A4.3	=	1.00
B0228.7 (predicted) F13G3.4	=	1.00
B0228.7 (predicted) F29B9.6	=	1.00
B0238.10 (predicted) K06H7.9	=	1.00
B0238.10 (predicted) T23B12.4	=	1.00
B0240.2 (predicted) Y105E8A.14	=	0.78
B0240.2 (predicted) C55A6.1	=	0.78
B0240.4 (predicted) C08B11.4	=	0.95
B0240.4 (predicted) K07C11.9	=	1.00
B0250.1 (predicted) M117.2	=	1.00
B0250.1 (predicted) ZC434.9	=	0.91
B0250.1 (predicted) T06A4.1	=	0.91
B0250.1 (predicted) Y47G6A.19	=	0.90
B0250.1 (predicted) F52D10.3	=	1.00
B0250.1 (predicted) T06A4.3	=	0.89
B0250.1 (predicted) Y18H1A.9	=	0.90
B0250.5 (predicted) K02D7.1	=	0.74
B0250.5 (predicted) F57B10.8	=	0.33
B0250.9 (predicted) B0365.3	=	1.00
B0252.2 (predicted) C42D8.5	=	1.00
B0252.2 (predicted) C55A6.10	=	1.00
B0261.1 (predicted) F55F8.4	=	1.00
B0273.3 (predicted) F43G9.10	=	1.00
B0280.1 (predicted) T08D10.1	=	1.00
B0280.1 (predicted) R06B9.1	=	1.00
B0280.1 (predicted) F35F10.12	=	1.00
B0280.1 (predicted) Y47G6A.20	=	1.00
B0280.1 (predicted) T20D4.6	=	0.86
B0280.1 (predicted) C04E12.11	=	0.96
B0280.1 (predicted) H14N18.4	=	1.00
B0280.1 (predicted) Y46G5A.35	=	1.00
B0280.1 (predicted) F46E10.10	=	1.00
B0280.1 (predicted) C18H7.2	=	0.85
B0280.1 (predicted) Y53H1A.5	=	1.00
B0280.1 (predicted) T03D8.6	=	0.86
B0280.1 (predicted) R12H7.1	=	0.81
B0280.1 (predicted) C16E9.4	=	0.82
B0280.1 (predicted) Y17G7B.11	=	0.87
B0280.1 (predicted) Y8G1A.2	=	0.91
B0280.1 (predicted) F22F4.2	=	0.83
B0280.1 (predicted) R07D5.1	=	0.83
B0280.1 (predicted) R12E2.4	=	1.00
B0280.1 (predicted) T16H5.1	=	0.89
B0280.1 (predicted) R12E2.5	=	0.84
B0280.1 (predicted) F21D5.1	=	1.00
B0280.1 (predicted) T02E1.5	=	0.92
B0280.1 (predicted) T11F9.11	=	1.00
B0280.1 (predicted) Y49E10.24	=	1.00
B0280.1 (predicted) F48F7.7	=	0.92
B0280.1 (predicted) C53D5.5	=	1.00
B0280.1 (predicted) M57.2	=	1.00
B0280.1 (predicted) F35F10.11	=	0.95
B0280.1 (predicted) F33D4.8	=	1.00
B0280.1 (predicted) R06B9.3	=	1.00
B0280.1 (predicted) C04E12.12	=	0.96
B0280.1 (predicted) T05F1.10	=	0.94
B0280.1 (predicted) F13G3.8	=	0.85
B0280.1 (predicted) F53F4.10	=	1.00
B0280.1 (predicted) K11D9.2	=	1.00
B0280.1 (predicted) F09E5.11	=	1.00
B0280.1 (predicted) M7.1	=	1.00
B0280.5 (predicted) T11A5.6	=	0.90
B0280.5 (predicted) F38A1.8	=	0.90
B0280.5 (predicted) W05G11.4	=	0.90
B0280.9 (predicted) T09B4.10	=	1.00
B0285.4 (predicted) F26E4.1	=	1.00
B0285.6 (predicted) C48G7.3	=	1.00
B0285.6 (predicted) C08B11.4	=	0.95
B0286.3 (known) B0286.3	=	2.0
B0286.3 (predicted) C18C4.10	=	0.79
B0303.15 (predicted) K02G10.6	=	1.00
B0303.15 (predicted) C09G4.1	=	1.00
B0303.3 (predicted) C18E3.2	=	1.00
B0303.3 (predicted) F14D12.2	=	1.00
B0303.3 (predicted) F07C6.1	=	1.00
B0303.3 (predicted) ZK1128.5	=	1.00
B0303.7 (predicted) T04D1.3	=	1.00
B0304.1 (predicted) Y71F9B.7	=	1.00
B0304.1 (predicted) F38A6.2	=	1.00
B0304.1 (predicted) C14B9.4	=	1.00
B0304.1 (predicted) F55G1.8	=	1.00
B0310.5 (predicted) R166.2	=	0.87
B0310.5 (predicted) Y37E11AR.2	=	0.61
B0310.5 (predicted) F55F8.5	=	0.87
B0310.5 (predicted) T26A5.9	=	0.87
B0310.5 (predicted) F16F9.1	=	0.87
B0310.5 (predicted) C55A6.10	=	0.87
B0310.5 (predicted) Y22D7AL.15	=	0.62
B0310.5 (predicted) C36B7.6	=	0.87
B0334.3 (predicted) Y54G11A.10	=	1.00
B0334.3 (predicted) C05C8.5	=	1.00
B0336.10 (predicted) F10D2.9	=	0.81
B0336.10 (predicted) M106.5	=	1.00
B0336.10 (predicted) VZK822L.1	=	0.81
B0336.10 (predicted) K09E9.2	=	1.00
B0336.10 (predicted) W06D12.3	=	0.87
B0336.10 (predicted) W03H9.4	=	1.00
B0336.11 (predicted) T07H6.2	=	1.00
B0336.2 (predicted) C05C8.5	=	1.00
B0336.2 (predicted) W06D12.3	=	0.93
B0336.2 (predicted) VZK822L.1	=	0.91
B0336.2 (predicted) T08B2.5	=	0.95
B0336.2 (predicted) F10D2.9	=	0.96
B0336.5 (predicted) R05D3.11	=	1.00
B0336.6 (predicted) Y71H2AM.15	=	1.00
B0336.6 (predicted) R08E3.3	=	1.00
B0336.6 (predicted) F17E5.2	=	1.00
B0336.9 (predicted) F55F8.4	=	1.00
B0336.9 (predicted) R11A8.2	=	1.00
B0348.4 (predicted) F28B12.3	=	1.00
B0348.4 (predicted) R06B10.4	=	0.93
B0348.4 (predicted) K10B2.1	=	1.00
B0348.6 (known) Y18D10A.8	=	1.97
B0348.6 (predicted) C54C6.2	=	0.95
B0348.6 (predicted) Y57G11C.24	=	0.66
B0348.6 (predicted) ZK1128.5	=	0.80
B0348.6 (predicted) F54C9.5	=	0.97
B0348.6 (predicted) Y22D7AL.15	=	0.57
B0348.6 (predicted) W07E11.1	=	1.00
B0348.6 (predicted) C16C10.4	=	0.97
B0348.6 (predicted) F42G8.6	=	1.00
B0348.6 (predicted) F16F9.1	=	0.80
B0348.6 (predicted) ZC308.1	=	0.84
B0348.6 (predicted) F54G2.1	=	0.80
B0348.6 (predicted) ZK154.3	=	0.94
B0348.6 (predicted) ZK632.7	=	0.80
B0348.6 (predicted) C18E3.2	=	0.80
B0348.6 (predicted) Y54E5A.7	=	1.00
B0348.6 (predicted) K01G5.7	=	0.95
B0348.6 (predicted) C07H6.5	=	1.00
B0348.6 (predicted) C36E8.5	=	0.96
B0361.2 (predicted) F59A2.3	=	1.00
B0361.5 (predicted) C01G8.5	=	1.00
B0361.5 (predicted) C47E12.4	=	1.00
B0361.5 (predicted) Y48B6A.13	=	1.00
B0365.1 (predicted) T06D8.2	=	1.00
B0365.1 (predicted) ZK632.7	=	1.00
B0365.1 (predicted) F55A12.8	=	1.00
B0365.1 (predicted) C40H1.3	=	1.00
B0365.3 (predicted) F25B4.5	=	1.00
B0365.3 (predicted) C05C8.5	=	1.00
B0365.3 (predicted) F55B12.3	=	1.00
B0365.3 (predicted) C16C2.4	=	1.00
B0365.3 (predicted) T07D1.2	=	1.00
B0365.3 (predicted) M01D7.4	=	1.00
B0365.3 (predicted) W03F9.1	=	1.00
B0365.3 (predicted) F37C12.4	=	1.00
B0365.3 (predicted) Y69H2.6	=	0.95
B0365.3 (predicted) R11A8.4	=	1.00
B0365.3 (predicted) T03E6.7	=	1.00
B0379.4 (predicted) C09G12.9	=	1.00
B0393.1 (predicted) R02F2.1	=	1.00
B0393.1 (predicted) C32E8.7	=	1.00
B0393.1 (predicted) F59A2.3	=	1.00
B0393.1 (predicted) R02E12.4	=	0.80
B0393.1 (predicted) C05D11.3	=	1.00
B0393.1 (predicted) F45H11.6	=	1.00
B0393.2 (predicted) Y71H2AM.2	=	1.00
B0393.2 (predicted) F14F3.2	=	1.00
B0393.2 (predicted) Y111B2A.20	=	1.00
B0393.2 (predicted) ZK1128.8	=	1.00
B0393.2 (predicted) K08E7.1	=	1.00
B0395.3 (predicted) M04G12.1	=	1.00
B0395.3 (predicted) F44A6.1	=	1.00
B0395.3 (predicted) C34C6.6	=	1.00
B0395.3 (predicted) F49E10.5	=	1.00
B0395.3 (predicted) Y63D3A.5	=	1.00
B0395.3 (predicted) T07C4.11	=	1.00
B0395.3 (predicted) Y52B11A.9	=	1.00
B0410.2 (predicted) Y71A12B.1	=	1.00
B0410.2 (predicted) B0410.2	=	1.00
B0410.2 (predicted) C34F11.9	=	1.00
B0412.1 (predicted) C49A1.4	=	1.00
B0412.4 (predicted) T07F10.3	=	1.00
B0412.4 (predicted) Y46E12BL.3	=	1.00
B0412.4 (predicted) F19B6.1	=	1.00
B0412.4 (predicted) F21H11.3	=	1.00
B0412.4 (predicted) C45G3.3	=	1.00
B0412.4 (predicted) Y46E12BL.4	=	1.00
B0414.3 (predicted) W04A8.7	=	1.00
B0414.5 (predicted) W09C5.6	=	1.00
B0414.6 (predicted) R10E11.3	=	0.46
B0414.6 (predicted) T01D1.2	=	0.94
B0414.6 (predicted) R06C1.2	=	1.00
B0414.8 (predicted) C43E11.8	=	1.00
B0414.8 (predicted) F14F3.2	=	1.00
B0414.8 (predicted) C56G2.1	=	1.00
B0432.13 (predicted) F08F8.4	=	1.00
B0432.13 (predicted) W07G4.4	=	1.00
B0432.13 (predicted) K11E4.4	=	1.00
B0432.13 (predicted) F08C6.3	=	1.00
B0432.13 (predicted) K08F11.5	=	1.00
B0432.13 (predicted) F32D8.14	=	1.00
B0432.13 (predicted) C24G6.6	=	1.00
B0432.13 (predicted) F32A6.4	=	1.00
B0432.13 (predicted) F42H10.7	=	1.00
B0432.13 (predicted) F55C5.6	=	0.96
B0432.13 (predicted) K07C11.9	=	1.00
B0432.13 (predicted) Y54G2A.31	=	1.00
B0432.13 (predicted) Y57G11C.24	=	1.00
B0432.13 (predicted) F25C8.2	=	1.00
B0432.13 (predicted) C47C12.4	=	1.00
B0432.13 (predicted) M03F8.3	=	1.00
B0432.13 (predicted) Y47G6A.27	=	1.00
B0432.2 (predicted) T05G5.6	=	1.00
B0432.2 (predicted) Y105E8A.4	=	1.00
B0432.3 (predicted) C25A1.11	=	1.00
B0432.3 (predicted) F32D8.4	=	1.00
B0432.5 (predicted) ZC190.4	=	1.00
B0432.5 (predicted) Y53F4B.18	=	0.87
B0432.5 (predicted) M03C11.7	=	1.00
B0432.5 (predicted) F31E3.2	=	1.00
B0432.5 (predicted) W03H9.4	=	1.00
B0432.5 (predicted) F07A11.3	=	1.00
B0432.5 (predicted) C26F1.4	=	1.00
B0432.5 (predicted) Y71H2B.6	=	1.00
B0432.5 (predicted) F32G8.6	=	1.00
B0432.5 (predicted) ZK909.2	=	1.00
B0464.1 (predicted) Y71G12B.12	=	1.00
B0464.1 (predicted) H12C20.2	=	1.00
B0464.1 (predicted) R05G6.10	=	0.82
B0464.4 (predicted) C05C8.7	=	1.00
B0464.4 (predicted) ZK632.4	=	1.00
B0464.7 (predicted) F28B12.3	=	1.00
B0464.9 (predicted) K09B11.2	=	1.00
B0464.9 (predicted) F37C12.4	=	1.00
B0491.1 (predicted) C35D10.2	=	1.00
B0491.1 (predicted) F44D12.4	=	1.00
B0495.7 (predicted) Y116A8C.12	=	1.00
B0495.7 (predicted) T08H10.1	=	0.89
B0495.7 (predicted) T10F2.3	=	0.82
B0495.7 (predicted) K10B3.7	=	0.96
B0495.7 (predicted) K10B3.8	=	0.96
B0495.7 (predicted) ZK593.1	=	1.00
B0495.7 (predicted) F33H1.2	=	0.96
B0495.7 (predicted) T01C3.6	=	1.00
B0495.7 (predicted) F25H5.3	=	1.00
B0495.7 (predicted) C05C8.5	=	0.96
B0495.7 (predicted) T09F3.3	=	0.96
B0496.7 (predicted) C56G2.6	=	0.89
B0496.7 (predicted) F11A5.12	=	0.89
B0496.7 (predicted) C56G2.7	=	1.00
B0496.7 (predicted) C06B3.5	=	0.93
B0496.7 (predicted) F25G6.5	=	0.86
B0496.7 (predicted) F32E10.4	=	1.00
B0496.7 (predicted) T07F8.4	=	1.00
B0496.7 (predicted) Y46E12BL.2	=	1.00
B0496.7 (predicted) F39B2.10	=	1.00
B0496.7 (predicted) F44D12.4	=	1.00
B0496.7 (predicted) F10E7.11	=	1.00
B0496.7 (predicted) Y46G5A.4	=	1.00
B0496.7 (predicted) F07A5.7	=	1.00
B0496.7 (predicted) C06B3.4	=	0.88
B0496.7 (predicted) F46F11.1	=	1.00
B0496.7 (predicted) C35D10.2	=	1.00
B0511.10 (predicted) ZK858.1	=	1.00
B0511.13 (predicted) C37A2.4	=	1.00
B0511.13 (predicted) F43D2.1	=	1.00
B0511.13 (predicted) F46B6.8	=	1.00
B0511.13 (predicted) M03F8.3	=	1.00
B0511.13 (predicted) T21C9.4	=	1.00
B0511.13 (predicted) R07B7.11	=	0.98
B0511.13 (predicted) K04A8.5	=	0.94
B0511.13 (predicted) R11G11.14	=	0.89
B0511.13 (predicted) F01G10.7	=	0.90
B0511.13 (predicted) Y39A1A.15	=	1.00
B0511.13 (predicted) F35G12.11	=	1.00
B0511.13 (predicted) Y43C5A.6	=	1.00
B0511.13 (predicted) F59E12.5	=	1.00
B0511.13 (predicted) F55H2.1	=	1.00
B0511.13 (predicted) F54F3.3	=	0.92
B0511.13 (predicted) ZK6.7	=	0.94
B0511.13 (predicted) C02F4.2	=	1.00
B0511.13 (predicted) K02F2.3	=	1.00
B0511.13 (predicted) F20D1.2	=	1.00
B0511.13 (predicted) F59E12.4	=	1.00
B0511.13 (predicted) Y55F3AM.3	=	1.00
B0511.13 (predicted) Y57E12B.3	=	0.95
B0511.13 (predicted) F08F8.3	=	1.00
B0511.7 (predicted) ZC302.1	=	1.00
B0511.7 (predicted) W06H3.3	=	1.00
B0511.7 (predicted) F56C9.1	=	2.93
B0513.2 (predicted) Y49F6B.4	=	1.00
B0513.2 (predicted) Y71H2AM.15	=	1.00
B0513.2 (predicted) F33H2.5	=	1.00
B0513.5 (predicted) C42C1.10	=	1.00
B0513.5 (predicted) W03H9.4	=	1.00
B0513.5 (predicted) F54C9.5	=	1.00
B0513.5 (predicted) C24F3.1	=	1.00
B0513.5 (predicted) C43H6.8	=	1.00
B0513.5 (predicted) F32D8.4	=	1.00
B0513.5 (predicted) F54C9.1	=	1.00
B0513.5 (predicted) T05G5.10	=	1.00
B0513.5 (predicted) H06I04.4	=	1.00
B0513.5 (predicted) T10C6.6	=	1.00
B0513.5 (predicted) F53H1.3	=	1.00
B0513.5 (predicted) F54H12.6	=	1.00
B0513.5 (predicted) C30A5.3	=	1.00
B0523.5 (predicted) T04C12.5	=	0.99
B0523.5 (predicted) M03F4.2	=	0.99
B0523.5 (predicted) T04C12.4	=	0.99
B0523.5 (predicted) T04C12.6	=	0.99
B0546.1 (predicted) ZK637.8	=	0.85
B0546.1 (predicted) VW02B12L.1	=	0.93
B0546.1 (predicted) F35H10.4	=	0.91
B0546.1 (predicted) C26H9A.1	=	0.97
B0547.1 (known) Y69A2AR.30	=	2.0
B0547.1 (predicted) K08H10.9	=	1.00
B0547.1 (predicted) Y119C1B.5	=	1.00
B0563.2 (predicted) F02D8.3	=	1.00
B0564.1 (predicted) F09A5.4	=	1.00
B0564.3 (predicted) C07B5.5	=	1.00
B0564.3 (predicted) R07E5.1	=	0.97
B0564.3 (predicted) K04H4.6	=	1.00
B0564.3 (predicted) F09G8.2	=	1.00
B0564.3 (predicted) C15F1.6	=	0.97
B0564.4 (predicted) K04H4.6	=	0.97
B0564.4 (predicted) C15F1.6	=	0.90
B0564.4 (predicted) C07B5.5	=	0.97
B0564.4 (predicted) R07E5.1	=	0.90
B0564.4 (predicted) F09G8.2	=	0.97
BE0003N10.1 (predicted) W05G11.4	=	1.00
BE0003N10.1 (predicted) C56E6.1	=	1.00
BE0003N10.1 (predicted) T11A5.6	=	1.00
C01A2.5 (predicted) T13H5.5	=	1.00
C01A2.5 (predicted) F12F6.6	=	1.00
C01A2.5 (predicted) F13B10.2	=	1.00
C01A2.5 (predicted) F41E7.1	=	1.00
C01A2.5 (predicted) T07A9.11	=	1.00
C01A2.5 (predicted) F38H4.9	=	1.00
C01A2.5 (predicted) R07E5.13	=	1.00
C01A2.5 (predicted) F41E7.2	=	1.00
C01A2.5 (predicted) F57G8.5	=	1.00
C01B12.3 (predicted) C15F1.6	=	1.00
C01B12.3 (predicted) K04H4.6	=	1.00
C01B12.3 (predicted) C07B5.5	=	1.00
C01B12.3 (predicted) R07E5.1	=	1.00
C01B12.3 (predicted) F09G8.2	=	1.00
C01B12.5 (predicted) C07B5.5	=	0.93
C01B12.5 (predicted) C15F1.6	=	1.00
C01B12.5 (predicted) F09G8.2	=	0.93
C01B12.5 (predicted) R07E5.1	=	1.00
C01B12.5 (predicted) K04H4.6	=	0.93
C01B4.6 (predicted) R02E12.4	=	0.77
C01B4.6 (predicted) C34F6.4	=	0.40
C01B7.6 (predicted) T23G7.4	=	1.00
C01B7.6 (predicted) Y110A2AL.8	=	1.00
C01B7.6 (predicted) ZK675.1	=	1.00
C01B7.6 (predicted) F21H12.4	=	1.00
C01F6.6 (predicted) K07G5.2	=	1.00
C01F6.6 (predicted) R05G6.10	=	0.82
C01F6.6 (predicted) C25D7.7	=	1.00
C01G10.10 (predicted) K02F2.2	=	1.00
C01G10.11 (predicted) Y42H9AR.1	=	1.00
C01G10.11 (predicted) ZK632.7	=	1.00
C01G10.11 (predicted) Y110A7A.10	=	1.00
C01G10.8 (predicted) F33A8.5	=	1.00
C01G10.9 (predicted) Y106G6E.6	=	1.00
C01G10.9 (predicted) T21C9.4	=	1.00
C01G10.9 (predicted) F55D10.2	=	1.00
C01G10.9 (predicted) F35G12.11	=	1.00
C01G10.9 (predicted) F52B5.6	=	1.00
C01G10.9 (predicted) C16A3.9	=	1.00
C01G5.6 (predicted) C05C8.5	=	1.00
C01G6.6 (predicted) R13A5.9	=	0.59
C01G8.5 (predicted) F31C3.3	=	1.00
C01G8.5 (predicted) Y18D10A.13	=	1.00
C01G8.5 (predicted) C17C3.12	=	1.00
C01G8.5 (predicted) F54C9.9	=	1.00
C01G8.5 (predicted) F26D10.9	=	1.00
C01G8.5 (predicted) C27A2.2	=	1.00
C01G8.5 (predicted) F53F8.5	=	1.00
C01G8.5 (predicted) F13B9.1	=	1.00
C01G8.5 (predicted) C10C5.4	=	0.95
C01G8.5 (predicted) C06A6.4	=	0.98
C01G8.5 (predicted) C10C5.5	=	0.98
C01G8.5 (predicted) F55F8.3	=	1.00
C01G8.5 (predicted) Y54E5B.1	=	1.00
C01G8.5 (predicted) F21H12.4	=	1.00
C01G8.5 (predicted) Y106G6E.5	=	1.00
C01G8.5 (predicted) C55B7.4	=	1.00
C01G8.5 (predicted) K06A5.6	=	1.00
C01G8.5 (predicted) F19F10.9	=	1.00
C01G8.5 (predicted) H06I04.3	=	1.00
C01G8.5 (predicted) ZK675.1	=	1.00
C01G8.5 (predicted) M106.5	=	1.00
C01G8.5 (predicted) Y110A2AL.8	=	1.00
C01G8.5 (predicted) ZK512.5	=	1.00
C01G8.5 (predicted) H06I04.4	=	1.00
C01G8.5 (predicted) F54F3.1	=	1.00
C01G8.5 (predicted) T22A3.8	=	1.00
C01G8.5 (predicted) C38C6.2	=	0.90
C01G8.5 (predicted) K07A12.1	=	1.00
C01G8.5 (predicted) C04G6.3	=	1.00
C01G8.5 (predicted) M01E5.5	=	1.00
C01G8.5 (predicted) T10E9.9	=	1.00
C01G8.5 (predicted) C10C5.3	=	0.98
C01H6.4 (predicted) C44C1.4	=	1.00
C01H6.4 (predicted) Y73B3A.18	=	1.00
C01H6.4 (predicted) K07E8.7	=	0.91
C01H6.4 (predicted) Y24D9A.4	=	1.00
C02C6.2 (predicted) F31E3.5	=	1.00
C02C6.2 (predicted) F55B12.3	=	1.00
C02C6.2 (predicted) Y39E4B.1	=	1.00
C02C6.2 (predicted) R03G5.1	=	1.00
C02C6.2 (predicted) F26D10.3	=	1.00
C02C6.2 (predicted) F31E3.2	=	1.00
C02D5.2 (predicted) Y46H3A.2	=	0.83
C02D5.2 (predicted) T22A3.2	=	0.68
C02D5.2 (predicted) C34C12.4	=	0.93
C02D5.2 (predicted) H06O01.3	=	0.50
C02D5.2 (predicted) K07C5.3	=	0.81
C02D5.2 (predicted) F08H9.4	=	0.93
C02D5.2 (predicted) T27E4.8	=	0.83
C02D5.2 (predicted) C14B9.1	=	0.72
C02D5.2 (predicted) F25H2.10	=	0.93
C02D5.2 (predicted) F08H9.3	=	0.93
C02D5.2 (predicted) C38H2.2	=	0.93
C02D5.2 (predicted) F55B12.3	=	0.87
C02D5.2 (predicted) Y106G6H.2	=	0.93
C02D5.2 (predicted) F43D9.4	=	0.81
C02D5.2 (predicted) C07H6.5	=	0.93
C02D5.2 (predicted) F18H3.3	=	0.93
C02D5.2 (predicted) F38E11.1	=	0.81
C02D5.2 (predicted) T27E4.2	=	0.83
C02D5.2 (predicted) T27E4.3	=	0.77
C02D5.2 (predicted) Y47G6A.20	=	1.00
C02D5.2 (predicted) T27E4.9	=	0.77
C02D5.2 (predicted) F38E11.2	=	0.72
C02D5.2 (predicted) Y46H3A.3	=	0.86
C02D5.2 (predicted) C14F11.5	=	0.77
C02D5.2 (predicted) F52E1.7	=	0.87
C02D5.3 (predicted) K08F8.4	=	0.93
C02D5.3 (predicted) ZK858.1	=	0.87
C02F4.1 (predicted) Y41D4B.13	=	1.00
C02F4.1 (predicted) C33H5.9	=	0.88
C02F4.1 (predicted) C32E8.3	=	1.00
C02F4.1 (predicted) M01D7.4	=	1.00
C02F4.2 (known) F54E7.7	=	2.0
C02F4.2 (predicted) Y53C12B.2	=	1.92
C02F4.2 (predicted) T08D10.1	=	1.92
C02F4.2 (predicted) F32A5.1	=	0.92
C02F4.2 (predicted) T25G12.4	=	1.00
C02F4.2 (predicted) F59B2.7	=	1.00
C02F4.2 (predicted) T07G12.1	=	0.92
C02F4.2 (predicted) Y105E8B.1	=	1.00
C02F4.2 (predicted) C13C12.1	=	0.92
C02F4.2 (predicted) C40H1.1	=	1.00
C02F4.2 (predicted) T10H9.4	=	1.00
C02F4.2 (predicted) Y53H1A.5	=	1.92
C02F4.2 (predicted) C18E9.1	=	0.92
C02F4.2 (predicted) F12F6.3	=	1.00
C02F4.2 (predicted) F47H4.10	=	0.93
C02F4.2 (predicted) M02B7.6	=	0.92
C02F4.2 (predicted) Y34D9A.4	=	1.00
C02F4.2 (predicted) Y74C9A.5	=	1.00
C02F4.2 (predicted) F46A9.5	=	0.95
C02F5.3 (predicted) Y54E10BL.5	=	1.00
C02G6.1 (predicted) Y37D8A.1	=	0.69
C02G6.2 (predicted) Y37D8A.1	=	0.67
C02H7.1 (predicted) Y105E8B.2	=	1.00
C02H7.1 (predicted) C42C1.10	=	1.00
C03C10.1 (predicted) Y34D9B.1	=	1.00
C03C10.1 (predicted) K05C4.6	=	1.00
C03C10.3 (predicted) F54B11.3	=	1.00
C03C11.2 (predicted) F26A1.14	=	1.00
C03C11.2 (predicted) R02E12.4	=	0.86
C03C11.2 (predicted) C40H1.1	=	1.00
C03D6.5 (predicted) C04F12.4	=	1.00
C03D6.8 (predicted) F41E7.2	=	0.95
C03D6.8 (predicted) F41E7.1	=	0.95
C03D6.8 (predicted) F57G8.5	=	0.95
C03F11.2 (predicted) H31G24.4	=	1.00
C03F11.2 (predicted) ZC168.4	=	1.00
C03F11.2 (predicted) C49H3.11	=	1.00
C03F11.2 (predicted) T14G11.3	=	1.00
C03F11.2 (predicted) Y43E12A.1	=	1.00
C03F11.2 (predicted) Y48G8AL.8	=	1.00
C03F11.2 (predicted) R09E12.3	=	1.00
C03F11.2 (predicted) ZK256.1	=	1.00
C03F11.3 (predicted) ZC416.1	=	1.00
C03F11.3 (predicted) C25D7.7	=	1.00
C03F11.3 (predicted) Y43F4A.1	=	0.95
C03F11.3 (predicted) D1014.3	=	0.90
C03F11.3 (predicted) C04C3.3	=	0.81
C03G5.1 (predicted) F41E7.1	=	0.95
C03G5.1 (predicted) Y57E12AL.5	=	1.00
C03G5.1 (predicted) F41E7.2	=	0.95
C03G5.1 (predicted) C16A3.7	=	1.00
C03G5.1 (predicted) Y62E10A.11	=	1.00
C03G5.1 (predicted) F57G8.5	=	0.95
C03G5.1 (predicted) K02D10.5	=	1.00
C03G5.1 (predicted) ZK970.8	=	1.00
C04C3.3 (predicted) Y76A2B.6	=	0.77
C04C3.3 (predicted) F32A6.4	=	1.00
C04C3.3 (predicted) F55F3.1	=	1.00
C04C3.3 (predicted) K11E4.4	=	1.00
C04C3.3 (predicted) Y47D3A.15	=	1.00
C04C3.3 (predicted) ZC416.1	=	1.00
C04C3.3 (predicted) Y47H9C.7	=	1.00
C04C3.3 (predicted) Y49E10.20	=	0.96
C04C3.3 (predicted) T07D3.9	=	0.96
C04C3.3 (predicted) K06H7.4	=	1.00
C04C3.3 (predicted) F57F4.1	=	1.00
C04C3.5 (predicted) T08B2.10	=	1.00
C04C3.5 (predicted) C52B9.4	=	1.00
C04C3.5 (predicted) Y37D8A.21	=	1.00
C04C3.5 (predicted) F31D4.3	=	0.47
C04C3.5 (predicted) K05B2.2	=	1.00
C04E12.11 (predicted) R02F2.1	=	0.96
C04E12.11 (predicted) K08F8.4	=	0.77
C04E12.11 (predicted) D1007.16	=	0.96
C04E12.11 (predicted) F55A12.9	=	0.77
C04E12.11 (predicted) R13F6.9	=	0.96
C04E12.11 (predicted) C18C4.10	=	0.96
C04E12.11 (predicted) H38K22.2	=	0.96
C04E12.11 (predicted) W10D9.3	=	0.96
C04E12.11 (predicted) R10E4.4	=	0.96
C04E12.11 (predicted) F46A9.5	=	1.87
C04E12.11 (predicted) F43D2.1	=	0.96
C04E12.11 (predicted) W03F9.10	=	0.96
C04E12.11 (predicted) ZK370.2	=	0.96
C04E12.11 (predicted) C45G9.7	=	0.96
C04E12.11 (predicted) C44B7.1	=	0.96
C04E12.11 (predicted) F47H4.10	=	1.86
C04E12.11 (predicted) R02E12.4	=	0.96
C04E12.12 (predicted) ZK370.2	=	0.96
C04E12.12 (predicted) F46A9.5	=	1.87
C04E12.12 (predicted) R02E12.4	=	0.96
C04E12.12 (predicted) W10D9.3	=	0.96
C04E12.12 (predicted) F47H4.10	=	1.85
C04E12.12 (predicted) K08F8.4	=	0.83
C04E12.12 (predicted) C45G9.7	=	0.96
C04E12.12 (predicted) R13F6.9	=	0.96
C04E12.12 (predicted) F55A12.9	=	0.83
C04E12.12 (predicted) R10E4.4	=	0.96
C04E12.12 (predicted) C44B7.1	=	0.96
C04E12.12 (predicted) F43D2.1	=	0.96
C04E12.12 (predicted) R02F2.1	=	0.96
C04E12.12 (predicted) H38K22.2	=	0.96
C04E12.12 (predicted) W03F9.10	=	0.96
C04E12.12 (predicted) C18C4.10	=	0.96
C04E12.12 (predicted) D1007.16	=	0.96
C04E6.11 (predicted) M106.5	=	1.00
C04F12.4 (predicted) F10G7.3	=	1.00
C04F12.4 (predicted) C56E6.1	=	1.00
C04F12.4 (predicted) C55A6.10	=	1.00
C04F12.4 (predicted) Y54F10BM.1	=	1.00
C04F12.4 (predicted) F28C6.3	=	1.00
C04F12.4 (predicted) C29E4.4	=	1.00
C04F12.4 (predicted) T08B2.5	=	0.95
C04F12.4 (predicted) F12A10.5	=	0.86
C04F12.8 (predicted) F21D5.6	=	1.00
C04H5.1 (predicted) C43H6.8	=	1.00
C04H5.1 (predicted) Y62F5A.1	=	1.00
C04H5.6 (predicted) R11A8.2	=	1.00
C05A9.1 (predicted) T16G12.5	=	0.97
C05A9.1 (predicted) F15C11.2	=	0.97
C05A9.1 (predicted) F40F11.1	=	0.97
C05B10.1 (predicted) F43C1.2	=	1.00
C05C8.2 (predicted) F55A12.9	=	1.00
C05C8.2 (predicted) F55F3.1	=	1.00
C05C8.2 (predicted) F25D1.1	=	1.00
C05C8.2 (predicted) T08B2.5	=	0.95
C05C8.2 (predicted) Y47D3A.15	=	1.00
C05C8.2 (predicted) F39B2.10	=	1.00
C05C8.5 (predicted) R03G5.1	=	1.00
C05C8.5 (predicted) C54G7.4	=	1.00
C05C8.5 (predicted) F01D5.9	=	0.78
C05C8.5 (predicted) C44B7.11	=	1.00
C05C8.5 (predicted) ZC434.2	=	1.00
C05C8.5 (predicted) ZK1128.5	=	1.00
C05C8.5 (predicted) T24A11.1	=	1.00
C05C8.5 (predicted) M7.3	=	1.00
C05C8.5 (predicted) Y110A7A.16	=	1.00
C05C8.5 (predicted) C23G10.3	=	1.00
C05C8.5 (predicted) F31E3.5	=	1.00
C05C8.5 (predicted) C26F1.2	=	0.89
C05C8.5 (predicted) T11A5.6	=	1.00
C05C8.5 (predicted) F02C12.1	=	1.00
C05C8.5 (predicted) Y71H2B.6	=	1.00
C05C8.5 (predicted) F56B3.4	=	1.00
C05C8.5 (predicted) T08B2.5	=	1.00
C05C8.5 (predicted) Y71G12B.15	=	1.00
C05C8.5 (predicted) T14G10.1	=	1.00
C05C8.5 (predicted) M04G12.1	=	1.00
C05C8.5 (predicted) Y5H2B.5	=	0.85
C05C8.5 (predicted) C18E3.2	=	1.00
C05C8.5 (predicted) C34C6.6	=	1.00
C05C8.5 (predicted) C32E8.2	=	1.00
C05C8.5 (predicted) K02C4.4	=	1.00
C05C8.5 (predicted) C05D11.5	=	1.00
C05C8.5 (predicted) T04C9.1	=	1.00
C05C8.5 (predicted) H31G24.4	=	1.00
C05C8.5 (predicted) W05G11.4	=	1.00
C05C8.5 (predicted) F28G4.1	=	0.89
C05C8.5 (predicted) Y43E12A.1	=	1.00
C05C8.5 (predicted) ZC168.4	=	1.00
C05C8.6 (predicted) R07E5.3	=	1.00
C05C8.7 (predicted) Y71H10A.2	=	0.77
C05C8.7 (predicted) K01G5.4	=	0.69
C05C8.7 (predicted) F01G10.1	=	0.90
C05C8.7 (predicted) F26F4.4	=	1.00
C05C8.7 (predicted) Y43F4B.4	=	1.00
C05D10.3 (predicted) T26A5.1	=	1.00
C05D10.3 (predicted) C16C10.12	=	1.00
C05D10.3 (predicted) Y47D3A.11	=	1.00
C05D10.3 (predicted) C10C6.5	=	1.00
C05D11.1 (predicted) T06A4.1	=	0.91
C05D11.1 (predicted) T06A4.3	=	0.92
C05D11.1 (predicted) Y18H1A.9	=	0.96
C05D11.1 (predicted) Y47G6A.19	=	0.96
C05D11.1 (predicted) Y22D7AL.5	=	0.83
C05D11.1 (predicted) ZC434.9	=	0.91
C05D11.10 (predicted) F59F4.1	=	1.00
C05D11.10 (predicted) C48B4.1	=	1.00
C05D11.10 (predicted) F08A8.1	=	1.00
C05D11.10 (predicted) F26D10.9	=	0.90
C05D11.10 (predicted) F08A8.4	=	1.00
C05D11.10 (predicted) C05D11.5	=	1.00
C05D11.10 (predicted) K02C4.4	=	1.00
C05D11.10 (predicted) Y113G7A.11	=	0.85
C05D11.10 (predicted) F08A8.3	=	1.00
C05D11.10 (predicted) F25C8.1	=	1.00
C05D11.10 (predicted) F47G6.1	=	1.00
C05D11.10 (predicted) C38C6.2	=	0.95
C05D11.10 (predicted) F08A8.2	=	1.00
C05D11.11 (predicted) T28A8.7	=	1.00
C05D11.11 (predicted) F29G6.2	=	1.00
C05D11.12 (predicted) F53A3.7	=	1.00
C05D11.13 (predicted) C14B9.4	=	1.00
C05D11.13 (predicted) K09B11.9	=	1.00
C05D11.13 (predicted) F55G1.8	=	1.00
C05D11.13 (predicted) F43D2.1	=	1.00
C05D11.13 (predicted) W01B11.3	=	1.00
C05D11.13 (predicted) C43H8.1	=	1.00
C05D11.13 (predicted) Y71F9B.7	=	1.00
C05D11.13 (predicted) C07E3.1	=	1.00
C05D11.13 (predicted) Y54E5A.7	=	1.00
C05D11.13 (predicted) Y39H10A.3	=	1.00
C05D11.2 (predicted) K08D12.1	=	1.00
C05D11.3 (predicted) C15C8.4	=	1.00
C05D11.3 (predicted) Y6B3B.4	=	1.00
C05D11.3 (predicted) ZK970.3	=	1.00
C05D11.5 (predicted) Y37E11AR.2	=	1.00
C05D11.8 (predicted) Y46G5A.13	=	1.00
C05D11.8 (predicted) R09B3.4	=	1.00
C05D11.8 (predicted) C18A3.5	=	1.00
C05D2.1 (predicted) T25F10.2	=	1.00
C05D2.10 (known) T18H9.7	=	2.0
C05D2.3 (predicted) T05G5.3	=	1.00
C05D2.4 (predicted) T05G5.3	=	1.00
C05D9.1 (known) Y59A8B.22	=	2.0
C05D9.1 (predicted) Y34D9A.4	=	1.00
C05D9.1 (predicted) Y105E8B.1	=	1.00
C05D9.1 (predicted) K07A12.4	=	1.00
C05D9.1 (predicted) W06D4.6	=	1.00
C05D9.5 (predicted) F59B2.7	=	1.00
C05D9.5 (predicted) T25G12.4	=	1.00
C05G5.4 (predicted) C55A6.10	=	1.00
C06A1.1 (predicted) H18N23.2	=	1.00
C06A1.5 (predicted) K03B4.3	=	0.92
C06A1.5 (predicted) Y113G7A.9	=	1.00
C06A5.1 (predicted) C52E4.4	=	1.00
C06A5.1 (predicted) F14E5.2	=	1.00
C06A5.1 (predicted) C41G7.3	=	1.00
C06A5.11 (predicted) M106.5	=	1.00
C06A5.11 (predicted) ZK686.4	=	1.00
C06A6.4 (predicted) C34E10.10	=	1.00
C06A6.4 (predicted) T06A4.1	=	0.89
C06A6.4 (predicted) ZK370.3	=	1.00
C06A6.4 (predicted) Y47G6A.19	=	0.87
C06A6.4 (predicted) C38C6.2	=	0.88
C06A6.4 (predicted) F26D10.9	=	0.98
C06A6.4 (predicted) ZC434.9	=	0.89
C06A6.4 (predicted) D2092.4	=	1.00
C06A6.4 (predicted) T06A4.3	=	0.87
C06A6.4 (predicted) K11D9.1	=	0.83
C06A6.4 (predicted) Y18H1A.9	=	0.87
C06A6.5 (predicted) H13N06.5	=	1.00
C06A6.5 (predicted) T25G3.3	=	1.00
C06A6.5 (predicted) C45G7.2	=	0.89
C06A6.5 (predicted) C45G7.1	=	0.91
C06A6.5 (predicted) Y54F10AM.5	=	1.00
C06A6.5 (predicted) ZK637.2	=	0.68
C06A6.5 (predicted) T11G6.8	=	1.00
C06A6.5 (predicted) T23D8.4	=	1.00
C06A6.5 (predicted) R08D7.1	=	1.00
C06A6.5 (predicted) C45G7.3	=	0.89
C06A6.5 (predicted) F22A3.6	=	0.83
C06A6.5 (predicted) Y43F4A.1	=	1.00
C06A6.5 (predicted) F07C6.4	=	1.00
C06A6.5 (predicted) C35D10.5	=	1.00
C06A6.5 (predicted) K01G5.10	=	1.00
C06A6.5 (predicted) H28O16.2	=	1.00
C06A6.5 (predicted) C34D4.1	=	1.00
C06A6.5 (predicted) T10H10.3	=	1.00
C06A6.5 (predicted) M88.7	=	1.00
C06A8.2 (predicted) C08F8.1	=	1.00
C06A8.2 (predicted) R02E12.4	=	0.80
C06B3.4 (predicted) F20D12.5	=	0.88
C06B3.5 (predicted) F20D12.5	=	0.93
C06B8.8 (predicted) Y46E12BL.3	=	1.00
C06B8.8 (predicted) Y113G7B.24	=	1.00
C06B8.8 (predicted) Y46E12BL.4	=	1.00
C06B8.8 (predicted) R08D7.3	=	0.91
C06C3.1 (predicted) T16H12.5	=	1.00
C06C3.1 (predicted) Y42H9AR.1	=	1.00
C06C3.1 (predicted) R02E12.4	=	0.93
C06C3.1 (predicted) F43D2.1	=	1.00
C06C3.1 (predicted) Y23H5B.5	=	1.00
C06C3.1 (predicted) K11E4.4	=	1.00
C06E1.3 (predicted) T03D8.1	=	1.00
C06E2.3 (predicted) C16C10.7	=	2.00
C06E2.3 (predicted) F48E8.5	=	1.00
C06E2.3 (predicted) C44B7.8	=	1.00
C06E2.3 (predicted) Y119D3B.17	=	1.00
C06E2.3 (predicted) C44B7.9	=	1.00
C06E7.1 (predicted) Y50E8A.6	=	1.00
C06E7.1 (predicted) F54A3.3	=	1.00
C06E7.1 (predicted) R06A10.2	=	1.00
C06E7.1 (predicted) F55B12.3	=	1.00
C06E7.1 (predicted) F49H12.6	=	1.00
C06E7.1 (predicted) R07E3.5	=	1.00
C06E7.1 (predicted) C36F7.4	=	0.96
C06E7.1 (predicted) T25G3.4	=	1.00
C06E7.1 (predicted) F10G7.8	=	1.00
C06E7.3 (predicted) F49H12.6	=	1.00
C06E7.3 (predicted) T25G3.4	=	1.00
C06E7.3 (predicted) F54A3.3	=	1.00
C06E7.3 (predicted) R07E3.5	=	1.00
C06E7.3 (predicted) C36F7.4	=	0.96
C06E7.3 (predicted) F55B12.3	=	1.00
C06E7.3 (predicted) F10G7.8	=	1.00
C06E7.3 (predicted) Y50E8A.6	=	1.00
C06E7.3 (predicted) R06A10.2	=	1.00
C06G3.11 (predicted) F33A8.5	=	1.00
C06G3.11 (predicted) C34C6.6	=	1.00
C06G3.9 (predicted) ZC434.2	=	1.00
C06G3.9 (predicted) F08H9.3	=	1.00
C06G3.9 (predicted) M88.5	=	1.00
C06G3.9 (predicted) C44B11.3	=	1.00
C06G3.9 (predicted) T27E4.9	=	0.83
C06G3.9 (predicted) T27E4.3	=	0.83
C06G3.9 (predicted) H18N23.2	=	1.00
C06G3.9 (predicted) F25H2.2	=	1.00
C06G3.9 (predicted) F26D10.3	=	1.00
C06G3.9 (predicted) T21C9.12	=	1.00
C06G3.9 (predicted) Y63D3A.5	=	1.00
C06G3.9 (predicted) F28C6.7	=	1.00
C06G3.9 (predicted) Y82E9BR.3	=	1.00
C06G3.9 (predicted) C14B9.1	=	0.78
C06G3.9 (predicted) F38E11.2	=	0.78
C06G3.9 (predicted) C16C10.4	=	1.00
C06G3.9 (predicted) Y46H3A.3	=	0.93
C06G3.9 (predicted) Y71H2AM.2	=	1.00
C06G3.9 (predicted) C14F11.5	=	0.83
C06G3.9 (predicted) T22A3.2	=	0.73
C06G3.9 (predicted) F42C5.8	=	1.00
C06G3.9 (predicted) Y46H3A.2	=	0.89
C06G3.9 (predicted) ZK1236.7	=	1.00
C06G3.9 (predicted) F52E1.7	=	0.93
C06G3.9 (predicted) C37A2.4	=	1.00
C06G3.9 (predicted) F38E11.1	=	0.87
C06G3.9 (predicted) F43D9.4	=	0.87
C06G3.9 (predicted) R02F2.1	=	1.00
C06G3.9 (predicted) F53A3.3	=	1.00
C06G3.9 (predicted) T04C10.2	=	1.00
C06G3.9 (predicted) F08H9.4	=	1.00
C06G3.9 (predicted) T27E4.2	=	0.89
C06G3.9 (predicted) Y37E3.7	=	1.00
C06G3.9 (predicted) T27E4.8	=	0.89
C06G4.2 (predicted) T05F1.3	=	1.00
C06G4.2 (predicted) ZC302.1	=	1.00
C06G4.2 (predicted) Y49A10A.1	=	0.92
C06G8.1 (predicted) F10E7.4	=	0.88
C06G8.2 (predicted) T28F12.3	=	1.00
C06G8.2 (predicted) Y111B2A.16	=	1.00
C06G8.2 (predicted) F56C9.1	=	0.98
C06G8.2 (predicted) C28H8.6	=	0.93
C06G8.2 (predicted) T24H10.7	=	0.93
C06G8.2 (predicted) C32A3.3	=	1.00
C06G8.2 (predicted) M6.3	=	0.93
C06G8.2 (predicted) Y37E3.11	=	0.93
C06G8.2 (predicted) F54F7.1	=	1.00
C06G8.3 (predicted) F07C3.7	=	0.81
C06G8.3 (predicted) C34F6.4	=	0.47
C06H2.1 (predicted) F17A2.5	=	1.00
C06H2.1 (predicted) T05G5.3	=	1.00
C06H2.1 (predicted) F31E3.1	=	1.00
C06H2.1 (predicted) F35B3.5	=	1.00
C06H2.1 (predicted) F32A5.1	=	1.00
C06H2.2 (predicted) F55A4.5	=	0.56
C06H2.2 (predicted) Y43F4A.1	=	1.00
C07A12.4 (predicted) K02H8.1	=	1.00
C07A12.4 (predicted) T08D10.1	=	1.00
C07A12.4 (predicted) Y34D9A.1	=	1.00
C07A12.4 (predicted) Y53H1A.5	=	1.00
C07A12.7 (predicted) Y62F5A.1	=	1.00
C07A12.7 (predicted) T20B3.1	=	1.00
C07A12.7 (predicted) F40F9.7	=	1.00
C07A4.3 (predicted) T23H2.1	=	1.00
C07A4.3 (predicted) C55A6.10	=	1.00
C07A9.11 (predicted) W03G9.7	=	0.94
C07A9.4 (predicted) W03G9.7	=	0.94
C07A9.8 (predicted) F09G8.2	=	1.00
C07A9.8 (predicted) K04H4.6	=	1.00
C07A9.8 (predicted) R07E5.1	=	0.97
C07A9.8 (predicted) C07B5.5	=	1.00
C07A9.8 (predicted) C15F1.6	=	0.97
C07B5.5 (predicted) Y51H7C.7	=	1.00
C07B5.5 (predicted) ZK673.7	=	0.96
C07B5.5 (predicted) T20G5.4	=	0.97
C07B5.5 (predicted) F54C1.7	=	1.00
C07B5.5 (predicted) ZK688.2	=	1.00
C07B5.5 (predicted) C37A5.1	=	0.96
C07B5.5 (predicted) C29F4.2	=	1.00
C07B5.5 (predicted) T19C3.1	=	1.00
C07B5.5 (predicted) Y47G6A.22	=	0.98
C07B5.5 (predicted) ZK675.3	=	1.00
C07B5.5 (predicted) Y47G6A.21	=	0.98
C07B5.5 (predicted) Y73F8A.11	=	0.97
C07B5.5 (predicted) F32G8.4	=	1.00
C07E3.1 (predicted) W05G11.4	=	1.00
C07E3.1 (predicted) H22K11.2	=	0.93
C07E3.1 (predicted) M176.2	=	0.97
C07E3.1 (predicted) Y108G3AL.7	=	1.00
C07E3.1 (predicted) Y49E10.1	=	1.00
C07E3.1 (predicted) F54B11.6	=	0.66
C07E3.1 (predicted) F46F11.1	=	1.00
C07E3.1 (predicted) F49C12.13	=	0.84
C07E3.1 (predicted) M03C11.7	=	1.00
C07E3.1 (predicted) T28A8.7	=	1.00
C07E3.1 (predicted) Y105E8B.1	=	1.00
C07E3.1 (predicted) C07G1.5	=	1.00
C07E3.1 (predicted) F23H11.1	=	0.62
C07E3.1 (predicted) T19B10.3	=	1.00
C07E3.1 (predicted) W09C5.2	=	1.00
C07E3.1 (predicted) F53B3.5	=	1.00
C07E3.1 (predicted) K03E6.7	=	1.00
C07E3.1 (predicted) F52B11.1	=	1.00
C07E3.1 (predicted) F56F11.4	=	1.00
C07E3.1 (predicted) W06E11.5	=	1.00
C07E3.1 (predicted) C15F1.6	=	1.00
C07E3.1 (predicted) EEED8.7	=	1.00
C07E3.1 (predicted) C43G2.2	=	1.00
C07E3.1 (predicted) T11A5.6	=	1.00
C07G1.5 (known) C34G6.7	=	2.0
C07G1.5 (predicted) F49E10.5	=	1.00
C07G1.5 (predicted) C29F3.1	=	1.00
C07G1.5 (predicted) K11C4.3	=	1.00
C07G1.5 (predicted) F29C12.3	=	1.00
C07G1.5 (predicted) ZK430.1	=	1.00
C07G1.5 (predicted) C26C6.1	=	1.00
C07G1.5 (predicted) T28F12.2	=	1.00
C07G1.5 (predicted) Y39A3CR.3	=	1.00
C07G1.5 (predicted) K12D12.2	=	1.00
C07G1.5 (predicted) T20G5.1	=	1.00
C07G1.5 (predicted) C23H4.6	=	1.00
C07G1.5 (predicted) K04A8.6	=	1.00
C07G1.5 (predicted) T08B2.7	=	1.00
C07G1.5 (predicted) F58G6.1	=	1.00
C07G1.5 (predicted) F29F11.1	=	1.00
C07G1.5 (predicted) F59G1.3	=	1.00
C07G1.5 (predicted) D1014.3	=	1.00
C07G1.5 (predicted) T07C4.9	=	1.00
C07G1.5 (predicted) Y48E1C.3	=	1.00
C07G1.5 (predicted) F54D5.14	=	1.00
C07H4.2 (predicted) ZC518.2	=	1.00
C07H4.2 (predicted) F54F2.8	=	1.00
C07H6.1 (predicted) W04A8.7	=	1.00
C07H6.2 (predicted) F29F11.6	=	0.91
C07H6.2 (predicted) F56C9.1	=	2.65
C07H6.3 (predicted) R03E9.1	=	1.00
C07H6.5 (predicted) K07D4.8	=	0.93
C07H6.5 (predicted) F37H8.5	=	0.90
C07H6.5 (predicted) Y57A10A.30	=	1.00
C07H6.5 (predicted) F33A8.3	=	1.00
C07H6.5 (predicted) F56F3.1	=	1.00
C07H6.5 (predicted) T01D1.2	=	0.94
C07H6.5 (predicted) C08B11.6	=	1.00
C07H6.5 (predicted) F53A2.6	=	1.00
C07H6.5 (predicted) R04A9.4	=	1.00
C07H6.5 (predicted) ZK669.3	=	0.91
C07H6.5 (predicted) Y47G6A.20	=	1.00
C07H6.5 (predicted) F46B6.7	=	1.00
C07H6.5 (predicted) ZK669.2	=	0.95
C08A9.1 (predicted) Y73B6BL.32	=	1.00
C08B11.4 (predicted) Y38A10A.5	=	0.95
C08B11.4 (predicted) F01G10.1	=	0.86
C08B11.4 (predicted) F31F6.6	=	0.95
C08B11.4 (predicted) W07B8.4	=	0.95
C08B11.4 (predicted) F57F5.1	=	0.95
C08B11.4 (predicted) W07B8.1	=	0.95
C08B11.4 (predicted) K08E5.2	=	0.95
C08B11.4 (predicted) R13H4.4	=	0.95
C08B11.4 (predicted) F36D3.9	=	0.95
C08B11.4 (predicted) C25B8.3	=	0.95
C08B11.4 (predicted) F32H5.1	=	0.95
C08B11.4 (predicted) W07B8.5	=	0.95
C08B11.4 (predicted) R107.1	=	0.95
C08B11.4 (predicted) C56C10.8	=	0.64
C08B11.4 (predicted) T10H4.12	=	0.95
C08B11.4 (predicted) C32E8.2	=	0.95
C08B11.4 (predicted) F07A11.3	=	0.95
C08B11.4 (predicted) C17G10.9	=	0.95
C08B11.4 (predicted) F44C4.3	=	0.95
C08B11.4 (predicted) C52E4.1	=	0.95
C08B11.4 (predicted) Y48B6A.7	=	0.95
C08B11.4 (predicted) Y48B6A.8	=	0.95
C08B11.4 (predicted) C55A6.10	=	1.00
C08B11.5 (predicted) M04G12.1	=	1.00
C08B11.5 (predicted) F11A6.1	=	1.00
C08B11.5 (predicted) Y55F3AM.3	=	1.00
C08B11.5 (predicted) F08C6.3	=	1.00
C08B11.5 (predicted) F10F2.2	=	1.00
C08B11.5 (predicted) Y48G8AL.8	=	1.00
C08B11.5 (predicted) C14F5.5	=	1.00
C08B11.5 (predicted) Y44E3A.4	=	1.00
C08B11.5 (predicted) F42G8.6	=	1.00
C08B11.5 (predicted) R12B2.1	=	1.00
C08B11.6 (predicted) Y49E10.1	=	1.00
C08B11.6 (predicted) K08H2.6	=	0.90
C08B11.6 (predicted) F36A2.2	=	1.00
C08B11.6 (predicted) F01F1.10	=	1.00
C08B11.6 (predicted) F56F3.5	=	1.00
C08B11.6 (predicted) C53B7.4	=	1.00
C08B11.6 (predicted) K01G5.2	=	0.84
C08B11.6 (predicted) T19D2.2	=	1.00
C08B11.6 (predicted) C32D5.5	=	1.00
C08B11.6 (predicted) F56F11.4	=	1.00
C08B11.6 (predicted) F55F3.3	=	1.00
C08B11.6 (predicted) Y41G9A.1	=	1.00
C08B11.6 (predicted) C17E4.9	=	0.90
C08B11.7 (known) C56G2.7	=	2.0
C08B11.7 (predicted) Y66D12A.22	=	0.90
C08B6.1 (predicted) Y37E11AR.2	=	0.57
C08B6.1 (predicted) R166.2	=	0.86
C08B6.1 (predicted) T26A5.9	=	0.91
C08B6.1 (predicted) C36B7.6	=	0.86
C08B6.1 (predicted) Y22D7AL.15	=	0.62
C08B6.1 (predicted) F55F8.5	=	0.73
C08B6.1 (predicted) F16F9.1	=	0.86
C08B6.1 (predicted) C55A6.10	=	1.00
C08B6.8 (predicted) F36D4.5	=	1.00
C08F11.8 (predicted) F55F8.5	=	0.91
C08F11.8 (predicted) Y22D7AL.15	=	0.63
C08F11.8 (predicted) R166.2	=	1.00
C08F11.8 (predicted) F16F9.1	=	0.87
C08F11.8 (predicted) C55A6.10	=	0.96
C08F11.8 (predicted) Y37E11AR.2	=	0.61
C08F11.8 (predicted) T26A5.9	=	1.00
C08F11.8 (predicted) C36B7.6	=	1.00
C08F8.1 (predicted) C34C6.4	=	0.88
C08F8.1 (predicted) W06B4.3	=	1.00
C08F8.1 (predicted) F08F3.9	=	1.00
C08F8.2 (predicted) Y43F8B.2	=	1.00
C08F8.4 (predicted) E01G4.1	=	1.00
C08H9.2 (predicted) T13C2.4	=	1.00
C08H9.2 (predicted) ZK675.1	=	1.00
C08H9.2 (predicted) R11A5.1	=	1.00
C08H9.2 (predicted) Y110A2AL.8	=	1.00
C08H9.2 (predicted) F21H12.4	=	1.00
C08H9.2 (predicted) C48D1.2	=	0.80
C08H9.2 (predicted) Y48E1B.13	=	0.92
C09B8.4 (predicted) C43H6.8	=	1.00
C09B8.6 (predicted) Y43E12A.1	=	1.00
C09B8.6 (predicted) F40F9.2	=	1.00
C09B8.6 (predicted) F40F9.1	=	1.00
C09B8.6 (predicted) K10B3.7	=	1.00
C09B8.6 (predicted) F18H3.3	=	1.00
C09B8.6 (predicted) C47E8.5	=	1.00
C09B8.6 (predicted) ZC168.4	=	1.00
C09B8.6 (predicted) T26A5.6	=	1.00
C09B8.6 (predicted) T09F3.3	=	1.00
C09B8.6 (predicted) Y42H9AR.2	=	0.96
C09B8.6 (predicted) F33H1.2	=	1.00
C09B8.6 (predicted) H31G24.4	=	1.00
C09B8.6 (predicted) T24F1.2	=	1.00
C09B8.6 (predicted) F38H4.9	=	1.00
C09B8.6 (predicted) K02B12.7	=	1.00
C09B8.6 (predicted) Y106G6H.2	=	1.00
C09B8.6 (predicted) K10B3.8	=	1.00
C09D4.5 (predicted) K10B3.10	=	1.00
C09D4.5 (predicted) T23G7.4	=	1.00
C09D4.5 (predicted) T26A5.9	=	1.00
C09D4.5 (predicted) F13E6.1	=	1.00
C09D4.5 (predicted) Y105E8A.19	=	1.00
C09D4.5 (predicted) T26A5.8	=	1.00
C09D4.5 (predicted) ZK686.4	=	1.00
C09D4.5 (predicted) T05G5.3	=	1.00
C09D4.5 (predicted) Y119D3B.17	=	1.00
C09D4.5 (predicted) M05B5.5	=	1.00
C09E10.2 (predicted) F55A4.5	=	0.56
C09E10.2 (predicted) ZC518.2	=	1.00
C09E10.2 (predicted) W03H1.2	=	1.00
C09E10.2 (predicted) Y82E9BR.15	=	1.00
C09E10.2 (predicted) F54H12.1	=	1.00
C09G12.9 (predicted) Y71H2AM.15	=	1.00
C09G12.9 (predicted) F13H10.4	=	1.00
C09G12.9 (predicted) Y76B12C.2	=	1.00
C09G12.9 (predicted) F08B12.1	=	1.00
C09G12.9 (predicted) F43E2.3	=	1.00
C09G12.9 (predicted) M05B5.4	=	1.00
C09G12.9 (predicted) K07F5.13	=	1.00
C09G12.9 (predicted) K08E3.6	=	1.00
C09G12.9 (predicted) F09E10.8	=	1.00
C09G12.9 (predicted) K08E3.3	=	1.00
C09G12.9 (predicted) K11C4.3	=	1.00
C09G12.9 (predicted) W03H9.4	=	1.00
C09G12.9 (predicted) R13A5.12	=	1.00
C09G12.9 (predicted) Y71G12B.11	=	1.00
C09G4.1 (predicted) T23G4.1	=	1.00
C09G4.3 (predicted) Y71F9B.6	=	1.00
C09G4.3 (predicted) F43D2.1	=	1.00
C09G4.3 (predicted) M04F3.1	=	1.00
C09G4.3 (predicted) W10C8.2	=	1.00
C09G4.3 (predicted) R07B7.11	=	0.98
C09G4.3 (predicted) H14E04.5	=	1.00
C09G4.3 (predicted) Y43C5A.6	=	1.00
C09G4.3 (predicted) D2089.4	=	1.00
C09G4.3 (predicted) Y39A1A.15	=	1.00
C09G4.5 (predicted) ZK1236.2	=	1.00
C09G4.5 (predicted) C16C10.4	=	1.00
C09G4.5 (predicted) K07A1.11	=	1.94
C09G4.5 (predicted) Y56A3A.4	=	1.00
C09G4.5 (predicted) K07A1.12	=	1.94
C09G5.2 (predicted) F01G10.1	=	1.00
C09G5.2 (predicted) C14B1.5	=	1.00
C09G9.1 (predicted) C18E3.2	=	1.00
C09G9.1 (predicted) ZK1128.5	=	1.00
C09H10.2 (predicted) Y71H2B.6	=	1.00
C09H10.6 (predicted) K10B2.1	=	1.00
C09H10.6 (predicted) Y46E12BL.4	=	1.00
C09H10.6 (predicted) Y46E12BL.3	=	1.00
C09H6.2 (predicted) Y94H6A.8	=	0.94
C09H6.2 (predicted) F42C5.8	=	0.94
C09H6.2 (predicted) ZK675.1	=	0.94
C09H6.2 (predicted) K05B2.2	=	1.94
C09H6.2 (predicted) Y110A2AL.8	=	0.94
C09H6.2 (predicted) F21H12.4	=	0.94
C10C5.3 (predicted) T06A4.1	=	0.89
C10C5.3 (predicted) F26D10.9	=	0.98
C10C5.3 (predicted) T06A4.3	=	0.87
C10C5.3 (predicted) Y18H1A.9	=	0.87
C10C5.3 (predicted) C38C6.2	=	0.88
C10C5.3 (predicted) C34E10.10	=	1.00
C10C5.3 (predicted) Y47G6A.19	=	0.87
C10C5.3 (predicted) ZK370.3	=	1.00
C10C5.3 (predicted) K11D9.1	=	0.85
C10C5.3 (predicted) D2092.4	=	1.00
C10C5.3 (predicted) ZC434.9	=	0.89
C10C5.4 (predicted) C34E10.10	=	1.00
C10C5.4 (predicted) Y47G6A.19	=	0.85
C10C5.4 (predicted) Y18H1A.9	=	0.85
C10C5.4 (predicted) T06A4.1	=	0.87
C10C5.4 (predicted) D2092.4	=	1.00
C10C5.4 (predicted) ZC434.9	=	0.87
C10C5.4 (predicted) F26D10.9	=	0.95
C10C5.4 (predicted) ZK370.3	=	1.00
C10C5.4 (predicted) C38C6.2	=	0.86
C10C5.4 (predicted) T06A4.3	=	0.84
C10C5.4 (predicted) K11D9.1	=	0.79
C10C5.5 (predicted) ZC434.9	=	0.89
C10C5.5 (predicted) D2092.4	=	1.00
C10C5.5 (predicted) T06A4.1	=	0.89
C10C5.5 (predicted) K11D9.1	=	0.83
C10C5.5 (predicted) Y47G6A.19	=	0.87
C10C5.5 (predicted) T06A4.3	=	0.87
C10C5.5 (predicted) C38C6.2	=	0.88
C10C5.5 (predicted) F26D10.9	=	0.98
C10C5.5 (predicted) C34E10.10	=	1.00
C10C5.5 (predicted) Y18H1A.9	=	0.87
C10C5.5 (predicted) ZK370.3	=	1.00
C10C6.5 (predicted) F02E11.1	=	1.00
C10C6.5 (predicted) T21B10.2	=	1.00
C10C6.5 (predicted) Y42G9A.6	=	1.00
C10C6.5 (predicted) Y17G7B.17	=	1.00
C10E2.6 (predicted) E01G4.1	=	1.00
C10F3.4 (predicted) R02F2.1	=	1.00
C10F3.6 (predicted) ZK795.1	=	1.00
C10G6.1 (predicted) C43G2.2	=	1.00
C10G8.5 (predicted) Y67D2.5	=	1.00
C10H11.3 (predicted) Y37E11AR.2	=	0.64
C10H11.3 (predicted) F55F8.5	=	1.00
C10H11.3 (predicted) Y22D7AL.15	=	0.66
C10H11.3 (predicted) C55A6.10	=	0.96
C10H11.3 (predicted) T26A5.9	=	0.96
C10H11.3 (predicted) C36B7.6	=	0.96
C10H11.3 (predicted) F16F9.1	=	0.91
C10H11.3 (predicted) R166.2	=	0.96
C10H11.4 (predicted) Y37E11AR.2	=	0.61
C10H11.4 (predicted) C55A6.10	=	0.91
C10H11.4 (predicted) R166.2	=	0.87
C10H11.4 (predicted) C36B7.6	=	0.87
C10H11.4 (predicted) F55F8.5	=	0.91
C10H11.4 (predicted) T26A5.9	=	0.83
C10H11.4 (predicted) F16F9.1	=	0.96
C10H11.4 (predicted) Y22D7AL.15	=	0.70
C10H11.5 (predicted) C55A6.10	=	0.96
C10H11.5 (predicted) R166.2	=	0.91
C10H11.5 (predicted) Y22D7AL.15	=	0.70
C10H11.5 (predicted) F16F9.1	=	0.96
C10H11.5 (predicted) T26A5.9	=	0.79
C10H11.5 (predicted) F55F8.5	=	0.87
C10H11.5 (predicted) C36B7.6	=	0.91
C10H11.5 (predicted) Y37E11AR.2	=	0.68
C10H11.6 (predicted) F16F9.1	=	0.85
C10H11.6 (predicted) R166.2	=	0.85
C10H11.6 (predicted) C55A6.10	=	0.81
C10H11.6 (predicted) F55F8.5	=	0.81
C10H11.6 (predicted) Y37E11AR.2	=	0.59
C10H11.6 (predicted) C36B7.6	=	0.85
C10H11.6 (predicted) Y22D7AL.15	=	0.60
C10H11.6 (predicted) T26A5.9	=	0.77
C10H11.8 (predicted) ZK822.5	=	0.58
C10H11.8 (predicted) F10B5.1	=	1.00
C10H11.8 (predicted) F52H2.4	=	0.58
C10H11.8 (predicted) F56F3.5	=	1.00
C11D2.7 (predicted) Y39A1A.6	=	1.00
C11D2.7 (predicted) R06A4.4	=	0.84
C11D2.7 (predicted) T19B4.3	=	1.00
C11H1.3 (predicted) T11A5.6	=	1.00
C11H1.3 (predicted) W05G11.4	=	1.00
C11H1.3 (predicted) Y55F3AM.6	=	0.67
C11H1.4 (predicted) ZK970.3	=	1.00
C12C8.3 (predicted) T13H5.4	=	1.00
C13C12.1 (predicted) Y56A3A.33	=	0.78
C13C12.1 (predicted) R12E2.5	=	0.88
C13C12.1 (predicted) C18H7.2	=	1.00
C13C12.1 (predicted) Y8G1A.2	=	0.96
C13C12.1 (predicted) R12E2.4	=	0.96
C13C12.1 (predicted) F42E11.4	=	1.00
C13C12.1 (predicted) Y53F4B.3	=	1.00
C13C12.1 (predicted) F42H11.2	=	1.00
C13C12.1 (predicted) C16E9.4	=	0.91
C13C12.1 (predicted) T16H5.1	=	1.00
C13C12.1 (predicted) F52C9.8	=	1.00
C13C12.1 (predicted) C25B8.1	=	1.00
C13C12.1 (predicted) F22F4.2	=	1.00
C13C12.1 (predicted) ZK721.2	=	1.00
C13C12.1 (predicted) T20B3.2	=	1.00
C13C12.1 (predicted) F13G3.8	=	0.95
C13C12.1 (predicted) F21D5.6	=	1.00
C13C12.1 (predicted) C13G3.3	=	1.00
C13C12.1 (predicted) W03F8.1	=	1.00
C13C12.1 (predicted) R07D5.1	=	1.00
C13C12.1 (predicted) C34C6.6	=	1.00
C13C12.1 (predicted) R12H7.1	=	1.00
C13C12.1 (predicted) ZK524.2	=	1.00
C13D9.7 (predicted) W03G9.7	=	0.93
C13D9.8 (predicted) W03G9.7	=	0.83
C13D9.9 (predicted) Y22D7AL.15	=	0.63
C13D9.9 (predicted) Y37E11AR.2	=	0.55
C13D9.9 (predicted) F16F9.1	=	0.87
C13D9.9 (predicted) C36B7.6	=	0.83
C13D9.9 (predicted) T26A5.9	=	1.00
C13D9.9 (predicted) F55F8.5	=	0.79
C13D9.9 (predicted) C55A6.10	=	0.87
C13D9.9 (predicted) R166.2	=	0.83
C13F10.2 (predicted) K05B2.2	=	1.00
C13F10.2 (predicted) C53H9.2	=	1.00
C13F10.2 (predicted) F09E5.5	=	1.00
C13F10.2 (predicted) T20G5.10	=	1.00
C13G3.3 (predicted) C18E9.1	=	1.00
C13G3.3 (predicted) M02B7.6	=	1.00
C13G3.3 (predicted) T07G12.1	=	1.00
C14A11.3 (predicted) Y69A2AR.30	=	1.00
C14A11.3 (predicted) M04F3.1	=	1.00
C14A4.10 (predicted) K11D12.2	=	1.00
C14A4.11 (predicted) C25F6.7	=	1.00
C14A4.14 (predicted) C25A1.1	=	1.00
C14A4.14 (predicted) T20F5.2	=	0.88
C14B1.1 (predicted) T08D10.1	=	1.00
C14B1.1 (predicted) K02H8.1	=	1.00
C14B1.1 (predicted) Y34D9A.1	=	1.00
C14B1.1 (predicted) Y53H1A.5	=	1.00
C14B1.4 (predicted) F55B12.3	=	1.00
C14B1.5 (predicted) C25E10.12	=	1.00
C14B1.5 (predicted) K07C11.7	=	1.00
C14B1.5 (predicted) T07D4.2	=	1.00
C14B9.1 (known) F38E11.2	=	2.0
C14B9.1 (predicted) F13G3.4	=	0.78
C14B9.1 (predicted) Y46H3A.3	=	1.00
C14B9.1 (predicted) C43G2.1	=	1.56
C14B9.1 (predicted) F25B4.7	=	1.51
C14B9.1 (predicted) W06A7.3	=	0.78
C14B9.1 (predicted) C14B9.1	=	1.00
C14B9.1 (predicted) F43D2.1	=	1.00
C14B9.1 (predicted) K07D4.8	=	0.72
C14B9.1 (predicted) C47E12.2	=	1.56
C14B9.1 (predicted) F26F4.10	=	0.78
C14B9.1 (predicted) F08H9.3	=	1.00
C14B9.1 (predicted) R02E12.4	=	0.66
C14B9.1 (predicted) Y54G2A.1	=	0.60
C14B9.1 (predicted) F29G9.2	=	1.00
C14B9.1 (predicted) Y67D2.5	=	0.78
C14B9.1 (predicted) T03F6.5	=	0.78
C14B9.1 (predicted) Y23H5A.5	=	0.78
C14B9.1 (predicted) T27E4.9	=	1.00
C14B9.1 (predicted) C26D10.3	=	1.00
C14B9.1 (predicted) ZC434.6	=	0.78
C14B9.1 (predicted) R07E3.4	=	1.54
C14B9.1 (predicted) Y46H3A.2	=	1.00
C14B9.1 (predicted) F14F3.2	=	1.00
C14B9.1 (predicted) F37H8.5	=	0.70
C14B9.1 (predicted) Y48C3A.17	=	0.78
C14B9.1 (predicted) C14F11.5	=	0.91
C14B9.1 (predicted) F43D9.4	=	0.96
C14B9.1 (predicted) T27E4.8	=	1.00
C14B9.1 (predicted) Y119C1B.4	=	0.78
C14B9.1 (predicted) W02D3.6	=	1.56
C14B9.1 (predicted) F38E11.1	=	1.00
C14B9.1 (predicted) Y87G2A.5	=	0.66
C14B9.1 (predicted) T27E4.2	=	1.00
C14B9.1 (predicted) R02F2.1	=	1.00
C14B9.1 (predicted) F08H9.4	=	0.96
C14B9.1 (predicted) T01B11.4	=	1.55
C14B9.1 (predicted) Y32H12A.5	=	1.56
C14B9.1 (predicted) Y75B8A.22	=	0.78
C14B9.1 (predicted) Y71H2B.6	=	0.78
C14B9.1 (predicted) F29B9.6	=	2.34
C14B9.1 (predicted) ZK669.3	=	0.70
C14B9.1 (predicted) F54B11.3	=	1.00
C14B9.1 (predicted) R06A4.4	=	0.84
C14B9.1 (predicted) R166.5	=	0.78
C14B9.1 (predicted) K01H12.2	=	1.55
C14B9.1 (predicted) T27A10.3	=	0.78
C14B9.1 (predicted) E01G4.1	=	0.78
C14B9.1 (predicted) T27E4.3	=	1.00
C14B9.1 (predicted) ZK669.2	=	0.74
C14B9.1 (predicted) F22A3.1	=	0.78
C14B9.1 (predicted) T22A3.2	=	1.00
C14B9.1 (predicted) F10F2.1	=	0.78
C14B9.1 (predicted) M106.5	=	0.78
C14B9.1 (predicted) F52E1.7	=	0.93
C14B9.1 (predicted) M106.4	=	0.78
C14B9.1 (predicted) T27E9.1	=	1.55
C14B9.4 (predicted) W04A8.7	=	1.00
C14B9.4 (predicted) F21H11.3	=	1.00
C14B9.4 (predicted) C32E8.3	=	1.00
C14B9.4 (predicted) F55C5.11	=	1.00
C14B9.4 (predicted) F42C5.8	=	1.00
C14B9.4 (predicted) D1054.2	=	1.00
C14B9.4 (predicted) F35G12.3	=	1.00
C14B9.4 (predicted) F53B2.6	=	1.00
C14B9.4 (predicted) M18.5	=	1.00
C14B9.4 (predicted) K02H8.1	=	1.00
C14B9.4 (predicted) W03A5.4	=	0.83
C14B9.4 (predicted) T24H10.7	=	1.00
C14B9.4 (predicted) C47E8.5	=	1.00
C14B9.7 (predicted) F32D1.2	=	0.85
C14B9.7 (predicted) F02E9.4	=	1.00
C14B9.7 (predicted) R05D3.6	=	1.00
C14B9.7 (predicted) ZK863.6	=	1.00
C14B9.7 (predicted) F55F8.4	=	1.00
C14B9.7 (predicted) ZC262.5	=	1.00
C14B9.8 (predicted) Y43F4A.1	=	1.00
C14B9.8 (predicted) T13C2.4	=	1.00
C14C10.1 (predicted) T03F1.12	=	0.95
C14C10.1 (predicted) F01G4.2	=	1.00
C14C10.1 (predicted) F56F3.1	=	1.00
C14C10.1 (predicted) Y53H1A.5	=	1.00
C14C10.1 (predicted) M6.3	=	1.00
C14C10.1 (predicted) C52E12.3	=	0.95
C14C10.1 (predicted) Y69A2AR.18	=	1.00
C14C10.1 (predicted) T08D10.1	=	1.00
C14F11.1 (predicted) Y37E3.15	=	1.00
C14F11.1 (predicted) C16C2.4	=	1.00
C14F11.1 (predicted) Y39B6A.34	=	1.00
C14F11.5 (predicted) F13G3.4	=	0.83
C14F11.5 (predicted) T27A10.3	=	1.00
C14F11.5 (predicted) T22A3.2	=	0.91
C14F11.5 (predicted) F08H9.4	=	0.88
C14F11.5 (predicted) T27E9.1	=	1.64
C14F11.5 (predicted) T03F6.5	=	1.00
C14F11.5 (predicted) Y46H3A.2	=	0.91
C14F11.5 (predicted) F26F4.10	=	0.83
C14F11.5 (predicted) R166.5	=	1.00
C14F11.5 (predicted) F29B9.6	=	2.74
C14F11.5 (predicted) ZK669.3	=	0.74
C14F11.5 (predicted) C26D10.3	=	0.91
C14F11.5 (predicted) F43D9.4	=	0.87
C14F11.5 (predicted) T27E4.3	=	0.91
C14F11.5 (predicted) F38E11.2	=	0.91
C14F11.5 (predicted) ZK669.2	=	0.78
C14F11.5 (predicted) T27E4.2	=	0.91
C14F11.5 (predicted) R07E3.4	=	1.64
C14F11.5 (predicted) C47E12.2	=	1.66
C14F11.5 (predicted) Y67D2.5	=	0.83
C14F11.5 (predicted) F08H9.3	=	0.91
C14F11.5 (predicted) W06A7.3	=	0.83
C14F11.5 (predicted) M106.5	=	0.91
C14F11.5 (predicted) F25B4.7	=	1.60
C14F11.5 (predicted) C43G2.1	=	1.74
C14F11.5 (predicted) Y46H3A.3	=	0.91
C14F11.5 (predicted) F10F2.1	=	0.83
C14F11.5 (predicted) E01G4.1	=	1.00
C14F11.5 (predicted) T27E4.9	=	0.91
C14F11.5 (predicted) W02D3.6	=	1.66
C14F11.5 (predicted) Y119C1B.4	=	0.91
C14F11.5 (predicted) K01H12.2	=	1.64
C14F11.5 (predicted) F14F3.2	=	0.91
C14F11.5 (predicted) Y87G2A.5	=	0.59
C14F11.5 (predicted) F22A3.1	=	0.91
C14F11.5 (predicted) R02F2.1	=	0.91
C14F11.5 (predicted) F37H8.5	=	0.74
C14F11.5 (predicted) T01B11.4	=	1.64
C14F11.5 (predicted) Y48C3A.17	=	0.83
C14F11.5 (predicted) ZC434.6	=	0.91
C14F11.5 (predicted) K07D4.8	=	0.77
C14F11.5 (predicted) C14F11.5	=	0.83
C14F11.5 (predicted) Y75B8A.22	=	0.91
C14F11.5 (predicted) Y32H12A.5	=	1.74
C14F11.5 (predicted) F29G9.2	=	0.91
C14F11.5 (predicted) T27E4.8	=	0.91
C14F11.5 (predicted) M106.4	=	1.00
C14F11.5 (predicted) Y54G2A.1	=	0.72
C14F11.5 (predicted) F54B11.3	=	0.91
C14F11.5 (predicted) Y71H2B.6	=	1.00
C14F11.5 (predicted) F38E11.1	=	0.91
C14F11.5 (predicted) Y23H5A.5	=	0.91
C14F11.5 (predicted) F52E1.7	=	0.85
C14F11.5 (predicted) F43D2.1	=	0.91
C14F11.5 (predicted) R06A4.4	=	0.76
C14F11.5 (predicted) R02E12.4	=	0.78
C14F5.5 (known) T28F12.3	=	2.0
C14F5.5 (predicted) R151.9	=	1.00
C14F5.5 (predicted) Y73B6BL.30	=	1.00
C14F5.5 (predicted) M110.5	=	1.00
C14F5.5 (predicted) F39B1.1	=	1.00
C14H10.3 (predicted) Y57G11C.12	=	1.00
C15B12.7 (predicted) Y23H5B.5	=	1.00
C15B12.7 (predicted) Y48B6A.2	=	1.00
C15C6.4 (predicted) Y65B4A.3	=	1.00
C15C7.7 (predicted) C55A6.10	=	1.00
C15C7.7 (predicted) F45E1.7	=	1.00
C15C8.4 (predicted) C34E11.1	=	1.00
C15C8.4 (predicted) F55F8.4	=	1.00
C15F1.4 (predicted) D2085.3	=	1.00
C15F1.6 (predicted) Y73F8A.11	=	0.91
C15F1.6 (predicted) Y43F8C.13	=	0.84
C15F1.6 (predicted) F15C11.2	=	1.00
C15F1.6 (predicted) T19C3.1	=	0.93
C15F1.6 (predicted) F13H8.3	=	0.91
C15F1.6 (predicted) T22C1.1	=	1.00
C15F1.6 (predicted) F32G8.4	=	0.91
C15F1.6 (predicted) T20G5.4	=	0.91
C15F1.6 (predicted) C29F4.2	=	0.96
C15F1.6 (predicted) ZK675.3	=	0.97
C15F1.6 (predicted) Y105E8A.7	=	1.00
C15F1.6 (predicted) ZK688.2	=	0.86
C15F1.6 (predicted) Y113G7B.24	=	1.00
C15F1.6 (predicted) ZC518.2	=	1.00
C15F1.6 (predicted) C37A5.1	=	1.00
C15F1.7 (predicted) F59A2.3	=	1.00
C15F1.7 (predicted) F07C6.4	=	1.00
C15H11.3 (predicted) Y108G3AL.3	=	1.00
C15H11.6 (predicted) Y108G3AL.3	=	1.00
C15H11.9 (predicted) F56F3.1	=	1.00
C15H9.5 (predicted) W06D4.6	=	1.00
C15H9.6 (predicted) H12C20.2	=	1.00
C16A11.2 (predicted) C43E11.8	=	1.00
C16A3.10 (predicted) H12C20.2	=	1.00
C16A3.3 (predicted) ZC302.1	=	1.00
C16A3.4 (predicted) C33H5.9	=	1.00
C16A3.5 (predicted) ZK546.14	=	1.00
C16A3.5 (predicted) F33G12.5	=	1.00
C16A3.5 (predicted) H28O16.2	=	1.00
C16A3.5 (predicted) T04A8.7	=	1.00
C16A3.7 (predicted) C33C12.8	=	1.00
C16A3.7 (predicted) C34B2.7	=	1.00
C16A3.7 (predicted) Y113G7A.3	=	1.00
C16A3.7 (predicted) F21D5.6	=	1.00
C16A3.7 (predicted) F22F7.1	=	1.00
C16A3.7 (predicted) F13D12.7	=	1.00
C16A3.7 (predicted) F22F7.2	=	1.00
C16A3.7 (predicted) Y56A3A.17	=	1.00
C16A3.7 (predicted) C33C12.3	=	0.96
C16A3.7 (predicted) Y56A3A.1	=	1.00
C16A3.7 (predicted) Y50D4B.2	=	1.00
C16A3.7 (predicted) Y54E5A.4	=	1.00
C16A3.7 (predicted) F11E6.1	=	1.00
C16A3.7 (predicted) Y4C6B.6	=	1.00
C16A3.7 (predicted) F14F3.1	=	1.00
C16A3.7 (predicted) T19B10.8	=	1.00
C16A3.7 (predicted) K02H8.1	=	1.00
C16A3.9 (predicted) R05G6.10	=	0.82
C16A3.9 (predicted) E01G4.1	=	1.00
C16A3.9 (predicted) R06A10.2	=	1.00
C16A3.9 (predicted) F55A12.9	=	1.00
C16C10.11 (predicted) Y56A3A.4	=	1.00
C16C10.12 (predicted) T21B10.2	=	1.00
C16C10.12 (predicted) F02E11.1	=	1.00
C16C10.12 (predicted) Y17G7B.17	=	1.00
C16C10.12 (predicted) Y42G9A.6	=	1.00
C16C10.4 (predicted) R06A4.7	=	1.00
C16C10.4 (predicted) C16C10.4	=	1.00
C16C10.4 (predicted) F22F7.7	=	0.88
C16C10.4 (predicted) F56F3.1	=	1.00
C16C10.4 (predicted) R05G6.10	=	0.82
C16C10.4 (predicted) W06A7.3	=	1.00
C16C10.4 (predicted) R04A9.4	=	1.00
C16C10.4 (predicted) F53A2.6	=	0.97
C16C10.4 (predicted) K02E10.2	=	1.00
C16C10.4 (predicted) Y57A10A.30	=	0.97
C16C10.4 (predicted) Y55F3AM.3	=	1.00
C16C10.7 (predicted) C16C10.7	=	4.00
C16C10.7 (predicted) E04A4.8	=	2.00
C16C10.7 (predicted) F56F3.5	=	2.00
C16C10.7 (predicted) F40F9.5	=	1.74
C16C10.7 (predicted) F40G9.3	=	2.00
C16C10.7 (predicted) Y54E5B.4	=	2.00
C16C10.7 (predicted) C23G10.3	=	2.00
C16C10.7 (predicted) Y43F8A.5	=	1.78
C16C10.7 (predicted) M7.1	=	2.00
C16C10.7 (predicted) K11D9.2	=	2.00
C16C10.7 (predicted) C43H6.8	=	2.00
C16C10.7 (predicted) Y4C6B.5	=	1.90
C16C10.7 (predicted) F13G3.4	=	2.00
C16C10.7 (predicted) D1009.5	=	1.80
C16C2.3 (predicted) T25G12.4	=	1.00
C16C2.3 (predicted) F59B2.7	=	1.00
C16C2.4 (predicted) F25H2.11	=	1.00
C16C2.4 (predicted) T14G11.3	=	1.00
C16C2.4 (predicted) F19H8.1	=	1.00
C16C2.4 (predicted) T23G7.3	=	1.00
C16C2.4 (predicted) T05H4.6	=	1.00
C16C2.4 (predicted) F54D5.8	=	1.00
C16C2.4 (predicted) ZK54.2	=	1.00
C16C2.4 (predicted) Y73B6BL.3	=	1.00
C16C2.4 (predicted) C44E4.3	=	1.00
C16C2.4 (predicted) ZK1010.1	=	1.00
C16E9.2 (predicted) C55A6.10	=	1.00
C16E9.4 (predicted) C18E9.1	=	0.91
C16E9.4 (predicted) M02B7.6	=	0.91
C16E9.4 (predicted) F25B4.2	=	0.82
C16E9.4 (predicted) T20F5.2	=	1.00
C16E9.4 (predicted) T07G12.1	=	0.91
C16E9.4 (predicted) Y55F3AR.1	=	0.91
C16H3.1 (predicted) F44G4.4	=	1.00
C16H3.1 (predicted) C55A6.10	=	1.00
C16H3.1 (predicted) C45G3.3	=	1.00
C16H3.1 (predicted) C54E4.2	=	1.00
C16H3.1 (predicted) F55A12.8	=	1.00
C16H3.1 (predicted) F25H2.6	=	1.00
C16H3.1 (predicted) F44A6.1	=	1.00
C17E4.3 (predicted) Y41E3.7	=	1.00
C17E4.3 (predicted) R09E10.7	=	1.00
C17E4.5 (predicted) C17E4.5	=	1.00
C17E4.5 (predicted) R11H6.1	=	1.00
C17E4.5 (predicted) T05H10.6	=	1.00
C17E4.5 (predicted) Y71H2AM.11	=	1.00
C17E4.6 (predicted) Y17G7B.3	=	1.00
C17E4.9 (predicted) F55B12.3	=	0.90
C17E4.9 (predicted) C38H2.2	=	1.00
C17G1.3 (predicted) R166.2	=	0.88
C17G1.3 (predicted) F55F8.5	=	0.84
C17G1.3 (predicted) T26A5.9	=	0.92
C17G1.3 (predicted) Y22D7AL.15	=	0.63
C17G1.3 (predicted) C55A6.10	=	0.96
C17G1.3 (predicted) Y37E11AR.2	=	0.61
C17G1.3 (predicted) C36B7.6	=	0.88
C17G1.3 (predicted) F16F9.1	=	0.88
C17G10.2 (predicted) Y105E8A.9	=	1.00
C17G10.2 (predicted) C47E8.5	=	1.00
C17G10.2 (predicted) E02H1.6	=	1.00
C17G10.4 (predicted) F59E12.4	=	1.00
C17G10.4 (predicted) ZK632.7	=	1.00
C17G10.4 (predicted) Y46E12BL.3	=	1.00
C17G10.4 (predicted) F43D2.1	=	1.00
C17G10.4 (predicted) R07G3.5	=	1.00
C17G10.4 (predicted) Y22D7AL.15	=	0.73
C17G10.4 (predicted) F59E12.5	=	1.00
C17G10.4 (predicted) K02F2.3	=	1.00
C17G10.4 (predicted) F42H10.7	=	1.00
C17G10.4 (predicted) Y46E12BL.4	=	1.00
C17G10.4 (predicted) R07B7.11	=	0.98
C17G10.4 (predicted) F16F9.1	=	1.00
C17G10.4 (predicted) D1007.16	=	1.00
C17G10.4 (predicted) D2089.4	=	1.00
C17G10.4 (predicted) F21H11.2	=	1.00
C17G10.9 (known) T16G1.11	=	2.0
C17G10.9 (predicted) F56D2.1	=	1.00
C17G10.9 (predicted) Y41D4B.19	=	1.00
C17G10.9 (predicted) K02F2.3	=	1.00
C17G10.9 (predicted) K02F3.10	=	1.00
C17G10.9 (predicted) Y48B6A.1	=	1.00
C17G10.9 (predicted) F46F11.9	=	1.00
C17G10.9 (predicted) W09C5.8	=	1.00
C17G10.9 (predicted) H18N23.2	=	1.00
C17G10.9 (predicted) Y39B6A.3	=	1.00
C17G10.9 (predicted) R06C7.5	=	1.00
C17G10.9 (predicted) F44G4.4	=	1.00
C17G10.9 (predicted) F31E3.5	=	1.00
C17G10.9 (predicted) C23G10.3	=	1.00
C17G10.9 (predicted) K07F5.13	=	1.00
C17G10.9 (predicted) R05G6.7	=	1.00
C17G10.9 (predicted) R03G5.1	=	1.00
C17H11.4 (predicted) ZK154.3	=	0.86
C17H11.4 (predicted) C54C6.2	=	0.87
C17H11.4 (predicted) C36E8.5	=	0.88
C17H11.4 (predicted) F31E3.2	=	0.89
C17H11.4 (predicted) T11A5.6	=	0.89
C17H11.4 (predicted) F43D2.1	=	0.89
C17H11.4 (predicted) Y63D3A.5	=	1.00
C17H11.4 (predicted) F53H8.2	=	0.89
C17H11.4 (predicted) K01G5.7	=	0.87
C17H11.4 (predicted) W05G11.4	=	0.89
C17H11.4 (predicted) ZC97.1	=	0.89
C17H12.1 (predicted) R03E9.1	=	0.82
C17H12.14 (predicted) M7.1	=	1.00
C17H12.14 (predicted) T14F9.1	=	1.00
C17H12.14 (predicted) R03G5.1	=	1.00
C17H12.14 (predicted) F31E3.2	=	1.00
C17H12.14 (predicted) F52E1.10	=	1.00
C17H12.14 (predicted) K08A8.3	=	1.00
C17H12.14 (predicted) F31E3.5	=	1.00
C17H12.14 (predicted) R186.1	=	1.00
C17H12.14 (predicted) Y80D3A.9	=	1.00
C17H12.14 (predicted) F25H2.11	=	1.00
C17H12.14 (predicted) F54B11.3	=	1.00
C17H12.14 (predicted) ZK637.7	=	1.00
C17H12.14 (predicted) F10G7.4	=	1.00
C18A3.1 (predicted) F55A4.5	=	0.56
C18A3.5 (predicted) C26H9A.1	=	0.97
C18A3.5 (predicted) Y42H9AR.1	=	1.00
C18A3.5 (predicted) ZK637.8	=	0.85
C18A3.5 (predicted) W10D9.5	=	1.00
C18A3.5 (predicted) VW02B12L.1	=	0.93
C18A3.5 (predicted) R10E12.1	=	0.84
C18A3.5 (predicted) F35H10.4	=	0.91
C18A3.5 (predicted) M88.5	=	0.84
C18A3.5 (predicted) F56D1.7	=	0.84
C18A3.6 (predicted) M6.3	=	1.00
C18A3.6 (predicted) C28G1.3	=	1.00
C18B12.4 (predicted) ZK675.1	=	1.00
C18B12.4 (predicted) F21H12.4	=	1.00
C18B12.4 (predicted) Y110A2AL.8	=	1.00
C18B12.6 (predicted) C26D10.3	=	1.00
C18C4.10 (known) C18C4.10	=	2.0
C18C4.10 (known) ZK1098.10	=	2.0
C18C4.10 (predicted) F37A8.5	=	1.00
C18C4.10 (predicted) R06B9.1	=	1.00
C18C4.10 (predicted) F35F10.11	=	0.95
C18C4.10 (predicted) F56D12.4	=	1.00
C18C4.10 (predicted) F48G7.12	=	0.67
C18C4.10 (predicted) T16G1.5	=	0.75
C18C4.10 (predicted) C36F7.4	=	0.92
C18C4.10 (predicted) Y17G7B.11	=	0.87
C18C4.10 (predicted) T16G1.6	=	0.75
C18C4.10 (predicted) T16G1.3	=	0.77
C18C4.10 (predicted) R01H10.6	=	1.00
C18C4.10 (predicted) T16G1.7	=	0.75
C18C4.10 (predicted) F31E3.2	=	1.00
C18C4.10 (predicted) T20D4.6	=	0.86
C18C4.10 (predicted) T16G1.4	=	0.71
C18C4.10 (predicted) F48F7.7	=	0.92
C18C4.10 (predicted) F56A3.2	=	1.00
C18C4.10 (predicted) Y49E10.24	=	1.00
C18C4.10 (predicted) R06B9.3	=	1.00
C18C4.10 (predicted) E01A2.6	=	1.00
C18C4.10 (predicted) Y46E12BL.3	=	1.00
C18C4.10 (predicted) R02E12.4	=	0.80
C18C4.10 (predicted) C25A1.11	=	1.00
C18C4.10 (predicted) F35F10.12	=	1.00
C18C4.10 (predicted) Y46E12BL.4	=	1.00
C18C4.10 (predicted) F23H11.1	=	0.62
C18C4.10 (predicted) F54B11.6	=	0.66
C18C4.3 (predicted) C36B7.6	=	1.00
C18C4.3 (predicted) F55F8.5	=	0.87
C18C4.3 (predicted) Y37E11AR.2	=	0.61
C18C4.3 (predicted) R166.2	=	1.00
C18C4.3 (predicted) Y22D7AL.15	=	0.59
C18C4.3 (predicted) C55A6.10	=	0.96
C18C4.3 (predicted) F16F9.1	=	0.83
C18C4.3 (predicted) T26A5.9	=	0.96
C18D11.4 (predicted) C18D11.4	=	1.00
C18D11.4 (predicted) W02B12.2	=	1.00
C18D11.4 (predicted) E02H4.3	=	1.00
C18D11.4 (predicted) W02B12.3	=	1.00
C18D11.4 (predicted) Y111B2A.18	=	1.00
C18E3.2 (predicted) T16G1.4	=	0.71
C18E3.2 (predicted) F55F3.1	=	1.00
C18E3.2 (predicted) F07F6.4	=	1.00
C18E3.2 (predicted) F44G4.4	=	1.00
C18E3.2 (predicted) ZK632.7	=	1.00
C18E3.2 (predicted) T03D8.3	=	1.00
C18E3.2 (predicted) T16G1.5	=	0.75
C18E3.2 (predicted) Y57A10A.30	=	0.91
C18E3.2 (predicted) Y51H4A.15	=	1.00
C18E3.2 (predicted) Y47D3A.15	=	1.00
C18E3.2 (predicted) E01A2.6	=	1.00
C18E3.2 (predicted) C32E8.2	=	1.00
C18E3.2 (predicted) VW02B12L.1	=	0.93
C18E3.2 (predicted) C38C6.2	=	0.90
C18E3.2 (predicted) R13F6.9	=	0.84
C18E3.2 (predicted) F29F11.6	=	1.00
C18E3.2 (predicted) ZK370.2	=	0.82
C18E3.2 (predicted) Y73B6BL.30	=	1.00
C18E3.2 (predicted) F26D10.9	=	0.86
C18E3.2 (predicted) F54C4.1	=	1.00
C18E3.2 (predicted) T16G1.6	=	0.75
C18E3.2 (predicted) F56D2.1	=	1.00
C18E3.2 (predicted) R04A9.4	=	0.91
C18E3.2 (predicted) K10C8.3	=	1.00
C18E3.2 (predicted) Y37E3.3	=	1.00
C18E3.2 (predicted) T20G5.1	=	1.00
C18E3.2 (predicted) Y37E11AL.7	=	1.00
C18E3.2 (predicted) Y47G6A.11	=	1.00
C18E3.2 (predicted) CD4.4	=	1.00
C18E3.2 (predicted) F32A5.1	=	1.00
C18E3.2 (predicted) C49A1.4	=	1.00
C18E3.2 (predicted) C26H9A.1	=	0.97
C18E3.2 (predicted) F42H10.7	=	1.00
C18E3.2 (predicted) F31E3.1	=	1.00
C18E3.2 (predicted) C47E12.4	=	1.00
C18E3.2 (predicted) T16G1.3	=	0.77
C18E3.2 (predicted) K07C11.9	=	1.00
C18E3.2 (predicted) Y57G11C.24	=	0.83
C18E3.2 (predicted) M01E11.2	=	1.00
C18E3.2 (predicted) F31E3.5	=	1.00
C18E3.2 (predicted) F42G4.3	=	1.00
C18E3.2 (predicted) F38H4.9	=	1.00
C18E3.2 (predicted) T16G12.6	=	1.00
C18E3.2 (predicted) F35H10.4	=	0.91
C18E3.2 (predicted) ZC155.7	=	1.00
C18E3.2 (predicted) F17A2.5	=	1.00
C18E3.2 (predicted) R07E5.3	=	1.00
C18E3.2 (predicted) T16G1.7	=	0.75
C18E3.2 (predicted) R01H2.6	=	1.00
C18E3.2 (predicted) ZK637.8	=	0.85
C18E3.2 (predicted) F43E2.5	=	1.00
C18E3.2 (predicted) R03G5.1	=	1.00
C18E3.2 (predicted) F53A2.6	=	0.94
C18E3.2 (predicted) F48G7.12	=	0.67
C18E3.6 (predicted) F21H12.4	=	1.00
C18E3.6 (predicted) ZK675.1	=	1.00
C18E3.6 (predicted) Y110A2AL.8	=	1.00
C18E3.6 (predicted) R11D1.8	=	1.00
C18E9.1 (predicted) Y56A3A.33	=	0.78
C18E9.1 (predicted) F42E11.4	=	1.00
C18E9.1 (predicted) Y8G1A.2	=	0.96
C18E9.1 (predicted) R12E2.5	=	0.88
C18E9.1 (predicted) F22F4.2	=	1.00
C18E9.1 (predicted) F42H11.2	=	1.00
C18E9.1 (predicted) W03F8.1	=	1.00
C18E9.1 (predicted) R12E2.4	=	0.96
C18E9.1 (predicted) R07D5.1	=	1.00
C18E9.1 (predicted) T16H5.1	=	1.00
C18E9.1 (predicted) F52C9.8	=	1.00
C18E9.1 (predicted) Y53F4B.3	=	1.00
C18E9.1 (predicted) ZK721.2	=	1.00
C18E9.1 (predicted) C34C6.6	=	1.00
C18E9.1 (predicted) T20B3.2	=	1.00
C18E9.1 (predicted) F13G3.8	=	0.95
C18E9.1 (predicted) C18H7.2	=	1.00
C18E9.1 (predicted) F21D5.6	=	1.00
C18E9.1 (predicted) C25B8.1	=	1.00
C18E9.1 (predicted) R12H7.1	=	1.00
C18E9.1 (predicted) ZK524.2	=	1.00
C18E9.2 (predicted) Y43E12A.1	=	1.00
C18E9.2 (predicted) ZC168.4	=	1.00
C18E9.2 (predicted) H31G24.4	=	1.00
C18E9.6 (predicted) F12F6.6	=	1.00
C18E9.6 (predicted) F13B9.1	=	1.00
C18E9.6 (predicted) ZK512.5	=	1.00
C18F10.7 (predicted) ZK675.1	=	1.00
C18F10.7 (predicted) F21H12.4	=	1.00
C18F10.7 (predicted) Y110A2AL.8	=	1.00
C18F10.7 (predicted) ZK20.3	=	1.00
C18G1.3 (predicted) F53G12.10	=	0.86
C18G1.3 (predicted) C31C9.2	=	0.86
C18G1.5 (predicted) W04A8.7	=	1.00
C18H7.2 (predicted) T07G12.1	=	1.00
C18H7.2 (predicted) M02B7.6	=	1.00
C18H7.2 (predicted) F25B4.2	=	0.85
C18H7.2 (predicted) Y55F3AR.1	=	1.00
C18H7.2 (predicted) T20F5.2	=	1.00
C18H9.7 (predicted) C42C1.10	=	1.00
C23F12.1 (predicted) T10G3.6	=	1.00
C23F12.1 (predicted) Y66D12A.9	=	1.00
C23F12.1 (predicted) F21D5.6	=	1.00
C23F12.1 (predicted) Y46E12A.3	=	1.00
C23F12.1 (predicted) F54D8.3	=	1.00
C23F12.1 (predicted) Y47D3B.10	=	1.00
C23F12.1 (predicted) F25B4.6	=	1.00
C23F12.1 (predicted) T22F3.4	=	1.00
C23F12.1 (predicted) F55F3.1	=	1.00
C23F12.1 (predicted) F07D10.1	=	1.00
C23F12.1 (predicted) F59A2.3	=	1.00
C23F12.1 (predicted) F35G2.4	=	1.00
C23F12.1 (predicted) C24G6.8	=	1.00
C23F12.1 (predicted) C47D12.2	=	1.00
C23F12.1 (predicted) Y47D3A.15	=	1.00
C23F12.1 (predicted) K04F1.15	=	1.00
C23G10.2 (predicted) ZK1098.5	=	1.00
C23G10.3 (predicted) Y71G12B.12	=	1.00
C23G10.3 (predicted) ZK970.8	=	1.00
C23G10.3 (predicted) C44B12.2	=	1.00
C23G10.3 (predicted) F55B12.3	=	1.00
C23G10.3 (predicted) ZK256.1	=	1.00
C23G10.3 (predicted) C26C6.2	=	1.00
C23G10.3 (predicted) Y48C3A.17	=	1.00
C23G10.3 (predicted) F09A5.4	=	1.00
C23G10.3 (predicted) T16H12.5	=	1.00
C23G10.3 (predicted) Y42H9AR.3	=	1.00
C23G10.3 (predicted) C32E8.3	=	1.00
C23G10.3 (predicted) Y62E10A.11	=	1.00
C23G10.3 (predicted) Y71H2AM.5	=	1.00
C23G10.3 (predicted) T08B2.5	=	0.95
C23G10.3 (predicted) Y116A8C.27	=	1.00
C23G10.3 (predicted) C48A7.2	=	1.00
C23G10.3 (predicted) T27A10.3	=	1.00
C23G10.3 (predicted) T26A8.4	=	1.00
C23G10.3 (predicted) F54B11.3	=	1.00
C23G10.3 (predicted) T12E12.1	=	1.00
C23G10.3 (predicted) F09G2.3	=	1.00
C23G10.3 (predicted) W05H5.3	=	1.00
C23G10.3 (predicted) F14F3.1	=	1.00
C23G10.3 (predicted) F38H4.9	=	1.00
C23G10.4 (known) C56G2.7	=	2.0
C23G10.4 (predicted) W09H1.5	=	1.00
C23G10.4 (predicted) Y48A6B.9	=	1.00
C23G10.6 (predicted) C36B7.6	=	0.87
C23G10.6 (predicted) Y22D7AL.15	=	0.70
C23G10.6 (predicted) F55F8.5	=	0.96
C23G10.6 (predicted) T26A5.9	=	0.87
C23G10.6 (predicted) Y37E11AR.2	=	0.64
C23G10.6 (predicted) F16F9.1	=	0.96
C23G10.6 (predicted) C55A6.10	=	0.96
C23G10.6 (predicted) R166.2	=	0.87
C23H3.3 (predicted) C52B9.4	=	1.00
C23H3.7 (predicted) F53H8.1	=	1.00
C24A3.4 (predicted) ZK20.4	=	1.00
C24A3.4 (predicted) Y82E9BR.3	=	1.00
C24B5.4 (predicted) H06I04.4	=	1.00
C24F3.1 (predicted) F10B5.1	=	1.00
C24F3.1 (predicted) R12E2.1	=	1.00
C24F3.1 (predicted) Y53C10A.12	=	1.00
C24F3.1 (predicted) R13A5.8	=	1.00
C24F3.1 (predicted) F13B10.2	=	1.00
C24G6.6 (predicted) F55C5.8	=	0.95
C24G6.8 (predicted) W05G11.4	=	1.00
C24G6.8 (predicted) ZK637.2	=	0.89
C24G6.8 (predicted) ZK632.7	=	1.00
C24G6.8 (predicted) Y69A2AR.21	=	1.00
C24G6.8 (predicted) ZK20.3	=	1.00
C24G6.8 (predicted) Y62E10A.1	=	1.00
C24G6.8 (predicted) K11E4.4	=	1.00
C24G6.8 (predicted) C37A2.7	=	1.00
C24G6.8 (predicted) T11A5.6	=	1.00
C24G6.8 (predicted) K04C1.4	=	1.00
C24G6.8 (predicted) T12D8.6	=	1.00
C24G6.8 (predicted) R05F9.10	=	1.00
C24G6.8 (predicted) F40F9.7	=	1.00
C24G7.1 (predicted) W01F3.1	=	0.75
C24G7.1 (predicted) R05G6.10	=	0.59
C24G7.1 (predicted) Y57G11C.15	=	0.93
C24G7.2 (predicted) R05G6.10	=	0.63
C24G7.2 (predicted) Y57G11C.15	=	1.00
C24G7.2 (predicted) W01F3.1	=	0.80
C24G7.4 (predicted) Y57G11C.15	=	0.86
C24G7.4 (predicted) W01F3.1	=	0.80
C24G7.4 (predicted) R05G6.10	=	0.63
C24H11.6 (predicted) Y71H2AM.8	=	1.00
C24H11.7 (predicted) Y116A8C.9	=	1.00
C24H11.7 (predicted) F39B2.6	=	1.00
C25A1.11 (predicted) K02B12.1	=	1.00
C25A1.11 (predicted) R06A4.4	=	0.84
C25A1.3 (predicted) D1054.13	=	1.00
C25A1.3 (predicted) H06H21.6	=	1.00
C25A1.5 (predicted) F32D8.4	=	1.00
C25A1.5 (predicted) C49A1.4	=	1.00
C25B8.1 (predicted) T21H3.3	=	1.00
C25B8.1 (predicted) M02B7.6	=	1.00
C25B8.1 (predicted) T07G12.1	=	1.00
C25B8.3 (predicted) K05C4.1	=	1.00
C25B8.3 (predicted) Y37E11AL.7	=	1.00
C25B8.3 (predicted) ZC518.2	=	1.00
C25D7.6 (predicted) F34D10.2	=	1.00
C25D7.7 (predicted) C33B4.3	=	1.00
C25D7.7 (predicted) T16H12.5	=	1.00
C25D7.7 (predicted) W03F11.6	=	1.00
C25D7.7 (predicted) W02B9.1	=	1.00
C25D7.7 (predicted) F48F7.1	=	1.00
C25D7.7 (predicted) C48G7.3	=	1.00
C25D7.7 (predicted) ZC434.2	=	1.00
C25D7.7 (predicted) T20G5.5	=	1.00
C25D7.7 (predicted) ZK686.4	=	1.00
C25D7.7 (predicted) Y49E10.20	=	1.00
C25D7.7 (predicted) F28B4.2	=	1.00
C25D7.7 (predicted) R07E5.2	=	1.00
C25D7.7 (predicted) Y71G12B.11	=	1.00
C25D7.7 (predicted) T07D3.7	=	1.00
C25D7.7 (predicted) W05B10.4	=	1.00
C25D7.7 (predicted) H09G03.2	=	1.00
C25D7.7 (predicted) T14G10.2	=	1.00
C25D7.7 (predicted) C37C3.2	=	1.00
C25D7.7 (predicted) F26E4.7	=	0.82
C25D7.7 (predicted) C45G3.3	=	1.00
C25D7.7 (predicted) Y76A2B.6	=	1.00
C25D7.7 (predicted) F32H2.5	=	0.87
C25D7.7 (predicted) Y73B6A.4	=	1.00
C25D7.8 (predicted) F21D5.6	=	1.00
C25D7.8 (predicted) Y87G2A.9	=	1.00
C25E10.12 (predicted) Y37A1B.2	=	1.00
C25E10.12 (predicted) ZK858.1	=	1.00
C25E10.12 (predicted) Y75B8A.7	=	1.00
C25F6.3 (predicted) R09E10.7	=	1.00
C25F6.3 (predicted) F46G10.7	=	1.00
C25F6.3 (predicted) F46G10.3	=	1.00
C25F6.3 (predicted) F56B3.5	=	1.00
C25F6.3 (predicted) F21D5.6	=	1.00
C25F6.3 (predicted) Y48G1A.4	=	1.00
C25F6.7 (predicted) W07E6.4	=	1.00
C25F6.7 (predicted) W09C3.4	=	1.00
C25H3.14 (predicted) K08D12.3	=	0.88
C25H3.14 (predicted) F40F11.1	=	0.88
C25H3.14 (predicted) H13N06.5	=	0.88
C25H3.14 (predicted) C49H3.11	=	0.88
C25H3.14 (predicted) K04D7.1	=	0.88
C25H3.3 (predicted) K08D12.3	=	0.89
C25H3.3 (predicted) H13N06.5	=	0.89
C25H3.3 (predicted) C49H3.11	=	0.89
C25H3.3 (predicted) K04D7.1	=	0.89
C25H3.3 (predicted) F40F11.1	=	0.89
C25H3.9 (predicted) K08F8.4	=	1.00
C25H3.9 (predicted) F42H10.7	=	1.00
C25H3.9 (predicted) D1009.5	=	0.90
C26C6.2 (known) F32A6.4	=	2.0
C26C6.2 (predicted) K11E4.4	=	1.00
C26C6.2 (predicted) Y22D7AL.5	=	0.60
C26C6.2 (predicted) R08D7.1	=	1.00
C26C6.2 (predicted) F26H9.6	=	1.00
C26C6.5 (predicted) F42D1.2	=	1.00
C26C6.8 (predicted) F07C6.4	=	1.00
C26D10.2 (predicted) F33H2.7	=	1.00
C26D10.2 (predicted) E01G4.1	=	1.00
C26D10.3 (predicted) T22A3.2	=	1.00
C26D10.3 (predicted) Y46H3A.3	=	1.00
C26D10.3 (predicted) T27E4.2	=	1.00
C26D10.3 (predicted) F38E11.1	=	1.00
C26D10.3 (predicted) T27E4.9	=	1.00
C26D10.3 (predicted) F38E11.2	=	1.00
C26D10.3 (predicted) F52E1.7	=	0.93
C26D10.3 (predicted) F46G11.1	=	1.00
C26D10.3 (predicted) F08H9.3	=	1.00
C26D10.3 (predicted) F43D9.4	=	0.96
C26D10.3 (predicted) T27E4.8	=	1.00
C26D10.3 (predicted) F08H9.4	=	0.96
C26D10.3 (predicted) Y46H3A.2	=	1.00
C26D10.3 (predicted) Y105E8A.16	=	1.00
C26D10.3 (predicted) W02B12.10	=	1.00
C26D10.3 (predicted) T27E4.3	=	1.00
C26D10.3 (predicted) T25B9.9	=	1.00
C26D10.6 (predicted) Y47D3A.4	=	1.00
C26E6.3 (predicted) Y54G2A.1	=	0.46
C26E6.3 (predicted) W03D2.4	=	0.70
C26E6.3 (predicted) E01A2.2	=	0.80
C26E6.3 (predicted) F54C9.5	=	0.80
C26E6.3 (predicted) K02E10.2	=	1.00
C26E6.3 (predicted) K05F1.3	=	0.80
C26E6.3 (predicted) Y69A2AR.18	=	0.80
C26E6.3 (predicted) F31E3.2	=	0.80
C26E6.3 (predicted) M18.6	=	0.80
C26E6.3 (predicted) D1054.3	=	0.80
C26E6.3 (predicted) T25G12.5	=	0.80
C26E6.3 (predicted) T08G2.3	=	0.80
C26E6.4 (predicted) T23G4.1	=	1.00
C26E6.4 (predicted) ZC518.2	=	1.00
C26E6.5 (predicted) F47H4.10	=	1.93
C26E6.5 (predicted) F46A9.5	=	1.95
C26E6.6 (predicted) K10B3.10	=	1.00
C26E6.8 (known) F11H8.1	=	2.0
C26F1.2 (predicted) T07H6.2	=	0.75
C26F1.2 (predicted) Y74C9A.5	=	0.91
C26F1.2 (predicted) Y18D10A.19	=	0.80
C26F1.4 (predicted) D1022.8	=	1.00
C26F1.4 (predicted) F33G12.5	=	1.00
C26F1.4 (predicted) T07F10.3	=	1.00
C26F1.9 (predicted) F59A2.3	=	1.00
C26H9A.1 (predicted) F56A8.7	=	1.00
C26H9A.1 (predicted) K10B3.9	=	0.97
C26H9A.1 (predicted) ZK1128.5	=	0.97
C26H9A.1 (predicted) F46G10.3	=	0.97
C26H9A.1 (predicted) Y46G5A.13	=	0.97
[truncated: 6,878 more rows]
