# Supplementary material for: Building and analyzing protein interactome networks by cross-species comparisons
Source: BMC Syst Biol. 2010 Mar 30;4:36. doi: 10.1186/1752-0509-4-36 (PMC2859380; doi:10.1186/1752-0509-4-36)
Supplement: Additional file 9 — Zip Cele. A zipped folder containing files formatted for use in Cytoscape listed in Supplemental Table 3. These files are for Caenorhabditis elegans proteins. [file 1752-0509-4-36-S9.ZIP › cele/cele_ExperimentScore.eda]

cele_ExperimentScore.eda
AC3.3 (known) T23F1.6	=	2
AC3.3 (known) H04J21.3	=	2
AC3.3 (known) C05D2.1	=	1
AC3.3 (known) Y39B6A.1	=	1
AC3.3 (known) C37C3.6	=	1
AC3.3 (known) D1007.6	=	2
AC3.3 (known) C03A7.14	=	1
AC3.3 (known) Y39B6A.2	=	1
AC3.3 (known) T01D1.6	=	2
AC3.3 (known) AC3.4	=	1
AC3.3 (known) ZK1067.7	=	1
AC3.3 (known) C03A7.4	=	2
AC7.2 (known) ZK792.6	=	2
AC7.2 (known) W07G4.5	=	1
AH6.2 (known) F39H2.4	=	2
AH6.5 (known) F59B2.6	=	1
AH6.5 (known) T11B7.4	=	2
AH6.5 (known) W07B3.2	=	2
AH6.5 (known) F53G12.5	=	1
AH6.5 (known) C12D8.1	=	2
AH6.5 (known) T17H7.4	=	2
B0001.1 (known) C45G3.1	=	2
B0001.2 (known) F15B10.2	=	1
B0019.2 (known) K01G5.4	=	1
B0024.1 (known) D1007.6	=	2
B0024.1 (known) W07B3.2	=	2
B0024.11 (known) F10G7.4	=	1
B0024.12 (known) W02G9.3	=	1
B0024.12 (known) F42C5.8	=	1
B0024.12 (known) F22B5.2	=	1
B0024.12 (known) ZK945.2	=	1
B0024.12 (known) C25F6.2	=	2
B0024.12 (known) C38D4.6	=	1
B0024.12 (known) B0365.1	=	2
B0024.12 (known) K11H3.1	=	1
B0024.12 (known) W02G9.2	=	2
B0024.14 (known) F58E6.3	=	2
B0024.14 (known) F08C6.1	=	1
B0024.14 (known) F29G6.3	=	2
B0024.14 (known) ZK1067.7	=	2
B0024.14 (known) Y69H2.3	=	2
B0024.14 (known) Y39B6A.19	=	1
B0024.14 (known) Y64G10A.7	=	2
B0024.14 (known) F56B3.2	=	2
B0024.14 (known) C34G6.2	=	2
B0024.14 (known) ZK849.2	=	1
B0024.14 (known) C54D2.2	=	2
B0024.14 (known) F54A3.1	=	2
B0024.14 (known) T22F7.3	=	2
B0024.14 (known) F23B12.4	=	1
B0024.14 (known) ZC434.2	=	2
B0024.14 (known) F53A9.1	=	2
B0024.14 (known) T01B7.8	=	2
B0024.14 (known) F30H5.3	=	2
B0024.14 (known) F54B11.7	=	2
B0024.14 (known) T21D12.11	=	2
B0024.14 (known) K08E3.6	=	2
B0024.14 (known) R02F11.1	=	2
B0024.14 (known) C02C2.1	=	2
B0024.14 (known) T21B6.3	=	2
B0024.14 (known) F53A9.2	=	2
B0024.14 (known) Y65B4A.7	=	3
B0024.14 (known) F16B4.5	=	2
B0024.14 (known) Y69H2.10	=	1
B0024.14 (known) B0507.1	=	2
B0024.14 (known) H04J21.3	=	2
B0024.14 (known) T22H2.5	=	2
B0024.14 (known) B0024.14	=	2
B0024.14 (known) F48E8.1	=	2
B0024.14 (known) W03G1.5	=	2
B0024.14 (known) F44B9.6	=	1
B0024.14 (known) K08E7.5	=	1
B0024.14 (known) F43G9.11	=	2
B0024.14 (known) ZK849.1	=	1
B0024.14 (known) F41H10.8	=	2
B0024.14 (known) C37C3.6	=	2
B0024.14 (known) F42D1.2	=	2
B0024.14 (known) R05G6.7	=	2
B0024.14 (known) Y39B6A.1	=	2
B0024.14 (known) K07C11.7	=	2
B0025.1 (known) T19E7.3	=	1
B0025.2 (known) Y59A8A.1	=	2
B0034.3 (known) C17F4.7	=	2
B0034.3 (known) R05F9.10	=	2
B0035.1 (known) Y54G9A.6	=	2
B0035.1 (known) B0464.5	=	2
B0035.16 (known) B0464.5	=	1
B0035.16 (known) Y54G9A.6	=	1
B0035.2 (known) F26E4.8	=	2
B0035.2 (known) R05F9.10	=	2
B0035.6 (known) K01G5.1	=	2
B0041.2 (known) W07B3.2	=	2
B0041.2 (known) T17H7.4	=	2
B0041.4 (known) T09A5.10	=	2
B0041.4 (known) W07B3.2	=	2
B0041.4 (known) Y51H4A.17	=	2
B0041.4 (known) Y18D10A.8	=	2
B0041.4 (known) T01G9.5	=	2
B0041.4 (known) R11G11.7	=	2
B0041.4 (known) Y39E4B.1	=	2
B0041.4 (known) F08G2.5	=	2
B0041.4 (known) B0238.12	=	2
B0041.6 (known) B0041.6	=	2
B0205.3 (known) R13A5.8	=	1
B0205.3 (known) T10B10.1	=	1
B0205.3 (known) B0336.10	=	1
B0205.3 (known) C16C2.3	=	1
B0205.3 (known) F23F12.6	=	1
B0205.3 (known) F53G12.10	=	1
B0205.3 (known) K11H3.1	=	1
B0205.3 (known) F55D10.2	=	1
B0205.3 (known) F15B9.10	=	1
B0205.3 (known) Y39B6A.20	=	1
B0205.3 (known) F23C8.5	=	1
B0205.3 (known) C23H3.4	=	1
B0205.3 (known) ZK20.3	=	1
B0205.3 (known) K09E2.3	=	1
B0205.3 (known) W09C5.1	=	1
B0205.3 (known) K08A8.1	=	1
B0205.3 (known) T02E9.2	=	1
B0205.3 (known) F57F5.1	=	1
B0205.3 (known) T23B5.1	=	1
B0205.3 (known) F15B9.5	=	1
B0205.3 (known) B0336.2	=	1
B0205.3 (known) F20D12.1	=	1
B0205.3 (known) T24D8.1	=	1
B0205.7 (known) T01G9.6	=	1
B0207.4 (known) F18C5.2	=	1
B0207.4 (known) F02E8.1	=	2
B0207.4 (known) C14F11.6	=	2
B0207.4 (known) Y39G10AR.13	=	2
B0207.4 (known) F41C3.5	=	2
B0207.4 (known) B0207.4	=	1
B0207.6 (known) C34E10.2	=	2
B0213.11 (known) F54D7.2	=	2
B0218.3 (known) F59A2.1	=	2
B0218.3 (known) W02G9.3	=	1
B0218.3 (known) B0547.1	=	2
B0218.3 (known) F41E6.6	=	2
B0218.3 (known) C54G4.1	=	1
B0218.3 (known) F54D5.7	=	2
B0218.3 (known) R02F2.9	=	2
B0218.3 (known) Y75B8A.20	=	2
B0218.3 (known) T12G3.1	=	2
B0218.3 (known) B0336.7	=	2
B0218.3 (known) F10E7.8	=	2
B0218.3 (known) T09B4.9	=	2
B0218.3 (known) C38D4.6	=	1
B0218.3 (known) F29G6.3	=	2
B0218.3 (known) W02G9.2	=	2
B0218.3 (known) K11E8.1	=	2
B0218.3 (known) Y46G5A.31	=	2
B0218.3 (known) C15C8.2	=	2
B0218.3 (known) F32B6.1	=	2
B0218.3 (known) K04G7.3	=	1
B0218.3 (known) C44C8.6	=	2
B0218.3 (known) F54D5.8	=	1
B0218.3 (known) Y59A8B.7	=	2
B0222.6 (known) K01G5.4	=	2
B0222.7 (known) M01E11.2	=	2
B0222.8 (known) T01G1.1	=	1
B0222.8 (known) C40A11.2	=	2
B0238.1 (known) M110.5	=	2
B0238.12 (known) Y39B6A.1	=	2
B0238.12 (known) Y57A10C.6	=	2
B0238.12 (known) R05F9.10	=	3
B0238.12 (known) Y39B6A.19	=	1
B0244.8 (known) C35B8.2	=	1
B0250.1 (known) C44H4.5	=	2
B0250.1 (known) W09H1.6	=	2
B0250.1 (known) T11B7.4	=	2
B0250.1 (known) F53G12.5	=	1
B0250.1 (known) K08E3.7	=	2
B0250.1 (known) C07H6.5	=	2
B0250.2 (known) W04D2.1	=	2
B0252.3 (known) T22D1.9	=	1
B0272.1 (known) F15B10.2	=	1
B0272.2 (known) C15H9.4	=	2
B0272.2 (known) F17C11.9	=	2
B0272.4 (known) Y49F6C.3	=	2
B0272.4 (known) R09B5.5	=	2
B0280.5 (known) K01G5.4	=	2
B0280.8 (known) T27F2.3	=	2
B0280.8 (known) ZK930.3	=	1
B0280.8 (known) M03D4.1	=	1
B0280.8 (known) B0280.8	=	2
B0280.8 (known) C27B7.4	=	2
B0281.5 (known) C36B1.4	=	1
B0281.5 (known) Y108G3AL.1	=	2
B0281.5 (known) R12B2.1	=	1
B0286.3 (known) B0286.3	=	4
B0286.4 (known) B0286.4	=	2
B0286.4 (known) C49A1.4	=	1
B0286.4 (known) F44G3.9	=	2
B0303.15 (known) T09A5.10	=	2
B0303.7 (known) F47G6.1	=	2
B0303.9 (known) R07H5.8	=	2
B0310.5 (known) F08G2.5	=	2
B0336.1 (known) W10C8.2	=	1
B0336.10 (known) T28A8.7	=	1
B0336.10 (known) T04H1.2	=	2
B0336.2 (known) W02G9.3	=	1
B0336.2 (known) F25E2.5	=	1
B0336.2 (known) W02G9.2	=	2
B0336.2 (known) B0464.5	=	2
B0336.5 (known) T01D1.6	=	1
B0336.6 (known) T17H7.4	=	2
B0336.6 (known) T11B7.4	=	2
B0336.6 (known) C18H9.7	=	2
B0336.6 (known) F47G6.1	=	2
B0336.7 (known) Y79H2A.11	=	2
B0336.7 (known) T05C12.6	=	2
B0336.7 (known) C27B7.1	=	1
B0336.9 (known) F59A2.4	=	1
B0348.6 (known) Y18D10A.8	=	2
B0350.2 (known) M142.1	=	2
B0350.2 (known) F44G3.9	=	2
B0350.2 (known) R12B2.1	=	1
B0361.10 (known) T23G7.3	=	2
B0365.1 (known) F47G6.1	=	2
B0365.3 (known) T17H7.4	=	2
B0379.4 (known) R06B9.3	=	2
B0391.10 (known) C47D12.2	=	2
B0393.1 (known) Y37H9A.6	=	2
B0393.1 (known) F37C12.11	=	2
B0393.1 (known) ZK849.1	=	1
B0393.1 (known) C34E10.6	=	1
B0393.1 (known) ZK849.2	=	1
B0393.1 (known) K01G5.4	=	2
B0393.1 (known) F46G11.3	=	2
B0393.2 (known) F10B5.4	=	2
B0393.3 (known) W06F12.1	=	1
B0399.2 (known) E01H11.1	=	1
B0412.1 (known) C27B7.1	=	1
B0414.6 (known) T07A9.3	=	2
B0414.6 (known) B0414.6	=	1
B0414.6 (known) F42G4.3	=	2
B0414.6 (known) B0547.1	=	2
B0414.6 (known) T21G5.3	=	1
B0414.8 (known) W07B3.2	=	1
B0414.8 (known) F56E3.3	=	1
B0414.8 (known) F25H2.13	=	1
B0414.8 (known) F57A10.5	=	1
B0414.8 (known) F08C6.3	=	1
B0416.5 (known) F31C3.1	=	2
B0432.2 (known) T23C6.5	=	2
B0432.6 (known) F40E10.4	=	2
B0432.8 (known) F39B2.2	=	1
B0454.1 (known) W07B3.2	=	2
B0454.1 (known) K09B11.9	=	1
B0454.8 (known) T28A11.11	=	2
B0464.5 (known) F46F11.2	=	2
B0464.5 (known) C47E8.5	=	2
B0464.5 (known) T19A5.1	=	2
B0464.5 (known) C32F10.1	=	2
B0464.5 (known) H02I12.5	=	2
B0464.5 (known) T04H1.2	=	2
B0464.5 (known) F26H11.2	=	1
B0464.5 (known) W07B3.2	=	2
B0464.5 (known) F59A2.4	=	1
B0464.5 (known) Y48E1B.1	=	2
B0464.5 (known) F44G3.9	=	2
B0464.8 (known) T20B12.2	=	2
B0464.9 (known) F43C1.2	=	1
B0478.1 (known) R03D7.6	=	1
B0478.1 (known) F42G10.2	=	2
B0478.3 (known) C49A1.4	=	1
B0495.2 (known) R03D7.6	=	1
B0495.5 (known) F46F2.2	=	1
B0495.9 (known) W04D2.1	=	2
B0496.7 (known) C17H12.1	=	2
B0496.7 (known) B0547.1	=	2
B0496.7 (known) R06F6.4	=	2
B0496.7 (known) C09H6.2	=	2
B0507.1 (known) F27C1.7	=	1
B0507.1 (known) F43G9.11	=	2
B0507.1 (known) Y39B6A.1	=	2
B0507.1 (known) R05F9.10	=	2
B0507.1 (known) F18A1.6	=	2
B0507.1 (known) ZK849.2	=	1
B0507.1 (known) ZK849.1	=	1
B0507.1 (known) Y39G10AR.17	=	1
B0507.1 (known) F54C9.5	=	2
B0507.1 (known) K04F10.7	=	2
B0507.1 (known) Y39B6A.19	=	1
B0507.1 (known) Y37A1B.1	=	1
B0507.1 (known) T21H3.1	=	1
B0511.5 (known) C07H6.5	=	2
B0511.6 (known) Y48E1B.13	=	1
B0511.8 (known) Y69A2AR.30	=	2
B0511.9 (known) F10B5.6	=	2
B0513.1 (known) C49A1.4	=	1
B0513.1 (known) F28D1.10	=	1
B0513.1 (known) F14F3.1	=	2
B0513.2 (known) T05E7.5	=	1
B0523.3 (known) ZK381.4	=	1
B0545.4 (known) K07C11.2	=	2
B0547.1 (known) ZC504.4	=	1
B0547.1 (known) F35G12.9	=	2
B0547.1 (known) K08B4.1	=	1
B0547.1 (known) T27F2.3	=	2
B0547.1 (known) T21G5.3	=	2
B0547.1 (known) Y51H4A.17	=	2
B0547.1 (known) C18C4.10	=	1
B0547.1 (known) C35A5.9	=	1
B0547.1 (known) Y69A2AR.30	=	2
B0547.1 (known) C04F12.3	=	2
B0547.1 (known) Y48G8AL.6	=	1
B0547.1 (known) ZK370.2	=	2
B0547.1 (known) ZK418.4	=	1
B0547.1 (known) F43C1.2	=	1
B0547.1 (known) Y63D3A.4	=	2
B0547.1 (known) W09H1.6	=	2
B0547.1 (known) F42G8.3	=	2
B0547.1 (known) T21C9.4	=	2
BE0003N10.3 (known) Y17G7B.14	=	1
C01B10.3 (known) T18D3.7	=	2
C01B10.4 (known) R11D1.3	=	1
C01B10.4 (known) R03G5.6	=	1
C01B10.8 (known) C04E12.6	=	2
C01B10.8 (known) Y58A7A.1	=	2
C01B10.8 (known) W06B11.1	=	2
C01B10.8 (known) C09H5.6	=	2
C01B10.8 (known) C14B9.8	=	2
C01B10.8 (known) W03D2.5	=	1
C01B10.8 (known) C53C11.2	=	2
C01B10.8 (known) K02D3.1	=	2
C01B10.8 (known) ZK1067.7	=	2
C01B10.8 (known) F59A1.11	=	2
C01B10.8 (known) F45E6.4	=	2
C01B10.8 (known) W10D9.5	=	2
C01B10.8 (known) T13B5.8	=	2
C01B10.8 (known) W07G1.5	=	1
C01B10.8 (known) C17E4.5	=	2
C01B10.8 (known) C46C11.3	=	2
C01B10.8 (known) Y113G7B.23	=	4
C01B10.8 (known) F46A9.2	=	2
C01B10.8 (known) ZK84.6	=	1
C01B10.8 (known) F54D8.1	=	2
C01B12.1 (known) C39E9.14	=	2
C01B7.4 (known) C45G9.5	=	2
C01B7.6 (known) F33E2.2	=	1
C01F6.1 (known) K10C8.3	=	2
C01F6.1 (known) T22A3.3	=	1
C01F6.1 (known) ZK1055.7	=	2
C01F6.4 (known) C15F1.3	=	2
C01F6.5 (known) T20G5.11	=	1
C01F6.6 (known) C01G8.5	=	2
C01G12.1 (known) Y18D10A.5	=	2
C01G5.6 (known) ZK20.3	=	1
C01G5.8 (known) F54B11.3	=	1
C01G5.8 (known) K12C11.2	=	2
C01G6.1 (known) C34E10.6	=	1
C01G6.4 (known) T17H7.4	=	2
C01G6.4 (known) Y104H12A.1	=	2
C01G8.5 (known) F57G4.5	=	2
C01G8.5 (known) H22K11.1	=	2
C01G8.5 (known) C18B2.5	=	2
C01G8.5 (known) C38D4.6	=	1
C01G8.5 (known) T07C4.1	=	2
C01H6.7 (known) C18C4.10	=	1
C01H6.7 (known) ZK858.4	=	2
C01H6.9 (known) F54C8.3	=	2
C02A12.1 (known) Y105E8B.4	=	2
C02A12.1 (known) C54F6.14	=	2
C02A12.1 (known) D1037.3	=	2
C02B10.5 (known) C49A1.4	=	1
C02B10.5 (known) F14F3.1	=	2
C02B8.3 (known) Y65B4BR.5	=	2
C02B8.3 (known) T07H6.2	=	2
C02C2.1 (known) F17E5.1	=	1
C02C6.1 (known) C49G7.1	=	1
C02E7.3 (known) D1007.6	=	2
C02E7.8 (known) R107.8	=	1
C02F12.4 (known) C34D10.1	=	2
C02F12.4 (known) W06D4.6	=	1
C02F12.8 (known) T17H7.4	=	2
C02F12.8 (known) C49A1.4	=	1
C02F12.8 (known) W07B3.2	=	2
C02F12.8 (known) F14F3.1	=	2
C02F4.2 (known) F54E7.7	=	1
C02F4.2 (known) W07B3.2	=	1
C02F5.1 (known) T10B5.6	=	1
C02F5.1 (known) R12B2.4	=	1
C02F5.1 (known) Y47G6A.24	=	1
C02F5.1 (known) K11E8.1	=	2
C02F5.1 (known) W01B6.9	=	1
C02F5.1 (known) Y92C3B.1	=	1
C02F5.1 (known) C42D8.2	=	2
C02F5.1 (known) T04C10.2	=	2
C02F5.1 (known) F15E11.15	=	1
C02F5.1 (known) C34B2.2	=	1
C02F5.1 (known) F26F4.13	=	1
C02F5.1 (known) T03F1.9	=	2
C02F5.1 (known) R13F6.1	=	1
C02F5.1 (known) F26H11.1	=	1
C02F5.10 (known) T04C10.2	=	1
C02F5.10 (known) C42D8.2	=	1
C02F5.7 (known) ZK20.3	=	1
C02F5.7 (known) Y76B12C.2	=	1
C02F5.9 (known) Y79H2A.1	=	1
C02F5.9 (known) C30F8.2	=	1
C02F5.9 (known) C06G3.6	=	2
C02F5.9 (known) W02G9.2	=	1
C02F5.9 (known) D1005.1	=	1
C02F5.9 (known) C08E3.9	=	2
C02F5.9 (known) R06C1.3	=	2
C02F5.9 (known) W02G9.3	=	1
C02F5.9 (known) F59A2.4	=	1
C02F5.9 (known) ZK1098.4	=	1
C02F5.9 (known) C06A8.1	=	1
C02F5.9 (known) F44G3.9	=	2
C03A7.13 (known) T17H7.4	=	2
C03A7.14 (known) T28A11.11	=	2
C03A7.14 (known) R09B5.5	=	2
C03A7.14 (known) C03A7.4	=	2
C03A7.14 (known) C53C7.1	=	1
C03A7.14 (known) H04J21.3	=	2
C03A7.14 (known) T23F1.6	=	2
C03A7.14 (known) T01D1.6	=	2
C03A7.14 (known) C40A11.2	=	2
C03A7.4 (known) H04J21.3	=	2
C03A7.4 (known) ZK1067.7	=	2
C03A7.4 (known) W04D2.1	=	2
C03A7.4 (known) Y39B6A.1	=	2
C03A7.4 (known) C09G5.5	=	2
C03A7.4 (known) T20F5.4	=	2
C03A7.4 (known) F30H5.3	=	2
C03A7.4 (known) R09B5.5	=	2
C03A7.4 (known) K10H10.2	=	2
C03A7.4 (known) M195.2	=	2
C03A7.4 (known) W03G1.5	=	2
C03A7.4 (known) C23G10.3	=	2
C03A7.4 (known) F58F12.1	=	2
C03A7.4 (known) M02G9.1	=	2
C03A7.4 (known) Y69H2.3	=	2
C03A7.4 (known) Y38A8.2	=	2
C03A7.4 (known) Y22F5A.5	=	2
C03A7.4 (known) F43E2.5	=	2
C03A7.4 (known) C03A7.4	=	2
C03A7.4 (known) T01D1.6	=	2
C03A7.4 (known) W09D10.1	=	2
C03A7.4 (known) F29G6.3	=	2
C03A7.4 (known) K12G11.3	=	2
C03A7.4 (known) Y71F9AL.13	=	2
C03A7.4 (known) F40F4.3	=	2
C03A7.4 (known) W02B12.1	=	2
C03A7.4 (known) F44D12.4	=	2
C03A7.4 (known) F29C12.1	=	1
C03A7.4 (known) Y22F5A.4	=	2
C03A7.4 (known) C32E8.2	=	1
C03A7.4 (known) F11G11.11	=	2
C03A7.4 (known) Y67H2A.6	=	2
C03A7.4 (known) F07A5.2	=	2
C03A7.4 (known) K07A1.8	=	2
C03A7.4 (known) M01F1.2	=	2
C03A7.4 (known) T28A11.11	=	2
C03A7.4 (known) F08F3.7	=	2
C03A7.4 (known) Y39B6A.19	=	1
C03A7.4 (known) C17G10.5	=	2
C03A7.4 (known) T05F1.3	=	2
C03A7.4 (known) VZK822L.1	=	2
C03A7.4 (known) R13A5.8	=	2
C03A7.7 (known) T28A11.11	=	2
C03A7.8 (known) T28A11.11	=	2
C03B8.4 (known) F28D1.10	=	1
C03C10.3 (known) K08F11.3	=	2
C03C10.3 (known) C03C10.3	=	2
C03C10.4 (known) Y105E8B.5	=	2
C03C10.4 (known) C05D11.10	=	2
C03C10.4 (known) T04H1.2	=	2
C03C10.4 (known) W07B3.2	=	2
C03C10.4 (known) Y15E3A.1	=	1
C03C10.4 (known) F27C1.6	=	2
C03G6.17 (known) Y51H4A.8	=	2
C03G6.3 (known) K01G5.1	=	2
C04A11.1 (known) F45E1.6	=	2
C04A2.3 (known) C49A1.4	=	1
C04B4.3 (known) H21P03.3	=	2
C04C11.1 (known) T11B7.4	=	1
C04C3.2 (known) DY3.2	=	2
C04C3.3 (known) T03F6.1	=	2
C04C3.3 (known) ZK892.7	=	2
C04C3.3 (known) Y69A2AR.30	=	2
C04C3.3 (known) Y39E4A.3	=	2
C04C3.3 (known) T01D1.6	=	2
C04C3.5 (known) Y75B8A.12	=	1
C04C3.5 (known) W07B3.2	=	1
C04C3.5 (known) T16G1.11	=	1
C04C3.5 (known) T07D4.2	=	1
C04F1.3 (known) K08H2.6	=	2
C04F12.3 (known) F54G8.4	=	2
C04F12.3 (known) ZK455.1	=	2
C04F12.3 (known) F52C6.2	=	2
C04F12.3 (known) F37A4.9	=	2
C04F12.3 (known) T14F9.1	=	2
C04F12.3 (known) F25B5.4	=	1
C04F12.3 (known) ZK1055.7	=	2
C04F12.3 (known) H12C20.5	=	2
C04F12.3 (known) Y39B6A.19	=	1
C04F12.3 (known) Y41C4A.14	=	1
C04F12.3 (known) C36C9.1	=	2
C04F12.3 (known) R02F2.5	=	2
C04F12.3 (known) K04G2.6	=	2
C04F12.3 (known) T04F8.7	=	1
C04F12.3 (known) F25B5.7	=	1
C04F12.3 (known) Y39B6A.1	=	2
C04F12.3 (known) C04F12.3	=	2
C04F12.9 (known) C38D4.6	=	1
C04F12.9 (known) Y24D9A.4	=	2
C04F12.9 (known) F57B10.5	=	2
C04F12.9 (known) Y104H12A.1	=	2
C04F12.9 (known) Y49E10.6	=	2
C04F12.9 (known) F25B3.6	=	2
C04F5.3 (known) F31D5.2	=	2
C04F5.8 (known) F44G3.9	=	2
C04F6.1 (known) K01G5.4	=	2
C04F6.1 (known) ZK673.7	=	2
C04G6.10 (known) C05D2.1	=	1
C04H5.1 (known) W07B3.2	=	2
C04H5.6 (known) R12B2.1	=	1
C05B10.1 (known) R03D7.6	=	1
C05C10.3 (known) R09B5.5	=	2
C05C10.4 (known) W03D2.4	=	1
C05C10.5 (known) C27A2.6	=	1
C05C10.5 (known) F54D10.7	=	1
C05C10.5 (known) K08B4.1	=	1
C05C10.6 (known) K08B4.1	=	1
C05C12.4 (known) ZK856.11	=	2
C05C12.5 (known) D1007.6	=	2
C05C8.1 (known) F17E5.1	=	1
C05C8.4 (known) F28D1.10	=	1
C05C8.6 (known) F52B11.1	=	2
C05C8.6 (known) C05C8.6	=	2
C05C8.6 (known) Y116F11B.12	=	2
C05C8.6 (known) K04A8.6	=	2
C05C8.6 (known) F37B1.1	=	2
C05C8.6 (known) C27B7.4	=	2
C05C8.6 (known) Y7A5A.2	=	2
C05C8.7 (known) C49G7.1	=	1
C05C8.8 (known) K08H2.8	=	2
C05D11.10 (known) ZK1055.1	=	2
C05D11.10 (known) R01H10.6	=	2
C05D11.10 (known) F49H12.3	=	2
C05D11.10 (known) T22A3.3	=	1
C05D11.11 (known) Y63D3A.4	=	2
C05D11.11 (known) W03D2.4	=	1
C05D12.5 (known) ZK849.1	=	1
C05D12.5 (known) ZK849.2	=	1
C05D2.1 (known) ZK1067.7	=	1
C05D2.1 (known) F30H5.3	=	1
C05D2.1 (known) C53B4.5	=	1
C05D2.1 (known) R05D11.8	=	1
C05D2.1 (known) T23F1.6	=	1
C05D2.1 (known) ZK1193.1	=	1
C05D2.1 (known) C47E8.5	=	1
C05D2.1 (known) C34E10.6	=	2
C05D2.1 (known) F45D3.4	=	1
C05D2.1 (known) T21B6.3	=	1
C05D2.1 (known) T22H2.5	=	2
C05D2.10 (known) T18H9.7	=	2
C05D2.4 (known) F07H5.2	=	1
C05D2.5 (known) K09B11.9	=	1
C05D9.1 (known) D2013.2	=	2
C05D9.1 (known) R02F2.5	=	2
C05D9.1 (known) Y38C1AA.7	=	2
C05D9.1 (known) C18E9.9	=	2
C05D9.1 (known) Y59A8B.22	=	1
C05D9.1 (known) Y75B8A.35	=	2
C05D9.1 (known) F25D7.1	=	2
C05D9.1 (known) F17E9.5	=	2
C05D9.1 (known) Y38A8.2	=	1
C05D9.1 (known) W06A7.3	=	2
C05D9.1 (known) F45H10.4	=	2
C05D9.1 (known) C36H8.1	=	2
C05D9.7 (known) C40C9.5	=	2
C05E11.3 (known) K07C11.2	=	2
C05E4.9 (known) D2030.6	=	2
C05E4.9 (known) F28D1.10	=	1
C05E4.9 (known) F32E10.4	=	1
C05G5.1 (known) Y39G10AR.8	=	2
C05G6.1 (known) K10C3.6	=	1
C06A1.1 (known) Y41C4A.14	=	2
C06A1.1 (known) F23C8.4	=	2
C06A5.3 (known) C07H6.5	=	1
C06A5.9 (known) M01E11.2	=	2
C06A5.9 (known) T05C12.6	=	2
C06A5.9 (known) T04H1.2	=	2
C06A5.9 (known) T20H4.5	=	2
C06A5.9 (known) F27C1.6	=	2
C06A5.9 (known) T05H4.14	=	2
C06A5.9 (known) F37C12.4	=	2
C06A5.9 (known) Y94H6A.6	=	1
C06A5.9 (known) F31E3.2	=	2
C06A5.9 (known) T07D4.2	=	1
C06A5.9 (known) F43G9.11	=	2
C06A5.9 (known) H04J21.3	=	2
C06A5.9 (known) W07B3.2	=	2
C06A5.9 (known) R11D1.8	=	2
C06A5.9 (known) C18C4.10	=	1
C06A6.2 (known) K08B4.1	=	2
C06A6.2 (known) C18H9.7	=	2
C06A6.2 (known) T04H1.2	=	2
C06A6.2 (known) Y51H4A.17	=	2
C06A6.2 (known) R06B10.4	=	2
C06A6.5 (known) F07C4.11	=	2
C06A8.1 (known) CD4.6	=	1
C06A8.1 (known) Y69A2AR.30	=	2
C06A8.3 (known) T23G11.3	=	2
C06A8.5 (known) T17H7.4	=	2
C06A8.5 (known) K09B11.9	=	1
C06A8.5 (known) W07B3.2	=	2
C06A8.5 (known) F43C1.2	=	1
C06C3.1 (known) Y92C3B.2	=	2
C06C3.1 (known) W04D2.1	=	2
C06C3.1 (known) K09B11.9	=	1
C06C3.1 (known) T11B7.4	=	2
C06C3.1 (known) F43C1.2	=	1
C06C3.8 (known) C09G4.3	=	2
C06E1.1 (known) D2013.2	=	2
C06E1.4 (known) C15A11.3	=	1
C06E1.9 (known) F10C5.1	=	2
C06E4.2 (known) Y38A10A.5	=	2
C06E4.2 (known) F33D4.6	=	1
C06E4.2 (known) R05F9.10	=	2
C06E4.2 (known) D1007.6	=	2
C06E4.2 (known) W01B6.9	=	2
C06E7.4 (known) C14A4.11	=	2
C06E7.4 (known) T04H1.2	=	2
C06E7.4 (known) T17H7.4	=	2
C06E7.4 (known) T11B7.4	=	2
C06E7.4 (known) W06F12.1	=	1
C06E7.4 (known) R12B2.1	=	1
C06E7.4 (known) K09B11.9	=	1
C06E7.4 (known) T09A5.10	=	1
C06E7.4 (known) R09B5.5	=	2
C06E8.3 (known) C38D4.5	=	2
C06G1.4 (known) F48F7.1	=	1
C06G1.4 (known) K12H4.8	=	1
C06G1.4 (known) C44H4.5	=	1
C06G3.1 (known) K10C3.6	=	1
C06G3.10 (known) K10C3.6	=	1
C06G3.10 (known) F56E3.3	=	2
C06G3.6 (known) F47G6.1	=	2
C06G3.6 (known) Y41C4A.14	=	1
C06G3.6 (known) PAR2.1	=	2
C06G3.6 (known) T04H1.2	=	2
C06G3.6 (known) F46G11.1	=	2
C06G3.6 (known) C36B1.4	=	1
C06G3.6 (known) D1054.2	=	1
C06G3.6 (known) F17E5.1	=	1
C06G3.6 (known) W04D2.1	=	2
C06G3.6 (known) T05C12.6	=	2
C06G3.6 (known) F01F1.4	=	2
C06G8.1 (known) M02B7.3	=	2
C06G8.4 (known) T01G9.5	=	2
C06H2.1 (known) C18H9.7	=	2
C06H2.6 (known) Y97E10AR.7	=	2
C07A12.3 (known) Y38A10A.5	=	1
C07A12.3 (known) R13A5.4	=	1
C07A12.3 (known) F01F1.12	=	1
C07A12.4 (known) Y41C4A.14	=	1
C07A12.4 (known) H26D21.1	=	1
C07A9.3 (known) C07A9.3	=	1
C07A9.3 (known) F10G7.3	=	1
C07B5.3 (known) Y39E4B.1	=	2
C07D10.2 (known) ZK849.1	=	1
C07D10.2 (known) ZK849.2	=	1
C07E3.1 (known) T17H7.4	=	2
C07E3.10 (known) T17H7.4	=	1
C07E3.3 (known) W09H1.6	=	2
C07F11.1 (known) T25C8.2	=	1
C07F11.1 (known) C48D5.1	=	1
C07G1.5 (known) F14F3.1	=	2
C07G1.5 (known) C34G6.7	=	1
C07G2.1 (known) T04H1.6	=	1
C07G2.3 (known) K01G5.2	=	1
C07G2.3 (known) F11D5.3	=	2
C07G2.3 (known) F13B12.4	=	2
C07G2.3 (known) T10C6.5	=	2
C07G2.3 (known) K08F4.4	=	2
C07H6.1 (known) C27D9.1	=	1
C07H6.5 (known) R05D11.8	=	2
C07H6.5 (known) T10G3.6	=	1
C07H6.5 (known) W05H7.4	=	2
C07H6.5 (known) D1054.9	=	2
C07H6.5 (known) ZK1025.9	=	2
C07H6.5 (known) F52E1.7	=	1
C07H6.5 (known) W03C9.7	=	1
C07H6.5 (known) C09F5.2	=	2
C07H6.5 (known) C34G6.5	=	1
C07H6.5 (known) W06E11.7	=	1
C07H6.5 (known) F07C4.5	=	2
C07H6.5 (known) F46H5.3	=	2
C07H6.5 (known) C27A2.6	=	1
C07H6.5 (known) F46A9.4	=	2
C07H6.5 (known) C27F2.8	=	2
C07H6.5 (known) F14F9.4	=	2
C07H6.5 (known) T26H5.4	=	2
C07H6.7 (known) K10D6.4	=	1
C07H6.7 (known) R05D8.8	=	1
C07H6.7 (known) F53F1.4	=	1
C08B11.1 (known) W03D8.9	=	2
C08B11.1 (known) K04F10.6	=	2
C08B11.1 (known) F52D10.3	=	2
C08B11.1 (known) C38D4.6	=	1
C08B11.1 (known) ZK381.1	=	2
C08B11.2 (known) K08F11.2	=	1
C08B11.7 (known) C56G2.6	=	1
C08B11.7 (known) C56G2.7	=	2
C08B11.9 (known) K02F2.2	=	2
C08C3.2 (known) Y108G3AL.1	=	1
C08C3.3 (known) C34B2.4	=	2
C08C3.3 (known) C49A1.4	=	1
C08F8.8 (known) C47E8.5	=	2
C08F8.8 (known) W02D3.9	=	2
C08F8.8 (known) F49H12.3	=	2
C08F8.8 (known) C38D4.6	=	1
C08F8.8 (known) H19N07.1	=	2
C08F8.8 (known) C32F10.6	=	1
C08F8.8 (known) ZK1098.4	=	2
C08G9.2 (known) K01G5.1	=	2
C09B8.6 (known) C44B11.1	=	1
C09B8.6 (known) Y51H4A.17	=	1
C09B8.6 (known) T28A11.11	=	1
C09B8.7 (known) W07B3.2	=	1
C09B8.7 (known) T16H12.5	=	1
C09D4.5 (known) K07D4.3	=	1
C09D4.5 (known) C54F6.14	=	2
C09D4.5 (known) Y51H4A.17	=	2
C09D4.5 (known) F08G2.5	=	2
C09D8.1 (known) Y37D8A.8	=	1
C09G1.1 (known) ZK328.5	=	2
C09G1.1 (known) ZC395.8	=	2
C09G1.1 (known) T06D8.5	=	2
C09G1.1 (known) C14C11.5	=	2
C09G1.1 (known) T27F2.2	=	2
C09G1.1 (known) Y39B6A.11	=	2
C09G1.1 (known) T05F1.4	=	2
C09G1.1 (known) R31.1	=	2
C09G1.4 (known) K09B11.9	=	1
C09G1.4 (known) R09B5.5	=	2
C09G1.4 (known) C49A1.4	=	1
C09G1.4 (known) F14F3.1	=	2
C09G1.4 (known) T11B7.4	=	2
C09G4.1 (known) C39F7.4	=	1
C09G4.3 (known) F55A11.3	=	2
C09G4.3 (known) F43C1.4	=	2
C09G4.3 (known) F35G12.9	=	2
C09G4.3 (known) F54D5.7	=	2
C09G4.3 (known) F54D5.8	=	1
C09G4.3 (known) M60.4	=	1
C09G4.3 (known) C32F10.6	=	1
C09G4.3 (known) T02G5.8	=	2
C09G4.3 (known) Y73B6A.5	=	1
C09G4.3 (known) F42C5.8	=	1
C09G4.3 (known) H31G24.4	=	1
C09G4.3 (known) T06E6.2	=	1
C09G4.3 (known) F42D1.2	=	2
C09G4.3 (known) ZC455.1	=	2
C09G4.3 (known) C39D10.7	=	2
C09G4.3 (known) ZK1240.2	=	2
C09G4.3 (known) F35C5.5	=	2
C09G4.3 (known) C14C6.3	=	2
C09G4.5 (known) F13C5.6	=	1
C09G4.5 (known) F25H8.2	=	1
C09G4.5 (known) C39E9.13	=	1
C09G4.5 (known) K12H4.5	=	1
C09G5.5 (known) Y51H4A.17	=	2
C09G5.5 (known) F35F11.1	=	2
C09G9.6 (known) T10B11.2	=	2
C09H10.6 (known) F53B3.1	=	2
C09H10.6 (known) C53A5.3	=	2
C09H10.8 (known) D1007.6	=	2
C09H6.2 (known) F17E5.1	=	2
C09H6.2 (known) C09H6.2	=	1
C10C6.2 (known) Y51H4A.8	=	2
C10C6.2 (known) Y7A9D.1	=	2
C10C6.2 (known) Y39B6A.7	=	2
C10F3.5 (known) H42K12.1	=	1
C10G11.5 (known) Y41C4A.14	=	1
C10G11.7 (known) W06F12.1	=	1
C10G11.7 (known) F23H12.2	=	2
C10G6.1 (known) T26A5.9	=	1
C10G8.7 (known) C49A1.4	=	1
C10H11.10 (known) C18C4.10	=	1
C10H11.10 (known) K01G5.2	=	1
C10H11.10 (known) M7.2	=	2
C11E4.6 (known) C14F5.5	=	1
C11E4.6 (known) R07G3.8	=	2
C11E4.6 (known) T28A8.1	=	2
C11G6.4 (known) C33G8.6	=	1
C12C8.1 (known) F15B10.2	=	1
C12C8.1 (known) F30H5.1	=	1
C12C8.3 (known) F15B10.2	=	1
C12D8.1 (known) D1046.1	=	2
C12D8.1 (known) ZC513.6	=	2
C12D8.1 (known) C18E9.3	=	2
C12D8.1 (known) F59E12.9	=	2
C12D8.1 (known) C16B8.3	=	2
C12D8.1 (known) Y63D3A.5	=	2
C12D8.1 (known) ZK643.5	=	2
C12D8.1 (known) C27B7.4	=	2
C12D8.1 (known) F36A2.1	=	2
C12D8.1 (known) ZK849.1	=	1
C12D8.1 (known) C25F6.2	=	2
C12D8.1 (known) ZK1248.2	=	2
C12D8.1 (known) F32A11.6	=	2
C12D8.1 (known) ZK849.2	=	1
C12D8.1 (known) Y113G7B.23	=	2
C12D8.10 (known) R13H8.1	=	1
C12D8.10 (known) F28H6.1	=	1
C12D8.10 (known) T19E7.2	=	1
C12D8.10 (known) H42K12.1	=	1
C12D8.11 (known) F15B10.2	=	1
C12D8.9 (known) T04H1.2	=	2
C13B9.3 (known) Y104H12A.1	=	2
C13C4.5 (known) H37A05.1	=	2
C13F10.2 (known) F26E4.9	=	2
C13F10.7 (known) ZK632.12	=	2
C13F10.7 (known) T04H1.2	=	2
C13F10.7 (known) Y55B1BR.3	=	2
C13F10.7 (known) C13F10.7	=	1
C13G5.2 (known) F23C8.4	=	2
C14A4.11 (known) F09F7.5	=	2
C14A4.11 (known) Y45F10A.6	=	2
C14A4.11 (known) C36H8.3	=	2
C14A4.11 (known) Y66D12A.9	=	2
C14A4.11 (known) ZK792.4	=	1
C14A4.11 (known) T19A5.2	=	2
C14B1.1 (known) R06C1.1	=	1
C14B1.1 (known) Y105C5B.13	=	2
C14B1.2 (known) R05F9.10	=	2
C14B1.8 (known) R07E4.6	=	2
C14B9.1 (known) Y43C5A.6	=	2
C14B9.1 (known) F38E11.2	=	2
C14B9.2 (known) F54C8.3	=	2
C14B9.3 (known) H04J21.3	=	2
C14B9.4 (known) R119.4	=	1
C14B9.4 (known) F32B5.8	=	1
C14B9.4 (known) T18H9.2	=	1
C14B9.4 (known) F46B6.5	=	1
C14B9.6 (known) T11B7.4	=	2
C14B9.6 (known) F28D1.10	=	1
C14B9.7 (known) R06F6.8	=	2
C14B9.7 (known) K06H7.6	=	2
C14C10.5 (known) Y41C4A.14	=	2
C14C11.2 (known) C49A1.4	=	1
C14C11.6 (known) F18C5.2	=	1
C14C11.8 (known) T23F1.6	=	1
C14F11.1 (known) T28C12.4	=	2
C14F11.5 (known) ZK892.1	=	2
C14F5.1 (known) ZC504.4	=	1
C14F5.5 (known) M02A10.3	=	1
C14F5.5 (known) F46F6.1	=	1
C14F5.5 (known) F32A7.3	=	2
C14F5.5 (known) R08E3.3	=	1
C14F5.5 (known) T20F5.6	=	1
C14F5.5 (known) F49B2.5	=	1
C14F5.5 (known) F43D9.4	=	1
C14F5.5 (known) W04D2.1	=	1
C14F5.5 (known) ZK1248.3	=	1
C14F5.5 (known) Y119C1A.1	=	1
C14F5.5 (known) F54D5.5	=	1
C14F5.5 (known) C14F5.5	=	1
C14F5.5 (known) D1037.3	=	1
C14F5.5 (known) F54D5.15	=	1
C14F5.5 (known) T28F12.3	=	1
C14H10.2 (known) W07B3.2	=	1
C15A11.4 (known) K12H4.3	=	2
C15A11.7 (known) W08F4.8	=	1
C15A7.2 (known) F44G3.9	=	2
C15B12.6 (known) K09B11.1	=	2
C15C6.4 (known) M02B7.3	=	2
C15C7.2 (known) ZK858.4	=	2
C15C8.1 (known) R13F6.9	=	2
C15F1.3 (known) Y47D3A.6	=	2
C15F1.6 (known) C28H8.12	=	2
C15H11.6 (known) T01E8.2	=	1
C15H11.7 (known) W04D2.1	=	1
C15H11.7 (known) ZK945.2	=	2
C15H11.7 (known) F52G2.3	=	1
C15H11.7 (known) T05E7.5	=	1
C15H11.7 (known) CD4.6	=	1
C15H11.7 (known) W07G4.5	=	1
C15H11.7 (known) ZC155.7	=	1
C15H11.9 (known) W07B3.2	=	2
C15H9.6 (known) C23G10.4	=	1
C15H9.6 (known) F15B10.2	=	1
C15H9.9 (known) R05F9.10	=	2
C16A11.3 (known) R03D7.6	=	1
C16A11.5 (known) K01G5.4	=	2
C16A3.5 (known) C50C3.8	=	2
C16A3.5 (known) T07C4.1	=	2
C16A3.7 (known) F54E7.7	=	2
C16A3.8 (known) F56D3.1	=	2
C16A3.8 (known) JC8.3	=	2
C16A3.8 (known) Y104H12A.1	=	2
C16A3.8 (known) C17H12.8	=	2
C16A3.8 (known) H02I12.5	=	2
C16A3.8 (known) K04D7.1	=	2
C16A3.8 (known) F44B9.8	=	2
C16A3.8 (known) E04A4.8	=	2
C16A3.8 (known) C48D5.1	=	2
C16A3.8 (known) C38D4.6	=	1
C16A3.8 (known) C45G9.6	=	2
C16A3.8 (known) F22E10.3	=	2
C16A3.8 (known) F25B5.4	=	1
C16A3.8 (known) E04A4.7	=	1
C16A3.9 (known) F58A4.8	=	2
C16A3.9 (known) C17G10.4	=	2
C16A3.9 (known) F15B10.2	=	1
C16B8.2 (known) C18H9.7	=	2
C16B8.3 (known) T04H1.2	=	2
C16B8.3 (known) F14F3.1	=	2
C16B8.3 (known) W03D8.8	=	2
C16B8.3 (known) W07B3.2	=	2
C16B8.3 (known) K09B11.9	=	1
C16B8.3 (known) C49A1.4	=	1
C16C2.2 (known) F13D12.7	=	1
C16C2.2 (known) F52A8.2	=	1
C16C4.4 (known) F40F8.8	=	2
C16C4.4 (known) F27C1.6	=	2
C16C4.4 (known) W07B3.2	=	2
C16C8.11 (known) F32E10.4	=	1
C16C8.11 (known) T11B7.4	=	1
C16C8.11 (known) ZK858.4	=	1
C16C8.11 (known) C16C8.11	=	1
C16C8.11 (known) F35G12.9	=	1
C16C8.12 (known) T11B7.4	=	2
C16C8.12 (known) F32E10.4	=	2
C16C8.12 (known) ZK858.4	=	2
C16C8.12 (known) F35G12.9	=	2
C16C8.13 (known) R03D7.6	=	1
C16C8.16 (known) Y38A8.2	=	1
C16C8.5 (known) T11B7.4	=	2
C16D2.1 (known) W07B3.2	=	2
C17D12.2 (known) F35H8.5	=	2
C17E4.10 (known) R13F6.9	=	2
C17E4.2 (known) Y38H6C.14	=	2
C17E4.2 (known) ZK20.3	=	1
C17E4.2 (known) W07B3.2	=	2
C17E4.2 (known) F27C1.6	=	2
C17E4.2 (known) C18C4.10	=	1
C17E4.5 (known) W07B3.2	=	2
C17E4.5 (known) F53G12.5	=	1
C17E4.6 (known) Y53C12A.2	=	2
C17E7.4 (known) T05C12.6	=	2
C17E7.4 (known) T17H7.4	=	2
C17E7.4 (known) W07B3.2	=	2
C17F4.8 (known) Y108G3AL.1	=	1
C17G10.4 (known) ZK550.4	=	2
C17G10.4 (known) H02I12.5	=	2
C17G10.4 (known) T26E3.2	=	2
C17G10.5 (known) T23F1.6	=	2
C17G10.5 (known) T01D1.6	=	2
C17G10.5 (known) C18B2.4	=	2
C17G10.5 (known) Y113G7B.23	=	2
C17G10.5 (known) R09B5.5	=	2
C17G10.9 (known) T16G1.11	=	2
C17H12.1 (known) T24H10.6	=	2
C17H12.14 (known) F26B1.2	=	2
C17H12.9 (known) C23G10.8	=	4
C18A11.1 (known) T23C6.5	=	2
C18A11.1 (known) M04F3.1	=	2
C18A11.7 (known) Y110A7A.13	=	1
C18A11.7 (known) Y92C3B.2	=	1
C18A11.7 (known) T28A11.11	=	1
C18A11.7 (known) F35G12.9	=	1
C18A3.2 (known) R05F9.10	=	3
C18B2.4 (known) R02F2.5	=	2
C18B2.4 (known) Y22F5A.4	=	2
C18B2.5 (known) T05C12.6	=	2
C18B2.5 (known) C34C12.8	=	2
C18B2.5 (known) W07B3.2	=	2
C18B2.5 (known) R06B9.3	=	2
C18B2.5 (known) R07E4.6	=	2
C18C4.10 (known) F53G12.10	=	1
C18C4.10 (known) F46C5.9	=	1
C18C4.10 (known) C18C4.10	=	1
C18C4.10 (known) ZK1098.10	=	1
C18C4.10 (known) M04F3.3	=	1
C18C4.10 (known) Y24D9A.8	=	1
C18C4.10 (known) C52E4.1	=	1
C18C4.10 (known) W02B12.8	=	1
C18C4.10 (known) M01E11.4	=	1
C18C4.10 (known) Y39G10AR.8	=	1
C18C4.10 (known) R05D3.7	=	1
C18C4.10 (known) T10B11.6	=	1
C18C4.10 (known) C32E8.1	=	1
C18C4.10 (known) Y18D10A.11	=	1
C18C4.3 (known) D1007.14	=	2
C18C4.3 (known) Y39A1A.7	=	2
C18C4.7 (known) ZK849.1	=	1
C18D1.1 (known) F44G3.9	=	2
C18D1.2 (known) Y41C4A.14	=	2
C18D11.4 (known) F46F11.2	=	2
C18E3.3 (known) ZK675.2	=	1
C18E3.6 (known) R03D7.6	=	1
C18E3.9 (known) K07D4.7	=	2
C18E9.6 (known) ZK381.1	=	2
C18E9.9 (known) C40A11.2	=	2
C18E9.9 (known) T23G11.3	=	2
C18G1.4 (known) T26A5.9	=	2
C18H9.7 (known) K09B11.9	=	1
C18H9.7 (known) F59C6.5	=	2
C18H9.7 (known) Y40C5A.1	=	2
C18H9.7 (known) ZK1098.4	=	2
C18H9.7 (known) Y119C1A.1	=	2
C18H9.7 (known) W02G9.2	=	2
C18H9.7 (known) Y57G11C.16	=	2
C18H9.7 (known) Y52D3.1	=	1
C18H9.7 (known) R06C1.3	=	2
C18H9.7 (known) K10D3.4	=	2
C18H9.7 (known) C25B8.3	=	2
C18H9.7 (known) T22D1.1	=	1
C18H9.7 (known) Y37E11AR.2	=	1
C18H9.7 (known) Y45G5AM.1	=	1
C18H9.7 (known) D1054.5	=	2
C18H9.7 (known) T22A3.3	=	1
C18H9.7 (known) Y42H9AR.1	=	2
C18H9.7 (known) E04F6.6	=	2
C18H9.7 (known) Y46G5A.1	=	2
C18H9.7 (known) K08E5.3	=	1
C18H9.7 (known) W02G9.3	=	1
C18H9.7 (known) C39D10.7	=	2
C18H9.7 (known) F54C9.11	=	2
C18H9.7 (known) R04B5.4	=	2
C23F12.4 (known) R02F11.1	=	2
C23G10.11 (known) W04D2.1	=	2
C23G10.3 (known) T23F1.6	=	1
C23G10.3 (known) Y56A3A.21	=	2
C23G10.3 (known) ZC434.8	=	2
C23G10.3 (known) Y41C4A.14	=	2
C23G10.3 (known) T05C12.6	=	2
C23G10.3 (known) T23D8.3	=	2
C23G10.4 (known) C56G2.6	=	1
C23G10.4 (known) F31C3.2	=	1
C23G10.4 (known) K08E3.6	=	1
C23G10.4 (known) T03E6.7	=	1
C23G10.4 (known) C56G2.7	=	2
C23G10.4 (known) DY3.7	=	1
C23G10.4 (known) ZK829.7	=	1
C23G10.4 (known) Y62E10A.14	=	1
C23G10.4 (known) C26F1.4	=	1
C23G10.8 (known) C48D5.1	=	2
C23G10.8 (known) W07B3.2	=	2
C23H3.3 (known) T22H2.5	=	2
C23H3.3 (known) T21B6.3	=	2
C23H3.3 (known) F30H5.3	=	2
C23H3.3 (known) F29G9.2	=	2
C23H3.3 (known) C55B7.4	=	2
C23H3.3 (known) C37C3.6	=	2
C23H3.9 (known) F31D5.2	=	2
C23H5.8 (known) Y56A3A.21	=	2
C24A3.2 (known) C47D12.6	=	1
C24A3.2 (known) R05F9.10	=	4
C24G6.3 (known) T03F1.3	=	1
C24H11.8 (known) K01G5.1	=	1
C24H11.9 (known) Y54E5B.3	=	1
C24H11.9 (known) Y57E12AL.5	=	1
C24H11.9 (known) T09A5.6	=	1
C24H12.5 (known) Y71A12B.1	=	2
C24H12.5 (known) C50B8.2	=	2
C25A1.4 (known) W07B3.2	=	2
C25A1.4 (known) F44G4.4	=	2
C25A1.4 (known) F26B1.2	=	2
C25A1.4 (known) F15B10.2	=	1
C25A1.5 (known) F25E2.5	=	2
C25A1.9 (known) F38H4.9	=	1
C25A1.9 (known) F56A3.4	=	1
C25A1.9 (known) Y48A6B.11	=	3
C25A1.9 (known) Y39G10AR.12	=	1
C25A1.9 (known) F48E8.5	=	1
C25A11.4 (known) T11B7.4	=	2
C25B8.4 (known) T04H1.6	=	1
C25D7.6 (known) C50B8.4	=	2
C25D7.7 (known) ZK669.1	=	1
C25D7.8 (known) W02G9.2	=	2
C25D7.8 (known) W02G9.3	=	1
C25D7.8 (known) M7.10	=	1
C25D7.8 (known) M7.1	=	2
C25E10.2 (known) T05C12.6	=	2
C25E10.8 (known) F23C8.4	=	2
C25E10.8 (known) Y41C4A.14	=	2
C25F6.2 (known) T11B7.4	=	2
C25F6.2 (known) T09A5.10	=	2
C25F6.3 (known) R12B2.1	=	1
C25F9.13 (known) T20G5.11	=	1
C25F9.4 (known) D1007.6	=	2
C25G4.4 (known) T05H4.14	=	2
C25G4.4 (known) F22E12.2	=	2
C25G4.4 (known) W06F12.1	=	1
C25H3.8 (known) R12B2.1	=	1
C26B2.3 (known) W07B3.2	=	2
C26B2.3 (known) ZC581.1	=	2
C26B2.3 (known) T12D8.7	=	2
C26B2.3 (known) T26A5.9	=	2
C26B2.3 (known) F12F6.5	=	2
C26B2.6 (known) W04D2.1	=	2
C26B2.6 (known) C38D4.6	=	1
C26C6.2 (known) R07H5.1	=	2
C26C6.2 (known) F53A10.2	=	2
C26C6.2 (known) F22B7.13	=	2
C26C6.2 (known) R151.3	=	2
C26C6.2 (known) F38H4.3	=	2
C26C6.2 (known) F32A6.4	=	2
C26C6.2 (known) Y69A2AR.2	=	1
C26E6.5 (known) T10H9.2	=	1
C26E6.7 (known) F15B10.2	=	1
C26E6.8 (known) F11H8.1	=	1
C26F1.4 (known) C53A5.3	=	1
C26G2.1 (known) K02E10.8	=	1
C26G2.2 (known) F14F3.1	=	2
C26G2.2 (known) W07B3.2	=	2
C27A12.2 (known) W07B3.2	=	2
C27A12.2 (known) D1054.13	=	2
C27A12.2 (known) T04H1.2	=	2
C27A12.7 (known) M03D4.1	=	1
C27A2.3 (known) Y71G12B.27	=	2
C27A2.5 (known) T05F1.3	=	2
C27A2.5 (known) Y39B6A.19	=	1
C27A2.5 (known) Y73F8A.5	=	2
C27A2.5 (known) F13B10.2	=	1
C27A2.5 (known) F38A3.2	=	2
C27A2.5 (known) K12G11.3	=	2
C27A2.5 (known) Y39B6A.1	=	2
C27A2.5 (known) W09G12.7	=	2
C27A2.6 (known) T05C12.6	=	2
C27A2.6 (known) C36C9.1	=	1
C27A2.6 (known) T27F2.1	=	1
C27A2.6 (known) T17H7.4	=	2
C27A2.6 (known) T04H1.2	=	2
C27A2.6 (known) F42H10.7	=	1
C27A2.6 (known) W07B3.2	=	2
C27B7.1 (known) T05E7.1	=	1
C27B7.1 (known) R07B7.3	=	1
C27B7.1 (known) T04C12.5	=	1
C27B7.4 (known) C49A1.4	=	1
C27B7.4 (known) Y62E10A.16	=	2
C27B7.4 (known) K09B11.9	=	1
C27B7.4 (known) F35H8.5	=	2
C27B7.4 (known) W03D8.8	=	2
C27B7.4 (known) C50C3.8	=	2
C27B7.4 (known) T23H4.2	=	2
C27B7.4 (known) ZK858.4	=	2
C27B7.4 (known) T11B7.4	=	2
C27B7.4 (known) W04D2.1	=	2
C27B7.4 (known) F14F3.1	=	2
C27B7.4 (known) F58B3.6	=	2
C27H2.2 (known) ZK849.2	=	1
C27H2.2 (known) T11B7.4	=	1
C27H5.1 (known) F40F9.6	=	2
C27H5.1 (known) C34C6.6	=	1
C27H5.1 (known) H02I12.5	=	2
C27H5.1 (known) T27E9.1	=	1
C27H5.2 (known) ZK678.1	=	1
C27H5.2 (known) K01D12.4	=	2
C27H5.2 (known) F44G3.9	=	2
C27H5.2 (known) T17H7.4	=	2
C27H5.2 (known) W07B3.2	=	2
C27H5.3 (known) F53G12.5	=	1
C27H6.2 (known) T01D1.6	=	2
C27H6.2 (known) T22D1.10	=	1
C27H6.3 (known) Y63D3A.4	=	2
C28A5.3 (known) F10C1.2	=	2
C28A5.3 (known) R03D7.6	=	1
C28C12.9 (known) F28D1.10	=	1
C28D4.3 (known) C28D4.3	=	1
C28D4.3 (known) M01E5.2	=	2
C28G1.3 (known) C53A5.3	=	1
C28H8.11 (known) W02G9.2	=	2
C28H8.11 (known) W02G9.3	=	1
C28H8.11 (known) C47B2.6	=	1
C28H8.11 (known) C28H8.11	=	2
C28H8.12 (known) T27E9.1	=	1
C28H8.12 (known) Y113G7B.23	=	2
C28H8.12 (known) F25H2.11	=	2
C28H8.12 (known) K04D7.1	=	2
C28H8.12 (known) R02F11.4	=	2
C28H8.12 (known) ZC328.4	=	2
C28H8.12 (known) C28H8.12	=	2
C28H8.12 (known) C34E10.6	=	2
C28H8.12 (known) Y75B8A.30	=	2
C28H8.12 (known) T05A8.3	=	2
C28H8.12 (known) Y53F4B.22	=	2
C28H8.12 (known) W10G11.20	=	2
C28H8.12 (known) W09H1.6	=	2
C28H8.12 (known) F10C1.2	=	2
C28H8.6 (known) F57G12.2	=	1
C28H8.6 (known) T11B7.4	=	1
C28H8.9 (known) M04G12.1	=	2
C28H8.9 (known) C44C10.4	=	2
C28H8.9 (known) C34F11.9	=	1
C28H8.9 (known) Y39B6A.19	=	1
C28H8.9 (known) Y39B6A.1	=	2
C28H8.9 (known) T05C12.6	=	2
C28H8.9 (known) F36G3.1	=	2
C28H8.9 (known) W07B8.5	=	2
C29E4.1 (known) W04D2.1	=	2
C29E4.7 (known) T03F1.1	=	2
C29F3.6 (known) W07B3.2	=	2
C29F4.1 (known) C53C7.1	=	1
C29F9.7 (known) ZK1058.2	=	1
C29F9.7 (known) F14D12.2	=	1
C29F9.7 (known) C47E8.7	=	3
C29F9.7 (known) T21D12.4	=	3
C30A5.2 (known) F20H11.5	=	1
C30A5.2 (known) Y76B12C.2	=	1
C30A5.2 (known) M03C11.8	=	1
C30A5.2 (known) ZK20.3	=	1
C30A5.2 (known) R01H10.5	=	1
C30A5.2 (known) Y43C5A.6	=	1
C30B5.1 (known) T05C12.6	=	2
C30B5.1 (known) Y41C4A.14	=	2
C30B5.4 (known) T04H1.2	=	2
C30C11.2 (known) F19B10.1	=	1
C30C11.2 (known) F49C12.8	=	1
C30C11.2 (known) Y119D3B.15	=	4
C30C11.4 (known) K06H7.6	=	2
C30F12.1 (known) R02F11.1	=	2
C30F2.3 (known) F10G7.4	=	1
C30G12.7 (known) Y56A3A.20	=	1
C30G12.7 (known) F48E8.7	=	2
C30H7.2 (known) E01H11.1	=	1
C31C9.2 (known) Y69A2AR.2	=	1
C31C9.2 (known) M02A10.3	=	2
C31E10.7 (known) W03G9.4	=	2
C31H1.2 (known) F39H11.5	=	1
C31H1.5 (known) Y105C5B.13	=	2
C31H1.6 (known) T04H1.2	=	2
C31H1.6 (known) D1022.8	=	2
C31H1.6 (known) C36B1.4	=	1
C31H5.4 (known) C47D12.2	=	2
C32A3.1 (known) R107.8	=	1
C32A3.1 (known) K08B4.1	=	1
C32A3.1 (known) C49A1.4	=	1
C32A3.2 (known) F15B10.2	=	1
C32D5.1 (known) C36B1.4	=	1
C32D5.11 (known) R12B2.4	=	2
C32D5.12 (known) K01G5.1	=	2
C32D5.9 (known) Y87G2A.3	=	2
C32D5.9 (known) M03D4.1	=	1
C32E8.10 (known) C49A1.4	=	2
C32E8.4 (known) Y41C4A.14	=	2
C32E8.8 (known) Y39E4B.12	=	1
C32F10.2 (known) K07A1.12	=	1
C32F10.2 (known) F39B2.2	=	1
C32F10.2 (known) C53A5.3	=	1
C32F10.6 (known) F47G4.4	=	2
C32F10.6 (known) Y43C5B.2	=	1
C32F10.6 (known) Y39A3B.2	=	1
C32F10.6 (known) C35D10.2	=	1
C32F10.6 (known) Y51H4A.8	=	1
C32F10.6 (known) T23C6.5	=	1
C32F10.6 (known) Y43B11AR.3	=	1
C32F10.6 (known) T01C8.1	=	1
C32F10.6 (known) M162.2	=	1
C32F10.6 (known) F57B10.11	=	1
C32H11.5 (known) R05F9.10	=	3
C33A11.2 (known) ZK637.2	=	2
C33A11.2 (known) Y39B6A.25	=	1
C33A11.2 (known) Y39B6A.2	=	2
C33C12.3 (known) F56F10.2	=	1
C33C12.3 (known) F12F6.2	=	1
C33C12.3 (known) F31E8.3	=	1
C33C12.3 (known) C39E6.1	=	1
C33C12.8 (known) Y45G5AM.9	=	2
C33C12.8 (known) Y116A8C.22	=	2
C33E10.10 (known) M04F3.1	=	2
C33E10.10 (known) F35H8.5	=	2
C33G3.1 (known) T07D4.2	=	1
C33G3.1 (known) C49A1.4	=	1
C33G3.6 (known) T17H7.4	=	2
C33G3.6 (known) K08A8.1	=	1
C33G8.4 (known) Y17G7B.11	=	2
C33G8.6 (known) F55H2.5	=	2
C33H5.12 (known) K04G7.10	=	2
C33H5.12 (known) W07B3.2	=	2
C33H5.4 (known) F08G2.5	=	1
C33H5.9 (known) F59A6.1	=	2
C34B2.2 (known) Y47G6A.24	=	1
C34B2.2 (known) T03F1.9	=	1
C34B2.2 (known) R13F6.1	=	1
C34B2.2 (known) T10B5.6	=	1
C34B2.2 (known) R07E4.6	=	2
C34B2.4 (known) C38D4.6	=	1
C34B2.4 (known) F47G6.1	=	2
C34B7.3 (known) ZK849.2	=	1
C34B7.3 (known) ZK849.1	=	1
C34C12.5 (known) R09B5.5	=	2
C34C12.5 (known) F14D12.2	=	2
C34C6.2 (known) F15B10.2	=	1
C34C6.6 (known) Y41C4A.14	=	1
C34C6.6 (known) Y57A10C.6	=	1
C34C6.6 (known) F23C8.4	=	1
C34C6.7 (known) M01E11.2	=	2
C34D1.4 (known) T05C12.6	=	2
C34D10.1 (known) T02C5.1	=	1
C34D10.1 (known) K01D12.12	=	2
C34D10.1 (known) K08H10.2	=	1
C34D10.2 (known) T17H7.4	=	2
C34D4.2 (known) C38D4.5	=	2
C34E10.2 (known) Y75B8A.14	=	2
C34E10.6 (known) F28D1.2	=	2
C34E10.6 (known) Y113G7A.6	=	1
C34E10.6 (known) F38H4.8	=	1
C34E10.6 (known) Y110A7A.10	=	2
C34E10.6 (known) W02G9.3	=	1
C34E10.6 (known) W02G9.2	=	1
C34E10.6 (known) F13D12.6	=	1
C34E10.6 (known) F38H4.7	=	1
C34E10.6 (known) F15B10.2	=	1
C34E10.8 (known) F17E5.1	=	1
C34E11.3 (known) T04H1.2	=	2
C34E7.4 (known) W06D4.6	=	2
C34F11.3 (known) Y17G9B.3	=	2
C34F11.9 (known) T05C12.6	=	1
C34F11.9 (known) T11B7.4	=	1
C34F11.9 (known) T04H1.2	=	1
C34F6.2 (known) T26A5.9	=	2
C34F6.4 (known) ZC504.4	=	1
C34F6.6 (known) C40H1.1	=	2
C34F6.9 (known) W09H1.6	=	2
C34G6.2 (known) Y17G7B.14	=	2
C34G6.2 (known) C45G9.7	=	2
C34G6.3 (known) Y75B8A.14	=	2
C34G6.5 (known) F52C12.2	=	1
C34G6.7 (known) Y54G9A.4	=	2
C34H4.2 (known) R06C1.1	=	1
C35A5.8 (known) F45F2.6	=	2
C35A5.8 (known) W07G4.3	=	2
C35B1.1 (known) R05D3.4	=	1
C35B1.1 (known) F21F8.7	=	1
C35B1.1 (known) C50F4.11	=	1
C35B1.1 (known) Y54G2A.31	=	1
C35B1.1 (known) F29D10.2	=	2
C35B1.1 (known) Y38A10A.5	=	1
C35B1.1 (known) T01D1.6	=	2
C35B1.1 (known) Y38F1A.2	=	1
C35B1.1 (known) T10H10.1	=	1
C35B1.1 (known) K10B3.8	=	1
C35B1.1 (known) ZK742.3	=	2
C35B1.1 (known) K10B3.7	=	1
C35B8.1 (known) Y51H4A.8	=	2
C35B8.2 (known) ZK770.3	=	1
C35B8.2 (known) T28C6.7	=	1
C35B8.2 (known) Y75B8A.1	=	1
C35B8.2 (known) C38D4.6	=	1
C35C5.3 (known) F39C12.2	=	1
C35C5.4 (known) Y106G6E.5	=	1
C35D10.2 (known) F25D1.5	=	2
C35D10.2 (known) Y75B8A.1	=	2
C35D10.2 (known) Y47D7A.1	=	2
C35D10.9 (known) C35D10.9	=	1
C35D10.9 (known) T07C4.8	=	4
C35D10.9 (known) C48D1.2	=	2
C35E7.1 (known) W07B3.2	=	2
C35E7.1 (known) D2030.6	=	2
C35E7.10 (known) D2030.6	=	1
C35E7.10 (known) W07B3.2	=	1
C35E7.2 (known) C49A1.4	=	1
C35E7.5 (known) K01G5.1	=	2
C35E7.8 (known) F44G3.9	=	2
C36A4.8 (known) K04C2.4	=	1
C36B1.11 (known) ZK1098.10	=	2
C36B1.11 (known) F44G3.9	=	2
C36B1.12 (known) K01G5.4	=	1
C36B1.4 (known) C48B6.3	=	1
C36B1.4 (known) F54F2.5	=	1
C36B1.4 (known) F35G2.2	=	1
C36B1.4 (known) K02E7.9	=	1
C36B1.4 (known) W02G9.3	=	1
C36B1.4 (known) C52B11.2	=	1
C36B1.4 (known) F46G10.1	=	1
C36B1.4 (known) ZK867.1	=	1
C36B1.4 (known) F23F1.8	=	1
C36B1.4 (known) Y105C5B.19	=	1
C36B1.4 (known) ZC239.15	=	1
C36B1.4 (known) F52E1.7	=	1
C36B1.4 (known) ZK1055.7	=	1
C36B1.4 (known) F25H2.9	=	2
C36B1.4 (known) T18D3.7	=	1
C36B1.4 (known) H15N14.1	=	1
C36B1.4 (known) F54D10.3	=	1
C36B1.4 (known) D1054.2	=	1
C36B1.4 (known) CC8.1	=	1
C36B1.4 (known) F44G3.9	=	1
C36B1.4 (known) F54D10.7	=	1
C36B1.4 (known) F49H12.3	=	1
C36B1.4 (known) H15N14.2	=	1
C36B1.4 (known) W02G9.2	=	1
C36B1.4 (known) F39H12.1	=	1
C36B1.4 (known) C36C9.1	=	1
C36B1.4 (known) C48D5.1	=	1
C36B1.4 (known) F47D12.3	=	1
C36B1.5 (known) F26B1.2	=	2
C36B1.8 (known) F44G3.9	=	2
C36C5.5 (known) F32E10.4	=	2
C36C9.1 (known) F28D1.2	=	1
C36C9.1 (known) M7.2	=	1
C36C9.1 (known) C36C9.1	=	1
C36C9.1 (known) C50E3.13	=	1
C36C9.1 (known) R07B7.2	=	1
C36E6.5 (known) F41G3.10	=	2
C36E6.5 (known) T05C12.6	=	2
C36E6.5 (known) F08F3.9	=	1
C36E8.5 (known) K08E3.7	=	2
C36E8.5 (known) F58A4.8	=	2
C36F7.5 (known) K08H2.8	=	2
C36H8.1 (known) D2013.2	=	2
C37A2.3 (known) T21G5.5	=	1
C37A2.7 (known) W02G9.2	=	2
C37A2.7 (known) Y37E3.7	=	2
C37A2.7 (known) W02G9.3	=	1
C37C3.2 (known) T28C12.4	=	2
C37C3.6 (known) F48F7.7	=	2
C37C3.6 (known) F35A5.3	=	2
C37C3.6 (known) T23F1.6	=	2
C37C3.6 (known) F44G3.9	=	2
C37C3.6 (known) Y17G7B.14	=	2
C37C3.6 (known) T01D1.6	=	2
C37C3.6 (known) ZK1067.7	=	2
C37C3.6 (known) C47E8.5	=	2
C37E2.1 (known) F43G9.13	=	1
C37E2.1 (known) F43G9.1	=	1
C37E2.2 (known) T08G2.3	=	1
C38C10.5 (known) Y15E3A.1	=	1
C38C10.5 (known) R03D7.6	=	1
C38D4.5 (known) ZK938.1	=	2
C38D4.5 (known) F21H7.3	=	2
C38D4.5 (known) C56G7.1	=	2
C38D4.5 (known) F49B2.5	=	2
C38D4.5 (known) T28D6.9	=	2
C38D4.5 (known) R09B3.2	=	2
C38D4.5 (known) T10E10.4	=	2
C38D4.5 (known) ZK488.4	=	2
C38D4.6 (known) R11G1.3	=	1
C38D4.6 (known) H04J21.3	=	1
C38D4.6 (known) H20J04.5	=	1
C38D4.6 (known) R13F6.9	=	1
C38D4.6 (known) F59E12.2	=	1
C38D4.6 (known) K07C11.4	=	1
C38D4.6 (known) Y73B6A.5	=	1
C38D4.6 (known) F26F4.10	=	1
C38D4.6 (known) F46G11.3	=	1
C38D4.6 (known) T04A8.11	=	1
C38D4.6 (known) F14F3.1	=	1
C38D4.6 (known) T05G5.3	=	1
C38D4.6 (known) Y56A3A.20	=	1
C38D4.6 (known) W01B6.9	=	1
C38D4.6 (known) R12B2.4	=	1
C38D4.6 (known) F10B5.5	=	1
C38D4.6 (known) K06H7.6	=	1
C38D4.6 (known) ZK858.4	=	1
C38D4.6 (known) F48E8.5	=	1
C38D4.6 (known) F59A6.1	=	1
C38D4.6 (known) Y110A7A.10	=	1
C38D4.6 (known) R03G5.2	=	1
C38D4.6 (known) Y43F4B.5	=	1
C38D4.6 (known) M02A10.3	=	1
C38D4.6 (known) T20B12.8	=	1
C38D4.6 (known) F53F4.10	=	1
C38D4.6 (known) F44E7.9	=	1
C38D4.6 (known) F38B6.1	=	1
C38D4.6 (known) Y51H4A.17	=	1
C38D4.6 (known) ZC504.4	=	1
C38D4.6 (known) F54C8.3	=	2
C38D4.6 (known) K07A9.2	=	1
C38D4.6 (known) F10C5.1	=	1
C38D4.6 (known) K07C11.2	=	1
C38D4.6 (known) F13E6.1	=	1
C38D4.6 (known) F58A4.8	=	1
C38D4.6 (known) Y55F3AM.15	=	1
C38D4.6 (known) C44H4.5	=	1
C38D4.6 (known) F28H6.1	=	1
C38D4.6 (known) F35C8.3	=	1
C38D4.6 (known) F08G12.2	=	1
C38D4.6 (known) T26A5.9	=	1
C38D4.6 (known) F44B9.9	=	1
C38D4.6 (known) Y51H4A.8	=	1
C38D4.6 (known) K09B11.1	=	1
C38D4.6 (known) R144.1	=	1
C38D4.6 (known) Y37A1B.13	=	1
C38D4.6 (known) F31C3.2	=	1
C38D4.6 (known) C38D4.9	=	1
C39D10.7 (known) R12B2.1	=	1
C39D10.7 (known) R09B5.5	=	2
C39D10.7 (known) Y65B4A.7	=	2
C39D10.7 (known) Y37D8A.17	=	2
C39D10.7 (known) T11B7.4	=	2
C39D10.7 (known) F14D12.2	=	2
C39D10.7 (known) F25E2.5	=	1
C39D10.7 (known) K08D10.7	=	2
C39D10.7 (known) ZK849.1	=	1
C39D10.7 (known) ZK849.2	=	1
C39D10.7 (known) F14F3.1	=	2
C39D10.7 (known) F54A5.3	=	2
C39D10.7 (known) K06H7.6	=	2
C39D10.7 (known) W07B3.2	=	2
C39D10.7 (known) R06B9.3	=	2
C39D10.7 (known) Y50E8A.9	=	2
C39D10.7 (known) T26A5.9	=	2
C39D10.7 (known) Y17G7B.14	=	2
C39D10.7 (known) ZK418.4	=	1
C39E9.11 (known) T04H1.2	=	2
C39E9.13 (known) C54G10.2	=	1
C39E9.13 (known) F31E3.3	=	2
C39E9.14 (known) Y57G11C.22	=	1
C39E9.14 (known) ZK546.1	=	1
C39E9.14 (known) ZC328.4	=	2
C39E9.14 (known) T15B7.3	=	2
C39E9.14 (known) Y113G7A.13	=	2
C39E9.14 (known) F56E10.2	=	2
C39E9.14 (known) F39H11.5	=	2
C39E9.14 (known) F39B2.11	=	2
C39E9.14 (known) F01F1.12	=	2
C39E9.4 (known) D1007.6	=	2
C39F7.4 (known) T20B12.8	=	1
C39F7.4 (known) K01G5.4	=	2
C39F7.4 (known) ZC410.3	=	1
C39F7.4 (known) F19H6.1	=	1
C39F7.4 (known) R04B5.5	=	1
C39F7.4 (known) R06F6.9	=	1
C39F7.4 (known) ZK652.1	=	1
C40A11.2 (known) F21D5.6	=	2
C40A11.2 (known) F17E9.5	=	2
C40A11.2 (known) Y39B6A.1	=	2
C40A11.2 (known) F01F1.12	=	2
C40A11.2 (known) Y39B6A.19	=	1
C40A11.4 (known) F15B10.2	=	1
C40A11.7 (known) D1054.2	=	1
C40A11.7 (known) W04D2.1	=	2
C40A11.8 (known) Y41C4A.14	=	2
C40H1.1 (known) H12I13.4	=	2
C40H1.2 (known) D1007.6	=	2
C40H1.6 (known) W02G9.3	=	1
C40H1.6 (known) W02G9.2	=	2
C40H1.6 (known) T03F1.1	=	2
C41C4.8 (known) F23C8.4	=	2
C41C4.8 (known) F28F8.6	=	2
C41D11.8 (known) Y56A3A.32	=	1
C41G7.2 (known) W07B3.2	=	2
C42D4.1 (known) F52F12.3	=	2
C42D4.2 (known) D1007.6	=	2
C42D4.3 (known) F15B10.2	=	1
C42D8.2 (known) F10C5.1	=	2
C42D8.2 (known) T23F1.6	=	2
C42D8.8 (known) K01G5.1	=	2
C43C3.1 (known) T17H7.4	=	2
C43C3.1 (known) F47G6.1	=	2
C43C3.1 (known) F08C6.3	=	2
C43E11.11 (known) F52E4.7	=	2
C43E11.2 (known) T06E6.2	=	1
C43E11.4 (known) K11D2.3	=	1
C43E11.6 (known) T04H1.2	=	2
C43E11.8 (known) F17A9.5	=	2
C43E11.9 (known) F53G12.5	=	1
C43F9.8 (known) M03A1.1	=	1
C43H6.6 (known) K10D2.1	=	1
C43H6.7 (known) Y63D3A.4	=	2
C44B11.1 (known) D1081.6	=	2
C44B12.5 (known) F17E5.1	=	1
C44B12.5 (known) T04H1.6	=	2
C44B7.1 (known) H15N14.2	=	1
C44B7.1 (known) F56H1.4	=	2
C44B7.2 (known) F56H1.4	=	1
C44B7.2 (known) H15N14.1	=	1
C44B7.5 (known) F58A4.8	=	2
C44B9.2 (known) F47G6.1	=	2
C44B9.4 (known) Y79H2A.11	=	2
C44C10.1 (known) T04H1.6	=	2
C44E4.3 (known) K09B11.9	=	1
C44F1.2 (known) F17E5.1	=	1
C44H4.5 (known) C48D5.1	=	2
C44H4.5 (known) T28C6.7	=	2
C44H4.5 (known) F46H5.3	=	2
C44H4.5 (known) Y73F8A.6	=	2
C44H4.5 (known) F40F8.10	=	2
C44H4.5 (known) W05B10.1	=	2
C44H4.5 (known) F52D10.3	=	2
C44H4.5 (known) T05H10.5	=	2
C45B2.1 (known) Y41C4A.14	=	2
C45E1.1 (known) R12B2.5	=	1
C45E1.1 (known) F43C1.2	=	1
C45E5.6 (known) ZK849.1	=	1
C45E5.6 (known) Y49F6C.3	=	2
C45E5.6 (known) ZK849.2	=	1
C45G3.1 (known) R02F11.4	=	2
C45G3.1 (known) W04D2.1	=	2
C45G3.1 (known) T21H3.3	=	2
C45G3.3 (known) F58A4.8	=	2
C45G7.4 (known) M7.1	=	1
C45G9.5 (known) M176.2	=	2
C45G9.7 (known) T20F5.4	=	2
C45G9.7 (known) K05C4.6	=	2
C45G9.7 (known) ZK1128.7	=	2
C45G9.7 (known) F42A10.2	=	2
C45G9.7 (known) F59E12.11	=	2
C45H4.17 (known) F35E8.8	=	2
C46E10.9 (known) F12F6.5	=	2
C46F11.1 (known) W09H1.6	=	1
C46F11.2 (known) K06B4.11	=	1
C46H11.8 (known) F53A2.7	=	2
C46H11.8 (known) Y54E2A.11	=	1
C46H11.8 (known) F32E10.4	=	2
C46H11.8 (known) Y39B6A.1	=	2
C46H11.8 (known) F45E1.7	=	1
C46H11.8 (known) ZK484.1	=	2
C46H11.8 (known) F09F7.5	=	2
C46H11.8 (known) Y39B6A.19	=	1
C46H11.8 (known) Y65B4BR.4	=	2
C46H11.9 (known) F15B10.2	=	1
C47B2.4 (known) Y38A8.2	=	2
C47B2.4 (known) F39H11.5	=	1
C47C12.3 (known) F54E7.7	=	1
C47D12.2 (known) F52C6.2	=	2
C47D12.2 (known) F52E1.13	=	2
C47D12.2 (known) M106.4	=	1
C47D12.2 (known) Y106G6H.14	=	2
C47D12.2 (known) Y57G11C.10	=	1
C47D12.2 (known) T20F10.1	=	2
C47D12.2 (known) Y11D7A.11	=	2
C47D12.2 (known) T28H11.4	=	1
C47D12.2 (known) T23F11.2	=	2
C47D12.2 (known) F37A4.9	=	2
C47D12.2 (known) Y105E8A.1	=	2
C47D12.2 (known) Y62E10A.12	=	2
C47D12.2 (known) F13C5.6	=	2
C47D12.2 (known) K07A1.2	=	1
C47D12.2 (known) ZK1098.10	=	2
C47D12.2 (known) F53B3.1	=	2
C47D12.2 (known) Y43C5B.2	=	2
C47D12.6 (known) F22F4.3	=	1
C47D12.8 (known) K07G5.2	=	1
C47D12.8 (known) F10G8.7	=	1
C47D2.1 (known) F39H2.4	=	2
C47D2.2 (known) C47D2.2	=	1
C47E12.4 (known) Y39G10AR.13	=	1
C47E12.5 (known) T03E6.7	=	1
C47E8.3 (known) D1007.6	=	2
C47E8.4 (known) T04H1.2	=	2
C47E8.5 (known) R07E5.8	=	1
C47E8.5 (known) T11B7.4	=	2
C47E8.5 (known) C47E8.5	=	2
C47E8.5 (known) ZC434.8	=	2
C47E8.5 (known) W08F4.8	=	1
C47E8.5 (known) Y63D3A.4	=	2
C47E8.5 (known) F53A3.3	=	2
C47E8.5 (known) Y92C3B.2	=	2
C47E8.5 (known) F30H5.1	=	1
C47E8.5 (known) F42A10.3	=	2
C47E8.5 (known) Y75B8A.30	=	1
C47E8.5 (known) F29C4.1	=	2
C47E8.5 (known) K06B4.1	=	2
C47E8.5 (known) R12B2.1	=	1
C47E8.5 (known) F32A11.2	=	1
C47E8.7 (known) T21D12.4	=	1
C47G2.5 (known) K07C11.2	=	2
C48D1.2 (known) T07C4.8	=	1
C48D5.1 (known) Y69A2AR.2	=	1
C48D5.1 (known) Y49E10.1	=	1
C48D5.1 (known) F52F12.3	=	2
C48D5.1 (known) F33H2.6	=	2
C48D5.1 (known) W07B3.2	=	2
C48D5.1 (known) T01C8.1	=	2
C48D5.1 (known) T22D1.9	=	1
C48D5.1 (known) F22B5.7	=	2
C48D5.1 (known) F29G9.5	=	1
C48D5.1 (known) F10C5.1	=	2
C48D5.1 (known) Y17G9B.5	=	2
C48D5.1 (known) ZK20.5	=	1
C48D5.1 (known) R03G5.2	=	2
C48D5.1 (known) Y53G8B.1	=	2
C48D5.1 (known) Y39G10AR.13	=	2
C48D5.1 (known) ZK945.2	=	1
C48E7.9 (known) K08A8.1	=	1
C49A1.4 (known) T25E4.1	=	1
C49A1.4 (known) ZK973.9	=	1
C49A1.4 (known) T22A3.3	=	1
C49A1.4 (known) K01B6.1	=	1
C49A1.4 (known) C53C7.3	=	1
C49A1.4 (known) W03F11.6	=	1
C49A1.4 (known) W10C8.2	=	1
C49A1.4 (known) D1046.1	=	1
C49A1.4 (known) R119.4	=	1
C49A1.4 (known) C49H3.5	=	1
C49A1.4 (known) T01G9.6	=	1
C49A1.4 (known) K08F8.2	=	1
C49A1.4 (known) F44A2.1	=	1
C49A1.4 (known) Y113G7B.23	=	1
C49A1.4 (known) Y63D3A.5	=	1
C49A1.4 (known) F52E4.6	=	1
C49A1.4 (known) F46A9.6	=	1
C49A1.4 (known) F58B3.3	=	1
C49A1.4 (known) T04H1.5	=	1
C49A1.4 (known) D2089.4	=	1
C49A1.4 (known) F15C11.1	=	1
C49A1.4 (known) Y54G2A.26	=	1
C49A1.4 (known) W01A11.4	=	1
C49A1.4 (known) K02B9.1	=	1
C49A1.4 (known) ZK121.2	=	1
C49A1.4 (known) Y119C1A.1	=	1
C49A1.4 (known) R74.5	=	1
C49A1.4 (known) F59A2.4	=	1
C49A1.4 (known) M142.6	=	1
C49A1.4 (known) T07D1.4	=	1
C49A1.4 (known) F13G11.1	=	1
C49A1.4 (known) F56A12.1	=	1
C49A1.4 (known) F27D4.5	=	1
C49A1.4 (known) H28G03.2	=	1
C49A1.4 (known) K02B9.2	=	1
C49A1.4 (known) M106.4	=	1
C49A1.4 (known) T02E1.3	=	1
C49A1.4 (known) F14F9.4	=	1
C49A1.4 (known) Y79H2A.1	=	1
C49A1.4 (known) F53E4.1	=	1
C49A1.4 (known) F20A1.6	=	1
C49A1.4 (known) Y50E8A.9	=	1
C49A1.4 (known) D2096.8	=	1
C49A1.4 (known) T07F8.3	=	1
C49A1.4 (known) R06A4.4	=	1
C49A1.4 (known) T01G1.3	=	1
C49A1.4 (known) K09B11.9	=	1
C49A1.4 (known) F54D8.6	=	1
C49A1.4 (known) Y5H2B.2	=	1
C49A1.4 (known) F59A2.1	=	1
C49A1.4 (known) T21G5.5	=	1
C49A1.4 (known) W04A8.7	=	1
C49A1.4 (known) F57G12.2	=	1
C49A1.4 (known) K02E10.4	=	1
C49A1.4 (known) W08E12.8	=	1
C49A1.4 (known) F54C8.7	=	1
C49A9.6 (known) F43C1.2	=	1
C49C3.7 (known) F43C1.2	=	1
C49C8.4 (known) F52B11.3	=	2
C49F5.6 (known) T14G10.6	=	1
C49G7.1 (known) F54B11.5	=	1
C49G7.1 (known) H14N18.1	=	1
C49G7.1 (known) T22E5.5	=	1
C49G7.1 (known) F33E11.3	=	1
C49G7.1 (known) Y57G11C.9	=	1
C49H3.11 (known) F58A4.4	=	1
C49H3.11 (known) R12B2.1	=	1
C49H3.11 (known) K01G5.4	=	2
C49H3.4 (known) ZK652.10	=	1
C49H3.5 (known) ZK858.4	=	3
C50B6.14 (known) W03G9.4	=	1
C50B6.3 (known) F15B10.2	=	1
C50C3.6 (known) F58A4.8	=	2
C50C3.6 (known) C53A5.3	=	2
C50C3.8 (known) Y108G3AL.1	=	2
C50C3.8 (known) ZK1055.1	=	2
C50C3.8 (known) C50C3.8	=	1
C50C3.8 (known) K08F8.4	=	2
C50D2.1 (known) F35H8.5	=	2
C50E10.1 (known) W04D2.1	=	1
C50E10.4 (known) Y69A2AR.30	=	2
C50E3.13 (known) W07B3.2	=	2
C50E3.13 (known) C50E3.13	=	1
C50E3.13 (known) F47G6.1	=	2
C50E3.5 (known) F11A3.2	=	1
C50F2.5 (known) R12B2.1	=	1
C50F4.11 (known) ZK20.3	=	1
C50F4.11 (known) Y69A2AR.30	=	2
C50F4.13 (known) D2096.8	=	1
C50F4.5 (known) F42G9.5	=	1
C50F4.5 (known) F42G9.6	=	2
C50H11.13 (known) T26A5.9	=	2
C52B11.2 (known) F14F3.1	=	2
C52B11.2 (known) F54C9.11	=	3
C52B11.2 (known) W02G9.3	=	1
C52B11.2 (known) W02G9.2	=	2
C52B11.2 (known) T17H7.4	=	2
C52B11.2 (known) F26D11.11	=	1
C52B11.2 (known) T22D1.9	=	1
C52B11.2 (known) F29B9.4	=	1
C52B11.2 (known) W07B3.2	=	2
C52B11.2 (known) ZK892.7	=	2
C52B11.2 (known) Y38A10A.5	=	2
C52B11.2 (known) F37B1.4	=	2
C52B11.2 (known) C53B4.5	=	2
C52B11.2 (known) Y108G3AL.1	=	2
C52B11.2 (known) F17A2.5	=	2
C52B11.2 (known) T04H1.2	=	2
C52B11.2 (known) F35G12.9	=	2
C52B11.2 (known) ZK418.4	=	1
C52B11.2 (known) C52B11.2	=	2
C52B11.2 (known) Y42H9AR.1	=	2
C52B9.1 (known) C52B9.1	=	1
C52E2.4 (known) F27C1.6	=	1
C52E2.4 (known) F40F8.8	=	1
C52E2.4 (known) W07B3.2	=	1
C52E4.1 (known) K01D12.4	=	2
C52E4.3 (known) ZK652.10	=	1
C52E4.3 (known) T10G3.6	=	1
C52E4.3 (known) ZK652.1	=	2
C52E4.3 (known) T05G5.10	=	2
C52E4.4 (known) R03D7.6	=	1
C52E4.4 (known) F35G12.12	=	2
C53A3.2 (known) F22F7.1	=	2
C53A5.3 (known) T18H9.2	=	1
C53A5.3 (known) T22F3.2	=	1
C53A5.3 (known) F55A11.1	=	1
C53A5.3 (known) K07A1.12	=	1
C53A5.3 (known) F32A11.1	=	2
C53A5.6 (known) Y54G2A.31	=	1
C53B7.3 (known) F22B5.7	=	2
C53C7.1 (known) F52C6.3	=	1
C53D5.5 (known) F35C5.7	=	1
C53D5.5 (known) F32E10.4	=	1
C53D5.5 (known) Y17G9B.5	=	1
C53D5.5 (known) Y39B6A.34	=	1
C53D5.6 (known) Y17G9B.5	=	2
C53D5.6 (known) Y39B6A.34	=	2
C53D5.6 (known) F32E10.4	=	2
C53D5.6 (known) F35C5.7	=	2
C53D6.2 (known) F32H2.3	=	2
C53D6.6 (known) T07C4.1	=	2
C53D6.6 (known) M117.2	=	2
C53D6.6 (known) C53D6.6	=	2
C54D1.2 (known) R13A5.8	=	2
C54D1.5 (known) F44B9.6	=	1
C54D1.6 (known) K04G2.8	=	1
C54D1.6 (known) W10C8.2	=	1
C54D1.6 (known) K10B2.1	=	1
C54D10.3 (known) T01C8.1	=	2
C54E10.2 (known) W04D2.1	=	2
C54E10.2 (known) F08G2.5	=	2
C54E10.2 (known) F57F5.5	=	2
C54F6.14 (known) T21B10.1	=	2
C54F6.14 (known) D1037.3	=	2
C54F6.14 (known) ZK856.11	=	2
C54F6.14 (known) F35G12.9	=	2
C54F6.14 (known) T08D10.1	=	2
C54F6.14 (known) Y105E8B.4	=	2
C54F6.14 (known) C54F6.14	=	2
C54F6.8 (known) F53F10.5	=	2
C54F6.8 (known) Y43F8C.1	=	2
C54G10.2 (known) F31E3.3	=	1
C54G10.2 (known) W03D2.4	=	1
C54G10.3 (known) Y48E1B.13	=	1
C54G7.4 (known) R12B2.1	=	1
C55A6.5 (known) C55A6.5	=	1
C55A6.7 (known) K08F4.4	=	2
C55A6.9 (known) F59E12.10	=	2
C55B7.1 (known) C55B7.1	=	1
C55B7.1 (known) T07A9.3	=	1
C55B7.4 (known) F07A5.7	=	2
C55B7.4 (known) F10C5.1	=	2
C55B7.4 (known) F13B10.1	=	2
C55B7.4 (known) W07B3.2	=	2
C55B7.4 (known) Y17G7B.14	=	2
C55B7.4 (known) F15B10.2	=	1
C55B7.5 (known) C56G2.6	=	1
C55B7.5 (known) C56G2.7	=	2
C55B7.9 (known) F37C4.5	=	1
C55B7.9 (known) Y53C12A.1	=	2
C55C3.1 (known) F02A9.3	=	2
C55C3.1 (known) T07C4.1	=	2
C55C3.1 (known) Y38F1A.6	=	2
C55C3.1 (known) F01D4.4	=	2
C55C3.1 (known) F42G8.12	=	2
C56C10.1 (known) F10C5.1	=	2
C56C10.7 (known) Y42H9AR.1	=	1
C56C10.7 (known) ZK892.7	=	1
C56C10.8 (known) ZK792.6	=	2
C56C10.8 (known) Y65B4BR.5	=	2
C56C10.8 (known) T01C8.1	=	2
C56C10.9 (known) W09H1.6	=	2
C56E10.4 (known) R07E4.6	=	2
C56E6.3 (known) F13H10.1	=	1
C56E6.3 (known) K01G5.4	=	1
C56G2.6 (known) Y45F10D.12	=	1
C56G2.6 (known) VW02B12L.3	=	1
C56G2.6 (known) R12B2.5	=	1
C56G2.7 (known) VW02B12L.3	=	2
C56G2.7 (known) Y45F10D.12	=	2
C56G2.7 (known) T28H10.2	=	1
C56G2.7 (known) R12B2.5	=	2
C56G7.1 (known) W03G11.1	=	1
C56G7.1 (known) F43C1.2	=	1
CC4.2 (known) F45E1.7	=	1
CC8.1 (known) F35G12.9	=	2
CC8.1 (known) F39H2.4	=	2
CC8.1 (known) Y57A10C.6	=	2
CC8.1 (known) Y65B4BR.5	=	2
CC8.1 (known) F32E10.4	=	2
CC8.1 (known) Y71G12B.27	=	2
CC8.1 (known) W03G9.4	=	4
CC8.1 (known) F55B12.3	=	2
CC8.1 (known) D1007.6	=	2
CC8.1 (known) F43C1.2	=	1
CC8.1 (known) Y18D10A.5	=	2
CC8.1 (known) ZK1010.1	=	1
CC8.1 (known) T23G11.3	=	2
CC8.1 (known) F08G2.5	=	2
CD4.6 (known) ZK1098.4	=	1
CD4.6 (known) Y39G10AR.15	=	1
CD4.6 (known) W02G9.2	=	1
CD4.6 (known) W02G9.3	=	1
CD4.6 (known) Y79H2A.1	=	1
CD4.6 (known) R05D11.8	=	1
CD4.6 (known) ZK945.2	=	2
CD4.6 (known) D1054.2	=	2
CD4.6 (known) ZK930.3	=	1
CD4.6 (known) F09E5.7	=	1
D1005.1 (known) ZK849.1	=	1
D1005.1 (known) ZK849.2	=	1
D1005.3 (known) W07B3.2	=	2
D1005.3 (known) T04H1.2	=	2
D1007.12 (known) Y113G7A.6	=	1
D1007.12 (known) Y39B6A.2	=	1
D1007.12 (known) F25E2.5	=	1
D1007.12 (known) ZK678.1	=	1
D1007.12 (known) Y39B6A.1	=	1
D1007.5 (known) Y77E11A.13	=	1
D1007.6 (known) F13C5.3	=	2
D1007.6 (known) ZK1307.2	=	2
D1007.6 (known) ZK930.4	=	2
D1007.6 (known) K04C1.5	=	2
D1007.6 (known) F54H5.4	=	1
D1007.6 (known) Y57G11C.2	=	2
D1007.6 (known) Y57G11C.3	=	1
D1007.6 (known) Y57A10A.23	=	2
D1007.6 (known) M04G7.2	=	2
D1007.6 (known) T24B8.5	=	2
D1007.6 (known) E02C12.11	=	2
D1007.6 (known) F39D8.2	=	1
D1007.6 (known) Y50E8A.1	=	2
D1007.6 (known) F28B4.3	=	2
D1007.6 (known) Y47G6A.8	=	2
D1007.6 (known) F59B2.11	=	1
D1007.6 (known) D2013.7	=	2
D1007.6 (known) Y75B8A.1	=	2
D1007.6 (known) ZC443.1	=	2
D1007.6 (known) F44C8.11	=	2
D1007.6 (known) D2013.10	=	2
D1007.6 (known) Y105E8B.7	=	2
D1014.8 (known) Y40B1B.6	=	2
D1022.8 (known) F09F3.13	=	2
D1037.1 (known) F41G4.1	=	2
D1037.3 (known) W06F12.1	=	1
D1037.3 (known) D1037.3	=	2
D1037.3 (known) W07G4.5	=	1
D1037.3 (known) K06B4.1	=	2
D1037.3 (known) F32E10.4	=	2
D1037.3 (known) ZK856.11	=	2
D1037.4 (known) R12B2.1	=	1
D1046.1 (known) D1046.1	=	1
D1046.1 (known) F38A6.1	=	1
D1046.1 (known) K09B11.9	=	1
D1046.1 (known) T11B7.4	=	2
D1046.1 (known) F35G12.9	=	2
D1046.1 (known) F14F3.1	=	2
D1046.1 (known) F43G9.5	=	2
D1046.1 (known) W03D8.8	=	2
D1053.1 (known) F23C8.4	=	2
D1053.1 (known) W02G9.2	=	2
D1053.1 (known) D1053.1	=	2
D1053.1 (known) W02G9.3	=	1
D1054.13 (known) F46G11.1	=	2
D1054.13 (known) T04H1.2	=	2
D1054.13 (known) F53G12.4	=	2
D1054.13 (known) ZK632.6	=	2
D1054.13 (known) D1054.13	=	2
D1054.2 (known) H15N14.1	=	1
D1054.2 (known) D1054.2	=	2
D1054.2 (known) H15N14.2	=	1
D1054.2 (known) F56H1.4	=	1
D1054.2 (known) K05C4.1	=	2
D1054.2 (known) W02G9.2	=	1
D1054.2 (known) F23F1.8	=	1
D1054.2 (known) Y42H9AR.1	=	1
D1054.2 (known) W02G9.3	=	1
D1054.3 (known) F46A9.5	=	1
D1054.5 (known) F13G3.4	=	2
D1054.8 (known) F44G3.9	=	2
D1054.8 (known) F43G9.5	=	2
D1081.2 (known) F59E12.2	=	2
D2005.3 (known) T11B7.4	=	2
D2005.4 (known) K01G5.4	=	2
D2005.5 (known) T07A9.5	=	1
D2005.5 (known) F15B10.2	=	2
D2007.4 (known) Y37E11AR.2	=	1
D2013.10 (known) Y41E3.7	=	1
D2013.2 (known) F13E6.1	=	2
D2013.2 (known) F56A8.3	=	2
D2013.2 (known) W06A7.3	=	2
D2013.2 (known) D2096.2	=	1
D2013.2 (known) D2092.1	=	2
D2013.2 (known) F35G12.9	=	2
D2013.2 (known) ZK40.1	=	2
D2013.2 (known) Y38C1AA.7	=	2
D2013.2 (known) F17E9.5	=	2
D2013.2 (known) Y71F9B.3	=	2
D2013.2 (known) ZK822.4	=	2
D2013.6 (known) Y65B4BR.4	=	2
D2023.2 (known) F15B10.2	=	1
[truncated: 3,205 more rows]
