# Supplementary material for: Building and analyzing protein interactome networks by cross-species comparisons
Source: BMC Syst Biol. 2010 Mar 30;4:36. doi: 10.1186/1752-0509-4-36 (PMC2859380; doi:10.1186/1752-0509-4-36)
Supplement: Additional file 9 — Zip Cele. A zipped folder containing files formatted for use in Cytoscape listed in Supplemental Table 3. These files are for Caenorhabditis elegans proteins. [file 1752-0509-4-36-S9.ZIP › cele/cele_gene_name.noa]

Gene_Name		
Y51H4A.48	=	21ur-1
T06A10.18	=	21ur-10
H32C10.13	=	21ur-100
Y57G11C.144	=	21ur-1000
Y57G11C.92	=	21ur-1001
Y41E3.193	=	21ur-1002
Y41E3.164	=	21ur-1003
ZK381.11	=	21ur-1004
Y57G11C.76	=	21ur-1005
Y67A10A.133	=	21ur-1006
C08F11.50	=	21ur-1007
R05A10.44	=	21ur-1008
Y73F8A.262	=	21ur-1009
Y105C5B.40	=	21ur-101
Y105C5B.288	=	21ur-1010
Y73F8A.309	=	21ur-1011
C55C3.22	=	21ur-1012
Y105C5A.225	=	21ur-1013
Y4C6B.19	=	21ur-1014
H35B03.6	=	21ur-1015
Y51H4A.181	=	21ur-1016
F52B11.22	=	21ur-1017
Y40H7A.25	=	21ur-1018
F02H6.14	=	21ur-1019
Y64G10A.35	=	21ur-102
Y64G10A.97	=	21ur-1020
H25K10.43	=	21ur-1021
Y4C6B.24	=	21ur-1022
Y64G10A.149	=	21ur-1023
Y51H4A.247	=	21ur-1024
Y105C5A.374	=	21ur-1025
F13G11.52	=	21ur-1026
F13G11.55	=	21ur-1027
F23B2.17	=	21ur-1028
Y73B6BL.76	=	21ur-1029
Y17G9A.11	=	21ur-103
T27E7.18	=	21ur-1030
Y67A10A.117	=	21ur-1031
Y57G11C.241	=	21ur-1032
Y105C5A.93	=	21ur-1033
Y43D4A.52	=	21ur-1034
Y4C6B.23	=	21ur-1035
Y105C5B.547	=	21ur-1036
M199.12	=	21ur-1037
Y41E3.48	=	21ur-1038
Y73F8A.173	=	21ur-1039
Y105C5B.549	=	21ur-104
C52D10.27	=	21ur-1040
Y105C5B.449	=	21ur-1041
C06E7.12	=	21ur-1042
Y105C5A.172	=	21ur-1043
Y57G11B.74	=	21ur-1044
Y40H7A.94	=	21ur-1045
Y105C5A.173	=	21ur-1046
C31H1.29	=	21ur-1047
F44E8.9	=	21ur-1048
Y67A10A.20	=	21ur-1049
Y51H4A.364	=	21ur-105
Y51H4A.221	=	21ur-1050
F52B11.36	=	21ur-1051
AC7.16	=	21ur-1052
Y57G11A.12	=	21ur-1053
H25K10.25	=	21ur-1054
Y67A10A.91	=	21ur-1055
Y7A9A.16	=	21ur-1056
Y37A1B.143	=	21ur-1057
Y73F8A.449	=	21ur-1058
Y40H7A.117	=	21ur-1059
Y64G10A.94	=	21ur-106
Y73F8A.459	=	21ur-1060
Y105C5A.497	=	21ur-1061
Y67A10A.94	=	21ur-1062
R05A10.35	=	21ur-1063
C39H7.19	=	21ur-1064
Y41E3.88	=	21ur-1065
Y51H4A.103	=	21ur-1066
C47A4.13	=	21ur-1067
C35D6.57	=	21ur-1068
Y73F8A.401	=	21ur-1069
Y7A9A.20	=	21ur-107
Y105C5A.160	=	21ur-1070
M199.29	=	21ur-1071
Y67A10A.25	=	21ur-1072
Y51H4A.342	=	21ur-1073
Y105C5B.455	=	21ur-1074
Y105C5A.192	=	21ur-1075
Y45F10B.24	=	21ur-1076
LLC1.19	=	21ur-1077
H16O14.3	=	21ur-1078
Y105C5B.102	=	21ur-1079
F52B11.16	=	21ur-108
C27H2.28	=	21ur-1080
LLC1.29	=	21ur-1081
R05A10.53	=	21ur-1082
Y105C5B.511	=	21ur-1083
AC7.7	=	21ur-1084
H12I19.23	=	21ur-1085
Y57G11C.218	=	21ur-1086
F13G11.33	=	21ur-1087
Y116A8A.47	=	21ur-1088
Y57G11C.371	=	21ur-1089
Y105C5A.188	=	21ur-109
Y73F8A.198	=	21ur-1090
T27E7.25	=	21ur-1091
Y37A1B.34	=	21ur-1092
Y51H4A.100	=	21ur-1093
Y57G11C.481	=	21ur-1094
Y37A1B.130	=	21ur-1095
Y57G11A.70	=	21ur-1096
Y37A1B.109	=	21ur-1097
F02H6.20	=	21ur-1098
Y105C5A.161	=	21ur-1099
Y116A8C.88	=	21ur-11
Y10G11A.26	=	21ur-110
Y57G11C.277	=	21ur-1100
ZK381.13	=	21ur-1101
Y57G11C.161	=	21ur-1102
Y17G9A.9	=	21ur-1103
Y57G11C.63	=	21ur-1104
Y57G11C.429	=	21ur-1105
C06E7.32	=	21ur-1106
Y73F8A.268	=	21ur-1107
H25K10.33	=	21ur-1108
VY10G11R.13	=	21ur-1109
Y105C5B.451	=	21ur-111
Y37A1B.103	=	21ur-1110
H08M01.21	=	21ur-1112
Y57G11C.84	=	21ur-1113
Y51H4A.392	=	21ur-1114
Y57G11A.72	=	21ur-1115
Y105C5B.437	=	21ur-1116
Y64G10A.76	=	21ur-1117
Y105C5B.189	=	21ur-1118
Y73F8A.110	=	21ur-1119
Y105C5A.323	=	21ur-112
H25K10.13	=	21ur-1120
Y105C5B.591	=	21ur-1121
Y57G11C.302	=	21ur-1122
Y105C5A.402	=	21ur-1123
Y105C5A.206	=	21ur-1124
Y105C5A.79	=	21ur-1125
Y40H7A.23	=	21ur-1126
H08M01.14	=	21ur-1127
Y57G11C.376	=	21ur-1128
F56F12.6	=	21ur-1129
Y105C5A.232	=	21ur-113
Y73F8A.327	=	21ur-1130
Y64G10A.56	=	21ur-1131
Y116A8C.186	=	21ur-1132
Y51H4A.240	=	21ur-1133
H08M01.7	=	21ur-1134
Y57G11C.150	=	21ur-1135
Y7A9A.26	=	21ur-1137
F13G11.34	=	21ur-1138
Y7A9D.18	=	21ur-1139
Y116A8B.10	=	21ur-114
C09B9.21	=	21ur-1140
H08M01.13	=	21ur-1141
Y105C5A.494	=	21ur-1142
Y41E3.178	=	21ur-1143
Y105C5B.454	=	21ur-1144
Y105C5A.329	=	21ur-1145
C24D10.11	=	21ur-1146
Y105C5A.68	=	21ur-1147
H08M01.52	=	21ur-1148
K01G12.7	=	21ur-1149
Y116A8C.75	=	21ur-115
Y41E3.126	=	21ur-1150
T23G4.33	=	21ur-1151
C35D6.33	=	21ur-1152
C35D6.21	=	21ur-1153
Y51H4A.84	=	21ur-1154
Y57G11B.87	=	21ur-1155
B0273.36	=	21ur-1156
K08B4.12	=	21ur-1157
Y105C5A.194	=	21ur-1158
M199.32	=	21ur-1159
C02B10.7	=	21ur-116
Y73F8A.348	=	21ur-1160
Y105C5A.284	=	21ur-1161
Y41E3.109	=	21ur-1162
B0273.15	=	21ur-1163
Y105C5A.156	=	21ur-1164
C46G7.10	=	21ur-1165
Y64G10A.126	=	21ur-1166
C24D10.18	=	21ur-1167
Y41E3.131	=	21ur-1168
Y105C5A.219	=	21ur-1169
Y105C5B.354	=	21ur-117
Y116A8C.98	=	21ur-1170
Y43D4A.20	=	21ur-1171
Y40H7A.32	=	21ur-1172
Y73F8A.371	=	21ur-1173
Y105C5A.306	=	21ur-1174
Y37A1B.78	=	21ur-1175
Y73F8A.169	=	21ur-1176
Y73F8A.96	=	21ur-1177
Y105C5B.308	=	21ur-1178
Y64G10A.143	=	21ur-1179
Y105C5A.355	=	21ur-118
C10G6.6	=	21ur-1180
C08F11.32	=	21ur-1181
Y37A1B.83	=	21ur-1182
Y105C5A.199	=	21ur-1183
Y57G11C.236	=	21ur-1184
Y57G11C.463	=	21ur-1185
T06A10.29	=	21ur-1186
Y105C5B.108	=	21ur-1187
Y116A8C.152	=	21ur-1188
Y105C5A.260	=	21ur-1189
Y43D4A.68	=	21ur-119
F55B11.12	=	21ur-1190
ZK616.17	=	21ur-1191
C09B9.19	=	21ur-1192
Y57G11C.448	=	21ur-1193
C52D10.38	=	21ur-1194
Y73F8A.128	=	21ur-1195
Y57G11A.74	=	21ur-1196
Y67A10A.120	=	21ur-1197
C11D2.18	=	21ur-1198
Y105C5A.81	=	21ur-1199
C02B10.18	=	21ur-12
Y51H4A.259	=	21ur-120
Y57G11B.85	=	21ur-1200
C35D6.25	=	21ur-1201
Y41E3.136	=	21ur-1202
C06E7.42	=	21ur-1203
H32C10.12	=	21ur-1204
C06E7.29	=	21ur-1205
Y73F8A.102	=	21ur-1206
H16O14.12	=	21ur-1207
Y51H4A.348	=	21ur-1208
Y105C5B.148	=	21ur-1209
Y64G10A.104	=	21ur-121
H12I19.22	=	21ur-1210
Y105C5A.236	=	21ur-1211
T08B6.11	=	21ur-1212
T27E7.31	=	21ur-1213
Y51H4A.361	=	21ur-1214
Y105C5B.607	=	21ur-1215
Y116A8C.146	=	21ur-1216
Y40H7A.64	=	21ur-1217
Y105C5B.290	=	21ur-1218
Y105C5A.58	=	21ur-1219
Y37A1A.26	=	21ur-122
Y37A1A.9	=	21ur-1220
K02B2.11	=	21ur-1221
Y73F8A.473	=	21ur-1222
Y73F8A.193	=	21ur-1223
Y57G11C.369	=	21ur-1224
F38C2.20	=	21ur-1225
Y73F8A.207	=	21ur-1226
Y37A1B.126	=	21ur-1227
C35D6.23	=	21ur-1228
R05A10.46	=	21ur-1229
Y51H4A.131	=	21ur-123
Y4C6A.11	=	21ur-1230
Y105C5A.363	=	21ur-1231
C55C3.17	=	21ur-1232
Y57G11B.76	=	21ur-1233
Y64G10A.37	=	21ur-1234
H04M03.21	=	21ur-1235
Y51H4A.72	=	21ur-1236
Y105C5B.215	=	21ur-1237
Y105C5B.456	=	21ur-1238
Y57G11C.283	=	21ur-1239
Y41E3.87	=	21ur-124
Y105C5B.520	=	21ur-1240
C08F11.22	=	21ur-1241
C39H7.11	=	21ur-1242
C35D6.30	=	21ur-1243
F13G11.22	=	21ur-1244
Y37A1B.110	=	21ur-1245
Y57G11C.474	=	21ur-1246
C55C3.24	=	21ur-1247
H32C10.8	=	21ur-1248
R05A10.12	=	21ur-1249
Y116A8C.102	=	21ur-125
Y43D4A.59	=	21ur-1250
Y64G10A.75	=	21ur-1251
Y105C5A.141	=	21ur-1252
Y57G11C.215	=	21ur-1253
Y73F8A.254	=	21ur-1254
Y105C5A.278	=	21ur-1255
B0273.26	=	21ur-1256
F44E8.3	=	21ur-1257
Y67A10A.35	=	21ur-1258
B0513.20	=	21ur-1259
H32C10.10	=	21ur-126
Y41E3.105	=	21ur-1260
Y105C5A.406	=	21ur-1261
Y51H4A.269	=	21ur-1262
Y73F8A.145	=	21ur-1263
Y51H4A.74	=	21ur-1264
Y40H7A.53	=	21ur-1265
C47A4.19	=	21ur-1266
Y40H7A.76	=	21ur-1267
Y37A1B.62	=	21ur-1268
Y105C5B.404	=	21ur-1269
Y105C5A.36	=	21ur-127
Y64G10A.108	=	21ur-1270
Y73F8A.493	=	21ur-1271
Y4C6B.21	=	21ur-1272
Y105C5B.97	=	21ur-1273
ZK616.13	=	21ur-1274
Y57G11C.230	=	21ur-1275
Y51H4A.143	=	21ur-1276
B0513.39	=	21ur-1277
Y116A8C.150	=	21ur-1278
T06A10.15	=	21ur-1279
Y116A8A.60	=	21ur-128
Y10G11A.25	=	21ur-1280
VY10G11R.30	=	21ur-1281
F55B11.14	=	21ur-1283
Y40H7A.27	=	21ur-1284
Y105C5B.426	=	21ur-1285
Y73F8A.301	=	21ur-1286
Y105C5B.594	=	21ur-1287
C47A4.64	=	21ur-1288
Y105C5A.91	=	21ur-1289
Y51H4A.277	=	21ur-129
Y105C5B.378	=	21ur-1290
Y105C5B.253	=	21ur-1291
Y51H4A.117	=	21ur-1292
Y64G10A.15	=	21ur-1293
Y116A8C.176	=	21ur-1294
Y116A8A.54	=	21ur-1295
Y57G11C.412	=	21ur-1296
Y105C5A.309	=	21ur-1297
Y105C5B.312	=	21ur-1298
Y57G11C.205	=	21ur-1299
Y37A1A.11	=	21ur-13
M199.40	=	21ur-130
Y105C5B.445	=	21ur-1300
Y57G11A.30	=	21ur-1301
T08B6.14	=	21ur-1302
Y51H4A.41	=	21ur-1303
Y57G11C.102	=	21ur-1304
C24D10.20	=	21ur-1305
H25K10.54	=	21ur-1306
Y4C6A.15	=	21ur-1307
Y105C5B.206	=	21ur-1309
Y105C5A.298	=	21ur-131
Y73F8A.115	=	21ur-1310
Y105C5B.260	=	21ur-1311
Y51H4A.126	=	21ur-1312
Y51H4A.260	=	21ur-1313
Y37A1B.107	=	21ur-1314
Y51H4A.346	=	21ur-1315
Y116A8C.82	=	21ur-1316
Y64G10A.42	=	21ur-1317
Y73F8A.62	=	21ur-1318
Y105C5B.184	=	21ur-1319
Y73F8A.472	=	21ur-132
Y17G9A.14	=	21ur-1320
Y105C5A.301	=	21ur-1321
Y105C5B.448	=	21ur-1322
Y73B6BL.78	=	21ur-1323
H12I19.12	=	21ur-1324
Y64G10A.20	=	21ur-1325
Y67A10A.41	=	21ur-1326
C35D6.27	=	21ur-1327
Y105C5A.237	=	21ur-1328
Y105C5B.422	=	21ur-1329
Y37A1B.25	=	21ur-133
Y41E3.119	=	21ur-1330
Y51H4A.264	=	21ur-1331
Y41E3.125	=	21ur-1332
T06A10.41	=	21ur-1333
F02H6.29	=	21ur-1334
Y73F8A.251	=	21ur-1335
Y73B6BL.63	=	21ur-1336
H12I19.36	=	21ur-1337
Y116A8C.122	=	21ur-1338
Y73F8A.405	=	21ur-1339
Y105C5A.248	=	21ur-134
C52D10.18	=	21ur-1340
Y41E3.150	=	21ur-1341
Y37A1B.53	=	21ur-1342
Y7A9A.17	=	21ur-1343
Y51H4A.303	=	21ur-1344
Y57G11A.10	=	21ur-1345
F52B11.15	=	21ur-1346
Y59E9AL.11	=	21ur-1347
Y73F8A.240	=	21ur-1348
Y57G11C.285	=	21ur-1349
Y105C5A.212	=	21ur-135
Y73F8A.369	=	21ur-1350
H01M01.1	=	21ur-1351
Y51H4A.133	=	21ur-1352
Y57G11C.447	=	21ur-1353
Y41E3.31	=	21ur-1354
Y10G11A.20	=	21ur-1355
Y116A8C.156	=	21ur-1356
F26D12.15	=	21ur-1357
Y64G10A.95	=	21ur-1358
C10G6.9	=	21ur-1359
Y57G11C.362	=	21ur-136
Y105C5A.177	=	21ur-1360
Y105C5B.268	=	21ur-1361
R05A10.25	=	21ur-1362
Y73B6BL.75	=	21ur-1363
Y105C5A.332	=	21ur-1364
Y116A8C.193	=	21ur-1365
C47A4.68	=	21ur-1366
T06A10.21	=	21ur-1367
Y105C5B.131	=	21ur-1368
Y57G11C.182	=	21ur-1369
M199.42	=	21ur-137
Y116A8C.101	=	21ur-1370
Y57G11C.288	=	21ur-1371
Y51H4A.173	=	21ur-1372
Y105C5A.438	=	21ur-1373
M03D4.19	=	21ur-1374
Y105C5A.171	=	21ur-1375
C52D10.50	=	21ur-1376
Y67A10A.21	=	21ur-1377
Y105C5B.244	=	21ur-1378
C47A4.61	=	21ur-1379
Y67A10A.77	=	21ur-138
Y73F8A.280	=	21ur-1380
Y17G9A.19	=	21ur-1381
Y67A10A.95	=	21ur-1382
F26D10.14	=	21ur-1383
F38C2.45	=	21ur-1384
Y73F8A.252	=	21ur-1385
Y73F8A.402	=	21ur-1387
C27H2.36	=	21ur-1388
Y116A8A.59	=	21ur-1389
Y41E3.110	=	21ur-1390
Y64G10A.87	=	21ur-1391
Y4C6A.17	=	21ur-1392
C27H2.47	=	21ur-1393
Y7A9A.21	=	21ur-1394
T06A10.12	=	21ur-1395
Y40H7A.51	=	21ur-1396
Y40H7A.57	=	21ur-1397
Y105C5B.304	=	21ur-1398
Y105C5B.561	=	21ur-1399
Y105C5B.132	=	21ur-14
Y67A10A.47	=	21ur-140
Y73F8A.168	=	21ur-1400
Y105C5A.356	=	21ur-1401
Y105C5A.96	=	21ur-1402
Y7A9D.14	=	21ur-1403
Y73F8A.488	=	21ur-1404
Y105C5A.447	=	21ur-1405
C09B9.17	=	21ur-1406
Y105C5A.327	=	21ur-1407
H12I19.37	=	21ur-1408
Y105C5B.390	=	21ur-1409
K02B2.17	=	21ur-141
B0273.23	=	21ur-1410
C09B9.11	=	21ur-1411
M199.19	=	21ur-1412
Y73F8A.69	=	21ur-1413
Y73B6BL.80	=	21ur-1414
Y51H4A.318	=	21ur-1415
H25K10.40	=	21ur-1416
B0513.36	=	21ur-1417
H25K10.9	=	21ur-1418
Y116A8C.115	=	21ur-1419
Y51H4A.235	=	21ur-142
Y64G10A.33	=	21ur-1420
Y105C5A.266	=	21ur-1421
Y51H4A.311	=	21ur-1422
Y9C9A.22	=	21ur-1423
Y51H4A.230	=	21ur-1424
Y57G11C.365	=	21ur-1425
R05A10.15	=	21ur-1426
C09B9.13	=	21ur-1427
Y73F8A.418	=	21ur-1428
H25K10.49	=	21ur-1429
Y105C5A.197	=	21ur-143
T12E12.9	=	21ur-1430
Y57G11C.185	=	21ur-1431
T06A10.42	=	21ur-1432
H08M01.9	=	21ur-1433
F13G11.39	=	21ur-1434
Y57G11C.370	=	21ur-1435
Y41E3.99	=	21ur-1436
Y105C5B.340	=	21ur-1437
LLC1.6	=	21ur-1438
C08F11.24	=	21ur-1439
Y116A8B.16	=	21ur-144
M03D4.23	=	21ur-1440
Y105C5B.67	=	21ur-1441
Y57G11C.267	=	21ur-1442
Y67A10A.98	=	21ur-1443
Y105C5B.211	=	21ur-1444
Y41E3.114	=	21ur-1445
B0513.13	=	21ur-1446
Y105C5B.152	=	21ur-1447
Y116A8C.92	=	21ur-1448
Y40H7A.78	=	21ur-1449
Y105C5A.259	=	21ur-145
Y41E3.70	=	21ur-1450
Y41E3.145	=	21ur-1451
Y51H4A.300	=	21ur-1452
Y105C5B.505	=	21ur-1453
Y105C5A.443	=	21ur-1454
Y116A8C.182	=	21ur-1455
Y73F8A.73	=	21ur-1456
Y73F8A.413	=	21ur-1458
Y57G11C.486	=	21ur-1459
Y57G11B.22	=	21ur-146
Y105C5B.113	=	21ur-1460
Y105C5B.128	=	21ur-1461
Y105C5B.169	=	21ur-1462
Y105C5B.254	=	21ur-1463
Y73F8A.477	=	21ur-1464
VY10G11R.10	=	21ur-1465
F02H6.16	=	21ur-1466
B0513.22	=	21ur-1467
Y73F8A.220	=	21ur-1468
Y105C5B.376	=	21ur-1469
Y67A10A.39	=	21ur-147
Y105C5B.236	=	21ur-1470
Y51H4A.290	=	21ur-1471
C27H2.39	=	21ur-1472
Y57G11B.53	=	21ur-1473
C27H2.25	=	21ur-1474
Y40H7A.24	=	21ur-1475
Y73F8A.345	=	21ur-1476
Y37A1B.56	=	21ur-1477
Y51H4A.373	=	21ur-1478
C55C3.19	=	21ur-1479
VY10G11R.26	=	21ur-148
Y41E3.179	=	21ur-1480
Y105C5B.55	=	21ur-1481
Y57G11C.225	=	21ur-1482
Y57G11C.160	=	21ur-1483
Y57G11C.162	=	21ur-1484
R05A10.54	=	21ur-1485
Y73F8A.304	=	21ur-1486
LLC1.45	=	21ur-1487
Y51H4A.380	=	21ur-1488
Y105C5A.130	=	21ur-1489
Y73F8A.358	=	21ur-149
Y73F8A.382	=	21ur-1490
Y105C5A.459	=	21ur-1491
H12I19.51	=	21ur-1492
Y73F8A.425	=	21ur-1493
T06A10.16	=	21ur-1494
Y51H4A.55	=	21ur-1495
Y51H4A.177	=	21ur-1496
Y65A5A.7	=	21ur-1497
Y105C5B.388	=	21ur-1498
Y43D4A.56	=	21ur-1499
Y41E3.185	=	21ur-15
Y105C5B.570	=	21ur-150
T06A10.38	=	21ur-1500
Y105C5B.572	=	21ur-1501
Y37A1B.28	=	21ur-1502
Y73F8A.112	=	21ur-1503
Y57G11A.61	=	21ur-1504
Y73F8A.165	=	21ur-1505
Y57G11C.313	=	21ur-1506
Y73F8A.372	=	21ur-1507
Y73F8A.134	=	21ur-1508
Y57G11B.88	=	21ur-1509
Y57G11B.62	=	21ur-151
M199.66	=	21ur-1510
Y73F8A.450	=	21ur-1511
C11D2.14	=	21ur-1512
Y57G11C.139	=	21ur-1513
Y105C5A.198	=	21ur-1514
Y57G11A.39	=	21ur-1515
F56F12.11	=	21ur-1516
Y116A8C.119	=	21ur-1517
Y51H4A.386	=	21ur-1518
Y37A1B.134	=	21ur-1519
T08B6.18	=	21ur-152
Y73B6BL.84	=	21ur-1520
Y67A10A.88	=	21ur-1521
Y57G11C.166	=	21ur-1522
Y73F8A.201	=	21ur-1523
LLC1.7	=	21ur-1524
Y73F8A.113	=	21ur-1525
Y116A8C.170	=	21ur-1526
Y51H4A.378	=	21ur-1527
Y105C5A.339	=	21ur-1528
Y105C5A.391	=	21ur-1529
Y105C5B.179	=	21ur-153
Y7A9D.4	=	21ur-1530
Y73F8A.419	=	21ur-1531
Y105C5B.492	=	21ur-1532
F38C2.44	=	21ur-1533
Y73B6BR.4	=	21ur-1534
Y105C5A.388	=	21ur-1535
Y51H4A.155	=	21ur-1536
Y57G11C.247	=	21ur-1537
Y40H7A.68	=	21ur-1538
C55C3.10	=	21ur-1539
Y41E3.96	=	21ur-154
Y105C5A.354	=	21ur-1540
T08B6.15	=	21ur-1541
Y73F8A.223	=	21ur-1542
Y40H7A.83	=	21ur-1543
Y51H4A.96	=	21ur-1545
VY10G11R.8	=	21ur-1546
Y105C5B.566	=	21ur-1547
C47A4.62	=	21ur-1548
Y105C5A.351	=	21ur-1549
C47A4.11	=	21ur-155
Y73F8A.68	=	21ur-1550
Y51H4A.398	=	21ur-1551
Y64G10A.137	=	21ur-1552
Y57G11C.269	=	21ur-1553
Y57G11C.315	=	21ur-1554
Y41E3.75	=	21ur-1555
C24D10.13	=	21ur-1556
Y67A10A.16	=	21ur-1557
Y51H4A.377	=	21ur-1558
Y57G11C.330	=	21ur-1559
Y105C5A.124	=	21ur-156
Y105C5A.449	=	21ur-1560
Y105C5B.480	=	21ur-1561
Y64G10A.101	=	21ur-1562
Y51H4A.281	=	21ur-1563
C47A4.27	=	21ur-1564
Y51H4A.182	=	21ur-1565
Y73F8A.86	=	21ur-1566
Y105C5B.514	=	21ur-1567
Y41E3.212	=	21ur-1568
Y105C5B.368	=	21ur-1569
Y105C5B.50	=	21ur-157
Y105C5B.110	=	21ur-1570
Y57G11C.60	=	21ur-1571
Y57G11C.64	=	21ur-1572
Y73F8A.484	=	21ur-1573
Y73F8A.415	=	21ur-1574
C35D6.43	=	21ur-1575
Y59E9AL.14	=	21ur-1576
Y64G10A.142	=	21ur-1577
Y64G10A.116	=	21ur-1578
Y105C5A.243	=	21ur-1579
Y45F10D.25	=	21ur-158
C47A4.10	=	21ur-1580
Y67A10A.43	=	21ur-1581
Y105C5A.475	=	21ur-1582
T08B6.20	=	21ur-1583
Y51H4A.38	=	21ur-1584
Y105C5B.129	=	21ur-1585
Y51H4A.330	=	21ur-1586
Y105C5B.583	=	21ur-1587
C27H2.41	=	21ur-1588
Y105C5B.232	=	21ur-1589
Y73F8A.156	=	21ur-1590
C47A4.17	=	21ur-1591
Y41E3.189	=	21ur-1592
Y67A10A.118	=	21ur-1593
Y105C5B.341	=	21ur-1595
C55C3.16	=	21ur-1596
F36H12.33	=	21ur-1597
Y45F10D.31	=	21ur-1598
Y105C5B.587	=	21ur-16
Y57G11C.204	=	21ur-160
C08F11.25	=	21ur-1600
C45E5.12	=	21ur-1601
Y64G10A.40	=	21ur-1602
Y57G11B.39	=	21ur-1603
Y57G11C.472	=	21ur-1604
Y57G11C.493	=	21ur-1605
T27E7.27	=	21ur-1606
Y37A1A.72	=	21ur-1607
Y45F10D.28	=	21ur-1608
Y73F8A.233	=	21ur-1609
Y105C5B.314	=	21ur-161
C47A4.49	=	21ur-1610
Y67A10A.73	=	21ur-1611
Y37A1B.24	=	21ur-1612
C35D6.59	=	21ur-1614
Y57G11C.343	=	21ur-1615
Y116A8A.50	=	21ur-1616
Y51H4A.254	=	21ur-1617
Y41E3.95	=	21ur-1618
Y7A9B.2	=	21ur-1619
C08F11.36	=	21ur-162
Y116A8C.58	=	21ur-1620
Y51H4A.62	=	21ur-1621
Y40H7A.139	=	21ur-1622
Y57G11C.424	=	21ur-1623
Y57G11C.335	=	21ur-1624
Y105C5B.350	=	21ur-1625
C09B9.9	=	21ur-1626
Y43D4A.13	=	21ur-1627
H25K10.10	=	21ur-1628
Y64G10A.157	=	21ur-1629
Y73F8A.59	=	21ur-163
Y51H4A.363	=	21ur-1630
Y67A10A.79	=	21ur-1631
C35D6.39	=	21ur-1632
Y57G11C.334	=	21ur-1633
Y51H4A.214	=	21ur-1634
C39H7.24	=	21ur-1635
Y105C5B.474	=	21ur-1636
Y105C5A.467	=	21ur-1637
Y57G11C.276	=	21ur-1638
Y73F8A.351	=	21ur-1639
C08F11.21	=	21ur-164
Y116A8C.71	=	21ur-1640
Y105C5B.490	=	21ur-1641
Y73F8A.265	=	21ur-1642
Y105C5B.400	=	21ur-1643
Y67A10A.63	=	21ur-1644
Y105C5A.262	=	21ur-1645
M03D4.16	=	21ur-1646
Y64G10A.26	=	21ur-1647
Y51H4A.326	=	21ur-1648
H04M03.26	=	21ur-1649
Y105C5B.438	=	21ur-165
Y51H4A.78	=	21ur-1650
Y37A1A.14	=	21ur-1651
Y51H4A.356	=	21ur-1653
H08M01.47	=	21ur-1654
Y73F8A.271	=	21ur-1655
F52B11.24	=	21ur-1656
Y73F8A.354	=	21ur-1657
F52B11.21	=	21ur-1658
Y64G10A.30	=	21ur-1659
F52D4.8	=	21ur-166
Y116A8C.121	=	21ur-1660
F55B11.37	=	21ur-1661
Y4C6B.28	=	21ur-1662
F26D12.7	=	21ur-1663
Y105C5A.80	=	21ur-1664
Y41E3.93	=	21ur-1665
Y116A8C.149	=	21ur-1666
Y57G11A.46	=	21ur-1667
Y57G11A.79	=	21ur-1668
Y105C5B.550	=	21ur-1669
Y105C5A.389	=	21ur-167
Y57G11A.67	=	21ur-1670
Y37A1A.68	=	21ur-1671
C08F11.51	=	21ur-1672
Y41E3.65	=	21ur-1673
T23G4.9	=	21ur-1674
Y57G11A.42	=	21ur-1675
C47A4.34	=	21ur-1676
B0273.27	=	21ur-1677
Y4C6A.13	=	21ur-1678
LLC1.43	=	21ur-1679
T23G4.32	=	21ur-168
Y73F8A.72	=	21ur-1680
F55B11.22	=	21ur-1681
Y105C5A.167	=	21ur-1682
Y41E3.113	=	21ur-1683
Y51H4A.253	=	21ur-1684
Y105C5B.588	=	21ur-1685
Y57G11C.93	=	21ur-1686
Y40H7A.26	=	21ur-1687
AC7.9	=	21ur-1688
Y105C5B.166	=	21ur-1689
R05A10.23	=	21ur-169
F13G11.11	=	21ur-1690
F52D4.3	=	21ur-1691
Y45F10D.32	=	21ur-1692
VY10G11R.11	=	21ur-1693
Y57G11C.189	=	21ur-1694
Y105C5A.499	=	21ur-1695
Y105C5B.79	=	21ur-1696
Y57G11C.372	=	21ur-1697
Y73F8A.446	=	21ur-1698
Y73F8A.273	=	21ur-1699
Y51H4A.258	=	21ur-17
T06A10.40	=	21ur-170
C24D10.22	=	21ur-1700
T06A10.10	=	21ur-1701
Y116A8A.25	=	21ur-1702
Y64G10A.41	=	21ur-1703
Y51H4A.140	=	21ur-1704
F13G11.37	=	21ur-1705
Y10G11A.23	=	21ur-1706
F13G11.42	=	21ur-1707
Y105C5B.518	=	21ur-1708
Y105C5B.585	=	21ur-1709
Y51H4A.233	=	21ur-171
Y51H4A.371	=	21ur-1710
Y51H4A.222	=	21ur-1711
Y73F8A.216	=	21ur-1713
Y105C5A.290	=	21ur-1714
F56F12.4	=	21ur-1715
Y64G10A.61	=	21ur-1716
Y45F10D.58	=	21ur-1717
Y105C5A.95	=	21ur-1718
Y37A1A.52	=	21ur-1719
R05A10.49	=	21ur-172
Y105C5B.584	=	21ur-1720
Y105C5A.211	=	21ur-1721
C55C3.21	=	21ur-1722
Y57G11C.66	=	21ur-1723
Y105C5B.301	=	21ur-1724
Y105C5A.427	=	21ur-1725
Y105C5B.126	=	21ur-1726
Y57G11A.81	=	21ur-1727
Y51H4A.340	=	21ur-1728
Y105C5B.459	=	21ur-1729
Y51H4A.255	=	21ur-173
Y45F10D.42	=	21ur-1730
R05A10.30	=	21ur-1731
Y40H7A.59	=	21ur-1732
Y116A8C.196	=	21ur-1733
Y57G11C.419	=	21ur-1734
H35B03.7	=	21ur-1735
Y105C5A.322	=	21ur-1736
Y37A1B.98	=	21ur-1737
Y105C5B.243	=	21ur-1738
Y57G11C.198	=	21ur-1739
Y40H7A.109	=	21ur-174
Y105C5B.46	=	21ur-1740
H08M21.3	=	21ur-1741
Y105C5B.202	=	21ur-1742
Y57G11C.437	=	21ur-1743
C35D6.48	=	21ur-1744
K01G12.8	=	21ur-1745
Y116A8B.8	=	21ur-1746
Y57G11C.89	=	21ur-1747
Y73F8A.226	=	21ur-1748
B0350.11	=	21ur-1749
Y67A10A.50	=	21ur-175
Y9C9A.21	=	21ur-1750
Y7A9A.8	=	21ur-1751
Y73F8A.232	=	21ur-1752
T23G4.48	=	21ur-1753
C08F11.20	=	21ur-1754
Y105C5B.213	=	21ur-1756
C27H2.34	=	21ur-1757
Y105C5B.424	=	21ur-1758
Y51H4A.337	=	21ur-1759
Y116A8A.37	=	21ur-176
Y51H4A.243	=	21ur-1760
Y105C5A.183	=	21ur-1761
Y40H7A.43	=	21ur-1762
Y41E3.184	=	21ur-1763
H16O14.16	=	21ur-1764
Y105C5B.182	=	21ur-1767
Y105C5A.126	=	21ur-1768
T06A10.8	=	21ur-1769
Y105C5B.559	=	21ur-177
H08M01.19	=	21ur-1770
H25K10.39	=	21ur-1771
Y64G10A.120	=	21ur-1772
Y7A9A.24	=	21ur-1773
F38C2.35	=	21ur-1774
Y57G11C.123	=	21ur-1775
C47A4.56	=	21ur-1776
Y57G11B.49	=	21ur-1777
Y37A1B.81	=	21ur-1778
C06E7.33	=	21ur-1779
C06E7.10	=	21ur-178
Y105C5A.353	=	21ur-1780
Y41E3.101	=	21ur-1782
Y67A10A.74	=	21ur-1783
F55B11.38	=	21ur-1784
C47A4.22	=	21ur-1785
F52D4.4	=	21ur-1786
Y57G11C.401	=	21ur-1787
Y116A8C.175	=	21ur-1788
VY10G11R.16	=	21ur-1789
Y43D4A.49	=	21ur-179
Y105C5A.82	=	21ur-1790
Y41E3.202	=	21ur-1791
H32C10.17	=	21ur-1792
Y57G11A.80	=	21ur-1793
T27E7.33	=	21ur-1794
Y57G11B.69	=	21ur-1795
Y73F8A.260	=	21ur-1796
Y67A10A.59	=	21ur-1797
Y51H4A.107	=	21ur-1798
H12I19.13	=	21ur-1799
Y43D4A.53	=	21ur-18
Y105C5B.478	=	21ur-180
C47A4.40	=	21ur-1800
C52D10.39	=	21ur-1801
F44E8.13	=	21ur-1802
C35D6.58	=	21ur-1803
C46G7.33	=	21ur-1804
Y57G11B.75	=	21ur-1805
Y116A8C.135	=	21ur-1806
T23G4.23	=	21ur-1807
Y37A1A.42	=	21ur-1808
Y105C5B.420	=	21ur-1809
Y37A1B.68	=	21ur-181
H08M01.20	=	21ur-1810
F55B11.34	=	21ur-1811
C52D10.20	=	21ur-1812
Y105C5B.466	=	21ur-1813
Y116A8C.154	=	21ur-1814
Y57G11C.455	=	21ur-1815
H06H21.12	=	21ur-1816
F56F12.10	=	21ur-1817
M03D4.22	=	21ur-1818
C10G6.19	=	21ur-1819
Y105C5B.142	=	21ur-182
Y105C5A.465	=	21ur-1820
Y105C5B.464	=	21ur-1821
Y57G11B.71	=	21ur-1822
Y9C9A.27	=	21ur-1824
Y116A8C.80	=	21ur-1825
W03F8.31	=	21ur-1826
Y43D4A.58	=	21ur-1827
Y57G11C.403	=	21ur-1828
K02B2.13	=	21ur-1829
F13G11.31	=	21ur-183
Y45F10B.29	=	21ur-1830
Y57G11A.65	=	21ur-1831
Y37A1A.35	=	21ur-1832
Y41E3.103	=	21ur-1833
Y41E3.118	=	21ur-1834
Y105C5B.94	=	21ur-1835
Y105C5B.140	=	21ur-1836
Y105C5B.80	=	21ur-1837
Y57G11C.256	=	21ur-1838
Y105C5B.234	=	21ur-1839
B0350.17	=	21ur-184
Y73B6BL.52	=	21ur-1840
Y4C6A.7	=	21ur-1841
LLC1.44	=	21ur-1842
Y40H7A.116	=	21ur-1843
Y73F8A.162	=	21ur-1844
Y105C5A.88	=	21ur-1845
Y57G11C.482	=	21ur-1846
Y37A1A.63	=	21ur-1847
Y40H7A.125	=	21ur-1848
Y105C5B.365	=	21ur-1849
Y64G10A.134	=	21ur-185
F56F12.12	=	21ur-1850
Y116A8C.159	=	21ur-1851
Y37A1A.44	=	21ur-1852
Y73F8A.307	=	21ur-1853
Y17G9A.13	=	21ur-1855
Y51H4A.324	=	21ur-1856
Y40H7A.35	=	21ur-1857
T23G4.26	=	21ur-1858
Y73F8A.466	=	21ur-1859
Y57G11C.338	=	21ur-186
T12E12.10	=	21ur-1860
Y116A8C.164	=	21ur-1861
Y105C5B.483	=	21ur-1862
Y57G11C.462	=	21ur-1863
F38C2.19	=	21ur-1864
F26D12.5	=	21ur-1865
Y105C5A.415	=	21ur-1866
Y105C5A.107	=	21ur-1867
Y105C5B.395	=	21ur-1868
H08M01.29	=	21ur-1869
C10G6.5	=	21ur-187
Y105C5A.200	=	21ur-1870
LLC1.16	=	21ur-1871
T27E7.15	=	21ur-1872
Y57G11C.142	=	21ur-1873
Y37A1A.45	=	21ur-1874
C09B9.22	=	21ur-1875
Y37A1B.82	=	21ur-1876
Y51H4A.231	=	21ur-1877
F13G11.6	=	21ur-1878
Y37A1B.63	=	21ur-1879
VY10G11R.6	=	21ur-188
F13G11.54	=	21ur-1880
Y51H4A.64	=	21ur-1881
Y40H7A.108	=	21ur-1882
Y73F8A.420	=	21ur-1883
Y105C5A.217	=	21ur-1884
LLC1.22	=	21ur-1885
R05A10.17	=	21ur-1886
Y116A8A.29	=	21ur-1887
Y105C5B.496	=	21ur-1888
Y105C5B.534	=	21ur-1889
Y105C5B.156	=	21ur-189
C55C3.30	=	21ur-1890
Y57G11C.432	=	21ur-1891
Y73F8A.367	=	21ur-1892
Y43D4A.42	=	21ur-1893
T23G4.8	=	21ur-1894
Y105C5B.54	=	21ur-1895
Y105C5A.417	=	21ur-1896
Y105C5A.119	=	21ur-1897
F55B11.42	=	21ur-1898
Y73F8A.167	=	21ur-1899
Y40H7A.69	=	21ur-19
Y51H4A.307	=	21ur-190
Y64G10A.156	=	21ur-1900
Y73F8A.312	=	21ur-1901
Y64G10A.63	=	21ur-1902
Y105C5A.383	=	21ur-1903
Y57G11C.77	=	21ur-1904
Y105C5B.194	=	21ur-1905
Y105C5A.120	=	21ur-1906
Y57G11B.10	=	21ur-1907
C10G6.21	=	21ur-1908
Y51H4A.347	=	21ur-1909
Y105C5A.90	=	21ur-191
Y41E3.68	=	21ur-1910
Y105C5B.223	=	21ur-1911
Y41E3.30	=	21ur-1912
Y51H4A.81	=	21ur-1913
Y105C5A.441	=	21ur-1914
Y57G11C.451	=	21ur-1915
Y73F8A.313	=	21ur-1916
Y51H4A.306	=	21ur-1917
Y57G11B.21	=	21ur-1918
Y7A9A.7	=	21ur-1919
Y73F8A.452	=	21ur-192
Y73F8A.82	=	21ur-1920
B0513.40	=	21ur-1921
Y37A1A.7	=	21ur-1922
Y40H7A.141	=	21ur-1923
Y105C5A.213	=	21ur-1924
C27H2.17	=	21ur-1925
Y37A1B.93	=	21ur-1926
Y105C5B.221	=	21ur-1927
Y73B6BL.77	=	21ur-1928
T08B6.16	=	21ur-1929
Y17G9A.8	=	21ur-193
C47A4.38	=	21ur-1930
Y9C9A.31	=	21ur-1931
Y116A8C.139	=	21ur-1932
F55B11.51	=	21ur-1933
Y57G11B.20	=	21ur-1934
Y40H7A.21	=	21ur-1935
C27H2.13	=	21ur-1936
Y105C5B.188	=	21ur-1937
Y67A10A.128	=	21ur-1938
Y43D4A.39	=	21ur-1939
Y105C5B.33	=	21ur-194
Y17G9A.22	=	21ur-1940
Y105C5A.431	=	21ur-1941
Y105C5B.286	=	21ur-1942
Y57G11B.40	=	21ur-1943
Y57G11B.70	=	21ur-1944
Y7A9A.15	=	21ur-1945
Y37A1A.56	=	21ur-1946
Y105C5A.347	=	21ur-1947
C06E7.15	=	21ur-1948
Y45F10D.56	=	21ur-1949
Y105C5B.266	=	21ur-195
Y105C5B.336	=	21ur-1950
Y105C5A.394	=	21ur-1951
Y105C5B.486	=	21ur-1952
Y57G11C.464	=	21ur-1953
Y10G11A.7	=	21ur-1954
C35D6.49	=	21ur-1955
Y57G11C.211	=	21ur-1956
C35D6.35	=	21ur-1957
Y64G10A.90	=	21ur-1958
VY10G11R.18	=	21ur-1959
Y105C5B.183	=	21ur-196
H12I19.45	=	21ur-1960
Y41E3.198	=	21ur-1961
Y51H4A.197	=	21ur-1962
Y4C6B.15	=	21ur-1963
Y57G11A.66	=	21ur-1964
Y51H4A.149	=	21ur-1965
B0273.34	=	21ur-1966
Y105C5A.324	=	21ur-1967
Y57G11A.13	=	21ur-1968
H12I19.46	=	21ur-1969
Y116A8C.70	=	21ur-197
Y57G11C.480	=	21ur-1970
Y43D4A.46	=	21ur-1971
Y105C5A.268	=	21ur-1972
Y41E3.144	=	21ur-1973
Y64G10A.84	=	21ur-1974
Y51H4A.147	=	21ur-1975
Y105C5B.122	=	21ur-1976
Y105C5B.52	=	21ur-1977
Y51H4A.367	=	21ur-1978
Y105C5B.471	=	21ur-1979
H04M03.15	=	21ur-198
Y73F8A.494	=	21ur-1980
Y67A10A.80	=	21ur-1981
Y67A10A.103	=	21ur-1982
VY10G11R.21	=	21ur-1983
F55B11.24	=	21ur-1984
Y116A8C.56	=	21ur-1986
Y105C5A.138	=	21ur-1987
Y73F8A.422	=	21ur-1988
Y64G10A.133	=	21ur-1989
Y37A1B.80	=	21ur-199
Y57G11C.488	=	21ur-1990
C45E5.15	=	21ur-1991
T06A10.34	=	21ur-1992
T11F8.7	=	21ur-1993
T12E12.12	=	21ur-1994
Y65A5A.4	=	21ur-1995
Y105C5A.128	=	21ur-1996
Y51H4A.384	=	21ur-1997
Y105C5B.346	=	21ur-1998
H12I19.42	=	21ur-1999
Y10G11A.9	=	21ur-2
Y51H4A.135	=	21ur-20
F36H12.26	=	21ur-200
Y105C5B.36	=	21ur-2000
Y57G11C.235	=	21ur-2001
Y105C5A.478	=	21ur-2002
Y51H4A.229	=	21ur-2003
Y41E3.160	=	21ur-2004
Y57G11B.38	=	21ur-2005
Y116A8C.114	=	21ur-2006
Y57G11C.88	=	21ur-2007
Y57G11C.377	=	21ur-2008
C47A4.67	=	21ur-2009
Y105C5B.175	=	21ur-201
Y116A8C.187	=	21ur-2010
Y73F8A.421	=	21ur-2011
Y105C5A.176	=	21ur-2012
Y67A10A.96	=	21ur-2013
Y105C5A.334	=	21ur-2014
Y57G11C.431	=	21ur-2015
Y105C5B.149	=	21ur-2016
Y45F10D.23	=	21ur-2017
C35D6.18	=	21ur-2018
Y57G11C.195	=	21ur-2019
Y10G11A.15	=	21ur-202
Y9C9A.32	=	21ur-2020
H32C10.14	=	21ur-2021
R05A10.31	=	21ur-2022
Y67A10A.28	=	21ur-2023
Y105C5A.154	=	21ur-2024
Y41E3.183	=	21ur-2025
Y64G10A.130	=	21ur-2026
F52B11.38	=	21ur-2027
Y37A1A.38	=	21ur-2028
Y105C5B.408	=	21ur-2029
Y105C5B.117	=	21ur-2030
C52D10.51	=	21ur-2031
Y57G11C.355	=	21ur-2032
F38C2.27	=	21ur-2033
Y37A1B.30	=	21ur-2034
C27H2.12	=	21ur-2035
C31H1.33	=	21ur-2036
Y51H4A.391	=	21ur-2037
Y40H7A.89	=	21ur-2038
Y51H4A.292	=	21ur-2039
Y57G11C.124	=	21ur-204
Y57G11B.31	=	21ur-2040
Y105C5B.222	=	21ur-2041
Y37A1B.66	=	21ur-2042
Y64G10A.49	=	21ur-2043
Y57G11C.320	=	21ur-2044
T23G4.25	=	21ur-2045
Y45F10B.28	=	21ur-2046
Y73F8A.334	=	21ur-2047
Y73B6BR.2	=	21ur-2048
Y57G11C.457	=	21ur-2049
Y57G11A.20	=	21ur-205
Y73F8A.281	=	21ur-2050
T23G4.37	=	21ur-2051
Y105C5B.506	=	21ur-2052
Y116A8C.190	=	21ur-2053
Y73F8A.352	=	21ur-2054
Y116A8C.145	=	21ur-2055
F38C2.26	=	21ur-2056
Y105C5B.345	=	21ur-2057
C02B10.11	=	21ur-2058
Y105C5B.235	=	21ur-2059
C31H1.34	=	21ur-206
Y41E3.80	=	21ur-2060
Y57G11C.245	=	21ur-2061
Y57G11A.64	=	21ur-2062
Y67A10A.137	=	21ur-2063
H12I19.24	=	21ur-2064
LLC1.36	=	21ur-2065
Y73F8A.148	=	21ur-2066
Y73F8A.243	=	21ur-2067
Y57G11C.409	=	21ur-2068
Y57G11C.397	=	21ur-2069
Y43D4A.38	=	21ur-207
Y105C5A.413	=	21ur-2070
Y73F8A.451	=	21ur-2071
Y105C5B.362	=	21ur-2072
C31H1.30	=	21ur-2073
Y51H4A.319	=	21ur-2074
Y105C5B.530	=	21ur-2075
C31H1.14	=	21ur-2076
Y105C5A.410	=	21ur-2077
Y105C5A.193	=	21ur-2078
Y57G11C.255	=	21ur-2079
Y67A10A.76	=	21ur-208
Y105C5A.56	=	21ur-2080
W03F8.18	=	21ur-2081
Y105C5B.548	=	21ur-2082
Y41E3.175	=	21ur-2083
Y64G10A.47	=	21ur-2084
Y67A10A.23	=	21ur-2085
Y105C5A.165	=	21ur-2086
ZK381.10	=	21ur-2087
Y73F8A.376	=	21ur-2088
Y116A8C.105	=	21ur-2089
Y51H4A.267	=	21ur-209
H08M01.15	=	21ur-2090
Y116A8C.180	=	21ur-2091
Y57G11C.309	=	21ur-2092
Y105C5A.393	=	21ur-2093
Y51H4A.335	=	21ur-2094
B0513.42	=	21ur-2095
Y41E3.61	=	21ur-2096
Y57G11C.117	=	21ur-2097
Y73F8A.179	=	21ur-2098
T23G4.20	=	21ur-2099
C11D2.17	=	21ur-21
Y105C5B.569	=	21ur-210
Y105C5B.302	=	21ur-2100
Y43D4A.54	=	21ur-2101
Y41E3.205	=	21ur-2103
Y51H4A.376	=	21ur-2104
Y57G11C.326	=	21ur-2105
H08M01.31	=	21ur-2106
Y57G11C.454	=	21ur-2107
C35D6.50	=	21ur-2108
Y51H4A.102	=	21ur-2109
Y105C5A.429	=	21ur-211
Y105C5A.348	=	21ur-2110
Y57G11C.201	=	21ur-2111
Y116A8B.25	=	21ur-2112
Y73B6BL.48	=	21ur-2113
B0273.21	=	21ur-2114
C27H2.32	=	21ur-2115
Y41E3.208	=	21ur-2116
C47A4.29	=	21ur-2117
Y105C5A.365	=	21ur-2118
C11D2.15	=	21ur-2119
Y43D4A.19	=	21ur-212
Y41E3.111	=	21ur-2120
C02B10.20	=	21ur-2121
Y105C5B.394	=	21ur-2122
Y57G11C.134	=	21ur-2123
Y73F8A.457	=	21ur-2124
Y40H7A.102	=	21ur-2125
Y51H4A.121	=	21ur-2126
Y105C5A.482	=	21ur-2127
Y57G11C.280	=	21ur-2128
Y41E3.33	=	21ur-2129
C27H2.6	=	21ur-213
Y57G11B.24	=	21ur-2131
Y73F8A.158	=	21ur-2132
Y73F8A.336	=	21ur-2133
LLC1.39	=	21ur-2134
Y73F8A.204	=	21ur-2135
Y4C6A.5	=	21ur-2136
B0513.38	=	21ur-2137
F44E8.15	=	21ur-2138
Y73F8A.311	=	21ur-2139
Y41E3.97	=	21ur-214
Y51H4A.174	=	21ur-2140
Y51H4A.51	=	21ur-2141
Y7A9D.10	=	21ur-2142
Y40H7A.49	=	21ur-2143
Y51H4A.352	=	21ur-2144
Y51H4A.287	=	21ur-2145
Y57G11B.43	=	21ur-2146
Y105C5B.293	=	21ur-2147
Y57G11B.9	=	21ur-2148
Y64G10A.45	=	21ur-2149
Y41E3.66	=	21ur-215
Y105C5A.484	=	21ur-2150
Y67A10A.82	=	21ur-2151
Y105C5A.282	=	21ur-2152
Y67A10A.44	=	21ur-2153
Y57G11C.158	=	21ur-2154
Y73F8A.433	=	21ur-2155
B0513.33	=	21ur-2156
Y73F8A.291	=	21ur-2157
Y4C6B.14	=	21ur-2158
Y73F8A.117	=	21ur-2159
Y105C5A.191	=	21ur-216
Y73F8A.164	=	21ur-2160
C08F11.30	=	21ur-2161
C06E7.13	=	21ur-2162
Y64G10A.31	=	21ur-2163
Y73F8A.475	=	21ur-2164
F38C2.30	=	21ur-2165
Y67A10A.87	=	21ur-2166
F52B11.17	=	21ur-2167
Y40H7A.45	=	21ur-2168
Y10G11A.8	=	21ur-2169
Y105C5B.446	=	21ur-217
Y105C5B.543	=	21ur-2170
Y40H7A.37	=	21ur-2171
Y57G11C.149	=	21ur-2172
Y67A10A.54	=	21ur-2173
C06E7.24	=	21ur-2174
Y43D4A.41	=	21ur-2175
C06E7.34	=	21ur-2176
Y105C5A.454	=	21ur-2177
Y40H7A.145	=	21ur-2178
C46G7.7	=	21ur-2179
Y105C5A.295	=	21ur-218
Y73F8A.205	=	21ur-2180
F02H6.18	=	21ur-2181
Y73B6BL.58	=	21ur-2182
Y105C5A.392	=	21ur-2183
Y51H4A.245	=	21ur-2184
H08M01.33	=	21ur-2185
Y57G11C.470	=	21ur-2186
Y73F8A.124	=	21ur-2187
Y73F8A.60	=	21ur-2188
W03F8.12	=	21ur-2189
VY10G11R.29	=	21ur-219
Y37A1A.53	=	21ur-2190
C06E7.40	=	21ur-2191
Y40H7A.54	=	21ur-2192
B0513.15	=	21ur-2193
Y73F8A.237	=	21ur-2194
Y73F8A.50	=	21ur-2195
B0273.33	=	21ur-2196
Y40H7A.120	=	21ur-2197
Y40H7A.111	=	21ur-2198
C06E7.25	=	21ur-2199
B0273.6	=	21ur-22
Y57G11C.223	=	21ur-220
T06A10.25	=	21ur-2200
Y105C5B.601	=	21ur-2201
C08F11.42	=	21ur-2202
Y37A1B.43	=	21ur-2203
Y57G11C.390	=	21ur-2204
Y105C5B.205	=	21ur-2205
Y41E3.32	=	21ur-2206
Y105C5B.439	=	21ur-2207
Y105C5A.207	=	21ur-2208
Y57G11C.423	=	21ur-2209
Y105C5B.425	=	21ur-221
Y7A9A.14	=	21ur-2210
Y10G11A.24	=	21ur-2211
Y105C5A.336	=	21ur-2212
Y40H7A.36	=	21ur-2213
M199.67	=	21ur-2214
Y57G11C.171	=	21ur-2215
F13G11.17	=	21ur-2216
Y73F8A.329	=	21ur-2217
Y105C5B.338	=	21ur-2218
Y73F8A.432	=	21ur-2219
Y105C5B.380	=	21ur-222
H08M01.10	=	21ur-2220
Y105C5B.532	=	21ur-2221
Y105C5B.482	=	21ur-2222
Y57G11C.339	=	21ur-2223
Y64G10A.92	=	21ur-2224
C35D6.22	=	21ur-2225
Y41E3.112	=	21ur-2226
Y57G11C.393	=	21ur-2227
Y105C5B.145	=	21ur-2228
Y41E3.123	=	21ur-2229
H16O14.18	=	21ur-223
Y37A1B.114	=	21ur-2230
Y57G11C.243	=	21ur-2231
Y43D4A.62	=	21ur-2232
Y73F8A.282	=	21ur-2233
Y51H4A.360	=	21ur-2234
Y51H4A.238	=	21ur-2235
F26D12.9	=	21ur-2236
Y105C5A.416	=	21ur-2237
Y57G11A.40	=	21ur-2238
F26D12.4	=	21ur-2239
C06E7.16	=	21ur-224
Y67A10A.109	=	21ur-2240
C52D10.44	=	21ur-2241
Y45F10D.57	=	21ur-2242
Y67A10A.136	=	21ur-2243
Y64G10A.154	=	21ur-2244
C11D2.19	=	21ur-2245
Y105C5B.219	=	21ur-2246
Y105C5B.300	=	21ur-2247
Y64G10A.86	=	21ur-2248
Y41E3.41	=	21ur-225
Y73F8A.70	=	21ur-2250
Y105C5A.118	=	21ur-2251
Y105C5A.164	=	21ur-2252
Y37A1B.69	=	21ur-2253
Y51H4A.142	=	21ur-2255
Y57G11C.226	=	21ur-2256
LLC1.25	=	21ur-2257
B0273.25	=	21ur-2258
Y105C5A.390	=	21ur-2259
Y105C5B.276	=	21ur-226
M03D4.14	=	21ur-2260
Y43D4A.28	=	21ur-2261
C11D2.21	=	21ur-2262
Y57G11C.344	=	21ur-2263
VY10G11R.14	=	21ur-2264
Y57G11C.361	=	21ur-2265
VY10G11R.22	=	21ur-2266
Y105C5B.577	=	21ur-2267
Y105C5A.462	=	21ur-2268
AC7.15	=	21ur-2269
Y105C5A.241	=	21ur-227
F55B11.27	=	21ur-2270
Y51H4A.282	=	21ur-2271
C52D10.46	=	21ur-2272
Y105C5B.597	=	21ur-2273
Y105C5A.308	=	21ur-2275
M199.53	=	21ur-2276
Y105C5A.450	=	21ur-2277
Y41E3.50	=	21ur-2278
Y51H4A.144	=	21ur-228
Y105C5B.261	=	21ur-2280
Y105C5B.44	=	21ur-2281
Y73F8A.154	=	21ur-2282
Y105C5B.519	=	21ur-2283
Y105C5B.207	=	21ur-2284
Y105C5B.115	=	21ur-2285
M199.13	=	21ur-2286
H32C10.23	=	21ur-2287
Y73F8A.330	=	21ur-2288
C08F11.41	=	21ur-2289
Y64G10A.106	=	21ur-229
H25K10.32	=	21ur-2290
Y116A8C.96	=	21ur-2291
Y105C5A.159	=	21ur-2292
Y105C5A.46	=	21ur-2293
Y105C5A.257	=	21ur-2294
Y73F8A.184	=	21ur-2295
Y57G11C.145	=	21ur-2296
Y73F8A.87	=	21ur-2297
F02H6.12	=	21ur-2298
Y51H4A.372	=	21ur-2299
H25K10.12	=	21ur-23
Y57G11C.186	=	21ur-230
Y116A8C.171	=	21ur-2300
Y57G11C.260	=	21ur-2301
Y57G11C.273	=	21ur-2302
Y105C5A.102	=	21ur-2303
Y43D4A.26	=	21ur-2304
Y105C5B.551	=	21ur-2305
Y105C5A.496	=	21ur-2306
H08M01.48	=	21ur-2307
Y105C5A.407	=	21ur-2308
H04M03.17	=	21ur-2309
Y105C5B.34	=	21ur-231
Y73F8A.192	=	21ur-2310
Y105C5B.357	=	21ur-2311
Y57G11C.333	=	21ur-2312
Y105C5A.421	=	21ur-2313
Y64G10A.147	=	21ur-2314
Y73F8A.366	=	21ur-2316
Y57G11C.387	=	21ur-2317
AC7.18	=	21ur-2318
Y105C5B.88	=	21ur-2319
Y73F8A.211	=	21ur-232
H16O14.19	=	21ur-2320
Y57G11C.325	=	21ur-2321
H16O14.13	=	21ur-2322
Y105C5A.460	=	21ur-2323
Y51H4A.344	=	21ur-2324
Y105C5A.360	=	21ur-2325
Y73F8A.287	=	21ur-2326
Y51H4A.215	=	21ur-2327
Y37A1A.18	=	21ur-2328
C26C9.4	=	21ur-2329
Y17G9A.20	=	21ur-233
C08F11.44	=	21ur-2330
Y73F8A.250	=	21ur-2331
Y51H4A.156	=	21ur-2332
Y73F8A.359	=	21ur-2333
F13G11.35	=	21ur-2334
Y116A8B.26	=	21ur-2335
C35D6.41	=	21ur-2336
Y37A1B.20	=	21ur-2337
Y51H4A.77	=	21ur-2338
Y43D4A.29	=	21ur-2339
Y57G11C.118	=	21ur-234
Y105C5A.345	=	21ur-2340
Y105C5B.326	=	21ur-2341
Y105C5B.599	=	21ur-2342
Y57G11A.23	=	21ur-2343
Y116A8C.64	=	21ur-2344
Y64G10A.25	=	21ur-2345
Y73F8A.227	=	21ur-2346
Y105C5A.238	=	21ur-2347
H16O14.15	=	21ur-2348
Y116A8C.133	=	21ur-2349
Y116A8C.85	=	21ur-235
Y37A1A.66	=	21ur-2351
Y37A1A.50	=	21ur-2352
Y57G11A.21	=	21ur-2353
H16O14.5	=	21ur-2354
Y105C5B.125	=	21ur-2355
Y105C5B.51	=	21ur-2356
K01G12.5	=	21ur-2358
Y73F8A.272	=	21ur-2359
Y45F10D.45	=	21ur-236
Y73F8A.182	=	21ur-2360
Y105C5A.149	=	21ur-2361
Y105C5B.73	=	21ur-2362
Y64G10A.17	=	21ur-2363
Y57G11C.452	=	21ur-2364
Y73F8A.491	=	21ur-2365
Y51H4A.257	=	21ur-2366
Y105C5A.357	=	21ur-2367
Y51H4A.205	=	21ur-2368
Y105C5B.193	=	21ur-2369
C39H7.12	=	21ur-237
Y105C5A.491	=	21ur-2370
Y41E3.79	=	21ur-2371
Y105C5B.262	=	21ur-2372
Y57G11C.65	=	21ur-2373
Y40H7A.44	=	21ur-2374
C27H2.46	=	21ur-2375
Y105C5B.535	=	21ur-2376
Y10G11A.28	=	21ur-2377
Y73F8A.362	=	21ur-2378
Y43D4A.45	=	21ur-2379
Y105C5B.283	=	21ur-238
K02B2.7	=	21ur-2380
Y41E3.139	=	21ur-2381
Y73F8A.374	=	21ur-2382
Y105C5B.512	=	21ur-2383
Y105C5B.481	=	21ur-2384
Y105C5A.457	=	21ur-2385
F38C2.10	=	21ur-2386
Y105C5A.230	=	21ur-2387
Y105C5A.289	=	21ur-2388
H08M01.42	=	21ur-2389
Y105C5A.436	=	21ur-239
Y45F10D.30	=	21ur-2390
Y105C5B.82	=	21ur-2391
F38C2.9	=	21ur-2392
Y37A1B.136	=	21ur-2393
Y51H4A.308	=	21ur-2394
Y57G11C.156	=	21ur-2395
Y73F8A.123	=	21ur-2396
C02B10.8	=	21ur-2397
Y41E3.180	=	21ur-2398
Y51H4A.288	=	21ur-2399
Y64G10A.53	=	21ur-24
Y57G11C.420	=	21ur-2400
C31H1.13	=	21ur-2402
B0350.9	=	21ur-2403
C55C3.14	=	21ur-2404
Y105C5A.296	=	21ur-2405
Y57G11C.348	=	21ur-2406
Y73F8A.387	=	21ur-2407
Y105C5A.463	=	21ur-2408
Y57G11C.94	=	21ur-2409
F13G11.12	=	21ur-241
Y7A9D.9	=	21ur-2410
C08F11.27	=	21ur-2411
F13G11.49	=	21ur-2412
R05A10.43	=	21ur-2413
Y105C5B.447	=	21ur-2414
Y41E3.72	=	21ur-2415
Y41E3.94	=	21ur-2416
C31H1.16	=	21ur-2417
Y105C5A.132	=	21ur-2418
C47A4.58	=	21ur-242
Y57G11C.155	=	21ur-2420
Y37A1B.35	=	21ur-2421
C47A4.24	=	21ur-2422
Y57G11C.141	=	21ur-2423
Y57G11C.86	=	21ur-2424
F36H12.25	=	21ur-2425
F35D6.2	=	21ur-2426
F26D12.10	=	21ur-2427
C35D6.40	=	21ur-2428
H08M21.4	=	21ur-2429
Y105C5B.568	=	21ur-243
Y73B6BL.71	=	21ur-2430
Y105C5A.331	=	21ur-2431
Y37A1B.148	=	21ur-2432
Y41E3.206	=	21ur-2433
Y116A8C.162	=	21ur-2434
Y105C5A.98	=	21ur-2435
Y57G11C.217	=	21ur-2436
Y57G11A.58	=	21ur-2437
Y105C5B.332	=	21ur-2438
Y67A10A.131	=	21ur-2439
Y51H4A.236	=	21ur-244
Y105C5A.240	=	21ur-2440
Y9C9A.19	=	21ur-2441
Y105C5B.100	=	21ur-2442
Y105C5B.531	=	21ur-2443
C46G7.35	=	21ur-2444
Y43D4A.44	=	21ur-2445
Y67A10A.107	=	21ur-2446
Y37A1B.77	=	21ur-2447
W03F8.14	=	21ur-2448
Y105C5A.111	=	21ur-2449
Y51H4A.82	=	21ur-245
Y73B6BL.68	=	21ur-2450
Y57G11C.202	=	21ur-2451
Y105C5B.310	=	21ur-2452
Y57G11C.114	=	21ur-2453
Y51H4A.76	=	21ur-2455
F55B11.49	=	21ur-2456
Y116A8A.53	=	21ur-2457
Y73F8A.286	=	21ur-2458
F13G11.25	=	21ur-2459
Y105C5A.204	=	21ur-246
C27H2.45	=	21ur-2460
Y105C5A.466	=	21ur-2461
Y105C5B.371	=	21ur-2462
Y51H4A.273	=	21ur-2463
Y116A8C.142	=	21ur-2464
Y57G11B.41	=	21ur-2465
Y105C5A.224	=	21ur-2467
Y57G11C.108	=	21ur-2468
Y37A1A.57	=	21ur-2469
Y105C5A.477	=	21ur-247
Y37A1B.49	=	21ur-2470
H08M01.25	=	21ur-2471
Y105C5A.303	=	21ur-2472
T06A10.36	=	21ur-2473
Y73F8A.423	=	21ur-2474
F13G11.46	=	21ur-2475
Y57G11B.73	=	21ur-2476
Y40H7A.128	=	21ur-2477
K02B2.18	=	21ur-2478
F55B11.13	=	21ur-2479
C52D10.14	=	21ur-248
C46G7.25	=	21ur-2480
C02B10.16	=	21ur-2481
Y41E3.157	=	21ur-2482
Y51H4A.216	=	21ur-2483
Y105C5A.311	=	21ur-2484
Y105C5B.484	=	21ur-2485
H12I19.48	=	21ur-2486
F38C2.16	=	21ur-2487
Y105C5B.315	=	21ur-2488
Y37A1A.60	=	21ur-249
Y73F8A.155	=	21ur-2490
Y105C5B.523	=	21ur-2491
Y7A9A.19	=	21ur-2492
Y57G11C.213	=	21ur-2493
Y57G11A.36	=	21ur-2494
Y116A8A.19	=	21ur-2495
Y64G10A.124	=	21ur-2496
Y40H7A.138	=	21ur-2497
Y57G11A.49	=	21ur-2498
M199.41	=	21ur-2499
Y57G11C.122	=	21ur-25
Y37A1A.10	=	21ur-250
T23G4.43	=	21ur-2500
M03D4.9	=	21ur-2501
Y73F8A.41	=	21ur-2502
Y105C5B.250	=	21ur-2503
Y105C5B.387	=	21ur-2505
Y57G11C.468	=	21ur-2506
F02H6.30	=	21ur-2507
Y116A8A.62	=	21ur-2508
Y64G10A.136	=	21ur-251
Y57G11C.395	=	21ur-2510
C11D2.40	=	21ur-2511
F13G11.19	=	21ur-2513
Y51H4A.164	=	21ur-2514
C35D6.15	=	21ur-2515
Y105C5A.352	=	21ur-2516
Y73F8A.178	=	21ur-2517
Y67A10A.135	=	21ur-2518
Y105C5A.307	=	21ur-2519
Y73F8A.322	=	21ur-252
M199.56	=	21ur-2520
F52B11.27	=	21ur-2521
H04M03.13	=	21ur-2522
Y105C5B.598	=	21ur-2523
Y73F8A.132	=	21ur-2525
Y51H4A.274	=	21ur-2526
Y65A5A.10	=	21ur-2527
Y73F8A.442	=	21ur-2528
Y73F8A.394	=	21ur-2529
Y57G11C.268	=	21ur-253
Y105C5B.103	=	21ur-2530
Y41E3.62	=	21ur-2531
Y51H4A.369	=	21ur-2532
Y64G10A.16	=	21ur-2533
F55B11.44	=	21ur-2534
Y105C5A.424	=	21ur-2535
Y73F8A.261	=	21ur-2536
Y105C5B.381	=	21ur-2537
Y73F8A.166	=	21ur-2538
Y105C5A.234	=	21ur-2539
M03D4.10	=	21ur-254
Y105C5B.434	=	21ur-2540
H32C10.11	=	21ur-2541
Y51H4A.394	=	21ur-2542
Y57G11C.301	=	21ur-2543
Y51H4A.351	=	21ur-2544
Y41E3.211	=	21ur-2545
H12I19.28	=	21ur-2546
Y73F8A.54	=	21ur-2547
Y105C5A.502	=	21ur-2548
Y73F8A.293	=	21ur-2549
M03D4.11	=	21ur-255
Y105C5A.458	=	21ur-2550
Y105C5A.418	=	21ur-2551
Y57G11C.290	=	21ur-2553
C27H2.22	=	21ur-2554
Y51H4A.97	=	21ur-2555
Y67A10A.30	=	21ur-2556
Y57G11C.489	=	21ur-2557
Y105C5B.289	=	21ur-2558
Y57G11C.190	=	21ur-2559
Y51H4A.105	=	21ur-256
Y73F8A.292	=	21ur-2560
Y51H4A.293	=	21ur-2561
Y43D4A.35	=	21ur-2562
Y105C5B.37	=	21ur-2563
H12I19.35	=	21ur-2564
Y40H7A.146	=	21ur-2565
Y7A9A.13	=	21ur-2566
C46G7.15	=	21ur-2567
Y105C5A.45	=	21ur-2568
Y105C5B.255	=	21ur-2569
Y105C5A.76	=	21ur-257
Y51H4A.382	=	21ur-2570
ZK616.22	=	21ur-2571
T06A10.33	=	21ur-2572
Y105C5B.384	=	21ur-2573
Y105C5B.592	=	21ur-2574
Y45F10D.48	=	21ur-2575
Y105C5A.399	=	21ur-2576
Y57G11C.307	=	21ur-2577
Y10G11A.11	=	21ur-2578
Y105C5A.395	=	21ur-2579
C52D10.57	=	21ur-258
W03F8.27	=	21ur-2580
Y41E3.161	=	21ur-2581
Y105C5A.444	=	21ur-2582
Y73F8A.467	=	21ur-2583
Y45F10D.24	=	21ur-2584
F36H12.30	=	21ur-2585
Y64G10A.67	=	21ur-2586
Y105C5A.64	=	21ur-2587
F02H6.26	=	21ur-2588
T23G4.17	=	21ur-2589
Y105C5A.330	=	21ur-259
Y64G10A.110	=	21ur-2590
Y73B6BL.57	=	21ur-2591
Y105C5B.225	=	21ur-2592
Y73F8A.258	=	21ur-2593
Y57G11C.85	=	21ur-2594
Y57G11C.130	=	21ur-2595
Y73F8A.403	=	21ur-2596
Y41E3.197	=	21ur-2597
C47A4.30	=	21ur-2598
Y57G11C.232	=	21ur-2599
Y51H4A.43	=	21ur-26
Y57G11C.163	=	21ur-260
Y105C5B.406	=	21ur-2600
Y51H4A.154	=	21ur-2601
Y105C5B.273	=	21ur-2602
Y57G11C.99	=	21ur-2603
C08F11.49	=	21ur-2604
Y105C5B.539	=	21ur-2605
Y73F8A.283	=	21ur-2606
Y73F8A.347	=	21ur-2607
F38C2.33	=	21ur-2608
R05A10.45	=	21ur-2609
Y105C5B.353	=	21ur-261
Y105C5B.402	=	21ur-2610
F55B11.23	=	21ur-2611
C39H7.18	=	21ur-2612
Y73F8A.63	=	21ur-2613
Y64G10A.51	=	21ur-2614
ZK550.20	=	21ur-2615
Y105C5B.465	=	21ur-2616
Y40H7A.100	=	21ur-2617
Y51H4A.239	=	21ur-2618
C10G6.15	=	21ur-2619
Y37A1B.111	=	21ur-262
Y57G11C.314	=	21ur-2620
Y10G11A.13	=	21ur-2621
Y105C5B.208	=	21ur-2622
Y51H4A.111	=	21ur-2623
C52D10.16	=	21ur-2624
Y73F8A.81	=	21ur-2625
Y105C5B.477	=	21ur-2626
Y116A8A.49	=	21ur-2627
Y51H4A.262	=	21ur-2628
Y73F8A.266	=	21ur-2629
Y73F8A.391	=	21ur-263
Y73F8A.392	=	21ur-2630
C52D10.53	=	21ur-2631
Y105C5B.527	=	21ur-2632
C52D10.41	=	21ur-2633
Y73F8A.344	=	21ur-2634
Y57G11C.199	=	21ur-2635
Y41E3.83	=	21ur-2636
C52D10.32	=	21ur-2637
C27H2.9	=	21ur-2638
Y40H7A.52	=	21ur-2639
C27H2.52	=	21ur-264
VY10G11R.12	=	21ur-2640
Y37A1A.62	=	21ur-2641
Y57G11C.394	=	21ur-2642
Y105C5B.567	=	21ur-2643
Y64G10A.111	=	21ur-2644
Y43D4A.25	=	21ur-2645
Y57G11B.50	=	21ur-2646
Y116A8B.7	=	21ur-2647
Y105C5A.83	=	21ur-2648
Y116A8A.15	=	21ur-2649
C31H1.11	=	21ur-265
B0273.20	=	21ur-2650
M03D4.18	=	21ur-2651
C09B9.15	=	21ur-2652
Y51H4A.375	=	21ur-2653
Y57G11C.396	=	21ur-2654
T27E7.21	=	21ur-2655
Y43D4A.33	=	21ur-2656
T06A10.14	=	21ur-2657
T06A10.20	=	21ur-2658
T06A10.37	=	21ur-2659
Y105C5A.131	=	21ur-266
M199.59	=	21ur-2660
Y41E3.38	=	21ur-2661
Y67A10A.49	=	21ur-2662
AC7.12	=	21ur-2664
Y116A8B.29	=	21ur-2665
Y37A1A.37	=	21ur-2666
Y73F8A.144	=	21ur-2667
Y51H4A.317	=	21ur-2668
Y9C9A.28	=	21ur-2669
Y73B6BL.60	=	21ur-267
F02H6.21	=	21ur-2670
Y57G11A.41	=	21ur-2671
Y51H4A.71	=	21ur-2672
W03F8.30	=	21ur-2673
M199.58	=	21ur-2674
Y73F8A.445	=	21ur-2675
Y105C5B.337	=	21ur-2676
Y57G11C.323	=	21ur-2677
Y57G11C.151	=	21ur-2678
Y73F8A.190	=	21ur-2679
H08M01.22	=	21ur-268
Y57G11C.146	=	21ur-2680
Y116A8C.167	=	21ur-2681
B0273.38	=	21ur-2682
Y116A8C.127	=	21ur-2683
Y105C5A.375	=	21ur-2684
Y73F8A.170	=	21ur-2685
Y65A5A.8	=	21ur-2686
F38C2.17	=	21ur-2687
Y73F8A.97	=	21ur-2688
R05A10.61	=	21ur-2689
Y73F8A.318	=	21ur-269
Y73F8A.247	=	21ur-2690
Y64G10A.60	=	21ur-2691
Y17G9A.16	=	21ur-2692
Y45F10D.55	=	21ur-2693
Y105C5B.469	=	21ur-2694
Y105C5A.103	=	21ur-2695
Y57G11A.37	=	21ur-2697
C27H2.23	=	21ur-2698
H25K10.27	=	21ur-2699
B0513.28	=	21ur-27
C24D10.17	=	21ur-270
T06A10.24	=	21ur-2700
Y57G11C.143	=	21ur-2702
Y105C5B.158	=	21ur-2703
Y105C5A.54	=	21ur-2704
Y57G11C.435	=	21ur-2705
F38C2.42	=	21ur-2706
C11D2.11	=	21ur-2707
Y105C5B.127	=	21ur-2708
Y41E3.172	=	21ur-2709
Y73F8A.479	=	21ur-271
Y73F8A.181	=	21ur-2710
Y116A8C.74	=	21ur-2711
VY10G11R.5	=	21ur-2712
C52D10.31	=	21ur-2713
Y105C5B.185	=	21ur-2714
F02H6.24	=	21ur-2715
Y105C5B.291	=	21ur-2716
Y57G11B.77	=	21ur-2717
Y116A8C.148	=	21ur-2718
Y57G11A.9	=	21ur-2719
F13G11.47	=	21ur-272
Y51H4A.88	=	21ur-2720
Y51H4A.309	=	21ur-2721
C52D10.48	=	21ur-2722
Y51H4A.333	=	21ur-2723
Y105C5A.404	=	21ur-2724
Y105C5B.56	=	21ur-2725
Y116A8C.179	=	21ur-2726
Y105C5B.106	=	21ur-2727
Y105C5A.70	=	21ur-2728
H08M01.37	=	21ur-2729
C31H1.17	=	21ur-273
Y73F8A.481	=	21ur-2730
Y105C5B.120	=	21ur-2731
H16O14.17	=	21ur-2732
Y105C5A.233	=	21ur-2733
LLC1.8	=	21ur-2734
B0273.30	=	21ur-2735
C52D10.28	=	21ur-2736
Y105C5B.335	=	21ur-2737
Y116A8A.48	=	21ur-2738
Y57G11C.465	=	21ur-2739
Y51H4A.56	=	21ur-274
Y105C5A.401	=	21ur-2740
Y37A1B.70	=	21ur-2741
Y57G11A.52	=	21ur-2742
F02H6.15	=	21ur-2743
Y64G10A.57	=	21ur-2744
Y44C4A.2	=	21ur-2745
Y51H4A.70	=	21ur-2746
Y57G11C.363	=	21ur-2747
Y37A1A.65	=	21ur-2748
C47A4.45	=	21ur-2749
Y73F8A.325	=	21ur-275
Y7A9B.1	=	21ur-2750
H32C10.5	=	21ur-2751
Y105C5A.151	=	21ur-2752
Y105C5A.420	=	21ur-2753
F02H6.33	=	21ur-2754
Y73F8A.355	=	21ur-2755
C47A4.26	=	21ur-2756
Y57G11C.194	=	21ur-2757
Y7A9A.3	=	21ur-2758
Y105C5B.242	=	21ur-2759
Y116A8B.17	=	21ur-276
Y45F10D.51	=	21ur-2760
Y40H7A.121	=	21ur-2761
Y57G11C.306	=	21ur-2762
Y116A8B.30	=	21ur-2763
LLC1.26	=	21ur-2764
Y57G11C.349	=	21ur-2765
Y37A1B.65	=	21ur-2766
Y57G11C.227	=	21ur-2767
Y51H4A.37	=	21ur-2768
Y73F8A.414	=	21ur-2769
Y73B6BL.79	=	21ur-277
Y57G11C.495	=	21ur-2770
Y105C5B.296	=	21ur-2771
Y73F8A.53	=	21ur-2772
Y57G11C.327	=	21ur-2773
Y105C5A.175	=	21ur-2774
Y40H7A.70	=	21ur-2775
Y57G11C.272	=	21ur-2776
T08B6.17	=	21ur-2777
Y64G10A.132	=	21ur-2778
B0513.14	=	21ur-2779
F02H6.27	=	21ur-278
Y116A8C.99	=	21ur-2780
C55C3.29	=	21ur-2781
T27E7.29	=	21ur-2782
Y41E3.204	=	21ur-2784
Y57G11C.228	=	21ur-2785
F13G11.5	=	21ur-2786
Y105C5A.169	=	21ur-2787
Y105C5B.431	=	21ur-2789
F02H6.9	=	21ur-279
Y73F8A.194	=	21ur-2790
H25K10.42	=	21ur-2791
Y41E3.174	=	21ur-2792
Y73F8A.482	=	21ur-2793
Y105C5B.77	=	21ur-2794
Y116A8B.14	=	21ur-2795
Y64G10A.82	=	21ur-2796
H04M03.23	=	21ur-2797
W03F8.25	=	21ur-2798
Y57G11C.297	=	21ur-2799
Y57G11C.476	=	21ur-28
C47A4.54	=	21ur-280
ZK550.11	=	21ur-2800
Y105C5B.71	=	21ur-2801
Y41E3.59	=	21ur-2802
Y105C5A.358	=	21ur-2803
T12E12.19	=	21ur-2804
F38C2.32	=	21ur-2805
Y73F8A.342	=	21ur-2806
M199.26	=	21ur-2807
Y51H4A.211	=	21ur-2808
Y57G11C.129	=	21ur-2809
C55C3.11	=	21ur-281
Y41E3.181	=	21ur-2810
Y37A1B.47	=	21ur-2811
Y105C5B.64	=	21ur-2812
Y73F8A.257	=	21ur-2813
Y105C5B.107	=	21ur-2814
F38C2.31	=	21ur-2815
Y41E3.107	=	21ur-2816
Y105C5A.430	=	21ur-2817
M199.49	=	21ur-2818
Y64G10A.27	=	21ur-2819
H25K10.55	=	21ur-282
Y73F8A.107	=	21ur-2820
Y105C5A.275	=	21ur-2821
Y51H4A.171	=	21ur-2822
Y64G10A.145	=	21ur-2823
C47A4.53	=	21ur-2824
Y105C5B.63	=	21ur-2825
Y57G11C.72	=	21ur-2826
Y57G11B.46	=	21ur-2827
T06A10.22	=	21ur-2828
C52D10.49	=	21ur-2829
Y67A10A.65	=	21ur-283
Y67A10A.58	=	21ur-2830
Y37A1B.54	=	21ur-2831
Y105C5B.453	=	21ur-2832
R05A10.38	=	21ur-2833
Y57G11C.449	=	21ur-2834
Y51H4A.332	=	21ur-2835
ZK550.19	=	21ur-2836
Y51H4A.73	=	21ur-2837
Y37A1B.86	=	21ur-2838
H16O14.11	=	21ur-2839
Y64G10A.52	=	21ur-284
Y57G11C.110	=	21ur-2840
Y37A1B.84	=	21ur-2841
Y73F8A.236	=	21ur-2842
Y105C5A.382	=	21ur-2843
Y105C5B.526	=	21ur-2845
Y105C5B.383	=	21ur-2846
Y59E9AL.10	=	21ur-2847
Y105C5A.422	=	21ur-2848
R05A10.14	=	21ur-2849
T06A10.28	=	21ur-285
Y105C5B.272	=	21ur-2850
T23G4.30	=	21ur-2851
Y73F8A.417	=	21ur-2852
LLC1.38	=	21ur-2853
Y116A8C.173	=	21ur-2854
Y37A1A.23	=	21ur-2855
Y105C5A.335	=	21ur-2856
Y105C5A.364	=	21ur-2857
Y57G11C.388	=	21ur-2858
Y57G11B.18	=	21ur-2859
Y67A10A.55	=	21ur-286
Y51H4A.98	=	21ur-2860
Y67A10A.64	=	21ur-2861
Y57G11C.261	=	21ur-2862
Y105C5B.405	=	21ur-2863
T27E7.32	=	21ur-2864
Y37A1B.74	=	21ur-2865
Y116A8C.120	=	21ur-2866
Y105C5B.393	=	21ur-2867
H25K10.45	=	21ur-2868
C06E7.38	=	21ur-2869
Y57G11C.329	=	21ur-287
F38C2.13	=	21ur-2870
Y51H4A.85	=	21ur-2871
Y105C5A.34	=	21ur-2872
Y73F8A.228	=	21ur-2873
Y40H7A.61	=	21ur-2874
Y73F8A.161	=	21ur-2875
Y105C5B.39	=	21ur-2876
Y37A1A.24	=	21ur-2877
C24D10.14	=	21ur-2878
C08F11.48	=	21ur-2879
Y105C5B.323	=	21ur-288
Y40H7A.90	=	21ur-2880
Y105C5B.522	=	21ur-2881
Y57G11C.138	=	21ur-2882
F38C2.11	=	21ur-2883
Y64G10A.71	=	21ur-2884
Y57G11C.303	=	21ur-2885
Y105C5B.565	=	21ur-2886
Y57G11B.79	=	21ur-2887
Y4C6B.10	=	21ur-2888
Y57G11B.44	=	21ur-2889
Y10G11A.6	=	21ur-289
Y105C5B.91	=	21ur-2890
Y67A10A.69	=	21ur-2891
H08M01.18	=	21ur-2892
Y37A1B.123	=	21ur-2893
C47A4.48	=	21ur-2894
C06E7.28	=	21ur-2895
F38C2.29	=	21ur-2896
Y43D4A.65	=	21ur-2897
Y57G11C.356	=	21ur-2898
F44E8.11	=	21ur-2899
Y37A1A.19	=	21ur-29
Y105C5B.355	=	21ur-290
Y51H4A.228	=	21ur-2900
Y51H4A.249	=	21ur-2901
Y105C5A.170	=	21ur-2902
Y7A9D.8	=	21ur-2903
Y105C5B.542	=	21ur-2904
VY10G11R.25	=	21ur-2905
Y105C5B.421	=	21ur-2906
Y64G10A.96	=	21ur-2907
F52D4.7	=	21ur-2908
Y116A8A.33	=	21ur-2909
Y116A8C.111	=	21ur-291
Y116A8B.23	=	21ur-2910
Y116A8C.93	=	21ur-2911
Y116A8A.40	=	21ur-2912
F13G11.7	=	21ur-2913
Y40H7A.20	=	21ur-2914
Y51H4A.80	=	21ur-2915
Y57G11C.498	=	21ur-2916
C27H2.35	=	21ur-2917
Y57G11C.61	=	21ur-2918
Y73F8A.221	=	21ur-2919
Y73F8A.80	=	21ur-292
Y73F8A.118	=	21ur-2920
Y57G11C.183	=	21ur-2921
Y105C5A.490	=	21ur-2922
Y57G11C.90	=	21ur-2923
M03D4.25	=	21ur-2924
Y105C5A.485	=	21ur-2925
Y67A10A.90	=	21ur-2926
Y105C5A.386	=	21ur-2927
H25K10.20	=	21ur-2928
Y64G10A.68	=	21ur-2929
B0273.29	=	21ur-293
Y51H4A.138	=	21ur-2930
Y105C5A.310	=	21ur-2931
Y73F8A.47	=	21ur-2932
H16O14.8	=	21ur-2933
C27H2.20	=	21ur-2934
B0350.6	=	21ur-2935
Y40H7A.136	=	21ur-2936
Y51H4A.313	=	21ur-2937
C31H1.18	=	21ur-2938
Y73F8A.89	=	21ur-2939
Y57G11C.184	=	21ur-294
R05A10.20	=	21ur-2940
Y116A8B.6	=	21ur-2941
M199.61	=	21ur-2942
C02B10.27	=	21ur-2943
Y37A1A.12	=	21ur-2944
Y105C5B.75	=	21ur-2945
C46G7.34	=	21ur-2946
Y45F10D.47	=	21ur-2947
Y57G11C.310	=	21ur-2948
Y37A1B.89	=	21ur-2949
Y105C5B.558	=	21ur-295
Y116A8C.134	=	21ur-2950
Y57G11C.358	=	21ur-2951
Y105C5B.513	=	21ur-2952
Y105C5A.461	=	21ur-2953
Y105C5B.38	=	21ur-2954
Y41E3.51	=	21ur-2955
F38C2.21	=	21ur-2956
Y37A1B.33	=	21ur-2957
C45E5.16	=	21ur-2958
Y51H4A.159	=	21ur-2959
B0513.27	=	21ur-296
H12I19.16	=	21ur-2960
Y57G11B.13	=	21ur-2961
Y57G11B.92	=	21ur-2962
Y105C5A.439	=	21ur-2963
M03D4.20	=	21ur-2964
Y116A8C.129	=	21ur-2965
C55C3.15	=	21ur-2966
Y105C5B.212	=	21ur-2967
Y4C6A.9	=	21ur-2968
Y105C5B.238	=	21ur-2969
H08M21.1	=	21ur-297
Y41E3.162	=	21ur-2970
Y67A10A.86	=	21ur-2971
C55C3.28	=	21ur-2972
Y73F8A.411	=	21ur-2973
H12I19.17	=	21ur-2974
Y73F8A.74	=	21ur-2975
Y64G10A.64	=	21ur-2976
H08M01.17	=	21ur-2977
Y7A9D.16	=	21ur-2978
Y105C5A.263	=	21ur-2979
Y73B6BL.51	=	21ur-298
Y51H4A.285	=	21ur-2980
Y41E3.186	=	21ur-2981
C31H1.25	=	21ur-2982
Y51H4A.241	=	21ur-2983
C45E5.11	=	21ur-2984
Y105C5B.270	=	21ur-2985
T06A10.43	=	21ur-2986
K08B4.8	=	21ur-2987
T23G4.47	=	21ur-2988
F38C2.46	=	21ur-2989
C31H1.10	=	21ur-299
Y105C5A.272	=	21ur-2990
Y73F8A.317	=	21ur-2991
Y73F8A.150	=	21ur-2992
Y57G11C.197	=	21ur-2993
Y73F8A.79	=	21ur-2994
H12I19.18	=	21ur-2995
F36H12.23	=	21ur-2996
Y51H4A.61	=	21ur-2997
Y64G10A.62	=	21ur-2998
C55C3.12	=	21ur-2999
F23B2.18	=	21ur-3
M199.54	=	21ur-30
F52B11.30	=	21ur-300
H25K10.23	=	21ur-3000
Y57G11C.125	=	21ur-3001
R05A10.41	=	21ur-3002
C06E7.17	=	21ur-3003
Y116A8B.27	=	21ur-3004
H08M01.55	=	21ur-3006
Y51H4A.345	=	21ur-3007
Y73F8A.116	=	21ur-3008
H08M01.3	=	21ur-3009
C35D6.55	=	21ur-301
Y73F8A.83	=	21ur-3010
B0273.16	=	21ur-3011
Y57G11C.345	=	21ur-3012
Y105C5A.409	=	21ur-3013
R05A10.33	=	21ur-3014
Y105C5A.286	=	21ur-3015
Y105C5A.123	=	21ur-3016
Y73F8A.191	=	21ur-3017
Y57G11B.84	=	21ur-3018
Y67A10A.132	=	21ur-3019
Y105C5A.288	=	21ur-302
Y64G10A.79	=	21ur-3020
Y57G11A.32	=	21ur-3021
Y57G11C.337	=	21ur-3022
Y116A8C.126	=	21ur-3023
Y51H4A.374	=	21ur-3024
M199.65	=	21ur-3025
C31H1.22	=	21ur-3026
R05A10.22	=	21ur-3027
Y64G10A.93	=	21ur-3028
T27E7.24	=	21ur-3029
Y105C5A.362	=	21ur-303
Y64G10A.151	=	21ur-3030
C35D6.51	=	21ur-3031
C47A4.12	=	21ur-3032
Y7A9A.25	=	21ur-3033
Y73F8A.196	=	21ur-3034
Y116A8C.67	=	21ur-3035
Y105C5B.328	=	21ur-3036
ZK550.12	=	21ur-3037
Y105C5A.300	=	21ur-3038
Y41E3.134	=	21ur-3039
Y105C5B.287	=	21ur-304
F13G11.28	=	21ur-3040
Y105C5A.59	=	21ur-3041
Y67A10A.110	=	21ur-3042
B0350.13	=	21ur-3043
LLC1.27	=	21ur-3044
H08M01.34	=	21ur-3045
Y41E3.171	=	21ur-3046
Y57G11C.436	=	21ur-3047
T08B6.10	=	21ur-3048
R05A10.19	=	21ur-3049
Y57G11C.95	=	21ur-305
Y105C5B.359	=	21ur-3050
Y51H4A.393	=	21ur-3051
Y41E3.56	=	21ur-3052
Y105C5B.47	=	21ur-3053
Y105C5B.53	=	21ur-3054
Y105C5B.246	=	21ur-3055
F55B11.28	=	21ur-3056
Y73F8A.343	=	21ur-3057
Y41E3.158	=	21ur-3058
Y73F8A.298	=	21ur-3059
Y73F8A.152	=	21ur-306
Y51H4A.49	=	21ur-3060
Y105C5A.100	=	21ur-3061
Y51H4A.86	=	21ur-3062
Y105C5B.609	=	21ur-3063
Y57G11B.61	=	21ur-3064
F26D12.24	=	21ur-3065
Y73F8A.365	=	21ur-3066
Y73F8A.174	=	21ur-3067
Y51H4A.186	=	21ur-3068
C55C3.9	=	21ur-3069
Y51H4A.314	=	21ur-307
Y105C5B.604	=	21ur-3070
Y43D4A.48	=	21ur-3072
Y51H4A.134	=	21ur-3073
Y64G10A.22	=	21ur-3074
Y116A8C.76	=	21ur-3075
C27H2.16	=	21ur-3076
Y105C5B.504	=	21ur-3077
H32C10.22	=	21ur-3078
Y73F8A.444	=	21ur-3079
F23B2.19	=	21ur-308
Y73B6BL.64	=	21ur-3080
Y116A8C.89	=	21ur-3081
Y105C5B.576	=	21ur-3082
Y105C5B.501	=	21ur-3083
Y67A10A.106	=	21ur-3084
Y57G11C.293	=	21ur-3085
Y37A1A.36	=	21ur-3086
C47A4.39	=	21ur-3087
Y57G11C.159	=	21ur-3088
C45E5.9	=	21ur-3089
Y57G11A.50	=	21ur-309
Y51H4A.224	=	21ur-3090
Y116A8C.147	=	21ur-3091
Y57G11C.398	=	21ur-3092
Y105C5B.528	=	21ur-3093
Y37A1A.15	=	21ur-3094
Y105C5A.221	=	21ur-3095
Y41E3.108	=	21ur-3096
C52D10.47	=	21ur-3097
H08M01.41	=	21ur-3098
Y116A8A.56	=	21ur-3099
Y105C5A.67	=	21ur-31
Y51H4A.39	=	21ur-310
C27H2.19	=	21ur-3100
Y44C4A.1	=	21ur-3101
C52D10.54	=	21ur-3102
C35D6.47	=	21ur-3103
Y57G11C.346	=	21ur-3104
Y40H7A.86	=	21ur-3105
Y116A8A.16	=	21ur-3106
Y7A9C.14	=	21ur-3107
C31H1.19	=	21ur-3108
VY10G11R.15	=	21ur-3109
Y116A8A.24	=	21ur-311
Y116A8C.143	=	21ur-3110
Y57G11C.305	=	21ur-3111
Y73F8A.66	=	21ur-3112
C09B9.12	=	21ur-3113
Y57G11A.17	=	21ur-3114
H12I19.11	=	21ur-3115
Y105C5B.608	=	21ur-3116
Y7A9D.24	=	21ur-3117
Y105C5A.333	=	21ur-3118
Y105C5B.571	=	21ur-3119
Y105C5B.201	=	21ur-312
F55B11.15	=	21ur-3120
Y51H4A.125	=	21ur-3121
Y51H4A.170	=	21ur-3122
Y10G11A.17	=	21ur-3123
Y73F8A.346	=	21ur-3124
Y57G11A.73	=	21ur-3125
C46G7.8	=	21ur-3127
C55C3.20	=	21ur-3128
C27H2.27	=	21ur-3129
Y57G11C.233	=	21ur-313
Y40H7A.62	=	21ur-3130
F44E8.6	=	21ur-3131
Y105C5B.331	=	21ur-3132
C52D10.45	=	21ur-3133
H04M03.27	=	21ur-3134
Y57G11C.418	=	21ur-3135
Y105C5A.129	=	21ur-3136
C35D6.17	=	21ur-3137
Y51H4A.183	=	21ur-3138
C35D6.37	=	21ur-3139
Y37A1B.104	=	21ur-314
K02B2.12	=	21ur-3140
Y105C5B.476	=	21ur-3141
Y51H4A.358	=	21ur-3142
Y116A8C.72	=	21ur-3143
H04M03.14	=	21ur-3144
Y73F8A.231	=	21ur-3145
Y57G11C.172	=	21ur-3146
Y73F8A.297	=	21ur-3147
M199.46	=	21ur-3148
Y51H4A.350	=	21ur-3149
Y51H4A.295	=	21ur-315
Y73F8A.106	=	21ur-3150
Y37A1B.102	=	21ur-3151
Y105C5B.277	=	21ur-3152
Y37A1B.117	=	21ur-3153
Y73F8A.279	=	21ur-3154
C11D2.41	=	21ur-3155
Y67A10A.114	=	21ur-3156
R05A10.18	=	21ur-3157
Y105C5B.87	=	21ur-3158
Y57G11A.45	=	21ur-3159
C27H2.53	=	21ur-316
F02H6.28	=	21ur-3160
VY10G11R.28	=	21ur-3161
C11D2.8	=	21ur-3162
Y105C5A.48	=	21ur-3163
Y105C5A.471	=	21ur-3164
F52B11.32	=	21ur-3165
C11D2.35	=	21ur-3166
Y73F8A.239	=	21ur-3167
Y43D4A.31	=	21ur-3168
Y105C5A.152	=	21ur-3169
Y64G10A.164	=	21ur-317
Y105C5A.371	=	21ur-3170
Y105C5A.373	=	21ur-3171
C47A4.37	=	21ur-3172
R05A10.26	=	21ur-3173
Y64G10A.39	=	21ur-3174
Y57G11C.112	=	21ur-3175
Y105C5A.42	=	21ur-3176
W03F8.33	=	21ur-3177
Y73F8A.424	=	21ur-3178
C27H2.51	=	21ur-3179
Y116A8A.46	=	21ur-318
Y105C5B.507	=	21ur-3180
Y105C5A.276	=	21ur-3181
Y41E3.142	=	21ur-3182
Y67A10A.51	=	21ur-3183
Y116A8C.68	=	21ur-3184
Y105C5A.84	=	21ur-3185
R05A10.60	=	21ur-3186
F26D12.14	=	21ur-3187
C08F11.40	=	21ur-3188
C52D10.21	=	21ur-3189
C11D2.39	=	21ur-319
Y51H4A.40	=	21ur-3191
Y73F8A.463	=	21ur-3192
Y57G11A.76	=	21ur-3193
Y73B6BL.72	=	21ur-3194
Y105C5A.162	=	21ur-3195
Y73F8A.101	=	21ur-3196
B0273.11	=	21ur-3197
Y51H4A.385	=	21ur-3198
Y105C5B.419	=	21ur-3199
Y57G11C.248	=	21ur-32
Y64G10A.58	=	21ur-320
Y105C5B.536	=	21ur-3200
Y73F8A.275	=	21ur-3201
Y73B6BL.73	=	21ur-3202
B0513.35	=	21ur-3203
C08F11.35	=	21ur-3204
Y51H4A.212	=	21ur-3205
C27H2.10	=	21ur-3206
Y57G11C.407	=	21ur-3207
M199.20	=	21ur-3208
C11D2.12	=	21ur-3209
C06E7.37	=	21ur-321
C52D10.34	=	21ur-3210
W03F8.23	=	21ur-3211
Y73F8A.338	=	21ur-3212
Y105C5B.485	=	21ur-3213
Y57G11C.461	=	21ur-3214
Y73F8A.131	=	21ur-3215
B0350.12	=	21ur-3216
C52D10.26	=	21ur-3217
Y51H4A.151	=	21ur-3218
Y105C5B.240	=	21ur-3219
Y105C5B.443	=	21ur-322
Y51H4A.275	=	21ur-3220
Y57G11B.80	=	21ur-3221
Y7A9A.23	=	21ur-3222
C35D6.20	=	21ur-3223
F55B11.18	=	21ur-3224
Y105C5B.209	=	21ur-3225
T06A10.26	=	21ur-3226
Y57G11C.274	=	21ur-3227
R05A10.48	=	21ur-3228
Y45F10D.46	=	21ur-3229
Y73F8A.398	=	21ur-323
Y7A9D.15	=	21ur-3230
Y57G11C.251	=	21ur-3231
Y116A8C.91	=	21ur-3232
Y105C5B.89	=	21ur-3233
Y73F8A.497	=	21ur-3234
Y45F10D.50	=	21ur-3235
F55B11.47	=	21ur-3236
Y57G11C.140	=	21ur-3237
Y41E3.44	=	21ur-3238
Y67A10A.17	=	21ur-3239
Y43D4A.47	=	21ur-324
Y51H4A.272	=	21ur-3240
Y51H4A.227	=	21ur-3241
C47A4.36	=	21ur-3242
Y57G11B.51	=	21ur-3243
Y57G11C.206	=	21ur-3244
Y73F8A.142	=	21ur-3245
Y105C5B.61	=	21ur-3246
Y57G11C.263	=	21ur-3247
M199.25	=	21ur-3248
Y40H7A.50	=	21ur-3249
Y59E9AL.9	=	21ur-325
F52D4.6	=	21ur-3250
Y116A8C.97	=	21ur-3251
T23G4.24	=	21ur-3252
Y57G11C.78	=	21ur-3253
Y57G11C.136	=	21ur-3254
T12E12.18	=	21ur-3255
Y17G9A.23	=	21ur-3256
Y105C5A.74	=	21ur-3257
H08M01.16	=	21ur-3258
Y57G11C.408	=	21ur-3259
Y41E3.213	=	21ur-326
Y41E3.67	=	21ur-3260
M199.16	=	21ur-3261
Y105C5A.35	=	21ur-3262
Y57G11C.496	=	21ur-3263
Y105C5A.448	=	21ur-3264
T23G4.40	=	21ur-3265
Y73F8A.288	=	21ur-3266
T23G4.49	=	21ur-3267
C27H2.49	=	21ur-3268
R05A10.51	=	21ur-3269
Y41E3.81	=	21ur-327
F13G11.32	=	21ur-3270
Y105C5B.92	=	21ur-3271
Y43D4A.21	=	21ur-3272
C47A4.32	=	21ur-3273
Y37A1A.31	=	21ur-3274
Y105C5B.347	=	21ur-3275
Y105C5B.418	=	21ur-3276
Y116A8A.57	=	21ur-3277
F38C2.47	=	21ur-3278
Y105C5A.33	=	21ur-3279
Y51H4A.106	=	21ur-328
F44E8.2	=	21ur-3280
Y73F8A.332	=	21ur-3281
H25K10.24	=	21ur-3282
Y73F8A.43	=	21ur-3283
Y73F8A.159	=	21ur-3284
Y105C5B.217	=	21ur-3285
Y51H4A.196	=	21ur-3286
F38C2.12	=	21ur-3287
Y7A9A.6	=	21ur-3288
Y116A8C.95	=	21ur-3289
Y41E3.153	=	21ur-329
Y57G11C.341	=	21ur-3290
Y57G11C.79	=	21ur-3291
Y105C5A.251	=	21ur-3292
Y105C5B.154	=	21ur-3293
Y57G11C.100	=	21ur-3294
Y9C9A.30	=	21ur-3295
Y41E3.201	=	21ur-3296
ZK616.12	=	21ur-3297
Y37A1A.28	=	21ur-3298
C35D6.56	=	21ur-3299
Y105C5A.190	=	21ur-33
ZK550.13	=	21ur-330
Y73F8A.326	=	21ur-3300
Y37A1B.95	=	21ur-3301
Y41E3.135	=	21ur-3302
ZK550.14	=	21ur-3303
Y51H4A.184	=	21ur-3304
Y57G11C.179	=	21ur-3305
Y41E3.28	=	21ur-3306
H08M01.50	=	21ur-3307
Y40H7A.129	=	21ur-3308
Y105C5A.398	=	21ur-3309
K08B4.13	=	21ur-331
B0273.28	=	21ur-3310
Y57G11C.175	=	21ur-3311
Y45F10D.36	=	21ur-3312
Y116A8A.12	=	21ur-3313
T23G4.14	=	21ur-3314
T23G4.44	=	21ur-3315
T27E7.13	=	21ur-3316
Y51H4A.175	=	21ur-3317
Y73B6BL.62	=	21ur-3318
Y73F8A.378	=	21ur-3319
F52B11.29	=	21ur-332
C35D6.31	=	21ur-3320
Y105C5A.253	=	21ur-3321
Y67A10A.53	=	21ur-3322
Y57G11C.242	=	21ur-3323
Y105C5A.283	=	21ur-3324
F55B11.41	=	21ur-3325
C55C3.23	=	21ur-3326
Y105C5B.84	=	21ur-3327
T12E12.11	=	21ur-3329
Y64G10A.34	=	21ur-333
C35D6.29	=	21ur-3330
Y37A1B.85	=	21ur-3331
C52D10.23	=	21ur-3332
F55B11.52	=	21ur-3333
Y40H7A.124	=	21ur-3334
Y73B6BL.69	=	21ur-3335
M199.14	=	21ur-3336
Y73F8A.147	=	21ur-3337
Y45F10B.22	=	21ur-3338
Y57G11C.382	=	21ur-3339
Y57G11C.490	=	21ur-334
C45E5.17	=	21ur-3340
F26D12.21	=	21ur-3341
Y64G10A.122	=	21ur-3342
Y67A10A.89	=	21ur-3343
Y73B6BL.82	=	21ur-3344
Y105C5A.435	=	21ur-3345
F52B11.13	=	21ur-3346
Y116A8C.57	=	21ur-3347
Y7A9A.10	=	21ur-3348
C08F11.29	=	21ur-3349
Y73F8A.206	=	21ur-335
Y51H4A.280	=	21ur-3350
Y57G11C.466	=	21ur-3351
Y116A8C.157	=	21ur-3352
Y37A1B.61	=	21ur-3353
Y57G11A.25	=	21ur-3354
Y51H4A.213	=	21ur-3355
H12I19.25	=	21ur-3356
Y45F10D.44	=	21ur-3357
Y57G11A.48	=	21ur-3358
F13G11.44	=	21ur-3359
Y105C5B.200	=	21ur-336
Y67A10A.29	=	21ur-3360
Y40H7A.81	=	21ur-3361
M199.28	=	21ur-3362
LLC1.35	=	21ur-3363
Y57G11B.56	=	21ur-3364
AC7.19	=	21ur-3365
Y73F8A.396	=	21ur-3366
AC7.13	=	21ur-3367
Y73B6BL.61	=	21ur-3368
Y105C5B.146	=	21ur-3369
F56F12.3	=	21ur-337
Y105C5A.297	=	21ur-3370
T27E7.19	=	21ur-3371
Y105C5B.423	=	21ur-3372
Y57G11B.19	=	21ur-3373
Y105C5B.299	=	21ur-3374
Y105C5B.151	=	21ur-3375
Y105C5A.92	=	21ur-3376
H08M01.27	=	21ur-3377
Y51H4A.368	=	21ur-3378
Y37A1B.113	=	21ur-3379
T06A10.5	=	21ur-338
Y105C5A.294	=	21ur-3380
C35D6.24	=	21ur-3381
LLC1.12	=	21ur-3382
Y105C5B.275	=	21ur-3383
Y51H4A.57	=	21ur-3384
Y105C5B.391	=	21ur-3385
H16O14.9	=	21ur-3386
B0513.26	=	21ur-3387
Y105C5A.340	=	21ur-3388
Y17G9A.10	=	21ur-3389
Y105C5B.605	=	21ur-339
Y41E3.84	=	21ur-3390
Y105C5A.250	=	21ur-3391
Y65A5A.9	=	21ur-3392
C09B9.20	=	21ur-3393
Y45F10D.59	=	21ur-3394
Y57G11B.66	=	21ur-3395
Y57G11A.7	=	21ur-3396
Y105C5B.112	=	21ur-3397
Y45F10B.26	=	21ur-3398
Y105C5B.35	=	21ur-3399
Y105C5B.450	=	21ur-34
Y41E3.141	=	21ur-340
Y67A10A.104	=	21ur-3400
Y37A1A.39	=	21ur-3401
F52B11.42	=	21ur-3402
Y105C5B.533	=	21ur-3403
Y116A8C.81	=	21ur-3404
C46G7.17	=	21ur-3405
Y67A10A.85	=	21ur-3406
Y57G11C.473	=	21ur-3407
Y116A8C.69	=	21ur-3408
Y105C5B.45	=	21ur-3409
C47A4.9	=	21ur-341
Y64G10A.48	=	21ur-3410
C31H1.21	=	21ur-3411
Y73F8A.499	=	21ur-3412
Y51H4A.362	=	21ur-3413
Y41E3.151	=	21ur-3414
Y57G11B.82	=	21ur-3415
C31H1.24	=	21ur-3416
Y116A8C.132	=	21ur-3417
F13G11.24	=	21ur-3418
H08M01.26	=	21ur-3419
Y40H7A.47	=	21ur-342
F55B11.56	=	21ur-3420
T23G4.42	=	21ur-3421
Y51H4A.52	=	21ur-3422
Y105C5A.474	=	21ur-3423
Y7A9D.11	=	21ur-3424
Y7A9D.7	=	21ur-3425
F26D12.18	=	21ur-3426
Y57G11C.264	=	21ur-3427
C02B10.28	=	21ur-3428
B0350.22	=	21ur-3429
Y73F8A.234	=	21ur-343
Y73F8A.383	=	21ur-3430
Y37A1B.105	=	21ur-3431
Y105C5A.178	=	21ur-3432
F44E8.7	=	21ur-3433
Y7A9D.6	=	21ur-3434
Y105C5B.562	=	21ur-3435
Y116A8C.166	=	21ur-3436
T06A10.35	=	21ur-3437
H08M01.46	=	21ur-3438
Y73F8A.368	=	21ur-3439
Y40H7A.18	=	21ur-344
Y73F8A.49	=	21ur-3440
Y73F8A.98	=	21ur-3441
Y73F8A.490	=	21ur-3442
Y105C5A.273	=	21ur-3443
C02B10.23	=	21ur-3444
Y51H4A.165	=	21ur-3445
F26D12.22	=	21ur-3446
Y40H7A.60	=	21ur-3447
Y73F8A.253	=	21ur-3448
Y105C5B.32	=	21ur-3449
Y105C5B.436	=	21ur-345
Y116A8B.33	=	21ur-3450
T27E7.34	=	21ur-3451
Y43D4A.22	=	21ur-3452
Y105C5B.42	=	21ur-3453
Y67A10A.37	=	21ur-3454
E03H12.11	=	21ur-3455
Y57G11B.48	=	21ur-3456
Y7A9D.12	=	21ur-3457
M199.36	=	21ur-3458
Y105C5A.501	=	21ur-3459
Y57G11A.31	=	21ur-346
Y41E3.187	=	21ur-3460
Y64G10A.163	=	21ur-3461
Y116A8A.34	=	21ur-3462
Y73B6BL.66	=	21ur-3463
VY10G11R.7	=	21ur-3464
C11D2.20	=	21ur-3465
Y105C5A.411	=	21ur-3466
C06E7.43	=	21ur-3467
Y57G11C.282	=	21ur-3468
Y67A10A.84	=	21ur-3469
Y4C6B.25	=	21ur-347
Y57G11C.262	=	21ur-3470
Y57G11C.298	=	21ur-3471
LLC1.13	=	21ur-3472
Y57G11A.28	=	21ur-3473
C35D6.54	=	21ur-3474
Y57G11B.14	=	21ur-3475
C06E7.30	=	21ur-3476
Y73F8A.471	=	21ur-3477
Y105C5B.72	=	21ur-3478
F13G11.16	=	21ur-3479
Y51H4A.388	=	21ur-348
Y105C5B.494	=	21ur-3480
Y57G11B.33	=	21ur-3481
F26D12.27	=	21ur-3482
Y51H4A.400	=	21ur-3483
Y64G10A.114	=	21ur-3484
Y64G10A.88	=	21ur-3485
Y51H4A.349	=	21ur-3486
Y105C5A.504	=	21ur-3487
Y37A1B.99	=	21ur-3488
Y105C5A.376	=	21ur-3489
Y116A8C.103	=	21ur-349
Y64G10A.150	=	21ur-3490
Y40H7A.56	=	21ur-3492
Y105C5B.210	=	21ur-3493
F38C2.25	=	21ur-3494
F13G11.30	=	21ur-3495
B0350.23	=	21ur-3496
C27H2.44	=	21ur-3497
Y51H4A.341	=	21ur-3498
Y105C5B.560	=	21ur-3499
Y67A10A.139	=	21ur-35
Y105C5A.116	=	21ur-350
B0513.23	=	21ur-3500
Y41E3.132	=	21ur-3501
F52B11.28	=	21ur-3502
Y57G11C.425	=	21ur-3503
Y73F8A.495	=	21ur-3504
H25K10.53	=	21ur-3505
Y64G10A.129	=	21ur-3506
W03F8.28	=	21ur-3507
Y105C5B.611	=	21ur-3508
Y105C5A.110	=	21ur-3509
Y57G11C.120	=	21ur-351
F44E8.4	=	21ur-3510
Y73F8A.294	=	21ur-3511
Y51H4A.145	=	21ur-3512
Y64G10A.19	=	21ur-3513
F56F12.13	=	21ur-3514
Y105C5A.181	=	21ur-3515
Y105C5B.95	=	21ur-3516
Y67A10A.100	=	21ur-3517
Y105C5B.370	=	21ur-3518
Y57G11C.483	=	21ur-3519
LLC1.21	=	21ur-3520
Y105C5A.291	=	21ur-3521
Y73F8A.454	=	21ur-3522
Y105C5A.218	=	21ur-3523
B0513.34	=	21ur-3524
Y41E3.26	=	21ur-3525
Y105C5A.99	=	21ur-3526
Y73F8A.390	=	21ur-3527
F52B11.12	=	21ur-3528
Y116A8C.181	=	21ur-3529
Y105C5B.580	=	21ur-353
Y45F10B.23	=	21ur-3530
C27H2.14	=	21ur-3531
Y40H7A.74	=	21ur-3532
H08M01.53	=	21ur-3533
Y116A8C.165	=	21ur-3534
Y57G11C.367	=	21ur-3535
Y51H4A.256	=	21ur-3536
H25K10.21	=	21ur-3537
B0513.32	=	21ur-3538
Y105C5B.284	=	21ur-3539
Y51H4A.334	=	21ur-354
F13G11.26	=	21ur-3540
Y73F8A.458	=	21ur-3541
Y37A1A.58	=	21ur-3542
Y64G10A.46	=	21ur-3543
Y105C5A.87	=	21ur-3544
Y116A8C.60	=	21ur-3545
Y105C5B.141	=	21ur-3546
Y37A1A.54	=	21ur-3547
C52D10.55	=	21ur-3548
Y57G11C.311	=	21ur-355
Y73F8A.335	=	21ur-3550
Y41E3.140	=	21ur-3551
Y64G10A.80	=	21ur-3552
Y105C5A.51	=	21ur-3553
Y105C5B.86	=	21ur-3554
H25K10.50	=	21ur-3555
B0350.20	=	21ur-3556
Y41E3.154	=	21ur-3557
Y73F8A.284	=	21ur-3558
Y51H4A.193	=	21ur-3559
B0350.16	=	21ur-356
Y105C5A.267	=	21ur-3560
F02H6.22	=	21ur-3561
Y73F8A.429	=	21ur-3562
Y41E3.177	=	21ur-3563
Y105C5B.525	=	21ur-3564
Y105C5A.85	=	21ur-3565
Y105C5B.144	=	21ur-3566
H04M03.22	=	21ur-3567
K02B2.10	=	21ur-3568
C27H2.38	=	21ur-3569
Y9C9A.29	=	21ur-357
Y105C5B.81	=	21ur-3570
H12I19.20	=	21ur-3571
F56F12.5	=	21ur-3572
Y73F8A.217	=	21ur-3573
Y37A1B.96	=	21ur-3574
Y73F8A.295	=	21ur-3575
Y64G10A.118	=	21ur-3576
Y105C5B.62	=	21ur-3577
Y37A1B.50	=	21ur-3578
Y51H4A.161	=	21ur-3579
Y57G11C.157	=	21ur-358
Y105C5B.429	=	21ur-3580
T12E12.13	=	21ur-3581
Y73F8A.487	=	21ur-3582
Y116A8C.136	=	21ur-3583
T06A10.9	=	21ur-3584
C06E7.21	=	21ur-3585
Y51H4A.127	=	21ur-3586
Y116A8B.21	=	21ur-3587
Y37A1A.69	=	21ur-3588
F52B11.34	=	21ur-3589
Y57G11A.82	=	21ur-359
Y105C5A.77	=	21ur-3590
B0273.8	=	21ur-3591
Y105C5A.228	=	21ur-3592
Y73F8A.171	=	21ur-3593
Y41E3.122	=	21ur-3594
Y64G10A.107	=	21ur-3595
Y57G11A.71	=	21ur-3596
ZK616.21	=	21ur-3597
F55B11.33	=	21ur-3598
C35D6.19	=	21ur-3599
Y37A1B.145	=	21ur-36
Y116A8C.108	=	21ur-360
C06E7.18	=	21ur-3600
Y105C5A.61	=	21ur-3601
Y37A1A.27	=	21ur-3602
Y4C6B.22	=	21ur-3603
Y57G11C.137	=	21ur-3604
Y51H4A.297	=	21ur-3605
Y9C9A.33	=	21ur-3606
Y4C6A.10	=	21ur-3607
Y105C5B.409	=	21ur-3608
Y105C5B.280	=	21ur-3609
Y73F8A.92	=	21ur-361
T23G4.51	=	21ur-3610
H32C10.7	=	21ur-3611
Y57G11C.153	=	21ur-3612
Y105C5A.244	=	21ur-3613
Y105C5B.363	=	21ur-3614
H08M01.23	=	21ur-3615
C10G6.12	=	21ur-3616
Y37A1B.120	=	21ur-3617
Y41E3.182	=	21ur-3618
Y105C5B.49	=	21ur-3619
Y73F8A.103	=	21ur-362
Y116A8C.90	=	21ur-3620
T06A10.7	=	21ur-3621
Y4C6B.27	=	21ur-3622
R05A10.55	=	21ur-3623
Y40H7A.103	=	21ur-3624
Y73F8A.399	=	21ur-3625
Y59E9AL.12	=	21ur-3626
Y40H7A.75	=	21ur-3627
Y57G11A.33	=	21ur-3628
C47A4.25	=	21ur-3629
Y105C5B.579	=	21ur-363
Y73F8A.407	=	21ur-3631
Y105C5B.581	=	21ur-3632
Y37A1B.108	=	21ur-3633
Y105C5B.460	=	21ur-3634
Y105C5B.98	=	21ur-3635
B0513.19	=	21ur-3636
C47A4.71	=	21ur-3637
C39H7.13	=	21ur-3638
Y105C5A.400	=	21ur-3639
Y57G11C.304	=	21ur-364
Y41E3.192	=	21ur-3640
Y45F10B.21	=	21ur-3641
Y51H4A.90	=	21ur-3642
Y105C5B.440	=	21ur-3643
B0350.25	=	21ur-3644
Y105C5B.311	=	21ur-3645
Y105C5A.328	=	21ur-3646
Y105C5A.114	=	21ur-3647
Y17G9A.12	=	21ur-3648
Y116A8C.174	=	21ur-3649
Y51H4A.136	=	21ur-365
M199.47	=	21ur-3650
Y116A8C.109	=	21ur-3651
Y105C5B.214	=	21ur-3652
Y57G11B.34	=	21ur-3653
Y116A8C.65	=	21ur-3654
C47A4.41	=	21ur-3655
Y43D4A.27	=	21ur-3656
Y105C5A.146	=	21ur-3657
C52D10.19	=	21ur-3658
Y57G11C.427	=	21ur-3659
Y51H4A.188	=	21ur-366
C55C3.26	=	21ur-3660
Y41E3.147	=	21ur-3661
Y105C5A.279	=	21ur-3662
Y41E3.116	=	21ur-3663
Y105C5A.215	=	21ur-3664
F13G11.20	=	21ur-3665
Y73B6BL.65	=	21ur-3666
C52D10.43	=	21ur-3667
Y73F8A.324	=	21ur-3668
Y105C5B.546	=	21ur-3669
Y73F8A.213	=	21ur-367
Y105C5A.75	=	21ur-3670
Y51H4A.208	=	21ur-3671
Y73F8A.195	=	21ur-3672
Y41E3.60	=	21ur-3673
Y57G11C.80	=	21ur-3674
Y105C5A.483	=	21ur-3675
Y105C5A.489	=	21ur-3676
Y105C5B.401	=	21ur-3677
M03D4.17	=	21ur-3678
Y51H4A.217	=	21ur-3679
Y57G11B.12	=	21ur-368
Y105C5B.479	=	21ur-3680
Y37A1B.51	=	21ur-3681
H04M03.18	=	21ur-3682
Y116A8A.13	=	21ur-3683
Y37A1B.144	=	21ur-3684
Y116A8B.22	=	21ur-3685
Y51H4A.271	=	21ur-3686
Y37A1B.91	=	21ur-3687
LLC1.17	=	21ur-3688
B0350.21	=	21ur-3689
T11F8.6	=	21ur-369
F13G11.9	=	21ur-3690
Y57G11C.492	=	21ur-3691
F55B11.50	=	21ur-3692
Y116A8C.144	=	21ur-3693
Y57G11B.60	=	21ur-3694
Y105C5B.574	=	21ur-3695
Y59E9AL.13	=	21ur-3696
C47A4.55	=	21ur-3697
Y73F8A.316	=	21ur-3698
Y105C5B.203	=	21ur-3699
Y51H4A.327	=	21ur-37
F52D4.5	=	21ur-370
Y43D4A.67	=	21ur-3701
Y57G11C.278	=	21ur-3702
C35D6.36	=	21ur-3703
Y51H4A.45	=	21ur-3704
Y105C5B.452	=	21ur-3705
Y7A9D.13	=	21ur-3706
Y105C5B.329	=	21ur-3707
Y57G11A.56	=	21ur-3708
M199.57	=	21ur-3709
Y51H4A.162	=	21ur-3710
Y7A9A.12	=	21ur-3711
Y73F8A.136	=	21ur-3712
Y57G11B.64	=	21ur-3713
Y64G10A.74	=	21ur-3714
Y40H7A.104	=	21ur-3715
H12I19.33	=	21ur-3716
C24D10.21	=	21ur-3717
Y7A9D.21	=	21ur-3718
C02B10.19	=	21ur-3719
C08F11.26	=	21ur-372
C27H2.40	=	21ur-3720
Y67A10A.75	=	21ur-3721
Y57G11C.300	=	21ur-3722
Y67A10A.46	=	21ur-3723
H25K10.28	=	21ur-3724
C45E5.18	=	21ur-3725
Y37A1B.19	=	21ur-3726
Y116A8A.63	=	21ur-3727
Y73F8A.305	=	21ur-3728
F55B11.20	=	21ur-3729
H25K10.52	=	21ur-373
Y64G10A.98	=	21ur-3730
Y67A10A.26	=	21ur-3731
Y73F8A.157	=	21ur-3732
C08F11.33	=	21ur-3733
K08B4.11	=	21ur-3734
F38C2.28	=	21ur-3735
F13G11.4	=	21ur-3736
C11D2.32	=	21ur-3737
Y57G11C.207	=	21ur-3738
Y73F8A.319	=	21ur-3739
Y105C5A.487	=	21ur-374
K08B4.10	=	21ur-3740
F13G11.40	=	21ur-3741
Y64G10A.89	=	21ur-3742
Y105C5B.333	=	21ur-3743
Y37A1B.67	=	21ur-3744
Y57G11C.404	=	21ur-3745
Y57G11A.59	=	21ur-3746
Y57G11C.450	=	21ur-3747
Y105C5B.491	=	21ur-3748
Y41E3.58	=	21ur-3749
Y41E3.102	=	21ur-375
Y57G11B.89	=	21ur-3750
Y51H4A.322	=	21ur-3751
C47A4.52	=	21ur-3752
C09B9.16	=	21ur-3753
F38C2.23	=	21ur-3754
Y116A8C.79	=	21ur-3755
Y105C5A.94	=	21ur-3756
Y64G10A.161	=	21ur-3757
Y73F8A.384	=	21ur-3758
H25K10.38	=	21ur-3759
Y57G11C.181	=	21ur-376
C27H2.55	=	21ur-3760
Y51H4A.66	=	21ur-3761
Y57G11C.214	=	21ur-3762
Y10G11A.16	=	21ur-3763
F38C2.38	=	21ur-3765
Y105C5B.545	=	21ur-3766
B0273.10	=	21ur-3767
C46G7.9	=	21ur-3768
AC7.10	=	21ur-3769
Y57G11C.103	=	21ur-377
Y67A10A.130	=	21ur-3770
B0273.12	=	21ur-3771
Y57G11C.127	=	21ur-3772
Y105C5A.210	=	21ur-3773
C52D10.33	=	21ur-3774
R05A10.52	=	21ur-3775
Y105C5B.364	=	21ur-3776
Y116A8C.184	=	21ur-3777
C52D10.24	=	21ur-3778
T06A10.11	=	21ur-3779
Y105C5A.49	=	21ur-378
C46G7.14	=	21ur-3780
Y45F10D.20	=	21ur-3781
Y51H4A.209	=	21ur-3782
Y51H4A.129	=	21ur-3783
Y51H4A.265	=	21ur-3784
Y105C5A.280	=	21ur-3785
Y40H7A.123	=	21ur-3787
Y37A1B.40	=	21ur-3788
Y67A10A.71	=	21ur-3789
Y105C5B.586	=	21ur-379
Y57G11C.62	=	21ur-3790
Y57G11C.479	=	21ur-3791
Y105C5B.411	=	21ur-3792
Y116A8A.52	=	21ur-3793
H25K10.36	=	21ur-3794
C39H7.16	=	21ur-3796
Y105C5B.85	=	21ur-3797
Y73F8A.440	=	21ur-3798
ZK616.20	=	21ur-3799
Y43D4A.14	=	21ur-38
T06A10.6	=	21ur-380
Y40H7A.101	=	21ur-3800
C47A4.59	=	21ur-3801
Y105C5B.508	=	21ur-3802
Y105C5B.578	=	21ur-3803
C52D10.30	=	21ur-3805
Y105C5B.239	=	21ur-3806
Y116A8C.130	=	21ur-3807
W03F8.13	=	21ur-3808
Y51H4A.79	=	21ur-3809
F13G11.41	=	21ur-381
Y73F8A.52	=	21ur-3810
Y105C5A.446	=	21ur-3811
Y116A8C.77	=	21ur-3812
Y57G11B.93	=	21ur-3813
H08M01.32	=	21ur-3814
Y105C5B.461	=	21ur-3815
Y105C5B.173	=	21ur-3816
Y64G10A.72	=	21ur-3817
Y57G11C.71	=	21ur-3818
Y73F8A.126	=	21ur-3819
H25K10.22	=	21ur-382
Y43D4A.66	=	21ur-3820
H25K10.46	=	21ur-3821
Y105C5A.349	=	21ur-3822
Y105C5A.387	=	21ur-3823
LLC1.40	=	21ur-3824
C46G7.30	=	21ur-3825
C52D10.40	=	21ur-3826
Y64G10A.73	=	21ur-3827
F44E8.10	=	21ur-3828
Y105C5B.226	=	21ur-3829
Y105C5B.564	=	21ur-383
M199.43	=	21ur-3830
C24D10.16	=	21ur-3831
Y37A1B.59	=	21ur-3833
Y41E3.54	=	21ur-3834
AC7.20	=	21ur-3835
B0350.5	=	21ur-3836
T12E12.20	=	21ur-3837
Y51H4A.284	=	21ur-3838
C11D2.31	=	21ur-3839
Y105C5B.427	=	21ur-384
Y105C5B.500	=	21ur-3840
F55B11.58	=	21ur-3841
Y105C5A.73	=	21ur-3842
H04M03.19	=	21ur-3843
C11D2.27	=	21ur-3844
Y43D4A.37	=	21ur-3845
C11D2.33	=	21ur-3846
Y57G11C.373	=	21ur-3847
T12E12.15	=	21ur-3848
Y7A9D.22	=	21ur-3849
C55C3.27	=	21ur-385
Y73F8A.127	=	21ur-3850
Y105C5B.495	=	21ur-3851
Y105C5A.470	=	21ur-3852
AC7.4	=	21ur-3853
Y105C5A.133	=	21ur-3854
Y73F8A.180	=	21ur-3855
Y41E3.138	=	21ur-3856
Y105C5B.432	=	21ur-3857
Y105C5A.341	=	21ur-3858
Y57G11C.484	=	21ur-3859
M03D4.27	=	21ur-386
Y57G11C.178	=	21ur-3860
F26D10.15	=	21ur-3861
Y57G11B.90	=	21ur-3862
Y57G11B.65	=	21ur-3863
AC7.17	=	21ur-3864
Y57G11C.286	=	21ur-3865
Y64G10A.43	=	21ur-3866
Y64G10A.128	=	21ur-3867
F26D12.11	=	21ur-3868
Y37A1B.88	=	21ur-3869
Y116A8A.35	=	21ur-387
Y57G11C.383	=	21ur-3870
Y45F10D.22	=	21ur-3871
Y41E3.191	=	21ur-3872
Y73F8A.385	=	21ur-3873
Y67A10A.102	=	21ur-3874
C27H2.30	=	21ur-3875
R05A10.58	=	21ur-3876
C47A4.60	=	21ur-3877
Y67A10A.93	=	21ur-3878
T06A10.30	=	21ur-3879
Y37A1A.33	=	21ur-388
H08M01.30	=	21ur-3880
F55B11.54	=	21ur-3881
Y9C9A.25	=	21ur-3882
Y37A1A.47	=	21ur-3883
Y41E3.40	=	21ur-3884
Y73F8A.245	=	21ur-3885
Y57G11C.440	=	21ur-3886
F55B11.21	=	21ur-3887
F13G11.36	=	21ur-3888
H25K10.51	=	21ur-3889
Y116A8C.117	=	21ur-389
Y57G11C.381	=	21ur-3890
Y41E3.194	=	21ur-3891
Y41E3.129	=	21ur-3892
M199.45	=	21ur-3893
Y67A10A.115	=	21ur-3894
Y105C5B.524	=	21ur-3895
Y57G11B.16	=	21ur-3896
Y105C5A.155	=	21ur-3897
Y105C5A.369	=	21ur-3898
Y51H4A.200	=	21ur-3899
Y37A1B.137	=	21ur-39
W03F8.16	=	21ur-390
Y73F8A.408	=	21ur-3900
Y105C5B.553	=	21ur-3901
Y73F8A.133	=	21ur-3902
Y41E3.35	=	21ur-3903
Y51H4A.203	=	21ur-3904
Y116A8C.112	=	21ur-3905
Y51H4A.168	=	21ur-3906
Y41E3.149	=	21ur-3907
T23G4.27	=	21ur-3908
R05A10.40	=	21ur-3909
Y64G10A.32	=	21ur-391
Y105C5A.498	=	21ur-3910
Y37A1A.8	=	21ur-3911
C10G6.4	=	21ur-3912
F56F12.8	=	21ur-3913
C49A9.12	=	21ur-3914
C27H2.50	=	21ur-3915
M199.62	=	21ur-3916
Y37A1A.70	=	21ur-3917
Y105C5B.48	=	21ur-3918
H25K10.15	=	21ur-3919
Y73F8A.246	=	21ur-392
Y41E3.188	=	21ur-3920
Y43D4A.17	=	21ur-3921
Y105C5A.41	=	21ur-3922
Y37A1A.32	=	21ur-3923
Y57G11C.170	=	21ur-3924
Y40H7A.91	=	21ur-3925
Y64G10A.158	=	21ur-3926
Y57G11C.116	=	21ur-3927
Y105C5A.37	=	21ur-3929
Y40H7A.137	=	21ur-3930
Y57G11C.414	=	21ur-3931
M199.48	=	21ur-3932
H08M01.35	=	21ur-3933
Y105C5A.256	=	21ur-3934
Y73F8A.215	=	21ur-3935
Y51H4A.122	=	21ur-3936
Y105C5B.540	=	21ur-3937
Y51H4A.316	=	21ur-3938
Y7A9D.19	=	21ur-3939
Y41E3.190	=	21ur-394
Y105C5B.172	=	21ur-3940
Y105C5B.163	=	21ur-3941
Y57G11A.8	=	21ur-3942
Y45F10D.54	=	21ur-3943
Y73F8A.469	=	21ur-3944
Y105C5B.416	=	21ur-3945
Y51H4A.310	=	21ur-3946
C55C3.18	=	21ur-3947
Y105C5B.554	=	21ur-3948
Y73F8A.406	=	21ur-3949
Y41E3.168	=	21ur-395
T27E7.36	=	21ur-3950
Y73F8A.48	=	21ur-3951
Y116A8C.83	=	21ur-3952
C02B10.17	=	21ur-3953
Y105C5B.292	=	21ur-3954
Y73F8A.296	=	21ur-3955
Y40H7A.88	=	21ur-3956
Y64G10A.113	=	21ur-3957
Y73B6BL.56	=	21ur-3958
Y67A10A.67	=	21ur-3959
M199.17	=	21ur-396
Y41E3.25	=	21ur-3960
Y64G10A.165	=	21ur-3961
F26D12.13	=	21ur-3962
Y51H4A.99	=	21ur-3963
Y64G10A.112	=	21ur-3964
H12I19.31	=	21ur-3965
Y57G11C.438	=	21ur-3966
F13G11.45	=	21ur-3967
F02H6.25	=	21ur-3968
Y73F8A.303	=	21ur-3969
Y116A8A.26	=	21ur-397
Y73F8A.238	=	21ur-3970
Y67A10B.1	=	21ur-3971
Y116A8C.141	=	21ur-3972
Y116A8A.32	=	21ur-3973
Y57G11C.443	=	21ur-3974
Y105C5B.317	=	21ur-3975
Y105C5A.97	=	21ur-3976
Y51H4A.110	=	21ur-3977
T08B6.19	=	21ur-3978
Y57G11C.331	=	21ur-3979
C10G6.3	=	21ur-398
Y73F8A.350	=	21ur-3980
Y57G11C.174	=	21ur-3981
F02H6.23	=	21ur-3982
C46G7.31	=	21ur-3983
C08F11.28	=	21ur-3984
ZK550.21	=	21ur-3985
W03F8.21	=	21ur-3986
T23G4.6	=	21ur-3987
R05A10.37	=	21ur-3988
Y73F8A.328	=	21ur-3989
Y57G11A.77	=	21ur-399
Y105C5B.467	=	21ur-3990
M199.68	=	21ur-3991
Y40H7A.97	=	21ur-3992
Y105C5A.379	=	21ur-3993
Y105C5A.249	=	21ur-3994
LLC1.20	=	21ur-3995
C06E7.8	=	21ur-3996
Y105C5B.104	=	21ur-3997
Y73F8A.441	=	21ur-3998
Y57G11C.97	=	21ur-3999
C47A4.18	=	21ur-4
Y73F8A.160	=	21ur-40
LLC1.9	=	21ur-400
Y51H4A.169	=	21ur-4000
W03F8.24	=	21ur-4001
Y4C6B.17	=	21ur-4002
Y105C5B.199	=	21ur-4003
Y105C5B.118	=	21ur-4004
H32C10.26	=	21ur-4005
F26D12.25	=	21ur-4006
ZK550.18	=	21ur-4007
Y64G10A.102	=	21ur-4008
F26D12.23	=	21ur-4009
B0350.14	=	21ur-401
C10G6.13	=	21ur-4010
Y73F8A.320	=	21ur-4011
Y57G11B.83	=	21ur-4012
Y57G11C.446	=	21ur-4013
M199.18	=	21ur-4014
H25K10.17	=	21ur-4015
T27E7.20	=	21ur-4016
Y73F8A.219	=	21ur-4017
Y105C5A.269	=	21ur-4018
C47A4.43	=	21ur-4019
Y40H7A.126	=	21ur-402
Y73F8A.202	=	21ur-4020
C46G7.28	=	21ur-4021
Y73F8A.267	=	21ur-4022
Y105C5B.503	=	21ur-4023
Y37A1B.149	=	21ur-4024
F36H12.32	=	21ur-4025
F55B11.8	=	21ur-4026
Y57G11C.128	=	21ur-4027
Y73F8A.187	=	21ur-4028
Y73F8A.249	=	21ur-4029
Y105C5A.121	=	21ur-403
Y37A1A.16	=	21ur-4030
Y105C5A.112	=	21ur-4031
Y116A8C.54	=	21ur-4032
Y116A8A.17	=	21ur-4033
C27H2.56	=	21ur-4034
Y7A9D.23	=	21ur-4035
F38C2.39	=	21ur-4036
Y116A8C.131	=	21ur-4037
Y105C5A.227	=	21ur-4038
Y73F8A.248	=	21ur-4039
Y73F8A.340	=	21ur-404
F13G11.53	=	21ur-4040
C11D2.9	=	21ur-4041
C06E7.23	=	21ur-4042
Y57G11C.177	=	21ur-4043
H12I19.34	=	21ur-4044
Y57G11C.475	=	21ur-4045
R05A10.57	=	21ur-4046
Y17G9A.21	=	21ur-4047
Y51H4A.312	=	21ur-4048
Y51H4A.176	=	21ur-4049
H08M01.54	=	21ur-405
Y105C5B.538	=	21ur-4050
Y45F10D.40	=	21ur-4051
Y73F8A.212	=	21ur-4052
Y105C5B.231	=	21ur-4053
Y105C5A.147	=	21ur-4054
Y40H7A.33	=	21ur-4055
Y17G9A.24	=	21ur-4056
F13G11.48	=	21ur-4058
Y105C5B.259	=	21ur-4059
B0513.21	=	21ur-406
Y73F8A.465	=	21ur-4060
Y57G11A.11	=	21ur-4061
Y105C5B.137	=	21ur-4062
Y105C5B.174	=	21ur-4063
Y41E3.121	=	21ur-4064
Y57G11C.342	=	21ur-4065
Y51H4A.325	=	21ur-4066
Y116A8A.18	=	21ur-4067
C46G7.13	=	21ur-4068
Y105C5B.157	=	21ur-4069
Y41E3.163	=	21ur-407
T23G4.29	=	21ur-4070
Y105C5B.343	=	21ur-4071
C47A4.51	=	21ur-4072
Y57G11C.192	=	21ur-4073
Y57G11C.237	=	21ur-4074
Y57G11C.384	=	21ur-4075
Y105C5A.456	=	21ur-4076
Y41E3.133	=	21ur-4077
T23G4.36	=	21ur-4078
Y57G11C.360	=	21ur-4079
Y57G11C.148	=	21ur-408
F13G11.29	=	21ur-4080
C31H1.28	=	21ur-4081
Y73F8A.341	=	21ur-4082
Y105C5B.297	=	21ur-4083
Y37A1A.40	=	21ur-4084
Y41E3.37	=	21ur-4085
Y67A10A.45	=	21ur-4086
C55C3.25	=	21ur-4087
H32C10.24	=	21ur-4088
Y105C5A.89	=	21ur-409
Y105C5A.189	=	21ur-4090
T23G4.12	=	21ur-4091
Y51H4A.109	=	21ur-4092
Y51H4A.150	=	21ur-4093
Y57G11C.239	=	21ur-4094
R05A10.39	=	21ur-4095
Y57G11A.62	=	21ur-4096
Y105C5B.472	=	21ur-4097
Y57G11C.444	=	21ur-4098
F26D12.8	=	21ur-4099
Y116A8C.63	=	21ur-41
Y51H4A.75	=	21ur-410
LLC1.24	=	21ur-4100
T23G4.18	=	21ur-4101
Y105C5B.334	=	21ur-4102
Y37A1A.30	=	21ur-4103
Y37A1B.127	=	21ur-4104
M199.39	=	21ur-4105
C45E5.8	=	21ur-4106
Y105C5A.425	=	21ur-4107
R05A10.27	=	21ur-4108
K08B4.9	=	21ur-4109
F55B11.19	=	21ur-411
Y73F8A.361	=	21ur-4110
Y51H4A.160	=	21ur-4111
Y73F8A.460	=	21ur-4112
Y40H7A.92	=	21ur-4113
C39H7.15	=	21ur-4114
Y41E3.176	=	21ur-4115
Y73F8A.88	=	21ur-4116
T23G4.7	=	21ur-4117
AC7.11	=	21ur-4118
Y105C5A.265	=	21ur-4119
Y40H7A.110	=	21ur-412
Y105C5B.150	=	21ur-4120
Y73F8A.46	=	21ur-4121
Y51H4A.199	=	21ur-4122
Y116A8C.100	=	21ur-4123
Y105C5A.78	=	21ur-4125
Y105C5B.66	=	21ur-4126
Y105C5A.469	=	21ur-4127
Y73F8A.404	=	21ur-4128
Y51H4A.266	=	21ur-4129
Y105C5A.209	=	21ur-413
T06A10.32	=	21ur-4130
Y116A8C.116	=	21ur-4131
C45E5.13	=	21ur-4132
Y105C5B.195	=	21ur-4133
Y57G11A.15	=	21ur-4134
Y57G11C.441	=	21ur-4135
H08M01.49	=	21ur-4136
C46G7.32	=	21ur-4137
Y67A10A.97	=	21ur-4138
Y105C5A.315	=	21ur-4139
Y57G11B.59	=	21ur-414
Y105C5B.593	=	21ur-4140
ZK616.19	=	21ur-4141
C47A4.21	=	21ur-4142
Y41E3.42	=	21ur-4143
F26D12.12	=	21ur-4144
Y105C5A.203	=	21ur-4145
Y57G11C.292	=	21ur-4146
F55B11.30	=	21ur-4147
Y41E3.165	=	21ur-4148
C35D6.45	=	21ur-4149
Y116A8A.27	=	21ur-4150
Y43D4A.12	=	21ur-4151
T08B6.13	=	21ur-4152
T08B6.12	=	21ur-4153
Y51H4A.268	=	21ur-4154
Y51H4A.202	=	21ur-4155
C31H1.31	=	21ur-4156
Y64G10A.117	=	21ur-4157
H25K10.8	=	21ur-4158
M199.60	=	21ur-4159
Y57G11C.107	=	21ur-416
Y105C5A.66	=	21ur-4160
C39H7.14	=	21ur-4161
Y105C5B.306	=	21ur-4162
Y105C5A.50	=	21ur-4163
Y40H7A.40	=	21ur-4164
Y40H7A.122	=	21ur-4165
F14E12.1	=	21ur-4166
Y67A10A.142	=	21ur-4167
Y64G10A.99	=	21ur-4168
Y57G11C.368	=	21ur-4169
H16O14.20	=	21ur-417
B0273.24	=	21ur-4170
Y10G11A.27	=	21ur-4171
F13G11.23	=	21ur-4172
Y51H4A.190	=	21ur-4173
Y57G11C.59	=	21ur-4174
Y9C9A.23	=	21ur-4175
Y105C5A.452	=	21ur-4176
H32C10.25	=	21ur-4177
C06E7.26	=	21ur-4178
Y105C5A.281	=	21ur-4179
F55B11.35	=	21ur-418
Y37A1A.67	=	21ur-4180
ZK616.18	=	21ur-4181
LLC1.14	=	21ur-4182
Y41E3.104	=	21ur-4183
R05A10.11	=	21ur-4184
Y57G11B.25	=	21ur-4185
Y4C6B.12	=	21ur-4186
Y40H7A.127	=	21ur-4187
Y105C5B.489	=	21ur-4188
T08B6.22	=	21ur-4189
W03F8.11	=	21ur-419
Y105C5A.168	=	21ur-4190
Y57G11A.34	=	21ur-4191
Y105C5A.63	=	21ur-4192
H25K10.16	=	21ur-4193
C24D10.19	=	21ur-4194
B0513.41	=	21ur-4195
Y73F8A.439	=	21ur-4196
R05A10.36	=	21ur-4197
Y116A8B.18	=	21ur-4198
T12E12.16	=	21ur-4199
Y51H4A.179	=	21ur-42
Y41E3.86	=	21ur-420
C46G7.26	=	21ur-4200
Y37A1B.73	=	21ur-4201
Y51H4A.157	=	21ur-4202
Y73F8A.139	=	21ur-4203
Y57G11C.442	=	21ur-4204
Y105C5A.414	=	21ur-4205
C08F11.46	=	21ur-4206
Y105C5B.348	=	21ur-4207
Y105C5A.255	=	21ur-4208
Y7A9A.9	=	21ur-4209
Y57G11C.240	=	21ur-421
Y41E3.124	=	21ur-4210
Y105C5A.506	=	21ur-4211
Y73F8A.114	=	21ur-4212
B0273.5	=	21ur-4213
Y57G11C.81	=	21ur-4214
Y51H4A.137	=	21ur-4215
Y57G11C.354	=	21ur-4216
Y37A1B.100	=	21ur-4217
H25K10.57	=	21ur-4218
Y57G11C.421	=	21ur-4219
Y40H7A.17	=	21ur-422
Y57G11A.43	=	21ur-4220
Y51H4A.63	=	21ur-4221
Y105C5A.136	=	21ur-4222
Y105C5A.423	=	21ur-4223
F52B11.39	=	21ur-4224
Y105C5A.270	=	21ur-4225
Y73F8A.314	=	21ur-4226
Y51H4A.299	=	21ur-4227
C27H2.24	=	21ur-4228
Y105C5B.267	=	21ur-4229
Y105C5B.161	=	21ur-423
Y57G11C.375	=	21ur-4230
Y73F8A.448	=	21ur-4231
Y51H4A.244	=	21ur-4232
Y67A10A.52	=	21ur-4233
C46G7.23	=	21ur-4234
Y41E3.27	=	21ur-4235
Y57G11B.23	=	21ur-4236
Y9C9A.35	=	21ur-4237
Y105C5B.589	=	21ur-4238
Y105C5B.367	=	21ur-4239
Y67A10A.116	=	21ur-424
C52D10.36	=	21ur-4240
Y116A8B.24	=	21ur-4241
Y41E3.89	=	21ur-4242
Y105C5B.70	=	21ur-4243
Y73F8A.130	=	21ur-4244
LLC1.41	=	21ur-4245
Y57G11C.391	=	21ur-4246
Y105C5B.389	=	21ur-4247
Y51H4A.289	=	21ur-4248
Y105C5B.164	=	21ur-4249
Y64G10A.148	=	21ur-425
K02B2.14	=	21ur-4250
Y45F10D.43	=	21ur-4251
T23G4.52	=	21ur-4252
ZK616.15	=	21ur-4253
B0273.9	=	21ur-4254
F52B11.20	=	21ur-4255
C27H2.37	=	21ur-4257
Y73F8A.308	=	21ur-4258
Y105C5B.575	=	21ur-4259
Y105C5A.252	=	21ur-426
C11D2.25	=	21ur-4260
Y105C5B.143	=	21ur-4261
Y43D4A.64	=	21ur-4262
W03F8.32	=	21ur-4263
Y51H4A.315	=	21ur-4264
Y73B6BR.5	=	21ur-4265
C09B9.18	=	21ur-4266
C08F11.34	=	21ur-4267
Y57G11C.111	=	21ur-4268
Y105C5A.40	=	21ur-4269
Y105C5A.368	=	21ur-427
H04M03.20	=	21ur-4270
Y41E3.169	=	21ur-4271
Y57G11A.78	=	21ur-4272
Y105C5B.414	=	21ur-4273
Y57G11C.154	=	21ur-4274
Y105C5B.249	=	21ur-4275
C31H1.27	=	21ur-4276
Y116A8A.28	=	21ur-4277
Y37A1B.142	=	21ur-4279
Y116A8A.30	=	21ur-428
C02B10.24	=	21ur-4280
Y67A10A.134	=	21ur-4281
Y51H4A.323	=	21ur-4282
Y105C5B.313	=	21ur-4283
Y57G11C.188	=	21ur-4284
Y57G11B.68	=	21ur-4285
Y73F8A.269	=	21ur-4286
Y105C5B.497	=	21ur-4287
Y105C5A.342	=	21ur-4288
Y105C5B.134	=	21ur-4289
C47A4.33	=	21ur-429
Y51H4A.304	=	21ur-4290
Y73F8A.100	=	21ur-4291
Y45F10D.26	=	21ur-4292
K02B2.15	=	21ur-4293
Y10G11A.30	=	21ur-4294
C47A4.50	=	21ur-4295
Y51H4A.294	=	21ur-4296
T27E7.23	=	21ur-4297
Y116A8A.39	=	21ur-4298
H16O14.4	=	21ur-4299
Y116A8C.140	=	21ur-43
VY10G11R.24	=	21ur-430
Y73F8A.67	=	21ur-4300
Y57G11C.249	=	21ur-4301
K02B2.9	=	21ur-4302
Y73F8A.349	=	21ur-4303
VY10G11R.27	=	21ur-4304
Y105C5B.318	=	21ur-4305
Y105C5A.378	=	21ur-4306
F38C2.22	=	21ur-4307
Y37A1B.87	=	21ur-4308
Y105C5A.113	=	21ur-4309
Y105C5B.488	=	21ur-431
Y105C5B.124	=	21ur-4310
Y105C5A.426	=	21ur-4311
F52B11.40	=	21ur-4312
T23G4.31	=	21ur-4313
H12I19.26	=	21ur-4314
C46G7.24	=	21ur-4315
Y65A5A.5	=	21ur-4316
M03D4.7	=	21ur-4317
H32C10.4	=	21ur-4318
Y51H4A.83	=	21ur-4319
C06E7.36	=	21ur-432
Y57G11C.287	=	21ur-4320
Y57G11C.279	=	21ur-4321
Y57G11C.439	=	21ur-4322
Y105C5B.457	=	21ur-4323
Y105C5A.205	=	21ur-4324
Y57G11C.169	=	21ur-4325
F02H6.13	=	21ur-4326
C31H1.9	=	21ur-4327
M199.55	=	21ur-4328
Y73F8A.135	=	21ur-4329
Y51H4A.166	=	21ur-433
Y105C5B.114	=	21ur-4330
Y73F8A.140	=	21ur-4331
Y57G11C.294	=	21ur-4332
Y51H4A.395	=	21ur-4333
Y67A10A.108	=	21ur-4334
C11D2.30	=	21ur-4335
Y105C5B.241	=	21ur-4336
Y64G10A.54	=	21ur-4337
Y57G11C.74	=	21ur-4338
C35D6.32	=	21ur-4339
Y73F8A.478	=	21ur-434
Y37A1B.32	=	21ur-4340
Y57G11B.27	=	21ur-4341
Y40H7A.58	=	21ur-4342
Y51H4A.191	=	21ur-4343
Y73F8A.315	=	21ur-4344
ZK550.17	=	21ur-4345
Y37A1B.128	=	21ur-4346
Y105C5A.493	=	21ur-4347
Y105C5A.32	=	21ur-4348
Y57G11B.29	=	21ur-4349
Y57G11C.308	=	21ur-435
H25K10.29	=	21ur-4350
C24D10.10	=	21ur-4351
C06E7.27	=	21ur-4352
Y57G11C.167	=	21ur-4353
Y37A1B.147	=	21ur-4354
Y105C5B.385	=	21ur-4355
F13G11.15	=	21ur-4356
Y73F8A.400	=	21ur-4357
C47A4.8	=	21ur-4358
Y51H4A.94	=	21ur-4359
Y37A1B.31	=	21ur-436
Y116A8C.160	=	21ur-4360
F55B11.55	=	21ur-4361
Y105C5B.325	=	21ur-4362
F13G11.38	=	21ur-4363
M03D4.24	=	21ur-4364
Y40H7A.142	=	21ur-4365
Y65A5A.11	=	21ur-4366
C35D6.44	=	21ur-4367
M03D4.13	=	21ur-4368
Y51H4A.220	=	21ur-4369
Y73F8A.412	=	21ur-437
Y37A1B.72	=	21ur-4370
Y57G11C.281	=	21ur-4371
Y105C5B.136	=	21ur-4372
Y116A8C.94	=	21ur-4373
C06E7.45	=	21ur-4374
H12I19.15	=	21ur-4375
Y64G10A.125	=	21ur-4376
Y105C5B.537	=	21ur-4377
Y41E3.127	=	21ur-4378
Y64G10A.115	=	21ur-4379
Y57G11C.168	=	21ur-438
Y7A9A.5	=	21ur-4380
C52D10.17	=	21ur-4381
Y64G10A.83	=	21ur-4382
Y7A9A.11	=	21ur-4383
Y37A1B.115	=	21ur-4384
Y105C5A.317	=	21ur-4385
Y4C6A.18	=	21ur-4386
F55B11.45	=	21ur-4387
C35D6.26	=	21ur-4388
Y73F8A.447	=	21ur-4389
Y116A8C.104	=	21ur-439
Y105C5B.224	=	21ur-4390
Y37A1B.57	=	21ur-4391
F56F12.9	=	21ur-4392
Y45F10D.38	=	21ur-4393
Y105C5A.440	=	21ur-4394
Y73B6BL.74	=	21ur-4395
H12I19.10	=	21ur-4396
Y57G11C.467	=	21ur-4397
Y105C5B.155	=	21ur-4398
Y37A1B.42	=	21ur-4399
Y116A8A.45	=	21ur-44
Y57G11C.491	=	21ur-440
Y57G11C.58	=	21ur-4400
Y51H4A.93	=	21ur-4401
Y105C5A.428	=	21ur-4402
Y57G11C.416	=	21ur-4403
Y57G11C.469	=	21ur-4404
F38C2.36	=	21ur-4405
C27H2.42	=	21ur-4406
B0513.18	=	21ur-4407
R05A10.28	=	21ur-4408
AC7.5	=	21ur-4409
C10G6.17	=	21ur-441
Y73F8A.119	=	21ur-4410
Y57G11C.428	=	21ur-4411
C47A4.72	=	21ur-4412
Y37A1B.106	=	21ur-4413
Y105C5A.403	=	21ur-4414
Y10G11A.22	=	21ur-4415
Y105C5A.338	=	21ur-4416
Y73F8A.468	=	21ur-4417
Y37A1B.131	=	21ur-4418
W03F8.15	=	21ur-4419
LLC1.33	=	21ur-442
Y51H4A.54	=	21ur-4420
Y105C5A.185	=	21ur-4421
Y37A1B.125	=	21ur-4422
Y67A10A.92	=	21ur-4423
Y51H4A.225	=	21ur-4424
Y41E3.173	=	21ur-4425
Y116A8A.23	=	21ur-4426
T23G4.10	=	21ur-4427
C08F11.38	=	21ur-4428
M199.51	=	21ur-4429
Y37A1B.118	=	21ur-443
C46G7.12	=	21ur-4430
H12I19.44	=	21ur-4431
W03F8.29	=	21ur-4432
Y51H4A.218	=	21ur-4433
Y41E3.143	=	21ur-4434
Y67A10A.62	=	21ur-4435
Y73F8A.108	=	21ur-4436
Y51H4A.46	=	21ur-4437
M03D4.26	=	21ur-4438
Y105C5A.361	=	21ur-4439
Y105C5A.148	=	21ur-444
Y105C5B.227	=	21ur-4440
T06A10.13	=	21ur-4442
Y57G11B.32	=	21ur-4443
Y40H7A.113	=	21ur-4444
W03F8.20	=	21ur-4445
Y40H7A.79	=	21ur-4446
Y41E3.29	=	21ur-4447
Y51H4A.321	=	21ur-4448
Y105C5B.563	=	21ur-4449
Y105C5B.252	=	21ur-445
Y57G11A.55	=	21ur-4450
Y73B6BL.67	=	21ur-4451
Y105C5B.171	=	21ur-4452
C26C9.6	=	21ur-4453
F44E8.5	=	21ur-4454
Y57G11B.96	=	21ur-4455
Y105C5A.223	=	21ur-4456
Y57G11C.96	=	21ur-4457
Y105C5A.122	=	21ur-4458
Y57G11C.386	=	21ur-4459
Y105C5B.582	=	21ur-446
H04M03.25	=	21ur-4460
Y57G11B.94	=	21ur-4461
Y105C5A.442	=	21ur-4462
Y57G11C.126	=	21ur-4463
Y57G11A.19	=	21ur-4464
Y10G11A.14	=	21ur-4465
Y51H4A.128	=	21ur-4466
Y67A10A.61	=	21ur-4467
Y57G11C.321	=	21ur-4468
Y67A10A.83	=	21ur-4469
C27H2.8	=	21ur-447
Y73F8A.222	=	21ur-4470
Y105C5A.397	=	21ur-4471
Y105C5A.202	=	21ur-4472
Y51H4A.370	=	21ur-4473
Y43D4A.43	=	21ur-4474
Y51H4A.92	=	21ur-4475
Y43D4A.55	=	21ur-4476
Y64G10A.28	=	21ur-4477
Y10G11A.5	=	21ur-4478
Y57G11C.203	=	21ur-4479
T23G4.38	=	21ur-448
Y51H4A.67	=	21ur-4480
Y105C5A.254	=	21ur-4481
H25K10.26	=	21ur-4482
Y10G11A.21	=	21ur-4483
Y105C5B.342	=	21ur-4484
R05A10.59	=	21ur-4485
F36H12.28	=	21ur-4486
Y57G11B.72	=	21ur-4487
Y57G11C.433	=	21ur-4489
Y73F8A.389	=	21ur-449
Y105C5B.403	=	21ur-4490
Y51H4A.35	=	21ur-4491
H16O14.21	=	21ur-4492
Y51H4A.158	=	21ur-4493
Y105C5A.140	=	21ur-4494
Y105C5B.360	=	21ur-4495
H12I19.32	=	21ur-4496
Y116A8C.106	=	21ur-4497
Y73F8A.242	=	21ur-4498
Y105C5B.499	=	21ur-4499
T27E7.28	=	21ur-45
Y105C5B.595	=	21ur-450
Y57G11A.35	=	21ur-4500
Y51H4A.123	=	21ur-4501
Y105C5A.277	=	21ur-4502
M199.37	=	21ur-4503
Y17G9A.25	=	21ur-4504
Y67A10A.122	=	21ur-4505
Y73B6BL.83	=	21ur-4507
Y51H4A.87	=	21ur-4508
Y105C5A.39	=	21ur-4509
Y73F8A.437	=	21ur-451
Y105C5A.216	=	21ur-4510
Y57G11C.106	=	21ur-4511
Y105C5B.271	=	21ur-4512
Y105C5A.179	=	21ur-4513
Y57G11C.295	=	21ur-4514
Y73F8A.255	=	21ur-4515
Y51H4A.396	=	21ur-4516
Y37A1B.133	=	21ur-4517
Y57G11C.119	=	21ur-4518
Y40H7A.22	=	21ur-4519
Y105C5A.166	=	21ur-452
W03F8.19	=	21ur-4520
Y37A1B.37	=	21ur-4521
Y73B6BR.3	=	21ur-4522
Y57G11C.187	=	21ur-4523
Y57G11B.35	=	21ur-4524
C10G6.16	=	21ur-4525
Y116A8A.65	=	21ur-4526
VY10G11R.20	=	21ur-4527
Y51H4A.286	=	21ur-4528
Y41E3.63	=	21ur-453
Y105C5A.370	=	21ur-4530
Y57G11C.193	=	21ur-4531
Y105C5B.515	=	21ur-4532
Y105C5A.505	=	21ur-4533
C52D10.42	=	21ur-4534
F52B11.23	=	21ur-4535
Y57G11C.176	=	21ur-4536
Y45F10D.34	=	21ur-4537
H08M01.5	=	21ur-4538
Y41E3.53	=	21ur-4539
Y57G11C.284	=	21ur-454
Y57G11C.101	=	21ur-4540
Y57G11C.83	=	21ur-4541
Y9C9A.24	=	21ur-4542
Y73F8A.434	=	21ur-4543
Y41E3.170	=	21ur-4544
Y73F8A.443	=	21ur-4545
Y105C5A.180	=	21ur-4546
Y73F8A.235	=	21ur-4547
Y105C5A.44	=	21ur-4548
C31H1.15	=	21ur-4549
Y57G11C.216	=	21ur-455
C06E7.9	=	21ur-4550
Y51H4A.58	=	21ur-4551
M03D4.15	=	21ur-4552
Y67A10A.19	=	21ur-4553
Y57G11A.18	=	21ur-4554
Y105C5A.433	=	21ur-4555
Y51H4A.336	=	21ur-4556
Y105C5B.590	=	21ur-4557
Y105C5A.325	=	21ur-4558
Y51H4A.305	=	21ur-4559
M199.15	=	21ur-456
Y105C5A.314	=	21ur-4560
Y37A1B.119	=	21ur-4562
F26D12.20	=	21ur-4563
Y73F8A.480	=	21ur-4564
C47A4.65	=	21ur-4565
T27E7.17	=	21ur-4566
Y51H4A.47	=	21ur-4567
F55B11.31	=	21ur-4568
Y51H4A.118	=	21ur-4569
F52D4.2	=	21ur-457
Y116A8C.169	=	21ur-4570
Y105C5A.372	=	21ur-4571
Y41E3.207	=	21ur-4572
Y57G11A.75	=	21ur-4573
F13G11.14	=	21ur-4574
Y45F10D.18	=	21ur-4575
Y51H4A.120	=	21ur-4576
C11D2.16	=	21ur-4577
Y57G11C.366	=	21ur-4578
Y51H4A.180	=	21ur-4579
Y57G11C.231	=	21ur-458
Y64G10A.18	=	21ur-4580
Y105C5B.96	=	21ur-4581
Y116A8C.172	=	21ur-4582
Y116A8C.195	=	21ur-4583
C46G7.27	=	21ur-4584
Y105C5B.433	=	21ur-4585
Y116A8A.42	=	21ur-4586
Y57G11C.299	=	21ur-4587
C02B10.13	=	21ur-4588
Y73F8A.172	=	21ur-4589
H25K10.18	=	21ur-4591
Y57G11A.26	=	21ur-4592
Y41E3.90	=	21ur-4593
Y51H4A.172	=	21ur-4594
Y57G11C.289	=	21ur-4595
Y57G11C.400	=	21ur-4596
Y57G11C.459	=	21ur-4597
M199.63	=	21ur-4598
Y73F8A.90	=	21ur-4599
Y51H4A.328	=	21ur-46
Y41E3.195	=	21ur-460
Y57G11C.426	=	21ur-4600
Y10G11A.12	=	21ur-4601
Y40H7A.114	=	21ur-4602
Y116A8C.137	=	21ur-4603
C08F11.53	=	21ur-4604
Y57G11C.105	=	21ur-4605
C26C9.3	=	21ur-4606
Y40H7A.72	=	21ur-4607
Y73F8A.175	=	21ur-4608
Y57G11C.254	=	21ur-4609
Y116A8C.158	=	21ur-461
Y105C5B.133	=	21ur-4610
F52B11.33	=	21ur-4611
Y105C5B.410	=	21ur-4612
Y51H4A.201	=	21ur-4613
Y57G11C.210	=	21ur-4614
B0513.17	=	21ur-4615
Y73B6BL.50	=	21ur-4616
ZK550.8	=	21ur-4617
Y37A1B.138	=	21ur-4618
H12I19.49	=	21ur-4619
Y37A1B.45	=	21ur-462
H16O14.7	=	21ur-4620
Y51H4A.206	=	21ur-4621
C02B10.10	=	21ur-4622
Y73F8A.84	=	21ur-4624
F02H6.31	=	21ur-4625
Y57G11C.411	=	21ur-4626
Y73F8A.323	=	21ur-4627
Y105C5A.271	=	21ur-4628
Y43D4A.15	=	21ur-4629
Y51H4A.59	=	21ur-463
Y105C5A.343	=	21ur-4630
Y51H4A.189	=	21ur-4631
Y116A8A.41	=	21ur-4632
Y73F8A.333	=	21ur-4633
Y57G11C.399	=	21ur-4634
Y40H7A.115	=	21ur-4635
Y45F10D.52	=	21ur-4636
Y73F8A.55	=	21ur-4637
Y57G11A.14	=	21ur-4638
Y73F8A.270	=	21ur-4639
H08M01.28	=	21ur-464
Y116A8C.177	=	21ur-4640
C27H2.33	=	21ur-4641
Y64G10A.155	=	21ur-4642
Y64G10A.50	=	21ur-4643
Y37A1B.41	=	21ur-4644
H35B03.4	=	21ur-4645
C11D2.26	=	21ur-4646
C08F11.47	=	21ur-4647
Y57G11B.63	=	21ur-4648
Y40H7A.106	=	21ur-4649
Y37A1B.64	=	21ur-465
Y9C9A.26	=	21ur-4650
Y51H4A.261	=	21ur-4651
Y73F8A.259	=	21ur-4652
Y105C5B.83	=	21ur-4653
F55B11.17	=	21ur-4654
Y105C5A.437	=	21ur-4655
Y41E3.199	=	21ur-4656
VY10G11R.17	=	21ur-4657
C10G6.14	=	21ur-4658
Y57G11C.266	=	21ur-4659
Y67A10A.119	=	21ur-466
ZK381.9	=	21ur-4660
B0513.25	=	21ur-4661
F02H6.10	=	21ur-4662
Y105C5B.399	=	21ur-4663
C55C3.13	=	21ur-4664
B0350.24	=	21ur-4665
Y51H4A.365	=	21ur-4666
Y73F8A.143	=	21ur-4667
Y105C5B.502	=	21ur-4668
Y40H7A.31	=	21ur-4669
Y73F8A.321	=	21ur-467
Y105C5B.186	=	21ur-4670
Y57G11C.209	=	21ur-4671
H08M01.38	=	21ur-4672
Y4C6B.8	=	21ur-4673
Y41E3.120	=	21ur-4674
Y43D4A.63	=	21ur-4675
F55B11.48	=	21ur-4676
Y40H7A.93	=	21ur-4677
Y7A9B.4	=	21ur-4678
Y73F8A.379	=	21ur-4679
Y64G10A.65	=	21ur-468
Y45F10D.27	=	21ur-4680
C47A4.20	=	21ur-4681
H04M03.16	=	21ur-4682
Y105C5A.226	=	21ur-4683
Y116A8B.11	=	21ur-4684
Y37A1A.43	=	21ur-4685
B0273.31	=	21ur-4687
F13G11.43	=	21ur-4688
Y64G10A.159	=	21ur-4689
Y57G11B.36	=	21ur-469
Y73F8A.363	=	21ur-4690
Y51H4A.355	=	21ur-4691
Y51H4A.387	=	21ur-4692
Y105C5B.43	=	21ur-4693
Y64G10A.36	=	21ur-4694
AC7.14	=	21ur-4695
Y51H4A.187	=	21ur-4696
Y116A8C.189	=	21ur-4697
Y73F8A.299	=	21ur-4698
Y40H7A.41	=	21ur-4699
Y67A10A.48	=	21ur-47
Y116A8C.113	=	21ur-470
Y64G10A.59	=	21ur-4700
Y105C5B.435	=	21ur-4701
Y40H7A.99	=	21ur-4702
Y10G11A.29	=	21ur-4703
C47A4.57	=	21ur-4704
Y73B6BL.54	=	21ur-4705
Y51H4A.44	=	21ur-4706
Y105C5B.251	=	21ur-4707
Y105C5B.373	=	21ur-4708
Y51H4A.397	=	21ur-4709
Y105C5A.208	=	21ur-471
C08F11.39	=	21ur-4710
Y51H4A.53	=	21ur-4711
Y57G11B.26	=	21ur-4712
T12E12.17	=	21ur-4713
Y41E3.78	=	21ur-4714
Y51H4A.185	=	21ur-4715
Y105C5B.298	=	21ur-4716
Y41E3.52	=	21ur-4717
C52D10.52	=	21ur-4718
Y73F8A.498	=	21ur-4719
Y40H7A.140	=	21ur-472
Y105C5B.320	=	21ur-4720
F26D12.19	=	21ur-4721
Y51H4A.112	=	21ur-4722
Y73F8A.189	=	21ur-4723
Y105C5A.72	=	21ur-4724
Y116A8C.185	=	21ur-4725
Y105C5B.220	=	21ur-4726
Y51H4A.116	=	21ur-4727
Y7A9C.15	=	21ur-4728
C09B9.14	=	21ur-4729
Y105C5A.486	=	21ur-473
Y105C5A.468	=	21ur-4730
C46G7.6	=	21ur-4731
Y67A10A.113	=	21ur-4732
Y73F8A.430	=	21ur-4733
Y105C5B.285	=	21ur-4734
C35D6.38	=	21ur-4735
F26D12.6	=	21ur-4736
Y105C5B.264	=	21ur-4737
Y40H7A.38	=	21ur-4738
Y105C5B.162	=	21ur-4739
VY10G11R.19	=	21ur-474
Y51H4A.115	=	21ur-4740
Y51H4A.65	=	21ur-4741
Y51H4A.226	=	21ur-4742
M199.27	=	21ur-4743
M199.38	=	21ur-4744
Y105C5B.327	=	21ur-4745
Y105C5A.492	=	21ur-4746
Y105C5B.487	=	21ur-4747
Y57G11A.22	=	21ur-4748
Y57G11C.98	=	21ur-4749
Y51H4A.223	=	21ur-475
Y57G11C.222	=	21ur-4750
Y73B6BL.55	=	21ur-4751
Y73F8A.381	=	21ur-4752
Y40H7A.85	=	21ur-4753
Y57G11C.477	=	21ur-4754
H08M01.44	=	21ur-4755
Y4C6A.6	=	21ur-4756
C47A4.70	=	21ur-4757
C39H7.17	=	21ur-4758
Y105C5A.109	=	21ur-4759
Y73F8A.306	=	21ur-476
Y73F8A.276	=	21ur-4760
Y116A8A.58	=	21ur-4761
C02B10.26	=	21ur-4762
Y73F8A.93	=	21ur-4763
Y57G11C.224	=	21ur-4764
Y73F8A.65	=	21ur-4765
Y73F8A.125	=	21ur-4766
Y37A1B.129	=	21ur-4767
Y51H4A.278	=	21ur-4768
F55B11.57	=	21ur-4769
Y116A8A.38	=	21ur-477
C11D2.38	=	21ur-4770
H32C10.9	=	21ur-4771
Y57G11C.75	=	21ur-4772
ZK550.9	=	21ur-4773
Y51H4A.153	=	21ur-4774
Y73F8A.337	=	21ur-4775
C47A4.42	=	21ur-4776
Y105C5B.602	=	21ur-4777
Y41E3.196	=	21ur-4778
Y105C5B.470	=	21ur-4779
F38C2.24	=	21ur-478
Y105C5A.305	=	21ur-4780
Y73F8A.370	=	21ur-4781
Y40H7A.130	=	21ur-4782
Y67A10A.141	=	21ur-4783
F02H6.8	=	21ur-4784
Y105C5A.143	=	21ur-4785
LLC1.15	=	21ur-4786
Y37A1B.79	=	21ur-4787
Y105C5A.321	=	21ur-4788
Y37A1B.124	=	21ur-4789
R05A10.21	=	21ur-479
Y67A10A.129	=	21ur-4790
Y57G11C.413	=	21ur-4791
Y41E3.46	=	21ur-4792
F55B11.11	=	21ur-4793
H12I19.21	=	21ur-4794
Y67A10A.42	=	21ur-4795
Y43D4A.50	=	21ur-4796
Y105C5A.239	=	21ur-4797
Y37A1A.64	=	21ur-4798
M199.44	=	21ur-4799
C10G6.2	=	21ur-48
Y116A8A.20	=	21ur-480
Y105C5B.407	=	21ur-4800
Y105C5B.196	=	21ur-4801
F55B11.29	=	21ur-4802
Y105C5B.295	=	21ur-4803
AC7.6	=	21ur-4804
Y73F8A.129	=	21ur-4805
Y73F8A.470	=	21ur-4806
Y105C5A.480	=	21ur-4807
Y116A8A.44	=	21ur-4808
Y105C5A.344	=	21ur-4809
Y57G11B.11	=	21ur-481
Y105C5B.462	=	21ur-4810
T27E7.35	=	21ur-4811
Y105C5A.52	=	21ur-4812
Y105C5A.108	=	21ur-4813
Y41E3.55	=	21ur-4814
F13G11.21	=	21ur-4815
C24D10.15	=	21ur-4816
Y73F8A.289	=	21ur-4817
C39H7.23	=	21ur-4818
Y57G11A.53	=	21ur-4819
Y51H4A.195	=	21ur-482
Y105C5B.382	=	21ur-4820
Y67A10A.22	=	21ur-4821
Y40H7A.135	=	21ur-4822
Y57G11C.131	=	21ur-4823
Y57G11C.121	=	21ur-4824
Y41E3.73	=	21ur-4825
Y41E3.64	=	21ur-4826
Y105C5B.351	=	21ur-4827
Y64G10A.69	=	21ur-4828
C27H2.54	=	21ur-4829
Y73F8A.188	=	21ur-483
Y105C5A.434	=	21ur-4830
Y67A10A.38	=	21ur-4831
F36H12.22	=	21ur-4832
Y105C5A.163	=	21ur-4834
Y57G11C.316	=	21ur-4835
Y105C5B.324	=	21ur-4836
Y57G11B.86	=	21ur-4837
Y105C5B.600	=	21ur-4838
Y57G11C.69	=	21ur-4839
Y105C5B.316	=	21ur-484
Y67A10A.72	=	21ur-4840
Y73F8A.410	=	21ur-4841
Y41E3.130	=	21ur-4842
Y105C5B.541	=	21ur-4843
Y57G11C.379	=	21ur-4844
Y41E3.45	=	21ur-4845
F52B11.10	=	21ur-4846
C31H1.26	=	21ur-4847
Y105C5A.195	=	21ur-4848
Y105C5A.104	=	21ur-4849
T27E7.37	=	21ur-485
Y105C5A.464	=	21ur-4850
T23G4.16	=	21ur-4851
Y73F8A.122	=	21ur-4852
Y64G10A.91	=	21ur-4853
Y64G10A.81	=	21ur-4854
Y37A1A.61	=	21ur-4855
C39H7.20	=	21ur-4856
Y105C5B.111	=	21ur-4857
Y37A1B.21	=	21ur-4858
Y73F8A.42	=	21ur-4859
T06A10.19	=	21ur-486
Y37A1B.48	=	21ur-4860
H12I19.43	=	21ur-4861
Y105C5A.507	=	21ur-4862
Y105C5B.358	=	21ur-4863
T27E7.30	=	21ur-4864
Y43D4A.60	=	21ur-4865
Y57G11C.487	=	21ur-4866
Y10G11A.19	=	21ur-4867
K01G12.6	=	21ur-4868
Y41E3.49	=	21ur-4869
R05A10.16	=	21ur-487
C02B10.12	=	21ur-4870
Y51H4A.291	=	21ur-4871
Y105C5B.339	=	21ur-4872
LLC1.23	=	21ur-4873
Y105C5A.187	=	21ur-4874
Y57G11A.44	=	21ur-4875
C52D10.29	=	21ur-4876
H08M01.40	=	21ur-4877
F55B11.36	=	21ur-4878
Y73F8A.397	=	21ur-4879
Y57G11C.82	=	21ur-488
Y73F8A.339	=	21ur-4880
Y73F8A.353	=	21ur-4881
Y37A1B.101	=	21ur-4882
Y116A8A.64	=	21ur-4883
Y51H4A.353	=	21ur-4884
F52B11.11	=	21ur-4885
F52B11.9	=	21ur-4886
Y37A1A.22	=	21ur-4887
Y116A8B.13	=	21ur-4888
B0513.37	=	21ur-4889
Y57G11B.52	=	21ur-489
Y43D4A.34	=	21ur-4890
B0350.15	=	21ur-4891
Y57G11C.351	=	21ur-4892
Y73F8A.302	=	21ur-4893
Y105C5A.500	=	21ur-4894
Y37A1A.71	=	21ur-4895
Y57G11C.378	=	21ur-4896
Y73F8A.109	=	21ur-4897
Y73F8A.64	=	21ur-4898
Y67A10A.127	=	21ur-4899
Y37A1B.71	=	21ur-49
Y105C5B.237	=	21ur-490
M199.10	=	21ur-4900
Y73F8A.229	=	21ur-4901
C11D2.22	=	21ur-4902
Y105C5A.381	=	21ur-4903
Y4C6B.26	=	21ur-4904
Y67A10A.143	=	21ur-4905
Y105C5A.135	=	21ur-4906
B0273.35	=	21ur-4907
Y4C6A.14	=	21ur-4908
Y105C5B.397	=	21ur-4909
Y67A10A.32	=	21ur-491
Y73F8A.285	=	21ur-4910
Y105C5B.557	=	21ur-4911
Y45F10D.39	=	21ur-4912
K02B2.16	=	21ur-4913
M199.21	=	21ur-4914
Y4C6B.9	=	21ur-4915
Y57G11C.238	=	21ur-4916
C47A4.31	=	21ur-4917
Y105C5A.359	=	21ur-4918
Y41E3.128	=	21ur-4919
Y73F8A.111	=	21ur-492
Y116A8B.31	=	21ur-4920
B0273.32	=	21ur-4921
H25K10.58	=	21ur-4922
F13G11.50	=	21ur-4923
F38C2.15	=	21ur-4924
Y116A8C.55	=	21ur-4925
Y73F8A.185	=	21ur-4926
Y105C5B.197	=	21ur-4927
B0350.19	=	21ur-4928
K01G12.9	=	21ur-4929
Y57G11C.402	=	21ur-493
Y116A8A.14	=	21ur-4930
Y105C5A.115	=	21ur-4931
Y73F8A.426	=	21ur-4932
Y116A8A.43	=	21ur-4933
Y51H4A.246	=	21ur-4934
M199.50	=	21ur-4935
Y57G11C.133	=	21ur-4936
Y105C5A.445	=	21ur-4937
Y73F8A.462	=	21ur-4938
Y105C5A.316	=	21ur-4939
Y73F8A.409	=	21ur-494
T06A10.39	=	21ur-4940
C35D6.60	=	21ur-4941
Y73F8A.241	=	21ur-4942
Y105C5A.318	=	21ur-4943
C47A4.23	=	21ur-4944
Y105C5A.174	=	21ur-4945
Y64G10A.138	=	21ur-4946
F55B11.43	=	21ur-4947
C11D2.29	=	21ur-4948
Y73F8A.218	=	21ur-4949
Y4C6A.20	=	21ur-495
Y105C5A.65	=	21ur-4950
H08M01.12	=	21ur-4951
Y7A9B.3	=	21ur-4952
Y105C5A.222	=	21ur-4953
F13G11.8	=	21ur-4954
W03F8.17	=	21ur-4955
Y57G11C.456	=	21ur-4956
Y64G10A.160	=	21ur-4957
Y10G11A.18	=	21ur-4958
Y105C5B.442	=	21ur-4959
Y37A1B.60	=	21ur-496
Y105C5A.313	=	21ur-4960
Y73F8A.436	=	21ur-4961
Y105C5B.428	=	21ur-4962
F23B2.16	=	21ur-4963
Y41E3.210	=	21ur-4964
ZK616.14	=	21ur-4965
C52D10.15	=	21ur-4966
Y57G11B.45	=	21ur-4967
C35D6.28	=	21ur-4968
Y105C5B.441	=	21ur-4969
Y105C5B.282	=	21ur-497
Y40H7A.95	=	21ur-4970
Y73F8A.104	=	21ur-4971
Y116A8C.161	=	21ur-4972
B0350.7	=	21ur-4973
F52B11.14	=	21ur-4974
E03H12.12	=	21ur-4975
Y116A8C.110	=	21ur-4976
C10G6.11	=	21ur-4977
Y51H4A.279	=	21ur-4978
Y105C5A.495	=	21ur-4979
Y105C5B.90	=	21ur-498
Y105C5B.309	=	21ur-4980
Y116A8C.138	=	21ur-4982
Y51H4A.329	=	21ur-4983
Y57G11C.458	=	21ur-4984
Y105C5B.57	=	21ur-4985
Y57G11B.28	=	21ur-4986
Y105C5B.165	=	21ur-4987
R05A10.34	=	21ur-4988
F38C2.34	=	21ur-4989
Y105C5A.105	=	21ur-499
Y105C5B.344	=	21ur-4990
Y57G11A.63	=	21ur-4991
Y105C5B.475	=	21ur-4992
Y45F10D.53	=	21ur-4993
F38C2.18	=	21ur-4994
C08F11.52	=	21ur-4995
Y41E3.115	=	21ur-4996
Y105C5A.57	=	21ur-4997
Y105C5A.366	=	21ur-4998
Y51H4A.298	=	21ur-4999
Y105C5B.321	=	21ur-5
Y57G11C.87	=	21ur-50
T23G4.11	=	21ur-500
Y57G11A.38	=	21ur-5000
Y40H7A.39	=	21ur-5001
T23G4.13	=	21ur-5002
Y51H4A.339	=	21ur-5003
Y64G10A.162	=	21ur-5004
Y105C5A.479	=	21ur-5005
Y17G9A.17	=	21ur-5006
F52B11.25	=	21ur-5007
Y41E3.76	=	21ur-5008
T06A10.27	=	21ur-5009
Y105C5B.319	=	21ur-501
Y73F8A.388	=	21ur-5010
Y64G10A.109	=	21ur-5011
C27H2.29	=	21ur-5012
Y64G10A.24	=	21ur-5013
Y116A8C.107	=	21ur-5014
Y57G11C.422	=	21ur-5015
C06E7.14	=	21ur-5016
LLC1.37	=	21ur-5017
Y105C5A.326	=	21ur-5018
Y57G11A.29	=	21ur-5019
Y73F8A.485	=	21ur-502
Y105C5B.352	=	21ur-5020
Y40H7A.34	=	21ur-5021
Y105C5A.258	=	21ur-5022
Y116A8C.198	=	21ur-5023
T23G4.46	=	21ur-5024
Y51H4A.283	=	21ur-5025
Y57G11C.460	=	21ur-5026
B0513.24	=	21ur-5027
C31H1.20	=	21ur-5028
Y73F8A.105	=	21ur-5029
Y41E3.74	=	21ur-503
Y73F8A.360	=	21ur-5030
Y67A10A.125	=	21ur-5031
Y41E3.209	=	21ur-5032
Y73F8A.435	=	21ur-5033
Y7A9D.20	=	21ur-5034
F26D12.17	=	21ur-5035
F13G11.27	=	21ur-5036
Y116A8C.87	=	21ur-5037
Y105C5A.106	=	21ur-5038
Y51H4A.399	=	21ur-5039
Y57G11C.347	=	21ur-504
F13G11.13	=	21ur-5040
H08M01.45	=	21ur-5041
Y67A10A.140	=	21ur-5042
Y37A1A.29	=	21ur-5043
Y105C5B.392	=	21ur-5044
Y51H4A.108	=	21ur-5045
Y41E3.92	=	21ur-5046
Y41E3.200	=	21ur-5047
Y105C5B.65	=	21ur-5048
LLC1.30	=	21ur-5049
Y105C5B.76	=	21ur-505
Y51H4A.198	=	21ur-5050
Y73B6BL.49	=	21ur-5051
Y105C5A.157	=	21ur-5052
Y73F8A.85	=	21ur-5053
Y73F8A.163	=	21ur-5054
Y57G11C.328	=	21ur-5055
Y116A8C.155	=	21ur-5056
Y4C6B.16	=	21ur-5057
Y73F8A.277	=	21ur-5058
Y105C5A.145	=	21ur-5059
C02B10.9	=	21ur-506
Y40H7A.133	=	21ur-5060
Y105C5B.322	=	21ur-5061
Y41E3.152	=	21ur-5062
H08M01.6	=	21ur-5063
Y116A8C.78	=	21ur-5064
C52D10.56	=	21ur-5065
ZK550.10	=	21ur-5066
Y105C5A.453	=	21ur-5067
Y57G11B.95	=	21ur-5068
Y57G11C.296	=	21ur-5069
Y51H4A.354	=	21ur-507
Y57G11C.434	=	21ur-5070
Y73F8A.183	=	21ur-5071
Y41E3.156	=	21ur-5072
ZK616.11	=	21ur-5073
F44E8.8	=	21ur-5074
Y64G10A.70	=	21ur-5076
LLC1.42	=	21ur-5077
Y51H4A.383	=	21ur-5078
Y57G11C.73	=	21ur-5079
Y105C5A.137	=	21ur-508
Y57G11C.68	=	21ur-5080
Y41E3.137	=	21ur-5081
Y73F8A.356	=	21ur-5082
B0350.26	=	21ur-5083
Y57G11A.83	=	21ur-5084
F55B11.10	=	21ur-5085
Y73F8A.99	=	21ur-5086
Y105C5B.41	=	21ur-5087
T06A10.17	=	21ur-5088
Y116A8C.84	=	21ur-5089
T23G4.35	=	21ur-509
F56F12.7	=	21ur-5090
Y105C5A.412	=	21ur-5091
C47A4.66	=	21ur-5092
Y105C5B.265	=	21ur-5093
C45E5.10	=	21ur-5094
Y57G11C.357	=	21ur-5095
Y105C5A.304	=	21ur-5096
Y105C5A.320	=	21ur-5097
Y4C6A.19	=	21ur-5098
H32C10.20	=	21ur-5099
Y116A8A.22	=	21ur-51
Y57G11C.252	=	21ur-510
Y57G11C.410	=	21ur-5100
Y64G10A.121	=	21ur-5101
H25K10.37	=	21ur-5102
Y51H4A.252	=	21ur-5103
C46G7.22	=	21ur-5104
C27H2.21	=	21ur-5105
Y40H7A.48	=	21ur-5106
Y73F8A.203	=	21ur-5107
H32C10.27	=	21ur-5108
Y105C5B.116	=	21ur-5109
Y73F8A.331	=	21ur-511
Y116A8B.12	=	21ur-5110
M199.24	=	21ur-5111
C08F11.23	=	21ur-5112
Y57G11B.15	=	21ur-5113
Y64G10A.152	=	21ur-5114
Y37A1B.146	=	21ur-5115
Y9C9A.20	=	21ur-5116
Y105C5B.444	=	21ur-5117
Y116A8B.28	=	21ur-5118
Y105C5B.386	=	21ur-5119
Y65A5A.13	=	21ur-512
Y45F10B.25	=	21ur-5120
Y105C5B.374	=	21ur-5121
Y64G10A.119	=	21ur-5122
F36H12.31	=	21ur-5123
Y41E3.203	=	21ur-5124
Y105C5B.121	=	21ur-5125
Y9C9A.34	=	21ur-5126
Y73F8A.151	=	21ur-5127
H32C10.19	=	21ur-5128
Y40H7A.77	=	21ur-5129
Y73F8A.461	=	21ur-513
Y105C5A.503	=	21ur-5130
Y73F8A.373	=	21ur-5131
C46G7.29	=	21ur-5132
Y105C5A.43	=	21ur-5133
Y105C5A.245	=	21ur-5134
Y105C5A.47	=	21ur-5135
Y116A8B.15	=	21ur-5136
Y105C5B.493	=	21ur-5137
F13G11.18	=	21ur-5138
Y105C5B.372	=	21ur-5139
Y116A8C.61	=	21ur-514
F52B11.35	=	21ur-5140
C06E7.35	=	21ur-5141
Y57G11A.57	=	21ur-5142
H25K10.30	=	21ur-5143
Y105C5B.178	=	21ur-5144
Y45F10D.49	=	21ur-5145
C45E5.7	=	21ur-5146
F38C2.37	=	21ur-5147
Y57G11C.270	=	21ur-5148
F26D12.26	=	21ur-5149
Y73F8A.137	=	21ur-515
H08M01.24	=	21ur-5150
Y116A8C.151	=	21ur-5151
Y57G11C.324	=	21ur-5152
H35B03.3	=	21ur-5153
Y73F8A.496	=	21ur-5154
Y73F8A.225	=	21ur-5155
Y105C5B.198	=	21ur-5156
F38C2.43	=	21ur-5157
C11D2.34	=	21ur-5158
Y116A8C.194	=	21ur-5159
Y73F8A.200	=	21ur-516
Y67A10A.144	=	21ur-5160
Y51H4A.242	=	21ur-5161
Y17G9A.18	=	21ur-5162
F02H6.19	=	21ur-5163
Y51H4A.237	=	21ur-5164
Y116A8C.66	=	21ur-5165
Y105C5B.181	=	21ur-5166
Y37A1A.48	=	21ur-5167
C35D6.53	=	21ur-5168
R05A10.32	=	21ur-5169
Y105C5A.134	=	21ur-517
Y116A8C.163	=	21ur-5170
Y45F10D.21	=	21ur-5171
Y105C5B.59	=	21ur-5172
LLC1.18	=	21ur-5173
M199.23	=	21ur-5174
H16O14.6	=	21ur-5175
Y37A1A.6	=	21ur-5176
Y73F8A.214	=	21ur-5177
Y105C5B.170	=	21ur-5178
Y64G10A.123	=	21ur-5179
Y64G10A.66	=	21ur-518
F55B11.46	=	21ur-5180
Y73F8A.91	=	21ur-5181
Y73F8A.483	=	21ur-5182
Y57G11C.250	=	21ur-5183
Y105C5A.186	=	21ur-5184
H12I19.39	=	21ur-5185
Y116A8C.124	=	21ur-5186
C06E7.20	=	21ur-5187
Y64G10A.85	=	21ur-5188
Y73F8A.264	=	21ur-5189
Y40H7A.82	=	21ur-519
Y64G10A.105	=	21ur-5190
Y51H4A.210	=	21ur-5191
Y41E3.91	=	21ur-5192
Y51H4A.104	=	21ur-5193
Y105C5B.60	=	21ur-5194
M199.31	=	21ur-5195
C06E7.19	=	21ur-5196
Y57G11C.135	=	21ur-5197
Y57G11B.17	=	21ur-5198
Y67A10A.126	=	21ur-5199
Y116A8C.86	=	21ur-52
Y37A1B.26	=	21ur-520
Y57G11C.405	=	21ur-5200
Y105C5B.463	=	21ur-5201
Y105C5B.413	=	21ur-5202
Y116A8C.123	=	21ur-5203
M199.30	=	21ur-5204
H35B03.5	=	21ur-5205
Y51H4A.148	=	21ur-5206
Y105C5B.159	=	21ur-5207
Y57G11C.91	=	21ur-5208
M03D4.8	=	21ur-5209
Y67A10A.99	=	21ur-521
Y51H4A.194	=	21ur-5210
Y73F8A.209	=	21ur-5211
Y105C5B.204	=	21ur-5212
C11D2.13	=	21ur-5213
Y73F8A.57	=	21ur-5214
Y41E3.106	=	21ur-5215
Y57G11C.191	=	21ur-5216
Y105C5A.101	=	21ur-5217
Y105C5A.60	=	21ur-5218
F55B11.59	=	21ur-5219
Y105C5A.380	=	21ur-522
Y37A1B.97	=	21ur-5220
C06E7.39	=	21ur-5221
T23G4.50	=	21ur-5222
Y105C5A.53	=	21ur-5223
M199.22	=	21ur-5224
Y73F8A.455	=	21ur-5225
Y57G11C.406	=	21ur-5226
Y57G11A.24	=	21ur-5227
F02H6.11	=	21ur-5228
B0350.4	=	21ur-5229
B0513.29	=	21ur-523
C02B10.22	=	21ur-5230
Y64G10A.29	=	21ur-5231
Y105C5B.596	=	21ur-5232
Y67A10A.36	=	21ur-5233
Y105C5A.158	=	21ur-5234
F55B11.32	=	21ur-5235
Y105C5B.177	=	21ur-5236
Y57G11C.350	=	21ur-5237
Y67A10B.2	=	21ur-5238
Y105C5A.261	=	21ur-5239
Y57G11C.246	=	21ur-524
B0273.22	=	21ur-5240
Y105C5B.521	=	21ur-5241
T27E7.16	=	21ur-5242
Y37A1B.94	=	21ur-5243
F56F12.2	=	21ur-5244
Y37A1B.139	=	21ur-5245
H32C10.21	=	21ur-5246
H08M01.43	=	21ur-5247
Y37A1A.41	=	21ur-5248
Y105C5A.455	=	21ur-5249
B0273.19	=	21ur-525
Y57G11C.152	=	21ur-5250
Y73F8A.416	=	21ur-5251
Y73F8A.474	=	21ur-5252
F26D12.3	=	21ur-5253
Y43D4A.18	=	21ur-5254
Y57G11C.417	=	21ur-5255
Y9C9A.36	=	21ur-5256
Y7A9D.5	=	21ur-5257
LLC1.10	=	21ur-5258
C47A4.28	=	21ur-5259
Y73B6BL.53	=	21ur-526
F02H6.32	=	21ur-5260
Y37A1B.29	=	21ur-5261
H08M01.11	=	21ur-5262
Y73F8A.177	=	21ur-5263
Y57G11C.234	=	21ur-5264
Y105C5A.62	=	21ur-5265
C27H2.11	=	21ur-5266
Y41E3.159	=	21ur-5267
Y17G9A.15	=	21ur-5268
Y57G11C.485	=	21ur-5269
Y37A1A.5	=	21ur-527
Y40H7A.144	=	21ur-5270
Y105C5B.153	=	21ur-5271
Y40H7A.118	=	21ur-5272
C47A4.35	=	21ur-5273
Y105C5B.58	=	21ur-5274
F55B11.25	=	21ur-5275
Y43D4A.36	=	21ur-5276
Y57G11C.471	=	21ur-5277
Y105C5A.319	=	21ur-5278
Y4C6B.13	=	21ur-5279
Y105C5B.555	=	21ur-528
Y51H4A.91	=	21ur-5280
H12I19.27	=	21ur-5281
C09B9.10	=	21ur-5282
Y105C5A.201	=	21ur-5283
Y105C5B.279	=	21ur-5284
Y51H4A.379	=	21ur-5285
M199.35	=	21ur-5286
Y51H4A.89	=	21ur-5287
Y105C5B.610	=	21ur-5288
Y51H4A.232	=	21ur-5289
H08M01.8	=	21ur-529
C06E7.44	=	21ur-5290
Y73F8A.58	=	21ur-5291
Y57G11B.42	=	21ur-5292
F52B11.18	=	21ur-5293
C26C9.7	=	21ur-5294
H16O14.14	=	21ur-5295
C45E5.14	=	21ur-5296
Y116A8C.178	=	21ur-5297
F38C2.40	=	21ur-5298
Y105C5B.138	=	21ur-5299
Y43D4A.30	=	21ur-53
Y105C5B.256	=	21ur-530
Y51H4A.248	=	21ur-5300
Y57G11C.244	=	21ur-5301
Y4C6B.11	=	21ur-5302
Y105C5B.78	=	21ur-5303
Y57G11C.70	=	21ur-5304
Y105C5B.529	=	21ur-5305
Y105C5A.377	=	21ur-5306
Y116A8C.128	=	21ur-5307
Y57G11C.258	=	21ur-5308
Y105C5B.218	=	21ur-5309
Y73F8A.146	=	21ur-531
Y64G10A.146	=	21ur-5310
Y116A8C.192	=	21ur-5311
Y64G10A.21	=	21ur-5312
Y67A10A.33	=	21ur-5313
Y105C5A.182	=	21ur-5314
Y37A1A.25	=	21ur-5315
Y40H7A.87	=	21ur-5316
Y40H7A.105	=	21ur-5317
Y57G11C.380	=	21ur-5318
F55B11.53	=	21ur-5319
Y43D4A.16	=	21ur-532
H32C10.16	=	21ur-5320
Y64G10A.144	=	21ur-5321
Y116A8C.188	=	21ur-5322
R05A10.13	=	21ur-5323
C02B10.14	=	21ur-5324
Y105C5B.190	=	21ur-5325
C08F11.37	=	21ur-5326
Y57G11A.47	=	21ur-5327
Y37A1B.112	=	21ur-5328
Y57G11A.68	=	21ur-5329
Y105C5B.69	=	21ur-533
Y57G11C.385	=	21ur-5330
Y7A9D.25	=	21ur-5331
Y105C5B.544	=	21ur-5332
Y57G11B.55	=	21ur-5333
Y73F8A.186	=	21ur-5334
Y40H7A.63	=	21ur-5335
Y73F8A.310	=	21ur-5336
C35D6.46	=	21ur-5337
Y67A10A.40	=	21ur-5338
Y51H4A.124	=	21ur-5339
Y105C5B.160	=	21ur-534
T06A10.31	=	21ur-5340
Y105C5B.430	=	21ur-5341
F13G11.10	=	21ur-5342
Y57G11C.132	=	21ur-5343
Y57G11B.91	=	21ur-5344
Y67A10A.18	=	21ur-5345
Y57G11C.318	=	21ur-5346
Y37A1B.135	=	21ur-5347
H25K10.34	=	21ur-5348
Y73F8A.300	=	21ur-5349
F44E8.14	=	21ur-535
Y51H4A.219	=	21ur-5350
Y67A10A.111	=	21ur-5351
F36H12.27	=	21ur-5352
Y105C5A.220	=	21ur-5353
C39H7.10	=	21ur-5354
Y73F8A.120	=	21ur-5355
Y67A10A.66	=	21ur-5356
M199.11	=	21ur-5357
Y57G11C.115	=	21ur-5358
T23G4.45	=	21ur-5359
F52B11.41	=	21ur-536
Y37A1B.44	=	21ur-5361
R05A10.42	=	21ur-5362
Y105C5A.405	=	21ur-5363
Y64G10A.55	=	21ur-5364
C46G7.21	=	21ur-5365
Y40H7A.71	=	21ur-5366
F55B11.9	=	21ur-5367
C27H2.48	=	21ur-5368
Y105C5B.498	=	21ur-5369
H25K10.31	=	21ur-537
H25K10.48	=	21ur-5370
Y7A9A.22	=	21ur-5371
H12I19.41	=	21ur-5372
R05A10.56	=	21ur-5373
Y41E3.82	=	21ur-5374
Y4C6B.18	=	21ur-5375
F52B11.37	=	21ur-5376
Y41E3.43	=	21ur-5377
B0513.31	=	21ur-5378
H25K10.47	=	21ur-5379
Y57G11C.291	=	21ur-538
Y64G10A.100	=	21ur-5380
Y51H4A.401	=	21ur-5381
Y57G11C.229	=	21ur-5382
Y105C5A.184	=	21ur-5383
Y41E3.47	=	21ur-5384
B0273.7	=	21ur-5385
M199.52	=	21ur-5386
Y73F8A.438	=	21ur-5387
T23G4.28	=	21ur-5388
Y51H4A.276	=	21ur-5389
Y67A10A.57	=	21ur-539
Y40H7A.143	=	21ur-5390
F13G11.51	=	21ur-5391
Y73F8A.45	=	21ur-5393
H12I19.29	=	21ur-5394
Y51H4A.101	=	21ur-5395
Y105C5B.229	=	21ur-5396
Y105C5B.139	=	21ur-5397
Y116A8B.19	=	21ur-5398
C08F11.43	=	21ur-5399
Y105C5B.458	=	21ur-54
ZK550.15	=	21ur-540
Y105C5B.192	=	21ur-5401
B0273.18	=	21ur-5402
Y73F8A.56	=	21ur-5403
Y51H4A.68	=	21ur-5404
K02B2.19	=	21ur-5405
H12I19.47	=	21ur-5406
B0513.30	=	21ur-5407
Y40H7A.119	=	21ur-5408
Y64G10A.141	=	21ur-5409
H08M01.39	=	21ur-541
Y105C5B.375	=	21ur-5410
Y73F8A.357	=	21ur-5411
Y73F8A.77	=	21ur-5412
Y37A1B.27	=	21ur-5413
Y105C5A.117	=	21ur-5414
Y105C5A.419	=	21ur-5415
Y73F8A.393	=	21ur-5416
C47A4.46	=	21ur-5418
F52B11.19	=	21ur-5419
C46G7.19	=	21ur-542
Y51H4A.130	=	21ur-5420
Y4C6A.12	=	21ur-5421
Y105C5B.606	=	21ur-5422
F55B11.40	=	21ur-5423
Y105C5A.139	=	21ur-5424
C11D2.36	=	21ur-5425
Y51H4A.178	=	21ur-5426
Y37A1B.23	=	21ur-5427
Y105C5B.303	=	21ur-543
C02B10.15	=	21ur-5430
Y105C5A.242	=	21ur-5431
Y37A1B.58	=	21ur-5432
C10G6.10	=	21ur-5433
Y7A9D.3	=	21ur-5434
F38C2.14	=	21ur-5435
Y57G11C.364	=	21ur-5436
Y105C5A.451	=	21ur-5437
Y105C5B.294	=	21ur-5438
Y7A9D.17	=	21ur-5439
H12I19.14	=	21ur-544
Y73F8A.44	=	21ur-5440
Y57G11C.113	=	21ur-5441
Y7A9C.16	=	21ur-5442
Y105C5B.603	=	21ur-5443
Y67A10A.70	=	21ur-5444
Y40H7A.96	=	21ur-5445
Y37A1A.17	=	21ur-5446
Y105C5B.269	=	21ur-5447
Y105C5A.150	=	21ur-5448
Y105C5A.214	=	21ur-5449
Y105C5B.274	=	21ur-545
Y57G11A.16	=	21ur-5450
Y73F8A.386	=	21ur-5451
Y40H7A.19	=	21ur-5452
Y57G11C.104	=	21ur-5453
Y57G11C.180	=	21ur-5454
Y73F8A.95	=	21ur-546
Y37A1A.55	=	21ur-547
Y43D4A.61	=	21ur-548
Y73F8A.263	=	21ur-549
Y73F8A.464	=	21ur-55
Y57G11C.359	=	21ur-550
Y116A8A.36	=	21ur-551
Y40H7A.28	=	21ur-552
Y57G11C.67	=	21ur-553
Y57G11C.109	=	21ur-554
C11D2.37	=	21ur-555
Y37A1B.141	=	21ur-556
Y37A1B.55	=	21ur-557
Y37A1A.21	=	21ur-558
Y73F8A.244	=	21ur-559
Y51H4A.320	=	21ur-56
Y105C5B.247	=	21ur-560
Y105C5A.127	=	21ur-561
Y64G10A.77	=	21ur-562
M03D4.12	=	21ur-563
T06A10.23	=	21ur-564
Y40H7A.112	=	21ur-565
Y116A8C.118	=	21ur-566
Y67A10A.138	=	21ur-567
C47A4.63	=	21ur-568
Y105C5A.247	=	21ur-569
Y116A8B.9	=	21ur-57
Y40H7A.98	=	21ur-570
Y57G11B.37	=	21ur-571
C26C9.5	=	21ur-572
Y57G11C.453	=	21ur-573
C47A4.44	=	21ur-574
Y40H7A.66	=	21ur-575
Y51H4A.204	=	21ur-576
H12I19.30	=	21ur-577
Y43D4A.23	=	21ur-578
Y67A10A.34	=	21ur-579
Y40H7A.30	=	21ur-58
Y4C6A.16	=	21ur-580
Y67A10A.68	=	21ur-581
Y105C5B.167	=	21ur-582
Y57G11B.30	=	21ur-583
Y105C5B.68	=	21ur-584
Y40H7A.46	=	21ur-585
C11D2.10	=	21ur-586
Y73F8A.492	=	21ur-587
Y105C5B.468	=	21ur-588
Y105C5B.369	=	21ur-589
R05A10.47	=	21ur-59
Y37A1A.51	=	21ur-590
Y73F8A.153	=	21ur-591
Y67A10A.101	=	21ur-592
Y116A8B.20	=	21ur-593
C10G6.7	=	21ur-594
Y7A9A.18	=	21ur-595
Y51H4A.132	=	21ur-596
H25K10.14	=	21ur-597
LLC1.32	=	21ur-598
C08F11.45	=	21ur-599
Y57G11C.332	=	21ur-6
R05A10.29	=	21ur-60
Y57G11A.51	=	21ur-600
Y64G10A.103	=	21ur-601
Y73F8A.364	=	21ur-602
Y51H4A.119	=	21ur-603
Y105C5A.264	=	21ur-604
Y105C5B.101	=	21ur-606
Y41E3.69	=	21ur-607
Y41E3.98	=	21ur-608
Y40H7A.80	=	21ur-609
Y105C5B.281	=	21ur-61
Y105C5B.99	=	21ur-610
Y51H4A.113	=	21ur-611
Y51H4A.338	=	21ur-612
Y73F8A.290	=	21ur-613
Y105C5B.415	=	21ur-614
C46G7.16	=	21ur-615
T27E7.22	=	21ur-616
Y40H7A.67	=	21ur-617
F44E8.12	=	21ur-618
Y41E3.57	=	21ur-619
C02B10.21	=	21ur-62
C35D6.16	=	21ur-620
Y105C5B.257	=	21ur-621
C11D2.24	=	21ur-622
C11D2.23	=	21ur-623
Y105C5B.366	=	21ur-624
M199.64	=	21ur-625
Y64G10A.140	=	21ur-626
Y73F8A.431	=	21ur-627
Y57G11C.147	=	21ur-628
Y73F8A.51	=	21ur-629
Y57G11C.336	=	21ur-63
Y45F10D.19	=	21ur-630
C47A4.16	=	21ur-631
Y116A8B.32	=	21ur-632
Y51H4A.357	=	21ur-633
Y51H4A.301	=	21ur-634
Y57G11B.57	=	21ur-635
Y51H4A.207	=	21ur-636
Y37A1B.92	=	21ur-637
Y40H7A.73	=	21ur-638
C27H2.26	=	21ur-639
C35D6.52	=	21ur-64
H32C10.18	=	21ur-640
Y116A8A.51	=	21ur-641
H08M01.36	=	21ur-642
Y57G11C.221	=	21ur-643
Y105C5B.305	=	21ur-644
T23G4.15	=	21ur-645
Y51H4A.50	=	21ur-646
Y45F10D.29	=	21ur-647
Y105C5B.105	=	21ur-648
Y41E3.34	=	21ur-649
Y105C5A.473	=	21ur-65
H25K10.44	=	21ur-650
Y57G11C.415	=	21ur-651
Y51H4A.389	=	21ur-652
Y37A1B.38	=	21ur-653
Y40H7A.42	=	21ur-654
Y51H4A.146	=	21ur-655
Y37A1B.76	=	21ur-656
Y64G10A.135	=	21ur-657
Y105C5B.552	=	21ur-658
Y116A8C.191	=	21ur-659
Y41E3.24	=	21ur-66
Y67A10A.78	=	21ur-660
T23G4.34	=	21ur-661
F36H12.29	=	21ur-662
Y73F8A.94	=	21ur-663
B0350.10	=	21ur-664
ZK616.16	=	21ur-665
C27H2.18	=	21ur-666
Y43D4A.40	=	21ur-667
C35D6.42	=	21ur-668
Y51H4A.343	=	21ur-669
B0273.14	=	21ur-67
Y105C5B.258	=	21ur-670
Y116A8C.197	=	21ur-671
Y67A10A.81	=	21ur-672
Y105C5B.109	=	21ur-673
Y116A8C.168	=	21ur-674
Y73F8A.230	=	21ur-675
F36H12.21	=	21ur-676
Y45F10D.33	=	21ur-677
Y40H7A.29	=	21ur-678
Y37A1A.46	=	21ur-679
Y40H7A.55	=	21ur-68
Y105C5B.135	=	21ur-680
R05A10.24	=	21ur-681
Y57G11B.47	=	21ur-682
Y41E3.146	=	21ur-683
C52D10.37	=	21ur-684
Y105C5B.509	=	21ur-685
Y51H4A.390	=	21ur-686
H08M01.4	=	21ur-687
Y67A10A.123	=	21ur-688
F36H12.24	=	21ur-689
Y105C5B.228	=	21ur-69
Y43D4A.57	=	21ur-691
Y105C5B.93	=	21ur-692
Y40H7A.107	=	21ur-693
Y105C5A.285	=	21ur-694
Y51H4A.163	=	21ur-695
Y105C5A.384	=	21ur-696
Y73F8A.210	=	21ur-697
Y105C5B.176	=	21ur-698
Y64G10A.44	=	21ur-699
Y57G11C.445	=	21ur-7
T23G4.39	=	21ur-70
Y51H4A.60	=	21ur-700
Y105C5B.119	=	21ur-701
Y51H4A.141	=	21ur-702
Y105C5A.229	=	21ur-703
Y105C5B.398	=	21ur-704
Y73F8A.380	=	21ur-705
Y116A8A.55	=	21ur-706
Y57G11C.478	=	21ur-707
Y45F10D.37	=	21ur-708
F55B11.39	=	21ur-709
C06E7.41	=	21ur-71
Y67A10A.24	=	21ur-710
Y73F8A.453	=	21ur-711
Y37A1A.59	=	21ur-712
Y57G11A.60	=	21ur-713
F38C2.41	=	21ur-714
Y51H4A.234	=	21ur-716
Y57G11C.219	=	21ur-717
C24D10.12	=	21ur-718
LLC1.5	=	21ur-719
Y51H4A.296	=	21ur-72
Y105C5A.481	=	21ur-720
Y105C5B.573	=	21ur-721
Y57G11C.322	=	21ur-722
Y57G11C.275	=	21ur-723
Y41E3.117	=	21ur-724
Y43D4A.24	=	21ur-725
LLC1.11	=	21ur-726
Y37A1B.36	=	21ur-727
H12I19.19	=	21ur-728
Y67A10A.31	=	21ur-729
Y73F8A.71	=	21ur-73
Y51H4A.263	=	21ur-730
Y4C6B.20	=	21ur-731
Y51H4A.251	=	21ur-732
C11D2.28	=	21ur-733
Y51H4A.69	=	21ur-734
F26D12.28	=	21ur-735
Y51H4A.331	=	21ur-736
Y105C5B.412	=	21ur-737
T27E7.26	=	21ur-738
Y57G11C.220	=	21ur-739
Y73F8A.456	=	21ur-74
Y41E3.167	=	21ur-740
Y41E3.155	=	21ur-741
Y45F10D.35	=	21ur-742
C08F11.31	=	21ur-743
Y105C5A.144	=	21ur-744
Y37A1B.39	=	21ur-745
C39H7.22	=	21ur-746
Y57G11B.81	=	21ur-747
H25K10.56	=	21ur-748
Y40H7A.84	=	21ur-749
Y57G11C.165	=	21ur-75
Y57G11A.27	=	21ur-750
C46G7.18	=	21ur-751
Y73F8A.76	=	21ur-752
Y105C5A.125	=	21ur-753
Y105C5A.71	=	21ur-754
B0513.16	=	21ur-755
T08B6.21	=	21ur-756
Y73F8A.476	=	21ur-757
Y41E3.148	=	21ur-758
M03D4.21	=	21ur-759
Y41E3.36	=	21ur-76
Y105C5A.312	=	21ur-760
Y67A10A.112	=	21ur-761
H08M21.2	=	21ur-762
T23G4.21	=	21ur-763
Y43D4A.11	=	21ur-764
VY10G11R.9	=	21ur-765
C46G7.20	=	21ur-767
Y73F8A.75	=	21ur-768
Y116A8C.73	=	21ur-769
W03F8.22	=	21ur-77
Y7A9D.2	=	21ur-770
H12I19.50	=	21ur-771
Y105C5B.230	=	21ur-772
Y73F8A.149	=	21ur-773
Y45F10D.41	=	21ur-774
Y116A8A.31	=	21ur-775
C10G6.18	=	21ur-776
H12I19.40	=	21ur-777
C02B10.29	=	21ur-778
Y105C5B.517	=	21ur-779
Y51H4A.167	=	21ur-78
Y37A1B.22	=	21ur-780
Y105C5B.516	=	21ur-781
Y105C5B.263	=	21ur-782
Y51H4A.36	=	21ur-783
Y43D4A.51	=	21ur-784
F55B11.26	=	21ur-785
Y105C5A.302	=	21ur-786
Y37A1B.121	=	21ur-787
Y73F8A.427	=	21ur-788
T23G4.41	=	21ur-789
C31H1.35	=	21ur-79
C47A4.47	=	21ur-790
Y105C5A.432	=	21ur-791
Y105C5B.556	=	21ur-792
T27E7.14	=	21ur-793
Y105C5A.153	=	21ur-794
Y41E3.166	=	21ur-795
Y37A1B.140	=	21ur-796
Y105C5A.142	=	21ur-797
Y73F8A.428	=	21ur-798
Y43D4A.32	=	21ur-799
Y116A8C.125	=	21ur-8
Y7A9B.5	=	21ur-80
Y57G11B.54	=	21ur-800
Y105C5A.385	=	21ur-801
Y57G11C.208	=	21ur-802
Y116A8C.62	=	21ur-804
C27H2.7	=	21ur-805
Y51H4A.381	=	21ur-806
Y105C5B.130	=	21ur-807
Y73F8A.176	=	21ur-808
Y105C5A.231	=	21ur-809
C52D10.22	=	21ur-81
Y105C5B.396	=	21ur-810
Y73F8A.278	=	21ur-811
Y40H7A.134	=	21ur-812
Y116A8C.153	=	21ur-813
C08F11.54	=	21ur-814
Y105C5B.473	=	21ur-815
H32C10.6	=	21ur-816
Y57G11C.257	=	21ur-817
Y73B6BL.59	=	21ur-818
Y57G11C.352	=	21ur-819
H32C10.15	=	21ur-82
C49A9.11	=	21ur-820
Y105C5B.168	=	21ur-821
Y105C5B.278	=	21ur-822
C27H2.15	=	21ur-823
Y105C5A.86	=	21ur-825
Y57G11C.374	=	21ur-826
Y105C5A.396	=	21ur-827
ZK550.16	=	21ur-828
Y73F8A.224	=	21ur-829
B0350.8	=	21ur-83
B0350.18	=	21ur-830
Y73F8A.486	=	21ur-831
Y57G11C.430	=	21ur-832
Y73F8A.138	=	21ur-833
Y105C5A.246	=	21ur-834
Y57G11C.196	=	21ur-835
Y105C5B.187	=	21ur-836
Y105C5A.367	=	21ur-837
T12E12.14	=	21ur-838
Y105C5A.337	=	21ur-839
Y57G11B.78	=	21ur-84
Y64G10A.153	=	21ur-840
Y64G10A.131	=	21ur-841
VY10G11R.23	=	21ur-842
C52D10.25	=	21ur-843
Y67A10A.27	=	21ur-844
Y57G11C.253	=	21ur-845
C52D10.35	=	21ur-846
Y57G11C.319	=	21ur-847
Y105C5B.330	=	21ur-848
Y51H4A.359	=	21ur-849
T23G4.19	=	21ur-85
Y73F8A.199	=	21ur-850
Y45F10B.27	=	21ur-851
LLC1.28	=	21ur-852
Y105C5A.346	=	21ur-853
Y10G11A.10	=	21ur-854
C06E7.22	=	21ur-855
Y57G11C.312	=	21ur-856
Y51H4A.302	=	21ur-857
Y67A10A.105	=	21ur-858
Y67A10A.124	=	21ur-859
C31H1.12	=	21ur-86
F52B11.26	=	21ur-860
Y73F8A.274	=	21ur-861
Y51H4A.366	=	21ur-862
Y64G10A.127	=	21ur-863
Y57G11C.340	=	21ur-864
Y57G11B.58	=	21ur-865
Y105C5B.307	=	21ur-866
Y40H7A.65	=	21ur-867
Y57G11C.164	=	21ur-868
C47A4.15	=	21ur-869
Y57G11C.353	=	21ur-87
ZK381.12	=	21ur-870
Y73F8A.121	=	21ur-871
W03F8.26	=	21ur-872
T23G4.22	=	21ur-873
C39H7.21	=	21ur-874
Y37A1A.49	=	21ur-875
Y105C5B.123	=	21ur-876
Y105C5A.55	=	21ur-877
C10G6.20	=	21ur-878
Y67A10A.121	=	21ur-879
Y67A10A.56	=	21ur-88
Y105C5A.69	=	21ur-880
Y7A9A.4	=	21ur-881
C31H1.32	=	21ur-882
B0273.37	=	21ur-883
Y57G11C.317	=	21ur-884
Y37A1A.13	=	21ur-885
B0273.17	=	21ur-886
Y51H4A.192	=	21ur-887
Y116A8A.21	=	21ur-888
Y51H4A.114	=	21ur-889
Y105C5A.293	=	21ur-89
Y37A1A.34	=	21ur-890
Y57G11C.494	=	21ur-891
Y105C5B.191	=	21ur-892
H12I19.38	=	21ur-893
C47A4.14	=	21ur-894
Y73F8A.61	=	21ur-895
Y37A1B.132	=	21ur-896
Y73F8A.141	=	21ur-897
LLC1.34	=	21ur-898
Y73B6BL.70	=	21ur-899
F55B11.16	=	21ur-9
Y51H4A.250	=	21ur-90
C31H1.23	=	21ur-900
Y57G11A.69	=	21ur-901
Y105C5B.377	=	21ur-902
Y105C5A.488	=	21ur-903
Y64G10A.139	=	21ur-904
AC7.8	=	21ur-905
C06E7.11	=	21ur-906
Y57G11A.54	=	21ur-907
Y105C5B.180	=	21ur-908
Y10G11A.4	=	21ur-909
Y105C5B.417	=	21ur-91
Y40H7A.131	=	21ur-910
Y73F8A.256	=	21ur-911
Y41E3.39	=	21ur-912
Y73F8A.197	=	21ur-913
C35D6.34	=	21ur-914
Y105C5B.349	=	21ur-915
LLC1.31	=	21ur-916
Y116A8A.61	=	21ur-917
H04M03.24	=	21ur-918
C46G7.11	=	21ur-919
Y105C5A.472	=	21ur-92
Y64G10A.38	=	21ur-920
Y51H4A.270	=	21ur-921
Y73F8A.489	=	21ur-922
Y105C5B.361	=	21ur-923
Y37A1B.122	=	21ur-924
Y41E3.77	=	21ur-925
Y37A1A.20	=	21ur-926
Y64G10A.23	=	21ur-927
Y57G11C.200	=	21ur-928
Y105C5B.510	=	21ur-929
Y41E3.100	=	21ur-93
Y57G11C.265	=	21ur-930
H08M01.51	=	21ur-931
Y73F8A.395	=	21ur-932
Y105C5A.350	=	21ur-933
F26D12.16	=	21ur-934
M199.33	=	21ur-935
F02H6.17	=	21ur-936
Y51H4A.95	=	21ur-937
H25K10.11	=	21ur-938
C27H2.31	=	21ur-939
Y105C5A.287	=	21ur-94
H16O14.10	=	21ur-940
Y57G11C.271	=	21ur-941
H25K10.41	=	21ur-942
Y57G11C.392	=	21ur-943
Y105C5A.476	=	21ur-944
Y57G11C.259	=	21ur-945
Y51H4A.42	=	21ur-946
R05A10.50	=	21ur-947
Y105C5B.233	=	21ur-948
C47A4.69	=	21ur-949
Y105C5B.248	=	21ur-95
C02B10.25	=	21ur-950
Y67A10A.145	=	21ur-952
Y41E3.85	=	21ur-953
Y4C6A.8	=	21ur-954
Y105C5B.356	=	21ur-955
Y73F8A.208	=	21ur-956
F52B11.31	=	21ur-957
Y57G11B.67	=	21ur-958
Y116A8C.183	=	21ur-959
M199.34	=	21ur-96
Y73F8A.377	=	21ur-960
Y67A10A.60	=	21ur-961
Y105C5B.74	=	21ur-963
Y105C5B.147	=	21ur-964
Y37A1B.116	=	21ur-965
Y105C5A.408	=	21ur-966
Y105C5A.235	=	21ur-967
Y105C5B.379	=	21ur-968
Y37A1B.52	=	21ur-969
K02B2.8	=	21ur-97
Y65A5A.12	=	21ur-970
B0273.13	=	21ur-971
Y105C5A.38	=	21ur-972
Y37A1B.46	=	21ur-973
Y105C5B.216	=	21ur-974
Y37A1B.75	=	21ur-975
Y105C5A.299	=	21ur-976
Y105C5A.274	=	21ur-977
Y57G11C.497	=	21ur-979
Y45F10D.17	=	21ur-98
Y105C5B.245	=	21ur-980
Y57G11C.389	=	21ur-981
Y73F8A.375	=	21ur-982
Y65A5A.6	=	21ur-983
Y73B6BL.81	=	21ur-984
Y105C5A.196	=	21ur-985
Y116A8C.59	=	21ur-986
C10G6.8	=	21ur-987
Y41E3.71	=	21ur-988
Y37A1B.90	=	21ur-989
Y105C5A.292	=	21ur-99
Y57G11C.212	=	21ur-990
Y51H4A.139	=	21ur-991
Y73F8A.78	=	21ur-992
Y51H4A.152	=	21ur-993
Y57G11C.173	=	21ur-994
C06E7.31	=	21ur-995
H25K10.35	=	21ur-996
Y40H7A.132	=	21ur-997
C27H2.43	=	21ur-998
H25K10.19	=	21ur-999
2L52.1	=	2L52.1
2RSSE.1	=	2RSSE.1
2RSSE.2	=	2RSSE.2
2RSSE.3	=	2RSSE.3
3R5.1	=	3R5.1
3R5.2	=	3R5.2
4R79.2	=	4R79.2
6R55.2	=	6R55.2
PAR2.3	=	aak-1
T01C8.1	=	aak-2
F55F3.1	=	aakb-1
Y47D3A.15	=	aakb-2
Y110A7A.10	=	aap-1
F27C8.1	=	aat-1
F07C3.7	=	aat-2
F52H2.2	=	aat-3
T13A10.10	=	aat-4
C55C2.5	=	aat-5
T11F9.4	=	aat-6
F54D12.3	=	aat-7
F28F9.4	=	aat-8
Y53H1C.1	=	aat-9
Y39E4B.1	=	abce-1
F18E2.2	=	abcf-1
T27E9.7	=	abcf-2
F42A10.1	=	abcf-3
C56E6.5	=	abch-1
C56E6.1	=	abcx-1
C50F2.9	=	abf-1
C50F2.10	=	abf-2
F54B8.5	=	abf-3
Y38H6C.22	=	abf-4
T22H6.5	=	abf-5
T22H6.7	=	abf-6
B0336.6	=	abi-1
M79.1	=	abl-1
C24F3.5	=	abt-1
F12B6.1	=	abt-2
F55G11.9	=	abt-3
Y39D8C.1	=	abt-4
Y53C10A.9	=	abt-5
F56F4.6	=	abt-6
Y74C10AR.3	=	abtm-1
F52B5.1	=	abts-1
F52D10.1	=	abts-2
F57F10.1	=	abts-3
R03E9.3	=	abts-4
AC3.3	=	abu-1
F35A5.3	=	abu-10
T01D1.6	=	abu-11
F19G12.7	=	abu-2
F31A3.1	=	abu-3
Y5H2A.3	=	abu-4
Y105C5A.4	=	abu-5
C03A7.7	=	abu-6
C03A7.8	=	abu-7
C03A7.14	=	abu-8
R09F10.2	=	abu-9
AC3.11	=	AC3.11
AC3.12	=	AC3.12
AC3.13	=	AC3.13
AC3.5	=	AC3.5
AC3.9	=	AC3.9
AC7.3	=	AC7.3
AC8.10	=	AC8.10
AC8.11	=	AC8.11
AC8.12	=	AC8.12
AC8.2	=	AC8.2
AC8.3	=	AC8.3
AC8.4	=	AC8.4
AC8.5	=	AC8.5
AC8.6	=	AC8.6
AC8.7	=	AC8.7
AC8.9	=	AC8.9
C44E4.6	=	acbp-1
F47B10.7	=	acbp-3
F56C9.5	=	acbp-4
T12D8.3	=	acbp-5
Y17G7B.1	=	acbp-6
F26A1.15	=	acbp-7
F58G6.4	=	acc-1
C53D6.3	=	acc-2
F55D10.5	=	acc-3
T27E9.9	=	acc-4
C55B7.4	=	acdh-1
C17C3.12	=	acdh-2
W09B12.1	=	ace-1
Y44E3A.2	=	ace-2
Y48B6A.8	=	ace-3
Y48B6A.7	=	ace-4
F59F4.4	=	acl-1
F55A11.5	=	acl-10
F28B3.9	=	acl-11
C01C10.3	=	acl-12
F08G5.2	=	acl-13
K07B1.5	=	acl-14
T06E8.1	=	acl-2
ZK809.2	=	acl-3
F49H12.6	=	acl-4
R07E3.5	=	acl-5
F08F3.2	=	acl-6
Y46G5A.21	=	acl-7
T05H4.1	=	acl-8
ZK40.1	=	acl-9
C42D8.5	=	acn-1
ZK455.1	=	aco-1
F54H12.1	=	aco-2
R02E12.8	=	acr-10
D2092.3	=	acr-11
R01E6.4	=	acr-12
T05C12.2	=	acr-14
F25G6.4	=	acr-15
F25G6.3	=	acr-16
F53E10.2	=	acr-17
F28F8.1	=	acr-18
C31H5.3	=	acr-19
K11G12.2	=	acr-2
R06A4.10	=	acr-20
F27B3.2	=	acr-21
F59B1.9	=	acr-23
Y73F8A.30	=	acr-24
Y73B6BL.42	=	acr-25
K11G12.7	=	acr-3
K03F8.2	=	acr-5
ZK973.5	=	acr-6
T09A5.3	=	acr-7
ZC504.2	=	acr-8
C40C9.2	=	acr-9
F41C3.3	=	acs-11
C46F4.2	=	acs-17
F28F8.2	=	acs-2
T04C12.6	=	act-1
T04C12.5	=	act-2
T04C12.4	=	act-3
M03F4.2	=	act-4
T25C8.2	=	act-5
F17C8.1	=	acy-1
C10F3.3	=	acy-2
C44F1.5	=	acy-3
T01C2.1	=	acy-4
F32A5.1	=	ada-2
VW02B12L.4	=	adbp-1
F39C12.2	=	add-1
F57F5.4	=	add-2
C04A11.4	=	adm-2
ZK154.7	=	adm-4
Y73E7A.9	=	adpr-1
H15N14.1	=	adr-1
T20H4.4	=	adr-2
Y50D7A.7	=	ads-1
C02B4.1	=	adt-1
F08C6.1	=	adt-2
D2030.10	=	aex-1
C02H7.3	=	aex-3
F32A7.6	=	aex-5
Y87G2A.4	=	aex-6
W03F11.6	=	afd-1
C44B7.3	=	aff-1
B0334.8	=	age-1
Y6B3A.1	=	agef-1
F41G3.12	=	agr-1
F32A6.4	=	ags-3
Y62E10A.5	=	agt-1
F09E5.13	=	agt-2
AH10.1	=	AH10.1
AH10.2	=	AH10.2
AH10.3	=	AH10.3
AH10.4	=	AH10.4
AH6.3	=	AH6.3
AH9.1	=	AH9.1
AH9.3	=	AH9.3
AH9.4	=	AH9.4
AH9.6	=	AH9.6
C25A1.11	=	aha-1
C41G7.5	=	ahr-1
C06G1.4	=	ain-1
F58E10.4	=	aip-1
K07C11.2	=	air-1
B0207.4	=	air-2
C25A11.4	=	ajm-1
D1022.7	=	aka-1
C12D8.10	=	akt-1
F28H6.1	=	akt-2
F48F7.1	=	alg-1
T07D3.7	=	alg-2
F54D8.3	=	alh-1
C54D1.4	=	alh-10
F42G9.5	=	alh-11
Y69F12A.2	=	alh-12
K04F1.15	=	alh-2
F36H1.6	=	alh-3
T05H4.13	=	alh-4
T08B1.3	=	alh-5
F56D12.1	=	alh-6
F45H10.1	=	alh-7
F13D12.4	=	alh-8
F01F1.6	=	alh-9
T11B7.4	=	alp-1
R08B4.2	=	alr-1
R10E12.1	=	alx-1
C01F6.5	=	aly-1
F23B2.6	=	aly-2
M18.7	=	aly-3
F36A4.7	=	ama-1
F55D10.1	=	aman-1
F58H1.1	=	aman-2
F48C1.1	=	aman-3
F58G6.1	=	amph-1
C05E11.4	=	amt-1
F49E11.3	=	amt-2
M195.3	=	amt-3
C05E11.5	=	amt-4
R13G10.2	=	amx-1
B0019.1	=	amx-2
F25C8.2	=	amx-3
ZK973.6	=	anc-1
Y49E10.19	=	ani-1
K10B2.5	=	ani-2
Y43F8C.14	=	ani-3
C08B6.9	=	aos-1
T20B5.1	=	apa-2
Y71H2B.10	=	apb-1
R11A5.1	=	apb-3
F15H10.3	=	apc-10
F35G12.9	=	apc-11
K06H7.6	=	apc-2
W09G10.4	=	apd-3
F46F3.4	=	ape-1
Y105E8A.9	=	apg-1
VF36H2L.1	=	aph-1
ZC434.6	=	aph-2
C42D8.8	=	apl-1
F55A12.7	=	apm-1
F53H8.1	=	apm-3
T05H10.2	=	apn-1
W03G9.4	=	app-1
K04G2.8	=	apr-1
F29G9.3	=	aps-1
F02E8.3	=	aps-2
Y48G8AL.14	=	aps-3
W04G3.4	=	apt-9
K08D9.3	=	apx-1
F08C6.6	=	apy-1
F32A5.5	=	aqp-1
ZK1321.3	=	aqp-10
ZK525.2	=	aqp-11
Y57A10A.35	=	aqp-12
C01G6.1	=	aqp-2
Y69E1A.7	=	aqp-3
F40F9.9	=	aqp-4
C35A5.1	=	aqp-5
C32C4.2	=	aqp-6
M02F4.8	=	aqp-7
K02G10.7	=	aqp-8
K07A1.16	=	aqp-9
ZK1320.6	=	arc-1
F01G4.2	=	ard-1
F45E4.1	=	arf-1.1
B0336.2	=	arf-1.2
F57H12.1	=	arf-3
Y116A8C.12	=	arf-6
F31A9.3	=	arg-1
C27A12.8	=	ari-1
C01C7.1	=	ark-1
F54C9.10	=	arl-1
Y37E3.5	=	arl-13
F19H8.3	=	arl-3
ZK632.8	=	arl-5
C38D4.8	=	arl-6
F20D1.5	=	arl-7
Y57G11C.13	=	arl-8
F53H8.2	=	arr-1
W02B12.6	=	ars-1
F28H1.3	=	ars-2
C15F1.6	=	art-1
Y71F9AL.16	=	arx-1
K07C5.1	=	arx-2
Y79H2A.6	=	arx-3
Y6D11A.2	=	arx-4
Y37D8A.1	=	arx-5
C35D10.16	=	arx-6
M01B12.3	=	arx-7
K11D2.2	=	asah-1
F35G12.10	=	asb-1
F02E8.1	=	asb-2
Y53F4B.15	=	asc-1
R74.5	=	asd-1
T21G5.5	=	asd-2
F10G7.3	=	asf-1
C03D6.5	=	asfl-1
K07A12.3	=	asg-1
C53B7.4	=	asg-2
Y17G7B.2	=	ash-2
ZK770.1	=	asic-1
T28F4.2	=	asic-2
B0252.2	=	asm-1
ZK455.4	=	asm-2
W03G1.7	=	asm-3
ZK637.5	=	asna-1
F47G3.2	=	asna-2
Y39B6A.20	=	asp-1
T18H9.2	=	asp-2
H22K11.1	=	asp-3
R12H7.2	=	asp-4
F21F8.3	=	asp-5
F21F8.7	=	asp-6
C45G3.1	=	aspm-1
T08H4.3	=	ast-1
K08F8.2	=	atf-2
T04C10.4	=	atf-5
F45E6.2	=	atf-6
C07G2.2	=	atf-7
D2085.2	=	atg-10
T08A9.1	=	atg-11
D2007.5	=	atg-13
F02E8.5	=	atg-16.1
K06A1.5	=	atg-16.2
F41E6.13	=	atg-18
M03A8.2	=	atg-2
Y55F3AM.4	=	atg-3
Y87G2A.3	=	atg-4.1
ZK792.8	=	atg-4.2
Y71G12B.12	=	atg-5
M7.5	=	atg-7
T22H9.2	=	atg-9
F26D10.9	=	atgp-1
C38C6.2	=	atgp-2
K04G2.5	=	ath-1
C44B9.4	=	athp-1
T06E4.3	=	atl-1
Y48G1BL.2	=	atm-1
W04D2.1	=	atn-1
C34E10.6	=	atp-2
F27C1.7	=	atp-3
T05H4.12	=	atp-4
C06H2.1	=	atp-5
D2045.1	=	atx-2
F28F8.6	=	atx-3
M01G5.6	=	ave-1
B0207.12	=	avr-14
R11G10.1	=	avr-15
K02B12.4	=	axl-1
B0001.2	=	B0001.2
B0001.3	=	B0001.3
B0001.4	=	B0001.4
B0001.5	=	B0001.5
B0001.6	=	B0001.6
B0001.7	=	B0001.7
B0001.8	=	B0001.8
B0019.2	=	B0019.2
B0024.10	=	B0024.10
B0024.11	=	B0024.11
B0024.13	=	B0024.13
B0024.15	=	B0024.15
B0024.3	=	B0024.3
B0024.4	=	B0024.4
B0025.4	=	B0025.4
B0034.1	=	B0034.1
B0034.2	=	B0034.2
B0034.4	=	B0034.4
B0034.5	=	B0034.5
B0034.7	=	B0034.7
B0035.1	=	B0035.1
B0035.11	=	B0035.11
B0035.12	=	B0035.12
B0035.13	=	B0035.13
B0035.15	=	B0035.15
B0035.16	=	B0035.16
B0035.18	=	B0035.18
B0035.3	=	B0035.3
B0035.5	=	B0035.5
B0035.6	=	B0035.6
B0041.1	=	B0041.1
B0041.2	=	B0041.2
B0041.3	=	B0041.3
B0041.5	=	B0041.5
B0041.8	=	B0041.8
B0041.9	=	B0041.9
B0198.2	=	B0198.2
B0198.3	=	B0198.3
B0205.1	=	B0205.1
B0205.10	=	B0205.10
B0205.11	=	B0205.11
B0205.12	=	B0205.12
B0205.13	=	B0205.13
B0205.14	=	B0205.14
B0205.4	=	B0205.4
B0205.5	=	B0205.5
B0205.6	=	B0205.6
B0205.8	=	B0205.8
B0205.9	=	B0205.9
B0207.1	=	B0207.1
B0207.10	=	B0207.10
B0207.11	=	B0207.11
B0207.2	=	B0207.2
B0207.5	=	B0207.5
B0207.6	=	B0207.6
B0207.7	=	B0207.7
B0207.8	=	B0207.8
B0207.9	=	B0207.9
B0212.1	=	B0212.1
B0212.3	=	B0212.3
B0212.4	=	B0212.4
B0212.6	=	B0212.6
B0212.t1	=	B0212.t1
B0213.18	=	B0213.18
B0218.1	=	B0218.1
B0218.2	=	B0218.2
B0218.5	=	B0218.5
B0218.7	=	B0218.7
B0222.1	=	B0222.1
B0222.10	=	B0222.10
B0222.11	=	B0222.11
B0222.2	=	B0222.2
B0222.3	=	B0222.3
B0222.5	=	B0222.5
B0222.9	=	B0222.9
B0228.1	=	B0228.1
B0228.6	=	B0228.6
B0228.7	=	B0228.7
B0228.8	=	B0228.8
B0228.9	=	B0228.9
B0228.t1	=	B0228.t1
B0238.1	=	B0238.1
B0238.10	=	B0238.10
B0238.11	=	B0238.11
B0238.12	=	B0238.12
B0238.13	=	B0238.13
B0238.15	=	B0238.15
B0238.7	=	B0238.7
B0238.9	=	B0238.9
B0244.10	=	B0244.10
B0244.11	=	B0244.11
B0244.4	=	B0244.4
B0244.5	=	B0244.5
B0244.6	=	B0244.6
B0244.7	=	B0244.7
B0244.9	=	B0244.9
B0244.t1	=	B0244.t1
B0244.t2	=	B0244.t2
B0244.t3	=	B0244.t3
B0250.11	=	B0250.11
B0250.12	=	B0250.12
B0250.13	=	B0250.13
B0250.2	=	B0250.2
B0250.3	=	B0250.3
B0250.4	=	B0250.4
B0250.5	=	B0250.5
B0250.7	=	B0250.7
B0250.8	=	B0250.8
B0250.9	=	B0250.9
B0252.1	=	B0252.1
B0252.3	=	B0252.3
B0252.5	=	B0252.5
B0252.8	=	B0252.8
B0261.1	=	B0261.1
B0261.4	=	B0261.4
B0261.5	=	B0261.5
B0261.6	=	B0261.6
B0261.7	=	B0261.7
B0261.8	=	B0261.8
B0272.3	=	B0272.3
B0272.4	=	B0272.4
B0273.1	=	B0273.1
B0273.3	=	B0273.3
B0280.1	=	B0280.1
B0280.10	=	B0280.10
B0280.11	=	B0280.11
B0280.13	=	B0280.13
B0280.17	=	B0280.17
B0280.2	=	B0280.2
B0280.3	=	B0280.3
B0280.6	=	B0280.6
B0280.7	=	B0280.7
B0280.9	=	B0280.9
B0281.1	=	B0281.1
B0281.3	=	B0281.3
B0281.4	=	B0281.4
B0281.5	=	B0281.5
B0281.6	=	B0281.6
B0281.7	=	B0281.7
B0281.8	=	B0281.8
B0284.1	=	B0284.1
B0284.2	=	B0284.2
B0284.3	=	B0284.3
B0284.4	=	B0284.4
B0284.5	=	B0284.5
B0284.6	=	B0284.6
B0285.1	=	B0285.1
B0285.11	=	B0285.11
B0285.12	=	B0285.12
B0285.3	=	B0285.3
B0285.4	=	B0285.4
B0285.6	=	B0285.6
B0285.7	=	B0285.7
B0285.t1	=	B0285.t1
B0286.1	=	B0286.1
B0286.3	=	B0286.3
B0294.1	=	B0294.1
B0294.3	=	B0294.3
B0302.2	=	B0302.2
B0302.4	=	B0302.4
B0302.5	=	B0302.5
B0303.11	=	B0303.11
B0303.14	=	B0303.14
B0303.15	=	B0303.15
B0303.16	=	B0303.16
B0303.2	=	B0303.2
B0303.3	=	B0303.3
B0303.4	=	B0303.4
B0303.7	=	B0303.7
B0304.2	=	B0304.2
B0304.4	=	B0304.4
B0310.1	=	B0310.1
B0310.2	=	B0310.2
B0310.3	=	B0310.3
B0310.6	=	B0310.6
B0331.2	=	B0331.2
B0334.10	=	B0334.10
B0334.12	=	B0334.12
B0334.13	=	B0334.13
B0334.3	=	B0334.3
B0334.4	=	B0334.4
B0334.5	=	B0334.5
B0334.6	=	B0334.6
B0334.9	=	B0334.9
B0336.11	=	B0336.11
B0336.12	=	B0336.12
B0336.13	=	B0336.13
B0336.3	=	B0336.3
B0336.5	=	B0336.5
B0336.7	=	B0336.7
B0344.1	=	B0344.1
B0344.t1	=	B0344.t1
B0344.t2	=	B0344.t2
B0344.t3	=	B0344.t3
B0348.1	=	B0348.1
B0348.2	=	B0348.2
B0348.5	=	B0348.5
B0350.3	=	B0350.3
B0350.t1	=	B0350.t1
B0353.1	=	B0353.1
B0361.10	=	B0361.10
B0361.11	=	B0361.11
B0361.2	=	B0361.2
B0361.3	=	B0361.3
B0361.4	=	B0361.4
B0361.6	=	B0361.6
B0361.7	=	B0361.7
B0361.8	=	B0361.8
B0361.9	=	B0361.9
B0365.1	=	B0365.1
B0365.2	=	B0365.2
B0365.7	=	B0365.7
B0379.1	=	B0379.1
B0379.2	=	B0379.2
B0379.6	=	B0379.6
B0379.7	=	B0379.7
B0391.1	=	B0391.1
B0391.10	=	B0391.10
B0391.2	=	B0391.2
B0391.3	=	B0391.3
B0391.8	=	B0391.8
B0393.10	=	B0393.10
B0393.3	=	B0393.3
B0393.4	=	B0393.4
B0393.5	=	B0393.5
B0393.6	=	B0393.6
B0393.7	=	B0393.7
B0393.8	=	B0393.8
B0393.9	=	B0393.9
B0395.2	=	B0395.2
B0395.3	=	B0395.3
B0395.t1	=	B0395.t1
B0399.1	=	B0399.1
B0399.2	=	B0399.2
B0399.3	=	B0399.3
B0399.t1	=	B0399.t1
B0399.t10	=	B0399.t10
B0399.t11	=	B0399.t11
B0399.t12	=	B0399.t12
B0399.t13	=	B0399.t13
B0399.t14	=	B0399.t14
B0399.t15	=	B0399.t15
B0399.t16	=	B0399.t16
B0399.t2	=	B0399.t2
B0399.t3	=	B0399.t3
B0399.t4	=	B0399.t4
B0399.t5	=	B0399.t5
B0399.t6	=	B0399.t6
B0399.t7	=	B0399.t7
B0399.t8	=	B0399.t8
B0399.t9	=	B0399.t9
B0403.3	=	B0403.3
B0403.5	=	B0403.5
B0403.6	=	B0403.6
B0410.1	=	B0410.1
B0410.3	=	B0410.3
B0412.3	=	B0412.3
B0412.6	=	B0412.6
B0412.7	=	B0412.7
B0414.8	=	B0414.8
B0416.1	=	B0416.1
B0416.2	=	B0416.2
B0416.3	=	B0416.3
B0416.4	=	B0416.4
B0416.5	=	B0416.5
B0416.7	=	B0416.7
B0432.1	=	B0432.1
B0432.10	=	B0432.10
B0432.11	=	B0432.11
B0432.13	=	B0432.13
B0432.14	=	B0432.14
B0432.3	=	B0432.3
B0432.4	=	B0432.4
B0432.6	=	B0432.6
B0432.7	=	B0432.7
B0432.8	=	B0432.8
B0432.9	=	B0432.9
B0454.5	=	B0454.5
B0454.6	=	B0454.6
B0454.8	=	B0454.8
B0454.9	=	B0454.9
B0457.2	=	B0457.2
B0457.3	=	B0457.3
B0457.4	=	B0457.4
B0457.6	=	B0457.6
B0462.1	=	B0462.1
B0462.4	=	B0462.4
B0464.2	=	B0464.2
B0464.6	=	B0464.6
B0464.9	=	B0464.9
B0478.3	=	B0478.3
B0491.1	=	B0491.1
B0491.5	=	B0491.5
B0491.6	=	B0491.6
B0491.7	=	B0491.7
B0491.t1	=	B0491.t1
B0491.t2	=	B0491.t2
B0495.2	=	B0495.2
B0495.5	=	B0495.5
B0495.6	=	B0495.6
B0495.7	=	B0495.7
B0495.8	=	B0495.8
B0495.9	=	B0495.9
B0496.1	=	B0496.1
B0496.2	=	B0496.2
B0496.4	=	B0496.4
B0496.5	=	B0496.5
B0496.6	=	B0496.6
B0507.1	=	B0507.1
B0507.10	=	B0507.10
B0507.2	=	B0507.2
B0507.3	=	B0507.3
B0507.4	=	B0507.4
B0507.5	=	B0507.5
B0507.6	=	B0507.6
B0507.7	=	B0507.7
B0507.8	=	B0507.8
B0507.9	=	B0507.9
B0511.11	=	B0511.11
B0511.12	=	B0511.12
B0511.13	=	B0511.13
B0511.14	=	B0511.14
B0511.2	=	B0511.2
B0511.5	=	B0511.5
B0511.6	=	B0511.6
B0511.7	=	B0511.7
B0513.11	=	B0513.11
B0513.12	=	B0513.12
B0513.2	=	B0513.2
B0513.4	=	B0513.4
B0513.5	=	B0513.5
B0513.6	=	B0513.6
B0513.7	=	B0513.7
B0513.8	=	B0513.8
B0513.9	=	B0513.9
B0513.t1	=	B0513.t1
B0524.1	=	B0524.1
B0524.2	=	B0524.2
B0524.3	=	B0524.3
B0524.4	=	B0524.4
B0524.5	=	B0524.5
B0524.6	=	B0524.6
B0524.7	=	B0524.7
B0545.4	=	B0545.4
B0546.2	=	B0546.2
B0546.3	=	B0546.3
B0546.4	=	B0546.4
B0546.5	=	B0546.5
B0547.2	=	B0547.2
B0554.1	=	B0554.1
B0554.2	=	B0554.2
B0554.3	=	B0554.3
B0554.4	=	B0554.4
B0554.5	=	B0554.5
B0554.7	=	B0554.7
B0563.1	=	B0563.1
B0563.10	=	B0563.10
B0563.5	=	B0563.5
B0563.6	=	B0563.6
B0563.7	=	B0563.7
B0563.8	=	B0563.8
B0563.9	=	B0563.9
B0564.11	=	B0564.11
B0564.2	=	B0564.2
B0564.3	=	B0564.3
B0564.4	=	B0564.4
B0564.6	=	B0564.6
B0564.7	=	B0564.7
B0564.8	=	B0564.8
B0564.9	=	B0564.9
B0464.7	=	baf-1
F57B10.11	=	bag-1
Y71F9AR.1	=	bam-2
C54D1.6	=	bar-1
C05D2.4	=	bas-1
F59H6.9	=	bath-1
Y49F6C.4	=	bath-10
F52C6.7	=	bath-11
F59H5.3	=	bath-12
F40B1.1	=	bath-13
B0047.5	=	bath-14
C08C3.2	=	bath-15
F40B1.2	=	bath-18
F59H6.1	=	bath-19
F52C6.11	=	bath-2
B0047.1	=	bath-20
F59H6.8	=	bath-21
F52C6.1	=	bath-22
Y49F6C.5	=	bath-23
B0047.3	=	bath-24
T27C10.4	=	bath-25
T07H3.6	=	bath-26
F14D2.1	=	bath-27
F14D2.13	=	bath-28
F14D2.4	=	bath-29
F59H6.10	=	bath-3
F14D2.12	=	bath-30
F12E12.4	=	bath-31
C08E3.3	=	bath-33
W02A11.5	=	bath-34
W02A11.8	=	bath-35
Y75B12B.4	=	bath-36
K08E4.5	=	bath-37
F52H3.3	=	bath-38
F25H9.4	=	bath-39
F52C6.8	=	bath-4
Y105E8B.4	=	bath-40
F37A4.9	=	bath-41
C50C3.8	=	bath-42
T16H12.5	=	bath-43
C07D10.2	=	bath-44
F29C12.5	=	bath-45
T07H3.2	=	bath-46
T07H3.1	=	bath-47
F59H6.11	=	bath-5
F52C6.9	=	bath-6
F52C6.10	=	bath-7
Y49F6C.1	=	bath-8
Y49F6C.3	=	bath-9
Y105E8A.5	=	bbs-1
F20D12.3	=	bbs-2
R01H10.6	=	bbs-5
T25F10.5	=	bbs-8
C48B6.8	=	bbs-9
T13C5.5	=	bca-1
K02A4.1	=	bcat-1
M7.3	=	bcc-1
F25H2.13	=	bch-1
Y46G5A.24	=	bcmo-1
F53C3.12	=	bcmo-2
BE0003N10.1	=	BE0003N10.1
BE0003N10.2	=	BE0003N10.2
BE0003N10.3	=	BE0003N10.3
BE0003N10.t1	=	BE0003N10.t1
BE0003N10.t2	=	BE0003N10.t2
BE0003N10.t3	=	BE0003N10.t3
BE0003N10.t4	=	BE0003N10.t4
BE0003N10.t5	=	BE0003N10.t5
BE0003N10.t6	=	BE0003N10.t6
BE10.1	=	BE10.1
BE10.2	=	BE10.2
BE10.3	=	BE10.3
BE10.4	=	BE10.4
BE10.5	=	BE10.5
BE10.6	=	BE10.6
T19E7.3	=	bec-1
C54C6.2	=	ben-1
T27F2.3	=	bir-1
C50B8.2	=	bir-2
C09G5.6	=	bli-1
F59E12.12	=	bli-2
F56C11.1	=	bli-3
K04F10.4	=	bli-4
F45G2.5	=	bli-5
F25D7.3	=	blmp-1
F23B12.8	=	bmk-1
F09E5.17	=	bmy-1
F13H8.10	=	bpl-1
F54B11.6	=	bra-1
F23H11.1	=	bra-2
C36A4.8	=	brc-1
T07E3.5	=	brc-2
K04C2.4	=	brd-1
C53B4.7	=	bre-1
Y39E4B.9	=	bre-2
B0464.4	=	bre-3
Y73E7A.7	=	bre-4
T12G3.8	=	bre-5
F45E12.2	=	brf-1
F56A3.5	=	bro-1
Y79H2A.1	=	brp-1
F40G9.4	=	btb-1
K02E7.9	=	btb-10
M01D1.3	=	btb-11
ZC204.3	=	btb-12
ZC204.11	=	btb-13
Y57A10B.3	=	btb-14
C08E3.2	=	btb-15
F39E9.2	=	btb-16
F39E9.11	=	btb-17
F39E9.12	=	btb-18
F57C2.2	=	btb-19
T25D10.5	=	btb-2
F57C2.1	=	btb-20
F47C10.2	=	btb-21
B0047.2	=	btb-3
F59H6.12	=	btb-4
W05G11.5	=	btb-5
F45C12.7	=	btb-6
F45C12.12	=	btb-7
F45C12.6	=	btb-8
F45C12.4	=	btb-9
F15D4.1	=	btf-1
R06C7.8	=	bub-1
Y54G9A.6	=	bub-3
ZK678.8	=	bus-17
T07F10.4	=	bus-19
F57B9.5	=	byn-1
C01A2.1	=	C01A2.1
C01A2.2	=	C01A2.2
C01A2.3	=	C01A2.3
C01A2.4	=	C01A2.4
C01A2.5	=	C01A2.5
C01A2.6	=	C01A2.6
C01A2.8	=	C01A2.8
C01A2.9	=	C01A2.9
C01B10.10	=	C01B10.10
C01B10.11	=	C01B10.11
C01B10.3	=	C01B10.3
C01B10.4	=	C01B10.4
C01B10.6	=	C01B10.6
C01B10.7	=	C01B10.7
C01B10.8	=	C01B10.8
C01B10.9	=	C01B10.9
C01B12.2	=	C01B12.2
C01B12.3	=	C01B12.3
C01B12.4	=	C01B12.4
C01B12.5	=	C01B12.5
C01B12.8	=	C01B12.8
C01B12.9	=	C01B12.9
C01B4.2	=	C01B4.2
C01B4.6	=	C01B4.6
C01B4.7	=	C01B4.7
C01B4.8	=	C01B4.8
C01B4.9	=	C01B4.9
C01B7.1	=	C01B7.1
C01B7.3	=	C01B7.3
C01B7.5	=	C01B7.5
C01B7.7	=	C01B7.7
C01B9.1	=	C01B9.1
C01B9.3	=	C01B9.3
C01C10.2	=	C01C10.2
C01C4.2	=	C01C4.2
C01C4.3	=	C01C4.3
C01F1.1	=	C01F1.1
C01F1.2	=	C01F1.2
C01F1.3	=	C01F1.3
C01F1.4	=	C01F1.4
C01F1.5	=	C01F1.5
C01F1.6	=	C01F1.6
C01F4.2	=	C01F4.2
C01F6.1	=	C01F6.1
C01F6.2	=	C01F6.2
C01F6.9	=	C01F6.9
C01G10.1	=	C01G10.1
C01G10.10	=	C01G10.10
C01G10.13	=	C01G10.13
C01G10.14	=	C01G10.14
C01G10.15	=	C01G10.15
C01G10.16	=	C01G10.16
C01G10.17	=	C01G10.17
C01G10.18	=	C01G10.18
C01G10.19	=	C01G10.19
C01G10.4	=	C01G10.4
C01G10.5	=	C01G10.5
C01G10.6	=	C01G10.6
C01G10.7	=	C01G10.7
C01G10.8	=	C01G10.8
C01G10.9	=	C01G10.9
C01G12.1	=	C01G12.1
C01G12.12	=	C01G12.12
C01G12.13	=	C01G12.13
C01G12.3	=	C01G12.3
C01G12.5	=	C01G12.5
C01G12.7	=	C01G12.7
C01G12.8	=	C01G12.8
C01G12.9	=	C01G12.9
C01G5.3	=	C01G5.3
C01G5.4	=	C01G5.4
C01G5.5	=	C01G5.5
C01G5.6	=	C01G5.6
C01G5.7	=	C01G5.7
C01G5.8	=	C01G5.8
C01G5.9	=	C01G5.9
C01G6.10	=	C01G6.10
C01G6.2	=	C01G6.2
C01G6.3	=	C01G6.3
C01G6.4	=	C01G6.4
C01G6.5	=	C01G6.5
C01G6.7	=	C01G6.7
C01G6.9	=	C01G6.9
C01G8.1	=	C01G8.1
C01G8.6	=	C01G8.6
C01H6.2	=	C01H6.2
C01H6.3	=	C01H6.3
C01H6.4	=	C01H6.4
C01H6.6	=	C01H6.6
C01H6.8	=	C01H6.8
C01H6.9	=	C01H6.9
C02A12.8	=	C02A12.8
C02B10.2	=	C02B10.2
C02B10.3	=	C02B10.3
C02B10.4	=	C02B10.4
C02B10.5	=	C02B10.5
C02B10.6	=	C02B10.6
C02B4.3	=	C02B4.3
C02B4.4	=	C02B4.4
C02B4.t1	=	C02B4.t1
C02B4.t2	=	C02B4.t2
C02B8.1	=	C02B8.1
C02B8.2	=	C02B8.2
C02B8.3	=	C02B8.3
C02B8.5	=	C02B8.5
C02B8.6	=	C02B8.6
C02B8.7	=	C02B8.7
C02C2.4	=	C02C2.4
C02C2.5	=	C02C2.5
C02C6.3	=	C02C6.3
C02D4.t1	=	C02D4.t1
C02D5.1	=	C02D5.1
C02D5.2	=	C02D5.2
C02E11.1	=	C02E11.1
C02E7.1	=	C02E7.1
C02E7.10	=	C02E7.10
C02E7.6	=	C02E7.6
C02E7.7	=	C02E7.7
C02E7.8	=	C02E7.8
C02F12.10	=	C02F12.10
C02F12.3	=	C02F12.3
C02F12.5	=	C02F12.5
C02F12.8	=	C02F12.8
C02F12.9	=	C02F12.9
C02F12.t1	=	C02F12.t1
C02F4.4	=	C02F4.4
C02F4.5	=	C02F4.5
C02F5.10	=	C02F5.10
C02F5.12	=	C02F5.12
C02F5.13	=	C02F5.13
C02F5.14	=	C02F5.14
C02F5.2	=	C02F5.2
C02F5.3	=	C02F5.3
C02F5.5	=	C02F5.5
C02F5.6	=	C02F5.6
C02F5.7	=	C02F5.7
C02G6.1	=	C02G6.1
C02G6.2	=	C02G6.2
C02G6.3	=	C02G6.3
C02H6.1	=	C02H6.1
C02H7.2	=	C02H7.2
C03A3.1	=	C03A3.1
C03A3.2	=	C03A3.2
C03A3.3	=	C03A3.3
C03A3.t1	=	C03A3.t1
C03A7.12	=	C03A7.12
C03A7.13	=	C03A7.13
C03A7.2	=	C03A7.2
C03B1.1	=	C03B1.1
C03B1.10	=	C03B1.10
C03B1.13	=	C03B1.13
C03B1.14	=	C03B1.14
C03B1.15	=	C03B1.15
C03B1.2	=	C03B1.2
C03B1.3	=	C03B1.3
C03B1.4	=	C03B1.4
C03B1.5	=	C03B1.5
C03B1.6	=	C03B1.6
C03B1.7	=	C03B1.7
C03B1.9	=	C03B1.9
C03B8.1	=	C03B8.1
C03B8.2	=	C03B8.2
C03B8.3	=	C03B8.3
C03B8.5	=	C03B8.5
C03C10.2	=	C03C10.2
C03C10.4	=	C03C10.4
C03C10.5	=	C03C10.5
C03C10.7	=	C03C10.7
C03C11.1	=	C03C11.1
C03D6.1	=	C03D6.1
C03D6.6	=	C03D6.6
C03E10.1	=	C03E10.1
C03E10.3	=	C03E10.3
C03F11.1	=	C03F11.1
C03F11.2	=	C03F11.2
C03F11.3	=	C03F11.3
C03F11.4	=	C03F11.4
C03F11.t1	=	C03F11.t1
C03G6.17	=	C03G6.17
C03G6.5	=	C03G6.5
C03G6.6	=	C03G6.6
C03H12.1	=	C03H12.1
C03H5.2	=	C03H5.2
C03H5.3	=	C03H5.3
C03H5.4	=	C03H5.4
C03H5.5	=	C03H5.5
C03H5.6	=	C03H5.6
C03H5.7	=	C03H5.7
C04A11.1	=	C04A11.1
C04A11.2	=	C04A11.2
C04A11.5	=	C04A11.5
C04A11.t1	=	C04A11.t1
C04A2.1	=	C04A2.1
C04A2.t1	=	C04A2.t1
C04B4.1	=	C04B4.1
C04B4.2	=	C04B4.2
C04B4.4	=	C04B4.4
C04B4.5	=	C04B4.5
C04B4.6	=	C04B4.6
C04C11.1	=	C04C11.1
C04C11.2	=	C04C11.2
C04C3.3	=	C04C3.3
C04C3.4	=	C04C3.4
C04C3.6	=	C04C3.6
C04C3.7	=	C04C3.7
C04E12.10	=	C04E12.10
C04E12.11	=	C04E12.11
C04E12.12	=	C04E12.12
C04E12.2	=	C04E12.2
C04E12.4	=	C04E12.4
C04E12.5	=	C04E12.5
C04E12.6	=	C04E12.6
C04E6.11	=	C04E6.11
C04E6.12	=	C04E6.12
C04E6.13	=	C04E6.13
C04E6.3	=	C04E6.3
C04E6.4	=	C04E6.4
C04E6.5	=	C04E6.5
C04E6.7	=	C04E6.7
C04E6.8	=	C04E6.8
C04E7.1	=	C04E7.1
C04E7.3	=	C04E7.3
C04E7.4	=	C04E7.4
C04E7.5	=	C04E7.5
C04E7.t1	=	C04E7.t1
C04F1.1	=	C04F1.1
C04F12.1	=	C04F12.1
C04F12.12	=	C04F12.12
C04F12.5	=	C04F12.5
C04F12.6	=	C04F12.6
C04F12.7	=	C04F12.7
C04F12.8	=	C04F12.8
C04F12.t1	=	C04F12.t1
C04F2.t1	=	C04F2.t1
C04F5.2	=	C04F5.2
C04F5.8	=	C04F5.8
C04F5.9	=	C04F5.9
C04F6.2	=	C04F6.2
C04G2.10	=	C04G2.10
C04G2.11	=	C04G2.11
C04G2.12	=	C04G2.12
C04G2.2	=	C04G2.2
C04G2.3	=	C04G2.3
C04G2.5	=	C04G2.5
C04G2.8	=	C04G2.8
C04G2.9	=	C04G2.9
C04G6.10	=	C04G6.10
C04G6.11	=	C04G6.11
C04G6.12	=	C04G6.12
C04G6.13	=	C04G6.13
C04G6.2	=	C04G6.2
C04G6.4	=	C04G6.4
C04G6.5	=	C04G6.5
C04G6.6	=	C04G6.6
C04G6.7	=	C04G6.7
C04H4.1	=	C04H4.1
C04H5.1	=	C04H5.1
C04H5.7	=	C04H5.7
C04H5.9	=	C04H5.9
C05A9.2	=	C05A9.2
C05A9.3	=	C05A9.3
C05B5.1	=	C05B5.1
C05B5.10	=	C05B5.10
C05B5.11	=	C05B5.11
C05B5.2	=	C05B5.2
C05B5.4	=	C05B5.4
C05B5.5	=	C05B5.5
C05B5.8	=	C05B5.8
C05B5.9	=	C05B5.9
C05C10.1	=	C05C10.1
C05C10.2	=	C05C10.2
C05C10.3	=	C05C10.3
C05C10.4	=	C05C10.4
C05C10.5	=	C05C10.5
C05C10.7	=	C05C10.7
C05C12.1	=	C05C12.1
C05C12.4	=	C05C12.4
C05C12.5	=	C05C12.5
C05C12.6	=	C05C12.6
C05C8.1	=	C05C8.1
C05C8.2	=	C05C8.2
C05C8.5	=	C05C8.5
C05C8.6	=	C05C8.6
C05C8.7	=	C05C8.7
C05C8.8	=	C05C8.8
C05C8.9	=	C05C8.9
C05C9.1	=	C05C9.1
C05C9.2	=	C05C9.2
C05C9.3	=	C05C9.3
C05C9.t1	=	C05C9.t1
C05C9.t2	=	C05C9.t2
C05D10.1	=	C05D10.1
C05D10.2	=	C05D10.2
C05D10.4	=	C05D10.4
C05D11.1	=	C05D11.1
C05D11.10	=	C05D11.10
C05D11.13	=	C05D11.13
C05D11.5	=	C05D11.5
C05D11.7	=	C05D11.7
C05D11.8	=	C05D11.8
C05D11.9	=	C05D11.9
C05D12.1	=	C05D12.1
C05D12.2	=	C05D12.2
C05D12.3	=	C05D12.3
C05D12.4	=	C05D12.4
C05D12.5	=	C05D12.5
C05D12.7	=	C05D12.7
C05D2.10	=	C05D2.10
C05D2.11	=	C05D2.11
C05D2.3	=	C05D2.3
C05D2.6	=	C05D2.6
C05D2.8	=	C05D2.8
C05D9.3	=	C05D9.3
C05D9.4	=	C05D9.4
C05D9.7	=	C05D9.7
C05D9.9	=	C05D9.9
C05E11.2	=	C05E11.2
C05E11.3	=	C05E11.3
C05E11.6	=	C05E11.6
C05E11.7	=	C05E11.7
C05E4.12	=	C05E4.12
C05E4.7	=	C05E4.7
C05E7.1	=	C05E7.1
C05E7.2	=	C05E7.2
C05E7.3	=	C05E7.3
C05E7.4	=	C05E7.4
C05E7.t1	=	C05E7.t1
C05E7.t2	=	C05E7.t2
C05E7.t3	=	C05E7.t3
C05G5.1	=	C05G5.1
C05G5.2	=	C05G5.2
C05G5.3	=	C05G5.3
C05G5.4	=	C05G5.4
C05G5.5	=	C05G5.5
C05G5.7	=	C05G5.7
C05G6.t1	=	C05G6.t1
C05H8.3	=	C05H8.3
C06A1.2	=	C06A1.2
C06A1.3	=	C06A1.3
C06A1.4	=	C06A1.4
C06A1.6	=	C06A1.6
C06A1.7	=	C06A1.7
C06A1.8	=	C06A1.8
C06A1.9	=	C06A1.9
C06A12.3	=	C06A12.3
C06A12.8	=	C06A12.8
C06A5.1	=	C06A5.1
C06A5.10	=	C06A5.10
C06A5.12	=	C06A5.12
C06A5.2	=	C06A5.2
C06A5.3	=	C06A5.3
C06A5.4	=	C06A5.4
C06A5.5	=	C06A5.5
C06A5.6	=	C06A5.6
C06A5.8	=	C06A5.8
C06A6.2	=	C06A6.2
C06A6.4	=	C06A6.4
C06A6.5	=	C06A6.5
C06A6.7	=	C06A6.7
C06A8.1	=	C06A8.1
C06A8.2	=	C06A8.2
C06A8.3	=	C06A8.3
C06A8.6	=	C06A8.6
C06A8.8	=	C06A8.8
C06B3.1	=	C06B3.1
C06B3.2	=	C06B3.2
C06B3.6	=	C06B3.6
C06B3.7	=	C06B3.7
C06B8.11	=	C06B8.11
C06B8.12	=	C06B8.12
C06B8.2	=	C06B8.2
C06B8.7	=	C06B8.7
C06B8.t1	=	C06B8.t1
C06B8.t2	=	C06B8.t2
C06B8.t3	=	C06B8.t3
C06C3.10	=	C06C3.10
C06C3.11	=	C06C3.11
C06C3.3	=	C06C3.3
C06C3.4	=	C06C3.4
C06C3.5	=	C06C3.5
C06C3.7	=	C06C3.7
C06C3.8	=	C06C3.8
C06C3.9	=	C06C3.9
C06C6.1	=	C06C6.1
C06C6.10	=	C06C6.10
C06C6.6	=	C06C6.6
C06C6.7	=	C06C6.7
C06C6.8	=	C06C6.8
C06C6.9	=	C06C6.9
C06E1.1	=	C06E1.1
C06E1.11	=	C06E1.11
C06E1.3	=	C06E1.3
C06E1.7	=	C06E1.7
C06E1.8	=	C06E1.8
C06E1.9	=	C06E1.9
C06E2.1	=	C06E2.1
C06E2.2	=	C06E2.2
C06E2.5	=	C06E2.5
C06E2.9	=	C06E2.9
C06E4.1	=	C06E4.1
C06E4.2	=	C06E4.2
C06E4.3	=	C06E4.3
C06E4.4	=	C06E4.4
C06E4.5	=	C06E4.5
C06E4.6	=	C06E4.6
C06E4.8	=	C06E4.8
C06E4.t1	=	C06E4.t1
C06E7.1	=	C06E7.1
C06E7.2	=	C06E7.2
C06E7.3	=	C06E7.3
C06E7.4	=	C06E7.4
C06E8.5	=	C06E8.5
C06G1.1	=	C06G1.1
C06G1.2	=	C06G1.2
C06G1.5	=	C06G1.5
C06G1.6	=	C06G1.6
C06G1.t1	=	C06G1.t1
C06G1.t2	=	C06G1.t2
C06G1.t3	=	C06G1.t3
C06G1.t4	=	C06G1.t4
C06G3.3	=	C06G3.3
C06G3.4	=	C06G3.4
C06G3.5	=	C06G3.5
C06G3.6	=	C06G3.6
C06G3.8	=	C06G3.8
C06G3.9	=	C06G3.9
C06G4.1	=	C06G4.1
C06G4.4	=	C06G4.4
C06G4.5	=	C06G4.5
C06G4.6	=	C06G4.6
C06G4.t1	=	C06G4.t1
C06G8.1	=	C06G8.1
C06G8.3	=	C06G8.3
C06H2.2	=	C06H2.2
C06H2.3	=	C06H2.3
C06H2.6	=	C06H2.6
C06H2.7	=	C06H2.7
C06H5.6	=	C06H5.6
C06H5.7	=	C06H5.7
C06H5.8	=	C06H5.8
C06H5.9	=	C06H5.9
C07A12.2	=	C07A12.2
C07A12.7	=	C07A12.7
C07A4.1	=	C07A4.1
C07A4.2	=	C07A4.2
C07A4.3	=	C07A4.3
C07A9.10	=	C07A9.10
C07A9.12	=	C07A9.12
C07A9.13	=	C07A9.13
C07A9.14	=	C07A9.14
C07A9.2	=	C07A9.2
C07A9.5	=	C07A9.5
C07A9.8	=	C07A9.8
C07A9.9	=	C07A9.9
C07B5.2	=	C07B5.2
C07B5.3	=	C07B5.3
C07B5.4	=	C07B5.4
C07B5.6	=	C07B5.6
C07C7.1	=	C07C7.1
C07D10.1	=	C07D10.1
C07D10.5	=	C07D10.5
C07D10.6	=	C07D10.6
C07D8.2	=	C07D8.2
C07D8.3	=	C07D8.3
C07D8.5	=	C07D8.5
C07D8.6	=	C07D8.6
C07E3.10	=	C07E3.10
C07E3.3	=	C07E3.3
C07E3.4	=	C07E3.4
C07E3.5	=	C07E3.5
C07E3.6	=	C07E3.6
C07E3.8	=	C07E3.8
C07E3.9	=	C07E3.9
C07F11.2	=	C07F11.2
C07G1.2	=	C07G1.2
C07G1.6	=	C07G1.6
C07G1.7	=	C07G1.7
C07G3.10	=	C07G3.10
C07G3.2	=	C07G3.2
C07G3.8	=	C07G3.8
C07H4.1	=	C07H4.1
C07H6.10	=	C07H6.10
C07H6.2	=	C07H6.2
C07H6.3	=	C07H6.3
C07H6.4	=	C07H6.4
C07H6.9	=	C07H6.9
C08A9.10	=	C08A9.10
C08A9.11	=	C08A9.11
C08A9.2	=	C08A9.2
C08A9.3	=	C08A9.3
C08A9.6	=	C08A9.6
C08A9.8	=	C08A9.8
C08A9.9	=	C08A9.9
C08B11.3	=	C08B11.3
C08B11.6	=	C08B11.6
C08B11.8	=	C08B11.8
C08B11.9	=	C08B11.9
C08B6.10	=	C08B6.10
C08B6.11	=	C08B6.11
C08B6.14	=	C08B6.14
C08B6.15	=	C08B6.15
C08B6.2	=	C08B6.2
C08B6.3	=	C08B6.3
C08B6.4	=	C08B6.4
C08B6.5	=	C08B6.5
C08B6.6	=	C08B6.6
C08B6.7	=	C08B6.7
C08B6.8	=	C08B6.8
C08C3.4	=	C08C3.4
C08D8.1	=	C08D8.1
C08D8.3	=	C08D8.3
C08E3.1	=	C08E3.1
C08E3.13	=	C08E3.13
C08E3.14	=	C08E3.14
C08E3.15	=	C08E3.15
C08E8.1	=	C08E8.1
C08E8.10	=	C08E8.10
C08E8.2	=	C08E8.2
C08E8.3	=	C08E8.3
C08E8.4	=	C08E8.4
C08E8.5	=	C08E8.5
C08E8.6	=	C08E8.6
C08E8.7	=	C08E8.7
C08E8.8	=	C08E8.8
C08E8.9	=	C08E8.9
C08E8.t1	=	C08E8.t1
C08E8.t2	=	C08E8.t2
C08E8.t3	=	C08E8.t3
C08F1.10	=	C08F1.10
C08F1.11	=	C08F1.11
C08F1.6	=	C08F1.6
C08F1.8	=	C08F1.8
C08F11.1	=	C08F11.1
C08F11.10	=	C08F11.10
C08F11.11	=	C08F11.11
C08F11.12	=	C08F11.12
C08F11.13	=	C08F11.13
C08F11.14	=	C08F11.14
C08F11.15	=	C08F11.15
C08F11.16	=	C08F11.16
C08F11.17	=	C08F11.17
C08F11.18	=	C08F11.18
C08F11.19	=	C08F11.19
C08F11.2	=	C08F11.2
C08F11.3	=	C08F11.3
C08F11.6	=	C08F11.6
C08F11.7	=	C08F11.7
C08F8.2	=	C08F8.2
C08F8.3	=	C08F8.3
C08F8.4	=	C08F8.4
C08F8.6	=	C08F8.6
C08F8.9	=	C08F8.9
C08G5.1	=	C08G5.1
C08G5.2	=	C08G5.2
C08G5.3	=	C08G5.3
C08G5.5	=	C08G5.5
C08G5.6	=	C08G5.6
C08G5.7	=	C08G5.7
C08G9.1	=	C08G9.1
C08G9.2	=	C08G9.2
C08H9.1	=	C08H9.1
C08H9.10	=	C08H9.10
C08H9.11	=	C08H9.11
C08H9.12	=	C08H9.12
C08H9.13	=	C08H9.13
C08H9.14	=	C08H9.14
C08H9.15	=	C08H9.15
C08H9.2	=	C08H9.2
C08H9.3	=	C08H9.3
C08H9.4	=	C08H9.4
C08H9.6	=	C08H9.6
C08H9.7	=	C08H9.7
C08H9.8	=	C08H9.8
C08H9.9	=	C08H9.9
C09B7.2	=	C09B7.2
C09B7.3	=	C09B7.3
C09B7.4	=	C09B7.4
C09B8.3	=	C09B8.3
C09B8.4	=	C09B8.4
C09B8.5	=	C09B8.5
C09B8.8	=	C09B8.8
C09B9.1	=	C09B9.1
C09B9.2	=	C09B9.2
C09B9.3	=	C09B9.3
C09B9.4	=	C09B9.4
C09B9.7	=	C09B9.7
C09B9.8	=	C09B9.8
C09B9.t1	=	C09B9.t1
C09D4.1	=	C09D4.1
C09D4.2	=	C09D4.2
C09D4.3	=	C09D4.3
C09D4.4	=	C09D4.4
C09D4.6	=	C09D4.6
C09E7.10	=	C09E7.10
C09E7.4	=	C09E7.4
C09E7.5	=	C09E7.5
C09E7.6	=	C09E7.6
C09E7.7	=	C09E7.7
C09E7.8	=	C09E7.8
C09E7.9	=	C09E7.9
C09E8.1	=	C09E8.1
C09E9.1	=	C09E9.1
C09F12.2	=	C09F12.2
C09F12.3	=	C09F12.3
C09F5.1	=	C09F5.1
C09F5.3	=	C09F5.3
C09F9.1	=	C09F9.1
C09F9.2	=	C09F9.2
C09F9.3	=	C09F9.3
C09F9.4	=	C09F9.4
C09F9.7	=	C09F9.7
C09G1.2	=	C09G1.2
C09G1.3	=	C09G1.3
C09G1.4	=	C09G1.4
C09G1.5	=	C09G1.5
C09G12.1	=	C09G12.1
C09G12.17	=	C09G12.17
C09G12.5	=	C09G12.5
C09G12.t1	=	C09G12.t1
C09G4.2	=	C09G4.2
C09G4.4	=	C09G4.4
C09G5.2	=	C09G5.2
C09G5.7	=	C09G5.7
C09G5.8	=	C09G5.8
C09G9.1	=	C09G9.1
C09G9.2	=	C09G9.2
C09G9.3	=	C09G9.3
C09G9.5	=	C09G9.5
C09G9.7	=	C09G9.7
C09G9.8	=	C09G9.8
C09G9.9	=	C09G9.9
C09H10.10	=	C09H10.10
C09H10.5	=	C09H10.5
C09H10.7	=	C09H10.7
C09H10.9	=	C09H10.9
C09H5.1	=	C09H5.1
C09H5.2	=	C09H5.2
C09H5.7	=	C09H5.7
C10A4.1	=	C10A4.1
C10A4.10	=	C10A4.10
C10A4.2	=	C10A4.2
C10A4.3	=	C10A4.3
C10A4.4	=	C10A4.4
C10A4.5	=	C10A4.5
C10A4.6	=	C10A4.6
C10A4.7	=	C10A4.7
C10A4.9	=	C10A4.9
C10B5.1	=	C10B5.1
C10B5.3	=	C10B5.3
C10C5.1	=	C10C5.1
C10C5.2	=	C10C5.2
C10C5.3	=	C10C5.3
C10C5.4	=	C10C5.4
C10C5.5	=	C10C5.5
C10C5.7	=	C10C5.7
C10C6.3	=	C10C6.3
C10C6.6	=	C10C6.6
C10C6.7	=	C10C6.7
C10C6.8	=	C10C6.8
C10C6.9	=	C10C6.9
C10E2.1	=	C10E2.1
C10E2.2	=	C10E2.2
C10E2.4	=	C10E2.4
C10E2.5	=	C10E2.5
C10E2.6	=	C10E2.6
C10F3.4	=	C10F3.4
C10F3.7	=	C10F3.7
C10G11.1	=	C10G11.1
C10G11.10	=	C10G11.10
C10G11.6	=	C10G11.6
C10G11.7	=	C10G11.7
C10G11.8	=	C10G11.8
C10G11.9	=	C10G11.9
C10G6.1	=	C10G6.1
C10G8.2	=	C10G8.2
C10G8.3	=	C10G8.3
C10G8.4	=	C10G8.4
C10G8.8	=	C10G8.8
C10G8.t1	=	C10G8.t1
C10H11.7	=	C10H11.7
C10H11.8	=	C10H11.8
C11D2.1	=	C11D2.1
C11D2.2	=	C11D2.2
C11D2.3	=	C11D2.3
C11D2.4	=	C11D2.4
C11D2.7	=	C11D2.7
C11D9.1	=	C11D9.1
C11E4.1	=	C11E4.1
C11E4.2	=	C11E4.2
C11E4.4	=	C11E4.4
C11E4.6	=	C11E4.6
C11E4.7	=	C11E4.7
C11E4.8	=	C11E4.8
C11E4.t1	=	C11E4.t1
C11G10.1	=	C11G10.1
C11G10.2	=	C11G10.2
C11G10.t1	=	C11G10.t1
C11G6.2	=	C11G6.2
C11G6.3	=	C11G6.3
C11H1.2	=	C11H1.2
C11H1.3	=	C11H1.3
C11H1.5	=	C11H1.5
C11H1.7	=	C11H1.7
C11H1.8	=	C11H1.8
C11H1.9	=	C11H1.9
C12C8.2	=	C12C8.2
C12C8.t1	=	C12C8.t1
C12C8.t2	=	C12C8.t2
C12C8.t3	=	C12C8.t3
C12C8.t4	=	C12C8.t4
C12C8.t5	=	C12C8.t5
C12C8.t6	=	C12C8.t6
C12D12.1	=	C12D12.1
C12D12.3	=	C12D12.3
C12D12.4	=	C12D12.4
C12D12.5	=	C12D12.5
C12D12.7	=	C12D12.7
C12D5.10	=	C12D5.10
C12D5.3	=	C12D5.3
C12D5.4	=	C12D5.4
C12D5.5	=	C12D5.5
C12D5.9	=	C12D5.9
C12D8.1	=	C12D8.1
C12D8.13	=	C12D8.13
C12D8.15	=	C12D8.15
C12D8.2	=	C12D8.2
C12D8.3	=	C12D8.3
C12D8.7	=	C12D8.7
C12D8.9	=	C12D8.9
C13A10.1	=	C13A10.1
C13A10.2	=	C13A10.2
C13A2.1	=	C13A2.1
C13A2.10	=	C13A2.10
C13A2.11	=	C13A2.11
C13A2.12	=	C13A2.12
C13A2.2	=	C13A2.2
C13A2.3	=	C13A2.3
C13A2.4	=	C13A2.4
C13A2.5	=	C13A2.5
C13A2.6	=	C13A2.6
C13A2.7	=	C13A2.7
C13A2.8	=	C13A2.8
C13A2.9	=	C13A2.9
C13B4.1	=	C13B4.1
C13B4.t1	=	C13B4.t1
C13B7.6	=	C13B7.6
C13B9.1	=	C13B9.1
C13B9.2	=	C13B9.2
C13B9.3	=	C13B9.3
C13B9.4	=	C13B9.4
C13C12.2	=	C13C12.2
C13C4.4	=	C13C4.4
C13C4.5	=	C13C4.5
C13C4.6	=	C13C4.6
C13C4.7	=	C13C4.7
C13E3.1	=	C13E3.1
C13F10.1	=	C13F10.1
C13F10.2	=	C13F10.2
C13F10.4	=	C13F10.4
C13F10.5	=	C13F10.5
C13F10.6	=	C13F10.6
C13F10.7	=	C13F10.7
C13G3.1	=	C13G3.1
C13G5.2	=	C13G5.2
C14A11.2	=	C14A11.2
C14A11.5	=	C14A11.5
C14A11.6	=	C14A11.6
C14A11.9	=	C14A11.9
C14A4.11	=	C14A4.11
C14A4.12	=	C14A4.12
C14A4.13	=	C14A4.13
C14A4.14	=	C14A4.14
C14A4.3	=	C14A4.3
C14A4.6	=	C14A4.6
C14A4.7	=	C14A4.7
C14A4.8	=	C14A4.8
C14A4.9	=	C14A4.9
C14A6.10	=	C14A6.10
C14A6.11	=	C14A6.11
C14A6.12	=	C14A6.12
C14A6.13	=	C14A6.13
C14A6.14	=	C14A6.14
C14A6.15	=	C14A6.15
C14A6.2	=	C14A6.2
C14A6.3	=	C14A6.3
C14A6.5	=	C14A6.5
C14A6.6	=	C14A6.6
C14A6.7	=	C14A6.7
C14A6.8	=	C14A6.8
C14A6.9	=	C14A6.9
C14B1.10	=	C14B1.10
C14B1.2	=	C14B1.2
C14B1.3	=	C14B1.3
C14B1.5	=	C14B1.5
C14B1.6	=	C14B1.6
C14B1.7	=	C14B1.7
C14B1.8	=	C14B1.8
C14B1.9	=	C14B1.9
C14B4.2	=	C14B4.2
C14B4.t1	=	C14B4.t1
C14B9.10	=	C14B9.10
C14B9.2	=	C14B9.2
C14B9.3	=	C14B9.3
C14B9.8	=	C14B9.8
C14B9.t1	=	C14B9.t1
C14B9.t2	=	C14B9.t2
C14C10.1	=	C14C10.1
C14C10.2	=	C14C10.2
C14C10.4	=	C14C10.4
C14C10.5	=	C14C10.5
C14C10.6	=	C14C10.6
C14C10.8	=	C14C10.8
C14C11.1	=	C14C11.1
C14C11.2	=	C14C11.2
C14C11.4	=	C14C11.4
C14C11.7	=	C14C11.7
C14C6.12	=	C14C6.12
C14C6.13	=	C14C6.13
C14C6.2	=	C14C6.2
C14C6.3	=	C14C6.3
C14C6.5	=	C14C6.5
C14C6.6	=	C14C6.6
C14C6.7	=	C14C6.7
C14C6.8	=	C14C6.8
C14E2.1	=	C14E2.1
C14E2.2	=	C14E2.2
C14E2.3	=	C14E2.3
C14E2.4	=	C14E2.4
C14E2.5	=	C14E2.5
C14E2.6	=	C14E2.6
C14E2.7	=	C14E2.7
C14E2.t1	=	C14E2.t1
C14F11.1	=	C14F11.1
C14F11.2	=	C14F11.2
C14F11.4	=	C14F11.4
C14F11.6	=	C14F11.6
C14F11.7	=	C14F11.7
C14F11.t1	=	C14F11.t1
C14H10.1	=	C14H10.1
C14H10.2	=	C14H10.2
C14H10.3	=	C14H10.3
C15A11.2	=	C15A11.2
C15A11.4	=	C15A11.4
C15A11.7	=	C15A11.7
C15A7.2	=	C15A7.2
C15B12.1	=	C15B12.1
C15B12.2	=	C15B12.2
C15B12.3	=	C15B12.3
C15B12.4	=	C15B12.4
C15B12.6	=	C15B12.6
C15B12.8	=	C15B12.8
C15B12.9	=	C15B12.9
C15C6.1	=	C15C6.1
C15C6.2	=	C15C6.2
C15C6.3	=	C15C6.3
C15C6.4	=	C15C6.4
C15C6.t1	=	C15C6.t1
C15C7.1	=	C15C7.1
C15C7.4	=	C15C7.4
C15C7.5	=	C15C7.5
C15C7.6	=	C15C7.6
C15C7.7	=	C15C7.7
C15C8.1	=	C15C8.1
C15C8.3	=	C15C8.3
C15C8.4	=	C15C8.4
C15C8.5	=	C15C8.5
C15C8.6	=	C15C8.6
C15C8.7	=	C15C8.7
C15C8.8	=	C15C8.8
C15F1.1	=	C15F1.1
C15F1.2	=	C15F1.2
C15F1.5	=	C15F1.5
C15F1.8	=	C15F1.8
C15H11.1	=	C15H11.1
C15H11.10	=	C15H11.10
C15H11.11	=	C15H11.11
C15H11.12	=	C15H11.12
C15H11.13	=	C15H11.13
C15H11.8	=	C15H11.8
C15H11.9	=	C15H11.9
C15H7.2	=	C15H7.2
C15H7.3	=	C15H7.3
C15H7.4	=	C15H7.4
C15H9.11	=	C15H9.11
C15H9.2	=	C15H9.2
C15H9.3	=	C15H9.3
C15H9.4	=	C15H9.4
C15H9.5	=	C15H9.5
C15H9.7	=	C15H9.7
C15H9.9	=	C15H9.9
C16A11.2	=	C16A11.2
C16A11.3	=	C16A11.3
C16A11.4	=	C16A11.4
C16A11.5	=	C16A11.5
C16A11.6	=	C16A11.6
C16A11.7	=	C16A11.7
C16A11.9	=	C16A11.9
C16A3.1	=	C16A3.1
C16A3.10	=	C16A3.10
C16A3.11	=	C16A3.11
C16A3.2	=	C16A3.2
C16A3.4	=	C16A3.4
C16A3.5	=	C16A3.5
C16A3.6	=	C16A3.6
C16B8.2	=	C16B8.2
C16B8.3	=	C16B8.3
C16B8.4	=	C16B8.4
C16B8.5	=	C16B8.5
C16B8.t1	=	C16B8.t1
C16B8.t2	=	C16B8.t2
C16B8.t3	=	C16B8.t3
C16C10.1	=	C16C10.1
C16C10.11	=	C16C10.11
C16C10.13	=	C16C10.13
C16C10.2	=	C16C10.2
C16C10.3	=	C16C10.3
C16C10.4	=	C16C10.4
C16C10.8	=	C16C10.8
C16C10.9	=	C16C10.9
C16C2.4	=	C16C2.4
C16C4.1	=	C16C4.1
C16C4.17	=	C16C4.17
C16C4.7	=	C16C4.7
C16C8.10	=	C16C8.10
C16C8.11	=	C16C8.11
C16C8.12	=	C16C8.12
C16C8.13	=	C16C8.13
C16C8.14	=	C16C8.14
C16C8.16	=	C16C8.16
C16C8.17	=	C16C8.17
C16C8.18	=	C16C8.18
C16C8.19	=	C16C8.19
C16C8.2	=	C16C8.2
C16C8.4	=	C16C8.4
C16C8.5	=	C16C8.5
C16C8.7	=	C16C8.7
C16C8.8	=	C16C8.8
C16C8.9	=	C16C8.9
C16C8.t1	=	C16C8.t1
C16C8.t2	=	C16C8.t2
C16D2.1	=	C16D2.1
C16D6.1	=	C16D6.1
C16D6.2	=	C16D6.2
C16D6.3	=	C16D6.3
C16D9.1	=	C16D9.1
C16D9.10	=	C16D9.10
C16D9.11	=	C16D9.11
C16D9.3	=	C16D9.3
C16D9.4	=	C16D9.4
C16D9.5	=	C16D9.5
C16D9.6	=	C16D9.6
C16D9.8	=	C16D9.8
C16D9.9	=	C16D9.9
C16D9.t2	=	C16D9.t2
C16D9.t3	=	C16D9.t3
C16D9.t4	=	C16D9.t4
C16E9.1	=	C16E9.1
C16E9.2	=	C16E9.2
C16H3.1	=	C16H3.1
C16H3.3	=	C16H3.3
C16H3.t1	=	C16H3.t1
C16H3.t2	=	C16H3.t2
C17A2.2	=	C17A2.2
C17A2.3	=	C17A2.3
C17A2.4	=	C17A2.4
C17A2.5	=	C17A2.5
C17A2.6	=	C17A2.6
C17A2.7	=	C17A2.7
C17B7.10	=	C17B7.10
C17B7.12	=	C17B7.12
C17B7.13	=	C17B7.13
C17B7.2	=	C17B7.2
C17B7.3	=	C17B7.3
C17B7.4	=	C17B7.4
C17B7.5	=	C17B7.5
C17B7.7	=	C17B7.7
C17B7.8	=	C17B7.8
C17B7.9	=	C17B7.9
C17C3.1	=	C17C3.1
C17C3.11	=	C17C3.11
C17C3.13	=	C17C3.13
C17C3.14	=	C17C3.14
C17C3.15	=	C17C3.15
C17C3.2	=	C17C3.2
C17C3.3	=	C17C3.3
C17C3.5	=	C17C3.5
C17C3.6	=	C17C3.6
C17C3.9	=	C17C3.9
C17D12.1	=	C17D12.1
C17D12.3	=	C17D12.3
C17D12.5	=	C17D12.5
C17D12.7	=	C17D12.7
C17D12.8	=	C17D12.8
C17D12.t1	=	C17D12.t1
C17D12.t2	=	C17D12.t2
C17D12.t3	=	C17D12.t3
C17E4.1	=	C17E4.1
C17E4.10	=	C17E4.10
C17E4.11	=	C17E4.11
C17E4.12	=	C17E4.12
C17E4.2	=	C17E4.2
C17E4.3	=	C17E4.3
C17E4.4	=	C17E4.4
C17E4.6	=	C17E4.6
C17E4.9	=	C17E4.9
C17E7.10	=	C17E7.10
C17E7.12	=	C17E7.12
C17E7.13	=	C17E7.13
C17E7.4	=	C17E7.4
C17E7.9	=	C17E7.9
C17F3.1	=	C17F3.1
C17F3.3	=	C17F3.3
C17F4.11	=	C17F4.11
C17F4.12	=	C17F4.12
C17F4.2	=	C17F4.2
C17F4.3	=	C17F4.3
C17F4.5	=	C17F4.5
C17F4.7	=	C17F4.7
C17F4.8	=	C17F4.8
C17G1.1	=	C17G1.1
C17G1.2	=	C17G1.2
C17G1.4	=	C17G1.4
C17G1.5	=	C17G1.5
C17G1.7	=	C17G1.7
C17G1.8	=	C17G1.8
C17G10.1	=	C17G10.1
C17G10.2	=	C17G10.2
C17G10.3	=	C17G10.3
C17G10.6	=	C17G10.6
C17G10.7	=	C17G10.7
C17G10.9	=	C17G10.9
C17H1.1	=	C17H1.1
C17H1.10	=	C17H1.10
C17H1.11	=	C17H1.11
C17H1.12	=	C17H1.12
C17H1.13	=	C17H1.13
C17H1.14	=	C17H1.14
C17H1.2	=	C17H1.2
C17H1.3	=	C17H1.3
C17H1.4	=	C17H1.4
C17H1.5	=	C17H1.5
C17H1.6	=	C17H1.6
C17H1.7	=	C17H1.7
C17H1.8	=	C17H1.8
C17H1.9	=	C17H1.9
C17H11.1	=	C17H11.1
C17H11.2	=	C17H11.2
C17H11.4	=	C17H11.4
C17H11.5	=	C17H11.5
C17H11.6	=	C17H11.6
C17H12.10	=	C17H12.10
C17H12.11	=	C17H12.11
C17H12.12	=	C17H12.12
C17H12.13	=	C17H12.13
C17H12.2	=	C17H12.2
C17H12.3	=	C17H12.3
C17H12.4	=	C17H12.4
C17H12.5	=	C17H12.5
C17H12.6	=	C17H12.6
C17H12.7	=	C17H12.7
C17H12.8	=	C17H12.8
C18A11.1	=	C18A11.1
C18A11.2	=	C18A11.2
C18A11.3	=	C18A11.3
C18A11.4	=	C18A11.4
C18A11.6	=	C18A11.6
C18A11.t1	=	C18A11.t1
C18A11.t2	=	C18A11.t2
C18A3.1	=	C18A3.1
C18A3.10	=	C18A3.10
C18A3.11	=	C18A3.11
C18A3.12	=	C18A3.12
C18A3.2	=	C18A3.2
C18A3.3	=	C18A3.3
C18A3.4	=	C18A3.4
C18A3.5	=	C18A3.5
C18A3.7	=	C18A3.7
C18A3.9	=	C18A3.9
C18B10.6	=	C18B10.6
C18B12.1	=	C18B12.1
C18B12.2	=	C18B12.2
C18B12.4	=	C18B12.4
C18B12.6	=	C18B12.6
C18B2.1	=	C18B2.1
C18B2.2	=	C18B2.2
C18B2.3	=	C18B2.3
C18B2.4	=	C18B2.4
C18B2.5	=	C18B2.5
C18B2.6	=	C18B2.6
C18C4.4	=	C18C4.4
C18C4.5	=	C18C4.5
C18C4.7	=	C18C4.7
C18D1.2	=	C18D1.2
C18D11.1	=	C18D11.1
C18D11.3	=	C18D11.3
C18D11.6	=	C18D11.6
C18D11.7	=	C18D11.7
C18D11.8	=	C18D11.8
C18D11.9	=	C18D11.9
C18D4.10	=	C18D4.10
C18D4.3	=	C18D4.3
C18D4.4	=	C18D4.4
C18D4.6	=	C18D4.6
C18D4.8	=	C18D4.8
C18D4.t1	=	C18D4.t1
C18E3.1	=	C18E3.1
C18E3.2	=	C18E3.2
C18E3.3	=	C18E3.3
C18E3.4	=	C18E3.4
C18E3.5	=	C18E3.5
C18E3.9	=	C18E3.9
C18E9.10	=	C18E9.10
C18E9.2	=	C18E9.2
C18E9.4	=	C18E9.4
C18E9.5	=	C18E9.5
C18E9.6	=	C18E9.6
C18E9.7	=	C18E9.7
C18E9.8	=	C18E9.8
C18E9.9	=	C18E9.9
C18F10.2	=	C18F10.2
C18F10.7	=	C18F10.7
C18F10.9	=	C18F10.9
C18F3.4	=	C18F3.4
C18G1.1	=	C18G1.1
C18G1.3	=	C18G1.3
C18G1.6	=	C18G1.6
C18G1.7	=	C18G1.7
C18G1.8	=	C18G1.8
C18G1.9	=	C18G1.9
C18H2.1	=	C18H2.1
C18H2.2	=	C18H2.2
C18H2.3	=	C18H2.3
C18H2.4	=	C18H2.4
C18H2.5	=	C18H2.5
C18H7.1	=	C18H7.1
C18H7.10	=	C18H7.10
C18H7.11	=	C18H7.11
C18H7.4	=	C18H7.4
C18H7.5	=	C18H7.5
C18H7.6	=	C18H7.6
C18H7.7	=	C18H7.7
C18H7.9	=	C18H7.9
C18H9.1	=	C18H9.1
C18H9.2	=	C18H9.2
C18H9.3	=	C18H9.3
C18H9.5	=	C18H9.5
C18H9.6	=	C18H9.6
C23F12.3	=	C23F12.3
C23F12.4	=	C23F12.4
C23G10.1	=	C23G10.1
C23G10.10	=	C23G10.10
C23G10.11	=	C23G10.11
C23G10.2	=	C23G10.2
C23G10.5	=	C23G10.5
C23G10.6	=	C23G10.6
C23G10.7	=	C23G10.7
C23G10.8	=	C23G10.8
C23H3.2	=	C23H3.2
C23H3.3	=	C23H3.3
C23H3.5	=	C23H3.5
C23H3.9	=	C23H3.9
C23H4.2	=	C23H4.2
C23H4.3	=	C23H4.3
C23H4.4	=	C23H4.4
C23H4.6	=	C23H4.6
C23H4.7	=	C23H4.7
C23H4.8	=	C23H4.8
C23H5.1	=	C23H5.1
C23H5.10	=	C23H5.10
C23H5.11	=	C23H5.11
C23H5.12	=	C23H5.12
C23H5.4	=	C23H5.4
C23H5.5	=	C23H5.5
C23H5.6	=	C23H5.6
C23H5.7	=	C23H5.7
C23H5.8	=	C23H5.8
C24A1.2	=	C24A1.2
C24A1.3	=	C24A1.3
C24A11.1	=	C24A11.1
C24A11.2	=	C24A11.2
C24A11.5	=	C24A11.5
C24A11.6	=	C24A11.6
C24A3.1	=	C24A3.1
C24A3.2	=	C24A3.2
C24A3.4	=	C24A3.4
C24A3.8	=	C24A3.8
C24A3.9	=	C24A3.9
C24A8.1	=	C24A8.1
C24A8.5	=	C24A8.5
C24A8.6	=	C24A8.6
C24B5.1	=	C24B5.1
C24B5.4	=	C24B5.4
C24B9.3	=	C24B9.3
C24D10.1	=	C24D10.1
C24D10.2	=	C24D10.2
C24D10.3	=	C24D10.3
C24D10.4	=	C24D10.4
C24D10.5	=	C24D10.5
C24D10.6	=	C24D10.6
C24D10.9	=	C24D10.9
C24F3.2	=	C24F3.2
C24F3.4	=	C24F3.4
C24G6.2	=	C24G6.2
C24G6.3	=	C24G6.3
C24G6.6	=	C24G6.6
C24G6.8	=	C24G6.8
C24G7.1	=	C24G7.1
C24G7.2	=	C24G7.2
C24G7.4	=	C24G7.4
C24H10.1	=	C24H10.1
C24H10.2	=	C24H10.2
C24H10.3	=	C24H10.3
C24H10.4	=	C24H10.4
C24H11.1	=	C24H11.1
C24H11.2	=	C24H11.2
C24H11.5	=	C24H11.5
C24H11.t1	=	C24H11.t1
C24H12.1	=	C24H12.1
C24H12.10	=	C24H12.10
C24H12.11	=	C24H12.11
C24H12.12	=	C24H12.12
C24H12.2	=	C24H12.2
C24H12.3	=	C24H12.3
C24H12.4	=	C24H12.4
C24H12.5	=	C24H12.5
C24H12.6	=	C24H12.6
C24H12.7	=	C24H12.7
C24H12.8	=	C24H12.8
C24H12.9	=	C24H12.9
C25A1.1	=	C25A1.1
C25A1.12	=	C25A1.12
C25A1.13	=	C25A1.13
C25A1.15	=	C25A1.15
C25A1.16	=	C25A1.16
C25A1.17	=	C25A1.17
C25A1.4	=	C25A1.4
C25A1.5	=	C25A1.5
C25A1.6	=	C25A1.6
C25A11.1	=	C25A11.1
C25A11.2	=	C25A11.2
C25A6.1	=	C25A6.1
C25A8.1	=	C25A8.1
C25A8.2	=	C25A8.2
C25A8.4	=	C25A8.4
C25A8.5	=	C25A8.5
C25B8.5	=	C25B8.5
C25B8.7	=	C25B8.7
C25B8.8	=	C25B8.8
C25D7.1	=	C25D7.1
C25D7.10	=	C25D7.10
C25D7.12	=	C25D7.12
C25D7.13	=	C25D7.13
C25D7.14	=	C25D7.14
C25D7.15	=	C25D7.15
C25D7.16	=	C25D7.16
C25D7.2	=	C25D7.2
C25D7.5	=	C25D7.5
C25D7.8	=	C25D7.8
C25D7.9	=	C25D7.9
C25E10.10	=	C25E10.10
C25E10.11	=	C25E10.11
C25E10.12	=	C25E10.12
C25E10.13	=	C25E10.13
C25E10.4	=	C25E10.4
C25E10.5	=	C25E10.5
C25E10.7	=	C25E10.7
C25E10.8	=	C25E10.8
C25F6.1	=	C25F6.1
C25F6.6	=	C25F6.6
C25F6.7	=	C25F6.7
C25F6.8	=	C25F6.8
C25F6.t1	=	C25F6.t1
C25F6.t2	=	C25F6.t2
C25F6.t3	=	C25F6.t3
C25F6.t4	=	C25F6.t4
C25F9.10	=	C25F9.10
C25F9.11	=	C25F9.11
C25F9.12	=	C25F9.12
C25F9.13	=	C25F9.13
C25F9.14	=	C25F9.14
C25F9.15	=	C25F9.15
C25F9.2	=	C25F9.2
C25F9.4	=	C25F9.4
C25F9.5	=	C25F9.5
C25F9.6	=	C25F9.6
C25F9.8	=	C25F9.8
C25F9.9	=	C25F9.9
C25F9.t1	=	C25F9.t1
C25F9.t2	=	C25F9.t2
C25F9.t3	=	C25F9.t3
C25F9.t4	=	C25F9.t4
C25F9.t5	=	C25F9.t5
C25G4.10	=	C25G4.10
C25G4.11	=	C25G4.11
C25G4.2	=	C25G4.2
C25G4.3	=	C25G4.3
C25G4.6	=	C25G4.6
C25G4.7	=	C25G4.7
C25G4.8	=	C25G4.8
C25G4.9	=	C25G4.9
C25G6.1	=	C25G6.1
C25G6.3	=	C25G6.3
C25G6.4	=	C25G6.4
C25G6.5	=	C25G6.5
C25H3.1	=	C25H3.1
C25H3.10	=	C25H3.10
C25H3.11	=	C25H3.11
C25H3.12	=	C25H3.12
C25H3.14	=	C25H3.14
C25H3.15	=	C25H3.15
C25H3.16	=	C25H3.16
C25H3.3	=	C25H3.3
C25H3.4	=	C25H3.4
C25H3.6	=	C25H3.6
C25H3.7	=	C25H3.7
C25H3.8	=	C25H3.8
C25H3.9	=	C25H3.9
C26B2.1	=	C26B2.1
C26B2.2	=	C26B2.2
C26B2.5	=	C26B2.5
C26B2.7	=	C26B2.7
C26B2.8	=	C26B2.8
C26B9.1	=	C26B9.1
C26B9.2	=	C26B9.2
C26B9.3	=	C26B9.3
C26B9.5	=	C26B9.5
C26B9.6	=	C26B9.6
C26B9.7	=	C26B9.7
C26C6.10	=	C26C6.10
C26C6.4	=	C26C6.4
C26C6.6	=	C26C6.6
C26C6.8	=	C26C6.8
C26C6.9	=	C26C6.9
C26D10.3	=	C26D10.3
C26D10.4	=	C26D10.4
C26D10.6	=	C26D10.6
C26D10.7	=	C26D10.7
C26E1.1	=	C26E1.1
C26E1.2	=	C26E1.2
C26E1.3	=	C26E1.3
C26E6.1	=	C26E6.1
C26E6.12	=	C26E6.12
C26E6.3	=	C26E6.3
C26E6.6	=	C26E6.6
C26E6.7	=	C26E6.7
C26F1.1	=	C26F1.1
C26F1.3	=	C26F1.3
C26F1.6	=	C26F1.6
C26G2.2	=	C26G2.2
C26G2.t1	=	C26G2.t1
C26H9A.2	=	C26H9A.2
C27A12.2	=	C27A12.2
C27A12.4	=	C27A12.4
C27A12.6	=	C27A12.6
C27A12.7	=	C27A12.7
C27A12.9	=	C27A12.9
C27A12.t1	=	C27A12.t1
C27A2.1	=	C27A2.1
C27A2.4	=	C27A2.4
C27A2.5	=	C27A2.5
C27A2.7	=	C27A2.7
C27A2.8	=	C27A2.8
C27A2.t1	=	C27A2.t1
C27A7.1	=	C27A7.1
C27A7.2	=	C27A7.2
C27A7.3	=	C27A7.3
C27A7.5	=	C27A7.5
C27A7.6	=	C27A7.6
C27A7.8	=	C27A7.8
C27A7.9	=	C27A7.9
C27B7.2	=	C27B7.2
C27B7.5	=	C27B7.5
C27B7.6	=	C27B7.6
C27B7.7	=	C27B7.7
C27B7.9	=	C27B7.9
C27C12.1	=	C27C12.1
C27C12.3	=	C27C12.3
C27C12.4	=	C27C12.4
C27C7.1	=	C27C7.1
C27C7.2	=	C27C7.2
C27C7.5	=	C27C7.5
C27C7.7	=	C27C7.7
C27C7.9	=	C27C7.9
C27D6.1	=	C27D6.1
C27D6.11	=	C27D6.11
C27D6.12	=	C27D6.12
C27D6.3	=	C27D6.3
C27D6.4	=	C27D6.4
C27D8.1	=	C27D8.1
C27D8.2	=	C27D8.2
C27D8.3	=	C27D8.3
C27D8.4	=	C27D8.4
C27D9.1	=	C27D9.1
C27D9.2	=	C27D9.2
C27F2.1	=	C27F2.1
C27F2.10	=	C27F2.10
C27F2.4	=	C27F2.4
C27F2.5	=	C27F2.5
C27F2.6	=	C27F2.6
C27F2.7	=	C27F2.7
C27F2.8	=	C27F2.8
C27F2.9	=	C27F2.9
C27H2.2	=	C27H2.2
C27H2.5	=	C27H2.5
C27H5.10	=	C27H5.10
C27H5.11	=	C27H5.11
C27H5.2	=	C27H5.2
C27H5.3	=	C27H5.3
C27H5.4	=	C27H5.4
C27H5.6	=	C27H5.6
C27H5.9	=	C27H5.9
C27H6.3	=	C27H6.3
C27H6.5	=	C27H6.5
C27H6.8	=	C27H6.8
C27H6.9	=	C27H6.9
C28A5.1	=	C28A5.1
C28A5.2	=	C28A5.2
C28A5.5	=	C28A5.5
C28A5.6	=	C28A5.6
C28A5.7	=	C28A5.7
C28A5.t1	=	C28A5.t1
C28A5.t2	=	C28A5.t2
C28A5.t3	=	C28A5.t3
C28C12.1	=	C28C12.1
C28C12.11	=	C28C12.11
C28C12.12	=	C28C12.12
C28C12.2	=	C28C12.2
C28C12.3	=	C28C12.3
C28C12.4	=	C28C12.4
C28D4.10	=	C28D4.10
C28D4.11	=	C28D4.11
C28D4.4	=	C28D4.4
C28D4.5	=	C28D4.5
C28D4.6	=	C28D4.6
C28D4.7	=	C28D4.7
C28D4.8	=	C28D4.8
C28F5.1	=	C28F5.1
C28F5.4	=	C28F5.4
C28G1.2	=	C28G1.2
C28G1.4	=	C28G1.4
C28G1.5	=	C28G1.5
C28G1.6	=	C28G1.6
C28G1.t1	=	C28G1.t1
C28G1.t2	=	C28G1.t2
C28G1.t3	=	C28G1.t3
C28G1.t4	=	C28G1.t4
C28H8.1	=	C28H8.1
C28H8.11	=	C28H8.11
C28H8.2	=	C28H8.2
C28H8.3	=	C28H8.3
C28H8.4	=	C28H8.4
C28H8.5	=	C28H8.5
C28H8.7	=	C28H8.7
C28H8.8	=	C28H8.8
C28H8.9	=	C28H8.9
C29A12.1	=	C29A12.1
C29A12.2	=	C29A12.2
C29A12.6	=	C29A12.6
C29A12.7	=	C29A12.7
C29E4.10	=	C29E4.10
C29E4.12	=	C29E4.12
C29E4.13	=	C29E4.13
C29E4.14	=	C29E4.14
C29E4.15	=	C29E4.15
C29E4.9	=	C29E4.9
C29E6.4	=	C29E6.4
C29F3.3	=	C29F3.3
C29F3.7	=	C29F3.7
C29F4.2	=	C29F4.2
C29F4.3	=	C29F4.3
C29F4.4	=	C29F4.4
C29F4.t1	=	C29F4.t1
C29F5.1	=	C29F5.1
C29F5.3	=	C29F5.3
C29F5.5	=	C29F5.5
C29F5.8	=	C29F5.8
C29F7.1	=	C29F7.1
C29F7.2	=	C29F7.2
C29F7.3	=	C29F7.3
C29F7.6	=	C29F7.6
C29F7.7	=	C29F7.7
C29F7.8	=	C29F7.8
C29F7.t1	=	C29F7.t1
C29F7.t2	=	C29F7.t2
C29F7.t3	=	C29F7.t3
C29F9.1	=	C29F9.1
C29F9.12	=	C29F9.12
C29F9.2	=	C29F9.2
C29F9.3	=	C29F9.3
C29F9.4	=	C29F9.4
C29F9.5	=	C29F9.5
C29F9.6	=	C29F9.6
C29F9.8	=	C29F9.8
C29F9.9	=	C29F9.9
C29G2.1	=	C29G2.1
C29G2.2	=	C29G2.2
C29G2.3	=	C29G2.3
C29G2.6	=	C29G2.6
C29H12.2	=	C29H12.2
C29H12.5	=	C29H12.5
C29H12.6	=	C29H12.6
C30A5.10	=	C30A5.10
C30A5.3	=	C30A5.3
C30A5.4	=	C30A5.4
C30A5.6	=	C30A5.6
C30B5.2	=	C30B5.2
C30B5.4	=	C30B5.4
C30B5.5	=	C30B5.5
C30B5.6	=	C30B5.6
C30B5.7	=	C30B5.7
C30C11.1	=	C30C11.1
C30C11.4	=	C30C11.4
C30E1.2	=	C30E1.2
C30E1.3	=	C30E1.3
C30E1.4	=	C30E1.4
C30E1.6	=	C30E1.6
C30E1.7	=	C30E1.7
C30E1.8	=	C30E1.8
C30E1.t1	=	C30E1.t1
C30F12.1	=	C30F12.1
C30F12.2	=	C30F12.2
C30F12.3	=	C30F12.3
C30F12.4	=	C30F12.4
C30F12.5	=	C30F12.5
C30F12.6	=	C30F12.6
C30F12.7	=	C30F12.7
C30F2.2	=	C30F2.2
C30F2.3	=	C30F2.3
C30F2.4	=	C30F2.4
C30F2.5	=	C30F2.5
C30F8.3	=	C30F8.3
C30G12.1	=	C30G12.1
C30G12.2	=	C30G12.2
C30G12.3	=	C30G12.3
C30G12.4	=	C30G12.4
C30G12.6	=	C30G12.6
C30G4.2	=	C30G4.2
C30G4.4	=	C30G4.4
C30G4.5	=	C30G4.5
C30G4.6	=	C30G4.6
C30G4.7	=	C30G4.7
C30G7.2	=	C30G7.2
C30G7.3	=	C30G7.3
C30G7.4	=	C30G7.4
C30G7.5	=	C30G7.5
C30H6.10	=	C30H6.10
C30H6.12	=	C30H6.12
C30H6.5	=	C30H6.5
C30H6.7	=	C30H6.7
C30H6.8	=	C30H6.8
C30H6.9	=	C30H6.9
C30H7.2	=	C30H7.2
C31A11.1	=	C31A11.1
C31A11.12	=	C31A11.12
C31A11.5	=	C31A11.5
C31A11.7	=	C31A11.7
C31B8.1	=	C31B8.1
C31B8.12	=	C31B8.12
C31B8.16	=	C31B8.16
C31B8.2	=	C31B8.2
C31B8.4	=	C31B8.4
C31B8.7	=	C31B8.7
C31B8.8	=	C31B8.8
C31B8.9	=	C31B8.9
C31C9.2	=	C31C9.2
C31C9.6	=	C31C9.6
C31C9.7	=	C31C9.7
C31E10.1	=	C31E10.1
C31E10.3	=	C31E10.3
C31E10.4	=	C31E10.4
C31E10.5	=	C31E10.5
C31E10.6	=	C31E10.6
C31E10.7	=	C31E10.7
C31E10.8	=	C31E10.8
C31E10.t1	=	C31E10.t1
C31G12.1	=	C31G12.1
C31G12.3	=	C31G12.3
C31G12.4	=	C31G12.4
C31H1.1	=	C31H1.1
C31H1.2	=	C31H1.2
C31H1.5	=	C31H1.5
C31H1.7	=	C31H1.7
C31H1.8	=	C31H1.8
C31H2.1	=	C31H2.1
C31H2.3	=	C31H2.3
C31H2.4	=	C31H2.4
C31H5.1	=	C31H5.1
C31H5.2	=	C31H5.2
C31H5.4	=	C31H5.4
C31H5.5	=	C31H5.5
C31H5.6	=	C31H5.6
C31H5.7	=	C31H5.7
C32A3.2	=	C32A3.2
C32A3.3	=	C32A3.3
C32A9.1	=	C32A9.1
C32B5.1	=	C32B5.1
C32B5.10	=	C32B5.10
C32B5.11	=	C32B5.11
C32B5.12	=	C32B5.12
C32B5.13	=	C32B5.13
C32B5.14	=	C32B5.14
C32B5.15	=	C32B5.15
C32B5.17	=	C32B5.17
C32B5.3	=	C32B5.3
C32B5.4	=	C32B5.4
C32B5.5	=	C32B5.5
C32B5.6	=	C32B5.6
C32B5.7	=	C32B5.7
C32B5.8	=	C32B5.8
C32B5.9	=	C32B5.9
C32C4.1	=	C32C4.1
C32C4.3	=	C32C4.3
C32C4.4	=	C32C4.4
C32D5.1	=	C32D5.1
C32D5.10	=	C32D5.10
C32D5.11	=	C32D5.11
C32D5.12	=	C32D5.12
C32D5.14	=	C32D5.14
C32D5.3	=	C32D5.3
C32D5.4	=	C32D5.4
C32D5.6	=	C32D5.6
C32D5.7	=	C32D5.7
C32D5.8	=	C32D5.8
C32E12.1	=	C32E12.1
C32E12.4	=	C32E12.4
C32E8.1	=	C32E8.1
C32E8.11	=	C32E8.11
C32E8.3	=	C32E8.3
C32E8.4	=	C32E8.4
C32E8.5	=	C32E8.5
C32E8.6	=	C32E8.6
C32E8.9	=	C32E8.9
C32F10.4	=	C32F10.4
C32F10.8	=	C32F10.8
C32H11.1	=	C32H11.1
C32H11.11	=	C32H11.11
C32H11.3	=	C32H11.3
C32H11.4	=	C32H11.4
C32H11.5	=	C32H11.5
C32H11.6	=	C32H11.6
C32H11.7	=	C32H11.7
C32H11.8	=	C32H11.8
C32H11.9	=	C32H11.9
C33A11.1	=	C33A11.1
C33A11.2	=	C33A11.2
C33A11.t1	=	C33A11.t1
C33A12.1	=	C33A12.1
C33A12.12	=	C33A12.12
C33A12.16	=	C33A12.16
C33A12.17	=	C33A12.17
C33A12.18	=	C33A12.18
C33A12.19	=	C33A12.19
C33A12.20	=	C33A12.20
C33A12.3	=	C33A12.3
C33A12.4	=	C33A12.4
C33A12.7	=	C33A12.7
C33B4.2	=	C33B4.2
C33B4.4	=	C33B4.4
C33B4.5	=	C33B4.5
C33C12.1	=	C33C12.1
C33C12.10	=	C33C12.10
C33C12.11	=	C33C12.11
C33C12.3	=	C33C12.3
C33C12.4	=	C33C12.4
C33C12.7	=	C33C12.7
C33C12.8	=	C33C12.8
C33C12.9	=	C33C12.9
C33D12.2	=	C33D12.2
C33D3.2	=	C33D3.2
C33D3.3	=	C33D3.3
C33D3.4	=	C33D3.4
C33D3.5	=	C33D3.5
C33D9.10	=	C33D9.10
C33D9.3	=	C33D9.3
C33D9.5	=	C33D9.5
C33D9.6	=	C33D9.6
C33D9.8	=	C33D9.8
C33D9.9	=	C33D9.9
C33E10.1	=	C33E10.1
C33E10.10	=	C33E10.10
C33E10.3	=	C33E10.3
C33E10.4	=	C33E10.4
C33E10.5	=	C33E10.5
C33E10.6	=	C33E10.6
C33E10.7	=	C33E10.7
C33E10.8	=	C33E10.8
C33E10.9	=	C33E10.9
C33F10.1	=	C33F10.1
C33F10.11	=	C33F10.11
C33F10.12	=	C33F10.12
C33F10.14	=	C33F10.14
C33F10.2	=	C33F10.2
C33F10.4	=	C33F10.4
C33F10.8	=	C33F10.8
C33G3.4	=	C33G3.4
C33G3.5	=	C33G3.5
C33G3.6	=	C33G3.6
C33G3.t1	=	C33G3.t1
C33G3.t2	=	C33G3.t2
C33G3.t3	=	C33G3.t3
C33G8.13	=	C33G8.13
C33G8.2	=	C33G8.2
C33G8.3	=	C33G8.3
C33G8.4	=	C33G8.4
C33H5.1	=	C33H5.1
C33H5.13	=	C33H5.13
C33H5.16	=	C33H5.16
C33H5.17	=	C33H5.17
C33H5.18	=	C33H5.18
C33H5.2	=	C33H5.2
C33H5.6	=	C33H5.6
C33H5.7	=	C33H5.7
C33H5.8	=	C33H5.8
C34B2.10	=	C34B2.10
C34B2.11	=	C34B2.11
C34B2.3	=	C34B2.3
C34B2.4	=	C34B2.4
C34B2.5	=	C34B2.5
C34B2.6	=	C34B2.6
C34B2.8	=	C34B2.8
C34B2.9	=	C34B2.9
C34B4.2	=	C34B4.2
C34B4.3	=	C34B4.3
C34B4.4	=	C34B4.4
C34B4.5	=	C34B4.5
C34B4.6	=	C34B4.6
C34B4.7	=	C34B4.7
C34B7.1	=	C34B7.1
C34B7.2	=	C34B7.2
C34B7.4	=	C34B7.4
C34C12.1	=	C34C12.1
C34C12.2	=	C34C12.2
C34C12.4	=	C34C12.4
C34C12.5	=	C34C12.5
C34C12.6	=	C34C12.6
C34C12.7	=	C34C12.7
C34C12.8	=	C34C12.8
C34C12.9	=	C34C12.9
C34C6.2	=	C34C6.2
C34C6.3	=	C34C6.3
C34C6.4	=	C34C6.4
C34C6.7	=	C34C6.7
C34D1.1	=	C34D1.1
C34D1.2	=	C34D1.2
C34D1.4	=	C34D1.4
C34D10.1	=	C34D10.1
C34D10.2	=	C34D10.2
C34D4.1	=	C34D4.1
C34D4.10	=	C34D4.10
C34D4.13	=	C34D4.13
C34D4.14	=	C34D4.14
C34D4.2	=	C34D4.2
C34D4.3	=	C34D4.3
C34D4.4	=	C34D4.4
C34E10.10	=	C34E10.10
C34E10.11	=	C34E10.11
C34E10.8	=	C34E10.8
C34E10.9	=	C34E10.9
C34E11.2	=	C34E11.2
C34E11.4	=	C34E11.4
C34E11.t1	=	C34E11.t1
C34E7.3	=	C34E7.3
C34E7.4	=	C34E7.4
C34E7.5	=	C34E7.5
C34F11.1	=	C34F11.1
C34F11.2	=	C34F11.2
C34F11.3	=	C34F11.3
C34F11.5	=	C34F11.5
C34F11.8	=	C34F11.8
C34F6.1	=	C34F6.1
C34F6.10	=	C34F6.10
C34F6.11	=	C34F6.11
C34F6.5	=	C34F6.5
C34F6.6	=	C34F6.6
C34F6.7	=	C34F6.7
C34F6.8	=	C34F6.8
C34F6.9	=	C34F6.9
C34G6.1	=	C34G6.1
C34G6.3	=	C34G6.3
C34G6.5	=	C34G6.5
C34H4.1	=	C34H4.1
C34H4.2	=	C34H4.2
C34H4.5	=	C34H4.5
C35A11.1	=	C35A11.1
C35A11.2	=	C35A11.2
C35A11.3	=	C35A11.3
C35A11.4	=	C35A11.4
C35A5.10	=	C35A5.10
C35A5.11	=	C35A5.11
C35A5.3	=	C35A5.3
C35A5.4	=	C35A5.4
C35A5.5	=	C35A5.5
C35A5.6	=	C35A5.6
C35A5.7	=	C35A5.7
C35A5.8	=	C35A5.8
C35A5.9	=	C35A5.9
C35B1.2	=	C35B1.2
C35B1.3	=	C35B1.3
C35B1.4	=	C35B1.4
C35B1.5	=	C35B1.5
C35B1.7	=	C35B1.7
C35B1.8	=	C35B1.8
C35B1.t1	=	C35B1.t1
C35B8.3	=	C35B8.3
C35B8.4	=	C35B8.4
C35C5.10	=	C35C5.10
C35C5.11	=	C35C5.11
C35C5.2	=	C35C5.2
C35C5.3	=	C35C5.3
C35C5.6	=	C35C5.6
C35C5.8	=	C35C5.8
C35C5.9	=	C35C5.9
C35D10.1	=	C35D10.1
C35D10.10	=	C35D10.10
C35D10.11	=	C35D10.11
C35D10.12	=	C35D10.12
C35D10.13	=	C35D10.13
C35D10.17	=	C35D10.17
C35D10.2	=	C35D10.2
C35D10.3	=	C35D10.3
C35D10.5	=	C35D10.5
C35D10.6	=	C35D10.6
C35D10.7	=	C35D10.7
C35D10.8	=	C35D10.8
C35D6.11	=	C35D6.11
C35D6.12	=	C35D6.12
C35D6.13	=	C35D6.13
C35D6.14	=	C35D6.14
C35D6.3	=	C35D6.3
C35D6.4	=	C35D6.4
C35D6.5	=	C35D6.5
C35D6.6	=	C35D6.6
C35D6.7	=	C35D6.7
C35E7.1	=	C35E7.1
C35E7.10	=	C35E7.10
C35E7.11	=	C35E7.11
C35E7.2	=	C35E7.2
C35E7.3	=	C35E7.3
C35E7.4	=	C35E7.4
C35E7.5	=	C35E7.5
C35E7.6	=	C35E7.6
C35E7.7	=	C35E7.7
C35E7.8	=	C35E7.8
C35E7.9	=	C35E7.9
C35E7.t1	=	C35E7.t1
C36A4.10	=	C36A4.10
C36A4.11	=	C36A4.11
C36A4.4	=	C36A4.4
C36A4.5	=	C36A4.5
C36A4.9	=	C36A4.9
C36B1.11	=	C36B1.11
C36B1.13	=	C36B1.13
C36B1.14	=	C36B1.14
C36B1.6	=	C36B1.6
C36B1.7	=	C36B1.7
C36B1.8	=	C36B1.8
C36B1.9	=	C36B1.9
C36B7.1	=	C36B7.1
C36B7.2	=	C36B7.2
C36B7.3	=	C36B7.3
C36B7.4	=	C36B7.4
C36B7.5	=	C36B7.5
C36B7.6	=	C36B7.6
C36B7.8	=	C36B7.8
C36C5.12	=	C36C5.12
C36C5.14	=	C36C5.14
C36C5.15	=	C36C5.15
C36C5.4	=	C36C5.4
C36C5.5	=	C36C5.5
C36C9.1	=	C36C9.1
C36C9.4	=	C36C9.4
C36C9.5	=	C36C9.5
C36C9.6	=	C36C9.6
C36C9.t1	=	C36C9.t1
C36C9.t2	=	C36C9.t2
C36C9.t3	=	C36C9.t3
C36E6.1	=	C36E6.1
C36E6.2	=	C36E6.2
C36E6.8	=	C36E6.8
C36E8.1	=	C36E8.1
C36E8.4	=	C36E8.4
C36E8.6	=	C36E8.6
C36F7.2	=	C36F7.2
C36F7.5	=	C36F7.5
C36F7.t1	=	C36F7.t1
C36F7.t2	=	C36F7.t2
C36F7.t3	=	C36F7.t3
C36H8.1	=	C36H8.1
C37A2.3	=	C37A2.3
C37A2.6	=	C37A2.6
C37A2.7	=	C37A2.7
C37A2.8	=	C37A2.8
C37A2.t1	=	C37A2.t1
C37A5.1	=	C37A5.1
C37A5.11	=	C37A5.11
C37A5.3	=	C37A5.3
C37A5.5	=	C37A5.5
C37A5.6	=	C37A5.6
C37A5.7	=	C37A5.7
C37A5.t1	=	C37A5.t1
C37C3.1	=	C37C3.1
C37C3.10	=	C37C3.10
C37C3.11	=	C37C3.11
C37C3.12	=	C37C3.12
C37C3.2	=	C37C3.2
C37C3.7	=	C37C3.7
C37C3.9	=	C37C3.9
C37E2.1	=	C37E2.1
C37E2.2	=	C37E2.2
C37E2.3	=	C37E2.3
C37H5.13	=	C37H5.13
C37H5.14	=	C37H5.14
C37H5.2	=	C37H5.2
C37H5.3	=	C37H5.3
C37H5.5	=	C37H5.5
C37H5.6	=	C37H5.6
C38C10.2	=	C38C10.2
C38C10.3	=	C38C10.3
C38C10.6	=	C38C10.6
C38C3.10	=	C38C3.10
C38C3.3	=	C38C3.3
C38C3.4	=	C38C3.4
C38C3.6	=	C38C3.6
C38C3.7	=	C38C3.7
C38C3.8	=	C38C3.8
C38C5.1	=	C38C5.1
C38C6.3	=	C38C6.3
C38C6.5	=	C38C6.5
C38C6.7	=	C38C6.7
C38C6.8	=	C38C6.8
C38C6.t1	=	C38C6.t1
C38D4.1	=	C38D4.1
C38D4.10	=	C38D4.10
C38D4.4	=	C38D4.4
C38D4.7	=	C38D4.7
C38D4.9	=	C38D4.9
C38D9.2	=	C38D9.2
C38D9.5	=	C38D9.5
C38D9.8	=	C38D9.8
C38H2.1	=	C38H2.1
C38H2.2	=	C38H2.2
C38H2.3	=	C38H2.3
C39B10.1	=	C39B10.1
C39B10.3	=	C39B10.3
C39B10.4	=	C39B10.4
C39B10.5	=	C39B10.5
C39B5.10	=	C39B5.10
C39B5.2	=	C39B5.2
C39B5.5	=	C39B5.5
C39B5.6	=	C39B5.6
C39D10.1	=	C39D10.1
C39D10.11	=	C39D10.11
C39D10.2	=	C39D10.2
C39D10.3	=	C39D10.3
C39D10.5	=	C39D10.5
C39D10.6	=	C39D10.6
C39D10.7	=	C39D10.7
C39D10.8	=	C39D10.8
C39D10.9	=	C39D10.9
C39D10.t1	=	C39D10.t1
C39D10.t2	=	C39D10.t2
C39E6.2	=	C39E6.2
C39E9.10	=	C39E9.10
C39E9.11	=	C39E9.11
C39E9.12	=	C39E9.12
C39E9.7	=	C39E9.7
C39E9.8	=	C39E9.8
C39F7.1	=	C39F7.1
C39F7.2	=	C39F7.2
C39F7.5	=	C39F7.5
C39H7.1	=	C39H7.1
C39H7.2	=	C39H7.2
C39H7.4	=	C39H7.4
C40A11.10	=	C40A11.10
C40A11.2	=	C40A11.2
C40A11.3	=	C40A11.3
C40A11.4	=	C40A11.4
C40A11.5	=	C40A11.5
C40A11.6	=	C40A11.6
C40A11.7	=	C40A11.7
C40A11.8	=	C40A11.8
C40C9.3	=	C40C9.3
C40C9.4	=	C40C9.4
C40C9.t1	=	C40C9.t1
C40C9.t2	=	C40C9.t2
C40D2.4	=	C40D2.4
C40H1.2	=	C40H1.2
C40H1.3	=	C40H1.3
C40H1.6	=	C40H1.6
C40H1.7	=	C40H1.7
C40H1.8	=	C40H1.8
C40H1.9	=	C40H1.9
C40H5.2	=	C40H5.2
C40H5.3	=	C40H5.3
C40H5.6	=	C40H5.6
C40H5.7	=	C40H5.7
C40H5.8	=	C40H5.8
C40H5.t1	=	C40H5.t1
C41A3.1	=	C41A3.1
C41A3.2	=	C41A3.2
C41C4.1	=	C41C4.1
C41C4.11	=	C41C4.11
C41C4.12	=	C41C4.12
C41C4.3	=	C41C4.3
C41C4.9	=	C41C4.9
C41D11.1	=	C41D11.1
C41D11.3	=	C41D11.3
C41D11.4	=	C41D11.4
C41D11.5	=	C41D11.5
C41D11.6	=	C41D11.6
C41D11.7	=	C41D11.7
C41D11.9	=	C41D11.9
C41D7.1	=	C41D7.1
C41G11.1	=	C41G11.1
C41G6.12	=	C41G6.12
C41G6.13	=	C41G6.13
C41G6.16	=	C41G6.16
C41G6.6	=	C41G6.6
C41G7.3	=	C41G7.3
C41G7.6	=	C41G7.6
C41G7.7	=	C41G7.7
C41G7.8	=	C41G7.8
C41H7.1	=	C41H7.1
C41H7.2	=	C41H7.2
C41H7.3	=	C41H7.3
C41H7.4	=	C41H7.4
C41H7.5	=	C41H7.5
C41H7.6	=	C41H7.6
C41H7.9	=	C41H7.9
C42C1.10	=	C42C1.10
C42C1.11	=	C42C1.11
C42C1.12	=	C42C1.12
C42C1.13	=	C42C1.13
C42C1.15	=	C42C1.15
C42C1.16	=	C42C1.16
C42C1.2	=	C42C1.2
C42C1.3	=	C42C1.3
C42C1.4	=	C42C1.4
C42C1.6	=	C42C1.6
C42C1.7	=	C42C1.7
C42C1.8	=	C42C1.8
C42C1.9	=	C42C1.9
C42D4.1	=	C42D4.1
C42D4.13	=	C42D4.13
C42D4.2	=	C42D4.2
C42D4.3	=	C42D4.3
C42D8.1	=	C42D8.1
C42D8.9	=	C42D8.9
C42D8.t1	=	C42D8.t1
C43C3.2	=	C43C3.2
C43D7.1	=	C43D7.1
C43D7.10	=	C43D7.10
C43D7.11	=	C43D7.11
C43D7.12	=	C43D7.12
C43D7.3	=	C43D7.3
C43D7.4	=	C43D7.4
C43D7.7	=	C43D7.7
C43D7.8	=	C43D7.8
C43E11.11	=	C43E11.11
C43E11.12	=	C43E11.12
C43E11.5	=	C43E11.5
C43E11.9	=	C43E11.9
C43F9.10	=	C43F9.10
C43F9.11	=	C43F9.11
C43F9.4	=	C43F9.4
C43F9.5	=	C43F9.5
C43F9.6	=	C43F9.6
C43F9.7	=	C43F9.7
C43G2.1	=	C43G2.1
C43G2.2	=	C43G2.2
C43G2.3	=	C43G2.3
C43G2.4	=	C43G2.4
C43G2.t1	=	C43G2.t1
C43G2.t2	=	C43G2.t2
C43H6.1	=	C43H6.1
C43H6.3	=	C43H6.3
C43H6.4	=	C43H6.4
C43H6.6	=	C43H6.6
C43H6.7	=	C43H6.7
C43H8.1	=	C43H8.1
C43H8.2	=	C43H8.2
C44B11.1	=	C44B11.1
C44B11.4	=	C44B11.4
C44B11.6	=	C44B11.6
C44B12.1	=	C44B12.1
C44B12.3	=	C44B12.3
C44B12.5	=	C44B12.5
C44B12.6	=	C44B12.6
C44B12.9	=	C44B12.9
C44B7.1	=	C44B7.1
C44B7.10	=	C44B7.10
C44B7.11	=	C44B7.11
C44B7.12	=	C44B7.12
C44B7.2	=	C44B7.2
C44B7.4	=	C44B7.4
C44B7.5	=	C44B7.5
C44B7.6	=	C44B7.6
C44B7.7	=	C44B7.7
C44B7.t1	=	C44B7.t1
C44B9.1	=	C44B9.1
C44B9.2	=	C44B9.2
C44B9.3	=	C44B9.3
C44C1.1	=	C44C1.1
C44C1.2	=	C44C1.2
C44C1.5	=	C44C1.5
C44C1.6	=	C44C1.6
C44C10.10	=	C44C10.10
C44C10.11	=	C44C10.11
C44C10.12	=	C44C10.12
C44C10.3	=	C44C10.3
C44C10.4	=	C44C10.4
C44C10.5	=	C44C10.5
C44C10.6	=	C44C10.6
C44C10.7	=	C44C10.7
C44C10.9	=	C44C10.9
C44C11.t1	=	C44C11.t1
C44C11.t2	=	C44C11.t2
C44C8.1	=	C44C8.1
C44C8.10	=	C44C8.10
C44C8.2	=	C44C8.2
C44C8.3	=	C44C8.3
C44C8.4	=	C44C8.4
C44C8.7	=	C44C8.7
C44C8.8	=	C44C8.8
C44C8.9	=	C44C8.9
C44E12.1	=	C44E12.1
C44E4.1	=	C44E4.1
C44E4.2	=	C44E4.2
C44E4.3	=	C44E4.3
C44E4.4	=	C44E4.4
C44E4.5	=	C44E4.5
C44E4.7	=	C44E4.7
C44E4.8	=	C44E4.8
C44F1.1	=	C44F1.1
C44F1.2	=	C44F1.2
C44H4.1	=	C44H4.1
C44H4.4	=	C44H4.4
C44H4.6	=	C44H4.6
C44H4.8	=	C44H4.8
C44H9.2	=	C44H9.2
C44H9.4	=	C44H9.4
C44H9.5	=	C44H9.5
C44H9.6	=	C44H9.6
C44H9.7	=	C44H9.7
C44H9.8	=	C44H9.8
C44H9.9	=	C44H9.9
C45B11.2	=	C45B11.2
C45B11.5	=	C45B11.5
C45B11.6	=	C45B11.6
C45B11.7	=	C45B11.7
C45B11.8	=	C45B11.8
C45B2.1	=	C45B2.1
C45B2.2	=	C45B2.2
C45B2.3	=	C45B2.3
C45B2.6	=	C45B2.6
C45B2.8	=	C45B2.8
C45E1.4	=	C45E1.4
C45E5.1	=	C45E5.1
C45E5.2	=	C45E5.2
C45E5.3	=	C45E5.3
C45E5.4	=	C45E5.4
C45G3.4	=	C45G3.4
C45G3.5	=	C45G3.5
C45G7.4	=	C45G7.4
C45G9.1	=	C45G9.1
C45G9.10	=	C45G9.10
C45G9.11	=	C45G9.11
C45G9.12	=	C45G9.12
C45G9.13	=	C45G9.13
C45G9.14	=	C45G9.14
C45G9.15	=	C45G9.15
C45G9.2	=	C45G9.2
C45G9.4	=	C45G9.4
C45G9.5	=	C45G9.5
C45G9.6	=	C45G9.6
C45G9.7	=	C45G9.7
C45G9.8	=	C45G9.8
C45G9.9	=	C45G9.9
C45H4.13	=	C45H4.13
C45H4.14	=	C45H4.14
C45H4.18	=	C45H4.18
C45H4.t1	=	C45H4.t1
C46A5.1	=	C46A5.1
C46A5.2	=	C46A5.2
C46A5.4	=	C46A5.4
C46A5.5	=	C46A5.5
C46A5.6	=	C46A5.6
C46A5.8	=	C46A5.8
C46C11.1	=	C46C11.1
C46C11.2	=	C46C11.2
C46C11.3	=	C46C11.3
C46C11.4	=	C46C11.4
C46C2.2	=	C46C2.2
C46C2.3	=	C46C2.3
C46C2.4	=	C46C2.4
C46C2.5	=	C46C2.5
C46C2.6	=	C46C2.6
C46C2.7	=	C46C2.7
C46C2.8	=	C46C2.8
C46E1.1	=	C46E1.1
C46E1.3	=	C46E1.3
C46E10.1	=	C46E10.1
C46E10.2	=	C46E10.2
C46E10.3	=	C46E10.3
C46E10.4	=	C46E10.4
C46E10.5	=	C46E10.5
C46E10.8	=	C46E10.8
C46E10.9	=	C46E10.9
C46F11.2	=	C46F11.2
C46F11.3	=	C46F11.3
C46F11.4	=	C46F11.4
C46F11.5	=	C46F11.5
C46F11.6	=	C46F11.6
C46F2.1	=	C46F2.1
C46F4.1	=	C46F4.1
C46F4.3	=	C46F4.3
C46G7.1	=	C46G7.1
C46G7.2	=	C46G7.2
C46G7.3	=	C46G7.3
C46G7.5	=	C46G7.5
C46H11.1	=	C46H11.1
C46H11.10	=	C46H11.10
C46H11.2	=	C46H11.2
C46H11.3	=	C46H11.3
C46H11.6	=	C46H11.6
C46H11.7	=	C46H11.7
C46H3.1	=	C46H3.1
C46H3.2	=	C46H3.2
C46H3.3	=	C46H3.3
C47A10.12	=	C47A10.12
C47A10.13	=	C47A10.13
C47A10.5	=	C47A10.5
C47A10.t1	=	C47A10.t1
C47A10.t2	=	C47A10.t2
C47A10.t3	=	C47A10.t3
C47A10.t4	=	C47A10.t4
C47A10.t5	=	C47A10.t5
C47A4.1	=	C47A4.1
C47A4.2	=	C47A4.2
C47A4.3	=	C47A4.3
C47A4.4	=	C47A4.4
C47A4.5	=	C47A4.5
C47A4.6	=	C47A4.6
C47A4.7	=	C47A4.7
C47B2.2	=	C47B2.2
C47B2.9	=	C47B2.9
C47C12.2	=	C47C12.2
C47C12.4	=	C47C12.4
C47D12.2	=	C47D12.2
C47D12.4	=	C47D12.4
C47D12.5	=	C47D12.5
C47D12.8	=	C47D12.8
C47D2.1	=	C47D2.1
C47E12.10	=	C47E12.10
C47E12.11	=	C47E12.11
C47E12.12	=	C47E12.12
C47E12.13	=	C47E12.13
C47E12.14	=	C47E12.14
C47E12.2	=	C47E12.2
C47E12.3	=	C47E12.3
C47E12.6	=	C47E12.6
C47E12.7	=	C47E12.7
C47E12.9	=	C47E12.9
C47E8.1	=	C47E8.1
C47E8.10	=	C47E8.10
C47E8.11	=	C47E8.11
C47E8.3	=	C47E8.3
C47E8.4	=	C47E8.4
C47E8.6	=	C47E8.6
C47E8.9	=	C47E8.9
C47E8.t1	=	C47E8.t1
C47F8.1	=	C47F8.1
C47F8.3	=	C47F8.3
C47F8.4	=	C47F8.4
C47F8.5	=	C47F8.5
C47F8.6	=	C47F8.6
C47F8.7	=	C47F8.7
C47F8.9	=	C47F8.9
C47G2.3	=	C47G2.3
C47G2.4	=	C47G2.4
C47G2.5	=	C47G2.5
C47G2.6	=	C47G2.6
C47G2.7	=	C47G2.7
C48A7.2	=	C48A7.2
C48B4.1	=	C48B4.1
C48B4.10	=	C48B4.10
C48B4.11	=	C48B4.11
C48B4.12	=	C48B4.12
C48B4.13	=	C48B4.13
C48B4.3	=	C48B4.3
C48B4.6	=	C48B4.6
C48B4.7	=	C48B4.7
C48B4.8	=	C48B4.8
C48B4.9	=	C48B4.9
C48B6.10	=	C48B6.10
C48B6.2	=	C48B6.2
C48B6.3	=	C48B6.3
C48B6.4	=	C48B6.4
C48B6.9	=	C48B6.9
C48C5.1	=	C48C5.1
C48C5.3	=	C48C5.3
C48C5.t1	=	C48C5.t1
C48C5.t2	=	C48C5.t2
C48C5.t3	=	C48C5.t3
C48C5.t4	=	C48C5.t4
C48D1.1	=	C48D1.1
C48D1.5	=	C48D1.5
C48D1.6	=	C48D1.6
C48D1.7	=	C48D1.7
C48D5.3	=	C48D5.3
C48E7.1	=	C48E7.1
C48E7.11	=	C48E7.11
C48E7.2	=	C48E7.2
C48E7.6	=	C48E7.6
C48E7.7	=	C48E7.7
C48E7.8	=	C48E7.8
C49A1.1	=	C49A1.1
C49A1.10	=	C49A1.10
C49A1.2	=	C49A1.2
C49A1.3	=	C49A1.3
C49A1.5	=	C49A1.5
C49A9.1	=	C49A9.1
C49A9.10	=	C49A9.10
C49A9.2	=	C49A9.2
C49A9.3	=	C49A9.3
C49A9.4	=	C49A9.4
C49A9.5	=	C49A9.5
C49A9.6	=	C49A9.6
C49A9.7	=	C49A9.7
C49A9.9	=	C49A9.9
C49C3.10	=	C49C3.10
C49C3.11	=	C49C3.11
C49C3.15	=	C49C3.15
C49C3.2	=	C49C3.2
C49C3.3	=	C49C3.3
C49C3.4	=	C49C3.4
C49C3.5	=	C49C3.5
C49C3.6	=	C49C3.6
C49C3.7	=	C49C3.7
C49C3.8	=	C49C3.8
C49C3.9	=	C49C3.9
C49C8.1	=	C49C8.1
C49C8.2	=	C49C8.2
C49C8.3	=	C49C8.3
C49C8.5	=	C49C8.5
C49C8.6	=	C49C8.6
C49D10.10	=	C49D10.10
C49D10.4	=	C49D10.4
C49D10.7	=	C49D10.7
C49D10.8	=	C49D10.8
C49F5.3	=	C49F5.3
C49F5.5	=	C49F5.5
C49F5.6	=	C49F5.6
C49F5.7	=	C49F5.7
C49F5.8	=	C49F5.8
C49F5.9	=	C49F5.9
C49F5.t1	=	C49F5.t1
C49F8.1	=	C49F8.1
C49F8.2	=	C49F8.2
C49F8.3	=	C49F8.3
C49G7.1	=	C49G7.1
C49G7.10	=	C49G7.10
C49G7.12	=	C49G7.12
C49G7.3	=	C49G7.3
C49G7.5	=	C49G7.5
C49G7.6	=	C49G7.6
C49G7.7	=	C49G7.7
C49G9.1	=	C49G9.1
C49G9.2	=	C49G9.2
C49H3.12	=	C49H3.12
C49H3.3	=	C49H3.3
C49H3.4	=	C49H3.4
C49H3.6	=	C49H3.6
C49H3.8	=	C49H3.8
C49H3.9	=	C49H3.9
C50A2.2	=	C50A2.2
C50A2.3	=	C50A2.3
C50A2.4	=	C50A2.4
C50A2.t1	=	C50A2.t1
C50A2.t2	=	C50A2.t2
C50B6.1	=	C50B6.1
C50B6.13	=	C50B6.13
C50B6.3	=	C50B6.3
C50B6.7	=	C50B6.7
C50B6.9	=	C50B6.9
C50B8.1	=	C50B8.1
C50B8.3	=	C50B8.3
C50B8.4	=	C50B8.4
C50B8.5	=	C50B8.5
C50B8.6	=	C50B8.6
C50C3.1	=	C50C3.1
C50C3.12	=	C50C3.12
C50C3.13	=	C50C3.13
C50C3.14	=	C50C3.14
C50C3.2	=	C50C3.2
C50C3.5	=	C50C3.5
C50C3.7	=	C50C3.7
C50D2.1	=	C50D2.1
C50D2.10	=	C50D2.10
C50D2.2	=	C50D2.2
C50D2.3	=	C50D2.3
C50D2.5	=	C50D2.5
C50D2.6	=	C50D2.6
C50D2.7	=	C50D2.7
C50D2.8	=	C50D2.8
C50D2.9	=	C50D2.9
C50E10.1	=	C50E10.1
C50E10.2	=	C50E10.2
C50E3.11	=	C50E3.11
C50E3.12	=	C50E3.12
C50E3.13	=	C50E3.13
C50E3.15	=	C50E3.15
C50E3.2	=	C50E3.2
C50E3.5	=	C50E3.5
C50E3.6	=	C50E3.6
C50E3.7	=	C50E3.7
C50E3.8	=	C50E3.8
C50E3.9	=	C50E3.9
C50F2.1	=	C50F2.1
C50F2.2	=	C50F2.2
C50F2.3	=	C50F2.3
C50F2.4	=	C50F2.4
C50F2.5	=	C50F2.5
C50F2.7	=	C50F2.7
C50F2.8	=	C50F2.8
C50F4.1	=	C50F4.1
C50F4.10	=	C50F4.10
C50F4.12	=	C50F4.12
C50F4.14	=	C50F4.14
C50F4.15	=	C50F4.15
C50F4.16	=	C50F4.16
C50F4.2	=	C50F4.2
C50F4.4	=	C50F4.4
C50F4.6	=	C50F4.6
C50F4.8	=	C50F4.8
C50F4.9	=	C50F4.9
C50F7.1	=	C50F7.1
C50F7.10	=	C50F7.10
C50F7.3	=	C50F7.3
C50F7.4	=	C50F7.4
C50F7.5	=	C50F7.5
C50F7.6	=	C50F7.6
C50F7.9	=	C50F7.9
C50H11.1	=	C50H11.1
C50H11.13	=	C50H11.13
C50H11.17	=	C50H11.17
C50H11.8	=	C50H11.8
C50H2.13	=	C50H2.13
C50H2.4	=	C50H2.4
C50H2.5	=	C50H2.5
C50H2.6	=	C50H2.6
C50H2.7	=	C50H2.7
C50H2.9	=	C50H2.9
C51E3.10	=	C51E3.10
C51E3.6	=	C51E3.6
C51E3.8	=	C51E3.8
C51E3.9	=	C51E3.9
C51F7.3	=	C51F7.3
C52A10.1	=	C52A10.1
C52A10.2	=	C52A10.2
C52A10.3	=	C52A10.3
C52A11.3	=	C52A11.3
C52B11.4	=	C52B11.4
C52B11.5	=	C52B11.5
C52B9.10	=	C52B9.10
C52B9.11	=	C52B9.11
C52B9.2	=	C52B9.2
C52B9.4	=	C52B9.4
C52B9.8	=	C52B9.8
C52D10.1	=	C52D10.1
C52D10.10	=	C52D10.10
C52D10.12	=	C52D10.12
C52D10.3	=	C52D10.3
C52D10.4	=	C52D10.4
C52E12.1	=	C52E12.1
C52E12.4	=	C52E12.4
C52E12.6	=	C52E12.6
C52E12.t1	=	C52E12.t1
C52E12.t2	=	C52E12.t2
C52E12.t3	=	C52E12.t3
C52E2.2	=	C52E2.2
C52E2.3	=	C52E2.3
C52E2.4	=	C52E2.4
C52E2.5	=	C52E2.5
C52E2.8	=	C52E2.8
C52E4.5	=	C52E4.5
C52E4.7	=	C52E4.7
C52E4.8	=	C52E4.8
C52G5.2	=	C52G5.2
C52G5.3	=	C52G5.3
C52G5.t1	=	C52G5.t1
C53A3.1	=	C53A3.1
C53A3.2	=	C53A3.2
C53A3.3	=	C53A3.3
C53A5.11	=	C53A5.11
C53A5.13	=	C53A5.13
C53A5.14	=	C53A5.14
C53A5.2	=	C53A5.2
C53A5.5	=	C53A5.5
C53A5.6	=	C53A5.6
C53A5.9	=	C53A5.9
C53B4.1	=	C53B4.1
C53B4.2	=	C53B4.2
C53B4.3	=	C53B4.3
C53B4.4	=	C53B4.4
C53B4.6	=	C53B4.6
C53B4.8	=	C53B4.8
C53B4.9	=	C53B4.9
C53B7.2	=	C53B7.2
C53B7.3	=	C53B7.3
C53B7.6	=	C53B7.6
C53B7.7	=	C53B7.7
C53B7.8	=	C53B7.8
C53C11.1	=	C53C11.1
C53C11.2	=	C53C11.2
C53C11.4	=	C53C11.4
C53C11.5	=	C53C11.5
C53C7.1	=	C53C7.1
C53C7.3	=	C53C7.3
C53C7.4	=	C53C7.4
C53C7.t1	=	C53C7.t1
C53C7.t2	=	C53C7.t2
C53C7.t3	=	C53C7.t3
C53C9.2	=	C53C9.2
C53D5.1	=	C53D5.1
C53D5.2	=	C53D5.2
C53D5.3	=	C53D5.3
C53D5.5	=	C53D5.5
C53D6.10	=	C53D6.10
C53D6.11	=	C53D6.11
C53D6.12	=	C53D6.12
C53D6.4	=	C53D6.4
C53D6.5	=	C53D6.5
C53D6.6	=	C53D6.6
C53D6.7	=	C53D6.7
C53D6.8	=	C53D6.8
C53D6.t1	=	C53D6.t1
C53H9.2	=	C53H9.2
C53H9.3	=	C53H9.3
C54A12.2	=	C54A12.2
C54A12.3	=	C54A12.3
C54C6.4	=	C54C6.4
C54C6.5	=	C54C6.5
C54C6.6	=	C54C6.6
C54C6.7	=	C54C6.7
C54C8.12	=	C54C8.12
C54C8.2	=	C54C8.2
C54C8.3	=	C54C8.3
C54C8.4	=	C54C8.4
C54C8.5	=	C54C8.5
C54C8.8	=	C54C8.8
C54D1.7	=	C54D1.7
C54D10.10	=	C54D10.10
C54D10.12	=	C54D10.12
C54D10.13	=	C54D10.13
C54D10.3	=	C54D10.3
C54D10.4	=	C54D10.4
C54D10.5	=	C54D10.5
C54D10.8	=	C54D10.8
C54D10.9	=	C54D10.9
C54D2.1	=	C54D2.1
C54D2.2	=	C54D2.2
C54D2.6	=	C54D2.6
C54E10.1	=	C54E10.1
C54E10.2	=	C54E10.2
C54E10.3	=	C54E10.3
C54E10.6	=	C54E10.6
C54E10.t1	=	C54E10.t1
C54E10.t2	=	C54E10.t2
C54E10.t3	=	C54E10.t3
C54E10.t4	=	C54E10.t4
C54E10.t5	=	C54E10.t5
C54E10.t6	=	C54E10.t6
C54E10.t7	=	C54E10.t7
C54E4.1	=	C54E4.1
C54E4.2	=	C54E4.2
C54E4.4	=	C54E4.4
C54E4.5	=	C54E4.5
C54F6.12	=	C54F6.12
C54F6.15	=	C54F6.15
C54F6.2	=	C54F6.2
C54F6.3	=	C54F6.3
C54F6.4	=	C54F6.4
C54F6.5	=	C54F6.5
C54F6.6	=	C54F6.6
C54G10.1	=	C54G10.1
C54G10.4	=	C54G10.4
C54G4.2	=	C54G4.2
C54G4.3	=	C54G4.3
C54G4.4	=	C54G4.4
C54G4.5	=	C54G4.5
C54G4.7	=	C54G4.7
C54G4.9	=	C54G4.9
C54G6.1	=	C54G6.1
C54G6.2	=	C54G6.2
C54G6.3	=	C54G6.3
C54G7.1	=	C54G7.1
C54G7.2	=	C54G7.2
C54H2.4	=	C54H2.4
C55A1.1	=	C55A1.1
C55A1.11	=	C55A1.11
C55A1.13	=	C55A1.13
C55A1.15	=	C55A1.15
C55A1.4	=	C55A1.4
C55A1.6	=	C55A1.6
C55A1.7	=	C55A1.7
C55A1.9	=	C55A1.9
C55A6.1	=	C55A6.1
C55A6.10	=	C55A6.10
C55A6.11	=	C55A6.11
C55A6.12	=	C55A6.12
C55A6.3	=	C55A6.3
C55A6.4	=	C55A6.4
C55A6.6	=	C55A6.6
C55A6.7	=	C55A6.7
C55A6.8	=	C55A6.8
C55A6.9	=	C55A6.9
C55B6.1	=	C55B6.1
C55B6.4	=	C55B6.4
C55B6.5	=	C55B6.5
C55B7.10	=	C55B7.10
C55B7.11	=	C55B7.11
C55B7.3	=	C55B7.3
C55C2.3	=	C55C2.3
C55C2.4	=	C55C2.4
C55C3.1	=	C55C3.1
C55C3.2	=	C55C3.2
C55C3.3	=	C55C3.3
C55C3.4	=	C55C3.4
C55C3.5	=	C55C3.5
C55C3.6	=	C55C3.6
C55C3.7	=	C55C3.7
C55C3.8	=	C55C3.8
C55F2.1	=	C55F2.1
C55F2.3	=	C55F2.3
C55H1.1	=	C55H1.1
C56A3.10	=	C56A3.10
C56A3.3	=	C56A3.3
C56A3.4	=	C56A3.4
C56A3.5	=	C56A3.5
C56A3.6	=	C56A3.6
C56A3.8	=	C56A3.8
C56A3.9	=	C56A3.9
C56C10.10	=	C56C10.10
C56C10.11	=	C56C10.11
C56C10.12	=	C56C10.12
C56C10.4	=	C56C10.4
C56C10.6	=	C56C10.6
C56C10.7	=	C56C10.7
C56C10.9	=	C56C10.9
C56E10.3	=	C56E10.3
C56E6.2	=	C56E6.2
C56E6.3	=	C56E6.3
C56E6.4	=	C56E6.4
C56E6.6	=	C56E6.6
C56E6.7	=	C56E6.7
C56G2.1	=	C56G2.1
C56G2.15	=	C56G2.15
C56G2.3	=	C56G2.3
C56G2.4	=	C56G2.4
C56G2.5	=	C56G2.5
C56G2.7	=	C56G2.7
C56G2.9	=	C56G2.9
C56G3.1	=	C56G3.1
C56G3.2	=	C56G3.2
C56G3.t1	=	C56G3.t1
C56G7.2	=	C56G7.2
C56G7.3	=	C56G7.3
C56G7.t1	=	C56G7.t1
C23H4.1	=	cab-1
W03H9.4	=	cacn-1
F54D8.4	=	cah-1
D1022.8	=	cah-2
K05G3.3	=	cah-3
R01E6.3	=	cah-4
R173.1	=	cah-5
T28F2.3	=	cah-6
C13C12.1	=	cal-1
C18E9.1	=	cal-2
M02B7.6	=	cal-3
T07G12.1	=	cal-4
M03F4.7	=	calu-1
C01G6.8	=	cam-1
Y102A5A.1	=	cand-1
D2024.6	=	cap-1
M106.5	=	cap-2
Y18D10A.17	=	car-1
F41G4.2	=	cas-1
C18E3.6	=	cas-2
K07C5.8	=	cash-1
B0034.3	=	casy-1
W01C8.6	=	cat-1
B0432.5	=	cat-2
F32G8.6	=	cat-4
Y105E8A.12	=	catp-1
T13F2.8	=	cav-1
C56A3.7	=	cav-2
ZK546.17	=	cblc-1
K01A2.11	=	cbn-1
R10E11.1	=	cbp-1
CC8.1	=	CC8.1
CC8.2	=	CC8.2
C54D2.5	=	cca-1
T28F2.5	=	ccb-1
W10C8.1	=	ccb-2
ZK1058.4	=	ccdc-47
C16C10.6	=	ccdc-55
Y56A3A.20	=	ccf-1
Y73F8A.6	=	ccg-1
T06D8.6	=	cchl-1
F26E4.9	=	cco-1
Y37D8A.14	=	cco-2
ZC518.3	=	ccr-4
T05C12.7	=	cct-1
T21B10.7	=	cct-2
F54A3.3	=	cct-3
K01C8.10	=	cct-4
C07G2.3	=	cct-5
F01F1.8	=	cct-6
T10B5.5	=	cct-7
Y55F3AR.3	=	cct-8
CD4.1	=	CD4.1
CD4.10	=	CD4.10
CD4.11	=	CD4.11
CD4.3	=	CD4.3
CD4.5	=	CD4.5
CD4.7	=	CD4.7
CD4.8	=	CD4.8
C17G10.4	=	cdc-14
K06A5.7	=	cdc-25.1
F16B4.8	=	cdc-25.2
ZK637.11	=	cdc-25.3
R05H5.2	=	cdc-25.4
B0511.9	=	cdc-26
W08F4.8	=	cdc-37
R07G3.1	=	cdc-42
C06A1.1	=	cdc-48.1
C41C4.8	=	cdc-48.2
K04G2.3	=	cdc-48.3
C43E11.10	=	cdc-6
C47D2.2	=	cdd-1
F49E8.4	=	cdd-2
C15B12.7	=	cdf-1
R10F2.1	=	cdh-1
C45G7.5	=	cdh-10
Y71D11A.1	=	cdh-12
ZK112.7	=	cdh-3
F25F2.2	=	cdh-4
F08B4.2	=	cdh-5
F15B9.7	=	cdh-6
R05H10.6	=	cdh-7
F18F11.3	=	cdh-8
F59C12.1	=	cdh-9
T05G5.3	=	cdk-1
K03E5.3	=	cdk-2
F18H3.5	=	cdk-4
T27E9.3	=	cdk-5
Y39G10AL.3	=	cdk-7
F39H11.3	=	cdk-8
H25P06.2	=	cdk-9
T23F11.3	=	cdka-1
R06F6.1	=	cdl-1
F35E8.11	=	cdr-1
C54D10.1	=	cdr-2
C54D10.2	=	cdr-3
K01D12.11	=	cdr-4
K01D12.14	=	cdr-5
K01D12.12	=	cdr-6
K01D12.13	=	cdr-7
Y54E10A.15	=	cdt-1
CE7X_3.1	=	CE7X_3.1
CE7X_3.2	=	CE7X_3.2
ZK1236.2	=	cec-1
Y47H9C.4	=	ced-1
C09G12.8	=	ced-10
ZK512.3	=	ced-11
Y106G6E.5	=	ced-12
R09F10.9	=	ced-13
Y41D4B.13	=	ced-2
C48D1.2	=	ced-3
C35D10.9	=	ced-4
C02F4.1	=	ced-5
F56D2.7	=	ced-6
C48B4.4	=	ced-7
F08F1.5	=	ced-8
T07C4.8	=	ced-9
F26F4.1	=	cee-1
K02F3.6	=	ceeh-1
K07C5.5	=	ceeh-2
F16H11.4	=	ceh-1
W03A3.1	=	ceh-10
F33D11.4	=	ceh-12
R13A5.5	=	ceh-13
F46C8.5	=	ceh-14
C13G5.1	=	ceh-16
D1007.1	=	ceh-17
ZC64.3	=	ceh-18
F20D12.6	=	ceh-19
C27A12.5	=	ceh-2
F31E3.1	=	ceh-20
T26C11.6	=	ceh-21
F29F11.5	=	ceh-22
ZK652.5	=	ceh-23
F55B12.1	=	ceh-24
K12H4.1	=	ceh-26
F46F3.1	=	ceh-27
K03A11.3	=	ceh-28
C33D12.7	=	ceh-30
C33D12.1	=	ceh-31
W05E10.3	=	ceh-32
C10G8.7	=	ceh-33
C10G8.6	=	ceh-34
C37E2.4	=	ceh-36
C37E2.5	=	ceh-37
F22D3.1	=	ceh-38
T26C11.7	=	ceh-39
F17A2.5	=	ceh-40
T26C11.5	=	ceh-41
C28A5.4	=	ceh-43
Y54F10AM.4	=	ceh-44
ZK993.1	=	ceh-45
C17H12.9	=	ceh-48
F17A9.6	=	ceh-49
C16C2.1	=	ceh-5
K02B12.1	=	ceh-6
F22A3.5	=	ceh-60
C34C6.8	=	ceh-7
ZK265.4	=	ceh-8
Y65B4BR.9	=	ceh-9
C03D6.3	=	cel-1
F52B5.5	=	cep-1
F43G9.11	=	ces-1
ZK909.4	=	ces-2
F56D1.6	=	cex-1
T09A5.1	=	cex-2
F33A8.3	=	cey-1
F46F11.2	=	cey-2
M01E11.5	=	cey-3
Y39A1C.3	=	cey-4
T23D8.8	=	cfi-1
C18C4.2	=	cft-1
F27E11.3	=	cfz-2
C07H6.5	=	cgh-1
Y38C9A.2	=	cgp-1
T27A10.7	=	cgr-1
T06C12.10	=	cgt-1
F20B4.6	=	cgt-2
F59G1.1	=	cgt-3
ZC416.8	=	cha-1
T20G5.1	=	chc-1
T14G8.1	=	chd-3
C55B7.12	=	che-1
C27A7.4	=	che-11
B0024.8	=	che-12
F59C6.7	=	che-13
F56H1.1	=	che-14
F38G1.1	=	che-2
F18C12.1	=	che-3
Y39H10A.7	=	chk-1
Y60A3A.12	=	chk-2
T09B4.10	=	chn-1
C48D1.3	=	cho-1
Y110A7A.13	=	chp-1
T25G3.2	=	chs-1
F48A11.1	=	chs-2
C04F6.3	=	cht-1
F35C8.7	=	chtl-1
F22E12.2	=	chw-1
H14E04.5	=	cic-1
K10D2.3	=	cid-1
C02F5.4	=	cids-1
F36A2.1	=	cids-2
K08F11.3	=	cif-1
ZK1127.7	=	cin-4
F55F8.4	=	cir-1
F44B9.4	=	cit-1.1
F44B9.3	=	cit-1.2
C28D4.2	=	cka-1
C52B9.1	=	cka-2
B0285.8	=	ckb-1
B0285.9	=	ckb-2
B0285.10	=	ckb-3
F22F7.5	=	ckb-4
T27A10.3	=	ckc-1
T05A6.1	=	cki-1
T05A6.2	=	cki-2
C05H8.1	=	ckk-1
T23B3.4	=	ckr-1
Y39A3B.5	=	ckr-2
C09G4.3	=	cks-1
Y47D3A.4	=	cku-70
R07E5.8	=	cku-80
C15C8.2	=	cky-1
C09F12.1	=	clc-1
C01C10.1	=	clc-2
ZK563.4	=	clc-3
T05A10.2	=	clc-4
C01C10.4	=	clc-5
C36B1.1	=	cle-1
F25B4.9	=	clec-1
C03H5.1	=	clec-10
Y53H1A.3	=	clec-100
F15D3.2	=	clec-101
F33E2.3	=	clec-102
T26E3.1	=	clec-103
Y18D10A.10	=	clec-104
Y18D10A.24	=	clec-105
Y18D10A.12	=	clec-106
Y26D4A.4	=	clec-107
Y26D4A.6	=	clec-108
F17B5.3	=	clec-109
C54C8.7	=	clec-11
F17B5.5	=	clec-110
Y71A12B.5	=	clec-111
Y71A12B.6	=	clec-112
F47G4.1	=	clec-113
C49A1.9	=	clec-114
C49A1.6	=	clec-115
K04H8.1	=	clec-116
B0432.12	=	clec-117
W04H10.4	=	clec-118
F47F6.5	=	clec-119
T27F6.2	=	clec-12
F29A7.7	=	clec-120
Y25C1A.4	=	clec-121
Y25C1A.3	=	clec-122
Y25C1A.1	=	clec-123
C17F4.1	=	clec-124
W09G10.6	=	clec-125
W09G10.5	=	clec-126
W10G11.5	=	clec-127
W10G11.6	=	clec-128
W10G11.15	=	clec-129
H16D19.1	=	clec-13
W10G11.14	=	clec-130
W10G11.7	=	clec-131
W10G11.13	=	clec-132
W10G11.12	=	clec-133
W10G11.11	=	clec-134
C16A11.8	=	clec-135
F35D11.7	=	clec-136
F35D11.8	=	clec-137
F35D11.9	=	clec-138
F35D11.10	=	clec-139
H16D19.2	=	clec-14
T05A7.2	=	clec-140
EEED8.11	=	clec-141
K01C8.8	=	clec-142
ZK673.9	=	clec-143
T27D12.3	=	clec-144
Y48E1B.16	=	clec-145
Y48E1B.9	=	clec-146
C04H5.2	=	clec-147
F40G9.10	=	clec-148
K02F3.5	=	clec-149
T07D10.4	=	clec-15
R06B10.3	=	clec-150
F10F2.7	=	clec-151
F10F2.6	=	clec-152
F10F2.8	=	clec-153
F10F2.5	=	clec-154
T04A8.3	=	clec-155
F26A1.11	=	clec-156
F26A1.12	=	clec-157
R13F6.8	=	clec-158
R13F6.2	=	clec-159
T07D10.5	=	clec-16
F09G8.8	=	clec-160
F58A4.5	=	clec-161
C07A9.1	=	clec-162
Y39A1B.1	=	clec-163
Y55F3C.5	=	clec-164
F38A1.10	=	clec-165
F38A1.5	=	clec-166
F38A1.4	=	clec-167
F38A1.7	=	clec-168
F38A1.14	=	clec-169
E03H4.10	=	clec-17
F38A1.1	=	clec-170
Y77E11A.9	=	clec-171
K03H6.7	=	clec-172
T26C12.6	=	clec-173
Y46C8AL.2	=	clec-174
R08C7.6	=	clec-175
E03H12.3	=	clec-176
E03H12.2	=	clec-177
T19E7.1	=	clec-178
C42D4.11	=	clec-179
F56H6.8	=	clec-18
F32E10.3	=	clec-180
Y59H11AR.5	=	clec-181
C33D9.2	=	clec-182
T20D3.1	=	clec-183
F08G5.7	=	clec-184
C25G4.1	=	clec-185
ZK896.7	=	clec-186
ZK896.6	=	clec-187
M199.3	=	clec-188
M199.6	=	clec-189
F36H5.6	=	clec-19
M199.4	=	clec-190
F38C2.6	=	clec-191
Y116A8A.1	=	clec-192
Y116A8A.3	=	clec-193
Y116A8A.8	=	clec-194
Y116A8C.21	=	clec-195
F26D10.12	=	clec-196
C49C3.12	=	clec-197
C49C3.13	=	clec-198
C30H6.1	=	clec-199
B0454.7	=	clec-2
T07H3.5	=	clec-20
C30H6.11	=	clec-200
C30H6.3	=	clec-201
C30H6.4	=	clec-202
Y50D4B.5	=	clec-203
Y46H3B.2	=	clec-204
Y46H3B.1	=	clec-205
F59A7.1	=	clec-206
F36F12.5	=	clec-207
F36F12.6	=	clec-208
Y19D10A.9	=	clec-209
T07H3.4	=	clec-21
Y73C8C.2	=	clec-210
F19F10.6	=	clec-211
F19F10.7	=	clec-212
C50E3.3	=	clec-213
C50E3.1	=	clec-214
C50E3.14	=	clec-215
F26D11.5	=	clec-216
F26D11.9	=	clec-217
W02D7.2	=	clec-218
W02D7.10	=	clec-219
F49A5.3	=	clec-22
D1054.7	=	clec-220
F17C11.5	=	clec-221
C03E10.6	=	clec-222
C03E10.5	=	clec-223
ZK863.9	=	clec-224
B0365.5	=	clec-225
R10D12.5	=	clec-226
F08H9.5	=	clec-227
H02K04.2	=	clec-228
H02K04.1	=	clec-229
T20B3.8	=	clec-23
C29F3.5	=	clec-230
C29F3.4	=	clec-231
F36G9.11	=	clec-232
F21H7.4	=	clec-233
F26D2.12	=	clec-234
F36D3.10	=	clec-235
Y70C5C.5	=	clec-236
Y102A5C.7	=	clec-237
Y102A5C.17	=	clec-238
Y102A5C.16	=	clec-239
F49A5.4	=	clec-24
F49H6.1	=	clec-240
F49H6.2	=	clec-241
Y68A4B.2	=	clec-242
Y68A4B.1	=	clec-243
T27C5.7	=	clec-244
C31G12.2	=	clec-245
F16H6.2	=	clec-246
Y51A2A.1	=	clec-247
Y51A2A.11	=	clec-248
Y51A2A.7	=	clec-249
T20B3.15	=	clec-25
F11D11.14	=	clec-250
F11D11.8	=	clec-251
F11D11.7	=	clec-252
F11D11.11	=	clec-253
F11D11.5	=	clec-254
F11D11.1	=	clec-255
Y17D7B.6	=	clec-256
Y17D7B.8	=	clec-257
M162.2	=	clec-258
M162.1	=	clec-259
T20B3.12	=	clec-26
Y60A3A.2	=	clec-260
ZC15.6	=	clec-261
ZC15.2	=	clec-262
F26F2.6	=	clec-263
F31D4.4	=	clec-264
M02F4.7	=	clec-265
C25B8.4	=	clec-266
Y102A5B.1	=	clec-27
F49A5.5	=	clec-28
T25E12.9	=	clec-29
C41H7.7	=	clec-3
T20B3.11	=	clec-30
F49A5.2	=	clec-31
F49A5.9	=	clec-32
F49A5.7	=	clec-33
T25E12.8	=	clec-34
Y102A5B.2	=	clec-35
T20B3.16	=	clec-36
Y102A5B.3	=	clec-37
T25E12.10	=	clec-38
T25E12.7	=	clec-39
Y38E10A.5	=	clec-4
T20B3.13	=	clec-40
B0365.6	=	clec-41
F16H6.1	=	clec-42
R07C3.1	=	clec-43
R07C3.12	=	clec-44
F07C4.2	=	clec-45
F07C4.9	=	clec-46
T09F5.9	=	clec-47
C14A6.1	=	clec-48
W04E12.6	=	clec-49
C35D10.14	=	clec-5
W04E12.8	=	clec-50
B0218.6	=	clec-51
B0218.8	=	clec-52
T03F1.10	=	clec-53
F08H9.8	=	clec-54
F08H9.9	=	clec-55
F08H9.7	=	clec-56
F08H9.6	=	clec-57
ZK666.3	=	clec-58
ZK666.5	=	clec-59
C35D10.15	=	clec-6
ZK666.6	=	clec-60
ZK666.7	=	clec-61
F35C5.5	=	clec-62
F35C5.6	=	clec-63
F35C5.7	=	clec-64
F35C5.8	=	clec-65
F35C5.9	=	clec-66
F56D6.2	=	clec-67
F56D6.1	=	clec-68
F56D6.15	=	clec-69
F10G2.3	=	clec-7
Y46C8AL.3	=	clec-70
Y46C8AL.4	=	clec-71
Y46C8AL.5	=	clec-72
Y46C8AL.1	=	clec-73
Y46C8AL.8	=	clec-74
Y46C8AL.9	=	clec-75
Y46C8AR.1	=	clec-76
Y46C8AR.3	=	clec-77
F47C12.2	=	clec-78
F47C12.4	=	clec-79
Y38E10A.4	=	clec-8
Y54G2A.39	=	clec-80
Y54G2A.9	=	clec-81
Y54G2A.8	=	clec-82
Y54G2A.14	=	clec-83
Y54G2A.33	=	clec-84
Y54G2A.6	=	clec-85
C54D1.2	=	clec-86
C25A1.8	=	clec-87
K10B2.3	=	clec-88
C09D1.2	=	clec-89
Y70C5C.2	=	clec-9
F57C9.2	=	clec-90
ZK858.3	=	clec-91
Y52B11A.5	=	clec-92
ZK39.4	=	clec-93
ZK39.3	=	clec-94
ZK39.2	=	clec-95
ZK39.5	=	clec-96
ZK39.6	=	clec-97
ZK39.7	=	clec-98
ZK39.8	=	clec-99
T27D12.2	=	clh-1
B0491.8	=	clh-2
E04F6.11	=	clh-3
T06F4.2	=	clh-4
C07H4.2	=	clh-5
R07B7.1	=	clh-6
T05B11.3	=	clic-1
ZC395.2	=	clk-1
C07H6.6	=	clk-2
F07B10.1	=	cln-3.1
C01G8.2	=	cln-3.2
ZC190.1	=	cln-3.3
C06G4.2	=	clp-1
T04A8.16	=	clp-2
Y47H10A.1	=	clp-3
Y39A3CL.5	=	clp-4
Y77E11A.10	=	clp-6
Y77E11A.11	=	clp-7
ZK970.2	=	clpp-1
F56D1.4	=	clr-1
R107.6	=	cls-2
F55H2.6	=	clu-1
C50F7.2	=	clx-1
T21H3.3	=	cmd-1
K07A9.2	=	cmk-1
F55C10.1	=	cnb-1
R09B5.2	=	cnc-1
VK10D6R.1	=	cnc-10
R09B5.13	=	cnc-11
R09B5.3	=	cnc-2
R09B5.8	=	cnc-3
R09B5.9	=	cnc-4
R09B5.10	=	cnc-5
Y46E12A.1	=	cnc-6
F53H2.2	=	cnc-7
F41E7.8	=	cnc-8
R13D7.11	=	cnc-9
C34E10.7	=	cnd-1
F14H8.6	=	cng-1
F38E11.12	=	cng-3
R01H10.8	=	cnk-1
Y17G7B.15	=	cnt-1
Y39A1A.15	=	cnt-2
ZK632.6	=	cnx-1
C52B9.3	=	coel-1
C48E7.5	=	cof-2
R03C1.3	=	cog-1
Y54E10A.2	=	cogc-1
C06G3.10	=	cogc-2
Y71F9AM.4	=	cogc-3
Y51H7C.6	=	cogc-4
C43E11.1	=	cogc-5
K07C11.9	=	cogc-6
R02D3.2	=	cogc-8
K08A8.3	=	coh-1
F08H9.1	=	coh-3
B0222.8	=	col-10
K02D7.3	=	col-101
C18H7.3	=	col-102
F56B3.1	=	col-103
F58F6.1	=	col-104
F58F6.2	=	col-105
Y77E11A.15	=	col-106
C34H4.4	=	col-107
Y41D4A.2	=	col-108
Y38C1BA.3	=	col-109
F19C7.7	=	col-110
F29B9.9	=	col-111
Y73B6BL.34	=	col-112
C34D4.15	=	col-113
D2024.8	=	col-114
Y42H9B.1	=	col-115
F17E9.1	=	col-116
T28C6.4	=	col-117
T11B7.3	=	col-118
C53B4.5	=	col-119
F15H10.1	=	col-12
Y11D7A.11	=	col-120
F56D5.1	=	col-121
T05A1.2	=	col-122
W08D2.6	=	col-123
C24F3.6	=	col-124
C29F4.1	=	col-125
F54D1.2	=	col-126
F54D1.3	=	col-127
F12F6.9	=	col-128
M18.1	=	col-129
F15H10.2	=	col-13
F08G5.4	=	col-130
C39E9.3	=	col-131
C39E9.9	=	col-132
F52B11.4	=	col-133
M199.5	=	col-135
Y51H4A.28	=	col-136
Y51H4A.9	=	col-137
C52D10.13	=	col-138
F41F3.4	=	col-139
C46A5.3	=	col-14
F26F12.1	=	col-140
T15B7.5	=	col-141
T15B7.4	=	col-142
T15B7.3	=	col-143
B0222.6	=	col-144
B0222.7	=	col-145
T06E4.6	=	col-146
T06E4.4	=	col-147
C12D8.8	=	col-148
B0024.1	=	col-149
B0024.2	=	col-150
AC3.6	=	col-151
F32G8.5	=	col-152
F17C11.3	=	col-153
F55C10.2	=	col-154
F55C10.3	=	col-155
F57B7.3	=	col-156
T11F9.9	=	col-157
D2023.7	=	col-158
F57B1.3	=	col-159
F57B1.4	=	col-160
C50B6.4	=	col-161
Y2H9A.3	=	col-162
F46B3.17	=	col-163
T21D9.1	=	col-164
F14H12.1	=	col-165
T07H6.3	=	col-166
T10E10.2	=	col-167
T10E10.1	=	col-168
T10E10.5	=	col-169
F11G11.10	=	col-17
T10E10.6	=	col-170
T10E10.7	=	col-171
F38B6.5	=	col-172
F41C6.5	=	col-173
F46C8.2	=	col-174
C35B8.1	=	col-175
ZC373.7	=	col-176
F59F3.2	=	col-177
C34F6.2	=	col-178
C34F6.3	=	col-179
C44C10.1	=	col-180
W03G11.1	=	col-181
R09A8.4	=	col-182
F02D10.1	=	col-183
F15A2.1	=	col-184
H06A10.2	=	col-185
E03G2.4	=	col-186
C30F2.1	=	col-187
ZK1193.1	=	col-19
W01B6.7	=	col-2
F11G11.11	=	col-20
T28C6.6	=	col-3
F36A4.6	=	col-33
F36A4.10	=	col-34
C15A11.1	=	col-35
C27H5.5	=	col-36
ZK863.2	=	col-37
F54C9.4	=	col-38
C09G5.4	=	col-39
T13B5.4	=	col-40
T10B10.1	=	col-41
ZC513.8	=	col-43
F54B11.2	=	col-44
F53G12.7	=	col-45
Y18H1A.13	=	col-46
Y18H1A.12	=	col-47
Y54E10BL.2	=	col-48
K09H9.3	=	col-49
T28F2.6	=	col-50
T28F2.8	=	col-51
D1007.2	=	col-52
M01A12.1	=	col-53
F33D11.3	=	col-54
T05E7.2	=	col-55
T08B2.2	=	col-56
F26B1.4	=	col-58
F22D6.10	=	col-60
C01H6.1	=	col-61
C15A11.6	=	col-62
ZK265.2	=	col-63
F52F12.2	=	col-64
K08C9.4	=	col-65
F15D3.3	=	col-66
C50D2.4	=	col-68
K01A2.7	=	col-69
C15A11.5	=	col-7
H17B01.2	=	col-70
Y49F6B.10	=	col-71
W09G10.1	=	col-72
F11G11.12	=	col-73
ZK1248.2	=	col-74
K03H9.2	=	col-75
M110.1	=	col-76
M195.1	=	col-77
W07A12.5	=	col-78
C09G5.3	=	col-79
F11H8.3	=	col-8
C09G5.5	=	col-80
F38A3.1	=	col-81
F33A8.9	=	col-83
K12D12.3	=	col-84
T21B4.2	=	col-85
Y81G3A.5	=	col-86
Y39G8C.4	=	col-87
W05G11.3	=	col-88
F17C8.2	=	col-89
F54B11.1	=	col-9
C29E4.1	=	col-90
F09G8.6	=	col-91
W05B2.6	=	col-92
W05B2.5	=	col-93
W05B2.1	=	col-94
Y41C4A.16	=	col-95
Y41C4A.19	=	col-96
ZK1010.7	=	col-97
F14F7.1	=	col-98
F29C4.8	=	col-99
C44B9.5	=	com-1
C24A11.9	=	coq-1
F57B9.4	=	coq-2
Y57G11C.11	=	coq-3
T03F1.2	=	coq-4
ZK652.9	=	coq-5
K07B1.2	=	coq-6
C35D10.4	=	coq-8
R01H10.3	=	cor-1
F54C8.2	=	cpar-1
C40H1.1	=	cpb-1
C30B5.3	=	cpb-2
B0414.5	=	cpb-3
F28C6.3	=	cpf-1
F56A8.6	=	cpf-2
C07G2.1	=	cpg-1
B0280.5	=	cpg-2
R06C7.4	=	cpg-3
C10F3.1	=	cpg-4
K09E4.6	=	cpg-7
K03B4.7	=	cpg-8
Y67D8C.8	=	cpg-9
K08B4.6	=	cpi-1
R01B10.1	=	cpi-2
F38E11.3	=	cpin-1
T03E6.7	=	cpl-1
F43G9.9	=	cpn-1
D1069.2	=	cpn-2
F28H1.2	=	cpn-3
F49D11.8	=	cpn-4
C52E4.1	=	cpr-1
F36D3.9	=	cpr-2
T10H4.12	=	cpr-3
F44C4.3	=	cpr-4
W07B8.5	=	cpr-5
C25B8.3	=	cpr-6
C41D11.8	=	cps-6
Y76B12C.7	=	cpsf-1
F09G2.4	=	cpsf-2
Y67H2A.1	=	cpsf-3
F11A10.8	=	cpsf-4
Y46G5A.17	=	cpt-1
R07H5.2	=	cpt-2
Y48G9A.10	=	cpt-3
K11D12.4	=	cpt-4
F09F3.9	=	cpt-5
W01A11.5	=	cpt-6
Y73E7A.4	=	cpx-1
K03A11.2	=	cpx-2
F32B5.8	=	cpz-1
M04G12.2	=	cpz-2
F11C7.4	=	crb-1
Y41C4A.4	=	crh-1
B0024.14	=	crm-1
K07G5.1	=	crml-1
Y47G6A.8	=	crn-1
CD4.2	=	crn-2
C14A4.4	=	crn-3
AH9.2	=	crn-4
C14A4.5	=	crn-5
K04H4.6	=	crn-6
Y32F6B.3	=	crp-1
Y23H5A.7	=	crs-1
Y23H5A.1	=	crs-2
Y38A10A.5	=	crt-1
F53H4.1	=	csb-1
Y48E1B.12	=	csc-1
Y48G1C.2	=	csk-1
Y59A8A.1	=	csn-1
B0025.2	=	csn-2
Y38C1AA.2	=	csn-3
Y55F3AM.15	=	csn-4
B0547.1	=	csn-5
Y67H2A.6	=	csn-6
Y106G6E.6	=	csnk-1
Y48E1B.13	=	csp-1
Y73B6BL.7	=	csp-2
Y47H9C.6	=	csp-3
F40E10.3	=	csq-1
F20D12.1	=	csr-1
F14H12.4	=	cst-1
C24A8.4	=	cst-2
F49E10.5	=	ctbp-1
cTel3X.1	=	cTel3X.1
cTel55X.1	=	cTel55X.1
cTel7X.1	=	cTel7X.1
H06O01.3	=	ctg-1
T13H5.2	=	ctg-2
Y54G11A.6	=	ctl-1
Y54G11A.5	=	ctl-2
Y54G11A.13	=	ctl-3
Y23H5A.5	=	ctn-1
C41C4.7	=	ctns-1
T20G5.2	=	cts-1
Y76A2A.2	=	cua-1
ZK652.11	=	cuc-1
D2045.6	=	cul-1
ZK520.4	=	cul-2
Y108G3AL.1	=	cul-3
F45E12.3	=	cul-4
ZK856.1	=	cul-5
K08E7.7	=	cul-6
F25D7.1	=	cup-2
C02C2.3	=	cup-4
R13A5.1	=	cup-5
C47G2.1	=	cut-1
F22B5.3	=	cut-3
E04D5.3	=	cut-4
R07E3.3	=	cut-5
M142.2	=	cut-6
ZK353.7	=	cutc-1
C07H6.8	=	cux-7
K10B4.6	=	cwn-1
W01B6.1	=	cwn-2
C37H5.10	=	cwp-1
C37H5.11	=	cwp-2
C37H5.4	=	cwp-3
K11D12.1	=	cwp-4
F48C11.2	=	cwp-5
F59H6.7	=	cya-2
ZC168.4	=	cyb-1
Y43E12A.1	=	cyb-2.1
H31G24.4	=	cyb-2.2
T06E6.2	=	cyb-3
C54G4.8	=	cyc-1
E04A4.7	=	cyc-2.1
ZC116.2	=	cyc-2.2
Y38F1A.5	=	cyd-1
C37A2.4	=	cye-1
Y49F6B.1	=	cyh-1
F11H8.4	=	cyk-1
ZK328.1	=	cyk-3
K08E3.6	=	cyk-4
C52E4.6	=	cyl-1
F40F12.5	=	cyld-1
Y49A3A.5	=	cyn-1
B0252.4	=	cyn-10
T01B7.4	=	cyn-11
C34D4.12	=	cyn-12
Y116A8C.34	=	cyn-13
Y87G2A.6	=	cyn-15
Y17G7B.9	=	cyn-16
ZC250.1	=	cyn-17
ZK520.5	=	cyn-2
Y75B12B.5	=	cyn-3
F59E10.2	=	cyn-4
F31C3.1	=	cyn-5
F42G9.2	=	cyn-6
Y75B12B.2	=	cyn-7
D1009.2	=	cyn-8
T27D1.1	=	cyn-9
T10B9.8	=	cyp-13A1
ZK1320.4	=	cyp-13A10
F14F7.2	=	cyp-13A11
F14F7.3	=	cyp-13A12
T10B9.7	=	cyp-13A2
T10B9.5	=	cyp-13A3
T10B9.1	=	cyp-13A4
T10B9.2	=	cyp-13A5
T10B9.3	=	cyp-13A6
T10B9.10	=	cyp-13A7
T10B9.4	=	cyp-13A8
T10B9.6	=	cyp-13A9
F02C12.5	=	cyp-13B1
K06G5.2	=	cyp-13B2
K09A11.2	=	cyp-14A1
K09A11.3	=	cyp-14A2
K09A11.4	=	cyp-14A3
R04D3.1	=	cyp-14A4
F08F3.7	=	cyp-14A5
B0304.3	=	cyp-23A1
C36A4.1	=	cyp-25A1
C36A4.2	=	cyp-25A2
C36A4.3	=	cyp-25A3
C36A4.6	=	cyp-25A4
F42A6.4	=	cyp-25A5
K06B9.1	=	cyp-25A6
C44C10.2	=	cyp-29A1
T19B10.1	=	cyp-29A2
Y38C9B.1	=	cyp-29A3
B0331.1	=	cyp-29A4
C01F6.3	=	cyp-31A1
H02I12.8	=	cyp-31A2
Y17G9B.3	=	cyp-31A3
Y62E10A.15	=	cyp-31A5
C26F1.2	=	cyp-32A1
Y5H2B.5	=	cyp-32B1
C12D5.7	=	cyp-33A1
C25E10.2	=	cyp-33B1
C45H4.2	=	cyp-33C1
Y49C4A.9	=	cyp-33C11
Y5H2B.6	=	cyp-33C12
C45H4.17	=	cyp-33C2
F41B5.4	=	cyp-33C3
F44C8.1	=	cyp-33C4
F41B5.3	=	cyp-33C5
F41B5.7	=	cyp-33C6
F41B5.2	=	cyp-33C7
R08F11.3	=	cyp-33C8
C50H11.15	=	cyp-33C9
K05D4.4	=	cyp-33D1
Y17D7A.4	=	cyp-33D3
C49C8.4	=	cyp-33E1
F42A9.5	=	cyp-33E2
F42A9.4	=	cyp-33E3
T10H4.10	=	cyp-34A1
B0213.16	=	cyp-34A10
T10H4.11	=	cyp-34A2
C41G6.1	=	cyp-34A3
T09H2.1	=	cyp-34A4
B0213.10	=	cyp-34A5
B0213.11	=	cyp-34A6
B0213.12	=	cyp-34A7
B0213.14	=	cyp-34A8
B0213.15	=	cyp-34A9
C03G6.14	=	cyp-35A1
C03G6.15	=	cyp-35A2
K09D9.2	=	cyp-35A3
C49G7.8	=	cyp-35A4
K07C6.5	=	cyp-35A5
K07C6.4	=	cyp-35B1
K07C6.3	=	cyp-35B2
K07C6.2	=	cyp-35B3
C06B3.3	=	cyp-35C1
F14H3.10	=	cyp-35D1
F14H3.13	=	cyp-35D2
C34B7.3	=	cyp-36A1
F01D5.9	=	cyp-37A1
F28G4.1	=	cyp-37B1
Y80D3A.5	=	cyp-42A1
E03E2.1	=	cyp-43A1
ZK177.5	=	cyp-44A1
F20D12.4	=	czw-1
D1005.1	=	D1005.1
D1005.2	=	D1005.2
D1005.3	=	D1005.3
D1005.4	=	D1005.4
D1005.5	=	D1005.5
D1005.6	=	D1005.6
D1005.t1	=	D1005.t1
D1007.10	=	D1007.10
D1007.13	=	D1007.13
D1007.15	=	D1007.15
D1007.16	=	D1007.16
D1007.18	=	D1007.18
D1007.19	=	D1007.19
D1007.20	=	D1007.20
D1007.3	=	D1007.3
D1007.4	=	D1007.4
D1007.5	=	D1007.5
D1007.8	=	D1007.8
D1007.9	=	D1007.9
D1009.1	=	D1009.1
D1009.3	=	D1009.3
D1009.t1	=	D1009.t1
D1009.t2	=	D1009.t2
D1014.2	=	D1014.2
D1014.4	=	D1014.4
D1014.5	=	D1014.5
D1014.6	=	D1014.6
D1014.7	=	D1014.7
D1022.2	=	D1022.2
D1022.3	=	D1022.3
D1022.4	=	D1022.4
D1022.5	=	D1022.5
D1022.9	=	D1022.9
D1025.1	=	D1025.1
D1025.10	=	D1025.10
D1025.2	=	D1025.2
D1037.1	=	D1037.1
D1037.5	=	D1037.5
D1043.1	=	D1043.1
D1044.1	=	D1044.1
D1044.2	=	D1044.2
D1044.4	=	D1044.4
D1044.5	=	D1044.5
D1044.6	=	D1044.6
D1044.7	=	D1044.7
D1046.1	=	D1046.1
D1046.2	=	D1046.2
D1046.3	=	D1046.3
D1046.4	=	D1046.4
D1046.5	=	D1046.5
D1046.6	=	D1046.6
D1046.t1	=	D1046.t1
D1053.2	=	D1053.2
D1053.3	=	D1053.3
D1053.4	=	D1053.4
D1054.1	=	D1054.1
D1054.10	=	D1054.10
D1054.11	=	D1054.11
D1054.14	=	D1054.14
D1054.17	=	D1054.17
D1054.3	=	D1054.3
D1054.4	=	D1054.4
D1054.5	=	D1054.5
D1054.6	=	D1054.6
D1054.8	=	D1054.8
D1054.9	=	D1054.9
D1065.1	=	D1065.1
D1065.2	=	D1065.2
D1065.3	=	D1065.3
D1069.1	=	D1069.1
D1069.3	=	D1069.3
D1069.4	=	D1069.4
D1079.1	=	D1079.1
D1081.1	=	D1081.1
D1081.10	=	D1081.10
D1081.11	=	D1081.11
D1081.3	=	D1081.3
D1081.4	=	D1081.4
D1081.5	=	D1081.5
D1081.6	=	D1081.6
D1081.7	=	D1081.7
D1081.8	=	D1081.8
D1081.9	=	D1081.9
D1086.1	=	D1086.1
D1086.10	=	D1086.10
D1086.11	=	D1086.11
D1086.12	=	D1086.12
D1086.17	=	D1086.17
D1086.18	=	D1086.18
D1086.19	=	D1086.19
D1086.2	=	D1086.2
D1086.20	=	D1086.20
D1086.3	=	D1086.3
D1086.4	=	D1086.4
D1086.5	=	D1086.5
D1086.6	=	D1086.6
D1086.7	=	D1086.7
D1086.8	=	D1086.8
D1086.9	=	D1086.9
D2005.1	=	D2005.1
D2005.3	=	D2005.3
D2005.4	=	D2005.4
D2005.6	=	D2005.6
D2007.1	=	D2007.1
D2007.2	=	D2007.2
D2007.3	=	D2007.3
D2007.4	=	D2007.4
D2013.11	=	D2013.11
D2013.3	=	D2013.3
D2013.6	=	D2013.6
D2021.4	=	D2021.4
D2021.8	=	D2021.8
D2023.1	=	D2023.1
D2023.3	=	D2023.3
D2023.4	=	D2023.4
D2023.5	=	D2023.5
D2023.6	=	D2023.6
D2023.8	=	D2023.8
D2024.1	=	D2024.1
D2024.10	=	D2024.10
D2024.2	=	D2024.2
D2024.4	=	D2024.4
D2024.5	=	D2024.5
D2030.1	=	D2030.1
D2030.11	=	D2030.11
D2030.12	=	D2030.12
D2030.2	=	D2030.2
D2030.3	=	D2030.3
D2030.4	=	D2030.4
D2030.7	=	D2030.7
D2030.8	=	D2030.8
D2045.2	=	D2045.2
D2045.5	=	D2045.5
D2045.7	=	D2045.7
D2045.8	=	D2045.8
D2045.9	=	D2045.9
D2062.1	=	D2062.1
D2062.4	=	D2062.4
D2062.5	=	D2062.5
D2062.6	=	D2062.6
D2062.7	=	D2062.7
D2063.1	=	D2063.1
D2063.2	=	D2063.2
D2063.3	=	D2063.3
D2063.4	=	D2063.4
D2085.3	=	D2085.3
D2085.4	=	D2085.4
D2085.5	=	D2085.5
D2085.6	=	D2085.6
D2085.7	=	D2085.7
D2089.2	=	D2089.2
D2089.3	=	D2089.3
D2092.1	=	D2092.1
D2092.10	=	D2092.10
D2092.4	=	D2092.4
D2092.5	=	D2092.5
D2092.6	=	D2092.6
D2092.8	=	D2092.8
D2096.1	=	D2096.1
D2096.10	=	D2096.10
D2096.11	=	D2096.11
D2096.12	=	D2096.12
D2096.13	=	D2096.13
D2096.14	=	D2096.14
D2096.3	=	D2096.3
D2096.5	=	D2096.5
D2096.6	=	D2096.6
D2096.7	=	D2096.7
D2096.8	=	D2096.8
D2096.9	=	D2096.9
M110.5	=	dab-1
B0412.1	=	dac-1
F57B10.10	=	dad-1
F29C4.1	=	daf-1
F23B2.4	=	daf-10
B0240.3	=	daf-11
F11A1.3	=	daf-12
F01G10.8	=	daf-14
C10C5.6	=	daf-15
R13H8.1	=	daf-16
T07A9.6	=	daf-18
F33H1.1	=	daf-19
Y55D5A.5	=	daf-2
C47E8.5	=	daf-21
Y116F11B.1	=	daf-28
F25E2.5	=	daf-3
C12D8.5	=	daf-36
C05D2.1	=	daf-4
W01G7.1	=	daf-5
F31F6.5	=	daf-6
B0412.2	=	daf-7
R05D11.1	=	daf-8
T13C5.1	=	daf-9
M03A1.7	=	dao-2
K07E3.3	=	dao-3
ZC373.6	=	dao-4
C25A1.10	=	dao-5
T05G5.12	=	dao-6
C14A4.2	=	dap-3
K12C11.4	=	dapk-1
T23G5.5	=	dat-1
F56D1.7	=	daz-1
T25F10.2	=	dbl-1
C55B7.8	=	dbr-1
DC2.3	=	DC2.3
DC2.5	=	DC2.5
DC2.8	=	DC2.8
Y55F3AM.12	=	dcap-1
F52G2.1	=	dcap-2
H38K22.2	=	dcn-1
C26C6.5	=	dcp-66
K12H4.8	=	dcr-1
Y113G7A.9	=	dcs-1
C14F5.1	=	dct-1
Y38H6C.5	=	dct-10
W06B11.3	=	dct-11
Y57A10C.7	=	dct-12
Y116A8C.17	=	dct-13
Y38H6C.3	=	dct-14
W08D2.3	=	dct-15
Y38H6C.1	=	dct-16
F35E12.7	=	dct-17
F58G1.4	=	dct-18
C32H11.13	=	dct-19
C54D10.7	=	dct-3
F07F6.5	=	dct-5
F25B5.1	=	dct-6
F15E6.8	=	dct-7
F56D6.10	=	dct-8
W03F11.3	=	dct-9
M18.5	=	ddb-1
F59E12.10	=	ddl-1
Y48E1B.1	=	ddl-2
Y54G11A.8	=	ddl-3
Y39A3CR.4	=	ddp-1
C25F6.4	=	ddr-1
F11D5.3	=	ddr-2
T07D4.4	=	ddx-19
F01F1.7	=	ddx-23
ZC477.9	=	deb-1
C47C12.6	=	deg-1
K03B8.9	=	deg-3
E02H4.1	=	del-1
F58G6.6	=	del-2
F26A3.6	=	del-3
T28B8.5	=	del-4
F44G4.8	=	dep-1
Y65B4BL.2	=	deps-1
T26H10.1	=	des-2
C09E10.2	=	dgk-1
F46H6.2	=	dgk-2
F54G8.2	=	dgk-3
F42A9.1	=	dgk-4
K06A1.6	=	dgk-5
T21B6.1	=	dgn-1
F56C3.6	=	dgn-2
F07G6.1	=	dgn-3
DH11.1	=	DH11.1
DH11.2	=	DH11.2
DH11.4	=	DH11.4
DH11.5	=	DH11.5
T21E12.4	=	dhc-1
R06C7.3	=	dhp-1
C47E12.8	=	dhp-2
C01G8.3	=	dhs-1
Y39A1A.11	=	dhs-11
K08F4.9	=	dhs-12
F36H9.3	=	dhs-13
R05D8.8	=	dhs-14
R05D8.10	=	dhs-15
C10F3.2	=	dhs-16
F29G9.6	=	dhs-17
C45B11.3	=	dhs-18
T11F9.11	=	dhs-19
F55A12.4	=	dhs-2
F35B12.2	=	dhs-20
R11D1.11	=	dhs-21
C15H11.4	=	dhs-22
R08H2.1	=	dhs-23
Y60A3A.10	=	dhs-24
F09E10.3	=	dhs-25
ZK816.5	=	dhs-26
C04F6.5	=	dhs-27
M03A8.1	=	dhs-28
F27D9.6	=	dhs-29
T02E1.5	=	dhs-3
T25G12.7	=	dhs-30
T04B2.6	=	dhs-31
T05F1.10	=	dhs-4
F56D1.5	=	dhs-5
C17G10.8	=	dhs-6
E04F6.7	=	dhs-7
K10H10.3	=	dhs-8
Y32H12A.3	=	dhs-9
F08B4.1	=	dic-1
C18D1.1	=	die-1
F49E8.5	=	dif-1
K07E12.1	=	dig-1
C18A11.7	=	dim-1
F07A11.6	=	din-1
C04G2.6	=	dis-3
R01H10.1	=	div-1
B0432.2	=	djr-1.1
C49G7.11	=	djr-1.2
W09C5.5	=	dkf-1
T25E12.4	=	dkf-2
T26A5.9	=	dlc-1
M18.2	=	dlc-2
Y10G11A.2	=	dlc-3
Y10G11A.3	=	dlc-4
Y73B6BL.43	=	dlc-5
Y106G6G.3	=	dlc-6
C25F6.2	=	dlg-1
C39E9.14	=	dli-1
F33E2.2	=	dlk-1
Y80D3A.3	=	dlx-1
Y43F8C.10	=	dmd-3
C27C12.6	=	dmd-4
F10C1.5	=	dmd-5
F13G11.1	=	dmd-6
F43G6.1	=	dna-2
ZK593.5	=	dnc-1
C28H8.12	=	dnc-2
B0035.14	=	dnj-1
F22B7.5	=	dnj-10
F38A5.13	=	dnj-11
F39B2.10	=	dnj-12
F54D5.8	=	dnj-13
K02G10.8	=	dnj-14
K08D10.2	=	dnj-15
R74.4	=	dnj-16
T03F6.2	=	dnj-17
T04A8.9	=	dnj-18
T05C3.5	=	dnj-19
B0035.2	=	dnj-2
T15H9.7	=	dnj-20
T19B4.4	=	dnj-21
T23B12.7	=	dnj-22
T24H10.3	=	dnj-23
W03A5.7	=	dnj-24
W07A8.3	=	dnj-25
Y39C12A.8	=	dnj-26
Y47H9C.5	=	dnj-27
Y54E10BL.4	=	dnj-28
Y63D3A.6	=	dnj-29
C01G10.12	=	dnj-3
Y71F9B.16	=	dnj-30
C01G8.4	=	dnj-4
C04A2.7	=	dnj-5
C55B6.2	=	dnj-7
C56C10.13	=	dnj-8
F11G11.7	=	dnj-9
K10D11.1	=	dod-17
C54G4.6	=	dod-18
ZK6.10	=	dod-19
B0554.6	=	dod-20
C32H11.10	=	dod-21
F55G11.5	=	dod-22
F49E12.2	=	dod-23
C32H11.12	=	dod-24
C24B9.9	=	dod-3
T20G5.7	=	dod-6
F33H2.1	=	dog-1
F54C1.2	=	dom-3
F15A8.5	=	dop-1
K09G1.4	=	dop-2
T14E8.3	=	dop-3
C52B11.3	=	dop-4
ZK507.4	=	dos-1
K10G6.2	=	dos-2
T23F1.7	=	dpf-1
C27C12.7	=	dpf-2
K02F2.1	=	dpf-3
F01F1.5	=	dpf-4
R11E3.8	=	dpf-5
F44B9.1	=	dpf-6
R11E3.7	=	dpf-7
T23G7.1	=	dpl-1
Y66H1A.2	=	dpm-1
F28D1.11	=	dpm-3
R10D12.2	=	dpr-1
M01E10.2	=	dpy-1
T14B4.7	=	dpy-10
F46E10.9	=	dpy-11
F30B5.1	=	dpy-13
H27M09.4	=	dpy-14
F54D8.1	=	dpy-17
Y47D3B.10	=	dpy-18
F22B7.10	=	dpy-19
T14B4.6	=	dpy-2
T22B3.1	=	dpy-20
Y59A8B.1	=	dpy-21
F47A4.2	=	dpy-22
R160.1	=	dpy-23
C25G4.5	=	dpy-26
R13G10.1	=	dpy-27
Y39A1B.3	=	dpy-28
EGAP7.1	=	dpy-3
ZK863.6	=	dpy-30
R151.5	=	dpy-31
Y41E3.2	=	dpy-4
F27C1.8	=	dpy-5
F16F9.2	=	dpy-6
F46C8.6	=	dpy-7
C31H2.2	=	dpy-8
T21D12.2	=	dpy-9
C25F6.3	=	dpyd-1
K04A8.6	=	dre-1
F15B10.2	=	drh-1
C01B10.1	=	drh-2
D2005.5	=	drh-3
C54A12.4	=	drn-1
F53A2.5	=	dro-1
T12E12.4	=	drp-1
F45H10.4	=	drr-1
T12D8.2	=	drr-2
B0464.1	=	drs-1
F10C2.6	=	drs-2
F26E4.10	=	drsh-1
C18B12.3	=	dsc-1
K02D7.4	=	dsc-4
C34F11.9	=	dsh-1
C27A2.6	=	dsh-2
W09G12.4	=	dsl-1
W09G12.1	=	dsl-2
Y41D4B.10	=	dsl-3
F16B12.2	=	dsl-4
F58B3.8	=	dsl-5
H02I12.4	=	dsl-6
F15B9.9	=	dsl-7
Y119D3B.15	=	dss-1
F38B7.5	=	duo-1
F29C4.5	=	duo-2
Y106G6H.12	=	duo-3
F25H8.5	=	dur-1
K07A1.2	=	dut-1
ZK1193.5	=	dve-1
DY3.8	=	DY3.8
DY3.t1	=	DY3.t1
DY3.t2	=	DY3.t2
F47G6.1	=	dyb-1
C33G3.1	=	dyc-1
C17H12.1	=	dyci-1
F54C1.5	=	dyf-1
C02H7.1	=	dyf-11
C27H5.7	=	dyf-13
F35D11.11	=	dyf-14
ZK520.3	=	dyf-2
C04C3.5	=	dyf-3
M04C9.5	=	dyf-5
F46F6.4	=	dyf-6
C43C3.3	=	dyf-8
F13G3.4	=	dylt-1
D1009.5	=	dylt-2
T05C12.5	=	dylt-3
C02C6.1	=	dyn-1
T24H10.6	=	dyrb-1
F15D3.1	=	dys-1
E_BE45912.2	=	E_BE45912.2
E01A2.1	=	E01A2.1
E01A2.10	=	E01A2.10
E01A2.2	=	E01A2.2
E01A2.4	=	E01A2.4
E01A2.5	=	E01A2.5
E01A2.6	=	E01A2.6
E01A2.7	=	E01A2.7
E01A2.8	=	E01A2.8
E01A2.9	=	E01A2.9
E01B7.1	=	E01B7.1
E01B7.2	=	E01B7.2
E01G4.1	=	E01G4.1
E01G4.3	=	E01G4.3
E01G4.5	=	E01G4.5
E01G4.6	=	E01G4.6
E01G4.7	=	E01G4.7
E01G6.1	=	E01G6.1
E01G6.2	=	E01G6.2
E01G6.3	=	E01G6.3
E01H11.t1	=	E01H11.t1
E02A10.1	=	E02A10.1
E02A10.3	=	E02A10.3
E02A10.4	=	E02A10.4
E02C12.10	=	E02C12.10
E02C12.11	=	E02C12.11
E02C12.12	=	E02C12.12
E02C12.6	=	E02C12.6
E02C12.8	=	E02C12.8
E02C12.9	=	E02C12.9
E02D9.1	=	E02D9.1
E02H1.1	=	E02H1.1
E02H1.2	=	E02H1.2
E02H1.5	=	E02H1.5
E02H1.6	=	E02H1.6
E02H1.8	=	E02H1.8
E02H4.2	=	E02H4.2
E02H4.4	=	E02H4.4
E02H4.5	=	E02H4.5
E02H4.6	=	E02H4.6
E02H9.1	=	E02H9.1
E02H9.2	=	E02H9.2
E02H9.3	=	E02H9.3
E02H9.4	=	E02H9.4
E02H9.5	=	E02H9.5
E02H9.6	=	E02H9.6
E02H9.7	=	E02H9.7
E02H9.9	=	E02H9.9
E03A3.1	=	E03A3.1
E03A3.5	=	E03A3.5
E03E2.t1	=	E03E2.t1
E03E2.t2	=	E03E2.t2
E03E2.t3	=	E03E2.t3
E03G2.1	=	E03G2.1
E03H12.4	=	E03H12.4
E03H12.5	=	E03H12.5
E03H12.7	=	E03H12.7
E03H12.8	=	E03H12.8
E03H12.9	=	E03H12.9
E03H4.11	=	E03H4.11
E03H4.12	=	E03H4.12
E03H4.2	=	E03H4.2
E03H4.3	=	E03H4.3
E03H4.4	=	E03H4.4
E03H4.5	=	E03H4.5
E03H4.7	=	E03H4.7
E03H4.8	=	E03H4.8
E03H4.9	=	E03H4.9
E04A4.3	=	E04A4.3
E04A4.5	=	E04A4.5
E04A4.6	=	E04A4.6
E04D5.1	=	E04D5.1
E04D5.2	=	E04D5.2
E04D5.4	=	E04D5.4
E04D5.5	=	E04D5.5
E04F6.10	=	E04F6.10
E04F6.12	=	E04F6.12
E04F6.15	=	E04F6.15
E04F6.2	=	E04F6.2
E04F6.4	=	E04F6.4
E04F6.5	=	E04F6.5
E04F6.6	=	E04F6.6
E04F6.8	=	E04F6.8
E04F6.9	=	E04F6.9
Y92C3A.3	=	eak-3
F53B2.3	=	eak-4
F10G8.4	=	eak-6
C16C2.2	=	eat-16
Y105E8A.7	=	eat-18
Y48B6A.4	=	eat-2
H30A04.1	=	eat-20
D2013.5	=	eat-3
ZK512.6	=	eat-4
F13G3.8	=	eat-5
B0365.3	=	eat-6
Y59A8B.7	=	ebp-1
VW02B12L.3	=	ebp-2
Y59A8B.9	=	ebp-3
C29F3.1	=	ech-1
F38H4.8	=	ech-2
F43H9.1	=	ech-3
R06F6.9	=	ech-4
F56B3.5	=	ech-5
T05G5.6	=	ech-6
Y105E8A.4	=	ech-7
F01G10.2	=	ech-8
F01G10.3	=	ech-9
T19E10.1	=	ect-2
R05D11.8	=	edc-3
T10G3.5	=	eea-1
EEED8.10	=	EEED8.10
EEED8.12	=	EEED8.12
EEED8.13	=	EEED8.13
EEED8.14	=	EEED8.14
EEED8.15	=	EEED8.15
EEED8.16	=	EEED8.16
EEED8.2	=	EEED8.2
EEED8.3	=	EEED8.3
EEED8.4	=	EEED8.4
EEED8.6	=	EEED8.6
Y67D8C.5	=	eel-1
Y55D9A.1	=	efa-6
C26D10.5	=	eff-1
F42A10.4	=	efk-1
Y102A5C.18	=	efl-1
Y48C3A.17	=	efl-2
C43F9.8	=	efn-2
F15A2.5	=	efn-3
F56A11.3	=	efn-4
ZK328.2	=	eft-1
F25H5.4	=	eft-2
F31E3.5	=	eft-3
R03G5.1	=	eft-4
EGAP1.1	=	EGAP1.1
EGAP2.1	=	EGAP2.1
EGAP2.2	=	EGAP2.2
EGAP4.1	=	EGAP4.1
EGAP5.1	=	EGAP5.1
EGAP798.1	=	EGAP798.1
EGAP9.3	=	EGAP9.3
EGAP9.4	=	EGAP9.4
B0244.8	=	egg-1
R01H2.3	=	egg-2
F44F4.2	=	egg-3
T21E3.1	=	egg-4
R12E2.10	=	egg-5
F23B12.9	=	egl-1
F28C1.2	=	egl-10
T22B7.1	=	egl-13
F58A3.2	=	egl-15
F38G1.2	=	egl-17
F55A8.1	=	egl-18
C48A7.1	=	egl-19
F16B3.1	=	egl-2
W08D2.1	=	egl-20
F01D4.4	=	egl-21
Y37A1B.11	=	egl-23
C23H3.1	=	egl-26
C04A2.3	=	egl-27
C51E3.7	=	egl-3
M01D7.7	=	egl-30
R07A4.1	=	egl-36
C04G2.7	=	egl-38
F55A8.2	=	egl-4
R53.3	=	egl-43
F28B12.2	=	egl-44
C27D11.1	=	egl-45
K11G9.4	=	egl-46
C50H2.2	=	egl-47
C08C3.1	=	egl-5
B0348.4	=	egl-8
F22E12.4	=	egl-9
F26A3.3	=	ego-1
Y53H1C.2	=	ego-2
C27C12.2	=	egrh-1
Y55F3AM.7	=	egrh-2
Y94H6A.11	=	egrh-3
F25B3.1	=	ehbp-1
ZK616.10	=	ehn-3
ZK1248.3	=	ehs-1
Y54E2A.11	=	eif-3.B
T23D8.4	=	eif-3.C
R08D7.3	=	eif-3.D
B0511.10	=	eif-3.E
D2013.7	=	eif-3.F
F22B5.2	=	eif-3.G
C41D11.2	=	eif-3.H
Y74C10AR.1	=	eif-3.I
T16G1.11	=	eif-3.K
C47B2.5	=	eif-6
F22D6.6	=	ekl-1
Y105E8A.17	=	ekl-4
Y26E6A.1	=	ekl-5
T16G12.5	=	ekl-6
Y41C4A.10	=	elb-1
Y82E9BR.15	=	elc-1
W03H1.2	=	elc-2
F42A6.9	=	elks-1
F56H11.4	=	elo-1
F11E6.5	=	elo-2
D2024.3	=	elo-3
C40H1.4	=	elo-4
F41H10.7	=	elo-5
F41H10.8	=	elo-6
F56H11.3	=	elo-7
Y47D3A.30	=	elo-8
Y53F4B.2	=	elo-9
F38A6.2	=	elp-1
Y110A7A.16	=	elpc-1
Y111B2A.17	=	elpc-2
ZK863.3	=	elpc-3
C26B2.6	=	elpc-4
W09C2.1	=	elt-1
C33D3.1	=	elt-2
K02B9.4	=	elt-3
C39B10.6	=	elt-4
F52C12.5	=	elt-6
C18G1.2	=	elt-7
F10B5.6	=	emb-27
F54C8.3	=	emb-30
Y80D3A.2	=	emb-4
T04A8.14	=	emb-5
K10D2.6	=	emb-8
K04H4.1	=	emb-9
F32D8.6	=	emo-1
M01D7.6	=	emr-1
F58E10.2	=	end-1
F58E10.5	=	end-3
F01F1.10	=	eng-1
T21B10.2	=	enol-1
ZK809.4	=	ent-1
K09A9.3	=	ent-2
K02E11.1	=	ent-3
R11E3.6	=	eor-1
C44H4.7	=	eor-2
T20G5.5	=	epac-1
Y111B2A.11	=	epc-1
K08C7.3	=	epi-1
T04C10.2	=	epn-1
Y57G11C.24	=	eps-8
F09B9.3	=	erd-2
R09A1.1	=	ergo-1
T07A9.5	=	eri-1
W09B6.3	=	eri-3
Y38F2AR.1	=	eri-5
C01G8.5	=	erm-1
Y105E8B.8	=	ero-1
F35A5.8	=	erp-1
Y41E3.4	=	ers-1
ZC434.5	=	ers-2
T07A9.2	=	ers-3
K09E9.2	=	erv-46
T01D1.2	=	etr-1
F22A3.1	=	ets-4
C42D8.4	=	ets-5
F32A7.3	=	eva-1
H38K22.1	=	evl-14
F22B5.1	=	evl-20
Y105E8A.22	=	exc-4
C33D9.1	=	exc-5
F35H8.5	=	exc-7
F20D12.5	=	exc-9
F26H11.5	=	exl-1
R09B3.1	=	exo-3
C43E11.8	=	exoc-7
Y105E8B.2	=	exoc-8
Y48A6B.5	=	exos-1
Y73B6BL.3	=	exos-2
F59C6.4	=	exos-3
B0564.1	=	exos-4.1
Y6D11A.1	=	exos-4.2
F31D4.1	=	exos-7
F41G3.14	=	exos-8
F37C12.13	=	exos-9
H35N03.1	=	exp-1
F12F3.1	=	exp-2
C49A1.4	=	eya-1
F01D4.10	=	F01D4.10
F01D4.3	=	F01D4.3
F01D4.5	=	F01D4.5
F01D4.8	=	F01D4.8
F01D4.9	=	F01D4.9
F01D5.1	=	F01D5.1
F01D5.10	=	F01D5.10
F01D5.12	=	F01D5.12
F01D5.2	=	F01D5.2
F01D5.3	=	F01D5.3
F01D5.4	=	F01D5.4
F01D5.5	=	F01D5.5
F01D5.6	=	F01D5.6
F01D5.7	=	F01D5.7
F01D5.8	=	F01D5.8
F01E11.3	=	F01E11.3
F01F1.1	=	F01F1.1
F01F1.11	=	F01F1.11
F01F1.12	=	F01F1.12
F01F1.13	=	F01F1.13
F01F1.14	=	F01F1.14
F01F1.15	=	F01F1.15
F01F1.2	=	F01F1.2
F01F1.3	=	F01F1.3
F01F1.9	=	F01F1.9
F01G10.1	=	F01G10.1
F01G10.10	=	F01G10.10
F01G10.11	=	F01G10.11
F01G10.4	=	F01G10.4
F01G10.5	=	F01G10.5
F01G10.6	=	F01G10.6
F01G10.7	=	F01G10.7
F01G10.9	=	F01G10.9
F01G12.1	=	F01G12.1
F01G12.6	=	F01G12.6
F01G12.t1	=	F01G12.t1
F01G4.3	=	F01G4.3
F01G4.4	=	F01G4.4
F01G4.5	=	F01G4.5
F01G4.6	=	F01G4.6
F02A9.1	=	F02A9.1
F02A9.4	=	F02A9.4
F02A9.7	=	F02A9.7
F02C12.1	=	F02C12.1
F02C12.2	=	F02C12.2
F02C12.3	=	F02C12.3
F02C12.4	=	F02C12.4
F02C9.1	=	F02C9.1
F02C9.2	=	F02C9.2
F02C9.4	=	F02C9.4
F02D10.2	=	F02D10.2
F02D10.3	=	F02D10.3
F02D10.4	=	F02D10.4
F02D10.6	=	F02D10.6
F02D10.t2	=	F02D10.t2
F02D10.t3	=	F02D10.t3
F02D8.1	=	F02D8.1
F02D8.4	=	F02D8.4
F02D8.5	=	F02D8.5
F02E11.2	=	F02E11.2
F02E11.3	=	F02E11.3
F02E11.4	=	F02E11.4
F02E11.t1	=	F02E11.t1
F02E8.2	=	F02E8.2
F02E8.4	=	F02E8.4
F02E9.1	=	F02E9.1
F02E9.10	=	F02E9.10
F02E9.3	=	F02E9.3
F02E9.5	=	F02E9.5
F02E9.7	=	F02E9.7
F02E9.8	=	F02E9.8
F02E9.9	=	F02E9.9
F02H6.1	=	F02H6.1
F02H6.2	=	F02H6.2
F02H6.3	=	F02H6.3
F02H6.4	=	F02H6.4
F02H6.5	=	F02H6.5
F02H6.6	=	F02H6.6
F02H6.7	=	F02H6.7
F02H6.t1	=	F02H6.t1
F07A11.1	=	F07A11.1
F07A11.2	=	F07A11.2
F07A11.4	=	F07A11.4
F07A11.5	=	F07A11.5
F07A5.2	=	F07A5.2
F07A5.3	=	F07A5.3
F07A5.4	=	F07A5.4
F07B10.4	=	F07B10.4
F07B10.7	=	F07B10.7
F07B7.1	=	F07B7.1
F07B7.12	=	F07B7.12
F07B7.13	=	F07B7.13
F07B7.14	=	F07B7.14
F07B7.2	=	F07B7.2
F07B7.7	=	F07B7.7
F07B7.8	=	F07B7.8
F07C3.2	=	F07C3.2
F07C3.3	=	F07C3.3
F07C3.9	=	F07C3.9
F07C4.10	=	F07C4.10
F07C4.11	=	F07C4.11
F07C4.12	=	F07C4.12
F07C4.6	=	F07C4.6
F07C6.2	=	F07C6.2
F07C6.3	=	F07C6.3
F07C6.4	=	F07C6.4
F07C6.5	=	F07C6.5
F07C6.6	=	F07C6.6
F07D3.3	=	F07D3.3
F07E5.10	=	F07E5.10
F07E5.4	=	F07E5.4
F07E5.5	=	F07E5.5
F07E5.7	=	F07E5.7
F07E5.8	=	F07E5.8
F07E5.9	=	F07E5.9
F07F6.1	=	F07F6.1
F07F6.2	=	F07F6.2
F07F6.4	=	F07F6.4
F07F6.7	=	F07F6.7
F07F6.8	=	F07F6.8
F07G11.1	=	F07G11.1
F07G11.2	=	F07G11.2
F07G11.3	=	F07G11.3
F07G11.4	=	F07G11.4
F07G11.6	=	F07G11.6
F07G11.7	=	F07G11.7
F07G11.9	=	F07G11.9
F07G6.10	=	F07G6.10
F07G6.2	=	F07G6.2
F07G6.3	=	F07G6.3
F07G6.5	=	F07G6.5
F07G6.8	=	F07G6.8
F07G6.9	=	F07G6.9
F07H5.10	=	F07H5.10
F07H5.13	=	F07H5.13
F07H5.3	=	F07H5.3
F07H5.4	=	F07H5.4
F07H5.5	=	F07H5.5
F07H5.6	=	F07H5.6
F07H5.7	=	F07H5.7
F07H5.8	=	F07H5.8
F07H5.9	=	F07H5.9
F08A10.1	=	F08A10.1
F08A7.1	=	F08A7.1
F08A8.1	=	F08A8.1
F08A8.2	=	F08A8.2
F08A8.3	=	F08A8.3
F08A8.4	=	F08A8.4
F08A8.5	=	F08A8.5
F08A8.8	=	F08A8.8
F08B1.3	=	F08B1.3
F08B12.1	=	F08B12.1
F08B12.4	=	F08B12.4
F08B12.5	=	F08B12.5
F08B4.3	=	F08B4.3
F08B4.4	=	F08B4.4
F08B4.5	=	F08B4.5
F08B4.7	=	F08B4.7
F08B6.1	=	F08B6.1
F08B6.3	=	F08B6.3
F08C6.2	=	F08C6.2
F08C6.5	=	F08C6.5
F08D12.1	=	F08D12.1
F08D12.12	=	F08D12.12
F08D12.13	=	F08D12.13
F08D12.2	=	F08D12.2
F08D12.3	=	F08D12.3
F08D12.4	=	F08D12.4
F08D12.7	=	F08D12.7
F08F1.3	=	F08F1.3
F08F1.4	=	F08F1.4
F08F1.9	=	F08F1.9
F08F1.t1	=	F08F1.t1
F08F1.t2	=	F08F1.t2
F08F1.t3	=	F08F1.t3
F08F3.1	=	F08F3.1
F08F3.10	=	F08F3.10
F08F3.4	=	F08F3.4
F08F3.6	=	F08F3.6
F08F3.8	=	F08F3.8
F08F3.9	=	F08F3.9
F08F8.10	=	F08F8.10
F08F8.2	=	F08F8.2
F08F8.4	=	F08F8.4
F08F8.6	=	F08F8.6
F08F8.7	=	F08F8.7
F08F8.9	=	F08F8.9
F08G12.1	=	F08G12.1
F08G12.11	=	F08G12.11
F08G12.2	=	F08G12.2
F08G12.3	=	F08G12.3
F08G12.5	=	F08G12.5
F08G12.8	=	F08G12.8
F08G2.10	=	F08G2.10
F08G2.11	=	F08G2.11
F08G2.12	=	F08G2.12
F08G2.13	=	F08G2.13
F08G2.4	=	F08G2.4
F08G2.5	=	F08G2.5
F08G2.7	=	F08G2.7
F08G2.8	=	F08G2.8
F08G2.9	=	F08G2.9
F08G5.1	=	F08G5.1
F08G5.3	=	F08G5.3
F08G5.6	=	F08G5.6
F08G5.t1	=	F08G5.t1
F08G5.t2	=	F08G5.t2
F08G5.t3	=	F08G5.t3
F08H9.10	=	F08H9.10
F08H9.11	=	F08H9.11
F08H9.2	=	F08H9.2
F08H9.3	=	F08H9.3
F08H9.4	=	F08H9.4
F09A5.1	=	F09A5.1
F09A5.2	=	F09A5.2
F09A5.3	=	F09A5.3
F09A5.4	=	F09A5.4
F09B12.2	=	F09B12.2
F09B12.3	=	F09B12.3
F09B12.5	=	F09B12.5
F09B9.1	=	F09B9.1
F09B9.4	=	F09B9.4
F09B9.5	=	F09B9.5
F09B9.t1	=	F09B9.t1
F09B9.t2	=	F09B9.t2
F09C11.1	=	F09C11.1
F09C12.2	=	F09C12.2
F09C12.6	=	F09C12.6
F09C12.8	=	F09C12.8
F09C3.2	=	F09C3.2
F09C6.1	=	F09C6.1
F09C6.10	=	F09C6.10
F09C6.11	=	F09C6.11
F09C6.12	=	F09C6.12
F09C6.13	=	F09C6.13
F09C6.14	=	F09C6.14
F09C6.15	=	F09C6.15
F09C6.16	=	F09C6.16
F09C6.3	=	F09C6.3
F09C8.1	=	F09C8.1
F09C8.2	=	F09C8.2
F09D1.1	=	F09D1.1
F09D12.2	=	F09D12.2
F09E10.1	=	F09E10.1
F09E10.10	=	F09E10.10
F09E10.5	=	F09E10.5
F09E10.6	=	F09E10.6
F09E10.7	=	F09E10.7
F09E5.10	=	F09E5.10
F09E5.11	=	F09E5.11
F09E5.12	=	F09E5.12
F09E5.14	=	F09E5.14
F09E5.16	=	F09E5.16
F09E5.2	=	F09E5.2
F09E5.3	=	F09E5.3
F09E5.7	=	F09E5.7
F09E5.8	=	F09E5.8
F09E5.9	=	F09E5.9
F09E8.1	=	F09E8.1
F09E8.2	=	F09E8.2
F09E8.8	=	F09E8.8
F09F3.5	=	F09F3.5
F09F3.8	=	F09F3.8
F09F7.1	=	F09F7.1
F09F7.3	=	F09F7.3
F09F7.4	=	F09F7.4
F09F7.5	=	F09F7.5
F09F7.6	=	F09F7.6
F09F7.7	=	F09F7.7
F09F9.1	=	F09F9.1
F09F9.2	=	F09F9.2
F09F9.3	=	F09F9.3
F09F9.4	=	F09F9.4
F09F9.5	=	F09F9.5
F09G2.1	=	F09G2.1
F09G2.2	=	F09G2.2
F09G2.3	=	F09G2.3
F09G2.8	=	F09G2.8
F09G2.9	=	F09G2.9
F09G8.10	=	F09G8.10
F09G8.3	=	F09G8.3
F09G8.5	=	F09G8.5
F09G8.7	=	F09G8.7
F10A3.1	=	F10A3.1
F10A3.10	=	F10A3.10
F10A3.11	=	F10A3.11
F10A3.12	=	F10A3.12
F10A3.16	=	F10A3.16
F10A3.17	=	F10A3.17
F10A3.4	=	F10A3.4
F10A3.7	=	F10A3.7
F10B5.2	=	F10B5.2
F10B5.3	=	F10B5.3
F10B5.8	=	F10B5.8
F10B5.9	=	F10B5.9
F10C1.1	=	F10C1.1
F10C1.3	=	F10C1.3
F10C1.8	=	F10C1.8
F10C1.9	=	F10C1.9
F10C1.t1	=	F10C1.t1
F10C1.t2	=	F10C1.t2
F10C2.3	=	F10C2.3
F10C2.4	=	F10C2.4
F10C2.5	=	F10C2.5
F10C2.7	=	F10C2.7
F10C5.2	=	F10C5.2
F10D11.2	=	F10D11.2
F10D11.3	=	F10D11.3
F10D11.4	=	F10D11.4
F10D11.5	=	F10D11.5
F10D11.6	=	F10D11.6
F10D2.10	=	F10D2.10
F10D2.12	=	F10D2.12
F10D2.13	=	F10D2.13
F10D2.8	=	F10D2.8
F10D7.1	=	F10D7.1
F10D7.2	=	F10D7.2
F10D7.3	=	F10D7.3
F10D7.4	=	F10D7.4
F10D7.5	=	F10D7.5
F10E7.1	=	F10E7.1
F10E7.10	=	F10E7.10
F10E7.11	=	F10E7.11
F10E7.2	=	F10E7.2
F10E7.3	=	F10E7.3
F10E7.5	=	F10E7.5
F10E7.6	=	F10E7.6
F10E7.8	=	F10E7.8
F10E7.9	=	F10E7.9
F10E9.1	=	F10E9.1
F10E9.10	=	F10E9.10
F10E9.11	=	F10E9.11
F10E9.12	=	F10E9.12
F10E9.2	=	F10E9.2
F10E9.3	=	F10E9.3
F10E9.4	=	F10E9.4
F10E9.5	=	F10E9.5
F10E9.7	=	F10E9.7
F10F2.2	=	F10F2.2
F10F2.4	=	F10F2.4
F10G2.1	=	F10G2.1
F10G2.2	=	F10G2.2
F10G2.4	=	F10G2.4
F10G2.7	=	F10G2.7
F10G7.10	=	F10G7.10
F10G7.12	=	F10G7.12
F10G7.5	=	F10G7.5
F10G7.6	=	F10G7.6
F10G7.9	=	F10G7.9
F10G8.1	=	F10G8.1
F10G8.2	=	F10G8.2
F10G8.6	=	F10G8.6
F10G8.7	=	F10G8.7
F10G8.8	=	F10G8.8
F10G8.9	=	F10G8.9
F11A1.2	=	F11A1.2
F11A1.t1	=	F11A1.t1
F11A1.t2	=	F11A1.t2
F11A10.2	=	F11A10.2
F11A10.4	=	F11A10.4
F11A10.5	=	F11A10.5
F11A10.6	=	F11A10.6
F11A10.7	=	F11A10.7
F11A10.9	=	F11A10.9
F11A3.1	=	F11A3.1
F11A3.2	=	F11A3.2
F11A3.3	=	F11A3.3
F11A3.4	=	F11A3.4
F11A5.13	=	F11A5.13
F11A5.14	=	F11A5.14
F11A5.15	=	F11A5.15
F11A5.16	=	F11A5.16
F11A5.17	=	F11A5.17
F11A5.18	=	F11A5.18
F11A5.19	=	F11A5.19
F11A5.3	=	F11A5.3
F11A5.4	=	F11A5.4
F11A5.5	=	F11A5.5
F11A5.6	=	F11A5.6
F11A5.7	=	F11A5.7
F11A5.8	=	F11A5.8
F11A5.9	=	F11A5.9
F11A5.t1	=	F11A5.t1
F11A6.3	=	F11A6.3
F11C1.1	=	F11C1.1
F11C1.2	=	F11C1.2
F11C1.3	=	F11C1.3
F11C1.4	=	F11C1.4
F11C1.5	=	F11C1.5
F11C1.7	=	F11C1.7
F11C3.1	=	F11C3.1
F11C7.2	=	F11C7.2
F11C7.6	=	F11C7.6
F11C7.7	=	F11C7.7
F11D11.12	=	F11D11.12
F11D11.13	=	F11D11.13
F11D11.15	=	F11D11.15
F11D11.16	=	F11D11.16
F11D11.17	=	F11D11.17
F11D11.18	=	F11D11.18
F11D11.19	=	F11D11.19
F11D11.3	=	F11D11.3
F11D11.4	=	F11D11.4
F11D11.6	=	F11D11.6
F11D5.1	=	F11D5.1
F11D5.5	=	F11D5.5
F11D5.6	=	F11D5.6
F11D5.7	=	F11D5.7
F11E6.1	=	F11E6.1
F11E6.10	=	F11E6.10
F11E6.11	=	F11E6.11
F11E6.3	=	F11E6.3
F11E6.4	=	F11E6.4
F11E6.6	=	F11E6.6
F11E6.7	=	F11E6.7
F11E6.8	=	F11E6.8
F11E6.9	=	F11E6.9
F11F1.1	=	F11F1.1
F11F1.2	=	F11F1.2
F11F1.4	=	F11F1.4
F11F1.5	=	F11F1.5
F11F1.6	=	F11F1.6
F11F1.8	=	F11F1.8
F11G11.13	=	F11G11.13
F11G11.14	=	F11G11.14
F11G11.4	=	F11G11.4
F11G11.5	=	F11G11.5
F11G11.9	=	F11G11.9
F11H8.t1	=	F11H8.t1
F12A10.1	=	F12A10.1
F12A10.2	=	F12A10.2
F12A10.3	=	F12A10.3
F12A10.4	=	F12A10.4
F12A10.5	=	F12A10.5
F12A10.6	=	F12A10.6
F12A10.7	=	F12A10.7
F12A10.8	=	F12A10.8
F12B6.2	=	F12B6.2
F12D9.1	=	F12D9.1
F12D9.2	=	F12D9.2
F12D9.t1	=	F12D9.t1
F12D9.t2	=	F12D9.t2
F12D9.t3	=	F12D9.t3
F12D9.t4	=	F12D9.t4
F12D9.t5	=	F12D9.t5
F12D9.t6	=	F12D9.t6
F12E12.1	=	F12E12.1
F12E12.11	=	F12E12.11
F12E12.2	=	F12E12.2
F12E12.3	=	F12E12.3
F12E12.6	=	F12E12.6
F12F6.1	=	F12F6.1
F12F6.10	=	F12F6.10
F12F6.11	=	F12F6.11
F12F6.2	=	F12F6.2
F12F6.7	=	F12F6.7
F12F6.8	=	F12F6.8
F13A2.1	=	F13A2.1
F13A2.2	=	F13A2.2
F13A2.3	=	F13A2.3
F13A2.4	=	F13A2.4
F13A2.5	=	F13A2.5
F13A2.6	=	F13A2.6
F13A2.9	=	F13A2.9
F13A7.1	=	F13A7.1
F13A7.11	=	F13A7.11
F13A7.12	=	F13A7.12
F13A7.14	=	F13A7.14
F13A7.7	=	F13A7.7
F13B12.1	=	F13B12.1
F13B12.2	=	F13B12.2
F13B12.3	=	F13B12.3
F13B12.4	=	F13B12.4
F13B12.6	=	F13B12.6
F13B12.7	=	F13B12.7
F13B6.1	=	F13B6.1
F13B6.2	=	F13B6.2
F13B6.3	=	F13B6.3
F13B9.1	=	F13B9.1
F13B9.2	=	F13B9.2
F13B9.6	=	F13B9.6
F13C5.1	=	F13C5.1
F13C5.2	=	F13C5.2
F13C5.3	=	F13C5.3
F13C5.5	=	F13C5.5
F13D11.1	=	F13D11.1
F13D11.3	=	F13D11.3
F13D11.4	=	F13D11.4
F13D12.10	=	F13D12.10
F13D12.3	=	F13D12.3
F13D12.5	=	F13D12.5
F13D12.6	=	F13D12.6
F13D12.8	=	F13D12.8
F13D12.9	=	F13D12.9
F13D2.1	=	F13D2.1
F13D2.4	=	F13D2.4
F13E6.1	=	F13E6.1
F13E6.2	=	F13E6.2
F13E6.3	=	F13E6.3
F13E6.4	=	F13E6.4
F13E6.5	=	F13E6.5
F13E9.1	=	F13E9.1
F13E9.10	=	F13E9.10
F13E9.11	=	F13E9.11
F13E9.12	=	F13E9.12
F13E9.13	=	F13E9.13
F13E9.14	=	F13E9.14
F13E9.15	=	F13E9.15
F13E9.16	=	F13E9.16
F13E9.4	=	F13E9.4
F13E9.5	=	F13E9.5
F13E9.8	=	F13E9.8
F13E9.9	=	F13E9.9
F13G11.2	=	F13G11.2
F13G11.3	=	F13G11.3
F13G11.t1	=	F13G11.t1
F13G3.10	=	F13G3.10
F13G3.11	=	F13G3.11
F13G3.12	=	F13G3.12
F13G3.3	=	F13G3.3
F13G3.6	=	F13G3.6
F13G3.7	=	F13G3.7
F13H10.1	=	F13H10.1
F13H10.3	=	F13H10.3
F13H10.4	=	F13H10.4
F13H10.5	=	F13H10.5
F13H10.6	=	F13H10.6
F13H10.8	=	F13H10.8
F13H10.9	=	F13H10.9
F13H6.1	=	F13H6.1
F13H6.3	=	F13H6.3
F13H6.4	=	F13H6.4
F13H6.5	=	F13H6.5
F13H8.1	=	F13H8.1
F13H8.11	=	F13H8.11
F13H8.12	=	F13H8.12
F13H8.2	=	F13H8.2
F13H8.3	=	F13H8.3
F13H8.5	=	F13H8.5
F13H8.6	=	F13H8.6
F13H8.7	=	F13H8.7
F13H8.8	=	F13H8.8
F13H8.9	=	F13H8.9
F14B4.1	=	F14B4.1
F14B4.2	=	F14B4.2
F14B4.3	=	F14B4.3
F14B4.t1	=	F14B4.t1
F14B4.t2	=	F14B4.t2
F14B6.2	=	F14B6.2
F14B6.3	=	F14B6.3
F14B6.4	=	F14B6.4
F14B6.5	=	F14B6.5
F14B6.6	=	F14B6.6
F14B6.t1	=	F14B6.t1
F14B6.t2	=	F14B6.t2
F14B8.2	=	F14B8.2
F14B8.4	=	F14B8.4
F14B8.5	=	F14B8.5
F14B8.6	=	F14B8.6
F14B8.7	=	F14B8.7
F14B8.t1	=	F14B8.t1
F14D12.1	=	F14D12.1
F14D2.11	=	F14D2.11
F14D2.14	=	F14D2.14
F14D2.15	=	F14D2.15
F14D2.2	=	F14D2.2
F14D2.5	=	F14D2.5
F14D2.6	=	F14D2.6
F14D2.7	=	F14D2.7
F14D2.8	=	F14D2.8
F14D2.9	=	F14D2.9
F14D7.1	=	F14D7.1
F14D7.10	=	F14D7.10
F14D7.11	=	F14D7.11
F14D7.12	=	F14D7.12
F14D7.13	=	F14D7.13
F14D7.14	=	F14D7.14
F14D7.15	=	F14D7.15
F14D7.16	=	F14D7.16
F14D7.17	=	F14D7.17
F14D7.2	=	F14D7.2
F14D7.3	=	F14D7.3
F14D7.4	=	F14D7.4
F14D7.5	=	F14D7.5
F14D7.6	=	F14D7.6
F14D7.7	=	F14D7.7
F14D7.8	=	F14D7.8
F14D7.9	=	F14D7.9
F14E5.1	=	F14E5.1
F14E5.2	=	F14E5.2
F14E5.3	=	F14E5.3
F14E5.4	=	F14E5.4
F14E5.6	=	F14E5.6
F14F11.1	=	F14F11.1
F14F11.2	=	F14F11.2
F14F3.4	=	F14F3.4
F14F3.5	=	F14F3.5
F14F4.1	=	F14F4.1
F14F7.4	=	F14F7.4
F14F7.5	=	F14F7.5
F14F7.t1	=	F14F7.t1
F14F8.14	=	F14F8.14
F14F8.8	=	F14F8.8
F14F8.9	=	F14F8.9
F14F9.2	=	F14F9.2
F14F9.3	=	F14F9.3
F14F9.4	=	F14F9.4
F14F9.5	=	F14F9.5
F14F9.6	=	F14F9.6
F14F9.8	=	F14F9.8
F14H12.2	=	F14H12.2
F14H12.3	=	F14H12.3
F14H12.6	=	F14H12.6
F14H12.7	=	F14H12.7
F14H12.8	=	F14H12.8
F14H3.12	=	F14H3.12
F14H3.14	=	F14H3.14
F14H3.2	=	F14H3.2
F14H3.3	=	F14H3.3
F14H3.4	=	F14H3.4
F14H3.5	=	F14H3.5
F14H3.6	=	F14H3.6
F14H3.8	=	F14H3.8
F14H3.9	=	F14H3.9
F14H8.2	=	F14H8.2
F14H8.3	=	F14H8.3
F14H8.4	=	F14H8.4
F14H8.5	=	F14H8.5
F14H8.8	=	F14H8.8
F14H8.t1	=	F14H8.t1
F15A2.7	=	F15A2.7
F15A4.10	=	F15A4.10
F15A4.2	=	F15A4.2
F15A4.5	=	F15A4.5
F15A4.6	=	F15A4.6
F15A4.8	=	F15A4.8
F15A4.9	=	F15A4.9
F15A8.1	=	F15A8.1
F15A8.3	=	F15A8.3
F15A8.4	=	F15A8.4
F15A8.6	=	F15A8.6
F15A8.7	=	F15A8.7
F15A8.t1	=	F15A8.t1
F15A8.t2	=	F15A8.t2
F15B10.1	=	F15B10.1
F15B10.3	=	F15B10.3
F15B9.10	=	F15B9.10
F15B9.6	=	F15B9.6
F15B9.8	=	F15B9.8
F15B9.t1	=	F15B9.t1
F15C11.2	=	F15C11.2
F15D3.4	=	F15D3.4
F15D3.5	=	F15D3.5
F15D3.6	=	F15D3.6
F15D3.7	=	F15D3.7
F15D3.8	=	F15D3.8
F15D3.9	=	F15D3.9
F15D3.t1	=	F15D3.t1
F15D4.2	=	F15D4.2
F15D4.3	=	F15D4.3
F15D4.4	=	F15D4.4
F15D4.5	=	F15D4.5
F15D4.6	=	F15D4.6
F15E11.1	=	F15E11.1
F15E11.11	=	F15E11.11
F15E11.12	=	F15E11.12
F15E11.13	=	F15E11.13
F15E11.14	=	F15E11.14
F15E11.15	=	F15E11.15
F15E11.2	=	F15E11.2
F15E11.3	=	F15E11.3
F15E11.4	=	F15E11.4
F15E11.5	=	F15E11.5
F15E6.10	=	F15E6.10
F15E6.3	=	F15E6.3
F15E6.4	=	F15E6.4
F15E6.5	=	F15E6.5
F15E6.6	=	F15E6.6
F15E6.9	=	F15E6.9
F15G9.1	=	F15G9.1
F15G9.2	=	F15G9.2
F15G9.3	=	F15G9.3
F15G9.5	=	F15G9.5
F15G9.6	=	F15G9.6
F15G9.t1	=	F15G9.t1
F15G9.t2	=	F15G9.t2
F15H10.10	=	F15H10.10
F15H10.5	=	F15H10.5
F15H10.6	=	F15H10.6
F15H10.7	=	F15H10.7
F15H10.8	=	F15H10.8
F15H10.9	=	F15H10.9
F15H9.1	=	F15H9.1
F15H9.5	=	F15H9.5
F15H9.6	=	F15H9.6
F15H9.7	=	F15H9.7
F15H9.t1	=	F15H9.t1
F16A11.1	=	F16A11.1
F16A11.2	=	F16A11.2
F16A11.5	=	F16A11.5
F16B12.1	=	F16B12.1
F16B12.4	=	F16B12.4
F16B12.5	=	F16B12.5
F16B12.6	=	F16B12.6
F16B12.7	=	F16B12.7
F16B3.2	=	F16B3.2
F16B3.3	=	F16B3.3
F16B4.2	=	F16B4.2
F16B4.3	=	F16B4.3
F16B4.4	=	F16B4.4
F16B4.5	=	F16B4.5
F16B4.6	=	F16B4.6
F16B4.7	=	F16B4.7
F16C3.1	=	F16C3.1
F16C3.2	=	F16C3.2
F16C3.3	=	F16C3.3
F16C3.4	=	F16C3.4
F16D3.4	=	F16D3.4
F16D3.6	=	F16D3.6
F16F9.1	=	F16F9.1
F16F9.3	=	F16F9.3
F16F9.4	=	F16F9.4
F16F9.t1	=	F16F9.t1
F16G10.1	=	F16G10.1
F16G10.10	=	F16G10.10
F16G10.11	=	F16G10.11
F16G10.13	=	F16G10.13
F16G10.14	=	F16G10.14
F16G10.15	=	F16G10.15
F16G10.2	=	F16G10.2
F16G10.3	=	F16G10.3
F16G10.4	=	F16G10.4
F16G10.5	=	F16G10.5
F16G10.6	=	F16G10.6
F16G10.7	=	F16G10.7
F16G10.8	=	F16G10.8
F16G10.9	=	F16G10.9
F16H11.1	=	F16H11.1
F16H11.2	=	F16H11.2
F16H11.3	=	F16H11.3
F16H6.10	=	F16H6.10
F16H6.3	=	F16H6.3
F16H6.4	=	F16H6.4
F16H6.5	=	F16H6.5
F16H6.6	=	F16H6.6
F16H6.7	=	F16H6.7
F16H6.8	=	F16H6.8
F16H6.9	=	F16H6.9
F17A2.13	=	F17A2.13
F17A2.3	=	F17A2.3
F17A2.4	=	F17A2.4
F17A2.t1	=	F17A2.t1
F17A9.2	=	F17A9.2
F17A9.3	=	F17A9.3
F17A9.4	=	F17A9.4
F17A9.5	=	F17A9.5
F17B5.1	=	F17B5.1
F17B5.2	=	F17B5.2
F17B5.4	=	F17B5.4
F17B5.6	=	F17B5.6
F17B5.7	=	F17B5.7
F17B5.8	=	F17B5.8
F17C11.1	=	F17C11.1
F17C11.10	=	F17C11.10
F17C11.11	=	F17C11.11
F17C11.12	=	F17C11.12
F17C11.13	=	F17C11.13
F17C11.14	=	F17C11.14
F17C11.15	=	F17C11.15
F17C11.16	=	F17C11.16
F17C11.2	=	F17C11.2
F17C11.4	=	F17C11.4
F17C11.6	=	F17C11.6
F17C11.7	=	F17C11.7
F17C11.9	=	F17C11.9
F17C8.3	=	F17C8.3
F17C8.6	=	F17C8.6
F17C8.7	=	F17C8.7
F17C8.8	=	F17C8.8
F17E5.2	=	F17E5.2
F17E9.14	=	F17E9.14
F17E9.2	=	F17E9.2
F17E9.3	=	F17E9.3
F17E9.4	=	F17E9.4
F17E9.5	=	F17E9.5
F17H10.1	=	F17H10.1
F17H10.2	=	F17H10.2
F17H10.3	=	F17H10.3
F17H10.4	=	F17H10.4
F17H10.t1	=	F17H10.t1
F18A1.1	=	F18A1.1
F18A1.6	=	F18A1.6
F18A1.7	=	F18A1.7
F18A1.8	=	F18A1.8
F18A11.2	=	F18A11.2
F18A11.3	=	F18A11.3
F18A11.5	=	F18A11.5
F18A11.6	=	F18A11.6
F18A11.7	=	F18A11.7
F18A12.1	=	F18A12.1
F18A12.2	=	F18A12.2
F18A12.3	=	F18A12.3
F18A12.4	=	F18A12.4
F18A12.5	=	F18A12.5
F18A12.6	=	F18A12.6
F18A12.7	=	F18A12.7
F18A12.8	=	F18A12.8
F18C12.3	=	F18C12.3
F18C12.4	=	F18C12.4
F18C5.10	=	F18C5.10
F18C5.4	=	F18C5.4
F18C5.5	=	F18C5.5
F18C5.9	=	F18C5.9
F18C5.t1	=	F18C5.t1
F18E2.1	=	F18E2.1
F18E2.6	=	F18E2.6
F18E3.10	=	F18E3.10
F18E3.11	=	F18E3.11
F18E3.12	=	F18E3.12
F18E3.13	=	F18E3.13
F18E3.7	=	F18E3.7
F18E9.1	=	F18E9.1
F18E9.3	=	F18E9.3
F18E9.4	=	F18E9.4
F18E9.6	=	F18E9.6
F18E9.7	=	F18E9.7
F18E9.8	=	F18E9.8
F18F11.1	=	F18F11.1
F18F11.4	=	F18F11.4
F18F11.5	=	F18F11.5
F18G5.1	=	F18G5.1
F18G5.5	=	F18G5.5
F18G5.6	=	F18G5.6
F18G5.t1	=	F18G5.t1
F18G5.t2	=	F18G5.t2
F18H3.1	=	F18H3.1
F18H3.4	=	F18H3.4
F19B10.1	=	F19B10.1
F19B10.10	=	F19B10.10
F19B10.11	=	F19B10.11
F19B10.2	=	F19B10.2
F19B10.3	=	F19B10.3
F19B10.4	=	F19B10.4
F19B10.5	=	F19B10.5
F19B10.6	=	F19B10.6
F19B2.10	=	F19B2.10
F19B2.11	=	F19B2.11
F19B2.5	=	F19B2.5
F19B2.6	=	F19B2.6
F19B2.7	=	F19B2.7
F19B6.1	=	F19B6.1
F19B6.3	=	F19B6.3
F19C6.2	=	F19C6.2
F19C6.3	=	F19C6.3
F19C6.4	=	F19C6.4
F19C6.5	=	F19C6.5
F19C7.1	=	F19C7.1
F19C7.2	=	F19C7.2
F19C7.3	=	F19C7.3
F19C7.4	=	F19C7.4
F19C7.5	=	F19C7.5
F19C7.6	=	F19C7.6
F19C7.8	=	F19C7.8
F19D8.2	=	F19D8.2
F19F10.1	=	F19F10.1
F19F10.10	=	F19F10.10
F19F10.11	=	F19F10.11
F19F10.12	=	F19F10.12
F19F10.3	=	F19F10.3
F19F10.5	=	F19F10.5
F19F10.8	=	F19F10.8
F19F10.9	=	F19F10.9
F19G12.1	=	F19G12.1
F19G12.2	=	F19G12.2
F19G12.3	=	F19G12.3
F19G12.4	=	F19G12.4
F19G12.t1	=	F19G12.t1
F19H6.3	=	F19H6.3
F19H6.4	=	F19H6.4
F19H6.5	=	F19H6.5
F19H6.6	=	F19H6.6
F19H6.7	=	F19H6.7
F19H6.t1	=	F19H6.t1
F19H8.2	=	F19H8.2
F19H8.4	=	F19H8.4
F19H8.5	=	F19H8.5
F19H8.6	=	F19H8.6
F19H8.t1	=	F19H8.t1
F20A1.1	=	F20A1.1
F20A1.10	=	F20A1.10
F20A1.2	=	F20A1.2
F20A1.4	=	F20A1.4
F20A1.6	=	F20A1.6
F20A1.8	=	F20A1.8
F20A1.9	=	F20A1.9
F20B10.2	=	F20B10.2
F20B10.3	=	F20B10.3
F20B4.2	=	F20B4.2
F20B4.3	=	F20B4.3
F20B4.4	=	F20B4.4
F20B6.1	=	F20B6.1
F20B6.4	=	F20B6.4
F20B6.5	=	F20B6.5
F20B6.6	=	F20B6.6
F20B6.7	=	F20B6.7
F20B6.9	=	F20B6.9
F20C5.3	=	F20C5.3
F20C5.4	=	F20C5.4
F20C5.5	=	F20C5.5
F20C5.6	=	F20C5.6
F20C5.7	=	F20C5.7
F20D1.1	=	F20D1.1
F20D1.2	=	F20D1.2
F20D1.3	=	F20D1.3
F20D1.4	=	F20D1.4
F20D1.7	=	F20D1.7
F20D1.8	=	F20D1.8
F20D1.9	=	F20D1.9
F20D12.2	=	F20D12.2
F20D12.7	=	F20D12.7
F20D6.1	=	F20D6.1
F20D6.10	=	F20D6.10
F20D6.11	=	F20D6.11
F20D6.12	=	F20D6.12
F20D6.2	=	F20D6.2
F20D6.5	=	F20D6.5
F20D6.6	=	F20D6.6
F20D6.8	=	F20D6.8
F20D6.9	=	F20D6.9
F20E11.17	=	F20E11.17
F20E11.5	=	F20E11.5
F20E11.7	=	F20E11.7
F20G2.1	=	F20G2.1
F20G2.2	=	F20G2.2
F20G2.3	=	F20G2.3
F20G2.5	=	F20G2.5
F20G2.6	=	F20G2.6
F20G2.7	=	F20G2.7
F20G4.2	=	F20G4.2
F20H11.1	=	F20H11.1
F20H11.4	=	F20H11.4
F20H11.5	=	F20H11.5
F20H11.6	=	F20H11.6
F21A10.1	=	F21A10.1
F21A10.2	=	F21A10.2
F21A10.4	=	F21A10.4
F21A3.2	=	F21A3.2
F21A3.3	=	F21A3.3
F21A3.4	=	F21A3.4
F21A3.5	=	F21A3.5
F21A3.8	=	F21A3.8
F21A3.t1	=	F21A3.t1
F21A3.t2	=	F21A3.t2
F21A9.1	=	F21A9.1
F21A9.2	=	F21A9.2
F21C10.1	=	F21C10.1
F21C10.10	=	F21C10.10
F21C10.11	=	F21C10.11
F21C10.12	=	F21C10.12
F21C10.3	=	F21C10.3
F21C10.4	=	F21C10.4
F21C10.5	=	F21C10.5
F21C10.6	=	F21C10.6
F21C10.7	=	F21C10.7
F21C10.9	=	F21C10.9
F21C3.6	=	F21C3.6
F21C3.7	=	F21C3.7
F21C3.t1	=	F21C3.t1
F21D12.2	=	F21D12.2
F21D12.3	=	F21D12.3
F21D12.5	=	F21D12.5
F21D5.1	=	F21D5.1
F21D5.2	=	F21D5.2
F21D5.3	=	F21D5.3
F21D5.4	=	F21D5.4
F21D5.5	=	F21D5.5
F21D5.6	=	F21D5.6
F21D5.7	=	F21D5.7
F21D5.8	=	F21D5.8
F21D5.9	=	F21D5.9
F21D9.1	=	F21D9.1
F21D9.2	=	F21D9.2
F21D9.3	=	F21D9.3
F21D9.4	=	F21D9.4
F21D9.5	=	F21D9.5
F21D9.6	=	F21D9.6
F21D9.7	=	F21D9.7
F21D9.8	=	F21D9.8
F21E9.2	=	F21E9.2
F21E9.6	=	F21E9.6
F21F12.1	=	F21F12.1
F21F3.1	=	F21F3.1
F21F3.2	=	F21F3.2
F21F3.3	=	F21F3.3
F21F3.4	=	F21F3.4
F21F3.6	=	F21F3.6
F21F3.7	=	F21F3.7
F21F8.11	=	F21F8.11
F21F8.2	=	F21F8.2
F21F8.4	=	F21F8.4
F21F8.5	=	F21F8.5
F21F8.6	=	F21F8.6
F21G4.1	=	F21G4.1
F21G4.3	=	F21G4.3
F21G4.4	=	F21G4.4
F21G4.5	=	F21G4.5
F21G4.6	=	F21G4.6
F21H12.1	=	F21H12.1
F21H12.2	=	F21H12.2
F21H12.3	=	F21H12.3
F21H12.6	=	F21H12.6
F21H12.7	=	F21H12.7
F21H7.10	=	F21H7.10
F21H7.12	=	F21H7.12
F21H7.15	=	F21H7.15
F21H7.16	=	F21H7.16
F21H7.2	=	F21H7.2
F21H7.3	=	F21H7.3
F21H7.5	=	F21H7.5
F21H7.6	=	F21H7.6
F22B3.10	=	F22B3.10
F22B3.4	=	F22B3.4
F22B3.5	=	F22B3.5
F22B3.7	=	F22B3.7
F22B3.8	=	F22B3.8
F22B3.9	=	F22B3.9
F22B5.10	=	F22B5.10
F22B5.4	=	F22B5.4
F22B5.5	=	F22B5.5
F22B5.6	=	F22B5.6
F22B7.1	=	F22B7.1
F22B7.3	=	F22B7.3
F22B7.9	=	F22B7.9
F22B7.t1	=	F22B7.t1
F22B7.t2	=	F22B7.t2
F22B7.t3	=	F22B7.t3
F22B7.t4	=	F22B7.t4
F22B7.t5	=	F22B7.t5
F22B8.2	=	F22B8.2
F22B8.3	=	F22B8.3
F22B8.4	=	F22B8.4
F22B8.6	=	F22B8.6
F22B8.7	=	F22B8.7
F22B8.8	=	F22B8.8
F22B8.9	=	F22B8.9
F22D3.2	=	F22D3.2
F22D3.4	=	F22D3.4
F22D3.5	=	F22D3.5
F22D3.6	=	F22D3.6
F22D6.14	=	F22D6.14
F22D6.15	=	F22D6.15
F22D6.16	=	F22D6.16
F22D6.2	=	F22D6.2
F22D6.7	=	F22D6.7
F22D6.8	=	F22D6.8
F22D6.9	=	F22D6.9
F22E10.5	=	F22E10.5
F22E12.1	=	F22E12.1
F22E12.3	=	F22E12.3
F22E5.1	=	F22E5.1
F22E5.11	=	F22E5.11
F22E5.12	=	F22E5.12
F22E5.13	=	F22E5.13
F22E5.17	=	F22E5.17
F22E5.19	=	F22E5.19
F22E5.2	=	F22E5.2
F22E5.20	=	F22E5.20
F22E5.21	=	F22E5.21
F22E5.6	=	F22E5.6
F22E5.7	=	F22E5.7
F22E5.8	=	F22E5.8
F22E5.9	=	F22E5.9
F22F1.2	=	F22F1.2
F22F1.3	=	F22F1.3
F22F1.t1	=	F22F1.t1
F22F1.t2	=	F22F1.t2
F22F1.t3	=	F22F1.t3
F22F1.t4	=	F22F1.t4
F22F1.t5	=	F22F1.t5
F22F1.t6	=	F22F1.t6
F22F1.t7	=	F22F1.t7
F22F1.t8	=	F22F1.t8
F22F1.t9	=	F22F1.t9
F22F4.1	=	F22F4.1
F22F4.4	=	F22F4.4
F22F4.5	=	F22F4.5
F22F7.1	=	F22F7.1
F22F7.2	=	F22F7.2
F22F7.3	=	F22F7.3
F22F7.4	=	F22F7.4
F22F7.6	=	F22F7.6
F22F7.7	=	F22F7.7
F22G12.1	=	F22G12.1
F22G12.3	=	F22G12.3
F22G12.4	=	F22G12.4
F22G12.5	=	F22G12.5
F22G12.6	=	F22G12.6
F22G12.7	=	F22G12.7
F22G12.8	=	F22G12.8
F22G12.t1	=	F22G12.t1
F22G12.t2	=	F22G12.t2
F22H10.1	=	F22H10.1
F22H10.2	=	F22H10.2
F22H10.3	=	F22H10.3
F22H10.4	=	F22H10.4
F22H10.5	=	F22H10.5
F22H10.6	=	F22H10.6
F22H10.t1	=	F22H10.t1
F23A7.1	=	F23A7.1
F23A7.2	=	F23A7.2
F23A7.3	=	F23A7.3
F23A7.4	=	F23A7.4
F23A7.5	=	F23A7.5
F23A7.6	=	F23A7.6
F23A7.7	=	F23A7.7
F23A7.8	=	F23A7.8
F23A7.t1	=	F23A7.t1
F23B12.1	=	F23B12.1
F23B12.4	=	F23B12.4
F23B12.5	=	F23B12.5
F23B12.7	=	F23B12.7
F23B2.10	=	F23B2.10
F23B2.3	=	F23B2.3
F23B2.7	=	F23B2.7
F23B2.8	=	F23B2.8
F23B2.9	=	F23B2.9
F23C8.1	=	F23C8.1
F23C8.10	=	F23C8.10
F23C8.11	=	F23C8.11
F23C8.12	=	F23C8.12
F23C8.13	=	F23C8.13
F23C8.2	=	F23C8.2
F23C8.3	=	F23C8.3
F23C8.5	=	F23C8.5
F23C8.6	=	F23C8.6
F23C8.7	=	F23C8.7
F23C8.8	=	F23C8.8
F23C8.9	=	F23C8.9
F23D12.1	=	F23D12.1
F23D12.10	=	F23D12.10
F23D12.2	=	F23D12.2
F23D12.3	=	F23D12.3
F23D12.4	=	F23D12.4
F23D12.5	=	F23D12.5
F23D12.7	=	F23D12.7
F23D12.8	=	F23D12.8
F23D12.9	=	F23D12.9
F23D12.t1	=	F23D12.t1
F23D12.t2	=	F23D12.t2
F23F1.10	=	F23F1.10
F23F1.2	=	F23F1.2
F23F1.3	=	F23F1.3
F23F1.4	=	F23F1.4
F23F1.5	=	F23F1.5
F23F1.6	=	F23F1.6
F23F1.7	=	F23F1.7
F23F1.9	=	F23F1.9
F23F12.12	=	F23F12.12
F23F12.13	=	F23F12.13
F23F12.3	=	F23F12.3
F23F12.8	=	F23F12.8
F23F12.9	=	F23F12.9
F23G4.1	=	F23G4.1
F23G4.t1	=	F23G4.t1
F23H11.2	=	F23H11.2
F23H11.3	=	F23H11.3
F23H11.4	=	F23H11.4
F23H11.5	=	F23H11.5
F23H11.6	=	F23H11.6
F23H11.7	=	F23H11.7
F23H11.9	=	F23H11.9
F23H12.10	=	F23H12.10
F23H12.11	=	F23H12.11
F23H12.2	=	F23H12.2
F23H12.3	=	F23H12.3
F23H12.5	=	F23H12.5
F23H12.7	=	F23H12.7
F25A2.1	=	F25A2.1
F25B3.2	=	F25B3.2
F25B3.4	=	F25B3.4
F25B3.5	=	F25B3.5
F25B3.6	=	F25B3.6
F25B4.1	=	F25B4.1
F25B4.2	=	F25B4.2
F25B4.3	=	F25B4.3
F25B4.4	=	F25B4.4
F25B4.5	=	F25B4.5
F25B4.6	=	F25B4.6
F25B4.7	=	F25B4.7
F25B4.8	=	F25B4.8
F25B5.2	=	F25B5.2
F25B5.3	=	F25B5.3
F25B5.5	=	F25B5.5
F25B5.6	=	F25B5.6
F25C8.1	=	F25C8.1
F25C8.4	=	F25C8.4
F25D1.2	=	F25D1.2
F25D1.3	=	F25D1.3
F25D1.4	=	F25D1.4
F25D1.5	=	F25D1.5
F25D1.7	=	F25D1.7
F25D7.4	=	F25D7.4
F25D7.5	=	F25D7.5
F25E2.1	=	F25E2.1
F25E2.2	=	F25E2.2
F25E2.3	=	F25E2.3
F25E5.1	=	F25E5.1
F25E5.16	=	F25E5.16
F25E5.2	=	F25E5.2
F25E5.3	=	F25E5.3
F25E5.4	=	F25E5.4
F25E5.5	=	F25E5.5
F25E5.7	=	F25E5.7
F25E5.8	=	F25E5.8
F25E5.9	=	F25E5.9
F25F2.1	=	F25F2.1
F25F6.1	=	F25F6.1
F25F6.t1	=	F25F6.t1
F25F6.t2	=	F25F6.t2
F25F8.1	=	F25F8.1
F25G6.1	=	F25G6.1
F25G6.2	=	F25G6.2
F25G6.7	=	F25G6.7
F25G6.8	=	F25G6.8
F25G6.9	=	F25G6.9
F25H2.12	=	F25H2.12
F25H2.14	=	F25H2.14
F25H2.15	=	F25H2.15
F25H2.2	=	F25H2.2
F25H2.3	=	F25H2.3
F25H2.4	=	F25H2.4
F25H2.5	=	F25H2.5
F25H2.6	=	F25H2.6
F25H2.7	=	F25H2.7
F25H5.2	=	F25H5.2
F25H5.3	=	F25H5.3
F25H5.5	=	F25H5.5
F25H5.6	=	F25H5.6
F25H5.7	=	F25H5.7
F25H5.8	=	F25H5.8
F25H5.9	=	F25H5.9
F25H8.1	=	F25H8.1
F25H8.2	=	F25H8.2
F25H9.1	=	F25H9.1
F25H9.2	=	F25H9.2
F25H9.3	=	F25H9.3
F25H9.6	=	F25H9.6
F25H9.7	=	F25H9.7
F25H9.9	=	F25H9.9
F26A1.1	=	F26A1.1
F26A1.13	=	F26A1.13
F26A1.14	=	F26A1.14
F26A1.3	=	F26A1.3
F26A1.4	=	F26A1.4
F26A1.6	=	F26A1.6
F26A1.7	=	F26A1.7
F26A1.8	=	F26A1.8
F26A1.9	=	F26A1.9
F26A10.1	=	F26A10.1
F26A10.2	=	F26A10.2
F26A3.1	=	F26A3.1
F26A3.4	=	F26A3.4
F26A3.5	=	F26A3.5
F26A3.7	=	F26A3.7
F26B1.1	=	F26B1.1
F26B1.2	=	F26B1.2
F26B1.5	=	F26B1.5
F26C11.1	=	F26C11.1
F26C11.3	=	F26C11.3
F26C11.4	=	F26C11.4
F26D10.11	=	F26D10.11
F26D10.13	=	F26D10.13
F26D11.1	=	F26D11.1
F26D11.12	=	F26D11.12
F26D11.13	=	F26D11.13
F26D11.2	=	F26D11.2
F26D11.4	=	F26D11.4
F26D11.6	=	F26D11.6
F26D2.10	=	F26D2.10
F26D2.13	=	F26D2.13
F26D2.14	=	F26D2.14
F26D2.15	=	F26D2.15
F26D2.16	=	F26D2.16
F26D2.17	=	F26D2.17
F26D2.3	=	F26D2.3
F26D2.8	=	F26D2.8
F26E4.12	=	F26E4.12
F26E4.14	=	F26E4.14
F26E4.2	=	F26E4.2
F26E4.3	=	F26E4.3
F26E4.4	=	F26E4.4
F26E4.5	=	F26E4.5
F26E4.6	=	F26E4.6
F26E4.7	=	F26E4.7
F26F12.2	=	F26F12.2
F26F12.3	=	F26F12.3
F26F12.4	=	F26F12.4
F26F12.5	=	F26F12.5
F26F12.8	=	F26F12.8
F26F2.1	=	F26F2.1
F26F2.2	=	F26F2.2
F26F2.3	=	F26F2.3
F26F2.4	=	F26F2.4
F26F2.5	=	F26F2.5
F26F2.7	=	F26F2.7
F26F2.8	=	F26F2.8
F26F2.9	=	F26F2.9
F26F4.12	=	F26F4.12
F26F4.2	=	F26F4.2
F26F4.5	=	F26F4.5
F26F4.6	=	F26F4.6
F26F4.8	=	F26F4.8
F26F4.9	=	F26F4.9
F26G1.1	=	F26G1.1
F26G1.10	=	F26G1.10
F26G1.11	=	F26G1.11
F26G1.2	=	F26G1.2
F26G1.3	=	F26G1.3
F26G1.5	=	F26G1.5
F26G1.6	=	F26G1.6
F26G1.9	=	F26G1.9
F26G5.1	=	F26G5.1
F26H11.4	=	F26H11.4
F26H9.2	=	F26H9.2
F26H9.4	=	F26H9.4
F26H9.5	=	F26H9.5
F26H9.8	=	F26H9.8
F27B10.1	=	F27B10.1
F27B10.t1	=	F27B10.t1
F27B3.5	=	F27B3.5
F27B3.6	=	F27B3.6
F27B3.7	=	F27B3.7
F27B3.8	=	F27B3.8
F27C1.1	=	F27C1.1
F27C1.10	=	F27C1.10
F27C1.11	=	F27C1.11
F27C1.13	=	F27C1.13
F27C1.2	=	F27C1.2
F27C1.3	=	F27C1.3
F27C1.4	=	F27C1.4
F27C1.6	=	F27C1.6
F27C8.2	=	F27C8.2
F27C8.3	=	F27C8.3
F27C8.5	=	F27C8.5
F27C8.6	=	F27C8.6
F27D4.1	=	F27D4.1
F27D4.2	=	F27D4.2
F27D4.3	=	F27D4.3
F27D4.4	=	F27D4.4
F27D4.6	=	F27D4.6
F27D4.7	=	F27D4.7
F27D4.8	=	F27D4.8
F27D4.t1	=	F27D4.t1
F27D9.2	=	F27D9.2
F27D9.3	=	F27D9.3
F27D9.4	=	F27D9.4
F27D9.7	=	F27D9.7
F27E11.1	=	F27E11.1
F27E11.2	=	F27E11.2
F27E11.t1	=	F27E11.t1
F27E5.1	=	F27E5.1
F27E5.3	=	F27E5.3
F27E5.5	=	F27E5.5
F27E5.7	=	F27E5.7
F27E5.8	=	F27E5.8
F28A10.1	=	F28A10.1
F28A10.10	=	F28A10.10
F28A10.2	=	F28A10.2
F28A10.3	=	F28A10.3
F28A10.4	=	F28A10.4
F28A10.5	=	F28A10.5
F28A10.6	=	F28A10.6
F28A10.7	=	F28A10.7
F28A10.8	=	F28A10.8
F28A10.9	=	F28A10.9
F28A12.1	=	F28A12.1
F28A12.3	=	F28A12.3
F28A12.4	=	F28A12.4
F28B1.1	=	F28B1.1
F28B1.10	=	F28B1.10
F28B1.11	=	F28B1.11
F28B1.12	=	F28B1.12
F28B1.2	=	F28B1.2
F28B1.3	=	F28B1.3
F28B1.4	=	F28B1.4
F28B1.5	=	F28B1.5
F28B1.9	=	F28B1.9
F28B12.1	=	F28B12.1
F28B3.1	=	F28B3.1
F28B3.10	=	F28B3.10
F28B3.4	=	F28B3.4
F28B3.5	=	F28B3.5
F28B3.6	=	F28B3.6
F28B4.1	=	F28B4.1
F28B4.3	=	F28B4.3
F28B4.4	=	F28B4.4
F28C1.1	=	F28C1.1
F28C1.3	=	F28C1.3
F28C10.1	=	F28C10.1
F28C10.3	=	F28C10.3
F28C10.4	=	F28C10.4
F28C12.6	=	F28C12.6
F28C12.8	=	F28C12.8
F28C6.1	=	F28C6.1
F28C6.10	=	F28C6.10
F28C6.11	=	F28C6.11
F28C6.2	=	F28C6.2
F28C6.4	=	F28C6.4
F28C6.5	=	F28C6.5
F28C6.8	=	F28C6.8
F28C6.9	=	F28C6.9
F28D1.1	=	F28D1.1
F28D1.13	=	F28D1.13
F28D1.2	=	F28D1.2
F28D1.6	=	F28D1.6
F28D1.8	=	F28D1.8
F28D1.9	=	F28D1.9
F28D9.3	=	F28D9.3
F28D9.4	=	F28D9.4
F28E10.1	=	F28E10.1
F28E10.2	=	F28E10.2
F28E10.4	=	F28E10.4
F28E10.5	=	F28E10.5
F28F5.4	=	F28F5.4
F28F5.6	=	F28F5.6
F28F5.t1	=	F28F5.t1
F28F8.10	=	F28F8.10
F28F8.5	=	F28F8.5
F28F8.7	=	F28F8.7
F28F8.9	=	F28F8.9
F28F8.t1	=	F28F8.t1
F28F8.t2	=	F28F8.t2
F28F8.t3	=	F28F8.t3
F28F8.t4	=	F28F8.t4
F28F9.2	=	F28F9.2
F28F9.3	=	F28F9.3
F28G4.2	=	F28G4.2
F28G4.3	=	F28G4.3
F28G4.4	=	F28G4.4
F28G4.5	=	F28G4.5
F28H1.1	=	F28H1.1
F28H1.4	=	F28H1.4
F28H1.5	=	F28H1.5
F28H6.2	=	F28H6.2
F28H6.4	=	F28H6.4
F28H6.6	=	F28H6.6
F28H6.7	=	F28H6.7
F28H6.8	=	F28H6.8
F28H6.t1	=	F28H6.t1
F28H6.t2	=	F28H6.t2
F28H6.t3	=	F28H6.t3
F28H6.t4	=	F28H6.t4
F28H6.t5	=	F28H6.t5
F28H6.t6	=	F28H6.t6
F28H6.t7	=	F28H6.t7
F28H7.2	=	F28H7.2
F28H7.3	=	F28H7.3
F28H7.4	=	F28H7.4
F28H7.6	=	F28H7.6
F28H7.7	=	F28H7.7
F28H7.8	=	F28H7.8
F29A7.3	=	F29A7.3
F29A7.4	=	F29A7.4
F29A7.5	=	F29A7.5
F29A7.6	=	F29A7.6
F29A7.8	=	F29A7.8
F29B9.1	=	F29B9.1
F29B9.10	=	F29B9.10
F29B9.11	=	F29B9.11
F29B9.12	=	F29B9.12
F29B9.2	=	F29B9.2
F29B9.5	=	F29B9.5
F29B9.7	=	F29B9.7
F29B9.8	=	F29B9.8
F29C12.3	=	F29C12.3
F29C12.4	=	F29C12.4
F29C12.6	=	F29C12.6
F29C12.7	=	F29C12.7
F29C4.2	=	F29C4.2
F29C4.3	=	F29C4.3
F29C4.4	=	F29C4.4
F29C4.6	=	F29C4.6
F29C4.7	=	F29C4.7
F29C4.t1	=	F29C4.t1
F29C6.1	=	F29C6.1
F29D10.1	=	F29D10.1
F29D10.2	=	F29D10.2
F29D10.3	=	F29D10.3
F29D11.2	=	F29D11.2
F29F11.3	=	F29F11.3
F29G6.1	=	F29G6.1
F29G6.2	=	F29G6.2
F29G6.3	=	F29G6.3
F29G9.1	=	F29G9.1
F29G9.2	=	F29G9.2
F29G9.7	=	F29G9.7
F30A10.1	=	F30A10.1
F30A10.10	=	F30A10.10
F30A10.11	=	F30A10.11
F30A10.12	=	F30A10.12
F30A10.13	=	F30A10.13
F30A10.14	=	F30A10.14
F30A10.2	=	F30A10.2
F30A10.3	=	F30A10.3
F30A10.4	=	F30A10.4
F30A10.6	=	F30A10.6
F30A10.7	=	F30A10.7
F30A10.9	=	F30A10.9
F30B5.4	=	F30B5.4
F30B5.7	=	F30B5.7
F30D4.1	=	F30D4.1
F30F8.1	=	F30F8.1
F30F8.10	=	F30F8.10
F30F8.2	=	F30F8.2
F30F8.3	=	F30F8.3
F30F8.5	=	F30F8.5
F30F8.9	=	F30F8.9
F30F8.t1	=	F30F8.t1
F30H5.3	=	F30H5.3
F30H5.4	=	F30H5.4
F30H5.5	=	F30H5.5
F31A3.3	=	F31A3.3
F31A3.5	=	F31A3.5
F31A9.1	=	F31A9.1
F31A9.2	=	F31A9.2
F31A9.4	=	F31A9.4
F31B12.2	=	F31B12.2
F31B12.4	=	F31B12.4
F31B12.t1	=	F31B12.t1
F31B9.1	=	F31B9.1
F31B9.2	=	F31B9.2
F31B9.3	=	F31B9.3
F31B9.4	=	F31B9.4
F31C3.2	=	F31C3.2
F31C3.3	=	F31C3.3
F31C3.4	=	F31C3.4
F31C3.5	=	F31C3.5
F31C3.6	=	F31C3.6
F31D4.2	=	F31D4.2
F31D4.5	=	F31D4.5
F31D4.8	=	F31D4.8
F31D4.9	=	F31D4.9
F31D5.1	=	F31D5.1
F31D5.2	=	F31D5.2
F31D5.4	=	F31D5.4
F31D5.5	=	F31D5.5
F31D5.6	=	F31D5.6
F31E3.2	=	F31E3.2
F31E3.4	=	F31E3.4
F31E3.6	=	F31E3.6
F31E8.1	=	F31E8.1
F31E8.4	=	F31E8.4
F31E8.5	=	F31E8.5
F31E8.6	=	F31E8.6
F31E9.10	=	F31E9.10
F31E9.3	=	F31E9.3
F31E9.6	=	F31E9.6
F31E9.8	=	F31E9.8
F31E9.9	=	F31E9.9
F31E9.t1	=	F31E9.t1
F31F4.1	=	F31F4.1
F31F4.11	=	F31F4.11
F31F4.17	=	F31F4.17
F31F6.1	=	F31F6.1
F31F6.2	=	F31F6.2
F31F6.3	=	F31F6.3
F31F6.8	=	F31F6.8
F31F7.1	=	F31F7.1
F31F7.2	=	F31F7.2
F31F7.3	=	F31F7.3
F32A11.1	=	F32A11.1
F32A11.3	=	F32A11.3
F32A11.4	=	F32A11.4
F32A11.5	=	F32A11.5
F32A11.7	=	F32A11.7
F32A5.2	=	F32A5.2
F32A5.3	=	F32A5.3
F32A5.4	=	F32A5.4
F32A5.8	=	F32A5.8
F32A5.9	=	F32A5.9
F32A6.t1	=	F32A6.t1
F32A7.4	=	F32A7.4
F32A7.5	=	F32A7.5
F32A7.8	=	F32A7.8
F32B4.1	=	F32B4.1
F32B4.2	=	F32B4.2
F32B4.4	=	F32B4.4
F32B4.5	=	F32B4.5
F32B4.6	=	F32B4.6
F32B4.8	=	F32B4.8
F32B4.t1	=	F32B4.t1
F32B5.1	=	F32B5.1
F32B5.2	=	F32B5.2
F32B5.3	=	F32B5.3
F32B5.4	=	F32B5.4
F32B5.6	=	F32B5.6
F32B5.7	=	F32B5.7
F32B5.9	=	F32B5.9
F32B6.10	=	F32B6.10
F32B6.2	=	F32B6.2
F32B6.3	=	F32B6.3
F32B6.4	=	F32B6.4
F32B6.8	=	F32B6.8
F32B6.9	=	F32B6.9
F32D1.11	=	F32D1.11
F32D1.2	=	F32D1.2
F32D1.3	=	F32D1.3
F32D1.5	=	F32D1.5
F32D1.6	=	F32D1.6
F32D1.7	=	F32D1.7
F32D1.8	=	F32D1.8
F32D1.9	=	F32D1.9
F32D8.1	=	F32D8.1
F32D8.10	=	F32D8.10
F32D8.12	=	F32D8.12
F32D8.13	=	F32D8.13
F32D8.14	=	F32D8.14
F32D8.2	=	F32D8.2
F32D8.3	=	F32D8.3
F32D8.4	=	F32D8.4
F32D8.5	=	F32D8.5
F32D8.7	=	F32D8.7
F32D8.8	=	F32D8.8
F32E10.10	=	F32E10.10
F32E10.2	=	F32E10.2
F32E10.5	=	F32E10.5
F32E10.6	=	F32E10.6
F32E10.7	=	F32E10.7
F32E10.8	=	F32E10.8
F32E10.9	=	F32E10.9
F32G8.2	=	F32G8.2
F32G8.3	=	F32G8.3
F32G8.4	=	F32G8.4
F32H2.10	=	F32H2.10
F32H2.11	=	F32H2.11
F32H2.12	=	F32H2.12
F32H2.6	=	F32H2.6
F32H2.7	=	F32H2.7
F32H2.8	=	F32H2.8
F32H5.1	=	F32H5.1
F32H5.3	=	F32H5.3
F32H5.4	=	F32H5.4
F33A8.10	=	F33A8.10
F33A8.4	=	F33A8.4
F33A8.6	=	F33A8.6
F33A8.7	=	F33A8.7
F33C8.2	=	F33C8.2
F33C8.4	=	F33C8.4
F33D11.1	=	F33D11.1
F33D11.10	=	F33D11.10
F33D11.12	=	F33D11.12
F33D11.2	=	F33D11.2
F33D11.5	=	F33D11.5
F33D11.6	=	F33D11.6
F33D11.7	=	F33D11.7
F33D11.8	=	F33D11.8
F33D11.9	=	F33D11.9
F33D11.t1	=	F33D11.t1
F33D11.t2	=	F33D11.t2
F33D4.4	=	F33D4.4
F33D4.5	=	F33D4.5
F33D4.6	=	F33D4.6
F33D4.7	=	F33D4.7
F33D4.8	=	F33D4.8
F33E11.2	=	F33E11.2
F33E11.3	=	F33E11.3
F33E11.6	=	F33E11.6
F33E2.4	=	F33E2.4
F33E2.5	=	F33E2.5
F33E2.6	=	F33E2.6
F33E2.7	=	F33E2.7
F33E2.8	=	F33E2.8
F33G12.2	=	F33G12.2
F33G12.3	=	F33G12.3
F33G12.5	=	F33G12.5
F33G12.6	=	F33G12.6
F33G12.7	=	F33G12.7
F33G12.t1	=	F33G12.t1
F33H1.3	=	F33H1.3
F33H1.4	=	F33H1.4
F33H1.6	=	F33H1.6
F33H12.1	=	F33H12.1
F33H12.6	=	F33H12.6
F33H12.7	=	F33H12.7
F33H2.2	=	F33H2.2
F33H2.3	=	F33H2.3
F33H2.5	=	F33H2.5
F33H2.6	=	F33H2.6
F33H2.8	=	F33H2.8
F34D10.2	=	F34D10.2
F34D10.3	=	F34D10.3
F34D10.4	=	F34D10.4
F34D10.6	=	F34D10.6
F34D10.7	=	F34D10.7
F34D10.8	=	F34D10.8
F34D10.9	=	F34D10.9
F34D6.1	=	F34D6.1
F34D6.2	=	F34D6.2
F34D6.7	=	F34D6.7
F34D6.8	=	F34D6.8
F34D6.9	=	F34D6.9
F34H10.1	=	F34H10.1
F34H10.2	=	F34H10.2
F34H10.3	=	F34H10.3
F34H10.4	=	F34H10.4
F34H10.5	=	F34H10.5
F34H10.t1	=	F34H10.t1
F35A5.1	=	F35A5.1
F35A5.2	=	F35A5.2
F35A5.4	=	F35A5.4
F35A5.5	=	F35A5.5
F35A5.t1	=	F35A5.t1
F35B12.10	=	F35B12.10
F35B12.3	=	F35B12.3
F35B12.4	=	F35B12.4
F35B12.9	=	F35B12.9
F35B3.1	=	F35B3.1
F35B3.3	=	F35B3.3
F35B3.4	=	F35B3.4
F35B3.7	=	F35B3.7
F35C11.2	=	F35C11.2
F35C11.3	=	F35C11.3
F35C11.4	=	F35C11.4
F35C11.5	=	F35C11.5
F35C11.6	=	F35C11.6
F35C11.7	=	F35C11.7
F35C12.1	=	F35C12.1
F35C12.3	=	F35C12.3
F35C5.1	=	F35C5.1
F35C5.11	=	F35C5.11
F35C5.12	=	F35C5.12
F35C5.3	=	F35C5.3
F35C5.4	=	F35C5.4
F35C8.1	=	F35C8.1
F35C8.2	=	F35C8.2
F35C8.5	=	F35C8.5
F35C8.8	=	F35C8.8
F35D11.1	=	F35D11.1
F35D11.3	=	F35D11.3
F35D11.4	=	F35D11.4
F35D11.5	=	F35D11.5
F35D2.1	=	F35D2.1
F35D2.2	=	F35D2.2
F35D2.3	=	F35D2.3
F35D2.4	=	F35D2.4
F35E12.10	=	F35E12.10
F35E12.11	=	F35E12.11
F35E12.2	=	F35E12.2
F35E12.4	=	F35E12.4
F35E12.5	=	F35E12.5
F35E12.6	=	F35E12.6
F35E12.8	=	F35E12.8
F35E12.9	=	F35E12.9
F35E2.1	=	F35E2.1
F35E2.10	=	F35E2.10
F35E2.2	=	F35E2.2
F35E2.3	=	F35E2.3
F35E2.4	=	F35E2.4
F35E2.5	=	F35E2.5
F35E2.6	=	F35E2.6
F35E2.7	=	F35E2.7
F35E2.8	=	F35E2.8
F35E2.9	=	F35E2.9
F35E8.1	=	F35E8.1
F35E8.10	=	F35E8.10
F35E8.13	=	F35E8.13
F35E8.15	=	F35E8.15
F35E8.2	=	F35E8.2
F35E8.4	=	F35E8.4
F35E8.6	=	F35E8.6
F35E8.7	=	F35E8.7
F35E8.9	=	F35E8.9
F35F10.1	=	F35F10.1
F35F10.10	=	F35F10.10
F35F10.11	=	F35F10.11
F35F10.12	=	F35F10.12
F35F10.13	=	F35F10.13
F35F10.14	=	F35F10.14
F35F10.4	=	F35F10.4
F35F10.5	=	F35F10.5
F35F10.6	=	F35F10.6
F35F10.7	=	F35F10.7
F35F11.1	=	F35F11.1
F35F11.2	=	F35F11.2
F35F11.3	=	F35F11.3
F35G12.1	=	F35G12.1
F35G12.11	=	F35G12.11
F35G12.12	=	F35G12.12
F35G12.2	=	F35G12.2
F35G12.4	=	F35G12.4
F35G12.5	=	F35G12.5
F35G12.7	=	F35G12.7
F35G2.1	=	F35G2.1
F35G2.2	=	F35G2.2
F35G2.3	=	F35G2.3
F35G2.5	=	F35G2.5
F35G8.1	=	F35G8.1
F35H10.10	=	F35H10.10
F35H10.12	=	F35H10.12
F35H10.2	=	F35H10.2
F35H10.3	=	F35H10.3
F35H10.5	=	F35H10.5
F35H10.6	=	F35H10.6
F35H10.7	=	F35H10.7
F35H12.1	=	F35H12.1
F35H12.2	=	F35H12.2
F35H12.4	=	F35H12.4
F35H12.5	=	F35H12.5
F35H12.6	=	F35H12.6
F35H12.7	=	F35H12.7
F35H8.1	=	F35H8.1
F35H8.2	=	F35H8.2
F35H8.4	=	F35H8.4
F35H8.t1	=	F35H8.t1
F36A2.10	=	F36A2.10
F36A2.11	=	F36A2.11
F36A2.12	=	F36A2.12
F36A2.13	=	F36A2.13
F36A2.14	=	F36A2.14
F36A2.2	=	F36A2.2
F36A2.3	=	F36A2.3
F36A2.7	=	F36A2.7
F36A2.8	=	F36A2.8
F36A2.9	=	F36A2.9
F36A4.1	=	F36A4.1
F36A4.11	=	F36A4.11
F36A4.2	=	F36A4.2
F36A4.3	=	F36A4.3
F36A4.4	=	F36A4.4
F36A4.5	=	F36A4.5
F36A4.9	=	F36A4.9
F36D1.1	=	F36D1.1
F36D1.10	=	F36D1.10
F36D1.11	=	F36D1.11
F36D1.4	=	F36D1.4
F36D1.5	=	F36D1.5
F36D1.6	=	F36D1.6
F36D1.7	=	F36D1.7
F36D1.8	=	F36D1.8
F36D1.9	=	F36D1.9
F36D3.1	=	F36D3.1
F36D3.11	=	F36D3.11
F36D3.14	=	F36D3.14
F36D3.15	=	F36D3.15
F36D3.4	=	F36D3.4
F36D3.5	=	F36D3.5
F36D3.7	=	F36D3.7
F36D3.8	=	F36D3.8
F36D4.1	=	F36D4.1
F36D4.2	=	F36D4.2
F36D4.4	=	F36D4.4
F36D4.5	=	F36D4.5
F36D4.6	=	F36D4.6
F36D4.7	=	F36D4.7
F36D4.t1	=	F36D4.t1
F36D4.t2	=	F36D4.t2
F36F12.1	=	F36F12.1
F36F12.2	=	F36F12.2
F36F12.3	=	F36F12.3
F36F12.4	=	F36F12.4
F36F12.7	=	F36F12.7
F36F12.8	=	F36F12.8
F36F2.1	=	F36F2.1
F36F2.2	=	F36F2.2
F36F2.7	=	F36F2.7
F36F2.8	=	F36F2.8
F36G3.1	=	F36G3.1
F36G3.2	=	F36G3.2
F36G3.3	=	F36G3.3
F36G9.12	=	F36G9.12
F36G9.13	=	F36G9.13
F36G9.15	=	F36G9.15
F36G9.17	=	F36G9.17
F36G9.3	=	F36G9.3
F36G9.4	=	F36G9.4
F36G9.7	=	F36G9.7
F36H1.10	=	F36H1.10
F36H1.11	=	F36H1.11
F36H1.12	=	F36H1.12
F36H1.13	=	F36H1.13
F36H1.3	=	F36H1.3
F36H1.5	=	F36H1.5
F36H1.9	=	F36H1.9
F36H12.1	=	F36H12.1
F36H12.10	=	F36H12.10
F36H12.13	=	F36H12.13
F36H12.14	=	F36H12.14
F36H12.15	=	F36H12.15
F36H12.16	=	F36H12.16
F36H12.17	=	F36H12.17
F36H12.2	=	F36H12.2
F36H12.3	=	F36H12.3
F36H12.4	=	F36H12.4
F36H12.5	=	F36H12.5
F36H12.8	=	F36H12.8
F36H12.9	=	F36H12.9
F36H2.2	=	F36H2.2
F36H2.3	=	F36H2.3
F36H2.4	=	F36H2.4
F36H2.5	=	F36H2.5
F36H5.10	=	F36H5.10
F36H5.4	=	F36H5.4
F36H5.8	=	F36H5.8
F36H5.9	=	F36H5.9
F36H9.1	=	F36H9.1
F36H9.2	=	F36H9.2
F36H9.4	=	F36H9.4
F36H9.5	=	F36H9.5
F36H9.7	=	F36H9.7
F36H9.8	=	F36H9.8
F37A4.1	=	F37A4.1
F37A4.2	=	F37A4.2
F37A4.3	=	F37A4.3
F37A4.4	=	F37A4.4
F37A4.5	=	F37A4.5
F37A4.6	=	F37A4.6
F37A4.t1	=	F37A4.t1
F37A8.1	=	F37A8.1
F37A8.2	=	F37A8.2
F37A8.5	=	F37A8.5
F37B12.1	=	F37B12.1
F37B12.3	=	F37B12.3
F37B12.5	=	F37B12.5
F37B4.10	=	F37B4.10
F37B4.14	=	F37B4.14
F37C12.1	=	F37C12.1
F37C12.10	=	F37C12.10
F37C12.14	=	F37C12.14
F37C12.18	=	F37C12.18
F37C12.2	=	F37C12.2
F37C12.3	=	F37C12.3
F37C12.7	=	F37C12.7
F37C4.1	=	F37C4.1
F37C4.2	=	F37C4.2
F37C4.3	=	F37C4.3
F37C4.4	=	F37C4.4
F37C4.5	=	F37C4.5
F37C4.6	=	F37C4.6
F37C4.7	=	F37C4.7
F37C4.8	=	F37C4.8
F37D6.2	=	F37D6.2
F37D6.3	=	F37D6.3
F37D6.4	=	F37D6.4
F37E3.2	=	F37E3.2
F37E3.3	=	F37E3.3
F37F2.2	=	F37F2.2
F37H8.2	=	F37H8.2
F37H8.3	=	F37H8.3
F37H8.5	=	F37H8.5
F38A1.11	=	F38A1.11
F38A1.13	=	F38A1.13
F38A1.15	=	F38A1.15
F38A1.16	=	F38A1.16
F38A1.17	=	F38A1.17
F38A1.6	=	F38A1.6
F38A1.8	=	F38A1.8
F38A1.9	=	F38A1.9
F38A5.1	=	F38A5.1
F38A5.11	=	F38A5.11
F38A5.2	=	F38A5.2
F38A5.6	=	F38A5.6
F38A5.7	=	F38A5.7
F38A5.8	=	F38A5.8
F38A6.4	=	F38A6.4
F38B2.2	=	F38B2.2
F38B2.3	=	F38B2.3
F38B2.4	=	F38B2.4
F38B6.1	=	F38B6.1
F38B6.2	=	F38B6.2
F38B6.3	=	F38B6.3
F38B6.4	=	F38B6.4
F38B6.6	=	F38B6.6
F38B6.7	=	F38B6.7
F38B6.8	=	F38B6.8
F38B7.1	=	F38B7.1
F38B7.10	=	F38B7.10
F38B7.2	=	F38B7.2
F38B7.3	=	F38B7.3
F38C2.1	=	F38C2.1
F38C2.4	=	F38C2.4
F38C2.5	=	F38C2.5
F38C2.7	=	F38C2.7
F38E1.10	=	F38E1.10
F38E1.11	=	F38E1.11
F38E1.3	=	F38E1.3
F38E1.6	=	F38E1.6
F38E1.9	=	F38E1.9
F38E11.10	=	F38E11.10
F38E11.11	=	F38E11.11
F38E11.13	=	F38E11.13
F38E11.14	=	F38E11.14
F38E11.4	=	F38E11.4
F38E11.5	=	F38E11.5
F38E11.6	=	F38E11.6
F38E11.8	=	F38E11.8
F38E11.9	=	F38E11.9
F38E9.1	=	F38E9.1
F38E9.4	=	F38E9.4
F38E9.5	=	F38E9.5
F38E9.6	=	F38E9.6
F38E9.t1	=	F38E9.t1
F38E9.t2	=	F38E9.t2
F38G1.3	=	F38G1.3
F38G1.t1	=	F38G1.t1
F38G1.t2	=	F38G1.t2
F38H12.5	=	F38H12.5
F38H4.1	=	F38H4.1
F38H4.10	=	F38H4.10
F38H4.3	=	F38H4.3
F38H4.4	=	F38H4.4
F38H4.5	=	F38H4.5
F38H4.6	=	F38H4.6
F39B1.1	=	F39B1.1
F39B1.t1	=	F39B1.t1
F39B1.t2	=	F39B1.t2
F39B2.1	=	F39B2.1
F39B2.3	=	F39B2.3
F39B2.5	=	F39B2.5
F39B2.7	=	F39B2.7
F39B2.8	=	F39B2.8
F39B3.2	=	F39B3.2
F39B3.3	=	F39B3.3
F39C12.1	=	F39C12.1
F39C12.4	=	F39C12.4
F39D8.3	=	F39D8.3
F39E9.1	=	F39E9.1
F39E9.14	=	F39E9.14
F39E9.4	=	F39E9.4
F39E9.6	=	F39E9.6
F39E9.7	=	F39E9.7
F39E9.8	=	F39E9.8
F39E9.9	=	F39E9.9
F39F10.2	=	F39F10.2
F39F10.3	=	F39F10.3
F39F10.4	=	F39F10.4
F39F10.5	=	F39F10.5
F39G3.2	=	F39G3.2
F39G3.3	=	F39G3.3
F39G3.4	=	F39G3.4
F39G3.5	=	F39G3.5
F39G3.6	=	F39G3.6
F39H11.1	=	F39H11.1
F39H12.1	=	F39H12.1
F39H12.2	=	F39H12.2
F39H12.3	=	F39H12.3
F39H2.3	=	F39H2.3
F39H2.5	=	F39H2.5
F40A3.1	=	F40A3.1
F40A3.2	=	F40A3.2
F40A3.3	=	F40A3.3
F40A3.4	=	F40A3.4
F40A3.5	=	F40A3.5
F40A3.6	=	F40A3.6
F40A3.7	=	F40A3.7
F40B5.1	=	F40B5.1
F40B5.2	=	F40B5.2
F40B5.3	=	F40B5.3
F40C5.1	=	F40C5.1
F40C5.2	=	F40C5.2
F40D4.12	=	F40D4.12
F40D4.13	=	F40D4.13
F40D4.14	=	F40D4.14
F40E10.5	=	F40E10.5
F40E10.6	=	F40E10.6
F40E12.1	=	F40E12.1
F40E12.2	=	F40E12.2
F40E3.2	=	F40E3.2
F40E3.3	=	F40E3.3
F40E3.5	=	F40E3.5
F40E3.6	=	F40E3.6
F40F11.2	=	F40F11.2
F40F11.3	=	F40F11.3
F40F11.4	=	F40F11.4
F40F12.10	=	F40F12.10
F40F12.3	=	F40F12.3
F40F12.4	=	F40F12.4
F40F12.7	=	F40F12.7
F40F12.8	=	F40F12.8
F40F12.9	=	F40F12.9
F40F4.6	=	F40F4.6
F40F4.7	=	F40F4.7
F40F8.1	=	F40F8.1
F40F8.11	=	F40F8.11
F40F8.12	=	F40F8.12
F40F8.3	=	F40F8.3
F40F8.4	=	F40F8.4
F40F8.5	=	F40F8.5
F40F8.8	=	F40F8.8
F40F9.10	=	F40F9.10
F40F9.11	=	F40F9.11
F40F9.3	=	F40F9.3
F40F9.5	=	F40F9.5
F40F9.6	=	F40F9.6
F40F9.7	=	F40F9.7
F40F9.8	=	F40F9.8
F40G12.10	=	F40G12.10
F40G12.11	=	F40G12.11
F40G12.13	=	F40G12.13
F40G12.14	=	F40G12.14
F40G12.2	=	F40G12.2
F40G12.3	=	F40G12.3
F40G12.4	=	F40G12.4
F40G12.5	=	F40G12.5
F40G12.6	=	F40G12.6
F40G12.7	=	F40G12.7
F40G12.9	=	F40G12.9
F40G9.1	=	F40G9.1
F40G9.12	=	F40G9.12
F40G9.14	=	F40G9.14
F40G9.15	=	F40G9.15
F40G9.2	=	F40G9.2
F40G9.5	=	F40G9.5
F40G9.6	=	F40G9.6
F40G9.7	=	F40G9.7
F40G9.8	=	F40G9.8
F40G9.9	=	F40G9.9
F40H3.1	=	F40H3.1
F40H3.2	=	F40H3.2
F40H3.3	=	F40H3.3
F40H3.6	=	F40H3.6
F40H6.1	=	F40H6.1
F40H6.2	=	F40H6.2
F40H6.5	=	F40H6.5
F40H6.6	=	F40H6.6
F40H6.t1	=	F40H6.t1
F40H7.12	=	F40H7.12
F40H7.6	=	F40H7.6
F41A4.1	=	F41A4.1
F41A4.t1	=	F41A4.t1
F41B4.1	=	F41B4.1
F41B4.2	=	F41B4.2
F41B4.3	=	F41B4.3
F41B5.1	=	F41B5.1
F41B5.6	=	F41B5.6
F41C3.1	=	F41C3.1
F41C3.11	=	F41C3.11
F41C3.2	=	F41C3.2
F41C3.4	=	F41C3.4
F41C3.5	=	F41C3.5
F41C3.6	=	F41C3.6
F41C3.7	=	F41C3.7
F41C3.8	=	F41C3.8
F41C6.2	=	F41C6.2
F41C6.3	=	F41C6.3
F41C6.4	=	F41C6.4
F41C6.6	=	F41C6.6
F41C6.7	=	F41C6.7
F41D3.10	=	F41D3.10
F41D3.11	=	F41D3.11
F41D3.12	=	F41D3.12
F41D3.13	=	F41D3.13
F41D3.14	=	F41D3.14
F41D3.2	=	F41D3.2
F41D3.4	=	F41D3.4
F41D3.5	=	F41D3.5
F41D3.6	=	F41D3.6
F41D3.7	=	F41D3.7
F41D3.8	=	F41D3.8
F41D3.9	=	F41D3.9
F41D9.1	=	F41D9.1
F41D9.2	=	F41D9.2
F41D9.t1	=	F41D9.t1
F41D9.t2	=	F41D9.t2
F41D9.t3	=	F41D9.t3
F41D9.t4	=	F41D9.t4
F41E6.1	=	F41E6.1
F41E6.11	=	F41E6.11
F41E6.12	=	F41E6.12
F41E6.14	=	F41E6.14
F41E6.15	=	F41E6.15
F41E6.5	=	F41E6.5
F41E6.7	=	F41E6.7
F41E6.8	=	F41E6.8
F41E6.9	=	F41E6.9
F41E7.1	=	F41E7.1
F41E7.2	=	F41E7.2
F41E7.3	=	F41E7.3
F41E7.6	=	F41E7.6
F41E7.7	=	F41E7.7
F41E7.9	=	F41E7.9
F41F3.1	=	F41F3.1
F41F3.3	=	F41F3.3
F41F3.8	=	F41F3.8
F41G3.1	=	F41G3.1
F41G3.10	=	F41G3.10
F41G3.18	=	F41G3.18
F41G3.19	=	F41G3.19
F41G3.2	=	F41G3.2
F41G3.20	=	F41G3.20
F41G3.21	=	F41G3.21
F41G3.3	=	F41G3.3
F41G3.5	=	F41G3.5
F41G3.6	=	F41G3.6
F41G4.1	=	F41G4.1
F41G4.4	=	F41G4.4
F41G4.5	=	F41G4.5
F41G4.7	=	F41G4.7
F41G4.8	=	F41G4.8
F41H10.12	=	F41H10.12
F41H10.2	=	F41H10.2
F41H10.3	=	F41H10.3
F41H10.4	=	F41H10.4
F41H10.5	=	F41H10.5
F41H10.6	=	F41H10.6
F41H10.9	=	F41H10.9
F41H8.1	=	F41H8.1
F41H8.2	=	F41H8.2
F42A10.3	=	F42A10.3
F42A10.5	=	F42A10.5
F42A10.6	=	F42A10.6
F42A10.7	=	F42A10.7
F42A10.9	=	F42A10.9
F42A10.t1	=	F42A10.t1
F42A10.t2	=	F42A10.t2
F42A6.1	=	F42A6.1
F42A6.2	=	F42A6.2
F42A6.3	=	F42A6.3
F42A6.5	=	F42A6.5
F42A6.6	=	F42A6.6
F42A8.1	=	F42A8.1
F42A8.3	=	F42A8.3
F42A9.3	=	F42A9.3
F42A9.6	=	F42A9.6
F42A9.7	=	F42A9.7
F42A9.8	=	F42A9.8
F42A9.9	=	F42A9.9
F42C5.10	=	F42C5.10
F42C5.2	=	F42C5.2
F42C5.3	=	F42C5.3
F42C5.4	=	F42C5.4
F42C5.5	=	F42C5.5
F42C5.6	=	F42C5.6
F42C5.9	=	F42C5.9
F42D1.2	=	F42D1.2
F42D1.4	=	F42D1.4
F42D1.t1	=	F42D1.t1
F42E11.2	=	F42E11.2
F42E11.3	=	F42E11.3
F42E8.1	=	F42E8.1
F42E8.2	=	F42E8.2
F42F12.11	=	F42F12.11
F42F12.3	=	F42F12.3
F42F12.4	=	F42F12.4
F42F12.t1	=	F42F12.t1
F42G10.1	=	F42G10.1
F42G10.t1	=	F42G10.t1
F42G2.2	=	F42G2.2
F42G2.3	=	F42G2.3
F42G2.5	=	F42G2.5
F42G2.6	=	F42G2.6
F42G2.7	=	F42G2.7
F42G2.t1	=	F42G2.t1
F42G4.2	=	F42G4.2
F42G4.5	=	F42G4.5
F42G4.6	=	F42G4.6
F42G4.7	=	F42G4.7
F42G8.10	=	F42G8.10
F42G8.5	=	F42G8.5
F42G8.6	=	F42G8.6
F42G8.7	=	F42G8.7
F42G8.8	=	F42G8.8
F42G8.9	=	F42G8.9
F42G9.1	=	F42G9.1
F42G9.4	=	F42G9.4
F42G9.6	=	F42G9.6
F42H10.2	=	F42H10.2
F42H10.3	=	F42H10.3
F42H10.5	=	F42H10.5
F42H10.6	=	F42H10.6
F42H10.7	=	F42H10.7
F42H10.9	=	F42H10.9
F42H10.t1	=	F42H10.t1
F42H11.1	=	F42H11.1
F43A11.8	=	F43A11.8
F43B10.1	=	F43B10.1
F43C1.1	=	F43C1.1
F43C1.3	=	F43C1.3
F43C1.5	=	F43C1.5
F43C1.6	=	F43C1.6
F43C1.7	=	F43C1.7
F43C11.1	=	F43C11.1
F43C11.10	=	F43C11.10
F43C11.11	=	F43C11.11
F43C11.12	=	F43C11.12
F43C11.2	=	F43C11.2
F43C11.3	=	F43C11.3
F43C11.4	=	F43C11.4
F43C11.5	=	F43C11.5
F43C11.6	=	F43C11.6
F43C11.7	=	F43C11.7
F43C11.8	=	F43C11.8
F43C11.9	=	F43C11.9
F43C9.1	=	F43C9.1
F43C9.2	=	F43C9.2
F43C9.3	=	F43C9.3
F43C9.t1	=	F43C9.t1
F43D2.1	=	F43D2.1
F43D2.2	=	F43D2.2
F43D2.3	=	F43D2.3
F43D2.6	=	F43D2.6
F43D2.7	=	F43D2.7
F43D9.1	=	F43D9.1
F43D9.3	=	F43D9.3
F43E12.1	=	F43E12.1
F43E12.t1	=	F43E12.t1
F43E2.1	=	F43E2.1
F43E2.11	=	F43E2.11
F43E2.12	=	F43E2.12
F43E2.5	=	F43E2.5
F43E2.6	=	F43E2.6
F43E2.7	=	F43E2.7
F43E2.9	=	F43E2.9
F43G6.10	=	F43G6.10
F43G6.11	=	F43G6.11
F43G6.2	=	F43G6.2
F43G6.3	=	F43G6.3
F43G6.4	=	F43G6.4
F43G6.5	=	F43G6.5
F43G6.6	=	F43G6.6
F43G6.7	=	F43G6.7
F43G6.8	=	F43G6.8
F43G9.1	=	F43G9.1
F43G9.10	=	F43G9.10
F43G9.12	=	F43G9.12
F43G9.13	=	F43G9.13
F43G9.2	=	F43G9.2
F43G9.3	=	F43G9.3
F43G9.4	=	F43G9.4
F43G9.5	=	F43G9.5
F43G9.8	=	F43G9.8
F43H9.3	=	F43H9.3
F43H9.4	=	F43H9.4
F44A2.2	=	F44A2.2
F44A2.3	=	F44A2.3
F44A2.5	=	F44A2.5
F44A2.7	=	F44A2.7
F44A2.t1	=	F44A2.t1
F44A6.3	=	F44A6.3
F44A6.4	=	F44A6.4
F44A6.5	=	F44A6.5
F44B9.10	=	F44B9.10
F44B9.2	=	F44B9.2
F44B9.5	=	F44B9.5
F44B9.8	=	F44B9.8
F44B9.9	=	F44B9.9
F44C4.6	=	F44C4.6
F44C8.7	=	F44C8.7
F44D12.1	=	F44D12.1
F44D12.10	=	F44D12.10
F44D12.11	=	F44D12.11
F44D12.12	=	F44D12.12
F44D12.2	=	F44D12.2
F44D12.3	=	F44D12.3
F44D12.4	=	F44D12.4
F44D12.5	=	F44D12.5
F44D12.6	=	F44D12.6
F44D12.7	=	F44D12.7
F44D12.8	=	F44D12.8
F44D12.9	=	F44D12.9
F44E2.10	=	F44E2.10
F44E2.3	=	F44E2.3
F44E2.4	=	F44E2.4
F44E2.6	=	F44E2.6
F44E2.7	=	F44E2.7
F44E2.8	=	F44E2.8
F44E2.9	=	F44E2.9
F44E5.1	=	F44E5.1
F44E5.2	=	F44E5.2
F44E5.3	=	F44E5.3
F44E5.4	=	F44E5.4
F44E5.5	=	F44E5.5
F44E7.2	=	F44E7.2
F44E7.3	=	F44E7.3
F44E7.4	=	F44E7.4
F44E7.5	=	F44E7.5
F44E7.7	=	F44E7.7
F44E7.9	=	F44E7.9
F44F1.1	=	F44F1.1
F44F1.2	=	F44F1.2
F44F1.3	=	F44F1.3
F44F1.4	=	F44F1.4
F44F1.5	=	F44F1.5
F44F1.6	=	F44F1.6
F44F4.1	=	F44F4.1
F44F4.10	=	F44F4.10
F44F4.3	=	F44F4.3
F44F4.9	=	F44F4.9
F44G3.10	=	F44G3.10
F44G3.15	=	F44G3.15
F44G3.16	=	F44G3.16
F44G3.2	=	F44G3.2
F44G3.3	=	F44G3.3
F44G3.4	=	F44G3.4
F44G3.7	=	F44G3.7
F44G4.1	=	F44G4.1
F44G4.2	=	F44G4.2
F44G4.3	=	F44G4.3
F44G4.5	=	F44G4.5
F44G4.6	=	F44G4.6
F44G4.7	=	F44G4.7
F45B8.3	=	F45B8.3
F45C12.1	=	F45C12.1
F45C12.15	=	F45C12.15
F45C12.16	=	F45C12.16
F45C12.2	=	F45C12.2
F45C12.3	=	F45C12.3
F45C12.9	=	F45C12.9
F45D11.1	=	F45D11.1
F45D11.10	=	F45D11.10
F45D11.14	=	F45D11.14
F45D11.15	=	F45D11.15
F45D11.16	=	F45D11.16
F45D11.2	=	F45D11.2
F45D11.3	=	F45D11.3
F45D11.4	=	F45D11.4
F45D11.5	=	F45D11.5
F45D11.9	=	F45D11.9
F45D3.1	=	F45D3.1
F45D3.2	=	F45D3.2
F45D3.3	=	F45D3.3
F45D3.4	=	F45D3.4
F45E1.1	=	F45E1.1
F45E1.2	=	F45E1.2
F45E1.3	=	F45E1.3
F45E1.4	=	F45E1.4
F45E1.5	=	F45E1.5
F45E10.2	=	F45E10.2
F45E12.5	=	F45E12.5
F45E12.6	=	F45E12.6
F45E4.11	=	F45E4.11
F45E4.3	=	F45E4.3
F45E4.5	=	F45E4.5
F45E4.6	=	F45E4.6
F45E4.7	=	F45E4.7
F45E6.1	=	F45E6.1
F45E6.3	=	F45E6.3
F45F2.1	=	F45F2.1
F45F2.10	=	F45F2.10
F45F2.11	=	F45F2.11
F45F2.5	=	F45F2.5
F45F2.6	=	F45F2.6
F45F2.7	=	F45F2.7
F45F2.9	=	F45F2.9
F45G2.10	=	F45G2.10
F45G2.2	=	F45G2.2
F45G2.3	=	F45G2.3
F45G2.4	=	F45G2.4
F45G2.7	=	F45G2.7
F45G2.8	=	F45G2.8
F45G2.9	=	F45G2.9
F45G2.t1	=	F45G2.t1
F45H10.2	=	F45H10.2
F45H10.3	=	F45H10.3
F45H10.5	=	F45H10.5
F45H11.3	=	F45H11.3
F45H11.5	=	F45H11.5
F45H11.6	=	F45H11.6
F45H7.1	=	F45H7.1
F45H7.6	=	F45H7.6
F45H7.t1	=	F45H7.t1
F46A8.1	=	F46A8.1
F46A8.11	=	F46A8.11
F46A8.2	=	F46A8.2
F46A8.3	=	F46A8.3
F46A8.4	=	F46A8.4
F46A8.5	=	F46A8.5
F46A8.6	=	F46A8.6
F46A8.7	=	F46A8.7
F46A8.8	=	F46A8.8
F46A8.9	=	F46A8.9
F46A9.1	=	F46A9.1
F46A9.2	=	F46A9.2
F46B3.1	=	F46B3.1
F46B3.13	=	F46B3.13
F46B3.14	=	F46B3.14
F46B3.15	=	F46B3.15
F46B3.16	=	F46B3.16
F46B3.19	=	F46B3.19
F46B3.2	=	F46B3.2
F46B3.20	=	F46B3.20
F46B3.21	=	F46B3.21
F46B3.22	=	F46B3.22
F46B3.7	=	F46B3.7
F46B3.8	=	F46B3.8
F46B3.9	=	F46B3.9
F46B6.10	=	F46B6.10
F46B6.12	=	F46B6.12
F46B6.13	=	F46B6.13
F46B6.2	=	F46B6.2
F46B6.4	=	F46B6.4
F46B6.5	=	F46B6.5
F46B6.6	=	F46B6.6
F46B6.8	=	F46B6.8
F46B6.9	=	F46B6.9
F46C3.2	=	F46C3.2
F46C3.4	=	F46C3.4
F46C3.5	=	F46C3.5
F46C3.6	=	F46C3.6
F46C5.1	=	F46C5.1
F46C5.10	=	F46C5.10
F46C5.2	=	F46C5.2
F46C5.4	=	F46C5.4
F46C5.6	=	F46C5.6
F46C5.7	=	F46C5.7
F46C5.9	=	F46C5.9
F46C8.1	=	F46C8.1
F46C8.3	=	F46C8.3
F46C8.8	=	F46C8.8
F46E10.1	=	F46E10.1
F46E10.10	=	F46E10.10
F46E10.11	=	F46E10.11
F46E10.2	=	F46E10.2
F46E10.3	=	F46E10.3
F46F11.1	=	F46F11.1
F46F11.10	=	F46F11.10
F46F11.11	=	F46F11.11
F46F11.12	=	F46F11.12
F46F11.6	=	F46F11.6
F46F11.7	=	F46F11.7
F46F11.8	=	F46F11.8
F46F11.9	=	F46F11.9
F46F2.1	=	F46F2.1
F46F2.3	=	F46F2.3
F46F2.4	=	F46F2.4
F46F2.5	=	F46F2.5
F46F2.t1	=	F46F2.t1
F46F3.3	=	F46F3.3
F46F5.1	=	F46F5.1
F46F5.10	=	F46F5.10
F46F5.11	=	F46F5.11
F46F5.12	=	F46F5.12
F46F5.13	=	F46F5.13
F46F5.14	=	F46F5.14
F46F5.15	=	F46F5.15
F46F5.16	=	F46F5.16
F46F5.2	=	F46F5.2
F46F5.3	=	F46F5.3
F46F5.4	=	F46F5.4
F46F5.5	=	F46F5.5
F46F5.6	=	F46F5.6
F46F5.7	=	F46F5.7
F46F5.8	=	F46F5.8
F46F5.9	=	F46F5.9
F46F6.2	=	F46F6.2
F46G10.1	=	F46G10.1
F46G10.2	=	F46G10.2
F46G10.4	=	F46G10.4
F46G11.1	=	F46G11.1
F46G11.2	=	F46G11.2
F46G11.4	=	F46G11.4
F46G11.6	=	F46G11.6
F46G11.t1	=	F46G11.t1
F46G11.t2	=	F46G11.t2
F46H5.2	=	F46H5.2
F46H5.3	=	F46H5.3
F46H5.4	=	F46H5.4
F46H5.5	=	F46H5.5
F46H5.7	=	F46H5.7
F46H6.5	=	F46H6.5
F47A4.5	=	F47A4.5
F47A4.t1	=	F47A4.t1
F47B10.1	=	F47B10.1
F47B10.2	=	F47B10.2
F47B10.3	=	F47B10.3
F47B10.4	=	F47B10.4
F47B10.5	=	F47B10.5
F47B10.6	=	F47B10.6
F47B10.8	=	F47B10.8
F47B10.9	=	F47B10.9
F47B3.1	=	F47B3.1
F47B3.2	=	F47B3.2
F47B3.3	=	F47B3.3
F47B3.4	=	F47B3.4
F47B3.5	=	F47B3.5
F47B3.6	=	F47B3.6
F47B3.7	=	F47B3.7
F47B7.1	=	F47B7.1
F47B7.2	=	F47B7.2
F47B7.3	=	F47B7.3
F47B7.4	=	F47B7.4
F47B7.5	=	F47B7.5
F47B7.6	=	F47B7.6
F47B7.7	=	F47B7.7
F47B8.1	=	F47B8.1
F47B8.10	=	F47B8.10
F47B8.13	=	F47B8.13
F47B8.14	=	F47B8.14
F47B8.2	=	F47B8.2
F47B8.3	=	F47B8.3
F47B8.4	=	F47B8.4
F47B8.5	=	F47B8.5
F47B8.6	=	F47B8.6
F47B8.8	=	F47B8.8
F47C12.1	=	F47C12.1
F47C12.11	=	F47C12.11
F47C12.6	=	F47C12.6
F47C12.7	=	F47C12.7
F47C12.8	=	F47C12.8
F47D12.10	=	F47D12.10
F47D12.3	=	F47D12.3
F47D12.5	=	F47D12.5
F47D12.6	=	F47D12.6
F47D12.7	=	F47D12.7
F47D12.9	=	F47D12.9
F47E1.1	=	F47E1.1
F47E1.2	=	F47E1.2
F47E1.3	=	F47E1.3
F47E1.4	=	F47E1.4
F47E1.5	=	F47E1.5
F47E1.t1	=	F47E1.t1
F47E1.t2	=	F47E1.t2
F47E1.t3	=	F47E1.t3
F47F2.1	=	F47F2.1
F47F2.2	=	F47F2.2
F47F2.3	=	F47F2.3
F47F6.3	=	F47F6.3
F47F6.4	=	F47F6.4
F47F6.9	=	F47F6.9
F47G3.1	=	F47G3.1
F47G3.3	=	F47G3.3
F47G4.2	=	F47G4.2
F47G4.4	=	F47G4.4
F47G4.5	=	F47G4.5
F47G4.6	=	F47G4.6
F47G4.8	=	F47G4.8
F47G4.9	=	F47G4.9
F47G6.2	=	F47G6.2
F47G6.3	=	F47G6.3
F47G6.t1	=	F47G6.t1
F47G9.1	=	F47G9.1
F47G9.3	=	F47G9.3
F47G9.4	=	F47G9.4
F47G9.6	=	F47G9.6
F47H4.1	=	F47H4.1
F47H4.12	=	F47H4.12
F47H4.2	=	F47H4.2
F47H4.5	=	F47H4.5
F48A11.2	=	F48A11.2
F48A11.4	=	F48A11.4
F48A11.7	=	F48A11.7
F48A9.1	=	F48A9.1
F48A9.2	=	F48A9.2
F48B9.1	=	F48B9.1
F48B9.2	=	F48B9.2
F48B9.3	=	F48B9.3
F48B9.5	=	F48B9.5
F48B9.8	=	F48B9.8
F48C1.3	=	F48C1.3
F48C1.4	=	F48C1.4
F48C1.5	=	F48C1.5
F48C1.6	=	F48C1.6
F48C1.8	=	F48C1.8
F48C1.9	=	F48C1.9
F48C5.1	=	F48C5.1
F48C5.2	=	F48C5.2
F48D6.4	=	F48D6.4
F48E3.2	=	F48E3.2
F48E3.3	=	F48E3.3
F48E3.4	=	F48E3.4
F48E3.6	=	F48E3.6
F48E3.8	=	F48E3.8
F48E3.9	=	F48E3.9
F48E3.t1	=	F48E3.t1
F48E8.2	=	F48E8.2
F48E8.3	=	F48E8.3
F48E8.4	=	F48E8.4
F48E8.6	=	F48E8.6
F48E8.8	=	F48E8.8
F48F5.1	=	F48F5.1
F48F5.2	=	F48F5.2
F48F5.3	=	F48F5.3
F48F5.6	=	F48F5.6
F48F7.3	=	F48F7.3
F48F7.5	=	F48F7.5
F48F7.6	=	F48F7.6
F48F7.7	=	F48F7.7
F48F7.8	=	F48F7.8
F48G7.10	=	F48G7.10
F48G7.12	=	F48G7.12
F48G7.13	=	F48G7.13
F48G7.2	=	F48G7.2
F48G7.4	=	F48G7.4
F48G7.5	=	F48G7.5
F48G7.7	=	F48G7.7
F48G7.8	=	F48G7.8
F48G7.9	=	F48G7.9
F49A5.10	=	F49A5.10
F49A5.11	=	F49A5.11
F49A5.12	=	F49A5.12
F49B2.3	=	F49B2.3
F49B2.4	=	F49B2.4
F49B2.6	=	F49B2.6
F49C12.1	=	F49C12.1
F49C12.10	=	F49C12.10
F49C12.11	=	F49C12.11
F49C12.12	=	F49C12.12
F49C12.14	=	F49C12.14
F49C12.15	=	F49C12.15
F49C12.2	=	F49C12.2
F49C12.3	=	F49C12.3
F49C12.4	=	F49C12.4
F49C12.5	=	F49C12.5
F49C12.6	=	F49C12.6
F49C12.7	=	F49C12.7
F49C12.9	=	F49C12.9
F49C5.10	=	F49C5.10
F49C5.11	=	F49C5.11
F49C5.3	=	F49C5.3
F49C5.4	=	F49C5.4
F49C5.5	=	F49C5.5
F49C5.7	=	F49C5.7
F49C5.9	=	F49C5.9
F49C5.t1	=	F49C5.t1
F49C5.t2	=	F49C5.t2
F49C5.t3	=	F49C5.t3
F49C5.t4	=	F49C5.t4
F49D11.10	=	F49D11.10
F49D11.2	=	F49D11.2
F49D11.3	=	F49D11.3
F49D11.4	=	F49D11.4
F49D11.6	=	F49D11.6
F49D11.7	=	F49D11.7
F49D11.t1	=	F49D11.t1
F49D11.t2	=	F49D11.t2
F49E10.1	=	F49E10.1
F49E10.2	=	F49E10.2
F49E10.4	=	F49E10.4
F49E11.2	=	F49E11.2
F49E11.7	=	F49E11.7
F49E11.8	=	F49E11.8
F49E11.t1	=	F49E11.t1
F49E11.t2	=	F49E11.t2
F49E12.1	=	F49E12.1
F49E12.10	=	F49E12.10
F49E12.12	=	F49E12.12
F49E12.6	=	F49E12.6
F49E12.7	=	F49E12.7
F49E12.8	=	F49E12.8
F49E12.9	=	F49E12.9
F49E2.1	=	F49E2.1
F49E2.2	=	F49E2.2
F49E2.5	=	F49E2.5
F49E2.t1	=	F49E2.t1
F49E7.2	=	F49E7.2
F49E7.t1	=	F49E7.t1
F49E7.t2	=	F49E7.t2
F49E7.t3	=	F49E7.t3
F49E8.1	=	F49E8.1
F49E8.2	=	F49E8.2
F49E8.6	=	F49E8.6
F49E8.7	=	F49E8.7
F49F1.1	=	F49F1.1
F49F1.10	=	F49F1.10
F49F1.11	=	F49F1.11
F49F1.12	=	F49F1.12
F49F1.13	=	F49F1.13
F49F1.14	=	F49F1.14
F49F1.3	=	F49F1.3
F49F1.5	=	F49F1.5
F49F1.6	=	F49F1.6
F49F1.7	=	F49F1.7
F49F1.8	=	F49F1.8
F49F1.9	=	F49F1.9
F49H12.2	=	F49H12.2
F49H12.3	=	F49H12.3
F49H12.4	=	F49H12.4
F49H12.5	=	F49H12.5
F49H12.7	=	F49H12.7
F49H6.12	=	F49H6.12
F49H6.13	=	F49H6.13
F49H6.14	=	F49H6.14
F49H6.15	=	F49H6.15
F49H6.16	=	F49H6.16
F49H6.17	=	F49H6.17
F49H6.3	=	F49H6.3
F49H6.5	=	F49H6.5
F49H6.6	=	F49H6.6
F49H6.8	=	F49H6.8
F52A8.1	=	F52A8.1
F52A8.3	=	F52A8.3
F52A8.5	=	F52A8.5
F52A8.6	=	F52A8.6
F52B10.3	=	F52B10.3
F52B11.1	=	F52B11.1
F52B11.2	=	F52B11.2
F52B11.5	=	F52B11.5
F52B11.8	=	F52B11.8
F52B5.2	=	F52B5.2
F52B5.3	=	F52B5.3
F52B5.7	=	F52B5.7
F52C12.1	=	F52C12.1
F52C12.2	=	F52C12.2
F52C12.3	=	F52C12.3
F52C12.4	=	F52C12.4
F52C6.12	=	F52C6.12
F52C6.13	=	F52C6.13
F52C6.14	=	F52C6.14
F52C6.2	=	F52C6.2
F52C6.3	=	F52C6.3
F52C6.4	=	F52C6.4
F52C9.1	=	F52C9.1
F52C9.3	=	F52C9.3
F52C9.5	=	F52C9.5
F52C9.7	=	F52C9.7
F52C9.t1	=	F52C9.t1
F52D1.1	=	F52D1.1
F52D1.2	=	F52D1.2
F52D10.2	=	F52D10.2
F52D10.4	=	F52D10.4
F52D10.6	=	F52D10.6
F52D2.5	=	F52D2.5
F52D2.6	=	F52D2.6
F52D2.7	=	F52D2.7
F52D4.1	=	F52D4.1
F52E1.12	=	F52E1.12
F52E1.13	=	F52E1.13
F52E1.14	=	F52E1.14
F52E1.2	=	F52E1.2
F52E1.3	=	F52E1.3
F52E1.5	=	F52E1.5
F52E1.8	=	F52E1.8
F52E1.9	=	F52E1.9
F52E10.2	=	F52E10.2
F52E10.3	=	F52E10.3
F52E10.4	=	F52E10.4
F52E10.t1	=	F52E10.t1
F52E10.t2	=	F52E10.t2
F52E10.t3	=	F52E10.t3
F52E10.t4	=	F52E10.t4
F52E10.t5	=	F52E10.t5
F52E4.5	=	F52E4.5
F52E4.8	=	F52E4.8
F52F10.1	=	F52F10.1
F52F10.2	=	F52F10.2
F52F10.3	=	F52F10.3
F52F10.4	=	F52F10.4
F52F12.5	=	F52F12.5
F52F12.7	=	F52F12.7
F52F12.8	=	F52F12.8
F52F12.9	=	F52F12.9
F52G2.3	=	F52G2.3
F52G2.4	=	F52G2.4
F52G3.1	=	F52G3.1
F52G3.3	=	F52G3.3
F52G3.4	=	F52G3.4
F52G3.5	=	F52G3.5
F52H2.1	=	F52H2.1
F52H2.3	=	F52H2.3
F52H2.4	=	F52H2.4
F52H2.5	=	F52H2.5
F52H2.6	=	F52H2.6
F52H2.7	=	F52H2.7
F52H2.t1	=	F52H2.t1
F52H2.t2	=	F52H2.t2
F52H3.2	=	F52H3.2
F52H3.4	=	F52H3.4
F52H3.5	=	F52H3.5
F52H3.6	=	F52H3.6
F53A10.2	=	F53A10.2
F53A2.1	=	F53A2.1
F53A2.3	=	F53A2.3
F53A2.7	=	F53A2.7
F53A2.9	=	F53A2.9
F53A3.1	=	F53A3.1
F53A3.5	=	F53A3.5
F53A3.6	=	F53A3.6
F53A3.7	=	F53A3.7
F53A9.1	=	F53A9.1
F53A9.2	=	F53A9.2
F53A9.3	=	F53A9.3
F53A9.4	=	F53A9.4
F53A9.5	=	F53A9.5
F53A9.6	=	F53A9.6
F53A9.7	=	F53A9.7
F53A9.8	=	F53A9.8
F53A9.9	=	F53A9.9
F53B1.2	=	F53B1.2
F53B1.3	=	F53B1.3
F53B1.4	=	F53B1.4
F53B1.6	=	F53B1.6
F53B1.8	=	F53B1.8
F53B1.9	=	F53B1.9
F53B1.t1	=	F53B1.t1
F53B2.1	=	F53B2.1
F53B2.10	=	F53B2.10
F53B2.5	=	F53B2.5
F53B2.7	=	F53B2.7
F53B2.8	=	F53B2.8
F53B3.2	=	F53B3.2
F53B3.3	=	F53B3.3
F53B3.5	=	F53B3.5
F53B3.6	=	F53B3.6
F53B6.2	=	F53B6.2
F53B6.4	=	F53B6.4
F53B6.5	=	F53B6.5
F53B6.6	=	F53B6.6
F53B6.7	=	F53B6.7
F53B6.t1	=	F53B6.t1
F53B7.2	=	F53B7.2
F53B7.3	=	F53B7.3
F53B7.4	=	F53B7.4
F53B7.5	=	F53B7.5
F53B7.7	=	F53B7.7
F53C11.1	=	F53C11.1
F53C11.2	=	F53C11.2
F53C11.3	=	F53C11.3
F53C11.4	=	F53C11.4
F53C11.5	=	F53C11.5
F53C11.9	=	F53C11.9
F53C3.1	=	F53C3.1
F53C3.11	=	F53C3.11
F53C3.13	=	F53C3.13
F53C3.3	=	F53C3.3
F53C3.4	=	F53C3.4
F53C3.5	=	F53C3.5
F53C3.6	=	F53C3.6
F53C3.7	=	F53C3.7
F53C3.8	=	F53C3.8
F53E10.1	=	F53E10.1
F53E10.3	=	F53E10.3
F53E10.4	=	F53E10.4
F53E10.5	=	F53E10.5
F53E10.6	=	F53E10.6
F53E4.1	=	F53E4.1
F53F1.1	=	F53F1.1
F53F1.2	=	F53F1.2
F53F1.3	=	F53F1.3
F53F1.4	=	F53F1.4
F53F1.5	=	F53F1.5
F53F1.6	=	F53F1.6
F53F10.1	=	F53F10.1
F53F10.2	=	F53F10.2
F53F10.3	=	F53F10.3
F53F10.6	=	F53F10.6
F53F10.7	=	F53F10.7
F53F10.8	=	F53F10.8
F53F4.1	=	F53F4.1
F53F4.10	=	F53F4.10
F53F4.11	=	F53F4.11
F53F4.12	=	F53F4.12
F53F4.13	=	F53F4.13
F53F4.14	=	F53F4.14
F53F4.15	=	F53F4.15
F53F4.16	=	F53F4.16
F53F4.17	=	F53F4.17
F53F4.18	=	F53F4.18
F53F4.2	=	F53F4.2
F53F4.3	=	F53F4.3
F53F4.4	=	F53F4.4
F53F4.7	=	F53F4.7
F53F4.8	=	F53F4.8
F53F8.1	=	F53F8.1
F53F8.3	=	F53F8.3
F53F8.4	=	F53F8.4
F53F8.5	=	F53F8.5
F53F8.6	=	F53F8.6
F53F8.t1	=	F53F8.t1
F53G12.11	=	F53G12.11
F53G12.12	=	F53G12.12
F53G12.13	=	F53G12.13
F53G12.3	=	F53G12.3
F53G12.4	=	F53G12.4
F53G12.8	=	F53G12.8
F53G12.9	=	F53G12.9
F53G2.1	=	F53G2.1
F53G2.2	=	F53G2.2
F53G2.3	=	F53G2.3
F53G2.8	=	F53G2.8
F53H1.1	=	F53H1.1
F53H1.2	=	F53H1.2
F53H1.3	=	F53H1.3
F53H1.4	=	F53H1.4
F53H10.2	=	F53H10.2
F53H2.1	=	F53H2.1
F53H2.3	=	F53H2.3
F53H4.2	=	F53H4.2
F53H4.3	=	F53H4.3
F53H4.4	=	F53H4.4
F53H4.5	=	F53H4.5
F53H4.6	=	F53H4.6
F53H8.3	=	F53H8.3
F54A3.1	=	F54A3.1
F54A3.2	=	F54A3.2
F54A3.4	=	F54A3.4
F54A3.5	=	F54A3.5
F54A3.6	=	F54A3.6
F54A5.1	=	F54A5.1
F54A5.2	=	F54A5.2
F54B11.10	=	F54B11.10
F54B11.11	=	F54B11.11
F54B11.4	=	F54B11.4
F54B11.5	=	F54B11.5
F54B11.7	=	F54B11.7
F54B11.8	=	F54B11.8
F54B11.9	=	F54B11.9
F54B3.1	=	F54B3.1
F54B3.2	=	F54B3.2
F54B3.3	=	F54B3.3
F54B8.1	=	F54B8.1
F54B8.17	=	F54B8.17
F54B8.18	=	F54B8.18
F54B8.4	=	F54B8.4
F54C1.1	=	F54C1.1
F54C1.6	=	F54C1.6
F54C1.8	=	F54C1.8
F54C4.1	=	F54C4.1
F54C4.3	=	F54C4.3
F54C4.4	=	F54C4.4
F54C8.1	=	F54C8.1
F54C8.10	=	F54C8.10
F54C8.4	=	F54C8.4
F54C8.6	=	F54C8.6
F54C8.7	=	F54C8.7
F54C8.8	=	F54C8.8
F54C8.9	=	F54C8.9
F54C9.11	=	F54C9.11
F54C9.12	=	F54C9.12
F54C9.3	=	F54C9.3
F54C9.6	=	F54C9.6
F54C9.7	=	F54C9.7
F54C9.9	=	F54C9.9
F54D1.1	=	F54D1.1
F54D1.6	=	F54D1.6
F54D10.3	=	F54D10.3
F54D10.4	=	F54D10.4
F54D10.5	=	F54D10.5
F54D10.7	=	F54D10.7
F54D10.8	=	F54D10.8
F54D10.9	=	F54D10.9
F54D11.2	=	F54D11.2
F54D11.3	=	F54D11.3
F54D11.4	=	F54D11.4
F54D12.1	=	F54D12.1
F54D12.10	=	F54D12.10
F54D12.11	=	F54D12.11
F54D12.2	=	F54D12.2
F54D12.4	=	F54D12.4
F54D12.5	=	F54D12.5
F54D12.7	=	F54D12.7
F54D12.8	=	F54D12.8
F54D12.9	=	F54D12.9
F54D12.t1	=	F54D12.t1
F54D12.t2	=	F54D12.t2
F54D5.11	=	F54D5.11
F54D5.12	=	F54D5.12
F54D5.14	=	F54D5.14
F54D5.15	=	F54D5.15
F54D5.16	=	F54D5.16
F54D5.2	=	F54D5.2
F54D5.3	=	F54D5.3
F54D5.4	=	F54D5.4
F54D5.5	=	F54D5.5
F54D5.7	=	F54D5.7
F54D5.9	=	F54D5.9
F54D7.2	=	F54D7.2
F54D8.6	=	F54D8.6
F54D8.p1	=	F54D8.p1
F54E12.2	=	F54E12.2
F54E2.1	=	F54E2.1
F54E2.2	=	F54E2.2
F54E2.4	=	F54E2.4
F54E2.5	=	F54E2.5
F54E4.2	=	F54E4.2
F54E4.3	=	F54E4.3
F54E4.4	=	F54E4.4
F54E7.10	=	F54E7.10
F54E7.11	=	F54E7.11
F54E7.6	=	F54E7.6
F54E7.8	=	F54E7.8
F54E7.9	=	F54E7.9
F54F11.1	=	F54F11.1
F54F11.2	=	F54F11.2
F54F12.1	=	F54F12.1
F54F12.2	=	F54F12.2
F54F2.6	=	F54F2.6
F54F2.7	=	F54F2.7
F54F2.9	=	F54F2.9
F54F3.2	=	F54F3.2
F54F3.3	=	F54F3.3
F54F3.4	=	F54F3.4
F54F7.10	=	F54F7.10
F54F7.2	=	F54F7.2
F54F7.3	=	F54F7.3
F54F7.6	=	F54F7.6
F54F7.7	=	F54F7.7
F54F7.8	=	F54F7.8
F54F7.9	=	F54F7.9
F54F7.t1	=	F54F7.t1
F54F7.t2	=	F54F7.t2
F54G2.1	=	F54G2.1
F54G2.2	=	F54G2.2
F54G8.1	=	F54G8.1
F54G8.6	=	F54G8.6
F54H12.2	=	F54H12.2
F54H12.4	=	F54H12.4
F54H12.5	=	F54H12.5
F54H12.6	=	F54H12.6
F54H12.7	=	F54H12.7
F54H12.8	=	F54H12.8
F54H5.2	=	F54H5.2
F54H5.3	=	F54H5.3
F54H5.5	=	F54H5.5
F55A11.1	=	F55A11.1
F55A11.10	=	F55A11.10
F55A11.11	=	F55A11.11
F55A11.4	=	F55A11.4
F55A11.6	=	F55A11.6
F55A11.7	=	F55A11.7
F55A11.8	=	F55A11.8
F55A12.1	=	F55A12.1
F55A12.10	=	F55A12.10
F55A12.2	=	F55A12.2
F55A12.5	=	F55A12.5
F55A12.6	=	F55A12.6
F55A12.8	=	F55A12.8
F55A3.2	=	F55A3.2
F55A3.3	=	F55A3.3
F55A3.5	=	F55A3.5
F55A3.6	=	F55A3.6
F55A3.7	=	F55A3.7
F55A4.1	=	F55A4.1
F55A4.10	=	F55A4.10
F55A4.2	=	F55A4.2
F55A4.3	=	F55A4.3
F55A4.4	=	F55A4.4
F55A4.5	=	F55A4.5
F55A4.7	=	F55A4.7
F55A4.8	=	F55A4.8
F55B11.1	=	F55B11.1
F55B11.2	=	F55B11.2
F55B11.3	=	F55B11.3
F55B11.4	=	F55B11.4
F55B11.5	=	F55B11.5
F55B11.6	=	F55B11.6
F55B11.7	=	F55B11.7
F55B12.10	=	F55B12.10
F55B12.11	=	F55B12.11
F55B12.2	=	F55B12.2
F55B12.4	=	F55B12.4
F55C10.4	=	F55C10.4
F55C10.5	=	F55C10.5
F55C12.1	=	F55C12.1
F55C12.2	=	F55C12.2
F55C12.4	=	F55C12.4
F55C12.5	=	F55C12.5
F55C12.6	=	F55C12.6
F55C5.1	=	F55C5.1
F55C5.10	=	F55C5.10
F55C5.11	=	F55C5.11
F55C5.2	=	F55C5.2
F55C5.4	=	F55C5.4
F55C5.6	=	F55C5.6
F55C5.7	=	F55C5.7
F55C5.8	=	F55C5.8
F55C7.2	=	F55C7.2
F55C9.11	=	F55C9.11
F55C9.12	=	F55C9.12
F55C9.14	=	F55C9.14
F55C9.3	=	F55C9.3
F55C9.5	=	F55C9.5
F55C9.6	=	F55C9.6
F55D1.1	=	F55D1.1
F55D1.2	=	F55D1.2
F55D10.4	=	F55D10.4
F55D12.1	=	F55D12.1
F55D12.2	=	F55D12.2
F55D12.5	=	F55D12.5
F55D12.6	=	F55D12.6
F55E10.1	=	F55E10.1
F55E10.2	=	F55E10.2
F55E10.4	=	F55E10.4
F55E10.5	=	F55E10.5
F55E10.6	=	F55E10.6
F55E10.7	=	F55E10.7
F55F1.1	=	F55F1.1
F55F1.2	=	F55F1.2
F55F1.3	=	F55F1.3
F55F10.1	=	F55F10.1
F55F10.3	=	F55F10.3
F55F3.2	=	F55F3.2
F55F3.3	=	F55F3.3
F55F3.4	=	F55F3.4
F55F3.t1	=	F55F3.t1
F55F3.t2	=	F55F3.t2
F55F8.2	=	F55F8.2
F55F8.3	=	F55F8.3
F55F8.6	=	F55F8.6
F55F8.7	=	F55F8.7
F55F8.8	=	F55F8.8
F55F8.9	=	F55F8.9
F55G1.1	=	F55G1.1
F55G1.12	=	F55G1.12
F55G1.13	=	F55G1.13
F55G1.15	=	F55G1.15
F55G1.5	=	F55G1.5
F55G1.6	=	F55G1.6
F55G1.7	=	F55G1.7
F55G1.9	=	F55G1.9
F55G11.1	=	F55G11.1
F55G11.10	=	F55G11.10
F55G11.2	=	F55G11.2
F55G11.3	=	F55G11.3
F55G11.4	=	F55G11.4
F55G11.6	=	F55G11.6
F55G11.7	=	F55G11.7
F55G11.8	=	F55G11.8
F55G7.1	=	F55G7.1
F55G7.2	=	F55G7.2
F55G7.3	=	F55G7.3
F55G7.4	=	F55G7.4
F55G7.t1	=	F55G7.t1
F55G7.t2	=	F55G7.t2
F55H12.2	=	F55H12.2
F55H12.3	=	F55H12.3
F55H12.4	=	F55H12.4
F55H12.5	=	F55H12.5
F55H12.6	=	F55H12.6
F55H2.5	=	F55H2.5
F55H2.7	=	F55H2.7
F56A11.4	=	F56A11.4
F56A11.5	=	F56A11.5
F56A11.6	=	F56A11.6
F56A11.7	=	F56A11.7
F56A12.2	=	F56A12.2
F56A12.5	=	F56A12.5
F56A12.6	=	F56A12.6
F56A3.1	=	F56A3.1
F56A3.2	=	F56A3.2
F56A4.10	=	F56A4.10
F56A4.11	=	F56A4.11
F56A4.12	=	F56A4.12
F56A4.2	=	F56A4.2
F56A4.3	=	F56A4.3
F56A4.4	=	F56A4.4
F56A4.5	=	F56A4.5
F56A4.6	=	F56A4.6
F56A4.9	=	F56A4.9
F56A6.4	=	F56A6.4
F56A6.5	=	F56A6.5
F56A8.1	=	F56A8.1
F56A8.3	=	F56A8.3
F56A8.4	=	F56A8.4
F56A8.5	=	F56A8.5
F56A8.8	=	F56A8.8
F56B3.11	=	F56B3.11
F56B3.2	=	F56B3.2
F56B3.3	=	F56B3.3
F56B3.4	=	F56B3.4
F56B3.6	=	F56B3.6
F56B3.8	=	F56B3.8
F56B3.9	=	F56B3.9
F56B6.6	=	F56B6.6
F56C11.3	=	F56C11.3
F56C11.4	=	F56C11.4
F56C11.5	=	F56C11.5
F56C11.6	=	F56C11.6
F56C11.t1	=	F56C11.t1
F56C3.1	=	F56C3.1
F56C3.10	=	F56C3.10
F56C3.3	=	F56C3.3
F56C3.4	=	F56C3.4
F56C3.5	=	F56C3.5
F56C3.7	=	F56C3.7
F56C3.8	=	F56C3.8
F56C3.9	=	F56C3.9
F56C3.t1	=	F56C3.t1
F56C4.1	=	F56C4.1
F56C4.2	=	F56C4.2
F56C4.4	=	F56C4.4
F56C9.10	=	F56C9.10
F56C9.11	=	F56C9.11
F56C9.12	=	F56C9.12
F56C9.3	=	F56C9.3
F56C9.6	=	F56C9.6
F56C9.7	=	F56C9.7
F56C9.8	=	F56C9.8
F56D1.1	=	F56D1.1
F56D1.2	=	F56D1.2
F56D1.3	=	F56D1.3
F56D12.6	=	F56D12.6
F56D12.t1	=	F56D12.t1
F56D12.t2	=	F56D12.t2
F56D12.t3	=	F56D12.t3
F56D12.t4	=	F56D12.t4
F56D2.2	=	F56D2.2
F56D2.3	=	F56D2.3
F56D2.5	=	F56D2.5
F56D2.6	=	F56D2.6
F56D2.8	=	F56D2.8
F56D3.1	=	F56D3.1
F56D5.2	=	F56D5.2
F56D5.3	=	F56D5.3
F56D5.4	=	F56D5.4
F56D5.5	=	F56D5.5
F56D5.6	=	F56D5.6
F56D5.8	=	F56D5.8
F56D5.9	=	F56D5.9
F56D6.11	=	F56D6.11
F56D6.12	=	F56D6.12
F56D6.13	=	F56D6.13
F56D6.14	=	F56D6.14
F56D6.6	=	F56D6.6
F56D6.8	=	F56D6.8
F56D6.9	=	F56D6.9
F56E10.1	=	F56E10.1
F56E10.3	=	F56E10.3
F56F10.1	=	F56F10.1
F56F10.2	=	F56F10.2
F56F10.3	=	F56F10.3
F56F10.4	=	F56F10.4
F56F10.t1	=	F56F10.t1
F56F11.1	=	F56F11.1
F56F11.2	=	F56F11.2
F56F11.4	=	F56F11.4
F56F11.5	=	F56F11.5
F56F11.t1	=	F56F11.t1
F56F12.1	=	F56F12.1
F56F3.3	=	F56F3.3
F56F3.4	=	F56F3.4
F56F3.t1	=	F56F3.t1
F56F4.3	=	F56F4.3
F56F4.4	=	F56F4.4
F56F4.8	=	F56F4.8
F56F4.t1	=	F56F4.t1
F56F4.t2	=	F56F4.t2
F56G4.1	=	F56G4.1
F56G4.4	=	F56G4.4
F56G4.6	=	F56G4.6
F56G4.7	=	F56G4.7
F56H1.3	=	F56H1.3
F56H1.5	=	F56H1.5
F56H1.6	=	F56H1.6
F56H1.7	=	F56H1.7
F56H11.2	=	F56H11.2
F56H11.6	=	F56H11.6
F56H6.1	=	F56H6.1
F56H6.11	=	F56H6.11
F56H6.12	=	F56H6.12
F56H6.13	=	F56H6.13
F56H6.14	=	F56H6.14
F56H6.15	=	F56H6.15
F56H6.16	=	F56H6.16
F56H6.2	=	F56H6.2
F56H6.3	=	F56H6.3
F56H6.4	=	F56H6.4
F56H6.6	=	F56H6.6
F56H6.7	=	F56H6.7
F56H6.9	=	F56H6.9
F56H9.2	=	F56H9.2
F56H9.6	=	F56H9.6
F56H9.7	=	F56H9.7
F57A10.2	=	F57A10.2
F57A10.4	=	F57A10.4
F57A8.1	=	F57A8.1
F57A8.2	=	F57A8.2
F57A8.4	=	F57A8.4
F57A8.6	=	F57A8.6
F57A8.7	=	F57A8.7
F57B1.1	=	F57B1.1
F57B1.5	=	F57B1.5
F57B1.6	=	F57B1.6
F57B1.8	=	F57B1.8
F57B1.9	=	F57B1.9
F57B10.1	=	F57B10.1
F57B10.14	=	F57B10.14
F57B10.3	=	F57B10.3
F57B10.4	=	F57B10.4
F57B10.5	=	F57B10.5
F57B10.8	=	F57B10.8
F57B10.9	=	F57B10.9
F57B7.1	=	F57B7.1
F57B7.2	=	F57B7.2
F57B9.1	=	F57B9.1
F57B9.3	=	F57B9.3
F57B9.8	=	F57B9.8
F57C12.2	=	F57C12.2
F57C2.3	=	F57C2.3
F57C2.4	=	F57C2.4
F57C2.5	=	F57C2.5
F57C7.1	=	F57C7.1
F57C7.4	=	F57C7.4
F57C9.1	=	F57C9.1
F57C9.3	=	F57C9.3
F57C9.4	=	F57C9.4
F57C9.6	=	F57C9.6
F57C9.7	=	F57C9.7
F57E7.1	=	F57E7.1
F57E7.2	=	F57E7.2
F57E7.4	=	F57E7.4
F57E7.5	=	F57E7.5
F57E7.6	=	F57E7.6
F57F4.1	=	F57F4.1
F57F4.2	=	F57F4.2
F57F4.4	=	F57F4.4
F57F5.1	=	F57F5.1
F57F5.3	=	F57F5.3
F57F5.t1	=	F57F5.t1
F57G12.1	=	F57G12.1
F57G12.2	=	F57G12.2
F57G12.t1	=	F57G12.t1
F57G12.t2	=	F57G12.t2
F57G4.1	=	F57G4.1
F57G4.10	=	F57G4.10
F57G4.5	=	F57G4.5
F57G4.6	=	F57G4.6
F57G4.7	=	F57G4.7
F57G4.9	=	F57G4.9
F57G8.5	=	F57G8.5
F57G8.7	=	F57G8.7
F57G8.t1	=	F57G8.t1
F57G8.t2	=	F57G8.t2
F57G8.t3	=	F57G8.t3
F57G8.t4	=	F57G8.t4
F57G9.3	=	F57G9.3
F57G9.6	=	F57G9.6
F57G9.7	=	F57G9.7
F57H12.4	=	F57H12.4
F57H12.5	=	F57H12.5
F57H12.6	=	F57H12.6
F58A3.3	=	F58A3.3
F58A3.4	=	F58A3.4
F58A4.1	=	F58A4.1
F58A4.12	=	F58A4.12
F58A4.14	=	F58A4.14
F58A4.2	=	F58A4.2
F58A4.6	=	F58A4.6
F58A4.9	=	F58A4.9
F58A6.1	=	F58A6.1
F58A6.2	=	F58A6.2
F58A6.5	=	F58A6.5
F58A6.9	=	F58A6.9
F58B3.4	=	F58B3.4
F58B3.6	=	F58B3.6
F58B3.7	=	F58B3.7
F58B4.2	=	F58B4.2
F58B4.3	=	F58B4.3
F58B4.4	=	F58B4.4
F58B4.5	=	F58B4.5
F58B4.6	=	F58B4.6
F58B4.7	=	F58B4.7
F58B6.1	=	F58B6.1
F58D12.1	=	F58D12.1
F58D12.2	=	F58D12.2
F58D12.3	=	F58D12.3
F58D12.4	=	F58D12.4
F58D12.5	=	F58D12.5
F58D2.1	=	F58D2.1
F58D2.2	=	F58D2.2
F58D2.3	=	F58D2.3
F58D5.2	=	F58D5.2
F58D5.3	=	F58D5.3
F58D5.5	=	F58D5.5
F58D5.6	=	F58D5.6
F58D5.7	=	F58D5.7
F58D5.8	=	F58D5.8
F58D5.9	=	F58D5.9
F58D5.t1	=	F58D5.t1
F58E1.10	=	F58E1.10
F58E1.11	=	F58E1.11
F58E1.12	=	F58E1.12
F58E1.13	=	F58E1.13
F58E1.4	=	F58E1.4
F58E1.7	=	F58E1.7
F58E10.1	=	F58E10.1
F58E10.3	=	F58E10.3
F58E10.7	=	F58E10.7
F58E2.1	=	F58E2.1
F58E2.2	=	F58E2.2
F58E2.3	=	F58E2.3
F58E2.4	=	F58E2.4
F58E2.5	=	F58E2.5
F58E2.6	=	F58E2.6
F58E2.8	=	F58E2.8
F58E6.1	=	F58E6.1
F58E6.11	=	F58E6.11
F58E6.12	=	F58E6.12
F58E6.13	=	F58E6.13
F58E6.3	=	F58E6.3
F58E6.4	=	F58E6.4
F58E6.5	=	F58E6.5
F58E6.6	=	F58E6.6
F58E6.7	=	F58E6.7
F58E6.8	=	F58E6.8
F58F12.1	=	F58F12.1
F58F12.2	=	F58F12.2
F58F12.3	=	F58F12.3
F58F12.4	=	F58F12.4
F58F6.3	=	F58F6.3
F58F6.5	=	F58F6.5
F58F6.6	=	F58F6.6
F58F6.t1	=	F58F6.t1
F58F6.t2	=	F58F6.t2
F58F9.1	=	F58F9.1
F58F9.10	=	F58F9.10
F58F9.11	=	F58F9.11
F58F9.3	=	F58F9.3
F58F9.4	=	F58F9.4
F58F9.6	=	F58F9.6
F58F9.7	=	F58F9.7
F58F9.8	=	F58F9.8
F58F9.9	=	F58F9.9
F58G1.1	=	F58G1.1
F58G1.2	=	F58G1.2
F58G1.3	=	F58G1.3
F58G1.6	=	F58G1.6
F58G1.7	=	F58G1.7
F58G1.8	=	F58G1.8
F58G1.9	=	F58G1.9
F58G11.2	=	F58G11.2
F58G11.3	=	F58G11.3
F58G11.4	=	F58G11.4
F58G11.6	=	F58G11.6
F58G4.3	=	F58G4.3
F58G6.3	=	F58G6.3
F58G6.7	=	F58G6.7
F58G6.8	=	F58G6.8
F58G6.9	=	F58G6.9
F58H1.2	=	F58H1.2
F58H1.3	=	F58H1.3
F58H1.4	=	F58H1.4
F58H1.5	=	F58H1.5
F58H1.6	=	F58H1.6
F58H1.7	=	F58H1.7
F58H10.1	=	F58H10.1
F58H7.1	=	F58H7.1
F58H7.2	=	F58H7.2
F58H7.5	=	F58H7.5
F58H7.7	=	F58H7.7
F58H7.8	=	F58H7.8
F59A1.10	=	F59A1.10
F59A1.11	=	F59A1.11
F59A1.12	=	F59A1.12
F59A1.13	=	F59A1.13
F59A1.15	=	F59A1.15
F59A1.16	=	F59A1.16
F59A1.2	=	F59A1.2
F59A1.5	=	F59A1.5
F59A1.6	=	F59A1.6
F59A1.t1	=	F59A1.t1
F59A1.t2	=	F59A1.t2
F59A1.t3	=	F59A1.t3
F59A1.t4	=	F59A1.t4
F59A1.t5	=	F59A1.t5
F59A1.t6	=	F59A1.t6
F59A1.t7	=	F59A1.t7
F59A1.t8	=	F59A1.t8
F59A2.2	=	F59A2.2
F59A2.3	=	F59A2.3
F59A2.4	=	F59A2.4
F59A2.5	=	F59A2.5
F59A2.6	=	F59A2.6
F59A3.1	=	F59A3.1
F59A3.10	=	F59A3.10
F59A3.2	=	F59A3.2
F59A3.3	=	F59A3.3
F59A3.4	=	F59A3.4
F59A3.5	=	F59A3.5
F59A3.6	=	F59A3.6
F59A3.7	=	F59A3.7
F59A3.8	=	F59A3.8
F59A6.10	=	F59A6.10
F59A6.11	=	F59A6.11
F59A6.12	=	F59A6.12
F59A6.2	=	F59A6.2
F59A6.3	=	F59A6.3
F59A6.4	=	F59A6.4
F59A6.5	=	F59A6.5
F59A7.10	=	F59A7.10
F59A7.11	=	F59A7.11
F59A7.12	=	F59A7.12
F59A7.2	=	F59A7.2
F59A7.5	=	F59A7.5
F59A7.7	=	F59A7.7
F59A7.8	=	F59A7.8
F59A7.9	=	F59A7.9
F59B1.10	=	F59B1.10
F59B1.2	=	F59B1.2
F59B1.4	=	F59B1.4
F59B1.6	=	F59B1.6
F59B1.8	=	F59B1.8
F59B10.2	=	F59B10.2
F59B10.3	=	F59B10.3
F59B10.4	=	F59B10.4
F59B10.5	=	F59B10.5
F59B10.6	=	F59B10.6
F59B2.11	=	F59B2.11
F59B2.12	=	F59B2.12
F59B2.13	=	F59B2.13
F59B2.14	=	F59B2.14
F59B2.2	=	F59B2.2
F59B2.3	=	F59B2.3
F59B2.5	=	F59B2.5
F59B2.8	=	F59B2.8
F59B2.9	=	F59B2.9
F59B8.1	=	F59B8.1
F59B8.2	=	F59B8.2
F59C12.3	=	F59C12.3
F59C12.4	=	F59C12.4
F59C12.t1	=	F59C12.t1
F59C12.t2	=	F59C12.t2
F59C12.t3	=	F59C12.t3
F59C6.10	=	F59C6.10
F59C6.11	=	F59C6.11
F59C6.12	=	F59C6.12
F59C6.14	=	F59C6.14
F59C6.15	=	F59C6.15
F59C6.2	=	F59C6.2
F59C6.3	=	F59C6.3
F59C6.5	=	F59C6.5
F59C6.8	=	F59C6.8
F59D12.1	=	F59D12.1
F59D12.2	=	F59D12.2
F59D12.3	=	F59D12.3
F59D12.5	=	F59D12.5
F59D6.1	=	F59D6.1
F59D6.2	=	F59D6.2
F59D6.3	=	F59D6.3
F59D6.4	=	F59D6.4
F59D6.6	=	F59D6.6
F59D6.7	=	F59D6.7
F59E10.3	=	F59E10.3
F59E11.2	=	F59E11.2
F59E11.5	=	F59E11.5
F59E11.6	=	F59E11.6
F59E11.7	=	F59E11.7
F59E12.1	=	F59E12.1
F59E12.11	=	F59E12.11
F59E12.3	=	F59E12.3
F59E12.6	=	F59E12.6
F59E12.8	=	F59E12.8
F59E12.9	=	F59E12.9
F59F3.4	=	F59F3.4
F59F3.6	=	F59F3.6
F59F4.1	=	F59F4.1
F59F4.2	=	F59F4.2
F59F4.3	=	F59F4.3
F59F5.1	=	F59F5.1
F59F5.2	=	F59F5.2
F59F5.3	=	F59F5.3
F59F5.4	=	F59F5.4
F59F5.5	=	F59F5.5
F59F5.7	=	F59F5.7
F59F5.8	=	F59F5.8
F59G1.4	=	F59G1.4
F59G1.8	=	F59G1.8
F59H5.1	=	F59H5.1
F59H6.2	=	F59H6.2
F59H6.3	=	F59H6.3
F59H6.5	=	F59H6.5
F59H6.6	=	F59H6.6
F02A9.2	=	far-1
F02A9.3	=	far-2
F15B9.1	=	far-3
F15B9.2	=	far-4
F15B9.3	=	far-5
W02A2.2	=	far-6
K01A2.2	=	far-7
K02F3.3	=	far-8
F32H2.5	=	fasn-1
Y67H2A.8	=	fat-1
W02A2.1	=	fat-2
W08D2.4	=	fat-3
T13F2.1	=	fat-4
W06D12.3	=	fat-5
VZK822L.1	=	fat-6
F10D2.9	=	fat-7
F56E3.4	=	fax-1
H12I13.4	=	fbf-1
F21H12.5	=	fbf-2
F56H11.1	=	fbl-1
ZK783.1	=	fbn-1
K07A3.1	=	fbp-1
Y54F10BM.1	=	fbxa-1
T12B5.3	=	fbxa-10
F14H3.7	=	fbxa-100
F08A8.7	=	fbxa-101
K03D7.7	=	fbxa-102
F09C3.4	=	fbxa-103
T06E6.13	=	fbxa-104
C02H6.2	=	fbxa-105
Y59A8B.11	=	fbxa-106
Y37H2A.4	=	fbxa-107
F59A1.7	=	fbxa-108
Y51A2A.8	=	fbxa-109
T12B5.4	=	fbxa-11
Y102A5C.8	=	fbxa-110
Y102A5C.14	=	fbxa-111
Y102A5C.13	=	fbxa-112
Y113G7B.6	=	fbxa-113
Y113G7B.7	=	fbxa-114
Y113G7B.3	=	fbxa-115
Y113G7B.1	=	fbxa-116
Y51A2A.9	=	fbxa-117
M162.8	=	fbxa-118
C39B5.7	=	fbxa-12
C33E10.2	=	fbxa-120
Y18D10A.18	=	fbxa-121
Y53C10A.13	=	fbxa-122
Y53C10A.14	=	fbxa-123
Y53C10A.7	=	fbxa-124
B0511.3	=	fbxa-125
Y67A10A.5	=	fbxa-126
T25E12.12	=	fbxa-127
Y47D3A.2	=	fbxa-128
F59A1.8	=	fbxa-129
Y22D7AR.11	=	fbxa-13
F42A6.8	=	fbxa-130
W04E12.1	=	fbxa-131
T06E6.14	=	fbxa-132
C38D9.4	=	fbxa-133
F47H4.11	=	fbxa-134
T06E6.5	=	fbxa-135
C18D4.2	=	fbxa-136
T27B7.7	=	fbxa-137
Y82E9BR.12	=	fbxa-138
B0391.9	=	fbxa-139
Y82E9BL.10	=	fbxa-14
C47B2.1	=	fbxa-140
D1025.3	=	fbxa-141
F44G3.12	=	fbxa-142
F44G3.14	=	fbxa-143
F44G3.8	=	fbxa-144
F48C1.2	=	fbxa-145
F54D10.6	=	fbxa-146
R08A2.4	=	fbxa-147
Y102A5C.9	=	fbxa-148
Y38H6C.10	=	fbxa-149
Y82E9BL.11	=	fbxa-15
Y38H6C.11	=	fbxa-150
ZC47.7	=	fbxa-151
B0391.11	=	fbxa-152
B0391.5	=	fbxa-153
B0391.6	=	fbxa-154
C05B5.6	=	fbxa-155
C06H5.1	=	fbxa-156
C06H5.2	=	fbxa-157
C08E3.10	=	fbxa-158
C08E3.11	=	fbxa-159
Y73B3A.14	=	fbxa-16
C08E3.12	=	fbxa-160
C08E3.4	=	fbxa-161
C08E3.5	=	fbxa-162
C08E3.6	=	fbxa-163
C08E3.7	=	fbxa-164
C08E3.8	=	fbxa-165
C08E3.9	=	fbxa-166
C31C9.3	=	fbxa-167
C31C9.4	=	fbxa-168
C31C9.8	=	fbxa-169
F52D2.10	=	fbxa-17
C36C9.3	=	fbxa-170
C38D9.1	=	fbxa-171
C38D9.6	=	fbxa-172
C38D9.11	=	fbxa-173
C38D9.7	=	fbxa-174
C38D9.12	=	fbxa-175
C38D9.9	=	fbxa-176
F01D5.11	=	fbxa-177
F17A9.1	=	fbxa-178
T14C1.3	=	fbxa-179
F10A3.3	=	fbxa-18
F31E9.1	=	fbxa-180
F35E12.3	=	fbxa-181
F42G2.4	=	fbxa-182
F44E7.6	=	fbxa-183
F45C12.8	=	fbxa-184
F47H4.4	=	fbxa-185
F47H4.6	=	fbxa-186
F47H4.7	=	fbxa-187
F47H4.8	=	fbxa-188
F47H4.9	=	fbxa-189
Y82E9BL.15	=	fbxa-19
F56C3.2	=	fbxa-190
F57G4.4	=	fbxa-191
F57G4.8	=	fbxa-192
F59A1.9	=	fbxa-193
M162.11	=	fbxa-194
R09B5.1	=	fbxa-195
T05H4.2	=	fbxa-196
T06C12.4	=	fbxa-197
T06C12.5	=	fbxa-198
T06E6.3	=	fbxa-199
T13F3.5	=	fbxa-2
Y82E9BL.16	=	fbxa-20
T07D3.1	=	fbxa-200
T08B1.5	=	fbxa-201
T28C12.3	=	fbxa-202
W05F2.5	=	fbxa-203
Y102A5C.10	=	fbxa-204
Y102A5C.12	=	fbxa-205
Y102A5C.1	=	fbxa-206
Y102A5C.3	=	fbxa-207
Y119D3B.4	=	fbxa-208
Y36E3A.1	=	fbxa-209
Y119D3B.9	=	fbxa-21
Y37H2A.5	=	fbxa-210
Y37H2A.6	=	fbxa-211
Y37H2A.8	=	fbxa-212
Y37H2C.3	=	fbxa-213
Y38A10A.4	=	fbxa-214
Y45F10C.3	=	fbxa-215
Y47H9C.10	=	fbxa-216
Y47H9C.11	=	fbxa-217
Y49E10.17	=	fbxa-218
Y54F10BM.15	=	fbxa-219
T12B5.5	=	fbxa-22
Y66A7A.1	=	fbxa-220
Y73B3A.15	=	fbxa-221
Y73B3A.22	=	fbxa-222
ZC513.10	=	fbxa-223
ZK1290.9	=	fbxa-224
T12B5.13	=	fbxa-23
F54D10.2	=	fbxa-24
Y82E9BL.4	=	fbxa-25
Y82E9BL.7	=	fbxa-26
Y82E9BL.17	=	fbxa-27
Y119D3A.2	=	fbxa-28
ZC47.3	=	fbxa-29
T08E11.7	=	fbxa-3
ZC47.4	=	fbxa-30
ZC47.5	=	fbxa-31
ZC47.6	=	fbxa-32
ZC47.9	=	fbxa-33
ZC47.10	=	fbxa-34
Y119D3A.3	=	fbxa-35
Y119D3A.4	=	fbxa-36
ZC47.14	=	fbxa-37
C39B5.4	=	fbxa-38
Y54F10BM.4	=	fbxa-39
F42G2.8	=	fbxa-4
Y59E1A.1	=	fbxa-40
F52D2.1	=	fbxa-41
Y54F10BL.1	=	fbxa-42
T20H9.2	=	fbxa-43
F09C6.2	=	fbxa-44
F09C6.6	=	fbxa-45
F52D2.8	=	fbxa-46
C39B5.9	=	fbxa-47
Y54F10BM.7	=	fbxa-48
ZC47.12	=	fbxa-49
Y82E9BL.8	=	fbxa-5
ZC47.13	=	fbxa-50
T12B5.1	=	fbxa-51
F07G6.6	=	fbxa-52
F07G6.7	=	fbxa-53
T12B5.2	=	fbxa-54
T12B5.6	=	fbxa-55
T12B5.7	=	fbxa-56
C29F9.10	=	fbxa-57
C29F9.11	=	fbxa-58
T12B5.8	=	fbxa-59
cTel54X.1	=	fbxa-6
T12B5.10	=	fbxa-60
Y119D3B.8	=	fbxa-61
C39B5.3	=	fbxa-62
Y119D3B.7	=	fbxa-63
T28A11.21	=	fbxa-64
C17B7.11	=	fbxa-65
Y54F10BM.11	=	fbxa-66
T12B5.11	=	fbxa-67
T20H9.5	=	fbxa-68
F54B8.3	=	fbxa-69
T20H9.1	=	fbxa-7
T12B5.12	=	fbxa-70
T20H9.3	=	fbxa-71
F31F4.15	=	fbxa-72
T20H9.4	=	fbxa-73
Y22D7AR.9	=	fbxa-74
Y119D3A.1	=	fbxa-75
Y119D3B.22	=	fbxa-76
Y119D3B.6	=	fbxa-77
Y119D3B.19	=	fbxa-78
Y82E9BL.13	=	fbxa-79
C39B5.8	=	fbxa-8
Y82E9BL.14	=	fbxa-80
T24C2.4	=	fbxa-81
C25D7.4	=	fbxa-82
Y67A10A.4	=	fbxa-83
T09F5.11	=	fbxa-84
Y61B8A.4	=	fbxa-85
Y9C9A.12	=	fbxa-86
F44G3.13	=	fbxa-87
F10A3.2	=	fbxa-88
Y75B8A.21	=	fbxa-89
Y54F10BM.5	=	fbxa-9
Y102A5C.19	=	fbxa-90
Y119D3B.18	=	fbxa-91
Y119D3B.20	=	fbxa-92
W09G3.5	=	fbxa-93
F28F8.8	=	fbxa-94
F28F8.4	=	fbxa-95
H03G16.4	=	fbxa-96
C18B12.5	=	fbxa-97
C08F11.5	=	fbxa-98
F36G9.14	=	fbxa-99
T26H2.1	=	fbxb-1
T08E11.6	=	fbxb-10
Y63D3A.2	=	fbxb-100
Y63D3A.3	=	fbxb-101
F15A4.13	=	fbxb-102
F53C3.2	=	fbxb-103
Y49F6B.7	=	fbxb-104
F08D12.8	=	fbxb-105
F29A7.1	=	fbxb-106
F29A7.2	=	fbxb-107
F08D12.6	=	fbxb-108
F45C12.5	=	fbxb-11
F08D12.11	=	fbxb-111
Y49F6B.3	=	fbxb-112
C30E1.5	=	fbxb-114
T26H2.2	=	fbxb-115
T26H2.4	=	fbxb-116
F55C9.1	=	fbxb-117
W06A11.3	=	fbxb-118
B0462.3	=	fbxb-119
F36H5.11	=	fbxb-12
C08F1.3	=	fbxb-13
W08F4.9	=	fbxb-14
ZC204.7	=	fbxb-15
ZC204.10	=	fbxb-16
F58E1.5	=	fbxb-17
F58E1.8	=	fbxb-18
F58E1.9	=	fbxb-19
T26H2.3	=	fbxb-2
ZC204.9	=	fbxb-20
ZC204.8	=	fbxb-21
Y56A3A.10	=	fbxb-22
Y56A3A.15	=	fbxb-24
F58E1.2	=	fbxb-25
F58E1.3	=	fbxb-26
ZC204.16	=	fbxb-27
F45D11.8	=	fbxb-28
F45D11.12	=	fbxb-29
F38H4.2	=	fbxb-3
F45D11.13	=	fbxb-30
M151.5	=	fbxb-31
M151.6	=	fbxb-32
M151.8	=	fbxb-33
W08F4.2	=	fbxb-34
F07E5.2	=	fbxb-35
F07E5.6	=	fbxb-36
T16A1.8	=	fbxb-37
C33C12.5	=	fbxb-38
M01D1.7	=	fbxb-39
M117.5	=	fbxb-4
M01D1.9	=	fbxb-40
M01D1.8	=	fbxb-41
Y51H7BR.1	=	fbxb-42
Y51H7BR.2	=	fbxb-43
K05F6.5	=	fbxb-44
M01D1.10	=	fbxb-45
K05F6.9	=	fbxb-46
F58E1.14	=	fbxb-47
F45C12.13	=	fbxb-48
K05F6.1	=	fbxb-49
F45C12.14	=	fbxb-5
K05F6.2	=	fbxb-50
K05F6.3	=	fbxb-51
K05F6.6	=	fbxb-52
F36H5.5	=	fbxb-53
K05F6.7	=	fbxb-54
W03D2.2	=	fbxb-55
Y63D3A.10	=	fbxb-56
F55C9.4	=	fbxb-57
H11E01.1	=	fbxb-58
Y113G7B.8	=	fbxb-59
F07E5.1	=	fbxb-6
F55C9.7	=	fbxb-60
F55C9.10	=	fbxb-61
F55C9.8	=	fbxb-62
F55C9.13	=	fbxb-63
C43D7.9	=	fbxb-64
C43D7.2	=	fbxb-65
Y40B1B.3	=	fbxb-66
F49B2.2	=	fbxb-67
F09C3.3	=	fbxb-68
F09C3.5	=	fbxb-69
Y20C6A.2	=	fbxb-7
ZK909.5	=	fbxb-70
F40F4.1	=	fbxb-71
H24O09.2	=	fbxb-72
R08C7.9	=	fbxb-74
R08C7.13	=	fbxb-75
H02I12.2	=	fbxb-76
Y17G9B.7	=	fbxb-77
E04A4.1	=	fbxb-78
R07H5.7	=	fbxb-79
F49B2.1	=	fbxb-8
E04A4.2	=	fbxb-80
T17A3.3	=	fbxb-81
T17A3.4	=	fbxb-82
T17A3.6	=	fbxb-83
T17A3.7	=	fbxb-84
R17.1	=	fbxb-85
T27E9.8	=	fbxb-86
C44B9.6	=	fbxb-87
C33F10.13	=	fbxb-88
C08F8.5	=	fbxb-9
F12E12.10	=	fbxb-90
F12E12.8	=	fbxb-91
F12E12.9	=	fbxb-92
Y63D3A.9	=	fbxb-93
Y63D3A.11	=	fbxb-94
C52E2.1	=	fbxb-95
C52E2.7	=	fbxb-96
C52E2.6	=	fbxb-97
C16C4.6	=	fbxb-98
Y8A9A.5	=	fbxb-99
Y41E3.9	=	fcd-2
C04F12.10	=	fce-1
F48F5.5	=	fce-2
F36F2.6	=	fcp-1
Y54F10AM.2	=	feh-1
F35D6.1	=	fem-1
T19C3.8	=	fem-2
C01F6.4	=	fem-3
F43G9.6	=	fer-1
T05E8.1	=	ferl-1
C46H11.11	=	fhod-1
F56E10.2	=	fhod-2
T01C3.7	=	fib-1
F32D1.1	=	figl-1
F22B7.4	=	fip-1
T27E4.4	=	fip-2
C06E1.5	=	fip-3
F41E6.10	=	fip-4
F41E7.4	=	fip-5
F53B6.9	=	fip-6
Y51H4A.10	=	fip-7
F23H12.8	=	fipr-1
C50H2.12	=	fipr-10
C50H2.10	=	fipr-11
T07C12.13	=	fipr-12
F57A8.8	=	fipr-13
F13E9.2	=	fipr-14
F13E9.3	=	fipr-15
C06E1.6	=	fipr-16
Y48A6B.4	=	fipr-17
H14A12.7	=	fipr-18
Y69F12A.3	=	fipr-19
F23H12.9	=	fipr-2
H14A12.6	=	fipr-20
F41E7.5	=	fipr-21
C37A5.2	=	fipr-22
C37A5.4	=	fipr-23
C37A5.8	=	fipr-24
T06A1.7	=	fipr-25
F53B6.8	=	fipr-26
Y51H4A.32	=	fipr-27
Y51H4A.26	=	fipr-28
H06I04.7	=	fipr-29
F23D12.6	=	fipr-3
C12D8.14	=	fipr-4
C12D8.18	=	fipr-5
C12D8.17	=	fipr-6
C12D8.16	=	fipr-7
C12D8.6	=	fipr-8
C12D8.19	=	fipr-9
F41G3.4	=	fis-1
F13B9.8	=	fis-2
F36H1.1	=	fkb-1
Y18D10A.19	=	fkb-2
C05C8.3	=	fkb-3
ZC455.10	=	fkb-4
C50F2.6	=	fkb-5
F31D4.3	=	fkb-6
B0511.1	=	fkb-7
Y18D10A.25	=	fkb-8
C25A1.2	=	fkh-10
T14G12.4	=	fkh-2
C29F7.4	=	fkh-3
C29F7.5	=	fkh-4
F26A1.2	=	fkh-5
B0286.5	=	fkh-6
F26D12.1	=	fkh-7
F40H3.4	=	fkh-8
K03C7.2	=	fkh-9
F57B9.7	=	flap-1
Y11D7A.12	=	flh-1
C26E6.2	=	flh-2
Y11D7A.13	=	flh-3
B0523.5	=	fli-1
C23F12.1	=	flna-1
C23F12.2	=	flnb-1
F23B2.5	=	flp-1
T06C10.4	=	flp-10
K02G10.4	=	flp-11
C05E11.8	=	flp-12
F33D4.3	=	flp-13
Y37D8A.15	=	flp-14
ZK525.1	=	flp-15
F15D4.8	=	flp-16
C52D10.11	=	flp-17
Y48D7A.2	=	flp-18
M79.4	=	flp-19
W07E11.3	=	flp-2
E01H11.3	=	flp-20
C26F1.10	=	flp-21
F39H2.1	=	flp-22
F22B7.2	=	flp-23
C24A1.1	=	flp-24
K04H4.7	=	flp-25
R173.4	=	flp-26
C25H3.5	=	flp-27
W07E11.4	=	flp-28
W07E11.2	=	flp-3
R03A10.2	=	flp-32
T07D10.6	=	flp-33
C18D1.3	=	flp-4
C03G5.7	=	flp-5
F07D3.2	=	flp-6
F49E10.3	=	flp-7
F31F6.4	=	flp-8
C36H8.3	=	flp-9
F02D10.5	=	flr-1
F09B12.6	=	flr-4
ZK783.4	=	flt-1
K08C7.2	=	fmo-1
K08C7.5	=	fmo-2
Y39A1A.19	=	fmo-3
F53F4.5	=	fmo-4
H24K24.5	=	fmo-5
Y54E10A.4	=	fog-1
Y113G7B.5	=	fog-2
C03C11.2	=	fog-3
C06H2.4	=	folt-1
F37B4.7	=	folt-2
C50E3.16	=	folt-3
F29G9.4	=	fos-1
T07D1.4	=	fox-1
K01B6.1	=	fozi-1
Y37E3.16	=	fpn-1.1
R09B5.4	=	fpn-1.2
R08F11.6	=	fpn-1.3
Y113G7A.8	=	fre-1
F59G1.7	=	frh-1
T04B2.2	=	frk-1
Y48G9A.4	=	frl-1
ZK270.2	=	frm-1
F25H9.5	=	frm-10
T04C9.6	=	frm-2
H05G16.1	=	frm-3
C24A11.8	=	frm-4
Y38C1AB.8	=	frm-5
C51F7.1	=	frm-7
H09G03.2	=	frm-8
F31B12.3	=	frm-9
T08B2.9	=	frs-1
F22B5.9	=	frs-2
Y60A3A.13	=	frs-3
C50H2.1	=	fshr-1
C26E6.5	=	fsn-1
C54F6.14	=	ftn-1
D1037.3	=	ftn-2
Y113G7B.4	=	ftr-1
F52D10.3	=	ftt-2
H14A12.2	=	fum-1
K08F8.3	=	fut-1
EGAP9.2	=	fut-2
F59E12.13	=	fut-3
K12H6.3	=	fut-4
T05A7.10	=	fut-5
T05A7.5	=	fut-6
C10F3.6	=	fut-8
ZK1248.14	=	fzo-1
ZK1307.6	=	fzr-1
ZK177.6	=	fzy-1
ZC482.1	=	gab-1
T05H4.14	=	gad-1
C05D2.5	=	gak-1
C47B2.6	=	gale-1
R07B7.11	=	gana-1
T24C12.2	=	gap-1
ZK899.8	=	gap-2
C15B12.5	=	gar-1
F47D12.1	=	gar-2
Y40H4A.1	=	gar-3
K09A9.5	=	gas-1
C24H11.7	=	gbf-1
D2089.5	=	gbh-1
M05D6.7	=	gbh-2
T19A5.2	=	gck-1
ZC404.9	=	gck-2
Y59A8B.23	=	gck-3
C04A11.3	=	gck-4
Y62E10A.16	=	gcl-1
F37B12.2	=	gcs-1
AH6.1	=	gcy-1
C30G4.3	=	gcy-11
F08B1.2	=	gcy-12
F23H12.6	=	gcy-13
ZC412.2	=	gcy-14
ZC239.7	=	gcy-15
W03F11.2	=	gcy-17
ZK896.8	=	gcy-18
C17F4.6	=	gcy-19
R134.2	=	gcy-2
F21H7.9	=	gcy-20
F22E5.3	=	gcy-21
T03D8.5	=	gcy-22
T26C12.4	=	gcy-23
Y105C5B.2	=	gcy-25
C06A12.4	=	gcy-27
T01A4.1	=	gcy-28
C04H5.3	=	gcy-29
R134.1	=	gcy-3
T07D1.1	=	gcy-31
C06B3.8	=	gcy-32
F57F5.2	=	gcy-33
M04G12.3	=	gcy-34
T04D3.4	=	gcy-35
C46E1.2	=	gcy-36
C54E4.3	=	gcy-37
ZK970.5	=	gcy-4
ZK970.6	=	gcy-5
B0024.6	=	gcy-6
F52E1.4	=	gcy-7
C49H3.1	=	gcy-8
ZK455.2	=	gcy-9
Y57G11C.10	=	gdi-1
F45H7.2	=	gei-1
F32H2.1	=	gei-11
F52D2.4	=	gei-12
F58A4.11	=	gei-13
K01C8.5	=	gei-14
M03A8.4	=	gei-15
T17H7.4	=	gei-16
W10D5.3	=	gei-17
Y37A1B.15	=	gei-18
T22H6.6	=	gei-3
W07B3.2	=	gei-4
C05C8.4	=	gei-6
C05E4.9	=	gei-7
C14B9.6	=	gei-8
C28C12.9	=	gei-9
T12A7.1	=	gem-4
R01H2.5	=	ger-1
R12A1.4	=	ges-1
F56A11.1	=	gex-2
F28D1.10	=	gex-3
F57F4.3	=	gfi-1
K02A11.1	=	gfi-2
M163.4	=	gfi-3
F45E4.10	=	gfi-4
M04B2.3	=	gfl-1
C09G5.1	=	ggr-1
C45B2.4	=	ggr-2
F09C12.1	=	ggr-3
H04J21.3	=	gip-1
C45G3.3	=	gip-2
F14F3.2	=	git-1
T02E1.3	=	gla-3
ZK637.13	=	glb-1
C29F5.7	=	glb-10
C36E8.2	=	glb-11
C52A11.2	=	glb-12
F19H6.2	=	glb-13
F21A3.6	=	glb-14
F35B12.8	=	glb-15
F46C8.7	=	glb-16
F49E2.4	=	glb-17
F52A8.4	=	glb-18
F56C4.3	=	glb-19
C06E4.7	=	glb-2
R01E6.6	=	glb-20
R102.9	=	glb-21
R11H6.3	=	glb-22
R13A1.8	=	glb-23
R90.5	=	glb-24
T06A1.4	=	glb-25
T22C1.2	=	glb-26
W01C9.5	=	glb-27
Y15E3A.2	=	glb-28
Y17G7B.6	=	glb-29
C06H2.5	=	glb-3
Y22D7AR.5	=	glb-30
Y57G7A.9	=	glb-31
Y58A7A.6	=	glb-32
Y75B7AL.1	=	glb-33
C09H10.8	=	glb-4
C18C4.1	=	glb-5
C18C4.9	=	glb-6
C23H5.2	=	glb-7
C26C6.7	=	glb-8
C28F5.2	=	glb-9
F11A5.10	=	glc-1
F25F8.2	=	glc-2
ZC317.3	=	glc-3
C27H5.8	=	glc-4
T23G11.3	=	gld-1
ZC308.1	=	gld-2
T07F8.3	=	gld-3
H04M03.4	=	glf-1
T21G5.3	=	glh-1
C55B7.1	=	glh-2
B0414.6	=	glh-3
T12F5.3	=	glh-4
F55D10.3	=	glit-1
C45B2.5	=	gln-1
K03H1.1	=	gln-2
Y105C5B.28	=	gln-3
T25C8.3	=	gln-4
F26D10.10	=	gln-5
C28D4.3	=	gln-6
R07B1.12	=	glo-1
F07C3.4	=	glo-4
C16C10.10	=	glod-4
F02A9.6	=	glp-1
C06E1.4	=	glr-1
B0280.12	=	glr-2
K10D3.1	=	glr-3
C06A8.9	=	glr-4
ZC196.7	=	glr-5
F41B4.4	=	glr-6
C43H6.9	=	glr-7
F22A3.3	=	glr-8
Y34D9A.6	=	glrx-10
ZK121.1	=	glrx-21
C07G1.8	=	glrx-22
Y49E10.2	=	glrx-5
C12D12.2	=	glt-1
K08F4.4	=	glt-3
T22E5.2	=	glt-4
Y53C12A.2	=	glt-5
R05G6.6	=	glt-6
W03G1.1	=	glt-7
F44F4.6	=	gly-1
Y45F10D.3	=	gly-10
Y75B8A.9	=	gly-11
F48E3.1	=	gly-12
B0416.6	=	gly-13
M01F1.1	=	gly-14
C54C8.11	=	gly-15
T15D6.2	=	gly-16
T15D6.3	=	gly-17
F22D6.11	=	gly-18
F22D6.12	=	gly-19
C55B7.2	=	gly-2
C03E10.4	=	gly-20
ZK688.8	=	gly-3
Y116F11B.12	=	gly-4
Y39E4B.12	=	gly-5
H38K22.5	=	gly-6
Y46H3A.6	=	gly-7
Y66A7A.6	=	gly-8
Y47D3A.23	=	gly-9
F56H6.5	=	gmd-2
Y75B8A.17	=	gmn-1
B0024.12	=	gna-1
T23G11.2	=	gna-2
F54D7.3	=	gnrr-1
C15H11.2	=	gnrr-2
ZC374.1	=	gnrr-3
C41G11.4	=	gnrr-4
H22D07.1	=	gnrr-5
F13D2.2	=	gnrr-6
F13D2.3	=	gnrr-7
Y105C5A.23	=	gnrr-8
C26C6.2	=	goa-1
H13N06.3	=	gob-1
F25H8.3	=	gon-1
F44C4.4	=	gon-14
T01H8.5	=	gon-2
K04D7.5	=	gon-4
C34E10.3	=	gop-1
C34E10.2	=	gop-2
C34E10.1	=	gop-3
F08F8.8	=	gosr-1
B0272.2	=	gosr-2.1
M03E7.5	=	gosr-2.2
T19C4.6	=	gpa-1
C55H1.2	=	gpa-10
C16A11.1	=	gpa-11
F18G5.3	=	gpa-12
F18E2.5	=	gpa-13
B0207.3	=	gpa-14
M04C7.1	=	gpa-15
Y95B8A.5	=	gpa-16
Y71H2B.7	=	gpa-17
W03F8.9	=	gpa-18
F38E1.5	=	gpa-2
E02C12.5	=	gpa-3
T07A9.7	=	gpa-4
F53B1.7	=	gpa-5
F48C11.1	=	gpa-6
R10H10.5	=	gpa-7
F56H9.3	=	gpa-8
F56H9.4	=	gpa-9
F13D12.7	=	gpb-1
F52A8.2	=	gpb-2
K02A4.2	=	gpc-1
F08B6.2	=	gpc-2
T09F3.3	=	gpd-1
K10B3.8	=	gpd-2
K10B3.7	=	gpd-3
F33H1.2	=	gpd-4
F47G4.3	=	gpdh-1
K11H3.1	=	gpdh-2
Y87G2A.8	=	gpi-1
F59D12.4	=	gpn-1
F22B7.13	=	gpr-1
C38C10.4	=	gpr-2
R08B4.1	=	grd-1
F09D12.1	=	grd-10
K02E2.2	=	grd-11
F02D8.2	=	grd-12
W05E7.3	=	grd-13
T01B10.2	=	grd-14
Y87G2A.15	=	grd-15
Y69A2AL.1	=	grd-16
Y102A5C.34	=	grd-17
F46B3.5	=	grd-2
W05E7.1	=	grd-3
T01B10.1	=	grd-4
F41E6.2	=	grd-5
T18H9.1	=	grd-6
F46H5.6	=	grd-7
C37C3.4	=	grd-8
C04E6.6	=	grd-9
Y48G8AR.1	=	grh-1
F19C6.1	=	grk-1
W02B3.2	=	grk-2
C24G6.7	=	grl-1
C26F1.5	=	grl-10
ZK512.9	=	grl-11
F28A12.2	=	grl-12
F32D1.4	=	grl-13
T03D8.4	=	grl-14
Y75B8A.20	=	grl-15
Y65B4BR.6	=	grl-16
C56A3.1	=	grl-17
T05C3.4	=	grl-18
R02D3.6	=	grl-19
T16G1.8	=	grl-2
C23H5.9	=	grl-20
ZC168.5	=	grl-21
W03A5.3	=	grl-22
E02A10.2	=	grl-23
F11E6.2	=	grl-24
ZK643.8	=	grl-25
K02D7.6	=	grl-26
F40C5.3	=	grl-27
T24A6.15	=	grl-28
T24A6.18	=	grl-29
K03B8.7	=	grl-3
T24A6.3	=	grl-30
T24A6.19	=	grl-31
T24A6.21	=	grl-32
F42C5.7	=	grl-4
Y47D7A.5	=	grl-5
K10C2.5	=	grl-6
T02E9.2	=	grl-7
ZC487.5	=	grl-8
ZC487.4	=	grl-9
ZC395.6	=	gro-1
K06H7.4	=	grp-1
T10F2.1	=	grs-1
Y43F8C.20	=	grsp-1
T28C6.1	=	grsp-2
C34D4.11	=	grsp-3
F07C4.7	=	grsp-4
R06A10.2	=	gsa-1
Y18D10A.5	=	gsk-3
C36B1.10	=	gska-3
K06A4.3	=	gsnl-1
F29F11.6	=	gsp-1
F56C9.1	=	gsp-2
W09C3.6	=	gsp-3
T03F1.5	=	gsp-4
R107.7	=	gst-1
Y45G12C.2	=	gst-10
R11G1.3	=	gst-11
F37B1.2	=	gst-12
T26C5.1	=	gst-13
F37B1.3	=	gst-14
F37B1.4	=	gst-15
F37B1.5	=	gst-16
F37B1.6	=	gst-17
F37B1.7	=	gst-18
F37B1.8	=	gst-19
K08F4.6	=	gst-2
Y48E1B.10	=	gst-20
ZK697.6	=	gst-21
F21H7.1	=	gst-22
T28A11.11	=	gst-23
F37B1.1	=	gst-24
F37F2.3	=	gst-25
Y53F4B.29	=	gst-26
Y53F4B.30	=	gst-27
Y53F4B.31	=	gst-28
Y53F4B.32	=	gst-29
K08F4.11	=	gst-3
ZK546.11	=	gst-30
Y53F4B.35	=	gst-31
Y53F4B.37	=	gst-32
C02A12.1	=	gst-33
Y1H11.1	=	gst-34
Y1H11.2	=	gst-35
R07B1.4	=	gst-36
Y32G9A.1	=	gst-37
F35E8.8	=	gst-38
Y53F4B.33	=	gst-39
K08F4.7	=	gst-4
F56B3.10	=	gst-40
R13D7.7	=	gst-41
D1053.1	=	gst-42
Y71F9AL.5	=	gst-43
F13A7.10	=	gst-44
R03D7.6	=	gst-5
F11G11.3	=	gst-6
F11G11.2	=	gst-7
F11G11.1	=	gst-8
R05F9.5	=	gst-9
ZK1320.1	=	gstk-1
D2024.7	=	gstk-2
C29E4.7	=	gsto-1
C02D5.3	=	gsto-2
K10F12.4	=	gsto-3
Y46G5A.31	=	gsy-1
K04D7.3	=	gta-1
C05C12.3	=	gtl-1
F54D1.5	=	gtl-2
ZC504.5	=	gur-3
K09E4.5	=	gur-4
ZK622.2	=	gur-5
T10G3.6	=	gut-2
H01A20.2	=	H01A20.2
H01G02.1	=	H01G02.1
H01G02.2	=	H01G02.2
H01G02.3	=	H01G02.3
H01G02.4	=	H01G02.4
H01M10.1	=	H01M10.1
H01M10.2	=	H01M10.2
H02F09.2	=	H02F09.2
H02F09.3	=	H02F09.3
H02I12.1	=	H02I12.1
H02I12.5	=	H02I12.5
H03A11.1	=	H03A11.1
H03A11.2	=	H03A11.2
H03E18.1	=	H03E18.1
H03E18.2	=	H03E18.2
H03G16.1	=	H03G16.1
H03G16.2	=	H03G16.2
H03G16.3	=	H03G16.3
H03G16.5	=	H03G16.5
H03G16.6	=	H03G16.6
H04D03.1	=	H04D03.1
H04D03.2	=	H04D03.2
H04D03.3	=	H04D03.3
H04D03.4	=	H04D03.4
H04D03.5	=	H04D03.5
H04J21.1	=	H04J21.1
H04M03.1	=	H04M03.1
H04M03.11	=	H04M03.11
H04M03.12	=	H04M03.12
H04M03.3	=	H04M03.3
H05C05.1	=	H05C05.1
H05C05.2	=	H05C05.2
H05C05.3	=	H05C05.3
H05L03.3	=	H05L03.3
H05L14.1	=	H05L14.1
H05L14.2	=	H05L14.2
H06A10.1	=	H06A10.1
H06A10.t1	=	H06A10.t1
H06H21.11	=	H06H21.11
H06H21.3	=	H06H21.3
H06H21.8	=	H06H21.8
H06H21.9	=	H06H21.9
H06I04.1	=	H06I04.1
H06I04.3	=	H06I04.3
H06I04.5	=	H06I04.5
H06I04.6	=	H06I04.6
H06I04.8	=	H06I04.8
H06I04.9	=	H06I04.9
H06I04.t1	=	H06I04.t1
H06O01.2	=	H06O01.2
H06O01.4	=	H06O01.4
H08J11.2	=	H08J11.2
H08J11.t1	=	H08J11.t1
H08J11.t2	=	H08J11.t2
H08J11.t3	=	H08J11.t3
H08J11.t4	=	H08J11.t4
H08J11.t5	=	H08J11.t5
H08J19.1	=	H08J19.1
H08M01.1	=	H08M01.1
H08M01.2	=	H08M01.2
H09F14.1	=	H09F14.1
H09G03.1	=	H09G03.1
H09I01.1	=	H09I01.1
H09I01.2	=	H09I01.2
H10D12.2	=	H10D12.2
H10D18.1	=	H10D18.1
H10D18.5	=	H10D18.5
H10D18.6	=	H10D18.6
H10E21.1	=	H10E21.1
H10E21.2	=	H10E21.2
H10E21.4	=	H10E21.4
H10E21.5	=	H10E21.5
H11E01.2	=	H11E01.2
H11E01.3	=	H11E01.3
H11E01.t1	=	H11E01.t1
H11L12.1	=	H11L12.1
H12D21.10	=	H12D21.10
H12D21.11	=	H12D21.11
H12D21.16	=	H12D21.16
H12D21.2	=	H12D21.2
H12D21.3	=	H12D21.3
H12D21.4	=	H12D21.4
H12D21.5	=	H12D21.5
H12D21.6	=	H12D21.6
H12D21.7	=	H12D21.7
H12D21.9	=	H12D21.9
H12I13.1	=	H12I13.1
H12I13.2	=	H12I13.2
H12I13.3	=	H12I13.3
H12I13.5	=	H12I13.5
H12I13.6	=	H12I13.6
H12I19.4	=	H12I19.4
H12I19.5	=	H12I19.5
H12I19.8	=	H12I19.8
H12I19.9	=	H12I19.9
H13N06.2	=	H13N06.2
H13N06.4	=	H13N06.4
H13N06.7	=	H13N06.7
H14A12.3	=	H14A12.3
H14A12.5	=	H14A12.5
H14E04.1	=	H14E04.1
H14E04.2	=	H14E04.2
H14E04.3	=	H14E04.3
H14E04.4	=	H14E04.4
H14N18.2	=	H14N18.2
H14N18.4	=	H14N18.4
H15N14.3	=	H15N14.3
H15N14.4	=	H15N14.4
H16D19.3	=	H16D19.3
H16D19.4	=	H16D19.4
H16O14.2	=	H16O14.2
H17B01.1	=	H17B01.1
H17B01.4	=	H17B01.4
H17B01.5	=	H17B01.5
H17B01.t1	=	H17B01.t1
H17B01.t2	=	H17B01.t2
H17B01.t3	=	H17B01.t3
H17B01.t4	=	H17B01.t4
H18N23.2	=	H18N23.2
H19J13.1	=	H19J13.1
H19J13.2	=	H19J13.2
H19M22.3	=	H19M22.3
H19M22.4	=	H19M22.4
H19N07.1	=	H19N07.1
H19N07.3	=	H19N07.3
H19N07.4	=	H19N07.4
H19N07.5	=	H19N07.5
H19N07.6	=	H19N07.6
H20E11.1	=	H20E11.1
H20E11.2	=	H20E11.2
H20E11.3	=	H20E11.3
H20J04.1	=	H20J04.1
H20J04.2	=	H20J04.2
H20J04.3	=	H20J04.3
H20J04.4	=	H20J04.4
H20J04.6	=	H20J04.6
H20J04.7	=	H20J04.7
H20J04.9	=	H20J04.9
H21P03.2	=	H21P03.2
H22K11.2	=	H22K11.2
H22K11.3	=	H22K11.3
H23L24.1	=	H23L24.1
H23L24.2	=	H23L24.2
H23L24.4	=	H23L24.4
H23N18.4	=	H23N18.4
H23N18.5	=	H23N18.5
H23N18.6	=	H23N18.6
H24D24.3	=	H24D24.3
H24G06.1	=	H24G06.1
H24K24.2	=	H24K24.2
H24K24.3	=	H24K24.3
H24K24.4	=	H24K24.4
H25K10.1	=	H25K10.1
H25K10.2	=	H25K10.2
H25K10.4	=	H25K10.4
H25K10.5	=	H25K10.5
H25K10.6	=	H25K10.6
H25P06.1	=	H25P06.1
H25P06.3	=	H25P06.3
H25P06.4	=	H25P06.4
H25P19.1	=	H25P19.1
H27A22.1	=	H27A22.1
H27M09.1	=	H27M09.1
H27M09.3	=	H27M09.3
H27M09.5	=	H27M09.5
H28G03.1	=	H28G03.1
H28G03.2	=	H28G03.2
H28G03.3	=	H28G03.3
H28G03.4	=	H28G03.4
H28G03.5	=	H28G03.5
H28O16.1	=	H28O16.1
H28O16.2	=	H28O16.2
H29C22.1	=	H29C22.1
H31B20.1	=	H31B20.1
H31B20.2	=	H31B20.2
H31G24.1	=	H31G24.1
H31G24.2	=	H31G24.2
H31G24.3	=	H31G24.3
H32C10.1	=	H32C10.1
H32C10.3	=	H32C10.3
H32K16.1	=	H32K16.1
H32K16.2	=	H32K16.2
H32K21.1	=	H32K21.1
H34C03.2	=	H34C03.2
H34I24.1	=	H34I24.1
H34I24.2	=	H34I24.2
H34I24.3	=	H34I24.3
H34P18.1	=	H34P18.1
H35B03.1	=	H35B03.1
H35B03.2	=	H35B03.2
H35N09.1	=	H35N09.1
H35N09.2	=	H35N09.2
H35N09.t1	=	H35N09.t1
H35N09.t2	=	H35N09.t2
H36L18.1	=	H36L18.1
H36L18.2	=	H36L18.2
H37A05.1	=	H37A05.1
H37A05.2	=	H37A05.2
H37A05.3	=	H37A05.3
H37A05.4	=	H37A05.4
H37N21.1	=	H37N21.1
H38K22.4	=	H38K22.4
H38K22.6	=	H38K22.6
H38K22.7	=	H38K22.7
H38K22.8	=	H38K22.8
H39E20.1	=	H39E20.1
H39E23.2	=	H39E23.2
H39E23.3	=	H39E23.3
H40L08.1	=	H40L08.1
H40L08.2	=	H40L08.2
H40L08.3	=	H40L08.3
H41C03.1	=	H41C03.1
H41C03.2	=	H41C03.2
H41C03.3	=	H41C03.3
H42K12.2	=	H42K12.2
H42K12.3	=	H42K12.3
H43E16.1	=	H43E16.1
H43I07.1	=	H43I07.1
H43I07.2	=	H43I07.2
H43I07.3	=	H43I07.3
R09B5.6	=	hacd-1
C30H6.6	=	haf-1
F43E2.4	=	haf-2
F57A10.3	=	haf-3
W04C9.1	=	haf-4
Y48G8AL.11	=	haf-6
Y50E8A.16	=	haf-7
Y57G11C.1	=	haf-8
ZK484.2	=	haf-9
F53B2.6	=	ham-1
C07A12.1	=	ham-2
ZC395.7	=	hap-1
F13D11.2	=	hbl-1
C46A5.9	=	hcf-1
F40E10.1	=	hch-1
ZK1055.1	=	hcp-1
T06E4.1	=	hcp-2
F58A4.3	=	hcp-3
T03F1.9	=	hcp-4
Y110A7A.1	=	hcp-6
C53A5.3	=	hda-1
C08B11.2	=	hda-2
R06C1.1	=	hda-3
C10E2.3	=	hda-4
Y51H1A.5	=	hda-6
ZK829.2	=	hdl-1
R148.6	=	heh-1
C26D10.2	=	hel-1
C36B7.7	=	hen-1
ZK287.8	=	her-1
T14F9.3	=	hex-1
C14C11.3	=	hex-2
Y39A1C.4	=	hex-3
Y51F10.5	=	hex-4
Y70D2A.2	=	hex-5
W06D4.1	=	hgo-1
C07G1.5	=	hgrs-1
ZC101.3	=	hhat-1
Y57G11C.17	=	hhat-2
K02E10.2	=	hid-1
F38A6.3	=	hif-1
C30G7.1	=	hil-1
Y73B6BL.9	=	hil-2
F22F1.1	=	hil-3
C18G1.5	=	hil-4
B0414.3	=	hil-5
F59A7.4	=	hil-6
C01B10.5	=	hil-7
T05E8.2	=	hil-8
F28B3.7	=	him-1
R12B2.4	=	him-10
ZK1127.11	=	him-14
T09E8.2	=	him-17
ZK381.1	=	him-3
F15G9.4	=	him-4
T04A11.6	=	him-6
T07G12.12	=	him-8
F21C3.3	=	hint-1
C26F1.7	=	hint-3
ZK370.3	=	hipr-1
T10C6.14	=	his-1
ZK131.4	=	his-10
ZK131.5	=	his-11
ZK131.6	=	his-12
ZK131.7	=	his-13
ZK131.8	=	his-14
ZK131.9	=	his-15
ZK131.10	=	his-16
K06C4.5	=	his-17
K06C4.10	=	his-18
K06C4.11	=	his-19
T10C6.13	=	his-2
K06C4.4	=	his-20
K06C4.3	=	his-21
K06C4.12	=	his-22
M163.3	=	his-24
ZK131.2	=	his-25
ZK131.1	=	his-26
K06C4.13	=	his-27
K06C4.2	=	his-28
F35H10.11	=	his-29
T10C6.12	=	his-3
F35H10.1	=	his-30
F17E9.12	=	his-31
F17E9.10	=	his-32
F17E9.13	=	his-33
F17E9.9	=	his-34
C50F4.13	=	his-35
C50F4.7	=	his-37
K03A1.6	=	his-38
F45F2.2	=	his-39
T10C6.11	=	his-4
K03A1.1	=	his-40
C50F4.5	=	his-41
F08G2.3	=	his-42
F08G2.2	=	his-43
F08G2.1	=	his-44
B0035.10	=	his-45
B0035.9	=	his-46
B0035.7	=	his-47
B0035.8	=	his-48
F07B7.5	=	his-49
F45F2.3	=	his-5
F07B7.9	=	his-50
F07B7.10	=	his-51
F07B7.4	=	his-52
F07B7.3	=	his-53
F07B7.11	=	his-54
F54E12.1	=	his-55
F54E12.3	=	his-56
F54E12.5	=	his-57
F54E12.4	=	his-58
F55G1.2	=	his-59
F45F2.13	=	his-6
F55G1.11	=	his-60
F55G1.10	=	his-61
F55G1.3	=	his-62
F22B3.2	=	his-63
F22B3.1	=	his-64
H02I12.7	=	his-65
H02I12.6	=	his-66
T23D8.5	=	his-67
T23D8.6	=	his-68
E03A3.3	=	his-69
F45F2.4	=	his-7
E03A3.4	=	his-70
F45E1.6	=	his-71
Y49E10.6	=	his-72
W09H1.2	=	his-73
W05B10.1	=	his-74
F45F2.12	=	his-8
ZK131.3	=	his-9
T28F3.3	=	hke-4.1
H13N06.5	=	hke-4.2
B0304.1	=	hlh-1
ZK682.4	=	hlh-10
F58A4.7	=	hlh-11
C28C12.8	=	hlh-12
F48D6.3	=	hlh-13
C18A3.8	=	hlh-14
C43H6.8	=	hlh-15
DY3.3	=	hlh-16
F38C2.2	=	hlh-17
F57C12.3	=	hlh-19
M05B5.5	=	hlh-2
C17C3.7	=	hlh-25
C17C3.8	=	hlh-26
C17C3.10	=	hlh-27
F31A3.2	=	hlh-28
F31A3.4	=	hlh-29
T24B8.6	=	hlh-3
W02C12.3	=	hlh-30
F38C2.8	=	hlh-31
Y105C5B.29	=	hlh-32
Y39A3CR.6	=	hlh-33
T05G5.2	=	hlh-4
T15H9.3	=	hlh-6
C02B8.4	=	hlh-8
Y48B6A.14	=	hmg-1.1
F47D12.4	=	hmg-1.2
T05A7.4	=	hmg-11
Y17G7A.1	=	hmg-12
C32F10.5	=	hmg-3
T20B12.8	=	hmg-4
F45E4.9	=	hmg-5
Y51A2D.4	=	hmit-1.1
Y51A2D.5	=	hmit-1.2
M01F1.5	=	hmit-1.3
R13H4.4	=	hmp-1
K05C4.6	=	hmp-2
W02B9.1	=	hmr-1
W09D6.6	=	hmt-1
C44C10.8	=	hnd-1
E04A4.4	=	hoe-1
W06B11.4	=	hog-1
C18E3.8	=	hop-1
F43D2.4	=	hot-1
Y39B6A.48	=	hot-2
W02B8.5	=	hot-3
T12A2.16	=	hot-4
K07A12.6	=	hot-5
C13G3.2	=	hot-6
Y48B6A.9	=	hot-7
T21C12.2	=	hpd-1
F20B6.8	=	hpk-1
K08H2.6	=	hpl-1
K01G5.2	=	hpl-2
F32A11.2	=	hpr-17
Y39A1A.23	=	hpr-9
F55A11.3	=	hrd-1
F26E4.11	=	hrdl-1
F42A6.7	=	hrp-1
F58D5.1	=	hrp-2
W02D3.11	=	hrpf-1
T11G6.1	=	hrs-1
K08E7.2	=	hsb-1
Y6B3B.11	=	hsd-1
ZC8.1	=	hsd-2
ZC449.6	=	hsd-3
B0285.5	=	hse-5
Y53C10A.12	=	hsf-1
F26D10.3	=	hsp-1
T22A3.2	=	hsp-12.1
C14B9.1	=	hsp-12.2
F38E11.1	=	hsp-12.3
F38E11.2	=	hsp-12.6
T27E4.8	=	hsp-16.1
T27E4.2	=	hsp-16.11
Y46H3A.3	=	hsp-16.2
Y46H3A.2	=	hsp-16.41
T27E4.3	=	hsp-16.48
T27E4.9	=	hsp-16.49
F52E1.7	=	hsp-17
K09C4.3	=	hsp-2
C09B8.6	=	hsp-25
C15H9.6	=	hsp-3
F43E2.8	=	hsp-4
C14F11.5	=	hsp-43
C37H5.8	=	hsp-6
Y22D7AL.5	=	hsp-60
C12C8.1	=	hsp-70
T05F1.6	=	hsr-9
F08B4.6	=	hst-1
C34F6.4	=	hst-2
F40H3.5	=	hst-3.1
F52B10.2	=	hst-3.2
Y34B4A.3	=	hst-6
F41H10.10	=	htp-1
Y73B6BL.2	=	htp-2
F57C9.5	=	htp-3
R08C7.3	=	htz-1
F29D10.4	=	hum-1
F36D4.3	=	hum-2
F46C3.3	=	hum-4
T02C12.1	=	hum-5
T10H10.1	=	hum-6
F56A6.2	=	hum-7
Y66H1A.6	=	hum-8
H26D21.1	=	hus-1
C09G4.1	=	hyl-1
K02G10.6	=	hyl-2
C56C10.8	=	icd-1
C01F6.8	=	icl-1
Y39G10AR.13	=	icp-1
B0244.2	=	ida-1
K06H7.9	=	idi-1
F38B2.1	=	ifa-1
F52E10.5	=	ifa-3
K05B2.3	=	ifa-4
F10C1.2	=	ifb-1
F10C1.7	=	ifb-2
F37B4.2	=	ifc-1
M6.1	=	ifc-2
R04E5.10	=	ifd-1
F25E2.4	=	ifd-2
F53A2.6	=	ife-1
R04A9.4	=	ife-2
B0348.6	=	ife-3
C05D9.5	=	ife-4
Y57A10A.30	=	ife-5
T05G5.10	=	iff-1
F54C9.1	=	iff-2
Y54F10BM.2	=	iffb-1
M110.4	=	ifg-1
C43C3.1	=	ifp-1
C18H9.8	=	ift-74
F32A6.2	=	ift-81
C54G7.4	=	ifta-1
T28F3.6	=	ifta-2
K04G2.1	=	iftb-1
C27A2.3	=	ify-1
F39H12.4	=	igcm-1
SSSD1.1	=	igcm-2
T02C5.3	=	igcm-3
C04F12.3	=	ikb-1
R107.4	=	ikke-1
K07A1.8	=	ile-1
T04G9.3	=	ile-2
C45G7.1	=	ilys-1
C45G7.2	=	ilys-2
C45G7.3	=	ilys-3
C55F2.2	=	ilys-4
F22A3.6	=	ilys-5
T19B10.7	=	ima-1
F26B1.3	=	ima-2
F32E10.4	=	ima-3
F28B3.8	=	imb-1
R06A4.4	=	imb-2
C53D5.6	=	imb-3
C24H11.6	=	immp-1
Y55F3AM.8	=	immp-2
C36B1.12	=	imp-1
T05E11.5	=	imp-2
C33H5.11	=	imp-3
F54G8.3	=	ina-1
F57B9.6	=	inf-1
F58B6.2	=	inft-1
F15B9.4	=	inft-2
Y51H1A.4	=	ing-3
F13B12.5	=	ins-1
T08G5.12	=	ins-10
C17C3.4	=	ins-11
C17C3.19	=	ins-12
C17C3.18	=	ins-13
F41G3.16	=	ins-14
F41G3.17	=	ins-15
Y39A3A.5	=	ins-16
F56F3.6	=	ins-17
T28B8.2	=	ins-18
T10D4.13	=	ins-19
ZK75.2	=	ins-2
ZK84.7	=	ins-20
M04D8.1	=	ins-21
M04D8.2	=	ins-22
M04D8.3	=	ins-23
ZC334.3	=	ins-24
ZC334.8	=	ins-25
ZC334.1	=	ins-26
ZC334.11	=	ins-27
ZC334.9	=	ins-28
ZC334.10	=	ins-29
ZK75.3	=	ins-3
ZC334.2	=	ins-30
T10D4.4	=	ins-31
Y8A9A.6	=	ins-32
W09C5.4	=	ins-33
F52B11.6	=	ins-34
K02E2.4	=	ins-35
Y53H1A.4	=	ins-36
F08G2.6	=	ins-37
C17C3.20	=	ins-38
F21E9.4	=	ins-39
ZK75.1	=	ins-4
ZK84.3	=	ins-5
ZK84.6	=	ins-6
ZK1251.2	=	ins-7
ZK1251.11	=	ins-8
C06E2.8	=	ins-9
F43E2.3	=	insc-1
C16E9.4	=	inx-1
T18H9.5	=	inx-10
W04D2.3	=	inx-11
ZK770.3	=	inx-12
Y8G1A.2	=	inx-13
F07A5.1	=	inx-14
R12E2.9	=	inx-15
R12E2.5	=	inx-16
R12E2.4	=	inx-17
C18H7.2	=	inx-18
T16H5.1	=	inx-19
F08G12.10	=	inx-2
T23H4.1	=	inx-20
Y47G6A.1	=	inx-21
Y47G6A.2	=	inx-22
F22F4.2	=	inx-3
F26D11.10	=	inx-4
R09F10.4	=	inx-5
C36H8.2	=	inx-6
K02B2.4	=	inx-7
ZK792.2	=	inx-8
ZK792.3	=	inx-9
M03A1.6	=	ipla-1
C09B8.1	=	ipp-5
C41C4.4	=	ire-1
R03E9.4	=	irk-1
M02A10.2	=	irk-2
K04G11.5	=	irk-3
R11A8.6	=	irs-1
C25A1.7	=	irs-2
C36F7.1	=	irx-1
R10H1.4	=	isl-1
F42G8.12	=	isp-1
C54D1.3	=	ist-1
F37A4.8	=	isw-1
F33D4.2	=	itr-1
Y116A8C.36	=	itsn-1
W03D8.6	=	itx-1
C02B10.1	=	ivd-1
Y105C5B.21	=	jac-1
R01B10.5	=	jamp-1
JC8.11	=	JC8.11
JC8.12	=	JC8.12
JC8.15	=	JC8.15
JC8.2	=	JC8.2
JC8.4	=	JC8.4
JC8.5	=	JC8.5
JC8.7	=	JC8.7
F56D12.4	=	jip-1
F35C8.3	=	jkk-1
Y48B6A.11	=	jmjd-2
B0478.1	=	jnk-1
T22C1.7	=	jph-1
Y77E11A.4	=	jtr-1
C02D4.1	=	jud-4
T24H10.7	=	jun-1
K01A11.1	=	K01A11.1
K01A11.2	=	K01A11.2
K01A11.3	=	K01A11.3
K01A11.5	=	K01A11.5
K01A11.t1	=	K01A11.t1
K01A12.2	=	K01A12.2
K01A12.3	=	K01A12.3
K01A12.4	=	K01A12.4
K01A12.t1	=	K01A12.t1
K01A12.t2	=	K01A12.t2
K01A12.t3	=	K01A12.t3
K01A12.t4	=	K01A12.t4
K01A12.t5	=	K01A12.t5
K01A2.10	=	K01A2.10
K01A2.3	=	K01A2.3
K01A2.4	=	K01A2.4
K01A2.5	=	K01A2.5
K01A2.6	=	K01A2.6
K01A2.9	=	K01A2.9
K01A6.4	=	K01A6.4
K01A6.5	=	K01A6.5
K01A6.6	=	K01A6.6
K01A6.7	=	K01A6.7
K01A6.t1	=	K01A6.t1
K01B6.3	=	K01B6.3
K01B6.4	=	K01B6.4
K01C8.1	=	K01C8.1
K01C8.2	=	K01C8.2
K01C8.6	=	K01C8.6
K01C8.7	=	K01C8.7
K01D12.1	=	K01D12.1
K01D12.10	=	K01D12.10
K01D12.15	=	K01D12.15
K01D12.2	=	K01D12.2
K01D12.3	=	K01D12.3
K01D12.5	=	K01D12.5
K01D12.6	=	K01D12.6
K01D12.7	=	K01D12.7
K01D12.8	=	K01D12.8
K01D12.9	=	K01D12.9
K01F9.2	=	K01F9.2
K01G12.3	=	K01G12.3
K01G12.4	=	K01G12.4
K01G5.10	=	K01G5.10
K01G5.3	=	K01G5.3
K01G5.5	=	K01G5.5
K01G5.8	=	K01G5.8
K01G5.9	=	K01G5.9
K01H12.1	=	K01H12.1
K01H12.2	=	K01H12.2
K01H12.4	=	K01H12.4
K02A11.2	=	K02A11.2
K02A11.3	=	K02A11.3
K02A11.4	=	K02A11.4
K02A2.1	=	K02A2.1
K02A2.5	=	K02A2.5
K02A4.t1	=	K02A4.t1
K02A4.t2	=	K02A4.t2
K02A6.1	=	K02A6.1
K02A6.2	=	K02A6.2
K02A6.3	=	K02A6.3
K02A6.4	=	K02A6.4
K02B12.2	=	K02B12.2
K02B12.3	=	K02B12.3
K02B12.5	=	K02B12.5
K02B12.6	=	K02B12.6
K02B12.7	=	K02B12.7
K02B12.9	=	K02B12.9
K02B12.t1	=	K02B12.t1
K02B2.1	=	K02B2.1
K02B2.3	=	K02B2.3
K02B2.6	=	K02B2.6
K02B7.1	=	K02B7.1
K02B7.2	=	K02B7.2
K02B7.3	=	K02B7.3
K02B9.3	=	K02B9.3
K02C4.2	=	K02C4.2
K02C4.3	=	K02C4.3
K02C4.5	=	K02C4.5
K02C4.7	=	K02C4.7
K02C4.8	=	K02C4.8
K02D10.1	=	K02D10.1
K02D10.2	=	K02D10.2
K02D10.3	=	K02D10.3
K02D10.4	=	K02D10.4
K02D10.5	=	K02D10.5
K02D3.1	=	K02D3.1
K02D3.2	=	K02D3.2
K02D7.1	=	K02D7.1
K02D7.2	=	K02D7.2
K02D7.5	=	K02D7.5
K02D7.t1	=	K02D7.t1
K02E10.1	=	K02E10.1
K02E10.4	=	K02E10.4
K02E10.5	=	K02E10.5
K02E10.6	=	K02E10.6
K02E10.7	=	K02E10.7
K02E11.10	=	K02E11.10
K02E11.11	=	K02E11.11
K02E11.3	=	K02E11.3
K02E11.4	=	K02E11.4
K02E11.5	=	K02E11.5
K02E11.6	=	K02E11.6
K02E11.7	=	K02E11.7
K02E11.8	=	K02E11.8
K02E11.9	=	K02E11.9
K02E11.t1	=	K02E11.t1
K02E2.1	=	K02E2.1
K02E2.10	=	K02E2.10
K02E2.5	=	K02E2.5
K02E2.6	=	K02E2.6
K02E2.7	=	K02E2.7
K02E2.8	=	K02E2.8
K02E2.9	=	K02E2.9
K02E2.t1	=	K02E2.t1
K02E7.1	=	K02E7.1
K02E7.10	=	K02E7.10
K02E7.11	=	K02E7.11
K02E7.12	=	K02E7.12
K02E7.2	=	K02E7.2
K02E7.3	=	K02E7.3
K02E7.4	=	K02E7.4
K02E7.5	=	K02E7.5
K02E7.6	=	K02E7.6
K02E7.7	=	K02E7.7
K02E7.8	=	K02E7.8
K02E7.t1	=	K02E7.t1
K02F2.2	=	K02F2.2
K02F2.5	=	K02F2.5
K02F3.10	=	K02F3.10
K02F3.12	=	K02F3.12
K02F3.2	=	K02F3.2
K02F3.7	=	K02F3.7
K02F3.8	=	K02F3.8
K02F3.9	=	K02F3.9
K02F6.1	=	K02F6.1
K02F6.2	=	K02F6.2
K02F6.3	=	K02F6.3
K02F6.4	=	K02F6.4
K02F6.5	=	K02F6.5
K02F6.6	=	K02F6.6
K02F6.7	=	K02F6.7
K02F6.8	=	K02F6.8
K02F6.9	=	K02F6.9
K02G10.1	=	K02G10.1
K02G10.3	=	K02G10.3
K02G10.5	=	K02G10.5
K02H11.4	=	K02H11.4
K02H11.6	=	K02H11.6
K02H11.8	=	K02H11.8
K02H11.9	=	K02H11.9
K02H8.1	=	K02H8.1
K03A1.2	=	K03A1.2
K03A1.4	=	K03A1.4
K03A11.1	=	K03A11.1
K03A11.4	=	K03A11.4
K03A11.5	=	K03A11.5
K03A11.6	=	K03A11.6
K03B4.1	=	K03B4.1
K03B4.2	=	K03B4.2
K03B4.4	=	K03B4.4
K03B4.6	=	K03B4.6
K03B8.10	=	K03B8.10
K03B8.11	=	K03B8.11
K03B8.4	=	K03B8.4
K03B8.6	=	K03B8.6
K03B8.8	=	K03B8.8
K03B8.t1	=	K03B8.t1
K03C7.3	=	K03C7.3
K03D10.3	=	K03D10.3
K03D3.14	=	K03D3.14
K03D3.2	=	K03D3.2
K03D3.5	=	K03D3.5
K03D7.1	=	K03D7.1
K03D7.3	=	K03D7.3
K03D7.5	=	K03D7.5
K03D7.8	=	K03D7.8
K03D7.9	=	K03D7.9
K03E5.1	=	K03E5.1
K03E5.2	=	K03E5.2
K03E6.7	=	K03E6.7
K03F8.1	=	K03F8.1
K03F8.t1	=	K03F8.t1
K03H1.10	=	K03H1.10
K03H1.11	=	K03H1.11
K03H1.12	=	K03H1.12
K03H1.13	=	K03H1.13
K03H1.5	=	K03H1.5
K03H1.7	=	K03H1.7
K03H1.8	=	K03H1.8
K03H1.9	=	K03H1.9
K03H4.1	=	K03H4.1
K03H4.2	=	K03H4.2
K03H6.1	=	K03H6.1
K03H6.2	=	K03H6.2
K03H6.4	=	K03H6.4
K03H6.5	=	K03H6.5
K03H6.6	=	K03H6.6
K03H6.t1	=	K03H6.t1
K03H9.1	=	K03H9.1
K03H9.3	=	K03H9.3
K04A8.1	=	K04A8.1
K04A8.10	=	K04A8.10
K04A8.2	=	K04A8.2
K04A8.3	=	K04A8.3
K04A8.5	=	K04A8.5
K04A8.t2	=	K04A8.t2
K04A8.t3	=	K04A8.t3
K04B12.2	=	K04B12.2
K04B12.3	=	K04B12.3
K04C1.2	=	K04C1.2
K04C1.3	=	K04C1.3
K04C1.4	=	K04C1.4
K04C1.5	=	K04C1.5
K04C2.2	=	K04C2.2
K04C2.3	=	K04C2.3
K04C2.5	=	K04C2.5
K04C2.7	=	K04C2.7
K04C2.8	=	K04C2.8
K04C2.t1	=	K04C2.t1
K04C2.t2	=	K04C2.t2
K04C2.t3	=	K04C2.t3
K04D7.2	=	K04D7.2
K04D7.4	=	K04D7.4
K04D7.6	=	K04D7.6
K04D7.7	=	K04D7.7
K04E7.1	=	K04E7.1
K04F1.1	=	K04F1.1
K04F1.10	=	K04F1.10
K04F1.11	=	K04F1.11
K04F1.12	=	K04F1.12
K04F1.13	=	K04F1.13
K04F1.14	=	K04F1.14
K04F1.6	=	K04F1.6
K04F1.7	=	K04F1.7
K04F1.8	=	K04F1.8
K04F1.9	=	K04F1.9
K04F10.1	=	K04F10.1
K04F10.2	=	K04F10.2
K04F10.3	=	K04F10.3
K04F10.7	=	K04F10.7
K04G11.1	=	K04G11.1
K04G11.3	=	K04G11.3
K04G11.4	=	K04G11.4
K04G2.10	=	K04G2.10
K04G2.11	=	K04G2.11
K04G2.2	=	K04G2.2
K04G2.4	=	K04G2.4
K04G2.6	=	K04G2.6
K04G2.7	=	K04G2.7
K04G2.9	=	K04G2.9
K04G7.1	=	K04G7.1
K04G7.11	=	K04G7.11
K04H4.2	=	K04H4.2
K04H4.5	=	K04H4.5
K04H8.2	=	K04H8.2
K04H8.3	=	K04H8.3
K05B2.2	=	K05B2.2
K05B2.4	=	K05B2.4
K05C4.10	=	K05C4.10
K05C4.11	=	K05C4.11
K05C4.2	=	K05C4.2
K05C4.3	=	K05C4.3
K05C4.4	=	K05C4.4
K05C4.5	=	K05C4.5
K05C4.7	=	K05C4.7
K05C4.8	=	K05C4.8
K05C4.9	=	K05C4.9
K05D4.1	=	K05D4.1
K05D4.5	=	K05D4.5
K05D4.9	=	K05D4.9
K05F1.1	=	K05F1.1
K05F1.10	=	K05F1.10
K05F1.3	=	K05F1.3
K05F1.5	=	K05F1.5
K05F1.6	=	K05F1.6
K05F1.8	=	K05F1.8
K05F1.9	=	K05F1.9
K05F6.10	=	K05F6.10
K05F6.11	=	K05F6.11
K05F6.12	=	K05F6.12
K05F6.4	=	K05F6.4
K05F6.8	=	K05F6.8
K05G3.1	=	K05G3.1
K05G3.2	=	K05G3.2
K05G3.t1	=	K05G3.t1
K06A1.1	=	K06A1.1
K06A1.2	=	K06A1.2
K06A1.3	=	K06A1.3
K06A4.10	=	K06A4.10
K06A4.2	=	K06A4.2
K06A4.4	=	K06A4.4
K06A4.5	=	K06A4.5
K06A4.6	=	K06A4.6
K06A4.7	=	K06A4.7
K06A4.8	=	K06A4.8
K06A4.t1	=	K06A4.t1
K06A5.1	=	K06A5.1
K06A5.2	=	K06A5.2
K06A5.3	=	K06A5.3
K06A5.6	=	K06A5.6
K06A5.8	=	K06A5.8
K06A9.1	=	K06A9.1
K06A9.2	=	K06A9.2
K06A9.3	=	K06A9.3
K06B4.14	=	K06B4.14
K06B4.15	=	K06B4.15
K06B4.16	=	K06B4.16
K06B4.17	=	K06B4.17
K06B4.3	=	K06B4.3
K06B4.4	=	K06B4.4
K06B9.2	=	K06B9.2
K06B9.4	=	K06B9.4
K06B9.6	=	K06B9.6
K06C4.1	=	K06C4.1
K06C4.17	=	K06C4.17
K06C4.7	=	K06C4.7
K06C4.8	=	K06C4.8
K06C4.9	=	K06C4.9
K06G5.1	=	K06G5.1
K06G5.3	=	K06G5.3
K06H6.1	=	K06H6.1
K06H6.2	=	K06H6.2
K06H6.3	=	K06H6.3
K06H6.4	=	K06H6.4
K06H6.5	=	K06H6.5
K06H6.6	=	K06H6.6
K06H7.1	=	K06H7.1
K06H7.2	=	K06H7.2
K06H7.3	=	K06H7.3
K06H7.7	=	K06H7.7
K06H7.8	=	K06H7.8
K07A1.1	=	K07A1.1
K07A1.10	=	K07A1.10
K07A1.13	=	K07A1.13
K07A1.14	=	K07A1.14
K07A1.15	=	K07A1.15
K07A1.17	=	K07A1.17
K07A1.3	=	K07A1.3
K07A1.4	=	K07A1.4
K07A1.5	=	K07A1.5
K07A1.6	=	K07A1.6
K07A1.7	=	K07A1.7
K07A1.9	=	K07A1.9
K07A1.t1	=	K07A1.t1
K07A12.1	=	K07A12.1
K07A12.2	=	K07A12.2
K07A12.4	=	K07A12.4
K07A12.5	=	K07A12.5
K07A12.7	=	K07A12.7
K07A3.3	=	K07A3.3
K07A9.3	=	K07A9.3
K07A9.4	=	K07A9.4
K07B1.4	=	K07B1.4
K07B1.6	=	K07B1.6
K07B1.7	=	K07B1.7
K07B1.8	=	K07B1.8
K07C10.2	=	K07C10.2
K07C10.t1	=	K07C10.t1
K07C11.10	=	K07C11.10
K07C11.11	=	K07C11.11
K07C11.12	=	K07C11.12
K07C11.3	=	K07C11.3
K07C11.4	=	K07C11.4
K07C11.7	=	K07C11.7
K07C11.8	=	K07C11.8
K07C5.10	=	K07C5.10
K07C5.11	=	K07C5.11
K07C5.12	=	K07C5.12
K07C5.13	=	K07C5.13
K07C5.2	=	K07C5.2
K07C5.3	=	K07C5.3
K07C5.4	=	K07C5.4
K07C5.6	=	K07C5.6
K07C5.9	=	K07C5.9
K07D4.1	=	K07D4.1
K07D4.2	=	K07D4.2
K07D4.4	=	K07D4.4
K07D4.5	=	K07D4.5
K07D4.6	=	K07D4.6
K07D4.9	=	K07D4.9
K07E1.1	=	K07E1.1
K07E12.2	=	K07E12.2
K07E3.1	=	K07E3.1
K07E3.2	=	K07E3.2
K07E3.4	=	K07E3.4
K07E3.7	=	K07E3.7
K07E8.1	=	K07E8.1
K07E8.10	=	K07E8.10
K07E8.2	=	K07E8.2
K07E8.4	=	K07E8.4
K07E8.5	=	K07E8.5
K07E8.6	=	K07E8.6
K07E8.7	=	K07E8.7
K07E8.8	=	K07E8.8
K07F5.12	=	K07F5.12
K07F5.14	=	K07F5.14
K07F5.15	=	K07F5.15
K07F5.16	=	K07F5.16
K07F5.17	=	K07F5.17
K07F5.18	=	K07F5.18
K07F5.6	=	K07F5.6
K07F5.7	=	K07F5.7
K07F5.8	=	K07F5.8
K07G5.3	=	K07G5.3
K07G5.4	=	K07G5.4
K07G5.5	=	K07G5.5
K07G5.6	=	K07G5.6
K07G6.1	=	K07G6.1
K07H8.1	=	K07H8.1
K07H8.10	=	K07H8.10
K07H8.11	=	K07H8.11
K07H8.12	=	K07H8.12
K07H8.2	=	K07H8.2
K07H8.3	=	K07H8.3
K07H8.5	=	K07H8.5
K07H8.7	=	K07H8.7
K07H8.8	=	K07H8.8
K07H8.9	=	K07H8.9
K08A2.1	=	K08A2.1
K08A2.2	=	K08A2.2
K08A2.4	=	K08A2.4
K08B12.1	=	K08B12.1
K08B12.2	=	K08B12.2
K08B12.3	=	K08B12.3
K08B12.4	=	K08B12.4
K08B4.2	=	K08B4.2
K08B4.5	=	K08B4.5
K08B4.7	=	K08B4.7
K08B5.1	=	K08B5.1
K08B5.2	=	K08B5.2
K08B5.t1	=	K08B5.t1
K08B5.t2	=	K08B5.t2
K08C7.1	=	K08C7.1
K08C7.4	=	K08C7.4
K08C7.6	=	K08C7.6
K08C7.7	=	K08C7.7
K08C9.1	=	K08C9.1
K08C9.2	=	K08C9.2
K08C9.5	=	K08C9.5
K08C9.6	=	K08C9.6
K08C9.7	=	K08C9.7
K08C9.8	=	K08C9.8
K08D10.1	=	K08D10.1
K08D10.10	=	K08D10.10
K08D10.11	=	K08D10.11
K08D10.12	=	K08D10.12
K08D10.5	=	K08D10.5
K08D10.9	=	K08D10.9
K08D12.2	=	K08D12.2
K08D12.3	=	K08D12.3
K08D12.4	=	K08D12.4
K08D12.5	=	K08D12.5
K08D12.6	=	K08D12.6
K08D12.7	=	K08D12.7
K08D8.1	=	K08D8.1
K08D8.2	=	K08D8.2
K08D8.3	=	K08D8.3
K08D8.4	=	K08D8.4
K08D8.5	=	K08D8.5
K08D8.6	=	K08D8.6
K08D9.1	=	K08D9.1
K08D9.2	=	K08D9.2
K08D9.4	=	K08D9.4
K08D9.5	=	K08D9.5
K08D9.6	=	K08D9.6
K08E3.10	=	K08E3.10
K08E3.11	=	K08E3.11
K08E3.2	=	K08E3.2
K08E3.4	=	K08E3.4
K08E3.5	=	K08E3.5
K08E4.2	=	K08E4.2
K08E4.3	=	K08E4.3
K08E4.4	=	K08E4.4
K08E4.6	=	K08E4.6
K08E4.7	=	K08E4.7
K08E4.8	=	K08E4.8
K08E5.1	=	K08E5.1
K08E5.4	=	K08E5.4
K08E7.1	=	K08E7.1
K08E7.10	=	K08E7.10
K08E7.4	=	K08E7.4
K08E7.5	=	K08E7.5
K08E7.6	=	K08E7.6
K08E7.8	=	K08E7.8
K08E7.t1	=	K08E7.t1
K08F11.1	=	K08F11.1
K08F11.2	=	K08F11.2
K08F11.5	=	K08F11.5
K08F11.6	=	K08F11.6
K08F4.1	=	K08F4.1
K08F4.12	=	K08F4.12
K08F4.13	=	K08F4.13
K08F4.2	=	K08F4.2
K08F4.3	=	K08F4.3
K08F4.5	=	K08F4.5
K08F8.1	=	K08F8.1
K08F8.5	=	K08F8.5
K08F8.7	=	K08F8.7
K08F9.1	=	K08F9.1
K08F9.3	=	K08F9.3
K08F9.4	=	K08F9.4
K08G2.14	=	K08G2.14
K08G2.15	=	K08G2.15
K08G2.16	=	K08G2.16
K08G2.4	=	K08G2.4
K08H10.10	=	K08H10.10
K08H10.11	=	K08H10.11
K08H10.2	=	K08H10.2
K08H10.3	=	K08H10.3
K08H10.5	=	K08H10.5
K08H10.6	=	K08H10.6
K08H10.9	=	K08H10.9
K08H2.2	=	K08H2.2
K08H2.3	=	K08H2.3
K08H2.4	=	K08H2.4
K08H2.5	=	K08H2.5
K08H2.7	=	K08H2.7
K08H2.9	=	K08H2.9
K08H2.t1	=	K08H2.t1
K09A11.1	=	K09A11.1
K09A11.5	=	K09A11.5
K09A11.t1	=	K09A11.t1
K09A9.1	=	K09A9.1
K09A9.4	=	K09A9.4
K09A9.6	=	K09A9.6
K09B11.10	=	K09B11.10
K09B11.11	=	K09B11.11
K09B11.12	=	K09B11.12
K09B11.13	=	K09B11.13
K09B11.14	=	K09B11.14
K09B11.15	=	K09B11.15
K09B11.16	=	K09B11.16
K09B11.3	=	K09B11.3
K09B11.4	=	K09B11.4
K09B11.5	=	K09B11.5
K09B11.9	=	K09B11.9
K09B3.1	=	K09B3.1
K09C4.1	=	K09C4.1
K09C4.10	=	K09C4.10
K09C4.2	=	K09C4.2
K09C4.4	=	K09C4.4
K09C4.5	=	K09C4.5
K09C4.6	=	K09C4.6
K09C4.7	=	K09C4.7
K09C4.9	=	K09C4.9
K09C6.1	=	K09C6.1
K09C6.10	=	K09C6.10
K09C6.2	=	K09C6.2
K09C6.3	=	K09C6.3
K09C6.6	=	K09C6.6
K09C6.7	=	K09C6.7
K09C6.8	=	K09C6.8
K09C6.9	=	K09C6.9
K09C6.t1	=	K09C6.t1
K09C8.2	=	K09C8.2
K09C8.7	=	K09C8.7
K09C8.8	=	K09C8.8
K09C8.t1	=	K09C8.t1
K09D9.1	=	K09D9.1
K09D9.11	=	K09D9.11
K09D9.12	=	K09D9.12
K09D9.3	=	K09D9.3
K09D9.9	=	K09D9.9
K09E10.1	=	K09E10.1
K09E10.2	=	K09E10.2
K09E2.1	=	K09E2.1
K09E2.2	=	K09E2.2
K09E2.3	=	K09E2.3
K09E3.1	=	K09E3.1
K09E3.2	=	K09E3.2
K09E3.4	=	K09E3.4
K09E3.5	=	K09E3.5
K09E3.6	=	K09E3.6
K09E3.7	=	K09E3.7
K09E4.1	=	K09E4.1
K09E4.2	=	K09E4.2
K09E4.3	=	K09E4.3
K09E4.4	=	K09E4.4
K09E9.1	=	K09E9.1
K09E9.3	=	K09E9.3
K09E9.4	=	K09E9.4
K09E9.5	=	K09E9.5
K09F5.1	=	K09F5.1
K09F5.4	=	K09F5.4
K09F5.6	=	K09F5.6
K09F6.10	=	K09F6.10
K09F6.11	=	K09F6.11
K09F6.2	=	K09F6.2
K09F6.3	=	K09F6.3
K09F6.4	=	K09F6.4
K09F6.5	=	K09F6.5
K09F6.6	=	K09F6.6
K09F6.7	=	K09F6.7
K09F6.8	=	K09F6.8
K09F6.9	=	K09F6.9
K09G1.1	=	K09G1.1
K09G1.2	=	K09G1.2
K09G1.3	=	K09G1.3
K09H11.1	=	K09H11.1
K09H11.10	=	K09H11.10
K09H11.11	=	K09H11.11
K09H11.4	=	K09H11.4
K09H11.5	=	K09H11.5
K09H11.6	=	K09H11.6
K09H11.7	=	K09H11.7
K09H11.9	=	K09H11.9
K09H9.1	=	K09H9.1
K09H9.2	=	K09H9.2
K09H9.4	=	K09H9.4
K09H9.5	=	K09H9.5
K09H9.7	=	K09H9.7
K09H9.8	=	K09H9.8
K10B2.2	=	K10B2.2
K10B2.4	=	K10B2.4
K10B2.t1	=	K10B2.t1
K10B3.1	=	K10B3.1
K10B3.5	=	K10B3.5
K10B3.6	=	K10B3.6
K10B4.1	=	K10B4.1
K10B4.3	=	K10B4.3
K10B4.4	=	K10B4.4
K10C2.1	=	K10C2.1
K10C2.2	=	K10C2.2
K10C2.3	=	K10C2.3
K10C2.4	=	K10C2.4
K10C2.6	=	K10C2.6
K10C2.7	=	K10C2.7
K10C2.8	=	K10C2.8
K10C3.2	=	K10C3.2
K10C3.4	=	K10C3.4
K10C3.5	=	K10C3.5
K10C8.1	=	K10C8.1
K10C8.2	=	K10C8.2
K10C8.3	=	K10C8.3
K10C8.4	=	K10C8.4
K10C8.t1	=	K10C8.t1
K10C9.1	=	K10C9.1
K10C9.3	=	K10C9.3
K10C9.4	=	K10C9.4
K10C9.7	=	K10C9.7
K10C9.9	=	K10C9.9
K10D11.2	=	K10D11.2
K10D11.3	=	K10D11.3
K10D11.4	=	K10D11.4
K10D11.5	=	K10D11.5
K10D11.6	=	K10D11.6
K10D11.7	=	K10D11.7
K10D2.1	=	K10D2.1
K10D2.4	=	K10D2.4
K10D2.5	=	K10D2.5
K10D2.7	=	K10D2.7
K10D3.4	=	K10D3.4
K10D3.6	=	K10D3.6
K10D6.2	=	K10D6.2
K10D6.3	=	K10D6.3
K10D6.4	=	K10D6.4
K10E9.1	=	K10E9.1
K10F12.1	=	K10F12.1
K10F12.6	=	K10F12.6
K10F12.7	=	K10F12.7
K10G4.10	=	K10G4.10
K10G4.11	=	K10G4.11
K10G4.12	=	K10G4.12
K10G4.13	=	K10G4.13
K10G4.3	=	K10G4.3
K10G4.4	=	K10G4.4
K10G4.5	=	K10G4.5
K10G6.4	=	K10G6.4
K10G6.5	=	K10G6.5
K10G9.1	=	K10G9.1
K10G9.2	=	K10G9.2
K10H10.1	=	K10H10.1
K10H10.10	=	K10H10.10
K10H10.11	=	K10H10.11
K10H10.12	=	K10H10.12
K10H10.2	=	K10H10.2
K10H10.4	=	K10H10.4
K10H10.5	=	K10H10.5
K10H10.6	=	K10H10.6
K10H10.7	=	K10H10.7
K10H10.9	=	K10H10.9
K11B4.1	=	K11B4.1
K11B4.2	=	K11B4.2
K11C4.1	=	K11C4.1
K11C4.2	=	K11C4.2
K11C4.6	=	K11C4.6
K11C4.t1	=	K11C4.t1
K11D12.11	=	K11D12.11
K11D12.12	=	K11D12.12
K11D12.13	=	K11D12.13
K11D12.5	=	K11D12.5
K11D12.6	=	K11D12.6
K11D12.7	=	K11D12.7
K11D12.8	=	K11D12.8
K11D12.9	=	K11D12.9
K11D2.1	=	K11D2.1
K11D2.4	=	K11D2.4
K11D2.5	=	K11D2.5
K11D9.3	=	K11D9.3
K11E4.1	=	K11E4.1
K11E4.2	=	K11E4.2
K11E4.3	=	K11E4.3
K11E4.6	=	K11E4.6
K11E4.t1	=	K11E4.t1
K11E4.t2	=	K11E4.t2
K11E4.t3	=	K11E4.t3
K11E4.t4	=	K11E4.t4
K11E4.t5	=	K11E4.t5
K11E4.t6	=	K11E4.t6
K11E8.6	=	K11E8.6
K11G12.5	=	K11G12.5
K11G12.6	=	K11G12.6
K11G9.1	=	K11G9.1
K11G9.2	=	K11G9.2
K11G9.3	=	K11G9.3
K11G9.5	=	K11G9.5
K11H12.1	=	K11H12.1
K11H12.10	=	K11H12.10
K11H12.11	=	K11H12.11
K11H12.12	=	K11H12.12
K11H12.13	=	K11H12.13
K11H12.3	=	K11H12.3
K11H12.4	=	K11H12.4
K11H12.5	=	K11H12.5
K11H12.6	=	K11H12.6
K11H12.7	=	K11H12.7
K11H12.8	=	K11H12.8
K11H12.9	=	K11H12.9
K11H12.t1	=	K11H12.t1
K11H3.2	=	K11H3.2
K11H3.3	=	K11H3.3
K11H3.4	=	K11H3.4
K11H3.5	=	K11H3.5
K11H3.6	=	K11H3.6
K11H3.7	=	K11H3.7
K11H3.t1	=	K11H3.t1
K11H3.t2	=	K11H3.t2
K12B6.2	=	K12B6.2
K12B6.4	=	K12B6.4
K12B6.6	=	K12B6.6
K12B6.7	=	K12B6.7
K12B6.8	=	K12B6.8
K12B6.9	=	K12B6.9
K12C11.1	=	K12C11.1
K12C11.3	=	K12C11.3
K12C11.5	=	K12C11.5
K12C11.6	=	K12C11.6
K12C11.7	=	K12C11.7
K12D12.4	=	K12D12.4
K12D12.5	=	K12D12.5
K12D12.6	=	K12D12.6
K12D12.7	=	K12D12.7
K12D12.8	=	K12D12.8
K12D9.1	=	K12D9.1
K12D9.12	=	K12D9.12
K12G11.6	=	K12G11.6
K12H4.2	=	K12H4.2
K12H4.3	=	K12H4.3
K12H4.4	=	K12H4.4
K12H4.5	=	K12H4.5
K12H4.6	=	K12H4.6
K12H4.7	=	K12H4.7
K12H4.t1	=	K12H4.t1
K12H6.10	=	K12H6.10
K12H6.12	=	K12H6.12
K12H6.2	=	K12H6.2
K12H6.4	=	K12H6.4
K12H6.5	=	K12H6.5
K12H6.6	=	K12H6.6
K12H6.7	=	K12H6.7
K12H6.8	=	K12H6.8
K12H6.9	=	K12H6.9
K03D10.1	=	kal-1
F08F8.3	=	kap-1
T02G5.8	=	kat-1
R13F6.1	=	kbp-1
F26F4.13	=	kbp-2
F26H11.1	=	kbp-3
Y92C3B.1	=	kbp-4
C34B2.2	=	kbp-5
C10H11.10	=	kca-1
R13A1.2	=	kcc-1
H16O14.1	=	kcc-2
K02A2.3	=	kcc-3
C47D12.7	=	kel-1
T16H12.6	=	kel-10
T27E9.4	=	kel-3
W02G9.2	=	kel-8
F54E2.3	=	ketn-1
T07A9.3	=	kgb-1
ZC416.4	=	kgb-2
ZK909.2	=	kin-1
T01G9.6	=	kin-10
F22D6.1	=	kin-14
M176.6	=	kin-15
M176.7	=	kin-16
T17E9.1	=	kin-18
C03C10.1	=	kin-19
R07E4.6	=	kin-2
F46F2.2	=	kin-20
W08D2.8	=	kin-21
W04G5.6	=	kin-23
K07F5.4	=	kin-24
B0302.1	=	kin-25
T06C10.6	=	kin-26
F58H12.1	=	kin-29
B0205.7	=	kin-3
M01B2.1	=	kin-30
B0523.1	=	kin-31
C30F8.4	=	kin-32
DC2.7	=	kin-33
R02C2.2	=	kin-34
C10C6.1	=	kin-4
T13H10.1	=	kin-5
ZK20.2	=	kin-6
F08F1.1	=	kin-9
M7.2	=	klc-1
C18C4.10	=	klc-2
C29E4.2	=	kle-2
F56F11.3	=	klf-1
C33H5.4	=	klp-10
F20C5.2	=	klp-11
T01G1.1	=	klp-12
F22F4.3	=	klp-13
M01E11.6	=	klp-15
C41G7.2	=	klp-16
W02B12.7	=	klp-17
C06G3.2	=	klp-18
Y43F4B.6	=	klp-19
Y50D7A.6	=	klp-20
T09A5.2	=	klp-3
F56E3.3	=	klp-4
R144.1	=	klp-6
K11D9.1	=	klp-7
C15C7.2	=	klp-8
C02F5.1	=	knl-1
K06A5.4	=	knl-2
T10B5.6	=	knl-3
F11A6.1	=	kpc-1
C25B8.1	=	kqt-1
M60.5	=	kqt-2
Y54G9A.3	=	kqt-3
ZK265.1	=	kri-1
T02G5.9	=	krs-1
F13B9.5	=	ksr-1
F58D5.4	=	ksr-2
F10C2.2	=	kup-1
C53C9.3	=	kvs-1
F46H5.8	=	lact-1
ZK945.1	=	lact-2
M28.6	=	lact-3
M05D6.4	=	lact-4
C33F10.7	=	lact-5
C06A12.5	=	lact-6
C40H5.4	=	lact-7
Y42A5A.2	=	lact-8
Y45F10D.11	=	lact-9
Y54G2A.25	=	lad-2
K08B4.1	=	lag-1
Y73C8B.4	=	lag-2
Y6B3B.10	=	lagr-1
W03F8.5	=	lam-1
C54D1.5	=	lam-2
T22A3.8	=	lam-3
ZK353.6	=	lap-1
R144.7	=	larp-1
T12F5.5	=	larp-2
B0457.1	=	lat-1
B0286.2	=	lat-2
F40F4.3	=	lbp-1
F40F4.2	=	lbp-2
F40F4.4	=	lbp-3
ZK742.5	=	lbp-4
W02D3.7	=	lbp-5
W02D3.5	=	lbp-6
T22G5.2	=	lbp-7
T22G5.6	=	lbp-8
Y40B10A.1	=	lbp-9
F58A3.1	=	ldb-1
F13D12.2	=	ldh-1
K08H10.1	=	lea-1
W09H1.6	=	lec-1
W01A11.4	=	lec-10
F38A5.3	=	lec-11
F52H3.7	=	lec-2
ZK892.1	=	lec-3
C44F1.3	=	lec-4
ZK1248.16	=	lec-5
Y55B1AR.1	=	lec-6
R07B1.2	=	lec-7
R07B1.10	=	lec-8
C16H3.2	=	lec-9
W01G7.5	=	lem-2
F42H11.2	=	lem-3
K08F8.6	=	let-19
F01G12.5	=	let-2
ZK1067.1	=	let-23
F52H3.1	=	let-268
B0261.2	=	let-363
F26B1.7	=	let-381
F26D11.11	=	let-413
F26F12.7	=	let-418
Y54E5B.3	=	let-49
C10H11.9	=	let-502
C01G8.9	=	let-526
ZK792.6	=	let-60
C29E6.1	=	let-653
M7.1	=	let-70
F57B9.2	=	let-711
C16A3.3	=	let-716
C05D11.12	=	let-721
R06C7.10	=	let-75
C29E4.8	=	let-754
C05D11.4	=	let-756
C56G2.6	=	let-767
H19M22.2	=	let-805
F33A8.1	=	let-858
F38H4.9	=	let-92
K08E7.3	=	let-99
F58G11.1	=	letm-1
F09E8.7	=	lev-1
Y105E8B.1	=	lev-11
C35C5.5	=	lev-8
F11A10.1	=	lex-1
C46H11.4	=	lfe-2
ZC8.4	=	lfi-1
T05B4.1	=	lgc-1
Y73B6BL.26	=	lgc-10
F48E3.7	=	lgc-11
R13A5.4	=	lgc-12
T01H10.1	=	lgc-13
T01H10.2	=	lgc-14
T01H10.3	=	lgc-15
T01H10.5	=	lgc-16
T01H10.6	=	lgc-17
T01H10.7	=	lgc-18
Y105C5B.16	=	lgc-19
B0491.4	=	lgc-20
C33G3.3	=	lgc-21
F15E6.2	=	lgc-22
C15A7.1	=	lgc-23
C15A7.4	=	lgc-24
R03E1.3	=	lgc-25
Y58G8A.1	=	lgc-26
Y74E4A.1	=	lgc-27
D2062.12	=	lgc-28
Y45G5AL.2	=	lgc-29
F58H7.3	=	lgc-30
F21A3.7	=	lgc-31
T19D7.1	=	lgc-32
Y55F3BR.4	=	lgc-33
T27A1.4	=	lgc-34
Y46G5A.26	=	lgc-35
F07B10.5	=	lgc-36
ZC482.5	=	lgc-37
F11H8.2	=	lgc-38
F09G2.5	=	lgc-39
F18G5.4	=	lgc-4
T24D8.1	=	lgc-40
C39B10.2	=	lgc-41
Y39A3B.2	=	lgc-42
C43F9.9	=	lgc-43
F46F3.2	=	lgc-44
W10G11.16	=	lgc-45
Y71D11A.5	=	lgc-46
F47A4.1	=	lgc-47
C50B6.11	=	lgc-48
K10D6.1	=	lgc-49
F17E9.7	=	lgc-5
T20B12.9	=	lgc-50
F12B6.3	=	lgc-51
Y73F8A.2	=	lgc-52
T21F2.1	=	lgc-53
T15B7.16	=	lgc-54
Y113G7A.5	=	lgc-55
F17E9.8	=	lgc-6
Y57G11C.2	=	lgc-7
Y57G11C.49	=	lgc-8
C04C3.2	=	lgc-9
K09C8.4	=	lge-1
C32D5.9	=	lgg-1
ZK593.6	=	lgg-2
B0336.8	=	lgg-3
C54G7.3	=	lgx-1
C29A12.3	=	lig-1
C07H6.1	=	lig-4
ZC64.4	=	lim-4
K03E6.1	=	lim-6
C04F1.3	=	lim-7
F28F5.3	=	lim-8
F25H5.1	=	lim-9
C37F5.1	=	lin-1
C09H6.2	=	lin-10
ZC247.3	=	lin-11
R107.8	=	lin-12
C03B8.4	=	lin-13
T25C12.1	=	lin-14
ZK678.1	=	lin-15A
ZK662.4	=	lin-15B
Y71F9B.5	=	lin-17
C16B8.1	=	lin-18
F17E5.1	=	lin-2
Y54G2A.1	=	lin-22
K10B2.1	=	lin-23
B0001.1	=	lin-24
F56H9.5	=	lin-25
F18A1.2	=	lin-26
F02E9.2	=	lin-28
W03C9.4	=	lin-29
F36H1.4	=	lin-3
K10G6.1	=	lin-31
T14F9.5	=	lin-32
H32C10.2	=	lin-33
C32F10.2	=	lin-35
F44B9.6	=	lin-36
ZK418.4	=	lin-37
C07H6.7	=	lin-39
T27C4.4	=	lin-40
C12C8.3	=	lin-41
F47F6.1	=	lin-42
E01A2.3	=	lin-44
Y73B6A.5	=	lin-45
R186.4	=	lin-46
F34D10.5	=	lin-48
F42A9.2	=	lin-49
T09A5.10	=	lin-5
ZK632.13	=	lin-52
K07A1.12	=	lin-53
JC8.6	=	lin-54
T12F5.4	=	lin-59
R06C7.7	=	lin-61
Y71G12B.9	=	lin-65
B0513.1	=	lin-66
Y54G11A.10	=	lin-7
B0454.1	=	lin-8
ZK637.7	=	lin-9
C05B10.1	=	lip-1
F45E6.4	=	lips-1
F14E5.5	=	lips-10
T13B5.5	=	lips-11
T13B5.6	=	lips-12
T13B5.7	=	lips-13
H17B01.3	=	lips-14
Y38E10A.7	=	lips-15
Y38E10A.10	=	lips-16
R07G3.2	=	lips-17
C04B4.3	=	lips-2
F10F2.3	=	lips-3
K12B6.3	=	lips-4
T12A7.4	=	lips-5
ZK617.2	=	lips-6
C09E8.2	=	lips-7
F31F6.7	=	lips-8
F58G1.5	=	lips-9
F18A1.3	=	lir-1
F18A1.4	=	lir-2
F37H8.1	=	lir-3
T03F6.5	=	lis-1
W06F12.1	=	lit-1
C14F11.3	=	lite-1
LLC1.2	=	LLC1.2
LLC1.3	=	LLC1.3
DY3.2	=	lmn-1
C03B1.12	=	lmp-1
C05D9.2	=	lmp-2
C05E11.1	=	lnp-1
C31H1.6	=	lntl-1
F48E8.1	=	lon-1
C39E6.1	=	lon-2
ZK836.1	=	lon-3
Y59A8B.20	=	lon-8
ZK945.9	=	lov-1
C48E7.3	=	lpd-2
Y47G6A.23	=	lpd-3
ZK973.10	=	lpd-5
K09H9.6	=	lpd-6
R13A5.12	=	lpd-7
R10H10.1	=	lpd-8
T21C9.5	=	lpd-9
ZC410.7	=	lpl-1
Y65B4BR.2	=	lpr-1
T12A7.5	=	lpr-2
W04G3.8	=	lpr-3
W04G3.3	=	lpr-4
F55H2.4	=	lrg-1
T27C10.6	=	lrk-1
F29D11.1	=	lrp-1
T21E3.3	=	lrp-2
F33G12.4	=	lrr-1
R74.1	=	lrs-1
ZK524.3	=	lrs-2
T04H1.6	=	lrx-1
T08D10.2	=	lsd-1
F52F12.4	=	lsl-1
F40F8.9	=	lsm-1
Y62E10A.12	=	lsm-3
F32A5.7	=	lsm-4
F28F8.3	=	lsm-5
Y71G12B.14	=	lsm-6
ZK593.7	=	lsm-7
Y73B6BL.32	=	lsm-8
T22A3.3	=	lst-1
R160.7	=	lst-2
Y37A1B.1	=	lst-3
Y37A1B.2	=	lst-4
F49H12.1	=	lsy-2
K02C4.4	=	ltd-1
Y22F5A.4	=	lys-1
F17E9.11	=	lys-10
Y22F5A.5	=	lys-2
Y22F5A.6	=	lys-3
F58B3.1	=	lys-4
F58B3.2	=	lys-5
F58B3.3	=	lys-6
C02A12.4	=	lys-7
C17G10.5	=	lys-8
C54C8.6	=	lys-9
M01A10.1	=	M01A10.1
M01A10.3	=	M01A10.3
M01A12.3	=	M01A12.3
M01A12.4	=	M01A12.4
M01A8.1	=	M01A8.1
M01A8.2	=	M01A8.2
M01B12.4	=	M01B12.4
M01B12.5	=	M01B12.5
M01B2.10	=	M01B2.10
M01B2.12	=	M01B2.12
M01B2.13	=	M01B2.13
M01B2.6	=	M01B2.6
M01B2.8	=	M01B2.8
M01D7.1	=	M01D7.1
M01D7.9	=	M01D7.9
M01E10.3	=	M01E10.3
M01E10.t1	=	M01E10.t1
M01E10.t2	=	M01E10.t2
M01E11.1	=	M01E11.1
M01E11.2	=	M01E11.2
M01E11.3	=	M01E11.3
M01E5.1	=	M01E5.1
M01E5.2	=	M01E5.2
M01E5.3	=	M01E5.3
M01E5.4	=	M01E5.4
M01E5.6	=	M01E5.6
M01E5.t1	=	M01E5.t1
M01F1.3	=	M01F1.3
M01F1.4	=	M01F1.4
M01F1.6	=	M01F1.6
M01F1.7	=	M01F1.7
M01F1.8	=	M01F1.8
M01F1.9	=	M01F1.9
M01G12.10	=	M01G12.10
M01G12.11	=	M01G12.11
M01G12.14	=	M01G12.14
M01G12.15	=	M01G12.15
M01G12.16	=	M01G12.16
M01G12.2	=	M01G12.2
M01G12.5	=	M01G12.5
M01G12.6	=	M01G12.6
M01G12.7	=	M01G12.7
M01G12.8	=	M01G12.8
M01G12.9	=	M01G12.9
M01G4.1	=	M01G4.1
M01G5.1	=	M01G5.1
M01G5.3	=	M01G5.3
M01H9.1	=	M01H9.1
M01H9.2	=	M01H9.2
M01H9.3	=	M01H9.3
M01H9.4	=	M01H9.4
M01H9.5	=	M01H9.5
M02A10.1	=	M02A10.1
M02B1.2	=	M02B1.2
M02B1.3	=	M02B1.3
M02B1.4	=	M02B1.4
M02B7.1	=	M02B7.1
M02B7.2	=	M02B7.2
M02B7.4	=	M02B7.4
M02B7.5	=	M02B7.5
M02B7.7	=	M02B7.7
M02D8.1	=	M02D8.1
M02D8.2	=	M02D8.2
M02D8.3	=	M02D8.3
M02D8.4	=	M02D8.4
M02D8.5	=	M02D8.5
M02D8.6	=	M02D8.6
M02D8.7	=	M02D8.7
M02E1.1	=	M02E1.1
M02E1.2	=	M02E1.2
M02E1.3	=	M02E1.3
M02F4.1	=	M02F4.1
M02F4.2	=	M02F4.2
M02F4.3	=	M02F4.3
M02F4.9	=	M02F4.9
M02F4.t1	=	M02F4.t1
M02F4.t2	=	M02F4.t2
M02G9.1	=	M02G9.1
M02G9.2	=	M02G9.2
M02G9.3	=	M02G9.3
M02H5.8	=	M02H5.8
M03A1.3	=	M03A1.3
M03A1.8	=	M03A1.8
M03A1.t1	=	M03A1.t1
M03A1.t2	=	M03A1.t2
M03A8.3	=	M03A8.3
M03B6.1	=	M03B6.1
M03B6.2	=	M03B6.2
M03B6.3	=	M03B6.3
M03B6.4	=	M03B6.4
M03B6.5	=	M03B6.5
M03C11.1	=	M03C11.1
M03C11.2	=	M03C11.2
M03C11.3	=	M03C11.3
M03C11.6	=	M03C11.6
M03C11.7	=	M03C11.7
M03C11.8	=	M03C11.8
M03D4.3	=	M03D4.3
M03D4.4	=	M03D4.4
M03D4.5	=	M03D4.5
M03D4.6	=	M03D4.6
M03E7.1	=	M03E7.1
M03E7.2	=	M03E7.2
M03E7.3	=	M03E7.3
M03E7.4	=	M03E7.4
M03F4.4	=	M03F4.4
M03F4.6	=	M03F4.6
M03F8.1	=	M03F8.1
M03F8.3	=	M03F8.3
M03F8.4	=	M03F8.4
M03F8.5	=	M03F8.5
M03F8.6	=	M03F8.6
M04B2.2	=	M04B2.2
M04B2.4	=	M04B2.4
M04B2.6	=	M04B2.6
M04B2.7	=	M04B2.7
M04B2.8	=	M04B2.8
M04C3.1	=	M04C3.1
M04C3.2	=	M04C3.2
M04C3.3	=	M04C3.3
M04C3.4	=	M04C3.4
M04C7.3	=	M04C7.3
M04C7.4	=	M04C7.4
M04C9.1	=	M04C9.1
M04C9.2	=	M04C9.2
M04C9.3	=	M04C9.3
M04C9.4	=	M04C9.4
M04D5.1	=	M04D5.1
M04D5.2	=	M04D5.2
M04D8.4	=	M04D8.4
M04D8.5	=	M04D8.5
M04D8.7	=	M04D8.7
M04D8.8	=	M04D8.8
M04F3.2	=	M04F3.2
M04F3.3	=	M04F3.3
M04F3.4	=	M04F3.4
M04F3.5	=	M04F3.5
M04F3.6	=	M04F3.6
M04G7.1	=	M04G7.1
M04G7.2	=	M04G7.2
M04G7.3	=	M04G7.3
M05B5.1	=	M05B5.1
M05B5.2	=	M05B5.2
M05B5.3	=	M05B5.3
M05B5.4	=	M05B5.4
M05B5.6	=	M05B5.6
M05D6.1	=	M05D6.1
M05D6.10	=	M05D6.10
M05D6.2	=	M05D6.2
M05D6.3	=	M05D6.3
M05D6.5	=	M05D6.5
M05D6.6	=	M05D6.6
M05D6.8	=	M05D6.8
M05D6.9	=	M05D6.9
M106.2	=	M106.2
M106.3	=	M106.3
M106.4	=	M106.4
M106.6	=	M106.6
M106.7	=	M106.7
M106.8	=	M106.8
M110.3	=	M110.3
M110.7	=	M110.7
M110.8	=	M110.8
M110.9	=	M110.9
M116.1	=	M116.1
M116.2	=	M116.2
M116.5	=	M116.5
M117.1	=	M117.1
M117.3	=	M117.3
M117.4	=	M117.4
M117.6	=	M117.6
M117.7	=	M117.7
M117.8	=	M117.8
M142.3	=	M142.3
M142.5	=	M142.5
M142.7	=	M142.7
M142.8	=	M142.8
M151.1	=	M151.1
M151.2	=	M151.2
M151.3	=	M151.3
M151.4	=	M151.4
M151.7	=	M151.7
M153.1	=	M153.1
M153.2	=	M153.2
M153.3	=	M153.3
M153.4	=	M153.4
M153.5	=	M153.5
M162.10	=	M162.10
M162.12	=	M162.12
M162.13	=	M162.13
M162.14	=	M162.14
M162.5	=	M162.5
M162.6	=	M162.6
M162.7	=	M162.7
M162.9	=	M162.9
M163.1	=	M163.1
M163.10	=	M163.10
M163.11	=	M163.11
M163.12	=	M163.12
M163.13	=	M163.13
M163.14	=	M163.14
M163.15	=	M163.15
M163.2	=	M163.2
M163.5	=	M163.5
M163.6	=	M163.6
M163.7	=	M163.7
M163.8	=	M163.8
M163.9	=	M163.9
M163.t1	=	M163.t1
M163.t2	=	M163.t2
M176.10	=	M176.10
M176.11	=	M176.11
M176.2	=	M176.2
M176.3	=	M176.3
M176.4	=	M176.4
M176.5	=	M176.5
M176.8	=	M176.8
M176.9	=	M176.9
M18.3	=	M18.3
M18.6	=	M18.6
M18.8	=	M18.8
M195.2	=	M195.2
M195.4	=	M195.4
M199.2	=	M199.2
M199.7	=	M199.7
M199.8	=	M199.8
M199.9	=	M199.9
M28.1	=	M28.1
M28.10	=	M28.10
M28.2	=	M28.2
M28.4	=	M28.4
M28.5	=	M28.5
M28.8	=	M28.8
M28.9	=	M28.9
M4.1	=	M4.1
M57.1	=	M57.1
M57.2	=	M57.2
M57.t1	=	M57.t1
M6.4	=	M6.4
M60.2	=	M60.2
M60.4	=	M60.4
M60.6	=	M60.6
M60.7	=	M60.7
M7.10	=	M7.10
M7.12	=	M7.12
M7.7	=	M7.7
M7.8	=	M7.8
M7.9	=	M7.9
M70.1	=	M70.1
M70.2	=	M70.2
M70.3	=	M70.3
M70.4	=	M70.4
M70.5	=	M70.5
M79.2	=	M79.2
M79.3	=	M79.3
M88.2	=	M88.2
M88.3	=	M88.3
M88.4	=	M88.4
M88.5	=	M88.5
M88.7	=	M88.7
C18D11.2	=	maa-1
R166.1	=	mab-10
Y71G12B.20	=	mab-20
F35G12.6	=	mab-21
C32C4.5	=	mab-23
Y53C12B.5	=	mab-3
C08C3.3	=	mab-5
ZC13.4	=	mab-7
T27A1.6	=	mab-9
Y48C3A.7	=	mac-1
R09B3.5	=	mag-1
K01A6.2	=	magi-1
K10B3.9	=	mai-1
B0546.1	=	mai-2
C44C8.6	=	mak-2
E04F6.3	=	maoc-1
Y37E11AL.7	=	map-1
Y116A8A.9	=	map-2
F55A3.1	=	marc-6
Y110A7A.17	=	mat-1
W10C6.1	=	mat-2
F10C5.1	=	mat-3
B0047.4	=	math-1
C16C4.15	=	math-10
C16C4.16	=	math-11
C16C4.2	=	math-12
C16C4.3	=	math-13
C16C4.4	=	math-14
C16C4.5	=	math-15
C16C4.8	=	math-16
C16C4.9	=	math-17
C40A11.1	=	math-18
C40D2.1	=	math-19
C08F1.1	=	math-2
C40D2.2	=	math-20
C40D2.3	=	math-21
C46F9.1	=	math-22
C46F9.2	=	math-23
C46F9.3	=	math-24
C46F9.4	=	math-25
F36H5.1	=	math-26
F36H5.2	=	math-27
F36H5.3	=	math-28
F45C12.10	=	math-29
C08F1.4	=	math-3
F52C6.5	=	math-30
F52C6.6	=	math-31
F59H6.4	=	math-32
H19N07.2	=	math-33
M01D1.2	=	math-34
R52.3	=	math-35
R52.8	=	math-36
R52.9	=	math-37
T07H3.3	=	math-38
T08E11.2	=	math-39
C08F1.5	=	math-4
T08E11.3	=	math-40
T08E11.4	=	math-41
T16A1.1	=	math-42
Y108F1.4	=	math-43
Y16E11A.1	=	math-44
Y51H7BM.1	=	math-45
Y8G1A.1	=	math-46
ZK250.5	=	math-47
ZK250.6	=	math-48
ZK250.7	=	math-49
C16C4.10	=	math-5
ZK250.8	=	math-50
C16C4.11	=	math-6
C16C4.12	=	math-7
C16C4.13	=	math-8
C16C4.14	=	math-9
C09H6.3	=	mau-2
Y62E10A.8	=	mau-8
C34B4.1	=	max-1
Y38F1A.10	=	max-2
C27A12.10	=	mbd-2
H21P03.1	=	mbf-1
T04C10.1	=	mbk-1
F49E11.1	=	mbk-2
T01C1.2	=	mbr-1
Y48G1A.6	=	mbtr-1
W09C2.3	=	mca-1
Y67D8C.10	=	mca-3
Y51H1A.6	=	mcd-1
D2030.5	=	mce-1
Y17G7B.5	=	mcm-2
C25D7.6	=	mcm-3
Y39G10AR.14	=	mcm-4
R10E4.4	=	mcm-5
ZK632.1	=	mcm-6
F32D1.10	=	mcm-7
C50F4.11	=	mdf-1
Y69A2AR.30	=	mdf-2
F20H11.3	=	mdh-1
R03E9.1	=	mdl-1
T23C6.1	=	mdt-1.2
T09A5.6	=	mdt-10
R144.9	=	mdt-11
R12B2.5	=	mdt-15
Y113G7B.18	=	mdt-17
C55B7.9	=	mdt-18
Y71H2B.6	=	mdt-19
Y104H12D.1	=	mdt-20
C24H11.9	=	mdt-21
ZK970.3	=	mdt-22
T18H9.6	=	mdt-27
W01A8.1	=	mdt-28
K08E3.8	=	mdt-29
F32H2.2	=	mdt-31
ZK546.13	=	mdt-4
Y57E12AL.5	=	mdt-6
Y62F5A.1	=	mdt-8
T07H8.4	=	mec-1
F16F9.5	=	mec-10
C44B11.3	=	mec-12
F37C12.12	=	mec-14
F57H12.7	=	mec-17
C52B9.9	=	mec-18
F14D12.4	=	mec-2
F01D4.6	=	mec-3
T01C8.7	=	mec-4
E03G2.3	=	mec-5
W02D3.3	=	mec-6
ZK154.3	=	mec-7
F46A9.6	=	mec-8
C50H2.3	=	mec-9
T24D3.1	=	med-1
K04C2.6	=	med-2
W10D5.1	=	mef-2
K02B9.1	=	meg-1
K02B9.2	=	meg-2
T01G9.5	=	mei-1
F57B10.12	=	mei-2
K08A8.1	=	mek-1
Y54E10BL.6	=	mek-2
C06C3.1	=	mel-11
ZK858.4	=	mel-26
C38D4.3	=	mel-28
C05D11.11	=	mel-32
T06A10.1	=	mel-46
EEED8.1	=	mel-47
M04B2.1	=	mep-1
F54F7.5	=	mes-1
R06A4.7	=	mes-2
F54C1.3	=	mes-3
Y2H9A.1	=	mes-4
C09G4.5	=	mes-6
C43E11.3	=	met-1
R05D3.11	=	met-2
T07C4.7	=	mev-1
W03C9.7	=	mex-1
F53G12.5	=	mex-3
W02A2.7	=	mex-5
AH6.5	=	mex-6
DY3.6	=	mfb-1
ZC506.4	=	mgl-1
F45H11.4	=	mgl-2
Y4C6A.2	=	mgl-3
Y56A3A.3	=	mif-1
C52E4.2	=	mif-2
F13G3.9	=	mif-3
Y73B6BL.13	=	mif-4
Y34D9B.1	=	mig-1
F10E9.6	=	mig-10
F43C9.4	=	mig-13
R06B9.6	=	mig-14
ZC504.4	=	mig-15
F57B7.4	=	mig-17
C35C5.4	=	mig-2
PAR2.4	=	mig-22
R07E4.4	=	mig-23
F11A10.3	=	mig-32
T05C12.6	=	mig-5
Y47G6A.24	=	mis-12
M106.1	=	mix-1
F42G10.2	=	mkk-4
C36E6.3	=	mlc-1
C36E6.5	=	mlc-2
F09F7.2	=	mlc-3
C56G7.1	=	mlc-4
T28A8.7	=	mlh-1
K11D12.10	=	mlk-1
T04C9.4	=	mlp-1
H14A12.4	=	mls-1
C39E6.4	=	mls-2
C09E8.3	=	mlt-10
W01F3.3	=	mlt-11
ZC15.7	=	mlt-4
ZK430.8	=	mlt-7
W08F4.6	=	mlt-8
F09B12.1	=	mlt-9
T02G5.13	=	mmaa-1
C26E6.11	=	mmab-1
ZK1058.1	=	mmcm-1
T20B12.6	=	mml-1
F53G2.7	=	mnat-1
R166.5	=	mnk-1
C10A4.8	=	mnm-2
T06H11.4	=	moc-1
W01A11.6	=	moc-2
K06C4.6	=	mod-1
Y54E10BR.7	=	mod-5
F32A11.6	=	moe-3
K03H1.2	=	mog-1
C04H5.6	=	mog-4
EEED8.5	=	mog-5
T07H6.2	=	mom-1
F38E1.7	=	mom-2
F52F12.3	=	mom-4
T23D8.1	=	mom-5
R02E12.2	=	mop-25.1
Y53C12A.4	=	mop-25.2
T27C10.3	=	mop-25.3
ZC155.3	=	morc-1
F43C1.2	=	mpk-1
C04G6.1	=	mpk-2
Y71G12B.24	=	mppa-1
ZC410.2	=	mppb-1
C29F5.4	=	mps-1
K01A2.8	=	mps-2
T06A4.2	=	mps-3
F09G8.9	=	mps-4
C52A11.4	=	mpz-1
ZC302.1	=	mre-11
Y37D8A.9	=	mrg-1
F57C12.5	=	mrp-1
F57C12.4	=	mrp-2
E03G2.2	=	mrp-3
F21G4.2	=	mrp-4
F14F4.3	=	mrp-5
F20B6.3	=	mrp-6
Y43F8C.12	=	mrp-7
Y75B8A.26	=	mrp-8
E04F6.16	=	mrpr-1
F58B3.5	=	mrs-1
Y41C4A.14	=	mrt-2
H26D21.2	=	msh-2
T02G5.6	=	msh-4
F09E8.3	=	msh-5
Y47G6A.11	=	msh-6
R10E9.1	=	msi-1
K07F5.2	=	msp-10
ZK354.4	=	msp-113
K05F1.2	=	msp-142
ZK546.6	=	msp-152
F36H12.7	=	msp-19
F26G1.7	=	msp-3
R05F9.13	=	msp-31
R05F9.3	=	msp-32
R05F9.8	=	msp-33
C04G2.4	=	msp-36
K08F4.10	=	msp-37
K08F4.8	=	msp-38
C33F10.9	=	msp-40
F26G1.8	=	msp-42
F58A6.8	=	msp-45
C34F11.6	=	msp-49
C34F11.4	=	msp-50
ZK354.5	=	msp-51
F36H12.6	=	msp-52
R13H9.4	=	msp-53
C09B9.6	=	msp-55
K07F5.3	=	msp-56
R13H9.2	=	msp-57
ZK354.10	=	msp-58
ZK354.11	=	msp-59
K05F1.7	=	msp-63
ZK1248.6	=	msp-64
ZK354.1	=	msp-65
F59A6.8	=	msp-71
F09C12.7	=	msp-74
ZK1251.6	=	msp-76
F32B6.6	=	msp-77
T13F2.11	=	msp-78
T13F2.10	=	msp-79
K07F5.1	=	msp-81
MTCE.1	=	MTCE.1
MTCE.10	=	MTCE.10
MTCE.13	=	MTCE.13
MTCE.14	=	MTCE.14
MTCE.15	=	MTCE.15
MTCE.17	=	MTCE.17
MTCE.18	=	MTCE.18
MTCE.19	=	MTCE.19
MTCE.2	=	MTCE.2
MTCE.20	=	MTCE.20
MTCE.22	=	MTCE.22
MTCE.24	=	MTCE.24
MTCE.27	=	MTCE.27
MTCE.28	=	MTCE.28
MTCE.29	=	MTCE.29
MTCE.30	=	MTCE.30
MTCE.32	=	MTCE.32
MTCE.33	=	MTCE.33
MTCE.36	=	MTCE.36
MTCE.5	=	MTCE.5
MTCE.6	=	MTCE.6
MTCE.7	=	MTCE.7
MTCE.8	=	MTCE.8
MTCE.9	=	MTCE.9
ZK337.5	=	mtd-1
B0414.7	=	mtk-1
K11G9.6	=	mtl-1
T08G5.10	=	mtl-2
Y110A7A.5	=	mtm-1
T24A11.1	=	mtm-3
H28G03.6	=	mtm-5
F53A2.8	=	mtm-6
Y39H10A.3	=	mtm-9
W08D2.7	=	mtr-4
PAR2.1	=	mtss-1
F39B2.11	=	mtx-1
ZC97.1	=	mtx-2
F54H5.4	=	mua-1
K08E5.3	=	mua-3
W10G6.3	=	mua-6
T22E5.5	=	mup-2
K07D8.1	=	mup-4
F37D6.1	=	mus-101
C43E11.2	=	mus-81
C14C11.6	=	mut-14
T01C3.8	=	mut-15
B0379.3	=	mut-16
K04F10.6	=	mut-2
ZK1098.8	=	mut-7
C06A6.3	=	mvb-12
T19B10.11	=	mxl-1
F40G9.11	=	mxl-2
F46G10.6	=	mxl-3
T18D3.4	=	myo-2
K12F2.1	=	myo-3
F58G4.1	=	myo-5
VC5.4	=	mys-1
C43E11.6	=	nab-1
F31F6.6	=	nac-1
R107.1	=	nac-2
K08E5.2	=	nac-3
F45G2.1	=	nas-1
K09C8.3	=	nas-10
K11G12.1	=	nas-11
C24F3.3	=	nas-12
F39D8.4	=	nas-13
F09E8.6	=	nas-14
T04G9.2	=	nas-15
K03B8.1	=	nas-16
K03B8.2	=	nas-17
K03B8.3	=	nas-18
K03B8.5	=	nas-19
F56A4.1	=	nas-2
T11F9.3	=	nas-20
T11F9.5	=	nas-21
T11F9.6	=	nas-22
R10H1.5	=	nas-23
F20G2.4	=	nas-24
F46C5.3	=	nas-25
T23F4.4	=	nas-27
F42A10.8	=	nas-28
F58A6.4	=	nas-29
K06A4.1	=	nas-3
Y95B8A.1	=	nas-30
F58B4.1	=	nas-31
T02B11.7	=	nas-32
K04E7.3	=	nas-33
C26C6.3	=	nas-36
C17G1.6	=	nas-37
F57C12.1	=	nas-38
F38E9.2	=	nas-39
C05D11.6	=	nas-4
F54B8.13	=	nas-40
T23H4.3	=	nas-5
4R79.1	=	nas-6
C07D10.4	=	nas-7
C34D4.9	=	nas-8
C37H5.9	=	nas-9
C09H10.6	=	nasp-1
C50B6.2	=	nasp-2
C11D2.6	=	nca-1
C27F2.2	=	nca-2
F02G3.1	=	ncam-1
F37E3.1	=	ncbp-1
F26A3.2	=	ncbp-2
ZK470.5	=	nck-1
ZK112.2	=	ncl-1
F02E8.6	=	ncr-1
F09G8.4	=	ncr-2
C44C1.3	=	ncs-1
F10G8.5	=	ncs-2
K03E6.3	=	ncs-3
Y113G7A.4	=	ncx-1
Y97E10B.7	=	ncx-10
C10G8.5	=	ncx-2
ZC168.1	=	ncx-3
F35C12.2	=	ncx-4
Y32F6B.2	=	ncx-5
C07A9.4	=	ncx-6
C07A9.11	=	ncx-7
C13D9.7	=	ncx-8
C13D9.8	=	ncx-9
W01B6.9	=	ndc-80
F56F3.2	=	ndg-4
T26A5.3	=	nduf-2.2
Y54E10BL.5	=	nduf-5
F22D6.4	=	nduf-6
W10D5.2	=	nduf-7
T26E3.2	=	ndx-1
W02G9.1	=	ndx-2
Y38A8.1	=	ndx-3
Y37H9A.6	=	ndx-4
EEED8.8	=	ndx-6
C43E11.7	=	ndx-7
Y87G2A.14	=	ndx-8
F13H10.2	=	ndx-9
F45H11.2	=	ned-8
Y39G10AR.3	=	nekl-1
ZC581.1	=	nekl-2
F19H6.1	=	nekl-3
D1044.8	=	nekl-4
ZK20.6	=	nep-1
T05A8.4	=	nep-2
ZC155.1	=	nex-1
T07C4.9	=	nex-2
C28A5.3	=	nex-3
C37H5.1	=	nex-4
ZK1290.4	=	nfi-1
F42A10.2	=	nfm-1
Y56A3A.13	=	nft-1
T08D10.1	=	nfya-1
Y53H1A.5	=	nfya-2
W10D9.4	=	nfyb-1
F23F1.1	=	nfyc-1
Y69A2AR.29	=	ngn-1
T19A6.2	=	ngp-1
F54G8.4	=	nhl-1
F26F4.7	=	nhl-2
W04H10.3	=	nhl-3
R09G11.2	=	nhr-1
B0280.8	=	nhr-10
C28D4.1	=	nhr-100
H12C20.6	=	nhr-101
T06C12.6	=	nhr-102
F44C8.4	=	nhr-103
R11E3.5	=	nhr-104
C06G3.1	=	nhr-105
T01G6.4	=	nhr-106
C33G8.11	=	nhr-107
F35E8.12	=	nhr-108
T12C9.5	=	nhr-109
ZC410.1	=	nhr-11
Y46H3D.5	=	nhr-110
F44G3.9	=	nhr-111
Y70C5C.6	=	nhr-112
ZK1025.9	=	nhr-113
Y45G5AM.1	=	nhr-114
T27B7.4	=	nhr-115
F09C6.9	=	nhr-116
F16B4.12	=	nhr-117
F13A2.8	=	nhr-118
K12H6.1	=	nhr-119
R04B5.4	=	nhr-12
C25B8.6	=	nhr-120
E02H9.8	=	nhr-121
Y41D4B.9	=	nhr-122
M02H5.7	=	nhr-123
C17E7.8	=	nhr-124
R02D1.1	=	nhr-125
F44C8.10	=	nhr-126
T13F3.3	=	nhr-127
F44C8.5	=	nhr-128
C50B6.14	=	nhr-129
Y5H2B.2	=	nhr-13
T01G6.8	=	nhr-130
T01G6.2	=	nhr-131
R11G11.1	=	nhr-132
F44C8.8	=	nhr-133
F44C8.2	=	nhr-134
VC5.5	=	nhr-135
C13C4.3	=	nhr-136
C56E10.4	=	nhr-137
C28D4.9	=	nhr-138
C33G8.8	=	nhr-139
T01B10.4	=	nhr-14
C33G8.9	=	nhr-140
F25E5.6	=	nhr-141
F44E7.8	=	nhr-142
F59E11.11	=	nhr-143
F59E11.12	=	nhr-144
Y39B6A.47	=	nhr-145
Y41D4B.26	=	nhr-146
C03G6.8	=	nhr-147
C03G6.10	=	nhr-148
C03G6.12	=	nhr-149
F33E11.1	=	nhr-15
C06B8.1	=	nhr-150
C06B8.3	=	nhr-151
C12D5.2	=	nhr-152
C13C4.1	=	nhr-153
C13C4.2	=	nhr-154
C14C6.4	=	nhr-155
C17E7.1	=	nhr-156
C17E7.5	=	nhr-157
C17E7.6	=	nhr-158
C17E7.7	=	nhr-159
T12C9.6	=	nhr-16
C33G8.7	=	nhr-161
C33G8.10	=	nhr-162
C33G8.12	=	nhr-163
C41G6.5	=	nhr-164
C47F8.2	=	nhr-165
C49D10.2	=	nhr-166
C49F5.4	=	nhr-167
C50B6.8	=	nhr-168
C54C8.1	=	nhr-169
C02B4.2	=	nhr-17
C54E10.5	=	nhr-170
C54F6.8	=	nhr-171
C54F6.9	=	nhr-172
C56E10.1	=	nhr-173
E03H4.6	=	nhr-174
F09F3.10	=	nhr-175
F14H3.11	=	nhr-176
F16B4.1	=	nhr-177
F16B4.9	=	nhr-178
F16B4.11	=	nhr-179
F44C8.3	=	nhr-18
F31F4.12	=	nhr-180
F38H12.3	=	nhr-181
F41B5.9	=	nhr-182
F41B5.10	=	nhr-183
F44C8.9	=	nhr-184
F47C10.1	=	nhr-185
F47C10.3	=	nhr-186
F47C10.4	=	nhr-187
F47C10.7	=	nhr-188
F47C10.8	=	nhr-189
E02H1.7	=	nhr-19
F48G7.11	=	nhr-190
F55D12.3	=	nhr-191
F57A8.5	=	nhr-192
F57G8.6	=	nhr-193
F59E11.8	=	nhr-194
F59E11.10	=	nhr-195
K06B4.5	=	nhr-196
K06B4.7	=	nhr-197
K06B4.8	=	nhr-198
K06B4.10	=	nhr-199
C32F10.6	=	nhr-2
F43C1.4	=	nhr-20
K06B4.13	=	nhr-200
M02H5.3	=	nhr-201
M02H5.4	=	nhr-202
M02H5.5	=	nhr-203
R02C2.4	=	nhr-204
R04B5.3	=	nhr-205
R07B7.13	=	nhr-206
R07B7.14	=	nhr-207
R07B7.15	=	nhr-208
R07B7.16	=	nhr-209
F21D12.1	=	nhr-21
R11G11.12	=	nhr-210
T01G6.5	=	nhr-211
T01G6.6	=	nhr-212
T06C12.13	=	nhr-213
T07C5.3	=	nhr-214
T07C5.4	=	nhr-215
T09D3.4	=	nhr-216
T09E11.2	=	nhr-217
T13F3.2	=	nhr-218
T19A5.5	=	nhr-219
K06A1.4	=	nhr-22
T19H12.8	=	nhr-220
T24A6.8	=	nhr-221
T24A6.11	=	nhr-222
T26E4.8	=	nhr-223
T27B7.2	=	nhr-225
T27B7.3	=	nhr-226
T27B7.5	=	nhr-227
T27B7.6	=	nhr-228
Y116A8C.18	=	nhr-229
C01H6.5	=	nhr-23
Y17D7A.1	=	nhr-230
Y17D7B.1	=	nhr-231
Y22F5A.1	=	nhr-232
Y32B12B.6	=	nhr-233
Y38E10A.18	=	nhr-234
Y38E10A.19	=	nhr-235
Y38F2AL.5	=	nhr-236
Y46H3D.6	=	nhr-237
Y46H3D.7	=	nhr-238
Y54F10AM.1	=	nhr-239
Y60A3A.15	=	nhr-240
Y69H2.8	=	nhr-241
Y69A2AR.26	=	nhr-242
Y80D3A.4	=	nhr-243
ZK1025.6	=	nhr-244
ZK1025.10	=	nhr-245
ZK1037.4	=	nhr-246
ZK1037.5	=	nhr-247
ZK218.6	=	nhr-248
ZK381.3	=	nhr-249
F11C1.6	=	nhr-25
ZK488.1	=	nhr-250
ZK488.4	=	nhr-251
ZK6.2	=	nhr-252
ZK6.4	=	nhr-253
ZK6.5	=	nhr-254
ZK678.2	=	nhr-255
ZK697.2	=	nhr-256
C17A2.1	=	nhr-257
C26B2.4	=	nhr-258
C27C7.8	=	nhr-259
T07C5.5	=	nhr-26
C38C3.9	=	nhr-260
C49D10.9	=	nhr-261
F09C6.8	=	nhr-262
F10G2.9	=	nhr-263
F14A5.1	=	nhr-264
F41D3.3	=	nhr-265
F56H1.2	=	nhr-266
H22D14.1	=	nhr-267
K06B4.6	=	nhr-268
R08H2.9	=	nhr-269
F16H9.2	=	nhr-27
R13D11.8	=	nhr-270
T03E6.3	=	nhr-271
T07C5.2	=	nhr-272
T12C9.1	=	nhr-273
Y41D4B.21	=	nhr-274
Y5H2A.2	=	nhr-275
Y71A12C.1	=	nhr-276
Y94H6A.1	=	nhr-277
ZK6.1	=	nhr-278
C11G6.4	=	nhr-28
C29F9.13	=	nhr-280
F16B12.8	=	nhr-281
F54B8.2	=	nhr-282
F57A10.6	=	nhr-283
T20C7.2	=	nhr-284
T26E4.16	=	nhr-285
VC5.6	=	nhr-286
Y41D4B.20	=	nhr-287
Y51A2B.3	=	nhr-288
H01A20.1	=	nhr-3
C25E10.1	=	nhr-30
C26B2.3	=	nhr-31
K08H2.8	=	nhr-32
ZK455.6	=	nhr-33
F58G6.5	=	nhr-34
C07A12.3	=	nhr-35
F07C3.10	=	nhr-36
F44C4.2	=	nhr-37
K01H12.3	=	nhr-38
F44A2.4	=	nhr-39
F32B6.1	=	nhr-4
T03G6.2	=	nhr-40
Y104H12A.1	=	nhr-41
C33G8.6	=	nhr-42
C29E6.5	=	nhr-43
T19A5.4	=	nhr-44
F16H11.5	=	nhr-45
C45E5.6	=	nhr-46
C24G6.4	=	nhr-47
ZK662.3	=	nhr-48
K10C3.6	=	nhr-49
Y73F8A.21	=	nhr-5
C06C6.5	=	nhr-50
K06B4.1	=	nhr-51
K06B4.2	=	nhr-52
K06B4.11	=	nhr-53
F36D3.2	=	nhr-54
T01G6.7	=	nhr-55
F44C8.6	=	nhr-56
T05B4.2	=	nhr-57
R11G11.2	=	nhr-58
T27B7.1	=	nhr-59
C48D5.1	=	nhr-6
F57A10.5	=	nhr-60
W01D2.2	=	nhr-61
Y67A6A.2	=	nhr-62
C06C6.4	=	nhr-63
C45E1.1	=	nhr-64
Y17D7A.3	=	nhr-65
T09A12.4	=	nhr-66
C08F8.8	=	nhr-67
H12C20.3	=	nhr-68
T23H4.2	=	nhr-69
F54D1.4	=	nhr-7
Y51A2D.17	=	nhr-70
K11E4.5	=	nhr-71
C17A2.8	=	nhr-72
C27C7.4	=	nhr-73
C27C7.3	=	nhr-74
C49D10.6	=	nhr-75
C05G6.1	=	nhr-76
T15D6.6	=	nhr-77
F36A4.14	=	nhr-78
T26H2.9	=	nhr-79
F33D4.1	=	nhr-8
H10E21.3	=	nhr-80
C47F8.8	=	nhr-81
F41D3.1	=	nhr-82
F48G7.3	=	nhr-83
T06C12.7	=	nhr-84
W05B5.3	=	nhr-85
Y40B10A.8	=	nhr-86
Y41D4B.7	=	nhr-87
K08A2.5	=	nhr-88
E03H4.13	=	nhr-89
ZK418.1	=	nhr-9
ZK488.2	=	nhr-90
Y15E3A.1	=	nhr-91
Y41D4B.8	=	nhr-92
T24A6.9	=	nhr-93
C12D5.8	=	nhr-94
Y39B6A.17	=	nhr-95
F44C8.11	=	nhr-96
H27C11.1	=	nhr-97
M02H5.6	=	nhr-98
M02H5.1	=	nhr-99
B0395.1	=	nhx-1
B0495.4	=	nhx-2
C54F6.13	=	nhx-3
F14B8.1	=	nhx-4
F57C7.2	=	nhx-5
F58E1.6	=	nhx-6
Y18D10A.6	=	nhx-8
ZK822.3	=	nhx-9
F54F3.1	=	nid-1
ZK1058.6	=	nit-1
F28H6.3	=	nkat-1
R03A10.4	=	nkat-3
Y37A1C.1	=	nkcc-1
C40C9.5	=	nlg-1
C01C4.1	=	nlp-1
F37A8.4	=	nlp-10
ZK1320.10	=	nlp-11
M01D7.5	=	nlp-12
E03D2.1	=	nlp-13
D1009.4	=	nlp-14
CC4.2	=	nlp-15
T13A10.5	=	nlp-16
Y45F10A.5	=	nlp-17
F33A8.2	=	nlp-18
K09C8.6	=	nlp-19
T24D8.5	=	nlp-2
F45E4.8	=	nlp-20
Y47D3B.2	=	nlp-21
T24D8.3	=	nlp-22
T24D8.4	=	nlp-23
F35B12.7	=	nlp-24
Y43F8C.1	=	nlp-25
Y43F8C.2	=	nlp-26
B0213.2	=	nlp-27
B0213.3	=	nlp-28
B0213.4	=	nlp-29
F48C11.3	=	nlp-3
B0213.5	=	nlp-30
B0213.6	=	nlp-31
F30H5.2	=	nlp-32
T19C4.7	=	nlp-33
B0213.17	=	nlp-34
C33A12.2	=	nlp-35
B0464.3	=	nlp-36
F48B9.4	=	nlp-37
C01A2.7	=	nlp-38
C54C8.9	=	nlp-39
F59C6.6	=	nlp-4
Y74C9A.2	=	nlp-40
C04H5.8	=	nlp-41
Y80D3A.10	=	nlp-42
F35C11.1	=	nlp-5
T23E7.4	=	nlp-6
F18E9.2	=	nlp-7
D2005.2	=	nlp-8
E03D2.2	=	nlp-9
F20B10.1	=	nlr-1
ZK892.2	=	nlt-1
F13H8.4	=	nmgp-1
F07F6.6	=	nmr-1
T01C3.10	=	nmr-2
T17E9.2	=	nmt-1
F52B10.1	=	nmy-1
F20G4.3	=	nmy-2
C15H9.1	=	nnt-1
C34G6.6	=	noah-1
F52B11.3	=	noah-2
Y75B8A.2	=	nob-1
W07E6.1	=	nol-1
F32E10.1	=	nol-10
W01B11.3	=	nol-5
Y51H7C.11	=	nol-6
K09B11.2	=	nol-9
R03D7.7	=	nos-1
ZK1127.1	=	nos-2
Y53C12B.3	=	nos-3
F32D8.15	=	NP_505782.1
VC5.3	=	npa-1
M28.7	=	nph-1
R13H4.1	=	nph-4
F59E12.4	=	npl-4.1
F59E12.5	=	npl-4.2
K07F5.13	=	npp-1
ZK328.5	=	npp-10
F53F10.5	=	npp-11
T23H2.1	=	npp-12
Y37E3.15	=	npp-13
C03D6.4	=	npp-14
C29E4.4	=	npp-15
Y56A3A.17	=	npp-16
F10G8.3	=	npp-17
Y43F4B.4	=	npp-18
R06F6.5	=	npp-19
T01G9.4	=	npp-2
Y77E11A.13	=	npp-20
R07G3.3	=	npp-21
B0240.4	=	npp-22
K12D12.2	=	npp-3
Y54E5A.4	=	npp-4
F07A11.3	=	npp-5
F56A3.3	=	npp-6
T19B4.2	=	npp-7
Y41D4B.19	=	npp-8
F59A2.1	=	npp-9
C39E6.6	=	npr-1
T05A1.1	=	npr-2
C10C6.2	=	npr-3
ZK455.3	=	npr-9
D1007.7	=	nrd-1
F55B12.5	=	nrf-5
C08B11.4	=	nrf-6
F22D6.3	=	nrs-1
F25G6.6	=	nrs-2
C29A12.4	=	nrx-1
H15N14.2	=	nsf-1
F20H11.2	=	nsh-1
H12D21.1	=	nspa-1
Y50E8A.17	=	nspa-10
T06E4.13	=	nspa-11
Y39G10AR.23	=	nspa-12
H12D21.12	=	nspa-2
ZC412.7	=	nspa-3
H12D21.13	=	nspa-4
ZC412.6	=	nspa-5
H12D21.14	=	nspa-6
H12D21.15	=	nspa-7
W06A7.5	=	nspa-8
C40H5.1	=	nspa-9
F38A5.14	=	nspb-1
C01G12.6	=	nspb-10
F35C5.10	=	nspb-11
F09F7.8	=	nspb-12
F38A5.12	=	nspb-2
F38A5.5	=	nspb-3
F38A5.10	=	nspb-4
F38A5.9	=	nspb-5
H04M03.2	=	nspb-6
C01G12.2	=	nspb-7
C01G12.10	=	nspb-8
C01G12.11	=	nspb-9
C03G5.8	=	nspc-1
F42F12.9	=	nspc-10
F42F12.13	=	nspc-11
F42F12.10	=	nspc-12
F42F12.6	=	nspc-13
F42F12.7	=	nspc-14
F42F12.8	=	nspc-15
D1025.6	=	nspc-16
D1025.8	=	nspc-17
D1025.7	=	nspc-18
D1025.9	=	nspc-19
C03G5.9	=	nspc-2
D1025.4	=	nspc-20
C03G5.10	=	nspc-3
C03G5.11	=	nspc-4
C03G5.12	=	nspc-5
C03G5.13	=	nspc-6
C03G5.2	=	nspc-7
F42F12.12	=	nspc-8
F42F12.1	=	nspc-9
ZK484.8	=	nspd-1
T27C10.7	=	nspd-10
ZK337.6	=	nspd-11
K07F5.5	=	nspd-2
C24D10.7	=	nspd-3
T23B7.1	=	nspd-4
F11G11.8	=	nspd-5
C24D10.8	=	nspd-6
Y43C5A.1	=	nspd-7
Y23H5B.9	=	nspd-8
F26A1.10	=	nspd-9
K01C8.9	=	nst-1
F59A6.1	=	nsy-1
Y38F2AL.1	=	nsy-4
R10E4.5	=	nth-1
B0286.4	=	ntl-2
Y56A3A.1	=	ntl-3
C49H3.5	=	ntl-4
C33H5.14	=	ntp-1
C07B5.5	=	nuc-1
F44A6.1	=	nucb-1
F53A2.4	=	nud-1
R11A5.2	=	nud-2
T03D8.1	=	num-1
F08F8.5	=	numr-1
F08F8.1	=	numr-2
C09H10.3	=	nuo-1
T10E9.7	=	nuo-2
Y57G11C.12	=	nuo-3
K04G7.4	=	nuo-4
Y45G12B.1	=	nuo-5
F26H11.2	=	nurf-1
C15H11.3	=	nxf-1
C15H11.6	=	nxf-2
Y71F9AM.5	=	nxt-1
T01B11.7	=	oat-1
Y47D3A.17	=	obr-1
F14H8.1	=	obr-2
ZK1086.1	=	obr-3
C32F10.1	=	obr-4
T02B5.2	=	ocam-1
F28H7.10	=	ocr-1
T09A12.3	=	ocr-2
T10B10.7	=	ocr-3
Y40C5A.2	=	ocr-4
C16C2.3	=	ocrl-1
F52F12.1	=	oct-1
ZK455.8	=	oct-2
K11C4.4	=	odc-1
B0280.4	=	odd-1
C34H3.2	=	odd-2
R01E6.1	=	odr-1
C53B7.5	=	odr-10
T01C4.2	=	odr-2
C34D1.3	=	odr-3
Y102E9.1	=	odr-4
T18D3.2	=	odr-7
T20B5.3	=	oga-1
K04G7.3	=	ogt-1
C09E7.3	=	oig-1
Y38F1A.9	=	oig-2
Y50E8A.3	=	oig-3
R07G3.9	=	oig-4
C08H9.5	=	old-1
ZK938.5	=	old-2
C02C6.2	=	olrn-1
C09G9.6	=	oma-1
ZC513.6	=	oma-2
B0334.11	=	ooc-3
C18E9.11	=	ooc-5
C06G8.2	=	opt-1
K04E7.2	=	opt-2
F56F4.5	=	opt-3
F57H12.3	=	ora-1
C09F5.2	=	orai-1
F59E10.1	=	orc-2
T27B1.1	=	osm-1
T20H4.1	=	osm-10
F11C7.5	=	osm-11
Y75B8A.12	=	osm-12
M02B7.3	=	osm-3
Y41G9A.1	=	osm-5
R31.3	=	osm-6
T05D4.4	=	osm-7
B0212.5	=	osm-9
C32E12.3	=	osr-1
C44B12.2	=	ost-1
T07A5.4	=	ostf-4
Y39A1C.2	=	oxi-1
F48E8.5	=	paa-1
Y106G6H.2	=	pab-1
F18H3.3	=	pab-2
C17E4.5	=	pabp-2
C04D8.1	=	pac-1
Y18D10A.13	=	pad-1
K10G9.3	=	pad-2
W03G9.6	=	paf-1
C52B9.7	=	paf-2
F45B8.4	=	pag-3
K08F8.4	=	pah-1
C09B8.7	=	pak-1
C45B11.1	=	pak-2
C38D4.6	=	pal-1
F49E8.3	=	pam-1
M88.6	=	pan-1
Y32F6A.3	=	pap-1
H39E23.1	=	par-1
F58B6.3	=	par-2
F54E7.3	=	par-3
Y59A8B.14	=	par-4
M117.2	=	par-5
T26E3.3	=	par-6
C15H11.7	=	pas-1
D1054.2	=	pas-2
Y110A7A.14	=	pas-3
C36B1.4	=	pas-4
F25H2.9	=	pas-5
CD4.6	=	pas-6
ZK945.2	=	pas-7
T22A3.5	=	pash-1
F54C1.7	=	pat-10
F54F2.1	=	pat-2
ZK1058.2	=	pat-3
C29F9.7	=	pat-4
T21D12.4	=	pat-6
F43G6.9	=	patr-1
K07C11.1	=	pax-1
K06B9.5	=	pax-2
F27E5.2	=	pax-3
K09C8.1	=	pbo-4
Y44A6E.1	=	pbo-5
F11C7.1	=	pbo-6
C26C6.1	=	pbrm-1
K08D12.1	=	pbs-1
C47B2.4	=	pbs-2
Y38A8.2	=	pbs-3
T20F5.2	=	pbs-4
K05C4.1	=	pbs-5
C02F5.9	=	pbs-6
F39H11.5	=	pbs-7
Y47G6A.6	=	pcaf-1
T10B11.1	=	pcbd-1
F27D9.5	=	pcca-1
F52E4.1	=	pccb-1
F10B5.5	=	pch-2
C10F3.5	=	pcm-1
W03D2.4	=	pcn-1
ZK112.1	=	pcp-1
F23B2.12	=	pcp-2
F23B2.11	=	pcp-3
Y116F11B.3	=	pcp-4
ZK688.6	=	pcp-5
F54D5.1	=	pcs-1
C07G1.3	=	pct-1
PDB1.1	=	PDB1.1
R07E5.10	=	pdcd-2
T04D3.3	=	pde-1
R08D7.6	=	pde-2
E01F3.1	=	pde-3
R153.1	=	pde-4
C32E12.2	=	pde-5
Y95B8A.10	=	pde-6
ZK370.5	=	pdhk-2
C14B1.1	=	pdi-1
C07A12.4	=	pdi-2
H06O01.1	=	pdi-3
H42K12.1	=	pdk-1
C27H5.1	=	pdl-1
K08E3.7	=	pdr-1
T14F9.4	=	peb-1
F23H11.8	=	pef-1
F46C3.1	=	pek-1
T28D6.9	=	pen-2
T28H11.4	=	pes-1
Y46G5A.27	=	pes-10
F56G4.2	=	pes-2.1
F56G4.3	=	pes-2.2
K05B2.5	=	pes-22
F14B8.3	=	pes-23
Y119D3B.17	=	pes-4
F09C3.1	=	pes-7
F18G5.2	=	pes-8
R11H6.1	=	pes-9
C08F8.1	=	pfd-1
H20J04.5	=	pfd-2
T06G6.9	=	pfd-3
B0035.4	=	pfd-4
R151.9	=	pfd-5
F21C3.5	=	pfd-6
Y18D10A.20	=	pfn-1
F35C8.6	=	pfn-2
K03E6.6	=	pfn-3
T03F1.3	=	pgk-1
ZK381.4	=	pgl-1
B0523.3	=	pgl-2
C18G1.4	=	pgl-3
K08E7.9	=	pgp-1
C54D1.1	=	pgp-10
DH11.3	=	pgp-11
F22E10.1	=	pgp-12
F22E10.2	=	pgp-13
F22E10.3	=	pgp-14
F22E10.4	=	pgp-15
C34G6.4	=	pgp-2
ZK455.7	=	pgp-3
F42E11.1	=	pgp-4
C05A9.1	=	pgp-5
T21E8.1	=	pgp-6
T21E8.2	=	pgp-7
T21E8.3	=	pgp-8
C47A10.1	=	pgp-9
Y48A6C.5	=	pha-1
M6.3	=	pha-2
F38A6.1	=	pha-4
C46H11.8	=	phat-1
C46H11.9	=	phat-2
C49G7.4	=	phat-3
T05B4.3	=	phat-4
T05B4.11	=	phat-5
T10B10.6	=	phat-6
Y37E3.9	=	phb-1
T24H7.1	=	phb-2
Y54F10BM.14	=	phf-5
F27E5.4	=	phg-1
EGAP2.3	=	pho-1
T16D1.2	=	pho-4
Y75B8A.1	=	php-3
F35G2.4	=	phy-2
T20B3.7	=	phy-3
Y43F8B.4	=	phy-4
Y49E10.14	=	pie-1
Y18H1A.6	=	pif-1
W03G1.6	=	pig-1
K09B11.1	=	pik-1
F07C6.1	=	pin-2
EEED8.9	=	pink-1
T23G7.5	=	pir-1
T13F2.3	=	pis-1
Y46G5A.5	=	pisy-1
K11E4.4	=	pix-1
F57F5.5	=	pkc-1
E01H11.1	=	pkc-2
F09E5.1	=	pkc-3
Y73F8A.1	=	pkd-2
F31B12.1	=	plc-1
Y75B12B.6	=	plc-2
T01E8.3	=	plc-3
R05G6.8	=	plc-4
C04G6.3	=	pld-1
C14B9.4	=	plk-1
Y71F9B.7	=	plk-2
F55G1.8	=	plk-3
K10F12.3	=	pll-1
F45E4.2	=	plp-1
Y55F3AL.1	=	plx-1
K04B12.1	=	plx-2
Y71F9AL.18	=	pme-1
E02H1.4	=	pme-2
F20C5.1	=	pme-3
H23L24.5	=	pme-4
ZK1005.1	=	pme-5
AC8.1	=	pme-6
B0218.3	=	pmk-1
F42G8.3	=	pmk-2
F42G8.4	=	pmk-3
C44B7.8	=	pmp-1
C44B7.9	=	pmp-2
C54G10.3	=	pmp-3
T02D1.5	=	pmp-4
T10H9.5	=	pmp-5
ZK256.1	=	pmr-1
H12C20.2	=	pms-2
ZK622.3	=	pmt-1
F54D11.1	=	pmt-2
Y38C1AA.3	=	pnc-1
F56G4.5	=	png-1
C10G11.5	=	pnk-1
Y76A2B.1	=	pod-1
W09B6.1	=	pod-2
F53A3.2	=	polh-1
F22B7.6	=	polk-1
W03A3.2	=	polq-1
W10C8.2	=	pop-1
F52E1.1	=	pos-1
F16A11.3	=	ppfr-1
D2092.2	=	ppfr-2
Y71H2B.3	=	ppfr-3
Y38F2AR.7	=	ppgn-1
C05A2.1	=	pph-1
C29E6.3	=	pph-2
Y75B8A.30	=	pph-4.1
Y49E10.3	=	pph-4.2
Y39B6A.2	=	pph-5
C34C12.3	=	pph-6
F55A12.3	=	ppk-1
Y48G9A.8	=	ppk-2
VF11C1L.1	=	ppk-3
C37C3.6	=	ppn-1
C15F1.4	=	ppp-1
T14G10.1	=	pps-1
F44C4.5	=	ppt-1
W08G11.4	=	pptr-1
C13G3.3	=	pptr-2
C18E3.7	=	ppw-1
Y110A7A.18	=	ppw-2
F52C9.8	=	pqe-1
F40F8.7	=	pqm-1
T05G5.11	=	pqm-96
C09E7.2	=	pqn-10
C09G1.1	=	pqn-11
C14C11.8	=	pqn-13
C18E9.3	=	pqn-14
C24A8.3	=	pqn-15
C24B5.5	=	pqn-16
C34E7.1	=	pqn-18
AC3.4	=	pqn-2
C37A2.2	=	pqn-20
C37A2.5	=	pqn-21
C46G7.4	=	pqn-22
D1007.14	=	pqn-24
D1044.3	=	pqn-25
DY3.5	=	pqn-26
E01G4.4	=	pqn-27
F10F2.9	=	pqn-29
F21C10.8	=	pqn-31
F29C12.1	=	pqn-32
F35B3.5	=	pqn-34
F35D11.2	=	pqn-35
F39D8.1	=	pqn-36
F40F4.8	=	pqn-37
F44B9.7	=	pqn-38
F48F7.4	=	pqn-39
F52D1.3	=	pqn-40
F53A3.4	=	pqn-41
F53G2.4	=	pqn-42
F55A12.9	=	pqn-44
F56F3.1	=	pqn-45
F57B9.9	=	pqn-46
F59B10.1	=	pqn-47
K07D4.8	=	pqn-48
C03A7.4	=	pqn-5
K11D12.2	=	pqn-51
M01E11.4	=	pqn-52
R07B7.3	=	pqn-53
R09B5.5	=	pqn-54
R09E10.7	=	pqn-55
R09F10.7	=	pqn-57
R119.4	=	pqn-59
R11G11.7	=	pqn-60
T03G11.1	=	pqn-62
T06E4.11	=	pqn-63
T13H2.4	=	pqn-65
T16A1.7	=	pqn-66
T16G1.1	=	pqn-67
T16G1.10	=	pqn-68
T19B10.4	=	pqn-70
T23F1.6	=	pqn-71
W01B11.5	=	pqn-72
W01C9.3	=	pqn-73
W02A2.3	=	pqn-74
W03D2.1	=	pqn-75
Y105C5A.3	=	pqn-76
Y105C5A.5	=	pqn-78
Y105C5A.6	=	pqn-79
C05B5.3	=	pqn-8
Y111B2A.14	=	pqn-80
Y39A3CR.7	=	pqn-82
Y39E4B.3	=	pqn-83
Y41C4A.5	=	pqn-84
Y43H11AL.3	=	pqn-85
Y57A10A.18	=	pqn-87
Y71G12B.21	=	pqn-88
Y73B6BR.1	=	pqn-89
Y73F8A.8	=	pqn-90
Y73F8A.9	=	pqn-91
Y75B8A.27	=	pqn-92
ZC15.8	=	pqn-94
ZK1067.7	=	pqn-95
ZK1236.6	=	pqn-96
ZK488.10	=	pqn-97
ZK488.7	=	pqn-98
D2096.2	=	praf-3
F09E5.15	=	prdx-2
R07E5.2	=	prdx-3
Y38C1AA.11	=	prdx-6
D2030.6	=	prg-1
C01G5.2	=	prg-2
F58A4.4	=	pri-1
W02D9.1	=	pri-2
C06E8.3	=	prk-1
F45H7.4	=	prk-2
ZK381.5	=	prkl-1
T19D2.2	=	prl-1
C34E10.5	=	prmt-5
R166.4	=	pro-1
C07E3.2	=	pro-2
Y39B6A.14	=	pro-3
F26H9.1	=	prom-1
F49D11.1	=	prp-17
W07E6.4	=	prp-21
C36B1.5	=	prp-4
C50C3.6	=	prp-8
F22D6.5	=	prpf-4
T20H4.3	=	prs-1
T27F6.5	=	prs-2
C11H1.4	=	prx-1
C47B2.8	=	prx-11
F08B12.2	=	prx-12
F32A5.6	=	prx-13
R07H5.1	=	prx-14
F54F2.8	=	prx-19
ZK809.7	=	prx-2
C15H9.8	=	prx-3
C34C6.6	=	prx-5
F39G3.7	=	prx-6
C37A5.9	=	pry-1
Y113G7B.23	=	psa-1
F39D8.2	=	psa-3
F01G4.1	=	psa-4
B0361.5	=	psd-1
F25B5.7	=	psf-1
F29B9.4	=	psr-1
ZC506.3	=	pssy-1
T27E9.5	=	pssy-2
M03F8.2	=	pst-1
F54E7.1	=	pst-2
Y49E10.22	=	pstk-1
D2089.4	=	ptb-1
ZK675.1	=	ptc-1
F21H12.4	=	ptc-2
Y110A2AL.8	=	ptc-3
F07C3.1	=	ptd-2
F42G9.9	=	ptl-1
C48D5.2	=	ptp-1
F59G1.5	=	ptp-2
C09D8.1	=	ptp-3
B0041.6	=	ptps-1
C24B5.3	=	ptr-1
F55F8.1	=	ptr-10
F56C11.2	=	ptr-11
K07A3.2	=	ptr-12
K07C10.1	=	ptr-13
R09H10.4	=	ptr-14
T07H8.6	=	ptr-15
T21H3.2	=	ptr-16
Y18D10A.7	=	ptr-17
Y38F1A.3	=	ptr-18
Y39A1B.2	=	ptr-19
C32E8.8	=	ptr-2
Y53F4B.28	=	ptr-20
Y65B4BR.3	=	ptr-21
Y80D3A.7	=	ptr-22
ZK270.1	=	ptr-23
F46G10.5	=	ptr-24
C41D7.2	=	ptr-3
C45B2.7	=	ptr-4
C53C11.3	=	ptr-5
C54A12.1	=	ptr-6
F44F4.4	=	ptr-8
F54G8.5	=	ptr-9
Y48G1BL.3	=	puf-10
Y73B6BL.38	=	puf-11
ZK945.3	=	puf-12
Y45F10A.2	=	puf-3
M4.2	=	puf-4
F54C9.8	=	puf-5
F18A11.1	=	puf-6
B0273.2	=	puf-7
C30G12.7	=	puf-8
W06B11.2	=	puf-9
K10D2.2	=	pup-2
F59A3.9	=	pup-3
W06H3.2	=	pus-1
Y39A3CL.6	=	pvf-1
C36E8.3	=	pxd-1
T14G10.2	=	pxf-1
C28H8.6	=	pxl-1
ZK994.3	=	pxn-1
K09C8.5	=	pxn-2
D2023.2	=	pyc-1
C47E12.4	=	pyp-1
D2085.1	=	pyr-1
T05G11.1	=	pzf-1
T03F6.1	=	qdpr-1
T05C12.10	=	qua-1
Y45F10B.10	=	qui-1
R01B10.2	=	R01B10.2
R01B10.3	=	R01B10.3
R01B10.4	=	R01B10.4
R01B10.6	=	R01B10.6
R01E6.2	=	R01E6.2
R01E6.5	=	R01E6.5
R01E6.7	=	R01E6.7
R01H10.4	=	R01H10.4
R01H10.5	=	R01H10.5
R01H10.7	=	R01H10.7
R01H2.1	=	R01H2.1
R01H2.2	=	R01H2.2
R01H2.4	=	R01H2.4
R01H2.7	=	R01H2.7
R01H2.8	=	R01H2.8
R01H5.t1	=	R01H5.t1
R02C2.1	=	R02C2.1
R02C2.6	=	R02C2.6
R02C2.7	=	R02C2.7
R02D3.1	=	R02D3.1
R02D3.3	=	R02D3.3
R02D3.4	=	R02D3.4
R02D3.5	=	R02D3.5
R02D3.7	=	R02D3.7
R02D3.8	=	R02D3.8
R02D5.1	=	R02D5.1
R02D5.3	=	R02D5.3
R02D5.4	=	R02D5.4
R02D5.6	=	R02D5.6
R02D5.7	=	R02D5.7
R02D5.8	=	R02D5.8
R02D5.9	=	R02D5.9
R02E12.4	=	R02E12.4
R02E12.5	=	R02E12.5
R02E12.6	=	R02E12.6
R02E12.t1	=	R02E12.t1
R02E4.1	=	R02E4.1
R02E4.2	=	R02E4.2
R02E4.3	=	R02E4.3
R02F11.1	=	R02F11.1
R02F11.2	=	R02F11.2
R02F11.3	=	R02F11.3
R02F11.4	=	R02F11.4
R02F2.1	=	R02F2.1
R02F2.2	=	R02F2.2
R02F2.4	=	R02F2.4
R02F2.5	=	R02F2.5
R02F2.6	=	R02F2.6
R02F2.7	=	R02F2.7
R02F2.8	=	R02F2.8
R02F2.9	=	R02F2.9
R03A10.1	=	R03A10.1
R03A10.3	=	R03A10.3
R03A10.5	=	R03A10.5
R03C1.1	=	R03C1.1
R03C1.4	=	R03C1.4
R03D7.1	=	R03D7.1
R03D7.2	=	R03D7.2
R03D7.3	=	R03D7.3
R03D7.4	=	R03D7.4
R03D7.5	=	R03D7.5
R03D7.8	=	R03D7.8
R03E1.2	=	R03E1.2
R03E1.4	=	R03E1.4
R03E1.t1	=	R03E1.t1
R03E1.t2	=	R03E1.t2
R03E9.2	=	R03E9.2
R03G5.3	=	R03G5.3
R03G5.5	=	R03G5.5
R03G5.6	=	R03G5.6
R03G5.7	=	R03G5.7
R03G8.1	=	R03G8.1
R03G8.3	=	R03G8.3
R03G8.4	=	R03G8.4
R03G8.6	=	R03G8.6
R03H10.1	=	R03H10.1
R03H10.2	=	R03H10.2
R03H10.4	=	R03H10.4
R03H10.5	=	R03H10.5
R03H10.6	=	R03H10.6
R03H10.7	=	R03H10.7
R03H4.1	=	R03H4.1
R03H4.5	=	R03H4.5
R03H4.6	=	R03H4.6
R03H4.8	=	R03H4.8
R04A9.1	=	R04A9.1
R04A9.2	=	R04A9.2
R04A9.3	=	R04A9.3
R04A9.5	=	R04A9.5
R04A9.6	=	R04A9.6
R04A9.7	=	R04A9.7
R04A9.t1	=	R04A9.t1
R04B3.1	=	R04B3.1
R04B3.2	=	R04B3.2
R04B3.3	=	R04B3.3
R04B3.t1	=	R04B3.t1
R04B3.t2	=	R04B3.t2
R04B5.1	=	R04B5.1
R04B5.10	=	R04B5.10
R04B5.11	=	R04B5.11
R04B5.2	=	R04B5.2
R04B5.5	=	R04B5.5
R04B5.6	=	R04B5.6
R04B5.7	=	R04B5.7
R04D3.2	=	R04D3.2
R04D3.3	=	R04D3.3
R04D3.4	=	R04D3.4
R04D3.t1	=	R04D3.t1
R04D3.t2	=	R04D3.t2
R04D3.t3	=	R04D3.t3
R04D3.t4	=	R04D3.t4
R04D3.t5	=	R04D3.t5
R04E5.2	=	R04E5.2
R04E5.7	=	R04E5.7
R04E5.8	=	R04E5.8
R04E5.9	=	R04E5.9
R04E5.t1	=	R04E5.t1
R04E5.t2	=	R04E5.t2
R04E5.t3	=	R04E5.t3
R04E5.t4	=	R04E5.t4
R04E5.t5	=	R04E5.t5
R04E5.t6	=	R04E5.t6
R04F11.1	=	R04F11.1
R04F11.2	=	R04F11.2
R04F11.3	=	R04F11.3
R04F11.5	=	R04F11.5
R04F11.t1	=	R04F11.t1
R05A10.1	=	R05A10.1
R05A10.10	=	R05A10.10
R05A10.2	=	R05A10.2
R05A10.3	=	R05A10.3
R05A10.4	=	R05A10.4
R05A10.5	=	R05A10.5
R05A10.6	=	R05A10.6
R05A10.7	=	R05A10.7
R05A10.8	=	R05A10.8
R05C11.1	=	R05C11.1
R05C11.2	=	R05C11.2
R05C11.3	=	R05C11.3
R05C11.4	=	R05C11.4
R05D11.4	=	R05D11.4
R05D11.5	=	R05D11.5
R05D11.6	=	R05D11.6
R05D11.7	=	R05D11.7
R05D11.9	=	R05D11.9
R05D3.1	=	R05D3.1
R05D3.12	=	R05D3.12
R05D3.2	=	R05D3.2
R05D3.3	=	R05D3.3
R05D3.5	=	R05D3.5
R05D3.6	=	R05D3.6
R05D3.8	=	R05D3.8
R05D3.9	=	R05D3.9
R05D7.1	=	R05D7.1
R05D7.2	=	R05D7.2
R05D7.3	=	R05D7.3
R05D7.4	=	R05D7.4
R05D7.5	=	R05D7.5
R05D7.6	=	R05D7.6
R05D7.7	=	R05D7.7
R05D8.11	=	R05D8.11
R05D8.7	=	R05D8.7
R05D8.9	=	R05D8.9
R05F9.1	=	R05F9.1
R05F9.11	=	R05F9.11
R05F9.12	=	R05F9.12
R05F9.6	=	R05F9.6
R05F9.7	=	R05F9.7
R05F9.9	=	R05F9.9
R05G6.1	=	R05G6.1
R05G6.10	=	R05G6.10
R05G6.11	=	R05G6.11
R05G6.12	=	R05G6.12
R05G6.4	=	R05G6.4
R05G6.5	=	R05G6.5
R05G6.7	=	R05G6.7
R05G6.9	=	R05G6.9
R05G9.1	=	R05G9.1
R05G9.2	=	R05G9.2
R05G9.3	=	R05G9.3
R05G9R.1	=	R05G9R.1
R05H10.1	=	R05H10.1
R05H10.2	=	R05H10.2
R05H10.3	=	R05H10.3
R05H10.5	=	R05H10.5
R05H10.7	=	R05H10.7
R05H11.1	=	R05H11.1
R05H11.2	=	R05H11.2
R05H5.3	=	R05H5.3
R05H5.4	=	R05H5.4
R05H5.5	=	R05H5.5
R05H5.7	=	R05H5.7
R06A10.1	=	R06A10.1
R06A10.3	=	R06A10.3
R06A10.4	=	R06A10.4
R06A10.5	=	R06A10.5
R06A4.2	=	R06A4.2
R06A4.8	=	R06A4.8
R06A4.9	=	R06A4.9
R06B10.1	=	R06B10.1
R06B10.2	=	R06B10.2
R06B10.5	=	R06B10.5
R06B10.7	=	R06B10.7
R06B9.1	=	R06B9.1
R06B9.2	=	R06B9.2
R06B9.3	=	R06B9.3
R06B9.4	=	R06B9.4
R06B9.5	=	R06B9.5
R06C1.2	=	R06C1.2
R06C1.4	=	R06C1.4
R06C1.5	=	R06C1.5
R06C1.6	=	R06C1.6
R06C7.1	=	R06C7.1
R06C7.2	=	R06C7.2
R06C7.5	=	R06C7.5
R06C7.6	=	R06C7.6
R06C7.9	=	R06C7.9
R06F6.12	=	R06F6.12
R06F6.2	=	R06F6.2
R06F6.6	=	R06F6.6
R06F6.7	=	R06F6.7
R06F6.8	=	R06F6.8
R07A4.2	=	R07A4.2
R07A4.3	=	R07A4.3
R07A4.4	=	R07A4.4
R07B1.11	=	R07B1.11
R07B1.3	=	R07B1.3
R07B1.5	=	R07B1.5
R07B1.6	=	R07B1.6
R07B1.7	=	R07B1.7
R07B1.8	=	R07B1.8
R07B1.9	=	R07B1.9
R07B5.1	=	R07B5.1
R07B5.10	=	R07B5.10
R07B5.2	=	R07B5.2
R07B5.8	=	R07B5.8
R07B5.9	=	R07B5.9
R07B7.10	=	R07B7.10
R07B7.12	=	R07B7.12
R07B7.2	=	R07B7.2
R07B7.4	=	R07B7.4
R07B7.5	=	R07B7.5
R07B7.6	=	R07B7.6
R07B7.7	=	R07B7.7
R07B7.8	=	R07B7.8
R07B7.9	=	R07B7.9
R07C12.1	=	R07C12.1
R07C12.2	=	R07C12.2
R07C12.3	=	R07C12.3
R07C12.4	=	R07C12.4
R07C3.10	=	R07C3.10
R07C3.11	=	R07C3.11
R07C3.13	=	R07C3.13
R07C3.14	=	R07C3.14
R07C3.15	=	R07C3.15
R07C3.2	=	R07C3.2
R07C3.3	=	R07C3.3
R07C3.4	=	R07C3.4
R07C3.5	=	R07C3.5
R07C3.6	=	R07C3.6
R07C3.7	=	R07C3.7
R07C3.8	=	R07C3.8
R07C3.9	=	R07C3.9
R07D5.2	=	R07D5.2
R07E3.1	=	R07E3.1
R07E3.2	=	R07E3.2
R07E3.4	=	R07E3.4
R07E3.6	=	R07E3.6
R07E3.7	=	R07E3.7
R07E4.1	=	R07E4.1
R07E4.3	=	R07E4.3
R07E4.5	=	R07E4.5
R07E5.1	=	R07E5.1
R07E5.11	=	R07E5.11
R07E5.13	=	R07E5.13
R07E5.15	=	R07E5.15
R07E5.16	=	R07E5.16
R07E5.17	=	R07E5.17
R07E5.3	=	R07E5.3
R07E5.4	=	R07E5.4
R07E5.5	=	R07E5.5
R07E5.6	=	R07E5.6
R07E5.7	=	R07E5.7
R07G3.5	=	R07G3.5
R07G3.6	=	R07G3.6
R07G3.7	=	R07G3.7
R07G3.8	=	R07G3.8
R07H5.10	=	R07H5.10
R07H5.11	=	R07H5.11
R07H5.3	=	R07H5.3
R07H5.8	=	R07H5.8
R07H5.9	=	R07H5.9
R08A2.1	=	R08A2.1
R08A2.2	=	R08A2.2
R08A2.3	=	R08A2.3
R08A2.5	=	R08A2.5
R08A2.6	=	R08A2.6
R08A2.7	=	R08A2.7
R08A2.8	=	R08A2.8
R08B4.3	=	R08B4.3
R08B4.4	=	R08B4.4
R08B4.5	=	R08B4.5
R08C7.1	=	R08C7.1
R08C7.11	=	R08C7.11
R08C7.12	=	R08C7.12
R08C7.2	=	R08C7.2
R08C7.4	=	R08C7.4
R08C7.5	=	R08C7.5
R08C7.8	=	R08C7.8
R08D7.1	=	R08D7.1
R08D7.2	=	R08D7.2
R08D7.4	=	R08D7.4
R08D7.5	=	R08D7.5
R08D7.7	=	R08D7.7
R08E3.1	=	R08E3.1
R08E3.2	=	R08E3.2
R08E3.3	=	R08E3.3
R08E3.4	=	R08E3.4
R08E5.1	=	R08E5.1
R08E5.2	=	R08E5.2
R08E5.3	=	R08E5.3
R08E5.4	=	R08E5.4
R08F11.1	=	R08F11.1
R08F11.4	=	R08F11.4
R08F11.7	=	R08F11.7
R08H2.10	=	R08H2.10
R08H2.15	=	R08H2.15
R08H2.16	=	R08H2.16
R08H2.8	=	R08H2.8
R09A1.2	=	R09A1.2
R09A1.3	=	R09A1.3
R09A1.5	=	R09A1.5
R09A8.1	=	R09A8.1
R09A8.2	=	R09A8.2
R09A8.5	=	R09A8.5
R09B3.2	=	R09B3.2
R09B3.3	=	R09B3.3
R09B3.6	=	R09B3.6
R09B3.7	=	R09B3.7
R09B5.11	=	R09B5.11
R09B5.12	=	R09B5.12
R09D1.1	=	R09D1.1
R09D1.10	=	R09D1.10
R09D1.11	=	R09D1.11
R09D1.12	=	R09D1.12
R09D1.13	=	R09D1.13
R09D1.14	=	R09D1.14
R09D1.2	=	R09D1.2
R09D1.3	=	R09D1.3
R09D1.4	=	R09D1.4
R09D1.5	=	R09D1.5
R09D1.6	=	R09D1.6
R09D1.7	=	R09D1.7
R09D1.8	=	R09D1.8
R09D1.9	=	R09D1.9
R09E10.1	=	R09E10.1
R09E10.10	=	R09E10.10
R09E10.2	=	R09E10.2
R09E10.3	=	R09E10.3
R09E10.4	=	R09E10.4
R09E10.5	=	R09E10.5
R09E10.6	=	R09E10.6
R09E10.8	=	R09E10.8
R09E10.9	=	R09E10.9
R09E10.t1	=	R09E10.t1
R09E12.3	=	R09E12.3
R09E12.5	=	R09E12.5
R09E12.6	=	R09E12.6
R09E12.9	=	R09E12.9
R09F10.1	=	R09F10.1
R09F10.3	=	R09F10.3
R09F10.5	=	R09F10.5
R09F10.8	=	R09F10.8
R09H10.1	=	R09H10.1
R09H10.2	=	R09H10.2
R09H10.3	=	R09H10.3
R09H10.5	=	R09H10.5
R09H10.6	=	R09H10.6
R09H10.7	=	R09H10.7
R09H10.8	=	R09H10.8
R09H3.1	=	R09H3.1
R09H3.3	=	R09H3.3
R102.1	=	R102.1
R102.10	=	R102.10
R102.2	=	R102.2
R102.3	=	R102.3
R102.4	=	R102.4
R102.5	=	R102.5
R102.6	=	R102.6
R102.7	=	R102.7
R102.8	=	R102.8
R105.1	=	R105.1
R106.1	=	R106.1
R106.2	=	R106.2
R107.2	=	R107.2
R107.5	=	R107.5
R10A10.1	=	R10A10.1
R10D12.1	=	R10D12.1
R10D12.10	=	R10D12.10
R10D12.12	=	R10D12.12
R10D12.13	=	R10D12.13
R10D12.14	=	R10D12.14
R10D12.15	=	R10D12.15
R10D12.6	=	R10D12.6
R10D12.7	=	R10D12.7
R10D12.8	=	R10D12.8
R10D12.9	=	R10D12.9
R10E11.3	=	R10E11.3
R10E11.5	=	R10E11.5
R10E11.6	=	R10E11.6
R10E11.9	=	R10E11.9
R10E12.2	=	R10E12.2
R10E4.1	=	R10E4.1
R10E4.11	=	R10E4.11
R10E4.3	=	R10E4.3
R10E4.6	=	R10E4.6
R10E4.7	=	R10E4.7
R10E4.9	=	R10E4.9
R10E8.1	=	R10E8.1
R10E8.2	=	R10E8.2
R10E8.3	=	R10E8.3
R10E8.4	=	R10E8.4
R10E8.5	=	R10E8.5
R10E8.6	=	R10E8.6
R10E8.7	=	R10E8.7
R10E8.8	=	R10E8.8
R10E9.2	=	R10E9.2
R10E9.3	=	R10E9.3
R10F2.4	=	R10F2.4
R10F2.5	=	R10F2.5
R10F2.6	=	R10F2.6
R10H1.1	=	R10H1.1
R10H10.3	=	R10H10.3
R10H10.4	=	R10H10.4
R10H10.6	=	R10H10.6
R10H10.7	=	R10H10.7
R11.1	=	R11.1
R11.2	=	R11.2
R11.3	=	R11.3
R11.4	=	R11.4
R11.t1	=	R11.t1
R11.t2	=	R11.t2
R11.t3	=	R11.t3
R11.t4	=	R11.t4
R119.1	=	R119.1
R119.2	=	R119.2
R119.3	=	R119.3
R119.5	=	R119.5
R11A5.3	=	R11A5.3
R11A5.4	=	R11A5.4
R11A5.6	=	R11A5.6
R11A5.7	=	R11A5.7
R11A8.1	=	R11A8.1
R11A8.2	=	R11A8.2
R11A8.5	=	R11A8.5
R11A8.7	=	R11A8.7
R11A8.8	=	R11A8.8
R11B5.t1	=	R11B5.t1
R11B5.t2	=	R11B5.t2
R11B5.t3	=	R11B5.t3
R11D1.1	=	R11D1.1
R11D1.10	=	R11D1.10
R11D1.12	=	R11D1.12
R11D1.13	=	R11D1.13
R11D1.2	=	R11D1.2
R11D1.3	=	R11D1.3
R11D1.4	=	R11D1.4
R11D1.7	=	R11D1.7
R11D1.9	=	R11D1.9
R11E3.1	=	R11E3.1
R11E3.2	=	R11E3.2
R11F4.1	=	R11F4.1
R11F4.2	=	R11F4.2
R11F4.3	=	R11F4.3
R11G1.1	=	R11G1.1
R11G1.2	=	R11G1.2
R11G1.6	=	R11G1.6
R11G1.7	=	R11G1.7
R11G10.2	=	R11G10.2
R11G10.3	=	R11G10.3
R11G10.4	=	R11G10.4
R11G10.t1	=	R11G10.t1
R11G10.t2	=	R11G10.t2
R11G11.14	=	R11G11.14
R11G11.3	=	R11G11.3
R11G11.6	=	R11G11.6
R11H6.2	=	R11H6.2
R11H6.4	=	R11H6.4
R11H6.5	=	R11H6.5
R11H6.6	=	R11H6.6
R11H6.7	=	R11H6.7
R12A1.3	=	R12A1.3
R12B2.2	=	R12B2.2
R12B2.3	=	R12B2.3
R12B2.6	=	R12B2.6
R12B2.7	=	R12B2.7
R12B2.8	=	R12B2.8
R12C12.1	=	R12C12.1
R12C12.10	=	R12C12.10
R12C12.3	=	R12C12.3
R12C12.4	=	R12C12.4
R12C12.5	=	R12C12.5
R12C12.6	=	R12C12.6
R12C12.7	=	R12C12.7
R12C12.8	=	R12C12.8
R12C12.9	=	R12C12.9
R12E2.1	=	R12E2.1
R12E2.11	=	R12E2.11
R12E2.12	=	R12E2.12
R12E2.13	=	R12E2.13
R12E2.14	=	R12E2.14
R12E2.15	=	R12E2.15
R12E2.17	=	R12E2.17
R12E2.2	=	R12E2.2
R12E2.6	=	R12E2.6
R12E2.7	=	R12E2.7
R12E2.8	=	R12E2.8
R12G8.1	=	R12G8.1
R12G8.t1	=	R12G8.t1
R12G8.t2	=	R12G8.t2
R12H7.4	=	R12H7.4
R13.2	=	R13.2
R13.3	=	R13.3
R13.4	=	R13.4
R13.5	=	R13.5
R13A1.1	=	R13A1.1
R13A1.10	=	R13A1.10
R13A1.3	=	R13A1.3
R13A1.5	=	R13A1.5
R13A1.7	=	R13A1.7
R13A1.9	=	R13A1.9
R13A5.10	=	R13A5.10
R13A5.11	=	R13A5.11
R13A5.7	=	R13A5.7
R13A5.9	=	R13A5.9
R13D11.1	=	R13D11.1
R13D11.10	=	R13D11.10
R13D11.3	=	R13D11.3
R13D11.4	=	R13D11.4
R13D7.2	=	R13D7.2
R13D7.5	=	R13D7.5
R13F6.10	=	R13F6.10
R13F6.5	=	R13F6.5
R13G10.4	=	R13G10.4
R13H4.2	=	R13H4.2
R13H4.3	=	R13H4.3
R13H4.5	=	R13H4.5
R13H4.6	=	R13H4.6
R13H4.7	=	R13H4.7
R13H4.8	=	R13H4.8
R13H7.2	=	R13H7.2
R13H7.3	=	R13H7.3
R13H9.5	=	R13H9.5
R13H9.6	=	R13H9.6
R144.10	=	R144.10
R144.11	=	R144.11
R144.12	=	R144.12
R144.13	=	R144.13
R144.2	=	R144.2
R144.3	=	R144.3
R144.5	=	R144.5
R144.6	=	R144.6
R148.2	=	R148.2
R148.3	=	R148.3
R148.4	=	R148.4
R148.5	=	R148.5
R148.7	=	R148.7
R148.t1	=	R148.t1
R148.t2	=	R148.t2
R148.t3	=	R148.t3
R148.t4	=	R148.t4
R151.1	=	R151.1
R151.10	=	R151.10
R151.11	=	R151.11
R151.12	=	R151.12
R151.13	=	R151.13
R151.2	=	R151.2
R151.4	=	R151.4
R151.6	=	R151.6
R151.7	=	R151.7
R151.8	=	R151.8
R155.1	=	R155.1
R155.2	=	R155.2
R155.3	=	R155.3
R155.4	=	R155.4
R160.2	=	R160.2
R160.3	=	R160.3
R160.4	=	R160.4
R160.5	=	R160.5
R160.6	=	R160.6
R166.2	=	R166.2
R166.3	=	R166.3
R166.6	=	R166.6
R166.7	=	R166.7
R17.2	=	R17.2
R17.3	=	R17.3
R173.3	=	R173.3
R186.1	=	R186.1
R186.3	=	R186.3
R186.6	=	R186.6
R186.7	=	R186.7
R186.8	=	R186.8
R193.1	=	R193.1
R193.2	=	R193.2
R193.3	=	R193.3
R31.2	=	R31.2
R52.2	=	R52.2
R52.4	=	R52.4
R52.5	=	R52.5
R52.6	=	R52.6
R53.1	=	R53.1
R53.2	=	R53.2
R53.4	=	R53.4
R53.5	=	R53.5
R53.6	=	R53.6
R53.7	=	R53.7
R53.8	=	R53.8
R57.1	=	R57.1
R57.2	=	R57.2
R74.2	=	R74.2
R74.6	=	R74.6
R74.7	=	R74.7
R74.8	=	R74.8
R90.1	=	R90.1
C39F7.4	=	rab-1
T23H2.5	=	rab-10
F53G12.1	=	rab-11.1
W04G5.2	=	rab-11.2
K09A9.2	=	rab-14
Y92C3B.3	=	rab-18
Y62E10A.9	=	rab-19
T01B7.3	=	rab-21
Y11D7A.4	=	rab-28
C18A3.6	=	rab-3
Y45F3A.2	=	rab-30
F43D9.2	=	rab-33
Y47D3A.25	=	rab-35
W01H2.3	=	rab-37
D2013.1	=	rab-39
F26H9.6	=	rab-5
F59B2.7	=	rab-6.1
T25G12.4	=	rab-6.2
W03C9.3	=	rab-7
D1037.4	=	rab-8
F01F1.4	=	rabn-5
Y42H9AR.3	=	rabs-5
Y39A1A.5	=	rabx-5
K03D3.10	=	rac-2
K03D3.13	=	rac-3
K04D7.1	=	rack-1
ZK20.3	=	rad-23
C27B7.4	=	rad-26
T04H1.4	=	rad-50
Y43C5A.6	=	rad-51
W06D4.6	=	rad-54
T24F1.1	=	raga-1
Y53G8AR.3	=	ral-1
F38A3.2	=	ram-2
T24C2.1	=	ram-5
K01G5.4	=	ran-1
C29E4.3	=	ran-2
C26D10.1	=	ran-3
R05D11.3	=	ran-4
R12C12.2	=	ran-5
C27B7.8	=	rap-1
C25D7.7	=	rap-2
C08F8.7	=	rap-3
C44C11.1	=	ras-1
F17C8.4	=	ras-2
K07A1.11	=	rba-1
F54E4.1	=	rbc-1
Y54F10AM.10	=	rbc-2
T23F6.4	=	rbd-1
F37A4.7	=	rbf-1
F20D1.6	=	rbg-1
T22C1.10	=	rbg-2
B0393.2	=	rbg-3
ZK593.4	=	rbr-2
ZK287.5	=	rbx-1
R10A10.2	=	rbx-2
F54E7.7	=	rcn-1
E03A3.2	=	rcq-5
K08H10.7	=	rde-1
F21C3.4	=	rde-2
T20G5.11	=	rde-4
F53F4.6	=	rdy-2
W02A2.6	=	rec-8
T01E8.2	=	ref-1
C47C12.3	=	ref-2
Y39B6A.38	=	reps-1
F46C5.8	=	rer-1
W06A7.3	=	ret-1
F44E2.2	=	retr-1
ZK675.2	=	rev-1
C54G10.2	=	rfc-1
F58F6.4	=	rfc-2
C39E9.13	=	rfc-3
F31E3.3	=	rfc-4
F11H8.1	=	rfl-1
R05D3.4	=	rfp-1
C30A5.2	=	rfs-1
W02B12.8	=	rga-1
Y53C10A.4	=	rga-2
K09H11.3	=	rga-3
Y75B7AL.4	=	rga-4
F25B3.3	=	rgef-1
F28B4.2	=	rgl-1
C38C10.5	=	rgr-1
C05B5.7	=	rgs-1
F45B8.2	=	rgs-10
F45B8.1	=	rgs-11
F16H9.1	=	rgs-2
C29H12.3	=	rgs-3
Y38E10A.21	=	rgs-4
B0336.4	=	rgs-5
C41G11.3	=	rgs-6
F56B6.2	=	rgs-7
F52D2.2	=	rgs-8.1
Y59E1A.2	=	rgs-8.2
ZC53.7	=	rgs-9
T07D4.3	=	rha-1
C06E1.10	=	rha-2
F54C8.5	=	rheb-1
F13E6.6	=	rhgf-1
T08H4.1	=	rhgf-2
F46H6.1	=	rhi-1
Y51H4A.3	=	rho-1
F08F3.3	=	rhr-1
B0240.1	=	rhr-2
W07A12.7	=	rhy-1
F12F6.3	=	rib-1
K01G5.6	=	rib-2
C32E8.7	=	ric-19
T14A8.1	=	ric-3
Y22F5A.3	=	ric-4
Y69A2AR.2	=	ric-8
K09E2.4	=	rig-1
C53B7.1	=	rig-3
Y42H9B.2	=	rig-4
C36F7.4	=	rig-5
C33F10.5	=	rig-6
C53A5.1	=	ril-1
C14C10.3	=	ril-2
Y37E3.7	=	rla-1
Y62E10A.1	=	rla-2
T23G11.5	=	rlbp-1
M142.6	=	rle-1
T05G5.7	=	rmd-1
C27H6.4	=	rmd-2
B0491.3	=	rmd-3
F36H12.11	=	rmd-4
T23B3.3	=	rmd-5
R13H9.1	=	rmd-6
W06H8.1	=	rme-1
T11F8.3	=	rme-2
F46F6.1	=	rme-4
F49E7.1	=	rme-6
F18C12.2	=	rme-8
C06A5.9	=	rnf-1
C16C10.5	=	rnf-121
C16C10.7	=	rnf-5
F59A6.6	=	rnh-1.0
ZK1290.6	=	rnh-1.1
ZK938.7	=	rnh-1.2
C04F12.9	=	rnh-1.3
T13H5.7	=	rnh-2
ZK863.7	=	rnp-1
K08D10.4	=	rnp-2
K08D10.3	=	rnp-3
R07E5.14	=	rnp-4
K02F3.11	=	rnp-5
Y47G6A.20	=	rnp-6
K04G7.10	=	rnp-7
R119.7	=	rnp-8
T23G5.1	=	rnr-1
C03C10.3	=	rnr-2
B0414.2	=	rnt-1
F55G1.4	=	rod-1
F54D12.6	=	rog-1
Y57A10A.11	=	rol-1
C16D9.2	=	rol-3
T01B7.7	=	rol-6
ZK1290.3	=	rol-8
F26F4.3	=	rom-1
C48B4.2	=	rom-2
Y116A8C.14	=	rom-3
Y116A8C.16	=	rom-4
Y54E10A.14	=	rom-5
C12D8.11	=	rop-1
F25H2.10	=	rpa-0
F18A1.5	=	rpa-1
M04F3.1	=	rpa-2
Y37E3.3	=	rpb-10
W01G7.3	=	rpb-11
F23B2.13	=	rpb-12
C26E6.4	=	rpb-2
C36B1.3	=	rpb-3
F43E2.2	=	rpb-4
H27M09.2	=	rpb-5
C06A1.5	=	rpb-6
Y54E10BR.6	=	rpb-7
F26F4.11	=	rpb-8
Y97E10AR.5	=	rpb-9
C42D4.8	=	rpc-1
Y71F9AL.13	=	rpl-1
F10B5.1	=	rpl-10
T22F3.4	=	rpl-11.1
F07D10.1	=	rpl-11.2
JC8.3	=	rpl-12
C32E8.2	=	rpl-13
C04F12.4	=	rpl-14
K11H12.2	=	rpl-15
M01F1.2	=	rpl-16
Y48G8AL.8	=	rpl-17
Y45F10D.12	=	rpl-18
C09D4.5	=	rpl-19
B0250.1	=	rpl-2
E04A4.8	=	rpl-20
C14B9.7	=	rpl-21
C27A2.2	=	rpl-22
B0336.10	=	rpl-23
D1007.12	=	rpl-24.1
C03D6.8	=	rpl-24.2
F55D10.2	=	rpl-25.1
F52B5.6	=	rpl-25.2
F28C6.7	=	rpl-26
C53H9.1	=	rpl-27
R11D1.8	=	rpl-28
B0513.3	=	rpl-29
F13B10.2	=	rpl-3
Y106G6H.3	=	rpl-30
W09C5.6	=	rpl-31
T24B8.1	=	rpl-32
F10E7.7	=	rpl-33
C42C1.14	=	rpl-34
ZK652.4	=	rpl-35
F37C12.4	=	rpl-36
C54C6.1	=	rpl-37
C06B8.8	=	rpl-38
C26F1.9	=	rpl-39
B0041.4	=	rpl-4
C09H10.2	=	rpl-41
C09H10.1	=	rpl-42
Y48B6A.2	=	rpl-43
F54C9.5	=	rpl-5
R151.3	=	rpl-6
F53G12.10	=	rpl-7
Y24D9A.4	=	rpl-7A
R13A5.8	=	rpl-9
C01B7.6	=	rpm-1
T22D1.9	=	rpn-1
B0205.3	=	rpn-10
K07D4.3	=	rpn-11
ZK20.5	=	rpn-12
C23G10.4	=	rpn-2
C30C11.2	=	rpn-3
F10G7.8	=	rpn-5
F57B9.10	=	rpn-6
F49C12.8	=	rpn-7
R12E2.3	=	rpn-8
T06D8.8	=	rpn-9
Y48G10A.7	=	rpr-1
B0393.1	=	rps-0
F56F3.5	=	rps-1
D1007.6	=	rps-10
F40F11.1	=	rps-11
F54E7.2	=	rps-12
C16A3.9	=	rps-13
F37C12.9	=	rps-14
F36A2.6	=	rps-15
T01C3.6	=	rps-16
T08B2.10	=	rps-17
Y57G11C.16	=	rps-18
T05F1.3	=	rps-19
C49H3.11	=	rps-2
Y105E8A.16	=	rps-20
F37C12.11	=	rps-21
F53A3.3	=	rps-22
F28D1.7	=	rps-23
T07A9.11	=	rps-24
K02B2.5	=	rps-25
F39B2.6	=	rps-26
F56E10.4	=	rps-27
Y41D4B.5	=	rps-28
B0412.4	=	rps-29
C23G10.3	=	rps-3
C26F1.4	=	rps-30
Y43B11AR.4	=	rps-4
T05E11.1	=	rps-5
Y71A12B.1	=	rps-6
ZC434.2	=	rps-7
F42C5.8	=	rps-8
F40F8.10	=	rps-9
C52E4.4	=	rpt-1
F29G9.5	=	rpt-2
F23F12.6	=	rpt-3
F23F1.8	=	rpt-4
F56H1.4	=	rpt-5
Y49E10.1	=	rpt-6
C18H9.7	=	rpy-1
F47A4.3	=	rrc-1
F26A3.8	=	rrf-1
M01G12.12	=	rrf-2
F10B5.7	=	rrf-3
F31C3.7	=	rrn-1.1
F31C3.8	=	rrn-1.2
F31C3.11	=	rrn-2.1
F31C3.9	=	rrn-3.1
F31C3.10	=	rrn-3.56
F26F4.10	=	rrt-1
C29H12.1	=	rrt-2
C25A1.9	=	rsa-1
Y48A6B.11	=	rsa-2
F52G2.2	=	rsd-2
C34E11.1	=	rsd-3
F16D3.2	=	rsd-6
T01H8.1	=	rskn-1
C54G4.1	=	rskn-2
Y47D3A.16	=	rsks-1
W02B12.3	=	rsp-1
W02B12.2	=	rsp-2
Y111B2A.18	=	rsp-3
EEED8.7	=	rsp-4
T28D9.2	=	rsp-5
C33H5.12	=	rsp-6
D2089.1	=	rsp-7
C18D11.4	=	rsp-8
F28D9.1	=	rsr-1
Y57A10A.19	=	rsr-2
C04C11.t1	=	rte-1
Y53C10A.t2	=	rte-2
F27D9.t1	=	rte-3
ZK622.t2	=	rte-4
F02D10.t1	=	rte-5
K06G5.t1	=	rtw-5
Y40C5A.t1	=	rtw-6
C27H6.2	=	ruvb-1
T22D1.10	=	ruvb-2
F15A2.6	=	sad-1
K12B6.1	=	sago-1
F56A6.1	=	sago-2
C49F5.1	=	sams-1
ZC328.4	=	san-1
F41H10.11	=	sand-1
H20J04.8	=	sap-1
C08B11.5	=	sap-49
F10E9.8	=	sas-4
F35B12.5	=	sas-5
Y45F10D.9	=	sas-6
R11G1.4	=	sax-1
F21H11.2	=	sax-2
ZK377.2	=	sax-3
C18F3.2	=	sax-7
Y47D3B.7	=	sbp-1
T03D8.3	=	sbt-1
K11D9.2	=	sca-1
F10G7.4	=	scc-1
F18E2.3	=	scc-3
H20J18.1	=	scd-1
T10H9.2	=	scd-2
F49E11.9	=	scl-1
F49E11.5	=	scl-10
F49E11.6	=	scl-11
H10D18.2	=	scl-12
H10D18.4	=	scl-13
F09E8.5	=	scl-14
F02E11.5	=	scl-15
F35E12.1	=	scl-16
Y51H7C.2	=	scl-17
T12A7.3	=	scl-18
ZK384.1	=	scl-19
F49E11.10	=	scl-2
ZK384.2	=	scl-20
Y43F8B.5	=	scl-21
T05A10.5	=	scl-22
B0545.3	=	scl-23
F08E10.7	=	scl-24
T19C9.5	=	scl-25
C50E3.10	=	scl-26
ZK6.3	=	scl-27
F49E11.11	=	scl-3
C39E9.1	=	scl-4
C39E9.2	=	scl-5
C39E9.4	=	scl-6
C39E9.5	=	scl-7
C39E9.6	=	scl-8
F49E11.4	=	scl-9
M01D7.2	=	scm-1
D2013.8	=	scp-1
B0379.4	=	scpl-1
F45E12.1	=	scpl-2
Y47D9A.2	=	scpl-3
T21C9.12	=	scpl-4
T22H2.5	=	scrm-1
ZK1053.5	=	scrm-2
C04E12.7	=	scrm-3
F11A6.2	=	scrm-4
K08D10.8	=	scrm-5
F46A8.10	=	scrm-6
Y50E8A.9	=	scrm-7
K08D10.7	=	scrm-8
C55C2.1	=	scrt-1
F52E10.1	=	sdc-1
C35C5.1	=	sdc-2
C25D7.3	=	sdc-3
Y44A6D.4	=	sdf-9
C03G5.1	=	sdha-1
C34B2.7	=	sdha-2
F42A8.2	=	sdhb-1
F33A8.5	=	sdhd-1
F57C7.3	=	sdn-1
F45E1.7	=	sdpn-1
B0303.8	=	sdz-1
F08D12.9	=	sdz-10
F12E12.7	=	sdz-11
F12E12.5	=	sdz-12
F13E9.6	=	sdz-13
F14B6.1	=	sdz-14
F23F12.4	=	sdz-15
F31E9.4	=	sdz-16
F45C12.11	=	sdz-18
F45E6.6	=	sdz-19
C08A9.7	=	sdz-2
F53A2.2	=	sdz-20
F54E7.5	=	sdz-21
F56F4.1	=	sdz-22
F58G4.4	=	sdz-23
K07E8.3	=	sdz-24
M116.4	=	sdz-25
R06A4.6	=	sdz-26
R07H5.4	=	sdz-27
R52.1	=	sdz-28
R52.10	=	sdz-29
C29F5.2	=	sdz-3
T04D3.2	=	sdz-30
T11A5.5	=	sdz-31
Y49F6B.5	=	sdz-32
Y56A3A.14	=	sdz-33
Y73C8C.7	=	sdz-34
ZC239.12	=	sdz-35
ZK1251.7	=	sdz-36
ZK673.10	=	sdz-37
ZK892.7	=	sdz-38
C32B5.16	=	sdz-4
C41H7.8	=	sdz-5
C43D7.5	=	sdz-6
C49D10.11	=	sdz-7
C55A6.5	=	sdz-8
F08D12.10	=	sdz-9
F19B10.9	=	sea-1
K10G6.3	=	sea-2
C33H5.9	=	sec-10
C28G1.3	=	sec-15
Y113G7A.3	=	sec-23
F12F6.6	=	sec-24.1
ZC518.2	=	sec-24.2
F52E4.7	=	sec-3
T23G7.4	=	sec-5
F09E5.5	=	sec-6
Y106G6H.7	=	sec-8
D1054.13	=	secs-1
W05H7.3	=	sedl-1
R03G5.2	=	sek-1
F45D3.5	=	sel-1
F55B12.3	=	sel-10
F35H12.3	=	sel-12
T04A8.10	=	sel-13
F10F2.1	=	sel-2
F35G12.3	=	sel-5
K04G11.2	=	sel-7
C32A3.1	=	sel-8
W02D7.7	=	sel-9
C47B2.7	=	selb-1
Y45F10A.4	=	seld-1
F15C11.1	=	sem-4
C14F5.5	=	sem-5
Y47G6A.12	=	sep-1
F59C12.2	=	ser-1
C02D4.2	=	ser-2
K02F2.6	=	ser-3
Y22D7AR.13	=	ser-4
F16D3.7	=	ser-5
C09B7.1	=	ser-7
T26A5.7	=	set-1
F33H2.7	=	set-10
F34D6.4	=	set-11
K09F5.5	=	set-12
K12H6.11	=	set-13
R06F6.4	=	set-14
R11E3.4	=	set-15
T12D8.1	=	set-16
T21B10.5	=	set-17
T22A3.4	=	set-18
W01C8.3	=	set-19
C26E6.9	=	set-2
W01C8.4	=	set-20
Y24D9A.2	=	set-21
Y32F6A.1	=	set-22
Y41D4B.12	=	set-23
Y43F11A.5	=	set-24
Y43F4B.3	=	set-25
Y51H4A.12	=	set-26
Y71H2AM.8	=	set-27
Y73B3B.2	=	set-28
Y92H12BR.6	=	set-29
C07A9.7	=	set-3
ZC8.3	=	set-30
C15H11.5	=	set-31
C41G7.4	=	set-32
Y108F1.3	=	set-33
C32D5.5	=	set-4
C47E8.8	=	set-5
C49F5.2	=	set-6
F02D10.7	=	set-8
F15E6.1	=	set-9
Y73B6BL.5	=	seu-1
F44A6.2	=	sex-1
Y116A8C.32	=	sfa-1
H06I04.2	=	sft-1
C54H2.5	=	sft-4
AH6.2	=	sfxn-1.1
F37H8.4	=	sfxn-1.2
Y6E2A.9	=	sfxn-1.3
C47D12.3	=	sfxn-1.4
T04F8.1	=	sfxn-1.5
C14F5.4	=	sfxn-2
C41C4.10	=	sfxn-5
H22K11.4	=	sgca-1
K01A2.1	=	sgcb-1
W10G6.2	=	sgk-1
F07H5.2	=	sgn-1
C33H5.15	=	sgo-1
R05F9.10	=	sgt-1
F54A5.3	=	shc-1
T27F7.2	=	shc-2
C33B4.3	=	shn-1
R186.5	=	shw-3
Y37E11AR.2	=	siah-1
C04F5.1	=	sid-1
ZK520.2	=	sid-2
F39H2.2	=	sig-7
F02E9.4	=	sin-3
Y57A10A.20	=	sinh-1
F43D9.4	=	sip-1
R11A8.4	=	sir-2.1
F46G10.7	=	sir-2.2
F46G10.3	=	sir-2.3
C06A5.11	=	sir-2.4
T19E7.2	=	skn-1
W02H5.7	=	sknr-1
T27F2.1	=	skp-1
F48E8.7	=	skpt-1
F46A9.5	=	skr-1
Y105C5B.13	=	skr-10
F13A7.9	=	skr-11
C52D10.6	=	skr-12
C52D10.8	=	skr-13
Y47D7A.8	=	skr-14
F54D10.1	=	skr-15
C42D4.6	=	skr-16
C06A8.4	=	skr-17
F56B3.12	=	skr-18
R12H7.3	=	skr-19
F46A9.4	=	skr-2
R12H7.5	=	skr-20
K08H2.1	=	skr-21
F44G3.6	=	skr-3
Y60A3A.18	=	skr-4
F47H4.10	=	skr-5
Y37H2C.2	=	skr-6
Y47D7A.1	=	skr-7
C52D10.9	=	skr-8
C52D10.7	=	skr-9
M02A10.3	=	sli-1
Y51A2D.19	=	slo-1
F08B12.3	=	slo-2
ZK1248.18	=	sls-2.1
F23B2.14	=	sls-2.10
F23B2.15	=	sls-2.11
F36H12.19	=	sls-2.12
R13H9.7	=	sls-2.13
W09D6.7	=	sls-2.14
W09D6.8	=	sls-2.15
B0280.15	=	sls-2.16
ZK354.12	=	sls-2.17
B0280.16	=	sls-2.18
F36H12.20	=	sls-2.19
C17C3.16	=	sls-2.2
C17C3.17	=	sls-2.3
R12E2.16	=	sls-2.4
B0280.14	=	sls-2.5
W06D4.7	=	sls-2.6
W06D4.8	=	sls-2.7
Y75B8A.38	=	sls-2.8
M01E5.7	=	sls-2.9
F40E10.4	=	slt-1
R31.1	=	sma-1
ZK370.2	=	sma-2
R13F6.9	=	sma-3
R12B2.1	=	sma-4
W06B3.2	=	sma-5
C32D5.2	=	sma-6
T05A10.1	=	sma-9
Y47D3A.26	=	smc-3
F35G12.8	=	smc-4
F47G4.7	=	smd-1
K11G12.4	=	smf-1
K11G12.3	=	smf-2
Y69A2AR.4	=	smf-3
C48B6.6	=	smg-1
Y48G8AL.6	=	smg-2
Y73B6BL.18	=	smg-3
F46B6.3	=	smg-4
W02D3.8	=	smg-5
Y54F10AL.2	=	smg-6
Y73B6A.4	=	smg-7
F20G4.1	=	smgl-1
Y37E11AM.1	=	smgl-2
Y39A3CR.1	=	smi-1
F41E6.4	=	smk-1
C41G7.1	=	smn-1
K12C11.2	=	smo-1
Y54E5B.1	=	smp-1
D1037.2	=	smp-2
Y71D11A.2	=	smr-1
H21P03.3	=	sms-1
F53H8.4	=	sms-2
Y22D7AL.8	=	sms-3
CC4.3	=	smu-1
Y49F6B.4	=	smu-2
C33A12.22	=	smy-1
Y45F10B.20	=	smy-10
Y57G11C.55	=	smy-11
Y57G11C.53	=	smy-12
C33A12.21	=	smy-2
D1086.14	=	smy-3
D1086.16	=	smy-4
D1086.15	=	smy-5
D1086.13	=	smy-6
Y73B6BL.46	=	smy-7
Y45F10B.19	=	smy-8
Y45F10B.16	=	smy-9
W02F12.6	=	sna-1
T13F2.7	=	sna-2
D1014.3	=	snap-1
T10H9.4	=	snb-1
F23H12.1	=	snb-2
C30A5.5	=	snb-5
W03G9.1	=	snf-1
Y32F6A.2	=	snf-10
T03F7.1	=	snf-11
T25B6.7	=	snf-12
F55H12.1	=	snf-2
T13B5.1	=	snf-3
Y46G5A.25	=	snf-4
Y46G5A.30	=	snf-5
M01G5.5	=	snf-6
ZK1010.9	=	snf-7
ZK829.10	=	snf-8
C49C3.1	=	snf-9
T08A9.3	=	sng-1
Y38C1BA.2	=	snn-1
Y116A8C.42	=	snr-1
W08E3.1	=	snr-2
T28D9.10	=	snr-3
C52E4.3	=	snr-4
ZK652.1	=	snr-5
Y49E10.15	=	snr-6
Y71F9B.4	=	snr-7
F31E8.2	=	snt-1
F42G9.7	=	snt-2
Y75B7AL.3	=	snt-3
T23H2.2	=	snt-4
R12A1.2	=	snt-5
C08G5.4	=	snt-6
C05D9.1	=	snx-1
W06D4.5	=	snx-3
F41F3.2	=	soc-1
AC7.2	=	soc-2
C15F1.7	=	sod-1
F10D11.1	=	sod-2
C08A9.1	=	sod-3
F55H2.1	=	sod-4
ZK430.3	=	sod-5
K12G11.3	=	sodh-1
K12G11.4	=	sodh-2
C15A11.3	=	sol-1
M04G12.4	=	somi-1
C50E10.4	=	sop-2
Y71F9B.10	=	sop-3
ZK1236.3	=	sor-1
C04E7.2	=	sor-3
T28F12.3	=	sos-1
C32E12.5	=	sox-1
K08A8.2	=	sox-2
F40E10.2	=	sox-3
C24B5.2	=	spas-1
F57C2.6	=	spat-1
Y48A6B.13	=	spat-2
T13H2.5	=	spat-3
K10B3.10	=	spc-1
Y34D9A.4	=	spd-1
F32H2.3	=	spd-2
H34C03.1	=	spd-3
F56A3.4	=	spd-5
C06A8.5	=	spdl-1
AC3.10	=	spe-10
F48C1.7	=	spe-11
T02E1.1	=	spe-12
F47G6.4	=	spe-15
ZK617.3	=	spe-17
Y113G7A.10	=	spe-19
R10H10.2	=	spe-26
C06E7.6	=	spe-27
F25H8.7	=	spe-29
Y52B11A.1	=	spe-38
ZC404.3	=	spe-39
ZK524.1	=	spe-4
K01A11.4	=	spe-41
B0240.2	=	spe-42
Y66D12A.20	=	spe-6
F53G12.6	=	spe-8
C17D12.6	=	spe-9
Y47G6A.10	=	spg-7
F42G8.11	=	sph-1
C34C6.5	=	sphk-1
B0464.5	=	spk-1
Y66H1B.4	=	spl-1
ZC404.8	=	spn-4
T05E11.4	=	spo-11
F10E7.4	=	spon-1
T07C4.4	=	spp-1
C28C12.7	=	spp-10
T25D10.3	=	spp-11
T22G5.7	=	spp-12
F08F1.6	=	spp-13
K09F5.3	=	spp-14
C48E7.10	=	spp-15
F32D8.9	=	spp-16
C54G6.5	=	spp-17
F27C8.4	=	spp-18
K04A8.9	=	spp-19
T08A9.12	=	spp-2
K04A8.8	=	spp-20
T25C12.4	=	spp-21
ZK867.3	=	spp-22
Y34D9A.11	=	spp-23
T08A9.7	=	spp-3
T08A9.8	=	spp-4
T08A9.9	=	spp-5
T08A9.10	=	spp-6
ZK616.9	=	spp-7
C28C12.5	=	spp-8
T25C12.2	=	spp-9
D1014.8	=	spr-1
C27B7.1	=	spr-2
C07A12.5	=	spr-3
C09H6.1	=	spr-4
Y40B1B.6	=	spr-5
R03A10.6	=	sprr-1
F42D1.3	=	sprr-2
Y69A2AR.15	=	sprr-3
F54C4.2	=	spt-4
K08E4.1	=	spt-5
F45H11.1	=	sptf-1
T22C8.5	=	sptf-2
Y40B1A.4	=	sptf-3
C23H3.4	=	sptl-1
F43H9.2	=	sptl-2
T22G5.5	=	sptl-3
Y73B6BL.6	=	sqd-1
B0491.2	=	sqt-1
C01B12.1	=	sqt-2
F23H12.4	=	sqt-3
D2096.4	=	sqv-1
Y110A2AL.14	=	sqv-2
R10E11.4	=	sqv-3
F29F11.1	=	sqv-4
T24D1.1	=	sqv-5
Y50D4C.4	=	sqv-6
C52E12.3	=	sqv-7
ZK1307.5	=	sqv-8
AH6.4	=	sra-1
F44F4.5	=	sra-10
F44F4.13	=	sra-11
F44F4.7	=	sra-12
F49E12.5	=	sra-13
F35C5.2	=	sra-14
AH6.16	=	sra-15
AH6.13	=	sra-16
F28C12.1	=	sra-17
F28C12.2	=	sra-18
F28C12.3	=	sra-19
AH6.6	=	sra-2
F28C12.4	=	sra-20
F28C12.5	=	sra-21
F28C12.7	=	sra-22
T06G6.1	=	sra-23
T06G6.2	=	sra-24
T26E3.9	=	sra-25
T19D12.8	=	sra-26
F18C5.1	=	sra-27
F18C5.6	=	sra-28
F18C5.8	=	sra-29
AH6.7	=	sra-3
Y40H7A.6	=	sra-30
C56C10.5	=	sra-31
B0304.5	=	sra-32
B0304.6	=	sra-33
B0304.7	=	sra-34
B0304.8	=	sra-35
B0304.9	=	sra-36
T21H8.2	=	sra-37
T21H8.3	=	sra-38
T21H8.4	=	sra-39
AH6.8	=	sra-4
AH6.9	=	sra-5
AH6.10	=	sra-6
AH6.11	=	sra-7
AH6.12	=	sra-8
AH6.14	=	sra-9
C04F5.4	=	srab-1
C36C5.7	=	srab-10
C36C5.8	=	srab-11
C47A10.6	=	srab-12
F59A7.3	=	srab-13
R10H1.2	=	srab-14
R13D11.5	=	srab-15
R13D11.6	=	srab-16
T11A5.2	=	srab-17
T11A5.3	=	srab-18
T11A5.4	=	srab-19
C04F5.5	=	srab-2
T20D4.1	=	srab-20
T20D4.18	=	srab-21
T20D4.2	=	srab-22
Y40B10A.3	=	srab-23
Y64G10A.8	=	srab-24
ZK697.7	=	srab-25
T11A5.7	=	srab-26
T06C12.15	=	srab-27
C04F5.6	=	srab-3
C33G8.5	=	srab-4
C36C5.1	=	srab-5
C36C5.10	=	srab-6
C36C5.11	=	srab-7
C36C5.2	=	srab-8
C36C5.6	=	srab-9
C27D6.10	=	srb-1
F23F12.11	=	srb-10
F23F12.10	=	srb-11
F58A6.10	=	srb-12
F58A6.11	=	srb-13
C33C12.6	=	srb-14
C48B6.5	=	srb-15
F58A6.6	=	srb-16
F01D4.7	=	srb-17
C54F6.7	=	srb-18
C54F6.11	=	srb-19
C27D6.9	=	srb-2
C27D6.8	=	srb-3
C27D6.7	=	srb-4
C27D6.6	=	srb-5
R05H5.6	=	srb-6
F37C12.17	=	srb-7
F37C12.15	=	srb-8
F37C12.16	=	srb-9
F35F10.9	=	srbc-1
C18B10.2	=	srbc-10
C18B10.1	=	srbc-11
K09C6.4	=	srbc-12
K09C6.5	=	srbc-13
T05E12.2	=	srbc-14
F15E11.10	=	srbc-15
C45H4.1	=	srbc-16
C45H4.3	=	srbc-17
C45H4.6	=	srbc-18
C45H4.16	=	srbc-19
C04E12.9	=	srbc-2
C45H4.11	=	srbc-20
C45H4.7	=	srbc-21
C45H4.8	=	srbc-22
C45H4.9	=	srbc-23
C45H4.10	=	srbc-24
F40D4.6	=	srbc-25
F40D4.7	=	srbc-26
F20E11.15	=	srbc-27
F20E11.16	=	srbc-28
C02A12.2	=	srbc-29
F35F10.2	=	srbc-3
C02A12.3	=	srbc-30
C02A12.9	=	srbc-31
C02A12.5	=	srbc-32
C02A12.10	=	srbc-33
Y113G7B.9	=	srbc-34
C07G3.7	=	srbc-35
C02A12.6	=	srbc-36
Y49C4A.3	=	srbc-37
Y49C4A.2	=	srbc-38
Y49C4A.1	=	srbc-39
C04E12.1	=	srbc-4
H24O09.1	=	srbc-40
F16B4.10	=	srbc-41
Y5H2B.4	=	srbc-42
ZC455.8	=	srbc-43
ZC455.9	=	srbc-44
ZC455.11	=	srbc-45
ZC455.12	=	srbc-46
F54B8.14	=	srbc-47
F54B8.6	=	srbc-48
F54B8.7	=	srbc-49
T28A11.7	=	srbc-5
F54B8.8	=	srbc-50
F54B8.9	=	srbc-51
F54B8.10	=	srbc-52
F54B8.15	=	srbc-53
F54B8.11	=	srbc-54
F54B8.16	=	srbc-55
F54B8.12	=	srbc-56
M02H5.12	=	srbc-57
R09E12.2	=	srbc-58
R09E12.1	=	srbc-59
C36C5.3	=	srbc-6
R09E12.8	=	srbc-60
F08E10.2	=	srbc-61
T19C9.1	=	srbc-62
T06E6.11	=	srbc-63
Y39G10AR.22	=	srbc-64
Y32B12B.3	=	srbc-65
T24A6.5	=	srbc-66
T24A6.10	=	srbc-67
T24A6.13	=	srbc-68
T24A6.12	=	srbc-69
C18B10.4	=	srbc-7
F30B5.6	=	srbc-70
F30B5.8	=	srbc-71
F30B5.9	=	srbc-72
Y32B12A.2	=	srbc-73
T26E4.13	=	srbc-74
M01B2.3	=	srbc-75
M01B2.4	=	srbc-76
T05G11.2	=	srbc-77
B0250.10	=	srbc-78
B0250.6	=	srbc-79
C18B10.5	=	srbc-8
Y102A5C.20	=	srbc-80
Y45G12C.8	=	srbc-81
C31A11.4	=	srbc-82
C31A11.3	=	srbc-83
C31A11.10	=	srbc-84
C18B10.3	=	srbc-9
Y92H12A.1	=	src-1
F49B2.5	=	src-2
F33H1.5	=	srd-1
Y45F10B.14	=	srd-10
F53F4.9	=	srd-11
C39H7.6	=	srd-12
C39H7.7	=	srd-13
B0547.3	=	srd-14
C04E6.10	=	srd-15
C04E6.9	=	srd-16
Y2H9A.2	=	srd-17
F53F1.10	=	srd-18
F53F1.11	=	srd-19
R05H5.1	=	srd-2
Y38A10A.1	=	srd-20
W06G6.3	=	srd-21
F26G5.3	=	srd-22
Y40H7A.5	=	srd-23
W06G6.4	=	srd-24
F07C4.4	=	srd-25
T02B5.4	=	srd-26
T26E4.12	=	srd-27
M01B2.2	=	srd-28
F07C4.3	=	srd-29
K10B4.5	=	srd-3
F07C4.5	=	srd-30
F07C4.8	=	srd-31
T19H12.5	=	srd-32
T19H12.4	=	srd-33
F32G8.1	=	srd-34
R186.2	=	srd-35
R04D3.6	=	srd-36
R04D3.11	=	srd-37
R04D3.12	=	srd-38
R04D3.8	=	srd-39
ZK863.5	=	srd-4
F17A2.12	=	srd-40
F17A2.6	=	srd-41
R04D3.7	=	srd-42
R04D3.9	=	srd-43
F17A2.8	=	srd-44
F17A2.7	=	srd-45
F17A2.10	=	srd-46
F17A2.11	=	srd-47
F17A2.9	=	srd-48
R04B5.8	=	srd-49
T19E7.5	=	srd-5
F15A2.4	=	srd-50
F15A2.3	=	srd-51
K02A2.4	=	srd-52
F13G3.2	=	srd-53
K02A2.7	=	srd-54
K02A2.2	=	srd-55
E04F6.14	=	srd-56
E04F6.13	=	srd-58
E04F6.1	=	srd-59
B0547.5	=	srd-6
C13B7.3	=	srd-60
C01B4.5	=	srd-61
C01B4.4	=	srd-62
F13A7.2	=	srd-63
Y22D7AR.8	=	srd-64
C39B5.12	=	srd-65
Y39A3B.4	=	srd-66
C39B5.11	=	srd-67
F09C6.7	=	srd-68
H04J21.2	=	srd-69
C06G8.4	=	srd-7
F48F5.4	=	srd-70
C13B7.4	=	srd-71
Y45G12C.9	=	srd-72
Y45G12C.7	=	srd-73
C24H11.4	=	srd-74
Y19D10A.15	=	srd-75
Y19D10A.3	=	srd-76
B0547.4	=	srd-8
T09D3.1	=	srd-9
B0495.1	=	sre-1
F10D2.3	=	sre-10
C12D5.11	=	sre-11
T07H8.7	=	sre-12
C38C6.4	=	sre-13
C42C1.1	=	sre-14
Y39C12A.7	=	sre-15
Y39C12A.5	=	sre-16
Y39C12A.4	=	sre-17
Y39C12A.3	=	sre-18
Y39C12A.6	=	sre-19
C41C4.2	=	sre-2
ZC455.7	=	sre-20
C47A10.4	=	sre-21
F36D1.2	=	sre-22
ZK265.5	=	sre-23
F37B4.9	=	sre-24
Y57A10C.5	=	sre-25
Y57A10C.4	=	sre-26
Y57A10C.3	=	sre-27
T07C12.6	=	sre-28
F57G9.4	=	sre-29
C07D10.3	=	sre-3
F57G9.2	=	sre-30
F57G9.1	=	sre-31
W05H5.7	=	sre-32
W05H5.6	=	sre-33
W05H5.8	=	sre-34
W05H5.5	=	sre-35
F13A7.13	=	sre-36
F15A4.3	=	sre-37
F15A4.1	=	sre-38
F10G7.7	=	sre-39
T13F2.5	=	sre-4
T05A7.8	=	sre-40
Y57A10B.5	=	sre-41
Y57A10B.4	=	sre-42
W07G1.6	=	sre-43
W07G1.2	=	sre-44
F54F11.3	=	sre-45
Y54G9A.10	=	sre-46
Y39G8B.4	=	sre-47
Y39G8B.3	=	sre-48
C50E10.9	=	sre-49
B0212.2	=	sre-5
C50E10.11	=	sre-50
C50E10.10	=	sre-51
C50E10.5	=	sre-52
C50E10.3	=	sre-53
C50E10.6	=	sre-54
C50E10.7	=	sre-55
C50E10.8	=	sre-56
F28H7.9	=	sre-6
K02E11.2	=	sre-7
F40G12.1	=	sre-8
C17E7.3	=	sre-9
M02B1.1	=	srf-3
C18F10.4	=	srg-1
T04A8.1	=	srg-10
T04A8.2	=	srg-11
T23F11.5	=	srg-13
F26B1.6	=	srg-14
C34C6.1	=	srg-15
F15A4.4	=	srg-16
F15A4.7	=	srg-17
T01B7.2	=	srg-18
Y105C5A.11	=	srg-19
C18F10.5	=	srg-2
ZC204.4	=	srg-20
Y25C1A.9	=	srg-21
Y25C1A.10	=	srg-22
Y25C1A.11	=	srg-23
Y25C1A.12	=	srg-24
T09D3.5	=	srg-25
C10G8.1	=	srg-26
T09D3.7	=	srg-27
T09D3.2	=	srg-28
T09D3.6	=	srg-29
C18F10.6	=	srg-3
W02F12.7	=	srg-30
T07H8.5	=	srg-31
T21C9.7	=	srg-32
F21F8.1	=	srg-33
Y51A2D.12	=	srg-34
C55A1.2	=	srg-35
K04C1.6	=	srg-36
K04C1.1	=	srg-37
T19C4.8	=	srg-38
T19C4.2	=	srg-39
T12A2.12	=	srg-4
T19C4.4	=	srg-40
T19C4.3	=	srg-41
T19C4.9	=	srg-42
C38D9.10	=	srg-43
F31E9.2	=	srg-44
C51F7.2	=	srg-45
F32H5.5	=	srg-46
C53A5.8	=	srg-47
Y43B11AR.5	=	srg-48
Y43B11AR.6	=	srg-49
T12A2.11	=	srg-5
Y43B11AR.2	=	srg-50
Y40H7A.8	=	srg-51
Y11D7A.17	=	srg-52
T02B11.1	=	srg-53
W09D12.3	=	srg-54
W09D12.2	=	srg-55
C24B9.10	=	srg-56
C24B9.14	=	srg-57
R05D8.6	=	srg-58
C24B9.7	=	srg-59
T12A2.13	=	srg-6
C24B9.15	=	srg-60
C24B9.11	=	srg-61
C24B9.12	=	srg-62
Y105C5B.24	=	srg-63
ZK678.6	=	srg-64
T05C3.8	=	srg-65
T05C3.7	=	srg-66
ZC317.4	=	srg-67
ZC317.5	=	srg-68
F09E5.4	=	srg-69
C18F10.8	=	srg-7
T12A2.9	=	srg-8
T12A2.10	=	srg-9
F12F6.5	=	srgp-1
T11F9.18	=	srh-1
Y38A10A.3	=	srh-10
C46E10.10	=	srh-100
F31F4.10	=	srh-101
F40D4.11	=	srh-102
F21H7.13	=	srh-103
F21H7.7	=	srh-104
T27A1.7	=	srh-105
R08H2.14	=	srh-106
R08H2.12	=	srh-107
R08H2.11	=	srh-108
T19C9.4	=	srh-109
R09F10.6	=	srh-11
F08E10.4	=	srh-110
F08E10.6	=	srh-111
T19C9.2	=	srh-112
Y68A4A.7	=	srh-113
F08E10.8	=	srh-114
Y61B8A.2	=	srh-115
Y61B8A.1	=	srh-116
K10G4.6	=	srh-117
K03D7.6	=	srh-118
Y102A5C.21	=	srh-119
R09F10.11	=	srh-12
T27C5.1	=	srh-120
T27C5.13	=	srh-121
R08H2.5	=	srh-122
F08E10.3	=	srh-123
C18B10.8	=	srh-125
F18E3.3	=	srh-126
F37B4.1	=	srh-127
Y47G7B.1	=	srh-128
F14F9.7	=	srh-129
R09F10.10	=	srh-13
F14F9.1	=	srh-130
Y102A5C.31	=	srh-131
T27C5.5	=	srh-132
Y59A8B.3	=	srh-133
Y59A8B.4	=	srh-134
T01E8.7	=	srh-135
F36D3.6	=	srh-136
Y70C5C.4	=	srh-137
T08G3.12	=	srh-138
F57E7.3	=	srh-139
Y6E2A.6	=	srh-140
T08G3.5	=	srh-141
T08G3.3	=	srh-142
F26D2.5	=	srh-144
F26D2.4	=	srh-145
C31B8.3	=	srh-146
K08G2.12	=	srh-147
K08G2.5	=	srh-148
K08G2.13	=	srh-149
C50B6.6	=	srh-15
K08G2.2	=	srh-150
K08G2.6	=	srh-151
K08G2.3	=	srh-152
K08G2.11	=	srh-153
F20E11.12	=	srh-154
F40D4.2	=	srh-155
F20E11.9	=	srh-156
F20E11.8	=	srh-157
F20E11.13	=	srh-158
F40D4.3	=	srh-159
F55C5.9	=	srh-16
F20E11.3	=	srh-160
F20E11.14	=	srh-161
F40D4.4	=	srh-162
D1054.16	=	srh-163
Y8A9A.1	=	srh-164
C41G6.9	=	srh-165
Y38H6C.12	=	srh-166
F57G8.3	=	srh-167
C55A1.10	=	srh-168
C49G7.2	=	srh-169
C47E8.2	=	srh-17
R08H2.3	=	srh-170
Y60A3A.5	=	srh-171
Y60A3A.6	=	srh-172
Y60A3A.4	=	srh-173
F40D4.1	=	srh-174
F20E11.11	=	srh-175
K02E2.3	=	srh-177
ZK228.8	=	srh-178
ZK228.7	=	srh-179
C50B6.5	=	srh-18
F57G8.1	=	srh-180
ZK228.6	=	srh-181
ZK228.5	=	srh-182
Y60A3A.3	=	srh-183
D1054.12	=	srh-184
C50H11.7	=	srh-185
F36G9.2	=	srh-186
F10G2.8	=	srh-187
ZK105.7	=	srh-188
C03G6.20	=	srh-189
F19G12.5	=	srh-19
C17E7.2	=	srh-190
C07G3.11	=	srh-191
ZC132.7	=	srh-192
F47D2.9	=	srh-193
F47D2.10	=	srh-194
R52.7	=	srh-195
ZK262.13	=	srh-198
ZK697.11	=	srh-199
C05E4.14	=	srh-2
C02E7.3	=	srh-20
F07C4.13	=	srh-200
R03H4.9	=	srh-201
Y68A4A.1	=	srh-202
F20E11.10	=	srh-203
E03D2.3	=	srh-204
Y102A5C.15	=	srh-206
ZK262.1	=	srh-207
C43D7.6	=	srh-208
ZK262.11	=	srh-209
C02E7.2	=	srh-21
D1065.4	=	srh-210
D1065.5	=	srh-211
T22F3.6	=	srh-212
T22F3.5	=	srh-213
T20B3.4	=	srh-214
T20B3.3	=	srh-215
T20B3.5	=	srh-216
Y113G7B.2	=	srh-217
C06B8.10	=	srh-218
C06B8.6	=	srh-219
C02E7.4	=	srh-22
F47C12.5	=	srh-220
C04F2.2	=	srh-221
F47C12.10	=	srh-222
F47C12.3	=	srh-223
C35D6.8	=	srh-224
C35D6.2	=	srh-227
C35D6.1	=	srh-228
C04F2.4	=	srh-229
C02E7.5	=	srh-23
C04F2.3	=	srh-230
C03G6.11	=	srh-231
Y113G7A.1	=	srh-233
F07C4.14	=	srh-234
F08E10.1	=	srh-235
Y68A4A.9	=	srh-236
T05E12.7	=	srh-237
T23F1.1	=	srh-238
T26H5.3	=	srh-239
R10D12.11	=	srh-24
F37B4.13	=	srh-240
F37B4.6	=	srh-241
F37B4.3	=	srh-243
C03G6.9	=	srh-244
F31F4.9	=	srh-245
F31F4.18	=	srh-246
C31B8.13	=	srh-247
H05B21.2	=	srh-248
C31B8.14	=	srh-249
C54D10.6	=	srh-25
C49D10.3	=	srh-250
R08H2.4	=	srh-251
T19C9.3	=	srh-252
F08E10.5	=	srh-253
T26H5.1	=	srh-254
F28B1.8	=	srh-255
F28B1.7	=	srh-256
T06E6.6	=	srh-257
T06E6.7	=	srh-258
Y32B12A.6	=	srh-259
Y32B12A.7	=	srh-260
K03D7.4	=	srh-261
K10G4.7	=	srh-262
T06E6.12	=	srh-263
T06E6.8	=	srh-264
T06E6.9	=	srh-265
F31F4.6	=	srh-266
C04F2.5	=	srh-267
C54F6.1	=	srh-268
T03E6.5	=	srh-269
W05H5.4	=	srh-27
F37B4.5	=	srh-270
W02H5.6	=	srh-271
F37B4.4	=	srh-272
C32B5.2	=	srh-274
C03G6.7	=	srh-275
F21A3.1	=	srh-276
K05D4.6	=	srh-277
T09F5.8	=	srh-278
F11A5.2	=	srh-279
ZC404.5	=	srh-28
K05D4.7	=	srh-280
F11A5.1	=	srh-281
T21D12.5	=	srh-282
C47A10.2	=	srh-283
C47A10.3	=	srh-284
Y59A8A.4	=	srh-286
C47A10.9	=	srh-287
C47A10.7	=	srh-288
C47A10.10	=	srh-289
ZC404.6	=	srh-29
C47A10.11	=	srh-290
Y94A7B.3	=	srh-291
Y94A7B.1	=	srh-292
K08G2.8	=	srh-293
K08G2.10	=	srh-294
ZK1037.8	=	srh-295
Y94A7B.4	=	srh-296
C17F4.4	=	srh-297
Y94A7B.5	=	srh-298
K08G2.9	=	srh-299
K04F1.5	=	srh-3
ZC404.12	=	srh-30
Y94A7B.6	=	srh-300
Y94A7B.8	=	srh-301
Y59A8A.5	=	srh-302
Y94A7B.7	=	srh-303
Y94A7B.9	=	srh-304
Y49F6A.3	=	srh-305
Y49F6A.6	=	srh-306
Y59A8B.5	=	srh-307
F58E10.6	=	srh-308
W06D12.7	=	srh-31
Y26G10.2	=	srh-32
M02H5.9	=	srh-33
M02H5.10	=	srh-34
M02H5.11	=	srh-35
T03D3.4	=	srh-36
R11G11.9	=	srh-37
C31B8.11	=	srh-38
C06A8.7	=	srh-39
K09D9.6	=	srh-4
Y40D12A.3	=	srh-40
Y54G11A.12	=	srh-41
Y54G11A.15	=	srh-42
Y54G11A.16	=	srh-43
B0334.7	=	srh-44
T03F7.2	=	srh-45
T03F7.3	=	srh-46
T03F7.4	=	srh-47
C06C3.6	=	srh-48
C10G11.4	=	srh-49
K04F1.16	=	srh-5
C10G11.2	=	srh-50
C10G11.3	=	srh-51
R08H2.7	=	srh-52
T09F5.15	=	srh-53
T09F5.6	=	srh-54
T09F5.5	=	srh-55
R05D8.3	=	srh-56
Y49F6A.2	=	srh-57
W10G11.10	=	srh-59
K09D9.4	=	srh-6
W10G11.9	=	srh-60
T21B4.8	=	srh-61
ZK6.9	=	srh-62
T27E7.8	=	srh-63
Y57G11A.6	=	srh-64
T27E7.2	=	srh-65
T21B4.10	=	srh-66
T21B4.6	=	srh-67
T21B4.5	=	srh-68
T21B4.7	=	srh-69
K09D9.7	=	srh-7
T21B4.9	=	srh-70
T10D4.5	=	srh-71
ZC204.5	=	srh-72
T21B4.14	=	srh-73
C45B11.4	=	srh-74
T04C12.2	=	srh-75
F26F12.6	=	srh-76
DC2.6	=	srh-77
DC2.2	=	srh-78
C04F2.1	=	srh-79
K09D9.8	=	srh-8
DC2.1	=	srh-80
W03F9.7	=	srh-81
W03F9.6	=	srh-82
F09G2.7	=	srh-83
K12D9.2	=	srh-84
C44C3.8	=	srh-85
C44C3.4	=	srh-86
H27D07.6	=	srh-87
C44C3.9	=	srh-88
F25E5.14	=	srh-89
T11F9.17	=	srh-9
F53C3.10	=	srh-90
F25E5.11	=	srh-91
F25E5.13	=	srh-92
F25E5.15	=	srh-93
F21H7.11	=	srh-95
T27C5.14	=	srh-96
F49H6.4	=	srh-97
F21H7.14	=	srh-98
C46E10.7	=	srh-99
F36G9.8	=	sri-1
C54E10.4	=	sri-10
T22H2.3	=	sri-11
T22H2.1	=	sri-12
M01G12.13	=	sri-13
M01G12.1	=	sri-14
F15H9.2	=	sri-15
F15H9.4	=	sri-16
F15H9.3	=	sri-17
Y22F5A.2	=	sri-18
Y69E1A.6	=	sri-19
F36G9.9	=	sri-2
AC3.1	=	sri-20
T24A6.4	=	sri-21
F19F10.2	=	sri-22
F59E11.3	=	sri-23
C41G6.11	=	sri-24
C41G6.10	=	sri-25
C41G6.14	=	sri-26
ZK697.4	=	sri-27
B0454.3	=	sri-28
B0454.4	=	sri-29
F36G9.10	=	sri-3
B0454.10	=	sri-30
B0454.2	=	sri-31
T10D4.12	=	sri-32
Y27F2A.4	=	sri-33
Y27F2A.7	=	sri-34
F11A5.11	=	sri-35
F33H12.5	=	sri-36
D2062.2	=	sri-37
D2062.8	=	sri-38
F33H12.2	=	sri-39
C05E4.4	=	sri-4
Y27F2A.3	=	sri-40
F22E5.10	=	sri-41
T10D4.9	=	sri-42
T10D4.10	=	sri-43
K07E8.12	=	sri-44
K07E8.9	=	sri-45
K07E8.11	=	sri-46
F22E5.4	=	sri-47
ZC239.9	=	sri-48
F22E5.14	=	sri-49
F28D9.2	=	sri-5
ZC239.19	=	sri-50
ZC239.8	=	sri-51
F22E5.5	=	sri-52
ZC239.10	=	sri-53
T10D4.8	=	sri-54
F22E5.15	=	sri-55
T10D4.2	=	sri-56
F22E5.16	=	sri-57
Y27F2A.1	=	sri-58
F22E5.18	=	sri-59
T09E8.5	=	sri-6
Y47G7B.3	=	sri-60
F34D6.6	=	sri-61
F34D6.5	=	sri-62
F39E9.3	=	sri-63
F13A7.6	=	sri-64
F13A7.8	=	sri-65
F28B1.6	=	sri-66
Y60A3A.22	=	sri-67
B0462.2	=	sri-68
Y102A5C.32	=	sri-69
T06E6.4	=	sri-7
Y61B8B.1	=	sri-70
D2062.3	=	sri-71
C14C6.11	=	sri-72
C14C6.10	=	sri-73
F33H12.4	=	sri-74
F33H12.3	=	sri-75
D2062.10	=	sri-76
D2062.9	=	sri-77
Y27F2A.2	=	sri-78
ZK666.10	=	sri-8
Y102A5C.29	=	sri-9
ZK829.8	=	srj-1
F14H3.1	=	srj-10
T28A11.12	=	srj-11
R11G11.4	=	srj-12
R13D7.3	=	srj-13
C03G6.3	=	srj-14
Y40B10B.2	=	srj-15
T06A1.2	=	srj-16
R05D8.1	=	srj-17
R05D8.2	=	srj-18
Y45G12C.14	=	srj-19
Y45G12C.15	=	srj-20
F28H7.11	=	srj-21
F28H7.1	=	srj-22
R09B5.7	=	srj-23
C05E4.11	=	srj-24
C05E4.10	=	srj-25
ZK262.10	=	srj-26
T01G5.3	=	srj-27
F22B8.1	=	srj-29
F07G11.5	=	srj-32
T07C12.1	=	srj-33
T07C12.5	=	srj-34
T07C12.3	=	srj-35
F48G7.1	=	srj-37
T02B11.5	=	srj-38
F38H12.1	=	srj-39
C27A7.7	=	srj-4
F38H12.2	=	srj-40
Y73F8A.3	=	srj-42
T03D3.11	=	srj-44
T03D3.6	=	srj-45
T03D3.12	=	srj-49
F31F4.16	=	srj-5
T03D3.2	=	srj-50
C31B8.10	=	srj-51
Y49C4A.7	=	srj-52
Y49C4A.6	=	srj-53
F37B4.11	=	srj-54
Y45G12A.1	=	srj-55
T03D3.14	=	srj-57
F31F4.8	=	srj-6
T28A11.10	=	srj-7
T28A11.9	=	srj-8
T20C4.1	=	srj-9
T28H11.2	=	srm-1
T28H11.3	=	srm-2
F58G6.2	=	srm-3
F47B8.7	=	srm-4
F47B8.12	=	srm-5
F47B8.9	=	srm-6
K12B6.5	=	srn-1
D1022.6	=	sro-1
C05E4.3	=	srp-1
F09C6.4	=	srp-10
C05E4.1	=	srp-2
Y32G9A.4	=	srp-3
C03G6.18	=	srp-5
C03G6.19	=	srp-6
F20D6.4	=	srp-7
F20D6.3	=	srp-8
F09C6.5	=	srp-9
W07G4.6	=	srr-1
T05B11.6	=	srr-10
T26H2.8	=	srr-2
F36D3.3	=	srr-3
K11D12.3	=	srr-4
C13D9.2	=	srr-5
C13D9.1	=	srr-6
T01G5.4	=	srr-7
C13D9.3	=	srr-8
T05B11.2	=	srr-9
W03B1.4	=	srs-1
C47E12.1	=	srs-2
F40D4.5	=	srsx-1
F26G5.12	=	srsx-10
C13D9.4	=	srsx-11
C13D9.5	=	srsx-12
C13D9.6	=	srsx-13
C39H7.5	=	srsx-14
C39H7.8	=	srsx-15
C39H7.9	=	srsx-16
F58D7.1	=	srsx-17
C04E6.2	=	srsx-18
T22G5.4	=	srsx-19
F20E11.2	=	srsx-2
R03H4.7	=	srsx-20
R07B5.5	=	srsx-21
F38E1.8	=	srsx-22
F38E1.12	=	srsx-23
C03G6.16	=	srsx-24
Y62E10A.4	=	srsx-25
C51E3.1	=	srsx-26
C51E3.2	=	srsx-27
C51E3.3	=	srsx-28
C51E3.4	=	srsx-29
Y97E10B.9	=	srsx-3
C51E3.5	=	srsx-30
F07B10.6	=	srsx-31
F20A1.3	=	srsx-32
T19B10.10	=	srsx-33
C25E10.3	=	srsx-34
F53F8.2	=	srsx-35
T26E4.15	=	srsx-36
M01B2.7	=	srsx-37
T26E4.14	=	srsx-38
M01B2.9	=	srsx-39
Y97E10B.8	=	srsx-4
ZK105.4	=	srsx-40
Y97E10B.2	=	srsx-5
Y97E10B.3	=	srsx-6
Y97E10B.4	=	srsx-7
F52F10.5	=	srsx-8
F26G5.10	=	srsx-9
C13B7.1	=	srt-1
C50H11.6	=	srt-10
W01D2.4	=	srt-11
E03D2.4	=	srt-12
ZC142.1	=	srt-13
ZC142.2	=	srt-14
C50H11.10	=	srt-15
C50H11.11	=	srt-16
F48G7.6	=	srt-17
R03H4.4	=	srt-18
F47D2.1	=	srt-19
Y45G12C.5	=	srt-2
F47D2.7	=	srt-20
M01G12.3	=	srt-21
ZK1037.3	=	srt-22
Y55F3C.2	=	srt-23
Y55F3C.8	=	srt-24
C16D9.7	=	srt-25
C24B9.2	=	srt-26
C24B9.6	=	srt-27
C24B9.4	=	srt-28
C24B9.5	=	srt-29
F47D2.3	=	srt-3
R08F11.2	=	srt-30
M02H5.2	=	srt-31
C53A5.10	=	srt-32
F40G12.8	=	srt-33
F54E2.6	=	srt-34
F47D2.4	=	srt-35
F47D2.5	=	srt-36
F47D2.8	=	srt-37
F47D2.6	=	srt-38
W04D2.2	=	srt-39
C29G2.4	=	srt-4
Y5H2B.7	=	srt-40
F36H9.6	=	srt-41
Y46H3A.1	=	srt-42
F18E2.4	=	srt-43
M199.1	=	srt-44
M162.3	=	srt-45
M162.4	=	srt-46
Y41E3.12	=	srt-47
[truncated: 141,487 more chars]
