# Supplementary material for: Building and analyzing protein interactome networks by cross-species comparisons
Source: BMC Syst Biol. 2010 Mar 30;4:36. doi: 10.1186/1752-0509-4-36 (PMC2859380; doi:10.1186/1752-0509-4-36)
Supplement: Additional file 9 — Zip Cele. A zipped folder containing files formatted for use in Cytoscape listed in Supplemental Table 3. These files are for Caenorhabditis elegans proteins. [file 1752-0509-4-36-S9.ZIP › cele/cele_hsap_describe.eda]

cele_hsap_describe.eda
AC7.2 (known) ZK792.6	=	one2one_one2many
B0025.2 (known) Y59A8A.1	=	one2one_one2one
B0041.6 (known) B0041.6	=	one2one_one2one
B0286.3 (known) B0286.3	=	one2one_one2one
B0393.1 (known) F37C12.11	=	one2many_one2one
B0547.1 (known) ZK370.2	=	one2one_many2many
C01F6.6 (known) C01G8.5	=	one2many_one2many
C07A9.3 (known) C07A9.3	=	one2many_one2many
C07A9.3 (known) F10G7.3	=	one2many_many2many
C07G1.5 (known) C34G6.7	=	one2one_one2many
C09G4.3 (known) H31G24.4	=	one2many_many2many
C09H6.2 (known) C09H6.2	=	one2many_one2many
C14F5.5 (known) M02A10.3	=	one2many_one2many
C14F5.5 (known) C14F5.5	=	one2many_one2many
C14F5.5 (known) T28F12.3	=	one2many_one2many
C15H11.7 (known) ZK945.2	=	one2one_one2one
C15H11.7 (known) CD4.6	=	one2one_one2one
C17G10.9 (known) T16G1.11	=	one2one_one2one
C17H12.1 (known) T24H10.6	=	one2many_one2many
C24H11.9 (known) T09A5.6	=	one2one_one2one
C26E6.8 (known) F11H8.1	=	one2one_one2one
C27H6.2 (known) T22D1.10	=	one2one_one2one
C28D4.3 (known) C28D4.3	=	one2many_one2many
C30C11.2 (known) F49C12.8	=	one2one_one2one
C32D5.9 (known) Y87G2A.3	=	one2many_one2many
C32F10.2 (known) K07A1.12	=	one2many_many2many
C32F10.2 (known) C53A5.3	=	one2many_many2many
C36B1.4 (known) F25H2.9	=	one2many_one2one
C36B1.4 (known) D1054.2	=	one2many_one2one
C37E2.1 (known) F43G9.1	=	one2one_one2one
C39E9.13 (known) C54G10.2	=	one2one_one2one
C39E9.13 (known) F31E3.3	=	one2one_one2one
C47B2.4 (known) Y38A8.2	=	one2many_one2one
C47D12.8 (known) F10G8.7	=	one2one_one2one
C47D2.2 (known) C47D2.2	=	one2many_one2many
C47E8.5 (known) C47E8.5	=	one2many_one2many
C47E8.5 (known) W08F4.8	=	one2many_one2many
C49A1.4 (known) F46A9.6	=	one2many_one2many
C53A5.3 (known) K07A1.12	=	many2many_many2many
C54F6.14 (known) D1037.3	=	many2many_many2many
C54F6.14 (known) C54F6.14	=	many2many_many2many
C54G10.2 (known) F31E3.3	=	one2one_one2one
CD4.6 (known) ZK945.2	=	one2one_one2one
CD4.6 (known) D1054.2	=	one2one_one2one
D1037.3 (known) D1037.3	=	many2many_many2many
D1053.1 (known) D1053.1	=	one2many_one2many
D1054.2 (known) K05C4.1	=	one2one_one2many
F01F1.12 (known) F01F1.12	=	many2many_many2many
F01F1.4 (known) Y39A1A.5	=	one2many_one2one
F08B6.2 (known) F13D12.7	=	one2many_one2many
F09E8.7 (known) T08G11.5	=	many2many_many2many
F10G7.4 (known) F18E2.3	=	one2many_one2many
F11A10.2 (known) W07E6.4	=	one2one_one2one
F15C11.2 (known) F56A8.6	=	one2many_one2many
F18A1.5 (known) M04F3.1	=	one2one_one2many
F19H8.3 (known) M142.1	=	one2one_one2many
F23B12.6 (known) R02D3.5	=	one2one_one2one
F23F1.1 (known) W10D9.4	=	one2one_one2many
F23F12.6 (known) F56H1.4	=	one2one_one2one
F25H2.4 (known) Y57G7A.10	=	one2many_one2one
F25H2.5 (known) F25H2.5	=	one2many_one2many
F26B1.2 (known) T21G5.5	=	one2one_one2many
F26D10.3 (known) T09B4.10	=	one2many_one2one
F26D10.3 (known) F57B10.11	=	one2many_one2one
F27C1.6 (known) F29G9.2	=	one2many_one2many
F28B4.2 (known) ZK792.6	=	one2many_one2many
F28D1.10 (known) F56A11.1	=	one2many_one2many
F29B9.6 (known) Y43C5A.6	=	one2one_one2one
F29B9.6 (known) K12C11.2	=	one2one_one2many
F29G9.5 (known) T22D1.9	=	one2one_one2one
F30F8.3 (known) K06H7.4	=	one2many_one2many
F32A5.7 (known) F40F8.9	=	one2one_one2one
F32G8.6 (known) F32G8.6	=	one2one_one2one
F35G12.8 (known) M106.1	=	one2one_one2one
F36A4.7 (known) T09A5.6	=	one2one_one2one
F39B2.4 (known) K08F8.6	=	one2one_one2many
F43C1.2 (known) Y54E10BL.6	=	one2many_one2many
F43G9.5 (known) F43G9.5	=	one2one_one2one
F44B9.8 (known) F58F6.4	=	one2one_one2one
F45G2.10 (known) Y18D10A.9	=	one2many_one2one
F45G2.4 (known) Y71F9AL.17	=	one2one_one2one
F46A9.5 (known) F55B12.3	=	one2many_one2one
F52D10.3 (known) M02A10.3	=	many2many_one2many
F54E7.3 (known) M117.2	=	one2many_many2many
F56A8.7 (known) T10H9.4	=	one2many_one2many
F56A8.7 (known) Y22F5A.3	=	one2many_one2many
F59E12.10 (known) K08E7.2	=	one2one_one2one
H12C20.2 (known) T28A8.7	=	one2many_one2one
H26D21.2 (known) Y47G6A.11	=	one2one_one2one
K04G2.8 (known) K05C4.6	=	one2many_one2many
K05C4.6 (known) R13H4.4	=	one2many_one2many
K08E3.5 (known) K08E3.5	=	one2one_one2one
K11D2.3 (known) Y71H2B.10	=	many2many_one2many
R04B5.5 (known) R04B5.5	=	one2many_one2many
R06C7.8 (known) Y54G9A.6	=	one2many_one2one
R07E4.6 (known) ZK909.2	=	one2many_one2many
R07E5.14 (known) R09B3.5	=	one2one_one2many
R07E5.3 (known) Y113G7B.23	=	one2one_one2many
R07E5.8 (known) Y47D3A.4	=	one2one_one2one
R09H10.3 (known) R09H10.3	=	one2many_one2many
R107.7 (known) T28A11.11	=	many2many_many2many
R11A8.4 (known) R13H8.1	=	one2one_one2many
R12B2.4 (known) W01B6.9	=	one2one_one2one
R144.9 (known) ZK970.3	=	one2one_one2one
R151.2 (known) R151.2	=	one2many_one2many
R74.5 (known) T22B2.4	=	many2many_one2many
T05D4.1 (known) T05D4.1	=	many2many_many2many
T05G5.10 (known) Y17G7B.4	=	many2many_one2one
T13H5.4 (known) W07E6.4	=	one2one_one2one
W03D2.4 (known) W03D2.4	=	one2one_one2one
Y105E8B.5 (known) Y105E8B.5	=	one2many_one2many
Y116A8C.35 (known) Y92C3B.2	=	one2many_one2one
Y17G7B.2 (known) ZK863.6	=	one2one_one2one
Y17G7B.7 (known) Y17G7B.7	=	one2one_one2one
Y41C4A.10 (known) Y82E9BR.15	=	one2one_many2many
Y43C5A.6 (known) Y43C5A.6	=	one2one_one2one
Y49E10.15 (known) ZK652.1	=	one2one_one2one
Y51H4A.17 (known) Y51H4A.17	=	one2many_one2many
Y54E10BL.6 (known) Y73B6A.5	=	one2many_one2many
Y87G2A.3 (known) ZK593.6	=	one2many_one2many
ZC373.5 (known) ZC373.5	=	one2one_one2one
ZK353.7 (known) ZK353.7	=	one2one_one2one
