# Supplementary material for: Building and analyzing protein interactome networks by cross-species comparisons
Source: BMC Syst Biol. 2010 Mar 30;4:36. doi: 10.1186/1752-0509-4-36 (PMC2859380; doi:10.1186/1752-0509-4-36)
Supplement: Additional file 9 — Zip Cele. A zipped folder containing files formatted for use in Cytoscape listed in Supplemental Table 3. These files are for Caenorhabditis elegans proteins. [file 1752-0509-4-36-S9.ZIP › cele/cele_hsap_orthologs.eda]

cele_hsap_orthologs.eda
AC7.2 (known) ZK792.6	=	ENSG00000108061_ENSG00000174775
AH6.2 (predicted) K07E3.8	=	ENSG00000164466_ENSG00000101856
AH6.2 (predicted) ZK1320.1	=	ENSG00000164466_ENSG00000197448
AH6.2 (predicted) D2024.7	=	ENSG00000164466_ENSG00000197448
B0001.4 (predicted) F19H6.1	=	ENSG00000143179_ENSG00000119408
B0001.4 (predicted) B0001.4	=	ENSG00000143179_ENSG00000143179/ENSG00000130717_ENSG00000130717
B0019.1 (predicted) Y48G10A.3	=	ENSG00000189221_ENSG00000104419
B0019.1 (predicted) B0019.1	=	ENSG00000069535_ENSG00000069535
B0024.8 (predicted) ZC477.9	=	ENSG00000198718_ENSG00000035403
B0024.9 (predicted) B0024.9	=	ENSG00000100348_ENSG00000100348
B0025.1 (predicted) M117.2	=	ENSG00000078142_ENSG00000170027
B0025.1 (predicted) F52D10.3	=	ENSG00000078142_ENSG00000170027
B0025.2 (known) Y59A8A.1	=	ENSG00000166200_ENSG00000169727
B0025.2 (predicted) B0025.2	=	ENSG00000166200_ENSG00000166200
B0025.2 (predicted) Y67H2A.6	=	ENSG00000166200_ENSG00000168090
B0025.2 (predicted) Y55F3AM.15	=	ENSG00000166200_ENSG00000138663
B0034.3 (predicted) F37D6.1	=	ENSG00000171603_ENSG00000163781
B0034.3 (predicted) C04A11.3	=	ENSG00000171603_ENSG00000065613
B0034.3 (predicted) F20D12.2	=	ENSG00000171603_ENSG00000160294
B0035.10 (predicted) R11A8.4	=	ENSG00000168148_ENSG00000096717
B0035.10 (predicted) Y74C9A.4	=	ENSG00000168148_ENSG00000089902
B0035.10 (predicted) T08D10.2	=	ENSG00000168148_ENSG00000004487
B0035.10 (predicted) C03D6.5	=	ENSG00000168148_ENSG00000111875
B0035.10 (predicted) F10G7.3	=	ENSG00000168148_ENSG00000111875
B0035.10 (predicted) Y48B6A.11	=	ENSG00000168148_ENSG00000066135
B0035.10 (predicted) Y40B1B.6	=	ENSG00000168148_ENSG00000004487
B0035.10 (predicted) D1014.8	=	ENSG00000168148_ENSG00000089902
B0035.14 (predicted) T05A8.4	=	ENSG00000148719_ENSG00000196549
B0035.14 (predicted) F18A12.8	=	ENSG00000148719_ENSG00000196549
B0035.14 (predicted) ZK20.6	=	ENSG00000148719_ENSG00000196549
B0035.5 (predicted) B0035.5	=	ENSG00000160211_ENSG00000160211
B0035.8 (predicted) C14F5.5	=	ENSG00000197459_ENSG00000177885
B0035.8 (predicted) ZK1127.4	=	ENSG00000220323_ENSG00000107949
B0035.8 (predicted) F53H8.2	=	ENSG00000196331_ENSG00000141480/ENSG00000196331_ENSG00000137486
B0035.8 (predicted) R08C7.3	=	ENSG00000158373_ENSG00000164032
B0035.8 (predicted) Y71F9AL.18	=	ENSG00000184678_ENSG00000041880
B0035.8 (predicted) K12C11.2	=	ENSG00000184678_ENSG00000184900
B0035.8 (predicted) ZC477.9	=	ENSG00000197903_ENSG00000035403
B0041.4 (predicted) W08E12.7	=	ENSG00000174444_ENSG00000170515
B0041.4 (predicted) C39F7.2	=	ENSG00000174444_ENSG00000100505
B0041.4 (predicted) F53H8.2	=	ENSG00000174444_ENSG00000141480
B0041.4 (predicted) F17C11.9	=	ENSG00000174444_ENSG00000186676
B0041.4 (predicted) Y48G10A.3	=	ENSG00000174444_ENSG00000104419
B0041.4 (predicted) C14F5.5	=	ENSG00000174444_ENSG00000177885
B0041.6 (known) B0041.6	=	ENSG00000150787_ENSG00000150787
B0205.3 (predicted) H06I04.4	=	ENSG00000159352_ENSG00000143947
B0205.3 (predicted) K05B2.2	=	ENSG00000159352_ENSG00000123094
B0205.3 (predicted) F49C12.8	=	ENSG00000159352_ENSG00000163636
B0205.7 (predicted) B0205.7	=	ENSG00000101266_ENSG00000101266
B0205.7 (predicted) H28O16.2	=	ENSG00000101266_ENSG00000187778
B0205.7 (predicted) K11C4.3	=	ENSG00000101266_ENSG00000115306
B0205.7 (predicted) H31G24.1	=	ENSG00000101266_ENSG00000171867/ENSG00000070770_ENSG00000171867
B0205.7 (predicted) B0261.1	=	ENSG00000101266_ENSG00000145734
B0205.7 (predicted) K04G2.1	=	ENSG00000101266_ENSG00000125977
B0205.7 (predicted) F52D10.3	=	ENSG00000101266_ENSG00000166913
B0205.7 (predicted) F54G8.4	=	ENSG00000101266_ENSG00000140464
B0205.7 (predicted) M117.2	=	ENSG00000101266_ENSG00000166913
B0205.7 (predicted) F53H8.2	=	ENSG00000101266_ENSG00000141480/ENSG00000101266_ENSG00000137486
B0212.5 (predicted) T18H9.7	=	ENSG00000111199_ENSG00000175115
B0212.5 (predicted) F53H8.2	=	ENSG00000111199_ENSG00000141480
B0212.5 (predicted) ZK632.6	=	ENSG00000111199_ENSG00000127022
B0212.5 (predicted) B0212.5	=	ENSG00000111199_ENSG00000111199
B0212.5 (predicted) Y40C5A.2	=	ENSG00000111199_ENSG00000111199
B0218.1 (predicted) T05A8.4	=	ENSG00000117480_ENSG00000196549
B0218.1 (predicted) F18A12.8	=	ENSG00000117480_ENSG00000196549
B0218.1 (predicted) ZK20.6	=	ENSG00000117480_ENSG00000196549
B0218.2 (predicted) F18A12.8	=	ENSG00000117480_ENSG00000196549
B0218.2 (predicted) T05A8.4	=	ENSG00000117480_ENSG00000196549
B0218.2 (predicted) ZK20.6	=	ENSG00000117480_ENSG00000196549
B0228.5 (predicted) F49C12.8	=	ENSG00000091164_ENSG00000163636
B0228.5 (predicted) Y48E1B.13	=	ENSG00000136810_ENSG00000164305
B0228.5 (predicted) C48D1.2	=	ENSG00000136810_ENSG00000164305
B0228.5 (predicted) F40F8.8	=	ENSG00000136810_ENSG00000117289
B0228.5 (predicted) B0547.1	=	ENSG00000136810_ENSG00000121022
B0228.5 (predicted) R09B3.1	=	ENSG00000136810_ENSG00000100823
B0250.1 (predicted) F58A3.2	=	ENSG00000161016_ENSG00000068078
B0250.1 (predicted) T12E12.1	=	ENSG00000161016_ENSG00000177479
B0250.1 (predicted) Y92H12BL.5	=	ENSG00000161016_ENSG00000112664
B0250.1 (predicted) W08E12.7	=	ENSG00000161016_ENSG00000170515
B0250.9 (predicted) T13F2.1	=	ENSG00000172893_ENSG00000149485
B0250.9 (predicted) C18E9.11	=	ENSG00000172893_ENSG00000136827
B0250.9 (predicted) Y37A1B.13	=	ENSG00000172893_ENSG00000136827
B0250.9 (predicted) W08D2.4	=	ENSG00000172893_ENSG00000149485
B0250.9 (predicted) Y37A1B.12	=	ENSG00000172893_ENSG00000136827
B0252.4 (predicted) K07C5.6	=	ENSG00000115934_ENSG00000164609
B0261.1 (predicted) C32F10.2	=	ENSG00000145734_ENSG00000139687
B0261.2 (predicted) W02B12.8	=	ENSG00000198793_ENSG00000135362/ENSG00000198793_ENSG00000186654
B0261.2 (predicted) C07H6.6	=	ENSG00000198793_ENSG00000100726
B0261.2 (predicted) Y18D10A.19	=	ENSG00000198793_ENSG00000088832
B0261.2 (predicted) F53A2.6	=	ENSG00000198793_ENSG00000151247
B0261.2 (predicted) R04A9.4	=	ENSG00000198793_ENSG00000151247
B0261.2 (predicted) C10C5.6	=	ENSG00000198793_ENSG00000141564
B0261.2 (predicted) Y54E2A.11	=	ENSG00000198793_ENSG00000106263
B0261.2 (predicted) Y57A10A.20	=	ENSG00000198793_ENSG00000119487
B0261.2 (predicted) F37E3.1	=	ENSG00000198793_ENSG00000136937
B0261.2 (predicted) Y57A10A.30	=	ENSG00000198793_ENSG00000151247
B0261.2 (predicted) F29C12.3	=	ENSG00000198793_ENSG00000164327
B0261.2 (predicted) M117.2	=	ENSG00000198793_ENSG00000134308
B0261.2 (predicted) B0348.6	=	ENSG00000198793_ENSG00000151247
B0261.2 (predicted) F52D10.3	=	ENSG00000198793_ENSG00000134308
B0261.2 (predicted) B0261.2	=	ENSG00000198793_ENSG00000198793
B0280.1 (predicted) Y73B6A.5	=	ENSG00000137955_ENSG00000078061
B0280.3 (predicted) R06C7.6	=	ENSG00000153574_ENSG00000156795
B0280.3 (predicted) D2045.7	=	ENSG00000153574_ENSG00000115661
B0280.3 (predicted) B0280.3	=	ENSG00000153574_ENSG00000153574
B0286.3 (known) B0286.3	=	ENSG00000128050_ENSG00000128050
B0286.3 (predicted) F23F12.6	=	ENSG00000128050_ENSG00000013275
B0286.3 (predicted) R06A10.2	=	ENSG00000128050_ENSG00000087460
B0286.3 (predicted) R74.7	=	ENSG00000128050_ENSG00000068438
B0286.3 (predicted) F46H6.2	=	ENSG00000128050_ENSG00000153933
B0286.3 (predicted) K07C11.5	=	ENSG00000128050_ENSG00000035862
B0286.3 (predicted) ZK507.6	=	ENSG00000128050_ENSG00000133101
B0286.3 (predicted) C30A5.3	=	ENSG00000128050_ENSG00000115540
B0286.3 (predicted) C47B2.5	=	ENSG00000128050_ENSG00000126005
B0286.4 (predicted) Y56A3A.1	=	ENSG00000111596_ENSG00000088038
B0286.4 (predicted) F57B9.2	=	ENSG00000111596_ENSG00000125107
B0303.3 (predicted) C14F5.5	=	ENSG00000138029_ENSG00000177885
B0303.3 (predicted) ZC477.9	=	ENSG00000138029_ENSG00000035403
B0303.3 (predicted) C24A1.3	=	ENSG00000138029_ENSG00000116783
B0304.1 (predicted) B0304.1	=	ENSG00000129152_ENSG00000129152
B0304.1 (predicted) R12B2.1	=	ENSG00000129152_ENSG00000141646
B0304.1 (predicted) C03C11.2	=	ENSG00000122180_ENSG00000133639/ENSG00000129152_ENSG00000133639
B0304.1 (predicted) C32F10.2	=	ENSG00000129152_ENSG00000103479
B0304.1 (predicted) Y47G6A.6	=	ENSG00000129152_ENSG00000114166
B0304.1 (predicted) M05B5.5	=	ENSG00000122180_ENSG00000071564/ENSG00000129152_ENSG00000071564
B0334.3 (predicted) B0334.3	=	ENSG00000131373_ENSG00000131373
B0334.8 (predicted) T10B11.3	=	ENSG00000171608_ENSG00000125970
B0334.8 (predicted) ZK792.6	=	ENSG00000121879_ENSG00000174775
B0334.8 (predicted) R06A4.4	=	ENSG00000171608_ENSG00000105576
B0334.8 (predicted) Y110A7A.10	=	ENSG00000121879_ENSG00000145675
B0336.10 (predicted) C14F5.5	=	ENSG00000125691_ENSG00000177885
B0336.10 (predicted) ZK1127.4	=	ENSG00000125691_ENSG00000107949
B0336.13 (predicted) B0336.13	=	ENSG00000140307_ENSG00000140307
B0336.13 (predicted) T20B12.2	=	ENSG00000140307_ENSG00000112592
B0336.13 (predicted) K11D12.2	=	ENSG00000140307_ENSG00000165417
B0336.13 (predicted) Y111B2A.13	=	ENSG00000140307_ENSG00000140307
B0336.13 (predicted) F39H11.2	=	ENSG00000140307_ENSG00000028839
B0336.2 (predicted) B0336.2	=	ENSG00000143761_ENSG00000143761
B0336.2 (predicted) Y48E1B.2	=	ENSG00000143761_ENSG00000084092
B0336.2 (predicted) K06H7.4	=	ENSG00000143761_ENSG00000105443
B0336.2 (predicted) F54C8.7	=	ENSG00000134287_ENSG00000132254
B0336.2 (predicted) F17C11.9	=	ENSG00000143761_ENSG00000186676
B0336.2 (predicted) W04G3.4	=	ENSG00000143761_ENSG00000100083
B0336.4 (predicted) R07E4.6	=	ENSG00000108599_ENSG00000108946
B0336.6 (predicted) Y22F5A.3	=	ENSG00000108798_ENSG00000092531/ENSG00000138443_ENSG00000092531
B0336.6 (predicted) F28D1.10	=	ENSG00000136754_ENSG00000061676
B0336.6 (predicted) ZK418.5	=	ENSG00000108798_ENSG00000105677
B0336.6 (predicted) C41D11.2	=	ENSG00000108798_ENSG00000147677
B0336.6 (predicted) F59E12.10	=	ENSG00000138443_ENSG00000120860
B0336.6 (predicted) ZK470.5	=	ENSG00000136754_ENSG00000158092/ENSG00000138443_ENSG00000071051
B0336.6 (predicted) Y110A7A.20	=	ENSG00000138443_ENSG00000109083
B0336.6 (predicted) ZC477.9	=	ENSG00000138443_ENSG00000035403
B0336.8 (predicted) Y62E10A.2	=	ENSG00000145782_ENSG00000172336
B0336.8 (predicted) Y55F3AM.4	=	ENSG00000145782_ENSG00000144848
B0336.8 (predicted) D2085.2	=	ENSG00000145782_ENSG00000152348
B0336.8 (predicted) K08D10.3	=	ENSG00000145782_ENSG00000125870
B0336.8 (predicted) ZK1098.7	=	ENSG00000145782_ENSG00000181610
B0336.8 (predicted) F54B11.3	=	ENSG00000145782_ENSG00000100242
B0336.8 (predicted) B0511.10	=	ENSG00000145782_ENSG00000104408
B0336.8 (predicted) F10E9.11	=	ENSG00000145782_ENSG00000133773
B0336.8 (predicted) T08A9.1	=	ENSG00000145782_ENSG00000023287
B0336.8 (predicted) R107.6	=	ENSG00000145782_ENSG00000163539
B0336.8 (predicted) T08B2.8	=	ENSG00000145782_ENSG00000214026
B0336.8 (predicted) C07H6.5	=	ENSG00000145782_ENSG00000110367
B0336.8 (predicted) W08F4.8	=	ENSG00000145782_ENSG00000105401
B0336.8 (predicted) K08D10.4	=	ENSG00000145782_ENSG00000125870
B0336.8 (predicted) B0412.4	=	ENSG00000145782_ENSG00000213741
B0336.8 (predicted) Y71G12B.12	=	ENSG00000145782_ENSG00000057663
B0336.8 (predicted) C07H6.3	=	ENSG00000145782_ENSG00000163539
B0336.8 (predicted) W07E6.4	=	ENSG00000145782_ENSG00000099995
B0336.8 (predicted) F37C12.4	=	ENSG00000145782_ENSG00000130255
B0336.8 (predicted) ZC84.3	=	ENSG00000145782_ENSG00000163539
B0336.8 (predicted) T08A11.2	=	ENSG00000145782_ENSG00000115524
B0348.4 (predicted) F07F6.6	=	ENSG00000101333_ENSG00000176884
B0348.6 (predicted) Y71A12B.1	=	ENSG00000151247_ENSG00000137154
B0348.6 (predicted) ZC477.9	=	ENSG00000151247_ENSG00000035403
B0348.6 (predicted) T22A3.4	=	ENSG00000151247_ENSG00000143499
B0348.6 (predicted) M110.4	=	ENSG00000151247_ENSG00000114867/ENSG00000151247_ENSG00000075151
B0348.6 (predicted) Y54E2A.11	=	ENSG00000151247_ENSG00000106263
B0348.6 (predicted) R06F6.4	=	ENSG00000151247_ENSG00000143499
B0348.6 (predicted) R166.5	=	ENSG00000151247_ENSG00000079277
B0348.6 (predicted) F57B9.3	=	ENSG00000151247_ENSG00000161960
B0348.6 (predicted) F57B9.6	=	ENSG00000151247_ENSG00000161960
B0348.6 (predicted) F56F3.1	=	ENSG00000151247_ENSG00000184708
B0361.5 (predicted) F42G9.6	=	ENSG00000100141_ENSG00000164535
B0361.7 (predicted) F52E1.8	=	ENSG00000014257_ENSG00000014257
B0361.7 (predicted) B0361.7	=	ENSG00000014257_ENSG00000014257
B0361.7 (predicted) R13H4.3	=	ENSG00000014257_ENSG00000014257
B0361.7 (predicted) T21B6.2	=	ENSG00000014257_ENSG00000014257
B0361.8 (predicted) Y87G2A.9	=	ENSG00000136112_ENSG00000184787
B0365.1 (predicted) Y116A8C.12	=	ENSG00000131473_ENSG00000165527
B0365.1 (predicted) Y47D3A.15	=	ENSG00000131473_ENSG00000111725
B0365.1 (predicted) F25H2.5	=	ENSG00000131473_ENSG00000011052
B0365.1 (predicted) ZK507.6	=	ENSG00000131473_ENSG00000133101
B0365.1 (predicted) Y18D10A.5	=	ENSG00000131473_ENSG00000082701
B0365.1 (predicted) W02C12.3	=	ENSG00000131473_ENSG00000068323
B0365.1 (predicted) F55F3.1	=	ENSG00000131473_ENSG00000111725
B0365.3 (predicted) R06A4.7	=	ENSG00000163399_ENSG00000106462
B0365.3 (predicted) K04F10.1	=	ENSG00000105409_ENSG00000124788
B0365.3 (predicted) Y48G10A.3	=	ENSG00000163399_ENSG00000104419
B0365.3 (predicted) T19D2.2	=	ENSG00000132681_ENSG00000184489
B0393.1 (known) F37C12.11	=	ENSG00000168028_ENSG00000171858
B0393.1 (predicted) C47E8.5	=	ENSG00000168028_ENSG00000096384
B0393.1 (predicted) ZC477.9	=	ENSG00000168028_ENSG00000035403
B0393.1 (predicted) T25C8.2	=	ENSG00000168028_ENSG00000075624
B0393.2 (predicted) R160.1	=	ENSG00000131374_ENSG00000161203
B0393.2 (predicted) K04F10.1	=	ENSG00000131374_ENSG00000124788
B0395.1 (predicted) ZK1307.8	=	ENSG00000090020_ENSG00000090581
B0395.1 (predicted) F53H8.2	=	ENSG00000135740_ENSG00000141480
B0403.2 (predicted) R13F6.9	=	ENSG00000159202_ENSG00000170365
B0403.2 (predicted) C14B9.4	=	ENSG00000115760_ENSG00000166851
B0403.2 (predicted) Y54E10BL.6	=	ENSG00000115760_ENSG00000169032
B0403.2 (predicted) Y106G6H.7	=	ENSG00000115760_ENSG00000131558
B0403.2 (predicted) ZK632.12	=	ENSG00000159202_ENSG00000175895
B0403.2 (predicted) Y48E1B.13	=	ENSG00000115760_ENSG00000132906/ENSG00000115760_ENSG00000138794/ENSG00000115760_ENSG00000164305
B0403.2 (predicted) C48D1.2	=	ENSG00000115760_ENSG00000132906/ENSG00000115760_ENSG00000138794/ENSG00000115760_ENSG00000164305
B0403.2 (predicted) ZK370.2	=	ENSG00000159202_ENSG00000170365
B0403.2 (predicted) F55G1.8	=	ENSG00000115760_ENSG00000166851
B0403.2 (predicted) ZC477.9	=	ENSG00000115760_ENSG00000035403
B0403.2 (predicted) Y71F9B.7	=	ENSG00000115760_ENSG00000166851
B0403.2 (predicted) R12B2.1	=	ENSG00000159202_ENSG00000141646
B0403.4 (predicted) F25H2.5	=	ENSG00000143870_ENSG00000011052
B0403.4 (predicted) F55F3.1	=	ENSG00000143870_ENSG00000111725
B0403.4 (predicted) Y47D3A.15	=	ENSG00000143870_ENSG00000111725
B0410.2 (predicted) M117.2	=	ENSG00000162738_ENSG00000170027
B0410.2 (predicted) F52D10.3	=	ENSG00000162738_ENSG00000170027
B0412.1 (predicted) F29B9.6	=	ENSG00000165659_ENSG00000103275
B0412.1 (predicted) F02E9.4	=	ENSG00000165659_ENSG00000169375
B0412.1 (predicted) W06B4.2	=	ENSG00000165659_ENSG00000124357
B0412.1 (predicted) R13F6.9	=	ENSG00000165659_ENSG00000166949
B0412.1 (predicted) ZK370.2	=	ENSG00000165659_ENSG00000166949
B0412.1 (predicted) R12B2.1	=	ENSG00000165659_ENSG00000141646
B0412.2 (predicted) R05F9.10	=	ENSG00000138379_ENSG00000104969
B0412.4 (predicted) Y116A8C.12	=	ENSG00000213741_ENSG00000165527
B0414.2 (predicted) C32F10.2	=	ENSG00000124813_ENSG00000139687
B0414.2 (predicted) C24A1.2	=	ENSG00000159216_ENSG00000109381/ENSG00000159216_ENSG00000102034
B0414.2 (predicted) B0414.2	=	ENSG00000159216_ENSG00000159216
B0432.13 (predicted) F40F12.5	=	ENSG00000183763_ENSG00000083799
B0432.2 (predicted) W02A11.4	=	ENSG00000116288_ENSG00000126261
B0432.2 (predicted) R07B7.15	=	ENSG00000116288_ENSG00000169083
B0432.2 (predicted) R07B7.13	=	ENSG00000116288_ENSG00000169083
B0432.2 (predicted) B0432.2	=	ENSG00000116288_ENSG00000116288
B0432.2 (predicted) F48E8.5	=	ENSG00000116288_ENSG00000137713/ENSG00000116288_ENSG00000105568
B0432.2 (predicted) F29B9.6	=	ENSG00000116288_ENSG00000103275
B0432.2 (predicted) C49G7.11	=	ENSG00000116288_ENSG00000116288
B0432.2 (predicted) JC8.6	=	ENSG00000116288_ENSG00000189308
B0432.2 (predicted) R07B7.14	=	ENSG00000116288_ENSG00000169083
B0432.3 (predicted) F44E7.9	=	ENSG00000182154_ENSG00000101084
B0432.4 (predicted) Y71F9AL.17	=	ENSG00000108528_ENSG00000122218
B0432.7 (predicted) F48E8.5	=	ENSG00000163507_ENSG00000105568
B0464.1 (predicted) Y48G10A.3	=	ENSG00000115866_ENSG00000104419
B0464.2 (predicted) ZK370.2	=	ENSG00000198730_ENSG00000120693
B0464.2 (predicted) R13F6.9	=	ENSG00000198730_ENSG00000120693
B0464.7 (predicted) B0464.7	=	ENSG00000175334_ENSG00000175334
B0464.7 (predicted) Y113G7B.16	=	ENSG00000175334_ENSG00000108465
B0491.3 (predicted) M117.2	=	ENSG00000137824_ENSG00000166913/ENSG00000137824_ENSG00000170027
B0491.3 (predicted) F52D10.3	=	ENSG00000137824_ENSG00000166913/ENSG00000137824_ENSG00000170027
B0495.4 (predicted) ZK1307.8	=	ENSG00000090020_ENSG00000090581
B0495.4 (predicted) F53H8.2	=	ENSG00000135740_ENSG00000141480
B0495.5 (predicted) Y39G8C.1	=	ENSG00000006282_ENSG00000114127
B0496.7 (predicted) ZK792.6	=	ENSG00000101265_ENSG00000133703
B0496.7 (predicted) T04D1.3	=	ENSG00000213145_ENSG00000140600
B0511.10 (predicted) ZK370.2	=	ENSG00000104408_ENSG00000120693
B0511.10 (predicted) H15N14.2	=	ENSG00000104408_ENSG00000073969
B0511.10 (predicted) T25C8.2	=	ENSG00000104408_ENSG00000075624
B0511.10 (predicted) Y48G10A.3	=	ENSG00000104408_ENSG00000104419
B0511.10 (predicted) C05B5.7	=	ENSG00000104408_ENSG00000116741
B0511.10 (predicted) C16C10.4	=	ENSG00000104408_ENSG00000150459
B0511.10 (predicted) F55F3.1	=	ENSG00000104408_ENSG00000111725
B0511.10 (predicted) R13F6.9	=	ENSG00000104408_ENSG00000120693
B0511.10 (predicted) Y54E5A.1	=	ENSG00000104408_ENSG00000143753
B0511.10 (predicted) F55F8.2	=	ENSG00000104408_ENSG00000089737
B0511.10 (predicted) Y47D3A.15	=	ENSG00000104408_ENSG00000111725
B0511.10 (predicted) C47B2.5	=	ENSG00000104408_ENSG00000126005
B0511.10 (predicted) F33D4.4	=	ENSG00000104408_ENSG00000143753
B0511.10 (predicted) F16H9.1	=	ENSG00000104408_ENSG00000116741
B0511.10 (predicted) F33D11.9	=	ENSG00000104408_ENSG00000197858
B0511.10 (predicted) Y116A8C.12	=	ENSG00000104408_ENSG00000165527
B0511.14 (predicted) K07A3.1	=	ENSG00000126773_ENSG00000165140
B0511.6 (predicted) T27C4.4	=	ENSG00000088205_ENSG00000182979
B0511.6 (predicted) T23G7.3	=	ENSG00000088205_ENSG00000104637
B0511.7 (predicted) F29F11.6	=	ENSG00000117751_ENSG00000213639
B0511.7 (predicted) F25H2.5	=	ENSG00000117751_ENSG00000011052
B0513.2 (predicted) C44E4.3	=	ENSG00000163634_ENSG00000125166
B0513.2 (predicted) C14F11.1	=	ENSG00000163634_ENSG00000125166
B0513.3 (predicted) K07C11.5	=	ENSG00000162244_ENSG00000035862
B0513.3 (predicted) T23G7.3	=	ENSG00000162244_ENSG00000104637
B0513.9 (predicted) F52D10.3	=	ENSG00000118640_ENSG00000128245
B0513.9 (predicted) M117.2	=	ENSG00000118640_ENSG00000128245
B0513.9 (predicted) R186.7	=	ENSG00000118640_ENSG00000100941
B0523.5 (predicted) W02F12.5	=	ENSG00000177731_ENSG00000119689
B0523.5 (predicted) F57B9.7	=	ENSG00000177731_ENSG00000124831/ENSG00000177731_ENSG00000093167
B0523.5 (predicted) C14F5.5	=	ENSG00000177731_ENSG00000177885
B0546.1 (predicted) F15C11.2	=	ENSG00000130770_ENSG00000160803
B0546.2 (predicted) Y37D8A.1	=	ENSG00000068308_ENSG00000111229
B0547.1 (known) ZK370.2	=	ENSG00000121022_ENSG00000175387
B0547.1 (predicted) R13F6.9	=	ENSG00000121022_ENSG00000175387
B0547.1 (predicted) F46E10.8	=	ENSG00000121022_ENSG00000154277
B0547.1 (predicted) Y40G12A.1	=	ENSG00000121022_ENSG00000154277
B0547.1 (predicted) T01C3.7	=	ENSG00000121022_ENSG00000105202
B0547.1 (predicted) Y40G12A.2	=	ENSG00000121022_ENSG00000154277
B0547.1 (predicted) Y67H2A.6	=	ENSG00000121022_ENSG00000168090
B0564.1 (predicted) F31E3.5	=	ENSG00000178896_ENSG00000156508
B0564.1 (predicted) Y39G8B.2	=	ENSG00000178896_ENSG00000117448
B0564.1 (predicted) F59C6.4	=	ENSG00000178896_ENSG00000107371
B0564.1 (predicted) Y39G8B.1	=	ENSG00000178896_ENSG00000117448
B0564.1 (predicted) Y73B6BL.3	=	ENSG00000178896_ENSG00000130713
B0564.1 (predicted) C14A4.4	=	ENSG00000178896_ENSG00000171824
B0564.1 (predicted) ZK688.3	=	ENSG00000178896_ENSG00000180185
B0564.1 (predicted) B0564.1	=	ENSG00000178896_ENSG00000178896
B0564.1 (predicted) Y48A6B.5	=	ENSG00000178896_ENSG00000171311
B0564.1 (predicted) R03G5.1	=	ENSG00000178896_ENSG00000156508
B0564.1 (predicted) K07A1.10	=	ENSG00000178896_ENSG00000179271
B0564.1 (predicted) F37C12.13	=	ENSG00000178896_ENSG00000123737
B0564.1 (predicted) F31D4.1	=	ENSG00000178896_ENSG00000075914
B0564.7 (predicted) T24A11.1	=	ENSG00000136270_ENSG00000108389
C01A2.4 (predicted) Y69A2AR.18	=	ENSG00000083937_ENSG00000165629
C01B7.6 (predicted) F52D10.3	=	ENSG00000005810_ENSG00000166913/ENSG00000005810_ENSG00000170027
C01B7.6 (predicted) M117.2	=	ENSG00000005810_ENSG00000166913/ENSG00000005810_ENSG00000170027
C01F1.2 (predicted) C01F1.2	=	ENSG00000133028_ENSG00000133028
C01F6.5 (predicted) F33D11.10	=	ENSG00000183684_ENSG00000141543
C01F6.5 (predicted) F53H8.2	=	ENSG00000183684_ENSG00000141480/ENSG00000183684_ENSG00000137486
C01F6.5 (predicted) Y65B4A.6	=	ENSG00000183684_ENSG00000141543
C01F6.5 (predicted) C26D10.2	=	ENSG00000183684_ENSG00000123136
C01F6.6 (known) C01G8.5	=	ENSG00000109062_ENSG00000137710/ENSG00000109062_ENSG00000147065
C01F6.6 (predicted) C07H4.2	=	ENSG00000174827_ENSG00000109572/ENSG00000109062_ENSG00000109572
C01F6.6 (predicted) R05C11.3	=	ENSG00000065054_ENSG00000157087
C01F6.6 (predicted) C34C6.6	=	ENSG00000174827_ENSG00000139197
C01F6.6 (predicted) F18A12.8	=	ENSG00000109062_ENSG00000196549
C01F6.6 (predicted) ZK20.6	=	ENSG00000109062_ENSG00000196549
C01F6.6 (predicted) T05A8.4	=	ENSG00000109062_ENSG00000196549
C01F6.6 (predicted) Y67D8C.10	=	ENSG00000065054_ENSG00000157087
C01F6.6 (predicted) T14B1.2	=	ENSG00000065054_ENSG00000064547
C01F6.8 (predicted) F57B9.3	=	ENSG00000074201_ENSG00000156976
C01F6.8 (predicted) F57B9.6	=	ENSG00000074201_ENSG00000156976
C01F6.8 (predicted) F53H8.2	=	ENSG00000074201_ENSG00000141480
C01G10.11 (predicted) C16A3.5	=	ENSG00000149557_ENSG00000147684
C01G10.11 (predicted) T14G11.3	=	ENSG00000149557_ENSG00000132305
C01G10.11 (predicted) C05D11.3	=	ENSG00000149557_ENSG00000115514
C01G10.11 (predicted) F41E6.4	=	ENSG00000149557_ENSG00000138041
C01G10.11 (predicted) Y65B4A.1	=	ENSG00000149557_ENSG00000102241
C01G10.11 (predicted) ZK697.8	=	ENSG00000149557_ENSG00000118271
C01G10.11 (predicted) F56A8.6	=	ENSG00000149557_ENSG00000101811
C01G10.11 (predicted) R09H10.3	=	ENSG00000149557_ENSG00000118271
C01G10.11 (predicted) F57C2.6	=	ENSG00000149557_ENSG00000136122
C01G10.11 (predicted) C14B1.1	=	ENSG00000149557_ENSG00000185624
C01G10.11 (predicted) F23H12.2	=	ENSG00000149557_ENSG00000173726
C01G10.11 (predicted) F52F12.7	=	ENSG00000149557_ENSG00000147465
C01G10.11 (predicted) C07A12.4	=	ENSG00000149557_ENSG00000185624
C01G10.11 (predicted) F45G2.8	=	ENSG00000149557_ENSG00000217930
C01G10.8 (predicted) R74.7	=	ENSG00000100591_ENSG00000068438
C01G10.8 (predicted) F32G8.6	=	ENSG00000100591_ENSG00000131979
C01G10.8 (predicted) C47B2.5	=	ENSG00000100591_ENSG00000126005
C01G10.8 (predicted) T19D2.2	=	ENSG00000100591_ENSG00000184489
C01G10.8 (predicted) D2024.7	=	ENSG00000100591_ENSG00000197448
C01G10.8 (predicted) ZK1320.1	=	ENSG00000100591_ENSG00000197448
C01G10.8 (predicted) F19H6.1	=	ENSG00000100591_ENSG00000119408
C01G10.8 (predicted) C47E8.5	=	ENSG00000100591_ENSG00000080824
C01G10.8 (predicted) F44E7.9	=	ENSG00000100591_ENSG00000101084
C01G10.9 (predicted) C01G10.9	=	ENSG00000037757_ENSG00000037757
C01G5.6 (predicted) C34F11.9	=	ENSG00000170967_ENSG00000004975
C01G8.5 (predicted) F55F3.1	=	ENSG00000147065_ENSG00000111725/ENSG00000092820_ENSG00000111725
C01G8.5 (predicted) T23G7.3	=	ENSG00000092820_ENSG00000104637
C01G8.5 (predicted) C33A11.4	=	ENSG00000147065_ENSG00000163435
C01G8.5 (predicted) C01G8.5	=	ENSG00000147065_ENSG00000147065
C01G8.5 (predicted) Y47D3A.15	=	ENSG00000147065_ENSG00000111725/ENSG00000092820_ENSG00000111725
C01H6.7 (predicted) F57B9.10	=	ENSG00000166164_ENSG00000108671
C01H6.7 (predicted) D1037.3	=	ENSG00000166164_ENSG00000167996
C01H6.7 (predicted) C54F6.14	=	ENSG00000166164_ENSG00000167996
C01H6.7 (predicted) Y54G2A.1	=	ENSG00000166164_ENSG00000134107
C01H6.7 (predicted) Y37E3.7	=	ENSG00000166164_ENSG00000137818
C01H6.7 (predicted) F38H4.7	=	ENSG00000166164_ENSG00000133243
C01H6.7 (predicted) F49H12.5	=	ENSG00000166164_ENSG00000106541
C01H6.7 (predicted) Y57A10A.23	=	ENSG00000166164_ENSG00000106541
C02B10.1 (predicted) C02B10.1	=	ENSG00000128928_ENSG00000128928
C02C2.1 (predicted) ZC477.9	=	ENSG00000080166_ENSG00000035403
C02C6.1 (predicted) C02C6.1	=	ENSG00000106976_ENSG00000106976
C02C6.1 (predicted) Y48C3A.16	=	ENSG00000106976_ENSG00000102309
C02C6.1 (predicted) F32H2.2	=	ENSG00000106976_ENSG00000108590
C02C6.1 (predicted) F45E1.7	=	ENSG00000106976_ENSG00000124507
C02C6.1 (predicted) C14F5.5	=	ENSG00000106976_ENSG00000177885
C02C6.1 (predicted) K08E3.3	=	ENSG00000106976_ENSG00000187239/ENSG00000079805_ENSG00000187239/ENSG00000197959_ENSG00000187239
C02C6.1 (predicted) F29A7.6	=	ENSG00000079805_ENSG00000135698
C02C6.1 (predicted) F22D6.2	=	ENSG00000079805_ENSG00000086666
C02C6.1 (predicted) F53H8.2	=	ENSG00000106976_ENSG00000137486
C02C6.1 (predicted) C30F8.4	=	ENSG00000079805_ENSG00000169398
C02C6.1 (predicted) ZK470.5	=	ENSG00000106976_ENSG00000158092
C02C6.1 (predicted) T04D1.3	=	ENSG00000079805_ENSG00000107295
C02C6.1 (predicted) F09E10.8	=	ENSG00000106976_ENSG00000187239/ENSG00000079805_ENSG00000187239/ENSG00000197959_ENSG00000187239
C02C6.1 (predicted) T21C9.12	=	ENSG00000106976_ENSG00000105197
C02C6.1 (predicted) M04F3.4	=	ENSG00000079805_ENSG00000162517
C02C6.1 (predicted) F55F3.1	=	ENSG00000079805_ENSG00000111725
C02C6.1 (predicted) C17G10.9	=	ENSG00000079805_ENSG00000100129
C02C6.1 (predicted) Y47D3A.15	=	ENSG00000079805_ENSG00000111725
C02D5.3 (predicted) F17C11.9	=	ENSG00000148834_ENSG00000186676
C02E11.1 (predicted) F15C11.2	=	ENSG00000103512_ENSG00000160803/ENSG00000103226_ENSG00000160803
C02E11.1 (predicted) C14A4.4	=	ENSG00000103512_ENSG00000171824
C02F4.1 (predicted) K06A5.7	=	ENSG00000134516_ENSG00000101224
C02F4.1 (predicted) F16B4.8	=	ENSG00000134516_ENSG00000101224
C02F4.1 (predicted) Y106G6E.5	=	ENSG00000134516_ENSG00000155849/ENSG00000150760_ENSG00000155849
C02F4.1 (predicted) Y73B6A.5	=	ENSG00000147459_ENSG00000132155
C02F4.1 (predicted) F29B9.4	=	ENSG00000150760_ENSG00000070495
C02F4.1 (predicted) F48E8.5	=	ENSG00000147459_ENSG00000137713/ENSG00000147459_ENSG00000105568
C02F4.1 (predicted) Y48G10A.3	=	ENSG00000147459_ENSG00000104419
C02F4.1 (predicted) R05H5.2	=	ENSG00000134516_ENSG00000101224
C02F4.1 (predicted) C02F4.1	=	ENSG00000150760_ENSG00000150760
C02F4.1 (predicted) ZK637.11	=	ENSG00000134516_ENSG00000101224
C02F4.2 (predicted) F55C10.1	=	ENSG00000138814_ENSG00000115953
C02F4.2 (predicted) Y18D10A.19	=	ENSG00000138814_ENSG00000088832
C02F4.2 (predicted) Y20F4.2	=	ENSG00000138814_ENSG00000160741
C02F4.2 (predicted) C14F5.5	=	ENSG00000138814_ENSG00000177885
C02F5.3 (predicted) T26E3.4	=	ENSG00000108591_ENSG00000111832
C02F5.4 (predicted) ZK1320.1	=	ENSG00000141425_ENSG00000197448
C02F5.4 (predicted) D2024.7	=	ENSG00000141425_ENSG00000197448
C02F5.9 (predicted) Y38A8.2	=	ENSG00000008018_ENSG00000108294
C02F5.9 (predicted) R74.7	=	ENSG00000008018_ENSG00000068438
C02F5.9 (predicted) ZC477.9	=	ENSG00000008018_ENSG00000035403
C02F5.9 (predicted) F52G2.1	=	ENSG00000008018_ENSG00000172795
C02F5.9 (predicted) Y18D10A.9	=	ENSG00000008018_ENSG00000144021
C02F5.9 (predicted) C47B2.4	=	ENSG00000008018_ENSG00000136930
C02F5.9 (predicted) CD4.6	=	ENSG00000008018_ENSG00000129084
C02F5.9 (predicted) K05C4.1	=	ENSG00000008018_ENSG00000100804
C02F5.9 (predicted) D1054.2	=	ENSG00000008018_ENSG00000106588
C02F5.9 (predicted) ZK632.3	=	ENSG00000008018_ENSG00000101782
C02F5.9 (predicted) C47B2.5	=	ENSG00000008018_ENSG00000126005
C02H7.3 (predicted) C25H3.8	=	ENSG00000110514_ENSG00000048707
C03C10.1 (predicted) M117.2	=	ENSG00000113712_ENSG00000128245
C03C10.1 (predicted) F52D10.3	=	ENSG00000113712_ENSG00000128245
C03C10.1 (predicted) F53H8.2	=	ENSG00000180138_ENSG00000141480
C03C10.3 (predicted) T23G5.1	=	ENSG00000171848_ENSG00000167325
C03C11.2 (predicted) Y56A3A.20	=	ENSG00000133639_ENSG00000155508
C03C11.2 (predicted) ZC518.3	=	ENSG00000159388_ENSG00000138767
C03C11.2 (predicted) K04F10.1	=	ENSG00000154640_ENSG00000124788
C03C11.2 (predicted) T24H10.7	=	ENSG00000133639_ENSG00000177606
C03C11.2 (predicted) Y113G7B.17	=	ENSG00000133639_ENSG00000126457
C03D6.5 (predicted) W09C5.6	=	ENSG00000105011_ENSG00000071082
C03D6.5 (predicted) Y57G11C.34	=	ENSG00000105011_ENSG00000125445
C03D6.5 (predicted) F08G2.3	=	ENSG00000111875_ENSG00000168148
C03D6.5 (predicted) K06C4.5	=	ENSG00000111875_ENSG00000168148
C03D6.5 (predicted) ZK131.3	=	ENSG00000111875_ENSG00000168148
C03D6.5 (predicted) C07A9.3	=	ENSG00000105011_ENSG00000146872/ENSG00000105011_ENSG00000198586/ENSG00000111875_ENSG00000198586
C03D6.5 (predicted) F22B3.2	=	ENSG00000111875_ENSG00000168148
C03D6.5 (predicted) ZK337.1	=	ENSG00000105011_ENSG00000125730
C03D6.5 (predicted) Y62E10A.13	=	ENSG00000105011_ENSG00000146733
C03D6.5 (predicted) W04A8.7	=	ENSG00000111875_ENSG00000147133
C03D6.5 (predicted) Y71G12B.1	=	ENSG00000105011_ENSG00000159259/ENSG00000111875_ENSG00000159259
C03D6.5 (predicted) ZK131.7	=	ENSG00000111875_ENSG00000168148
C03D6.5 (predicted) F45F2.13	=	ENSG00000111875_ENSG00000168148
C03D6.5 (predicted) F17E9.10	=	ENSG00000111875_ENSG00000168148
C03D6.5 (predicted) T10C6.13	=	ENSG00000111875_ENSG00000168148
C03D6.5 (predicted) F56F3.5	=	ENSG00000105011_ENSG00000145425
C03D6.5 (predicted) K06C4.13	=	ENSG00000111875_ENSG00000168148
C03D6.5 (predicted) K10D2.1	=	ENSG00000105011_ENSG00000100084/ENSG00000111875_ENSG00000100084
C03D6.5 (predicted) F07B7.5	=	ENSG00000111875_ENSG00000168148
C03D6.5 (predicted) ZK131.2	=	ENSG00000111875_ENSG00000168148
C03D6.5 (predicted) F54E12.1	=	ENSG00000111875_ENSG00000168148
C03D6.5 (predicted) F55G1.2	=	ENSG00000111875_ENSG00000168148
C03D6.5 (predicted) Y87G2A.10	=	ENSG00000111875_ENSG00000160948
C03D6.5 (predicted) K07A1.11	=	ENSG00000105011_ENSG00000162521
C03D6.5 (predicted) T12D8.8	=	ENSG00000111875_ENSG00000100380
C03D6.5 (predicted) K07A1.12	=	ENSG00000105011_ENSG00000162521
C03D6.5 (predicted) F54D12.6	=	ENSG00000105011_ENSG00000147443
C03D6.8 (predicted) C16C10.8	=	ENSG00000137876_ENSG00000145220
C03G5.1 (predicted) F53H8.2	=	ENSG00000073578_ENSG00000141480
C03G5.1 (predicted) T07C4.7	=	ENSG00000073578_ENSG00000143252
C03H5.4 (predicted) C03H5.4	=	ENSG00000188257_ENSG00000188257
C03H5.4 (predicted) C07E3.9	=	ENSG00000188257_ENSG00000188257
C04C3.3 (predicted) T05H10.6	=	ENSG00000168291_ENSG00000131828
C04C3.3 (predicted) C04C3.3	=	ENSG00000168291_ENSG00000168291
C04E12.7 (predicted) F10B5.5	=	ENSG00000187838_ENSG00000071539
C04E6.11 (predicted) T19D2.2	=	ENSG00000138095_ENSG00000184489
C04E6.11 (predicted) ZK1320.1	=	ENSG00000138095_ENSG00000197448
C04E6.11 (predicted) D2024.7	=	ENSG00000138095_ENSG00000197448
C04E6.11 (predicted) Y116A8C.12	=	ENSG00000138095_ENSG00000165527
C04E6.11 (predicted) T25C8.2	=	ENSG00000138095_ENSG00000075624
C04E6.11 (predicted) ZK507.6	=	ENSG00000138095_ENSG00000133101
C04E6.11 (predicted) W02C12.3	=	ENSG00000138095_ENSG00000068323
C04E6.11 (predicted) F19H6.1	=	ENSG00000138095_ENSG00000119408
C04F12.10 (predicted) ZK20.6	=	ENSG00000084073_ENSG00000196549
C04F12.10 (predicted) R74.7	=	ENSG00000084073_ENSG00000068438
C04F12.10 (predicted) F18A12.8	=	ENSG00000084073_ENSG00000196549
C04F12.10 (predicted) T05A8.4	=	ENSG00000084073_ENSG00000196549
C04F12.4 (predicted) F55A4.5	=	ENSG00000188846_ENSG00000124214
C04F12.4 (predicted) F53H8.2	=	ENSG00000188846_ENSG00000141480
C04F6.3 (predicted) C04F6.3	=	ENSG00000133048_ENSG00000133048
C04F6.4 (predicted) C14F5.5	=	ENSG00000071127_ENSG00000177885
C04G2.6 (predicted) F25H2.5	=	ENSG00000083520_ENSG00000011052
C04G2.6 (predicted) C14A4.4	=	ENSG00000083520_ENSG00000171824
C04G2.6 (predicted) Y74C9A.3	=	ENSG00000083520_ENSG00000148335
C04G2.7 (predicted) C32F10.2	=	ENSG00000196092_ENSG00000139687
C04G2.7 (predicted) T20B12.2	=	ENSG00000196092_ENSG00000112592
C04G6.3 (predicted) C14F5.5	=	ENSG00000129219_ENSG00000177885
C04G6.3 (predicted) T01E8.3	=	ENSG00000129219_ENSG00000124181
C04G6.3 (predicted) R74.7	=	ENSG00000129219_ENSG00000068438
C04H5.1 (predicted) Y48G8AL.6	=	ENSG00000173113_ENSG00000005007
C04H5.1 (predicted) Y47D3A.15	=	ENSG00000173113_ENSG00000111725
C04H5.1 (predicted) C05B5.7	=	ENSG00000173113_ENSG00000147509
C04H5.1 (predicted) F55F3.1	=	ENSG00000173113_ENSG00000111725
C04H5.1 (predicted) F16H9.1	=	ENSG00000173113_ENSG00000147509
C04H5.1 (predicted) Y116A8C.12	=	ENSG00000173113_ENSG00000165527
C05A9.1 (predicted) T24H7.1	=	ENSG00000085563_ENSG00000215021
C05B5.7 (predicted) F27C1.6	=	ENSG00000090104_ENSG00000156697
C05B5.7 (predicted) Y17G7B.17	=	ENSG00000147509_ENSG00000089693
C05B5.7 (predicted) D2063.3	=	ENSG00000147509_ENSG00000108010
C05B5.7 (predicted) F32D8.13	=	ENSG00000147509_ENSG00000163344
C05B5.7 (predicted) T06E6.1	=	ENSG00000116741_ENSG00000133316
C05B5.7 (predicted) W07B8.1	=	ENSG00000116741_ENSG00000164733
C05B5.7 (predicted) T10H4.12	=	ENSG00000116741_ENSG00000164733
C05B5.7 (predicted) W07B8.5	=	ENSG00000116741_ENSG00000164733
C05B5.7 (predicted) K02D10.1	=	ENSG00000116741_ENSG00000184117
C05B5.7 (predicted) K11H12.1	=	ENSG00000147509_ENSG00000178096
C05B5.7 (predicted) ZK1128.8	=	ENSG00000116741_ENSG00000111237
C05B5.7 (predicted) F32H5.1	=	ENSG00000116741_ENSG00000164733
C05B5.7 (predicted) C25B8.3	=	ENSG00000116741_ENSG00000164733
C05B5.7 (predicted) F57F5.1	=	ENSG00000116741_ENSG00000164733
C05B5.7 (predicted) H15N14.2	=	ENSG00000147509_ENSG00000073969
C05B5.7 (predicted) T06D8.7	=	ENSG00000090104_ENSG00000165775
C05B5.7 (predicted) ZK1307.8	=	ENSG00000116741_ENSG00000130175
C05B5.7 (predicted) F36D3.9	=	ENSG00000116741_ENSG00000164733
C05B5.7 (predicted) F26D10.3	=	ENSG00000116741_ENSG00000109971
C05B5.7 (predicted) F44C4.3	=	ENSG00000116741_ENSG00000164733
C05B5.7 (predicted) F44D12.4	=	ENSG00000171700_ENSG00000123159
C05B5.7 (predicted) T22D1.10	=	ENSG00000147509_ENSG00000183207
C05B5.7 (predicted) K02B12.7	=	ENSG00000116741_ENSG00000101199
C05B5.7 (predicted) C23H3.4	=	ENSG00000147509_ENSG00000090054
C05B5.7 (predicted) Y95B8A.5	=	ENSG00000171700_ENSG00000114353
C05B5.7 (predicted) T07A9.7	=	ENSG00000171700_ENSG00000114353
C05B5.7 (predicted) C52E4.1	=	ENSG00000116741_ENSG00000164733
C05B5.7 (predicted) T22C1.6	=	ENSG00000147509_ENSG00000084652
C05B5.7 (predicted) K08E3.7	=	ENSG00000116741_ENSG00000185345
C05B5.7 (predicted) W07B8.4	=	ENSG00000116741_ENSG00000164733
C05B5.7 (predicted) H40L08.1	=	ENSG00000147509_ENSG00000113194
C05B5.7 (predicted) F14F3.2	=	ENSG00000116741_ENSG00000108262
C05B5.7 (predicted) C35D10.2	=	ENSG00000171700_ENSG00000123159
C05C10.1 (predicted) C29H12.2	=	ENSG00000162836_ENSG00000213699
C05C10.1 (predicted) F08B6.2	=	ENSG00000162836_ENSG00000213611
C05C10.4 (predicted) F08B6.2	=	ENSG00000162836_ENSG00000213611
C05C10.4 (predicted) C29H12.2	=	ENSG00000162836_ENSG00000213699
C05C9.3 (predicted) R13F6.9	=	ENSG00000184895_ENSG00000166949
C05C9.3 (predicted) ZK370.2	=	ENSG00000184895_ENSG00000166949
C05D11.10 (predicted) T23G7.3	=	ENSG00000154999_ENSG00000104637
C05D11.11 (predicted) R06A10.2	=	ENSG00000182199_ENSG00000087460
C05D11.11 (predicted) C47B2.5	=	ENSG00000182199_ENSG00000126005
C05D11.11 (predicted) C14F5.5	=	ENSG00000182199_ENSG00000177885
C05D11.11 (predicted) Y54E5A.1	=	ENSG00000182199_ENSG00000143753
C05D11.11 (predicted) F55F3.1	=	ENSG00000182199_ENSG00000111725
C05D11.11 (predicted) Y48G10A.3	=	ENSG00000182199_ENSG00000104419
C05D11.11 (predicted) Y47D3A.15	=	ENSG00000182199_ENSG00000111725
C05D11.11 (predicted) F33D4.4	=	ENSG00000182199_ENSG00000143753
C05D11.13 (predicted) F29G9.2	=	ENSG00000102984_ENSG00000175602
C05D11.3 (predicted) Y110A7A.16	=	ENSG00000115514_ENSG00000070061
C05D11.3 (predicted) T14G11.3	=	ENSG00000115514_ENSG00000132305
C05D11.3 (predicted) F14F3.2	=	ENSG00000115514_ENSG00000108262
C05D11.4 (predicted) F58A3.2	=	ENSG00000113578_ENSG00000077782/ENSG00000113578_ENSG00000160867/ENSG00000113578_ENSG00000068078/ENSG00000113578_ENSG00000066468/ENSG00000186895_ENSG00000066468/ENSG00000140285_ENSG00000068078/ENSG00000140285_ENSG00000066468/ENSG00000138675_ENSG00000068078/ENSG00000070193_ENSG00000066468/ENSG00000075388_ENSG00000068078/ENSG00000138685_ENSG00000077782/ENSG00000138685_ENSG00000160867/ENSG00000138685…
C05D11.4 (predicted) C05D11.4	=	ENSG00000113578_ENSG00000113578/ENSG00000102678_ENSG00000102678
C05D11.7 (predicted) R13F6.9	=	ENSG00000177666_ENSG00000120693
C05D11.7 (predicted) M01B2.10	=	ENSG00000177666_ENSG00000168490
C05D11.7 (predicted) M01B2.12	=	ENSG00000177666_ENSG00000168490
C05D11.7 (predicted) ZK370.2	=	ENSG00000177666_ENSG00000120693
C05D11.7 (predicted) T10H4.4	=	ENSG00000177666_ENSG00000168490
C05D11.8 (predicted) W06A7.3	=	ENSG00000051009_ENSG00000139970/ENSG00000051009_ENSG00000133318
C05D11.9 (predicted) C05D11.9	=	ENSG00000104356_ENSG00000104356
C05D11.9 (predicted) Y66A7A.2	=	ENSG00000104356_ENSG00000167272
C05D11.9 (predicted) C15C6.4	=	ENSG00000104356_ENSG00000105171
C05D11.9 (predicted) T23G7.3	=	ENSG00000104356_ENSG00000104637
C05D2.1 (predicted) K11E4.4	=	ENSG00000163513_ENSG00000102606/ENSG00000163513_ENSG00000129675
C05D2.1 (predicted) C52B9.6	=	ENSG00000163513_ENSG00000186795
C05D2.1 (predicted) R12B2.1	=	ENSG00000163513_ENSG00000141646
C05D2.1 (predicted) C24H11.8	=	ENSG00000163513_ENSG00000186795
C05D2.1 (predicted) R04F11.4	=	ENSG00000163513_ENSG00000186795
C05D2.1 (predicted) R13F6.9	=	ENSG00000163513_ENSG00000166949
C05D2.1 (predicted) ZK370.2	=	ENSG00000163513_ENSG00000166949
C05D2.1 (predicted) F55C5.3	=	ENSG00000163513_ENSG00000186795
C05D2.1 (predicted) K11H3.7	=	ENSG00000163513_ENSG00000186795
C05D2.1 (predicted) C05D2.1	=	ENSG00000163513_ENSG00000163513
C05D2.1 (predicted) F54G8.4	=	ENSG00000163513_ENSG00000140464
C05D9.1 (predicted) K08E3.3	=	ENSG00000205302_ENSG00000187239
C05D9.1 (predicted) F09E10.8	=	ENSG00000205302_ENSG00000187239
C05D9.5 (predicted) F52D10.3	=	ENSG00000135930_ENSG00000128245
C05D9.5 (predicted) F56F3.1	=	ENSG00000135930_ENSG00000184708
C05D9.5 (predicted) M117.2	=	ENSG00000135930_ENSG00000128245
C06A1.1 (predicted) C06A1.1	=	ENSG00000165280_ENSG00000165280
C06A1.1 (predicted) F53H8.2	=	ENSG00000165280_ENSG00000141480
C06A1.1 (predicted) Y41E3.9	=	ENSG00000165280_ENSG00000144554
C06A1.1 (predicted) Y48G10A.3	=	ENSG00000165280_ENSG00000104419
C06A1.1 (predicted) F18C5.2	=	ENSG00000165280_ENSG00000165392
C06A1.1 (predicted) F25D7.1	=	ENSG00000165280_ENSG00000136986
C06A1.1 (predicted) C41C4.8	=	ENSG00000165280_ENSG00000165280
C06A1.1 (predicted) F53G12.11	=	ENSG00000165280_ENSG00000214717
C06A1.5 (predicted) T09A5.6	=	ENSG00000100142_ENSG00000133398
C06A1.5 (predicted) C36B1.3	=	ENSG00000100142_ENSG00000102978
C06A1.5 (predicted) H27M09.2	=	ENSG00000100142_ENSG00000099817
C06A5.11 (predicted) C33A11.4	=	ENSG00000077463_ENSG00000135374
C06A6.4 (predicted) C10C5.4	=	ENSG00000114786_ENSG00000114786
C06A6.4 (predicted) C34B2.5	=	ENSG00000114786_ENSG00000113312
C06A6.4 (predicted) C10C5.3	=	ENSG00000114786_ENSG00000114786
C06A6.4 (predicted) C06A6.4	=	ENSG00000114786_ENSG00000114786
C06A6.4 (predicted) C10C5.5	=	ENSG00000114786_ENSG00000114786
C06A8.1 (predicted) Y73B6BL.32	=	ENSG00000177000_ENSG00000128534
C06A8.2 (predicted) T20B12.2	=	ENSG00000023608_ENSG00000112592
C06A8.2 (predicted) C32F10.2	=	ENSG00000023608_ENSG00000139687
C06A8.6 (predicted) F25H2.5	=	ENSG00000115685_ENSG00000011052
C06A8.6 (predicted) F29F11.6	=	ENSG00000115685_ENSG00000213639
C06A8.6 (predicted) F55A4.5	=	ENSG00000115685_ENSG00000124214
C06B8.8 (predicted) W02C12.3	=	ENSG00000172809_ENSG00000068323
C06B8.8 (predicted) F25H2.5	=	ENSG00000172809_ENSG00000011052
C06E1.10 (predicted) Y55F3AL.1	=	ENSG00000150990_ENSG00000076356
C06E2.3 (predicted) C06E2.3	=	ENSG00000078140_ENSG00000078140
C06E2.3 (predicted) F40G9.3	=	ENSG00000078140_ENSG00000078140
C06E2.3 (predicted) F25H2.5	=	ENSG00000078140_ENSG00000011052
C06E7.1 (predicted) Y116A8C.12	=	ENSG00000168906_ENSG00000165527
C06E7.1 (predicted) Y47D3A.15	=	ENSG00000168906_ENSG00000111725
C06E7.1 (predicted) F55F3.1	=	ENSG00000168906_ENSG00000111725
C06E7.1 (predicted) C08B11.6	=	ENSG00000168906_ENSG00000075089
C06E7.1 (predicted) C16C10.4	=	ENSG00000168906_ENSG00000150459
C06E7.3 (predicted) C08B11.6	=	ENSG00000168906_ENSG00000075089
C06E7.3 (predicted) C16C10.4	=	ENSG00000168906_ENSG00000150459
C06E7.3 (predicted) Y116A8C.12	=	ENSG00000168906_ENSG00000165527
C06E7.3 (predicted) F55F3.1	=	ENSG00000168906_ENSG00000111725
C06E7.3 (predicted) Y47D3A.15	=	ENSG00000168906_ENSG00000111725
C06G1.5 (predicted) F48E8.5	=	ENSG00000073711_ENSG00000105568/ENSG00000167393_ENSG00000105568
C06G1.5 (predicted) C43E11.10	=	ENSG00000073711_ENSG00000094804/ENSG00000167393_ENSG00000094804
C06G3.10 (predicted) Y51H7C.6	=	ENSG00000135775_ENSG00000103051
C06G3.11 (predicted) C47G2.3	=	ENSG00000100575_ENSG00000177370
C06G3.11 (predicted) Y66D12A.22	=	ENSG00000100575_ENSG00000134809
C06G3.5 (predicted) T23F1.7	=	ENSG00000196839_ENSG00000197635
C06G3.5 (predicted) C27C12.7	=	ENSG00000196839_ENSG00000197635
C06G3.7 (predicted) K02A11.1	=	ENSG00000198431_ENSG00000160972
C06G3.9 (predicted) D2024.7	=	ENSG00000014123_ENSG00000197448
C06G3.9 (predicted) T19D2.2	=	ENSG00000014123_ENSG00000184489
C06G3.9 (predicted) ZK1320.1	=	ENSG00000014123_ENSG00000197448
C06G3.9 (predicted) Y113G7B.16	=	ENSG00000014123_ENSG00000108465
C06H2.1 (predicted) F26F4.1	=	ENSG00000167863_ENSG00000105972
C06H2.3 (predicted) Y37E3.11	=	ENSG00000155666_ENSG00000185813
C07A12.4 (predicted) Y47D3A.27	=	ENSG00000185624_ENSG00000169217
C07A12.4 (predicted) Y71G12B.12	=	ENSG00000185624_ENSG00000057663
C07A12.4 (predicted) F53H8.2	=	ENSG00000185624_ENSG00000141480/ENSG00000185624_ENSG00000137486
C07A12.4 (predicted) F42G4.3	=	ENSG00000185624_ENSG00000087077
C07A12.4 (predicted) R74.7	=	ENSG00000185624_ENSG00000068438
C07A12.4 (predicted) ZK520.4	=	ENSG00000185624_ENSG00000108094
C07A12.4 (predicted) Y47G6A.20	=	ENSG00000185624_ENSG00000179950
C07A12.4 (predicted) C33A11.4	=	ENSG00000185624_ENSG00000163435
C07A12.7 (predicted) F25H2.1	=	ENSG00000100284_ENSG00000078902
C07A9.3 (known) C07A9.3	=	ENSG00000198586_ENSG00000198586
C07A9.3 (known) F10G7.3	=	ENSG00000146872_ENSG00000105011/ENSG00000198586_ENSG00000111875/ENSG00000198586_ENSG00000105011
C07B5.4 (predicted) Y51H4A.3	=	ENSG00000114993_ENSG00000067560
C07B5.5 (predicted) C27H6.2	=	ENSG00000105612_ENSG00000175792
C07B5.5 (predicted) T22D1.10	=	ENSG00000105612_ENSG00000183207
C07E3.2 (predicted) C35D10.2	=	ENSG00000188976_ENSG00000123159
C07E3.2 (predicted) T07D1.4	=	ENSG00000188976_ENSG00000078328
C07E3.2 (predicted) R74.5	=	ENSG00000188976_ENSG00000078328
C07E3.2 (predicted) F44D12.4	=	ENSG00000188976_ENSG00000123159
C07E3.9 (predicted) C07E3.9	=	ENSG00000188257_ENSG00000188257
C07G1.5 (known) C34G6.7	=	ENSG00000185359_ENSG00000115145/ENSG00000185359_ENSG00000136738
C07G1.5 (predicted) C43E11.8	=	ENSG00000185359_ENSG00000182473
C07G1.5 (predicted) F29B9.6	=	ENSG00000185359_ENSG00000103275
C07G1.5 (predicted) F15C11.2	=	ENSG00000185359_ENSG00000135018/ENSG00000185359_ENSG00000160803
C07G1.5 (predicted) Y105E8B.2	=	ENSG00000185359_ENSG00000116903
C07G1.5 (predicted) C09G12.9	=	ENSG00000185359_ENSG00000074319
C07G2.3 (predicted) Y110A7A.16	=	ENSG00000150753_ENSG00000070061
C07G2.3 (predicted) Y39A1A.3	=	ENSG00000150753_ENSG00000173465
C07G2.3 (predicted) Y39G8C.1	=	ENSG00000150753_ENSG00000114127
C07G2.3 (predicted) Y62E10A.8	=	ENSG00000150753_ENSG00000136940
C07G2.3 (predicted) T14G11.3	=	ENSG00000150753_ENSG00000132305
C07G2.3 (predicted) Y48E1C.3	=	ENSG00000150753_ENSG00000104946
C07H4.2 (predicted) ZK849.2	=	ENSG00000109572_ENSG00000047932
C07H4.2 (predicted) C07H4.2	=	ENSG00000171365_ENSG00000171365
C07H6.1 (predicted) F21D5.5	=	ENSG00000174405_ENSG00000039650
C07H6.3 (predicted) Y59A8B.9	=	ENSG00000074054_ENSG00000084764/ENSG00000074054_ENSG00000101367
C07H6.3 (predicted) Y59A8B.7	=	ENSG00000074054_ENSG00000101367/ENSG00000074054_ENSG00000084764
C07H6.3 (predicted) F52D10.3	=	ENSG00000074054_ENSG00000170027/ENSG00000074054_ENSG00000128245/ENSG00000163539_ENSG00000170027/ENSG00000163539_ENSG00000128245
C07H6.3 (predicted) M117.2	=	ENSG00000074054_ENSG00000128245/ENSG00000074054_ENSG00000170027/ENSG00000163539_ENSG00000128245/ENSG00000163539_ENSG00000170027
C07H6.5 (predicted) C14F5.5	=	ENSG00000110367_ENSG00000177885
C07H6.5 (predicted) Y55F3AM.12	=	ENSG00000110367_ENSG00000151065/ENSG00000110367_ENSG00000162290
C07H6.5 (predicted) M117.2	=	ENSG00000110367_ENSG00000134308
C07H6.5 (predicted) F52D10.3	=	ENSG00000110367_ENSG00000134308
C07H6.6 (predicted) F49C12.8	=	ENSG00000100726_ENSG00000163636
C07H6.6 (predicted) Y48G1BL.2	=	ENSG00000100726_ENSG00000149311
C07H6.6 (predicted) C48B6.6	=	ENSG00000100726_ENSG00000157106
C07H6.6 (predicted) T06E4.3	=	ENSG00000100726_ENSG00000175054
C07H6.6 (predicted) C47D12.1	=	ENSG00000100726_ENSG00000196367
C08A9.1 (predicted) C08A9.1	=	ENSG00000112096_ENSG00000112096
C08A9.1 (predicted) F56F3.5	=	ENSG00000112096_ENSG00000145425
C08A9.1 (predicted) F26F4.1	=	ENSG00000112096_ENSG00000105972
C08A9.1 (predicted) F10D11.1	=	ENSG00000112096_ENSG00000112096
C08B11.5 (predicted) ZK470.5	=	ENSG00000143368_ENSG00000071051
C08B11.5 (predicted) W03F9.10	=	ENSG00000143368_ENSG00000087365
C08B11.5 (predicted) Y71D11A.2	=	ENSG00000143368_ENSG00000119953
C08B11.6 (predicted) Y119D3B.17	=	ENSG00000075089_ENSG00000169564
C08B11.6 (predicted) C29E4.8	=	ENSG00000075089_ENSG00000004455
C08B11.6 (predicted) ZK616.4	=	ENSG00000075089_ENSG00000136518
C08B11.6 (predicted) Y74C10AR.1	=	ENSG00000075089_ENSG00000023734
C08B11.6 (predicted) CD4.7	=	ENSG00000075089_ENSG00000106400
C08B11.6 (predicted) CD4.6	=	ENSG00000075089_ENSG00000129084
C08B11.6 (predicted) F01G10.1	=	ENSG00000075089_ENSG00000163931
C08B11.6 (predicted) C36B1.4	=	ENSG00000075089_ENSG00000101182
C08B11.6 (predicted) F49D11.8	=	ENSG00000075089_ENSG00000158710
C08B11.6 (predicted) K08F11.3	=	ENSG00000075089_ENSG00000149100
C08B11.6 (predicted) C49F5.1	=	ENSG00000075089_ENSG00000168906
C08B11.6 (predicted) C27H6.2	=	ENSG00000075089_ENSG00000175792
C08B11.6 (predicted) Y57G11C.10	=	ENSG00000075089_ENSG00000057608
C08B11.6 (predicted) T22D1.10	=	ENSG00000075089_ENSG00000183207
C08B11.6 (predicted) T13A10.11	=	ENSG00000075089_ENSG00000168906
C08B11.6 (predicted) F28H1.2	=	ENSG00000075089_ENSG00000158710
C08B11.6 (predicted) F13B10.2	=	ENSG00000075089_ENSG00000100316
C08B11.6 (predicted) F54H12.6	=	ENSG00000075089_ENSG00000114942
C08B11.6 (predicted) F43G9.9	=	ENSG00000075089_ENSG00000158710
C08B11.6 (predicted) C17E4.6	=	ENSG00000075089_ENSG00000163159
C08B11.6 (predicted) Y105C5B.12	=	ENSG00000075089_ENSG00000168906
C08B11.7 (predicted) ZK20.5	=	ENSG00000116750_ENSG00000099341
C08B6.8 (predicted) Y71G12B.12	=	ENSG00000076043_ENSG00000057663
C08B6.9 (predicted) F29B9.6	=	ENSG00000142230_ENSG00000103275
C08B6.9 (predicted) W02A11.4	=	ENSG00000142230_ENSG00000126261
C08B6.9 (predicted) K12C11.2	=	ENSG00000142230_ENSG00000184900
C08B6.9 (predicted) F31D4.3	=	ENSG00000142230_ENSG00000004478
C08F8.1 (predicted) F19H6.3	=	ENSG00000113068_ENSG00000080345
C08F8.1 (predicted) F32H2.2	=	ENSG00000113068_ENSG00000108590
C08F8.1 (predicted) ZK370.3	=	ENSG00000113068_ENSG00000127946
C08F8.1 (predicted) Y37E3.7	=	ENSG00000113068_ENSG00000137818
C08F8.1 (predicted) F11E6.7	=	ENSG00000113068_ENSG00000080345
C08F8.1 (predicted) T14G11.3	=	ENSG00000113068_ENSG00000132305
C08F8.1 (predicted) F14F3.2	=	ENSG00000113068_ENSG00000108262
C08H9.2 (predicted) F53H8.2	=	ENSG00000115677_ENSG00000137486
C08H9.2 (predicted) F55A12.9	=	ENSG00000115677_ENSG00000112773
C08H9.2 (predicted) Y116A8C.12	=	ENSG00000115677_ENSG00000165527
C08H9.2 (predicted) Y69H2.6	=	ENSG00000115677_ENSG00000166971
C08H9.2 (predicted) R12B2.1	=	ENSG00000115677_ENSG00000141646
C09B8.6 (predicted) C14B9.1	=	ENSG00000152137_ENSG00000004776/ENSG00000152137_ENSG00000109846
C09B8.6 (predicted) C14F5.5	=	ENSG00000106211_ENSG00000177885
C09B8.6 (predicted) F38E11.1	=	ENSG00000152137_ENSG00000109846/ENSG00000152137_ENSG00000004776
C09B8.6 (predicted) Y62E10A.2	=	ENSG00000106211_ENSG00000172336
C09B8.6 (predicted) T05A8.4	=	ENSG00000106211_ENSG00000196549
C09B8.6 (predicted) F18A12.8	=	ENSG00000106211_ENSG00000196549
C09B8.6 (predicted) ZK20.6	=	ENSG00000106211_ENSG00000196549
C09B8.6 (predicted) C09B8.6	=	ENSG00000170276_ENSG00000152137/ENSG00000106211_ENSG00000106211/ENSG00000106211_ENSG00000152137/ENSG00000152137_ENSG00000152137
C09B8.6 (predicted) C47E12.4	=	ENSG00000106211_ENSG00000180817
C09B8.6 (predicted) T27E4.3	=	ENSG00000152137_ENSG00000109846/ENSG00000152137_ENSG00000004776
C09B8.6 (predicted) F19H6.3	=	ENSG00000106211_ENSG00000080345
C09B8.6 (predicted) F11E6.7	=	ENSG00000106211_ENSG00000080345
C09B8.6 (predicted) F32H2.2	=	ENSG00000106211_ENSG00000108590
C09B8.6 (predicted) F08H9.3	=	ENSG00000152137_ENSG00000109846/ENSG00000152137_ENSG00000004776
C09B8.6 (predicted) T27E4.8	=	ENSG00000152137_ENSG00000109846/ENSG00000152137_ENSG00000004776
C09B8.6 (predicted) F52E1.7	=	ENSG00000152137_ENSG00000109846/ENSG00000152137_ENSG00000004776
C09B8.6 (predicted) T27E4.9	=	ENSG00000152137_ENSG00000004776/ENSG00000152137_ENSG00000109846
C09B8.6 (predicted) Y46H3A.3	=	ENSG00000152137_ENSG00000004776/ENSG00000152137_ENSG00000109846
C09B8.6 (predicted) F08H9.4	=	ENSG00000152137_ENSG00000004776/ENSG00000152137_ENSG00000109846
C09B8.6 (predicted) T22A3.2	=	ENSG00000152137_ENSG00000109846/ENSG00000152137_ENSG00000004776
C09B8.6 (predicted) T27E4.2	=	ENSG00000152137_ENSG00000004776/ENSG00000152137_ENSG00000109846
C09B8.6 (predicted) F43D9.4	=	ENSG00000152137_ENSG00000004776/ENSG00000152137_ENSG00000109846
C09B8.6 (predicted) Y46H3A.2	=	ENSG00000152137_ENSG00000109846/ENSG00000152137_ENSG00000004776
C09B8.6 (predicted) C14F11.5	=	ENSG00000152137_ENSG00000004776/ENSG00000152137_ENSG00000109846
C09B8.6 (predicted) C16C10.4	=	ENSG00000106211_ENSG00000150459
C09B8.6 (predicted) F38E11.2	=	ENSG00000152137_ENSG00000109846/ENSG00000152137_ENSG00000004776
C09B8.6 (predicted) Y18D10A.9	=	ENSG00000106211_ENSG00000144021
C09B8.6 (predicted) F49C12.8	=	ENSG00000106211_ENSG00000163636
C09D4.5 (predicted) F53H8.2	=	ENSG00000108298_ENSG00000141480
C09E9.1 (predicted) C30C11.4	=	ENSG00000114383_ENSG00000164070
C09F9.3 (predicted) Y116A8C.12	=	ENSG00000115419_ENSG00000165527
C09F9.3 (predicted) C16C10.4	=	ENSG00000115419_ENSG00000150459
C09G12.9 (predicted) T08B1.2	=	ENSG00000074319_ENSG00000130595
C09G12.9 (predicted) C14F5.3	=	ENSG00000074319_ENSG00000130595
C09G12.9 (predicted) CD4.4	=	ENSG00000074319_ENSG00000155975/ENSG00000074319_ENSG00000139722
C09G12.9 (predicted) T22E5.5	=	ENSG00000074319_ENSG00000130595
C09G12.9 (predicted) F53A9.10	=	ENSG00000074319_ENSG00000130595
C09G12.9 (predicted) R10E12.1	=	ENSG00000074319_ENSG00000170248
C09G12.9 (predicted) C27F2.5	=	ENSG00000074319_ENSG00000159210
C09G12.9 (predicted) F17C11.8	=	ENSG00000074319_ENSG00000136100
C09G12.9 (predicted) C09G12.9	=	ENSG00000074319_ENSG00000074319
C09G12.9 (predicted) Y87G2A.10	=	ENSG00000074319_ENSG00000160948
C09G12.9 (predicted) W04G3.4	=	ENSG00000074319_ENSG00000100083/ENSG00000074319_ENSG00000125447
C09G12.9 (predicted) Y105E8A.17	=	ENSG00000074319_ENSG00000178028
C09G4.1 (predicted) R10E11.8	=	ENSG00000143418_ENSG00000185883
C09G4.1 (predicted) F44E7.9	=	ENSG00000143418_ENSG00000101084
C09G4.1 (predicted) Y38F2AL.4	=	ENSG00000143418_ENSG00000185883
C09G4.1 (predicted) R10E11.2	=	ENSG00000143418_ENSG00000185883
C09G4.3 (known) H31G24.4	=	ENSG00000123975_ENSG00000134057
C09G4.3 (predicted) F31E3.5	=	ENSG00000123975_ENSG00000156508
C09G4.3 (predicted) F48E8.7	=	ENSG00000173207_ENSG00000145604
C09G4.3 (predicted) ZK430.5	=	ENSG00000123975_ENSG00000135476
C09G4.3 (predicted) ZC168.4	=	ENSG00000123975_ENSG00000134057
C09G4.3 (predicted) T18D3.7	=	ENSG00000123975_ENSG00000166925
C09G4.3 (predicted) C09G4.3	=	ENSG00000173207_ENSG00000173207/ENSG00000123975_ENSG00000123975
C09G4.3 (predicted) F46A9.5	=	ENSG00000173207_ENSG00000113558
C09G4.3 (predicted) T05G5.3	=	ENSG00000173207_ENSG00000170312
C09G4.3 (predicted) Y47G6A.12	=	ENSG00000123975_ENSG00000135476
C09G4.3 (predicted) F47H4.10	=	ENSG00000173207_ENSG00000113558
C09G4.3 (predicted) Y38F1A.5	=	ENSG00000173207_ENSG00000110092
C09G4.3 (predicted) Y43E12A.1	=	ENSG00000123975_ENSG00000134057
C09G4.3 (predicted) M142.1	=	ENSG00000123975_ENSG00000109103
C09G4.3 (predicted) R03G5.1	=	ENSG00000123975_ENSG00000156508
C09G4.5 (predicted) R06C1.1	=	ENSG00000074266_ENSG00000116478/ENSG00000074266_ENSG00000196591
C09G4.5 (predicted) C09G4.5	=	ENSG00000074266_ENSG00000074266
C09G4.5 (predicted) C53A5.3	=	ENSG00000074266_ENSG00000116478/ENSG00000074266_ENSG00000196591
C09G4.5 (predicted) M18.5	=	ENSG00000074266_ENSG00000167986
C09G4.5 (predicted) R06A4.7	=	ENSG00000074266_ENSG00000106462/ENSG00000074266_ENSG00000108799
C09G4.5 (predicted) F45E12.3	=	ENSG00000074266_ENSG00000139842
C09G4.5 (predicted) Y56A3A.2	=	ENSG00000074266_ENSG00000100811
C09G5.8 (predicted) W02C12.3	=	ENSG00000092200_ENSG00000068323
C09H10.2 (predicted) C16C10.8	=	ENSG00000102391_ENSG00000145220
C09H10.6 (predicted) R74.7	=	ENSG00000132780_ENSG00000068438
C09H10.6 (predicted) Y116A8C.12	=	ENSG00000132780_ENSG00000165527
C09H10.6 (predicted) W02C12.3	=	ENSG00000132780_ENSG00000068323
C09H6.2 (known) C09H6.2	=	ENSG00000107282_ENSG00000107282
C09H6.2 (predicted) Y54F10AM.2	=	ENSG00000107282_ENSG00000166313
C09H6.3 (predicted) Y43H11AL.3	=	ENSG00000129933_ENSG00000164190
C10C5.3 (predicted) C10C5.5	=	ENSG00000114786_ENSG00000114786
C10C5.3 (predicted) C34B2.5	=	ENSG00000114786_ENSG00000113312
C10C5.3 (predicted) C10C5.3	=	ENSG00000114786_ENSG00000114786
C10C5.3 (predicted) C10C5.4	=	ENSG00000114786_ENSG00000114786
C10C5.4 (predicted) C10C5.5	=	ENSG00000114786_ENSG00000114786
C10C5.4 (predicted) C10C5.4	=	ENSG00000114786_ENSG00000114786
C10C5.4 (predicted) C34B2.5	=	ENSG00000114786_ENSG00000113312
C10C5.5 (predicted) C10C5.5	=	ENSG00000114786_ENSG00000114786
C10C5.5 (predicted) C34B2.5	=	ENSG00000114786_ENSG00000113312
C10E2.2 (predicted) R12B2.1	=	ENSG00000118496_ENSG00000141646
C10E2.2 (predicted) ZK370.2	=	ENSG00000118496_ENSG00000170365
C10E2.2 (predicted) R13F6.9	=	ENSG00000118496_ENSG00000170365
C10E2.3 (predicted) R06C1.1	=	ENSG00000048052_ENSG00000116478
C10E2.3 (predicted) F52D10.3	=	ENSG00000061273_ENSG00000175793/ENSG00000061273_ENSG00000170027/ENSG00000061273_ENSG00000128245/ENSG00000068024_ENSG00000170027/ENSG00000068024_ENSG00000128245
C10E2.3 (predicted) M117.2	=	ENSG00000061273_ENSG00000128245/ENSG00000061273_ENSG00000175793/ENSG00000061273_ENSG00000170027/ENSG00000068024_ENSG00000128245/ENSG00000068024_ENSG00000170027
C10E2.3 (predicted) F02E9.4	=	ENSG00000068024_ENSG00000169375
C10E2.3 (predicted) C10E2.3	=	ENSG00000048052_ENSG00000068024
C10E2.3 (predicted) C32D5.9	=	ENSG00000108840_ENSG00000170296
C10E2.3 (predicted) K07A1.12	=	ENSG00000068024_ENSG00000162521
C10E2.3 (predicted) C53A5.3	=	ENSG00000048052_ENSG00000116478
C10E2.3 (predicted) F17C11.9	=	ENSG00000108840_ENSG00000186676
C10E2.3 (predicted) K07A1.11	=	ENSG00000068024_ENSG00000162521
C10E2.3 (predicted) T22D1.10	=	ENSG00000108840_ENSG00000183207/ENSG00000068024_ENSG00000183207
C10F3.5 (predicted) Y71G12B.12	=	ENSG00000120265_ENSG00000057663
C10F3.5 (predicted) C14F5.5	=	ENSG00000120265_ENSG00000177885
C10F3.5 (predicted) F33D4.4	=	ENSG00000120265_ENSG00000143753
C10F3.5 (predicted) C10F3.5	=	ENSG00000120265_ENSG00000120265
C10F3.5 (predicted) Y54E5A.1	=	ENSG00000120265_ENSG00000143753
C10F3.5 (predicted) K07C11.5	=	ENSG00000120265_ENSG00000035862
C10G8.6 (predicted) K04F10.1	=	ENSG00000177045_ENSG00000124788
C10G8.7 (predicted) K04F10.1	=	ENSG00000177045_ENSG00000124788
C10H11.1 (predicted) C14F5.5	=	ENSG00000197321_ENSG00000177885
C10H11.8 (predicted) F29C12.3	=	ENSG00000167965_ENSG00000164327
C11D2.7 (predicted) M03F8.2	=	ENSG00000101898_ENSG00000157593
C11D2.7 (predicted) Y47D3A.21	=	ENSG00000101898_ENSG00000139726
C11E4.1 (predicted) C11E4.1	=	ENSG00000197582_ENSG00000197582
C11E4.1 (predicted) Y94H6A.4	=	ENSG00000197582_ENSG00000197582
C11E4.1 (predicted) C11E4.2	=	ENSG00000197582_ENSG00000197582
C11E4.2 (predicted) Y94H6A.4	=	ENSG00000197582_ENSG00000197582
C11E4.2 (predicted) C11E4.2	=	ENSG00000197582_ENSG00000197582
C11H1.4 (predicted) F39G3.7	=	ENSG00000127980_ENSG00000124587
C12D12.2 (predicted) R05G6.6	=	ENSG00000110436_ENSG00000110436
C12D12.2 (predicted) Y53C12A.2	=	ENSG00000110436_ENSG00000110436
C12D12.2 (predicted) W03G1.1	=	ENSG00000110436_ENSG00000110436
C12D12.2 (predicted) C12D12.2	=	ENSG00000110436_ENSG00000110436
C12D12.2 (predicted) K08F4.4	=	ENSG00000110436_ENSG00000110436
C12D8.1 (predicted) T01D1.2	=	ENSG00000162613_ENSG00000149187
C12D8.1 (predicted) Y47G6A.20	=	ENSG00000088247_ENSG00000179950
C12D8.1 (predicted) Y73B6BL.3	=	ENSG00000088247_ENSG00000130713
C12D8.1 (predicted) Y116A8C.12	=	ENSG00000088247_ENSG00000165527
C12D8.1 (predicted) T21G5.5	=	ENSG00000107164_ENSG00000112531
C12D8.1 (predicted) T23G11.3	=	ENSG00000107164_ENSG00000112531
C12D8.1 (predicted) F59C6.4	=	ENSG00000088247_ENSG00000107371
C12D8.11 (predicted) Y47G6A.20	=	ENSG00000116747_ENSG00000179950
C12D8.11 (predicted) Y18D10A.9	=	ENSG00000116747_ENSG00000144021
C13B4.2 (predicted) H06I04.4	=	ENSG00000101557_ENSG00000143947
C13B9.2 (predicted) F10B5.5	=	ENSG00000168237_ENSG00000071539
C13B9.3 (predicted) Y25C1A.5	=	ENSG00000095139_ENSG00000129083
C13C4.5 (predicted) F42A8.2	=	ENSG00000169682_ENSG00000117118
C13C4.5 (predicted) ZC116.2	=	ENSG00000169682_ENSG00000172115
C13C4.5 (predicted) E04A4.7	=	ENSG00000169682_ENSG00000172115
C13F10.2 (predicted) ZK930.2	=	ENSG00000105700_ENSG00000126970
C13F10.2 (predicted) Y110A7A.20	=	ENSG00000105700_ENSG00000109083
C13F10.2 (predicted) C43E11.8	=	ENSG00000105700_ENSG00000182473
C13F10.2 (predicted) H28O16.2	=	ENSG00000105700_ENSG00000187778
C13F10.2 (predicted) R03D7.4	=	ENSG00000105700_ENSG00000206181
C13F10.2 (predicted) T20F5.7	=	ENSG00000105700_ENSG00000165188
C13F10.2 (predicted) ZK593.6	=	ENSG00000105700_ENSG00000140941
C13F10.2 (predicted) ZK930.3	=	ENSG00000105700_ENSG00000126970
C13G3.3 (predicted) F16B4.8	=	ENSG00000112640_ENSG00000158402
C13G3.3 (predicted) F48E8.5	=	ENSG00000112640_ENSG00000137713/ENSG00000078304_ENSG00000137713/ENSG00000078304_ENSG00000105568
C13G3.3 (predicted) R05H5.2	=	ENSG00000112640_ENSG00000158402
C13G3.3 (predicted) W08G11.4	=	ENSG00000112640_ENSG00000066027
C13G3.3 (predicted) K06A5.7	=	ENSG00000112640_ENSG00000158402
C13G3.3 (predicted) ZK637.11	=	ENSG00000112640_ENSG00000158402
C14A11.3 (predicted) R07G3.1	=	ENSG00000126217_ENSG00000070831
C14A11.3 (predicted) Y51H4A.3	=	ENSG00000126217_ENSG00000067560
C14A4.10 (predicted) K10D3.3	=	ENSG00000197780_ENSG00000064995
C14A4.10 (predicted) K03B4.3	=	ENSG00000197780_ENSG00000166337
C14A4.10 (predicted) T20B12.2	=	ENSG00000197780_ENSG00000112592
C14A4.10 (predicted) F48D6.1	=	ENSG00000197780_ENSG00000064995
C14A4.2 (predicted) K08D12.3	=	ENSG00000132676_ENSG00000169714
C14A4.4 (predicted) T22D1.10	=	ENSG00000171824_ENSG00000183207
C14A4.4 (predicted) R10E11.3	=	ENSG00000171824_ENSG00000143258
C14A4.4 (predicted) F29A7.6	=	ENSG00000171824_ENSG00000135698
C14A4.4 (predicted) R11A8.5	=	ENSG00000171824_ENSG00000148334
C14A4.4 (predicted) T20B12.8	=	ENSG00000171824_ENSG00000149136
C14A4.4 (predicted) F08F8.7	=	ENSG00000171824_ENSG00000197713
C14A4.4 (predicted) T25D3.4	=	ENSG00000171824_ENSG00000148110
C14A4.4 (predicted) F44G4.4	=	ENSG00000171824_ENSG00000120948
C14A4.4 (predicted) F31D4.1	=	ENSG00000171824_ENSG00000075914
C14A4.4 (predicted) K03E6.4	=	ENSG00000171824_ENSG00000108641
C14A4.4 (predicted) F30A10.1	=	ENSG00000171824_ENSG00000185043
C14A4.4 (predicted) C32F10.5	=	ENSG00000171824_ENSG00000149136
C14A4.4 (predicted) PAR2.4	=	ENSG00000171824_ENSG00000123989
C14A4.4 (predicted) C14A4.4	=	ENSG00000171824_ENSG00000171824
C14A4.4 (predicted) C47E8.7	=	ENSG00000171824_ENSG00000149781
C14A4.4 (predicted) M04B2.4	=	ENSG00000171824_ENSG00000110074
C14A4.4 (predicted) Y48B6A.3	=	ENSG00000171824_ENSG00000088930
C14A4.4 (predicted) C14A4.5	=	ENSG00000171824_ENSG00000077348
C14A4.4 (predicted) Y73B6BL.32	=	ENSG00000171824_ENSG00000128534
C14A4.5 (predicted) F25H5.3	=	ENSG00000077348_ENSG00000067225
C14A4.5 (predicted) F28F8.3	=	ENSG00000077348_ENSG00000106355
C14A4.5 (predicted) ZK593.1	=	ENSG00000077348_ENSG00000067225
C14A4.5 (predicted) Y48A6B.5	=	ENSG00000077348_ENSG00000171311
C14A4.5 (predicted) F58E10.3	=	ENSG00000077348_ENSG00000100201
C14A4.5 (predicted) F59C6.4	=	ENSG00000077348_ENSG00000107371
C14A4.5 (predicted) T23H2.1	=	ENSG00000077348_ENSG00000132182
C14A4.5 (predicted) W08E12.7	=	ENSG00000077348_ENSG00000170515
C14A4.5 (predicted) F25B5.5	=	ENSG00000077348_ENSG00000101391
C14A4.5 (predicted) Y71H2AM.15	=	ENSG00000077348_ENSG00000120549
C14B1.1 (predicted) F53H8.2	=	ENSG00000185624_ENSG00000141480/ENSG00000185624_ENSG00000137486
C14B1.1 (predicted) R74.7	=	ENSG00000185624_ENSG00000068438
C14B1.1 (predicted) C33A11.4	=	ENSG00000185624_ENSG00000163435
C14B1.1 (predicted) ZK520.4	=	ENSG00000185624_ENSG00000108094
C14B1.1 (predicted) Y47G6A.20	=	ENSG00000185624_ENSG00000179950
C14B1.1 (predicted) Y47D3A.27	=	ENSG00000185624_ENSG00000169217
C14B1.1 (predicted) F42G4.3	=	ENSG00000185624_ENSG00000087077
C14B1.1 (predicted) Y71G12B.12	=	ENSG00000185624_ENSG00000057663
C14B1.3 (predicted) F46A9.5	=	ENSG00000116663_ENSG00000113558
C14B1.3 (predicted) R13F6.9	=	ENSG00000132879_ENSG00000170365
C14B1.3 (predicted) F47H4.10	=	ENSG00000116663_ENSG00000113558
C14B1.3 (predicted) ZK370.2	=	ENSG00000132879_ENSG00000170365
C14B1.4 (predicted) C18E3.5	=	ENSG00000196363_ENSG00000060688
C14B1.4 (predicted) Y17G7B.2	=	ENSG00000196981_ENSG00000129691
C14B1.4 (predicted) Y54H5A.1	=	ENSG00000196981_ENSG00000105447/ENSG00000196363_ENSG00000105447
C14B1.4 (predicted) F31D4.2	=	ENSG00000196981_ENSG00000091831
C14B1.4 (predicted) F45E12.3	=	ENSG00000196981_ENSG00000158290/ENSG00000196363_ENSG00000158290/ENSG00000196363_ENSG00000139842
C14B1.4 (predicted) C46A5.9	=	ENSG00000196363_ENSG00000172534
C14B1.4 (predicted) T01C3.1	=	ENSG00000196363_ENSG00000143476
C14B1.4 (predicted) F08G12.2	=	ENSG00000196363_ENSG00000060688
C14B1.4 (predicted) M18.5	=	ENSG00000196981_ENSG00000167986/ENSG00000196363_ENSG00000167986
C14B9.2 (predicted) F55F3.1	=	ENSG00000155660_ENSG00000111725
C14B9.2 (predicted) ZK1098.4	=	ENSG00000155660_ENSG00000111361
C14B9.2 (predicted) Y47D3A.15	=	ENSG00000155660_ENSG00000111725
C14B9.4 (predicted) M01F1.7	=	ENSG00000166851_ENSG00000110697
C14B9.4 (predicted) C25D7.6	=	ENSG00000166851_ENSG00000112118
C14B9.4 (predicted) F26F4.1	=	ENSG00000166851_ENSG00000105972
C14B9.4 (predicted) E03A3.2	=	ENSG00000166851_ENSG00000108469
C14B9.4 (predicted) Y43E12A.1	=	ENSG00000166851_ENSG00000134057
C14B9.4 (predicted) ZC168.4	=	ENSG00000166851_ENSG00000134057
C14B9.4 (predicted) T24D11.1	=	ENSG00000166851_ENSG00000067208
C14B9.4 (predicted) F32D1.10	=	ENSG00000166851_ENSG00000166508
C14B9.4 (predicted) H31G24.4	=	ENSG00000166851_ENSG00000134057
C14B9.4 (predicted) Y17G7B.5	=	ENSG00000166851_ENSG00000073111
C14B9.7 (predicted) F55A4.5	=	ENSG00000122026_ENSG00000124214
C14B9.7 (predicted) C14F5.5	=	ENSG00000122026_ENSG00000177885
C14B9.7 (predicted) F53H8.2	=	ENSG00000122026_ENSG00000141480
C14B9.7 (predicted) W08E12.7	=	ENSG00000122026_ENSG00000170515
C14B9.8 (predicted) F53H8.2	=	ENSG00000044446_ENSG00000141480
C14B9.8 (predicted) ZK370.2	=	ENSG00000044446_ENSG00000120693
C14B9.8 (predicted) R13F6.9	=	ENSG00000044446_ENSG00000120693
C14C10.1 (predicted) C14F5.5	=	ENSG00000075415_ENSG00000177885
C14F5.1 (predicted) C14F5.1	=	ENSG00000104765_ENSG00000104765/ENSG00000104765_ENSG00000176171/ENSG00000176171_ENSG00000176171
C14F5.1 (predicted) F54D12.6	=	ENSG00000104765_ENSG00000101134
C14F5.3 (predicted) C14F5.3	=	ENSG00000105048_ENSG00000105048
C14F5.3 (predicted) F42E11.4	=	ENSG00000118194_ENSG00000129991
C14F5.3 (predicted) F53A9.10	=	ENSG00000105048_ENSG00000105048
C14F5.3 (predicted) Y49E10.1	=	ENSG00000105048_ENSG00000087191
C14F5.3 (predicted) T08B1.2	=	ENSG00000105048_ENSG00000105048
C14F5.3 (predicted) T20B3.2	=	ENSG00000118194_ENSG00000129991
C14F5.3 (predicted) R13F6.9	=	ENSG00000105048_ENSG00000175387/ENSG00000105048_ENSG00000170365
C14F5.3 (predicted) F56F11.4	=	ENSG00000105048_ENSG00000087191
C14F5.3 (predicted) ZK721.2	=	ENSG00000118194_ENSG00000129991
C14F5.3 (predicted) W03F8.1	=	ENSG00000118194_ENSG00000129991
C14F5.3 (predicted) T22E5.5	=	ENSG00000105048_ENSG00000105048
C14F5.3 (predicted) F54C1.7	=	ENSG00000118194_ENSG00000114854
C14F5.3 (predicted) ZK673.7	=	ENSG00000118194_ENSG00000114854
C14F5.3 (predicted) F23F1.5	=	ENSG00000130595_ENSG00000169371
C14F5.3 (predicted) ZK370.2	=	ENSG00000105048_ENSG00000170365/ENSG00000105048_ENSG00000175387
C14F5.3 (predicted) F29G9.2	=	ENSG00000105048_ENSG00000175602
C14F5.5 (known) M02A10.3	=	ENSG00000177885_ENSG00000110395/ENSG00000177885_ENSG00000114423
C14F5.5 (known) C14F5.5	=	ENSG00000177885_ENSG00000177885
C14F5.5 (known) T28F12.3	=	ENSG00000177885_ENSG00000115904/ENSG00000177885_ENSG00000100485
C14F5.5 (predicted) ZC404.9	=	ENSG00000177885_ENSG00000012983/ENSG00000177885_ENSG00000104814
C14F5.5 (predicted) Y45G12C.3	=	ENSG00000177885_ENSG00000084207/ENSG00000177885_ENSG00000134184/ENSG00000177885_ENSG00000134202
C14F5.5 (predicted) ZK131.5	=	ENSG00000177885_ENSG00000197459
C14F5.5 (predicted) T01C3.6	=	ENSG00000177885_ENSG00000105193
C14F5.5 (predicted) K07A1.11	=	ENSG00000177885_ENSG00000102054
C14F5.5 (predicted) F13B10.2	=	ENSG00000177885_ENSG00000100316
C14F5.5 (predicted) Y57G11A.3	=	ENSG00000177885_ENSG00000050405
C14F5.5 (predicted) F26D10.3	=	ENSG00000177885_ENSG00000204390/ENSG00000177885_ENSG00000109971
C14F5.5 (predicted) F09B9.2	=	ENSG00000177885_ENSG00000173210/ENSG00000177885_ENSG00000099204
C14F5.5 (predicted) F18H3.3	=	ENSG00000177885_ENSG00000070756
C14F5.5 (predicted) R07E3.4	=	ENSG00000177885_ENSG00000151729
C14F5.5 (predicted) Y106G6H.2	=	ENSG00000177885_ENSG00000070756
C14F5.5 (predicted) T07D4.3	=	ENSG00000177885_ENSG00000135829
C14F5.5 (predicted) F07B7.11	=	ENSG00000177885_ENSG00000197459
C14F5.5 (predicted) C38C3.5	=	ENSG00000177885_ENSG00000165410/ENSG00000177885_ENSG00000172757
C14F5.5 (predicted) C53H9.1	=	ENSG00000177885_ENSG00000131469
C14F5.5 (predicted) T01B11.4	=	ENSG00000177885_ENSG00000151729
C14F5.5 (predicted) F42C5.8	=	ENSG00000177885_ENSG00000142937
C14F5.5 (predicted) C55A6.6	=	ENSG00000177885_ENSG00000159228
C14F5.5 (predicted) T22D1.3	=	ENSG00000177885_ENSG00000178035
C14F5.5 (predicted) F37C12.4	=	ENSG00000177885_ENSG00000130255
C14F5.5 (predicted) F56A4.3	=	ENSG00000177885_ENSG00000134202/ENSG00000177885_ENSG00000084207/ENSG00000177885_ENSG00000134184
C14F5.5 (predicted) K06A1.1	=	ENSG00000177885_ENSG00000137203
C14F5.5 (predicted) F57B9.3	=	ENSG00000177885_ENSG00000161960
C14F5.5 (predicted) ZK593.1	=	ENSG00000177885_ENSG00000067225
C14F5.5 (predicted) ZK131.9	=	ENSG00000177885_ENSG00000197459
C14F5.5 (predicted) F54A5.3	=	ENSG00000177885_ENSG00000160691
C14F5.5 (predicted) H28O16.1	=	ENSG00000177885_ENSG00000152234
C14F5.5 (predicted) W02D3.6	=	ENSG00000177885_ENSG00000151729
C14F5.5 (predicted) R153.1	=	ENSG00000177885_ENSG00000113448
C14F5.5 (predicted) C55A6.7	=	ENSG00000177885_ENSG00000159228
C14F5.5 (predicted) Y62E10A.1	=	ENSG00000177885_ENSG00000177600
C14F5.5 (predicted) F54D12.6	=	ENSG00000177885_ENSG00000166225
C14F5.5 (predicted) H02I12.6	=	ENSG00000177885_ENSG00000197459
C14F5.5 (predicted) PAR2.1	=	ENSG00000177885_ENSG00000106028
C14F5.5 (predicted) F37C12.9	=	ENSG00000177885_ENSG00000164587
C14F5.5 (predicted) M106.5	=	ENSG00000177885_ENSG00000077549
C14F5.5 (predicted) T05F1.8	=	ENSG00000177885_ENSG00000075415
C14F5.5 (predicted) T04B2.6	=	ENSG00000177885_ENSG00000159228
C14F5.5 (predicted) Y79H2A.6	=	ENSG00000177885_ENSG00000013455
C14F5.5 (predicted) C30G12.2	=	ENSG00000177885_ENSG00000159228
C14F5.5 (predicted) Y57A10A.7	=	ENSG00000177885_ENSG00000102024
C14F5.5 (predicted) R160.1	=	ENSG00000177885_ENSG00000161203
C14F5.5 (predicted) F40F8.10	=	ENSG00000177885_ENSG00000170889
C14F5.5 (predicted) T28A8.6	=	ENSG00000177885_ENSG00000102024
C14F5.5 (predicted) Y57A10A.5	=	ENSG00000177885_ENSG00000102024
C14F5.5 (predicted) R107.7	=	ENSG00000177885_ENSG00000084207/ENSG00000177885_ENSG00000134202/ENSG00000177885_ENSG00000134184
C14F5.5 (predicted) Y65B4A.6	=	ENSG00000177885_ENSG00000141543
C14F5.5 (predicted) K10B3.10	=	ENSG00000177885_ENSG00000197694
C14F5.5 (predicted) CC4.3	=	ENSG00000177885_ENSG00000122692
C14F5.5 (predicted) F52B5.6	=	ENSG00000177885_ENSG00000198242
C14F5.5 (predicted) K06A4.3	=	ENSG00000177885_ENSG00000006747/ENSG00000177885_ENSG00000148180
C14F5.5 (predicted) F56F3.5	=	ENSG00000177885_ENSG00000145425
C14F5.5 (predicted) C34E10.5	=	ENSG00000177885_ENSG00000100462
C14F5.5 (predicted) F09E5.15	=	ENSG00000177885_ENSG00000117450
C14F5.5 (predicted) T04C12.6	=	ENSG00000177885_ENSG00000159251/ENSG00000177885_ENSG00000163017
C14F5.5 (predicted) C16A3.9	=	ENSG00000177885_ENSG00000110700
C14F5.5 (predicted) K04C1.4	=	ENSG00000177885_ENSG00000092841
C14F5.5 (predicted) C54C6.2	=	ENSG00000177885_ENSG00000198211/ENSG00000177885_ENSG00000188229
C14F5.5 (predicted) M01B12.3	=	ENSG00000177885_ENSG00000162704
C14F5.5 (predicted) ZK154.3	=	ENSG00000177885_ENSG00000188229/ENSG00000177885_ENSG00000198211
C14F5.5 (predicted) Y44E3A.4	=	ENSG00000177885_ENSG00000147010
C14F5.5 (predicted) Y22D7AL.5	=	ENSG00000177885_ENSG00000144381
C14F5.5 (predicted) C43E11.6	=	ENSG00000177885_ENSG00000108819
C14F5.5 (predicted) F55G1.3	=	ENSG00000177885_ENSG00000197459
C14F5.5 (predicted) F01G4.6	=	ENSG00000177885_ENSG00000075415
C14F5.5 (predicted) C50F4.5	=	ENSG00000177885_ENSG00000197459
C14F5.5 (predicted) C47E8.5	=	ENSG00000177885_ENSG00000096384
C14F5.5 (predicted) M03F4.2	=	ENSG00000177885_ENSG00000159251/ENSG00000177885_ENSG00000163017
C14F5.5 (predicted) C37A2.7	=	ENSG00000177885_ENSG00000177600
C14F5.5 (predicted) C30F8.4	=	ENSG00000177885_ENSG00000169398
C14F5.5 (predicted) F25B4.7	=	ENSG00000177885_ENSG00000151729
C14F5.5 (predicted) C44B11.3	=	ENSG00000177885_ENSG00000123416/ENSG00000177885_ENSG00000127824
C14F5.5 (predicted) T22D1.10	=	ENSG00000177885_ENSG00000183207
C14F5.5 (predicted) R13D7.7	=	ENSG00000177885_ENSG00000134184/ENSG00000177885_ENSG00000084207/ENSG00000177885_ENSG00000134202
C14F5.5 (predicted) F53G12.10	=	ENSG00000177885_ENSG00000147604
C14F5.5 (predicted) F45F2.2	=	ENSG00000177885_ENSG00000197459
C14F5.5 (predicted) D2089.4	=	ENSG00000177885_ENSG00000011304
C14F5.5 (predicted) C33F10.12	=	ENSG00000177885_ENSG00000075415
C14F5.5 (predicted) Y57A10A.4	=	ENSG00000177885_ENSG00000102024
C14F5.5 (predicted) Y50D7A.10	=	ENSG00000177885_ENSG00000197045
C14F5.5 (predicted) F28D1.7	=	ENSG00000177885_ENSG00000186468
C14F5.5 (predicted) F56A4.4	=	ENSG00000177885_ENSG00000134184/ENSG00000177885_ENSG00000084207/ENSG00000177885_ENSG00000134202
C14F5.5 (predicted) K06C4.12	=	ENSG00000177885_ENSG00000197459
C14F5.5 (predicted) C23G10.3	=	ENSG00000177885_ENSG00000149273
C14F5.5 (predicted) ZK402.5	=	ENSG00000177885_ENSG00000102024
C14F5.5 (predicted) Y105E8A.16	=	ENSG00000177885_ENSG00000008988
C14F5.5 (predicted) F20G2.1	=	ENSG00000177885_ENSG00000159228
C14F5.5 (predicted) K07A1.2	=	ENSG00000177885_ENSG00000128951
C14F5.5 (predicted) ZK697.14	=	ENSG00000177885_ENSG00000159228
C14F5.5 (predicted) F08G2.1	=	ENSG00000177885_ENSG00000197459
C14F5.5 (predicted) C47E12.2	=	ENSG00000177885_ENSG00000151729
C14F5.5 (predicted) C15H9.6	=	ENSG00000177885_ENSG00000044574
C14F5.5 (predicted) C55A6.5	=	ENSG00000177885_ENSG00000159228
C14F5.5 (predicted) F25G6.8	=	ENSG00000177885_ENSG00000140319
C14F5.5 (predicted) C41G7.5	=	ENSG00000177885_ENSG00000063438
C14F5.5 (predicted) Y73B3B.1	=	ENSG00000177885_ENSG00000102024
C14F5.5 (predicted) K08F9.2	=	ENSG00000177885_ENSG00000071127
C14F5.5 (predicted) Y106G6H.3	=	ENSG00000177885_ENSG00000156482
C14F5.5 (predicted) Y6D11A.2	=	ENSG00000177885_ENSG00000163466
C14F5.5 (predicted) JC8.3	=	ENSG00000177885_ENSG00000197958
C14F5.5 (predicted) Y45F10D.12	=	ENSG00000177885_ENSG00000063177
C14F5.5 (predicted) T10C6.11	=	ENSG00000177885_ENSG00000197459
C14F5.5 (predicted) C55A6.4	=	ENSG00000177885_ENSG00000159228
C14F5.5 (predicted) F20G2.2	=	ENSG00000177885_ENSG00000159228
C14F5.5 (predicted) Y104H12BR.1	=	ENSG00000177885_ENSG00000102024
C14F5.5 (predicted) CD4.8	=	ENSG00000177885_ENSG00000102024
C14F5.5 (predicted) F10B5.1	=	ENSG00000177885_ENSG00000147403
C14F5.5 (predicted) C36E8.5	=	ENSG00000177885_ENSG00000188229/ENSG00000177885_ENSG00000198211
C14F5.5 (predicted) F29F11.1	=	ENSG00000177885_ENSG00000109814
C14F5.5 (predicted) K07A1.12	=	ENSG00000177885_ENSG00000102054
C14F5.5 (predicted) F25H5.3	=	ENSG00000177885_ENSG00000067225
C14F5.5 (predicted) C46H11.3	=	ENSG00000177885_ENSG00000162704
C14F5.5 (predicted) F26B1.2	=	ENSG00000177885_ENSG00000165119
C14F5.5 (predicted) F54E12.4	=	ENSG00000177885_ENSG00000197459
C14F5.5 (predicted) Y37D8A.1	=	ENSG00000177885_ENSG00000111229
C14F5.5 (predicted) F10E7.7	=	ENSG00000177885_ENSG00000182899
C14F5.5 (predicted) Y66H1A.6	=	ENSG00000177885_ENSG00000196586
C14F5.5 (predicted) K01G5.7	=	ENSG00000177885_ENSG00000188229/ENSG00000177885_ENSG00000198211
C14F5.5 (predicted) K08E3.4	=	ENSG00000177885_ENSG00000113758
C14F5.5 (predicted) K06C4.4	=	ENSG00000177885_ENSG00000197459
C14F5.5 (predicted) F29F11.6	=	ENSG00000177885_ENSG00000213639
C14F5.5 (predicted) T28A8.3	=	ENSG00000177885_ENSG00000102024
C14F5.5 (predicted) F31E3.5	=	ENSG00000177885_ENSG00000156508
C14F5.5 (predicted) F54B3.3	=	ENSG00000177885_ENSG00000197785
C14F5.5 (predicted) Y47D3A.4	=	ENSG00000177885_ENSG00000196419
C14F5.5 (predicted) F07B7.4	=	ENSG00000177885_ENSG00000197459
C14F5.5 (predicted) K08F4.9	=	ENSG00000177885_ENSG00000159228
C14F5.5 (predicted) Y71H2AM.23	=	ENSG00000177885_ENSG00000178952
C14F5.5 (predicted) F58E10.3	=	ENSG00000177885_ENSG00000108654
C14F5.5 (predicted) F25H5.4	=	ENSG00000177885_ENSG00000167658
C14F5.5 (predicted) F17E9.9	=	ENSG00000177885_ENSG00000197459
C14F5.5 (predicted) F40F11.1	=	ENSG00000177885_ENSG00000142534
C14F5.5 (predicted) R03G5.1	=	ENSG00000177885_ENSG00000156508
C14F5.5 (predicted) F37F2.3	=	ENSG00000177885_ENSG00000134184/ENSG00000177885_ENSG00000134202/ENSG00000177885_ENSG00000084207
C14F5.5 (predicted) Y71H2B.10	=	ENSG00000177885_ENSG00000006125
C14F5.5 (predicted) F45F2.12	=	ENSG00000177885_ENSG00000197459
C14F5.5 (predicted) Y54H5A.1	=	ENSG00000177885_ENSG00000105447
C14F5.5 (predicted) F28C6.7	=	ENSG00000177885_ENSG00000161970
C14F5.5 (predicted) F43E2.8	=	ENSG00000177885_ENSG00000044574
C14F5.5 (predicted) F17C11.9	=	ENSG00000177885_ENSG00000186676
C14F5.5 (predicted) T27E9.1	=	ENSG00000177885_ENSG00000151729
C14F5.5 (predicted) F35H10.11	=	ENSG00000177885_ENSG00000197459
C14F5.5 (predicted) K11C4.3	=	ENSG00000177885_ENSG00000115306
C14F5.5 (predicted) F33D11.10	=	ENSG00000177885_ENSG00000141543
C14F5.5 (predicted) F09C3.1	=	ENSG00000177885_ENSG00000140575
C14F5.5 (predicted) Y71F9AL.16	=	ENSG00000177885_ENSG00000115091
C14F5.5 (predicted) C27H6.2	=	ENSG00000177885_ENSG00000175792
C14F5.5 (predicted) W02F12.5	=	ENSG00000177885_ENSG00000119689
C14F5.5 (predicted) Y37E3.8	=	ENSG00000177885_ENSG00000166441
C14F5.5 (predicted) K02B2.5	=	ENSG00000177885_ENSG00000118181
C14F5.5 (predicted) E04A4.8	=	ENSG00000177885_ENSG00000105640
C14F5.5 (predicted) D1007.12	=	ENSG00000177885_ENSG00000114391
C14F5.5 (predicted) W09C5.6	=	ENSG00000177885_ENSG00000071082
C14F5.5 (predicted) C31C9.2	=	ENSG00000177885_ENSG00000092621
C14F5.5 (predicted) C52E4.3	=	ENSG00000177885_ENSG00000125743
C14F5.5 (predicted) T25C8.2	=	ENSG00000177885_ENSG00000184009
C14F5.5 (predicted) T04C12.5	=	ENSG00000177885_ENSG00000163017/ENSG00000177885_ENSG00000159251
C14F5.5 (predicted) F47G6.4	=	ENSG00000177885_ENSG00000196586
C14F5.5 (predicted) K08E3.6	=	ENSG00000177885_ENSG00000161800
C14F5.5 (predicted) T05E11.1	=	ENSG00000177885_ENSG00000083845
C14F5.5 (predicted) T04C12.4	=	ENSG00000177885_ENSG00000163017/ENSG00000177885_ENSG00000159251
C14F5.5 (predicted) F22E12.2	=	ENSG00000177885_ENSG00000116574
C14F5.5 (predicted) F53A3.3	=	ENSG00000177885_ENSG00000134419
C14F5.5 (predicted) F02E8.3	=	ENSG00000177885_ENSG00000042753
C14F5.5 (predicted) T20B5.1	=	ENSG00000177885_ENSG00000196961
C14F5.5 (predicted) LLC1.3	=	ENSG00000177885_ENSG00000091140
C14F5.5 (predicted) T28A11.11	=	ENSG00000177885_ENSG00000134184/ENSG00000177885_ENSG00000134202/ENSG00000177885_ENSG00000084207
C14F5.5 (predicted) F57B9.7	=	ENSG00000177885_ENSG00000093167
C14F5.5 (predicted) F57B9.6	=	ENSG00000177885_ENSG00000161960
C14F5.5 (predicted) K07C5.1	=	ENSG00000177885_ENSG00000138071
C14F5.5 (predicted) Y45G12C.2	=	ENSG00000177885_ENSG00000084207/ENSG00000177885_ENSG00000134202/ENSG00000177885_ENSG00000134184
C14F5.5 (predicted) F55D10.2	=	ENSG00000177885_ENSG00000198242
C14F5.5 (predicted) T12D8.6	=	ENSG00000177885_ENSG00000092841
C14F5.5 (predicted) C55A6.3	=	ENSG00000177885_ENSG00000159228
C14F5.5 (predicted) T05C3.5	=	ENSG00000177885_ENSG00000069345
C14F5.5 (predicted) C47G2.5	=	ENSG00000177885_ENSG00000110075
C14F5.5 (predicted) K01H12.2	=	ENSG00000177885_ENSG00000151729
C14F5.5 (predicted) T17E9.1	=	ENSG00000177885_ENSG00000149930
C14H10.3 (predicted) C35D10.2	=	ENSG00000179889_ENSG00000123159
C14H10.3 (predicted) D2024.7	=	ENSG00000179889_ENSG00000197448
C14H10.3 (predicted) T19D2.2	=	ENSG00000179889_ENSG00000184489
C14H10.3 (predicted) ZK1320.1	=	ENSG00000179889_ENSG00000197448
C14H10.3 (predicted) F44D12.4	=	ENSG00000179889_ENSG00000123159
C14H10.3 (predicted) T24H7.1	=	ENSG00000179889_ENSG00000215021
C15C6.4 (predicted) C15C6.4	=	ENSG00000105171_ENSG00000105171
C15C6.4 (predicted) Y66A7A.2	=	ENSG00000105171_ENSG00000167272
C15C7.1 (predicted) ZK849.2	=	ENSG00000135823_ENSG00000047932
C15C7.1 (predicted) W06B4.3	=	ENSG00000135823_ENSG00000104142
C15C7.1 (predicted) R06F6.2	=	ENSG00000135823_ENSG00000160695
C15C8.4 (predicted) F42G9.1	=	ENSG00000163956_ENSG00000115241
C15C8.4 (predicted) K12C11.2	=	ENSG00000163956_ENSG00000184900
C15C8.4 (predicted) R01H10.1	=	ENSG00000163956_ENSG00000014138
C15C8.4 (predicted) W06A7.3	=	ENSG00000163956_ENSG00000115310
C15C8.4 (predicted) ZC477.9	=	ENSG00000163956_ENSG00000035403
C15F1.4 (predicted) Y51H1A.3	=	ENSG00000070785_ENSG00000166136
C15F1.4 (predicted) ZK1098.4	=	ENSG00000070785_ENSG00000111361
C15F1.7 (predicted) ZK430.3	=	ENSG00000142168_ENSG00000142168
C15F1.7 (predicted) C15F1.7	=	ENSG00000142168_ENSG00000142168
C15H11.3 (predicted) T07D4.3	=	ENSG00000162231_ENSG00000135829
C15H11.3 (predicted) Y71F9AM.5	=	ENSG00000162231_ENSG00000132661/ENSG00000147206_ENSG00000132661/ENSG00000147206_ENSG00000101888
C15H11.3 (predicted) F15C11.2	=	ENSG00000162231_ENSG00000160803
C15H11.3 (predicted) Y111B2A.18	=	ENSG00000162231_ENSG00000136450
C15H11.3 (predicted) C15H11.6	=	ENSG00000162231_ENSG00000162231
C15H11.3 (predicted) C15H11.3	=	ENSG00000162231_ENSG00000162231
C15H11.3 (predicted) Y65B4A.6	=	ENSG00000162231_ENSG00000141543
C15H11.3 (predicted) F33D11.10	=	ENSG00000162231_ENSG00000141543
C15H11.6 (predicted) Y71F9AM.5	=	ENSG00000162231_ENSG00000132661/ENSG00000147206_ENSG00000132661/ENSG00000147206_ENSG00000101888
C15H11.6 (predicted) F15C11.2	=	ENSG00000162231_ENSG00000160803
C15H11.6 (predicted) T07D4.3	=	ENSG00000162231_ENSG00000135829
C15H11.6 (predicted) C15H11.6	=	ENSG00000162231_ENSG00000162231
C15H11.6 (predicted) Y111B2A.18	=	ENSG00000162231_ENSG00000136450
C15H11.6 (predicted) Y65B4A.6	=	ENSG00000162231_ENSG00000141543
C15H11.6 (predicted) F33D11.10	=	ENSG00000162231_ENSG00000141543
C15H11.7 (known) ZK945.2	=	ENSG00000100902_ENSG00000100567
C15H11.7 (known) CD4.6	=	ENSG00000100902_ENSG00000129084
C15H11.7 (predicted) F55F3.1	=	ENSG00000100902_ENSG00000111725
C15H11.7 (predicted) K07C11.5	=	ENSG00000100902_ENSG00000035862
C15H11.7 (predicted) K04A8.6	=	ENSG00000100902_ENSG00000138081
C15H11.7 (predicted) D1054.2	=	ENSG00000100902_ENSG00000106588
C15H11.7 (predicted) R74.7	=	ENSG00000100902_ENSG00000068438
C15H11.7 (predicted) W02C12.3	=	ENSG00000100902_ENSG00000068323
C15H11.7 (predicted) F49C12.8	=	ENSG00000100902_ENSG00000163636
C15H11.7 (predicted) C36B1.4	=	ENSG00000100902_ENSG00000101182
C15H11.7 (predicted) Y110A7A.14	=	ENSG00000100902_ENSG00000041357
C15H11.7 (predicted) Y47D3A.15	=	ENSG00000100902_ENSG00000111725
C15H11.9 (predicted) C16C10.8	=	ENSG00000179041_ENSG00000145220
C15H9.1 (predicted) F18A12.8	=	ENSG00000112992_ENSG00000196549
C15H9.1 (predicted) T05A8.4	=	ENSG00000112992_ENSG00000196549
C15H9.1 (predicted) ZK20.6	=	ENSG00000112992_ENSG00000196549
C15H9.4 (predicted) C47E12.5	=	ENSG00000133069_ENSG00000130985
C15H9.6 (predicted) C44H4.5	=	ENSG00000044574_ENSG00000100324
C15H9.6 (predicted) H31G24.1	=	ENSG00000044574_ENSG00000171867
C15H9.6 (predicted) F53H8.2	=	ENSG00000044574_ENSG00000141480/ENSG00000044574_ENSG00000137486
C15H9.6 (predicted) F46C3.1	=	ENSG00000044574_ENSG00000172071
C15H9.6 (predicted) F55F8.2	=	ENSG00000044574_ENSG00000089737
C15H9.6 (predicted) Y22D7AL.5	=	ENSG00000044574_ENSG00000144381
C15H9.6 (predicted) Y48G10A.3	=	ENSG00000044574_ENSG00000104419
C15H9.6 (predicted) Y66D12A.9	=	ENSG00000044574_ENSG00000131467
C15H9.6 (predicted) Y73B6A.5	=	ENSG00000044574_ENSG00000132155/ENSG00000044574_ENSG00000157764
C15H9.8 (predicted) F54F2.8	=	ENSG00000034693_ENSG00000162735
C16A3.10 (predicted) F55F3.1	=	ENSG00000065154_ENSG00000111725
C16A3.10 (predicted) Y39A1A.3	=	ENSG00000065154_ENSG00000173465
C16A3.10 (predicted) Y47D3A.15	=	ENSG00000065154_ENSG00000111725
C16A3.10 (predicted) T19D2.2	=	ENSG00000065154_ENSG00000184489
C16A3.10 (predicted) C29H12.2	=	ENSG00000065154_ENSG00000213699
C16A3.10 (predicted) ZK507.6	=	ENSG00000065154_ENSG00000133101
C16A3.10 (predicted) C47B2.5	=	ENSG00000065154_ENSG00000126005
C16A3.10 (predicted) C16A3.10	=	ENSG00000065154_ENSG00000065154
C16A3.10 (predicted) Y116A8C.12	=	ENSG00000065154_ENSG00000165527
C16A3.10 (predicted) F15C11.2	=	ENSG00000065154_ENSG00000160803
C16A3.5 (predicted) Y110A7A.16	=	ENSG00000147684_ENSG00000070061
C16A3.5 (predicted) T14G11.3	=	ENSG00000147684_ENSG00000132305
C16A3.5 (predicted) T04D1.3	=	ENSG00000147684_ENSG00000140600
C16A3.9 (predicted) F53H8.2	=	ENSG00000110700_ENSG00000141480
C16A3.9 (predicted) T25C8.2	=	ENSG00000110700_ENSG00000075624
C16C10.4 (predicted) Y37E3.15	=	ENSG00000150459_ENSG00000102900
C16C10.4 (predicted) Y105C5B.12	=	ENSG00000150459_ENSG00000168906
C16C10.4 (predicted) R06C1.1	=	ENSG00000150459_ENSG00000116478
C16C10.4 (predicted) M01A10.3	=	ENSG00000150459_ENSG00000118705
C16C10.4 (predicted) F56F3.5	=	ENSG00000150459_ENSG00000145425
C16C10.4 (predicted) DH11.1	=	ENSG00000150459_ENSG00000115419
C16C10.4 (predicted) H15N14.2	=	ENSG00000150459_ENSG00000073969
C16C10.4 (predicted) M117.2	=	ENSG00000150459_ENSG00000166913/ENSG00000150459_ENSG00000170027
C16C10.4 (predicted) F39B2.10	=	ENSG00000150459_ENSG00000086061
C16C10.4 (predicted) F30F8.2	=	ENSG00000150459_ENSG00000115419
C16C10.4 (predicted) C53A5.3	=	ENSG00000150459_ENSG00000116478
C16C10.4 (predicted) Y119D3B.17	=	ENSG00000150459_ENSG00000183570
C16C10.4 (predicted) T13A10.11	=	ENSG00000150459_ENSG00000168906
C16C10.4 (predicted) T05F1.1	=	ENSG00000150459_ENSG00000125912
C16C10.4 (predicted) K07A12.3	=	ENSG00000150459_ENSG00000167283
C16C10.4 (predicted) C53B7.4	=	ENSG00000150459_ENSG00000167283
C16C10.4 (predicted) T09A5.11	=	ENSG00000150459_ENSG00000117242
C16C10.4 (predicted) F52D10.3	=	ENSG00000150459_ENSG00000166913/ENSG00000150459_ENSG00000170027
C16C10.4 (predicted) ZK970.2	=	ENSG00000150459_ENSG00000125656
C16C10.4 (predicted) F31D4.2	=	ENSG00000150459_ENSG00000146476
C16C10.4 (predicted) Y105E8A.19	=	ENSG00000150459_ENSG00000134684
C16C10.4 (predicted) C49F5.1	=	ENSG00000150459_ENSG00000168906
C16C10.4 (predicted) H19N07.1	=	ENSG00000150459_ENSG00000103342
C16C10.8 (predicted) F40F11.1	=	ENSG00000145220_ENSG00000142534
C16C10.8 (predicted) M88.5	=	ENSG00000145220_ENSG00000159217
C16C10.8 (predicted) K01C8.9	=	ENSG00000145220_ENSG00000163938
C16C10.8 (predicted) F55D10.2	=	ENSG00000145220_ENSG00000198242
C16C10.8 (predicted) T19A6.2	=	ENSG00000145220_ENSG00000134697
C16C10.8 (predicted) F13B10.2	=	ENSG00000145220_ENSG00000100316
C16C10.8 (predicted) C47B2.5	=	ENSG00000145220_ENSG00000126005
C16C10.8 (predicted) T01C3.6	=	ENSG00000145220_ENSG00000105193
C16C10.8 (predicted) F56F3.5	=	ENSG00000145220_ENSG00000145425
C16C10.8 (predicted) C47E12.7	=	ENSG00000145220_ENSG00000160208
C16C10.8 (predicted) F40F8.10	=	ENSG00000145220_ENSG00000170889
C16C10.8 (predicted) F10G7.1	=	ENSG00000145220_ENSG00000167721
C16C10.8 (predicted) ZK652.4	=	ENSG00000145220_ENSG00000136942
C16C10.8 (predicted) F25G6.8	=	ENSG00000145220_ENSG00000140319
C16C10.8 (predicted) F28C6.7	=	ENSG00000145220_ENSG00000161970
C16C10.8 (predicted) Y48A6B.3	=	ENSG00000145220_ENSG00000145912
C16C10.8 (predicted) D1007.12	=	ENSG00000145220_ENSG00000114391
C16C10.8 (predicted) C18A3.3	=	ENSG00000145220_ENSG00000117395
C16C10.8 (predicted) Y74C10AR.1	=	ENSG00000145220_ENSG00000084623
C16C10.8 (predicted) Y71G12B.8	=	ENSG00000145220_ENSG00000124228
C16C10.8 (predicted) K04C2.2	=	ENSG00000145220_ENSG00000132382
C16C10.8 (predicted) T24B8.1	=	ENSG00000145220_ENSG00000144713
C16C10.8 (predicted) R11D1.8	=	ENSG00000145220_ENSG00000108107
C16C10.8 (predicted) K06H7.6	=	ENSG00000145220_ENSG00000176248
C16C10.8 (predicted) F52B5.6	=	ENSG00000145220_ENSG00000198242
C16C10.8 (predicted) C26F1.4	=	ENSG00000145220_ENSG00000149806
C16C10.8 (predicted) Y37E3.10	=	ENSG00000145220_ENSG00000134001
C16C10.8 (predicted) K12H4.3	=	ENSG00000145220_ENSG00000113460
C16C10.8 (predicted) JC8.2	=	ENSG00000145220_ENSG00000136045
C16C10.8 (predicted) Y94H6A.5	=	ENSG00000145220_ENSG00000123064
C16C10.8 (predicted) C49H3.3	=	ENSG00000145220_ENSG00000139233
C16C10.8 (predicted) D1007.6	=	ENSG00000145220_ENSG00000124614
C16C10.8 (predicted) T07A9.9	=	ENSG00000145220_ENSG00000107937
C16C10.8 (predicted) F37C12.9	=	ENSG00000145220_ENSG00000164587
C16C10.8 (predicted) E04A4.8	=	ENSG00000145220_ENSG00000105640
C16C10.8 (predicted) T10F2.4	=	ENSG00000145220_ENSG00000110107
C16C10.8 (predicted) T01C3.7	=	ENSG00000145220_ENSG00000105202
C16C10.8 (predicted) W09C5.6	=	ENSG00000145220_ENSG00000071082
C16C10.8 (predicted) F55A12.8	=	ENSG00000145220_ENSG00000135372
C16C10.8 (predicted) C44E4.4	=	ENSG00000145220_ENSG00000138385
C16C10.8 (predicted) K01G5.5	=	ENSG00000145220_ENSG00000130826
C16E9.2 (predicted) F52D10.3	=	ENSG00000100364_ENSG00000166913/ENSG00000100364_ENSG00000170027/ENSG00000100364_ENSG00000164924/ENSG00000100364_ENSG00000134308
C16E9.2 (predicted) M117.2	=	ENSG00000100364_ENSG00000166913/ENSG00000100364_ENSG00000164924/ENSG00000100364_ENSG00000134308/ENSG00000100364_ENSG00000170027
C16H3.1 (predicted) Y73B6BL.19	=	ENSG00000120049_ENSG00000184408/ENSG00000182132_ENSG00000184408
C16H3.1 (predicted) C16H3.1	=	ENSG00000185774_ENSG00000120049
C17D12.2 (predicted) Y119D3B.17	=	ENSG00000159409_ENSG00000169564
C17D12.2 (predicted) T07D1.4	=	ENSG00000159409_ENSG00000078328
C17D12.2 (predicted) R74.5	=	ENSG00000159409_ENSG00000078328
C17E4.5 (predicted) W08E12.7	=	ENSG00000100836_ENSG00000170515
C17E4.6 (predicted) F29G9.2	=	ENSG00000163159_ENSG00000175602
C17E4.6 (predicted) CD4.7	=	ENSG00000163159_ENSG00000106400
C17E4.6 (predicted) Y37D8A.9	=	ENSG00000163159_ENSG00000123562/ENSG00000163159_ENSG00000185787
C17E4.6 (predicted) M04B2.3	=	ENSG00000163159_ENSG00000127337
C17E4.6 (predicted) C27H6.2	=	ENSG00000163159_ENSG00000175792
C17E4.6 (predicted) Y105E8A.17	=	ENSG00000163159_ENSG00000178028
C17E4.6 (predicted) ZK616.4	=	ENSG00000163159_ENSG00000136518
C17E4.6 (predicted) Y111B2A.11	=	ENSG00000163159_ENSG00000120616/ENSG00000163159_ENSG00000135999
C17E4.6 (predicted) T22D1.10	=	ENSG00000163159_ENSG00000183207
C17E4.6 (predicted) D1007.16	=	ENSG00000163159_ENSG00000144597
C17E4.9 (predicted) F11E6.7	=	ENSG00000143153_ENSG00000080345
C17E4.9 (predicted) F19H6.3	=	ENSG00000143153_ENSG00000080345
C17E4.9 (predicted) T19D2.2	=	ENSG00000069849_ENSG00000184489
C17G10.9 (known) T16G1.11	=	ENSG00000100129_ENSG00000178982
C17G10.9 (predicted) ZK370.2	=	ENSG00000100129_ENSG00000175387
C17G10.9 (predicted) Y48B6A.3	=	ENSG00000100129_ENSG00000088930
C17G10.9 (predicted) Y39A1A.3	=	ENSG00000100129_ENSG00000173465
C17G10.9 (predicted) R13F6.9	=	ENSG00000100129_ENSG00000175387
C17G10.9 (predicted) C36E8.1	=	ENSG00000100129_ENSG00000085721
C17H12.1 (known) T24H10.6	=	ENSG00000158560_ENSG00000125971
C17H12.1 (predicted) F20D12.4	=	ENSG00000158560_ENSG00000086827
C17H12.1 (predicted) F55A4.5	=	ENSG00000158560_ENSG00000124214
C17H12.1 (predicted) F13G3.4	=	ENSG00000077380_ENSG00000165169/ENSG00000158560_ENSG00000146425
C17H12.1 (predicted) T26A5.9	=	ENSG00000158560_ENSG00000121083
C17H12.14 (predicted) Y71G12B.12	=	ENSG00000131100_ENSG00000057663
C17H12.14 (predicted) F46F11.5	=	ENSG00000131100_ENSG00000136888
C17H12.14 (predicted) Y47D3A.4	=	ENSG00000131100_ENSG00000196419
C18A3.3 (predicted) K08D12.3	=	ENSG00000117395_ENSG00000169714
C18A3.4 (predicted) K04F10.1	=	ENSG00000163959_ENSG00000124788
C18A3.5 (predicted) F29C12.3	=	ENSG00000116001_ENSG00000164327
C18A3.6 (predicted) K07C11.5	=	ENSG00000105649_ENSG00000035862
C18A3.6 (predicted) R13F6.9	=	ENSG00000169213_ENSG00000170365
C18A3.6 (predicted) R12B2.1	=	ENSG00000169213_ENSG00000141646
C18A3.6 (predicted) ZK370.2	=	ENSG00000169213_ENSG00000170365
C18B12.4 (predicted) ZK550.5	=	ENSG00000108523_ENSG00000107537
C18B12.4 (predicted) ZK550.6	=	ENSG00000108523_ENSG00000107537
C18B12.4 (predicted) F10E9.11	=	ENSG00000108523_ENSG00000133773
C18C4.10 (predicted) M117.2	=	ENSG00000104892_ENSG00000128245/ENSG00000174996_ENSG00000128245/ENSG00000174996_ENSG00000134308/ENSG00000174996_ENSG00000170027/ENSG00000137171_ENSG00000128245/ENSG00000137171_ENSG00000166913/ENSG00000137171_ENSG00000164924/ENSG00000137171_ENSG00000134308/ENSG00000137171_ENSG00000170027/ENSG00000126214_ENSG00000128245/ENSG00000126214_ENSG00000166913/ENSG00000126214_ENSG00000164924/ENSG00000126214…
C18C4.10 (predicted) F52D10.3	=	ENSG00000104892_ENSG00000128245/ENSG00000174996_ENSG00000170027/ENSG00000174996_ENSG00000128245/ENSG00000174996_ENSG00000134308/ENSG00000137171_ENSG00000166913/ENSG00000137171_ENSG00000170027/ENSG00000137171_ENSG00000128245/ENSG00000137171_ENSG00000164924/ENSG00000137171_ENSG00000134308/ENSG00000126214_ENSG00000166913/ENSG00000126214_ENSG00000170027/ENSG00000126214_ENSG00000128245/ENSG00000126214…
C18D11.4 (predicted) R09A8.3	=	ENSG00000136527_ENSG00000116679
C18D11.4 (predicted) M117.2	=	ENSG00000164548_ENSG00000170027/ENSG00000136527_ENSG00000164924/ENSG00000136527_ENSG00000170027
C18D11.4 (predicted) F52D10.3	=	ENSG00000164548_ENSG00000170027/ENSG00000136527_ENSG00000170027/ENSG00000136527_ENSG00000164924
C18E3.2 (predicted) R07B7.15	=	ENSG00000066117_ENSG00000082175
C18E3.2 (predicted) C26C6.1	=	ENSG00000066117_ENSG00000163939
C18E3.2 (predicted) F29G9.2	=	ENSG00000066117_ENSG00000175602
C18E3.2 (predicted) R07B7.14	=	ENSG00000066117_ENSG00000082175
C18E3.2 (predicted) R07B7.13	=	ENSG00000066117_ENSG00000082175
C18E3.2 (predicted) ZK616.4	=	ENSG00000108604_ENSG00000136518/ENSG00000066117_ENSG00000136518
C18E3.2 (predicted) Y39G8C.1	=	ENSG00000108604_ENSG00000114127
C18E3.2 (predicted) F31D4.2	=	ENSG00000066117_ENSG00000091831
C18E3.2 (predicted) Y113G7B.23	=	ENSG00000066117_ENSG00000139613/ENSG00000066117_ENSG00000173473
C18E3.5 (predicted) Y47D3A.27	=	ENSG00000060688_ENSG00000169217
C18E3.5 (predicted) Y54H5A.1	=	ENSG00000060688_ENSG00000105447
C18E3.5 (predicted) C50C3.6	=	ENSG00000060688_ENSG00000174231
C18E3.5 (predicted) T08A11.2	=	ENSG00000060688_ENSG00000115524
C18E3.5 (predicted) F02E9.7	=	ENSG00000060688_ENSG00000102575
C18E3.5 (predicted) H20J04.5	=	ENSG00000060688_ENSG00000143256
C18E3.5 (predicted) K04G11.4	=	ENSG00000060688_ENSG00000196363
C18E3.5 (predicted) M18.5	=	ENSG00000060688_ENSG00000167986
C18E3.5 (predicted) ZC302.2	=	ENSG00000060688_ENSG00000196363
C18E3.5 (predicted) K08D10.3	=	ENSG00000060688_ENSG00000125870
C18E3.5 (predicted) Y46G5A.4	=	ENSG00000060688_ENSG00000144028
C18E3.5 (predicted) F45E12.3	=	ENSG00000060688_ENSG00000158290
C18E3.5 (predicted) Y59A8B.6	=	ENSG00000060688_ENSG00000101161
C18E3.5 (predicted) K08D10.4	=	ENSG00000060688_ENSG00000125870
C18E3.5 (predicted) ZK328.2	=	ENSG00000060688_ENSG00000108883
C18E3.5 (predicted) F01F1.7	=	ENSG00000060688_ENSG00000174243
C18E3.6 (predicted) Y62E10A.13	=	ENSG00000112186_ENSG00000146733
C18E3.6 (predicted) C18E3.6	=	ENSG00000112186_ENSG00000131236/ENSG00000131236_ENSG00000131236
C18E3.6 (predicted) F41G4.2	=	ENSG00000112186_ENSG00000131236/ENSG00000131236_ENSG00000131236
C18E9.11 (predicted) T21E12.4	=	ENSG00000136827_ENSG00000197102
C18E9.4 (predicted) Y69A2AR.18	=	ENSG00000119013_ENSG00000165629
C18E9.6 (predicted) ZK652.2	=	ENSG00000130204_ENSG00000196683
C18E9.6 (predicted) W10D9.5	=	ENSG00000130204_ENSG00000100216
C18F10.7 (predicted) F15C11.2	=	ENSG00000172932_ENSG00000160803
C18F10.7 (predicted) R13F6.9	=	ENSG00000076513_ENSG00000113658
C18F10.7 (predicted) ZK370.2	=	ENSG00000076513_ENSG00000113658
C18F10.7 (predicted) Y37E3.7	=	ENSG00000198720_ENSG00000137818
C23G10.2 (predicted) C23G10.2	=	ENSG00000132541_ENSG00000132541
C23G10.2 (predicted) R74.7	=	ENSG00000132541_ENSG00000068438
C23G10.3 (predicted) F53H8.2	=	ENSG00000149273_ENSG00000141480
C23G10.3 (predicted) Y48G10A.3	=	ENSG00000149273_ENSG00000104419
C23G10.4 (predicted) F49C12.8	=	ENSG00000173692_ENSG00000163636
C23G10.4 (predicted) F55F3.1	=	ENSG00000173692_ENSG00000111725
C23G10.4 (predicted) R13F6.9	=	ENSG00000173692_ENSG00000170365
C23G10.4 (predicted) Y39G10AR.9	=	ENSG00000173692_ENSG00000175575
C23G10.4 (predicted) W02C12.3	=	ENSG00000173692_ENSG00000068323
C23G10.4 (predicted) F23F12.6	=	ENSG00000173692_ENSG00000013275
C23G10.4 (predicted) ZK370.2	=	ENSG00000173692_ENSG00000170365
C23G10.4 (predicted) C47E8.5	=	ENSG00000173692_ENSG00000096384
C23G10.4 (predicted) Y47D3A.15	=	ENSG00000173692_ENSG00000111725
C23H3.4 (predicted) F44E7.9	=	ENSG00000090054_ENSG00000101084
C23H3.4 (predicted) F16H9.1	=	ENSG00000090054_ENSG00000147509
C24A1.2 (predicted) C32F10.2	=	ENSG00000120690_ENSG00000139687
C24A1.3 (predicted) ZK721.2	=	ENSG00000116783_ENSG00000129991
C24A1.3 (predicted) T20B3.2	=	ENSG00000116783_ENSG00000129991
C24A1.3 (predicted) T04C12.5	=	ENSG00000116783_ENSG00000159251/ENSG00000116783_ENSG00000143632
C24A1.3 (predicted) F42E11.4	=	ENSG00000116783_ENSG00000129991
C24A1.3 (predicted) T04C12.4	=	ENSG00000116783_ENSG00000159251/ENSG00000116783_ENSG00000143632
C24A1.3 (predicted) C56C10.10	=	ENSG00000116783_ENSG00000110711
C24A1.3 (predicted) Y40B10A.1	=	ENSG00000116783_ENSG00000121769
C24A1.3 (predicted) T22G5.2	=	ENSG00000116783_ENSG00000121769
C24A1.3 (predicted) W02D3.5	=	ENSG00000116783_ENSG00000121769
C24A1.3 (predicted) W02D3.7	=	ENSG00000116783_ENSG00000121769
C24A1.3 (predicted) W03F8.1	=	ENSG00000116783_ENSG00000129991
C24A1.3 (predicted) T04C12.6	=	ENSG00000116783_ENSG00000159251/ENSG00000116783_ENSG00000143632
C24A1.3 (predicted) T22G5.6	=	ENSG00000116783_ENSG00000121769
C24A1.3 (predicted) M03F4.2	=	ENSG00000116783_ENSG00000159251/ENSG00000116783_ENSG00000143632
C24B5.4 (predicted) F10B5.5	=	ENSG00000182919_ENSG00000071539
C24F3.1 (predicted) Y54G2A.18	=	ENSG00000067167_ENSG00000185825
C24F3.4 (predicted) ZK353.7	=	ENSG00000172890_ENSG00000119929
C24F3.4 (predicted) Y48G8AL.6	=	ENSG00000172890_ENSG00000005007
C24G6.3 (predicted) C35D10.2	=	ENSG00000155229_ENSG00000123159
C24G6.3 (predicted) T24H7.1	=	ENSG00000155229_ENSG00000215021
C24G6.3 (predicted) T19D2.2	=	ENSG00000155229_ENSG00000184489
C24G6.3 (predicted) Y18D10A.9	=	ENSG00000155229_ENSG00000144021
C24G6.3 (predicted) Y17G7B.17	=	ENSG00000155229_ENSG00000089693
C24G6.3 (predicted) F44D12.4	=	ENSG00000155229_ENSG00000123159
C24G6.8 (predicted) C24G6.8	=	ENSG00000141378_ENSG00000141378
C24H11.7 (predicted) F52D10.3	=	ENSG00000107862_ENSG00000166913/ENSG00000107862_ENSG00000170027
C24H11.7 (predicted) M117.2	=	ENSG00000107862_ENSG00000166913/ENSG00000107862_ENSG00000170027
C24H11.7 (predicted) Y116A8C.12	=	ENSG00000107862_ENSG00000165527
C24H11.7 (predicted) T19D2.2	=	ENSG00000107862_ENSG00000184489
C24H11.9 (known) T09A5.6	=	ENSG00000152944_ENSG00000133398
C24H12.4 (predicted) R10E11.3	=	ENSG00000136271_ENSG00000077254
C25A1.11 (predicted) C25A1.11	=	ENSG00000172379_ENSG00000172379/ENSG00000172379_ENSG00000143437/ENSG00000143437_ENSG00000143437
C25A1.11 (predicted) C41G7.5	=	ENSG00000143437_ENSG00000106546
C25A1.11 (predicted) R13F6.9	=	ENSG00000143437_ENSG00000120693
C25A1.11 (predicted) F52E1.13	=	ENSG00000143437_ENSG00000111912
C25A1.11 (predicted) ZK370.2	=	ENSG00000143437_ENSG00000120693
C25A1.11 (predicted) Y54G2A.1	=	ENSG00000143437_ENSG00000135547/ENSG00000143437_ENSG00000164683
C25A1.13 (predicted) F53H8.2	=	ENSG00000055950_ENSG00000141480
C25A1.5 (predicted) F15C11.2	=	ENSG00000103089_ENSG00000160803
C25A1.6 (predicted) F53H8.2	=	ENSG00000182117_ENSG00000141480/ENSG00000182117_ENSG00000137486
C25A1.7 (predicted) C47E8.5	=	ENSG00000067704_ENSG00000096384
C25B8.1 (predicted) T12E12.1	=	ENSG00000075043_ENSG00000177479
C25B8.3 (predicted) F16H9.1	=	ENSG00000164733_ENSG00000116741
C25D7.6 (predicted) Y18D10A.9	=	ENSG00000112118_ENSG00000144021
C25D7.6 (predicted) Y17G7B.5	=	ENSG00000112118_ENSG00000073111
C25D7.6 (predicted) R10E4.4	=	ENSG00000112118_ENSG00000100297
C25D7.6 (predicted) F53H8.2	=	ENSG00000112118_ENSG00000141480
C25D7.6 (predicted) K10C3.2	=	ENSG00000112118_ENSG00000143420
C25D7.6 (predicted) C34G6.5	=	ENSG00000112118_ENSG00000097046
C25D7.6 (predicted) F48E8.5	=	ENSG00000112118_ENSG00000137713/ENSG00000112118_ENSG00000105568
C25D7.6 (predicted) F32D1.10	=	ENSG00000112118_ENSG00000166508
C25D7.6 (predicted) F21D5.5	=	ENSG00000112118_ENSG00000039650
C25D7.6 (predicted) T19D2.2	=	ENSG00000112118_ENSG00000184489
C25D7.6 (predicted) C43E11.10	=	ENSG00000112118_ENSG00000094804
C25D7.6 (predicted) ZK632.1	=	ENSG00000112118_ENSG00000076003
C25D7.6 (predicted) Y71F9B.7	=	ENSG00000112118_ENSG00000166851
C25D7.6 (predicted) Y47D3A.28	=	ENSG00000112118_ENSG00000065328
C25D7.6 (predicted) Y116A8C.12	=	ENSG00000112118_ENSG00000165527
C25D7.6 (predicted) F59E10.1	=	ENSG00000112118_ENSG00000115942
C25D7.6 (predicted) F55G1.8	=	ENSG00000112118_ENSG00000166851
C25D7.6 (predicted) D1081.8	=	ENSG00000112118_ENSG00000096401
C25D7.6 (predicted) ZC168.3	=	ENSG00000112118_ENSG00000164815
C25D7.6 (predicted) ZK507.6	=	ENSG00000112118_ENSG00000133101
C25D7.7 (predicted) Y73B6A.5	=	ENSG00000125249_ENSG00000132155
C25D7.7 (predicted) R02D3.5	=	ENSG00000125249_ENSG00000168522
C25D7.7 (predicted) R13F6.9	=	ENSG00000125249_ENSG00000170365
C25D7.7 (predicted) F18A12.8	=	ENSG00000181467_ENSG00000196549
C25D7.7 (predicted) ZK370.2	=	ENSG00000125249_ENSG00000170365
C25D7.7 (predicted) T05A8.4	=	ENSG00000181467_ENSG00000196549
C25D7.7 (predicted) ZK20.6	=	ENSG00000181467_ENSG00000196549
C25D7.8 (predicted) ZK370.2	=	ENSG00000167770_ENSG00000120693
C25D7.8 (predicted) R13F6.9	=	ENSG00000167770_ENSG00000120693
C25F6.7 (predicted) R10A10.2	=	ENSG00000135916_ENSG00000114125
C26C6.1 (predicted) ZK1128.5	=	ENSG00000163939_ENSG00000066117
C26C6.1 (predicted) Y71H2AM.17	=	ENSG00000163939_ENSG00000073584
C26C6.1 (predicted) Y113G7B.23	=	ENSG00000163939_ENSG00000139613
C26C6.1 (predicted) ZK616.4	=	ENSG00000163939_ENSG00000136518
C26C6.2 (predicted) C28H8.12	=	ENSG00000087258_ENSG00000175203
C26C6.5 (predicted) R13F6.9	=	ENSG00000143614_ENSG00000175387
C26C6.5 (predicted) Y47G6A.6	=	ENSG00000167491_ENSG00000114166/ENSG00000143614_ENSG00000114166
C26C6.5 (predicted) ZK370.2	=	ENSG00000143614_ENSG00000175387
C26D10.2 (predicted) Y53G8AR.6	=	ENSG00000123136_ENSG00000205323
C26D10.2 (predicted) F23B2.6	=	ENSG00000123136_ENSG00000183684
C26D10.2 (predicted) M18.7	=	ENSG00000123136_ENSG00000183684
C26D10.3 (predicted) C47B2.2	=	ENSG00000121350_ENSG00000094841
C26E6.4 (predicted) F36F2.6	=	ENSG00000047315_ENSG00000060069
C26E6.4 (predicted) F26F4.11	=	ENSG00000047315_ENSG00000163882
C26E6.4 (predicted) F43E2.2	=	ENSG00000047315_ENSG00000144231
C26E6.4 (predicted) Y18D10A.5	=	ENSG00000047315_ENSG00000082701
C26E6.4 (predicted) T09A5.6	=	ENSG00000047315_ENSG00000133398
C26E6.4 (predicted) C36B1.3	=	ENSG00000047315_ENSG00000102978
C26E6.4 (predicted) Y37E3.3	=	ENSG00000047315_ENSG00000177700
C26E6.8 (known) F11H8.1	=	ENSG00000159593_ENSG00000144744
C26E6.8 (predicted) F45H11.2	=	ENSG00000159593_ENSG00000129559
C26E6.8 (predicted) F46F3.4	=	ENSG00000159593_ENSG00000143514
C26E6.8 (predicted) F15C11.2	=	ENSG00000159593_ENSG00000160803
C26E6.8 (predicted) K04A8.6	=	ENSG00000159593_ENSG00000138081
C26F1.4 (predicted) Y67H2A.6	=	ENSG00000149806_ENSG00000168090
C26F1.4 (predicted) T23G7.3	=	ENSG00000149806_ENSG00000104637
C27A2.2 (predicted) F53H8.2	=	ENSG00000116251_ENSG00000141480/ENSG00000116251_ENSG00000137486
C27A2.2 (predicted) T25C8.2	=	ENSG00000116251_ENSG00000075624
C27A2.2 (predicted) Y94H6A.9	=	ENSG00000116251_ENSG00000088833
C27A2.2 (predicted) Y48G1A.5	=	ENSG00000116251_ENSG00000124207
C27B7.4 (predicted) K04F10.1	=	ENSG00000164080_ENSG00000124788
C27B7.8 (predicted) F53A10.2	=	ENSG00000127314_ENSG00000076864
C27B7.8 (predicted) F48E8.5	=	ENSG00000116473_ENSG00000105568
C27B7.8 (predicted) Y73B6A.5	=	ENSG00000116473_ENSG00000132155
C27B7.8 (predicted) F28B4.2	=	ENSG00000116473_ENSG00000160271
C27B7.8 (predicted) T24F1.3	=	ENSG00000116473_ENSG00000136653
C27B7.8 (predicted) T20G5.5	=	ENSG00000116473_ENSG00000079337/ENSG00000116473_ENSG00000091428/ENSG00000116473_ENSG00000136237
C27B7.8 (predicted) Y34B4A.4	=	ENSG00000116473_ENSG00000107263
C27C12.7 (predicted) C27C12.7	=	ENSG00000130226_ENSG00000130226/ENSG00000197635_ENSG00000197635/ENSG00000078098_ENSG00000078098
C27C12.7 (predicted) T23F1.7	=	ENSG00000130226_ENSG00000130226/ENSG00000197635_ENSG00000197635/ENSG00000078098_ENSG00000078098
C27D6.4 (predicted) C48E7.11	=	ENSG00000157613_ENSG00000153879
C27D6.4 (predicted) W02H5.7	=	ENSG00000157613_ENSG00000123405
C27D6.4 (predicted) F57B10.1	=	ENSG00000157613_ENSG00000060566/ENSG00000157613_ENSG00000143578/ENSG00000157613_ENSG00000107175
C27D6.4 (predicted) Y41C4A.4	=	ENSG00000157613_ENSG00000095794
C27D6.4 (predicted) T19D2.2	=	ENSG00000182158_ENSG00000112245
C27D6.4 (predicted) T19E7.2	=	ENSG00000157613_ENSG00000123405
C27D6.4 (predicted) C27D6.4	=	ENSG00000157613_ENSG00000157613
C27F2.10 (predicted) F19H6.1	=	ENSG00000126226_ENSG00000119408
C27F2.4 (predicted) F55F3.1	=	ENSG00000071462_ENSG00000111725
C27F2.4 (predicted) Y47D3A.15	=	ENSG00000071462_ENSG00000111725
C27F2.5 (predicted) C34F11.9	=	ENSG00000159210_ENSG00000004975
C27F2.5 (predicted) F17C11.8	=	ENSG00000159210_ENSG00000136100
C27F2.5 (predicted) Y65B4A.3	=	ENSG00000159210_ENSG00000176108
C27F2.5 (predicted) C27F2.5	=	ENSG00000159210_ENSG00000159210
C27F2.5 (predicted) W02A11.2	=	ENSG00000159210_ENSG00000131475
C27H5.1 (predicted) F19H8.3	=	ENSG00000156973_ENSG00000138175
C27H5.1 (predicted) R07G3.1	=	ENSG00000156973_ENSG00000070831
C27H5.1 (predicted) F22B5.1	=	ENSG00000156973_ENSG00000213465
C27H5.1 (predicted) ZK20.3	=	ENSG00000156973_ENSG00000179262
C27H6.2 (known) T22D1.10	=	ENSG00000175792_ENSG00000183207
C27H6.2 (predicted) M05B5.5	=	ENSG00000175792_ENSG00000071564
C27H6.2 (predicted) F09G8.2	=	ENSG00000175792_ENSG00000105612
C27H6.2 (predicted) C47B2.5	=	ENSG00000175792_ENSG00000126005
C27H6.2 (predicted) K01G5.5	=	ENSG00000175792_ENSG00000130826
C27H6.2 (predicted) K05C4.6	=	ENSG00000175792_ENSG00000168036
C27H6.2 (predicted) Y111B2A.11	=	ENSG00000175792_ENSG00000120616
C27H6.2 (predicted) R07B7.13	=	ENSG00000175792_ENSG00000169083
C27H6.2 (predicted) R06A10.2	=	ENSG00000175792_ENSG00000087460
C27H6.2 (predicted) C44H4.5	=	ENSG00000175792_ENSG00000100324
C27H6.2 (predicted) Y116A8C.12	=	ENSG00000175792_ENSG00000165527
C27H6.2 (predicted) R74.6	=	ENSG00000175792_ENSG00000152684
C27H6.2 (predicted) ZK616.4	=	ENSG00000175792_ENSG00000136518
C27H6.2 (predicted) Y105E8A.17	=	ENSG00000175792_ENSG00000178028
C27H6.2 (predicted) D1007.16	=	ENSG00000175792_ENSG00000144597
C27H6.2 (predicted) K04H4.6	=	ENSG00000175792_ENSG00000105612
C27H6.2 (predicted) F29B9.6	=	ENSG00000175792_ENSG00000103275
C27H6.2 (predicted) H28O16.2	=	ENSG00000175792_ENSG00000187778
C27H6.2 (predicted) CD4.7	=	ENSG00000175792_ENSG00000106400
C27H6.2 (predicted) R07B7.15	=	ENSG00000175792_ENSG00000169083
C27H6.2 (predicted) T05A8.4	=	ENSG00000175792_ENSG00000196549
C27H6.2 (predicted) F18A12.8	=	ENSG00000175792_ENSG00000196549
C27H6.2 (predicted) M04B2.3	=	ENSG00000175792_ENSG00000127337
C27H6.2 (predicted) R74.7	=	ENSG00000175792_ENSG00000068438
C27H6.2 (predicted) R07B7.14	=	ENSG00000175792_ENSG00000169083
C27H6.2 (predicted) F49E12.6	=	ENSG00000175792_ENSG00000165891
C27H6.2 (predicted) Y71D11A.2	=	ENSG00000175792_ENSG00000119953
C27H6.2 (predicted) ZK20.6	=	ENSG00000175792_ENSG00000196549
C27H6.4 (predicted) M117.2	=	ENSG00000137824_ENSG00000166913/ENSG00000137824_ENSG00000170027
C27H6.4 (predicted) F52D10.3	=	ENSG00000137824_ENSG00000166913/ENSG00000137824_ENSG00000170027
C27H6.8 (predicted) C47E8.5	=	ENSG00000139637_ENSG00000096384
C28C12.7 (predicted) F45H11.6	=	ENSG00000197746_ENSG00000185022
C28C12.7 (predicted) C28C12.7	=	ENSG00000197746_ENSG00000197746
C28C12.7 (predicted) R13F6.9	=	ENSG00000197746_ENSG00000175387/ENSG00000197746_ENSG00000120693
C28C12.7 (predicted) F53G12.11	=	ENSG00000197746_ENSG00000214717
C28C12.7 (predicted) ZK370.2	=	ENSG00000197746_ENSG00000175387/ENSG00000197746_ENSG00000120693
C28C12.7 (predicted) Y67H2A.6	=	ENSG00000197746_ENSG00000168090
C28D4.3 (known) C28D4.3	=	ENSG00000135821_ENSG00000135821
C28D4.3 (predicted) K03H1.1	=	ENSG00000135821_ENSG00000135821
C28D4.3 (predicted) ZK632.12	=	ENSG00000135821_ENSG00000175895
C28D4.3 (predicted) F26D10.10	=	ENSG00000135821_ENSG00000135821
C28D4.3 (predicted) Y105C5B.28	=	ENSG00000135821_ENSG00000135821
C28D4.3 (predicted) C45B2.5	=	ENSG00000135821_ENSG00000135821
C28H8.4 (predicted) Y57E12AL.1	=	ENSG00000136240_ENSG00000132824/ENSG00000105438_ENSG00000132824
C28H8.4 (predicted) R11H6.2	=	ENSG00000136240_ENSG00000132824/ENSG00000105438_ENSG00000132824
C28H8.4 (predicted) F19H6.1	=	ENSG00000105438_ENSG00000119408
C28H8.6 (predicted) F15C11.2	=	ENSG00000140682_ENSG00000160803
C28H8.6 (predicted) ZK507.6	=	ENSG00000140682_ENSG00000133101
C28H8.6 (predicted) R12B2.1	=	ENSG00000140682_ENSG00000141646
C28H8.6 (predicted) R07B7.14	=	ENSG00000140682_ENSG00000169083
C28H8.6 (predicted) R13F6.9	=	ENSG00000140682_ENSG00000166949
C28H8.6 (predicted) C30F8.4	=	ENSG00000140682_ENSG00000120899
C28H8.6 (predicted) R07B7.13	=	ENSG00000140682_ENSG00000169083
C28H8.6 (predicted) R07B7.15	=	ENSG00000140682_ENSG00000169083
C28H8.6 (predicted) ZK370.2	=	ENSG00000140682_ENSG00000166949
C29A12.3 (predicted) K01G5.7	=	ENSG00000105486_ENSG00000104833
C29A12.3 (predicted) ZK154.3	=	ENSG00000105486_ENSG00000104833
C29A12.3 (predicted) C54C6.2	=	ENSG00000105486_ENSG00000104833
C29A12.3 (predicted) C36E8.5	=	ENSG00000105486_ENSG00000104833
C29A12.3 (predicted) W03D2.4	=	ENSG00000105486_ENSG00000132646
C29E4.4 (predicted) F07A11.3	=	ENSG00000069248_ENSG00000111581
C29E4.4 (predicted) F56A3.3	=	ENSG00000069248_ENSG00000030066
C29E4.7 (predicted) F17C11.9	=	ENSG00000148834_ENSG00000186676
C29E4.8 (predicted) F25H2.5	=	ENSG00000004455_ENSG00000011052
C29F3.1 (predicted) Y47D3A.15	=	ENSG00000084754_ENSG00000111725
C29F3.1 (predicted) F55F3.1	=	ENSG00000084754_ENSG00000111725
C29F7.3 (predicted) F55F3.1	=	ENSG00000162368_ENSG00000111725
C29F7.3 (predicted) Y71G12B.12	=	ENSG00000162368_ENSG00000057663
C29F7.3 (predicted) Y47D3A.15	=	ENSG00000162368_ENSG00000111725
C29F7.3 (predicted) C47B2.5	=	ENSG00000162368_ENSG00000126005
C29H12.2 (predicted) F02E9.7	=	ENSG00000213699_ENSG00000102575
C29H12.2 (predicted) Y54E10BR.5	=	ENSG00000213699_ENSG00000140612
C29H12.2 (predicted) Y45F10A.4	=	ENSG00000213699_ENSG00000086475
C29H12.2 (predicted) K04F1.15	=	ENSG00000213699_ENSG00000111275
C29H12.2 (predicted) F39H11.2	=	ENSG00000213699_ENSG00000028839
C29H12.2 (predicted) F54D8.3	=	ENSG00000213699_ENSG00000111275
C30A5.3 (predicted) F19H6.3	=	ENSG00000115540_ENSG00000080345
C30A5.3 (predicted) Y59A8B.14	=	ENSG00000115540_ENSG00000118046
C30A5.3 (predicted) T09A5.6	=	ENSG00000115540_ENSG00000133398
C30A5.3 (predicted) C37F5.1	=	ENSG00000115540_ENSG00000126767
C30A5.3 (predicted) K04C1.4	=	ENSG00000115540_ENSG00000092841
C30A5.3 (predicted) F10E9.11	=	ENSG00000115540_ENSG00000133773
C30A5.3 (predicted) T08A9.1	=	ENSG00000115540_ENSG00000023287
C30A5.3 (predicted) T12D8.6	=	ENSG00000115540_ENSG00000092841
C30A5.3 (predicted) Y73B3A.5	=	ENSG00000115540_ENSG00000126767
C30A5.3 (predicted) R02E12.2	=	ENSG00000115540_ENSG00000135932
C30A5.3 (predicted) F29G9.2	=	ENSG00000115540_ENSG00000175602
C30A5.3 (predicted) F32H2.2	=	ENSG00000115540_ENSG00000108590
C30A5.3 (predicted) DY3.1	=	ENSG00000115540_ENSG00000099800
C30A5.3 (predicted) F22E12.4	=	ENSG00000115540_ENSG00000171570
C30A5.3 (predicted) Y53C12A.4	=	ENSG00000115540_ENSG00000135932
C30A5.3 (predicted) Y17G7B.5	=	ENSG00000115540_ENSG00000073111
C30A5.3 (predicted) F11E6.7	=	ENSG00000115540_ENSG00000080345
C30C11.2 (known) F49C12.8	=	ENSG00000108344_ENSG00000163636
C30C11.2 (predicted) Y39G10AR.9	=	ENSG00000108344_ENSG00000175575
C30C11.2 (predicted) R74.7	=	ENSG00000108344_ENSG00000068438
C30C11.2 (predicted) F44E7.9	=	ENSG00000108344_ENSG00000101084
C30C11.2 (predicted) Y71F9AL.16	=	ENSG00000108344_ENSG00000133627
C30C11.2 (predicted) T19D2.2	=	ENSG00000108344_ENSG00000184489
C30C11.4 (predicted) F35F11.1	=	ENSG00000170606_ENSG00000134371
C30C11.4 (predicted) Y47D3A.15	=	ENSG00000164070_ENSG00000111725
C30C11.4 (predicted) Y116A8C.12	=	ENSG00000164070_ENSG00000165527
C30C11.4 (predicted) C47B2.5	=	ENSG00000164070_ENSG00000126005
C30C11.4 (predicted) F54D12.6	=	ENSG00000164070_ENSG00000147443
C30C11.4 (predicted) F55F3.1	=	ENSG00000164070_ENSG00000111725
C30C11.4 (predicted) C44H4.5	=	ENSG00000170606_ENSG00000100324/ENSG00000164070_ENSG00000100324
C30C11.4 (predicted) C47E8.5	=	ENSG00000120694_ENSG00000096384
C30C11.4 (predicted) K07C11.5	=	ENSG00000164070_ENSG00000035862
C30D11.1 (predicted) F22D6.4	=	ENSG00000055118_ENSG00000145494
C30D11.1 (predicted) F35F11.1	=	ENSG00000055118_ENSG00000134371
C30F12.7 (predicted) C37E2.1	=	ENSG00000067829_ENSG00000101365
C30F12.7 (predicted) F43G9.1	=	ENSG00000067829_ENSG00000166411
C30F8.2 (predicted) K04F10.1	=	ENSG00000159720_ENSG00000124788
C30F8.4 (predicted) ZC477.9	=	ENSG00000169398_ENSG00000035403
C30F8.4 (predicted) F54A5.3	=	ENSG00000169398_ENSG00000160691
C30F8.4 (predicted) C30F8.4	=	ENSG00000169398_ENSG00000169398
C30F8.4 (predicted) ZK507.6	=	ENSG00000169398_ENSG00000133101
C30F8.4 (predicted) F22E12.2	=	ENSG00000120899_ENSG00000116574/ENSG00000169398_ENSG00000116574
C30G12.2 (predicted) R74.7	=	ENSG00000159228_ENSG00000068438
C30G12.2 (predicted) Y47D3A.25	=	ENSG00000159231_ENSG00000111737
C30G12.2 (predicted) T12E12.1	=	ENSG00000159231_ENSG00000177479
C30G12.2 (predicted) F25H2.5	=	ENSG00000159228_ENSG00000011052
C30G12.2 (predicted) F55F3.1	=	ENSG00000159228_ENSG00000111725
C30G12.2 (predicted) Y47D3A.15	=	ENSG00000159228_ENSG00000111725
C30G12.2 (predicted) R05G6.7	=	ENSG00000159228_ENSG00000213585
C30G12.2 (predicted) C47B2.5	=	ENSG00000159228_ENSG00000126005
C31H5.6 (predicted) F46B6.7	=	ENSG00000119673_ENSG00000198839
C32A3.3 (predicted) K01G5.7	=	ENSG00000150977_ENSG00000104833
C32A3.3 (predicted) ZK154.3	=	ENSG00000150977_ENSG00000104833
C32A3.3 (predicted) C36E8.5	=	ENSG00000150977_ENSG00000104833
C32A3.3 (predicted) C54C6.2	=	ENSG00000150977_ENSG00000104833
C32A3.3 (predicted) C32A3.3	=	ENSG00000150977_ENSG00000150977
C32D5.5 (predicted) M117.2	=	ENSG00000110066_ENSG00000134308/ENSG00000110066_ENSG00000170027
C32D5.5 (predicted) F52D10.3	=	ENSG00000110066_ENSG00000170027/ENSG00000110066_ENSG00000134308
C32D5.5 (predicted) C32F10.2	=	ENSG00000110066_ENSG00000103479/ENSG00000110066_ENSG00000080839/ENSG00000110066_ENSG00000139687/ENSG00000133247_ENSG00000103479/ENSG00000133247_ENSG00000080839/ENSG00000133247_ENSG00000139687
C32D5.5 (predicted) K01G5.2	=	ENSG00000110066_ENSG00000108468
C32D5.5 (predicted) K08H2.6	=	ENSG00000110066_ENSG00000108468
C32D5.9 (known) Y87G2A.3	=	ENSG00000170296_ENSG00000168397
C32D5.9 (predicted) C54C6.2	=	ENSG00000170296_ENSG00000104833
C32D5.9 (predicted) R07E5.13	=	ENSG00000170296_ENSG00000060762
C32D5.9 (predicted) K01G5.7	=	ENSG00000170296_ENSG00000104833
C32D5.9 (predicted) M7.5	=	ENSG00000170296_ENSG00000197548
C32D5.9 (predicted) Y55F3AM.4	=	ENSG00000170296_ENSG00000144848
C32D5.9 (predicted) Y32B12A.1	=	ENSG00000139112_ENSG00000161011
C32D5.9 (predicted) Y105C5B.21	=	ENSG00000170296_ENSG00000144283
C32D5.9 (predicted) C36E8.5	=	ENSG00000170296_ENSG00000104833
C32D5.9 (predicted) Y87G2A.10	=	ENSG00000170296_ENSG00000160948
C32D5.9 (predicted) ZK154.3	=	ENSG00000170296_ENSG00000104833
C32E12.2 (predicted) F13H8.2	=	ENSG00000112541_ENSG00000065183
C32E8.10 (predicted) T20G5.1	=	ENSG00000073921_ENSG00000141367
C32E8.11 (predicted) C35B1.1	=	ENSG00000159459_ENSG00000119048
C32E8.11 (predicted) C54F6.14	=	ENSG00000159459_ENSG00000167996
C32E8.11 (predicted) F38H4.7	=	ENSG00000159459_ENSG00000133243
C32E8.11 (predicted) R07G3.1	=	ENSG00000159459_ENSG00000070831
C32E8.11 (predicted) T15H9.7	=	ENSG00000159459_ENSG00000090520
C32E8.11 (predicted) D1037.3	=	ENSG00000159459_ENSG00000167996
C32E8.11 (predicted) T15H9.1	=	ENSG00000159459_ENSG00000090520
C32E8.11 (predicted) F19H8.3	=	ENSG00000159459_ENSG00000138175
C32E8.2 (predicted) F29C12.3	=	ENSG00000167526_ENSG00000164327
C32E8.5 (predicted) F48A11.5	=	ENSG00000163877_ENSG00000185104
C32E8.5 (predicted) T08A11.2	=	ENSG00000163877_ENSG00000115524
C32E8.5 (predicted) T23D8.4	=	ENSG00000163877_ENSG00000184110
C32E8.5 (predicted) C44F1.2	=	ENSG00000163877_ENSG00000162419
C32E8.5 (predicted) C34F11.9	=	ENSG00000163877_ENSG00000004975
C32E8.5 (predicted) F29B9.6	=	ENSG00000163877_ENSG00000103275
C32E8.5 (predicted) F46G10.6	=	ENSG00000163877_ENSG00000125952
C32E8.7 (predicted) D2045.7	=	ENSG00000003147_ENSG00000115661
C32F10.2 (known) K07A1.12	=	ENSG00000103479_ENSG00000162521/ENSG00000139687_ENSG00000102054/ENSG00000139687_ENSG00000162521
C32F10.2 (known) C53A5.3	=	ENSG00000103479_ENSG00000116478/ENSG00000080839_ENSG00000116478/ENSG00000139687_ENSG00000116478/ENSG00000139687_ENSG00000196591
C32F10.2 (predicted) K07A1.11	=	ENSG00000103479_ENSG00000162521/ENSG00000139687_ENSG00000162521/ENSG00000139687_ENSG00000102054
C32F10.2 (predicted) T28A11.11	=	ENSG00000103479_ENSG00000134202
C32F10.2 (predicted) T24H10.7	=	ENSG00000139687_ENSG00000177606
C32F10.2 (predicted) F45E12.2	=	ENSG00000103479_ENSG00000185024/ENSG00000080839_ENSG00000185024/ENSG00000139687_ENSG00000185024
C32F10.2 (predicted) T20B12.2	=	ENSG00000139687_ENSG00000112592
C32F10.2 (predicted) F32D1.10	=	ENSG00000103479_ENSG00000166508/ENSG00000080839_ENSG00000166508/ENSG00000139687_ENSG00000166508
C32F10.2 (predicted) Y48C3A.17	=	ENSG00000103479_ENSG00000133740/ENSG00000103479_ENSG00000205250/ENSG00000080839_ENSG00000205250/ENSG00000139687_ENSG00000205250
C32F10.2 (predicted) F37F2.3	=	ENSG00000103479_ENSG00000134202
C32F10.2 (predicted) R06C1.1	=	ENSG00000103479_ENSG00000116478/ENSG00000080839_ENSG00000116478/ENSG00000139687_ENSG00000116478/ENSG00000139687_ENSG00000196591
C32F10.2 (predicted) JC8.6	=	ENSG00000103479_ENSG00000189308/ENSG00000139687_ENSG00000189308
C32F10.2 (predicted) ZK593.4	=	ENSG00000139687_ENSG00000073614/ENSG00000139687_ENSG00000117139
C32F10.2 (predicted) Y45F10D.4	=	ENSG00000103479_ENSG00000136003
C32F10.2 (predicted) R107.7	=	ENSG00000103479_ENSG00000134202
C32F10.2 (predicted) M05D6.7	=	ENSG00000103479_ENSG00000185973
C32F10.2 (predicted) W08E12.7	=	ENSG00000139687_ENSG00000170515
C32F10.2 (predicted) C37A2.4	=	ENSG00000103479_ENSG00000175305
C32F10.2 (predicted) Y110A7A.10	=	ENSG00000139687_ENSG00000117461/ENSG00000139687_ENSG00000145675
C32F10.2 (predicted) ZK507.6	=	ENSG00000103479_ENSG00000145386
C32F10.2 (predicted) F43C1.2	=	ENSG00000139687_ENSG00000100030
C32F10.2 (predicted) F56A4.3	=	ENSG00000103479_ENSG00000134202
C32F10.2 (predicted) Y37D8A.9	=	ENSG00000139687_ENSG00000123562
C32F10.2 (predicted) K04D7.1	=	ENSG00000139687_ENSG00000204628
C32F10.2 (predicted) M117.2	=	ENSG00000080839_ENSG00000164924
C32F10.2 (predicted) W04A8.7	=	ENSG00000139687_ENSG00000147133
C32F10.2 (predicted) F56A4.4	=	ENSG00000103479_ENSG00000134202
C32F10.2 (predicted) Y45G12C.3	=	ENSG00000103479_ENSG00000134202
C32F10.2 (predicted) F19H6.1	=	ENSG00000080839_ENSG00000119408
C32F10.2 (predicted) Y45G12C.2	=	ENSG00000103479_ENSG00000134202
C32F10.2 (predicted) F55C5.11	=	ENSG00000139687_ENSG00000173068
C32F10.2 (predicted) F20D1.4	=	ENSG00000139687_ENSG00000185129
C32F10.2 (predicted) Y73E7A.2	=	ENSG00000139687_ENSG00000108270
C32F10.2 (predicted) R10E4.5	=	ENSG00000080839_ENSG00000065057
C32F10.2 (predicted) Y47G6A.6	=	ENSG00000139687_ENSG00000114166
C32F10.2 (predicted) ZK637.7	=	ENSG00000103479_ENSG00000183814/ENSG00000080839_ENSG00000183814/ENSG00000139687_ENSG00000183814
C32F10.2 (predicted) Y108G3AL.7	=	ENSG00000139687_ENSG00000032219
C32F10.2 (predicted) Y48E1B.13	=	ENSG00000139687_ENSG00000106144/ENSG00000139687_ENSG00000132906/ENSG00000139687_ENSG00000064012/ENSG00000139687_ENSG00000138794/ENSG00000139687_ENSG00000003400/ENSG00000139687_ENSG00000164305/ENSG00000139687_ENSG00000165806
C32F10.2 (predicted) C48D1.2	=	ENSG00000139687_ENSG00000132906/ENSG00000139687_ENSG00000138794/ENSG00000139687_ENSG00000106144/ENSG00000139687_ENSG00000003400/ENSG00000139687_ENSG00000165806/ENSG00000139687_ENSG00000164305/ENSG00000139687_ENSG00000064012
C32F10.2 (predicted) R07B7.14	=	ENSG00000139687_ENSG00000169083
C32F10.2 (predicted) F42G4.3	=	ENSG00000080839_ENSG00000087077
C32F10.2 (predicted) F55D10.1	=	ENSG00000080839_ENSG00000179010
C32F10.2 (predicted) K07C11.1	=	ENSG00000139687_ENSG00000196092
C32F10.2 (predicted) K06B9.5	=	ENSG00000139687_ENSG00000196092
C32F10.2 (predicted) M01D7.6	=	ENSG00000139687_ENSG00000120802
C32F10.2 (predicted) C32F10.2	=	ENSG00000139687_ENSG00000139687
C32F10.2 (predicted) C41G7.5	=	ENSG00000139687_ENSG00000106546
C32F10.2 (predicted) Y38F1A.5	=	ENSG00000139687_ENSG00000110092
C32F10.2 (predicted) K06A1.6	=	ENSG00000103479_ENSG00000149091/ENSG00000080839_ENSG00000149091/ENSG00000139687_ENSG00000149091
C32F10.2 (predicted) F08F3.9	=	ENSG00000139687_ENSG00000023608
C32F10.2 (predicted) R07B7.13	=	ENSG00000139687_ENSG00000169083
C32F10.2 (predicted) Y73B6A.5	=	ENSG00000103479_ENSG00000132155/ENSG00000139687_ENSG00000132155
C32F10.2 (predicted) C48E7.11	=	ENSG00000139687_ENSG00000092067
C32F10.2 (predicted) R13D7.7	=	ENSG00000103479_ENSG00000134202
C32F10.2 (predicted) R07B7.15	=	ENSG00000139687_ENSG00000169083
C32F10.2 (predicted) Y102A5C.18	=	ENSG00000103479_ENSG00000101412/ENSG00000139687_ENSG00000101412/ENSG00000139687_ENSG00000007968/ENSG00000139687_ENSG00000112242
C32F10.2 (predicted) Y71F9AL.16	=	ENSG00000080839_ENSG00000133627
C32F10.2 (predicted) Y47D3A.27	=	ENSG00000080839_ENSG00000169217
C32F10.2 (predicted) F52D10.3	=	ENSG00000080839_ENSG00000164924
C32F10.2 (predicted) T23G7.1	=	ENSG00000103479_ENSG00000114126/ENSG00000103479_ENSG00000198176/ENSG00000080839_ENSG00000114126/ENSG00000080839_ENSG00000198176/ENSG00000139687_ENSG00000114126/ENSG00000139687_ENSG00000198176
C32F10.2 (predicted) F45E4.2	=	ENSG00000139687_ENSG00000185129
C32F10.2 (predicted) F01F1.9	=	ENSG00000080839_ENSG00000123992
C32F10.5 (predicted) T25C8.2	=	ENSG00000149136_ENSG00000075624
C33A11.4 (predicted) F40F9.6	=	ENSG00000163435_ENSG00000089597
C33A11.4 (predicted) F52D1.1	=	ENSG00000163435_ENSG00000089597
C33A11.4 (predicted) F27D4.1	=	ENSG00000163435_ENSG00000140374
C33A11.4 (predicted) ZK1307.8	=	ENSG00000163435_ENSG00000130175
C33A11.4 (predicted) F53A2.4	=	ENSG00000163435_ENSG00000090273
C33A11.4 (predicted) F49C12.8	=	ENSG00000163435_ENSG00000163636
C33A11.4 (predicted) F15C11.2	=	ENSG00000135374_ENSG00000160803
C33A11.4 (predicted) T10F2.1	=	ENSG00000163435_ENSG00000106105
C33A11.4 (predicted) C55F2.1	=	ENSG00000163435_ENSG00000138363
C33A11.4 (predicted) F54H12.6	=	ENSG00000163435_ENSG00000104529
C33A11.4 (predicted) F53A3.3	=	ENSG00000135374_ENSG00000134419
C33A11.4 (predicted) Y38F2AR.7	=	ENSG00000163435_ENSG00000197912
C33A11.4 (predicted) C33A11.4	=	ENSG00000163435_ENSG00000135373
C33A11.4 (predicted) C47D12.6	=	ENSG00000163435_ENSG00000113407
C33A11.4 (predicted) Y38A10A.5	=	ENSG00000163435_ENSG00000179218
C33A12.7 (predicted) F11E6.7	=	ENSG00000105755_ENSG00000080345
C33A12.7 (predicted) F52E1.10	=	ENSG00000105755_ENSG00000047249
C33A12.7 (predicted) T14F9.1	=	ENSG00000105755_ENSG00000047249
C33A12.7 (predicted) F19H6.3	=	ENSG00000105755_ENSG00000080345
C33H5.7 (predicted) F45E12.3	=	ENSG00000164091_ENSG00000158290
C34B2.5 (predicted) M01D7.7	=	ENSG00000113312_ENSG00000156052
C34B2.5 (predicted) R06A10.2	=	ENSG00000113312_ENSG00000087460
C34B2.6 (predicted) ZK20.6	=	ENSG00000196365_ENSG00000196549
C34B2.6 (predicted) F18A12.8	=	ENSG00000196365_ENSG00000196549
C34B2.6 (predicted) T05A8.4	=	ENSG00000196365_ENSG00000196549
C34B2.7 (predicted) F53H8.2	=	ENSG00000073578_ENSG00000141480
C34B2.7 (predicted) T07C4.7	=	ENSG00000073578_ENSG00000143252
C34B2.8 (predicted) Y39G8C.1	=	ENSG00000130288_ENSG00000114127
C34C12.3 (predicted) Y75B8A.30	=	ENSG00000119414_ENSG00000149923
C34C12.3 (predicted) Y49E10.3	=	ENSG00000119414_ENSG00000149923
C34C12.4 (predicted) F32A5.7	=	ENSG00000163683_ENSG00000130520
C34C12.8 (predicted) C47B2.5	=	ENSG00000109519_ENSG00000126005
C34C12.8 (predicted) F55F3.1	=	ENSG00000109519_ENSG00000111725
C34C12.8 (predicted) Y47D3A.15	=	ENSG00000109519_ENSG00000111725
C34C6.6 (predicted) F23F1.5	=	ENSG00000139197_ENSG00000169371
C34C6.6 (predicted) C34C6.6	=	ENSG00000139197_ENSG00000139197
C34C6.6 (predicted) F08B12.2	=	ENSG00000139197_ENSG00000108733
C34C6.6 (predicted) R07H5.1	=	ENSG00000139197_ENSG00000142655
C34D10.2 (predicted) R13F6.9	=	ENSG00000059145_ENSG00000175387/ENSG00000059145_ENSG00000170365
C34D10.2 (predicted) K04F10.1	=	ENSG00000132478_ENSG00000124788
C34D10.2 (predicted) ZK370.2	=	ENSG00000059145_ENSG00000170365/ENSG00000059145_ENSG00000175387
C34D4.14 (predicted) F52D10.3	=	ENSG00000092148_ENSG00000166913
C34D4.14 (predicted) M117.2	=	ENSG00000092148_ENSG00000166913
C34D4.4 (predicted) ZC477.9	=	ENSG00000108442_ENSG00000035403
C34E10.11 (predicted) F38H4.9	=	ENSG00000125901_ENSG00000113575
C34E10.2 (predicted) K07G5.2	=	ENSG00000115254_ENSG00000136936
C34E10.2 (predicted) F53G12.11	=	ENSG00000115254_ENSG00000214717
C34E10.5 (predicted) M01B2.12	=	ENSG00000100462_ENSG00000168490
C34E10.5 (predicted) T10H4.4	=	ENSG00000100462_ENSG00000168490
C34E10.5 (predicted) C34E10.5	=	ENSG00000100462_ENSG00000100462
C34E10.5 (predicted) F53H8.2	=	ENSG00000100462_ENSG00000141480/ENSG00000100462_ENSG00000137486
C34E10.5 (predicted) F36F2.6	=	ENSG00000100462_ENSG00000060069
C34E10.5 (predicted) M01B2.10	=	ENSG00000100462_ENSG00000168490
C34E10.5 (predicted) W08E3.3	=	ENSG00000100462_ENSG00000138430
C34E10.6 (predicted) F53H8.2	=	ENSG00000110955_ENSG00000137486
C34E10.6 (predicted) Y66D12A.9	=	ENSG00000110955_ENSG00000131467
C34E10.6 (predicted) ZC477.9	=	ENSG00000110955_ENSG00000035403
C34F11.9 (predicted) F57B9.7	=	ENSG00000161202_ENSG00000093167
C34F11.9 (predicted) T10B11.1	=	ENSG00000004975_ENSG00000166228
C34F11.9 (predicted) F55A12.7	=	ENSG00000004975_ENSG00000072958
C34F11.9 (predicted) K11D2.3	=	ENSG00000004975_ENSG00000072958
C34F11.9 (predicted) R160.1	=	ENSG00000004975_ENSG00000161203
C34F11.9 (predicted) F25D1.1	=	ENSG00000107404_ENSG00000100614/ENSG00000161202_ENSG00000100614/ENSG00000004975_ENSG00000100614
C34F11.9 (predicted) F53H8.2	=	ENSG00000004975_ENSG00000120500
C34F11.9 (predicted) T07D1.4	=	ENSG00000004975_ENSG00000078328
C34F11.9 (predicted) F43D2.1	=	ENSG00000161202_ENSG00000090061
C34F11.9 (predicted) T27A3.2	=	ENSG00000107404_ENSG00000058056/ENSG00000004975_ENSG00000111667
C34F11.9 (predicted) R74.5	=	ENSG00000004975_ENSG00000078328
C34F11.9 (predicted) F46F2.2	=	ENSG00000161202_ENSG00000141551/ENSG00000004975_ENSG00000213923
C34F11.9 (predicted) Y92C3B.2	=	ENSG00000004975_ENSG00000063244
C34F11.9 (predicted) R03D7.4	=	ENSG00000004975_ENSG00000206181
C34F11.9 (predicted) H28O16.2	=	ENSG00000004975_ENSG00000187778
C34F11.9 (predicted) F13G3.4	=	ENSG00000107404_ENSG00000146425/ENSG00000004975_ENSG00000146425
C34F11.9 (predicted) F46A9.6	=	ENSG00000004975_ENSG00000157110
C34F11.9 (predicted) C34F11.9	=	ENSG00000107404_ENSG00000107404/ENSG00000107404_ENSG00000161202/ENSG00000004975_ENSG00000004975
C34F11.9 (predicted) K05C4.6	=	ENSG00000161202_ENSG00000168036
C34F11.9 (predicted) R12E2.1	=	ENSG00000161202_ENSG00000117153
C34F11.9 (predicted) M03C11.7	=	ENSG00000161202_ENSG00000117360/ENSG00000004975_ENSG00000117360
C34G6.2 (predicted) ZC477.9	=	ENSG00000080166_ENSG00000035403
C34G6.4 (predicted) T24H7.1	=	ENSG00000085563_ENSG00000215021
C34G6.5 (predicted) ZC168.3	=	ENSG00000097046_ENSG00000164815
C34G6.5 (predicted) Y47D3A.28	=	ENSG00000097046_ENSG00000065328
C34G6.7 (predicted) Y39G8C.1	=	ENSG00000115145_ENSG00000114127
C34G6.7 (predicted) F15C11.2	=	ENSG00000115145_ENSG00000160803
C35A5.8 (predicted) T19D2.2	=	ENSG00000130227_ENSG00000184489
C35A5.8 (predicted) F44E7.9	=	ENSG00000130227_ENSG00000101084
C35A5.8 (predicted) K01G5.4	=	ENSG00000130227_ENSG00000132341
C35A5.8 (predicted) ZK1320.1	=	ENSG00000130227_ENSG00000197448
C35A5.8 (predicted) D2024.7	=	ENSG00000130227_ENSG00000197448
C35A5.9 (predicted) M01B2.10	=	ENSG00000163517_ENSG00000168490
C35A5.9 (predicted) M01B2.12	=	ENSG00000163517_ENSG00000168490
C35A5.9 (predicted) T10H4.4	=	ENSG00000163517_ENSG00000168490
C35B1.1 (predicted) F32H2.2	=	ENSG00000119048_ENSG00000108590
C35B1.1 (predicted) M142.1	=	ENSG00000119048_ENSG00000109103
C35C5.3 (predicted) F21A3.6	=	ENSG00000198843_ENSG00000188170
C35C5.5 (predicted) F21F3.5	=	ENSG00000101204_ENSG00000160716
C35C5.5 (predicted) Y67H2A.6	=	ENSG00000170175_ENSG00000168090
C35C5.5 (predicted) ZC504.2	=	ENSG00000101204_ENSG00000160716
C35C5.5 (predicted) C35C5.5	=	ENSG00000101204_ENSG00000160716
C35C5.5 (predicted) F09E8.7	=	ENSG00000101204_ENSG00000160716
C35C5.5 (predicted) R01E6.4	=	ENSG00000101204_ENSG00000160716
C35C5.5 (predicted) T08G11.5	=	ENSG00000101204_ENSG00000160716
C35C5.5 (predicted) Y110A7A.3	=	ENSG00000101204_ENSG00000160716
C35C5.5 (predicted) K11G12.2	=	ENSG00000101204_ENSG00000160716
C35C5.5 (predicted) K11G12.7	=	ENSG00000101204_ENSG00000160716
C35D10.2 (predicted) M142.1	=	ENSG00000137960_ENSG00000109103
C35D10.2 (predicted) Y37E3.15	=	ENSG00000123159_ENSG00000102900
C35D10.2 (predicted) F28H1.2	=	ENSG00000123159_ENSG00000149591
C35D10.2 (predicted) F32D1.10	=	ENSG00000123159_ENSG00000166508
C35D10.2 (predicted) F16H9.1	=	ENSG00000123159_ENSG00000171700
C35D10.2 (predicted) F58B3.5	=	ENSG00000123159_ENSG00000166986
C35D10.2 (predicted) F38E11.5	=	ENSG00000123159_ENSG00000184432
C35D10.2 (predicted) F49D11.8	=	ENSG00000123159_ENSG00000149591
C35D10.2 (predicted) Y66H1A.6	=	ENSG00000123159_ENSG00000196586
C35D10.2 (predicted) F43G9.9	=	ENSG00000123159_ENSG00000149591
C35D10.2 (predicted) Y56A3A.21	=	ENSG00000123159_ENSG00000180879
C35D10.2 (predicted) F47G6.4	=	ENSG00000123159_ENSG00000196586
C36A4.4 (predicted) C36A4.4	=	ENSG00000117143_ENSG00000117143
C36A4.4 (predicted) K06B9.2	=	ENSG00000117143_ENSG00000117143
C36A4.9 (predicted) Y48G8AL.6	=	ENSG00000131069_ENSG00000005007
C36B1.12 (predicted) R05F9.10	=	ENSG00000138600_ENSG00000104969
C36B1.14 (predicted) F15C11.2	=	ENSG00000119878_ENSG00000160803
C36B1.3 (predicted) R03G5.1	=	ENSG00000102978_ENSG00000156508
C36B1.3 (predicted) Y113G7B.23	=	ENSG00000102978_ENSG00000139613
C36B1.3 (predicted) F19H6.3	=	ENSG00000102978_ENSG00000080345
C36B1.3 (predicted) F31E3.5	=	ENSG00000102978_ENSG00000156508
C36B1.3 (predicted) F43E2.2	=	ENSG00000102978_ENSG00000144231
C36B1.3 (predicted) F11E6.7	=	ENSG00000102978_ENSG00000080345
C36B1.3 (predicted) F26F4.11	=	ENSG00000102978_ENSG00000163882
C36B1.3 (predicted) T09A5.6	=	ENSG00000102978_ENSG00000133398
C36B1.3 (predicted) Y54E5B.4	=	ENSG00000102978_ENSG00000104343
C36B1.3 (predicted) W01G7.3	=	ENSG00000102978_ENSG00000005075
C36B1.3 (predicted) F36A4.7	=	ENSG00000102978_ENSG00000181222
C36B1.3 (predicted) Y54E10BR.6	=	ENSG00000102978_ENSG00000168002
C36B1.3 (predicted) H27M09.2	=	ENSG00000102978_ENSG00000099817
C36B1.3 (predicted) Y37E3.3	=	ENSG00000102978_ENSG00000177700
C36B1.3 (predicted) C36B1.3	=	ENSG00000102978_ENSG00000102978
C36B1.3 (predicted) F23B2.13	=	ENSG00000102978_ENSG00000147669
C36B1.4 (known) F25H2.9	=	ENSG00000101182_ENSG00000143106
C36B1.4 (known) D1054.2	=	ENSG00000101182_ENSG00000106588
C36B1.4 (predicted) F55F3.1	=	ENSG00000101182_ENSG00000111725
C36B1.4 (predicted) CD4.6	=	ENSG00000101182_ENSG00000129084
C36B1.4 (predicted) Y110A7A.14	=	ENSG00000101182_ENSG00000041357
C36B1.4 (predicted) Y47D3A.15	=	ENSG00000101182_ENSG00000111725
C36B1.4 (predicted) F25H2.5	=	ENSG00000101182_ENSG00000011052
C36B1.4 (predicted) K07C11.5	=	ENSG00000101182_ENSG00000035862
C36B1.4 (predicted) C36B1.4	=	ENSG00000101182_ENSG00000101182
C36B1.4 (predicted) Y71G12B.12	=	ENSG00000101182_ENSG00000057663
C36B1.4 (predicted) ZK945.2	=	ENSG00000101182_ENSG00000100567
C36B1.7 (predicted) C36B1.7	=	ENSG00000188985_ENSG00000188985
C36E8.1 (predicted) T25C8.2	=	ENSG00000085721_ENSG00000075624
C36E8.1 (predicted) Y48E1A.1	=	ENSG00000085721_ENSG00000068654
C36E8.1 (predicted) F14B4.3	=	ENSG00000085721_ENSG00000125630
C36E8.5 (predicted) C44H4.5	=	ENSG00000104833_ENSG00000100324/ENSG00000137285_ENSG00000100324
C36E8.5 (predicted) W02F12.5	=	ENSG00000137267_ENSG00000119689
C36E8.5 (predicted) ZC477.9	=	ENSG00000188229_ENSG00000035403
C36E8.5 (predicted) ZK20.6	=	ENSG00000173876_ENSG00000196549
C36E8.5 (predicted) F55A4.5	=	ENSG00000198211_ENSG00000124214
C36E8.5 (predicted) Y105E8A.26	=	ENSG00000104833_ENSG00000104067
C36E8.5 (predicted) D2023.4	=	ENSG00000137267_ENSG00000130066
C36E8.5 (predicted) Y37E3.7	=	ENSG00000137267_ENSG00000137818
C36E8.5 (predicted) T05A8.4	=	ENSG00000173876_ENSG00000196549
C36E8.5 (predicted) T25D3.2	=	ENSG00000104833_ENSG00000086504
C36E8.5 (predicted) F57B9.10	=	ENSG00000137267_ENSG00000108671
C36E8.5 (predicted) F33G12.3	=	ENSG00000137267_ENSG00000136197
C36E8.5 (predicted) F35B3.5	=	ENSG00000104833_ENSG00000076826
C36E8.5 (predicted) F53H8.2	=	ENSG00000188229_ENSG00000141480/ENSG00000198211_ENSG00000141480/ENSG00000104833_ENSG00000141480/ENSG00000137267_ENSG00000141480/ENSG00000137267_ENSG00000137486
C36E8.5 (predicted) F18A12.8	=	ENSG00000173876_ENSG00000196549
C36E8.5 (predicted) K11E4.4	=	ENSG00000104833_ENSG00000102606
C36E8.5 (predicted) M04F3.1	=	ENSG00000137267_ENSG00000117748
C36E8.5 (predicted) Y69A2AR.2	=	ENSG00000137267_ENSG00000177963
C36E8.5 (predicted) F17C11.9	=	ENSG00000104833_ENSG00000186676
C36E8.5 (predicted) Y43C5A.5	=	ENSG00000137267_ENSG00000167900
C36F7.1 (predicted) F43C1.2	=	ENSG00000170561_ENSG00000102882
C36H8.1 (predicted) F29G9.2	=	ENSG00000106554_ENSG00000175602
C37A2.4 (predicted) ZC302.1	=	ENSG00000105173_ENSG00000020922
C37A2.4 (predicted) T05G5.3	=	ENSG00000105173_ENSG00000170312
C37A2.4 (predicted) F55B12.3	=	ENSG00000105173_ENSG00000109670
C37A2.7 (predicted) W08E12.7	=	ENSG00000177600_ENSG00000170515
C37A2.7 (predicted) F53H8.2	=	ENSG00000177600_ENSG00000141480
C37A2.7 (predicted) JC8.6	=	ENSG00000177600_ENSG00000189308
C37A2.8 (predicted) Y65B4A.6	=	ENSG00000154781_ENSG00000141543
C37A2.8 (predicted) F33D11.10	=	ENSG00000154781_ENSG00000141543
C37C3.3 (predicted) T27F7.1	=	ENSG00000101421_ENSG00000115561
C37C3.3 (predicted) C37C3.3	=	ENSG00000100931_ENSG00000164695/ENSG00000101421_ENSG00000164695/ENSG00000164695_ENSG00000164695
C37C3.3 (predicted) C56C10.3	=	ENSG00000100931_ENSG00000164695/ENSG00000101421_ENSG00000164695/ENSG00000164695_ENSG00000164695
C37C3.3 (predicted) Y34D9A.10	=	ENSG00000100931_ENSG00000132612/ENSG00000101421_ENSG00000132612/ENSG00000164695_ENSG00000132612
C37C3.3 (predicted) Y53H1C.2	=	ENSG00000101421_ENSG00000076201
C37C3.3 (predicted) F29B9.6	=	ENSG00000101421_ENSG00000103275
C37C3.3 (predicted) R10E12.1	=	ENSG00000100931_ENSG00000170248/ENSG00000101421_ENSG00000170248/ENSG00000164695_ENSG00000170248
C37C3.3 (predicted) Y65B4A.3	=	ENSG00000100931_ENSG00000176108
C37E2.1 (known) F43G9.1	=	ENSG00000101365_ENSG00000166411
C37E2.1 (predicted) F35G12.2	=	ENSG00000101365_ENSG00000067829
C37E2.1 (predicted) Y113G7B.17	=	ENSG00000101365_ENSG00000126457
C37E2.1 (predicted) Y47D3A.25	=	ENSG00000101365_ENSG00000111737
C37F5.1 (predicted) C37F5.1	=	ENSG00000126767_ENSG00000126767
C37F5.1 (predicted) Y73B3A.5	=	ENSG00000126767_ENSG00000126767
C37F5.1 (predicted) F43C1.2	=	ENSG00000126767_ENSG00000100030/ENSG00000126767_ENSG00000102882/ENSG00000158711_ENSG00000102882
C37F5.1 (predicted) D1081.2	=	ENSG00000158711_ENSG00000112658
C37H5.8 (predicted) C44H4.5	=	ENSG00000113013_ENSG00000100324
C37H5.8 (predicted) R05G6.7	=	ENSG00000113013_ENSG00000213585
C37H5.8 (predicted) F53H8.2	=	ENSG00000113013_ENSG00000137486
C37H5.8 (predicted) Y73B6A.5	=	ENSG00000113013_ENSG00000157764
C38C10.5 (predicted) T09A5.6	=	ENSG00000180182_ENSG00000133398
C38C3.5 (predicted) F49D11.8	=	ENSG00000172757_ENSG00000149591
C38C3.5 (predicted) F28H1.2	=	ENSG00000172757_ENSG00000149591
C38C3.5 (predicted) M117.2	=	ENSG00000172757_ENSG00000164924
C38C3.5 (predicted) R13F6.9	=	ENSG00000125868_ENSG00000120693
C38C3.5 (predicted) F52D10.3	=	ENSG00000172757_ENSG00000164924
C38C3.5 (predicted) F53H8.2	=	ENSG00000172757_ENSG00000141480/ENSG00000172757_ENSG00000137486
C38C3.5 (predicted) F43G9.9	=	ENSG00000172757_ENSG00000149591
C38C3.5 (predicted) T23G7.3	=	ENSG00000125868_ENSG00000104637
C38C3.5 (predicted) ZK370.2	=	ENSG00000125868_ENSG00000120693
C38C3.5 (predicted) K04F10.1	=	ENSG00000172757_ENSG00000124788
C38C3.5 (predicted) T25C8.2	=	ENSG00000165410_ENSG00000184009/ENSG00000165410_ENSG00000075624/ENSG00000125868_ENSG00000184009/ENSG00000125868_ENSG00000075624/ENSG00000172757_ENSG00000184009/ENSG00000172757_ENSG00000075624
C38C6.2 (predicted) T19D2.2	=	ENSG00000168003_ENSG00000184489
C38C6.2 (predicted) F19H6.1	=	ENSG00000168003_ENSG00000119408
C38C6.2 (predicted) Y116A8C.12	=	ENSG00000168003_ENSG00000165527
C38C6.2 (predicted) T24H7.1	=	ENSG00000168003_ENSG00000215021
C38C6.2 (predicted) D2024.7	=	ENSG00000168003_ENSG00000197448
C38C6.2 (predicted) ZK1320.1	=	ENSG00000168003_ENSG00000197448
C39E9.10 (predicted) F42A8.2	=	ENSG00000169682_ENSG00000117118
C39E9.10 (predicted) E04A4.7	=	ENSG00000169682_ENSG00000172115
C39E9.10 (predicted) ZC116.2	=	ENSG00000169682_ENSG00000172115
C39E9.13 (known) C54G10.2	=	ENSG00000133119_ENSG00000035928
C39E9.13 (known) F31E3.3	=	ENSG00000133119_ENSG00000163918
C39E9.13 (predicted) W03D2.4	=	ENSG00000133119_ENSG00000132646
C39E9.13 (predicted) F58F6.4	=	ENSG00000133119_ENSG00000049541
C39E9.14 (predicted) F09B9.2	=	ENSG00000135720_ENSG00000158856
C39F7.2 (predicted) K10B2.1	=	ENSG00000100505_ENSG00000166167
C39F7.2 (predicted) F52E4.7	=	ENSG00000100505_ENSG00000090989
C39F7.2 (predicted) F38B2.4	=	ENSG00000163462_ENSG00000154027
C39F7.4 (predicted) Y59A8B.7	=	ENSG00000138069_ENSG00000084764
C39F7.4 (predicted) Y56A3A.18	=	ENSG00000138069_ENSG00000142684
C39F7.4 (predicted) Y41C4A.4	=	ENSG00000138069_ENSG00000118260
C39F7.4 (predicted) Y48E1C.3	=	ENSG00000138069_ENSG00000104946
[truncated: 6,405 more rows]
