# Supplementary material for: Building and analyzing protein interactome networks by cross-species comparisons
Source: BMC Syst Biol. 2010 Mar 30;4:36. doi: 10.1186/1752-0509-4-36 (PMC2859380; doi:10.1186/1752-0509-4-36)
Supplement: Additional file 9 — Zip Cele. A zipped folder containing files formatted for use in Cytoscape listed in Supplemental Table 3. These files are for Caenorhabditis elegans proteins. [file 1752-0509-4-36-S9.ZIP › cele/cele_hsap_SpeciesSpeciesScore.eda]

cele_hsap_SpeciesSpeciesScore.eda
AC7.2 (known) ZK792.6	=	2.0
AH6.2 (predicted) K07E3.8	=	0.96
AH6.2 (predicted) ZK1320.1	=	1.00
AH6.2 (predicted) D2024.7	=	1.00
B0001.4 (predicted) F19H6.1	=	0.96
B0001.4 (predicted) B0001.4	=	2.00
B0019.1 (predicted) Y48G10A.3	=	0.97
B0019.1 (predicted) B0019.1	=	1.00
B0024.8 (predicted) ZC477.9	=	1.00
B0024.9 (predicted) B0024.9	=	1.00
B0025.1 (predicted) M117.2	=	0.96
B0025.1 (predicted) F52D10.3	=	0.91
B0025.2 (known) Y59A8A.1	=	2.0
B0025.2 (predicted) B0025.2	=	1.00
B0025.2 (predicted) Y67H2A.6	=	1.00
B0025.2 (predicted) Y55F3AM.15	=	1.00
B0034.3 (predicted) F37D6.1	=	1.00
B0034.3 (predicted) C04A11.3	=	1.00
B0034.3 (predicted) F20D12.2	=	1.00
B0035.10 (predicted) R11A8.4	=	0.97
B0035.10 (predicted) Y74C9A.4	=	0.97
B0035.10 (predicted) T08D10.2	=	0.97
B0035.10 (predicted) C03D6.5	=	0.85
B0035.10 (predicted) F10G7.3	=	0.82
B0035.10 (predicted) Y48B6A.11	=	0.97
B0035.10 (predicted) Y40B1B.6	=	0.97
B0035.10 (predicted) D1014.8	=	0.97
B0035.14 (predicted) T05A8.4	=	0.97
B0035.14 (predicted) F18A12.8	=	0.91
B0035.14 (predicted) ZK20.6	=	0.97
B0035.5 (predicted) B0035.5	=	1.00
B0035.8 (predicted) C14F5.5	=	1.00
B0035.8 (predicted) ZK1127.4	=	1.00
B0035.8 (predicted) F53H8.2	=	1.96
B0035.8 (predicted) R08C7.3	=	1.00
B0035.8 (predicted) Y71F9AL.18	=	0.55
B0035.8 (predicted) K12C11.2	=	0.80
B0035.8 (predicted) ZC477.9	=	0.99
B0041.4 (predicted) W08E12.7	=	1.00
B0041.4 (predicted) C39F7.2	=	1.00
B0041.4 (predicted) F53H8.2	=	0.98
B0041.4 (predicted) F17C11.9	=	1.00
B0041.4 (predicted) Y48G10A.3	=	0.97
B0041.4 (predicted) C14F5.5	=	1.00
B0041.6 (known) B0041.6	=	2.0
B0205.3 (predicted) H06I04.4	=	1.00
B0205.3 (predicted) K05B2.2	=	1.00
B0205.3 (predicted) F49C12.8	=	1.00
B0205.7 (predicted) B0205.7	=	1.00
B0205.7 (predicted) H28O16.2	=	1.00
B0205.7 (predicted) K11C4.3	=	1.00
B0205.7 (predicted) H31G24.1	=	1.95
B0205.7 (predicted) B0261.1	=	1.00
B0205.7 (predicted) K04G2.1	=	1.00
B0205.7 (predicted) F52D10.3	=	0.97
B0205.7 (predicted) F54G8.4	=	0.77
B0205.7 (predicted) M117.2	=	1.00
B0205.7 (predicted) F53H8.2	=	1.98
B0212.5 (predicted) T18H9.7	=	1.00
B0212.5 (predicted) F53H8.2	=	0.98
B0212.5 (predicted) ZK632.6	=	1.00
B0212.5 (predicted) B0212.5	=	1.00
B0212.5 (predicted) Y40C5A.2	=	0.87
B0218.1 (predicted) T05A8.4	=	0.97
B0218.1 (predicted) F18A12.8	=	0.91
B0218.1 (predicted) ZK20.6	=	0.97
B0218.2 (predicted) F18A12.8	=	0.91
B0218.2 (predicted) T05A8.4	=	0.97
B0218.2 (predicted) ZK20.6	=	0.97
B0228.5 (predicted) F49C12.8	=	0.72
B0228.5 (predicted) Y48E1B.13	=	0.82
B0228.5 (predicted) C48D1.2	=	0.83
B0228.5 (predicted) F40F8.8	=	0.78
B0228.5 (predicted) B0547.1	=	1.00
B0228.5 (predicted) R09B3.1	=	1.00
B0250.1 (predicted) F58A3.2	=	0.77
B0250.1 (predicted) T12E12.1	=	1.00
B0250.1 (predicted) Y92H12BL.5	=	1.00
B0250.1 (predicted) W08E12.7	=	1.00
B0250.9 (predicted) T13F2.1	=	1.00
B0250.9 (predicted) C18E9.11	=	0.97
B0250.9 (predicted) Y37A1B.13	=	1.00
B0250.9 (predicted) W08D2.4	=	1.00
B0250.9 (predicted) Y37A1B.12	=	1.00
B0252.4 (predicted) K07C5.6	=	1.00
B0261.1 (predicted) C32F10.2	=	0.77
B0261.2 (predicted) W02B12.8	=	1.31
B0261.2 (predicted) C07H6.6	=	1.00
B0261.2 (predicted) Y18D10A.19	=	1.00
B0261.2 (predicted) F53A2.6	=	1.00
B0261.2 (predicted) R04A9.4	=	1.00
B0261.2 (predicted) C10C5.6	=	1.00
B0261.2 (predicted) Y54E2A.11	=	1.00
B0261.2 (predicted) Y57A10A.20	=	1.00
B0261.2 (predicted) F37E3.1	=	1.00
B0261.2 (predicted) Y57A10A.30	=	1.00
B0261.2 (predicted) F29C12.3	=	1.00
B0261.2 (predicted) M117.2	=	0.96
B0261.2 (predicted) B0348.6	=	1.00
B0261.2 (predicted) F52D10.3	=	0.94
B0261.2 (predicted) B0261.2	=	1.00
B0280.1 (predicted) Y73B6A.5	=	0.91
B0280.3 (predicted) R06C7.6	=	1.00
B0280.3 (predicted) D2045.7	=	1.00
B0280.3 (predicted) B0280.3	=	1.00
B0286.3 (known) B0286.3	=	2.0
B0286.3 (predicted) F23F12.6	=	1.00
B0286.3 (predicted) R06A10.2	=	1.00
B0286.3 (predicted) R74.7	=	1.00
B0286.3 (predicted) F46H6.2	=	1.00
B0286.3 (predicted) K07C11.5	=	0.96
B0286.3 (predicted) ZK507.6	=	1.00
B0286.3 (predicted) C30A5.3	=	1.00
B0286.3 (predicted) C47B2.5	=	1.00
B0286.4 (predicted) Y56A3A.1	=	1.00
B0286.4 (predicted) F57B9.2	=	1.00
B0303.3 (predicted) C14F5.5	=	1.00
B0303.3 (predicted) ZC477.9	=	1.00
B0303.3 (predicted) C24A1.3	=	1.00
B0304.1 (predicted) B0304.1	=	1.00
B0304.1 (predicted) R12B2.1	=	1.00
B0304.1 (predicted) C03C11.2	=	1.36
B0304.1 (predicted) C32F10.2	=	1.00
B0304.1 (predicted) Y47G6A.6	=	1.00
B0304.1 (predicted) M05B5.5	=	1.92
B0334.3 (predicted) B0334.3	=	1.00
B0334.8 (predicted) T10B11.3	=	1.00
B0334.8 (predicted) ZK792.6	=	1.00
B0334.8 (predicted) R06A4.4	=	1.00
B0334.8 (predicted) Y110A7A.10	=	1.00
B0336.10 (predicted) C14F5.5	=	1.00
B0336.10 (predicted) ZK1127.4	=	1.00
B0336.13 (predicted) B0336.13	=	1.00
B0336.13 (predicted) T20B12.2	=	1.00
B0336.13 (predicted) K11D12.2	=	1.00
B0336.13 (predicted) Y111B2A.13	=	1.00
B0336.13 (predicted) F39H11.2	=	1.00
B0336.2 (predicted) B0336.2	=	1.00
B0336.2 (predicted) Y48E1B.2	=	1.00
B0336.2 (predicted) K06H7.4	=	1.00
B0336.2 (predicted) F54C8.7	=	0.96
B0336.2 (predicted) F17C11.9	=	1.00
B0336.2 (predicted) W04G3.4	=	0.91
B0336.4 (predicted) R07E4.6	=	0.98
B0336.6 (predicted) Y22F5A.3	=	1.53
B0336.6 (predicted) F28D1.10	=	0.97
B0336.6 (predicted) ZK418.5	=	0.73
B0336.6 (predicted) C41D11.2	=	0.73
B0336.6 (predicted) F59E12.10	=	1.00
B0336.6 (predicted) ZK470.5	=	1.97
B0336.6 (predicted) Y110A7A.20	=	1.00
B0336.6 (predicted) ZC477.9	=	1.00
B0336.8 (predicted) Y62E10A.2	=	1.00
B0336.8 (predicted) Y55F3AM.4	=	1.00
B0336.8 (predicted) D2085.2	=	1.00
B0336.8 (predicted) K08D10.3	=	0.96
B0336.8 (predicted) ZK1098.7	=	1.00
B0336.8 (predicted) F54B11.3	=	0.84
B0336.8 (predicted) B0511.10	=	1.00
B0336.8 (predicted) F10E9.11	=	1.00
B0336.8 (predicted) T08A9.1	=	1.00
B0336.8 (predicted) R107.6	=	1.00
B0336.8 (predicted) T08B2.8	=	1.00
B0336.8 (predicted) C07H6.5	=	1.00
B0336.8 (predicted) W08F4.8	=	1.00
B0336.8 (predicted) K08D10.4	=	0.91
B0336.8 (predicted) B0412.4	=	1.00
B0336.8 (predicted) Y71G12B.12	=	1.00
B0336.8 (predicted) C07H6.3	=	1.00
B0336.8 (predicted) W07E6.4	=	1.00
B0336.8 (predicted) F37C12.4	=	1.00
B0336.8 (predicted) ZC84.3	=	0.93
B0336.8 (predicted) T08A11.2	=	1.00
B0348.4 (predicted) F07F6.6	=	1.00
B0348.6 (predicted) Y71A12B.1	=	1.00
B0348.6 (predicted) ZC477.9	=	1.00
B0348.6 (predicted) T22A3.4	=	0.85
B0348.6 (predicted) M110.4	=	1.90
B0348.6 (predicted) Y54E2A.11	=	1.00
B0348.6 (predicted) R06F6.4	=	0.95
B0348.6 (predicted) R166.5	=	1.00
B0348.6 (predicted) F57B9.3	=	1.00
B0348.6 (predicted) F57B9.6	=	1.00
B0348.6 (predicted) F56F3.1	=	1.00
B0361.5 (predicted) F42G9.6	=	1.00
B0361.7 (predicted) F52E1.8	=	0.90
B0361.7 (predicted) B0361.7	=	0.87
B0361.7 (predicted) R13H4.3	=	0.87
B0361.7 (predicted) T21B6.2	=	0.93
B0361.8 (predicted) Y87G2A.9	=	1.00
B0365.1 (predicted) Y116A8C.12	=	1.00
B0365.1 (predicted) Y47D3A.15	=	0.93
B0365.1 (predicted) F25H2.5	=	1.00
B0365.1 (predicted) ZK507.6	=	1.00
B0365.1 (predicted) Y18D10A.5	=	1.00
B0365.1 (predicted) W02C12.3	=	1.00
B0365.1 (predicted) F55F3.1	=	0.96
B0365.3 (predicted) R06A4.7	=	0.97
B0365.3 (predicted) K04F10.1	=	1.00
B0365.3 (predicted) Y48G10A.3	=	0.94
B0365.3 (predicted) T19D2.2	=	0.91
B0393.1 (known) F37C12.11	=	2.0
B0393.1 (predicted) C47E8.5	=	0.99
B0393.1 (predicted) ZC477.9	=	1.00
B0393.1 (predicted) T25C8.2	=	1.00
B0393.2 (predicted) R160.1	=	1.00
B0393.2 (predicted) K04F10.1	=	1.00
B0395.1 (predicted) ZK1307.8	=	0.33
B0395.1 (predicted) F53H8.2	=	0.98
B0403.2 (predicted) R13F6.9	=	0.38
B0403.2 (predicted) C14B9.4	=	1.00
B0403.2 (predicted) Y54E10BL.6	=	0.98
B0403.2 (predicted) Y106G6H.7	=	1.00
B0403.2 (predicted) ZK632.12	=	0.39
B0403.2 (predicted) Y48E1B.13	=	2.46
B0403.2 (predicted) C48D1.2	=	2.45
B0403.2 (predicted) ZK370.2	=	0.39
B0403.2 (predicted) F55G1.8	=	1.00
B0403.2 (predicted) ZC477.9	=	1.00
B0403.2 (predicted) Y71F9B.7	=	1.00
B0403.2 (predicted) R12B2.1	=	0.39
B0403.4 (predicted) F25H2.5	=	1.00
B0403.4 (predicted) F55F3.1	=	0.96
B0403.4 (predicted) Y47D3A.15	=	0.93
B0410.2 (predicted) M117.2	=	0.90
B0410.2 (predicted) F52D10.3	=	0.86
B0412.1 (predicted) F29B9.6	=	1.00
B0412.1 (predicted) F02E9.4	=	1.00
B0412.1 (predicted) W06B4.2	=	0.81
B0412.1 (predicted) R13F6.9	=	0.96
B0412.1 (predicted) ZK370.2	=	0.88
B0412.1 (predicted) R12B2.1	=	1.00
B0412.2 (predicted) R05F9.10	=	0.95
B0412.4 (predicted) Y116A8C.12	=	1.00
B0414.2 (predicted) C32F10.2	=	0.77
B0414.2 (predicted) C24A1.2	=	1.94
B0414.2 (predicted) B0414.2	=	0.94
B0432.13 (predicted) F40F12.5	=	1.00
B0432.2 (predicted) W02A11.4	=	1.00
B0432.2 (predicted) R07B7.15	=	0.86
B0432.2 (predicted) R07B7.13	=	0.82
B0432.2 (predicted) B0432.2	=	1.00
B0432.2 (predicted) F48E8.5	=	1.98
B0432.2 (predicted) F29B9.6	=	1.00
B0432.2 (predicted) C49G7.11	=	1.00
B0432.2 (predicted) JC8.6	=	1.00
B0432.2 (predicted) R07B7.14	=	0.95
B0432.3 (predicted) F44E7.9	=	1.00
B0432.4 (predicted) Y71F9AL.17	=	1.00
B0432.7 (predicted) F48E8.5	=	1.00
B0464.1 (predicted) Y48G10A.3	=	0.97
B0464.2 (predicted) ZK370.2	=	1.00
B0464.2 (predicted) R13F6.9	=	0.96
B0464.7 (predicted) B0464.7	=	1.00
B0464.7 (predicted) Y113G7B.16	=	1.00
B0491.3 (predicted) M117.2	=	1.96
B0491.3 (predicted) F52D10.3	=	1.88
B0495.4 (predicted) ZK1307.8	=	0.32
B0495.4 (predicted) F53H8.2	=	0.92
B0495.5 (predicted) Y39G8C.1	=	1.00
B0496.7 (predicted) ZK792.6	=	0.36
B0496.7 (predicted) T04D1.3	=	0.96
B0511.10 (predicted) ZK370.2	=	1.00
B0511.10 (predicted) H15N14.2	=	1.00
B0511.10 (predicted) T25C8.2	=	1.00
B0511.10 (predicted) Y48G10A.3	=	0.97
B0511.10 (predicted) C05B5.7	=	0.71
B0511.10 (predicted) C16C10.4	=	1.00
B0511.10 (predicted) F55F3.1	=	0.96
B0511.10 (predicted) R13F6.9	=	0.96
B0511.10 (predicted) Y54E5A.1	=	0.96
B0511.10 (predicted) F55F8.2	=	1.00
B0511.10 (predicted) Y47D3A.15	=	0.93
B0511.10 (predicted) C47B2.5	=	1.00
B0511.10 (predicted) F33D4.4	=	0.98
B0511.10 (predicted) F16H9.1	=	0.69
B0511.10 (predicted) F33D11.9	=	1.00
B0511.10 (predicted) Y116A8C.12	=	1.00
B0511.14 (predicted) K07A3.1	=	1.00
B0511.6 (predicted) T27C4.4	=	1.00
B0511.6 (predicted) T23G7.3	=	1.00
B0511.7 (predicted) F29F11.6	=	1.00
B0511.7 (predicted) F25H2.5	=	1.00
B0513.2 (predicted) C44E4.3	=	1.00
B0513.2 (predicted) C14F11.1	=	1.00
B0513.3 (predicted) K07C11.5	=	0.96
B0513.3 (predicted) T23G7.3	=	1.00
B0513.9 (predicted) F52D10.3	=	0.93
B0513.9 (predicted) M117.2	=	0.96
B0513.9 (predicted) R186.7	=	1.00
B0523.5 (predicted) W02F12.5	=	1.00
B0523.5 (predicted) F57B9.7	=	1.62
B0523.5 (predicted) C14F5.5	=	1.00
B0546.1 (predicted) F15C11.2	=	0.95
B0546.2 (predicted) Y37D8A.1	=	1.00
B0547.1 (known) ZK370.2	=	1.88
B0547.1 (predicted) R13F6.9	=	0.96
B0547.1 (predicted) F46E10.8	=	1.00
B0547.1 (predicted) Y40G12A.1	=	1.00
B0547.1 (predicted) T01C3.7	=	1.00
B0547.1 (predicted) Y40G12A.2	=	1.00
B0547.1 (predicted) Y67H2A.6	=	1.00
B0564.1 (predicted) F31E3.5	=	1.00
B0564.1 (predicted) Y39G8B.2	=	0.94
B0564.1 (predicted) F59C6.4	=	1.00
B0564.1 (predicted) Y39G8B.1	=	0.94
B0564.1 (predicted) Y73B6BL.3	=	1.00
B0564.1 (predicted) C14A4.4	=	1.00
B0564.1 (predicted) ZK688.3	=	1.00
B0564.1 (predicted) B0564.1	=	1.00
B0564.1 (predicted) Y48A6B.5	=	1.00
B0564.1 (predicted) R03G5.1	=	1.00
B0564.1 (predicted) K07A1.10	=	1.00
B0564.1 (predicted) F37C12.13	=	1.00
B0564.1 (predicted) F31D4.1	=	1.00
B0564.7 (predicted) T24A11.1	=	1.00
C01A2.4 (predicted) Y69A2AR.18	=	1.00
C01B7.6 (predicted) F52D10.3	=	1.88
C01B7.6 (predicted) M117.2	=	1.96
C01F1.2 (predicted) C01F1.2	=	1.00
C01F6.5 (predicted) F33D11.10	=	1.00
C01F6.5 (predicted) F53H8.2	=	1.98
C01F6.5 (predicted) Y65B4A.6	=	1.00
C01F6.5 (predicted) C26D10.2	=	1.00
C01F6.6 (known) C01G8.5	=	2.8200000000000003
C01F6.6 (predicted) C07H4.2	=	1.92
C01F6.6 (predicted) R05C11.3	=	0.84
C01F6.6 (predicted) C34C6.6	=	1.00
C01F6.6 (predicted) F18A12.8	=	0.83
C01F6.6 (predicted) ZK20.6	=	0.89
C01F6.6 (predicted) T05A8.4	=	0.89
C01F6.6 (predicted) Y67D8C.10	=	0.82
C01F6.6 (predicted) T14B1.2	=	0.60
C01F6.8 (predicted) F57B9.3	=	1.00
C01F6.8 (predicted) F57B9.6	=	1.00
C01F6.8 (predicted) F53H8.2	=	0.98
C01G10.11 (predicted) C16A3.5	=	1.00
C01G10.11 (predicted) T14G11.3	=	1.00
C01G10.11 (predicted) C05D11.3	=	1.00
C01G10.11 (predicted) F41E6.4	=	0.97
C01G10.11 (predicted) Y65B4A.1	=	1.00
C01G10.11 (predicted) ZK697.8	=	1.00
C01G10.11 (predicted) F56A8.6	=	1.00
C01G10.11 (predicted) R09H10.3	=	1.00
C01G10.11 (predicted) F57C2.6	=	1.00
C01G10.11 (predicted) C14B1.1	=	1.00
C01G10.11 (predicted) F23H12.2	=	1.00
C01G10.11 (predicted) F52F12.7	=	1.00
C01G10.11 (predicted) C07A12.4	=	1.00
C01G10.11 (predicted) F45G2.8	=	1.00
C01G10.8 (predicted) R74.7	=	1.00
C01G10.8 (predicted) F32G8.6	=	1.00
C01G10.8 (predicted) C47B2.5	=	1.00
C01G10.8 (predicted) T19D2.2	=	0.96
C01G10.8 (predicted) D2024.7	=	1.00
C01G10.8 (predicted) ZK1320.1	=	1.00
C01G10.8 (predicted) F19H6.1	=	0.96
C01G10.8 (predicted) C47E8.5	=	1.00
C01G10.8 (predicted) F44E7.9	=	1.00
C01G10.9 (predicted) C01G10.9	=	1.00
C01G5.6 (predicted) C34F11.9	=	0.97
C01G8.5 (predicted) F55F3.1	=	1.86
C01G8.5 (predicted) T23G7.3	=	0.96
C01G8.5 (predicted) C33A11.4	=	0.98
C01G8.5 (predicted) C01G8.5	=	0.96
C01G8.5 (predicted) Y47D3A.15	=	1.80
C01H6.7 (predicted) F57B9.10	=	1.00
C01H6.7 (predicted) D1037.3	=	1.00
C01H6.7 (predicted) C54F6.14	=	1.00
C01H6.7 (predicted) Y54G2A.1	=	0.72
C01H6.7 (predicted) Y37E3.7	=	1.00
C01H6.7 (predicted) F38H4.7	=	1.00
C01H6.7 (predicted) F49H12.5	=	0.66
C01H6.7 (predicted) Y57A10A.23	=	0.70
C02B10.1 (predicted) C02B10.1	=	1.00
C02C2.1 (predicted) ZC477.9	=	0.86
C02C6.1 (predicted) C02C6.1	=	1.00
C02C6.1 (predicted) Y48C3A.16	=	1.00
C02C6.1 (predicted) F32H2.2	=	1.00
C02C6.1 (predicted) F45E1.7	=	1.00
C02C6.1 (predicted) C14F5.5	=	1.00
C02C6.1 (predicted) K08E3.3	=	3.00
C02C6.1 (predicted) F29A7.6	=	1.00
C02C6.1 (predicted) F22D6.2	=	0.97
C02C6.1 (predicted) F53H8.2	=	1.00
C02C6.1 (predicted) C30F8.4	=	1.00
C02C6.1 (predicted) ZK470.5	=	1.00
C02C6.1 (predicted) T04D1.3	=	0.96
C02C6.1 (predicted) F09E10.8	=	3.00
C02C6.1 (predicted) T21C9.12	=	1.00
C02C6.1 (predicted) M04F3.4	=	1.00
C02C6.1 (predicted) F55F3.1	=	0.96
C02C6.1 (predicted) C17G10.9	=	1.00
C02C6.1 (predicted) Y47D3A.15	=	0.93
C02D5.3 (predicted) F17C11.9	=	1.00
C02E11.1 (predicted) F15C11.2	=	1.90
C02E11.1 (predicted) C14A4.4	=	1.00
C02F4.1 (predicted) K06A5.7	=	0.93
C02F4.1 (predicted) F16B4.8	=	0.93
C02F4.1 (predicted) Y106G6E.5	=	1.93
C02F4.1 (predicted) Y73B6A.5	=	0.90
C02F4.1 (predicted) F29B9.4	=	1.00
C02F4.1 (predicted) F48E8.5	=	1.91
C02F4.1 (predicted) Y48G10A.3	=	0.93
C02F4.1 (predicted) R05H5.2	=	0.88
C02F4.1 (predicted) C02F4.1	=	1.00
C02F4.1 (predicted) ZK637.11	=	0.79
C02F4.2 (predicted) F55C10.1	=	1.00
C02F4.2 (predicted) Y18D10A.19	=	1.00
C02F4.2 (predicted) Y20F4.2	=	1.00
C02F4.2 (predicted) C14F5.5	=	1.00
C02F5.3 (predicted) T26E3.4	=	1.00
C02F5.4 (predicted) ZK1320.1	=	0.88
C02F5.4 (predicted) D2024.7	=	0.88
C02F5.9 (predicted) Y38A8.2	=	1.00
C02F5.9 (predicted) R74.7	=	1.00
C02F5.9 (predicted) ZC477.9	=	1.00
C02F5.9 (predicted) F52G2.1	=	1.00
C02F5.9 (predicted) Y18D10A.9	=	1.00
C02F5.9 (predicted) C47B2.4	=	1.00
C02F5.9 (predicted) CD4.6	=	1.00
C02F5.9 (predicted) K05C4.1	=	1.00
C02F5.9 (predicted) D1054.2	=	1.00
C02F5.9 (predicted) ZK632.3	=	1.00
C02F5.9 (predicted) C47B2.5	=	1.00
C02H7.3 (predicted) C25H3.8	=	1.00
C03C10.1 (predicted) M117.2	=	0.96
C03C10.1 (predicted) F52D10.3	=	0.93
C03C10.1 (predicted) F53H8.2	=	0.92
C03C10.3 (predicted) T23G5.1	=	1.00
C03C11.2 (predicted) Y56A3A.20	=	0.68
C03C11.2 (predicted) ZC518.3	=	0.64
C03C11.2 (predicted) K04F10.1	=	0.60
C03C11.2 (predicted) T24H10.7	=	0.60
C03C11.2 (predicted) Y113G7B.17	=	0.68
C03D6.5 (predicted) W09C5.6	=	1.00
C03D6.5 (predicted) Y57G11C.34	=	1.00
C03D6.5 (predicted) F08G2.3	=	0.85
C03D6.5 (predicted) K06C4.5	=	0.85
C03D6.5 (predicted) ZK131.3	=	0.85
C03D6.5 (predicted) C07A9.3	=	2.82
C03D6.5 (predicted) F22B3.2	=	0.85
C03D6.5 (predicted) ZK337.1	=	0.69
C03D6.5 (predicted) Y62E10A.13	=	1.00
C03D6.5 (predicted) W04A8.7	=	0.88
C03D6.5 (predicted) Y71G12B.1	=	1.88
C03D6.5 (predicted) ZK131.7	=	0.85
C03D6.5 (predicted) F45F2.13	=	0.85
C03D6.5 (predicted) F17E9.10	=	0.85
C03D6.5 (predicted) T10C6.13	=	0.85
C03D6.5 (predicted) F56F3.5	=	1.00
C03D6.5 (predicted) K06C4.13	=	0.85
C03D6.5 (predicted) K10D2.1	=	1.88
C03D6.5 (predicted) F07B7.5	=	0.85
C03D6.5 (predicted) ZK131.2	=	0.85
C03D6.5 (predicted) F54E12.1	=	0.85
C03D6.5 (predicted) F55G1.2	=	0.85
C03D6.5 (predicted) Y87G2A.10	=	0.88
C03D6.5 (predicted) K07A1.11	=	1.00
C03D6.5 (predicted) T12D8.8	=	0.88
C03D6.5 (predicted) K07A1.12	=	1.00
C03D6.5 (predicted) F54D12.6	=	0.83
C03D6.8 (predicted) C16C10.8	=	1.00
C03G5.1 (predicted) F53H8.2	=	0.98
C03G5.1 (predicted) T07C4.7	=	1.00
C03H5.4 (predicted) C03H5.4	=	0.73
C03H5.4 (predicted) C07E3.9	=	0.60
C04C3.3 (predicted) T05H10.6	=	1.00
C04C3.3 (predicted) C04C3.3	=	1.00
C04E12.7 (predicted) F10B5.5	=	1.00
C04E6.11 (predicted) T19D2.2	=	0.96
C04E6.11 (predicted) ZK1320.1	=	1.00
C04E6.11 (predicted) D2024.7	=	1.00
C04E6.11 (predicted) Y116A8C.12	=	1.00
C04E6.11 (predicted) T25C8.2	=	1.00
C04E6.11 (predicted) ZK507.6	=	1.00
C04E6.11 (predicted) W02C12.3	=	1.00
C04E6.11 (predicted) F19H6.1	=	0.96
C04F12.10 (predicted) ZK20.6	=	0.97
C04F12.10 (predicted) R74.7	=	1.00
C04F12.10 (predicted) F18A12.8	=	0.91
C04F12.10 (predicted) T05A8.4	=	0.97
C04F12.4 (predicted) F55A4.5	=	0.83
C04F12.4 (predicted) F53H8.2	=	0.98
C04F6.3 (predicted) C04F6.3	=	0.59
C04F6.4 (predicted) C14F5.5	=	1.00
C04G2.6 (predicted) F25H2.5	=	1.00
C04G2.6 (predicted) C14A4.4	=	1.00
C04G2.6 (predicted) Y74C9A.3	=	0.97
C04G2.7 (predicted) C32F10.2	=	0.77
C04G2.7 (predicted) T20B12.2	=	1.00
C04G6.3 (predicted) C14F5.5	=	0.88
C04G6.3 (predicted) T01E8.3	=	0.84
C04G6.3 (predicted) R74.7	=	0.88
C04H5.1 (predicted) Y48G8AL.6	=	1.00
C04H5.1 (predicted) Y47D3A.15	=	0.93
C04H5.1 (predicted) C05B5.7	=	0.98
C04H5.1 (predicted) F55F3.1	=	0.96
C04H5.1 (predicted) F16H9.1	=	1.00
C04H5.1 (predicted) Y116A8C.12	=	1.00
C05A9.1 (predicted) T24H7.1	=	1.00
C05B5.7 (predicted) F27C1.6	=	0.67
C05B5.7 (predicted) Y17G7B.17	=	0.98
C05B5.7 (predicted) D2063.3	=	0.98
C05B5.7 (predicted) F32D8.13	=	0.98
C05B5.7 (predicted) T06E6.1	=	0.71
C05B5.7 (predicted) W07B8.1	=	0.71
C05B5.7 (predicted) T10H4.12	=	0.71
C05B5.7 (predicted) W07B8.5	=	0.71
C05B5.7 (predicted) K02D10.1	=	0.71
C05B5.7 (predicted) K11H12.1	=	0.98
C05B5.7 (predicted) ZK1128.8	=	0.71
C05B5.7 (predicted) F32H5.1	=	0.71
C05B5.7 (predicted) C25B8.3	=	0.71
C05B5.7 (predicted) F57F5.1	=	0.71
C05B5.7 (predicted) H15N14.2	=	0.98
C05B5.7 (predicted) T06D8.7	=	0.67
C05B5.7 (predicted) ZK1307.8	=	0.71
C05B5.7 (predicted) F36D3.9	=	0.71
C05B5.7 (predicted) F26D10.3	=	0.71
C05B5.7 (predicted) F44C4.3	=	0.71
C05B5.7 (predicted) F44D12.4	=	1.00
C05B5.7 (predicted) T22D1.10	=	0.98
C05B5.7 (predicted) K02B12.7	=	0.71
C05B5.7 (predicted) C23H3.4	=	0.98
C05B5.7 (predicted) Y95B8A.5	=	0.96
C05B5.7 (predicted) T07A9.7	=	1.00
C05B5.7 (predicted) C52E4.1	=	0.71
C05B5.7 (predicted) T22C1.6	=	0.94
C05B5.7 (predicted) K08E3.7	=	0.71
C05B5.7 (predicted) W07B8.4	=	0.71
C05B5.7 (predicted) H40L08.1	=	0.98
C05B5.7 (predicted) F14F3.2	=	0.68
C05B5.7 (predicted) C35D10.2	=	1.00
C05C10.1 (predicted) C29H12.2	=	1.00
C05C10.1 (predicted) F08B6.2	=	0.70
C05C10.4 (predicted) F08B6.2	=	0.70
C05C10.4 (predicted) C29H12.2	=	1.00
C05C9.3 (predicted) R13F6.9	=	0.96
C05C9.3 (predicted) ZK370.2	=	0.88
C05D11.10 (predicted) T23G7.3	=	1.00
C05D11.11 (predicted) R06A10.2	=	0.95
C05D11.11 (predicted) C47B2.5	=	0.95
C05D11.11 (predicted) C14F5.5	=	0.95
C05D11.11 (predicted) Y54E5A.1	=	0.91
C05D11.11 (predicted) F55F3.1	=	0.90
C05D11.11 (predicted) Y48G10A.3	=	0.91
C05D11.11 (predicted) Y47D3A.15	=	0.88
C05D11.11 (predicted) F33D4.4	=	0.93
C05D11.13 (predicted) F29G9.2	=	0.60
C05D11.3 (predicted) Y110A7A.16	=	1.00
C05D11.3 (predicted) T14G11.3	=	1.00
C05D11.3 (predicted) F14F3.2	=	0.96
C05D11.4 (predicted) F58A3.2	=	10.0
C05D11.4 (predicted) C05D11.4	=	1.62
C05D11.7 (predicted) R13F6.9	=	0.96
C05D11.7 (predicted) M01B2.10	=	0.87
C05D11.7 (predicted) M01B2.12	=	1.00
C05D11.7 (predicted) ZK370.2	=	1.00
C05D11.7 (predicted) T10H4.4	=	0.84
C05D11.8 (predicted) W06A7.3	=	1.77
C05D11.9 (predicted) C05D11.9	=	1.00
C05D11.9 (predicted) Y66A7A.2	=	1.00
C05D11.9 (predicted) C15C6.4	=	1.00
C05D11.9 (predicted) T23G7.3	=	1.00
C05D2.1 (predicted) K11E4.4	=	1.88
C05D2.1 (predicted) C52B9.6	=	1.00
C05D2.1 (predicted) R12B2.1	=	1.00
C05D2.1 (predicted) C24H11.8	=	1.00
C05D2.1 (predicted) R04F11.4	=	1.00
C05D2.1 (predicted) R13F6.9	=	0.96
C05D2.1 (predicted) ZK370.2	=	0.88
C05D2.1 (predicted) F55C5.3	=	1.00
C05D2.1 (predicted) K11H3.7	=	1.00
C05D2.1 (predicted) C05D2.1	=	1.00
C05D2.1 (predicted) F54G8.4	=	0.77
C05D9.1 (predicted) K08E3.3	=	1.00
C05D9.1 (predicted) F09E10.8	=	1.00
C05D9.5 (predicted) F52D10.3	=	0.93
C05D9.5 (predicted) F56F3.1	=	1.00
C05D9.5 (predicted) M117.2	=	0.96
C06A1.1 (predicted) C06A1.1	=	1.00
C06A1.1 (predicted) F53H8.2	=	0.98
C06A1.1 (predicted) Y41E3.9	=	1.00
C06A1.1 (predicted) Y48G10A.3	=	0.97
C06A1.1 (predicted) F18C5.2	=	1.00
C06A1.1 (predicted) F25D7.1	=	1.00
C06A1.1 (predicted) C41C4.8	=	1.00
C06A1.1 (predicted) F53G12.11	=	1.00
C06A1.5 (predicted) T09A5.6	=	1.00
C06A1.5 (predicted) C36B1.3	=	1.00
C06A1.5 (predicted) H27M09.2	=	1.00
C06A5.11 (predicted) C33A11.4	=	0.92
C06A6.4 (predicted) C10C5.4	=	1.00
C06A6.4 (predicted) C34B2.5	=	1.00
C06A6.4 (predicted) C10C5.3	=	1.00
C06A6.4 (predicted) C06A6.4	=	1.00
C06A6.4 (predicted) C10C5.5	=	1.00
C06A8.1 (predicted) Y73B6BL.32	=	1.00
C06A8.2 (predicted) T20B12.2	=	1.00
C06A8.2 (predicted) C32F10.2	=	0.77
C06A8.6 (predicted) F25H2.5	=	1.00
C06A8.6 (predicted) F29F11.6	=	1.00
C06A8.6 (predicted) F55A4.5	=	0.83
C06B8.8 (predicted) W02C12.3	=	1.00
C06B8.8 (predicted) F25H2.5	=	1.00
C06E1.10 (predicted) Y55F3AL.1	=	1.00
C06E2.3 (predicted) C06E2.3	=	1.00
C06E2.3 (predicted) F40G9.3	=	1.00
C06E2.3 (predicted) F25H2.5	=	1.00
C06E7.1 (predicted) Y116A8C.12	=	1.00
C06E7.1 (predicted) Y47D3A.15	=	0.93
C06E7.1 (predicted) F55F3.1	=	0.96
C06E7.1 (predicted) C08B11.6	=	1.00
C06E7.1 (predicted) C16C10.4	=	1.00
C06E7.3 (predicted) C08B11.6	=	1.00
C06E7.3 (predicted) C16C10.4	=	1.00
C06E7.3 (predicted) Y116A8C.12	=	1.00
C06E7.3 (predicted) F55F3.1	=	0.96
C06E7.3 (predicted) Y47D3A.15	=	0.93
C06G1.5 (predicted) F48E8.5	=	2.00
C06G1.5 (predicted) C43E11.10	=	2.00
C06G3.10 (predicted) Y51H7C.6	=	1.00
C06G3.11 (predicted) C47G2.3	=	1.00
C06G3.11 (predicted) Y66D12A.22	=	1.00
C06G3.5 (predicted) T23F1.7	=	0.92
C06G3.5 (predicted) C27C12.7	=	0.96
C06G3.7 (predicted) K02A11.1	=	0.94
C06G3.9 (predicted) D2024.7	=	1.00
C06G3.9 (predicted) T19D2.2	=	0.96
C06G3.9 (predicted) ZK1320.1	=	1.00
C06G3.9 (predicted) Y113G7B.16	=	1.00
C06H2.1 (predicted) F26F4.1	=	1.00
C06H2.3 (predicted) Y37E3.11	=	1.00
C07A12.4 (predicted) Y47D3A.27	=	1.00
C07A12.4 (predicted) Y71G12B.12	=	1.00
C07A12.4 (predicted) F53H8.2	=	1.98
C07A12.4 (predicted) F42G4.3	=	0.95
C07A12.4 (predicted) R74.7	=	1.00
C07A12.4 (predicted) ZK520.4	=	1.00
C07A12.4 (predicted) Y47G6A.20	=	1.00
C07A12.4 (predicted) C33A11.4	=	1.00
C07A12.7 (predicted) F25H2.1	=	1.00
C07A9.3 (known) C07A9.3	=	1.94
C07A9.3 (known) F10G7.3	=	3.79
C07B5.4 (predicted) Y51H4A.3	=	0.90
C07B5.5 (predicted) C27H6.2	=	1.00
C07B5.5 (predicted) T22D1.10	=	1.00
C07E3.2 (predicted) C35D10.2	=	1.00
C07E3.2 (predicted) T07D1.4	=	1.00
C07E3.2 (predicted) R74.5	=	1.00
C07E3.2 (predicted) F44D12.4	=	1.00
C07E3.9 (predicted) C07E3.9	=	0.49
C07G1.5 (known) C34G6.7	=	2.87
C07G1.5 (predicted) C43E11.8	=	1.00
C07G1.5 (predicted) F29B9.6	=	1.00
C07G1.5 (predicted) F15C11.2	=	1.95
C07G1.5 (predicted) Y105E8B.2	=	1.00
C07G1.5 (predicted) C09G12.9	=	1.00
C07G2.3 (predicted) Y110A7A.16	=	1.00
C07G2.3 (predicted) Y39A1A.3	=	1.00
C07G2.3 (predicted) Y39G8C.1	=	1.00
C07G2.3 (predicted) Y62E10A.8	=	1.00
C07G2.3 (predicted) T14G11.3	=	1.00
C07G2.3 (predicted) Y48E1C.3	=	0.98
C07H4.2 (predicted) ZK849.2	=	1.00
C07H4.2 (predicted) C07H4.2	=	0.89
C07H6.1 (predicted) F21D5.5	=	1.00
C07H6.3 (predicted) Y59A8B.9	=	1.85
C07H6.3 (predicted) Y59A8B.7	=	1.95
C07H6.3 (predicted) F52D10.3	=	3.68
C07H6.3 (predicted) M117.2	=	3.84
C07H6.5 (predicted) C14F5.5	=	1.00
C07H6.5 (predicted) Y55F3AM.12	=	1.83
C07H6.5 (predicted) M117.2	=	0.96
C07H6.5 (predicted) F52D10.3	=	0.94
C07H6.6 (predicted) F49C12.8	=	1.00
C07H6.6 (predicted) Y48G1BL.2	=	1.00
C07H6.6 (predicted) C48B6.6	=	1.00
C07H6.6 (predicted) T06E4.3	=	1.00
C07H6.6 (predicted) C47D12.1	=	1.00
C08A9.1 (predicted) C08A9.1	=	1.00
C08A9.1 (predicted) F56F3.5	=	1.00
C08A9.1 (predicted) F26F4.1	=	1.00
C08A9.1 (predicted) F10D11.1	=	1.00
C08B11.5 (predicted) ZK470.5	=	1.00
C08B11.5 (predicted) W03F9.10	=	1.00
C08B11.5 (predicted) Y71D11A.2	=	1.00
C08B11.6 (predicted) Y119D3B.17	=	0.87
C08B11.6 (predicted) C29E4.8	=	1.00
C08B11.6 (predicted) ZK616.4	=	1.00
C08B11.6 (predicted) Y74C10AR.1	=	0.63
C08B11.6 (predicted) CD4.7	=	1.00
C08B11.6 (predicted) CD4.6	=	1.00
C08B11.6 (predicted) F01G10.1	=	1.00
C08B11.6 (predicted) C36B1.4	=	1.00
C08B11.6 (predicted) F49D11.8	=	0.85
C08B11.6 (predicted) K08F11.3	=	1.00
C08B11.6 (predicted) C49F5.1	=	0.97
C08B11.6 (predicted) C27H6.2	=	1.00
C08B11.6 (predicted) Y57G11C.10	=	1.00
C08B11.6 (predicted) T22D1.10	=	1.00
C08B11.6 (predicted) T13A10.11	=	1.00
C08B11.6 (predicted) F28H1.2	=	1.00
C08B11.6 (predicted) F13B10.2	=	1.00
C08B11.6 (predicted) F54H12.6	=	1.00
C08B11.6 (predicted) F43G9.9	=	0.92
C08B11.6 (predicted) C17E4.6	=	1.00
C08B11.6 (predicted) Y105C5B.12	=	1.00
C08B11.7 (predicted) ZK20.5	=	1.00
C08B6.8 (predicted) Y71G12B.12	=	1.00
C08B6.9 (predicted) F29B9.6	=	1.00
C08B6.9 (predicted) W02A11.4	=	1.00
C08B6.9 (predicted) K12C11.2	=	0.81
C08B6.9 (predicted) F31D4.3	=	1.00
C08F8.1 (predicted) F19H6.3	=	1.00
C08F8.1 (predicted) F32H2.2	=	1.00
C08F8.1 (predicted) ZK370.3	=	1.00
C08F8.1 (predicted) Y37E3.7	=	1.00
C08F8.1 (predicted) F11E6.7	=	1.00
C08F8.1 (predicted) T14G11.3	=	1.00
C08F8.1 (predicted) F14F3.2	=	0.96
C08H9.2 (predicted) F53H8.2	=	1.00
C08H9.2 (predicted) F55A12.9	=	1.00
C08H9.2 (predicted) Y116A8C.12	=	1.00
C08H9.2 (predicted) Y69H2.6	=	1.00
C08H9.2 (predicted) R12B2.1	=	1.00
C09B8.6 (predicted) C14B9.1	=	1.34
C09B8.6 (predicted) C14F5.5	=	1.00
C09B8.6 (predicted) F38E11.1	=	1.46
C09B8.6 (predicted) Y62E10A.2	=	1.00
C09B8.6 (predicted) T05A8.4	=	0.97
C09B8.6 (predicted) F18A12.8	=	0.91
C09B8.6 (predicted) ZK20.6	=	0.97
C09B8.6 (predicted) C09B8.6	=	4.13
C09B8.6 (predicted) C47E12.4	=	1.00
C09B8.6 (predicted) T27E4.3	=	1.36
C09B8.6 (predicted) F19H6.3	=	1.00
C09B8.6 (predicted) F11E6.7	=	1.00
C09B8.6 (predicted) F32H2.2	=	1.00
C09B8.6 (predicted) F08H9.3	=	1.46
C09B8.6 (predicted) T27E4.8	=	1.32
C09B8.6 (predicted) F52E1.7	=	1.29
C09B8.6 (predicted) T27E4.9	=	1.36
C09B8.6 (predicted) Y46H3A.3	=	1.22
C09B8.6 (predicted) F08H9.4	=	1.35
C09B8.6 (predicted) T22A3.2	=	1.38
C09B8.6 (predicted) T27E4.2	=	1.32
C09B8.6 (predicted) F43D9.4	=	1.32
C09B8.6 (predicted) Y46H3A.2	=	1.38
C09B8.6 (predicted) C14F11.5	=	1.21
C09B8.6 (predicted) C16C10.4	=	1.00
C09B8.6 (predicted) F38E11.2	=	1.39
C09B8.6 (predicted) Y18D10A.9	=	1.00
C09B8.6 (predicted) F49C12.8	=	1.00
C09D4.5 (predicted) F53H8.2	=	0.98
C09E9.1 (predicted) C30C11.4	=	1.00
C09F9.3 (predicted) Y116A8C.12	=	0.97
C09F9.3 (predicted) C16C10.4	=	0.97
C09G12.9 (predicted) T08B1.2	=	0.96
C09G12.9 (predicted) C14F5.3	=	1.00
C09G12.9 (predicted) CD4.4	=	1.77
C09G12.9 (predicted) T22E5.5	=	0.84
C09G12.9 (predicted) F53A9.10	=	0.94
C09G12.9 (predicted) R10E12.1	=	1.00
C09G12.9 (predicted) C27F2.5	=	1.00
C09G12.9 (predicted) F17C11.8	=	1.00
C09G12.9 (predicted) C09G12.9	=	1.00
C09G12.9 (predicted) Y87G2A.10	=	1.00
C09G12.9 (predicted) W04G3.4	=	1.86
C09G12.9 (predicted) Y105E8A.17	=	1.00
C09G4.1 (predicted) R10E11.8	=	1.00
C09G4.1 (predicted) F44E7.9	=	1.00
C09G4.1 (predicted) Y38F2AL.4	=	1.00
C09G4.1 (predicted) R10E11.2	=	1.00
C09G4.3 (known) H31G24.4	=	1.8900000000000001
C09G4.3 (predicted) F31E3.5	=	0.89
C09G4.3 (predicted) F48E8.7	=	0.98
C09G4.3 (predicted) ZK430.5	=	0.89
C09G4.3 (predicted) ZC168.4	=	0.89
C09G4.3 (predicted) T18D3.7	=	0.89
C09G4.3 (predicted) C09G4.3	=	1.75
C09G4.3 (predicted) F46A9.5	=	0.98
C09G4.3 (predicted) T05G5.3	=	0.98
C09G4.3 (predicted) Y47G6A.12	=	0.89
C09G4.3 (predicted) F47H4.10	=	0.98
C09G4.3 (predicted) Y38F1A.5	=	0.98
C09G4.3 (predicted) Y43E12A.1	=	0.89
C09G4.3 (predicted) M142.1	=	0.80
C09G4.3 (predicted) R03G5.1	=	0.89
C09G4.5 (predicted) R06C1.1	=	1.98
C09G4.5 (predicted) C09G4.5	=	1.00
C09G4.5 (predicted) C53A5.3	=	2.00
C09G4.5 (predicted) M18.5	=	1.00
C09G4.5 (predicted) R06A4.7	=	1.91
C09G4.5 (predicted) F45E12.3	=	1.00
C09G4.5 (predicted) Y56A3A.2	=	0.44
C09G5.8 (predicted) W02C12.3	=	0.92
C09H10.2 (predicted) C16C10.8	=	1.00
C09H10.6 (predicted) R74.7	=	1.00
C09H10.6 (predicted) Y116A8C.12	=	1.00
C09H10.6 (predicted) W02C12.3	=	1.00
C09H6.2 (known) C09H6.2	=	2.0
C09H6.2 (predicted) Y54F10AM.2	=	1.00
C09H6.3 (predicted) Y43H11AL.3	=	1.00
C10C5.3 (predicted) C10C5.5	=	1.00
C10C5.3 (predicted) C34B2.5	=	1.00
C10C5.3 (predicted) C10C5.3	=	1.00
C10C5.3 (predicted) C10C5.4	=	1.00
C10C5.4 (predicted) C10C5.5	=	1.00
C10C5.4 (predicted) C10C5.4	=	1.00
C10C5.4 (predicted) C34B2.5	=	1.00
C10C5.5 (predicted) C10C5.5	=	1.00
C10C5.5 (predicted) C34B2.5	=	1.00
C10E2.2 (predicted) R12B2.1	=	1.00
C10E2.2 (predicted) ZK370.2	=	1.00
C10E2.2 (predicted) R13F6.9	=	0.98
C10E2.3 (predicted) R06C1.1	=	0.97
C10E2.3 (predicted) F52D10.3	=	4.06
C10E2.3 (predicted) M117.2	=	4.26
C10E2.3 (predicted) F02E9.4	=	1.00
C10E2.3 (predicted) C10E2.3	=	1.94
C10E2.3 (predicted) C32D5.9	=	1.00
C10E2.3 (predicted) K07A1.12	=	1.00
C10E2.3 (predicted) C53A5.3	=	0.97
C10E2.3 (predicted) F17C11.9	=	1.00
C10E2.3 (predicted) K07A1.11	=	1.00
C10E2.3 (predicted) T22D1.10	=	2.00
C10F3.5 (predicted) Y71G12B.12	=	1.00
C10F3.5 (predicted) C14F5.5	=	1.00
C10F3.5 (predicted) F33D4.4	=	0.98
C10F3.5 (predicted) C10F3.5	=	1.00
C10F3.5 (predicted) Y54E5A.1	=	0.96
C10F3.5 (predicted) K07C11.5	=	0.96
C10G8.6 (predicted) K04F10.1	=	0.92
C10G8.7 (predicted) K04F10.1	=	1.00
C10H11.1 (predicted) C14F5.5	=	1.00
C10H11.8 (predicted) F29C12.3	=	1.00
C11D2.7 (predicted) M03F8.2	=	1.00
C11D2.7 (predicted) Y47D3A.21	=	1.00
C11E4.1 (predicted) C11E4.1	=	0.72
C11E4.1 (predicted) Y94H6A.4	=	0.80
C11E4.1 (predicted) C11E4.2	=	0.77
C11E4.2 (predicted) Y94H6A.4	=	0.85
C11E4.2 (predicted) C11E4.2	=	0.82
C11H1.4 (predicted) F39G3.7	=	1.00
C12D12.2 (predicted) R05G6.6	=	1.00
C12D12.2 (predicted) Y53C12A.2	=	1.00
C12D12.2 (predicted) W03G1.1	=	1.00
C12D12.2 (predicted) C12D12.2	=	1.00
C12D12.2 (predicted) K08F4.4	=	1.00
C12D8.1 (predicted) T01D1.2	=	0.97
C12D8.1 (predicted) Y47G6A.20	=	1.00
C12D8.1 (predicted) Y73B6BL.3	=	1.00
C12D8.1 (predicted) Y116A8C.12	=	1.00
C12D8.1 (predicted) T21G5.5	=	0.93
C12D8.1 (predicted) T23G11.3	=	0.93
C12D8.1 (predicted) F59C6.4	=	1.00
C12D8.11 (predicted) Y47G6A.20	=	1.00
C12D8.11 (predicted) Y18D10A.9	=	1.00
C13B4.2 (predicted) H06I04.4	=	1.00
C13B9.2 (predicted) F10B5.5	=	1.00
C13B9.3 (predicted) Y25C1A.5	=	1.00
C13C4.5 (predicted) F42A8.2	=	1.00
C13C4.5 (predicted) ZC116.2	=	1.00
C13C4.5 (predicted) E04A4.7	=	1.00
C13F10.2 (predicted) ZK930.2	=	1.00
C13F10.2 (predicted) Y110A7A.20	=	1.00
C13F10.2 (predicted) C43E11.8	=	1.00
C13F10.2 (predicted) H28O16.2	=	1.00
C13F10.2 (predicted) R03D7.4	=	0.83
C13F10.2 (predicted) T20F5.7	=	0.62
C13F10.2 (predicted) ZK593.6	=	1.00
C13F10.2 (predicted) ZK930.3	=	1.00
C13G3.3 (predicted) F16B4.8	=	1.00
C13G3.3 (predicted) F48E8.5	=	2.93
C13G3.3 (predicted) R05H5.2	=	0.91
C13G3.3 (predicted) W08G11.4	=	1.00
C13G3.3 (predicted) K06A5.7	=	0.78
C13G3.3 (predicted) ZK637.11	=	1.00
C14A11.3 (predicted) R07G3.1	=	1.00
C14A11.3 (predicted) Y51H4A.3	=	1.00
C14A4.10 (predicted) K10D3.3	=	1.00
C14A4.10 (predicted) K03B4.3	=	1.00
C14A4.10 (predicted) T20B12.2	=	1.00
C14A4.10 (predicted) F48D6.1	=	1.00
C14A4.2 (predicted) K08D12.3	=	1.00
C14A4.4 (predicted) T22D1.10	=	1.00
C14A4.4 (predicted) R10E11.3	=	0.49
C14A4.4 (predicted) F29A7.6	=	1.00
C14A4.4 (predicted) R11A8.5	=	1.00
C14A4.4 (predicted) T20B12.8	=	1.00
C14A4.4 (predicted) F08F8.7	=	1.00
C14A4.4 (predicted) T25D3.4	=	1.00
C14A4.4 (predicted) F44G4.4	=	1.00
C14A4.4 (predicted) F31D4.1	=	1.00
C14A4.4 (predicted) K03E6.4	=	1.00
C14A4.4 (predicted) F30A10.1	=	0.87
C14A4.4 (predicted) C32F10.5	=	1.00
C14A4.4 (predicted) PAR2.4	=	0.96
C14A4.4 (predicted) C14A4.4	=	1.00
C14A4.4 (predicted) C47E8.7	=	0.88
C14A4.4 (predicted) M04B2.4	=	1.00
C14A4.4 (predicted) Y48B6A.3	=	1.00
C14A4.4 (predicted) C14A4.5	=	1.00
C14A4.4 (predicted) Y73B6BL.32	=	1.00
C14A4.5 (predicted) F25H5.3	=	0.98
C14A4.5 (predicted) F28F8.3	=	1.00
C14A4.5 (predicted) ZK593.1	=	1.00
C14A4.5 (predicted) Y48A6B.5	=	1.00
C14A4.5 (predicted) F58E10.3	=	1.00
C14A4.5 (predicted) F59C6.4	=	1.00
C14A4.5 (predicted) T23H2.1	=	1.00
C14A4.5 (predicted) W08E12.7	=	1.00
C14A4.5 (predicted) F25B5.5	=	1.00
C14A4.5 (predicted) Y71H2AM.15	=	1.00
C14B1.1 (predicted) F53H8.2	=	1.98
C14B1.1 (predicted) R74.7	=	1.00
C14B1.1 (predicted) C33A11.4	=	1.00
C14B1.1 (predicted) ZK520.4	=	1.00
C14B1.1 (predicted) Y47G6A.20	=	1.00
C14B1.1 (predicted) Y47D3A.27	=	1.00
C14B1.1 (predicted) F42G4.3	=	0.95
C14B1.1 (predicted) Y71G12B.12	=	1.00
C14B1.3 (predicted) F46A9.5	=	1.00
C14B1.3 (predicted) R13F6.9	=	0.50
C14B1.3 (predicted) F47H4.10	=	1.00
C14B1.3 (predicted) ZK370.2	=	0.52
C14B1.4 (predicted) C18E3.5	=	1.00
C14B1.4 (predicted) Y17G7B.2	=	0.92
C14B1.4 (predicted) Y54H5A.1	=	1.92
C14B1.4 (predicted) F31D4.2	=	0.38
C14B1.4 (predicted) F45E12.3	=	2.92
C14B1.4 (predicted) C46A5.9	=	1.00
C14B1.4 (predicted) T01C3.1	=	1.00
C14B1.4 (predicted) F08G12.2	=	1.00
C14B1.4 (predicted) M18.5	=	1.92
C14B9.2 (predicted) F55F3.1	=	0.96
C14B9.2 (predicted) ZK1098.4	=	1.00
C14B9.2 (predicted) Y47D3A.15	=	0.93
C14B9.4 (predicted) M01F1.7	=	0.93
C14B9.4 (predicted) C25D7.6	=	1.00
C14B9.4 (predicted) F26F4.1	=	1.00
C14B9.4 (predicted) E03A3.2	=	1.00
C14B9.4 (predicted) Y43E12A.1	=	1.00
C14B9.4 (predicted) ZC168.4	=	1.00
C14B9.4 (predicted) T24D11.1	=	1.00
C14B9.4 (predicted) F32D1.10	=	1.00
C14B9.4 (predicted) H31G24.4	=	1.00
C14B9.4 (predicted) Y17G7B.5	=	1.00
C14B9.7 (predicted) F55A4.5	=	0.83
C14B9.7 (predicted) C14F5.5	=	1.00
C14B9.7 (predicted) F53H8.2	=	0.98
C14B9.7 (predicted) W08E12.7	=	1.00
C14B9.8 (predicted) F53H8.2	=	0.98
C14B9.8 (predicted) ZK370.2	=	1.00
C14B9.8 (predicted) R13F6.9	=	0.96
C14C10.1 (predicted) C14F5.5	=	1.00
C14F5.1 (predicted) C14F5.1	=	3.57
C14F5.1 (predicted) F54D12.6	=	0.91
C14F5.3 (predicted) C14F5.3	=	1.00
C14F5.3 (predicted) F42E11.4	=	0.95
C14F5.3 (predicted) F53A9.10	=	0.94
C14F5.3 (predicted) Y49E10.1	=	1.00
C14F5.3 (predicted) T08B1.2	=	1.00
C14F5.3 (predicted) T20B3.2	=	1.00
C14F5.3 (predicted) R13F6.9	=	1.94
C14F5.3 (predicted) F56F11.4	=	1.00
C14F5.3 (predicted) ZK721.2	=	1.00
C14F5.3 (predicted) W03F8.1	=	1.00
C14F5.3 (predicted) T22E5.5	=	1.00
C14F5.3 (predicted) F54C1.7	=	0.97
C14F5.3 (predicted) ZK673.7	=	0.87
C14F5.3 (predicted) F23F1.5	=	1.00
C14F5.3 (predicted) ZK370.2	=	1.88
C14F5.3 (predicted) F29G9.2	=	0.60
C14F5.5 (known) M02A10.3	=	2.98
C14F5.5 (known) C14F5.5	=	2.0
C14F5.5 (known) T28F12.3	=	3.0
C14F5.5 (predicted) ZC404.9	=	1.79
C14F5.5 (predicted) Y45G12C.3	=	2.93
C14F5.5 (predicted) ZK131.5	=	0.99
C14F5.5 (predicted) T01C3.6	=	1.00
C14F5.5 (predicted) K07A1.11	=	0.98
C14F5.5 (predicted) F13B10.2	=	1.00
C14F5.5 (predicted) Y57G11A.3	=	0.93
C14F5.5 (predicted) F26D10.3	=	1.95
C14F5.5 (predicted) F09B9.2	=	1.96
C14F5.5 (predicted) F18H3.3	=	1.00
C14F5.5 (predicted) R07E3.4	=	0.98
C14F5.5 (predicted) Y106G6H.2	=	1.00
C14F5.5 (predicted) T07D4.3	=	1.00
C14F5.5 (predicted) F07B7.11	=	1.00
C14F5.5 (predicted) C38C3.5	=	2.00
C14F5.5 (predicted) C53H9.1	=	1.00
C14F5.5 (predicted) T01B11.4	=	0.98
C14F5.5 (predicted) F42C5.8	=	1.00
C14F5.5 (predicted) C55A6.6	=	0.96
C14F5.5 (predicted) T22D1.3	=	0.95
C14F5.5 (predicted) F37C12.4	=	1.00
C14F5.5 (predicted) F56A4.3	=	2.89
C14F5.5 (predicted) K06A1.1	=	0.95
C14F5.5 (predicted) F57B9.3	=	1.00
C14F5.5 (predicted) ZK593.1	=	1.00
C14F5.5 (predicted) ZK131.9	=	0.99
C14F5.5 (predicted) F54A5.3	=	1.00
C14F5.5 (predicted) H28O16.1	=	1.00
C14F5.5 (predicted) W02D3.6	=	1.00
C14F5.5 (predicted) R153.1	=	1.00
C14F5.5 (predicted) C55A6.7	=	1.00
C14F5.5 (predicted) Y62E10A.1	=	1.00
C14F5.5 (predicted) F54D12.6	=	0.55
C14F5.5 (predicted) H02I12.6	=	1.00
C14F5.5 (predicted) PAR2.1	=	1.00
C14F5.5 (predicted) F37C12.9	=	1.00
C14F5.5 (predicted) M106.5	=	1.00
C14F5.5 (predicted) T05F1.8	=	1.00
C14F5.5 (predicted) T04B2.6	=	0.88
C14F5.5 (predicted) Y79H2A.6	=	1.00
C14F5.5 (predicted) C30G12.2	=	1.00
C14F5.5 (predicted) Y57A10A.7	=	1.00
C14F5.5 (predicted) R160.1	=	1.00
C14F5.5 (predicted) F40F8.10	=	1.00
C14F5.5 (predicted) T28A8.6	=	1.00
C14F5.5 (predicted) Y57A10A.5	=	0.93
C14F5.5 (predicted) R107.7	=	2.69
C14F5.5 (predicted) Y65B4A.6	=	1.00
C14F5.5 (predicted) K10B3.10	=	1.00
C14F5.5 (predicted) CC4.3	=	1.00
C14F5.5 (predicted) F52B5.6	=	1.00
C14F5.5 (predicted) K06A4.3	=	1.95
C14F5.5 (predicted) F56F3.5	=	1.00
C14F5.5 (predicted) C34E10.5	=	1.00
C14F5.5 (predicted) F09E5.15	=	1.00
C14F5.5 (predicted) T04C12.6	=	2.00
C14F5.5 (predicted) C16A3.9	=	1.00
C14F5.5 (predicted) K04C1.4	=	0.91
C14F5.5 (predicted) C54C6.2	=	1.95
C14F5.5 (predicted) M01B12.3	=	1.00
C14F5.5 (predicted) ZK154.3	=	1.95
C14F5.5 (predicted) Y44E3A.4	=	1.00
C14F5.5 (predicted) Y22D7AL.5	=	1.00
C14F5.5 (predicted) C43E11.6	=	0.82
C14F5.5 (predicted) F55G1.3	=	1.00
C14F5.5 (predicted) F01G4.6	=	1.00
C14F5.5 (predicted) C50F4.5	=	1.00
C14F5.5 (predicted) C47E8.5	=	0.99
C14F5.5 (predicted) M03F4.2	=	2.00
C14F5.5 (predicted) C37A2.7	=	1.00
C14F5.5 (predicted) C30F8.4	=	1.00
C14F5.5 (predicted) F25B4.7	=	0.98
C14F5.5 (predicted) C44B11.3	=	1.97
C14F5.5 (predicted) T22D1.10	=	1.00
C14F5.5 (predicted) R13D7.7	=	2.61
C14F5.5 (predicted) F53G12.10	=	1.00
C14F5.5 (predicted) F45F2.2	=	0.99
C14F5.5 (predicted) D2089.4	=	1.00
C14F5.5 (predicted) C33F10.12	=	1.00
C14F5.5 (predicted) Y57A10A.4	=	1.00
C14F5.5 (predicted) Y50D7A.10	=	1.00
C14F5.5 (predicted) F28D1.7	=	1.00
C14F5.5 (predicted) F56A4.4	=	2.93
C14F5.5 (predicted) K06C4.12	=	0.99
C14F5.5 (predicted) C23G10.3	=	1.00
C14F5.5 (predicted) ZK402.5	=	0.87
C14F5.5 (predicted) Y105E8A.16	=	1.00
C14F5.5 (predicted) F20G2.1	=	0.96
C14F5.5 (predicted) K07A1.2	=	1.00
C14F5.5 (predicted) ZK697.14	=	0.96
C14F5.5 (predicted) F08G2.1	=	0.99
C14F5.5 (predicted) C47E12.2	=	1.00
C14F5.5 (predicted) C15H9.6	=	1.00
C14F5.5 (predicted) C55A6.5	=	0.96
C14F5.5 (predicted) F25G6.8	=	1.00
C14F5.5 (predicted) C41G7.5	=	0.83
C14F5.5 (predicted) Y73B3B.1	=	1.00
C14F5.5 (predicted) K08F9.2	=	1.00
C14F5.5 (predicted) Y106G6H.3	=	1.00
C14F5.5 (predicted) Y6D11A.2	=	1.00
C14F5.5 (predicted) JC8.3	=	1.00
C14F5.5 (predicted) Y45F10D.12	=	1.00
C14F5.5 (predicted) T10C6.11	=	1.00
C14F5.5 (predicted) C55A6.4	=	0.96
C14F5.5 (predicted) F20G2.2	=	1.00
C14F5.5 (predicted) Y104H12BR.1	=	1.00
C14F5.5 (predicted) CD4.8	=	1.00
C14F5.5 (predicted) F10B5.1	=	0.99
C14F5.5 (predicted) C36E8.5	=	1.93
C14F5.5 (predicted) F29F11.1	=	1.00
C14F5.5 (predicted) K07A1.12	=	0.97
C14F5.5 (predicted) F25H5.3	=	0.98
C14F5.5 (predicted) C46H11.3	=	1.00
C14F5.5 (predicted) F26B1.2	=	1.00
C14F5.5 (predicted) F54E12.4	=	1.00
C14F5.5 (predicted) Y37D8A.1	=	1.00
C14F5.5 (predicted) F10E7.7	=	1.00
C14F5.5 (predicted) Y66H1A.6	=	1.00
C14F5.5 (predicted) K01G5.7	=	1.92
C14F5.5 (predicted) K08E3.4	=	0.78
C14F5.5 (predicted) K06C4.4	=	0.99
C14F5.5 (predicted) F29F11.6	=	1.00
C14F5.5 (predicted) T28A8.3	=	1.00
C14F5.5 (predicted) F31E3.5	=	1.00
C14F5.5 (predicted) F54B3.3	=	1.00
C14F5.5 (predicted) Y47D3A.4	=	1.00
C14F5.5 (predicted) F07B7.4	=	1.00
C14F5.5 (predicted) K08F4.9	=	1.00
C14F5.5 (predicted) Y71H2AM.23	=	1.00
C14F5.5 (predicted) F58E10.3	=	0.96
C14F5.5 (predicted) F25H5.4	=	1.00
C14F5.5 (predicted) F17E9.9	=	0.99
C14F5.5 (predicted) F40F11.1	=	1.00
C14F5.5 (predicted) R03G5.1	=	1.00
C14F5.5 (predicted) F37F2.3	=	2.56
C14F5.5 (predicted) Y71H2B.10	=	0.98
C14F5.5 (predicted) F45F2.12	=	0.99
C14F5.5 (predicted) Y54H5A.1	=	1.00
C14F5.5 (predicted) F28C6.7	=	0.97
C14F5.5 (predicted) F43E2.8	=	1.00
C14F5.5 (predicted) F17C11.9	=	1.00
C14F5.5 (predicted) T27E9.1	=	0.99
C14F5.5 (predicted) F35H10.11	=	0.99
C14F5.5 (predicted) K11C4.3	=	1.00
C14F5.5 (predicted) F33D11.10	=	1.00
C14F5.5 (predicted) F09C3.1	=	0.96
C14F5.5 (predicted) Y71F9AL.16	=	1.00
C14F5.5 (predicted) C27H6.2	=	1.00
C14F5.5 (predicted) W02F12.5	=	1.00
C14F5.5 (predicted) Y37E3.8	=	1.00
C14F5.5 (predicted) K02B2.5	=	1.00
C14F5.5 (predicted) E04A4.8	=	1.00
C14F5.5 (predicted) D1007.12	=	1.00
C14F5.5 (predicted) W09C5.6	=	1.00
C14F5.5 (predicted) C31C9.2	=	1.00
C14F5.5 (predicted) C52E4.3	=	1.00
C14F5.5 (predicted) T25C8.2	=	1.00
C14F5.5 (predicted) T04C12.5	=	2.00
C14F5.5 (predicted) F47G6.4	=	1.00
C14F5.5 (predicted) K08E3.6	=	1.00
C14F5.5 (predicted) T05E11.1	=	1.00
C14F5.5 (predicted) T04C12.4	=	2.00
C14F5.5 (predicted) F22E12.2	=	1.00
C14F5.5 (predicted) F53A3.3	=	1.00
C14F5.5 (predicted) F02E8.3	=	1.00
C14F5.5 (predicted) T20B5.1	=	0.97
C14F5.5 (predicted) LLC1.3	=	1.00
C14F5.5 (predicted) T28A11.11	=	2.56
C14F5.5 (predicted) F57B9.7	=	1.00
C14F5.5 (predicted) F57B9.6	=	1.00
C14F5.5 (predicted) K07C5.1	=	1.00
C14F5.5 (predicted) Y45G12C.2	=	2.64
C14F5.5 (predicted) F55D10.2	=	1.00
C14F5.5 (predicted) T12D8.6	=	1.00
C14F5.5 (predicted) C55A6.3	=	1.00
C14F5.5 (predicted) T05C3.5	=	1.00
C14F5.5 (predicted) C47G2.5	=	1.00
C14F5.5 (predicted) K01H12.2	=	0.98
C14F5.5 (predicted) T17E9.1	=	0.87
C14H10.3 (predicted) C35D10.2	=	1.00
C14H10.3 (predicted) D2024.7	=	1.00
C14H10.3 (predicted) T19D2.2	=	0.96
C14H10.3 (predicted) ZK1320.1	=	1.00
C14H10.3 (predicted) F44D12.4	=	1.00
C14H10.3 (predicted) T24H7.1	=	1.00
C15C6.4 (predicted) C15C6.4	=	1.00
C15C6.4 (predicted) Y66A7A.2	=	1.00
C15C7.1 (predicted) ZK849.2	=	1.00
C15C7.1 (predicted) W06B4.3	=	1.00
C15C7.1 (predicted) R06F6.2	=	1.00
C15C8.4 (predicted) F42G9.1	=	1.00
C15C8.4 (predicted) K12C11.2	=	0.81
C15C8.4 (predicted) R01H10.1	=	1.00
C15C8.4 (predicted) W06A7.3	=	1.00
C15C8.4 (predicted) ZC477.9	=	1.00
C15F1.4 (predicted) Y51H1A.3	=	1.00
C15F1.4 (predicted) ZK1098.4	=	1.00
C15F1.7 (predicted) ZK430.3	=	1.00
C15F1.7 (predicted) C15F1.7	=	1.00
C15H11.3 (predicted) T07D4.3	=	0.96
C15H11.3 (predicted) Y71F9AM.5	=	2.28
C15H11.3 (predicted) F15C11.2	=	0.91
C15H11.3 (predicted) Y111B2A.18	=	0.96
C15H11.3 (predicted) C15H11.6	=	0.96
C15H11.3 (predicted) C15H11.3	=	0.92
C15H11.3 (predicted) Y65B4A.6	=	0.96
C15H11.3 (predicted) F33D11.10	=	0.96
C15H11.6 (predicted) Y71F9AM.5	=	2.56
C15H11.6 (predicted) F15C11.2	=	0.95
C15H11.6 (predicted) T07D4.3	=	1.00
C15H11.6 (predicted) C15H11.6	=	1.00
C15H11.6 (predicted) Y111B2A.18	=	1.00
C15H11.6 (predicted) Y65B4A.6	=	1.00
C15H11.6 (predicted) F33D11.10	=	1.00
C15H11.7 (known) ZK945.2	=	2.0
C15H11.7 (known) CD4.6	=	2.0
C15H11.7 (predicted) F55F3.1	=	0.96
C15H11.7 (predicted) K07C11.5	=	0.96
C15H11.7 (predicted) K04A8.6	=	1.00
C15H11.7 (predicted) D1054.2	=	1.00
C15H11.7 (predicted) R74.7	=	1.00
C15H11.7 (predicted) W02C12.3	=	1.00
C15H11.7 (predicted) F49C12.8	=	1.00
C15H11.7 (predicted) C36B1.4	=	1.00
C15H11.7 (predicted) Y110A7A.14	=	1.00
C15H11.7 (predicted) Y47D3A.15	=	0.93
C15H11.9 (predicted) C16C10.8	=	1.00
C15H9.1 (predicted) F18A12.8	=	0.91
C15H9.1 (predicted) T05A8.4	=	0.97
C15H9.1 (predicted) ZK20.6	=	0.97
C15H9.4 (predicted) C47E12.5	=	1.00
C15H9.6 (predicted) C44H4.5	=	1.00
C15H9.6 (predicted) H31G24.1	=	1.00
C15H9.6 (predicted) F53H8.2	=	1.98
C15H9.6 (predicted) F46C3.1	=	1.00
C15H9.6 (predicted) F55F8.2	=	1.00
C15H9.6 (predicted) Y22D7AL.5	=	1.00
C15H9.6 (predicted) Y48G10A.3	=	0.97
C15H9.6 (predicted) Y66D12A.9	=	1.00
C15H9.6 (predicted) Y73B6A.5	=	1.94
C15H9.8 (predicted) F54F2.8	=	1.00
C16A3.10 (predicted) F55F3.1	=	0.96
C16A3.10 (predicted) Y39A1A.3	=	1.00
C16A3.10 (predicted) Y47D3A.15	=	0.93
C16A3.10 (predicted) T19D2.2	=	0.96
C16A3.10 (predicted) C29H12.2	=	1.00
C16A3.10 (predicted) ZK507.6	=	1.00
C16A3.10 (predicted) C47B2.5	=	1.00
C16A3.10 (predicted) C16A3.10	=	1.00
C16A3.10 (predicted) Y116A8C.12	=	1.00
C16A3.10 (predicted) F15C11.2	=	0.95
C16A3.5 (predicted) Y110A7A.16	=	1.00
C16A3.5 (predicted) T14G11.3	=	1.00
C16A3.5 (predicted) T04D1.3	=	0.96
C16A3.9 (predicted) F53H8.2	=	0.98
C16A3.9 (predicted) T25C8.2	=	1.00
C16C10.4 (predicted) Y37E3.15	=	1.00
C16C10.4 (predicted) Y105C5B.12	=	1.00
C16C10.4 (predicted) R06C1.1	=	1.00
C16C10.4 (predicted) M01A10.3	=	1.00
C16C10.4 (predicted) F56F3.5	=	1.00
C16C10.4 (predicted) DH11.1	=	1.00
C16C10.4 (predicted) H15N14.2	=	1.00
C16C10.4 (predicted) M117.2	=	1.96
C16C10.4 (predicted) F39B2.10	=	1.00
C16C10.4 (predicted) F30F8.2	=	1.00
C16C10.4 (predicted) C53A5.3	=	1.00
C16C10.4 (predicted) Y119D3B.17	=	1.00
C16C10.4 (predicted) T13A10.11	=	1.00
C16C10.4 (predicted) T05F1.1	=	1.00
C16C10.4 (predicted) K07A12.3	=	1.00
C16C10.4 (predicted) C53B7.4	=	1.00
C16C10.4 (predicted) T09A5.11	=	1.00
C16C10.4 (predicted) F52D10.3	=	1.88
C16C10.4 (predicted) ZK970.2	=	1.00
C16C10.4 (predicted) F31D4.2	=	1.00
C16C10.4 (predicted) Y105E8A.19	=	1.00
C16C10.4 (predicted) C49F5.1	=	0.97
C16C10.4 (predicted) H19N07.1	=	1.00
C16C10.8 (predicted) F40F11.1	=	1.00
C16C10.8 (predicted) M88.5	=	0.95
C16C10.8 (predicted) K01C8.9	=	0.84
C16C10.8 (predicted) F55D10.2	=	1.00
C16C10.8 (predicted) T19A6.2	=	1.00
C16C10.8 (predicted) F13B10.2	=	1.00
C16C10.8 (predicted) C47B2.5	=	1.00
C16C10.8 (predicted) T01C3.6	=	1.00
C16C10.8 (predicted) F56F3.5	=	1.00
C16C10.8 (predicted) C47E12.7	=	1.00
C16C10.8 (predicted) F40F8.10	=	1.00
C16C10.8 (predicted) F10G7.1	=	1.00
C16C10.8 (predicted) ZK652.4	=	1.00
C16C10.8 (predicted) F25G6.8	=	1.00
C16C10.8 (predicted) F28C6.7	=	0.97
C16C10.8 (predicted) Y48A6B.3	=	1.00
C16C10.8 (predicted) D1007.12	=	1.00
C16C10.8 (predicted) C18A3.3	=	1.00
C16C10.8 (predicted) Y74C10AR.1	=	1.00
C16C10.8 (predicted) Y71G12B.8	=	1.00
C16C10.8 (predicted) K04C2.2	=	1.00
C16C10.8 (predicted) T24B8.1	=	1.00
C16C10.8 (predicted) R11D1.8	=	1.00
C16C10.8 (predicted) K06H7.6	=	1.00
C16C10.8 (predicted) F52B5.6	=	1.00
C16C10.8 (predicted) C26F1.4	=	1.00
C16C10.8 (predicted) Y37E3.10	=	1.00
C16C10.8 (predicted) K12H4.3	=	1.00
C16C10.8 (predicted) JC8.2	=	1.00
C16C10.8 (predicted) Y94H6A.5	=	1.00
C16C10.8 (predicted) C49H3.3	=	1.00
C16C10.8 (predicted) D1007.6	=	0.98
C16C10.8 (predicted) T07A9.9	=	1.00
C16C10.8 (predicted) F37C12.9	=	1.00
C16C10.8 (predicted) E04A4.8	=	1.00
C16C10.8 (predicted) T10F2.4	=	1.00
C16C10.8 (predicted) T01C3.7	=	1.00
C16C10.8 (predicted) W09C5.6	=	1.00
C16C10.8 (predicted) F55A12.8	=	1.00
C16C10.8 (predicted) C44E4.4	=	1.00
C16C10.8 (predicted) K01G5.5	=	1.00
C16E9.2 (predicted) F52D10.3	=	3.82
C16E9.2 (predicted) M117.2	=	3.92
C16H3.1 (predicted) Y73B6BL.19	=	1.97
C16H3.1 (predicted) C16H3.1	=	1.88
C17D12.2 (predicted) Y119D3B.17	=	0.83
C17D12.2 (predicted) T07D1.4	=	0.96
C17D12.2 (predicted) R74.5	=	0.96
C17E4.5 (predicted) W08E12.7	=	1.00
C17E4.6 (predicted) F29G9.2	=	0.60
C17E4.6 (predicted) CD4.7	=	1.00
C17E4.6 (predicted) Y37D8A.9	=	1.82
C17E4.6 (predicted) M04B2.3	=	1.00
C17E4.6 (predicted) C27H6.2	=	1.00
C17E4.6 (predicted) Y105E8A.17	=	1.00
C17E4.6 (predicted) ZK616.4	=	1.00
C17E4.6 (predicted) Y111B2A.11	=	1.96
C17E4.6 (predicted) T22D1.10	=	1.00
C17E4.6 (predicted) D1007.16	=	0.97
C17E4.9 (predicted) F11E6.7	=	1.00
C17E4.9 (predicted) F19H6.3	=	1.00
C17E4.9 (predicted) T19D2.2	=	0.92
C17G10.9 (known) T16G1.11	=	2.0
C17G10.9 (predicted) ZK370.2	=	0.88
C17G10.9 (predicted) Y48B6A.3	=	1.00
C17G10.9 (predicted) Y39A1A.3	=	1.00
C17G10.9 (predicted) R13F6.9	=	0.96
C17G10.9 (predicted) C36E8.1	=	1.00
C17H12.1 (known) T24H10.6	=	2.0
C17H12.1 (predicted) F20D12.4	=	1.00
C17H12.1 (predicted) F55A4.5	=	0.83
C17H12.1 (predicted) F13G3.4	=	1.92
C17H12.1 (predicted) T26A5.9	=	1.00
C17H12.14 (predicted) Y71G12B.12	=	1.00
C17H12.14 (predicted) F46F11.5	=	1.00
C17H12.14 (predicted) Y47D3A.4	=	1.00
C18A3.3 (predicted) K08D12.3	=	1.00
C18A3.4 (predicted) K04F10.1	=	1.00
C18A3.5 (predicted) F29C12.3	=	1.00
C18A3.6 (predicted) K07C11.5	=	0.96
C18A3.6 (predicted) R13F6.9	=	0.95
C18A3.6 (predicted) R12B2.1	=	0.97
C18A3.6 (predicted) ZK370.2	=	0.97
C18B12.4 (predicted) ZK550.5	=	0.95
C18B12.4 (predicted) ZK550.6	=	0.95
C18B12.4 (predicted) F10E9.11	=	0.95
C18C4.10 (predicted) M117.2	=	11.9
C18C4.10 (predicted) F52D10.3	=	11.6
C18D11.4 (predicted) R09A8.3	=	1.00
C18D11.4 (predicted) M117.2	=	2.92
C18D11.4 (predicted) F52D10.3	=	2.82
C18E3.2 (predicted) R07B7.15	=	0.86
C18E3.2 (predicted) C26C6.1	=	1.00
C18E3.2 (predicted) F29G9.2	=	0.60
C18E3.2 (predicted) R07B7.14	=	0.95
C18E3.2 (predicted) R07B7.13	=	0.78
C18E3.2 (predicted) ZK616.4	=	1.94
C18E3.2 (predicted) Y39G8C.1	=	0.94
C18E3.2 (predicted) F31D4.2	=	0.44
C18E3.2 (predicted) Y113G7B.23	=	1.93
C18E3.5 (predicted) Y47D3A.27	=	1.00
C18E3.5 (predicted) Y54H5A.1	=	1.00
C18E3.5 (predicted) C50C3.6	=	1.00
C18E3.5 (predicted) T08A11.2	=	1.00
C18E3.5 (predicted) F02E9.7	=	1.00
C18E3.5 (predicted) H20J04.5	=	1.00
C18E3.5 (predicted) K04G11.4	=	1.00
C18E3.5 (predicted) M18.5	=	1.00
C18E3.5 (predicted) ZC302.2	=	1.00
C18E3.5 (predicted) K08D10.3	=	0.96
C18E3.5 (predicted) Y46G5A.4	=	1.00
C18E3.5 (predicted) F45E12.3	=	1.00
C18E3.5 (predicted) Y59A8B.6	=	1.00
C18E3.5 (predicted) K08D10.4	=	0.91
C18E3.5 (predicted) ZK328.2	=	1.00
C18E3.5 (predicted) F01F1.7	=	1.00
C18E3.6 (predicted) Y62E10A.13	=	1.00
C18E3.6 (predicted) C18E3.6	=	2.79
C18E3.6 (predicted) F41G4.2	=	2.90
C18E9.11 (predicted) T21E12.4	=	0.97
C18E9.4 (predicted) Y69A2AR.18	=	1.00
C18E9.6 (predicted) ZK652.2	=	1.00
C18E9.6 (predicted) W10D9.5	=	1.00
C18F10.7 (predicted) F15C11.2	=	0.82
C18F10.7 (predicted) R13F6.9	=	0.92
C18F10.7 (predicted) ZK370.2	=	0.92
C18F10.7 (predicted) Y37E3.7	=	1.00
C23G10.2 (predicted) C23G10.2	=	1.00
C23G10.2 (predicted) R74.7	=	1.00
C23G10.3 (predicted) F53H8.2	=	0.98
C23G10.3 (predicted) Y48G10A.3	=	0.97
C23G10.4 (predicted) F49C12.8	=	1.00
C23G10.4 (predicted) F55F3.1	=	0.96
C23G10.4 (predicted) R13F6.9	=	0.98
C23G10.4 (predicted) Y39G10AR.9	=	1.00
C23G10.4 (predicted) W02C12.3	=	1.00
C23G10.4 (predicted) F23F12.6	=	1.00
C23G10.4 (predicted) ZK370.2	=	1.00
C23G10.4 (predicted) C47E8.5	=	0.99
C23G10.4 (predicted) Y47D3A.15	=	0.93
C23H3.4 (predicted) F44E7.9	=	1.00
C23H3.4 (predicted) F16H9.1	=	1.00
C24A1.2 (predicted) C32F10.2	=	0.77
C24A1.3 (predicted) ZK721.2	=	1.00
C24A1.3 (predicted) T20B3.2	=	1.00
C24A1.3 (predicted) T04C12.5	=	1.99
C24A1.3 (predicted) F42E11.4	=	0.95
C24A1.3 (predicted) T04C12.4	=	2.00
C24A1.3 (predicted) C56C10.10	=	1.00
C24A1.3 (predicted) Y40B10A.1	=	0.86
C24A1.3 (predicted) T22G5.2	=	1.00
C24A1.3 (predicted) W02D3.5	=	1.00
C24A1.3 (predicted) W02D3.7	=	0.92
C24A1.3 (predicted) W03F8.1	=	1.00
C24A1.3 (predicted) T04C12.6	=	2.00
C24A1.3 (predicted) T22G5.6	=	1.00
C24A1.3 (predicted) M03F4.2	=	1.99
C24B5.4 (predicted) F10B5.5	=	1.00
C24F3.1 (predicted) Y54G2A.18	=	1.00
C24F3.4 (predicted) ZK353.7	=	1.00
C24F3.4 (predicted) Y48G8AL.6	=	1.00
C24G6.3 (predicted) C35D10.2	=	1.00
C24G6.3 (predicted) T24H7.1	=	1.00
C24G6.3 (predicted) T19D2.2	=	0.96
C24G6.3 (predicted) Y18D10A.9	=	1.00
C24G6.3 (predicted) Y17G7B.17	=	1.00
C24G6.3 (predicted) F44D12.4	=	1.00
C24G6.8 (predicted) C24G6.8	=	1.00
C24H11.7 (predicted) F52D10.3	=	1.88
C24H11.7 (predicted) M117.2	=	1.96
C24H11.7 (predicted) Y116A8C.12	=	1.00
C24H11.7 (predicted) T19D2.2	=	0.96
C24H11.9 (known) T09A5.6	=	2.0
C24H12.4 (predicted) R10E11.3	=	0.51
C25A1.11 (predicted) C25A1.11	=	4.00
C25A1.11 (predicted) C41G7.5	=	1.00
C25A1.11 (predicted) R13F6.9	=	0.96
C25A1.11 (predicted) F52E1.13	=	1.00
C25A1.11 (predicted) ZK370.2	=	1.00
C25A1.11 (predicted) Y54G2A.1	=	1.37
C25A1.13 (predicted) F53H8.2	=	0.98
C25A1.5 (predicted) F15C11.2	=	0.95
C25A1.6 (predicted) F53H8.2	=	1.98
C25A1.7 (predicted) C47E8.5	=	0.99
C25B8.1 (predicted) T12E12.1	=	0.94
C25B8.3 (predicted) F16H9.1	=	0.69
C25D7.6 (predicted) Y18D10A.9	=	1.00
C25D7.6 (predicted) Y17G7B.5	=	1.00
C25D7.6 (predicted) R10E4.4	=	1.00
C25D7.6 (predicted) F53H8.2	=	0.98
C25D7.6 (predicted) K10C3.2	=	1.00
C25D7.6 (predicted) C34G6.5	=	1.00
C25D7.6 (predicted) F48E8.5	=	1.98
C25D7.6 (predicted) F32D1.10	=	1.00
C25D7.6 (predicted) F21D5.5	=	1.00
C25D7.6 (predicted) T19D2.2	=	0.96
C25D7.6 (predicted) C43E11.10	=	1.00
C25D7.6 (predicted) ZK632.1	=	1.00
C25D7.6 (predicted) Y71F9B.7	=	1.00
C25D7.6 (predicted) Y47D3A.28	=	1.00
C25D7.6 (predicted) Y116A8C.12	=	1.00
C25D7.6 (predicted) F59E10.1	=	1.00
C25D7.6 (predicted) F55G1.8	=	1.00
C25D7.6 (predicted) D1081.8	=	1.00
C25D7.6 (predicted) ZC168.3	=	1.00
C25D7.6 (predicted) ZK507.6	=	1.00
C25D7.7 (predicted) Y73B6A.5	=	0.94
C25D7.7 (predicted) R02D3.5	=	1.00
C25D7.7 (predicted) R13F6.9	=	0.98
C25D7.7 (predicted) F18A12.8	=	0.91
C25D7.7 (predicted) ZK370.2	=	1.00
C25D7.7 (predicted) T05A8.4	=	0.97
C25D7.7 (predicted) ZK20.6	=	0.97
C25D7.8 (predicted) ZK370.2	=	1.00
C25D7.8 (predicted) R13F6.9	=	0.96
C25F6.7 (predicted) R10A10.2	=	0.89
C26C6.1 (predicted) ZK1128.5	=	1.00
C26C6.1 (predicted) Y71H2AM.17	=	1.00
C26C6.1 (predicted) Y113G7B.23	=	1.00
C26C6.1 (predicted) ZK616.4	=	1.00
C26C6.2 (predicted) C28H8.12	=	1.00
C26C6.5 (predicted) R13F6.9	=	0.90
C26C6.5 (predicted) Y47G6A.6	=	1.94
C26C6.5 (predicted) ZK370.2	=	0.82
C26D10.2 (predicted) Y53G8AR.6	=	1.00
C26D10.2 (predicted) F23B2.6	=	1.00
C26D10.2 (predicted) M18.7	=	1.00
C26D10.3 (predicted) C47B2.2	=	1.00
C26E6.4 (predicted) F36F2.6	=	1.00
C26E6.4 (predicted) F26F4.11	=	1.00
C26E6.4 (predicted) F43E2.2	=	1.00
C26E6.4 (predicted) Y18D10A.5	=	1.00
C26E6.4 (predicted) T09A5.6	=	1.00
C26E6.4 (predicted) C36B1.3	=	1.00
C26E6.4 (predicted) Y37E3.3	=	1.00
C26E6.8 (known) F11H8.1	=	2.0
C26E6.8 (predicted) F45H11.2	=	1.00
C26E6.8 (predicted) F46F3.4	=	1.00
C26E6.8 (predicted) F15C11.2	=	0.95
C26E6.8 (predicted) K04A8.6	=	1.00
C26F1.4 (predicted) Y67H2A.6	=	1.00
C26F1.4 (predicted) T23G7.3	=	1.00
C27A2.2 (predicted) F53H8.2	=	1.98
C27A2.2 (predicted) T25C8.2	=	1.00
C27A2.2 (predicted) Y94H6A.9	=	1.00
C27A2.2 (predicted) Y48G1A.5	=	1.00
C27B7.4 (predicted) K04F10.1	=	1.00
C27B7.8 (predicted) F53A10.2	=	1.00
C27B7.8 (predicted) F48E8.5	=	1.00
C27B7.8 (predicted) Y73B6A.5	=	0.94
C27B7.8 (predicted) F28B4.2	=	1.00
C27B7.8 (predicted) T24F1.3	=	0.89
C27B7.8 (predicted) T20G5.5	=	2.50
C27B7.8 (predicted) Y34B4A.4	=	1.00
C27C12.7 (predicted) C27C12.7	=	2.63
C27C12.7 (predicted) T23F1.7	=	2.57
C27D6.4 (predicted) C48E7.11	=	1.00
C27D6.4 (predicted) W02H5.7	=	0.68
C27D6.4 (predicted) F57B10.1	=	2.56
C27D6.4 (predicted) Y41C4A.4	=	0.90
C27D6.4 (predicted) T19D2.2	=	0.92
C27D6.4 (predicted) T19E7.2	=	0.62
C27D6.4 (predicted) C27D6.4	=	1.00
C27F2.10 (predicted) F19H6.1	=	0.96
C27F2.4 (predicted) F55F3.1	=	0.96
C27F2.4 (predicted) Y47D3A.15	=	0.93
C27F2.5 (predicted) C34F11.9	=	0.97
C27F2.5 (predicted) F17C11.8	=	1.00
C27F2.5 (predicted) Y65B4A.3	=	1.00
C27F2.5 (predicted) C27F2.5	=	1.00
C27F2.5 (predicted) W02A11.2	=	1.00
C27H5.1 (predicted) F19H8.3	=	1.00
C27H5.1 (predicted) R07G3.1	=	1.00
C27H5.1 (predicted) F22B5.1	=	1.00
C27H5.1 (predicted) ZK20.3	=	0.94
C27H6.2 (known) T22D1.10	=	2.0
C27H6.2 (predicted) M05B5.5	=	0.96
C27H6.2 (predicted) F09G8.2	=	1.00
C27H6.2 (predicted) C47B2.5	=	1.00
C27H6.2 (predicted) K01G5.5	=	1.00
C27H6.2 (predicted) K05C4.6	=	1.00
C27H6.2 (predicted) Y111B2A.11	=	0.96
C27H6.2 (predicted) R07B7.13	=	0.82
C27H6.2 (predicted) R06A10.2	=	1.00
C27H6.2 (predicted) C44H4.5	=	1.00
C27H6.2 (predicted) Y116A8C.12	=	1.00
C27H6.2 (predicted) R74.6	=	1.00
C27H6.2 (predicted) ZK616.4	=	1.00
C27H6.2 (predicted) Y105E8A.17	=	1.00
C27H6.2 (predicted) D1007.16	=	0.97
C27H6.2 (predicted) K04H4.6	=	1.00
C27H6.2 (predicted) F29B9.6	=	1.00
C27H6.2 (predicted) H28O16.2	=	1.00
C27H6.2 (predicted) CD4.7	=	1.00
C27H6.2 (predicted) R07B7.15	=	0.86
C27H6.2 (predicted) T05A8.4	=	0.97
C27H6.2 (predicted) F18A12.8	=	0.91
C27H6.2 (predicted) M04B2.3	=	1.00
C27H6.2 (predicted) R74.7	=	1.00
C27H6.2 (predicted) R07B7.14	=	0.95
C27H6.2 (predicted) F49E12.6	=	1.00
C27H6.2 (predicted) Y71D11A.2	=	1.00
C27H6.2 (predicted) ZK20.6	=	0.97
C27H6.4 (predicted) M117.2	=	1.96
C27H6.4 (predicted) F52D10.3	=	1.88
C27H6.8 (predicted) C47E8.5	=	0.99
C28C12.7 (predicted) F45H11.6	=	0.90
C28C12.7 (predicted) C28C12.7	=	1.00
C28C12.7 (predicted) R13F6.9	=	1.92
C28C12.7 (predicted) F53G12.11	=	1.00
C28C12.7 (predicted) ZK370.2	=	1.88
C28C12.7 (predicted) Y67H2A.6	=	1.00
C28D4.3 (known) C28D4.3	=	2.0
C28D4.3 (predicted) K03H1.1	=	1.00
C28D4.3 (predicted) ZK632.12	=	1.00
C28D4.3 (predicted) F26D10.10	=	1.00
C28D4.3 (predicted) Y105C5B.28	=	1.00
C28D4.3 (predicted) C45B2.5	=	1.00
C28H8.4 (predicted) Y57E12AL.1	=	1.98
C28H8.4 (predicted) R11H6.2	=	1.94
C28H8.4 (predicted) F19H6.1	=	0.96
C28H8.6 (predicted) F15C11.2	=	0.95
C28H8.6 (predicted) ZK507.6	=	1.00
C28H8.6 (predicted) R12B2.1	=	1.00
C28H8.6 (predicted) R07B7.14	=	0.95
C28H8.6 (predicted) R13F6.9	=	0.96
C28H8.6 (predicted) C30F8.4	=	0.93
C28H8.6 (predicted) R07B7.13	=	0.82
C28H8.6 (predicted) R07B7.15	=	0.86
C28H8.6 (predicted) ZK370.2	=	0.88
C29A12.3 (predicted) K01G5.7	=	1.00
C29A12.3 (predicted) ZK154.3	=	0.99
C29A12.3 (predicted) C54C6.2	=	0.99
C29A12.3 (predicted) C36E8.5	=	0.99
C29A12.3 (predicted) W03D2.4	=	1.00
C29E4.4 (predicted) F07A11.3	=	1.00
C29E4.4 (predicted) F56A3.3	=	1.00
C29E4.7 (predicted) F17C11.9	=	1.00
C29E4.8 (predicted) F25H2.5	=	1.00
C29F3.1 (predicted) Y47D3A.15	=	0.93
C29F3.1 (predicted) F55F3.1	=	0.96
C29F7.3 (predicted) F55F3.1	=	0.96
C29F7.3 (predicted) Y71G12B.12	=	1.00
C29F7.3 (predicted) Y47D3A.15	=	0.93
C29F7.3 (predicted) C47B2.5	=	1.00
C29H12.2 (predicted) F02E9.7	=	1.00
C29H12.2 (predicted) Y54E10BR.5	=	0.99
C29H12.2 (predicted) Y45F10A.4	=	1.00
C29H12.2 (predicted) K04F1.15	=	0.98
C29H12.2 (predicted) F39H11.2	=	1.00
C29H12.2 (predicted) F54D8.3	=	1.00
C30A5.3 (predicted) F19H6.3	=	1.00
C30A5.3 (predicted) Y59A8B.14	=	1.00
C30A5.3 (predicted) T09A5.6	=	1.00
C30A5.3 (predicted) C37F5.1	=	1.00
C30A5.3 (predicted) K04C1.4	=	0.91
C30A5.3 (predicted) F10E9.11	=	1.00
C30A5.3 (predicted) T08A9.1	=	1.00
C30A5.3 (predicted) T12D8.6	=	1.00
C30A5.3 (predicted) Y73B3A.5	=	0.91
C30A5.3 (predicted) R02E12.2	=	1.00
C30A5.3 (predicted) F29G9.2	=	0.60
C30A5.3 (predicted) F32H2.2	=	1.00
C30A5.3 (predicted) DY3.1	=	1.00
C30A5.3 (predicted) F22E12.4	=	0.84
C30A5.3 (predicted) Y53C12A.4	=	1.00
C30A5.3 (predicted) Y17G7B.5	=	1.00
C30A5.3 (predicted) F11E6.7	=	1.00
C30C11.2 (known) F49C12.8	=	2.0
C30C11.2 (predicted) Y39G10AR.9	=	1.00
C30C11.2 (predicted) R74.7	=	1.00
C30C11.2 (predicted) F44E7.9	=	1.00
C30C11.2 (predicted) Y71F9AL.16	=	0.96
C30C11.2 (predicted) T19D2.2	=	0.96
C30C11.4 (predicted) F35F11.1	=	1.00
C30C11.4 (predicted) Y47D3A.15	=	0.93
C30C11.4 (predicted) Y116A8C.12	=	1.00
C30C11.4 (predicted) C47B2.5	=	1.00
C30C11.4 (predicted) F54D12.6	=	0.83
C30C11.4 (predicted) F55F3.1	=	0.96
C30C11.4 (predicted) C44H4.5	=	2.00
C30C11.4 (predicted) C47E8.5	=	0.96
C30C11.4 (predicted) K07C11.5	=	0.96
C30D11.1 (predicted) F22D6.4	=	1.00
C30D11.1 (predicted) F35F11.1	=	1.00
C30F12.7 (predicted) C37E2.1	=	1.00
C30F12.7 (predicted) F43G9.1	=	1.00
C30F8.2 (predicted) K04F10.1	=	1.00
C30F8.4 (predicted) ZC477.9	=	1.00
C30F8.4 (predicted) F54A5.3	=	1.00
C30F8.4 (predicted) C30F8.4	=	1.00
C30F8.4 (predicted) ZK507.6	=	1.00
C30F8.4 (predicted) F22E12.2	=	1.93
C30G12.2 (predicted) R74.7	=	1.00
C30G12.2 (predicted) Y47D3A.25	=	0.95
C30G12.2 (predicted) T12E12.1	=	0.95
C30G12.2 (predicted) F25H2.5	=	1.00
C30G12.2 (predicted) F55F3.1	=	0.96
C30G12.2 (predicted) Y47D3A.15	=	0.93
C30G12.2 (predicted) R05G6.7	=	0.98
C30G12.2 (predicted) C47B2.5	=	1.00
C31H5.6 (predicted) F46B6.7	=	0.96
C32A3.3 (predicted) K01G5.7	=	0.56
C32A3.3 (predicted) ZK154.3	=	0.55
C32A3.3 (predicted) C36E8.5	=	0.55
C32A3.3 (predicted) C54C6.2	=	0.55
C32A3.3 (predicted) C32A3.3	=	0.25
C32D5.5 (predicted) M117.2	=	1.92
C32D5.5 (predicted) F52D10.3	=	1.85
C32D5.5 (predicted) C32F10.2	=	5.45
C32D5.5 (predicted) K01G5.2	=	1.00
C32D5.5 (predicted) K08H2.6	=	0.93
C32D5.9 (known) Y87G2A.3	=	1.94
C32D5.9 (predicted) C54C6.2	=	0.99
C32D5.9 (predicted) R07E5.13	=	1.00
C32D5.9 (predicted) K01G5.7	=	1.00
C32D5.9 (predicted) M7.5	=	1.00
C32D5.9 (predicted) Y55F3AM.4	=	1.00
C32D5.9 (predicted) Y32B12A.1	=	0.94
C32D5.9 (predicted) Y105C5B.21	=	1.00
C32D5.9 (predicted) C36E8.5	=	0.99
C32D5.9 (predicted) Y87G2A.10	=	1.00
C32D5.9 (predicted) ZK154.3	=	0.99
C32E12.2 (predicted) F13H8.2	=	1.00
C32E8.10 (predicted) T20G5.1	=	1.00
C32E8.11 (predicted) C35B1.1	=	0.98
C32E8.11 (predicted) C54F6.14	=	1.00
C32E8.11 (predicted) F38H4.7	=	1.00
C32E8.11 (predicted) R07G3.1	=	1.00
C32E8.11 (predicted) T15H9.7	=	1.00
C32E8.11 (predicted) D1037.3	=	1.00
C32E8.11 (predicted) T15H9.1	=	1.00
C32E8.11 (predicted) F19H8.3	=	1.00
C32E8.2 (predicted) F29C12.3	=	1.00
C32E8.5 (predicted) F48A11.5	=	1.00
C32E8.5 (predicted) T08A11.2	=	1.00
C32E8.5 (predicted) T23D8.4	=	1.00
C32E8.5 (predicted) C44F1.2	=	1.00
C32E8.5 (predicted) C34F11.9	=	0.97
C32E8.5 (predicted) F29B9.6	=	1.00
C32E8.5 (predicted) F46G10.6	=	1.00
C32E8.7 (predicted) D2045.7	=	1.00
C32F10.2 (known) K07A1.12	=	3.51
C32F10.2 (known) C53A5.3	=	4.54
C32F10.2 (predicted) K07A1.11	=	2.52
C32F10.2 (predicted) T28A11.11	=	0.79
C32F10.2 (predicted) T24H10.7	=	0.68
C32F10.2 (predicted) F45E12.2	=	2.77
C32F10.2 (predicted) T20B12.2	=	0.77
C32F10.2 (predicted) F32D1.10	=	2.77
C32F10.2 (predicted) Y48C3A.17	=	3.77
C32F10.2 (predicted) F37F2.3	=	0.78
C32F10.2 (predicted) R06C1.1	=	3.52
C32F10.2 (predicted) JC8.6	=	1.77
C32F10.2 (predicted) ZK593.4	=	1.50
C32F10.2 (predicted) Y45F10D.4	=	1.00
C32F10.2 (predicted) R107.7	=	0.87
C32F10.2 (predicted) M05D6.7	=	1.00
C32F10.2 (predicted) W08E12.7	=	0.77
C32F10.2 (predicted) C37A2.4	=	0.90
C32F10.2 (predicted) Y110A7A.10	=	1.49
C32F10.2 (predicted) ZK507.6	=	1.00
C32F10.2 (predicted) F43C1.2	=	0.77
C32F10.2 (predicted) F56A4.3	=	1.00
C32F10.2 (predicted) Y37D8A.9	=	0.61
C32F10.2 (predicted) K04D7.1	=	0.77
C32F10.2 (predicted) M117.2	=	1.00
C32F10.2 (predicted) W04A8.7	=	0.77
C32F10.2 (predicted) F56A4.4	=	1.00
C32F10.2 (predicted) Y45G12C.3	=	1.00
C32F10.2 (predicted) F19H6.1	=	0.96
C32F10.2 (predicted) Y45G12C.2	=	0.82
C32F10.2 (predicted) F55C5.11	=	0.77
C32F10.2 (predicted) F20D1.4	=	0.77
C32F10.2 (predicted) Y73E7A.2	=	0.77
C32F10.2 (predicted) R10E4.5	=	1.00
C32F10.2 (predicted) Y47G6A.6	=	0.77
C32F10.2 (predicted) ZK637.7	=	2.77
C32F10.2 (predicted) Y108G3AL.7	=	0.77
C32F10.2 (predicted) Y48E1B.13	=	4.70
C32F10.2 (predicted) C48D1.2	=	4.44
C32F10.2 (predicted) R07B7.14	=	0.72
C32F10.2 (predicted) F42G4.3	=	0.95
C32F10.2 (predicted) F55D10.1	=	0.26
C32F10.2 (predicted) K07C11.1	=	0.74
C32F10.2 (predicted) K06B9.5	=	0.74
C32F10.2 (predicted) M01D7.6	=	0.77
C32F10.2 (predicted) C32F10.2	=	0.56
C32F10.2 (predicted) C41G7.5	=	0.77
C32F10.2 (predicted) Y38F1A.5	=	0.77
C32F10.2 (predicted) K06A1.6	=	2.77
C32F10.2 (predicted) F08F3.9	=	0.77
C32F10.2 (predicted) R07B7.13	=	0.61
C32F10.2 (predicted) Y73B6A.5	=	1.65
C32F10.2 (predicted) C48E7.11	=	0.57
C32F10.2 (predicted) R13D7.7	=	0.88
C32F10.2 (predicted) R07B7.15	=	0.64
C32F10.2 (predicted) Y102A5C.18	=	3.12
C32F10.2 (predicted) Y71F9AL.16	=	0.96
C32F10.2 (predicted) Y47D3A.27	=	1.00
C32F10.2 (predicted) F52D10.3	=	1.00
C32F10.2 (predicted) T23G7.1	=	5.42
C32F10.2 (predicted) F45E4.2	=	0.72
C32F10.2 (predicted) F01F1.9	=	1.00
C32F10.5 (predicted) T25C8.2	=	1.00
C33A11.4 (predicted) F40F9.6	=	1.00
C33A11.4 (predicted) F52D1.1	=	1.00
C33A11.4 (predicted) F27D4.1	=	1.00
C33A11.4 (predicted) ZK1307.8	=	1.00
C33A11.4 (predicted) F53A2.4	=	1.00
C33A11.4 (predicted) F49C12.8	=	1.00
C33A11.4 (predicted) F15C11.2	=	0.88
C33A11.4 (predicted) T10F2.1	=	1.00
C33A11.4 (predicted) C55F2.1	=	1.00
C33A11.4 (predicted) F54H12.6	=	0.83
C33A11.4 (predicted) F53A3.3	=	0.92
C33A11.4 (predicted) Y38F2AR.7	=	1.00
C33A11.4 (predicted) C33A11.4	=	2.00
C33A11.4 (predicted) C47D12.6	=	1.00
C33A11.4 (predicted) Y38A10A.5	=	1.00
C33A12.7 (predicted) F11E6.7	=	1.00
C33A12.7 (predicted) F52E1.10	=	1.00
C33A12.7 (predicted) T14F9.1	=	1.00
C33A12.7 (predicted) F19H6.3	=	1.00
C33H5.7 (predicted) F45E12.3	=	1.00
C34B2.5 (predicted) M01D7.7	=	1.00
C34B2.5 (predicted) R06A10.2	=	1.00
C34B2.6 (predicted) ZK20.6	=	0.97
C34B2.6 (predicted) F18A12.8	=	0.91
C34B2.6 (predicted) T05A8.4	=	0.97
C34B2.7 (predicted) F53H8.2	=	0.98
C34B2.7 (predicted) T07C4.7	=	1.00
C34B2.8 (predicted) Y39G8C.1	=	1.00
C34C12.3 (predicted) Y75B8A.30	=	1.00
C34C12.3 (predicted) Y49E10.3	=	1.00
C34C12.4 (predicted) F32A5.7	=	1.00
C34C12.8 (predicted) C47B2.5	=	1.00
C34C12.8 (predicted) F55F3.1	=	0.96
C34C12.8 (predicted) Y47D3A.15	=	0.93
C34C6.6 (predicted) F23F1.5	=	1.00
C34C6.6 (predicted) C34C6.6	=	1.00
C34C6.6 (predicted) F08B12.2	=	1.00
C34C6.6 (predicted) R07H5.1	=	1.00
C34D10.2 (predicted) R13F6.9	=	1.68
C34D10.2 (predicted) K04F10.1	=	1.00
C34D10.2 (predicted) ZK370.2	=	1.63
C34D4.14 (predicted) F52D10.3	=	0.97
C34D4.14 (predicted) M117.2	=	1.00
C34D4.4 (predicted) ZC477.9	=	0.89
C34E10.11 (predicted) F38H4.9	=	1.00
C34E10.2 (predicted) K07G5.2	=	1.00
C34E10.2 (predicted) F53G12.11	=	1.00
C34E10.5 (predicted) M01B2.12	=	1.00
C34E10.5 (predicted) T10H4.4	=	0.84
C34E10.5 (predicted) C34E10.5	=	1.00
C34E10.5 (predicted) F53H8.2	=	1.98
C34E10.5 (predicted) F36F2.6	=	1.00
C34E10.5 (predicted) M01B2.10	=	0.87
C34E10.5 (predicted) W08E3.3	=	1.00
C34E10.6 (predicted) F53H8.2	=	1.00
C34E10.6 (predicted) Y66D12A.9	=	1.00
C34E10.6 (predicted) ZC477.9	=	1.00
C34F11.9 (predicted) F57B9.7	=	1.00
C34F11.9 (predicted) T10B11.1	=	0.97
C34F11.9 (predicted) F55A12.7	=	0.97
C34F11.9 (predicted) K11D2.3	=	0.97
C34F11.9 (predicted) R160.1	=	0.97
C34F11.9 (predicted) F25D1.1	=	2.79
C34F11.9 (predicted) F53H8.2	=	0.77
C34F11.9 (predicted) T07D1.4	=	0.97
C34F11.9 (predicted) F43D2.1	=	1.00
C34F11.9 (predicted) T27A3.2	=	1.84
C34F11.9 (predicted) R74.5	=	0.97
C34F11.9 (predicted) F46F2.2	=	1.95
C34F11.9 (predicted) Y92C3B.2	=	0.97
C34F11.9 (predicted) R03D7.4	=	0.81
C34F11.9 (predicted) H28O16.2	=	0.97
C34F11.9 (predicted) F13G3.4	=	1.94
C34F11.9 (predicted) F46A9.6	=	0.97
C34F11.9 (predicted) C34F11.9	=	3.84
C34F11.9 (predicted) K05C4.6	=	1.00
C34F11.9 (predicted) R12E2.1	=	0.77
C34F11.9 (predicted) M03C11.7	=	1.97
C34G6.2 (predicted) ZC477.9	=	0.84
C34G6.4 (predicted) T24H7.1	=	1.00
C34G6.5 (predicted) ZC168.3	=	1.00
C34G6.5 (predicted) Y47D3A.28	=	1.00
C34G6.7 (predicted) Y39G8C.1	=	0.87
C34G6.7 (predicted) F15C11.2	=	0.82
C35A5.8 (predicted) T19D2.2	=	0.96
C35A5.8 (predicted) F44E7.9	=	1.00
C35A5.8 (predicted) K01G5.4	=	1.00
C35A5.8 (predicted) ZK1320.1	=	1.00
C35A5.8 (predicted) D2024.7	=	1.00
C35A5.9 (predicted) M01B2.10	=	0.87
C35A5.9 (predicted) M01B2.12	=	1.00
C35A5.9 (predicted) T10H4.4	=	0.84
C35B1.1 (predicted) F32H2.2	=	0.98
C35B1.1 (predicted) M142.1	=	0.90
C35C5.3 (predicted) F21A3.6	=	0.62
C35C5.5 (predicted) F21F3.5	=	1.76
C35C5.5 (predicted) Y67H2A.6	=	0.79
C35C5.5 (predicted) ZC504.2	=	1.79
C35C5.5 (predicted) C35C5.5	=	1.76
C35C5.5 (predicted) F09E8.7	=	1.85
C35C5.5 (predicted) R01E6.4	=	1.82
C35C5.5 (predicted) T08G11.5	=	1.85
C35C5.5 (predicted) Y110A7A.3	=	1.81
C35C5.5 (predicted) K11G12.2	=	1.85
C35C5.5 (predicted) K11G12.7	=	1.88
C35D10.2 (predicted) M142.1	=	0.85
C35D10.2 (predicted) Y37E3.15	=	1.00
C35D10.2 (predicted) F28H1.2	=	0.91
C35D10.2 (predicted) F32D1.10	=	1.00
C35D10.2 (predicted) F16H9.1	=	0.94
C35D10.2 (predicted) F58B3.5	=	1.00
C35D10.2 (predicted) F38E11.5	=	1.00
C35D10.2 (predicted) F49D11.8	=	0.88
C35D10.2 (predicted) Y66H1A.6	=	1.00
C35D10.2 (predicted) F43G9.9	=	0.90
C35D10.2 (predicted) Y56A3A.21	=	1.00
C35D10.2 (predicted) F47G6.4	=	1.00
C36A4.4 (predicted) C36A4.4	=	1.00
C36A4.4 (predicted) K06B9.2	=	1.00
C36A4.9 (predicted) Y48G8AL.6	=	1.00
C36B1.12 (predicted) R05F9.10	=	0.95
C36B1.14 (predicted) F15C11.2	=	0.95
C36B1.3 (predicted) R03G5.1	=	1.00
C36B1.3 (predicted) Y113G7B.23	=	1.00
C36B1.3 (predicted) F19H6.3	=	1.00
C36B1.3 (predicted) F31E3.5	=	1.00
C36B1.3 (predicted) F43E2.2	=	1.00
C36B1.3 (predicted) F11E6.7	=	1.00
C36B1.3 (predicted) F26F4.11	=	1.00
C36B1.3 (predicted) T09A5.6	=	1.00
C36B1.3 (predicted) Y54E5B.4	=	1.00
C36B1.3 (predicted) W01G7.3	=	1.00
C36B1.3 (predicted) F36A4.7	=	1.00
C36B1.3 (predicted) Y54E10BR.6	=	1.00
C36B1.3 (predicted) H27M09.2	=	1.00
C36B1.3 (predicted) Y37E3.3	=	1.00
C36B1.3 (predicted) C36B1.3	=	1.00
C36B1.3 (predicted) F23B2.13	=	1.00
C36B1.4 (known) F25H2.9	=	2.0
C36B1.4 (known) D1054.2	=	2.0
C36B1.4 (predicted) F55F3.1	=	0.96
C36B1.4 (predicted) CD4.6	=	1.00
C36B1.4 (predicted) Y110A7A.14	=	1.00
C36B1.4 (predicted) Y47D3A.15	=	0.93
C36B1.4 (predicted) F25H2.5	=	1.00
C36B1.4 (predicted) K07C11.5	=	0.96
C36B1.4 (predicted) C36B1.4	=	1.00
C36B1.4 (predicted) Y71G12B.12	=	1.00
C36B1.4 (predicted) ZK945.2	=	1.00
C36B1.7 (predicted) C36B1.7	=	1.00
C36E8.1 (predicted) T25C8.2	=	1.00
C36E8.1 (predicted) Y48E1A.1	=	1.00
C36E8.1 (predicted) F14B4.3	=	1.00
C36E8.5 (predicted) C44H4.5	=	1.97
C36E8.5 (predicted) W02F12.5	=	0.98
C36E8.5 (predicted) ZC477.9	=	1.00
C36E8.5 (predicted) ZK20.6	=	0.89
C36E8.5 (predicted) F55A4.5	=	0.77
C36E8.5 (predicted) Y105E8A.26	=	0.99
C36E8.5 (predicted) D2023.4	=	0.65
C36E8.5 (predicted) Y37E3.7	=	0.98
C36E8.5 (predicted) T05A8.4	=	0.90
C36E8.5 (predicted) T25D3.2	=	0.99
C36E8.5 (predicted) F57B9.10	=	0.98
C36E8.5 (predicted) F33G12.3	=	0.98
C36E8.5 (predicted) F35B3.5	=	0.86
C36E8.5 (predicted) F53H8.2	=	4.80
C36E8.5 (predicted) F18A12.8	=	0.83
C36E8.5 (predicted) K11E4.4	=	0.87
C36E8.5 (predicted) M04F3.1	=	0.98
C36E8.5 (predicted) Y69A2AR.2	=	0.98
C36E8.5 (predicted) F17C11.9	=	0.99
C36E8.5 (predicted) Y43C5A.5	=	0.98
C36F7.1 (predicted) F43C1.2	=	0.95
C36H8.1 (predicted) F29G9.2	=	0.33
C37A2.4 (predicted) ZC302.1	=	1.00
C37A2.4 (predicted) T05G5.3	=	1.00
C37A2.4 (predicted) F55B12.3	=	1.00
C37A2.7 (predicted) W08E12.7	=	1.00
C37A2.7 (predicted) F53H8.2	=	0.98
C37A2.7 (predicted) JC8.6	=	1.00
C37A2.8 (predicted) Y65B4A.6	=	1.00
C37A2.8 (predicted) F33D11.10	=	1.00
C37C3.3 (predicted) T27F7.1	=	1.00
C37C3.3 (predicted) C37C3.3	=	4.42
C37C3.3 (predicted) C56C10.3	=	4.24
C37C3.3 (predicted) Y34D9A.10	=	2.80
C37C3.3 (predicted) Y53H1C.2	=	1.00
C37C3.3 (predicted) F29B9.6	=	1.00
C37C3.3 (predicted) R10E12.1	=	2.89
C37C3.3 (predicted) Y65B4A.3	=	0.98
C37E2.1 (known) F43G9.1	=	2.0
C37E2.1 (predicted) F35G12.2	=	1.00
C37E2.1 (predicted) Y113G7B.17	=	1.00
C37E2.1 (predicted) Y47D3A.25	=	1.00
C37F5.1 (predicted) C37F5.1	=	1.00
C37F5.1 (predicted) Y73B3A.5	=	0.91
C37F5.1 (predicted) F43C1.2	=	2.90
C37F5.1 (predicted) D1081.2	=	1.00
C37H5.8 (predicted) C44H4.5	=	1.00
C37H5.8 (predicted) R05G6.7	=	0.98
C37H5.8 (predicted) F53H8.2	=	1.00
C37H5.8 (predicted) Y73B6A.5	=	1.00
C38C10.5 (predicted) T09A5.6	=	1.00
C38C3.5 (predicted) F49D11.8	=	0.88
C38C3.5 (predicted) F28H1.2	=	0.91
C38C3.5 (predicted) M117.2	=	1.00
C38C3.5 (predicted) R13F6.9	=	0.91
C38C3.5 (predicted) F52D10.3	=	1.00
C38C3.5 (predicted) F53H8.2	=	1.98
C38C3.5 (predicted) F43G9.9	=	0.90
C38C3.5 (predicted) T23G7.3	=	0.95
C38C3.5 (predicted) ZK370.2	=	0.95
C38C3.5 (predicted) K04F10.1	=	1.00
C38C3.5 (predicted) T25C8.2	=	5.90
C38C6.2 (predicted) T19D2.2	=	0.70
C38C6.2 (predicted) F19H6.1	=	0.70
C38C6.2 (predicted) Y116A8C.12	=	0.74
C38C6.2 (predicted) T24H7.1	=	0.74
C38C6.2 (predicted) D2024.7	=	0.74
C38C6.2 (predicted) ZK1320.1	=	0.74
C39E9.10 (predicted) F42A8.2	=	1.00
C39E9.10 (predicted) E04A4.7	=	1.00
C39E9.10 (predicted) ZC116.2	=	1.00
C39E9.13 (known) C54G10.2	=	2.0
C39E9.13 (known) F31E3.3	=	2.0
C39E9.13 (predicted) W03D2.4	=	1.00
C39E9.13 (predicted) F58F6.4	=	1.00
C39E9.14 (predicted) F09B9.2	=	0.49
C39F7.2 (predicted) K10B2.1	=	1.00
C39F7.2 (predicted) F52E4.7	=	1.00
C39F7.2 (predicted) F38B2.4	=	0.42
C39F7.4 (predicted) Y59A8B.7	=	0.95
C39F7.4 (predicted) Y56A3A.18	=	1.00
C39F7.4 (predicted) Y41C4A.4	=	1.00
C39F7.4 (predicted) Y48E1C.3	=	0.98
[truncated: 5,975 more rows]
