# Supplementary material for: Building and analyzing protein interactome networks by cross-species comparisons
Source: BMC Syst Biol. 2010 Mar 30;4:36. doi: 10.1186/1752-0509-4-36 (PMC2859380; doi:10.1186/1752-0509-4-36)
Supplement: Additional file 9 — Zip Cele. A zipped folder containing files formatted for use in Cytoscape listed in Supplemental Table 3. These files are for Caenorhabditis elegans proteins. [file 1752-0509-4-36-S9.ZIP › cele/cele_InteroScores.eda]

cele_InteroScores.eda		
AC3.2 (predicted) R166.2	=	0.84
AC3.2 (predicted) B0414.6	=	1
AC3.2 (predicted) F55A12.8	=	1
AC3.2 (predicted) Y48A5A.1	=	1
AC3.2 (predicted) F16F9.1	=	0.84
AC3.2 (predicted) R05H10.2	=	1
AC3.2 (predicted) C05D9.5	=	1
AC3.2 (predicted) T24H10.1	=	1
AC3.2 (predicted) JC8.2	=	1
AC3.2 (predicted) ZK370.3	=	1
AC3.2 (predicted) F55F8.5	=	0.88
AC3.2 (predicted) Y54E10A.9	=	0.95
AC3.2 (predicted) Y71H2AM.19	=	0.96
AC3.2 (predicted) Y22D7AL.15	=	0.6
AC3.2 (predicted) F27D9.1	=	1
AC3.2 (predicted) T21G5.3	=	0.96
AC3.2 (predicted) K12H4.3	=	1
AC3.2 (predicted) Y45F3A.9	=	1
AC3.2 (predicted) R144.7	=	1
AC3.2 (predicted) Y55F3BL.1	=	1
AC3.2 (predicted) B0348.6	=	1
AC3.2 (predicted) Y94H6A.5	=	1
AC3.2 (predicted) F54C9.2	=	1
AC3.2 (predicted) R04A9.4	=	1
AC3.2 (predicted) Y25C1A.5	=	1
AC3.2 (predicted) ZK54.2	=	1
AC3.2 (predicted) M110.4	=	1
AC3.2 (predicted) F11F1.1	=	1
AC3.2 (predicted) F53A2.6	=	1
AC3.2 (predicted) F53A3.3	=	0.99
AC3.2 (predicted) C55B7.1	=	1
AC3.2 (predicted) F13G3.11	=	1
AC3.2 (predicted) K04C2.2	=	1
AC3.2 (predicted) F53G12.10	=	0.98
AC3.2 (predicted) C36B7.6	=	0.84
AC3.2 (predicted) Y57A10A.30	=	1
AC3.2 (predicted) Y39G8C.1	=	1
AC3.2 (predicted) Y71G12B.11	=	1
AC3.2 (predicted) F37C12.9	=	1
AC3.2 (predicted) F19H8.1	=	1
AC3.2 (predicted) F18C5.3	=	1
AC3.2 (predicted) C25A1.13	=	1
AC3.2 (predicted) T26A5.9	=	0.92
AC3.2 (predicted) C13B9.3	=	1
AC3.2 (predicted) C26E6.6	=	1
AC3.2 (predicted) C55A6.10	=	0.96
AC3.2 (predicted) Y92H12BR.8	=	1
AC3.2 (predicted) C16A3.3	=	1
AC3.2 (predicted) F21H11.2	=	1
AC3.2 (predicted) F11A10.7	=	1
AC3.2 (predicted) Y46E12BL.2	=	1
AC3.2 (predicted) Y71F9AL.17	=	1
AC3.2 (predicted) T08A11.1	=	1
AC3.2 (predicted) Y37E11AR.2	=	0.68
AC3.2 (predicted) Y54E10A.7	=	1
AC3.3 (known) C37C3.6	=	1
AC3.3 (known) C03A7.14	=	1
AC3.3 (known) Y39B6A.2	=	1
AC3.3 (known) Y39B6A.1	=	1
AC3.3 (known) H04J21.3	=	1
AC3.3 (known) AC3.4	=	1
AC3.3 (known) T01D1.6	=	1
AC3.3 (known) C03A7.4	=	1
AC3.3 (known) C05D2.1	=	1
AC3.3 (known) T23F1.6	=	1
AC3.3 (known) D1007.6	=	1
AC3.3 (known) ZK1067.7	=	1
AC3.7 (predicted) F18C5.3	=	1
AC3.7 (predicted) Y22D7AL.15	=	0.66
AC3.7 (predicted) C05D9.5	=	1
AC3.7 (predicted) Y71G12B.11	=	1
AC3.7 (predicted) F13G3.11	=	1
AC3.7 (predicted) F16F9.1	=	0.91
AC3.7 (predicted) Y39G8C.1	=	1
AC3.7 (predicted) K12H4.3	=	1
AC3.7 (predicted) Y55F3BL.1	=	1
AC3.7 (predicted) Y46E12BL.2	=	1
AC3.7 (predicted) Y54E10A.7	=	1
AC3.7 (predicted) F54C9.2	=	1
AC3.7 (predicted) Y94H6A.5	=	1
AC3.7 (predicted) ZK54.2	=	1
AC3.7 (predicted) C13B9.3	=	1
AC3.7 (predicted) F55A12.8	=	1
AC3.7 (predicted) F53G12.10	=	0.98
AC3.7 (predicted) F27D9.1	=	1
AC3.7 (predicted) Y25C1A.5	=	1
AC3.7 (predicted) R144.7	=	1
AC3.7 (predicted) C36B7.6	=	0.91
AC3.7 (predicted) K04C2.2	=	1
AC3.7 (predicted) B0348.6	=	1
AC3.7 (predicted) F37C12.9	=	1
AC3.7 (predicted) Y71H2AM.19	=	0.96
AC3.7 (predicted) F53A2.6	=	1
AC3.7 (predicted) Y57A10A.30	=	1
AC3.7 (predicted) C26E6.6	=	1
AC3.7 (predicted) T08A11.1	=	1
AC3.7 (predicted) C55A6.10	=	1
AC3.7 (predicted) F21H11.2	=	1
AC3.7 (predicted) ZK370.3	=	1
AC3.7 (predicted) F19H8.1	=	1
AC3.7 (predicted) JC8.2	=	1
AC3.7 (predicted) F11F1.1	=	1
AC3.7 (predicted) R166.2	=	0.91
AC3.7 (predicted) C16A3.3	=	1
AC3.7 (predicted) C55B7.1	=	1
AC3.7 (predicted) Y48A5A.1	=	1
AC3.7 (predicted) T21G5.3	=	0.96
AC3.7 (predicted) T26A5.9	=	0.87
AC3.7 (predicted) F55F8.5	=	0.91
AC3.7 (predicted) Y37E11AR.2	=	0.61
AC3.7 (predicted) B0414.6	=	1
AC3.7 (predicted) R05H10.2	=	1
AC3.7 (predicted) M110.4	=	1
AC3.7 (predicted) Y54E10A.9	=	0.95
AC3.7 (predicted) T24H10.1	=	1
AC3.7 (predicted) C25A1.13	=	1
AC3.7 (predicted) Y45F3A.9	=	1
AC3.7 (predicted) F11A10.7	=	1
AC3.7 (predicted) F53A3.3	=	0.99
AC3.7 (predicted) R04A9.4	=	1
AC3.7 (predicted) Y92H12BR.8	=	1
AC3.7 (predicted) Y71F9AL.17	=	1
AC3.8 (predicted) Y25C1A.5	=	1
AC3.8 (predicted) Y94H6A.5	=	1
AC3.8 (predicted) C25A1.13	=	1
AC3.8 (predicted) B0348.6	=	1
AC3.8 (predicted) B0414.6	=	1
AC3.8 (predicted) ZK54.2	=	1
AC3.8 (predicted) C16A3.3	=	1
AC3.8 (predicted) M110.4	=	1
AC3.8 (predicted) R144.7	=	1
AC3.8 (predicted) R05H10.2	=	1
AC3.8 (predicted) R04A9.4	=	1
AC3.8 (predicted) Y54E10A.9	=	0.95
AC3.8 (predicted) F19H8.1	=	1
AC3.8 (predicted) F21H11.2	=	1
AC3.8 (predicted) F13G3.11	=	1
AC3.8 (predicted) F53G12.10	=	0.98
AC3.8 (predicted) Y37E11AR.2	=	0.57
AC3.8 (predicted) Y92H12BR.8	=	1
AC3.8 (predicted) Y71F9AL.17	=	1
AC3.8 (predicted) T08A11.1	=	1
AC3.8 (predicted) F11F1.1	=	1
AC3.8 (predicted) C13B9.3	=	1
AC3.8 (predicted) C55B7.1	=	1
AC3.8 (predicted) F53A3.3	=	0.99
AC3.8 (predicted) ZK370.3	=	1
AC3.8 (predicted) T21G5.3	=	0.96
AC3.8 (predicted) F37C12.9	=	1
AC3.8 (predicted) R166.2	=	0.96
AC3.8 (predicted) Y22D7AL.15	=	0.66
AC3.8 (predicted) Y46E12BL.2	=	1
AC3.8 (predicted) Y48A5A.1	=	1
AC3.8 (predicted) K04C2.2	=	1
AC3.8 (predicted) F55A12.8	=	1
AC3.8 (predicted) F27D9.1	=	1
AC3.8 (predicted) T26A5.9	=	0.91
AC3.8 (predicted) Y71H2AM.19	=	0.96
AC3.8 (predicted) F55F8.5	=	0.96
AC3.8 (predicted) Y45F3A.9	=	1
AC3.8 (predicted) Y57A10A.30	=	1
AC3.8 (predicted) K12H4.3	=	1
AC3.8 (predicted) T24H10.1	=	1
AC3.8 (predicted) C26E6.6	=	1
AC3.8 (predicted) Y55F3BL.1	=	1
AC3.8 (predicted) Y39G8C.1	=	1
AC3.8 (predicted) F11A10.7	=	1
AC3.8 (predicted) F53A2.6	=	1
AC3.8 (predicted) C36B7.6	=	0.96
AC3.8 (predicted) Y71G12B.11	=	1
AC3.8 (predicted) F16F9.1	=	0.91
AC3.8 (predicted) Y54E10A.7	=	1
AC3.8 (predicted) F54C9.2	=	1
AC3.8 (predicted) F18C5.3	=	1
AC3.8 (predicted) JC8.2	=	1
AC3.8 (predicted) C55A6.10	=	0.96
AC3.8 (predicted) C05D9.5	=	1
AC7.2 (known) W07G4.5	=	1
AC7.2 (known) ZK792.6	=	2
AH6.2 (known) F39H2.4	=	1
AH6.2 (predicted) T20H4.3	=	1
AH6.2 (predicted) K12G11.3	=	0.96
AH6.2 (predicted) C54C6.2	=	1
AH6.2 (predicted) T22D1.9	=	1
AH6.2 (predicted) K01G5.7	=	1
AH6.2 (predicted) Y22D7AL.5	=	1
AH6.2 (predicted) D2063.1	=	0.98
AH6.2 (predicted) F25H2.10	=	1
AH6.2 (predicted) C14C10.1	=	0.78
AH6.2 (predicted) Y24D9A.4	=	1
AH6.2 (predicted) D2024.7	=	1
AH6.2 (predicted) F01G4.6	=	0.89
AH6.2 (predicted) W03F9.5	=	1
AH6.2 (predicted) F20B6.2	=	1
AH6.2 (predicted) M117.2	=	2
AH6.2 (predicted) C47B2.3	=	1
AH6.2 (predicted) ZK899.4	=	1
AH6.2 (predicted) C33F10.12	=	0.86
AH6.2 (predicted) F52D10.3	=	1.98
AH6.2 (predicted) F16D3.1	=	1
AH6.2 (predicted) F11F1.1	=	1
AH6.2 (predicted) B0272.1	=	1
AH6.2 (predicted) ZK154.3	=	1
AH6.2 (predicted) F32H2.9	=	1
AH6.2 (predicted) F26E4.8	=	1
AH6.2 (predicted) C44B11.3	=	1
AH6.2 (predicted) T28D6.2	=	1
AH6.2 (predicted) ZK1320.1	=	1
AH6.2 (predicted) T05F1.8	=	0.86
AH6.2 (predicted) F44F4.11	=	1
AH6.2 (predicted) K07E3.8	=	0.96
AH6.2 (predicted) K12G11.4	=	0.98
AH6.2 (predicted) Y73B3A.18	=	1
AH6.2 (predicted) F40F4.5	=	1
AH6.2 (predicted) C36E8.5	=	1
AH6.2 (predicted) Y110A7A.12	=	1
AH6.2 (predicted) C52E4.4	=	1
AH6.2 (predicted) F53G12.10	=	0.98
AH6.2 (predicted) F54C9.2	=	1
AH6.5 (known) F59B2.6	=	1
AH6.5 (known) T17H7.4	=	1
AH6.5 (known) T11B7.4	=	1
AH6.5 (known) W07B3.2	=	1
AH6.5 (known) C12D8.1	=	1
AH6.5 (known) F53G12.5	=	1
B0001.1 (known) C45G3.1	=	1
B0001.2 (known) F15B10.2	=	1
B0001.4 (predicted) F19H6.1	=	0.96
B0001.4 (predicted) C14F5.5	=	0.98
B0001.4 (predicted) C47B2.2	=	1
B0001.4 (predicted) T01E8.3	=	1
B0001.4 (predicted) B0001.4	=	3
B0001.4 (predicted) F19B6.1	=	1
B0001.4 (predicted) K12C11.2	=	1
B0019.1 (predicted) F25C8.2	=	1
B0019.1 (predicted) Y37D8A.9	=	1
B0019.1 (predicted) T08D10.2	=	1
B0019.1 (predicted) M117.2	=	0.91
B0019.1 (predicted) C24G6.6	=	1
B0019.1 (predicted) Y48G10A.3	=	0.97
B0019.1 (predicted) Y111B2A.20	=	1
B0019.1 (predicted) F52D10.3	=	0.9
B0019.1 (predicted) B0019.1	=	2
B0019.1 (predicted) F54E7.1	=	1
B0019.1 (predicted) M03F8.2	=	1
B0019.1 (predicted) F55C5.6	=	1
B0019.1 (predicted) R13G10.2	=	1
B0019.1 (predicted) Y40B1B.6	=	1
B0019.2 (known) K01G5.4	=	1
B0024.1 (known) D1007.6	=	1
B0024.1 (known) W07B3.2	=	1
B0024.11 (known) F10G7.4	=	1
B0024.11 (predicted) Y54E10A.9	=	0.95
B0024.11 (predicted) F44E5.5	=	1
B0024.11 (predicted) E02A10.1	=	1
B0024.11 (predicted) M04G12.1	=	1
B0024.11 (predicted) M110.4	=	1
B0024.11 (predicted) K01G5.2	=	1
B0024.11 (predicted) T21G5.3	=	0.96
B0024.11 (predicted) F44E5.4	=	1
B0024.11 (predicted) Y71G12B.15	=	1
B0024.11 (predicted) F54C9.2	=	1
B0024.11 (predicted) Y106G6H.2	=	1
B0024.11 (predicted) E01A2.4	=	1
B0024.11 (predicted) F10B5.2	=	1
B0024.11 (predicted) F18H3.3	=	1
B0024.11 (predicted) T22D1.3	=	2
B0024.11 (predicted) T23B12.3	=	1
B0024.11 (predicted) K08H2.6	=	1
B0024.11 (predicted) C55B7.1	=	1
B0024.11 (predicted) B0414.6	=	1
B0024.11 (predicted) C12C8.1	=	1
B0024.11 (predicted) C05D11.12	=	1
B0024.11 (predicted) W02G9.3	=	1
B0024.11 (predicted) K01G5.5	=	1
B0024.11 (predicted) F11F1.1	=	1
B0024.11 (predicted) Y87G2A.9	=	1
B0024.11 (predicted) Y71H2AM.19	=	0.96
B0024.11 (predicted) F26D10.3	=	1
B0024.11 (predicted) Y39A1A.15	=	1
B0024.11 (predicted) F07E5.5	=	1
B0024.11 (predicted) F58A4.10	=	1
B0024.11 (predicted) Y74C9A.3	=	1
B0024.12 (known) C25F6.2	=	1
B0024.12 (known) B0365.1	=	1
B0024.12 (known) F22B5.2	=	2
B0024.12 (known) F42C5.8	=	1
B0024.12 (known) ZK945.2	=	2
B0024.12 (known) W02G9.2	=	1
B0024.12 (known) K11H3.1	=	1.95
B0024.12 (known) C38D4.6	=	1
B0024.12 (known) W02G9.3	=	1
B0024.12 (predicted) Y97E10AR.5	=	1
B0024.12 (predicted) F47G4.3	=	0.95
B0024.12 (predicted) F32E10.4	=	1
B0024.12 (predicted) T23G11.2	=	2
B0024.12 (predicted) F26B1.3	=	1
B0024.12 (predicted) F25H8.2	=	1
B0024.12 (predicted) B0024.12	=	2
B0024.13 (predicted) M142.1	=	1
B0024.14 (known) ZK849.2	=	1
B0024.14 (known) W03G1.5	=	1
B0024.14 (known) R05G6.7	=	1
B0024.14 (known) K08E3.6	=	1
B0024.14 (known) T01B7.8	=	1
B0024.14 (known) Y64G10A.7	=	1
B0024.14 (known) F53A9.2	=	1
B0024.14 (known) ZK849.1	=	1
B0024.14 (known) F08C6.1	=	1
B0024.14 (known) T22H2.5	=	1
B0024.14 (known) R02F11.1	=	1
B0024.14 (known) ZC434.2	=	1
B0024.14 (known) T21D12.11	=	1
B0024.14 (known) Y65B4A.7	=	1
B0024.14 (known) Y39B6A.1	=	1
B0024.14 (known) F29G6.3	=	1
B0024.14 (known) F44B9.6	=	1
B0024.14 (known) F30H5.3	=	1
B0024.14 (known) F42D1.2	=	1
B0024.14 (known) F54A3.1	=	1
B0024.14 (known) C54D2.2	=	1
B0024.14 (known) H04J21.3	=	1
B0024.14 (known) F48E8.1	=	1
B0024.14 (known) B0024.14	=	1
B0024.14 (known) F53A9.1	=	1
B0024.14 (known) Y69H2.10	=	1
B0024.14 (known) Y39B6A.19	=	1
B0024.14 (known) F43G9.11	=	1
B0024.14 (known) F58E6.3	=	1
B0024.14 (known) F23B12.4	=	1
B0024.14 (known) C02C2.1	=	1
B0024.14 (known) Y69H2.3	=	1
B0024.14 (known) F16B4.5	=	1
B0024.14 (known) B0507.1	=	1
B0024.14 (known) F41H10.8	=	1
B0024.14 (known) F54B11.7	=	1
B0024.14 (known) K07C11.7	=	1
B0024.14 (known) T21B6.3	=	1
B0024.14 (known) F56B3.2	=	1
B0024.14 (known) C37C3.6	=	1
B0024.14 (known) K08E7.5	=	1
B0024.14 (known) ZK1067.7	=	1
B0024.14 (known) T22F7.3	=	1
B0024.14 (known) C34G6.2	=	1
B0024.8 (predicted) ZC477.9	=	1
B0024.9 (predicted) K10B3.7	=	1.79
B0024.9 (predicted) ZK370.2	=	1
B0024.9 (predicted) R13F6.9	=	1
B0024.9 (predicted) B0348.6	=	1.85
B0024.9 (predicted) Y57A10A.30	=	1.85
B0024.9 (predicted) F09E5.15	=	1.85
B0024.9 (predicted) R04A9.4	=	1.85
B0024.9 (predicted) F25H8.2	=	1
B0024.9 (predicted) T27E9.3	=	1
B0024.9 (predicted) R07E5.2	=	1.85
B0024.9 (predicted) F43E2.5	=	1.85
B0024.9 (predicted) T10F2.3	=	0.85
B0024.9 (predicted) K12G11.4	=	1.8
B0024.9 (predicted) K10B3.8	=	1.79
B0024.9 (predicted) F33H1.2	=	1.79
B0024.9 (predicted) F54D5.12	=	0.75
B0024.9 (predicted) F53A2.6	=	1.85
B0024.9 (predicted) K12G11.3	=	1.77
B0024.9 (predicted) T27A10.3	=	1
B0024.9 (predicted) D2063.1	=	1.81
B0024.9 (predicted) B0024.9	=	1
B0024.9 (predicted) C05D9.5	=	1.85
B0024.9 (predicted) Y37E3.7	=	0.85
B0024.9 (predicted) Y69A2AR.30	=	0.85
B0024.9 (predicted) C07E3.1	=	1
B0024.9 (predicted) T09F3.3	=	1.81
B0025.1 (known) T19E7.3	=	2
B0025.1 (predicted) T26A5.3	=	1
B0025.1 (predicted) T07A9.7	=	1
B0025.1 (predicted) F18G5.3	=	1
B0025.1 (predicted) F48C11.1	=	0.97
B0025.1 (predicted) C34D1.3	=	1
B0025.1 (predicted) F56H9.3	=	0.92
B0025.1 (predicted) C26C6.2	=	1
B0025.1 (predicted) E02C12.5	=	1
B0025.1 (predicted) C55H1.2	=	1
B0025.1 (predicted) ZK930.1	=	1
B0025.1 (predicted) F56H9.4	=	1
B0025.1 (predicted) Y95B8A.5	=	1
B0025.1 (predicted) T19C4.6	=	1
B0025.1 (predicted) F38E1.5	=	1
B0025.1 (predicted) F52D10.3	=	0.91
B0025.1 (predicted) R06A10.2	=	0.97
B0025.1 (predicted) C16A11.1	=	1
B0025.1 (predicted) M04C7.1	=	0.97
B0025.1 (predicted) M01D7.7	=	0.98
B0025.1 (predicted) M117.2	=	0.96
B0025.1 (predicted) K09A9.5	=	1
B0025.1 (predicted) R10H10.5	=	1
B0025.2 (known) Y59A8A.1	=	2
B0025.2 (predicted) F23F1.8	=	1
B0025.2 (predicted) R12E2.3	=	1
B0025.2 (predicted) Y67H2A.6	=	2
B0025.2 (predicted) C10G11.8	=	1
B0025.2 (predicted) D2013.7	=	1
B0025.2 (predicted) C50F4.12	=	1
B0025.2 (predicted) C12C8.1	=	0.98
B0025.2 (predicted) ZK20.3	=	1
B0025.2 (predicted) C43H6.8	=	1
B0025.2 (predicted) F44E5.4	=	1
B0025.2 (predicted) F35D2.4	=	1
B0025.2 (predicted) Y55F3AM.15	=	2
B0025.2 (predicted) B0393.1	=	0.96
B0025.2 (predicted) F44E5.5	=	1
B0025.2 (predicted) B0205.3	=	1
B0025.2 (predicted) Y49E10.1	=	1
B0025.2 (predicted) C52E4.4	=	1
B0025.2 (predicted) F10G7.8	=	1
B0025.2 (predicted) T25B9.9	=	1
B0025.2 (predicted) B0336.8	=	1
B0025.2 (predicted) C13B4.2	=	1
B0025.2 (predicted) Y39G10AR.9	=	1
B0025.2 (predicted) F26D10.3	=	1
B0025.2 (predicted) F23F12.6	=	1
B0025.2 (predicted) T22D1.9	=	1
B0025.2 (predicted) D2045.2	=	1
B0025.2 (predicted) T10G3.6	=	1
B0025.2 (predicted) F59B2.5	=	1
B0025.2 (predicted) B0025.2	=	2
B0025.2 (predicted) F49C12.8	=	1
B0025.2 (predicted) ZK20.5	=	1
B0025.2 (predicted) T06D8.8	=	1
B0025.2 (predicted) F56H1.4	=	1
B0025.2 (predicted) C14C10.5	=	1
B0025.2 (predicted) F54C9.2	=	1
B0025.2 (predicted) K07D4.3	=	1
B0025.2 (predicted) T03F1.3	=	1
B0025.2 (predicted) T20F5.2	=	1
B0025.2 (predicted) F56F11.4	=	1
B0025.2 (predicted) C23G10.4	=	1
B0025.2 (predicted) C36B1.4	=	1
B0025.2 (predicted) F11F1.1	=	1
B0025.2 (predicted) F57B9.10	=	2
B0034.3 (known) C17F4.7	=	1
B0034.3 (known) R05F9.10	=	1
B0034.3 (predicted) F37D6.1	=	1
B0034.3 (predicted) F20D12.2	=	1
B0034.3 (predicted) C04A11.3	=	1
B0035.1 (known) B0464.5	=	1
B0035.1 (known) Y54G9A.6	=	2
B0035.1 (predicted) C38H2.2	=	0.8
B0035.10 (predicted) Y48B6A.11	=	0.97
B0035.10 (predicted) F10G7.3	=	0.82
B0035.10 (predicted) Y40B1B.6	=	0.97
B0035.10 (predicted) T08D10.2	=	0.97
B0035.10 (predicted) C03D6.5	=	0.85
B0035.10 (predicted) R11A8.4	=	0.97
B0035.10 (predicted) Y74C9A.4	=	0.97
B0035.10 (predicted) D1014.8	=	0.97
B0035.14 (predicted) F18A12.8	=	0.91
B0035.14 (predicted) Y71G12B.15	=	1
B0035.14 (predicted) Y87G2A.9	=	1
B0035.14 (predicted) T05A8.4	=	0.97
B0035.14 (predicted) F58A4.10	=	1
B0035.14 (predicted) ZK20.6	=	0.97
B0035.16 (known) Y54G9A.6	=	1
B0035.16 (known) B0464.5	=	1
B0035.16 (predicted) F13D11.4	=	0.94
B0035.16 (predicted) B0035.16	=	1
B0035.16 (predicted) C06B8.8	=	1
B0035.16 (predicted) F56H1.5	=	1
B0035.16 (predicted) ZC302.2	=	1
B0035.16 (predicted) C14B1.4	=	1
B0035.16 (predicted) Y22D7AL.5	=	1
B0035.16 (predicted) K02B12.7	=	1
B0035.16 (predicted) R06A4.8	=	1
B0035.16 (predicted) Y17G7B.17	=	1
B0035.16 (predicted) K04G11.4	=	1
B0035.16 (predicted) Y63D3A.5	=	1
B0035.2 (known) R05F9.10	=	1
B0035.2 (known) F26E4.8	=	1
B0035.3 (predicted) T05F1.3	=	1
B0035.3 (predicted) C55A6.10	=	1
B0035.4 (predicted) H20J04.5	=	1
B0035.4 (predicted) Y113G7B.17	=	1
B0035.4 (predicted) R151.9	=	1
B0035.4 (predicted) R05D3.4	=	1
B0035.4 (predicted) Y48E1B.2	=	1
B0035.4 (predicted) F21C3.5	=	1
B0035.4 (predicted) T06G6.9	=	1
B0035.5 (predicted) F44E5.5	=	1
B0035.5 (predicted) B0035.5	=	2
B0035.5 (predicted) ZK287.5	=	1
B0035.5 (predicted) C12C8.1	=	0.98
B0035.5 (predicted) F11F1.1	=	1
B0035.5 (predicted) F54C9.2	=	1
B0035.5 (predicted) F26D10.3	=	1
B0035.5 (predicted) F44E5.4	=	1
B0035.6 (known) K01G5.1	=	1
B0035.7 (predicted) C07H6.1	=	1
B0035.7 (predicted) F54E12.4	=	2.98
B0035.7 (predicted) F55G1.10	=	1
B0035.7 (predicted) ZK131.10	=	1
B0035.7 (predicted) F54C9.5	=	0.99
B0035.7 (predicted) Y111B2A.11	=	1.99
B0035.7 (predicted) F58F6.4	=	0.99
B0035.7 (predicted) F58B3.4	=	1.99
B0035.7 (predicted) Y105E8A.17	=	1
B0035.7 (predicted) R08C7.3	=	1.99
B0035.7 (predicted) T23D8.6	=	1
B0035.7 (predicted) F07B7.11	=	2.99
B0035.7 (predicted) D1081.2	=	1
B0035.7 (predicted) C26C6.1	=	1
B0035.7 (predicted) K08E7.1	=	1
B0035.7 (predicted) C04F12.4	=	1
B0035.7 (predicted) T10C6.12	=	1
B0035.7 (predicted) C42D4.8	=	1
B0035.7 (predicted) B0041.4	=	0.99
B0035.7 (predicted) F35H10.1	=	1
B0035.7 (predicted) C50F4.13	=	1
B0035.7 (predicted) C54G10.2	=	0.99
B0035.7 (predicted) R06A4.4	=	0.99
B0035.7 (predicted) F32H2.2	=	1
B0035.7 (predicted) Y39G8C.1	=	0.99
B0035.7 (predicted) R13A5.12	=	1
B0035.7 (predicted) F35H10.11	=	2.99
B0035.7 (predicted) F28C6.6	=	1
B0035.7 (predicted) F13B10.2	=	0.99
B0035.7 (predicted) K06C4.11	=	1
B0035.7 (predicted) C23G10.3	=	0.99
B0035.7 (predicted) F07B7.10	=	1
B0035.7 (predicted) F07B7.3	=	1
B0035.7 (predicted) F54C9.9	=	1
B0035.7 (predicted) K06C4.3	=	1
B0035.7 (predicted) F54E12.5	=	1
B0035.7 (predicted) R05G6.7	=	0.99
B0035.7 (predicted) Y47G6A.6	=	1
B0035.7 (predicted) H02I12.6	=	2.98
B0035.7 (predicted) K08F4.1	=	0.99
B0035.7 (predicted) F37E3.1	=	1
B0035.7 (predicted) F07E5.5	=	1
B0035.7 (predicted) Y106G6H.2	=	0.99
B0035.7 (predicted) T22D1.3	=	0.99
B0035.7 (predicted) C25F6.3	=	0.99
B0035.7 (predicted) F41E6.4	=	0.99
B0035.7 (predicted) H02I12.7	=	1
B0035.7 (predicted) F02E9.4	=	0.99
B0035.7 (predicted) R05H10.2	=	1
B0035.7 (predicted) Y56A3A.18	=	1
B0035.7 (predicted) F09F7.3	=	1.99
B0035.7 (predicted) Y76B12C.7	=	1
B0035.7 (predicted) B0035.7	=	1
B0035.7 (predicted) C48E7.2	=	1
B0035.7 (predicted) C47D12.1	=	0.99
B0035.7 (predicted) F11F1.1	=	0.99
B0035.7 (predicted) F45F2.2	=	2.99
B0035.7 (predicted) K06C4.4	=	2.99
B0035.7 (predicted) F56F3.5	=	0.97
B0035.7 (predicted) F17E9.13	=	1
B0035.7 (predicted) F33H2.5	=	0.99
B0035.7 (predicted) T10C6.11	=	2.99
B0035.7 (predicted) F55A3.3	=	1
B0035.7 (predicted) T07A9.8	=	0.99
B0035.7 (predicted) K06C4.12	=	2.99
B0035.7 (predicted) ZK131.6	=	1
B0035.7 (predicted) ZK131.5	=	2.99
B0035.7 (predicted) C50F4.5	=	2.98
B0035.7 (predicted) T03F1.2	=	0.99
B0035.7 (predicted) F10B5.2	=	1
B0035.7 (predicted) F18H3.3	=	0.99
B0035.7 (predicted) B0035.8	=	2.98
B0035.7 (predicted) Y47D9A.1	=	0.99
B0035.7 (predicted) B0205.7	=	1
B0035.7 (predicted) C16A3.3	=	0.99
B0035.7 (predicted) M110.4	=	0.99
B0035.7 (predicted) C42C1.5	=	0.99
B0035.7 (predicted) W07E11.1	=	0.99
B0035.7 (predicted) F55G1.3	=	2.98
B0035.7 (predicted) F38H4.9	=	0.99
B0035.7 (predicted) ZK131.9	=	2.99
B0035.7 (predicted) F08G2.2	=	1
B0035.7 (predicted) D2096.8	=	1
B0035.7 (predicted) F55F8.3	=	0.99
B0035.7 (predicted) F07B7.4	=	2.99
B0035.7 (predicted) F17E9.9	=	2.99
B0035.7 (predicted) F54C9.2	=	0.99
B0035.7 (predicted) F08G2.1	=	2.99
B0035.7 (predicted) F45F2.12	=	2.99
B0035.7 (predicted) F45F2.4	=	1
B0035.7 (predicted) C44E4.4	=	0.99
B0035.8 (predicted) B0205.7	=	0.99
B0035.8 (predicted) ZK1127.4	=	1
B0035.8 (predicted) Y56A3A.18	=	1.99
B0035.8 (predicted) F53G12.10	=	0.99
B0035.8 (predicted) F33H2.5	=	0.99
B0035.8 (predicted) F35H10.1	=	2.98
B0035.8 (predicted) K06C4.3	=	2.98
B0035.8 (predicted) W09B6.2	=	1.99
B0035.8 (predicted) C26C6.1	=	1
B0035.8 (predicted) F14B4.3	=	0.99
B0035.8 (predicted) K04C1.4	=	1
B0035.8 (predicted) F44E5.5	=	1.99
B0035.8 (predicted) K06A5.7	=	0.99
B0035.8 (predicted) F44E5.4	=	1.99
B0035.8 (predicted) R08C7.3	=	2.99
B0035.8 (predicted) ZK131.6	=	2.98
B0035.8 (predicted) C35B1.1	=	1
B0035.8 (predicted) C37C3.2	=	1
B0035.8 (predicted) C16A3.3	=	1.99
B0035.8 (predicted) C42D4.8	=	1.99
B0035.8 (predicted) ZK945.3	=	0.99
B0035.8 (predicted) ZK637.11	=	0.99
B0035.8 (predicted) Y37E11AL.8	=	1.99
B0035.8 (predicted) E04D5.1	=	0.99
B0035.8 (predicted) C53H9.2	=	1
B0035.8 (predicted) D2013.5	=	1.99
B0035.8 (predicted) F28D1.1	=	1
B0035.8 (predicted) F45F2.4	=	2.98
B0035.8 (predicted) C02F5.7	=	0.99
B0035.8 (predicted) ZK856.13	=	1
B0035.8 (predicted) F54C9.5	=	1
B0035.8 (predicted) T26A5.8	=	0.99
B0035.8 (predicted) ZC477.9	=	0.99
B0035.8 (predicted) T23D8.6	=	2.98
B0035.8 (predicted) K06C4.11	=	2.98
B0035.8 (predicted) M01E5.5	=	0.99
B0035.8 (predicted) F26D10.3	=	1.99
B0035.8 (predicted) F55G1.10	=	2.98
B0035.8 (predicted) F17E9.13	=	2.98
B0035.8 (predicted) F10G7.1	=	1
B0035.8 (predicted) C23G10.3	=	1
B0035.8 (predicted) Y24D9A.4	=	0.99
B0035.8 (predicted) R05H5.2	=	0.99
B0035.8 (predicted) C50F4.13	=	2.98
B0035.8 (predicted) D2096.8	=	1
B0035.8 (predicted) F54E12.5	=	2.98
B0035.8 (predicted) F35G12.4	=	0.99
B0035.8 (predicted) ZK131.10	=	2.98
B0035.8 (predicted) F25H2.10	=	1
B0035.8 (predicted) T10C6.12	=	2.98
B0035.8 (predicted) F07B7.3	=	2.98
B0035.8 (predicted) F58B3.4	=	1
B0035.8 (predicted) Y71F9AL.18	=	0.55
B0035.8 (predicted) T05E11.3	=	1
B0035.8 (predicted) F08G2.2	=	2.98
B0035.8 (predicted) C14F5.5	=	1
B0035.8 (predicted) C02C6.1	=	1.99
B0035.8 (predicted) H02I12.7	=	2.98
B0035.8 (predicted) F07B7.10	=	2.98
B0035.8 (predicted) F08B4.5	=	0.99
B0035.8 (predicted) T12D8.6	=	1
B0035.8 (predicted) F53H8.2	=	1.96
B0035.8 (predicted) F32A5.1	=	1.99
B0035.8 (predicted) R05G6.7	=	1
B0035.8 (predicted) B0393.1	=	0.96
B0035.8 (predicted) M04F3.1	=	1
B0035.8 (predicted) C48E7.2	=	0.99
B0035.8 (predicted) C37H5.8	=	1
B0035.8 (predicted) B0041.4	=	2.98
B0035.8 (predicted) Y62E10A.5	=	1
B0035.8 (predicted) F16B4.8	=	0.99
B0035.8 (predicted) F54C9.2	=	1.99
B0035.8 (predicted) Y106G6H.2	=	1.99
B0035.8 (predicted) C12C8.1	=	1.95
B0035.8 (predicted) F09F7.3	=	0.99
B0035.8 (predicted) T23G5.1	=	1
B0035.8 (predicted) Y73B3A.18	=	0.99
B0035.8 (predicted) C47E8.5	=	0.98
B0035.8 (predicted) K12C11.2	=	0.8
B0035.8 (predicted) C30C11.4	=	1
B0035.8 (predicted) F18H3.3	=	1.99
B0035.8 (predicted) F11F1.1	=	1.99
B0041.2 (known) W07B3.2	=	1
B0041.2 (known) T17H7.4	=	1
B0041.4 (known) F08G2.5	=	1
B0041.4 (known) Y51H4A.17	=	1
B0041.4 (known) B0238.12	=	1
B0041.4 (known) Y39E4B.1	=	3
B0041.4 (known) R11G11.7	=	1
B0041.4 (known) W07B3.2	=	1
B0041.4 (known) Y18D10A.8	=	1
B0041.4 (known) T09A5.10	=	1
B0041.4 (known) T01G9.5	=	1
B0041.4 (predicted) Y57G11C.24	=	1
B0041.4 (predicted) Y54E10BR.8	=	1
B0041.4 (predicted) F11A10.7	=	1
B0041.4 (predicted) F12B6.1	=	0.86
B0041.4 (predicted) K11D2.3	=	1
B0041.4 (predicted) F55G1.10	=	0.99
B0041.4 (predicted) C54H2.5	=	1
B0041.4 (predicted) K06C4.11	=	0.99
B0041.4 (predicted) Y73E7A.2	=	1
B0041.4 (predicted) T06D8.6	=	1
B0041.4 (predicted) F17C11.9	=	1
B0041.4 (predicted) C16A3.3	=	1
B0041.4 (predicted) Y48G8AL.6	=	1
B0041.4 (predicted) T05H4.6	=	1
B0041.4 (predicted) K06H7.4	=	1
B0041.4 (predicted) C40H1.4	=	2
B0041.4 (predicted) C28H8.4	=	1
B0041.4 (predicted) T01G1.3	=	2
B0041.4 (predicted) T14G10.7	=	1
B0041.4 (predicted) ZK1098.5	=	1
B0041.4 (predicted) Y49F6B.1	=	2
B0041.4 (predicted) W03F9.5	=	2
B0041.4 (predicted) R151.2	=	0.93
B0041.4 (predicted) C42C1.5	=	1
B0041.4 (predicted) F43G6.9	=	1
B0041.4 (predicted) F32A6.3	=	1
B0041.4 (predicted) F08A8.1	=	1
B0041.4 (predicted) F08B4.5	=	2
B0041.4 (predicted) F07B7.3	=	0.99
B0041.4 (predicted) Y66H1A.2	=	1
B0041.4 (predicted) C14A4.10	=	1
B0041.4 (predicted) Y37D8A.9	=	1
B0041.4 (predicted) F17E9.13	=	0.99
B0041.4 (predicted) Y37E11AL.8	=	1
B0041.4 (predicted) T06E8.1	=	2
B0041.4 (predicted) Y53F4B.3	=	2
B0041.4 (predicted) F57B9.4	=	1
B0041.4 (predicted) K11H3.3	=	1
B0041.4 (predicted) B0250.9	=	1
B0041.4 (predicted) C16A3.7	=	1
B0041.4 (predicted) T20B5.1	=	2
B0041.4 (predicted) W09B6.1	=	1
B0041.4 (predicted) Y65B4A.6	=	1
B0041.4 (predicted) F35H10.1	=	0.99
B0041.4 (predicted) Y110A7A.17	=	1
B0041.4 (predicted) ZK430.1	=	1
B0041.4 (predicted) ZK131.5	=	3
B0041.4 (predicted) T10F2.5	=	1
B0041.4 (predicted) Y48G1A.4	=	1
B0041.4 (predicted) ZK1251.3	=	1
B0041.4 (predicted) C06E7.3	=	1
B0041.4 (predicted) F09G2.4	=	1
B0041.4 (predicted) W08G11.4	=	2
B0041.4 (predicted) C09G4.1	=	0.86
B0041.4 (predicted) R11H6.1	=	1
B0041.4 (predicted) F31D4.3	=	1
B0041.4 (predicted) Y32F6A.3	=	2
B0041.4 (predicted) W01D2.1	=	1
B0041.4 (predicted) F08G2.2	=	0.99
B0041.4 (predicted) ZK131.9	=	3
B0041.4 (predicted) F07B7.10	=	0.99
B0041.4 (predicted) F35C8.5	=	1
B0041.4 (predicted) R02E12.4	=	0.86
B0041.4 (predicted) Y48G8AL.5	=	2
B0041.4 (predicted) R17.2	=	1
B0041.4 (predicted) F25G6.2	=	2
B0041.4 (predicted) C25A1.3	=	1
B0041.4 (predicted) F35H10.11	=	3
B0041.4 (predicted) F43G6.5	=	2
B0041.4 (predicted) C50C3.6	=	1
B0041.4 (predicted) F07B7.11	=	3
B0041.4 (predicted) T10G3.6	=	1
B0041.4 (predicted) F25B4.6	=	1
B0041.4 (predicted) W02D3.6	=	1
B0041.4 (predicted) C13G3.3	=	2
B0041.4 (predicted) T13A10.11	=	1
B0041.4 (predicted) C24H12.4	=	2
B0041.4 (predicted) K01H12.2	=	1
B0041.4 (predicted) W07E6.1	=	1
B0041.4 (predicted) T01B11.4	=	1
B0041.4 (predicted) Y69A2AR.18	=	1
B0041.4 (predicted) F10D2.9	=	1
B0041.4 (predicted) F55A12.7	=	1
B0041.4 (predicted) T16G1.10	=	1
B0041.4 (predicted) T09B4.9	=	1
B0041.4 (predicted) F42F12.3	=	1
B0041.4 (predicted) W01B11.3	=	2
B0041.4 (predicted) F33H1.1	=	1
B0041.4 (predicted) F33D11.10	=	1
B0041.4 (predicted) K08E4.6	=	2
B0041.4 (predicted) Y50D7A.4	=	1
B0041.4 (predicted) C43E11.9	=	1
B0041.4 (predicted) F08A8.3	=	1
B0041.4 (predicted) C47B2.5	=	2
B0041.4 (predicted) K12H4.3	=	2
B0041.4 (predicted) T27E9.7	=	1
B0041.4 (predicted) C06B3.4	=	1
B0041.4 (predicted) F32A5.7	=	2
B0041.4 (predicted) F46F2.2	=	1
B0041.4 (predicted) B0041.5	=	1
B0041.4 (predicted) W08D2.7	=	1
B0041.4 (predicted) T25G3.2	=	0.88
B0041.4 (predicted) C56E6.5	=	1
B0041.4 (predicted) H28O16.1	=	1
B0041.4 (predicted) K07E3.4	=	1.98
B0041.4 (predicted) F38A5.13	=	2
B0041.4 (predicted) C14F5.5	=	1
B0041.4 (predicted) Y54E10A.10	=	2
B0041.4 (predicted) W02A11.1	=	2
B0041.4 (predicted) K08E3.5	=	1
B0041.4 (predicted) Y48G8AL.15	=	2
B0041.4 (predicted) T03F1.12	=	2
B0041.4 (predicted) Y48A6B.3	=	2
B0041.4 (predicted) C34F6.8	=	1
B0041.4 (predicted) F33D11.11	=	1
B0041.4 (predicted) Y47G6A.11	=	1
B0041.4 (predicted) T05F1.10	=	0.96
B0041.4 (predicted) ZK370.4	=	2
B0041.4 (predicted) T22D1.3	=	2
B0041.4 (predicted) C15B12.7	=	0.9
B0041.4 (predicted) Y76B12C.7	=	1
B0041.4 (predicted) T22D1.4	=	1
B0041.4 (predicted) Y71H2B.10	=	2
B0041.4 (predicted) F57B9.5	=	1
B0041.4 (predicted) Y71G12B.14	=	1
B0041.4 (predicted) F11A5.12	=	1
B0041.4 (predicted) W06H3.2	=	1
B0041.4 (predicted) C36B1.12	=	1
B0041.4 (predicted) T07A9.9	=	1
B0041.4 (predicted) Y56A3A.1	=	1
B0041.4 (predicted) F16A11.3	=	2
B0041.4 (predicted) H02I12.6	=	2.98
B0041.4 (predicted) C53D5.6	=	1
B0041.4 (predicted) F54E12.4	=	2.98
B0041.4 (predicted) R74.1	=	1
B0041.4 (predicted) W04A8.7	=	1
B0041.4 (predicted) ZK256.1	=	1
B0041.4 (predicted) M03F8.3	=	1
B0041.4 (predicted) T20B12.2	=	1
B0041.4 (predicted) C50F4.5	=	2.98
B0041.4 (predicted) F27D9.6	=	0.87
B0041.4 (predicted) T25G3.3	=	1
B0041.4 (predicted) F45F2.12	=	3
B0041.4 (predicted) ZK836.2	=	2
B0041.4 (predicted) Y47D9A.1	=	1
B0041.4 (predicted) K01G5.5	=	1
B0041.4 (predicted) R01H10.1	=	1
B0041.4 (predicted) C54C6.1	=	1
B0041.4 (predicted) R07E3.4	=	1
B0041.4 (predicted) F25H2.5	=	2
B0041.4 (predicted) C48B4.1	=	1
B0041.4 (predicted) Y71H2AM.11	=	1
B0041.4 (predicted) F58B3.4	=	1
B0041.4 (predicted) B0393.1	=	0.96
B0041.4 (predicted) F25C8.1	=	1
B0041.4 (predicted) T10C6.12	=	0.99
B0041.4 (predicted) W09C5.1	=	2
B0041.4 (predicted) F48A11.1	=	1
B0041.4 (predicted) F48E8.5	=	2
B0041.4 (predicted) T22B11.5	=	2
B0041.4 (predicted) C15F1.6	=	1
B0041.4 (predicted) T05A12.2	=	1
B0041.4 (predicted) C07E3.2	=	1
B0041.4 (predicted) F55F8.3	=	1
B0041.4 (predicted) ZK945.3	=	1
B0041.4 (predicted) F27D9.1	=	1
B0041.4 (predicted) F08C6.2	=	1
B0041.4 (predicted) K08F11.5	=	1
B0041.4 (predicted) F45F2.2	=	3
B0041.4 (predicted) C03D6.3	=	2
B0041.4 (predicted) K07B1.3	=	1
B0041.4 (predicted) Y66H1A.4	=	1
B0041.4 (predicted) F55H2.2	=	1
B0041.4 (predicted) M02B7.5	=	1
B0041.4 (predicted) C06B3.5	=	1
B0041.4 (predicted) T06D8.5	=	2
B0041.4 (predicted) C08H9.2	=	1
B0041.4 (predicted) F07E5.5	=	1
B0041.4 (predicted) F56H11.4	=	2
B0041.4 (predicted) C31C9.2	=	1
B0041.4 (predicted) R06A4.9	=	2
B0041.4 (predicted) F19H6.4	=	1
B0041.4 (predicted) K04D7.1	=	1
B0041.4 (predicted) C23H3.7	=	0.94
B0041.4 (predicted) C50F4.13	=	0.99
B0041.4 (predicted) T05F1.8	=	1
B0041.4 (predicted) K06C4.4	=	3
B0041.4 (predicted) R12B2.5	=	1
B0041.4 (predicted) F08A8.4	=	1
B0041.4 (predicted) C41C4.6	=	1
B0041.4 (predicted) R05H10.2	=	1
B0041.4 (predicted) F54D8.2	=	1
B0041.4 (predicted) F45F2.4	=	0.99
B0041.4 (predicted) F09B9.3	=	1
B0041.4 (predicted) H02I12.7	=	0.99
B0041.4 (predicted) Y18H1A.11	=	1
B0041.4 (predicted) F01G4.6	=	1
B0041.4 (predicted) K10C8.3	=	2
B0041.4 (predicted) F46E10.1	=	1
B0041.4 (predicted) H19N07.1	=	1
B0041.4 (predicted) T12E12.4	=	2
B0041.4 (predicted) F01G4.3	=	1
B0041.4 (predicted) C29A12.3	=	1
B0041.4 (predicted) C50H11.1	=	1
B0041.4 (predicted) F25B4.7	=	0.95
B0041.4 (predicted) F56H11.3	=	1.92
B0041.4 (predicted) F07B7.4	=	3
B0041.4 (predicted) F55F8.5	=	1
B0041.4 (predicted) W07E11.1	=	1
B0041.4 (predicted) Y48B6A.1	=	1
B0041.4 (predicted) ZK131.10	=	0.99
B0041.4 (predicted) Y47D3A.26	=	1
B0041.4 (predicted) F41H10.8	=	2
B0041.4 (predicted) F11E6.5	=	1.9
B0041.4 (predicted) Y105E8A.19	=	2
B0041.4 (predicted) F23B12.7	=	1
B0041.4 (predicted) Y56A3A.18	=	1
B0041.4 (predicted) W02B12.9	=	0.97
B0041.4 (predicted) Y37B11A.3	=	1
B0041.4 (predicted) F30A10.6	=	1
B0041.4 (predicted) F54C1.2	=	1
B0041.4 (predicted) T27E9.1	=	1
B0041.4 (predicted) ZC513.5	=	1
B0041.4 (predicted) F46C5.6	=	2
B0041.4 (predicted) K02G10.6	=	0.91
B0041.4 (predicted) W02F12.5	=	1
B0041.4 (predicted) C18E9.2	=	1
B0041.4 (predicted) Y18D10A.19	=	1
B0041.4 (predicted) T11F9.11	=	0.87
B0041.4 (predicted) F39H11.2	=	1
B0041.4 (predicted) F11A3.1	=	1
B0041.4 (predicted) W08E12.7	=	1
B0041.4 (predicted) Y105C5B.12	=	1
B0041.4 (predicted) T23F6.4	=	1
B0041.4 (predicted) D2024.3	=	1.9
B0041.4 (predicted) F10B5.6	=	1
B0041.4 (predicted) Y111B2A.12	=	1
B0041.4 (predicted) T05E11.5	=	1
B0041.4 (predicted) C24F3.1	=	1
B0041.4 (predicted) K06C4.3	=	0.99
B0041.4 (predicted) Y71F9B.4	=	1
B0041.4 (predicted) Y106G6G.6	=	1
B0041.4 (predicted) F41C3.3	=	1
B0041.4 (predicted) W05H7.3	=	1
B0041.4 (predicted) F55B12.4	=	1
B0041.4 (predicted) Y47G6A.10	=	1.98
B0041.4 (predicted) B0464.2	=	1
B0041.4 (predicted) F28F8.2	=	1
B0041.4 (predicted) R05G6.5	=	2
B0041.4 (predicted) T03F6.2	=	2
B0041.4 (predicted) W08F4.8	=	1
B0041.4 (predicted) F59F4.1	=	1
B0041.4 (predicted) F57B10.7	=	0.95
B0041.4 (predicted) F17E9.9	=	3
B0041.4 (predicted) F25G6.5	=	1
B0041.4 (predicted) W09G10.4	=	1
B0041.4 (predicted) F08A8.2	=	1
B0041.4 (predicted) C01A2.3	=	1
B0041.4 (predicted) Y47A7.1	=	2
B0041.4 (predicted) C47C12.4	=	1
B0041.4 (predicted) F28A10.10	=	1
B0041.4 (predicted) F52D10.3	=	0.99
B0041.4 (predicted) F46F11.1	=	1
B0041.4 (predicted) Y39A1A.12	=	2
B0041.4 (predicted) F10G7.4	=	2
B0041.4 (predicted) M117.2	=	1
B0041.4 (predicted) Y62E10A.12	=	1
B0041.4 (predicted) C33F10.12	=	1
B0041.4 (predicted) F28C6.6	=	1
B0041.4 (predicted) C53H9.2	=	1
B0041.4 (predicted) F45E12.2	=	1
B0041.4 (predicted) F22B7.5	=	1
B0041.4 (predicted) F53H8.2	=	0.98
B0041.4 (predicted) C05C8.2	=	1
B0041.4 (predicted) Y65B4A.3	=	1
B0041.4 (predicted) T10F2.2	=	1
B0041.4 (predicted) C14C10.1	=	1
B0041.4 (predicted) F54E12.5	=	0.99
B0041.4 (predicted) K08A8.3	=	2
B0041.4 (predicted) F23H11.9	=	1
B0041.4 (predicted) Y46E12BL.2	=	1
B0041.4 (predicted) C06E7.1	=	1
B0041.4 (predicted) Y48A5A.1	=	1
B0041.4 (predicted) C49F5.1	=	1
B0041.4 (predicted) F57H12.1	=	0.96
B0041.4 (predicted) Y48A6B.5	=	1
B0041.4 (predicted) R13A5.12	=	1
B0041.4 (predicted) T05G5.5	=	1
B0041.4 (predicted) T05F1.3	=	1
B0041.4 (predicted) B0336.2	=	1
B0041.4 (predicted) ZC518.2	=	1.92
B0041.4 (predicted) Y113G7A.3	=	1
B0041.4 (predicted) F47G9.1	=	1
B0041.4 (predicted) ZK652.1	=	1
B0041.4 (predicted) C25F6.3	=	1
B0041.4 (predicted) T02H6.1	=	1
B0041.4 (predicted) W07E6.2	=	1
B0041.4 (predicted) F55G1.3	=	2.98
B0041.4 (predicted) W06H3.3	=	1.9
B0041.4 (predicted) F13B9.1	=	2
B0041.4 (predicted) W05E10.4	=	1
B0041.4 (predicted) Y48G9A.1	=	1
B0041.4 (predicted) T15H9.6	=	2
B0041.4 (predicted) Y47G6A.27	=	1
B0041.4 (predicted) R05G6.7	=	1
B0041.4 (predicted) C47E12.4	=	1
B0041.4 (predicted) W02D7.7	=	1
B0041.4 (predicted) T23D8.6	=	0.99
B0041.4 (predicted) VZK822L.1	=	1
B0041.4 (predicted) K06C4.12	=	3
B0041.4 (predicted) C39F7.2	=	1
B0041.4 (predicted) Y6B3A.1	=	1
B0041.4 (predicted) F54A5.3	=	1
B0041.4 (predicted) F32D8.12	=	1
B0041.4 (predicted) Y47G6A.6	=	2
B0041.4 (predicted) Y106G6G.2	=	1
B0041.4 (predicted) C37C3.2	=	1
B0041.4 (predicted) T27A3.2	=	1
B0041.4 (predicted) ZK512.5	=	2
B0041.4 (predicted) Y53F4B.2	=	2
B0041.4 (predicted) Y38A8.3	=	1
B0041.4 (predicted) T19A6.2	=	1
B0041.4 (predicted) F44G4.1	=	1
B0041.4 (predicted) ZK686.2	=	1
B0041.4 (predicted) C03C10.1	=	1
B0041.4 (predicted) C56G2.6	=	1
B0041.4 (predicted) C47E12.2	=	1
B0041.4 (predicted) Y111B2A.28	=	1
B0041.4 (predicted) C34E10.10	=	1
B0041.4 (predicted) Y39D8C.1	=	0.88
B0041.4 (predicted) T10C6.11	=	3
B0041.4 (predicted) T04A8.6	=	1
B0041.4 (predicted) F28D1.1	=	1
B0041.4 (predicted) K07H8.3	=	1
B0041.4 (predicted) T19E7.3	=	1
B0041.4 (predicted) W09B6.2	=	1
B0041.4 (predicted) Y40B1B.7	=	2
B0041.4 (predicted) M110.4	=	1
B0041.4 (predicted) T20B12.3	=	1
B0041.4 (predicted) F55A12.8	=	1
B0041.4 (predicted) K02F3.2	=	1
B0041.4 (predicted) Y108F1.4	=	1
B0041.4 (predicted) ZC518.3	=	1
B0041.4 (predicted) F08G2.1	=	3
B0041.4 (predicted) T01G1.4	=	1
B0041.4 (predicted) T07F10.3	=	1
B0041.4 (predicted) K01C8.9	=	1
B0041.4 (predicted) ZK131.6	=	0.99
B0041.4 (predicted) Y48G10A.3	=	0.97
B0041.4 (predicted) F55F8.2	=	1
B0041.4 (predicted) F59B8.2	=	1
B0041.4 (predicted) F26E4.1	=	2
B0041.4 (predicted) C15H11.9	=	1
B0041.4 (predicted) E01A2.4	=	1
B0041.4 (predicted) T02E1.5	=	0.91
B0041.4 (predicted) K04D7.2	=	1
B0041.4 (predicted) K07E3.3	=	1.91
B0041.4 (predicted) W06D12.3	=	1
B0041.5 (predicted) C47B2.3	=	1
B0041.5 (predicted) B0272.1	=	1
B0041.5 (predicted) F16D3.1	=	1
B0041.5 (predicted) F44F4.11	=	1
B0041.5 (predicted) F26E4.8	=	1
B0041.5 (predicted) C47E8.5	=	1
B0041.5 (predicted) C42C1.5	=	1
B0041.5 (predicted) C36E8.5	=	1
B0041.5 (predicted) ZK154.3	=	1
B0041.5 (predicted) C54C6.2	=	1
B0041.5 (predicted) F23B12.5	=	1
B0041.5 (predicted) K12G11.3	=	0.96
B0041.5 (predicted) C34E10.6	=	1
B0041.5 (predicted) Y110A7A.12	=	1
B0041.5 (predicted) T28D6.2	=	1
B0041.5 (predicted) F40F4.5	=	1
B0041.5 (predicted) T21B10.2	=	0.98
B0041.5 (predicted) K10B3.7	=	0.97
B0041.5 (predicted) F32H2.9	=	1
B0041.5 (predicted) Y47D9A.1	=	1
B0041.5 (predicted) C05D11.11	=	1
B0041.5 (predicted) ZK899.4	=	1
B0041.5 (predicted) Y87G2A.8	=	1
B0041.5 (predicted) C44B11.3	=	1
B0041.5 (predicted) F33H1.2	=	0.97
B0041.5 (predicted) T05E11.3	=	1
B0041.5 (predicted) F20B6.2	=	1
B0041.5 (predicted) K10B3.8	=	0.97
B0041.5 (predicted) K01G5.7	=	1
B0041.5 (predicted) T09F3.3	=	0.98
B0041.5 (predicted) K12G11.4	=	0.98
B0041.5 (predicted) D2063.1	=	0.98
B0041.6 (known) B0041.6	=	4
B0041.6 (predicted) C02C2.5	=	1
B0041.6 (predicted) Y46G5A.21	=	1
B0041.6 (predicted) C26C6.1	=	1
B0205.3 (known) F20D12.1	=	1
B0205.3 (known) Y39B6A.20	=	1
B0205.3 (known) T24D8.1	=	1
B0205.3 (known) F15B9.10	=	1
B0205.3 (known) F53G12.10	=	1
B0205.3 (known) B0336.2	=	1
B0205.3 (known) ZK20.3	=	2
B0205.3 (known) F15B9.5	=	1
B0205.3 (known) W09C5.1	=	1
B0205.3 (known) F23C8.5	=	1
B0205.3 (known) T23B5.1	=	1
B0205.3 (known) K08A8.1	=	1
B0205.3 (known) C16C2.3	=	1
B0205.3 (known) F57F5.1	=	1
B0205.3 (known) K09E2.3	=	1
B0205.3 (known) T10B10.1	=	1
B0205.3 (known) T02E9.2	=	1
B0205.3 (known) K11H3.1	=	1
B0205.3 (known) R13A5.8	=	1
B0205.3 (known) F23F12.6	=	3
B0205.3 (known) B0336.10	=	1
B0205.3 (known) C23H3.4	=	1
B0205.3 (known) F55D10.2	=	1
B0205.3 (predicted) Y47D9A.1	=	1
B0205.3 (predicted) C42C1.5	=	1
B0205.3 (predicted) C15H11.7	=	1
B0205.3 (predicted) F29G9.5	=	1
B0205.3 (predicted) F44E5.4	=	1
B0205.3 (predicted) C07E3.1	=	1
B0205.3 (predicted) K05B2.2	=	1
B0205.3 (predicted) D2045.2	=	1
B0205.3 (predicted) F39B2.1	=	1
B0205.3 (predicted) F07A11.2	=	1
B0205.3 (predicted) F56F11.4	=	2
B0205.3 (predicted) Y67H2A.6	=	1
B0205.3 (predicted) F59B2.5	=	1
B0205.3 (predicted) K05C4.1	=	1
B0205.3 (predicted) Y38A8.2	=	1
B0205.3 (predicted) Y50D7A.2	=	1
B0205.3 (predicted) F22B3.4	=	1
B0205.3 (predicted) C52E4.4	=	2
B0205.3 (predicted) F44E5.5	=	1
B0205.3 (predicted) R12E2.3	=	2
B0205.3 (predicted) F22D6.3	=	1
B0205.3 (predicted) F26D10.3	=	1
B0205.3 (predicted) W06H3.3	=	0.95
B0205.3 (predicted) C30C11.2	=	1
B0205.3 (predicted) C36B1.4	=	1
B0205.3 (predicted) F40G9.3	=	1
B0205.3 (predicted) B0336.8	=	1
B0205.3 (predicted) Y48B6A.12	=	1
B0205.3 (predicted) CD4.6	=	1
B0205.3 (predicted) C12C8.1	=	0.98
B0205.3 (predicted) F56H1.4	=	1
B0205.3 (predicted) C34E10.2	=	1
B0205.3 (predicted) H06I04.4	=	1
B0205.3 (predicted) C14C10.5	=	1
B0205.3 (predicted) C10G11.8	=	1
B0205.3 (predicted) C23G10.4	=	2
B0205.3 (predicted) K07D4.3	=	2
B0205.3 (predicted) F49C12.8	=	3
B0205.3 (predicted) Y39G10AR.9	=	1
B0205.3 (predicted) C06E2.3	=	1
B0205.3 (predicted) T06D8.8	=	2
B0205.3 (predicted) F10G7.8	=	2
B0205.3 (predicted) ZK20.5	=	2
B0205.3 (predicted) Y55F3AM.15	=	1
B0205.3 (predicted) F57B9.10	=	2
B0205.3 (predicted) C13B4.2	=	1
B0205.3 (predicted) C02F5.9	=	1
B0205.3 (predicted) C01G10.8	=	1
B0205.3 (predicted) F23F1.8	=	2
B0205.3 (predicted) T20F5.2	=	1
B0205.3 (predicted) F39H11.5	=	1
B0205.3 (predicted) D2013.7	=	1
B0205.3 (predicted) Y49E10.1	=	2
B0205.3 (predicted) T06G6.9	=	1
B0205.3 (predicted) F33D11.11	=	1
B0205.3 (predicted) T25B9.9	=	1
B0205.3 (predicted) B0205.3	=	2
B0205.3 (predicted) D1054.2	=	1
B0205.3 (predicted) T22D1.9	=	2
B0205.3 (predicted) Y110A7A.14	=	1
B0205.6 (predicted) Y45F10D.4	=	1
B0205.6 (predicted) F56F10.4	=	0.77
B0205.6 (predicted) F44E5.5	=	1
B0205.6 (predicted) Y116A8C.12	=	1
B0205.6 (predicted) T09F3.3	=	0.98
B0205.6 (predicted) F26D10.3	=	1
B0205.6 (predicted) F25H8.2	=	1
B0205.6 (predicted) C12C8.1	=	0.98
B0205.6 (predicted) F11F1.1	=	1
B0205.6 (predicted) F54C9.2	=	1
B0205.6 (predicted) F44E5.4	=	1
B0205.6 (predicted) K10B3.8	=	0.97
B0205.6 (predicted) M01A10.2	=	0.91
B0205.6 (predicted) K10B3.7	=	0.97
B0205.6 (predicted) B0205.6	=	1
B0205.6 (predicted) F33H1.2	=	0.97
B0205.6 (predicted) F13H8.9	=	1
B0205.7 (known) T01G9.6	=	3.95
B0205.7 (predicted) K08H2.6	=	0.9
B0205.7 (predicted) C06A8.6	=	0.95
B0205.7 (predicted) C56C10.8	=	1
B0205.7 (predicted) Y51H7C.11	=	1.95
B0205.7 (predicted) B0280.9	=	1.95
B0205.7 (predicted) R06C1.1	=	1
B0205.7 (predicted) C53A5.3	=	1
B0205.7 (predicted) H28O16.2	=	1
B0205.7 (predicted) ZK1127.7	=	2.95
B0205.7 (predicted) C55F2.1	=	0.98
B0205.7 (predicted) K01G5.2	=	0.84
B0205.7 (predicted) F07B7.11	=	1
B0205.7 (predicted) ZK973.1	=	1.95
B0205.7 (predicted) M18.7	=	1
B0205.7 (predicted) R05H10.2	=	1
B0205.7 (predicted) F58B3.4	=	1.95
B0205.7 (predicted) B0272.1	=	1
B0205.7 (predicted) W07E6.1	=	1
B0205.7 (predicted) H23L24.3	=	0.95
B0205.7 (predicted) K06C4.4	=	1
B0205.7 (predicted) F55A3.3	=	1.95
B0205.7 (predicted) T10C6.11	=	1
B0205.7 (predicted) F33H2.5	=	1
B0205.7 (predicted) ZK546.14	=	2
B0205.7 (predicted) F46F2.2	=	0.95
B0205.7 (predicted) C36E8.5	=	1
B0205.7 (predicted) T01G1.3	=	1.95
B0205.7 (predicted) T22D1.10	=	1
B0205.7 (predicted) H31G24.1	=	1.95
B0205.7 (predicted) Y47D9A.1	=	1
B0205.7 (predicted) C07A12.4	=	1
B0205.7 (predicted) T08B2.5	=	1
B0205.7 (predicted) C54C6.2	=	1
B0205.7 (predicted) C14B9.2	=	1
B0205.7 (predicted) K11C4.3	=	1
B0205.7 (predicted) F17E9.9	=	1
B0205.7 (predicted) F25C8.5	=	0.95
B0205.7 (predicted) Y94H6A.5	=	1
B0205.7 (predicted) H02I12.6	=	0.99
B0205.7 (predicted) K06C4.3	=	1
B0205.7 (predicted) F52D10.3	=	1.96
B0205.7 (predicted) K06C4.12	=	1
B0205.7 (predicted) F08G2.2	=	1
B0205.7 (predicted) C42C1.5	=	1
B0205.7 (predicted) F02E9.4	=	1.95
B0205.7 (predicted) M110.4	=	1
B0205.7 (predicted) F54C9.9	=	1
B0205.7 (predicted) K12D12.1	=	2.95
B0205.7 (predicted) ZK131.9	=	1
B0205.7 (predicted) F07B7.3	=	1
B0205.7 (predicted) JC8.2	=	1
B0205.7 (predicted) F23B2.6	=	1
B0205.7 (predicted) T09A5.9	=	0.95
B0205.7 (predicted) K01C8.9	=	1
B0205.7 (predicted) R13A5.12	=	1.95
B0205.7 (predicted) Y54E2A.11	=	1
B0205.7 (predicted) D2096.8	=	1
B0205.7 (predicted) T04A8.14	=	1.95
B0205.7 (predicted) F45F2.4	=	1
B0205.7 (predicted) C47G2.5	=	0.95
B0205.7 (predicted) C32F10.5	=	1.95
B0205.7 (predicted) F26D10.3	=	2.9
B0205.7 (predicted) C55A6.2	=	0.95
B0205.7 (predicted) F45F2.2	=	1
B0205.7 (predicted) Y111B2A.8	=	1
B0205.7 (predicted) K01G5.7	=	1
B0205.7 (predicted) B0511.6	=	1
B0205.7 (predicted) M117.2	=	2
B0205.7 (predicted) Y54G2A.1	=	2.05
B0205.7 (predicted) T23G4.1	=	0.86
B0205.7 (predicted) B0261.1	=	1
B0205.7 (predicted) C14B1.1	=	1
B0205.7 (predicted) F55A12.8	=	1
B0205.7 (predicted) H17B01.1	=	0.96
B0205.7 (predicted) C50F4.5	=	0.99
B0205.7 (predicted) Y46H3C.4	=	2.95
B0205.7 (predicted) F35H10.1	=	1
B0205.7 (predicted) F56C9.1	=	0.95
B0205.7 (predicted) F54E12.4	=	0.99
B0205.7 (predicted) F55G1.3	=	0.99
B0205.7 (predicted) F44E5.4	=	2.9
B0205.7 (predicted) K07C5.4	=	1
B0205.7 (predicted) H02I12.7	=	1
B0205.7 (predicted) F11A10.7	=	1
B0205.7 (predicted) B0464.2	=	1.95
B0205.7 (predicted) F25B3.6	=	1
B0205.7 (predicted) F54E12.5	=	1
B0205.7 (predicted) F35F11.1	=	1.95
B0205.7 (predicted) ZK131.6	=	1
B0205.7 (predicted) C37H5.5	=	1
B0205.7 (predicted) K04G2.1	=	1
B0205.7 (predicted) C03C10.1	=	0.95
B0205.7 (predicted) C27A2.2	=	1
B0205.7 (predicted) ZK154.3	=	1
B0205.7 (predicted) K06C4.11	=	1
B0205.7 (predicted) F32E10.1	=	1
B0205.7 (predicted) F07B7.4	=	1
B0205.7 (predicted) C47B2.5	=	1
B0205.7 (predicted) F08G2.1	=	1
B0205.7 (predicted) H06O01.1	=	1
B0205.7 (predicted) T10C6.12	=	1
B0205.7 (predicted) C12C8.1	=	2.88
B0205.7 (predicted) T07A9.9	=	1
B0205.7 (predicted) C16A3.3	=	1
B0205.7 (predicted) B0205.7	=	2.9
B0205.7 (predicted) F55G1.10	=	1
B0205.7 (predicted) F58E10.3	=	1
B0205.7 (predicted) F20B6.2	=	1
B0205.7 (predicted) R09B5.11	=	0.87
B0205.7 (predicted) Y48B6A.1	=	1
B0205.7 (predicted) T23D8.6	=	1
B0205.7 (predicted) ZK131.10	=	1
B0205.7 (predicted) F11F1.1	=	1.95
B0205.7 (predicted) F45F2.12	=	1
B0205.7 (predicted) C08H9.2	=	1
B0205.7 (predicted) F53H8.2	=	1.98
B0205.7 (predicted) F44E5.5	=	2.9
B0205.7 (predicted) F29F11.6	=	0.95
B0205.7 (predicted) F35H10.11	=	1
B0205.7 (predicted) T20B12.8	=	1.95
B0205.7 (predicted) ZK131.5	=	1
B0205.7 (predicted) Y73E7A.2	=	1.95
B0205.7 (predicted) Y110A7A.12	=	1
B0205.7 (predicted) F17E9.13	=	1
B0205.7 (predicted) C01F6.5	=	1
B0205.7 (predicted) F54G8.4	=	0.77
B0205.7 (predicted) F54C9.2	=	1.95
B0205.7 (predicted) C50F4.13	=	1
B0205.7 (predicted) F07B7.10	=	1
B0205.7 (predicted) ZK1128.6	=	0.95
B0205.7 (predicted) ZK945.3	=	1
B0207.4 (known) Y39G10AR.13	=	1
B0207.4 (known) F18C5.2	=	1
B0207.4 (known) F41C3.5	=	1
B0207.4 (known) C14F11.6	=	1
B0207.4 (known) B0207.4	=	1
B0207.4 (known) F02E8.1	=	1
B0207.6 (known) C34E10.2	=	3
B0207.6 (predicted) F54C9.5	=	1
B0207.6 (predicted) F54C9.2	=	1
B0207.6 (predicted) T05E11.1	=	1
B0207.6 (predicted) D2063.1	=	0.98
B0207.6 (predicted) K12G11.3	=	0.96
B0207.6 (predicted) Y47D9A.1	=	1
B0207.6 (predicted) F25H2.10	=	1
B0207.6 (predicted) F11F1.1	=	1
B0207.6 (predicted) K12G11.4	=	0.98
B0207.6 (predicted) C42C1.5	=	1
B0212.1 (predicted) F39B2.10	=	0.83
B0212.1 (predicted) T04A8.5	=	0.83
B0212.5 (predicted) F53H8.2	=	0.98
B0212.5 (predicted) C01F6.6	=	0.8
B0212.5 (predicted) B0212.5	=	1
B0212.5 (predicted) ZK632.6	=	1
B0212.5 (predicted) Y40C5A.2	=	0.87
B0212.5 (predicted) T18H9.7	=	1
B0213.11 (known) F54D7.2	=	1
B0218.1 (predicted) T05A8.4	=	0.97
B0218.1 (predicted) F18A12.8	=	0.91
B0218.1 (predicted) ZK20.6	=	0.97
B0218.2 (predicted) T05A8.4	=	0.97
B0218.2 (predicted) F18A12.8	=	0.91
B0218.2 (predicted) ZK20.6	=	0.97
B0218.3 (known) Y75B8A.20	=	1
B0218.3 (known) F41E6.6	=	1
B0218.3 (known) W02G9.3	=	1
B0218.3 (known) Y46G5A.31	=	1
B0218.3 (known) K11E8.1	=	1
B0218.3 (known) C15C8.2	=	1
B0218.3 (known) F59A2.1	=	1
B0218.3 (known) C54G4.1	=	1
B0218.3 (known) C44C8.6	=	1
B0218.3 (known) B0547.1	=	1
B0218.3 (known) F10E7.8	=	1
B0218.3 (known) C38D4.6	=	1
B0218.3 (known) F54D5.7	=	1
B0218.3 (known) R02F2.9	=	1
B0218.3 (known) B0336.7	=	1
B0218.3 (known) F29G6.3	=	1
B0218.3 (known) T09B4.9	=	1
B0218.3 (known) F54D5.8	=	1
B0218.3 (known) K04G7.3	=	1
B0218.3 (known) Y59A8B.7	=	1
B0218.3 (known) T12G3.1	=	1
B0218.3 (known) F32B6.1	=	1
B0218.3 (known) W02G9.2	=	1
B0222.2 (predicted) F10D7.2	=	1
B0222.2 (predicted) F17C11.7	=	1
B0222.2 (predicted) C23G10.3	=	1
B0222.2 (predicted) R05D3.2	=	1
B0222.3 (predicted) F10D7.2	=	1
B0222.3 (predicted) F17C11.7	=	1
B0222.3 (predicted) C23G10.3	=	1
B0222.3 (predicted) R05D3.2	=	1
B0222.4 (predicted) Y71G12B.15	=	1
B0222.4 (predicted) K02G10.6	=	0.91
B0222.4 (predicted) C24F3.1	=	1
B0222.4 (predicted) F58A4.10	=	1
B0222.4 (predicted) C09G4.1	=	0.86
B0222.4 (predicted) Y87G2A.9	=	1
B0222.6 (known) K01G5.4	=	1
B0222.7 (known) M01E11.2	=	1
B0222.8 (known) C40A11.2	=	1
B0222.8 (known) T01G1.1	=	1
B0228.5 (predicted) Y57A10A.30	=	1.97
B0228.5 (predicted) F40F8.8	=	0.78
B0228.5 (predicted) K10B3.7	=	1.91
B0228.5 (predicted) C05D9.5	=	1.97
B0228.5 (predicted) D2063.1	=	1.93
B0228.5 (predicted) R09B3.1	=	1
B0228.5 (predicted) K10B3.8	=	1.91
B0228.5 (predicted) T10F2.3	=	0.97
B0228.5 (predicted) F53A2.6	=	1.97
B0228.5 (predicted) F25H8.2	=	0.91
B0228.5 (predicted) B0348.6	=	1.97
B0228.5 (predicted) C48D1.2	=	0.83
B0228.5 (predicted) F54D5.12	=	0.86
B0228.5 (predicted) Y69A2AR.30	=	0.97
B0228.5 (predicted) R04A9.4	=	1.97
B0228.5 (predicted) F09E5.15	=	1.97
B0228.5 (predicted) Y48E1B.13	=	0.82
B0228.5 (predicted) K12G11.4	=	1.92
B0228.5 (predicted) F43E2.5	=	1.97
B0228.5 (predicted) R07E5.2	=	1.97
B0228.5 (predicted) Y37E3.7	=	0.97
B0228.5 (predicted) B0547.1	=	1
B0228.5 (predicted) C07E3.1	=	1
B0228.5 (predicted) K12G11.3	=	1.89
B0228.5 (predicted) F33H1.2	=	1.91
B0228.5 (predicted) F49C12.8	=	0.72
B0228.5 (predicted) T09F3.3	=	1.93
B0228.7 (predicted) K11D9.1	=	0.85
B0228.7 (predicted) C15H11.6	=	1
B0228.7 (predicted) B0228.7	=	1
B0228.7 (predicted) F08F1.8	=	1
B0228.7 (predicted) F29B9.6	=	1
B0228.7 (predicted) F35G12.11	=	1
B0228.7 (predicted) T21C9.4	=	1
B0228.7 (predicted) C07A4.3	=	1
B0228.7 (predicted) F52A8.2	=	1
B0228.7 (predicted) F55A4.5	=	1
B0228.7 (predicted) F45G2.8	=	1
B0228.7 (predicted) F13G3.4	=	1
B0228.7 (predicted) C15H11.3	=	1
B0238.1 (known) M110.5	=	1
B0238.10 (predicted) T23B12.4	=	2
B0238.10 (predicted) K06H7.9	=	1
B0238.10 (predicted) B0238.10	=	1
B0238.10 (predicted) F57B10.8	=	1
B0238.12 (known) Y39B6A.1	=	1
B0238.12 (known) Y57A10C.6	=	1
B0238.12 (known) R05F9.10	=	1
B0238.12 (known) Y39B6A.19	=	1
B0240.1 (predicted) F58A4.10	=	1
B0240.1 (predicted) Y71G12B.15	=	1
B0240.1 (predicted) Y87G2A.9	=	1
B0240.1 (predicted) T27E9.7	=	1
B0240.2 (predicted) Y105E8A.14	=	0.78
B0240.2 (predicted) C55A6.1	=	0.78
B0240.4 (predicted) K07C11.9	=	1
B0240.4 (predicted) C08B11.4	=	0.95
B0244.8 (known) C35B8.2	=	1
B0250.1 (known) T11B7.4	=	1
B0250.1 (known) C07H6.5	=	1
B0250.1 (known) W09H1.6	=	1
B0250.1 (known) K08E3.7	=	1
B0250.1 (known) F53G12.5	=	1
B0250.1 (known) C44H4.5	=	1
B0250.1 (predicted) ZC434.9	=	0.91
B0250.1 (predicted) T06A4.3	=	0.89
B0250.1 (predicted) F58A3.2	=	0.77
B0250.1 (predicted) T06A4.1	=	0.91
B0250.1 (predicted) F52D10.3	=	1.99
B0250.1 (predicted) Y92H12BL.5	=	1
B0250.1 (predicted) M117.2	=	2
B0250.1 (predicted) T12E12.1	=	1
B0250.1 (predicted) Y18H1A.9	=	0.9
B0250.1 (predicted) Y47G6A.19	=	0.9
B0250.1 (predicted) W08E12.7	=	1
B0250.2 (known) W04D2.1	=	1
B0250.5 (predicted) F57B10.8	=	0.33
B0250.5 (predicted) K02D7.1	=	0.74
B0250.9 (predicted) W08F4.3	=	1
B0250.9 (predicted) B0365.3	=	1
B0250.9 (predicted) F45E1.7	=	1
B0250.9 (predicted) K08E3.3	=	1
B0250.9 (predicted) ZC449.6	=	1
B0250.9 (predicted) Y110A7A.12	=	1
B0250.9 (predicted) Y6B3B.11	=	1
B0250.9 (predicted) T13F2.1	=	1
B0250.9 (predicted) F09E10.8	=	1
B0250.9 (predicted) F11F1.1	=	1
B0250.9 (predicted) F26D10.3	=	1
B0250.9 (predicted) B0250.9	=	1
B0250.9 (predicted) W08D2.4	=	1
B0250.9 (predicted) H14E04.1	=	1
B0250.9 (predicted) F54C9.2	=	1
B0250.9 (predicted) T01B7.5	=	1
B0250.9 (predicted) Y37A1B.12	=	1
B0250.9 (predicted) C18E9.11	=	0.97
B0250.9 (predicted) F44E5.4	=	1
B0250.9 (predicted) F20B6.2	=	1
B0250.9 (predicted) Y37A1B.13	=	1
B0250.9 (predicted) ZC8.1	=	1
B0250.9 (predicted) C32D5.12	=	1
B0250.9 (predicted) F44E5.5	=	1
B0250.9 (predicted) C12C8.1	=	1
B0252.2 (predicted) C55A6.10	=	1
B0252.2 (predicted) W03F9.5	=	1
B0252.2 (predicted) C42D8.5	=	1
B0252.2 (predicted) F32A5.7	=	1
B0252.3 (known) T22D1.9	=	1
B0252.4 (predicted) K07C5.6	=	1
B0261.1 (predicted) C32F10.2	=	0.77
B0261.1 (predicted) ZK856.13	=	1
B0261.1 (predicted) F55F8.4	=	1
B0261.1 (predicted) K04F1.15	=	0.94
B0261.1 (predicted) F39H11.2	=	1
B0261.1 (predicted) ZK858.1	=	0.92
B0261.1 (predicted) T20B12.2	=	1
B0261.1 (predicted) F54D8.3	=	0.92
B0261.1 (predicted) F45E12.2	=	1
B0261.2 (predicted) F31C3.5	=	1
B0261.2 (predicted) C10C5.6	=	2
B0261.2 (predicted) F52D10.3	=	0.94
B0261.2 (predicted) F37E3.1	=	1
B0261.2 (predicted) F53A2.6	=	1
B0261.2 (predicted) B0261.2	=	3
B0261.2 (predicted) W02B12.8	=	1.31
B0261.2 (predicted) C10H11.8	=	2
B0261.2 (predicted) T21G5.5	=	1
B0261.2 (predicted) Y116A8C.32	=	1
B0261.2 (predicted) Y57A10A.20	=	1
B0261.2 (predicted) T23G11.3	=	1
B0261.2 (predicted) B0348.6	=	1
B0261.2 (predicted) F29C12.3	=	2
B0261.2 (predicted) F45G2.10	=	1
B0261.2 (predicted) F11C1.1	=	1
B0261.2 (predicted) Y54E2A.11	=	1
B0261.2 (predicted) Y57A10A.30	=	1
B0261.2 (predicted) ZK616.3	=	1
B0261.2 (predicted) M117.2	=	0.96
B0261.2 (predicted) F31D4.3	=	1
B0261.2 (predicted) R04A9.4	=	1
B0261.2 (predicted) F42H10.2	=	1
B0261.2 (predicted) Y18D10A.19	=	2
B0261.2 (predicted) C07H6.6	=	2
B0272.1 (known) F15B10.2	=	1
B0272.1 (predicted) F28C6.4	=	1
B0272.1 (predicted) F19H6.4	=	1
B0272.1 (predicted) F08F8.2	=	1
B0272.1 (predicted) F54D8.3	=	3.84
B0272.1 (predicted) F44F4.11	=	1.99
B0272.1 (predicted) F11E6.5	=	0.95
B0272.1 (predicted) K12D12.2	=	1
B0272.1 (predicted) H37A05.1	=	1
B0272.1 (predicted) ZK899.4	=	1.99
B0272.1 (predicted) Y48G9A.1	=	1
B0272.1 (predicted) C25F6.3	=	1
B0272.1 (predicted) F10B5.6	=	1
B0272.1 (predicted) K12G11.3	=	1
B0272.1 (predicted) C27A7.5	=	0.89
B0272.1 (predicted) F28B3.8	=	1
B0272.1 (predicted) W07E11.1	=	1
B0272.1 (predicted) Y53F4B.42	=	1
B0272.1 (predicted) ZK792.8	=	1
B0272.1 (predicted) ZK742.1	=	1
B0272.1 (predicted) T19A6.1	=	1
B0272.1 (predicted) T05F1.8	=	1
B0272.1 (predicted) ZK1251.3	=	1
B0272.1 (predicted) F55F8.5	=	1
B0272.1 (predicted) R151.2	=	0.93
B0272.1 (predicted) R74.6	=	1
B0272.1 (predicted) ZK1058.5	=	1
B0272.1 (predicted) T20B12.1	=	1
B0272.1 (predicted) C54H2.5	=	1
B0272.1 (predicted) Y75B8A.4	=	1
B0272.1 (predicted) K02G10.6	=	0.91
B0272.1 (predicted) C56E6.5	=	1.93
B0272.1 (predicted) T04F8.1	=	1
B0272.1 (predicted) ZK1098.4	=	1
B0272.1 (predicted) C53D5.6	=	1
B0272.1 (predicted) C13B9.3	=	1
B0272.1 (predicted) T20B12.8	=	1
B0272.1 (predicted) D2063.1	=	0.93
B0272.1 (predicted) Y51A2D.5	=	0.87
B0272.1 (predicted) D2024.3	=	0.95
B0272.1 (predicted) Y48B6A.12	=	1
B0272.1 (predicted) Y53F4B.22	=	1
B0272.1 (predicted) F23H11.9	=	1
B0272.1 (predicted) F35C8.5	=	1
B0272.1 (predicted) F37H8.4	=	1
B0272.1 (predicted) ZK593.1	=	1
B0272.1 (predicted) ZC8.1	=	1
B0272.1 (predicted) VZK822L.1	=	1
B0272.1 (predicted) C15F1.6	=	1
B0272.1 (predicted) F43H9.2	=	1
B0272.1 (predicted) R07E3.4	=	0.94
B0272.1 (predicted) F16D3.4	=	1
B0272.1 (predicted) F21D5.7	=	1
B0272.1 (predicted) C28G1.3	=	1
B0272.1 (predicted) W03F9.5	=	1
B0272.1 (predicted) C32D5.12	=	1
B0272.1 (predicted) C06A1.5	=	1
B0272.1 (predicted) Y51A2D.4	=	0.83
B0272.1 (predicted) F01G4.6	=	1
B0272.1 (predicted) R06A4.4	=	1
B0272.1 (predicted) Y23H5B.5	=	1
B0272.1 (predicted) Y54E10A.9	=	0.95
B0272.1 (predicted) R10E4.4	=	1
B0272.1 (predicted) F01G4.3	=	1
B0272.1 (predicted) C26E6.3	=	1
B0272.1 (predicted) Y71H2AM.19	=	0.96
B0272.1 (predicted) T10B5.5	=	1
B0272.1 (predicted) Y47D9A.1	=	1
B0272.1 (predicted) Y50D7A.2	=	1
B0272.1 (predicted) F41H10.8	=	1
B0272.1 (predicted) C15B12.7	=	0.9
B0272.1 (predicted) T28D6.2	=	1.99
B0272.1 (predicted) ZC513.5	=	1
B0272.1 (predicted) F56H11.4	=	1
B0272.1 (predicted) C32F10.5	=	1
B0272.1 (predicted) T05G5.3	=	1
B0272.1 (predicted) T21G5.3	=	0.96
B0272.1 (predicted) W09B6.1	=	1
B0272.1 (predicted) ZK512.5	=	1
B0272.1 (predicted) ZC449.6	=	1
B0272.1 (predicted) C47E12.2	=	0.98
B0272.1 (predicted) C16A3.3	=	1
B0272.1 (predicted) C41C4.10	=	1
B0272.1 (predicted) F14B4.3	=	1
B0272.1 (predicted) F43G9.1	=	1
B0272.1 (predicted) C05D11.1	=	1
B0272.1 (predicted) F22B3.4	=	1
B0272.1 (predicted) C43E11.9	=	1
B0272.1 (predicted) C47G2.5	=	1
B0272.1 (predicted) K12H4.3	=	1
B0272.1 (predicted) Y105E8A.23	=	1
B0272.1 (predicted) F37C12.7	=	1
B0272.1 (predicted) W01B11.3	=	1
B0272.1 (predicted) Y39G10AR.20	=	1
B0272.1 (predicted) F57B9.5	=	1
B0272.1 (predicted) F09B9.3	=	1
B0272.1 (predicted) D2085.1	=	1
B0272.1 (predicted) T20G5.1	=	1
B0272.1 (predicted) F25B4.7	=	0.92
B0272.1 (predicted) C28H8.4	=	1
B0272.1 (predicted) ZK616.3	=	1
B0272.1 (predicted) Y65B4A.6	=	1
B0272.1 (predicted) C47E12.5	=	1
B0272.1 (predicted) C47D12.3	=	1
B0272.1 (predicted) C55B7.1	=	1
B0272.1 (predicted) ZK829.4	=	0.95
B0272.1 (predicted) Y39G10AR.8	=	1
B0272.1 (predicted) F25H5.3	=	0.98
B0272.1 (predicted) C36A4.9	=	0.98
B0272.1 (predicted) Y47G6A.6	=	1
B0272.1 (predicted) F29F11.6	=	1
B0272.1 (predicted) R05G6.7	=	1
B0272.1 (predicted) Y53F4B.2	=	1
B0272.1 (predicted) F23F1.6	=	0.93
B0272.1 (predicted) T22G5.5	=	1
B0272.1 (predicted) C29A12.3	=	1
B0272.1 (predicted) F33D11.10	=	1
B0272.1 (predicted) F42H10.2	=	1
B0272.1 (predicted) C34E10.2	=	1
B0272.1 (predicted) K08E5.2	=	1
B0272.1 (predicted) K12G11.4	=	0.98
B0272.1 (predicted) Y66H1A.2	=	1
B0272.1 (predicted) C47B2.3	=	1.97
B0272.1 (predicted) Y39D8C.1	=	1.88
B0272.1 (predicted) R53.1	=	0.85
B0272.1 (predicted) Y34D9A.10	=	1
B0272.1 (predicted) C33F10.12	=	1
B0272.1 (predicted) F25B5.6	=	1
B0272.1 (predicted) Y66D12A.15	=	1
B0272.1 (predicted) F13B9.1	=	1
B0272.1 (predicted) Y39G10AR.14	=	1
B0272.1 (predicted) K04F1.15	=	3.86
B0272.1 (predicted) T24H7.1	=	1
B0272.1 (predicted) F56H11.3	=	0.96
B0272.1 (predicted) C14F5.4	=	1
B0272.1 (predicted) F12B6.1	=	1.72
B0272.1 (predicted) C01G10.8	=	1
B0272.1 (predicted) C24G6.3	=	1
B0272.1 (predicted) F49E8.3	=	2
B0272.1 (predicted) F42F12.3	=	1
B0272.1 (predicted) F23B12.7	=	1
B0272.1 (predicted) C25A1.5	=	1
B0272.1 (predicted) ZK686.2	=	1
B0272.1 (predicted) C09G4.1	=	0.86
B0272.1 (predicted) F11C1.1	=	1
B0272.1 (predicted) C02F5.3	=	1
B0272.1 (predicted) Y105E8A.9	=	1
B0272.1 (predicted) W02B12.9	=	0.97
B0272.1 (predicted) M01F1.5	=	0.96
B0272.1 (predicted) C34B2.6	=	1
B0272.1 (predicted) F58G11.1	=	0.75
B0272.1 (predicted) T27E9.1	=	1
B0272.1 (predicted) W02D3.6	=	0.98
B0272.1 (predicted) F11A3.2	=	1
B0272.1 (predicted) W02D7.7	=	1
B0272.1 (predicted) T01G1.4	=	1
B0272.1 (predicted) T01B11.4	=	1
B0272.1 (predicted) F49D11.10	=	1
B0272.1 (predicted) C34E10.6	=	1
B0272.1 (predicted) T07A9.9	=	1
B0272.1 (predicted) F16D3.1	=	2
B0272.1 (predicted) F32H2.9	=	2
B0272.1 (predicted) F49B2.6	=	2
B0272.1 (predicted) T21C9.12	=	1
B0272.1 (predicted) C24F3.1	=	1
B0272.1 (predicted) F38E11.5	=	1
B0272.1 (predicted) M153.1	=	1
B0272.1 (predicted) F56C9.1	=	1
B0272.1 (predicted) C50D2.2	=	0.93
B0272.1 (predicted) C14C10.1	=	1
B0272.1 (predicted) C31C9.2	=	1
B0272.1 (predicted) W06B11.2	=	1
B0272.1 (predicted) Y97E10AR.6	=	1
B0272.1 (predicted) B0414.6	=	1
B0272.1 (predicted) F10D2.9	=	1
B0272.1 (predicted) K01G5.5	=	1
B0272.1 (predicted) Y54H5A.2	=	1
B0272.1 (predicted) C47B2.2	=	1
B0272.1 (predicted) C40H1.4	=	1
B0272.1 (predicted) F15D3.6	=	1
B0272.1 (predicted) C52B9.4	=	0.83
B0272.1 (predicted) T12E12.4	=	1
B0272.1 (predicted) C42C1.5	=	1
B0272.1 (predicted) Y67D2.2	=	1
B0272.1 (predicted) Y6B3B.11	=	1
B0272.1 (predicted) Y87G2A.3	=	1
B0272.1 (predicted) C34D4.14	=	1
B0272.1 (predicted) F39H2.3	=	1
B0272.1 (predicted) W06D12.3	=	1
B0272.1 (predicted) ZK256.1	=	1
B0272.1 (predicted) F26E4.8	=	1.99
B0272.1 (predicted) T07F10.1	=	1.96
B0272.1 (predicted) E01A2.4	=	1
B0272.1 (predicted) B0454.6	=	0.88
B0272.1 (predicted) F31F6.6	=	1
B0272.1 (predicted) T19A6.2	=	1
B0272.1 (predicted) Y47H9C.7	=	1
B0272.1 (predicted) Y37E3.9	=	1
B0272.1 (predicted) K01H12.2	=	1
B0272.1 (predicted) F38B6.4	=	1
B0272.1 (predicted) F23B12.5	=	1
B0272.1 (predicted) F40F4.5	=	1.99
B0272.1 (predicted) C46F4.2	=	0.93
B0272.1 (predicted) Y6E2A.9	=	1
B0272.1 (predicted) T21F4.1	=	1
B0272.1 (predicted) T22D1.10	=	1
B0272.1 (predicted) R107.1	=	1
B0272.1 (predicted) C44B11.3	=	1.97
B0272.1 (predicted) F53G2.7	=	1
B0272.1 (predicted) F58F6.4	=	1
B0272.1 (predicted) B0285.6	=	0.88
B0272.1 (predicted) F22D6.3	=	1
B0272.1 (predicted) F35F11.1	=	1
B0272.1 (predicted) Y48G1A.5	=	1
B0272.1 (predicted) F07A11.2	=	1
B0272.1 (predicted) F34D10.2	=	1
B0272.1 (predicted) F25B4.6	=	1
B0272.1 (predicted) W06H3.3	=	0.95
B0272.2 (known) F17C11.9	=	1
B0272.2 (known) C15H9.4	=	1
B0272.4 (known) R09B5.5	=	1
B0272.4 (known) Y49F6C.3	=	1
B0273.3 (predicted) F43G9.10	=	1
B0273.4 (predicted) B0273.4	=	1
B0280.1 (predicted) R06B9.1	=	1
B0280.1 (predicted) F57H12.1	=	1
B0280.1 (predicted) Y17G7B.11	=	0.87
B0280.1 (predicted) R12H7.1	=	0.81
B0280.1 (predicted) C04E12.12	=	0.96
B0280.1 (predicted) F35F10.12	=	1
B0280.1 (predicted) T20D4.6	=	0.86
B0280.1 (predicted) T11F9.11	=	1
B0280.1 (predicted) Y49E10.24	=	1
B0280.1 (predicted) T08D10.1	=	1
B0280.1 (predicted) T16H5.1	=	0.89
B0280.1 (predicted) F35F10.11	=	0.95
B0280.1 (predicted) C53D5.5	=	1
B0280.1 (predicted) F53F4.10	=	1
B0280.1 (predicted) Y113G7B.17	=	1
B0280.1 (predicted) F46E10.10	=	1
B0280.1 (predicted) R07D5.1	=	0.83
B0280.1 (predicted) M57.2	=	2
B0280.1 (predicted) F21D5.1	=	1
B0280.1 (predicted) B0336.2	=	1
B0280.1 (predicted) R12E2.4	=	1
B0280.1 (predicted) M7.1	=	1
B0280.1 (predicted) R12E2.5	=	0.84
B0280.1 (predicted) C18H7.2	=	0.85
B0280.1 (predicted) C16E9.4	=	0.82
B0280.1 (predicted) Y47G6A.20	=	1
B0280.1 (predicted) F33D4.8	=	1
B0280.1 (predicted) Y46G5A.35	=	1
B0280.1 (predicted) F09E5.11	=	1
B0280.1 (predicted) Y73B6A.5	=	0.91
B0280.1 (predicted) C04E12.11	=	0.96
B0280.1 (predicted) T03D8.6	=	0.86
B0280.1 (predicted) R06B9.3	=	1
B0280.1 (predicted) F13G3.8	=	0.85
B0280.1 (predicted) T05F1.10	=	0.94
B0280.1 (predicted) F48F7.7	=	0.92
B0280.1 (predicted) F22F4.2	=	0.83
B0280.1 (predicted) K11D9.2	=	1
B0280.1 (predicted) T02E1.5	=	0.92
B0280.1 (predicted) Y53H1A.5	=	1
B0280.1 (predicted) Y8G1A.2	=	0.91
B0280.1 (predicted) H14N18.4	=	1
B0280.12 (predicted) C06E1.4	=	5.79
B0280.12 (predicted) F52D10.3	=	2.97
B0280.12 (predicted) F13H8.4	=	0.88
B0280.12 (predicted) B0365.3	=	0.99
B0280.12 (predicted) C44B11.3	=	1
B0280.12 (predicted) B0280.12	=	5.94
B0280.12 (predicted) M117.2	=	3
B0280.12 (predicted) Y57G11C.22	=	1
B0280.12 (predicted) F27D9.1	=	1
B0280.3 (predicted) F44E5.4	=	1
B0280.3 (predicted) F44E5.5	=	1
B0280.3 (predicted) R06C7.6	=	1
B0280.3 (predicted) F26D10.3	=	1
B0280.3 (predicted) B0280.3	=	2
B0280.3 (predicted) D2045.7	=	1
B0280.3 (predicted) C12C8.1	=	0.98
B0280.5 (known) K01G5.4	=	1
B0280.5 (predicted) T11A5.6	=	0.9
B0280.5 (predicted) F38A1.8	=	0.9
B0280.5 (predicted) W05G11.4	=	0.9
B0280.8 (known) ZK930.3	=	1
B0280.8 (known) T27F2.3	=	1
B0280.8 (known) C27B7.4	=	1
B0280.8 (known) M03D4.1	=	1
B0280.8 (known) B0280.8	=	1
B0280.9 (predicted) Y110A7A.12	=	1
B0280.9 (predicted) C48E7.3	=	1
B0280.9 (predicted) Y73E7A.2	=	1
B0280.9 (predicted) K07C5.4	=	1
B0280.9 (predicted) Y51H7C.11	=	1
B0280.9 (predicted) Y53C12B.2	=	1
B0280.9 (predicted) T09B4.10	=	1
B0280.9 (predicted) T01G9.6	=	1
B0280.9 (predicted) Y49A3A.2	=	1
B0280.9 (predicted) F13H8.2	=	1
B0280.9 (predicted) B0280.9	=	1
B0280.9 (predicted) ZK430.1	=	1
B0280.9 (predicted) Y45F10D.7	=	1
B0280.9 (predicted) F26D10.3	=	1
B0280.9 (predicted) C16C10.2	=	1
B0280.9 (predicted) F44E5.5	=	1
B0280.9 (predicted) C12C8.1	=	0.98
B0280.9 (predicted) F55F8.3	=	1
B0280.9 (predicted) F44E5.4	=	1
B0280.9 (predicted) F20B6.2	=	1
B0280.9 (predicted) F54C9.2	=	1
B0280.9 (predicted) F49D11.10	=	1
B0280.9 (predicted) C16A3.3	=	1
B0280.9 (predicted) T01C3.7	=	1
B0280.9 (predicted) Y61A9LA.10	=	1
B0280.9 (predicted) F11F1.1	=	1
B0280.9 (predicted) K05C4.5	=	1
B0280.9 (predicted) F55A12.8	=	1
B0280.9 (predicted) W03B1.4	=	1
B0280.9 (predicted) Y23H5B.5	=	1
B0280.9 (predicted) F27C1.6	=	1
B0280.9 (predicted) ZK973.3	=	1
B0281.5 (known) Y108G3AL.1	=	1
B0281.5 (known) C36B1.4	=	1
B0281.5 (known) R12B2.1	=	1
B0285.4 (predicted) F26E4.1	=	1
B0285.6 (predicted) Y110A7A.12	=	0.88
B0285.6 (predicted) C08B11.4	=	0.95
B0285.6 (predicted) C06B3.5	=	0.88
B0285.6 (predicted) K12G11.3	=	1.74
B0285.6 (predicted) F11A5.12	=	0.88
B0285.6 (predicted) F40F4.5	=	0.88
B0285.6 (predicted) C42C1.5	=	0.88
B0285.6 (predicted) F25G6.5	=	0.88
B0285.6 (predicted) Y47D9A.1	=	0.88
B0285.6 (predicted) ZK593.1	=	0.88
B0285.6 (predicted) F16D3.1	=	0.88
B0285.6 (predicted) F33H1.2	=	0.85
B0285.6 (predicted) B0393.1	=	0.84
B0285.6 (predicted) C54C6.2	=	0.88
B0285.6 (predicted) C06B3.4	=	0.88
B0285.6 (predicted) K12G11.4	=	1.77
B0285.6 (predicted) C56G2.6	=	0.88
B0285.6 (predicted) C48G7.3	=	1
B0285.6 (predicted) C36E8.5	=	0.88
B0285.6 (predicted) F25H5.3	=	0.88
B0285.6 (predicted) T09F3.3	=	0.86
B0285.6 (predicted) F32H2.9	=	0.88
B0285.6 (predicted) F44F4.11	=	0.88
B0285.6 (predicted) ZK899.4	=	0.88
B0285.6 (predicted) F26E4.8	=	0.88
B0285.6 (predicted) K10B3.8	=	0.85
B0285.6 (predicted) F25H8.2	=	1.82
B0285.6 (predicted) C47B2.3	=	0.88
B0285.6 (predicted) ZK154.3	=	0.88
B0285.6 (predicted) F20B6.2	=	0.88
B0285.6 (predicted) T28D6.2	=	0.88
B0285.6 (predicted) K01G5.7	=	0.88
B0285.6 (predicted) D2063.1	=	1.78
B0285.6 (predicted) T20B12.1	=	1
B0285.6 (predicted) C44B11.3	=	0.88
B0285.6 (predicted) K10B3.7	=	0.85
B0286.3 (known) B0286.3	=	3
B0286.3 (predicted) C47B2.5	=	1
B0286.3 (predicted) C18C4.10	=	0.79
B0286.3 (predicted) C30A5.3	=	1
B0286.3 (predicted) F23F12.6	=	1
B0286.3 (predicted) R06A10.2	=	1
B0286.3 (predicted) R74.7	=	1
B0286.3 (predicted) ZK507.6	=	1
B0286.3 (predicted) F46H6.2	=	1
B0286.3 (predicted) K07C11.5	=	0.96
B0286.4 (known) B0286.4	=	2
B0286.4 (known) C49A1.4	=	1
B0286.4 (known) F44G3.9	=	1
B0286.4 (predicted) F57B9.2	=	2
B0286.4 (predicted) F11F1.1	=	1
B0286.4 (predicted) T20B12.2	=	1
B0286.4 (predicted) Y71F9B.2	=	1
B0286.4 (predicted) R17.2	=	1
B0286.4 (predicted) H14E04.5	=	1
B0286.4 (predicted) M106.5	=	1
B0286.4 (predicted) F44B9.3	=	1
B0286.4 (predicted) C34E10.2	=	1
B0286.4 (predicted) F32H2.2	=	1
B0286.4 (predicted) F44E5.5	=	1
B0286.4 (predicted) Y46G5A.12	=	1
B0286.4 (predicted) C12C8.1	=	0.98
B0286.4 (predicted) C05D9.1	=	1
B0286.4 (predicted) Y56A3A.1	=	1
B0286.4 (predicted) T23F6.4	=	1
B0286.4 (predicted) F44B9.4	=	1
B0286.4 (predicted) C26E6.3	=	1
B0286.4 (predicted) F44E5.4	=	1
B0286.4 (predicted) F26D10.3	=	1
B0286.4 (predicted) C49H3.5	=	1
B0286.4 (predicted) F32A5.1	=	1
B0286.4 (predicted) ZC518.3	=	1
B0286.4 (predicted) C01A2.4	=	1
B0286.4 (predicted) F39H11.2	=	1
B0286.4 (predicted) F54C9.2	=	1
B0286.4 (predicted) F43D2.1	=	1
B0303.15 (known) T09A5.10	=	1
B0303.15 (predicted) F44E5.4	=	1
B0303.15 (predicted) K02G10.6	=	1
B0303.15 (predicted) C12C8.1	=	0.98
B0303.15 (predicted) F26D10.3	=	1
B0303.15 (predicted) C09G4.1	=	1
B0303.15 (predicted) F44E5.5	=	1
B0303.3 (predicted) C18E3.2	=	1
B0303.3 (predicted) M117.2	=	1
B0303.3 (predicted) C24A1.3	=	1
B0303.3 (predicted) F52D10.3	=	0.99
B0303.3 (predicted) F07C6.1	=	1
B0303.3 (predicted) C14F5.5	=	1
B0303.3 (predicted) ZK1128.5	=	1
B0303.3 (predicted) ZC477.9	=	1
B0303.3 (predicted) F14D12.2	=	1
B0303.7 (known) F47G6.1	=	1
B0303.7 (predicted) T21F4.1	=	1
B0303.7 (predicted) C36B1.4	=	1
B0303.7 (predicted) F11F1.1	=	1
B0303.7 (predicted) Y65B4BR.4	=	1
B0303.7 (predicted) F54C9.2	=	1
B0303.7 (predicted) Y39A1C.2	=	1
B0303.7 (predicted) T11A5.6	=	1
B0303.7 (predicted) F44E5.5	=	1
B0303.7 (predicted) F13B10.2	=	1
B0303.7 (predicted) Y77E11A.11	=	1
B0303.7 (predicted) H06I04.4	=	1
B0303.7 (predicted) W05G11.4	=	1
B0303.7 (predicted) T04D1.3	=	1
B0303.7 (predicted) C12C8.1	=	1
B0303.7 (predicted) F26B1.3	=	1
B0303.7 (predicted) Y47H10A.1	=	1
B0303.7 (predicted) F44E5.4	=	1
B0303.7 (predicted) F37C12.4	=	1
B0303.7 (predicted) F08F8.2	=	0.97
B0303.7 (predicted) C06G4.2	=	1
B0303.7 (predicted) F25B5.4	=	1
B0303.7 (predicted) F32E10.4	=	1
B0303.7 (predicted) Y92H12A.2	=	1
B0303.7 (predicted) F38B6.4	=	1
B0303.7 (predicted) LLC1.1	=	1
B0303.7 (predicted) Y42H9AR.1	=	1
B0303.7 (predicted) Y39A3CL.5	=	1
B0303.7 (predicted) F26D10.3	=	1
B0303.7 (predicted) Y77E11A.10	=	1
B0303.7 (predicted) F19B6.2	=	1
B0303.7 (predicted) T23F6.4	=	1
B0303.7 (predicted) T04A8.16	=	1
B0303.7 (predicted) M04F3.4	=	1
B0303.9 (known) R07H5.8	=	1
B0303.9 (predicted) M117.2	=	1
B0303.9 (predicted) F49B2.6	=	1
B0303.9 (predicted) R151.2	=	0.93
B0303.9 (predicted) C42C1.4	=	1
B0303.9 (predicted) C05D11.2	=	1
B0303.9 (predicted) T07F10.1	=	1
B0303.9 (predicted) F44E5.5	=	1
B0303.9 (predicted) W03C9.3	=	1
B0303.9 (predicted) R06F6.2	=	1
B0303.9 (predicted) T08G5.5	=	1
B0303.9 (predicted) C36A4.9	=	0.98
B0303.9 (predicted) F44E5.4	=	1
B0303.9 (predicted) F32A6.3	=	1
B0303.9 (predicted) W06B4.3	=	1
B0303.9 (predicted) F52D10.3	=	0.99
B0303.9 (predicted) F26D10.3	=	1
B0303.9 (predicted) F49E8.3	=	1
B0303.9 (predicted) C12C8.1	=	1
B0304.1 (predicted) F55G1.8	=	1
B0304.1 (predicted) C32F10.2	=	1
B0304.1 (predicted) B0304.1	=	1.91
B0304.1 (predicted) C03C11.2	=	1.36
B0304.1 (predicted) F38A6.2	=	1
B0304.1 (predicted) R12B2.1	=	1
B0304.1 (predicted) Y71F9B.7	=	1
B0304.1 (predicted) M05B5.5	=	2.77
B0304.1 (predicted) C14B9.4	=	1
B0304.1 (predicted) Y47G6A.6	=	1
B0310.5 (known) F08G2.5	=	1
B0310.5 (predicted) T21G5.3	=	0.96
B0310.5 (predicted) Y22D7AL.15	=	0.62
B0310.5 (predicted) T08A11.1	=	1
B0310.5 (predicted) F11A10.7	=	1
B0310.5 (predicted) R04A9.4	=	1
B0310.5 (predicted) C25A1.13	=	1
B0310.5 (predicted) F21H11.2	=	1
B0310.5 (predicted) Y54E10A.7	=	1
B0310.5 (predicted) Y71G12B.11	=	1
B0310.5 (predicted) M110.4	=	1
B0310.5 (predicted) F53A3.3	=	0.99
B0310.5 (predicted) F11F1.1	=	1
B0310.5 (predicted) Y39G8C.1	=	1
B0310.5 (predicted) Y94H6A.5	=	1
B0310.5 (predicted) R144.7	=	1
B0310.5 (predicted) C16A3.3	=	1
B0310.5 (predicted) Y45F3A.9	=	1
B0310.5 (predicted) F37C12.9	=	1
B0310.5 (predicted) B0414.6	=	1
B0310.5 (predicted) B0348.6	=	1
B0310.5 (predicted) Y57A10A.30	=	1
B0310.5 (predicted) JC8.2	=	1
B0310.5 (predicted) Y54E10A.9	=	0.95
B0310.5 (predicted) C26E6.6	=	1
B0310.5 (predicted) F53G12.10	=	0.98
B0310.5 (predicted) C55B7.1	=	1
B0310.5 (predicted) R166.2	=	0.87
B0310.5 (predicted) R05H10.2	=	1
B0310.5 (predicted) F54C9.2	=	1
B0310.5 (predicted) Y25C1A.5	=	1
B0310.5 (predicted) T24H10.1	=	1
B0310.5 (predicted) Y71F9AL.17	=	1
B0310.5 (predicted) C05D9.5	=	1
B0310.5 (predicted) F53A2.6	=	1
B0310.5 (predicted) Y48A5A.1	=	1
B0310.5 (predicted) K04C2.2	=	1
B0310.5 (predicted) ZK370.3	=	1
B0310.5 (predicted) F19H8.1	=	1
B0310.5 (predicted) Y37E11AR.2	=	0.61
B0310.5 (predicted) K12H4.3	=	1
B0310.5 (predicted) F13G3.11	=	1
B0310.5 (predicted) Y92H12BR.8	=	1
B0310.5 (predicted) Y71H2AM.19	=	0.96
B0310.5 (predicted) Y46E12BL.2	=	1
B0310.5 (predicted) C55A6.10	=	0.87
B0310.5 (predicted) F27D9.1	=	1
B0310.5 (predicted) F18C5.3	=	1
B0310.5 (predicted) C13B9.3	=	1
B0310.5 (predicted) F55F8.5	=	0.87
B0310.5 (predicted) ZK54.2	=	1
B0310.5 (predicted) C36B7.6	=	0.87
B0310.5 (predicted) F16F9.1	=	0.87
B0310.5 (predicted) Y55F3BL.1	=	1
B0310.5 (predicted) T26A5.9	=	0.87
B0310.5 (predicted) F55A12.8	=	1
B0334.3 (predicted) Y54G11A.10	=	1
B0334.3 (predicted) C05C8.5	=	1
B0334.3 (predicted) B0334.3	=	1
B0334.8 (predicted) Y95B8A.5	=	1
B0334.8 (predicted) M01D7.7	=	0.98
B0334.8 (predicted) T19E7.3	=	1
B0334.8 (predicted) C26C6.2	=	1
B0334.8 (predicted) C14A4.5	=	0.92
B0334.8 (predicted) F56H9.4	=	1
B0334.8 (predicted) T01C3.10	=	0.92
B0334.8 (predicted) T07A9.7	=	1
B0334.8 (predicted) T10B11.3	=	1
B0334.8 (predicted) R06A4.4	=	1
B0334.8 (predicted) Y110A7A.10	=	5.58
B0334.8 (predicted) R06A10.2	=	0.97
B0334.8 (predicted) F07F6.6	=	0.92
B0334.8 (predicted) M117.2	=	0.92
B0334.8 (predicted) F48C11.1	=	0.97
B0334.8 (predicted) F38E1.5	=	1
B0334.8 (predicted) M04C7.1	=	0.97
B0334.8 (predicted) C34D1.3	=	1
B0334.8 (predicted) C16A11.1	=	1
B0334.8 (predicted) ZK930.1	=	1
B0334.8 (predicted) E02C12.5	=	1
B0334.8 (predicted) F56H9.3	=	0.92
B0334.8 (predicted) R10H10.5	=	1
B0334.8 (predicted) C55H1.2	=	1
B0334.8 (predicted) ZK792.6	=	1.89
B0334.8 (predicted) T19C4.6	=	1
B0334.8 (predicted) F18G5.3	=	1
B0334.8 (predicted) F52D10.3	=	0.91
B0336.1 (known) W10C8.2	=	1
B0336.10 (known) T04H1.2	=	1
B0336.10 (known) T28A8.7	=	1
B0336.10 (predicted) W03H9.4	=	1
B0336.10 (predicted) VZK822L.1	=	0.81
B0336.10 (predicted) K09E9.2	=	1
B0336.10 (predicted) M106.5	=	1
B0336.10 (predicted) F10D2.9	=	0.81
B0336.10 (predicted) W06D12.3	=	0.87
B0336.10 (predicted) C14F5.5	=	1
B0336.10 (predicted) ZK1127.4	=	1
B0336.11 (predicted) T07H6.2	=	1
B0336.13 (predicted) T20B12.2	=	2
B0336.13 (predicted) F39H11.2	=	2
B0336.13 (predicted) B0336.13	=	1
B0336.13 (predicted) K11D12.2	=	2
B0336.13 (predicted) W03F9.5	=	1
B0336.13 (predicted) Y111B2A.13	=	1
B0336.13 (predicted) C27H6.1	=	1
B0336.2 (known) W02G9.3	=	1
B0336.2 (known) F25E2.5	=	1
B0336.2 (known) B0464.5	=	1
B0336.2 (known) W02G9.2	=	1
B0336.2 (predicted) F57H12.1	=	2.92
B0336.2 (predicted) F42H10.2	=	1
B0336.2 (predicted) T08B2.10	=	0.95
B0336.2 (predicted) T04C12.6	=	1
B0336.2 (predicted) Y62E10A.5	=	1
B0336.2 (predicted) C05C8.5	=	1
B0336.2 (predicted) Y25C1A.5	=	1
B0336.2 (predicted) W06D12.3	=	0.93
B0336.2 (predicted) C07A12.7	=	3.88
B0336.2 (predicted) F17C11.7	=	2
B0336.2 (predicted) F10D2.9	=	0.96
B0336.2 (predicted) F11F1.1	=	1
B0336.2 (predicted) W04G3.4	=	4.77
B0336.2 (predicted) B0336.2	=	4
B0336.2 (predicted) W02D3.6	=	0.98
B0336.2 (predicted) K02B12.7	=	1
B0336.2 (predicted) K01H12.2	=	1
B0336.2 (predicted) R151.3	=	0.94
B0336.2 (predicted) VZK822L.1	=	0.91
B0336.2 (predicted) F44E5.5	=	1
B0336.2 (predicted) T22D1.3	=	1
B0336.2 (predicted) H43I07.2	=	2
B0336.2 (predicted) T01B11.4	=	1
B0336.2 (predicted) K06H7.4	=	1
B0336.2 (predicted) T25C8.2	=	1
B0336.2 (predicted) F11C1.1	=	1
B0336.2 (predicted) F25H2.10	=	1
B0336.2 (predicted) C47E12.2	=	0.98
B0336.2 (predicted) C12C8.1	=	0.98
B0336.2 (predicted) Y106G6H.2	=	1
B0336.2 (predicted) T01C3.10	=	0.99
B0336.2 (predicted) F18H3.3	=	1
B0336.2 (predicted) F55A4.1	=	1
B0336.2 (predicted) R07E3.4	=	0.94
B0336.2 (predicted) T08B2.5	=	0.95
B0336.2 (predicted) ZK616.3	=	1
B0336.2 (predicted) F54C8.7	=	0.96
B0336.2 (predicted) F26D10.3	=	1
B0336.2 (predicted) F13B10.2	=	1
B0336.2 (predicted) Y48G8AL.8	=	2
B0336.2 (predicted) Y48E1B.2	=	1
B0336.2 (predicted) F07F6.4	=	1
B0336.2 (predicted) T27E9.1	=	1
B0336.2 (predicted) F25B4.7	=	0.92
B0336.2 (predicted) F44E5.4	=	1
B0336.2 (predicted) F54C9.2	=	1
B0336.2 (predicted) T04C12.5	=	1
B0336.2 (predicted) T14G10.5	=	1
B0336.2 (predicted) F17C11.9	=	1
B0336.2 (predicted) T21C9.12	=	1
B0336.2 (predicted) T04C12.4	=	1
B0336.2 (predicted) M03F4.2	=	1
B0336.4 (predicted) R07E4.6	=	0.98
B0336.5 (known) T01D1.6	=	1
B0336.5 (predicted) R05D3.11	=	1
B0336.6 (known) T11B7.4	=	1
B0336.6 (known) F47G6.1	=	1
B0336.6 (known) C18H9.7	=	1
B0336.6 (known) T17H7.4	=	1
B0336.6 (predicted) Y71H2AM.15	=	1
B0336.6 (predicted) F09E10.8	=	0.97
B0336.6 (predicted) F28D1.10	=	0.97
B0336.6 (predicted) R08E3.3	=	1
B0336.6 (predicted) W03A5.4	=	0.89
B0336.6 (predicted) ZC477.9	=	1
B0336.6 (predicted) M117.2	=	0.97
B0336.6 (predicted) ZK418.5	=	0.73
B0336.6 (predicted) K08E3.3	=	0.97
B0336.6 (predicted) F45E1.7	=	0.97
B0336.6 (predicted) F56A8.7	=	0.59
B0336.6 (predicted) F17E5.2	=	1
B0336.6 (predicted) Y22F5A.3	=	1.53
B0336.6 (predicted) Y57G11C.24	=	0.97
B0336.6 (predicted) Y110A7A.20	=	1
B0336.6 (predicted) F52D10.3	=	0.96
B0336.6 (predicted) T28F12.3	=	1.94
B0336.6 (predicted) C41D11.2	=	0.73
B0336.6 (predicted) ZK470.5	=	1.97
B0336.6 (predicted) F59E12.10	=	1
B0336.7 (known) T05C12.6	=	1
B0336.7 (known) C27B7.1	=	1
B0336.7 (known) Y79H2A.11	=	1
B0336.8 (predicted) K08D10.3	=	0.96
B0336.8 (predicted) ZK836.2	=	1
B0336.8 (predicted) T08A9.1	=	1
B0336.8 (predicted) K07C5.1	=	1
B0336.8 (predicted) C24G6.3	=	1
B0336.8 (predicted) B0511.10	=	1
B0336.8 (predicted) Y71G12B.12	=	2
B0336.8 (predicted) C01G6.6	=	1
B0336.8 (predicted) F25B4.7	=	1.95
B0336.8 (predicted) W08F4.8	=	1
B0336.8 (predicted) Y55F3AM.15	=	1
B0336.8 (predicted) C16A3.10	=	1
B0336.8 (predicted) M7.5	=	1
B0336.8 (predicted) T08A11.2	=	1
B0336.8 (predicted) C07E3.1	=	1
B0336.8 (predicted) H12C20.2	=	1
B0336.8 (predicted) D2085.1	=	1
B0336.8 (predicted) T22D1.9	=	1
B0336.8 (predicted) K01C8.7	=	0.9
B0336.8 (predicted) F49C12.8	=	1
B0336.8 (predicted) ZC84.3	=	0.93
B0336.8 (predicted) Y71H10A.1	=	1
B0336.8 (predicted) W02D3.6	=	1.98
B0336.8 (predicted) H27M09.2	=	1
B0336.8 (predicted) C47E12.2	=	2
B0336.8 (predicted) C52E4.4	=	1
B0336.8 (predicted) K10B2.1	=	1
B0336.8 (predicted) K07D4.3	=	1
B0336.8 (predicted) F10G7.8	=	1
B0336.8 (predicted) Y55F3AM.4	=	2
B0336.8 (predicted) F23F12.6	=	1
B0336.8 (predicted) D2085.2	=	1
B0336.8 (predicted) F07A11.2	=	1
B0336.8 (predicted) Y34D9A.10	=	1
B0336.8 (predicted) C09G4.1	=	0.86
B0336.8 (predicted) K08D10.4	=	0.91
B0336.8 (predicted) F38B6.4	=	1
B0336.8 (predicted) ZK1098.7	=	1
B0336.8 (predicted) W09C3.4	=	1
B0336.8 (predicted) C08B6.8	=	1
B0336.8 (predicted) Y39G10AR.8	=	1
B0336.8 (predicted) K02G10.6	=	0.91
B0336.8 (predicted) F22B3.4	=	1
B0336.8 (predicted) T01B11.4	=	1.98
B0336.8 (predicted) F37C12.4	=	1
B0336.8 (predicted) C01G5.6	=	1
B0336.8 (predicted) E02H4.3	=	1
B0336.8 (predicted) F10E9.11	=	1
B0336.8 (predicted) C07H6.3	=	1
B0336.8 (predicted) K01H12.2	=	1.98
B0336.8 (predicted) ZK742.1	=	1
B0336.8 (predicted) F59B2.5	=	1
B0336.8 (predicted) T20H4.3	=	1
B0336.8 (predicted) T08B2.8	=	1
B0336.8 (predicted) R07E3.4	=	1.94
B0336.8 (predicted) M03C11.5	=	1
B0336.8 (predicted) W09D10.4	=	1
B0336.8 (predicted) C24F3.1	=	1
B0336.8 (predicted) F53A3.3	=	1
B0336.8 (predicted) T27E9.1	=	1.98
B0336.8 (predicted) C01G10.8	=	1
B0336.8 (predicted) C50F4.2	=	1
B0336.8 (predicted) F54B11.3	=	0.84
B0336.8 (predicted) Y62E10A.2	=	1
B0336.8 (predicted) C47E12.4	=	1
B0336.8 (predicted) F23C8.9	=	1
B0336.8 (predicted) C07H6.5	=	1
B0336.8 (predicted) B0412.4	=	1
B0336.8 (predicted) W07E6.4	=	1
B0336.8 (predicted) R107.6	=	1
B0336.8 (predicted) F57B9.10	=	1
B0336.8 (predicted) F32H2.4	=	1
B0336.8 (predicted) T22B11.5	=	1
B0336.8 (predicted) C33C12.9	=	1
B0336.8 (predicted) C49H3.5	=	1
B0336.9 (known) F59A2.4	=	1
B0336.9 (predicted) R11A8.2	=	1
B0336.9 (predicted) F55F8.4	=	1
B0348.4 (predicted) F58A4.10	=	1
B0348.4 (predicted) F07F6.6	=	1
B0348.4 (predicted) Y87G2A.9	=	1
B0348.4 (predicted) K10B2.1	=	1
B0348.4 (predicted) F28B12.3	=	1
B0348.4 (predicted) Y52B11A.10	=	1
B0348.4 (predicted) Y71G12B.15	=	1
B0348.4 (predicted) R06B10.4	=	0.93
B0348.6 (known) Y18D10A.8	=	1.97
B0348.6 (predicted) T19H12.9	=	1
B0348.6 (predicted) C08F11.8	=	1
B0348.6 (predicted) F10D2.12	=	1
B0348.6 (predicted) F56F3.1	=	1
B0348.6 (predicted) M88.1	=	1
B0348.6 (predicted) K08B4.3	=	1
B0348.6 (predicted) Y39G8C.1	=	1
B0348.6 (predicted) F54C9.2	=	1
B0348.6 (predicted) C54C6.2	=	0.95
B0348.6 (predicted) Y47G6A.6	=	1
B0348.6 (predicted) Y37E3.10	=	1
B0348.6 (predicted) Y46G5A.4	=	1
B0348.6 (predicted) H10D18.6	=	1
B0348.6 (predicted) T22D1.3	=	2
B0348.6 (predicted) F39G3.1	=	1
B0348.6 (predicted) F53A3.3	=	0.99
B0348.6 (predicted) F10D2.11	=	1
B0348.6 (predicted) Y57A10A.30	=	1
B0348.6 (predicted) F54G2.1	=	0.8
B0348.6 (predicted) F57B9.6	=	1
B0348.6 (predicted) C18E3.2	=	0.8
B0348.6 (predicted) F10D2.2	=	1
B0348.6 (predicted) T09F3.3	=	1
B0348.6 (predicted) R06F6.4	=	0.95
B0348.6 (predicted) K01G5.7	=	0.95
B0348.6 (predicted) Y22D7AL.15	=	0.57
B0348.6 (predicted) C46F4.2	=	0.93
B0348.6 (predicted) C17E4.5	=	1
B0348.6 (predicted) C33A12.6	=	1
B0348.6 (predicted) ZC443.6	=	1
B0348.6 (predicted) Y54E10A.3	=	1.93
B0348.6 (predicted) F10D2.7	=	1
B0348.6 (predicted) E01A2.4	=	1
B0348.6 (predicted) F16F9.1	=	0.8
B0348.6 (predicted) C44E4.4	=	1
B0348.6 (predicted) R04B5.9	=	1
B0348.6 (predicted) C36E8.5	=	0.96
B0348.6 (predicted) M110.4	=	4.79
B0348.6 (predicted) ZC455.3	=	1
B0348.6 (predicted) B0348.6	=	1
B0348.6 (predicted) F31F4.7	=	1
B0348.6 (predicted) R166.5	=	1.96
B0348.6 (predicted) C16A3.3	=	1
B0348.6 (predicted) C01G10.8	=	1
B0348.6 (predicted) F10D2.6	=	1
B0348.6 (predicted) Y37E11AR.5	=	1
B0348.6 (predicted) C30C11.4	=	1
B0348.6 (predicted) K04A8.10	=	1
B0348.6 (predicted) F10D2.5	=	1
B0348.6 (predicted) H23N18.1	=	1
B0348.6 (predicted) F33H1.2	=	1
B0348.6 (predicted) F47C10.6	=	1
B0348.6 (predicted) W08E3.1	=	1
B0348.6 (predicted) C08B6.1	=	1
B0348.6 (predicted) F35H8.5	=	1
B0348.6 (predicted) Y54E5A.7	=	1
B0348.6 (predicted) F07E5.5	=	1
B0348.6 (predicted) C10H11.3	=	1
B0348.6 (predicted) F10B5.2	=	1
B0348.6 (predicted) F53G12.10	=	1
B0348.6 (predicted) ZC443.5	=	1
B0348.6 (predicted) C23G10.6	=	1
B0348.6 (predicted) ZC477.9	=	1
B0348.6 (predicted) H23N18.4	=	1
B0348.6 (predicted) F37C12.7	=	1
B0348.6 (predicted) C47G2.5	=	1
B0348.6 (predicted) F18H3.3	=	1
B0348.6 (predicted) F11F1.1	=	1
B0348.6 (predicted) D1007.6	=	1
B0348.6 (predicted) ZK632.7	=	0.8
B0348.6 (predicted) ZC455.4	=	1
B0348.6 (predicted) Y110A7A.17	=	1
B0348.6 (predicted) H23N18.3	=	1
B0348.6 (predicted) F53A2.6	=	1
B0348.6 (predicted) C18C4.3	=	1
B0348.6 (predicted) F42G8.6	=	1
B0348.6 (predicted) ZC455.6	=	1
B0348.6 (predicted) Y71A12B.1	=	1
B0348.6 (predicted) F33H2.5	=	1
B0348.6 (predicted) C43E11.2	=	1
B0348.6 (predicted) T19H12.11	=	1
B0348.6 (predicted) Y57G11C.24	=	0.66
B0348.6 (predicted) T19H12.10	=	1
B0348.6 (predicted) F09G2.6	=	1
B0348.6 (predicted) Y54E2A.11	=	1
B0348.6 (predicted) T22A3.4	=	0.85
B0348.6 (predicted) K10B3.8	=	1
B0348.6 (predicted) Y39G10AR.6	=	1
B0348.6 (predicted) ZC308.1	=	0.84
B0348.6 (predicted) F01D4.2	=	1
B0348.6 (predicted) R10E4.2	=	1
B0348.6 (predicted) F35H8.6	=	1
B0348.6 (predicted) C16C10.4	=	0.97
B0348.6 (predicted) ZK1128.5	=	0.8
B0348.6 (predicted) ZK593.7	=	1
B0348.6 (predicted) F37E3.1	=	1
B0348.6 (predicted) Y49C4A.8	=	1
B0348.6 (predicted) Y105E8A.16	=	1
B0348.6 (predicted) C35A5.2	=	1
B0348.6 (predicted) F44E5.4	=	1
B0348.6 (predicted) F01D4.1	=	1
B0348.6 (predicted) C17G1.3	=	1
B0348.6 (predicted) C07H6.5	=	1
B0348.6 (predicted) F58B3.4	=	1
B0348.6 (predicted) F26D10.3	=	1
B0348.6 (predicted) B0393.1	=	1
B0348.6 (predicted) K01G5.5	=	1
B0348.6 (predicted) F40F8.10	=	1
B0348.6 (predicted) C05D9.5	=	1
B0348.6 (predicted) C10H11.4	=	1
B0348.6 (predicted) Y111B2A.8	=	1
B0348.6 (predicted) F26A3.2	=	1
B0348.6 (predicted) F18C5.3	=	1
B0348.6 (predicted) F54C9.5	=	1.97
B0348.6 (predicted) Y44E3A.3	=	1.94
B0348.6 (predicted) Y53H1A.5	=	1
B0348.6 (predicted) R04A9.4	=	1
B0348.6 (predicted) C32C4.7	=	1
B0348.6 (predicted) Y106G6H.2	=	1
B0348.6 (predicted) ZC455.5	=	1
B0348.6 (predicted) T19H12.1	=	1
B0348.6 (predicted) T01G5.2	=	1
B0348.6 (predicted) C10H11.6	=	1
B0348.6 (predicted) C44H9.1	=	1
B0348.6 (predicted) C13D9.9	=	1
B0348.6 (predicted) H23N18.2	=	1
B0348.6 (predicted) Y55F3AR.2	=	1.93
B0348.6 (predicted) R144.7	=	1
B0348.6 (predicted) K10B3.7	=	1
B0348.6 (predicted) F57B9.3	=	1
B0348.6 (predicted) W07E11.1	=	1
B0348.6 (predicted) C10H11.5	=	1
B0348.6 (predicted) F44E5.5	=	1
B0348.6 (predicted) ZK154.3	=	0.94
B0348.6 (predicted) C49A9.8	=	1
B0348.6 (predicted) K08B4.4	=	1
B0348.6 (predicted) T07C5.1	=	1
B0348.6 (predicted) C12C8.1	=	0.98
B0348.6 (predicted) T08D10.1	=	1
B0348.6 (predicted) F29F11.2	=	1
B0350.2 (known) R12B2.1	=	1
B0350.2 (known) F44G3.9	=	1
B0350.2 (known) M142.1	=	1
B0361.10 (known) T23G7.3	=	1
B0361.10 (predicted) T28D6.2	=	1
B0361.10 (predicted) C44C1.4	=	1
B0361.10 (predicted) Y110A7A.12	=	1
B0361.10 (predicted) F40F4.5	=	1
B0361.10 (predicted) K12G11.3	=	0.96
B0361.10 (predicted) F20B6.2	=	1
B0361.10 (predicted) F54C9.2	=	1
B0361.10 (predicted) W06H3.3	=	0.95
B0361.10 (predicted) F08F8.8	=	1
B0361.10 (predicted) F26E4.8	=	1
B0361.10 (predicted) ZK899.4	=	1
B0361.10 (predicted) K12G11.4	=	0.98
B0361.10 (predicted) F55A11.2	=	1
B0361.10 (predicted) F11F1.1	=	1
B0361.10 (predicted) Y71F9AM.4	=	1
B0361.10 (predicted) C44B11.3	=	1
B0361.10 (predicted) F44F4.11	=	1
B0361.10 (predicted) F16D3.1	=	1
B0361.10 (predicted) D2063.1	=	0.98
B0361.10 (predicted) F43D9.3	=	1
B0361.10 (predicted) Y57G11C.4	=	1
B0361.10 (predicted) F32H2.9	=	1
B0361.10 (predicted) C47B2.3	=	1
B0361.10 (predicted) D1014.3	=	1
B0361.2 (predicted) F59A2.3	=	1
B0361.5 (predicted) F42G9.6	=	1
B0361.5 (predicted) Y48B6A.13	=	1
B0361.5 (predicted) F25H8.2	=	1
B0361.5 (predicted) C47E12.4	=	1
B0361.5 (predicted) F44E5.4	=	1
B0361.5 (predicted) C12C8.1	=	1
B0361.5 (predicted) ZK256.1	=	1
B0361.5 (predicted) W02F12.2	=	0.8
B0361.5 (predicted) F44E5.5	=	1
B0361.5 (predicted) R06A4.4	=	1
B0361.5 (predicted) C30F8.2	=	1
B0361.5 (predicted) F26D10.3	=	1
B0361.5 (predicted) F52B11.2	=	1
B0361.5 (predicted) C01G8.5	=	1
B0361.6 (predicted) F10B5.2	=	0.94
B0361.6 (predicted) F58A4.10	=	0.94
B0361.6 (predicted) T26A5.5	=	0.94
B0361.6 (predicted) C24H12.4	=	0.94
B0361.6 (predicted) K01G5.5	=	0.94
B0361.6 (predicted) Y48A6B.3	=	0.94
B0361.6 (predicted) E01A2.4	=	0.94
B0361.6 (predicted) K04D7.1	=	0.94
B0361.6 (predicted) F29B9.2	=	0.94
B0361.6 (predicted) Y71G12B.15	=	0.94
B0361.6 (predicted) F43G6.6	=	0.94
B0361.6 (predicted) Y87G2A.9	=	0.94
B0361.6 (predicted) C53D5.6	=	0.94
B0361.7 (predicted) R13H4.3	=	0.87
B0361.7 (predicted) F52E1.8	=	0.9
B0361.7 (predicted) T21B6.2	=	0.93
B0361.7 (predicted) B0361.7	=	0.87
B0361.8 (predicted) T20D3.8	=	1
B0361.8 (predicted) F11E6.5	=	1.95
B0361.8 (predicted) C06B3.5	=	1
B0361.8 (predicted) D2024.3	=	1.81
B0361.8 (predicted) C06B3.4	=	1
B0361.8 (predicted) Y87G2A.9	=	1
B0361.8 (predicted) F35G12.10	=	1
B0361.8 (predicted) F41H10.8	=	1.93
B0361.8 (predicted) ZK1058.5	=	1
B0361.8 (predicted) C40H1.4	=	1.95
B0361.8 (predicted) T19C3.4	=	1
B0361.8 (predicted) C04F12.10	=	1
B0361.8 (predicted) Y53F4B.2	=	1.87
B0361.8 (predicted) F25G6.5	=	1
B0361.8 (predicted) Y53F4B.42	=	1
B0361.8 (predicted) F56H11.3	=	1.96
B0361.8 (predicted) Y71F9B.3	=	1
B0361.8 (predicted) F02E8.1	=	1
B0361.8 (predicted) F11A5.12	=	1
B0361.8 (predicted) F56H11.4	=	1.88
B0361.8 (predicted) C56G2.6	=	1
B0365.1 (known) F47G6.1	=	1
B0365.1 (predicted) Y18D10A.5	=	1
B0365.1 (predicted) F55A12.8	=	1
B0365.1 (predicted) Y113G7B.17	=	1
B0365.1 (predicted) C40H1.3	=	1
B0365.1 (predicted) F52D10.3	=	0.99
B0365.1 (predicted) T06D8.2	=	1
B0365.1 (predicted) ZK507.6	=	1
B0365.1 (predicted) M117.2	=	1
B0365.1 (predicted) F25H2.5	=	1
B0365.1 (predicted) W02C12.3	=	1
B0365.1 (predicted) F55F3.1	=	0.96
B0365.1 (predicted) C50F7.4	=	1
B0365.1 (predicted) Y50D7A.2	=	1
B0365.1 (predicted) Y47D3A.15	=	0.93
B0365.1 (predicted) ZK632.7	=	1
B0365.1 (predicted) Y116A8C.12	=	1
B0365.1 (predicted) F47B10.1	=	1
B0365.3 (known) T17H7.4	=	1
B0365.3 (predicted) C05C8.5	=	1
B0365.3 (predicted) E02H9.5	=	0.99
B0365.3 (predicted) C16C2.4	=	1
B0365.3 (predicted) T07D1.2	=	1
B0365.3 (predicted) C17E4.9	=	0.99
B0365.3 (predicted) Y71F9AL.16	=	0.99
B0365.3 (predicted) C50F7.10	=	0.99
B0365.3 (predicted) F52D10.3	=	2.91
B0365.3 (predicted) M01D7.4	=	1
B0365.3 (predicted) T04C12.4	=	0.99
B0365.3 (predicted) F25B4.5	=	1
B0365.3 (predicted) Y69H2.6	=	0.95
B0365.3 (predicted) R06A4.7	=	0.97
B0365.3 (predicted) T04C12.5	=	0.98
B0365.3 (predicted) F55F3.3	=	0.99
B0365.3 (predicted) F55B12.3	=	1
B0365.3 (predicted) M117.2	=	2.95
B0365.3 (predicted) M03F4.2	=	0.98
B0365.3 (predicted) R11A8.4	=	1
B0365.3 (predicted) T07F10.1	=	0.99
B0365.3 (predicted) T04C12.6	=	0.99
B0365.3 (predicted) T03E6.7	=	1
B0365.3 (predicted) C06E1.4	=	0.96
B0365.3 (predicted) K04F10.1	=	1
B0365.3 (predicted) Y48G10A.3	=	0.94
B0365.3 (predicted) W03F9.1	=	1
B0365.3 (predicted) T19D2.2	=	0.91
B0365.3 (predicted) T01C3.10	=	1.99
B0365.3 (predicted) F37C12.4	=	1
B0365.3 (predicted) F07F6.6	=	1.99
B0379.4 (known) R06B9.3	=	1
B0379.4 (predicted) M01F1.5	=	1.78
B0379.4 (predicted) F37C12.7	=	1
B0379.4 (predicted) C09G12.9	=	1
B0379.4 (predicted) F32H2.2	=	1
B0379.4 (predicted) F58A4.10	=	1
B0379.4 (predicted) Y51A2D.5	=	1.66
B0379.4 (predicted) Y51A2D.4	=	1.58
B0379.4 (predicted) Y71G12B.15	=	1
B0379.4 (predicted) Y87G2A.9	=	1
B0379.4 (predicted) C46F4.2	=	0.93
B0391.10 (known) C47D12.2	=	1
B0393.1 (known) F37C12.11	=	2
B0393.1 (known) Y37H9A.6	=	1
B0393.1 (known) ZK849.2	=	1
B0393.1 (known) K01G5.4	=	1
B0393.1 (known) F46G11.3	=	2
B0393.1 (known) ZK849.1	=	1
B0393.1 (known) C34E10.6	=	1
B0393.1 (predicted) F59A2.3	=	1
B0393.1 (predicted) Y22D7AL.5	=	0.96
B0393.1 (predicted) T21F4.1	=	0.96
B0393.1 (predicted) ZK131.9	=	0.96
B0393.1 (predicted) F57B9.10	=	0.96
B0393.1 (predicted) F35H10.11	=	0.96
B0393.1 (predicted) C25A1.5	=	1
B0393.1 (predicted) T23D8.4	=	1
B0393.1 (predicted) F56H9.3	=	0.96
B0393.1 (predicted) Y105C5B.12	=	1.96
B0393.1 (predicted) Y18D10A.13	=	0.96
B0393.1 (predicted) K06C4.12	=	0.96
B0393.1 (predicted) ZK637.5	=	1
B0393.1 (predicted) W06H3.3	=	0.95
B0393.1 (predicted) C50F4.2	=	0.96
B0393.1 (predicted) K07E3.3	=	0.96
B0393.1 (predicted) F32B4.6	=	0.96
B0393.1 (predicted) F12B6.1	=	1.68
B0393.1 (predicted) C06E7.3	=	1.96
B0393.1 (predicted) T10C6.11	=	0.96
B0393.1 (predicted) F54C9.2	=	0.96
B0393.1 (predicted) F08G2.1	=	0.96
B0393.1 (predicted) R05D7.4	=	0.96
B0393.1 (predicted) M01F1.5	=	1.7
B0393.1 (predicted) C13G3.3	=	1
B0393.1 (predicted) T05F1.8	=	0.96
B0393.1 (predicted) E02C12.5	=	0.82
B0393.1 (predicted) C08H9.2	=	0.96
B0393.1 (predicted) F21D5.7	=	0.96
B0393.1 (predicted) F22B7.5	=	0.96
B0393.1 (predicted) C55H1.2	=	0.87
B0393.1 (predicted) F43G9.1	=	1
B0393.1 (predicted) F11A10.4	=	0.96
B0393.1 (predicted) F28B3.8	=	1
B0393.1 (predicted) D1007.12	=	0.96
B0393.1 (predicted) Y38A8.3	=	0.96
B0393.1 (predicted) F44E5.5	=	1.92
B0393.1 (predicted) W02D3.6	=	0.98
B0393.1 (predicted) C49F5.1	=	1.96
B0393.1 (predicted) Y32F6A.3	=	0.96
B0393.1 (predicted) F11F1.1	=	0.96
B0393.1 (predicted) F55F8.3	=	1
B0393.1 (predicted) F17E9.9	=	0.96
B0393.1 (predicted) T09B4.9	=	0.96
B0393.1 (predicted) T01B11.4	=	1
B0393.1 (predicted) K08E4.6	=	0.96
B0393.1 (predicted) W07E11.1	=	1.96
B0393.1 (predicted) C13B9.3	=	1
B0393.1 (predicted) F45F2.12	=	0.96
B0393.1 (predicted) Y60A3A.9	=	0.96
B0393.1 (predicted) T06D8.8	=	1
B0393.1 (predicted) K06C4.4	=	0.96
B0393.1 (predicted) F31E3.3	=	1.96
B0393.1 (predicted) C28H8.4	=	0.96
B0393.1 (predicted) C46F4.2	=	1.75
B0393.1 (predicted) R05D3.4	=	0.96
B0393.1 (predicted) F44F4.11	=	0.96
B0393.1 (predicted) Y37D8A.9	=	1.96
B0393.1 (predicted) Y87G2A.5	=	0.96
B0393.1 (predicted) ZC513.5	=	0.96
B0393.1 (predicted) F53A2.6	=	1
B0393.1 (predicted) C32E8.7	=	1
B0393.1 (predicted) C47E8.5	=	0.99
B0393.1 (predicted) C16A3.3	=	0.96
B0393.1 (predicted) T08D2.1	=	1
B0393.1 (predicted) F09B9.3	=	0.96
B0393.1 (predicted) W08G11.4	=	1
B0393.1 (predicted) C54G10.2	=	1
B0393.1 (predicted) M04C7.1	=	0.96
B0393.1 (predicted) ZK54.2	=	1
B0393.1 (predicted) C52E4.4	=	1.96
B0393.1 (predicted) F18E2.3	=	0.96
B0393.1 (predicted) F26D10.3	=	1.92
B0393.1 (predicted) F22D6.3	=	0.96
B0393.1 (predicted) C33F10.12	=	0.96
B0393.1 (predicted) C44B11.3	=	0.96
B0393.1 (predicted) T22D1.3	=	1.96
B0393.1 (predicted) T12D8.6	=	1
B0393.1 (predicted) C02F5.3	=	0.96
B0393.1 (predicted) F16D3.1	=	0.96
B0393.1 (predicted) R107.1	=	0.96
B0393.1 (predicted) F25B4.1	=	0.96
B0393.1 (predicted) F39H2.3	=	1
B0393.1 (predicted) W02F12.5	=	0.96
B0393.1 (predicted) E01G4.1	=	1
B0393.1 (predicted) T23F6.4	=	0.96
B0393.1 (predicted) C47E12.2	=	0.98
B0393.1 (predicted) K08F4.1	=	1
B0393.1 (predicted) R05G6.7	=	0.96
B0393.1 (predicted) F43G6.5	=	0.96
B0393.1 (predicted) C06E7.1	=	1.96
B0393.1 (predicted) T07F10.1	=	1.88
B0393.1 (predicted) F19H8.1	=	1
B0393.1 (predicted) Y48B6A.12	=	0.96
B0393.1 (predicted) R11A8.4	=	0.96
B0393.1 (predicted) C42C1.5	=	1
B0393.1 (predicted) F27D4.5	=	1
B0393.1 (predicted) F55H2.6	=	0.96
B0393.1 (predicted) F54D5.8	=	0.96
B0393.1 (predicted) C26C6.2	=	0.85
B0393.1 (predicted) Y51A2D.5	=	1.62
B0393.1 (predicted) F23B12.7	=	0.96
B0393.1 (predicted) R10H10.5	=	0.91
B0393.1 (predicted) Y106G6H.5	=	0.96
B0393.1 (predicted) C36A4.9	=	0.93
B0393.1 (predicted) T08B2.10	=	0.91
B0393.1 (predicted) M110.4	=	1.96
B0393.1 (predicted) T04C12.5	=	1.95
B0393.1 (predicted) F54C9.9	=	0.96
B0393.1 (predicted) T15H9.6	=	0.96
B0393.1 (predicted) F01G4.6	=	0.96
B0393.1 (predicted) K01G5.5	=	0.96
B0393.1 (predicted) C41C4.6	=	0.96
B0393.1 (predicted) C04C3.3	=	1
B0393.1 (predicted) F31F6.6	=	0.96
B0393.1 (predicted) F46F11.1	=	1
B0393.1 (predicted) C08B6.9	=	0.96
B0393.1 (predicted) F55A12.8	=	0.96
B0393.1 (predicted) W08D2.7	=	0.96
B0393.1 (predicted) F56H9.4	=	0.92
B0393.1 (predicted) F44E5.4	=	1.92
B0393.1 (predicted) C29A12.3	=	1
B0393.1 (predicted) Y48G8AL.6	=	0.96
B0393.1 (predicted) F53A3.3	=	1
B0393.1 (predicted) T28D6.2	=	0.96
B0393.1 (predicted) F18G5.3	=	0.87
B0393.1 (predicted) F49E10.1	=	1
B0393.1 (predicted) Y105E8A.19	=	1.96
B0393.1 (predicted) Y37E3.17	=	0.96
B0393.1 (predicted) K08E5.2	=	0.96
B0393.1 (predicted) C43E11.9	=	1
B0393.1 (predicted) C30C11.4	=	1
B0393.1 (predicted) F45F2.2	=	0.96
B0393.1 (predicted) R02E12.4	=	0.8
B0393.1 (predicted) C16A11.1	=	0.9
B0393.1 (predicted) F45H11.6	=	1
B0393.1 (predicted) Y48E1C.3	=	1
B0393.1 (predicted) H43I07.2	=	1
B0393.1 (predicted) ZK131.5	=	0.96
B0393.1 (predicted) K04C1.4	=	1
B0393.1 (predicted) T23F11.1	=	1.9
B0393.1 (predicted) Y71G12B.14	=	0.96
B0393.1 (predicted) C05D9.5	=	1
B0393.1 (predicted) K01H12.2	=	1
B0393.1 (predicted) T22D1.10	=	0.96
B0393.1 (predicted) Y61A9LA.10	=	0.96
B0393.1 (predicted) C25H3.4	=	0.96
B0393.1 (predicted) T19C4.6	=	0.86
B0393.1 (predicted) F57B9.5	=	1.96
B0393.1 (predicted) Y105E8B.3	=	0.96
B0393.1 (predicted) M03F4.2	=	1.95
B0393.1 (predicted) C49H3.11	=	1
B0393.1 (predicted) ZK899.4	=	0.96
B0393.1 (predicted) H02I12.6	=	0.96
B0393.1 (predicted) C56E6.5	=	1.89
B0393.1 (predicted) Y97E10AR.6	=	1.96
B0393.1 (predicted) F07B7.11	=	0.96
B0393.1 (predicted) C34D4.14	=	0.96
B0393.1 (predicted) F58E10.3	=	1.96
B0393.1 (predicted) R10E4.4	=	1
B0393.1 (predicted) F52D10.3	=	0.96
B0393.1 (predicted) F25B4.6	=	0.96
B0393.1 (predicted) F54E12.4	=	0.96
B0393.1 (predicted) T07A9.7	=	0.85
B0393.1 (predicted) C05D11.3	=	1
B0393.1 (predicted) M117.2	=	0.96
B0393.1 (predicted) R02F2.1	=	1
B0393.1 (predicted) Y39D8C.1	=	1.84
B0393.1 (predicted) C15H11.8	=	0.96
B0393.1 (predicted) F48C11.1	=	0.96
B0393.1 (predicted) Y47D3A.21	=	0.96
B0393.1 (predicted) C47B2.3	=	0.96
B0393.1 (predicted) C42D4.8	=	0.96
B0393.1 (predicted) F25B4.7	=	0.92
B0393.1 (predicted) Y48A6B.3	=	0.96
B0393.1 (predicted) Y34D9A.10	=	1
B0393.1 (predicted) F07B7.4	=	0.96
B0393.1 (predicted) Y39G10AR.8	=	1
B0393.1 (predicted) F56D2.1	=	1
B0393.1 (predicted) Y50D7A.4	=	0.96
B0393.1 (predicted) R07E3.4	=	0.94
B0393.1 (predicted) Y57A10A.30	=	1
B0393.1 (predicted) C14A4.4	=	1
B0393.1 (predicted) F37C12.7	=	1.92
B0393.1 (predicted) T13A10.11	=	1.96
B0393.1 (predicted) F26E4.8	=	0.96
B0393.1 (predicted) Y54E2A.11	=	0.96
B0393.1 (predicted) Y23H5B.5	=	0.96
B0393.1 (predicted) C05C8.2	=	0.96
B0393.1 (predicted) F36F2.6	=	1
B0393.1 (predicted) Y48G1A.5	=	0.96
B0393.1 (predicted) C50F4.5	=	0.96
B0393.1 (predicted) C12C8.1	=	1.9
B0393.1 (predicted) T24H7.1	=	1.96
B0393.1 (predicted) M01D7.7	=	0.96
B0393.1 (predicted) K07H8.3	=	0.96
B0393.1 (predicted) F22B5.2	=	1
B0393.1 (predicted) Y51A2D.4	=	1.55
B0393.1 (predicted) W04A8.7	=	0.96
B0393.1 (predicted) F20B6.2	=	0.96
B0393.1 (predicted) T03F1.2	=	0.96
B0393.1 (predicted) ZK795.3	=	0.96
B0393.1 (predicted) R06A4.4	=	1
B0393.1 (predicted) ZC410.2	=	1
B0393.1 (predicted) Y95B8A.5	=	0.85
B0393.1 (predicted) T06E8.1	=	0.96
B0393.1 (predicted) F45D3.5	=	0.64
B0393.1 (predicted) F32H2.9	=	0.96
B0393.1 (predicted) B0393.1	=	1.92
B0393.1 (predicted) R06A10.2	=	0.96
B0393.1 (predicted) Y110A7A.12	=	0.96
B0393.1 (predicted) Y62E10A.13	=	1
B0393.1 (predicted) T25C8.2	=	2.93
B0393.1 (predicted) F38E1.5	=	0.9
B0393.1 (predicted) E01A2.4	=	0.96
B0393.1 (predicted) F32A5.7	=	0.96
B0393.1 (predicted) C52D10.12	=	0.96
B0393.1 (predicted) T05F1.3	=	1
B0393.1 (predicted) C34D1.3	=	0.89
B0393.1 (predicted) F40F8.10	=	0.96
B0393.1 (predicted) T27E9.1	=	1
B0393.1 (predicted) C16A3.7	=	0.96
B0393.1 (predicted) F38A5.13	=	0.96
B0393.1 (predicted) F49D11.10	=	0.96
B0393.1 (predicted) H26D21.2	=	1
B0393.1 (predicted) F55G1.3	=	0.96
B0393.1 (predicted) F49E8.3	=	1.92
B0393.1 (predicted) W08E3.3	=	0.96
B0393.1 (predicted) F08F8.2	=	0.93
B0393.1 (predicted) Y47D9A.1	=	1
B0393.1 (predicted) C38H2.1	=	1
B0393.1 (predicted) C14C10.1	=	0.96
B0393.1 (predicted) T04C12.4	=	1.96
B0393.1 (predicted) T05G5.3	=	0.96
B0393.1 (predicted) F59B2.5	=	0.96
B0393.1 (predicted) R04A9.4	=	1
B0393.1 (predicted) ZC477.9	=	1
B0393.1 (predicted) K07E3.4	=	0.96
B0393.1 (predicted) F54H12.1	=	1
B0393.1 (predicted) R151.2	=	0.89
B0393.1 (predicted) Y71H10A.1	=	0.96
B0393.1 (predicted) F23B12.5	=	0.96
B0393.1 (predicted) C25F6.3	=	1.96
B0393.1 (predicted) T04C12.6	=	1.96
B0393.1 (predicted) F49B2.6	=	1.92
B0393.1 (predicted) C27H6.2	=	1
B0393.1 (predicted) F40F4.5	=	0.96
B0393.1 (predicted) T25B9.9	=	0.96
B0393.2 (known) F10B5.4	=	1
B0393.2 (predicted) K04F10.1	=	1
B0393.2 (predicted) F14F3.2	=	1
B0393.2 (predicted) Y111B2A.20	=	1
B0393.2 (predicted) K08E7.1	=	1
B0393.2 (predicted) R160.1	=	1
B0393.2 (predicted) Y71H2AM.2	=	1
B0393.2 (predicted) ZK1128.8	=	1
B0393.3 (known) W06F12.1	=	1
B0395.1 (predicted) C40H1.4	=	1.95
B0395.1 (predicted) Y54E10BR.5	=	1
B0395.1 (predicted) Y71G12B.15	=	1
B0395.1 (predicted) T05E11.6	=	1
B0395.1 (predicted) F01G4.5	=	1
B0395.1 (predicted) F11E6.5	=	1.95
B0395.1 (predicted) T28H10.3	=	1
B0395.1 (predicted) D2024.3	=	1.81
B0395.1 (predicted) C01F6.6	=	1.78
B0395.1 (predicted) ZK1307.8	=	0.33
B0395.1 (predicted) Y53F4B.2	=	1.87
B0395.1 (predicted) F55A3.1	=	1
B0395.1 (predicted) F56H11.4	=	1.88
B0395.1 (predicted) F53H8.2	=	0.98
B0395.1 (predicted) Y87G2A.9	=	1
B0395.1 (predicted) F56H11.3	=	1.96
B0395.1 (predicted) C41C4.7	=	1
B0395.1 (predicted) ZC395.2	=	1
B0395.1 (predicted) F58A4.10	=	1
B0395.1 (predicted) F41H10.8	=	1.93
B0395.2 (predicted) F44E5.4	=	1
B0395.2 (predicted) C06B3.5	=	1
B0395.2 (predicted) F44E5.5	=	1
B0395.2 (predicted) C06B3.4	=	1
B0395.2 (predicted) F26D10.3	=	1
B0395.2 (predicted) C04F12.10	=	1
B0395.2 (predicted) B0491.1	=	0.89
B0395.2 (predicted) C47E8.5	=	1.86
B0395.2 (predicted) T19C3.8	=	1
B0395.2 (predicted) T05E11.3	=	1.89
B0395.2 (predicted) C56G2.6	=	1
B0395.2 (predicted) F11A5.12	=	1
B0395.2 (predicted) C12C8.1	=	0.98
B0395.2 (predicted) F25G6.5	=	1
B0395.2 (predicted) F33A8.6	=	1
B0395.3 (predicted) F26B1.3	=	1
B0395.3 (predicted) B0395.3	=	1
B0395.3 (predicted) F44A6.1	=	1
B0395.3 (predicted) C47E8.5	=	0.98
B0395.3 (predicted) T05E11.3	=	1
B0395.3 (predicted) F26E4.9	=	1
B0395.3 (predicted) Y63D3A.5	=	1
B0395.3 (predicted) Y52B11A.9	=	1
B0395.3 (predicted) F32E10.4	=	1
B0395.3 (predicted) M04G12.1	=	1
B0395.3 (predicted) C34C6.6	=	2
B0395.3 (predicted) ZC416.8	=	1
B0395.3 (predicted) F54F2.8	=	1
B0395.3 (predicted) Y46G5A.17	=	1
B0395.3 (predicted) T20B3.1	=	1
B0395.3 (predicted) T07C4.11	=	1
B0395.3 (predicted) F49E10.5	=	1
B0395.3 (predicted) F25H8.2	=	1
B0399.2 (known) E01H11.1	=	1
B0403.2 (predicted) F55G1.8	=	1
B0403.2 (predicted) ZK370.2	=	0.39
B0403.2 (predicted) Y48E1B.13	=	2.46
B0403.2 (predicted) C48D1.2	=	2.45
B0403.2 (predicted) Y71F9B.7	=	1
B0403.2 (predicted) B0403.2	=	1
B0403.2 (predicted) Y54E10BL.6	=	0.98
B0403.2 (predicted) ZC477.9	=	1
B0403.2 (predicted) ZK632.12	=	0.39
B0403.2 (predicted) R12B2.1	=	0.39
B0403.2 (predicted) Y106G6H.7	=	1
B0403.2 (predicted) R13F6.9	=	0.38
B0403.2 (predicted) C14B9.4	=	1
B0403.4 (predicted) C12C8.1	=	0.98
B0403.4 (predicted) F44E5.4	=	1
B0403.4 (predicted) F55F3.1	=	0.96
B0403.4 (predicted) M117.2	=	1
B0403.4 (predicted) F44E5.5	=	1
B0403.4 (predicted) F52D10.3	=	0.99
B0403.4 (predicted) Y47D3A.15	=	0.93
B0403.4 (predicted) F26D10.3	=	1
B0403.4 (predicted) F25H2.5	=	1
B0403.4 (predicted) C50C3.6	=	1
B0410.2 (predicted) Y71A12B.1	=	1
B0410.2 (predicted) M117.2	=	0.9
B0410.2 (predicted) C34F11.9	=	6.7
B0410.2 (predicted) F52D10.3	=	0.86
B0410.2 (predicted) B0410.2	=	1
B0412.1 (known) C27B7.1	=	1
B0412.1 (predicted) R13F6.9	=	0.96
B0412.1 (predicted) R12B2.1	=	1
B0412.1 (predicted) F02E9.4	=	1.97
B0412.1 (predicted) ZK370.2	=	0.88
B0412.1 (predicted) F29B9.6	=	1.97
B0412.1 (predicted) W06B4.2	=	0.81
B0412.1 (predicted) C49A1.4	=	1.82
B0412.1 (predicted) W05E10.3	=	0.9
B0412.2 (predicted) R05F9.10	=	0.95
B0412.4 (predicted) C45G3.3	=	1
B0412.4 (predicted) T07F10.3	=	1
B0412.4 (predicted) F19B6.1	=	1
B0412.4 (predicted) Y59A8B.7	=	1
B0412.4 (predicted) F26D10.3	=	1.94
B0412.4 (predicted) Y46E12BL.4	=	1
B0412.4 (predicted) C15H9.6	=	0.97
B0412.4 (predicted) F44E5.4	=	1.94
B0412.4 (predicted) Y46E12BL.3	=	1
B0412.4 (predicted) Y116A8C.12	=	1
B0412.4 (predicted) Y47G6A.6	=	0.97
B0412.4 (predicted) F21H11.3	=	1
B0412.4 (predicted) F43E2.8	=	0.97
B0412.4 (predicted) Y59A8B.9	=	1
B0412.4 (predicted) C12C8.1	=	1.92
B0412.4 (predicted) F44E5.5	=	1.94
B0414.2 (predicted) F13E6.4	=	0.69
B0414.2 (predicted) C10E2.3	=	0.91
B0414.2 (predicted) C24A1.2	=	1.94
B0414.2 (predicted) C32F10.2	=	2.49
B0414.2 (predicted) Y54G2A.1	=	0.63
B0414.2 (predicted) B0414.2	=	1.88
B0414.3 (predicted) C43E11.2	=	1
B0414.3 (predicted) W04A8.7	=	1
B0414.5 (predicted) W09C5.6	=	1
B0414.6 (known) B0414.6	=	1
B0414.6 (known) F42G4.3	=	1
B0414.6 (known) B0547.1	=	1
B0414.6 (known) T21G5.3	=	1
B0414.6 (known) T07A9.3	=	1
B0414.6 (predicted) F09G2.6	=	1
B0414.6 (predicted) C08B6.1	=	1
B0414.6 (predicted) ZK154.3	=	1
B0414.6 (predicted) C18C4.3	=	1
B0414.6 (predicted) T05G5.6	=	1
B0414.6 (predicted) F56H11.3	=	0.96
B0414.6 (predicted) F09G8.3	=	1
B0414.6 (predicted) R05G6.5	=	1
B0414.6 (predicted) Y54E2A.11	=	1
B0414.6 (predicted) F28F8.2	=	1
B0414.6 (predicted) T03F1.12	=	1
B0414.6 (predicted) ZC455.5	=	1
B0414.6 (predicted) C17G1.3	=	1
B0414.6 (predicted) C33A12.6	=	1
B0414.6 (predicted) W02G9.3	=	1
B0414.6 (predicted) T07C5.1	=	1
B0414.6 (predicted) K08B4.3	=	1
B0414.6 (predicted) M110.4	=	1
B0414.6 (predicted) T27A3.2	=	1
B0414.6 (predicted) F09F7.4	=	1
B0414.6 (predicted) T23B12.3	=	1
B0414.6 (predicted) F01G10.2	=	1
B0414.6 (predicted) Y46G5A.13	=	1
B0414.6 (predicted) C34F6.8	=	1
B0414.6 (predicted) T03D8.2	=	1
B0414.6 (predicted) F07E5.5	=	2
B0414.6 (predicted) Y37E11AR.5	=	1
B0414.6 (predicted) F26E4.1	=	1
B0414.6 (predicted) F01G10.3	=	1
B0414.6 (predicted) H23N18.2	=	1
B0414.6 (predicted) F25G6.2	=	1
B0414.6 (predicted) K08F4.1	=	1
B0414.6 (predicted) T01D1.2	=	0.94
B0414.6 (predicted) F39G3.1	=	1
B0414.6 (predicted) F08B4.5	=	1
B0414.6 (predicted) Y71G12B.15	=	0.96
B0414.6 (predicted) M88.1	=	1
B0414.6 (predicted) F25H2.5	=	1
B0414.6 (predicted) T19H12.11	=	1
B0414.6 (predicted) F57B10.7	=	0.95
B0414.6 (predicted) Y105E8B.3	=	1
B0414.6 (predicted) F23B12.7	=	1
B0414.6 (predicted) Y39G10AR.6	=	1
B0414.6 (predicted) C44H9.1	=	1
B0414.6 (predicted) F58A6.1	=	1
B0414.6 (predicted) F10D2.12	=	1
B0414.6 (predicted) C10H11.5	=	1
B0414.6 (predicted) Y39D8C.1	=	0.88
B0414.6 (predicted) C23G10.6	=	1
B0414.6 (predicted) F11E6.5	=	0.95
B0414.6 (predicted) T22H9.2	=	1
B0414.6 (predicted) C40H1.4	=	1
B0414.6 (predicted) C54C6.2	=	1
B0414.6 (predicted) F56B3.5	=	1
B0414.6 (predicted) T08B2.7	=	1
B0414.6 (predicted) F22B5.2	=	1
B0414.6 (predicted) F56D2.1	=	1
B0414.6 (predicted) C23H3.7	=	0.94
B0414.6 (predicted) F10D2.2	=	1
B0414.6 (predicted) F46F2.2	=	1
B0414.6 (predicted) C10H11.4	=	1
B0414.6 (predicted) H23N18.3	=	1
B0414.6 (predicted) K07H8.3	=	1
B0414.6 (predicted) T19H12.10	=	1
B0414.6 (predicted) F41C3.3	=	1
B0414.6 (predicted) F35H8.6	=	1
B0414.6 (predicted) Y61A9LA.10	=	1
B0414.6 (predicted) ZC443.5	=	1
B0414.6 (predicted) F11A3.1	=	1
B0414.6 (predicted) F01D4.1	=	1
B0414.6 (predicted) K08E3.5	=	1
B0414.6 (predicted) ZC410.2	=	1
B0414.6 (predicted) K07B1.2	=	1
B0414.6 (predicted) C08F11.8	=	1
B0414.6 (predicted) ZK637.5	=	1
B0414.6 (predicted) F10G7.1	=	1
B0414.6 (predicted) Y66H1A.4	=	1
B0414.6 (predicted) D2024.3	=	0.95
B0414.6 (predicted) Y53F4B.2	=	1
B0414.6 (predicted) E02A10.1	=	1
B0414.6 (predicted) C29F3.1	=	1
B0414.6 (predicted) ZC455.4	=	1
B0414.6 (predicted) C02F5.3	=	1
B0414.6 (predicted) F47C10.6	=	1
B0414.6 (predicted) C03C10.1	=	1
B0414.6 (predicted) Y71F9B.4	=	1
B0414.6 (predicted) ZK370.4	=	1
B0414.6 (predicted) T23D8.4	=	1
B0414.6 (predicted) F58A4.10	=	0.96
B0414.6 (predicted) Y54E10BR.4	=	1
B0414.6 (predicted) F10D2.6	=	1
B0414.6 (predicted) H10D18.6	=	1
B0414.6 (predicted) T05A12.2	=	1
B0414.6 (predicted) R06C1.2	=	1
B0414.6 (predicted) F25B3.6	=	1
B0414.6 (predicted) F56D1.3	=	1
B0414.6 (predicted) C10H11.6	=	1
B0414.6 (predicted) T19H12.1	=	1
B0414.6 (predicted) Y105E8A.4	=	1
B0414.6 (predicted) C18A3.5	=	1
B0414.6 (predicted) F41H10.8	=	1
B0414.6 (predicted) R10E11.3	=	0.46
B0414.6 (predicted) C37C3.2	=	1
B0414.6 (predicted) F57B9.5	=	1
B0414.6 (predicted) F55F8.3	=	1
B0414.6 (predicted) T10G3.6	=	0.96
B0414.6 (predicted) F12B6.1	=	0.86
B0414.6 (predicted) R04B5.9	=	1
B0414.6 (predicted) T19H12.9	=	1
B0414.6 (predicted) F10F2.2	=	1
B0414.6 (predicted) C10H11.3	=	1
B0414.6 (predicted) C13D9.9	=	1
B0414.6 (predicted) Y49C4A.8	=	1
B0414.6 (predicted) F10D2.7	=	1
B0414.6 (predicted) ZC455.6	=	1
B0414.6 (predicted) Y48G8AL.15	=	1
B0414.6 (predicted) W07E6.1	=	1
B0414.6 (predicted) F01D4.2	=	1
B0414.6 (predicted) C32C4.7	=	1
B0414.6 (predicted) C35A5.2	=	1
B0414.6 (predicted) C36E8.5	=	1
B0414.6 (predicted) Y53F4B.3	=	1
B0414.6 (predicted) F27D9.1	=	1
B0414.6 (predicted) Y56A3A.1	=	1
B0414.6 (predicted) C50H11.1	=	1
B0414.6 (predicted) Y49F6B.1	=	1
B0414.6 (predicted) F59B8.2	=	1
B0414.6 (predicted) T05H4.6	=	1
B0414.6 (predicted) T01G5.2	=	1
B0414.6 (predicted) K08B4.4	=	1
B0414.6 (predicted) F56H11.4	=	1
B0414.6 (predicted) K04A8.10	=	1
B0414.6 (predicted) Y87G2A.9	=	0.96
B0414.6 (predicted) C49A9.8	=	1
B0414.6 (predicted) F31F4.7	=	1
B0414.6 (predicted) H23N18.1	=	1
B0414.6 (predicted) F10D2.11	=	1
B0414.6 (predicted) C56E6.5	=	1
B0414.6 (predicted) W03F9.5	=	1
B0414.6 (predicted) Y25C1A.13	=	1
B0414.6 (predicted) K07A12.7	=	1
B0414.6 (predicted) T06E8.1	=	1
B0414.6 (predicted) F29F11.2	=	1
B0414.6 (predicted) H23N18.4	=	1
B0414.6 (predicted) F10D2.5	=	1
B0414.6 (predicted) W05E10.4	=	1
B0414.6 (predicted) F46E10.1	=	1
B0414.6 (predicted) ZC455.3	=	1
B0414.6 (predicted) K01G5.7	=	1
B0414.6 (predicted) ZC443.6	=	1
B0414.8 (known) F56E3.3	=	1
B0414.8 (known) F25H2.13	=	1
B0414.8 (known) W07B3.2	=	1
B0414.8 (known) F08C6.3	=	1
B0414.8 (known) F57A10.5	=	1
B0414.8 (predicted) C43E11.8	=	1
B0414.8 (predicted) F14F3.2	=	1
B0414.8 (predicted) C56G2.1	=	1
B0416.5 (known) F31C3.1	=	1
B0432.13 (predicted) C47C12.4	=	1
B0432.13 (predicted) F08C6.3	=	1
B0432.13 (predicted) K07C11.9	=	1
B0432.13 (predicted) M03F8.3	=	1
B0432.13 (predicted) W07G4.4	=	1
B0432.13 (predicted) F32A6.4	=	1
B0432.13 (predicted) F08F8.4	=	1
B0432.13 (predicted) F55C5.6	=	0.96
B0432.13 (predicted) Y47G6A.27	=	1
B0432.13 (predicted) Y54G2A.31	=	1
B0432.13 (predicted) F25C8.2	=	1
B0432.13 (predicted) F42H10.7	=	1
B0432.13 (predicted) F40F12.5	=	1
B0432.13 (predicted) Y57G11C.24	=	1
B0432.13 (predicted) C24G6.6	=	1
B0432.13 (predicted) F32D8.14	=	1
B0432.13 (predicted) K08F11.5	=	1
B0432.13 (predicted) K11E4.4	=	1
B0432.2 (known) T23C6.5	=	1
B0432.2 (predicted) R07B7.15	=	0.86
B0432.2 (predicted) R07B7.13	=	0.82
B0432.2 (predicted) C49G7.11	=	1
B0432.2 (predicted) B0432.2	=	1
B0432.2 (predicted) T05G5.6	=	1
B0432.2 (predicted) Y105E8A.4	=	1
B0432.2 (predicted) F48E8.5	=	1.98
B0432.2 (predicted) JC8.6	=	1
B0432.2 (predicted) F29B9.6	=	1
B0432.2 (predicted) W02A11.4	=	1
B0432.2 (predicted) R07B7.14	=	0.95
B0432.3 (predicted) C25A1.11	=	1
B0432.3 (predicted) F32D8.4	=	1
B0432.3 (predicted) F44E7.9	=	1
B0432.4 (predicted) M117.2	=	1
B0432.4 (predicted) F52D10.3	=	0.99
B0432.4 (predicted) Y71F9AL.17	=	1
B0432.5 (predicted) ZC190.4	=	1
B0432.5 (predicted) F32G8.6	=	1
B0432.5 (predicted) F07A11.3	=	1
B0432.5 (predicted) ZK909.2	=	1
B0432.5 (predicted) C26F1.4	=	1
B0432.5 (predicted) W03H9.4	=	1
B0432.5 (predicted) F31E3.2	=	1
B0432.5 (predicted) Y71H2B.6	=	1
B0432.5 (predicted) M03C11.7	=	1
B0432.5 (predicted) Y53F4B.18	=	0.87
B0432.6 (known) F40E10.4	=	1
B0432.7 (predicted) F48E8.5	=	1
B0432.8 (known) F39B2.2	=	1
B0454.1 (known) W07B3.2	=	1
B0454.1 (known) K09B11.9	=	1
B0454.6 (predicted) T01H3.1	=	0.88
B0454.6 (predicted) C56G2.6	=	7.28
B0454.6 (predicted) C47E8.5	=	0.81
B0454.6 (predicted) C04F12.10	=	2.82
B0454.6 (predicted) F35C8.5	=	1.7
B0454.6 (predicted) T05E11.3	=	0.82
B0454.6 (predicted) F26D10.3	=	1.76
B0454.6 (predicted) Y113G7A.3	=	1
B0454.6 (predicted) C12C8.1	=	1.72
B0454.6 (predicted) F23F1.6	=	4.09
B0454.6 (predicted) D2024.3	=	8.96
B0454.6 (predicted) F45G2.10	=	0.88
B0454.6 (predicted) T20H4.3	=	0.88
B0454.6 (predicted) T08D2.1	=	0.88
B0454.6 (predicted) F56H11.4	=	9.37
B0454.6 (predicted) C24F3.1	=	1.69
B0454.6 (predicted) F40F9.5	=	0.94
B0454.6 (predicted) Y87G2A.9	=	0.94
B0454.6 (predicted) T25D3.4	=	0.94
B0454.6 (predicted) Y18D10A.23	=	0.94
B0454.6 (predicted) T05F1.8	=	0.75
B0454.6 (predicted) F11A5.12	=	7.28
B0454.6 (predicted) F54C9.2	=	0.88
B0454.6 (predicted) Y4C6B.2	=	0.94
B0454.6 (predicted) K02G10.6	=	1.67
B0454.6 (predicted) B0491.1	=	3.52
B0454.6 (predicted) F25G6.5	=	7.28
B0454.6 (predicted) Y51F10.4	=	0.87
B0454.6 (predicted) Y65B4A.8	=	0.94
B0454.6 (predicted) F16D3.1	=	0.88
B0454.6 (predicted) C06B3.4	=	7.28
B0454.6 (predicted) F11C1.1	=	0.94
B0454.6 (predicted) Y53F4B.2	=	9.31
B0454.6 (predicted) Y38F2AL.4	=	0.83
B0454.6 (predicted) Y4C6B.5	=	0.94
B0454.6 (predicted) C47B2.3	=	0.88
B0454.6 (predicted) F58A4.10	=	0.94
B0454.6 (predicted) K12H4.4	=	0.88
B0454.6 (predicted) T02D1.5	=	0.94
B0454.6 (predicted) F44E5.5	=	1.76
B0454.6 (predicted) C15F1.6	=	0.88
B0454.6 (predicted) C42C1.5	=	0.88
B0454.6 (predicted) F39B2.10	=	0.88
B0454.6 (predicted) F11F1.1	=	0.88
B0454.6 (predicted) T20G5.6	=	0.94
B0454.6 (predicted) K08E4.6	=	4.58
B0454.6 (predicted) ZK154.3	=	0.88
B0454.6 (predicted) Y49F6B.1	=	0.88
B0454.6 (predicted) F26E4.8	=	0.88
B0454.6 (predicted) F09B9.3	=	0.88
B0454.6 (predicted) R05G6.7	=	1.58
B0454.6 (predicted) R05F9.12	=	0.88
B0454.6 (predicted) C40H1.4	=	9.74
B0454.6 (predicted) F41H10.8	=	9.62
B0454.6 (predicted) F19H6.4	=	0.88
B0454.6 (predicted) F11E6.5	=	9.8
B0454.6 (predicted) Y32F6A.4	=	0.94
B0454.6 (predicted) T05E11.6	=	1.88
B0454.6 (predicted) C44B7.9	=	0.94
B0454.6 (predicted) D1054.15	=	0.88
B0454.6 (predicted) F01G4.6	=	0.78
B0454.6 (predicted) R186.3	=	0.94
B0454.6 (predicted) F56H11.3	=	9.84
B0454.6 (predicted) Y71G12B.15	=	0.94
B0454.6 (predicted) Y43F8A.5	=	0.94
B0454.6 (predicted) C06B3.5	=	7.28
B0454.6 (predicted) T26A5.4	=	1.88
B0454.6 (predicted) C54H2.5	=	3.64
B0454.6 (predicted) C44B11.3	=	0.88
B0454.6 (predicted) F32H2.9	=	0.88
B0454.6 (predicted) Y47G6A.7	=	0.88
B0454.6 (predicted) ZC518.2	=	1
B0454.6 (predicted) C44B7.8	=	0.94
B0454.6 (predicted) F44F4.11	=	0.88
B0454.6 (predicted) C50D2.2	=	3.73
B0454.6 (predicted) F42F12.3	=	0.88
B0454.6 (predicted) H43I07.3	=	1.82
B0454.6 (predicted) T28D6.2	=	0.88
B0454.6 (predicted) C33F10.12	=	0.75
B0454.6 (predicted) Y47D9A.1	=	0.88
B0454.6 (predicted) Y60A3A.9	=	0.88
B0454.6 (predicted) R10E11.8	=	0.83
B0454.6 (predicted) ZK1251.3	=	0.88
B0454.6 (predicted) C14C10.1	=	0.68
B0454.6 (predicted) W02D7.7	=	1.76
B0454.6 (predicted) ZK180.4	=	1
B0454.6 (predicted) F40F9.6	=	0.88
B0454.6 (predicted) K01G5.7	=	0.88
B0454.6 (predicted) ZK899.4	=	0.88
B0454.6 (predicted) R02F2.8	=	0.94
B0454.6 (predicted) ZK742.1	=	0.88
B0454.6 (predicted) T20D3.8	=	0.88
B0454.6 (predicted) C28H8.4	=	0.88
B0454.6 (predicted) ZK616.3	=	0.94
B0454.6 (predicted) D2096.3	=	0.88
B0454.6 (predicted) T05C3.5	=	0.88
B0454.6 (predicted) F44E5.4	=	1.76
B0454.6 (predicted) C54C6.2	=	0.88
B0454.6 (predicted) F40F4.5	=	0.88
B0454.6 (predicted) F42H10.2	=	0.94
B0454.6 (predicted) F52D1.1	=	0.88
B0454.6 (predicted) C09G4.1	=	1.62
B0454.6 (predicted) T28H10.3	=	1.88
B0454.6 (predicted) K10B2.1	=	0.88
B0454.6 (predicted) C36E8.5	=	0.88
B0454.6 (predicted) B0454.6	=	3.95
B0454.6 (predicted) R10E11.2	=	0.83
B0454.8 (known) T28A11.11	=	1
B0464.1 (predicted) Y71G12B.12	=	1
B0464.1 (predicted) R05G6.10	=	0.82
B0464.1 (predicted) T25C8.2	=	1
B0464.1 (predicted) Y48G10A.3	=	0.97
B0464.1 (predicted) Y59A8B.6	=	1
B0464.1 (predicted) C52E4.4	=	1
B0464.1 (predicted) T07F10.1	=	1
B0464.1 (predicted) F45G2.10	=	1
B0464.1 (predicted) F54H12.1	=	1
B0464.1 (predicted) T04C12.4	=	1
B0464.1 (predicted) C36A4.9	=	0.98
B0464.1 (predicted) R06A4.4	=	1
B0464.1 (predicted) T04C12.6	=	1
B0464.1 (predicted) T25B9.9	=	1
B0464.1 (predicted) Y110A7A.12	=	1
B0464.1 (predicted) Y47D9A.1	=	1
B0464.1 (predicted) C42C1.5	=	1
B0464.1 (predicted) F20B6.2	=	1
B0464.1 (predicted) C47E8.5	=	0.98
B0464.1 (predicted) B0464.1	=	1
B0464.1 (predicted) T05E11.3	=	1
B0464.1 (predicted) T04C12.5	=	1
B0464.1 (predicted) F49B2.6	=	1
B0464.1 (predicted) H12C20.2	=	1
B0464.1 (predicted) F55F8.2	=	1
B0464.1 (predicted) F49E8.3	=	1
B0464.1 (predicted) M03F4.2	=	1
B0464.2 (predicted) F54C9.2	=	2
B0464.2 (predicted) ZK370.2	=	1
B0464.2 (predicted) T20B12.8	=	1
B0464.2 (predicted) T08A11.1	=	1
B0464.2 (predicted) F55A3.3	=	1
B0464.2 (predicted) F44E5.5	=	1
B0464.2 (predicted) F26D10.3	=	1
B0464.2 (predicted) Y61A9LA.10	=	1
B0464.2 (predicted) T01G9.6	=	1
B0464.2 (predicted) F25B3.6	=	1
B0464.2 (predicted) T22D1.3	=	1
B0464.2 (predicted) Y113G7B.17	=	1
B0464.2 (predicted) Y73B3A.18	=	1
B0464.2 (predicted) F11F1.1	=	2
B0464.2 (predicted) F44E5.4	=	1
B0464.2 (predicted) C52E4.4	=	1
B0464.2 (predicted) C03D6.3	=	1
B0464.2 (predicted) K05C4.1	=	1
B0464.2 (predicted) F36A4.7	=	1
B0464.2 (predicted) R13F6.9	=	0.96
B0464.2 (predicted) C32F10.5	=	1
B0464.2 (predicted) C12C8.1	=	0.98
B0464.2 (predicted) ZK1128.8	=	1
B0464.2 (predicted) Y47D9A.1	=	1
B0464.2 (predicted) F25H2.10	=	1
B0464.2 (predicted) Y24D9A.4	=	1
B0464.2 (predicted) C42C1.5	=	1
B0464.2 (predicted) F35F11.1	=	1
B0464.2 (predicted) B0464.2	=	1
B0464.4 (predicted) ZK632.4	=	1
B0464.4 (predicted) C05C8.7	=	1
B0464.5 (known) C32F10.1	=	1
B0464.5 (known) T19A5.1	=	1
B0464.5 (known) F59A2.4	=	1
B0464.5 (known) C47E8.5	=	1
B0464.5 (known) Y48E1B.1	=	1
B0464.5 (known) H02I12.5	=	1
B0464.5 (known) W07B3.2	=	1
B0464.5 (known) F46F11.2	=	1
B0464.5 (known) F26H11.2	=	1
B0464.5 (known) T04H1.2	=	1
B0464.5 (known) F44G3.9	=	1
B0464.7 (predicted) Y113G7B.16	=	1
B0464.7 (predicted) B0464.7	=	1
B0464.7 (predicted) F28B12.3	=	1
B0464.8 (known) T20B12.2	=	1
B0464.9 (known) F43C1.2	=	1
B0464.9 (predicted) F38H4.9	=	2
B0464.9 (predicted) F25H8.2	=	1
B0464.9 (predicted) K09B11.2	=	1
B0464.9 (predicted) F37C12.4	=	1
B0478.1 (known) R03D7.6	=	1
B0478.1 (known) F42G10.2	=	1
B0478.3 (known) C49A1.4	=	1
B0491.1 (predicted) K02G10.7	=	1
B0491.1 (predicted) T05H4.13	=	1
B0491.1 (predicted) F48A11.1	=	1
B0491.1 (predicted) T08B1.3	=	1
B0491.1 (predicted) F23F1.6	=	3.8
B0491.1 (predicted) F33D11.11	=	1
B0491.1 (predicted) C50D2.2	=	3.54
B0491.1 (predicted) C35D10.2	=	1
B0491.1 (predicted) T25G3.2	=	0.88
B0491.1 (predicted) W06H3.3	=	0.95
B0491.1 (predicted) VZK822L.1	=	1
B0491.1 (predicted) F10B5.2	=	1
B0491.1 (predicted) F44D12.4	=	1
B0491.1 (predicted) W06D12.3	=	1
B0491.1 (predicted) M02F4.8	=	1
B0491.1 (predicted) H19N07.4	=	0.95
B0491.1 (predicted) F10D2.9	=	1
B0491.1 (predicted) T27F6.6	=	1
B0491.1 (predicted) Y69E1A.7	=	1
B0491.1 (predicted) F32A5.5	=	1
B0491.1 (predicted) C01G6.1	=	1
B0491.3 (predicted) F52D10.3	=	1.88
B0491.3 (predicted) M117.2	=	1.96
B0491.7 (predicted) F44E5.5	=	1
B0491.7 (predicted) F49B2.6	=	1
B0491.7 (predicted) F49E8.3	=	1
B0491.7 (predicted) Y49E10.15	=	1
B0491.7 (predicted) F44E5.4	=	1
B0491.7 (predicted) F11F1.1	=	1
B0491.7 (predicted) F54C9.2	=	1
B0491.7 (predicted) F56D2.1	=	1
B0491.7 (predicted) Y71G12B.24	=	1
B0491.7 (predicted) R151.3	=	1
B0491.7 (predicted) T14G10.5	=	1
B0491.7 (predicted) T07F10.1	=	1
B0491.7 (predicted) C12C8.1	=	0.98
B0491.7 (predicted) Y25C1A.5	=	1
B0491.7 (predicted) ZC410.2	=	1
B0491.7 (predicted) F26D10.3	=	1
B0495.2 (known) R03D7.6	=	1
B0495.4 (predicted) F56H11.4	=	1.88
B0495.4 (predicted) ZC395.2	=	1
B0495.4 (predicted) F53H8.2	=	0.92
B0495.4 (predicted) F11E6.5	=	1.95
B0495.4 (predicted) F56H11.3	=	1.96
B0495.4 (predicted) Y53F4B.2	=	1.87
B0495.4 (predicted) F01G4.5	=	1
B0495.4 (predicted) C01F6.6	=	1.76
B0495.4 (predicted) T28H10.3	=	1
B0495.4 (predicted) T05E11.6	=	1
B0495.4 (predicted) Y71G12B.15	=	1
B0495.4 (predicted) C40H1.4	=	1.95
B0495.4 (predicted) Y54E10BR.5	=	1
B0495.4 (predicted) D2024.3	=	1.81
B0495.4 (predicted) F41H10.8	=	1.93
B0495.4 (predicted) ZK1307.8	=	0.32
B0495.4 (predicted) C41C4.7	=	1
B0495.4 (predicted) F58A4.10	=	1
B0495.4 (predicted) Y87G2A.9	=	1
B0495.4 (predicted) F55A3.1	=	1
B0495.5 (known) F46F2.2	=	1
B0495.5 (predicted) Y39G8C.1	=	1
B0495.7 (predicted) C05C8.5	=	0.96
B0495.7 (predicted) K12G11.4	=	0.98
B0495.7 (predicted) T10F2.3	=	0.82
B0495.7 (predicted) Y116A8C.12	=	1
B0495.7 (predicted) T08H10.1	=	0.89
B0495.7 (predicted) K10B3.8	=	0.96
B0495.7 (predicted) K12G11.3	=	1
B0495.7 (predicted) ZK593.1	=	1
B0495.7 (predicted) D2063.1	=	0.93
B0495.7 (predicted) K10B3.7	=	0.96
B0495.7 (predicted) T01C3.6	=	1
B0495.7 (predicted) F25H5.3	=	1
B0495.7 (predicted) C31C9.2	=	1
B0495.7 (predicted) F33H1.2	=	0.96
B0495.7 (predicted) F25H8.2	=	1
B0495.7 (predicted) T09F3.3	=	0.96
B0495.9 (known) W04D2.1	=	1
B0496.7 (known) C09H6.2	=	1
B0496.7 (known) R06F6.4	=	1
B0496.7 (known) B0547.1	=	1
B0496.7 (known) C17H12.1	=	1
B0496.7 (predicted) F11A5.12	=	0.89
B0496.7 (predicted) C56G2.7	=	1
B0496.7 (predicted) F25G6.5	=	0.86
B0496.7 (predicted) F44D12.4	=	1
B0496.7 (predicted) C56G2.6	=	0.89
B0496.7 (predicted) F10E7.11	=	1
B0496.7 (predicted) ZK792.6	=	0.36
B0496.7 (predicted) C06B3.5	=	0.93
B0496.7 (predicted) C35D10.2	=	1
B0496.7 (predicted) Y46E12BL.2	=	1
B0496.7 (predicted) T04D1.3	=	0.96
B0496.7 (predicted) T07F8.4	=	1
B0496.7 (predicted) F39B2.10	=	1
B0496.7 (predicted) F46F11.1	=	1
B0496.7 (predicted) C06B3.4	=	0.88
B0496.7 (predicted) F07A5.7	=	1
B0496.7 (predicted) F32E10.4	=	1
B0496.7 (predicted) Y46G5A.4	=	1
B0507.1 (known) Y37A1B.1	=	1
B0507.1 (known) T21H3.1	=	1
B0507.1 (known) F27C1.7	=	1
B0507.1 (known) ZK849.2	=	1
B0507.1 (known) Y39G10AR.17	=	1
B0507.1 (known) F18A1.6	=	1
B0507.1 (known) K04F10.7	=	1
B0507.1 (known) ZK849.1	=	1
B0507.1 (known) Y39B6A.19	=	1
B0507.1 (known) F54C9.5	=	1
B0507.1 (known) R05F9.10	=	1
B0507.1 (known) Y39B6A.1	=	1
B0507.1 (known) F43G9.11	=	1
B0511.10 (predicted) T25C8.2	=	1
B0511.10 (predicted) F55F8.2	=	1
B0511.10 (predicted) F33D4.4	=	0.98
B0511.10 (predicted) Y116A8C.12	=	1
B0511.10 (predicted) F16H9.1	=	0.69
B0511.10 (predicted) Y47D3A.15	=	0.93
B0511.10 (predicted) C47B2.5	=	1
B0511.10 (predicted) R13F6.9	=	0.96
B0511.10 (predicted) F33D11.9	=	1
B0511.10 (predicted) H15N14.2	=	1
B0511.10 (predicted) Y54E5A.1	=	0.96
B0511.10 (predicted) ZK370.2	=	1
B0511.10 (predicted) C05B5.7	=	0.71
B0511.10 (predicted) F55F3.1	=	0.96
B0511.10 (predicted) Y48G10A.3	=	0.97
B0511.10 (predicted) C16C10.4	=	1
B0511.10 (predicted) ZK858.1	=	1
B0511.13 (predicted) C37A2.4	=	1
B0511.13 (predicted) M03F8.3	=	1
B0511.13 (predicted) F01G10.7	=	0.9
B0511.13 (predicted) F59E12.4	=	1
B0511.13 (predicted) F59E12.5	=	1
B0511.13 (predicted) Y39A1A.15	=	1
B0511.13 (predicted) Y57E12B.3	=	0.95
B0511.13 (predicted) K04A8.5	=	0.94
B0511.13 (predicted) ZK6.7	=	0.94
B0511.13 (predicted) C02F4.2	=	1
B0511.13 (predicted) F43D2.1	=	1
B0511.13 (predicted) R07B7.11	=	0.98
B0511.13 (predicted) F20D1.2	=	1
B0511.13 (predicted) T21C9.4	=	1
B0511.13 (predicted) F54F3.3	=	0.92
B0511.13 (predicted) F35G12.11	=	1
B0511.13 (predicted) F55H2.1	=	1
B0511.13 (predicted) R11G11.14	=	0.89
B0511.13 (predicted) K02F2.3	=	1
B0511.13 (predicted) F08F8.3	=	1
B0511.13 (predicted) Y55F3AM.3	=	1
B0511.13 (predicted) Y43C5A.6	=	1
B0511.13 (predicted) F46B6.8	=	1
B0511.14 (predicted) K07A3.1	=	1
B0511.5 (known) C07H6.5	=	1
B0511.6 (known) Y48E1B.13	=	1
B0511.6 (predicted) T06E6.1	=	1
B0511.6 (predicted) Y61A9LA.10	=	1
B0511.6 (predicted) W07E6.1	=	1
B0511.6 (predicted) T23G7.3	=	1
B0511.6 (predicted) ZK945.3	=	1
B0511.6 (predicted) E01A2.4	=	1
B0511.6 (predicted) W09C5.1	=	1
B0511.6 (predicted) C07E3.2	=	1
B0511.6 (predicted) F25B5.6	=	1
B0511.6 (predicted) T04A8.6	=	1
B0511.6 (predicted) F32E10.4	=	1
B0511.6 (predicted) F23B12.7	=	1
B0511.6 (predicted) R05H10.2	=	1
B0511.6 (predicted) F55F8.2	=	1
B0511.6 (predicted) F26B1.3	=	1
B0511.6 (predicted) Y48G1A.4	=	1
B0511.6 (predicted) T07A9.9	=	1
B0511.6 (predicted) Y48B6A.1	=	1
B0511.6 (predicted) K12H4.3	=	1
B0511.6 (predicted) K01G5.5	=	1
B0511.6 (predicted) C47B2.5	=	1
B0511.6 (predicted) F55F8.3	=	1
B0511.6 (predicted) T27C4.4	=	1
B0511.6 (predicted) F11A10.7	=	1
B0511.6 (predicted) F44G4.1	=	1
B0511.6 (predicted) Y54E10A.10	=	1
B0511.6 (predicted) R13A5.12	=	1
B0511.6 (predicted) K08E4.6	=	1
B0511.6 (predicted) Y48A6B.3	=	1
B0511.6 (predicted) Y53F4B.3	=	1
B0511.6 (predicted) C43E11.9	=	1
B0511.6 (predicted) F55F8.5	=	1
B0511.6 (predicted) K01C8.9	=	1
B0511.6 (predicted) C15H11.9	=	1
B0511.6 (predicted) C16A3.3	=	1
B0511.7 (predicted) F25H2.5	=	1
B0511.7 (predicted) W06H3.3	=	1
B0511.7 (predicted) ZC302.1	=	1
B0511.7 (predicted) F29F11.6	=	1
B0511.7 (predicted) F56C9.1	=	2.93
B0511.8 (known) Y69A2AR.30	=	1
B0511.9 (known) F10B5.6	=	1
B0513.1 (known) F28D1.10	=	1
B0513.1 (known) C49A1.4	=	1
B0513.1 (known) F14F3.1	=	1
B0513.2 (known) T05E7.5	=	1
B0513.2 (predicted) C44E4.3	=	1
B0513.2 (predicted) C14F11.1	=	1
B0513.2 (predicted) F33H2.5	=	1
B0513.2 (predicted) Y71H2AM.15	=	1
B0513.2 (predicted) Y49F6B.4	=	1
B0513.3 (predicted) T23G7.3	=	1
B0513.3 (predicted) W04B5.5	=	0.96
B0513.3 (predicted) H42K12.1	=	0.96
B0513.3 (predicted) K07C11.5	=	0.96
B0513.5 (predicted) F54C9.1	=	1
B0513.5 (predicted) T05G5.10	=	1
B0513.5 (predicted) C42C1.10	=	1
B0513.5 (predicted) F32D8.4	=	1
B0513.5 (predicted) C27H6.2	=	1
B0513.5 (predicted) C43H6.8	=	1
B0513.5 (predicted) T21B10.2	=	0.98
B0513.5 (predicted) C30A5.3	=	1
B0513.5 (predicted) C24F3.1	=	1
B0513.5 (predicted) C30C11.4	=	1
B0513.5 (predicted) T10C6.6	=	1
B0513.5 (predicted) W03H9.4	=	1
B0513.5 (predicted) F53H1.3	=	1
B0513.5 (predicted) H06I04.4	=	1
B0513.5 (predicted) F54C9.5	=	1
B0513.5 (predicted) F54H12.6	=	1
B0513.9 (predicted) K02B12.7	=	0.96
B0513.9 (predicted) C30H6.6	=	0.96
B0513.9 (predicted) F56A8.7	=	0.61
B0513.9 (predicted) F52D10.3	=	0.93
B0513.9 (predicted) Y57G11C.4	=	0.69
B0513.9 (predicted) Y22F5A.3	=	2.87
B0513.9 (predicted) R186.7	=	1
B0513.9 (predicted) M117.2	=	0.96
B0513.9 (predicted) ZC155.7	=	0.96
B0513.9 (predicted) K02D10.5	=	1.96
B0513.9 (predicted) F57A10.3	=	0.96
B0513.9 (predicted) C06B8.8	=	0.96
B0523.3 (known) ZK381.4	=	1
B0523.5 (predicted) C14F5.5	=	1
B0523.5 (predicted) T04C12.6	=	0.99
B0523.5 (predicted) F57B9.7	=	1.62
B0523.5 (predicted) M03F4.2	=	0.99
B0523.5 (predicted) T04C12.4	=	0.99
B0523.5 (predicted) T04C12.5	=	0.99
B0523.5 (predicted) W02F12.5	=	1
B0545.4 (known) K07C11.2	=	1
B0546.1 (predicted) F35H10.4	=	0.91
B0546.1 (predicted) ZK637.8	=	0.85
B0546.1 (predicted) VW02B12L.1	=	0.93
B0546.1 (predicted) C26H9A.1	=	0.97
B0546.1 (predicted) F15C11.2	=	0.95
B0546.2 (predicted) R10D12.12	=	1
B0546.2 (predicted) M02B7.4	=	1
B0546.2 (predicted) B0546.2	=	1
B0546.2 (predicted) Y37D8A.1	=	1
B0546.4 (predicted) EEED8.16	=	1
B0546.4 (predicted) Y60A3A.19	=	1
B0546.4 (predicted) Y39H10A.6	=	1
B0546.4 (predicted) F54A3.3	=	1
B0546.4 (predicted) Y54E5A.7	=	1
B0546.4 (predicted) T21B10.7	=	1
B0546.4 (predicted) F32D8.14	=	1
B0546.4 (predicted) T07D1.2	=	1
B0546.4 (predicted) M106.5	=	1
B0546.4 (predicted) W09G3.2	=	1
B0547.1 (known) T21G5.3	=	1
B0547.1 (known) F42G8.3	=	1
B0547.1 (known) K08B4.1	=	1
B0547.1 (known) ZC504.4	=	1
B0547.1 (known) Y69A2AR.30	=	2
B0547.1 (known) F35G12.9	=	1
B0547.1 (known) T27F2.3	=	1
B0547.1 (known) C04F12.3	=	1
B0547.1 (known) ZK370.2	=	1.88
B0547.1 (known) C35A5.9	=	1
B0547.1 (known) Y51H4A.17	=	1
B0547.1 (known) C18C4.10	=	1
B0547.1 (known) ZK418.4	=	1
B0547.1 (known) T21C9.4	=	1
B0547.1 (known) F43C1.2	=	1
B0547.1 (known) W09H1.6	=	1
B0547.1 (known) Y63D3A.4	=	1
B0547.1 (known) Y48G8AL.6	=	1
B0547.1 (predicted) F10G7.8	=	1
B0547.1 (predicted) Y40G12A.1	=	1
B0547.1 (predicted) K08H10.9	=	1
B0547.1 (predicted) T15B7.2	=	1
B0547.1 (predicted) T01C3.7	=	1
B0547.1 (predicted) Y55F3AM.15	=	1
B0547.1 (predicted) Y40G12A.2	=	1
B0547.1 (predicted) Y67H2A.6	=	1
B0547.1 (predicted) F46E10.8	=	1
B0547.1 (predicted) B0547.1	=	1
B0547.1 (predicted) C27F2.10	=	1
B0547.1 (predicted) F43G6.9	=	1
B0547.1 (predicted) R13F6.9	=	0.96
B0547.1 (predicted) R12B2.5	=	1
B0547.1 (predicted) Y119C1B.5	=	1
B0563.2 (predicted) F02D8.3	=	1
B0564.1 (predicted) Y48A6B.5	=	2
B0564.1 (predicted) F59C6.4	=	2
B0564.1 (predicted) F31E3.5	=	1
B0564.1 (predicted) Y39G8B.1	=	0.94
B0564.1 (predicted) Y73B6BL.3	=	1
B0564.1 (predicted) K07A1.10	=	1
B0564.1 (predicted) F32E10.4	=	1
B0564.1 (predicted) R74.7	=	1
B0564.1 (predicted) C14A4.4	=	2
B0564.1 (predicted) C12C8.1	=	0.98
B0564.1 (predicted) B0564.1	=	2
B0564.1 (predicted) F37C12.13	=	2
B0564.1 (predicted) F44E5.5	=	1
B0564.1 (predicted) ZK688.3	=	1
B0564.1 (predicted) C14A4.5	=	1
B0564.1 (predicted) F26D10.3	=	1
B0564.1 (predicted) ZK430.1	=	1
B0564.1 (predicted) C04G2.6	=	1
B0564.1 (predicted) F09A5.4	=	1
B0564.1 (predicted) F31D4.1	=	2
B0564.1 (predicted) F26B1.3	=	1
B0564.1 (predicted) T22D1.3	=	1
B0564.1 (predicted) R03G5.1	=	1
B0564.1 (predicted) F44E5.4	=	1
B0564.1 (predicted) C06E1.10	=	1
B0564.1 (predicted) Y39G8B.2	=	0.94
B0564.3 (predicted) F09G8.2	=	1
B0564.3 (predicted) C15F1.6	=	0.97
B0564.3 (predicted) K04H4.6	=	1
B0564.3 (predicted) R07E5.1	=	0.97
B0564.3 (predicted) C07B5.5	=	1
B0564.4 (predicted) C07B5.5	=	0.97
B0564.4 (predicted) F09G8.2	=	0.97
B0564.4 (predicted) C15F1.6	=	0.9
B0564.4 (predicted) K04H4.6	=	0.97
B0564.4 (predicted) R07E5.1	=	0.9
B0564.7 (predicted) T24A11.1	=	1
BE0003N10.1 (predicted) C56E6.1	=	1
BE0003N10.1 (predicted) W05G11.4	=	1
BE0003N10.1 (predicted) T11A5.6	=	1
BE0003N10.3 (known) Y17G7B.14	=	1
C01A2.3 (predicted) W03F9.5	=	1
C01A2.3 (predicted) F13B10.2	=	1
C01A2.3 (predicted) T08B2.10	=	0.95
C01A2.3 (predicted) F11F1.1	=	1
C01A2.3 (predicted) W09C3.4	=	1
C01A2.3 (predicted) F25H2.10	=	1
C01A2.3 (predicted) Y73B3A.18	=	1
C01A2.3 (predicted) F54C9.2	=	1
C01A2.3 (predicted) C12C8.1	=	0.98
C01A2.3 (predicted) Y48G8AL.8	=	1
C01A2.3 (predicted) F26D10.3	=	1
C01A2.3 (predicted) F53G12.10	=	1
C01A2.3 (predicted) Y24D9A.4	=	1
C01A2.3 (predicted) F10B5.1	=	1
C01A2.3 (predicted) Y37E3.9	=	1
C01A2.3 (predicted) F44E5.4	=	1
C01A2.3 (predicted) F44E5.5	=	1
C01A2.4 (predicted) F53G12.1	=	0.98
C01A2.4 (predicted) ZK673.2	=	1
C01A2.4 (predicted) T15B7.2	=	1
C01A2.4 (predicted) Y37E3.7	=	0.89
C01A2.4 (predicted) ZK970.4	=	1
C01A2.4 (predicted) C52E12.3	=	0.73
C01A2.4 (predicted) W04G5.2	=	0.96
C01A2.4 (predicted) Y69A2AR.18	=	1
C01A2.5 (predicted) F12F6.6	=	1
C01A2.5 (predicted) R07E5.13	=	1
C01A2.5 (predicted) F41E7.2	=	1
C01A2.5 (predicted) T13H5.5	=	1
C01A2.5 (predicted) F38H4.9	=	1
C01A2.5 (predicted) F13B10.2	=	1
C01A2.5 (predicted) F57G8.5	=	1
C01A2.5 (predicted) F41E7.1	=	1
C01A2.5 (predicted) T07A9.11	=	1
C01B10.3 (known) T18D3.7	=	1
C01B10.4 (known) R11D1.3	=	1
C01B10.4 (known) R03G5.6	=	1
C01B10.8 (known) Y113G7B.23	=	1
C01B10.8 (known) C46C11.3	=	1
C01B10.8 (known) C04E12.6	=	1
C01B10.8 (known) ZK1067.7	=	1
C01B10.8 (known) F54D8.1	=	1
C01B10.8 (known) C14B9.8	=	1
C01B10.8 (known) C09H5.6	=	1
C01B10.8 (known) Y58A7A.1	=	1
C01B10.8 (known) C53C11.2	=	1
C01B10.8 (known) F45E6.4	=	1
C01B10.8 (known) T13B5.8	=	1
C01B10.8 (known) W03D2.5	=	1
C01B10.8 (known) F46A9.2	=	1
C01B10.8 (known) W07G1.5	=	1
C01B10.8 (known) ZK84.6	=	1
C01B10.8 (known) W10D9.5	=	1
C01B10.8 (known) K02D3.1	=	1
C01B10.8 (known) W06B11.1	=	1
C01B10.8 (known) C17E4.5	=	1
C01B10.8 (known) F59A1.11	=	1
C01B12.1 (known) C39E9.14	=	1
C01B12.3 (predicted) C07B5.5	=	1
C01B12.3 (predicted) C15F1.6	=	1
C01B12.3 (predicted) K04H4.6	=	1
C01B12.3 (predicted) R07E5.1	=	1
C01B12.3 (predicted) F09G8.2	=	1
C01B12.5 (predicted) C15F1.6	=	1
C01B12.5 (predicted) C07B5.5	=	0.93
C01B12.5 (predicted) R07E5.1	=	1
C01B12.5 (predicted) K04H4.6	=	0.93
C01B12.5 (predicted) F09G8.2	=	0.93
C01B4.6 (predicted) C34F6.4	=	0.4
C01B4.6 (predicted) R02E12.4	=	0.77
C01B4.9 (predicted) Y105E8A.3	=	1
C01B4.9 (predicted) F58A4.10	=	0.86
C01B4.9 (predicted) T01H3.1	=	1
C01B4.9 (predicted) Y71G12B.15	=	0.86
C01B4.9 (predicted) Y49A3A.1	=	1
C01B4.9 (predicted) C47E8.5	=	0.98
C01B4.9 (predicted) JC8.2	=	1
C01B4.9 (predicted) T20D3.8	=	1
C01B4.9 (predicted) F54D7.2	=	1
C01B4.9 (predicted) F22E10.5	=	1
C01B4.9 (predicted) Y87G2A.9	=	0.86
C01B4.9 (predicted) T01B7.5	=	1
C01B4.9 (predicted) T05E11.3	=	1
C01B7.4 (known) C45G9.5	=	1
C01B7.6 (known) F33E2.2	=	1
C01B7.6 (predicted) F52D10.3	=	1.88
C01B7.6 (predicted) ZK675.1	=	1
C01B7.6 (predicted) Y110A2AL.8	=	1
C01B7.6 (predicted) T23G7.4	=	1
C01B7.6 (predicted) M117.2	=	1.96
C01B7.6 (predicted) F21H12.4	=	1
C01F1.2 (predicted) ZC168.4	=	0.88
C01F1.2 (predicted) F26D10.3	=	1
C01F1.2 (predicted) Y71G12B.15	=	1
C01F1.2 (predicted) F58A4.10	=	1
C01F1.2 (predicted) F44E5.5	=	1
C01F1.2 (predicted) ZK507.6	=	0.96
C01F1.2 (predicted) T06E6.2	=	0.87
C01F1.2 (predicted) C12C8.1	=	0.98
C01F1.2 (predicted) C01F1.2	=	4.84
C01F1.2 (predicted) Y43E12A.1	=	0.89
C01F1.2 (predicted) F44E5.4	=	1
C01F1.2 (predicted) Y87G2A.9	=	1
C01F1.2 (predicted) H31G24.4	=	0.92
C01F6.1 (known) T22A3.3	=	1
C01F6.1 (known) K10C8.3	=	1
C01F6.1 (known) ZK1055.7	=	1
C01F6.4 (known) C15F1.3	=	1
C01F6.5 (known) T20G5.11	=	1
C01F6.5 (predicted) Y53H1A.5	=	1
C01F6.5 (predicted) F23B2.6	=	1
C01F6.5 (predicted) Y119D3B.17	=	1
C01F6.5 (predicted) T08D10.1	=	1
C01F6.5 (predicted) C25F6.3	=	1
C01F6.5 (predicted) F49E8.3	=	1
C01F6.5 (predicted) T07F10.1	=	1
C01F6.5 (predicted) F58B3.4	=	1
C01F6.5 (predicted) T03F1.12	=	1
C01F6.5 (predicted) C47G2.5	=	1
C01F6.5 (predicted) C15H11.6	=	2.91
C01F6.5 (predicted) F49B2.6	=	1
C01F6.5 (predicted) C34E10.6	=	1
C01F6.5 (predicted) C53D5.6	=	1
C01F6.5 (predicted) C43E11.2	=	1
C01F6.5 (predicted) Y46H3C.4	=	1
C01F6.5 (predicted) M18.7	=	1
C01F6.5 (predicted) Y62E10A.13	=	1
C01F6.5 (predicted) Y87G2A.8	=	1
C01F6.5 (predicted) F35H10.4	=	1
C01F6.5 (predicted) Y65B4A.6	=	1
C01F6.5 (predicted) F53H8.2	=	1.98
C01F6.5 (predicted) C01F6.5	=	1
C01F6.5 (predicted) VW02B12L.1	=	1
C01F6.5 (predicted) F26B1.2	=	1
C01F6.5 (predicted) W07E11.1	=	1
C01F6.5 (predicted) F33D11.10	=	1
C01F6.5 (predicted) K12D12.1	=	1
C01F6.5 (predicted) C15H11.3	=	2.91
C01F6.5 (predicted) C26H9A.1	=	1
C01F6.5 (predicted) Y56A3A.1	=	1
C01F6.5 (predicted) F26E4.1	=	1
C01F6.5 (predicted) C26D10.2	=	2
C01F6.5 (predicted) ZK637.8	=	1
C01F6.5 (predicted) F32A5.1	=	1
C01F6.5 (predicted) K04D7.1	=	1
C01F6.5 (predicted) ZK1127.7	=	1
C01F6.5 (predicted) F25H8.2	=	1
C01F6.5 (predicted) ZC518.2	=	0.92
C01F6.5 (predicted) C24H12.4	=	1
C01F6.6 (known) C01G8.5	=	2.82
C01F6.6 (predicted) C54F6.13	=	1.82
C01F6.6 (predicted) K07G5.2	=	1
C01F6.6 (predicted) ZK20.6	=	0.89
C01F6.6 (predicted) T05A8.4	=	0.89
C01F6.6 (predicted) ZK563.2	=	3.49
C01F6.6 (predicted) T14B1.2	=	0.6
C01F6.6 (predicted) C38C10.2	=	1.96
C01F6.6 (predicted) C34C6.6	=	1
C01F6.6 (predicted) R05C11.3	=	0.84
C01F6.6 (predicted) Y67D8C.10	=	0.82
C01F6.6 (predicted) F58E1.6	=	1.72
C01F6.6 (predicted) C07H4.2	=	1.92
C01F6.6 (predicted) ZK54.1	=	1.97
C01F6.6 (predicted) F18A12.8	=	0.83
C01F6.6 (predicted) Y40C5A.2	=	0.87
C01F6.6 (predicted) ZK822.3	=	1.82
C01F6.6 (predicted) R05G6.10	=	0.82
C01F6.6 (predicted) C25D7.7	=	1
C01F6.8 (predicted) F57B9.6	=	1
C01F6.8 (predicted) F53H8.2	=	0.98
C01F6.8 (predicted) F57B9.3	=	1
C01G10.10 (predicted) K02F2.2	=	1
C01G10.10 (predicted) C38C6.2	=	1
C01G10.10 (predicted) F26D10.9	=	0.9
C01G10.11 (predicted) F52F12.7	=	1
C01G10.11 (predicted) F57C2.6	=	1
C01G10.11 (predicted) R09H10.3	=	1
C01G10.11 (predicted) C05D11.3	=	1
C01G10.11 (predicted) Y65B4A.1	=	1
C01G10.11 (predicted) ZK632.7	=	1
C01G10.11 (predicted) C14B1.1	=	1
C01G10.11 (predicted) ZK697.8	=	1
C01G10.11 (predicted) C07A12.4	=	1
C01G10.11 (predicted) F56A8.6	=	1
C01G10.11 (predicted) C16A3.5	=	1
C01G10.11 (predicted) Y42H9AR.1	=	1
C01G10.11 (predicted) F23H12.2	=	1
C01G10.11 (predicted) Y110A7A.10	=	1
C01G10.11 (predicted) T14G11.3	=	1
C01G10.11 (predicted) F45G2.8	=	1
C01G10.11 (predicted) F41E6.4	=	0.97
C01G10.8 (predicted) W09B6.1	=	1
C01G10.8 (predicted) T06D8.8	=	1
C01G10.8 (predicted) C36B1.4	=	1
C01G10.8 (predicted) Y71H10A.1	=	1
C01G10.8 (predicted) F07A11.2	=	1
C01G10.8 (predicted) F58A4.9	=	1
C01G10.8 (predicted) F26B1.3	=	1
C01G10.8 (predicted) ZK1320.1	=	1
C01G10.8 (predicted) F44E7.9	=	1
C01G10.8 (predicted) Y47D9A.1	=	1
C01G10.8 (predicted) F55C5.8	=	1
C01G10.8 (predicted) C01G6.6	=	1
C01G10.8 (predicted) K10B3.8	=	1.94
C01G10.8 (predicted) D2024.7	=	1
C01G10.8 (predicted) C34D4.14	=	1
C01G10.8 (predicted) R151.2	=	0.93
C01G10.8 (predicted) F58F6.4	=	1
C01G10.8 (predicted) F53G2.6	=	1
C01G10.8 (predicted) Y105C5B.12	=	1
C01G10.8 (predicted) F16D3.1	=	2
C01G10.8 (predicted) C42C1.5	=	1
C01G10.8 (predicted) F53A2.6	=	1
C01G10.8 (predicted) F55H2.6	=	1
C01G10.8 (predicted) C26E6.4	=	1
C01G10.8 (predicted) R74.7	=	1
C01G10.8 (predicted) F14B4.3	=	1
C01G10.8 (predicted) T01B11.4	=	1
C01G10.8 (predicted) C24H11.7	=	1
C01G10.8 (predicted) C44E4.4	=	1
C01G10.8 (predicted) C05D9.5	=	1
C01G10.8 (predicted) F52A8.2	=	1
C01G10.8 (predicted) W02D3.6	=	0.98
C01G10.8 (predicted) F47G4.7	=	1
C01G10.8 (predicted) F23F12.6	=	1
C01G10.8 (predicted) F11F1.1	=	1
C01G10.8 (predicted) C49F5.1	=	1
C01G10.8 (predicted) C06E7.1	=	1
C01G10.8 (predicted) Y48B6A.12	=	1
C01G10.8 (predicted) T05E11.1	=	1
C01G10.8 (predicted) C36E8.5	=	1
C01G10.8 (predicted) F44F4.11	=	1.99
C01G10.8 (predicted) F43G9.1	=	1
C01G10.8 (predicted) F01F1.8	=	1
C01G10.8 (predicted) F20B6.2	=	1
C01G10.8 (predicted) F26E4.8	=	1.99
C01G10.8 (predicted) Y48G9A.1	=	1
C01G10.8 (predicted) W06H3.3	=	0.95
C01G10.8 (predicted) T12E12.4	=	1
C01G10.8 (predicted) F25H2.5	=	1
C01G10.8 (predicted) F56F3.5	=	1.98
C01G10.8 (predicted) R10E4.5	=	1
C01G10.8 (predicted) F21D5.7	=	1
C01G10.8 (predicted) C47B2.5	=	1
C01G10.8 (predicted) ZK154.3	=	1
C01G10.8 (predicted) R11A8.6	=	1
C01G10.8 (predicted) C47B2.2	=	1
C01G10.8 (predicted) T05E11.3	=	2
C01G10.8 (predicted) F44E5.5	=	2
C01G10.8 (predicted) C47B2.3	=	1.97
C01G10.8 (predicted) Y69A2AR.30	=	1
C01G10.8 (predicted) Y32F6A.3	=	1
C01G10.8 (predicted) F13D12.7	=	1
C01G10.8 (predicted) F54C9.5	=	1
C01G10.8 (predicted) K01H12.2	=	1
C01G10.8 (predicted) C44B11.3	=	1.97
C01G10.8 (predicted) W08E3.3	=	1
C01G10.8 (predicted) C54C6.2	=	1
C01G10.8 (predicted) F54C9.2	=	1
C01G10.8 (predicted) F32E10.4	=	1
C01G10.8 (predicted) F25H5.3	=	1
C01G10.8 (predicted) F26D10.3	=	2
C01G10.8 (predicted) C53D5.6	=	1
C01G10.8 (predicted) C23G10.4	=	1
C01G10.8 (predicted) K10B3.7	=	1.94
C01G10.8 (predicted) F08D12.1	=	1
C01G10.8 (predicted) C47E8.5	=	2.98
C01G10.8 (predicted) K01G5.7	=	1
C01G10.8 (predicted) R07E3.4	=	0.94
C01G10.8 (predicted) D2045.2	=	1
C01G10.8 (predicted) R05G6.5	=	1
C01G10.8 (predicted) H43I07.2	=	1
C01G10.8 (predicted) C50F4.2	=	1
C01G10.8 (predicted) F32H2.9	=	2
C01G10.8 (predicted) C47D12.6	=	1
C01G10.8 (predicted) T19D2.2	=	0.96
C01G10.8 (predicted) F23F1.8	=	1
C01G10.8 (predicted) F32A11.2	=	1
C01G10.8 (predicted) C06E7.3	=	1
C01G10.8 (predicted) T16G12.6	=	1
C01G10.8 (predicted) ZK593.1	=	1
C01G10.8 (predicted) Y48G8AL.15	=	1
C01G10.8 (predicted) F40F4.5	=	1.99
C01G10.8 (predicted) R04A9.4	=	1
C01G10.8 (predicted) F22B3.4	=	1
C01G10.8 (predicted) F33A8.5	=	1
C01G10.8 (predicted) C12C8.1	=	1.98
C01G10.8 (predicted) T27E9.1	=	1
C01G10.8 (predicted) F43G6.5	=	1
C01G10.8 (predicted) K01C8.10	=	1
C01G10.8 (predicted) F52B11.2	=	1
C01G10.8 (predicted) F37F2.2	=	1
C01G10.8 (predicted) F19H6.1	=	0.96
C01G10.8 (predicted) F32G8.6	=	1
C01G10.8 (predicted) Y62E10A.5	=	1
C01G10.8 (predicted) F22D6.3	=	1
C01G10.8 (predicted) C47E12.2	=	0.98
C01G10.8 (predicted) T10F2.1	=	1
C01G10.8 (predicted) F42A10.1	=	1
C01G10.8 (predicted) Y110A7A.12	=	1
C01G10.8 (predicted) Y57A10A.30	=	1
C01G10.8 (predicted) C30C11.4	=	1
C01G10.8 (predicted) F54H12.1	=	1
C01G10.8 (predicted) Y56A3A.1	=	1
C01G10.8 (predicted) F44E5.4	=	2
C01G10.8 (predicted) T28D6.2	=	1.99
C01G10.8 (predicted) ZK742.1	=	1
C01G10.8 (predicted) F33H1.2	=	1.94
C01G10.8 (predicted) T22D1.9	=	1
C01G10.8 (predicted) F25B4.7	=	0.92
C01G10.8 (predicted) ZK899.4	=	1.99
C01G10.8 (predicted) C52E4.4	=	1
C01G10.8 (predicted) T09F3.3	=	1.95
C01G10.8 (predicted) T15H9.6	=	1
C01G10.8 (predicted) T13A10.11	=	1
C01G10.9 (predicted) F52B5.6	=	1
C01G10.9 (predicted) C16A3.9	=	1
C01G10.9 (predicted) T21C9.4	=	1
C01G10.9 (predicted) F55D10.2	=	1
C01G10.9 (predicted) Y106G6E.6	=	1
C01G10.9 (predicted) C01G10.9	=	1
C01G10.9 (predicted) F35G12.11	=	1
C01G12.1 (known) Y18D10A.5	=	1
C01G5.5 (predicted) F55A3.1	=	1
C01G5.5 (predicted) Y39A1C.2	=	1
C01G5.5 (predicted) Y65B4BR.4	=	1
C01G5.5 (predicted) Y92H12A.2	=	1
C01G5.5 (predicted) Y48C3A.16	=	1
C01G5.5 (predicted) Y54E5A.7	=	1
C01G5.5 (predicted) Y110A2AL.13	=	1
C01G5.6 (known) ZK20.3	=	2
C01G5.6 (predicted) F56A8.6	=	1
C01G5.6 (predicted) R12E2.13	=	1
C01G5.6 (predicted) C05C8.5	=	1
C01G5.6 (predicted) H06I04.4	=	1
C01G5.6 (predicted) C34F11.9	=	0.97
C01G5.8 (known) K12C11.2	=	1
C01G5.8 (known) F54B11.3	=	1
C01G6.1 (known) C34E10.6	=	1
C01G6.1 (predicted) T20D3.8	=	1
C01G6.4 (known) T17H7.4	=	1
C01G6.4 (known) Y104H12A.1	=	1
C01G6.6 (predicted) F54A3.4	=	1
C01G6.6 (predicted) ZC373.1	=	1
C01G6.6 (predicted) F25B4.7	=	0.92
C01G6.6 (predicted) W02D3.6	=	0.98
C01G6.6 (predicted) M03F4.2	=	1
C01G6.6 (predicted) R07E3.4	=	0.94
C01G6.6 (predicted) Y87G2A.9	=	1
C01G6.6 (predicted) Y71G12B.15	=	1
C01G6.6 (predicted) F14B4.3	=	1
C01G6.6 (predicted) F58A4.10	=	1
C01G6.6 (predicted) T04C12.5	=	1
C01G6.6 (predicted) T25C8.2	=	1
C01G6.6 (predicted) T04C12.6	=	1
C01G6.6 (predicted) R13A5.9	=	0.59
C01G6.6 (predicted) Y110A2AL.12	=	1
C01G6.6 (predicted) Y47H9C.7	=	1
C01G6.6 (predicted) D2085.1	=	1
C01G6.6 (predicted) C17G10.4	=	1
C01G6.6 (predicted) K01H12.2	=	1
C01G6.6 (predicted) T27E9.1	=	1
C01G6.6 (predicted) T05G5.3	=	1
C01G6.6 (predicted) C27A2.1	=	1
C01G6.6 (predicted) C47E12.2	=	0.98
C01G6.6 (predicted) T04C12.4	=	1
C01G6.6 (predicted) T01B11.4	=	1
C01G8.5 (known) C18B2.5	=	1
C01G8.5 (known) F57G4.5	=	1
C01G8.5 (known) H22K11.1	=	1
C01G8.5 (known) T07C4.1	=	1
C01G8.5 (known) C38D4.6	=	1
C01G8.5 (predicted) F19F10.9	=	1
C01G8.5 (predicted) F54F3.1	=	1
C01G8.5 (predicted) C38C6.2	=	0.9
C01G8.5 (predicted) F54C9.9	=	1
C01G8.5 (predicted) M01E5.5	=	1
C01G8.5 (predicted) H06I04.4	=	1
C01G8.5 (predicted) M106.5	=	1
C01G8.5 (predicted) T04C12.4	=	0.98
C01G8.5 (predicted) ZK675.1	=	1
C01G8.5 (predicted) Y54E5B.1	=	1
C01G8.5 (predicted) F13B9.1	=	1
C01G8.5 (predicted) C55B7.4	=	1
C01G8.5 (predicted) C27A2.2	=	1
C01G8.5 (predicted) C10C5.4	=	0.95
C01G8.5 (predicted) C17C3.12	=	1
C01G8.5 (predicted) C10C5.5	=	0.98
C01G8.5 (predicted) C33A11.4	=	0.98
C01G8.5 (predicted) T04C12.5	=	0.97
C01G8.5 (predicted) F53F8.5	=	1
C01G8.5 (predicted) F26D10.9	=	1
C01G8.5 (predicted) F55F8.3	=	1
C01G8.5 (predicted) C06A6.4	=	0.98
C01G8.5 (predicted) M03F4.2	=	0.97
C01G8.5 (predicted) T04C12.6	=	0.98
C01G8.5 (predicted) Y106G6E.5	=	1
C01G8.5 (predicted) F31C3.3	=	1
C01G8.5 (predicted) Y110A2AL.8	=	1
C01G8.5 (predicted) Y47D3A.15	=	1.8
C01G8.5 (predicted) C01G8.5	=	0.96
C01G8.5 (predicted) T10E9.9	=	1
C01G8.5 (predicted) T22A3.8	=	1
C01G8.5 (predicted) C04G6.3	=	1
C01G8.5 (predicted) F21H12.4	=	1
C01G8.5 (predicted) C10C5.3	=	0.98
C01G8.5 (predicted) F55F3.1	=	1.86
C01G8.5 (predicted) K06A5.6	=	1
C01G8.5 (predicted) T23G7.3	=	0.96
C01G8.5 (predicted) Y18D10A.13	=	1
C01G8.5 (predicted) K07A12.1	=	1
C01G8.5 (predicted) H06I04.3	=	1
C01G8.5 (predicted) ZK512.5	=	1
C01H6.4 (predicted) Y24D9A.4	=	1
C01H6.4 (predicted) Y73B3A.18	=	1
C01H6.4 (predicted) C12C8.1	=	1
C01H6.4 (predicted) F44E5.5	=	1
C01H6.4 (predicted) F26D10.3	=	1
C01H6.4 (predicted) K07E8.7	=	0.91
C01H6.4 (predicted) F54C9.2	=	1
C01H6.4 (predicted) T05E11.3	=	1
C01H6.4 (predicted) C47E8.5	=	0.98
C01H6.4 (predicted) F44E5.4	=	1
C01H6.4 (predicted) F11F1.1	=	1
C01H6.4 (predicted) C44C1.4	=	1
C01H6.7 (known) C18C4.10	=	1
C01H6.7 (known) ZK858.4	=	1
C01H6.7 (predicted) Y110A7A.10	=	1.91
C01H6.7 (predicted) D1037.3	=	1
C01H6.7 (predicted) C54F6.14	=	1
C01H6.7 (predicted) C34F11.9	=	0.97
C01H6.7 (predicted) Y57A10A.23	=	0.7
C01H6.7 (predicted) F57B9.10	=	1
C01H6.7 (predicted) Y37E3.7	=	1
C01H6.7 (predicted) F49H12.5	=	0.66
C01H6.7 (predicted) F38H4.7	=	1
C01H6.7 (predicted) Y54G2A.1	=	0.72
C01H6.9 (known) F54C8.3	=	1
C02A12.1 (known) C54F6.14	=	1
C02A12.1 (known) D1037.3	=	1
C02A12.1 (known) Y105E8B.4	=	1
C02A12.1 (predicted) Y53F4B.35	=	1
C02A12.1 (predicted) Y32G9A.1	=	1
C02A12.1 (predicted) Y53F4B.37	=	1
C02A12.1 (predicted) F56A4.4	=	1
C02A12.1 (predicted) R107.7	=	1
C02A12.1 (predicted) ZK546.11	=	1
C02A12.1 (predicted) F37B1.8	=	1
C02A12.1 (predicted) R13D7.7	=	1
C02A12.1 (predicted) Y53F4B.32	=	1
C02A12.1 (predicted) F37B1.7	=	1
C02A12.1 (predicted) Y1H11.1	=	1
C02A12.1 (predicted) F56B3.10	=	1
C02A12.1 (predicted) Y53F4B.31	=	1
C02A12.1 (predicted) K08F4.11	=	1
C02A12.1 (predicted) F56A4.3	=	1
C02A12.1 (predicted) R11G1.3	=	1
C02A12.1 (predicted) Y1H11.2	=	1
C02A12.1 (predicted) F37F2.3	=	1
C02A12.1 (predicted) Y53F4B.29	=	1
C02A12.1 (predicted) F37B1.6	=	1
C02A12.1 (predicted) R07B1.4	=	1
C02A12.1 (predicted) F21H7.1	=	1
C02A12.1 (predicted) T26C5.1	=	1
C02A12.1 (predicted) Y48E1B.10	=	1
C02A12.1 (predicted) F37B1.1	=	1
C02A12.1 (predicted) Y53F4B.30	=	1
C02A12.1 (predicted) ZK742.1	=	1
C02A12.1 (predicted) F11G11.2	=	1
C02A12.1 (predicted) F37B1.3	=	1
C02A12.1 (predicted) Y45G12C.2	=	1
C02A12.1 (predicted) Y53F4B.33	=	1
C02A12.1 (predicted) F37B1.2	=	1
C02A12.1 (predicted) K08F4.6	=	1
C02A12.1 (predicted) Y113G7B.17	=	1
C02A12.1 (predicted) F11G11.1	=	1
C02A12.1 (predicted) T28A11.11	=	1
C02A12.1 (predicted) R03D7.6	=	1
C02A12.1 (predicted) R05F9.5	=	1
C02A12.1 (predicted) F11G11.3	=	1
C02A12.1 (predicted) C02A12.1	=	1
C02A12.1 (predicted) F37B1.5	=	1
C02A12.1 (predicted) F35E8.8	=	1
C02A12.1 (predicted) ZK697.6	=	1
C02A12.1 (predicted) Y45G12C.3	=	1
C02A12.1 (predicted) F37B1.4	=	1
C02A12.1 (predicted) K08F4.7	=	1
C02B10.1 (predicted) C02B10.1	=	1
C02B10.5 (known) F14F3.1	=	1
C02B10.5 (known) C49A1.4	=	1
C02B8.3 (known) Y65B4BR.5	=	1
C02B8.3 (known) T07H6.2	=	1
C02C2.1 (known) F17E5.1	=	1
C02C2.1 (predicted) Y73B6BL.1	=	3.84
C02C2.1 (predicted) F21C3.2	=	3.84
C02C2.1 (predicted) Y44E3B.2	=	3.78
C02C2.1 (predicted) K08E3.1	=	3.6
C02C2.1 (predicted) ZC477.9	=	0.86
C02C2.1 (predicted) C02C2.1	=	4
C02C2.1 (predicted) C34G6.2	=	3.68
C02C6.1 (known) C49G7.1	=	1
C02C6.1 (predicted) F26E4.8	=	1
C02C6.1 (predicted) T04C12.4	=	1
C02C6.1 (predicted) ZK131.9	=	2
C02C6.1 (predicted) F32H2.9	=	1
C02C6.1 (predicted) ZK470.5	=	1
C02C6.1 (predicted) R12H7.2	=	1
C02C6.1 (predicted) F39H11.2	=	1
C02C6.1 (predicted) F35H10.11	=	2
C02C6.1 (predicted) M03F4.2	=	1
C02C6.1 (predicted) F45F2.2	=	2
C02C6.1 (predicted) T21C9.12	=	1
C02C6.1 (predicted) C12C8.1	=	0.98
C02C6.1 (predicted) K06C4.12	=	2
C02C6.1 (predicted) T01C3.10	=	1
C02C6.1 (predicted) K06C4.4	=	2
C02C6.1 (predicted) F35A5.8	=	0.96
C02C6.1 (predicted) T06E4.3	=	1
C02C6.1 (predicted) C50F4.5	=	1.99
C02C6.1 (predicted) T04C12.6	=	1
C02C6.1 (predicted) F17E9.9	=	2
C02C6.1 (predicted) F16D3.1	=	1
C02C6.1 (predicted) T10C6.11	=	2
C02C6.1 (predicted) T28D6.2	=	1
C02C6.1 (predicted) C02C6.1	=	1
C02C6.1 (predicted) F09E10.8	=	3
C02C6.1 (predicted) R10E4.4	=	1
C02C6.1 (predicted) C03D6.3	=	1
C02C6.1 (predicted) F45F2.12	=	2
C02C6.1 (predicted) Y56A3A.4	=	1
C02C6.1 (predicted) F40F4.5	=	1
C02C6.1 (predicted) ZK899.4	=	1
C02C6.1 (predicted) ZK131.5	=	2
C02C6.1 (predicted) T25C8.2	=	1
C02C6.1 (predicted) F33H1.1	=	1
C02C6.1 (predicted) F54E12.4	=	1.99
C02C6.1 (predicted) C14F5.5	=	2
C02C6.1 (predicted) M117.2	=	1
C02C6.1 (predicted) R06C1.1	=	1
C02C6.1 (predicted) F44E5.4	=	1
C02C6.1 (predicted) M04F3.4	=	1
C02C6.1 (predicted) Y47G6A.11	=	1
C02C6.1 (predicted) F22D6.2	=	0.97
C02C6.1 (predicted) C27F2.10	=	0.9
C02C6.1 (predicted) F52D10.3	=	0.99
C02C6.1 (predicted) Y47D3A.15	=	0.93
C02C6.1 (predicted) F07F6.6	=	1
C02C6.1 (predicted) F53H8.2	=	1
C02C6.1 (predicted) W04A8.7	=	1
C02C6.1 (predicted) T04D1.3	=	2.78
C02C6.1 (predicted) F53A2.5	=	1
C02C6.1 (predicted) Y48G9A.1	=	1
C02C6.1 (predicted) F26D10.3	=	1
C02C6.1 (predicted) H22K11.1	=	1
C02C6.1 (predicted) C47B2.3	=	1
C02C6.1 (predicted) C53A5.3	=	1
C02C6.1 (predicted) K08E3.3	=	3
C02C6.1 (predicted) F29A7.6	=	1
C02C6.1 (predicted) F45E1.7	=	1
C02C6.1 (predicted) D1081.2	=	1
C02C6.1 (predicted) F44F4.11	=	1
C02C6.1 (predicted) F46F11.1	=	1
C02C6.1 (predicted) R151.2	=	0.93
C02C6.1 (predicted) C44B11.3	=	1
C02C6.1 (predicted) F08G2.1	=	2
C02C6.1 (predicted) T04C12.5	=	1
C02C6.1 (predicted) F07B7.11	=	2
C02C6.1 (predicted) F32H2.2	=	1
C02C6.1 (predicted) F44E5.5	=	1
C02C6.1 (predicted) C17G10.9	=	1
C02C6.1 (predicted) T20B12.2	=	1
C02C6.1 (predicted) F55G1.3	=	1.99
C02C6.1 (predicted) C30F8.4	=	1
C02C6.1 (predicted) H02I12.6	=	1.99
C02C6.1 (predicted) F55F3.1	=	0.96
C02C6.1 (predicted) Y48C3A.16	=	1
C02C6.1 (predicted) F07B7.4	=	2
C02C6.2 (predicted) F31E3.5	=	1
C02C6.2 (predicted) Y39E4B.1	=	1
C02C6.2 (predicted) F31E3.2	=	1
C02C6.2 (predicted) F55B12.3	=	1
C02C6.2 (predicted) R03G5.1	=	1
C02C6.2 (predicted) F26D10.3	=	1
C02D5.2 (predicted) F52E1.7	=	0.87
C02D5.2 (predicted) T27E4.2	=	0.83
C02D5.2 (predicted) F25H2.10	=	0.93
C02D5.2 (predicted) C07H6.5	=	0.93
C02D5.2 (predicted) C14F11.5	=	0.77
C02D5.2 (predicted) T27E4.8	=	0.83
C02D5.2 (predicted) Y46H3A.3	=	0.86
C02D5.2 (predicted) C34C12.4	=	0.93
C02D5.2 (predicted) F38E11.2	=	0.72
C02D5.2 (predicted) C38H2.2	=	0.93
C02D5.2 (predicted) F55B12.3	=	0.87
C02D5.2 (predicted) K07C5.3	=	0.81
C02D5.2 (predicted) F18H3.3	=	0.93
C02D5.2 (predicted) F08H9.4	=	0.93
C02D5.2 (predicted) H06O01.3	=	0.5
C02D5.2 (predicted) Y106G6H.2	=	0.93
C02D5.2 (predicted) T27E4.3	=	0.77
C02D5.2 (predicted) F08H9.3	=	0.93
C02D5.2 (predicted) Y46H3A.2	=	0.83
C02D5.2 (predicted) Y47G6A.20	=	1
C02D5.2 (predicted) T22A3.2	=	0.68
C02D5.2 (predicted) T27E4.9	=	0.77
C02D5.2 (predicted) F43D9.4	=	0.81
C02D5.2 (predicted) F38E11.1	=	0.81
C02D5.2 (predicted) C14B9.1	=	0.72
C02D5.3 (predicted) ZK858.1	=	0.87
C02D5.3 (predicted) K08F8.4	=	0.93
C02D5.3 (predicted) F17C11.9	=	1
C02E11.1 (predicted) F15C11.2	=	1.9
C02E11.1 (predicted) C14A4.4	=	1
C02E7.3 (known) D1007.6	=	1
C02E7.8 (known) R107.8	=	1
C02F12.4 (known) W06D4.6	=	1
C02F12.4 (known) C34D10.1	=	1
C02F12.8 (known) F14F3.1	=	1
C02F12.8 (known) W07B3.2	=	1
C02F12.8 (known) T17H7.4	=	1
C02F12.8 (known) C49A1.4	=	1
C02F4.1 (predicted) C33H5.9	=	0.88
C02F4.1 (predicted) C02F4.1	=	1
C02F4.1 (predicted) Y41D4B.13	=	1
C02F4.1 (predicted) F48E8.5	=	1.91
C02F4.1 (predicted) CD4.4	=	0.88
C02F4.1 (predicted) M01D7.4	=	1
C02F4.1 (predicted) ZK637.11	=	0.79
C02F4.1 (predicted) C32E8.3	=	1
C02F4.1 (predicted) F16B4.8	=	0.93
C02F4.1 (predicted) K06A5.7	=	0.93
C02F4.1 (predicted) Y106G6E.5	=	5.76
C02F4.1 (predicted) C14A11.3	=	0.84
C02F4.1 (predicted) F29B9.4	=	1
C02F4.1 (predicted) R05H5.2	=	0.88
C02F4.1 (predicted) Y48G10A.3	=	0.93
C02F4.1 (predicted) Y73B6A.5	=	0.9
C02F4.2 (known) F54E7.7	=	2
C02F4.2 (known) W07B3.2	=	1
C02F4.2 (predicted) F32A5.1	=	0.92
C02F4.2 (predicted) T25G12.4	=	1
C02F4.2 (predicted) T07G12.1	=	0.92
C02F4.2 (predicted) Y20F4.2	=	1
C02F4.2 (predicted) T12D8.6	=	1.95
C02F4.2 (predicted) Y105E8B.1	=	1
C02F4.2 (predicted) T01C3.10	=	1
C02F4.2 (predicted) F59D6.7	=	1.95
C02F4.2 (predicted) Y53C12B.2	=	1.92
C02F4.2 (predicted) K08D10.4	=	0.95
C02F4.2 (predicted) C37E2.1	=	1
C02F4.2 (predicted) Y74C9A.5	=	1
C02F4.2 (predicted) C18E9.1	=	0.92
C02F4.2 (predicted) F07F6.6	=	1
C02F4.2 (predicted) Y71H2AL.1	=	1.95
C02F4.2 (predicted) ZK856.8	=	1.95
C02F4.2 (predicted) F47H4.10	=	0.93
C02F4.2 (predicted) F58G6.1	=	0.95
C02F4.2 (predicted) T08D10.1	=	1.92
C02F4.2 (predicted) Y116A8C.42	=	0.95
C02F4.2 (predicted) K04C1.4	=	1.95
C02F4.2 (predicted) F49C12.8	=	1
C02F4.2 (predicted) Y53H1A.5	=	1.92
C02F4.2 (predicted) F55C10.1	=	2.95
C02F4.2 (predicted) C13C12.1	=	0.92
C02F4.2 (predicted) F35G12.2	=	1
C02F4.2 (predicted) C30F12.7	=	1
C02F4.2 (predicted) F46A9.5	=	0.95
C02F4.2 (predicted) M02B7.6	=	0.92
C02F4.2 (predicted) C47E8.5	=	1
C02F4.2 (predicted) C40H1.1	=	1
C02F4.2 (predicted) F59B2.7	=	1
C02F4.2 (predicted) C14F5.5	=	1
C02F4.2 (predicted) F12F6.3	=	1
C02F4.2 (predicted) F44B9.8	=	1
C02F4.2 (predicted) T05E11.3	=	1
C02F4.2 (predicted) K08D10.3	=	0.95
C02F4.2 (predicted) F17C11.9	=	1
C02F4.2 (predicted) F52D10.3	=	0.99
C02F4.2 (predicted) M117.2	=	1
C02F4.2 (predicted) T10H9.4	=	1
C02F4.2 (predicted) Y18D10A.19	=	1
C02F4.2 (predicted) Y34D9A.4	=	1
C02F5.1 (known) F15E11.15	=	1
C02F5.1 (known) R13F6.1	=	1
C02F5.1 (known) C34B2.2	=	1
C02F5.1 (known) Y92C3B.1	=	1
C02F5.1 (known) C42D8.2	=	1
C02F5.1 (known) T03F1.9	=	1
C02F5.1 (known) W01B6.9	=	1
C02F5.1 (known) R12B2.4	=	1
C02F5.1 (known) T04C10.2	=	1
C02F5.1 (known) T10B5.6	=	1
C02F5.1 (known) Y47G6A.24	=	1
C02F5.1 (known) K11E8.1	=	1
C02F5.1 (known) F26H11.1	=	1
C02F5.1 (known) F26F4.13	=	1
C02F5.10 (known) C42D8.2	=	1
C02F5.10 (known) T04C10.2	=	1
C02F5.3 (predicted) C12C8.1	=	0.98
C02F5.3 (predicted) F11F1.1	=	1
C02F5.3 (predicted) F44E5.5	=	1
C02F5.3 (predicted) Y48G9A.1	=	1
C02F5.3 (predicted) Y54E10BL.5	=	1
C02F5.3 (predicted) C55B7.1	=	1
C02F5.3 (predicted) F26D10.3	=	1
C02F5.3 (predicted) F54C9.2	=	1
C02F5.3 (predicted) Y71H2AM.19	=	0.96
C02F5.3 (predicted) F20H11.3	=	1
C02F5.3 (predicted) C36E8.5	=	1
C02F5.3 (predicted) F44E5.4	=	1
C02F5.3 (predicted) K01G5.7	=	1
C02F5.3 (predicted) F18H3.3	=	1
C02F5.3 (predicted) ZK154.3	=	1
C02F5.3 (predicted) C16A3.3	=	1
C02F5.3 (predicted) F20B6.2	=	1
C02F5.3 (predicted) Y106G6H.2	=	1
C02F5.3 (predicted) F25H2.10	=	1
C02F5.3 (predicted) F54C9.5	=	1
C02F5.3 (predicted) C54C6.2	=	1
C02F5.3 (predicted) Y110A7A.12	=	1
C02F5.3 (predicted) T26E3.4	=	2
C02F5.3 (predicted) Y54E10A.9	=	0.95
C02F5.3 (predicted) T21G5.3	=	0.96
C02F5.4 (predicted) F32E10.4	=	1
C02F5.4 (predicted) T19B4.4	=	1
C02F5.4 (predicted) F32A5.7	=	1
C02F5.4 (predicted) D2024.7	=	0.88
C02F5.4 (predicted) ZK1320.1	=	0.88
C02F5.4 (predicted) F36A4.7	=	1
C02F5.4 (predicted) F26B1.3	=	1
C02F5.7 (known) ZK20.3	=	1
C02F5.7 (known) Y76B12C.2	=	1
C02F5.7 (predicted) F44G3.6	=	1
C02F5.7 (predicted) F54D10.1	=	1
C02F5.7 (predicted) T10C6.11	=	1
C02F5.7 (predicted) C52D10.8	=	1
C02F5.7 (predicted) K08E3.3	=	1
C02F5.7 (predicted) C50F4.5	=	0.99
C02F5.7 (predicted) F55G1.3	=	0.99
C02F5.7 (predicted) R05G6.7	=	1
C02F5.7 (predicted) F54E12.4	=	0.99
C02F5.7 (predicted) T05G5.3	=	1
C02F5.7 (predicted) F42G8.11	=	0.96
C02F5.7 (predicted) H02I12.6	=	0.99
C02F5.7 (predicted) K08E7.7	=	2
C02F5.7 (predicted) Y47D7A.8	=	1
C02F5.7 (predicted) K06C4.4	=	1
C02F5.7 (predicted) C52D10.6	=	1
C02F5.7 (predicted) C38C3.5	=	1
C02F5.7 (predicted) F32G8.6	=	1
C02F5.7 (predicted) Y71F9B.2	=	1
C02F5.7 (predicted) C50F4.2	=	1
C02F5.7 (predicted) F09E10.8	=	1
C02F5.7 (predicted) F45F2.12	=	1
C02F5.7 (predicted) Y47D7A.1	=	1
C02F5.7 (predicted) Y60A3A.18	=	1
C02F5.7 (predicted) Y105C5B.13	=	1
C02F5.7 (predicted) K02F2.2	=	1
C02F5.7 (predicted) F45E1.7	=	1
C02F5.7 (predicted) C52D10.9	=	1
C02F5.7 (predicted) ZK520.4	=	1
C02F5.7 (predicted) ZK287.5	=	1
C02F5.7 (predicted) D2045.6	=	2
C02F5.7 (predicted) F17E9.9	=	1
C02F5.7 (predicted) Y71H10A.1	=	1
C02F5.7 (predicted) F47H4.10	=	2
C02F5.7 (predicted) ZK131.9	=	1
C02F5.7 (predicted) H06I04.4	=	1
C02F5.7 (predicted) F46A9.4	=	1
C02F5.7 (predicted) F07B7.4	=	1
C02F5.7 (predicted) F35H10.11	=	1
C02F5.7 (predicted) F08G2.1	=	1
C02F5.7 (predicted) K06C4.12	=	1
C02F5.7 (predicted) F46A9.5	=	2
C02F5.7 (predicted) C52D10.7	=	1
C02F5.7 (predicted) F07B7.11	=	1
C02F5.7 (predicted) F45F2.2	=	1
C02F5.7 (predicted) ZK131.5	=	1
C02F5.9 (known) Y79H2A.1	=	1
C02F5.9 (known) W02G9.2	=	1
C02F5.9 (known) ZK1098.4	=	1
C02F5.9 (known) R06C1.3	=	1
C02F5.9 (known) C08E3.9	=	1
C02F5.9 (known) D1005.1	=	1
C02F5.9 (known) C30F8.2	=	1
C02F5.9 (known) W02G9.3	=	1
C02F5.9 (known) C06G3.6	=	1
C02F5.9 (known) F59A2.4	=	1
C02F5.9 (known) C06A8.1	=	1
C02F5.9 (known) F44G3.9	=	1
C02F5.9 (predicted) K05C4.1	=	2
C02F5.9 (predicted) C44B7.1	=	1
C02F5.9 (predicted) Y41D4B.19	=	0.94
C02F5.9 (predicted) F48E8.5	=	1
C02F5.9 (predicted) R74.7	=	1
C02F5.9 (predicted) T25B9.9	=	1
C02F5.9 (predicted) C47B2.4	=	2
C02F5.9 (predicted) F38H4.9	=	1
C02F5.9 (predicted) F52G2.1	=	1
C02F5.9 (predicted) F25H2.9	=	1
C02F5.9 (predicted) ZK945.2	=	1
C02F5.9 (predicted) F10G7.8	=	1
C02F5.9 (predicted) Y55F3AM.15	=	1
C02F5.9 (predicted) C47B2.5	=	1
C02F5.9 (predicted) C36B1.4	=	1
C02F5.9 (predicted) K08D12.1	=	1
C02F5.9 (predicted) ZC477.9	=	1
C02F5.9 (predicted) F39H11.5	=	1
C02F5.9 (predicted) Y18D10A.9	=	1
C02F5.9 (predicted) Y38A8.2	=	2
C02F5.9 (predicted) T20F5.2	=	1
C02F5.9 (predicted) C14C10.5	=	1
C02F5.9 (predicted) D2045.2	=	1
C02F5.9 (predicted) CD4.6	=	3
C02F5.9 (predicted) D1054.2	=	1
C02F5.9 (predicted) ZK632.3	=	1
C02G6.1 (predicted) F52D10.3	=	1
C02G6.1 (predicted) M117.2	=	1
C02G6.1 (predicted) Y57G11C.3	=	0.86
C02G6.1 (predicted) Y37D8A.1	=	0.69
C02G6.1 (predicted) T06E4.3	=	1
C02G6.2 (predicted) Y57G11C.3	=	0.86
C02G6.2 (predicted) F52D10.3	=	1
C02G6.2 (predicted) T06E4.3	=	1
C02G6.2 (predicted) Y37D8A.1	=	0.67
C02G6.2 (predicted) M117.2	=	1
C02H7.1 (predicted) Y105E8B.2	=	1
C02H7.1 (predicted) C42C1.10	=	1
C02H7.3 (predicted) C25H3.8	=	1
C03A7.13 (known) T17H7.4	=	1
C03A7.14 (known) R09B5.5	=	1
C03A7.14 (known) C03A7.4	=	1
C03A7.14 (known) T28A11.11	=	1
C03A7.14 (known) T23F1.6	=	1
C03A7.14 (known) C40A11.2	=	1
C03A7.14 (known) T01D1.6	=	1
C03A7.14 (known) H04J21.3	=	1
C03A7.14 (known) C53C7.1	=	1
C03A7.4 (known) Y39B6A.1	=	1
C03A7.4 (known) F29G6.3	=	1
C03A7.4 (known) T28A11.11	=	1
C03A7.4 (known) F08F3.7	=	1
C03A7.4 (known) M01F1.2	=	1
C03A7.4 (known) C09G5.5	=	1
C03A7.4 (known) C03A7.4	=	1
C03A7.4 (known) ZK1067.7	=	1
C03A7.4 (known) VZK822L.1	=	1
C03A7.4 (known) F44D12.4	=	1
C03A7.4 (known) T20F5.4	=	1
C03A7.4 (known) K07A1.8	=	1
C03A7.4 (known) K12G11.3	=	1
C03A7.4 (known) R09B5.5	=	1
C03A7.4 (known) Y22F5A.5	=	1
C03A7.4 (known) R13A5.8	=	1
C03A7.4 (known) C17G10.5	=	1
C03A7.4 (known) M02G9.1	=	1
C03A7.4 (known) F40F4.3	=	1
C03A7.4 (known) F43E2.5	=	1
C03A7.4 (known) F29C12.1	=	1
C03A7.4 (known) C23G10.3	=	1
C03A7.4 (known) K10H10.2	=	1
C03A7.4 (known) Y69H2.3	=	1
C03A7.4 (known) H04J21.3	=	1
C03A7.4 (known) C32E8.2	=	1
C03A7.4 (known) Y22F5A.4	=	1
C03A7.4 (known) W04D2.1	=	1
C03A7.4 (known) W02B12.1	=	1
C03A7.4 (known) Y39B6A.19	=	1
C03A7.4 (known) M195.2	=	1
C03A7.4 (known) F58F12.1	=	1
C03A7.4 (known) F11G11.11	=	1
C03A7.4 (known) T01D1.6	=	1
C03A7.4 (known) W09D10.1	=	1
C03A7.4 (known) W03G1.5	=	1
C03A7.4 (known) Y67H2A.6	=	1
C03A7.4 (known) Y38A8.2	=	1
C03A7.4 (known) Y71F9AL.13	=	1
C03A7.4 (known) T05F1.3	=	1
C03A7.4 (known) F30H5.3	=	1
C03A7.4 (known) F07A5.2	=	1
C03A7.7 (known) T28A11.11	=	1
C03A7.8 (known) T28A11.11	=	1
C03B8.4 (known) F28D1.10	=	1
C03C10.1 (predicted) F01G10.7	=	1
C03C10.1 (predicted) Y51A2D.5	=	0.83
C03C10.1 (predicted) T05E11.1	=	1
C03C10.1 (predicted) Y54E10A.9	=	0.95
C03C10.1 (predicted) C08H9.2	=	1
C03C10.1 (predicted) T22F3.3	=	1
C03C10.1 (predicted) Y43C5A.6	=	1
C03C10.1 (predicted) F44E5.4	=	1
C03C10.1 (predicted) F58A4.9	=	1
C03C10.1 (predicted) T03F1.7	=	1
C03C10.1 (predicted) T06E6.1	=	1
C03C10.1 (predicted) M01F1.5	=	0.87
C03C10.1 (predicted) F25H2.11	=	1
C03C10.1 (predicted) C47G2.5	=	2
C03C10.1 (predicted) Y57E12B.3	=	1
C03C10.1 (predicted) M117.2	=	1.96
C03C10.1 (predicted) Y34D9B.1	=	1
C03C10.1 (predicted) Y51A2D.4	=	0.79
C03C10.1 (predicted) F53H8.2	=	0.92
C03C10.1 (predicted) F54H12.1	=	1
C03C10.1 (predicted) Y113G7A.3	=	1
C03C10.1 (predicted) F40F8.10	=	1.97
C03C10.1 (predicted) K04A8.5	=	1
C03C10.1 (predicted) F12F6.6	=	1
C03C10.1 (predicted) F11F1.1	=	1
C03C10.1 (predicted) T23F11.1	=	0.95
C03C10.1 (predicted) Y71G12B.15	=	1
C03C10.1 (predicted) C17H12.14	=	1
C03C10.1 (predicted) F02E8.1	=	1
C03C10.1 (predicted) Y111B2A.17	=	1
C03C10.1 (predicted) F29F11.6	=	1
C03C10.1 (predicted) F52G2.1	=	1
C03C10.1 (predicted) F26D10.3	=	1
C03C10.1 (predicted) ZK863.3	=	1
C03C10.1 (predicted) T21G5.3	=	0.96
C03C10.1 (predicted) Y73E7A.2	=	1
C03C10.1 (predicted) T23D8.3	=	1
C03C10.1 (predicted) C34C12.8	=	1
C03C10.1 (predicted) F54F3.3	=	1
C03C10.1 (predicted) T08B2.10	=	0.95
C03C10.1 (predicted) F20H11.3	=	1
C03C10.1 (predicted) W06B11.2	=	1
C03C10.1 (predicted) F56C9.1	=	1
C03C10.1 (predicted) R11G11.14	=	1
C03C10.1 (predicted) F44E5.5	=	1
C03C10.1 (predicted) Y92H12BR.8	=	1
C03C10.1 (predicted) F46B6.8	=	1
C03C10.1 (predicted) C47E12.4	=	1
C03C10.1 (predicted) T12E12.4	=	1
C03C10.1 (predicted) Y71H2AM.19	=	0.96
C03C10.1 (predicted) C55B7.1	=	1
C03C10.1 (predicted) C12C8.1	=	1
C03C10.1 (predicted) F25B3.3	=	1
C03C10.1 (predicted) C16A3.10	=	1
C03C10.1 (predicted) K08E3.4	=	1
C03C10.1 (predicted) F35G12.10	=	1
C03C10.1 (predicted) K05C4.6	=	1
C03C10.1 (predicted) T01B7.5	=	1
C03C10.1 (predicted) Y53C12B.2	=	1
C03C10.1 (predicted) F28D1.1	=	1
C03C10.1 (predicted) C03C10.1	=	1
C03C10.1 (predicted) C23G10.3	=	1
C03C10.1 (predicted) F54A3.4	=	1
C03C10.1 (predicted) T28F12.3	=	1
C03C10.1 (predicted) F46F2.2	=	1
C03C10.1 (predicted) C34C12.3	=	1
C03C10.1 (predicted) F54F2.8	=	1
C03C10.1 (predicted) ZK1098.4	=	1
C03C10.1 (predicted) ZC373.1	=	1
C03C10.1 (predicted) Y54E10BR.4	=	1
C03C10.1 (predicted) E02H1.1	=	1
C03C10.1 (predicted) F53A3.3	=	1
C03C10.1 (predicted) C47E12.1	=	1
C03C10.1 (predicted) Y81G3A.3	=	1
C03C10.1 (predicted) Y110A7A.16	=	1
C03C10.1 (predicted) Y87G2A.9	=	1
C03C10.1 (predicted) F17A9.4	=	1
C03C10.1 (predicted) K01C8.9	=	1
C03C10.1 (predicted) Y34B4A.4	=	1
C03C10.1 (predicted) F52D10.3	=	1.92
C03C10.1 (predicted) F58A4.10	=	1
C03C10.1 (predicted) F10G7.1	=	1
C03C10.1 (predicted) ZK6.7	=	1
C03C10.1 (predicted) T05G5.10	=	1
C03C10.1 (predicted) F54C9.2	=	1
C03C10.1 (predicted) F54C9.1	=	1
C03C10.1 (predicted) F57B9.5	=	1
C03C10.1 (predicted) Y105E8B.3	=	1
C03C10.1 (predicted) K04D7.1	=	1
C03C10.3 (known) K08F11.3	=	1
C03C10.3 (known) C03C10.3	=	3.99
C03C10.3 (predicted) Y110A7A.12	=	1
C03C10.3 (predicted) C31C9.2	=	0.74
C03C10.3 (predicted) C34C12.3	=	1
C03C10.3 (predicted) Y48G8AL.6	=	0.74
C03C10.3 (predicted) C12C8.1	=	3.44
C03C10.3 (predicted) Y110A2AL.13	=	0.74
C03C10.3 (predicted) T10B5.3	=	1
C03C10.3 (predicted) C47E8.5	=	0.72
C03C10.3 (predicted) F10G7.3	=	1.74
C03C10.3 (predicted) F10G8.7	=	1
C03C10.3 (predicted) F44E5.5	=	3.48
C03C10.3 (predicted) C03D6.5	=	1.74
C03C10.3 (predicted) F38E11.5	=	1
C03C10.3 (predicted) F26D10.3	=	3.48
C03C10.3 (predicted) C14B1.5	=	1
C03C10.3 (predicted) Y48C3A.16	=	0.74
C03C10.3 (predicted) F20B6.2	=	1
C03C10.3 (predicted) T05E11.3	=	0.74
C03C10.3 (predicted) H43I07.3	=	1
C03C10.3 (predicted) T23G5.1	=	2.74
C03C10.3 (predicted) F54C9.2	=	1.74
C03C10.3 (predicted) C30C11.4	=	1
C03C10.3 (predicted) F11F1.1	=	1.74
C03C10.3 (predicted) F44E5.4	=	3.48
C03C10.3 (predicted) F54B11.3	=	1
C03C10.4 (known) F27C1.6	=	1
C03C10.4 (known) Y15E3A.1	=	1
C03C10.4 (known) W07B3.2	=	1
C03C10.4 (known) T04H1.2	=	1
C03C10.4 (known) Y105E8B.5	=	1
C03C10.4 (known) C05D11.10	=	1
C03C11.2 (predicted) ZK370.2	=	2.98
C03C11.2 (predicted) ZC518.3	=	0.64
C03C11.2 (predicted) C40H1.1	=	1
C03C11.2 (predicted) F26A1.14	=	1
C03C11.2 (predicted) Y56A3A.20	=	0.68
C03C11.2 (predicted) K04F10.1	=	0.6
C03C11.2 (predicted) R02E12.4	=	0.86
C03C11.2 (predicted) R12B2.1	=	1
C03C11.2 (predicted) Y113G7B.17	=	0.68
C03C11.2 (predicted) R13F6.9	=	2.96
C03C11.2 (predicted) T24H10.7	=	0.6
C03D6.3 (predicted) F27D4.5	=	1
C03D6.3 (predicted) D2013.5	=	1
C03D6.3 (predicted) F36A4.7	=	1
C03D6.3 (predicted) F26D10.3	=	3
C03D6.3 (predicted) Y73B3A.18	=	1
C03D6.3 (predicted) C04C3.3	=	1
C03D6.3 (predicted) C03D6.3	=	1
C03D6.3 (predicted) F55A3.3	=	1
C03D6.3 (predicted) F44E5.5	=	3
C03D6.3 (predicted) K12D12.1	=	1
C03D6.3 (predicted) F55H2.6	=	1
C03D6.3 (predicted) Y24D9A.4	=	1
C03D6.3 (predicted) T01C3.7	=	1
C03D6.3 (predicted) ZK1127.7	=	1
C03D6.3 (predicted) F53G12.10	=	0.98
C03D6.3 (predicted) ZK829.4	=	0.95
C03D6.3 (predicted) Y46H3C.4	=	1
C03D6.3 (predicted) F44E5.4	=	3
C03D6.3 (predicted) T23D8.4	=	1
C03D6.3 (predicted) C12C8.1	=	2.96
C03D6.5 (predicted) F54C9.2	=	1
C03D6.5 (predicted) F08G2.3	=	0.85
C03D6.5 (predicted) T10C6.13	=	0.85
C03D6.5 (predicted) F26D10.3	=	1
C03D6.5 (predicted) F54F7.1	=	1
C03D6.5 (predicted) W09C5.6	=	1
C03D6.5 (predicted) T12D8.8	=	0.88
C03D6.5 (predicted) Y57G11C.34	=	1
C03D6.5 (predicted) C04F12.4	=	1
C03D6.5 (predicted) Y62E10A.13	=	1
C03D6.5 (predicted) T20B12.2	=	1
C03D6.5 (predicted) W04A8.7	=	1.88
C03D6.5 (predicted) F56F3.5	=	1
C03D6.5 (predicted) Y39A1C.2	=	1
C03D6.5 (predicted) K06C4.13	=	0.85
C03D6.5 (predicted) F10G7.3	=	1
C03D6.5 (predicted) ZK131.7	=	0.85
C03D6.5 (predicted) ZK131.2	=	0.85
C03D6.5 (predicted) F11F1.1	=	1
C03D6.5 (predicted) Y111B2A.16	=	1
C03D6.5 (predicted) Y71G12B.1	=	2.88
C03D6.5 (predicted) F44E5.4	=	1
C03D6.5 (predicted) F17E9.10	=	0.85
C03D6.5 (predicted) K07A1.11	=	1
C03D6.5 (predicted) F54E12.1	=	0.85
C03D6.5 (predicted) F07B7.5	=	0.85
C03D6.5 (predicted) C12C8.1	=	0.98
C03D6.5 (predicted) K07A1.12	=	1
C03D6.5 (predicted) C03D6.5	=	1
C03D6.5 (predicted) F55G1.2	=	0.85
C03D6.5 (predicted) C07A9.3	=	2.82
C03D6.5 (predicted) ZK337.1	=	0.69
C03D6.5 (predicted) F54D12.6	=	0.83
C03D6.5 (predicted) Y65B4BR.4	=	1
C03D6.5 (predicted) Y92H12A.2	=	1
C03D6.5 (predicted) K10D2.1	=	2.88
C03D6.5 (predicted) F22B3.2	=	0.85
C03D6.5 (predicted) K06C4.5	=	0.85
C03D6.5 (predicted) F44E5.5	=	1
C03D6.5 (predicted) ZK131.3	=	0.85
C03D6.5 (predicted) Y87G2A.10	=	0.88
C03D6.5 (predicted) F39H11.2	=	1
C03D6.5 (predicted) F45F2.13	=	0.85
C03D6.8 (predicted) F41E7.2	=	0.95
C03D6.8 (predicted) C16C10.8	=	1
C03D6.8 (predicted) W07E6.1	=	1
C03D6.8 (predicted) R13A5.12	=	1
C03D6.8 (predicted) F57G8.5	=	0.95
C03D6.8 (predicted) Y56A3A.18	=	1
C03D6.8 (predicted) F41E7.1	=	0.95
C03F11.2 (predicted) H31G24.4	=	1
C03F11.2 (predicted) Y48G8AL.8	=	1
C03F11.2 (predicted) C49H3.11	=	1
C03F11.2 (predicted) ZC168.4	=	1
C03F11.2 (predicted) R09E12.3	=	1
C03F11.2 (predicted) T14G11.3	=	1
C03F11.2 (predicted) Y43E12A.1	=	1
C03F11.2 (predicted) ZK256.1	=	1
C03F11.3 (predicted) D1014.3	=	0.9
C03F11.3 (predicted) C04C3.3	=	0.81
C03F11.3 (predicted) ZC416.1	=	1
C03F11.3 (predicted) C25D7.7	=	1
C03F11.3 (predicted) C33C12.3	=	0.96
C03F11.3 (predicted) Y43F4A.1	=	0.95
C03F11.3 (predicted) C33C12.8	=	0.96
C03F11.3 (predicted) Y4C6B.6	=	0.96
C03F11.3 (predicted) F11E6.1	=	0.96
C03G5.1 (predicted) F42A8.2	=	1
C03G5.1 (predicted) K02D10.5	=	1
C03G5.1 (predicted) F41E7.2	=	0.95
C03G5.1 (predicted) F53H8.2	=	0.98
C03G5.1 (predicted) Y62E10A.11	=	1
C03G5.1 (predicted) Y57E12AL.5	=	1
C03G5.1 (predicted) F57G8.5	=	0.95
C03G5.1 (predicted) C16A3.7	=	1
C03G5.1 (predicted) Y113G7B.17	=	1
C03G5.1 (predicted) T07C4.7	=	3
C03G5.1 (predicted) F41E7.1	=	0.95
C03G5.1 (predicted) ZK970.8	=	1
C03G6.17 (known) Y51H4A.8	=	1
C03G6.3 (known) K01G5.1	=	1
C03H5.4 (predicted) C03H5.4	=	0.73
C03H5.4 (predicted) C07E3.9	=	0.6
C04A11.1 (known) F45E1.6	=	1
C04A2.3 (known) C49A1.4	=	1
C04B4.3 (known) H21P03.3	=	1
C04C11.1 (known) T11B7.4	=	1
C04C3.2 (known) DY3.2	=	1
C04C3.3 (known) Y69A2AR.30	=	1
C04C3.3 (known) T01D1.6	=	1
C04C3.3 (known) Y39E4A.3	=	1
C04C3.3 (known) T03F6.1	=	1
C04C3.3 (known) ZK892.7	=	1
C04C3.3 (predicted) C04C3.3	=	2
C04C3.3 (predicted) C23G10.4	=	1
C04C3.3 (predicted) C12C8.1	=	0.98
C04C3.3 (predicted) F55A12.7	=	1
C04C3.3 (predicted) F32A6.4	=	1
C04C3.3 (predicted) F27D9.5	=	1
C04C3.3 (predicted) F44E5.4	=	1
C04C3.3 (predicted) F26D10.3	=	1
C04C3.3 (predicted) F20B6.2	=	1
C04C3.3 (predicted) F11F1.1	=	1
C04C3.3 (predicted) ZK593.1	=	1
C04C3.3 (predicted) ZC416.1	=	1
C04C3.3 (predicted) F23B12.5	=	1
C04C3.3 (predicted) F52D10.3	=	0.99
C04C3.3 (predicted) LLC1.3	=	1
C04C3.3 (predicted) T05H10.6	=	2
C04C3.3 (predicted) F54C9.2	=	1
C04C3.3 (predicted) ZK370.4	=	1
C04C3.3 (predicted) Y47H9C.7	=	1
C04C3.3 (predicted) C52D10.12	=	1
C04C3.3 (predicted) D1054.15	=	1
C04C3.3 (predicted) C31C9.2	=	1
C04C3.3 (predicted) C53D5.6	=	1
C04C3.3 (predicted) F55F3.1	=	1
C04C3.3 (predicted) Y76A2B.6	=	0.77
C04C3.3 (predicted) F44E5.5	=	1
C04C3.3 (predicted) K06H7.4	=	1
C04C3.3 (predicted) Y49E10.20	=	0.96
C04C3.3 (predicted) ZK1058.5	=	1
C04C3.3 (predicted) F57F4.1	=	1
C04C3.3 (predicted) F25H5.3	=	1
C04C3.3 (predicted) T07D3.9	=	0.96
C04C3.3 (predicted) Y53F4B.42	=	1
C04C3.3 (predicted) Y110A7A.12	=	1
C04C3.3 (predicted) Y47D3A.15	=	1
C04C3.3 (predicted) Y22D7AL.5	=	1
C04C3.3 (predicted) K11E4.4	=	1
C04C3.3 (predicted) M117.2	=	1
C04C3.3 (predicted) F27D4.5	=	1
C04C3.3 (predicted) K07D4.3	=	1
C04C3.3 (predicted) K11D2.3	=	1
C04C3.5 (known) Y75B8A.12	=	1
C04C3.5 (known) W07B3.2	=	1
C04C3.5 (known) T16G1.11	=	1
C04C3.5 (known) T07D4.2	=	1
C04C3.5 (predicted) F31D4.3	=	0.47
C04C3.5 (predicted) T08B2.10	=	1
C04C3.5 (predicted) K05B2.2	=	1
C04C3.5 (predicted) C52B9.4	=	1
C04C3.5 (predicted) Y37D8A.21	=	1
C04E12.11 (predicted) H38K22.2	=	0.96
C04E12.11 (predicted) C18C4.10	=	0.96
C04E12.11 (predicted) R10E4.4	=	0.96
C04E12.11 (predicted) K08F8.4	=	0.77
C04E12.11 (predicted) D1007.16	=	0.96
C04E12.11 (predicted) R02F2.1	=	0.96
C04E12.11 (predicted) F55A12.9	=	0.77
C04E12.11 (predicted) W03F9.10	=	0.96
C04E12.11 (predicted) W10D9.3	=	0.96
C04E12.11 (predicted) F46A9.5	=	1.87
C04E12.11 (predicted) F43D2.1	=	0.96
C04E12.11 (predicted) C45G9.7	=	0.96
C04E12.11 (predicted) R02E12.4	=	0.96
C04E12.11 (predicted) C44B7.1	=	0.96
C04E12.11 (predicted) R13F6.9	=	0.96
C04E12.11 (predicted) F47H4.10	=	1.86
C04E12.11 (predicted) ZK370.2	=	0.96
C04E12.12 (predicted) F43D2.1	=	0.96
C04E12.12 (predicted) R13F6.9	=	0.96
C04E12.12 (predicted) R10E4.4	=	0.96
C04E12.12 (predicted) R02F2.1	=	0.96
C04E12.12 (predicted) F46A9.5	=	1.87
C04E12.12 (predicted) ZK370.2	=	0.96
C04E12.12 (predicted) C44B7.1	=	0.96
C04E12.12 (predicted) K08F8.4	=	0.83
C04E12.12 (predicted) W10D9.3	=	0.96
C04E12.12 (predicted) F55A12.9	=	0.83
C04E12.12 (predicted) W03F9.10	=	0.96
C04E12.12 (predicted) F47H4.10	=	1.85
C04E12.12 (predicted) H38K22.2	=	0.96
C04E12.12 (predicted) C18C4.10	=	0.96
C04E12.12 (predicted) C45G9.7	=	0.96
C04E12.12 (predicted) D1007.16	=	0.96
C04E12.12 (predicted) R02E12.4	=	0.96
C04E12.7 (predicted) Y110A2AL.12	=	1
C04E12.7 (predicted) F10B5.5	=	1
C04E12.7 (predicted) Y113G7B.17	=	1
C04E6.11 (predicted) T19D2.2	=	0.96
C04E6.11 (predicted) D2024.7	=	1
C04E6.11 (predicted) W02C12.3	=	1
C04E6.11 (predicted) F19H6.1	=	0.96
C04E6.11 (predicted) Y116A8C.12	=	1
C04E6.11 (predicted) F52D10.3	=	0.99
C04E6.11 (predicted) M117.2	=	1
C04E6.11 (predicted) ZK1320.1	=	1
C04E6.11 (predicted) ZK507.6	=	1
C04E6.11 (predicted) M106.5	=	1
C04E6.11 (predicted) T25C8.2	=	1
C04E6.11 (predicted) R13H8.1	=	0.92
C04F1.3 (known) K08H2.6	=	1
C04F12.10 (predicted) F26D10.3	=	1
C04F12.10 (predicted) D2024.3	=	1
C04F12.10 (predicted) ZK809.4	=	1
C04F12.10 (predicted) Y53F4B.2	=	0.83
C04F12.10 (predicted) W02D7.7	=	1
C04F12.10 (predicted) F23F1.6	=	2.86
C04F12.10 (predicted) T05E11.6	=	1
C04F12.10 (predicted) T05A8.4	=	0.97
C04F12.10 (predicted) F16H11.3	=	1
C04F12.10 (predicted) K09A9.3	=	1
C04F12.10 (predicted) F44E5.4	=	1
C04F12.10 (predicted) F11E6.5	=	1
C04F12.10 (predicted) W02F12.2	=	0.8
C04F12.10 (predicted) F41H10.8	=	0.79
C04F12.10 (predicted) R74.7	=	1
C04F12.10 (predicted) T27A1.5	=	0.87
C04F12.10 (predicted) F36H2.2	=	1
C04F12.10 (predicted) F19H6.4	=	1
C04F12.10 (predicted) R09B5.11	=	0.87
C04F12.10 (predicted) C47A4.2	=	1
C04F12.10 (predicted) C50D2.2	=	2.67
C04F12.10 (predicted) C15F1.6	=	1
C04F12.10 (predicted) F18A12.8	=	0.91
C04F12.10 (predicted) F56H11.3	=	0.8
C04F12.10 (predicted) C12C8.1	=	0.98
C04F12.10 (predicted) F44E5.5	=	1
C04F12.10 (predicted) F44D12.9	=	1
C04F12.10 (predicted) ZK20.6	=	0.97
C04F12.10 (predicted) F42F12.3	=	1
C04F12.10 (predicted) T20D3.8	=	1
C04F12.10 (predicted) H17B01.1	=	0.96
C04F12.10 (predicted) Y43F4B.7	=	1
C04F12.10 (predicted) ZK1251.3	=	1
C04F12.10 (predicted) T28H10.3	=	1
C04F12.10 (predicted) F56H11.4	=	0.92
C04F12.10 (predicted) C40H1.4	=	0.95
C04F12.10 (predicted) T09A5.11	=	1
C04F12.10 (predicted) H19N07.4	=	1
C04F12.10 (predicted) F35C8.5	=	1
C04F12.3 (known) C36C9.1	=	1
C04F12.3 (known) R02F2.5	=	1
C04F12.3 (known) ZK1055.7	=	1
C04F12.3 (known) F52C6.2	=	1
C04F12.3 (known) T04F8.7	=	1
C04F12.3 (known) Y41C4A.14	=	1
C04F12.3 (known) F25B5.7	=	1
C04F12.3 (known) Y39B6A.1	=	1
C04F12.3 (known) F37A4.9	=	1
C04F12.3 (known) Y39B6A.19	=	1
C04F12.3 (known) C04F12.3	=	1
C04F12.3 (known) T14F9.1	=	1
C04F12.3 (known) F25B5.4	=	1
C04F12.3 (known) H12C20.5	=	1
C04F12.3 (known) K04G2.6	=	1
C04F12.3 (known) F54G8.4	=	1
C04F12.3 (known) ZK455.1	=	1
C04F12.4 (predicted) F07B7.3	=	1
C04F12.4 (predicted) C29E4.4	=	1
C04F12.4 (predicted) F55G1.10	=	1
C04F12.4 (predicted) M117.2	=	1
C04F12.4 (predicted) F26D10.3	=	1
C04F12.4 (predicted) Y39G10AR.8	=	1
C04F12.4 (predicted) ZK131.6	=	1
C04F12.4 (predicted) W03F9.5	=	1
C04F12.4 (predicted) F54E12.5	=	1
C04F12.4 (predicted) F52D10.3	=	0.99
C04F12.4 (predicted) F08G2.2	=	1
C04F12.4 (predicted) F53H8.2	=	0.98
C04F12.4 (predicted) F28C6.3	=	1
C04F12.4 (predicted) T04A8.6	=	1
C04F12.4 (predicted) F12A10.5	=	0.86
C04F12.4 (predicted) F17E9.13	=	1
C04F12.4 (predicted) F44E5.4	=	1
C04F12.4 (predicted) T23D8.6	=	1
C04F12.4 (predicted) ZK131.10	=	1
C04F12.4 (predicted) Y113G7A.9	=	1
C04F12.4 (predicted) F07B7.10	=	1
C04F12.4 (predicted) C55A6.10	=	1
C04F12.4 (predicted) T01G1.3	=	1
C04F12.4 (predicted) T10C6.12	=	1
C04F12.4 (predicted) C12C8.1	=	0.98
C04F12.4 (predicted) Y47G6A.6	=	1
C04F12.4 (predicted) Y54F10BM.1	=	1
C04F12.4 (predicted) K12H4.3	=	1
C04F12.4 (predicted) F32A5.1	=	1
C04F12.4 (predicted) F35H10.1	=	1
C04F12.4 (predicted) Y47D9A.1	=	1
C04F12.4 (predicted) K06C4.11	=	1
C04F12.4 (predicted) H02I12.7	=	1
C04F12.4 (predicted) C56E6.1	=	1
C04F12.4 (predicted) Y56A3A.18	=	1
C04F12.4 (predicted) Y49F6B.1	=	1
C04F12.4 (predicted) C50F4.13	=	1
C04F12.4 (predicted) F45F2.4	=	1
C04F12.4 (predicted) T08B2.5	=	0.95
C04F12.4 (predicted) C42C1.5	=	1
C04F12.4 (predicted) F55A4.5	=	0.83
C04F12.4 (predicted) K06C4.3	=	1
C04F12.4 (predicted) K04D7.1	=	1
C04F12.4 (predicted) F44E5.5	=	1
C04F12.4 (predicted) F10G7.3	=	1
C04F12.8 (predicted) Y87G2A.9	=	1
C04F12.8 (predicted) F58A4.10	=	1
C04F12.8 (predicted) C18E3.6	=	0.63
C04F12.8 (predicted) Y24D9A.8	=	1
C04F12.8 (predicted) E02H4.3	=	0.63
C04F12.8 (predicted) F41G4.2	=	0.63
C04F12.8 (predicted) F21D5.6	=	1
C04F12.8 (predicted) Y71G12B.15	=	1
C04F12.9 (known) F25B3.6	=	1
C04F12.9 (known) Y24D9A.4	=	1
C04F12.9 (known) C38D4.6	=	1
C04F12.9 (known) F57B10.5	=	1
C04F12.9 (known) Y104H12A.1	=	1
C04F12.9 (known) Y49E10.6	=	1
C04F5.3 (known) F31D5.2	=	1
C04F5.8 (known) F44G3.9	=	1
C04F6.1 (known) ZK673.7	=	1
C04F6.1 (known) K01G5.4	=	1
C04F6.3 (predicted) Y47G6A.6	=	1
C04F6.3 (predicted) C04F6.3	=	0.59
C04F6.4 (predicted) Y65B4BR.4	=	1
C04F6.4 (predicted) Y39A1C.2	=	1
C04F6.4 (predicted) T04C12.4	=	1
C04F6.4 (predicted) C14F5.5	=	1
C04F6.4 (predicted) T25C8.2	=	1
C04F6.4 (predicted) M03F4.2	=	1
C04F6.4 (predicted) T04C12.6	=	1
C04F6.4 (predicted) Y92H12A.2	=	1
C04F6.4 (predicted) F55A3.1	=	1
C04F6.4 (predicted) C38C3.5	=	1
C04F6.4 (predicted) F41G4.2	=	1
C04F6.4 (predicted) C18E3.6	=	1
C04F6.4 (predicted) T04C12.5	=	1
C04G2.6 (predicted) F26D10.3	=	1
C04G2.6 (predicted) F37C12.13	=	1
C04G2.6 (predicted) C14A4.5	=	1
C04G2.6 (predicted) F59C6.4	=	1
C04G2.6 (predicted) K01G5.4	=	1
C04G2.6 (predicted) Y74C9A.3	=	0.97
C04G2.6 (predicted) Y51H7C.7	=	1
C04G2.6 (predicted) F26B1.3	=	1
C04G2.6 (predicted) F32E10.4	=	1
C04G2.6 (predicted) F56D2.1	=	1
C04G2.6 (predicted) C04G2.6	=	1
C04G2.6 (predicted) C14A4.4	=	2
C04G2.6 (predicted) F31D4.1	=	1
C04G2.6 (predicted) C12C8.1	=	0.98
C04G2.6 (predicted) F44E5.5	=	1
C04G2.6 (predicted) Y48A6B.5	=	1
C04G2.6 (predicted) F11F1.1	=	1
C04G2.6 (predicted) F44E5.4	=	1
C04G2.6 (predicted) F54C9.2	=	1
C04G2.6 (predicted) ZC410.2	=	1
C04G2.6 (predicted) F25H2.5	=	1
C04G2.6 (predicted) Y106G6H.7	=	1
C04G2.6 (predicted) Y51H7C.11	=	1
C04G2.7 (predicted) T20B12.2	=	1
C04G2.7 (predicted) C32F10.2	=	0.77
C04G2.7 (predicted) R07B1.1	=	0.79
C04G6.10 (known) C05D2.1	=	1
C04G6.3 (predicted) Y47G6A.10	=	0.98
C04G6.3 (predicted) T01E8.3	=	0.84
C04G6.3 (predicted) F52G2.1	=	1
C04G6.3 (predicted) C14F5.5	=	0.88
C04G6.3 (predicted) R74.7	=	0.88
C04H5.1 (known) W07B3.2	=	1
C04H5.1 (predicted) Y105E8B.2	=	1
C04H5.1 (predicted) C05B5.7	=	0.98
C04H5.1 (predicted) Y47D3A.15	=	0.93
C04H5.1 (predicted) Y87G2A.9	=	1
C04H5.1 (predicted) F58A4.10	=	1
C04H5.1 (predicted) Y71G12B.15	=	1
C04H5.1 (predicted) C15H9.6	=	1
C04H5.1 (predicted) C14B1.10	=	1
C04H5.1 (predicted) F55F3.1	=	0.96
C04H5.1 (predicted) R02D3.1	=	1
C04H5.1 (predicted) C35D10.12	=	1
C04H5.1 (predicted) F16H9.1	=	1
C04H5.1 (predicted) Y62F5A.1	=	1
C04H5.1 (predicted) Y116A8C.12	=	1
C04H5.1 (predicted) C04H5.1	=	1
C04H5.1 (predicted) Y48G8AL.6	=	1
C04H5.1 (predicted) F43E2.8	=	1
C04H5.1 (predicted) C33C12.9	=	1
C04H5.1 (predicted) C43H6.8	=	1
C04H5.1 (predicted) Y71F9AL.1	=	1
C04H5.6 (known) R12B2.1	=	1
C04H5.6 (predicted) R11A8.2	=	1
C05A9.1 (predicted) T24H7.1	=	1
C05A9.1 (predicted) T16G12.5	=	0.97
C05A9.1 (predicted) F15C11.2	=	0.97
C05A9.1 (predicted) F40F11.1	=	0.97
C05B10.1 (known) R03D7.6	=	1
C05B10.1 (predicted) F58A4.10	=	1
C05B10.1 (predicted) Y87G2A.9	=	1
C05B10.1 (predicted) Y71G12B.15	=	1
C05B10.1 (predicted) R13A5.12	=	1
C05B10.1 (predicted) F43C1.2	=	1
C05B5.7 (predicted) Y17G7B.17	=	0.98
C05B5.7 (predicted) F32D8.13	=	0.98
C05B5.7 (predicted) T07A9.7	=	1
C05B5.7 (predicted) D2063.3	=	0.98
C05B5.7 (predicted) F14F3.2	=	0.68
C05B5.7 (predicted) W07B8.5	=	0.71
C05B5.7 (predicted) W07B8.4	=	0.71
C05B5.7 (predicted) F32H5.1	=	0.71
C05B5.7 (predicted) C25B8.3	=	0.71
C05B5.7 (predicted) F57F5.1	=	0.71
C05B5.7 (predicted) F44C4.3	=	0.71
C05B5.7 (predicted) C35D10.2	=	2.94
C05B5.7 (predicted) ZK1307.8	=	0.71
C05B5.7 (predicted) T10H4.12	=	0.71
C05B5.7 (predicted) F36D3.9	=	0.71
C05B5.7 (predicted) F44D12.4	=	2.91
C05B5.7 (predicted) T22C1.6	=	0.94
C05B5.7 (predicted) F57A8.2	=	0.65
C05B5.7 (predicted) ZK1128.8	=	0.71
C05B5.7 (predicted) C43G2.2	=	0.66
C05B5.7 (predicted) Y95B8A.5	=	0.96
C05B5.7 (predicted) K02D10.1	=	0.71
C05B5.7 (predicted) F26D10.3	=	0.71
C05B5.7 (predicted) T22D1.10	=	0.98
C05B5.7 (predicted) C52E4.1	=	0.71
C05B5.7 (predicted) F22B5.2	=	0.66
C05B5.7 (predicted) K11H12.1	=	0.98
C05B5.7 (predicted) F27C1.6	=	0.67
C05B5.7 (predicted) C26C6.2	=	0.67
C05B5.7 (predicted) K02B12.7	=	0.71
C05B5.7 (predicted) H40L08.1	=	0.98
C05B5.7 (predicted) W07B8.1	=	0.71
C05B5.7 (predicted) K08E3.7	=	0.71
C05B5.7 (predicted) H15N14.2	=	0.98
C05B5.7 (predicted) T06E6.1	=	0.71
C05B5.7 (predicted) T06D8.7	=	0.67
C05B5.7 (predicted) C23H3.4	=	0.98
C05C10.1 (predicted) C29H12.2	=	1
C05C10.1 (predicted) F08B6.2	=	0.7
C05C10.3 (known) R09B5.5	=	1
C05C10.3 (predicted) R07E4.6	=	1
C05C10.4 (known) W03D2.4	=	1
C05C10.4 (predicted) F08B6.2	=	0.7
C05C10.4 (predicted) C29H12.2	=	1
C05C10.5 (known) K08B4.1	=	1
C05C10.5 (known) C27A2.6	=	1
C05C10.5 (known) F54D10.7	=	1
C05C10.6 (known) K08B4.1	=	1
C05C12.4 (known) ZK856.11	=	1
C05C12.5 (known) D1007.6	=	1
C05C8.1 (known) F17E5.1	=	1
C05C8.2 (predicted) F49D11.10	=	1
C05C8.2 (predicted) Y45F10D.7	=	1
C05C8.2 (predicted) T01C3.7	=	1
C05C8.2 (predicted) Y47D3A.15	=	1
C05C8.2 (predicted) K07C5.4	=	1
C05C8.2 (predicted) K11D2.3	=	1
C05C8.2 (predicted) C48E7.3	=	1
C05C8.2 (predicted) C16A3.3	=	1
C05C8.2 (predicted) C48B6.2	=	1
C05C8.2 (predicted) Y48G1A.4	=	1
C05C8.2 (predicted) F13H8.2	=	1
C05C8.2 (predicted) Y23H5B.5	=	1
C05C8.2 (predicted) F57B9.5	=	1
C05C8.2 (predicted) F39B2.10	=	1
C05C8.2 (predicted) Y51H7C.11	=	1
C05C8.2 (predicted) ZC434.2	=	1
C05C8.2 (predicted) F18C5.3	=	1
C05C8.2 (predicted) Y75B8A.7	=	1
C05C8.2 (predicted) T02H6.1	=	1
C05C8.2 (predicted) C12C8.1	=	0.98
C05C8.2 (predicted) F55A12.7	=	1
C05C8.2 (predicted) K01G5.5	=	1
C05C8.2 (predicted) Y39A1A.14	=	1
C05C8.2 (predicted) F55A12.8	=	1
C05C8.2 (predicted) ZK632.1	=	1
C05C8.2 (predicted) C06E1.10	=	1
C05C8.2 (predicted) F44E5.5	=	1
C05C8.2 (predicted) F28D1.1	=	1
C05C8.2 (predicted) F55A12.9	=	1
C05C8.2 (predicted) Y73E7A.2	=	1
C05C8.2 (predicted) F26D10.3	=	1
C05C8.2 (predicted) T22D1.3	=	1
C05C8.2 (predicted) Y106G6H.3	=	1
C05C8.2 (predicted) F44E5.4	=	1
C05C8.2 (predicted) F55F3.1	=	1
C05C8.2 (predicted) F54C9.2	=	1
C05C8.2 (predicted) E01A2.4	=	1
C05C8.2 (predicted) C05C8.2	=	1
C05C8.2 (predicted) ZK430.1	=	1
C05C8.2 (predicted) T05E11.1	=	1
C05C8.2 (predicted) T22F3.4	=	1
C05C8.2 (predicted) E02H1.6	=	1
C05C8.2 (predicted) T20B12.3	=	1
C05C8.2 (predicted) Y46E12BL.2	=	1
C05C8.2 (predicted) F11F1.1	=	1
C05C8.2 (predicted) Y61A9LA.10	=	1
C05C8.2 (predicted) F07D10.1	=	1
C05C8.2 (predicted) K05C4.5	=	1
C05C8.2 (predicted) C23G10.3	=	1
C05C8.2 (predicted) F25H2.10	=	1
C05C8.2 (predicted) F32E10.1	=	1
C05C8.2 (predicted) ZK430.7	=	1
C05C8.2 (predicted) K08D12.3	=	1
C05C8.2 (predicted) F54C9.9	=	1
C05C8.2 (predicted) T08B2.5	=	0.95
C05C8.2 (predicted) F55F8.3	=	1
C05C8.2 (predicted) K04D7.1	=	1
C05C8.2 (predicted) F25D1.1	=	1
C05C8.4 (known) F28D1.10	=	1
C05C8.5 (predicted) ZC168.4	=	1
C05C8.5 (predicted) M7.3	=	1
C05C8.5 (predicted) Y54E5A.6	=	1
C05C8.5 (predicted) C32E8.2	=	1
C05C8.5 (predicted) T14G10.1	=	1
C05C8.5 (predicted) C05D11.5	=	1
C05C8.5 (predicted) F56B3.4	=	1
C05C8.5 (predicted) F31E3.5	=	1
C05C8.5 (predicted) K02C4.4	=	1
C05C8.5 (predicted) Y43E12A.1	=	1
C05C8.5 (predicted) Y110A7A.16	=	1
C05C8.5 (predicted) C18E3.2	=	1
C05C8.5 (predicted) H31G24.4	=	1
C05C8.5 (predicted) C23G10.3	=	1
C05C8.5 (predicted) F11F1.1	=	1
C05C8.5 (predicted) Y71H2B.6	=	1
C05C8.5 (predicted) F01D5.9	=	0.78
C05C8.5 (predicted) ZK1128.5	=	1
C05C8.5 (predicted) C44B7.11	=	1
C05C8.5 (predicted) R03G5.1	=	1
C05C8.5 (predicted) C54G7.4	=	1
C05C8.5 (predicted) W05G11.4	=	1
C05C8.5 (predicted) T24A11.1	=	1
C05C8.5 (predicted) F02C12.1	=	1
C05C8.5 (predicted) F54C9.2	=	1
C05C8.5 (predicted) C34C6.6	=	1
C05C8.5 (predicted) T11A5.6	=	1
C05C8.5 (predicted) ZC434.2	=	1
C05C8.5 (predicted) M04G12.1	=	1
C05C8.5 (predicted) F28G4.1	=	0.89
C05C8.5 (predicted) Y71G12B.15	=	1
C05C8.5 (predicted) T04C9.1	=	1
C05C8.5 (predicted) Y5H2B.5	=	0.85
C05C8.5 (predicted) C26F1.2	=	0.89
C05C8.5 (predicted) T08B2.5	=	1
C05C8.6 (known) Y116F11B.12	=	1
C05C8.6 (known) F52B11.1	=	1
C05C8.6 (known) C27B7.4	=	1
C05C8.6 (known) Y7A5A.2	=	1
C05C8.6 (known) F37B1.1	=	1
C05C8.6 (known) C05C8.6	=	1
C05C8.6 (known) K04A8.6	=	1
C05C8.6 (predicted) R07E5.3	=	1
C05C8.7 (known) C49G7.1	=	1
C05C8.7 (predicted) Y59A8B.6	=	1
C05C8.7 (predicted) F01G10.1	=	0.9
C05C8.7 (predicted) Y71H10A.2	=	0.77
C05C8.7 (predicted) K01G5.4	=	0.69
C05C8.7 (predicted) Y43F4B.4	=	1
C05C8.7 (predicted) F26F4.4	=	1
C05C8.8 (known) K08H2.8	=	1
C05C9.3 (predicted) ZK370.2	=	0.88
C05C9.3 (predicted) R13F6.9	=	0.96
C05D10.3 (predicted) Y47D3A.11	=	1
C05D10.3 (predicted) C10C6.5	=	1
C05D10.3 (predicted) C16C10.12	=	1
C05D10.3 (predicted) T26A5.1	=	1
C05D11.1 (predicted) C14C10.5	=	1
C05D11.1 (predicted) C44B11.3	=	1
C05D11.1 (predicted) Y18H1A.9	=	0.96
C05D11.1 (predicted) F44F4.11	=	1
C05D11.1 (predicted) C47B2.3	=	1
C05D11.1 (predicted) C15B12.7	=	0.9
C05D11.1 (predicted) C52E4.4	=	1
C05D11.1 (predicted) W09B6.1	=	1
C05D11.1 (predicted) F54C9.2	=	1
C05D11.1 (predicted) T06A4.3	=	0.92
C05D11.1 (predicted) F22B3.4	=	1
C05D11.1 (predicted) K10B3.7	=	0.97
C05D11.1 (predicted) ZK593.1	=	1
C05D11.1 (predicted) ZC434.9	=	0.91
C05D11.1 (predicted) F11F1.1	=	1
C05D11.1 (predicted) F26E4.8	=	1
C05D11.1 (predicted) C54C6.2	=	1
C05D11.1 (predicted) F07A11.2	=	1
C05D11.1 (predicted) K10B3.8	=	0.97
C05D11.1 (predicted) T28D6.2	=	1
C05D11.1 (predicted) C23G10.4	=	1
C05D11.1 (predicted) F44E5.4	=	1
C05D11.1 (predicted) F44E5.5	=	1
C05D11.1 (predicted) C42C1.5	=	1
C05D11.1 (predicted) F40F4.5	=	1
C05D11.1 (predicted) F16D3.1	=	1
C05D11.1 (predicted) ZK899.4	=	1
C05D11.1 (predicted) C12C8.1	=	0.98
C05D11.1 (predicted) F20B6.2	=	1
C05D11.1 (predicted) C36E8.5	=	1
C05D11.1 (predicted) ZK154.3	=	1
C05D11.1 (predicted) F33H1.2	=	0.97
C05D11.1 (predicted) Y22D7AL.5	=	1.83
C05D11.1 (predicted) Y47G6A.19	=	0.96
C05D11.1 (predicted) F25H5.3	=	1
C05D11.1 (predicted) T06A4.1	=	0.91
C05D11.1 (predicted) K01G5.7	=	1
C05D11.1 (predicted) Y47D9A.1	=	1
C05D11.1 (predicted) Y110A7A.12	=	1
C05D11.1 (predicted) T09F3.3	=	0.98
C05D11.1 (predicted) F32H2.9	=	1
C05D11.1 (predicted) F26D10.3	=	1
C05D11.1 (predicted) ZK1127.4	=	1
C05D11.10 (known) T22A3.3	=	1
C05D11.10 (known) ZK1055.1	=	1
C05D11.10 (known) F49H12.3	=	1
C05D11.10 (known) R01H10.6	=	1
C05D11.10 (predicted) F08A8.1	=	1
C05D11.10 (predicted) F25C8.1	=	1
C05D11.10 (predicted) F59F4.1	=	1
C05D11.10 (predicted) Y113G7A.11	=	0.85
C05D11.10 (predicted) F08A8.3	=	1
C05D11.10 (predicted) F26D10.9	=	0.9
C05D11.10 (predicted) C38C6.2	=	0.95
C05D11.10 (predicted) F08A8.4	=	1
C05D11.10 (predicted) F08A8.2	=	1
C05D11.10 (predicted) T23G7.3	=	1
C05D11.10 (predicted) C05D11.5	=	1
C05D11.10 (predicted) F47G6.1	=	1
C05D11.10 (predicted) K02C4.4	=	1
C05D11.10 (predicted) C48B4.1	=	1
C05D11.11 (known) Y63D3A.4	=	1
C05D11.11 (known) W03D2.4	=	1
C05D11.11 (predicted) Y22D7AL.5	=	0.98
C05D11.11 (predicted) F26B1.3	=	0.98
C05D11.11 (predicted) C14F5.5	=	0.95
C05D11.11 (predicted) C12C8.1	=	0.97
C05D11.11 (predicted) T22H9.2	=	1
C05D11.11 (predicted) K07E3.3	=	0.91
C05D11.11 (predicted) F33D4.4	=	0.93
C05D11.11 (predicted) F11F1.1	=	0.98
C05D11.11 (predicted) F07A11.2	=	0.98
C05D11.11 (predicted) R06A10.2	=	0.95
C05D11.11 (predicted) Y54E5A.1	=	0.91
C05D11.11 (predicted) C47B2.5	=	0.95
C05D11.11 (predicted) F44E5.4	=	0.98
C05D11.11 (predicted) C05D11.11	=	1.96
C05D11.11 (predicted) F29G6.2	=	1
C05D11.11 (predicted) Y47D3A.15	=	0.88
C05D11.11 (predicted) F42A10.1	=	0.98
C05D11.11 (predicted) C30C11.4	=	0.98
C05D11.11 (predicted) F44B9.8	=	0.98
C05D11.11 (predicted) F26D10.3	=	0.98
C05D11.11 (predicted) F22B3.4	=	0.98
C05D11.11 (predicted) Y47G6A.6	=	1.98
C05D11.11 (predicted) F55F3.1	=	0.9
C05D11.11 (predicted) F54C9.2	=	0.98
C05D11.11 (predicted) F32H2.1	=	0.98
C05D11.11 (predicted) K07E3.4	=	0.98
C05D11.11 (predicted) F32E10.4	=	0.98
C05D11.11 (predicted) F28F8.3	=	0.98
C05D11.11 (predicted) T28A8.7	=	1
C05D11.11 (predicted) Y48G10A.3	=	0.91
C05D11.11 (predicted) F44E5.5	=	0.98
C05D11.12 (predicted) F52D10.3	=	0.99
C05D11.12 (predicted) F53A3.7	=	1
C05D11.12 (predicted) C05D11.12	=	1
C05D11.12 (predicted) M117.2	=	1
C05D11.12 (predicted) Y22D7AL.5	=	1
C05D11.13 (predicted) C07E3.1	=	1
C05D11.13 (predicted) C14B9.4	=	1
C05D11.13 (predicted) Y54E5A.7	=	1
C05D11.13 (predicted) W01B11.3	=	1
C05D11.13 (predicted) K09B11.9	=	1
C05D11.13 (predicted) C43H8.1	=	1
C05D11.13 (predicted) F55G1.8	=	1
C05D11.13 (predicted) Y71F9B.7	=	1
C05D11.13 (predicted) F29G9.2	=	0.6
C05D11.13 (predicted) Y39H10A.3	=	1
C05D11.13 (predicted) F43D2.1	=	1
C05D11.2 (predicted) F49B2.6	=	1
C05D11.2 (predicted) F32A6.3	=	1
C05D11.2 (predicted) Y71G12B.15	=	1
C05D11.2 (predicted) R06F6.2	=	1
C05D11.2 (predicted) F56A8.7	=	1
C05D11.2 (predicted) W03C9.3	=	1
C05D11.2 (predicted) F52D10.3	=	0.99
C05D11.2 (predicted) M117.2	=	1
C05D11.2 (predicted) T08G5.5	=	1
C05D11.2 (predicted) F54C9.2	=	1
C05D11.2 (predicted) Y87G2A.9	=	1
C05D11.2 (predicted) W06B4.3	=	1
C05D11.2 (predicted) F26D10.3	=	1
C05D11.2 (predicted) C44C1.4	=	1
C05D11.2 (predicted) F58A4.10	=	1
C05D11.2 (predicted) C56C10.1	=	1
C05D11.2 (predicted) F44E5.4	=	1
C05D11.2 (predicted) T07F10.1	=	1
C05D11.2 (predicted) F49E8.3	=	1
C05D11.2 (predicted) F11F1.1	=	1
C05D11.2 (predicted) C42C1.4	=	1
C05D11.2 (predicted) C12C8.1	=	0.98
C05D11.2 (predicted) K08D12.1	=	1
C05D11.2 (predicted) F44E5.5	=	1
C05D11.2 (predicted) C15C7.1	=	1
C05D11.3 (predicted) T14G11.3	=	1
C05D11.3 (predicted) F52A8.2	=	1
C05D11.3 (predicted) F13D12.7	=	1
C05D11.3 (predicted) C15C8.4	=	1
C05D11.3 (predicted) F56A8.6	=	1
C05D11.3 (predicted) Y110A7A.16	=	1
C05D11.3 (predicted) F14F3.2	=	0.96
C05D11.3 (predicted) Y6B3B.4	=	1
C05D11.3 (predicted) ZK970.3	=	1
C05D11.4 (predicted) C05D11.4	=	1.62
C05D11.4 (predicted) F58A3.2	=	11.96
C05D11.5 (predicted) Y37E11AR.2	=	1
C05D11.7 (predicted) T10H4.4	=	0.84
C05D11.7 (predicted) M01B2.10	=	0.87
C05D11.7 (predicted) ZK370.2	=	1
C05D11.7 (predicted) R13F6.9	=	0.96
C05D11.7 (predicted) M01B2.12	=	1
C05D11.8 (predicted) Y46G5A.13	=	1
C05D11.8 (predicted) C18A3.5	=	1
C05D11.8 (predicted) R09B3.4	=	1
C05D11.8 (predicted) W06A7.3	=	1.77
C05D11.9 (predicted) Y51H4A.15	=	1
C05D11.9 (predicted) K04D7.1	=	1
C05D11.9 (predicted) Y66A7A.2	=	1
C05D11.9 (predicted) C05D11.9	=	1
C05D11.9 (predicted) H35B03.2	=	1
C05D11.9 (predicted) C15C6.4	=	2
C05D11.9 (predicted) T23G7.3	=	1
C05D12.5 (known) ZK849.2	=	1
C05D12.5 (known) ZK849.1	=	1
C05D2.1 (known) C53B4.5	=	1
C05D2.1 (known) F45D3.4	=	1
C05D2.1 (known) C34E10.6	=	1
C05D2.1 (known) ZK1067.7	=	1
C05D2.1 (known) ZK1193.1	=	1
C05D2.1 (known) T21B6.3	=	1
C05D2.1 (known) C47E8.5	=	1
C05D2.1 (known) T22H2.5	=	1
C05D2.1 (known) F30H5.3	=	1
C05D2.1 (known) R05D11.8	=	1
C05D2.1 (known) T23F1.6	=	1
C05D2.1 (predicted) K11E4.4	=	1.88
C05D2.1 (predicted) F55C5.3	=	1
C05D2.1 (predicted) C52B9.6	=	1
C05D2.1 (predicted) R13F6.9	=	0.96
C05D2.1 (predicted) K11H3.7	=	1
C05D2.1 (predicted) R12B2.1	=	1
C05D2.1 (predicted) C05D2.1	=	1
C05D2.1 (predicted) R04F11.4	=	1
C05D2.1 (predicted) Y74C10AR.1	=	0.63
C05D2.1 (predicted) ZK370.2	=	0.88
C05D2.1 (predicted) F54G8.4	=	0.77
C05D2.1 (predicted) C24H11.8	=	1
C05D2.1 (predicted) T25F10.2	=	1
C05D2.10 (known) T18H9.7	=	2
C05D2.3 (predicted) T05G5.3	=	1
C05D2.4 (known) F07H5.2	=	1
C05D2.4 (predicted) T05G5.3	=	1
C05D2.5 (known) K09B11.9	=	1
C05D9.1 (known) C36H8.1	=	1
C05D9.1 (known) Y75B8A.35	=	1
C05D9.1 (known) W06A7.3	=	1
C05D9.1 (known) Y38C1AA.7	=	1
C05D9.1 (known) F25D7.1	=	1
C05D9.1 (known) R02F2.5	=	1
C05D9.1 (known) Y59A8B.22	=	2
C05D9.1 (known) Y38A8.2	=	1
C05D9.1 (known) F45H10.4	=	1
C05D9.1 (known) C18E9.9	=	1
C05D9.1 (known) D2013.2	=	1
C05D9.1 (known) F17E9.5	=	1
C05D9.1 (predicted) W06D4.6	=	1
C05D9.1 (predicted) C05D9.1	=	1
C05D9.1 (predicted) R06C7.8	=	1
C05D9.1 (predicted) C10E2.3	=	1
C05D9.1 (predicted) F22D6.3	=	1
C05D9.1 (predicted) F41H10.6	=	1
C05D9.1 (predicted) Y105E8B.1	=	1
C05D9.1 (predicted) ZC513.5	=	1
C05D9.1 (predicted) C34E11.1	=	1
C05D9.1 (predicted) Y34D9A.4	=	1
C05D9.1 (predicted) ZK1128.8	=	1
C05D9.1 (predicted) F09E10.8	=	1
C05D9.1 (predicted) K07A12.4	=	1
C05D9.1 (predicted) Y69A2AR.4	=	1.95
C05D9.1 (predicted) K11G12.4	=	1.96
C05D9.1 (predicted) F32D8.14	=	1
C05D9.1 (predicted) H19N07.1	=	1
C05D9.1 (predicted) F55H2.2	=	1
C05D9.1 (predicted) T06E4.3	=	1
C05D9.1 (predicted) ZK546.14	=	1
C05D9.1 (predicted) K11G12.3	=	1.96
C05D9.1 (predicted) F59G1.3	=	1
C05D9.1 (predicted) T20D3.7	=	1
C05D9.1 (predicted) Y60A3A.19	=	1
C05D9.1 (predicted) F57A8.2	=	1
C05D9.1 (predicted) F11A10.8	=	1
C05D9.1 (predicted) K08E3.3	=	1
C05D9.5 (predicted) T19H12.11	=	1
C05D9.5 (predicted) C17E4.5	=	1
C05D9.5 (predicted) K10B3.8	=	1
C05D9.5 (predicted) R04B5.9	=	1
C05D9.5 (predicted) F31F4.7	=	1
C05D9.5 (predicted) F18C5.3	=	1
C05D9.5 (predicted) W08E3.1	=	1
C05D9.5 (predicted) F07E5.5	=	1
C05D9.5 (predicted) Y37E3.10	=	1
C05D9.5 (predicted) T01G5.2	=	1
C05D9.5 (predicted) F37C12.7	=	1
C05D9.5 (predicted) R10E4.2	=	1
C05D9.5 (predicted) Y47G6A.6	=	1
C05D9.5 (predicted) C49A9.8	=	1
C05D9.5 (predicted) C33A12.6	=	1
C05D9.5 (predicted) C08F11.8	=	1
C05D9.5 (predicted) F39G3.1	=	1
C05D9.5 (predicted) F54C9.5	=	1
C05D9.5 (predicted) Y110A7A.17	=	1
C05D9.5 (predicted) C13D9.9	=	1
C05D9.5 (predicted) D1007.6	=	1
C05D9.5 (predicted) C12C8.1	=	0.98
C05D9.5 (predicted) R04A9.4	=	1
C05D9.5 (predicted) F59B2.7	=	1
C05D9.5 (predicted) F44E5.5	=	1
C05D9.5 (predicted) Y39G8C.1	=	1
C05D9.5 (predicted) F40F8.10	=	1
C05D9.5 (predicted) ZC443.6	=	1
C05D9.5 (predicted) F11F1.1	=	1
C05D9.5 (predicted) Y57A10A.30	=	1
C05D9.5 (predicted) Y39G10AR.6	=	1
C05D9.5 (predicted) K08B4.3	=	1
C05D9.5 (predicted) F58B3.4	=	1
C05D9.5 (predicted) F56F3.1	=	1
C05D9.5 (predicted) C16A3.3	=	1
C05D9.5 (predicted) K10B3.7	=	1
C05D9.5 (predicted) H23N18.4	=	1
C05D9.5 (predicted) F09G2.6	=	1
C05D9.5 (predicted) C08B6.1	=	1
C05D9.5 (predicted) Y37E11AR.5	=	1
C05D9.5 (predicted) F54C9.2	=	1
C05D9.5 (predicted) F10D2.12	=	1
C05D9.5 (predicted) F52D10.3	=	0.93
C05D9.5 (predicted) M88.1	=	1
C05D9.5 (predicted) T09F3.3	=	1
C05D9.5 (predicted) C17G1.3	=	1
C05D9.5 (predicted) F10D2.5	=	1
C05D9.5 (predicted) H10D18.6	=	1
C05D9.5 (predicted) F53A2.6	=	1
C05D9.5 (predicted) R144.7	=	1
C05D9.5 (predicted) H23N18.3	=	1
C05D9.5 (predicted) C10H11.3	=	1
C05D9.5 (predicted) F33H2.5	=	1
C05D9.5 (predicted) ZC455.3	=	1
C05D9.5 (predicted) F10D2.6	=	1
C05D9.5 (predicted) H23N18.1	=	1
C05D9.5 (predicted) C10H11.5	=	1
C05D9.5 (predicted) F29F11.2	=	1
C05D9.5 (predicted) T22D1.3	=	2
C05D9.5 (predicted) F10D2.11	=	1
C05D9.5 (predicted) K04A8.10	=	1
C05D9.5 (predicted) F53A3.3	=	0.99
C05D9.5 (predicted) C10H11.4	=	1
C05D9.5 (predicted) Y44E3A.3	=	1.94
C05D9.5 (predicted) C43E11.2	=	1
C05D9.5 (predicted) T25G12.4	=	1
C05D9.5 (predicted) Y53H1A.5	=	1
C05D9.5 (predicted) F53G12.10	=	1
C05D9.5 (predicted) T19H12.10	=	1
C05D9.5 (predicted) ZC443.5	=	1
C05D9.5 (predicted) C23G10.6	=	1
C05D9.5 (predicted) C32C4.7	=	1
C05D9.5 (predicted) H23N18.2	=	1
C05D9.5 (predicted) C44E4.4	=	1
C05D9.5 (predicted) ZC455.6	=	1
C05D9.5 (predicted) E01A2.4	=	1
C05D9.5 (predicted) Y106G6H.2	=	1
C05D9.5 (predicted) Y54E10A.3	=	1.93
C05D9.5 (predicted) F35H8.6	=	1
C05D9.5 (predicted) K01G5.5	=	1
C05D9.5 (predicted) F10D2.7	=	1
C05D9.5 (predicted) T19H12.1	=	1
C05D9.5 (predicted) Y46G5A.4	=	1
C05D9.5 (predicted) C10H11.6	=	1
C05D9.5 (predicted) C46F4.2	=	0.93
C05D9.5 (predicted) ZK593.7	=	1
C05D9.5 (predicted) M117.2	=	0.96
C05D9.5 (predicted) ZC455.5	=	1
C05D9.5 (predicted) T07C5.1	=	1
C05D9.5 (predicted) F37E3.1	=	1
C05D9.5 (predicted) C47G2.5	=	1
C05D9.5 (predicted) T19H12.9	=	1
C05D9.5 (predicted) T08D10.1	=	1
C05D9.5 (predicted) F47C10.6	=	1
C05D9.5 (predicted) Y105E8A.16	=	1
C05D9.5 (predicted) F33H1.2	=	1
C05D9.5 (predicted) C30C11.4	=	1
C05D9.5 (predicted) C18C4.3	=	1
C05D9.5 (predicted) K08B4.4	=	1
C05D9.5 (predicted) F01D4.1	=	1
C05D9.5 (predicted) F35H8.5	=	1
C05D9.5 (predicted) C05D9.5	=	2
C05D9.5 (predicted) ZC455.4	=	1
C05D9.5 (predicted) C35A5.2	=	1
C05D9.5 (predicted) Y49C4A.8	=	1
C05D9.5 (predicted) F10B5.2	=	1
C05D9.5 (predicted) F10D2.2	=	1
C05D9.5 (predicted) M110.4	=	2
C05D9.5 (predicted) Y55F3AR.2	=	1.93
C05D9.5 (predicted) F44E5.4	=	1
C05D9.5 (predicted) C44H9.1	=	1
C05D9.5 (predicted) F26D10.3	=	1
C05D9.5 (predicted) F26A3.2	=	1
C05D9.5 (predicted) Y111B2A.8	=	1
C05D9.5 (predicted) F01D4.2	=	1
C05D9.5 (predicted) F18H3.3	=	1
C05D9.7 (known) C40C9.5	=	1
C05E11.3 (known) K07C11.2	=	1
C05E11.4 (predicted) T27E9.7	=	0.95
C05E11.4 (predicted) Y87G2A.9	=	0.95
C05E11.4 (predicted) F58A4.10	=	0.95
C05E11.4 (predicted) Y71G12B.15	=	0.95
C05E11.5 (predicted) Y87G2A.9	=	1
C05E11.5 (predicted) F58A4.10	=	1
C05E11.5 (predicted) Y71G12B.15	=	1
C05E11.5 (predicted) T27E9.7	=	1
C05E4.9 (known) F28D1.10	=	1
C05E4.9 (known) F32E10.4	=	1
C05E4.9 (known) D2030.6	=	1
C05E4.9 (predicted) Y39A1C.2	=	1
C05E4.9 (predicted) Y48C3A.16	=	1
C05E4.9 (predicted) F55A3.1	=	1
C05E4.9 (predicted) T05G5.3	=	0.96
C05E4.9 (predicted) Y110A2AL.13	=	1
C05E4.9 (predicted) Y92H12A.2	=	1
C05E4.9 (predicted) Y54E5A.7	=	1
C05E4.9 (predicted) Y65B4BR.4	=	1
C05G5.1 (known) Y39G10AR.8	=	1
C05G5.4 (predicted) F47B10.1	=	1
C05G5.4 (predicted) C55A6.10	=	1
C05G5.4 (predicted) F52D10.3	=	0.99
C05G5.4 (predicted) C50F7.4	=	1
C05G5.4 (predicted) Y50D7A.2	=	1
C05G5.4 (predicted) M117.2	=	1
C05G5.4 (predicted) Y113G7B.17	=	1
C05G6.1 (known) K10C3.6	=	1
C06A1.1 (known) F23C8.4	=	2
C06A1.1 (known) Y41C4A.14	=	1
C06A1.1 (predicted) F52D10.3	=	0.99
C06A1.1 (predicted) K02G10.6	=	0.91
C06A1.1 (predicted) F59E12.4	=	1
C06A1.1 (predicted) C25A1.5	=	1
C06A1.1 (predicted) F12B6.1	=	0.86
C06A1.1 (predicted) F45D3.5	=	1
C06A1.1 (predicted) K01H12.2	=	1
C06A1.1 (predicted) T01B11.4	=	1
C06A1.1 (predicted) Y16B4A.2	=	1
C06A1.1 (predicted) F44E5.4	=	1
C06A1.1 (predicted) Y51A2D.4	=	1.62
C06A1.1 (predicted) F55A3.1	=	1
C06A1.1 (predicted) F25B4.7	=	0.92
C06A1.1 (predicted) C27A7.5	=	0.89
C06A1.1 (predicted) M01F1.5	=	1.83
C06A1.1 (predicted) F18C5.2	=	1
C06A1.1 (predicted) H18N23.2	=	1
C06A1.1 (predicted) F41C3.5	=	0.91
C06A1.1 (predicted) F59E12.5	=	1
C06A1.1 (predicted) Y41E3.9	=	1
C06A1.1 (predicted) W02D3.6	=	0.98
C06A1.1 (predicted) F19B6.2	=	1
C06A1.1 (predicted) Y51A2D.5	=	1.7
C06A1.1 (predicted) F20B6.2	=	1
C06A1.1 (predicted) F35C8.5	=	1
C06A1.1 (predicted) Y94H6A.9	=	2
C06A1.1 (predicted) T02G5.9	=	1
C06A1.1 (predicted) ZK353.8	=	1
C06A1.1 (predicted) T06G6.9	=	1
C06A1.1 (predicted) F08F8.2	=	0.97
C06A1.1 (predicted) C56E6.5	=	1
C06A1.1 (predicted) F53H8.2	=	0.98
C06A1.1 (predicted) Y39D8C.1	=	0.88
C06A1.1 (predicted) Y110A7A.12	=	1
C06A1.1 (predicted) T07F10.1	=	1
C06A1.1 (predicted) F52B5.6	=	1
C06A1.1 (predicted) K07A12.7	=	1
C06A1.1 (predicted) F55A11.3	=	1
C06A1.1 (predicted) Y48G8AL.8	=	1
C06A1.1 (predicted) C24F3.1	=	1
C06A1.1 (predicted) F26D10.3	=	1
C06A1.1 (predicted) R151.6	=	1
C06A1.1 (predicted) C09G4.1	=	0.86
C06A1.1 (predicted) F26E4.11	=	1
C06A1.1 (predicted) F53G12.11	=	1
C06A1.1 (predicted) Y48G10A.3	=	0.97
C06A1.1 (predicted) T27E9.1	=	1
C06A1.1 (predicted) T08B2.10	=	0.95
C06A1.1 (predicted) F13D12.6	=	1
C06A1.1 (predicted) F55D10.2	=	1
C06A1.1 (predicted) H40L08.1	=	1
C06A1.1 (predicted) T05H10.5	=	2
C06A1.1 (predicted) K06H7.3	=	1
C06A1.1 (predicted) F48A11.5	=	1
C06A1.1 (predicted) C47E12.2	=	0.98
C06A1.1 (predicted) F54C1.2	=	1
C06A1.1 (predicted) K10B2.2	=	1
C06A1.1 (predicted) C12C8.1	=	0.98
C06A1.1 (predicted) Y108F1.4	=	1
C06A1.1 (predicted) ZK20.3	=	1
C06A1.1 (predicted) C06A1.1	=	3
C06A1.1 (predicted) F25D7.1	=	2
C06A1.1 (predicted) M117.2	=	1
C06A1.1 (predicted) R07E3.4	=	0.94
C06A1.1 (predicted) Y24D9A.4	=	1
C06A1.1 (predicted) H06I04.4	=	1
C06A1.1 (predicted) W02C12.3	=	1
C06A1.1 (predicted) F44E5.5	=	1
C06A1.1 (predicted) C52B9.4	=	0.83
C06A1.1 (predicted) C41C4.8	=	3
C06A1.1 (predicted) Y73B3A.18	=	1
C06A1.3 (predicted) F09E5.5	=	1
C06A1.3 (predicted) C06A8.6	=	1
C06A1.3 (predicted) F52H3.2	=	1
C06A1.3 (predicted) T09A5.9	=	1
C06A1.5 (predicted) F18H3.3	=	1
C06A1.5 (predicted) F36A4.7	=	1
C06A1.5 (predicted) F54C9.2	=	1
C06A1.5 (predicted) F40F4.5	=	1
C06A1.5 (predicted) T20H4.3	=	1
C06A1.5 (predicted) C44B11.3	=	1
C06A1.5 (predicted) F09F7.3	=	1
C06A1.5 (predicted) Y110A7A.12	=	1
C06A1.5 (predicted) ZK899.4	=	1
C06A1.5 (predicted) F32H2.9	=	1
C06A1.5 (predicted) F26E4.8	=	1
C06A1.5 (predicted) C42D4.8	=	1
C06A1.5 (predicted) Y48E1A.1	=	1
C06A1.5 (predicted) F43E2.2	=	1
C06A1.5 (predicted) F22B3.4	=	1
C06A1.5 (predicted) Y92H12A.2	=	1
C06A1.5 (predicted) Y106G6H.2	=	1
C06A1.5 (predicted) F07A11.2	=	1
C06A1.5 (predicted) H43I07.2	=	1
C06A1.5 (predicted) C42C1.5	=	1
C06A1.5 (predicted) C15H11.8	=	1
C06A1.5 (predicted) ZK856.10	=	1
C06A1.5 (predicted) K03B4.3	=	0.92
C06A1.5 (predicted) Y54E10BR.6	=	1
C06A1.5 (predicted) Y65B4BR.4	=	1
C06A1.5 (predicted) Y39B6A.36	=	1
C06A1.5 (predicted) T28D6.2	=	1
C06A1.5 (predicted) Y47D9A.1	=	1
C06A1.5 (predicted) W06E11.4	=	1
C06A1.5 (predicted) C48E7.2	=	1
C06A1.5 (predicted) C36E8.5	=	1
C06A1.5 (predicted) C47B2.3	=	1
C06A1.5 (predicted) K01G5.7	=	1
C06A1.5 (predicted) C26E6.4	=	1
C06A1.5 (predicted) ZK154.3	=	1
C06A1.5 (predicted) H27M09.2	=	2
C06A1.5 (predicted) F44F4.11	=	1
C06A1.5 (predicted) Y113G7A.9	=	1
C06A1.5 (predicted) C36B1.3	=	2
C06A1.5 (predicted) F11F1.1	=	1
C06A1.5 (predicted) Y49A3A.2	=	1
C06A1.5 (predicted) C17G10.4	=	1
C06A1.5 (predicted) T09A5.6	=	1
C06A1.5 (predicted) ZK593.1	=	1
C06A1.5 (predicted) F25H5.3	=	1
C06A1.5 (predicted) F16D3.1	=	1
C06A1.5 (predicted) Y39A1C.2	=	1
C06A1.5 (predicted) F20B6.2	=	1
C06A1.5 (predicted) Y97E10AR.5	=	1
C06A1.5 (predicted) Y110A7A.16	=	1
C06A1.5 (predicted) C54C6.2	=	1
C06A5.1 (predicted) F14E5.2	=	1
C06A5.1 (predicted) C41G7.3	=	1
C06A5.1 (predicted) C52E4.4	=	1
C06A5.11 (predicted) M106.5	=	1
C06A5.11 (predicted) ZK686.4	=	1
C06A5.11 (predicted) C33A11.4	=	0.92
C06A5.3 (known) C07H6.5	=	1
C06A5.9 (known) F27C1.6	=	1
C06A5.9 (known) R11D1.8	=	1
C06A5.9 (known) T05H4.14	=	1
C06A5.9 (known) F43G9.11	=	1
C06A5.9 (known) F37C12.4	=	1
C06A5.9 (known) T20H4.5	=	1
C06A5.9 (known) Y94H6A.6	=	1
C06A5.9 (known) W07B3.2	=	1
C06A5.9 (known) C18C4.10	=	1
C06A5.9 (known) M01E11.2	=	1
C06A5.9 (known) T04H1.2	=	1
C06A5.9 (known) T07D4.2	=	1
C06A5.9 (known) F31E3.2	=	1
C06A5.9 (known) H04J21.3	=	1
C06A5.9 (known) T05C12.6	=	1
C06A6.2 (known) Y51H4A.17	=	1
C06A6.2 (known) K08B4.1	=	1
C06A6.2 (known) C18H9.7	=	1
C06A6.2 (known) R06B10.4	=	1
C06A6.2 (known) T04H1.2	=	1
C06A6.4 (predicted) T05E11.3	=	1
C06A6.4 (predicted) Y18H1A.9	=	0.87
C06A6.4 (predicted) K11D9.1	=	0.83
C06A6.4 (predicted) F13D12.2	=	1
C06A6.4 (predicted) Y47G6A.19	=	0.87
C06A6.4 (predicted) H06I04.4	=	1
C06A6.4 (predicted) T06A4.1	=	0.89
C06A6.4 (predicted) D2092.4	=	1
C06A6.4 (predicted) C34B2.5	=	1
C06A6.4 (predicted) C47E8.5	=	0.98
C06A6.4 (predicted) C34E10.10	=	1
C06A6.4 (predicted) ZC434.9	=	0.89
C06A6.4 (predicted) ZK370.3	=	1
C06A6.4 (predicted) C10C5.5	=	1
C06A6.4 (predicted) F38A5.13	=	1
C06A6.4 (predicted) C06A6.4	=	1
C06A6.4 (predicted) T06A4.3	=	0.87
C06A6.4 (predicted) F26D10.9	=	0.98
C06A6.4 (predicted) C34C6.5	=	0.96
C06A6.4 (predicted) C09G12.9	=	1
C06A6.4 (predicted) C38C6.2	=	0.88
C06A6.4 (predicted) C10C5.4	=	1
C06A6.4 (predicted) C10C5.3	=	1
C06A6.5 (known) F07C4.11	=	1
C06A6.5 (predicted) T11G6.8	=	1
C06A6.5 (predicted) C45G7.2	=	0.89
C06A6.5 (predicted) H13N06.5	=	1
C06A6.5 (predicted) T10H10.3	=	1
C06A6.5 (predicted) F07C6.4	=	1
C06A6.5 (predicted) R08D7.1	=	1
C06A6.5 (predicted) T25G3.3	=	1
C06A6.5 (predicted) H28O16.2	=	1
C06A6.5 (predicted) F22A3.6	=	0.83
C06A6.5 (predicted) C35D10.5	=	1
C06A6.5 (predicted) C45G7.3	=	0.89
C06A6.5 (predicted) T23D8.4	=	1
C06A6.5 (predicted) M88.7	=	1
C06A6.5 (predicted) C34D4.1	=	1
C06A6.5 (predicted) K01G5.10	=	1
C06A6.5 (predicted) ZK637.2	=	0.68
C06A6.5 (predicted) C45G7.1	=	0.91
C06A6.5 (predicted) Y54F10AM.5	=	1
C06A6.5 (predicted) Y43F4A.1	=	1
C06A8.1 (known) Y69A2AR.30	=	1
C06A8.1 (known) CD4.6	=	1
C06A8.1 (predicted) F55A3.1	=	0.88
C06A8.1 (predicted) Y39A1C.2	=	0.88
C06A8.1 (predicted) Y65B4BR.4	=	0.88
C06A8.1 (predicted) Y92H12A.2	=	0.88
C06A8.1 (predicted) C06A8.1	=	1.76
C06A8.1 (predicted) Y73B6BL.32	=	1
C06A8.2 (predicted) C32F10.2	=	0.77
C06A8.2 (predicted) R02E12.4	=	0.8
C06A8.2 (predicted) T20B12.2	=	1
C06A8.2 (predicted) C08F8.1	=	1
C06A8.3 (known) T23G11.3	=	1
C06A8.5 (known) K09B11.9	=	1
C06A8.5 (known) W07B3.2	=	1
C06A8.5 (known) F43C1.2	=	1
C06A8.5 (known) T17H7.4	=	1
C06A8.6 (predicted) ZK354.9	=	1
C06A8.6 (predicted) F23B12.1	=	1
C06A8.6 (predicted) Y51A2D.4	=	0.79
C06A8.6 (predicted) F52H3.6	=	1
C06A8.6 (predicted) ZK938.1	=	1
C06A8.6 (predicted) C06A8.6	=	1
C06A8.6 (predicted) F29F11.6	=	2
C06A8.6 (predicted) F25B3.4	=	1
C06A8.6 (predicted) C34D4.2	=	1
C06A8.6 (predicted) M01F1.5	=	0.91
C06A8.6 (predicted) F56C9.1	=	1
C06A8.6 (predicted) C10C5.6	=	1
C06A8.6 (predicted) C47A4.3	=	1
C06A8.6 (predicted) T16G12.7	=	1
C06A8.6 (predicted) W09C3.6	=	1
C06A8.6 (predicted) F52D10.3	=	1
C06A8.6 (predicted) Y43H11AL.3	=	0.52
C06A8.6 (predicted) M18.5	=	1
C06A8.6 (predicted) C25A6.1	=	1
C06A8.6 (predicted) F55A4.5	=	0.83
C06A8.6 (predicted) T25B9.2	=	1
C06A8.6 (predicted) C09H5.7	=	1
C06A8.6 (predicted) Y111B2A.8	=	1
C06A8.6 (predicted) F58G1.3	=	1
C06A8.6 (predicted) Y69E1A.4	=	1
C06A8.6 (predicted) C42C1.4	=	1
C06A8.6 (predicted) Y54G2A.24	=	1
C06A8.6 (predicted) C27H6.2	=	1
C06A8.6 (predicted) Y47G6A.6	=	1
C06A8.6 (predicted) C24H11.1	=	1
C06A8.6 (predicted) Y51A2D.5	=	0.83
C06A8.6 (predicted) T09A5.9	=	1
C06A8.6 (predicted) T03F1.5	=	1
C06A8.6 (predicted) M117.2	=	1
C06A8.6 (predicted) K02F2.3	=	1
C06A8.6 (predicted) C24H11.2	=	1
C06A8.6 (predicted) F22D6.9	=	1
C06A8.6 (predicted) F25H2.5	=	1
C06A8.6 (predicted) Y71G12B.30	=	1
C06B3.4 (predicted) M01F1.5	=	2.57
C06B3.4 (predicted) F53G12.10	=	1
C06B3.4 (predicted) ZK858.6	=	1
C06B3.4 (predicted) C50D2.2	=	7.27
C06B3.4 (predicted) Y113G7B.23	=	1
C06B3.4 (predicted) W06D12.3	=	1
C06B3.4 (predicted) Y106G6G.2	=	1
C06B3.4 (predicted) H17B01.1	=	0.96
C06B3.4 (predicted) ZK1127.7	=	1
C06B3.4 (predicted) F41H10.8	=	0.79
C06B3.4 (predicted) T04G9.3	=	1.92
C06B3.4 (predicted) F35C12.2	=	1
C06B3.4 (predicted) Y51A2D.5	=	2.57
C06B3.4 (predicted) Y39G10AR.8	=	1
C06B3.4 (predicted) M02B7.5	=	1
C06B3.4 (predicted) F54C9.5	=	1
C06B3.4 (predicted) R09B5.11	=	0.87
C06B3.4 (predicted) F22E10.5	=	2
C06B3.4 (predicted) Y47H9C.7	=	1
C06B3.4 (predicted) T01H3.1	=	1
C06B3.4 (predicted) F11A3.2	=	1
C06B3.4 (predicted) C40H1.4	=	0.95
C06B3.4 (predicted) ZC101.3	=	0.87
C06B3.4 (predicted) C15F1.4	=	1
C06B3.4 (predicted) F11E6.5	=	1
C06B3.4 (predicted) Y113G7B.17	=	1
C06B3.4 (predicted) W02F12.2	=	0.8
C06B3.4 (predicted) F19H6.4	=	1
C06B3.4 (predicted) F08F1.7	=	1
C06B3.4 (predicted) Y57G11C.15	=	1
C06B3.4 (predicted) T20D3.8	=	1
C06B3.4 (predicted) D2024.3	=	1
C06B3.4 (predicted) ZK1251.3	=	1
C06B3.4 (predicted) ZC434.2	=	1
C06B3.4 (predicted) F23F1.6	=	7.73
C06B3.4 (predicted) ZK1098.4	=	1
C06B3.4 (predicted) F52D10.3	=	0.99
C06B3.4 (predicted) F52B5.6	=	1
C06B3.4 (predicted) F10D7.2	=	1
C06B3.4 (predicted) VZK822L.1	=	1
C06B3.4 (predicted) F25H2.10	=	1
C06B3.4 (predicted) Y53F4B.2	=	0.83
C06B3.4 (predicted) Y57G11C.17	=	0.92
C06B3.4 (predicted) C27H6.2	=	1
C06B3.4 (predicted) F20B6.2	=	1
C06B3.4 (predicted) Y54E10BR.1	=	1
C06B3.4 (predicted) F30A10.6	=	1
C06B3.4 (predicted) C24F3.1	=	1
C06B3.4 (predicted) F35C8.5	=	1
C06B3.4 (predicted) Y110A7A.12	=	1
C06B3.4 (predicted) Y41D4A.4	=	1
C06B3.4 (predicted) T26A5.4	=	1
C06B3.4 (predicted) F10D2.9	=	1
C06B3.4 (predicted) F44E5.5	=	1
C06B3.4 (predicted) K07A1.8	=	2
C06B3.4 (predicted) D2085.3	=	1
C06B3.4 (predicted) F32D8.14	=	1
C06B3.4 (predicted) F54D7.2	=	1.95
C06B3.4 (predicted) F36H2.2	=	1
C06B3.4 (predicted) Y106G6H.3	=	1
C06B3.4 (predicted) F10E7.7	=	1
C06B3.4 (predicted) T27A1.5	=	1.87
C06B3.4 (predicted) T05E11.6	=	1
C06B3.4 (predicted) T09A5.11	=	1
C06B3.4 (predicted) F11F1.1	=	1
C06B3.4 (predicted) T22D1.3	=	1
C06B3.4 (predicted) C09G4.1	=	0.86
C06B3.4 (predicted) F12B6.1	=	0.86
C06B3.4 (predicted) F16H11.3	=	1
C06B3.4 (predicted) F56H11.4	=	0.92
C06B3.4 (predicted) C15F1.6	=	1
C06B3.4 (predicted) K12D12.1	=	1
C06B3.4 (predicted) C12C8.1	=	0.98
C06B3.4 (predicted) F37C12.4	=	1
C06B3.4 (predicted) F44E5.4	=	1
C06B3.4 (predicted) Y51A2D.4	=	2.38
C06B3.4 (predicted) C18B12.6	=	1
C06B3.4 (predicted) Y60A3A.19	=	1
C06B3.4 (predicted) W02D7.7	=	1
C06B3.4 (predicted) T08B2.10	=	1
C06B3.4 (predicted) F26D10.3	=	1
C06B3.4 (predicted) Y106G6G.6	=	1
C06B3.4 (predicted) T28H10.3	=	1
C06B3.4 (predicted) F08F8.2	=	1
C06B3.4 (predicted) Y32F6B.2	=	1
C06B3.4 (predicted) F42F12.3	=	1
C06B3.4 (predicted) M117.2	=	1
C06B3.4 (predicted) Y54E10BR.5	=	1
C06B3.4 (predicted) T08D2.1	=	1
C06B3.4 (predicted) Y60A3A.9	=	1
C06B3.4 (predicted) F31F6.6	=	1
C06B3.4 (predicted) Y39D8C.1	=	0.88
C06B3.4 (predicted) K09A9.3	=	1
C06B3.4 (predicted) R107.1	=	1
C06B3.4 (predicted) F56F3.5	=	0.98
C06B3.4 (predicted) F44D12.9	=	1
C06B3.4 (predicted) H19N07.4	=	1
C06B3.4 (predicted) Y6B3A.1	=	1
C06B3.4 (predicted) ZK809.4	=	1
C06B3.4 (predicted) F13B10.2	=	1
C06B3.4 (predicted) F20D12.5	=	0.88
C06B3.4 (predicted) Y49A3A.1	=	1.95
C06B3.4 (predicted) Y46H3C.4	=	1
C06B3.4 (predicted) F55D10.2	=	1
C06B3.4 (predicted) C56E6.5	=	0.86
C06B3.4 (predicted) Y43F4B.7	=	1.91
C06B3.4 (predicted) K02G10.6	=	0.91
C06B3.4 (predicted) F54C9.2	=	1
C06B3.4 (predicted) K08E5.2	=	1
C06B3.4 (predicted) F56H11.3	=	0.8
C06B3.4 (predicted) K06H7.4	=	1
C06B3.4 (predicted) C47A4.2	=	1
C06B3.5 (predicted) Y113G7B.23	=	1
C06B3.5 (predicted) Y54E10BR.5	=	1
C06B3.5 (predicted) C24F3.1	=	1
C06B3.5 (predicted) Y57G11C.17	=	0.92
C06B3.5 (predicted) Y110A7A.12	=	1
C06B3.5 (predicted) R09B5.11	=	0.87
C06B3.5 (predicted) C18B12.6	=	1
C06B3.5 (predicted) F35C12.2	=	1
C06B3.5 (predicted) H19N07.4	=	1
C06B3.5 (predicted) K06H7.4	=	1
C06B3.5 (predicted) W06D12.3	=	1
C06B3.5 (predicted) F44E5.4	=	1
C06B3.5 (predicted) R107.1	=	1
C06B3.5 (predicted) ZK809.4	=	1
C06B3.5 (predicted) C09G4.1	=	0.86
C06B3.5 (predicted) W02D7.7	=	1
C06B3.5 (predicted) F20B6.2	=	1
C06B3.5 (predicted) F56F3.5	=	0.98
C06B3.5 (predicted) Y46H3C.4	=	1
C06B3.5 (predicted) Y39D8C.1	=	0.88
C06B3.5 (predicted) Y113G7B.17	=	1
C06B3.5 (predicted) F41H10.8	=	0.79
C06B3.5 (predicted) ZK858.6	=	1
C06B3.5 (predicted) M117.2	=	1
C06B3.5 (predicted) T27A1.5	=	1.87
C06B3.5 (predicted) Y41D4A.4	=	1
C06B3.5 (predicted) Y39G10AR.8	=	1
C06B3.5 (predicted) F32D8.14	=	1
C06B3.5 (predicted) F42F12.3	=	1
C06B3.5 (predicted) K09A9.3	=	1
C06B3.5 (predicted) F36H2.2	=	1
C06B3.5 (predicted) T08D2.1	=	1
C06B3.5 (predicted) ZK1251.3	=	1
C06B3.5 (predicted) Y43F4B.7	=	1.91
C06B3.5 (predicted) F19H6.4	=	1
C06B3.5 (predicted) M01F1.5	=	2.57
C06B3.5 (predicted) M02B7.5	=	1
C06B3.5 (predicted) ZC434.2	=	1
C06B3.5 (predicted) T09A5.11	=	1
C06B3.5 (predicted) Y6B3A.1	=	1
C06B3.5 (predicted) F11E6.5	=	1
C06B3.5 (predicted) F56H11.3	=	0.8
C06B3.5 (predicted) Y60A3A.19	=	1
C06B3.5 (predicted) Y57G11C.15	=	1
C06B3.5 (predicted) D2024.3	=	1
C06B3.5 (predicted) Y49A3A.1	=	1.95
C06B3.5 (predicted) C15F1.4	=	1
C06B3.5 (predicted) F10E7.7	=	1
C06B3.5 (predicted) F16H11.3	=	1
C06B3.5 (predicted) C15F1.6	=	1
C06B3.5 (predicted) F23F1.6	=	7.73
C06B3.5 (predicted) Y106G6G.2	=	1
C06B3.5 (predicted) T04G9.3	=	1.92
C06B3.5 (predicted) F11F1.1	=	1
C06B3.5 (predicted) F31F6.6	=	1
C06B3.5 (predicted) F08F8.2	=	1
C06B3.5 (predicted) F55D10.2	=	1
C06B3.5 (predicted) F13B10.2	=	1
C06B3.5 (predicted) F10D2.9	=	1
C06B3.5 (predicted) K12D12.1	=	1
C06B3.5 (predicted) C47A4.2	=	1
C06B3.5 (predicted) C50D2.2	=	7.27
C06B3.5 (predicted) F44D12.9	=	1
C06B3.5 (predicted) K08E5.2	=	1
C06B3.5 (predicted) Y53F4B.2	=	0.83
C06B3.5 (predicted) C27H6.2	=	1
C06B3.5 (predicted) T05E11.6	=	1
C06B3.5 (predicted) F30A10.6	=	1
C06B3.5 (predicted) ZK1127.7	=	1
C06B3.5 (predicted) C56E6.5	=	0.86
C06B3.5 (predicted) F54C9.2	=	1
C06B3.5 (predicted) F10D7.2	=	1
C06B3.5 (predicted) Y54E10BR.1	=	1
C06B3.5 (predicted) T08B2.10	=	1
C06B3.5 (predicted) F44E5.5	=	1
C06B3.5 (predicted) VZK822L.1	=	1
C06B3.5 (predicted) F52B5.6	=	1
C06B3.5 (predicted) F53G12.10	=	1
C06B3.5 (predicted) F54D7.2	=	1.95
C06B3.5 (predicted) T22D1.3	=	1
C06B3.5 (predicted) K07A1.8	=	2
C06B3.5 (predicted) Y47H9C.7	=	1
C06B3.5 (predicted) Y60A3A.9	=	1
C06B3.5 (predicted) C12C8.1	=	0.98
C06B3.5 (predicted) F11A3.2	=	1
C06B3.5 (predicted) D2085.3	=	1
C06B3.5 (predicted) Y106G6H.3	=	1
C06B3.5 (predicted) F52D10.3	=	0.99
C06B3.5 (predicted) K02G10.6	=	0.91
C06B3.5 (predicted) Y32F6B.2	=	1
C06B3.5 (predicted) F20D12.5	=	0.93
C06B3.5 (predicted) Y51A2D.5	=	2.57
C06B3.5 (predicted) Y106G6G.6	=	1
C06B3.5 (predicted) F35C8.5	=	1
C06B3.5 (predicted) W02F12.2	=	0.8
C06B3.5 (predicted) F26D10.3	=	1
C06B3.5 (predicted) C40H1.4	=	0.95
C06B3.5 (predicted) F22E10.5	=	2
C06B3.5 (predicted) F08F1.7	=	1
C06B3.5 (predicted) Y51A2D.4	=	2.38
C06B3.5 (predicted) F25H2.10	=	1
C06B3.5 (predicted) F12B6.1	=	0.86
C06B3.5 (predicted) T28H10.3	=	1
C06B3.5 (predicted) H17B01.1	=	0.96
C06B3.5 (predicted) F37C12.4	=	1
C06B3.5 (predicted) ZC101.3	=	0.87
C06B3.5 (predicted) F56H11.4	=	0.92
C06B3.5 (predicted) T20D3.8	=	1
C06B3.5 (predicted) ZK1098.4	=	1
C06B3.5 (predicted) T01H3.1	=	1
C06B3.5 (predicted) F54C9.5	=	1
C06B3.5 (predicted) T26A5.4	=	1
C06B8.8 (predicted) Y51F10.4	=	0.93
C06B8.8 (predicted) F26E4.1	=	1
C06B8.8 (predicted) K01C8.9	=	1
C06B8.8 (predicted) Y47G6A.6	=	1
C06B8.8 (predicted) F09E10.8	=	1
C06B8.8 (predicted) F45E1.7	=	1
C06B8.8 (predicted) Y40B1B.7	=	1
C06B8.8 (predicted) Y56A3A.18	=	1
C06B8.8 (predicted) F23H12.1	=	0.9
C06B8.8 (predicted) W02C12.3	=	1
C06B8.8 (predicted) R08D7.3	=	0.91
C06B8.8 (predicted) Y46E12BL.4	=	1
C06B8.8 (predicted) Y69A2AR.6	=	1
C06B8.8 (predicted) Y113G7B.24	=	1
C06B8.8 (predicted) W03F9.5	=	1
C06B8.8 (predicted) C25F6.3	=	1
C06B8.8 (predicted) K08E3.3	=	1
C06B8.8 (predicted) W07E11.1	=	1
C06B8.8 (predicted) F25H2.5	=	1
C06B8.8 (predicted) Y46E12BL.3	=	1
C06B8.8 (predicted) Y39B6A.14	=	1
C06B8.8 (predicted) T10H9.4	=	0.9
C06C3.1 (known) T11B7.4	=	1
C06C3.1 (known) F43C1.2	=	1
C06C3.1 (known) W04D2.1	=	1
C06C3.1 (known) K09B11.9	=	1
C06C3.1 (known) Y92C3B.2	=	1
C06C3.1 (predicted) Y23H5B.5	=	1
C06C3.1 (predicted) K11E4.4	=	1
C06C3.1 (predicted) R02E12.4	=	0.93
C06C3.1 (predicted) T16H12.5	=	1
C06C3.1 (predicted) F43D2.1	=	1
C06C3.1 (predicted) Y42H9AR.1	=	1
C06C3.8 (known) C09G4.3	=	1
C06E1.1 (known) D2013.2	=	1
C06E1.10 (predicted) F44E5.4	=	2
C06E1.10 (predicted) C30C11.4	=	1
C06E1.10 (predicted) F37C12.13	=	1
C06E1.10 (predicted) F11F1.1	=	1
C06E1.10 (predicted) Y61A9LA.10	=	1
C06E1.10 (predicted) F26D10.3	=	2
C06E1.10 (predicted) Y48A6B.5	=	1
C06E1.10 (predicted) W01B11.3	=	1
C06E1.10 (predicted) Y51H7C.11	=	1
C06E1.10 (predicted) C16A3.3	=	1
C06E1.10 (predicted) ZK1127.5	=	1
C06E1.10 (predicted) F44E5.5	=	2
C06E1.10 (predicted) T05E11.3	=	1
C06E1.10 (predicted) C12C8.1	=	1.98
C06E1.10 (predicted) T20B12.3	=	1
C06E1.10 (predicted) K05C4.5	=	1
C06E1.10 (predicted) C06E1.10	=	1
C06E1.10 (predicted) E02A10.1	=	1
C06E1.10 (predicted) F55F8.3	=	1
C06E1.10 (predicted) F57B9.5	=	1
C06E1.10 (predicted) T02H6.1	=	1
C06E1.10 (predicted) Y48G1A.4	=	1
C06E1.10 (predicted) C47E8.5	=	1
C06E1.10 (predicted) Y73E7A.2	=	1
C06E1.10 (predicted) Y55F3AL.1	=	1
C06E1.10 (predicted) F54C9.2	=	1
C06E1.3 (predicted) T03D8.1	=	1
C06E1.4 (known) C15A11.3	=	1
C06E1.4 (predicted) M117.2	=	2.88
C06E1.4 (predicted) F27D9.1	=	0.97
C06E1.4 (predicted) Y57G11C.22	=	0.97
C06E1.4 (predicted) F13H8.4	=	0.85
C06E1.4 (predicted) F52D10.3	=	2.85
C06E1.4 (predicted) C44B11.3	=	0.97
C06E1.4 (predicted) C06E1.4	=	5.64
C06E1.9 (known) F10C5.1	=	1
C06E2.3 (predicted) F25H2.5	=	1
C06E2.3 (predicted) F48E8.5	=	1
C06E2.3 (predicted) C44B7.8	=	1
C06E2.3 (predicted) C16C10.7	=	2
C06E2.3 (predicted) C44B7.9	=	1
C06E2.3 (predicted) F40G9.3	=	1
C06E2.3 (predicted) C06E2.3	=	1
C06E2.3 (predicted) Y119D3B.17	=	1
C06E4.2 (known) D1007.6	=	1
C06E4.2 (known) W01B6.9	=	1
C06E4.2 (known) R05F9.10	=	1
C06E4.2 (known) F33D4.6	=	1
C06E4.2 (known) Y38A10A.5	=	1
C06E7.1 (predicted) R06A10.2	=	1
C06E7.1 (predicted) T25B9.9	=	1
C06E7.1 (predicted) W06H3.3	=	0.95
C06E7.1 (predicted) F54D8.2	=	1
C06E7.1 (predicted) C14C10.1	=	1
C06E7.1 (predicted) Y50E8A.6	=	1
C06E7.1 (predicted) F26D10.3	=	1
C06E7.1 (predicted) F14B4.3	=	1
C06E7.1 (predicted) C34E10.2	=	1
C06E7.1 (predicted) Y106G6G.6	=	1
C06E7.1 (predicted) Y47D9A.1	=	1
C06E7.1 (predicted) C06E7.1	=	1.96
C06E7.1 (predicted) F49H12.6	=	1
C06E7.1 (predicted) F28B3.8	=	1.98
C06E7.1 (predicted) F58A4.10	=	0.98
C06E7.1 (predicted) F49E8.3	=	2
C06E7.1 (predicted) F49B2.6	=	2
C06E7.1 (predicted) F23H11.9	=	1
C06E7.1 (predicted) Y71G12B.15	=	0.98
C06E7.1 (predicted) K02G10.6	=	0.91
C06E7.1 (predicted) C09G4.1	=	0.86
C06E7.1 (predicted) R07E3.4	=	0.94
C06E7.1 (predicted) ZK20.5	=	1
C06E7.1 (predicted) F54C9.2	=	1
C06E7.1 (predicted) C30C11.4	=	1
C06E7.1 (predicted) C44B11.3	=	1.97
C06E7.1 (predicted) T01B11.4	=	1
C06E7.1 (predicted) W02D3.6	=	0.98
C06E7.1 (predicted) F07A11.2	=	1
C06E7.1 (predicted) ZK742.1	=	1
C06E7.1 (predicted) Y56A3A.1	=	1
C06E7.1 (predicted) F32H2.9	=	2
C06E7.1 (predicted) T08G11.1	=	1
C06E7.1 (predicted) F25H5.3	=	1
C06E7.1 (predicted) Y116A8C.12	=	1
C06E7.1 (predicted) C56E6.5	=	1
C06E7.1 (predicted) C25H3.11	=	1
C06E7.1 (predicted) F55F3.1	=	0.96
C06E7.1 (predicted) F22B7.5	=	1
C06E7.1 (predicted) C34B2.6	=	1
C06E7.1 (predicted) F16D3.1	=	2
C06E7.1 (predicted) F09B9.3	=	0.98
C06E7.1 (predicted) C28H8.4	=	0.98
C06E7.1 (predicted) C33F10.12	=	1
C06E7.1 (predicted) C50F4.2	=	1.94
C06E7.1 (predicted) C24F3.1	=	1
C06E7.1 (predicted) C26E6.4	=	1
C06E7.1 (predicted) C36F7.4	=	0.96
C06E7.1 (predicted) T13A10.11	=	1.96
C06E7.1 (predicted) C13B9.3	=	1
C06E7.1 (predicted) Y39D8C.1	=	0.88
C06E7.1 (predicted) F42F12.3	=	0.98
C06E7.1 (predicted) C47E12.2	=	0.98
C06E7.1 (predicted) F44E5.5	=	1
C06E7.1 (predicted) ZK1251.3	=	0.98
C06E7.1 (predicted) K06H7.4	=	1
C06E7.1 (predicted) F54H12.1	=	1.98
C06E7.1 (predicted) F55B12.3	=	1
C06E7.1 (predicted) Y75B8A.4	=	1
C06E7.1 (predicted) C16C10.4	=	1
C06E7.1 (predicted) F36A4.7	=	1
C06E7.1 (predicted) T05G5.3	=	1
C06E7.1 (predicted) ZK593.1	=	1
C06E7.1 (predicted) Y105C5B.12	=	1.96
C06E7.1 (predicted) F55H2.6	=	1
C06E7.1 (predicted) F01G4.6	=	1
C06E7.1 (predicted) F10B5.1	=	1
C06E7.1 (predicted) F57B9.5	=	1
C06E7.1 (predicted) T22G5.5	=	1.98
C06E7.1 (predicted) C42C1.5	=	1
C06E7.1 (predicted) Y48B6A.12	=	1
C06E7.1 (predicted) T27E9.1	=	1
C06E7.1 (predicted) F54A3.3	=	1
C06E7.1 (predicted) T22D1.9	=	1
C06E7.1 (predicted) F11F1.1	=	1
C06E7.1 (predicted) T20H4.3	=	1
C06E7.1 (predicted) Y87G2A.9	=	0.98
C06E7.1 (predicted) W02F12.5	=	1
C06E7.1 (predicted) F25B4.7	=	0.92
C06E7.1 (predicted) F43H9.2	=	1.98
C06E7.1 (predicted) F08F8.2	=	1
C06E7.1 (predicted) F49D11.10	=	1
C06E7.1 (predicted) ZK899.4	=	1.99
C06E7.1 (predicted) T28D6.2	=	1.99
C06E7.1 (predicted) C15F1.6	=	0.98
C06E7.1 (predicted) F20B6.2	=	1
C06E7.1 (predicted) ZC518.2	=	0.92
C06E7.1 (predicted) F22B3.4	=	1
C06E7.1 (predicted) K01H12.2	=	1
C06E7.1 (predicted) C23G10.4	=	1
C06E7.1 (predicted) C47E8.5	=	1
C06E7.1 (predicted) C36A4.9	=	1.94
C06E7.1 (predicted) Y47D3A.15	=	0.93
C06E7.1 (predicted) T05E11.3	=	1
C06E7.1 (predicted) F40F4.5	=	1.99
C06E7.1 (predicted) D2045.2	=	0.98
C06E7.1 (predicted) M02B7.5	=	1
C06E7.1 (predicted) R07E3.5	=	1
C06E7.1 (predicted) F19H6.4	=	0.98
C06E7.1 (predicted) C08B11.6	=	1
C06E7.1 (predicted) T25G3.4	=	1
C06E7.1 (predicted) F44E5.4	=	1
C06E7.1 (predicted) Y106G6G.2	=	1
C06E7.1 (predicted) W09B6.1	=	1.98
C06E7.1 (predicted) C12C8.1	=	0.98
C06E7.1 (predicted) Y6B3A.1	=	1
C06E7.1 (predicted) F44F4.11	=	1.99
C06E7.1 (predicted) F54D8.3	=	0.92
C06E7.1 (predicted) C49F5.1	=	1.96
C06E7.1 (predicted) C25H3.8	=	1
C06E7.1 (predicted) ZK829.4	=	0.95
C06E7.1 (predicted) K04F1.15	=	0.94
C06E7.1 (predicted) C06E7.3	=	1.96
C06E7.1 (predicted) K04D7.1	=	1
C06E7.1 (predicted) C47B2.3	=	1.97
C06E7.1 (predicted) T07F10.1	=	1.96
C06E7.1 (predicted) F12B6.1	=	0.86
C06E7.1 (predicted) Y110A7A.12	=	1
C06E7.1 (predicted) F22D6.3	=	1
C06E7.1 (predicted) F10G7.8	=	1
C06E7.1 (predicted) Y48G9A.1	=	1
C06E7.1 (predicted) F26E4.8	=	1.99
C06E7.1 (predicted) T05F1.8	=	1
C06E7.1 (predicted) F25B4.6	=	1
C06E7.1 (predicted) Y71H10A.1	=	1.97
C06E7.3 (predicted) T07F10.1	=	1.96
C06E7.3 (predicted) F25H5.3	=	1
C06E7.3 (predicted) W09B6.1	=	1.98
C06E7.3 (predicted) F08F8.2	=	1
C06E7.3 (predicted) F57B9.5	=	1
C06E7.3 (predicted) W06H3.3	=	0.95
C06E7.3 (predicted) K01H12.2	=	1
C06E7.3 (predicted) Y71H10A.1	=	1.97
C06E7.3 (predicted) C25H3.11	=	1
C06E7.3 (predicted) R07E3.4	=	0.94
C06E7.3 (predicted) C36F7.4	=	0.96
C06E7.3 (predicted) C30C11.4	=	1
C06E7.3 (predicted) T28D6.2	=	1.99
C06E7.3 (predicted) C23G10.4	=	1
C06E7.3 (predicted) Y71G12B.15	=	0.98
C06E7.3 (predicted) F49D11.10	=	1
C06E7.3 (predicted) F54C9.2	=	1
C06E7.3 (predicted) Y47D3A.15	=	0.93
C06E7.3 (predicted) F54A3.3	=	1
C06E7.3 (predicted) C36A4.9	=	1.94
C06E7.3 (predicted) F36A4.7	=	1
C06E7.3 (predicted) C26E6.4	=	1
C06E7.3 (predicted) C08B11.6	=	1
C06E7.3 (predicted) C42C1.5	=	1
C06E7.3 (predicted) F16D3.1	=	2
C06E7.3 (predicted) C47E8.5	=	1
C06E7.3 (predicted) Y48B6A.12	=	1
C06E7.3 (predicted) F42F12.3	=	0.98
C06E7.3 (predicted) F11F1.1	=	1
C06E7.3 (predicted) K06H7.4	=	1
C06E7.3 (predicted) C09G4.1	=	0.86
C06E7.3 (predicted) F10B5.1	=	1
C06E7.3 (predicted) F22B7.5	=	1
C06E7.3 (predicted) W02F12.5	=	1
C06E7.3 (predicted) F19H6.4	=	0.98
C06E7.3 (predicted) F44F4.11	=	1.99
C06E7.3 (predicted) C34E10.2	=	1
C06E7.3 (predicted) K04F1.15	=	0.94
C06E7.3 (predicted) F26D10.3	=	1
C06E7.3 (predicted) Y75B8A.4	=	1
C06E7.3 (predicted) F44E5.4	=	1
C06E7.3 (predicted) F23H11.9	=	1
C06E7.3 (predicted) F54D8.3	=	0.92
C06E7.3 (predicted) C14C10.1	=	1
C06E7.3 (predicted) C13B9.3	=	1
C06E7.3 (predicted) C47E12.2	=	0.98
C06E7.3 (predicted) T25G3.4	=	1
C06E7.3 (predicted) Y50E8A.6	=	1
C06E7.3 (predicted) C44B11.3	=	1.97
C06E7.3 (predicted) ZK20.5	=	1
C06E7.3 (predicted) F55B12.3	=	1
C06E7.3 (predicted) C56E6.5	=	1
C06E7.3 (predicted) R07E3.5	=	1
C06E7.3 (predicted) F49B2.6	=	2
C06E7.3 (predicted) F54D8.2	=	1
C06E7.3 (predicted) F25B4.7	=	0.92
C06E7.3 (predicted) F40F4.5	=	1.99
C06E7.3 (predicted) F28B3.8	=	1.98
C06E7.3 (predicted) C16C10.4	=	1
C06E7.3 (predicted) F32H2.9	=	2
C06E7.3 (predicted) F14B4.3	=	1
C06E7.3 (predicted) Y87G2A.9	=	0.98
C06E7.3 (predicted) T25B9.9	=	1
C06E7.3 (predicted) ZK593.1	=	1
C06E7.3 (predicted) C12C8.1	=	0.98
C06E7.3 (predicted) F49E8.3	=	2
C06E7.3 (predicted) ZK1251.3	=	0.98
C06E7.3 (predicted) Y106G6G.6	=	1
C06E7.3 (predicted) C28H8.4	=	0.98
C06E7.3 (predicted) C47B2.3	=	1.97
C06E7.3 (predicted) C06E7.3	=	1.96
C06E7.3 (predicted) F22D6.3	=	1
C06E7.3 (predicted) M02B7.5	=	1
C06E7.3 (predicted) F22B3.4	=	1
C06E7.3 (predicted) T22G5.5	=	1.98
C06E7.3 (predicted) F58A4.10	=	0.98
C06E7.3 (predicted) F43H9.2	=	1.98
C06E7.3 (predicted) ZK829.4	=	0.95
C06E7.3 (predicted) Y110A7A.12	=	1
C06E7.3 (predicted) T22D1.9	=	1
C06E7.3 (predicted) T27E9.1	=	1
C06E7.3 (predicted) T08G11.1	=	1
C06E7.3 (predicted) C49F5.1	=	1.96
C06E7.3 (predicted) D2045.2	=	0.98
C06E7.3 (predicted) C24F3.1	=	1
C06E7.3 (predicted) T05G5.3	=	1
C06E7.3 (predicted) T05F1.8	=	1
C06E7.3 (predicted) K04D7.1	=	1
C06E7.3 (predicted) F26E4.8	=	1.99
C06E7.3 (predicted) C50F4.2	=	1.94
C06E7.3 (predicted) F25B4.6	=	1
C06E7.3 (predicted) W02D3.6	=	0.98
C06E7.3 (predicted) C34B2.6	=	1
C06E7.3 (predicted) F54H12.1	=	1.98
C06E7.3 (predicted) Y105C5B.12	=	1.96
C06E7.3 (predicted) Y39D8C.1	=	0.88
C06E7.3 (predicted) F44E5.5	=	1
C06E7.3 (predicted) C25H3.8	=	1
C06E7.3 (predicted) C15F1.6	=	0.98
C06E7.3 (predicted) Y106G6G.2	=	1
C06E7.3 (predicted) F09B9.3	=	0.98
C06E7.3 (predicted) ZC518.2	=	0.92
C06E7.3 (predicted) F12B6.1	=	0.86
C06E7.3 (predicted) F01G4.6	=	1
C06E7.3 (predicted) F55H2.6	=	1
C06E7.3 (predicted) F55F3.1	=	0.96
C06E7.3 (predicted) T01B11.4	=	1
C06E7.3 (predicted) T20H4.3	=	1
C06E7.3 (predicted) ZK742.1	=	1
C06E7.3 (predicted) K02G10.6	=	0.91
C06E7.3 (predicted) F10G7.8	=	1
C06E7.3 (predicted) Y47D9A.1	=	1
C06E7.3 (predicted) Y116A8C.12	=	1
C06E7.3 (predicted) C33F10.12	=	1
C06E7.3 (predicted) F20B6.2	=	1
C06E7.3 (predicted) R06A10.2	=	1
C06E7.3 (predicted) T05E11.3	=	1
C06E7.3 (predicted) Y48G9A.1	=	1
C06E7.3 (predicted) Y56A3A.1	=	1
C06E7.3 (predicted) F07A11.2	=	1
C06E7.3 (predicted) ZK899.4	=	1.99
C06E7.3 (predicted) T13A10.11	=	1.96
C06E7.3 (predicted) Y6B3A.1	=	1
C06E7.3 (predicted) F49H12.6	=	1
C06E7.4 (known) W06F12.1	=	1
C06E7.4 (known) K09B11.9	=	1
C06E7.4 (known) T11B7.4	=	1
C06E7.4 (known) R12B2.1	=	1
C06E7.4 (known) T04H1.2	=	1
C06E7.4 (known) T17H7.4	=	1
C06E7.4 (known) T09A5.10	=	1
C06E7.4 (known) R09B5.5	=	1
C06E7.4 (known) C14A4.11	=	1
C06E8.3 (known) C38D4.5	=	1
C06G1.4 (known) K12H4.8	=	1
C06G1.4 (known) F48F7.1	=	1
C06G1.4 (known) C44H4.5	=	1
C06G1.5 (predicted) C43E11.10	=	2
C06G1.5 (predicted) F48E8.5	=	2
C06G3.1 (known) K10C3.6	=	1
C06G3.10 (known) F56E3.3	=	1
C06G3.10 (known) K10C3.6	=	1
C06G3.10 (predicted) Y51H7C.6	=	1
C06G3.11 (predicted) F15D3.7	=	1
C06G3.11 (predicted) T01B11.4	=	1
C06G3.11 (predicted) K01H12.2	=	1
C06G3.11 (predicted) C34C6.6	=	1
C06G3.11 (predicted) R07E3.4	=	0.94
C06G3.11 (predicted) W02D3.6	=	0.98
C06G3.11 (predicted) F25B4.7	=	0.92
C06G3.11 (predicted) T27E9.1	=	1
C06G3.11 (predicted) Y66D12A.22	=	2
C06G3.11 (predicted) C47G2.3	=	1
C06G3.11 (predicted) F33A8.5	=	1
C06G3.11 (predicted) C47E12.2	=	0.98
C06G3.5 (predicted) Y47G6A.6	=	1
C06G3.5 (predicted) C27C12.7	=	0.96
C06G3.5 (predicted) T23F1.7	=	0.92
C06G3.6 (known) D1054.2	=	1
C06G3.6 (known) T04H1.2	=	1
C06G3.6 (known) T05C12.6	=	1
C06G3.6 (known) F46G11.1	=	1
C06G3.6 (known) W04D2.1	=	1
C06G3.6 (known) Y41C4A.14	=	1
C06G3.6 (known) F01F1.4	=	1
C06G3.6 (known) F17E5.1	=	1
C06G3.6 (known) C36B1.4	=	1
C06G3.6 (known) F47G6.1	=	1
C06G3.6 (known) PAR2.1	=	1
C06G3.7 (predicted) C12C8.1	=	0.98
C06G3.7 (predicted) C06G3.7	=	1
C06G3.7 (predicted) F07A11.3	=	1
C06G3.7 (predicted) K02A11.1	=	0.94
C06G3.7 (predicted) F44E5.4	=	1
C06G3.7 (predicted) ZK637.10	=	1
C06G3.7 (predicted) F44E5.5	=	1
C06G3.7 (predicted) F26D10.3	=	1
C06G3.7 (predicted) C46F11.2	=	1
C06G3.9 (predicted) T27E4.9	=	0.83
C06G3.9 (predicted) F08H9.3	=	1
C06G3.9 (predicted) F25H2.2	=	1
C06G3.9 (predicted) F26D10.3	=	1
C06G3.9 (predicted) F38E11.2	=	0.78
C06G3.9 (predicted) Y113G7B.16	=	1
C06G3.9 (predicted) F38E11.1	=	0.87
C06G3.9 (predicted) F53A3.3	=	1
C06G3.9 (predicted) T27E4.8	=	0.89
C06G3.9 (predicted) C37A2.4	=	1
C06G3.9 (predicted) ZK1320.1	=	1
C06G3.9 (predicted) F52E1.7	=	0.93
C06G3.9 (predicted) Y63D3A.5	=	1
C06G3.9 (predicted) T19D2.2	=	0.96
C06G3.9 (predicted) F42C5.8	=	1
C06G3.9 (predicted) Y82E9BR.3	=	1
C06G3.9 (predicted) Y37E3.7	=	1
C06G3.9 (predicted) T04C10.2	=	1
C06G3.9 (predicted) C14F11.5	=	0.83
C06G3.9 (predicted) M88.5	=	1
C06G3.9 (predicted) C14B9.1	=	0.78
C06G3.9 (predicted) Y71H2AM.2	=	1
C06G3.9 (predicted) Y46H3A.3	=	0.93
C06G3.9 (predicted) C16C10.4	=	1
C06G3.9 (predicted) F28C6.7	=	1
C06G3.9 (predicted) T22A3.2	=	0.73
C06G3.9 (predicted) T21C9.12	=	1
C06G3.9 (predicted) D2024.7	=	1
C06G3.9 (predicted) T27E4.3	=	0.83
C06G3.9 (predicted) ZK1236.7	=	1
C06G3.9 (predicted) F08H9.4	=	1
C06G3.9 (predicted) C44B11.3	=	1
C06G3.9 (predicted) R02F2.1	=	1
C06G3.9 (predicted) ZC434.2	=	1
C06G3.9 (predicted) H18N23.2	=	1
C06G3.9 (predicted) Y46H3A.2	=	0.89
C06G3.9 (predicted) T27E4.2	=	0.89
C06G3.9 (predicted) F43D9.4	=	0.87
C06G4.2 (predicted) LLC1.1	=	1
C06G4.2 (predicted) T04A8.16	=	1
C06G4.2 (predicted) M04F3.4	=	1
C06G4.2 (predicted) Y39A3CL.5	=	1
C06G4.2 (predicted) W05G11.4	=	1
C06G4.2 (predicted) Y77E11A.10	=	1
C06G4.2 (predicted) ZC302.1	=	1
C06G4.2 (predicted) Y49A10A.1	=	0.92
C06G4.2 (predicted) Y77E11A.11	=	1
C06G4.2 (predicted) T05F1.3	=	1
C06G4.2 (predicted) C06G4.2	=	1
C06G4.2 (predicted) Y47H10A.1	=	1
C06G4.2 (predicted) T11A5.6	=	1
C06G4.2 (predicted) Y44E3A.4	=	1
C06G8.1 (known) M02B7.3	=	1
C06G8.1 (predicted) F10E7.4	=	0.88
C06G8.2 (predicted) Y71F9AL.16	=	1
C06G8.2 (predicted) C28H8.6	=	0.93
C06G8.2 (predicted) M6.3	=	0.93
C06G8.2 (predicted) Y111B2A.16	=	1
C06G8.2 (predicted) C32A3.3	=	1
C06G8.2 (predicted) T24H10.7	=	0.93
C06G8.2 (predicted) F56C9.1	=	0.98
C06G8.2 (predicted) F54F7.1	=	1
C06G8.2 (predicted) T28F12.3	=	1
C06G8.2 (predicted) Y37E3.11	=	0.93
C06G8.3 (predicted) Y113G7B.17	=	1
C06G8.3 (predicted) C34F6.4	=	0.47
C06G8.3 (predicted) D1014.3	=	1
C06G8.3 (predicted) F07C3.7	=	0.81
C06G8.4 (known) T01G9.5	=	1
C06H2.1 (known) C18H9.7	=	1
C06H2.1 (predicted) F32A5.1	=	1
C06H2.1 (predicted) F17A2.5	=	1
C06H2.1 (predicted) F35B3.5	=	1
C06H2.1 (predicted) H28O16.1	=	1
C06H2.1 (predicted) F11C1.1	=	1
C06H2.1 (predicted) F27C1.7	=	1
C06H2.1 (predicted) F26F4.1	=	1
C06H2.1 (predicted) F25H8.2	=	1
C06H2.1 (predicted) T05G5.3	=	1
C06H2.1 (predicted) C17G10.4	=	1
C06H2.1 (predicted) C34E10.6	=	1
C06H2.1 (predicted) F42H10.2	=	1
C06H2.1 (predicted) F31E3.1	=	1
C06H2.1 (predicted) ZK616.3	=	1
C06H2.2 (predicted) Y43F4A.1	=	1
C06H2.2 (predicted) F55A4.5	=	0.56
C06H2.3 (predicted) F23H11.8	=	1
C06H2.3 (predicted) C30F8.2	=	0.64
C06H2.3 (predicted) Y37E3.11	=	1
C06H2.3 (predicted) Y39B6A.2	=	1
C06H2.4 (predicted) Y34D9A.10	=	1.84
C06H2.4 (predicted) F44E5.5	=	1.84
C06H2.4 (predicted) T05E11.3	=	1
C06H2.4 (predicted) C12C8.1	=	1.81
C06H2.4 (predicted) F26D10.3	=	1.84
C06H2.4 (predicted) ZK792.5	=	1
C06H2.4 (predicted) K12G11.3	=	0.8
C06H2.4 (predicted) D2063.1	=	0.82
C06H2.4 (predicted) C47E8.5	=	0.98
C06H2.4 (predicted) K12G11.4	=	0.82
C06H2.4 (predicted) F44E5.4	=	1.84
C06H2.6 (known) Y97E10AR.7	=	1
C07A12.3 (known) F01F1.12	=	1
C07A12.3 (known) Y38A10A.5	=	1
C07A12.3 (known) R13A5.4	=	1
C07A12.4 (known) Y41C4A.14	=	1
C07A12.4 (known) H26D21.1	=	1
C07A12.4 (predicted) Y47D3A.27	=	1
C07A12.4 (predicted) Y65B4BR.4	=	1
C07A12.4 (predicted) ZK520.4	=	1
C07A12.4 (predicted) Y92H12A.2	=	1
C07A12.4 (predicted) Y39A1C.2	=	1
C07A12.4 (predicted) Y53H1A.5	=	1
C07A12.4 (predicted) Y34D9A.1	=	1
C07A12.4 (predicted) R74.7	=	1
C07A12.4 (predicted) F10C2.5	=	1
C07A12.4 (predicted) K02D7.4	=	1
C07A12.4 (predicted) T08D10.1	=	1
C07A12.4 (predicted) C47E12.3	=	1
C07A12.4 (predicted) F42G4.3	=	0.95
C07A12.4 (predicted) W09C5.2	=	0.93
C07A12.4 (predicted) T25C8.2	=	0.97
C07A12.4 (predicted) Y105E8B.8	=	1
C07A12.4 (predicted) Y71G12B.12	=	1
C07A12.4 (predicted) C34E10.6	=	1
C07A12.4 (predicted) Y47G6A.20	=	1
C07A12.4 (predicted) F55A3.1	=	1
C07A12.4 (predicted) ZC506.1	=	1
C07A12.4 (predicted) F53H8.2	=	1.98
C07A12.4 (predicted) C33A11.4	=	1
C07A12.4 (predicted) K02H8.1	=	1
C07A12.4 (predicted) C17E4.5	=	1
C07A12.4 (predicted) F31C3.5	=	1
C07A12.4 (predicted) Y24D9A.8	=	1
C07A12.7 (predicted) F26D10.3	=	2.88
C07A12.7 (predicted) F40F9.7	=	1
C07A12.7 (predicted) F11F1.1	=	1.94
C07A12.7 (predicted) F54C9.2	=	1.94
C07A12.7 (predicted) Y48G9A.1	=	1
C07A12.7 (predicted) F44E5.4	=	2.88
C07A12.7 (predicted) ZK742.1	=	1
C07A12.7 (predicted) F57H12.1	=	3.8
C07A12.7 (predicted) C07A12.7	=	1
C07A12.7 (predicted) Y62F5A.1	=	1
C07A12.7 (predicted) T20G5.1	=	1
C07A12.7 (predicted) C12C8.1	=	2.87
C07A12.7 (predicted) C42C1.5	=	1.94
C07A12.7 (predicted) F25H2.1	=	2
C07A12.7 (predicted) W04G3.4	=	1
C07A12.7 (predicted) T20B3.1	=	1
C07A12.7 (predicted) F44E5.5	=	2.88
C07A12.7 (predicted) Y47D9A.1	=	1.94
C07A4.3 (predicted) F25H8.2	=	1
C07A4.3 (predicted) C55A6.10	=	1
C07A4.3 (predicted) T03F1.7	=	0.8
C07A4.3 (predicted) F49B2.6	=	0.8
C07A4.3 (predicted) F49E8.3	=	0.8
C07A4.3 (predicted) W03F9.5	=	1
C07A4.3 (predicted) T23H2.1	=	1
C07A4.3 (predicted) T07F10.1	=	0.76
C07A4.3 (predicted) E02H1.1	=	0.8
C07A9.11 (predicted) Y87G2A.9	=	1
C07A9.11 (predicted) Y71G12B.15	=	1
C07A9.11 (predicted) F58A4.10	=	1
C07A9.11 (predicted) W03G9.7	=	0.94
C07A9.2 (predicted) D1054.15	=	1
C07A9.2 (predicted) D1081.8	=	1
C07A9.2 (predicted) C50C3.6	=	1
C07A9.2 (predicted) T10F2.4	=	1
C07A9.2 (predicted) Y54F10BM.14	=	1
C07A9.2 (predicted) F10B5.2	=	1
C07A9.2 (predicted) Y46G5A.4	=	1
C07A9.2 (predicted) W03F9.10	=	1
C07A9.3 (known) F10G7.3	=	3.79
C07A9.3 (known) C07A9.3	=	1.94
C07A9.4 (predicted) F58A4.10	=	1
C07A9.4 (predicted) Y87G2A.9	=	1
C07A9.4 (predicted) W03G9.7	=	0.94
C07A9.4 (predicted) Y71G12B.15	=	1
C07A9.8 (predicted) C07B5.5	=	1
C07A9.8 (predicted) R07E5.1	=	0.97
C07A9.8 (predicted) F09G8.2	=	1
C07A9.8 (predicted) K04H4.6	=	1
C07A9.8 (predicted) C15F1.6	=	0.97
C07B5.3 (known) Y39E4B.1	=	1
C07B5.4 (predicted) C45G9.7	=	0.9
C07B5.4 (predicted) Y51H4A.3	=	1.8
C07B5.5 (predicted) Y47G6A.21	=	0.98
C07B5.5 (predicted) ZK675.3	=	1
C07B5.5 (predicted) T19C3.1	=	1
C07B5.5 (predicted) ZK688.2	=	1
C07B5.5 (predicted) C37A5.1	=	0.96
C07B5.5 (predicted) ZK673.7	=	0.96
C07B5.5 (predicted) T22D1.10	=	1
C07B5.5 (predicted) Y51H7C.7	=	1
C07B5.5 (predicted) F54C1.7	=	1
C07B5.5 (predicted) T20G5.4	=	0.97
C07B5.5 (predicted) Y47G6A.22	=	0.98
C07B5.5 (predicted) C27H6.2	=	1
C07B5.5 (predicted) F32G8.4	=	1
C07B5.5 (predicted) C29F4.2	=	1
C07B5.5 (predicted) Y73F8A.11	=	0.97
C07D10.2 (known) ZK849.1	=	1
C07D10.2 (known) ZK849.2	=	1
C07E3.1 (known) T17H7.4	=	1
C07E3.1 (predicted) Y54H5A.2	=	1
C07E3.1 (predicted) Y71F9B.4	=	1
C07E3.1 (predicted) R12B2.5	=	1
C07E3.1 (predicted) F46F11.1	=	1
C07E3.1 (predicted) C50C3.6	=	1
C07E3.1 (predicted) EEED8.7	=	1
C07E3.1 (predicted) C50F2.3	=	1
C07E3.1 (predicted) F52B11.1	=	1
C07E3.1 (predicted) T19B10.3	=	1
C07E3.1 (predicted) F10B5.2	=	1
C07E3.1 (predicted) F07E5.5	=	1
C07E3.1 (predicted) T11G6.8	=	1
C07E3.1 (predicted) F45E1.7	=	1
C07E3.1 (predicted) F53B3.5	=	1
C07E3.1 (predicted) Y73E7A.2	=	1
C07E3.1 (predicted) F54B11.6	=	0.66
C07E3.1 (predicted) F56F11.4	=	1
C07E3.1 (predicted) Y59A8B.6	=	1
C07E3.1 (predicted) F43G6.9	=	1
C07E3.1 (predicted) Y47D3A.28	=	1
C07E3.1 (predicted) Y108G3AL.7	=	1
C07E3.1 (predicted) T23G7.3	=	1
C07E3.1 (predicted) H22K11.2	=	0.93
C07E3.1 (predicted) Y116A8C.42	=	1
C07E3.1 (predicted) Y105E8B.2	=	1
C07E3.1 (predicted) Y111B2A.11	=	1
C07E3.1 (predicted) W05G11.4	=	1
C07E3.1 (predicted) W08E3.1	=	1
C07E3.1 (predicted) ZK652.1	=	1
C07E3.1 (predicted) F53B7.3	=	1
C07E3.1 (predicted) Y54E10A.3	=	1
C07E3.1 (predicted) T28A8.7	=	1
C07E3.1 (predicted) T27F2.1	=	1
C07E3.1 (predicted) Y55F3AR.2	=	1
C07E3.1 (predicted) F37C12.1	=	1
C07E3.1 (predicted) D1054.15	=	1
C07E3.1 (predicted) Y44E3A.3	=	1
C07E3.1 (predicted) F09E10.8	=	1
C07E3.1 (predicted) H43I07.3	=	1
C07E3.1 (predicted) K07C5.4	=	1
C07E3.1 (predicted) Y110A7A.16	=	1
C07E3.1 (predicted) F23H11.1	=	0.62
C07E3.1 (predicted) Y43H11AL.3	=	0.52
C07E3.1 (predicted) F57B9.2	=	1
C07E3.1 (predicted) F49C12.13	=	0.84
C07E3.1 (predicted) T10F2.4	=	1
C07E3.1 (predicted) T11A5.6	=	1
C07E3.1 (predicted) Y46G5A.4	=	1
C07E3.1 (predicted) M176.2	=	0.97
C07E3.1 (predicted) M03F8.3	=	1
C07E3.1 (predicted) W09C5.2	=	1
C07E3.1 (predicted) Y49E10.1	=	1
C07E3.1 (predicted) W06D4.5	=	1
C07E3.1 (predicted) D1081.8	=	1
C07E3.1 (predicted) C15F1.6	=	1
C07E3.1 (predicted) C43G2.2	=	1
C07E3.1 (predicted) C48E7.3	=	1
C07E3.1 (predicted) Y113G7B.17	=	1
C07E3.1 (predicted) ZK675.2	=	1
C07E3.1 (predicted) W06E11.5	=	1
C07E3.1 (predicted) T01C3.7	=	1
C07E3.1 (predicted) C07E3.1	=	1
C07E3.1 (predicted) K08E3.3	=	1
C07E3.1 (predicted) Y105E8B.1	=	1
C07E3.1 (predicted) M03C11.7	=	2
C07E3.1 (predicted) ZK1307.9	=	1
C07E3.1 (predicted) T23B12.3	=	1
C07E3.1 (predicted) K03E6.7	=	1
C07E3.1 (predicted) F49D11.1	=	1
C07E3.1 (predicted) C07G1.5	=	1
C07E3.1 (predicted) Y105E8A.17	=	1
C07E3.10 (known) T17H7.4	=	1
C07E3.2 (predicted) R74.5	=	1
C07E3.2 (predicted) E01A2.4	=	1
C07E3.2 (predicted) K01C8.9	=	1
C07E3.2 (predicted) C47B2.5	=	1
C07E3.2 (predicted) F25H2.10	=	1
C07E3.2 (predicted) C35D10.2	=	1
C07E3.2 (predicted) R13A5.12	=	1
C07E3.2 (predicted) Y94H6A.5	=	1
C07E3.2 (predicted) F54C9.5	=	1
C07E3.2 (predicted) F54C9.2	=	1
C07E3.2 (predicted) F53G12.10	=	1
C07E3.2 (predicted) M01F1.2	=	1
C07E3.2 (predicted) F26D10.3	=	1
C07E3.2 (predicted) F10E7.5	=	1
C07E3.2 (predicted) F11A10.7	=	1
C07E3.2 (predicted) C37H5.5	=	1
C07E3.2 (predicted) T07D1.4	=	1
C07E3.2 (predicted) F13B10.2	=	1
C07E3.2 (predicted) R05H10.2	=	1
C07E3.2 (predicted) F44E5.5	=	1
C07E3.2 (predicted) K12H4.3	=	1
C07E3.2 (predicted) Y48A6B.3	=	1
C07E3.2 (predicted) W09C5.1	=	1
C07E3.2 (predicted) F44E5.4	=	1
C07E3.2 (predicted) Y54E10A.10	=	1
C07E3.2 (predicted) F55F8.5	=	1
C07E3.2 (predicted) K01G5.5	=	1
C07E3.2 (predicted) F25B5.6	=	1
C07E3.2 (predicted) Y51H7C.11	=	1
C07E3.2 (predicted) F23B12.7	=	1
C07E3.2 (predicted) Y48B6A.1	=	1
C07E3.2 (predicted) T06E6.1	=	1
C07E3.2 (predicted) F44D12.4	=	1
C07E3.2 (predicted) Y61A9LA.10	=	1
C07E3.2 (predicted) C12C8.1	=	0.98
C07E3.2 (predicted) C16A3.3	=	1
C07E3.2 (predicted) F11F1.1	=	1
C07E3.2 (predicted) W07E6.1	=	1
C07E3.2 (predicted) T07A9.9	=	1
C07E3.2 (predicted) F44G4.1	=	1
C07E3.3 (known) W09H1.6	=	1
C07E3.9 (predicted) C07E3.9	=	0.49
C07F11.1 (known) T25C8.2	=	1
C07F11.1 (known) C48D5.1	=	1
C07G1.5 (known) F14F3.1	=	1
C07G1.5 (known) C34G6.7	=	5.74
C07G1.5 (predicted) C07G1.5	=	2
C07G1.5 (predicted) F26D10.3	=	1
C07G1.5 (predicted) Y39A3CR.3	=	1
C07G1.5 (predicted) C29F3.1	=	1
C07G1.5 (predicted) C12C8.1	=	0.98
C07G1.5 (predicted) Y48E1C.3	=	1
C07G1.5 (predicted) Y105E8B.2	=	1
C07G1.5 (predicted) F58G6.1	=	1
C07G1.5 (predicted) F29F11.1	=	1
C07G1.5 (predicted) K11C4.3	=	1
C07G1.5 (predicted) K12D12.2	=	1
C07G1.5 (predicted) T08B2.7	=	1
C07G1.5 (predicted) F54D5.14	=	1
C07G1.5 (predicted) F44E5.4	=	1
C07G1.5 (predicted) H06I04.4	=	1
C07G1.5 (predicted) F29C12.3	=	1
C07G1.5 (predicted) D1014.3	=	1
C07G1.5 (predicted) C09G12.9	=	2
C07G1.5 (predicted) Y22F5A.3	=	1
C07G1.5 (predicted) C26C6.1	=	1
C07G1.5 (predicted) K04A8.6	=	1
C07G1.5 (predicted) F38E11.5	=	1
C07G1.5 (predicted) F59G1.3	=	1
C07G1.5 (predicted) T07C4.9	=	1
C07G1.5 (predicted) T20G5.1	=	1
C07G1.5 (predicted) ZK430.1	=	1
C07G1.5 (predicted) F44E5.5	=	1
C07G1.5 (predicted) Y71F9AL.17	=	1
C07G1.5 (predicted) F15C11.2	=	1.95
C07G1.5 (predicted) F13D12.2	=	1
C07G1.5 (predicted) F49E10.5	=	1
C07G1.5 (predicted) T28F12.2	=	1
C07G1.5 (predicted) C23H4.6	=	1
C07G1.5 (predicted) F29B9.6	=	1
C07G1.5 (predicted) C43E11.8	=	1
C07G2.1 (known) T04H1.6	=	1
C07G2.3 (known) F13B12.4	=	1
C07G2.3 (known) F11D5.3	=	1
C07G2.3 (known) K01G5.2	=	1
C07G2.3 (known) K08F4.4	=	1
C07G2.3 (known) T10C6.5	=	1
C07G2.3 (predicted) F26E4.1	=	1
C07G2.3 (predicted) R06A4.9	=	1
C07G2.3 (predicted) ZK1307.9	=	1
C07G2.3 (predicted) F25B3.3	=	1
C07G2.3 (predicted) Y39G8C.1	=	1
C07G2.3 (predicted) F52D10.3	=	0.99
C07G2.3 (predicted) Y48E1C.3	=	0.98
C07G2.3 (predicted) F30F8.8	=	1
C07G2.3 (predicted) M117.2	=	1
C07G2.3 (predicted) Y62E10A.8	=	1
C07G2.3 (predicted) D1054.15	=	1
C07G2.3 (predicted) ZK430.7	=	1
C07G2.3 (predicted) K07C5.1	=	1
C07G2.3 (predicted) Y71H2AM.23	=	1
C07G2.3 (predicted) Y34B4A.4	=	1
C07G2.3 (predicted) F13D12.7	=	1
C07G2.3 (predicted) Y110A7A.16	=	1
C07G2.3 (predicted) T14G11.3	=	1
C07G2.3 (predicted) F37C12.1	=	1
C07G2.3 (predicted) F52A8.2	=	1
C07G2.3 (predicted) Y54H5A.2	=	1
C07G2.3 (predicted) C43E11.4	=	1
C07G2.3 (predicted) JC8.2	=	1
C07G2.3 (predicted) T28F12.3	=	1
C07G2.3 (predicted) Y39A1A.3	=	1
C07G2.3 (predicted) W09B6.1	=	1
C07H4.2 (predicted) ZC518.2	=	1
C07H4.2 (predicted) ZK637.5	=	1
C07H4.2 (predicted) ZK849.2	=	1
C07H4.2 (predicted) T05E11.3	=	1
C07H4.2 (predicted) C07H4.2	=	0.89
C07H4.2 (predicted) C47E8.5	=	0.98
C07H4.2 (predicted) F54F2.8	=	1
C07H6.1 (known) C27D9.1	=	1
C07H6.1 (predicted) Y54E10A.10	=	1
C07H6.1 (predicted) R13A5.12	=	1
C07H6.1 (predicted) T04A8.6	=	1
C07H6.1 (predicted) C16A3.6	=	1
C07H6.1 (predicted) ZK131.10	=	1
C07H6.1 (predicted) ZK836.2	=	1
C07H6.1 (predicted) ZK131.6	=	1
C07H6.1 (predicted) T10C6.12	=	1
C07H6.1 (predicted) F45F2.4	=	1
C07H6.1 (predicted) Y92H12BR.6	=	1
C07H6.1 (predicted) F17E9.13	=	1
C07H6.1 (predicted) F35H10.1	=	1
C07H6.1 (predicted) F55F8.5	=	1
C07H6.1 (predicted) W07E6.1	=	1
C07H6.1 (predicted) T23D8.6	=	1
C07H6.1 (predicted) F08G2.2	=	1
C07H6.1 (predicted) F55G1.10	=	1
C07H6.1 (predicted) T06E6.1	=	1
C07H6.1 (predicted) C50F4.13	=	1
C07H6.1 (predicted) F07B7.10	=	1
C07H6.1 (predicted) F07B7.3	=	1
C07H6.1 (predicted) H02I12.7	=	1
C07H6.1 (predicted) W04A8.7	=	1
C07H6.1 (predicted) T22B11.5	=	1
C07H6.1 (predicted) C47B2.5	=	1
C07H6.1 (predicted) K06C4.3	=	1
C07H6.1 (predicted) K06C4.11	=	1
C07H6.1 (predicted) F54H12.1	=	1
C07H6.1 (predicted) F21D5.5	=	1
C07H6.1 (predicted) F54E12.5	=	1
C07H6.2 (predicted) F29F11.6	=	0.91
C07H6.2 (predicted) F56C9.1	=	2.65
C07H6.3 (predicted) F52D10.3	=	4.47
C07H6.3 (predicted) Y59A8B.9	=	1.85
C07H6.3 (predicted) Y59A8B.7	=	1.95
C07H6.3 (predicted) R03E9.1	=	1
C07H6.3 (predicted) M117.2	=	4.64
C07H6.5 (known) F07C4.5	=	1
C07H6.5 (known) T26H5.4	=	1
C07H6.5 (known) ZK1025.9	=	1
C07H6.5 (known) F46H5.3	=	1
C07H6.5 (known) R05D11.8	=	1
C07H6.5 (known) C27A2.6	=	1
C07H6.5 (known) F14F9.4	=	1
C07H6.5 (known) F46A9.4	=	1
C07H6.5 (known) T10G3.6	=	2
C07H6.5 (known) D1054.9	=	1
C07H6.5 (known) W06E11.7	=	1
C07H6.5 (known) F52E1.7	=	1
C07H6.5 (known) C27F2.8	=	1
C07H6.5 (known) W05H7.4	=	1
C07H6.5 (known) C09F5.2	=	1
C07H6.5 (known) W03C9.7	=	1
C07H6.5 (known) C34G6.5	=	2
C07H6.5 (predicted) Y62E10A.12	=	1
C07H6.5 (predicted) Y73B6BL.32	=	1
C07H6.5 (predicted) F10B5.2	=	1
C07H6.5 (predicted) C14F5.5	=	1
C07H6.5 (predicted) F14B4.3	=	1
C07H6.5 (predicted) F56F3.1	=	1
C07H6.5 (predicted) F33A8.3	=	1
C07H6.5 (predicted) T01D1.2	=	0.94
C07H6.5 (predicted) D2063.1	=	0.93
C07H6.5 (predicted) F32A5.7	=	1
C07H6.5 (predicted) R04A9.4	=	1
C07H6.5 (predicted) Y106G6G.2	=	1
C07H6.5 (predicted) H43I07.2	=	1
C07H6.5 (predicted) Y106G6G.6	=	1
C07H6.5 (predicted) ZK669.3	=	0.91
C07H6.5 (predicted) Y47G6A.20	=	1
C07H6.5 (predicted) R11H6.1	=	1
C07H6.5 (predicted) R12B2.5	=	1
C07H6.5 (predicted) Y65B4BR.4	=	1
C07H6.5 (predicted) F43G6.9	=	1
C07H6.5 (predicted) F52D10.3	=	0.94
C07H6.5 (predicted) M01A10.2	=	1
C07H6.5 (predicted) Y71G12B.14	=	1
C07H6.5 (predicted) ZK669.2	=	0.95
C07H6.5 (predicted) K06H7.4	=	1
C07H6.5 (predicted) F56F10.4	=	1
C07H6.5 (predicted) K12G11.3	=	1
C07H6.5 (predicted) Y92H12A.2	=	1
C07H6.5 (predicted) Y55F3AM.12	=	1.83
C07H6.5 (predicted) K12G11.4	=	0.98
C07H6.5 (predicted) Y37E3.3	=	1
C07H6.5 (predicted) ZK593.7	=	1
C07H6.5 (predicted) F40F8.9	=	1
C07H6.5 (predicted) Y71H2AM.11	=	1
C07H6.5 (predicted) M117.2	=	0.96
C07H6.5 (predicted) C17G10.4	=	1
C07H6.5 (predicted) F53A2.6	=	1
C07H6.5 (predicted) F26F2.7	=	1
C07H6.5 (predicted) Y48E1A.1	=	1
C07H6.5 (predicted) Y39A1C.2	=	1
C07H6.5 (predicted) Y47G6A.9	=	1
C07H6.5 (predicted) F38E11.5	=	1
C07H6.5 (predicted) C31C9.2	=	1
C07H6.5 (predicted) Y6B3A.1	=	1
C07H6.5 (predicted) Y57A10A.30	=	1
C07H6.5 (predicted) Y39G8C.1	=	1
C07H6.5 (predicted) C08B11.6	=	1
C07H6.5 (predicted) H27M09.2	=	1
C07H6.5 (predicted) M02B7.5	=	1
C07H6.5 (predicted) C48E7.2	=	1
C07H6.5 (predicted) K07D4.8	=	0.93
C07H6.5 (predicted) Y56A3A.20	=	1
C07H6.5 (predicted) F37H8.5	=	0.9
C07H6.5 (predicted) C42D4.8	=	1
C07H6.5 (predicted) F46B6.7	=	1
C07H6.6 (predicted) T06E4.3	=	1
C07H6.6 (predicted) F49C12.8	=	1
C07H6.6 (predicted) C47D12.1	=	1
C07H6.6 (predicted) C48B6.6	=	1
C07H6.6 (predicted) Y48G1BL.2	=	2
C07H6.7 (known) R05D8.8	=	1
C07H6.7 (known) K10D6.4	=	1
C07H6.7 (known) F53F1.4	=	1
C08A9.1 (predicted) Y47G6A.6	=	1
C08A9.1 (predicted) Y46G5A.31	=	0.98
C08A9.1 (predicted) R74.7	=	1
C08A9.1 (predicted) F10G8.7	=	1
C08A9.1 (predicted) F56F3.5	=	1
C08A9.1 (predicted) F10D11.1	=	1
C08A9.1 (predicted) F26F4.1	=	1
C08A9.1 (predicted) Y73B6BL.32	=	1
C08A9.1 (predicted) C08A9.1	=	1
C08B11.1 (known) K04F10.6	=	1
C08B11.1 (known) C38D4.6	=	1
C08B11.1 (known) F52D10.3	=	1
C08B11.1 (known) ZK381.1	=	1
C08B11.1 (known) W03D8.9	=	1
C08B11.2 (known) K08F11.2	=	1
C08B11.2 (predicted) R11A8.4	=	1
C08B11.2 (predicted) F44E5.4	=	1
C08B11.2 (predicted) F44E5.5	=	1
C08B11.2 (predicted) C42C1.5	=	1
C08B11.2 (predicted) F26D10.3	=	1
C08B11.2 (predicted) C12C8.1	=	0.98
C08B11.2 (predicted) Y47D9A.1	=	1
C08B11.2 (predicted) Y22D7AL.5	=	1
C08B11.2 (predicted) F54C9.2	=	1
C08B11.2 (predicted) F25H8.2	=	1
C08B11.2 (predicted) F11F1.1	=	1
C08B11.4 (predicted) W07B8.4	=	0.95
C08B11.4 (predicted) F36D3.9	=	0.95
C08B11.4 (predicted) F44C4.3	=	0.95
C08B11.4 (predicted) F31F6.6	=	0.95
C08B11.4 (predicted) R13H4.4	=	0.95
C08B11.4 (predicted) F07A11.3	=	0.95
C08B11.4 (predicted) Y38A10A.5	=	0.95
C08B11.4 (predicted) C55A6.10	=	1
C08B11.4 (predicted) Y48B6A.7	=	0.95
C08B11.4 (predicted) W07B8.1	=	0.95
C08B11.4 (predicted) K08E5.2	=	0.95
C08B11.4 (predicted) F01G10.1	=	0.86
C08B11.4 (predicted) C52E4.1	=	0.95
C08B11.4 (predicted) Y48B6A.8	=	0.95
C08B11.4 (predicted) C25B8.3	=	0.95
C08B11.4 (predicted) C56C10.8	=	0.64
C08B11.4 (predicted) R107.1	=	0.95
C08B11.4 (predicted) F32H5.1	=	0.95
C08B11.4 (predicted) F57F5.1	=	0.95
C08B11.4 (predicted) C17G10.9	=	0.95
C08B11.4 (predicted) C32E8.2	=	0.95
C08B11.4 (predicted) T10H4.12	=	0.95
C08B11.4 (predicted) W07B8.5	=	0.95
C08B11.5 (predicted) C14F5.5	=	1
C08B11.5 (predicted) ZK470.5	=	1
C08B11.5 (predicted) F11A6.1	=	1
C08B11.5 (predicted) R12B2.1	=	1
C08B11.5 (predicted) W03F9.10	=	1
C08B11.5 (predicted) Y44E3A.4	=	1
C08B11.5 (predicted) F42G8.6	=	1
C08B11.5 (predicted) Y55F3AM.3	=	1
C08B11.5 (predicted) F08C6.3	=	1
C08B11.5 (predicted) Y48G8AL.8	=	1
C08B11.5 (predicted) Y71D11A.2	=	1
C08B11.5 (predicted) F10F2.2	=	1
C08B11.5 (predicted) M04G12.1	=	1
C08B11.6 (predicted) C49F5.1	=	0.97
C08B11.6 (predicted) C17E4.6	=	1
C08B11.6 (predicted) T19D2.2	=	1
C08B11.6 (predicted) CD4.7	=	1
C08B11.6 (predicted) F49D11.8	=	0.85
C08B11.6 (predicted) ZK616.4	=	1
C08B11.6 (predicted) T13A10.11	=	1
C08B11.6 (predicted) F39H11.1	=	1
C08B11.6 (predicted) F54H12.6	=	1
C08B11.6 (predicted) T04C12.5	=	1
C08B11.6 (predicted) M03F4.2	=	1
C08B11.6 (predicted) C27H6.2	=	1
C08B11.6 (predicted) C29E4.8	=	1
C08B11.6 (predicted) C17E4.9	=	0.9
C08B11.6 (predicted) F13B10.2	=	1
C08B11.6 (predicted) Y74C10AR.1	=	0.63
C08B11.6 (predicted) C32D5.5	=	1
C08B11.6 (predicted) K01G5.2	=	0.84
C08B11.6 (predicted) F01F1.10	=	1
C08B11.6 (predicted) C53B7.4	=	1
C08B11.6 (predicted) F55F3.3	=	1
C08B11.6 (predicted) K08H2.6	=	0.9
C08B11.6 (predicted) F28H1.2	=	1
C08B11.6 (predicted) T04C12.4	=	1
C08B11.6 (predicted) F36A2.2	=	1
C08B11.6 (predicted) K08F11.3	=	1
C08B11.6 (predicted) F56F3.5	=	1
C08B11.6 (predicted) T04C12.6	=	1
C08B11.6 (predicted) F43G9.9	=	0.92
C08B11.6 (predicted) R08C7.3	=	1
C08B11.6 (predicted) F56F11.4	=	1
C08B11.6 (predicted) T22D1.10	=	1
C08B11.6 (predicted) Y41G9A.1	=	1
C08B11.6 (predicted) CD4.6	=	1
C08B11.6 (predicted) Y119D3B.17	=	0.87
C08B11.6 (predicted) T25C8.2	=	1
C08B11.6 (predicted) C36B1.4	=	1
C08B11.6 (predicted) Y49E10.1	=	1
C08B11.6 (predicted) Y57G11C.10	=	1
C08B11.6 (predicted) F01G10.1	=	1
C08B11.6 (predicted) Y105C5B.12	=	1
C08B11.7 (known) C56G2.6	=	1
C08B11.7 (known) C56G2.7	=	2
C08B11.7 (predicted) W04G3.5	=	1
C08B11.7 (predicted) ZK20.5	=	1
C08B11.7 (predicted) Y66D12A.22	=	0.9
C08B11.7 (predicted) F46E10.8	=	1
C08B11.7 (predicted) C08B11.7	=	1
C08B11.7 (predicted) F28F5.3	=	1
C08B11.7 (predicted) Y40G12A.2	=	1
C08B11.7 (predicted) F25H8.2	=	1
C08B11.7 (predicted) Y40G12A.1	=	1
C08B11.9 (known) K02F2.2	=	1
C08B6.1 (predicted) F37C12.9	=	1
C08B6.1 (predicted) C36B7.6	=	0.86
C08B6.1 (predicted) Y57A10A.30	=	1
C08B6.1 (predicted) Y71H2AM.19	=	0.96
C08B6.1 (predicted) Y48A5A.1	=	1
C08B6.1 (predicted) K12H4.3	=	1
C08B6.1 (predicted) T21G5.3	=	0.96
C08B6.1 (predicted) Y55F3BL.1	=	1
C08B6.1 (predicted) R04A9.4	=	1
C08B6.1 (predicted) F21H11.2	=	1
C08B6.1 (predicted) R166.2	=	0.86
C08B6.1 (predicted) F13G3.11	=	1
C08B6.1 (predicted) ZK370.3	=	1
C08B6.1 (predicted) ZK54.2	=	1
C08B6.1 (predicted) Y92H12BR.8	=	1
C08B6.1 (predicted) Y46E12BL.2	=	1
C08B6.1 (predicted) R05H10.2	=	1
C08B6.1 (predicted) R144.7	=	1
C08B6.1 (predicted) F11A10.7	=	1
C08B6.1 (predicted) F53A3.3	=	0.99
C08B6.1 (predicted) Y94H6A.5	=	1
C08B6.1 (predicted) Y45F3A.9	=	1
C08B6.1 (predicted) T26A5.9	=	0.91
C08B6.1 (predicted) K04C2.2	=	1
C08B6.1 (predicted) C55A6.10	=	1
C08B6.1 (predicted) JC8.2	=	1
C08B6.1 (predicted) F55A12.8	=	1
C08B6.1 (predicted) F11F1.1	=	1
C08B6.1 (predicted) Y22D7AL.15	=	0.62
C08B6.1 (predicted) F54C9.2	=	1
C08B6.1 (predicted) C25A1.13	=	1
C08B6.1 (predicted) T24H10.1	=	1
C08B6.1 (predicted) F16F9.1	=	0.86
C08B6.1 (predicted) C26E6.6	=	1
C08B6.1 (predicted) Y54E10A.9	=	0.95
C08B6.1 (predicted) Y25C1A.5	=	1
C08B6.1 (predicted) F53G12.10	=	0.98
C08B6.1 (predicted) F53A2.6	=	1
C08B6.1 (predicted) T08A11.1	=	1
C08B6.1 (predicted) Y71G12B.11	=	1
C08B6.1 (predicted) F55F8.5	=	0.73
C08B6.1 (predicted) F19H8.1	=	1
C08B6.1 (predicted) Y71F9AL.17	=	1
C08B6.1 (predicted) Y39G8C.1	=	1
C08B6.1 (predicted) F18C5.3	=	1
C08B6.1 (predicted) C13B9.3	=	1
C08B6.1 (predicted) Y54E10A.7	=	1
C08B6.1 (predicted) M110.4	=	1
C08B6.1 (predicted) F27D9.1	=	1
C08B6.1 (predicted) C16A3.3	=	1
C08B6.1 (predicted) C55B7.1	=	1
C08B6.1 (predicted) Y37E11AR.2	=	0.57
C08B6.7 (predicted) C14A11.3	=	0.91
C08B6.8 (predicted) Y54G2A.31	=	1
C08B6.8 (predicted) C38C3.5	=	1
C08B6.8 (predicted) Y71G12B.12	=	1
C08B6.8 (predicted) F36D4.5	=	1
C08B6.9 (predicted) C12C8.1	=	0.98
C08B6.9 (predicted) K12G11.3	=	0.96
C08B6.9 (predicted) F25H2.10	=	1
C08B6.9 (predicted) F20B6.2	=	1
C08B6.9 (predicted) W02A11.4	=	2
C08B6.9 (predicted) C30C11.4	=	1
C08B6.9 (predicted) F11F1.1	=	1
C08B6.9 (predicted) C42C1.5	=	1
C08B6.9 (predicted) K08D12.1	=	1
C08B6.9 (predicted) F26D10.3	=	1
C08B6.9 (predicted) F44E5.4	=	1
C08B6.9 (predicted) F54C9.2	=	1
C08B6.9 (predicted) F44E5.5	=	1
C08B6.9 (predicted) Y54E10BR.6	=	1
C08B6.9 (predicted) C08B6.9	=	1
C08B6.9 (predicted) F31D4.3	=	1
C08B6.9 (predicted) Y47D9A.1	=	1
C08B6.9 (predicted) K12C11.2	=	1.81
C08B6.9 (predicted) F54C9.5	=	1
C08B6.9 (predicted) Y110A7A.12	=	1
C08B6.9 (predicted) T22D1.3	=	1
C08B6.9 (predicted) D2063.1	=	0.98
C08B6.9 (predicted) Y57G11C.10	=	1
C08B6.9 (predicted) K12G11.4	=	0.98
C08B6.9 (predicted) F29B9.6	=	1
C08C3.2 (known) Y108G3AL.1	=	1
C08C3.3 (known) C49A1.4	=	1
C08C3.3 (known) C34B2.4	=	1
C08F11.8 (predicted) Y22D7AL.15	=	0.63
C08F11.8 (predicted) C55A6.10	=	0.96
C08F11.8 (predicted) R04A9.4	=	1
C08F11.8 (predicted) F16F9.1	=	0.87
C08F11.8 (predicted) C16A3.3	=	1
C08F11.8 (predicted) Y92H12BR.8	=	1
C08F11.8 (predicted) R144.7	=	1
C08F11.8 (predicted) Y94H6A.5	=	1
C08F11.8 (predicted) Y71F9AL.17	=	1
C08F11.8 (predicted) Y57A10A.30	=	1
C08F11.8 (predicted) F55A12.8	=	1
C08F11.8 (predicted) C55B7.1	=	1
C08F11.8 (predicted) Y71G12B.11	=	1
C08F11.8 (predicted) Y48A5A.1	=	1
C08F11.8 (predicted) K12H4.3	=	1
C08F11.8 (predicted) F27D9.1	=	1
C08F11.8 (predicted) ZK54.2	=	1
C08F11.8 (predicted) F53G12.10	=	0.98
C08F11.8 (predicted) M110.4	=	1
C08F11.8 (predicted) F11F1.1	=	1
C08F11.8 (predicted) ZK370.3	=	1
C08F11.8 (predicted) F53A2.6	=	1
C08F11.8 (predicted) F53A3.3	=	0.99
C08F11.8 (predicted) Y25C1A.5	=	1
C08F11.8 (predicted) T26A5.9	=	1
C08F11.8 (predicted) Y55F3BL.1	=	1
C08F11.8 (predicted) F55F8.5	=	0.91
C08F11.8 (predicted) F11A10.7	=	1
C08F11.8 (predicted) C26E6.6	=	1
C08F11.8 (predicted) F37C12.9	=	1
C08F11.8 (predicted) F54C9.2	=	1
C08F11.8 (predicted) R05H10.2	=	1
C08F11.8 (predicted) Y54E10A.7	=	1
C08F11.8 (predicted) Y39G8C.1	=	1
C08F11.8 (predicted) F13G3.11	=	1
C08F11.8 (predicted) JC8.2	=	1
C08F11.8 (predicted) T24H10.1	=	1
C08F11.8 (predicted) R166.2	=	1
C08F11.8 (predicted) Y45F3A.9	=	1
C08F11.8 (predicted) T08A11.1	=	1
C08F11.8 (predicted) Y46E12BL.2	=	1
C08F11.8 (predicted) F19H8.1	=	1
C08F11.8 (predicted) C13B9.3	=	1
C08F11.8 (predicted) T21G5.3	=	0.96
C08F11.8 (predicted) C25A1.13	=	1
C08F11.8 (predicted) Y54E10A.9	=	0.95
C08F11.8 (predicted) C36B7.6	=	1
C08F11.8 (predicted) Y71H2AM.19	=	0.96
C08F11.8 (predicted) Y37E11AR.2	=	0.61
C08F11.8 (predicted) K04C2.2	=	1
C08F11.8 (predicted) F18C5.3	=	1
C08F11.8 (predicted) F21H11.2	=	1
C08F8.1 (predicted) F08F3.9	=	1
C08F8.1 (predicted) F11E6.7	=	1
C08F8.1 (predicted) ZK370.3	=	1
C08F8.1 (predicted) F19H6.3	=	1
C08F8.1 (predicted) F32H2.2	=	1
C08F8.1 (predicted) Y37E3.7	=	1
C08F8.1 (predicted) W06B4.3	=	1
C08F8.1 (predicted) T14G11.3	=	1
C08F8.1 (predicted) C34C6.4	=	0.88
C08F8.1 (predicted) F14F3.2	=	0.96
C08F8.2 (predicted) C14B1.4	=	1
C08F8.2 (predicted) K04G11.4	=	1
C08F8.2 (predicted) ZC302.2	=	1
C08F8.2 (predicted) Y43F8B.2	=	1
C08F8.4 (predicted) K08E3.3	=	1
C08F8.4 (predicted) E01G4.1	=	1
C08F8.4 (predicted) F09E10.8	=	1
C08F8.4 (predicted) F45E1.7	=	1
C08F8.8 (known) F49H12.3	=	1
C08F8.8 (known) C38D4.6	=	1
C08F8.8 (known) C32F10.6	=	1
C08F8.8 (known) ZK1098.4	=	1
C08F8.8 (known) W02D3.9	=	1
C08F8.8 (known) H19N07.1	=	1
C08F8.8 (known) C47E8.5	=	1
C08G9.2 (known) K01G5.1	=	1
C08H9.2 (predicted) D2085.3	=	1
C08H9.2 (predicted) T05E11.1	=	1
C08H9.2 (predicted) F37E3.1	=	1
C08H9.2 (predicted) W08F4.8	=	1
C08H9.2 (predicted) Y110A7A.12	=	1
C08H9.2 (predicted) Y71H10A.1	=	1
C08H9.2 (predicted) F56H9.3	=	0.92
C08H9.2 (predicted) C26C6.2	=	1
C08H9.2 (predicted) F25H2.10	=	1
C08H9.2 (predicted) T13C2.4	=	1
C08H9.2 (predicted) F53H8.2	=	1
C08H9.2 (predicted) F38A5.13	=	1
C08H9.2 (predicted) T01C3.7	=	1
C08H9.2 (predicted) C08H9.2	=	1
C08H9.2 (predicted) F44E5.5	=	1
C08H9.2 (predicted) F18G5.3	=	1
C08H9.2 (predicted) C16A11.1	=	1
C08H9.2 (predicted) T07A9.7	=	1
C08H9.2 (predicted) F17C11.9	=	1
C08H9.2 (predicted) R12B2.1	=	1
C08H9.2 (predicted) C55H1.2	=	1
C08H9.2 (predicted) F55A12.9	=	1
C08H9.2 (predicted) F07E5.5	=	1
C08H9.2 (predicted) R11A5.1	=	1
C08H9.2 (predicted) T19C4.6	=	1
C08H9.2 (predicted) Y59A8B.6	=	1
C08H9.2 (predicted) R10H10.5	=	1
C08H9.2 (predicted) C50F4.2	=	1
C08H9.2 (predicted) Y106G6H.3	=	1
C08H9.2 (predicted) E02C12.5	=	1
C08H9.2 (predicted) F10B5.2	=	1
C08H9.2 (predicted) C48D1.2	=	0.8
C08H9.2 (predicted) Y69H2.6	=	1
C08H9.2 (predicted) Y95B8A.5	=	1
C08H9.2 (predicted) F38E1.5	=	1
C08H9.2 (predicted) F21H12.4	=	1
C08H9.2 (predicted) F26D10.3	=	1
C08H9.2 (predicted) K04D7.1	=	1
C08H9.2 (predicted) F20B6.2	=	1
C08H9.2 (predicted) Y48E1B.13	=	0.92
C08H9.2 (predicted) M01D7.7	=	0.98
C08H9.2 (predicted) Y116A8C.12	=	1
C08H9.2 (predicted) F54C9.2	=	1
C08H9.2 (predicted) ZK675.1	=	1
C08H9.2 (predicted) F48C11.1	=	0.97
C08H9.2 (predicted) F10B5.1	=	1
C08H9.2 (predicted) R06A10.2	=	0.97
C08H9.2 (predicted) F46F2.2	=	1
C08H9.2 (predicted) F44E5.4	=	1
C08H9.2 (predicted) F54C9.5	=	1
C08H9.2 (predicted) Y110A2AL.8	=	1
C08H9.2 (predicted) M04C7.1	=	0.97
C08H9.2 (predicted) C34D1.3	=	1
C08H9.2 (predicted) F56H9.4	=	1
C08H9.2 (predicted) F11F1.1	=	1
C08H9.2 (predicted) C12C8.1	=	0.98
C08H9.3 (predicted) F54D7.2	=	1
C08H9.3 (predicted) F22E10.5	=	1
C08H9.3 (predicted) Y49A3A.1	=	1
C09B8.4 (predicted) C43H6.8	=	1
C09B8.6 (known) C44B11.1	=	1
C09B8.6 (known) T28A11.11	=	1
C09B8.6 (known) Y51H4A.17	=	1.87
C09B8.6 (predicted) Y43E12A.1	=	1
C09B8.6 (predicted) H31G24.4	=	1
C09B8.6 (predicted) C14F5.5	=	1
C09B8.6 (predicted) Y106G6H.2	=	1
C09B8.6 (predicted) F40F9.2	=	1
C09B8.6 (predicted) F08H9.4	=	1.35
C09B8.6 (predicted) F11E6.7	=	1
C09B8.6 (predicted) F52E1.7	=	1.29
C09B8.6 (predicted) K10B3.8	=	1
C09B8.6 (predicted) K10B3.7	=	1
C09B8.6 (predicted) F08H9.3	=	1.46
C09B8.6 (predicted) Y46H3A.2	=	1.38
C09B8.6 (predicted) ZC168.4	=	1
C09B8.6 (predicted) F43D9.4	=	1.32
C09B8.6 (predicted) C14B9.1	=	1.34
C09B8.6 (predicted) F38E11.2	=	1.39
C09B8.6 (predicted) T27E4.2	=	1.32
C09B8.6 (predicted) C16C10.4	=	1
C09B8.6 (predicted) F33H1.2	=	1
C09B8.6 (predicted) F38E11.1	=	1.46
C09B8.6 (predicted) T27E4.8	=	1.32
C09B8.6 (predicted) T26A5.6	=	1
C09B8.6 (predicted) T27E4.9	=	1.36
C09B8.6 (predicted) F19H6.3	=	1
C09B8.6 (predicted) F18A12.8	=	0.91
C09B8.6 (predicted) Y42H9AR.2	=	0.96
C09B8.6 (predicted) T27E4.3	=	1.36
C09B8.6 (predicted) ZK20.6	=	0.97
C09B8.6 (predicted) F18H3.3	=	1
C09B8.6 (predicted) C47E12.4	=	1
C09B8.6 (predicted) F40F9.1	=	1
C09B8.6 (predicted) Y62E10A.2	=	1
C09B8.6 (predicted) F32H2.2	=	1
C09B8.6 (predicted) F26D10.3	=	1
C09B8.6 (predicted) F49C12.8	=	1
C09B8.6 (predicted) C09B8.6	=	4.13
C09B8.6 (predicted) T24F1.2	=	1
C09B8.6 (predicted) F38H4.9	=	1
C09B8.6 (predicted) K02B12.7	=	1
C09B8.6 (predicted) C30C11.4	=	0.98
C09B8.6 (predicted) T09F3.3	=	1
C09B8.6 (predicted) T05A8.4	=	0.97
C09B8.6 (predicted) T22A3.2	=	1.38
C09B8.6 (predicted) C47E8.5	=	1
C09B8.6 (predicted) Y18D10A.9	=	1
C09B8.6 (predicted) Y46H3A.3	=	1.22
C09B8.6 (predicted) C14F11.5	=	1.21
C09B8.7 (known) W07B3.2	=	1
C09B8.7 (known) T16H12.5	=	1
C09D4.5 (known) Y51H4A.17	=	1
C09D4.5 (known) F08G2.5	=	1
C09D4.5 (known) C54F6.14	=	1
C09D4.5 (known) K07D4.3	=	1
C09D4.5 (predicted) Y105E8A.19	=	1
C09D4.5 (predicted) T23G7.4	=	1
C09D4.5 (predicted) F13E6.1	=	1
C09D4.5 (predicted) T26A5.8	=	1
C09D4.5 (predicted) F53H8.2	=	0.98
C09D4.5 (predicted) M05B5.5	=	1
C09D4.5 (predicted) Y119D3B.17	=	1
C09D4.5 (predicted) K10B3.10	=	1
C09D4.5 (predicted) T05G5.3	=	1
C09D4.5 (predicted) T26A5.9	=	1
C09D4.5 (predicted) ZK686.4	=	1
C09D8.1 (known) Y37D8A.8	=	1
C09E10.2 (predicted) F54H12.1	=	1
C09E10.2 (predicted) ZC518.2	=	1
C09E10.2 (predicted) W03H1.2	=	1
C09E10.2 (predicted) Y82E9BR.15	=	1
C09E10.2 (predicted) F55A4.5	=	0.56
C09E9.1 (predicted) C30C11.4	=	1
C09F9.3 (predicted) F52D10.3	=	0.99
C09F9.3 (predicted) C16C10.4	=	0.97
C09F9.3 (predicted) M117.2	=	1
C09F9.3 (predicted) Y116A8C.12	=	0.97
C09G1.1 (known) T27F2.2	=	1
C09G1.1 (known) R31.1	=	1
C09G1.1 (known) T06D8.5	=	1
C09G1.1 (known) ZC395.8	=	1
C09G1.1 (known) C14C11.5	=	1
C09G1.1 (known) T05F1.4	=	1
C09G1.1 (known) Y39B6A.11	=	1
C09G1.1 (known) ZK328.5	=	1
C09G1.4 (known) T11B7.4	=	1
C09G1.4 (known) F14F3.1	=	1
C09G1.4 (known) R09B5.5	=	1
C09G1.4 (known) C49A1.4	=	1
C09G1.4 (known) K09B11.9	=	1
C09G12.9 (predicted) F13H10.4	=	1
C09G12.9 (predicted) W04G3.4	=	1.86
C09G12.9 (predicted) K07F5.13	=	1
C09G12.9 (predicted) C27F2.5	=	1
C09G12.9 (predicted) C09G12.9	=	1
C09G12.9 (predicted) Y71G12B.11	=	1
C09G12.9 (predicted) K08E3.3	=	1
C09G12.9 (predicted) F08B12.1	=	1
C09G12.9 (predicted) C10C5.4	=	1
C09G12.9 (predicted) Y76B12C.2	=	1
C09G12.9 (predicted) Y55F3AM.10	=	1
C09G12.9 (predicted) K11C4.3	=	1
C09G12.9 (predicted) C10C5.5	=	1
C09G12.9 (predicted) W03H9.4	=	1
C09G12.9 (predicted) Y105E8A.17	=	1
C09G12.9 (predicted) R10E12.1	=	1
C09G12.9 (predicted) K08E3.6	=	1
C09G12.9 (predicted) F43E2.3	=	1
C09G12.9 (predicted) Y71H2AM.15	=	1
C09G12.9 (predicted) M05B5.4	=	1
C09G12.9 (predicted) T22E5.5	=	0.84
C09G12.9 (predicted) R13A5.12	=	1
C09G12.9 (predicted) F53A9.10	=	0.94
C09G12.9 (predicted) H06I04.4	=	1
C09G12.9 (predicted) F17C11.8	=	1
C09G12.9 (predicted) C34G6.7	=	1
C09G12.9 (predicted) C14F5.3	=	1
C09G12.9 (predicted) Y87G2A.10	=	2
C09G12.9 (predicted) T08B1.2	=	0.96
C09G12.9 (predicted) C10C5.3	=	1
C09G12.9 (predicted) CD4.4	=	1.77
C09G12.9 (predicted) F09E10.8	=	1
C09G4.1 (known) C39F7.4	=	1
C09G4.1 (predicted) F44E5.5	=	1.86
C09G4.1 (predicted) C53D5.6	=	1
C09G4.1 (predicted) K01H12.2	=	0.86
C09G4.1 (predicted) Y6B3A.1	=	0.86
C09G4.1 (predicted) C49F5.1	=	0.86
C09G4.1 (predicted) F35C8.5	=	1.86
C09G4.1 (predicted) C54C6.2	=	0.86
C09G4.1 (predicted) C50D2.2	=	1.61
C09G4.1 (predicted) T01B11.4	=	0.86
C09G4.1 (predicted) T05E11.3	=	0.86
C09G4.1 (predicted) C36E8.5	=	0.86
C09G4.1 (predicted) K01G5.7	=	0.86
C09G4.1 (predicted) Y53F4B.2	=	0.86
C09G4.1 (predicted) K10B3.7	=	0.83
C09G4.1 (predicted) C42C1.5	=	0.86
C09G4.1 (predicted) K06H7.4	=	0.86
C09G4.1 (predicted) F40F4.5	=	0.86
C09G4.1 (predicted) T09A5.11	=	1.86
C09G4.1 (predicted) F01G4.6	=	0.76
C09G4.1 (predicted) ZK1251.3	=	0.86
C09G4.1 (predicted) Y60A3A.9	=	1
C09G4.1 (predicted) K12G11.3	=	0.82
C09G4.1 (predicted) F33H1.2	=	0.83
C09G4.1 (predicted) Y113G7A.8	=	0.86
C09G4.1 (predicted) C56E6.5	=	1.86
C09G4.1 (predicted) Y48G9A.1	=	0.86
C09G4.1 (predicted) F44E5.4	=	1.86
C09G4.1 (predicted) F56H11.3	=	0.82
C09G4.1 (predicted) C47B2.3	=	0.86
C09G4.1 (predicted) F26E4.8	=	0.86
C09G4.1 (predicted) T05E11.6	=	1.86
C09G4.1 (predicted) Y47D9A.1	=	0.86
C09G4.1 (predicted) ZK154.3	=	0.86
C09G4.1 (predicted) K12G11.4	=	0.83
C09G4.1 (predicted) F16D3.1	=	0.86
C09G4.1 (predicted) ZK742.1	=	1.86
C09G4.1 (predicted) F56H11.4	=	0.86
C09G4.1 (predicted) K02G10.6	=	1.77
C09G4.1 (predicted) T27E9.1	=	0.86
C09G4.1 (predicted) T20D3.8	=	0.86
C09G4.1 (predicted) F49B2.6	=	1
C09G4.1 (predicted) F07A11.2	=	0.86
C09G4.1 (predicted) T27A1.5	=	1.73
C09G4.1 (predicted) F25G6.5	=	0.86
C09G4.1 (predicted) F26D10.3	=	1.86
C09G4.1 (predicted) Y38F2AL.4	=	1
C09G4.1 (predicted) Y39D8C.1	=	1.86
C09G4.1 (predicted) F41H10.8	=	0.86
C09G4.1 (predicted) C24H11.7	=	1.86
C09G4.1 (predicted) F42F12.3	=	0.86
C09G4.1 (predicted) T13A10.11	=	0.86
C09G4.1 (predicted) T20H4.3	=	0.86
C09G4.1 (predicted) F54C9.2	=	0.86
C09G4.1 (predicted) Y106G6G.6	=	0.86
C09G4.1 (predicted) C56G2.6	=	0.86
C09G4.1 (predicted) C40H1.4	=	0.86
C09G4.1 (predicted) Y48G1A.5	=	0.86
C09G4.1 (predicted) F12B6.1	=	1.59
C09G4.1 (predicted) F45G2.10	=	1
C09G4.1 (predicted) C47E8.5	=	0.84
C09G4.1 (predicted) T28H10.3	=	1.86
C09G4.1 (predicted) F49E8.3	=	1
C09G4.1 (predicted) C52E4.4	=	0.86
C09G4.1 (predicted) C24F3.1	=	1.79
C09G4.1 (predicted) F11F1.1	=	0.86
C09G4.1 (predicted) ZK899.8	=	0.86
C09G4.1 (predicted) Y18D10A.13	=	0.86
C09G4.1 (predicted) D2063.1	=	0.84
C09G4.1 (predicted) F19H6.4	=	0.86
C09G4.1 (predicted) F44E7.9	=	1
C09G4.1 (predicted) C14C10.1	=	0.66
C09G4.1 (predicted) Y49A3A.2	=	0.86
C09G4.1 (predicted) F23F1.6	=	1.73
C09G4.1 (predicted) T23G4.1	=	1
C09G4.1 (predicted) F22B3.4	=	0.86
C09G4.1 (predicted) F44F4.11	=	0.86
C09G4.1 (predicted) Y106G6G.2	=	0.86
C09G4.1 (predicted) F11A5.12	=	0.86
C09G4.1 (predicted) C09G4.1	=	1.72
C09G4.1 (predicted) C47D12.6	=	0.86
C09G4.1 (predicted) Y43F4B.7	=	1.77
C09G4.1 (predicted) C12C8.1	=	1.82
C09G4.1 (predicted) Y105C5B.12	=	0.86
C09G4.1 (predicted) T07F10.1	=	1
C09G4.1 (predicted) C33F10.12	=	0.73
C09G4.1 (predicted) ZK899.4	=	0.86
C09G4.1 (predicted) R10E11.2	=	1
C09G4.1 (predicted) F32H2.9	=	0.86
C09G4.1 (predicted) Y110A7A.12	=	0.86
C09G4.1 (predicted) F11E6.5	=	0.81
C09G4.1 (predicted) T09F3.3	=	0.84
C09G4.1 (predicted) C47E12.2	=	0.83
C09G4.1 (predicted) C44B11.3	=	0.86
C09G4.1 (predicted) M02B7.5	=	0.86
C09G4.1 (predicted) C15F1.6	=	0.86
C09G4.1 (predicted) T08D2.1	=	1
C09G4.1 (predicted) F25B4.7	=	0.79
C09G4.1 (predicted) F28B3.8	=	1.86
C09G4.1 (predicted) F55H2.6	=	1
C09G4.1 (predicted) D2024.3	=	0.81
C09G4.1 (predicted) T24C12.2	=	0.86
C09G4.1 (predicted) F25H2.10	=	0.86
C09G4.1 (predicted) C52B9.4	=	0.7
C09G4.1 (predicted) T23D8.4	=	0.86
C09G4.1 (predicted) K10B3.8	=	0.83
C09G4.1 (predicted) R07E3.4	=	0.8
C09G4.1 (predicted) T05F1.8	=	0.73
C09G4.1 (predicted) W02D3.6	=	0.84
C09G4.1 (predicted) C41C4.8	=	0.86
C09G4.1 (predicted) R10E11.8	=	1
C09G4.1 (predicted) F20B6.2	=	0.86
C09G4.1 (predicted) T28D6.2	=	0.86
C09G4.1 (predicted) Y66H1B.4	=	0.86
C09G4.3 (known) C14C6.3	=	1
C09G4.3 (known) F35C5.5	=	1
C09G4.3 (known) F42D1.2	=	1
C09G4.3 (known) F55A11.3	=	1
C09G4.3 (known) T06E6.2	=	4.78
C09G4.3 (known) F35G12.9	=	1
C09G4.3 (known) H31G24.4	=	5.77
C09G4.3 (known) F43C1.4	=	1
C09G4.3 (known) C32F10.6	=	1
C09G4.3 (known) T02G5.8	=	1
C09G4.3 (known) ZC455.1	=	1
C09G4.3 (known) F54D5.8	=	1
C09G4.3 (known) F54D5.7	=	1
C09G4.3 (known) M60.4	=	1
C09G4.3 (known) Y73B6A.5	=	1
C09G4.3 (known) C39D10.7	=	1
C09G4.3 (known) ZK1240.2	=	1
C09G4.3 (known) F42C5.8	=	1
C09G4.3 (predicted) ZC168.4	=	4.76
C09G4.3 (predicted) F47H4.10	=	0.98
C09G4.3 (predicted) ZK430.5	=	0.89
C09G4.3 (predicted) F44E5.4	=	1
C09G4.3 (predicted) D2089.4	=	1
C09G4.3 (predicted) Y71G12B.27	=	1
C09G4.3 (predicted) M142.1	=	0.8
C09G4.3 (predicted) R07B7.11	=	0.98
C09G4.3 (predicted) C37A2.4	=	1
C09G4.3 (predicted) ZK507.6	=	3.88
C09G4.3 (predicted) Y47G6A.12	=	0.89
C09G4.3 (predicted) ZC373.1	=	1
C09G4.3 (predicted) Y71G12B.15	=	1
C09G4.3 (predicted) F54C9.1	=	1
C09G4.3 (predicted) Y43C5A.6	=	1
C09G4.3 (predicted) F43D2.1	=	1
C09G4.3 (predicted) F44E5.5	=	1
C09G4.3 (predicted) Y71F9B.6	=	1
C09G4.3 (predicted) M04F3.1	=	1
C09G4.3 (predicted) C09G4.3	=	2.75
C09G4.3 (predicted) Y38F1A.5	=	0.98
C09G4.3 (predicted) F58A4.10	=	1
C09G4.3 (predicted) C12C8.1	=	0.98
C09G4.3 (predicted) T18D3.7	=	0.89
C09G4.3 (predicted) F46A9.5	=	0.98
C09G4.3 (predicted) T05G5.10	=	1
C09G4.3 (predicted) F31E3.5	=	0.89
C09G4.3 (predicted) R03G5.1	=	0.89
C09G4.3 (predicted) T05G5.3	=	2.98
C09G4.3 (predicted) F54A3.4	=	1
C09G4.3 (predicted) F48E8.7	=	0.98
C09G4.3 (predicted) K07A1.2	=	1
C09G4.3 (predicted) Y43E12A.1	=	4.66
C09G4.3 (predicted) Y39A1A.15	=	1
C09G4.3 (predicted) W10C8.2	=	1
C09G4.3 (predicted) H14E04.5	=	1
C09G4.3 (predicted) F26D10.3	=	1
C09G4.3 (predicted) Y87G2A.9	=	1
C09G4.5 (known) C39E9.13	=	1
C09G4.5 (known) F25H8.2	=	1
C09G4.5 (known) F13C5.6	=	1
C09G4.5 (known) K12H4.5	=	1
C09G4.5 (predicted) C16C10.4	=	1
C09G4.5 (predicted) F45E12.3	=	1
C09G4.5 (predicted) M18.5	=	1
C09G4.5 (predicted) Y56A3A.2	=	0.44
C09G4.5 (predicted) R06C1.1	=	1.98
C09G4.5 (predicted) K07A1.11	=	1.94
C09G4.5 (predicted) ZK652.11	=	1
C09G4.5 (predicted) ZK1236.2	=	1
C09G4.5 (predicted) R06A4.7	=	2.91
C09G4.5 (predicted) C09G4.5	=	1
C09G4.5 (predicted) Y56A3A.4	=	1
C09G4.5 (predicted) C53A5.3	=	2
C09G4.5 (predicted) K07A1.12	=	1.94
C09G5.2 (predicted) C14B1.5	=	3
C09G5.2 (predicted) F01G10.1	=	1
C09G5.5 (known) Y51H4A.17	=	1
C09G5.5 (known) F35F11.1	=	1
C09G5.8 (predicted) W02C12.3	=	0.92
C09G9.1 (predicted) ZK1128.5	=	1
C09G9.1 (predicted) C18E3.2	=	1
C09G9.6 (known) T10B11.2	=	1
C09H10.2 (predicted) Y71H2B.6	=	1
C09H10.2 (predicted) C16C10.8	=	1
C09H10.6 (known) C53A5.3	=	1
C09H10.6 (known) F53B3.1	=	1
C09H10.6 (predicted) Y116A8C.12	=	1
C09H10.6 (predicted) Y46E12BL.4	=	1
C09H10.6 (predicted) K10B2.1	=	1
C09H10.6 (predicted) Y46E12BL.3	=	1
C09H10.6 (predicted) W02C12.3	=	1
C09H10.6 (predicted) R74.7	=	1
C09H10.8 (known) D1007.6	=	1
C09H5.7 (predicted) F52H3.2	=	1
C09H5.7 (predicted) T09A5.9	=	1
C09H5.7 (predicted) F09E5.5	=	1
C09H6.2 (known) C09H6.2	=	2
C09H6.2 (known) F17E5.1	=	1
C09H6.2 (predicted) F42C5.8	=	0.94
C09H6.2 (predicted) F21H12.4	=	0.94
C09H6.2 (predicted) Y94H6A.8	=	0.94
C09H6.2 (predicted) Y54F10AM.2	=	1
C09H6.2 (predicted) Y110A2AL.8	=	0.94
C09H6.2 (predicted) ZK675.1	=	0.94
C09H6.2 (predicted) K05B2.2	=	1.94
C09H6.3 (predicted) Y43H11AL.3	=	1
C10C5.3 (predicted) C34B2.5	=	1
C10C5.3 (predicted) F38A5.13	=	1
C10C5.3 (predicted) T06A4.1	=	0.89
C10C5.3 (predicted) H06I04.4	=	1
C10C5.3 (predicted) ZC434.9	=	0.89
C10C5.3 (predicted) F13D12.2	=	1
C10C5.3 (predicted) Y18H1A.9	=	0.87
C10C5.3 (predicted) C10C5.3	=	1
C10C5.3 (predicted) T05E11.3	=	1
C10C5.3 (predicted) Y47G6A.19	=	0.87
C10C5.3 (predicted) C38C6.2	=	0.88
C10C5.3 (predicted) F26D10.9	=	0.98
C10C5.3 (predicted) C34C6.5	=	0.96
C10C5.3 (predicted) C10C5.4	=	1
C10C5.3 (predicted) ZK370.3	=	1
C10C5.3 (predicted) K11D9.1	=	0.85
C10C5.3 (predicted) C47E8.5	=	0.98
C10C5.3 (predicted) C10C5.5	=	1
C10C5.3 (predicted) D2092.4	=	1
C10C5.3 (predicted) C34E10.10	=	1
C10C5.3 (predicted) T06A4.3	=	0.87
C10C5.4 (predicted) C47E8.5	=	0.98
C10C5.4 (predicted) H06I04.4	=	1
C10C5.4 (predicted) ZK370.3	=	1
C10C5.4 (predicted) C34B2.5	=	1
C10C5.4 (predicted) T06A4.3	=	0.84
C10C5.4 (predicted) Y18H1A.9	=	0.85
C10C5.4 (predicted) ZC434.9	=	0.87
C10C5.4 (predicted) C34E10.10	=	1
C10C5.4 (predicted) C10C5.4	=	1
C10C5.4 (predicted) Y47G6A.19	=	0.85
C10C5.4 (predicted) K11D9.1	=	0.79
C10C5.4 (predicted) C38C6.2	=	0.86
C10C5.4 (predicted) C34C6.5	=	0.96
C10C5.4 (predicted) F13D12.2	=	1
C10C5.4 (predicted) D2092.4	=	1
C10C5.4 (predicted) C10C5.5	=	1
C10C5.4 (predicted) F26D10.9	=	0.95
C10C5.4 (predicted) T05E11.3	=	1
C10C5.4 (predicted) T06A4.1	=	0.87
C10C5.4 (predicted) F38A5.13	=	1
C10C5.5 (predicted) C47E8.5	=	0.98
C10C5.5 (predicted) T06A4.3	=	0.87
C10C5.5 (predicted) K11D9.1	=	0.83
C10C5.5 (predicted) C10C5.5	=	1
C10C5.5 (predicted) T05E11.3	=	1
C10C5.5 (predicted) T06A4.1	=	0.89
C10C5.5 (predicted) H06I04.4	=	1
C10C5.5 (predicted) F38A5.13	=	1
C10C5.5 (predicted) ZK370.3	=	1
C10C5.5 (predicted) C34B2.5	=	1
C10C5.5 (predicted) Y18H1A.9	=	0.87
C10C5.5 (predicted) C38C6.2	=	0.88
C10C5.5 (predicted) ZC434.9	=	0.89
C10C5.5 (predicted) D2092.4	=	1
C10C5.5 (predicted) F13D12.2	=	1
C10C5.5 (predicted) F26D10.9	=	0.98
C10C5.5 (predicted) Y47G6A.19	=	0.87
C10C5.5 (predicted) C34E10.10	=	1
C10C5.5 (predicted) C34C6.5	=	0.96
C10C5.6 (predicted) F44E5.5	=	1
C10C5.6 (predicted) F26D10.3	=	1
C10C5.6 (predicted) C10H11.8	=	1
C10C5.6 (predicted) F44E5.4	=	1
C10C5.6 (predicted) C12C8.1	=	0.98
C10C5.6 (predicted) T09A5.9	=	1
C10C5.6 (predicted) F52G2.1	=	1
C10C6.2 (known) Y7A9D.1	=	1
C10C6.2 (known) Y51H4A.8	=	1
C10C6.2 (known) Y39B6A.7	=	1
C10C6.5 (predicted) F02E11.1	=	1
C10C6.5 (predicted) Y17G7B.17	=	1
C10C6.5 (predicted) Y42G9A.6	=	1
C10C6.5 (predicted) T21B10.2	=	1
C10E2.2 (predicted) R13F6.9	=	0.98
C10E2.2 (predicted) ZK370.2	=	1
C10E2.2 (predicted) R12B2.1	=	1
C10E2.3 (predicted) F44E5.4	=	1
C10E2.3 (predicted) F02E9.4	=	1
C10E2.3 (predicted) T22H6.2	=	1
C10E2.3 (predicted) M117.2	=	4.26
C10E2.3 (predicted) R06C1.1	=	0.97
C10E2.3 (predicted) H26D21.2	=	1
C10E2.3 (predicted) C10E2.3	=	2.94
C10E2.3 (predicted) F41H10.6	=	1
C10E2.3 (predicted) F52D10.3	=	4.06
C10E2.3 (predicted) F44E5.5	=	1
C10E2.3 (predicted) C12C8.1	=	0.98
C10E2.3 (predicted) K07A1.12	=	1
C10E2.3 (predicted) Y119D3B.17	=	0.84
C10E2.3 (predicted) ZC155.3	=	0.97
C10E2.3 (predicted) F26D10.3	=	1
C10E2.3 (predicted) F22D6.3	=	0.91
C10E2.3 (predicted) C32D5.9	=	1
C10E2.3 (predicted) F17C11.9	=	1
C10E2.3 (predicted) K07A1.11	=	1
C10E2.3 (predicted) T22D1.10	=	2
C10E2.3 (predicted) C47B2.5	=	1
C10E2.3 (predicted) C53A5.3	=	0.97
C10E2.6 (predicted) F22E10.5	=	1
C10E2.6 (predicted) F58A4.10	=	0.86
C10E2.6 (predicted) Y49A3A.1	=	1
C10E2.6 (predicted) F54D7.2	=	1
C10E2.6 (predicted) C47E8.5	=	0.98
C10E2.6 (predicted) JC8.2	=	1
C10E2.6 (predicted) T01H3.1	=	0.93
C10E2.6 (predicted) T05E11.3	=	1
C10E2.6 (predicted) T20D3.8	=	1
C10E2.6 (predicted) E01G4.1	=	1
C10E2.6 (predicted) T01B7.5	=	1
C10E2.6 (predicted) Y105E8A.3	=	0.93
C10E2.6 (predicted) Y87G2A.9	=	0.86
C10E2.6 (predicted) Y71G12B.15	=	0.86
C10F3.4 (predicted) R02F2.1	=	1
C10F3.5 (known) H42K12.1	=	1
C10F3.5 (predicted) Y71G12B.12	=	1
C10F3.5 (predicted) F33D4.4	=	0.98
C10F3.5 (predicted) Y54E5A.1	=	0.96
C10F3.5 (predicted) K07C11.5	=	0.96
C10F3.5 (predicted) C10F3.5	=	1
C10F3.5 (predicted) C14F5.5	=	1
C10F3.6 (predicted) ZK795.1	=	1
C10G11.5 (known) Y41C4A.14	=	1
C10G11.5 (predicted) F44E5.4	=	1
C10G11.5 (predicted) F38B7.1	=	1
C10G11.5 (predicted) C31C9.2	=	1
C10G11.5 (predicted) Y71G12B.15	=	1
C10G11.5 (predicted) Y87G2A.9	=	1
C10G11.5 (predicted) F58A4.10	=	1
C10G11.5 (predicted) C42D8.3	=	1
C10G11.5 (predicted) T10F2.1	=	0.95
C10G11.5 (predicted) C10G11.5	=	1
C10G11.5 (predicted) C12C8.1	=	0.98
C10G11.5 (predicted) F44E5.5	=	1
C10G11.5 (predicted) F26D10.3	=	1
C10G11.7 (known) F23H12.2	=	1
C10G11.7 (known) W06F12.1	=	1
C10G11.8 (predicted) C52E4.4	=	1
C10G11.8 (predicted) F59B2.5	=	1
C10G11.8 (predicted) D2045.2	=	1
C10G11.8 (predicted) Y55F3AM.15	=	1
C10G11.8 (predicted) K07D4.3	=	1
C10G11.8 (predicted) T25B9.9	=	1
C10G11.8 (predicted) Y39G10AR.9	=	1
C10G11.8 (predicted) T22D1.9	=	1
C10G11.8 (predicted) T06D8.8	=	1
C10G11.8 (predicted) F10G7.8	=	1
C10G11.8 (predicted) F23F12.6	=	1
C10G11.8 (predicted) T20F5.2	=	1
C10G11.8 (predicted) F18A1.5	=	1
C10G11.8 (predicted) ZK20.3	=	1
C10G11.8 (predicted) C13B4.2	=	1
C10G11.8 (predicted) ZK20.5	=	1
C10G11.8 (predicted) F57B9.10	=	1
C10G11.8 (predicted) Y47H9C.7	=	1
C10G11.8 (predicted) C14C10.5	=	1
C10G11.8 (predicted) T20B12.1	=	1
C10G11.8 (predicted) K10D2.6	=	1
C10G6.1 (known) T26A5.9	=	1
C10G6.1 (predicted) C43G2.2	=	1
C10G8.5 (predicted) Y67D2.5	=	1
C10G8.5 (predicted) M117.2	=	0.98
C10G8.5 (predicted) F52D10.3	=	0.96
C10G8.6 (predicted) K04F10.1	=	0.92
C10G8.6 (predicted) C49A1.4	=	1.74
C10G8.6 (predicted) D1081.2	=	0.97
C10G8.7 (known) C49A1.4	=	2.77
C10G8.7 (predicted) D1081.2	=	1
C10G8.7 (predicted) K04F10.1	=	1
C10H11.1 (predicted) C14F5.5	=	1
C10H11.10 (known) M7.2	=	1
C10H11.10 (known) K01G5.2	=	1
C10H11.10 (known) C18C4.10	=	1
C10H11.3 (predicted) K12H4.3	=	1
C10H11.3 (predicted) K04C2.2	=	1
C10H11.3 (predicted) T24H10.1	=	1
C10H11.3 (predicted) ZK54.2	=	1
C10H11.3 (predicted) Y25C1A.5	=	1
C10H11.3 (predicted) Y57A10A.30	=	1
C10H11.3 (predicted) F37C12.9	=	1
C10H11.3 (predicted) Y94H6A.5	=	1
C10H11.3 (predicted) R166.2	=	0.96
C10H11.3 (predicted) Y71F9AL.17	=	1
C10H11.3 (predicted) Y71H2AM.19	=	0.96
C10H11.3 (predicted) Y45F3A.9	=	1
C10H11.3 (predicted) M110.4	=	1
C10H11.3 (predicted) Y71G12B.11	=	1
C10H11.3 (predicted) F53A2.6	=	1
C10H11.3 (predicted) C26E6.6	=	1
C10H11.3 (predicted) R05H10.2	=	1
C10H11.3 (predicted) F53G12.10	=	0.98
C10H11.3 (predicted) F18C5.3	=	1
C10H11.3 (predicted) C25A1.13	=	1
C10H11.3 (predicted) C13B9.3	=	1
C10H11.3 (predicted) F54C9.2	=	1
C10H11.3 (predicted) F27D9.1	=	1
C10H11.3 (predicted) Y37E11AR.2	=	0.64
C10H11.3 (predicted) Y54E10A.9	=	0.95
C10H11.3 (predicted) R144.7	=	1
C10H11.3 (predicted) F21H11.2	=	1
C10H11.3 (predicted) T08A11.1	=	1
C10H11.3 (predicted) Y54E10A.7	=	1
C10H11.3 (predicted) Y22D7AL.15	=	0.66
C10H11.3 (predicted) F11F1.1	=	1
C10H11.3 (predicted) F53A3.3	=	0.99
C10H11.3 (predicted) T21G5.3	=	0.96
C10H11.3 (predicted) Y46E12BL.2	=	1
C10H11.3 (predicted) C16A3.3	=	1
C10H11.3 (predicted) JC8.2	=	1
C10H11.3 (predicted) Y92H12BR.8	=	1
C10H11.3 (predicted) F16F9.1	=	0.91
C10H11.3 (predicted) C36B7.6	=	0.96
C10H11.3 (predicted) Y48A5A.1	=	1
C10H11.3 (predicted) C55A6.10	=	0.96
C10H11.3 (predicted) Y39G8C.1	=	1
C10H11.3 (predicted) F13G3.11	=	1
C10H11.3 (predicted) Y55F3BL.1	=	1
C10H11.3 (predicted) F55A12.8	=	1
C10H11.3 (predicted) R04A9.4	=	1
C10H11.3 (predicted) F11A10.7	=	1
C10H11.3 (predicted) F19H8.1	=	1
C10H11.3 (predicted) F55F8.5	=	1
C10H11.3 (predicted) T26A5.9	=	0.96
C10H11.3 (predicted) C55B7.1	=	1
C10H11.3 (predicted) ZK370.3	=	1
C10H11.4 (predicted) T21G5.3	=	0.96
C10H11.4 (predicted) Y54E10A.9	=	0.95
C10H11.4 (predicted) C36B7.6	=	0.87
C10H11.4 (predicted) F53G12.10	=	0.98
C10H11.4 (predicted) Y39G8C.1	=	1
C10H11.4 (predicted) R144.7	=	1
C10H11.4 (predicted) C26E6.6	=	1
C10H11.4 (predicted) Y94H6A.5	=	1
C10H11.4 (predicted) Y22D7AL.15	=	0.7
C10H11.4 (predicted) C55B7.1	=	1
C10H11.4 (predicted) ZK54.2	=	1
C10H11.4 (predicted) Y92H12BR.8	=	1
C10H11.4 (predicted) T08A11.1	=	1
C10H11.4 (predicted) C25A1.13	=	1
C10H11.4 (predicted) Y71G12B.11	=	1
C10H11.4 (predicted) ZK370.3	=	1
C10H11.4 (predicted) Y55F3BL.1	=	1
C10H11.4 (predicted) C13B9.3	=	1
C10H11.4 (predicted) Y71H2AM.19	=	0.96
C10H11.4 (predicted) F16F9.1	=	0.96
C10H11.4 (predicted) R166.2	=	0.87
C10H11.4 (predicted) R05H10.2	=	1
C10H11.4 (predicted) Y57A10A.30	=	1
C10H11.4 (predicted) K12H4.3	=	1
C10H11.4 (predicted) T24H10.1	=	1
C10H11.4 (predicted) Y46E12BL.2	=	1
C10H11.4 (predicted) K04C2.2	=	1
C10H11.4 (predicted) F53A2.6	=	1
C10H11.4 (predicted) F55F8.5	=	0.91
C10H11.4 (predicted) F13G3.11	=	1
C10H11.4 (predicted) F55A12.8	=	1
C10H11.4 (predicted) F11F1.1	=	1
C10H11.4 (predicted) Y54E10A.7	=	1
C10H11.4 (predicted) F27D9.1	=	1
C10H11.4 (predicted) C16A3.3	=	1
C10H11.4 (predicted) Y25C1A.5	=	1
C10H11.4 (predicted) F37C12.9	=	1
C10H11.4 (predicted) T26A5.9	=	0.83
C10H11.4 (predicted) Y37E11AR.2	=	0.61
C10H11.4 (predicted) F53A3.3	=	0.99
C10H11.4 (predicted) F11A10.7	=	1
C10H11.4 (predicted) F21H11.2	=	1
C10H11.4 (predicted) JC8.2	=	1
C10H11.4 (predicted) Y45F3A.9	=	1
C10H11.4 (predicted) Y48A5A.1	=	1
C10H11.4 (predicted) F19H8.1	=	1
C10H11.4 (predicted) M110.4	=	1
C10H11.4 (predicted) Y71F9AL.17	=	1
C10H11.4 (predicted) F54C9.2	=	1
C10H11.4 (predicted) R04A9.4	=	1
C10H11.4 (predicted) F18C5.3	=	1
C10H11.4 (predicted) C55A6.10	=	0.91
C10H11.5 (predicted) R166.2	=	0.91
C10H11.5 (predicted) Y46E12BL.2	=	1
C10H11.5 (predicted) C25A1.13	=	1
C10H11.5 (predicted) F55A12.8	=	1
C10H11.5 (predicted) Y57A10A.30	=	1
C10H11.5 (predicted) T08A11.1	=	1
C10H11.5 (predicted) Y54E10A.9	=	0.95
C10H11.5 (predicted) F37C12.9	=	1
C10H11.5 (predicted) C36B7.6	=	0.91
C10H11.5 (predicted) Y94H6A.5	=	1
C10H11.5 (predicted) M110.4	=	1
C10H11.5 (predicted) ZK370.3	=	1
C10H11.5 (predicted) Y22D7AL.15	=	0.7
C10H11.5 (predicted) F53G12.10	=	0.98
C10H11.5 (predicted) C55A6.10	=	0.96
C10H11.5 (predicted) F53A3.3	=	0.99
C10H11.5 (predicted) Y55F3BL.1	=	1
C10H11.5 (predicted) Y71G12B.11	=	1
C10H11.5 (predicted) T26A5.9	=	0.79
C10H11.5 (predicted) R05H10.2	=	1
C10H11.5 (predicted) T24H10.1	=	1
C10H11.5 (predicted) JC8.2	=	1
C10H11.5 (predicted) C16A3.3	=	1
C10H11.5 (predicted) C13B9.3	=	1
C10H11.5 (predicted) F55F8.5	=	0.87
C10H11.5 (predicted) F53A2.6	=	1
C10H11.5 (predicted) F19H8.1	=	1
C10H11.5 (predicted) K04C2.2	=	1
C10H11.5 (predicted) K12H4.3	=	1
C10H11.5 (predicted) F11F1.1	=	1
C10H11.5 (predicted) T21G5.3	=	0.96
C10H11.5 (predicted) Y48A5A.1	=	1
C10H11.5 (predicted) Y92H12BR.8	=	1
C10H11.5 (predicted) R04A9.4	=	1
C10H11.5 (predicted) ZK54.2	=	1
C10H11.5 (predicted) F11A10.7	=	1
C10H11.5 (predicted) F54C9.2	=	1
C10H11.5 (predicted) F27D9.1	=	1
C10H11.5 (predicted) C26E6.6	=	1
C10H11.5 (predicted) C55B7.1	=	1
C10H11.5 (predicted) R144.7	=	1
C10H11.5 (predicted) Y71F9AL.17	=	1
C10H11.5 (predicted) F13G3.11	=	1
C10H11.5 (predicted) F16F9.1	=	0.96
C10H11.5 (predicted) Y37E11AR.2	=	0.68
C10H11.5 (predicted) Y54E10A.7	=	1
C10H11.5 (predicted) Y39G8C.1	=	1
C10H11.5 (predicted) Y25C1A.5	=	1
C10H11.5 (predicted) Y71H2AM.19	=	0.96
C10H11.5 (predicted) F18C5.3	=	1
C10H11.5 (predicted) F21H11.2	=	1
C10H11.5 (predicted) Y45F3A.9	=	1
C10H11.6 (predicted) Y71H2AM.19	=	0.96
C10H11.6 (predicted) Y94H6A.5	=	1
C10H11.6 (predicted) Y37E11AR.2	=	0.59
C10H11.6 (predicted) F18C5.3	=	1
C10H11.6 (predicted) F54C9.2	=	1
C10H11.6 (predicted) F16F9.1	=	0.85
C10H11.6 (predicted) M110.4	=	1
C10H11.6 (predicted) T08A11.1	=	1
C10H11.6 (predicted) R04A9.4	=	1
C10H11.6 (predicted) R144.7	=	1
C10H11.6 (predicted) C25A1.13	=	1
C10H11.6 (predicted) F11A10.7	=	1
C10H11.6 (predicted) Y71F9AL.17	=	1
C10H11.6 (predicted) JC8.2	=	1
C10H11.6 (predicted) Y55F3BL.1	=	1
C10H11.6 (predicted) Y22D7AL.15	=	0.6
C10H11.6 (predicted) F19H8.1	=	1
C10H11.6 (predicted) F53A3.3	=	0.99
C10H11.6 (predicted) F53G12.10	=	0.98
C10H11.6 (predicted) Y48A5A.1	=	1
C10H11.6 (predicted) Y45F3A.9	=	1
C10H11.6 (predicted) F37C12.9	=	1
C10H11.6 (predicted) C55A6.10	=	0.81
C10H11.6 (predicted) Y54E10A.9	=	0.95
C10H11.6 (predicted) T26A5.9	=	0.77
C10H11.6 (predicted) C13B9.3	=	1
C10H11.6 (predicted) C55B7.1	=	1
C10H11.6 (predicted) F27D9.1	=	1
C10H11.6 (predicted) R05H10.2	=	1
C10H11.6 (predicted) ZK370.3	=	1
C10H11.6 (predicted) Y71G12B.11	=	1
C10H11.6 (predicted) F55A12.8	=	1
C10H11.6 (predicted) T21G5.3	=	0.96
C10H11.6 (predicted) C36B7.6	=	0.85
C10H11.6 (predicted) F55F8.5	=	0.81
C10H11.6 (predicted) F53A2.6	=	1
C10H11.6 (predicted) F11F1.1	=	1
C10H11.6 (predicted) Y39G8C.1	=	1
C10H11.6 (predicted) R166.2	=	0.85
C10H11.6 (predicted) Y57A10A.30	=	1
C10H11.6 (predicted) Y46E12BL.2	=	1
C10H11.6 (predicted) Y25C1A.5	=	1
C10H11.6 (predicted) C26E6.6	=	1
C10H11.6 (predicted) K12H4.3	=	1
C10H11.6 (predicted) T24H10.1	=	1
C10H11.6 (predicted) K04C2.2	=	1
C10H11.6 (predicted) Y92H12BR.8	=	1
C10H11.6 (predicted) F21H11.2	=	1
C10H11.6 (predicted) F13G3.11	=	1
C10H11.6 (predicted) C16A3.3	=	1
C10H11.6 (predicted) ZK54.2	=	1
C10H11.6 (predicted) Y54E10A.7	=	1
C10H11.8 (predicted) T21B10.2	=	0.98
C10H11.8 (predicted) ZK822.5	=	0.58
C10H11.8 (predicted) F29C12.3	=	2
C10H11.8 (predicted) Y110A7A.12	=	1
C10H11.8 (predicted) F20B6.2	=	1
C10H11.8 (predicted) F10B5.1	=	1
C10H11.8 (predicted) F56F3.5	=	1
C10H11.8 (predicted) T03F1.3	=	1
C10H11.8 (predicted) F52H2.4	=	0.58
C11D2.7 (predicted) C23G10.3	=	1
C11D2.7 (predicted) Y39A1A.6	=	1
C11D2.7 (predicted) ZC328.3	=	1
C11D2.7 (predicted) C11D2.7	=	1
C11D2.7 (predicted) Y47D3A.21	=	2
C11D2.7 (predicted) ZK550.4	=	1
C11D2.7 (predicted) M03F8.2	=	1
C11D2.7 (predicted) F56F3.5	=	0.98
C11D2.7 (predicted) R06A4.4	=	0.84
C11D2.7 (predicted) T19B4.3	=	1
C11E4.1 (predicted) C11E4.2	=	0.77
C11E4.1 (predicted) F45G2.10	=	0.92
C11E4.1 (predicted) M03F8.3	=	0.96
C11E4.1 (predicted) C11E4.1	=	0.72
C11E4.1 (predicted) Y94H6A.4	=	0.8
C11E4.2 (predicted) Y94H6A.4	=	0.85
C11E4.2 (predicted) F45G2.10	=	0.92
C11E4.2 (predicted) M03F8.3	=	0.96
C11E4.2 (predicted) C11E4.2	=	0.82
C11E4.6 (known) T28A8.1	=	1
C11E4.6 (known) C14F5.5	=	1
C11E4.6 (known) R07G3.8	=	1
C11G6.4 (known) C33G8.6	=	1
C11H1.3 (predicted) W05G11.4	=	1
C11H1.3 (predicted) Y55F3AM.6	=	0.67
C11H1.3 (predicted) T11A5.6	=	1
C11H1.4 (predicted) F39G3.7	=	2
C11H1.4 (predicted) ZK970.3	=	1
C12C8.1 (known) F30H5.1	=	1
C12C8.1 (known) F15B10.2	=	1
C12C8.1 (predicted) F59B2.5	=	0.98
C12C8.1 (predicted) Y49E10.1	=	1
C12C8.1 (predicted) F48A11.1	=	0.98
C12C8.1 (predicted) ZK836.2	=	0.98
C12C8.1 (predicted) Y48G8AL.14	=	0.98
C12C8.1 (predicted) T16G1.10	=	0.98
C12C8.1 (predicted) Y39E4B.1	=	0.98
C12C8.1 (predicted) F35G12.4	=	0.98
C12C8.1 (predicted) K08H10.4	=	0.98
C12C8.1 (predicted) F41E6.13	=	0.98
C12C8.1 (predicted) F11A10.8	=	0.98
C12C8.1 (predicted) C50F4.2	=	0.94
C12C8.1 (predicted) F58G11.1	=	1.72
C12C8.1 (predicted) T19C4.6	=	2.77
C12C8.1 (predicted) Y59A8B.9	=	0.98
C12C8.1 (predicted) C34D4.14	=	0.98
C12C8.1 (predicted) ZC416.6	=	0.98
C12C8.1 (predicted) Y18H1A.11	=	0.98
C12C8.1 (predicted) C47E12.4	=	0.98
C12C8.1 (predicted) Y111B2A.28	=	0.98
C12C8.1 (predicted) F52B11.1	=	0.98
C12C8.1 (predicted) E02H1.3	=	0.98
C12C8.1 (predicted) K04G11.4	=	0.98
C12C8.1 (predicted) F45E12.2	=	0.98
C12C8.1 (predicted) T07F10.1	=	1.91
C12C8.1 (predicted) F37C12.7	=	0.98
C12C8.1 (predicted) F11F1.1	=	2.98
C12C8.1 (predicted) K07B1.2	=	0.98
C12C8.1 (predicted) H37A05.1	=	0.98
C12C8.1 (predicted) R74.6	=	1
C12C8.1 (predicted) T08B1.3	=	0.98
C12C8.1 (predicted) C15H11.6	=	1
C12C8.1 (predicted) F22B7.5	=	0.98
C12C8.1 (predicted) M153.1	=	1
C12C8.1 (predicted) F37B4.7	=	1.84
C12C8.1 (predicted) R160.1	=	0.98
C12C8.1 (predicted) F31E3.4	=	0.98
C12C8.1 (predicted) F28D1.9	=	0.98
C12C8.1 (predicted) F26A3.2	=	1
C12C8.1 (predicted) ZK1128.5	=	0.94
C12C8.1 (predicted) C44H4.6	=	0.98
C12C8.1 (predicted) LLC1.3	=	0.98
C12C8.1 (predicted) F27D4.5	=	0.98
C12C8.1 (predicted) C50E3.16	=	1.83
C12C8.1 (predicted) C32D5.12	=	0.98
C12C8.1 (predicted) K04F1.15	=	2.82
C12C8.1 (predicted) Y44A6D.5	=	2.91
C12C8.1 (predicted) C32E8.10	=	1.98
C12C8.1 (predicted) ZK1127.7	=	1
C12C8.1 (predicted) C34E10.10	=	0.98
C12C8.1 (predicted) T04A11.1	=	1.98
C12C8.1 (predicted) T10F2.5	=	0.98
C12C8.1 (predicted) C52E4.4	=	1.98
C12C8.1 (predicted) F23F1.6	=	1.9
C12C8.1 (predicted) C27A7.5	=	0.88
C12C8.1 (predicted) F57B9.2	=	0.98
C12C8.1 (predicted) Y66H1A.4	=	0.98
C12C8.1 (predicted) T11G6.8	=	0.98
C12C8.1 (predicted) D1081.2	=	0.98
C12C8.1 (predicted) R12B2.5	=	0.98
C12C8.1 (predicted) F25H2.5	=	0.98
C12C8.1 (predicted) T04A8.7	=	1.98
C12C8.1 (predicted) C53A5.3	=	0.98
C12C8.1 (predicted) Y54H5A.2	=	0.98
C12C8.1 (predicted) F48E8.5	=	1
C12C8.1 (predicted) C32F10.8	=	0.96
C12C8.1 (predicted) Y110A7A.4	=	1
C12C8.1 (predicted) ZK863.3	=	0.98
C12C8.1 (predicted) ZK1086.1	=	1.96
C12C8.1 (predicted) F44E5.5	=	3.94
C12C8.1 (predicted) H26D21.2	=	1.98
C12C8.1 (predicted) Y47D3A.17	=	0.98
C12C8.1 (predicted) C47E8.5	=	2.95
C12C8.1 (predicted) Y66H1A.2	=	0.98
C12C8.1 (predicted) T22G5.2	=	0.9
C12C8.1 (predicted) F44B9.4	=	1.98
C12C8.1 (predicted) F56H1.4	=	1
C12C8.1 (predicted) F23B12.5	=	0.98
C12C8.1 (predicted) Y71H2B.3	=	0.98
C12C8.1 (predicted) C47E12.2	=	1.94
C12C8.1 (predicted) F45E1.7	=	0.98
C12C8.1 (predicted) T20B12.1	=	0.98
C12C8.1 (predicted) F13D11.4	=	0.92
C12C8.1 (predicted) C26E6.6	=	0.98
C12C8.1 (predicted) C34C6.5	=	0.94
C12C8.1 (predicted) F29G9.3	=	0.98
C12C8.1 (predicted) T24C12.2	=	0.98
C12C8.1 (predicted) ZC302.2	=	0.98
C12C8.1 (predicted) Y53F4B.3	=	0.98
C12C8.1 (predicted) F45G2.3	=	1.98
C12C8.1 (predicted) F23H11.8	=	1.98
C12C8.1 (predicted) ZC373.1	=	0.98
C12C8.1 (predicted) C15H11.3	=	1
C12C8.1 (predicted) ZC410.2	=	0.98
C12C8.1 (predicted) Y53H1A.5	=	1
C12C8.1 (predicted) W02H5.8	=	0.95
C12C8.1 (predicted) VW02B12L.1	=	1
C12C8.1 (predicted) Y47G6A.18	=	0.98
C12C8.1 (predicted) C17H12.14	=	1
C12C8.1 (predicted) K12D12.1	=	1
C12C8.1 (predicted) F52G2.1	=	0.98
C12C8.1 (predicted) T02G5.7	=	0.98
C12C8.1 (predicted) C42C1.5	=	0.98
C12C8.1 (predicted) C42C1.11	=	0.98
C12C8.1 (predicted) M03C11.2	=	0.98
C12C8.1 (predicted) T21B10.2	=	1.96
C12C8.1 (predicted) F38B6.4	=	0.98
C12C8.1 (predicted) T10F2.1	=	1
C12C8.1 (predicted) Y71G12B.14	=	0.98
C12C8.1 (predicted) F56C9.1	=	0.98
C12C8.1 (predicted) Y47G6A.6	=	2.96
C12C8.1 (predicted) F13D12.7	=	0.98
C12C8.1 (predicted) T23D8.4	=	0.98
C12C8.1 (predicted) H24K24.5	=	1
C12C8.1 (predicted) C14B1.4	=	0.98
C12C8.1 (predicted) W02D9.1	=	0.98
C12C8.1 (predicted) Y71G12B.27	=	0.98
C12C8.1 (predicted) Y47D3A.26	=	0.98
C12C8.1 (predicted) F01F1.9	=	0.98
C12C8.1 (predicted) ZK1098.5	=	1.98
C12C8.1 (predicted) F31D4.1	=	0.98
C12C8.1 (predicted) ZK1127.5	=	0.98
C12C8.1 (predicted) F25B4.6	=	0.98
C12C8.1 (predicted) F13H8.9	=	0.98
C12C8.1 (predicted) F31C3.5	=	0.98
C12C8.1 (predicted) Y32H12A.7	=	0.98
C12C8.1 (predicted) Y37B11A.3	=	0.98
C12C8.1 (predicted) E04A4.4	=	0.98
C12C8.1 (predicted) T23F11.1	=	1.91
C12C8.1 (predicted) F25B4.1	=	0.98
C12C8.1 (predicted) F41H10.11	=	1
C12C8.1 (predicted) F09B9.3	=	0.98
C12C8.1 (predicted) F09E5.5	=	0.98
C12C8.1 (predicted) K10D2.6	=	1.98
C12C8.1 (predicted) Y113G7B.23	=	0.84
C12C8.1 (predicted) C25H3.8	=	0.98
C12C8.1 (predicted) C53D5.6	=	0.98
C12C8.1 (predicted) H19N07.4	=	0.98
C12C8.1 (predicted) C34C12.3	=	1.98
C12C8.1 (predicted) F31E3.3	=	0.98
C12C8.1 (predicted) Y24D9A.8	=	1
C12C8.1 (predicted) Y48E1A.1	=	1.98
C12C8.1 (predicted) F56F11.4	=	1
C12C8.1 (predicted) Y56A3A.20	=	0.98
C12C8.1 (predicted) T27F2.1	=	0.98
C12C8.1 (predicted) C15F1.6	=	0.98
C12C8.1 (predicted) C50F4.5	=	1.95
C12C8.1 (predicted) C16A3.10	=	1
C12C8.1 (predicted) C33H5.9	=	0.98
C12C8.1 (predicted) Y110A7A.17	=	0.98
C12C8.1 (predicted) R17.2	=	0.98
C12C8.1 (predicted) F57B10.7	=	1.88
C12C8.1 (predicted) F20H11.3	=	0.98
C12C8.1 (predicted) F55A3.1	=	0.98
C12C8.1 (predicted) W03F9.5	=	1
C12C8.1 (predicted) T04A11.4	=	1.98
C12C8.1 (predicted) W02D3.5	=	0.98
C12C8.1 (predicted) K07B1.3	=	0.98
C12C8.1 (predicted) Y71G12B.24	=	0.98
C12C8.1 (predicted) F42A10.1	=	0.98
C12C8.1 (predicted) F08C6.2	=	0.98
C12C8.1 (predicted) C52B9.4	=	0.82
C12C8.1 (predicted) K06C4.4	=	1.96
C12C8.1 (predicted) C56C10.1	=	1
C12C8.1 (predicted) T24H7.1	=	0.98
C12C8.1 (predicted) Y76B12C.7	=	2.98
C12C8.1 (predicted) F27D4.1	=	0.98
C12C8.1 (predicted) K02A4.1	=	2.96
C12C8.1 (predicted) F45F2.12	=	1.96
C12C8.1 (predicted) T01G1.4	=	0.98
C12C8.1 (predicted) K10B3.7	=	3.85
C12C8.1 (predicted) F21D5.7	=	0.98
C12C8.1 (predicted) C44C1.4	=	0.98
C12C8.1 (predicted) K02B2.1	=	1.98
C12C8.1 (predicted) Y47D9A.1	=	0.98
C12C8.1 (predicted) R05F9.6	=	0.92
C12C8.1 (predicted) C41D11.8	=	0.98
C12C8.1 (predicted) ZK637.5	=	0.98
C12C8.1 (predicted) T28D6.2	=	0.97
C12C8.1 (predicted) T20B12.7	=	0.98
C12C8.1 (predicted) F28H6.3	=	0.98
C12C8.1 (predicted) F42F12.3	=	0.98
C12C8.1 (predicted) F25H5.3	=	0.98
C12C8.1 (predicted) M02B7.5	=	1.98
C12C8.1 (predicted) F26H9.4	=	0.92
C12C8.1 (predicted) Y71F9B.4	=	1
C12C8.1 (predicted) Y37E3.15	=	0.98
C12C8.1 (predicted) F27C1.7	=	0.98
C12C8.1 (predicted) F26E4.11	=	1
C12C8.1 (predicted) T04A8.14	=	0.98
C12C8.1 (predicted) Y67D2.2	=	1.98
C12C8.1 (predicted) F01G10.3	=	0.98
C12C8.1 (predicted) F56A8.6	=	1.98
C12C8.1 (predicted) W08D2.7	=	0.98
C12C8.1 (predicted) K08E7.1	=	0.98
C12C8.1 (predicted) R12E2.11	=	1
C12C8.1 (predicted) T04A11.5	=	1.98
C12C8.1 (predicted) T28H10.3	=	0.98
C12C8.1 (predicted) F01G10.1	=	0.92
C12C8.1 (predicted) F22B8.6	=	0.98
C12C8.1 (predicted) T20B12.2	=	1.98
C12C8.1 (predicted) M01F1.5	=	1.8
C12C8.1 (predicted) K02F3.2	=	0.98
C12C8.1 (predicted) F57B9.10	=	0.98
C12C8.1 (predicted) C32F10.1	=	1.86
C12C8.1 (predicted) F42G8.6	=	0.98
C12C8.1 (predicted) T05C3.5	=	1
C12C8.1 (predicted) T05F1.3	=	0.98
C12C8.1 (predicted) F35C8.5	=	0.98
C12C8.1 (predicted) F35H10.11	=	1.96
C12C8.1 (predicted) F52C9.3	=	1
C12C8.1 (predicted) C50C3.6	=	0.98
C12C8.1 (predicted) Y39B6A.2	=	1.98
C12C8.1 (predicted) T08A11.1	=	1.98
C12C8.1 (predicted) F52C12.2	=	0.98
C12C8.1 (predicted) ZK370.3	=	0.98
C12C8.1 (predicted) C33F10.12	=	1.83
C12C8.1 (predicted) F55F8.3	=	1.98
C12C8.1 (predicted) R05F9.10	=	1.98
C12C8.1 (predicted) W06D12.3	=	0.98
C12C8.1 (predicted) F54D8.3	=	2.8
C12C8.1 (predicted) W09C5.1	=	0.98
C12C8.1 (predicted) T16G12.6	=	1.98
C12C8.1 (predicted) F49C12.8	=	0.98
C12C8.1 (predicted) ZC518.3	=	0.98
C12C8.1 (predicted) F26E4.8	=	0.97
C12C8.1 (predicted) F43H9.2	=	0.98
C12C8.1 (predicted) ZK637.8	=	1
C12C8.1 (predicted) Y24F12A.2	=	1
C12C8.1 (predicted) T06D8.8	=	0.98
C12C8.1 (predicted) ZK1127.10	=	0.98
C12C8.1 (predicted) T03F1.3	=	1.98
C12C8.1 (predicted) K08F11.5	=	0.98
C12C8.1 (predicted) C23H3.7	=	1.87
C12C8.1 (predicted) F54A3.4	=	0.98
C12C8.1 (predicted) T04C10.2	=	1.96
C12C8.1 (predicted) M03C11.5	=	0.98
C12C8.1 (predicted) T22D1.9	=	1.98
C12C8.1 (predicted) R01H10.1	=	1
C12C8.1 (predicted) T05H4.13	=	0.98
C12C8.1 (predicted) F09F7.4	=	0.98
C12C8.1 (predicted) F52D10.3	=	0.98
C12C8.1 (predicted) F55F8.5	=	0.98
C12C8.1 (predicted) Y113G7A.3	=	0.98
C12C8.1 (predicted) C18E3.2	=	0.88
C12C8.1 (predicted) F58G6.1	=	1
C12C8.1 (predicted) F18G5.3	=	2.8
C12C8.1 (predicted) ZK632.7	=	1
C12C8.1 (predicted) R10E4.4	=	0.98
C12C8.1 (predicted) Y92H12BL.5	=	0.98
C12C8.1 (predicted) D1054.3	=	1.98
C12C8.1 (predicted) F56H9.4	=	2.9
C12C8.1 (predicted) Y57G11C.3	=	1.83
C12C8.1 (predicted) W06B3.1	=	0.98
C12C8.1 (predicted) C52D10.12	=	0.98
C12C8.1 (predicted) C15H11.8	=	0.98
C12C8.1 (predicted) F18E2.3	=	0.98
C12C8.1 (predicted) F23H11.9	=	0.98
C12C8.1 (predicted) Y119D3B.14	=	1
C12C8.1 (predicted) F43G9.1	=	1.98
C12C8.1 (predicted) C47B2.3	=	0.96
C12C8.1 (predicted) W09G10.4	=	0.98
C12C8.1 (predicted) F10E7.8	=	0.98
C12C8.1 (predicted) C36A4.9	=	0.96
C12C8.1 (predicted) ZC518.2	=	2.89
C12C8.1 (predicted) Y73B6BL.32	=	1.98
C12C8.1 (predicted) F14B4.3	=	1
C12C8.1 (predicted) Y51A2D.4	=	1.6
C12C8.1 (predicted) C35D10.5	=	0.98
C12C8.1 (predicted) C38H2.1	=	0.98
C12C8.1 (predicted) F31D4.3	=	0.98
C12C8.1 (predicted) Y54E5A.5	=	0.98
C12C8.1 (predicted) Y48E1C.3	=	0.98
C12C8.1 (predicted) F29C12.4	=	1
C12C8.1 (predicted) M176.2	=	0.98
C12C8.1 (predicted) F39B2.10	=	1
C12C8.1 (predicted) C34E10.2	=	0.98
C12C8.1 (predicted) F08C6.3	=	0.98
C12C8.1 (predicted) T10C6.11	=	1.96
C12C8.1 (predicted) F47G9.1	=	1
C12C8.1 (predicted) D1081.8	=	1
C12C8.1 (predicted) C26C6.2	=	2.75
C12C8.1 (predicted) F56D12.1	=	0.98
C12C8.1 (predicted) F43G6.1	=	0.98
C12C8.1 (predicted) C24G6.3	=	0.98
C12C8.1 (predicted) F08B4.5	=	1.98
C12C8.1 (predicted) C37C3.2	=	0.98
C12C8.1 (predicted) F28C6.6	=	1
C12C8.1 (predicted) F28B3.8	=	1.98
C12C8.1 (predicted) ZK54.2	=	0.98
C12C8.1 (predicted) ZK686.2	=	0.98
C12C8.1 (predicted) F43G6.9	=	0.98
C12C8.1 (predicted) ZK829.4	=	1.89
C12C8.1 (predicted) F46F2.2	=	1
C12C8.1 (predicted) R10H10.5	=	2.88
C12C8.1 (predicted) M117.2	=	0.98
C12C8.1 (predicted) F40F4.5	=	0.97
C12C8.1 (predicted) F38H4.10	=	0.98
C12C8.1 (predicted) T23F6.4	=	0.98
C12C8.1 (predicted) Y110A2AL.12	=	0.98
C12C8.1 (predicted) F29F11.6	=	0.98
C12C8.1 (predicted) T19A6.1	=	0.98
C12C8.1 (predicted) K07H8.3	=	0.98
C12C8.1 (predicted) ZK637.10	=	0.98
C12C8.1 (predicted) Y48G1A.5	=	0.98
C12C8.1 (predicted) F53F4.5	=	1
C12C8.1 (predicted) Y71H2AM.6	=	0.98
C12C8.1 (predicted) K12G11.3	=	0.98
C12C8.1 (predicted) C14A4.5	=	0.98
C12C8.1 (predicted) F25B3.3	=	2.98
C12C8.1 (predicted) F10D2.9	=	0.98
C12C8.1 (predicted) ZK131.5	=	1.96
C12C8.1 (predicted) F53A2.6	=	0.98
C12C8.1 (predicted) D1054.15	=	0.98
C12C8.1 (predicted) ZC395.10	=	0.98
C12C8.1 (predicted) C34E10.4	=	0.98
C12C8.1 (predicted) R06C1.1	=	0.98
C12C8.1 (predicted) K08E3.3	=	0.98
C12C8.1 (predicted) F38E11.5	=	1
C12C8.1 (predicted) Y105E8B.8	=	0.98
C12C8.1 (predicted) Y69A2AR.18	=	0.98
C12C8.1 (predicted) T22H9.2	=	0.98
C12C8.1 (predicted) F21C3.3	=	0.98
C12C8.1 (predicted) Y111B2A.17	=	0.98
C12C8.1 (predicted) T22D1.3	=	1
C12C8.1 (predicted) T05G5.6	=	0.98
C12C8.1 (predicted) W09B6.1	=	0.98
C12C8.1 (predicted) W05H7.3	=	0.98
C12C8.1 (predicted) T07A9.9	=	0.98
C12C8.1 (predicted) Y71H10A.1	=	0.97
C12C8.1 (predicted) C42D4.8	=	0.98
C12C8.1 (predicted) C26H9A.1	=	1
C12C8.1 (predicted) C14C10.1	=	1.75
C12C8.1 (predicted) C13B9.3	=	0.98
C12C8.1 (predicted) F42D1.2	=	0.98
C12C8.1 (predicted) Y48B6A.1	=	1
C12C8.1 (predicted) R74.1	=	0.98
C12C8.1 (predicted) R07B7.5	=	0.98
C12C8.1 (predicted) M02B7.4	=	0.98
C12C8.1 (predicted) K12G11.4	=	0.96
C12C8.1 (predicted) Y46G5A.31	=	0.98
C12C8.1 (predicted) F33D11.10	=	1
C12C8.1 (predicted) H25P06.1	=	2.84
C12C8.1 (predicted) ZK256.1	=	0.98
C12C8.1 (predicted) R151.2	=	0.92
C12C8.1 (predicted) T28A8.7	=	0.98
C12C8.1 (predicted) D2063.1	=	0.92
C12C8.1 (predicted) R08C7.3	=	1
C12C8.1 (predicted) F17A9.2	=	0.98
C12C8.1 (predicted) Y53F4B.42	=	0.98
C12C8.1 (predicted) ZK1251.3	=	0.98
C12C8.1 (predicted) K08D12.3	=	0.98
C12C8.1 (predicted) F14B4.2	=	2.95
C12C8.1 (predicted) T21F4.1	=	0.98
C12C8.1 (predicted) T05E11.6	=	0.98
C12C8.1 (predicted) C17G10.4	=	0.98
C12C8.1 (predicted) ZK1127.4	=	0.98
C12C8.1 (predicted) ZK1307.9	=	1.98
C12C8.1 (predicted) Y25C1A.13	=	0.98
C12C8.1 (predicted) C25A1.5	=	0.98
C12C8.1 (predicted) R06A4.4	=	0.98
C12C8.1 (predicted) T06D8.5	=	1.98
C12C8.1 (predicted) Y37E3.9	=	0.98
C12C8.1 (predicted) Y46E12BL.2	=	0.98
C12C8.1 (predicted) F28C6.4	=	1
C12C8.1 (predicted) F09E5.2	=	0.98
C12C8.1 (predicted) M01D7.7	=	2.94
C12C8.1 (predicted) K12D12.2	=	0.98
C12C8.1 (predicted) Y106G6H.5	=	0.98
C12C8.1 (predicted) C24A11.9	=	1.98
C12C8.1 (predicted) C24F3.1	=	1.89
C12C8.1 (predicted) C13F10.4	=	0.98
C12C8.1 (predicted) F17E9.9	=	1.96
C12C8.1 (predicted) C17G10.2	=	1.98
C12C8.1 (predicted) F13H10.2	=	0.98
C12C8.1 (predicted) Y51H7C.6	=	1
C12C8.1 (predicted) F19H8.1	=	0.98
C12C8.1 (predicted) T22H6.2	=	0.98
C12C8.1 (predicted) F10G7.3	=	0.98
C12C8.1 (predicted) T05B11.3	=	1
C12C8.1 (predicted) T04C12.6	=	0.98
C12C8.1 (predicted) Y39B6A.36	=	1
C12C8.1 (predicted) Y105E8B.2	=	0.98
C12C8.1 (predicted) Y48A6B.3	=	0.98
C12C8.1 (predicted) T15H9.6	=	0.98
C12C8.1 (predicted) Y38F2AR.12	=	1
C12C8.1 (predicted) R11A8.4	=	0.98
C12C8.1 (predicted) F52B11.2	=	0.98
C12C8.1 (predicted) C46F11.2	=	0.98
C12C8.1 (predicted) Y57A10A.30	=	0.98
C12C8.1 (predicted) K07C5.6	=	0.98
C12C8.1 (predicted) F59C6.4	=	0.98
C12C8.1 (predicted) Y48G8AL.6	=	0.98
C12C8.1 (predicted) F57B9.5	=	0.98
C12C8.1 (predicted) T05H4.10	=	1
C12C8.1 (predicted) C36B1.4	=	0.98
C12C8.1 (predicted) C29F3.1	=	0.98
C12C8.1 (predicted) T25G3.2	=	0.86
C12C8.1 (predicted) T26A5.8	=	0.98
C12C8.1 (predicted) F53A2.8	=	1
C12C8.1 (predicted) F52H3.2	=	0.98
C12C8.1 (predicted) F07E5.5	=	0.98
C12C8.1 (predicted) F52E1.13	=	0.98
C12C8.1 (predicted) T03F1.12	=	0.98
C12C8.1 (predicted) F37C12.13	=	0.98
C12C8.1 (predicted) T08B2.7	=	0.98
C12C8.1 (predicted) C36B1.3	=	1
C12C8.1 (predicted) F07B7.11	=	1.96
C12C8.1 (predicted) F57H12.1	=	0.94
C12C8.1 (predicted) F11A10.4	=	0.98
C12C8.1 (predicted) F54D5.8	=	3.96
C12C8.1 (predicted) F55G1.3	=	1.95
C12C8.1 (predicted) Y42H9AR.1	=	0.98
C12C8.1 (predicted) F22B5.2	=	0.98
C12C8.1 (predicted) D1009.1	=	0.98
C12C8.1 (predicted) Y39G10AR.14	=	0.98
C12C8.1 (predicted) K04G2.6	=	0.98
C12C8.1 (predicted) T22D1.10	=	0.98
C12C8.1 (predicted) K02C4.3	=	0.98
C12C8.1 (predicted) C55H1.2	=	2.8
C12C8.1 (predicted) Y71H2B.10	=	0.98
C12C8.1 (predicted) Y49F6B.1	=	0.98
C12C8.1 (predicted) C49H3.5	=	0.98
C12C8.1 (predicted) K04D7.3	=	0.98
C12C8.1 (predicted) H28G03.6	=	1
C12C8.1 (predicted) T01G1.3	=	0.98
C12C8.1 (predicted) F09E10.8	=	0.98
C12C8.1 (predicted) F44B9.3	=	1.98
C12C8.1 (predicted) W04B5.5	=	1.92
C12C8.1 (predicted) D2045.2	=	0.98
C12C8.1 (predicted) Y46G5A.4	=	0.98
C12C8.1 (predicted) T26E3.4	=	0.98
C12C8.1 (predicted) F17C11.9	=	1.98
C12C8.1 (predicted) Y18D10A.5	=	0.98
C12C8.1 (predicted) F02C9.3	=	0.98
C12C8.1 (predicted) C54G4.8	=	0.98
C12C8.1 (predicted) W04G3.4	=	2.84
C12C8.1 (predicted) T27E9.1	=	1.96
C12C8.1 (predicted) F33D11.11	=	1.98
C12C8.1 (predicted) K10B3.8	=	3.85
C12C8.1 (predicted) ZC395.7	=	0.98
C12C8.1 (predicted) C26E6.3	=	0.98
C12C8.1 (predicted) ZK1058.5	=	0.98
C12C8.1 (predicted) F07A11.3	=	0.98
C12C8.1 (predicted) F45D3.5	=	0.67
C12C8.1 (predicted) F26E4.1	=	0.98
C12C8.1 (predicted) T05E11.3	=	2.98
C12C8.1 (predicted) K06H7.3	=	0.98
C12C8.1 (predicted) T14G10.1	=	0.98
C12C8.1 (predicted) F41H10.6	=	0.98
C12C8.1 (predicted) F37E3.1	=	0.98
C12C8.1 (predicted) F46F11.1	=	0.98
C12C8.1 (predicted) D2089.5	=	0.98
C12C8.1 (predicted) K06H7.4	=	1.98
C12C8.1 (predicted) F10G8.6	=	0.98
C12C8.1 (predicted) T02G5.4	=	0.98
C12C8.1 (predicted) F17A9.4	=	0.98
C12C8.1 (predicted) W09C5.2	=	1.89
C12C8.1 (predicted) K07A1.12	=	0.98
C12C8.1 (predicted) H12C20.2	=	0.98
C12C8.1 (predicted) F10F2.2	=	1
C12C8.1 (predicted) T07F10.3	=	1
C12C8.1 (predicted) Y48C3A.16	=	0.98
C12C8.1 (predicted) T01G9.6	=	0.98
C12C8.1 (predicted) C49F5.1	=	0.98
C12C8.1 (predicted) T12B3.4	=	0.98
C12C8.1 (predicted) Y119D3B.17	=	0.98
C12C8.1 (predicted) Y56A3A.18	=	0.98
C12C8.1 (predicted) Y48G1A.4	=	1.98
C12C8.1 (predicted) F54C9.2	=	2.98
C12C8.1 (predicted) C36E8.1	=	1
C12C8.1 (predicted) K08C7.5	=	1
C12C8.1 (predicted) Y56A3A.1	=	0.98
C12C8.1 (predicted) Y77E11A.13	=	0.98
C12C8.1 (predicted) ZK455.1	=	0.98
C12C8.1 (predicted) K11H3.3	=	0.98
C12C8.1 (predicted) F09A5.4	=	0.98
C12C8.1 (predicted) T05A12.2	=	1.98
C12C8.1 (predicted) K08E3.5	=	1
C12C8.1 (predicted) Y62E10A.12	=	0.98
C12C8.1 (predicted) E02H1.6	=	1
C12C8.1 (predicted) Y54E5A.4	=	0.98
C12C8.1 (predicted) C56G2.6	=	0.98
C12C8.1 (predicted) Y67H2A.1	=	1
C12C8.1 (predicted) C25F6.3	=	0.98
C12C8.1 (predicted) Y6B3A.1	=	1.98
C12C8.1 (predicted) R06F6.2	=	0.98
C12C8.1 (predicted) Y57A10A.16	=	0.98
C12C8.1 (predicted) K01C8.9	=	1.98
C12C8.1 (predicted) Y48B6A.13	=	0.98
C12C8.1 (predicted) F26B1.2	=	0.98
C12C8.1 (predicted) F54D8.2	=	1.98
C12C8.1 (predicted) F41E6.4	=	0.98
C12C8.1 (predicted) Y32F6A.5	=	1
C12C8.1 (predicted) F02E9.4	=	0.98
C12C8.1 (predicted) ZC8.1	=	0.98
C12C8.1 (predicted) C47C12.4	=	0.98
C12C8.1 (predicted) K08C7.2	=	1
C12C8.1 (predicted) K05C4.5	=	0.98
C12C8.1 (predicted) F59E10.1	=	0.98
C12C8.1 (predicted) Y23H5A.7	=	0.98
C12C8.1 (predicted) F01G10.2	=	0.98
C12C8.1 (predicted) W01B6.9	=	0.98
C12C8.1 (predicted) K10C8.3	=	1
C12C8.1 (predicted) W04A8.7	=	0.98
C12C8.1 (predicted) R02D3.1	=	1.98
C12C8.1 (predicted) F33H1.1	=	1
C12C8.1 (predicted) C26E6.8	=	1
C12C8.1 (predicted) C42C1.4	=	1.98
C12C8.1 (predicted) R06C7.5	=	0.98
C12C8.1 (predicted) T22G5.5	=	0.98
C12C8.1 (predicted) ZK20.3	=	0.98
C12C8.1 (predicted) D2013.5	=	0.98
C12C8.1 (predicted) F32A5.6	=	0.98
C12C8.1 (predicted) T27E9.3	=	0.98
C12C8.1 (predicted) Y55F3AM.4	=	1.98
C12C8.1 (predicted) Y39B6A.14	=	0.98
C12C8.1 (predicted) C36B1.12	=	0.98
C12C8.1 (predicted) Y105E8A.19	=	0.98
C12C8.1 (predicted) R09E12.3	=	3.96
C12C8.1 (predicted) C14C10.5	=	0.98
C12C8.1 (predicted) ZK512.5	=	0.98
C12C8.1 (predicted) F35H10.4	=	1
C12C8.1 (predicted) E01A2.4	=	0.98
C12C8.1 (predicted) C54H2.5	=	0.98
C12C8.1 (predicted) F25B4.7	=	1.84
C12C8.1 (predicted) F32A5.7	=	0.98
C12C8.1 (predicted) T09B4.9	=	0.98
C12C8.1 (predicted) Y105E8A.4	=	0.98
C12C8.1 (predicted) Y63D3A.6	=	0.98
C12C8.1 (predicted) T22B11.5	=	0.98
C12C8.1 (predicted) F45F2.2	=	1.96
C12C8.1 (predicted) F33H2.5	=	1
C12C8.1 (predicted) Y105C5B.12	=	0.98
C12C8.1 (predicted) R03A10.4	=	0.98
C12C8.1 (predicted) C16A3.3	=	1.98
C12C8.1 (predicted) F01G4.3	=	1
C12C8.1 (predicted) C34D1.3	=	2.82
C12C8.1 (predicted) F55B12.4	=	0.98
C12C8.1 (predicted) F32H2.9	=	0.98
C12C8.1 (predicted) C41C4.8	=	0.98
C12C8.1 (predicted) C26C6.1	=	2.83
C12C8.1 (predicted) W02C12.3	=	1.98
C12C8.1 (predicted) F25H8.2	=	1
C12C8.1 (predicted) T25B9.1	=	0.98
C12C8.1 (predicted) F55A8.2	=	1.96
C12C8.1 (predicted) F32B6.8	=	0.98
C12C8.1 (predicted) T22G5.6	=	0.98
C12C8.1 (predicted) T05H10.5	=	1
C12C8.1 (predicted) W08G11.4	=	0.98
C12C8.1 (predicted) W02B12.9	=	0.96
C12C8.1 (predicted) Y37D8A.9	=	0.98
C12C8.1 (predicted) ZK909.2	=	1.89
C12C8.1 (predicted) T05F1.8	=	1.83
C12C8.1 (predicted) F11A5.12	=	0.98
C12C8.1 (predicted) F49B2.6	=	1.98
C12C8.1 (predicted) Y47G6A.10	=	0.98
C12C8.1 (predicted) C14B1.5	=	1
C12C8.1 (predicted) M03F8.3	=	0.98
C12C8.1 (predicted) Y6B3B.11	=	0.98
C12C8.1 (predicted) W08F4.8	=	1
C12C8.1 (predicted) Y37E3.17	=	0.98
C12C8.1 (predicted) Y54E5A.7	=	0.98
C12C8.1 (predicted) T21C9.2	=	1.98
C12C8.1 (predicted) T07A9.7	=	2.74
C12C8.1 (predicted) T19A6.2	=	1.98
C12C8.1 (predicted) Y92H12BR.8	=	0.98
C12C8.1 (predicted) ZK742.1	=	0.98
C12C8.1 (predicted) Y50D7A.4	=	0.98
C12C8.1 (predicted) C16A11.1	=	2.85
C12C8.1 (predicted) T04C12.4	=	0.98
C12C8.1 (predicted) T22C1.3	=	0.98
C12C8.1 (predicted) T09F3.3	=	3.88
C12C8.1 (predicted) R04F11.3	=	1
C12C8.1 (predicted) F19H6.4	=	0.98
C12C8.1 (predicted) F23B12.7	=	0.98
C12C8.1 (predicted) W06H3.3	=	0.94
C12C8.1 (predicted) Y39G8C.1	=	0.98
C12C8.1 (predicted) W02A11.1	=	0.98
C12C8.1 (predicted) ZK20.5	=	0.98
C12C8.1 (predicted) Y43C5A.6	=	0.98
C12C8.1 (predicted) ZC513.5	=	0.98
C12C8.1 (predicted) M03C11.4	=	0.98
C12C8.1 (predicted) F49E8.3	=	1.98
C12C8.1 (predicted) Y59A8B.7	=	0.98
C12C8.1 (predicted) F26D10.3	=	3.94
C12C8.1 (predicted) K07A1.11	=	0.98
C12C8.1 (predicted) F10G7.4	=	0.98
C12C8.1 (predicted) C30C11.4	=	1.98
C12C8.1 (predicted) Y110A2AL.13	=	0.98
C12C8.1 (predicted) Y18D10A.19	=	0.98
C12C8.1 (predicted) Y71G12B.11	=	0.98
C12C8.1 (predicted) K08E4.6	=	1.98
C12C8.1 (predicted) Y75B8A.4	=	0.98
C12C8.1 (predicted) ZK430.1	=	0.98
C12C8.1 (predicted) W02D7.7	=	0.98
C12C8.1 (predicted) F12F6.7	=	0.98
C12C8.1 (predicted) Y97E10AR.6	=	2.96
C12C8.1 (predicted) F10G8.3	=	1.98
C12C8.1 (predicted) C56E6.5	=	1.89
C12C8.1 (predicted) Y51H7C.11	=	0.98
C12C8.1 (predicted) R10E4.2	=	0.98
C12C8.1 (predicted) Y106G6G.6	=	1.98
C12C8.1 (predicted) Y106G6H.7	=	1
C12C8.1 (predicted) Y105E8A.9	=	1.98
C12C8.1 (predicted) F33H1.2	=	3.85
C12C8.1 (predicted) F54D5.11	=	0.98
C12C8.1 (predicted) Y48A6B.5	=	0.98
C12C8.1 (predicted) F07B7.4	=	1.96
C12C8.1 (predicted) D2085.1	=	0.98
C12C8.1 (predicted) Y65B4A.6	=	1
C12C8.1 (predicted) Y106G6G.2	=	1.98
C12C8.1 (predicted) Y47D3A.21	=	0.98
C12C8.1 (predicted) F47F2.1	=	1.91
C12C8.1 (predicted) T04C12.5	=	0.98
C12C8.1 (predicted) R12C12.1	=	0.98
C12C8.1 (predicted) ZC395.6	=	1
C12C8.1 (predicted) T01B11.4	=	1.96
C12C8.1 (predicted) Y54E2A.11	=	0.98
C12C8.1 (predicted) F44F4.11	=	0.97
C12C8.1 (predicted) R07E3.4	=	1.91
C12C8.1 (predicted) R186.3	=	1
C12C8.1 (predicted) T12E12.4	=	0.98
C12C8.1 (predicted) T04A11.2	=	1.98
C12C8.1 (predicted) Y57G11C.37	=	1.98
C12C8.1 (predicted) H42K12.1	=	1.9
C12C8.1 (predicted) Y47A7.1	=	0.98
C12C8.1 (predicted) Y39A1B.3	=	0.98
C12C8.1 (predicted) VZK822L.1	=	0.98
C12C8.1 (predicted) Y110A7A.8	=	0.98
C12C8.1 (predicted) Y39A1A.19	=	1
C12C8.1 (predicted) W03F9.10	=	1
C12C8.1 (predicted) M03A8.2	=	1
C12C8.1 (predicted) F46C5.6	=	1
C12C8.1 (predicted) F15D3.6	=	0.98
C12C8.1 (predicted) W07E11.1	=	0.98
C12C8.1 (predicted) ZK899.4	=	0.97
C12C8.1 (predicted) C42D8.3	=	0.98
C12C8.1 (predicted) F26F4.1	=	1
C12C8.1 (predicted) ZK858.1	=	0.91
C12C8.1 (predicted) T23G7.4	=	0.98
C12C8.1 (predicted) ZK131.9	=	1.96
C12C8.1 (predicted) K06C4.12	=	1.96
C12C8.1 (predicted) F56B3.5	=	0.98
C12C8.1 (predicted) C23H3.4	=	0.98
C12C8.1 (predicted) R05G6.5	=	0.98
C12C8.1 (predicted) T25G12.4	=	1.98
C12C8.1 (predicted) K07E3.3	=	1.89
C12C8.1 (predicted) ZC328.3	=	0.89
C12C8.1 (predicted) T10B5.5	=	0.98
C12C8.1 (predicted) Y48G9A.1	=	0.98
C12C8.1 (predicted) T24A11.1	=	1
C12C8.1 (predicted) F09F7.3	=	0.98
C12C8.1 (predicted) W05E10.4	=	1.98
C12C8.1 (predicted) F58A6.1	=	0.98
C12C8.1 (predicted) F30F8.8	=	0.98
C12C8.1 (predicted) F43G6.5	=	0.98
C12C8.1 (predicted) K02G10.6	=	1.87
C12C8.1 (predicted) C15H11.7	=	1
C12C8.1 (predicted) C13G3.3	=	0.98
C12C8.1 (predicted) T03F6.2	=	0.98
C12C8.1 (predicted) C44B11.3	=	0.96
C12C8.1 (predicted) F55F8.2	=	0.98
C12C8.1 (predicted) ZK899.8	=	0.98
C12C8.1 (predicted) F56D2.1	=	0.98
C12C8.1 (predicted) F28A10.10	=	0.98
C12C8.1 (predicted) ZK593.1	=	1
C12C8.1 (predicted) K02B12.7	=	0.98
C12C8.1 (predicted) F59B2.7	=	1.98
C12C8.1 (predicted) F44E5.4	=	3.94
C12C8.1 (predicted) C13B4.2	=	0.98
C12C8.1 (predicted) Y81G3A.3	=	0.98
C12C8.1 (predicted) M110.4	=	1.96
C12C8.1 (predicted) F07F6.4	=	0.98
C12C8.1 (predicted) Y47G6A.11	=	0.98
C12C8.1 (predicted) T06G6.9	=	0.98
C12C8.1 (predicted) Y40B10A.1	=	0.89
C12C8.1 (predicted) F10B5.6	=	0.98
C12C8.1 (predicted) T22D1.4	=	0.98
C12C8.1 (predicted) Y71H2AM.20	=	0.95
C12C8.1 (predicted) F32H2.2	=	0.98
C12C8.1 (predicted) T04A8.5	=	0.98
C12C8.1 (predicted) C26E6.4	=	1.98
C12C8.1 (predicted) T27A3.2	=	1
C12C8.1 (predicted) R11A8.6	=	0.98
C12C8.1 (predicted) T24F1.1	=	0.98
C12C8.1 (predicted) ZK945.3	=	0.98
C12C8.1 (predicted) F39H11.2	=	1.98
C12C8.1 (predicted) Y54H5A.4	=	0.98
C12C8.1 (predicted) K08F4.1	=	0.98
C12C8.1 (predicted) T05G5.8	=	0.98
C12C8.1 (predicted) T06E8.1	=	0.98
C12C8.1 (predicted) F36H2.1	=	0.98
C12C8.1 (predicted) Y17G7B.4	=	0.98
C12C8.1 (predicted) Y39D8C.1	=	1.84
C12C8.1 (predicted) C12C8.1	=	3.9
C12C8.1 (predicted) C25A1.3	=	0.98
C12C8.1 (predicted) T11G6.1	=	1
C12C8.1 (predicted) Y55F3AM.15	=	0.98
C12C8.1 (predicted) W02F12.5	=	0.98
C12C8.1 (predicted) T02G5.8	=	0.98
C12C8.1 (predicted) F27D9.1	=	0.98
C12C8.1 (predicted) T06D8.6	=	0.98
C12C8.1 (predicted) F07A11.5	=	1
C12C8.1 (predicted) F56H9.3	=	2.88
C12C8.1 (predicted) F16D3.1	=	0.98
C12C8.1 (predicted) K01G5.5	=	0.98
C12C8.1 (predicted) D2063.3	=	0.98
C12C8.1 (predicted) W01B11.3	=	0.98
C12C8.1 (predicted) C27H6.2	=	1
C12C8.1 (predicted) C47B2.5	=	0.98
C12C8.1 (predicted) R07H5.2	=	0.98
C12C8.1 (predicted) R04A9.4	=	0.98
C12C8.1 (predicted) C46F4.2	=	0.92
C12C8.1 (predicted) F53G2.6	=	1.98
C12C8.1 (predicted) F10C5.1	=	0.98
C12C8.1 (predicted) Y71H2AM.23	=	0.98
C12C8.1 (predicted) H43I07.2	=	0.98
C12C8.1 (predicted) F34D10.2	=	0.98
C12C8.1 (predicted) F08G2.1	=	1.96
C12C8.1 (predicted) K01H12.2	=	1.96
C12C8.1 (predicted) F55A12.8	=	0.98
C12C8.1 (predicted) Y111B2A.11	=	1
C12C8.1 (predicted) Y49E10.4	=	0.98
C12C8.1 (predicted) F48C11.1	=	2.93
C12C8.1 (predicted) C35D10.4	=	1
C12C8.1 (predicted) C46H11.2	=	1
C12C8.1 (predicted) F10B5.8	=	1
C12C8.1 (predicted) Y32F6A.3	=	0.98
C12C8.1 (predicted) Y39H10A.3	=	1
C12C8.1 (predicted) W02A11.4	=	1.98
C12C8.1 (predicted) Y34D9A.10	=	0.98
C12C8.1 (predicted) W02D3.7	=	0.9
C12C8.1 (predicted) Y95B8A.5	=	2.74
C12C8.1 (predicted) H14E04.5	=	1.98
C12C8.1 (predicted) Y54E10BR.4	=	0.98
C12C8.1 (predicted) F19B6.2	=	0.98
C12C8.1 (predicted) F25G6.5	=	0.98
C12C8.1 (predicted) F13B9.1	=	0.98
C12C8.1 (predicted) R05G6.7	=	0.98
C12C8.1 (predicted) T08G11.1	=	0.98
C12C8.1 (predicted) T28F12.3	=	2.98
C12C8.1 (predicted) C47E12.5	=	0.98
C12C8.1 (predicted) F42H11.2	=	1
C12C8.1 (predicted) Y111B2A.12	=	0.98
C12C8.1 (predicted) C25H3.11	=	0.98
C12C8.1 (predicted) Y79H2A.6	=	0.98
C12C8.1 (predicted) T25B9.9	=	3.96
C12C8.1 (predicted) Y34B4A.4	=	2.98
C12C8.1 (predicted) F40F8.9	=	1.98
C12C8.1 (predicted) F01G4.6	=	1.86
C12C8.1 (predicted) F12B6.1	=	1.7
C12C8.1 (predicted) F08F8.2	=	1.94
C12C8.1 (predicted) K04D7.2	=	1.98
C12C8.1 (predicted) F49E10.1	=	0.98
C12C8.1 (predicted) Y110A7A.5	=	1
C12C8.1 (predicted) K08A8.3	=	0.98
C12C8.1 (predicted) F35H8.5	=	0.98
C12C8.1 (predicted) T13A10.11	=	0.98
C12C8.1 (predicted) C43E11.4	=	0.98
C12C8.1 (predicted) T25C8.2	=	0.98
C12C8.1 (predicted) C29A12.3	=	0.98
C12C8.1 (predicted) F54E12.4	=	1.95
C12C8.1 (predicted) ZK632.1	=	0.98
C12C8.1 (predicted) F37C12.1	=	1.98
C12C8.1 (predicted) T10F2.2	=	0.98
C12C8.1 (predicted) F28H1.3	=	0.98
C12C8.1 (predicted) H02I12.6	=	1.95
C12C8.1 (predicted) Y71F9AM.4	=	0.98
C12C8.1 (predicted) ZK593.7	=	0.98
C12C8.1 (predicted) M04C7.1	=	2.94
C12C8.1 (predicted) H19N07.1	=	1
C12C8.1 (predicted) F23B12.6	=	1
C12C8.1 (predicted) R10E12.1	=	1
C12C8.1 (predicted) ZK973.1	=	0.98
C12C8.1 (predicted) M05D6.7	=	0.98
C12C8.1 (predicted) C34B2.6	=	0.98
C12C8.1 (predicted) T05H4.6	=	0.98
C12C8.1 (predicted) F10G7.8	=	0.98
C12C8.1 (predicted) Y46H3C.4	=	1
C12C8.1 (predicted) K07E3.4	=	1.96
C12C8.1 (predicted) F09E5.8	=	0.98
C12C8.1 (predicted) C28H8.4	=	0.98
C12C8.1 (predicted) T10F2.3	=	1
C12C8.1 (predicted) C47B2.2	=	0.98
C12C8.1 (predicted) T10B11.2	=	1
C12C8.1 (predicted) F55A11.3	=	1
C12C8.1 (predicted) T10F2.4	=	1
C12C8.1 (predicted) F37C12.4	=	1
C12C8.1 (predicted) F33D11.9	=	0.98
C12C8.1 (predicted) R06A10.2	=	2.93
C12C8.1 (predicted) F16A11.3	=	1
C12C8.1 (predicted) C43H8.2	=	0.98
C12C8.1 (predicted) F59A2.4	=	2.98
C12C8.1 (predicted) Y110A7A.6	=	1.98
C12C8.1 (predicted) JC8.2	=	0.98
C12C8.1 (predicted) F52A8.2	=	0.98
C12C8.1 (predicted) E02C12.5	=	2.7
C12C8.1 (predicted) W02D3.6	=	1.94
C12C8.1 (predicted) C50D2.2	=	1.66
C12C8.1 (predicted) K01G5.4	=	0.98
C12C8.1 (predicted) F25G6.2	=	1.98
C12C8.1 (predicted) F35F11.1	=	2.98
C12C8.1 (predicted) T08D10.1	=	1
C12C8.1 (predicted) Y44E3A.4	=	1
C12C8.1 (predicted) Y51A2D.5	=	1.66
C12C8.1 (predicted) F12F6.6	=	0.98
C12C8.1 (predicted) E01G4.1	=	0.98
C12C8.1 (predicted) F43D2.1	=	1.98
C12C8.1 (predicted) T05E11.5	=	0.98
C12C8.1 (predicted) Y48G8AL.15	=	0.98
C12C8.1 (predicted) F38E1.5	=	2.86
C12C8.1 (predicted) T20G5.1	=	1.96
C12C8.1 (predicted) T05G5.3	=	0.98
C12C8.1 (predicted) Y87G2A.5	=	0.98
C12C8.1 (predicted) F46G11.3	=	0.98
C12C8.1 (predicted) M03F4.2	=	0.98
C12C8.1 (predicted) Y47G6A.27	=	0.98
C12C8.1 (predicted) Y50D7A.2	=	0.98
C12C8.1 (predicted) F55H2.6	=	0.98
C12C8.1 (predicted) ZC449.6	=	0.98
C12C8.1 (predicted) ZK370.4	=	1
C12C8.3 (known) F15B10.2	=	1
C12C8.3 (predicted) T13H5.4	=	1
C12D12.2 (predicted) K08F4.4	=	1
C12D12.2 (predicted) W03G1.1	=	1
C12D12.2 (predicted) R05G6.6	=	1
C12D12.2 (predicted) Y53C12A.2	=	1
C12D12.2 (predicted) M117.2	=	1
C12D12.2 (predicted) T01C3.10	=	1
C12D12.2 (predicted) C12D12.2	=	1
C12D12.2 (predicted) F52D10.3	=	0.99
C12D8.1 (known) C18E9.3	=	1
C12D8.1 (known) C25F6.2	=	1
C12D8.1 (known) D1046.1	=	1
C12D8.1 (known) C27B7.4	=	1
C12D8.1 (known) Y113G7B.23	=	1
C12D8.1 (known) F59E12.9	=	1
C12D8.1 (known) C16B8.3	=	1
C12D8.1 (known) Y63D3A.5	=	1
C12D8.1 (known) ZK849.2	=	1
C12D8.1 (known) ZK849.1	=	1
C12D8.1 (known) ZC513.6	=	1
C12D8.1 (known) ZK643.5	=	1
C12D8.1 (known) ZK1248.2	=	1
C12D8.1 (known) F32A11.6	=	1
C12D8.1 (known) F36A2.1	=	1
C12D8.1 (predicted) T23G11.3	=	0.93
C12D8.1 (predicted) F59C6.4	=	1
C12D8.1 (predicted) Y116A8C.12	=	1
C12D8.1 (predicted) Y73B6BL.3	=	1
C12D8.1 (predicted) T01D1.2	=	0.97
C12D8.1 (predicted) T21G5.5	=	0.93
C12D8.1 (predicted) Y47G6A.20	=	1
C12D8.10 (known) F28H6.1	=	1
C12D8.10 (known) T19E7.2	=	1
C12D8.10 (known) H42K12.1	=	1
C12D8.10 (known) R13H8.1	=	1
C12D8.11 (known) F15B10.2	=	1
C12D8.11 (predicted) Y47G6A.20	=	1
C12D8.11 (predicted) Y18D10A.9	=	1
C12D8.9 (known) T04H1.2	=	1
C13B4.2 (predicted) F44E5.5	=	1
C13B4.2 (predicted) D2013.7	=	1
C13B4.2 (predicted) F56F11.4	=	1
C13B4.2 (predicted) Y49E10.1	=	1
C13B4.2 (predicted) K07D4.3	=	1
C13B4.2 (predicted) C52E4.4	=	1
C13B4.2 (predicted) D2045.2	=	1
C13B4.2 (predicted) F26D10.3	=	1
C13B4.2 (predicted) F23F12.6	=	1
C13B4.2 (predicted) F59B2.5	=	1
C13B4.2 (predicted) CD4.6	=	1
C13B4.2 (predicted) F10G7.8	=	1
C13B4.2 (predicted) C23G10.4	=	1
C13B4.2 (predicted) T22D1.9	=	1
C13B4.2 (predicted) T06D8.8	=	1
C13B4.2 (predicted) Y67H2A.6	=	1
C13B4.2 (predicted) H06I04.4	=	1
C13B4.2 (predicted) F23F1.8	=	1
C13B4.2 (predicted) R12E2.3	=	1
C13B4.2 (predicted) C14C10.5	=	1
C13B4.2 (predicted) F57B9.10	=	1
C13B4.2 (predicted) T25B9.9	=	1
C13B4.2 (predicted) Y55F3AM.15	=	1
C13B4.2 (predicted) C13B4.2	=	1
C13B4.2 (predicted) F44E5.4	=	1
C13B9.2 (predicted) F10B5.5	=	1
C13B9.3 (known) Y104H12A.1	=	1
C13B9.3 (predicted) Y25C1A.5	=	2
C13B9.3 (predicted) C18B12.6	=	1
C13B9.3 (predicted) K08B4.4	=	1
C13B9.3 (predicted) F10D2.11	=	1
C13B9.3 (predicted) C18C4.3	=	1
C13B9.3 (predicted) ZC455.3	=	1
C13B9.3 (predicted) T01G5.2	=	1
C13B9.3 (predicted) F10D2.12	=	1
C13B9.3 (predicted) T19H12.1	=	1
C13B9.3 (predicted) F44E5.5	=	1
C13B9.3 (predicted) Y105C5B.12	=	1
C13B9.3 (predicted) K04A8.10	=	1
C13B9.3 (predicted) C35A5.2	=	1
C13B9.3 (predicted) C44B11.3	=	1
C13B9.3 (predicted) F44E5.4	=	1
C13B9.3 (predicted) ZC455.5	=	1
C13B9.3 (predicted) Y110A7A.12	=	1
C13B9.3 (predicted) C54C6.2	=	1
C13B9.3 (predicted) T09A5.11	=	1
C13B9.3 (predicted) F44F4.11	=	1
C13B9.3 (predicted) ZC443.6	=	1
C13B9.3 (predicted) F39G3.1	=	1
C13B9.3 (predicted) F49B2.6	=	1
C13B9.3 (predicted) F26D10.3	=	1
C13B9.3 (predicted) C13D9.9	=	1
C13B9.3 (predicted) ZC455.4	=	1
C13B9.3 (predicted) F16D3.1	=	1
C13B9.3 (predicted) R04B5.9	=	1
C13B9.3 (predicted) H23N18.3	=	1
C13B9.3 (predicted) F32H2.9	=	1
C13B9.3 (predicted) T13A10.11	=	1
C13B9.3 (predicted) F10D2.6	=	1
C13B9.3 (predicted) F20B6.2	=	1
C13B9.3 (predicted) Y71F9AL.17	=	1
C13B9.3 (predicted) T19H12.10	=	1
C13B9.3 (predicted) F35H8.6	=	1
C13B9.3 (predicted) C49A9.8	=	1
C13B9.3 (predicted) F31F4.7	=	1
C13B9.3 (predicted) F40F4.5	=	1
C13B9.3 (predicted) Y92H12BR.8	=	1
C13B9.3 (predicted) C44H9.1	=	1
C13B9.3 (predicted) Y39G10AR.6	=	1
C13B9.3 (predicted) F49E8.3	=	1
C13B9.3 (predicted) C23G10.6	=	1
C13B9.3 (predicted) F29F11.2	=	1
C13B9.3 (predicted) H23N18.1	=	1
C13B9.3 (predicted) F10D2.7	=	1
C13B9.3 (predicted) H23N18.2	=	1
C13B9.3 (predicted) Y49C4A.8	=	1
C13B9.3 (predicted) T07C5.1	=	1
C13B9.3 (predicted) F09G2.6	=	1
C13B9.3 (predicted) K08B4.3	=	1
C13B9.3 (predicted) ZC443.5	=	1
C13B9.3 (predicted) F26E4.8	=	1
C13B9.3 (predicted) C36E8.5	=	1
C13B9.3 (predicted) F47C10.6	=	1
C13B9.3 (predicted) C33A12.6	=	1
C13B9.3 (predicted) F56F3.5	=	1
C13B9.3 (predicted) F55A4.1	=	1
C13B9.3 (predicted) ZK154.3	=	1
C13B9.3 (predicted) Y37E11AR.5	=	1
C13B9.3 (predicted) F10D2.5	=	1
C13B9.3 (predicted) H10D18.6	=	1
C13B9.3 (predicted) ZC455.6	=	1
C13B9.3 (predicted) F01D4.1	=	1
C13B9.3 (predicted) T19H12.9	=	1
C13B9.3 (predicted) M88.1	=	1
C13B9.3 (predicted) T14G10.5	=	1
C13B9.3 (predicted) C17G1.3	=	1
C13B9.3 (predicted) C42C1.5	=	1
C13B9.3 (predicted) K01G5.7	=	1
C13B9.3 (predicted) C13B9.3	=	1
C13B9.3 (predicted) Y47D9A.1	=	1
C13B9.3 (predicted) C32C4.7	=	1
C13B9.3 (predicted) C49F5.1	=	1
C13B9.3 (predicted) T19H12.11	=	1
C13B9.3 (predicted) T07F10.1	=	1
C13B9.3 (predicted) F10D2.2	=	1
C13B9.3 (predicted) T28D6.2	=	1
C13B9.3 (predicted) C47B2.3	=	1
C13B9.3 (predicted) F59E10.3	=	1
C13B9.3 (predicted) H23N18.4	=	1
C13B9.3 (predicted) F01D4.2	=	1
C13B9.3 (predicted) ZK899.4	=	1
C13B9.3 (predicted) F38E11.5	=	1
C13C12.1 (predicted) ZK721.2	=	1
C13C12.1 (predicted) F42H11.2	=	1
C13C12.1 (predicted) C25B8.1	=	1
C13C12.1 (predicted) ZK524.2	=	1
C13C12.1 (predicted) F21D5.6	=	1
C13C12.1 (predicted) F22F4.2	=	1
C13C12.1 (predicted) F13G3.8	=	0.95
C13C12.1 (predicted) R12E2.4	=	0.96
C13C12.1 (predicted) C13G3.3	=	1
C13C12.1 (predicted) R12E2.5	=	0.88
C13C12.1 (predicted) F42E11.4	=	1
C13C12.1 (predicted) Y8G1A.2	=	0.96
C13C12.1 (predicted) T20B3.2	=	1
C13C12.1 (predicted) C18H7.2	=	1
C13C12.1 (predicted) R12H7.1	=	1
C13C12.1 (predicted) Y56A3A.33	=	0.78
C13C12.1 (predicted) W03F8.1	=	1
C13C12.1 (predicted) R07D5.1	=	1
C13C12.1 (predicted) C16E9.4	=	0.91
C13C12.1 (predicted) C34C6.6	=	1
C13C12.1 (predicted) Y53F4B.3	=	1
C13C12.1 (predicted) F52C9.8	=	1
C13C12.1 (predicted) T16H5.1	=	1
C13C4.5 (known) H37A05.1	=	1
C13C4.5 (predicted) F42A8.2	=	1
C13C4.5 (predicted) ZC116.2	=	1
C13C4.5 (predicted) E04A4.7	=	1
C13D9.7 (predicted) Y87G2A.9	=	1
C13D9.7 (predicted) F58A4.10	=	1
C13D9.7 (predicted) Y71G12B.15	=	1
C13D9.7 (predicted) W03G9.7	=	0.93
C13D9.8 (predicted) F58A4.10	=	1
C13D9.8 (predicted) Y71G12B.15	=	1
C13D9.8 (predicted) W03G9.7	=	0.83
C13D9.8 (predicted) Y87G2A.9	=	1
C13D9.9 (predicted) Y25C1A.5	=	1
C13D9.9 (predicted) ZK54.2	=	1
C13D9.9 (predicted) M110.4	=	1
C13D9.9 (predicted) F53G12.10	=	0.98
C13D9.9 (predicted) T26A5.9	=	1
C13D9.9 (predicted) C36B7.6	=	0.83
C13D9.9 (predicted) Y54E10A.7	=	1
C13D9.9 (predicted) K12H4.3	=	1
C13D9.9 (predicted) R04A9.4	=	1
C13D9.9 (predicted) C25A1.13	=	1
C13D9.9 (predicted) Y71G12B.11	=	1
C13D9.9 (predicted) F54C9.2	=	1
C13D9.9 (predicted) K04C2.2	=	1
C13D9.9 (predicted) C16A3.3	=	1
C13D9.9 (predicted) F55F8.5	=	0.79
C13D9.9 (predicted) ZK370.3	=	1
C13D9.9 (predicted) T21G5.3	=	0.96
C13D9.9 (predicted) Y45F3A.9	=	1
C13D9.9 (predicted) T08A11.1	=	1
C13D9.9 (predicted) F27D9.1	=	1
C13D9.9 (predicted) F53A3.3	=	0.99
C13D9.9 (predicted) C55B7.1	=	1
C13D9.9 (predicted) F55A12.8	=	1
C13D9.9 (predicted) F21H11.2	=	1
C13D9.9 (predicted) F18C5.3	=	1
C13D9.9 (predicted) C55A6.10	=	0.87
C13D9.9 (predicted) R144.7	=	1
C13D9.9 (predicted) R05H10.2	=	1
C13D9.9 (predicted) Y22D7AL.15	=	0.63
C13D9.9 (predicted) F13G3.11	=	1
C13D9.9 (predicted) F16F9.1	=	0.87
C13D9.9 (predicted) Y46E12BL.2	=	1
C13D9.9 (predicted) F11A10.7	=	1
C13D9.9 (predicted) F53A2.6	=	1
C13D9.9 (predicted) Y71H2AM.19	=	0.96
C13D9.9 (predicted) Y57A10A.30	=	1
C13D9.9 (predicted) Y54E10A.9	=	0.95
C13D9.9 (predicted) Y39G8C.1	=	1
C13D9.9 (predicted) F37C12.9	=	1
C13D9.9 (predicted) Y92H12BR.8	=	1
C13D9.9 (predicted) F11F1.1	=	1
C13D9.9 (predicted) Y37E11AR.2	=	0.55
C13D9.9 (predicted) F19H8.1	=	1
C13D9.9 (predicted) T24H10.1	=	1
C13D9.9 (predicted) C26E6.6	=	1
C13D9.9 (predicted) Y71F9AL.17	=	1
C13D9.9 (predicted) JC8.2	=	1
C13D9.9 (predicted) Y48A5A.1	=	1
C13D9.9 (predicted) Y94H6A.5	=	1
C13D9.9 (predicted) R166.2	=	0.83
C13D9.9 (predicted) Y55F3BL.1	=	1
C13F10.2 (known) F26E4.9	=	1
C13F10.2 (predicted) T20F5.7	=	0.62
C13F10.2 (predicted) H28O16.2	=	1
C13F10.2 (predicted) C43E11.8	=	1
C13F10.2 (predicted) F09E5.5	=	1
C13F10.2 (predicted) ZK930.2	=	1
C13F10.2 (predicted) R03D7.4	=	0.83
C13F10.2 (predicted) ZK593.6	=	1
C13F10.2 (predicted) C53H9.2	=	1
C13F10.2 (predicted) K05B2.2	=	1
C13F10.2 (predicted) T20G5.10	=	1
C13F10.2 (predicted) ZK930.3	=	1
C13F10.2 (predicted) Y110A7A.20	=	1
C13F10.4 (predicted) C27H6.2	=	1
C13F10.4 (predicted) C14C10.1	=	0.78
C13F10.4 (predicted) Y73F8A.34	=	1
C13F10.4 (predicted) ZK899.4	=	1
C13F10.4 (predicted) F54C9.2	=	1
C13F10.4 (predicted) T05F1.8	=	0.86
C13F10.4 (predicted) T22D1.10	=	1
C13F10.4 (predicted) C27A12.7	=	1
C13F10.4 (predicted) F18H3.3	=	1
C13F10.4 (predicted) F40F4.5	=	1
C13F10.4 (predicted) M03F4.2	=	1
C13F10.4 (predicted) T12E12.1	=	1
C13F10.4 (predicted) F30F8.8	=	1
C13F10.4 (predicted) T04C12.5	=	1
C13F10.4 (predicted) F44E5.4	=	1
C13F10.4 (predicted) F20B6.2	=	1
C13F10.4 (predicted) C47B2.3	=	1
C13F10.4 (predicted) T04C12.6	=	1
C13F10.4 (predicted) C27A12.8	=	1
C13F10.4 (predicted) F26E4.8	=	1
C13F10.4 (predicted) Y106G6H.2	=	1
C13F10.4 (predicted) F58B3.4	=	1
C13F10.4 (predicted) C27A12.6	=	1
C13F10.4 (predicted) F26D10.3	=	1
C13F10.4 (predicted) Y106G6E.6	=	1
C13F10.4 (predicted) F01G4.6	=	0.89
C13F10.4 (predicted) Y110A7A.12	=	1
C13F10.4 (predicted) F16D3.1	=	1
C13F10.4 (predicted) ZK1127.7	=	1
C13F10.4 (predicted) Y46H3C.4	=	1
C13F10.4 (predicted) F11F1.1	=	1
C13F10.4 (predicted) F44E5.5	=	1
C13F10.4 (predicted) F32H2.9	=	1
C13F10.4 (predicted) F44F4.11	=	1
C13F10.4 (predicted) T04C12.4	=	1
C13F10.4 (predicted) T28D6.2	=	1
C13F10.4 (predicted) C17H11.4	=	1
C13F10.4 (predicted) C33F10.12	=	0.86
C13F10.4 (predicted) K12D12.1	=	1
C13F10.4 (predicted) C44B11.3	=	1
C13F10.4 (predicted) Y113G7B.23	=	1
C13F10.4 (predicted) T25C8.2	=	1
C13F10.7 (known) ZK632.12	=	1
C13F10.7 (known) T04H1.2	=	1
C13F10.7 (known) Y55B1BR.3	=	1
C13F10.7 (known) C13F10.7	=	1
C13G3.3 (predicted) W08G11.4	=	2
C13G3.3 (predicted) F38H4.9	=	2
C13G3.3 (predicted) F16A11.3	=	1
C13G3.3 (predicted) F26D10.3	=	1
C13G3.3 (predicted) F48E8.5	=	3.93
C13G3.3 (predicted) Y80D3A.1	=	1
C13G3.3 (predicted) ZK637.8	=	1
C13G3.3 (predicted) F56F3.5	=	0.98
C13G3.3 (predicted) K08F11.5	=	1
C13G3.3 (predicted) ZC434.2	=	1
C13G3.3 (predicted) C30C11.4	=	1
C13G3.3 (predicted) C26H9A.1	=	1
C13G3.3 (predicted) C42C1.5	=	1
C13G3.3 (predicted) F35H10.4	=	1
C13G3.3 (predicted) C47C12.4	=	1
C13G3.3 (predicted) F16B4.8	=	1
C13G3.3 (predicted) C18E9.1	=	1
C13G3.3 (predicted) F16D3.4	=	1
C13G3.3 (predicted) F37C12.9	=	2
C13G3.3 (predicted) K06A5.7	=	0.78
C13G3.3 (predicted) K10B3.8	=	1.94
C13G3.3 (predicted) F11F1.1	=	1
C13G3.3 (predicted) T07G12.1	=	1
C13G3.3 (predicted) T05G5.3	=	1
C13G3.3 (predicted) R07E5.2	=	1
C13G3.3 (predicted) F46C5.6	=	1
C13G3.3 (predicted) F53G12.10	=	1
C13G3.3 (predicted) Y43F4B.4	=	1
C13G3.3 (predicted) ZK637.11	=	1
C13G3.3 (predicted) F25H2.10	=	1
C13G3.3 (predicted) T08B2.10	=	1
C13G3.3 (predicted) Y73B3A.18	=	1
C13G3.3 (predicted) Y24D9A.4	=	1
C13G3.3 (predicted) VW02B12L.1	=	1
C13G3.3 (predicted) T09F3.3	=	1.95
C13G3.3 (predicted) K10B3.7	=	1.94
C13G3.3 (predicted) C23G10.3	=	1
C13G3.3 (predicted) F26E4.1	=	1
C13G3.3 (predicted) F44E5.5	=	1
C13G3.3 (predicted) C32E8.2	=	1
C13G3.3 (predicted) F33H1.2	=	1.94
C13G3.3 (predicted) F09E5.15	=	1
C13G3.3 (predicted) C13G3.3	=	1
C13G3.3 (predicted) R05H5.2	=	0.91
C13G3.3 (predicted) F44E5.4	=	1
C13G3.3 (predicted) F54C9.2	=	1
C13G3.3 (predicted) T08A11.1	=	1
C13G3.3 (predicted) T22D1.3	=	2
C13G3.3 (predicted) Y47G6A.27	=	1
C13G3.3 (predicted) M02B7.6	=	1
C13G3.3 (predicted) Y47D9A.1	=	1
C13G5.2 (known) F23C8.4	=	1
C14A11.3 (predicted) C14A11.3	=	1
C14A11.3 (predicted) F41G4.2	=	0.91
C14A11.3 (predicted) CD4.8	=	0.91
C14A11.3 (predicted) C28H8.6	=	0.91
C14A11.3 (predicted) F25H2.5	=	0.91
C14A11.3 (predicted) M04F3.1	=	1
C14A11.3 (predicted) T28A8.3	=	0.84
C14A11.3 (predicted) ZK402.5	=	0.8
C14A11.3 (predicted) Y104H12BR.1	=	0.89
C14A11.3 (predicted) Y57A10A.5	=	0.91
C14A11.3 (predicted) C18E3.6	=	0.91
C14A11.3 (predicted) Y69A2AR.30	=	1
C14A11.3 (predicted) C37A2.4	=	0.91
C14A11.3 (predicted) T28A8.6	=	0.91
C14A11.3 (predicted) Y57A10A.7	=	0.83
C14A11.3 (predicted) R07G3.1	=	2
C14A11.3 (predicted) F38E11.5	=	0.91
C14A11.3 (predicted) Y57A10A.4	=	0.79
C14A11.3 (predicted) R02D3.2	=	0.91
C14A11.3 (predicted) Y66D12A.10	=	0.91
C14A11.3 (predicted) Y73B3B.1	=	0.91
C14A11.3 (predicted) ZK970.3	=	0.91
C14A11.3 (predicted) Y51H4A.3	=	1
C14A11.3 (predicted) Y71F9AL.17	=	0.91
C14A4.1 (predicted) Y48E1C.2	=	1
C14A4.1 (predicted) T21B10.7	=	1
C14A4.1 (predicted) F38E11.5	=	1
C14A4.1 (predicted) F15D3.6	=	1
C14A4.1 (predicted) T10B5.3	=	1
C14A4.10 (predicted) T12D8.7	=	1
C14A4.10 (predicted) F53G12.10	=	1.98
C14A4.10 (predicted) F18H3.3	=	1
C14A4.10 (predicted) K03B4.3	=	2
C14A4.10 (predicted) F48D6.1	=	3
C14A4.10 (predicted) W09B6.2	=	1
C14A4.10 (predicted) F54C9.2	=	1
C14A4.10 (predicted) Y106G6H.2	=	1
C14A4.10 (predicted) C32E8.2	=	1
C14A4.10 (predicted) Y24D9A.4	=	1
C14A4.10 (predicted) F30F8.8	=	1
C14A4.10 (predicted) Y73B3A.18	=	1
C14A4.10 (predicted) K10D3.3	=	3
C14A4.10 (predicted) F54F7.1	=	1
C14A4.10 (predicted) W04A8.7	=	1
C14A4.10 (predicted) T22D1.3	=	1
C14A4.10 (predicted) Y111B2A.16	=	1
C14A4.10 (predicted) K11D12.2	=	1
C14A4.10 (predicted) T20B12.2	=	1
C14A4.10 (predicted) F11F1.1	=	1
C14A4.10 (predicted) Y56A3A.4	=	1
C14A4.10 (predicted) Y37E11AL.8	=	1
C14A4.10 (predicted) T08B2.10	=	1
C14A4.11 (known) Y45F10A.6	=	1
C14A4.11 (known) C36H8.3	=	1
C14A4.11 (known) F09F7.5	=	1
C14A4.11 (known) ZK792.4	=	1
C14A4.11 (known) T19A5.2	=	1
C14A4.11 (known) Y66D12A.9	=	1
C14A4.11 (predicted) C25F6.7	=	1
C14A4.14 (predicted) T20F5.2	=	0.88
C14A4.14 (predicted) C25A1.1	=	1
C14A4.2 (predicted) K08D12.3	=	1
C14A4.3 (predicted) F58A4.10	=	1
C14A4.3 (predicted) Y113G7B.17	=	1
C14A4.3 (predicted) Y71G12B.15	=	1
C14A4.3 (predicted) Y87G2A.9	=	1
C14A4.4 (predicted) T20B12.8	=	1
C14A4.4 (predicted) R11A8.5	=	1
C14A4.4 (predicted) T25D3.4	=	1
C14A4.4 (predicted) F30A10.1	=	0.87
C14A4.4 (predicted) Y51H7C.7	=	1
C14A4.4 (predicted) F31D4.1	=	2
C14A4.4 (predicted) ZK899.4	=	0.99
C14A4.4 (predicted) Y73B6BL.32	=	1
C14A4.4 (predicted) F37C12.13	=	1
C14A4.4 (predicted) Y48A6B.5	=	1
C14A4.4 (predicted) C14A4.4	=	1
C14A4.4 (predicted) F07A11.2	=	1
C14A4.4 (predicted) F22B3.4	=	1
C14A4.4 (predicted) F28B3.8	=	1
C14A4.4 (predicted) F32H2.9	=	1
C14A4.4 (predicted) F44G4.4	=	1
C14A4.4 (predicted) T10F2.1	=	1
C14A4.4 (predicted) K03E6.4	=	1
C14A4.4 (predicted) T08B2.10	=	1
C14A4.4 (predicted) R10E11.3	=	0.49
C14A4.4 (predicted) F32E10.4	=	1
C14A4.4 (predicted) PAR2.4	=	0.96
C14A4.4 (predicted) C32F10.5	=	1
C14A4.4 (predicted) F59C6.4	=	1
C14A4.4 (predicted) M04B2.4	=	1
C14A4.4 (predicted) ZK593.1	=	1
C14A4.4 (predicted) F58A4.10	=	1
C14A4.4 (predicted) T05G5.3	=	1
C14A4.4 (predicted) F25H5.3	=	1
C14A4.4 (predicted) F26B1.3	=	1
C14A4.4 (predicted) Y71G12B.15	=	1
C14A4.4 (predicted) T22D1.10	=	1
C14A4.4 (predicted) F16D3.1	=	1
C14A4.4 (predicted) F42A10.1	=	1
C14A4.4 (predicted) Y48B6A.3	=	1
C14A4.4 (predicted) F44F4.11	=	0.99
C14A4.4 (predicted) C47E8.7	=	0.88
C14A4.4 (predicted) F29A7.6	=	1
C14A4.4 (predicted) C47D12.6	=	1
C14A4.4 (predicted) C44B11.3	=	0.97
C14A4.4 (predicted) F40F4.5	=	0.99
C14A4.4 (predicted) T28D6.2	=	0.99
C14A4.4 (predicted) C14A4.5	=	2
C14A4.4 (predicted) F26E4.8	=	0.99
C14A4.4 (predicted) F08F8.7	=	1
C14A4.4 (predicted) Y87G2A.9	=	1
C14A4.4 (predicted) F56F3.5	=	0.98
C14A4.4 (predicted) C47B2.3	=	0.97
C14A4.4 (predicted) Y110A7A.12	=	1
C14A4.4 (predicted) F20B6.2	=	1
C14A4.5 (predicted) F25H2.10	=	1
C14A4.5 (predicted) F26D10.3	=	1
C14A4.5 (predicted) Y71H2AM.15	=	1
C14A4.5 (predicted) F32E10.4	=	1
C14A4.5 (predicted) F25H5.3	=	0.98
C14A4.5 (predicted) Y48A6B.5	=	2
C14A4.5 (predicted) F11F1.1	=	2
C14A4.5 (predicted) W08E12.7	=	1
C14A4.5 (predicted) Y51H7C.11	=	1
C14A4.5 (predicted) F26B1.3	=	1
C14A4.5 (predicted) F58E10.3	=	1
C14A4.5 (predicted) T22D1.3	=	1
C14A4.5 (predicted) F44E5.4	=	1
C14A4.5 (predicted) C14A4.5	=	1
C14A4.5 (predicted) Y106G6H.2	=	1
C14A4.5 (predicted) F25B5.5	=	1
C14A4.5 (predicted) F59C6.4	=	2
C14A4.5 (predicted) F18H3.3	=	1
C14A4.5 (predicted) Y51H7C.7	=	1
C14A4.5 (predicted) K10C8.3	=	1
C14A4.5 (predicted) F54C9.2	=	2
C14A4.5 (predicted) F31D4.1	=	1
C14A4.5 (predicted) F44E5.5	=	1
C14A4.5 (predicted) ZK593.1	=	1
C14A4.5 (predicted) T23H2.1	=	1
C14A4.5 (predicted) F28F8.3	=	1
C14A4.5 (predicted) F37C12.13	=	1
C14B1.1 (known) Y105C5B.13	=	1
C14B1.1 (known) R06C1.1	=	1
C14B1.1 (predicted) C17E4.5	=	1
C14B1.1 (predicted) C34E10.6	=	1
C14B1.1 (predicted) Y71G12B.12	=	1
C14B1.1 (predicted) Y34D9A.1	=	1
C14B1.1 (predicted) T08D10.1	=	1
C14B1.1 (predicted) F53H8.2	=	1.98
C14B1.1 (predicted) Y53H1A.5	=	1
C14B1.1 (predicted) Y47D3A.27	=	1
C14B1.1 (predicted) ZC506.1	=	1
C14B1.1 (predicted) C47E12.3	=	1
C14B1.1 (predicted) Y105E8B.8	=	1
C14B1.1 (predicted) C33A11.4	=	1
C14B1.1 (predicted) Y65B4BR.4	=	1
C14B1.1 (predicted) K02D7.4	=	1
C14B1.1 (predicted) W09C5.2	=	0.93
C14B1.1 (predicted) Y24D9A.8	=	1
C14B1.1 (predicted) ZK520.4	=	1
C14B1.1 (predicted) Y47G6A.20	=	1
C14B1.1 (predicted) Y92H12A.2	=	1
C14B1.1 (predicted) T25C8.2	=	0.97
C14B1.1 (predicted) F55A3.1	=	1
C14B1.1 (predicted) Y39A1C.2	=	1
C14B1.1 (predicted) F10C2.5	=	1
C14B1.1 (predicted) F31C3.5	=	1
C14B1.1 (predicted) K02H8.1	=	1
C14B1.1 (predicted) R74.7	=	1
C14B1.1 (predicted) F42G4.3	=	0.95
C14B1.10 (predicted) F46G11.3	=	1
C14B1.2 (known) R05F9.10	=	1
C14B1.3 (predicted) R13F6.9	=	0.5
C14B1.3 (predicted) ZK370.2	=	0.52
C14B1.3 (predicted) F46A9.5	=	1
C14B1.3 (predicted) F47H4.10	=	1
C14B1.4 (predicted) Y87G2A.9	=	1
C14B1.4 (predicted) T04A11.6	=	1
C14B1.4 (predicted) F26D10.3	=	1
C14B1.4 (predicted) F08G12.2	=	1
C14B1.4 (predicted) F25H2.10	=	1
C14B1.4 (predicted) F58A4.10	=	1
C14B1.4 (predicted) F54C9.2	=	1
C14B1.4 (predicted) F45E12.3	=	2.92
C14B1.4 (predicted) W08E3.3	=	1
C14B1.4 (predicted) C14B1.4	=	1
C14B1.4 (predicted) F44E5.5	=	1
C14B1.4 (predicted) K02F3.12	=	1
C14B1.4 (predicted) Y71G12B.15	=	1
C14B1.4 (predicted) F44E5.4	=	1
C14B1.4 (predicted) T01C3.1	=	1
C14B1.4 (predicted) T22D1.9	=	1
C14B1.4 (predicted) Y54H5A.1	=	1.92
C14B1.4 (predicted) E03A3.2	=	1
C14B1.4 (predicted) F13D11.4	=	0.94
C14B1.4 (predicted) C33H5.7	=	1
C14B1.4 (predicted) F31D4.2	=	0.38
C14B1.4 (predicted) C46A5.9	=	1
C14B1.4 (predicted) K04G11.4	=	1
C14B1.4 (predicted) ZC302.2	=	1
C14B1.4 (predicted) M18.5	=	1.92
C14B1.4 (predicted) C18E3.5	=	1
C14B1.4 (predicted) Y17G7B.2	=	0.92
C14B1.4 (predicted) F55B12.3	=	1
C14B1.4 (predicted) F52B11.1	=	1
C14B1.4 (predicted) W03F9.5	=	1
C14B1.4 (predicted) F11F1.1	=	1
C14B1.4 (predicted) F53A2.7	=	1
C14B1.5 (predicted) H43I07.2	=	1
C14B1.5 (predicted) F26D10.3	=	1
C14B1.5 (predicted) F54C9.2	=	1
C14B1.5 (predicted) F44E5.4	=	1
C14B1.5 (predicted) T22D1.3	=	1
C14B1.5 (predicted) C48E7.2	=	1
C14B1.5 (predicted) K07C11.7	=	1
C14B1.5 (predicted) F44E5.5	=	1
C14B1.5 (predicted) K10B2.1	=	1
C14B1.5 (predicted) Y18D10A.9	=	1
C14B1.5 (predicted) C25E10.12	=	1
C14B1.5 (predicted) T07D4.2	=	1
C14B1.5 (predicted) F11F1.1	=	1
C14B1.8 (known) R07E4.6	=	1
C14B9.1 (known) F38E11.2	=	2
C14B9.1 (known) Y43C5A.6	=	1
C14B9.1 (predicted) ZK669.3	=	0.7
C14B9.1 (predicted) E01G4.1	=	0.78
C14B9.1 (predicted) Y48C3A.17	=	0.78
C14B9.1 (predicted) C43G2.1	=	1.56
C14B9.1 (predicted) Y119C1B.4	=	0.78
C14B9.1 (predicted) C26D10.3	=	1
C14B9.1 (predicted) F13G3.4	=	0.78
C14B9.1 (predicted) T27E9.1	=	1.55
C14B9.1 (predicted) ZK669.2	=	0.74
C14B9.1 (predicted) M106.4	=	0.78
C14B9.1 (predicted) T27E4.9	=	1
C14B9.1 (predicted) F08H9.3	=	1
C14B9.1 (predicted) F26F4.10	=	0.78
C14B9.1 (predicted) F37H8.5	=	0.7
C14B9.1 (predicted) C14B9.1	=	1
C14B9.1 (predicted) F43D9.4	=	0.96
C14B9.1 (predicted) R02E12.4	=	0.66
C14B9.1 (predicted) Y87G2A.5	=	0.66
C14B9.1 (predicted) F38E11.1	=	1
C14B9.1 (predicted) Y32H12A.5	=	1.56
C14B9.1 (predicted) ZC434.6	=	0.78
C14B9.1 (predicted) F43D2.1	=	1
C14B9.1 (predicted) F25B4.7	=	1.51
C14B9.1 (predicted) K07D4.8	=	0.72
C14B9.1 (predicted) R166.5	=	0.78
C14B9.1 (predicted) Y54G2A.1	=	0.6
C14B9.1 (predicted) Y23H5A.5	=	0.78
C14B9.1 (predicted) Y46H3A.3	=	1
C14B9.1 (predicted) W02D3.6	=	1.56
C14B9.1 (predicted) M106.5	=	0.78
C14B9.1 (predicted) T03F6.5	=	0.78
C14B9.1 (predicted) Y51H4A.17	=	0.78
C14B9.1 (predicted) Y71H2B.6	=	0.78
C14B9.1 (predicted) Y46H3A.2	=	1
C14B9.1 (predicted) T27A10.3	=	0.78
C14B9.1 (predicted) R07E3.4	=	1.54
C14B9.1 (predicted) F10F2.1	=	0.78
C14B9.1 (predicted) F08H9.4	=	0.96
C14B9.1 (predicted) F29G9.2	=	1
C14B9.1 (predicted) F54B11.3	=	1
C14B9.1 (predicted) K01H12.2	=	1.55
C14B9.1 (predicted) F29B9.6	=	2.34
C14B9.1 (predicted) R06A4.4	=	0.84
C14B9.1 (predicted) R02F2.1	=	1
C14B9.1 (predicted) T27E4.2	=	1
C14B9.1 (predicted) Y67D2.5	=	0.78
C14B9.1 (predicted) T01E8.3	=	0.9
C14B9.1 (predicted) C14F11.5	=	0.91
C14B9.1 (predicted) T22A3.2	=	1
C14B9.1 (predicted) Y75B8A.22	=	0.78
C14B9.1 (predicted) W06A7.3	=	0.78
C14B9.1 (predicted) F52E1.7	=	0.93
C14B9.1 (predicted) F22A3.1	=	0.78
C14B9.1 (predicted) T01B11.4	=	1.55
C14B9.1 (predicted) T27E4.8	=	1
C14B9.1 (predicted) F14F3.2	=	1
C14B9.1 (predicted) T27E4.3	=	1
C14B9.1 (predicted) C47E12.2	=	1.56
C14B9.2 (known) F54C8.3	=	1
C14B9.2 (predicted) Y47D3A.15	=	0.93
C14B9.2 (predicted) F55A3.1	=	1
C14B9.2 (predicted) Y92H12A.2	=	1
C14B9.2 (predicted) Y65B4BR.4	=	1
C14B9.2 (predicted) C17E4.5	=	1
C14B9.2 (predicted) W09C5.2	=	0.93
C14B9.2 (predicted) Y24D9A.8	=	1
C14B9.2 (predicted) ZK1098.4	=	1
C14B9.2 (predicted) Y39A1C.2	=	1
C14B9.2 (predicted) F31C3.5	=	1
C14B9.2 (predicted) C47E12.3	=	1
C14B9.2 (predicted) F55F3.1	=	0.96
C14B9.2 (predicted) Y105E8B.8	=	1
C14B9.2 (predicted) F10C2.5	=	1
C14B9.2 (predicted) ZC506.1	=	1
C14B9.3 (known) H04J21.3	=	1
C14B9.4 (known) F46B6.5	=	1
C14B9.4 (known) R119.4	=	1
C14B9.4 (known) T18H9.2	=	1
C14B9.4 (known) F32B5.8	=	1
C14B9.4 (predicted) F21H11.3	=	1
C14B9.4 (predicted) F53B2.6	=	1
C14B9.4 (predicted) K06A5.7	=	0.78
C14B9.4 (predicted) ZK637.11	=	0.96
C14B9.4 (predicted) R05H5.2	=	0.86
C14B9.4 (predicted) H31G24.4	=	1
C14B9.4 (predicted) M18.5	=	1
C14B9.4 (predicted) F35G12.3	=	1
C14B9.4 (predicted) ZC168.4	=	1
C14B9.4 (predicted) F32D1.10	=	1
C14B9.4 (predicted) D1054.2	=	1
C14B9.4 (predicted) F16B4.8	=	0.86
C14B9.4 (predicted) W03A5.4	=	0.83
C14B9.4 (predicted) C25D7.6	=	1
C14B9.4 (predicted) K02H8.1	=	1
C14B9.4 (predicted) F55C5.11	=	1
C14B9.4 (predicted) M01F1.7	=	0.93
C14B9.4 (predicted) T24H10.7	=	1
C14B9.4 (predicted) W04A8.7	=	1
C14B9.4 (predicted) Y17G7B.5	=	1
C14B9.4 (predicted) T24D11.1	=	1
C14B9.4 (predicted) C47E8.5	=	1
C14B9.4 (predicted) F42C5.8	=	1
C14B9.4 (predicted) F26F4.1	=	1
C14B9.4 (predicted) E03A3.2	=	1
C14B9.4 (predicted) C32E8.3	=	1
C14B9.4 (predicted) Y43E12A.1	=	1
C14B9.6 (known) T11B7.4	=	1
C14B9.6 (known) F28D1.10	=	1
C14B9.7 (known) K06H7.6	=	1
C14B9.7 (known) R06F6.8	=	1
C14B9.7 (predicted) Y47G6A.6	=	1.98
C14B9.7 (predicted) ZC262.5	=	1
C14B9.7 (predicted) F55F8.4	=	1
C14B9.7 (predicted) ZK863.6	=	1
C14B9.7 (predicted) F55A4.5	=	0.83
C14B9.7 (predicted) C14F5.5	=	1
C14B9.7 (predicted) R05D3.6	=	1
C14B9.7 (predicted) W08E12.7	=	1
C14B9.7 (predicted) F02E9.4	=	1
C14B9.7 (predicted) F53H8.2	=	0.98
C14B9.7 (predicted) F32D1.2	=	0.85
C14B9.8 (predicted) ZK370.2	=	1
C14B9.8 (predicted) Y43F4A.1	=	1
C14B9.8 (predicted) R13F6.9	=	0.96
C14B9.8 (predicted) F53H8.2	=	0.98
C14B9.8 (predicted) T13C2.4	=	1
C14C10.1 (predicted) C36E8.5	=	1
C14C10.1 (predicted) D1007.12	=	1
C14C10.1 (predicted) Y106G6G.2	=	0.78
C14C10.1 (predicted) Y87G2A.9	=	0.78
C14C10.1 (predicted) C14C10.1	=	1.56
C14C10.1 (predicted) F44E5.5	=	1.78
C14C10.1 (predicted) T05E11.1	=	1
C14C10.1 (predicted) C47E8.5	=	0.78
C14C10.1 (predicted) F11C1.1	=	0.78
C14C10.1 (predicted) D1022.1	=	0.78
C14C10.1 (predicted) F56F3.5	=	0.98
C14C10.1 (predicted) C18E9.6	=	1
C14C10.1 (predicted) F01G4.2	=	1
C14C10.1 (predicted) Y97E10AR.5	=	1
C14C10.1 (predicted) Y110A2AL.12	=	0.78
C14C10.1 (predicted) T22G5.5	=	0.78
C14C10.1 (predicted) Y37E3.8	=	1
C14C10.1 (predicted) D2045.2	=	1.78
C14C10.1 (predicted) Y106G6G.6	=	0.78
C14C10.1 (predicted) T05F1.8	=	1.64
C14C10.1 (predicted) F12B6.1	=	0.66
C14C10.1 (predicted) K02B2.5	=	0.97
C14C10.1 (predicted) Y110A7A.12	=	1.78
C14C10.1 (predicted) F54H12.1	=	0.78
C14C10.1 (predicted) C33F10.12	=	1.64
C14C10.1 (predicted) C24F3.1	=	0.78
C14C10.1 (predicted) ZK430.1	=	0.78
C14C10.1 (predicted) C47D12.3	=	0.78
C14C10.1 (predicted) F54D8.2	=	0.78
C14C10.1 (predicted) C56E6.5	=	0.78
C14C10.1 (predicted) Y71G12B.15	=	0.78
C14C10.1 (predicted) C50D2.2	=	0.72
C14C10.1 (predicted) T28D6.2	=	1.78
C14C10.1 (predicted) T05E11.3	=	0.78
C14C10.1 (predicted) F10B5.1	=	1
C14C10.1 (predicted) R06A4.4	=	1.78
C14C10.1 (predicted) K01H12.2	=	0.78
C14C10.1 (predicted) C14F5.5	=	1
C14C10.1 (predicted) K02G10.6	=	0.7
C14C10.1 (predicted) F08F8.2	=	0.78
C14C10.1 (predicted) C47E12.2	=	0.76
C14C10.1 (predicted) F52D10.3	=	0.99
C14C10.1 (predicted) M6.3	=	1
C14C10.1 (predicted) T13A10.11	=	1
C14C10.1 (predicted) C44B11.3	=	1.78
C14C10.1 (predicted) Y105C5B.12	=	1
C14C10.1 (predicted) T01B11.4	=	0.78
C14C10.1 (predicted) T08B2.10	=	0.95
C14C10.1 (predicted) F01G4.6	=	1.67
C14C10.1 (predicted) F25B4.7	=	0.72
C14C10.1 (predicted) C14F5.4	=	0.78
C14C10.1 (predicted) F22B3.4	=	1
C14C10.1 (predicted) T21C9.12	=	0.78
C14C10.1 (predicted) Y69A2AR.18	=	1
C14C10.1 (predicted) F35C8.5	=	0.78
C14C10.1 (predicted) F44F4.11	=	1.78
C14C10.1 (predicted) F56F3.1	=	1
C14C10.1 (predicted) Y39D8C.1	=	0.68
C14C10.1 (predicted) T27E9.1	=	0.78
C14C10.1 (predicted) F54C9.2	=	1
C14C10.1 (predicted) F25H2.10	=	1
C14C10.1 (predicted) K01G5.7	=	1
C14C10.1 (predicted) W02B12.9	=	0.76
C14C10.1 (predicted) F13B10.2	=	1
C14C10.1 (predicted) C42C1.5	=	1
C14C10.1 (predicted) F09B9.3	=	0.78
C14C10.1 (predicted) Y22D7AL.5	=	0.78
C14C10.1 (predicted) F37H8.4	=	0.78
C14C10.1 (predicted) F37C12.4	=	1
C14C10.1 (predicted) Y110A2AM.3	=	0.78
C14C10.1 (predicted) F58A4.10	=	0.78
C14C10.1 (predicted) C28H8.4	=	0.78
C14C10.1 (predicted) C24H11.7	=	0.78
C14C10.1 (predicted) R11H6.1	=	0.78
C14C10.1 (predicted) C49F5.1	=	1
C14C10.1 (predicted) T03F1.12	=	1.73
C14C10.1 (predicted) R07E3.4	=	0.73
C14C10.1 (predicted) ZK154.3	=	1
C14C10.1 (predicted) R06A4.8	=	0.78
C14C10.1 (predicted) F54C9.5	=	1
C14C10.1 (predicted) T20B12.1	=	0.78
C14C10.1 (predicted) T05E11.5	=	0.78
C14C10.1 (predicted) Y53H1A.5	=	1
C14C10.1 (predicted) Y71H2AM.11	=	0.78
C14C10.1 (predicted) C52E12.3	=	0.95
C14C10.1 (predicted) F43H9.2	=	0.78
C14C10.1 (predicted) M117.2	=	1
C14C10.1 (predicted) F55H2.6	=	1
C14C10.1 (predicted) T08D10.1	=	1
C14C10.1 (predicted) F53G12.10	=	1
C14C10.1 (predicted) C47B2.3	=	1.78
C14C10.1 (predicted) F40F4.5	=	1.78
C14C10.1 (predicted) F44E5.4	=	1.78
C14C10.1 (predicted) M02B7.5	=	0.78
C14C10.1 (predicted) F32H2.9	=	1.78
C14C10.1 (predicted) ZK899.4	=	1.78
C14C10.1 (predicted) F40F8.10	=	0.97
C14C10.1 (predicted) Y6B3A.1	=	0.78
C14C10.1 (predicted) Y47D9A.1	=	1
C14C10.1 (predicted) F20B6.2	=	1.78
C14C10.1 (predicted) F26E4.8	=	1.78
C14C10.1 (predicted) C54C6.2	=	1
C14C10.1 (predicted) ZK742.1	=	0.78
C14C10.1 (predicted) F16D3.1	=	1.78
C14C10.1 (predicted) T04F8.1	=	0.78
C14C10.1 (predicted) C36B1.12	=	0.78
C14C10.1 (predicted) F11F1.1	=	1
C14C10.1 (predicted) F07A11.2	=	1
C14C10.1 (predicted) Y110A2AR.2	=	0.78
C14C10.1 (predicted) Y48G8AL.8	=	1
C14C10.1 (predicted) C52D10.12	=	0.78
C14C10.1 (predicted) Y48G9A.1	=	1.78
C14C10.1 (predicted) K06H7.4	=	0.78
C14C10.1 (predicted) C41C4.10	=	0.78
C14C10.1 (predicted) F23F1.6	=	0.72
C14C10.1 (predicted) W02D3.6	=	0.76
C14C10.1 (predicted) Y6E2A.9	=	0.78
C14C10.1 (predicted) F26D10.3	=	1.78
C14C10.1 (predicted) F42H10.2	=	0.78
C14C10.1 (predicted) K12D12.2	=	0.78
C14C10.1 (predicted) ZK616.3	=	0.78
C14C10.1 (predicted) R05G6.7	=	0.78
C14C10.5 (known) Y41C4A.14	=	1
C14C10.5 (predicted) T06D8.8	=	1
C14C10.5 (predicted) F26D10.3	=	1
C14C10.5 (predicted) F44E5.5	=	1
C14C10.5 (predicted) Y67H2A.6	=	1
C14C10.5 (predicted) C14C10.5	=	1
C14C10.5 (predicted) Y55F3AM.15	=	1
C14C10.5 (predicted) T20F5.2	=	1
C14C10.5 (predicted) Y49E10.1	=	1
C14C10.5 (predicted) T22D1.9	=	1
C14C10.5 (predicted) F54C9.2	=	1
C14C10.5 (predicted) K08D12.1	=	1
C14C10.5 (predicted) C52E4.4	=	1
C14C10.5 (predicted) F56F11.4	=	1
C14C10.5 (predicted) CD4.6	=	1
C14C10.5 (predicted) Y110A7A.14	=	1
C14C10.5 (predicted) C23G10.4	=	1
C14C10.5 (predicted) F39H11.5	=	1
C14C10.5 (predicted) F44E5.4	=	1
C14C10.5 (predicted) F10G7.8	=	1
C14C10.5 (predicted) F56F10.4	=	1
C14C10.5 (predicted) F56H1.4	=	1
C14C10.5 (predicted) Y113G7B.17	=	1
C14C10.5 (predicted) K07D4.3	=	1
C14C10.5 (predicted) Y38A8.2	=	1
C14C10.5 (predicted) F49C12.8	=	1
C14C10.5 (predicted) F23F1.8	=	1
C14C10.5 (predicted) C43E11.10	=	1
C14C10.5 (predicted) R12E2.3	=	1
C14C10.5 (predicted) C15H11.7	=	1
C14C10.5 (predicted) D1054.2	=	1
C14C10.5 (predicted) F57B9.10	=	1
C14C10.5 (predicted) ZK20.5	=	1
C14C10.5 (predicted) D2045.2	=	1
C14C10.5 (predicted) F59B2.5	=	1
C14C10.5 (predicted) D2013.7	=	1
C14C10.5 (predicted) F23F12.6	=	1
C14C10.5 (predicted) F35G12.4	=	1
C14C10.5 (predicted) F11F1.1	=	1
C14C10.5 (predicted) Y56A3A.18	=	1
C14C10.5 (predicted) C36B1.4	=	1
C14C10.5 (predicted) ZK945.2	=	1
C14C10.5 (predicted) K05C4.1	=	1
C14C10.5 (predicted) ZK795.3	=	1
C14C10.5 (predicted) M01A10.2	=	1
C14C11.2 (known) C49A1.4	=	1
C14C11.6 (known) F18C5.2	=	1
C14C11.8 (known) T23F1.6	=	1
C14E2.2 (predicted) F46E10.10	=	1
C14E2.2 (predicted) Y54G2A.31	=	1
C14E2.2 (predicted) Y54E5A.7	=	1
C14E2.2 (predicted) C14F11.1	=	1
C14E2.2 (predicted) T01C8.5	=	1
C14E2.2 (predicted) C15C8.4	=	1
C14E2.2 (predicted) F55A3.1	=	1
C14E2.2 (predicted) Y48C3A.16	=	1
C14E2.2 (predicted) Y39G8B.1	=	1
C14E2.2 (predicted) C14E2.2	=	1
C14E2.2 (predicted) Y39G8B.2	=	1
C14E2.2 (predicted) T01C8.4	=	1
C14E2.2 (predicted) Y110A2AL.13	=	1
C14E2.2 (predicted) Y50E8A.4	=	1
C14E2.2 (predicted) F25H2.5	=	0.96
C14E2.2 (predicted) C44E4.3	=	1
C14E2.2 (predicted) F09E5.15	=	1.97
C14E2.2 (predicted) ZK673.2	=	1
C14F11.1 (known) T28C12.4	=	1
C14F11.1 (predicted) Y37E3.15	=	1
C14F11.1 (predicted) C44E4.3	=	1
C14F11.1 (predicted) F55A3.1	=	1
C14F11.1 (predicted) Y48C3A.16	=	1
C14F11.1 (predicted) Y110A2AL.13	=	1
C14F11.1 (predicted) T01C8.4	=	1
C14F11.1 (predicted) C16C2.4	=	1
C14F11.1 (predicted) T01C8.5	=	1
C14F11.1 (predicted) Y39B6A.34	=	1
C14F11.1 (predicted) C14F11.1	=	1
C14F11.1 (predicted) Y54E5A.7	=	1
C14F11.1 (predicted) Y50E8A.4	=	1
C14F11.1 (predicted) T01C3.10	=	1
C14F11.5 (known) ZK892.1	=	1
C14F11.5 (predicted) F22A3.1	=	0.91
C14F11.5 (predicted) M106.4	=	1
C14F11.5 (predicted) C26D10.3	=	0.91
C14F11.5 (predicted) W06A7.3	=	0.83
C14F11.5 (predicted) C14F11.5	=	0.83
C14F11.5 (predicted) Y71H2B.6	=	1
C14F11.5 (predicted) F37H8.5	=	0.74
C14F11.5 (predicted) Y23H5A.5	=	0.91
C14F11.5 (predicted) T27A10.3	=	1
C14F11.5 (predicted) T03F6.5	=	1
C14F11.5 (predicted) M106.5	=	0.91
C14F11.5 (predicted) F38E11.1	=	0.91
C14F11.5 (predicted) ZK669.2	=	0.78
C14F11.5 (predicted) F14F3.2	=	0.91
C14F11.5 (predicted) R02F2.1	=	0.91
C14F11.5 (predicted) Y54G2A.1	=	0.72
C14F11.5 (predicted) T01E8.3	=	1
C14F11.5 (predicted) T27E4.9	=	0.91
C14F11.5 (predicted) F43D9.4	=	0.87
C14F11.5 (predicted) Y119C1B.4	=	0.91
C14F11.5 (predicted) T27E9.1	=	1.64
C14F11.5 (predicted) F26F4.10	=	0.83
C14F11.5 (predicted) F52E1.7	=	0.85
C14F11.5 (predicted) Y32H12A.5	=	1.74
C14F11.5 (predicted) T27E4.3	=	0.91
C14F11.5 (predicted) Y48C3A.17	=	0.83
C14F11.5 (predicted) F08H9.4	=	0.88
C14F11.5 (predicted) F10F2.1	=	0.83
C14F11.5 (predicted) F29B9.6	=	2.74
C14F11.5 (predicted) Y87G2A.5	=	0.59
C14F11.5 (predicted) T22A3.2	=	0.91
C14F11.5 (predicted) Y67D2.5	=	0.83
C14F11.5 (predicted) F38E11.2	=	0.91
C14F11.5 (predicted) Y51H4A.17	=	0.87
C14F11.5 (predicted) T27E4.8	=	0.91
C14F11.5 (predicted) F25B4.7	=	1.6
C14F11.5 (predicted) W02D3.6	=	1.66
C14F11.5 (predicted) Y46H3A.3	=	0.91
C14F11.5 (predicted) F54B11.3	=	0.91
C14F11.5 (predicted) T27E4.2	=	0.91
C14F11.5 (predicted) Y75B8A.22	=	0.91
C14F11.5 (predicted) R166.5	=	1
C14F11.5 (predicted) F29G9.2	=	0.91
C14F11.5 (predicted) ZC434.6	=	0.91
C14F11.5 (predicted) C47E12.2	=	1.66
C14F11.5 (predicted) F13G3.4	=	0.83
C14F11.5 (predicted) T01B11.4	=	1.64
C14F11.5 (predicted) ZK669.3	=	0.74
C14F11.5 (predicted) C43G2.1	=	1.74
C14F11.5 (predicted) F08H9.3	=	0.91
C14F11.5 (predicted) E01G4.1	=	1
C14F11.5 (predicted) K07D4.8	=	0.77
C14F11.5 (predicted) K01H12.2	=	1.64
C14F11.5 (predicted) R06A4.4	=	0.76
C14F11.5 (predicted) F43D2.1	=	0.91
C14F11.5 (predicted) R02E12.4	=	0.78
C14F11.5 (predicted) Y46H3A.2	=	0.91
C14F11.5 (predicted) R07E3.4	=	1.64
C14F5.1 (known) ZC504.4	=	1
C14F5.1 (predicted) F54D12.6	=	0.91
C14F5.1 (predicted) C14F5.1	=	3.57
C14F5.3 (predicted) F53A9.10	=	0.94
C14F5.3 (predicted) T20B3.2	=	1
C14F5.3 (predicted) ZK370.2	=	1.88
C14F5.3 (predicted) R13F6.9	=	1.94
C14F5.3 (predicted) Y49E10.1	=	1
C14F5.3 (predicted) F23F1.5	=	1
C14F5.3 (predicted) ZK673.7	=	0.87
C14F5.3 (predicted) F29G9.2	=	0.6
C14F5.3 (predicted) F56F11.4	=	1
C14F5.3 (predicted) ZK721.2	=	1
C14F5.3 (predicted) F42E11.4	=	0.95
C14F5.3 (predicted) C14F5.3	=	1
C14F5.3 (predicted) F54C1.7	=	0.97
C14F5.3 (predicted) T08B1.2	=	1
C14F5.3 (predicted) T22E5.5	=	1
C14F5.3 (predicted) W03F8.1	=	1
C14F5.4 (predicted) F53G12.10	=	0.98
C14F5.4 (predicted) F11F1.1	=	1
C14F5.4 (predicted) ZK899.4	=	1
C14F5.4 (predicted) F54C9.2	=	1
C14F5.4 (predicted) C36E8.5	=	1
C14F5.4 (predicted) F26E4.8	=	1
C14F5.4 (predicted) T20H4.3	=	1
C14F5.4 (predicted) Y24D9A.4	=	1
C14F5.4 (predicted) T05F1.8	=	0.86
C14F5.4 (predicted) ZK154.3	=	1
C14F5.4 (predicted) D2063.1	=	0.98
C14F5.4 (predicted) T28D6.2	=	1
C14F5.4 (predicted) T22D1.9	=	1
C14F5.4 (predicted) C44B11.3	=	1
C14F5.4 (predicted) C54C6.2	=	1
C14F5.4 (predicted) W03F9.5	=	1
C14F5.4 (predicted) K01G5.7	=	1
C14F5.4 (predicted) C52E4.4	=	1
C14F5.4 (predicted) C33F10.12	=	0.86
C14F5.4 (predicted) F16D3.1	=	1
C14F5.4 (predicted) K12G11.3	=	0.96
C14F5.4 (predicted) F01G4.6	=	0.89
C14F5.4 (predicted) F40F4.5	=	1
C14F5.4 (predicted) Y22D7AL.5	=	1
C14F5.4 (predicted) K12G11.4	=	0.98
C14F5.4 (predicted) F20B6.2	=	1
C14F5.4 (predicted) C47B2.3	=	1
C14F5.4 (predicted) F25H2.10	=	1
C14F5.4 (predicted) F44F4.11	=	1
C14F5.4 (predicted) Y110A7A.12	=	1
C14F5.4 (predicted) Y73B3A.18	=	1
C14F5.4 (predicted) F32H2.9	=	1
C14F5.5 (known) M02A10.3	=	3.96
C14F5.5 (known) F49B2.5	=	1
C14F5.5 (known) F54D5.15	=	1
C14F5.5 (known) W04D2.1	=	1
C14F5.5 (known) Y119C1A.1	=	1
C14F5.5 (known) ZK1248.3	=	1
C14F5.5 (known) C14F5.5	=	2
C14F5.5 (known) F32A7.3	=	1
C14F5.5 (known) F46F6.1	=	1
C14F5.5 (known) D1037.3	=	1
C14F5.5 (known) R08E3.3	=	1
C14F5.5 (known) F43D9.4	=	1
C14F5.5 (known) F54D5.5	=	1
C14F5.5 (known) T20F5.6	=	1
C14F5.5 (known) T28F12.3	=	6
C14F5.5 (predicted) T04C12.4	=	2
C14F5.5 (predicted) Y66H1A.6	=	1
C14F5.5 (predicted) T05E11.1	=	1
C14F5.5 (predicted) F28C6.7	=	0.97
C14F5.5 (predicted) F57B9.3	=	1
C14F5.5 (predicted) K07A1.11	=	0.98
C14F5.5 (predicted) K07A1.12	=	0.97
C14F5.5 (predicted) C55A6.3	=	1
C14F5.5 (predicted) F37C12.4	=	1
C14F5.5 (predicted) K02B2.5	=	1
C14F5.5 (predicted) C16A3.9	=	1
C14F5.5 (predicted) Y73B6BL.30	=	1
C14F5.5 (predicted) W09C5.6	=	1
C14F5.5 (predicted) C55A6.7	=	1
C14F5.5 (predicted) R107.7	=	2.69
C14F5.5 (predicted) ZK593.1	=	1
C14F5.5 (predicted) H28O16.1	=	1
C14F5.5 (predicted) F08G2.1	=	0.99
C14F5.5 (predicted) T01E8.3	=	0.96
C14F5.5 (predicted) F43E2.8	=	1
C14F5.5 (predicted) T12D8.6	=	1
C14F5.5 (predicted) R03G5.1	=	1
C14F5.5 (predicted) F33D11.10	=	1
C14F5.5 (predicted) F01G4.6	=	1
C14F5.5 (predicted) K01G5.7	=	1.92
C14F5.5 (predicted) Y106G6H.3	=	1
C14F5.5 (predicted) T22D1.10	=	1
C14F5.5 (predicted) F45F2.12	=	0.99
C14F5.5 (predicted) W02D3.6	=	1
C14F5.5 (predicted) F53G12.10	=	1
C14F5.5 (predicted) F39B1.1	=	1
C14F5.5 (predicted) ZC404.9	=	2.56
C14F5.5 (predicted) Y37E3.8	=	1
C14F5.5 (predicted) Y37D8A.1	=	1
C14F5.5 (predicted) Y57A10A.7	=	1
C14F5.5 (predicted) Y41D4B.13	=	1
C14F5.5 (predicted) K11C4.3	=	1
C14F5.5 (predicted) T20B5.1	=	0.97
C14F5.5 (predicted) Y34B4A.4	=	1
C14F5.5 (predicted) F17E9.9	=	0.99
C14F5.5 (predicted) K06A4.3	=	1.95
C14F5.5 (predicted) F45F2.2	=	0.99
C14F5.5 (predicted) W02F12.5	=	1
C14F5.5 (predicted) F56F3.5	=	1
C14F5.5 (predicted) D2089.4	=	1
C14F5.5 (predicted) M01B12.3	=	1
C14F5.5 (predicted) F56A4.4	=	2.93
C14F5.5 (predicted) K08E3.4	=	0.78
C14F5.5 (predicted) F31E3.5	=	1
C14F5.5 (predicted) Y71H2AM.23	=	1
C14F5.5 (predicted) F25B4.7	=	0.98
C14F5.5 (predicted) C27H6.2	=	1
C14F5.5 (predicted) K07A1.2	=	1
C14F5.5 (predicted) F57B9.7	=	1
C14F5.5 (predicted) F28D1.7	=	1
C14F5.5 (predicted) Y57A10A.5	=	0.93
C14F5.5 (predicted) Y71F9AL.16	=	1
C14F5.5 (predicted) K08F9.2	=	1
C14F5.5 (predicted) C53H9.1	=	1
C14F5.5 (predicted) F09E5.15	=	1
C14F5.5 (predicted) T07D4.3	=	1
C14F5.5 (predicted) F37F2.3	=	2.56
C14F5.5 (predicted) C41G7.5	=	0.83
C14F5.5 (predicted) CD4.8	=	1
C14F5.5 (predicted) C55A6.4	=	0.96
C14F5.5 (predicted) C30G12.2	=	1
C14F5.5 (predicted) Y47D3A.4	=	1
C14F5.5 (predicted) ZK402.5	=	0.87
C14F5.5 (predicted) F20G2.1	=	0.96
C14F5.5 (predicted) K04C1.4	=	0.91
C14F5.5 (predicted) F40F8.10	=	1
C14F5.5 (predicted) C38C3.5	=	2
C14F5.5 (predicted) F47G6.4	=	1
C14F5.5 (predicted) F09B9.2	=	1.96
C14F5.5 (predicted) M110.5	=	1
C14F5.5 (predicted) Y71H2B.10	=	0.98
C14F5.5 (predicted) K07C5.1	=	1
C14F5.5 (predicted) T22D1.3	=	0.95
C14F5.5 (predicted) T17E9.1	=	0.87
C14F5.5 (predicted) ZK154.3	=	1.95
C14F5.5 (predicted) F17C11.9	=	1
C14F5.5 (predicted) C31C9.2	=	1
C14F5.5 (predicted) F37C12.9	=	1
C14F5.5 (predicted) F52B5.6	=	1
C14F5.5 (predicted) Y6D11A.2	=	1
C14F5.5 (predicted) T28A8.6	=	1
C14F5.5 (predicted) K06A1.1	=	0.95
C14F5.5 (predicted) C37A2.7	=	1
C14F5.5 (predicted) R10E12.1	=	1
C14F5.5 (predicted) K08E3.6	=	1
C14F5.5 (predicted) Y65B4A.6	=	1
C14F5.5 (predicted) F55G1.3	=	1
C14F5.5 (predicted) F54D12.6	=	0.55
C14F5.5 (predicted) ZK131.5	=	0.99
C14F5.5 (predicted) F02E8.3	=	1
C14F5.5 (predicted) F25H5.3	=	0.98
C14F5.5 (predicted) C47E12.2	=	1
C14F5.5 (predicted) F26D10.3	=	1.95
C14F5.5 (predicted) ZK131.9	=	0.99
C14F5.5 (predicted) F22E12.2	=	1
C14F5.5 (predicted) F56A4.3	=	2.89
C14F5.5 (predicted) T05F1.8	=	1
C14F5.5 (predicted) C46H11.3	=	1
C14F5.5 (predicted) R151.9	=	1
C14F5.5 (predicted) H31G24.1	=	1
C14F5.5 (predicted) Y45G12C.3	=	2.93
C14F5.5 (predicted) C15H9.6	=	1
C14F5.5 (predicted) E04A4.8	=	1
C14F5.5 (predicted) R13D7.7	=	2.61
C14F5.5 (predicted) C47G2.5	=	1
C14F5.5 (predicted) C52E4.3	=	1
C14F5.5 (predicted) K06C4.12	=	0.99
C14F5.5 (predicted) H02I12.6	=	1
C14F5.5 (predicted) F40F11.1	=	1
C14F5.5 (predicted) F55D10.2	=	1
C14F5.5 (predicted) LLC1.3	=	1
C14F5.5 (predicted) T05C3.5	=	1
C14F5.5 (predicted) K10B3.10	=	1
C14F5.5 (predicted) Y104H12BR.1	=	1
C14F5.5 (predicted) C36E8.5	=	1.93
C14F5.5 (predicted) Y45F10D.12	=	1
C14F5.5 (predicted) T28A8.3	=	1
C14F5.5 (predicted) K08F4.9	=	1
C14F5.5 (predicted) M03F4.2	=	2
C14F5.5 (predicted) JC8.3	=	1
C14F5.5 (predicted) C34E10.5	=	1
C14F5.5 (predicted) C23G10.3	=	1
C14F5.5 (predicted) C55A6.5	=	0.96
C14F5.5 (predicted) T04C12.6	=	2
C14F5.5 (predicted) F53A3.3	=	1
C14F5.5 (predicted) F29F11.1	=	1
C14F5.5 (predicted) T04B2.6	=	0.88
C14F5.5 (predicted) Y44E3A.4	=	2.94
C14F5.5 (predicted) F26B1.2	=	1
C14F5.5 (predicted) PAR2.1	=	1
C14F5.5 (predicted) F10E7.7	=	1
C14F5.5 (predicted) Y50D7A.10	=	1
C14F5.5 (predicted) T10C6.11	=	1
C14F5.5 (predicted) Y57A10A.4	=	1
C14F5.5 (predicted) C50F4.5	=	1
C14F5.5 (predicted) T23B12.6	=	1
C14F5.5 (predicted) F29F11.6	=	1
C14F5.5 (predicted) C55A6.6	=	0.96
C14F5.5 (predicted) T01C3.6	=	1
C14F5.5 (predicted) C30F8.4	=	2
C14F5.5 (predicted) F25H5.4	=	1
C14F5.5 (predicted) F20G2.2	=	1
C14F5.5 (predicted) Y73B3B.1	=	1
C14F5.5 (predicted) F18H3.3	=	1
C14F5.5 (predicted) CC4.3	=	1
C14F5.5 (predicted) C44B11.3	=	1.97
C14F5.5 (predicted) F09C3.1	=	0.96
C14F5.5 (predicted) T27E9.1	=	0.99
C14F5.5 (predicted) T25C8.2	=	1
C14F5.5 (predicted) Y79H2A.6	=	1
C14F5.5 (predicted) Y105E8A.16	=	1
C14F5.5 (predicted) F54B3.3	=	1
C14F5.5 (predicted) ZK697.14	=	0.96
C14F5.5 (predicted) F13B10.2	=	1
C14F5.5 (predicted) Y22D7AL.5	=	1
C14F5.5 (predicted) C47E8.5	=	0.99
C14F5.5 (predicted) F35H10.11	=	0.99
C14F5.5 (predicted) F57B9.6	=	1
C14F5.5 (predicted) Y62E10A.1	=	1
C14F5.5 (predicted) F54A5.3	=	2
C14F5.5 (predicted) F07B7.11	=	1
C14F5.5 (predicted) Y45G12C.2	=	2.64
C14F5.5 (predicted) F25G6.8	=	1
C14F5.5 (predicted) F10B5.1	=	0.99
C14F5.5 (predicted) C43E11.6	=	0.82
C14F5.5 (predicted) Y106G6H.2	=	1
C14F5.5 (predicted) K01H12.2	=	0.98
C14F5.5 (predicted) K06C4.4	=	0.99
C14F5.5 (predicted) D1007.12	=	1
C14F5.5 (predicted) Y57G11A.3	=	0.93
C14F5.5 (predicted) M106.5	=	1
C14F5.5 (predicted) C54C6.2	=	1.95
C14F5.5 (predicted) T28A11.11	=	2.56
C14F5.5 (predicted) F54E12.4	=	1
C14F5.5 (predicted) F42C5.8	=	1
C14F5.5 (predicted) C33F10.12	=	1
C14F5.5 (predicted) R153.1	=	1
C14F5.5 (predicted) F58E10.3	=	0.96
C14F5.5 (predicted) Y54H5A.1	=	1
C14F5.5 (predicted) F07B7.4	=	1
C14F5.5 (predicted) T01B11.4	=	0.98
C14F5.5 (predicted) R160.1	=	1
C14F5.5 (predicted) R07E3.4	=	0.98
C14F5.5 (predicted) T04C12.5	=	2
C14F5.5 (predicted) F07F6.6	=	1
C14H10.2 (known) W07B3.2	=	1
C14H10.3 (predicted) Y57G11C.12	=	1
C14H10.3 (predicted) D2024.7	=	1
C14H10.3 (predicted) T19D2.2	=	0.96
C14H10.3 (predicted) ZK1320.1	=	1
C14H10.3 (predicted) F44D12.4	=	1
C14H10.3 (predicted) T24H7.1	=	1
C14H10.3 (predicted) C35D10.2	=	1
C15A11.4 (known) K12H4.3	=	1
C15A11.7 (known) W08F4.8	=	1
C15A7.2 (known) F44G3.9	=	1
C15B12.6 (known) K09B11.1	=	1
C15B12.7 (predicted) Y48B6A.2	=	1
C15B12.7 (predicted) ZK637.8	=	0.83
C15B12.7 (predicted) Y106G6G.2	=	0.9
C15B12.7 (predicted) C47B2.3	=	0.9
C15B12.7 (predicted) F40F4.5	=	0.9
C15B12.7 (predicted) VW02B12L.1	=	0.9
C15B12.7 (predicted) F35H10.4	=	0.85
C15B12.7 (predicted) C36E8.5	=	0.9
C15B12.7 (predicted) Y6B3A.1	=	0.9
C15B12.7 (predicted) C44B11.3	=	0.9
C15B12.7 (predicted) C54C6.2	=	0.9
C15B12.7 (predicted) F44F4.11	=	0.9
C15B12.7 (predicted) C24H11.7	=	0.9
C15B12.7 (predicted) ZK899.4	=	0.9
C15B12.7 (predicted) ZK154.3	=	0.9
C15B12.7 (predicted) M02B7.5	=	0.9
C15B12.7 (predicted) Y51A2D.5	=	1.48
C15B12.7 (predicted) T28D6.2	=	0.9
C15B12.7 (predicted) Y23H5B.5	=	1
C15B12.7 (predicted) F16D3.1	=	0.9
C15B12.7 (predicted) ZC434.2	=	0.9
C15B12.7 (predicted) F26E4.8	=	0.9
C15B12.7 (predicted) Y48G9A.1	=	0.9
C15B12.7 (predicted) M01F1.5	=	1.56
C15B12.7 (predicted) K06H7.4	=	0.9
C15B12.7 (predicted) K01G5.7	=	0.9
C15B12.7 (predicted) C26H9A.1	=	0.84
C15B12.7 (predicted) F32H2.9	=	0.9
C15B12.7 (predicted) Y106G6G.6	=	0.9
C15B12.7 (predicted) Y51A2D.4	=	1.38
C15C6.4 (known) M02B7.3	=	1
C15C6.4 (predicted) Y66A7A.2	=	1
C15C6.4 (predicted) H35B03.2	=	1
C15C6.4 (predicted) C15C6.4	=	1
C15C6.4 (predicted) Y65B4A.3	=	1
C15C7.1 (predicted) ZC155.7	=	1
C15C7.1 (predicted) ZK849.2	=	1
C15C7.1 (predicted) W06B4.3	=	1
C15C7.1 (predicted) R06F6.2	=	1
C15C7.2 (known) ZK858.4	=	1
C15C7.7 (predicted) C55A6.10	=	1
C15C7.7 (predicted) F45E1.7	=	1
C15C8.1 (known) R13F6.9	=	1
C15C8.4 (predicted) T01C8.4	=	1
C15C8.4 (predicted) W06A7.3	=	1
C15C8.4 (predicted) F55F8.4	=	1
C15C8.4 (predicted) C34E11.1	=	1
C15C8.4 (predicted) ZC477.9	=	1
C15C8.4 (predicted) R01H10.1	=	1
C15C8.4 (predicted) K12C11.2	=	0.81
C15C8.4 (predicted) F42G9.1	=	1
C15C8.4 (predicted) T01C8.5	=	1
C15F1.3 (known) Y47D3A.6	=	1
C15F1.4 (predicted) Y51H1A.3	=	1
C15F1.4 (predicted) Y37E3.10	=	1
C15F1.4 (predicted) C56G2.6	=	1
C15F1.4 (predicted) F11A3.2	=	1
C15F1.4 (predicted) Y47H9C.7	=	1
C15F1.4 (predicted) ZK1098.4	=	2
C15F1.4 (predicted) D2085.3	=	2
C15F1.4 (predicted) K10C8.3	=	1
C15F1.4 (predicted) Y39G10AR.8	=	1
C15F1.4 (predicted) K04G2.1	=	1
C15F1.4 (predicted) F11A5.12	=	1
C15F1.4 (predicted) F25G6.5	=	1
C15F1.4 (predicted) C15F1.4	=	1
C15F1.4 (predicted) C30F8.2	=	1
C15F1.4 (predicted) T05E11.1	=	1
C15F1.4 (predicted) D2085.1	=	1
C15F1.4 (predicted) F10G8.7	=	1
C15F1.6 (known) C28H8.12	=	1
C15F1.6 (predicted) ZK688.2	=	0.86
C15F1.6 (predicted) C54C6.2	=	1
C15F1.6 (predicted) Y53F4B.2	=	2.7
C15F1.6 (predicted) T22D1.4	=	1
C15F1.6 (predicted) F25H2.10	=	1
C15F1.6 (predicted) Y71F9B.3	=	1
C15F1.6 (predicted) F11E6.5	=	2.95
C15F1.6 (predicted) T08B2.9	=	1
C15F1.6 (predicted) T28D6.2	=	1
C15F1.6 (predicted) F11F1.1	=	1
C15F1.6 (predicted) F40F4.5	=	1
C15F1.6 (predicted) T20G5.4	=	0.91
C15F1.6 (predicted) T19C3.4	=	1
C15F1.6 (predicted) Y113G7B.24	=	1
C15F1.6 (predicted) ZK154.3	=	1
C15F1.6 (predicted) C55A6.2	=	1
C15F1.6 (predicted) T01H3.1	=	1
C15F1.6 (predicted) F44E5.4	=	1
C15F1.6 (predicted) ZC518.2	=	1
C15F1.6 (predicted) F35C8.5	=	1
C15F1.6 (predicted) K01G5.7	=	1
C15F1.6 (predicted) T05E11.3	=	1
C15F1.6 (predicted) C47B2.3	=	1
C15F1.6 (predicted) Y46H3C.4	=	1
C15F1.6 (predicted) Y105E8A.7	=	1
C15F1.6 (predicted) C37A5.1	=	1
C15F1.6 (predicted) F32H2.9	=	1
C15F1.6 (predicted) C36E8.5	=	1
C15F1.6 (predicted) F26D10.3	=	1
C15F1.6 (predicted) T05E11.6	=	1
C15F1.6 (predicted) K08E3.3	=	1
C15F1.6 (predicted) F56H11.4	=	2.8
C15F1.6 (predicted) T26A5.4	=	1
C15F1.6 (predicted) T22C1.1	=	1
C15F1.6 (predicted) F53G12.10	=	1
C15F1.6 (predicted) K12D12.1	=	1
C15F1.6 (predicted) F54C9.2	=	1
C15F1.6 (predicted) Y48G8AL.8	=	1
C15F1.6 (predicted) Y73F8A.11	=	0.91
C15F1.6 (predicted) C47E8.5	=	0.98
C15F1.6 (predicted) Y32F6B.2	=	1
C15F1.6 (predicted) F25C8.5	=	1
C15F1.6 (predicted) ZK675.3	=	0.97
C15F1.6 (predicted) T23D8.4	=	1
C15F1.6 (predicted) K08E4.6	=	1
C15F1.6 (predicted) C49F5.1	=	0.98
C15F1.6 (predicted) C50D2.2	=	0.93
C15F1.6 (predicted) F13H8.3	=	0.91
C15F1.6 (predicted) F56H11.3	=	2.76
C15F1.6 (predicted) Y105C5B.12	=	0.98
C15F1.6 (predicted) F45E1.7	=	1
C15F1.6 (predicted) T20H4.3	=	1
C15F1.6 (predicted) C44B11.3	=	1
C15F1.6 (predicted) T08B2.10	=	1
C15F1.6 (predicted) T19C3.1	=	0.93
C15F1.6 (predicted) D2045.2	=	1
C15F1.6 (predicted) C24F3.1	=	1
C15F1.6 (predicted) F35C12.2	=	1
C15F1.6 (predicted) T28H10.3	=	1
C15F1.6 (predicted) C54H2.5	=	1
C15F1.6 (predicted) C40H1.4	=	2.9
C15F1.6 (predicted) Y22D7AL.5	=	1
C15F1.6 (predicted) ZK899.4	=	1
C15F1.6 (predicted) Y43F8C.13	=	0.84
C15F1.6 (predicted) F15C11.2	=	1
C15F1.6 (predicted) Y43F4B.7	=	1
C15F1.6 (predicted) R186.3	=	1
C15F1.6 (predicted) C29F4.2	=	0.96
C15F1.6 (predicted) F41H10.8	=	2.72
C15F1.6 (predicted) F26E4.8	=	1
C15F1.6 (predicted) K02G10.6	=	0.91
C15F1.6 (predicted) ZK1128.6	=	1
C15F1.6 (predicted) F44F4.11	=	1
C15F1.6 (predicted) ZK1127.7	=	1
C15F1.6 (predicted) F11A5.12	=	1
C15F1.6 (predicted) F44E5.5	=	1
C15F1.6 (predicted) R06A4.4	=	1
C15F1.6 (predicted) C56G2.6	=	1
C15F1.6 (predicted) T27A1.5	=	0.87
C15F1.6 (predicted) F22B5.9	=	1
C15F1.6 (predicted) F16D3.1	=	1
C15F1.6 (predicted) F25G6.5	=	1
C15F1.6 (predicted) T13A10.11	=	0.98
C15F1.6 (predicted) F09E10.8	=	1
C15F1.6 (predicted) D2024.3	=	2.81
C15F1.6 (predicted) W02F12.2	=	1
C15F1.6 (predicted) W02D7.7	=	1
C15F1.6 (predicted) F20B6.2	=	1
C15F1.6 (predicted) Y48G9A.1	=	1
C15F1.6 (predicted) Y110A7A.12	=	1
C15F1.6 (predicted) F23F1.6	=	0.93
C15F1.6 (predicted) H23L24.3	=	1
C15F1.6 (predicted) F32G8.4	=	0.91
C15F1.7 (predicted) F59A2.3	=	1
C15F1.7 (predicted) C15F1.7	=	2
C15F1.7 (predicted) Y59A8B.6	=	1
C15F1.7 (predicted) F07C6.4	=	1
C15F1.7 (predicted) T27E9.3	=	1
C15F1.7 (predicted) F37C12.1	=	1
C15F1.7 (predicted) Y106G6E.6	=	1
C15F1.7 (predicted) F31D4.3	=	1
C15F1.7 (predicted) Y18D10A.19	=	1
C15F1.7 (predicted) ZK1307.9	=	1
C15F1.7 (predicted) ZK430.3	=	2
C15F1.7 (predicted) T12D8.6	=	1
C15F1.7 (predicted) K04C1.4	=	1
C15H11.3 (predicted) F26D10.3	=	1
C15H11.3 (predicted) Y65B4A.6	=	0.96
C15H11.3 (predicted) Y108G3AL.3	=	1
C15H11.3 (predicted) F33D11.10	=	0.96
C15H11.3 (predicted) F07A11.3	=	1
C15H11.3 (predicted) F15C11.2	=	0.91
C15H11.3 (predicted) ZK632.7	=	1
C15H11.3 (predicted) C15H11.3	=	0.92
C15H11.3 (predicted) C15H11.6	=	0.96
C15H11.3 (predicted) T07D4.3	=	0.96
C15H11.3 (predicted) K07A3.1	=	1
C15H11.3 (predicted) F23B2.6	=	2.96
C15H11.3 (predicted) M153.1	=	1
C15H11.3 (predicted) T22D1.3	=	1
C15H11.3 (predicted) Y71F9AM.5	=	2.28
C15H11.3 (predicted) ZC373.1	=	1
C15H11.3 (predicted) M18.7	=	2.96
C15H11.3 (predicted) F54A3.4	=	1
C15H11.3 (predicted) F44E5.5	=	1
C15H11.3 (predicted) F44E5.4	=	1
C15H11.3 (predicted) Y111B2A.18	=	0.96
C15H11.4 (predicted) C31C9.2	=	1
C15H11.6 (known) T01E8.2	=	1
C15H11.6 (predicted) F23B2.6	=	2.96
C15H11.6 (predicted) M18.7	=	2.96
C15H11.6 (predicted) F54A3.4	=	1
C15H11.6 (predicted) F44E5.5	=	1
C15H11.6 (predicted) C15H11.6	=	1
C15H11.6 (predicted) F26D10.3	=	1
C15H11.6 (predicted) F33D11.10	=	1
C15H11.6 (predicted) ZC373.1	=	1
C15H11.6 (predicted) F44E5.4	=	1
C15H11.6 (predicted) Y65B4A.6	=	1
C15H11.6 (predicted) F07A11.3	=	1
C15H11.6 (predicted) Y71F9AM.5	=	2.56
C15H11.6 (predicted) Y108G3AL.3	=	1
C15H11.6 (predicted) ZK632.7	=	1
C15H11.6 (predicted) F15C11.2	=	0.95
C15H11.6 (predicted) M153.1	=	1
C15H11.6 (predicted) T22D1.3	=	1
C15H11.6 (predicted) T07D4.3	=	1
C15H11.6 (predicted) Y111B2A.18	=	1
C15H11.6 (predicted) K07A3.1	=	1
C15H11.7 (known) ZC155.7	=	1
C15H11.7 (known) W07G4.5	=	1
C15H11.7 (known) W04D2.1	=	1
C15H11.7 (known) F52G2.3	=	1
C15H11.7 (known) CD4.6	=	4
C15H11.7 (known) ZK945.2	=	3
C15H11.7 (known) T05E7.5	=	1
C15H11.7 (predicted) C47E12.5	=	1
C15H11.7 (predicted) Y110A7A.14	=	2
C15H11.7 (predicted) F44E5.4	=	1
C15H11.7 (predicted) F54C9.2	=	1
C15H11.7 (predicted) T20F5.2	=	1
C15H11.7 (predicted) Y47D3A.15	=	0.93
C15H11.7 (predicted) R74.7	=	1
C15H11.7 (predicted) F49C12.8	=	1
C15H11.7 (predicted) F11F1.1	=	1
C15H11.7 (predicted) W02C12.3	=	1
C15H11.7 (predicted) F44E5.5	=	1
C15H11.7 (predicted) K08D12.1	=	1
C15H11.7 (predicted) T25B9.9	=	1
C15H11.7 (predicted) C24H12.4	=	1
C15H11.7 (predicted) F55F3.1	=	0.96
C15H11.7 (predicted) C23G10.4	=	1
C15H11.7 (predicted) C36B1.4	=	2
C15H11.7 (predicted) K05C4.1	=	1
C15H11.7 (predicted) K04A8.6	=	1
C15H11.7 (predicted) C53D5.6	=	1
C15H11.7 (predicted) F10G7.8	=	1
C15H11.7 (predicted) F55F8.3	=	1
C15H11.7 (predicted) F38H4.9	=	1
C15H11.7 (predicted) F26D10.3	=	1
C15H11.7 (predicted) Y38A8.2	=	1
C15H11.7 (predicted) F39H11.5	=	1
C15H11.7 (predicted) D1054.2	=	2
C15H11.7 (predicted) K07C11.5	=	0.96
C15H11.7 (predicted) C47B2.4	=	1
C15H11.7 (predicted) Y55F3AM.15	=	1
C15H11.7 (predicted) F48E8.5	=	1
C15H11.7 (predicted) C15H11.7	=	1
C15H11.8 (predicted) F11F1.1	=	1
C15H11.8 (predicted) F26F4.11	=	1
C15H11.8 (predicted) T26C5.3	=	1
C15H11.8 (predicted) H43I07.2	=	1
C15H11.8 (predicted) F44E5.5	=	1
C15H11.8 (predicted) F54C9.5	=	1
C15H11.8 (predicted) Y106G6H.2	=	1
C15H11.8 (predicted) F56A3.2	=	1
C15H11.8 (predicted) Y37E3.3	=	1
C15H11.8 (predicted) F58A4.9	=	1
C15H11.8 (predicted) Y54F10AL.1	=	1
C15H11.8 (predicted) T22D1.3	=	1
C15H11.8 (predicted) Y106G6H.3	=	1
C15H11.8 (predicted) H27M09.2	=	1
C15H11.8 (predicted) F14B4.3	=	1
C15H11.8 (predicted) D1014.3	=	1
C15H11.8 (predicted) T05G5.5	=	1
C15H11.8 (predicted) F44E5.4	=	1
C15H11.8 (predicted) F26D10.3	=	1
C15H11.8 (predicted) Y24D9A.4	=	1
C15H11.8 (predicted) F18H3.3	=	1
C15H11.8 (predicted) F25H2.10	=	1
C15H11.8 (predicted) F54C9.2	=	1
C15H11.8 (predicted) Y73B3A.18	=	1
C15H11.8 (predicted) Y48E1A.1	=	1
C15H11.8 (predicted) C17G10.4	=	1
C15H11.9 (known) W07B3.2	=	1
C15H11.9 (predicted) C17H11.4	=	1
C15H11.9 (predicted) C16C10.8	=	1
C15H11.9 (predicted) Y24D9A.4	=	0.98
C15H11.9 (predicted) T07A9.9	=	1
C15H11.9 (predicted) C27A12.8	=	1
C15H11.9 (predicted) Y73B3A.18	=	0.96
C15H11.9 (predicted) T12E12.1	=	1
C15H11.9 (predicted) F54C9.5	=	1
C15H11.9 (predicted) F13B10.2	=	1
C15H11.9 (predicted) Y37E3.8	=	1
C15H11.9 (predicted) C27A12.6	=	1
C15H11.9 (predicted) C27A12.7	=	1
C15H11.9 (predicted) T22F3.4	=	1
C15H11.9 (predicted) C43E11.9	=	1
C15H11.9 (predicted) T19A6.2	=	1
C15H11.9 (predicted) Y106G6H.3	=	1
C15H11.9 (predicted) K11H12.2	=	1
C15H11.9 (predicted) C18A3.3	=	1
C15H11.9 (predicted) F07D10.1	=	1
C15H11.9 (predicted) F56F3.1	=	1
C15H11.9 (predicted) C37H5.5	=	1
C15H11.9 (predicted) F25H2.10	=	1
C15H11.9 (predicted) Y73F8A.34	=	1
C15H11.9 (predicted) F07A11.3	=	1
C15H11.9 (predicted) F53G12.10	=	1
C15H11.9 (predicted) F55F8.5	=	1
C15H11.9 (predicted) F10E7.5	=	1
C15H9.1 (predicted) T05A8.4	=	0.97
C15H9.1 (predicted) F18A12.8	=	0.91
C15H9.1 (predicted) ZK20.6	=	0.97
C15H9.4 (predicted) C47E12.5	=	1
C15H9.5 (predicted) W06D4.6	=	1
C15H9.6 (known) C23G10.4	=	1
C15H9.6 (known) F15B10.2	=	1
C15H9.6 (predicted) JC8.2	=	1
C15H9.6 (predicted) C33C12.9	=	1
C15H9.6 (predicted) C44H4.5	=	1
C15H9.6 (predicted) T09F3.3	=	1.97
C15H9.6 (predicted) LLC1.3	=	1
C15H9.6 (predicted) T05G5.8	=	1
C15H9.6 (predicted) F12F6.6	=	1
C15H9.6 (predicted) C23H3.7	=	0.94
C15H9.6 (predicted) F37C12.1	=	1
C15H9.6 (predicted) W05E10.4	=	1
C15H9.6 (predicted) F59B8.2	=	1
C15H9.6 (predicted) F53H8.2	=	1.98
C15H9.6 (predicted) F46C3.1	=	1
C15H9.6 (predicted) T24H7.2	=	1
C15H9.6 (predicted) W09C5.2	=	1
C15H9.6 (predicted) F55F8.2	=	1
C15H9.6 (predicted) F45D3.5	=	0.68
C15H9.6 (predicted) F41C3.5	=	1.91
C15H9.6 (predicted) F31C3.5	=	1
C15H9.6 (predicted) F08C6.3	=	1
C15H9.6 (predicted) Y54H5A.4	=	1
C15H9.6 (predicted) K10B3.7	=	1.97
C15H9.6 (predicted) T20B12.1	=	1
C15H9.6 (predicted) H31G24.1	=	1
C15H9.6 (predicted) H12C20.2	=	1
C15H9.6 (predicted) F54A3.4	=	1
C15H9.6 (predicted) K10B3.8	=	1.97
C15H9.6 (predicted) C25H3.8	=	1
C15H9.6 (predicted) T14G8.3	=	1
C15H9.6 (predicted) F25B4.6	=	1
C15H9.6 (predicted) Y66H1A.2	=	1
C15H9.6 (predicted) Y63D3A.6	=	1
C15H9.6 (predicted) Y48G10A.3	=	0.97
C15H9.6 (predicted) C25H3.11	=	1
C15H9.6 (predicted) F43E2.8	=	1
C15H9.6 (predicted) F26F4.1	=	1
C15H9.6 (predicted) C47B2.2	=	1
C15H9.6 (predicted) C47E12.4	=	1
C15H9.6 (predicted) Y23H5A.7	=	1
C15H9.6 (predicted) Y16B4A.2	=	1.84
C15H9.6 (predicted) F25H8.2	=	1
C15H9.6 (predicted) T25B9.9	=	1
C15H9.6 (predicted) F13D12.6	=	2
C15H9.6 (predicted) M117.2	=	1
C15H9.6 (predicted) F17A9.4	=	1
C15H9.6 (predicted) F52D10.3	=	0.99
C15H9.6 (predicted) C15H9.6	=	1
C15H9.6 (predicted) C52D10.12	=	1
C15H9.6 (predicted) Y47D9A.1	=	1
C15H9.6 (predicted) Y73B6A.5	=	1.94
C15H9.6 (predicted) Y22D7AL.5	=	1
C15H9.6 (predicted) ZK512.5	=	1
C15H9.6 (predicted) F57B10.7	=	0.95
C15H9.6 (predicted) Y55F3AM.4	=	1
C15H9.6 (predicted) T01G1.3	=	1
C15H9.6 (predicted) K10B2.2	=	1.92
C15H9.6 (predicted) Y66D12A.9	=	1
C15H9.6 (predicted) C34F6.8	=	1
C15H9.6 (predicted) Y57G11C.3	=	0.86
C15H9.6 (predicted) ZC373.1	=	1
C15H9.6 (predicted) T06E8.1	=	1
C15H9.6 (predicted) R06C7.5	=	1
C15H9.6 (predicted) T21C9.2	=	1
C15H9.6 (predicted) R02D3.1	=	1
C15H9.6 (predicted) T08G11.1	=	1
C15H9.6 (predicted) T05A12.2	=	1
C15H9.6 (predicted) C42C1.5	=	1
C15H9.6 (predicted) F23B12.5	=	1
C15H9.6 (predicted) F46F11.1	=	1
C15H9.6 (predicted) C44C1.4	=	1
C15H9.6 (predicted) T21B10.2	=	1
C15H9.6 (predicted) Y75B8A.30	=	1
C15H9.6 (predicted) F33H1.2	=	1.97
C15H9.6 (predicted) C41D11.8	=	1
C15H9.6 (predicted) Y71F9AL.1	=	1
C15H9.6 (predicted) F13B9.1	=	1
C15H9.6 (predicted) Y49E10.3	=	1
C15H9.6 (predicted) Y113G7A.3	=	1
C15H9.6 (predicted) ZK1307.9	=	1
C15H9.7 (predicted) Y48C3A.16	=	1
C15H9.7 (predicted) C34G6.5	=	1
C15H9.7 (predicted) Y110A2AL.13	=	1
C15H9.7 (predicted) Y39A1C.2	=	1
C15H9.7 (predicted) F55A3.1	=	1
C15H9.7 (predicted) Y92H12A.2	=	1
C15H9.7 (predicted) Y65B4BR.4	=	1
C15H9.8 (predicted) F54F2.8	=	1
C15H9.9 (known) R05F9.10	=	1
C16A11.1 (predicted) T07A9.7	=	2.66
C16A11.1 (predicted) ZK930.1	=	1
C16A11.1 (predicted) Y116A8C.26	=	1
C16A11.1 (predicted) C55H1.2	=	2.72
C16A11.1 (predicted) F44E5.4	=	2.88
C16A11.1 (predicted) E02C12.5	=	2.62
C16A11.1 (predicted) F44E5.5	=	2.88
C16A11.1 (predicted) F56H9.4	=	2.82
C16A11.1 (predicted) C37C3.3	=	1
C16A11.1 (predicted) Y95B8A.5	=	2.66
C16A11.1 (predicted) C56C10.3	=	1
C16A11.1 (predicted) T24B8.2	=	1
C16A11.1 (predicted) F54C9.2	=	0.94
C16A11.1 (predicted) C26C6.2	=	2.67
C16A11.1 (predicted) ZK637.5	=	1
C16A11.1 (predicted) Y48E1B.14	=	1
C16A11.1 (predicted) F39B1.1	=	1
C16A11.1 (predicted) F35G12.2	=	0.94
C16A11.1 (predicted) C16A11.1	=	2.76
C16A11.1 (predicted) F48C11.1	=	2.85
C16A11.1 (predicted) F26D10.3	=	2.88
C16A11.1 (predicted) CC8.2	=	1
C16A11.1 (predicted) M01D7.7	=	2.86
C16A11.1 (predicted) C34D1.3	=	2.74
C16A11.1 (predicted) F25H8.2	=	0.94
C16A11.1 (predicted) M04C7.1	=	2.85
C16A11.1 (predicted) F13D12.7	=	1
C16A11.1 (predicted) H18N23.2	=	1
C16A11.1 (predicted) R10H10.5	=	2.8
C16A11.1 (predicted) C30F12.7	=	0.94
C16A11.1 (predicted) F56H9.3	=	2.8
C16A11.1 (predicted) R12C12.5	=	1
C16A11.1 (predicted) F18G5.3	=	2.72
C16A11.1 (predicted) H06I04.4	=	1
C16A11.1 (predicted) F38E1.5	=	2.78
C16A11.1 (predicted) F11F1.1	=	0.94
C16A11.1 (predicted) R06A10.2	=	2.85
C16A11.1 (predicted) C37E2.1	=	0.94
C16A11.1 (predicted) F52A8.2	=	1
C16A11.1 (predicted) T19C4.6	=	2.69
C16A11.2 (predicted) C43E11.8	=	1
C16A11.3 (known) R03D7.6	=	1
C16A11.5 (known) K01G5.4	=	1
C16A3.10 (predicted) F44E5.4	=	1
C16A3.10 (predicted) T05E11.3	=	1
C16A3.10 (predicted) Y106G6E.6	=	1
C16A3.10 (predicted) C47E8.5	=	0.98
C16A3.10 (predicted) C29H12.2	=	1
C16A3.10 (predicted) C30B5.4	=	1
C16A3.10 (predicted) Y51H4A.3	=	1
C16A3.10 (predicted) W02D3.5	=	1.91
C16A3.10 (predicted) Y116A8C.12	=	1
C16A3.10 (predicted) T19D2.2	=	0.96
C16A3.10 (predicted) F26D10.3	=	1
C16A3.10 (predicted) C47B2.5	=	1
C16A3.10 (predicted) T22G5.2	=	1.91
C16A3.10 (predicted) F26H9.4	=	1.93
C16A3.10 (predicted) H12C20.2	=	1
C16A3.10 (predicted) T22G5.6	=	2
C16A3.10 (predicted) Y39A1A.14	=	1
C16A3.10 (predicted) Y47D3A.15	=	0.93
C16A3.10 (predicted) Y40B10A.1	=	1.9
C16A3.10 (predicted) C47D12.8	=	1
C16A3.10 (predicted) F46F2.2	=	1
C16A3.10 (predicted) Y39A1A.3	=	1
C16A3.10 (predicted) Y48C3A.16	=	1
C16A3.10 (predicted) W02D3.7	=	1.92
C16A3.10 (predicted) E02H4.3	=	1
C16A3.10 (predicted) ZK507.6	=	1
C16A3.10 (predicted) Y110A2AL.13	=	1
C16A3.10 (predicted) W06B3.1	=	2
C16A3.10 (predicted) F44E5.5	=	1
C16A3.10 (predicted) C16A3.10	=	2
C16A3.10 (predicted) F55F3.1	=	0.96
C16A3.10 (predicted) F15C11.2	=	0.95
C16A3.3 (predicted) F53A2.6	=	1
C16A3.3 (predicted) F35H10.1	=	0.99
C16A3.3 (predicted) F54C9.5	=	1
C16A3.3 (predicted) K08B4.4	=	1
C16A3.3 (predicted) T10C6.12	=	0.99
C16A3.3 (predicted) Y46G5A.13	=	1
C16A3.3 (predicted) Y48G8AL.5	=	1
C16A3.3 (predicted) ZK430.1	=	1
C16A3.3 (predicted) T23B12.3	=	1
C16A3.3 (predicted) F08G2.1	=	2
C16A3.3 (predicted) ZK54.2	=	1
C16A3.3 (predicted) F10D2.7	=	1
C16A3.3 (predicted) C47B2.5	=	1
C16A3.3 (predicted) C44H9.1	=	1
C16A3.3 (predicted) Y48A6B.3	=	1
C16A3.3 (predicted) Y49A3A.2	=	1
C16A3.3 (predicted) T19H12.10	=	1
C16A3.3 (predicted) F26D10.3	=	2
C16A3.3 (predicted) T20B12.3	=	1
C16A3.3 (predicted) ZC455.4	=	1
C16A3.3 (predicted) ZC302.1	=	1
C16A3.3 (predicted) F44F4.11	=	1
C16A3.3 (predicted) Y39G10AR.8	=	1
C16A3.3 (predicted) F01D4.1	=	1
C16A3.3 (predicted) K01G5.7	=	1
C16A3.3 (predicted) T01G5.2	=	1
C16A3.3 (predicted) ZC455.5	=	1
C16A3.3 (predicted) C17G1.3	=	1
C16A3.3 (predicted) K06C4.3	=	0.99
C16A3.3 (predicted) C47B2.3	=	1
C16A3.3 (predicted) Y73E7A.2	=	1
C16A3.3 (predicted) W04A8.7	=	1
C16A3.3 (predicted) F39G3.1	=	1
C16A3.3 (predicted) D2063.1	=	1.91
C16A3.3 (predicted) F40F4.5	=	1
C16A3.3 (predicted) VZK822L.1	=	1
C16A3.3 (predicted) K08D12.3	=	1
C16A3.3 (predicted) ZK593.1	=	1
C16A3.3 (predicted) Y39G10AR.6	=	1
C16A3.3 (predicted) C18C4.3	=	1
C16A3.3 (predicted) Y110A7A.12	=	1
C16A3.3 (predicted) H23N18.2	=	1
C16A3.3 (predicted) F45F2.4	=	0.99
C16A3.3 (predicted) K12G11.4	=	1.96
C16A3.3 (predicted) T28D6.2	=	1
C16A3.3 (predicted) F31D4.1	=	1
C16A3.3 (predicted) ZK430.7	=	1
C16A3.3 (predicted) ZK131.5	=	2
C16A3.3 (predicted) T23D8.6	=	0.99
C16A3.3 (predicted) F55G1.3	=	1.99
C16A3.3 (predicted) Y54E10A.10	=	1
C16A3.3 (predicted) H02I12.7	=	0.99
C16A3.3 (predicted) C33A12.6	=	1
C16A3.3 (predicted) F29F11.2	=	1
C16A3.3 (predicted) C34E10.10	=	1
C16A3.3 (predicted) K05C4.5	=	1
C16A3.3 (predicted) C53H9.2	=	1
C16A3.3 (predicted) C18A3.5	=	1
C16A3.3 (predicted) F37C12.13	=	1
C16A3.3 (predicted) K06C4.11	=	0.99
C16A3.3 (predicted) F55F8.3	=	1
C16A3.3 (predicted) K11H12.2	=	1
C16A3.3 (predicted) F11A10.7	=	1
C16A3.3 (predicted) Y61A9LA.10	=	1
C16A3.3 (predicted) ZC443.6	=	1
C16A3.3 (predicted) ZK686.2	=	1
C16A3.3 (predicted) R04B5.9	=	1
C16A3.3 (predicted) K01G5.5	=	1
C16A3.3 (predicted) K06C4.12	=	2
C16A3.3 (predicted) F25H5.3	=	1
C16A3.3 (predicted) Y92H12BR.8	=	1
C16A3.3 (predicted) F07B7.10	=	0.99
C16A3.3 (predicted) Y48B6A.1	=	1
C16A3.3 (predicted) F55F8.5	=	1
C16A3.3 (predicted) F58B3.4	=	1
C16A3.3 (predicted) T07C5.1	=	1
C16A3.3 (predicted) Y51H7C.11	=	1
C16A3.3 (predicted) ZK131.10	=	0.99
C16A3.3 (predicted) F26E4.8	=	1
C16A3.3 (predicted) K04A8.10	=	1
C16A3.3 (predicted) C32C4.7	=	1
C16A3.3 (predicted) ZK899.4	=	1
C16A3.3 (predicted) F28D1.1	=	1
C16A3.3 (predicted) F44E5.5	=	2
C16A3.3 (predicted) ZK945.3	=	1
C16A3.3 (predicted) F32H2.9	=	1
C16A3.3 (predicted) Y37E11AR.5	=	1
C16A3.3 (predicted) ZC455.3	=	1
C16A3.3 (predicted) F35H10.11	=	2
C16A3.3 (predicted) R151.2	=	0.93
C16A3.3 (predicted) C23G10.6	=	1
C16A3.3 (predicted) T19H12.1	=	1
C16A3.3 (predicted) C42C1.5	=	1
C16A3.3 (predicted) F07B7.4	=	2
C16A3.3 (predicted) T02H6.1	=	1
C16A3.3 (predicted) W06D12.3	=	1
C16A3.3 (predicted) ZK792.5	=	1
C16A3.3 (predicted) T10C6.11	=	2
C16A3.3 (predicted) H02I12.6	=	1.99
C16A3.3 (predicted) F11F1.1	=	1
C16A3.3 (predicted) ZC443.5	=	1
C16A3.3 (predicted) F32D8.12	=	1
C16A3.3 (predicted) E02A10.1	=	1
C16A3.3 (predicted) C44B11.3	=	1
C16A3.3 (predicted) F49D11.10	=	1
C16A3.3 (predicted) F10D2.2	=	1
C16A3.3 (predicted) K06C4.4	=	2
C16A3.3 (predicted) K12G11.3	=	1.96
C16A3.3 (predicted) C36E8.5	=	1
C16A3.3 (predicted) F17E9.13	=	0.99
C16A3.3 (predicted) F19H8.1	=	1
C16A3.3 (predicted) F07B7.11	=	2
C16A3.3 (predicted) ZK131.6	=	0.99
C16A3.3 (predicted) W06H3.2	=	1
C16A3.3 (predicted) H10D18.6	=	1
C16A3.3 (predicted) ZK154.3	=	1
C16A3.3 (predicted) F31F4.7	=	1
C16A3.3 (predicted) F55F8.2	=	1
C16A3.3 (predicted) C24H12.4	=	1
C16A3.3 (predicted) F20B6.2	=	1
C16A3.3 (predicted) F10D2.6	=	1
C16A3.3 (predicted) F23B12.7	=	1
C16A3.3 (predicted) C50F4.13	=	0.99
C16A3.3 (predicted) Y47D9A.1	=	1
C16A3.3 (predicted) Y48G1A.4	=	1
C16A3.3 (predicted) F10D2.11	=	1
C16A3.3 (predicted) H23N18.3	=	1
C16A3.3 (predicted) F47C10.6	=	1
C16A3.3 (predicted) F45F2.12	=	2
C16A3.3 (predicted) C34E10.6	=	1
C16A3.3 (predicted) ZK131.9	=	2
C16A3.3 (predicted) F08G2.2	=	0.99
C16A3.3 (predicted) F07B7.3	=	0.99
C16A3.3 (predicted) F44E5.4	=	2
C16A3.3 (predicted) Y57A10A.30	=	1
C16A3.3 (predicted) T04A8.6	=	1
C16A3.3 (predicted) F17E9.9	=	2
C16A3.3 (predicted) F54C9.9	=	1
C16A3.3 (predicted) R05G6.7	=	1
C16A3.3 (predicted) T19H12.9	=	1
C16A3.3 (predicted) F54E12.4	=	1.99
C16A3.3 (predicted) C49A9.8	=	1
C16A3.3 (predicted) F35H8.6	=	1
C16A3.3 (predicted) K12H4.3	=	1
C16A3.3 (predicted) Y49C4A.8	=	1
C16A3.3 (predicted) H23N18.4	=	1
C16A3.3 (predicted) F53G12.10	=	1
C16A3.3 (predicted) F54C9.2	=	1
C16A3.3 (predicted) F55G1.10	=	0.99
C16A3.3 (predicted) F09G2.6	=	1
C16A3.3 (predicted) T19H12.11	=	1
C16A3.3 (predicted) F10D2.12	=	1
C16A3.3 (predicted) C50F4.5	=	1.99
C16A3.3 (predicted) K08B4.3	=	1
C16A3.3 (predicted) R13A5.12	=	1
C16A3.3 (predicted) H23N18.1	=	1
C16A3.3 (predicted) ZC455.6	=	1
C16A3.3 (predicted) F01D4.2	=	1
C16A3.3 (predicted) F10D2.9	=	1
C16A3.3 (predicted) F16D3.1	=	1
C16A3.3 (predicted) F10D2.5	=	1
C16A3.3 (predicted) E01A2.4	=	1
C16A3.3 (predicted) M88.1	=	1
C16A3.3 (predicted) F25H2.10	=	1
C16A3.3 (predicted) F54E12.5	=	0.99
C16A3.3 (predicted) R05H10.2	=	1
C16A3.3 (predicted) Y66H1A.4	=	1
C16A3.3 (predicted) C35A5.2	=	1
C16A3.3 (predicted) R04A9.4	=	1
C16A3.3 (predicted) C26E6.6	=	1
C16A3.3 (predicted) W07E6.1	=	1
C16A3.3 (predicted) W01B11.3	=	1
C16A3.3 (predicted) F57B9.5	=	1
C16A3.3 (predicted) C54C6.2	=	1
C16A3.3 (predicted) F45F2.2	=	2
C16A3.3 (predicted) T22D1.3	=	1
C16A3.4 (predicted) C33H5.9	=	1
C16A3.4 (predicted) C53H9.2	=	1
C16A3.4 (predicted) T25G3.3	=	1
C16A3.4 (predicted) F11F1.1	=	1
C16A3.4 (predicted) C16A3.4	=	1
C16A3.4 (predicted) T03F6.2	=	1
C16A3.4 (predicted) F54C9.2	=	1
C16A3.5 (known) C50C3.8	=	1
C16A3.5 (known) T07C4.1	=	1
C16A3.5 (predicted) T04A8.7	=	1
C16A3.5 (predicted) H28O16.2	=	1
C16A3.5 (predicted) T04D1.3	=	0.96
C16A3.5 (predicted) Y110A7A.16	=	1
C16A3.5 (predicted) T14G11.3	=	1
C16A3.5 (predicted) F33G12.5	=	1
C16A3.5 (predicted) ZK546.14	=	1
C16A3.6 (predicted) C30B5.2	=	1
C16A3.6 (predicted) R13A5.12	=	1
C16A3.7 (known) F54E7.7	=	1
C16A3.7 (predicted) F22F7.2	=	1
C16A3.7 (predicted) F54C9.5	=	1
C16A3.7 (predicted) Y110A7A.17	=	1
C16A3.7 (predicted) T19B10.8	=	1
C16A3.7 (predicted) Y4C6B.6	=	1
C16A3.7 (predicted) F13D12.7	=	1
C16A3.7 (predicted) F14F3.1	=	1
C16A3.7 (predicted) C33C12.8	=	1
C16A3.7 (predicted) Y18D10A.9	=	1
C16A3.7 (predicted) Y18D10A.19	=	1
C16A3.7 (predicted) T22D1.3	=	1
C16A3.7 (predicted) F17C11.9	=	1
C16A3.7 (predicted) F53G12.10	=	1
C16A3.7 (predicted) F31D4.3	=	1
C16A3.7 (predicted) Y56A3A.17	=	1
C16A3.7 (predicted) F11E6.1	=	1
C16A3.7 (predicted) F21D5.6	=	1
C16A3.7 (predicted) Y113G7A.3	=	1
C16A3.7 (predicted) ZC302.1	=	1
C16A3.7 (predicted) Y54E5A.4	=	1
C16A3.7 (predicted) C16A3.7	=	1
C16A3.7 (predicted) Y50D4B.2	=	1
C16A3.7 (predicted) F25H2.10	=	1
C16A3.7 (predicted) K02H8.1	=	1
C16A3.7 (predicted) W06E11.4	=	1
C16A3.7 (predicted) F22F7.1	=	1
C16A3.7 (predicted) Y56A3A.1	=	1
C16A3.7 (predicted) C34B2.7	=	1
C16A3.7 (predicted) C33C12.3	=	0.96
C16A3.8 (known) Y104H12A.1	=	1
C16A3.8 (known) E04A4.8	=	1
C16A3.8 (known) H02I12.5	=	1
C16A3.8 (known) K04D7.1	=	1
C16A3.8 (known) C45G9.6	=	1
C16A3.8 (known) F44B9.8	=	1
C16A3.8 (known) E04A4.7	=	1
C16A3.8 (known) C38D4.6	=	1
C16A3.8 (known) F56D3.1	=	1
C16A3.8 (known) F22E10.3	=	1
C16A3.8 (known) C17H12.8	=	1
C16A3.8 (known) C48D5.1	=	1
C16A3.8 (known) F25B5.4	=	1
C16A3.8 (known) JC8.3	=	1
C16A3.9 (known) F15B10.2	=	1
C16A3.9 (known) F58A4.8	=	1
C16A3.9 (known) C17G10.4	=	1
C16A3.9 (predicted) F38A5.13	=	1
C16A3.9 (predicted) ZC518.3	=	1
C16A3.9 (predicted) R06A10.2	=	1
C16A3.9 (predicted) T01G1.3	=	1
C16A3.9 (predicted) Y39D8C.1	=	0.88
C16A3.9 (predicted) F23B12.7	=	1
C16A3.9 (predicted) Y71H2B.10	=	1
C16A3.9 (predicted) ZK430.1	=	1
C16A3.9 (predicted) Y47G6A.6	=	1
C16A3.9 (predicted) Y87G2A.9	=	1
C16A3.9 (predicted) R06A4.4	=	1
C16A3.9 (predicted) F25H2.5	=	1
C16A3.9 (predicted) Y54E2A.11	=	1
C16A3.9 (predicted) R17.2	=	1
C16A3.9 (predicted) T02H6.1	=	1
C16A3.9 (predicted) F58A4.10	=	1
C16A3.9 (predicted) Y61A9LA.10	=	1
C16A3.9 (predicted) Y87G2A.8	=	1
C16A3.9 (predicted) F54C9.9	=	1
C16A3.9 (predicted) E01G4.1	=	1
C16A3.9 (predicted) R05G6.5	=	1
C16A3.9 (predicted) Y105E8B.3	=	1
C16A3.9 (predicted) Y54E10BR.4	=	1
C16A3.9 (predicted) T05F1.3	=	1
C16A3.9 (predicted) F57B9.5	=	1
C16A3.9 (predicted) T22H9.2	=	1
C16A3.9 (predicted) T23F6.4	=	1
C16A3.9 (predicted) VZK822L.1	=	1
C16A3.9 (predicted) Y73E7A.2	=	1
C16A3.9 (predicted) F53H8.2	=	0.98
C16A3.9 (predicted) T22D1.3	=	1
C16A3.9 (predicted) R05G6.10	=	0.82
C16A3.9 (predicted) T20B12.3	=	1
C16A3.9 (predicted) T25C8.2	=	1
C16A3.9 (predicted) F13B9.1	=	1
C16A3.9 (predicted) F55F8.3	=	1
C16A3.9 (predicted) ZK512.5	=	1
C16A3.9 (predicted) Y51H7C.11	=	1
C16A3.9 (predicted) F55A12.9	=	1
C16A3.9 (predicted) F12B6.1	=	0.86
C16A3.9 (predicted) R13A5.12	=	1
C16A3.9 (predicted) Y56A3A.1	=	1
C16A3.9 (predicted) F10G7.1	=	1
C16A3.9 (predicted) Y71G12B.15	=	1
C16A3.9 (predicted) C56E6.5	=	1
C16A3.9 (predicted) W01B11.3	=	1
C16A3.9 (predicted) W08F4.8	=	1
C16A3.9 (predicted) F10D2.9	=	1
C16A3.9 (predicted) W06D12.3	=	1
C16A3.9 (predicted) M110.4	=	1
C16A3.9 (predicted) Y47A7.1	=	1
C16A3.9 (predicted) Y105E8A.19	=	1
C16A3.9 (predicted) Y48G8AL.15	=	1
C16A3.9 (predicted) F55A12.8	=	1
C16B8.2 (known) C18H9.7	=	1
C16B8.3 (known) W03D8.8	=	1
C16B8.3 (known) F14F3.1	=	1
C16B8.3 (known) W07B3.2	=	1
C16B8.3 (known) K09B11.9	=	1
C16B8.3 (known) C49A1.4	=	1
C16B8.3 (known) T04H1.2	=	1
C16C10.11 (predicted) Y56A3A.4	=	1
C16C10.12 (predicted) Y17G7B.17	=	1
C16C10.12 (predicted) F02E11.1	=	1
C16C10.12 (predicted) T21B10.2	=	1
C16C10.12 (predicted) Y42G9A.6	=	1
C16C10.2 (predicted) F57B9.5	=	1
C16C10.2 (predicted) F55F8.3	=	1
C16C10.4 (predicted) F56F3.1	=	1
C16C10.4 (predicted) F30F8.2	=	1
C16C10.4 (predicted) Y37E3.15	=	1
C16C10.4 (predicted) Y119D3B.17	=	1
C16C10.4 (predicted) T09A5.11	=	1
C16C10.4 (predicted) T05F1.1	=	1
C16C10.4 (predicted) R06A4.7	=	1
C16C10.4 (predicted) Y57A10A.30	=	0.97
C16C10.4 (predicted) Y55F3AM.3	=	1
C16C10.4 (predicted) M117.2	=	1.96
C16C10.4 (predicted) C16C10.4	=	1
C16C10.4 (predicted) F22F7.7	=	0.88
C16C10.4 (predicted) R06C1.1	=	1
C16C10.4 (predicted) K02E10.2	=	1
C16C10.4 (predicted) Y105C5B.12	=	1
C16C10.4 (predicted) M01A10.3	=	1
C16C10.4 (predicted) H19N07.1	=	1
C16C10.4 (predicted) W06A7.3	=	1
C16C10.4 (predicted) ZK970.2	=	1
C16C10.4 (predicted) F31D4.2	=	1
C16C10.4 (predicted) C49F5.1	=	0.97
C16C10.4 (predicted) C53B7.4	=	1
C16C10.4 (predicted) F52D10.3	=	1.88
C16C10.4 (predicted) Y105E8A.19	=	1
C16C10.4 (predicted) R05G6.10	=	0.82
C16C10.4 (predicted) F39B2.10	=	1
C16C10.4 (predicted) F56F3.5	=	1
C16C10.4 (predicted) K07A12.3	=	1
C16C10.4 (predicted) F53A2.6	=	0.97
C16C10.4 (predicted) H15N14.2	=	1
C16C10.4 (predicted) DH11.1	=	1
C16C10.4 (predicted) R04A9.4	=	1
C16C10.4 (predicted) C53A5.3	=	1
C16C10.4 (predicted) T13A10.11	=	1
C16C10.7 (predicted) E04A4.8	=	2
C16C10.7 (predicted) C23G10.3	=	2
C16C10.7 (predicted) F56F3.5	=	2
C16C10.7 (predicted) F40F9.5	=	1.74
C16C10.7 (predicted) K11D9.2	=	2
C16C10.7 (predicted) M7.1	=	2
C16C10.7 (predicted) Y43F8A.5	=	1.78
C16C10.7 (predicted) C16C10.7	=	4
C16C10.7 (predicted) F40G9.3	=	2
C16C10.7 (predicted) Y4C6B.5	=	1.9
C16C10.7 (predicted) D1009.5	=	1.8
C16C10.7 (predicted) C43H6.8	=	2
C16C10.7 (predicted) Y54E5B.4	=	2
C16C10.7 (predicted) F13G3.4	=	2
C16C10.8 (predicted) C18A3.3	=	1
C16C10.8 (predicted) ZK652.4	=	1
C16C10.8 (predicted) F55D10.2	=	1
C16C10.8 (predicted) T01C3.7	=	1
C16C10.8 (predicted) F40F8.10	=	1
C16C10.8 (predicted) Y37E3.10	=	1
C16C10.8 (predicted) C49H3.3	=	1
C16C10.8 (predicted) Y48A6B.3	=	1
C16C10.8 (predicted) Y71G12B.8	=	1
C16C10.8 (predicted) T07A9.9	=	1
C16C10.8 (predicted) C47E12.7	=	1
C16C10.8 (predicted) F56F3.5	=	1
C16C10.8 (predicted) T24B8.1	=	1
C16C10.8 (predicted) F10G7.1	=	1
C16C10.8 (predicted) K12C11.2	=	1
C16C10.8 (predicted) JC8.2	=	1
C16C10.8 (predicted) T10F2.4	=	1
C16C10.8 (predicted) F37C12.9	=	1
C16C10.8 (predicted) T19A6.2	=	1
C16C10.8 (predicted) Y94H6A.5	=	1
C16C10.8 (predicted) K12H4.3	=	1
C16C10.8 (predicted) K01G5.5	=	1
C16C10.8 (predicted) F40F11.1	=	1
C16C10.8 (predicted) F25G6.8	=	1
C16C10.8 (predicted) Y74C10AR.1	=	1
C16C10.8 (predicted) T01C3.6	=	1
C16C10.8 (predicted) F55A12.8	=	1
C16C10.8 (predicted) F52B5.6	=	1
C16C10.8 (predicted) K01C8.9	=	0.84
C16C10.8 (predicted) C44E4.4	=	1
C16C10.8 (predicted) D1007.6	=	0.98
C16C10.8 (predicted) W09C5.6	=	1
C16C10.8 (predicted) D1007.12	=	1
C16C10.8 (predicted) K04C2.2	=	1
C16C10.8 (predicted) F28C6.7	=	0.97
C16C10.8 (predicted) E04A4.8	=	1
C16C10.8 (predicted) C47B2.5	=	1
C16C10.8 (predicted) M88.5	=	0.95
C16C10.8 (predicted) F13B10.2	=	1
C16C10.8 (predicted) K06H7.6	=	1
C16C10.8 (predicted) C26F1.4	=	1
C16C10.8 (predicted) R11D1.8	=	1
C16C2.2 (known) F52A8.2	=	1
C16C2.2 (known) F13D12.7	=	1
C16C2.3 (predicted) Y87G2A.9	=	1
C16C2.3 (predicted) C47G2.5	=	1
C16C2.3 (predicted) Y73B6BL.32	=	0.75
C16C2.3 (predicted) K08E3.4	=	1
C16C2.3 (predicted) Y34D9A.10	=	1
C16C2.3 (predicted) R05G6.7	=	1
C16C2.3 (predicted) R07H5.8	=	1
C16C2.3 (predicted) F58A4.10	=	1
C16C2.3 (predicted) Y71G12B.15	=	1
C16C2.3 (predicted) T25G12.4	=	1
C16C2.3 (predicted) F59B2.7	=	1
C16C2.3 (predicted) F40F8.9	=	0.75
C16C2.4 (predicted) ZK1010.1	=	1
C16C2.4 (predicted) T14G11.3	=	1
C16C2.4 (predicted) F25H2.11	=	1
C16C2.4 (predicted) T23G7.3	=	1
C16C2.4 (predicted) ZK54.2	=	1
C16C2.4 (predicted) Y73B6BL.3	=	1
C16C2.4 (predicted) T05H4.6	=	1
C16C2.4 (predicted) F54D5.8	=	1
C16C2.4 (predicted) C44E4.3	=	1
C16C2.4 (predicted) F19H8.1	=	1
C16C4.4 (known) F40F8.8	=	1
C16C4.4 (known) W07B3.2	=	1
C16C4.4 (known) F27C1.6	=	1
C16C8.11 (known) F32E10.4	=	1
C16C8.11 (known) C16C8.11	=	1
C16C8.11 (known) ZK858.4	=	1
C16C8.11 (known) F35G12.9	=	1
C16C8.11 (known) T11B7.4	=	1
C16C8.12 (known) ZK858.4	=	1
C16C8.12 (known) T11B7.4	=	1
C16C8.12 (known) F35G12.9	=	1
C16C8.12 (known) F32E10.4	=	1
C16C8.13 (known) R03D7.6	=	1
C16C8.16 (known) Y38A8.2	=	1
C16C8.5 (known) T11B7.4	=	1
C16D2.1 (known) W07B3.2	=	1
C16E9.2 (predicted) M117.2	=	3.92
C16E9.2 (predicted) F52D10.3	=	3.82
C16E9.2 (predicted) C55A6.10	=	1
C16E9.4 (predicted) M02B7.6	=	0.91
C16E9.4 (predicted) F25B4.2	=	0.82
C16E9.4 (predicted) T20F5.2	=	1
C16E9.4 (predicted) C18E9.1	=	0.91
C16E9.4 (predicted) Y55F3AR.1	=	0.91
C16E9.4 (predicted) T07G12.1	=	0.91
C16H3.1 (predicted) R07H5.1	=	1
C16H3.1 (predicted) C45G3.3	=	1
C16H3.1 (predicted) F53F10.3	=	0.9
C16H3.1 (predicted) Y73B6BL.19	=	3.91
C16H3.1 (predicted) ZK180.3	=	1
C16H3.1 (predicted) T11G6.1	=	1
C16H3.1 (predicted) F10G8.5	=	1
C16H3.1 (predicted) C56E6.5	=	1
C16H3.1 (predicted) F44A6.1	=	1
C16H3.1 (predicted) Y39D8C.1	=	0.88
C16H3.1 (predicted) C54G4.6	=	1
C16H3.1 (predicted) F35H12.4	=	1
C16H3.1 (predicted) F43G9.1	=	1
C16H3.1 (predicted) T08D10.1	=	1
C16H3.1 (predicted) C29H12.1	=	1
C16H3.1 (predicted) C44C1.3	=	1
C16H3.1 (predicted) ZC328.3	=	0.73
C16H3.1 (predicted) T05H10.2	=	1
C16H3.1 (predicted) F44G4.4	=	1
C16H3.1 (predicted) R11A8.4	=	1
C16H3.1 (predicted) C54E4.2	=	1
C16H3.1 (predicted) F55A12.8	=	1
C16H3.1 (predicted) Y53H1A.5	=	1
C16H3.1 (predicted) K03E6.3	=	1
C16H3.1 (predicted) F25H2.6	=	1
C16H3.1 (predicted) F26F4.10	=	0.87
C16H3.1 (predicted) C55A6.10	=	1
C16H3.1 (predicted) C16H3.1	=	2.88
C16H3.1 (predicted) F12B6.1	=	1
C17D12.2 (known) F35H8.5	=	1
C17D12.2 (predicted) Y119D3B.17	=	0.83
C17D12.2 (predicted) T07D1.4	=	0.96
C17D12.2 (predicted) R74.5	=	0.96
C17E4.10 (known) R13F6.9	=	1
C17E4.2 (known) C18C4.10	=	1
C17E4.2 (known) F27C1.6	=	1
C17E4.2 (known) W07B3.2	=	1
C17E4.2 (known) ZK20.3	=	1
C17E4.2 (known) Y38H6C.14	=	1
C17E4.3 (predicted) R09E10.7	=	1
C17E4.3 (predicted) Y41E3.7	=	1
C17E4.5 (known) F53G12.5	=	1
C17E4.5 (known) W07B3.2	=	1
C17E4.5 (predicted) T05H10.6	=	1
C17E4.5 (predicted) W08E12.7	=	1
C17E4.5 (predicted) Y71H2AM.11	=	1
C17E4.5 (predicted) F25H5.3	=	1
C17E4.5 (predicted) R04A9.4	=	1
C17E4.5 (predicted) K01G5.5	=	1
C17E4.5 (predicted) R10E4.2	=	1
C17E4.5 (predicted) Y92H12A.2	=	1
C17E4.5 (predicted) R11H6.1	=	1
C17E4.5 (predicted) K10B3.8	=	0.97
C17E4.5 (predicted) T09F3.3	=	0.98
C17E4.5 (predicted) F07E5.5	=	1
C17E4.5 (predicted) Y106G6H.2	=	1
C17E4.5 (predicted) F55H2.6	=	1
C17E4.5 (predicted) F33H1.2	=	0.97
C17E4.5 (predicted) K10B3.7	=	0.97
C17E4.5 (predicted) H06O01.1	=	1
C17E4.5 (predicted) C18E3.6	=	1
C17E4.5 (predicted) F35H8.5	=	1
C17E4.5 (predicted) F53A2.6	=	1
C17E4.5 (predicted) F11F1.1	=	1
C17E4.5 (predicted) Y39A1C.2	=	1
C17E4.5 (predicted) M110.4	=	2
C17E4.5 (predicted) C17E4.5	=	2
C17E4.5 (predicted) F41G4.2	=	1
C17E4.5 (predicted) Y46G5A.13	=	1
C17E4.5 (predicted) ZK593.1	=	1
C17E4.5 (predicted) Y57A10A.30	=	1
C17E4.5 (predicted) F54C9.2	=	1
C17E4.5 (predicted) E01A2.4	=	1
C17E4.5 (predicted) Y65B4BR.4	=	1
C17E4.5 (predicted) F18H3.3	=	1
C17E4.5 (predicted) F10B5.2	=	1
C17E4.5 (predicted) C18A3.5	=	1
C17E4.6 (known) Y53C12A.2	=	1
C17E4.6 (predicted) D1007.16	=	0.97
C17E4.6 (predicted) R08C7.3	=	1
C17E4.6 (predicted) Y37D8A.9	=	1.82
C17E4.6 (predicted) T13H5.4	=	1
C17E4.6 (predicted) C27H6.2	=	2
C17E4.6 (predicted) Y87G2A.9	=	1
C17E4.6 (predicted) ZK616.4	=	1
C17E4.6 (predicted) Y105E8A.17	=	2
C17E4.6 (predicted) M04B2.3	=	1
C17E4.6 (predicted) F39H11.1	=	1
C17E4.6 (predicted) T22D1.10	=	2
C17E4.6 (predicted) T04C12.6	=	1
C17E4.6 (predicted) F58A4.10	=	1
C17E4.6 (predicted) Y71G12B.15	=	1
C17E4.6 (predicted) CD4.7	=	1
C17E4.6 (predicted) T25C8.2	=	1
C17E4.6 (predicted) Y111B2A.11	=	1.96
C17E4.6 (predicted) F29G9.2	=	0.6
C17E4.6 (predicted) T04C12.4	=	1
C17E4.6 (predicted) Y17G7B.3	=	1
C17E4.6 (predicted) M03F4.2	=	1
C17E4.6 (predicted) F32A5.7	=	1
C17E4.6 (predicted) T04C12.5	=	1
C17E4.9 (predicted) C38H2.2	=	1
C17E4.9 (predicted) T19D2.2	=	0.92
C17E4.9 (predicted) F11E6.7	=	1
C17E4.9 (predicted) Y71F9AL.16	=	1
C17E4.9 (predicted) T07F10.1	=	1
C17E4.9 (predicted) M117.2	=	1
C17E4.9 (predicted) F52D10.3	=	0.99
C17E4.9 (predicted) F19H6.3	=	1
C17E4.9 (predicted) F55B12.3	=	0.9
C17E7.4 (known) T05C12.6	=	1
C17E7.4 (known) W07B3.2	=	1
C17E7.4 (known) T17H7.4	=	1
C17F4.8 (known) Y108G3AL.1	=	1
C17G1.3 (predicted) Y92H12BR.8	=	1
C17G1.3 (predicted) F53A3.3	=	0.99
C17G1.3 (predicted) M110.4	=	1
C17G1.3 (predicted) F11A10.7	=	1
C17G1.3 (predicted) C25A1.13	=	1
C17G1.3 (predicted) Y54E10A.7	=	1
C17G1.3 (predicted) Y71H2AM.19	=	0.96
C17G1.3 (predicted) C26E6.6	=	1
C17G1.3 (predicted) Y46E12BL.2	=	1
C17G1.3 (predicted) R05H10.2	=	1
C17G1.3 (predicted) Y37E11AR.2	=	0.61
C17G1.3 (predicted) F16F9.1	=	0.88
C17G1.3 (predicted) T26A5.9	=	0.92
C17G1.3 (predicted) Y22D7AL.15	=	0.63
C17G1.3 (predicted) ZK370.3	=	1
C17G1.3 (predicted) R144.7	=	1
C17G1.3 (predicted) F18C5.3	=	1
C17G1.3 (predicted) F54C9.2	=	1
C17G1.3 (predicted) Y71G12B.11	=	1
C17G1.3 (predicted) JC8.2	=	1
C17G1.3 (predicted) F53G12.10	=	0.98
C17G1.3 (predicted) Y71F9AL.17	=	1
C17G1.3 (predicted) C55A6.10	=	0.96
C17G1.3 (predicted) R166.2	=	0.88
C17G1.3 (predicted) F37C12.9	=	1
C17G1.3 (predicted) C55B7.1	=	1
C17G1.3 (predicted) T21G5.3	=	0.96
C17G1.3 (predicted) C36B7.6	=	0.88
C17G1.3 (predicted) T08A11.1	=	1
C17G1.3 (predicted) F21H11.2	=	1
C17G1.3 (predicted) F13G3.11	=	1
C17G1.3 (predicted) Y57A10A.30	=	1
C17G1.3 (predicted) Y39G8C.1	=	1
C17G1.3 (predicted) K12H4.3	=	1
C17G1.3 (predicted) Y48A5A.1	=	1
C17G1.3 (predicted) R04A9.4	=	1
C17G1.3 (predicted) T24H10.1	=	1
C17G1.3 (predicted) Y45F3A.9	=	1
C17G1.3 (predicted) Y94H6A.5	=	1
C17G1.3 (predicted) Y54E10A.9	=	0.95
C17G1.3 (predicted) Y25C1A.5	=	1
C17G1.3 (predicted) F19H8.1	=	1
C17G1.3 (predicted) Y55F3BL.1	=	1
C17G1.3 (predicted) F53A2.6	=	1
C17G1.3 (predicted) K04C2.2	=	1
C17G1.3 (predicted) ZK54.2	=	1
C17G1.3 (predicted) F55F8.5	=	0.84
C17G1.3 (predicted) F27D9.1	=	1
C17G1.3 (predicted) F11F1.1	=	1
C17G1.3 (predicted) F55A12.8	=	1
C17G10.1 (predicted) H19N07.1	=	1
C17G10.1 (predicted) F38E11.5	=	1
C17G10.1 (predicted) Y106G6H.2	=	1
C17G10.1 (predicted) Y61A9LA.10	=	1
C17G10.1 (predicted) T28D9.3	=	1
C17G10.1 (predicted) Y54E2A.6	=	1
C17G10.1 (predicted) F18H3.3	=	1
C17G10.1 (predicted) T05H4.6	=	1
C17G10.1 (predicted) T06D8.3	=	1
C17G10.1 (predicted) F53C3.13	=	1
C17G10.1 (predicted) K07D4.3	=	1
C17G10.2 (predicted) K10B3.7	=	0.97
C17G10.2 (predicted) C17H12.14	=	1
C17G10.2 (predicted) C31C9.2	=	1
C17G10.2 (predicted) T03F1.3	=	1
C17G10.2 (predicted) F11F1.1	=	1
C17G10.2 (predicted) F33H1.2	=	0.97
C17G10.2 (predicted) F44E5.5	=	2
C17G10.2 (predicted) C37H5.8	=	0.95
C17G10.2 (predicted) C17G10.2	=	1
C17G10.2 (predicted) K10B3.8	=	0.97
C17G10.2 (predicted) C47E8.5	=	2.98
C17G10.2 (predicted) F26D10.3	=	2
C17G10.2 (predicted) E02H1.6	=	1
C17G10.2 (predicted) F54C9.2	=	1
C17G10.2 (predicted) Y54H5A.2	=	1
C17G10.2 (predicted) Y105E8A.9	=	1
C17G10.2 (predicted) C27A2.2	=	1
C17G10.2 (predicted) C30C11.4	=	1
C17G10.2 (predicted) T05E11.3	=	2
C17G10.2 (predicted) F44E5.4	=	2
C17G10.2 (predicted) T09F3.3	=	0.98
C17G10.4 (known) T26E3.2	=	1
C17G10.4 (known) H02I12.5	=	1
C17G10.4 (known) ZK550.4	=	1
C17G10.4 (predicted) Y87G2A.5	=	1
C17G10.4 (predicted) D2089.4	=	1
C17G10.4 (predicted) F44E5.4	=	1
C17G10.4 (predicted) Y46E12BL.4	=	1
C17G10.4 (predicted) Y37E3.3	=	1
C17G10.4 (predicted) ZK632.7	=	1
C17G10.4 (predicted) F59E12.4	=	1
C17G10.4 (predicted) F16F9.1	=	1
C17G10.4 (predicted) ZK54.2	=	1
C17G10.4 (predicted) Y47G6A.9	=	1
C17G10.4 (predicted) F26D10.3	=	1
C17G10.4 (predicted) F56C9.1	=	1
C17G10.4 (predicted) C17G10.4	=	1
C17G10.4 (predicted) F09E5.15	=	0.95
C17G10.4 (predicted) R07E5.2	=	0.96
C17G10.4 (predicted) K02F2.3	=	1
C17G10.4 (predicted) Y22D7AL.15	=	0.73
C17G10.4 (predicted) F54C9.2	=	1
C17G10.4 (predicted) R11A8.4	=	1
C17G10.4 (predicted) F56F10.4	=	1
C17G10.4 (predicted) Y48B6A.1	=	1
C17G10.4 (predicted) Y46E12BL.3	=	1
C17G10.4 (predicted) F29F11.6	=	1
C17G10.4 (predicted) R08D7.2	=	1
C17G10.4 (predicted) F59E12.5	=	1
C17G10.4 (predicted) F14B4.3	=	1
C17G10.4 (predicted) R07G3.5	=	1
C17G10.4 (predicted) F26F4.11	=	1
C17G10.4 (predicted) C47B2.2	=	1
C17G10.4 (predicted) Y43H11AL.3	=	0.52
C17G10.4 (predicted) F19H8.1	=	1
C17G10.4 (predicted) Y69A2AR.18	=	1
C17G10.4 (predicted) C29E4.8	=	1
C17G10.4 (predicted) F42H10.7	=	1
C17G10.4 (predicted) R07B7.11	=	0.98
C17G10.4 (predicted) F43D2.1	=	1
C17G10.4 (predicted) H27M09.2	=	1
C17G10.4 (predicted) F53G12.10	=	1
C17G10.4 (predicted) Y48E1A.1	=	1
C17G10.4 (predicted) F21H11.2	=	1
C17G10.4 (predicted) Y46G5A.19	=	1
C17G10.4 (predicted) D1007.16	=	1
C17G10.4 (predicted) F27C1.7	=	1
C17G10.4 (predicted) F11F1.1	=	1
C17G10.4 (predicted) ZK1307.6	=	1
C17G10.4 (predicted) M01A10.2	=	1
C17G10.4 (predicted) H43I07.2	=	1
C17G10.4 (predicted) Y111B2A.8	=	1
C17G10.4 (predicted) F44E5.5	=	1
C17G10.4 (predicted) Y66H1A.2	=	1
C17G10.5 (known) T23F1.6	=	1
C17G10.5 (known) C18B2.4	=	1
C17G10.5 (known) T01D1.6	=	1
C17G10.5 (known) R09B5.5	=	1
C17G10.5 (known) Y113G7B.23	=	1
C17G10.9 (known) T16G1.11	=	3
C17G10.9 (predicted) F46F11.9	=	1
C17G10.9 (predicted) R13F6.9	=	0.96
C17G10.9 (predicted) F31E3.5	=	1
C17G10.9 (predicted) R05G6.7	=	1
C17G10.9 (predicted) F56D2.1	=	1
C17G10.9 (predicted) Y41D4B.19	=	1
C17G10.9 (predicted) R03G5.1	=	1
C17G10.9 (predicted) Y48B6A.1	=	1
C17G10.9 (predicted) F44G4.4	=	1
C17G10.9 (predicted) W09C5.8	=	1
C17G10.9 (predicted) ZK370.2	=	0.88
C17G10.9 (predicted) C36E8.1	=	1
C17G10.9 (predicted) C23G10.3	=	1
C17G10.9 (predicted) Y39A1A.3	=	1
C17G10.9 (predicted) R06C7.5	=	1
C17G10.9 (predicted) Y48B6A.3	=	1
C17G10.9 (predicted) K07F5.13	=	1
C17G10.9 (predicted) K02F2.3	=	1
C17G10.9 (predicted) Y39B6A.3	=	1
C17G10.9 (predicted) H18N23.2	=	1
C17G10.9 (predicted) K02F3.10	=	1
C17H11.4 (predicted) F31E3.2	=	0.89
C17H11.4 (predicted) T11A5.6	=	0.89
C17H11.4 (predicted) W05G11.4	=	0.89
C17H11.4 (predicted) ZK154.3	=	0.86
C17H11.4 (predicted) F43D2.1	=	0.89
C17H11.4 (predicted) ZC97.1	=	0.89
C17H11.4 (predicted) EEED8.16	=	1
C17H11.4 (predicted) F53H8.2	=	0.89
C17H11.4 (predicted) K01G5.7	=	0.87
C17H11.4 (predicted) Y63D3A.5	=	1
C17H11.4 (predicted) C54C6.2	=	0.87
C17H11.4 (predicted) C36E8.5	=	0.88
C17H12.1 (known) T24H10.6	=	2
C17H12.1 (predicted) R07B7.14	=	1
C17H12.1 (predicted) F52D10.3	=	1.95
C17H12.1 (predicted) F55A4.5	=	0.83
C17H12.1 (predicted) F43C1.2	=	1.89
C17H12.1 (predicted) R07B7.15	=	0.86
C17H12.1 (predicted) F28B3.8	=	1
C17H12.1 (predicted) R07B7.13	=	0.91
C17H12.1 (predicted) F13G3.4	=	1.92
C17H12.1 (predicted) T26A5.9	=	1
C17H12.1 (predicted) M117.2	=	1.97
C17H12.1 (predicted) R03E9.1	=	0.82
C17H12.1 (predicted) F20D12.4	=	1
C17H12.1 (predicted) T21E12.4	=	1
C17H12.14 (known) F26B1.2	=	1
C17H12.14 (predicted) T14F9.1	=	2
C17H12.14 (predicted) F31E3.2	=	1
C17H12.14 (predicted) C47E8.5	=	1.98
C17H12.14 (predicted) C30C11.4	=	1
C17H12.14 (predicted) F44G3.6	=	1
C17H12.14 (predicted) R186.1	=	1
C17H12.14 (predicted) Y71G12B.12	=	1
C17H12.14 (predicted) H25P06.1	=	0.93
C17H12.14 (predicted) F44E5.5	=	1
C17H12.14 (predicted) F20B6.2	=	1
C17H12.14 (predicted) Y113G7B.17	=	1
C17H12.14 (predicted) Y60A3A.18	=	1
C17H12.14 (predicted) Y80D3A.9	=	1
C17H12.14 (predicted) Y47D7A.1	=	1
C17H12.14 (predicted) K08A8.3	=	1
C17H12.14 (predicted) F14B4.2	=	1
C17H12.14 (predicted) VW02B12L.1	=	2
C17H12.14 (predicted) Y47D3A.4	=	1
C17H12.14 (predicted) F55H2.2	=	1
C17H12.14 (predicted) C52D10.8	=	1
C17H12.14 (predicted) F44E5.4	=	1
C17H12.14 (predicted) Y47D7A.8	=	1
C17H12.14 (predicted) C30F8.2	=	1
C17H12.14 (predicted) F47H4.10	=	1
C17H12.14 (predicted) C52D10.6	=	1
C17H12.14 (predicted) ZK637.8	=	1.92
C17H12.14 (predicted) Y38F2AL.3	=	1
C17H12.14 (predicted) F54B11.3	=	1
C17H12.14 (predicted) T05E11.3	=	2
C17H12.14 (predicted) Y110A7A.12	=	1
C17H12.14 (predicted) F46F2.2	=	1
C17H12.14 (predicted) F46A9.5	=	1
C17H12.14 (predicted) F54D10.1	=	1
C17H12.14 (predicted) H43I07.2	=	1
C17H12.14 (predicted) F25H2.11	=	1
C17H12.14 (predicted) F46F11.5	=	2
C17H12.14 (predicted) F46A9.4	=	1
C17H12.14 (predicted) C52D10.9	=	1
C17H12.14 (predicted) F52D10.3	=	0.99
C17H12.14 (predicted) F54E4.1	=	1
C17H12.14 (predicted) ZK637.7	=	1
C17H12.14 (predicted) C26H9A.1	=	1.93
C17H12.14 (predicted) Y49A3A.2	=	1
C17H12.14 (predicted) R03G5.1	=	1
C17H12.14 (predicted) F31E3.5	=	1
C17H12.14 (predicted) C52D10.7	=	1
C17H12.14 (predicted) F26D10.3	=	1
C17H12.14 (predicted) Y105C5B.13	=	1
C17H12.14 (predicted) M117.2	=	1
C17H12.14 (predicted) ZK970.4	=	1
C17H12.14 (predicted) F10G7.4	=	1
C17H12.14 (predicted) F52E1.10	=	2
C17H12.14 (predicted) F35H10.4	=	1.94
C17H12.14 (predicted) M7.1	=	1
C17H12.9 (known) C23G10.8	=	1
C18A11.1 (known) T23C6.5	=	1
C18A11.1 (known) M04F3.1	=	1
C18A11.7 (known) T28A11.11	=	1
C18A11.7 (known) Y92C3B.2	=	1
C18A11.7 (known) Y110A7A.13	=	1
C18A11.7 (known) F35G12.9	=	1
C18A3.1 (predicted) F55A4.5	=	0.56
C18A3.2 (known) R05F9.10	=	1
C18A3.3 (predicted) R13A5.12	=	1
C18A3.3 (predicted) R08D7.2	=	1
C18A3.3 (predicted) Y54E10A.10	=	1
C18A3.3 (predicted) K08D12.3	=	1
C18A3.3 (predicted) K12H4.3	=	1
C18A3.3 (predicted) Y94H6A.5	=	1
C18A3.3 (predicted) C24H12.4	=	1
C18A3.3 (predicted) Y48B6A.1	=	1
C18A3.4 (predicted) K04F10.1	=	1
C18A3.5 (predicted) Y48G8AL.6	=	1
C18A3.5 (predicted) F18H3.3	=	1
C18A3.5 (predicted) C18A3.5	=	1
C18A3.5 (predicted) Y54E10A.9	=	0.95
C18A3.5 (predicted) M110.4	=	2
C18A3.5 (predicted) C26H9A.1	=	0.97
C18A3.5 (predicted) Y71H2AM.19	=	0.96
C18A3.5 (predicted) F56D1.7	=	0.84
C18A3.5 (predicted) M88.5	=	0.84
C18A3.5 (predicted) Y42H9AR.1	=	1
C18A3.5 (predicted) C50C3.6	=	1
C18A3.5 (predicted) Y39G8C.1	=	1
C18A3.5 (predicted) Y116A8C.42	=	1
C18A3.5 (predicted) R10E12.1	=	0.84
C18A3.5 (predicted) C55B7.1	=	1
C18A3.5 (predicted) Y46G5A.13	=	1
C18A3.5 (predicted) C44E4.4	=	1
C18A3.5 (predicted) F53A3.3	=	1
C18A3.5 (predicted) T21G5.3	=	0.96
C18A3.5 (predicted) F40F8.10	=	0.97
C18A3.5 (predicted) T08A11.1	=	1
C18A3.5 (predicted) W10D9.5	=	1
C18A3.5 (predicted) F29C12.3	=	1
C18A3.5 (predicted) F33H2.5	=	1
C18A3.5 (predicted) T22D1.3	=	1
C18A3.5 (predicted) F37E3.1	=	1
C18A3.5 (predicted) Y37E11AL.8	=	1
C18A3.5 (predicted) VW02B12L.1	=	0.93
C18A3.5 (predicted) ZK637.8	=	0.85
C18A3.5 (predicted) Y106G6H.2	=	1
C18A3.5 (predicted) W09B6.2	=	1
C18A3.5 (predicted) F35H10.4	=	0.91
C18A3.6 (predicted) K07C11.5	=	0.96
C18A3.6 (predicted) F52D10.3	=	0.99
C18A3.6 (predicted) C28G1.3	=	1
C18A3.6 (predicted) T01C3.10	=	1
C18A3.6 (predicted) M6.3	=	1
C18A3.6 (predicted) ZK370.2	=	0.97
C18A3.6 (predicted) M117.2	=	1
C18A3.6 (predicted) F07F6.6	=	1
C18A3.6 (predicted) R13F6.9	=	0.95
C18A3.6 (predicted) R12B2.1	=	0.97
C18B12.4 (predicted) F21H12.4	=	1
C18B12.4 (predicted) F10E9.11	=	0.95
C18B12.4 (predicted) ZK550.6	=	0.95
C18B12.4 (predicted) ZK675.1	=	1
C18B12.4 (predicted) Y110A2AL.8	=	1
C18B12.4 (predicted) ZK550.5	=	0.95
C18B12.6 (predicted) Y38F2AL.4	=	0.95
C18B12.6 (predicted) F41H10.8	=	0.93
C18B12.6 (predicted) Y53F4B.2	=	0.87
C18B12.6 (predicted) F56H11.4	=	0.88
C18B12.6 (predicted) C56G2.6	=	1
C18B12.6 (predicted) F11E6.5	=	1
C18B12.6 (predicted) R05F9.12	=	1
C18B12.6 (predicted) F52D1.1	=	1
C18B12.6 (predicted) C44B11.3	=	0.97
C18B12.6 (predicted) F44F4.11	=	0.99
C18B12.6 (predicted) F56H11.3	=	1
C18B12.6 (predicted) Y25C1A.5	=	1
C18B12.6 (predicted) W02F12.2	=	0.8
C18B12.6 (predicted) F11F1.1	=	1
C18B12.6 (predicted) F26E4.8	=	0.99
C18B12.6 (predicted) Y105E8B.8	=	1
C18B12.6 (predicted) D2024.3	=	0.86
C18B12.6 (predicted) F40F9.6	=	1
C18B12.6 (predicted) F32H2.9	=	1
C18B12.6 (predicted) C26D10.3	=	1
C18B12.6 (predicted) Y71F9AL.17	=	1
C18B12.6 (predicted) ZK899.4	=	0.99
C18B12.6 (predicted) C40H1.4	=	0.95
C18B12.6 (predicted) F11A5.12	=	1
C18B12.6 (predicted) F38E11.5	=	1
C18B12.6 (predicted) K09E9.2	=	1
C18B12.6 (predicted) F40F4.5	=	0.99
C18B12.6 (predicted) C54H2.5	=	1
C18B12.6 (predicted) C47B2.3	=	0.97
C18B12.6 (predicted) R186.3	=	1
C18B12.6 (predicted) R10E11.8	=	0.94
C18B12.6 (predicted) T28D6.2	=	0.99
C18B12.6 (predicted) F16D3.1	=	1
C18B12.6 (predicted) D2096.3	=	1
C18B12.6 (predicted) F25G6.5	=	1
C18B12.6 (predicted) F54C9.2	=	1
C18B12.6 (predicted) R10E11.2	=	0.95
C18B12.6 (predicted) T14G10.5	=	1
C18B2.4 (known) R02F2.5	=	1
C18B2.4 (known) Y22F5A.4	=	1
C18B2.5 (known) R07E4.6	=	1
C18B2.5 (known) C34C12.8	=	1
C18B2.5 (known) W07B3.2	=	1
C18B2.5 (known) T05C12.6	=	1
C18B2.5 (known) R06B9.3	=	1
C18C4.10 (known) Y39G10AR.8	=	1
C18C4.10 (known) M04F3.3	=	1
C18C4.10 (known) W02B12.8	=	1
C18C4.10 (known) R05D3.7	=	1
C18C4.10 (known) ZK1098.10	=	3.97
C18C4.10 (known) M01E11.4	=	1
C18C4.10 (known) F46C5.9	=	1
C18C4.10 (known) F53G12.10	=	1
C18C4.10 (known) C18C4.10	=	3.94
C18C4.10 (known) C52E4.1	=	1
C18C4.10 (known) Y24D9A.8	=	1
C18C4.10 (known) Y18D10A.11	=	1
C18C4.10 (known) T10B11.6	=	1
C18C4.10 (known) C32E8.1	=	1
C18C4.10 (predicted) R01H10.6	=	1
C18C4.10 (predicted) T16G1.5	=	0.75
C18C4.10 (predicted) Y49E10.24	=	1
C18C4.10 (predicted) R02E12.4	=	0.8
C18C4.10 (predicted) C36F7.4	=	0.92
C18C4.10 (predicted) F23H11.1	=	0.62
C18C4.10 (predicted) F31E3.2	=	1
C18C4.10 (predicted) F56D12.4	=	1
C18C4.10 (predicted) E01A2.6	=	1
C18C4.10 (predicted) R06B9.3	=	1
C18C4.10 (predicted) C25A1.11	=	1
C18C4.10 (predicted) T16G1.7	=	0.75
C18C4.10 (predicted) F56A3.2	=	1
C18C4.10 (predicted) F37A8.5	=	1
C18C4.10 (predicted) F48G7.12	=	0.67
C18C4.10 (predicted) F35F10.11	=	0.95
C18C4.10 (predicted) T16G1.6	=	0.75
C18C4.10 (predicted) T16G1.4	=	0.71
C18C4.10 (predicted) T16G1.3	=	0.77
C18C4.10 (predicted) F48F7.7	=	0.92
C18C4.10 (predicted) Y46E12BL.4	=	1
C18C4.10 (predicted) T01C3.10	=	0.97
C18C4.10 (predicted) Y17G7B.11	=	0.87
C18C4.10 (predicted) F07F6.6	=	0.97
C18C4.10 (predicted) R06B9.1	=	1
C18C4.10 (predicted) F54B11.6	=	0.66
C18C4.10 (predicted) M117.2	=	12.95
C18C4.10 (predicted) F52D10.3	=	12.59
C18C4.10 (predicted) Y46E12BL.3	=	1
C18C4.10 (predicted) T20D4.6	=	0.86
C18C4.10 (predicted) F35F10.12	=	1
C18C4.3 (known) Y39A1A.7	=	1
C18C4.3 (known) D1007.14	=	1
C18C4.3 (predicted) JC8.2	=	1
C18C4.3 (predicted) Y45F3A.9	=	1
C18C4.3 (predicted) C36B7.6	=	1
C18C4.3 (predicted) Y94H6A.5	=	1
C18C4.3 (predicted) C55B7.1	=	1
C18C4.3 (predicted) R166.2	=	1
C18C4.3 (predicted) R04A9.4	=	1
C18C4.3 (predicted) Y37E11AR.2	=	0.61
C18C4.3 (predicted) C55A6.10	=	0.96
C18C4.3 (predicted) F53A2.6	=	1
C18C4.3 (predicted) Y55F3BL.1	=	1
C18C4.3 (predicted) Y46E12BL.2	=	1
C18C4.3 (predicted) M110.4	=	1
C18C4.3 (predicted) F11A10.7	=	1
C18C4.3 (predicted) F27D9.1	=	1
C18C4.3 (predicted) Y71H2AM.19	=	0.96
C18C4.3 (predicted) R05H10.2	=	1
C18C4.3 (predicted) ZK54.2	=	1
C18C4.3 (predicted) F37C12.9	=	1
C18C4.3 (predicted) T26A5.9	=	0.96
C18C4.3 (predicted) F19H8.1	=	1
C18C4.3 (predicted) Y57A10A.30	=	1
C18C4.3 (predicted) Y22D7AL.15	=	0.59
C18C4.3 (predicted) K04C2.2	=	1
C18C4.3 (predicted) C25A1.13	=	1
C18C4.3 (predicted) ZK370.3	=	1
C18C4.3 (predicted) T21G5.3	=	0.96
C18C4.3 (predicted) C26E6.6	=	1
C18C4.3 (predicted) T24H10.1	=	1
C18C4.3 (predicted) Y48A5A.1	=	1
C18C4.3 (predicted) F54C9.2	=	1
C18C4.3 (predicted) R144.7	=	1
C18C4.3 (predicted) F18C5.3	=	1
C18C4.3 (predicted) Y71G12B.11	=	1
C18C4.3 (predicted) F11F1.1	=	1
C18C4.3 (predicted) F16F9.1	=	0.83
C18C4.3 (predicted) T08A11.1	=	1
C18C4.3 (predicted) F55A12.8	=	1
C18C4.3 (predicted) F53G12.10	=	0.98
C18C4.3 (predicted) F55F8.5	=	0.87
C18C4.3 (predicted) Y39G8C.1	=	1
C18C4.3 (predicted) Y92H12BR.8	=	1
C18C4.3 (predicted) Y54E10A.9	=	0.95
C18C4.3 (predicted) F21H11.2	=	1
C18C4.3 (predicted) Y25C1A.5	=	1
C18C4.3 (predicted) Y71F9AL.17	=	1
C18C4.3 (predicted) Y54E10A.7	=	1
C18C4.3 (predicted) K12H4.3	=	1
C18C4.3 (predicted) F53A3.3	=	0.99
C18C4.3 (predicted) F13G3.11	=	1
C18C4.7 (known) ZK849.1	=	1
C18D1.1 (known) F44G3.9	=	1
C18D1.2 (known) Y41C4A.14	=	1
C18D11.4 (known) F46F11.2	=	1
C18D11.4 (predicted) M117.2	=	2.92
C18D11.4 (predicted) W02B12.2	=	1
C18D11.4 (predicted) C18D11.4	=	2
C18D11.4 (predicted) Y111B2A.18	=	1
C18D11.4 (predicted) E02H4.3	=	1
C18D11.4 (predicted) F52D10.3	=	2.82
C18D11.4 (predicted) W02B12.3	=	1
C18D11.4 (predicted) R09A8.3	=	1
C18E3.2 (predicted) R03G5.1	=	1
C18E3.2 (predicted) T16G1.7	=	0.75
C18E3.2 (predicted) M01E11.2	=	1
C18E3.2 (predicted) F55F3.1	=	1
C18E3.2 (predicted) F48G7.12	=	0.67
C18E3.2 (predicted) F07F6.4	=	1
C18E3.2 (predicted) Y73B6BL.30	=	1
C18E3.2 (predicted) T16G1.5	=	0.75
C18E3.2 (predicted) Y39G8C.1	=	0.94
C18E3.2 (predicted) C26C6.1	=	3.57
C18E3.2 (predicted) F44E5.4	=	0.9
C18E3.2 (predicted) T04C12.5	=	1
C18E3.2 (predicted) T16G12.6	=	1
C18E3.2 (predicted) ZC155.7	=	1
C18E3.2 (predicted) F17A2.5	=	1
C18E3.2 (predicted) F38H4.9	=	1
C18E3.2 (predicted) T20G5.1	=	1
C18E3.2 (predicted) F53A2.6	=	0.94
C18E3.2 (predicted) R07B7.15	=	0.86
C18E3.2 (predicted) R07E5.3	=	1
C18E3.2 (predicted) C18E3.2	=	0.8
C18E3.2 (predicted) F42H10.7	=	1
C18E3.2 (predicted) Y47G6A.11	=	1
C18E3.2 (predicted) F11F1.1	=	0.9
C18E3.2 (predicted) M03F4.2	=	1
C18E3.2 (predicted) R13F6.9	=	0.84
C18E3.2 (predicted) C32E8.2	=	1
C18E3.2 (predicted) R04A9.4	=	0.91
C18E3.2 (predicted) K10C8.3	=	1
C18E3.2 (predicted) E01A2.6	=	1
C18E3.2 (predicted) T03D8.3	=	1
C18E3.2 (predicted) F44G4.4	=	1
C18E3.2 (predicted) F56D2.1	=	1
C18E3.2 (predicted) F29F11.6	=	1
C18E3.2 (predicted) Y75B8A.4	=	0.9
C18E3.2 (predicted) T16G1.6	=	0.75
C18E3.2 (predicted) ZK616.4	=	1.94
C18E3.2 (predicted) C26H9A.1	=	0.97
C18E3.2 (predicted) T16G1.4	=	0.71
C18E3.2 (predicted) F29G9.2	=	0.6
C18E3.2 (predicted) F54C9.2	=	0.9
C18E3.2 (predicted) Y57A10A.30	=	0.91
C18E3.2 (predicted) ZK632.7	=	1
C18E3.2 (predicted) R07B7.14	=	0.95
C18E3.2 (predicted) ZK637.8	=	0.85
C18E3.2 (predicted) T25C8.2	=	1
C18E3.2 (predicted) D1081.2	=	0.9
C18E3.2 (predicted) F35H10.4	=	0.91
C18E3.2 (predicted) C34C12.8	=	0.9
C18E3.2 (predicted) Y113G7B.23	=	4.61
C18E3.2 (predicted) ZK370.2	=	0.82
C18E3.2 (predicted) F42G4.3	=	1
C18E3.2 (predicted) F26D10.9	=	0.86
C18E3.2 (predicted) T16G1.3	=	0.77
C18E3.2 (predicted) F54C4.1	=	1
C18E3.2 (predicted) F43E2.5	=	1
C18E3.2 (predicted) F26D10.3	=	0.9
C18E3.2 (predicted) Y47D3A.15	=	1
C18E3.2 (predicted) T04C12.4	=	1
C18E3.2 (predicted) F32A5.1	=	2
C18E3.2 (predicted) R11A8.4	=	1
C18E3.2 (predicted) CD4.4	=	1
C18E3.2 (predicted) Y37E3.3	=	1
C18E3.2 (predicted) Y37E11AL.7	=	1
C18E3.2 (predicted) F31E3.1	=	1
C18E3.2 (predicted) R01H2.6	=	1
C18E3.2 (predicted) ZK1128.5	=	0.85
C18E3.2 (predicted) VW02B12L.1	=	0.93
C18E3.2 (predicted) C38C6.2	=	0.9
C18E3.2 (predicted) F31E3.5	=	1
C18E3.2 (predicted) K07C11.9	=	1
C18E3.2 (predicted) C47E12.4	=	1
C18E3.2 (predicted) F31D4.2	=	0.44
C18E3.2 (predicted) R07B7.13	=	0.78
C18E3.2 (predicted) C34B2.6	=	0.9
C18E3.2 (predicted) Y57G11C.24	=	0.83
C18E3.2 (predicted) C49A1.4	=	1
C18E3.2 (predicted) T04C12.6	=	1
C18E3.2 (predicted) F44E5.5	=	0.9
C18E3.2 (predicted) Y51H4A.15	=	1
C18E3.3 (known) ZK675.2	=	1
C18E3.5 (predicted) M18.5	=	1
C18E3.5 (predicted) T08A11.2	=	1
C18E3.5 (predicted) ZK328.2	=	1
C18E3.5 (predicted) ZC302.2	=	1
C18E3.5 (predicted) F02E9.7	=	1
C18E3.5 (predicted) Y47D3A.27	=	1
C18E3.5 (predicted) C50C3.6	=	1
C18E3.5 (predicted) H20J04.5	=	1
C18E3.5 (predicted) Y59A8B.6	=	1
C18E3.5 (predicted) K08D10.4	=	0.91
C18E3.5 (predicted) Y46G5A.4	=	1
C18E3.5 (predicted) Y54H5A.1	=	1
C18E3.5 (predicted) K04G11.4	=	1
C18E3.5 (predicted) K08D10.3	=	0.96
C18E3.5 (predicted) F45E12.3	=	1
C18E3.5 (predicted) F01F1.7	=	1
C18E3.6 (known) R03D7.6	=	1
C18E3.6 (predicted) ZK675.1	=	1
C18E3.6 (predicted) F26A3.4	=	0.8
C18E3.6 (predicted) T04C12.6	=	1
C18E3.6 (predicted) C30C11.4	=	1
C18E3.6 (predicted) K08F9.2	=	1
C18E3.6 (predicted) T04C12.4	=	1
C18E3.6 (predicted) T01E8.3	=	1
C18E3.6 (predicted) F41G4.2	=	3.9
C18E3.6 (predicted) C18E3.6	=	3.79
C18E3.6 (predicted) C53A5.2	=	1
C18E3.6 (predicted) Y62E10A.13	=	1
C18E3.6 (predicted) Y73B6BL.29	=	0.69
C18E3.6 (predicted) K03E6.6	=	1
C18E3.6 (predicted) F13B10.2	=	1
C18E3.6 (predicted) C38C3.5	=	1
C18E3.6 (predicted) F35G12.4	=	1
C18E3.6 (predicted) Y110A2AL.8	=	1
C18E3.6 (predicted) R11D1.8	=	1
C18E3.6 (predicted) Y110A7A.12	=	1
C18E3.6 (predicted) F21H12.4	=	1
C18E3.6 (predicted) T25C8.2	=	1
C18E3.6 (predicted) M03F4.2	=	1
C18E3.6 (predicted) F20B6.2	=	1
C18E3.6 (predicted) T04C12.5	=	1
C18E3.6 (predicted) K08E3.4	=	1
C18E3.6 (predicted) T06E8.1	=	1
C18E3.9 (known) K07D4.7	=	1
C18E9.1 (predicted) ZK721.2	=	1
C18E9.1 (predicted) F22F4.2	=	1
C18E9.1 (predicted) R07D5.1	=	1
C18E9.1 (predicted) F42H11.2	=	1
C18E9.1 (predicted) ZK524.2	=	1
C18E9.1 (predicted) R12E2.4	=	0.96
C18E9.1 (predicted) Y8G1A.2	=	0.96
C18E9.1 (predicted) F21D5.6	=	1
C18E9.1 (predicted) C34C6.6	=	1
C18E9.1 (predicted) R12E2.5	=	0.88
C18E9.1 (predicted) F42E11.4	=	1
C18E9.1 (predicted) F13G3.8	=	0.95
C18E9.1 (predicted) C18H7.2	=	1
C18E9.1 (predicted) Y53F4B.3	=	1
C18E9.1 (predicted) R12H7.1	=	1
C18E9.1 (predicted) Y56A3A.33	=	0.78
C18E9.1 (predicted) C25B8.1	=	1
C18E9.1 (predicted) W03F8.1	=	1
C18E9.1 (predicted) T20B3.2	=	1
C18E9.1 (predicted) F52C9.8	=	1
C18E9.1 (predicted) T16H5.1	=	1
C18E9.10 (predicted) F08F1.7	=	1
C18E9.10 (predicted) Y41D4A.4	=	1
C18E9.10 (predicted) ZK858.6	=	1
C18E9.11 (predicted) T21E12.4	=	0.97
C18E9.2 (predicted) W03F9.5	=	1
C18E9.2 (predicted) Y63D3A.6	=	1
C18E9.2 (predicted) ZC168.4	=	1
C18E9.2 (predicted) C18E9.2	=	1
C18E9.2 (predicted) F55F8.3	=	1
C18E9.2 (predicted) H31G24.4	=	1
C18E9.2 (predicted) Y43E12A.1	=	1
C18E9.4 (predicted) Y69A2AR.18	=	1
C18E9.6 (known) ZK381.1	=	1
C18E9.6 (predicted) F12F6.6	=	1
C18E9.6 (predicted) T05F1.8	=	1
C18E9.6 (predicted) F42H10.2	=	1
C18E9.6 (predicted) ZK652.2	=	1
C18E9.6 (predicted) T21C9.12	=	1
C18E9.6 (predicted) ZK616.3	=	1
C18E9.6 (predicted) E04A4.5	=	1
C18E9.6 (predicted) F01G4.6	=	1
C18E9.6 (predicted) F11C1.1	=	1
C18E9.6 (predicted) W10D9.5	=	1
C18E9.6 (predicted) ZK512.5	=	1
C18E9.6 (predicted) F55H2.6	=	1
C18E9.6 (predicted) M03C11.5	=	1
C18E9.6 (predicted) D2045.2	=	1
C18E9.6 (predicted) F13B9.1	=	1
C18E9.6 (predicted) C33F10.12	=	1
C18E9.9 (known) C40A11.2	=	1
C18E9.9 (known) T23G11.3	=	1
C18F10.7 (predicted) Y110A2AL.8	=	1
C18F10.7 (predicted) ZK20.3	=	1
C18F10.7 (predicted) ZK370.2	=	0.92
C18F10.7 (predicted) R13F6.9	=	0.92
C18F10.7 (predicted) F21H12.4	=	1
C18F10.7 (predicted) ZK675.1	=	1
C18F10.7 (predicted) F15C11.2	=	0.82
C18F10.7 (predicted) Y37E3.7	=	1
C18G1.3 (predicted) F53G12.10	=	0.86
C18G1.3 (predicted) C31C9.2	=	0.86
C18G1.4 (known) T26A5.9	=	1
C18G1.5 (predicted) C43E11.2	=	1
C18G1.5 (predicted) W04A8.7	=	1
C18H7.2 (predicted) Y55F3AR.1	=	1
C18H7.2 (predicted) F25B4.2	=	0.85
C18H7.2 (predicted) M02B7.6	=	1
C18H7.2 (predicted) T20F5.2	=	1
C18H7.2 (predicted) T07G12.1	=	1
C18H9.7 (known) ZK1098.4	=	1
C18H9.7 (known) Y52D3.1	=	1
C18H9.7 (known) Y37E11AR.2	=	1
C18H9.7 (known) W02G9.3	=	1
C18H9.7 (known) K09B11.9	=	1
C18H9.7 (known) D1054.5	=	1
C18H9.7 (known) C39D10.7	=	1
C18H9.7 (known) Y42H9AR.1	=	1
C18H9.7 (known) W02G9.2	=	1
C18H9.7 (known) F59C6.5	=	1
C18H9.7 (known) Y57G11C.16	=	1
C18H9.7 (known) F54C9.11	=	1
C18H9.7 (known) R04B5.4	=	1
C18H9.7 (known) K08E5.3	=	1
C18H9.7 (known) Y45G5AM.1	=	1
C18H9.7 (known) Y119C1A.1	=	1
C18H9.7 (known) R06C1.3	=	1
C18H9.7 (known) T22D1.1	=	1
C18H9.7 (known) C25B8.3	=	1
C18H9.7 (known) Y46G5A.1	=	1
C18H9.7 (known) E04F6.6	=	1
C18H9.7 (known) Y40C5A.1	=	1
C18H9.7 (known) T22A3.3	=	1
C18H9.7 (known) K10D3.4	=	1
C18H9.7 (predicted) C42C1.10	=	1
C23F12.1 (predicted) K04F1.15	=	1
C23F12.1 (predicted) C47D12.2	=	1
C23F12.1 (predicted) F21D5.6	=	1
C23F12.1 (predicted) F25B4.6	=	1
C23F12.1 (predicted) C24G6.8	=	1
C23F12.1 (predicted) Y47D3B.10	=	1
C23F12.1 (predicted) Y46E12A.3	=	1
C23F12.1 (predicted) T10G3.6	=	1
C23F12.1 (predicted) F55F3.1	=	1
C23F12.1 (predicted) Y66D12A.9	=	1
C23F12.1 (predicted) Y47D3A.15	=	1
C23F12.1 (predicted) F59A2.3	=	1
C23F12.1 (predicted) F07D10.1	=	1
C23F12.1 (predicted) T22F3.4	=	1
C23F12.1 (predicted) F54D8.3	=	1
C23F12.1 (predicted) F35G2.4	=	1
C23F12.4 (known) R02F11.1	=	1
C23G10.11 (known) W04D2.1	=	1
C23G10.2 (predicted) F32E10.4	=	1
C23G10.2 (predicted) ZK1098.5	=	1
C23G10.2 (predicted) R74.7	=	1
C23G10.2 (predicted) F26B1.3	=	1
C23G10.2 (predicted) C23G10.2	=	2
C23G10.2 (predicted) T05H10.5	=	1
C23G10.3 (known) Y56A3A.21	=	1
C23G10.3 (known) T23F1.6	=	1
C23G10.3 (known) ZC434.8	=	1
C23G10.3 (known) T05C12.6	=	1
C23G10.3 (known) Y41C4A.14	=	1
C23G10.3 (known) T23D8.3	=	2
C23G10.3 (predicted) T20B5.1	=	1
C23G10.3 (predicted) Y110A7A.17	=	1
C23G10.3 (predicted) Y48G10A.3	=	0.97
C23G10.3 (predicted) W04A8.7	=	1
C23G10.3 (predicted) F45F2.2	=	1
C23G10.3 (predicted) T12E12.1	=	1
C23G10.3 (predicted) F45F2.4	=	0.99
C23G10.3 (predicted) T26A8.4	=	1
C23G10.3 (predicted) R05G6.5	=	1
C23G10.3 (predicted) T16H12.5	=	1
C23G10.3 (predicted) Y18D10A.9	=	1
C23G10.3 (predicted) Y48G1A.4	=	1
C23G10.3 (predicted) ZK970.8	=	1
C23G10.3 (predicted) K06C4.3	=	0.99
C23G10.3 (predicted) K01G5.4	=	1
C23G10.3 (predicted) M117.2	=	1
C23G10.3 (predicted) ZK131.9	=	1
C23G10.3 (predicted) K07E3.3	=	0.91
C23G10.3 (predicted) T03F1.2	=	1
C23G10.3 (predicted) F08G2.1	=	1
C23G10.3 (predicted) ZC410.2	=	1
C23G10.3 (predicted) F52D10.3	=	0.99
C23G10.3 (predicted) Y42H9AR.3	=	1
C23G10.3 (predicted) T14G10.7	=	1
C23G10.3 (predicted) F55F8.3	=	1
C23G10.3 (predicted) K07E3.4	=	0.98
C23G10.3 (predicted) ZK131.5	=	1
C23G10.3 (predicted) H02I12.7	=	0.99
C23G10.3 (predicted) K06C4.12	=	1
C23G10.3 (predicted) Y62E10A.11	=	1
C23G10.3 (predicted) Y105E8A.19	=	1
C23G10.3 (predicted) Y60A3A.9	=	0.96
C23G10.3 (predicted) K06C4.4	=	1
C23G10.3 (predicted) R05G6.7	=	1
C23G10.3 (predicted) T27E9.7	=	1
C23G10.3 (predicted) C50F4.13	=	0.99
C23G10.3 (predicted) R01H10.1	=	1
C23G10.3 (predicted) C48A7.2	=	1
C23G10.3 (predicted) T10C6.11	=	1
C23G10.3 (predicted) F56D2.1	=	1
[truncated: 1,736,918 more chars]
