# Supplementary material for: Building and analyzing protein interactome networks by cross-species comparisons
Source: BMC Syst Biol. 2010 Mar 30;4:36. doi: 10.1186/1752-0509-4-36 (PMC2859380; doi:10.1186/1752-0509-4-36)
Supplement: Additional file 9 — Zip Cele. A zipped folder containing files formatted for use in Cytoscape listed in Supplemental Table 3. These files are for Caenorhabditis elegans proteins. [file 1752-0509-4-36-S9.ZIP › cele/cele_mmus_describe.eda]

cele_mmus_describe.eda
B0041.6 (known) B0041.6	=	one2one_one2one
B0205.3 (known) F23F12.6	=	one2one_one2one
C07G1.5 (known) C34G6.7	=	one2one_one2many
C09B8.6 (known) Y51H4A.17	=	one2many_one2many
C10G8.7 (known) C49A1.4	=	many2many_one2many
C14F5.5 (known) M02A10.3	=	one2many_one2many
C14F5.5 (known) T28F12.3	=	one2many_one2many
C15H11.7 (known) CD4.6	=	one2one_one2one
C18C4.10 (known) C18C4.10	=	one2many_one2many
C18C4.10 (known) ZK1098.10	=	one2many_one2many
C37E2.1 (known) F43G9.1	=	one2one_one2one
C39E9.13 (known) C54G10.2	=	one2one_one2one
C45G9.7 (known) K05C4.6	=	one2one_one2many
C47D2.2 (known) C47D2.2	=	one2many_one2many
C54F6.14 (known) D1037.3	=	many2many_many2many
C54F6.14 (known) C54F6.14	=	many2many_many2many
C54G10.2 (known) F31E3.3	=	one2one_one2one
CD4.6 (known) ZK945.2	=	one2one_one2one
CD4.6 (known) D1054.2	=	one2one_one2one
D1037.3 (known) D1037.3	=	many2many_many2many
F08B6.2 (known) F13D12.7	=	one2many_one2many
F28B4.2 (known) ZK792.6	=	one2many_one2many
F30A10.8 (known) F47G6.1	=	one2many_one2many
F43C1.2 (known) Y54E10BL.6	=	one2many_one2many
F56A8.7 (known) T10H9.4	=	one2many_one2many
F58A4.4 (known) W02D9.1	=	one2many_one2one
K04G2.8 (known) K05C4.6	=	one2many_one2many
K05C4.6 (known) R13H4.4	=	one2many_one2many
K11D2.3 (known) Y71H2B.10	=	many2many_one2many
M03F4.2 (known) Y57G11C.24	=	many2many_one2many
M153.1 (known) M153.1	=	one2many_one2many
R07E4.6 (known) ZK909.2	=	one2many_one2many
R07E5.3 (known) Y113G7B.23	=	one2one_one2many
R07E5.8 (known) Y47D3A.4	=	one2one_one2one
R107.7 (known) T28A11.11	=	many2many_many2many
R11A8.4 (known) R13H8.1	=	one2one_one2many
R12B2.4 (known) W01B6.9	=	one2one_one2one
T21C9.4 (known) T21C9.4	=	one2many_one2many
W05H7.3 (known) ZK1098.5	=	one2one_one2many
Y105E8B.5 (known) Y105E8B.5	=	one2many_one2many
Y51H4A.17 (known) Y51H4A.17	=	one2many_one2many
Y54E10BL.6 (known) Y73B6A.5	=	one2many_one2many
Y57A10A.16 (known) ZK1098.5	=	one2one_one2many
