# Supplementary material for: Building and analyzing protein interactome networks by cross-species comparisons
Source: BMC Syst Biol. 2010 Mar 30;4:36. doi: 10.1186/1752-0509-4-36 (PMC2859380; doi:10.1186/1752-0509-4-36)
Supplement: Additional file 9 — Zip Cele. A zipped folder containing files formatted for use in Cytoscape listed in Supplemental Table 3. These files are for Caenorhabditis elegans proteins. [file 1752-0509-4-36-S9.ZIP › cele/cele_mmus_orthologs.eda]

cele_mmus_orthologs.eda
AH6.2 (predicted) M117.2	=	ENSMUSG00000025212_ENSMUSG00000018326/ENSMUSG00000021474_ENSMUSG00000018326
AH6.2 (predicted) F52D10.3	=	ENSMUSG00000025212_ENSMUSG00000018326/ENSMUSG00000021474_ENSMUSG00000018326
B0001.4 (predicted) C14F5.5	=	ENSMUSG00000026558_ENSMUSG00000059923
B0001.4 (predicted) T01E8.3	=	ENSMUSG00000002550_ENSMUSG00000034330
B0019.1 (predicted) M117.2	=	ENSMUSG00000025037_ENSMUSG00000018326
B0019.1 (predicted) F52D10.3	=	ENSMUSG00000025037_ENSMUSG00000018326
B0041.4 (predicted) F52D10.3	=	ENSMUSG00000032399_ENSMUSG00000018326
B0041.4 (predicted) M117.2	=	ENSMUSG00000032399_ENSMUSG00000018326
B0041.6 (known) B0041.6	=	ENSMUSG00000032067_ENSMUSG00000032067
B0041.6 (predicted) Y46G5A.21	=	ENSMUSG00000032067_ENSMUSG00000031985
B0041.6 (predicted) C26C6.1	=	ENSMUSG00000032067_ENSMUSG00000042323
B0205.3 (known) F23F12.6	=	ENSMUSG00000005625_ENSMUSG00000030603
B0205.3 (predicted) F29G9.5	=	ENSMUSG00000005625_ENSMUSG00000021178
B0205.3 (predicted) K07D4.3	=	ENSMUSG00000005625_ENSMUSG00000026914
B0205.3 (predicted) Y49E10.1	=	ENSMUSG00000005625_ENSMUSG00000020708
B0205.3 (predicted) F23F1.8	=	ENSMUSG00000005625_ENSMUSG00000021832
B0205.3 (predicted) C23G10.4	=	ENSMUSG00000005625_ENSMUSG00000026229
B0205.3 (predicted) B0205.3	=	ENSMUSG00000005625_ENSMUSG00000005625
B0205.3 (predicted) T06D8.8	=	ENSMUSG00000005625_ENSMUSG00000025487
B0205.3 (predicted) C30C11.2	=	ENSMUSG00000005625_ENSMUSG00000017221
B0205.3 (predicted) C52E4.4	=	ENSMUSG00000005625_ENSMUSG00000028932
B0205.3 (predicted) F56H1.4	=	ENSMUSG00000005625_ENSMUSG00000002102
B0205.3 (predicted) F49C12.8	=	ENSMUSG00000005625_ENSMUSG00000021737
B0205.3 (predicted) T22D1.9	=	ENSMUSG00000005625_ENSMUSG00000006998
B0205.3 (predicted) ZK20.5	=	ENSMUSG00000005625_ENSMUSG00000030591
B0205.3 (predicted) R12E2.3	=	ENSMUSG00000005625_ENSMUSG00000039067
B0205.3 (predicted) F56F11.4	=	ENSMUSG00000005625_ENSMUSG00000020708
B0205.3 (predicted) F57B9.10	=	ENSMUSG00000005625_ENSMUSG00000017428
B0205.3 (predicted) F10G7.8	=	ENSMUSG00000005625_ENSMUSG00000020720
B0205.7 (predicted) F52D10.3	=	ENSMUSG00000074698_ENSMUSG00000018326
B0205.7 (predicted) M117.2	=	ENSMUSG00000074698_ENSMUSG00000018326
B0212.5 (predicted) C01F6.6	=	ENSMUSG00000036899_ENSMUSG00000002504
B0250.1 (predicted) M117.2	=	ENSMUSG00000003970_ENSMUSG00000018326
B0250.1 (predicted) F52D10.3	=	ENSMUSG00000003970_ENSMUSG00000018326
B0261.2 (predicted) C07H6.6	=	ENSMUSG00000028991_ENSMUSG00000024170
B0273.4 (predicted) B0273.4	=	ENSMUSG00000020099_ENSMUSG00000020099
B0280.12 (predicted) C06E1.4	=	ENSMUSG00000033981_ENSMUSG00000025892/ENSMUSG00000033981_ENSMUSG00000020524/ENSMUSG00000033981_ENSMUSG00000001986
B0280.12 (predicted) F52D10.3	=	ENSMUSG00000033981_ENSMUSG00000018326/ENSMUSG00000020524_ENSMUSG00000018326/ENSMUSG00000001986_ENSMUSG00000018326
B0280.12 (predicted) F13H8.4	=	ENSMUSG00000033981_ENSMUSG00000031425
B0280.12 (predicted) B0365.3	=	ENSMUSG00000033981_ENSMUSG00000033161
B0280.12 (predicted) C44B11.3	=	ENSMUSG00000033981_ENSMUSG00000072235
B0280.12 (predicted) B0280.12	=	ENSMUSG00000033981_ENSMUSG00000020524/ENSMUSG00000033981_ENSMUSG00000001986/ENSMUSG00000033981_ENSMUSG00000025892
B0280.12 (predicted) M117.2	=	ENSMUSG00000033981_ENSMUSG00000018326/ENSMUSG00000020524_ENSMUSG00000018326/ENSMUSG00000001986_ENSMUSG00000018326
B0280.12 (predicted) Y57G11C.22	=	ENSMUSG00000033981_ENSMUSG00000068206
B0280.12 (predicted) F27D9.1	=	ENSMUSG00000033981_ENSMUSG00000026797
B0303.3 (predicted) M117.2	=	ENSMUSG00000059447_ENSMUSG00000018326
B0303.3 (predicted) F52D10.3	=	ENSMUSG00000059447_ENSMUSG00000018326
B0303.9 (predicted) M117.2	=	ENSMUSG00000029434_ENSMUSG00000018326
B0303.9 (predicted) F52D10.3	=	ENSMUSG00000029434_ENSMUSG00000018326
B0304.1 (predicted) B0304.1	=	ENSMUSG00000009471_ENSMUSG00000009471
B0304.1 (predicted) M05B5.5	=	ENSMUSG00000009471_ENSMUSG00000020167
B0334.8 (predicted) C14A4.5	=	ENSMUSG00000032462_ENSMUSG00000061286
B0334.8 (predicted) T01C3.10	=	ENSMUSG00000027665_ENSMUSG00000030209
B0334.8 (predicted) ZK792.6	=	ENSMUSG00000039936_ENSMUSG00000025499
B0334.8 (predicted) F07F6.6	=	ENSMUSG00000027665_ENSMUSG00000026959
B0334.8 (predicted) M117.2	=	ENSMUSG00000027665_ENSMUSG00000018326
B0334.8 (predicted) F52D10.3	=	ENSMUSG00000027665_ENSMUSG00000018326
B0334.8 (predicted) Y110A7A.10	=	ENSMUSG00000027665_ENSMUSG00000028698/ENSMUSG00000027665_ENSMUSG00000041417/ENSMUSG00000039936_ENSMUSG00000041417/ENSMUSG00000032462_ENSMUSG00000028698/ENSMUSG00000032462_ENSMUSG00000041417
B0336.2 (predicted) T01C3.10	=	ENSMUSG00000051853_ENSMUSG00000030209
B0336.6 (predicted) F09E10.8	=	ENSMUSG00000058835_ENSMUSG00000075415
B0336.6 (predicted) W03A5.4	=	ENSMUSG00000058835_ENSMUSG00000061689
B0336.6 (predicted) M117.2	=	ENSMUSG00000058835_ENSMUSG00000018326
B0336.6 (predicted) K08E3.3	=	ENSMUSG00000058835_ENSMUSG00000075415
B0336.6 (predicted) F45E1.7	=	ENSMUSG00000058835_ENSMUSG00000016664
B0336.6 (predicted) F56A8.7	=	ENSMUSG00000058835_ENSMUSG00000030805
B0336.6 (predicted) Y57G11C.24	=	ENSMUSG00000058835_ENSMUSG00000015766
B0336.6 (predicted) F52D10.3	=	ENSMUSG00000058835_ENSMUSG00000018326
B0336.6 (predicted) T28F12.3	=	ENSMUSG00000058835_ENSMUSG00000024241/ENSMUSG00000058835_ENSMUSG00000034801
B0348.6 (predicted) M110.4	=	ENSMUSG00000028156_ENSMUSG00000045983
B0348.6 (predicted) R166.5	=	ENSMUSG00000028156_ENSMUSG00000028708
B0365.1 (predicted) F52D10.3	=	ENSMUSG00000020917_ENSMUSG00000018326
B0365.1 (predicted) M117.2	=	ENSMUSG00000020917_ENSMUSG00000018326
B0365.3 (predicted) E02H9.5	=	ENSMUSG00000033161_ENSMUSG00000026354
B0365.3 (predicted) C17E4.9	=	ENSMUSG00000033161_ENSMUSG00000026576
B0365.3 (predicted) Y71F9AL.16	=	ENSMUSG00000033161_ENSMUSG00000026341
B0365.3 (predicted) C50F7.10	=	ENSMUSG00000033161_ENSMUSG00000026354
B0365.3 (predicted) F52D10.3	=	ENSMUSG00000040907_ENSMUSG00000018326/ENSMUSG00000033161_ENSMUSG00000018326/ENSMUSG00000007107_ENSMUSG00000018326
B0365.3 (predicted) T04C12.4	=	ENSMUSG00000033161_ENSMUSG00000031972
B0365.3 (predicted) T04C12.5	=	ENSMUSG00000033161_ENSMUSG00000031972
B0365.3 (predicted) F55F3.3	=	ENSMUSG00000033161_ENSMUSG00000026576
B0365.3 (predicted) M117.2	=	ENSMUSG00000040907_ENSMUSG00000018326/ENSMUSG00000033161_ENSMUSG00000018326/ENSMUSG00000007107_ENSMUSG00000018326
B0365.3 (predicted) M03F4.2	=	ENSMUSG00000033161_ENSMUSG00000031972
B0365.3 (predicted) T07F10.1	=	ENSMUSG00000033161_ENSMUSG00000039062
B0365.3 (predicted) T04C12.6	=	ENSMUSG00000033161_ENSMUSG00000031972
B0365.3 (predicted) C06E1.4	=	ENSMUSG00000033161_ENSMUSG00000033981
B0365.3 (predicted) T01C3.10	=	ENSMUSG00000040907_ENSMUSG00000030209/ENSMUSG00000033161_ENSMUSG00000030209
B0365.3 (predicted) F07F6.6	=	ENSMUSG00000040907_ENSMUSG00000026959/ENSMUSG00000033161_ENSMUSG00000026959
B0393.1 (predicted) T04C12.4	=	ENSMUSG00000032518_ENSMUSG00000031972
B0393.1 (predicted) M03F4.2	=	ENSMUSG00000032518_ENSMUSG00000031972
B0393.1 (predicted) T04C12.5	=	ENSMUSG00000032518_ENSMUSG00000031972
B0393.1 (predicted) T25C8.2	=	ENSMUSG00000032518_ENSMUSG00000062825
B0393.1 (predicted) T04C12.6	=	ENSMUSG00000032518_ENSMUSG00000031972
B0395.1 (predicted) C01F6.6	=	ENSMUSG00000036123_ENSMUSG00000020733/ENSMUSG00000036123_ENSMUSG00000038298
B0403.2 (predicted) B0403.2	=	ENSMUSG00000024073_ENSMUSG00000024073
B0403.4 (predicted) M117.2	=	ENSMUSG00000020571_ENSMUSG00000018326
B0403.4 (predicted) F52D10.3	=	ENSMUSG00000020571_ENSMUSG00000018326
B0410.2 (predicted) C34F11.9	=	ENSMUSG00000026556_ENSMUSG00000003233/ENSMUSG00000026556_ENSMUSG00000029071/ENSMUSG00000026556_ENSMUSG00000020888/ENSMUSG00000027860_ENSMUSG00000003233/ENSMUSG00000027860_ENSMUSG00000029071/ENSMUSG00000027860_ENSMUSG00000020888
B0412.1 (predicted) F29B9.6	=	ENSMUSG00000055639_ENSMUSG00000015120
B0412.1 (predicted) F02E9.4	=	ENSMUSG00000055639_ENSMUSG00000042557
B0412.1 (predicted) W05E10.3	=	ENSMUSG00000055639_ENSMUSG00000021099
B0412.1 (predicted) C49A1.4	=	ENSMUSG00000055639_ENSMUSG00000028886
B0414.2 (predicted) C32F10.2	=	ENSMUSG00000039153_ENSMUSG00000022105/ENSMUSG00000039153_ENSMUSG00000031666
B0414.2 (predicted) F13E6.4	=	ENSMUSG00000039153_ENSMUSG00000027803
B0414.2 (predicted) C10E2.3	=	ENSMUSG00000039153_ENSMUSG00000026313
B0414.2 (predicted) B0414.2	=	ENSMUSG00000022952_ENSMUSG00000022952
B0414.2 (predicted) Y54G2A.1	=	ENSMUSG00000039153_ENSMUSG00000019789
B0432.4 (predicted) M117.2	=	ENSMUSG00000014606_ENSMUSG00000018326
B0432.4 (predicted) F52D10.3	=	ENSMUSG00000014606_ENSMUSG00000018326
B0495.4 (predicted) C01F6.6	=	ENSMUSG00000036123_ENSMUSG00000020733/ENSMUSG00000036123_ENSMUSG00000038298
B0513.3 (predicted) W04B5.5	=	ENSMUSG00000048758_ENSMUSG00000024122
B0513.3 (predicted) H42K12.1	=	ENSMUSG00000048758_ENSMUSG00000024122
B0513.9 (predicted) Y22F5A.3	=	ENSMUSG00000050732_ENSMUSG00000027287
B0513.9 (predicted) F56A8.7	=	ENSMUSG00000050732_ENSMUSG00000030805
B0513.9 (predicted) Y57G11C.4	=	ENSMUSG00000050732_ENSMUSG00000021124
C01F6.5 (predicted) C15H11.3	=	ENSMUSG00000025134_ENSMUSG00000010097/ENSMUSG00000060244_ENSMUSG00000010097
C01F6.5 (predicted) C15H11.6	=	ENSMUSG00000025134_ENSMUSG00000010097/ENSMUSG00000060244_ENSMUSG00000010097
C01F6.6 (predicted) C54F6.13	=	ENSMUSG00000020733_ENSMUSG00000036123/ENSMUSG00000038298_ENSMUSG00000036123
C01F6.6 (predicted) ZK563.2	=	ENSMUSG00000002504_ENSMUSG00000021490/ENSMUSG00000032105_ENSMUSG00000021490/ENSMUSG00000020733_ENSMUSG00000021490/ENSMUSG00000038298_ENSMUSG00000021490
C01F6.6 (predicted) C38C10.2	=	ENSMUSG00000032105_ENSMUSG00000021335/ENSMUSG00000020733_ENSMUSG00000021335/ENSMUSG00000038298_ENSMUSG00000021335
C01F6.6 (predicted) F58E1.6	=	ENSMUSG00000020733_ENSMUSG00000036123/ENSMUSG00000038298_ENSMUSG00000036123
C01F6.6 (predicted) ZK54.1	=	ENSMUSG00000032105_ENSMUSG00000021335/ENSMUSG00000020733_ENSMUSG00000021335/ENSMUSG00000038298_ENSMUSG00000021335
C01F6.6 (predicted) Y40C5A.2	=	ENSMUSG00000002504_ENSMUSG00000036899
C01F6.6 (predicted) ZK822.3	=	ENSMUSG00000020733_ENSMUSG00000036123/ENSMUSG00000038298_ENSMUSG00000036123
C01G8.5 (predicted) T04C12.4	=	ENSMUSG00000052397_ENSMUSG00000031972
C01G8.5 (predicted) T04C12.5	=	ENSMUSG00000052397_ENSMUSG00000031972
C01G8.5 (predicted) M03F4.2	=	ENSMUSG00000052397_ENSMUSG00000031972
C01G8.5 (predicted) T04C12.6	=	ENSMUSG00000052397_ENSMUSG00000031972
C01H6.7 (predicted) Y110A7A.10	=	ENSMUSG00000031660_ENSMUSG00000031834/ENSMUSG00000031660_ENSMUSG00000041417
C01H6.7 (predicted) C34F11.9	=	ENSMUSG00000031660_ENSMUSG00000029071
C02C2.1 (predicted) Y73B6BL.1	=	ENSMUSG00000004651_ENSMUSG00000005994/ENSMUSG00000004651_ENSMUSG00000004651/ENSMUSG00000005994_ENSMUSG00000005994
C02C2.1 (predicted) F21C3.2	=	ENSMUSG00000004651_ENSMUSG00000005994/ENSMUSG00000004651_ENSMUSG00000004651/ENSMUSG00000005994_ENSMUSG00000005994
C02C2.1 (predicted) Y44E3B.2	=	ENSMUSG00000004651_ENSMUSG00000004651/ENSMUSG00000004651_ENSMUSG00000005994/ENSMUSG00000005994_ENSMUSG00000005994
C02C2.1 (predicted) K08E3.1	=	ENSMUSG00000004651_ENSMUSG00000005994/ENSMUSG00000004651_ENSMUSG00000004651/ENSMUSG00000005994_ENSMUSG00000005994
C02C2.1 (predicted) C02C2.1	=	ENSMUSG00000004651_ENSMUSG00000004651/ENSMUSG00000004651_ENSMUSG00000005994/ENSMUSG00000005994_ENSMUSG00000005994
C02C2.1 (predicted) C34G6.2	=	ENSMUSG00000004651_ENSMUSG00000004651/ENSMUSG00000004651_ENSMUSG00000005994/ENSMUSG00000005994_ENSMUSG00000005994
C02C6.1 (predicted) T01C3.10	=	ENSMUSG00000026825_ENSMUSG00000030209
C02C6.1 (predicted) F35A5.8	=	ENSMUSG00000026825_ENSMUSG00000037062
C02C6.1 (predicted) C14F5.5	=	ENSMUSG00000033335_ENSMUSG00000059923
C02C6.1 (predicted) M117.2	=	ENSMUSG00000026825_ENSMUSG00000018326
C02C6.1 (predicted) F52D10.3	=	ENSMUSG00000026825_ENSMUSG00000018326
C02C6.1 (predicted) F07F6.6	=	ENSMUSG00000026825_ENSMUSG00000026959
C02C6.1 (predicted) T04D1.3	=	ENSMUSG00000026825_ENSMUSG00000030638/ENSMUSG00000026825_ENSMUSG00000028488
C02F4.1 (predicted) CD4.4	=	ENSMUSG00000058325_ENSMUSG00000048832
C02F4.1 (predicted) Y106G6E.5	=	ENSMUSG00000020143_ENSMUSG00000041112/ENSMUSG00000058325_ENSMUSG00000017670/ENSMUSG00000058325_ENSMUSG00000041112/ENSMUSG00000058325_ENSMUSG00000014791
C02F4.1 (predicted) C14A11.3	=	ENSMUSG00000020143_ENSMUSG00000031139
C02F4.2 (predicted) T01C3.10	=	ENSMUSG00000028161_ENSMUSG00000030209
C02F4.2 (predicted) F07F6.6	=	ENSMUSG00000028161_ENSMUSG00000026959
C02F4.2 (predicted) F52D10.3	=	ENSMUSG00000028161_ENSMUSG00000018326
C02F4.2 (predicted) M117.2	=	ENSMUSG00000028161_ENSMUSG00000018326
C02F5.7 (predicted) F46A9.5	=	ENSMUSG00000020883_ENSMUSG00000036309
C02F5.7 (predicted) D2045.6	=	ENSMUSG00000020883_ENSMUSG00000029686
C02F5.7 (predicted) F42G8.11	=	ENSMUSG00000020883_ENSMUSG00000031144
C02F5.7 (predicted) K08E7.7	=	ENSMUSG00000020883_ENSMUSG00000029686
C02F5.7 (predicted) F47H4.10	=	ENSMUSG00000020883_ENSMUSG00000036309
C02F5.9 (predicted) F48E8.5	=	ENSMUSG00000014769_ENSMUSG00000007564
C02F5.9 (predicted) CD4.6	=	ENSMUSG00000014769_ENSMUSG00000030751
C03C10.1 (predicted) M117.2	=	ENSMUSG00000024576_ENSMUSG00000018326
C03C10.1 (predicted) F52D10.3	=	ENSMUSG00000024576_ENSMUSG00000018326
C03C11.2 (predicted) ZK370.2	=	ENSMUSG00000037573_ENSMUSG00000021540/ENSMUSG00000037573_ENSMUSG00000027796/ENSMUSG00000037573_ENSMUSG00000031681
C03C11.2 (predicted) R12B2.1	=	ENSMUSG00000037573_ENSMUSG00000024515
C03C11.2 (predicted) R13F6.9	=	ENSMUSG00000037573_ENSMUSG00000031681/ENSMUSG00000037573_ENSMUSG00000027796/ENSMUSG00000037573_ENSMUSG00000021540
C03F11.3 (predicted) C33C12.3	=	ENSMUSG00000029426_ENSMUSG00000028048
C03F11.3 (predicted) C33C12.8	=	ENSMUSG00000029426_ENSMUSG00000028048
C03F11.3 (predicted) Y4C6B.6	=	ENSMUSG00000029426_ENSMUSG00000028048
C03F11.3 (predicted) F11E6.1	=	ENSMUSG00000029426_ENSMUSG00000028048
C03G5.1 (predicted) T07C4.7	=	ENSMUSG00000021577_ENSMUSG00000058076
C04C3.3 (predicted) F52D10.3	=	ENSMUSG00000021748_ENSMUSG00000018326
C04C3.3 (predicted) M117.2	=	ENSMUSG00000021748_ENSMUSG00000018326
C04E6.11 (predicted) F52D10.3	=	ENSMUSG00000024120_ENSMUSG00000018326
C04E6.11 (predicted) M117.2	=	ENSMUSG00000024120_ENSMUSG00000018326
C04E6.11 (predicted) R13H8.1	=	ENSMUSG00000024120_ENSMUSG00000044167
C04F12.4 (predicted) M117.2	=	ENSMUSG00000025794_ENSMUSG00000018326
C04F12.4 (predicted) F52D10.3	=	ENSMUSG00000025794_ENSMUSG00000018326
C04G2.7 (predicted) R07B1.1	=	ENSMUSG00000001497_ENSMUSG00000048450
C05B5.7 (predicted) F57A8.2	=	ENSMUSG00000026475_ENSMUSG00000030588
C05B5.7 (predicted) C43G2.2	=	ENSMUSG00000026358_ENSMUSG00000037933
C05B5.7 (predicted) F44D12.4	=	ENSMUSG00000002458_ENSMUSG00000019433/ENSMUSG00000002458_ENSMUSG00000039131
C05B5.7 (predicted) F22B5.2	=	ENSMUSG00000026358_ENSMUSG00000070319
C05B5.7 (predicted) C26C6.2	=	ENSMUSG00000026475_ENSMUSG00000031748
C05B5.7 (predicted) C35D10.2	=	ENSMUSG00000002458_ENSMUSG00000019433/ENSMUSG00000002458_ENSMUSG00000039131
C05C10.3 (predicted) R07E4.6	=	ENSMUSG00000022186_ENSMUSG00000025855
C05D11.11 (predicted) C05D11.11	=	ENSMUSG00000020534_ENSMUSG00000020534
C05D11.12 (predicted) F52D10.3	=	ENSMUSG00000027809_ENSMUSG00000018326
C05D11.12 (predicted) M117.2	=	ENSMUSG00000027809_ENSMUSG00000018326
C05D11.2 (predicted) F56A8.7	=	ENSMUSG00000027411_ENSMUSG00000007207
C05D11.2 (predicted) F52D10.3	=	ENSMUSG00000027411_ENSMUSG00000018326
C05D11.2 (predicted) M117.2	=	ENSMUSG00000027411_ENSMUSG00000018326
C05D11.2 (predicted) C44C1.4	=	ENSMUSG00000027411_ENSMUSG00000015747
C05D11.2 (predicted) C15C7.1	=	ENSMUSG00000027411_ENSMUSG00000026470
C05D11.4 (predicted) F58A3.2	=	ENSMUSG00000021974_ENSMUSG00000031565/ENSMUSG00000021974_ENSMUSG00000054252
C05D2.1 (predicted) Y74C10AR.1	=	ENSMUSG00000032440_ENSMUSG00000030224
C05D9.5 (predicted) C05D9.5	=	ENSMUSG00000026254_ENSMUSG00000026254
C05G5.4 (predicted) F52D10.3	=	ENSMUSG00000052738_ENSMUSG00000018326
C05G5.4 (predicted) M117.2	=	ENSMUSG00000052738_ENSMUSG00000018326
C06A1.1 (predicted) F52D10.3	=	ENSMUSG00000028452_ENSMUSG00000018326
C06A1.1 (predicted) T05H10.5	=	ENSMUSG00000028452_ENSMUSG00000028960
C06A1.1 (predicted) C06A1.1	=	ENSMUSG00000028452_ENSMUSG00000028452
C06A1.1 (predicted) T07F10.1	=	ENSMUSG00000028452_ENSMUSG00000039062
C06A1.1 (predicted) C41C4.8	=	ENSMUSG00000028452_ENSMUSG00000028452
C06A1.1 (predicted) M117.2	=	ENSMUSG00000028452_ENSMUSG00000018326
C06A1.1 (predicted) Y94H6A.9	=	ENSMUSG00000028452_ENSMUSG00000027455
C06A6.4 (predicted) C34C6.5	=	ENSMUSG00000023262_ENSMUSG00000061878
C06B3.4 (predicted) F52D10.3	=	ENSMUSG00000027195_ENSMUSG00000018326
C06B3.4 (predicted) M117.2	=	ENSMUSG00000027195_ENSMUSG00000018326
C06B3.5 (predicted) M117.2	=	ENSMUSG00000027195_ENSMUSG00000018326
C06B3.5 (predicted) F52D10.3	=	ENSMUSG00000027195_ENSMUSG00000018326
C06E1.4 (predicted) M117.2	=	ENSMUSG00000033981_ENSMUSG00000018326/ENSMUSG00000020524_ENSMUSG00000018326/ENSMUSG00000001986_ENSMUSG00000018326
C06E1.4 (predicted) F27D9.1	=	ENSMUSG00000033981_ENSMUSG00000026797
C06E1.4 (predicted) Y57G11C.22	=	ENSMUSG00000033981_ENSMUSG00000068206
C06E1.4 (predicted) F13H8.4	=	ENSMUSG00000033981_ENSMUSG00000031425
C06E1.4 (predicted) F52D10.3	=	ENSMUSG00000033981_ENSMUSG00000018326/ENSMUSG00000020524_ENSMUSG00000018326/ENSMUSG00000001986_ENSMUSG00000018326
C06E1.4 (predicted) C44B11.3	=	ENSMUSG00000033981_ENSMUSG00000072235
C06E1.4 (predicted) C06E1.4	=	ENSMUSG00000025892_ENSMUSG00000033981/ENSMUSG00000033981_ENSMUSG00000020524/ENSMUSG00000033981_ENSMUSG00000001986
C06G8.2 (predicted) Y71F9AL.16	=	ENSMUSG00000025557_ENSMUSG00000026341
C07A12.4 (predicted) K02D7.4	=	ENSMUSG00000025130_ENSMUSG00000028158
C07A12.4 (predicted) T25C8.2	=	ENSMUSG00000025130_ENSMUSG00000062825
C07A12.4 (predicted) C34E10.6	=	ENSMUSG00000025130_ENSMUSG00000025393
C07A12.7 (predicted) F25H2.1	=	ENSMUSG00000037827_ENSMUSG00000025139
C07B5.4 (predicted) C45G9.7	=	ENSMUSG00000034930_ENSMUSG00000040158
C07B5.4 (predicted) Y51H4A.3	=	ENSMUSG00000034930_ENSMUSG00000007815
C07G1.5 (known) C34G6.7	=	ENSMUSG00000025793_ENSMUSG00000055371
C07G1.5 (predicted) C07G1.5	=	ENSMUSG00000025793_ENSMUSG00000025793
C07G1.5 (predicted) Y22F5A.3	=	ENSMUSG00000025793_ENSMUSG00000027273
C07G2.3 (predicted) F52D10.3	=	ENSMUSG00000022234_ENSMUSG00000018326
C07G2.3 (predicted) M117.2	=	ENSMUSG00000022234_ENSMUSG00000018326
C07H6.3 (predicted) F52D10.3	=	ENSMUSG00000033392_ENSMUSG00000018326
C07H6.3 (predicted) M117.2	=	ENSMUSG00000033392_ENSMUSG00000018326
C07H6.6 (predicted) Y48G1BL.2	=	ENSMUSG00000024170_ENSMUSG00000034218
C08B6.7 (predicted) C14A11.3	=	ENSMUSG00000037957_ENSMUSG00000031139
C09B8.6 (known) Y51H4A.17	=	ENSMUSG00000004951_ENSMUSG00000004040
C09B8.6 (predicted) F26D10.3	=	ENSMUSG00000004951_ENSMUSG00000015656
C09B8.6 (predicted) C30C11.4	=	ENSMUSG00000004951_ENSMUSG00000029657
C09F9.3 (predicted) F52D10.3	=	ENSMUSG00000044005_ENSMUSG00000018326
C09F9.3 (predicted) M117.2	=	ENSMUSG00000044005_ENSMUSG00000018326
C09G4.3 (predicted) T05G5.3	=	ENSMUSG00000028044_ENSMUSG00000019942
C09G4.5 (predicted) R06A4.7	=	ENSMUSG00000030619_ENSMUSG00000029687
C09G5.2 (predicted) C14B1.5	=	ENSMUSG00000028540_ENSMUSG00000078789
C10C5.3 (predicted) C34C6.5	=	ENSMUSG00000023262_ENSMUSG00000061878
C10C5.4 (predicted) C34C6.5	=	ENSMUSG00000023262_ENSMUSG00000061878
C10C5.5 (predicted) C34C6.5	=	ENSMUSG00000023262_ENSMUSG00000061878
C10E2.3 (predicted) Y119D3B.17	=	ENSMUSG00000004698_ENSMUSG00000051695
C10E2.3 (predicted) ZC155.3	=	ENSMUSG00000004698_ENSMUSG00000048602
C10E2.3 (predicted) F22D6.3	=	ENSMUSG00000026313_ENSMUSG00000024587
C10G8.5 (predicted) M117.2	=	ENSMUSG00000030376_ENSMUSG00000018326
C10G8.5 (predicted) F52D10.3	=	ENSMUSG00000030376_ENSMUSG00000018326
C10G8.6 (predicted) C49A1.4	=	ENSMUSG00000040841_ENSMUSG00000028886/ENSMUSG00000034460_ENSMUSG00000017897
C10G8.6 (predicted) D1081.2	=	ENSMUSG00000040841_ENSMUSG00000015605
C10G8.7 (known) C49A1.4	=	ENSMUSG00000034460_ENSMUSG00000017897/ENSMUSG00000040841_ENSMUSG00000028886
C10G8.7 (predicted) D1081.2	=	ENSMUSG00000040841_ENSMUSG00000015605
C12D12.2 (predicted) M117.2	=	ENSMUSG00000005089_ENSMUSG00000018326
C12D12.2 (predicted) T01C3.10	=	ENSMUSG00000005089_ENSMUSG00000030209
C12D12.2 (predicted) F52D10.3	=	ENSMUSG00000005089_ENSMUSG00000018326
C14A11.3 (predicted) C14A11.3	=	ENSMUSG00000031442_ENSMUSG00000031442
C14A11.3 (predicted) F41G4.2	=	ENSMUSG00000031139_ENSMUSG00000028656
C14A11.3 (predicted) CD4.8	=	ENSMUSG00000031139_ENSMUSG00000021998
C14A11.3 (predicted) C28H8.6	=	ENSMUSG00000031139_ENSMUSG00000030782
C14A11.3 (predicted) F25H2.5	=	ENSMUSG00000031139_ENSMUSG00000020857
C14A11.3 (predicted) T28A8.3	=	ENSMUSG00000031139_ENSMUSG00000021998
C14A11.3 (predicted) ZK402.5	=	ENSMUSG00000031139_ENSMUSG00000021998
C14A11.3 (predicted) Y104H12BR.1	=	ENSMUSG00000031139_ENSMUSG00000021998
C14A11.3 (predicted) Y57A10A.5	=	ENSMUSG00000031139_ENSMUSG00000021998
C14A11.3 (predicted) C18E3.6	=	ENSMUSG00000031139_ENSMUSG00000028656
C14A11.3 (predicted) C37A2.4	=	ENSMUSG00000031139_ENSMUSG00000002068
C14A11.3 (predicted) T28A8.6	=	ENSMUSG00000031139_ENSMUSG00000021998
C14A11.3 (predicted) Y57A10A.7	=	ENSMUSG00000031139_ENSMUSG00000021998
C14A11.3 (predicted) F38E11.5	=	ENSMUSG00000031139_ENSMUSG00000032458
C14A11.3 (predicted) Y57A10A.4	=	ENSMUSG00000031139_ENSMUSG00000021998
C14A11.3 (predicted) R07G3.1	=	ENSMUSG00000031442_ENSMUSG00000006699
C14A11.3 (predicted) R02D3.2	=	ENSMUSG00000031139_ENSMUSG00000031916
C14A11.3 (predicted) Y66D12A.10	=	ENSMUSG00000031139_ENSMUSG00000026088
C14A11.3 (predicted) Y73B3B.1	=	ENSMUSG00000031139_ENSMUSG00000021998
C14A11.3 (predicted) ZK970.3	=	ENSMUSG00000031139_ENSMUSG00000015776
C14A11.3 (predicted) Y71F9AL.17	=	ENSMUSG00000031139_ENSMUSG00000026553
C14A4.10 (predicted) K10D3.3	=	ENSMUSG00000048100_ENSMUSG00000024218
C14A4.10 (predicted) F48D6.1	=	ENSMUSG00000048100_ENSMUSG00000024218
C14B1.1 (predicted) C34E10.6	=	ENSMUSG00000025130_ENSMUSG00000025393
C14B1.1 (predicted) K02D7.4	=	ENSMUSG00000025130_ENSMUSG00000028158
C14B1.1 (predicted) T25C8.2	=	ENSMUSG00000025130_ENSMUSG00000062825
C14B9.1 (predicted) Y51H4A.17	=	ENSMUSG00000032060_ENSMUSG00000004040
C14B9.1 (predicted) T01E8.3	=	ENSMUSG00000032060_ENSMUSG00000034330
C14B9.4 (predicted) K06A5.7	=	ENSMUSG00000030867_ENSMUSG00000044201
C14B9.4 (predicted) ZK637.11	=	ENSMUSG00000030867_ENSMUSG00000044201
C14B9.4 (predicted) R05H5.2	=	ENSMUSG00000030867_ENSMUSG00000044201
C14B9.4 (predicted) F16B4.8	=	ENSMUSG00000030867_ENSMUSG00000044201
C14C10.1 (predicted) F52D10.3	=	ENSMUSG00000061904_ENSMUSG00000018326
C14C10.1 (predicted) M117.2	=	ENSMUSG00000061904_ENSMUSG00000018326
C14E2.2 (predicted) F46E10.10	=	ENSMUSG00000025190_ENSMUSG00000020321
C14E2.2 (predicted) Y54G2A.31	=	ENSMUSG00000025190_ENSMUSG00000074781
C14E2.2 (predicted) C15C8.4	=	ENSMUSG00000025190_ENSMUSG00000029103
C14E2.2 (predicted) Y39G8B.1	=	ENSMUSG00000025190_ENSMUSG00000001642
C14E2.2 (predicted) Y39G8B.2	=	ENSMUSG00000025190_ENSMUSG00000001642
C14E2.2 (predicted) F25H2.5	=	ENSMUSG00000025190_ENSMUSG00000037601
C14E2.2 (predicted) F09E5.15	=	ENSMUSG00000025190_ENSMUSG00000028691/ENSMUSG00000025190_ENSMUSG00000005161
C14E2.2 (predicted) ZK673.2	=	ENSMUSG00000025190_ENSMUSG00000024782
C14F11.1 (predicted) T01C3.10	=	ENSMUSG00000031672_ENSMUSG00000030209
C14F11.5 (predicted) T01E8.3	=	ENSMUSG00000032060_ENSMUSG00000034330
C14F11.5 (predicted) Y51H4A.17	=	ENSMUSG00000032060_ENSMUSG00000004040
C14F5.5 (known) M02A10.3	=	ENSMUSG00000059923_ENSMUSG00000034342
C14F5.5 (known) T28F12.3	=	ENSMUSG00000059923_ENSMUSG00000024241/ENSMUSG00000059923_ENSMUSG00000034801
C14F5.5 (predicted) ZC404.9	=	ENSMUSG00000059923_ENSMUSG00000037337
C14F5.5 (predicted) T01E8.3	=	ENSMUSG00000059923_ENSMUSG00000016933
C14F5.5 (predicted) F54A5.3	=	ENSMUSG00000059923_ENSMUSG00000042626
C14F5.5 (predicted) Y41D4B.13	=	ENSMUSG00000059923_ENSMUSG00000017776
C14F5.5 (predicted) Y34B4A.4	=	ENSMUSG00000059923_ENSMUSG00000039844
C14F5.5 (predicted) Y44E3A.4	=	ENSMUSG00000059923_ENSMUSG00000040990/ENSMUSG00000059923_ENSMUSG00000061665
C14F5.5 (predicted) C30F8.4	=	ENSMUSG00000059923_ENSMUSG00000022607
C14F5.5 (predicted) R10E12.1	=	ENSMUSG00000059923_ENSMUSG00000032504
C14F5.5 (predicted) H31G24.1	=	ENSMUSG00000059923_ENSMUSG00000079037
C14F5.5 (predicted) T23B12.6	=	ENSMUSG00000059923_ENSMUSG00000003759
C14F5.5 (predicted) F07F6.6	=	ENSMUSG00000059923_ENSMUSG00000026959
C15C7.1 (predicted) ZC155.7	=	ENSMUSG00000026470_ENSMUSG00000027522
C15C8.4 (predicted) T01C8.4	=	ENSMUSG00000029103_ENSMUSG00000025190
C15C8.4 (predicted) T01C8.5	=	ENSMUSG00000029103_ENSMUSG00000025190
C15H11.3 (predicted) M18.7	=	ENSMUSG00000010097_ENSMUSG00000025134/ENSMUSG00000010097_ENSMUSG00000060244
C15H11.3 (predicted) F23B2.6	=	ENSMUSG00000010097_ENSMUSG00000025134/ENSMUSG00000010097_ENSMUSG00000060244
C15H11.6 (predicted) F23B2.6	=	ENSMUSG00000010097_ENSMUSG00000025134/ENSMUSG00000010097_ENSMUSG00000060244
C15H11.6 (predicted) M18.7	=	ENSMUSG00000010097_ENSMUSG00000025134/ENSMUSG00000010097_ENSMUSG00000060244
C15H11.7 (known) CD4.6	=	ENSMUSG00000021024_ENSMUSG00000030751
C15H11.7 (predicted) F48E8.5	=	ENSMUSG00000021024_ENSMUSG00000007564
C15H9.6 (predicted) M117.2	=	ENSMUSG00000026864_ENSMUSG00000018326
C15H9.6 (predicted) F52D10.3	=	ENSMUSG00000026864_ENSMUSG00000018326
C16H3.1 (predicted) Y73B6BL.19	=	ENSMUSG00000079056_ENSMUSG00000060882/ENSMUSG00000025221_ENSMUSG00000060882
C17E4.9 (predicted) Y71F9AL.16	=	ENSMUSG00000026576_ENSMUSG00000026341
C17E4.9 (predicted) T07F10.1	=	ENSMUSG00000026576_ENSMUSG00000039062
C17E4.9 (predicted) M117.2	=	ENSMUSG00000026576_ENSMUSG00000018326
C17E4.9 (predicted) F52D10.3	=	ENSMUSG00000026576_ENSMUSG00000018326
C17H12.1 (predicted) R07B7.14	=	ENSMUSG00000029757_ENSMUSG00000024431
C17H12.1 (predicted) F52D10.3	=	ENSMUSG00000027012_ENSMUSG00000018326/ENSMUSG00000029757_ENSMUSG00000018326
C17H12.1 (predicted) F43C1.2	=	ENSMUSG00000029757_ENSMUSG00000063358/ENSMUSG00000029757_ENSMUSG00000063065
C17H12.1 (predicted) R07B7.15	=	ENSMUSG00000029757_ENSMUSG00000024431
C17H12.1 (predicted) F28B3.8	=	ENSMUSG00000029757_ENSMUSG00000001440
C17H12.1 (predicted) R07B7.13	=	ENSMUSG00000029757_ENSMUSG00000024431
C17H12.1 (predicted) M117.2	=	ENSMUSG00000027012_ENSMUSG00000018326/ENSMUSG00000029757_ENSMUSG00000018326
C17H12.1 (predicted) T21E12.4	=	ENSMUSG00000029757_ENSMUSG00000018707
C17H12.14 (predicted) F52D10.3	=	ENSMUSG00000019210_ENSMUSG00000018326
C17H12.14 (predicted) M117.2	=	ENSMUSG00000019210_ENSMUSG00000018326
C18A3.6 (predicted) F52D10.3	=	ENSMUSG00000031840_ENSMUSG00000018326
C18A3.6 (predicted) T01C3.10	=	ENSMUSG00000031840_ENSMUSG00000030209
C18A3.6 (predicted) M117.2	=	ENSMUSG00000031840_ENSMUSG00000018326
C18A3.6 (predicted) F07F6.6	=	ENSMUSG00000031840_ENSMUSG00000026959
C18C4.10 (known) C18C4.10	=	ENSMUSG00000021288_ENSMUSG00000024862/ENSMUSG00000024862_ENSMUSG00000021288
C18C4.10 (known) ZK1098.10	=	ENSMUSG00000021288_ENSMUSG00000024163/ENSMUSG00000024862_ENSMUSG00000024163
C18C4.10 (predicted) T01C3.10	=	ENSMUSG00000024862_ENSMUSG00000030209
C18C4.10 (predicted) F07F6.6	=	ENSMUSG00000024862_ENSMUSG00000026959
C18C4.10 (predicted) M117.2	=	ENSMUSG00000024862_ENSMUSG00000018326
C18C4.10 (predicted) F52D10.3	=	ENSMUSG00000024862_ENSMUSG00000018326
C18D11.4 (predicted) C18D11.4	=	ENSMUSG00000029817_ENSMUSG00000029817
C18E3.2 (predicted) Y113G7B.23	=	ENSMUSG00000023018_ENSMUSG00000032481
C18E3.6 (predicted) T01E8.3	=	ENSMUSG00000028656_ENSMUSG00000034330
C23G10.3 (predicted) M117.2	=	ENSMUSG00000030744_ENSMUSG00000018326
C23G10.3 (predicted) F52D10.3	=	ENSMUSG00000030744_ENSMUSG00000018326
C23G10.4 (predicted) M117.2	=	ENSMUSG00000026229_ENSMUSG00000018326
C23G10.4 (predicted) Y48G9A.8	=	ENSMUSG00000026229_ENSMUSG00000026737
C23G10.4 (predicted) F31D4.2	=	ENSMUSG00000026229_ENSMUSG00000019768
C23G10.4 (predicted) F52D10.3	=	ENSMUSG00000026229_ENSMUSG00000018326
C24A1.2 (predicted) D1081.2	=	ENSMUSG00000036461_ENSMUSG00000015605
C25A1.11 (predicted) C41G7.5	=	ENSMUSG00000015709_ENSMUSG00000019256/ENSMUSG00000015522_ENSMUSG00000019256
C25A1.11 (predicted) T01C3.10	=	ENSMUSG00000015522_ENSMUSG00000030209
C25A1.11 (predicted) F07F6.6	=	ENSMUSG00000015522_ENSMUSG00000026959
C25A1.7 (predicted) M117.2	=	ENSMUSG00000026618_ENSMUSG00000018326
C25A1.7 (predicted) F52D10.3	=	ENSMUSG00000026618_ENSMUSG00000018326
C25B8.1 (predicted) F52D10.3	=	ENSMUSG00000016346_ENSMUSG00000018326
C25B8.1 (predicted) M117.2	=	ENSMUSG00000016346_ENSMUSG00000018326
C25D7.6 (predicted) Y17G7B.5	=	ENSMUSG00000041859_ENSMUSG00000002870
C25D7.6 (predicted) R10E4.4	=	ENSMUSG00000041859_ENSMUSG00000005410
C25D7.6 (predicted) F32D1.10	=	ENSMUSG00000041859_ENSMUSG00000029730
C25D7.6 (predicted) F34D10.2	=	ENSMUSG00000041859_ENSMUSG00000000028
C25D7.6 (predicted) ZC168.3	=	ENSMUSG00000041859_ENSMUSG00000029012
C25D7.7 (predicted) F07F6.6	=	ENSMUSG00000051615_ENSMUSG00000026959
C25D7.7 (predicted) T01C3.10	=	ENSMUSG00000051615_ENSMUSG00000030209
C26B2.1 (predicted) F52D10.3	=	ENSMUSG00000024603_ENSMUSG00000018326
C26B2.1 (predicted) M117.2	=	ENSMUSG00000024603_ENSMUSG00000018326
C26C6.2 (predicted) F52D10.3	=	ENSMUSG00000031748_ENSMUSG00000018326
C26C6.2 (predicted) F16H9.1	=	ENSMUSG00000031748_ENSMUSG00000026475
C26C6.2 (predicted) M117.2	=	ENSMUSG00000031748_ENSMUSG00000018326
C26F1.4 (predicted) Y63D3A.5	=	ENSMUSG00000038274_ENSMUSG00000022757
C26H9A.1 (predicted) F52D10.3	=	ENSMUSG00000019302_ENSMUSG00000018326
C26H9A.1 (predicted) M117.2	=	ENSMUSG00000019302_ENSMUSG00000018326
C27B7.8 (predicted) T24F1.3	=	ENSMUSG00000052681_ENSMUSG00000026430
C27B7.8 (predicted) T20G5.5	=	ENSMUSG00000052681_ENSMUSG00000049044
C27C12.7 (predicted) F52D10.3	=	ENSMUSG00000061576_ENSMUSG00000018326
C27C12.7 (predicted) M117.2	=	ENSMUSG00000061576_ENSMUSG00000018326
C28D4.3 (predicted) F52D10.3	=	ENSMUSG00000026473_ENSMUSG00000018326
C28D4.3 (predicted) M117.2	=	ENSMUSG00000026473_ENSMUSG00000018326
C28D4.3 (predicted) T01C3.10	=	ENSMUSG00000026473_ENSMUSG00000030209
C28G1.3 (predicted) M117.2	=	ENSMUSG00000033769_ENSMUSG00000018326
C28G1.3 (predicted) F52D10.3	=	ENSMUSG00000033769_ENSMUSG00000018326
C28H8.12 (predicted) M117.2	=	ENSMUSG00000025410_ENSMUSG00000018326
C28H8.12 (predicted) F52D10.3	=	ENSMUSG00000025410_ENSMUSG00000018326
C29F3.1 (predicted) M117.2	=	ENSMUSG00000025745_ENSMUSG00000018326
C29F3.1 (predicted) F52D10.3	=	ENSMUSG00000025745_ENSMUSG00000018326
C30A5.3 (predicted) M117.2	=	ENSMUSG00000025979_ENSMUSG00000018326
C30A5.3 (predicted) F52D10.3	=	ENSMUSG00000025979_ENSMUSG00000018326
C30A5.7 (predicted) F31D4.2	=	ENSMUSG00000031688_ENSMUSG00000019768/ENSMUSG00000048349_ENSMUSG00000019768
C30C11.4 (predicted) C38C3.5	=	ENSMUSG00000029657_ENSMUSG00000056201
C30C11.4 (predicted) Y59A8B.23	=	ENSMUSG00000029657_ENSMUSG00000027030
C30C11.4 (predicted) C47E12.5	=	ENSMUSG00000029657_ENSMUSG00000001924
C30C11.4 (predicted) C34E10.6	=	ENSMUSG00000020361_ENSMUSG00000025393
C30C11.4 (predicted) M117.2	=	ENSMUSG00000029657_ENSMUSG00000018326
C30C11.4 (predicted) F52D10.3	=	ENSMUSG00000029657_ENSMUSG00000018326
C30C11.4 (predicted) F57F5.4	=	ENSMUSG00000029657_ENSMUSG00000029106
C30C11.4 (predicted) C44B11.3	=	ENSMUSG00000029657_ENSMUSG00000072235
C30C11.4 (predicted) T03F1.3	=	ENSMUSG00000029657_ENSMUSG00000062070
C30C11.4 (predicted) T26A5.9	=	ENSMUSG00000029657_ENSMUSG00000020483
C30C11.4 (predicted) F26D10.3	=	ENSMUSG00000029657_ENSMUSG00000015656
C30F12.7 (predicted) F52D10.3	=	ENSMUSG00000002010_ENSMUSG00000018326
C30F12.7 (predicted) F43G9.1	=	ENSMUSG00000002010_ENSMUSG00000032279
C30F12.7 (predicted) M117.2	=	ENSMUSG00000002010_ENSMUSG00000018326
C30F8.2 (predicted) T01C3.10	=	ENSMUSG00000013160_ENSMUSG00000030209
C30F8.2 (predicted) M117.2	=	ENSMUSG00000013160_ENSMUSG00000018326
C30F8.2 (predicted) F52D10.3	=	ENSMUSG00000013160_ENSMUSG00000018326
C30F8.4 (predicted) T04D1.3	=	ENSMUSG00000022607_ENSMUSG00000003200
C30F8.4 (predicted) F54A5.3	=	ENSMUSG00000022607_ENSMUSG00000042626
C30F8.4 (predicted) Y110A7A.10	=	ENSMUSG00000022607_ENSMUSG00000041417
C30F8.4 (predicted) T01C3.10	=	ENSMUSG00000059456_ENSMUSG00000030209
C30F8.4 (predicted) C30F8.4	=	ENSMUSG00000022607_ENSMUSG00000022607/ENSMUSG00000059456_ENSMUSG00000059456
C30F8.4 (predicted) T01E8.3	=	ENSMUSG00000022607_ENSMUSG00000016933
C30F8.4 (predicted) F07F6.6	=	ENSMUSG00000059456_ENSMUSG00000026959
C32D5.3 (predicted) F52D10.3	=	ENSMUSG00000015002_ENSMUSG00000018326
C32D5.3 (predicted) M117.2	=	ENSMUSG00000015002_ENSMUSG00000018326
C32E12.2 (predicted) F52D10.3	=	ENSMUSG00000023868_ENSMUSG00000018326
C32E12.2 (predicted) M117.2	=	ENSMUSG00000023868_ENSMUSG00000018326
C32E8.10 (predicted) F52D10.3	=	ENSMUSG00000033419_ENSMUSG00000018326/ENSMUSG00000039361_ENSMUSG00000018326
C32E8.10 (predicted) M117.2	=	ENSMUSG00000033419_ENSMUSG00000018326/ENSMUSG00000039361_ENSMUSG00000018326
C32E8.11 (predicted) T28F12.3	=	ENSMUSG00000027272_ENSMUSG00000024241
C32E8.2 (predicted) M117.2	=	ENSMUSG00000000740_ENSMUSG00000018326
C32E8.2 (predicted) T01C3.10	=	ENSMUSG00000000740_ENSMUSG00000030209
C32E8.2 (predicted) F52D10.3	=	ENSMUSG00000000740_ENSMUSG00000018326
C32F10.2 (predicted) F29F11.6	=	ENSMUSG00000022105_ENSMUSG00000014956
C32F10.2 (predicted) K06A1.6	=	ENSMUSG00000022105_ENSMUSG00000040479
C32F10.2 (predicted) C48E7.11	=	ENSMUSG00000022105_ENSMUSG00000056501
C33B4.3 (predicted) T01C3.10	=	ENSMUSG00000037541_ENSMUSG00000030209
C33B4.3 (predicted) M117.2	=	ENSMUSG00000037541_ENSMUSG00000018326/ENSMUSG00000022623_ENSMUSG00000018326
C33B4.3 (predicted) F07F6.6	=	ENSMUSG00000037541_ENSMUSG00000026959
C33B4.3 (predicted) F52D10.3	=	ENSMUSG00000037541_ENSMUSG00000018326/ENSMUSG00000022623_ENSMUSG00000018326
C33C12.3 (predicted) Y76A2B.6	=	ENSMUSG00000028048_ENSMUSG00000029426
C33C12.3 (predicted) Y49E10.20	=	ENSMUSG00000028048_ENSMUSG00000029426
C33C12.8 (predicted) Y49E10.20	=	ENSMUSG00000028048_ENSMUSG00000029426
C33C12.8 (predicted) Y76A2B.6	=	ENSMUSG00000028048_ENSMUSG00000029426
C33F10.12 (predicted) M117.2	=	ENSMUSG00000061904_ENSMUSG00000018326
C33F10.12 (predicted) F52D10.3	=	ENSMUSG00000061904_ENSMUSG00000018326
C33H5.17 (predicted) F52D10.3	=	ENSMUSG00000027582_ENSMUSG00000018326
C33H5.17 (predicted) M117.2	=	ENSMUSG00000027582_ENSMUSG00000018326
C33H5.9 (predicted) F52D10.3	=	ENSMUSG00000061244_ENSMUSG00000018326
C33H5.9 (predicted) M117.2	=	ENSMUSG00000061244_ENSMUSG00000018326
C34B2.7 (predicted) T07C4.7	=	ENSMUSG00000021577_ENSMUSG00000058076
C34B2.8 (predicted) Y51H4A.17	=	ENSMUSG00000036199_ENSMUSG00000004040
C34C6.6 (predicted) F52D10.3	=	ENSMUSG00000027674_ENSMUSG00000018326
C34C6.6 (predicted) M117.2	=	ENSMUSG00000027674_ENSMUSG00000018326
C34E10.6 (predicted) W04B5.5	=	ENSMUSG00000025393_ENSMUSG00000024122
C34E10.6 (predicted) F46H6.1	=	ENSMUSG00000025393_ENSMUSG00000025132
C34E10.6 (predicted) R09E12.3	=	ENSMUSG00000025393_ENSMUSG00000024966
C34E10.6 (predicted) F26D10.3	=	ENSMUSG00000025393_ENSMUSG00000059970
C34E10.6 (predicted) F52D10.3	=	ENSMUSG00000025393_ENSMUSG00000018326
C34E10.6 (predicted) M117.2	=	ENSMUSG00000025393_ENSMUSG00000018326
C34E10.6 (predicted) H42K12.1	=	ENSMUSG00000025393_ENSMUSG00000024122
C34E10.6 (predicted) F09E5.15	=	ENSMUSG00000025393_ENSMUSG00000028691/ENSMUSG00000025393_ENSMUSG00000005161
C34F11.9 (predicted) ZK370.2	=	ENSMUSG00000029071_ENSMUSG00000032402
C34F11.9 (predicted) R13F6.9	=	ENSMUSG00000029071_ENSMUSG00000032402
C34F11.9 (predicted) C34F11.9	=	ENSMUSG00000020888_ENSMUSG00000020888
C34F11.9 (predicted) T01E8.3	=	ENSMUSG00000020888_ENSMUSG00000034330
C34F6.8 (predicted) M117.2	=	ENSMUSG00000030541_ENSMUSG00000018326
C34F6.8 (predicted) F52D10.3	=	ENSMUSG00000030541_ENSMUSG00000018326
C34G6.2 (predicted) F21C3.2	=	ENSMUSG00000004651_ENSMUSG00000005994/ENSMUSG00000004651_ENSMUSG00000004651/ENSMUSG00000005994_ENSMUSG00000005994
C34G6.2 (predicted) C34G6.2	=	ENSMUSG00000004651_ENSMUSG00000004651/ENSMUSG00000004651_ENSMUSG00000005994/ENSMUSG00000005994_ENSMUSG00000005994
C34G6.2 (predicted) K08E3.1	=	ENSMUSG00000004651_ENSMUSG00000005994/ENSMUSG00000004651_ENSMUSG00000004651/ENSMUSG00000005994_ENSMUSG00000005994
C34G6.2 (predicted) Y73B6BL.1	=	ENSMUSG00000004651_ENSMUSG00000005994/ENSMUSG00000004651_ENSMUSG00000004651/ENSMUSG00000005994_ENSMUSG00000005994
C34G6.2 (predicted) Y44E3B.2	=	ENSMUSG00000004651_ENSMUSG00000004651/ENSMUSG00000004651_ENSMUSG00000005994/ENSMUSG00000005994_ENSMUSG00000005994
C34G6.5 (predicted) R10E4.4	=	ENSMUSG00000029283_ENSMUSG00000005410
C34G6.5 (predicted) F32D1.10	=	ENSMUSG00000029283_ENSMUSG00000029730
C34G6.5 (predicted) Y17G7B.5	=	ENSMUSG00000029283_ENSMUSG00000002870
C34G6.5 (predicted) Y39G10AR.14	=	ENSMUSG00000029283_ENSMUSG00000022673
C34G6.5 (predicted) Y39A1A.12	=	ENSMUSG00000029283_ENSMUSG00000028587
C35C5.5 (predicted) F52D10.3	=	ENSMUSG00000027577_ENSMUSG00000018965
C35C5.5 (predicted) M117.2	=	ENSMUSG00000027577_ENSMUSG00000018965
C35D10.16 (predicted) T01C3.10	=	ENSMUSG00000079426_ENSMUSG00000030209
C35D10.2 (predicted) F16H9.1	=	ENSMUSG00000019433_ENSMUSG00000002458/ENSMUSG00000039131_ENSMUSG00000002458
C35D10.2 (predicted) Y71G12B.20	=	ENSMUSG00000019433_ENSMUSG00000026121/ENSMUSG00000019433_ENSMUSG00000030539/ENSMUSG00000039131_ENSMUSG00000026121/ENSMUSG00000039131_ENSMUSG00000030539
C36B1.4 (predicted) CD4.6	=	ENSMUSG00000027566_ENSMUSG00000030751
C36B1.4 (predicted) F48E8.5	=	ENSMUSG00000027566_ENSMUSG00000007564
C36B1.4 (predicted) ZK945.2	=	ENSMUSG00000027566_ENSMUSG00000060073
C36E8.4 (predicted) M110.5	=	ENSMUSG00000034738_ENSMUSG00000022150
C36F7.1 (predicted) F43C1.2	=	ENSMUSG00000001504_ENSMUSG00000063358
C36F7.4 (predicted) F52D10.3	=	ENSMUSG00000061080_ENSMUSG00000018326/ENSMUSG00000040037_ENSMUSG00000018326/ENSMUSG00000059974_ENSMUSG00000018326/ENSMUSG00000062257_ENSMUSG00000018326
C36F7.4 (predicted) M117.2	=	ENSMUSG00000061080_ENSMUSG00000018326/ENSMUSG00000040037_ENSMUSG00000018326/ENSMUSG00000059974_ENSMUSG00000018326/ENSMUSG00000062257_ENSMUSG00000018326
C36H8.1 (predicted) F52D10.3	=	ENSMUSG00000030086_ENSMUSG00000018326/ENSMUSG00000053768_ENSMUSG00000018326
C36H8.1 (predicted) M117.2	=	ENSMUSG00000030086_ENSMUSG00000018326/ENSMUSG00000053768_ENSMUSG00000018326
C37A2.4 (predicted) T05G5.3	=	ENSMUSG00000002068_ENSMUSG00000019942
C37E2.1 (known) F43G9.1	=	ENSMUSG00000027406_ENSMUSG00000032279
C37E2.1 (predicted) F52D10.3	=	ENSMUSG00000027406_ENSMUSG00000018326
C37E2.1 (predicted) M117.2	=	ENSMUSG00000027406_ENSMUSG00000018326
C37F5.1 (predicted) F43C1.2	=	ENSMUSG00000009406_ENSMUSG00000063358/ENSMUSG00000009406_ENSMUSG00000063065
C37H5.6 (predicted) C37H5.6	=	ENSMUSG00000011148_ENSMUSG00000011148
C37H5.8 (predicted) F52D10.3	=	ENSMUSG00000024359_ENSMUSG00000018326
C37H5.8 (predicted) F54A5.3	=	ENSMUSG00000024359_ENSMUSG00000042626
C37H5.8 (predicted) M117.2	=	ENSMUSG00000024359_ENSMUSG00000018326
C38C10.2 (predicted) C47E8.5	=	ENSMUSG00000021335_ENSMUSG00000021270/ENSMUSG00000021335_ENSMUSG00000023944
C38D4.8 (predicted) Y54G2A.2	=	ENSMUSG00000022722_ENSMUSG00000059811
C38D4.8 (predicted) D2096.2	=	ENSMUSG00000022722_ENSMUSG00000035199
C39E9.13 (known) C54G10.2	=	ENSMUSG00000033970_ENSMUSG00000029191
C39F7.2 (predicted) C39F7.2	=	ENSMUSG00000047419_ENSMUSG00000047419
C41C4.10 (predicted) F52D10.3	=	ENSMUSG00000033720_ENSMUSG00000018326
C41C4.10 (predicted) M117.2	=	ENSMUSG00000033720_ENSMUSG00000018326
C41C4.8 (predicted) Y94H6A.9	=	ENSMUSG00000028452_ENSMUSG00000027455
C41C4.8 (predicted) C41C4.8	=	ENSMUSG00000028452_ENSMUSG00000028452
C41C4.8 (predicted) M117.2	=	ENSMUSG00000028452_ENSMUSG00000018326
C41C4.8 (predicted) F52D10.3	=	ENSMUSG00000028452_ENSMUSG00000018326
C41C4.8 (predicted) T07F10.1	=	ENSMUSG00000028452_ENSMUSG00000039062
C41C4.8 (predicted) T05H10.5	=	ENSMUSG00000028452_ENSMUSG00000028960
C41D11.8 (predicted) F52D10.3	=	ENSMUSG00000015337_ENSMUSG00000018326
C41D11.8 (predicted) M117.2	=	ENSMUSG00000015337_ENSMUSG00000018326
C41G7.1 (predicted) W08E3.1	=	ENSMUSG00000021645_ENSMUSG00000027404
C41G7.1 (predicted) Y71F9B.3	=	ENSMUSG00000021645_ENSMUSG00000005873
C41G7.5 (predicted) C47E8.5	=	ENSMUSG00000019256_ENSMUSG00000021270/ENSMUSG00000019256_ENSMUSG00000023944
C41G7.5 (predicted) F45H11.2	=	ENSMUSG00000019256_ENSMUSG00000010376
C41G7.5 (predicted) C56C10.10	=	ENSMUSG00000019256_ENSMUSG00000024847
C43E11.10 (predicted) Y39A1A.12	=	ENSMUSG00000017499_ENSMUSG00000028587
C43E11.10 (predicted) F32D1.10	=	ENSMUSG00000017499_ENSMUSG00000029730
C43E11.10 (predicted) F59E10.1	=	ENSMUSG00000017499_ENSMUSG00000026037
C43E11.6 (predicted) F52D10.3	=	ENSMUSG00000038976_ENSMUSG00000018326
C43E11.6 (predicted) M117.2	=	ENSMUSG00000038976_ENSMUSG00000018326
C43E11.8 (predicted) M117.2	=	ENSMUSG00000020792_ENSMUSG00000018326
C43E11.8 (predicted) F52D10.3	=	ENSMUSG00000020792_ENSMUSG00000018326
C43G2.2 (predicted) F16H9.1	=	ENSMUSG00000037933_ENSMUSG00000026358
C44B11.3 (predicted) M117.2	=	ENSMUSG00000072235_ENSMUSG00000018326
C44B11.3 (predicted) F52D10.3	=	ENSMUSG00000072235_ENSMUSG00000018326
C44B11.3 (predicted) F07F6.6	=	ENSMUSG00000072235_ENSMUSG00000026959
C44B11.3 (predicted) T01C3.10	=	ENSMUSG00000072235_ENSMUSG00000030209
C44B7.8 (predicted) M117.2	=	ENSMUSG00000028127_ENSMUSG00000018326
C44B7.8 (predicted) F52D10.3	=	ENSMUSG00000028127_ENSMUSG00000018326
C44B7.8 (predicted) T02D1.5	=	ENSMUSG00000028127_ENSMUSG00000055782
C44B7.9 (predicted) M117.2	=	ENSMUSG00000028127_ENSMUSG00000018326
C44B7.9 (predicted) T02D1.5	=	ENSMUSG00000028127_ENSMUSG00000055782
C44B7.9 (predicted) F52D10.3	=	ENSMUSG00000028127_ENSMUSG00000018326
C44C1.4 (predicted) M117.2	=	ENSMUSG00000015747_ENSMUSG00000018326
C44C1.4 (predicted) F52D10.3	=	ENSMUSG00000015747_ENSMUSG00000018326
C44E4.3 (predicted) T01C3.10	=	ENSMUSG00000031672_ENSMUSG00000030209
C44F1.2 (predicted) C44F1.2	=	ENSMUSG00000028901_ENSMUSG00000038705/ENSMUSG00000038705_ENSMUSG00000038705
C45B2.5 (predicted) M117.2	=	ENSMUSG00000026473_ENSMUSG00000018326
C45B2.5 (predicted) F52D10.3	=	ENSMUSG00000026473_ENSMUSG00000018326
C45B2.5 (predicted) T01C3.10	=	ENSMUSG00000026473_ENSMUSG00000030209
C45G9.7 (known) K05C4.6	=	ENSMUSG00000040158_ENSMUSG00000006932
C46C11.1 (predicted) ZK909.2	=	ENSMUSG00000003123_ENSMUSG00000005469
C46C11.3 (predicted) F07F6.6	=	ENSMUSG00000019146_ENSMUSG00000026959
C46H11.4 (predicted) F07F6.6	=	ENSMUSG00000027296_ENSMUSG00000026959
C47B2.4 (predicted) F48E8.5	=	ENSMUSG00000026750_ENSMUSG00000007564/ENSMUSG00000031897_ENSMUSG00000007564
C47B2.4 (predicted) CD4.6	=	ENSMUSG00000026750_ENSMUSG00000030751/ENSMUSG00000031897_ENSMUSG00000030751
C47B2.4 (predicted) ZK945.2	=	ENSMUSG00000026750_ENSMUSG00000060073
C47C12.4 (predicted) F52D10.3	=	ENSMUSG00000017686_ENSMUSG00000018326
C47C12.4 (predicted) M117.2	=	ENSMUSG00000017686_ENSMUSG00000018326
C47D12.1 (predicted) Y47G6A.6	=	ENSMUSG00000045482_ENSMUSG00000020918
C47D12.3 (predicted) M117.2	=	ENSMUSG00000021474_ENSMUSG00000018326/ENSMUSG00000025212_ENSMUSG00000018326
C47D12.3 (predicted) F52D10.3	=	ENSMUSG00000021474_ENSMUSG00000018326/ENSMUSG00000025212_ENSMUSG00000018326
C47D2.2 (known) C47D2.2	=	ENSMUSG00000028755_ENSMUSG00000028755
C47D2.2 (predicted) F49E8.4	=	ENSMUSG00000028755_ENSMUSG00000028755
C47E12.2 (predicted) M117.2	=	ENSMUSG00000016319_ENSMUSG00000018326/ENSMUSG00000031633_ENSMUSG00000018326
C47E12.2 (predicted) T01C3.10	=	ENSMUSG00000016319_ENSMUSG00000030209/ENSMUSG00000031633_ENSMUSG00000030209
C47E12.2 (predicted) F52D10.3	=	ENSMUSG00000016319_ENSMUSG00000018326/ENSMUSG00000031633_ENSMUSG00000018326
C47E8.5 (predicted) F31D4.3	=	ENSMUSG00000021270_ENSMUSG00000033739
C47E8.5 (predicted) ZK54.1	=	ENSMUSG00000021270_ENSMUSG00000021335/ENSMUSG00000023944_ENSMUSG00000021335
C47E8.5 (predicted) R07B7.13	=	ENSMUSG00000023944_ENSMUSG00000024431
C47E8.5 (predicted) M117.2	=	ENSMUSG00000023944_ENSMUSG00000018326
C47E8.5 (predicted) R07B7.15	=	ENSMUSG00000023944_ENSMUSG00000024431
C47E8.5 (predicted) ZK563.2	=	ENSMUSG00000021270_ENSMUSG00000021490/ENSMUSG00000023944_ENSMUSG00000021490
C47E8.5 (predicted) R07B7.14	=	ENSMUSG00000023944_ENSMUSG00000024431
C47E8.5 (predicted) C56C10.10	=	ENSMUSG00000021270_ENSMUSG00000024847/ENSMUSG00000023944_ENSMUSG00000024847
C47E8.5 (predicted) F52D10.3	=	ENSMUSG00000023944_ENSMUSG00000018326
C47G2.3 (predicted) M04F3.4	=	ENSMUSG00000020843_ENSMUSG00000021576
C48A7.1 (predicted) F13G3.4	=	ENSMUSG00000051331_ENSMUSG00000000579
C48A7.1 (predicted) Y22F5A.3	=	ENSMUSG00000051331_ENSMUSG00000027273
C48A7.1 (predicted) F56A8.7	=	ENSMUSG00000051331_ENSMUSG00000007207
C48A7.1 (predicted) M117.2	=	ENSMUSG00000051331_ENSMUSG00000018326
C48A7.1 (predicted) F52D10.3	=	ENSMUSG00000051331_ENSMUSG00000018326
C48D1.2 (predicted) C48E7.11	=	ENSMUSG00000026029_ENSMUSG00000056501
C48E7.11 (predicted) ZK742.1	=	ENSMUSG00000056501_ENSMUSG00000020290/ENSMUSG00000034957_ENSMUSG00000020290
C48E7.11 (predicted) Y48E1B.13	=	ENSMUSG00000056501_ENSMUSG00000026029
C49A1.4 (predicted) F36A4.7	=	ENSMUSG00000025932_ENSMUSG00000005198/ENSMUSG00000028886_ENSMUSG00000005198
C49A1.4 (predicted) C49A1.4	=	ENSMUSG00000010461_ENSMUSG00000010461
C49H3.10 (predicted) R11A5.1	=	ENSMUSG00000034667_ENSMUSG00000021686
C49H3.11 (predicted) F52D10.3	=	ENSMUSG00000044533_ENSMUSG00000018326
C49H3.11 (predicted) M117.2	=	ENSMUSG00000044533_ENSMUSG00000018326
C50C3.9 (predicted) F52D10.3	=	ENSMUSG00000021991_ENSMUSG00000018326
C50C3.9 (predicted) M117.2	=	ENSMUSG00000021991_ENSMUSG00000018326
C50F4.2 (predicted) C50F4.2	=	ENSMUSG00000020277_ENSMUSG00000033065
C50F4.2 (predicted) T01C3.10	=	ENSMUSG00000020277_ENSMUSG00000030209
C50F4.2 (predicted) F07F6.6	=	ENSMUSG00000020277_ENSMUSG00000026959
C50F4.2 (predicted) F52D10.3	=	ENSMUSG00000020277_ENSMUSG00000018326/ENSMUSG00000033065_ENSMUSG00000018326/ENSMUSG00000021196_ENSMUSG00000018326
C50F4.2 (predicted) M117.2	=	ENSMUSG00000020277_ENSMUSG00000018326/ENSMUSG00000033065_ENSMUSG00000018326/ENSMUSG00000021196_ENSMUSG00000018326
C50F4.2 (predicted) Y71H10A.1	=	ENSMUSG00000020277_ENSMUSG00000033065
C50F7.10 (predicted) W01B6.1	=	ENSMUSG00000058488_ENSMUSG00000021994
C52D10.12 (predicted) F52D10.3	=	ENSMUSG00000025189_ENSMUSG00000018326
C52D10.12 (predicted) M117.2	=	ENSMUSG00000025189_ENSMUSG00000018326
C52E12.4 (predicted) F59B2.7	=	ENSMUSG00000035901_ENSMUSG00000030704
C52E12.4 (predicted) T25G12.4	=	ENSMUSG00000035901_ENSMUSG00000030704
C53A5.3 (predicted) D1014.8	=	ENSMUSG00000028800_ENSMUSG00000024968
C53A5.3 (predicted) F02E9.4	=	ENSMUSG00000019777_ENSMUSG00000042557
C53A5.3 (predicted) R07E5.3	=	ENSMUSG00000019777_ENSMUSG00000000902
C53A5.3 (predicted) Y74C9A.4	=	ENSMUSG00000028800_ENSMUSG00000024968
C53A5.3 (predicted) R06A4.7	=	ENSMUSG00000028800_ENSMUSG00000029687
C53A5.3 (predicted) Y71H2AM.17	=	ENSMUSG00000019777_ENSMUSG00000037935
C53A5.3 (predicted) Y113G7B.23	=	ENSMUSG00000019777_ENSMUSG00000032481
C53D5.1 (predicted) F10B5.5	=	ENSMUSG00000029270_ENSMUSG00000021569
C54D1.5 (predicted) F54F3.1	=	ENSMUSG00000026478_ENSMUSG00000005397
C54F6.14 (known) D1037.3	=	ENSMUSG00000024661_ENSMUSG00000024661
C54F6.14 (known) C54F6.14	=	ENSMUSG00000024661_ENSMUSG00000024661
C54G10.2 (known) F31E3.3	=	ENSMUSG00000029191_ENSMUSG00000022881
C54G10.2 (predicted) F44B9.8	=	ENSMUSG00000029191_ENSMUSG00000029363
C54G10.2 (predicted) F58F6.4	=	ENSMUSG00000029191_ENSMUSG00000023104
C54G4.8 (predicted) F45H10.2	=	ENSMUSG00000022551_ENSMUSG00000044894
C54G4.8 (predicted) F56D2.1	=	ENSMUSG00000022551_ENSMUSG00000025651
C54G4.8 (predicted) F52D10.3	=	ENSMUSG00000022551_ENSMUSG00000018326
C54G4.8 (predicted) T27E9.2	=	ENSMUSG00000022551_ENSMUSG00000063882
C54G4.8 (predicted) T24C4.1	=	ENSMUSG00000022551_ENSMUSG00000030884
C54G4.8 (predicted) R07E4.3	=	ENSMUSG00000022551_ENSMUSG00000044894
C54G4.8 (predicted) T02H6.11	=	ENSMUSG00000022551_ENSMUSG00000021520
C54G4.8 (predicted) F42G8.12	=	ENSMUSG00000022551_ENSMUSG00000038462
C54G4.8 (predicted) M117.2	=	ENSMUSG00000022551_ENSMUSG00000018326
C54G4.8 (predicted) T10B10.2	=	ENSMUSG00000022551_ENSMUSG00000030884
C54H2.3 (predicted) ZK1236.2	=	ENSMUSG00000072872_ENSMUSG00000025577
C56G2.6 (predicted) F52D10.3	=	ENSMUSG00000027195_ENSMUSG00000018326
C56G2.6 (predicted) M117.2	=	ENSMUSG00000027195_ENSMUSG00000018326
CD4.6 (known) ZK945.2	=	ENSMUSG00000030751_ENSMUSG00000060073
CD4.6 (known) D1054.2	=	ENSMUSG00000030751_ENSMUSG00000015671
CD4.6 (predicted) K05C4.1	=	ENSMUSG00000030751_ENSMUSG00000024338/ENSMUSG00000030751_ENSMUSG00000022193
CD4.6 (predicted) F39H11.5	=	ENSMUSG00000030751_ENSMUSG00000005779
CD4.6 (predicted) F25H2.9	=	ENSMUSG00000030751_ENSMUSG00000068749
CD4.6 (predicted) F48E8.5	=	ENSMUSG00000030751_ENSMUSG00000007564
CD4.6 (predicted) Y110A7A.14	=	ENSMUSG00000030751_ENSMUSG00000032301
CD4.6 (predicted) K08D12.1	=	ENSMUSG00000030751_ENSMUSG00000018286/ENSMUSG00000030751_ENSMUSG00000024337
CD4.6 (predicted) T20F5.2	=	ENSMUSG00000030751_ENSMUSG00000028837
CD4.6 (predicted) Y38A8.2	=	ENSMUSG00000030751_ENSMUSG00000069744
CD4.8 (predicted) Y57A10A.4	=	ENSMUSG00000021998_ENSMUSG00000021998
CD4.8 (predicted) F43G9.9	=	ENSMUSG00000021998_ENSMUSG00000053931
CD4.8 (predicted) Y57A10A.7	=	ENSMUSG00000021998_ENSMUSG00000021998
CD4.8 (predicted) F49D11.8	=	ENSMUSG00000021998_ENSMUSG00000053931
CD4.8 (predicted) Y73B3B.1	=	ENSMUSG00000021998_ENSMUSG00000021998
CD4.8 (predicted) CD4.8	=	ENSMUSG00000021998_ENSMUSG00000021998
CD4.8 (predicted) Y57A10A.5	=	ENSMUSG00000021998_ENSMUSG00000021998
CD4.8 (predicted) T28A8.3	=	ENSMUSG00000021998_ENSMUSG00000021998
CD4.8 (predicted) ZK402.5	=	ENSMUSG00000021998_ENSMUSG00000021998
CD4.8 (predicted) T28A8.6	=	ENSMUSG00000021998_ENSMUSG00000021998
CD4.8 (predicted) T25C8.2	=	ENSMUSG00000049493_ENSMUSG00000029580
CD4.8 (predicted) F28H1.2	=	ENSMUSG00000021998_ENSMUSG00000053931
CD4.8 (predicted) Y104H12BR.1	=	ENSMUSG00000021998_ENSMUSG00000021998
D1005.1 (predicted) M117.2	=	ENSMUSG00000020917_ENSMUSG00000018326
D1005.1 (predicted) F52D10.3	=	ENSMUSG00000020917_ENSMUSG00000018326
D1014.3 (predicted) M117.2	=	ENSMUSG00000027438_ENSMUSG00000018326/ENSMUSG00000006024_ENSMUSG00000018326
D1014.3 (predicted) H15N14.2	=	ENSMUSG00000006024_ENSMUSG00000034187
D1014.3 (predicted) F52D10.3	=	ENSMUSG00000027438_ENSMUSG00000018326/ENSMUSG00000006024_ENSMUSG00000018326
D1014.8 (predicted) R06C1.1	=	ENSMUSG00000024968_ENSMUSG00000028800
D1037.3 (known) D1037.3	=	ENSMUSG00000024661_ENSMUSG00000024661
D1037.4 (predicted) M117.2	=	ENSMUSG00000003037_ENSMUSG00000018326
D1037.4 (predicted) F52D10.3	=	ENSMUSG00000003037_ENSMUSG00000018326
D1054.2 (predicted) F48E8.5	=	ENSMUSG00000015671_ENSMUSG00000007564
D1081.2 (predicted) R13H8.1	=	ENSMUSG00000015605_ENSMUSG00000042903
D1081.2 (predicted) Y47D3B.7	=	ENSMUSG00000015605_ENSMUSG00000022463
D2013.5 (predicted) F52D10.3	=	ENSMUSG00000038084_ENSMUSG00000018326
D2013.5 (predicted) M117.2	=	ENSMUSG00000038084_ENSMUSG00000018326
D2023.2 (predicted) F52D10.3	=	ENSMUSG00000024892_ENSMUSG00000018326
D2023.2 (predicted) M117.2	=	ENSMUSG00000024892_ENSMUSG00000018326
D2024.6 (predicted) T01C3.10	=	ENSMUSG00000015733_ENSMUSG00000030209
D2024.6 (predicted) M117.2	=	ENSMUSG00000015733_ENSMUSG00000018326
D2024.6 (predicted) F52D10.3	=	ENSMUSG00000015733_ENSMUSG00000018326
D2045.8 (predicted) D2045.8	=	ENSMUSG00000017615_ENSMUSG00000017615
D2096.2 (predicted) T19C3.4	=	ENSMUSG00000035199_ENSMUSG00000019873
D2096.8 (predicted) Y54E10BL.6	=	ENSMUSG00000059119_ENSMUSG00000058444/ENSMUSG00000058799_ENSMUSG00000058444
DH11.1 (predicted) M117.2	=	ENSMUSG00000044005_ENSMUSG00000018326
DH11.1 (predicted) F52D10.3	=	ENSMUSG00000044005_ENSMUSG00000018326
E02H9.5 (predicted) W01B6.1	=	ENSMUSG00000058488_ENSMUSG00000021994
EEED8.16 (predicted) F13B9.5	=	ENSMUSG00000029458_ENSMUSG00000018334
F01F1.12 (predicted) H42K12.1	=	ENSMUSG00000030695_ENSMUSG00000024122
F01F1.12 (predicted) F15C11.2	=	ENSMUSG00000030695_ENSMUSG00000005312
F01F1.12 (predicted) M117.2	=	ENSMUSG00000030695_ENSMUSG00000018326/ENSMUSG00000017390_ENSMUSG00000018326
F01F1.12 (predicted) T01C3.10	=	ENSMUSG00000017390_ENSMUSG00000030209
F01F1.12 (predicted) W04B5.5	=	ENSMUSG00000030695_ENSMUSG00000024122
F01F1.12 (predicted) F52D10.3	=	ENSMUSG00000030695_ENSMUSG00000018326/ENSMUSG00000017390_ENSMUSG00000018326
F01F1.8 (predicted) F52D10.3	=	ENSMUSG00000029447_ENSMUSG00000018326
F01F1.8 (predicted) M117.2	=	ENSMUSG00000029447_ENSMUSG00000018326
F01G10.1 (predicted) F15C11.2	=	ENSMUSG00000021957_ENSMUSG00000005312
F01G4.6 (predicted) F52D10.3	=	ENSMUSG00000061904_ENSMUSG00000018326
F01G4.6 (predicted) M117.2	=	ENSMUSG00000061904_ENSMUSG00000018326
F02E8.3 (predicted) T20B5.1	=	ENSMUSG00000008036_ENSMUSG00000002957
F02E8.3 (predicted) R160.1	=	ENSMUSG00000008036_ENSMUSG00000022841
F02E9.4 (predicted) R06C1.1	=	ENSMUSG00000042557_ENSMUSG00000019777
F02E9.4 (predicted) R03E9.1	=	ENSMUSG00000031622_ENSMUSG00000001156/ENSMUSG00000031622_ENSMUSG00000025025
F02G3.1 (predicted) M117.2	=	ENSMUSG00000039542_ENSMUSG00000018326/ENSMUSG00000022762_ENSMUSG00000018326
F02G3.1 (predicted) F52D10.3	=	ENSMUSG00000039542_ENSMUSG00000018326/ENSMUSG00000022762_ENSMUSG00000018326
F07A11.2 (predicted) ZK909.2	=	ENSMUSG00000020363_ENSMUSG00000005469
F07F6.6 (predicted) ZK792.6	=	ENSMUSG00000026959_ENSMUSG00000025499
F07F6.6 (predicted) M117.2	=	ENSMUSG00000026959_ENSMUSG00000051391/ENSMUSG00000026959_ENSMUSG00000018326
F07F6.6 (predicted) Y54E10BL.6	=	ENSMUSG00000026959_ENSMUSG00000035027/ENSMUSG00000026959_ENSMUSG00000004936
F07F6.6 (predicted) R07E4.6	=	ENSMUSG00000026959_ENSMUSG00000020612/ENSMUSG00000026959_ENSMUSG00000025855
F07F6.6 (predicted) F23B12.5	=	ENSMUSG00000026959_ENSMUSG00000000168
F07F6.6 (predicted) K04D7.1	=	ENSMUSG00000026959_ENSMUSG00000020372
F07F6.6 (predicted) F53G12.1	=	ENSMUSG00000026959_ENSMUSG00000004771
F07F6.6 (predicted) Y73B6A.5	=	ENSMUSG00000026959_ENSMUSG00000000441
F07F6.6 (predicted) Y67D8C.10	=	ENSMUSG00000026959_ENSMUSG00000026463
F07F6.6 (predicted) Y105E8A.26	=	ENSMUSG00000026959_ENSMUSG00000030516
F07F6.6 (predicted) F07F6.6	=	ENSMUSG00000026959_ENSMUSG00000026959
F07F6.6 (predicted) Y18D10A.5	=	ENSMUSG00000026959_ENSMUSG00000022812
F07F6.6 (predicted) Y39B6A.2	=	ENSMUSG00000026959_ENSMUSG00000003099
F07F6.6 (predicted) T01E8.3	=	ENSMUSG00000026959_ENSMUSG00000016933
F07F6.6 (predicted) K11C4.3	=	ENSMUSG00000026959_ENSMUSG00000020315
F07F6.6 (predicted) K05C4.6	=	ENSMUSG00000026959_ENSMUSG00000006932
F07F6.6 (predicted) R05C11.3	=	ENSMUSG00000026959_ENSMUSG00000026463
F07F6.6 (predicted) F43G9.12	=	ENSMUSG00000026959_ENSMUSG00000022974
F07F6.6 (predicted) F52D10.3	=	ENSMUSG00000026959_ENSMUSG00000018326/ENSMUSG00000026959_ENSMUSG00000051391
F07F6.6 (predicted) T08A9.3	=	ENSMUSG00000026959_ENSMUSG00000022415
F07F6.6 (predicted) T05F1.6	=	ENSMUSG00000026959_ENSMUSG00000043909
F07F6.6 (predicted) W04G5.2	=	ENSMUSG00000026959_ENSMUSG00000004771
F07F6.6 (predicted) H42K12.1	=	ENSMUSG00000026959_ENSMUSG00000024122
F07F6.6 (predicted) W04B5.5	=	ENSMUSG00000026959_ENSMUSG00000024122
F07F6.6 (predicted) F56D12.4	=	ENSMUSG00000026959_ENSMUSG00000027223
F07F6.6 (predicted) T01C3.10	=	ENSMUSG00000026959_ENSMUSG00000030209/ENSMUSG00000026959_ENSMUSG00000059003
F07F6.6 (predicted) H15N14.2	=	ENSMUSG00000026959_ENSMUSG00000034187
F07F6.6 (predicted) T25C8.2	=	ENSMUSG00000026959_ENSMUSG00000029580
F07F6.6 (predicted) Y53G8AR.3	=	ENSMUSG00000026959_ENSMUSG00000008859
F07F6.6 (predicted) Y48G1A.5	=	ENSMUSG00000026959_ENSMUSG00000002718
F07F6.6 (predicted) Y71H10A.1	=	ENSMUSG00000026959_ENSMUSG00000020277
F07F6.6 (predicted) F48E8.5	=	ENSMUSG00000026959_ENSMUSG00000007564
F07F6.6 (predicted) F26D10.3	=	ENSMUSG00000026959_ENSMUSG00000067284
F07F6.6 (predicted) T20G5.1	=	ENSMUSG00000026959_ENSMUSG00000047126
F07F6.6 (predicted) ZK909.2	=	ENSMUSG00000026959_ENSMUSG00000005034/ENSMUSG00000026959_ENSMUSG00000005469
F07F6.6 (predicted) F38H4.9	=	ENSMUSG00000026959_ENSMUSG00000020349
F07F6.6 (predicted) K01G5.4	=	ENSMUSG00000026959_ENSMUSG00000029430
F07F6.6 (predicted) W03A5.4	=	ENSMUSG00000026959_ENSMUSG00000003279
F07F6.6 (predicted) F43C1.2	=	ENSMUSG00000026959_ENSMUSG00000063358/ENSMUSG00000026959_ENSMUSG00000063065
F07F6.6 (predicted) F56A8.7	=	ENSMUSG00000026959_ENSMUSG00000007207
F07H5.2 (predicted) T18H9.1	=	ENSMUSG00000020354_ENSMUSG00000039952
F07H5.2 (predicted) K01A2.1	=	ENSMUSG00000020354_ENSMUSG00000029156/ENSMUSG00000035296_ENSMUSG00000029156
F07H5.2 (predicted) F07H5.2	=	ENSMUSG00000020354_ENSMUSG00000020354/ENSMUSG00000035296_ENSMUSG00000035296
F08B4.5 (predicted) F33H2.5	=	ENSMUSG00000020974_ENSMUSG00000007080
F08B6.2 (known) F13D12.7	=	ENSMUSG00000021303_ENSMUSG00000027669
F08B6.2 (predicted) T04C12.5	=	ENSMUSG00000036402_ENSMUSG00000031972
F08B6.2 (predicted) T04C12.6	=	ENSMUSG00000036402_ENSMUSG00000031972
F08B6.2 (predicted) T04C12.4	=	ENSMUSG00000036402_ENSMUSG00000031972
F08B6.2 (predicted) M03F4.2	=	ENSMUSG00000036402_ENSMUSG00000031972
F08B6.3 (predicted) Y51H4A.17	=	ENSMUSG00000032320_ENSMUSG00000040033
F08F8.3 (predicted) K10B3.10	=	ENSMUSG00000026585_ENSMUSG00000057738
F08F8.8 (predicted) M117.2	=	ENSMUSG00000010392_ENSMUSG00000018326
F08F8.8 (predicted) F52D10.3	=	ENSMUSG00000010392_ENSMUSG00000018326
F08H9.3 (predicted) Y51H4A.17	=	ENSMUSG00000032060_ENSMUSG00000004040
F08H9.3 (predicted) T01E8.3	=	ENSMUSG00000032060_ENSMUSG00000034330
F08H9.4 (predicted) Y51H4A.17	=	ENSMUSG00000032060_ENSMUSG00000004040
F08H9.4 (predicted) T01E8.3	=	ENSMUSG00000032060_ENSMUSG00000034330
F09B9.2 (predicted) F52D10.3	=	ENSMUSG00000025085_ENSMUSG00000018326
F09B9.2 (predicted) M117.2	=	ENSMUSG00000025085_ENSMUSG00000018326
F09B9.2 (predicted) T01C3.10	=	ENSMUSG00000025085_ENSMUSG00000030209
F09E5.15 (predicted) T01C8.4	=	ENSMUSG00000028691_ENSMUSG00000025190/ENSMUSG00000005161_ENSMUSG00000025190
F09E5.15 (predicted) F15C11.2	=	ENSMUSG00000028691_ENSMUSG00000005312/ENSMUSG00000005161_ENSMUSG00000005312
F09E5.15 (predicted) T01C8.5	=	ENSMUSG00000028691_ENSMUSG00000025190/ENSMUSG00000005161_ENSMUSG00000025190
F09E5.15 (predicted) T01C3.10	=	ENSMUSG00000028691_ENSMUSG00000030209/ENSMUSG00000005161_ENSMUSG00000030209
F09E5.5 (predicted) M117.2	=	ENSMUSG00000034152_ENSMUSG00000018326
F09E5.5 (predicted) F52D10.3	=	ENSMUSG00000034152_ENSMUSG00000018326
F09E8.7 (predicted) M117.2	=	ENSMUSG00000027577_ENSMUSG00000018965
F09E8.7 (predicted) F52D10.3	=	ENSMUSG00000027577_ENSMUSG00000018965
F10B5.5 (predicted) F10B5.5	=	ENSMUSG00000021569_ENSMUSG00000021569
F10B5.5 (predicted) Y47D7A.16	=	ENSMUSG00000021569_ENSMUSG00000027463
F10B5.5 (predicted) Y47D7A.14	=	ENSMUSG00000021569_ENSMUSG00000027463
F10C2.4 (predicted) R04F11.3	=	ENSMUSG00000038644_ENSMUSG00000030726
F10C2.4 (predicted) F12F6.7	=	ENSMUSG00000038644_ENSMUSG00000020471
F10E7.8 (predicted) F52D10.3	=	ENSMUSG00000039629_ENSMUSG00000018326
F10E7.8 (predicted) M117.2	=	ENSMUSG00000039629_ENSMUSG00000018326
F10G7.2 (predicted) F52D10.3	=	ENSMUSG00000001424_ENSMUSG00000018326
F10G7.2 (predicted) M117.2	=	ENSMUSG00000001424_ENSMUSG00000018326
F11A10.3 (predicted) ZK1236.2	=	ENSMUSG00000026739_ENSMUSG00000025577
F11A10.3 (predicted) F11A10.3	=	ENSMUSG00000026739_ENSMUSG00000026739
F11A5.12 (predicted) F52D10.3	=	ENSMUSG00000027195_ENSMUSG00000018326
F11A5.12 (predicted) M117.2	=	ENSMUSG00000027195_ENSMUSG00000018326
F11A6.1 (predicted) F11A6.1	=	ENSMUSG00000030530_ENSMUSG00000030530
F11E6.1 (predicted) Y76A2B.6	=	ENSMUSG00000028048_ENSMUSG00000029426
F11E6.1 (predicted) Y49E10.20	=	ENSMUSG00000028048_ENSMUSG00000029426
F11G11.7 (predicted) F52D10.3	=	ENSMUSG00000039768_ENSMUSG00000018326
F11G11.7 (predicted) M117.2	=	ENSMUSG00000039768_ENSMUSG00000018326
F13B9.5 (predicted) Y54E10BL.6	=	ENSMUSG00000018334_ENSMUSG00000004936
F13B9.5 (predicted) M117.2	=	ENSMUSG00000018334_ENSMUSG00000022285
F13B9.5 (predicted) F52D10.3	=	ENSMUSG00000018334_ENSMUSG00000022285
F13D12.2 (predicted) T01C3.10	=	ENSMUSG00000030246_ENSMUSG00000030209/ENSMUSG00000063229_ENSMUSG00000030209
F13D12.7 (predicted) T01C3.10	=	ENSMUSG00000029064_ENSMUSG00000030209/ENSMUSG00000027669_ENSMUSG00000030209/ENSMUSG00000029713_ENSMUSG00000030209
F13D12.7 (predicted) F52D10.3	=	ENSMUSG00000029713_ENSMUSG00000018326
F13D12.7 (predicted) T07A9.7	=	ENSMUSG00000029064_ENSMUSG00000000001
F13D12.7 (predicted) M117.2	=	ENSMUSG00000029713_ENSMUSG00000018326
F13D12.7 (predicted) Y95B8A.5	=	ENSMUSG00000029064_ENSMUSG00000000001
F13E6.1 (predicted) F13E6.1	=	ENSMUSG00000027506_ENSMUSG00000027506
F13E6.4 (predicted) T19E7.2	=	ENSMUSG00000053110_ENSMUSG00000058794
F13E6.4 (predicted) W02H5.7	=	ENSMUSG00000053110_ENSMUSG00000058794
F13E6.4 (predicted) F13E6.4	=	ENSMUSG00000027803_ENSMUSG00000027803/ENSMUSG00000027803_ENSMUSG00000053110
F13G3.4 (predicted) R11A5.1	=	ENSMUSG00000000579_ENSMUSG00000021686
F13G3.4 (predicted) T01E8.3	=	ENSMUSG00000000579_ENSMUSG00000034330
F13G3.4 (predicted) Y54G9A.6	=	ENSMUSG00000031176_ENSMUSG00000066979
F13H10.4 (predicted) F52D10.3	=	ENSMUSG00000030036_ENSMUSG00000018326
F13H10.4 (predicted) M117.2	=	ENSMUSG00000030036_ENSMUSG00000018326
F13H8.4 (predicted) T01C3.10	=	ENSMUSG00000031425_ENSMUSG00000030209
F13H8.4 (predicted) M117.2	=	ENSMUSG00000031425_ENSMUSG00000018326/ENSMUSG00000031517_ENSMUSG00000018326
F13H8.4 (predicted) F52D10.3	=	ENSMUSG00000031425_ENSMUSG00000018326/ENSMUSG00000031517_ENSMUSG00000018326
F14B4.3 (predicted) T25C8.2	=	ENSMUSG00000027395_ENSMUSG00000029580
F14F3.1 (predicted) W02C12.3	=	ENSMUSG00000027168_ENSMUSG00000035158
F14F3.2 (predicted) F52D10.3	=	ENSMUSG00000011877_ENSMUSG00000018326
F14F3.2 (predicted) M117.2	=	ENSMUSG00000011877_ENSMUSG00000018326
F14F3.2 (predicted) Y48G9A.8	=	ENSMUSG00000011877_ENSMUSG00000026737
F14F3.2 (predicted) K11E4.4	=	ENSMUSG00000041890_ENSMUSG00000031511
F15C11.2 (predicted) K04D7.1	=	ENSMUSG00000005312_ENSMUSG00000020372
F15C11.2 (predicted) T05D4.1	=	ENSMUSG00000005312_ENSMUSG00000030695
F16B4.8 (predicted) T05G5.3	=	ENSMUSG00000044201_ENSMUSG00000019942
F16B4.8 (predicted) Y71F9B.7	=	ENSMUSG00000044201_ENSMUSG00000030867
F16B4.8 (predicted) F55G1.8	=	ENSMUSG00000044201_ENSMUSG00000030867
F16F9.1 (predicted) Y92H12A.2	=	ENSMUSG00000022500_ENSMUSG00000032216
F16H9.1 (predicted) F44D12.4	=	ENSMUSG00000002458_ENSMUSG00000019433/ENSMUSG00000002458_ENSMUSG00000039131
F16H9.1 (predicted) F22B5.2	=	ENSMUSG00000026358_ENSMUSG00000070319
F16H9.1 (predicted) F57A8.2	=	ENSMUSG00000026475_ENSMUSG00000030588
F17C11.9 (predicted) M117.2	=	ENSMUSG00000071644_ENSMUSG00000018326
F17C11.9 (predicted) F52D10.3	=	ENSMUSG00000071644_ENSMUSG00000018326
F18A1.5 (predicted) Y39G10AR.14	=	ENSMUSG00000000751_ENSMUSG00000022673
F18A1.5 (predicted) F59E10.1	=	ENSMUSG00000000751_ENSMUSG00000026037
F18A1.5 (predicted) Y17G7B.5	=	ENSMUSG00000000751_ENSMUSG00000002870
F18A1.5 (predicted) ZK632.1	=	ENSMUSG00000000751_ENSMUSG00000026355
F18A1.5 (predicted) F32D1.10	=	ENSMUSG00000000751_ENSMUSG00000029730
F18G5.3 (predicted) Y39B6A.2	=	ENSMUSG00000000149_ENSMUSG00000003099
F18H3.3 (predicted) F52D10.3	=	ENSMUSG00000022283_ENSMUSG00000018326
F18H3.3 (predicted) M117.2	=	ENSMUSG00000022283_ENSMUSG00000018326
F20B6.2 (predicted) M117.2	=	ENSMUSG00000006273_ENSMUSG00000018326
F20B6.2 (predicted) F52D10.3	=	ENSMUSG00000006273_ENSMUSG00000018326
F20D1.4 (predicted) Y51H4A.17	=	ENSMUSG00000049647_ENSMUSG00000040033
F20D1.4 (predicted) M117.2	=	ENSMUSG00000049647_ENSMUSG00000018326/ENSMUSG00000043991_ENSMUSG00000018326
F20D1.4 (predicted) F52D10.3	=	ENSMUSG00000049647_ENSMUSG00000018326/ENSMUSG00000043991_ENSMUSG00000018326
F20D1.9 (predicted) T01C3.10	=	ENSMUSG00000019082_ENSMUSG00000030209
F20D1.9 (predicted) M117.2	=	ENSMUSG00000019082_ENSMUSG00000018326
F20D1.9 (predicted) F52D10.3	=	ENSMUSG00000019082_ENSMUSG00000018326
F20H11.3 (predicted) M117.2	=	ENSMUSG00000019179_ENSMUSG00000018326
F20H11.3 (predicted) F52D10.3	=	ENSMUSG00000019179_ENSMUSG00000018326
F21A9.2 (predicted) K07A1.11	=	ENSMUSG00000049577_ENSMUSG00000057236/ENSMUSG00000049577_ENSMUSG00000031353
F21A9.2 (predicted) T27C4.4	=	ENSMUSG00000049577_ENSMUSG00000021144/ENSMUSG00000049577_ENSMUSG00000071646
F21A9.2 (predicted) K07A1.12	=	ENSMUSG00000049577_ENSMUSG00000031353/ENSMUSG00000049577_ENSMUSG00000057236
F21C3.2 (predicted) Y73B6BL.1	=	ENSMUSG00000005994_ENSMUSG00000005994/ENSMUSG00000005994_ENSMUSG00000004651/ENSMUSG00000004651_ENSMUSG00000004651
F21C3.2 (predicted) K08E3.1	=	ENSMUSG00000005994_ENSMUSG00000005994/ENSMUSG00000005994_ENSMUSG00000004651/ENSMUSG00000004651_ENSMUSG00000004651
F21C3.2 (predicted) Y44E3B.2	=	ENSMUSG00000005994_ENSMUSG00000004651/ENSMUSG00000005994_ENSMUSG00000005994/ENSMUSG00000004651_ENSMUSG00000004651
F21C3.2 (predicted) F21C3.2	=	ENSMUSG00000005994_ENSMUSG00000005994/ENSMUSG00000005994_ENSMUSG00000004651/ENSMUSG00000004651_ENSMUSG00000004651
F21D5.5 (predicted) F21D5.5	=	ENSMUSG00000002963_ENSMUSG00000002963
F21F3.5 (predicted) F52D10.3	=	ENSMUSG00000027577_ENSMUSG00000018965
F21F3.5 (predicted) M117.2	=	ENSMUSG00000027577_ENSMUSG00000018965
F21H12.4 (predicted) Y43E12A.1	=	ENSMUSG00000021466_ENSMUSG00000041431
F21H12.4 (predicted) H31G24.4	=	ENSMUSG00000021466_ENSMUSG00000041431
F21H12.4 (predicted) ZC168.4	=	ENSMUSG00000021466_ENSMUSG00000041431
F22B3.4 (predicted) ZK909.2	=	ENSMUSG00000020363_ENSMUSG00000005469
F22B5.2 (predicted) Y17G7B.17	=	ENSMUSG00000070319_ENSMUSG00000048416
F22B7.6 (predicted) ZK675.2	=	ENSMUSG00000021668_ENSMUSG00000026082
F22B8.7 (predicted) F52D10.3	=	ENSMUSG00000073481_ENSMUSG00000018326
F22B8.7 (predicted) M117.2	=	ENSMUSG00000073481_ENSMUSG00000018326
F22E12.4 (predicted) Y37E11AR.2	=	ENSMUSG00000035105_ENSMUSG00000036432
F23B12.5 (predicted) F52D10.3	=	ENSMUSG00000000168_ENSMUSG00000018326
F23B12.5 (predicted) M117.2	=	ENSMUSG00000000168_ENSMUSG00000018326
F23C8.9 (predicted) Y75B8A.22	=	ENSMUSG00000032397_ENSMUSG00000039994
F23H11.1 (predicted) F43C1.2	=	ENSMUSG00000021156_ENSMUSG00000063358
F23H11.3 (predicted) F52D10.3	=	ENSMUSG00000052738_ENSMUSG00000018326
F23H11.3 (predicted) M117.2	=	ENSMUSG00000052738_ENSMUSG00000018326
F25B4.7 (predicted) F52D10.3	=	ENSMUSG00000031633_ENSMUSG00000018326/ENSMUSG00000016319_ENSMUSG00000018326
F25B4.7 (predicted) T01C3.10	=	ENSMUSG00000031633_ENSMUSG00000030209/ENSMUSG00000016319_ENSMUSG00000030209
F25B4.7 (predicted) M117.2	=	ENSMUSG00000031633_ENSMUSG00000018326/ENSMUSG00000016319_ENSMUSG00000018326
F25G6.5 (predicted) M117.2	=	ENSMUSG00000027195_ENSMUSG00000018326
F25G6.5 (predicted) F52D10.3	=	ENSMUSG00000027195_ENSMUSG00000018326
F25H2.10 (predicted) F52D10.3	=	ENSMUSG00000067274_ENSMUSG00000018326
F25H2.10 (predicted) M117.2	=	ENSMUSG00000067274_ENSMUSG00000018326
F25H2.5 (predicted) Y110A7A.10	=	ENSMUSG00000020857_ENSMUSG00000041417
F25H2.5 (predicted) T01C8.5	=	ENSMUSG00000037601_ENSMUSG00000025190
F25H2.5 (predicted) T01C8.4	=	ENSMUSG00000037601_ENSMUSG00000025190
F25H2.9 (predicted) F48E8.5	=	ENSMUSG00000068749_ENSMUSG00000007564
F25H2.9 (predicted) ZK945.2	=	ENSMUSG00000068749_ENSMUSG00000060073
F25H5.3 (predicted) T01C3.10	=	ENSMUSG00000041237_ENSMUSG00000030209
F25H5.4 (predicted) M117.2	=	ENSMUSG00000034994_ENSMUSG00000018326
F25H5.4 (predicted) F52D10.3	=	ENSMUSG00000034994_ENSMUSG00000018326
F26A1.14 (predicted) F52D10.3	=	ENSMUSG00000006782_ENSMUSG00000018326
F26A1.14 (predicted) M117.2	=	ENSMUSG00000006782_ENSMUSG00000018326
F26B1.3 (predicted) F28B3.8	=	ENSMUSG00000018362_ENSMUSG00000001440
F26D10.10 (predicted) T01C3.10	=	ENSMUSG00000026473_ENSMUSG00000030209
F26D10.10 (predicted) M117.2	=	ENSMUSG00000026473_ENSMUSG00000018326
F26D10.10 (predicted) F52D10.3	=	ENSMUSG00000026473_ENSMUSG00000018326
F26D10.3 (predicted) Y38F1A.5	=	ENSMUSG00000067283_ENSMUSG00000070348
F26D10.3 (predicted) T04C12.6	=	ENSMUSG00000007033_ENSMUSG00000031972
F26D10.3 (predicted) T01C3.10	=	ENSMUSG00000067284_ENSMUSG00000030209
F26D10.3 (predicted) M117.2	=	ENSMUSG00000067284_ENSMUSG00000018326/ENSMUSG00000015656_ENSMUSG00000018326
F26D10.3 (predicted) Y56A3A.32	=	ENSMUSG00000067284_ENSMUSG00000036932
F26D10.3 (predicted) T04C12.5	=	ENSMUSG00000007033_ENSMUSG00000031972
F26D10.3 (predicted) T04C12.4	=	ENSMUSG00000007033_ENSMUSG00000031972
F26D10.3 (predicted) F52D10.3	=	ENSMUSG00000067284_ENSMUSG00000018326/ENSMUSG00000015656_ENSMUSG00000018326
F26D10.3 (predicted) M03F4.2	=	ENSMUSG00000007033_ENSMUSG00000031972
F26E4.1 (predicted) F48E8.5	=	ENSMUSG00000022052_ENSMUSG00000007564
F26E4.1 (predicted) F53H8.2	=	ENSMUSG00000024500_ENSMUSG00000060216
F26H11.5 (predicted) M03F4.2	=	ENSMUSG00000023959_ENSMUSG00000031972
F26H11.5 (predicted) T04C12.6	=	ENSMUSG00000023959_ENSMUSG00000031972
F26H11.5 (predicted) F55A12.3	=	ENSMUSG00000037242_ENSMUSG00000024867/ENSMUSG00000007041_ENSMUSG00000024867
F26H11.5 (predicted) T04C12.4	=	ENSMUSG00000023959_ENSMUSG00000031972
F26H11.5 (predicted) T04C12.5	=	ENSMUSG00000023959_ENSMUSG00000031972
F27D9.1 (predicted) T01C3.10	=	ENSMUSG00000026797_ENSMUSG00000030209
F27D9.1 (predicted) F52D10.3	=	ENSMUSG00000026797_ENSMUSG00000018326
F27D9.1 (predicted) M117.2	=	ENSMUSG00000026797_ENSMUSG00000018326
F27D9.5 (predicted) F52D10.3	=	ENSMUSG00000041650_ENSMUSG00000018326
F27D9.5 (predicted) M117.2	=	ENSMUSG00000041650_ENSMUSG00000018326
F27E11.3 (predicted) F27E11.3	=	ENSMUSG00000036904_ENSMUSG00000036904
F28B3.8 (predicted) F28B3.8	=	ENSMUSG00000001440_ENSMUSG00000001440
F28B3.8 (predicted) K01G5.4	=	ENSMUSG00000001440_ENSMUSG00000029430
F28B3.9 (predicted) M117.2	=	ENSMUSG00000031467_ENSMUSG00000018326
F28B3.9 (predicted) F52D10.3	=	ENSMUSG00000031467_ENSMUSG00000018326
F28B4.2 (known) ZK792.6	=	ENSMUSG00000041354_ENSMUSG00000027852/ENSMUSG00000041354_ENSMUSG00000030265
F28D1.10 (predicted) F52D10.3	=	ENSMUSG00000027002_ENSMUSG00000018326
F28D1.10 (predicted) M117.2	=	ENSMUSG00000027002_ENSMUSG00000018326
F28H1.2 (predicted) Y73B3B.1	=	ENSMUSG00000053931_ENSMUSG00000021998
F28H1.2 (predicted) T28A8.3	=	ENSMUSG00000053931_ENSMUSG00000021998
F28H1.2 (predicted) Y104H12BR.1	=	ENSMUSG00000053931_ENSMUSG00000021998
F28H1.2 (predicted) ZK402.5	=	ENSMUSG00000053931_ENSMUSG00000021998
F28H1.2 (predicted) Y57A10A.7	=	ENSMUSG00000053931_ENSMUSG00000021998
F28H1.2 (predicted) T28A8.6	=	ENSMUSG00000053931_ENSMUSG00000021998
F28H1.2 (predicted) Y57A10A.4	=	ENSMUSG00000053931_ENSMUSG00000021998
F28H1.2 (predicted) Y57A10A.5	=	ENSMUSG00000053931_ENSMUSG00000021998
F29B9.5 (predicted) F55F8.4	=	ENSMUSG00000020844_ENSMUSG00000041777
F29B9.6 (predicted) T24H10.7	=	ENSMUSG00000015120_ENSMUSG00000052684
F29B9.6 (predicted) M05B5.5	=	ENSMUSG00000015120_ENSMUSG00000020167
F29F11.6 (predicted) F52D10.3	=	ENSMUSG00000014956_ENSMUSG00000018326
F29F11.6 (predicted) M117.2	=	ENSMUSG00000014956_ENSMUSG00000018326
F29F11.6 (predicted) Y38F1A.5	=	ENSMUSG00000014956_ENSMUSG00000034165
F29F11.6 (predicted) F46G10.6	=	ENSMUSG00000014956_ENSMUSG00000059436
F29G9.4 (predicted) R07B7.15	=	ENSMUSG00000021250_ENSMUSG00000024431
F29G9.4 (predicted) T24H10.7	=	ENSMUSG00000021250_ENSMUSG00000052684/ENSMUSG00000021250_ENSMUSG00000052837/ENSMUSG00000021250_ENSMUSG00000071076/ENSMUSG00000034271_ENSMUSG00000052684/ENSMUSG00000003545_ENSMUSG00000052684/ENSMUSG00000003545_ENSMUSG00000052837
F29G9.4 (predicted) W07G1.3	=	ENSMUSG00000021250_ENSMUSG00000042406
F29G9.4 (predicted) F35H12.1	=	ENSMUSG00000021250_ENSMUSG00000027777
F29G9.4 (predicted) R07B7.13	=	ENSMUSG00000021250_ENSMUSG00000024431
F29G9.4 (predicted) F56F11.4	=	ENSMUSG00000021250_ENSMUSG00000020708
F29G9.4 (predicted) Y49E10.1	=	ENSMUSG00000021250_ENSMUSG00000020708
F29G9.4 (predicted) F54H12.6	=	ENSMUSG00000021250_ENSMUSG00000055762
F29G9.4 (predicted) T04C10.4	=	ENSMUSG00000021250_ENSMUSG00000042406
F29G9.4 (predicted) R07B7.14	=	ENSMUSG00000021250_ENSMUSG00000024431
F30A10.5 (predicted) F52D10.3	=	ENSMUSG00000028455_ENSMUSG00000018326
F30A10.5 (predicted) M117.2	=	ENSMUSG00000028455_ENSMUSG00000018326
F30A10.8 (known) F47G6.1	=	ENSMUSG00000060429_ENSMUSG00000024302/ENSMUSG00000027488_ENSMUSG00000024302
F30F8.2 (predicted) M117.2	=	ENSMUSG00000044005_ENSMUSG00000018326
F30F8.2 (predicted) F52D10.3	=	ENSMUSG00000044005_ENSMUSG00000018326
F31D4.3 (predicted) R07B7.13	=	ENSMUSG00000024222_ENSMUSG00000024431/ENSMUSG00000030357_ENSMUSG00000024431
F31D4.3 (predicted) R07B7.15	=	ENSMUSG00000024222_ENSMUSG00000024431/ENSMUSG00000030357_ENSMUSG00000024431
F31D4.3 (predicted) R07B7.14	=	ENSMUSG00000024222_ENSMUSG00000024431/ENSMUSG00000030357_ENSMUSG00000024431
F31D4.3 (predicted) Y34B4A.4	=	ENSMUSG00000024222_ENSMUSG00000032356
F31E3.5 (predicted) M117.2	=	ENSMUSG00000016349_ENSMUSG00000018326/ENSMUSG00000037742_ENSMUSG00000018326
F31E3.5 (predicted) F52D10.3	=	ENSMUSG00000016349_ENSMUSG00000018326/ENSMUSG00000037742_ENSMUSG00000018326
F32A6.3 (predicted) F52D10.3	=	ENSMUSG00000041236_ENSMUSG00000018326
F32A6.3 (predicted) M117.2	=	ENSMUSG00000041236_ENSMUSG00000018326
F32A6.4 (predicted) Y95B8A.5	=	ENSMUSG00000026930_ENSMUSG00000000001
F32A6.4 (predicted) T07A9.7	=	ENSMUSG00000026930_ENSMUSG00000000001
F32A6.4 (predicted) F32A6.4	=	ENSMUSG00000026930_ENSMUSG00000026930
F32B5.1 (predicted) M117.2	=	ENSMUSG00000000308_ENSMUSG00000018326
F32B5.1 (predicted) F52D10.3	=	ENSMUSG00000000308_ENSMUSG00000018326
F32B6.2 (predicted) M117.2	=	ENSMUSG00000027709_ENSMUSG00000018326
F32B6.2 (predicted) F52D10.3	=	ENSMUSG00000027709_ENSMUSG00000018326
F32D1.10 (predicted) Y17G7B.5	=	ENSMUSG00000029730_ENSMUSG00000002870
F32D1.10 (predicted) F32D1.10	=	ENSMUSG00000029730_ENSMUSG00000029730
F32D1.10 (predicted) F59E10.1	=	ENSMUSG00000029730_ENSMUSG00000026037
F32D1.10 (predicted) ZC168.3	=	ENSMUSG00000029730_ENSMUSG00000029012
F32D1.10 (predicted) Y39A1A.12	=	ENSMUSG00000029730_ENSMUSG00000028587
F32D1.10 (predicted) F34D10.2	=	ENSMUSG00000029730_ENSMUSG00000000028
F32D1.10 (predicted) R10E4.4	=	ENSMUSG00000029730_ENSMUSG00000005410
F32D1.10 (predicted) ZK632.1	=	ENSMUSG00000029730_ENSMUSG00000026355
F32H2.2 (predicted) Y71H2B.6	=	ENSMUSG00000020801_ENSMUSG00000027080
F32H2.5 (predicted) F52D10.3	=	ENSMUSG00000025153_ENSMUSG00000018326
F32H2.5 (predicted) M117.2	=	ENSMUSG00000025153_ENSMUSG00000018326
F33A8.5 (predicted) T07C4.7	=	ENSMUSG00000000171_ENSMUSG00000058076
F33D11.11 (predicted) M117.2	=	ENSMUSG00000024091_ENSMUSG00000018326/ENSMUSG00000054455_ENSMUSG00000018326
F33D11.11 (predicted) F52D10.3	=	ENSMUSG00000024091_ENSMUSG00000018326/ENSMUSG00000054455_ENSMUSG00000018326
F33D11.12 (predicted) R06A10.2	=	ENSMUSG00000031823_ENSMUSG00000027523/ENSMUSG00000025786_ENSMUSG00000027523
F33D11.12 (predicted) Y22F5A.3	=	ENSMUSG00000031823_ENSMUSG00000027273/ENSMUSG00000025786_ENSMUSG00000027273
F33H2.5 (predicted) T26A5.8	=	ENSMUSG00000007080_ENSMUSG00000028394
F33H2.5 (predicted) Y53F4B.3	=	ENSMUSG00000007080_ENSMUSG00000030042
F34D10.2 (predicted) Y39A1A.12	=	ENSMUSG00000000028_ENSMUSG00000028587
F34D10.2 (predicted) ZK632.1	=	ENSMUSG00000000028_ENSMUSG00000026355
F35A5.8 (predicted) F58G6.1	=	ENSMUSG00000037062_ENSMUSG00000021314/ENSMUSG00000037062_ENSMUSG00000024381
F35B12.2 (predicted) F52D10.3	=	ENSMUSG00000046598_ENSMUSG00000018326
F35B12.2 (predicted) M117.2	=	ENSMUSG00000046598_ENSMUSG00000018326
F35G12.11 (predicted) T21C9.4	=	ENSMUSG00000021131_ENSMUSG00000021131
F35G12.11 (predicted) F35G12.11	=	ENSMUSG00000021131_ENSMUSG00000021131
F35G12.2 (predicted) M117.2	=	ENSMUSG00000002010_ENSMUSG00000018326
F35G12.2 (predicted) F52D10.3	=	ENSMUSG00000002010_ENSMUSG00000018326
F35G12.2 (predicted) F43G9.1	=	ENSMUSG00000002010_ENSMUSG00000032279
F35G12.3 (predicted) M117.2	=	ENSMUSG00000057230_ENSMUSG00000018326
F35G12.3 (predicted) F52D10.3	=	ENSMUSG00000057230_ENSMUSG00000018326
F35H10.4 (predicted) M117.2	=	ENSMUSG00000019302_ENSMUSG00000018326
F35H10.4 (predicted) F52D10.3	=	ENSMUSG00000019302_ENSMUSG00000018326
F35H12.3 (predicted) F35H12.3	=	ENSMUSG00000019969_ENSMUSG00000019969
F35H12.3 (predicted) K05C4.6	=	ENSMUSG00000019969_ENSMUSG00000006932
F35H12.3 (predicted) T28D6.9	=	ENSMUSG00000019969_ENSMUSG00000036835
F35H12.3 (predicted) ZC434.6	=	ENSMUSG00000019969_ENSMUSG00000003458
F36A4.7 (predicted) F43C1.2	=	ENSMUSG00000005198_ENSMUSG00000063065
F36H1.2 (predicted) F52D10.3	=	ENSMUSG00000036333_ENSMUSG00000018326
F36H1.2 (predicted) M117.2	=	ENSMUSG00000036333_ENSMUSG00000018326
F36H1.6 (predicted) F52D10.3	=	ENSMUSG00000030088_ENSMUSG00000018326
F36H1.6 (predicted) M117.2	=	ENSMUSG00000030088_ENSMUSG00000018326
F36H9.3 (predicted) F52D10.3	=	ENSMUSG00000022210_ENSMUSG00000018326
F36H9.3 (predicted) M117.2	=	ENSMUSG00000022210_ENSMUSG00000018326
F37F2.3 (predicted) F56A4.3	=	ENSMUSG00000060803_ENSMUSG00000060803
F37F2.3 (predicted) T28A11.11	=	ENSMUSG00000060803_ENSMUSG00000060803
F37F2.3 (predicted) R107.7	=	ENSMUSG00000060803_ENSMUSG00000060803
F37F2.3 (predicted) F56A4.4	=	ENSMUSG00000060803_ENSMUSG00000060803
F37F2.3 (predicted) Y45G12C.2	=	ENSMUSG00000060803_ENSMUSG00000060803
F37F2.3 (predicted) Y45G12C.3	=	ENSMUSG00000060803_ENSMUSG00000060803
F37F2.3 (predicted) F37F2.3	=	ENSMUSG00000060803_ENSMUSG00000060803
F37F2.3 (predicted) R13D7.7	=	ENSMUSG00000060803_ENSMUSG00000060803
F37H8.4 (predicted) F52D10.3	=	ENSMUSG00000021474_ENSMUSG00000018326/ENSMUSG00000025212_ENSMUSG00000018326
F37H8.4 (predicted) M117.2	=	ENSMUSG00000021474_ENSMUSG00000018326/ENSMUSG00000025212_ENSMUSG00000018326
F38B7.1 (predicted) Y51H4A.17	=	ENSMUSG00000044786_ENSMUSG00000040033
F38E11.1 (predicted) Y51H4A.17	=	ENSMUSG00000032060_ENSMUSG00000004040
F38E11.1 (predicted) T01E8.3	=	ENSMUSG00000032060_ENSMUSG00000034330
F38E11.2 (predicted) Y51H4A.17	=	ENSMUSG00000032060_ENSMUSG00000004040
F38E11.2 (predicted) T01E8.3	=	ENSMUSG00000032060_ENSMUSG00000034330
F38E11.5 (predicted) M117.2	=	ENSMUSG00000032458_ENSMUSG00000018326
F38E11.5 (predicted) F52D10.3	=	ENSMUSG00000032458_ENSMUSG00000018326
F38H4.9 (predicted) M117.2	=	ENSMUSG00000020349_ENSMUSG00000018326
F38H4.9 (predicted) F54A5.3	=	ENSMUSG00000020349_ENSMUSG00000042626
F38H4.9 (predicted) Y71H2B.3	=	ENSMUSG00000009630_ENSMUSG00000031221
F38H4.9 (predicted) T01C3.10	=	ENSMUSG00000020349_ENSMUSG00000030209
F38H4.9 (predicted) F48E8.5	=	ENSMUSG00000020349_ENSMUSG00000007564
F38H4.9 (predicted) F52D10.3	=	ENSMUSG00000020349_ENSMUSG00000018326
F39B2.10 (predicted) F52D10.3	=	ENSMUSG00000028410_ENSMUSG00000018326
F39B2.10 (predicted) M117.2	=	ENSMUSG00000028410_ENSMUSG00000018326
F39B2.11 (predicted) F52D10.3	=	ENSMUSG00000064068_ENSMUSG00000018326
F39B2.11 (predicted) M117.2	=	ENSMUSG00000064068_ENSMUSG00000018326
F39G3.7 (predicted) ZK370.2	=	ENSMUSG00000002763_ENSMUSG00000032402/ENSMUSG00000002763_ENSMUSG00000024563/ENSMUSG00000002763_ENSMUSG00000031681
F39G3.7 (predicted) R12B2.1	=	ENSMUSG00000002763_ENSMUSG00000024515
F39G3.7 (predicted) R13F6.9	=	ENSMUSG00000002763_ENSMUSG00000031681/ENSMUSG00000002763_ENSMUSG00000032402/ENSMUSG00000002763_ENSMUSG00000024563
F39H11.5 (predicted) F48E8.5	=	ENSMUSG00000005779_ENSMUSG00000007564
F41D9.3 (predicted) F52D10.3	=	ENSMUSG00000062257_ENSMUSG00000018326/ENSMUSG00000040037_ENSMUSG00000018326/ENSMUSG00000061080_ENSMUSG00000018326/ENSMUSG00000059974_ENSMUSG00000018326
F41D9.3 (predicted) M117.2	=	ENSMUSG00000062257_ENSMUSG00000018326/ENSMUSG00000040037_ENSMUSG00000018326/ENSMUSG00000061080_ENSMUSG00000018326/ENSMUSG00000059974_ENSMUSG00000018326
F41G4.2 (predicted) T01E8.3	=	ENSMUSG00000028656_ENSMUSG00000034330
F42A8.2 (predicted) T07C4.7	=	ENSMUSG00000009863_ENSMUSG00000058076
F42A8.3 (predicted) R07B7.1	=	ENSMUSG00000038280_ENSMUSG00000036636
F42C5.8 (predicted) F52D10.3	=	ENSMUSG00000047675_ENSMUSG00000018326
F42C5.8 (predicted) M117.2	=	ENSMUSG00000047675_ENSMUSG00000018326
F42G8.11 (predicted) F52D10.3	=	ENSMUSG00000031144_ENSMUSG00000018326
F42G8.11 (predicted) M117.2	=	ENSMUSG00000031144_ENSMUSG00000018326
F42H10.3 (predicted) M117.2	=	ENSMUSG00000038366_ENSMUSG00000018326
F42H10.3 (predicted) F52D10.3	=	ENSMUSG00000038366_ENSMUSG00000018326
F43C1.2 (known) Y54E10BL.6	=	ENSMUSG00000063065_ENSMUSG00000004936
F43C1.2 (predicted) Y116A8C.16	=	ENSMUSG00000063358_ENSMUSG00000020806
F43C1.2 (predicted) R166.5	=	ENSMUSG00000063358_ENSMUSG00000028708/ENSMUSG00000063358_ENSMUSG00000020190
F43C1.2 (predicted) T01C3.10	=	ENSMUSG00000063358_ENSMUSG00000030209/ENSMUSG00000063065_ENSMUSG00000030209
F43C1.2 (predicted) Y54E5A.4	=	ENSMUSG00000063358_ENSMUSG00000063895
F43C1.2 (predicted) Y73B3A.5	=	ENSMUSG00000063358_ENSMUSG00000009406/ENSMUSG00000063065_ENSMUSG00000009406
F43C1.2 (predicted) Y73B6A.5	=	ENSMUSG00000063358_ENSMUSG00000001127
F43C1.2 (predicted) Y116A8C.14	=	ENSMUSG00000063358_ENSMUSG00000020806
F43C1.2 (predicted) F54B11.6	=	ENSMUSG00000063358_ENSMUSG00000021156
F43C1.2 (predicted) T28F12.3	=	ENSMUSG00000063358_ENSMUSG00000024241/ENSMUSG00000063065_ENSMUSG00000024241
F43D9.3 (predicted) F52D10.3	=	ENSMUSG00000020952_ENSMUSG00000018326
F43D9.3 (predicted) M117.2	=	ENSMUSG00000020952_ENSMUSG00000018326
F43D9.4 (predicted) T01E8.3	=	ENSMUSG00000032060_ENSMUSG00000034330
F43D9.4 (predicted) Y51H4A.17	=	ENSMUSG00000032060_ENSMUSG00000004040
F43E2.7 (predicted) M117.2	=	ENSMUSG00000024012_ENSMUSG00000018326/ENSMUSG00000027282_ENSMUSG00000018326
F43E2.7 (predicted) F52D10.3	=	ENSMUSG00000024012_ENSMUSG00000018326/ENSMUSG00000027282_ENSMUSG00000018326
F43E2.8 (predicted) M117.2	=	ENSMUSG00000026864_ENSMUSG00000018326
F43E2.8 (predicted) F52D10.3	=	ENSMUSG00000026864_ENSMUSG00000018326
F43G9.1 (predicted) M117.2	=	ENSMUSG00000032279_ENSMUSG00000018326
F43G9.1 (predicted) F52D10.3	=	ENSMUSG00000032279_ENSMUSG00000018326
F43G9.9 (predicted) Y57A10A.5	=	ENSMUSG00000053931_ENSMUSG00000021998
F43G9.9 (predicted) T28A8.3	=	ENSMUSG00000053931_ENSMUSG00000021998
F43G9.9 (predicted) T28A8.6	=	ENSMUSG00000053931_ENSMUSG00000021998
F43G9.9 (predicted) Y57A10A.7	=	ENSMUSG00000053931_ENSMUSG00000021998
F43G9.9 (predicted) Y57A10A.4	=	ENSMUSG00000053931_ENSMUSG00000021998
F43G9.9 (predicted) Y104H12BR.1	=	ENSMUSG00000053931_ENSMUSG00000021998
F43G9.9 (predicted) Y73B3B.1	=	ENSMUSG00000053931_ENSMUSG00000021998
F43G9.9 (predicted) ZK402.5	=	ENSMUSG00000053931_ENSMUSG00000021998
F44A6.1 (predicted) T07A9.7	=	ENSMUSG00000030824_ENSMUSG00000000001
F44A6.1 (predicted) Y95B8A.5	=	ENSMUSG00000030824_ENSMUSG00000000001
F44C4.5 (predicted) W04B5.5	=	ENSMUSG00000028657_ENSMUSG00000024122
F44C4.5 (predicted) H42K12.1	=	ENSMUSG00000028657_ENSMUSG00000024122
F44D12.4 (predicted) Y71G12B.20	=	ENSMUSG00000019433_ENSMUSG00000026121/ENSMUSG00000019433_ENSMUSG00000030539/ENSMUSG00000039131_ENSMUSG00000026121/ENSMUSG00000039131_ENSMUSG00000030539
F44G3.2 (predicted) M117.2	=	ENSMUSG00000000308_ENSMUSG00000018326
F44G3.2 (predicted) F52D10.3	=	ENSMUSG00000000308_ENSMUSG00000018326
F45E1.7 (predicted) F45E1.7	=	ENSMUSG00000040276_ENSMUSG00000040276/ENSMUSG00000040276_ENSMUSG00000016664/ENSMUSG00000040276_ENSMUSG00000027257/ENSMUSG00000016664_ENSMUSG00000016664/ENSMUSG00000016664_ENSMUSG00000027257/ENSMUSG00000027257_ENSMUSG00000027257
F45E4.2 (predicted) F52D10.3	=	ENSMUSG00000043991_ENSMUSG00000018326/ENSMUSG00000049647_ENSMUSG00000018326
F45E4.2 (predicted) M117.2	=	ENSMUSG00000043991_ENSMUSG00000018326/ENSMUSG00000049647_ENSMUSG00000018326
F45E4.2 (predicted) Y51H4A.17	=	ENSMUSG00000049647_ENSMUSG00000040033
F45H11.6 (predicted) W02H5.7	=	ENSMUSG00000018143_ENSMUSG00000015839/ENSMUSG00000018143_ENSMUSG00000058794
F45H11.6 (predicted) T19E7.2	=	ENSMUSG00000018143_ENSMUSG00000015839/ENSMUSG00000018143_ENSMUSG00000058794
F46C3.1 (predicted) T19E7.2	=	ENSMUSG00000031668_ENSMUSG00000015839/ENSMUSG00000031668_ENSMUSG00000038615
F46C3.1 (predicted) W02H5.7	=	ENSMUSG00000031668_ENSMUSG00000038615/ENSMUSG00000031668_ENSMUSG00000015839
F46E10.10 (predicted) T01C8.4	=	ENSMUSG00000020321_ENSMUSG00000025190
F46E10.10 (predicted) T01C8.5	=	ENSMUSG00000020321_ENSMUSG00000025190
F46F2.2 (predicted) M117.2	=	ENSMUSG00000022433_ENSMUSG00000018326
F46F2.2 (predicted) F52D10.3	=	ENSMUSG00000022433_ENSMUSG00000018326
F46G10.6 (predicted) F46G10.6	=	ENSMUSG00000059436_ENSMUSG00000059436
F46G10.6 (predicted) R03E9.1	=	ENSMUSG00000059436_ENSMUSG00000021485/ENSMUSG00000059436_ENSMUSG00000001156/ENSMUSG00000059436_ENSMUSG00000037235
F46H5.3 (predicted) M117.2	=	ENSMUSG00000000308_ENSMUSG00000018326
F46H5.3 (predicted) F52D10.3	=	ENSMUSG00000000308_ENSMUSG00000018326
F46H5.4 (predicted) F52D10.3	=	ENSMUSG00000028556_ENSMUSG00000018326
F46H5.4 (predicted) M117.2	=	ENSMUSG00000028556_ENSMUSG00000018326
F47B10.1 (predicted) F52D10.3	=	ENSMUSG00000022110_ENSMUSG00000018326
F47B10.1 (predicted) M117.2	=	ENSMUSG00000022110_ENSMUSG00000018326
F47F6.1 (predicted) K10B2.1	=	ENSMUSG00000020893_ENSMUSG00000025217/ENSMUSG00000055866_ENSMUSG00000025217
F47F6.1 (predicted) Y75B8A.22	=	ENSMUSG00000020893_ENSMUSG00000039994
F47G6.1 (predicted) M117.2	=	ENSMUSG00000024302_ENSMUSG00000018326
F47G6.1 (predicted) F52D10.3	=	ENSMUSG00000024302_ENSMUSG00000018326
F47G6.4 (predicted) M117.2	=	ENSMUSG00000033577_ENSMUSG00000018326
F47G6.4 (predicted) F52D10.3	=	ENSMUSG00000033577_ENSMUSG00000018326
F48E8.5 (predicted) T01G9.6	=	ENSMUSG00000007564_ENSMUSG00000024387
F48E8.5 (predicted) Y110A7A.14	=	ENSMUSG00000007564_ENSMUSG00000032301
F48E8.5 (predicted) K08D12.1	=	ENSMUSG00000007564_ENSMUSG00000018286/ENSMUSG00000007564_ENSMUSG00000024337
F48E8.5 (predicted) K05C4.1	=	ENSMUSG00000007564_ENSMUSG00000024338/ENSMUSG00000007564_ENSMUSG00000022193
F48E8.5 (predicted) ZK909.2	=	ENSMUSG00000007564_ENSMUSG00000005469
F48E8.5 (predicted) Y38A8.2	=	ENSMUSG00000007564_ENSMUSG00000069744
F48E8.5 (predicted) ZK945.2	=	ENSMUSG00000007564_ENSMUSG00000060073
F48E8.5 (predicted) M117.2	=	ENSMUSG00000007564_ENSMUSG00000018326
F48E8.5 (predicted) F52D10.3	=	ENSMUSG00000007564_ENSMUSG00000018326
F48E8.5 (predicted) T01C3.10	=	ENSMUSG00000007564_ENSMUSG00000030209
F48E8.5 (predicted) T20F5.2	=	ENSMUSG00000007564_ENSMUSG00000028837
F49D11.8 (predicted) Y57A10A.5	=	ENSMUSG00000053931_ENSMUSG00000021998
F49D11.8 (predicted) ZK402.5	=	ENSMUSG00000053931_ENSMUSG00000021998
F49D11.8 (predicted) Y57A10A.7	=	ENSMUSG00000053931_ENSMUSG00000021998
F49D11.8 (predicted) T28A8.6	=	ENSMUSG00000053931_ENSMUSG00000021998
F49D11.8 (predicted) Y73B3B.1	=	ENSMUSG00000053931_ENSMUSG00000021998
F49D11.8 (predicted) Y57A10A.4	=	ENSMUSG00000053931_ENSMUSG00000021998
F49D11.8 (predicted) Y104H12BR.1	=	ENSMUSG00000053931_ENSMUSG00000021998
F49D11.8 (predicted) T28A8.3	=	ENSMUSG00000053931_ENSMUSG00000021998
F49E12.6 (predicted) F49E12.6	=	ENSMUSG00000046179_ENSMUSG00000046179
F49E8.4 (predicted) F49E8.4	=	ENSMUSG00000028755_ENSMUSG00000028755
F52A8.2 (predicted) F52D10.3	=	ENSMUSG00000032192_ENSMUSG00000018326
F52A8.2 (predicted) M117.2	=	ENSMUSG00000032192_ENSMUSG00000018326
F52B10.2 (predicted) F52B10.2	=	ENSMUSG00000051022_ENSMUSG00000051022
F52B5.1 (predicted) F52D10.3	=	ENSMUSG00000026904_ENSMUSG00000018326/ENSMUSG00000060961_ENSMUSG00000018326
F52B5.1 (predicted) M117.2	=	ENSMUSG00000026904_ENSMUSG00000018326/ENSMUSG00000060961_ENSMUSG00000018326
F52C9.3 (predicted) M117.2	=	ENSMUSG00000029916_ENSMUSG00000018326
F52C9.3 (predicted) F52D10.3	=	ENSMUSG00000029916_ENSMUSG00000018326
F52D10.3 (predicted) Y38F2AL.3	=	ENSMUSG00000018326_ENSMUSG00000022295
F52D10.3 (predicted) Y71F9AL.13	=	ENSMUSG00000018326_ENSMUSG00000037805
F52D10.3 (predicted) R07G3.5	=	ENSMUSG00000018326_ENSMUSG00000029500
F52D10.3 (predicted) T20B5.1	=	ENSMUSG00000018326_ENSMUSG00000060279/ENSMUSG00000018326_ENSMUSG00000002957
F52D10.3 (predicted) R01E6.4	=	ENSMUSG00000018965_ENSMUSG00000027577
F52D10.3 (predicted) ZK669.4	=	ENSMUSG00000018326_ENSMUSG00000000340
F52D10.3 (predicted) T02G5.4	=	ENSMUSG00000018326_ENSMUSG00000032047
F52D10.3 (predicted) W02F12.5	=	ENSMUSG00000018326_ENSMUSG00000004789
F52D10.3 (predicted) T05B11.3	=	ENSMUSG00000018326_ENSMUSG00000047547/ENSMUSG00000018326_ENSMUSG00000028478
F52D10.3 (predicted) Y53G8AR.3	=	ENSMUSG00000018326_ENSMUSG00000008859
F52D10.3 (predicted) F56A11.1	=	ENSMUSG00000018326_ENSMUSG00000020340
F52D10.3 (predicted) ZK180.1	=	ENSMUSG00000018326_ENSMUSG00000039809
F52D10.3 (predicted) F56A8.7	=	ENSMUSG00000018326_ENSMUSG00000007207
F52D10.3 (predicted) Y22F5A.3	=	ENSMUSG00000018326_ENSMUSG00000027273
F52D10.3 (predicted) Y59A8B.7	=	ENSMUSG00000018326_ENSMUSG00000024277
F52D10.3 (predicted) ZK512.6	=	ENSMUSG00000018326_ENSMUSG00000070570
F52D10.3 (predicted) T05H10.6	=	ENSMUSG00000018326_ENSMUSG00000031299
F52D10.3 (predicted) Y53C12A.2	=	ENSMUSG00000018326_ENSMUSG00000005089
F52D10.3 (predicted) ZK632.6	=	ENSMUSG00000018326_ENSMUSG00000020368
F52D10.3 (predicted) Y106G6H.7	=	ENSMUSG00000018326_ENSMUSG00000029763
F52D10.3 (predicted) F53C3.13	=	ENSMUSG00000018326_ENSMUSG00000028517
F52D10.3 (predicted) T26A5.3	=	ENSMUSG00000018326_ENSMUSG00000013593
F52D10.3 (predicted) Y71H2B.10	=	ENSMUSG00000018326_ENSMUSG00000009090/ENSMUSG00000018326_ENSMUSG00000035152
F52D10.3 (predicted) K09A9.5	=	ENSMUSG00000018326_ENSMUSG00000013593
F52D10.3 (predicted) ZK353.1	=	ENSMUSG00000018326_ENSMUSG00000024286
F52D10.3 (predicted) Y71F9AM.6	=	ENSMUSG00000018326_ENSMUSG00000021427
F52D10.3 (predicted) Y69A2AR.18	=	ENSMUSG00000018326_ENSMUSG00000025781
F52D10.3 (predicted) Y71H2AM.19	=	ENSMUSG00000018326_ENSMUSG00000039224/ENSMUSG00000018326_ENSMUSG00000000787
F52D10.3 (predicted) Y59A8B.9	=	ENSMUSG00000018326_ENSMUSG00000024277
F52D10.3 (predicted) Y55F3BR.1	=	ENSMUSG00000018326_ENSMUSG00000037149
F52D10.3 (predicted) T24H7.1	=	ENSMUSG00000018326_ENSMUSG00000004264
F52D10.3 (predicted) Y54E5A.7	=	ENSMUSG00000018326_ENSMUSG00000038546
F52D10.3 (predicted) H16O14.1	=	ENSMUSG00000018326_ENSMUSG00000017740
F52D10.3 (predicted) F53E10.1	=	ENSMUSG00000018326_ENSMUSG00000073481
F52D10.3 (predicted) W06A7.3	=	ENSMUSG00000018326_ENSMUSG00000021087
F52D10.3 (predicted) T21E12.4	=	ENSMUSG00000018326_ENSMUSG00000018707
F52D10.3 (predicted) T25C8.2	=	ENSMUSG00000018326_ENSMUSG00000029580
F52D10.3 (predicted) Y17G7B.17	=	ENSMUSG00000022285_ENSMUSG00000048416
F52D10.3 (predicted) T08G11.5	=	ENSMUSG00000018965_ENSMUSG00000027577
F52D10.3 (predicted) ZC434.8	=	ENSMUSG00000018326_ENSMUSG00000000308
F52D10.3 (predicted) T10B5.5	=	ENSMUSG00000018326_ENSMUSG00000030007
F52D10.3 (predicted) ZK112.2	=	ENSMUSG00000018326_ENSMUSG00000036989
F52D10.3 (predicted) Y65B4BL.5	=	ENSMUSG00000018326_ENSMUSG00000020333
F52D10.3 (predicted) Y113G7A.4	=	ENSMUSG00000018326_ENSMUSG00000030376
F52D10.3 (predicted) F52D10.3	=	ENSMUSG00000018326_ENSMUSG00000022285/ENSMUSG00000018326_ENSMUSG00000051391/ENSMUSG00000018326_ENSMUSG00000018965/ENSMUSG00000018326_ENSMUSG00000076432
F52D10.3 (predicted) Y39A1A.12	=	ENSMUSG00000018326_ENSMUSG00000028587
F52D10.3 (predicted) Y92H12BM.1	=	ENSMUSG00000018326_ENSMUSG00000033697
F52D10.3 (predicted) ZK829.4	=	ENSMUSG00000018326_ENSMUSG00000021794
F52D10.3 (predicted) Y48A6B.9	=	ENSMUSG00000018326_ENSMUSG00000028910
F52D10.3 (predicted) T06D8.3	=	ENSMUSG00000018326_ENSMUSG00000044667
F52D10.3 (predicted) T04F8.1	=	ENSMUSG00000018326_ENSMUSG00000021474/ENSMUSG00000018326_ENSMUSG00000025212
F52D10.3 (predicted) R08D7.3	=	ENSMUSG00000018326_ENSMUSG00000016554
F52D10.3 (predicted) Y106G6H.2	=	ENSMUSG00000018326_ENSMUSG00000022283
F52D10.3 (predicted) ZC84.3	=	ENSMUSG00000018326_ENSMUSG00000033392
F52D10.3 (predicted) T07A5.3	=	ENSMUSG00000018326_ENSMUSG00000070570
F52D10.3 (predicted) Y49A3A.2	=	ENSMUSG00000018326_ENSMUSG00000052459
F52D10.3 (predicted) ZK524.2	=	ENSMUSG00000018326_ENSMUSG00000034799
F52D10.3 (predicted) R07E3.4	=	ENSMUSG00000018326_ENSMUSG00000031633/ENSMUSG00000018326_ENSMUSG00000016319
F52D10.3 (predicted) F54H12.1	=	ENSMUSG00000018326_ENSMUSG00000022477
F52D10.3 (predicted) F52E1.10	=	ENSMUSG00000018326_ENSMUSG00000033793
F52D10.3 (predicted) R05G6.7	=	ENSMUSG00000018326_ENSMUSG00000020402/ENSMUSG00000018326_ENSMUSG00000008892/ENSMUSG00000018326_ENSMUSG00000021771
F52D10.3 (predicted) W10C8.5	=	ENSMUSG00000018326_ENSMUSG00000000308
F52D10.3 (predicted) T05D4.1	=	ENSMUSG00000018326_ENSMUSG00000017390/ENSMUSG00000018326_ENSMUSG00000030695
F52D10.3 (predicted) K11G12.2	=	ENSMUSG00000018965_ENSMUSG00000027577
F52D10.3 (predicted) T10E9.7	=	ENSMUSG00000018326_ENSMUSG00000005510
F52D10.3 (predicted) F58E10.3	=	ENSMUSG00000018326_ENSMUSG00000020719
F52D10.3 (predicted) T28F2.5	=	ENSMUSG00000018326_ENSMUSG00000003352
F52D10.3 (predicted) T18D3.3	=	ENSMUSG00000018326_ENSMUSG00000029151
F52D10.3 (predicted) Y110A7A.12	=	ENSMUSG00000018326_ENSMUSG00000006273
F52D10.3 (predicted) Y54E10A.9	=	ENSMUSG00000018326_ENSMUSG00000000787/ENSMUSG00000018326_ENSMUSG00000039224
F52D10.3 (predicted) F53C11.3	=	ENSMUSG00000018326_ENSMUSG00000028223
F52D10.3 (predicted) Y6E2A.9	=	ENSMUSG00000018326_ENSMUSG00000021474/ENSMUSG00000018326_ENSMUSG00000025212
F52D10.3 (predicted) Y54F10AM.10	=	ENSMUSG00000018326_ENSMUSG00000040560
F52D10.3 (predicted) F56D12.6	=	ENSMUSG00000018326_ENSMUSG00000028524
F52D10.3 (predicted) T06H11.4	=	ENSMUSG00000018326_ENSMUSG00000047454
F52D10.3 (predicted) K11D9.1	=	ENSMUSG00000018326_ENSMUSG00000021693
F52D10.3 (predicted) F53F4.10	=	ENSMUSG00000018326_ENSMUSG00000024099
F52D10.3 (predicted) Y67D8C.10	=	ENSMUSG00000018326_ENSMUSG00000030302/ENSMUSG00000018326_ENSMUSG00000019943/ENSMUSG00000018326_ENSMUSG00000031376/ENSMUSG00000018326_ENSMUSG00000026463
F52D10.3 (predicted) H15N14.2	=	ENSMUSG00000018326_ENSMUSG00000034187
F52D10.3 (predicted) K07C5.1	=	ENSMUSG00000018326_ENSMUSG00000020152
F52D10.3 (predicted) W02B3.2	=	ENSMUSG00000018326_ENSMUSG00000024858
F52D10.3 (predicted) T20G5.1	=	ENSMUSG00000018326_ENSMUSG00000047126
F52D10.3 (predicted) W06H8.1	=	ENSMUSG00000018326_ENSMUSG00000024065
F52D10.3 (predicted) Y55F3AL.1	=	ENSMUSG00000018326_ENSMUSG00000026640/ENSMUSG00000018326_ENSMUSG00000030084
F52D10.3 (predicted) T02G5.7	=	ENSMUSG00000018326_ENSMUSG00000032047
F52D10.3 (predicted) F58G11.1	=	ENSMUSG00000018326_ENSMUSG00000005299
F52D10.3 (predicted) Y37D8A.23	=	ENSMUSG00000018326_ENSMUSG00000070880
F52D10.3 (predicted) T14B1.2	=	ENSMUSG00000018326_ENSMUSG00000045092
F52D10.3 (predicted) F54B3.3	=	ENSMUSG00000018326_ENSMUSG00000029036
F52D10.3 (predicted) ZC97.1	=	ENSMUSG00000018326_ENSMUSG00000027099
F52D10.3 (predicted) F57F5.4	=	ENSMUSG00000018326_ENSMUSG00000029106/ENSMUSG00000018326_ENSMUSG00000025026/ENSMUSG00000018326_ENSMUSG00000030000
F52D10.3 (predicted) Y54G11A.10	=	ENSMUSG00000018326_ENSMUSG00000003872/ENSMUSG00000018326_ENSMUSG00000019906
F52D10.3 (predicted) F54C9.5	=	ENSMUSG00000018326_ENSMUSG00000058558
F52D10.3 (predicted) H28G03.6	=	ENSMUSG00000018326_ENSMUSG00000038371/ENSMUSG00000018326_ENSMUSG00000036529
F52D10.3 (predicted) K01C8.10	=	ENSMUSG00000018326_ENSMUSG00000007739
F52D10.3 (predicted) F53H8.1	=	ENSMUSG00000018326_ENSMUSG00000031539
F52D10.3 (predicted) Y50E8A.4	=	ENSMUSG00000018326_ENSMUSG00000018398/ENSMUSG00000018326_ENSMUSG00000058013/ENSMUSG00000018326_ENSMUSG00000050379
F52D10.3 (predicted) R03G5.1	=	ENSMUSG00000018326_ENSMUSG00000016349/ENSMUSG00000018326_ENSMUSG00000037742
F52D10.3 (predicted) K07D4.3	=	ENSMUSG00000018326_ENSMUSG00000026914
F52D10.3 (predicted) T23G7.4	=	ENSMUSG00000018326_ENSMUSG00000021357
F52D10.3 (predicted) K01H12.2	=	ENSMUSG00000018326_ENSMUSG00000031633/ENSMUSG00000018326_ENSMUSG00000016319
F52D10.3 (predicted) Y41G9A.4	=	ENSMUSG00000018326_ENSMUSG00000024462
F52D10.3 (predicted) ZC504.2	=	ENSMUSG00000018965_ENSMUSG00000027577
F52D10.3 (predicted) Y71H2AM.15	=	ENSMUSG00000018326_ENSMUSG00000038453
F52D10.3 (predicted) Y43B11AR.4	=	ENSMUSG00000018326_ENSMUSG00000031320
F52D10.3 (predicted) R151.2	=	ENSMUSG00000018326_ENSMUSG00000031432
F52D10.3 (predicted) W09C5.2	=	ENSMUSG00000018326_ENSMUSG00000001833
F52D10.3 (predicted) T22F3.3	=	ENSMUSG00000018326_ENSMUSG00000033059
F52D10.3 (predicted) H17B01.4	=	ENSMUSG00000018326_ENSMUSG00000078517
F52D10.3 (predicted) Y71F9AL.16	=	ENSMUSG00000018326_ENSMUSG00000026341
F52D10.3 (predicted) Y105E8B.2	=	ENSMUSG00000018326_ENSMUSG00000074030
F52D10.3 (predicted) K02F3.2	=	ENSMUSG00000018326_ENSMUSG00000015112/ENSMUSG00000018326_ENSMUSG00000027010
F52D10.3 (predicted) Y71F9AL.17	=	ENSMUSG00000018326_ENSMUSG00000026553
F52D10.3 (predicted) K11C4.3	=	ENSMUSG00000018326_ENSMUSG00000020315
F52D10.3 (predicted) ZK20.5	=	ENSMUSG00000018326_ENSMUSG00000030591
F52D10.3 (predicted) H25P06.1	=	ENSMUSG00000018326_ENSMUSG00000037012
F52D10.3 (predicted) Y39A3CR.3	=	ENSMUSG00000018326_ENSMUSG00000033530
F52D10.3 (predicted) Y57G7A.10	=	ENSMUSG00000018326_ENSMUSG00000022337
F52D10.3 (predicted) T03D8.1	=	ENSMUSG00000018326_ENSMUSG00000063160
F52D10.3 (predicted) R05G6.6	=	ENSMUSG00000018326_ENSMUSG00000005089
F52D10.3 (predicted) K11G12.7	=	ENSMUSG00000018965_ENSMUSG00000027577
F52D10.3 (predicted) T02G5.8	=	ENSMUSG00000018326_ENSMUSG00000032047
F52D10.3 (predicted) F58G6.1	=	ENSMUSG00000018326_ENSMUSG00000021314/ENSMUSG00000018326_ENSMUSG00000024381
F52D10.3 (predicted) M01A10.3	=	ENSMUSG00000018326_ENSMUSG00000027642
F52D10.3 (predicted) K03H1.1	=	ENSMUSG00000018326_ENSMUSG00000026473
F52D10.3 (predicted) T08B2.7	=	ENSMUSG00000018326_ENSMUSG00000025745
F52D10.3 (predicted) F54D8.3	=	ENSMUSG00000018326_ENSMUSG00000053279
F52D10.3 (predicted) K04F1.15	=	ENSMUSG00000018326_ENSMUSG00000053279
F52D10.3 (predicted) K11H3.3	=	ENSMUSG00000018326_ENSMUSG00000003528
F52D10.3 (predicted) Y47G6A.27	=	ENSMUSG00000018326_ENSMUSG00000017686
F52D10.3 (predicted) F54F3.4	=	ENSMUSG00000018326_ENSMUSG00000022210
F52D10.3 (predicted) T22D1.4	=	ENSMUSG00000018326_ENSMUSG00000030062
F52D10.3 (predicted) K02D10.1	=	ENSMUSG00000018326_ENSMUSG00000029432/ENSMUSG00000018326_ENSMUSG00000034285
F52D10.3 (predicted) F59G1.3	=	ENSMUSG00000018326_ENSMUSG00000031696
F52D10.3 (predicted) R05C11.3	=	ENSMUSG00000018326_ENSMUSG00000019943/ENSMUSG00000018326_ENSMUSG00000026463/ENSMUSG00000018326_ENSMUSG00000030302/ENSMUSG00000018326_ENSMUSG00000031376
F52D10.3 (predicted) F55H2.2	=	ENSMUSG00000018326_ENSMUSG00000021114
F52D10.3 (predicted) Y56A3A.32	=	ENSMUSG00000018326_ENSMUSG00000036932
F52D10.3 (predicted) F55A12.3	=	ENSMUSG00000018326_ENSMUSG00000034902
F52D10.3 (predicted) Y48G8AL.11	=	ENSMUSG00000018326_ENSMUSG00000028973
F52D10.3 (predicted) F55G1.5	=	ENSMUSG00000018326_ENSMUSG00000019082
F52D10.3 (predicted) Y37E3.9	=	ENSMUSG00000018326_ENSMUSG00000038845
F52D10.3 (predicted) T05E11.6	=	ENSMUSG00000018326_ENSMUSG00000039047
F52D10.3 (predicted) T23F1.7	=	ENSMUSG00000018326_ENSMUSG00000061576
F52D10.3 (predicted) Y49E10.4	=	ENSMUSG00000018326_ENSMUSG00000020571
F52D10.3 (predicted) K02B2.3	=	ENSMUSG00000018326_ENSMUSG00000009647
F52D10.3 (predicted) T10B10.2	=	ENSMUSG00000018326_ENSMUSG00000030884
F52D10.3 (predicted) R08D7.6	=	ENSMUSG00000018326_ENSMUSG00000030653
F52D10.3 (predicted) T02C5.5	=	ENSMUSG00000018326_ENSMUSG00000004110/ENSMUSG00000018326_ENSMUSG00000004113/ENSMUSG00000018326_ENSMUSG00000034656
F52D10.3 (predicted) T22B11.5	=	ENSMUSG00000018326_ENSMUSG00000020456
F52D10.3 (predicted) K08D12.2	=	ENSMUSG00000018326_ENSMUSG00000060090
F52D10.3 (predicted) ZK637.8	=	ENSMUSG00000018326_ENSMUSG00000019302
F52D10.3 (predicted) H28O16.1	=	ENSMUSG00000018326_ENSMUSG00000025428
F52D10.3 (predicted) W01A11.6	=	ENSMUSG00000018326_ENSMUSG00000047454
F52D10.3 (predicted) T05C3.5	=	ENSMUSG00000018326_ENSMUSG00000031701
F52D10.3 (predicted) M106.5	=	ENSMUSG00000018326_ENSMUSG00000028745
F52D10.3 (predicted) T20G5.2	=	ENSMUSG00000018326_ENSMUSG00000005683
F52D10.3 (predicted) F53G12.10	=	ENSMUSG00000018326_ENSMUSG00000043716
F52D10.3 (predicted) W03A5.7	=	ENSMUSG00000018326_ENSMUSG00000029131
F52D10.3 (predicted) Y66H1A.6	=	ENSMUSG00000018326_ENSMUSG00000033577
F52D10.3 (predicted) Y113G7A.3	=	ENSMUSG00000018326_ENSMUSG00000020986
F52D10.3 (predicted) Y92H12A.2	=	ENSMUSG00000018326_ENSMUSG00000032216
F52D10.3 (predicted) R01H10.7	=	ENSMUSG00000018326_ENSMUSG00000026113
F52D10.3 (predicted) Y95B8A.5	=	ENSMUSG00000018326_ENSMUSG00000032562/ENSMUSG00000018326_ENSMUSG00000040009
F52D10.3 (predicted) K11D9.2	=	ENSMUSG00000018326_ENSMUSG00000029467
F52D10.3 (predicted) Y105E8A.26	=	ENSMUSG00000018326_ENSMUSG00000030516
F52D10.3 (predicted) Y50E8A.6	=	ENSMUSG00000018326_ENSMUSG00000026827
F52D10.3 (predicted) Y39A1A.15	=	ENSMUSG00000018326_ENSMUSG00000025422
F52D10.3 (predicted) W09G10.4	=	ENSMUSG00000018326_ENSMUSG00000020198
F52D10.3 (predicted) T20G5.5	=	ENSMUSG00000018326_ENSMUSG00000049044
F52D10.3 (predicted) Y92H12BL.4	=	ENSMUSG00000018326_ENSMUSG00000033697
F52D10.3 (predicted) R151.3	=	ENSMUSG00000018326_ENSMUSG00000029614
F52D10.3 (predicted) T08A9.3	=	ENSMUSG00000018326_ENSMUSG00000022415/ENSMUSG00000018326_ENSMUSG00000007021
F52D10.3 (predicted) T24F1.6	=	ENSMUSG00000018326_ENSMUSG00000040118/ENSMUSG00000018326_ENSMUSG00000010066
F52D10.3 (predicted) R01H10.8	=	ENSMUSG00000018326_ENSMUSG00000025658
F52D10.3 (predicted) Y17G7B.7	=	ENSMUSG00000018326_ENSMUSG00000023456
F52D10.3 (predicted) LLC1.3	=	ENSMUSG00000018326_ENSMUSG00000020664
F52D10.3 (predicted) M01A10.2	=	ENSMUSG00000018326_ENSMUSG00000022829
F52D10.3 (predicted) K08F11.5	=	ENSMUSG00000018326_ENSMUSG00000017686
F52D10.3 (predicted) R13H4.4	=	ENSMUSG00000018326_ENSMUSG00000063063
F52D10.3 (predicted) K05C4.6	=	ENSMUSG00000018326_ENSMUSG00000006932
F52D10.3 (predicted) F55A12.4	=	ENSMUSG00000018326_ENSMUSG00000046598
F52D10.3 (predicted) F56A11.5	=	ENSMUSG00000018326_ENSMUSG00000073481
F52D10.3 (predicted) Y59A8B.25	=	ENSMUSG00000018326_ENSMUSG00000024581
F52D10.3 (predicted) Y110A7A.14	=	ENSMUSG00000018326_ENSMUSG00000032301
F52D10.3 (predicted) M117.2	=	ENSMUSG00000018326_ENSMUSG00000018965/ENSMUSG00000018326_ENSMUSG00000076432/ENSMUSG00000018326_ENSMUSG00000051391/ENSMUSG00000018326_ENSMUSG00000022285
F52D10.3 (predicted) VW02B12L.1	=	ENSMUSG00000018326_ENSMUSG00000019302
F52D10.3 (predicted) Y76A2B.3	=	ENSMUSG00000018326_ENSMUSG00000020333
F52D10.3 (predicted) T27E9.1	=	ENSMUSG00000018326_ENSMUSG00000016319/ENSMUSG00000018326_ENSMUSG00000031633
F52D10.3 (predicted) T20D3.7	=	ENSMUSG00000018326_ENSMUSG00000020078
F52D10.3 (predicted) M02B7.5	=	ENSMUSG00000018326_ENSMUSG00000034312/ENSMUSG00000018326_ENSMUSG00000041115
F52D10.3 (predicted) K08F4.4	=	ENSMUSG00000018326_ENSMUSG00000005089
F52D10.3 (predicted) T05C12.3	=	ENSMUSG00000018326_ENSMUSG00000028223
F52D10.3 (predicted) Y59A8B.8	=	ENSMUSG00000018326_ENSMUSG00000024581
F52D10.3 (predicted) T07A9.7	=	ENSMUSG00000018326_ENSMUSG00000040009/ENSMUSG00000018326_ENSMUSG00000032562
F52D10.3 (predicted) T01C3.10	=	ENSMUSG00000018326_ENSMUSG00000030209/ENSMUSG00000018326_ENSMUSG00000059003/ENSMUSG00000022285_ENSMUSG00000030209/ENSMUSG00000051391_ENSMUSG00000030209/ENSMUSG00000018965_ENSMUSG00000030209
F52D10.3 (predicted) JC8.10	=	ENSMUSG00000018326_ENSMUSG00000022973/ENSMUSG00000018326_ENSMUSG00000023805
F52D10.3 (predicted) W03G1.1	=	ENSMUSG00000018326_ENSMUSG00000005089
F52D10.3 (predicted) Y110A7A.3	=	ENSMUSG00000018965_ENSMUSG00000027577
F52D10.3 (predicted) Y50D4A.4	=	ENSMUSG00000018326_ENSMUSG00000024410
F52D10.3 (predicted) W01C9.4	=	ENSMUSG00000018326_ENSMUSG00000028223
F52D10.3 (predicted) F56D2.1	=	ENSMUSG00000018326_ENSMUSG00000025651
F52D10.3 (predicted) W02D3.6	=	ENSMUSG00000018326_ENSMUSG00000031633/ENSMUSG00000018326_ENSMUSG00000016319
F52D10.3 (predicted) K07E3.8	=	ENSMUSG00000018326_ENSMUSG00000006373
F52D10.3 (predicted) K08E3.4	=	ENSMUSG00000018326_ENSMUSG00000034675
F52D10.3 (predicted) T09A5.11	=	ENSMUSG00000018326_ENSMUSG00000028757
F52D10.3 (predicted) Y66H1A.2	=	ENSMUSG00000018326_ENSMUSG00000078919
F52D10.3 (predicted) Y105C5B.28	=	ENSMUSG00000018326_ENSMUSG00000026473
F52D10.3 (predicted) Y105C5B.21	=	ENSMUSG00000018326_ENSMUSG00000034101/ENSMUSG00000018326_ENSMUSG00000022240
F52D10.3 (predicted) Y55F3AR.3	=	ENSMUSG00000018326_ENSMUSG00000025613
F52D10.3 (predicted) W09B6.1	=	ENSMUSG00000018326_ENSMUSG00000020532
F52D10.3 (predicted) F54H12.6	=	ENSMUSG00000018326_ENSMUSG00000025967
F52D10.3 (predicted) Y57G11C.4	=	ENSMUSG00000018326_ENSMUSG00000021124
F52D10.3 (predicted) Y75B8A.24	=	ENSMUSG00000018326_ENSMUSG00000041720
F52D10.3 (predicted) K11E4.4	=	ENSMUSG00000018326_ENSMUSG00000031511
F52D10.3 (predicted) F54A3.3	=	ENSMUSG00000018326_ENSMUSG00000001416
F52D10.3 (predicted) R160.1	=	ENSMUSG00000018326_ENSMUSG00000022841
F52D10.3 (predicted) F59A2.3	=	ENSMUSG00000018326_ENSMUSG00000018446
F52D10.3 (predicted) T14G11.3	=	ENSMUSG00000018326_ENSMUSG00000052337
F52D10.3 (predicted) Y53G8AL.2	=	ENSMUSG00000018326_ENSMUSG00000000399
F52D10.3 (predicted) ZK1321.2	=	ENSMUSG00000018326_ENSMUSG00000040724
F52D10.3 (predicted) T05C12.7	=	ENSMUSG00000018326_ENSMUSG00000068039
F52D10.3 (predicted) F55F3.3	=	ENSMUSG00000018326_ENSMUSG00000026576
F52D10.3 (predicted) Y53F4B.22	=	ENSMUSG00000018326_ENSMUSG00000025228
F52D10.3 (predicted) R06A10.2	=	ENSMUSG00000018326_ENSMUSG00000027523
F52D10.3 (predicted) T09B4.10	=	ENSMUSG00000018326_ENSMUSG00000039615
F52D10.3 (predicted) K10G9.1	=	ENSMUSG00000018326_ENSMUSG00000070570
F52D10.3 (predicted) T05E11.3	=	ENSMUSG00000018326_ENSMUSG00000020048
F52D10.3 (predicted) T01B11.4	=	ENSMUSG00000018326_ENSMUSG00000031633/ENSMUSG00000018326_ENSMUSG00000016319
F52D10.3 (predicted) T24C4.1	=	ENSMUSG00000018326_ENSMUSG00000030884
F52D10.3 (predicted) F56F3.5	=	ENSMUSG00000018326_ENSMUSG00000028081
F52D10.3 (predicted) Y71H10A.1	=	ENSMUSG00000018326_ENSMUSG00000021196/ENSMUSG00000018326_ENSMUSG00000033065/ENSMUSG00000018326_ENSMUSG00000020277
F52D10.3 (predicted) T14F9.1	=	ENSMUSG00000018326_ENSMUSG00000033793
F52D10.3 (predicted) Y37B11A.3	=	ENSMUSG00000018326_ENSMUSG00000003528
F52D10.3 (predicted) ZK909.2	=	ENSMUSG00000018326_ENSMUSG00000005034
F52D10.3 (predicted) Y79H2A.6	=	ENSMUSG00000018326_ENSMUSG00000029621
F52D10.3 (predicted) F55E10.6	=	ENSMUSG00000018326_ENSMUSG00000046598
F52D10.3 (predicted) K06A4.3	=	ENSMUSG00000018326_ENSMUSG00000026879
F52D10.3 (predicted) Y45G12B.1	=	ENSMUSG00000018326_ENSMUSG00000025968
F52D10.3 (predicted) H31G24.1	=	ENSMUSG00000018326_ENSMUSG00000079037
F52D10.3 (predicted) T05F1.8	=	ENSMUSG00000018326_ENSMUSG00000061904
F52D10.3 (predicted) M176.3	=	ENSMUSG00000018326_ENSMUSG00000030086/ENSMUSG00000018326_ENSMUSG00000053768
F52D10.3 (predicted) ZK370.3	=	ENSMUSG00000018326_ENSMUSG00000000915
F52D10.3 (predicted) R107.6	=	ENSMUSG00000018326_ENSMUSG00000033392
F52D10.3 (predicted) W09H1.5	=	ENSMUSG00000018326_ENSMUSG00000028910
F52D10.3 (predicted) M153.1	=	ENSMUSG00000018326_ENSMUSG00000025140
F52D10.3 (predicted) Y113G7B.16	=	ENSMUSG00000018326_ENSMUSG00000018669
F52D10.3 (predicted) F56A8.3	=	ENSMUSG00000018326_ENSMUSG00000020869
F52D10.3 (predicted) T25G3.4	=	ENSMUSG00000018326_ENSMUSG00000026827
F52D10.3 (predicted) Y22D7AL.5	=	ENSMUSG00000018326_ENSMUSG00000025980
F52D10.3 (predicted) M01D7.7	=	ENSMUSG00000018326_ENSMUSG00000024639
F52D10.3 (predicted) K04G7.4	=	ENSMUSG00000018326_ENSMUSG00000026260
F52D10.3 (predicted) T21B10.7	=	ENSMUSG00000018326_ENSMUSG00000034024
F52D10.3 (predicted) T04C10.2	=	ENSMUSG00000018326_ENSMUSG00000001036
F52D10.3 (predicted) ZK637.3	=	ENSMUSG00000018326_ENSMUSG00000031703
F52E1.10 (predicted) M117.2	=	ENSMUSG00000033793_ENSMUSG00000018326
F52E1.7 (predicted) T01E8.3	=	ENSMUSG00000032060_ENSMUSG00000034330
F52E1.7 (predicted) Y51H4A.17	=	ENSMUSG00000032060_ENSMUSG00000004040
F53A2.4 (predicted) T21E12.4	=	ENSMUSG00000028851_ENSMUSG00000018707
F53A2.6 (predicted) M110.4	=	ENSMUSG00000028156_ENSMUSG00000045983
F53A2.6 (predicted) R166.5	=	ENSMUSG00000028156_ENSMUSG00000028708
F53A3.2 (predicted) ZK675.2	=	ENSMUSG00000023953_ENSMUSG00000026082
F53C11.3 (predicted) M117.2	=	ENSMUSG00000028223_ENSMUSG00000018326
F53C3.13 (predicted) F53C3.13	=	ENSMUSG00000021759_ENSMUSG00000021759
F53C3.13 (predicted) M117.2	=	ENSMUSG00000028517_ENSMUSG00000018326
F53E10.1 (predicted) M117.2	=	ENSMUSG00000073481_ENSMUSG00000018326
F53F10.4 (predicted) T01C3.10	=	ENSMUSG00000047187_ENSMUSG00000030209
F53F4.10 (predicted) M117.2	=	ENSMUSG00000024099_ENSMUSG00000018326
F53F4.10 (predicted) T01C3.10	=	ENSMUSG00000024099_ENSMUSG00000030209
F53G12.1 (predicted) T01C3.10	=	ENSMUSG00000004771_ENSMUSG00000030209
F53G12.10 (predicted) T01C3.10	=	ENSMUSG00000043716_ENSMUSG00000030209
F53G12.10 (predicted) M117.2	=	ENSMUSG00000043716_ENSMUSG00000018326
F53H8.1 (predicted) M117.2	=	ENSMUSG00000031539_ENSMUSG00000018326
F53H8.2 (predicted) Y46H3C.4	=	ENSMUSG00000018909_ENSMUSG00000020914
F53H8.2 (predicted) W03A5.7	=	ENSMUSG00000018909_ENSMUSG00000029131
F53H8.2 (predicted) W06A7.3	=	ENSMUSG00000018909_ENSMUSG00000024758
F53H8.2 (predicted) K12D12.1	=	ENSMUSG00000018909_ENSMUSG00000020914
F53H8.2 (predicted) T19E7.2	=	ENSMUSG00000018909_ENSMUSG00000015839
F53H8.2 (predicted) Y46G5A.21	=	ENSMUSG00000018909_ENSMUSG00000031985
F53H8.2 (predicted) W02H5.7	=	ENSMUSG00000018909_ENSMUSG00000015839
F53H8.2 (predicted) ZK1127.7	=	ENSMUSG00000018909_ENSMUSG00000020914
F54A3.3 (predicted) M117.2	=	ENSMUSG00000001416_ENSMUSG00000018326
F54A3.3 (predicted) F54A3.3	=	ENSMUSG00000001416_ENSMUSG00000001416
F54A5.3 (predicted) K04D7.1	=	ENSMUSG00000042626_ENSMUSG00000020372
F54A5.3 (predicted) M02A10.3	=	ENSMUSG00000042626_ENSMUSG00000034342
F54B3.3 (predicted) M117.2	=	ENSMUSG00000029036_ENSMUSG00000018326
F54C9.5 (predicted) M117.2	=	ENSMUSG00000058558_ENSMUSG00000018326
F54D1.5 (predicted) F54D1.5	=	ENSMUSG00000027365_ENSMUSG00000027365
F54D1.5 (predicted) T01H8.5	=	ENSMUSG00000027365_ENSMUSG00000027365
F54D12.6 (predicted) F54D12.6	=	ENSMUSG00000068335_ENSMUSG00000068335
F54D12.6 (predicted) ZK470.5	=	ENSMUSG00000022102_ENSMUSG00000032475/ENSMUSG00000068335_ENSMUSG00000032475
F54D12.6 (predicted) F58A3.2	=	ENSMUSG00000020170_ENSMUSG00000031565
F54D8.3 (predicted) M117.2	=	ENSMUSG00000053279_ENSMUSG00000018326
F54E7.3 (predicted) R13F6.9	=	ENSMUSG00000025812_ENSMUSG00000032402
F54E7.3 (predicted) ZK370.2	=	ENSMUSG00000025812_ENSMUSG00000032402
F54E7.3 (predicted) T26E3.3	=	ENSMUSG00000025812_ENSMUSG00000005699
F54E7.7 (predicted) F55C10.1	=	ENSMUSG00000022951_ENSMUSG00000033953
F54F3.4 (predicted) M117.2	=	ENSMUSG00000022210_ENSMUSG00000018326
F54G8.4 (predicted) R13H8.1	=	ENSMUSG00000036986_ENSMUSG00000044167
F54H12.1 (predicted) M117.2	=	ENSMUSG00000022477_ENSMUSG00000018326
F54H12.1 (predicted) T01C3.10	=	ENSMUSG00000022477_ENSMUSG00000030209
F54H12.6 (predicted) M117.2	=	ENSMUSG00000025967_ENSMUSG00000018326
F55A12.3 (predicted) Y105E8A.22	=	ENSMUSG00000024867_ENSMUSG00000037242/ENSMUSG00000024867_ENSMUSG00000007041
F55A12.3 (predicted) M117.2	=	ENSMUSG00000034902_ENSMUSG00000018326
F55A12.3 (predicted) F58B3.6	=	ENSMUSG00000024867_ENSMUSG00000001627
F55A12.4 (predicted) M117.2	=	ENSMUSG00000046598_ENSMUSG00000018326
F55A12.7 (predicted) Y105E8A.9	=	ENSMUSG00000003033_ENSMUSG00000031731
F55A12.7 (predicted) Y71H2B.10	=	ENSMUSG00000003033_ENSMUSG00000035152
F55B12.3 (predicted) T24H10.7	=	ENSMUSG00000028086_ENSMUSG00000052684
F55D12.2 (predicted) ZK897.1	=	ENSMUSG00000042272_ENSMUSG00000054423
F55E10.6 (predicted) M117.2	=	ENSMUSG00000046598_ENSMUSG00000018326
F55F3.3 (predicted) Y71F9AL.16	=	ENSMUSG00000026576_ENSMUSG00000026341
F55F3.3 (predicted) M117.2	=	ENSMUSG00000026576_ENSMUSG00000018326
F55F3.3 (predicted) T07F10.1	=	ENSMUSG00000026576_ENSMUSG00000039062
F55G1.5 (predicted) T01C3.10	=	ENSMUSG00000019082_ENSMUSG00000030209
F55G1.5 (predicted) M117.2	=	ENSMUSG00000019082_ENSMUSG00000018326
F55G1.8 (predicted) K06A5.7	=	ENSMUSG00000030867_ENSMUSG00000044201
F55G1.8 (predicted) ZK637.11	=	ENSMUSG00000030867_ENSMUSG00000044201
F55G1.8 (predicted) R05H5.2	=	ENSMUSG00000030867_ENSMUSG00000044201
F55H2.2 (predicted) M117.2	=	ENSMUSG00000021114_ENSMUSG00000018326
F56A11.1 (predicted) M117.2	=	ENSMUSG00000020340_ENSMUSG00000018326
F56A11.5 (predicted) M117.2	=	ENSMUSG00000073481_ENSMUSG00000018326
F56A4.3 (predicted) R13D7.7	=	ENSMUSG00000060803_ENSMUSG00000060803
F56A4.3 (predicted) Y45G12C.3	=	ENSMUSG00000060803_ENSMUSG00000060803
F56A4.3 (predicted) R107.7	=	ENSMUSG00000060803_ENSMUSG00000060803
F56A4.3 (predicted) F56A4.3	=	ENSMUSG00000060803_ENSMUSG00000060803
F56A4.3 (predicted) T28A11.11	=	ENSMUSG00000060803_ENSMUSG00000060803
F56A4.3 (predicted) F56A4.4	=	ENSMUSG00000060803_ENSMUSG00000060803
F56A4.3 (predicted) Y45G12C.2	=	ENSMUSG00000060803_ENSMUSG00000060803
F56A4.4 (predicted) Y45G12C.2	=	ENSMUSG00000060803_ENSMUSG00000060803
F56A4.4 (predicted) F56A4.4	=	ENSMUSG00000060803_ENSMUSG00000060803
F56A4.4 (predicted) T28A11.11	=	ENSMUSG00000060803_ENSMUSG00000060803
F56A4.4 (predicted) R107.7	=	ENSMUSG00000060803_ENSMUSG00000060803
F56A4.4 (predicted) R13D7.7	=	ENSMUSG00000060803_ENSMUSG00000060803
F56A4.4 (predicted) Y45G12C.3	=	ENSMUSG00000060803_ENSMUSG00000060803
F56A8.3 (predicted) M117.2	=	ENSMUSG00000020869_ENSMUSG00000018326
F56A8.7 (known) T10H9.4	=	ENSMUSG00000030805_ENSMUSG00000020894
F56A8.7 (predicted) M117.2	=	ENSMUSG00000007207_ENSMUSG00000018326
F56A8.7 (predicted) Y69A2AR.6	=	ENSMUSG00000030805_ENSMUSG00000050732
F56A8.7 (predicted) T01C3.10	=	ENSMUSG00000007207_ENSMUSG00000030209
F56D12.4 (predicted) T01C3.10	=	ENSMUSG00000027223_ENSMUSG00000030209
F56D12.6 (predicted) F56D12.6	=	ENSMUSG00000041685_ENSMUSG00000041685
F56D12.6 (predicted) M117.2	=	ENSMUSG00000028524_ENSMUSG00000018326
F56D2.1 (predicted) M117.2	=	ENSMUSG00000025651_ENSMUSG00000018326
F56F3.1 (predicted) ZK370.2	=	ENSMUSG00000020454_ENSMUSG00000032402/ENSMUSG00000020454_ENSMUSG00000024563/ENSMUSG00000020454_ENSMUSG00000031681
F56F3.1 (predicted) R12B2.1	=	ENSMUSG00000020454_ENSMUSG00000024515
F56F3.1 (predicted) R13F6.9	=	ENSMUSG00000020454_ENSMUSG00000031681/ENSMUSG00000020454_ENSMUSG00000032402/ENSMUSG00000020454_ENSMUSG00000024563
F56F3.5 (predicted) M117.2	=	ENSMUSG00000028081_ENSMUSG00000018326
F56F4.5 (predicted) Y71F9AL.16	=	ENSMUSG00000025557_ENSMUSG00000026341
F57F5.4 (predicted) M117.2	=	ENSMUSG00000029106_ENSMUSG00000018326/ENSMUSG00000025026_ENSMUSG00000018326/ENSMUSG00000030000_ENSMUSG00000018326
F58A4.4 (known) W02D9.1	=	ENSMUSG00000025395_ENSMUSG00000026134
F58A4.4 (predicted) Y47D3A.29	=	ENSMUSG00000025395_ENSMUSG00000006678
F58A4.4 (predicted) R01H10.1	=	ENSMUSG00000025395_ENSMUSG00000024833
F58E10.3 (predicted) R13F6.9	=	ENSMUSG00000020719_ENSMUSG00000031681/ENSMUSG00000020719_ENSMUSG00000032402/ENSMUSG00000020719_ENSMUSG00000024563
F58E10.3 (predicted) M117.2	=	ENSMUSG00000020719_ENSMUSG00000018326
F58E10.3 (predicted) R12B2.1	=	ENSMUSG00000020719_ENSMUSG00000024515
F58E10.3 (predicted) ZK370.2	=	ENSMUSG00000020719_ENSMUSG00000032402/ENSMUSG00000020719_ENSMUSG00000024563/ENSMUSG00000020719_ENSMUSG00000031681
F58G11.1 (predicted) M117.2	=	ENSMUSG00000005299_ENSMUSG00000018326
F58G6.1 (predicted) T04D1.3	=	ENSMUSG00000021314_ENSMUSG00000030638/ENSMUSG00000021314_ENSMUSG00000028488/ENSMUSG00000024381_ENSMUSG00000030638/ENSMUSG00000024381_ENSMUSG00000028488
F58G6.1 (predicted) M117.2	=	ENSMUSG00000021314_ENSMUSG00000018326/ENSMUSG00000024381_ENSMUSG00000018326
F59A2.3 (predicted) M117.2	=	ENSMUSG00000018446_ENSMUSG00000018326
F59B2.7 (predicted) T01C3.10	=	ENSMUSG00000030704_ENSMUSG00000030209
F59B2.7 (predicted) Y57G11C.10	=	ENSMUSG00000032549_ENSMUSG00000015291/ENSMUSG00000030704_ENSMUSG00000021218/ENSMUSG00000030704_ENSMUSG00000015291
F59E10.1 (predicted) F59E10.1	=	ENSMUSG00000026037_ENSMUSG00000026037
F59E10.1 (predicted) Y39G10AR.14	=	ENSMUSG00000026037_ENSMUSG00000022673
F59E10.1 (predicted) Y17G7B.5	=	ENSMUSG00000026037_ENSMUSG00000002870
F59E10.1 (predicted) ZK632.1	=	ENSMUSG00000026037_ENSMUSG00000026355
F59E10.1 (predicted) Y39A1A.12	=	ENSMUSG00000026037_ENSMUSG00000028587
F59E10.1 (predicted) R10E4.4	=	ENSMUSG00000026037_ENSMUSG00000005410
F59E10.1 (predicted) Y54E10A.15	=	ENSMUSG00000026037_ENSMUSG00000006585
F59E10.1 (predicted) ZC168.3	=	ENSMUSG00000026037_ENSMUSG00000029012
F59G1.3 (predicted) T20D3.7	=	ENSMUSG00000031696_ENSMUSG00000020078
F59G1.3 (predicted) M117.2	=	ENSMUSG00000031696_ENSMUSG00000018326
F59G1.3 (predicted) ZK1128.8	=	ENSMUSG00000031696_ENSMUSG00000029462
H15N14.2 (predicted) T01C3.10	=	ENSMUSG00000034187_ENSMUSG00000030209
H15N14.2 (predicted) M117.2	=	ENSMUSG00000034187_ENSMUSG00000018326
H16O14.1 (predicted) M117.2	=	ENSMUSG00000017740_ENSMUSG00000018326
H16O14.1 (predicted) Y59A8B.23	=	ENSMUSG00000027130_ENSMUSG00000027030/ENSMUSG00000027130_ENSMUSG00000036737
H17B01.4 (predicted) M117.2	=	ENSMUSG00000078517_ENSMUSG00000018326
H22K11.4 (predicted) H22K11.4	=	ENSMUSG00000001508_ENSMUSG00000001508
H22K11.4 (predicted) K01A2.1	=	ENSMUSG00000001508_ENSMUSG00000029156
H24K24.3 (predicted) Y50D4C.2	=	ENSMUSG00000037797_ENSMUSG00000037797
H24K24.3 (predicted) H24K24.3	=	ENSMUSG00000037797_ENSMUSG00000037797
H25P06.1 (predicted) M117.2	=	ENSMUSG00000037012_ENSMUSG00000018326
H28G03.6 (predicted) M117.2	=	ENSMUSG00000038371_ENSMUSG00000018326/ENSMUSG00000036529_ENSMUSG00000018326
H28O16.1 (predicted) M117.2	=	ENSMUSG00000025428_ENSMUSG00000018326
H28O16.1 (predicted) T01C3.10	=	ENSMUSG00000025428_ENSMUSG00000030209
H31G24.1 (predicted) M117.2	=	ENSMUSG00000079037_ENSMUSG00000018326
H31G24.1 (predicted) R09E12.3	=	ENSMUSG00000079037_ENSMUSG00000024966
H31G24.1 (predicted) H31G24.1	=	ENSMUSG00000079037_ENSMUSG00000079037
H31G24.4 (predicted) T05G5.3	=	ENSMUSG00000032218_ENSMUSG00000019942/ENSMUSG00000041431_ENSMUSG00000019942
H31G24.4 (predicted) ZK675.1	=	ENSMUSG00000041431_ENSMUSG00000021466
H31G24.4 (predicted) Y110A2AL.8	=	ENSMUSG00000041431_ENSMUSG00000021466
H36L18.1 (predicted) H36L18.1	=	ENSMUSG00000000901_ENSMUSG00000000901/ENSMUSG00000050578_ENSMUSG00000050578
H37N21.1 (predicted) Y17G7B.17	=	ENSMUSG00000029148_ENSMUSG00000048416
H37N21.1 (predicted) H37N21.1	=	ENSMUSG00000029148_ENSMUSG00000029148
H42K12.1 (predicted) T01C3.10	=	ENSMUSG00000024122_ENSMUSG00000030209
H42K12.1 (predicted) T22D1.4	=	ENSMUSG00000024122_ENSMUSG00000030062
H42K12.1 (predicted) K11D12.9	=	ENSMUSG00000024122_ENSMUSG00000032000
H42K12.1 (predicted) M03F4.2	=	ENSMUSG00000024122_ENSMUSG00000068614
H42K12.1 (predicted) Y46H3C.4	=	ENSMUSG00000024122_ENSMUSG00000020914
H42K12.1 (predicted) T25C8.2	=	ENSMUSG00000024122_ENSMUSG00000062825
H42K12.1 (predicted) T04C12.5	=	ENSMUSG00000024122_ENSMUSG00000068614
H42K12.1 (predicted) ZK1127.7	=	ENSMUSG00000024122_ENSMUSG00000020914
H42K12.1 (predicted) Y71F9AL.18	=	ENSMUSG00000024122_ENSMUSG00000026496
H42K12.1 (predicted) T04C12.6	=	ENSMUSG00000024122_ENSMUSG00000068614
H42K12.1 (predicted) R10E11.2	=	ENSMUSG00000024122_ENSMUSG00000024121
H42K12.1 (predicted) T04C12.4	=	ENSMUSG00000024122_ENSMUSG00000068614
H42K12.1 (predicted) Y38F2AL.4	=	ENSMUSG00000024122_ENSMUSG00000024121
H42K12.1 (predicted) K12D12.1	=	ENSMUSG00000024122_ENSMUSG00000020914
H42K12.1 (predicted) T05D4.1	=	ENSMUSG00000024122_ENSMUSG00000030695
H42K12.1 (predicted) R151.9	=	ENSMUSG00000024122_ENSMUSG00000001289
H42K12.1 (predicted) R153.1	=	ENSMUSG00000024122_ENSMUSG00000028525
H42K12.1 (predicted) R10E11.8	=	ENSMUSG00000024122_ENSMUSG00000024121
JC8.10 (predicted) T04D1.3	=	ENSMUSG00000022973_ENSMUSG00000030638/ENSMUSG00000022973_ENSMUSG00000028488
JC8.10 (predicted) M117.2	=	ENSMUSG00000022973_ENSMUSG00000018326/ENSMUSG00000023805_ENSMUSG00000018326
K01A2.1 (predicted) K01A2.1	=	ENSMUSG00000029156_ENSMUSG00000029156
K01C8.10 (predicted) M117.2	=	ENSMUSG00000007739_ENSMUSG00000018326
K01G5.2 (predicted) K08H2.6	=	ENSMUSG00000009575_ENSMUSG00000009575/ENSMUSG00000018666_ENSMUSG00000018666
K01G5.2 (predicted) K01G5.2	=	ENSMUSG00000009575_ENSMUSG00000009575/ENSMUSG00000018666_ENSMUSG00000018666
K01G5.4 (predicted) T01C3.10	=	ENSMUSG00000029430_ENSMUSG00000030209
K01H12.2 (predicted) M117.2	=	ENSMUSG00000031633_ENSMUSG00000018326/ENSMUSG00000016319_ENSMUSG00000018326
K01H12.2 (predicted) T01C3.10	=	ENSMUSG00000031633_ENSMUSG00000030209/ENSMUSG00000016319_ENSMUSG00000030209
K02B12.1 (predicted) K02B12.1	=	ENSMUSG00000045515_ENSMUSG00000045515/ENSMUSG00000045515_ENSMUSG00000078236/ENSMUSG00000045515_ENSMUSG00000052621/ENSMUSG00000078236_ENSMUSG00000078236/ENSMUSG00000078236_ENSMUSG00000052621
K02B2.1 (predicted) Y110A7A.6	=	ENSMUSG00000025271_ENSMUSG00000025271
K02B2.1 (predicted) K02B2.1	=	ENSMUSG00000025271_ENSMUSG00000025271
K02B2.3 (predicted) M117.2	=	ENSMUSG00000009647_ENSMUSG00000018326
K02D10.1 (predicted) M117.2	=	ENSMUSG00000029432_ENSMUSG00000018326/ENSMUSG00000034285_ENSMUSG00000018326
K02D7.4 (predicted) K06A4.3	=	ENSMUSG00000028158_ENSMUSG00000026175
K02F3.2 (predicted) M117.2	=	ENSMUSG00000015112_ENSMUSG00000018326/ENSMUSG00000027010_ENSMUSG00000018326
K02F3.2 (predicted) T01C3.10	=	ENSMUSG00000027010_ENSMUSG00000030209
K03H1.1 (predicted) M117.2	=	ENSMUSG00000026473_ENSMUSG00000018326
K03H1.1 (predicted) T01C3.10	=	ENSMUSG00000026473_ENSMUSG00000030209
K04C1.4 (predicted) T01C3.10	=	ENSMUSG00000060680_ENSMUSG00000030209
K04D7.1 (predicted) T04C12.6	=	ENSMUSG00000020372_ENSMUSG00000031972
K04D7.1 (predicted) T01C3.10	=	ENSMUSG00000020372_ENSMUSG00000030209
K04D7.1 (predicted) T04C12.4	=	ENSMUSG00000020372_ENSMUSG00000031972
K04D7.1 (predicted) T04C12.5	=	ENSMUSG00000020372_ENSMUSG00000031972
K04D7.1 (predicted) M03F4.2	=	ENSMUSG00000020372_ENSMUSG00000031972
K04E7.2 (predicted) Y71F9AL.16	=	ENSMUSG00000025557_ENSMUSG00000026341
K04F1.15 (predicted) M117.2	=	ENSMUSG00000053279_ENSMUSG00000018326
K04G2.8 (known) K05C4.6	=	ENSMUSG00000005871_ENSMUSG00000006932
K04G2.8 (predicted) Y59A8B.7	=	ENSMUSG00000005871_ENSMUSG00000027479
K04G2.8 (predicted) Y59A8B.9	=	ENSMUSG00000005871_ENSMUSG00000027479
K04G7.4 (predicted) M117.2	=	ENSMUSG00000026260_ENSMUSG00000018326
K05C4.6 (known) R13H4.4	=	ENSMUSG00000006932_ENSMUSG00000037815
K05C4.6 (predicted) Y110A7A.10	=	ENSMUSG00000006932_ENSMUSG00000041417
K05C4.6 (predicted) Y54E10BL.6	=	ENSMUSG00000006932_ENSMUSG00000058444
K05C4.6 (predicted) T01C3.10	=	ENSMUSG00000006932_ENSMUSG00000030209
K05C4.6 (predicted) Y105C5B.21	=	ENSMUSG00000006932_ENSMUSG00000022240
K05C4.6 (predicted) M117.2	=	ENSMUSG00000006932_ENSMUSG00000018326
K05C4.6 (predicted) K05C4.6	=	ENSMUSG00000006932_ENSMUSG00000006932
K06A1.1 (predicted) K06A1.1	=	ENSMUSG00000042477_ENSMUSG00000042477/ENSMUSG00000042596_ENSMUSG00000042596/ENSMUSG00000042596_ENSMUSG00000021359/ENSMUSG00000021359_ENSMUSG00000021359
K06A4.3 (predicted) Y59A8B.23	=	ENSMUSG00000026879_ENSMUSG00000027030
K06A4.3 (predicted) T25C8.2	=	ENSMUSG00000026175_ENSMUSG00000062825
K06A4.3 (predicted) T01E8.3	=	ENSMUSG00000026879_ENSMUSG00000034330
K06A4.3 (predicted) T01C3.10	=	ENSMUSG00000026879_ENSMUSG00000030209
K06A4.3 (predicted) M117.2	=	ENSMUSG00000026879_ENSMUSG00000018326
K06A5.7 (predicted) T05G5.3	=	ENSMUSG00000044201_ENSMUSG00000019942
K06A5.7 (predicted) Y71F9B.7	=	ENSMUSG00000044201_ENSMUSG00000030867
K06B9.5 (predicted) R07B1.1	=	ENSMUSG00000001497_ENSMUSG00000048450
K06H7.4 (predicted) Y51H4A.17	=	ENSMUSG00000017132_ENSMUSG00000040033
K06H7.4 (predicted) K06H7.4	=	ENSMUSG00000018001_ENSMUSG00000018001
K07C11.1 (predicted) R07B1.1	=	ENSMUSG00000001497_ENSMUSG00000048450
K07C5.1 (predicted) M117.2	=	ENSMUSG00000020152_ENSMUSG00000018326
K07D4.3 (predicted) M117.2	=	ENSMUSG00000026914_ENSMUSG00000018326
K07E3.8 (predicted) T04C12.5	=	ENSMUSG00000006373_ENSMUSG00000031972
K07E3.8 (predicted) M117.2	=	ENSMUSG00000006373_ENSMUSG00000018326
K07E3.8 (predicted) T04C12.6	=	ENSMUSG00000006373_ENSMUSG00000031972
K07E3.8 (predicted) T25C8.2	=	ENSMUSG00000006373_ENSMUSG00000062825
K07E3.8 (predicted) T04C12.4	=	ENSMUSG00000006373_ENSMUSG00000031972
K07E3.8 (predicted) M03F4.2	=	ENSMUSG00000006373_ENSMUSG00000031972
K07G5.1 (predicted) M106.5	=	ENSMUSG00000021338_ENSMUSG00000028745
K07H8.2 (predicted) M04F3.4	=	ENSMUSG00000030089_ENSMUSG00000021576
K07H8.3 (predicted) Y50D7A.4	=	ENSMUSG00000031388_ENSMUSG00000063273
K08D12.1 (predicted) ZK945.2	=	ENSMUSG00000018286_ENSMUSG00000060073/ENSMUSG00000024337_ENSMUSG00000060073
K08D12.2 (predicted) M117.2	=	ENSMUSG00000060090_ENSMUSG00000018326
K08E3.1 (predicted) K08E3.1	=	ENSMUSG00000005994_ENSMUSG00000005994/ENSMUSG00000005994_ENSMUSG00000004651/ENSMUSG00000004651_ENSMUSG00000004651
K08E3.1 (predicted) Y44E3B.2	=	ENSMUSG00000005994_ENSMUSG00000004651/ENSMUSG00000005994_ENSMUSG00000005994/ENSMUSG00000004651_ENSMUSG00000004651
K08E3.1 (predicted) Y73B6BL.1	=	ENSMUSG00000005994_ENSMUSG00000005994/ENSMUSG00000005994_ENSMUSG00000004651/ENSMUSG00000004651_ENSMUSG00000004651
K08E3.4 (predicted) T01C3.10	=	ENSMUSG00000034675_ENSMUSG00000030209
K08E3.4 (predicted) M117.2	=	ENSMUSG00000034675_ENSMUSG00000018326
K08F11.5 (predicted) M117.2	=	ENSMUSG00000017686_ENSMUSG00000018326
K08F4.4 (predicted) T01C3.10	=	ENSMUSG00000005089_ENSMUSG00000030209
K08F4.4 (predicted) M117.2	=	ENSMUSG00000005089_ENSMUSG00000018326
K08H2.6 (predicted) K08H2.6	=	ENSMUSG00000018666_ENSMUSG00000018666/ENSMUSG00000009575_ENSMUSG00000009575
K09A9.5 (predicted) M117.2	=	ENSMUSG00000013593_ENSMUSG00000018326
K10C2.4 (predicted) K10C2.4	=	ENSMUSG00000030630_ENSMUSG00000030630
K10G9.1 (predicted) M117.2	=	ENSMUSG00000070570_ENSMUSG00000018326
K11C4.3 (predicted) T01C3.10	=	ENSMUSG00000020315_ENSMUSG00000030209
K11C4.3 (predicted) M117.2	=	ENSMUSG00000020315_ENSMUSG00000018326
K11C4.3 (predicted) T01E8.3	=	ENSMUSG00000020315_ENSMUSG00000034330
K11C4.4 (predicted) K11C4.4	=	ENSMUSG00000011179_ENSMUSG00000011179
K11D12.9 (predicted) W04B5.5	=	ENSMUSG00000032000_ENSMUSG00000024122
K11D2.3 (known) Y71H2B.10	=	ENSMUSG00000003033_ENSMUSG00000035152
K11D2.3 (predicted) Y105E8A.9	=	ENSMUSG00000003033_ENSMUSG00000031731
K11D9.1 (predicted) M117.2	=	ENSMUSG00000021693_ENSMUSG00000018326
K11D9.1 (predicted) K11D9.1	=	ENSMUSG00000021693_ENSMUSG00000021693
K11D9.2 (predicted) M117.2	=	ENSMUSG00000029467_ENSMUSG00000018326
K11E4.4 (predicted) ZC395.7	=	ENSMUSG00000031511_ENSMUSG00000074797
K11E4.4 (predicted) M117.2	=	ENSMUSG00000031511_ENSMUSG00000018326
K11G12.2 (predicted) M117.2	=	ENSMUSG00000027577_ENSMUSG00000018965
K11G12.7 (predicted) M117.2	=	ENSMUSG00000027577_ENSMUSG00000018965
K11H3.3 (predicted) M117.2	=	ENSMUSG00000003528_ENSMUSG00000018326
K12D12.1 (predicted) W04B5.5	=	ENSMUSG00000020914_ENSMUSG00000024122
K12H4.8 (predicted) K12H4.8	=	ENSMUSG00000041415_ENSMUSG00000041415
LLC1.3 (predicted) M117.2	=	ENSMUSG00000020664_ENSMUSG00000018326
M01A10.2 (predicted) M117.2	=	ENSMUSG00000022829_ENSMUSG00000018326
M01A10.3 (predicted) M117.2	=	ENSMUSG00000027642_ENSMUSG00000018326
M01D7.6 (predicted) M01D7.6	=	ENSMUSG00000019961_ENSMUSG00000019961
M01D7.7 (predicted) M117.2	=	ENSMUSG00000024639_ENSMUSG00000018326
M01F1.2 (predicted) T01C3.10	=	ENSMUSG00000003426_ENSMUSG00000030209
M02A10.3 (predicted) Y110A7A.10	=	ENSMUSG00000034342_ENSMUSG00000031834
M02A10.3 (predicted) Y41D4B.13	=	ENSMUSG00000034342_ENSMUSG00000017776/ENSMUSG00000034342_ENSMUSG00000006134
M02B7.5 (predicted) M117.2	=	ENSMUSG00000034312_ENSMUSG00000018326/ENSMUSG00000041115_ENSMUSG00000018326
M03F4.2 (known) Y57G11C.24	=	ENSMUSG00000031972_ENSMUSG00000006154/ENSMUSG00000031972_ENSMUSG00000025504/ENSMUSG00000031972_ENSMUSG00000015766/ENSMUSG00000031972_ENSMUSG00000040600
M03F4.2 (predicted) Y105E8A.22	=	ENSMUSG00000031972_ENSMUSG00000023959
M03F4.2 (predicted) ZC434.2	=	ENSMUSG00000031972_ENSMUSG00000061477
M03F4.2 (predicted) W04B5.5	=	ENSMUSG00000068614_ENSMUSG00000024122
M03F4.2 (predicted) W05H7.3	=	ENSMUSG00000031972_ENSMUSG00000079317
M03F4.2 (predicted) T25C8.2	=	ENSMUSG00000031972_ENSMUSG00000062825
M03F4.2 (predicted) Y38A10A.5	=	ENSMUSG00000031972_ENSMUSG00000003814
M04F3.4 (predicted) M04F3.4	=	ENSMUSG00000021576_ENSMUSG00000021576
M04F3.4 (predicted) R10E12.1	=	ENSMUSG00000021576_ENSMUSG00000032504
M106.5 (predicted) M117.2	=	ENSMUSG00000028745_ENSMUSG00000018326
M106.5 (predicted) T01C3.10	=	ENSMUSG00000028745_ENSMUSG00000030209
M110.4 (predicted) R04A9.4	=	ENSMUSG00000045983_ENSMUSG00000028156
M110.4 (predicted) Y57A10A.30	=	ENSMUSG00000045983_ENSMUSG00000028156
M110.4 (predicted) Y110A7A.10	=	ENSMUSG00000005610_ENSMUSG00000041417
M110.4 (predicted) R166.5	=	ENSMUSG00000045983_ENSMUSG00000028708/ENSMUSG00000005610_ENSMUSG00000028708
M110.5 (predicted) Y37E11AR.2	=	ENSMUSG00000028519_ENSMUSG00000036840
M117.2 (predicted) Y39A3CR.3	=	ENSMUSG00000018326_ENSMUSG00000033530
M117.2 (predicted) R06A10.2	=	ENSMUSG00000018326_ENSMUSG00000027523
M117.2 (predicted) T05D4.1	=	ENSMUSG00000018326_ENSMUSG00000017390/ENSMUSG00000018326_ENSMUSG00000030695
M117.2 (predicted) Y76A2B.3	=	ENSMUSG00000018326_ENSMUSG00000020333
M117.2 (predicted) Y48A6B.9	=	ENSMUSG00000018326_ENSMUSG00000028910
M117.2 (predicted) Y56A3A.32	=	ENSMUSG00000018326_ENSMUSG00000036932
M117.2 (predicted) T24H7.1	=	ENSMUSG00000018326_ENSMUSG00000004264
M117.2 (predicted) Y71F9AL.17	=	ENSMUSG00000018326_ENSMUSG00000026553
M117.2 (predicted) W09G10.4	=	ENSMUSG00000018326_ENSMUSG00000020198
M117.2 (predicted) T05C12.3	=	ENSMUSG00000018326_ENSMUSG00000028223
M117.2 (predicted) Y55F3AR.3	=	ENSMUSG00000018326_ENSMUSG00000025613
M117.2 (predicted) T20G5.5	=	ENSMUSG00000018326_ENSMUSG00000049044
M117.2 (predicted) R08D7.6	=	ENSMUSG00000018326_ENSMUSG00000030653
M117.2 (predicted) Y50D4A.4	=	ENSMUSG00000018326_ENSMUSG00000024410
M117.2 (predicted) R107.6	=	ENSMUSG00000018326_ENSMUSG00000033392
M117.2 (predicted) T20G5.1	=	ENSMUSG00000018326_ENSMUSG00000047126
M117.2 (predicted) Y54E10A.9	=	ENSMUSG00000018326_ENSMUSG00000000787/ENSMUSG00000018326_ENSMUSG00000039224
M117.2 (predicted) R151.2	=	ENSMUSG00000018326_ENSMUSG00000031432
M117.2 (predicted) Y71F9AL.16	=	ENSMUSG00000018326_ENSMUSG00000026341
M117.2 (predicted) Y38F2AL.3	=	ENSMUSG00000018326_ENSMUSG00000022295
M117.2 (predicted) T27E9.1	=	ENSMUSG00000018326_ENSMUSG00000016319/ENSMUSG00000018326_ENSMUSG00000031633
M117.2 (predicted) Y39A1A.15	=	ENSMUSG00000018326_ENSMUSG00000025422
M117.2 (predicted) Y37D8A.23	=	ENSMUSG00000018326_ENSMUSG00000070880
M117.2 (predicted) Y53G8AL.2	=	ENSMUSG00000018326_ENSMUSG00000000399
M117.2 (predicted) Y65B4BL.5	=	ENSMUSG00000018326_ENSMUSG00000020333
M117.2 (predicted) T06D8.3	=	ENSMUSG00000018326_ENSMUSG00000044667
M117.2 (predicted) T20D3.7	=	ENSMUSG00000018326_ENSMUSG00000020078
M117.2 (predicted) Y71H2B.10	=	ENSMUSG00000018326_ENSMUSG00000009090/ENSMUSG00000018326_ENSMUSG00000035152
M117.2 (predicted) ZK112.2	=	ENSMUSG00000018326_ENSMUSG00000036989
M117.2 (predicted) T01C3.10	=	ENSMUSG00000018965_ENSMUSG00000030209/ENSMUSG00000051391_ENSMUSG00000030209/ENSMUSG00000022285_ENSMUSG00000030209/ENSMUSG00000018326_ENSMUSG00000030209/ENSMUSG00000018326_ENSMUSG00000059003
M117.2 (predicted) ZK20.5	=	ENSMUSG00000018326_ENSMUSG00000030591
M117.2 (predicted) W03G1.1	=	ENSMUSG00000018326_ENSMUSG00000005089
M117.2 (predicted) T20B5.1	=	ENSMUSG00000018326_ENSMUSG00000060279/ENSMUSG00000018326_ENSMUSG00000002957
M117.2 (predicted) ZC504.2	=	ENSMUSG00000018965_ENSMUSG00000027577
M117.2 (predicted) T22B11.5	=	ENSMUSG00000018326_ENSMUSG00000020456
M117.2 (predicted) Y95B8A.5	=	ENSMUSG00000018326_ENSMUSG00000032562/ENSMUSG00000018326_ENSMUSG00000040009
M117.2 (predicted) T05C3.5	=	ENSMUSG00000018326_ENSMUSG00000031701
M117.2 (predicted) ZK353.1	=	ENSMUSG00000018326_ENSMUSG00000024286
M117.2 (predicted) W01C9.4	=	ENSMUSG00000018326_ENSMUSG00000028223
M117.2 (predicted) T26A5.3	=	ENSMUSG00000018326_ENSMUSG00000013593
M117.2 (predicted) ZK512.6	=	ENSMUSG00000018326_ENSMUSG00000070570
M117.2 (predicted) R05G6.7	=	ENSMUSG00000018326_ENSMUSG00000020402/ENSMUSG00000018326_ENSMUSG00000008892/ENSMUSG00000018326_ENSMUSG00000021771
M117.2 (predicted) T07A9.7	=	ENSMUSG00000018326_ENSMUSG00000040009/ENSMUSG00000018326_ENSMUSG00000032562
M117.2 (predicted) Y54E5A.7	=	ENSMUSG00000018326_ENSMUSG00000038546
M117.2 (predicted) Y50E8A.6	=	ENSMUSG00000018326_ENSMUSG00000026827
M117.2 (predicted) W02B3.2	=	ENSMUSG00000018326_ENSMUSG00000024858
M117.2 (predicted) T09B4.10	=	ENSMUSG00000018326_ENSMUSG00000039615
M117.2 (predicted) Y105E8A.26	=	ENSMUSG00000018326_ENSMUSG00000030516
M117.2 (predicted) Y54F10AM.10	=	ENSMUSG00000018326_ENSMUSG00000040560
M117.2 (predicted) T14B1.2	=	ENSMUSG00000018326_ENSMUSG00000045092
M117.2 (predicted) Y43B11AR.4	=	ENSMUSG00000018326_ENSMUSG00000031320
M117.2 (predicted) Y17G7B.7	=	ENSMUSG00000018326_ENSMUSG00000023456
M117.2 (predicted) T24C4.1	=	ENSMUSG00000018326_ENSMUSG00000030884
M117.2 (predicted) Y37B11A.3	=	ENSMUSG00000018326_ENSMUSG00000003528
M117.2 (predicted) T02C5.5	=	ENSMUSG00000018326_ENSMUSG00000004110/ENSMUSG00000018326_ENSMUSG00000004113/ENSMUSG00000018326_ENSMUSG00000034656
M117.2 (predicted) Y22F5A.3	=	ENSMUSG00000018326_ENSMUSG00000027273
M117.2 (predicted) Y75B8A.24	=	ENSMUSG00000018326_ENSMUSG00000041720
M117.2 (predicted) W06H8.1	=	ENSMUSG00000018326_ENSMUSG00000024065
M117.2 (predicted) Y45G12B.1	=	ENSMUSG00000018326_ENSMUSG00000025968
M117.2 (predicted) ZK669.4	=	ENSMUSG00000018326_ENSMUSG00000000340
M117.2 (predicted) T10B10.2	=	ENSMUSG00000018326_ENSMUSG00000030884
M117.2 (predicted) R03G5.1	=	ENSMUSG00000018326_ENSMUSG00000016349/ENSMUSG00000018326_ENSMUSG00000037742
M117.2 (predicted) Y66H1A.6	=	ENSMUSG00000018326_ENSMUSG00000033577
M117.2 (predicted) W01A11.6	=	ENSMUSG00000018326_ENSMUSG00000047454
M117.2 (predicted) Y53G8AR.3	=	ENSMUSG00000018326_ENSMUSG00000008859
M117.2 (predicted) T05E11.3	=	ENSMUSG00000018326_ENSMUSG00000020048
M117.2 (predicted) Y69A2AR.18	=	ENSMUSG00000018326_ENSMUSG00000025781
M117.2 (predicted) VW02B12L.1	=	ENSMUSG00000018326_ENSMUSG00000019302
M117.2 (predicted) Y48G8AL.11	=	ENSMUSG00000018326_ENSMUSG00000028973
M117.2 (predicted) R05G6.6	=	ENSMUSG00000018326_ENSMUSG00000005089
M117.2 (predicted) M153.1	=	ENSMUSG00000018326_ENSMUSG00000025140
M117.2 (predicted) ZK370.3	=	ENSMUSG00000018326_ENSMUSG00000000915
M117.2 (predicted) ZK1321.2	=	ENSMUSG00000018326_ENSMUSG00000040724
M117.2 (predicted) Y66H1A.2	=	ENSMUSG00000018326_ENSMUSG00000078919
M117.2 (predicted) Y17G7B.17	=	ENSMUSG00000022285_ENSMUSG00000048416
M117.2 (predicted) T25G3.4	=	ENSMUSG00000018326_ENSMUSG00000026827
M117.2 (predicted) Y106G6H.2	=	ENSMUSG00000018326_ENSMUSG00000022283
M117.2 (predicted) T28F2.5	=	ENSMUSG00000018326_ENSMUSG00000003352
M117.2 (predicted) Y55F3AL.1	=	ENSMUSG00000018326_ENSMUSG00000026640/ENSMUSG00000018326_ENSMUSG00000030084
M117.2 (predicted) T02G5.4	=	ENSMUSG00000018326_ENSMUSG00000032047
M117.2 (predicted) T22F3.3	=	ENSMUSG00000018326_ENSMUSG00000033059
M117.2 (predicted) ZK829.4	=	ENSMUSG00000018326_ENSMUSG00000021794
M117.2 (predicted) T02G5.8	=	ENSMUSG00000018326_ENSMUSG00000032047
M117.2 (predicted) Y105C5B.28	=	ENSMUSG00000018326_ENSMUSG00000026473
M117.2 (predicted) ZK524.2	=	ENSMUSG00000018326_ENSMUSG00000034799
M117.2 (predicted) ZK180.1	=	ENSMUSG00000018326_ENSMUSG00000039809
M117.2 (predicted) Y59A8B.8	=	ENSMUSG00000018326_ENSMUSG00000024581
M117.2 (predicted) T06H11.4	=	ENSMUSG00000018326_ENSMUSG00000047454
M117.2 (predicted) R01E6.4	=	ENSMUSG00000018965_ENSMUSG00000027577
M117.2 (predicted) M176.3	=	ENSMUSG00000018326_ENSMUSG00000030086/ENSMUSG00000018326_ENSMUSG00000053768
M117.2 (predicted) R07G3.5	=	ENSMUSG00000018326_ENSMUSG00000029500
M117.2 (predicted) Y71F9AL.13	=	ENSMUSG00000018326_ENSMUSG00000037805
M117.2 (predicted) Y110A7A.3	=	ENSMUSG00000018965_ENSMUSG00000027577
M117.2 (predicted) Y92H12A.2	=	ENSMUSG00000018326_ENSMUSG00000032216
M117.2 (predicted) T03D8.1	=	ENSMUSG00000018326_ENSMUSG00000063160
M117.2 (predicted) Y54G11A.10	=	ENSMUSG00000018326_ENSMUSG00000003872/ENSMUSG00000018326_ENSMUSG00000019906
M117.2 (predicted) Y53C12A.2	=	ENSMUSG00000018326_ENSMUSG00000005089
M117.2 (predicted) Y37E3.9	=	ENSMUSG00000018326_ENSMUSG00000038845
M117.2 (predicted) M117.2	=	ENSMUSG00000018965_ENSMUSG00000018326/ENSMUSG00000076432_ENSMUSG00000018326/ENSMUSG00000051391_ENSMUSG00000018326/ENSMUSG00000022285_ENSMUSG00000018326
M117.2 (predicted) T05E11.6	=	ENSMUSG00000018326_ENSMUSG00000039047
M117.2 (predicted) T07A5.3	=	ENSMUSG00000018326_ENSMUSG00000070570
M117.2 (predicted) Y41G9A.4	=	ENSMUSG00000018326_ENSMUSG00000024462
M117.2 (predicted) T23F1.7	=	ENSMUSG00000018326_ENSMUSG00000061576
M117.2 (predicted) T21B10.7	=	ENSMUSG00000018326_ENSMUSG00000034024
M117.2 (predicted) Y6E2A.9	=	ENSMUSG00000018326_ENSMUSG00000021474/ENSMUSG00000018326_ENSMUSG00000025212
M117.2 (predicted) R01H10.8	=	ENSMUSG00000018326_ENSMUSG00000025658
M117.2 (predicted) Y59A8B.25	=	ENSMUSG00000018326_ENSMUSG00000024581
M117.2 (predicted) R08D7.3	=	ENSMUSG00000018326_ENSMUSG00000016554
M117.2 (predicted) T10E9.7	=	ENSMUSG00000018326_ENSMUSG00000005510
M117.2 (predicted) ZK632.6	=	ENSMUSG00000018326_ENSMUSG00000020368
M117.2 (predicted) T05B11.3	=	ENSMUSG00000018326_ENSMUSG00000047547/ENSMUSG00000018326_ENSMUSG00000028478
M117.2 (predicted) T10B5.5	=	ENSMUSG00000018326_ENSMUSG00000030007
M117.2 (predicted) Y57G7A.10	=	ENSMUSG00000018326_ENSMUSG00000022337
M117.2 (predicted) Y113G7A.4	=	ENSMUSG00000018326_ENSMUSG00000030376
M117.2 (predicted) Y92H12BM.1	=	ENSMUSG00000018326_ENSMUSG00000033697
M117.2 (predicted) T14F9.1	=	ENSMUSG00000018326_ENSMUSG00000033793
M117.2 (predicted) T05C12.7	=	ENSMUSG00000018326_ENSMUSG00000068039
M117.2 (predicted) T01B11.4	=	ENSMUSG00000018326_ENSMUSG00000031633/ENSMUSG00000018326_ENSMUSG00000016319
M117.2 (predicted) W02F12.5	=	ENSMUSG00000018326_ENSMUSG00000004789
M117.2 (predicted) Y49A3A.2	=	ENSMUSG00000018326_ENSMUSG00000052459
M117.2 (predicted) ZC97.1	=	ENSMUSG00000018326_ENSMUSG00000027099
M117.2 (predicted) T08G11.5	=	ENSMUSG00000018965_ENSMUSG00000027577
M117.2 (predicted) Y67D8C.10	=	ENSMUSG00000018326_ENSMUSG00000030302/ENSMUSG00000018326_ENSMUSG00000019943/ENSMUSG00000018326_ENSMUSG00000031376/ENSMUSG00000018326_ENSMUSG00000026463
M117.2 (predicted) T21E12.4	=	ENSMUSG00000018326_ENSMUSG00000018707
M117.2 (predicted) T20G5.2	=	ENSMUSG00000018326_ENSMUSG00000005683
M117.2 (predicted) W09B6.1	=	ENSMUSG00000018326_ENSMUSG00000020532
M117.2 (predicted) T08B2.7	=	ENSMUSG00000018326_ENSMUSG00000025745
M117.2 (predicted) Y110A7A.14	=	ENSMUSG00000018326_ENSMUSG00000032301
M117.2 (predicted) T23G7.4	=	ENSMUSG00000018326_ENSMUSG00000021357
M117.2 (predicted) Y79H2A.6	=	ENSMUSG00000018326_ENSMUSG00000029621
M117.2 (predicted) R07E3.4	=	ENSMUSG00000018326_ENSMUSG00000031633/ENSMUSG00000018326_ENSMUSG00000016319
M117.2 (predicted) Y39A1A.12	=	ENSMUSG00000018326_ENSMUSG00000028587
M117.2 (predicted) R05C11.3	=	ENSMUSG00000018326_ENSMUSG00000019943/ENSMUSG00000018326_ENSMUSG00000026463/ENSMUSG00000018326_ENSMUSG00000030302/ENSMUSG00000018326_ENSMUSG00000031376
M117.2 (predicted) Y59A8B.9	=	ENSMUSG00000018326_ENSMUSG00000024277
M117.2 (predicted) T09A5.11	=	ENSMUSG00000018326_ENSMUSG00000028757
M117.2 (predicted) T04C10.2	=	ENSMUSG00000018326_ENSMUSG00000001036
M117.2 (predicted) Y71H2AM.15	=	ENSMUSG00000018326_ENSMUSG00000038453
M117.2 (predicted) Y50E8A.4	=	ENSMUSG00000018326_ENSMUSG00000018398/ENSMUSG00000018326_ENSMUSG00000058013/ENSMUSG00000018326_ENSMUSG00000050379
M117.2 (predicted) ZC434.8	=	ENSMUSG00000018326_ENSMUSG00000000308
M117.2 (predicted) Y106G6H.7	=	ENSMUSG00000018326_ENSMUSG00000029763
M117.2 (predicted) W06A7.3	=	ENSMUSG00000018326_ENSMUSG00000021087
M117.2 (predicted) T14G11.3	=	ENSMUSG00000018326_ENSMUSG00000052337
M117.2 (predicted) Y113G7B.16	=	ENSMUSG00000018326_ENSMUSG00000018669
M117.2 (predicted) Y113G7A.3	=	ENSMUSG00000018326_ENSMUSG00000020986
M117.2 (predicted) R151.3	=	ENSMUSG00000018326_ENSMUSG00000029614
M117.2 (predicted) Y92H12BL.4	=	ENSMUSG00000018326_ENSMUSG00000033697
M117.2 (predicted) Y71F9AM.6	=	ENSMUSG00000018326_ENSMUSG00000021427
M117.2 (predicted) R01H10.7	=	ENSMUSG00000018326_ENSMUSG00000026113
M117.2 (predicted) R160.1	=	ENSMUSG00000018326_ENSMUSG00000022841
M117.2 (predicted) R13H4.4	=	ENSMUSG00000018326_ENSMUSG00000063063
M117.2 (predicted) W02D3.6	=	ENSMUSG00000018326_ENSMUSG00000031633/ENSMUSG00000018326_ENSMUSG00000016319
M117.2 (predicted) T18D3.3	=	ENSMUSG00000018326_ENSMUSG00000029151
M117.2 (predicted) T05H10.6	=	ENSMUSG00000018326_ENSMUSG00000031299
M117.2 (predicted) W03A5.7	=	ENSMUSG00000018326_ENSMUSG00000029131
M117.2 (predicted) Y49E10.4	=	ENSMUSG00000018326_ENSMUSG00000020571
M117.2 (predicted) Y22D7AL.5	=	ENSMUSG00000018326_ENSMUSG00000025980
M117.2 (predicted) Y59A8B.7	=	ENSMUSG00000018326_ENSMUSG00000024277
M117.2 (predicted) ZK909.2	=	ENSMUSG00000018326_ENSMUSG00000005034
M117.2 (predicted) W09C5.2	=	ENSMUSG00000018326_ENSMUSG00000001833
M117.2 (predicted) ZK637.3	=	ENSMUSG00000018326_ENSMUSG00000031703
M117.2 (predicted) Y53F4B.22	=	ENSMUSG00000018326_ENSMUSG00000025228
M117.2 (predicted) T25C8.2	=	ENSMUSG00000018326_ENSMUSG00000029580
M117.2 (predicted) W10C8.5	=	ENSMUSG00000018326_ENSMUSG00000000308
M117.2 (predicted) Y71H10A.1	=	ENSMUSG00000018326_ENSMUSG00000021196/ENSMUSG00000018326_ENSMUSG00000033065/ENSMUSG00000018326_ENSMUSG00000020277
M117.2 (predicted) T24F1.6	=	ENSMUSG00000018326_ENSMUSG00000040118/ENSMUSG00000018326_ENSMUSG00000010066
M117.2 (predicted) T02G5.7	=	ENSMUSG00000018326_ENSMUSG00000032047
M117.2 (predicted) T05F1.8	=	ENSMUSG00000018326_ENSMUSG00000061904
M117.2 (predicted) T08A9.3	=	ENSMUSG00000018326_ENSMUSG00000022415/ENSMUSG00000018326_ENSMUSG00000007021
M117.2 (predicted) Y71H2AM.19	=	ENSMUSG00000018326_ENSMUSG00000039224/ENSMUSG00000018326_ENSMUSG00000000787
M117.2 (predicted) Y105E8B.2	=	ENSMUSG00000018326_ENSMUSG00000074030
M117.2 (predicted) ZK637.8	=	ENSMUSG00000018326_ENSMUSG00000019302
M117.2 (predicted) Y57G11C.4	=	ENSMUSG00000018326_ENSMUSG00000021124
M117.2 (predicted) Y47G6A.27	=	ENSMUSG00000018326_ENSMUSG00000017686
M117.2 (predicted) T22D1.4	=	ENSMUSG00000018326_ENSMUSG00000030062
M117.2 (predicted) Y55F3BR.1	=	ENSMUSG00000018326_ENSMUSG00000037149
M117.2 (predicted) Y105C5B.21	=	ENSMUSG00000018326_ENSMUSG00000034101/ENSMUSG00000018326_ENSMUSG00000022240
M117.2 (predicted) W09H1.5	=	ENSMUSG00000018326_ENSMUSG00000028910
M117.2 (predicted) Y110A7A.12	=	ENSMUSG00000018326_ENSMUSG00000006273
M117.2 (predicted) T04F8.1	=	ENSMUSG00000018326_ENSMUSG00000021474/ENSMUSG00000018326_ENSMUSG00000025212
M117.2 (predicted) ZC84.3	=	ENSMUSG00000018326_ENSMUSG00000033392
M153.1 (known) M153.1	=	ENSMUSG00000022571_ENSMUSG00000022571
M7.3 (predicted) T23G11.3	=	ENSMUSG00000014329_ENSMUSG00000062078
M7.3 (predicted) T21G5.5	=	ENSMUSG00000014329_ENSMUSG00000062078
R01H10.1 (predicted) T24C4.5	=	ENSMUSG00000024833_ENSMUSG00000025395
R01H10.1 (predicted) W02D9.1	=	ENSMUSG00000024833_ENSMUSG00000026134
R01H10.1 (predicted) Y47D3A.29	=	ENSMUSG00000024833_ENSMUSG00000006678
R03E9.1 (predicted) Y47D3A.26	=	ENSMUSG00000021485_ENSMUSG00000024974/ENSMUSG00000001156_ENSMUSG00000024974/ENSMUSG00000025025_ENSMUSG00000024974/ENSMUSG00000037235_ENSMUSG00000024974
R04A9.4 (predicted) R166.5	=	ENSMUSG00000028156_ENSMUSG00000028708
R05C11.3 (predicted) T01C3.10	=	ENSMUSG00000026463_ENSMUSG00000030209
R05F9.1 (predicted) R05F9.1	=	ENSMUSG00000005936_ENSMUSG00000005936
R05G6.6 (predicted) T01C3.10	=	ENSMUSG00000005089_ENSMUSG00000030209
R05G6.7 (predicted) T01C3.10	=	ENSMUSG00000020402_ENSMUSG00000030209/ENSMUSG00000021771_ENSMUSG00000030209
R05H5.2 (predicted) T05G5.3	=	ENSMUSG00000044201_ENSMUSG00000019942
R05H5.2 (predicted) Y71F9B.7	=	ENSMUSG00000044201_ENSMUSG00000030867
R06A10.2 (predicted) T01C3.10	=	ENSMUSG00000027523_ENSMUSG00000030209
R06A4.7 (predicted) R06C1.1	=	ENSMUSG00000029687_ENSMUSG00000028800
R06C1.1 (predicted) Y71H2AM.17	=	ENSMUSG00000019777_ENSMUSG00000037935
R06C1.1 (predicted) Y74C9A.4	=	ENSMUSG00000028800_ENSMUSG00000024968
R06C1.1 (predicted) R07E5.3	=	ENSMUSG00000019777_ENSMUSG00000000902
R06C1.1 (predicted) Y113G7B.23	=	ENSMUSG00000019777_ENSMUSG00000032481
R07B1.1 (predicted) T20B12.2	=	ENSMUSG00000048450_ENSMUSG00000014767
R07B7.13 (predicted) T08D10.2	=	ENSMUSG00000046532_ENSMUSG00000036940
R07B7.13 (predicted) Y51H4A.17	=	ENSMUSG00000024431_ENSMUSG00000004043/ENSMUSG00000024431_ENSMUSG00000020919
R07B7.13 (predicted) Y40B1B.6	=	ENSMUSG00000046532_ENSMUSG00000036940
R07B7.13 (predicted) R13H8.1	=	ENSMUSG00000046532_ENSMUSG00000044167
R07B7.13 (predicted) T24H10.7	=	ENSMUSG00000024431_ENSMUSG00000052684
R07B7.14 (predicted) Y40B1B.6	=	ENSMUSG00000046532_ENSMUSG00000036940
R07B7.14 (predicted) Y51H4A.17	=	ENSMUSG00000024431_ENSMUSG00000004043/ENSMUSG00000024431_ENSMUSG00000020919
R07B7.14 (predicted) T24H10.7	=	ENSMUSG00000024431_ENSMUSG00000052684
R07B7.14 (predicted) R13H8.1	=	ENSMUSG00000046532_ENSMUSG00000044167
R07B7.14 (predicted) T08D10.2	=	ENSMUSG00000046532_ENSMUSG00000036940
R07B7.15 (predicted) Y40B1B.6	=	ENSMUSG00000046532_ENSMUSG00000036940
R07B7.15 (predicted) T24H10.7	=	ENSMUSG00000024431_ENSMUSG00000052684
R07B7.15 (predicted) R13H8.1	=	ENSMUSG00000046532_ENSMUSG00000044167
R07B7.15 (predicted) T08D10.2	=	ENSMUSG00000046532_ENSMUSG00000036940
R07B7.15 (predicted) Y51H4A.17	=	ENSMUSG00000024431_ENSMUSG00000004043/ENSMUSG00000024431_ENSMUSG00000020919
R07E3.4 (predicted) T01C3.10	=	ENSMUSG00000031633_ENSMUSG00000030209/ENSMUSG00000016319_ENSMUSG00000030209
R07E4.6 (known) ZK909.2	=	ENSMUSG00000020612_ENSMUSG00000005469
R07E4.6 (predicted) T01C3.10	=	ENSMUSG00000020612_ENSMUSG00000030209/ENSMUSG00000025855_ENSMUSG00000030209
R07E4.6 (predicted) T02H6.11	=	ENSMUSG00000020612_ENSMUSG00000021520
R07E5.2 (predicted) R07E5.2	=	ENSMUSG00000024997_ENSMUSG00000024997
R07E5.3 (known) Y113G7B.23	=	ENSMUSG00000000902_ENSMUSG00000032481
R07E5.8 (known) Y47D3A.4	=	ENSMUSG00000026187_ENSMUSG00000022471
R07G3.1 (predicted) T26E3.3	=	ENSMUSG00000006699_ENSMUSG00000044641
R07G3.1 (predicted) T10H9.4	=	ENSMUSG00000006699_ENSMUSG00000020894
R07G3.1 (predicted) T24C12.2	=	ENSMUSG00000006699_ENSMUSG00000004952
R107.7 (known) T28A11.11	=	ENSMUSG00000060803_ENSMUSG00000060803
R107.7 (predicted) Y45G12C.3	=	ENSMUSG00000060803_ENSMUSG00000060803
R107.7 (predicted) R107.7	=	ENSMUSG00000060803_ENSMUSG00000060803
R107.7 (predicted) Y45G12C.2	=	ENSMUSG00000060803_ENSMUSG00000060803
R107.7 (predicted) R13D7.7	=	ENSMUSG00000060803_ENSMUSG00000060803
R10E11.2 (predicted) W04B5.5	=	ENSMUSG00000024121_ENSMUSG00000024122
R10E11.8 (predicted) W04B5.5	=	ENSMUSG00000024121_ENSMUSG00000024122
R10E12.1 (predicted) T01E8.3	=	ENSMUSG00000032504_ENSMUSG00000034330
R10E12.1 (predicted) Y44E3A.4	=	ENSMUSG00000032504_ENSMUSG00000040990
R10E12.1 (predicted) Y51H4A.17	=	ENSMUSG00000032504_ENSMUSG00000040033
R10E4.4 (predicted) Y17G7B.5	=	ENSMUSG00000005410_ENSMUSG00000002870
R11A5.2 (predicted) T03F6.5	=	ENSMUSG00000018736_ENSMUSG00000020745
R11A5.2 (predicted) R11A5.2	=	ENSMUSG00000018736_ENSMUSG00000018736
R11A5.2 (predicted) Y37E11B.3	=	ENSMUSG00000022678_ENSMUSG00000045176
R11A5.2 (predicted) Y51H4A.17	=	ENSMUSG00000018736_ENSMUSG00000040033
R11A8.4 (known) R13H8.1	=	ENSMUSG00000020063_ENSMUSG00000044167
R11D1.11 (predicted) R11D1.11	=	ENSMUSG00000025150_ENSMUSG00000025150
R12B2.1 (predicted) W03F9.10	=	ENSMUSG00000024515_ENSMUSG00000024853
R12B2.4 (known) W01B6.9	=	ENSMUSG00000026683_ENSMUSG00000024056
R13A5.12 (predicted) Y48B6A.1	=	ENSMUSG00000020430_ENSMUSG00000022557
R13D7.7 (predicted) R13D7.7	=	ENSMUSG00000060803_ENSMUSG00000060803
R13D7.7 (predicted) Y45G12C.2	=	ENSMUSG00000060803_ENSMUSG00000060803
R13D7.7 (predicted) Y45G12C.3	=	ENSMUSG00000060803_ENSMUSG00000060803
R13D7.7 (predicted) T28A11.11	=	ENSMUSG00000060803_ENSMUSG00000060803
R13F6.9 (predicted) W03F9.10	=	ENSMUSG00000031681_ENSMUSG00000024853/ENSMUSG00000032402_ENSMUSG00000024853/ENSMUSG00000024563_ENSMUSG00000024853
R13F6.9 (predicted) Y65B4BR.4	=	ENSMUSG00000024563_ENSMUSG00000027598
R13H4.4 (predicted) Y105E8A.26	=	ENSMUSG00000037815_ENSMUSG00000024812/ENSMUSG00000037815_ENSMUSG00000030516
R13H4.4 (predicted) R13H4.4	=	ENSMUSG00000037815_ENSMUSG00000037815
R13H8.1 (predicted) R13H8.1	=	ENSMUSG00000044167_ENSMUSG00000044167
R151.9 (predicted) W04B5.5	=	ENSMUSG00000001289_ENSMUSG00000024122
R153.1 (predicted) W04B5.5	=	ENSMUSG00000028525_ENSMUSG00000024122
R160.1 (predicted) T20B5.1	=	ENSMUSG00000022841_ENSMUSG00000002957
R166.5 (predicted) Y54E10BL.6	=	ENSMUSG00000028708_ENSMUSG00000035027/ENSMUSG00000020190_ENSMUSG00000035027
R166.5 (predicted) Y57A10A.30	=	ENSMUSG00000028708_ENSMUSG00000028156
R57.1 (predicted) T07F10.1	=	ENSMUSG00000054999_ENSMUSG00000039062
T01B11.4 (predicted) T01C3.10	=	ENSMUSG00000031633_ENSMUSG00000030209/ENSMUSG00000016319_ENSMUSG00000030209
T01C3.10 (predicted) Y39A3CL.6	=	ENSMUSG00000030209_ENSMUSG00000023951
T01C3.10 (predicted) W04G5.2	=	ENSMUSG00000030209_ENSMUSG00000004771
T01C3.10 (predicted) T25G12.4	=	ENSMUSG00000030209_ENSMUSG00000030704
T01C3.10 (predicted) Y67D8C.10	=	ENSMUSG00000030209_ENSMUSG00000026463
T01C3.10 (predicted) Y22F5A.3	=	ENSMUSG00000030209_ENSMUSG00000027273
T01C3.10 (predicted) T22G5.2	=	ENSMUSG00000030209_ENSMUSG00000027533
T01C3.10 (predicted) Y40B10A.1	=	ENSMUSG00000030209_ENSMUSG00000027533
T01C3.10 (predicted) Y6D11A.2	=	ENSMUSG00000030209_ENSMUSG00000006304
T01C3.10 (predicted) Y39B6A.2	=	ENSMUSG00000030209_ENSMUSG00000003099
T01C3.10 (predicted) Y53C12A.2	=	ENSMUSG00000030209_ENSMUSG00000005089
T01C3.10 (predicted) Y71H10A.1	=	ENSMUSG00000030209_ENSMUSG00000020277
T01C3.10 (predicted) Y69A2AR.18	=	ENSMUSG00000030209_ENSMUSG00000025781
T01C3.10 (predicted) Y49A3A.2	=	ENSMUSG00000030209_ENSMUSG00000052459
T01C3.10 (predicted) T01E8.3	=	ENSMUSG00000030209_ENSMUSG00000016933
T01C3.10 (predicted) T12D8.6	=	ENSMUSG00000030209_ENSMUSG00000060680
T01C3.10 (predicted) Y54E10BL.6	=	ENSMUSG00000030209_ENSMUSG00000035027/ENSMUSG00000030209_ENSMUSG00000004936
T01C3.10 (predicted) Y38C1AA.11	=	ENSMUSG00000030209_ENSMUSG00000026701
T01C3.10 (predicted) Y105E8A.26	=	ENSMUSG00000030209_ENSMUSG00000030516
T01C3.10 (predicted) ZK593.1	=	ENSMUSG00000030209_ENSMUSG00000041237
T01C3.10 (predicted) T22G5.6	=	ENSMUSG00000030209_ENSMUSG00000027533
T01C3.10 (predicted) ZK909.2	=	ENSMUSG00000030209_ENSMUSG00000005034
T01C3.10 (predicted) W06A7.3	=	ENSMUSG00000030209_ENSMUSG00000021087
T01C3.10 (predicted) W02D3.7	=	ENSMUSG00000030209_ENSMUSG00000027533
T01C3.10 (predicted) Y17G7B.7	=	ENSMUSG00000030209_ENSMUSG00000023456
T01C3.10 (predicted) ZK792.6	=	ENSMUSG00000030209_ENSMUSG00000025499
T01C3.10 (predicted) T05F1.6	=	ENSMUSG00000030209_ENSMUSG00000043909
T01C3.10 (predicted) Y18D10A.5	=	ENSMUSG00000030209_ENSMUSG00000022812
T01C3.10 (predicted) Y73B6A.5	=	ENSMUSG00000030209_ENSMUSG00000000441
T01C3.10 (predicted) T24H7.1	=	ENSMUSG00000030209_ENSMUSG00000004264
T01C3.10 (predicted) Y48G1A.5	=	ENSMUSG00000030209_ENSMUSG00000002718
T01C3.10 (predicted) Y59A8B.23	=	ENSMUSG00000030209_ENSMUSG00000027030
T01C3.10 (predicted) Y37D8A.1	=	ENSMUSG00000030209_ENSMUSG00000029465
T01C3.10 (predicted) W03A5.4	=	ENSMUSG00000030209_ENSMUSG00000003279
T01C3.10 (predicted) Y105C5B.28	=	ENSMUSG00000030209_ENSMUSG00000026473
T01C3.10 (predicted) T27E9.1	=	ENSMUSG00000030209_ENSMUSG00000016319/ENSMUSG00000030209_ENSMUSG00000031633
T01C3.10 (predicted) T25C8.2	=	ENSMUSG00000030209_ENSMUSG00000029580
T01C3.10 (predicted) T05D4.1	=	ENSMUSG00000030209_ENSMUSG00000017390
T01C3.10 (predicted) Y54G11A.10	=	ENSMUSG00000030209_ENSMUSG00000019906
T01C3.10 (predicted) T08A9.3	=	ENSMUSG00000030209_ENSMUSG00000022415
T01C3.10 (predicted) Y53G8AR.3	=	ENSMUSG00000030209_ENSMUSG00000008859
T01C3.10 (predicted) W03G1.1	=	ENSMUSG00000030209_ENSMUSG00000005089
T01C3.10 (predicted) W02D3.5	=	ENSMUSG00000030209_ENSMUSG00000027533
T01C3.10 (predicted) T01C3.10	=	ENSMUSG00000030209_ENSMUSG00000030209/ENSMUSG00000030209_ENSMUSG00000059003
T01C3.10 (predicted) W02D3.6	=	ENSMUSG00000030209_ENSMUSG00000031633/ENSMUSG00000030209_ENSMUSG00000016319
T01C3.10 (predicted) T20G5.1	=	ENSMUSG00000030209_ENSMUSG00000047126
T01C3.10 (predicted) W04B5.5	=	ENSMUSG00000030209_ENSMUSG00000024122
T01C8.4 (predicted) Y54G2A.31	=	ENSMUSG00000025190_ENSMUSG00000074781
T01C8.4 (predicted) ZK673.2	=	ENSMUSG00000025190_ENSMUSG00000024782
T01C8.4 (predicted) Y39G8B.2	=	ENSMUSG00000025190_ENSMUSG00000001642
T01C8.4 (predicted) Y39G8B.1	=	ENSMUSG00000025190_ENSMUSG00000001642
T01C8.5 (predicted) Y39G8B.1	=	ENSMUSG00000025190_ENSMUSG00000001642
T01C8.5 (predicted) ZK673.2	=	ENSMUSG00000025190_ENSMUSG00000024782
T01C8.5 (predicted) Y54G2A.31	=	ENSMUSG00000025190_ENSMUSG00000074781
T01C8.5 (predicted) Y39G8B.2	=	ENSMUSG00000025190_ENSMUSG00000001642
T01E8.3 (predicted) T08D2.1	=	ENSMUSG00000034330_ENSMUSG00000058569
T01E8.3 (predicted) T27E4.2	=	ENSMUSG00000034330_ENSMUSG00000032060
T01E8.3 (predicted) T22A3.2	=	ENSMUSG00000034330_ENSMUSG00000032060
T01E8.3 (predicted) T27E4.3	=	ENSMUSG00000034330_ENSMUSG00000032060
T01E8.3 (predicted) T27E4.8	=	ENSMUSG00000034330_ENSMUSG00000032060
T01E8.3 (predicted) Y46H3A.3	=	ENSMUSG00000034330_ENSMUSG00000032060
T01E8.3 (predicted) Y44E3A.4	=	ENSMUSG00000034330_ENSMUSG00000040990
T01E8.3 (predicted) Y60A3A.9	=	ENSMUSG00000034330_ENSMUSG00000058569
T01E8.3 (predicted) T28F12.3	=	ENSMUSG00000034330_ENSMUSG00000034801/ENSMUSG00000016933_ENSMUSG00000024241
T01E8.3 (predicted) T27E4.9	=	ENSMUSG00000034330_ENSMUSG00000032060
T01E8.3 (predicted) W01B6.9	=	ENSMUSG00000034330_ENSMUSG00000024056
T01E8.3 (predicted) Y46H3A.2	=	ENSMUSG00000034330_ENSMUSG00000032060
T01H8.5 (predicted) T01H8.5	=	ENSMUSG00000027365_ENSMUSG00000027365
T02D1.5 (predicted) T02D1.5	=	ENSMUSG00000055782_ENSMUSG00000055782
T03D8.1 (predicted) W06H8.1	=	ENSMUSG00000021224_ENSMUSG00000027293/ENSMUSG00000021224_ENSMUSG00000024772
T04A11.6 (predicted) Y43C5A.6	=	ENSMUSG00000030528_ENSMUSG00000027323
T04C10.4 (predicted) ZK909.2	=	ENSMUSG00000042406_ENSMUSG00000005469
T04C10.4 (predicted) T24H10.7	=	ENSMUSG00000042406_ENSMUSG00000052684
T04C12.4 (predicted) ZC434.2	=	ENSMUSG00000031972_ENSMUSG00000061477
T04C12.4 (predicted) Y38A10A.5	=	ENSMUSG00000031972_ENSMUSG00000003814
T04C12.4 (predicted) T25C8.2	=	ENSMUSG00000031972_ENSMUSG00000062825
T04C12.4 (predicted) Y105E8A.22	=	ENSMUSG00000031972_ENSMUSG00000023959
T04C12.4 (predicted) W04B5.5	=	ENSMUSG00000068614_ENSMUSG00000024122
T04C12.4 (predicted) Y57G11C.24	=	ENSMUSG00000031972_ENSMUSG00000006154/ENSMUSG00000031972_ENSMUSG00000025504/ENSMUSG00000031972_ENSMUSG00000015766/ENSMUSG00000031972_ENSMUSG00000040600
T04C12.4 (predicted) W05H7.3	=	ENSMUSG00000031972_ENSMUSG00000079317
T04C12.5 (predicted) W05H7.3	=	ENSMUSG00000031972_ENSMUSG00000079317
T04C12.5 (predicted) Y105E8A.22	=	ENSMUSG00000031972_ENSMUSG00000023959
T04C12.5 (predicted) W04B5.5	=	ENSMUSG00000068614_ENSMUSG00000024122
T04C12.5 (predicted) Y38A10A.5	=	ENSMUSG00000031972_ENSMUSG00000003814
[truncated: 226 more rows]
