# Supplementary material for: Building and analyzing protein interactome networks by cross-species comparisons
Source: BMC Syst Biol. 2010 Mar 30;4:36. doi: 10.1186/1752-0509-4-36 (PMC2859380; doi:10.1186/1752-0509-4-36)
Supplement: Additional file 9 — Zip Cele. A zipped folder containing files formatted for use in Cytoscape listed in Supplemental Table 3. These files are for Caenorhabditis elegans proteins. [file 1752-0509-4-36-S9.ZIP › cele/cele_mmus_SpeciesSpeciesScore.eda]

cele_mmus_SpeciesSpeciesScore.eda
AH6.2 (predicted) M117.2	=	2.00
AH6.2 (predicted) F52D10.3	=	1.98
B0001.4 (predicted) C14F5.5	=	0.98
B0001.4 (predicted) T01E8.3	=	1.00
B0019.1 (predicted) M117.2	=	0.91
B0019.1 (predicted) F52D10.3	=	0.90
B0041.4 (predicted) F52D10.3	=	0.99
B0041.4 (predicted) M117.2	=	1.00
B0041.6 (known) B0041.6	=	2.0
B0041.6 (predicted) Y46G5A.21	=	1.00
B0041.6 (predicted) C26C6.1	=	1.00
B0205.3 (known) F23F12.6	=	2.0
B0205.3 (predicted) F29G9.5	=	1.00
B0205.3 (predicted) K07D4.3	=	1.00
B0205.3 (predicted) Y49E10.1	=	1.00
B0205.3 (predicted) F23F1.8	=	1.00
B0205.3 (predicted) C23G10.4	=	1.00
B0205.3 (predicted) B0205.3	=	1.00
B0205.3 (predicted) T06D8.8	=	1.00
B0205.3 (predicted) C30C11.2	=	1.00
B0205.3 (predicted) C52E4.4	=	1.00
B0205.3 (predicted) F56H1.4	=	1.00
B0205.3 (predicted) F49C12.8	=	1.00
B0205.3 (predicted) T22D1.9	=	1.00
B0205.3 (predicted) ZK20.5	=	1.00
B0205.3 (predicted) R12E2.3	=	1.00
B0205.3 (predicted) F56F11.4	=	1.00
B0205.3 (predicted) F57B9.10	=	1.00
B0205.3 (predicted) F10G7.8	=	1.00
B0205.7 (predicted) F52D10.3	=	0.99
B0205.7 (predicted) M117.2	=	1.00
B0212.5 (predicted) C01F6.6	=	0.80
B0250.1 (predicted) M117.2	=	1.00
B0250.1 (predicted) F52D10.3	=	0.99
B0261.2 (predicted) C07H6.6	=	1.00
B0273.4 (predicted) B0273.4	=	1.00
B0280.12 (predicted) C06E1.4	=	5.79
B0280.12 (predicted) F52D10.3	=	2.97
B0280.12 (predicted) F13H8.4	=	0.88
B0280.12 (predicted) B0365.3	=	0.99
B0280.12 (predicted) C44B11.3	=	1.00
B0280.12 (predicted) B0280.12	=	5.94
B0280.12 (predicted) M117.2	=	3.00
B0280.12 (predicted) Y57G11C.22	=	1.00
B0280.12 (predicted) F27D9.1	=	1.00
B0303.3 (predicted) M117.2	=	1.00
B0303.3 (predicted) F52D10.3	=	0.99
B0303.9 (predicted) M117.2	=	1.00
B0303.9 (predicted) F52D10.3	=	0.99
B0304.1 (predicted) B0304.1	=	0.91
B0304.1 (predicted) M05B5.5	=	0.85
B0334.8 (predicted) C14A4.5	=	0.92
B0334.8 (predicted) T01C3.10	=	0.92
B0334.8 (predicted) ZK792.6	=	0.89
B0334.8 (predicted) F07F6.6	=	0.92
B0334.8 (predicted) M117.2	=	0.92
B0334.8 (predicted) F52D10.3	=	0.91
B0334.8 (predicted) Y110A7A.10	=	4.58
B0336.2 (predicted) T01C3.10	=	0.99
B0336.6 (predicted) F09E10.8	=	0.97
B0336.6 (predicted) W03A5.4	=	0.89
B0336.6 (predicted) M117.2	=	0.97
B0336.6 (predicted) K08E3.3	=	0.97
B0336.6 (predicted) F45E1.7	=	0.97
B0336.6 (predicted) F56A8.7	=	0.59
B0336.6 (predicted) Y57G11C.24	=	0.97
B0336.6 (predicted) F52D10.3	=	0.96
B0336.6 (predicted) T28F12.3	=	1.94
B0348.6 (predicted) M110.4	=	0.89
B0348.6 (predicted) R166.5	=	0.96
B0365.1 (predicted) F52D10.3	=	0.99
B0365.1 (predicted) M117.2	=	1.00
B0365.3 (predicted) E02H9.5	=	0.99
B0365.3 (predicted) C17E4.9	=	0.99
B0365.3 (predicted) Y71F9AL.16	=	0.99
B0365.3 (predicted) C50F7.10	=	0.99
B0365.3 (predicted) F52D10.3	=	2.91
B0365.3 (predicted) T04C12.4	=	0.99
B0365.3 (predicted) T04C12.5	=	0.98
B0365.3 (predicted) F55F3.3	=	0.99
B0365.3 (predicted) M117.2	=	2.95
B0365.3 (predicted) M03F4.2	=	0.98
B0365.3 (predicted) T07F10.1	=	0.99
B0365.3 (predicted) T04C12.6	=	0.99
B0365.3 (predicted) C06E1.4	=	0.96
B0365.3 (predicted) T01C3.10	=	1.99
B0365.3 (predicted) F07F6.6	=	1.99
B0393.1 (predicted) T04C12.4	=	1.00
B0393.1 (predicted) M03F4.2	=	0.99
B0393.1 (predicted) T04C12.5	=	0.99
B0393.1 (predicted) T25C8.2	=	0.97
B0393.1 (predicted) T04C12.6	=	1.00
B0395.1 (predicted) C01F6.6	=	1.78
B0403.2 (predicted) B0403.2	=	1.00
B0403.4 (predicted) M117.2	=	1.00
B0403.4 (predicted) F52D10.3	=	0.99
B0410.2 (predicted) C34F11.9	=	5.70
B0412.1 (predicted) F29B9.6	=	0.97
B0412.1 (predicted) F02E9.4	=	0.97
B0412.1 (predicted) W05E10.3	=	0.90
B0412.1 (predicted) C49A1.4	=	0.82
B0414.2 (predicted) C32F10.2	=	1.72
B0414.2 (predicted) F13E6.4	=	0.69
B0414.2 (predicted) C10E2.3	=	0.91
B0414.2 (predicted) B0414.2	=	0.94
B0414.2 (predicted) Y54G2A.1	=	0.63
B0432.4 (predicted) M117.2	=	1.00
B0432.4 (predicted) F52D10.3	=	0.99
B0495.4 (predicted) C01F6.6	=	1.76
B0513.3 (predicted) W04B5.5	=	0.96
B0513.3 (predicted) H42K12.1	=	0.96
B0513.9 (predicted) Y22F5A.3	=	0.91
B0513.9 (predicted) F56A8.7	=	0.61
B0513.9 (predicted) Y57G11C.4	=	0.69
C01F6.5 (predicted) C15H11.3	=	1.91
C01F6.5 (predicted) C15H11.6	=	1.91
C01F6.6 (predicted) C54F6.13	=	1.82
C01F6.6 (predicted) ZK563.2	=	3.49
C01F6.6 (predicted) C38C10.2	=	1.96
C01F6.6 (predicted) F58E1.6	=	1.72
C01F6.6 (predicted) ZK54.1	=	1.97
C01F6.6 (predicted) Y40C5A.2	=	0.87
C01F6.6 (predicted) ZK822.3	=	1.82
C01G8.5 (predicted) T04C12.4	=	0.98
C01G8.5 (predicted) T04C12.5	=	0.97
C01G8.5 (predicted) M03F4.2	=	0.97
C01G8.5 (predicted) T04C12.6	=	0.98
C01H6.7 (predicted) Y110A7A.10	=	1.91
C01H6.7 (predicted) C34F11.9	=	0.97
C02C2.1 (predicted) Y73B6BL.1	=	3.84
C02C2.1 (predicted) F21C3.2	=	3.84
C02C2.1 (predicted) Y44E3B.2	=	3.78
C02C2.1 (predicted) K08E3.1	=	3.60
C02C2.1 (predicted) C02C2.1	=	4.00
C02C2.1 (predicted) C34G6.2	=	3.68
C02C6.1 (predicted) T01C3.10	=	1.00
C02C6.1 (predicted) F35A5.8	=	0.96
C02C6.1 (predicted) C14F5.5	=	1.00
C02C6.1 (predicted) M117.2	=	1.00
C02C6.1 (predicted) F52D10.3	=	0.99
C02C6.1 (predicted) F07F6.6	=	1.00
C02C6.1 (predicted) T04D1.3	=	1.82
C02F4.1 (predicted) CD4.4	=	0.88
C02F4.1 (predicted) Y106G6E.5	=	3.83
C02F4.1 (predicted) C14A11.3	=	0.84
C02F4.2 (predicted) T01C3.10	=	1.00
C02F4.2 (predicted) F07F6.6	=	1.00
C02F4.2 (predicted) F52D10.3	=	0.99
C02F4.2 (predicted) M117.2	=	1.00
C02F5.7 (predicted) F46A9.5	=	1.00
C02F5.7 (predicted) D2045.6	=	1.00
C02F5.7 (predicted) F42G8.11	=	0.96
C02F5.7 (predicted) K08E7.7	=	1.00
C02F5.7 (predicted) F47H4.10	=	1.00
C02F5.9 (predicted) F48E8.5	=	1.00
C02F5.9 (predicted) CD4.6	=	1.00
C03C10.1 (predicted) M117.2	=	1.00
C03C10.1 (predicted) F52D10.3	=	0.99
C03C11.2 (predicted) ZK370.2	=	2.98
C03C11.2 (predicted) R12B2.1	=	1.00
C03C11.2 (predicted) R13F6.9	=	2.96
C03F11.3 (predicted) C33C12.3	=	0.96
C03F11.3 (predicted) C33C12.8	=	0.96
C03F11.3 (predicted) Y4C6B.6	=	0.96
C03F11.3 (predicted) F11E6.1	=	0.96
C03G5.1 (predicted) T07C4.7	=	1.00
C04C3.3 (predicted) F52D10.3	=	0.99
C04C3.3 (predicted) M117.2	=	1.00
C04E6.11 (predicted) F52D10.3	=	0.99
C04E6.11 (predicted) M117.2	=	1.00
C04E6.11 (predicted) R13H8.1	=	0.92
C04F12.4 (predicted) M117.2	=	1.00
C04F12.4 (predicted) F52D10.3	=	0.99
C04G2.7 (predicted) R07B1.1	=	0.79
C05B5.7 (predicted) F57A8.2	=	0.65
C05B5.7 (predicted) C43G2.2	=	0.66
C05B5.7 (predicted) F44D12.4	=	1.91
C05B5.7 (predicted) F22B5.2	=	0.66
C05B5.7 (predicted) C26C6.2	=	0.67
C05B5.7 (predicted) C35D10.2	=	1.94
C05C10.3 (predicted) R07E4.6	=	1.00
C05D11.11 (predicted) C05D11.11	=	1.00
C05D11.12 (predicted) F52D10.3	=	0.99
C05D11.12 (predicted) M117.2	=	1.00
C05D11.2 (predicted) F56A8.7	=	1.00
C05D11.2 (predicted) F52D10.3	=	0.99
C05D11.2 (predicted) M117.2	=	1.00
C05D11.2 (predicted) C44C1.4	=	1.00
C05D11.2 (predicted) C15C7.1	=	1.00
C05D11.4 (predicted) F58A3.2	=	1.92
C05D2.1 (predicted) Y74C10AR.1	=	0.63
C05D9.5 (predicted) C05D9.5	=	1.00
C05G5.4 (predicted) F52D10.3	=	0.99
C05G5.4 (predicted) M117.2	=	1.00
C06A1.1 (predicted) F52D10.3	=	0.99
C06A1.1 (predicted) T05H10.5	=	1.00
C06A1.1 (predicted) C06A1.1	=	1.00
C06A1.1 (predicted) T07F10.1	=	1.00
C06A1.1 (predicted) C41C4.8	=	1.00
C06A1.1 (predicted) M117.2	=	1.00
C06A1.1 (predicted) Y94H6A.9	=	1.00
C06A6.4 (predicted) C34C6.5	=	0.96
C06B3.4 (predicted) F52D10.3	=	0.99
C06B3.4 (predicted) M117.2	=	1.00
C06B3.5 (predicted) M117.2	=	1.00
C06B3.5 (predicted) F52D10.3	=	0.99
C06E1.4 (predicted) M117.2	=	2.88
C06E1.4 (predicted) F27D9.1	=	0.97
C06E1.4 (predicted) Y57G11C.22	=	0.97
C06E1.4 (predicted) F13H8.4	=	0.85
C06E1.4 (predicted) F52D10.3	=	2.85
C06E1.4 (predicted) C44B11.3	=	0.97
C06E1.4 (predicted) C06E1.4	=	5.64
C06G8.2 (predicted) Y71F9AL.16	=	1.00
C07A12.4 (predicted) K02D7.4	=	1.00
C07A12.4 (predicted) T25C8.2	=	0.97
C07A12.4 (predicted) C34E10.6	=	1.00
C07A12.7 (predicted) F25H2.1	=	1.00
C07B5.4 (predicted) C45G9.7	=	0.90
C07B5.4 (predicted) Y51H4A.3	=	0.90
C07G1.5 (known) C34G6.7	=	1.87
C07G1.5 (predicted) C07G1.5	=	1.00
C07G1.5 (predicted) Y22F5A.3	=	1.00
C07G2.3 (predicted) F52D10.3	=	0.99
C07G2.3 (predicted) M117.2	=	1.00
C07H6.3 (predicted) F52D10.3	=	0.79
C07H6.3 (predicted) M117.2	=	0.80
C07H6.6 (predicted) Y48G1BL.2	=	1.00
C08B6.7 (predicted) C14A11.3	=	0.91
C09B8.6 (known) Y51H4A.17	=	1.87
C09B8.6 (predicted) F26D10.3	=	1.00
C09B8.6 (predicted) C30C11.4	=	0.98
C09F9.3 (predicted) F52D10.3	=	0.99
C09F9.3 (predicted) M117.2	=	1.00
C09G4.3 (predicted) T05G5.3	=	1.00
C09G4.5 (predicted) R06A4.7	=	1.00
C09G5.2 (predicted) C14B1.5	=	1.00
C10C5.3 (predicted) C34C6.5	=	0.96
C10C5.4 (predicted) C34C6.5	=	0.96
C10C5.5 (predicted) C34C6.5	=	0.96
C10E2.3 (predicted) Y119D3B.17	=	0.84
C10E2.3 (predicted) ZC155.3	=	0.97
C10E2.3 (predicted) F22D6.3	=	0.91
C10G8.5 (predicted) M117.2	=	0.98
C10G8.5 (predicted) F52D10.3	=	0.96
C10G8.6 (predicted) C49A1.4	=	1.74
C10G8.6 (predicted) D1081.2	=	0.97
C10G8.7 (known) C49A1.4	=	2.77
C10G8.7 (predicted) D1081.2	=	1.00
C12D12.2 (predicted) M117.2	=	1.00
C12D12.2 (predicted) T01C3.10	=	1.00
C12D12.2 (predicted) F52D10.3	=	0.99
C14A11.3 (predicted) C14A11.3	=	1.00
C14A11.3 (predicted) F41G4.2	=	0.91
C14A11.3 (predicted) CD4.8	=	0.91
C14A11.3 (predicted) C28H8.6	=	0.91
C14A11.3 (predicted) F25H2.5	=	0.91
C14A11.3 (predicted) T28A8.3	=	0.84
C14A11.3 (predicted) ZK402.5	=	0.80
C14A11.3 (predicted) Y104H12BR.1	=	0.89
C14A11.3 (predicted) Y57A10A.5	=	0.91
C14A11.3 (predicted) C18E3.6	=	0.91
C14A11.3 (predicted) C37A2.4	=	0.91
C14A11.3 (predicted) T28A8.6	=	0.91
C14A11.3 (predicted) Y57A10A.7	=	0.83
C14A11.3 (predicted) F38E11.5	=	0.91
C14A11.3 (predicted) Y57A10A.4	=	0.79
C14A11.3 (predicted) R07G3.1	=	1.00
C14A11.3 (predicted) R02D3.2	=	0.91
C14A11.3 (predicted) Y66D12A.10	=	0.91
C14A11.3 (predicted) Y73B3B.1	=	0.91
C14A11.3 (predicted) ZK970.3	=	0.91
C14A11.3 (predicted) Y71F9AL.17	=	0.91
C14A4.10 (predicted) K10D3.3	=	1.00
C14A4.10 (predicted) F48D6.1	=	1.00
C14B1.1 (predicted) C34E10.6	=	1.00
C14B1.1 (predicted) K02D7.4	=	1.00
C14B1.1 (predicted) T25C8.2	=	0.97
C14B9.1 (predicted) Y51H4A.17	=	0.78
C14B9.1 (predicted) T01E8.3	=	0.90
C14B9.4 (predicted) K06A5.7	=	0.78
C14B9.4 (predicted) ZK637.11	=	0.96
C14B9.4 (predicted) R05H5.2	=	0.86
C14B9.4 (predicted) F16B4.8	=	0.86
C14C10.1 (predicted) F52D10.3	=	0.99
C14C10.1 (predicted) M117.2	=	1.00
C14E2.2 (predicted) F46E10.10	=	1.00
C14E2.2 (predicted) Y54G2A.31	=	1.00
C14E2.2 (predicted) C15C8.4	=	1.00
C14E2.2 (predicted) Y39G8B.1	=	1.00
C14E2.2 (predicted) Y39G8B.2	=	1.00
C14E2.2 (predicted) F25H2.5	=	0.96
C14E2.2 (predicted) F09E5.15	=	1.97
C14E2.2 (predicted) ZK673.2	=	1.00
C14F11.1 (predicted) T01C3.10	=	1.00
C14F11.5 (predicted) T01E8.3	=	1.00
C14F11.5 (predicted) Y51H4A.17	=	0.87
C14F5.5 (known) M02A10.3	=	1.98
C14F5.5 (known) T28F12.3	=	3.0
C14F5.5 (predicted) ZC404.9	=	0.77
C14F5.5 (predicted) T01E8.3	=	0.96
C14F5.5 (predicted) F54A5.3	=	1.00
C14F5.5 (predicted) Y41D4B.13	=	1.00
C14F5.5 (predicted) Y34B4A.4	=	1.00
C14F5.5 (predicted) Y44E3A.4	=	1.94
C14F5.5 (predicted) C30F8.4	=	1.00
C14F5.5 (predicted) R10E12.1	=	1.00
C14F5.5 (predicted) H31G24.1	=	1.00
C14F5.5 (predicted) T23B12.6	=	1.00
C14F5.5 (predicted) F07F6.6	=	1.00
C15C7.1 (predicted) ZC155.7	=	1.00
C15C8.4 (predicted) T01C8.4	=	1.00
C15C8.4 (predicted) T01C8.5	=	1.00
C15H11.3 (predicted) M18.7	=	1.96
C15H11.3 (predicted) F23B2.6	=	1.96
C15H11.6 (predicted) F23B2.6	=	1.96
C15H11.6 (predicted) M18.7	=	1.96
C15H11.7 (known) CD4.6	=	2.0
C15H11.7 (predicted) F48E8.5	=	1.00
C15H9.6 (predicted) M117.2	=	1.00
C15H9.6 (predicted) F52D10.3	=	0.99
C16H3.1 (predicted) Y73B6BL.19	=	1.94
C17E4.9 (predicted) Y71F9AL.16	=	1.00
C17E4.9 (predicted) T07F10.1	=	1.00
C17E4.9 (predicted) M117.2	=	1.00
C17E4.9 (predicted) F52D10.3	=	0.99
C17H12.1 (predicted) R07B7.14	=	1.00
C17H12.1 (predicted) F52D10.3	=	1.95
C17H12.1 (predicted) F43C1.2	=	1.89
C17H12.1 (predicted) R07B7.15	=	0.86
C17H12.1 (predicted) F28B3.8	=	1.00
C17H12.1 (predicted) R07B7.13	=	0.91
C17H12.1 (predicted) M117.2	=	1.97
C17H12.1 (predicted) T21E12.4	=	1.00
C17H12.14 (predicted) F52D10.3	=	0.99
C17H12.14 (predicted) M117.2	=	1.00
C18A3.6 (predicted) F52D10.3	=	0.99
C18A3.6 (predicted) T01C3.10	=	1.00
C18A3.6 (predicted) M117.2	=	1.00
C18A3.6 (predicted) F07F6.6	=	1.00
C18C4.10 (known) C18C4.10	=	2.94
C18C4.10 (known) ZK1098.10	=	2.9699999999999998
C18C4.10 (predicted) T01C3.10	=	0.97
C18C4.10 (predicted) F07F6.6	=	0.97
C18C4.10 (predicted) M117.2	=	0.97
C18C4.10 (predicted) F52D10.3	=	0.95
C18D11.4 (predicted) C18D11.4	=	1.00
C18E3.2 (predicted) Y113G7B.23	=	0.93
C18E3.6 (predicted) T01E8.3	=	1.00
C23G10.3 (predicted) M117.2	=	1.00
C23G10.3 (predicted) F52D10.3	=	0.99
C23G10.4 (predicted) M117.2	=	1.00
C23G10.4 (predicted) Y48G9A.8	=	1.00
C23G10.4 (predicted) F31D4.2	=	0.42
C23G10.4 (predicted) F52D10.3	=	0.99
C24A1.2 (predicted) D1081.2	=	0.96
C25A1.11 (predicted) C41G7.5	=	1.95
C25A1.11 (predicted) T01C3.10	=	0.95
C25A1.11 (predicted) F07F6.6	=	0.95
C25A1.7 (predicted) M117.2	=	1.00
C25A1.7 (predicted) F52D10.3	=	0.99
C25B8.1 (predicted) F52D10.3	=	0.90
C25B8.1 (predicted) M117.2	=	0.91
C25D7.6 (predicted) Y17G7B.5	=	1.00
C25D7.6 (predicted) R10E4.4	=	1.00
C25D7.6 (predicted) F32D1.10	=	1.00
C25D7.6 (predicted) F34D10.2	=	1.00
C25D7.6 (predicted) ZC168.3	=	1.00
C25D7.7 (predicted) F07F6.6	=	1.00
C25D7.7 (predicted) T01C3.10	=	1.00
C26B2.1 (predicted) F52D10.3	=	0.99
C26B2.1 (predicted) M117.2	=	1.00
C26C6.2 (predicted) F52D10.3	=	0.99
C26C6.2 (predicted) F16H9.1	=	0.70
C26C6.2 (predicted) M117.2	=	1.00
C26F1.4 (predicted) Y63D3A.5	=	1.00
C26H9A.1 (predicted) F52D10.3	=	0.96
C26H9A.1 (predicted) M117.2	=	0.97
C27B7.8 (predicted) T24F1.3	=	0.95
C27B7.8 (predicted) T20G5.5	=	1.00
C27C12.7 (predicted) F52D10.3	=	0.87
C27C12.7 (predicted) M117.2	=	0.88
C28D4.3 (predicted) F52D10.3	=	0.99
C28D4.3 (predicted) M117.2	=	1.00
C28D4.3 (predicted) T01C3.10	=	1.00
C28G1.3 (predicted) M117.2	=	0.82
C28G1.3 (predicted) F52D10.3	=	0.81
C28H8.12 (predicted) M117.2	=	1.00
C28H8.12 (predicted) F52D10.3	=	0.99
C29F3.1 (predicted) M117.2	=	1.00
C29F3.1 (predicted) F52D10.3	=	0.99
C30A5.3 (predicted) M117.2	=	1.00
C30A5.3 (predicted) F52D10.3	=	0.99
C30A5.7 (predicted) F31D4.2	=	0.82
C30C11.4 (predicted) C38C3.5	=	0.98
C30C11.4 (predicted) Y59A8B.23	=	0.98
C30C11.4 (predicted) C47E12.5	=	0.98
C30C11.4 (predicted) C34E10.6	=	1.00
C30C11.4 (predicted) M117.2	=	0.98
C30C11.4 (predicted) F52D10.3	=	0.96
C30C11.4 (predicted) F57F5.4	=	0.98
C30C11.4 (predicted) C44B11.3	=	0.98
C30C11.4 (predicted) T03F1.3	=	0.98
C30C11.4 (predicted) T26A5.9	=	0.98
C30C11.4 (predicted) F26D10.3	=	0.98
C30F12.7 (predicted) F52D10.3	=	0.99
C30F12.7 (predicted) F43G9.1	=	1.00
C30F12.7 (predicted) M117.2	=	1.00
C30F8.2 (predicted) T01C3.10	=	1.00
C30F8.2 (predicted) M117.2	=	1.00
C30F8.2 (predicted) F52D10.3	=	0.99
C30F8.4 (predicted) T04D1.3	=	1.00
C30F8.4 (predicted) F54A5.3	=	1.00
C30F8.4 (predicted) Y110A7A.10	=	1.00
C30F8.4 (predicted) T01C3.10	=	0.90
C30F8.4 (predicted) C30F8.4	=	1.81
C30F8.4 (predicted) T01E8.3	=	0.96
C30F8.4 (predicted) F07F6.6	=	0.90
C32D5.3 (predicted) F52D10.3	=	0.99
C32D5.3 (predicted) M117.2	=	1.00
C32E12.2 (predicted) F52D10.3	=	0.99
C32E12.2 (predicted) M117.2	=	1.00
C32E8.10 (predicted) F52D10.3	=	1.95
C32E8.10 (predicted) M117.2	=	1.97
C32E8.11 (predicted) T28F12.3	=	1.00
C32E8.2 (predicted) M117.2	=	1.00
C32E8.2 (predicted) T01C3.10	=	1.00
C32E8.2 (predicted) F52D10.3	=	0.99
C32F10.2 (predicted) F29F11.6	=	0.77
C32F10.2 (predicted) K06A1.6	=	0.77
C32F10.2 (predicted) C48E7.11	=	0.74
C33B4.3 (predicted) T01C3.10	=	1.00
C33B4.3 (predicted) M117.2	=	1.96
C33B4.3 (predicted) F07F6.6	=	1.00
C33B4.3 (predicted) F52D10.3	=	1.94
C33C12.3 (predicted) Y76A2B.6	=	1.00
C33C12.3 (predicted) Y49E10.20	=	1.00
C33C12.8 (predicted) Y49E10.20	=	1.00
C33C12.8 (predicted) Y76A2B.6	=	1.00
C33F10.12 (predicted) M117.2	=	1.00
C33F10.12 (predicted) F52D10.3	=	0.99
C33H5.17 (predicted) F52D10.3	=	0.99
C33H5.17 (predicted) M117.2	=	1.00
C33H5.9 (predicted) F52D10.3	=	0.99
C33H5.9 (predicted) M117.2	=	1.00
C34B2.7 (predicted) T07C4.7	=	1.00
C34B2.8 (predicted) Y51H4A.17	=	0.87
C34C6.6 (predicted) F52D10.3	=	0.87
C34C6.6 (predicted) M117.2	=	0.88
C34E10.6 (predicted) W04B5.5	=	1.00
C34E10.6 (predicted) F46H6.1	=	1.00
C34E10.6 (predicted) R09E12.3	=	1.00
C34E10.6 (predicted) F26D10.3	=	0.95
C34E10.6 (predicted) F52D10.3	=	0.99
C34E10.6 (predicted) M117.2	=	1.00
C34E10.6 (predicted) H42K12.1	=	1.00
C34E10.6 (predicted) F09E5.15	=	1.97
C34F11.9 (predicted) ZK370.2	=	0.85
C34F11.9 (predicted) R13F6.9	=	0.93
C34F11.9 (predicted) C34F11.9	=	0.95
C34F11.9 (predicted) T01E8.3	=	0.97
C34F6.8 (predicted) M117.2	=	1.00
C34F6.8 (predicted) F52D10.3	=	0.99
C34G6.2 (predicted) F21C3.2	=	3.53
C34G6.2 (predicted) C34G6.2	=	3.37
C34G6.2 (predicted) K08E3.1	=	3.30
C34G6.2 (predicted) Y73B6BL.1	=	3.53
C34G6.2 (predicted) Y44E3B.2	=	3.47
C34G6.5 (predicted) R10E4.4	=	1.00
C34G6.5 (predicted) F32D1.10	=	1.00
C34G6.5 (predicted) Y17G7B.5	=	1.00
C34G6.5 (predicted) Y39G10AR.14	=	1.00
C34G6.5 (predicted) Y39A1A.12	=	1.00
C35C5.5 (predicted) F52D10.3	=	0.90
C35C5.5 (predicted) M117.2	=	0.93
C35D10.16 (predicted) T01C3.10	=	1.00
C35D10.2 (predicted) F16H9.1	=	1.74
C35D10.2 (predicted) Y71G12B.20	=	3.50
C36B1.4 (predicted) CD4.6	=	1.00
C36B1.4 (predicted) F48E8.5	=	1.00
C36B1.4 (predicted) ZK945.2	=	1.00
C36E8.4 (predicted) M110.5	=	1.00
C36F7.1 (predicted) F43C1.2	=	0.85
C36F7.4 (predicted) F52D10.3	=	3.84
C36F7.4 (predicted) M117.2	=	3.88
C36H8.1 (predicted) F52D10.3	=	1.67
C36H8.1 (predicted) M117.2	=	1.69
C37A2.4 (predicted) T05G5.3	=	1.00
C37E2.1 (known) F43G9.1	=	2.0
C37E2.1 (predicted) F52D10.3	=	0.99
C37E2.1 (predicted) M117.2	=	1.00
C37F5.1 (predicted) F43C1.2	=	1.81
C37H5.6 (predicted) C37H5.6	=	0.96
C37H5.8 (predicted) F52D10.3	=	0.99
C37H5.8 (predicted) F54A5.3	=	1.00
C37H5.8 (predicted) M117.2	=	1.00
C38C10.2 (predicted) C47E8.5	=	1.40
C38D4.8 (predicted) Y54G2A.2	=	0.96
C38D4.8 (predicted) D2096.2	=	1.00
C39E9.13 (known) C54G10.2	=	2.0
C39F7.2 (predicted) C39F7.2	=	0.07
C41C4.10 (predicted) F52D10.3	=	0.99
C41C4.10 (predicted) M117.2	=	1.00
C41C4.8 (predicted) Y94H6A.9	=	1.00
C41C4.8 (predicted) C41C4.8	=	1.00
C41C4.8 (predicted) M117.2	=	1.00
C41C4.8 (predicted) F52D10.3	=	0.99
C41C4.8 (predicted) T07F10.1	=	1.00
C41C4.8 (predicted) T05H10.5	=	1.00
C41D11.8 (predicted) F52D10.3	=	0.99
C41D11.8 (predicted) M117.2	=	1.00
C41G7.1 (predicted) W08E3.1	=	0.98
C41G7.1 (predicted) Y71F9B.3	=	1.00
C41G7.5 (predicted) C47E8.5	=	2.00
C41G7.5 (predicted) F45H11.2	=	1.00
C41G7.5 (predicted) C56C10.10	=	1.00
C43E11.10 (predicted) Y39A1A.12	=	1.00
C43E11.10 (predicted) F32D1.10	=	1.00
C43E11.10 (predicted) F59E10.1	=	1.00
C43E11.6 (predicted) F52D10.3	=	0.78
C43E11.6 (predicted) M117.2	=	0.79
C43E11.8 (predicted) M117.2	=	1.00
C43E11.8 (predicted) F52D10.3	=	0.99
C43G2.2 (predicted) F16H9.1	=	0.67
C44B11.3 (predicted) M117.2	=	1.00
C44B11.3 (predicted) F52D10.3	=	0.99
C44B11.3 (predicted) F07F6.6	=	1.00
C44B11.3 (predicted) T01C3.10	=	1.00
C44B7.8 (predicted) M117.2	=	1.00
C44B7.8 (predicted) F52D10.3	=	0.99
C44B7.8 (predicted) T02D1.5	=	1.00
C44B7.9 (predicted) M117.2	=	1.00
C44B7.9 (predicted) T02D1.5	=	1.00
C44B7.9 (predicted) F52D10.3	=	0.99
C44C1.4 (predicted) M117.2	=	1.00
C44C1.4 (predicted) F52D10.3	=	0.99
C44E4.3 (predicted) T01C3.10	=	1.00
C44F1.2 (predicted) C44F1.2	=	2.44
C45B2.5 (predicted) M117.2	=	1.00
C45B2.5 (predicted) F52D10.3	=	0.99
C45B2.5 (predicted) T01C3.10	=	1.00
C45G9.7 (known) K05C4.6	=	2.0
C46C11.1 (predicted) ZK909.2	=	1.00
C46C11.3 (predicted) F07F6.6	=	0.93
C46H11.4 (predicted) F07F6.6	=	0.96
C47B2.4 (predicted) F48E8.5	=	1.84
C47B2.4 (predicted) CD4.6	=	1.84
C47B2.4 (predicted) ZK945.2	=	1.00
C47C12.4 (predicted) F52D10.3	=	0.99
C47C12.4 (predicted) M117.2	=	1.00
C47D12.1 (predicted) Y47G6A.6	=	0.97
C47D12.3 (predicted) M117.2	=	1.98
C47D12.3 (predicted) F52D10.3	=	1.96
C47D2.2 (known) C47D2.2	=	2.0
C47D2.2 (predicted) F49E8.4	=	1.00
C47E12.2 (predicted) M117.2	=	2.00
C47E12.2 (predicted) T01C3.10	=	2.00
C47E12.2 (predicted) F52D10.3	=	1.98
C47E8.5 (predicted) F31D4.3	=	0.44
C47E8.5 (predicted) ZK54.1	=	1.42
C47E8.5 (predicted) R07B7.13	=	0.91
C47E8.5 (predicted) M117.2	=	1.00
C47E8.5 (predicted) R07B7.15	=	0.86
C47E8.5 (predicted) ZK563.2	=	1.88
C47E8.5 (predicted) R07B7.14	=	1.00
C47E8.5 (predicted) C56C10.10	=	2.00
C47E8.5 (predicted) F52D10.3	=	0.99
C47G2.3 (predicted) M04F3.4	=	1.00
C48A7.1 (predicted) F13G3.4	=	0.94
C48A7.1 (predicted) Y22F5A.3	=	1.00
C48A7.1 (predicted) F56A8.7	=	1.00
C48A7.1 (predicted) M117.2	=	1.00
C48A7.1 (predicted) F52D10.3	=	0.99
C48D1.2 (predicted) C48E7.11	=	0.77
C48E7.11 (predicted) ZK742.1	=	1.74
C48E7.11 (predicted) Y48E1B.13	=	0.91
C49A1.4 (predicted) F36A4.7	=	1.85
C49A1.4 (predicted) C49A1.4	=	0.92
C49H3.10 (predicted) R11A5.1	=	1.00
C49H3.11 (predicted) F52D10.3	=	0.99
C49H3.11 (predicted) M117.2	=	1.00
C50C3.9 (predicted) F52D10.3	=	0.99
C50C3.9 (predicted) M117.2	=	1.00
C50F4.2 (predicted) C50F4.2	=	2.00
C50F4.2 (predicted) T01C3.10	=	1.00
C50F4.2 (predicted) F07F6.6	=	1.00
C50F4.2 (predicted) F52D10.3	=	2.97
C50F4.2 (predicted) M117.2	=	3.00
C50F4.2 (predicted) Y71H10A.1	=	2.00
C50F7.10 (predicted) W01B6.1	=	0.90
C52D10.12 (predicted) F52D10.3	=	0.63
C52D10.12 (predicted) M117.2	=	0.64
C52E12.4 (predicted) F59B2.7	=	1.00
C52E12.4 (predicted) T25G12.4	=	1.00
C53A5.3 (predicted) D1014.8	=	0.86
C53A5.3 (predicted) F02E9.4	=	1.00
C53A5.3 (predicted) R07E5.3	=	1.00
C53A5.3 (predicted) Y74C9A.4	=	0.91
C53A5.3 (predicted) R06A4.7	=	1.00
C53A5.3 (predicted) Y71H2AM.17	=	1.00
C53A5.3 (predicted) Y113G7B.23	=	0.93
C53D5.1 (predicted) F10B5.5	=	1.00
C54D1.5 (predicted) F54F3.1	=	1.00
C54F6.14 (known) D1037.3	=	2.0
C54F6.14 (known) C54F6.14	=	2.0
C54G10.2 (known) F31E3.3	=	2.0
C54G10.2 (predicted) F44B9.8	=	1.00
C54G10.2 (predicted) F58F6.4	=	1.00
C54G4.8 (predicted) F45H10.2	=	1.00
C54G4.8 (predicted) F56D2.1	=	1.00
C54G4.8 (predicted) F52D10.3	=	0.99
C54G4.8 (predicted) T27E9.2	=	1.00
C54G4.8 (predicted) T24C4.1	=	1.00
C54G4.8 (predicted) R07E4.3	=	1.00
C54G4.8 (predicted) T02H6.11	=	1.00
C54G4.8 (predicted) F42G8.12	=	1.00
C54G4.8 (predicted) M117.2	=	1.00
C54G4.8 (predicted) T10B10.2	=	1.00
C54H2.3 (predicted) ZK1236.2	=	0.94
C56G2.6 (predicted) F52D10.3	=	0.99
C56G2.6 (predicted) M117.2	=	1.00
CD4.6 (known) ZK945.2	=	2.0
CD4.6 (known) D1054.2	=	2.0
CD4.6 (predicted) K05C4.1	=	1.97
CD4.6 (predicted) F39H11.5	=	1.00
CD4.6 (predicted) F25H2.9	=	1.00
CD4.6 (predicted) F48E8.5	=	1.00
CD4.6 (predicted) Y110A7A.14	=	1.00
CD4.6 (predicted) K08D12.1	=	1.90
CD4.6 (predicted) T20F5.2	=	1.00
CD4.6 (predicted) Y38A8.2	=	1.00
CD4.8 (predicted) Y57A10A.4	=	0.87
CD4.8 (predicted) F43G9.9	=	0.88
CD4.8 (predicted) Y57A10A.7	=	0.92
CD4.8 (predicted) F49D11.8	=	0.97
CD4.8 (predicted) Y73B3B.1	=	1.00
CD4.8 (predicted) CD4.8	=	1.00
CD4.8 (predicted) Y57A10A.5	=	1.00
CD4.8 (predicted) T28A8.3	=	0.92
CD4.8 (predicted) ZK402.5	=	0.88
CD4.8 (predicted) T28A8.6	=	1.00
CD4.8 (predicted) T25C8.2	=	1.00
CD4.8 (predicted) F28H1.2	=	0.85
CD4.8 (predicted) Y104H12BR.1	=	0.98
D1005.1 (predicted) M117.2	=	1.00
D1005.1 (predicted) F52D10.3	=	0.99
D1014.3 (predicted) M117.2	=	1.98
D1014.3 (predicted) H15N14.2	=	1.00
D1014.3 (predicted) F52D10.3	=	1.96
D1014.8 (predicted) R06C1.1	=	0.86
D1037.3 (known) D1037.3	=	2.0
D1037.4 (predicted) M117.2	=	0.96
D1037.4 (predicted) F52D10.3	=	0.95
D1054.2 (predicted) F48E8.5	=	1.00
D1081.2 (predicted) R13H8.1	=	0.88
D1081.2 (predicted) Y47D3B.7	=	0.95
D2013.5 (predicted) F52D10.3	=	0.99
D2013.5 (predicted) M117.2	=	1.00
D2023.2 (predicted) F52D10.3	=	0.99
D2023.2 (predicted) M117.2	=	1.00
D2024.6 (predicted) T01C3.10	=	0.96
D2024.6 (predicted) M117.2	=	0.96
D2024.6 (predicted) F52D10.3	=	0.95
D2045.8 (predicted) D2045.8	=	0.82
D2096.2 (predicted) T19C3.4	=	0.90
D2096.8 (predicted) Y54E10BL.6	=	1.32
DH11.1 (predicted) M117.2	=	1.00
DH11.1 (predicted) F52D10.3	=	0.99
E02H9.5 (predicted) W01B6.1	=	0.87
EEED8.16 (predicted) F13B9.5	=	1.00
F01F1.12 (predicted) H42K12.1	=	1.00
F01F1.12 (predicted) F15C11.2	=	1.00
F01F1.12 (predicted) M117.2	=	1.95
F01F1.12 (predicted) T01C3.10	=	0.95
F01F1.12 (predicted) W04B5.5	=	1.00
F01F1.12 (predicted) F52D10.3	=	1.93
F01F1.8 (predicted) F52D10.3	=	0.99
F01F1.8 (predicted) M117.2	=	1.00
F01G10.1 (predicted) F15C11.2	=	0.98
F01G4.6 (predicted) F52D10.3	=	0.99
F01G4.6 (predicted) M117.2	=	1.00
F02E8.3 (predicted) T20B5.1	=	1.00
F02E8.3 (predicted) R160.1	=	1.00
F02E9.4 (predicted) R06C1.1	=	0.98
F02E9.4 (predicted) R03E9.1	=	1.73
F02G3.1 (predicted) M117.2	=	2.00
F02G3.1 (predicted) F52D10.3	=	1.98
F07A11.2 (predicted) ZK909.2	=	1.00
F07F6.6 (predicted) ZK792.6	=	0.89
F07F6.6 (predicted) M117.2	=	1.96
F07F6.6 (predicted) Y54E10BL.6	=	2.00
F07F6.6 (predicted) R07E4.6	=	2.00
F07F6.6 (predicted) F23B12.5	=	1.00
F07F6.6 (predicted) K04D7.1	=	1.00
F07F6.6 (predicted) F53G12.1	=	1.00
F07F6.6 (predicted) Y73B6A.5	=	0.94
F07F6.6 (predicted) Y67D8C.10	=	0.93
F07F6.6 (predicted) Y105E8A.26	=	1.00
F07F6.6 (predicted) F07F6.6	=	1.00
F07F6.6 (predicted) Y18D10A.5	=	1.00
F07F6.6 (predicted) Y39B6A.2	=	1.00
F07F6.6 (predicted) T01E8.3	=	0.96
F07F6.6 (predicted) K11C4.3	=	1.00
F07F6.6 (predicted) K05C4.6	=	1.00
F07F6.6 (predicted) R05C11.3	=	0.96
F07F6.6 (predicted) F43G9.12	=	1.00
F07F6.6 (predicted) F52D10.3	=	1.91
F07F6.6 (predicted) T08A9.3	=	1.00
F07F6.6 (predicted) T05F1.6	=	1.00
F07F6.6 (predicted) W04G5.2	=	1.00
F07F6.6 (predicted) H42K12.1	=	1.00
F07F6.6 (predicted) W04B5.5	=	1.00
F07F6.6 (predicted) F56D12.4	=	0.88
F07F6.6 (predicted) T01C3.10	=	2.00
F07F6.6 (predicted) H15N14.2	=	1.00
F07F6.6 (predicted) T25C8.2	=	1.00
F07F6.6 (predicted) Y53G8AR.3	=	1.00
F07F6.6 (predicted) Y48G1A.5	=	1.00
F07F6.6 (predicted) Y71H10A.1	=	1.00
F07F6.6 (predicted) F48E8.5	=	1.00
F07F6.6 (predicted) F26D10.3	=	0.95
F07F6.6 (predicted) T20G5.1	=	1.00
F07F6.6 (predicted) ZK909.2	=	2.00
F07F6.6 (predicted) F38H4.9	=	1.00
F07F6.6 (predicted) K01G5.4	=	1.00
F07F6.6 (predicted) W03A5.4	=	1.00
F07F6.6 (predicted) F43C1.2	=	1.89
F07F6.6 (predicted) F56A8.7	=	1.00
F07H5.2 (predicted) T18H9.1	=	1.00
F07H5.2 (predicted) K01A2.1	=	1.91
F07H5.2 (predicted) F07H5.2	=	1.82
F08B4.5 (predicted) F33H2.5	=	1.00
F08B6.2 (known) F13D12.7	=	1.74
F08B6.2 (predicted) T04C12.5	=	0.81
F08B6.2 (predicted) T04C12.6	=	0.82
F08B6.2 (predicted) T04C12.4	=	0.82
F08B6.2 (predicted) M03F4.2	=	0.81
F08B6.3 (predicted) Y51H4A.17	=	0.68
F08F8.3 (predicted) K10B3.10	=	1.00
F08F8.8 (predicted) M117.2	=	1.00
F08F8.8 (predicted) F52D10.3	=	0.99
F08H9.3 (predicted) Y51H4A.17	=	0.83
F08H9.3 (predicted) T01E8.3	=	0.96
F08H9.4 (predicted) Y51H4A.17	=	0.87
F08H9.4 (predicted) T01E8.3	=	1.00
F09B9.2 (predicted) F52D10.3	=	0.99
F09B9.2 (predicted) M117.2	=	1.00
F09B9.2 (predicted) T01C3.10	=	1.00
F09E5.15 (predicted) T01C8.4	=	1.97
F09E5.15 (predicted) F15C11.2	=	1.97
F09E5.15 (predicted) T01C8.5	=	1.97
F09E5.15 (predicted) T01C3.10	=	1.97
F09E5.5 (predicted) M117.2	=	1.00
F09E5.5 (predicted) F52D10.3	=	0.99
F09E8.7 (predicted) M117.2	=	0.96
F09E8.7 (predicted) F52D10.3	=	0.94
F10B5.5 (predicted) F10B5.5	=	1.00
F10B5.5 (predicted) Y47D7A.16	=	1.00
F10B5.5 (predicted) Y47D7A.14	=	1.00
F10C2.4 (predicted) R04F11.3	=	1.00
F10C2.4 (predicted) F12F6.7	=	1.00
F10E7.8 (predicted) F52D10.3	=	0.99
F10E7.8 (predicted) M117.2	=	1.00
F10G7.2 (predicted) F52D10.3	=	0.99
F10G7.2 (predicted) M117.2	=	1.00
F11A10.3 (predicted) ZK1236.2	=	0.79
F11A10.3 (predicted) F11A10.3	=	0.69
F11A5.12 (predicted) F52D10.3	=	0.99
F11A5.12 (predicted) M117.2	=	1.00
F11A6.1 (predicted) F11A6.1	=	1.00
F11E6.1 (predicted) Y76A2B.6	=	1.00
F11E6.1 (predicted) Y49E10.20	=	1.00
F11G11.7 (predicted) F52D10.3	=	0.99
F11G11.7 (predicted) M117.2	=	1.00
F13B9.5 (predicted) Y54E10BL.6	=	1.00
F13B9.5 (predicted) M117.2	=	1.00
F13B9.5 (predicted) F52D10.3	=	1.00
F13D12.2 (predicted) T01C3.10	=	1.94
F13D12.7 (predicted) T01C3.10	=	2.99
F13D12.7 (predicted) F52D10.3	=	0.99
F13D12.7 (predicted) T07A9.7	=	0.98
F13D12.7 (predicted) M117.2	=	1.00
F13D12.7 (predicted) Y95B8A.5	=	0.97
F13E6.1 (predicted) F13E6.1	=	1.00
F13E6.4 (predicted) T19E7.2	=	0.62
F13E6.4 (predicted) W02H5.7	=	0.68
F13E6.4 (predicted) F13E6.4	=	1.82
F13G3.4 (predicted) R11A5.1	=	0.94
F13G3.4 (predicted) T01E8.3	=	0.94
F13G3.4 (predicted) Y54G9A.6	=	1.00
F13H10.4 (predicted) F52D10.3	=	0.99
F13H10.4 (predicted) M117.2	=	1.00
F13H8.4 (predicted) T01C3.10	=	0.88
F13H8.4 (predicted) M117.2	=	1.76
F13H8.4 (predicted) F52D10.3	=	1.74
F14B4.3 (predicted) T25C8.2	=	1.00
F14F3.1 (predicted) W02C12.3	=	1.00
F14F3.2 (predicted) F52D10.3	=	0.99
F14F3.2 (predicted) M117.2	=	1.00
F14F3.2 (predicted) Y48G9A.8	=	1.00
F14F3.2 (predicted) K11E4.4	=	1.00
F15C11.2 (predicted) K04D7.1	=	1.00
F15C11.2 (predicted) T05D4.1	=	1.00
F16B4.8 (predicted) T05G5.3	=	0.86
F16B4.8 (predicted) Y71F9B.7	=	0.86
F16B4.8 (predicted) F55G1.8	=	0.86
F16F9.1 (predicted) Y92H12A.2	=	0.96
F16H9.1 (predicted) F44D12.4	=	1.71
F16H9.1 (predicted) F22B5.2	=	0.67
F16H9.1 (predicted) F57A8.2	=	0.67
F17C11.9 (predicted) M117.2	=	1.00
F17C11.9 (predicted) F52D10.3	=	0.99
F18A1.5 (predicted) Y39G10AR.14	=	1.00
F18A1.5 (predicted) F59E10.1	=	1.00
F18A1.5 (predicted) Y17G7B.5	=	1.00
F18A1.5 (predicted) ZK632.1	=	1.00
F18A1.5 (predicted) F32D1.10	=	1.00
F18G5.3 (predicted) Y39B6A.2	=	1.00
F18H3.3 (predicted) F52D10.3	=	0.99
F18H3.3 (predicted) M117.2	=	1.00
F20B6.2 (predicted) M117.2	=	1.00
F20B6.2 (predicted) F52D10.3	=	0.99
F20D1.4 (predicted) Y51H4A.17	=	0.65
F20D1.4 (predicted) M117.2	=	1.96
F20D1.4 (predicted) F52D10.3	=	1.94
F20D1.9 (predicted) T01C3.10	=	1.00
F20D1.9 (predicted) M117.2	=	1.00
F20D1.9 (predicted) F52D10.3	=	0.99
F20H11.3 (predicted) M117.2	=	1.00
F20H11.3 (predicted) F52D10.3	=	0.99
F21A9.2 (predicted) K07A1.11	=	1.80
F21A9.2 (predicted) T27C4.4	=	1.76
F21A9.2 (predicted) K07A1.12	=	1.79
F21C3.2 (predicted) Y73B6BL.1	=	3.69
F21C3.2 (predicted) K08E3.1	=	3.44
F21C3.2 (predicted) Y44E3B.2	=	3.63
F21C3.2 (predicted) F21C3.2	=	3.68
F21D5.5 (predicted) F21D5.5	=	1.00
F21F3.5 (predicted) F52D10.3	=	0.91
F21F3.5 (predicted) M117.2	=	0.94
F21H12.4 (predicted) Y43E12A.1	=	1.00
F21H12.4 (predicted) H31G24.4	=	1.00
F21H12.4 (predicted) ZC168.4	=	1.00
F22B3.4 (predicted) ZK909.2	=	0.98
F22B5.2 (predicted) Y17G7B.17	=	0.79
F22B7.6 (predicted) ZK675.2	=	1.00
F22B8.7 (predicted) F52D10.3	=	0.99
F22B8.7 (predicted) M117.2	=	1.00
F22E12.4 (predicted) Y37E11AR.2	=	0.66
F23B12.5 (predicted) F52D10.3	=	0.99
F23B12.5 (predicted) M117.2	=	1.00
F23C8.9 (predicted) Y75B8A.22	=	1.00
F23H11.1 (predicted) F43C1.2	=	1.00
F23H11.3 (predicted) F52D10.3	=	0.99
F23H11.3 (predicted) M117.2	=	1.00
F25B4.7 (predicted) F52D10.3	=	1.96
F25B4.7 (predicted) T01C3.10	=	1.98
F25B4.7 (predicted) M117.2	=	1.98
F25G6.5 (predicted) M117.2	=	1.00
F25G6.5 (predicted) F52D10.3	=	0.99
F25H2.10 (predicted) F52D10.3	=	0.99
F25H2.10 (predicted) M117.2	=	1.00
F25H2.5 (predicted) Y110A7A.10	=	1.00
F25H2.5 (predicted) T01C8.5	=	0.96
F25H2.5 (predicted) T01C8.4	=	0.96
F25H2.9 (predicted) F48E8.5	=	1.00
F25H2.9 (predicted) ZK945.2	=	1.00
F25H5.3 (predicted) T01C3.10	=	0.96
F25H5.4 (predicted) M117.2	=	1.00
F25H5.4 (predicted) F52D10.3	=	0.99
F26A1.14 (predicted) F52D10.3	=	0.99
F26A1.14 (predicted) M117.2	=	1.00
F26B1.3 (predicted) F28B3.8	=	1.00
F26D10.10 (predicted) T01C3.10	=	1.00
F26D10.10 (predicted) M117.2	=	1.00
F26D10.10 (predicted) F52D10.3	=	0.99
F26D10.3 (predicted) Y38F1A.5	=	0.95
F26D10.3 (predicted) T04C12.6	=	0.95
F26D10.3 (predicted) T01C3.10	=	0.95
F26D10.3 (predicted) M117.2	=	1.95
F26D10.3 (predicted) Y56A3A.32	=	0.95
F26D10.3 (predicted) T04C12.5	=	0.94
F26D10.3 (predicted) T04C12.4	=	0.95
F26D10.3 (predicted) F52D10.3	=	1.93
F26D10.3 (predicted) M03F4.2	=	0.94
F26E4.1 (predicted) F48E8.5	=	1.00
F26E4.1 (predicted) F53H8.2	=	0.82
F26H11.5 (predicted) M03F4.2	=	0.99
F26H11.5 (predicted) T04C12.6	=	1.00
F26H11.5 (predicted) F55A12.3	=	1.66
F26H11.5 (predicted) T04C12.4	=	1.00
F26H11.5 (predicted) T04C12.5	=	0.99
F27D9.1 (predicted) T01C3.10	=	1.00
F27D9.1 (predicted) F52D10.3	=	0.99
F27D9.1 (predicted) M117.2	=	1.00
F27D9.5 (predicted) F52D10.3	=	0.99
F27D9.5 (predicted) M117.2	=	1.00
F27E11.3 (predicted) F27E11.3	=	1.00
F28B3.8 (predicted) F28B3.8	=	1.00
F28B3.8 (predicted) K01G5.4	=	1.00
F28B3.9 (predicted) M117.2	=	1.00
F28B3.9 (predicted) F52D10.3	=	0.99
F28B4.2 (known) ZK792.6	=	2.6
F28D1.10 (predicted) F52D10.3	=	0.99
F28D1.10 (predicted) M117.2	=	1.00
F28H1.2 (predicted) Y73B3B.1	=	0.85
F28H1.2 (predicted) T28A8.3	=	0.78
F28H1.2 (predicted) Y104H12BR.1	=	0.84
F28H1.2 (predicted) ZK402.5	=	0.74
F28H1.2 (predicted) Y57A10A.7	=	0.78
F28H1.2 (predicted) T28A8.6	=	0.85
F28H1.2 (predicted) Y57A10A.4	=	0.74
F28H1.2 (predicted) Y57A10A.5	=	0.85
F29B9.5 (predicted) F55F8.4	=	1.00
F29B9.6 (predicted) T24H10.7	=	0.89
F29B9.6 (predicted) M05B5.5	=	0.89
F29F11.6 (predicted) F52D10.3	=	0.99
F29F11.6 (predicted) M117.2	=	1.00
F29F11.6 (predicted) Y38F1A.5	=	0.95
F29F11.6 (predicted) F46G10.6	=	1.00
F29G9.4 (predicted) R07B7.15	=	0.86
F29G9.4 (predicted) T24H10.7	=	4.73
F29G9.4 (predicted) W07G1.3	=	1.00
F29G9.4 (predicted) F35H12.1	=	1.00
F29G9.4 (predicted) R07B7.13	=	0.91
F29G9.4 (predicted) F56F11.4	=	1.00
F29G9.4 (predicted) Y49E10.1	=	1.00
F29G9.4 (predicted) F54H12.6	=	0.82
F29G9.4 (predicted) T04C10.4	=	1.00
F29G9.4 (predicted) R07B7.14	=	1.00
F30A10.5 (predicted) F52D10.3	=	0.99
F30A10.5 (predicted) M117.2	=	1.00
F30A10.8 (known) F47G6.1	=	2.87
F30F8.2 (predicted) M117.2	=	0.93
F30F8.2 (predicted) F52D10.3	=	0.92
F31D4.3 (predicted) R07B7.13	=	1.74
F31D4.3 (predicted) R07B7.15	=	1.64
F31D4.3 (predicted) R07B7.14	=	1.92
F31D4.3 (predicted) Y34B4A.4	=	0.62
F31E3.5 (predicted) M117.2	=	2.00
F31E3.5 (predicted) F52D10.3	=	1.98
F32A6.3 (predicted) F52D10.3	=	0.99
F32A6.3 (predicted) M117.2	=	1.00
F32A6.4 (predicted) Y95B8A.5	=	0.97
F32A6.4 (predicted) T07A9.7	=	0.98
F32A6.4 (predicted) F32A6.4	=	1.00
F32B5.1 (predicted) M117.2	=	1.00
F32B5.1 (predicted) F52D10.3	=	0.99
F32B6.2 (predicted) M117.2	=	1.00
F32B6.2 (predicted) F52D10.3	=	0.99
F32D1.10 (predicted) Y17G7B.5	=	1.00
F32D1.10 (predicted) F32D1.10	=	1.00
F32D1.10 (predicted) F59E10.1	=	1.00
F32D1.10 (predicted) ZC168.3	=	1.00
F32D1.10 (predicted) Y39A1A.12	=	1.00
F32D1.10 (predicted) F34D10.2	=	1.00
F32D1.10 (predicted) R10E4.4	=	1.00
F32D1.10 (predicted) ZK632.1	=	1.00
F32H2.2 (predicted) Y71H2B.6	=	1.00
F32H2.5 (predicted) F52D10.3	=	0.99
F32H2.5 (predicted) M117.2	=	1.00
F33A8.5 (predicted) T07C4.7	=	1.00
F33D11.11 (predicted) M117.2	=	1.91
F33D11.11 (predicted) F52D10.3	=	1.89
F33D11.12 (predicted) R06A10.2	=	1.98
F33D11.12 (predicted) Y22F5A.3	=	1.98
F33H2.5 (predicted) T26A5.8	=	1.00
F33H2.5 (predicted) Y53F4B.3	=	1.00
F34D10.2 (predicted) Y39A1A.12	=	1.00
F34D10.2 (predicted) ZK632.1	=	1.00
F35A5.8 (predicted) F58G6.1	=	1.81
F35B12.2 (predicted) F52D10.3	=	0.83
F35B12.2 (predicted) M117.2	=	0.84
F35G12.11 (predicted) T21C9.4	=	1.00
F35G12.11 (predicted) F35G12.11	=	1.00
F35G12.2 (predicted) M117.2	=	1.00
F35G12.2 (predicted) F52D10.3	=	0.99
F35G12.2 (predicted) F43G9.1	=	1.00
F35G12.3 (predicted) M117.2	=	1.00
F35G12.3 (predicted) F52D10.3	=	0.99
F35H10.4 (predicted) M117.2	=	1.00
F35H10.4 (predicted) F52D10.3	=	0.99
F35H12.3 (predicted) F35H12.3	=	1.00
F35H12.3 (predicted) K05C4.6	=	1.00
F35H12.3 (predicted) T28D6.9	=	1.00
F35H12.3 (predicted) ZC434.6	=	1.00
F36A4.7 (predicted) F43C1.2	=	0.89
F36H1.2 (predicted) F52D10.3	=	0.99
F36H1.2 (predicted) M117.2	=	1.00
F36H1.6 (predicted) F52D10.3	=	0.99
F36H1.6 (predicted) M117.2	=	1.00
F36H9.3 (predicted) F52D10.3	=	0.99
F36H9.3 (predicted) M117.2	=	1.00
F37F2.3 (predicted) F56A4.3	=	0.87
F37F2.3 (predicted) T28A11.11	=	1.00
F37F2.3 (predicted) R107.7	=	1.00
F37F2.3 (predicted) F56A4.4	=	0.97
F37F2.3 (predicted) Y45G12C.2	=	1.00
F37F2.3 (predicted) Y45G12C.3	=	0.97
F37F2.3 (predicted) F37F2.3	=	1.00
F37F2.3 (predicted) R13D7.7	=	1.00
F37H8.4 (predicted) F52D10.3	=	1.96
F37H8.4 (predicted) M117.2	=	1.98
F38B7.1 (predicted) Y51H4A.17	=	0.56
F38E11.1 (predicted) Y51H4A.17	=	0.87
F38E11.1 (predicted) T01E8.3	=	1.00
F38E11.2 (predicted) Y51H4A.17	=	0.87
F38E11.2 (predicted) T01E8.3	=	1.00
F38E11.5 (predicted) M117.2	=	1.00
F38E11.5 (predicted) F52D10.3	=	0.99
F38H4.9 (predicted) M117.2	=	1.00
F38H4.9 (predicted) F54A5.3	=	1.00
F38H4.9 (predicted) Y71H2B.3	=	1.00
F38H4.9 (predicted) T01C3.10	=	1.00
F38H4.9 (predicted) F48E8.5	=	1.00
F38H4.9 (predicted) F52D10.3	=	0.99
F39B2.10 (predicted) F52D10.3	=	0.99
F39B2.10 (predicted) M117.2	=	1.00
F39B2.11 (predicted) F52D10.3	=	0.99
F39B2.11 (predicted) M117.2	=	1.00
F39G3.7 (predicted) ZK370.2	=	2.76
F39G3.7 (predicted) R12B2.1	=	1.00
F39G3.7 (predicted) R13F6.9	=	2.90
F39H11.5 (predicted) F48E8.5	=	1.00
F41D9.3 (predicted) F52D10.3	=	3.75
F41D9.3 (predicted) M117.2	=	3.79
F41G4.2 (predicted) T01E8.3	=	1.00
F42A8.2 (predicted) T07C4.7	=	1.00
F42A8.3 (predicted) R07B7.1	=	1.00
F42C5.8 (predicted) F52D10.3	=	0.99
F42C5.8 (predicted) M117.2	=	1.00
F42G8.11 (predicted) F52D10.3	=	0.95
F42G8.11 (predicted) M117.2	=	0.96
F42H10.3 (predicted) M117.2	=	1.00
F42H10.3 (predicted) F52D10.3	=	0.99
F43C1.2 (known) Y54E10BL.6	=	1.8900000000000001
F43C1.2 (predicted) Y116A8C.16	=	0.96
F43C1.2 (predicted) R166.5	=	1.96
F43C1.2 (predicted) T01C3.10	=	1.89
F43C1.2 (predicted) Y54E5A.4	=	1.00
F43C1.2 (predicted) Y73B3A.5	=	1.80
F43C1.2 (predicted) Y73B6A.5	=	0.91
F43C1.2 (predicted) Y116A8C.14	=	1.00
F43C1.2 (predicted) F54B11.6	=	0.96
F43C1.2 (predicted) T28F12.3	=	1.89
F43D9.3 (predicted) F52D10.3	=	0.99
F43D9.3 (predicted) M117.2	=	1.00
F43D9.4 (predicted) T01E8.3	=	1.00
F43D9.4 (predicted) Y51H4A.17	=	0.87
F43E2.7 (predicted) M117.2	=	1.88
F43E2.7 (predicted) F52D10.3	=	1.86
F43E2.8 (predicted) M117.2	=	1.00
F43E2.8 (predicted) F52D10.3	=	0.99
F43G9.1 (predicted) M117.2	=	1.00
F43G9.1 (predicted) F52D10.3	=	0.99
F43G9.9 (predicted) Y57A10A.5	=	0.88
F43G9.9 (predicted) T28A8.3	=	0.81
F43G9.9 (predicted) T28A8.6	=	0.88
F43G9.9 (predicted) Y57A10A.7	=	0.80
F43G9.9 (predicted) Y57A10A.4	=	0.76
F43G9.9 (predicted) Y104H12BR.1	=	0.86
F43G9.9 (predicted) Y73B3B.1	=	0.88
F43G9.9 (predicted) ZK402.5	=	0.76
F44A6.1 (predicted) T07A9.7	=	0.98
F44A6.1 (predicted) Y95B8A.5	=	0.97
F44C4.5 (predicted) W04B5.5	=	1.00
F44C4.5 (predicted) H42K12.1	=	1.00
F44D12.4 (predicted) Y71G12B.20	=	3.44
F44G3.2 (predicted) M117.2	=	0.97
F44G3.2 (predicted) F52D10.3	=	0.96
F45E1.7 (predicted) F45E1.7	=	8.76
F45E4.2 (predicted) F52D10.3	=	1.93
F45E4.2 (predicted) M117.2	=	1.95
F45E4.2 (predicted) Y51H4A.17	=	0.68
F45H11.6 (predicted) W02H5.7	=	1.51
F45H11.6 (predicted) T19E7.2	=	1.35
F46C3.1 (predicted) T19E7.2	=	1.73
F46C3.1 (predicted) W02H5.7	=	1.83
F46E10.10 (predicted) T01C8.4	=	1.00
F46E10.10 (predicted) T01C8.5	=	1.00
F46F2.2 (predicted) M117.2	=	0.98
F46F2.2 (predicted) F52D10.3	=	0.97
F46G10.6 (predicted) F46G10.6	=	1.00
F46G10.6 (predicted) R03E9.1	=	2.90
F46H5.3 (predicted) M117.2	=	1.00
F46H5.3 (predicted) F52D10.3	=	0.99
F46H5.4 (predicted) F52D10.3	=	0.99
F46H5.4 (predicted) M117.2	=	1.00
F47B10.1 (predicted) F52D10.3	=	0.99
F47B10.1 (predicted) M117.2	=	1.00
F47F6.1 (predicted) K10B2.1	=	2.00
F47F6.1 (predicted) Y75B8A.22	=	1.00
F47G6.1 (predicted) M117.2	=	0.96
F47G6.1 (predicted) F52D10.3	=	0.94
F47G6.4 (predicted) M117.2	=	1.00
F47G6.4 (predicted) F52D10.3	=	0.99
F48E8.5 (predicted) T01G9.6	=	1.00
F48E8.5 (predicted) Y110A7A.14	=	1.00
F48E8.5 (predicted) K08D12.1	=	1.90
F48E8.5 (predicted) K05C4.1	=	1.97
F48E8.5 (predicted) ZK909.2	=	1.00
F48E8.5 (predicted) Y38A8.2	=	1.00
F48E8.5 (predicted) ZK945.2	=	1.00
F48E8.5 (predicted) M117.2	=	1.00
F48E8.5 (predicted) F52D10.3	=	0.99
F48E8.5 (predicted) T01C3.10	=	1.00
F48E8.5 (predicted) T20F5.2	=	1.00
F49D11.8 (predicted) Y57A10A.5	=	0.97
F49D11.8 (predicted) ZK402.5	=	0.85
F49D11.8 (predicted) Y57A10A.7	=	0.89
F49D11.8 (predicted) T28A8.6	=	0.97
F49D11.8 (predicted) Y73B3B.1	=	0.97
F49D11.8 (predicted) Y57A10A.4	=	0.84
F49D11.8 (predicted) Y104H12BR.1	=	0.95
F49D11.8 (predicted) T28A8.3	=	0.89
F49E12.6 (predicted) F49E12.6	=	0.83
F49E8.4 (predicted) F49E8.4	=	1.00
F52A8.2 (predicted) F52D10.3	=	0.99
F52A8.2 (predicted) M117.2	=	1.00
F52B10.2 (predicted) F52B10.2	=	0.62
F52B5.1 (predicted) F52D10.3	=	1.93
F52B5.1 (predicted) M117.2	=	1.95
F52C9.3 (predicted) M117.2	=	1.00
F52C9.3 (predicted) F52D10.3	=	0.99
F52D10.3 (predicted) Y38F2AL.3	=	0.99
F52D10.3 (predicted) Y71F9AL.13	=	0.99
F52D10.3 (predicted) R07G3.5	=	0.99
F52D10.3 (predicted) T20B5.1	=	1.95
F52D10.3 (predicted) R01E6.4	=	0.91
F52D10.3 (predicted) ZK669.4	=	0.99
F52D10.3 (predicted) T02G5.4	=	0.99
F52D10.3 (predicted) W02F12.5	=	0.99
F52D10.3 (predicted) T05B11.3	=	1.94
F52D10.3 (predicted) Y53G8AR.3	=	0.99
F52D10.3 (predicted) F56A11.1	=	0.99
F52D10.3 (predicted) ZK180.1	=	0.99
F52D10.3 (predicted) F56A8.7	=	0.99
F52D10.3 (predicted) Y22F5A.3	=	0.99
F52D10.3 (predicted) Y59A8B.7	=	0.80
F52D10.3 (predicted) ZK512.6	=	0.99
F52D10.3 (predicted) T05H10.6	=	0.99
F52D10.3 (predicted) Y53C12A.2	=	0.99
F52D10.3 (predicted) ZK632.6	=	0.99
F52D10.3 (predicted) Y106G6H.7	=	0.99
F52D10.3 (predicted) F53C3.13	=	0.99
F52D10.3 (predicted) T26A5.3	=	0.99
F52D10.3 (predicted) Y71H2B.10	=	1.96
F52D10.3 (predicted) K09A9.5	=	0.99
F52D10.3 (predicted) ZK353.1	=	0.99
F52D10.3 (predicted) Y71F9AM.6	=	0.99
F52D10.3 (predicted) Y69A2AR.18	=	0.99
F52D10.3 (predicted) Y71H2AM.19	=	1.96
F52D10.3 (predicted) Y59A8B.9	=	0.73
F52D10.3 (predicted) Y55F3BR.1	=	0.99
F52D10.3 (predicted) T24H7.1	=	0.99
F52D10.3 (predicted) Y54E5A.7	=	0.99
F52D10.3 (predicted) H16O14.1	=	0.97
F52D10.3 (predicted) F53E10.1	=	0.99
F52D10.3 (predicted) W06A7.3	=	0.75
F52D10.3 (predicted) T21E12.4	=	0.99
F52D10.3 (predicted) T25C8.2	=	0.99
F52D10.3 (predicted) Y17G7B.17	=	0.79
F52D10.3 (predicted) T08G11.5	=	0.94
F52D10.3 (predicted) ZC434.8	=	0.89
F52D10.3 (predicted) T10B5.5	=	0.99
F52D10.3 (predicted) ZK112.2	=	0.99
F52D10.3 (predicted) Y65B4BL.5	=	0.94
F52D10.3 (predicted) Y113G7A.4	=	0.93
F52D10.3 (predicted) F52D10.3	=	7.54
F52D10.3 (predicted) Y39A1A.12	=	0.99
F52D10.3 (predicted) Y92H12BM.1	=	0.99
F52D10.3 (predicted) ZK829.4	=	0.99
F52D10.3 (predicted) Y48A6B.9	=	0.99
F52D10.3 (predicted) T06D8.3	=	0.89
F52D10.3 (predicted) T04F8.1	=	1.98
F52D10.3 (predicted) R08D7.3	=	0.99
F52D10.3 (predicted) Y106G6H.2	=	0.99
F52D10.3 (predicted) ZC84.3	=	0.92
F52D10.3 (predicted) T07A5.3	=	0.99
F52D10.3 (predicted) Y49A3A.2	=	0.99
F52D10.3 (predicted) ZK524.2	=	0.99
F52D10.3 (predicted) R07E3.4	=	1.98
F52D10.3 (predicted) F54H12.1	=	0.99
F52D10.3 (predicted) F52E1.10	=	0.99
F52D10.3 (predicted) R05G6.7	=	2.92
F52D10.3 (predicted) W10C8.5	=	0.99
F52D10.3 (predicted) T05D4.1	=	1.95
F52D10.3 (predicted) K11G12.2	=	0.94
F52D10.3 (predicted) T10E9.7	=	0.99
F52D10.3 (predicted) F58E10.3	=	0.97
F52D10.3 (predicted) T28F2.5	=	0.88
F52D10.3 (predicted) T18D3.3	=	0.86
F52D10.3 (predicted) Y110A7A.12	=	0.99
F52D10.3 (predicted) Y54E10A.9	=	1.98
F52D10.3 (predicted) F53C11.3	=	0.99
F52D10.3 (predicted) Y6E2A.9	=	1.98
F52D10.3 (predicted) Y54F10AM.10	=	0.99
F52D10.3 (predicted) F56D12.6	=	0.71
F52D10.3 (predicted) T06H11.4	=	0.99
F52D10.3 (predicted) K11D9.1	=	0.99
F52D10.3 (predicted) F53F4.10	=	0.99
F52D10.3 (predicted) Y67D8C.10	=	3.83
F52D10.3 (predicted) H15N14.2	=	0.99
F52D10.3 (predicted) K07C5.1	=	0.99
F52D10.3 (predicted) W02B3.2	=	0.99
F52D10.3 (predicted) T20G5.1	=	0.99
F52D10.3 (predicted) W06H8.1	=	0.99
F52D10.3 (predicted) Y55F3AL.1	=	1.98
F52D10.3 (predicted) T02G5.7	=	0.99
F52D10.3 (predicted) F58G11.1	=	0.99
F52D10.3 (predicted) Y37D8A.23	=	0.99
F52D10.3 (predicted) T14B1.2	=	0.87
F52D10.3 (predicted) F54B3.3	=	0.99
F52D10.3 (predicted) ZC97.1	=	0.99
F52D10.3 (predicted) F57F5.4	=	2.71
F52D10.3 (predicted) Y54G11A.10	=	1.90
F52D10.3 (predicted) F54C9.5	=	0.99
F52D10.3 (predicted) H28G03.6	=	1.98
F52D10.3 (predicted) K01C8.10	=	0.99
F52D10.3 (predicted) F53H8.1	=	0.97
F52D10.3 (predicted) Y50E8A.4	=	2.91
F52D10.3 (predicted) R03G5.1	=	1.98
F52D10.3 (predicted) K07D4.3	=	0.99
F52D10.3 (predicted) T23G7.4	=	0.99
F52D10.3 (predicted) K01H12.2	=	1.98
F52D10.3 (predicted) Y41G9A.4	=	0.99
F52D10.3 (predicted) ZC504.2	=	0.91
F52D10.3 (predicted) Y71H2AM.15	=	0.93
F52D10.3 (predicted) Y43B11AR.4	=	0.99
F52D10.3 (predicted) R151.2	=	0.99
F52D10.3 (predicted) W09C5.2	=	0.99
F52D10.3 (predicted) T22F3.3	=	0.96
F52D10.3 (predicted) H17B01.4	=	0.99
F52D10.3 (predicted) Y71F9AL.16	=	0.99
F52D10.3 (predicted) Y105E8B.2	=	0.99
F52D10.3 (predicted) K02F3.2	=	1.98
F52D10.3 (predicted) Y71F9AL.17	=	0.99
F52D10.3 (predicted) K11C4.3	=	0.99
F52D10.3 (predicted) ZK20.5	=	0.99
F52D10.3 (predicted) H25P06.1	=	0.96
F52D10.3 (predicted) Y39A3CR.3	=	0.99
F52D10.3 (predicted) Y57G7A.10	=	0.99
F52D10.3 (predicted) T03D8.1	=	0.92
F52D10.3 (predicted) R05G6.6	=	0.99
F52D10.3 (predicted) K11G12.7	=	0.89
F52D10.3 (predicted) T02G5.8	=	0.99
F52D10.3 (predicted) F58G6.1	=	1.87
F52D10.3 (predicted) M01A10.3	=	0.99
F52D10.3 (predicted) K03H1.1	=	0.99
F52D10.3 (predicted) T08B2.7	=	0.99
F52D10.3 (predicted) F54D8.3	=	0.91
F52D10.3 (predicted) K04F1.15	=	0.90
F52D10.3 (predicted) K11H3.3	=	0.99
F52D10.3 (predicted) Y47G6A.27	=	0.99
F52D10.3 (predicted) F54F3.4	=	0.99
F52D10.3 (predicted) T22D1.4	=	0.99
F52D10.3 (predicted) K02D10.1	=	1.98
F52D10.3 (predicted) F59G1.3	=	0.99
F52D10.3 (predicted) R05C11.3	=	3.90
F52D10.3 (predicted) F55H2.2	=	0.99
F52D10.3 (predicted) Y56A3A.32	=	0.99
F52D10.3 (predicted) F55A12.3	=	0.99
F52D10.3 (predicted) Y48G8AL.11	=	0.99
F52D10.3 (predicted) F55G1.5	=	0.99
F52D10.3 (predicted) Y37E3.9	=	0.99
F52D10.3 (predicted) T05E11.6	=	0.99
F52D10.3 (predicted) T23F1.7	=	0.95
F52D10.3 (predicted) Y49E10.4	=	0.99
F52D10.3 (predicted) K02B2.3	=	0.99
F52D10.3 (predicted) T10B10.2	=	0.99
F52D10.3 (predicted) R08D7.6	=	0.99
F52D10.3 (predicted) T02C5.5	=	2.91
F52D10.3 (predicted) T22B11.5	=	0.99
F52D10.3 (predicted) K08D12.2	=	0.99
F52D10.3 (predicted) ZK637.8	=	0.99
F52D10.3 (predicted) H28O16.1	=	0.99
F52D10.3 (predicted) W01A11.6	=	0.99
F52D10.3 (predicted) T05C3.5	=	0.99
F52D10.3 (predicted) M106.5	=	0.99
F52D10.3 (predicted) T20G5.2	=	0.99
F52D10.3 (predicted) F53G12.10	=	0.99
F52D10.3 (predicted) W03A5.7	=	0.99
F52D10.3 (predicted) Y66H1A.6	=	0.99
F52D10.3 (predicted) Y113G7A.3	=	0.99
F52D10.3 (predicted) Y92H12A.2	=	0.95
F52D10.3 (predicted) R01H10.7	=	0.99
F52D10.3 (predicted) Y95B8A.5	=	1.77
F52D10.3 (predicted) K11D9.2	=	0.93
F52D10.3 (predicted) Y105E8A.26	=	0.99
F52D10.3 (predicted) Y50E8A.6	=	0.99
F52D10.3 (predicted) Y39A1A.15	=	0.91
F52D10.3 (predicted) W09G10.4	=	0.99
F52D10.3 (predicted) T20G5.5	=	0.99
F52D10.3 (predicted) Y92H12BL.4	=	0.99
F52D10.3 (predicted) R151.3	=	0.99
F52D10.3 (predicted) T08A9.3	=	1.89
F52D10.3 (predicted) T24F1.6	=	1.98
F52D10.3 (predicted) R01H10.8	=	0.99
F52D10.3 (predicted) Y17G7B.7	=	0.99
F52D10.3 (predicted) LLC1.3	=	0.99
F52D10.3 (predicted) M01A10.2	=	0.99
F52D10.3 (predicted) K08F11.5	=	0.96
F52D10.3 (predicted) R13H4.4	=	0.99
F52D10.3 (predicted) K05C4.6	=	0.99
F52D10.3 (predicted) F55A12.4	=	0.79
F52D10.3 (predicted) F56A11.5	=	0.99
F52D10.3 (predicted) Y59A8B.25	=	0.99
F52D10.3 (predicted) Y110A7A.14	=	0.99
F52D10.3 (predicted) M117.2	=	7.67
F52D10.3 (predicted) VW02B12L.1	=	0.99
F52D10.3 (predicted) Y76A2B.3	=	0.96
F52D10.3 (predicted) T27E9.1	=	1.96
F52D10.3 (predicted) T20D3.7	=	0.97
F52D10.3 (predicted) M02B7.5	=	1.92
F52D10.3 (predicted) K08F4.4	=	0.99
F52D10.3 (predicted) T05C12.3	=	0.99
F52D10.3 (predicted) Y59A8B.8	=	0.99
F52D10.3 (predicted) T07A9.7	=	1.85
F52D10.3 (predicted) T01C3.10	=	4.84
F52D10.3 (predicted) JC8.10	=	1.85
F52D10.3 (predicted) W03G1.1	=	0.99
F52D10.3 (predicted) Y110A7A.3	=	0.94
F52D10.3 (predicted) Y50D4A.4	=	0.99
F52D10.3 (predicted) W01C9.4	=	0.99
F52D10.3 (predicted) F56D2.1	=	0.99
F52D10.3 (predicted) W02D3.6	=	1.98
F52D10.3 (predicted) K07E3.8	=	0.89
F52D10.3 (predicted) K08E3.4	=	0.72
F52D10.3 (predicted) T09A5.11	=	0.99
F52D10.3 (predicted) Y66H1A.2	=	0.99
F52D10.3 (predicted) Y105C5B.28	=	0.99
F52D10.3 (predicted) Y105C5B.21	=	1.79
F52D10.3 (predicted) Y55F3AR.3	=	0.99
F52D10.3 (predicted) W09B6.1	=	0.99
F52D10.3 (predicted) F54H12.6	=	0.99
F52D10.3 (predicted) Y57G11C.4	=	0.68
F52D10.3 (predicted) Y75B8A.24	=	0.99
F52D10.3 (predicted) K11E4.4	=	0.99
F52D10.3 (predicted) F54A3.3	=	0.99
F52D10.3 (predicted) R160.1	=	0.99
F52D10.3 (predicted) F59A2.3	=	0.99
F52D10.3 (predicted) T14G11.3	=	0.99
F52D10.3 (predicted) Y53G8AL.2	=	0.99
F52D10.3 (predicted) ZK1321.2	=	0.93
F52D10.3 (predicted) T05C12.7	=	0.99
F52D10.3 (predicted) F55F3.3	=	0.99
F52D10.3 (predicted) Y53F4B.22	=	0.99
F52D10.3 (predicted) R06A10.2	=	0.99
F52D10.3 (predicted) T09B4.10	=	0.99
F52D10.3 (predicted) K10G9.1	=	0.99
F52D10.3 (predicted) T05E11.3	=	0.99
F52D10.3 (predicted) T01B11.4	=	1.98
F52D10.3 (predicted) T24C4.1	=	0.99
F52D10.3 (predicted) F56F3.5	=	0.99
F52D10.3 (predicted) Y71H10A.1	=	2.97
F52D10.3 (predicted) T14F9.1	=	0.99
F52D10.3 (predicted) Y37B11A.3	=	0.99
F52D10.3 (predicted) ZK909.2	=	0.99
F52D10.3 (predicted) Y79H2A.6	=	0.99
F52D10.3 (predicted) F55E10.6	=	0.77
F52D10.3 (predicted) K06A4.3	=	0.99
F52D10.3 (predicted) Y45G12B.1	=	0.99
F52D10.3 (predicted) H31G24.1	=	0.99
F52D10.3 (predicted) T05F1.8	=	0.99
F52D10.3 (predicted) M176.3	=	1.89
F52D10.3 (predicted) ZK370.3	=	0.96
F52D10.3 (predicted) R107.6	=	0.99
F52D10.3 (predicted) W09H1.5	=	0.99
F52D10.3 (predicted) M153.1	=	0.99
F52D10.3 (predicted) Y113G7B.16	=	0.99
F52D10.3 (predicted) F56A8.3	=	0.99
F52D10.3 (predicted) T25G3.4	=	0.99
F52D10.3 (predicted) Y22D7AL.5	=	0.99
F52D10.3 (predicted) M01D7.7	=	0.99
F52D10.3 (predicted) K04G7.4	=	0.99
F52D10.3 (predicted) T21B10.7	=	0.99
F52D10.3 (predicted) T04C10.2	=	0.99
F52D10.3 (predicted) ZK637.3	=	0.99
F52E1.10 (predicted) M117.2	=	1.00
F52E1.7 (predicted) T01E8.3	=	1.00
F52E1.7 (predicted) Y51H4A.17	=	0.87
F53A2.4 (predicted) T21E12.4	=	1.00
F53A2.6 (predicted) M110.4	=	0.89
F53A2.6 (predicted) R166.5	=	0.96
F53A3.2 (predicted) ZK675.2	=	1.00
F53C11.3 (predicted) M117.2	=	1.00
F53C3.13 (predicted) F53C3.13	=	0.92
F53C3.13 (predicted) M117.2	=	1.00
F53E10.1 (predicted) M117.2	=	1.00
F53F10.4 (predicted) T01C3.10	=	1.00
F53F4.10 (predicted) M117.2	=	1.00
F53F4.10 (predicted) T01C3.10	=	1.00
F53G12.1 (predicted) T01C3.10	=	1.00
F53G12.10 (predicted) T01C3.10	=	1.00
F53G12.10 (predicted) M117.2	=	1.00
F53H8.1 (predicted) M117.2	=	0.98
F53H8.2 (predicted) Y46H3C.4	=	1.00
F53H8.2 (predicted) W03A5.7	=	1.00
F53H8.2 (predicted) W06A7.3	=	0.77
F53H8.2 (predicted) K12D12.1	=	1.00
F53H8.2 (predicted) T19E7.2	=	0.73
F53H8.2 (predicted) Y46G5A.21	=	1.00
F53H8.2 (predicted) W02H5.7	=	0.83
F53H8.2 (predicted) ZK1127.7	=	1.00
F54A3.3 (predicted) M117.2	=	1.00
F54A3.3 (predicted) F54A3.3	=	1.00
F54A5.3 (predicted) K04D7.1	=	1.00
F54A5.3 (predicted) M02A10.3	=	0.98
F54B3.3 (predicted) M117.2	=	1.00
F54C9.5 (predicted) M117.2	=	1.00
F54D1.5 (predicted) F54D1.5	=	0.88
F54D1.5 (predicted) T01H8.5	=	0.84
F54D12.6 (predicted) F54D12.6	=	0.83
F54D12.6 (predicted) ZK470.5	=	1.78
F54D12.6 (predicted) F58A3.2	=	0.51
F54D8.3 (predicted) M117.2	=	0.92
F54E7.3 (predicted) R13F6.9	=	0.96
F54E7.3 (predicted) ZK370.2	=	0.88
F54E7.3 (predicted) T26E3.3	=	1.00
F54E7.7 (predicted) F55C10.1	=	0.97
F54F3.4 (predicted) M117.2	=	1.00
F54G8.4 (predicted) R13H8.1	=	0.75
F54H12.1 (predicted) M117.2	=	1.00
F54H12.1 (predicted) T01C3.10	=	1.00
F54H12.6 (predicted) M117.2	=	1.00
F55A12.3 (predicted) Y105E8A.22	=	1.80
F55A12.3 (predicted) M117.2	=	1.00
F55A12.3 (predicted) F58B3.6	=	0.92
F55A12.4 (predicted) M117.2	=	0.80
F55A12.7 (predicted) Y105E8A.9	=	1.00
F55A12.7 (predicted) Y71H2B.10	=	0.98
F55B12.3 (predicted) T24H10.7	=	0.89
F55D12.2 (predicted) ZK897.1	=	1.00
F55E10.6 (predicted) M117.2	=	0.78
F55F3.3 (predicted) Y71F9AL.16	=	1.00
F55F3.3 (predicted) M117.2	=	1.00
F55F3.3 (predicted) T07F10.1	=	1.00
F55G1.5 (predicted) T01C3.10	=	1.00
F55G1.5 (predicted) M117.2	=	1.00
F55G1.8 (predicted) K06A5.7	=	0.78
F55G1.8 (predicted) ZK637.11	=	0.96
F55G1.8 (predicted) R05H5.2	=	0.86
F55H2.2 (predicted) M117.2	=	1.00
F56A11.1 (predicted) M117.2	=	1.00
F56A11.5 (predicted) M117.2	=	1.00
F56A4.3 (predicted) R13D7.7	=	0.87
F56A4.3 (predicted) Y45G12C.3	=	0.84
F56A4.3 (predicted) R107.7	=	0.87
F56A4.3 (predicted) F56A4.3	=	0.75
F56A4.3 (predicted) T28A11.11	=	0.87
F56A4.3 (predicted) F56A4.4	=	0.84
F56A4.3 (predicted) Y45G12C.2	=	0.87
F56A4.4 (predicted) Y45G12C.2	=	0.97
F56A4.4 (predicted) F56A4.4	=	0.93
F56A4.4 (predicted) T28A11.11	=	0.97
F56A4.4 (predicted) R107.7	=	0.97
F56A4.4 (predicted) R13D7.7	=	0.97
F56A4.4 (predicted) Y45G12C.3	=	0.93
F56A8.3 (predicted) M117.2	=	1.00
F56A8.7 (known) T10H9.4	=	1.6
F56A8.7 (predicted) M117.2	=	1.00
F56A8.7 (predicted) Y69A2AR.6	=	0.61
F56A8.7 (predicted) T01C3.10	=	1.00
F56D12.4 (predicted) T01C3.10	=	0.88
F56D12.6 (predicted) F56D12.6	=	1.00
F56D12.6 (predicted) M117.2	=	0.72
F56D2.1 (predicted) M117.2	=	1.00
F56F3.1 (predicted) ZK370.2	=	2.76
F56F3.1 (predicted) R12B2.1	=	1.00
F56F3.1 (predicted) R13F6.9	=	2.90
F56F3.5 (predicted) M117.2	=	1.00
F56F4.5 (predicted) Y71F9AL.16	=	1.00
F57F5.4 (predicted) M117.2	=	2.74
F58A4.4 (known) W02D9.1	=	2.0
F58A4.4 (predicted) Y47D3A.29	=	1.00
F58A4.4 (predicted) R01H10.1	=	1.00
F58E10.3 (predicted) R13F6.9	=	2.84
F58E10.3 (predicted) M117.2	=	0.98
F58E10.3 (predicted) R12B2.1	=	0.98
F58E10.3 (predicted) ZK370.2	=	2.70
F58G11.1 (predicted) M117.2	=	1.00
F58G6.1 (predicted) T04D1.3	=	3.44
F58G6.1 (predicted) M117.2	=	1.89
F59A2.3 (predicted) M117.2	=	1.00
F59B2.7 (predicted) T01C3.10	=	1.00
F59B2.7 (predicted) Y57G11C.10	=	2.93
F59E10.1 (predicted) F59E10.1	=	1.00
F59E10.1 (predicted) Y39G10AR.14	=	1.00
F59E10.1 (predicted) Y17G7B.5	=	1.00
F59E10.1 (predicted) ZK632.1	=	1.00
F59E10.1 (predicted) Y39A1A.12	=	1.00
F59E10.1 (predicted) R10E4.4	=	1.00
F59E10.1 (predicted) Y54E10A.15	=	1.00
F59E10.1 (predicted) ZC168.3	=	1.00
F59G1.3 (predicted) T20D3.7	=	0.98
F59G1.3 (predicted) M117.2	=	1.00
F59G1.3 (predicted) ZK1128.8	=	1.00
H15N14.2 (predicted) T01C3.10	=	1.00
H15N14.2 (predicted) M117.2	=	1.00
H16O14.1 (predicted) M117.2	=	0.98
H16O14.1 (predicted) Y59A8B.23	=	1.96
H17B01.4 (predicted) M117.2	=	1.00
H22K11.4 (predicted) H22K11.4	=	0.89
H22K11.4 (predicted) K01A2.1	=	0.95
H24K24.3 (predicted) Y50D4C.2	=	0.48
H24K24.3 (predicted) H24K24.3	=	0.48
H25P06.1 (predicted) M117.2	=	0.97
H28G03.6 (predicted) M117.2	=	2.00
H28O16.1 (predicted) M117.2	=	1.00
H28O16.1 (predicted) T01C3.10	=	1.00
H31G24.1 (predicted) M117.2	=	1.00
H31G24.1 (predicted) R09E12.3	=	1.00
H31G24.1 (predicted) H31G24.1	=	1.00
H31G24.4 (predicted) T05G5.3	=	2.00
H31G24.4 (predicted) ZK675.1	=	1.00
H31G24.4 (predicted) Y110A2AL.8	=	1.00
H36L18.1 (predicted) H36L18.1	=	1.77
H37N21.1 (predicted) Y17G7B.17	=	0.79
H37N21.1 (predicted) H37N21.1	=	1.00
H42K12.1 (predicted) T01C3.10	=	1.00
H42K12.1 (predicted) T22D1.4	=	1.00
H42K12.1 (predicted) K11D12.9	=	1.00
H42K12.1 (predicted) M03F4.2	=	1.00
H42K12.1 (predicted) Y46H3C.4	=	1.00
H42K12.1 (predicted) T25C8.2	=	0.97
H42K12.1 (predicted) T04C12.5	=	1.00
H42K12.1 (predicted) ZK1127.7	=	1.00
H42K12.1 (predicted) Y71F9AL.18	=	1.00
H42K12.1 (predicted) T04C12.6	=	1.00
H42K12.1 (predicted) R10E11.2	=	1.00
H42K12.1 (predicted) T04C12.4	=	1.00
H42K12.1 (predicted) Y38F2AL.4	=	1.00
H42K12.1 (predicted) K12D12.1	=	1.00
H42K12.1 (predicted) T05D4.1	=	1.00
H42K12.1 (predicted) R151.9	=	1.00
H42K12.1 (predicted) R153.1	=	1.00
H42K12.1 (predicted) R10E11.8	=	1.00
JC8.10 (predicted) T04D1.3	=	1.82
JC8.10 (predicted) M117.2	=	1.88
K01A2.1 (predicted) K01A2.1	=	1.00
K01C8.10 (predicted) M117.2	=	1.00
K01G5.2 (predicted) K08H2.6	=	1.86
K01G5.2 (predicted) K01G5.2	=	2.00
K01G5.4 (predicted) T01C3.10	=	1.00
K01H12.2 (predicted) M117.2	=	2.00
K01H12.2 (predicted) T01C3.10	=	2.00
K02B12.1 (predicted) K02B12.1	=	7.57
K02B2.1 (predicted) Y110A7A.6	=	0.96
K02B2.1 (predicted) K02B2.1	=	0.92
K02B2.3 (predicted) M117.2	=	1.00
K02D10.1 (predicted) M117.2	=	2.00
K02D7.4 (predicted) K06A4.3	=	0.95
K02F3.2 (predicted) M117.2	=	2.00
K02F3.2 (predicted) T01C3.10	=	1.00
K03H1.1 (predicted) M117.2	=	1.00
K03H1.1 (predicted) T01C3.10	=	1.00
K04C1.4 (predicted) T01C3.10	=	0.85
K04D7.1 (predicted) T04C12.6	=	1.00
K04D7.1 (predicted) T01C3.10	=	1.00
K04D7.1 (predicted) T04C12.4	=	1.00
K04D7.1 (predicted) T04C12.5	=	0.99
K04D7.1 (predicted) M03F4.2	=	0.99
K04E7.2 (predicted) Y71F9AL.16	=	0.96
K04F1.15 (predicted) M117.2	=	0.92
K04G2.8 (known) K05C4.6	=	2.0
K04G2.8 (predicted) Y59A8B.7	=	1.00
K04G2.8 (predicted) Y59A8B.9	=	1.00
K04G7.4 (predicted) M117.2	=	1.00
K05C4.6 (known) R13H4.4	=	1.97
K05C4.6 (predicted) Y110A7A.10	=	1.00
K05C4.6 (predicted) Y54E10BL.6	=	0.70
K05C4.6 (predicted) T01C3.10	=	1.00
K05C4.6 (predicted) Y105C5B.21	=	1.00
K05C4.6 (predicted) M117.2	=	1.00
K05C4.6 (predicted) K05C4.6	=	1.00
K06A1.1 (predicted) K06A1.1	=	4.11
K06A4.3 (predicted) Y59A8B.23	=	1.00
K06A4.3 (predicted) T25C8.2	=	0.92
K06A4.3 (predicted) T01E8.3	=	1.00
K06A4.3 (predicted) T01C3.10	=	1.00
K06A4.3 (predicted) M117.2	=	1.00
K06A5.7 (predicted) T05G5.3	=	0.78
K06A5.7 (predicted) Y71F9B.7	=	0.78
K06B9.5 (predicted) R07B1.1	=	0.83
K06H7.4 (predicted) Y51H4A.17	=	0.66
K06H7.4 (predicted) K06H7.4	=	1.00
K07C11.1 (predicted) R07B1.1	=	0.95
K07C5.1 (predicted) M117.2	=	1.00
K07D4.3 (predicted) M117.2	=	1.00
K07E3.8 (predicted) T04C12.5	=	0.89
K07E3.8 (predicted) M117.2	=	0.90
K07E3.8 (predicted) T04C12.6	=	0.90
K07E3.8 (predicted) T25C8.2	=	0.87
K07E3.8 (predicted) T04C12.4	=	0.90
K07E3.8 (predicted) M03F4.2	=	0.89
K07G5.1 (predicted) M106.5	=	1.00
K07H8.2 (predicted) M04F3.4	=	0.91
K07H8.3 (predicted) Y50D7A.4	=	1.00
K08D12.1 (predicted) ZK945.2	=	1.90
K08D12.2 (predicted) M117.2	=	1.00
K08E3.1 (predicted) K08E3.1	=	3.22
K08E3.1 (predicted) Y44E3B.2	=	3.39
K08E3.1 (predicted) Y73B6BL.1	=	3.45
K08E3.4 (predicted) T01C3.10	=	0.73
K08E3.4 (predicted) M117.2	=	0.73
K08F11.5 (predicted) M117.2	=	0.98
K08F4.4 (predicted) T01C3.10	=	1.00
K08F4.4 (predicted) M117.2	=	1.00
K08H2.6 (predicted) K08H2.6	=	1.74
K09A9.5 (predicted) M117.2	=	1.00
K10C2.4 (predicted) K10C2.4	=	1.00
K10G9.1 (predicted) M117.2	=	1.00
K11C4.3 (predicted) T01C3.10	=	1.00
K11C4.3 (predicted) M117.2	=	1.00
K11C4.3 (predicted) T01E8.3	=	1.00
K11C4.4 (predicted) K11C4.4	=	1.00
K11D12.9 (predicted) W04B5.5	=	1.00
K11D2.3 (known) Y71H2B.10	=	1.98
K11D2.3 (predicted) Y105E8A.9	=	1.00
K11D9.1 (predicted) M117.2	=	1.00
K11D9.1 (predicted) K11D9.1	=	1.00
K11D9.2 (predicted) M117.2	=	0.94
K11E4.4 (predicted) ZC395.7	=	1.00
K11E4.4 (predicted) M117.2	=	1.00
K11G12.2 (predicted) M117.2	=	0.96
K11G12.7 (predicted) M117.2	=	0.91
K11H3.3 (predicted) M117.2	=	1.00
K12D12.1 (predicted) W04B5.5	=	1.00
K12H4.8 (predicted) K12H4.8	=	1.00
LLC1.3 (predicted) M117.2	=	1.00
M01A10.2 (predicted) M117.2	=	1.00
M01A10.3 (predicted) M117.2	=	1.00
M01D7.6 (predicted) M01D7.6	=	1.00
M01D7.7 (predicted) M117.2	=	1.00
M01F1.2 (predicted) T01C3.10	=	1.00
M02A10.3 (predicted) Y110A7A.10	=	0.89
M02A10.3 (predicted) Y41D4B.13	=	1.93
M02B7.5 (predicted) M117.2	=	1.94
M03F4.2 (known) Y57G11C.24	=	4.49
M03F4.2 (predicted) Y105E8A.22	=	0.99
M03F4.2 (predicted) ZC434.2	=	0.99
M03F4.2 (predicted) W04B5.5	=	1.00
M03F4.2 (predicted) W05H7.3	=	0.99
M03F4.2 (predicted) T25C8.2	=	0.96
M03F4.2 (predicted) Y38A10A.5	=	0.99
M04F3.4 (predicted) M04F3.4	=	1.00
M04F3.4 (predicted) R10E12.1	=	1.00
M106.5 (predicted) M117.2	=	1.00
M106.5 (predicted) T01C3.10	=	1.00
M110.4 (predicted) R04A9.4	=	0.89
M110.4 (predicted) Y57A10A.30	=	0.89
M110.4 (predicted) Y110A7A.10	=	0.60
M110.4 (predicted) R166.5	=	1.44
M110.5 (predicted) Y37E11AR.2	=	0.88
M117.2 (predicted) Y39A3CR.3	=	1.00
M117.2 (predicted) R06A10.2	=	1.00
M117.2 (predicted) T05D4.1	=	1.97
M117.2 (predicted) Y76A2B.3	=	0.98
M117.2 (predicted) Y48A6B.9	=	1.00
M117.2 (predicted) Y56A3A.32	=	1.00
M117.2 (predicted) T24H7.1	=	1.00
M117.2 (predicted) Y71F9AL.17	=	1.00
M117.2 (predicted) W09G10.4	=	1.00
M117.2 (predicted) T05C12.3	=	1.00
M117.2 (predicted) Y55F3AR.3	=	1.00
M117.2 (predicted) T20G5.5	=	1.00
M117.2 (predicted) R08D7.6	=	1.00
M117.2 (predicted) Y50D4A.4	=	1.00
M117.2 (predicted) R107.6	=	1.00
M117.2 (predicted) T20G5.1	=	1.00
M117.2 (predicted) Y54E10A.9	=	2.00
M117.2 (predicted) R151.2	=	1.00
M117.2 (predicted) Y71F9AL.16	=	1.00
M117.2 (predicted) Y38F2AL.3	=	1.00
M117.2 (predicted) T27E9.1	=	1.99
M117.2 (predicted) Y39A1A.15	=	0.92
M117.2 (predicted) Y37D8A.23	=	1.00
M117.2 (predicted) Y53G8AL.2	=	1.00
M117.2 (predicted) Y65B4BL.5	=	0.96
M117.2 (predicted) T06D8.3	=	0.91
M117.2 (predicted) T20D3.7	=	0.98
M117.2 (predicted) Y71H2B.10	=	1.98
M117.2 (predicted) ZK112.2	=	1.00
M117.2 (predicted) T01C3.10	=	4.92
M117.2 (predicted) ZK20.5	=	1.00
M117.2 (predicted) W03G1.1	=	1.00
M117.2 (predicted) T20B5.1	=	1.97
M117.2 (predicted) ZC504.2	=	0.93
M117.2 (predicted) T22B11.5	=	1.00
M117.2 (predicted) Y95B8A.5	=	1.80
M117.2 (predicted) T05C3.5	=	1.00
M117.2 (predicted) ZK353.1	=	1.00
M117.2 (predicted) W01C9.4	=	1.00
M117.2 (predicted) T26A5.3	=	1.00
M117.2 (predicted) ZK512.6	=	1.00
M117.2 (predicted) R05G6.7	=	2.95
M117.2 (predicted) T07A9.7	=	1.87
M117.2 (predicted) Y54E5A.7	=	1.00
M117.2 (predicted) Y50E8A.6	=	1.00
M117.2 (predicted) W02B3.2	=	1.00
M117.2 (predicted) T09B4.10	=	1.00
M117.2 (predicted) Y105E8A.26	=	1.00
M117.2 (predicted) Y54F10AM.10	=	1.00
M117.2 (predicted) T14B1.2	=	0.88
M117.2 (predicted) Y43B11AR.4	=	1.00
M117.2 (predicted) Y17G7B.7	=	1.00
M117.2 (predicted) T24C4.1	=	1.00
M117.2 (predicted) Y37B11A.3	=	1.00
M117.2 (predicted) T02C5.5	=	2.96
M117.2 (predicted) Y22F5A.3	=	1.00
M117.2 (predicted) Y75B8A.24	=	1.00
M117.2 (predicted) W06H8.1	=	1.00
M117.2 (predicted) Y45G12B.1	=	1.00
M117.2 (predicted) ZK669.4	=	1.00
M117.2 (predicted) T10B10.2	=	1.00
M117.2 (predicted) R03G5.1	=	2.00
M117.2 (predicted) Y66H1A.6	=	1.00
M117.2 (predicted) W01A11.6	=	1.00
M117.2 (predicted) Y53G8AR.3	=	1.00
M117.2 (predicted) T05E11.3	=	1.00
M117.2 (predicted) Y69A2AR.18	=	1.00
M117.2 (predicted) VW02B12L.1	=	1.00
M117.2 (predicted) Y48G8AL.11	=	1.00
M117.2 (predicted) R05G6.6	=	1.00
M117.2 (predicted) M153.1	=	1.00
M117.2 (predicted) ZK370.3	=	0.97
M117.2 (predicted) ZK1321.2	=	0.95
M117.2 (predicted) Y66H1A.2	=	1.00
M117.2 (predicted) Y17G7B.17	=	0.79
M117.2 (predicted) T25G3.4	=	1.00
M117.2 (predicted) Y106G6H.2	=	1.00
M117.2 (predicted) T28F2.5	=	0.89
M117.2 (predicted) Y55F3AL.1	=	2.00
M117.2 (predicted) T02G5.4	=	1.00
M117.2 (predicted) T22F3.3	=	0.97
M117.2 (predicted) ZK829.4	=	1.00
M117.2 (predicted) T02G5.8	=	1.00
M117.2 (predicted) Y105C5B.28	=	1.00
M117.2 (predicted) ZK524.2	=	1.00
M117.2 (predicted) ZK180.1	=	1.00
M117.2 (predicted) Y59A8B.8	=	1.00
M117.2 (predicted) T06H11.4	=	1.00
M117.2 (predicted) R01E6.4	=	0.93
M117.2 (predicted) M176.3	=	1.91
M117.2 (predicted) R07G3.5	=	1.00
M117.2 (predicted) Y71F9AL.13	=	1.00
M117.2 (predicted) Y110A7A.3	=	0.96
M117.2 (predicted) Y92H12A.2	=	0.96
M117.2 (predicted) T03D8.1	=	0.93
M117.2 (predicted) Y54G11A.10	=	1.93
M117.2 (predicted) Y53C12A.2	=	1.00
M117.2 (predicted) Y37E3.9	=	1.00
M117.2 (predicted) M117.2	=	7.78
M117.2 (predicted) T05E11.6	=	1.00
M117.2 (predicted) T07A5.3	=	1.00
M117.2 (predicted) Y41G9A.4	=	1.00
M117.2 (predicted) T23F1.7	=	0.96
M117.2 (predicted) T21B10.7	=	1.00
M117.2 (predicted) Y6E2A.9	=	2.00
M117.2 (predicted) R01H10.8	=	1.00
M117.2 (predicted) Y59A8B.25	=	1.00
M117.2 (predicted) R08D7.3	=	1.00
M117.2 (predicted) T10E9.7	=	1.00
M117.2 (predicted) ZK632.6	=	1.00
M117.2 (predicted) T05B11.3	=	1.96
M117.2 (predicted) T10B5.5	=	1.00
M117.2 (predicted) Y57G7A.10	=	1.00
M117.2 (predicted) Y113G7A.4	=	0.94
M117.2 (predicted) Y92H12BM.1	=	1.00
M117.2 (predicted) T14F9.1	=	1.00
M117.2 (predicted) T05C12.7	=	1.00
M117.2 (predicted) T01B11.4	=	2.00
M117.2 (predicted) W02F12.5	=	1.00
M117.2 (predicted) Y49A3A.2	=	1.00
M117.2 (predicted) ZC97.1	=	1.00
M117.2 (predicted) T08G11.5	=	0.96
M117.2 (predicted) Y67D8C.10	=	3.88
M117.2 (predicted) T21E12.4	=	1.00
M117.2 (predicted) T20G5.2	=	1.00
M117.2 (predicted) W09B6.1	=	1.00
M117.2 (predicted) T08B2.7	=	1.00
M117.2 (predicted) Y110A7A.14	=	1.00
M117.2 (predicted) T23G7.4	=	1.00
M117.2 (predicted) Y79H2A.6	=	1.00
M117.2 (predicted) R07E3.4	=	2.00
M117.2 (predicted) Y39A1A.12	=	1.00
M117.2 (predicted) R05C11.3	=	3.94
M117.2 (predicted) Y59A8B.9	=	0.74
M117.2 (predicted) T09A5.11	=	1.00
M117.2 (predicted) T04C10.2	=	1.00
M117.2 (predicted) Y71H2AM.15	=	0.94
M117.2 (predicted) Y50E8A.4	=	2.94
M117.2 (predicted) ZC434.8	=	0.90
M117.2 (predicted) Y106G6H.7	=	1.00
M117.2 (predicted) W06A7.3	=	0.77
M117.2 (predicted) T14G11.3	=	1.00
M117.2 (predicted) Y113G7B.16	=	1.00
M117.2 (predicted) Y113G7A.3	=	1.00
M117.2 (predicted) R151.3	=	1.00
M117.2 (predicted) Y92H12BL.4	=	1.00
M117.2 (predicted) Y71F9AM.6	=	1.00
M117.2 (predicted) R01H10.7	=	1.00
M117.2 (predicted) R160.1	=	1.00
M117.2 (predicted) R13H4.4	=	1.00
M117.2 (predicted) W02D3.6	=	2.00
M117.2 (predicted) T18D3.3	=	0.87
M117.2 (predicted) T05H10.6	=	1.00
M117.2 (predicted) W03A5.7	=	1.00
M117.2 (predicted) Y49E10.4	=	1.00
M117.2 (predicted) Y22D7AL.5	=	1.00
M117.2 (predicted) Y59A8B.7	=	0.81
M117.2 (predicted) ZK909.2	=	1.00
M117.2 (predicted) W09C5.2	=	1.00
M117.2 (predicted) ZK637.3	=	1.00
M117.2 (predicted) Y53F4B.22	=	1.00
M117.2 (predicted) T25C8.2	=	1.00
M117.2 (predicted) W10C8.5	=	1.00
M117.2 (predicted) Y71H10A.1	=	3.00
M117.2 (predicted) T24F1.6	=	2.00
M117.2 (predicted) T02G5.7	=	1.00
M117.2 (predicted) T05F1.8	=	1.00
M117.2 (predicted) T08A9.3	=	1.91
M117.2 (predicted) Y71H2AM.19	=	1.98
M117.2 (predicted) Y105E8B.2	=	1.00
M117.2 (predicted) ZK637.8	=	1.00
M117.2 (predicted) Y57G11C.4	=	0.69
M117.2 (predicted) Y47G6A.27	=	1.00
M117.2 (predicted) T22D1.4	=	1.00
M117.2 (predicted) Y55F3BR.1	=	1.00
M117.2 (predicted) Y105C5B.21	=	1.81
M117.2 (predicted) W09H1.5	=	1.00
M117.2 (predicted) Y110A7A.12	=	1.00
M117.2 (predicted) T04F8.1	=	2.00
M117.2 (predicted) ZC84.3	=	0.93
M153.1 (known) M153.1	=	1.87
M7.3 (predicted) T23G11.3	=	1.
