# Supplementary material for: Building and analyzing protein interactome networks by cross-species comparisons
Source: BMC Syst Biol. 2010 Mar 30;4:36. doi: 10.1186/1752-0509-4-36 (PMC2859380; doi:10.1186/1752-0509-4-36)
Supplement: Additional file 9 — Zip Cele. A zipped folder containing files formatted for use in Cytoscape listed in Supplemental Table 3. These files are for Caenorhabditis elegans proteins. [file 1752-0509-4-36-S9.ZIP › cele/cele_scer_describe.eda]

cele_scer_describe.eda
B0024.12 (known) F22B5.2	=	one2many_one2one
B0024.12 (known) ZK945.2	=	one2many_one2one
B0024.12 (known) K11H3.1	=	one2many_many2many
B0025.1 (known) T19E7.3	=	one2many_one2one
B0041.4 (known) Y39E4B.1	=	one2many_one2one
B0205.3 (known) F23F12.6	=	one2one_one2one
B0205.3 (known) ZK20.3	=	one2one_one2one
B0205.7 (known) T01G9.6	=	one2many_one2one
B0207.6 (known) C34E10.2	=	one2one_one2one
B0286.4 (known) B0286.4	=	one2one_one2one
B0393.1 (known) F46G11.3	=	one2many_one2one
C01G5.6 (known) ZK20.3	=	one2one_one2one
C03C10.3 (known) C03C10.3	=	one2many_one2many
C06A1.1 (known) F23C8.4	=	one2many_one2many
C07G1.5 (known) C34G6.7	=	one2one_one2one
C07H6.5 (known) T10G3.6	=	one2one_one2one
C07H6.5 (known) C34G6.5	=	one2one_one2one
C09G4.3 (known) H31G24.4	=	one2many_many2many
C09G4.3 (known) T06E6.2	=	one2many_many2many
C15H11.7 (known) ZK945.2	=	one2one_one2one
C15H11.7 (known) CD4.6	=	one2one_one2one
C23G10.3 (known) T23D8.3	=	one2one_one2one
C24G6.3 (known) T03F1.3	=	one2one_one2one
C26E6.8 (known) F11H8.1	=	one2one_one2one
C27H6.2 (known) T22D1.10	=	one2one_one2one
C32D5.9 (known) Y87G2A.3	=	one2many_one2many
C34E10.2 (known) Y75B8A.14	=	one2one_one2one
C34G6.5 (known) F52C12.2	=	one2one_one2one
C36B1.4 (known) F25H2.9	=	one2one_one2one
C36B1.4 (known) D1054.2	=	one2one_one2one
C37A2.7 (known) Y37E3.7	=	many2many_one2many
C37E2.1 (known) F43G9.1	=	one2many_one2one
C39E9.13 (known) C54G10.2	=	one2one_one2one
C39E9.13 (known) F31E3.3	=	one2one_one2one
C41C4.8 (known) F23C8.4	=	one2many_one2many
C43E11.2 (known) T06E6.2	=	one2one_many2many
C43E11.4 (known) K11D2.3	=	one2many_one2many
C44B7.1 (known) F56H1.4	=	one2one_one2one
C47B2.4 (known) Y38A8.2	=	one2one_one2one
C47B2.4 (known) F39H11.5	=	one2one_one2one
C47D12.8 (known) K07G5.2	=	one2one_one2one
C47D12.8 (known) F10G8.7	=	one2one_one2one
C47D2.2 (known) C47D2.2	=	one2many_one2many
C47E8.5 (known) C47E8.5	=	many2many_many2many
C47E8.5 (known) W08F4.8	=	many2many_one2one
C52E4.3 (known) T10G3.6	=	one2one_one2one
C52E4.3 (known) ZK652.1	=	one2one_one2one
C53D5.6 (known) F32E10.4	=	one2one_one2many
C54G10.2 (known) F31E3.3	=	one2one_one2one
C54G10.2 (known) W03D2.4	=	one2one_one2one
CD4.6 (known) ZK945.2	=	one2one_one2one
CD4.6 (known) D1054.2	=	one2one_one2one
D1054.2 (known) D1054.2	=	one2one_one2one
D1054.2 (known) K05C4.1	=	one2one_one2one
D1054.3 (known) F46A9.5	=	one2one_one2many
F01F1.9 (known) F01F1.9	=	one2one_one2one
F10G7.4 (known) F18E2.3	=	one2many_one2one
F15B10.2 (known) F18A1.5	=	one2many_one2one
F18A1.5 (known) M04F3.1	=	one2one_one2one
F19B6.2 (known) F59E12.5	=	one2one_one2many
F19B6.2 (known) F59E12.4	=	one2one_one2many
F21C3.5 (known) R151.9	=	one2one_one2one
F23B12.6 (known) R02D3.5	=	one2one_one2one
F23F1.1 (known) W10D9.4	=	one2one_one2one
F23F1.8 (known) F56H1.4	=	one2one_one2one
F23F12.6 (known) F56H1.4	=	one2one_one2one
F23F12.6 (known) F23F12.6	=	one2one_one2one
F25B5.4 (known) H38K22.2	=	one2one_one2one
F25H2.5 (known) F25H2.5	=	one2many_one2many
F26D10.3 (known) T22D1.9	=	many2many_one2one
F26F4.1 (known) ZK637.5	=	one2one_one2one
F26H9.4 (known) F26H9.4	=	many2many_many2many
F28F8.3 (known) ZK593.7	=	one2one_one2one
F29B9.6 (known) Y43C5A.6	=	one2one_one2one
F29B9.6 (known) F29B9.6	=	one2one_one2one
F29B9.6 (known) K12C11.2	=	one2one_one2one
F31E3.3 (known) F32A11.2	=	one2one_one2one
F32A5.7 (known) ZK593.7	=	one2one_one2one
F32A5.7 (known) F40F8.9	=	one2one_one2many
F32E10.4 (known) T21F4.1	=	one2many_one2one
F32E10.4 (known) F49E8.4	=	one2many_one2many
F32E10.4 (known) R04B5.5	=	one2many_many2many
F32E10.4 (known) F44E7.2	=	one2many_one2many
F32G8.6 (known) F32G8.6	=	one2one_one2one
F35G12.9 (known) K06H7.6	=	one2one_one2one
F35G12.9 (known) M7.1	=	one2one_one2many
F36D4.2 (known) ZK1098.5	=	one2one_one2one
F37B1.5 (known) F37B1.5	=	one2many_one2many
F39B2.2 (known) Y54G2A.31	=	one2many_one2one
F40F8.9 (known) T10G3.6	=	one2many_one2one
F40F8.9 (known) ZK829.4	=	one2many_one2many
F44B9.8 (known) F58F6.4	=	one2one_one2one
F45G2.10 (known) Y18D10A.9	=	one2one_one2one
F45H11.2 (known) F46A9.5	=	one2one_one2many
F45H11.2 (known) H38K22.2	=	one2one_one2one
F46A9.5 (known) F55B12.3	=	one2many_one2one
F46F2.2 (known) F46F2.2	=	one2many_one2many
F53G2.6 (known) K01G5.4	=	one2many_one2many
F55F3.1 (known) Y111B2A.8	=	many2many_one2one
F56C9.1 (known) Y32H12A.4	=	one2many_one2one
F58A4.4 (known) W02D9.1	=	one2many_one2one
H12C20.2 (known) T28A8.7	=	one2one_one2one
H20J04.5 (known) R151.9	=	one2one_one2one
H26D21.2 (known) Y47G6A.11	=	one2one_one2one
K07A1.12 (known) M03C11.4	=	one2many_one2one
K07D4.3 (known) R12E2.3	=	one2one_one2many
K07D4.3 (known) T06D8.8	=	one2one_one2one
K07G5.2 (known) ZK20.3	=	one2one_one2one
K08E3.5 (known) K08E3.5	=	one2many_one2many
K11D2.3 (known) Y71H2B.10	=	one2many_one2one
K12C11.2 (known) K12C11.2	=	one2one_one2one
K12D12.1 (known) T04A11.6	=	one2many_one2many
M153.1 (known) M153.1	=	one2one_one2one
R03D7.6 (known) R03D7.6	=	one2many_one2many
R04B5.5 (known) R04B5.5	=	many2many_many2many
R107.7 (known) T28A11.11	=	one2many_one2many
R12B2.4 (known) W01B6.9	=	one2one_one2one
R12E2.3 (known) T06D8.8	=	one2many_one2one
R151.2 (known) R151.2	=	one2many_one2many
T10G3.6 (known) ZK593.7	=	one2one_one2one
T12D8.7 (known) Y56A3A.4	=	one2one_one2one
T12E12.4 (known) T12E12.4	=	one2one_one2one
T13H5.4 (known) W07E6.4	=	one2one_one2one
W03D2.4 (known) W03D2.4	=	one2one_one2one
W05H7.3 (known) ZK1098.5	=	one2many_one2one
W05H7.3 (known) Y57A10A.16	=	one2many_one2one
Y111B2A.8 (known) ZK652.9	=	one2one_one2one
Y113G7B.23 (known) Y113G7B.23	=	one2many_one2many
Y17G7B.7 (known) Y17G7B.7	=	one2one_one2one
Y43C5A.6 (known) Y43C5A.6	=	one2one_one2one
Y49E10.15 (known) ZK652.1	=	one2one_one2one
Y57A10A.16 (known) ZK1098.5	=	one2one_one2one
Y71H2B.3 (known) Y75B8A.30	=	one2one_one2many
Y87G2A.3 (known) ZK593.6	=	one2many_one2many
ZC373.5 (known) ZC373.5	=	one2one_one2one
ZK1098.4 (known) ZK1098.4	=	one2one_one2one
