# Supplementary material for: Building and analyzing protein interactome networks by cross-species comparisons
Source: BMC Syst Biol. 2010 Mar 30;4:36. doi: 10.1186/1752-0509-4-36 (PMC2859380; doi:10.1186/1752-0509-4-36)
Supplement: Additional file 9 — Zip Cele. A zipped folder containing files formatted for use in Cytoscape listed in Supplemental Table 3. These files are for Caenorhabditis elegans proteins. [file 1752-0509-4-36-S9.ZIP › cele/cele_scer_orthologs.eda]

cele_scer_orthologs.eda
AC3.2 (predicted) Y39G8C.1	=	YLR189C_YGL173C
AC3.2 (predicted) B0414.6	=	YLR189C_YOR204W
AC3.2 (predicted) C13B9.3	=	YLR189C_YFR051C
AC3.2 (predicted) F21H11.2	=	YLR189C_YIL129C
AC3.2 (predicted) Y71F9AL.17	=	YLR189C_YDL145C
AC3.2 (predicted) Y57A10A.30	=	YLR189C_YOL139C
AC3.2 (predicted) F37C12.9	=	YLR189C_YCR031C
AC3.2 (predicted) Y92H12BR.8	=	YLR189C_YNL284C
AC3.2 (predicted) C16A3.3	=	YLR189C_YMR229C
AC3.2 (predicted) R05H10.2	=	YLR189C_YPL043W
AC3.2 (predicted) F11A10.7	=	YLR189C_YOL041C
AC3.2 (predicted) Y71G12B.11	=	YLR189C_YNL243W
AC3.2 (predicted) F55A12.8	=	YLR189C_YNL132W
AC3.2 (predicted) T24H10.1	=	YLR189C_YGL043W
AC3.2 (predicted) Y55F3BL.1	=	YLR189C_YNL252C
AC3.2 (predicted) B0348.6	=	YLR189C_YOL139C
AC3.2 (predicted) Y45F3A.9	=	YLR189C_YOR201C
AC3.2 (predicted) Y46E12BL.2	=	YLR189C_YPL012W
AC3.2 (predicted) Y48A5A.1	=	YLR189C_YIL104C
AC3.2 (predicted) F53A3.3	=	YLR189C_YLR367W
AC3.2 (predicted) F11F1.1	=	YLR189C_YNL209W
AC3.2 (predicted) M110.4	=	YLR189C_YGL049C
AC3.2 (predicted) F18C5.3	=	YLR189C_YBL004W
AC3.2 (predicted) C55B7.1	=	YLR189C_YOR204W
AC3.2 (predicted) Y71H2AM.19	=	YLR189C_YOR204W
AC3.2 (predicted) T08A11.1	=	YLR189C_YJR138W
AC3.2 (predicted) F54C9.2	=	YLR189C_YNL209W
AC3.2 (predicted) F19H8.1	=	YLR189C_YBR126C
AC3.2 (predicted) Y25C1A.5	=	YLR189C_YDR238C
AC3.2 (predicted) ZK54.2	=	YLR189C_YBR126C
AC3.2 (predicted) F13G3.11	=	YLR189C_YOR150W
AC3.2 (predicted) F53A2.6	=	YLR189C_YOL139C
AC3.2 (predicted) T21G5.3	=	YLR189C_YOR204W
AC3.2 (predicted) Y94H6A.5	=	YLR189C_YDL031W
AC3.2 (predicted) C26E6.6	=	YLR189C_YGR220C
AC3.2 (predicted) R04A9.4	=	YLR189C_YOL139C
AC3.2 (predicted) Y54E10A.9	=	YLR189C_YOR204W
AC3.2 (predicted) K12H4.3	=	YLR189C_YOL077C
AC3.2 (predicted) C05D9.5	=	YLR189C_YOL139C
AC3.2 (predicted) Y54E10A.7	=	YLR189C_YJL063C
AC3.2 (predicted) K04C2.2	=	YLR189C_YEL055C
AC3.2 (predicted) F53G12.10	=	YLR189C_YPL198W
AC3.2 (predicted) C25A1.13	=	YLR189C_YPR100W
AC3.2 (predicted) R144.7	=	YLR189C_YCL037C
AC3.2 (predicted) ZK370.3	=	YLR189C_YNL243W
AC3.2 (predicted) JC8.2	=	YLR189C_YLR196W
AC3.2 (predicted) F27D9.1	=	YLR189C_YDR164C
AC3.7 (predicted) K12H4.3	=	YLR189C_YOL077C
AC3.7 (predicted) Y71F9AL.17	=	YLR189C_YDL145C
AC3.7 (predicted) R144.7	=	YLR189C_YCL037C
AC3.7 (predicted) ZK54.2	=	YLR189C_YBR126C
AC3.7 (predicted) T21G5.3	=	YLR189C_YOR204W
AC3.7 (predicted) T24H10.1	=	YLR189C_YGL043W
AC3.7 (predicted) Y45F3A.9	=	YLR189C_YOR201C
AC3.7 (predicted) Y92H12BR.8	=	YLR189C_YNL284C
AC3.7 (predicted) JC8.2	=	YLR189C_YLR196W
AC3.7 (predicted) F53A3.3	=	YLR189C_YLR367W
AC3.7 (predicted) Y48A5A.1	=	YLR189C_YIL104C
AC3.7 (predicted) C55B7.1	=	YLR189C_YOR204W
AC3.7 (predicted) F18C5.3	=	YLR189C_YBL004W
AC3.7 (predicted) B0414.6	=	YLR189C_YOR204W
AC3.7 (predicted) F27D9.1	=	YLR189C_YDR164C
AC3.7 (predicted) C16A3.3	=	YLR189C_YMR229C
AC3.7 (predicted) M110.4	=	YLR189C_YGL049C
AC3.7 (predicted) B0348.6	=	YLR189C_YOL139C
AC3.7 (predicted) F13G3.11	=	YLR189C_YOR150W
AC3.7 (predicted) Y46E12BL.2	=	YLR189C_YPL012W
AC3.7 (predicted) R04A9.4	=	YLR189C_YOL139C
AC3.7 (predicted) F11A10.7	=	YLR189C_YOL041C
AC3.7 (predicted) F54C9.2	=	YLR189C_YNL209W
AC3.7 (predicted) F53A2.6	=	YLR189C_YOL139C
AC3.7 (predicted) K04C2.2	=	YLR189C_YEL055C
AC3.7 (predicted) Y94H6A.5	=	YLR189C_YDL031W
AC3.7 (predicted) F21H11.2	=	YLR189C_YIL129C
AC3.7 (predicted) ZK370.3	=	YLR189C_YNL243W
AC3.7 (predicted) Y54E10A.9	=	YLR189C_YOR204W
AC3.7 (predicted) F37C12.9	=	YLR189C_YCR031C
AC3.7 (predicted) T08A11.1	=	YLR189C_YJR138W
AC3.7 (predicted) C25A1.13	=	YLR189C_YPR100W
AC3.7 (predicted) Y25C1A.5	=	YLR189C_YDR238C
AC3.7 (predicted) C13B9.3	=	YLR189C_YFR051C
AC3.7 (predicted) F55A12.8	=	YLR189C_YNL132W
AC3.7 (predicted) Y39G8C.1	=	YLR189C_YGL173C
AC3.7 (predicted) C26E6.6	=	YLR189C_YGR220C
AC3.7 (predicted) Y71H2AM.19	=	YLR189C_YOR204W
AC3.7 (predicted) R05H10.2	=	YLR189C_YPL043W
AC3.7 (predicted) Y57A10A.30	=	YLR189C_YOL139C
AC3.7 (predicted) C05D9.5	=	YLR189C_YOL139C
AC3.7 (predicted) Y55F3BL.1	=	YLR189C_YNL252C
AC3.7 (predicted) Y54E10A.7	=	YLR189C_YJL063C
AC3.7 (predicted) F19H8.1	=	YLR189C_YBR126C
AC3.7 (predicted) F11F1.1	=	YLR189C_YNL209W
AC3.7 (predicted) F53G12.10	=	YLR189C_YPL198W
AC3.7 (predicted) Y71G12B.11	=	YLR189C_YNL243W
AC3.8 (predicted) M110.4	=	YLR189C_YGL049C
AC3.8 (predicted) Y48A5A.1	=	YLR189C_YIL104C
AC3.8 (predicted) C05D9.5	=	YLR189C_YOL139C
AC3.8 (predicted) Y46E12BL.2	=	YLR189C_YPL012W
AC3.8 (predicted) Y39G8C.1	=	YLR189C_YGL173C
AC3.8 (predicted) C55B7.1	=	YLR189C_YOR204W
AC3.8 (predicted) C25A1.13	=	YLR189C_YPR100W
AC3.8 (predicted) Y71H2AM.19	=	YLR189C_YOR204W
AC3.8 (predicted) B0348.6	=	YLR189C_YOL139C
AC3.8 (predicted) C26E6.6	=	YLR189C_YGR220C
AC3.8 (predicted) F11F1.1	=	YLR189C_YNL209W
AC3.8 (predicted) R05H10.2	=	YLR189C_YPL043W
AC3.8 (predicted) Y54E10A.9	=	YLR189C_YOR204W
AC3.8 (predicted) F21H11.2	=	YLR189C_YIL129C
AC3.8 (predicted) ZK54.2	=	YLR189C_YBR126C
AC3.8 (predicted) F27D9.1	=	YLR189C_YDR164C
AC3.8 (predicted) F53G12.10	=	YLR189C_YPL198W
AC3.8 (predicted) Y71G12B.11	=	YLR189C_YNL243W
AC3.8 (predicted) Y94H6A.5	=	YLR189C_YDL031W
AC3.8 (predicted) T08A11.1	=	YLR189C_YJR138W
AC3.8 (predicted) F18C5.3	=	YLR189C_YBL004W
AC3.8 (predicted) Y25C1A.5	=	YLR189C_YDR238C
AC3.8 (predicted) F19H8.1	=	YLR189C_YBR126C
AC3.8 (predicted) ZK370.3	=	YLR189C_YNL243W
AC3.8 (predicted) F55A12.8	=	YLR189C_YNL132W
AC3.8 (predicted) R04A9.4	=	YLR189C_YOL139C
AC3.8 (predicted) Y92H12BR.8	=	YLR189C_YNL284C
AC3.8 (predicted) C13B9.3	=	YLR189C_YFR051C
AC3.8 (predicted) F13G3.11	=	YLR189C_YOR150W
AC3.8 (predicted) B0414.6	=	YLR189C_YOR204W
AC3.8 (predicted) C16A3.3	=	YLR189C_YMR229C
AC3.8 (predicted) F11A10.7	=	YLR189C_YOL041C
AC3.8 (predicted) Y55F3BL.1	=	YLR189C_YNL252C
AC3.8 (predicted) F53A2.6	=	YLR189C_YOL139C
AC3.8 (predicted) T24H10.1	=	YLR189C_YGL043W
AC3.8 (predicted) Y57A10A.30	=	YLR189C_YOL139C
AC3.8 (predicted) K04C2.2	=	YLR189C_YEL055C
AC3.8 (predicted) Y45F3A.9	=	YLR189C_YOR201C
AC3.8 (predicted) T21G5.3	=	YLR189C_YOR204W
AC3.8 (predicted) Y54E10A.7	=	YLR189C_YJL063C
AC3.8 (predicted) F54C9.2	=	YLR189C_YNL209W
AC3.8 (predicted) R144.7	=	YLR189C_YCL037C
AC3.8 (predicted) JC8.2	=	YLR189C_YLR196W
AC3.8 (predicted) F53A3.3	=	YLR189C_YLR367W
AC3.8 (predicted) K12H4.3	=	YLR189C_YOL077C
AC3.8 (predicted) F37C12.9	=	YLR189C_YCR031C
AC3.8 (predicted) Y71F9AL.17	=	YLR189C_YDL145C
AH6.2 (predicted) F40F4.5	=	YOR271C_YML085C
AH6.2 (predicted) T20H4.3	=	YOR271C_YHR020W
AH6.2 (predicted) Y24D9A.4	=	YOR271C_YLL045C
AH6.2 (predicted) T05F1.8	=	YOR271C_YJR077C
AH6.2 (predicted) C52E4.4	=	YOR271C_YKL145W
AH6.2 (predicted) D2063.1	=	YOR271C_YOL086C
AH6.2 (predicted) F01G4.6	=	YOR271C_YJR077C
AH6.2 (predicted) T22D1.9	=	YOR271C_YHR027C
AH6.2 (predicted) B0272.1	=	YOR271C_YFL037W
AH6.2 (predicted) K12G11.3	=	YOR271C_YOL086C
AH6.2 (predicted) W03F9.5	=	YOR271C_YPR086W
AH6.2 (predicted) F32H2.9	=	YOR271C_YML085C
AH6.2 (predicted) T28D6.2	=	YOR271C_YML085C
AH6.2 (predicted) F44F4.11	=	YOR271C_YML085C
AH6.2 (predicted) C44B11.3	=	YOR271C_YML085C
AH6.2 (predicted) F53G12.10	=	YOR271C_YPL198W
AH6.2 (predicted) Y22D7AL.5	=	YOR271C_YLR259C
AH6.2 (predicted) F54C9.2	=	YOR271C_YDL229W
AH6.2 (predicted) Y110A7A.12	=	YOR271C_YBR127C
AH6.2 (predicted) Y73B3A.18	=	YOR271C_YLL045C
AH6.2 (predicted) F16D3.1	=	YOR271C_YML085C
AH6.2 (predicted) C47B2.3	=	YOR271C_YML085C
AH6.2 (predicted) ZK899.4	=	YOR271C_YML085C
AH6.2 (predicted) C54C6.2	=	YOR271C_YFL037W
AH6.2 (predicted) K01G5.7	=	YOR271C_YFL037W
AH6.2 (predicted) C36E8.5	=	YOR271C_YFL037W
AH6.2 (predicted) C33F10.12	=	YOR271C_YJR077C
AH6.2 (predicted) K12G11.4	=	YOR271C_YOL086C
AH6.2 (predicted) ZK154.3	=	YOR271C_YFL037W
AH6.2 (predicted) F20B6.2	=	YOR271C_YBR127C
AH6.2 (predicted) F26E4.8	=	YOR271C_YML085C
AH6.2 (predicted) C14C10.1	=	YOR271C_YJR077C
AH6.2 (predicted) F25H2.10	=	YOR271C_YLR340W
AH6.2 (predicted) F11F1.1	=	YOR271C_YDL229W
B0001.4 (predicted) K12C11.2	=	YNR012W_YDR510W
B0001.4 (predicted) B0001.4	=	YNR012W_YNR012W
B0001.4 (predicted) C47B2.2	=	YNR012W_YHR128W
B0001.4 (predicted) F19B6.1	=	YNR012W_YNR012W
B0019.1 (predicted) T08D10.2	=	YMR020W_YMR020W
B0019.1 (predicted) M03F8.2	=	YMR020W_YPL244C
B0019.1 (predicted) Y111B2A.20	=	YMR020W_YPL244C
B0019.1 (predicted) B0019.1	=	YMR020W_YMR020W
B0019.1 (predicted) R13G10.2	=	YMR020W_YMR020W
B0019.1 (predicted) C24G6.6	=	YMR020W_YMR020W
B0019.1 (predicted) Y40B1B.6	=	YMR020W_YMR020W
B0019.1 (predicted) F25C8.2	=	YMR020W_YMR020W
B0019.1 (predicted) F54E7.1	=	YMR020W_YPL244C
B0019.1 (predicted) F55C5.6	=	YMR020W_YMR020W
B0024.11 (predicted) C05D11.12	=	YOR243C_YOR356W
B0024.11 (predicted) Y106G6H.2	=	YOR243C_YER165W
B0024.11 (predicted) F26D10.3	=	YOR243C_YAL005C
B0024.11 (predicted) C55B7.1	=	YOR243C_YOR204W
B0024.11 (predicted) F54C9.2	=	YOR243C_YDL229W
B0024.11 (predicted) K01G5.5	=	YOR243C_YLR175W
B0024.11 (predicted) B0414.6	=	YOR243C_YOR204W
B0024.11 (predicted) Y71G12B.15	=	YOR243C_YMR022W
B0024.11 (predicted) F11F1.1	=	YOR243C_YDL229W
B0024.11 (predicted) F10B5.2	=	YOR243C_YBL074C
B0024.11 (predicted) F44E5.4	=	YOR243C_YAL005C
B0024.11 (predicted) M110.4	=	YOR243C_YGR162W
B0024.11 (predicted) Y54E10A.9	=	YOR243C_YOR204W
B0024.11 (predicted) C12C8.1	=	YOR243C_YAL005C
B0024.11 (predicted) F07E5.5	=	YOR243C_YDL175C
B0024.11 (predicted) W02G9.3	=	YOR243C_YGL232W
B0024.11 (predicted) F18H3.3	=	YOR243C_YER165W
B0024.11 (predicted) E02A10.1	=	YOR243C_YBR251W
B0024.11 (predicted) F58A4.10	=	YOR243C_YMR022W
B0024.11 (predicted) T23B12.3	=	YOR243C_YHL004W
B0024.11 (predicted) Y87G2A.9	=	YOR243C_YMR022W
B0024.11 (predicted) Y71H2AM.19	=	YOR243C_YOR204W
B0024.11 (predicted) T22D1.3	=	YOR243C_YLR432W/YOR243C_YML056C
B0024.11 (predicted) E01A2.4	=	YOR243C_YLR175W
B0024.11 (predicted) F44E5.5	=	YOR243C_YAL005C
B0024.11 (predicted) T21G5.3	=	YOR243C_YOR204W
B0024.12 (known) F22B5.2	=	YFL017C_YDR429C
B0024.12 (known) ZK945.2	=	YFL017C_YOR362C
B0024.12 (known) K11H3.1	=	YFL017C_YOL059W
B0024.12 (predicted) F47G4.3	=	YFL017C_YOL059W
B0024.12 (predicted) F32E10.4	=	YFL017C_YNL189W
B0024.12 (predicted) T23G11.2	=	YFL017C_YFL017C
B0024.12 (predicted) F26B1.3	=	YFL017C_YNL189W
B0024.12 (predicted) B0024.12	=	YFL017C_YFL017C
B0024.12 (predicted) F25H8.2	=	YFL017C_YNL124W
B0024.12 (predicted) Y97E10AR.5	=	YFL017C_YGL070C
B0024.9 (predicted) Y37E3.7	=	YGR209C_YDL081C
B0024.9 (predicted) C05D9.5	=	YGR209C_YOL139C/YLR043C_YOL139C
B0024.9 (predicted) Y69A2AR.30	=	YGR209C_YJL030W
B0024.9 (predicted) K12G11.3	=	YGR209C_YOL086C/YLR043C_YOL086C
B0024.9 (predicted) R04A9.4	=	YGR209C_YOL139C/YLR043C_YOL139C
B0024.9 (predicted) C07E3.1	=	YLR043C_YLR424W
B0024.9 (predicted) K12G11.4	=	YGR209C_YOL086C/YLR043C_YOL086C
B0024.9 (predicted) K10B3.8	=	YGR209C_YGR192C/YLR043C_YGR192C
B0024.9 (predicted) F09E5.15	=	YGR209C_YML028W/YLR043C_YML028W
B0024.9 (predicted) F25H8.2	=	YCR083W_YNL124W
B0024.9 (predicted) F54D5.12	=	YGR209C_YEL071W
B0024.9 (predicted) F53A2.6	=	YGR209C_YOL139C/YLR043C_YOL139C
B0024.9 (predicted) T10F2.3	=	YGR209C_YPL020C
B0024.9 (predicted) B0348.6	=	YGR209C_YOL139C/YLR043C_YOL139C
B0024.9 (predicted) K10B3.7	=	YGR209C_YGR192C/YLR043C_YGR192C
B0024.9 (predicted) F33H1.2	=	YGR209C_YGR192C/YLR043C_YGR192C
B0024.9 (predicted) Y57A10A.30	=	YGR209C_YOL139C/YLR043C_YOL139C
B0024.9 (predicted) F43E2.5	=	YGR209C_YER042W/YLR043C_YER042W
B0024.9 (predicted) R07E5.2	=	YGR209C_YML028W/YLR043C_YML028W
B0024.9 (predicted) T09F3.3	=	YGR209C_YGR192C/YLR043C_YGR192C
B0024.9 (predicted) D2063.1	=	YGR209C_YOL086C/YLR043C_YOL086C
B0025.1 (known) T19E7.3	=	YLR240W_YPL120W
B0025.1 (predicted) R10H10.5	=	YLR240W_YHR005C
B0025.1 (predicted) M04C7.1	=	YLR240W_YHR005C
B0025.1 (predicted) R06A10.2	=	YLR240W_YHR005C
B0025.1 (predicted) C55H1.2	=	YLR240W_YHR005C
B0025.1 (predicted) C34D1.3	=	YLR240W_YHR005C
B0025.1 (predicted) C26C6.2	=	YLR240W_YHR005C
B0025.1 (predicted) F18G5.3	=	YLR240W_YHR005C
B0025.1 (predicted) F56H9.4	=	YLR240W_YHR005C
B0025.1 (predicted) ZK930.1	=	YLR240W_YBR097W
B0025.1 (predicted) Y95B8A.5	=	YLR240W_YHR005C
B0025.1 (predicted) F48C11.1	=	YLR240W_YHR005C
B0025.1 (predicted) T07A9.7	=	YLR240W_YHR005C
B0025.1 (predicted) E02C12.5	=	YLR240W_YHR005C
B0025.1 (predicted) F56H9.3	=	YLR240W_YHR005C
B0025.1 (predicted) M01D7.7	=	YLR240W_YHR005C
B0025.1 (predicted) C16A11.1	=	YLR240W_YHR005C
B0025.1 (predicted) F38E1.5	=	YLR240W_YHR005C
B0025.1 (predicted) T19C4.6	=	YLR240W_YHR005C
B0025.2 (predicted) F26D10.3	=	YDL097C_YLL024C
B0025.2 (predicted) T22D1.9	=	YDL097C_YHR027C
B0025.2 (predicted) C36B1.4	=	YDL097C_YOL038W
B0025.2 (predicted) T03F1.3	=	YDL097C_YCR012W
B0025.2 (predicted) F11F1.1	=	YDL097C_YDL229W
B0025.2 (predicted) ZK20.5	=	YDL097C_YFR052W
B0025.2 (predicted) C13B4.2	=	YDL097C_YFR010W
B0025.2 (predicted) F57B9.10	=	YDL097C_YDL097C
B0025.2 (predicted) B0025.2	=	YDL097C_YDL097C
B0025.2 (predicted) Y67H2A.6	=	YDL097C_YOR261C
B0025.2 (predicted) T10G3.6	=	YDL097C_YBL026W
B0025.2 (predicted) F54C9.2	=	YDL097C_YDL229W
B0025.2 (predicted) T25B9.9	=	YDL097C_YHR183W
B0025.2 (predicted) Y39G10AR.9	=	YDL097C_YGL004C
B0025.2 (predicted) F56F11.4	=	YDL097C_YGL048C
B0025.2 (predicted) B0336.8	=	YDL097C_YBR217W
B0025.2 (predicted) F23F1.8	=	YDL097C_YOR259C
B0025.2 (predicted) ZK20.3	=	YDL097C_YEL037C
B0025.2 (predicted) C23G10.4	=	YDL097C_YIL075C
B0025.2 (predicted) F59B2.5	=	YDL097C_YDL097C
B0025.2 (predicted) T20F5.2	=	YDL097C_YER012W
B0025.2 (predicted) C14C10.5	=	YDL097C_YFL007W
B0025.2 (predicted) C10G11.8	=	YDL097C_YDL007W
B0025.2 (predicted) T06D8.8	=	YDL097C_YDR427W
B0025.2 (predicted) B0205.3	=	YDL097C_YHR200W
B0025.2 (predicted) D2045.2	=	YDL097C_YHL030W
B0025.2 (predicted) Y55F3AM.15	=	YDL097C_YDL147W
B0025.2 (predicted) Y49E10.1	=	YDL097C_YGL048C
B0025.2 (predicted) F10G7.8	=	YDL097C_YDL147W
B0025.2 (predicted) R12E2.3	=	YDL097C_YOR261C
B0025.2 (predicted) K07D4.3	=	YDL097C_YFR004W
B0025.2 (predicted) C12C8.1	=	YDL097C_YLL024C
B0025.2 (predicted) D2013.7	=	YDL097C_YOR261C
B0025.2 (predicted) B0393.1	=	YDL097C_YGR214W
B0025.2 (predicted) F23F12.6	=	YDL097C_YDR394W
B0025.2 (predicted) C52E4.4	=	YDL097C_YKL145W
B0025.2 (predicted) F44E5.4	=	YDL097C_YLL024C
B0025.2 (predicted) F56H1.4	=	YDL097C_YOR117W
B0025.2 (predicted) F44E5.5	=	YDL097C_YLL024C
B0025.2 (predicted) F49C12.8	=	YDL097C_YPR108W
B0035.14 (predicted) Y71G12B.15	=	YMR161W_YMR022W
B0035.14 (predicted) Y87G2A.9	=	YMR161W_YMR022W
B0035.14 (predicted) F58A4.10	=	YMR161W_YMR022W
B0035.16 (predicted) F13D11.4	=	YDL033C_YGL039W
B0035.16 (predicted) B0035.16	=	YDL033C_YDL033C
B0035.16 (predicted) C14B1.4	=	YDL033C_YBR175W
B0035.16 (predicted) ZC302.2	=	YDL033C_YBR175W
B0035.16 (predicted) Y22D7AL.5	=	YDL033C_YLR259C
B0035.16 (predicted) R06A4.8	=	YDL033C_YPR184W
B0035.16 (predicted) K04G11.4	=	YDL033C_YBR175W
B0035.4 (predicted) Y113G7B.17	=	YNL153C_YBR034C
B0035.4 (predicted) R151.9	=	YNL153C_YML094W
B0035.4 (predicted) R05D3.4	=	YNL153C_YDL074C
B0035.4 (predicted) T06G6.9	=	YNL153C_YGR078C
B0035.4 (predicted) F21C3.5	=	YNL153C_YLR200W
B0035.4 (predicted) H20J04.5	=	YNL153C_YEL003W
B0035.5 (predicted) C12C8.1	=	YNL241C_YLL024C
B0035.5 (predicted) F11F1.1	=	YNL241C_YDL229W
B0035.5 (predicted) F26D10.3	=	YNL241C_YLL024C
B0035.5 (predicted) F44E5.4	=	YNL241C_YLL024C
B0035.5 (predicted) B0035.5	=	YNL241C_YNL241C
B0035.5 (predicted) F54C9.2	=	YNL241C_YDL229W
B0035.5 (predicted) F44E5.5	=	YNL241C_YLL024C
B0035.5 (predicted) ZK287.5	=	YNL241C_YOL133W
B0035.7 (predicted) C26C6.1	=	YDR225W_YLR357W
B0035.7 (predicted) W07E11.1	=	YBL003C_YDL171C
B0035.7 (predicted) F35H10.1	=	YDR225W_YDR225W
B0035.7 (predicted) Y47G6A.6	=	YDR225W_YGR252W
B0035.7 (predicted) F38H4.9	=	YBL003C_YDL188C
B0035.7 (predicted) F54C9.5	=	YBL003C_YPL131W
B0035.7 (predicted) C23G10.3	=	YBL003C_YNL178W
B0035.7 (predicted) F45F2.2	=	YBL003C_YDR224C/YDR225W_YDR224C/YDR225W_YBL002W
B0035.7 (predicted) F07B7.10	=	YDR225W_YDR225W
B0035.7 (predicted) F58F6.4	=	YBL003C_YOL094C
B0035.7 (predicted) F54C9.9	=	YDR225W_YNL308C
B0035.7 (predicted) F13B10.2	=	YBL003C_YOR063W
B0035.7 (predicted) H02I12.7	=	YDR225W_YDR225W
B0035.7 (predicted) C50F4.13	=	YDR225W_YDR225W
B0035.7 (predicted) B0205.7	=	YDR225W_YIL035C
B0035.7 (predicted) R13A5.12	=	YDR225W_YGR103W
B0035.7 (predicted) ZK131.10	=	YDR225W_YDR225W
B0035.7 (predicted) F17E9.9	=	YBL003C_YDR224C/YDR225W_YDR224C/YDR225W_YBL002W
B0035.7 (predicted) C04F12.4	=	YDR225W_YHL001W
B0035.7 (predicted) F07E5.5	=	YDR225W_YDL175C
B0035.7 (predicted) F09F7.3	=	YBL003C_YOR207C/YDR225W_YOR207C
B0035.7 (predicted) K06C4.12	=	YBL003C_YDR224C/YDR225W_YBL002W/YDR225W_YDR224C
B0035.7 (predicted) F10B5.2	=	YDR225W_YBL074C
B0035.7 (predicted) T03F1.2	=	YBL003C_YDR204W
B0035.7 (predicted) F55G1.10	=	YDR225W_YDR225W
B0035.7 (predicted) F33H2.5	=	YBL003C_YNL262W
B0035.7 (predicted) T10C6.12	=	YDR225W_YDR225W
B0035.7 (predicted) F58B3.4	=	YBL003C_YDR365C/YDR225W_YDR365C
B0035.7 (predicted) T23D8.6	=	YDR225W_YDR225W
B0035.7 (predicted) K06C4.4	=	YBL003C_YDR224C/YDR225W_YDR224C/YDR225W_YBL002W
B0035.7 (predicted) F45F2.4	=	YDR225W_YDR225W
B0035.7 (predicted) ZK131.6	=	YDR225W_YDR225W
B0035.7 (predicted) F07B7.3	=	YDR225W_YDR225W
B0035.7 (predicted) C48E7.2	=	YDR225W_YPR190C
B0035.7 (predicted) F55A3.3	=	YDR225W_YGL207W
B0035.7 (predicted) F41E6.4	=	YBL003C_YNL201C
B0035.7 (predicted) B0035.7	=	YDR225W_YDR225W
B0035.7 (predicted) Y47D9A.1	=	YBL003C_YDL055C
B0035.7 (predicted) F55G1.3	=	YBL003C_YDR224C/YDR225W_YDR224C/YDR225W_YBL002W
B0035.7 (predicted) Y76B12C.7	=	YDR225W_YDR301W
B0035.7 (predicted) Y105E8A.17	=	YDR225W_YGR002C
B0035.7 (predicted) C44E4.4	=	YBL003C_YDL051W
B0035.7 (predicted) R05G6.7	=	YBL003C_YNL055C
B0035.7 (predicted) R08C7.3	=	YBL003C_YOL012C/YDR225W_YOL012C
B0035.7 (predicted) Y39G8C.1	=	YBL003C_YGL173C
B0035.7 (predicted) F17E9.13	=	YDR225W_YDR225W
B0035.7 (predicted) F54E12.4	=	YBL003C_YDR224C/YDR225W_YDR224C/YDR225W_YBL002W
B0035.7 (predicted) F28C6.6	=	YDR225W_YMR061W
B0035.7 (predicted) F37E3.1	=	YDR225W_YMR125W
B0035.7 (predicted) F08G2.1	=	YBL003C_YDR224C/YDR225W_YDR224C/YDR225W_YBL002W
B0035.7 (predicted) F32H2.2	=	YDR225W_YGL127C
B0035.7 (predicted) Y56A3A.18	=	YDR225W_YLR074C
B0035.7 (predicted) F54E12.5	=	YDR225W_YDR225W
B0035.7 (predicted) F07B7.11	=	YBL003C_YDR224C/YDR225W_YDR224C/YDR225W_YBL002W
B0035.7 (predicted) F07B7.4	=	YBL003C_YDR224C/YDR225W_YDR224C/YDR225W_YBL002W
B0035.7 (predicted) C54G10.2	=	YBL003C_YOR217W
B0035.7 (predicted) Y106G6H.2	=	YBL003C_YER165W
B0035.7 (predicted) H02I12.6	=	YBL003C_YDR224C/YDR225W_YBL002W/YDR225W_YDR224C
B0035.7 (predicted) C42D4.8	=	YDR225W_YOR116C
B0035.7 (predicted) Y111B2A.11	=	YBL003C_YFL024C/YDR225W_YFL024C
B0035.7 (predicted) R06A4.4	=	YBL003C_YBR017C
B0035.7 (predicted) F08G2.2	=	YDR225W_YDR225W
B0035.7 (predicted) T10C6.11	=	YBL003C_YDR224C/YDR225W_YBL002W/YDR225W_YDR224C
B0035.7 (predicted) C25F6.3	=	YBL003C_YDL171C
B0035.7 (predicted) D1081.2	=	YDR225W_YMR043W
B0035.7 (predicted) T07A9.8	=	YBL003C_YDR083W
B0035.7 (predicted) B0041.4	=	YBL003C_YDR012W
B0035.7 (predicted) ZK131.5	=	YBL003C_YDR224C/YDR225W_YBL002W/YDR225W_YDR224C
B0035.7 (predicted) C07H6.1	=	YDR225W_YOR005C
B0035.7 (predicted) M110.4	=	YBL003C_YGR162W
B0035.7 (predicted) F54C9.2	=	YBL003C_YDL229W
B0035.7 (predicted) C50F4.5	=	YBL003C_YDR224C/YDR225W_YBL002W/YDR225W_YDR224C
B0035.7 (predicted) R05H10.2	=	YDR225W_YPL043W
B0035.7 (predicted) F45F2.12	=	YBL003C_YDR224C/YDR225W_YDR224C/YDR225W_YBL002W
B0035.7 (predicted) F55F8.3	=	YBL003C_YCR057C
B0035.7 (predicted) B0035.8	=	YBL003C_YDR224C/YDR225W_YDR224C/YDR225W_YBL002W
B0035.7 (predicted) C16A3.3	=	YBL003C_YMR229C
B0035.7 (predicted) T22D1.3	=	YBL003C_YLR432W
B0035.7 (predicted) K08F4.1	=	YBL003C_YMR078C
B0035.7 (predicted) C47D12.1	=	YBL003C_YHR099W
B0035.7 (predicted) K06C4.11	=	YDR225W_YDR225W
B0035.7 (predicted) ZK131.9	=	YBL003C_YDR224C/YDR225W_YDR224C/YDR225W_YBL002W
B0035.7 (predicted) F56F3.5	=	YBL003C_YML063W
B0035.7 (predicted) F11F1.1	=	YBL003C_YDL229W
B0035.7 (predicted) F35H10.11	=	YBL003C_YDR224C/YDR225W_YBL002W/YDR225W_YDR224C
B0035.7 (predicted) C42C1.5	=	YBL003C_YDL055C
B0035.7 (predicted) F18H3.3	=	YBL003C_YER165W
B0035.7 (predicted) K06C4.3	=	YDR225W_YDR225W
B0035.7 (predicted) F02E9.4	=	YBL003C_YOL004W
B0035.8 (predicted) C37C3.2	=	YDR224C_YPR041W
B0035.8 (predicted) H02I12.7	=	YDR224C_YDR225W/YDR224C_YBL003C/YBL002W_YDR225W
B0035.8 (predicted) F17E9.13	=	YDR224C_YBL003C/YDR224C_YDR225W/YBL002W_YDR225W
B0035.8 (predicted) F07B7.10	=	YDR224C_YBL003C/YDR224C_YDR225W/YBL002W_YDR225W
B0035.8 (predicted) C16A3.3	=	YDR224C_YMR229C/YBL002W_YMR229C
B0035.8 (predicted) C12C8.1	=	YDR224C_YLL024C/YBL002W_YLL024C
B0035.8 (predicted) C02F5.7	=	YBL002W_YJR090C
B0035.8 (predicted) T05E11.3	=	YDR224C_YPL240C
B0035.8 (predicted) T23D8.6	=	YDR224C_YDR225W/YDR224C_YBL003C/YBL002W_YDR225W
B0035.8 (predicted) W09B6.2	=	YDR224C_YGL112C/YBL002W_YGL112C
B0035.8 (predicted) T10C6.12	=	YDR224C_YDR225W/YDR224C_YBL003C/YBL002W_YDR225W
B0035.8 (predicted) Y106G6H.2	=	YDR224C_YER165W/YBL002W_YER165W
B0035.8 (predicted) ZK945.3	=	YBL002W_YDR496C
B0035.8 (predicted) E04D5.1	=	YBL002W_YGR054W
B0035.8 (predicted) R05G6.7	=	YDR224C_YNL055C
B0035.8 (predicted) F54C9.5	=	YDR224C_YPL131W
B0035.8 (predicted) C37H5.8	=	YDR224C_YJR045C
B0035.8 (predicted) Y37E11AL.8	=	YDR224C_YGL112C/YBL002W_YGL112C
B0035.8 (predicted) F44E5.5	=	YDR224C_YLL024C/YBL002W_YLL024C
B0035.8 (predicted) C23G10.3	=	YDR224C_YNL178W
B0035.8 (predicted) F33H2.5	=	YBL002W_YNL262W
B0035.8 (predicted) F26D10.3	=	YDR224C_YLL024C/YBL002W_YLL024C
B0035.8 (predicted) F16B4.8	=	YBL002W_YMR036C
B0035.8 (predicted) Y62E10A.5	=	YDR224C_YDL200C
B0035.8 (predicted) F10G7.1	=	YDR224C_YDL060W
B0035.8 (predicted) B0041.4	=	YDR224C_YDR012W/YBL002W_YBR031W/YBL002W_YDR012W
B0035.8 (predicted) F09F7.3	=	YBL002W_YOR207C
B0035.8 (predicted) F55G1.10	=	YDR224C_YDR225W/YDR224C_YBL003C/YBL002W_YDR225W
B0035.8 (predicted) F54E12.5	=	YDR224C_YBL003C/YDR224C_YDR225W/YBL002W_YDR225W
B0035.8 (predicted) F58B3.4	=	YDR224C_YDR365C
B0035.8 (predicted) C26C6.1	=	YDR224C_YLR357W
B0035.8 (predicted) F08G2.2	=	YDR224C_YDR225W/YDR224C_YBL003C/YBL002W_YDR225W
B0035.8 (predicted) K06C4.11	=	YDR224C_YBL003C/YDR224C_YDR225W/YBL002W_YDR225W
B0035.8 (predicted) B0393.1	=	YDR224C_YGR214W
B0035.8 (predicted) F54C9.2	=	YDR224C_YDL229W/YBL002W_YDL229W
B0035.8 (predicted) B0205.7	=	YBL002W_YIL035C
B0035.8 (predicted) Y24D9A.4	=	YBL002W_YLL045C
B0035.8 (predicted) Y56A3A.18	=	YDR224C_YLR074C/YBL002W_YLR074C
B0035.8 (predicted) F25H2.10	=	YDR224C_YLR340W
B0035.8 (predicted) F11F1.1	=	YDR224C_YDL229W/YBL002W_YDL229W
B0035.8 (predicted) F18H3.3	=	YDR224C_YER165W/YBL002W_YER165W
B0035.8 (predicted) C30C11.4	=	YDR224C_YPL106C
B0035.8 (predicted) F32A5.1	=	YDR224C_YDR448W/YBL002W_YDR448W
B0035.8 (predicted) F35G12.4	=	YBL002W_YOL087C
B0035.8 (predicted) C50F4.13	=	YDR224C_YDR225W/YDR224C_YBL003C/YBL002W_YDR225W
B0035.8 (predicted) ZK856.13	=	YDR224C_YGR047C
B0035.8 (predicted) F08B4.5	=	YBL002W_YPR175W
B0035.8 (predicted) R08C7.3	=	YDR224C_YOL012C/YBL002W_YOL012C
B0035.8 (predicted) K06A5.7	=	YBL002W_YMR036C
B0035.8 (predicted) C53H9.2	=	YDR224C_YGL099W
B0035.8 (predicted) F44E5.4	=	YDR224C_YLL024C/YBL002W_YLL024C
B0035.8 (predicted) D2013.5	=	YDR224C_YKR001C/YBL002W_YKR001C
B0035.8 (predicted) C02C6.1	=	YDR224C_YKR001C/YBL002W_YKR001C
B0035.8 (predicted) ZK131.6	=	YDR224C_YBL003C/YDR224C_YDR225W/YBL002W_YDR225W
B0035.8 (predicted) C47E8.5	=	YDR224C_YPL240C
B0035.8 (predicted) ZK637.11	=	YBL002W_YMR036C
B0035.8 (predicted) C48E7.2	=	YBL002W_YPR190C
B0035.8 (predicted) F53G12.10	=	YBL002W_YGL076C
B0035.8 (predicted) C35B1.1	=	YDR224C_YGL058W
B0035.8 (predicted) M01E5.5	=	YBL002W_YOL006C
B0035.8 (predicted) F07B7.3	=	YDR224C_YBL003C/YDR224C_YDR225W/YBL002W_YDR225W
B0035.8 (predicted) Y73B3A.18	=	YBL002W_YLL045C
B0035.8 (predicted) C42D4.8	=	YDR224C_YOR116C/YBL002W_YOR116C
B0035.8 (predicted) F28D1.1	=	YDR224C_YER082C
B0035.8 (predicted) F35H10.1	=	YDR224C_YDR225W/YDR224C_YBL003C/YBL002W_YDR225W
B0035.8 (predicted) K06C4.3	=	YDR224C_YBL003C/YDR224C_YDR225W/YBL002W_YDR225W
B0035.8 (predicted) ZK131.10	=	YDR224C_YDR225W/YDR224C_YBL003C/YBL002W_YDR225W
B0035.8 (predicted) T26A5.8	=	YBL002W_YDR121W
B0035.8 (predicted) M04F3.1	=	YDR224C_YNL312W
B0035.8 (predicted) R05H5.2	=	YBL002W_YMR036C
B0035.8 (predicted) F14B4.3	=	YBL002W_YPR010C
B0035.8 (predicted) F45F2.4	=	YDR224C_YDR225W/YDR224C_YBL003C/YBL002W_YDR225W
B0035.8 (predicted) T23G5.1	=	YDR224C_YIL066C
B0041.4 (known) Y39E4B.1	=	YBR031W_YDR091C/YDR012W_YDR091C
B0041.4 (predicted) F35C8.5	=	YBR031W_YGR060W
B0041.4 (predicted) Y66H1A.4	=	YBR031W_YHR089C
B0041.4 (predicted) T25G3.3	=	YBR031W_YHR170W
B0041.4 (predicted) T25G3.2	=	YBR031W_YBR038W
B0041.4 (predicted) W09B6.2	=	YBR031W_YGL112C
B0041.4 (predicted) VZK822L.1	=	YBR031W_YGL055W
B0041.4 (predicted) C08H9.2	=	YDR012W_YJL080C
B0041.4 (predicted) F30A10.6	=	YBR031W_YKL212W
B0041.4 (predicted) W05H7.3	=	YBR031W_YBR254C
B0041.4 (predicted) W07E11.1	=	YBR031W_YDL171C
B0041.4 (predicted) Y40B1B.7	=	YBR031W_YGL029W/YDR012W_YGL029W
B0041.4 (predicted) Y48G8AL.6	=	YDR012W_YMR080C
B0041.4 (predicted) C33F10.12	=	YDR012W_YER053C
B0041.4 (predicted) T10C6.11	=	YBR031W_YBL002W/YDR012W_YBL002W/YDR012W_YDR224C
B0041.4 (predicted) F56H11.4	=	YBR031W_YLR372W/YDR012W_YLR372W
B0041.4 (predicted) T16G1.10	=	YDR012W_YDL219W
B0041.4 (predicted) Y6B3A.1	=	YBR031W_YDR170C
B0041.4 (predicted) F28A10.10	=	YDR012W_YGR202C
B0041.4 (predicted) F35H10.11	=	YBR031W_YBL002W/YDR012W_YBL002W/YDR012W_YDR224C
B0041.4 (predicted) Y110A7A.17	=	YBR031W_YBL084C
B0041.4 (predicted) F54C1.2	=	YDR012W_YGL246C
B0041.4 (predicted) F25B4.6	=	YBR031W_YML126C
B0041.4 (predicted) K01H12.2	=	YDR012W_YBR085W
B0041.4 (predicted) W08F4.8	=	YDR012W_YDR168W
B0041.4 (predicted) Y37D8A.9	=	YBR031W_YPR023C
B0041.4 (predicted) B0464.2	=	YDR012W_YOL145C
B0041.4 (predicted) C29A12.3	=	YDR012W_YDL164C
B0041.4 (predicted) W02F12.5	=	YDR012W_YDR148C
B0041.4 (predicted) B0393.1	=	YBR031W_YGR214W
B0041.4 (predicted) W06H3.3	=	YBR031W_YBL039C/YDR012W_YBL039C
B0041.4 (predicted) T22B11.5	=	YBR031W_YIL125W/YDR012W_YIL125W
B0041.4 (predicted) W07E6.2	=	YBR031W_YCR072C
B0041.4 (predicted) C15F1.6	=	YDR012W_YDL015C
B0041.4 (predicted) W08G11.4	=	YBR031W_YOR014W/YDR012W_YOR014W
B0041.4 (predicted) C53H9.2	=	YDR012W_YGL099W
B0041.4 (predicted) W01B11.3	=	YBR031W_YOR310C/YDR012W_YOR310C
B0041.4 (predicted) F10B5.6	=	YDR012W_YKL022C
B0041.4 (predicted) T10G3.6	=	YDR012W_YBL026W
B0041.4 (predicted) C37C3.2	=	YBR031W_YPR041W
B0041.4 (predicted) W05E10.4	=	YDR012W_YDR001C
B0041.4 (predicted) ZK1098.5	=	YDR012W_YKR068C
B0041.4 (predicted) Y48G9A.1	=	YDR012W_YGL195W
B0041.4 (predicted) F11E6.5	=	YBR031W_YLR372W/YDR012W_YLR372W
B0041.4 (predicted) Y32F6A.3	=	YBR031W_YKR002W/YDR012W_YKR002W
B0041.4 (predicted) F57B9.5	=	YBR031W_YBR247C
B0041.4 (predicted) ZC518.2	=	YBR031W_YNL049C
B0041.4 (predicted) W09C5.1	=	YBR031W_YER126C/YDR012W_YER126C
B0041.4 (predicted) C54H2.5	=	YDR012W_YGR284C
B0041.4 (predicted) R13A5.12	=	YBR031W_YGR103W
B0041.4 (predicted) F41H10.8	=	YBR031W_YLR372W/YDR012W_YLR372W
B0041.4 (predicted) T20B12.3	=	YBR031W_YPR144C
B0041.4 (predicted) F46C5.6	=	YBR031W_YAL016W/YDR012W_YAL016W
B0041.4 (predicted) F39H11.2	=	YDR012W_YER148W
B0041.4 (predicted) F10D2.9	=	YBR031W_YGL055W
B0041.4 (predicted) F55A12.8	=	YBR031W_YNL132W
B0041.4 (predicted) Y73E7A.2	=	YBR031W_YDR299W
B0041.4 (predicted) T27E9.1	=	YDR012W_YBR085W
B0041.4 (predicted) W08D2.7	=	YDR012W_YJL050W
B0041.4 (predicted) W02A11.1	=	YBR031W_YJL125C/YDR012W_YJL125C
B0041.4 (predicted) M03F8.3	=	YDR012W_YLR117C
B0041.4 (predicted) F55G1.10	=	YDR012W_YBL003C
B0041.4 (predicted) C24F3.1	=	YDR012W_YKL008C
B0041.4 (predicted) F16A11.3	=	YBR031W_YAL016W/YDR012W_YAL016W
B0041.4 (predicted) F54E12.4	=	YBR031W_YBL002W/YDR012W_YDR224C/YDR012W_YBL002W
B0041.4 (predicted) K02G10.6	=	YDR012W_YKL008C
B0041.4 (predicted) B0250.9	=	YBR031W_YNL280C
B0041.4 (predicted) F07B7.3	=	YDR012W_YBL003C
B0041.4 (predicted) F57H12.1	=	YBR031W_YDL137W
B0041.4 (predicted) F26E4.1	=	YBR031W_YGL190C/YDR012W_YGL190C
B0041.4 (predicted) Y48A6B.5	=	YDR012W_YNL232W
B0041.4 (predicted) C43E11.9	=	YBR031W_YPL211W
B0041.4 (predicted) K01G5.5	=	YBR031W_YLR175W
B0041.4 (predicted) C41C4.6	=	YBR031W_YIL031W
B0041.4 (predicted) C47C12.4	=	YBR031W_YAL048C
B0041.4 (predicted) K06C4.11	=	YDR012W_YBL003C
B0041.4 (predicted) T10F2.2	=	YBR031W_YBR291C
B0041.4 (predicted) Y47G6A.27	=	YBR031W_YAL048C
B0041.4 (predicted) M02B7.5	=	YBR031W_YDR170C
B0041.4 (predicted) H28O16.1	=	YBR031W_YBL099W
B0041.4 (predicted) T19A6.2	=	YDR012W_YNR053C
B0041.4 (predicted) H02I12.6	=	YBR031W_YBL002W/YDR012W_YBL002W/YDR012W_YDR224C
B0041.4 (predicted) F55H2.2	=	YDR012W_YEL051W
B0041.4 (predicted) ZK652.1	=	YBR031W_YPR182W
B0041.4 (predicted) Y48G1A.4	=	YBR031W_YDL148C
B0041.4 (predicted) ZK512.5	=	YBR031W_YPL085W/YDR012W_YPL085W
B0041.4 (predicted) K01C8.9	=	YDR012W_YER006W
B0041.4 (predicted) T10C6.12	=	YDR012W_YBL003C
B0041.4 (predicted) F23B12.7	=	YBR031W_YDR060W
B0041.4 (predicted) F32A6.3	=	YBR031W_YDR080W
B0041.4 (predicted) F56H11.3	=	YBR031W_YLR372W/YDR012W_YLR372W
B0041.4 (predicted) F28C6.6	=	YDR012W_YMR061W
B0041.4 (predicted) T04A8.6	=	YBR031W_YNL110C
B0041.4 (predicted) F33D11.10	=	YBR031W_YDR021W
B0041.4 (predicted) T19E7.3	=	YDR012W_YPL120W
B0041.4 (predicted) C34E10.10	=	YBR031W_YOR004W
B0041.4 (predicted) C56G2.6	=	YDR012W_YBR159W
B0041.4 (predicted) C15B12.7	=	YBR031W_YMR243C
B0041.4 (predicted) Y47G6A.6	=	YBR031W_YGR252W/YDR012W_YGR252W
B0041.4 (predicted) F25H2.5	=	YBR031W_YKL067W/YDR012W_YKL067W
B0041.4 (predicted) Y71H2B.10	=	YBR031W_YKL135C/YDR012W_YKL135C
B0041.4 (predicted) F45F2.12	=	YBR031W_YBL002W/YDR012W_YDR224C/YDR012W_YBL002W
B0041.4 (predicted) F32D8.12	=	YDR012W_YDL174C
B0041.4 (predicted) F01G4.3	=	YDR012W_YLR398C
B0041.4 (predicted) T03F1.12	=	YBR031W_YJL004C/YDR012W_YJL004C
B0041.4 (predicted) K02F3.2	=	YBR031W_YBR291C
B0041.4 (predicted) T15H9.6	=	YBR031W_YKR002W/YDR012W_YKR002W
B0041.4 (predicted) K07E3.4	=	YDR012W_YBR084W/YDR012W_YGR204W
B0041.4 (predicted) F11A10.7	=	YDR012W_YOL041C
B0041.4 (predicted) Y47D3A.26	=	YDR012W_YJL074C
B0041.4 (predicted) T05G5.5	=	YDR012W_YDR196C
B0041.4 (predicted) F59B8.2	=	YBR031W_YDL066W
B0041.4 (predicted) ZK836.2	=	YBR031W_YIL125W/YDR012W_YIL125W
B0041.4 (predicted) ZK131.10	=	YDR012W_YBL003C
B0041.4 (predicted) K06C4.4	=	YBR031W_YBL002W/YDR012W_YDR224C/YDR012W_YBL002W
B0041.4 (predicted) ZK370.4	=	YBR031W_YML059C/YDR012W_YML059C
B0041.4 (predicted) C42C1.5	=	YBR031W_YDL055C
B0041.4 (predicted) K04D7.2	=	YBR031W_YGR028W
B0041.4 (predicted) C16A3.7	=	YBR031W_YNL023C
B0041.4 (predicted) W04A8.7	=	YBR031W_YGR274C
B0041.4 (predicted) F08G2.1	=	YBR031W_YBL002W/YDR012W_YDR224C/YDR012W_YBL002W
B0041.4 (predicted) C13G3.3	=	YBR031W_YOR014W/YDR012W_YOR014W
B0041.4 (predicted) Y18D10A.19	=	YDR012W_YNL135C
B0041.4 (predicted) T05A12.2	=	YDR012W_YDR001C
B0041.4 (predicted) C09G4.1	=	YDR012W_YKL008C
B0041.4 (predicted) F11A3.1	=	YBR031W_YBR222C
B0041.4 (predicted) F45F2.4	=	YDR012W_YBL003C
B0041.4 (predicted) C06B3.4	=	YDR012W_YBR159W
B0041.4 (predicted) Y56A3A.18	=	YBR031W_YLR074C
B0041.4 (predicted) H19N07.1	=	YBR031W_YDR172W
B0041.4 (predicted) F33H1.1	=	YBR031W_YLR176C
B0041.4 (predicted) K07E3.3	=	YDR012W_YGR204W/YDR012W_YBR084W
B0041.4 (predicted) T12E12.4	=	YBR031W_YLL001W/YDR012W_YLL001W
B0041.4 (predicted) Y56A3A.1	=	YBR031W_YIL038C
B0041.4 (predicted) K11D2.3	=	YDR012W_YPL259C
B0041.4 (predicted) Y108F1.4	=	YDR012W_YGL246C
B0041.4 (predicted) K08E4.6	=	YDR012W_YAL007C/YDR012W_YOR016C
B0041.4 (predicted) F55F8.2	=	YBR031W_YBR142W
B0041.4 (predicted) T20B12.2	=	YDR012W_YER148W
B0041.4 (predicted) R11H6.1	=	YBR031W_YFR044C
B0041.4 (predicted) ZK131.5	=	YBR031W_YBL002W/YDR012W_YBL002W/YDR012W_YDR224C
B0041.4 (predicted) C40H1.4	=	YBR031W_YLR372W/YDR012W_YLR372W
B0041.4 (predicted) F57B10.7	=	YDR012W_YDR001C
B0041.4 (predicted) D2024.3	=	YBR031W_YLR372W/YDR012W_YLR372W
B0041.4 (predicted) C54C6.1	=	YBR031W_YLR185W
B0041.4 (predicted) F17E9.13	=	YDR012W_YBL003C
B0041.4 (predicted) C07E3.2	=	YDR012W_YOR206W
B0041.4 (predicted) F25G6.5	=	YDR012W_YBR159W
B0041.4 (predicted) F55A12.7	=	YDR012W_YPL259C
B0041.4 (predicted) F54D8.2	=	YBR031W_YGL191W
B0041.4 (predicted) C03C10.1	=	YBR031W_YPL204W
B0041.4 (predicted) C47E12.4	=	YBR031W_YBR011C
B0041.4 (predicted) T07F10.3	=	YDR012W_YHR086W
B0041.4 (predicted) K07B1.3	=	YBR031W_YBR291C
B0041.4 (predicted) T06D8.6	=	YDR012W_YAL039C
B0041.4 (predicted) Y106G6G.6	=	YBR031W_YDR170C
B0041.4 (predicted) K07H8.3	=	YDR012W_YHR013C
B0041.4 (predicted) T05E11.5	=	YDR012W_YKL100C
B0041.4 (predicted) C50F4.13	=	YDR012W_YBL003C
B0041.4 (predicted) ZK686.2	=	YDR012W_YNR038W
B0041.4 (predicted) C06B3.5	=	YDR012W_YBR159W
B0041.4 (predicted) F47G9.1	=	YBR031W_YML012W
B0041.4 (predicted) W07E6.1	=	YDR012W_YNL061W
B0041.4 (predicted) Y47D9A.1	=	YBR031W_YDL055C
B0041.4 (predicted) T01B11.4	=	YDR012W_YBR085W
B0041.4 (predicted) T05F1.10	=	YBR031W_YLR426W
B0041.4 (predicted) ZK256.1	=	YBR031W_YGL167C
B0041.4 (predicted) T05F1.8	=	YDR012W_YER053C
B0041.4 (predicted) Y65B4A.6	=	YBR031W_YDR021W
B0041.4 (predicted) Y48G8AL.15	=	YBR031W_YKL067W/YDR012W_YKL067W
B0041.4 (predicted) F28D1.1	=	YBR031W_YER082C
B0041.4 (predicted) C01A2.3	=	YBR031W_YER154W
B0041.4 (predicted) R05G6.7	=	YBR031W_YNL055C
B0041.4 (predicted) W01D2.1	=	YBR031W_YLR185W
B0041.4 (predicted) F41C3.3	=	YBR031W_YBR222C
B0041.4 (predicted) Y48B6A.1	=	YBR031W_YMR049C
B0041.4 (predicted) F09B9.3	=	YBR031W_YBL040C
B0041.4 (predicted) W02D3.6	=	YDR012W_YBR085W
B0041.4 (predicted) F33D11.11	=	YDR012W_YER120W
B0041.4 (predicted) Y39D8C.1	=	YDR012W_YDR406W
B0041.4 (predicted) W09G10.4	=	YBR031W_YPL195W
B0041.4 (predicted) C50F4.5	=	YBR031W_YBL002W/YDR012W_YBL002W/YDR012W_YDR224C
B0041.4 (predicted) Y71F9B.4	=	YBR031W_YFL017W-A
B0041.4 (predicted) Y106G6G.2	=	YBR031W_YDR170C
B0041.4 (predicted) F28F8.2	=	YBR031W_YBR222C
B0041.4 (predicted) T06D8.5	=	YBR031W_YER141W/YDR012W_YER141W
B0041.4 (predicted) R151.2	=	YDR012W_YHL011C
B0041.4 (predicted) Y69A2AR.18	=	YDR012W_YBR039W
B0041.4 (predicted) T06E8.1	=	YBR031W_YDL052C/YDR012W_YDL052C
B0041.4 (predicted) W02D7.7	=	YBR031W_YGL200C
B0041.4 (predicted) T02E1.5	=	YBR031W_YLR426W
B0041.4 (predicted) C47B2.5	=	YBR031W_YPR016C/YDR012W_YPR016C
B0041.4 (predicted) Y71H2AM.11	=	YBR031W_YFR044C
B0041.4 (predicted) F01G4.6	=	YDR012W_YER053C
B0041.4 (predicted) Y49F6B.1	=	YBR031W_YPR025C/YDR012W_YPR025C
B0041.4 (predicted) Y47A7.1	=	YBR031W_YPR189W/YDR012W_YPR189W
B0041.4 (predicted) C31C9.2	=	YDR012W_YER081W
B0041.4 (predicted) F45E12.2	=	YDR012W_YGR246C
B0041.4 (predicted) W09B6.1	=	YBR031W_YNR016C
B0041.4 (predicted) F55F8.3	=	YBR031W_YCR057C
B0041.4 (predicted) F10G7.4	=	YBR031W_YDL003W/YDR012W_YDL003W
B0041.4 (predicted) T09B4.9	=	YDR012W_YIL022W
B0041.4 (predicted) F25B4.7	=	YDR012W_YBR085W
B0041.4 (predicted) R12B2.5	=	YDR012W_YCR077C
B0041.4 (predicted) T03F6.2	=	YBR031W_YNL227C/YDR012W_YNL227C
B0041.4 (predicted) C05C8.2	=	YBR031W_YCL059C
B0041.4 (predicted) ZK1251.3	=	YDR012W_YDL015C
B0041.4 (predicted) K04D7.1	=	YDR012W_YMR116C
B0041.4 (predicted) Y37B11A.3	=	YBR031W_YBR291C
B0041.4 (predicted) R17.2	=	YBR031W_YAL021C
B0041.4 (predicted) T11F9.11	=	YBR031W_YLR426W
B0041.4 (predicted) F11A5.12	=	YDR012W_YBR159W
B0041.4 (predicted) M110.4	=	YBR031W_YGR162W
B0041.4 (predicted) T27A3.2	=	YBR031W_YBR058C
B0041.4 (predicted) F43G6.5	=	YBR031W_YKR002W/YDR012W_YKR002W
B0041.4 (predicted) C50C3.6	=	YBR031W_YHR165C
B0041.4 (predicted) ZK430.1	=	YBR031W_YJL109C
B0041.4 (predicted) T27E9.7	=	YDR012W_YER036C
B0041.4 (predicted) Y66H1A.2	=	YBR031W_YPR183W
B0041.4 (predicted) Y50D7A.4	=	YDR012W_YDL040C
B0041.4 (predicted) K10C8.3	=	YBR031W_YNL265C/YDR012W_YNL265C
B0041.4 (predicted) K08A8.3	=	YBR031W_YDL003W/YDR012W_YDL003W
B0041.4 (predicted) B0336.2	=	YBR031W_YDL137W
B0041.4 (predicted) K06C4.12	=	YBR031W_YBL002W/YDR012W_YBL002W/YDR012W_YDR224C
B0041.4 (predicted) K08E3.5	=	YBR031W_YKL035W
B0041.4 (predicted) T23F6.4	=	YBR031W_YPR112C
B0041.4 (predicted) C53D5.6	=	YBR031W_YMR308C
B0041.4 (predicted) F08C6.2	=	YDR012W_YGR202C
B0041.4 (predicted) Y113G7A.3	=	YDR012W_YPR181C
B0041.4 (predicted) W06H3.2	=	YDR012W_YPL212C
B0041.4 (predicted) Y53F4B.2	=	YBR031W_YLR372W/YDR012W_YLR372W
B0041.4 (predicted) T10F2.5	=	YBR031W_YBR254C
B0041.4 (predicted) F55G1.3	=	YBR031W_YBL002W/YDR012W_YDR224C/YDR012W_YBL002W
B0041.4 (predicted) Y62E10A.12	=	YBR031W_YLR438C-A
B0041.4 (predicted) F22B7.5	=	YDR012W_YFL016C
B0041.4 (predicted) F45F2.2	=	YBR031W_YBL002W/YDR012W_YDR224C/YDR012W_YBL002W
B0041.4 (predicted) F54E12.5	=	YDR012W_YBL003C
B0041.4 (predicted) C18E9.2	=	YBR031W_YPL094C
B0041.4 (predicted) Y48A5A.1	=	YBR031W_YIL104C
B0041.4 (predicted) R06A4.9	=	YBR031W_YNL317W/YDR012W_YNL317W
B0041.4 (predicted) Y46E12BL.2	=	YBR031W_YPL012W
B0041.4 (predicted) Y76B12C.7	=	YDR012W_YDR301W
B0041.4 (predicted) Y39A1A.12	=	YBR031W_YML065W/YDR012W_YML065W
B0041.4 (predicted) F17E9.9	=	YBR031W_YBL002W/YDR012W_YDR224C/YDR012W_YBL002W
B0041.4 (predicted) B0041.5	=	YDR012W_YML018C
B0041.4 (predicted) K06H7.4	=	YBR031W_YDR170C
B0041.4 (predicted) F55B12.4	=	YDR012W_YER168C
B0041.4 (predicted) Y48A6B.3	=	YBR031W_YDL208W/YDR012W_YDL208W
B0041.4 (predicted) T22D1.3	=	YBR031W_YLR432W/YDR012W_YLR432W
B0041.4 (predicted) F13B9.1	=	YBR031W_YPL085W/YDR012W_YPL085W
B0041.4 (predicted) F46E10.1	=	YBR031W_YBR222C
B0041.4 (predicted) C14A4.10	=	YBR031W_YML098W
B0041.4 (predicted) E01A2.4	=	YBR031W_YLR175W
B0041.4 (predicted) F23H11.9	=	YBR031W_YDL142C
B0041.4 (predicted) F46F11.1	=	YBR031W_YLR410W
B0041.4 (predicted) Y53F4B.3	=	YBR031W_YBR278W/YDR012W_YBR278W
B0041.4 (predicted) F19H6.4	=	YDR012W_YDL015C
B0041.4 (predicted) C50H11.1	=	YBR031W_YBR222C
B0041.4 (predicted) C25A1.3	=	YBR031W_YBR236C
B0041.4 (predicted) T07A9.9	=	YDR012W_YPL093W
B0041.4 (predicted) C03D6.3	=	YBR031W_YGL130W/YDR012W_YGL130W
B0041.4 (predicted) W02B12.9	=	YDR012W_YKR052C
B0041.4 (predicted) T05F1.3	=	YDR012W_YOL121C
B0041.4 (predicted) F38A5.13	=	YBR031W_YGR285C/YDR012W_YGR285C
B0041.4 (predicted) Y38A8.3	=	YBR031W_YIL031W
B0041.4 (predicted) ZK945.3	=	YDR012W_YDR496C
B0041.4 (predicted) T05H4.6	=	YBR031W_YBR143C
B0041.4 (predicted) R05H10.2	=	YBR031W_YPL043W
B0041.4 (predicted) T01G1.3	=	YBR031W_YDL195W/YDR012W_YDL195W
B0041.4 (predicted) F27D9.1	=	YBR031W_YDR164C
B0041.4 (predicted) F07E5.5	=	YDR012W_YDL175C
B0041.4 (predicted) R01H10.1	=	YDR012W_YBL035C
B0041.4 (predicted) R07E3.4	=	YDR012W_YBR085W
B0041.4 (predicted) ZC513.5	=	YDR012W_YNR030W
B0041.4 (predicted) K12H4.3	=	YBR031W_YOL077C/YDR012W_YOL077C
B0041.4 (predicted) Y47G6A.11	=	YBR031W_YDR097C
B0041.4 (predicted) Y47G6A.10	=	YBR031W_YMR089C/YDR012W_YER017C
B0041.4 (predicted) F08G2.2	=	YDR012W_YBL003C
B0041.4 (predicted) F46F2.2	=	YBR031W_YPL204W
B0041.4 (predicted) F55F8.5	=	YBR031W_YOR272W
B0041.4 (predicted) F48E8.5	=	YBR031W_YAL016W/YDR012W_YAL016W
B0041.4 (predicted) F43G6.9	=	YDR012W_YCR077C
B0041.4 (predicted) F07B7.11	=	YBR031W_YBL002W/YDR012W_YDR224C/YDR012W_YBL002W
B0041.4 (predicted) F57B9.4	=	YDR012W_YNR041C
B0041.4 (predicted) ZK131.6	=	YDR012W_YBL003C
B0041.4 (predicted) Y71G12B.14	=	YBR031W_YDR378C
B0041.4 (predicted) T23D8.6	=	YDR012W_YBL003C
B0041.4 (predicted) T20B5.1	=	YBR031W_YBL037W/YDR012W_YBL037W
B0041.4 (predicted) Y105E8A.19	=	YBR031W_YGR185C/YDR012W_YGR185C
B0041.4 (predicted) F48A11.1	=	YBR031W_YBR038W
B0041.4 (predicted) F44G4.1	=	YDR012W_YHR088W
B0041.4 (predicted) Y18H1A.11	=	YDR012W_YGR202C
B0041.4 (predicted) W03F9.5	=	YBR031W_YPR086W/YDR012W_YPR086W
B0041.4 (predicted) C23H3.7	=	YDR012W_YDR001C
B0041.4 (predicted) F07B7.10	=	YDR012W_YBL003C
B0041.4 (predicted) C14C10.1	=	YDR012W_YER053C
B0041.4 (predicted) C47E12.2	=	YDR012W_YBR085W
B0041.4 (predicted) Y111B2A.12	=	YBR031W_YIR012W
B0041.4 (predicted) C28H8.4	=	YBR031W_YBL040C
B0041.4 (predicted) C34F6.8	=	YBR031W_YDL066W
B0041.4 (predicted) F35H10.1	=	YDR012W_YBL003C
B0041.4 (predicted) F09G2.4	=	YBR031W_YLR115W
B0041.4 (predicted) ZC518.3	=	YBR031W_YAL021C
B0041.4 (predicted) F32A5.7	=	YBR031W_YER112W/YDR012W_YER112W
B0041.4 (predicted) ZK131.9	=	YBR031W_YBL002W/YDR012W_YDR224C/YDR012W_YBL002W
B0041.4 (predicted) T02H6.1	=	YBR031W_YPR137W
B0041.4 (predicted) F31D4.3	=	YDR012W_YNL135C
B0041.4 (predicted) Y48G8AL.5	=	YBR031W_YBL024W/YDR012W_YBL024W
B0041.4 (predicted) F07B7.4	=	YBR031W_YBL002W/YDR012W_YDR224C/YDR012W_YBL002W
B0041.4 (predicted) F27D9.6	=	YBR031W_YLR426W
B0041.4 (predicted) C25F6.3	=	YBR031W_YDL171C
B0041.4 (predicted) C16A3.3	=	YDR012W_YMR229C
B0041.4 (predicted) F12B6.1	=	YDR012W_YDR406W
B0041.4 (predicted) F25G6.2	=	YBR031W_YAL043C/YDR012W_YAL043C
B0041.4 (predicted) C15H11.9	=	YDR012W_YOR294W
B0041.4 (predicted) C56E6.5	=	YDR012W_YDR406W
B0041.4 (predicted) F42F12.3	=	YDR012W_YDL015C
B0041.4 (predicted) K11H3.3	=	YBR031W_YBR291C
B0041.4 (predicted) T01G1.4	=	YDR012W_YBR002C
B0041.4 (predicted) T14G10.7	=	YBR031W_YDR434W
B0041.4 (predicted) Y111B2A.28	=	YBR031W_YIR012W
B0041.4 (predicted) T22D1.4	=	YBR031W_YJL002C
B0041.4 (predicted) Y37E11AL.8	=	YBR031W_YGL112C
B0041.4 (predicted) W06D12.3	=	YBR031W_YGL055W
B0041.4 (predicted) R74.1	=	YDR012W_YPL160W
B0041.4 (predicted) Y54E10A.10	=	YBR031W_YKR081C/YDR012W_YKR081C
B0041.4 (predicted) R05G6.5	=	YBR031W_YKL067W/YDR012W_YKL067W
B0041.4 (predicted) K08F11.5	=	YBR031W_YAL048C
B0041.4 (predicted) F08B4.5	=	YBR031W_YPR175W/YDR012W_YPR175W
B0041.4 (predicted) C24H12.4	=	YBR031W_YLR276C/YDR012W_YLR276C
B0041.4 (predicted) H02I12.7	=	YDR012W_YBL003C
B0041.4 (predicted) F58B3.4	=	YBR031W_YDR365C
B0041.4 (predicted) K06C4.3	=	YDR012W_YBL003C
B0041.4 (predicted) C36B1.12	=	YDR012W_YKL100C
B0041.5 (predicted) K10B3.7	=	YML018C_YGR192C
B0041.5 (predicted) ZK154.3	=	YML018C_YFL037W
B0041.5 (predicted) T21B10.2	=	YML018C_YHR174W
B0041.5 (predicted) Y110A7A.12	=	YML018C_YBR127C
B0041.5 (predicted) C05D11.11	=	YML018C_YBR263W
B0041.5 (predicted) C44B11.3	=	YML018C_YML085C
B0041.5 (predicted) B0272.1	=	YML018C_YFL037W
B0041.5 (predicted) Y87G2A.8	=	YML018C_YBR196C
B0041.5 (predicted) C47E8.5	=	YML018C_YMR186W
B0041.5 (predicted) T05E11.3	=	YML018C_YMR186W
B0041.5 (predicted) F26E4.8	=	YML018C_YML085C
B0041.5 (predicted) F23B12.5	=	YML018C_YNL071W
B0041.5 (predicted) T28D6.2	=	YML018C_YML085C
B0041.5 (predicted) K12G11.4	=	YML018C_YOL086C
B0041.5 (predicted) F20B6.2	=	YML018C_YBR127C
B0041.5 (predicted) C54C6.2	=	YML018C_YFL037W
B0041.5 (predicted) C34E10.6	=	YML018C_YJR121W
B0041.5 (predicted) K10B3.8	=	YML018C_YGR192C
B0041.5 (predicted) ZK899.4	=	YML018C_YML085C
B0041.5 (predicted) K01G5.7	=	YML018C_YFL037W
B0041.5 (predicted) C47B2.3	=	YML018C_YML085C
B0041.5 (predicted) F33H1.2	=	YML018C_YGR192C
B0041.5 (predicted) F16D3.1	=	YML018C_YML085C
B0041.5 (predicted) T09F3.3	=	YML018C_YGR192C
B0041.5 (predicted) C42C1.5	=	YML018C_YDL055C
B0041.5 (predicted) F44F4.11	=	YML018C_YML085C
B0041.5 (predicted) F32H2.9	=	YML018C_YML085C
B0041.5 (predicted) D2063.1	=	YML018C_YOL086C
B0041.5 (predicted) C36E8.5	=	YML018C_YFL037W
B0041.5 (predicted) K12G11.3	=	YML018C_YOL086C
B0041.5 (predicted) Y47D9A.1	=	YML018C_YDL055C
B0041.5 (predicted) F40F4.5	=	YML018C_YML085C
B0205.3 (known) F23F12.6	=	YHR200W_YDR394W
B0205.3 (known) ZK20.3	=	YHR200W_YEL037C
B0205.3 (predicted) Y50D7A.2	=	YHR200W_YER171W
B0205.3 (predicted) F39H11.5	=	YHR200W_YFR050C
B0205.3 (predicted) F59B2.5	=	YHR200W_YDL097C
B0205.3 (predicted) Y48B6A.12	=	YHR200W_YKL029C
B0205.3 (predicted) Y47D9A.1	=	YHR200W_YDL055C
B0205.3 (predicted) K07D4.3	=	YHR200W_YFR004W
B0205.3 (predicted) T25B9.9	=	YHR200W_YHR183W
B0205.3 (predicted) Y49E10.1	=	YHR200W_YGL048C
B0205.3 (predicted) T20F5.2	=	YHR200W_YER012W
B0205.3 (predicted) F33D11.11	=	YHR200W_YER120W
B0205.3 (predicted) F23F1.8	=	YHR200W_YOR259C
B0205.3 (predicted) F22D6.3	=	YHR200W_YHR019C
B0205.3 (predicted) C23G10.4	=	YHR200W_YIL075C
B0205.3 (predicted) B0205.3	=	YHR200W_YHR200W
B0205.3 (predicted) Y38A8.2	=	YHR200W_YER094C
B0205.3 (predicted) C15H11.7	=	YHR200W_YGL011C
B0205.3 (predicted) T06D8.8	=	YHR200W_YDR427W
B0205.3 (predicted) C02F5.9	=	YHR200W_YBL041W
B0205.3 (predicted) C13B4.2	=	YHR200W_YFR010W
B0205.3 (predicted) F26D10.3	=	YHR200W_YLL024C
B0205.3 (predicted) F22B3.4	=	YHR200W_YKL104C
B0205.3 (predicted) W06H3.3	=	YHR200W_YBL039C
B0205.3 (predicted) Y55F3AM.15	=	YHR200W_YDL147W
B0205.3 (predicted) C52E4.4	=	YHR200W_YKL145W
B0205.3 (predicted) K05C4.1	=	YHR200W_YPR103W
B0205.3 (predicted) F49C12.8	=	YHR200W_YPR108W
B0205.3 (predicted) F07A11.2	=	YHR200W_YKL104C
B0205.3 (predicted) D2013.7	=	YHR200W_YOR261C
B0205.3 (predicted) C14C10.5	=	YHR200W_YFL007W
B0205.3 (predicted) C10G11.8	=	YHR200W_YDL007W
B0205.3 (predicted) Y39G10AR.9	=	YHR200W_YGL004C
B0205.3 (predicted) C36B1.4	=	YHR200W_YOL038W
B0205.3 (predicted) T22D1.9	=	YHR200W_YHR027C
B0205.3 (predicted) Y110A7A.14	=	YHR200W_YGR135W
B0205.3 (predicted) ZK20.5	=	YHR200W_YFR052W
B0205.3 (predicted) R12E2.3	=	YHR200W_YOR261C
B0205.3 (predicted) F44E5.5	=	YHR200W_YLL024C
B0205.3 (predicted) F56F11.4	=	YHR200W_YGL048C
B0205.3 (predicted) C42C1.5	=	YHR200W_YDL055C
B0205.3 (predicted) C07E3.1	=	YHR200W_YLR424W
B0205.3 (predicted) F57B9.10	=	YHR200W_YDL097C
B0205.3 (predicted) C34E10.2	=	YHR200W_YJR072C
B0205.3 (predicted) Y67H2A.6	=	YHR200W_YOR261C
B0205.3 (predicted) C01G10.8	=	YHR200W_YDR214W
B0205.3 (predicted) D1054.2	=	YHR200W_YML092C
B0205.3 (predicted) F10G7.8	=	YHR200W_YDL147W
B0205.3 (predicted) D2045.2	=	YHR200W_YHL030W
B0205.3 (predicted) CD4.6	=	YHR200W_YMR314W
B0205.3 (predicted) F44E5.4	=	YHR200W_YLL024C
B0205.3 (predicted) B0336.8	=	YHR200W_YBR217W
B0205.3 (predicted) C12C8.1	=	YHR200W_YLL024C
B0205.6 (predicted) F54C9.2	=	YCL017C_YDL229W
B0205.6 (predicted) C12C8.1	=	YCL017C_YLL024C
B0205.6 (predicted) F33H1.2	=	YCL017C_YGR192C
B0205.6 (predicted) F11F1.1	=	YCL017C_YDL229W
B0205.6 (predicted) F44E5.4	=	YCL017C_YLL024C
B0205.6 (predicted) Y45F10D.4	=	YCL017C_YPL135W
B0205.6 (predicted) K10B3.7	=	YCL017C_YGR192C
B0205.6 (predicted) F13H8.9	=	YCL017C_YCL017C
B0205.6 (predicted) F25H8.2	=	YCL017C_YNL124W
B0205.6 (predicted) F26D10.3	=	YCL017C_YLL024C
B0205.6 (predicted) M01A10.2	=	YCL017C_YBL106C
B0205.6 (predicted) F44E5.5	=	YCL017C_YLL024C
B0205.6 (predicted) F56F10.4	=	YCL017C_YBL106C
B0205.6 (predicted) T09F3.3	=	YCL017C_YGR192C
B0205.6 (predicted) B0205.6	=	YCL017C_YCL017C
B0205.6 (predicted) K10B3.8	=	YCL017C_YGR192C
B0205.7 (known) T01G9.6	=	YIL035C_YGL019W/YOR061W_YGL019W
B0205.7 (predicted) ZK546.14	=	YIL035C_YKL082C
B0205.7 (predicted) F25C8.5	=	YOR061W_YBR094W
B0205.7 (predicted) F08G2.1	=	YIL035C_YBL002W
B0205.7 (predicted) H17B01.1	=	YIL035C_YGL104C
B0205.7 (predicted) ZK154.3	=	YIL035C_YFL037W
B0205.7 (predicted) F45F2.4	=	YIL035C_YDR225W
B0205.7 (predicted) F17E9.13	=	YIL035C_YDR225W
B0205.7 (predicted) F58E10.3	=	YIL035C_YNL112W
B0205.7 (predicted) F54E12.5	=	YIL035C_YDR225W
B0205.7 (predicted) B0511.6	=	YIL035C_YMR290C
B0205.7 (predicted) F55A12.8	=	YIL035C_YNL132W
B0205.7 (predicted) M110.4	=	YIL035C_YGR162W
B0205.7 (predicted) B0280.9	=	YIL035C_YJL069C/YOR061W_YJL069C
B0205.7 (predicted) H02I12.6	=	YIL035C_YBL002W
B0205.7 (predicted) Y47D9A.1	=	YIL035C_YDL055C
B0205.7 (predicted) ZK1128.6	=	YOR061W_YBR094W
B0205.7 (predicted) K06C4.11	=	YIL035C_YDR225W
B0205.7 (predicted) F55G1.3	=	YIL035C_YBL002W
B0205.7 (predicted) F54C9.9	=	YIL035C_YNL308C
B0205.7 (predicted) C08H9.2	=	YIL035C_YJL080C
B0205.7 (predicted) F56C9.1	=	YOR061W_YER133W
B0205.7 (predicted) K06C4.4	=	YIL035C_YBL002W
B0205.7 (predicted) T01G1.3	=	YIL035C_YDL195W/YOR061W_YDL195W
B0205.7 (predicted) C36E8.5	=	YIL035C_YFL037W
B0205.7 (predicted) B0205.7	=	YIL035C_YOR061W
B0205.7 (predicted) C54C6.2	=	YIL035C_YFL037W
B0205.7 (predicted) F26D10.3	=	YIL035C_YLL024C/YOR061W_YBL075C/YOR061W_YAL005C
B0205.7 (predicted) Y46H3C.4	=	YIL035C_YNL088W/YOR061W_YNL088W
B0205.7 (predicted) F35H10.11	=	YIL035C_YBL002W
B0205.7 (predicted) R06C1.1	=	YIL035C_YNL330C
B0205.7 (predicted) F07B7.10	=	YIL035C_YDR225W
B0205.7 (predicted) T09A5.9	=	YOR061W_YKL193C
B0205.7 (predicted) F55A3.3	=	YIL035C_YGL207W/YOR061W_YGL207W
B0205.7 (predicted) T04A8.14	=	YIL035C_YGR116W/YOR061W_YGR116W
B0205.7 (predicted) C16A3.3	=	YIL035C_YMR229C
B0205.7 (predicted) H02I12.7	=	YIL035C_YDR225W
B0205.7 (predicted) B0272.1	=	YIL035C_YFL037W
B0205.7 (predicted) K01G5.7	=	YIL035C_YFL037W
B0205.7 (predicted) ZK131.5	=	YIL035C_YBL002W
B0205.7 (predicted) Y48B6A.1	=	YIL035C_YMR049C
B0205.7 (predicted) C14B1.1	=	YIL035C_YCL043C
B0205.7 (predicted) F44E5.4	=	YIL035C_YLL024C/YOR061W_YAL005C/YOR061W_YBL075C
B0205.7 (predicted) F07B7.3	=	YIL035C_YDR225W
B0205.7 (predicted) R13A5.12	=	YIL035C_YGR103W/YOR061W_YGR103W
B0205.7 (predicted) F07B7.4	=	YIL035C_YBL002W
B0205.7 (predicted) C14B9.2	=	YIL035C_YCL043C
B0205.7 (predicted) C55A6.2	=	YOR061W_YBR094W
B0205.7 (predicted) C53A5.3	=	YIL035C_YNL330C
B0205.7 (predicted) F58B3.4	=	YIL035C_YDR365C/YOR061W_YDR365C
B0205.7 (predicted) K06C4.3	=	YIL035C_YDR225W
B0205.7 (predicted) ZK131.6	=	YIL035C_YDR225W
B0205.7 (predicted) F33H2.5	=	YIL035C_YNL262W
B0205.7 (predicted) H23L24.3	=	YOR061W_YBR094W
B0205.7 (predicted) B0464.2	=	YIL035C_YOL145C/YOR061W_YOL145C
B0205.7 (predicted) R05H10.2	=	YIL035C_YPL043W
B0205.7 (predicted) C06A8.6	=	YOR061W_YKL193C
B0205.7 (predicted) F35F11.1	=	YIL035C_YLR418C/YOR061W_YLR418C
B0205.7 (predicted) F25B3.6	=	YIL035C_YGL244W
B0205.7 (predicted) F07B7.11	=	YIL035C_YBL002W
B0205.7 (predicted) ZK1127.7	=	YIL035C_YNL088W/YOR061W_YNL088W
B0205.7 (predicted) F44E5.5	=	YIL035C_YLL024C/YOR061W_YBL075C/YOR061W_YAL005C
B0205.7 (predicted) F32E10.1	=	YIL035C_YGR145W
B0205.7 (predicted) ZK131.9	=	YIL035C_YBL002W
B0205.7 (predicted) C32F10.5	=	YIL035C_YML069W/YOR061W_YML069W
B0205.7 (predicted) F55G1.10	=	YIL035C_YDR225W
B0205.7 (predicted) Y51H7C.11	=	YIL035C_YGR090W/YOR061W_YGR090W
B0205.7 (predicted) F46F2.2	=	YOR061W_YPL204W
B0205.7 (predicted) C50F4.13	=	YIL035C_YDR225W
B0205.7 (predicted) T10C6.12	=	YIL035C_YDR225W
B0205.7 (predicted) Y111B2A.8	=	YIL035C_YGL115W
B0205.7 (predicted) W07E6.1	=	YIL035C_YNL061W
B0205.7 (predicted) T22D1.10	=	YIL035C_YPL235W
B0205.7 (predicted) T07A9.9	=	YIL035C_YPL093W
B0205.7 (predicted) F54E12.4	=	YIL035C_YBL002W
B0205.7 (predicted) C07A12.4	=	YIL035C_YCL043C
B0205.7 (predicted) F23B2.6	=	YIL035C_YDR381W
B0205.7 (predicted) C42C1.5	=	YIL035C_YDL055C
B0205.7 (predicted) M18.7	=	YIL035C_YDR381W
B0205.7 (predicted) H06O01.1	=	YIL035C_YCL043C
B0205.7 (predicted) F29F11.6	=	YOR061W_YER133W
B0205.7 (predicted) K12D12.1	=	YIL035C_YNL088W/YOR061W_YNL088W
B0205.7 (predicted) C50F4.5	=	YIL035C_YBL002W
B0205.7 (predicted) C37H5.5	=	YIL035C_YLR002C
B0205.7 (predicted) K06C4.12	=	YIL035C_YBL002W
B0205.7 (predicted) ZK945.3	=	YIL035C_YDR496C
B0205.7 (predicted) T23D8.6	=	YIL035C_YDR225W
B0205.7 (predicted) C12C8.1	=	YIL035C_YLL024C/YOR061W_YBL075C/YOR061W_YAL005C
B0205.7 (predicted) F54C9.2	=	YIL035C_YDL229W/YOR061W_YDL229W
B0205.7 (predicted) Y54E2A.11	=	YIL035C_YOR361C
B0205.7 (predicted) JC8.2	=	YIL035C_YLR196W
B0205.7 (predicted) F20B6.2	=	YIL035C_YBR127C
B0205.7 (predicted) K01C8.9	=	YIL035C_YER006W
B0205.7 (predicted) F17E9.9	=	YIL035C_YBL002W
B0205.7 (predicted) R09B5.11	=	YIL035C_YGL104C
B0205.7 (predicted) T20B12.8	=	YIL035C_YML069W/YOR061W_YML069W
B0205.7 (predicted) T10C6.11	=	YIL035C_YBL002W
B0205.7 (predicted) F11F1.1	=	YIL035C_YDL229W/YOR061W_YDL229W
B0205.7 (predicted) C01F6.5	=	YIL035C_YDR381W
B0205.7 (predicted) F45F2.2	=	YIL035C_YBL002W
B0205.7 (predicted) F08G2.2	=	YIL035C_YDR225W
B0205.7 (predicted) F35H10.1	=	YIL035C_YDR225W
B0205.7 (predicted) C47B2.5	=	YIL035C_YPR016C
B0205.7 (predicted) C03C10.1	=	YOR061W_YPL204W
B0205.7 (predicted) ZK131.10	=	YIL035C_YDR225W
B0205.7 (predicted) F02E9.4	=	YIL035C_YOL004W/YOR061W_YOL004W
B0205.7 (predicted) ZK973.1	=	YIL035C_YGR116W/YOR061W_YGR116W
B0205.7 (predicted) Y73E7A.2	=	YIL035C_YDR299W/YOR061W_YDR299W
B0205.7 (predicted) Y94H6A.5	=	YIL035C_YDL031W
B0205.7 (predicted) C56C10.8	=	YIL035C_YPL037C
B0205.7 (predicted) Y110A7A.12	=	YIL035C_YBR127C
B0205.7 (predicted) F45F2.12	=	YIL035C_YBL002W
B0205.7 (predicted) K07C5.4	=	YIL035C_YLR197W
B0205.7 (predicted) C55F2.1	=	YIL035C_YLR028C
B0205.7 (predicted) C47G2.5	=	YOR061W_YJL098W
B0205.7 (predicted) F11A10.7	=	YIL035C_YOL041C
B0207.6 (known) C34E10.2	=	YOR262W_YJR072C
B0207.6 (predicted) Y47D9A.1	=	YOR262W_YDL055C
B0207.6 (predicted) F25H2.10	=	YOR262W_YLR340W
B0207.6 (predicted) F54C9.2	=	YOR262W_YDL229W
B0207.6 (predicted) D2063.1	=	YOR262W_YOL086C
B0207.6 (predicted) T05E11.1	=	YOR262W_YJR123W
B0207.6 (predicted) F54C9.5	=	YOR262W_YPL131W
B0207.6 (predicted) C42C1.5	=	YOR262W_YDL055C
B0207.6 (predicted) F11F1.1	=	YOR262W_YDL229W
B0207.6 (predicted) K12G11.3	=	YOR262W_YOL086C
B0207.6 (predicted) K12G11.4	=	YOR262W_YOL086C
B0222.2 (predicted) F17C11.7	=	YBR296C_YHR188C
B0222.2 (predicted) F10D7.2	=	YBR296C_YLL028W
B0222.3 (predicted) F17C11.7	=	YBR296C_YHR188C
B0222.3 (predicted) F10D7.2	=	YBR296C_YLL028W
B0222.4 (predicted) K02G10.6	=	YDR294C_YKL008C
B0222.4 (predicted) Y71G12B.15	=	YDR294C_YMR022W
B0222.4 (predicted) F58A4.10	=	YDR294C_YMR022W
B0222.4 (predicted) C24F3.1	=	YDR294C_YKL008C
B0222.4 (predicted) Y87G2A.9	=	YDR294C_YMR022W
B0222.4 (predicted) C09G4.1	=	YDR294C_YKL008C
B0228.5 (predicted) T10F2.3	=	YGR209C_YPL020C
B0228.5 (predicted) F53A2.6	=	YLR043C_YOL139C/YGR209C_YOL139C
B0228.5 (predicted) B0348.6	=	YLR043C_YOL139C/YGR209C_YOL139C
B0228.5 (predicted) K10B3.7	=	YLR043C_YGR192C/YGR209C_YGR192C
B0228.5 (predicted) Y37E3.7	=	YGR209C_YDL081C
B0228.5 (predicted) R07E5.2	=	YLR043C_YML028W/YGR209C_YML028W
B0228.5 (predicted) R04A9.4	=	YLR043C_YOL139C/YGR209C_YOL139C
B0228.5 (predicted) F25H8.2	=	YCR083W_YNL124W
B0228.5 (predicted) Y69A2AR.30	=	YGR209C_YJL030W
B0228.5 (predicted) F43E2.5	=	YLR043C_YER042W/YGR209C_YER042W
B0228.5 (predicted) C07E3.1	=	YLR043C_YLR424W
B0228.5 (predicted) C05D9.5	=	YLR043C_YOL139C/YGR209C_YOL139C
B0228.5 (predicted) D2063.1	=	YLR043C_YOL086C/YGR209C_YOL086C
B0228.5 (predicted) F33H1.2	=	YLR043C_YGR192C/YGR209C_YGR192C
B0228.5 (predicted) K12G11.4	=	YLR043C_YOL086C/YGR209C_YOL086C
B0228.5 (predicted) K12G11.3	=	YLR043C_YOL086C/YGR209C_YOL086C
B0228.5 (predicted) F09E5.15	=	YLR043C_YML028W/YGR209C_YML028W
B0228.5 (predicted) K10B3.8	=	YLR043C_YGR192C/YGR209C_YGR192C
B0228.5 (predicted) T09F3.3	=	YLR043C_YGR192C/YGR209C_YGR192C
B0228.5 (predicted) Y57A10A.30	=	YLR043C_YOL139C/YGR209C_YOL139C
B0228.5 (predicted) F54D5.12	=	YGR209C_YEL071W
B0238.10 (predicted) B0238.10	=	YPR051W_YPR051W
B0238.10 (predicted) T23B12.4	=	YPR051W_YEL053C
B0238.10 (predicted) F57B10.8	=	YPR051W_YNR054C
B0240.1 (predicted) T27E9.7	=	YNL142W_YER036C
B0240.1 (predicted) F58A4.10	=	YNL142W_YMR022W
B0240.1 (predicted) Y71G12B.15	=	YNL142W_YMR022W
B0240.1 (predicted) Y87G2A.9	=	YNL142W_YMR022W
B0250.9 (predicted) F09E10.8	=	YNL280C_YHR114W
B0250.9 (predicted) Y110A7A.12	=	YNL280C_YBR127C
B0250.9 (predicted) H14E04.1	=	YNL280C_YML008C
B0250.9 (predicted) W08F4.3	=	YNL280C_YMR202W
B0250.9 (predicted) F54C9.2	=	YNL280C_YDL229W
B0250.9 (predicted) K08E3.3	=	YNL280C_YHR114W
B0250.9 (predicted) C12C8.1	=	YNL280C_YAL005C
B0250.9 (predicted) B0250.9	=	YNL280C_YNL280C
B0250.9 (predicted) F26D10.3	=	YNL280C_YAL005C
B0250.9 (predicted) ZC8.1	=	YNL280C_YGL001C
B0250.9 (predicted) C32D5.12	=	YNL280C_YGL001C
B0250.9 (predicted) F44E5.4	=	YNL280C_YAL005C
B0250.9 (predicted) F44E5.5	=	YNL280C_YAL005C
B0250.9 (predicted) Y6B3B.11	=	YNL280C_YGL001C
B0250.9 (predicted) F45E1.7	=	YNL280C_YHR114W
B0250.9 (predicted) T01B7.5	=	YNL280C_YDL153C
B0250.9 (predicted) F11F1.1	=	YNL280C_YDL229W
B0250.9 (predicted) F20B6.2	=	YNL280C_YBR127C
B0250.9 (predicted) ZC449.6	=	YNL280C_YGL001C
B0252.2 (predicted) F32A5.7	=	YDR452W_YER112W
B0252.2 (predicted) W03F9.5	=	YDR452W_YPR086W
B0261.1 (predicted) F39H11.2	=	YNL039W_YER148W
B0261.1 (predicted) K04F1.15	=	YNL039W_YPL061W
B0261.1 (predicted) F45E12.2	=	YNL039W_YGR246C
B0261.1 (predicted) T20B12.2	=	YNL039W_YER148W
B0261.1 (predicted) ZK856.13	=	YNL039W_YGR047C
B0261.1 (predicted) F54D8.3	=	YNL039W_YPL061W
B0261.1 (predicted) ZK858.1	=	YNL039W_YOL115W
B0261.2 (predicted) Y116A8C.32	=	YJR066W_YLR116W
B0261.2 (predicted) Y18D10A.19	=	YKL203C_YNL135C
B0261.2 (predicted) C10C5.6	=	YJR066W_YHR186C
B0261.2 (predicted) T21G5.5	=	YJR066W_YLR116W
B0261.2 (predicted) F42H10.2	=	YKL203C_YKL195W
B0261.2 (predicted) ZK616.3	=	YKL203C_YKL195W
B0261.2 (predicted) F11C1.1	=	YKL203C_YKL195W
B0261.2 (predicted) C10H11.8	=	YJR066W_YNL006W/YKL203C_YNL006W
B0261.2 (predicted) F31D4.3	=	YKL203C_YNL135C
B0261.2 (predicted) F29C12.3	=	YKL203C_YER093C
B0261.2 (predicted) F45G2.10	=	YKL203C_YHR122W
B0261.2 (predicted) T23G11.3	=	YJR066W_YLR116W
B0261.2 (predicted) F31C3.5	=	YKL203C_YJL072C
B0261.2 (predicted) B0261.2	=	YJR066W_YKL203C
B0272.1 (predicted) F22B3.4	=	YFL037W_YKL104C
B0272.1 (predicted) C56E6.5	=	YFL037W_YPL058C/YFL037W_YDR406W
B0272.1 (predicted) F38B6.4	=	YFL037W_YGL234W
B0272.1 (predicted) Y34D9A.10	=	YFL037W_YPR173C
B0272.1 (predicted) T01B11.4	=	YFL037W_YBL030C
B0272.1 (predicted) C47D12.3	=	YFL037W_YOR271C
B0272.1 (predicted) C25F6.3	=	YFL037W_YDL171C
B0272.1 (predicted) F23F1.6	=	YFL037W_YBR069C
B0272.1 (predicted) F25B4.7	=	YFL037W_YBL030C
B0272.1 (predicted) ZK742.1	=	YFL037W_YGR218W
B0272.1 (predicted) D2085.1	=	YFL037W_YJR109C
B0272.1 (predicted) F35C8.5	=	YFL037W_YGR060W
B0272.1 (predicted) C31C9.2	=	YFL037W_YER081W
B0272.1 (predicted) K12G11.4	=	YFL037W_YMR083W
B0272.1 (predicted) K12H4.3	=	YFL037W_YOL077C
B0272.1 (predicted) C06A1.5	=	YFL037W_YPR187W
B0272.1 (predicted) C52B9.4	=	YFL037W_YKL039W
B0272.1 (predicted) T21F4.1	=	YFL037W_YPL111W
B0272.1 (predicted) T10B5.5	=	YFL037W_YJL111W
B0272.1 (predicted) W02B12.9	=	YFL037W_YKR052C
B0272.1 (predicted) F29F11.6	=	YFL037W_YER133W
B0272.1 (predicted) Y39D8C.1	=	YFL037W_YPL058C/YFL037W_YDR406W
B0272.1 (predicted) F25H5.3	=	YFL037W_YOR347C
B0272.1 (predicted) Y51A2D.4	=	YFL037W_YHR092C
B0272.1 (predicted) Y51A2D.5	=	YFL037W_YHR092C
B0272.1 (predicted) Y39G10AR.14	=	YFL037W_YPR019W
B0272.1 (predicted) Y50D7A.2	=	YFL037W_YER171W
B0272.1 (predicted) Y48G1A.5	=	YFL037W_YGL238W
B0272.1 (predicted) Y54H5A.2	=	YFL037W_YGR187C
B0272.1 (predicted) C24F3.1	=	YFL037W_YKL008C
B0272.1 (predicted) C28H8.4	=	YFL037W_YBL040C
B0272.1 (predicted) Y6E2A.9	=	YFL037W_YOR271C
B0272.1 (predicted) W09B6.1	=	YFL037W_YNR016C
B0272.1 (predicted) K01G5.5	=	YFL037W_YLR175W
B0272.1 (predicted) F28B3.8	=	YFL037W_YLR347C
B0272.1 (predicted) F43H9.2	=	YFL037W_YDR062W
B0272.1 (predicted) VZK822L.1	=	YFL037W_YGL055W
B0272.1 (predicted) F37H8.4	=	YFL037W_YOR271C
B0272.1 (predicted) T12E12.4	=	YFL037W_YLL001W
B0272.1 (predicted) W06B11.2	=	YFL037W_YLL013C
B0272.1 (predicted) C32D5.12	=	YFL037W_YGL001C
B0272.1 (predicted) T20B12.8	=	YFL037W_YML069W
B0272.1 (predicted) C14C10.1	=	YFL037W_YER053C
B0272.1 (predicted) F35F11.1	=	YFL037W_YLR418C
B0272.1 (predicted) F08F8.2	=	YFL037W_YML075C
B0272.1 (predicted) C02F5.3	=	YFL037W_YGR173W
B0272.1 (predicted) T24H7.1	=	YFL037W_YGR231C
B0272.1 (predicted) C28G1.3	=	YFL037W_YGL233W
B0272.1 (predicted) ZK512.5	=	YFL037W_YPL085W
B0272.1 (predicted) F11A3.2	=	YFL037W_YGR083C
B0272.1 (predicted) K12D12.2	=	YFL037W_YJL039C
B0272.1 (predicted) F25B5.6	=	YFL037W_YOR241W
B0272.1 (predicted) Y75B8A.4	=	YFL037W_YBL022C
B0272.1 (predicted) Y105E8A.9	=	YFL037W_YPR029C
B0272.1 (predicted) C01G10.8	=	YFL037W_YDR214W
B0272.1 (predicted) F10D2.9	=	YFL037W_YGL055W
B0272.1 (predicted) C05D11.1	=	YFL037W_YOL098C
B0272.1 (predicted) W06H3.3	=	YFL037W_YBL039C
B0272.1 (predicted) T21G5.3	=	YFL037W_YOR204W
B0272.1 (predicted) R05G6.7	=	YFL037W_YNL055C
B0272.1 (predicted) C34B2.6	=	YFL037W_YBL022C
B0272.1 (predicted) W02D7.7	=	YFL037W_YGL200C
B0272.1 (predicted) R107.1	=	YFL037W_YNR013C
B0272.1 (predicted) F23B12.7	=	YFL037W_YDR060W
B0272.1 (predicted) F10B5.6	=	YFL037W_YKL022C
B0272.1 (predicted) ZK899.4	=	YFL037W_YML124C/YFL037W_YML085C
B0272.1 (predicted) C29A12.3	=	YFL037W_YDL164C
B0272.1 (predicted) C36A4.9	=	YFL037W_YLR153C
B0272.1 (predicted) F37C12.7	=	YFL037W_YMR246W
B0272.1 (predicted) C13B9.3	=	YFL037W_YFR051C
B0272.1 (predicted) C32F10.5	=	YFL037W_YML069W
B0272.1 (predicted) Y53F4B.22	=	YFL037W_YHR129C
B0272.1 (predicted) C26E6.3	=	YFL037W_YNL288W
B0272.1 (predicted) F22D6.3	=	YFL037W_YHR019C
B0272.1 (predicted) ZC513.5	=	YFL037W_YNR030W
B0272.1 (predicted) E01A2.4	=	YFL037W_YLR175W
B0272.1 (predicted) ZC449.6	=	YFL037W_YGL001C
B0272.1 (predicted) F15D3.6	=	YFL037W_YLR168C
B0272.1 (predicted) C47E12.5	=	YFL037W_YKL210W
B0272.1 (predicted) C34D4.14	=	YFL037W_YKL010C
B0272.1 (predicted) Y54E10A.9	=	YFL037W_YOR204W
B0272.1 (predicted) F55F8.5	=	YFL037W_YOR272W
B0272.1 (predicted) Y53F4B.2	=	YFL037W_YLR372W
B0272.1 (predicted) C25A1.5	=	YFL037W_YMR272C
B0272.1 (predicted) ZC8.1	=	YFL037W_YGL001C
B0272.1 (predicted) M153.1	=	YFL037W_YER023W
B0272.1 (predicted) K08E5.2	=	YFL037W_YNR013C
B0272.1 (predicted) Y47D9A.1	=	YFL037W_YDL055C
B0272.1 (predicted) ZK593.1	=	YFL037W_YOR347C
B0272.1 (predicted) R53.1	=	YFL037W_YMR178W
B0272.1 (predicted) ZK829.4	=	YFL037W_YOR375C
B0272.1 (predicted) W07E11.1	=	YFL037W_YDL171C
B0272.1 (predicted) F31F6.6	=	YFL037W_YNR013C
B0272.1 (predicted) C50D2.2	=	YFL037W_YBR069C
B0272.1 (predicted) Y66H1A.2	=	YFL037W_YPR183W
B0272.1 (predicted) T07F10.1	=	YFL037W_YHR047C/YFL037W_YKL157W
B0272.1 (predicted) B0285.6	=	YFL037W_YNR013C
B0272.1 (predicted) C40H1.4	=	YFL037W_YLR372W
B0272.1 (predicted) F26E4.8	=	YFL037W_YML085C/YFL037W_YML124C
B0272.1 (predicted) C54H2.5	=	YFL037W_YGR284C
B0272.1 (predicted) ZK616.3	=	YFL037W_YKL195W
B0272.1 (predicted) C41C4.10	=	YFL037W_YOR271C
B0272.1 (predicted) F49D11.10	=	YFL037W_YPL126W
B0272.1 (predicted) F33D11.10	=	YFL037W_YDR021W
B0272.1 (predicted) ZK1251.3	=	YFL037W_YDL015C
B0272.1 (predicted) C43E11.9	=	YFL037W_YPL211W
B0272.1 (predicted) B0414.6	=	YFL037W_YOR204W
B0272.1 (predicted) C53D5.6	=	YFL037W_YMR308C
B0272.1 (predicted) F25B4.6	=	YFL037W_YML126C
B0272.1 (predicted) Y97E10AR.6	=	YFL037W_YDR068W
B0272.1 (predicted) W03F9.5	=	YFL037W_YPR086W
B0272.1 (predicted) Y48B6A.12	=	YFL037W_YKL029C
B0272.1 (predicted) F40F4.5	=	YFL037W_YML085C/YFL037W_YML124C
B0272.1 (predicted) Y47G6A.6	=	YFL037W_YGR252W
B0272.1 (predicted) H37A05.1	=	YFL037W_YMR165C
B0272.1 (predicted) T28D6.2	=	YFL037W_YML085C/YFL037W_YML124C
B0272.1 (predicted) F56H11.3	=	YFL037W_YLR372W
B0272.1 (predicted) C33F10.12	=	YFL037W_YER053C
B0272.1 (predicted) F23B12.5	=	YFL037W_YNL071W
B0272.1 (predicted) R10E4.4	=	YFL037W_YLR274W
B0272.1 (predicted) W02D3.6	=	YFL037W_YBL030C
B0272.1 (predicted) F09B9.3	=	YFL037W_YBL040C
B0272.1 (predicted) D2024.3	=	YFL037W_YLR372W
B0272.1 (predicted) W01B11.3	=	YFL037W_YOR310C
B0272.1 (predicted) F56C9.1	=	YFL037W_YER133W
B0272.1 (predicted) T20B12.1	=	YFL037W_YNL313C
B0272.1 (predicted) C09G4.1	=	YFL037W_YKL008C
B0272.1 (predicted) Y6B3B.11	=	YFL037W_YGL001C
B0272.1 (predicted) C34E10.6	=	YFL037W_YJR121W
B0272.1 (predicted) F39H2.3	=	YFL037W_YJR122W
B0272.1 (predicted) ZK1098.4	=	YFL037W_YKR026C
B0272.1 (predicted) T20G5.1	=	YFL037W_YGL206C
B0272.1 (predicted) C14F5.4	=	YFL037W_YOR271C
B0272.1 (predicted) C15B12.7	=	YFL037W_YMR243C
B0272.1 (predicted) F58G11.1	=	YFL037W_YPR125W
B0272.1 (predicted) R74.6	=	YFL037W_YNL001W
B0272.1 (predicted) F19H6.4	=	YFL037W_YDL015C
B0272.1 (predicted) F12B6.1	=	YFL037W_YPL058C/YFL037W_YDR406W
B0272.1 (predicted) F11C1.1	=	YFL037W_YKL195W
B0272.1 (predicted) F58F6.4	=	YFL037W_YOL094C
B0272.1 (predicted) F53G2.7	=	YFL037W_YDR460W
B0272.1 (predicted) K02G10.6	=	YFL037W_YKL008C
B0272.1 (predicted) F32H2.9	=	YFL037W_YML124C/YFL037W_YML085C
B0272.1 (predicted) T19A6.1	=	YFL037W_YMR010W
B0272.1 (predicted) Y48G9A.1	=	YFL037W_YGL195W
B0272.1 (predicted) C44B11.3	=	YFL037W_YML124C/YFL037W_YML085C
B0272.1 (predicted) W06D12.3	=	YFL037W_YGL055W
B0272.1 (predicted) Y39G10AR.20	=	YFL037W_YOR265W
B0272.1 (predicted) Y65B4A.6	=	YFL037W_YDR021W
B0272.1 (predicted) F49B2.6	=	YFL037W_YKL157W/YFL037W_YHR047C
B0272.1 (predicted) F01G4.3	=	YFL037W_YLR398C
B0272.1 (predicted) F23H11.9	=	YFL037W_YDL142C
B0272.1 (predicted) T05G5.3	=	YFL037W_YBR160W
B0272.1 (predicted) Y71H2AM.19	=	YFL037W_YOR204W
B0272.1 (predicted) F49E8.3	=	YFL037W_YHR047C/YFL037W_YKL157W
B0272.1 (predicted) R151.2	=	YFL037W_YHL011C
B0272.1 (predicted) C34E10.2	=	YFL037W_YJR072C
B0272.1 (predicted) C42C1.5	=	YFL037W_YDL055C
B0272.1 (predicted) T27E9.1	=	YFL037W_YBL030C
B0272.1 (predicted) C47E12.2	=	YFL037W_YBL030C
B0272.1 (predicted) C15F1.6	=	YFL037W_YDL015C
B0272.1 (predicted) T05F1.8	=	YFL037W_YER053C
B0272.1 (predicted) C47B2.3	=	YFL037W_YML085C/YFL037W_YML124C
B0272.1 (predicted) F43G9.1	=	YFL037W_YOR136W
B0272.1 (predicted) Y105E8A.23	=	YFL037W_YFL036W
B0272.1 (predicted) F11E6.5	=	YFL037W_YLR372W
B0272.1 (predicted) C24G6.3	=	YFL037W_YIL128W
B0272.1 (predicted) T07A9.9	=	YFL037W_YPL093W
B0272.1 (predicted) T21C9.12	=	YFL037W_YPL063W
B0272.1 (predicted) B0454.6	=	YFL037W_YBR069C
B0272.1 (predicted) M01F1.5	=	YFL037W_YHR092C
B0272.1 (predicted) F56H11.4	=	YFL037W_YLR372W
B0272.1 (predicted) C16A3.3	=	YFL037W_YMR229C
B0272.1 (predicted) F54D8.3	=	YFL037W_YPL061W/YFL037W_YER073W/YFL037W_YMR170C/YFL037W_YOR374W
B0272.1 (predicted) F13B9.1	=	YFL037W_YPL085W
B0272.1 (predicted) T01G1.4	=	YFL037W_YBR002C
B0272.1 (predicted) ZK686.2	=	YFL037W_YNR038W
B0272.1 (predicted) Y37E3.9	=	YFL037W_YGR132C
B0272.1 (predicted) F41H10.8	=	YFL037W_YLR372W
B0272.1 (predicted) F07A11.2	=	YFL037W_YKL104C
B0272.1 (predicted) Y66D12A.15	=	YFL037W_YIL143C
B0272.1 (predicted) F16D3.1	=	YFL037W_YML085C/YFL037W_YML124C
B0272.1 (predicted) F34D10.2	=	YFL037W_YLR103C
B0272.1 (predicted) Y39G10AR.8	=	YFL037W_YER025W
B0272.1 (predicted) ZK1058.5	=	YFL037W_YOR239W
B0272.1 (predicted) F21D5.7	=	YFL037W_YPR088C
B0272.1 (predicted) T19A6.2	=	YFL037W_YNR053C
B0272.1 (predicted) K04F1.15	=	YFL037W_YER073W/YFL037W_YMR170C/YFL037W_YOR374W/YFL037W_YPL061W
B0272.1 (predicted) ZK256.1	=	YFL037W_YGL167C
B0272.1 (predicted) F16D3.4	=	YFL037W_YOR349W
B0272.1 (predicted) F42F12.3	=	YFL037W_YDL015C
B0272.1 (predicted) C55B7.1	=	YFL037W_YOR204W
B0272.1 (predicted) C47G2.5	=	YFL037W_YJL098W
B0272.1 (predicted) ZK792.8	=	YFL037W_YNL223W
B0272.1 (predicted) F38E11.5	=	YFL037W_YGL137W
B0272.1 (predicted) Y53F4B.42	=	YFL037W_YOR239W
B0272.1 (predicted) F28C6.4	=	YFL037W_YJL062W
B0272.1 (predicted) C27A7.5	=	YFL037W_YDR321W
B0272.1 (predicted) T22G5.5	=	YFL037W_YDR062W
B0272.1 (predicted) K12G11.3	=	YFL037W_YMR083W
B0272.1 (predicted) R07E3.4	=	YFL037W_YBL030C
B0272.1 (predicted) F57B9.5	=	YFL037W_YBR247C
B0272.1 (predicted) T04F8.1	=	YFL037W_YOR271C
B0272.1 (predicted) R06A4.4	=	YFL037W_YBR017C
B0272.1 (predicted) F44F4.11	=	YFL037W_YML085C/YFL037W_YML124C
B0272.1 (predicted) Y87G2A.3	=	YFL037W_YNL223W
B0272.1 (predicted) K01H12.2	=	YFL037W_YBL030C
B0272.1 (predicted) D2063.1	=	YFL037W_YMR083W
B0272.1 (predicted) Y23H5B.5	=	YFL037W_YMR093W
B0272.1 (predicted) F01G4.6	=	YFL037W_YER053C
B0272.1 (predicted) T22D1.10	=	YFL037W_YPL235W
B0272.1 (predicted) C47B2.2	=	YFL037W_YHR128W
B0272.1 (predicted) C46F4.2	=	YFL037W_YMR246W
B0272.1 (predicted) Y47H9C.7	=	YFL037W_YLR291C
B0272.1 (predicted) F42H10.2	=	YFL037W_YKL195W
B0272.1 (predicted) F14B4.3	=	YFL037W_YPR010C
B0272.1 (predicted) Y67D2.2	=	YFL037W_YDL122W
B0280.1 (predicted) F57H12.1	=	YPR176C_YDL192W
B0280.1 (predicted) Y113G7B.17	=	YPR176C_YBR034C
B0280.1 (predicted) B0336.2	=	YPR176C_YDL192W
B0280.1 (predicted) M57.2	=	YPR176C_YJL031C
B0280.3 (predicted) F44E5.5	=	YOR095C_YLL024C
B0280.3 (predicted) F26D10.3	=	YOR095C_YLL024C
B0280.3 (predicted) C12C8.1	=	YOR095C_YLL024C
B0280.3 (predicted) B0280.3	=	YOR095C_YOR095C
B0280.3 (predicted) F44E5.4	=	YOR095C_YLL024C
B0280.9 (predicted) F55A12.8	=	YJL069C_YNL132W
B0280.9 (predicted) Y53C12B.2	=	YJL069C_YOR145C
B0280.9 (predicted) F26D10.3	=	YJL069C_YLL024C
B0280.9 (predicted) F44E5.4	=	YJL069C_YLL024C
B0280.9 (predicted) B0280.9	=	YJL069C_YJL069C
B0280.9 (predicted) F11F1.1	=	YJL069C_YDL229W
B0280.9 (predicted) Y45F10D.7	=	YJL069C_YLR409C
B0280.9 (predicted) F27C1.6	=	YJL069C_YML093W
B0280.9 (predicted) C16C10.2	=	YJL069C_YKL099C
B0280.9 (predicted) Y61A9LA.10	=	YJL069C_YPL217C
B0280.9 (predicted) F20B6.2	=	YJL069C_YBR127C
B0280.9 (predicted) Y110A7A.12	=	YJL069C_YBR127C
B0280.9 (predicted) K05C4.5	=	YJL069C_YDR324C
B0280.9 (predicted) K07C5.4	=	YJL069C_YLR197W
B0280.9 (predicted) Y23H5B.5	=	YJL069C_YMR093W
B0280.9 (predicted) F55F8.3	=	YJL069C_YCR057C
B0280.9 (predicted) T01G9.6	=	YJL069C_YGL019W
B0280.9 (predicted) T01C3.7	=	YJL069C_YDL014W
B0280.9 (predicted) F49D11.10	=	YJL069C_YPL126W
B0280.9 (predicted) F54C9.2	=	YJL069C_YDL229W
B0280.9 (predicted) F13H8.2	=	YJL069C_YLR129W
B0280.9 (predicted) ZK430.1	=	YJL069C_YJL109C
B0280.9 (predicted) ZK973.3	=	YJL069C_YOR090C
B0280.9 (predicted) C48E7.3	=	YJL069C_YER127W
B0280.9 (predicted) Y51H7C.11	=	YJL069C_YGR090W
B0280.9 (predicted) F44E5.5	=	YJL069C_YLL024C
B0280.9 (predicted) C12C8.1	=	YJL069C_YLL024C
B0280.9 (predicted) C16A3.3	=	YJL069C_YMR229C
B0280.9 (predicted) W03B1.4	=	YJL069C_YHR011W
B0280.9 (predicted) Y49A3A.2	=	YJL069C_YDL185W
B0280.9 (predicted) Y73E7A.2	=	YJL069C_YDR299W
B0285.6 (predicted) F40F4.5	=	YNR013C_YML085C
B0285.6 (predicted) C47B2.3	=	YNR013C_YML085C
B0285.6 (predicted) D2063.1	=	YCR037C_YOL086C/YNR013C_YOL086C
B0285.6 (predicted) F32H2.9	=	YNR013C_YML085C
B0285.6 (predicted) Y47D9A.1	=	YNR013C_YDL055C
B0285.6 (predicted) Y110A7A.12	=	YNR013C_YBR127C
B0285.6 (predicted) C44B11.3	=	YNR013C_YML085C
B0285.6 (predicted) F20B6.2	=	YNR013C_YBR127C
B0285.6 (predicted) K10B3.8	=	YNR013C_YGR192C
B0285.6 (predicted) C42C1.5	=	YNR013C_YDL055C
B0285.6 (predicted) F11A5.12	=	YNR013C_YBR159W
B0285.6 (predicted) T09F3.3	=	YNR013C_YGR192C
B0285.6 (predicted) F16D3.1	=	YNR013C_YML085C
B0285.6 (predicted) T28D6.2	=	YNR013C_YML085C
B0285.6 (predicted) K12G11.4	=	YCR037C_YOL086C/YNR013C_YOL086C
B0285.6 (predicted) F44F4.11	=	YNR013C_YML085C
B0285.6 (predicted) B0393.1	=	YNR013C_YGR214W
B0285.6 (predicted) C56G2.6	=	YNR013C_YBR159W
B0285.6 (predicted) C06B3.5	=	YNR013C_YBR159W
B0285.6 (predicted) ZK593.1	=	YNR013C_YAL038W
B0285.6 (predicted) C36E8.5	=	YNR013C_YFL037W
B0285.6 (predicted) ZK154.3	=	YNR013C_YFL037W
B0285.6 (predicted) C06B3.4	=	YNR013C_YBR159W
B0285.6 (predicted) F25H8.2	=	YCR037C_YNL124W/YNR013C_YNL124W
B0285.6 (predicted) C54C6.2	=	YNR013C_YFL037W
B0285.6 (predicted) ZK899.4	=	YNR013C_YML085C
B0285.6 (predicted) F26E4.8	=	YNR013C_YML085C
B0285.6 (predicted) F25H5.3	=	YNR013C_YAL038W
B0285.6 (predicted) K10B3.7	=	YNR013C_YGR192C
B0285.6 (predicted) K12G11.3	=	YCR037C_YOL086C/YNR013C_YOL086C
B0285.6 (predicted) T20B12.1	=	YJL198W_YNL313C
B0285.6 (predicted) F33H1.2	=	YNR013C_YGR192C
B0285.6 (predicted) K01G5.7	=	YNR013C_YFL037W
B0285.6 (predicted) F25G6.5	=	YNR013C_YBR159W
B0286.4 (known) B0286.4	=	YDL165W_YDL165W
B0286.4 (predicted) F44B9.4	=	YDL165W_YNL025C
B0286.4 (predicted) F43D2.1	=	YDL165W_YNL025C
B0286.4 (predicted) ZC518.3	=	YDL165W_YAL021C
B0286.4 (predicted) F39H11.2	=	YDL165W_YER148W
B0286.4 (predicted) C26E6.3	=	YDL165W_YNL288W
B0286.4 (predicted) C12C8.1	=	YDL165W_YLL024C
B0286.4 (predicted) C34E10.2	=	YDL165W_YJR072C
B0286.4 (predicted) M106.5	=	YDL165W_YIL034C
B0286.4 (predicted) F11F1.1	=	YDL165W_YDL229W
B0286.4 (predicted) C05D9.1	=	YDL165W_YOR069W
B0286.4 (predicted) F54C9.2	=	YDL165W_YDL229W
B0286.4 (predicted) T23F6.4	=	YDL165W_YPR112C
B0286.4 (predicted) Y46G5A.12	=	YDL165W_YKL002W
B0286.4 (predicted) C49H3.5	=	YDL165W_YER068W
B0286.4 (predicted) C01A2.4	=	YDL165W_YKL002W
B0286.4 (predicted) H14E04.5	=	YDL165W_YNL025C
B0286.4 (predicted) F26D10.3	=	YDL165W_YLL024C
B0286.4 (predicted) F44E5.4	=	YDL165W_YLL024C
B0286.4 (predicted) F44B9.3	=	YDL165W_YNL025C
B0286.4 (predicted) F32H2.2	=	YDL165W_YGL127C
B0286.4 (predicted) T20B12.2	=	YDL165W_YER148W
B0286.4 (predicted) R17.2	=	YDL165W_YAL021C
B0286.4 (predicted) Y71F9B.2	=	YDL165W_YGR046W
B0286.4 (predicted) F44E5.5	=	YDL165W_YLL024C
B0286.4 (predicted) F32A5.1	=	YDL165W_YDR448W
B0286.4 (predicted) F57B9.2	=	YDL165W_YCR093W
B0303.15 (predicted) F44E5.5	=	YNL185C_YLL024C
B0303.15 (predicted) F44E5.4	=	YNL185C_YLL024C
B0303.15 (predicted) C12C8.1	=	YNL185C_YLL024C
B0303.15 (predicted) F26D10.3	=	YNL185C_YLL024C
B0303.7 (predicted) F44E5.5	=	YGR136W_YAL005C
B0303.7 (predicted) T23F6.4	=	YPR154W_YPR112C
B0303.7 (predicted) Y39A3CL.5	=	YGR136W_YGR058W
B0303.7 (predicted) F26D10.3	=	YGR136W_YAL005C
B0303.7 (predicted) Y77E11A.11	=	YGR136W_YGR058W
B0303.7 (predicted) C12C8.1	=	YGR136W_YAL005C
B0303.7 (predicted) LLC1.1	=	YGR136W_YGR058W
B0303.7 (predicted) F11F1.1	=	YGR136W_YDL229W
B0303.7 (predicted) F38B6.4	=	YPR154W_YGL234W
B0303.7 (predicted) F26B1.3	=	YGR136W_YNL189W
B0303.7 (predicted) F13B10.2	=	YPR154W_YOR063W
B0303.7 (predicted) Y92H12A.2	=	YGR136W_YER125W
B0303.7 (predicted) F54C9.2	=	YGR136W_YDL229W
B0303.7 (predicted) W05G11.4	=	YGR136W_YGR058W
B0303.7 (predicted) M04F3.4	=	YGR136W_YGR058W
B0303.7 (predicted) Y42H9AR.1	=	YGR136W_YDR517W
B0303.7 (predicted) H06I04.4	=	YPR154W_YLR167W
B0303.7 (predicted) F37C12.4	=	YPR154W_YPL249C-A
B0303.7 (predicted) T21F4.1	=	YGR136W_YPL111W
B0303.7 (predicted) F08F8.2	=	YPR154W_YLR450W
B0303.7 (predicted) T04A8.16	=	YGR136W_YGR058W
B0303.7 (predicted) F44E5.4	=	YGR136W_YAL005C
B0303.7 (predicted) F19B6.2	=	YPR154W_YGR048W
B0303.7 (predicted) Y65B4BR.4	=	YGR136W_YER125W
B0303.7 (predicted) Y77E11A.10	=	YGR136W_YGR058W
B0303.7 (predicted) F32E10.4	=	YGR136W_YNL189W
B0303.7 (predicted) Y39A1C.2	=	YGR136W_YER125W
B0303.7 (predicted) Y47H10A.1	=	YGR136W_YGR058W
B0303.7 (predicted) F25B5.4	=	YPR154W_YLL039C
B0303.7 (predicted) C36B1.4	=	YPR154W_YOL038W
B0303.7 (predicted) T11A5.6	=	YGR136W_YGR058W
B0303.7 (predicted) C06G4.2	=	YGR136W_YGR058W
B0303.9 (predicted) C05D11.2	=	YLR396C_YPL045W
B0303.9 (predicted) R06F6.2	=	YLR396C_YMR231W
B0303.9 (predicted) T08G5.5	=	YLR396C_YDL077C
B0303.9 (predicted) F26D10.3	=	YLR396C_YAL005C
B0303.9 (predicted) R151.2	=	YLR396C_YHL011C
B0303.9 (predicted) C42C1.4	=	YLR396C_YAL002W
B0303.9 (predicted) C36A4.9	=	YLR396C_YLR153C
B0303.9 (predicted) F44E5.5	=	YLR396C_YAL005C
B0303.9 (predicted) F32A6.3	=	YLR396C_YDR080W
B0303.9 (predicted) W06B4.3	=	YLR396C_YLR148W
B0303.9 (predicted) F49E8.3	=	YLR396C_YHR047C
B0303.9 (predicted) F44E5.4	=	YLR396C_YAL005C
B0303.9 (predicted) C12C8.1	=	YLR396C_YAL005C
B0303.9 (predicted) T07F10.1	=	YLR396C_YHR047C
B0303.9 (predicted) W03C9.3	=	YLR396C_YML001W
B0303.9 (predicted) F49B2.6	=	YLR396C_YHR047C
B0310.5 (predicted) F55A12.8	=	YLR189C_YNL132W
B0310.5 (predicted) Y94H6A.5	=	YLR189C_YDL031W
B0310.5 (predicted) Y54E10A.7	=	YLR189C_YJL063C
B0310.5 (predicted) F11F1.1	=	YLR189C_YNL209W
B0310.5 (predicted) C05D9.5	=	YLR189C_YOL139C
B0310.5 (predicted) F21H11.2	=	YLR189C_YIL129C
B0310.5 (predicted) JC8.2	=	YLR189C_YLR196W
B0310.5 (predicted) R144.7	=	YLR189C_YCL037C
B0310.5 (predicted) Y71H2AM.19	=	YLR189C_YOR204W
B0310.5 (predicted) F19H8.1	=	YLR189C_YBR126C
B0310.5 (predicted) T08A11.1	=	YLR189C_YJR138W
B0310.5 (predicted) T21G5.3	=	YLR189C_YOR204W
B0310.5 (predicted) Y48A5A.1	=	YLR189C_YIL104C
B0310.5 (predicted) B0348.6	=	YLR189C_YOL139C
B0310.5 (predicted) C25A1.13	=	YLR189C_YPR100W
B0310.5 (predicted) Y55F3BL.1	=	YLR189C_YNL252C
B0310.5 (predicted) R04A9.4	=	YLR189C_YOL139C
B0310.5 (predicted) Y39G8C.1	=	YLR189C_YGL173C
B0310.5 (predicted) Y46E12BL.2	=	YLR189C_YPL012W
B0310.5 (predicted) F53A2.6	=	YLR189C_YOL139C
B0310.5 (predicted) F37C12.9	=	YLR189C_YCR031C
B0310.5 (predicted) R05H10.2	=	YLR189C_YPL043W
B0310.5 (predicted) K04C2.2	=	YLR189C_YEL055C
B0310.5 (predicted) F27D9.1	=	YLR189C_YDR164C
B0310.5 (predicted) Y25C1A.5	=	YLR189C_YDR238C
B0310.5 (predicted) C26E6.6	=	YLR189C_YGR220C
B0310.5 (predicted) F53A3.3	=	YLR189C_YLR367W
B0310.5 (predicted) M110.4	=	YLR189C_YGL049C
B0310.5 (predicted) Y57A10A.30	=	YLR189C_YOL139C
B0310.5 (predicted) Y71G12B.11	=	YLR189C_YNL243W
B0310.5 (predicted) Y71F9AL.17	=	YLR189C_YDL145C
B0310.5 (predicted) F54C9.2	=	YLR189C_YNL209W
B0310.5 (predicted) C13B9.3	=	YLR189C_YFR051C
B0310.5 (predicted) F13G3.11	=	YLR189C_YOR150W
B0310.5 (predicted) ZK370.3	=	YLR189C_YNL243W
B0310.5 (predicted) Y54E10A.9	=	YLR189C_YOR204W
B0310.5 (predicted) T24H10.1	=	YLR189C_YGL043W
B0310.5 (predicted) ZK54.2	=	YLR189C_YBR126C
B0310.5 (predicted) F53G12.10	=	YLR189C_YPL198W
B0310.5 (predicted) F11A10.7	=	YLR189C_YOL041C
B0310.5 (predicted) Y92H12BR.8	=	YLR189C_YNL284C
B0310.5 (predicted) C16A3.3	=	YLR189C_YMR229C
B0310.5 (predicted) K12H4.3	=	YLR189C_YOL077C
B0310.5 (predicted) F18C5.3	=	YLR189C_YBL004W
B0310.5 (predicted) C55B7.1	=	YLR189C_YOR204W
B0310.5 (predicted) Y45F3A.9	=	YLR189C_YOR201C
B0310.5 (predicted) B0414.6	=	YLR189C_YOR204W
B0334.8 (predicted) F48C11.1	=	YLR240W_YHR005C
B0334.8 (predicted) F38E1.5	=	YLR240W_YHR005C
B0334.8 (predicted) T19E7.3	=	YLR240W_YPL120W
B0334.8 (predicted) C26C6.2	=	YLR240W_YHR005C
B0334.8 (predicted) Y95B8A.5	=	YLR240W_YHR005C
B0334.8 (predicted) R10H10.5	=	YLR240W_YHR005C
B0334.8 (predicted) F56H9.3	=	YLR240W_YHR005C
B0334.8 (predicted) R06A10.2	=	YLR240W_YHR005C
B0334.8 (predicted) E02C12.5	=	YLR240W_YHR005C
B0334.8 (predicted) C16A11.1	=	YLR240W_YHR005C
B0334.8 (predicted) C55H1.2	=	YLR240W_YHR005C
B0334.8 (predicted) M01D7.7	=	YLR240W_YHR005C
B0334.8 (predicted) ZK930.1	=	YLR240W_YBR097W
B0334.8 (predicted) F18G5.3	=	YLR240W_YHR005C
B0334.8 (predicted) C34D1.3	=	YLR240W_YHR005C
B0334.8 (predicted) T19C4.6	=	YLR240W_YHR005C
B0334.8 (predicted) F56H9.4	=	YLR240W_YHR005C
B0334.8 (predicted) T07A9.7	=	YLR240W_YHR005C
B0334.8 (predicted) M04C7.1	=	YLR240W_YHR005C
B0336.13 (predicted) T20B12.2	=	YKL058W_YER148W
B0336.13 (predicted) K11D12.2	=	YKL058W_YOR194C
B0336.13 (predicted) C27H6.1	=	YKL058W_YOR194C
B0336.13 (predicted) F39H11.2	=	YKL058W_YER148W
B0336.13 (predicted) W03F9.5	=	YKL058W_YPR086W
B0336.2 (predicted) Y62E10A.5	=	YDL192W_YDL200C
B0336.2 (predicted) R07E3.4	=	YDL192W_YBL030C
B0336.2 (predicted) F25H2.10	=	YDL137W_YLR340W
B0336.2 (predicted) T25C8.2	=	YDL192W_YFL039C
B0336.2 (predicted) B0336.2	=	YDL192W_YDL137W/YDL137W_YDL137W
B0336.2 (predicted) K01H12.2	=	YDL192W_YBL030C
B0336.2 (predicted) W02D3.6	=	YDL192W_YBL030C
B0336.2 (predicted) C07A12.7	=	YDL192W_YDR358W/YDL192W_YHR108W/YDL137W_YDR358W/YDL137W_YHR108W
B0336.2 (predicted) T14G10.5	=	YDL192W_YNL287W
B0336.2 (predicted) F25B4.7	=	YDL192W_YBL030C
B0336.2 (predicted) Y48G8AL.8	=	YDL137W_YKL180W/YDL137W_YJL177W
B0336.2 (predicted) F11C1.1	=	YDL192W_YKL195W
B0336.2 (predicted) F57H12.1	=	YDL192W_YDL137W/YDL137W_YDL137W
B0336.2 (predicted) H43I07.2	=	YDL192W_YPR110C/YDL137W_YPR110C
B0336.2 (predicted) F26D10.3	=	YDL137W_YLL024C
B0336.2 (predicted) R151.3	=	YDL137W_YML073C
B0336.2 (predicted) F18H3.3	=	YDL137W_YER165W
B0336.2 (predicted) K02B12.7	=	YDL192W_YDL226C
B0336.2 (predicted) F55A4.1	=	YDL192W_YLR268W
B0336.2 (predicted) T04C12.6	=	YDL192W_YFL039C
B0336.2 (predicted) T01B11.4	=	YDL192W_YBL030C
B0336.2 (predicted) F44E5.5	=	YDL137W_YLL024C
B0336.2 (predicted) ZK616.3	=	YDL192W_YKL195W
B0336.2 (predicted) T08B2.10	=	YDL137W_YDR447C
B0336.2 (predicted) F13B10.2	=	YDL137W_YOR063W
B0336.2 (predicted) C47E12.2	=	YDL192W_YBL030C
B0336.2 (predicted) F42H10.2	=	YDL192W_YKL195W
B0336.2 (predicted) T27E9.1	=	YDL192W_YBL030C
B0336.2 (predicted) F11F1.1	=	YDL137W_YNL209W
B0336.2 (predicted) T22D1.3	=	YDL137W_YLR432W
B0336.2 (predicted) Y106G6H.2	=	YDL137W_YER165W
B0336.2 (predicted) Y25C1A.5	=	YDL192W_YDR238C
B0336.2 (predicted) T21C9.12	=	YDL192W_YPL063W
B0336.2 (predicted) F07F6.4	=	YDL192W_YER122C
B0336.2 (predicted) C12C8.1	=	YDL137W_YLL024C
B0336.2 (predicted) F54C9.2	=	YDL137W_YNL209W
B0336.2 (predicted) F44E5.4	=	YDL137W_YLL024C
B0336.2 (predicted) T04C12.5	=	YDL192W_YFL039C
B0336.2 (predicted) W04G3.4	=	YDL192W_YHR108W/YDL192W_YDR358W/YDL137W_YHR108W/YDL137W_YDR358W
B0336.2 (predicted) F17C11.7	=	YDL192W_YHR188C/YDL137W_YHR188C
B0336.2 (predicted) T04C12.4	=	YDL192W_YFL039C
B0336.2 (predicted) M03F4.2	=	YDL192W_YFL039C
B0336.8 (predicted) Y34D9A.10	=	YBR217W_YPR173C
B0336.8 (predicted) Y55F3AM.4	=	YBR217W_YNR007C
B0336.8 (predicted) C09G4.1	=	YBR217W_YKL008C
B0336.8 (predicted) C01G6.6	=	YBR217W_YFR030W
B0336.8 (predicted) C33C12.9	=	YBR217W_YDR140W
B0336.8 (predicted) C16A3.10	=	YBR217W_YLR438W
B0336.8 (predicted) Y71H10A.1	=	YBR217W_YGR240C
B0336.8 (predicted) M03C11.5	=	YBR217W_YPR024W
B0336.8 (predicted) D2085.1	=	YBR217W_YJR109C
B0336.8 (predicted) C52E4.4	=	YBR217W_YKL145W
B0336.8 (predicted) T27E9.1	=	YBR217W_YBR085W/YBR217W_YMR056C
B0336.8 (predicted) T01B11.4	=	YBR217W_YMR056C/YBR217W_YBR085W
B0336.8 (predicted) F07A11.2	=	YBR217W_YKL104C
B0336.8 (predicted) C01G5.6	=	YBR217W_YER143W
B0336.8 (predicted) K01H12.2	=	YBR217W_YMR056C/YBR217W_YBR085W
B0336.8 (predicted) H27M09.2	=	YBR217W_YBR154C
B0336.8 (predicted) F59B2.5	=	YBR217W_YDL097C
B0336.8 (predicted) F49C12.8	=	YBR217W_YPR108W
B0336.8 (predicted) T22D1.9	=	YBR217W_YHR027C
B0336.8 (predicted) E02H4.3	=	YBR217W_YLL019C
B0336.8 (predicted) K02G10.6	=	YBR217W_YKL008C
B0336.8 (predicted) C50F4.2	=	YBR217W_YGR240C
B0336.8 (predicted) C49H3.5	=	YBR217W_YER068W
B0336.8 (predicted) F32H2.4	=	YBR217W_YNL253W
B0336.8 (predicted) C07E3.1	=	YBR217W_YLR424W
B0336.8 (predicted) T22B11.5	=	YBR217W_YIL125W
B0336.8 (predicted) R07E3.4	=	YBR217W_YMR056C/YBR217W_YBR085W
B0336.8 (predicted) F10G7.8	=	YBR217W_YDL147W
B0336.8 (predicted) ZK742.1	=	YBR217W_YGR218W
B0336.8 (predicted) C47E12.2	=	YBR217W_YBR085W/YBR217W_YMR056C
B0336.8 (predicted) F53A3.3	=	YBR217W_YJL190C
B0336.8 (predicted) F57B9.10	=	YBR217W_YDL097C
B0336.8 (predicted) F23F12.6	=	YBR217W_YDR394W
B0336.8 (predicted) H12C20.2	=	YBR217W_YNL082W
B0336.8 (predicted) K07C5.1	=	YBR217W_YDL029W
B0336.8 (predicted) C47E12.4	=	YBR217W_YBR011C
B0336.8 (predicted) Y39G10AR.8	=	YBR217W_YER025W
B0336.8 (predicted) C08B6.8	=	YBR217W_YLR059C
B0336.8 (predicted) K10B2.1	=	YBR217W_YIL046W
B0336.8 (predicted) W09D10.4	=	YBR217W_YHR076W
B0336.8 (predicted) M7.5	=	YBR217W_YHR171W
B0336.8 (predicted) Y55F3AM.15	=	YBR217W_YDL147W
B0336.8 (predicted) W02D3.6	=	YBR217W_YMR056C/YBR217W_YBR085W
B0336.8 (predicted) K07D4.3	=	YBR217W_YFR004W
B0336.8 (predicted) ZK836.2	=	YBR217W_YIL125W
B0336.8 (predicted) F23C8.9	=	YBR217W_YMR048W
B0336.8 (predicted) T20H4.3	=	YBR217W_YHR020W
B0336.8 (predicted) F25B4.7	=	YBR217W_YMR056C/YBR217W_YBR085W
B0336.8 (predicted) Y71G12B.12	=	YBR217W_YPL149W
B0336.8 (predicted) W09C3.4	=	YBR217W_YNR003C
B0336.8 (predicted) K01C8.7	=	YBR217W_YIL134W
B0336.8 (predicted) F22B3.4	=	YBR217W_YKL104C
B0336.8 (predicted) C24F3.1	=	YBR217W_YKL008C
B0336.8 (predicted) C01G10.8	=	YBR217W_YDR214W
B0336.8 (predicted) C24G6.3	=	YBR217W_YIL128W
B0336.8 (predicted) F38B6.4	=	YBR217W_YGL234W
B0348.4 (predicted) F58A4.10	=	YPL268W_YMR022W
B0348.4 (predicted) Y87G2A.9	=	YPL268W_YMR022W
B0348.4 (predicted) Y52B11A.10	=	YPL268W_YLR336C
B0348.4 (predicted) Y71G12B.15	=	YPL268W_YMR022W
B0348.6 (predicted) C17G1.3	=	YOL139C_YLR189C
B0348.6 (predicted) F33H2.5	=	YOL139C_YNL262W
B0348.6 (predicted) F01D4.1	=	YOL139C_YLR189C
B0348.6 (predicted) C16A3.3	=	YOL139C_YMR229C
B0348.6 (predicted) F39G3.1	=	YOL139C_YLR189C
B0348.6 (predicted) F29F11.2	=	YOL139C_YLR189C
B0348.6 (predicted) Y44E3A.3	=	YOL139C_YLR043C/YOL139C_YGR209C
B0348.6 (predicted) Y106G6H.2	=	YOL139C_YER165W
B0348.6 (predicted) C23G10.6	=	YOL139C_YLR189C
B0348.6 (predicted) H10D18.6	=	YOL139C_YLR189C
B0348.6 (predicted) F53G12.10	=	YOL139C_YGL076C
B0348.6 (predicted) ZC455.6	=	YOL139C_YLR189C
B0348.6 (predicted) F53A3.3	=	YOL139C_YLR367W
B0348.6 (predicted) C32C4.7	=	YOL139C_YLR189C
B0348.6 (predicted) C30C11.4	=	YOL139C_YPL106C
B0348.6 (predicted) C35A5.2	=	YOL139C_YLR189C
B0348.6 (predicted) K04A8.10	=	YOL139C_YLR189C
B0348.6 (predicted) K01G5.5	=	YOL139C_YLR175W
B0348.6 (predicted) C13D9.9	=	YOL139C_YLR189C
B0348.6 (predicted) F07E5.5	=	YOL139C_YDL175C
B0348.6 (predicted) F54C9.5	=	YOL139C_YPL131W
B0348.6 (predicted) Y39G8C.1	=	YOL139C_YGL173C
B0348.6 (predicted) C43E11.2	=	YOL139C_YDR386W
B0348.6 (predicted) T19H12.11	=	YOL139C_YLR189C
B0348.6 (predicted) F44E5.4	=	YOL139C_YLL024C
B0348.6 (predicted) Y49C4A.8	=	YOL139C_YLR189C
B0348.6 (predicted) W08E3.1	=	YOL139C_YER029C
B0348.6 (predicted) D1007.6	=	YOL139C_YMR230W
B0348.6 (predicted) H23N18.3	=	YOL139C_YLR189C
B0348.6 (predicted) M110.4	=	YOL139C_YGR162W/YOL139C_YGL049C
B0348.6 (predicted) C33A12.6	=	YOL139C_YLR189C
B0348.6 (predicted) E01A2.4	=	YOL139C_YLR175W
B0348.6 (predicted) ZC455.3	=	YOL139C_YLR189C
B0348.6 (predicted) K10B3.8	=	YOL139C_YJL052W
B0348.6 (predicted) R04A9.4	=	YOL139C_YOL139C
B0348.6 (predicted) F35H8.5	=	YOL139C_YGR250C
B0348.6 (predicted) F31F4.7	=	YOL139C_YLR189C
B0348.6 (predicted) B0348.6	=	YOL139C_YOL139C
B0348.6 (predicted) T19H12.9	=	YOL139C_YLR189C
B0348.6 (predicted) H23N18.4	=	YOL139C_YLR189C
B0348.6 (predicted) F10D2.7	=	YOL139C_YLR189C
B0348.6 (predicted) K08B4.4	=	YOL139C_YLR189C
B0348.6 (predicted) C46F4.2	=	YOL139C_YMR246W
B0348.6 (predicted) C10H11.5	=	YOL139C_YLR189C
B0348.6 (predicted) C17E4.5	=	YOL139C_YIR001C
B0348.6 (predicted) R10E4.2	=	YOL139C_YGR250C
B0348.6 (predicted) F54C9.2	=	YOL139C_YDL229W
B0348.6 (predicted) Y37E3.10	=	YOL139C_YJR007W
B0348.6 (predicted) F09G2.6	=	YOL139C_YLR189C
B0348.6 (predicted) K10B3.7	=	YOL139C_YJL052W
B0348.6 (predicted) ZC455.5	=	YOL139C_YLR189C
B0348.6 (predicted) F10D2.2	=	YOL139C_YLR189C
B0348.6 (predicted) Y39G10AR.6	=	YOL139C_YLR189C
B0348.6 (predicted) F35H8.6	=	YOL139C_YLR189C
B0348.6 (predicted) K08B4.3	=	YOL139C_YLR189C
B0348.6 (predicted) T22D1.3	=	YOL139C_YLR432W/YOL139C_YML056C
B0348.6 (predicted) Y37E11AR.5	=	YOL139C_YLR189C
B0348.6 (predicted) C01G10.8	=	YOL139C_YDR214W
B0348.6 (predicted) F18H3.3	=	YOL139C_YER165W
B0348.6 (predicted) F58B3.4	=	YOL139C_YDR365C
B0348.6 (predicted) ZC455.4	=	YOL139C_YLR189C
B0348.6 (predicted) C44H9.1	=	YOL139C_YLR189C
B0348.6 (predicted) H23N18.1	=	YOL139C_YLR189C
B0348.6 (predicted) C10H11.6	=	YOL139C_YLR189C
B0348.6 (predicted) F01D4.2	=	YOL139C_YLR189C
B0348.6 (predicted) C08F11.8	=	YOL139C_YLR189C
B0348.6 (predicted) F33H1.2	=	YOL139C_YJL052W
B0348.6 (predicted) C18C4.3	=	YOL139C_YLR189C
B0348.6 (predicted) F10D2.6	=	YOL139C_YLR189C
B0348.6 (predicted) Y46G5A.4	=	YOL139C_YER172C
B0348.6 (predicted) F26A3.2	=	YOL139C_YPL178W
B0348.6 (predicted) F40F8.10	=	YOL139C_YBR189W
B0348.6 (predicted) F11F1.1	=	YOL139C_YDL229W
B0348.6 (predicted) H23N18.2	=	YOL139C_YLR189C
B0348.6 (predicted) F53A2.6	=	YOL139C_YOL139C
B0348.6 (predicted) ZC443.6	=	YOL139C_YLR189C
B0348.6 (predicted) F37C12.7	=	YOL139C_YMR246W
B0348.6 (predicted) F10D2.5	=	YOL139C_YLR189C
B0348.6 (predicted) T09F3.3	=	YOL139C_YJL052W
B0348.6 (predicted) C10H11.3	=	YOL139C_YLR189C
B0348.6 (predicted) Y57A10A.30	=	YOL139C_YOL139C
B0348.6 (predicted) R144.7	=	YOL139C_YCL037C
B0348.6 (predicted) Y54E10A.3	=	YOL139C_YLR043C/YOL139C_YGR209C
B0348.6 (predicted) T01G5.2	=	YOL139C_YLR189C
B0348.6 (predicted) Y53H1A.5	=	YOL139C_YGL237C
B0348.6 (predicted) Y55F3AR.2	=	YOL139C_YLR043C/YOL139C_YGR209C
B0348.6 (predicted) F10D2.11	=	YOL139C_YLR189C
B0348.6 (predicted) Y110A7A.17	=	YOL139C_YBL084C
B0348.6 (predicted) T19H12.1	=	YOL139C_YLR189C
B0348.6 (predicted) ZK593.7	=	YOL139C_YNL147W
B0348.6 (predicted) T08D10.1	=	YOL139C_YGL237C
B0348.6 (predicted) F26D10.3	=	YOL139C_YLL024C
B0348.6 (predicted) C44E4.4	=	YOL139C_YDL051W
B0348.6 (predicted) B0393.1	=	YOL139C_YLR048W
B0348.6 (predicted) F10D2.12	=	YOL139C_YLR189C
B0348.6 (predicted) C05D9.5	=	YOL139C_YOL139C
B0348.6 (predicted) F37E3.1	=	YOL139C_YMR125W
B0348.6 (predicted) F47C10.6	=	YOL139C_YLR189C
B0348.6 (predicted) ZC443.5	=	YOL139C_YLR189C
B0348.6 (predicted) C49A9.8	=	YOL139C_YLR189C
B0348.6 (predicted) R04B5.9	=	YOL139C_YLR189C
B0348.6 (predicted) M88.1	=	YOL139C_YLR189C
B0348.6 (predicted) F10B5.2	=	YOL139C_YBL074C
B0348.6 (predicted) C12C8.1	=	YOL139C_YLL024C
B0348.6 (predicted) Y111B2A.8	=	YOL139C_YGL115W
B0348.6 (predicted) F44E5.5	=	YOL139C_YLL024C
B0348.6 (predicted) F18C5.3	=	YOL139C_YBL004W
B0348.6 (predicted) C47G2.5	=	YOL139C_YJL098W
B0348.6 (predicted) C08B6.1	=	YOL139C_YLR189C
B0348.6 (predicted) T07C5.1	=	YOL139C_YLR189C
B0348.6 (predicted) T19H12.10	=	YOL139C_YLR189C
B0348.6 (predicted) Y105E8A.16	=	YOL139C_YHL015W
B0348.6 (predicted) Y47G6A.6	=	YOL139C_YGR252W
B0348.6 (predicted) C10H11.4	=	YOL139C_YLR189C
B0361.10 (predicted) F54C9.2	=	YKL196C_YDL229W
B0361.10 (predicted) F43D9.3	=	YKL196C_YDR189W
B0361.10 (predicted) D1014.3	=	YKL196C_YBL050W
B0361.10 (predicted) ZK899.4	=	YKL196C_YML085C
B0361.10 (predicted) F20B6.2	=	YKL196C_YBR127C
B0361.10 (predicted) Y71F9AM.4	=	YKL196C_YER157W
B0361.10 (predicted) F55A11.2	=	YKL196C_YLR026C
B0361.10 (predicted) C44C1.4	=	YKL196C_YGL095C
B0361.10 (predicted) Y110A7A.12	=	YKL196C_YBR127C
B0361.10 (predicted) F26E4.8	=	YKL196C_YML085C
B0361.10 (predicted) T28D6.2	=	YKL196C_YML085C
B0361.10 (predicted) K12G11.3	=	YKL196C_YOL086C
B0361.10 (predicted) K12G11.4	=	YKL196C_YOL086C
B0361.10 (predicted) F11F1.1	=	YKL196C_YDL229W
B0361.10 (predicted) F40F4.5	=	YKL196C_YML085C
B0361.10 (predicted) C47B2.3	=	YKL196C_YML085C
B0361.10 (predicted) F16D3.1	=	YKL196C_YML085C
B0361.10 (predicted) F44F4.11	=	YKL196C_YML085C
B0361.10 (predicted) D2063.1	=	YKL196C_YOL086C
B0361.10 (predicted) W06H3.3	=	YKL196C_YBL039C
B0361.10 (predicted) Y57G11C.4	=	YKL196C_YMR197C
B0361.10 (predicted) C44B11.3	=	YKL196C_YML085C
B0361.10 (predicted) F32H2.9	=	YKL196C_YML085C
B0361.10 (predicted) F08F8.8	=	YKL196C_YHL031C
B0361.5 (predicted) W02F12.2	=	YNL169C_YBR183W
B0361.5 (predicted) ZK256.1	=	YNL169C_YGL167C
B0361.5 (predicted) C12C8.1	=	YNL169C_YAL005C
B0361.5 (predicted) C30F8.2	=	YNL169C_YLR447C
B0361.5 (predicted) F52B11.2	=	YNL169C_YFL045C
B0361.5 (predicted) F44E5.4	=	YNL169C_YAL005C
B0361.5 (predicted) F44E5.5	=	YNL169C_YAL005C
B0361.5 (predicted) F25H8.2	=	YNL169C_YNL124W
B0361.5 (predicted) R06A4.4	=	YNL169C_YBR017C
B0361.5 (predicted) F26D10.3	=	YNL169C_YAL005C
B0361.6 (predicted) C24H12.4	=	YMR310C_YLR276C
B0361.6 (predicted) Y87G2A.9	=	YMR310C_YMR022W
B0361.6 (predicted) F43G6.6	=	YMR310C_YER051W
B0361.6 (predicted) F10B5.2	=	YMR310C_YBL074C
B0361.6 (predicted) C53D5.6	=	YMR310C_YMR308C
B0361.6 (predicted) Y48A6B.3	=	YMR310C_YDL208W
B0361.6 (predicted) F58A4.10	=	YMR310C_YMR022W
B0361.6 (predicted) K04D7.1	=	YMR310C_YMR116C
B0361.6 (predicted) T26A5.5	=	YMR310C_YER051W
B0361.6 (predicted) K01G5.5	=	YMR310C_YLR175W
B0361.6 (predicted) F29B9.2	=	YMR310C_YER051W
B0361.6 (predicted) E01A2.4	=	YMR310C_YLR175W
B0361.6 (predicted) Y71G12B.15	=	YMR310C_YMR022W
B0361.8 (predicted) F11A5.12	=	YNL048W_YBR159W
B0361.8 (predicted) F41H10.8	=	YNL048W_YLR372W/YNL048W_YCR034W
B0361.8 (predicted) F02E8.1	=	YNL048W_YPL078C
B0361.8 (predicted) F56H11.3	=	YNL048W_YLR372W/YNL048W_YCR034W
B0361.8 (predicted) T20D3.8	=	YNL048W_YPL076W
B0361.8 (predicted) ZK1058.5	=	YNL048W_YOR239W
B0361.8 (predicted) C40H1.4	=	YNL048W_YLR372W/YNL048W_YCR034W
B0361.8 (predicted) Y71F9B.3	=	YNL048W_YPR028W
B0361.8 (predicted) F56H11.4	=	YNL048W_YLR372W/YNL048W_YCR034W
B0361.8 (predicted) F25G6.5	=	YNL048W_YBR159W
B0361.8 (predicted) T19C3.4	=	YNL048W_YPR028W
B0361.8 (predicted) F11E6.5	=	YNL048W_YLR372W/YNL048W_YCR034W
B0361.8 (predicted) C56G2.6	=	YNL048W_YBR159W
B0361.8 (predicted) C04F12.10	=	YNL048W_YJR117W
B0361.8 (predicted) Y53F4B.2	=	YNL048W_YLR372W/YNL048W_YCR034W
B0361.8 (predicted) C06B3.4	=	YNL048W_YBR159W
B0361.8 (predicted) Y53F4B.42	=	YNL048W_YOR239W
B0361.8 (predicted) F35G12.10	=	YNL048W_YPL078C
B0361.8 (predicted) D2024.3	=	YNL048W_YLR372W/YNL048W_YCR034W
B0361.8 (predicted) C06B3.5	=	YNL048W_YBR159W
B0365.1 (predicted) F47B10.1	=	YOR142W_YGR244C
B0365.1 (predicted) Y50D7A.2	=	YOR142W_YER171W
B0365.1 (predicted) C50F7.4	=	YOR142W_YGR244C
B0365.1 (predicted) Y113G7B.17	=	YOR142W_YBR034C
B0379.4 (predicted) Y71G12B.15	=	YLR019W_YMR022W
B0379.4 (predicted) F32H2.2	=	YLR019W_YGL127C
B0379.4 (predicted) F37C12.7	=	YLR019W_YMR246W
B0379.4 (predicted) Y51A2D.5	=	YLR019W_YDR342C/YLR019W_YDR343C
B0379.4 (predicted) F58A4.10	=	YLR019W_YMR022W
B0379.4 (predicted) Y87G2A.9	=	YLR019W_YMR022W
B0379.4 (predicted) M01F1.5	=	YLR019W_YDR343C/YLR019W_YDR342C
B0379.4 (predicted) Y51A2D.4	=	YLR019W_YDR342C/YLR019W_YDR343C
B0379.4 (predicted) C46F4.2	=	YLR019W_YMR246W
B0393.1 (known) F46G11.3	=	YLR048W_YBR059C
B0393.1 (predicted) F45F2.2	=	YGR214W_YDR224C
B0393.1 (predicted) R06A4.4	=	YLR048W_YBR017C
B0393.1 (predicted) R11A8.4	=	YGR214W_YDL042C
B0393.1 (predicted) F55G1.3	=	YGR214W_YDR224C
B0393.1 (predicted) R05D3.4	=	YGR214W_YDL074C
B0393.1 (predicted) F59B2.5	=	YGR214W_YDL097C
B0393.1 (predicted) Y39G10AR.8	=	YLR048W_YER025W
B0393.1 (predicted) T13A10.11	=	YLR048W_YLR180W/YGR214W_YLR180W
B0393.1 (predicted) W06H3.3	=	YLR048W_YBL039C
B0393.1 (predicted) F54C9.2	=	YGR214W_YDL229W
B0393.1 (predicted) C33F10.12	=	YGR214W_YER053C
B0393.1 (predicted) Y37D8A.9	=	YLR048W_YPR023C/YGR214W_YPR023C
B0393.1 (predicted) R07E3.4	=	YLR048W_YBL030C
B0393.1 (predicted) C04C3.3	=	YLR048W_YBR221C
B0393.1 (predicted) F55F8.3	=	YLR048W_YCR057C
B0393.1 (predicted) Y50D7A.4	=	YGR214W_YDL040C
B0393.1 (predicted) C06E7.3	=	YLR048W_YLR180W/YGR214W_YLR180W
B0393.1 (predicted) F54C9.9	=	YGR214W_YNL308C
B0393.1 (predicted) F56H9.4	=	YGR214W_YER020W
B0393.1 (predicted) Y51A2D.5	=	YLR048W_YDR342C/YGR214W_YDR342C
B0393.1 (predicted) F36F2.6	=	YLR048W_YMR277W
B0393.1 (predicted) C41C4.6	=	YGR214W_YIL031W
B0393.1 (predicted) C12C8.1	=	YGR214W_YLL024C/YGR214W_YAL005C
B0393.1 (predicted) F22D6.3	=	YGR214W_YHR019C
B0393.1 (predicted) F46F11.1	=	YLR048W_YLR410W
B0393.1 (predicted) Y48B6A.12	=	YGR214W_YKL029C
B0393.1 (predicted) F39H2.3	=	YLR048W_YJR122W
B0393.1 (predicted) F32B4.6	=	YGR214W_YGR031W
B0393.1 (predicted) T04C12.4	=	YGR214W_YFL039C
B0393.1 (predicted) Y57A10A.30	=	YLR048W_YOL139C
B0393.1 (predicted) T03F1.2	=	YGR214W_YDR204W
B0393.1 (predicted) M03F4.2	=	YGR214W_YFL039C
B0393.1 (predicted) M110.4	=	YLR048W_YGR162W/YGR214W_YGR162W
B0393.1 (predicted) R04A9.4	=	YLR048W_YOL139C
B0393.1 (predicted) ZK131.9	=	YGR214W_YDR224C
B0393.1 (predicted) C49H3.11	=	YLR048W_YGL123W
B0393.1 (predicted) C08B6.9	=	YGR214W_YPR180W
B0393.1 (predicted) T06E8.1	=	YGR214W_YDL052C
B0393.1 (predicted) F25B4.7	=	YLR048W_YBL030C
B0393.1 (predicted) C16A11.1	=	YGR214W_YER020W
B0393.1 (predicted) Y54E2A.11	=	YGR214W_YOR361C
B0393.1 (predicted) F52D10.3	=	YGR214W_YDR099W
B0393.1 (predicted) C55H1.2	=	YGR214W_YER020W
B0393.1 (predicted) F26E4.8	=	YGR214W_YML085C
B0393.1 (predicted) T22D1.10	=	YGR214W_YPL235W
B0393.1 (predicted) B0393.1	=	YLR048W_YGR214W
B0393.1 (predicted) F31F6.6	=	YGR214W_YNR013C
B0393.1 (predicted) R05G6.7	=	YGR214W_YNL055C
B0393.1 (predicted) T05F1.8	=	YGR214W_YER053C
B0393.1 (predicted) Y97E10AR.6	=	YLR048W_YDR068W/YGR214W_YDR068W
B0393.1 (predicted) K07H8.3	=	YGR214W_YHR013C
B0393.1 (predicted) W08D2.7	=	YGR214W_YJL050W
B0393.1 (predicted) ZK131.5	=	YGR214W_YDR224C
B0393.1 (predicted) Y106G6H.5	=	YGR214W_YDR019C
B0393.1 (predicted) T08D2.1	=	YLR048W_YAR002C-A
B0393.1 (predicted) M01D7.7	=	YGR214W_YER020W
B0393.1 (predicted) F01G4.6	=	YGR214W_YER053C
B0393.1 (predicted) C47E12.2	=	YLR048W_YBL030C
B0393.1 (predicted) T10C6.11	=	YGR214W_YDR224C
B0393.1 (predicted) C47B2.3	=	YGR214W_YML085C
B0393.1 (predicted) C56E6.5	=	YLR048W_YPL058C/YGR214W_YDR406W
B0393.1 (predicted) C14C10.1	=	YGR214W_YER053C
B0393.1 (predicted) C50F4.5	=	YGR214W_YDR224C
B0393.1 (predicted) F44E5.5	=	YGR214W_YAL005C/YGR214W_YLL024C
B0393.1 (predicted) F44E5.4	=	YGR214W_YLL024C/YGR214W_YAL005C
B0393.1 (predicted) F49E10.1	=	YLR048W_YDL234C
B0393.1 (predicted) T09B4.9	=	YGR214W_YIL022W
B0393.1 (predicted) C15H11.8	=	YGR214W_YJR063W
B0393.1 (predicted) F23B12.5	=	YGR214W_YNL071W
B0393.1 (predicted) C54G10.2	=	YLR048W_YOR217W
B0393.1 (predicted) C27H6.2	=	YLR048W_YDR190C
B0393.1 (predicted) T21F4.1	=	YGR214W_YPL111W
B0393.1 (predicted) T19C4.6	=	YGR214W_YER020W
B0393.1 (predicted) C08H9.2	=	YGR214W_YJL080C
B0393.1 (predicted) C50F4.2	=	YGR214W_YGR240C
B0393.1 (predicted) Y105E8A.19	=	YLR048W_YGR185C/YGR214W_YGR185C
B0393.1 (predicted) M04C7.1	=	YGR214W_YER020W
B0393.1 (predicted) F11A10.4	=	YGR214W_YNL297C
B0393.1 (predicted) F25B4.1	=	YGR214W_YDR019C
B0393.1 (predicted) C36A4.9	=	YGR214W_YLR153C
B0393.1 (predicted) F27D4.5	=	YLR048W_YBR221C
B0393.1 (predicted) F37C12.7	=	YGR214W_YIL009W/YGR214W_YMR246W
B0393.1 (predicted) K01H12.2	=	YLR048W_YBL030C
B0393.1 (predicted) Y110A7A.12	=	YGR214W_YBR127C
B0393.1 (predicted) F07B7.11	=	YGR214W_YDR224C
B0393.1 (predicted) W02D3.6	=	YLR048W_YBL030C
B0393.1 (predicted) C06E7.1	=	YLR048W_YLR180W/YGR214W_YLR180W
B0393.1 (predicted) F35H10.11	=	YGR214W_YDR224C
B0393.1 (predicted) F08F8.2	=	YGR214W_YLR450W
B0393.1 (predicted) F17E9.9	=	YGR214W_YDR224C
B0393.1 (predicted) ZK637.5	=	YLR048W_YDL100C
B0393.1 (predicted) F49B2.6	=	YGR214W_YKL157W/YGR214W_YHR047C
B0393.1 (predicted) K08E4.6	=	YGR214W_YOR016C
B0393.1 (predicted) K04C1.4	=	YLR048W_YBR109C
B0393.1 (predicted) F32A5.7	=	YGR214W_YER112W
B0393.1 (predicted) C38H2.1	=	YLR048W_YDL234C
B0393.1 (predicted) Y38A8.3	=	YGR214W_YIL031W
B0393.1 (predicted) ZK54.2	=	YLR048W_YBR126C
B0393.1 (predicted) Y48E1C.3	=	YLR048W_YDL234C
B0393.1 (predicted) ZK795.3	=	YGR214W_YNL075W
B0393.1 (predicted) C25F6.3	=	YLR048W_YDL171C/YGR214W_YDL171C
B0393.1 (predicted) F08G2.1	=	YGR214W_YDR224C
B0393.1 (predicted) C52E4.4	=	YLR048W_YKL145W/YGR214W_YKL145W
B0393.1 (predicted) Y23H5B.5	=	YGR214W_YMR093W
B0393.1 (predicted) T04C12.5	=	YGR214W_YFL039C
B0393.1 (predicted) C14A4.4	=	YLR048W_YOR001W
B0393.1 (predicted) T23F6.4	=	YGR214W_YPR112C
B0393.1 (predicted) W08E3.3	=	YGR214W_YBR025C
B0393.1 (predicted) K06C4.12	=	YGR214W_YDR224C
B0393.1 (predicted) K01G5.5	=	YGR214W_YLR175W
B0393.1 (predicted) F21D5.7	=	YGR214W_YPR088C
B0393.1 (predicted) C34D4.14	=	YGR214W_YKL010C
B0393.1 (predicted) C05C8.2	=	YGR214W_YCL059C
B0393.1 (predicted) F28B3.8	=	YLR048W_YLR347C
B0393.1 (predicted) R10E4.4	=	YLR048W_YLR274W
B0393.1 (predicted) W08G11.4	=	YLR048W_YOR014W
B0393.1 (predicted) C43E11.9	=	YLR048W_YPL211W
B0393.1 (predicted) Y105E8B.3	=	YGR214W_YNL207W
B0393.1 (predicted) T27E9.1	=	YLR048W_YBL030C
B0393.1 (predicted) F09B9.3	=	YGR214W_YBL040C
B0393.1 (predicted) T07A9.7	=	YGR214W_YER020W
B0393.1 (predicted) H43I07.2	=	YLR048W_YPR110C
B0393.1 (predicted) K07E3.4	=	YGR214W_YBR084W
B0393.1 (predicted) F38A5.13	=	YGR214W_YGR285C
B0393.1 (predicted) C16A3.7	=	YGR214W_YNL023C
B0393.1 (predicted) Y87G2A.5	=	YGR214W_YGR094W
B0393.1 (predicted) F57B9.10	=	YGR214W_YDL097C
B0393.1 (predicted) K07E3.3	=	YGR214W_YBR084W
[truncated: 38,311 more rows]
