# Supplementary material for: Building and analyzing protein interactome networks by cross-species comparisons
Source: BMC Syst Biol. 2010 Mar 30;4:36. doi: 10.1186/1752-0509-4-36 (PMC2859380; doi:10.1186/1752-0509-4-36)
Supplement: Additional file 9 — Zip Cele. A zipped folder containing files formatted for use in Cytoscape listed in Supplemental Table 3. These files are for Caenorhabditis elegans proteins. [file 1752-0509-4-36-S9.ZIP › cele/cele_SpeciesNotation.eda]

cele_SpeciesNotation.eda,,
AC3.3 (known) T23F1.6,=,cele_only
AC3.3 (known) H04J21.3,=,cele_only
AC3.3 (known) C05D2.1,=,cele_only
AC3.3 (known) Y39B6A.1,=,cele_only
AC3.3 (known) C37C3.6,=,cele_only
AC3.3 (known) D1007.6,=,cele_only
AC3.3 (known) C03A7.14,=,cele_only
AC3.3 (known) Y39B6A.2,=,cele_only
AC3.3 (known) T01D1.6,=,cele_only
AC3.3 (known) AC3.4,=,cele_only
AC3.3 (known) ZK1067.7,=,cele_only
AC3.3 (known) C03A7.4,=,cele_only
AC7.2 (known) ZK792.6,=,H
AC7.2 (known) W07G4.5,=,cele_only
AH6.2 (known) F39H2.4,=,cele_only
AH6.5 (known) F59B2.6,=,cele_only
AH6.5 (known) T11B7.4,=,cele_only
AH6.5 (known) W07B3.2,=,cele_only
AH6.5 (known) F53G12.5,=,cele_only
AH6.5 (known) C12D8.1,=,cele_only
AH6.5 (known) T17H7.4,=,cele_only
B0001.1 (known) C45G3.1,=,cele_only
B0001.2 (known) F15B10.2,=,cele_only
B0019.2 (known) K01G5.4,=,cele_only
B0024.1 (known) D1007.6,=,cele_only
B0024.1 (known) W07B3.2,=,cele_only
B0024.11 (known) F10G7.4,=,cele_only
B0024.12 (known) W02G9.3,=,cele_only
B0024.12 (known) F42C5.8,=,cele_only
B0024.12 (known) F22B5.2,=,S
B0024.12 (known) ZK945.2,=,S
B0024.12 (known) C25F6.2,=,cele_only
B0024.12 (known) C38D4.6,=,cele_only
B0024.12 (known) B0365.1,=,cele_only
B0024.12 (known) K11H3.1,=,S
B0024.12 (known) W02G9.2,=,cele_only
B0024.14 (known) F58E6.3,=,cele_only
B0024.14 (known) F08C6.1,=,cele_only
B0024.14 (known) F29G6.3,=,cele_only
B0024.14 (known) ZK1067.7,=,cele_only
B0024.14 (known) Y69H2.3,=,cele_only
B0024.14 (known) Y39B6A.19,=,cele_only
B0024.14 (known) Y64G10A.7,=,cele_only
B0024.14 (known) F56B3.2,=,cele_only
B0024.14 (known) C34G6.2,=,cele_only
B0024.14 (known) ZK849.2,=,cele_only
B0024.14 (known) C54D2.2,=,cele_only
B0024.14 (known) F54A3.1,=,cele_only
B0024.14 (known) T22F7.3,=,cele_only
B0024.14 (known) F23B12.4,=,cele_only
B0024.14 (known) ZC434.2,=,cele_only
B0024.14 (known) F53A9.1,=,cele_only
B0024.14 (known) T01B7.8,=,cele_only
B0024.14 (known) F30H5.3,=,cele_only
B0024.14 (known) F54B11.7,=,cele_only
B0024.14 (known) T21D12.11,=,cele_only
B0024.14 (known) K08E3.6,=,cele_only
B0024.14 (known) R02F11.1,=,cele_only
B0024.14 (known) C02C2.1,=,cele_only
B0024.14 (known) T21B6.3,=,cele_only
B0024.14 (known) F53A9.2,=,cele_only
B0024.14 (known) Y65B4A.7,=,cele_only
B0024.14 (known) F16B4.5,=,cele_only
B0024.14 (known) Y69H2.10,=,cele_only
B0024.14 (known) B0507.1,=,cele_only
B0024.14 (known) H04J21.3,=,cele_only
B0024.14 (known) T22H2.5,=,cele_only
B0024.14 (known) B0024.14,=,cele_only
B0024.14 (known) F48E8.1,=,cele_only
B0024.14 (known) W03G1.5,=,cele_only
B0024.14 (known) F44B9.6,=,cele_only
B0024.14 (known) K08E7.5,=,cele_only
B0024.14 (known) F43G9.11,=,cele_only
B0024.14 (known) ZK849.1,=,cele_only
B0024.14 (known) F41H10.8,=,cele_only
B0024.14 (known) C37C3.6,=,cele_only
B0024.14 (known) F42D1.2,=,cele_only
B0024.14 (known) R05G6.7,=,cele_only
B0024.14 (known) Y39B6A.1,=,cele_only
B0024.14 (known) K07C11.7,=,cele_only
B0025.1 (known) T19E7.3,=,S
B0025.2 (known) Y59A8A.1,=,H
B0034.3 (known) C17F4.7,=,cele_only
B0034.3 (known) R05F9.10,=,cele_only
B0035.1 (known) Y54G9A.6,=,D
B0035.1 (known) B0464.5,=,cele_only
B0035.16 (known) B0464.5,=,cele_only
B0035.16 (known) Y54G9A.6,=,cele_only
B0035.2 (known) F26E4.8,=,cele_only
B0035.2 (known) R05F9.10,=,cele_only
B0035.6 (known) K01G5.1,=,cele_only
B0041.2 (known) W07B3.2,=,cele_only
B0041.2 (known) T17H7.4,=,cele_only
B0041.4 (known) T09A5.10,=,cele_only
B0041.4 (known) W07B3.2,=,cele_only
B0041.4 (known) Y51H4A.17,=,cele_only
B0041.4 (known) Y18D10A.8,=,cele_only
B0041.4 (known) T01G9.5,=,cele_only
B0041.4 (known) R11G11.7,=,cele_only
B0041.4 (known) Y39E4B.1,=,S
B0041.4 (known) F08G2.5,=,cele_only
B0041.4 (known) B0238.12,=,cele_only
B0041.6 (known) B0041.6,=,HDM
B0205.3 (known) R13A5.8,=,cele_only
B0205.3 (known) T10B10.1,=,cele_only
B0205.3 (known) B0336.10,=,cele_only
B0205.3 (known) C16C2.3,=,cele_only
B0205.3 (known) F23F12.6,=,SM
B0205.3 (known) F53G12.10,=,cele_only
B0205.3 (known) K11H3.1,=,cele_only
B0205.3 (known) F55D10.2,=,cele_only
B0205.3 (known) F15B9.10,=,cele_only
B0205.3 (known) Y39B6A.20,=,cele_only
B0205.3 (known) F23C8.5,=,cele_only
B0205.3 (known) C23H3.4,=,cele_only
B0205.3 (known) ZK20.3,=,S
B0205.3 (known) K09E2.3,=,cele_only
B0205.3 (known) W09C5.1,=,cele_only
B0205.3 (known) K08A8.1,=,cele_only
B0205.3 (known) T02E9.2,=,cele_only
B0205.3 (known) F57F5.1,=,cele_only
B0205.3 (known) T23B5.1,=,cele_only
B0205.3 (known) F15B9.5,=,cele_only
B0205.3 (known) B0336.2,=,cele_only
B0205.3 (known) F20D12.1,=,cele_only
B0205.3 (known) T24D8.1,=,cele_only
B0205.7 (known) T01G9.6,=,DS
B0207.4 (known) F18C5.2,=,cele_only
B0207.4 (known) F02E8.1,=,cele_only
B0207.4 (known) C14F11.6,=,cele_only
B0207.4 (known) Y39G10AR.13,=,cele_only
B0207.4 (known) F41C3.5,=,cele_only
B0207.4 (known) B0207.4,=,cele_only
B0207.6 (known) C34E10.2,=,DS
B0213.11 (known) F54D7.2,=,cele_only
B0218.3 (known) F59A2.1,=,cele_only
B0218.3 (known) W02G9.3,=,cele_only
B0218.3 (known) B0547.1,=,cele_only
B0218.3 (known) F41E6.6,=,cele_only
B0218.3 (known) C54G4.1,=,cele_only
B0218.3 (known) F54D5.7,=,cele_only
B0218.3 (known) R02F2.9,=,cele_only
B0218.3 (known) Y75B8A.20,=,cele_only
B0218.3 (known) T12G3.1,=,cele_only
B0218.3 (known) B0336.7,=,cele_only
B0218.3 (known) F10E7.8,=,cele_only
B0218.3 (known) T09B4.9,=,cele_only
B0218.3 (known) C38D4.6,=,cele_only
B0218.3 (known) F29G6.3,=,cele_only
B0218.3 (known) W02G9.2,=,cele_only
B0218.3 (known) K11E8.1,=,cele_only
B0218.3 (known) Y46G5A.31,=,cele_only
B0218.3 (known) C15C8.2,=,cele_only
B0218.3 (known) F32B6.1,=,cele_only
B0218.3 (known) K04G7.3,=,cele_only
B0218.3 (known) C44C8.6,=,cele_only
B0218.3 (known) F54D5.8,=,cele_only
B0218.3 (known) Y59A8B.7,=,cele_only
B0222.6 (known) K01G5.4,=,cele_only
B0222.7 (known) M01E11.2,=,cele_only
B0222.8 (known) T01G1.1,=,cele_only
B0222.8 (known) C40A11.2,=,cele_only
B0238.1 (known) M110.5,=,cele_only
B0238.12 (known) Y39B6A.1,=,cele_only
B0238.12 (known) Y57A10C.6,=,cele_only
B0238.12 (known) R05F9.10,=,cele_only
B0238.12 (known) Y39B6A.19,=,cele_only
B0244.8 (known) C35B8.2,=,cele_only
B0250.1 (known) C44H4.5,=,cele_only
B0250.1 (known) W09H1.6,=,cele_only
B0250.1 (known) T11B7.4,=,cele_only
B0250.1 (known) F53G12.5,=,cele_only
B0250.1 (known) K08E3.7,=,cele_only
B0250.1 (known) C07H6.5,=,cele_only
B0250.2 (known) W04D2.1,=,cele_only
B0252.3 (known) T22D1.9,=,cele_only
B0272.1 (known) F15B10.2,=,cele_only
B0272.2 (known) C15H9.4,=,cele_only
B0272.2 (known) F17C11.9,=,cele_only
B0272.4 (known) Y49F6C.3,=,cele_only
B0272.4 (known) R09B5.5,=,cele_only
B0280.5 (known) K01G5.4,=,cele_only
B0280.8 (known) T27F2.3,=,cele_only
B0280.8 (known) ZK930.3,=,cele_only
B0280.8 (known) M03D4.1,=,cele_only
B0280.8 (known) B0280.8,=,cele_only
B0280.8 (known) C27B7.4,=,cele_only
B0281.5 (known) C36B1.4,=,cele_only
B0281.5 (known) Y108G3AL.1,=,cele_only
B0281.5 (known) R12B2.1,=,cele_only
B0286.3 (known) B0286.3,=,HD
B0286.4 (known) B0286.4,=,S
B0286.4 (known) C49A1.4,=,cele_only
B0286.4 (known) F44G3.9,=,cele_only
B0303.15 (known) T09A5.10,=,cele_only
B0303.7 (known) F47G6.1,=,cele_only
B0303.9 (known) R07H5.8,=,cele_only
B0310.5 (known) F08G2.5,=,cele_only
B0336.1 (known) W10C8.2,=,cele_only
B0336.10 (known) T28A8.7,=,cele_only
B0336.10 (known) T04H1.2,=,cele_only
B0336.2 (known) W02G9.3,=,cele_only
B0336.2 (known) F25E2.5,=,cele_only
B0336.2 (known) W02G9.2,=,cele_only
B0336.2 (known) B0464.5,=,cele_only
B0336.5 (known) T01D1.6,=,cele_only
B0336.6 (known) T17H7.4,=,cele_only
B0336.6 (known) T11B7.4,=,cele_only
B0336.6 (known) C18H9.7,=,cele_only
B0336.6 (known) F47G6.1,=,cele_only
B0336.7 (known) Y79H2A.11,=,cele_only
B0336.7 (known) T05C12.6,=,cele_only
B0336.7 (known) C27B7.1,=,cele_only
B0336.9 (known) F59A2.4,=,cele_only
B0348.6 (known) Y18D10A.8,=,D
B0350.2 (known) M142.1,=,cele_only
B0350.2 (known) F44G3.9,=,cele_only
B0350.2 (known) R12B2.1,=,cele_only
B0361.10 (known) T23G7.3,=,cele_only
B0365.1 (known) F47G6.1,=,cele_only
B0365.3 (known) T17H7.4,=,cele_only
B0379.4 (known) R06B9.3,=,cele_only
B0391.10 (known) C47D12.2,=,cele_only
B0393.1 (known) Y37H9A.6,=,cele_only
B0393.1 (known) F37C12.11,=,H
B0393.1 (known) ZK849.1,=,cele_only
B0393.1 (known) C34E10.6,=,cele_only
B0393.1 (known) ZK849.2,=,cele_only
B0393.1 (known) K01G5.4,=,cele_only
B0393.1 (known) F46G11.3,=,S
B0393.2 (known) F10B5.4,=,cele_only
B0393.3 (known) W06F12.1,=,cele_only
B0399.2 (known) E01H11.1,=,cele_only
B0412.1 (known) C27B7.1,=,cele_only
B0414.6 (known) T07A9.3,=,cele_only
B0414.6 (known) B0414.6,=,cele_only
B0414.6 (known) F42G4.3,=,cele_only
B0414.6 (known) B0547.1,=,cele_only
B0414.6 (known) T21G5.3,=,cele_only
B0414.8 (known) W07B3.2,=,cele_only
B0414.8 (known) F56E3.3,=,cele_only
B0414.8 (known) F25H2.13,=,cele_only
B0414.8 (known) F57A10.5,=,cele_only
B0414.8 (known) F08C6.3,=,cele_only
B0416.5 (known) F31C3.1,=,cele_only
B0432.2 (known) T23C6.5,=,cele_only
B0432.6 (known) F40E10.4,=,cele_only
B0432.8 (known) F39B2.2,=,cele_only
B0454.1 (known) W07B3.2,=,cele_only
B0454.1 (known) K09B11.9,=,cele_only
B0454.8 (known) T28A11.11,=,cele_only
B0464.5 (known) F46F11.2,=,cele_only
B0464.5 (known) C47E8.5,=,cele_only
B0464.5 (known) T19A5.1,=,cele_only
B0464.5 (known) C32F10.1,=,cele_only
B0464.5 (known) H02I12.5,=,cele_only
B0464.5 (known) T04H1.2,=,cele_only
B0464.5 (known) F26H11.2,=,cele_only
B0464.5 (known) W07B3.2,=,cele_only
B0464.5 (known) F59A2.4,=,cele_only
B0464.5 (known) Y48E1B.1,=,cele_only
B0464.5 (known) F44G3.9,=,cele_only
B0464.8 (known) T20B12.2,=,cele_only
B0464.9 (known) F43C1.2,=,cele_only
B0478.1 (known) R03D7.6,=,cele_only
B0478.1 (known) F42G10.2,=,cele_only
B0478.3 (known) C49A1.4,=,cele_only
B0495.2 (known) R03D7.6,=,cele_only
B0495.5 (known) F46F2.2,=,cele_only
B0495.9 (known) W04D2.1,=,cele_only
B0496.7 (known) C17H12.1,=,cele_only
B0496.7 (known) B0547.1,=,cele_only
B0496.7 (known) R06F6.4,=,cele_only
B0496.7 (known) C09H6.2,=,cele_only
B0507.1 (known) F27C1.7,=,cele_only
B0507.1 (known) F43G9.11,=,cele_only
B0507.1 (known) Y39B6A.1,=,cele_only
B0507.1 (known) R05F9.10,=,cele_only
B0507.1 (known) F18A1.6,=,cele_only
B0507.1 (known) ZK849.2,=,cele_only
B0507.1 (known) ZK849.1,=,cele_only
B0507.1 (known) Y39G10AR.17,=,cele_only
B0507.1 (known) F54C9.5,=,cele_only
B0507.1 (known) K04F10.7,=,cele_only
B0507.1 (known) Y39B6A.19,=,cele_only
B0507.1 (known) Y37A1B.1,=,cele_only
B0507.1 (known) T21H3.1,=,cele_only
B0511.5 (known) C07H6.5,=,cele_only
B0511.6 (known) Y48E1B.13,=,cele_only
B0511.8 (known) Y69A2AR.30,=,cele_only
B0511.9 (known) F10B5.6,=,cele_only
B0513.1 (known) C49A1.4,=,cele_only
B0513.1 (known) F28D1.10,=,cele_only
B0513.1 (known) F14F3.1,=,cele_only
B0513.2 (known) T05E7.5,=,cele_only
B0523.3 (known) ZK381.4,=,cele_only
B0545.4 (known) K07C11.2,=,cele_only
B0547.1 (known) ZC504.4,=,cele_only
B0547.1 (known) F35G12.9,=,cele_only
B0547.1 (known) K08B4.1,=,cele_only
B0547.1 (known) T27F2.3,=,cele_only
B0547.1 (known) T21G5.3,=,cele_only
B0547.1 (known) Y51H4A.17,=,cele_only
B0547.1 (known) C18C4.10,=,cele_only
B0547.1 (known) C35A5.9,=,cele_only
B0547.1 (known) Y69A2AR.30,=,D
B0547.1 (known) C04F12.3,=,cele_only
B0547.1 (known) Y48G8AL.6,=,cele_only
B0547.1 (known) ZK370.2,=,H
B0547.1 (known) ZK418.4,=,cele_only
B0547.1 (known) F43C1.2,=,cele_only
B0547.1 (known) Y63D3A.4,=,cele_only
B0547.1 (known) W09H1.6,=,cele_only
B0547.1 (known) F42G8.3,=,cele_only
B0547.1 (known) T21C9.4,=,cele_only
BE0003N10.3 (known) Y17G7B.14,=,cele_only
C01B10.3 (known) T18D3.7,=,cele_only
C01B10.4 (known) R11D1.3,=,cele_only
C01B10.4 (known) R03G5.6,=,cele_only
C01B10.8 (known) C04E12.6,=,cele_only
C01B10.8 (known) Y58A7A.1,=,cele_only
C01B10.8 (known) W06B11.1,=,cele_only
C01B10.8 (known) C09H5.6,=,cele_only
C01B10.8 (known) C14B9.8,=,cele_only
C01B10.8 (known) W03D2.5,=,cele_only
C01B10.8 (known) C53C11.2,=,cele_only
C01B10.8 (known) K02D3.1,=,cele_only
C01B10.8 (known) ZK1067.7,=,cele_only
C01B10.8 (known) F59A1.11,=,cele_only
C01B10.8 (known) F45E6.4,=,cele_only
C01B10.8 (known) W10D9.5,=,cele_only
C01B10.8 (known) T13B5.8,=,cele_only
C01B10.8 (known) W07G1.5,=,cele_only
C01B10.8 (known) C17E4.5,=,cele_only
C01B10.8 (known) C46C11.3,=,cele_only
C01B10.8 (known) Y113G7B.23,=,cele_only
C01B10.8 (known) F46A9.2,=,cele_only
C01B10.8 (known) ZK84.6,=,cele_only
C01B10.8 (known) F54D8.1,=,cele_only
C01B12.1 (known) C39E9.14,=,cele_only
C01B7.4 (known) C45G9.5,=,cele_only
C01B7.6 (known) F33E2.2,=,cele_only
C01F6.1 (known) K10C8.3,=,cele_only
C01F6.1 (known) T22A3.3,=,cele_only
C01F6.1 (known) ZK1055.7,=,cele_only
C01F6.4 (known) C15F1.3,=,cele_only
C01F6.5 (known) T20G5.11,=,cele_only
C01F6.6 (known) C01G8.5,=,H
C01G12.1 (known) Y18D10A.5,=,cele_only
C01G5.6 (known) ZK20.3,=,S
C01G5.8 (known) F54B11.3,=,cele_only
C01G5.8 (known) K12C11.2,=,cele_only
C01G6.1 (known) C34E10.6,=,cele_only
C01G6.4 (known) T17H7.4,=,cele_only
C01G6.4 (known) Y104H12A.1,=,cele_only
C01G8.5 (known) F57G4.5,=,cele_only
C01G8.5 (known) H22K11.1,=,cele_only
C01G8.5 (known) C18B2.5,=,cele_only
C01G8.5 (known) C38D4.6,=,cele_only
C01G8.5 (known) T07C4.1,=,cele_only
C01H6.7 (known) C18C4.10,=,cele_only
C01H6.7 (known) ZK858.4,=,cele_only
C01H6.9 (known) F54C8.3,=,cele_only
C02A12.1 (known) Y105E8B.4,=,cele_only
C02A12.1 (known) C54F6.14,=,cele_only
C02A12.1 (known) D1037.3,=,cele_only
C02B10.5 (known) C49A1.4,=,cele_only
C02B10.5 (known) F14F3.1,=,cele_only
C02B8.3 (known) Y65B4BR.5,=,cele_only
C02B8.3 (known) T07H6.2,=,cele_only
C02C2.1 (known) F17E5.1,=,cele_only
C02C6.1 (known) C49G7.1,=,cele_only
C02E7.3 (known) D1007.6,=,cele_only
C02E7.8 (known) R107.8,=,cele_only
C02F12.4 (known) C34D10.1,=,cele_only
C02F12.4 (known) W06D4.6,=,cele_only
C02F12.8 (known) T17H7.4,=,cele_only
C02F12.8 (known) C49A1.4,=,cele_only
C02F12.8 (known) W07B3.2,=,cele_only
C02F12.8 (known) F14F3.1,=,cele_only
C02F4.2 (known) F54E7.7,=,D
C02F4.2 (known) W07B3.2,=,cele_only
C02F5.1 (known) T10B5.6,=,cele_only
C02F5.1 (known) R12B2.4,=,cele_only
C02F5.1 (known) Y47G6A.24,=,cele_only
C02F5.1 (known) K11E8.1,=,cele_only
C02F5.1 (known) W01B6.9,=,cele_only
C02F5.1 (known) Y92C3B.1,=,cele_only
C02F5.1 (known) C42D8.2,=,cele_only
C02F5.1 (known) T04C10.2,=,cele_only
C02F5.1 (known) F15E11.15,=,cele_only
C02F5.1 (known) C34B2.2,=,cele_only
C02F5.1 (known) F26F4.13,=,cele_only
C02F5.1 (known) T03F1.9,=,cele_only
C02F5.1 (known) R13F6.1,=,cele_only
C02F5.1 (known) F26H11.1,=,cele_only
C02F5.10 (known) T04C10.2,=,cele_only
C02F5.10 (known) C42D8.2,=,cele_only
C02F5.7 (known) ZK20.3,=,cele_only
C02F5.7 (known) Y76B12C.2,=,cele_only
C02F5.9 (known) Y79H2A.1,=,cele_only
C02F5.9 (known) C30F8.2,=,cele_only
C02F5.9 (known) C06G3.6,=,cele_only
C02F5.9 (known) W02G9.2,=,cele_only
C02F5.9 (known) D1005.1,=,cele_only
C02F5.9 (known) C08E3.9,=,cele_only
C02F5.9 (known) R06C1.3,=,cele_only
C02F5.9 (known) W02G9.3,=,cele_only
C02F5.9 (known) F59A2.4,=,cele_only
C02F5.9 (known) ZK1098.4,=,cele_only
C02F5.9 (known) C06A8.1,=,cele_only
C02F5.9 (known) F44G3.9,=,cele_only
C03A7.13 (known) T17H7.4,=,cele_only
C03A7.14 (known) T28A11.11,=,cele_only
C03A7.14 (known) R09B5.5,=,cele_only
C03A7.14 (known) C03A7.4,=,cele_only
C03A7.14 (known) C53C7.1,=,cele_only
C03A7.14 (known) H04J21.3,=,cele_only
C03A7.14 (known) T23F1.6,=,cele_only
C03A7.14 (known) T01D1.6,=,cele_only
C03A7.14 (known) C40A11.2,=,cele_only
C03A7.4 (known) H04J21.3,=,cele_only
C03A7.4 (known) ZK1067.7,=,cele_only
C03A7.4 (known) W04D2.1,=,cele_only
C03A7.4 (known) Y39B6A.1,=,cele_only
C03A7.4 (known) C09G5.5,=,cele_only
C03A7.4 (known) T20F5.4,=,cele_only
C03A7.4 (known) F30H5.3,=,cele_only
C03A7.4 (known) R09B5.5,=,cele_only
C03A7.4 (known) K10H10.2,=,cele_only
C03A7.4 (known) M195.2,=,cele_only
C03A7.4 (known) W03G1.5,=,cele_only
C03A7.4 (known) C23G10.3,=,cele_only
C03A7.4 (known) F58F12.1,=,cele_only
C03A7.4 (known) M02G9.1,=,cele_only
C03A7.4 (known) Y69H2.3,=,cele_only
C03A7.4 (known) Y38A8.2,=,cele_only
C03A7.4 (known) Y22F5A.5,=,cele_only
C03A7.4 (known) F43E2.5,=,cele_only
C03A7.4 (known) C03A7.4,=,cele_only
C03A7.4 (known) T01D1.6,=,cele_only
C03A7.4 (known) W09D10.1,=,cele_only
C03A7.4 (known) F29G6.3,=,cele_only
C03A7.4 (known) K12G11.3,=,cele_only
C03A7.4 (known) Y71F9AL.13,=,cele_only
C03A7.4 (known) F40F4.3,=,cele_only
C03A7.4 (known) W02B12.1,=,cele_only
C03A7.4 (known) F44D12.4,=,cele_only
C03A7.4 (known) F29C12.1,=,cele_only
C03A7.4 (known) Y22F5A.4,=,cele_only
C03A7.4 (known) C32E8.2,=,cele_only
C03A7.4 (known) F11G11.11,=,cele_only
C03A7.4 (known) Y67H2A.6,=,cele_only
C03A7.4 (known) F07A5.2,=,cele_only
C03A7.4 (known) K07A1.8,=,cele_only
C03A7.4 (known) M01F1.2,=,cele_only
C03A7.4 (known) T28A11.11,=,cele_only
C03A7.4 (known) F08F3.7,=,cele_only
C03A7.4 (known) Y39B6A.19,=,cele_only
C03A7.4 (known) C17G10.5,=,cele_only
C03A7.4 (known) T05F1.3,=,cele_only
C03A7.4 (known) VZK822L.1,=,cele_only
C03A7.4 (known) R13A5.8,=,cele_only
C03A7.7 (known) T28A11.11,=,cele_only
C03A7.8 (known) T28A11.11,=,cele_only
C03B8.4 (known) F28D1.10,=,cele_only
C03C10.3 (known) K08F11.3,=,cele_only
C03C10.3 (known) C03C10.3,=,S
C03C10.4 (known) Y105E8B.5,=,cele_only
C03C10.4 (known) C05D11.10,=,cele_only
C03C10.4 (known) T04H1.2,=,cele_only
C03C10.4 (known) W07B3.2,=,cele_only
C03C10.4 (known) Y15E3A.1,=,cele_only
C03C10.4 (known) F27C1.6,=,cele_only
C03G6.17 (known) Y51H4A.8,=,cele_only
C03G6.3 (known) K01G5.1,=,cele_only
C04A11.1 (known) F45E1.6,=,cele_only
C04A2.3 (known) C49A1.4,=,cele_only
C04B4.3 (known) H21P03.3,=,cele_only
C04C11.1 (known) T11B7.4,=,cele_only
C04C3.2 (known) DY3.2,=,cele_only
C04C3.3 (known) T03F6.1,=,cele_only
C04C3.3 (known) ZK892.7,=,cele_only
C04C3.3 (known) Y69A2AR.30,=,cele_only
C04C3.3 (known) Y39E4A.3,=,cele_only
C04C3.3 (known) T01D1.6,=,cele_only
C04C3.5 (known) Y75B8A.12,=,cele_only
C04C3.5 (known) W07B3.2,=,cele_only
C04C3.5 (known) T16G1.11,=,cele_only
C04C3.5 (known) T07D4.2,=,cele_only
C04F1.3 (known) K08H2.6,=,cele_only
C04F12.3 (known) F54G8.4,=,cele_only
C04F12.3 (known) ZK455.1,=,cele_only
C04F12.3 (known) F52C6.2,=,cele_only
C04F12.3 (known) F37A4.9,=,cele_only
C04F12.3 (known) T14F9.1,=,cele_only
C04F12.3 (known) F25B5.4,=,cele_only
C04F12.3 (known) ZK1055.7,=,cele_only
C04F12.3 (known) H12C20.5,=,cele_only
C04F12.3 (known) Y39B6A.19,=,cele_only
C04F12.3 (known) Y41C4A.14,=,cele_only
C04F12.3 (known) C36C9.1,=,cele_only
C04F12.3 (known) R02F2.5,=,cele_only
C04F12.3 (known) K04G2.6,=,cele_only
C04F12.3 (known) T04F8.7,=,cele_only
C04F12.3 (known) F25B5.7,=,cele_only
C04F12.3 (known) Y39B6A.1,=,cele_only
C04F12.3 (known) C04F12.3,=,cele_only
C04F12.9 (known) C38D4.6,=,cele_only
C04F12.9 (known) Y24D9A.4,=,cele_only
C04F12.9 (known) F57B10.5,=,cele_only
C04F12.9 (known) Y104H12A.1,=,cele_only
C04F12.9 (known) Y49E10.6,=,cele_only
C04F12.9 (known) F25B3.6,=,cele_only
C04F5.3 (known) F31D5.2,=,cele_only
C04F5.8 (known) F44G3.9,=,cele_only
C04F6.1 (known) K01G5.4,=,cele_only
C04F6.1 (known) ZK673.7,=,cele_only
C04G6.10 (known) C05D2.1,=,cele_only
C04H5.1 (known) W07B3.2,=,cele_only
C04H5.6 (known) R12B2.1,=,cele_only
C05B10.1 (known) R03D7.6,=,cele_only
C05C10.3 (known) R09B5.5,=,cele_only
C05C10.4 (known) W03D2.4,=,cele_only
C05C10.5 (known) C27A2.6,=,cele_only
C05C10.5 (known) F54D10.7,=,cele_only
C05C10.5 (known) K08B4.1,=,cele_only
C05C10.6 (known) K08B4.1,=,cele_only
C05C12.4 (known) ZK856.11,=,cele_only
C05C12.5 (known) D1007.6,=,cele_only
C05C8.1 (known) F17E5.1,=,cele_only
C05C8.4 (known) F28D1.10,=,cele_only
C05C8.6 (known) F52B11.1,=,cele_only
C05C8.6 (known) C05C8.6,=,cele_only
C05C8.6 (known) Y116F11B.12,=,cele_only
C05C8.6 (known) K04A8.6,=,cele_only
C05C8.6 (known) F37B1.1,=,cele_only
C05C8.6 (known) C27B7.4,=,cele_only
C05C8.6 (known) Y7A5A.2,=,cele_only
C05C8.7 (known) C49G7.1,=,cele_only
C05C8.8 (known) K08H2.8,=,cele_only
C05D11.10 (known) ZK1055.1,=,cele_only
C05D11.10 (known) R01H10.6,=,cele_only
C05D11.10 (known) F49H12.3,=,cele_only
C05D11.10 (known) T22A3.3,=,cele_only
C05D11.11 (known) Y63D3A.4,=,cele_only
C05D11.11 (known) W03D2.4,=,cele_only
C05D12.5 (known) ZK849.1,=,cele_only
C05D12.5 (known) ZK849.2,=,cele_only
C05D2.1 (known) ZK1067.7,=,cele_only
C05D2.1 (known) F30H5.3,=,cele_only
C05D2.1 (known) C53B4.5,=,cele_only
C05D2.1 (known) R05D11.8,=,cele_only
C05D2.1 (known) T23F1.6,=,cele_only
C05D2.1 (known) ZK1193.1,=,cele_only
C05D2.1 (known) C47E8.5,=,cele_only
C05D2.1 (known) C34E10.6,=,cele_only
C05D2.1 (known) F45D3.4,=,cele_only
C05D2.1 (known) T21B6.3,=,cele_only
C05D2.1 (known) T22H2.5,=,cele_only
C05D2.10 (known) T18H9.7,=,D
C05D2.4 (known) F07H5.2,=,cele_only
C05D2.5 (known) K09B11.9,=,cele_only
C05D9.1 (known) D2013.2,=,cele_only
C05D9.1 (known) R02F2.5,=,cele_only
C05D9.1 (known) Y38C1AA.7,=,cele_only
C05D9.1 (known) C18E9.9,=,cele_only
C05D9.1 (known) Y59A8B.22,=,D
C05D9.1 (known) Y75B8A.35,=,cele_only
C05D9.1 (known) F25D7.1,=,cele_only
C05D9.1 (known) F17E9.5,=,cele_only
C05D9.1 (known) Y38A8.2,=,cele_only
C05D9.1 (known) W06A7.3,=,cele_only
C05D9.1 (known) F45H10.4,=,cele_only
C05D9.1 (known) C36H8.1,=,cele_only
C05D9.7 (known) C40C9.5,=,cele_only
C05E11.3 (known) K07C11.2,=,cele_only
C05E4.9 (known) D2030.6,=,cele_only
C05E4.9 (known) F28D1.10,=,cele_only
C05E4.9 (known) F32E10.4,=,cele_only
C05G5.1 (known) Y39G10AR.8,=,cele_only
C05G6.1 (known) K10C3.6,=,cele_only
C06A1.1 (known) Y41C4A.14,=,cele_only
C06A1.1 (known) F23C8.4,=,S
C06A5.3 (known) C07H6.5,=,cele_only
C06A5.9 (known) M01E11.2,=,cele_only
C06A5.9 (known) T05C12.6,=,cele_only
C06A5.9 (known) T04H1.2,=,cele_only
C06A5.9 (known) T20H4.5,=,cele_only
C06A5.9 (known) F27C1.6,=,cele_only
C06A5.9 (known) T05H4.14,=,cele_only
C06A5.9 (known) F37C12.4,=,cele_only
C06A5.9 (known) Y94H6A.6,=,cele_only
C06A5.9 (known) F31E3.2,=,cele_only
C06A5.9 (known) T07D4.2,=,cele_only
C06A5.9 (known) F43G9.11,=,cele_only
C06A5.9 (known) H04J21.3,=,cele_only
C06A5.9 (known) W07B3.2,=,cele_only
C06A5.9 (known) R11D1.8,=,cele_only
C06A5.9 (known) C18C4.10,=,cele_only
C06A6.2 (known) K08B4.1,=,cele_only
C06A6.2 (known) C18H9.7,=,cele_only
C06A6.2 (known) T04H1.2,=,cele_only
C06A6.2 (known) Y51H4A.17,=,cele_only
C06A6.2 (known) R06B10.4,=,cele_only
C06A6.5 (known) F07C4.11,=,cele_only
C06A8.1 (known) CD4.6,=,cele_only
C06A8.1 (known) Y69A2AR.30,=,cele_only
C06A8.3 (known) T23G11.3,=,cele_only
C06A8.5 (known) T17H7.4,=,cele_only
C06A8.5 (known) K09B11.9,=,cele_only
C06A8.5 (known) W07B3.2,=,cele_only
C06A8.5 (known) F43C1.2,=,cele_only
C06C3.1 (known) Y92C3B.2,=,cele_only
C06C3.1 (known) W04D2.1,=,cele_only
C06C3.1 (known) K09B11.9,=,cele_only
C06C3.1 (known) T11B7.4,=,cele_only
C06C3.1 (known) F43C1.2,=,cele_only
C06C3.8 (known) C09G4.3,=,cele_only
C06E1.1 (known) D2013.2,=,cele_only
C06E1.4 (known) C15A11.3,=,cele_only
C06E1.9 (known) F10C5.1,=,cele_only
C06E4.2 (known) Y38A10A.5,=,cele_only
C06E4.2 (known) F33D4.6,=,cele_only
C06E4.2 (known) R05F9.10,=,cele_only
C06E4.2 (known) D1007.6,=,cele_only
C06E4.2 (known) W01B6.9,=,cele_only
C06E7.4 (known) C14A4.11,=,cele_only
C06E7.4 (known) T04H1.2,=,cele_only
C06E7.4 (known) T17H7.4,=,cele_only
C06E7.4 (known) T11B7.4,=,cele_only
C06E7.4 (known) W06F12.1,=,cele_only
C06E7.4 (known) R12B2.1,=,cele_only
C06E7.4 (known) K09B11.9,=,cele_only
C06E7.4 (known) T09A5.10,=,cele_only
C06E7.4 (known) R09B5.5,=,cele_only
C06E8.3 (known) C38D4.5,=,cele_only
C06G1.4 (known) F48F7.1,=,cele_only
C06G1.4 (known) K12H4.8,=,cele_only
C06G1.4 (known) C44H4.5,=,cele_only
C06G3.1 (known) K10C3.6,=,cele_only
C06G3.10 (known) K10C3.6,=,cele_only
C06G3.10 (known) F56E3.3,=,cele_only
C06G3.6 (known) F47G6.1,=,cele_only
C06G3.6 (known) Y41C4A.14,=,cele_only
C06G3.6 (known) PAR2.1,=,cele_only
C06G3.6 (known) T04H1.2,=,cele_only
C06G3.6 (known) F46G11.1,=,cele_only
C06G3.6 (known) C36B1.4,=,cele_only
C06G3.6 (known) D1054.2,=,cele_only
C06G3.6 (known) F17E5.1,=,cele_only
C06G3.6 (known) W04D2.1,=,cele_only
C06G3.6 (known) T05C12.6,=,cele_only
C06G3.6 (known) F01F1.4,=,cele_only
C06G8.1 (known) M02B7.3,=,cele_only
C06G8.4 (known) T01G9.5,=,cele_only
C06H2.1 (known) C18H9.7,=,cele_only
C06H2.6 (known) Y97E10AR.7,=,cele_only
C07A12.3 (known) Y38A10A.5,=,cele_only
C07A12.3 (known) R13A5.4,=,cele_only
C07A12.3 (known) F01F1.12,=,cele_only
C07A12.4 (known) Y41C4A.14,=,cele_only
C07A12.4 (known) H26D21.1,=,cele_only
C07A9.3 (known) C07A9.3,=,H
C07A9.3 (known) F10G7.3,=,H
C07B5.3 (known) Y39E4B.1,=,cele_only
C07D10.2 (known) ZK849.1,=,cele_only
C07D10.2 (known) ZK849.2,=,cele_only
C07E3.1 (known) T17H7.4,=,cele_only
C07E3.10 (known) T17H7.4,=,cele_only
C07E3.3 (known) W09H1.6,=,cele_only
C07F11.1 (known) T25C8.2,=,cele_only
C07F11.1 (known) C48D5.1,=,cele_only
C07G1.5 (known) F14F3.1,=,cele_only
C07G1.5 (known) C34G6.7,=,HDSM
C07G2.1 (known) T04H1.6,=,cele_only
C07G2.3 (known) K01G5.2,=,cele_only
C07G2.3 (known) F11D5.3,=,cele_only
C07G2.3 (known) F13B12.4,=,cele_only
C07G2.3 (known) T10C6.5,=,cele_only
C07G2.3 (known) K08F4.4,=,cele_only
C07H6.1 (known) C27D9.1,=,cele_only
C07H6.5 (known) R05D11.8,=,cele_only
C07H6.5 (known) T10G3.6,=,S
C07H6.5 (known) W05H7.4,=,cele_only
C07H6.5 (known) D1054.9,=,cele_only
C07H6.5 (known) ZK1025.9,=,cele_only
C07H6.5 (known) F52E1.7,=,cele_only
C07H6.5 (known) W03C9.7,=,cele_only
C07H6.5 (known) C09F5.2,=,cele_only
C07H6.5 (known) C34G6.5,=,S
C07H6.5 (known) W06E11.7,=,cele_only
C07H6.5 (known) F07C4.5,=,cele_only
C07H6.5 (known) F46H5.3,=,cele_only
C07H6.5 (known) C27A2.6,=,cele_only
C07H6.5 (known) F46A9.4,=,cele_only
C07H6.5 (known) C27F2.8,=,cele_only
C07H6.5 (known) F14F9.4,=,cele_only
C07H6.5 (known) T26H5.4,=,cele_only
C07H6.7 (known) K10D6.4,=,cele_only
C07H6.7 (known) R05D8.8,=,cele_only
C07H6.7 (known) F53F1.4,=,cele_only
C08B11.1 (known) W03D8.9,=,cele_only
C08B11.1 (known) K04F10.6,=,cele_only
C08B11.1 (known) F52D10.3,=,cele_only
C08B11.1 (known) C38D4.6,=,cele_only
C08B11.1 (known) ZK381.1,=,cele_only
C08B11.2 (known) K08F11.2,=,cele_only
C08B11.7 (known) C56G2.6,=,cele_only
C08B11.7 (known) C56G2.7,=,D
C08B11.9 (known) K02F2.2,=,cele_only
C08C3.2 (known) Y108G3AL.1,=,cele_only
C08C3.3 (known) C34B2.4,=,cele_only
C08C3.3 (known) C49A1.4,=,cele_only
C08F8.8 (known) C47E8.5,=,cele_only
C08F8.8 (known) W02D3.9,=,cele_only
C08F8.8 (known) F49H12.3,=,cele_only
C08F8.8 (known) C38D4.6,=,cele_only
C08F8.8 (known) H19N07.1,=,cele_only
C08F8.8 (known) C32F10.6,=,cele_only
C08F8.8 (known) ZK1098.4,=,cele_only
C08G9.2 (known) K01G5.1,=,cele_only
C09B8.6 (known) C44B11.1,=,cele_only
C09B8.6 (known) Y51H4A.17,=,M
C09B8.6 (known) T28A11.11,=,cele_only
C09B8.7 (known) W07B3.2,=,cele_only
C09B8.7 (known) T16H12.5,=,cele_only
C09D4.5 (known) K07D4.3,=,cele_only
C09D4.5 (known) C54F6.14,=,cele_only
C09D4.5 (known) Y51H4A.17,=,cele_only
C09D4.5 (known) F08G2.5,=,cele_only
C09D8.1 (known) Y37D8A.8,=,cele_only
C09G1.1 (known) ZK328.5,=,cele_only
C09G1.1 (known) ZC395.8,=,cele_only
C09G1.1 (known) T06D8.5,=,cele_only
C09G1.1 (known) C14C11.5,=,cele_only
C09G1.1 (known) T27F2.2,=,cele_only
C09G1.1 (known) Y39B6A.11,=,cele_only
C09G1.1 (known) T05F1.4,=,cele_only
C09G1.1 (known) R31.1,=,cele_only
C09G1.4 (known) K09B11.9,=,cele_only
C09G1.4 (known) R09B5.5,=,cele_only
C09G1.4 (known) C49A1.4,=,cele_only
C09G1.4 (known) F14F3.1,=,cele_only
C09G1.4 (known) T11B7.4,=,cele_only
C09G4.1 (known) C39F7.4,=,cele_only
C09G4.3 (known) F55A11.3,=,cele_only
C09G4.3 (known) F43C1.4,=,cele_only
C09G4.3 (known) F35G12.9,=,cele_only
C09G4.3 (known) F54D5.7,=,cele_only
C09G4.3 (known) F54D5.8,=,cele_only
C09G4.3 (known) M60.4,=,cele_only
C09G4.3 (known) C32F10.6,=,cele_only
C09G4.3 (known) T02G5.8,=,cele_only
C09G4.3 (known) Y73B6A.5,=,cele_only
C09G4.3 (known) F42C5.8,=,cele_only
C09G4.3 (known) H31G24.4,=,HS
C09G4.3 (known) T06E6.2,=,S
C09G4.3 (known) F42D1.2,=,cele_only
C09G4.3 (known) ZC455.1,=,cele_only
C09G4.3 (known) C39D10.7,=,cele_only
C09G4.3 (known) ZK1240.2,=,cele_only
C09G4.3 (known) F35C5.5,=,cele_only
C09G4.3 (known) C14C6.3,=,cele_only
C09G4.5 (known) F13C5.6,=,cele_only
C09G4.5 (known) F25H8.2,=,cele_only
C09G4.5 (known) C39E9.13,=,cele_only
C09G4.5 (known) K12H4.5,=,cele_only
C09G5.5 (known) Y51H4A.17,=,cele_only
C09G5.5 (known) F35F11.1,=,cele_only
C09G9.6 (known) T10B11.2,=,cele_only
C09H10.6 (known) F53B3.1,=,cele_only
C09H10.6 (known) C53A5.3,=,cele_only
C09H10.8 (known) D1007.6,=,cele_only
C09H6.2 (known) F17E5.1,=,cele_only
C09H6.2 (known) C09H6.2,=,H
C10C6.2 (known) Y51H4A.8,=,cele_only
C10C6.2 (known) Y7A9D.1,=,cele_only
C10C6.2 (known) Y39B6A.7,=,cele_only
C10F3.5 (known) H42K12.1,=,cele_only
C10G11.5 (known) Y41C4A.14,=,cele_only
C10G11.7 (known) W06F12.1,=,cele_only
C10G11.7 (known) F23H12.2,=,cele_only
C10G6.1 (known) T26A5.9,=,cele_only
C10G8.7 (known) C49A1.4,=,M
C10H11.10 (known) C18C4.10,=,cele_only
C10H11.10 (known) K01G5.2,=,cele_only
C10H11.10 (known) M7.2,=,cele_only
C11E4.6 (known) C14F5.5,=,cele_only
C11E4.6 (known) R07G3.8,=,cele_only
C11E4.6 (known) T28A8.1,=,cele_only
C11G6.4 (known) C33G8.6,=,cele_only
C12C8.1 (known) F15B10.2,=,cele_only
C12C8.1 (known) F30H5.1,=,cele_only
C12C8.3 (known) F15B10.2,=,cele_only
C12D8.1 (known) D1046.1,=,cele_only
C12D8.1 (known) ZC513.6,=,cele_only
C12D8.1 (known) C18E9.3,=,cele_only
C12D8.1 (known) F59E12.9,=,cele_only
C12D8.1 (known) C16B8.3,=,cele_only
C12D8.1 (known) Y63D3A.5,=,cele_only
C12D8.1 (known) ZK643.5,=,cele_only
C12D8.1 (known) C27B7.4,=,cele_only
C12D8.1 (known) F36A2.1,=,cele_only
C12D8.1 (known) ZK849.1,=,cele_only
C12D8.1 (known) C25F6.2,=,cele_only
C12D8.1 (known) ZK1248.2,=,cele_only
C12D8.1 (known) F32A11.6,=,cele_only
C12D8.1 (known) ZK849.2,=,cele_only
C12D8.1 (known) Y113G7B.23,=,cele_only
C12D8.10 (known) R13H8.1,=,cele_only
C12D8.10 (known) F28H6.1,=,cele_only
C12D8.10 (known) T19E7.2,=,cele_only
C12D8.10 (known) H42K12.1,=,cele_only
C12D8.11 (known) F15B10.2,=,cele_only
C12D8.9 (known) T04H1.2,=,cele_only
C13B9.3 (known) Y104H12A.1,=,cele_only
C13C4.5 (known) H37A05.1,=,cele_only
C13F10.2 (known) F26E4.9,=,cele_only
C13F10.7 (known) ZK632.12,=,cele_only
C13F10.7 (known) T04H1.2,=,cele_only
C13F10.7 (known) Y55B1BR.3,=,cele_only
C13F10.7 (known) C13F10.7,=,cele_only
C13G5.2 (known) F23C8.4,=,cele_only
C14A4.11 (known) F09F7.5,=,cele_only
C14A4.11 (known) Y45F10A.6,=,cele_only
C14A4.11 (known) C36H8.3,=,cele_only
C14A4.11 (known) Y66D12A.9,=,cele_only
C14A4.11 (known) ZK792.4,=,cele_only
C14A4.11 (known) T19A5.2,=,cele_only
C14B1.1 (known) R06C1.1,=,cele_only
C14B1.1 (known) Y105C5B.13,=,cele_only
C14B1.2 (known) R05F9.10,=,cele_only
C14B1.8 (known) R07E4.6,=,cele_only
C14B9.1 (known) Y43C5A.6,=,cele_only
C14B9.1 (known) F38E11.2,=,D
C14B9.2 (known) F54C8.3,=,cele_only
C14B9.3 (known) H04J21.3,=,cele_only
C14B9.4 (known) R119.4,=,cele_only
C14B9.4 (known) F32B5.8,=,cele_only
C14B9.4 (known) T18H9.2,=,cele_only
C14B9.4 (known) F46B6.5,=,cele_only
C14B9.6 (known) T11B7.4,=,cele_only
C14B9.6 (known) F28D1.10,=,cele_only
C14B9.7 (known) R06F6.8,=,cele_only
C14B9.7 (known) K06H7.6,=,cele_only
C14C10.5 (known) Y41C4A.14,=,cele_only
C14C11.2 (known) C49A1.4,=,cele_only
C14C11.6 (known) F18C5.2,=,cele_only
C14C11.8 (known) T23F1.6,=,cele_only
C14F11.1 (known) T28C12.4,=,cele_only
C14F11.5 (known) ZK892.1,=,cele_only
C14F5.1 (known) ZC504.4,=,cele_only
C14F5.5 (known) M02A10.3,=,HM
C14F5.5 (known) F46F6.1,=,cele_only
C14F5.5 (known) F32A7.3,=,cele_only
C14F5.5 (known) R08E3.3,=,cele_only
C14F5.5 (known) T20F5.6,=,cele_only
C14F5.5 (known) F49B2.5,=,cele_only
C14F5.5 (known) F43D9.4,=,cele_only
C14F5.5 (known) W04D2.1,=,cele_only
C14F5.5 (known) ZK1248.3,=,cele_only
C14F5.5 (known) Y119C1A.1,=,cele_only
C14F5.5 (known) F54D5.5,=,cele_only
C14F5.5 (known) C14F5.5,=,H
C14F5.5 (known) D1037.3,=,cele_only
C14F5.5 (known) F54D5.15,=,cele_only
C14F5.5 (known) T28F12.3,=,HDM
C14H10.2 (known) W07B3.2,=,cele_only
C15A11.4 (known) K12H4.3,=,cele_only
C15A11.7 (known) W08F4.8,=,cele_only
C15A7.2 (known) F44G3.9,=,cele_only
C15B12.6 (known) K09B11.1,=,cele_only
C15C6.4 (known) M02B7.3,=,cele_only
C15C7.2 (known) ZK858.4,=,cele_only
C15C8.1 (known) R13F6.9,=,cele_only
C15F1.3 (known) Y47D3A.6,=,cele_only
C15F1.6 (known) C28H8.12,=,cele_only
C15H11.6 (known) T01E8.2,=,cele_only
C15H11.7 (known) W04D2.1,=,cele_only
C15H11.7 (known) ZK945.2,=,HS
C15H11.7 (known) F52G2.3,=,cele_only
C15H11.7 (known) T05E7.5,=,cele_only
C15H11.7 (known) CD4.6,=,HSM
C15H11.7 (known) W07G4.5,=,cele_only
C15H11.7 (known) ZC155.7,=,cele_only
C15H11.9 (known) W07B3.2,=,cele_only
C15H9.6 (known) C23G10.4,=,cele_only
C15H9.6 (known) F15B10.2,=,cele_only
C15H9.9 (known) R05F9.10,=,cele_only
C16A11.3 (known) R03D7.6,=,cele_only
C16A11.5 (known) K01G5.4,=,cele_only
C16A3.5 (known) C50C3.8,=,cele_only
C16A3.5 (known) T07C4.1,=,cele_only
C16A3.7 (known) F54E7.7,=,cele_only
C16A3.8 (known) F56D3.1,=,cele_only
C16A3.8 (known) JC8.3,=,cele_only
C16A3.8 (known) Y104H12A.1,=,cele_only
C16A3.8 (known) C17H12.8,=,cele_only
C16A3.8 (known) H02I12.5,=,cele_only
C16A3.8 (known) K04D7.1,=,cele_only
C16A3.8 (known) F44B9.8,=,cele_only
C16A3.8 (known) E04A4.8,=,cele_only
C16A3.8 (known) C48D5.1,=,cele_only
C16A3.8 (known) C38D4.6,=,cele_only
C16A3.8 (known) C45G9.6,=,cele_only
C16A3.8 (known) F22E10.3,=,cele_only
C16A3.8 (known) F25B5.4,=,cele_only
C16A3.8 (known) E04A4.7,=,cele_only
C16A3.9 (known) F58A4.8,=,cele_only
C16A3.9 (known) C17G10.4,=,cele_only
C16A3.9 (known) F15B10.2,=,cele_only
C16B8.2 (known) C18H9.7,=,cele_only
C16B8.3 (known) T04H1.2,=,cele_only
C16B8.3 (known) F14F3.1,=,cele_only
C16B8.3 (known) W03D8.8,=,cele_only
C16B8.3 (known) W07B3.2,=,cele_only
C16B8.3 (known) K09B11.9,=,cele_only
C16B8.3 (known) C49A1.4,=,cele_only
C16C2.2 (known) F13D12.7,=,cele_only
C16C2.2 (known) F52A8.2,=,cele_only
C16C4.4 (known) F40F8.8,=,cele_only
C16C4.4 (known) F27C1.6,=,cele_only
C16C4.4 (known) W07B3.2,=,cele_only
C16C8.11 (known) F32E10.4,=,cele_only
C16C8.11 (known) T11B7.4,=,cele_only
C16C8.11 (known) ZK858.4,=,cele_only
C16C8.11 (known) C16C8.11,=,cele_only
C16C8.11 (known) F35G12.9,=,cele_only
C16C8.12 (known) T11B7.4,=,cele_only
C16C8.12 (known) F32E10.4,=,cele_only
C16C8.12 (known) ZK858.4,=,cele_only
C16C8.12 (known) F35G12.9,=,cele_only
C16C8.13 (known) R03D7.6,=,cele_only
C16C8.16 (known) Y38A8.2,=,cele_only
C16C8.5 (known) T11B7.4,=,cele_only
C16D2.1 (known) W07B3.2,=,cele_only
C17D12.2 (known) F35H8.5,=,cele_only
C17E4.10 (known) R13F6.9,=,cele_only
C17E4.2 (known) Y38H6C.14,=,cele_only
C17E4.2 (known) ZK20.3,=,cele_only
C17E4.2 (known) W07B3.2,=,cele_only
C17E4.2 (known) F27C1.6,=,cele_only
C17E4.2 (known) C18C4.10,=,cele_only
C17E4.5 (known) W07B3.2,=,cele_only
C17E4.5 (known) F53G12.5,=,cele_only
C17E4.6 (known) Y53C12A.2,=,cele_only
C17E7.4 (known) T05C12.6,=,cele_only
C17E7.4 (known) T17H7.4,=,cele_only
C17E7.4 (known) W07B3.2,=,cele_only
C17F4.8 (known) Y108G3AL.1,=,cele_only
C17G10.4 (known) ZK550.4,=,cele_only
C17G10.4 (known) H02I12.5,=,cele_only
C17G10.4 (known) T26E3.2,=,cele_only
C17G10.5 (known) T23F1.6,=,cele_only
C17G10.5 (known) T01D1.6,=,cele_only
C17G10.5 (known) C18B2.4,=,cele_only
C17G10.5 (known) Y113G7B.23,=,cele_only
C17G10.5 (known) R09B5.5,=,cele_only
C17G10.9 (known) T16G1.11,=,HD
C17H12.1 (known) T24H10.6,=,H
C17H12.14 (known) F26B1.2,=,cele_only
C17H12.9 (known) C23G10.8,=,cele_only
C18A11.1 (known) T23C6.5,=,cele_only
C18A11.1 (known) M04F3.1,=,cele_only
C18A11.7 (known) Y110A7A.13,=,cele_only
C18A11.7 (known) Y92C3B.2,=,cele_only
C18A11.7 (known) T28A11.11,=,cele_only
C18A11.7 (known) F35G12.9,=,cele_only
C18A3.2 (known) R05F9.10,=,cele_only
C18B2.4 (known) R02F2.5,=,cele_only
C18B2.4 (known) Y22F5A.4,=,cele_only
C18B2.5 (known) T05C12.6,=,cele_only
C18B2.5 (known) C34C12.8,=,cele_only
C18B2.5 (known) W07B3.2,=,cele_only
C18B2.5 (known) R06B9.3,=,cele_only
C18B2.5 (known) R07E4.6,=,cele_only
C18C4.10 (known) F53G12.10,=,cele_only
C18C4.10 (known) F46C5.9,=,cele_only
C18C4.10 (known) C18C4.10,=,DM
C18C4.10 (known) ZK1098.10,=,DM
C18C4.10 (known) M04F3.3,=,cele_only
C18C4.10 (known) Y24D9A.8,=,cele_only
C18C4.10 (known) C52E4.1,=,cele_only
C18C4.10 (known) W02B12.8,=,cele_only
C18C4.10 (known) M01E11.4,=,cele_only
C18C4.10 (known) Y39G10AR.8,=,cele_only
C18C4.10 (known) R05D3.7,=,cele_only
C18C4.10 (known) T10B11.6,=,cele_only
C18C4.10 (known) C32E8.1,=,cele_only
C18C4.10 (known) Y18D10A.11,=,cele_only
C18C4.3 (known) D1007.14,=,cele_only
C18C4.3 (known) Y39A1A.7,=,cele_only
C18C4.7 (known) ZK849.1,=,cele_only
C18D1.1 (known) F44G3.9,=,cele_only
C18D1.2 (known) Y41C4A.14,=,cele_only
C18D11.4 (known) F46F11.2,=,cele_only
C18E3.3 (known) ZK675.2,=,cele_only
C18E3.6 (known) R03D7.6,=,cele_only
C18E3.9 (known) K07D4.7,=,cele_only
C18E9.6 (known) ZK381.1,=,cele_only
C18E9.9 (known) C40A11.2,=,cele_only
C18E9.9 (known) T23G11.3,=,cele_only
C18G1.4 (known) T26A5.9,=,cele_only
C18H9.7 (known) K09B11.9,=,cele_only
C18H9.7 (known) F59C6.5,=,cele_only
C18H9.7 (known) Y40C5A.1,=,cele_only
C18H9.7 (known) ZK1098.4,=,cele_only
C18H9.7 (known) Y119C1A.1,=,cele_only
C18H9.7 (known) W02G9.2,=,cele_only
C18H9.7 (known) Y57G11C.16,=,cele_only
C18H9.7 (known) Y52D3.1,=,cele_only
C18H9.7 (known) R06C1.3,=,cele_only
C18H9.7 (known) K10D3.4,=,cele_only
C18H9.7 (known) C25B8.3,=,cele_only
C18H9.7 (known) T22D1.1,=,cele_only
C18H9.7 (known) Y37E11AR.2,=,cele_only
C18H9.7 (known) Y45G5AM.1,=,cele_only
C18H9.7 (known) D1054.5,=,cele_only
C18H9.7 (known) T22A3.3,=,cele_only
C18H9.7 (known) Y42H9AR.1,=,cele_only
C18H9.7 (known) E04F6.6,=,cele_only
C18H9.7 (known) Y46G5A.1,=,cele_only
C18H9.7 (known) K08E5.3,=,cele_only
C18H9.7 (known) W02G9.3,=,cele_only
C18H9.7 (known) C39D10.7,=,cele_only
C18H9.7 (known) F54C9.11,=,cele_only
C18H9.7 (known) R04B5.4,=,cele_only
C23F12.4 (known) R02F11.1,=,cele_only
C23G10.11 (known) W04D2.1,=,cele_only
C23G10.3 (known) T23F1.6,=,cele_only
C23G10.3 (known) Y56A3A.21,=,cele_only
C23G10.3 (known) ZC434.8,=,cele_only
C23G10.3 (known) Y41C4A.14,=,cele_only
C23G10.3 (known) T05C12.6,=,cele_only
C23G10.3 (known) T23D8.3,=,S
C23G10.4 (known) C56G2.6,=,cele_only
C23G10.4 (known) F31C3.2,=,cele_only
C23G10.4 (known) K08E3.6,=,cele_only
C23G10.4 (known) T03E6.7,=,cele_only
C23G10.4 (known) C56G2.7,=,D
C23G10.4 (known) DY3.7,=,cele_only
C23G10.4 (known) ZK829.7,=,cele_only
C23G10.4 (known) Y62E10A.14,=,cele_only
C23G10.4 (known) C26F1.4,=,cele_only
C23G10.8 (known) C48D5.1,=,cele_only
C23G10.8 (known) W07B3.2,=,cele_only
C23H3.3 (known) T22H2.5,=,cele_only
C23H3.3 (known) T21B6.3,=,cele_only
C23H3.3 (known) F30H5.3,=,cele_only
C23H3.3 (known) F29G9.2,=,cele_only
C23H3.3 (known) C55B7.4,=,cele_only
C23H3.3 (known) C37C3.6,=,cele_only
C23H3.9 (known) F31D5.2,=,cele_only
C23H5.8 (known) Y56A3A.21,=,cele_only
C24A3.2 (known) C47D12.6,=,cele_only
C24A3.2 (known) R05F9.10,=,cele_only
C24G6.3 (known) T03F1.3,=,S
C24H11.8 (known) K01G5.1,=,cele_only
C24H11.9 (known) Y54E5B.3,=,cele_only
C24H11.9 (known) Y57E12AL.5,=,cele_only
C24H11.9 (known) T09A5.6,=,H
C24H12.5 (known) Y71A12B.1,=,cele_only
C24H12.5 (known) C50B8.2,=,cele_only
C25A1.4 (known) W07B3.2,=,cele_only
C25A1.4 (known) F44G4.4,=,cele_only
C25A1.4 (known) F26B1.2,=,cele_only
C25A1.4 (known) F15B10.2,=,cele_only
C25A1.5 (known) F25E2.5,=,cele_only
C25A1.9 (known) F38H4.9,=,cele_only
C25A1.9 (known) F56A3.4,=,cele_only
C25A1.9 (known) Y48A6B.11,=,cele_only
C25A1.9 (known) Y39G10AR.12,=,cele_only
C25A1.9 (known) F48E8.5,=,cele_only
C25A11.4 (known) T11B7.4,=,cele_only
C25B8.4 (known) T04H1.6,=,cele_only
C25D7.6 (known) C50B8.4,=,cele_only
C25D7.7 (known) ZK669.1,=,cele_only
C25D7.8 (known) W02G9.2,=,cele_only
C25D7.8 (known) W02G9.3,=,cele_only
C25D7.8 (known) M7.10,=,cele_only
C25D7.8 (known) M7.1,=,cele_only
C25E10.2 (known) T05C12.6,=,cele_only
C25E10.8 (known) F23C8.4,=,cele_only
C25E10.8 (known) Y41C4A.14,=,cele_only
C25F6.2 (known) T11B7.4,=,cele_only
C25F6.2 (known) T09A5.10,=,cele_only
C25F6.3 (known) R12B2.1,=,cele_only
C25F9.13 (known) T20G5.11,=,cele_only
C25F9.4 (known) D1007.6,=,cele_only
C25G4.4 (known) T05H4.14,=,cele_only
C25G4.4 (known) F22E12.2,=,cele_only
C25G4.4 (known) W06F12.1,=,cele_only
C25H3.8 (known) R12B2.1,=,cele_only
C26B2.3 (known) W07B3.2,=,cele_only
C26B2.3 (known) ZC581.1,=,cele_only
C26B2.3 (known) T12D8.7,=,cele_only
C26B2.3 (known) T26A5.9,=,cele_only
C26B2.3 (known) F12F6.5,=,cele_only
C26B2.6 (known) W04D2.1,=,cele_only
C26B2.6 (known) C38D4.6,=,cele_only
C26C6.2 (known) R07H5.1,=,cele_only
C26C6.2 (known) F53A10.2,=,cele_only
C26C6.2 (known) F22B7.13,=,cele_only
C26C6.2 (known) R151.3,=,cele_only
C26C6.2 (known) F38H4.3,=,cele_only
C26C6.2 (known) F32A6.4,=,D
C26C6.2 (known) Y69A2AR.2,=,cele_only
C26E6.5 (known) T10H9.2,=,cele_only
C26E6.7 (known) F15B10.2,=,cele_only
C26E6.8 (known) F11H8.1,=,HDS
C26F1.4 (known) C53A5.3,=,cele_only
C26G2.1 (known) K02E10.8,=,cele_only
C26G2.2 (known) F14F3.1,=,cele_only
C26G2.2 (known) W07B3.2,=,cele_only
C27A12.2 (known) W07B3.2,=,cele_only
C27A12.2 (known) D1054.13,=,cele_only
C27A12.2 (known) T04H1.2,=,cele_only
C27A12.7 (known) M03D4.1,=,cele_only
C27A2.3 (known) Y71G12B.27,=,cele_only
C27A2.5 (known) T05F1.3,=,cele_only
C27A2.5 (known) Y39B6A.19,=,cele_only
C27A2.5 (known) Y73F8A.5,=,cele_only
C27A2.5 (known) F13B10.2,=,cele_only
C27A2.5 (known) F38A3.2,=,cele_only
C27A2.5 (known) K12G11.3,=,cele_only
C27A2.5 (known) Y39B6A.1,=,cele_only
C27A2.5 (known) W09G12.7,=,cele_only
C27A2.6 (known) T05C12.6,=,cele_only
C27A2.6 (known) C36C9.1,=,cele_only
C27A2.6 (known) T27F2.1,=,cele_only
C27A2.6 (known) T17H7.4,=,cele_only
C27A2.6 (known) T04H1.2,=,cele_only
C27A2.6 (known) F42H10.7,=,cele_only
C27A2.6 (known) W07B3.2,=,cele_only
C27B7.1 (known) T05E7.1,=,cele_only
C27B7.1 (known) R07B7.3,=,cele_only
C27B7.1 (known) T04C12.5,=,cele_only
C27B7.4 (known) C49A1.4,=,cele_only
C27B7.4 (known) Y62E10A.16,=,cele_only
C27B7.4 (known) K09B11.9,=,cele_only
C27B7.4 (known) F35H8.5,=,cele_only
C27B7.4 (known) W03D8.8,=,cele_only
C27B7.4 (known) C50C3.8,=,cele_only
C27B7.4 (known) T23H4.2,=,cele_only
C27B7.4 (known) ZK858.4,=,cele_only
C27B7.4 (known) T11B7.4,=,cele_only
C27B7.4 (known) W04D2.1,=,cele_only
C27B7.4 (known) F14F3.1,=,cele_only
C27B7.4 (known) F58B3.6,=,cele_only
C27H2.2 (known) ZK849.2,=,cele_only
C27H2.2 (known) T11B7.4,=,cele_only
C27H5.1 (known) F40F9.6,=,cele_only
C27H5.1 (known) C34C6.6,=,cele_only
C27H5.1 (known) H02I12.5,=,cele_only
C27H5.1 (known) T27E9.1,=,cele_only
C27H5.2 (known) ZK678.1,=,cele_only
C27H5.2 (known) K01D12.4,=,cele_only
C27H5.2 (known) F44G3.9,=,cele_only
C27H5.2 (known) T17H7.4,=,cele_only
C27H5.2 (known) W07B3.2,=,cele_only
C27H5.3 (known) F53G12.5,=,cele_only
C27H6.2 (known) T01D1.6,=,cele_only
C27H6.2 (known) T22D1.10,=,HDS
C27H6.3 (known) Y63D3A.4,=,cele_only
C28A5.3 (known) F10C1.2,=,cele_only
C28A5.3 (known) R03D7.6,=,cele_only
C28C12.9 (known) F28D1.10,=,cele_only
C28D4.3 (known) C28D4.3,=,H
C28D4.3 (known) M01E5.2,=,cele_only
C28G1.3 (known) C53A5.3,=,cele_only
C28H8.11 (known) W02G9.2,=,cele_only
C28H8.11 (known) W02G9.3,=,cele_only
C28H8.11 (known) C47B2.6,=,cele_only
C28H8.11 (known) C28H8.11,=,cele_only
C28H8.12 (known) T27E9.1,=,cele_only
C28H8.12 (known) Y113G7B.23,=,cele_only
C28H8.12 (known) F25H2.11,=,cele_only
C28H8.12 (known) K04D7.1,=,cele_only
C28H8.12 (known) R02F11.4,=,cele_only
C28H8.12 (known) ZC328.4,=,cele_only
C28H8.12 (known) C28H8.12,=,cele_only
C28H8.12 (known) C34E10.6,=,cele_only
C28H8.12 (known) Y75B8A.30,=,cele_only
C28H8.12 (known) T05A8.3,=,cele_only
C28H8.12 (known) Y53F4B.22,=,cele_only
C28H8.12 (known) W10G11.20,=,cele_only
C28H8.12 (known) W09H1.6,=,cele_only
C28H8.12 (known) F10C1.2,=,cele_only
C28H8.6 (known) F57G12.2,=,cele_only
C28H8.6 (known) T11B7.4,=,cele_only
C28H8.9 (known) M04G12.1,=,cele_only
C28H8.9 (known) C44C10.4,=,cele_only
C28H8.9 (known) C34F11.9,=,cele_only
C28H8.9 (known) Y39B6A.19,=,cele_only
C28H8.9 (known) Y39B6A.1,=,cele_only
C28H8.9 (known) T05C12.6,=,cele_only
C28H8.9 (known) F36G3.1,=,cele_only
C28H8.9 (known) W07B8.5,=,cele_only
C29E4.1 (known) W04D2.1,=,cele_only
C29E4.7 (known) T03F1.1,=,cele_only
C29F3.6 (known) W07B3.2,=,cele_only
C29F4.1 (known) C53C7.1,=,cele_only
C29F9.7 (known) ZK1058.2,=,cele_only
C29F9.7 (known) F14D12.2,=,cele_only
C29F9.7 (known) C47E8.7,=,cele_only
C29F9.7 (known) T21D12.4,=,cele_only
C30A5.2 (known) F20H11.5,=,cele_only
C30A5.2 (known) Y76B12C.2,=,cele_only
C30A5.2 (known) M03C11.8,=,cele_only
C30A5.2 (known) ZK20.3,=,cele_only
C30A5.2 (known) R01H10.5,=,cele_only
C30A5.2 (known) Y43C5A.6,=,cele_only
C30B5.1 (known) T05C12.6,=,cele_only
C30B5.1 (known) Y41C4A.14,=,cele_only
C30B5.4 (known) T04H1.2,=,cele_only
C30C11.2 (known) F19B10.1,=,cele_only
C30C11.2 (known) F49C12.8,=,H
C30C11.2 (known) Y119D3B.15,=,cele_only
C30C11.4 (known) K06H7.6,=,cele_only
C30F12.1 (known) R02F11.1,=,cele_only
C30F2.3 (known) F10G7.4,=,cele_only
C30G12.7 (known) Y56A3A.20,=,cele_only
C30G12.7 (known) F48E8.7,=,cele_only
C30H7.2 (known) E01H11.1,=,cele_only
C31C9.2 (known) Y69A2AR.2,=,cele_only
C31C9.2 (known) M02A10.3,=,cele_only
C31E10.7 (known) W03G9.4,=,cele_only
C31H1.2 (known) F39H11.5,=,cele_only
C31H1.5 (known) Y105C5B.13,=,cele_only
C31H1.6 (known) T04H1.2,=,cele_only
C31H1.6 (known) D1022.8,=,cele_only
C31H1.6 (known) C36B1.4,=,cele_only
C31H5.4 (known) C47D12.2,=,cele_only
C32A3.1 (known) R107.8,=,cele_only
C32A3.1 (known) K08B4.1,=,cele_only
C32A3.1 (known) C49A1.4,=,cele_only
C32A3.2 (known) F15B10.2,=,cele_only
C32D5.1 (known) C36B1.4,=,cele_only
C32D5.11 (known) R12B2.4,=,cele_only
C32D5.12 (known) K01G5.1,=,cele_only
C32D5.9 (known) Y87G2A.3,=,HDS
C32D5.9 (known) M03D4.1,=,cele_only
C32E8.10 (known) C49A1.4,=,cele_only
C32E8.4 (known) Y41C4A.14,=,cele_only
C32E8.8 (known) Y39E4B.12,=,cele_only
C32F10.2 (known) K07A1.12,=,HD
C32F10.2 (known) F39B2.2,=,cele_only
C32F10.2 (known) C53A5.3,=,H
C32F10.6 (known) F47G4.4,=,cele_only
C32F10.6 (known) Y43C5B.2,=,cele_only
C32F10.6 (known) Y39A3B.2,=,cele_only
C32F10.6 (known) C35D10.2,=,cele_only
C32F10.6 (known) Y51H4A.8,=,cele_only
C32F10.6 (known) T23C6.5,=,cele_only
C32F10.6 (known) Y43B11AR.3,=,cele_only
C32F10.6 (known) T01C8.1,=,cele_only
C32F10.6 (known) M162.2,=,cele_only
C32F10.6 (known) F57B10.11,=,cele_only
C32H11.5 (known) R05F9.10,=,cele_only
C33A11.2 (known) ZK637.2,=,cele_only
C33A11.2 (known) Y39B6A.25,=,cele_only
C33A11.2 (known) Y39B6A.2,=,cele_only
C33C12.3 (known) F56F10.2,=,cele_only
C33C12.3 (known) F12F6.2,=,cele_only
C33C12.3 (known) F31E8.3,=,cele_only
C33C12.3 (known) C39E6.1,=,cele_only
C33C12.8 (known) Y45G5AM.9,=,cele_only
C33C12.8 (known) Y116A8C.22,=,cele_only
C33E10.10 (known) M04F3.1,=,cele_only
C33E10.10 (known) F35H8.5,=,cele_only
C33G3.1 (known) T07D4.2,=,cele_only
C33G3.1 (known) C49A1.4,=,cele_only
C33G3.6 (known) T17H7.4,=,cele_only
C33G3.6 (known) K08A8.1,=,cele_only
C33G8.4 (known) Y17G7B.11,=,cele_only
C33G8.6 (known) F55H2.5,=,cele_only
C33H5.12 (known) K04G7.10,=,cele_only
C33H5.12 (known) W07B3.2,=,cele_only
C33H5.4 (known) F08G2.5,=,cele_only
C33H5.9 (known) F59A6.1,=,cele_only
C34B2.2 (known) Y47G6A.24,=,cele_only
C34B2.2 (known) T03F1.9,=,cele_only
C34B2.2 (known) R13F6.1,=,cele_only
C34B2.2 (known) T10B5.6,=,cele_only
C34B2.2 (known) R07E4.6,=,cele_only
C34B2.4 (known) C38D4.6,=,cele_only
C34B2.4 (known) F47G6.1,=,cele_only
C34B7.3 (known) ZK849.2,=,cele_only
C34B7.3 (known) ZK849.1,=,cele_only
C34C12.5 (known) R09B5.5,=,cele_only
C34C12.5 (known) F14D12.2,=,D
C34C6.2 (known) F15B10.2,=,cele_only
C34C6.6 (known) Y41C4A.14,=,cele_only
C34C6.6 (known) Y57A10C.6,=,cele_only
C34C6.6 (known) F23C8.4,=,cele_only
C34C6.7 (known) M01E11.2,=,cele_only
C34D1.4 (known) T05C12.6,=,cele_only
C34D10.1 (known) T02C5.1,=,cele_only
C34D10.1 (known) K01D12.12,=,cele_only
C34D10.1 (known) K08H10.2,=,cele_only
C34D10.2 (known) T17H7.4,=,cele_only
C34D4.2 (known) C38D4.5,=,cele_only
C34E10.2 (known) Y75B8A.14,=,S
C34E10.6 (known) F28D1.2,=,cele_only
C34E10.6 (known) Y113G7A.6,=,cele_only
C34E10.6 (known) F38H4.8,=,cele_only
C34E10.6 (known) Y110A7A.10,=,cele_only
C34E10.6 (known) W02G9.3,=,cele_only
C34E10.6 (known) W02G9.2,=,cele_only
C34E10.6 (known) F13D12.6,=,cele_only
C34E10.6 (known) F38H4.7,=,cele_only
C34E10.6 (known) F15B10.2,=,cele_only
C34E10.8 (known) F17E5.1,=,cele_only
C34E11.3 (known) T04H1.2,=,cele_only
C34E7.4 (known) W06D4.6,=,cele_only
C34F11.3 (known) Y17G9B.3,=,cele_only
C34F11.9 (known) T05C12.6,=,cele_only
C34F11.9 (known) T11B7.4,=,cele_only
C34F11.9 (known) T04H1.2,=,cele_only
C34F6.2 (known) T26A5.9,=,cele_only
C34F6.4 (known) ZC504.4,=,cele_only
C34F6.6 (known) C40H1.1,=,cele_only
C34F6.9 (known) W09H1.6,=,cele_only
C34G6.2 (known) Y17G7B.14,=,cele_only
C34G6.2 (known) C45G9.7,=,cele_only
C34G6.3 (known) Y75B8A.14,=,cele_only
C34G6.5 (known) F52C12.2,=,S
C34G6.7 (known) Y54G9A.4,=,cele_only
C34H4.2 (known) R06C1.1,=,cele_only
C35A5.8 (known) F45F2.6,=,cele_only
C35A5.8 (known) W07G4.3,=,cele_only
C35B1.1 (known) R05D3.4,=,cele_only
C35B1.1 (known) F21F8.7,=,cele_only
C35B1.1 (known) C50F4.11,=,cele_only
C35B1.1 (known) Y54G2A.31,=,cele_only
C35B1.1 (known) F29D10.2,=,cele_only
C35B1.1 (known) Y38A10A.5,=,cele_only
C35B1.1 (known) T01D1.6,=,cele_only
C35B1.1 (known) Y38F1A.2,=,cele_only
C35B1.1 (known) T10H10.1,=,cele_only
C35B1.1 (known) K10B3.8,=,cele_only
C35B1.1 (known) ZK742.3,=,cele_only
C35B1.1 (known) K10B3.7,=,cele_only
C35B8.1 (known) Y51H4A.8,=,cele_only
C35B8.2 (known) ZK770.3,=,cele_only
C35B8.2 (known) T28C6.7,=,cele_only
C35B8.2 (known) Y75B8A.1,=,cele_only
C35B8.2 (known) C38D4.6,=,cele_only
C35C5.3 (known) F39C12.2,=,cele_only
C35C5.4 (known) Y106G6E.5,=,cele_only
C35D10.2 (known) F25D1.5,=,cele_only
C35D10.2 (known) Y75B8A.1,=,cele_only
C35D10.2 (known) Y47D7A.1,=,cele_only
C35D10.9 (known) C35D10.9,=,cele_only
C35D10.9 (known) T07C4.8,=,cele_only
C35D10.9 (known) C48D1.2,=,cele_only
C35E7.1 (known) W07B3.2,=,cele_only
C35E7.1 (known) D2030.6,=,cele_only
C35E7.10 (known) D2030.6,=,cele_only
C35E7.10 (known) W07B3.2,=,cele_only
C35E7.2 (known) C49A1.4,=,cele_only
C35E7.5 (known) K01G5.1,=,cele_only
C35E7.8 (known) F44G3.9,=,cele_only
C36A4.8 (known) K04C2.4,=,cele_only
C36B1.11 (known) ZK1098.10,=,cele_only
C36B1.11 (known) F44G3.9,=,cele_only
C36B1.12 (known) K01G5.4,=,cele_only
C36B1.4 (known) C48B6.3,=,cele_only
C36B1.4 (known) F54F2.5,=,cele_only
C36B1.4 (known) F35G2.2,=,cele_only
C36B1.4 (known) K02E7.9,=,cele_only
C36B1.4 (known) W02G9.3,=,cele_only
C36B1.4 (known) C52B11.2,=,cele_only
C36B1.4 (known) F46G10.1,=,cele_only
C36B1.4 (known) ZK867.1,=,cele_only
C36B1.4 (known) F23F1.8,=,cele_only
C36B1.4 (known) Y105C5B.19,=,cele_only
C36B1.4 (known) ZC239.15,=,cele_only
C36B1.4 (known) F52E1.7,=,cele_only
C36B1.4 (known) ZK1055.7,=,cele_only
C36B1.4 (known) F25H2.9,=,HS
C36B1.4 (known) T18D3.7,=,cele_only
C36B1.4 (known) H15N14.1,=,cele_only
C36B1.4 (known) F54D10.3,=,cele_only
C36B1.4 (known) D1054.2,=,HS
C36B1.4 (known) CC8.1,=,cele_only
C36B1.4 (known) F44G3.9,=,cele_only
C36B1.4 (known) F54D10.7,=,cele_only
C36B1.4 (known) F49H12.3,=,cele_only
C36B1.4 (known) H15N14.2,=,cele_only
C36B1.4 (known) W02G9.2,=,cele_only
C36B1.4 (known) F39H12.1,=,cele_only
C36B1.4 (known) C36C9.1,=,cele_only
C36B1.4 (known) C48D5.1,=,cele_only
C36B1.4 (known) F47D12.3,=,cele_only
C36B1.5 (known) F26B1.2,=,cele_only
C36B1.8 (known) F44G3.9,=,cele_only
C36C5.5 (known) F32E10.4,=,cele_only
C36C9.1 (known) F28D1.2,=,cele_only
C36C9.1 (known) M7.2,=,cele_only
C36C9.1 (known) C36C9.1,=,cele_only
C36C9.1 (known) C50E3.13,=,cele_only
C36C9.1 (known) R07B7.2,=,cele_only
C36E6.5 (known) F41G3.10,=,cele_only
C36E6.5 (known) T05C12.6,=,cele_only
C36E6.5 (known) F08F3.9,=,cele_only
C36E8.5 (known) K08E3.7,=,cele_only
C36E8.5 (known) F58A4.8,=,cele_only
C36F7.5 (known) K08H2.8,=,cele_only
C36H8.1 (known) D2013.2,=,cele_only
C37A2.3 (known) T21G5.5,=,cele_only
C37A2.7 (known) W02G9.2,=,cele_only
C37A2.7 (known) Y37E3.7,=,S
C37A2.7 (known) W02G9.3,=,cele_only
C37C3.2 (known) T28C12.4,=,cele_only
C37C3.6 (known) F48F7.7,=,cele_only
C37C3.6 (known) F35A5.3,=,cele_only
C37C3.6 (known) T23F1.6,=,cele_only
C37C3.6 (known) F44G3.9,=,cele_only
C37C3.6 (known) Y17G7B.14,=,cele_only
C37C3.6 (known) T01D1.6,=,cele_only
C37C3.6 (known) ZK1067.7,=,cele_only
C37C3.6 (known) C47E8.5,=,cele_only
C37E2.1 (known) F43G9.13,=,cele_only
C37E2.1 (known) F43G9.1,=,HSM
C37E2.2 (known) T08G2.3,=,cele_only
C38C10.5 (known) Y15E3A.1,=,cele_only
C38C10.5 (known) R03D7.6,=,cele_only
C38D4.5 (known) ZK938.1,=,cele_only
C38D4.5 (known) F21H7.3,=,cele_only
C38D4.5 (known) C56G7.1,=,cele_only
C38D4.5 (known) F49B2.5,=,cele_only
C38D4.5 (known) T28D6.9,=,cele_only
C38D4.5 (known) R09B3.2,=,cele_only
C38D4.5 (known) T10E10.4,=,cele_only
C38D4.5 (known) ZK488.4,=,cele_only
C38D4.6 (known) R11G1.3,=,cele_only
C38D4.6 (known) H04J21.3,=,cele_only
C38D4.6 (known) H20J04.5,=,cele_only
C38D4.6 (known) R13F6.9,=,cele_only
C38D4.6 (known) F59E12.2,=,cele_only
C38D4.6 (known) K07C11.4,=,cele_only
C38D4.6 (known) Y73B6A.5,=,cele_only
C38D4.6 (known) F26F4.10,=,cele_only
C38D4.6 (known) F46G11.3,=,cele_only
C38D4.6 (known) T04A8.11,=,cele_only
C38D4.6 (known) F14F3.1,=,cele_only
C38D4.6 (known) T05G5.3,=,cele_only
C38D4.6 (known) Y56A3A.20,=,cele_only
C38D4.6 (known) W01B6.9,=,cele_only
C38D4.6 (known) R12B2.4,=,cele_only
C38D4.6 (known) F10B5.5,=,cele_only
C38D4.6 (known) K06H7.6,=,cele_only
C38D4.6 (known) ZK858.4,=,cele_only
C38D4.6 (known) F48E8.5,=,cele_only
C38D4.6 (known) F59A6.1,=,cele_only
C38D4.6 (known) Y110A7A.10,=,cele_only
C38D4.6 (known) R03G5.2,=,cele_only
C38D4.6 (known) Y43F4B.5,=,cele_only
C38D4.6 (known) M02A10.3,=,cele_only
C38D4.6 (known) T20B12.8,=,cele_only
C38D4.6 (known) F53F4.10,=,cele_only
C38D4.6 (known) F44E7.9,=,cele_only
C38D4.6 (known) F38B6.1,=,cele_only
C38D4.6 (known) Y51H4A.17,=,cele_only
C38D4.6 (known) ZC504.4,=,cele_only
C38D4.6 (known) F54C8.3,=,cele_only
C38D4.6 (known) K07A9.2,=,cele_only
C38D4.6 (known) F10C5.1,=,cele_only
C38D4.6 (known) K07C11.2,=,cele_only
C38D4.6 (known) F13E6.1,=,cele_only
C38D4.6 (known) F58A4.8,=,cele_only
C38D4.6 (known) Y55F3AM.15,=,cele_only
C38D4.6 (known) C44H4.5,=,cele_only
C38D4.6 (known) F28H6.1,=,cele_only
C38D4.6 (known) F35C8.3,=,cele_only
C38D4.6 (known) F08G12.2,=,cele_only
C38D4.6 (known) T26A5.9,=,cele_only
C38D4.6 (known) F44B9.9,=,cele_only
C38D4.6 (known) Y51H4A.8,=,cele_only
C38D4.6 (known) K09B11.1,=,cele_only
C38D4.6 (known) R144.1,=,cele_only
C38D4.6 (known) Y37A1B.13,=,cele_only
C38D4.6 (known) F31C3.2,=,cele_only
C38D4.6 (known) C38D4.9,=,cele_only
C39D10.7 (known) R12B2.1,=,cele_only
C39D10.7 (known) R09B5.5,=,cele_only
C39D10.7 (known) Y65B4A.7,=,cele_only
C39D10.7 (known) Y37D8A.17,=,cele_only
C39D10.7 (known) T11B7.4,=,cele_only
C39D10.7 (known) F14D12.2,=,cele_only
C39D10.7 (known) F25E2.5,=,cele_only
C39D10.7 (known) K08D10.7,=,cele_only
C39D10.7 (known) ZK849.1,=,cele_only
C39D10.7 (known) ZK849.2,=,cele_only
C39D10.7 (known) F14F3.1,=,cele_only
C39D10.7 (known) F54A5.3,=,cele_only
C39D10.7 (known) K06H7.6,=,cele_only
C39D10.7 (known) W07B3.2,=,cele_only
C39D10.7 (known) R06B9.3,=,cele_only
C39D10.7 (known) Y50E8A.9,=,cele_only
C39D10.7 (known) T26A5.9,=,cele_only
C39D10.7 (known) Y17G7B.14,=,cele_only
C39D10.7 (known) ZK418.4,=,cele_only
C39E9.11 (known) T04H1.2,=,cele_only
C39E9.13 (known) C54G10.2,=,HSM
C39E9.13 (known) F31E3.3,=,HS
C39E9.14 (known) Y57G11C.22,=,cele_only
C39E9.14 (known) ZK546.1,=,cele_only
C39E9.14 (known) ZC328.4,=,cele_only
C39E9.14 (known) T15B7.3,=,cele_only
C39E9.14 (known) Y113G7A.13,=,cele_only
C39E9.14 (known) F56E10.2,=,cele_only
C39E9.14 (known) F39H11.5,=,cele_only
C39E9.14 (known) F39B2.11,=,cele_only
C39E9.14 (known) F01F1.12,=,cele_only
C39E9.4 (known) D1007.6,=,cele_only
C39F7.4 (known) T20B12.8,=,cele_only
C39F7.4 (known) K01G5.4,=,cele_only
C39F7.4 (known) ZC410.3,=,cele_only
C39F7.4 (known) F19H6.1,=,cele_only
C39F7.4 (known) R04B5.5,=,cele_only
C39F7.4 (known) R06F6.9,=,cele_only
C39F7.4 (known) ZK652.1,=,cele_only
C40A11.2 (known) F21D5.6,=,cele_only
C40A11.2 (known) F17E9.5,=,cele_only
C40A11.2 (known) Y39B6A.1,=,cele_only
C40A11.2 (known) F01F1.12,=,cele_only
C40A11.2 (known) Y39B6A.19,=,cele_only
C40A11.4 (known) F15B10.2,=,cele_only
C40A11.7 (known) D1054.2,=,cele_only
C40A11.7 (known) W04D2.1,=,cele_only
C40A11.8 (known) Y41C4A.14,=,cele_only
C40H1.1 (known) H12I13.4,=,cele_only
C40H1.2 (known) D1007.6,=,cele_only
C40H1.6 (known) W02G9.3,=,cele_only
C40H1.6 (known) W02G9.2,=,cele_only
C40H1.6 (known) T03F1.1,=,cele_only
C41C4.8 (known) F23C8.4,=,S
C41C4.8 (known) F28F8.6,=,cele_only
C41D11.8 (known) Y56A3A.32,=,cele_only
C41G7.2 (known) W07B3.2,=,cele_only
C42D4.1 (known) F52F12.3,=,cele_only
C42D4.2 (known) D1007.6,=,cele_only
C42D4.3 (known) F15B10.2,=,cele_only
C42D8.2 (known) F10C5.1,=,cele_only
C42D8.2 (known) T23F1.6,=,cele_only
C42D8.8 (known) K01G5.1,=,cele_only
C43C3.1 (known) T17H7.4,=,cele_only
C43C3.1 (known) F47G6.1,=,cele_only
C43C3.1 (known) F08C6.3,=,cele_only
C43E11.11 (known) F52E4.7,=,cele_only
C43E11.2 (known) T06E6.2,=,S
C43E11.4 (known) K11D2.3,=,S
C43E11.6 (known) T04H1.2,=,cele_only
C43E11.8 (known) F17A9.5,=,cele_only
C43E11.9 (known) F53G12.5,=,cele_only
C43F9.8 (known) M03A1.1,=,cele_only
C43H6.6 (known) K10D2.1,=,cele_only
C43H6.7 (known) Y63D3A.4,=,cele_only
C44B11.1 (known) D1081.6,=,cele_only
C44B12.5 (known) F17E5.1,=,cele_only
C44B12.5 (known) T04H1.6,=,cele_only
C44B7.1 (known) H15N14.2,=,cele_only
C44B7.1 (known) F56H1.4,=,S
C44B7.2 (known) F56H1.4,=,cele_only
C44B7.2 (known) H15N14.1,=,cele_only
C44B7.5 (known) F58A4.8,=,cele_only
C44B9.2 (known) F47G6.1,=,cele_only
C44B9.4 (known) Y79H2A.11,=,cele_only
C44C10.1 (known) T04H1.6,=,cele_only
C44E4.3 (known) K09B11.9,=,cele_only
C44F1.2 (known) F17E5.1,=,cele_only
C44H4.5 (known) C48D5.1,=,cele_only
C44H4.5 (known) T28C6.7,=,cele_only
C44H4.5 (known) F46H5.3,=,cele_only
C44H4.5 (known) Y73F8A.6,=,cele_only
C44H4.5 (known) F40F8.10,=,cele_only
C44H4.5 (known) W05B10.1,=,cele_only
C44H4.5 (known) F52D10.3,=,cele_only
C44H4.5 (known) T05H10.5,=,cele_only
C45B2.1 (known) Y41C4A.14,=,cele_only
C45E1.1 (known) R12B2.5,=,cele_only
C45E1.1 (known) F43C1.2,=,cele_only
C45E5.6 (known) ZK849.1,=,cele_only
C45E5.6 (known) Y49F6C.3,=,cele_only
C45E5.6 (known) ZK849.2,=,cele_only
C45G3.1 (known) R02F11.4,=,cele_only
C45G3.1 (known) W04D2.1,=,cele_only
C45G3.1 (known) T21H3.3,=,cele_only
C45G3.3 (known) F58A4.8,=,cele_only
C45G7.4 (known) M7.1,=,cele_only
C45G9.5 (known) M176.2,=,cele_only
C45G9.7 (known) T20F5.4,=,cele_only
C45G9.7 (known) K05C4.6,=,DM
C45G9.7 (known) ZK1128.7,=,cele_only
C45G9.7 (known) F42A10.2,=,cele_only
C45G9.7 (known) F59E12.11,=,cele_only
C45H4.17 (known) F35E8.8,=,cele_only
C46E10.9 (known) F12F6.5,=,cele_only
C46F11.1 (known) W09H1.6,=,cele_only
C46F11.2 (known) K06B4.11,=,cele_only
C46H11.8 (known) F53A2.7,=,cele_only
C46H11.8 (known) Y54E2A.11,=,cele_only
C46H11.8 (known) F32E10.4,=,cele_only
C46H11.8 (known) Y39B6A.1,=,cele_only
C46H11.8 (known) F45E1.7,=,cele_only
C46H11.8 (known) ZK484.1,=,cele_only
C46H11.8 (known) F09F7.5,=,cele_only
C46H11.8 (known) Y39B6A.19,=,cele_only
C46H11.8 (known) Y65B4BR.4,=,cele_only
C46H11.9 (known) F15B10.2,=,cele_only
C47B2.4 (known) Y38A8.2,=,HS
C47B2.4 (known) F39H11.5,=,S
C47C12.3 (known) F54E7.7,=,cele_only
C47D12.2 (known) F52C6.2,=,cele_only
C47D12.2 (known) F52E1.13,=,cele_only
C47D12.2 (known) M106.4,=,cele_only
C47D12.2 (known) Y106G6H.14,=,cele_only
C47D12.2 (known) Y57G11C.10,=,cele_only
C47D12.2 (known) T20F10.1,=,cele_only
C47D12.2 (known) Y11D7A.11,=,cele_only
C47D12.2 (known) T28H11.4,=,cele_only
C47D12.2 (known) T23F11.2,=,cele_only
C47D12.2 (known) F37A4.9,=,cele_only
C47D12.2 (known) Y105E8A.1,=,cele_only
C47D12.2 (known) Y62E10A.12,=,cele_only
C47D12.2 (known) F13C5.6,=,cele_only
C47D12.2 (known) K07A1.2,=,cele_only
C47D12.2 (known) ZK1098.10,=,cele_only
C47D12.2 (known) F53B3.1,=,cele_only
C47D12.2 (known) Y43C5B.2,=,cele_only
C47D12.6 (known) F22F4.3,=,cele_only
C47D12.8 (known) K07G5.2,=,S
C47D12.8 (known) F10G8.7,=,HDS
C47D2.1 (known) F39H2.4,=,cele_only
C47D2.2 (known) C47D2.2,=,HDSM
C47E12.4 (known) Y39G10AR.13,=,cele_only
C47E12.5 (known) T03E6.7,=,cele_only
C47E8.3 (known) D1007.6,=,cele_only
C47E8.4 (known) T04H1.2,=,cele_only
C47E8.5 (known) R07E5.8,=,cele_only
C47E8.5 (known) T11B7.4,=,cele_only
C47E8.5 (known) C47E8.5,=,HS
C47E8.5 (known) ZC434.8,=,cele_only
C47E8.5 (known) W08F4.8,=,HS
C47E8.5 (known) Y63D3A.4,=,cele_only
C47E8.5 (known) F53A3.3,=,cele_only
C47E8.5 (known) Y92C3B.2,=,cele_only
C47E8.5 (known) F30H5.1,=,cele_only
C47E8.5 (known) F42A10.3,=,cele_only
C47E8.5 (known) Y75B8A.30,=,cele_only
C47E8.5 (known) F29C4.1,=,cele_only
C47E8.5 (known) K06B4.1,=,cele_only
C47E8.5 (known) R12B2.1,=,cele_only
C47E8.5 (known) F32A11.2,=,cele_only
C47E8.7 (known) T21D12.4,=,cele_only
C47G2.5 (known) K07C11.2,=,cele_only
C48D1.2 (known) T07C4.8,=,cele_only
C48D5.1 (known) Y69A2AR.2,=,cele_only
C48D5.1 (known) Y49E10.1,=,cele_only
C48D5.1 (known) F52F12.3,=,cele_only
C48D5.1 (known) F33H2.6,=,cele_only
C48D5.1 (known) W07B3.2,=,cele_only
C48D5.1 (known) T01C8.1,=,cele_only
C48D5.1 (known) T22D1.9,=,cele_only
C48D5.1 (known) F22B5.7,=,cele_only
C48D5.1 (known) F29G9.5,=,cele_only
C48D5.1 (known) F10C5.1,=,cele_only
C48D5.1 (known) Y17G9B.5,=,cele_only
C48D5.1 (known) ZK20.5,=,cele_only
C48D5.1 (known) R03G5.2,=,cele_only
C48D5.1 (known) Y53G8B.1,=,cele_only
C48D5.1 (known) Y39G10AR.13,=,cele_only
C48D5.1 (known) ZK945.2,=,cele_only
C48E7.9 (known) K08A8.1,=,cele_only
C49A1.4 (known) T25E4.1,=,cele_only
C49A1.4 (known) ZK973.9,=,cele_only
C49A1.4 (known) T22A3.3,=,cele_only
C49A1.4 (known) K01B6.1,=,cele_only
C49A1.4 (known) C53C7.3,=,cele_only
C49A1.4 (known) W03F11.6,=,cele_only
C49A1.4 (known) W10C8.2,=,cele_only
C49A1.4 (known) D1046.1,=,cele_only
C49A1.4 (known) R119.4,=,cele_only
C49A1.4 (known) C49H3.5,=,cele_only
C49A1.4 (known) T01G9.6,=,cele_only
C49A1.4 (known) K08F8.2,=,cele_only
C49A1.4 (known) F44A2.1,=,cele_only
C49A1.4 (known) Y113G7B.23,=,cele_only
C49A1.4 (known) Y63D3A.5,=,cele_only
C49A1.4 (known) F52E4.6,=,cele_only
C49A1.4 (known) F46A9.6,=,H
C49A1.4 (known) F58B3.3,=,cele_only
C49A1.4 (known) T04H1.5,=,cele_only
C49A1.4 (known) D2089.4,=,cele_only
C49A1.4 (known) F15C11.1,=,cele_only
C49A1.4 (known) Y54G2A.26,=,cele_only
C49A1.4 (known) W01A11.4,=,cele_only
C49A1.4 (known) K02B9.1,=,cele_only
C49A1.4 (known) ZK121.2,=,cele_only
C49A1.4 (known) Y119C1A.1,=,cele_only
C49A1.4 (known) R74.5,=,cele_only
C49A1.4 (known) F59A2.4,=,cele_only
C49A1.4 (known) M142.6,=,cele_only
C49A1.4 (known) T07D1.4,=,cele_only
C49A1.4 (known) F13G11.1,=,cele_only
C49A1.4 (known) F56A12.1,=,cele_only
C49A1.4 (known) F27D4.5,=,cele_only
C49A1.4 (known) H28G03.2,=,cele_only
C49A1.4 (known) K02B9.2,=,cele_only
C49A1.4 (known) M106.4,=,cele_only
C49A1.4 (known) T02E1.3,=,cele_only
C49A1.4 (known) F14F9.4,=,cele_only
C49A1.4 (known) Y79H2A.1,=,cele_only
C49A1.4 (known) F53E4.1,=,cele_only
C49A1.4 (known) F20A1.6,=,cele_only
C49A1.4 (known) Y50E8A.9,=,cele_only
C49A1.4 (known) D2096.8,=,cele_only
C49A1.4 (known) T07F8.3,=,cele_only
C49A1.4 (known) R06A4.4,=,cele_only
C49A1.4 (known) T01G1.3,=,cele_only
C49A1.4 (known) K09B11.9,=,cele_only
C49A1.4 (known) F54D8.6,=,cele_only
C49A1.4 (known) Y5H2B.2,=,cele_only
C49A1.4 (known) F59A2.1,=,cele_only
C49A1.4 (known) T21G5.5,=,cele_only
C49A1.4 (known) W04A8.7,=,cele_only
C49A1.4 (known) F57G12.2,=,cele_only
C49A1.4 (known) K02E10.4,=,cele_only
C49A1.4 (known) W08E12.8,=,cele_only
C49A1.4 (known) F54C8.7,=,cele_only
C49A9.6 (known) F43C1.2,=,cele_only
C49C3.7 (known) F43C1.2,=,cele_only
C49C8.4 (known) F52B11.3,=,cele_only
C49F5.6 (known) T14G10.6,=,cele_only
C49G7.1 (known) F54B11.5,=,cele_only
C49G7.1 (known) H14N18.1,=,cele_only
C49G7.1 (known) T22E5.5,=,cele_only
C49G7.1 (known) F33E11.3,=,cele_only
C49G7.1 (known) Y57G11C.9,=,cele_only
C49H3.11 (known) F58A4.4,=,cele_only
C49H3.11 (known) R12B2.1,=,cele_only
C49H3.11 (known) K01G5.4,=,cele_only
C49H3.4 (known) ZK652.10,=,cele_only
C49H3.5 (known) ZK858.4,=,cele_only
C50B6.14 (known) W03G9.4,=,cele_only
C50B6.3 (known) F15B10.2,=,cele_only
C50C3.6 (known) F58A4.8,=,cele_only
C50C3.6 (known) C53A5.3,=,cele_only
C50C3.8 (known) Y108G3AL.1,=,cele_only
C50C3.8 (known) ZK1055.1,=,cele_only
C50C3.8 (known) C50C3.8,=,cele_only
C50C3.8 (known) K08F8.4,=,cele_only
C50D2.1 (known) F35H8.5,=,cele_only
C50E10.1 (known) W04D2.1,=,cele_only
C50E10.4 (known) Y69A2AR.30,=,cele_only
C50E3.13 (known) W07B3.2,=,cele_only
C50E3.13 (known) C50E3.13,=,cele_only
C50E3.13 (known) F47G6.1,=,cele_only
C50E3.5 (known) F11A3.2,=,cele_only
C50F2.5 (known) R12B2.1,=,cele_only
C50F4.11 (known) ZK20.3,=,cele_only
C50F4.11 (known) Y69A2AR.30,=,cele_only
C50F4.13 (known) D2096.8,=,D
C50F4.5 (known) F42G9.5,=,cele_only
C50F4.5 (known) F42G9.6,=,cele_only
C50H11.13 (known) T26A5.9,=,cele_only
C52B11.2 (known) F14F3.1,=,cele_only
C52B11.2 (known) F54C9.11,=,cele_only
C52B11.2 (known) W02G9.3,=,cele_only
C52B11.2 (known) W02G9.2,=,cele_only
C52B11.2 (known) T17H7.4,=,cele_only
C52B11.2 (known) F26D11.11,=,cele_only
C52B11.2 (known) T22D1.9,=,cele_only
C52B11.2 (known) F29B9.4,=,cele_only
C52B11.2 (known) W07B3.2,=,cele_only
C52B11.2 (known) ZK892.7,=,cele_only
C52B11.2 (known) Y38A10A.5,=,cele_only
C52B11.2 (known) F37B1.4,=,cele_only
C52B11.2 (known) C53B4.5,=,cele_only
C52B11.2 (known) Y108G3AL.1,=,cele_only
C52B11.2 (known) F17A2.5,=,cele_only
C52B11.2 (known) T04H1.2,=,cele_only
C52B11.2 (known) F35G12.9,=,cele_only
C52B11.2 (known) ZK418.4,=,cele_only
C52B11.2 (known) C52B11.2,=,D
C52B11.2 (known) Y42H9AR.1,=,D
C52B9.1 (known) C52B9.1,=,cele_only
C52E2.4 (known) F27C1.6,=,cele_only
C52E2.4 (known) F40F8.8,=,cele_only
C52E2.4 (known) W07B3.2,=,cele_only
C52E4.1 (known) K01D12.4,=,cele_only
C52E4.3 (known) ZK652.10,=,cele_only
C52E4.3 (known) T10G3.6,=,S
C52E4.3 (known) ZK652.1,=,DS
C52E4.3 (known) T05G5.10,=,cele_only
C52E4.4 (known) R03D7.6,=,cele_only
C52E4.4 (known) F35G12.12,=,cele_only
C53A3.2 (known) F22F7.1,=,cele_only
C53A5.3 (known) T18H9.2,=,cele_only
C53A5.3 (known) T22F3.2,=,cele_only
C53A5.3 (known) F55A11.1,=,cele_only
C53A5.3 (known) K07A1.12,=,HD
C53A5.3 (known) F32A11.1,=,cele_only
C53A5.6 (known) Y54G2A.31,=,cele_only
C53B7.3 (known) F22B5.7,=,cele_only
C53C7.1 (known) F52C6.3,=,cele_only
C53D5.5 (known) F35C5.7,=,cele_only
C53D5.5 (known) F32E10.4,=,cele_only
C53D5.5 (known) Y17G9B.5,=,cele_only
C53D5.5 (known) Y39B6A.34,=,cele_only
C53D5.6 (known) Y17G9B.5,=,cele_only
C53D5.6 (known) Y39B6A.34,=,cele_only
C53D5.6 (known) F32E10.4,=,S
C53D5.6 (known) F35C5.7,=,cele_only
C53D6.2 (known) F32H2.3,=,cele_only
C53D6.6 (known) T07C4.1,=,cele_only
C53D6.6 (known) M117.2,=,cele_only
C53D6.6 (known) C53D6.6,=,cele_only
C54D1.2 (known) R13A5.8,=,cele_only
C54D1.5 (known) F44B9.6,=,cele_only
C54D1.6 (known) K04G2.8,=,cele_only
C54D1.6 (known) W10C8.2,=,cele_only
C54D1.6 (known) K10B2.1,=,cele_only
C54D10.3 (known) T01C8.1,=,cele_only
C54E10.2 (known) W04D2.1,=,cele_only
C54E10.2 (known) F08G2.5,=,cele_only
C54E10.2 (known) F57F5.5,=,cele_only
C54F6.14 (known) T21B10.1,=,cele_only
C54F6.14 (known) D1037.3,=,HDM
C54F6.14 (known) ZK856.11,=,cele_only
C54F6.14 (known) F35G12.9,=,cele_only
C54F6.14 (known) T08D10.1,=,cele_only
C54F6.14 (known) Y105E8B.4,=,cele_only
C54F6.14 (known) C54F6.14,=,HDM
C54F6.8 (known) F53F10.5,=,cele_only
C54F6.8 (known) Y43F8C.1,=,cele_only
C54G10.2 (known) F31E3.3,=,HSM
C54G10.2 (known) W03D2.4,=,S
C54G10.3 (known) Y48E1B.13,=,cele_only
C54G7.4 (known) R12B2.1,=,cele_only
C55A6.5 (known) C55A6.5,=,cele_only
C55A6.7 (known) K08F4.4,=,cele_only
C55A6.9 (known) F59E12.10,=,cele_only
C55B7.1 (known) C55B7.1,=,cele_only
C55B7.1 (known) T07A9.3,=,cele_only
C55B7.4 (known) F07A5.7,=,cele_only
C55B7.4 (known) F10C5.1,=,cele_only
C55B7.4 (known) F13B10.1,=,cele_only
C55B7.4 (known) W07B3.2,=,cele_only
C55B7.4 (known) Y17G7B.14,=,cele_only
C55B7.4 (known) F15B10.2,=,cele_only
C55B7.5 (known) C56G2.6,=,cele_only
C55B7.5 (known) C56G2.7,=,cele_only
C55B7.9 (known) F37C4.5,=,cele_only
C55B7.9 (known) Y53C12A.1,=,cele_only
C55C3.1 (known) F02A9.3,=,cele_only
C55C3.1 (known) T07C4.1,=,cele_only
C55C3.1 (known) Y38F1A.6,=,cele_only
C55C3.1 (known) F01D4.4,=,cele_only
C55C3.1 (known) F42G8.12,=,cele_only
C56C10.1 (known) F10C5.1,=,cele_only
C56C10.7 (known) Y42H9AR.1,=,cele_only
C56C10.7 (known) ZK892.7,=,cele_only
C56C10.8 (known) ZK792.6,=,cele_only
C56C10.8 (known) Y65B4BR.5,=,D
C56C10.8 (known) T01C8.1,=,cele_only
C56C10.9 (known) W09H1.6,=,cele_only
C56E10.4 (known) R07E4.6,=,cele_only
C56E6.3 (known) F13H10.1,=,cele_only
C56E6.3 (known) K01G5.4,=,cele_only
C56G2.6 (known) Y45F10D.12,=,cele_only
C56G2.6 (known) VW02B12L.3,=,cele_only
C56G2.6 (known) R12B2.5,=,cele_only
C56G2.7 (known) VW02B12L.3,=,cele_only
C56G2.7 (known) Y45F10D.12,=,cele_only
C56G2.7 (known) T28H10.2,=,cele_only
C56G2.7 (known) R12B2.5,=,cele_only
C56G7.1 (known) W03G11.1,=,cele_only
C56G7.1 (known) F43C1.2,=,cele_only
CC4.2 (known) F45E1.7,=,cele_only
CC8.1 (known) F35G12.9,=,cele_only
CC8.1 (known) F39H2.4,=,cele_only
CC8.1 (known) Y57A10C.6,=,cele_only
CC8.1 (known) Y65B4BR.5,=,cele_only
CC8.1 (known) F32E10.4,=,cele_only
CC8.1 (known) Y71G12B.27,=,cele_only
CC8.1 (known) W03G9.4,=,cele_only
CC8.1 (known) F55B12.3,=,cele_only
CC8.1 (known) D1007.6,=,cele_only
CC8.1 (known) F43C1.2,=,cele_only
CC8.1 (known) Y18D10A.5,=,cele_only
CC8.1 (known) ZK1010.1,=,cele_only
CC8.1 (known) T23G11.3,=,cele_only
CC8.1 (known) F08G2.5,=,cele_only
CD4.6 (known) ZK1098.4,=,cele_only
CD4.6 (known) Y39G10AR.15,=,cele_only
CD4.6 (known) W02G9.2,=,cele_only
CD4.6 (known) W02G9.3,=,cele_only
CD4.6 (known) Y79H2A.1,=,cele_only
CD4.6 (known) R05D11.8,=,cele_only
CD4.6 (known) ZK945.2,=,HDSM
CD4.6 (known) D1054.2,=,HSM
CD4.6 (known) ZK930.3,=,cele_only
CD4.6 (known) F09E5.7,=,cele_only
D1005.1 (known) ZK849.1,=,cele_only
D1005.1 (known) ZK849.2,=,cele_only
D1005.3 (known) W07B3.2,=,cele_only
D1005.3 (known) T04H1.2,=,cele_only
D1007.12 (known) Y113G7A.6,=,cele_only
D1007.12 (known) Y39B6A.2,=,cele_only
D1007.12 (known) F25E2.5,=,cele_only
D1007.12 (known) ZK678.1,=,cele_only
D1007.12 (known) Y39B6A.1,=,cele_only
D1007.5 (known) Y77E11A.13,=,cele_only
D1007.6 (known) F13C5.3,=,cele_only
D1007.6 (known) ZK1307.2,=,cele_only
D1007.6 (known) ZK930.4,=,cele_only
D1007.6 (known) K04C1.5,=,cele_only
D1007.6 (known) F54H5.4,=,cele_only
D1007.6 (known) Y57G11C.2,=,cele_only
D1007.6 (known) Y57G11C.3,=,cele_only
D1007.6 (known) Y57A10A.23,=,cele_only
D1007.6 (known) M04G7.2,=,cele_only
D1007.6 (known) T24B8.5,=,cele_only
D1007.6 (known) E02C12.11,=,cele_only
D1007.6 (known) F39D8.2,=,cele_only
D1007.6 (known) Y50E8A.1,=,cele_only
D1007.6 (known) F28B4.3,=,cele_only
D1007.6 (known) Y47G6A.8,=,cele_only
D1007.6 (known) F59B2.11,=,cele_only
D1007.6 (known) D2013.7,=,cele_only
D1007.6 (known) Y75B8A.1,=,cele_only
D1007.6 (known) ZC443.1,=,cele_only
D1007.6 (known) F44C8.11,=,cele_only
D1007.6 (known) D2013.10,=,cele_only
D1007.6 (known) Y105E8B.7,=,cele_only
D1014.8 (known) Y40B1B.6,=,cele_only
D1022.8 (known) F09F3.13,=,cele_only
D1037.1 (known) F41G4.1,=,cele_only
D1037.3 (known) W06F12.1,=,cele_only
D1037.3 (known) D1037.3,=,HDM
D1037.3 (known) W07G4.5,=,cele_only
D1037.3 (known) K06B4.1,=,cele_only
D1037.3 (known) F32E10.4,=,cele_only
D1037.3 (known) ZK856.11,=,cele_only
D1037.4 (known) R12B2.1,=,cele_only
D1046.1 (known) D1046.1,=,cele_only
D1046.1 (known) F38A6.1,=,cele_only
D1046.1 (known) K09B11.9,=,cele_only
D1046.1 (known) T11B7.4,=,cele_only
D1046.1 (known) F35G12.9,=,cele_only
D1046.1 (known) F14F3.1,=,cele_only
D1046.1 (known) F43G9.5,=,cele_only
D1046.1 (known) W03D8.8,=,cele_only
D1053.1 (known) F23C8.4,=,cele_only
D1053.1 (known) W02G9.2,=,cele_only
D1053.1 (known) D1053.1,=,H
D1053.1 (known) W02G9.3,=,cele_only
D1054.13 (known) F46G11.1,=,cele_only
D1054.13 (known) T04H1.2,=,cele_only
D1054.13 (known) F53G12.4,=,cele_only
D1054.13 (known) ZK632.6,=,cele_only
D1054.13 (known) D1054.13,=,cele_only
D1054.2 (known) H15N14.1,=,cele_only
D1054.2 (known) D1054.2,=,S
D1054.2 (known) H15N14.2,=,cele_only
D1054.2 (known) F56H1.4,=,cele_only
D1054.2 (known) K05C4.1,=,HS
D1054.2 (known) W02G9.2,=,cele_only
D1054.2 (known) F23F1.8,=,cele_only
D1054.2 (known) Y42H9AR.1,=,cele_only
D1054.2 (known) W02G9.3,=,cele_only
D1054.3 (known) F46A9.5,=,S
D1054.5 (known) F13G3.4,=,cele_only
D1054.8 (known) F44G3.9,=,cele_only
D1054.8 (known) F43G9.5,=,cele_only
D1081.2 (known) F59E12.2,=,cele_only
D2005.3 (known) T11B7.4,=,cele_only
D2005.4 (known) K01G5.4,=,cele_only
D2005.5 (known) T07A9.5,=,cele_only
D2005.5 (known) F15B10.2,=,cele_only
D2007.4 (known) Y37E11AR.2,=,cele_only
D2013.10 (known) Y41E3.7,=,cele_only
D2013.2 (known) F13E6.1,=,cele_only
D2013.2 (known) F56A8.3,=,cele_only
D2013.2 (known) W06A7.3,=,cele_only
D2013.2 (known) D2096.2,=,cele_only
D2013.2 (known) D2092.1,=,cele_only
D2013.2 (known) F35G12.9,=,cele_only
D2013.2 (known) ZK40.1,=,cele_only
D2013.2 (known) Y38C1AA.7,=,cele_only
D2013.2 (known) F17E9.5,=,cele_only
D2013.2 (known) Y71F9B.3,=,cele_only
D2013.2 (known) ZK822.4,=,cele_only
D2013.6 (known) Y65B4BR.4,=,cele_only
D2023.2 (known) F15B10.2,=,cele_only
D2023.2 (known) W08F4.8,=,cele_only
D2023.4 (known) M02B7.3,=,cele_only
D2030.6 (known) ZK849.2,=,cele_only
D2030.6 (known) F33A8.3,=,cele_only
D2030.6 (known) ZK849.1,=,cele_only
D2030.6 (known) F25H2.5,=,cele_only
D2030.9 (known) Y69A2AR.30,=,cele_only
D2045.2 (known) K01G5.4,=,cele_only
D2045.6 (known) Y37D8A.16,=,cele_only
D2045.6 (known) H22K11.1,=,cele_only
D2045.6 (known) R05F9.10,=,cele_only
D2045.6 (known) F15C11.2,=,cele_only
D2045.6 (known) ZK637.5,=,cele_only
D2045.8 (known) ZK632.12,=,cele_only
D2045.8 (known) T04H1.2,=,cele_only
D2045.8 (known) Y108G3AL.1,=,cele_only
D2045.9 (known) Y37D8A.16,=,cele_only
D2045.9 (known) H22K11.1,=,cele_only
D2045.9 (known) ZK637.5,=,cele_only
D2045.9 (known) F15C11.2,=,cele_only
D2045.9 (known) R05F9.10,=,cele_only
D2063.1 (known) ZK849.2,=,cele_only
D2063.1 (known) T01G9.2,=,cele_only
D2063.1 (known) ZK849.1,=,cele_only
D2063.1 (known) R02F11.1,=,cele_only
D2085.1 (known) T01G9.6,=,cele_only
D2092.1 (known) T03G11.6,=,cele_only
D2092.2 (known) F15B10.2,=,cele_only
D2096.12 (known) F44G3.9,=,cele_only
D2096.3 (known) W02A2.6,=,cele_only
D2096.8 (known) F59A2.1,=,cele_only
D2096.8 (known) R13F6.9,=,cele_only
DH11.2 (known) H04J21.3,=,cele_only
DY3.2 (known) F20C5.2,=,cele_only
DY3.2 (known) Y17G7B.15,=,cele_only
DY3.2 (known) DY3.2,=,cele_only
DY3.2 (known) T28A11.11,=,cele_only
DY3.2 (known) F32E10.4,=,cele_only
DY3.6 (known) F45C12.11,=,cele_only
DY3.6 (known) R03G5.2,=,cele_only
E01A2.1 (known) F37B12.2,=,cele_only
E01A2.1 (known) F25H9.6,=,cele_only
E01G4.3 (known) K09B11.9,=,cele_only
E01H11.1 (known) Y46C8AR.1,=,cele_only
E01H11.1 (known) M195.1,=,cele_only
E01H11.1 (known) Y53F4B.33,=,cele_only
E01H11.1 (known) F54A3.4,=,cele_only
E01H11.1 (known) T26E3.3,=,cele_only
E02D9.1 (known) Y54G9A.6,=,cele_only
E02D9.1 (known) F53G12.5,=,cele_only
E02H1.7 (known) K08H2.8,=,cele_only
E02H1.7 (known) K10C3.6,=,cele_only
E02H1.7 (known) Y37E11AR.2,=,cele_only
E04A4.7 (known) Y2H9A.1,=,cele_only
E04A4.7 (known) T05H4.14,=,cele_only
E04A4.8 (known) T05H4.14,=,cele_only
E04A4.8 (known) Y2H9A.1,=,cele_only
E04F6.3 (known) E04F6.3,=,cele_only
EEED8.16 (known) F35C8.3,=,cele_only
EEED8.3 (known) Y75B8A.30,=,cele_only
EEED8.5 (known) Y110A7A.10,=,cele_only
EEED8.6 (known) F13H10.1,=,cele_only
EEED8.7 (known) T04H1.6,=,cele_only
EEED8.7 (known) T05C12.6,=,cele_only
F01D4.4 (known) K08F11.3,=,cele_only
F01D5.1 (known) Y39B6A.19,=,cele_only
F01D5.1 (known) Y39B6A.1,=,cele_only
F01D5.1 (known) T05C12.6,=,cele_only
F01E11.1 (known) F07D10.1,=,cele_only
F01E11.1 (known) F53G12.1,=,cele_only
F01F1.12 (known) F01F1.12,=,HD
F01F1.12 (known) T27A3.1,=,cele_only
F01F1.12 (known) F22B7.13,=,cele_only
F01F1.12 (known) R13F6.9,=,cele_only
F01F1.12 (known) R03D7.6,=,cele_only
F01F1.4 (known) Y39A1A.5,=,H
F01F1.4 (known) F46G11.1,=,cele_only
F01F1.4 (known) F44G3.9,=,cele_only
F01F1.4 (known) F01G12.6,=,cele_only
F01F1.4 (known) F11H8.1,=,cele_only
F01F1.4 (known) W07B3.2,=,cele_only
F01F1.4 (known) F07C6.4,=,cele_only
F01F1.6 (known) F25F8.2,=,cele_only
F01F1.6 (known) R03G5.2,=,cele_only
F01F1.9 (known) F01F1.9,=,S
F01G10.1 (known) F35F11.1,=,cele_only
F01G10.1 (known) F15B10.2,=,cele_only
F01G10.5 (known) F44B9.6,=,cele_only
F01G10.5 (known) T17H7.4,=,cele_only
F01G10.8 (known) Y66H1B.2,=,cele_only
F01G12.6 (known) T17H7.4,=,cele_only
F01G12.6 (known) W07B3.2,=,cele_only
F01G4.6 (known) R07E4.6,=,cele_only
F01G4.6 (known) Y17G9B.5,=,cele_only
F01G4.6 (known) W08F4.8,=,cele_only
F01G4.6 (known) R11G11.7,=,cele_only
F01G4.6 (known) F08F3.9,=,cele_only
F02A9.3 (known) M01F1.4,=,cele_only
F02A9.3 (known) T01D1.6,=,cele_only
F02A9.3 (known) ZK418.4,=,cele_only
F02A9.6 (known) F13G3.4,=,cele_only
F02A9.6 (known) K08B4.1,=,cele_only
F02C12.5 (known) K10C8.1,=,cele_only
F02D10.6 (known) F46A9.4,=,cele_only
F02D8.2 (known) Y41C4A.14,=,cele_only
F02D8.2 (known) T14G10.4,=,cele_only
F02E9.2 (known) R03D7.6,=,cele_only
F02H6.3 (known) K08E3.6,=,cele_only
F07A11.2 (known) Y62E10A.16,=,cele_only
F07A11.3 (known) R06B9.3,=,cele_only
F07A5.1 (known) K01G5.1,=,cele_only
F07A5.7 (known) ZK678.1,=,cele_only
F07A5.7 (known) F47G6.1,=,cele_only
F07A5.7 (known) F44B9.6,=,cele_only
F07A5.7 (known) T04H1.2,=,cele_only
F07A5.7 (known) W07B3.2,=,cele_only
F07A5.7 (known) T17H7.4,=,cele_only
F07D10.1 (known) M02A10.3,=,cele_only
F07D10.1 (known) T17H7.4,=,cele_only
F07F6.8 (known) F47G4.4,=,cele_only
F07H5.2 (known) Y41E3.7,=,cele_only
F08A8.1 (known) F37D6.1,=,cele_only
F08B12.2 (known) M7.1,=,cele_only
F08B12.2 (known) F54C8.3,=,cele_only
F08B6.2 (known) F13D12.7,=,HM
F08B6.2 (known) F52A8.2,=,cele_only
F08B6.3 (known) K08D10.7,=,cele_only
F08B6.3 (known) T08G5.5,=,cele_only
F08B6.4 (known) F17E5.1,=,cele_only
F08B6.4 (known) T04H1.6,=,cele_only
F08B6.4 (known) K06H7.6,=,cele_only
F08B6.4 (known) T11B7.4,=,cele_only
F08B6.4 (known) K09B11.9,=,cele_only
F08C6.1 (known) ZK849.2,=,cele_only
F08C6.3 (known) Y17G9B.9,=,cele_only
F08C6.3 (known) T20G5.1,=,cele_only
F08C6.3 (known) F54B11.7,=,cele_only
F08C6.3 (known) R01B10.4,=,cele_only
F08C6.3 (known) T18D3.7,=,cele_only
F08C6.3 (known) R107.5,=,cele_only
F08C6.3 (known) T05C12.6,=,cele_only
F08C6.3 (known) T22A3.3,=,cele_only
F08C6.6 (known) K08F11.3,=,cele_only
F08C6.6 (known) R05F9.10,=,cele_only
F08C6.6 (known) ZK637.5,=,cele_only
F08C6.7 (known) F43C1.2,=,cele_only
F08C6.7 (known) F14F3.1,=,cele_only
F08D12.3 (known) Y17G7B.14,=,cele_only
F08F3.3 (known) F46G11.3,=,cele_only
F08F3.4 (known) F39C12.2,=,cele_only
F08F3.7 (known) T27E9.1,=,cele_only
F08F3.9 (known) K11G12.1,=,cele_only
F08F8.10 (known) W07B3.2,=,cele_only
F08F8.10 (known) K09B11.9,=,cele_only
F08F8.10 (known) T04H1.2,=,cele_only
F08F8.10 (known) T05C12.6,=,cele_only
F08F8.2 (known) F58A4.8,=,cele_only
F08F8.5 (known) Y113G7B.15,=,cele_only
F08F8.5 (known) F08G2.5,=,cele_only
F08F8.9 (known) T11B7.4,=,cele_only
F08F8.9 (known) W07B3.2,=,cele_only
F08G12.2 (known) Y79H2A.1,=,cele_only
F08G12.2 (known) T12G3.1,=,cele_only
F08G12.2 (known) W05B2.5,=,cele_only
F08G12.5 (known) M7.1,=,cele_only
F08G2.5 (known) R05G6.7,=,cele_only
F08G2.5 (known) Y57G11C.9,=,cele_only
F08G2.5 (known) H02I12.1,=,cele_only
F08G2.5 (known) Y39B6A.19,=,cele_only
F08G2.5 (known) R10E4.1,=,cele_only
F08G2.5 (known) W10C8.2,=,cele_only
F08G2.5 (known) K08E7.5,=,cele_only
F08G2.5 (known) T01B7.8,=,cele_only
F08G2.5 (known) T05B11.1,=,cele_only
F08G2.5 (known) F53G12.10,=,cele_only
F08G2.5 (known) F53B3.1,=,cele_only
F08G2.5 (known) Y48G1C.2,=,cele_only
F08G2.5 (known) F38A5.3,=,cele_only
F08G2.5 (known) Y48C3A.10,=,cele_only
F08G2.5 (known) W03G1.5,=,cele_only
F08G2.5 (known) ZK1058.4,=,cele_only
F08G2.5 (known) F52D10.3,=,cele_only
F08G2.5 (known) F54H12.6,=,cele_only
F08G2.5 (known) Y39B6A.1,=,cele_only
F08G2.5 (known) F44G3.9,=,cele_only
F08G2.7 (known) W07B3.2,=,cele_only
F08G5.1 (known) T28A11.11,=,cele_only
F08H9.1 (known) F12E12.6,=,cele_only
F08H9.9 (known) ZK381.4,=,cele_only
F09B9.4 (known) W09H1.6,=,cele_only
F09E5.1 (known) T03D8.1,=,cele_only
F09E5.1 (known) T26E3.3,=,cele_only
F09E5.2 (known) F32E10.4,=,cele_only
F09E5.7 (known) T05C12.6,=,cele_only
F09E8.7 (known) T08G11.5,=,H
F09F3.12 (known) W04D2.1,=,cele_only
F09F3.5 (known) F14B8.4,=,cele_only
F09F3.6 (known) R13A5.12,=,cele_only
F09F3.6 (known) R13A5.1,=,cele_only
F09F3.9 (known) F25E2.5,=,cele_only
F09F7.5 (known) F45E1.7,=,cele_only
F09F7.5 (known) W09H1.6,=,cele_only
F09F7.5 (known) R09B5.5,=,cele_only
F09F7.5 (known) ZK892.1,=,cele_only
F09F7.7 (known) T19E7.2,=,cele_only
F09F7.7 (known) T09A5.12,=,cele_only
F09F7.8 (known) R02F2.5,=,cele_only
F10A3.1 (known) T11B7.4,=,cele_only
F10A3.2 (known) T26A5.9,=,cele_only
F10A3.2 (known) K07C11.2,=,cele_only
F10A3.4 (known) T11B7.4,=,cele_only
F10B5.1 (known) F22F7.1,=,cele_only
F10B5.1 (known) ZC581.1,=,cele_only
F10B5.2 (known) F41H10.4,=,cele_only
F10B5.2 (known) K04G2.6,=,cele_only
F10B5.2 (known) R05D3.4,=,cele_only
F10B5.4 (known) Y24D9A.4,=,cele_only
F10B5.6 (known) Y55B1AL.2,=,cele_only
F10B5.7 (known) F15B10.2,=,cele_only
F10B5.7 (known) T07A9.5,=,cele_only
F10C1.2 (known) Y75B8A.30,=,cele_only
F10C1.2 (known) W07B3.2,=,cele_only
F10C1.2 (known) F20C5.2,=,cele_only
F10C1.7 (known) F44B9.6,=,cele_only
F10C1.7 (known) ZK678.1,=,cele_only
F10C1.7 (known) F20C5.2,=,cele_only
F10C1.7 (known) T17H7.4,=,cele_only
F10C1.7 (known) F47G6.1,=,cele_only
F10C2.6 (known) R03D7.6,=,cele_only
F10C5.1 (known) F25H2.11,=,cele_only
F10C5.1 (known) JC8.3,=,cele_only
F10C5.1 (known) T27E9.1,=,cele_only
F10C5.1 (known) K02G10.3,=,cele_only
F10C5.1 (known) F14E5.2,=,cele_only
F10C5.1 (known) F52D10.3,=,cele_only
F10C5.1 (known) M60.2,=,cele_only
F10C5.1 (known) Y38A10A.5,=,cele_only
F10C5.1 (known) Y105E8A.16,=,cele_only
F10C5.1 (known) W03G11.1,=,cele_only
F10C5.1 (known) H14A12.2,=,cele_only
F10C5.1 (known) F25H2.10,=,cele_only
F10C5.1 (known) ZK1248.15,=,cele_only
F10C5.1 (known) Y66A7A.6,=,cele_only
F10C5.2 (known) K01G5.4,=,cele_only
F10D11.2 (known) F10D11.2,=,cele_only
F10D2.11 (known) M199.4,=,cele_only
F10D2.11 (known) K04D7.1,=,cele_only
F10D7.5 (known) R02F11.1,=,cele_only
F10E9.3 (known) K09B11.9,=,cele_only
F10E9.3 (known) T01G9.2,=,cele_only
F10E9.3 (known) F43C1.2,=,cele_only
F10E9.3 (known) Y69A2AR.30,=,cele_only
F10E9.3 (known) R02F11.1,=,cele_only
F10E9.3 (known) T04H1.2,=,cele_only
F10E9.8 (known) Y45F10D.9,=,cele_only
F10G7.4 (known) F13D12.6,=,cele_only
F10G7.4 (known) F56D12.5,=,cele_only
F10G7.4 (known) F18E2.3,=,HS
F10G7.4 (known) T06E4.3,=,cele_only
F10G7.4 (known) K08F8.1,=,cele_only
F10G7.4 (known) F11E6.1,=,cele_only
F10G7.4 (known) F57F5.1,=,cele_only
F10G7.4 (known) Y24F12A.2,=,cele_only
F10G7.4 (known) T03E6.7,=,cele_only
F10G7.9 (known) Y54G9A.6,=,cele_only
F10G8.8 (known) ZK849.1,=,cele_only
F10G8.8 (known) ZK849.2,=,cele_only
F10G8.8 (known) ZK418.4,=,cele_only
F10G8.8 (known) F44B9.6,=,cele_only
F10G8.8 (known) T26A5.9,=,cele_only
F11A10.2 (known) W07E6.4,=,H
F11A10.3 (known) F32D1.9,=,cele_only
F11A5.13 (known) R11D1.8,=,cele_only
F11C3.3 (known) Y41C4A.14,=,cele_only
F11C3.3 (known) W07B3.2,=,cele_only
F11E6.2 (known) F39H2.4,=,cele_only
F11E6.3 (known) ZC504.4,=,cele_only
F11E6.5 (known) K01G5.1,=,cele_only
F11G11.11 (known) F17A2.5,=,cele_only
F11G11.11 (known) F43C1.2,=,cele_only
F11G11.11 (known) ZC581.1,=,cele_only
F11G11.11 (known) T26A5.9,=,cele_only
F11G11.11 (known) K08A8.1,=,cele_only
F11G11.11 (known) F58G11.6,=,cele_only
F11G11.12 (known) T11B7.4,=,cele_only
F11G11.2 (known) Y75B8A.1,=,cele_only
F12F6.1 (known) ZK353.6,=,cele_only
F13A7.11 (known) T17H7.4,=,cele_only
F13B10.1 (known) Y43B11AR.1,=,cele_only
F13B10.1 (known) F59A2.6,=,cele_only
F13B10.1 (known) W07E6.4,=,cele_only
F13B10.1 (known) R06A4.4,=,cele_only
F13B10.1 (known) T27E9.1,=,cele_only
F13B10.1 (known) Y42G9A.1,=,cele_only
F13B10.1 (known) F13B10.1,=,cele_only
F13B10.1 (known) Y37E11AR.2,=,cele_only
F13B10.1 (known) T22A3.4,=,cele_only
F13B10.1 (known) W07B8.5,=,cele_only
F13B10.1 (known) T07A9.3,=,cele_only
F13B10.1 (known) T07H6.3,=,cele_only
F13B10.2 (known) F59E12.2,=,cele_only
F13B10.2 (known) Y106G6H.14,=,cele_only
F13B10.2 (known) K06H7.6,=,cele_only
F13B10.2 (known) F30B5.4,=,cele_only
F13B10.2 (known) H02I12.8,=,cele_only
F13B10.2 (known) Y110A7A.10,=,cele_only
F13B10.2 (known) T04H1.2,=,cele_only
F13B10.2 (known) F38A6.1,=,cele_only
F13B10.2 (known) F26B1.2,=,cele_only
F13C5.2 (known) F46A9.5,=,cele_only
F13C5.6 (known) F28D1.10,=,cele_only
F13D12.3 (known) Y53C12A.1,=,cele_only
F13D12.4 (known) M01D1.2,=,cele_only
F13D12.6 (known) W06D4.6,=,cele_only
F13D12.7 (known) K02A4.2,=,cele_only
F13D12.7 (known) F28C1.2,=,cele_only
F13D12.8 (known) T26A5.9,=,cele_only
F13E6.1 (known) T08G5.5,=,cele_only
F13E6.4 (known) W07B3.2,=,cele_only
F13E6.4 (known) T11B7.4,=,cele_only
F13E6.5 (known) Y39E4A.2,=,cele_only
F13E6.6 (known) W07B3.2,=,cele_only
F13G11.1 (known) F48F7.7,=,cele_only
F13G3.4 (known) Y75B8A.35,=,cele_only
F13G3.4 (known) ZC302.1,=,cele_only
F13H10.1 (known) Y79H2A.1,=,cele_only
F13H10.1 (known) Y71G12B.11,=,cele_only
F13H10.1 (known) T28D6.4,=,cele_only
F13H6.3 (known) R05D11.8,=,cele_only
F13H6.3 (known) F16H11.5,=,cele_only
F13H8.2 (known) Y102E9.1,=,cele_only
F13H8.6 (known) F16H9.1,=,cele_only
F13H8.6 (known) F44G3.9,=,cele_only
F14B4.2 (known) ZK829.7,=,cele_only
F14B6.3 (known) F27C1.6,=,cele_only
F14B6.3 (known) Y71G12B.27,=,cele_only
F14B6.3 (known) Y106G6H.15,=,cele_only
F14B6.6 (known) T23H4.2,=,cele_only
F14D12.2 (known) F46F11.7,=,cele_only
F14D12.2 (known) T27E9.1,=,cele_only
F14D12.2 (known) F54B11.7,=,cele_only
F14D12.2 (known) Y39B6A.1,=,cele_only
F14D12.2 (known) Y39B6A.19,=,cele_only
F14D12.2 (known) F57G12.2,=,cele_only
F14D12.4 (known) Y41C4A.14,=,cele_only
F14D12.4 (known) T01C8.7,=,cele_only
F14D12.4 (known) F57H12.2,=,cele_only
F14D2.12 (known) Y62E10A.8,=,cele_only
F14D7.3 (known) W04D2.1,=,cele_only
F14F11.2 (known) W04D2.1,=,cele_only
F14F3.1 (known) K09B11.9,=,cele_only
F14F3.1 (known) Y44E3A.6,=,cele_only
F14F3.1 (known) T22H2.5,=,cele_only
F14F3.1 (known) T07F8.3,=,cele_only
F14F3.1 (known) R12B2.5,=,cele_only
F14F3.1 (known) T06G6.3,=,cele_only
F14F3.1 (known) F26G5.9,=,cele_only
F14F3.1 (known) F38H4.9,=,cele_only
F14F3.1 (known) F59A2.1,=,cele_only
F14F3.1 (known) Y24D9A.4,=,cele_only
F14F3.1 (known) F59C6.5,=,cele_only
F14F3.1 (known) F57G12.2,=,cele_only
F14F3.1 (known) H06I04.1,=,cele_only
F14F3.1 (known) Y65B4BR.4,=,cele_only
F14F3.1 (known) K02B9.2,=,cele_only
F14F3.1 (known) Y40C5A.1,=,cele_only
F14F3.1 (known) T01G9.6,=,cele_only
F14F3.1 (known) F53F10.2,=,cele_only
F14F3.1 (known) R119.4,=,cele_only
F14F3.1 (known) T22A3.3,=,cele_only
F14F3.1 (known) Y119C1A.1,=,cele_only
F14F3.1 (known) R02F2.5,=,cele_only
F14F3.1 (known) F44G3.9,=,cele_only
F14F3.1 (known) F44A2.1,=,cele_only
F14F3.1 (known) ZK1053.5,=,cele_only
F14F3.1 (known) Y5H2B.2,=,cele_only
F14F3.1 (known) K04H4.1,=,cele_only
F14F3.1 (known) T21G5.5,=,cele_only
F14F3.1 (known) ZK121.2,=,cele_only
F14F3.1 (known) Y79H2A.1,=,cele_only
F14F3.2 (known) F43C1.2,=,cele_only
F14F7.1 (known) K09B11.9,=,cele_only
F14F7.2 (known) F55C5.5,=,cele_only
F14F9.4 (known) T05C12.6,=,cele_only
F14F9.4 (known) T04H1.2,=,cele_only
F14F9.4 (known) T11B7.4,=,cele_only
F14F9.4 (known) W07B3.2,=,cele_only
F14H12.4 (known) R03D7.6,=,cele_only
F14H3.10 (known) R05F9.10,=,cele_only
F15A2.5 (known) M03A1.1,=,cele_only
F15B10.2 (known) F52E4.1,=,cele_only
F15B10.2 (known) W09B6.3,=,cele_only
F15B10.2 (known) Y46G5A.13,=,cele_only
F15B10.2 (known) T08B2.7,=,cele_only
F15B10.2 (known) T07D3.7,=,cele_only
F15B10.2 (known) H05C05.1,=,cele_only
F15B10.2 (known) T01E8.6,=,cele_only
F15B10.2 (known) T23G7.5,=,cele_only
F15B10.2 (known) F15B10.2,=,cele_only
F15B10.2 (known) F49E8.3,=,cele_only
F15B10.2 (known) F31D5.3,=,cele_only
F15B10.2 (known) T07A9.5,=,cele_only
F15B10.2 (known) Y65B4BR.5,=,cele_only
F15B10.2 (known) F26B1.2,=,cele_only
F15B10.2 (known) T23C6.1,=,cele_only
F15B10.2 (known) F54E7.2,=,cele_only
F15B10.2 (known) T05B4.11,=,cele_only
F15B10.2 (known) T28D9.10,=,cele_only
F15B10.2 (known) K08F4.2,=,cele_only
F15B10.2 (known) F38E11.5,=,cele_only
F15B10.2 (known) F25H8.5,=,cele_only
F15B10.2 (known) T06D8.8,=,cele_only
F15B10.2 (known) Y63D3A.5,=,cele_only
F15B10.2 (known) F20D1.4,=,cele_only
F15B10.2 (known) R11A8.2,=,cele_only
F15B10.2 (known) Y22D7AL.10,=,cele_only
F15B10.2 (known) T17H7.4,=,cele_only
F15B10.2 (known) F54D5.7,=,cele_only
F15B10.2 (known) F32B5.8,=,cele_only
F15B10.2 (known) LLC1.3,=,cele_only
F15B10.2 (known) W04D2.5,=,cele_only
F15B10.2 (known) T20G5.11,=,cele_only
F15B10.2 (known) Y75B8A.20,=,cele_only
F15B10.2 (known) Y69H2.3,=,cele_only
F15B10.2 (known) ZK632.7,=,cele_only
F15B10.2 (known) Y38F2AR.1,=,cele_only
F15B10.2 (known) F43D9.4,=,cele_only
F15B10.2 (known) K08H10.7,=,cele_only
F15B10.2 (known) F48F7.1,=,cele_only
F15B10.2 (known) T10B11.3,=,cele_only
F15B10.2 (known) K10B3.7,=,cele_only
F15B10.2 (known) T04A8.7,=,cele_only
F15B10.2 (known) F43E2.8,=,cele_only
F15B10.2 (known) T12D8.8,=,cele_only
F15B10.2 (known) F45E4.2,=,cele_only
F15B10.2 (known) W09B6.2,=,cele_only
F15B10.2 (known) F44E2.2,=,cele_only
F15B10.2 (known) F54D8.6,=,cele_only
F15B10.2 (known) F53A2.1,=,cele_only
F15B10.2 (known) T06D8.10,=,cele_only
F15B10.2 (known) F30H5.3,=,cele_only
F15B10.2 (known) K10D3.4,=,cele_only
F15B10.2 (known) T21B10.7,=,cele_only
F15B10.2 (known) Y46G5A.4,=,cele_only
F15B10.2 (known) T05C12.7,=,cele_only
F15B10.2 (known) F25H5.4,=,cele_only
F15B10.2 (known) F58D5.1,=,cele_only
F15B10.2 (known) F42G9.2,=,cele_only
F15B10.2 (known) T10B5.5,=,cele_only
F15B10.2 (known) W08E3.1,=,cele_only
F15B10.2 (known) M88.5,=,cele_only
F15B10.2 (known) Y55F3AR.3,=,cele_only
F15B10.2 (known) K01C8.9,=,cele_only
F15B10.2 (known) Y22D7AL.5,=,cele_only
F15B10.2 (known) F18A1.5,=,S
F15B10.2 (known) T21B10.2,=,cele_only
F15B10.2 (known) R10E4.2,=,cele_only
F15C11.2 (known) F56A8.6,=,H
F15C11.2 (known) R06B9.1,=,cele_only
F15C11.2 (known) F44G3.9,=,cele_only
F15C11.2 (known) ZK1010.1,=,cele_only
F15C11.2 (known) Y62E10A.16,=,cele_only
F15C11.2 (known) T12D8.7,=,cele_only
F15D3.1 (known) F47G6.1,=,cele_only
F15D3.1 (known) F30A10.8,=,cele_only
F15D4.2 (known) F40F9.1,=,cele_only
F15E6.3 (known) T17H7.4,=,cele_only
F16A11.1 (known) M7.1,=,cele_only
F16B12.6 (known) ZK858.4,=,cele_only
F16B12.6 (known) W07B3.2,=,cele_only
F16B4.9 (known) Y41C4A.14,=,cele_only
F16H11.5 (known) F44E7.8,=,cele_only
F17A2.5 (known) Y113G7B.23,=,cele_only
F17A2.5 (known) R02F2.5,=,cele_only
F17A2.5 (known) R03D7.6,=,cele_only
F17A2.5 (known) K08E3.8,=,cele_only
F17A2.5 (known) T28F12.2,=,D
F17B5.5 (known) Y39E4A.3,=,cele_only
F17C11.1 (known) K09B11.9,=,cele_only
F17C11.8 (known) W03G9.4,=,cele_only
F17C11.9 (known) F43G9.5,=,cele_only
F17C11.9 (known) K07C11.4,=,cele_only
F17C11.9 (known) T04H1.6,=,cele_only
F17C11.9 (known) T23G11.3,=,cele_only
F17C11.9 (known) F42H10.6,=,cele_only
F17C11.9 (known) Y47D3A.27,=,cele_only
F17E5.1 (known) Y54G11A.10,=,cele_only
F17E5.1 (known) K10B3.7,=,cele_only
F17E5.1 (known) ZK652.9,=,cele_only
F17E5.1 (known) M04B2.1,=,cele_only
F17E5.1 (known) F38A6.3,=,cele_only
F17E5.1 (known) F59C6.5,=,cele_only
F17E5.1 (known) K04H4.2,=,cele_only
F17E5.1 (known) R119.7,=,cele_only
F17E9.5 (known) Y71H10A.2,=,cele_only
F17E9.5 (known) T03G11.6,=,cele_only
F17E9.5 (known) F36F2.4,=,cele_only
F18A1.3 (known) W06F12.1,=,cele_only
F18A1.3 (known) W07B3.2,=,cele_only
F18A1.3 (known) ZK849.2,=,cele_only
F18A1.3 (known) F32E10.4,=,cele_only
F18A1.4 (known) W07B3.2,=,cele_only
F18A1.5 (known) M04F3.1,=,HS
F18A1.5 (known) F58F6.4,=,cele_only
F18A1.5 (known) Y39G10AR.13,=,cele_only
F18A11.1 (known) F28D1.10,=,cele_only
F18C5.2 (known) Y45F10C.3,=,cele_only
F18C5.2 (known) F42H10.3,=,cele_only
F18E2.1 (known) W02B12.8,=,cele_only
F18E2.2 (known) F44G3.9,=,cele_only
F18E2.3 (known) Y48E1B.13,=,cele_only
F18E2.3 (known) W02A2.6,=,cele_only
F19B10.1 (known) ZK858.4,=,cele_only
F19B6.2 (known) F59E12.5,=,DS
F19B6.2 (known) F59E12.4,=,DS
F19C7.5 (known) F31E3.2,=,cele_only
F19H6.1 (known) W08D2.8,=,cele_only
F19H8.1 (known) M142.1,=,cele_only
F19H8.3 (known) M142.1,=,H
F20B10.1 (known) T08G5.5,=,cele_only
F20B10.1 (known) Y105C5B.13,=,cele_only
F20B10.3 (known) R02F2.5,=,cele_only
F20B4.6 (known) T11G6.1,=,cele_only
F20B4.6 (known) W04A8.1,=,cele_only
F20C5.2 (known) K01C8.1,=,cele_only
F20C5.6 (known) T01G9.2,=,cele_only
F20C5.6 (known) F32E10.4,=,cele_only
F20C5.6 (known) T17H7.4,=,cele_only
F20C5.6 (known) W07B3.2,=,cele_only
F20C5.6 (known) R12B2.1,=,cele_only
F20D1.1 (known) F36F2.4,=,cele_only
F20D1.1 (known) T03G11.6,=,cele_only
F20D1.10 (known) F44G3.9,=,cele_only
F20E11.5 (known) W07B3.2,=,cele_only
F20G4.1 (known) R12B2.4,=,cele_only
F20G4.3 (known) F31C3.2,=,cele_only
F20H11.5 (known) M04G12.1,=,cele_only
F21A3.6 (known) K01G5.1,=,cele_only
F21C3.4 (known) F21C3.4,=,cele_only
F21C3.4 (known) ZK1098.8,=,cele_only
F21C3.5 (known) R151.9,=,DS
F21F12.1 (known) ZK970.3,=,cele_only
F21F12.1 (known) R07E4.6,=,cele_only
F21F8.3 (known) R09B5.5,=,cele_only
F21F8.3 (known) R02F11.1,=,cele_only
F21F8.7 (known) K09B11.9,=,cele_only
F21F8.7 (known) F38A6.1,=,cele_only
F21F8.7 (known) R02F11.1,=,cele_only
F21H11.2 (known) Y51H4A.8,=,cele_only
F21H11.2 (known) W07B3.2,=,cele_only
F22B5.3 (known) Y39G10AR.13,=,cele_only
F22B5.7 (known) Y54E2A.3,=,cele_only
F22B5.7 (known) Y37E3.1,=,cele_only
F22B7.13 (known) Y95B8A.5,=,cele_only
F22B7.13 (known) T09A5.10,=,cele_only
F22B7.13 (known) W03G11.1,=,cele_only
F22B7.13 (known) F33H1.2,=,cele_only
F22B7.13 (known) Y106G6H.2,=,cele_only
F22B7.13 (known) W04D2.1,=,cele_only
F22B7.13 (known) M03F4.7,=,cele_only
F22B7.5 (known) ZC504.4,=,cele_only
F22E12.1 (known) T17H7.4,=,cele_only
F22E12.2 (known) Y41C4A.14,=,cele_only
F22E5.17 (known) Y105C5B.13,=,cele_only
F22F4.3 (known) T05E11.1,=,cele_only
F22F7.6 (known) F35G2.2,=,cele_only
F22H10.3 (known) K08D10.8,=,cele_only
F22H10.3 (known) Y62E10A.16,=,cele_only
F22H10.4 (known) R03D7.6,=,cele_only
F23B12.5 (known) T05H4.14,=,cele_only
F23B12.5 (known) W06F12.1,=,cele_only
F23B12.5 (known) Y69A2AR.2,=,cele_only
F23B12.5 (known) F31C3.2,=,cele_only
F23B12.5 (known) K09B11.9,=,cele_only
F23B12.5 (known) Y69A2AR.30,=,cele_only
F23B12.6 (known) R02D3.5,=,HS
F23B12.8 (known) F25E2.4,=,cele_only
F23B12.8 (known) ZK370.5,=,cele_only
F23B12.9 (known) T07C4.8,=,cele_only
F23C8.4 (known) T09A5.12,=,cele_only
F23C8.4 (known) Y105E8B.8,=,cele_only
F23C8.4 (known) M02A10.3,=,cele_only
F23C8.4 (known) W06A11.3,=,cele_only
F23C8.4 (known) F44G3.9,=,cele_only
F23C8.4 (known) K08E3.4,=,cele_only
F23C8.5 (known) H04J21.3,=,cele_only
F23C8.5 (known) T27F2.3,=,cele_only
F23F1.1 (known) W10D9.4,=,HS
F23F1.5 (known) W02G9.3,=,cele_only
F23F1.5 (known) W02G9.2,=,cele_only
F23F1.7 (known) Y110A7A.10,=,cele_only
F23F1.8 (known) F23F1.8,=,D
F23F1.8 (known) F47G6.1,=,cele_only
F23F1.8 (known) ZK945.2,=,cele_only
F23F1.8 (known) F56H1.4,=,S
F23F12.4 (known) R03D7.6,=,cele_only
F23F12.6 (known) T28A11.11,=,cele_only
F23F12.6 (known) F56H1.4,=,HS
F23F12.6 (known) F40G9.1,=,cele_only
F23F12.6 (known) F23F12.6,=,S
F23F12.9 (known) K11D2.3,=,cele_only
F23H11.1 (known) F48F7.7,=,cele_only
F23H11.1 (known) T27F2.3,=,cele_only
F23H11.3 (known) R12B2.4,=,cele_only
F23H11.5 (known) T04H1.2,=,cele_only
F23H11.9 (known) VW02B12L.3,=,cele_only
F23H12.2 (known) ZK822.4,=,cele_only
F23H12.2 (known) R05F9.10,=,cele_only
F23H12.2 (known) F54F2.8,=,cele_only
F23H12.2 (known) Y73B6A.5,=,cele_only
F23H12.3 (known) W07B3.2,=,cele_only
F23H12.4 (known) Y63D3A.4,=,cele_only
F23H12.4 (known) R12B2.1,=,cele_only
F23H12.5 (known) T04H1.2,=,cele_only
F23H12.5 (known) Y69A2AR.30,=,cele_only
F25B3.3 (known) Y39B6A.46,=,cele_only
F25B3.5 (known) Y75B8A.30,=,cele_only
F25B4.2 (known) F53G12.5,=,cele_only
F25B4.7 (known) W07B3.2,=,cele_only
F25B4.9 (known) W04D2.1,=,cele_only
F25B5.3 (known) ZK370.7,=,cele_only
F25B5.4 (known) H38K22.2,=,S
F25B5.4 (known) T09B4.10,=,cele_only
F25B5.4 (known) T22D1.9,=,cele_only
F25B5.4 (known) T05H10.5,=,cele_only
F25B5.7 (known) F56A8.6,=,cele_only
F25D1.1 (known) F54D8.1,=,cele_only
F25D1.5 (known) F25D1.5,=,cele_only
F25D1.5 (known) Y105E8B.5,=,cele_only
F25D1.5 (known) K08B4.1,=,cele_only
F25E2.5 (known) T27E9.1,=,cele_only
F25E2.5 (known) W01G7.1,=,cele_only
F25E2.5 (known) ZK652.3,=,cele_only
F25E2.5 (known) F25H5.4,=,cele_only
F25E2.5 (known) ZK353.6,=,cele_only
F25E2.5 (known) R13F6.9,=,cele_only
F25E2.5 (known) Y67H2A.8,=,cele_only
F25E2.5 (known) Y79H2A.1,=,cele_only
F25E2.5 (known) Y113G7B.23,=,cele_only
F25G6.8 (known) W06D4.1,=,cele_only
F25H2.10 (known) T06E6.10,=,cele_only
F25H2.10 (known) T26A5.9,=,cele_only
F25H2.10 (known) Y15E3A.1,=,cele_only
F25H2.10 (known) T28B8.5,=,cele_only
F25H2.10 (known) ZK849.2,=,cele_only
F25H2.10 (known) ZK849.1,=,cele_only
F25H2.11 (known) Y79H2A.11,=,cele_only
F25H2.13 (known) W09D10.3,=,cele_only
F25H2.4 (known) Y57G7A.10,=,HD
F25H2.5 (known) F25H2.5,=,HS
F25H2.5 (known) F39B2.2,=,cele_only
F25H2.5 (known) T01D1.6,=,cele_only
F25H2.9 (known) W02G9.2,=,cele_only
F25H2.9 (known) H28O16.1,=,cele_only
F25H2.9 (known) R03G5.2,=,cele_only
F25H2.9 (known) W02G9.3,=,cele_only
F25H5.3 (known) Y62E10A.16,=,cele_only
F25H5.3 (known) F59B2.3,=,cele_only
F25H5.3 (known) F44G3.9,=,cele_only
F25H5.4 (known) F39B2.2,=,cele_only
F25H5.4 (known) W06D4.6,=,cele_only
F25H5.6 (known) R06B9.1,=,cele_only
F25H9.2 (known) F44G3.9,=,cele_only
F26B1.2 (known) Y48B6A.3,=,cele_only
F26B1.2 (known) T21G5.5,=,H
F26B1.2 (known) F59E12.4,=,cele_only
F26B1.2 (known) Y49E10.14,=,cele_only
F26B1.2 (known) F46A9.6,=,cele_only
F26B1.2 (known) F59E12.5,=,cele_only
F26B1.2 (known) Y59A8B.10,=,D
F26B1.3 (known) K08B4.1,=,cele_only
F26B1.3 (known) W07E6.4,=,cele_only
F26D10.3 (known) ZC504.4,=,cele_only
F26D10.3 (known) T09B4.10,=,HD
F26D10.3 (known) K09B11.9,=,cele_only
F26D10.3 (known) F44G3.9,=,cele_only
F26D10.3 (known) F57B10.11,=,H
F26D10.3 (known) T22D1.9,=,S
F26D11.11 (known) Y113G7B.23,=,cele_only
F26D11.11 (known) T06G6.3,=,cele_only
F26D11.11 (known) F39H12.1,=,cele_only
F26D11.11 (known) K02B9.2,=,cele_only
F26D11.11 (known) W07G1.5,=,cele_only
F26D11.11 (known) F44G3.9,=,cele_only
F26D11.11 (known) T11B7.1,=,cele_only
F26D11.11 (known) ZK1128.7,=,cele_only
F26E4.2 (known) F33D11.11,=,cele_only
F26E4.6 (known) F43C1.2,=,cele_only
F26E4.8 (known) K01G5.4,=,cele_only
F26E4.9 (known) ZK250.8,=,cele_only
F26F12.1 (known) F42H10.7,=,cele_only
F26F12.1 (known) R12B2.1,=,cele_only
F26F2.3 (known) W09H1.6,=,cele_only
F26F2.3 (known) ZK892.1,=,cele_only
F26F4.1 (known) ZK637.5,=,S
F26F4.11 (known) F49E8.4,=,cele_only
F26F4.11 (known) W02G9.3,=,cele_only
F26F4.11 (known) W02G9.2,=,cele_only
F26F4.11 (known) R11G11.7,=,cele_only
F26F4.13 (known) Y47G6A.24,=,cele_only
F26F4.13 (known) T10B5.6,=,cele_only
F26F4.13 (known) R13F6.1,=,cele_only
F26F4.2 (known) R09B5.5,=,cele_only
F26F4.5 (known) T26A5.9,=,cele_only
F26G1.1 (known) M01E11.6,=,cele_only
F26G5.9 (known) T04H1.2,=,cele_only
F26G5.9 (known) F38A6.1,=,cele_only
F26H11.1 (known) R13F6.1,=,cele_only
F26H11.1 (known) R12B2.4,=,cele_only
F26H11.1 (known) W01B6.9,=,cele_only
F26H11.1 (known) T10B5.6,=,cele_only
F26H11.1 (known) Y92C3B.1,=,cele_only
F26H11.4 (known) F28D1.2,=,cele_only
F26H11.4 (known) F54D10.7,=,cele_only
F26H9.4 (known) F26H9.4,=,S
F26H9.6 (known) F49E7.1,=,cele_only
F26H9.6 (known) Y39A1A.5,=,cele_only
F27C1.2 (known) T11B7.4,=,cele_only
F27C1.6 (known) Y48B6A.11,=,cele_only
F27C1.6 (known) F29G9.2,=,H
F27C1.6 (known) F28D1.2,=,cele_only
F27C1.6 (known) Y54E2A.3,=,cele_only
F27C1.6 (known) T28C6.7,=,cele_only
F27C1.6 (known) Y47D3B.9,=,cele_only
F27C8.2 (known) T08B2.5,=,cele_only
F27C8.2 (known) T05G5.10,=,cele_only
F28A12.1 (known) Y113G7B.23,=,cele_only
F28B4.2 (known) ZK792.6,=,HDM
F28C1.1 (known) Y53C12A.2,=,cele_only
F28C1.2 (known) F52A8.2,=,cele_only
F28C10.1 (known) F52E4.7,=,cele_only
F28C6.2 (known) T11B7.4,=,cele_only
F28D1.10 (known) ZC404.8,=,cele_only
F28D1.10 (known) ZK455.1,=,cele_only
F28D1.10 (known) K01C8.5,=,cele_only
F28D1.10 (known) F58A4.11,=,cele_only
F28D1.10 (known) Y37A1B.15,=,cele_only
F28D1.10 (known) W10D5.3,=,cele_only
F28D1.10 (known) F56A11.1,=,H
F28D1.10 (known) F54F2.2,=,cele_only
F28D1.10 (known) F52D2.4,=,cele_only
F28D1.10 (known) M03A8.4,=,cele_only
F28D1.10 (known) T17H7.4,=,cele_only
F28D1.10 (known) F32H2.1,=,cele_only
F28D1.10 (known) M04B2.1,=,cele_only
F28D1.2 (known) H02I12.5,=,cele_only
F28D1.2 (known) W07B3.2,=,cele_only
F28D1.2 (known) T17H7.4,=,cele_only
F28D1.2 (known) T05C12.6,=,cele_only
F28D1.2 (known) F39H2.4,=,cele_only
F28D1.2 (known) ZK484.4,=,cele_only
F28D1.2 (known) T27F2.1,=,cele_only
F28D1.7 (known) T27F2.3,=,cele_only
F28F5.3 (known) T11B7.4,=,cele_only
F28F5.3 (known) ZK849.1,=,cele_only
F28F5.3 (known) K07D4.7,=,cele_only
F28F5.3 (known) T17H7.4,=,cele_only
F28F5.3 (known) ZK849.2,=,cele_only
F28F8.2 (known) ZK593.7,=,cele_only
F28F8.2 (known) T10G3.6,=,cele_only
F28F8.3 (known) ZK593.7,=,DS
F28H1.1 (known) W06F12.1,=,cele_only
F28H6.1 (known) T19E7.2,=,cele_only
F28H6.1 (known) K08C7.1,=,cele_only
F28H6.1 (known) F28H6.1,=,cele_only
F28H6.1 (known) W09C3.6,=,cele_only
F28H6.1 (known) F53G12.10,=,cele_only
F28H6.1 (known) R13H8.1,=,cele_only
F28H6.1 (known) Y38F2AR.7,=,cele_only
F28H6.1 (known) T28C6.7,=,cele_only
F28H6.1 (known) H42K12.1,=,cele_only
F28H7.2 (known) F32E10.4,=,cele_only
F28H7.8 (known) K06A1.5,=,cele_only
F29A7.3 (known) W03G9.4,=,cele_only
F29B9.4 (known) Y75B8A.1,=,cele_only
F29B9.4 (known) Y39B6A.34,=,cele_only
F29B9.4 (known) F36G3.1,=,cele_only
F29B9.4 (known) Y54E2A.3,=,cele_only
F29B9.5 (known) K04C2.4,=,cele_only
F29B9.5 (known) W04D2.1,=,cele_only
F29B9.5 (known) F29B9.5,=,cele_only
F29B9.5 (known) K12C11.2,=,cele_only
F29B9.5 (known) Y59A8B.6,=,cele_only
F29B9.6 (known) W04D2.1,=,cele_only
F29B9.6 (known) Y43C5A.6,=,HS
F29B9.6 (known) F29B9.6,=,DS
F29B9.6 (known) K12C11.2,=,HS
F29C12.1 (known) K09B11.9,=,cele_only
F29C12.4 (known) T01G9.2,=,cele_only
F29D10.4 (known) T20H4.3,=,cele_only
F29D10.4 (known) T01G9.2,=,cele_only
F29D10.4 (known) ZK524.3,=,cele_only
F29F11.1 (known) K12C11.2,=,cele_only
F29F11.1 (known) R07E3.7,=,cele_only
F29F11.1 (known) F29F11.1,=,cele_only
F29G6.2 (known) T17H7.4,=,cele_only
F29G6.3 (known) ZK892.1,=,cele_only
F29G6.3 (known) K11D2.3,=,cele_only
F29G6.3 (known) W09H1.6,=,cele_only
F29G6.3 (known) ZK1067.7,=,cele_only
F29G6.3 (known) F42G2.3,=,cele_only
F29G6.3 (known) T11B7.4,=,cele_only
F29G6.3 (known) T01D1.6,=,cele_only
F29G9.2 (known) F43C1.2,=,cele_only
F29G9.2 (known) T17H7.4,=,cele_only
F29G9.2 (known) W07B3.2,=,cele_only
F29G9.2 (known) Y69A2AR.30,=,cele_only
F29G9.2 (known) Y17G7B.14,=,cele_only
F29G9.2 (known) T05C12.6,=,cele_only
F29G9.5 (known) T22D1.9,=,H
F29G9.7 (known) Y92C3B.2,=,cele_only
F30A10.3 (known) Y104H12A.1,=,cele_only
F30A10.5 (known) K07H8.6,=,cele_only
F30A10.8 (known) M01G5.5,=,cele_only
F30A10.8 (known) F47G6.1,=,M
F30F8.3 (known) ZK849.2,=,cele_only
F30F8.3 (known) F39H2.4,=,cele_only
F30F8.3 (known) ZK849.1,=,cele_only
F30F8.3 (known) K06H7.4,=,H
F30H5.1 (known) T05H10.5,=,cele_only
F30H5.1 (known) T09B4.10,=,cele_only
F30H5.3 (known) Y79H2A.11,=,cele_only
F30H5.3 (known) Y65B4A.7,=,cele_only
F30H5.3 (known) F43G9.11,=,cele_only
F30H5.3 (known) F35A5.3,=,cele_only
F30H5.3 (known) ZK1067.7,=,cele_only
F31C3.2 (known) K12C11.2,=,cele_only
F31C3.2 (known) F32B4.4,=,cele_only
F31C3.2 (known) ZK858.4,=,cele_only
F31C3.2 (known) F42D1.2,=,cele_only
F31C3.2 (known) Y46G5A.15,=,cele_only
F31C3.2 (known) ZK849.2,=,cele_only
F31C3.2 (known) F32E10.4,=,cele_only
F31D5.2 (known) F49E7.1,=,cele_only
F31E3.2 (known) F59B1.7,=,cele_only
F31E3.2 (known) T21B6.3,=,cele_only
F31E3.2 (known) T19D12.5,=,cele_only
F31E3.2 (known) T28F12.2,=,cele_only
F31E3.2 (known) T11B7.1,=,cele_only
F31E3.2 (known) H14N18.1,=,cele_only
F31E3.3 (known) F32A11.2,=,S
F31E3.3 (known) Y57G11C.22,=,cele_only
F31E3.3 (known) K09A11.1,=,cele_only
F31E8.3 (known) ZC317.3,=,cele_only
F31E8.4 (known) ZK945.7,=,cele_only
F32A5.7 (known) ZK593.7,=,DS
F32A5.7 (known) T01G9.6,=,cele_only
F32A5.7 (known) F40F8.9,=,HS
F32B5.8 (known) ZK858.4,=,cele_only
F32B6.1 (known) W01D2.2,=,cele_only
F32B6.1 (known) T26A5.9,=,cele_only
F32B6.5 (known) K11D9.1,=,cele_only
F32B6.5 (known) Y41C4A.14,=,cele_only
F32D1.1 (known) F32D1.1,=,cele_only
F32D1.1 (known) Y41C4A.14,=,cele_only
F32D1.1 (known) W04D2.1,=,cele_only
F32D1.1 (known) F43C1.2,=,cele_only
F32D1.1 (known) T04H1.2,=,cele_only
F32D1.1 (known) K12C11.2,=,cele_only
F32D8.12 (known) R151.3,=,cele_only
F32D8.3 (known) F44G3.9,=,cele_only
F32D8.4 (known) R11G11.7,=,cele_only
F32E10.4 (known) F54D10.7,=,cele_only
F32E10.4 (known) T21F4.1,=,S
F32E10.4 (known) Y56A3A.17,=,cele_only
F32E10.4 (known) T22H2.5,=,cele_only
F32E10.4 (known) F49E8.4,=,S
F32E10.4 (known) F35F10.12,=,cele_only
F32E10.4 (known) Y105C5B.19,=,cele_only
F32E10.4 (known) R06B9.3,=,cele_only
F32E10.4 (known) R04B5.5,=,S
F32E10.4 (known) Y57A10A.25,=,cele_only
F32E10.4 (known) F43C1.4,=,cele_only
F32E10.4 (known) Y69H2.3,=,cele_only
F32E10.4 (known) Y119C1A.1,=,cele_only
F32E10.4 (known) ZK1098.4,=,cele_only
F32E10.4 (known) ZK1053.5,=,cele_only
F32E10.4 (known) F52C6.2,=,cele_only
F32E10.4 (known) F44E7.2,=,S
F32E10.4 (known) ZK1127.10,=,cele_only
F32E10.4 (known) W07B3.2,=,cele_only
F32E10.4 (known) F46G10.1,=,cele_only
F32E10.4 (known) K08B4.1,=,cele_only
F32E10.4 (known) T20G5.7,=,cele_only
F32G8.6 (known) T07D4.2,=,cele_only
F32G8.6 (known) F32G8.6,=,HDS
F32G8.6 (known) F40F8.8,=,cele_only
F32G8.6 (known) T22D1.12,=,cele_only
F32H2.3 (known) T07A5.6,=,cele_only
F32H2.3 (known) F41F3.4,=,cele_only
F32H2.3 (known) ZK1010.7,=,cele_only
F32H2.7 (known) W06F12.1,=,cele_only
F33A8.1 (known) T04H1.2,=,cele_only
F33C8.1 (known) T28A11.11,=,cele_only
F33C8.3 (known) Y69A2AR.2,=,cele_only
F33D11.10 (known) ZC434.8,=,cele_only
F33D11.11 (known) T06E4.1,=,cele_only
F33D11.11 (known) M03A1.1,=,cele_only
F33D11.11 (known) ZK1055.1,=,cele_only
F33D4.6 (known) F47G6.1,=,cele_only
F33E2.2 (known) T05C12.6,=,cele_only
F33E2.2 (known) T17H7.4,=,cele_only
F33G12.4 (known) T26A5.9,=,cele_only
F33G12.5 (known) F43G9.11,=,cele_only
F33G12.5 (known) T17H7.4,=,cele_only
F33G12.5 (known) F44B9.6,=,cele_only
F33G12.5 (known) W07B3.2,=,cele_only
F33G12.5 (known) ZK678.1,=,cele_only
F33H2.3 (known) K09B11.9,=,cele_only
F33H2.6 (known) R09B3.1,=,cele_only
F33H2.6 (known) T06E6.2,=,cele_only
F33H2.6 (known) F43C1.2,=,cele_only
F35A5.3 (known) Y39B6A.1,=,cele_only
F35A5.3 (known) Y39B6A.19,=,cele_only
F35A5.3 (known) K10B3.7,=,cele_only
F35A5.3 (known) K08E7.5,=,cele_only
F35A5.3 (known) T21D12.11,=,cele_only
F35A5.3 (known) F56H11.1,=,cele_only
F35A5.3 (known) ZK1067.7,=,cele_only
F35A5.4 (known) Y65B4A.7,=,cele_only
F35B12.5 (known) Y45F10D.9,=,cele_only
F35B12.5 (known) T11B7.4,=,cele_only
F35C5.5 (known) T23G11.3,=,cele_only
F35C5.6 (known) F41B4.4,=,cele_only
F35C5.6 (known) T01G9.2,=,cele_only
F35C8.3 (known) F43G6.8,=,cele_only
F35C8.3 (known) Y51F10.2,=,cele_only
F35C8.3 (known) H28G03.2,=,cele_only
F35C8.5 (known) F58G6.5,=,cele_only
F35E2.9 (known) Y39G10AR.13,=,cele_only
F35E8.12 (known) T12E12.4,=,cele_only
F35F10.12 (known) R06B9.3,=,cele_only
F35F10.12 (known) K11D2.3,=,cele_only
F35G12.1 (known) Y65B4BR.4,=,cele_only
F35G12.8 (known) F58A4.3,=,cele_only
F35G12.8 (known) K11D9.1,=,cele_only
F35G12.8 (known) M106.1,=,H
F35G12.9 (known) H10D18.5,=,cele_only
F35G12.9 (known) F35G2.2,=,cele_only
F35G12.9 (known) K06H7.6,=,S
F35G12.9 (known) H10E21.4,=,cele_only
F35G12.9 (known) F54D10.7,=,cele_only
F35G12.9 (known) F52B5.6,=,cele_only
F35G12.9 (known) F56H11.1,=,cele_only
F35G12.9 (known) H10E21.3,=,cele_only
F35G12.9 (known) M7.1,=,S
F35G12.9 (known) T22H2.5,=,cele_only
F35G12.9 (known) Y38C1AA.7,=,cele_only
F35G12.9 (known) T07H6.3,=,cele_only
F35G12.9 (known) Y69H2.3,=,cele_only
F35G12.9 (known) T22F7.5,=,cele_only
F35G2.2 (known) F35G2.2,=,cele_only
F35G2.2 (known) T28A11.11,=,cele_only
F35G2.2 (known) H14A12.2,=,cele_only
F35H8.4 (known) T25G12.5,=,cele_only
F35H8.5 (known) F46H5.7,=,cele_only
F35H8.5 (known) T01D1.2,=,cele_only
F35H8.5 (known) R02F2.5,=,cele_only
F35H8.5 (known) T21G5.5,=,cele_only
F35H8.5 (known) R74.5,=,cele_only
F35H8.5 (known) Y79H2A.1,=,cele_only
F35H8.5 (known) R06A4.4,=,cele_only
F35H8.5 (known) F46A9.6,=,cele_only
F35H8.5 (known) K09B11.9,=,D
F36A2.1 (known) T11B7.4,=,cele_only
F36A2.10 (known) ZC504.4,=,cele_only
F36A2.9 (known) K11D9.3,=,cele_only
F36A4.7 (known) Y54E5B.3,=,cele_only
F36A4.7 (known) T09A5.6,=,H
F36A4.7 (known) Y57E12AL.5,=,cele_only
F36D1.1 (known) Y54G9A.6,=,cele_only
F36D4.1 (known) R03D7.6,=,cele_only
F36D4.2 (known) ZK1098.5,=,S
F36D4.3 (known) Y37H9A.3,=,cele_only
F36D4.5 (known) F56E3.3,=,cele_only
F36F2.4 (known) F55F3.3,=,cele_only
F36G3.1 (known) W07B3.2,=,cele_only
F36G3.1 (known) T17H7.4,=,cele_only
F36G3.1 (known) T05C12.6,=,cele_only
F36G9.11 (known) Y51H4A.8,=,cele_only
F37A4.1 (known) W06D4.6,=,cele_only
F37A4.6 (known) W06F12.1,=,cele_only
F37A4.7 (known) Y87G2A.4,=,cele_only
F37A4.9 (known) K07C11.2,=,cele_only
F37A4.9 (known) Y108G3AL.1,=,cele_only
F37A4.9 (known) T05C12.6,=,cele_only
F37A4.9 (known) T19B10.4,=,cele_only
F37B1.1 (known) ZK632.12,=,cele_only
F37B1.2 (known) K06A5.8,=,cele_only
F37B1.3 (known) W04D2.1,=,cele_only
F37B1.5 (known) F37B1.5,=,S
F37B1.7 (known) Y48E1B.1,=,cele_only
F37B1.8 (known) R08C7.13,=,cele_only
F37B1.8 (known) F44G3.9,=,cele_only
F37B4.7 (known) F52H3.7,=,cele_only
F37C12.4 (known) F54C9.5,=,cele_only
F37C12.9 (known) T26A5.9,=,cele_only
F37C4.5 (known) Y51H4A.17,=,cele_only
F37C4.5 (known) T28A11.11,=,cele_only
F37C4.5 (known) K08D10.8,=,cele_only
F37C4.5 (known) K08D10.7,=,cele_only
F37C4.5 (known) Y50E8A.9,=,cele_only
F37D6.1 (known) T10B10.4,=,cele_only
F37D6.1 (known) Y39A1C.3,=,cele_only
F37D6.1 (known) R53.4,=,cele_only
F37D6.2 (known) K08H2.6,=,cele_only
F37H8.3 (known) Y110A7A.10,=,cele_only
F38A3.1 (known) K08B4.1,=,cele_only
F38A3.2 (known) K11D9.1,=,cele_only
F38A5.13 (known) Y17G9B.5,=,cele_only
F38A5.7 (known) F42G2.3,=,cele_only
F38A5.7 (known) F42G9.9,=,cele_only
F38A6.1 (known) Y79H2A.1,=,cele_only
F38A6.1 (known) Y44E3A.6,=,cele_only
F38A6.1 (known) Y62E10A.14,=,cele_only
F38A6.1 (known) W04D2.1,=,cele_only
F38A6.1 (known) Y71A12B.1,=,cele_only
F38A6.1 (known) F56F3.5,=,cele_only
F38A6.1 (known) M01F1.2,=,cele_only
F38A6.1 (known) K08F8.2,=,cele_only
F38A6.1 (known) F58G11.1,=,cele_only
F38A6.1 (known) T07D1.4,=,cele_only
F38A6.1 (known) Y113G7B.23,=,cele_only
F38A6.1 (known) M04G12.1,=,cele_only
F38A6.1 (known) R74.5,=,cele_only
F38A6.1 (known) T22A3.3,=,cele_only
F38B2.1 (known) F43C1.2,=,cele_only
F38B2.1 (known) W07B3.2,=,cele_only
F38B2.1 (known) T05C12.6,=,cele_only
F38B2.1 (known) T17H7.4,=,cele_only
F38B2.1 (known) Y79H2A.11,=,cele_only
F38B2.1 (known) F44B9.6,=,cele_only
F38B2.1 (known) ZK678.1,=,cele_only
F38B7.2 (known) ZK1010.1,=,cele_only
F38E1.7 (known) R05F9.10,=,cele_only
F38E9.1 (known) R07E4.6,=,cele_only
F38E9.2 (known) R07E4.6,=,cele_only
F38E9.5 (known) W07B3.2,=,cele_only
F38H4.9 (known) ZK849.1,=,cele_only
F38H4.9 (known) ZK849.2,=,cele_only
F38H4.9 (known) W07B3.2,=,cele_only
F38H4.9 (known) Y48A6B.11,=,cele_only
F38H4.9 (known) R06B10.4,=,cele_only
F38H4.9 (known) Y39G10AR.12,=,cele_only
F39B1.1 (known) ZK1053.5,=,cele_only
F39B1.1 (known) R06B9.1,=,cele_only
F39B1.1 (known) R02F2.5,=,cele_only
F39B2.11 (known) R05F9.10,=,D
F39B2.2 (known) Y15E3A.1,=,cele_only
F39B2.2 (known) K08E3.5,=,cele_only
F39B2.2 (known) Y54G2A.31,=,S
F39B2.2 (known) K12D12.5,=,cele_only
F39B2.4 (known) K08F8.6,=,H
F39C12.2 (known) Y54G11A.10,=,cele_only
F39C12.2 (known) T05E11.1,=,cele_only
F39C12.2 (known) Y71A12B.1,=,cele_only
F39C12.2 (known) R05D3.7,=,cele_only
F39C12.2 (known) R05G6.10,=,cele_only
F39G3.5 (known) W09H1.6,=,cele_only
F39H11.1 (known) ZC513.6,=,cele_only
F39H11.5 (known) T05B11.1,=,cele_only
F39H11.5 (known) T10E10.4,=,cele_only
F39H11.5 (known) T22H2.5,=,cele_only
F39H11.5 (known) T10F2.4,=,cele_only
F39H12.1 (known) W07B3.2,=,cele_only
F39H12.1 (known) F44G3.9,=,cele_only
F39H12.1 (known) R13A5.8,=,cele_only
F39H12.1 (known) T17H7.4,=,cele_only
F39H2.4 (known) F54D10.5,=,cele_only
F40D4.2 (known) W07B3.2,=,cele_only
F40F11.1 (known) K01G5.4,=,cele_only
F40F11.2 (known) ZC250.3,=,cele_only
F40F11.2 (known) W07B3.2,=,cele_only
F40F12.7 (known) F57C12.2,=,cele_only
F40F4.3 (known) K01G5.1,=,cele_only
F40F8.10 (known) T01D1.6,=,cele_only
F40F8.10 (known) W09H1.6,=,cele_only
F40F8.5 (known) W07B3.2,=,cele_only
F40F8.5 (known) F53G12.5,=,cele_only
F40F8.9 (known) T10G3.6,=,DS
F40F8.9 (known) ZK829.4,=,S
F40F9.1 (known) Y51H7BR.3,=,cele_only
F40F9.1 (known) Y47D7A.13,=,cele_only
F40F9.1 (known) Y47D3B.7,=,cele_only
F40F9.1 (known) Y71F9AL.7,=,cele_only
F40F9.1 (known) T10H9.3,=,cele_only
F40H3.2 (known) ZK637.5,=,cele_only
F40H3.2 (known) R05F9.10,=,cele_only
F41B4.1 (known) T11B7.4,=,cele_only
F41C3.5 (known) T01G9.2,=,cele_only
F41C6.1 (known) F45H10.3,=,cele_only
F41C6.6 (known) Y62E10A.16,=,cele_only
F41E6.11 (known) K08D10.7,=,cele_only
F41E7.3 (known) Y43B11AR.4,=,cele_only
F41G3.10 (known) Y39B6A.19,=,cele_only
F41G3.10 (known) Y39B6A.1,=,cele_only
F41G3.14 (known) Y63D3A.4,=,cele_only
F41G4.1 (known) T04D1.3,=,cele_only
F41G4.1 (known) T18D3.7,=,cele_only
F41G4.1 (known) R03D7.6,=,cele_only
F41G4.4 (known) Y41C4A.14,=,cele_only
F41H10.10 (known) F57C9.5,=,cele_only
F41H10.10 (known) R07B7.2,=,cele_only
F41H10.11 (known) T21D12.4,=,cele_only
F41H10.4 (known) F44B9.6,=,cele_only
F42A10.2 (known) F43C1.2,=,cele_only
F42A10.3 (known) K02E10.8,=,cele_only
F42A10.3 (known) Y48B6A.12,=,cele_only
F42A10.3 (known) W02G9.2,=,cele_only
F42A10.3 (known) H02I12.5,=,cele_only
F42A10.3 (known) W09C5.8,=,cele_only
F42A10.3 (known) W02G9.3,=,cele_only
F42A10.3 (known) T22A3.3,=,cele_only
F42A10.3 (known) F54E7.3,=,cele_only
F42A10.5 (known) R08D7.3,=,D
F42A6.9 (known) W06F12.1,=,cele_only
F42A6.9 (known) T17H7.4,=,cele_only
F42A6.9 (known) W07B3.2,=,cele_only
F42C5.10 (known) F43C1.2,=,cele_only
F42C5.10 (known) F55B12.3,=,cele_only
F42C5.10 (known) W09H1.6,=,cele_only
F42C5.8 (known) T28A11.11,=,cele_only
F42C5.8 (known) K08E3.7,=,cele_only
F42C5.8 (known) Y63D3A.4,=,cele_only
F42C5.8 (known) F58F6.4,=,cele_only
F42C5.8 (known) F59A2.3,=,cele_only
F42C5.8 (known) Y79H2A.11,=,cele_only
F42D1.2 (known) Y71G12B.27,=,cele_only
F42E11.2 (known) K01G5.1,=,cele_only
F42E11.4 (known) R02F11.1,=,cele_only
F42F12.3 (known) W05H9.4,=,cele_only
F42F12.3 (known) ZK632.12,=,cele_only
F42F12.3 (known) H06O01.1,=,cele_only
F42G10.2 (known) W03C9.2,=,cele_only
F42G10.2 (known) Y5H2B.2,=,cele_only
F42G10.2 (known) W02G9.2,=,cele_only
F42G10.2 (known) W02G9.3,=,cele_only
F42G10.2 (known) T07A9.3,=,cele_only
F42G10.2 (known) F54A3.6,=,cele_only
F42G2.5 (known) Y94H6A.6,=,cele_only
F42G4.3 (known) T21G5.3,=,cele_only
F42G8.10 (known) W04D2.1,=,cele_only
F42G8.12 (known) Y63D3A.4,=,cele_only
F42G9.1 (known) R03D7.6,=,cele_only
F42G9.6 (known) Y43C5A.6,=,cele_only
F42G9.9 (known) T08G5.5,=,cele_only
F42G9.9 (known) T08A9.6,=,cele_only
F42G9.9 (known) M03F4.2,=,cele_only
F42H10.6 (known) W02G9.3,=,cele_only
F42H10.6 (known) W02G9.2,=,cele_only
F42H10.6 (known) F42H10.6,=,cele_only
F42H10.7 (known) T04D1.3,=,cele_only
F42H10.7 (known) K09B11.9,=,D
F42H10.7 (known) W04D2.1,=,cele_only
F42H10.7 (known) K04D7.1,=,cele_only
F42H10.7 (known) ZK1098.4,=,cele_only
F42H10.7 (known) H20J04.5,=,cele_only
F42H10.7 (known) T04H1.2,=,cele_only
F42H10.7 (known) W05H7.4,=,cele_only
F42H10.7 (known) F43C1.2,=,cele_only
F43C1.2 (known) K11E8.1,=,cele_only
F43C1.2 (known) W05H7.4,=,cele_only
F43C1.2 (known) W10D9.3,=,cele_only
F43C1.2 (known) Y17G7B.4,=,cele_only
F43C1.2 (known) K04G7.1,=,cele_only
F43C1.2 (known) T27F2.2,=,cele_only
F43C1.2 (known) F47B10.2,=,cele_only
F43C1.2 (known) T01H8.1,=,cele_only
F43C1.2 (known) R07E5.8,=,cele_only
F43C1.2 (known) F54D5.5,=,cele_only
F43C1.2 (known) W02G9.2,=,cele_only
F43C1.2 (known) T02E1.3,=,cele_only
F43C1.2 (known) F59A2.1,=,cele_only
F43C1.2 (known) T08D10.1,=,cele_only
F43C1.2 (known) K06H6.1,=,cele_only
F43C1.2 (known) K04G2.10,=,cele_only
F43C1.2 (known) Y42H9AR.1,=,cele_only
F43C1.2 (known) T05C12.6,=,cele_only
F43C1.2 (known) R02F2.5,=,cele_only
F43C1.2 (known) M6.1,=,cele_only
F43C1.2 (known) ZC477.9,=,cele_only
F43C1.2 (known) F54D5.7,=,cele_only
F43C1.2 (known) T23H4.2,=,cele_only
F43C1.2 (known) T27F2.1,=,cele_only
F43C1.2 (known) T22A3.3,=,cele_only
F43C1.2 (known) W10G6.3,=,cele_only
F43C1.2 (known) Y54E10BL.6,=,HDM
F43C11.7 (known) T27F2.3,=,cele_only
F43E2.7 (known) R13F6.9,=,cele_only
F43E2.8 (known) T09A5.10,=,cele_only
F43E2.8 (known) Y51H4A.17,=,cele_only
F43G6.8 (known) M7.1,=,cele_only
F43G6.8 (known) F46G11.1,=,cele_only
F43G9.11 (known) T27A3.1,=,cele_only
F43G9.11 (known) ZK849.1,=,cele_only
F43G9.11 (known) ZK849.2,=,cele_only
F43G9.11 (known) K09B11.9,=,cele_only
F43G9.11 (known) W02D3.9,=,cele_only
F43G9.11 (known) R05F9.10,=,cele_only
F43G9.5 (known) W02G9.2,=,cele_only
F43G9.5 (known) W02G9.3,=,cele_only
F43G9.5 (known) Y42H9AR.1,=,cele_only
F43G9.5 (known) F46F11.2,=,cele_only
F43G9.5 (known) Y110A7A.13,=,cele_only
F43G9.5 (known) F43G9.5,=,H
F43H9.2 (known) T18D3.7,=,cele_only
F44A2.1 (known) F47G6.1,=,cele_only
F44A2.5 (known) Y18D10A.8,=,D
F44A2.7 (known) F54E7.7,=,cele_only
F44A6.1 (known) T28A8.7,=,cele_only
F44B9.6 (known) Y40B10A.8,=,cele_only
F44B9.6 (known) Y82E9BR.13,=,cele_only
F44B9.6 (known) K06A4.5,=,cele_only
F44B9.6 (known) F54D5.5,=,cele_only
F44B9.6 (known) T22H2.6,=,cele_only
F44B9.6 (known) Y69H2.3,=,cele_only
F44B9.6 (known) M162.1,=,cele_only
F44B9.6 (known) ZK945.8,=,cele_only
F44B9.6 (known) Y113G7B.23,=,cele_only
F44B9.6 (known) Y57G11C.24,=,cele_only
F44B9.6 (known) T05C12.6,=,cele_only
F44B9.6 (known) K12G11.3,=,cele_only
F44B9.6 (known) F45G2.3,=,cele_only
F44B9.6 (known) T05B11.1,=,cele_only
F44B9.6 (known) W09H1.3,=,cele_only
F44B9.6 (known) R11E3.6,=,cele_only
F44B9.6 (known) T27C4.4,=,cele_only
F44B9.6 (known) Y54E2A.3,=,cele_only
F44B9.6 (known) Y40B10A.6,=,cele_only
F44B9.6 (known) K05B2.3,=,cele_only
F44B9.6 (known) ZK1127.4,=,cele_only
F44B9.6 (known) H06I04.1,=,cele_only
F44B9.6 (known) ZK930.3,=,cele_only
F44B9.6 (known) Y69H2.9,=,cele_only
F44B9.6 (known) T21B6.3,=,cele_only
F44B9.6 (known) W10G6.3,=,cele_only
F44B9.6 (known) W04D2.1,=,cele_only
F44B9.6 (known) T02E1.7,=,cele_only
F44B9.6 (known) W07B3.2,=,cele_only
F44B9.6 (known) T05E7.5,=,cele_only
F44B9.6 (known) F46G10.1,=,cele_only
F44B9.6 (known) R11A8.6,=,cele_only
F44B9.8 (known) F58F6.4,=,HDS
F44C4.3 (known) T28F12.2,=,cele_only
F44C4.3 (known) Y69A2AR.30,=,cele_only
F44C8.7 (known) Y41E3.7,=,cele_only
F44C8.8 (known) Y54H5A.1,=,cele_only
F44D12.1 (known) T04H1.2,=,cele_only
F44D12.1 (known) T11B7.4,=,cele_only
F44D12.1 (known) F47G6.1,=,cele_only
F44D12.1 (known) Y41C4A.14,=,cele_only
F44D12.1 (known) T17H7.4,=,cele_only
F44E2.2 (known) T09A5.10,=,cele_only
F44E7.5 (known) R03D7.6,=,cele_only
F44E7.8 (known) K11D12.10,=,cele_only
F44F1.7 (known) T22H2.5,=,cele_only
F44F4.11 (known) K09B11.9,=,cele_only
F44G3.9 (known) W05B2.5,=,cele_only
F44G3.9 (known) W07B3.2,=,cele_only
F44G3.9 (known) Y65B4BR.4,=,cele_only
F44G3.9 (known) T22H2.5,=,cele_only
F44G3.9 (known) K08E3.7,=,cele_only
F44G3.9 (known) Y11D7A.12,=,cele_only
F44G3.9 (known) T06G6.3,=,cele_only
F44G3.9 (known) ZK849.2,=,cele_only
F44G3.9 (known) T04H1.2,=,cele_only
F44G3.9 (known) ZK892.7,=,cele_only
F44G3.9 (known) T20D4.4,=,cele_only
F44G3.9 (known) F56A3.4,=,cele_only
F44G3.9 (known) ZK652.6,=,cele_only
F44G3.9 (known) T18H9.1,=,cele_only
F44G3.9 (known) Y11D7A.1,=,cele_only
F44G3.9 (known) T10B11.5,=,cele_only
F44G3.9 (known) T27F2.3,=,cele_only
F44G3.9 (known) F47B10.1,=,cele_only
F44G3.9 (known) Y41C4A.14,=,cele_only
F44G3.9 (known) W09H1.6,=,cele_only
F44G3.9 (known) ZK418.4,=,cele_only
F44G3.9 (known) Y56A3A.21,=,cele_only
F44G3.9 (known) T05H4.14,=,cele_only
F44G3.9 (known) F49H12.3,=,cele_only
F44G3.9 (known) Y54F10AM.7,=,cele_only
F44G3.9 (known) Y48E1A.1,=,cele_only
F44G3.9 (known) F44G3.9,=,cele_only
F44G3.9 (known) Y45F10D.12,=,cele_only
F44G3.9 (known) F59C6.5,=,cele_only
F44G3.9 (known) F54C4.2,=,cele_only
F44G3.9 (known) F53F1.5,=,cele_only
F44G3.9 (known) H02I12.5,=,cele_only
F44G3.9 (known) Y62E10A.14,=,cele_only
F44G3.9 (known) ZK849.1,=,cele_only
F44G3.9 (known) Y71G12B.27,=,cele_only
F44G3.9 (known) ZK112.2,=,cele_only
F44G3.9 (known) Y119C1A.1,=,cele_only
F44G3.9 (known) M04F3.1,=,cele_only
F44G3.9 (known) T10B11.3,=,cele_only
F44G4.4 (known) F44G4.4,=,D
F45B8.3 (known) T01D1.6,=,cele_only
F45C12.7 (known) ZK20.3,=,cele_only
F45D3.4 (known) Y48G1C.1,=,cele_only
F45E4.4 (known) F47G6.1,=,cele_only
F45E6.2 (known) T04H1.2,=,cele_only
F45F2.11 (known) ZC302.1,=,cele_only
F45G2.10 (known) Y18D10A.9,=,HDS
F45G2.4 (known) Y71F9AL.17,=,HD
F45H11.2 (known) ZK858.2,=,cele_only
F45H11.2 (known) F46A9.5,=,S
F45H11.2 (known) H38K22.2,=,S
F46A8.10 (known) T22H2.5,=,cele_only
F46A9.4 (known) F54D5.9,=,cele_only
F46A9.5 (known) F55B12.3,=,HDS
F46A9.6 (known) T22B2.4,=,cele_only
F46B6.7 (known) K01G5.1,=,cele_only
F46C5.9 (known) W02G9.3,=,cele_only
F46C5.9 (known) Y48G10A.2,=,cele_only
F46C5.9 (known) W02G9.2,=,cele_only
F46C8.5 (known) F58A3.1,=,cele_only
F46E10.10 (known) R09B5.5,=,cele_only
F46E10.9 (known) ZC455.3,=,cele_only
F46E10.9 (known) T03G11.6,=,cele_only
F46F11.2 (known) T11B7.4,=,cele_only
F46F11.7 (known) R09B5.5,=,cele_only
F46F11.7 (known) Y65B4A.7,=,cele_only
F46F2.2 (known) F46F2.2,=,S
F46F2.2 (known) T06E4.3,=,cele_only
F46F2.2 (known) W03D2.4,=,cele_only
F46F2.2 (known) T11B7.4,=,cele_only
F46F2.2 (known) T04A11.6,=,cele_only
F46F5.15 (known) Y63D3A.4,=,cele_only
F46F5.9 (known) T23G11.3,=,cele_only
F46F5.9 (known) W07B3.2,=,cele_only
F46G10.1 (known) Y18D10A.8,=,cele_only
F46G10.1 (known) T04H1.2,=,cele_only
F46G11.1 (known) H06I04.1,=,cele_only
F46G11.1 (known) K09B11.9,=,cele_only
F46G11.1 (known) ZK1055.7,=,cele_only
F46G11.1 (known) ZK1098.10,=,cele_only
F46G11.1 (known) Y119C1A.1,=,cele_only
F46G11.3 (known) T07A9.11,=,cele_only
F46G11.3 (known) T12A2.2,=,cele_only
F46H5.3 (known) T04H1.6,=,cele_only
F46H5.3 (known) W02G9.2,=,cele_only
F46H5.3 (known) W02G9.3,=,cele_only
F46H5.7 (known) Y48E1B.13,=,cele_only
F47B10.2 (known) W07B3.2,=,cele_only
F47D12.5 (known) Y41C4A.14,=,cele_only
F47F6.1 (known) Y63D3A.4,=,cele_only
F47G4.4 (known) W10C6.1,=,cele_only
F47G4.4 (known) T01G9.5,=,cele_only
F47G4.4 (known) Y75B8A.1,=,cele_only
F47G6.1 (known) Y48C3A.17,=,cele_only
F47G6.1 (known) F57C2.5,=,cele_only
F47G6.1 (known) Y56A3A.13,=,cele_only
F47G6.1 (known) Y79H2A.1,=,cele_only
F47G6.1 (known) H06O01.1,=,cele_only
F47G6.1 (known) F59C12.3,=,cele_only
F47G6.1 (known) W07G1.3,=,cele_only
F47G6.1 (known) F59C6.5,=,cele_only
F47G6.1 (known) Y59A8B.22,=,cele_only
F47G6.1 (known) R04E5.10,=,cele_only
F47G6.1 (known) F57B10.3,=,cele_only
F47G6.1 (known) W04D2.1,=,cele_only
F47G6.1 (known) Y39G10AR.10,=,cele_only
F47G6.1 (known) T27A3.1,=,cele_only
F47G6.1 (known) T04H1.2,=,cele_only
F47G6.1 (known) M6.1,=,cele_only
F47G6.1 (known) K10B3.7,=,cele_only
F47G6.1 (known) R10E12.1,=,cele_only
F47H4.1 (known) Y51H4A.8,=,cele_only
F48E3.2 (known) W07B3.2,=,cele_only
F48E3.3 (known) T05G5.10,=,cele_only
F48E3.8 (known) K08E3.6,=,cele_only
F48E8.1 (known) Y2H9A.1,=,cele_only
F48E8.1 (known) ZK1067.7,=,cele_only
F48E8.5 (known) Y48A6B.11,=,cele_only
F48E8.5 (known) Y39G10AR.12,=,cele_only
F48F7.7 (known) Y113G7B.23,=,cele_only
F48F7.7 (known) Y53F4B.11,=,cele_only
F48F7.7 (known) K04H4.2,=,cele_only
F48F7.7 (known) T21B6.3,=,cele_only
F48F7.7 (known) M03F4.6,=,cele_only
F48F7.7 (known) Y55F3BR.2,=,cele_only
F48F7.7 (known) K04G2.10,=,cele_only
F49A5.5 (known) F54E7.7,=,cele_only
F49C12.14 (known) Y47D3A.27,=,cele_only
F49C12.8 (known) Y54G11A.7,=,cele_only
F49C12.8 (known) Y62E10A.14,=,cele_only
F49E12.9 (known) Y41C4A.14,=,cele_only
F49E2.2 (known) T11B7.4,=,cele_only
F49E2.2 (known) R09B5.5,=,cele_only
F49E2.2 (known) R07B1.4,=,cele_only
F49E2.4 (known) K01G5.1,=,cele_only
F49E7.1 (known) T20B5.1,=,cele_only
F49E8.4 (known) Y76A2B.5,=,cele_only
F49E8.6 (known) Y65B4BR.5,=,cele_only
F49E8.6 (known) T01C8.1,=,cele_only
F49E8.7 (known) Y65B4BR.5,=,cele_only
F49E8.7 (known) T01C8.1,=,cele_only
F49H12.3 (known) W07B3.2,=,cele_only
F49H12.5 (known) ZK1098.4,=,cele_only
F49H12.5 (known) K09B11.9,=,cele_only
F49H12.6 (known) T04H1.2,=,cele_only
F52A8.2 (known) K02A4.2,=,cele_only
F52B10.1 (known) T17H7.4,=,cele_only
F52C6.2 (known) W09H1.6,=,cele_only
F52C6.2 (known) K09B11.9,=,cele_only
F52C6.2 (known) ZK849.2,=,cele_only
F52C6.2 (known) T04H1.2,=,cele_only
F52C6.2 (known) ZK849.1,=,cele_only
F52C6.2 (known) R09B5.5,=,cele_only
F52C6.2 (known) Y40B1B.6,=,cele_only
F52C6.2 (known) T11B7.4,=,cele_only
F52C6.2 (known) ZK632.12,=,cele_only
F52C6.3 (known) T07G12.11,=,cele_only
F52C6.3 (known) T28A11.11,=,cele_only
F52C6.3 (known) F52C6.3,=,cele_only
F52C6.3 (known) H04J21.3,=,cele_only
F52C6.3 (known) T05H4.14,=,cele_only
F52C9.8 (known) K01G5.1,=,cele_only
F52D1.1 (known) T05C12.6,=,cele_only
F52D10.1 (known) K09G1.1,=,cele_only
F52D10.3 (known) K09B11.9,=,cele_only
F52D10.3 (known) Y110A7A.17,=,cele_only
F52D10.3 (known) T10B9.7,=,cele_only
F52D10.3 (known) R11A8.4,=,cele_only
F52D10.3 (known) F54C8.3,=,cele_only
F52D10.3 (known) H04J21.3,=,cele_only
F52D10.3 (known) M02A10.3,=,H
F52D10.3 (known) F58A4.8,=,cele_only
F52E1.1 (known) F59B2.6,=,cele_only
F52E1.1 (known) F53G12.5,=,cele_only
F52E1.13 (known) T04H1.6,=,cele_only
F52E1.2 (known) Y54E10A.6,=,cele_only
F52E1.7 (known) F52E1.7,=,D
F52E1.7 (known) W02G9.2,=,cele_only
F52E1.7 (known) ZC97.1,=,cele_only
F52E4.1 (known) W07B3.2,=,cele_only
F52E4.1 (known) Y76A2B.5,=,cele_only
F52E4.1 (known) K08F11.3,=,cele_only
F52E4.1 (known) M18.5,=,cele_only
F52E4.7 (known) Y37A1B.1,=,cele_only
F52E4.7 (known) F57B10.4,=,cele_only
F52F12.3 (known) VW06B3R.1,=,cele_only
F52F12.3 (known) K11G9.5,=,cele_only
F52F12.3 (known) F53G12.10,=,cele_only
F52H3.3 (known) W07B3.2,=,cele_only
F52H3.4 (known) T04H1.2,=,cele_only
F52H3.7 (known) F54C8.3,=,cele_only
F52H3.7 (known) Y39G10AR.13,=,cele_only
F53A10.2 (known) W07B3.2,=,cele_only
F53A2.6 (known) Y18D10A.8,=,D
F53A2.6 (known) ZK381.4,=,cele_only
F53A3.3 (known) T07C4.1,=,cele_only
F53A3.3 (known) T09B4.8,=,cele_only
F53B1.3 (known) T17H7.4,=,cele_only
F53B3.1 (known) T04H1.2,=,cele_only
F53B3.1 (known) W06F12.1,=,cele_only
F53B3.1 (known) T26E3.3,=,cele_only
F53B3.3 (known) ZK849.1,=,cele_only
F53B3.3 (known) W07B3.2,=,cele_only
F53B3.3 (known) T05C12.6,=,cele_only
F53B3.3 (known) R09B5.5,=,cele_only
F53B3.3 (known) T11B7.4,=,cele_only
F53B3.3 (known) ZK849.2,=,cele_only
F53B3.6 (known) T11B7.4,=,cele_only
F53B7.4 (known) T10B9.10,=,cele_only
F53C11.5 (known) T17H7.4,=,cele_only
F53C11.5 (known) W07B3.2,=,cele_only
F53C11.8 (known) ZC455.3,=,cele_only
F53F1.5 (known) T23G11.3,=,cele_only
F53F10.1 (known) T05C12.6,=,cele_only
F53F10.2 (known) T17H7.4,=,cele_only
F53F10.2 (known) W07B3.2,=,cele_only
F53F10.5 (known) W06D4.6,=,cele_only
F53F10.5 (known) W07B8.5,=,cele_only
F53F4.11 (known) Y63D3A.4,=,cele_only
F53F4.12 (known) K01G5.1,=,cele_only
F53F8.1 (known) T01G9.6,=,cele_only
F53G12.10 (known) Y51H4A.17,=,cele_only
F53G12.10 (known) W04D2.1,=,cele_only
F53G12.10 (known) R09B5.5,=,cele_only
F53G12.10 (known) M02A10.3,=,cele_only
F53G12.10 (known) K09B11.9,=,cele_only
F53G12.10 (known) T05C12.6,=,cele_only
F53G12.11 (known) Y41C4A.14,=,cele_only
F53G12.4 (known) T04H1.2,=,cele_only
F53G12.5 (known) ZC404.8,=,cele_only
F53G12.5 (known) W07B3.2,=,cele_only
F53G12.5 (known) F53G12.5,=,cele_only
F53G12.5 (known) T20H4.5,=,cele_only
F53G12.5 (known) K03B4.7,=,cele_only
F53G12.5 (known) K07H8.10,=,cele_only
F53G12.8 (known) R13A5.1,=,cele_only
F53G12.8 (known) R13A5.12,=,cele_only
F53G2.6 (known) K01G5.4,=,S
F54A5.1 (known) K10C3.6,=,cele_only
F54A5.3 (known) K08A8.1,=,cele_only
F54B11.3 (known) W09H1.6,=,cele_only
F54B11.3 (known) T11B7.4,=,cele_only
F54B11.5 (known) M7.1,=,cele_only
F54B11.5 (known) Y106G6A.5,=,cele_only
F54B11.6 (known) Y53F4B.33,=,cele_only
F54B11.7 (known) T04H1.6,=,cele_only
F54B11.7 (known) R09B5.5,=,cele_only
F54B11.7 (known) ZK849.2,=,cele_only
F54B11.7 (known) Y40B1B.6,=,cele_only
F54B11.7 (known) T01C8.1,=,cele_only
F54B11.7 (known) ZK849.1,=,cele_only
F54C1.3 (known) M18.2,=,cele_only
F54C1.7 (known) ZK632.12,=,cele_only
F54C8.3 (known) K11H3.1,=,cele_only
F54C8.3 (known) Y17G7B.5,=,cele_only
F54C8.3 (known) T21G5.5,=,cele_only
F54C9.11 (known) T04H1.2,=,cele_only
F54C9.5 (known) W04D2.1,=,cele_only
F54C9.5 (known) R09B5.5,=,cele_only
F54C9.5 (known) Y71G12B.27,=,cele_only
F54D10.7 (known) T01B7.5,=,cele_only
F54D10.7 (known) T04H1.2,=,cele_only
F54D10.7 (known) T05C12.6,=,cele_only
F54D10.7 (known) F54D10.7,=,cele_only
F54D10.7 (known) K10C3.6,=,cele_only
F54D10.7 (known) T05H4.14,=,cele_only
F54D5.15 (known) T17H7.4,=,cele_only
F54D5.15 (known) W04D2.1,=,cele_only
F54D5.15 (known) T05C12.6,=,cele_only
F54D5.4 (known) W04D2.1,=,cele_only
F54D5.7 (known) VW02B12L.3,=,cele_only
F54D5.7 (known) ZK652.1,=,cele_only
F54D5.8 (known) VW02B12L.3,=,cele_only
F54D5.8 (known) ZK652.10,=,cele_only
F54D7.2 (known) Y48E1B.13,=,cele_only
F54D8.1 (known) H04J21.3,=,cele_only
F54D8.1 (known) ZK678.5,=,cele_only
F54D8.3 (known) R151.3,=,cele_only
F54E12.2 (known) T01G9.4,=,cele_only
F54E7.3 (known) T11B7.4,=,cele_only
F54E7.3 (known) M117.2,=,HD
F54E7.7 (known) T22F3.2,=,cele_only
F54E7.8 (known) Y106G6H.15,=,cele_only
F54F2.5 (known) M18.5,=,cele_only
F54F2.5 (known) T11B7.4,=,cele_only
F54F2.5 (known) W07B3.2,=,cele_only
F54F2.5 (known) Y76A2B.5,=,cele_only
F54F2.5 (known) T05C12.6,=,cele_only
F54F2.8 (known) Y39E4B.12,=,cele_only
F54F7.5 (known) T05A8.4,=,cele_only
F54G8.4 (known) Y54E5B.4,=,cele_only
F54G8.4 (known) M7.1,=,cele_only
F54G8.4 (known) K09B11.9,=,cele_only
F54G8.4 (known) Y54G2A.31,=,cele_only
F54H12.6 (known) K09B11.9,=,cele_only
F54H5.4 (known) Y51H4A.8,=,cele_only
F55A11.3 (known) Y119C1B.8,=,cele_only
F55A11.3 (known) T27F2.3,=,cele_only
F55A11.3 (known) ZK1128.2,=,cele_only
F55A11.3 (known) K08D10.7,=,cele_only
F55A11.3 (known) K07D4.3,=,cele_only
F55A11.8 (known) W07B3.2,=,cele_only
F55A4.1 (known) W04D2.1,=,cele_only
F55A4.5 (known) W07B3.2,=,cele_only
F55B11.1 (known) Y47G6A.8,=,cele_only
F55B11.3 (known) Y54G2A.31,=,cele_only
F55B12.3 (known) Y41C4A.12,=,cele_only
F55B12.3 (known) R10D12.13,=,cele_only
F55B12.3 (known) R04B5.4,=,cele_only
F55B12.3 (known) K06A1.4,=,cele_only
F55B12.3 (known) R107.8,=,cele_only
F55C10.2 (known) T26A5.9,=,cele_only
F55C12.1 (known) W07B3.2,=,cele_only
F55C12.1 (known) F56B3.10,=,cele_only
F55C9.11 (known) Y47D7A.1,=,cele_only
F55D10.2 (known) Y39B6A.34,=,cele_only
F55D12.2 (known) Y79H2A.11,=,cele_only
F55F3.1 (known) Y111B2A.8,=,S
F55F3.1 (known) T01C8.1,=,cele_only
F55G1.8 (known) W09H1.6,=,cele_only
F55G1.8 (known) T05C12.6,=,cele_only
F55H12.6 (known) Y18D10A.5,=,cele_only
F55H12.6 (known) W07B3.2,=,cele_only
F55H12.6 (known) Y15E3A.1,=,cele_only
F56A11.3 (known) M03A1.1,=,cele_only
F56A11.5 (known) K09B11.9,=,cele_only
F56A12.1 (known) W03D8.8,=,cele_only
F56A3.4 (known) Y48A6B.11,=,cele_only
F56A8.6 (known) W05H7.4,=,cele_only
F56A8.6 (known) K02B9.1,=,cele_only
F56A8.7 (known) M01A10.2,=,cele_only
F56A8.7 (known) T10H9.4,=,HDM
F56A8.7 (known) Y22F5A.3,=,HD
F56C11.6 (known) F56G4.5,=,cele_only
F56C9.1 (known) Y32H12A.4,=,DS
F56C9.10 (known) T01G9.2,=,cele_only
F56C9.11 (known) Y32H12A.4,=,cele_only
F56D1.2 (known) T05C12.6,=,cele_only
F56D12.5 (known) H26D21.1,=,cele_only
F56D12.6 (known) Y51A2D.13,=,cele_only
F56D2.1 (known) K09B11.9,=,cele_only
F56D2.1 (known) T23G11.3,=,cele_only
F56E3.3 (known) Y71A12B.1,=,cele_only
F56F12.1 (known) T17H7.4,=,cele_only
F56F12.1 (known) M02A10.3,=,cele_only
F56F12.1 (known) ZK418.4,=,cele_only
F56F3.5 (known) T07C4.1,=,cele_only
F56F3.5 (known) T26A5.9,=,cele_only
F56F4.5 (known) Y75B8A.1,=,cele_only
F56G4.5 (known) K01G5.4,=,cele_only
F56H1.4 (known) F57F5.1,=,cele_only
F56H11.1 (known) ZK418.4,=,cele_only
F56H11.1 (known) ZK849.2,=,cele_only
F56H11.1 (known) Y79H2A.11,=,cele_only
F57B1.3 (known) T07D4.2,=,cele_only
F57B10.10 (known) F58A4.8,=,cele_only
F57B10.10 (known) Y41C4A.14,=,cele_only
F57B10.11 (known) Y43F8B.2,=,cele_only
F57B10.11 (known) T03G11.6,=,cele_only
F57B10.11 (known) Y94H6A.9,=,cele_only
F57B10.12 (known) T14G10.4,=,cele_only
F57B10.12 (known) T01G9.5,=,cele_only
F57B10.12 (known) W10C6.1,=,cele_only
F57B10.12 (known) W10D5.3,=,cele_only
F57B10.12 (known) ZC328.4,=,cele_only
F57B10.12 (known) R02F2.5,=,cele_only
F57B10.4 (known) F59E12.10,=,cele_only
F57B10.7 (known) F58A4.8,=,cele_only
F57B9.1 (known) Y113G7B.23,=,cele_only
F57B9.6 (known) W08D2.1,=,cele_only
F57B9.7 (known) W07B3.2,=,cele_only
F57B9.7 (known) T17H7.4,=,cele_only
F57B9.8 (known) T07H6.4,=,cele_only
F57B9.9 (known) T04H1.2,=,cele_only
F57C12.2 (known) Y71H2B.6,=,cele_only
F57C2.1 (known) Y108G3AL.1,=,cele_only
F57C2.6 (known) T26A5.9,=,D
F57C9.4 (known) T04H1.2,=,cele_only
F57F4.3 (known) T17H7.4,=,cele_only
F57F4.3 (known) ZK678.5,=,cele_only
F57F4.4 (known) T17H7.4,=,cele_only
F57F4.4 (known) ZK678.5,=,cele_only
F57F5.1 (known) R09B3.1,=,cele_only
F57F5.1 (known) T04H1.2,=,cele_only
F57F5.5 (known) T26E4.1,=,cele_only
F57F5.5 (known) T26E4.15,=,cele_only
F57G12.2 (known) T05C12.6,=,cele_only
F57G12.2 (known) ZK849.2,=,cele_only
F57G12.2 (known) VW02B12L.3,=,cele_only
F57G12.2 (known) W07B3.2,=,cele_only
F57G12.2 (known) Y75B8A.2,=,cele_only
F57G12.2 (known) T11B7.4,=,cele_only
F57G12.2 (known) R09B5.5,=,cele_only
F57G12.2 (known) ZK849.1,=,cele_only
F57H12.2 (known) T01C8.7,=,cele_only
F58A4.3 (known) Y49F6C.3,=,cele_only
F58A4.4 (known) W02D9.1,=,SM
F58A4.4 (known) Y106G6H.2,=,cele_only
F58A4.8 (known) R06C7.10,=,cele_only
F58B6.3 (known) M7.1,=,cele_only
F58B6.3 (known) R01H2.6,=,cele_only
F58D5.1 (known) M01E11.6,=,cele_only
F58E6.10 (known) T01C8.1,=,cele_only
F58E6.3 (known) W04D2.1,=,cele_only
F58E6.5 (known) W07B3.2,=,cele_only
F58F6.4 (known) R13A5.12,=,cele_only
F58F9.4 (known) Y51A2D.13,=,cele_only
F58G1.3 (known) R12B2.1,=,cele_only
F58G1.5 (known) R09G11.2,=,cele_only
F58G11.6 (known) R02F11.1,=,cele_only
F58G6.5 (known) Y38H6C.12,=,cele_only
F58G6.5 (known) ZC443.4,=,cele_only
F58G6.7 (known) T28B8.5,=,cele_only
F58H1.6 (known) W04D2.1,=,cele_only
F58H12.1 (known) F58H12.1,=,cele_only
F59A2.1 (known) K01G5.4,=,cele_only
F59A2.1 (known) W03D8.8,=,cele_only
F59A2.1 (known) ZK1128.2,=,cele_only
F59A2.3 (known) Y48G1C.1,=,cele_only
F59A2.3 (known) T22H2.5,=,cele_only
F59A2.3 (known) ZK418.4,=,cele_only
F59A2.3 (known) W07B3.2,=,cele_only
F59A2.3 (known) Y48G1C.9,=,cele_only
F59A2.4 (known) T10E10.5,=,cele_only
F59A2.5 (known) R07E5.8,=,cele_only
F59A3.3 (known) ZK899.5,=,cele_only
F59A3.3 (known) T11B7.4,=,cele_only
F59A6.1 (known) H28O16.1,=,cele_only
F59A6.1 (known) ZK945.7,=,cele_only
F59B1.2 (known) F59E12.10,=,cele_only
F59B2.3 (known) T03F6.3,=,cele_only
F59B2.6 (known) W03C9.7,=,cele_only
F59B2.6 (known) Y49E10.14,=,cele_only
F59B2.6 (known) Y82E9BR.15,=,cele_only
F59B2.6 (known) W02A2.7,=,cele_only
F59C12.3 (known) T17H7.4,=,cele_only
F59C6.5 (known) T17H7.4,=,cele_only
F59C6.5 (known) ZK849.2,=,cele_only
F59C6.5 (known) T04H1.2,=,cele_only
F59C6.5 (known) W09H1.6,=,cele_only
F59C6.5 (known) ZK849.1,=,cele_only
F59E12.10 (known) Y54E2A.3,=,cele_only
F59E12.10 (known) Y48E1B.1,=,cele_only
F59E12.10 (known) K08E7.1,=,cele_only
F59E12.10 (known) R06C1.3,=,cele_only
F59E12.10 (known) K08E7.2,=,H
F59E12.11 (known) K11G9.5,=,cele_only
F59E12.13 (known) ZC97.1,=,cele_only
F59E12.2 (known) H28O16.1,=,cele_only
F59E12.2 (known) Y106G6H.2,=,cele_only
F59E12.2 (known) ZC155.1,=,cele_only
F59E12.2 (known) T28C6.7,=,cele_only
F59E12.5 (known) K08D10.8,=,cele_only
F59E12.9 (known) Y106G6H.14,=,cele_only
F59E12.9 (known) T11B7.4,=,cele_only
F59E12.9 (known) W07B3.2,=,cele_only
F59E12.9 (known) K09B11.9,=,cele_only
F59E12.9 (known) T17H7.4,=,cele_only
F59F3.1 (known) T04B8.3,=,cele_only
F59F4.2 (known) R02F2.5,=,cele_only
F59F5.6 (known) T17H7.4,=,cele_only
H02I12.1 (known) W07B3.2,=,cele_only
H02I12.5 (known) Y43F4B.5,=,cele_only
H02I12.5 (known) T05H4.14,=,cele_only
H02I12.5 (known) Y39B6A.34,=,cele_only
H02I12.5 (known) T20H4.5,=,cele_only
H02I12.5 (known) T20B12.8,=,cele_only
H02I12.5 (known) R06B9.3,=,cele_only
H02I12.5 (known) ZK131.11,=,cele_only
H02I12.5 (known) Y41C4A.14,=,cele_only
H02I12.8 (known) M7.10,=,cele_only
H02I12.8 (known) M7.1,=,cele_only
H04D03.1 (known) M03D4.1,=,cele_only
H04D03.1 (known) W07B3.2,=,cele_only
H04J21.3 (known) R06F6.8,=,cele_only
H04J21.3 (known) R151.6,=,cele_only
H04J21.3 (known) ZK1010.3,=,cele_only
H04J21.3 (known) R151.3,=,cele_only
H04J21.3 (known) H06I04.4,=,cele_only
H04J21.3 (known) T12B5.4,=,cele_only
H04J21.3 (known) Y42G9A.1,=,cele_only
H04J21.3 (known) Y71F9AL.13,=,cele_only
H04J21.3 (known) K09H11.1,=,cele_only
H04J21.3 (known) T24B8.1,=,cele_only
H04J21.3 (known) Y69H2.3,=,cele_only
H05C05.2 (known) Y69A2AR.30,=,cele_only
H05C05.2 (known) ZK546.11,=,cele_only
H06H21.3 (known) T27F2.3,=,cele_only
H06I04.1 (known) R08D7.3,=,cele_only
H06I04.1 (known) ZK849.1,=,cele_only
H06I04.1 (known) W07B3.2,=,cele_only
H06I04.1 (known) T05C12.6,=,cele_only
H06I04.1 (known) ZK849.2,=,cele_only
H06I04.1 (known) Y38H6C.14,=,cele_only
H06I04.1 (known) T26E3.3,=,cele_only
H06I04.1 (known) Y79H2A.11,=,cele_only
H06I04.1 (known) T17H7.4,=,cele_only
H06I04.4 (known) R06F6.8,=,cele_only
H06I04.4 (known) Y105E8A.11,=,cele_only
H06O01.1 (known) R12B2.1,=,cele_only
H06O01.1 (known) Y79H2A.11,=,cele_only
H06O01.1 (known) W04D2.1,=,cele_only
H06O01.3 (known) Y48E1B.13,=,cele_only
H08J11.2 (known) T11B7.4,=,cele_only
H08J11.2 (known) W09H1.6,=,cele_only
H09G03.2 (known) ZK792.6,=,cele_only
H10E21.4 (known) Y51H4A.8,=,cele_only
H12C20.2 (known) T28A8.7,=,HDS
H13N06.5 (known) Y79H2A.11,=,cele_only
H13N06.5 (known) R03G5.2,=,cele_only
H15N14.2 (known) T05C12.6,=,cele_only
H19M22.2 (known) W04D2.1,=,cele_only
H20J04.5 (known) W09H1.6,=,cele_only
H20J04.5 (known) K12C11.2,=,cele_only
H20J04.5 (known) Y53F4B.22,=,cele_only
H20J04.5 (known) R151.9,=,S
H20J18.1 (known) K10C3.6,=,cele_only
H21P03.3 (known) Y73B6A.5,=,cele_only
H22K11.1 (known) T04H1.2,=,cele_only
H24G06.1 (known) W04D2.1,=,cele_only
H24G06.1 (known) T17H7.4,=,cele_only
H26D21.1 (known) R06C1.1,=,cele_only
H26D21.1 (known) Y41C4A.14,=,cele_only
H26D21.1 (known) K12H4.1,=,cele_only
H26D21.2 (known) Y47G6A.11,=,HS
H27D07.6 (known) T07A5.3,=,cele_only
H28G03.2 (known) Y63D3A.4,=,cele_only
H28G03.2 (known) K09B11.9,=,cele_only
H28O16.1 (known) VW02B12L.3,=,cele_only
H35B03.1 (known) ZK652.3,=,cele_only
H38K22.2 (known) Y108G3AL.1,=,cele_only
H38K22.2 (known) R02F2.5,=,cele_only
H42K12.1 (known) Y65B4BR.4,=,cele_only
K01A2.10 (known) ZK20.5,=,cele_only
K01A2.10 (known) T11B7.4,=,cele_only
K01A2.10 (known) T04H1.2,=,cele_only
K01A2.2 (known) Y39B6A.34,=,cele_only
K01A6.2 (known) Y38F2AL.2,=,cele_only
K01A6.2 (known) T11B7.4,=,cele_only
K01C8.5 (known) T04H1.2,=,cele_only
K01D12.4 (known) T21B6.3,=,cele_only
K01D12.7 (known) W04D2.1,=,cele_only
K01G5.1 (known) R13H8.1,=,cele_only
K01G5.1 (known) Y38F1A.8,=,cele_only
K01G5.1 (known) K09C6.2,=,cele_only
K01G5.1 (known) Y47D7A.5,=,cele_only
K01G5.1 (known) Y41E3.9,=,cele_only
K01G5.1 (known) K12D12.1,=,cele_only
K01G5.1 (known) R11F4.1,=,cele_only
K01G5.1 (known) R13D7.7,=,cele_only
K01G5.1 (known) T01A4.2,=,cele_only
K01G5.1 (known) Y46H3A.1,=,cele_only
K01G5.1 (known) R13.4,=,cele_only
K01G5.1 (known) T04F8.8,=,cele_only
K01G5.1 (known) ZK1127.7,=,cele_only
K01G5.1 (known) T27C4.4,=,cele_only
K01G5.1 (known) T08E11.4,=,cele_only
K01G5.1 (known) K09A11.3,=,cele_only
K01G5.1 (known) M03B6.3,=,cele_only
K01G5.2 (known) Y55F3AM.13,=,cele_only
K01G5.4 (known) W02G9.2,=,cele_only
K01G5.4 (known) K08B12.5,=,cele_only
K01G5.4 (known) Y38A10A.5,=,cele_only
K01G5.4 (known) Y24F12A.2,=,cele_only
K01G5.4 (known) Y71F9AL.13,=,cele_only
K01G5.4 (known) T24F1.2,=,cele_only
K01G5.4 (known) W02G9.3,=,cele_only
K01G5.5 (known) Y71G12B.27,=,cele_only
K01G5.7 (known) W06F12.1,=,cele_only
K02A4.2 (known) W04D2.1,=,cele_only
K02B12.4 (known) T07D4.2,=,cele_only
K02B9.2 (known) T17H7.4,=,cele_only
K02B9.2 (known) W03D8.8,=,cele_only
K02B9.4 (known) R12B2.1,=,cele_only
K02D3.2 (known) T01D1.6,=,cele_only
K02D7.3 (known) M01F1.4,=,cele_only
K02E2.7 (known) T23G11.3,=,cele_only
K02F2.2 (known) ZK1010.1,=,cele_only
K02F2.2 (known) ZC504.4,=,cele_only
K02F2.2 (known) Y54E10A.6,=,cele_only
K02F2.2 (known) Y73B6A.5,=,cele_only
K02F2.2 (known) R06B10.4,=,cele_only
K02F3.1 (known) W06A7.3,=,cele_only
K02G10.4 (known) Y39G10AR.13,=,cele_only
K03E6.4 (known) Y38F2AL.2,=,cele_only
K03H1.10 (known) W03D2.4,=,cele_only
K03H4.2 (known) R09B5.5,=,cele_only
K03H6.2 (known) T05C12.6,=,cele_only
K04A8.3 (known) W08F4.8,=,cele_only
K04C1.4 (known) R03D7.6,=,cele_only
K04C2.4 (known) K12C11.2,=,cele_only
K04C2.4 (known) Y54E2A.3,=,cele_only
K04D7.1 (known) R12B2.1,=,cele_only
K04D7.1 (known) Y43F4B.5,=,cele_only
K04D7.1 (known) T18H9.7,=,cele_only
K04D7.1 (known) ZC504.4,=,cele_only
K04D7.2 (known) T05C12.6,=,cele_only
K04F10.4 (known) Y39E4A.2,=,cele_only
K04G2.10 (known) ZK418.4,=,cele_only
K04G2.10 (known) Y38H6C.14,=,cele_only
K04G2.10 (known) R08D7.3,=,cele_only
K04G2.8 (known) K05C4.6,=,HDM
K04G7.1 (known) K04G7.1,=,cele_only
K04G7.10 (known) W02G9.2,=,cele_only
K04G7.10 (known) K09B11.9,=,cele_only
K04G7.10 (known) W02G9.3,=,cele_only
K04G7.10 (known) ZK675.2,=,cele_only
K04H4.1 (known) T11B7.4,=,cele_only
K04H4.2 (known) Y17G7B.14,=,cele_only
K04H4.2 (known) Y79H2A.11,=,cele_only
K05B2.3 (known) W07B3.2,=,cele_only
K05B2.3 (known) T05C12.6,=,cele_only
K05B2.4 (known) T11B7.1,=,cele_only
K05C4.1 (known) R03D7.6,=,cele_only
K05C4.1 (known) T17H7.4,=,cele_only
K05C4.1 (known) W04D2.1,=,cele_only
K05C4.1 (known) T08G5.5,=,cele_only
K05C4.6 (known) R13H4.4,=,HDM
K05D4.6 (known) W07B3.2,=,cele_only
K05F1.3 (known) W07B3.2,=,cele_only
K05G3.3 (known) R07E5.8,=,cele_only
K06A1.4 (known) PAR2.1,=,cele_only
K06A1.4 (known) K10C3.6,=,cele_only
K06A4.5 (known) Y41C4A.14,=,cele_only
K06A5.7 (known) W07B3.2,=,cele_only
K06B4.11 (known) Y39B6A.19,=,cele_only
K06B4.11 (known) Y39B6A.1,=,cele_only
K06B4.11 (known) Y82E9BR.3,=,cele_only
K06B4.11 (known) ZK1193.1,=,cele_only
K06H7.6 (known) K10B3.7,=,cele_only
K06H7.6 (known) Y71G12B.27,=,cele_only
K06H7.6 (known) K10B3.8,=,cele_only
K07A1.1 (known) T05G5.10,=,cele_only
K07A1.12 (known) M03C11.4,=,S
K07A1.12 (known) ZK418.4,=,cele_only
K07A1.12 (known) T27C4.4,=,cele_only
K07A12.2 (known) Y73B6A.5,=,cele_only
K07A3.1 (known) ZK909.4,=,cele_only
K07C11.2 (known) W02G9.3,=,cele_only
K07C11.2 (known) R05F9.1,=,cele_only
K07C11.2 (known) Y69A2AR.30,=,cele_only
K07C11.2 (known) Y39G10AR.12,=,cele_only
K07C11.2 (known) T01C3.7,=,cele_only
K07C11.2 (known) R05F9.10,=,cele_only
K07C11.2 (known) W02G9.2,=,cele_only
K07C5.1 (known) M7.2,=,cele_only
K07D4.3 (known) Y51A2D.17,=,cele_only
K07D4.3 (known) W04D2.1,=,cele_only
K07D4.3 (known) ZC434.2,=,cele_only
K07D4.3 (known) R12E2.3,=,DS
K07D4.3 (known) K07D4.3,=,cele_only
K07D4.3 (known) T06D8.8,=,S
K07D4.3 (known) K07H8.6,=,cele_only
K07D8.1 (known) Y39E4A.2,=,cele_only
K07E1.1 (known) M01E11.6,=,cele_only
K07G5.2 (known) R03D7.6,=,cele_only
K07G5.2 (known) ZK20.3,=,S
K07H8.6 (known) T23G11.3,=,cele_only
K07H8.6 (known) M02A10.3,=,cele_only
K07H8.6 (known) R09B5.5,=,cele_only
K08A8.1 (known) W02G9.2,=,cele_only
K08B4.1 (known) Y39B6A.20,=,cele_only
K08B4.1 (known) T05A10.1,=,cele_only
K08B4.1 (known) Y11D7A.1,=,cele_only
K08B4.1 (known) K11D2.2,=,cele_only
K08B4.1 (known) M117.2,=,cele_only
K08B4.1 (known) T22A3.3,=,cele_only
K08B4.1 (known) Y11D7A.12,=,cele_only
K08B4.6 (known) T17H7.4,=,cele_only
K08C7.3 (known) W07B3.2,=,cele_only
K08D10.7 (known) Y17G7B.15,=,cele_only
K08D10.7 (known) R02F2.5,=,cele_only
K08D10.7 (known) Y79H2A.1,=,cele_only
K08D10.7 (known) ZK1055.7,=,cele_only
K08D10.8 (known) R02F2.5,=,cele_only
K08D9.5 (known) W07B3.2,=,cele_only
K08E3.5 (known) K08E3.5,=,HDS
K08E3.6 (known) Y39A1A.23,=,cele_only
K08E3.7 (known) T14G10.4,=,cele_only
K08E3.7 (known) Y39E4A.2,=,cele_only
K08E3.7 (known) Y39B6A.1,=,cele_only
K08E3.7 (known) Y39B6A.19,=,cele_only
K08E5.3 (known) Y39E4A.2,=,cele_only
K08E7.2 (known) T09A5.2,=,cele_only
K08E7.5 (known) T04H1.6,=,cele_only
K08E7.5 (known) Y39E4A.2,=,cele_only
K08E7.5 (known) T17H7.4,=,cele_only
K08F11.3 (known) Y54E5A.4,=,cele_only
K08F11.3 (known) Y59A8A.3,=,cele_only
K08F11.3 (known) W07B8.5,=,cele_only
K08F11.3 (known) Y55F3AM.15,=,cele_only
K08F4.2 (known) T01D1.6,=,cele_only
K08F4.7 (known) T18D3.7,=,cele_only
K08F8.2 (known) Y49A3A.3,=,cele_only
K08F8.2 (known) ZK909.4,=,cele_only
K08F8.2 (known) Y49A3A.1,=,cele_only
K08F8.2 (known) W07B3.2,=,cele_only
K08F8.2 (known) T01G9.6,=,cele_only
K08F8.2 (known) T04H1.2,=,cele_only
K08F8.2 (known) M04G12.1,=,cele_only
K08F8.4 (known) Y38H6C.14,=,cele_only
K08F8.4 (known) Y116A8C.26,=,cele_only
K08F8.6 (known) Y57E12AL.5,=,cele_only
K08H10.1 (known) Y17G9B.5,=,cele_only
K08H10.2 (known) Y17G9B.5,=,cele_only
K08H2.6 (known) Y57A10C.6,=,cele_only
K08H2.8 (known) Y77E11A.2,=,cele_only
K09B11.1 (known) Y75B8A.1,=,cele_only
K09B11.9 (known) Y80D3A.10,=,cele_only
K09B11.9 (known) Y39A1A.15,=,cele_only
K09B11.9 (known) W08E3.3,=,cele_only
K09B11.9 (known) Y71G12B.9,=,cele_only
K09B11.9 (known) Y43F8C.6,=,cele_only
K09B11.9 (known) R13F6.9,=,cele_only
K09B11.9 (known) T22A3.3,=,cele_only
K09B11.9 (known) R03A10.1,=,cele_only
K09B11.9 (known) K09B11.9,=,cele_only
K09B11.9 (known) Y24D9A.4,=,cele_only
K09B11.9 (known) Y57A10A.1,=,cele_only
K09B11.9 (known) R01E6.3,=,cele_only
K09B11.9 (known) W07B3.2,=,cele_only
K09B11.9 (known) K10C2.4,=,cele_only
K09B11.9 (known) T22F3.4,=,cele_only
K09B11.9 (known) ZK813.3,=,cele_only
K09B11.9 (known) LLC1.2,=,cele_only
K09B11.9 (known) R08D7.3,=,cele_only
K09B11.9 (known) Y38H6C.14,=,cele_only
K09B11.9 (known) W06A7.2,=,cele_only
K09B11.9 (known) R90.3,=,cele_only
K09B11.9 (known) ZK632.10,=,cele_only
K09B11.9 (known) Y57G11C.15,=,cele_only
K09B11.9 (known) T05E11.8,=,cele_only
K09B11.9 (known) T09A5.2,=,cele_only
K09B11.9 (known) Y63D3A.5,=,cele_only
K09B11.9 (known) Y40H4A.2,=,cele_only
K09B11.9 (known) ZK1073.2,=,cele_only
K09B11.9 (known) Y106G6H.3,=,cele_only
K09B11.9 (known) Y53H1A.1,=,cele_only
K09B11.9 (known) T17H7.4,=,cele_only
K09B11.9 (known) Y47D7A.5,=,cele_only
K09B11.9 (known) T09F5.10,=,cele_only
K09B11.9 (known) T23G7.1,=,cele_only
K09B11.9 (known) ZK938.2,=,cele_only
K09B11.9 (known) T26H2.1,=,cele_only
K09B11.9 (known) Y116F11B.12,=,cele_only
K09B11.9 (known) ZK512.5,=,cele_only
K09B11.9 (known) T09A5.12,=,cele_only
K09B11.9 (known) T05A7.3,=,cele_only
K10B3.7 (known) ZK892.1,=,cele_only
K10B3.7 (known) T06E6.10,=,cele_only
K10B3.7 (known) R11G11.7,=,cele_only
K10B3.7 (known) ZC581.1,=,cele_only
K10B3.7 (known) T28C12.4,=,cele_only
K10B3.8 (known) T28C12.4,=,cele_only
K10B3.8 (known) ZC581.1,=,cele_only
K10B3.8 (known) ZK892.1,=,cele_only
K10B4.4 (known) Y41C4A.14,=,cele_only
K10B4.6 (known) Y41C4A.14,=,cele_only
K10C2.4 (known) T27A10.3,=,cele_only
K10C3.6 (known) Y80D3A.4,=,cele_only
K10C3.6 (known) R12B2.5,=,cele_only
K10C3.6 (known) K10C3.6,=,cele_only
K10C3.6 (known) ZK1037.5,=,cele_only
K10C3.6 (known) Y5H2B.2,=,cele_only
K10C3.6 (known) ZK697.2,=,cele_only
K10C3.6 (known) T09A12.4,=,cele_only
K10C3.6 (known) T26H2.9,=,cele_only
K10C3.6 (known) R90.2,=,cele_only
K10C3.6 (known) K11E4.5,=,cele_only
K10C3.6 (known) Y38E10A.18,=,cele_only
K10D2.6 (known) W10C6.1,=,cele_only
K10D3.2 (known) Y60A3A.1,=,cele_only
K10D3.4 (known) ZK849.2,=,cele_only
K10D3.4 (known) ZK892.7,=,cele_only
K10D3.4 (known) ZK849.1,=,cele_only
K10F12.4 (known) Y47D7A.13,=,cele_only
K10G6.1 (known) Y82E9BR.13,=,cele_only
K10H10.2 (known) T05G5.10,=,cele_only
K11D12.9 (known) M03D4.1,=,cele_only
K11D2.2 (known) T08G5.5,=,cele_only
K11D2.3 (known) R03C1.1,=,cele_only
K11D2.3 (known) Y71H2B.10,=,HSM
K11D2.3 (known) T05C12.6,=,cele_only
K11D2.3 (known) T04H1.2,=,cele_only
K11D9.1 (known) T01G1.1,=,cele_only
K11D9.1 (known) W10D9.4,=,cele_only
K11D9.1 (known) T11B7.4,=,cele_only
K11D9.1 (known) M04G12.1,=,cele_only
K11E8.1 (known) R02F11.1,=,cele_only
K11E8.1 (known) T01B11.3,=,cele_only
K11E8.1 (known) K11E8.1,=,cele_only
K11E8.1 (known) W09H1.6,=,cele_only
K11H12.2 (known) Y39G10AR.13,=,cele_only
K12C11.2 (known) T26A5.9,=,cele_only
K12C11.2 (known) ZK858.4,=,cele_only
K12C11.2 (known) W04D2.1,=,cele_only
K12C11.2 (known) K12C11.2,=,S
K12C11.4 (known) Y111B2A.8,=,cele_only
K12D12.1 (known) T04A11.6,=,S
K12D12.2 (known) T07D4.2,=,cele_only
K12F2.1 (known) T17H7.4,=,cele_only
K12F2.2 (known) Y60A3A.1,=,cele_only
K12G11.3 (known) R07E4.6,=,cele_only
K12G11.4 (known) ZK792.6,=,cele_only
K12H4.7 (known) Y54G9A.6,=,cele_only
K12H4.7 (known) ZK1058.4,=,cele_only
K12H4.8 (known) T03E6.7,=,cele_only
K12H4.8 (known) T07A9.5,=,cele_only
K12H6.7 (known) Y37E3.11,=,cele_only
M01E10.2 (known) W07B3.2,=,cele_only
M01E11.2 (known) W07B3.2,=,cele_only
M01E11.2 (known) M01E11.2,=,cele_only
M01E11.4 (known) T05C12.6,=,cele_only
M01E11.6 (known) Y59A8B.7,=,cele_only
M01E11.6 (known) ZK1290.3,=,cele_only
M01E11.6 (known) W07B8.5,=,cele_only
M01E11.7 (known) R09B5.5,=,cele_only
M01E11.7 (known) T11B7.4,=,cele_only
M01E11.7 (known) W04D2.1,=,cele_only
M01E11.7 (known) T17H7.4,=,cele_only
M01E5.2 (known) R06F6.8,=,cele_only
M01F1.2 (known) Y73B6A.5,=,cele_only
M01F1.4 (known) Y23H5A.4,=,cele_only
M01H9.2 (known) ZK637.5,=,cele_only
M02A10.3 (known) W09H1.6,=,cele_only
M02A10.3 (known) ZK1067.1,=,cele_only
M02A10.3 (known) Y45F10D.13,=,cele_only
M02A10.3 (known) M7.5,=,cele_only
M02A10.3 (known) Y105E8B.5,=,cele_only
M02A10.3 (known) T23F6.4,=,cele_only
M02D8.1 (known) T28A11.11,=,cele_only
M02D8.4 (known) Y49F6C.3,=,cele_only
M02G9.1 (known) R09B5.5,=,cele_only
M02G9.1 (known) T01D1.6,=,cele_only
M02G9.1 (known) T23F1.6,=,cele_only
M03A1.7 (known) Y2H9A.1,=,cele_only
M03D4.1 (known) Y66H1B.2,=,cele_only
M03F4.2 (known) Y57G11C.24,=,M
M03F4.2 (known) ZK673.7,=,cele_only
M04B2.3 (known) T07G12.6,=,cele_only
M04C9.4 (known) W07B3.2,=,cele_only
M04F3.1 (known) Y62E10A.8,=,cele_only
M04F3.1 (known) T20G5.1,=,cele_only
M04G12.1 (known) W07B3.2,=,cele_only
M04G12.1 (known) ZK849.2,=,cele_only
M04G12.1 (known) Y39A1A.15,=,cele_only
M04G12.1 (known) T04H1.2,=,cele_only
M04G12.1 (known) Y15E3A.1,=,cele_only
M04G12.1 (known) T23H4.2,=,cele_only
M04G12.1 (known) ZK849.1,=,cele_only
M04G12.1 (known) Y69A2AR.30,=,cele_only
M04G12.1 (known) Y69A2AR.2,=,cele_only
M04G7.2 (known) Y54E5A.1,=,cele_only
M05D6.7 (known) ZK849.2,=,cele_only
M05D6.7 (known) T28F2.3,=,cele_only
M05D6.7 (known) ZK849.1,=,cele_only
M106.1 (known) R13G10.1,=,cele_only
M106.5 (known) ZK1098.10,=,cele_only
M110.2 (known) W04D2.1,=,cele_only
M117.2 (known) Y51H4A.8,=,cele_only
M117.2 (known) W10C8.2,=,cele_only
M117.2 (known) R11A8.4,=,cele_only
M117.2 (known) Y79H2A.11,=,cele_only
M142.5 (known) R07E4.6,=,cele_only
M151.7 (known) T05C12.6,=,cele_only
M153.1 (known) M153.1,=,DSM
M162.5 (known) R05G6.7,=,cele_only
M18.5 (known) R11D1.1,=,cele_only
M18.7 (known) W07B3.2,=,cele_only
M6.1 (known) T12B3.4,=,cele_only
M60.2 (known) Y47D3A.27,=,cele_only
M7.1 (known) T02C1.1,=,cele_only
M7.2 (known) R05D3.7,=,cele_only
M7.5 (known) T24D1.3,=,cele_only
M79.4 (known) T11B7.4,=,cele_only
PAR2.1 (known) W08G11.3,=,cele_only
PAR2.1 (known) T28C6.7,=,cele_only
R01B10.1 (known) T04H1.6,=,cele_only
R01H10.5 (known) ZK673.7,=,cele_only
R01H2.6 (known) R09B5.5,=,cele_only
R01H2.6 (known) ZK637.14,=,cele_only
R02C2.1 (known) Y111B2A.8,=,cele_only
R02D5.1 (known) W06F12.1,=,cele_only
R02F11.1 (known) Y54G9A.6,=,cele_only
R02F11.1 (known) T20B3.2,=,cele_only
R02F11.1 (known) Y65B4A.7,=,cele_only
R02F11.1 (known) R05F9.10,=,cele_only
R02F11.1 (known) Y39B6A.1,=,cele_only
R02F11.1 (known) Y39B6A.19,=,cele_only
R02F11.1 (known) W03F8.10,=,cele_only
R02F11.1 (known) ZK721.2,=,cele_only
R02F11.1 (known) Y47D9A.1,=,cele_only
R02F11.1 (known) T19A5.3,=,cele_only
R02F11.1 (known) Y61A9LA.11,=,cele_only
R02F11.1 (known) W03F8.1,=,cele_only
R02F2.1 (known) Y73B6A.5,=,cele_only
R02F2.5 (known) Y63D3A.4,=,cele_only
R02F2.5 (known) T14G12.4,=,cele_only
R02F2.5 (known) Y50E8A.9,=,cele_only
R02F2.5 (known) ZK858.4,=,cele_only
R02F2.5 (known) T25E4.1,=,cele_only
R02F2.5 (known) T17H7.4,=,cele_only
R02F2.5 (known) Y18D10A.8,=,cele_only
R02F2.5 (known) T22B2.4,=,cele_only
R03D7.1 (known) Y76A2B.5,=,cele_only
R03D7.6 (known) Y17G7B.8,=,cele_only
R03D7.6 (known) ZC196.4,=,cele_only
R03D7.6 (known) Y38E10A.21,=,cele_only
R03D7.6 (known) ZK792.6,=,cele_only
R03D7.6 (known) Y17G9B.7,=,cele_only
R03D7.6 (known) T24A6.7,=,cele_only
R03D7.6 (known) R03D7.6,=,S
R03D7.6 (known) Y51B9A.4,=,cele_only
R03D7.7 (known) T09A5.2,=,cele_only
R03E1.2 (known) Y39H10A.7,=,cele_only
R03E9.1 (known) T19B10.11,=,cele_only
R03G5.2 (known) ZK1098.4,=,cele_only
R03G5.2 (known) T23H2.2,=,cele_only
R03G5.2 (known) Y105C5B.28,=,cele_only
R04A9.4 (known) Y18D10A.8,=,D
R04B5.4 (known) W07B3.2,=,cele_only
R04B5.5 (known) R04B5.5,=,HS
R05D8.7 (known) R05D8.7,=,cele_only
R05D8.8 (known) Y57A10A.23,=,cele_only
R05F9.1 (known) R13F6.9,=,cele_only
R05F9.1 (known) ZK632.12,=,cele_only
R05F9.1 (known) Y79H2A.11,=,cele_only
R05F9.1 (known) ZK418.4,=,cele_only
R05F9.10 (known) Y79H2A.11,=,cele_only
R05F9.10 (known) T01B11.2,=,cele_only
R05F9.10 (known) R09B5.5,=,cele_only
R05F9.10 (known) W09H1.6,=,cele_only
R05F9.10 (known) R11G11.7,=,cele_only
R05F9.10 (known) R13F6.9,=,cele_only
R05F9.10 (known) ZK1067.7,=,cele_only
R05F9.10 (known) T05E11.3,=,cele_only
R05F9.10 (known) T23F1.6,=,cele_only
R05F9.10 (known) Y39E4B.12,=,cele_only
R05F9.10 (known) ZK1058.4,=,cele_only
R05F9.10 (known) Y56A3A.21,=,cele_only
R05F9.10 (known) T23B3.4,=,cele_only
R05F9.10 (known) R05H5.3,=,cele_only
R05F9.10 (known) Y38H6C.8,=,cele_only
R05F9.10 (known) ZK632.12,=,cele_only
R05G6.10 (known) T04D1.3,=,cele_only
R05G6.10 (known) ZK1248.3,=,cele_only
R05H5.3 (known) Y11D7A.12,=,cele_only
R05H5.3 (known) Y11D7A.1,=,cele_only
R06A4.4 (known) T28C12.4,=,cele_only
R06B10.4 (known) Y106G6H.7,=,cele_only
R06B10.4 (known) Y59A8B.22,=,cele_only
R06B10.4 (known) Y77E11A.7,=,cele_only
R06B10.4 (known) T20G5.1,=,cele_only
R06B10.4 (known) T08G5.5,=,cele_only
R06B10.4 (known) W04D2.1,=,cele_only
R06B9.1 (known) Y47H9C.5,=,cele_only
R06B9.1 (known) T04C10.2,=,cele_only
R06B9.1 (known) R10E12.1,=,cele_only
R06B9.3 (known) ZK20.3,=,cele_only
R06B9.3 (known) T12E12.4,=,cele_only
R06B9.3 (known) T22A3.3,=,cele_only
R06B9.3 (known) Y42H9AR.1,=,cele_only
R06B9.3 (known) R06B9.3,=,cele_only
R06B9.3 (known) ZK1098.4,=,cele_only
R06B9.4 (known) W08F4.8,=,cele_only
R06C1.3 (known) W07B3.2,=,cele_only
R06C1.3 (known) Y40B1B.6,=,cele_only
R06C7.8 (known) T03F1.9,=,cele_only
R06C7.8 (known) Y54G9A.6,=,HD
R06F6.8 (known) Y38H6C.14,=,cele_only
R06F6.8 (known) Y79H2A.11,=,cele_only
R06F6.8 (known) T28A11.11,=,cele_only
R06F6.8 (known) T05C12.6,=,cele_only
R06F6.8 (known) ZK678.1,=,cele_only
R06F6.8 (known) Y71G12B.27,=,cele_only
R06F6.8 (known) T22C1.4,=,cele_only
R07B1.4 (known) Y42H9AR.1,=,cele_only
R07B7.2 (known) T26A5.9,=,cele_only
R07B7.2 (known) R07B7.2,=,cele_only
R07B7.2 (known) ZK1128.2,=,cele_only
R07B7.3 (known) T20G5.11,=,cele_only
R07B7.8 (known) W07B3.2,=,cele_only
R07E3.3 (known) Y38H6C.14,=,cele_only
R07E4.6 (known) W06A7.3,=,cele_only
R07E4.6 (known) Y102A11A.3,=,cele_only
R07E4.6 (known) T04F3.1,=,cele_only
R07E4.6 (known) Y59A8B.7,=,cele_only
R07E4.6 (known) Y102A11A.2,=,cele_only
R07E4.6 (known) ZK662.3,=,cele_only
R07E4.6 (known) ZK909.2,=,HM
R07E4.6 (known) Y40D12A.2,=,cele_only
R07E4.6 (known) Y69H2.7,=,cele_only
R07E5.14 (known) W03G9.4,=,cele_only
R07E5.14 (known) R09B3.5,=,HD
R07E5.3 (known) Y113G7B.23,=,HDM
R07E5.8 (known) Y47D3A.4,=,HM
R07G3.1 (known) W07B3.2,=,cele_only
R07G3.8 (known) Y48G10A.3,=,cele_only
R07H5.1 (known) ZK1010.1,=,cele_only
R07H5.1 (known) ZK418.4,=,cele_only
R08A2.2 (known) Y41C4A.14,=,cele_only
R08A2.3 (known) T05C12.6,=,cele_only
R08D7.3 (known) T03E6.7,=,cele_only
R08D7.3 (known) T11B7.4,=,cele_only
R08D7.3 (known) Y57G11C.24,=,cele_only
R08D7.3 (known) ZK930.3,=,cele_only
R08D7.3 (known) Y82E9BR.13,=,cele_only
R09A1.2 (known) Y32H12A.4,=,cele_only
R09B5.5 (known) Y43F8C.14,=,cele_only
R09B5.5 (known) W02G9.3,=,cele_only
R09B5.5 (known) Y71F9AL.13,=,cele_only
R09B5.5 (known) Y65B4BR.4,=,cele_only
R09B5.5 (known) T11B7.1,=,cele_only
R09B5.5 (known) T05E11.1,=,cele_only
R09B5.5 (known) W09H1.6,=,cele_only
R09B5.5 (known) T01D1.6,=,cele_only
R09B5.5 (known) T07E3.5,=,cele_only
R09B5.5 (known) Y41C4A.14,=,cele_only
R09B5.5 (known) Y39B6A.1,=,cele_only
R09B5.5 (known) T27E9.1,=,cele_only
R09B5.5 (known) Y39B6A.19,=,cele_only
R09B5.5 (known) Y22F5A.4,=,cele_only
R09B5.5 (known) R09B5.5,=,cele_only
R09B5.5 (known) W02G9.2,=,cele_only
R09B5.5 (known) ZK637.5,=,cele_only
R09B5.5 (known) T09E8.1,=,cele_only
R09B5.5 (known) ZK792.4,=,cele_only
R09B5.5 (known) Y53C12B.3,=,cele_only
R09B5.5 (known) ZK512.5,=,cele_only
R09B5.6 (known) ZK1307.8,=,cele_only
R09B5.6 (known) W02G9.3,=,cele_only
R09B5.6 (known) W02G9.2,=,cele_only
R09E12.5 (known) W04D2.1,=,cele_only
R09F10.9 (known) T07C4.8,=,cele_only
R09H10.3 (known) R09H10.3,=,H
R102.5 (known) ZK1098.5,=,cele_only
R107.4 (known) W09H1.6,=,cele_only
R107.6 (known) ZK1055.1,=,cele_only
R107.6 (known) T06E4.1,=,cele_only
R107.7 (known) T28A11.11,=,HSM
R10D12.13 (known) T26A5.9,=,cele_only
R10E11.8 (known) T04H1.2,=,cele_only
R10H10.2 (known) T09A5.10,=,cele_only
R119.4 (known) ZK1128.2,=,cele_only
R119.4 (known) W04D2.1,=,cele_only
R11A5.2 (known) ZK1055.1,=,cele_only
R11A8.2 (known) T11B7.1,=,cele_only
R11A8.4 (known) R13H8.1,=,HM
R11E3.1 (known) Y41C4A.14,=,cele_only
R11E3.6 (known) T17H7.4,=,cele_only
R11E3.6 (known) ZK849.1,=,cele_only
R11E3.6 (known) ZK849.2,=,cele_only
R11E3.7 (known) Y51H4A.8,=,cele_only
R11G11.6 (known) T17H7.4,=,cele_only
R12B2.1 (known) T09F3.3,=,cele_only
R12B2.1 (known) Y48E1B.3,=,cele_only
R12B2.1 (known) Y39B6A.20,=,cele_only
R12B2.1 (known) W08D2.4,=,cele_only
R12B2.1 (known) T05H10.3,=,cele_only
R12B2.1 (known) T02E9.2,=,cele_only
R12B2.1 (known) T15B7.3,=,cele_only
R12B2.1 (known) Y46C8AL.1,=,cele_only
R12B2.1 (known) Y77E11A.15,=,cele_only
R12B2.1 (known) T05H10.4,=,cele_only
R12B2.1 (known) W03G11.1,=,cele_only
R12B2.1 (known) Y79H2A.1,=,cele_only
R12B2.1 (known) R74.5,=,cele_only
R12B2.1 (known) Y47G6A.12,=,cele_only
R12B2.2 (known) T27F2.3,=,cele_only
R12B2.4 (known) Y34B4A.6,=,cele_only
R12B2.4 (known) Y47G6A.24,=,cele_only
R12B2.4 (known) T01D1.2,=,cele_only
R12B2.4 (known) T10B5.6,=,cele_only
R12B2.4 (known) W01B6.9,=,HDSM
R12B2.4 (known) R13F6.1,=,cele_only
R12B2.4 (known) T03F1.9,=,cele_only
R12B2.5 (known) Y47D3B.7,=,cele_only
R12B2.5 (known) ZK858.4,=,cele_only
R12E2.3 (known) T06D8.8,=,S
R12E2.3 (known) W06D4.6,=,cele_only
R13A5.1 (known) T28C6.7,=,cele_only
R13A5.12 (known) T28C6.7,=,cele_only
R13A5.12 (known) Y48E1B.13,=,cele_only
R13A5.8 (known) W01B6.9,=,cele_only
R13A5.8 (known) Y54G9A.6,=,cele_only
R13F6.1 (known) Y92C3B.1,=,cele_only
R13F6.1 (known) T10B5.6,=,cele_only
R13F6.1 (known) Y47G6A.24,=,cele_only
R13F6.1 (known) W01B6.9,=,cele_only
R13F6.9 (known) W02G9.3,=,cele_only
R13F6.9 (known) ZK1055.7,=,cele_only
R13F6.9 (known) T05H10.5,=,cele_only
R13F6.9 (known) T05H10.6,=,cele_only
R13F6.9 (known) Y41D4B.19,=,cele_only
R13F6.9 (known) Y116A8C.12,=,cele_only
R13F6.9 (known) W02G9.2,=,cele_only
R13H8.1 (known) W10G6.2,=,cele_only
R144.1 (known) Y54G11A.13,=,cele_only
R144.10 (known) Y15E3A.1,=,cele_only
R144.9 (known) ZK970.3,=,H
R148.3 (known) T17H7.4,=,cele_only
R151.2 (known) Y48G1C.1,=,cele_only
R151.2 (known) Y48G1C.9,=,cele_only
R151.2 (known) R151.2,=,HDS
R151.3 (known) ZK430.2,=,cele_only
R151.3 (known) T07C4.1,=,cele_only
R151.3 (known) Y62E10A.2,=,cele_only
R155.1 (known) VW02B12L.3,=,cele_only
R166.2 (known) T07C4.1,=,cele_only
R166.2 (known) Y48G9A.7,=,cele_only
R166.2 (known) T08G5.5,=,cele_only
R186.4 (known) ZK945.2,=,cele_only
R186.5 (known) Y18D10A.8,=,cele_only
R186.7 (known) ZK945.2,=,cele_only
R31.1 (known) W09H1.6,=,cele_only
R31.3 (known) W07B3.2,=,cele_only
R53.5 (known) W02G9.3,=,cele_only
R53.5 (known) W02G9.2,=,cele_only
R74.3 (known) W07B3.2,=,cele_only
R74.5 (known) T22B2.4,=,H
T01B10.4 (known) ZK287.8,=,cele_only
T01B7.8 (known) Y69H2.3,=,cele_only
T01B7.8 (known) T21B6.3,=,cele_only
T01B7.8 (known) Y47G6A.8,=,cele_only
T01B7.8 (known) T22E5.5,=,cele_only
T01B7.8 (known) Y39B6A.19,=,cele_only
T01B7.8 (known) Y39B6A.1,=,cele_only
T01C3.3 (known) Y41C4A.14,=,cele_only
T01C3.7 (known) Y39G10AR.13,=,cele_only
T01C8.1 (known) Y65B4BR.5,=,cele_only
T01D1.2 (known) T22B2.4,=,cele_only
T01D1.6 (known) T23F1.6,=,cele_only
T01D1.6 (known) Y39B6A.1,=,cele_only
T01D1.6 (known) T01D1.6,=,cele_only
T01D1.6 (known) Y39B6A.19,=,cele_only
T01D1.6 (known) T22F7.5,=,cele_only
T01D1.6 (known) Y77E11A.15,=,cele_only
T01D1.6 (known) Y22F5A.4,=,cele_only
T01D1.6 (known) Y87G2A.8,=,cele_only
T01D1.6 (known) T02E1.3,=,cele_only
T01D1.6 (known) T25F10.6,=,cele_only
T01D1.6 (known) Y43B11AR.4,=,cele_only
T01D1.6 (known) Y75B12B.2,=,cele_only
T01D1.6 (known) Y69H2.3,=,cele_only
T01D1.6 (known) Y79H2A.11,=,cele_only
T01D1.6 (known) W03G1.5,=,cele_only
T01D1.6 (known) T05B4.3,=,cele_only
T01D1.6 (known) Y48B6A.2,=,cele_only
T01D3.5 (known) ZK370.2,=,cele_only
T01E8.2 (known) W02D3.9,=,cele_only
T01G1.1 (known) T06F4.1,=,cele_only
T01G9.2 (known) ZK1098.4,=,cele_only
T01G9.5 (known) ZK858.4,=,cele_only
T01G9.5 (known) T01G9.5,=,cele_only
T01G9.5 (known) ZK858.2,=,cele_only
T01G9.5 (known) T10F2.1,=,cele_only
T01G9.5 (known) Y45F10D.12,=,cele_only
T01G9.5 (known) Y48G8AL.8,=,cele_only
T01G9.6 (known) T17H7.4,=,cele_only
T01G9.6 (known) W07B3.2,=,cele_only
T02B11.3 (known) T17H7.4,=,cele_only
T02C12.1 (known) Y69A2AR.30,=,cele_only
T02C5.1 (known) Y79H2A.11,=,cele_only
T02E1.3 (known) W06F12.1,=,cele_only
T02E9.2 (known) T04H1.2,=,cele_only
T03E6.7 (known) T05C12.6,=,cele_only
T03E6.7 (known) ZK849.2,=,cele_only
T03E6.7 (known) T19A6.3,=,cele_only
T03E6.7 (known) ZK849.1,=,cele_only
T03F1.9 (known) T10B5.6,=,cele_only
T03F1.9 (known) W01B6.9,=,cele_only
T03F1.9 (known) Y47G6A.24,=,cele_only
T03F6.1 (known) T03F6.1,=,cele_only
T04A11.6 (known) T06E4.3,=,cele_only
T04C10.1 (known) W04D2.1,=,cele_only
T04D1.3 (known) Y55F3AM.10,=,cele_only
T04F8.6 (known) W07B3.2,=,cele_only
T04G9.3 (known) Y2H9A.1,=,cele_only
T04H1.2 (known) Y46G5A.20,=,cele_only
T04H1.2 (known) T22A3.3,=,cele_only
T04H1.2 (known) W02A2.1,=,cele_only
T04H1.2 (known) ZK1053.3,=,cele_only
T04H1.2 (known) Y42G9A.1,=,cele_only
T04H1.2 (known) ZK1240.9,=,cele_only
T04H1.2 (known) Y43F11A.5,=,cele_only
T04H1.2 (known) ZK930.3,=,cele_only
T04H1.2 (known) T09A5.12,=,cele_only
T04H1.2 (known) W03F9.10,=,cele_only
T04H1.2 (known) ZC239.15,=,cele_only
T04H1.2 (known) T05C12.6,=,cele_only
T04H1.2 (known) ZK1067.3,=,cele_only
T04H1.2 (known) Y38E10A.14,=,cele_only
T04H1.2 (known) Y43H11AL.1,=,cele_only
T04H1.2 (known) Y39B6A.19,=,cele_only
T04H1.2 (known) Y45G5AM.1,=,cele_only
T04H1.2 (known) ZC395.8,=,cele_only
T04H1.2 (known) ZK112.2,=,cele_only
T04H1.2 (known) T07E3.5,=,cele_only
T04H1.2 (known) T04H1.2,=,cele_only
T04H1.2 (known) ZC504.4,=,cele_only
T04H1.2 (known) W04A8.6,=,cele_only
T04H1.2 (known) ZC15.3,=,cele_only
T04H1.2 (known) T23B12.2,=,cele_only
T04H1.2 (known) Y40C5A.1,=,cele_only
T04H1.2 (known) ZK1098.4,=,cele_only
T04H1.2 (known) T11B7.1,=,cele_only
T04H1.2 (known) Y39B6A.1,=,cele_only
T04H1.2 (known) T16H12.4,=,cele_only
T04H1.2 (known) ZK1236.3,=,cele_only
T04H1.4 (known) ZC302.1,=,cele_only
T04H1.6 (known) Y69A2AR.18,=,cele_only
T04H1.6 (known) T08H10.1,=,cele_only
T04H1.6 (known) Y39B6A.19,=,cele_only
T04H1.6 (known) Y42G9A.6,=,cele_only
T04H1.6 (known) T06G6.9,=,cele_only
T04H1.6 (known) T05A1.2,=,cele_only
T04H1.6 (known) Y39B6A.1,=,cele_only
T04H1.6 (known) T17E9.2,=,cele_only
T05A1.2 (known) ZK370.2,=,cele_only
T05B4.3 (known) Y2H9A.1,=,cele_only
T05B9.1 (known) T05B9.1,=,cele_only
T05C12.6 (known) Y57G11C.24,=,cele_only
T05C12.6 (known) W05H9.1,=,cele_only
T05C12.6 (known) Y42A5A.3,=,cele_only
T05C12.6 (known) ZK112.2,=,cele_only
T05C12.6 (known) T17H7.4,=,cele_only
T05C12.6 (known) T11B7.4,=,cele_only
T05C12.6 (known) ZK945.8,=,cele_only
T05C12.6 (known) Y40C5A.1,=,cele_only
T05C12.6 (known) Y79H2A.11,=,cele_only
T05C12.6 (known) Y45F10D.9,=,cele_only
T05C12.6 (known) W10G6.3,=,cele_only
T05C12.6 (known) W04A8.6,=,cele_only
T05C12.6 (known) Y57G11C.9,=,cele_only
T05C12.6 (known) T26C12.3,=,cele_only
T05C12.6 (known) T09A5.2,=,cele_only
T05C12.6 (known) Y32F6B.3,=,cele_only
T05C12.6 (known) Y77E11A.7,=,cele_only
T05C12.6 (known) T05C12.6,=,cele_only
T05C12.6 (known) ZK849.2,=,cele_only
T05C12.6 (known) Y43H11AL.1,=,cele_only
T05C12.6 (known) Y54E2A.3,=,cele_only
T05C12.6 (known) Y66D12A.5,=,cele_only
T05C12.6 (known) ZK1098.4,=,cele_only
T05C12.6 (known) Y46G5A.20,=,cele_only
T05C12.6 (known) T09A5.12,=,cele_only
T05C12.6 (known) W07B3.2,=,cele_only
T05C12.6 (known) ZK512.5,=,cele_only
T05C12.7 (known) Y41C4A.14,=,cele_only
T05D4.1 (known) T05D4.1,=,HD
T05E7.5 (known) ZK678.1,=,cele_only
T05F1.4 (known) T17H7.4,=,cele_only
T05G5.10 (known) ZK1225.6,=,cele_only
T05G5.10 (known) Y17G7B.4,=,H
T05G5.5 (known) W09H1.6,=,cele_only
T05G5.5 (known) Y55F3AM.10,=,cele_only
T05G5.5 (known) Y69A2AR.30,=,cele_only
T05G5.5 (known) ZK1098.5,=,cele_only
T05G5.6 (known) Y55F3AM.10,=,cele_only
T05G5.6 (known) Y69A2AR.30,=,cele_only
T05G5.6 (known) ZK1098.5,=,cele_only
T05G5.6 (known) W09H1.6,=,cele_only
T05H10.5 (known) T09B4.10,=,cele_only
T05H4.14 (known) W05H7.4,=,cele_only
T05H4.14 (known) Y59A8B.10,=,cele_only
T05H4.14 (known) T08G5.5,=,cele_only
T05H4.14 (known) Y66D12A.16,=,cele_only
T05H4.2 (known) W07B3.2,=,cele_only
T06C10.3 (known) T23C6.5,=,cele_only
T06C12.13 (known) Y41C4A.14,=,cele_only
T06E4.1 (known) ZK1055.1,=,cele_only
T06E4.10 (known) T23G11.3,=,cele_only
T06E4.6 (known) W08F4.8,=,cele_only
T06E4.6 (known) W03D2.4,=,cele_only
T06E6.10 (known) Y39B6A.1,=,cele_only
T06E6.10 (known) Y39B6A.19,=,cele_only
T06E6.2 (known) Y54G9A.4,=,cele_only
T06E6.2 (known) Y113G7A.3,=,cele_only
T06G6.3 (known) W07B3.2,=,cele_only
T07A5.6 (known) T26A5.9,=,cele_only
T07A9.3 (known) T12F5.3,=,cele_only
T07A9.3 (known) T21G5.3,=,cele_only
T07A9.5 (known) Y38F2AR.1,=,cele_only
T07A9.5 (known) W09B6.3,=,cele_only
T07C4.1 (known) W09D10.3,=,cele_only
T07C4.1 (known) T12D8.7,=,cele_only
T07C4.1 (known) Y37D8A.10,=,cele_only
T07C4.3 (known) ZK892.1,=,cele_only
T07C4.3 (known) W09H1.6,=,cele_only
T07C4.8 (known) T19E7.3,=,cele_only
T07D10.2 (known) W02D9.10,=,cele_only
T07D10.3 (known) W08F4.8,=,cele_only
T07D4.2 (known) T18D3.7,=,cele_only
T07D4.2 (known) ZC455.1,=,cele_only
T07D4.2 (known) T24H7.4,=,cele_only
T07D4.2 (known) Y48G1BL.4,=,cele_only
T07E3.5 (known) Y41C4A.14,=,cele_only
T07E3.5 (known) T11B7.4,=,cele_only
T07F8.3 (known) T17H7.4,=,cele_only
T07F8.3 (known) T11B7.4,=,cele_only
T07F8.4 (known) ZK945.2,=,cele_only
T07G12.10 (known) ZK849.1,=,cele_only
T07G12.10 (known) ZK849.2,=,cele_only
T08A11.1 (known) ZK945.2,=,cele_only
T08B2.5 (known) W07B3.2,=,cele_only
T08E11.4 (known) W04D2.1,=,cele_only
T08E11.4 (known) W07E6.4,=,cele_only
T08G11.4 (known) ZK849.1,=,cele_only
T08G11.4 (known) ZK849.2,=,cele_only
T08G11.4 (known) Y51H4A.17,=,cele_only
T08G2.3 (known) T23G11.3,=,cele_only
T08G5.5 (known) Y110A7A.14,=,cele_only
T08G5.5 (known) ZK287.1,=,cele_only
T08H4.1 (known) ZK849.2,=,cele_only
T08H4.2 (known) ZK849.1,=,cele_only
T09A12.4 (known) T27F2.3,=,cele_only
T09A12.4 (known) W09H1.6,=,cele_only
T09A5.10 (known) T09A5.10,=,cele_only
T09A5.10 (known) T17H7.4,=,cele_only
T09A5.10 (known) ZC8.4,=,cele_only
T09A5.12 (known) Y41C4A.14,=,cele_only
T09A5.12 (known) T11B7.4,=,cele_only
T09A5.2 (known) T28C12.4,=,cele_only
T09A5.2 (known) ZK105.1,=,cele_only
T09A5.2 (known) Y15E3A.1,=,cele_only
T09A5.2 (known) W07B3.2,=,cele_only
T09A5.6 (known) Y54E5B.3,=,cele_only
T09B4.2 (known) T09B4.2,=,cele_only
T09B9.4 (known) W07B3.2,=,cele_only
T09F3.1 (known) W07B3.2,=,cele_only
T09F3.1 (known) W06F12.1,=,cele_only
T09F3.3 (known) Y79H2A.11,=,cele_only
T09F5.10 (known) W07B3.2,=,cele_only
T10B11.3 (known) W07B3.2,=,cele_only
T10B5.6 (known) Y47G6A.24,=,cele_only
T10B5.6 (known) Y92C3B.1,=,cele_only
T10B5.6 (known) W01B6.9,=,cele_only
T10C6.11 (known) Y62E10A.16,=,cele_only
T10C6.5 (known) Y55F3AM.13,=,cele_only
T10E10.2 (known) ZK1067.7,=,cele_only
T10E9.7 (known) T17H7.4,=,cele_only
T10F2.1 (known) T11B7.4,=,cele_only
T10F2.4 (known) ZK1098.4,=,cele_only
T10F2.4 (known) T23D5.2,=,cele_only
T10G3.6 (known) ZK593.7,=,S
T11B7.2 (known) Y57A10C.6,=,cele_only
T11B7.4 (known) ZK287.6,=,cele_only
T11B7.4 (known) Y51H4A.17,=,cele_only
T11B7.4 (known) W07B8.3,=,cele_only
T11B7.4 (known) W07B3.2,=,cele_only
T11B7.4 (known) W04D2.1,=,cele_only
T11B7.4 (known) Y63D3A.4,=,cele_only
T11B7.4 (known) Y116A8C.26,=,cele_only
T11B7.4 (known) Y45F10B.13,=,cele_only
T11B7.4 (known) ZK512.5,=,cele_only
T11B7.4 (known) W05H7.4,=,cele_only
T11B7.4 (known) Y57G11C.24,=,cele_only
T11B7.4 (known) ZK1307.9,=,cele_only
T11B7.4 (known) T13C5.4,=,cele_only
T11B7.4 (known) T24B8.1,=,cele_only
T11B7.4 (known) Y40B10A.2,=,cele_only
T11B7.4 (known) Y73B6BL.33,=,cele_only
T11B7.4 (known) ZK863.7,=,cele_only
T11B7.4 (known) T11B7.4,=,cele_only
T11B7.4 (known) T27F2.2,=,cele_only
T11B7.4 (known) T22A3.3,=,cele_only
T11B7.4 (known) Y54E10BL.6,=,cele_only
T11B7.4 (known) ZK678.1,=,cele_only
T11B7.4 (known) Y53C12B.3,=,cele_only
T11B7.4 (known) ZK121.2,=,cele_only
T11B7.4 (known) ZC434.2,=,cele_only
T11B7.4 (known) W03F11.6,=,cele_only
T11B7.4 (known) Y71F9AL.13,=,cele_only
T11B7.4 (known) T17H7.4,=,cele_only
T11B7.4 (known) Y40C5A.1,=,cele_only
T11B7.4 (known) W02D3.11,=,cele_only
T11B7.4 (known) ZK1193.1,=,cele_only
T11B7.4 (known) Y62H9A.6,=,cele_only
T11B7.4 (known) Y43F8C.14,=,cele_only
T11B7.4 (known) ZC247.1,=,cele_only
T11F9.6 (known) W03G9.4,=,cele_only
T11G6.7 (known) ZK353.6,=,cele_only
T12B3.4 (known) ZC434.2,=,cele_only
T12D8.2 (known) Y56A3A.20,=,cele_only
T12D8.7 (known) Y104H12A.1,=,cele_only
T12D8.7 (known) Y46G5A.31,=,cele_only
T12D8.7 (known) Y56A3A.4,=,S
T12D8.7 (known) T23H4.2,=,cele_only
T12D8.7 (known) Y119C1A.1,=,cele_only
T12E12.4 (known) T12E12.4,=,S
T12G3.1 (known) Y18D10A.5,=,cele_only
T12G3.1 (known) Y41C4A.14,=,cele_only
T13H5.4 (known) W07E6.4,=,HDS
T14B4.4 (known) Y110A7A.10,=,cele_only
T14E8.1 (known) W07B3.2,=,cele_only
T14F9.4 (known) W06F12.1,=,cele_only
T14G12.4 (known) Y73C8B.3,=,cele_only
T14G12.4 (known) Y75B8A.1,=,cele_only
T15B7.12 (known) Y41C4A.14,=,cele_only
T16A9.3 (known) W07B3.2,=,cele_only
T16G1.5 (known) T28B8.5,=,cele_only
T16G12.7 (known) W02A2.6,=,cele_only
T17H7.4 (known) Y42G9A.1,=,cele_only
T17H7.4 (known) Y119C1A.1,=,cele_only
T17H7.4 (known) Y57G11C.24,=,cele_only
T17H7.4 (known) W10G6.3,=,cele_only
T17H7.4 (known) Y77E11A.7,=,cele_only
T17H7.4 (known) ZK849.2,=,cele_only
T17H7.4 (known) ZK849.1,=,cele_only
T17H7.4 (known) Y22D7AL.10,=,cele_only
T17H7.4 (known) Y45F10D.13,=,cele_only
T17H7.4 (known) Y71H2AM.15,=,cele_only
T17H7.4 (known) Y39B6A.11,=,cele_only
T17H7.4 (known) Y40C5A.1,=,cele_only
T17H7.4 (known) T22A3.3,=,cele_only
T17H7.4 (known) T28C6.7,=,cele_only
T17H7.4 (known) Y51A2D.15,=,cele_only
T17H7.4 (known) ZK686.3,=,cele_only
T17H7.4 (known) W05H7.4,=,cele_only
T17H7.4 (known) Y79H2A.1,=,cele_only
T17H7.4 (known) ZK1240.2,=,cele_only
T17H7.4 (known) W04D2.1,=,cele_only
T17H7.4 (known) T26C12.3,=,cele_only
T17H7.4 (known) ZK1248.10,=,cele_only
T17H7.4 (known) Y82E9BR.13,=,cele_only
T17H7.4 (known) ZC8.4,=,cele_only
T17H7.4 (known) W02D3.5,=,cele_only
T17H7.4 (known) Y46G5A.31,=,cele_only
T17H7.4 (known) Y54F10AM.2,=,cele_only
T17H7.4 (known) ZK930.3,=,cele_only
T17H7.4 (known) Y53H1A.1,=,cele_only
T17H7.4 (known) Y73B6BL.33,=,cele_only
T17H7.4 (known) Y79H2A.11,=,cele_only
T17H7.4 (known) W02D3.11,=,cele_only
T17H7.4 (known) Y54E2A.3,=,cele_only
T17H7.4 (known) W06F12.1,=,cele_only
T17H7.4 (known) T27A3.1,=,cele_only
T17H7.4 (known) Y44E3A.6,=,cele_only
T18D3.7 (known) Y54E5A.1,=,cele_only
T18D3.7 (known) W07E6.4,=,cele_only
T18D3.7 (known) T22D1.12,=,cele_only
T18H9.2 (known) Y92C3B.2,=,cele_only
T18H9.2 (known) Y2H9A.1,=,cele_only
T19B10.4 (known) T20G5.11,=,cele_only
T19B4.5 (known) W07B3.2,=,cele_only
T19B4.5 (known) Y69A2AR.30,=,cele_only
T19B4.5 (known) T22A3.4,=,cele_only
T19B4.7 (known) ZK377.2,=,cele_only
T19B4.7 (known) T19B4.7,=,cele_only
T19E7.2 (known) W07B3.2,=,cele_only
T19E7.2 (known) W10G6.2,=,cele_only
T20B12.2 (known) Y69A2AR.30,=,cele_only
T20B12.2 (known) Y41C4A.14,=,cele_only
T20B12.7 (known) VW02B12L.3,=,cele_only
T20D3.3 (known) ZK370.2,=,cele_only
T20D3.3 (known) Y39G10AR.13,=,cele_only
T20F7.5 (known) W07B3.2,=,cele_only
T20G5.1 (known) Y92C3B.2,=,cele_only
T20G5.1 (known) T26A5.9,=,cele_only
T20G5.10 (known) Y38C1AA.6,=,cele_only
T20G5.11 (known) T20G5.11,=,cele_only
T20H4.4 (known) W01B6.9,=,cele_only
T20H4.4 (known) VW02B12L.4,=,cele_only
T21B4.1 (known) W06F12.1,=,cele_only
T21B6.2 (known) W07G1.5,=,cele_only
T21B6.3 (known) Y79H2A.11,=,cele_only
T21B6.3 (known) Y65B4A.7,=,cele_only
T21B6.3 (known) W07B3.2,=,cele_only
T21B6.3 (known) ZK892.7,=,cele_only
T21B6.3 (known) T22H2.5,=,cele_only
T21B6.3 (known) ZK1098.4,=,cele_only
T21B6.3 (known) Y17G7B.14,=,cele_only
T21C9.4 (known) T21C9.4,=,M
T21C9.4 (known) ZK616.3,=,cele_only
T21D12.4 (known) ZK1058.2,=,cele_only
T21E3.3 (known) Y39E4A.2,=,cele_only
T21E8.1 (known) Y110A7A.10,=,cele_only
T21G5.3 (known) T21G5.3,=,cele_only
T21G5.5 (known) T22B2.4,=,cele_only
T22A3.3 (known) Y65B4A.7,=,cele_only
T22A3.3 (known) W03D8.8,=,cele_only
T22A3.3 (known) ZK849.2,=,cele_only
T22A3.3 (known) W06D4.6,=,cele_only
T22A3.4 (known) Y57A10A.8,=,cele_only
T22B2.4 (known) W02A11.3,=,cele_only
T22B3.3 (known) Y41C4A.14,=,cele_only
T22C8.3 (known) ZK909.4,=,cele_only
T22C8.3 (known) Y62E10A.14,=,cele_only
T22C8.3 (known) Y49E10.23,=,cele_only
T22D1.1 (known) ZK849.2,=,cele_only
T22D1.12 (known) T24H7.1,=,cele_only
T22D1.12 (known) ZC455.1,=,cele_only
T22D1.9 (known) T28C6.7,=,cele_only
T22F3.4 (known) ZK418.5,=,cele_only
T22G5.2 (known) W02G9.2,=,cele_only
T22G5.2 (known) W02G9.3,=,cele_only
T22G5.5 (known) Y51H4A.17,=,cele_only
T22H2.5 (known) Y17G7B.14,=,cele_only
T22H2.5 (known) ZK1067.7,=,cele_only
T22H2.5 (known) T23F1.6,=,cele_only
T22H2.5 (known) W02D3.5,=,cele_only
T22H2.5 (known) ZC101.2,=,cele_only
T23C6.5 (known) Y77E11A.2,=,cele_only
T23D8.3 (known) W07B3.2,=,cele_only
T23D8.9 (known) W10C8.2,=,cele_only
T23F1.6 (known) W03G1.5,=,cele_only
T23F1.6 (known) Y39B6A.1,=,cele_only
T23F1.6 (known) Y39B6A.19,=,cele_only
T23F1.6 (known) Y69H2.3,=,cele_only
T23F1.6 (known) Y39B6A.2,=,cele_only
T23F1.6 (known) ZK1067.7,=,cele_only
T23F1.6 (known) W02A2.3,=,cele_only
T23F11.2 (known) Y41C4A.14,=,cele_only
T23F11.4 (known) T26A5.9,=,cele_only
T23G11.3 (known) ZK1193.1,=,cele_only
T23G11.3 (known) Y75B12A.2,=,cele_only
T23G5.1 (known) Y53F4B.33,=,cele_only
T23G5.3 (known) Y43F4B.6,=,cele_only
T23G7.1 (known) ZK637.11,=,cele_only
T23H4.2 (known) T23H4.2,=,cele_only
T24D1.3 (known) Y54G2A.31,=,cele_only
T24E12.6 (known) W07E6.4,=,cele_only
T24H10.3 (known) Y49E10.6,=,cele_only
T24H7.3 (known) Y18D10A.5,=,cele_only
T25C8.2 (known) Y41C4A.14,=,cele_only
T25F10.5 (known) W04D2.1,=,cele_only
T25G12.5 (known) VW02B12L.1,=,cele_only
T25G12.5 (known) Y39E4B.2,=,cele_only
T26A5.7 (known) W03D2.4,=,cele_only
T26A5.9 (known) Y38C1AA.9,=,cele_only
T26A5.9 (known) Y38E10A.6,=,cele_only
T26A5.9 (known) Y49C4A.8,=,D
T26A5.9 (known) Y37D8A.14,=,cele_only
T26C12.3 (known) ZK849.2,=,cele_only
T26C12.3 (known) ZK849.1,=,cele_only
T26E3.3 (known) ZK849.2,=,cele_only
T27A1.3 (known) W04D2.1,=,cele_only
T27A10.3 (known) ZC204.11,=,cele_only
T27A3.1 (known) W06F12.1,=,cele_only
T27A3.1 (known) ZC97.1,=,cele_only
T27A3.1 (known) W07B3.2,=,cele_only
T27A8.2 (known) W03G9.4,=,cele_only
T27E9.1 (known) Y57A10C.6,=,cele_only
T27E9.1 (known) ZK849.2,=,cele_only
T27F2.3 (known) Y37E11AR.2,=,cele_only
T27F2.3 (known) ZK930.3,=,cele_only
T27F2.3 (known) ZK1098.4,=,cele_only
T27F2.3 (known) Y48E1B.12,=,cele_only
T27F2.3 (known) ZK1240.2,=,cele_only
T27F2.3 (known) Y119C1B.5,=,cele_only
T28A11.11 (known) Y53C12A.1,=,cele_only
T28A11.11 (known) Y40D12A.2,=,cele_only
T28A11.11 (known) ZK836.1,=,cele_only
T28A8.3 (known) W07B3.2,=,cele_only
T28A8.7 (known) ZK856.7,=,cele_only
T28B8.5 (known) W05E10.2,=,cele_only
T28C12.4 (known) Y62E10A.10,=,cele_only
T28C12.4 (known) Y49E10.1,=,cele_only
T28C6.7 (known) ZK945.2,=,cele_only
T28C6.7 (known) ZC504.4,=,cele_only
T28C6.7 (known) Y49E10.1,=,cele_only
T28C6.7 (known) Y39G10AR.13,=,cele_only
T28D9.1 (known) ZC504.4,=,cele_only
T28F12.2 (known) Y62E10A.16,=,cele_only
T28F4.1 (known) ZK546.11,=,cele_only
T28F4.4 (known) Y51H4A.8,=,cele_only
VW02B12L.3 (known) Y69A2AR.30,=,cele_only
VW02B12L.3 (known) W02G9.3,=,cele_only
VW02B12L.3 (known) Y37E11AR.2,=,cele_only
VW02B12L.3 (known) W02G9.2,=,cele_only
VW06B3R.1 (known) ZK131.11,=,cele_only
W01B6.9 (known) Y59A8B.10,=,cele_only
W01B6.9 (known) Y47G6A.24,=,cele_only
W02A2.6 (known) ZK652.1,=,cele_only
W02A2.6 (known) ZK652.10,=,cele_only
W02A2.6 (known) Y22D7AL.10,=,cele_only
W02B12.2 (known) Y110A7A.17,=,cele_only
W02B12.8 (known) ZK892.7,=,cele_only
W02D3.5 (known) ZK353.6,=,cele_only
W02D7.5 (known) Y41C4A.14,=,cele_only
W02D9.3 (known) Y46G5A.4,=,cele_only
W02G9.2 (known) Y71F9AL.5,=,cele_only
W02G9.2 (known) Y17G7B.11,=,cele_only
W02G9.2 (known) Y92C3B.2,=,cele_only
W02G9.2 (known) Y46G5A.24,=,cele_only
W02G9.2 (known) ZK945.2,=,cele_only
W02G9.2 (known) Y106G6H.14,=,cele_only
W02G9.2 (known) Y102E9.2,=,cele_only
W02G9.2 (known) Y69A2AR.30,=,cele_only
W02G9.2 (known) Y44F5A.1,=,cele_only
W02G9.2 (known) Y41C4A.10,=,cele_only
W02G9.2 (known) Y105C5B.13,=,cele_only
W02G9.2 (known) W08F4.8,=,cele_only
W02G9.2 (known) Y52E8A.3,=,cele_only
W02G9.2 (known) ZK1010.1,=,cele_only
W02G9.2 (known) ZK1098.5,=,cele_only
W02G9.3 (known) Y106G6H.14,=,cele_only
W02G9.3 (known) Y102E9.2,=,cele_only
W02G9.3 (known) ZK945.2,=,cele_only
W02G9.3 (known) ZK1098.5,=,cele_only
W02G9.3 (known) Y92C3B.2,=,cele_only
W02G9.3 (known) Y44F5A.1,=,cele_only
W02G9.3 (known) Y69A2AR.30,=,cele_only
W02G9.3 (known) Y46G5A.24,=,cele_only
W02G9.3 (known) Y71F9AL.5,=,cele_only
W02G9.3 (known) ZK1010.1,=,cele_only
W02G9.3 (known) Y105C5B.13,=,cele_only
W02G9.3 (known) Y41C4A.10,=,cele_only
W02G9.3 (known) Y17G7B.11,=,cele_only
W02G9.3 (known) Y52E8A.3,=,cele_only
W02H5.1 (known) ZK353.6,=,cele_only
W03C9.7 (known) W07B3.2,=,cele_only
W03D2.4 (known) W03D2.4,=,HDS
W03D2.4 (known) Y41C4A.14,=,cele_only
W03D8.8 (known) Y79H2A.1,=,cele_only
W03F11.6 (known) W07B3.2,=,cele_only
W03G1.5 (known) Y113G7B.15,=,cele_only
W03G9.4 (known) Y17G9A.1,=,cele_only
W04A8.5 (known) ZK632.12,=,cele_only
W04A8.6 (known) W07B3.2,=,cele_only
W04A8.7 (known) W07B3.2,=,cele_only
W04B5.3 (known) ZK1067.7,=,cele_only
W04D2.1 (known) Y60A3A.1,=,cele_only
W04D2.1 (known) ZK418.4,=,cele_only
W04D2.1 (known) Y39E4A.3,=,cele_only
W04D2.1 (known) ZK970.4,=,cele_only
W04D2.1 (known) ZC239.15,=,cele_only
W04D2.1 (known) ZC178.2,=,cele_only
W04D2.1 (known) Y73B6BL.33,=,cele_only
W04D2.1 (known) ZC395.8,=,cele_only
W04D2.1 (known) Y54E2A.11,=,cele_only
W04D2.1 (known) Y38A8.2,=,cele_only
W04D2.1 (known) Y17G9B.5,=,cele_only
W04D2.1 (known) Y106G6D.7,=,cele_only
W04D2.1 (known) W07E6.4,=,cele_only
W04D2.1 (known) W04D2.1,=,cele_only
W04D2.1 (known) Y57G11C.10,=,cele_only
W04D2.1 (known) Y110A2AL.9,=,cele_only
W04D2.1 (known) Y77E11A.7,=,cele_only
W04D2.1 (known) ZK596.2,=,cele_only
W04E12.8 (known) ZC581.1,=,cele_only
W04G5.8 (known) W07B3.2,=,cele_only
W05B10.4 (known) ZK792.6,=,D
W05B5.1 (known) ZK1010.1,=,cele_only
W05H7.3 (known) ZK1098.5,=,SM
W05H7.3 (known) Y57A10A.16,=,DS
W05H7.4 (known) W06F12.1,=,cele_only
W05H7.4 (known) Y57G11C.24,=,cele_only
W05H7.4 (known) W07B3.2,=,cele_only
W05H7.4 (known) Y92C3B.2,=,cele_only
W06A11.3 (known) Y41C4A.14,=,cele_only
W06A7.3 (known) W06H8.1,=,cele_only
W06A7.3 (known) Y51H4A.8,=,cele_only
W06D4.1 (known) W06D4.1,=,D
W06D4.6 (known) Y43C5A.6,=,cele_only
W06D4.6 (known) ZK1067.3,=,cele_only
W06D4.6 (known) Y102A11A.2,=,cele_only
W06F12.1 (known) Y57G7A.5,=,cele_only
W06F12.1 (known) ZK1055.7,=,cele_only
W06F12.1 (known) Y79H2A.1,=,cele_only
W06F12.1 (known) Y54F10AL.2,=,cele_only
W06F12.1 (known) Y11D7A.1,=,cele_only
W06F12.1 (known) Y15E3A.5,=,cele_only
W06F12.1 (known) Y119C1A.1,=,cele_only
W06F12.1 (known) Y44E3A.6,=,cele_only
W06F12.1 (known) ZK1290.4,=,cele_only
W07B3.2 (known) Y42G9A.1,=,cele_only
W07B3.2 (known) ZK1098.10,=,cele_only
W07B3.2 (known) W09H1.3,=,cele_only
W07B3.2 (known) Y39B6A.46,=,cele_only
W07B3.2 (known) ZC455.1,=,cele_only
W07B3.2 (known) ZK849.1,=,cele_only
W07B3.2 (known) Y119C1A.1,=,cele_only
W07B3.2 (known) W08G11.3,=,cele_only
W07B3.2 (known) ZK652.6,=,cele_only
W07B3.2 (known) W10D9.4,=,cele_only
W07B3.2 (known) Y54E5A.7,=,cele_only
W07B3.2 (known) ZK1240.2,=,cele_only
W07B3.2 (known) Y54E10BR.8,=,cele_only
W07B3.2 (known) Y42H9AR.1,=,cele_only
W07B3.2 (known) Y37A1B.1,=,cele_only
W07B3.2 (known) Y71H2AM.15,=,cele_only
W07B3.2 (known) Y46G5A.31,=,cele_only
W07B3.2 (known) Y104H12A.1,=,cele_only
W07B3.2 (known) Y44E3A.6,=,cele_only
W07B3.2 (known) ZK930.3,=,cele_only
W07B3.2 (known) Y53H1A.1,=,cele_only
W07B3.2 (known) Y79H2A.1,=,cele_only
W07B3.2 (known) ZC266.1,=,cele_only
W07B3.2 (known) Y39B6A.20,=,cele_only
W07B3.2 (known) ZK418.7,=,cele_only
W07B3.2 (known) ZK1127.12,=,cele_only
W07B3.2 (known) ZC8.4,=,cele_only
W07B3.2 (known) Y77E11A.7,=,cele_only
W07B3.2 (known) Y65B4BR.4,=,cele_only
W07B3.2 (known) Y62E10A.11,=,cele_only
W07B3.2 (known) ZK512.5,=,cele_only
W07B3.2 (known) ZK867.1,=,cele_only
W07B3.2 (known) Y57G11C.24,=,cele_only
W07B3.2 (known) Y105E8B.1,=,cele_only
W07B3.2 (known) Y54E2A.3,=,cele_only
W07B3.2 (known) Y53G8AM.8,=,cele_only
W07B3.2 (known) Y43H11AL.1,=,cele_only
W07B3.2 (known) W07G4.5,=,cele_only
W07B3.2 (known) ZK849.2,=,cele_only
W07B3.2 (known) Y5H2B.2,=,cele_only
W07B3.2 (known) Y17D7B.4,=,cele_only
W07B8.5 (known) Y76A2B.5,=,cele_only
W07B8.5 (known) Y105E8B.5,=,cele_only
W07E6.4 (known) Y39B6A.12,=,cele_only
W07E6.4 (known) Y113G7B.23,=,cele_only
W07E6.4 (known) ZK930.3,=,cele_only
W07G1.5 (known) Y41C4A.14,=,cele_only
W07G4.3 (known) ZK546.11,=,cele_only
W08D2.3 (known) ZK632.12,=,cele_only
W08E3.3 (known) Y79H2A.11,=,cele_only
W08F4.8 (known) Y37A1B.1,=,cele_only
W08F4.8 (known) Y39B6A.12,=,cele_only
W08G11.3 (known) Y57G11C.12,=,cele_only
W09D10.3 (known) Y47G6A.14,=,cele_only
W09H1.6 (known) Y18D10A.17,=,cele_only
W09H1.6 (known) Y46G5A.10,=,cele_only
W09H1.6 (known) W09H1.6,=,cele_only
W09H1.6 (known) Y47H9C.7,=,cele_only
W09H1.6 (known) ZC155.1,=,cele_only
W09H1.6 (known) ZK180.4,=,cele_only
W09H1.6 (known) Y39G10AL.1,=,cele_only
W09H1.6 (known) ZK270.2,=,cele_only
W09H1.6 (known) ZC247.1,=,cele_only
W09H1.6 (known) Y71F9B.3,=,cele_only
W10C6.1 (known) ZK858.4,=,cele_only
W10G11.20 (known) Y75B8A.30,=,cele_only
W10G6.3 (known) Y41C4A.14,=,cele_only
W10G6.3 (known) ZK678.1,=,cele_only
Y102A5C.18 (known) Y65B4A.7,=,cele_only
Y104H12A.1 (known) ZK131.11,=,cele_only
Y104H12A.1 (known) Y105C5B.13,=,cele_only
Y104H12A.1 (known) Y69A2AR.2,=,cele_only
Y104H12A.1 (known) Y51H4A.8,=,cele_only
Y105C5A.1 (known) ZK858.4,=,cele_only
Y105C5B.14 (known) Y53F4B.22,=,cele_only
Y105C5B.28 (known) ZC455.3,=,cele_only
Y105E8B.4 (known) ZK856.11,=,cele_only
Y105E8B.4 (known) Y108G3AL.1,=,cele_only
Y105E8B.5 (known) Y105E8B.5,=,HM
Y108G3AL.1 (known) ZC239.15,=,cele_only
Y108G3AL.1 (known) ZK858.2,=,cele_only
Y108G3AL.1 (known) ZK858.4,=,cele_only
Y110A7A.10 (known) Y46E12BR.1,=,cele_only
Y110A7A.10 (known) Y45G5AL.1,=,cele_only
Y111B2A.8 (known) ZK652.9,=,S
Y113G7A.6 (known) ZC504.4,=,cele_only
Y113G7A.6 (known) ZK637.11,=,cele_only
Y113G7A.6 (known) Y49E10.1,=,cele_only
Y113G7B.15 (known) Y49E10.14,=,cele_only
Y113G7B.23 (known) Y113G7B.23,=,DS
Y113G7B.23 (known) Y51H4A.8,=,cele_only
Y116A8C.1 (known) Y43C5A.6,=,cele_only
Y116A8C.35 (known) Y92C3B.2,=,HD
Y116F11A.1 (known) ZK632.12,=,cele_only
Y119C1A.1 (known) ZK418.4,=,cele_only
Y119C1B.8 (known) Y37E11AR.2,=,cele_only
Y11D7A.1 (known) Y11D7A.13,=,cele_only
Y11D7A.1 (known) ZK892.7,=,cele_only
Y11D7A.12 (known) Y11D7A.13,=,cele_only
Y11D7A.12 (known) ZK892.7,=,cele_only
Y15E3A.1 (known) ZK867.1,=,cele_only
Y15E3A.1 (known) Y39E4B.1,=,cele_only
Y15E3A.1 (known) ZK1193.5,=,cele_only
Y17G7B.11 (known) Y65B4BR.4,=,cele_only
Y17G7B.14 (known) Y69H2.3,=,cele_only
Y17G7B.15 (known) Y38H8A.2,=,cele_only
Y17G7B.2 (known) ZK863.6,=,H
Y17G7B.7 (known) Y17G7B.7,=,HS
Y18D10A.5 (known) Y48E1B.10,=,cele_only
Y22F5A.5 (known) Y63D3A.4,=,cele_only
Y23H5A.5 (known) ZK131.11,=,cele_only
Y23H5A.5 (known) Y71G12B.27,=,cele_only
Y24D9A.8 (known) Y79H2A.11,=,cele_only
Y2H9A.1 (known) Y39B6A.19,=,cele_only
Y2H9A.1 (known) ZK632.6,=,cele_only
Y2H9A.1 (known) ZK795.1,=,cele_only
Y2H9A.1 (known) Y7A5A.1,=,cele_only
Y2H9A.1 (known) ZC513.6,=,cele_only
Y2H9A.1 (known) Y39B6A.1,=,cele_only
Y32B12A.3 (known) Y41C4A.14,=,cele_only
Y37E11AR.2 (known) ZK849.1,=,cele_only
Y37E11AR.2 (known) Y48G1C.9,=,cele_only
Y37E11AR.2 (known) Y48G1C.1,=,cele_only
Y37E3.11 (known) Y69A2AR.30,=,cele_only
Y38A10A.5 (known) Y41C4A.14,=,cele_only
Y38A8.2 (known) Y41C4A.14,=,cele_only
Y38C1AA.2 (known) Y59A8A.1,=,cele_only
Y38C1AA.4 (known) Y69A2AR.30,=,cele_only
Y38F2AL.2 (known) Y42H9AR.1,=,cele_only
Y38H6C.14 (known) Y54E2A.3,=,cele_only
Y38H6C.14 (known) Y57G11C.24,=,cele_only
Y38H6C.14 (known) Y62F5A.1,=,cele_only
Y38H6C.8 (known) ZK1320.2,=,cele_only
Y39A1A.19 (known) ZC504.4,=,cele_only
Y39A1A.23 (known) Y41C4A.14,=,cele_only
Y39B6A.1 (known) ZK632.12,=,cele_only
Y39B6A.1 (known) ZK673.7,=,cele_only
Y39B6A.1 (known) ZK1307.8,=,cele_only
Y39B6A.1 (known) ZK1067.7,=,cele_only
Y39B6A.19 (known) ZK632.12,=,cele_only
Y39B6A.19 (known) ZK673.7,=,cele_only
Y39B6A.19 (known) ZK1067.7,=,cele_only
Y39B6A.19 (known) ZK1307.8,=,cele_only
Y39B6A.2 (known) Y75B8A.30,=,cele_only
Y39B6A.20 (known) Y69A2AR.2,=,cele_only
Y39B6A.37 (known) Y71H2B.10,=,cele_only
Y39E4A.2 (known) Y39E4A.2,=,D
Y39E4A.2 (known) ZK1058.2,=,cele_only
Y39E4B.12 (known) Y66H1A.2,=,cele_only
Y39E4B.3 (known) ZC434.8,=,cele_only
Y39G10AR.10 (known) Y69A2AR.30,=,cele_only
Y39G10AR.12 (known) Y48A6B.11,=,cele_only
Y39H10A.7 (known) Y77E11A.2,=,cele_only
Y40C5A.1 (known) ZK849.1,=,cele_only
Y40C5A.1 (known) ZK849.2,=,cele_only
Y41C4A.10 (known) Y42H9AR.1,=,cele_only
Y41C4A.10 (known) Y82E9BR.15,=,HD
Y41C4A.14 (known) Y45G12B.2,=,cele_only
Y41C4A.14 (known) ZC477.2,=,cele_only
Y41C4A.14 (known) Y45F10B.3,=,cele_only
Y41C4A.14 (known) Y67A10A.7,=,cele_only
Y41C4A.14 (known) ZC239.8,=,cele_only
Y41C4A.14 (known) ZK632.7,=,cele_only
Y41C4A.14 (known) ZK856.1,=,cele_only
Y41C4A.14 (known) Y43F11A.5,=,cele_only
Y41C4A.14 (known) Y54G11A.11,=,cele_only
Y41C4A.14 (known) Y43F4B.5,=,cele_only
Y41C4A.14 (known) ZK688.3,=,cele_only
Y42H9AR.1 (known) ZK945.2,=,cele_only
Y43B11AR.3 (known) Y82E9BR.3,=,cele_only
Y43C5A.6 (known) Y43C5A.6,=,HDS
Y43E12A.1 (known) Y45F10A.2,=,cele_only
Y43F11A.5 (known) Y54E5A.1,=,cele_only
Y44F5A.1 (known) ZK669.4,=,cele_only
Y45F10A.2 (known) ZC168.4,=,cele_only
Y45F10D.12 (known) Y75B8A.2,=,cele_only
Y45F10D.13 (known) ZK418.4,=,cele_only
Y45F10D.9 (known) Y54E2A.3,=,cele_only
Y46G5A.24 (known) Y79H2A.1,=,cele_only
Y46G5A.31 (known) ZK892.7,=,cele_only
Y47D3A.27 (known) ZK652.4,=,cele_only
Y47G6A.24 (known) Y92C3B.1,=,cele_only
Y48A6B.9 (known) Y63D3A.4,=,cele_only
Y48B6A.12 (known) ZC434.8,=,cele_only
Y48B6A.14 (known) Y79H2A.11,=,cele_only
Y48C3A.16 (known) Y57A10C.6,=,cele_only
Y48G8AL.8 (known) Y75B8A.2,=,cele_only
Y49E10.15 (known) ZK652.1,=,HDS
Y49E10.15 (known) ZK1098.2,=,cele_only
Y49F6B.10 (known) Y53C12A.1,=,cele_only
Y50D4C.1 (known) ZK377.2,=,cele_only
Y50E8A.9 (known) Y79H2A.1,=,cele_only
Y51F10.2 (known) Y63D3A.4,=,cele_only
Y51H1A.3 (known) ZK849.1,=,cele_only
Y51H1A.4 (known) ZK849.2,=,cele_only
Y51H4A.17 (known) ZK973.10,=,cele_only
Y51H4A.17 (known) Y51H4A.17,=,HM
Y51H4A.17 (known) Y77E11A.2,=,cele_only
Y51H4A.17 (known) ZC155.1,=,cele_only
Y51H4A.25 (known) ZK455.1,=,cele_only
Y51H4A.4 (known) ZK909.4,=,cele_only
Y51H7C.3 (known) ZK858.4,=,cele_only
Y53C10A.6 (known) Y54G9A.6,=,cele_only
Y53C12A.1 (known) Y87G2A.14,=,cele_only
Y53F4B.22 (known) Y75B8A.30,=,cele_only
Y53F4B.33 (known) Y63D3A.4,=,cele_only
Y54E10A.2 (known) Y75B8A.30,=,cele_only
Y54E10A.5 (known) ZK112.2,=,cele_only
Y54E10A.6 (known) Y73C8C.4,=,cele_only
Y54E10A.9 (known) Y71G12B.27,=,cele_only
Y54E10BL.6 (known) Y73B6A.5,=,HDM
Y54E2A.3 (known) ZK418.4,=,cele_only
Y54E2A.3 (known) ZK678.1,=,cele_only
Y54G11A.10 (known) ZK1067.1,=,cele_only
Y54G11A.7 (known) Y75B8A.32,=,cele_only
Y54G2A.31 (known) Y71F9AL.10,=,cele_only
Y54G9A.6 (known) Y57G11C.9,=,cele_only
Y54G9A.6 (known) ZK328.5,=,cele_only
Y54G9A.6 (known) ZC328.4,=,cele_only
Y55F3AM.15 (known) Y62E10A.16,=,cele_only
Y56A3A.13 (known) Y56A3A.13,=,cele_only
Y57A10A.16 (known) ZK1098.5,=,SM
Y57A10A.8 (known) Y63D3A.4,=,cele_only
Y57G11C.16 (known) Y69A2AR.2,=,cele_only
Y59A8B.7 (known) Y79H2A.11,=,cele_only
Y60A3A.1 (known) Y60A3A.1,=,cele_only
Y62E10A.14 (known) ZK131.11,=,cele_only
Y62E10A.16 (known) Y62E10A.16,=,cele_only
Y63D3A.4 (known) Y77E11A.7,=,cele_only
Y63D3A.4 (known) ZK40.1,=,cele_only
Y65B4A.7 (known) Y69H2.3,=,cele_only
Y65B4BR.5 (known) Y65B4BR.5,=,cele_only
Y66A7A.6 (known) ZK1307.8,=,cele_only
Y66D12A.5 (known) Y97E10AR.7,=,cele_only
Y66H1A.6 (known) ZK20.3,=,cele_only
Y66H1B.2 (known) ZK675.2,=,cele_only
Y67D2.6 (known) ZK632.12,=,cele_only
Y69H2.3 (known) ZK1067.7,=,cele_only
Y71A12B.6 (known) ZK418.4,=,cele_only
Y71G12B.27 (known) ZK1058.1,=,cele_only
Y71G12B.27 (known) ZK370.8,=,cele_only
Y71G12B.27 (known) ZK637.5,=,cele_only
Y71G12B.27 (known) ZK632.2,=,cele_only
Y71H2B.3 (known) Y75B8A.30,=,S
Y75B12B.5 (known) Y75B8A.30,=,cele_only
Y75B8A.1 (known) ZC482.5,=,cele_only
Y75B8A.1 (known) Y81G3A.3,=,cele_only
Y76A2B.1 (known) ZK858.4,=,cele_only
Y76A2B.5 (known) ZK863.4,=,cele_only
Y77E11A.2 (known) ZK1307.8,=,cele_only
Y77E11A.4 (known) ZK20.3,=,cele_only
Y79H2A.1 (known) ZK418.4,=,cele_only
Y79H2A.11 (known) ZK484.1,=,cele_only
Y87G2A.3 (known) ZK593.6,=,HS
Y87G2A.6 (known) ZK418.4,=,cele_only
Y92C3B.2 (known) ZC504.4,=,cele_only
Y92C3B.2 (known) ZK512.5,=,cele_only
ZC123.1 (known) ZK892.7,=,cele_only
ZC239.15 (known) ZK849.1,=,cele_only
ZC239.15 (known) ZK849.2,=,cele_only
ZC373.5 (known) ZC373.5,=,HS
ZC434.2 (known) ZK1307.8,=,cele_only
ZC434.8 (known) ZK637.5,=,cele_only
ZC504.4 (known) ZK484.1,=,cele_only
ZC504.4 (known) ZK858.7,=,cele_only
ZK1053.5 (known) ZK892.7,=,cele_only
ZK1053.5 (known) ZK418.4,=,cele_only
ZK1055.1 (known) ZK678.1,=,cele_only
ZK1098.4 (known) ZK1098.4,=,S
ZK1240.2 (known) ZK20.3,=,cele_only
ZK353.6 (known) ZK632.10,=,cele_only
ZK353.6 (known) ZK353.6,=,cele_only
ZK353.7 (known) ZK353.7,=,H
ZK377.2 (known) ZK377.2,=,cele_only
ZK381.4 (known) ZK381.4,=,cele_only
ZK546.1 (known) ZK546.1,=,cele_only
ZK666.8 (known) ZK892.1,=,cele_only
ZK849.1 (known) ZK849.1,=,cele_only
ZK849.2 (known) ZK849.2,=,cele_only
ZK858.4 (known) ZK858.4,=,cele_only
ZK909.2 (known) ZK970.3,=,cele_only
ZK945.2 (known) ZK945.2,=,cele_only
AC3.2 (predicted) Y39G8C.1,=,S
AC3.2 (predicted) B0414.6,=,S
AC3.2 (predicted) C13B9.3,=,S
AC3.2 (predicted) C55A6.10,=,D
AC3.2 (predicted) F21H11.2,=,S
AC3.2 (predicted) Y71F9AL.17,=,S
AC3.2 (predicted) Y57A10A.30,=,S
AC3.2 (predicted) F37C12.9,=,S
AC3.2 (predicted) R166.2,=,D
AC3.2 (predicted) Y92H12BR.8,=,S
AC3.2 (predicted) F16F9.1,=,D
AC3.2 (predicted) C16A3.3,=,S
AC3.2 (predicted) R05H10.2,=,S
AC3.2 (predicted) F11A10.7,=,S
AC3.2 (predicted) C36B7.6,=,D
AC3.2 (predicted) Y71G12B.11,=,S
AC3.2 (predicted) F55A12.8,=,S
AC3.2 (predicted) T24H10.1,=,S
AC3.2 (predicted) Y55F3BL.1,=,S
AC3.2 (predicted) B0348.6,=,S
AC3.2 (predicted) Y45F3A.9,=,S
AC3.2 (predicted) Y46E12BL.2,=,S
AC3.2 (predicted) Y48A5A.1,=,S
AC3.2 (predicted) F53A3.3,=,S
AC3.2 (predicted) F11F1.1,=,S
AC3.2 (predicted) M110.4,=,S
AC3.2 (predicted) F18C5.3,=,S
AC3.2 (predicted) C55B7.1,=,S
AC3.2 (predicted) Y71H2AM.19,=,S
AC3.2 (predicted) T08A11.1,=,S
AC3.2 (predicted) F54C9.2,=,S
AC3.2 (predicted) F19H8.1,=,S
AC3.2 (predicted) Y25C1A.5,=,S
AC3.2 (predicted) ZK54.2,=,S
AC3.2 (predicted) F13G3.11,=,S
AC3.2 (predicted) Y37E11AR.2,=,D
AC3.2 (predicted) F53A2.6,=,S
AC3.2 (predicted) T21G5.3,=,S
AC3.2 (predicted) Y94H6A.5,=,S
AC3.2 (predicted) C26E6.6,=,S
AC3.2 (predicted) R04A9.4,=,S
AC3.2 (predicted) Y54E10A.9,=,S
AC3.2 (predicted) K12H4.3,=,S
AC3.2 (predicted) C05D9.5,=,S
AC3.2 (predicted) F55F8.5,=,D
AC3.2 (predicted) Y54E10A.7,=,S
AC3.2 (predicted) K04C2.2,=,S
AC3.2 (predicted) T26A5.9,=,D
AC3.2 (predicted) F53G12.10,=,S
AC3.2 (predicted) C25A1.13,=,S
AC3.2 (predicted) R144.7,=,S
AC3.2 (predicted) ZK370.3,=,S
AC3.2 (predicted) JC8.2,=,S
AC3.2 (predicted) F27D9.1,=,S
AC3.2 (predicted) Y22D7AL.15,=,D
AC3.7 (predicted) Y37E11AR.2,=,D
AC3.7 (predicted) K12H4.3,=,S
AC3.7 (predicted) F16F9.1,=,D
AC3.7 (predicted) Y71F9AL.17,=,S
AC3.7 (predicted) R144.7,=,S
AC3.7 (predicted) ZK54.2,=,S
AC3.7 (predicted) Y22D7AL.15,=,D
AC3.7 (predicted) T21G5.3,=,S
AC3.7 (predicted) T24H10.1,=,S
AC3.7 (predicted) Y45F3A.9,=,S
AC3.7 (predicted) Y92H12BR.8,=,S
AC3.7 (predicted) JC8.2,=,S
AC3.7 (predicted) F53A3.3,=,S
AC3.7 (predicted) Y48A5A.1,=,S
AC3.7 (predicted) C55B7.1,=,S
AC3.7 (predicted) F18C5.3,=,S
AC3.7 (predicted) B0414.6,=,S
AC3.7 (predicted) F27D9.1,=,S
AC3.7 (predicted) C16A3.3,=,S
AC3.7 (predicted) M110.4,=,S
AC3.7 (predicted) B0348.6,=,S
AC3.7 (predicted) C55A6.10,=,D
AC3.7 (predicted) F13G3.11,=,S
AC3.7 (predicted) Y46E12BL.2,=,S
AC3.7 (predicted) R04A9.4,=,S
AC3.7 (predicted) F11A10.7,=,S
AC3.7 (predicted) F54C9.2,=,S
AC3.7 (predicted) F53A2.6,=,S
AC3.7 (predicted) K04C2.2,=,S
AC3.7 (predicted) Y94H6A.5,=,S
AC3.7 (predicted) R166.2,=,D
AC3.7 (predicted) F21H11.2,=,S
AC3.7 (predicted) ZK370.3,=,S
AC3.7 (predicted) Y54E10A.9,=,S
AC3.7 (predicted) F37C12.9,=,S
AC3.7 (predicted) T08A11.1,=,S
AC3.7 (predicted) T26A5.9,=,D
AC3.7 (predicted) C25A1.13,=,S
AC3.7 (predicted) Y25C1A.5,=,S
AC3.7 (predicted) C13B9.3,=,S
AC3.7 (predicted) F55A12.8,=,S
AC3.7 (predicted) F55F8.5,=,D
AC3.7 (predicted) C36B7.6,=,D
AC3.7 (predicted) Y39G8C.1,=,S
AC3.7 (predicted) C26E6.6,=,S
AC3.7 (predicted) Y71H2AM.19,=,S
AC3.7 (predicted) R05H10.2,=,S
AC3.7 (predicted) Y57A10A.30,=,S
AC3.7 (predicted) C05D9.5,=,S
AC3.7 (predicted) Y55F3BL.1,=,S
AC3.7 (predicted) Y54E10A.7,=,S
AC3.7 (predicted) F19H8.1,=,S
AC3.7 (predicted) F11F1.1,=,S
AC3.7 (predicted) F53G12.10,=,S
AC3.7 (predicted) Y71G12B.11,=,S
AC3.8 (predicted) M110.4,=,S
AC3.8 (predicted) Y48A5A.1,=,S
AC3.8 (predicted) C05D9.5,=,S
AC3.8 (predicted) Y46E12BL.2,=,S
AC3.8 (predicted) Y39G8C.1,=,S
AC3.8 (predicted) C55B7.1,=,S
AC3.8 (predicted) C25A1.13,=,S
AC3.8 (predicted) Y71H2AM.19,=,S
AC3.8 (predicted) B0348.6,=,S
AC3.8 (predicted) C26E6.6,=,S
AC3.8 (predicted) F11F1.1,=,S
AC3.8 (predicted) R05H10.2,=,S
AC3.8 (predicted) Y54E10A.9,=,S
AC3.8 (predicted) F21H11.2,=,S
AC3.8 (predicted) ZK54.2,=,S
AC3.8 (predicted) F27D9.1,=,S
AC3.8 (predicted) Y37E11AR.2,=,D
AC3.8 (predicted) F53G12.10,=,S
AC3.8 (predicted) Y71G12B.11,=,S
AC3.8 (predicted) Y94H6A.5,=,S
AC3.8 (predicted) T08A11.1,=,S
AC3.8 (predicted) F18C5.3,=,S
AC3.8 (predicted) Y25C1A.5,=,S
AC3.8 (predicted) F19H8.1,=,S
AC3.8 (predicted) ZK370.3,=,S
AC3.8 (predicted) F55A12.8,=,S
AC3.8 (predicted) R04A9.4,=,S
AC3.8 (predicted) C36B7.6,=,D
AC3.8 (predicted) Y22D7AL.15,=,D
AC3.8 (predicted) Y92H12BR.8,=,S
AC3.8 (predicted) C13B9.3,=,S
AC3.8 (predicted) F13G3.11,=,S
AC3.8 (predicted) B0414.6,=,S
AC3.8 (predicted) C16A3.3,=,S
AC3.8 (predicted) F11A10.7,=,S
AC3.8 (predicted) F55F8.5,=,D
AC3.8 (predicted) Y55F3BL.1,=,S
AC3.8 (predicted) F16F9.1,=,D
AC3.8 (predicted) F53A2.6,=,S
AC3.8 (predicted) T24H10.1,=,S
AC3.8 (predicted) Y57A10A.30,=,S
AC3.8 (predicted) K04C2.2,=,S
AC3.8 (predicted) Y45F3A.9,=,S
AC3.8 (predicted) T21G5.3,=,S
AC3.8 (predicted) Y54E10A.7,=,S
AC3.8 (predicted) F54C9.2,=,S
AC3.8 (predicted) R166.2,=,D
AC3.8 (predicted) R144.7,=,S
AC3.8 (predicted) C55A6.10,=,D
AC3.8 (predicted) JC8.2,=,S
AC3.8 (predicted) F53A3.3,=,S
AC3.8 (predicted) K12H4.3,=,S
AC3.8 (predicted) F37C12.9,=,S
AC3.8 (predicted) T26A5.9,=,D
AC3.8 (predicted) Y71F9AL.17,=,S
AH6.2 (predicted) F40F4.5,=,S
AH6.2 (predicted) T20H4.3,=,S
AH6.2 (predicted) Y24D9A.4,=,S
AH6.2 (predicted) T05F1.8,=,S
AH6.2 (predicted) C52E4.4,=,S
AH6.2 (predicted) D2063.1,=,S
AH6.2 (predicted) F01G4.6,=,S
AH6.2 (predicted) T22D1.9,=,S
AH6.2 (predicted) B0272.1,=,S
AH6.2 (predicted) K12G11.3,=,S
AH6.2 (predicted) W03F9.5,=,S
AH6.2 (predicted) F32H2.9,=,S
AH6.2 (predicted) T28D6.2,=,S
AH6.2 (predicted) M117.2,=,M
AH6.2 (predicted) F44F4.11,=,S
AH6.2 (predicted) C44B11.3,=,S
AH6.2 (predicted) F53G12.10,=,S
AH6.2 (predicted) F52D10.3,=,M
AH6.2 (predicted) Y22D7AL.5,=,S
AH6.2 (predicted) F54C9.2,=,S
AH6.2 (predicted) Y110A7A.12,=,S
AH6.2 (predicted) Y73B3A.18,=,S
AH6.2 (predicted) K07E3.8,=,H
AH6.2 (predicted) F16D3.1,=,S
AH6.2 (predicted) C47B2.3,=,S
AH6.2 (predicted) ZK899.4,=,S
AH6.2 (predicted) C54C6.2,=,S
AH6.2 (predicted) ZK1320.1,=,H
AH6.2 (predicted) K01G5.7,=,S
AH6.2 (predicted) C36E8.5,=,S
AH6.2 (predicted) D2024.7,=,H
AH6.2 (predicted) C33F10.12,=,S
AH6.2 (predicted) K12G11.4,=,S
AH6.2 (predicted) ZK154.3,=,S
AH6.2 (predicted) F20B6.2,=,S
AH6.2 (predicted) F26E4.8,=,S
AH6.2 (predicted) C14C10.1,=,S
AH6.2 (predicted) F25H2.10,=,S
AH6.2 (predicted) F11F1.1,=,S
B0001.4 (predicted) F19H6.1,=,H
B0001.4 (predicted) C14F5.5,=,M
B0001.4 (predicted) K12C11.2,=,S
B0001.4 (predicted) B0001.4,=,HS
B0001.4 (predicted) T01E8.3,=,M
B0001.4 (predicted) C47B2.2,=,S
B0001.4 (predicted) F19B6.1,=,S
B0019.1 (predicted) T08D10.2,=,S
B0019.1 (predicted) M03F8.2,=,S
B0019.1 (predicted) Y48G10A.3,=,H
B0019.1 (predicted) M117.2,=,M
B0019.1 (predicted) Y111B2A.20,=,S
B0019.1 (predicted) B0019.1,=,HS
B0019.1 (predicted) R13G10.2,=,S
B0019.1 (predicted) F52D10.3,=,M
B0019.1 (predicted) C24G6.6,=,S
B0019.1 (predicted) Y40B1B.6,=,S
B0019.1 (predicted) Y37D8A.9,=,D
B0019.1 (predicted) F25C8.2,=,S
B0019.1 (predicted) F54E7.1,=,S
B0019.1 (predicted) F55C5.6,=,S
B0024.11 (predicted) C05D11.12,=,S
B0024.11 (predicted) Y106G6H.2,=,S
B0024.11 (predicted) F26D10.3,=,S
B0024.11 (predicted) C55B7.1,=,S
B0024.11 (predicted) M04G12.1,=,D
B0024.11 (predicted) F54C9.2,=,S
B0024.11 (predicted) K01G5.5,=,S
B0024.11 (predicted) B0414.6,=,S
B0024.11 (predicted) Y71G12B.15,=,S
B0024.11 (predicted) F11F1.1,=,S
B0024.11 (predicted) F10B5.2,=,S
B0024.11 (predicted) F44E5.4,=,S
B0024.11 (predicted) M110.4,=,S
B0024.11 (predicted) Y54E10A.9,=,S
B0024.11 (predicted) C12C8.1,=,S
B0024.11 (predicted) K08H2.6,=,D
B0024.11 (predicted) F07E5.5,=,S
B0024.11 (predicted) W02G9.3,=,S
B0024.11 (predicted) F18H3.3,=,S
B0024.11 (predicted) E02A10.1,=,S
B0024.11 (predicted) F58A4.10,=,S
B0024.11 (predicted) T23B12.3,=,S
B0024.11 (predicted) Y39A1A.15,=,D
B0024.11 (predicted) Y87G2A.9,=,S
B0024.11 (predicted) Y71H2AM.19,=,S
B0024.11 (predicted) T22D1.3,=,S
B0024.11 (predicted) E01A2.4,=,S
B0024.11 (predicted) Y74C9A.3,=,D
B0024.11 (predicted) F44E5.5,=,S
B0024.11 (predicted) T21G5.3,=,S
B0024.11 (predicted) K01G5.2,=,D
B0024.12 (predicted) F47G4.3,=,S
B0024.12 (predicted) F32E10.4,=,S
B0024.12 (predicted) T23G11.2,=,DS
B0024.12 (predicted) F26B1.3,=,S
B0024.12 (predicted) B0024.12,=,DS
B0024.12 (predicted) F25H8.2,=,S
B0024.12 (predicted) Y97E10AR.5,=,S
B0024.13 (predicted) M142.1,=,D
B0024.8 (predicted) ZC477.9,=,H
B0024.9 (predicted) Y37E3.7,=,S
B0024.9 (predicted) ZK370.2,=,D
B0024.9 (predicted) T27E9.3,=,D
B0024.9 (predicted) C05D9.5,=,S
B0024.9 (predicted) Y69A2AR.30,=,S
B0024.9 (predicted) K12G11.3,=,S
B0024.9 (predicted) R04A9.4,=,S
B0024.9 (predicted) C07E3.1,=,S
B0024.9 (predicted) R13F6.9,=,D
B0024.9 (predicted) K12G11.4,=,S
B0024.9 (predicted) K10B3.8,=,S
B0024.9 (predicted) F09E5.15,=,S
B0024.9 (predicted) F25H8.2,=,S
B0024.9 (predicted) F54D5.12,=,S
B0024.9 (predicted) T27A10.3,=,D
B0024.9 (predicted) F53A2.6,=,S
B0024.9 (predicted) T10F2.3,=,S
B0024.9 (predicted) B0348.6,=,S
B0024.9 (predicted) K10B3.7,=,S
B0024.9 (predicted) F33H1.2,=,S
B0024.9 (predicted) Y57A10A.30,=,S
B0024.9 (predicted) F43E2.5,=,S
B0024.9 (predicted) B0024.9,=,H
B0024.9 (predicted) R07E5.2,=,S
B0024.9 (predicted) T09F3.3,=,S
B0024.9 (predicted) D2063.1,=,S
B0025.1 (predicted) R10H10.5,=,S
B0025.1 (predicted) M04C7.1,=,S
B0025.1 (predicted) R06A10.2,=,S
B0025.1 (predicted) C55H1.2,=,S
B0025.1 (predicted) C34D1.3,=,S
B0025.1 (predicted) T26A5.3,=,D
B0025.1 (predicted) C26C6.2,=,S
B0025.1 (predicted) F18G5.3,=,S
B0025.1 (predicted) F56H9.4,=,S
B0025.1 (predicted) M117.2,=,H
B0025.1 (predicted) ZK930.1,=,S
B0025.1 (predicted) Y95B8A.5,=,S
B0025.1 (predicted) F48C11.1,=,S
B0025.1 (predicted) T07A9.7,=,S
B0025.1 (predicted) E02C12.5,=,S
B0025.1 (predicted) F56H9.3,=,S
B0025.1 (predicted) M01D7.7,=,S
B0025.1 (predicted) C16A11.1,=,S
B0025.1 (predicted) F38E1.5,=,S
B0025.1 (predicted) F52D10.3,=,H
B0025.1 (predicted) K09A9.5,=,D
B0025.1 (predicted) T19C4.6,=,S
B0025.2 (predicted) F26D10.3,=,S
B0025.2 (predicted) T22D1.9,=,S
B0025.2 (predicted) C36B1.4,=,S
B0025.2 (predicted) T03F1.3,=,S
B0025.2 (predicted) F11F1.1,=,S
B0025.2 (predicted) ZK20.5,=,S
B0025.2 (predicted) C43H6.8,=,D
B0025.2 (predicted) C13B4.2,=,S
B0025.2 (predicted) F57B9.10,=,DS
B0025.2 (predicted) B0025.2,=,HS
B0025.2 (predicted) Y67H2A.6,=,HS
B0025.2 (predicted) T10G3.6,=,S
B0025.2 (predicted) F54C9.2,=,S
B0025.2 (predicted) T25B9.9,=,S
B0025.2 (predicted) Y39G10AR.9,=,S
B0025.2 (predicted) F56F11.4,=,S
B0025.2 (predicted) B0336.8,=,S
B0025.2 (predicted) F23F1.8,=,S
B0025.2 (predicted) C50F4.12,=,D
B0025.2 (predicted) ZK20.3,=,S
B0025.2 (predicted) C23G10.4,=,S
B0025.2 (predicted) F59B2.5,=,S
B0025.2 (predicted) T20F5.2,=,S
B0025.2 (predicted) C14C10.5,=,S
B0025.2 (predicted) C10G11.8,=,S
B0025.2 (predicted) T06D8.8,=,S
B0025.2 (predicted) B0205.3,=,S
B0025.2 (predicted) D2045.2,=,S
B0025.2 (predicted) Y55F3AM.15,=,HS
B0025.2 (predicted) Y49E10.1,=,S
B0025.2 (predicted) F10G7.8,=,S
B0025.2 (predicted) R12E2.3,=,S
B0025.2 (predicted) K07D4.3,=,S
B0025.2 (predicted) C12C8.1,=,S
B0025.2 (predicted) D2013.7,=,S
B0025.2 (predicted) B0393.1,=,S
B0025.2 (predicted) F23F12.6,=,S
B0025.2 (predicted) C52E4.4,=,S
B0025.2 (predicted) F44E5.4,=,S
B0025.2 (predicted) F56H1.4,=,S
B0025.2 (predicted) F44E5.5,=,S
B0025.2 (predicted) F49C12.8,=,S
B0025.2 (predicted) F35D2.4,=,D
B0034.3 (predicted) F37D6.1,=,H
B0034.3 (predicted) C04A11.3,=,H
B0034.3 (predicted) F20D12.2,=,H
B0035.1 (predicted) C38H2.2,=,D
B0035.10 (predicted) R11A8.4,=,H
B0035.10 (predicted) Y74C9A.4,=,H
B0035.10 (predicted) T08D10.2,=,H
B0035.10 (predicted) C03D6.5,=,H
B0035.10 (predicted) F10G7.3,=,H
B0035.10 (predicted) Y48B6A.11,=,H
B0035.10 (predicted) Y40B1B.6,=,H
B0035.10 (predicted) D1014.8,=,H
B0035.14 (predicted) T05A8.4,=,H
B0035.14 (predicted) Y71G12B.15,=,S
B0035.14 (predicted) Y87G2A.9,=,S
B0035.14 (predicted) F18A12.8,=,H
B0035.14 (predicted) F58A4.10,=,S
B0035.14 (predicted) ZK20.6,=,H
B0035.16 (predicted) F13D11.4,=,S
B0035.16 (predicted) B0035.16,=,S
B0035.16 (predicted) Y63D3A.5,=,D
B0035.16 (predicted) K02B12.7,=,D
B0035.16 (predicted) Y17G7B.17,=,D
B0035.16 (predicted) C14B1.4,=,S
B0035.16 (predicted) ZC302.2,=,S
B0035.16 (predicted) Y22D7AL.5,=,S
B0035.16 (predicted) R06A4.8,=,S
B0035.16 (predicted) F56H1.5,=,D
B0035.16 (predicted) K04G11.4,=,S
B0035.16 (predicted) C06B8.8,=,D
B0035.3 (predicted) T05F1.3,=,D
B0035.3 (predicted) C55A6.10,=,D
B0035.4 (predicted) Y113G7B.17,=,S
B0035.4 (predicted) Y48E1B.2,=,D
B0035.4 (predicted) R151.9,=,S
B0035.4 (predicted) R05D3.4,=,S
B0035.4 (predicted) T06G6.9,=,S
B0035.4 (predicted) F21C3.5,=,S
B0035.4 (predicted) H20J04.5,=,S
B0035.5 (predicted) C12C8.1,=,S
B0035.5 (predicted) F11F1.1,=,S
B0035.5 (predicted) F26D10.3,=,S
B0035.5 (predicted) F44E5.4,=,S
B0035.5 (predicted) B0035.5,=,HS
B0035.5 (predicted) F54C9.2,=,S
B0035.5 (predicted) F44E5.5,=,S
B0035.5 (predicted) ZK287.5,=,S
B0035.7 (predicted) C26C6.1,=,S
B0035.7 (predicted) W07E11.1,=,S
B0035.7 (predicted) F35H10.1,=,S
B0035.7 (predicted) Y47G6A.6,=,S
B0035.7 (predicted) F38H4.9,=,S
B0035.7 (predicted) F54C9.5,=,S
B0035.7 (predicted) C23G10.3,=,S
B0035.7 (predicted) F45F2.2,=,S
B0035.7 (predicted) F07B7.10,=,S
B0035.7 (predicted) F58F6.4,=,S
B0035.7 (predicted) F54C9.9,=,S
B0035.7 (predicted) F13B10.2,=,S
B0035.7 (predicted) H02I12.7,=,S
B0035.7 (predicted) C50F4.13,=,S
B0035.7 (predicted) B0205.7,=,S
B0035.7 (predicted) R13A5.12,=,S
B0035.7 (predicted) ZK131.10,=,S
B0035.7 (predicted) F17E9.9,=,S
B0035.7 (predicted) C04F12.4,=,S
B0035.7 (predicted) F07E5.5,=,S
B0035.7 (predicted) F09F7.3,=,S
B0035.7 (predicted) K06C4.12,=,S
B0035.7 (predicted) F10B5.2,=,S
B0035.7 (predicted) T03F1.2,=,S
B0035.7 (predicted) F55G1.10,=,S
B0035.7 (predicted) F33H2.5,=,S
B0035.7 (predicted) T10C6.12,=,S
B0035.7 (predicted) F58B3.4,=,S
B0035.7 (predicted) T23D8.6,=,S
B0035.7 (predicted) K06C4.4,=,S
B0035.7 (predicted) F45F2.4,=,S
B0035.7 (predicted) ZK131.6,=,S
B0035.7 (predicted) F07B7.3,=,S
B0035.7 (predicted) C48E7.2,=,S
B0035.7 (predicted) F55A3.3,=,S
B0035.7 (predicted) F41E6.4,=,S
B0035.7 (predicted) B0035.7,=,S
B0035.7 (predicted) Y47D9A.1,=,S
B0035.7 (predicted) F55G1.3,=,S
B0035.7 (predicted) Y76B12C.7,=,S
B0035.7 (predicted) Y105E8A.17,=,S
B0035.7 (predicted) C44E4.4,=,S
B0035.7 (predicted) R05G6.7,=,S
B0035.7 (predicted) R08C7.3,=,S
B0035.7 (predicted) Y39G8C.1,=,S
B0035.7 (predicted) F17E9.13,=,S
B0035.7 (predicted) F54E12.4,=,S
B0035.7 (predicted) F28C6.6,=,S
B0035.7 (predicted) F37E3.1,=,S
B0035.7 (predicted) F08G2.1,=,S
B0035.7 (predicted) F32H2.2,=,S
B0035.7 (predicted) Y56A3A.18,=,S
B0035.7 (predicted) F54E12.5,=,S
B0035.7 (predicted) F07B7.11,=,S
B0035.7 (predicted) F07B7.4,=,S
B0035.7 (predicted) D2096.8,=,D
B0035.7 (predicted) C54G10.2,=,S
B0035.7 (predicted) Y106G6H.2,=,S
B0035.7 (predicted) H02I12.6,=,S
B0035.7 (predicted) C42D4.8,=,S
B0035.7 (predicted) Y111B2A.11,=,S
B0035.7 (predicted) R06A4.4,=,S
B0035.7 (predicted) F08G2.2,=,S
B0035.7 (predicted) T10C6.11,=,S
B0035.7 (predicted) C25F6.3,=,S
B0035.7 (predicted) D1081.2,=,S
B0035.7 (predicted) T07A9.8,=,S
B0035.7 (predicted) B0041.4,=,S
B0035.7 (predicted) ZK131.5,=,S
B0035.7 (predicted) C07H6.1,=,S
B0035.7 (predicted) M110.4,=,S
B0035.7 (predicted) F54C9.2,=,S
B0035.7 (predicted) C50F4.5,=,S
B0035.7 (predicted) R05H10.2,=,S
B0035.7 (predicted) F45F2.12,=,S
B0035.7 (predicted) F55F8.3,=,S
B0035.7 (predicted) B0035.8,=,S
B0035.7 (predicted) C16A3.3,=,S
B0035.7 (predicted) T22D1.3,=,S
B0035.7 (predicted) K08F4.1,=,S
B0035.7 (predicted) C47D12.1,=,S
B0035.7 (predicted) K06C4.11,=,S
B0035.7 (predicted) K08E7.1,=,D
B0035.7 (predicted) ZK131.9,=,S
B0035.7 (predicted) F56F3.5,=,S
B0035.7 (predicted) F11F1.1,=,S
B0035.7 (predicted) F35H10.11,=,S
B0035.7 (predicted) C42C1.5,=,S
B0035.7 (predicted) F18H3.3,=,S
B0035.7 (predicted) K06C4.3,=,S
B0035.7 (predicted) F02E9.4,=,S
B0035.8 (predicted) C37C3.2,=,S
B0035.8 (predicted) C14F5.5,=,H
B0035.8 (predicted) H02I12.7,=,S
B0035.8 (predicted) F17E9.13,=,S
B0035.8 (predicted) F07B7.10,=,S
B0035.8 (predicted) C16A3.3,=,S
B0035.8 (predicted) C12C8.1,=,S
B0035.8 (predicted) C02F5.7,=,S
B0035.8 (predicted) T05E11.3,=,S
B0035.8 (predicted) T23D8.6,=,S
B0035.8 (predicted) W09B6.2,=,S
B0035.8 (predicted) T10C6.12,=,S
B0035.8 (predicted) Y106G6H.2,=,S
B0035.8 (predicted) ZK945.3,=,S
B0035.8 (predicted) E04D5.1,=,S
B0035.8 (predicted) D2096.8,=,D
B0035.8 (predicted) R05G6.7,=,S
B0035.8 (predicted) F54C9.5,=,S
B0035.8 (predicted) C37H5.8,=,S
B0035.8 (predicted) Y37E11AL.8,=,S
B0035.8 (predicted) F44E5.5,=,S
B0035.8 (predicted) C23G10.3,=,S
B0035.8 (predicted) F33H2.5,=,S
B0035.8 (predicted) F26D10.3,=,S
B0035.8 (predicted) F16B4.8,=,S
B0035.8 (predicted) Y62E10A.5,=,S
B0035.8 (predicted) F10G7.1,=,S
B0035.8 (predicted) ZK1127.4,=,H
B0035.8 (predicted) B0041.4,=,S
B0035.8 (predicted) F09F7.3,=,S
B0035.8 (predicted) F55G1.10,=,S
B0035.8 (predicted) F53H8.2,=,H
B0035.8 (predicted) F54E12.5,=,S
B0035.8 (predicted) F58B3.4,=,S
B0035.8 (predicted) C26C6.1,=,S
B0035.8 (predicted) F08G2.2,=,S
B0035.8 (predicted) K06C4.11,=,S
B0035.8 (predicted) B0393.1,=,S
B0035.8 (predicted) F54C9.2,=,S
B0035.8 (predicted) B0205.7,=,S
B0035.8 (predicted) Y24D9A.4,=,S
B0035.8 (predicted) Y56A3A.18,=,S
B0035.8 (predicted) F25H2.10,=,S
B0035.8 (predicted) F11F1.1,=,S
B0035.8 (predicted) K04C1.4,=,D
B0035.8 (predicted) F18H3.3,=,S
B0035.8 (predicted) C30C11.4,=,S
B0035.8 (predicted) F32A5.1,=,S
B0035.8 (predicted) F35G12.4,=,S
B0035.8 (predicted) C50F4.13,=,S
B0035.8 (predicted) ZK856.13,=,S
B0035.8 (predicted) F08B4.5,=,S
B0035.8 (predicted) R08C7.3,=,HS
B0035.8 (predicted) K06A5.7,=,S
B0035.8 (predicted) C53H9.2,=,S
B0035.8 (predicted) Y71F9AL.18,=,H
B0035.8 (predicted) F44E5.4,=,S
B0035.8 (predicted) D2013.5,=,S
B0035.8 (predicted) C02C6.1,=,S
B0035.8 (predicted) ZK131.6,=,S
B0035.8 (predicted) T12D8.6,=,D
B0035.8 (predicted) K12C11.2,=,H
B0035.8 (predicted) C47E8.5,=,S
B0035.8 (predicted) ZK637.11,=,S
B0035.8 (predicted) C48E7.2,=,S
B0035.8 (predicted) F53G12.10,=,S
B0035.8 (predicted) C35B1.1,=,S
B0035.8 (predicted) M01E5.5,=,S
B0035.8 (predicted) F07B7.3,=,S
B0035.8 (predicted) Y73B3A.18,=,S
B0035.8 (predicted) C42D4.8,=,S
B0035.8 (predicted) F28D1.1,=,S
B0035.8 (predicted) F35H10.1,=,S
B0035.8 (predicted) K06C4.3,=,S
B0035.8 (predicted) ZK131.10,=,S
B0035.8 (predicted) T26A5.8,=,S
B0035.8 (predicted) M04F3.1,=,S
B0035.8 (predicted) R05H5.2,=,S
B0035.8 (predicted) ZC477.9,=,H
B0035.8 (predicted) F14B4.3,=,S
B0035.8 (predicted) F45F2.4,=,S
B0035.8 (predicted) T23G5.1,=,S
B0041.4 (predicted) C48B4.1,=,D
B0041.4 (predicted) F08A8.2,=,D
B0041.4 (predicted) F35C8.5,=,S
B0041.4 (predicted) Y66H1A.4,=,S
B0041.4 (predicted) T25G3.3,=,S
B0041.4 (predicted) T25G3.2,=,S
B0041.4 (predicted) W09B6.2,=,S
B0041.4 (predicted) VZK822L.1,=,S
B0041.4 (predicted) C08H9.2,=,S
B0041.4 (predicted) F30A10.6,=,S
B0041.4 (predicted) W05H7.3,=,S
B0041.4 (predicted) W07E11.1,=,S
B0041.4 (predicted) Y40B1B.7,=,S
B0041.4 (predicted) Y48G8AL.6,=,S
B0041.4 (predicted) C33F10.12,=,S
B0041.4 (predicted) T10C6.11,=,S
B0041.4 (predicted) F56H11.4,=,S
B0041.4 (predicted) T16G1.10,=,S
B0041.4 (predicted) Y6B3A.1,=,S
B0041.4 (predicted) F28A10.10,=,S
B0041.4 (predicted) F35H10.11,=,S
B0041.4 (predicted) Y110A7A.17,=,S
B0041.4 (predicted) F54C1.2,=,S
B0041.4 (predicted) F25B4.6,=,S
B0041.4 (predicted) K01H12.2,=,S
B0041.4 (predicted) Y105C5B.12,=,D
B0041.4 (predicted) W08F4.8,=,S
B0041.4 (predicted) Y37D8A.9,=,S
B0041.4 (predicted) B0464.2,=,S
B0041.4 (predicted) C29A12.3,=,S
B0041.4 (predicted) W02F12.5,=,S
B0041.4 (predicted) B0393.1,=,S
B0041.4 (predicted) W06H3.3,=,S
B0041.4 (predicted) T22B11.5,=,S
B0041.4 (predicted) W07E6.2,=,S
B0041.4 (predicted) C15F1.6,=,S
B0041.4 (predicted) W08G11.4,=,S
B0041.4 (predicted) C53H9.2,=,S
B0041.4 (predicted) W01B11.3,=,S
B0041.4 (predicted) F10B5.6,=,S
B0041.4 (predicted) T10G3.6,=,S
B0041.4 (predicted) C37C3.2,=,S
B0041.4 (predicted) W05E10.4,=,S
B0041.4 (predicted) ZK1098.5,=,S
B0041.4 (predicted) Y48G9A.1,=,S
B0041.4 (predicted) F11E6.5,=,S
B0041.4 (predicted) Y32F6A.3,=,S
B0041.4 (predicted) F57B9.5,=,S
B0041.4 (predicted) ZC518.2,=,DS
B0041.4 (predicted) W09C5.1,=,S
B0041.4 (predicted) C54H2.5,=,S
B0041.4 (predicted) R13A5.12,=,S
B0041.4 (predicted) F41H10.8,=,S
B0041.4 (predicted) T20B12.3,=,S
B0041.4 (predicted) F46C5.6,=,S
B0041.4 (predicted) F39H11.2,=,S
B0041.4 (predicted) F10D2.9,=,S
B0041.4 (predicted) F55A12.8,=,S
B0041.4 (predicted) Y73E7A.2,=,S
B0041.4 (predicted) T27E9.1,=,S
B0041.4 (predicted) F08A8.1,=,D
B0041.4 (predicted) W08D2.7,=,S
B0041.4 (predicted) W02A11.1,=,S
B0041.4 (predicted) M03F8.3,=,S
B0041.4 (predicted) F55G1.10,=,S
B0041.4 (predicted) C24F3.1,=,S
B0041.4 (predicted) F16A11.3,=,S
B0041.4 (predicted) F54E12.4,=,S
B0041.4 (predicted) K02G10.6,=,S
B0041.4 (predicted) B0250.9,=,S
B0041.4 (predicted) F07B7.3,=,S
B0041.4 (predicted) F57H12.1,=,S
B0041.4 (predicted) F26E4.1,=,S
B0041.4 (predicted) R02E12.4,=,D
B0041.4 (predicted) Y48A6B.5,=,S
B0041.4 (predicted) C43E11.9,=,S
B0041.4 (predicted) K01G5.5,=,S
B0041.4 (predicted) C41C4.6,=,S
B0041.4 (predicted) C47C12.4,=,S
B0041.4 (predicted) K06C4.11,=,S
B0041.4 (predicted) T10F2.2,=,S
B0041.4 (predicted) Y47G6A.27,=,S
B0041.4 (predicted) M02B7.5,=,S
B0041.4 (predicted) H28O16.1,=,S
B0041.4 (predicted) T19A6.2,=,S
B0041.4 (predicted) H02I12.6,=,S
B0041.4 (predicted) F55H2.2,=,S
B0041.4 (predicted) ZK652.1,=,S
B0041.4 (predicted) Y48G1A.4,=,S
B0041.4 (predicted) ZK512.5,=,S
B0041.4 (predicted) F54A5.3,=,D
B0041.4 (predicted) K01C8.9,=,S
B0041.4 (predicted) T10C6.12,=,S
B0041.4 (predicted) F23B12.7,=,S
B0041.4 (predicted) F32A6.3,=,S
B0041.4 (predicted) F56H11.3,=,S
B0041.4 (predicted) F28C6.6,=,S
B0041.4 (predicted) T04A8.6,=,S
B0041.4 (predicted) F33D11.10,=,S
B0041.4 (predicted) T19E7.3,=,S
B0041.4 (predicted) C34E10.10,=,S
B0041.4 (predicted) C56G2.6,=,S
B0041.4 (predicted) C15B12.7,=,S
B0041.4 (predicted) W08E12.7,=,H
B0041.4 (predicted) Y47G6A.6,=,S
B0041.4 (predicted) F25H2.5,=,S
B0041.4 (predicted) Y71H2B.10,=,S
B0041.4 (predicted) F45F2.12,=,S
B0041.4 (predicted) F32D8.12,=,S
B0041.4 (predicted) F08A8.3,=,D
B0041.4 (predicted) F01G4.3,=,S
B0041.4 (predicted) T03F1.12,=,S
B0041.4 (predicted) K02F3.2,=,S
B0041.4 (predicted) T15H9.6,=,S
B0041.4 (predicted) K07E3.4,=,S
B0041.4 (predicted) C39F7.2,=,H
B0041.4 (predicted) F11A10.7,=,S
B0041.4 (predicted) Y47D3A.26,=,S
B0041.4 (predicted) T05G5.5,=,S
B0041.4 (predicted) F59B8.2,=,S
B0041.4 (predicted) ZK836.2,=,S
B0041.4 (predicted) ZK131.10,=,S
B0041.4 (predicted) K06C4.4,=,S
B0041.4 (predicted) ZK370.4,=,S
B0041.4 (predicted) C42C1.5,=,S
B0041.4 (predicted) K04D7.2,=,S
B0041.4 (predicted) C16A3.7,=,S
B0041.4 (predicted) W04A8.7,=,S
B0041.4 (predicted) F08G2.1,=,S
B0041.4 (predicted) C13G3.3,=,S
B0041.4 (predicted) Y18D10A.19,=,S
B0041.4 (predicted) T05A12.2,=,S
B0041.4 (predicted) C09G4.1,=,S
B0041.4 (predicted) F11A3.1,=,S
B0041.4 (predicted) F45F2.4,=,S
B0041.4 (predicted) C06B3.4,=,S
B0041.4 (predicted) Y56A3A.18,=,S
B0041.4 (predicted) H19N07.1,=,S
B0041.4 (predicted) F33H1.1,=,S
B0041.4 (predicted) K07E3.3,=,S
B0041.4 (predicted) T12E12.4,=,S
B0041.4 (predicted) Y56A3A.1,=,S
B0041.4 (predicted) K11D2.3,=,S
B0041.4 (predicted) Y108F1.4,=,S
B0041.4 (predicted) K08E4.6,=,S
B0041.4 (predicted) F55F8.2,=,S
B0041.4 (predicted) T20B12.2,=,S
B0041.4 (predicted) R11H6.1,=,S
B0041.4 (predicted) ZK131.5,=,S
B0041.4 (predicted) Y54E10BR.8,=,D
B0041.4 (predicted) C40H1.4,=,S
B0041.4 (predicted) F57B10.7,=,S
B0041.4 (predicted) D2024.3,=,S
B0041.4 (predicted) Y65B4A.3,=,D
B0041.4 (predicted) C54C6.1,=,S
B0041.4 (predicted) F17E9.13,=,S
B0041.4 (predicted) C07E3.2,=,S
B0041.4 (predicted) F25G6.5,=,S
B0041.4 (predicted) F55A12.7,=,S
B0041.4 (predicted) F54D8.2,=,S
B0041.4 (predicted) C03C10.1,=,S
B0041.4 (predicted) C47E12.4,=,S
B0041.4 (predicted) T07F10.3,=,S
B0041.4 (predicted) K07B1.3,=,S
B0041.4 (predicted) T06D8.6,=,S
B0041.4 (predicted) Y106G6G.6,=,S
B0041.4 (predicted) K07H8.3,=,S
B0041.4 (predicted) T05E11.5,=,S
B0041.4 (predicted) C50F4.13,=,S
B0041.4 (predicted) ZK686.2,=,S
B0041.4 (predicted) C06B3.5,=,S
B0041.4 (predicted) F47G9.1,=,S
B0041.4 (predicted) W07E6.1,=,S
B0041.4 (predicted) Y47D9A.1,=,S
B0041.4 (predicted) T01B11.4,=,S
B0041.4 (predicted) T05F1.10,=,S
B0041.4 (predicted) ZK256.1,=,S
B0041.4 (predicted) T05F1.8,=,S
B0041.4 (predicted) Y65B4A.6,=,S
B0041.4 (predicted) Y48G8AL.15,=,S
B0041.4 (predicted) F28D1.1,=,S
B0041.4 (predicted) C01A2.3,=,S
B0041.4 (predicted) R05G6.7,=,S
B0041.4 (predicted) W01D2.1,=,S
B0041.4 (predicted) F41C3.3,=,S
B0041.4 (predicted) Y48B6A.1,=,S
B0041.4 (predicted) F09B9.3,=,S
B0041.4 (predicted) F59F4.1,=,D
B0041.4 (predicted) W02D3.6,=,S
B0041.4 (predicted) F33D11.11,=,S
B0041.4 (predicted) Y39D8C.1,=,S
B0041.4 (predicted) W09G10.4,=,S
B0041.4 (predicted) C50F4.5,=,S
B0041.4 (predicted) Y71F9B.4,=,S
B0041.4 (predicted) Y106G6G.2,=,S
B0041.4 (predicted) F28F8.2,=,S
B0041.4 (predicted) T06D8.5,=,S
B0041.4 (predicted) R151.2,=,S
B0041.4 (predicted) Y69A2AR.18,=,S
B0041.4 (predicted) T06E8.1,=,S
B0041.4 (predicted) W02D7.7,=,S
B0041.4 (predicted) T02E1.5,=,S
B0041.4 (predicted) C47B2.5,=,S
B0041.4 (predicted) Y71H2AM.11,=,S
B0041.4 (predicted) F01G4.6,=,S
B0041.4 (predicted) Y49F6B.1,=,S
B0041.4 (predicted) Y47A7.1,=,S
B0041.4 (predicted) C31C9.2,=,S
B0041.4 (predicted) F45E12.2,=,S
B0041.4 (predicted) W09B6.1,=,S
B0041.4 (predicted) F55F8.3,=,S
B0041.4 (predicted) F10G7.4,=,S
B0041.4 (predicted) T09B4.9,=,S
B0041.4 (predicted) F25B4.7,=,S
B0041.4 (predicted) R12B2.5,=,S
B0041.4 (predicted) T03F6.2,=,S
B0041.4 (predicted) C05C8.2,=,S
B0041.4 (predicted) ZK1251.3,=,S
B0041.4 (predicted) K04D7.1,=,S
B0041.4 (predicted) Y37B11A.3,=,S
B0041.4 (predicted) R17.2,=,S
B0041.4 (predicted) T11F9.11,=,S
B0041.4 (predicted) F11A5.12,=,S
B0041.4 (predicted) M110.4,=,S
B0041.4 (predicted) T27A3.2,=,S
B0041.4 (predicted) F43G6.5,=,S
B0041.4 (predicted) C50C3.6,=,S
B0041.4 (predicted) ZK430.1,=,S
B0041.4 (predicted) T27E9.7,=,S
B0041.4 (predicted) Y66H1A.2,=,S
B0041.4 (predicted) Y50D7A.4,=,S
B0041.4 (predicted) F53H8.2,=,H
B0041.4 (predicted) K10C8.3,=,S
B0041.4 (predicted) K08A8.3,=,S
B0041.4 (predicted) B0336.2,=,S
B0041.4 (predicted) K06C4.12,=,S
B0041.4 (predicted) K08E3.5,=,S
B0041.4 (predicted) T23F6.4,=,S
B0041.4 (predicted) C53D5.6,=,S
B0041.4 (predicted) F08C6.2,=,S
B0041.4 (predicted) Y113G7A.3,=,S
B0041.4 (predicted) W06H3.2,=,S
B0041.4 (predicted) Y53F4B.2,=,S
B0041.4 (predicted) T10F2.5,=,S
B0041.4 (predicted) F55G1.3,=,S
B0041.4 (predicted) Y62E10A.12,=,S
B0041.4 (predicted) F22B7.5,=,S
B0041.4 (predicted) F45F2.2,=,S
B0041.4 (predicted) F54E12.5,=,S
B0041.4 (predicted) C18E9.2,=,S
B0041.4 (predicted) T13A10.11,=,D
B0041.4 (predicted) Y48A5A.1,=,S
B0041.4 (predicted) R06A4.9,=,S
B0041.4 (predicted) Y46E12BL.2,=,S
B0041.4 (predicted) Y76B12C.7,=,S
B0041.4 (predicted) C06E7.3,=,D
B0041.4 (predicted) Y39A1A.12,=,S
B0041.4 (predicted) F17E9.9,=,S
B0041.4 (predicted) B0041.5,=,S
B0041.4 (predicted) K06H7.4,=,S
B0041.4 (predicted) F52D10.3,=,M
B0041.4 (predicted) F55B12.4,=,S
B0041.4 (predicted) Y48A6B.3,=,S
B0041.4 (predicted) T22D1.3,=,S
B0041.4 (predicted) M117.2,=,M
B0041.4 (predicted) F13B9.1,=,S
B0041.4 (predicted) F46E10.1,=,S
B0041.4 (predicted) C14A4.10,=,S
B0041.4 (predicted) E01A2.4,=,S
B0041.4 (predicted) F23H11.9,=,S
B0041.4 (predicted) F46F11.1,=,S
B0041.4 (predicted) F17C11.9,=,H
B0041.4 (predicted) Y53F4B.3,=,S
B0041.4 (predicted) C49F5.1,=,D
B0041.4 (predicted) F19H6.4,=,S
B0041.4 (predicted) C50H11.1,=,S
B0041.4 (predicted) C25A1.3,=,S
B0041.4 (predicted) T07A9.9,=,S
B0041.4 (predicted) C03D6.3,=,S
B0041.4 (predicted) W02B12.9,=,S
B0041.4 (predicted) C06E7.1,=,D
B0041.4 (predicted) T05F1.3,=,S
B0041.4 (predicted) Y57G11C.24,=,D
B0041.4 (predicted) F38A5.13,=,S
B0041.4 (predicted) Y38A8.3,=,S
B0041.4 (predicted) ZK945.3,=,S
B0041.4 (predicted) T05H4.6,=,S
B0041.4 (predicted) R05H10.2,=,S
B0041.4 (predicted) T01G1.3,=,S
B0041.4 (predicted) F25C8.1,=,D
B0041.4 (predicted) F27D9.1,=,S
B0041.4 (predicted) F07E5.5,=,S
B0041.4 (predicted) R01H10.1,=,S
B0041.4 (predicted) R07E3.4,=,S
B0041.4 (predicted) ZC513.5,=,S
B0041.4 (predicted) K12H4.3,=,S
B0041.4 (predicted) Y47G6A.11,=,S
B0041.4 (predicted) Y47G6A.10,=,S
B0041.4 (predicted) F08G2.2,=,S
B0041.4 (predicted) F46F2.2,=,S
B0041.4 (predicted) F55F8.5,=,S
B0041.4 (predicted) F48E8.5,=,S
B0041.4 (predicted) F43G6.9,=,S
B0041.4 (predicted) F07B7.11,=,S
B0041.4 (predicted) F57B9.4,=,S
B0041.4 (predicted) ZK131.6,=,S
B0041.4 (predicted) Y71G12B.14,=,S
B0041.4 (predicted) T23D8.6,=,S
B0041.4 (predicted) T20B5.1,=,S
B0041.4 (predicted) Y48G10A.3,=,H
B0041.4 (predicted) Y105E8A.19,=,S
B0041.4 (predicted) F08A8.4,=,D
B0041.4 (predicted) F48A11.1,=,S
B0041.4 (predicted) F44G4.1,=,S
B0041.4 (predicted) Y18H1A.11,=,S
B0041.4 (predicted) W03F9.5,=,S
B0041.4 (predicted) C23H3.7,=,S
B0041.4 (predicted) F07B7.10,=,S
B0041.4 (predicted) C14C10.1,=,S
B0041.4 (predicted) C47E12.2,=,S
B0041.4 (predicted) Y111B2A.12,=,S
B0041.4 (predicted) C28H8.4,=,S
B0041.4 (predicted) C34F6.8,=,S
B0041.4 (predicted) F35H10.1,=,S
B0041.4 (predicted) F09G2.4,=,S
B0041.4 (predicted) ZC518.3,=,S
B0041.4 (predicted) F32A5.7,=,S
B0041.4 (predicted) ZK131.9,=,S
B0041.4 (predicted) T02H6.1,=,S
B0041.4 (predicted) F31D4.3,=,S
B0041.4 (predicted) Y48G8AL.5,=,S
B0041.4 (predicted) F07B7.4,=,S
B0041.4 (predicted) F27D9.6,=,S
B0041.4 (predicted) C25F6.3,=,S
B0041.4 (predicted) C16A3.3,=,S
B0041.4 (predicted) F12B6.1,=,S
B0041.4 (predicted) F25G6.2,=,S
B0041.4 (predicted) C15H11.9,=,S
B0041.4 (predicted) C56E6.5,=,S
B0041.4 (predicted) F42F12.3,=,S
B0041.4 (predicted) K11H3.3,=,S
B0041.4 (predicted) T01G1.4,=,S
B0041.4 (predicted) T14G10.7,=,S
B0041.4 (predicted) Y111B2A.28,=,S
B0041.4 (predicted) T22D1.4,=,S
B0041.4 (predicted) Y37E11AL.8,=,S
B0041.4 (predicted) W06D12.3,=,S
B0041.4 (predicted) C14F5.5,=,H
B0041.4 (predicted) R74.1,=,S
B0041.4 (predicted) Y54E10A.10,=,S
B0041.4 (predicted) R05G6.5,=,S
B0041.4 (predicted) K08F11.5,=,S
B0041.4 (predicted) F08B4.5,=,S
B0041.4 (predicted) C24H12.4,=,S
B0041.4 (predicted) H02I12.7,=,S
B0041.4 (predicted) F58B3.4,=,S
B0041.4 (predicted) K06C4.3,=,S
B0041.4 (predicted) C36B1.12,=,S
B0041.5 (predicted) K10B3.7,=,S
B0041.5 (predicted) ZK154.3,=,S
B0041.5 (predicted) T21B10.2,=,S
B0041.5 (predicted) Y110A7A.12,=,S
B0041.5 (predicted) C05D11.11,=,S
B0041.5 (predicted) C44B11.3,=,S
B0041.5 (predicted) B0272.1,=,S
B0041.5 (predicted) Y87G2A.8,=,S
B0041.5 (predicted) C47E8.5,=,S
B0041.5 (predicted) T05E11.3,=,S
B0041.5 (predicted) F26E4.8,=,S
B0041.5 (predicted) F23B12.5,=,S
B0041.5 (predicted) T28D6.2,=,S
B0041.5 (predicted) K12G11.4,=,S
B0041.5 (predicted) F20B6.2,=,S
B0041.5 (predicted) C54C6.2,=,S
B0041.5 (predicted) C34E10.6,=,S
B0041.5 (predicted) K10B3.8,=,S
B0041.5 (predicted) ZK899.4,=,S
B0041.5 (predicted) K01G5.7,=,S
B0041.5 (predicted) C47B2.3,=,S
B0041.5 (predicted) F33H1.2,=,S
B0041.5 (predicted) F16D3.1,=,S
B0041.5 (predicted) T09F3.3,=,S
B0041.5 (predicted) C42C1.5,=,S
B0041.5 (predicted) F44F4.11,=,S
B0041.5 (predicted) F32H2.9,=,S
B0041.5 (predicted) D2063.1,=,S
B0041.5 (predicted) C36E8.5,=,S
B0041.5 (predicted) K12G11.3,=,S
B0041.5 (predicted) Y47D9A.1,=,S
B0041.5 (predicted) F40F4.5,=,S
B0041.6 (predicted) C02C2.5,=,D
B0041.6 (predicted) Y46G5A.21,=,M
B0041.6 (predicted) C26C6.1,=,M
B0205.3 (predicted) Y50D7A.2,=,S
B0205.3 (predicted) F39H11.5,=,S
B0205.3 (predicted) F59B2.5,=,S
B0205.3 (predicted) H06I04.4,=,H
B0205.3 (predicted) F29G9.5,=,M
B0205.3 (predicted) Y48B6A.12,=,S
B0205.3 (predicted) Y47D9A.1,=,S
B0205.3 (predicted) K05B2.2,=,H
B0205.3 (predicted) K07D4.3,=,SM
B0205.3 (predicted) T25B9.9,=,S
B0205.3 (predicted) Y49E10.1,=,SM
B0205.3 (predicted) T20F5.2,=,S
B0205.3 (predicted) F33D11.11,=,S
B0205.3 (predicted) F23F1.8,=,SM
B0205.3 (predicted) F22D6.3,=,S
B0205.3 (predicted) C23G10.4,=,SM
B0205.3 (predicted) B0205.3,=,SM
B0205.3 (predicted) Y38A8.2,=,S
B0205.3 (predicted) C15H11.7,=,S
B0205.3 (predicted) T06D8.8,=,SM
B0205.3 (predicted) C02F5.9,=,S
B0205.3 (predicted) C13B4.2,=,S
B0205.3 (predicted) F26D10.3,=,S
B0205.3 (predicted) C30C11.2,=,M
B0205.3 (predicted) F22B3.4,=,S
B0205.3 (predicted) T06G6.9,=,D
B0205.3 (predicted) W06H3.3,=,S
B0205.3 (predicted) Y55F3AM.15,=,S
B0205.3 (predicted) C52E4.4,=,SM
B0205.3 (predicted) F56H1.4,=,M
B0205.3 (predicted) K05C4.1,=,S
B0205.3 (predicted) F49C12.8,=,HSM
B0205.3 (predicted) F07A11.2,=,S
B0205.3 (predicted) D2013.7,=,S
B0205.3 (predicted) C14C10.5,=,S
B0205.3 (predicted) F39B2.1,=,D
B0205.3 (predicted) C10G11.8,=,S
B0205.3 (predicted) Y39G10AR.9,=,S
B0205.3 (predicted) C06E2.3,=,D
B0205.3 (predicted) C36B1.4,=,S
B0205.3 (predicted) T22D1.9,=,SM
B0205.3 (predicted) Y110A7A.14,=,S
B0205.3 (predicted) ZK20.5,=,SM
B0205.3 (predicted) R12E2.3,=,SM
B0205.3 (predicted) F44E5.5,=,S
B0205.3 (predicted) F56F11.4,=,SM
B0205.3 (predicted) C42C1.5,=,S
B0205.3 (predicted) C07E3.1,=,S
B0205.3 (predicted) F57B9.10,=,SM
B0205.3 (predicted) C34E10.2,=,S
B0205.3 (predicted) Y67H2A.6,=,S
B0205.3 (predicted) C01G10.8,=,S
B0205.3 (predicted) D1054.2,=,S
B0205.3 (predicted) F40G9.3,=,D
B0205.3 (predicted) F10G7.8,=,SM
B0205.3 (predicted) D2045.2,=,S
B0205.3 (predicted) CD4.6,=,S
B0205.3 (predicted) F44E5.4,=,S
B0205.3 (predicted) B0336.8,=,S
B0205.3 (predicted) C12C8.1,=,S
B0205.6 (predicted) F54C9.2,=,S
B0205.6 (predicted) C12C8.1,=,S
B0205.6 (predicted) F33H1.2,=,S
B0205.6 (predicted) F11F1.1,=,S
B0205.6 (predicted) F44E5.4,=,S
B0205.6 (predicted) Y45F10D.4,=,S
B0205.6 (predicted) K10B3.7,=,S
B0205.6 (predicted) F13H8.9,=,S
B0205.6 (predicted) F25H8.2,=,S
B0205.6 (predicted) F26D10.3,=,S
B0205.6 (predicted) M01A10.2,=,S
B0205.6 (predicted) F44E5.5,=,S
B0205.6 (predicted) F56F10.4,=,S
B0205.6 (predicted) T09F3.3,=,S
B0205.6 (predicted) B0205.6,=,S
B0205.6 (predicted) Y116A8C.12,=,D
B0205.6 (predicted) K10B3.8,=,S
B0205.7 (predicted) ZK546.14,=,DS
B0205.7 (predicted) F25C8.5,=,S
B0205.7 (predicted) F08G2.1,=,S
B0205.7 (predicted) H17B01.1,=,S
B0205.7 (predicted) ZK154.3,=,S
B0205.7 (predicted) F45F2.4,=,S
B0205.7 (predicted) F17E9.13,=,S
B0205.7 (predicted) K01G5.2,=,D
B0205.7 (predicted) F58E10.3,=,S
B0205.7 (predicted) T23G4.1,=,D
B0205.7 (predicted) F54E12.5,=,S
B0205.7 (predicted) B0511.6,=,S
B0205.7 (predicted) F55A12.8,=,S
B0205.7 (predicted) M110.4,=,S
B0205.7 (predicted) B0280.9,=,S
B0205.7 (predicted) H02I12.6,=,S
B0205.7 (predicted) Y47D9A.1,=,S
B0205.7 (predicted) ZK1128.6,=,S
B0205.7 (predicted) K06C4.11,=,S
B0205.7 (predicted) F55G1.3,=,S
B0205.7 (predicted) F54C9.9,=,S
B0205.7 (predicted) C08H9.2,=,S
B0205.7 (predicted) T08B2.5,=,D
B0205.7 (predicted) F56C9.1,=,S
B0205.7 (predicted) K06C4.4,=,S
B0205.7 (predicted) T01G1.3,=,S
B0205.7 (predicted) C36E8.5,=,S
B0205.7 (predicted) B0205.7,=,HS
B0205.7 (predicted) C54C6.2,=,S
B0205.7 (predicted) F26D10.3,=,S
B0205.7 (predicted) Y46H3C.4,=,DS
B0205.7 (predicted) F35H10.11,=,S
B0205.7 (predicted) R06C1.1,=,S
B0205.7 (predicted) H28O16.2,=,H
B0205.7 (predicted) F07B7.10,=,S
B0205.7 (predicted) T09A5.9,=,S
B0205.7 (predicted) F55A3.3,=,S
B0205.7 (predicted) T04A8.14,=,S
B0205.7 (predicted) C16A3.3,=,S
B0205.7 (predicted) K11C4.3,=,H
B0205.7 (predicted) H02I12.7,=,S
B0205.7 (predicted) B0272.1,=,S
B0205.7 (predicted) K01G5.7,=,S
B0205.7 (predicted) ZK131.5,=,S
B0205.7 (predicted) Y48B6A.1,=,S
B0205.7 (predicted) C14B1.1,=,S
B0205.7 (predicted) F44E5.4,=,S
B0205.7 (predicted) H31G24.1,=,H
B0205.7 (predicted) D2096.8,=,D
B0205.7 (predicted) F07B7.3,=,S
B0205.7 (predicted) R13A5.12,=,S
B0205.7 (predicted) F07B7.4,=,S
B0205.7 (predicted) C14B9.2,=,S
B0205.7 (predicted) C55A6.2,=,S
B0205.7 (predicted) C53A5.3,=,S
B0205.7 (predicted) F58B3.4,=,S
B0205.7 (predicted) K06C4.3,=,S
B0205.7 (predicted) C27A2.2,=,D
B0205.7 (predicted) ZK131.6,=,S
B0205.7 (predicted) F33H2.5,=,S
B0205.7 (predicted) H23L24.3,=,S
B0205.7 (predicted) B0464.2,=,S
B0205.7 (predicted) R05H10.2,=,S
B0205.7 (predicted) C06A8.6,=,S
B0205.7 (predicted) F35F11.1,=,S
B0205.7 (predicted) F25B3.6,=,S
B0205.7 (predicted) F07B7.11,=,S
B0205.7 (predicted) B0261.1,=,H
B0205.7 (predicted) ZK1127.7,=,DS
B0205.7 (predicted) K04G2.1,=,H
B0205.7 (predicted) F44E5.5,=,S
B0205.7 (predicted) F32E10.1,=,S
B0205.7 (predicted) ZK131.9,=,S
B0205.7 (predicted) C32F10.5,=,S
B0205.7 (predicted) F55G1.10,=,S
B0205.7 (predicted) K08H2.6,=,D
B0205.7 (predicted) Y51H7C.11,=,S
B0205.7 (predicted) F46F2.2,=,S
B0205.7 (predicted) C50F4.13,=,S
B0205.7 (predicted) T10C6.12,=,S
B0205.7 (predicted) Y111B2A.8,=,S
B0205.7 (predicted) W07E6.1,=,S
B0205.7 (predicted) T22D1.10,=,S
B0205.7 (predicted) T07A9.9,=,S
B0205.7 (predicted) F54E12.4,=,S
B0205.7 (predicted) C07A12.4,=,S
B0205.7 (predicted) F23B2.6,=,S
B0205.7 (predicted) C42C1.5,=,S
B0205.7 (predicted) M18.7,=,S
B0205.7 (predicted) H06O01.1,=,S
B0205.7 (predicted) F52D10.3,=,HM
B0205.7 (predicted) F29F11.6,=,S
B0205.7 (predicted) K12D12.1,=,DS
B0205.7 (predicted) C50F4.5,=,S
B0205.7 (predicted) C37H5.5,=,S
B0205.7 (predicted) K06C4.12,=,S
B0205.7 (predicted) ZK945.3,=,S
B0205.7 (predicted) T23D8.6,=,S
B0205.7 (predicted) C12C8.1,=,S
B0205.7 (predicted) F54C9.2,=,S
B0205.7 (predicted) Y54E2A.11,=,S
B0205.7 (predicted) JC8.2,=,S
B0205.7 (predicted) F20B6.2,=,S
B0205.7 (predicted) F54G8.4,=,H
B0205.7 (predicted) K01C8.9,=,S
B0205.7 (predicted) F17E9.9,=,S
B0205.7 (predicted) R09B5.11,=,S
B0205.7 (predicted) T20B12.8,=,S
B0205.7 (predicted) T10C6.11,=,S
B0205.7 (predicted) F11F1.1,=,S
B0205.7 (predicted) C01F6.5,=,S
B0205.7 (predicted) F45F2.2,=,S
B0205.7 (predicted) Y54G2A.1,=,D
B0205.7 (predicted) F08G2.2,=,S
B0205.7 (predicted) F35H10.1,=,S
B0205.7 (predicted) M117.2,=,HM
B0205.7 (predicted) C47B2.5,=,S
B0205.7 (predicted) C03C10.1,=,S
B0205.7 (predicted) ZK131.10,=,S
B0205.7 (predicted) F02E9.4,=,S
B0205.7 (predicted) ZK973.1,=,S
B0205.7 (predicted) Y73E7A.2,=,S
B0205.7 (predicted) Y94H6A.5,=,S
B0205.7 (predicted) C56C10.8,=,S
B0205.7 (predicted) Y110A7A.12,=,S
B0205.7 (predicted) F53H8.2,=,H
B0205.7 (predicted) F45F2.12,=,S
B0205.7 (predicted) K07C5.4,=,S
B0205.7 (predicted) C55F2.1,=,S
B0205.7 (predicted) C47G2.5,=,S
B0205.7 (predicted) F11A10.7,=,S
B0207.6 (predicted) Y47D9A.1,=,S
B0207.6 (predicted) F25H2.10,=,S
B0207.6 (predicted) F54C9.2,=,S
B0207.6 (predicted) D2063.1,=,S
B0207.6 (predicted) T05E11.1,=,S
B0207.6 (predicted) F54C9.5,=,S
B0207.6 (predicted) C42C1.5,=,S
B0207.6 (predicted) F11F1.1,=,S
B0207.6 (predicted) K12G11.3,=,S
B0207.6 (predicted) K12G11.4,=,S
B0212.1 (predicted) F39B2.10,=,D
B0212.1 (predicted) T04A8.5,=,D
B0212.5 (predicted) T18H9.7,=,H
B0212.5 (predicted) C01F6.6,=,M
B0212.5 (predicted) F53H8.2,=,H
B0212.5 (predicted) ZK632.6,=,H
B0212.5 (predicted) B0212.5,=,H
B0212.5 (predicted) Y40C5A.2,=,H
B0218.1 (predicted) T05A8.4,=,H
B0218.1 (predicted) F18A12.8,=,H
B0218.1 (predicted) ZK20.6,=,H
B0218.2 (predicted) F18A12.8,=,H
B0218.2 (predicted) T05A8.4,=,H
B0218.2 (predicted) ZK20.6,=,H
B0222.2 (predicted) F17C11.7,=,S
B0222.2 (predicted) C23G10.3,=,D
B0222.2 (predicted) F10D7.2,=,S
B0222.2 (predicted) R05D3.2,=,D
B0222.3 (predicted) F17C11.7,=,S
B0222.3 (predicted) F10D7.2,=,S
B0222.3 (predicted) R05D3.2,=,D
B0222.3 (predicted) C23G10.3,=,D
B0222.4 (predicted) K02G10.6,=,S
B0222.4 (predicted) Y71G12B.15,=,S
B0222.4 (predicted) F58A4.10,=,S
B0222.4 (predicted) C24F3.1,=,S
B0222.4 (predicted) Y87G2A.9,=,S
B0222.4 (predicted) C09G4.1,=,S
B0228.5 (predicted) T10F2.3,=,S
B0228.5 (predicted) F49C12.8,=,H
B0228.5 (predicted) F53A2.6,=,S
B0228.5 (predicted) B0348.6,=,S
B0228.5 (predicted) K10B3.7,=,S
B0228.5 (predicted) Y48E1B.13,=,H
B0228.5 (predicted) Y37E3.7,=,S
B0228.5 (predicted) R07E5.2,=,S
B0228.5 (predicted) R04A9.4,=,S
B0228.5 (predicted) F25H8.2,=,S
B0228.5 (predicted) C48D1.2,=,H
B0228.5 (predicted) Y69A2AR.30,=,S
B0228.5 (predicted) F40F8.8,=,H
B0228.5 (predicted) F43E2.5,=,S
B0228.5 (predicted) C07E3.1,=,S
B0228.5 (predicted) C05D9.5,=,S
B0228.5 (predicted) D2063.1,=,S
B0228.5 (predicted) B0547.1,=,H
B0228.5 (predicted) F33H1.2,=,S
B0228.5 (predicted) K12G11.4,=,S
B0228.5 (predicted) K12G11.3,=,S
B0228.5 (predicted) F09E5.15,=,S
B0228.5 (predicted) R09B3.1,=,H
B0228.5 (predicted) K10B3.8,=,S
B0228.5 (predicted) T09F3.3,=,S
B0228.5 (predicted) Y57A10A.30,=,S
B0228.5 (predicted) F54D5.12,=,S
B0228.7 (predicted) K11D9.1,=,D
B0228.7 (predicted) F52A8.2,=,D
B0228.7 (predicted) F08F1.8,=,D
B0228.7 (predicted) F45G2.8,=,D
B0228.7 (predicted) C15H11.6,=,D
B0228.7 (predicted) C15H11.3,=,D
B0228.7 (predicted) T21C9.4,=,D
B0228.7 (predicted) B0228.7,=,D
B0228.7 (predicted) F35G12.11,=,D
B0228.7 (predicted) F55A4.5,=,D
B0228.7 (predicted) C07A4.3,=,D
B0228.7 (predicted) F13G3.4,=,D
B0228.7 (predicted) F29B9.6,=,D
B0238.10 (predicted) K06H7.9,=,D
B0238.10 (predicted) B0238.10,=,S
B0238.10 (predicted) T23B12.4,=,DS
B0238.10 (predicted) F57B10.8,=,S
B0240.1 (predicted) T27E9.7,=,S
B0240.1 (predicted) F58A4.10,=,S
B0240.1 (predicted) Y71G12B.15,=,S
B0240.1 (predicted) Y87G2A.9,=,S
B0240.2 (predicted) Y105E8A.14,=,D
B0240.2 (predicted) C55A6.1,=,D
B0240.4 (predicted) C08B11.4,=,D
B0240.4 (predicted) K07C11.9,=,D
B0250.1 (predicted) M117.2,=,DM
B0250.1 (predicted) ZC434.9,=,D
B0250.1 (predicted) F58A3.2,=,H
B0250.1 (predicted) T06A4.1,=,D
B0250.1 (predicted) Y47G6A.19,=,D
B0250.1 (predicted) T12E12.1,=,H
B0250.1 (predicted) F52D10.3,=,DM
B0250.1 (predicted) Y92H12BL.5,=,H
B0250.1 (predicted) T06A4.3,=,D
B0250.1 (predicted) Y18H1A.9,=,D
B0250.1 (predicted) W08E12.7,=,H
B0250.5 (predicted) K02D7.1,=,D
B0250.5 (predicted) F57B10.8,=,D
B0250.9 (predicted) F09E10.8,=,S
B0250.9 (predicted) Y110A7A.12,=,S
B0250.9 (predicted) H14E04.1,=,S
B0250.9 (predicted) W08F4.3,=,S
B0250.9 (predicted) F54C9.2,=,S
B0250.9 (predicted) K08E3.3,=,S
B0250.9 (predicted) C12C8.1,=,S
B0250.9 (predicted) T13F2.1,=,H
B0250.9 (predicted) B0250.9,=,S
B0250.9 (predicted) F26D10.3,=,S
B0250.9 (predicted) ZC8.1,=,S
B0250.9 (predicted) C32D5.12,=,S
B0250.9 (predicted) C18E9.11,=,H
B0250.9 (predicted) F44E5.4,=,S
B0250.9 (predicted) F44E5.5,=,S
B0250.9 (predicted) Y37A1B.13,=,H
B0250.9 (predicted) W08D2.4,=,H
B0250.9 (predicted) Y6B3B.11,=,S
B0250.9 (predicted) F45E1.7,=,S
B0250.9 (predicted) Y37A1B.12,=,H
B0250.9 (predicted) T01B7.5,=,S
B0250.9 (predicted) F11F1.1,=,S
B0250.9 (predicted) F20B6.2,=,S
B0250.9 (predicted) B0365.3,=,D
B0250.9 (predicted) ZC449.6,=,S
B0252.2 (predicted) C42D8.5,=,D
B0252.2 (predicted) C55A6.10,=,D
B0252.2 (predicted) F32A5.7,=,S
B0252.2 (predicted) W03F9.5,=,S
B0252.4 (predicted) K07C5.6,=,H
B0261.1 (predicted) C32F10.2,=,H
B0261.1 (predicted) F39H11.2,=,S
B0261.1 (predicted) F55F8.4,=,D
B0261.1 (predicted) K04F1.15,=,S
B0261.1 (predicted) F45E12.2,=,S
B0261.1 (predicted) T20B12.2,=,S
B0261.1 (predicted) ZK856.13,=,S
B0261.1 (predicted) F54D8.3,=,S
B0261.1 (predicted) ZK858.1,=,S
B0261.2 (predicted) Y116A8C.32,=,S
B0261.2 (predicted) W02B12.8,=,H
B0261.2 (predicted) C07H6.6,=,HM
B0261.2 (predicted) Y18D10A.19,=,HS
B0261.2 (predicted) F53A2.6,=,H
B0261.2 (predicted) R04A9.4,=,H
B0261.2 (predicted) C10C5.6,=,HS
B0261.2 (predicted) Y54E2A.11,=,H
B0261.2 (predicted) T21G5.5,=,S
B0261.2 (predicted) F42H10.2,=,S
B0261.2 (predicted) ZK616.3,=,S
B0261.2 (predicted) Y57A10A.20,=,H
B0261.2 (predicted) F11C1.1,=,S
B0261.2 (predicted) F37E3.1,=,H
B0261.2 (predicted) C10H11.8,=,S
B0261.2 (predicted) F31D4.3,=,S
B0261.2 (predicted) Y57A10A.30,=,H
B0261.2 (predicted) F29C12.3,=,HS
B0261.2 (predicted) F45G2.10,=,S
B0261.2 (predicted) M117.2,=,H
B0261.2 (predicted) T23G11.3,=,S
B0261.2 (predicted) B0348.6,=,H
B0261.2 (predicted) F31C3.5,=,S
B0261.2 (predicted) F52D10.3,=,H
B0261.2 (predicted) B0261.2,=,HS
B0272.1 (predicted) F22B3.4,=,S
B0272.1 (predicted) C56E6.5,=,S
B0272.1 (predicted) F38B6.4,=,S
B0272.1 (predicted) Y34D9A.10,=,S
B0272.1 (predicted) T01B11.4,=,S
B0272.1 (predicted) C47D12.3,=,S
B0272.1 (predicted) C25F6.3,=,S
B0272.1 (predicted) F23F1.6,=,S
B0272.1 (predicted) F25B4.7,=,S
B0272.1 (predicted) ZK742.1,=,S
B0272.1 (predicted) D2085.1,=,S
B0272.1 (predicted) F35C8.5,=,S
B0272.1 (predicted) C31C9.2,=,S
B0272.1 (predicted) K12G11.4,=,S
B0272.1 (predicted) K12H4.3,=,S
B0272.1 (predicted) C06A1.5,=,S
B0272.1 (predicted) C52B9.4,=,S
B0272.1 (predicted) T21F4.1,=,S
B0272.1 (predicted) T10B5.5,=,S
B0272.1 (predicted) W02B12.9,=,S
B0272.1 (predicted) F29F11.6,=,S
B0272.1 (predicted) Y39D8C.1,=,S
B0272.1 (predicted) F25H5.3,=,S
B0272.1 (predicted) Y51A2D.4,=,S
B0272.1 (predicted) Y51A2D.5,=,S
B0272.1 (predicted) Y39G10AR.14,=,S
B0272.1 (predicted) Y50D7A.2,=,S
B0272.1 (predicted) Y48G1A.5,=,S
B0272.1 (predicted) Y54H5A.2,=,S
B0272.1 (predicted) C24F3.1,=,S
B0272.1 (predicted) C28H8.4,=,S
B0272.1 (predicted) Y6E2A.9,=,S
B0272.1 (predicted) W09B6.1,=,S
B0272.1 (predicted) K01G5.5,=,S
B0272.1 (predicted) F28B3.8,=,S
B0272.1 (predicted) F43H9.2,=,S
B0272.1 (predicted) VZK822L.1,=,S
B0272.1 (predicted) F37H8.4,=,S
B0272.1 (predicted) T12E12.4,=,S
B0272.1 (predicted) W06B11.2,=,S
B0272.1 (predicted) C32D5.12,=,S
B0272.1 (predicted) T20B12.8,=,S
B0272.1 (predicted) C14C10.1,=,S
B0272.1 (predicted) F35F11.1,=,S
B0272.1 (predicted) F08F8.2,=,S
B0272.1 (predicted) C02F5.3,=,S
B0272.1 (predicted) T24H7.1,=,S
B0272.1 (predicted) C28G1.3,=,S
B0272.1 (predicted) ZK512.5,=,S
B0272.1 (predicted) F11A3.2,=,S
B0272.1 (predicted) K12D12.2,=,S
B0272.1 (predicted) F25B5.6,=,S
B0272.1 (predicted) Y75B8A.4,=,S
B0272.1 (predicted) Y105E8A.9,=,S
B0272.1 (predicted) C01G10.8,=,S
B0272.1 (predicted) F10D2.9,=,S
B0272.1 (predicted) C05D11.1,=,S
B0272.1 (predicted) W06H3.3,=,S
B0272.1 (predicted) T21G5.3,=,S
B0272.1 (predicted) R05G6.7,=,S
B0272.1 (predicted) C34B2.6,=,S
B0272.1 (predicted) W02D7.7,=,S
B0272.1 (predicted) R107.1,=,S
B0272.1 (predicted) F23B12.7,=,S
B0272.1 (predicted) F10B5.6,=,S
B0272.1 (predicted) ZK899.4,=,S
B0272.1 (predicted) C29A12.3,=,S
B0272.1 (predicted) C36A4.9,=,S
B0272.1 (predicted) F37C12.7,=,S
B0272.1 (predicted) C13B9.3,=,S
B0272.1 (predicted) C32F10.5,=,S
B0272.1 (predicted) Y53F4B.22,=,S
B0272.1 (predicted) C26E6.3,=,S
B0272.1 (predicted) F22D6.3,=,S
B0272.1 (predicted) ZC513.5,=,S
B0272.1 (predicted) E01A2.4,=,S
B0272.1 (predicted) ZC449.6,=,S
B0272.1 (predicted) F15D3.6,=,S
B0272.1 (predicted) C47E12.5,=,S
B0272.1 (predicted) C34D4.14,=,S
B0272.1 (predicted) Y54E10A.9,=,S
B0272.1 (predicted) F55F8.5,=,S
B0272.1 (predicted) Y53F4B.2,=,S
B0272.1 (predicted) C25A1.5,=,S
B0272.1 (predicted) ZC8.1,=,S
B0272.1 (predicted) M153.1,=,S
B0272.1 (predicted) K08E5.2,=,S
B0272.1 (predicted) Y47D9A.1,=,S
B0272.1 (predicted) ZK593.1,=,S
B0272.1 (predicted) R53.1,=,S
B0272.1 (predicted) ZK829.4,=,S
B0272.1 (predicted) W07E11.1,=,S
B0272.1 (predicted) F31F6.6,=,S
B0272.1 (predicted) C50D2.2,=,S
B0272.1 (predicted) Y66H1A.2,=,S
B0272.1 (predicted) T07F10.1,=,S
B0272.1 (predicted) B0285.6,=,S
B0272.1 (predicted) C40H1.4,=,S
B0272.1 (predicted) F26E4.8,=,S
B0272.1 (predicted) C54H2.5,=,S
B0272.1 (predicted) ZK616.3,=,S
B0272.1 (predicted) C41C4.10,=,S
B0272.1 (predicted) F49D11.10,=,S
B0272.1 (predicted) F33D11.10,=,S
B0272.1 (predicted) ZK1251.3,=,S
B0272.1 (predicted) C43E11.9,=,S
B0272.1 (predicted) B0414.6,=,S
B0272.1 (predicted) C53D5.6,=,S
B0272.1 (predicted) F25B4.6,=,S
B0272.1 (predicted) Y97E10AR.6,=,S
B0272.1 (predicted) W03F9.5,=,S
B0272.1 (predicted) Y48B6A.12,=,S
B0272.1 (predicted) F40F4.5,=,S
B0272.1 (predicted) Y47G6A.6,=,S
B0272.1 (predicted) H37A05.1,=,S
B0272.1 (predicted) T28D6.2,=,S
B0272.1 (predicted) F56H11.3,=,S
B0272.1 (predicted) C33F10.12,=,S
B0272.1 (predicted) F23B12.5,=,S
B0272.1 (predicted) R10E4.4,=,S
B0272.1 (predicted) W02D3.6,=,S
B0272.1 (predicted) F09B9.3,=,S
B0272.1 (predicted) D2024.3,=,S
B0272.1 (predicted) W01B11.3,=,S
B0272.1 (predicted) F56C9.1,=,S
B0272.1 (predicted) T20B12.1,=,S
B0272.1 (predicted) C09G4.1,=,S
B0272.1 (predicted) Y6B3B.11,=,S
B0272.1 (predicted) C34E10.6,=,S
B0272.1 (predicted) F39H2.3,=,S
B0272.1 (predicted) ZK1098.4,=,S
B0272.1 (predicted) T20G5.1,=,S
B0272.1 (predicted) C14F5.4,=,S
B0272.1 (predicted) C15B12.7,=,S
B0272.1 (predicted) F58G11.1,=,S
B0272.1 (predicted) R74.6,=,S
B0272.1 (predicted) F19H6.4,=,S
B0272.1 (predicted) F12B6.1,=,S
B0272.1 (predicted) F11C1.1,=,S
B0272.1 (predicted) F58F6.4,=,S
B0272.1 (predicted) F53G2.7,=,S
B0272.1 (predicted) K02G10.6,=,S
B0272.1 (predicted) F32H2.9,=,S
B0272.1 (predicted) T19A6.1,=,S
B0272.1 (predicted) Y48G9A.1,=,S
B0272.1 (predicted) C44B11.3,=,S
B0272.1 (predicted) W06D12.3,=,S
B0272.1 (predicted) Y39G10AR.20,=,S
B0272.1 (predicted) Y65B4A.6,=,S
B0272.1 (predicted) F49B2.6,=,S
B0272.1 (predicted) F01G4.3,=,S
B0272.1 (predicted) F23H11.9,=,S
B0272.1 (predicted) T05G5.3,=,S
B0272.1 (predicted) Y71H2AM.19,=,S
B0272.1 (predicted) F49E8.3,=,S
B0272.1 (predicted) R151.2,=,S
B0272.1 (predicted) C34E10.2,=,S
B0272.1 (predicted) C42C1.5,=,S
B0272.1 (predicted) T27E9.1,=,S
B0272.1 (predicted) C47E12.2,=,S
B0272.1 (predicted) C15F1.6,=,S
B0272.1 (predicted) T05F1.8,=,S
B0272.1 (predicted) C47B2.3,=,S
B0272.1 (predicted) F43G9.1,=,S
B0272.1 (predicted) Y105E8A.23,=,S
B0272.1 (predicted) F11E6.5,=,S
B0272.1 (predicted) C24G6.3,=,S
B0272.1 (predicted) T07A9.9,=,S
B0272.1 (predicted) T21C9.12,=,S
B0272.1 (predicted) B0454.6,=,S
B0272.1 (predicted) M01F1.5,=,S
B0272.1 (predicted) F56H11.4,=,S
B0272.1 (predicted) C16A3.3,=,S
B0272.1 (predicted) F54D8.3,=,S
B0272.1 (predicted) F13B9.1,=,S
B0272.1 (predicted) T01G1.4,=,S
B0272.1 (predicted) ZK686.2,=,S
B0272.1 (predicted) Y37E3.9,=,S
B0272.1 (predicted) F41H10.8,=,S
B0272.1 (predicted) F07A11.2,=,S
B0272.1 (predicted) Y66D12A.15,=,S
B0272.1 (predicted) F16D3.1,=,S
B0272.1 (predicted) F34D10.2,=,S
B0272.1 (predicted) Y39G10AR.8,=,S
B0272.1 (predicted) ZK1058.5,=,S
B0272.1 (predicted) F21D5.7,=,S
B0272.1 (predicted) T19A6.2,=,S
B0272.1 (predicted) K04F1.15,=,S
B0272.1 (predicted) ZK256.1,=,S
B0272.1 (predicted) F16D3.4,=,S
B0272.1 (predicted) F42F12.3,=,S
B0272.1 (predicted) C55B7.1,=,S
B0272.1 (predicted) C47G2.5,=,S
B0272.1 (predicted) ZK792.8,=,S
B0272.1 (predicted) F38E11.5,=,S
B0272.1 (predicted) Y53F4B.42,=,S
B0272.1 (predicted) F28C6.4,=,S
B0272.1 (predicted) C27A7.5,=,S
B0272.1 (predicted) T22G5.5,=,S
B0272.1 (predicted) K12G11.3,=,S
B0272.1 (predicted) R07E3.4,=,S
B0272.1 (predicted) F57B9.5,=,S
B0272.1 (predicted) T04F8.1,=,S
B0272.1 (predicted) R06A4.4,=,S
B0272.1 (predicted) F44F4.11,=,S
B0272.1 (predicted) Y87G2A.3,=,S
B0272.1 (predicted) K01H12.2,=,S
B0272.1 (predicted) D2063.1,=,S
B0272.1 (predicted) Y23H5B.5,=,S
B0272.1 (predicted) F01G4.6,=,S
B0272.1 (predicted) T22D1.10,=,S
B0272.1 (predicted) C47B2.2,=,S
B0272.1 (predicted) C46F4.2,=,S
B0272.1 (predicted) Y47H9C.7,=,S
B0272.1 (predicted) F42H10.2,=,S
B0272.1 (predicted) F14B4.3,=,S
B0272.1 (predicted) Y67D2.2,=,S
B0273.3 (predicted) F43G9.10,=,D
B0273.4 (predicted) B0273.4,=,M
B0280.1 (predicted) T08D10.1,=,D
B0280.1 (predicted) F57H12.1,=,S
B0280.1 (predicted) R06B9.1,=,D
B0280.1 (predicted) F35F10.12,=,D
B0280.1 (predicted) Y47G6A.20,=,D
B0280.1 (predicted) T20D4.6,=,D
B0280.1 (predicted) C04E12.11,=,D
B0280.1 (predicted) H14N18.4,=,D
B0280.1 (predicted) Y46G5A.35,=,D
B0280.1 (predicted) F46E10.10,=,D
B0280.1 (predicted) C18H7.2,=,D
B0280.1 (predicted) Y53H1A.5,=,D
B0280.1 (predicted) T03D8.6,=,D
B0280.1 (predicted) R12H7.1,=,D
B0280.1 (predicted) Y113G7B.17,=,S
B0280.1 (predicted) C16E9.4,=,D
B0280.1 (predicted) Y17G7B.11,=,D
B0280.1 (predicted) Y8G1A.2,=,D
B0280.1 (predicted) F22F4.2,=,D
B0280.1 (predicted) B0336.2,=,S
B0280.1 (predicted) R07D5.1,=,D
B0280.1 (predicted) R12E2.4,=,D
B0280.1 (predicted) T16H5.1,=,D
B0280.1 (predicted) R12E2.5,=,D
B0280.1 (predicted) F21D5.1,=,D
B0280.1 (predicted) Y73B6A.5,=,H
B0280.1 (predicted) T02E1.5,=,D
B0280.1 (predicted) T11F9.11,=,D
B0280.1 (predicted) Y49E10.24,=,D
B0280.1 (predicted) F48F7.7,=,D
B0280.1 (predicted) C53D5.5,=,D
B0280.1 (predicted) M57.2,=,DS
B0280.1 (predicted) F35F10.11,=,D
B0280.1 (predicted) F33D4.8,=,D
B0280.1 (predicted) R06B9.3,=,D
B0280.1 (predicted) C04E12.12,=,D
B0280.1 (predicted) T05F1.10,=,D
B0280.1 (predicted) F13G3.8,=,D
B0280.1 (predicted) F53F4.10,=,D
B0280.1 (predicted) K11D9.2,=,D
B0280.1 (predicted) F09E5.11,=,D
B0280.1 (predicted) M7.1,=,D
B0280.12 (predicted) C06E1.4,=,M
B0280.12 (predicted) F52D10.3,=,M
B0280.12 (predicted) F13H8.4,=,M
B0280.12 (predicted) B0365.3,=,M
B0280.12 (predicted) C44B11.3,=,M
B0280.12 (predicted) B0280.12,=,M
B0280.12 (predicted) M117.2,=,M
B0280.12 (predicted) Y57G11C.22,=,M
B0280.12 (predicted) F27D9.1,=,M
B0280.3 (predicted) F44E5.5,=,S
B0280.3 (predicted) F26D10.3,=,S
B0280.3 (predicted) R06C7.6,=,H
B0280.3 (predicted) D2045.7,=,H
B0280.3 (predicted) C12C8.1,=,S
B0280.3 (predicted) B0280.3,=,HS
B0280.3 (predicted) F44E5.4,=,S
B0280.5 (predicted) T11A5.6,=,D
B0280.5 (predicted) F38A1.8,=,D
B0280.5 (predicted) W05G11.4,=,D
B0280.9 (predicted) F55A12.8,=,S
B0280.9 (predicted) Y53C12B.2,=,S
B0280.9 (predicted) F26D10.3,=,S
B0280.9 (predicted) F44E5.4,=,S
B0280.9 (predicted) B0280.9,=,S
B0280.9 (predicted) F11F1.1,=,S
B0280.9 (predicted) Y45F10D.7,=,S
B0280.9 (predicted) F27C1.6,=,S
B0280.9 (predicted) C16C10.2,=,S
B0280.9 (predicted) Y61A9LA.10,=,S
B0280.9 (predicted) F20B6.2,=,S
B0280.9 (predicted) Y110A7A.12,=,S
B0280.9 (predicted) K05C4.5,=,S
B0280.9 (predicted) K07C5.4,=,S
B0280.9 (predicted) Y23H5B.5,=,S
B0280.9 (predicted) F55F8.3,=,S
B0280.9 (predicted) T01G9.6,=,S
B0280.9 (predicted) T01C3.7,=,S
B0280.9 (predicted) F49D11.10,=,S
B0280.9 (predicted) F54C9.2,=,S
B0280.9 (predicted) F13H8.2,=,S
B0280.9 (predicted) ZK430.1,=,S
B0280.9 (predicted) ZK973.3,=,S
B0280.9 (predicted) C48E7.3,=,S
B0280.9 (predicted) Y51H7C.11,=,S
B0280.9 (predicted) F44E5.5,=,S
B0280.9 (predicted) C12C8.1,=,S
B0280.9 (predicted) C16A3.3,=,S
B0280.9 (predicted) T09B4.10,=,D
B0280.9 (predicted) W03B1.4,=,S
B0280.9 (predicted) Y49A3A.2,=,S
B0280.9 (predicted) Y73E7A.2,=,S
B0285.4 (predicted) F26E4.1,=,D
B0285.6 (predicted) F40F4.5,=,S
B0285.6 (predicted) C47B2.3,=,S
B0285.6 (predicted) D2063.1,=,S
B0285.6 (predicted) F32H2.9,=,S
B0285.6 (predicted) Y47D9A.1,=,S
B0285.6 (predicted) Y110A7A.12,=,S
B0285.6 (predicted) C44B11.3,=,S
B0285.6 (predicted) F20B6.2,=,S
B0285.6 (predicted) K10B3.8,=,S
B0285.6 (predicted) C48G7.3,=,D
B0285.6 (predicted) C42C1.5,=,S
B0285.6 (predicted) F11A5.12,=,S
B0285.6 (predicted) T09F3.3,=,S
B0285.6 (predicted) F16D3.1,=,S
B0285.6 (predicted) T28D6.2,=,S
B0285.6 (predicted) K12G11.4,=,S
B0285.6 (predicted) F44F4.11,=,S
B0285.6 (predicted) C08B11.4,=,D
B0285.6 (predicted) B0393.1,=,S
B0285.6 (predicted) C56G2.6,=,S
B0285.6 (predicted) C06B3.5,=,S
B0285.6 (predicted) ZK593.1,=,S
B0285.6 (predicted) C36E8.5,=,S
B0285.6 (predicted) ZK154.3,=,S
B0285.6 (predicted) C06B3.4,=,S
B0285.6 (predicted) F25H8.2,=,S
B0285.6 (predicted) C54C6.2,=,S
B0285.6 (predicted) ZK899.4,=,S
B0285.6 (predicted) F26E4.8,=,S
B0285.6 (predicted) F25H5.3,=,S
B0285.6 (predicted) K10B3.7,=,S
B0285.6 (predicted) K12G11.3,=,S
B0285.6 (predicted) T20B12.1,=,S
B0285.6 (predicted) F33H1.2,=,S
B0285.6 (predicted) K01G5.7,=,S
B0285.6 (predicted) F25G6.5,=,S
B0286.3 (predicted) F23F12.6,=,H
B0286.3 (predicted) R06A10.2,=,H
B0286.3 (predicted) C18C4.10,=,D
B0286.3 (predicted) R74.7,=,H
B0286.3 (predicted) F46H6.2,=,H
B0286.3 (predicted) K07C11.5,=,H
B0286.3 (predicted) ZK507.6,=,H
B0286.3 (predicted) C30A5.3,=,H
B0286.3 (predicted) C47B2.5,=,H
B0286.4 (predicted) F44B9.4,=,S
B0286.4 (predicted) F43D2.1,=,S
B0286.4 (predicted) ZC518.3,=,S
B0286.4 (predicted) F39H11.2,=,S
B0286.4 (predicted) C26E6.3,=,S
B0286.4 (predicted) C12C8.1,=,S
B0286.4 (predicted) C34E10.2,=,S
B0286.4 (predicted) M106.5,=,S
B0286.4 (predicted) F11F1.1,=,S
B0286.4 (predicted) C05D9.1,=,S
B0286.4 (predicted) F54C9.2,=,S
B0286.4 (predicted) T23F6.4,=,S
B0286.4 (predicted) Y46G5A.12,=,S
B0286.4 (predicted) Y56A3A.1,=,H
B0286.4 (predicted) C49H3.5,=,S
B0286.4 (predicted) C01A2.4,=,S
B0286.4 (predicted) H14E04.5,=,S
B0286.4 (predicted) F26D10.3,=,S
B0286.4 (predicted) F44E5.4,=,S
B0286.4 (predicted) F44B9.3,=,S
B0286.4 (predicted) F32H2.2,=,S
B0286.4 (predicted) T20B12.2,=,S
B0286.4 (predicted) R17.2,=,S
B0286.4 (predicted) Y71F9B.2,=,S
B0286.4 (predicted) F44E5.5,=,S
B0286.4 (predicted) F32A5.1,=,S
B0286.4 (predicted) F57B9.2,=,HS
B0303.15 (predicted) F44E5.5,=,S
B0303.15 (predicted) K02G10.6,=,D
B0303.15 (predicted) F44E5.4,=,S
B0303.15 (predicted) C12C8.1,=,S
B0303.15 (predicted) C09G4.1,=,D
B0303.15 (predicted) F26D10.3,=,S
B0303.3 (predicted) C14F5.5,=,H
B0303.3 (predicted) C18E3.2,=,D
B0303.3 (predicted) M117.2,=,M
B0303.3 (predicted) ZC477.9,=,H
B0303.3 (predicted) F52D10.3,=,M
B0303.3 (predicted) F14D12.2,=,D
B0303.3 (predicted) C24A1.3,=,H
B0303.3 (predicted) F07C6.1,=,D
B0303.3 (predicted) ZK1128.5,=,D
B0303.7 (predicted) F44E5.5,=,S
B0303.7 (predicted) T23F6.4,=,S
B0303.7 (predicted) Y39A3CL.5,=,S
B0303.7 (predicted) T04D1.3,=,D
B0303.7 (predicted) F26D10.3,=,S
B0303.7 (predicted) Y77E11A.11,=,S
B0303.7 (predicted) C12C8.1,=,S
B0303.7 (predicted) LLC1.1,=,S
B0303.7 (predicted) F11F1.1,=,S
B0303.7 (predicted) F38B6.4,=,S
B0303.7 (predicted) F26B1.3,=,S
B0303.7 (predicted) F13B10.2,=,S
B0303.7 (predicted) Y92H12A.2,=,S
B0303.7 (predicted) F54C9.2,=,S
B0303.7 (predicted) W05G11.4,=,S
B0303.7 (predicted) M04F3.4,=,S
B0303.7 (predicted) Y42H9AR.1,=,S
B0303.7 (predicted) H06I04.4,=,S
B0303.7 (predicted) F37C12.4,=,S
B0303.7 (predicted) T21F4.1,=,S
B0303.7 (predicted) F08F8.2,=,S
B0303.7 (predicted) T04A8.16,=,S
B0303.7 (predicted) F44E5.4,=,S
B0303.7 (predicted) F19B6.2,=,S
B0303.7 (predicted) Y65B4BR.4,=,S
B0303.7 (predicted) Y77E11A.10,=,S
B0303.7 (predicted) F32E10.4,=,S
B0303.7 (predicted) Y39A1C.2,=,S
B0303.7 (predicted) Y47H10A.1,=,S
B0303.7 (predicted) F25B5.4,=,S
B0303.7 (predicted) C36B1.4,=,S
B0303.7 (predicted) T11A5.6,=,S
B0303.7 (predicted) C06G4.2,=,S
B0303.9 (predicted) M117.2,=,M
B0303.9 (predicted) C05D11.2,=,S
B0303.9 (predicted) R06F6.2,=,S
B0303.9 (predicted) T08G5.5,=,S
B0303.9 (predicted) F26D10.3,=,S
B0303.9 (predicted) R151.2,=,S
B0303.9 (predicted) C42C1.4,=,S
B0303.9 (predicted) C36A4.9,=,S
B0303.9 (predicted) F44E5.5,=,S
B0303.9 (predicted) F32A6.3,=,S
B0303.9 (predicted) W06B4.3,=,S
B0303.9 (predicted) F49E8.3,=,S
B0303.9 (predicted) F44E5.4,=,S
B0303.9 (predicted) C12C8.1,=,S
B0303.9 (predicted) F52D10.3,=,M
B0303.9 (predicted) T07F10.1,=,S
B0303.9 (predicted) W03C9.3,=,S
B0303.9 (predicted) F49B2.6,=,S
B0304.1 (predicted) Y71F9B.7,=,D
B0304.1 (predicted) B0304.1,=,HM
B0304.1 (predicted) R12B2.1,=,H
B0304.1 (predicted) C03C11.2,=,H
B0304.1 (predicted) F38A6.2,=,D
B0304.1 (predicted) C32F10.2,=,H
B0304.1 (predicted) C14B9.4,=,D
B0304.1 (predicted) Y47G6A.6,=,H
B0304.1 (predicted) M05B5.5,=,HM
B0304.1 (predicted) F55G1.8,=,D
B0310.5 (predicted) F55A12.8,=,S
B0310.5 (predicted) R166.2,=,D
B0310.5 (predicted) Y94H6A.5,=,S
B0310.5 (predicted) Y54E10A.7,=,S
B0310.5 (predicted) F11F1.1,=,S
B0310.5 (predicted) C05D9.5,=,S
B0310.5 (predicted) F21H11.2,=,S
B0310.5 (predicted) JC8.2,=,S
B0310.5 (predicted) R144.7,=,S
B0310.5 (predicted) Y71H2AM.19,=,S
B0310.5 (predicted) F19H8.1,=,S
B0310.5 (predicted) T08A11.1,=,S
B0310.5 (predicted) T21G5.3,=,S
B0310.5 (predicted) Y48A5A.1,=,S
B0310.5 (predicted) B0348.6,=,S
B0310.5 (predicted) C25A1.13,=,S
B0310.5 (predicted) Y55F3BL.1,=,S
B0310.5 (predicted) R04A9.4,=,S
B0310.5 (predicted) Y39G8C.1,=,S
B0310.5 (predicted) Y46E12BL.2,=,S
B0310.5 (predicted) F53A2.6,=,S
B0310.5 (predicted) F37C12.9,=,S
B0310.5 (predicted) R05H10.2,=,S
B0310.5 (predicted) K04C2.2,=,S
B0310.5 (predicted) F27D9.1,=,S
B0310.5 (predicted) Y25C1A.5,=,S
B0310.5 (predicted) Y37E11AR.2,=,D
B0310.5 (predicted) C26E6.6,=,S
B0310.5 (predicted) F53A3.3,=,S
B0310.5 (predicted) M110.4,=,S
B0310.5 (predicted) Y57A10A.30,=,S
B0310.5 (predicted) Y71G12B.11,=,S
B0310.5 (predicted) Y71F9AL.17,=,S
B0310.5 (predicted) F54C9.2,=,S
B0310.5 (predicted) C13B9.3,=,S
B0310.5 (predicted) F13G3.11,=,S
B0310.5 (predicted) ZK370.3,=,S
B0310.5 (predicted) Y54E10A.9,=,S
B0310.5 (predicted) F55F8.5,=,D
B0310.5 (predicted) T24H10.1,=,S
B0310.5 (predicted) T26A5.9,=,D
B0310.5 (predicted) ZK54.2,=,S
B0310.5 (predicted) F53G12.10,=,S
B0310.5 (predicted) F11A10.7,=,S
B0310.5 (predicted) Y92H12BR.8,=,S
B0310.5 (predicted) F16F9.1,=,D
B0310.5 (predicted) C16A3.3,=,S
B0310.5 (predicted) K12H4.3,=,S
B0310.5 (predicted) F18C5.3,=,S
B0310.5 (predicted) C55A6.10,=,D
B0310.5 (predicted) C55B7.1,=,S
B0310.5 (predicted) Y22D7AL.15,=,D
B0310.5 (predicted) C36B7.6,=,D
B0310.5 (predicted) Y45F3A.9,=,S
B0310.5 (predicted) B0414.6,=,S
B0334.3 (predicted) Y54G11A.10,=,D
B0334.3 (predicted) C05C8.5,=,D
B0334.3 (predicted) B0334.3,=,H
B0334.8 (predicted) F48C11.1,=,S
B0334.8 (predicted) F38E1.5,=,S
B0334.8 (predicted) T19E7.3,=,S
B0334.8 (predicted) C26C6.2,=,S
B0334.8 (predicted) C14A4.5,=,M
B0334.8 (predicted) Y95B8A.5,=,S
B0334.8 (predicted) T01C3.10,=,M
B0334.8 (predicted) R10H10.5,=,S
B0334.8 (predicted) T10B11.3,=,H
B0334.8 (predicted) ZK792.6,=,HM
B0334.8 (predicted) F56H9.3,=,S
B0334.8 (predicted) F07F6.6,=,M
B0334.8 (predicted) M117.2,=,M
B0334.8 (predicted) R06A10.2,=,S
B0334.8 (predicted) E02C12.5,=,S
B0334.8 (predicted) C16A11.1,=,S
B0334.8 (predicted) C55H1.2,=,S
B0334.8 (predicted) M01D7.7,=,S
B0334.8 (predicted) ZK930.1,=,S
B0334.8 (predicted) F18G5.3,=,S
B0334.8 (predicted) C34D1.3,=,S
B0334.8 (predicted) T19C4.6,=,S
B0334.8 (predicted) F56H9.4,=,S
B0334.8 (predicted) R06A4.4,=,H
B0334.8 (predicted) T07A9.7,=,S
B0334.8 (predicted) M04C7.1,=,S
B0334.8 (predicted) F52D10.3,=,M
B0334.8 (predicted) Y110A7A.10,=,HM
B0336.10 (predicted) F10D2.9,=,D
B0336.10 (predicted) M106.5,=,D
B0336.10 (predicted) VZK822L.1,=,D
B0336.10 (predicted) C14F5.5,=,H
B0336.10 (predicted) K09E9.2,=,D
B0336.10 (predicted) W06D12.3,=,D
B0336.10 (predicted) ZK1127.4,=,H
B0336.10 (predicted) W03H9.4,=,D
B0336.11 (predicted) T07H6.2,=,D
B0336.13 (predicted) B0336.13,=,H
B0336.13 (predicted) T20B12.2,=,HS
B0336.13 (predicted) K11D12.2,=,HS
B0336.13 (predicted) C27H6.1,=,S
B0336.13 (predicted) Y111B2A.13,=,H
B0336.13 (predicted) F39H11.2,=,HS
B0336.13 (predicted) W03F9.5,=,S
B0336.2 (predicted) Y62E10A.5,=,S
B0336.2 (predicted) R07E3.4,=,S
B0336.2 (predicted) F25H2.10,=,S
B0336.2 (predicted) T25C8.2,=,S
B0336.2 (predicted) B0336.2,=,HS
B0336.2 (predicted) K01H12.2,=,S
B0336.2 (predicted) C05C8.5,=,D
B0336.2 (predicted) W02D3.6,=,S
B0336.2 (predicted) C07A12.7,=,S
B0336.2 (predicted) W06D12.3,=,D
B0336.2 (predicted) T14G10.5,=,S
B0336.2 (predicted) F25B4.7,=,S
B0336.2 (predicted) VZK822L.1,=,D
B0336.2 (predicted) Y48G8AL.8,=,S
B0336.2 (predicted) Y48E1B.2,=,H
B0336.2 (predicted) K06H7.4,=,H
B0336.2 (predicted) F11C1.1,=,S
B0336.2 (predicted) F57H12.1,=,S
B0336.2 (predicted) H43I07.2,=,S
B0336.2 (predicted) F26D10.3,=,S
B0336.2 (predicted) T08B2.5,=,D
B0336.2 (predicted) R151.3,=,S
B0336.2 (predicted) F18H3.3,=,S
B0336.2 (predicted) K02B12.7,=,S
B0336.2 (predicted) F55A4.1,=,S
B0336.2 (predicted) F54C8.7,=,H
B0336.2 (predicted) T04C12.6,=,S
B0336.2 (predicted) T01B11.4,=,S
B0336.2 (predicted) F44E5.5,=,S
B0336.2 (predicted) ZK616.3,=,S
B0336.2 (predicted) T08B2.10,=,S
B0336.2 (predicted) T01C3.10,=,M
B0336.2 (predicted) F13B10.2,=,S
B0336.2 (predicted) C47E12.2,=,S
B0336.2 (predicted) F42H10.2,=,S
B0336.2 (predicted) T27E9.1,=,S
B0336.2 (predicted) F11F1.1,=,S
B0336.2 (predicted) T22D1.3,=,S
B0336.2 (predicted) Y106G6H.2,=,S
B0336.2 (predicted) F17C11.9,=,H
B0336.2 (predicted) Y25C1A.5,=,S
B0336.2 (predicted) T21C9.12,=,S
B0336.2 (predicted) F07F6.4,=,S
B0336.2 (predicted) C12C8.1,=,S
B0336.2 (predicted) F54C9.2,=,S
B0336.2 (predicted) F44E5.4,=,S
B0336.2 (predicted) T04C12.5,=,S
B0336.2 (predicted) W04G3.4,=,HS
B0336.2 (predicted) F17C11.7,=,S
B0336.2 (predicted) T04C12.4,=,S
B0336.2 (predicted) F10D2.9,=,D
B0336.2 (predicted) M03F4.2,=,S
B0336.4 (predicted) R07E4.6,=,H
B0336.5 (predicted) R05D3.11,=,D
B0336.6 (predicted) Y71H2AM.15,=,D
B0336.6 (predicted) F09E10.8,=,M
B0336.6 (predicted) R08E3.3,=,D
B0336.6 (predicted) Y22F5A.3,=,H
B0336.6 (predicted) W03A5.4,=,M
B0336.6 (predicted) F28D1.10,=,H
B0336.6 (predicted) M117.2,=,M
B0336.6 (predicted) ZK418.5,=,H
B0336.6 (predicted) K08E3.3,=,M
B0336.6 (predicted) F17E5.2,=,D
B0336.6 (predicted) F45E1.7,=,M
B0336.6 (predicted) F56A8.7,=,M
B0336.6 (predicted) C41D11.2,=,H
B0336.6 (predicted) Y57G11C.24,=,M
B0336.6 (predicted) F59E12.10,=,H
B0336.6 (predicted) F52D10.3,=,M
B0336.6 (predicted) T28F12.3,=,M
B0336.6 (predicted) ZK470.5,=,H
B0336.6 (predicted) Y110A7A.20,=,H
B0336.6 (predicted) ZC477.9,=,H
B0336.8 (predicted) Y62E10A.2,=,H
B0336.8 (predicted) Y34D9A.10,=,S
B0336.8 (predicted) Y55F3AM.4,=,HS
B0336.8 (predicted) C09G4.1,=,S
B0336.8 (predicted) C01G6.6,=,S
B0336.8 (predicted) D2085.2,=,H
B0336.8 (predicted) K08D10.3,=,H
B0336.8 (predicted) C33C12.9,=,S
B0336.8 (predicted) C16A3.10,=,S
B0336.8 (predicted) ZK1098.7,=,H
B0336.8 (predicted) Y71H10A.1,=,S
B0336.8 (predicted) M03C11.5,=,S
B0336.8 (predicted) D2085.1,=,S
B0336.8 (predicted) F54B11.3,=,H
B0336.8 (predicted) C52E4.4,=,S
B0336.8 (predicted) T27E9.1,=,S
B0336.8 (predicted) T01B11.4,=,S
B0336.8 (predicted) F07A11.2,=,S
B0336.8 (predicted) C01G5.6,=,S
B0336.8 (predicted) B0511.10,=,H
B0336.8 (predicted) K01H12.2,=,S
B0336.8 (predicted) H27M09.2,=,S
B0336.8 (predicted) F59B2.5,=,S
B0336.8 (predicted) F49C12.8,=,S
B0336.8 (predicted) T22D1.9,=,S
B0336.8 (predicted) E02H4.3,=,S
B0336.8 (predicted) K02G10.6,=,S
B0336.8 (predicted) C50F4.2,=,S
B0336.8 (predicted) F10E9.11,=,H
B0336.8 (predicted) C49H3.5,=,S
B0336.8 (predicted) T08A9.1,=,H
B0336.8 (predicted) F32H2.4,=,S
B0336.8 (predicted) C07E3.1,=,S
B0336.8 (predicted) T22B11.5,=,S
B0336.8 (predicted) R107.6,=,H
B0336.8 (predicted) R07E3.4,=,S
B0336.8 (predicted) T08B2.8,=,H
B0336.8 (predicted) F10G7.8,=,S
B0336.8 (predicted) ZK742.1,=,S
B0336.8 (predicted) C47E12.2,=,S
B0336.8 (predicted) F53A3.3,=,S
B0336.8 (predicted) F57B9.10,=,S
B0336.8 (predicted) F23F12.6,=,S
B0336.8 (predicted) H12C20.2,=,S
B0336.8 (predicted) K07C5.1,=,S
B0336.8 (predicted) C07H6.5,=,H
B0336.8 (predicted) W08F4.8,=,H
B0336.8 (predicted) C47E12.4,=,S
B0336.8 (predicted) Y39G10AR.8,=,S
B0336.8 (predicted) C08B6.8,=,S
B0336.8 (predicted) K10B2.1,=,S
B0336.8 (predicted) K08D10.4,=,H
B0336.8 (predicted) W09D10.4,=,S
B0336.8 (predicted) M7.5,=,S
B0336.8 (predicted) Y55F3AM.15,=,S
B0336.8 (predicted) W02D3.6,=,S
B0336.8 (predicted) K07D4.3,=,S
B0336.8 (predicted) ZK836.2,=,S
B0336.8 (predicted) F23C8.9,=,S
B0336.8 (predicted) T20H4.3,=,S
B0336.8 (predicted) F25B4.7,=,S
B0336.8 (predicted) B0412.4,=,H
B0336.8 (predicted) Y71G12B.12,=,HS
B0336.8 (predicted) C07H6.3,=,H
B0336.8 (predicted) W09C3.4,=,S
B0336.8 (predicted) K01C8.7,=,S
B0336.8 (predicted) W07E6.4,=,H
B0336.8 (predicted) F37C12.4,=,H
B0336.8 (predicted) ZC84.3,=,H
B0336.8 (predicted) T08A11.2,=,H
B0336.8 (predicted) F22B3.4,=,S
B0336.8 (predicted) C24F3.1,=,S
B0336.8 (predicted) C01G10.8,=,S
B0336.8 (predicted) C24G6.3,=,S
B0336.8 (predicted) F38B6.4,=,S
B0336.9 (predicted) F55F8.4,=,D
B0336.9 (predicted) R11A8.2,=,D
B0348.4 (predicted) F07F6.6,=,H
B0348.4 (predicted) F58A4.10,=,S
B0348.4 (predicted) Y87G2A.9,=,S
B0348.4 (predicted) F28B12.3,=,D
B0348.4 (predicted) R06B10.4,=,D
B0348.4 (predicted) Y52B11A.10,=,S
B0348.4 (predicted) Y71G12B.15,=,S
B0348.4 (predicted) K10B2.1,=,D
B0348.6 (predicted) C17G1.3,=,S
B0348.6 (predicted) F33H2.5,=,S
B0348.6 (predicted) F01D4.1,=,S
B0348.6 (predicted) Y71A12B.1,=,H
B0348.6 (predicted) C16A3.3,=,S
B0348.6 (predicted) F39G3.1,=,S
B0348.6 (predicted) F29F11.2,=,S
B0348.6 (predicted) Y44E3A.3,=,S
B0348.6 (predicted) Y106G6H.2,=,S
B0348.6 (predicted) C54C6.2,=,D
B0348.6 (predicted) C23G10.6,=,S
B0348.6 (predicted) H10D18.6,=,S
B0348.6 (predicted) F53G12.10,=,S
B0348.6 (predicted) ZC455.6,=,S
B0348.6 (predicted) F53A3.3,=,S
B0348.6 (predicted) C32C4.7,=,S
B0348.6 (predicted) C30C11.4,=,S
B0348.6 (predicted) C35A5.2,=,S
B0348.6 (predicted) K04A8.10,=,S
B0348.6 (predicted) K01G5.5,=,S
B0348.6 (predicted) Y57G11C.24,=,D
B0348.6 (predicted) ZC477.9,=,H
B0348.6 (predicted) ZK1128.5,=,D
B0348.6 (predicted) C13D9.9,=,S
B0348.6 (predicted) F07E5.5,=,S
B0348.6 (predicted) T22A3.4,=,H
B0348.6 (predicted) F54C9.5,=,DS
B0348.6 (predicted) Y22D7AL.15,=,D
B0348.6 (predicted) Y39G8C.1,=,S
B0348.6 (predicted) C43E11.2,=,S
B0348.6 (predicted) T19H12.11,=,S
B0348.6 (predicted) F44E5.4,=,S
B0348.6 (predicted) Y49C4A.8,=,S
B0348.6 (predicted) W08E3.1,=,S
B0348.6 (predicted) W07E11.1,=,D
B0348.6 (predicted) D1007.6,=,S
B0348.6 (predicted) H23N18.3,=,S
B0348.6 (predicted) C16C10.4,=,D
B0348.6 (predicted) M110.4,=,HSM
B0348.6 (predicted) C33A12.6,=,S
B0348.6 (predicted) E01A2.4,=,S
B0348.6 (predicted) ZC455.3,=,S
B0348.6 (predicted) Y54E2A.11,=,H
B0348.6 (predicted) K10B3.8,=,S
B0348.6 (predicted) R04A9.4,=,S
B0348.6 (predicted) F35H8.5,=,S
B0348.6 (predicted) F31F4.7,=,S
B0348.6 (predicted) B0348.6,=,S
B0348.6 (predicted) T19H12.9,=,S
B0348.6 (predicted) H23N18.4,=,S
B0348.6 (predicted) F10D2.7,=,S
B0348.6 (predicted) K08B4.4,=,S
B0348.6 (predicted) C46F4.2,=,S
B0348.6 (predicted) C10H11.5,=,S
B0348.6 (predicted) C17E4.5,=,S
B0348.6 (predicted) R10E4.2,=,S
B0348.6 (predicted) F54C9.2,=,S
B0348.6 (predicted) F42G8.6,=,D
B0348.6 (predicted) Y37E3.10,=,S
B0348.6 (predicted) F09G2.6,=,S
B0348.6 (predicted) K10B3.7,=,S
B0348.6 (predicted) ZC455.5,=,S
B0348.6 (predicted) F10D2.2,=,S
B0348.6 (predicted) Y39G10AR.6,=,S
B0348.6 (predicted) F35H8.6,=,S
B0348.6 (predicted) K08B4.3,=,S
B0348.6 (predicted) T22D1.3,=,S
B0348.6 (predicted) Y37E11AR.5,=,S
B0348.6 (predicted) C01G10.8,=,S
B0348.6 (predicted) F18H3.3,=,S
B0348.6 (predicted) F58B3.4,=,S
B0348.6 (predicted) F16F9.1,=,D
B0348.6 (predicted) ZC455.4,=,S
B0348.6 (predicted) ZC308.1,=,D
B0348.6 (predicted) C44H9.1,=,S
B0348.6 (predicted) H23N18.1,=,S
B0348.6 (predicted) C10H11.6,=,S
B0348.6 (predicted) F01D4.2,=,S
B0348.6 (predicted) R06F6.4,=,H
B0348.6 (predicted) C08F11.8,=,S
B0348.6 (predicted) F33H1.2,=,S
B0348.6 (predicted) C18C4.3,=,S
B0348.6 (predicted) F54G2.1,=,D
B0348.6 (predicted) F10D2.6,=,S
B0348.6 (predicted) R166.5,=,HM
B0348.6 (predicted) F57B9.3,=,H
B0348.6 (predicted) Y46G5A.4,=,S
B0348.6 (predicted) F26A3.2,=,S
B0348.6 (predicted) ZK154.3,=,D
B0348.6 (predicted) F40F8.10,=,S
B0348.6 (predicted) F11F1.1,=,S
B0348.6 (predicted) H23N18.2,=,S
B0348.6 (predicted) ZK632.7,=,D
B0348.6 (predicted) C18E3.2,=,D
B0348.6 (predicted) F53A2.6,=,S
B0348.6 (predicted) ZC443.6,=,S
B0348.6 (predicted) F37C12.7,=,S
B0348.6 (predicted) F10D2.5,=,S
B0348.6 (predicted) T09F3.3,=,S
B0348.6 (predicted) C10H11.3,=,S
B0348.6 (predicted) Y54E5A.7,=,D
B0348.6 (predicted) Y57A10A.30,=,S
B0348.6 (predicted) R144.7,=,S
B0348.6 (predicted) Y54E10A.3,=,S
B0348.6 (predicted) T01G5.2,=,S
B0348.6 (predicted) Y53H1A.5,=,S
B0348.6 (predicted) Y55F3AR.2,=,S
B0348.6 (predicted) F10D2.11,=,S
B0348.6 (predicted) Y110A7A.17,=,S
B0348.6 (predicted) T19H12.1,=,S
B0348.6 (predicted) ZK593.7,=,S
B0348.6 (predicted) T08D10.1,=,S
B0348.6 (predicted) K01G5.7,=,D
B0348.6 (predicted) F26D10.3,=,S
B0348.6 (predicted) C44E4.4,=,S
B0348.6 (predicted) B0393.1,=,S
B0348.6 (predicted) F10D2.12,=,S
B0348.6 (predicted) C05D9.5,=,S
B0348.6 (predicted) F37E3.1,=,S
B0348.6 (predicted) F47C10.6,=,S
B0348.6 (predicted) ZC443.5,=,S
B0348.6 (predicted) C49A9.8,=,S
B0348.6 (predicted) R04B5.9,=,S
B0348.6 (predicted) M88.1,=,S
B0348.6 (predicted) F10B5.2,=,S
B0348.6 (predicted) C12C8.1,=,S
B0348.6 (predicted) Y111B2A.8,=,S
B0348.6 (predicted) F44E5.5,=,S
B0348.6 (predicted) F18C5.3,=,S
B0348.6 (predicted) F57B9.6,=,H
B0348.6 (predicted) F56F3.1,=,H
B0348.6 (predicted) C07H6.5,=,D
B0348.6 (predicted) C47G2.5,=,S
B0348.6 (predicted) C36E8.5,=,D
B0348.6 (predicted) C08B6.1,=,S
B0348.6 (predicted) T07C5.1,=,S
B0348.6 (predicted) T19H12.10,=,S
B0348.6 (predicted) Y105E8A.16,=,S
B0348.6 (predicted) Y47G6A.6,=,S
B0348.6 (predicted) C10H11.4,=,S
B0361.10 (predicted) F54C9.2,=,S
B0361.10 (predicted) F43D9.3,=,S
B0361.10 (predicted) D1014.3,=,S
B0361.10 (predicted) ZK899.4,=,S
B0361.10 (predicted) F20B6.2,=,S
B0361.10 (predicted) Y71F9AM.4,=,S
B0361.10 (predicted) F55A11.2,=,S
B0361.10 (predicted) C44C1.4,=,S
B0361.10 (predicted) Y110A7A.12,=,S
B0361.10 (predicted) F26E4.8,=,S
B0361.10 (predicted) T28D6.2,=,S
B0361.10 (predicted) K12G11.3,=,S
B0361.10 (predicted) K12G11.4,=,S
B0361.10 (predicted) F11F1.1,=,S
B0361.10 (predicted) F40F4.5,=,S
B0361.10 (predicted) C47B2.3,=,S
B0361.10 (predicted) F16D3.1,=,S
B0361.10 (predicted) F44F4.11,=,S
B0361.10 (predicted) D2063.1,=,S
B0361.10 (predicted) W06H3.3,=,S
B0361.10 (predicted) Y57G11C.4,=,S
B0361.10 (predicted) C44B11.3,=,S
B0361.10 (predicted) F32H2.9,=,S
B0361.10 (predicted) F08F8.8,=,S
B0361.2 (predicted) F59A2.3,=,D
B0361.5 (predicted) C01G8.5,=,D
B0361.5 (predicted) W02F12.2,=,S
B0361.5 (predicted) C47E12.4,=,D
B0361.5 (predicted) ZK256.1,=,S
B0361.5 (predicted) C12C8.1,=,S
B0361.5 (predicted) F42G9.6,=,H
B0361.5 (predicted) C30F8.2,=,S
B0361.5 (predicted) F52B11.2,=,S
B0361.5 (predicted) F44E5.4,=,S
B0361.5 (predicted) F44E5.5,=,S
B0361.5 (predicted) F25H8.2,=,S
B0361.5 (predicted) R06A4.4,=,S
B0361.5 (predicted) F26D10.3,=,S
B0361.5 (predicted) Y48B6A.13,=,D
B0361.6 (predicted) C24H12.4,=,S
B0361.6 (predicted) Y87G2A.9,=,S
B0361.6 (predicted) F43G6.6,=,S
B0361.6 (predicted) F10B5.2,=,S
B0361.6 (predicted) C53D5.6,=,S
B0361.6 (predicted) Y48A6B.3,=,S
B0361.6 (predicted) F58A4.10,=,S
B0361.6 (predicted) K04D7.1,=,S
B0361.6 (predicted) T26A5.5,=,S
B0361.6 (predicted) K01G5.5,=,S
B0361.6 (predicted) F29B9.2,=,S
B0361.6 (predicted) E01A2.4,=,S
B0361.6 (predicted) Y71G12B.15,=,S
B0361.7 (predicted) F52E1.8,=,H
B0361.7 (predicted) B0361.7,=,H
B0361.7 (predicted) R13H4.3,=,H
B0361.7 (predicted) T21B6.2,=,H
B0361.8 (predicted) F11A5.12,=,S
B0361.8 (predicted) F41H10.8,=,S
B0361.8 (predicted) F02E8.1,=,S
B0361.8 (predicted) F56H11.3,=,S
B0361.8 (predicted) T20D3.8,=,S
B0361.8 (predicted) ZK1058.5,=,S
B0361.8 (predicted) C40H1.4,=,S
B0361.8 (predicted) Y71F9B.3,=,S
B0361.8 (predicted) F56H11.4,=,S
B0361.8 (predicted) F25G6.5,=,S
B0361.8 (predicted) T19C3.4,=,S
B0361.8 (predicted) F11E6.5,=,S
B0361.8 (predicted) C56G2.6,=,S
B0361.8 (predicted) C04F12.10,=,S
B0361.8 (predicted) Y87G2A.9,=,H
B0361.8 (predicted) Y53F4B.2,=,S
B0361.8 (predicted) C06B3.4,=,S
B0361.8 (predicted) Y53F4B.42,=,S
B0361.8 (predicted) F35G12.10,=,S
B0361.8 (predicted) D2024.3,=,S
B0361.8 (predicted) C06B3.5,=,S
B0365.1 (predicted) Y116A8C.12,=,H
B0365.1 (predicted) T06D8.2,=,D
B0365.1 (predicted) Y47D3A.15,=,H
B0365.1 (predicted) ZK632.7,=,D
B0365.1 (predicted) F47B10.1,=,S
B0365.1 (predicted) F55A12.8,=,D
B0365.1 (predicted) F52D10.3,=,M
B0365.1 (predicted) F25H2.5,=,H
B0365.1 (predicted) M117.2,=,M
B0365.1 (predicted) ZK507.6,=,H
B0365.1 (predicted) Y18D10A.5,=,H
B0365.1 (predicted) Y50D7A.2,=,S
B0365.1 (predicted) C50F7.4,=,S
B0365.1 (predicted) W02C12.3,=,H
B0365.1 (predicted) C40H1.3,=,D
B0365.1 (predicted) F55F3.1,=,H
B0365.1 (predicted) Y113G7B.17,=,S
B0365.3 (predicted) F25B4.5,=,D
B0365.3 (predicted) E02H9.5,=,M
B0365.3 (predicted) C05C8.5,=,D
B0365.3 (predicted) C17E4.9,=,M
B0365.3 (predicted) Y71F9AL.16,=,M
B0365.3 (predicted) C50F7.10,=,M
B0365.3 (predicted) F52D10.3,=,M
B0365.3 (predicted) F55B12.3,=,D
B0365.3 (predicted) T04C12.4,=,M
B0365.3 (predicted) C16C2.4,=,D
B0365.3 (predicted) T07D1.2,=,D
B0365.3 (predicted) R06A4.7,=,H
B0365.3 (predicted) T04C12.5,=,M
B0365.3 (predicted) F55F3.3,=,M
B0365.3 (predicted) M01D7.4,=,D
B0365.3 (predicted) W03F9.1,=,D
B0365.3 (predicted) M117.2,=,M
B0365.3 (predicted) M03F4.2,=,M
B0365.3 (predicted) F37C12.4,=,D
B0365.3 (predicted) Y69H2.6,=,D
B0365.3 (predicted) T07F10.1,=,M
B0365.3 (predicted) T04C12.6,=,M
B0365.3 (predicted) R11A8.4,=,D
B0365.3 (predicted) C06E1.4,=,M
B0365.3 (predicted) K04F10.1,=,H
B0365.3 (predicted) T03E6.7,=,D
B0365.3 (predicted) Y48G10A.3,=,H
B0365.3 (predicted) T19D2.2,=,H
B0365.3 (predicted) T01C3.10,=,M
B0365.3 (predicted) F07F6.6,=,M
B0379.4 (predicted) Y71G12B.15,=,S
B0379.4 (predicted) F32H2.2,=,S
B0379.4 (predicted) C09G12.9,=,D
B0379.4 (predicted) F37C12.7,=,S
B0379.4 (predicted) Y51A2D.5,=,S
B0379.4 (predicted) F58A4.10,=,S
B0379.4 (predicted) Y87G2A.9,=,S
B0379.4 (predicted) M01F1.5,=,S
B0379.4 (predicted) Y51A2D.4,=,S
B0379.4 (predicted) C46F4.2,=,S
B0393.1 (predicted) R02F2.1,=,D
B0393.1 (predicted) F45F2.2,=,S
B0393.1 (predicted) R06A4.4,=,S
B0393.1 (predicted) R11A8.4,=,S
B0393.1 (predicted) F55G1.3,=,S
B0393.1 (predicted) R05D3.4,=,S
B0393.1 (predicted) F59B2.5,=,S
B0393.1 (predicted) Y39G10AR.8,=,S
B0393.1 (predicted) T13A10.11,=,S
B0393.1 (predicted) W06H3.3,=,S
B0393.1 (predicted) F54C9.2,=,S
B0393.1 (predicted) C33F10.12,=,S
B0393.1 (predicted) Y37D8A.9,=,S
B0393.1 (predicted) R07E3.4,=,S
B0393.1 (predicted) C04C3.3,=,S
B0393.1 (predicted) F55F8.3,=,S
B0393.1 (predicted) Y50D7A.4,=,S
B0393.1 (predicted) C06E7.3,=,S
B0393.1 (predicted) F54C9.9,=,S
B0393.1 (predicted) F56H9.4,=,S
B0393.1 (predicted) Y51A2D.5,=,S
B0393.1 (predicted) F36F2.6,=,S
B0393.1 (predicted) C41C4.6,=,S
B0393.1 (predicted) C12C8.1,=,S
B0393.1 (predicted) F22D6.3,=,S
B0393.1 (predicted) F46F11.1,=,S
B0393.1 (predicted) Y48B6A.12,=,S
B0393.1 (predicted) F39H2.3,=,S
B0393.1 (predicted) F32B4.6,=,S
B0393.1 (predicted) T04C12.4,=,SM
B0393.1 (predicted) Y57A10A.30,=,S
B0393.1 (predicted) T03F1.2,=,S
B0393.1 (predicted) M03F4.2,=,SM
B0393.1 (predicted) M110.4,=,S
B0393.1 (predicted) R04A9.4,=,S
B0393.1 (predicted) ZK131.9,=,S
B0393.1 (predicted) C49H3.11,=,S
B0393.1 (predicted) C08B6.9,=,S
B0393.1 (predicted) T06E8.1,=,S
B0393.1 (predicted) F25B4.7,=,S
B0393.1 (predicted) C16A11.1,=,S
B0393.1 (predicted) Y54E2A.11,=,S
B0393.1 (predicted) F52D10.3,=,S
B0393.1 (predicted) C55H1.2,=,S
B0393.1 (predicted) F26E4.8,=,S
B0393.1 (predicted) T22D1.10,=,S
B0393.1 (predicted) B0393.1,=,S
B0393.1 (predicted) C47E8.5,=,H
B0393.1 (predicted) F31F6.6,=,S
B0393.1 (predicted) R05G6.7,=,S
B0393.1 (predicted) T05F1.8,=,S
B0393.1 (predicted) Y97E10AR.6,=,S
B0393.1 (predicted) K07H8.3,=,S
B0393.1 (predicted) W08D2.7,=,S
B0393.1 (predicted) ZK131.5,=,S
B0393.1 (predicted) Y106G6H.5,=,S
B0393.1 (predicted) T08D2.1,=,S
B0393.1 (predicted) M01D7.7,=,S
B0393.1 (predicted) F01G4.6,=,S
B0393.1 (predicted) C47E12.2,=,S
B0393.1 (predicted) T10C6.11,=,S
B0393.1 (predicted) C47B2.3,=,S
B0393.1 (predicted) C32E8.7,=,D
B0393.1 (predicted) ZC477.9,=,H
B0393.1 (predicted) C56E6.5,=,S
B0393.1 (predicted) C14C10.1,=,S
B0393.1 (predicted) F59A2.3,=,D
B0393.1 (predicted) C50F4.5,=,S
B0393.1 (predicted) F44E5.5,=,S
B0393.1 (predicted) F44E5.4,=,S
B0393.1 (predicted) F49E10.1,=,S
B0393.1 (predicted) T09B4.9,=,S
B0393.1 (predicted) C15H11.8,=,S
B0393.1 (predicted) F23B12.5,=,S
B0393.1 (predicted) C54G10.2,=,S
B0393.1 (predicted) C27H6.2,=,S
B0393.1 (predicted) T21F4.1,=,S
B0393.1 (predicted) T19C4.6,=,S
B0393.1 (predicted) C08H9.2,=,S
B0393.1 (predicted) C50F4.2,=,S
B0393.1 (predicted) Y105E8A.19,=,S
B0393.1 (predicted) M04C7.1,=,S
B0393.1 (predicted) F11A10.4,=,S
B0393.1 (predicted) F25B4.1,=,S
B0393.1 (predicted) C36A4.9,=,S
B0393.1 (predicted) F27D4.5,=,S
B0393.1 (predicted) F37C12.7,=,S
B0393.1 (predicted) K01H12.2,=,S
B0393.1 (predicted) Y110A7A.12,=,S
B0393.1 (predicted) F07B7.11,=,S
B0393.1 (predicted) W02D3.6,=,S
B0393.1 (predicted) C06E7.1,=,S
B0393.1 (predicted) F35H10.11,=,S
B0393.1 (predicted) F08F8.2,=,S
B0393.1 (predicted) F17E9.9,=,S
B0393.1 (predicted) ZK637.5,=,S
B0393.1 (predicted) F49B2.6,=,S
B0393.1 (predicted) K08E4.6,=,S
B0393.1 (predicted) K04C1.4,=,S
B0393.1 (predicted) F32A5.7,=,S
B0393.1 (predicted) C38H2.1,=,S
B0393.1 (predicted) Y38A8.3,=,S
B0393.1 (predicted) ZK54.2,=,S
B0393.1 (predicted) Y48E1C.3,=,S
B0393.1 (predicted) ZK795.3,=,S
B0393.1 (predicted) C25F6.3,=,S
B0393.1 (predicted) F08G2.1,=,S
B0393.1 (predicted) C52E4.4,=,S
B0393.1 (predicted) Y23H5B.5,=,S
B0393.1 (predicted) T04C12.5,=,SM
B0393.1 (predicted) C14A4.4,=,S
B0393.1 (predicted) T23F6.4,=,S
B0393.1 (predicted) W08E3.3,=,S
B0393.1 (predicted) K06C4.12,=,S
B0393.1 (predicted) K01G5.5,=,S
B0393.1 (predicted) F21D5.7,=,S
B0393.1 (predicted) C34D4.14,=,S
B0393.1 (predicted) C05C8.2,=,S
B0393.1 (predicted) F28B3.8,=,S
B0393.1 (predicted) R10E4.4,=,S
B0393.1 (predicted) W08G11.4,=,S
B0393.1 (predicted) C43E11.9,=,S
B0393.1 (predicted) Y105E8B.3,=,S
B0393.1 (predicted) T27E9.1,=,S
B0393.1 (predicted) F09B9.3,=,S
B0393.1 (predicted) T07A9.7,=,S
B0393.1 (predicted) H43I07.2,=,S
B0393.1 (predicted) K07E3.4,=,S
B0393.1 (predicted) F38A5.13,=,S
B0393.1 (predicted) C16A3.7,=,S
B0393.1 (predicted) Y87G2A.5,=,S
B0393.1 (predicted) F57B9.10,=,S
B0393.1 (predicted) K07E3.3,=,S
B0393.1 (predicted) T05G5.3,=,S
B0393.1 (predicted) R02E12.4,=,D
B0393.1 (predicted) F53A2.6,=,S
B0393.1 (predicted) C05D11.3,=,D
B0393.1 (predicted) D1007.12,=,S
B0393.1 (predicted) T23F11.1,=,S
B0393.1 (predicted) M01F1.5,=,S
B0393.1 (predicted) Y71H10A.1,=,S
B0393.1 (predicted) C49F5.1,=,S
B0393.1 (predicted) F19H8.1,=,S
B0393.1 (predicted) F32H2.9,=,S
B0393.1 (predicted) F55A12.8,=,S
B0393.1 (predicted) C05D9.5,=,S
B0393.1 (predicted) ZC410.2,=,S
B0393.1 (predicted) F38E1.5,=,S
B0393.1 (predicted) C13G3.3,=,S
B0393.1 (predicted) F58E10.3,=,S
B0393.1 (predicted) F43G6.5,=,S
B0393.1 (predicted) F16D3.1,=,S
B0393.1 (predicted) F18G5.3,=,S
B0393.1 (predicted) Y51A2D.4,=,S
B0393.1 (predicted) Y48G8AL.6,=,S
B0393.1 (predicted) R107.1,=,S
B0393.1 (predicted) F31E3.3,=,S
B0393.1 (predicted) F49D11.10,=,S
B0393.1 (predicted) R05D7.4,=,S
B0393.1 (predicted) W07E11.1,=,S
B0393.1 (predicted) Y47D3A.21,=,S
B0393.1 (predicted) Y71G12B.14,=,S
B0393.1 (predicted) H02I12.6,=,S
B0393.1 (predicted) Y95B8A.5,=,S
B0393.1 (predicted) F11F1.1,=,S
B0393.1 (predicted) F54H12.1,=,S
B0393.1 (predicted) F45H11.6,=,D
B0393.1 (predicted) F54E12.4,=,S
B0393.1 (predicted) C16A3.3,=,S
B0393.1 (predicted) F43G9.1,=,S
B0393.1 (predicted) E01G4.1,=,S
B0393.1 (predicted) Y39D8C.1,=,S
B0393.1 (predicted) F48C11.1,=,S
B0393.1 (predicted) Y37E3.17,=,S
B0393.1 (predicted) F40F4.5,=,S
B0393.1 (predicted) W04A8.7,=,S
B0393.1 (predicted) T22D1.3,=,S
B0393.1 (predicted) Y32F6A.3,=,S
B0393.1 (predicted) F55H2.6,=,S
B0393.1 (predicted) K08E5.2,=,S
B0393.1 (predicted) F22B7.5,=,S
B0393.1 (predicted) F20B6.2,=,S
B0393.1 (predicted) ZK899.4,=,S
B0393.1 (predicted) ZC513.5,=,S
B0393.1 (predicted) F57B9.5,=,S
B0393.1 (predicted) Y105C5B.12,=,S
B0393.1 (predicted) R10H10.5,=,S
B0393.1 (predicted) C25A1.5,=,S
B0393.1 (predicted) C26C6.2,=,S
B0393.1 (predicted) H26D21.2,=,S
B0393.1 (predicted) F54D5.8,=,S
B0393.1 (predicted) R06A10.2,=,S
B0393.1 (predicted) T25B9.9,=,S
B0393.1 (predicted) C13B9.3,=,S
B0393.1 (predicted) Y18D10A.13,=,S
B0393.1 (predicted) F40F8.10,=,S
B0393.1 (predicted) Y61A9LA.10,=,S
B0393.1 (predicted) Y60A3A.9,=,S
B0393.1 (predicted) T23D8.4,=,S
B0393.1 (predicted) Y34D9A.10,=,S
B0393.1 (predicted) F56D2.1,=,S
B0393.1 (predicted) F26D10.3,=,S
B0393.1 (predicted) C52D10.12,=,S
B0393.1 (predicted) C29A12.3,=,S
B0393.1 (predicted) T05F1.3,=,S
B0393.1 (predicted) C42D4.8,=,S
B0393.1 (predicted) E02C12.5,=,S
B0393.1 (predicted) T07F10.1,=,S
B0393.1 (predicted) Y62E10A.13,=,S
B0393.1 (predicted) K08F4.1,=,S
B0393.1 (predicted) F23B12.7,=,S
B0393.1 (predicted) T25C8.2,=,HSM
B0393.1 (predicted) C30C11.4,=,S
B0393.1 (predicted) M117.2,=,S
B0393.1 (predicted) C02F5.3,=,S
B0393.1 (predicted) W02F12.5,=,S
B0393.1 (predicted) C42C1.5,=,S
B0393.1 (predicted) F25B4.6,=,S
B0393.1 (predicted) F22B5.2,=,S
B0393.1 (predicted) F12B6.1,=,S
B0393.1 (predicted) T28D6.2,=,S
B0393.1 (predicted) T12D8.6,=,S
B0393.1 (predicted) Y22D7AL.5,=,S
B0393.1 (predicted) F53A3.3,=,S
B0393.1 (predicted) C25H3.4,=,S
B0393.1 (predicted) Y48A6B.3,=,S
B0393.1 (predicted) K06C4.4,=,S
B0393.1 (predicted) F45D3.5,=,S
B0393.1 (predicted) T06D8.8,=,S
B0393.1 (predicted) F49E8.3,=,S
B0393.1 (predicted) C46F4.2,=,S
B0393.1 (predicted) F18E2.3,=,S
B0393.1 (predicted) T15H9.6,=,S
B0393.1 (predicted) F45F2.12,=,S
B0393.1 (predicted) T24H7.1,=,S
B0393.1 (predicted) C44B11.3,=,S
B0393.1 (predicted) Y47D9A.1,=,S
B0393.1 (predicted) T08B2.10,=,S
B0393.1 (predicted) R151.2,=,S
B0393.1 (predicted) T01B11.4,=,S
B0393.1 (predicted) T04C12.6,=,SM
B0393.1 (predicted) E01A2.4,=,S
B0393.1 (predicted) Y48G1A.5,=,S
B0393.1 (predicted) F07B7.4,=,S
B0393.1 (predicted) C28H8.4,=,S
B0393.1 (predicted) F44F4.11,=,S
B0393.1 (predicted) C34D1.3,=,S
B0393.1 (predicted) F56H9.3,=,S
B0393.2 (predicted) R160.1,=,H
B0393.2 (predicted) K04F10.1,=,H
B0393.2 (predicted) Y71H2AM.2,=,D
B0393.2 (predicted) F14F3.2,=,D
B0393.2 (predicted) Y111B2A.20,=,D
B0393.2 (predicted) ZK1128.8,=,D
B0393.2 (predicted) K08E7.1,=,D
B0395.1 (predicted) F41H10.8,=,S
B0395.1 (predicted) F11E6.5,=,S
B0395.1 (predicted) T28H10.3,=,S
B0395.1 (predicted) F01G4.5,=,S
B0395.1 (predicted) F58A4.10,=,S
B0395.1 (predicted) ZC395.2,=,S
B0395.1 (predicted) F55A3.1,=,S
B0395.1 (predicted) C40H1.4,=,S
B0395.1 (predicted) C01F6.6,=,M
B0395.1 (predicted) F56H11.4,=,S
B0395.1 (predicted) Y71G12B.15,=,S
B0395.1 (predicted) F56H11.3,=,S
B0395.1 (predicted) ZK1307.8,=,H
B0395.1 (predicted) Y54E10BR.5,=,S
B0395.1 (predicted) Y53F4B.2,=,S
B0395.1 (predicted) F53H8.2,=,H
B0395.1 (predicted) Y87G2A.9,=,S
B0395.1 (predicted) D2024.3,=,S
B0395.1 (predicted) T05E11.6,=,S
B0395.1 (predicted) C41C4.7,=,S
B0395.2 (predicted) F25G6.5,=,S
B0395.2 (predicted) F26D10.3,=,S
B0395.2 (predicted) T19C3.8,=,S
B0395.2 (predicted) F44E5.5,=,S
B0395.2 (predicted) F11A5.12,=,S
B0395.2 (predicted) C04F12.10,=,S
B0395.2 (predicted) B0491.1,=,S
B0395.2 (predicted) C06B3.5,=,S
B0395.2 (predicted) C47E8.5,=,S
B0395.2 (predicted) C06B3.4,=,S
B0395.2 (predicted) C56G2.6,=,S
B0395.2 (predicted) C12C8.1,=,S
B0395.2 (predicted) F33A8.6,=,S
B0395.2 (predicted) F44E5.4,=,S
B0395.2 (predicted) T05E11.3,=,S
B0395.3 (predicted) T05E11.3,=,S
B0395.3 (predicted) B0395.3,=,S
B0395.3 (predicted) M04G12.1,=,D
B0395.3 (predicted) F26B1.3,=,S
B0395.3 (predicted) F54F2.8,=,S
B0395.3 (predicted) F26E4.9,=,S
B0395.3 (predicted) F44A6.1,=,D
B0395.3 (predicted) C34C6.6,=,DS
B0395.3 (predicted) C47E8.5,=,S
B0395.3 (predicted) F49E10.5,=,D
B0395.3 (predicted) Y63D3A.5,=,D
B0395.3 (predicted) ZC416.8,=,S
B0395.3 (predicted) F32E10.4,=,S
B0395.3 (predicted) Y46G5A.17,=,S
B0395.3 (predicted) T20B3.1,=,S
B0395.3 (predicted) T07C4.11,=,D
B0395.3 (predicted) Y52B11A.9,=,D
B0395.3 (predicted) F25H8.2,=,S
B0403.2 (predicted) R13F6.9,=,H
B0403.2 (predicted) C14B9.4,=,H
B0403.2 (predicted) Y54E10BL.6,=,H
B0403.2 (predicted) Y106G6H.7,=,H
B0403.2 (predicted) ZK632.12,=,H
B0403.2 (predicted) B0403.2,=,M
B0403.2 (predicted) Y48E1B.13,=,H
B0403.2 (predicted) C48D1.2,=,H
B0403.2 (predicted) ZK370.2,=,H
B0403.2 (predicted) F55G1.8,=,H
B0403.2 (predicted) ZC477.9,=,H
B0403.2 (predicted) Y71F9B.7,=,H
B0403.2 (predicted) R12B2.1,=,H
B0403.4 (predicted) C50C3.6,=,S
B0403.4 (predicted) C12C8.1,=,S
B0403.4 (predicted) M117.2,=,M
B0403.4 (predicted) F25H2.5,=,H
B0403.4 (predicted) F44E5.4,=,S
B0403.4 (predicted) F52D10.3,=,M
B0403.4 (predicted) F55F3.1,=,H
B0403.4 (predicted) F26D10.3,=,S
B0403.4 (predicted) Y47D3A.15,=,H
B0403.4 (predicted) F44E5.5,=,S
B0410.2 (predicted) Y71A12B.1,=,D
B0410.2 (predicted) M117.2,=,H
B0410.2 (predicted) F52D10.3,=,H
B0410.2 (predicted) B0410.2,=,D
B0410.2 (predicted) C34F11.9,=,DM
B0412.1 (predicted) F29B9.6,=,HM
B0412.1 (predicted) F02E9.4,=,HM
B0412.1 (predicted) W06B4.2,=,H
B0412.1 (predicted) R13F6.9,=,H
B0412.1 (predicted) ZK370.2,=,H
B0412.1 (predicted) W05E10.3,=,M
B0412.1 (predicted) R12B2.1,=,H
B0412.1 (predicted) C49A1.4,=,DM
B0412.2 (predicted) R05F9.10,=,H
B0412.4 (predicted) Y116A8C.12,=,H
B0412.4 (predicted) T07F10.3,=,D
B0412.4 (predicted) Y46E12BL.3,=,D
B0412.4 (predicted) F19B6.1,=,D
B0412.4 (predicted) Y59A8B.9,=,S
B0412.4 (predicted) F44E5.5,=,S
B0412.4 (predicted) Y47G6A.6,=,S
B0412.4 (predicted) C12C8.1,=,S
B0412.4 (predicted) F21H11.3,=,D
B0412.4 (predicted) F43E2.8,=,S
B0412.4 (predicted) C45G3.3,=,D
B0412.4 (predicted) C15H9.6,=,S
B0412.4 (predicted) Y59A8B.7,=,S
B0412.4 (predicted) Y46E12BL.4,=,D
B0412.4 (predicted) F26D10.3,=,S
B0412.4 (predicted) F44E5.4,=,S
B0414.2 (predicted) C32F10.2,=,HM
B0414.2 (predicted) F13E6.4,=,M
B0414.2 (predicted) C10E2.3,=,M
B0414.2 (predicted) C24A1.2,=,H
B0414.2 (predicted) B0414.2,=,HM
B0414.2 (predicted) Y54G2A.1,=,M
B0414.3 (predicted) C43E11.2,=,S
B0414.3 (predicted) W04A8.7,=,D
B0414.5 (predicted) W09C5.6,=,D
B0414.6 (predicted) C29F3.1,=,S
B0414.6 (predicted) T27A3.2,=,S
B0414.6 (predicted) C13D9.9,=,S
B0414.6 (predicted) R05G6.5,=,S
B0414.6 (predicted) K04A8.10,=,S
B0414.6 (predicted) F56H11.3,=,S
B0414.6 (predicted) C10H11.3,=,S
B0414.6 (predicted) F10D2.6,=,S
B0414.6 (predicted) K08E3.5,=,S
B0414.6 (predicted) C17G1.3,=,S
B0414.6 (predicted) C54C6.2,=,S
B0414.6 (predicted) T19H12.10,=,S
B0414.6 (predicted) F58A6.1,=,S
B0414.6 (predicted) W05E10.4,=,S
B0414.6 (predicted) T05H4.6,=,S
B0414.6 (predicted) ZK637.5,=,S
B0414.6 (predicted) ZK370.4,=,S
B0414.6 (predicted) F25G6.2,=,S
B0414.6 (predicted) E02A10.1,=,S
B0414.6 (predicted) F09G2.6,=,S
B0414.6 (predicted) ZC455.6,=,S
B0414.6 (predicted) H23N18.1,=,S
B0414.6 (predicted) C32C4.7,=,S
B0414.6 (predicted) ZC443.6,=,S
B0414.6 (predicted) F10D2.7,=,S
B0414.6 (predicted) F22B5.2,=,S
B0414.6 (predicted) W03F9.5,=,S
B0414.6 (predicted) F41H10.8,=,S
B0414.6 (predicted) C18C4.3,=,S
B0414.6 (predicted) K07H8.3,=,S
B0414.6 (predicted) H23N18.3,=,S
B0414.6 (predicted) C37C3.2,=,S
B0414.6 (predicted) R10E11.3,=,D
B0414.6 (predicted) F01G10.3,=,S
B0414.6 (predicted) M88.1,=,S
B0414.6 (predicted) Y87G2A.9,=,S
B0414.6 (predicted) T05A12.2,=,S
B0414.6 (predicted) C10H11.6,=,S
B0414.6 (predicted) T01D1.2,=,D
B0414.6 (predicted) F56D1.3,=,S
B0414.6 (predicted) C50H11.1,=,S
B0414.6 (predicted) Y37E11AR.5,=,S
B0414.6 (predicted) C08F11.8,=,S
B0414.6 (predicted) F23B12.7,=,S
B0414.6 (predicted) F56B3.5,=,S
B0414.6 (predicted) F56D2.1,=,S
B0414.6 (predicted) T22H9.2,=,S
B0414.6 (predicted) F01D4.1,=,S
B0414.6 (predicted) C03C10.1,=,S
B0414.6 (predicted) C02F5.3,=,S
B0414.6 (predicted) F56H11.4,=,S
B0414.6 (predicted) ZC455.4,=,S
B0414.6 (predicted) F10D2.11,=,S
B0414.6 (predicted) C33A12.6,=,S
B0414.6 (predicted) T01G5.2,=,S
B0414.6 (predicted) Y53F4B.3,=,S
B0414.6 (predicted) F11A3.1,=,S
B0414.6 (predicted) F12B6.1,=,S
B0414.6 (predicted) C10H11.4,=,S
B0414.6 (predicted) F10F2.2,=,S
B0414.6 (predicted) M110.4,=,S
B0414.6 (predicted) T23D8.4,=,S
B0414.6 (predicted) T03F1.12,=,S
B0414.6 (predicted) K01G5.7,=,S
B0414.6 (predicted) F01G10.2,=,S
B0414.6 (predicted) Y49C4A.8,=,S
B0414.6 (predicted) Y66H1A.4,=,S
B0414.6 (predicted) ZK154.3,=,S
B0414.6 (predicted) Y39D8C.1,=,S
B0414.6 (predicted) T06E8.1,=,S
B0414.6 (predicted) F07E5.5,=,S
B0414.6 (predicted) Y71F9B.4,=,S
B0414.6 (predicted) C23H3.7,=,S
B0414.6 (predicted) F25B3.6,=,S
B0414.6 (predicted) F47C10.6,=,S
B0414.6 (predicted) C34F6.8,=,S
B0414.6 (predicted) F11E6.5,=,S
B0414.6 (predicted) C40H1.4,=,S
B0414.6 (predicted) C23G10.6,=,S
B0414.6 (predicted) T19H12.9,=,S
B0414.6 (predicted) C56E6.5,=,S
B0414.6 (predicted) T03D8.2,=,S
B0414.6 (predicted) Y39G10AR.6,=,S
B0414.6 (predicted) Y49F6B.1,=,S
B0414.6 (predicted) C35A5.2,=,S
B0414.6 (predicted) K07A12.7,=,S
B0414.6 (predicted) Y71G12B.15,=,S
B0414.6 (predicted) C10H11.5,=,S
B0414.6 (predicted) F26E4.1,=,S
B0414.6 (predicted) T08B2.7,=,S
B0414.6 (predicted) F28F8.2,=,S
B0414.6 (predicted) T19H12.1,=,S
B0414.6 (predicted) K08B4.4,=,S
B0414.6 (predicted) ZC410.2,=,S
B0414.6 (predicted) K08F4.1,=,S
B0414.6 (predicted) T07C5.1,=,S
B0414.6 (predicted) C08B6.1,=,S
B0414.6 (predicted) Y53F4B.2,=,S
B0414.6 (predicted) R06C1.2,=,D
B0414.6 (predicted) F39G3.1,=,S
B0414.6 (predicted) F55F8.3,=,S
B0414.6 (predicted) W02G9.3,=,S
B0414.6 (predicted) F59B8.2,=,S
B0414.6 (predicted) F58A4.10,=,S
B0414.6 (predicted) T19H12.11,=,S
B0414.6 (predicted) F08B4.5,=,S
B0414.6 (predicted) T05G5.6,=,S
B0414.6 (predicted) F46E10.1,=,S
B0414.6 (predicted) Y54E10BR.4,=,S
B0414.6 (predicted) F57B9.5,=,S
B0414.6 (predicted) K07B1.2,=,S
B0414.6 (predicted) Y105E8A.4,=,S
B0414.6 (predicted) F09F7.4,=,S
B0414.6 (predicted) F35H8.6,=,S
B0414.6 (predicted) F29F11.2,=,S
B0414.6 (predicted) F01D4.2,=,S
B0414.6 (predicted) F57B10.7,=,S
B0414.6 (predicted) Y48G8AL.15,=,S
B0414.6 (predicted) Y54E2A.11,=,S
B0414.6 (predicted) F31F4.7,=,S
B0414.6 (predicted) ZC443.5,=,S
B0414.6 (predicted) ZC455.5,=,S
B0414.6 (predicted) H23N18.2,=,S
B0414.6 (predicted) C36E8.5,=,S
B0414.6 (predicted) ZC455.3,=,S
B0414.6 (predicted) C44H9.1,=,S
B0414.6 (predicted) R04B5.9,=,S
B0414.6 (predicted) Y46G5A.13,=,S
B0414.6 (predicted) C18A3.5,=,S
B0414.6 (predicted) D2024.3,=,S
B0414.6 (predicted) F09G8.3,=,S
B0414.6 (predicted) T10G3.6,=,S
B0414.6 (predicted) Y25C1A.13,=,S
B0414.6 (predicted) F27D9.1,=,S
B0414.6 (predicted) W07E6.1,=,S
B0414.6 (predicted) F10G7.1,=,S
B0414.6 (predicted) C49A9.8,=,S
B0414.6 (predicted) F10D2.12,=,S
B0414.6 (predicted) F10D2.2,=,S
B0414.6 (predicted) H10D18.6,=,S
B0414.6 (predicted) K08B4.3,=,S
B0414.6 (predicted) F10D2.5,=,S
B0414.6 (predicted) F46F2.2,=,S
B0414.6 (predicted) F25H2.5,=,S
B0414.6 (predicted) Y105E8B.3,=,S
B0414.6 (predicted) F41C3.3,=,S
B0414.6 (predicted) T23B12.3,=,S
B0414.6 (predicted) H23N18.4,=,S
B0414.6 (predicted) Y56A3A.1,=,S
B0414.6 (predicted) Y61A9LA.10,=,S
B0414.8 (predicted) C43E11.8,=,D
B0414.8 (predicted) F14F3.2,=,D
B0414.8 (predicted) C56G2.1,=,D
B0432.13 (predicted) F08F8.4,=,D
B0432.13 (predicted) W07G4.4,=,D
B0432.13 (predicted) K11E4.4,=,D
B0432.13 (predicted) F08C6.3,=,D
B0432.13 (predicted) K08F11.5,=,D
B0432.13 (predicted) F32D8.14,=,D
B0432.13 (predicted) C24G6.6,=,D
B0432.13 (predicted) F32A6.4,=,D
B0432.13 (predicted) F42H10.7,=,D
B0432.13 (predicted) F55C5.6,=,D
B0432.13 (predicted) F40F12.5,=,H
B0432.13 (predicted) K07C11.9,=,D
B0432.13 (predicted) Y54G2A.31,=,D
B0432.13 (predicted) Y57G11C.24,=,D
B0432.13 (predicted) F25C8.2,=,D
B0432.13 (predicted) C47C12.4,=,D
B0432.13 (predicted) M03F8.3,=,D
B0432.13 (predicted) Y47G6A.27,=,D
B0432.2 (predicted) W02A11.4,=,H
B0432.2 (predicted) T05G5.6,=,D
B0432.2 (predicted) R07B7.15,=,H
B0432.2 (predicted) R07B7.13,=,H
B0432.2 (predicted) B0432.2,=,H
B0432.2 (predicted) Y105E8A.4,=,D
B0432.2 (predicted) F48E8.5,=,H
B0432.2 (predicted) F29B9.6,=,H
B0432.2 (predicted) C49G7.11,=,H
B0432.2 (predicted) JC8.6,=,H
B0432.2 (predicted) R07B7.14,=,H
B0432.3 (predicted) F44E7.9,=,H
B0432.3 (predicted) C25A1.11,=,D
B0432.3 (predicted) F32D8.4,=,D
B0432.4 (predicted) M117.2,=,M
B0432.4 (predicted) F52D10.3,=,M
B0432.4 (predicted) Y71F9AL.17,=,H
B0432.5 (predicted) ZC190.4,=,D
B0432.5 (predicted) Y53F4B.18,=,D
B0432.5 (predicted) M03C11.7,=,D
B0432.5 (predicted) F31E3.2,=,D
B0432.5 (predicted) W03H9.4,=,D
B0432.5 (predicted) F07A11.3,=,D
B0432.5 (predicted) C26F1.4,=,D
B0432.5 (predicted) Y71H2B.6,=,D
B0432.5 (predicted) F32G8.6,=,D
B0432.5 (predicted) ZK909.2,=,D
B0432.7 (predicted) F48E8.5,=,H
B0454.6 (predicted) T28H10.3,=,S
B0454.6 (predicted) F11A5.12,=,S
B0454.6 (predicted) ZK180.4,=,S
B0454.6 (predicted) F26E4.8,=,S
B0454.6 (predicted) F16D3.1,=,S
B0454.6 (predicted) ZC518.2,=,S
B0454.6 (predicted) T25D3.4,=,S
B0454.6 (predicted) C47B2.3,=,S
B0454.6 (predicted) R10E11.2,=,S
B0454.6 (predicted) F56H11.3,=,S
B0454.6 (predicted) K02G10.6,=,S
B0454.6 (predicted) K12H4.4,=,S
B0454.6 (predicted) H43I07.3,=,S
B0454.6 (predicted) C04F12.10,=,S
B0454.6 (predicted) C09G4.1,=,S
B0454.6 (predicted) Y18D10A.23,=,S
B0454.6 (predicted) T05C3.5,=,S
B0454.6 (predicted) C44B11.3,=,S
B0454.6 (predicted) F11F1.1,=,S
B0454.6 (predicted) F09B9.3,=,S
B0454.6 (predicted) C14C10.1,=,S
B0454.6 (predicted) C06B3.5,=,S
B0454.6 (predicted) T20H4.3,=,S
B0454.6 (predicted) F44E5.5,=,S
B0454.6 (predicted) Y87G2A.9,=,S
B0454.6 (predicted) Y49F6B.1,=,S
B0454.6 (predicted) F25G6.5,=,S
B0454.6 (predicted) C28H8.4,=,S
B0454.6 (predicted) F40F4.5,=,S
B0454.6 (predicted) C56G2.6,=,S
B0454.6 (predicted) Y4C6B.2,=,S
B0454.6 (predicted) Y47G6A.7,=,S
B0454.6 (predicted) F58A4.10,=,S
B0454.6 (predicted) F39B2.10,=,S
B0454.6 (predicted) C36E8.5,=,S
B0454.6 (predicted) ZK899.4,=,S
B0454.6 (predicted) Y65B4A.8,=,S
B0454.6 (predicted) F42H10.2,=,S
B0454.6 (predicted) T26A5.4,=,S
B0454.6 (predicted) W02D7.7,=,S
B0454.6 (predicted) F40F9.6,=,S
B0454.6 (predicted) F45G2.10,=,S
B0454.6 (predicted) Y47D9A.1,=,S
B0454.6 (predicted) F26D10.3,=,S
B0454.6 (predicted) ZK1251.3,=,S
B0454.6 (predicted) F23F1.6,=,S
B0454.6 (predicted) B0491.1,=,S
B0454.6 (predicted) D1054.15,=,S
B0454.6 (predicted) Y4C6B.5,=,S
B0454.6 (predicted) R05G6.7,=,S
B0454.6 (predicted) F56H11.4,=,S
B0454.6 (predicted) C24F3.1,=,S
B0454.6 (predicted) Y38F2AL.4,=,S
B0454.6 (predicted) K10B2.1,=,S
B0454.6 (predicted) R10E11.8,=,S
B0454.6 (predicted) C12C8.1,=,S
B0454.6 (predicted) Y32F6A.4,=,S
B0454.6 (predicted) R186.3,=,S
B0454.6 (predicted) ZK742.1,=,S
B0454.6 (predicted) C33F10.12,=,S
B0454.6 (predicted) F11C1.1,=,S
B0454.6 (predicted) F35C8.5,=,S
B0454.6 (predicted) F44F4.11,=,S
B0454.6 (predicted) F54C9.2,=,S
B0454.6 (predicted) C06B3.4,=,S
B0454.6 (predicted) Y60A3A.9,=,S
B0454.6 (predicted) C42C1.5,=,S
B0454.6 (predicted) C54C6.2,=,S
B0454.6 (predicted) K01G5.7,=,S
B0454.6 (predicted) C44B7.8,=,S
B0454.6 (predicted) T28D6.2,=,S
B0454.6 (predicted) ZK616.3,=,S
B0454.6 (predicted) C15F1.6,=,S
B0454.6 (predicted) C40H1.4,=,S
B0454.6 (predicted) T05E11.3,=,S
B0454.6 (predicted) K08E4.6,=,S
B0454.6 (predicted) T20G5.6,=,S
B0454.6 (predicted) F19H6.4,=,S
B0454.6 (predicted) F01G4.6,=,S
B0454.6 (predicted) D2096.3,=,S
B0454.6 (predicted) T20D3.8,=,S
B0454.6 (predicted) T02D1.5,=,S
B0454.6 (predicted) C47E8.5,=,S
B0454.6 (predicted) T05F1.8,=,S
B0454.6 (predicted) C54H2.5,=,S
B0454.6 (predicted) F32H2.9,=,S
B0454.6 (predicted) D2024.3,=,S
B0454.6 (predicted) T01H3.1,=,S
B0454.6 (predicted) ZK154.3,=,S
B0454.6 (predicted) F44E5.4,=,S
B0454.6 (predicted) T08D2.1,=,S
B0454.6 (predicted) T05E11.6,=,S
B0454.6 (predicted) Y43F8A.5,=,S
B0454.6 (predicted) Y113G7A.3,=,S
B0454.6 (predicted) Y53F4B.2,=,S
B0454.6 (predicted) R05F9.12,=,S
B0454.6 (predicted) F40F9.5,=,S
B0454.6 (predicted) C50D2.2,=,S
B0454.6 (predicted) F42F12.3,=,S
B0454.6 (predicted) Y51F10.4,=,S
B0454.6 (predicted) F11E6.5,=,S
B0454.6 (predicted) Y71G12B.15,=,S
B0454.6 (predicted) R02F2.8,=,S
B0454.6 (predicted) F52D1.1,=,S
B0454.6 (predicted) B0454.6,=,S
B0454.6 (predicted) F41H10.8,=,S
B0454.6 (predicted) C44B7.9,=,S
B0464.1 (predicted) Y71G12B.12,=,D
B0464.1 (predicted) T04C12.4,=,S
B0464.1 (predicted) T05E11.3,=,S
B0464.1 (predicted) F54H12.1,=,S
B0464.1 (predicted) C42C1.5,=,S
B0464.1 (predicted) F20B6.2,=,S
B0464.1 (predicted) Y110A7A.12,=,S
B0464.1 (predicted) M03F4.2,=,S
B0464.1 (predicted) T07F10.1,=,S
B0464.1 (predicted) C36A4.9,=,S
B0464.1 (predicted) T04C12.6,=,S
B0464.1 (predicted) H12C20.2,=,D
B0464.1 (predicted) F49E8.3,=,S
B0464.1 (predicted) F55F8.2,=,S
B0464.1 (predicted) Y59A8B.6,=,S
B0464.1 (predicted) Y48G10A.3,=,H
B0464.1 (predicted) C52E4.4,=,S
B0464.1 (predicted) B0464.1,=,S
B0464.1 (predicted) F45G2.10,=,S
B0464.1 (predicted) T04C12.5,=,S
B0464.1 (predicted) C47E8.5,=,S
B0464.1 (predicted) T25C8.2,=,S
B0464.1 (predicted) R06A4.4,=,S
B0464.1 (predicted) R05G6.10,=,D
B0464.1 (predicted) F49B2.6,=,S
B0464.1 (predicted) Y47D9A.1,=,S
B0464.1 (predicted) T25B9.9,=,S
B0464.2 (predicted) F26D10.3,=,S
B0464.2 (predicted) ZK370.2,=,H
B0464.2 (predicted) R13F6.9,=,H
B0464.2 (predicted) T01G9.6,=,S
B0464.2 (predicted) F25B3.6,=,S
B0464.2 (predicted) Y61A9LA.10,=,S
B0464.2 (predicted) T08A11.1,=,S
B0464.2 (predicted) F35F11.1,=,S
B0464.2 (predicted) B0464.2,=,S
B0464.2 (predicted) Y73B3A.18,=,S
B0464.2 (predicted) C12C8.1,=,S
B0464.2 (predicted) Y24D9A.4,=,S
B0464.2 (predicted) T22D1.3,=,S
B0464.2 (predicted) Y47D9A.1,=,S
B0464.2 (predicted) F44E5.4,=,S
B0464.2 (predicted) F54C9.2,=,S
B0464.2 (predicted) F25H2.10,=,S
B0464.2 (predicted) ZK1128.8,=,S
B0464.2 (predicted) C42C1.5,=,S
B0464.2 (predicted) C52E4.4,=,S
B0464.2 (predicted) T20B12.8,=,S
B0464.2 (predicted) F11F1.1,=,S
B0464.2 (predicted) F44E5.5,=,S
B0464.2 (predicted) K05C4.1,=,S
B0464.2 (predicted) F36A4.7,=,S
B0464.2 (predicted) C32F10.5,=,S
B0464.2 (predicted) Y113G7B.17,=,S
B0464.2 (predicted) C03D6.3,=,S
B0464.2 (predicted) F55A3.3,=,S
B0464.4 (predicted) C05C8.7,=,D
B0464.4 (predicted) ZK632.4,=,D
B0464.7 (predicted) B0464.7,=,H
B0464.7 (predicted) Y113G7B.16,=,H
B0464.7 (predicted) F28B12.3,=,D
B0464.9 (predicted) F25H8.2,=,S
B0464.9 (predicted) F38H4.9,=,S
B0464.9 (predicted) K09B11.2,=,D
B0464.9 (predicted) F37C12.4,=,D
B0491.1 (predicted) C01G6.1,=,S
B0491.1 (predicted) H19N07.4,=,S
B0491.1 (predicted) T27F6.6,=,S
B0491.1 (predicted) T05H4.13,=,S
B0491.1 (predicted) F33D11.11,=,S
B0491.1 (predicted) F23F1.6,=,S
B0491.1 (predicted) C35D10.2,=,D
B0491.1 (predicted) W06H3.3,=,S
B0491.1 (predicted) C50D2.2,=,S
B0491.1 (predicted) Y69E1A.7,=,S
B0491.1 (predicted) VZK822L.1,=,S
B0491.1 (predicted) F32A5.5,=,S
B0491.1 (predicted) F10D2.9,=,S
B0491.1 (predicted) T25G3.2,=,S
B0491.1 (predicted) M02F4.8,=,S
B0491.1 (predicted) T08B1.3,=,S
B0491.1 (predicted) W06D12.3,=,S
B0491.1 (predicted) F48A11.1,=,S
B0491.1 (predicted) K02G10.7,=,S
B0491.1 (predicted) F44D12.4,=,D
B0491.1 (predicted) F10B5.2,=,S
B0491.3 (predicted) M117.2,=,H
B0491.3 (predicted) F52D10.3,=,H
B0491.7 (predicted) F44E5.5,=,S
B0491.7 (predicted) T07F10.1,=,S
B0491.7 (predicted) F49B2.6,=,S
B0491.7 (predicted) F54C9.2,=,S
B0491.7 (predicted) T14G10.5,=,S
B0491.7 (predicted) F44E5.4,=,S
B0491.7 (predicted) F26D10.3,=,S
B0491.7 (predicted) R151.3,=,S
B0491.7 (predicted) ZC410.2,=,S
B0491.7 (predicted) F11F1.1,=,S
B0491.7 (predicted) F56D2.1,=,S
B0491.7 (predicted) F49E8.3,=,S
B0491.7 (predicted) C12C8.1,=,S
B0491.7 (predicted) Y25C1A.5,=,S
B0491.7 (predicted) Y71G12B.24,=,S
B0491.7 (predicted) Y49E10.15,=,S
B0495.4 (predicted) F56H11.3,=,S
B0495.4 (predicted) D2024.3,=,S
B0495.4 (predicted) ZK1307.8,=,H
B0495.4 (predicted) ZC395.2,=,S
B0495.4 (predicted) Y53F4B.2,=,S
B0495.4 (predicted) F56H11.4,=,S
B0495.4 (predicted) F58A4.10,=,S
B0495.4 (predicted) C01F6.6,=,M
B0495.4 (predicted) F55A3.1,=,S
B0495.4 (predicted) F01G4.5,=,S
B0495.4 (predicted) T28H10.3,=,S
B0495.4 (predicted) F41H10.8,=,S
B0495.4 (predicted) F53H8.2,=,H
B0495.4 (predicted) F11E6.5,=,S
B0495.4 (predicted) C40H1.4,=,S
B0495.4 (predicted) C41C4.7,=,S
B0495.4 (predicted) Y87G2A.9,=,S
B0495.4 (predicted) T05E11.6,=,S
B0495.4 (predicted) Y54E10BR.5,=,S
B0495.4 (predicted) Y71G12B.15,=,S
B0495.5 (predicted) Y39G8C.1,=,H
B0495.7 (predicted) Y116A8C.12,=,D
B0495.7 (predicted) K12G11.4,=,S
B0495.7 (predicted) T08H10.1,=,D
B0495.7 (predicted) T10F2.3,=,D
B0495.7 (predicted) K10B3.7,=,D
B0495.7 (predicted) D2063.1,=,S
B0495.7 (predicted) K10B3.8,=,D
B0495.7 (predicted) ZK593.1,=,D
B0495.7 (predicted) K12G11.3,=,S
B0495.7 (predicted) F33H1.2,=,D
B0495.7 (predicted) T01C3.6,=,D
B0495.7 (predicted) F25H5.3,=,D
B0495.7 (predicted) F25H8.2,=,S
B0495.7 (predicted) C05C8.5,=,D
B0495.7 (predicted) C31C9.2,=,S
B0495.7 (predicted) T09F3.3,=,D
B0496.7 (predicted) C56G2.6,=,D
B0496.7 (predicted) F11A5.12,=,D
B0496.7 (predicted) C56G2.7,=,D
B0496.7 (predicted) C06B3.5,=,D
B0496.7 (predicted) F25G6.5,=,D
B0496.7 (predicted) F32E10.4,=,D
B0496.7 (predicted) T07F8.4,=,D
B0496.7 (predicted) Y46E12BL.2,=,D
B0496.7 (predicted) ZK792.6,=,H
B0496.7 (predicted) F39B2.10,=,D
B0496.7 (predicted) F44D12.4,=,D
B0496.7 (predicted) T04D1.3,=,H
B0496.7 (predicted) F10E7.11,=,D
B0496.7 (predicted) Y46G5A.4,=,D
B0496.7 (predicted) F07A5.7,=,D
B0496.7 (predicted) C06B3.4,=,D
B0496.7 (predicted) F46F11.1,=,D
B0496.7 (predicted) C35D10.2,=,D
B0511.10 (predicted) ZK370.2,=,H
B0511.10 (predicted) H15N14.2,=,H
B0511.10 (predicted) T25C8.2,=,H
B0511.10 (predicted) Y48G10A.3,=,H
B0511.10 (predicted) C05B5.7,=,H
B0511.10 (predicted) C16C10.4,=,H
B0511.10 (predicted) F55F3.1,=,H
B0511.10 (predicted) R13F6.9,=,H
B0511.10 (predicted) Y54E5A.1,=,H
B0511.10 (predicted) F55F8.2,=,H
B0511.10 (predicted) Y47D3A.15,=,H
B0511.10 (predicted) C47B2.5,=,H
B0511.10 (predicted) F33D4.4,=,H
B0511.10 (predicted) F16H9.1,=,H
B0511.10 (predicted) F33D11.9,=,H
B0511.10 (predicted) Y116A8C.12,=,H
B0511.10 (predicted) ZK858.1,=,D
B0511.13 (predicted) C37A2.4,=,D
B0511.13 (predicted) F43D2.1,=,D
B0511.13 (predicted) F46B6.8,=,D
B0511.13 (predicted) M03F8.3,=,D
B0511.13 (predicted) T21C9.4,=,D
B0511.13 (predicted) R07B7.11,=,D
B0511.13 (predicted) K04A8.5,=,D
B0511.13 (predicted) R11G11.14,=,D
B0511.13 (predicted) F01G10.7,=,D
B0511.13 (predicted) Y39A1A.15,=,D
B0511.13 (predicted) F35G12.11,=,D
B0511.13 (predicted) Y43C5A.6,=,D
B0511.13 (predicted) F59E12.5,=,D
B0511.13 (predicted) F55H2.1,=,D
B0511.13 (predicted) F54F3.3,=,D
B0511.13 (predicted) ZK6.7,=,D
B0511.13 (predicted) C02F4.2,=,D
B0511.13 (predicted) K02F2.3,=,D
B0511.13 (predicted) F20D1.2,=,D
B0511.13 (predicted) F59E12.4,=,D
B0511.13 (predicted) Y55F3AM.3,=,D
B0511.13 (predicted) Y57E12B.3,=,D
B0511.13 (predicted) F08F8.3,=,D
B0511.14 (predicted) K07A3.1,=,H
B0511.6 (predicted) Y48B6A.1,=,S
B0511.6 (predicted) F26B1.3,=,S
B0511.6 (predicted) T27C4.4,=,H
B0511.6 (predicted) Y48G1A.4,=,S
B0511.6 (predicted) T07A9.9,=,S
B0511.6 (predicted) F55F8.3,=,S
B0511.6 (predicted) ZK945.3,=,S
B0511.6 (predicted) R05H10.2,=,S
B0511.6 (predicted) K01G5.5,=,S
B0511.6 (predicted) Y54E10A.10,=,S
B0511.6 (predicted) C15H11.9,=,S
B0511.6 (predicted) T23G7.3,=,H
B0511.6 (predicted) F55F8.5,=,S
B0511.6 (predicted) K08E4.6,=,S
B0511.6 (predicted) T06E6.1,=,S
B0511.6 (predicted) F44G4.1,=,S
B0511.6 (predicted) C16A3.3,=,S
B0511.6 (predicted) Y61A9LA.10,=,S
B0511.6 (predicted) Y48A6B.3,=,S
B0511.6 (predicted) F32E10.4,=,S
B0511.6 (predicted) F25B5.6,=,S
B0511.6 (predicted) W07E6.1,=,S
B0511.6 (predicted) E01A2.4,=,S
B0511.6 (predicted) W09C5.1,=,S
B0511.6 (predicted) T04A8.6,=,S
B0511.6 (predicted) Y53F4B.3,=,S
B0511.6 (predicted) C07E3.2,=,S
B0511.6 (predicted) F23B12.7,=,S
B0511.6 (predicted) R13A5.12,=,S
B0511.6 (predicted) C47B2.5,=,S
B0511.6 (predicted) C43E11.9,=,S
B0511.6 (predicted) K12H4.3,=,S
B0511.6 (predicted) F11A10.7,=,S
B0511.6 (predicted) F55F8.2,=,S
B0511.6 (predicted) K01C8.9,=,S
B0511.7 (predicted) ZC302.1,=,D
B0511.7 (predicted) W06H3.3,=,D
B0511.7 (predicted) F29F11.6,=,H
B0511.7 (predicted) F56C9.1,=,D
B0511.7 (predicted) F25H2.5,=,H
B0513.2 (predicted) C44E4.3,=,H
B0513.2 (predicted) C14F11.1,=,H
B0513.2 (predicted) Y49F6B.4,=,D
B0513.2 (predicted) Y71H2AM.15,=,D
B0513.2 (predicted) F33H2.5,=,D
B0513.3 (predicted) K07C11.5,=,H
B0513.3 (predicted) T23G7.3,=,H
B0513.3 (predicted) W04B5.5,=,M
B0513.3 (predicted) H42K12.1,=,M
B0513.5 (predicted) C42C1.10,=,D
B0513.5 (predicted) W03H9.4,=,D
B0513.5 (predicted) F54C9.5,=,D
B0513.5 (predicted) C24F3.1,=,D
B0513.5 (predicted) C30C11.4,=,S
B0513.5 (predicted) C43H6.8,=,D
B0513.5 (predicted) C27H6.2,=,S
B0513.5 (predicted) F32D8.4,=,D
B0513.5 (predicted) F54C9.1,=,D
B0513.5 (predicted) T21B10.2,=,S
B0513.5 (predicted) T05G5.10,=,D
B0513.5 (predicted) H06I04.4,=,D
B0513.5 (predicted) T10C6.6,=,D
B0513.5 (predicted) F53H1.3,=,D
B0513.5 (predicted) F54H12.6,=,D
B0513.5 (predicted) C30A5.3,=,D
B0513.9 (predicted) C06B8.8,=,S
B0513.9 (predicted) Y22F5A.3,=,SM
B0513.9 (predicted) F56A8.7,=,M
B0513.9 (predicted) F52D10.3,=,H
B0513.9 (predicted) Y57G11C.4,=,M
B0513.9 (predicted) F57A10.3,=,S
B0513.9 (predicted) M117.2,=,H
B0513.9 (predicted) R186.7,=,H
B0513.9 (predicted) K02D10.5,=,S
B0513.9 (predicted) C30H6.6,=,S
B0513.9 (predicted) K02B12.7,=,S
B0513.9 (predicted) ZC155.7,=,S
B0523.5 (predicted) T04C12.5,=,D
B0523.5 (predicted) W02F12.5,=,H
B0523.5 (predicted) M03F4.2,=,D
B0523.5 (predicted) T04C12.4,=,D
B0523.5 (predicted) T04C12.6,=,D
B0523.5 (predicted) F57B9.7,=,H
B0523.5 (predicted) C14F5.5,=,H
B0546.1 (predicted) ZK637.8,=,D
B0546.1 (predicted) VW02B12L.1,=,D
B0546.1 (predicted) F35H10.4,=,D
B0546.1 (predicted) F15C11.2,=,H
B0546.1 (predicted) C26H9A.1,=,D
B0546.2 (predicted) B0546.2,=,S
B0546.2 (predicted) M02B7.4,=,S
B0546.2 (predicted) R10D12.12,=,S
B0546.2 (predicted) Y37D8A.1,=,H
B0546.4 (predicted) W09G3.2,=,S
B0546.4 (predicted) EEED8.16,=,S
B0546.4 (predicted) Y54E5A.7,=,S
B0546.4 (predicted) T07D1.2,=,S
B0546.4 (predicted) Y39H10A.6,=,S
B0546.4 (predicted) F32D8.14,=,S
B0546.4 (predicted) M106.5,=,S
B0546.4 (predicted) T21B10.7,=,S
B0546.4 (predicted) Y60A3A.19,=,S
B0546.4 (predicted) F54A3.3,=,S
B0547.1 (predicted) Y55F3AM.15,=,S
B0547.1 (predicted) R13F6.9,=,H
B0547.1 (predicted) F43G6.9,=,S
B0547.1 (predicted) T15B7.2,=,S
B0547.1 (predicted) F46E10.8,=,H
B0547.1 (predicted) Y40G12A.1,=,H
B0547.1 (predicted) T01C3.7,=,H
B0547.1 (predicted) B0547.1,=,S
B0547.1 (predicted) C27F2.10,=,S
B0547.1 (predicted) R12B2.5,=,S
B0547.1 (predicted) K08H10.9,=,D
B0547.1 (predicted) Y40G12A.2,=,H
B0547.1 (predicted) F10G7.8,=,S
B0547.1 (predicted) Y119C1B.5,=,D
B0547.1 (predicted) Y67H2A.6,=,H
B0563.2 (predicted) F02D8.3,=,D
B0564.1 (predicted) F31E3.5,=,H
B0564.1 (predicted) Y39G8B.2,=,H
B0564.1 (predicted) F59C6.4,=,HS
B0564.1 (predicted) Y39G8B.1,=,H
B0564.1 (predicted) Y73B6BL.3,=,H
B0564.1 (predicted) R74.7,=,S
B0564.1 (predicted) C04G2.6,=,S
B0564.1 (predicted) C14A4.4,=,HS
B0564.1 (predicted) C12C8.1,=,S
B0564.1 (predicted) ZK688.3,=,H
B0564.1 (predicted) F09A5.4,=,D
B0564.1 (predicted) B0564.1,=,HS
B0564.1 (predicted) F44E5.5,=,S
B0564.1 (predicted) Y48A6B.5,=,HS
B0564.1 (predicted) F44E5.4,=,S
B0564.1 (predicted) F26B1.3,=,S
B0564.1 (predicted) R03G5.1,=,H
B0564.1 (predicted) T22D1.3,=,S
B0564.1 (predicted) F26D10.3,=,S
B0564.1 (predicted) K07A1.10,=,H
B0564.1 (predicted) C06E1.10,=,S
B0564.1 (predicted) ZK430.1,=,S
B0564.1 (predicted) F37C12.13,=,HS
B0564.1 (predicted) F32E10.4,=,S
B0564.1 (predicted) C14A4.5,=,S
B0564.1 (predicted) F31D4.1,=,HS
B0564.3 (predicted) C07B5.5,=,D
B0564.3 (predicted) R07E5.1,=,D
B0564.3 (predicted) K04H4.6,=,D
B0564.3 (predicted) F09G8.2,=,D
B0564.3 (predicted) C15F1.6,=,D
B0564.4 (predicted) K04H4.6,=,D
B0564.4 (predicted) C15F1.6,=,D
B0564.4 (predicted) C07B5.5,=,D
B0564.4 (predicted) R07E5.1,=,D
B0564.4 (predicted) F09G8.2,=,D
B0564.7 (predicted) T24A11.1,=,H
BE0003N10.1 (predicted) W05G11.4,=,D
BE0003N10.1 (predicted) C56E6.1,=,D
BE0003N10.1 (predicted) T11A5.6,=,D
C01A2.3 (predicted) F10B5.1,=,S
C01A2.3 (predicted) F44E5.5,=,S
C01A2.3 (predicted) T08B2.10,=,S
C01A2.3 (predicted) F25H2.10,=,S
C01A2.3 (predicted) Y48G8AL.8,=,S
C01A2.3 (predicted) Y24D9A.4,=,S
C01A2.3 (predicted) F53G12.10,=,S
C01A2.3 (predicted) W09C3.4,=,S
C01A2.3 (predicted) W03F9.5,=,S
C01A2.3 (predicted) Y73B3A.18,=,S
C01A2.3 (predicted) F26D10.3,=,S
C01A2.3 (predicted) Y37E3.9,=,S
C01A2.3 (predicted) F13B10.2,=,S
C01A2.3 (predicted) F54C9.2,=,S
C01A2.3 (predicted) F11F1.1,=,S
C01A2.3 (predicted) C12C8.1,=,S
C01A2.3 (predicted) F44E5.4,=,S
C01A2.4 (predicted) T15B7.2,=,S
C01A2.4 (predicted) Y69A2AR.18,=,H
C01A2.4 (predicted) C52E12.3,=,S
C01A2.4 (predicted) ZK673.2,=,S
C01A2.4 (predicted) ZK970.4,=,S
C01A2.4 (predicted) Y37E3.7,=,S
C01A2.4 (predicted) F53G12.1,=,S
C01A2.4 (predicted) W04G5.2,=,S
C01A2.5 (predicted) T13H5.5,=,D
C01A2.5 (predicted) F12F6.6,=,D
C01A2.5 (predicted) F13B10.2,=,D
C01A2.5 (predicted) F41E7.1,=,D
C01A2.5 (predicted) T07A9.11,=,D
C01A2.5 (predicted) F38H4.9,=,D
C01A2.5 (predicted) R07E5.13,=,D
C01A2.5 (predicted) F41E7.2,=,D
C01A2.5 (predicted) F57G8.5,=,D
C01B12.3 (predicted) C15F1.6,=,D
C01B12.3 (predicted) K04H4.6,=,D
C01B12.3 (predicted) C07B5.5,=,D
C01B12.3 (predicted) R07E5.1,=,D
C01B12.3 (predicted) F09G8.2,=,D
C01B12.5 (predicted) C07B5.5,=,D
C01B12.5 (predicted) C15F1.6,=,D
C01B12.5 (predicted) F09G8.2,=,D
C01B12.5 (predicted) R07E5.1,=,D
C01B12.5 (predicted) K04H4.6,=,D
C01B4.6 (predicted) R02E12.4,=,D
C01B4.6 (predicted) C34F6.4,=,D
C01B4.9 (predicted) C47E8.5,=,S
C01B4.9 (predicted) JC8.2,=,S
C01B4.9 (predicted) T05E11.3,=,S
C01B4.9 (predicted) T20D3.8,=,S
C01B4.9 (predicted) F58A4.10,=,S
C01B4.9 (predicted) F22E10.5,=,S
C01B4.9 (predicted) Y49A3A.1,=,S
C01B4.9 (predicted) Y87G2A.9,=,S
C01B4.9 (predicted) T01H3.1,=,S
C01B4.9 (predicted) Y71G12B.15,=,S
C01B4.9 (predicted) T01B7.5,=,S
C01B4.9 (predicted) Y105E8A.3,=,S
C01B4.9 (predicted) F54D7.2,=,S
C01B7.6 (predicted) T23G7.4,=,D
C01B7.6 (predicted) Y110A2AL.8,=,D
C01B7.6 (predicted) ZK675.1,=,D
C01B7.6 (predicted) F52D10.3,=,H
C01B7.6 (predicted) M117.2,=,H
C01B7.6 (predicted) F21H12.4,=,D
C01F1.2 (predicted) F26D10.3,=,S
C01F1.2 (predicted) H31G24.4,=,S
C01F1.2 (predicted) Y87G2A.9,=,S
C01F1.2 (predicted) Y71G12B.15,=,S
C01F1.2 (predicted) T06E6.2,=,S
C01F1.2 (predicted) F44E5.5,=,S
C01F1.2 (predicted) F58A4.10,=,S
C01F1.2 (predicted) C01F1.2,=,HS
C01F1.2 (predicted) ZK507.6,=,S
C01F1.2 (predicted) F44E5.4,=,S
C01F1.2 (predicted) Y43E12A.1,=,S
C01F1.2 (predicted) ZC168.4,=,S
C01F1.2 (predicted) C12C8.1,=,S
C01F6.5 (predicted) C15H11.3,=,SM
C01F6.5 (predicted) Y62E10A.13,=,S
C01F6.5 (predicted) T07F10.1,=,S
C01F6.5 (predicted) C15H11.6,=,SM
C01F6.5 (predicted) C24H12.4,=,S
C01F6.5 (predicted) C01F6.5,=,S
C01F6.5 (predicted) F26B1.2,=,S
C01F6.5 (predicted) F23B2.6,=,S
C01F6.5 (predicted) M18.7,=,S
C01F6.5 (predicted) F49B2.6,=,S
C01F6.5 (predicted) F33D11.10,=,H
C01F6.5 (predicted) W07E11.1,=,S
C01F6.5 (predicted) Y119D3B.17,=,S
C01F6.5 (predicted) F26E4.1,=,S
C01F6.5 (predicted) C43E11.2,=,S
C01F6.5 (predicted) F49E8.3,=,S
C01F6.5 (predicted) ZK637.8,=,S
C01F6.5 (predicted) Y56A3A.1,=,S
C01F6.5 (predicted) K04D7.1,=,S
C01F6.5 (predicted) Y53H1A.5,=,S
C01F6.5 (predicted) F58B3.4,=,S
C01F6.5 (predicted) Y46H3C.4,=,S
C01F6.5 (predicted) F53H8.2,=,H
C01F6.5 (predicted) Y65B4A.6,=,H
C01F6.5 (predicted) T03F1.12,=,S
C01F6.5 (predicted) K12D12.1,=,S
C01F6.5 (predicted) F32A5.1,=,S
C01F6.5 (predicted) F25H8.2,=,S
C01F6.5 (predicted) C26D10.2,=,HS
C01F6.5 (predicted) C26H9A.1,=,S
C01F6.5 (predicted) C47G2.5,=,S
C01F6.5 (predicted) ZK1127.7,=,S
C01F6.5 (predicted) T08D10.1,=,S
C01F6.5 (predicted) C25F6.3,=,S
C01F6.5 (predicted) C34E10.6,=,S
C01F6.5 (predicted) F35H10.4,=,S
C01F6.5 (predicted) VW02B12L.1,=,S
C01F6.5 (predicted) Y87G2A.8,=,S
C01F6.5 (predicted) C53D5.6,=,S
C01F6.5 (predicted) ZC518.2,=,S
C01F6.6 (predicted) C54F6.13,=,M
C01F6.6 (predicted) C07H4.2,=,H
C01F6.6 (predicted) R05C11.3,=,H
C01F6.6 (predicted) ZK563.2,=,M
C01F6.6 (predicted) C38C10.2,=,M
C01F6.6 (predicted) C34C6.6,=,H
C01F6.6 (predicted) F18A12.8,=,H
C01F6.6 (predicted) ZK20.6,=,H
C01F6.6 (predicted) K07G5.2,=,D
C01F6.6 (predicted) T05A8.4,=,H
C01F6.6 (predicted) F58E1.6,=,M
C01F6.6 (predicted) Y67D8C.10,=,H
C01F6.6 (predicted) ZK54.1,=,M
C01F6.6 (predicted) T14B1.2,=,H
C01F6.6 (predicted) Y40C5A.2,=,M
C01F6.6 (predicted) ZK822.3,=,M
C01F6.6 (predicted) R05G6.10,=,D
C01F6.6 (predicted) C25D7.7,=,D
C01F6.8 (predicted) F57B9.3,=,H
C01F6.8 (predicted) F57B9.6,=,H
C01F6.8 (predicted) F53H8.2,=,H
C01G10.10 (predicted) F26D10.9,=,S
C01G10.10 (predicted) K02F2.2,=,D
C01G10.10 (predicted) C38C6.2,=,S
C01G10.11 (predicted) Y42H9AR.1,=,D
C01G10.11 (predicted) C16A3.5,=,H
C01G10.11 (predicted) T14G11.3,=,H
C01G10.11 (predicted) C05D11.3,=,H
C01G10.11 (predicted) F41E6.4,=,H
C01G10.11 (predicted) Y65B4A.1,=,H
C01G10.11 (predicted) ZK632.7,=,D
C01G10.11 (predicted) ZK697.8,=,H
C01G10.11 (predicted) F56A8.6,=,H
C01G10.11 (predicted) R09H10.3,=,H
C01G10.11 (predicted) F57C2.6,=,H
C01G10.11 (predicted) C14B1.1,=,H
C01G10.11 (predicted) F23H12.2,=,H
C01G10.11 (predicted) Y110A7A.10,=,D
C01G10.11 (predicted) F52F12.7,=,H
C01G10.11 (predicted) C07A12.4,=,H
C01G10.11 (predicted) F45G2.8,=,H
C01G10.8 (predicted) F55C5.8,=,S
C01G10.8 (predicted) F44F4.11,=,S
C01G10.8 (predicted) F16D3.1,=,S
C01G10.8 (predicted) W08E3.3,=,S
C01G10.8 (predicted) F55H2.6,=,S
C01G10.8 (predicted) F25B4.7,=,S
C01G10.8 (predicted) R74.7,=,H
C01G10.8 (predicted) F32G8.6,=,H
C01G10.8 (predicted) F26B1.3,=,S
C01G10.8 (predicted) F01F1.8,=,S
C01G10.8 (predicted) F11F1.1,=,S
C01G10.8 (predicted) R11A8.6,=,S
C01G10.8 (predicted) C52E4.4,=,S
C01G10.8 (predicted) T16G12.6,=,S
C01G10.8 (predicted) F54C9.2,=,S
C01G10.8 (predicted) C06E7.3,=,S
C01G10.8 (predicted) F25H5.3,=,S
C01G10.8 (predicted) R04A9.4,=,S
C01G10.8 (predicted) C26E6.4,=,S
C01G10.8 (predicted) Y47D9A.1,=,S
C01G10.8 (predicted) F52A8.2,=,S
C01G10.8 (predicted) C47D12.6,=,S
C01G10.8 (predicted) C47B2.5,=,H
C01G10.8 (predicted) K01G5.7,=,S
C01G10.8 (predicted) R151.2,=,S
C01G10.8 (predicted) R05G6.5,=,S
C01G10.8 (predicted) F32A11.2,=,S
C01G10.8 (predicted) D2045.2,=,S
C01G10.8 (predicted) C42C1.5,=,S
C01G10.8 (predicted) C23G10.4,=,S
C01G10.8 (predicted) T19D2.2,=,H
C01G10.8 (predicted) ZK899.4,=,S
C01G10.8 (predicted) R07E3.4,=,S
C01G10.8 (predicted) C36B1.4,=,S
C01G10.8 (predicted) C44E4.4,=,S
C01G10.8 (predicted) C34D4.14,=,S
C01G10.8 (predicted) F37F2.2,=,S
C01G10.8 (predicted) ZK593.1,=,S
C01G10.8 (predicted) Y48G9A.1,=,S
C01G10.8 (predicted) F26D10.3,=,S
C01G10.8 (predicted) K10B3.7,=,S
C01G10.8 (predicted) C01G6.6,=,S
C01G10.8 (predicted) Y56A3A.1,=,S
C01G10.8 (predicted) ZK154.3,=,S
C01G10.8 (predicted) C54C6.2,=,S
C01G10.8 (predicted) F07A11.2,=,S
C01G10.8 (predicted) T09F3.3,=,S
C01G10.8 (predicted) F53G2.6,=,S
C01G10.8 (predicted) F21D5.7,=,S
C01G10.8 (predicted) W02D3.6,=,S
C01G10.8 (predicted) Y69A2AR.30,=,S
C01G10.8 (predicted) T12E12.4,=,S
C01G10.8 (predicted) T10F2.1,=,S
C01G10.8 (predicted) F33A8.5,=,D
C01G10.8 (predicted) F58A4.9,=,S
C01G10.8 (predicted) D2024.7,=,H
C01G10.8 (predicted) F44E5.4,=,S
C01G10.8 (predicted) F56F3.5,=,S
C01G10.8 (predicted) T06D8.8,=,S
C01G10.8 (predicted) F40F4.5,=,S
C01G10.8 (predicted) C06E7.1,=,S
C01G10.8 (predicted) F53A2.6,=,S
C01G10.8 (predicted) F13D12.7,=,S
C01G10.8 (predicted) T05E11.3,=,S
C01G10.8 (predicted) Y71H10A.1,=,S
C01G10.8 (predicted) K01C8.10,=,S
C01G10.8 (predicted) T01B11.4,=,S
C01G10.8 (predicted) Y57A10A.30,=,S
C01G10.8 (predicted) F26E4.8,=,S
C01G10.8 (predicted) F33H1.2,=,S
C01G10.8 (predicted) F32E10.4,=,S
C01G10.8 (predicted) Y62E10A.5,=,S
C01G10.8 (predicted) F47G4.7,=,S
C01G10.8 (predicted) F54H12.1,=,S
C01G10.8 (predicted) T28D6.2,=,S
C01G10.8 (predicted) C12C8.1,=,S
C01G10.8 (predicted) F08D12.1,=,S
C01G10.8 (predicted) C47B2.3,=,S
C01G10.8 (predicted) ZK1320.1,=,H
C01G10.8 (predicted) K10B3.8,=,S
C01G10.8 (predicted) C47E12.2,=,S
C01G10.8 (predicted) F52B11.2,=,S
C01G10.8 (predicted) F43G6.5,=,S
C01G10.8 (predicted) C24H11.7,=,S
C01G10.8 (predicted) F42A10.1,=,S
C01G10.8 (predicted) F22D6.3,=,S
C01G10.8 (predicted) F19H6.1,=,H
C01G10.8 (predicted) F32H2.9,=,S
C01G10.8 (predicted) K01H12.2,=,S
C01G10.8 (predicted) F23F1.8,=,S
C01G10.8 (predicted) T13A10.11,=,S
C01G10.8 (predicted) H43I07.2,=,S
C01G10.8 (predicted) Y32F6A.3,=,S
C01G10.8 (predicted) C05D9.5,=,S
C01G10.8 (predicted) T05E11.1,=,S
C01G10.8 (predicted) R10E4.5,=,S
C01G10.8 (predicted) Y105C5B.12,=,S
C01G10.8 (predicted) Y48G8AL.15,=,S
C01G10.8 (predicted) F54C9.5,=,S
C01G10.8 (predicted) T15H9.6,=,S
C01G10.8 (predicted) C50F4.2,=,S
C01G10.8 (predicted) C47E8.5,=,HS
C01G10.8 (predicted) F44E7.9,=,H
C01G10.8 (predicted) F20B6.2,=,S
C01G10.8 (predicted) F14B4.3,=,S
C01G10.8 (predicted) W09B6.1,=,S
C01G10.8 (predicted) T27E9.1,=,S
C01G10.8 (predicted) C44B11.3,=,S
C01G10.8 (predicted) F23F12.6,=,S
C01G10.8 (predicted) C36E8.5,=,S
C01G10.8 (predicted) Y110A7A.12,=,S
C01G10.8 (predicted) T22D1.9,=,S
C01G10.8 (predicted) F44E5.5,=,S
C01G10.8 (predicted) F43G9.1,=,S
C01G10.8 (predicted) C53D5.6,=,S
C01G10.8 (predicted) C49F5.1,=,S
C01G10.8 (predicted) F58F6.4,=,S
C01G10.8 (predicted) C30C11.4,=,S
C01G10.8 (predicted) F25H2.5,=,S
C01G10.8 (predicted) F22B3.4,=,S
C01G10.8 (predicted) W06H3.3,=,S
C01G10.8 (predicted) ZK742.1,=,S
C01G10.8 (predicted) C47B2.2,=,S
C01G10.8 (predicted) Y48B6A.12,=,S
C01G10.9 (predicted) Y106G6E.6,=,D
C01G10.9 (predicted) T21C9.4,=,D
C01G10.9 (predicted) C01G10.9,=,H
C01G10.9 (predicted) F55D10.2,=,D
C01G10.9 (predicted) F35G12.11,=,D
C01G10.9 (predicted) F52B5.6,=,D
C01G10.9 (predicted) C16A3.9,=,D
C01G5.5 (predicted) Y39A1C.2,=,S
C01G5.5 (predicted) Y110A2AL.13,=,S
C01G5.5 (predicted) Y92H12A.2,=,S
C01G5.5 (predicted) Y65B4BR.4,=,S
C01G5.5 (predicted) F55A3.1,=,S
C01G5.5 (predicted) Y48C3A.16,=,S
C01G5.5 (predicted) Y54E5A.7,=,S
C01G5.6 (predicted) R12E2.13,=,S
C01G5.6 (predicted) F56A8.6,=,S
C01G5.6 (predicted) H06I04.4,=,S
C01G5.6 (predicted) C05C8.5,=,D
C01G5.6 (predicted) C34F11.9,=,H
C01G6.1 (predicted) T20D3.8,=,S
C01G6.6 (predicted) T04C12.4,=,S
C01G6.6 (predicted) M03F4.2,=,S
C01G6.6 (predicted) T04C12.5,=,S
C01G6.6 (predicted) R13A5.9,=,D
C01G6.6 (predicted) C27A2.1,=,S
C01G6.6 (predicted) K01H12.2,=,S
C01G6.6 (predicted) C17G10.4,=,S
C01G6.6 (predicted) F58A4.10,=,S
C01G6.6 (predicted) D2085.1,=,S
C01G6.6 (predicted) F25B4.7,=,S
C01G6.6 (predicted) Y87G2A.9,=,S
C01G6.6 (predicted) T27E9.1,=,S
C01G6.6 (predicted) T01B11.4,=,S
C01G6.6 (predicted) R07E3.4,=,S
C01G6.6 (predicted) C47E12.2,=,S
C01G6.6 (predicted) F54A3.4,=,S
C01G6.6 (predicted) W02D3.6,=,S
C01G6.6 (predicted) Y110A2AL.12,=,S
C01G6.6 (predicted) T05G5.3,=,S
C01G6.6 (predicted) T04C12.6,=,S
C01G6.6 (predicted) ZC373.1,=,S
C01G6.6 (predicted) Y71G12B.15,=,S
C01G6.6 (predicted) Y47H9C.7,=,S
C01G6.6 (predicted) F14B4.3,=,S
C01G6.6 (predicted) T25C8.2,=,S
C01G8.5 (predicted) F31C3.3,=,D
C01G8.5 (predicted) Y18D10A.13,=,D
C01G8.5 (predicted) C17C3.12,=,D
C01G8.5 (predicted) F54C9.9,=,D
C01G8.5 (predicted) F26D10.9,=,D
C01G8.5 (predicted) C27A2.2,=,D
C01G8.5 (predicted) F53F8.5,=,D
C01G8.5 (predicted) T04C12.4,=,M
C01G8.5 (predicted) F13B9.1,=,D
C01G8.5 (predicted) C10C5.4,=,D
C01G8.5 (predicted) C06A6.4,=,D
C01G8.5 (predicted) C10C5.5,=,D
C01G8.5 (predicted) F55F8.3,=,D
C01G8.5 (predicted) Y54E5B.1,=,D
C01G8.5 (predicted) F21H12.4,=,D
C01G8.5 (predicted) Y106G6E.5,=,D
C01G8.5 (predicted) T04C12.5,=,M
C01G8.5 (predicted) C55B7.4,=,D
C01G8.5 (predicted) K06A5.6,=,D
C01G8.5 (predicted) F19F10.9,=,D
C01G8.5 (predicted) H06I04.3,=,D
C01G8.5 (predicted) ZK675.1,=,D
C01G8.5 (predicted) M03F4.2,=,M
C01G8.5 (predicted) T04C12.6,=,M
C01G8.5 (predicted) M106.5,=,D
C01G8.5 (predicted) Y110A2AL.8,=,D
C01G8.5 (predicted) ZK512.5,=,D
C01G8.5 (predicted) F55F3.1,=,H
C01G8.5 (predicted) T23G7.3,=,H
C01G8.5 (predicted) H06I04.4,=,D
C01G8.5 (predicted) F54F3.1,=,D
C01G8.5 (predicted) T22A3.8,=,D
C01G8.5 (predicted) C33A11.4,=,H
C01G8.5 (predicted) C38C6.2,=,D
C01G8.5 (predicted) K07A12.1,=,D
C01G8.5 (predicted) C01G8.5,=,H
C01G8.5 (predicted) C04G6.3,=,D
C01G8.5 (predicted) M01E5.5,=,D
C01G8.5 (predicted) T10E9.9,=,D
C01G8.5 (predicted) Y47D3A.15,=,H
C01G8.5 (predicted) C10C5.3,=,D
C01H6.4 (predicted) C44C1.4,=,D
C01H6.4 (predicted) Y73B3A.18,=,D
C01H6.4 (predicted) K07E8.7,=,D
C01H6.4 (predicted) F26D10.3,=,S
C01H6.4 (predicted) F44E5.5,=,S
C01H6.4 (predicted) C12C8.1,=,S
C01H6.4 (predicted) T05E11.3,=,S
C01H6.4 (predicted) F11F1.1,=,S
C01H6.4 (predicted) F54C9.2,=,S
C01H6.4 (predicted) F44E5.4,=,S
C01H6.4 (predicted) C47E8.5,=,S
C01H6.4 (predicted) Y24D9A.4,=,D
C01H6.7 (predicted) Y110A7A.10,=,M
C01H6.7 (predicted) F57B9.10,=,H
C01H6.7 (predicted) C34F11.9,=,M
C01H6.7 (predicted) D1037.3,=,H
C01H6.7 (predicted) C54F6.14,=,H
C01H6.7 (predicted) Y54G2A.1,=,H
C01H6.7 (predicted) Y37E3.7,=,H
C01H6.7 (predicted) F38H4.7,=,H
C01H6.7 (predicted) F49H12.5,=,H
C01H6.7 (predicted) Y57A10A.23,=,H
C02A12.1 (predicted) ZK697.6,=,S
C02A12.1 (predicted) F37B1.8,=,S
C02A12.1 (predicted) K08F4.11,=,S
C02A12.1 (predicted) Y45G12C.3,=,S
C02A12.1 (predicted) F37B1.7,=,S
C02A12.1 (predicted) R03D7.6,=,S
C02A12.1 (predicted) R05F9.5,=,S
C02A12.1 (predicted) T26C5.1,=,S
C02A12.1 (predicted) F37B1.2,=,S
C02A12.1 (predicted) K08F4.6,=,S
C02A12.1 (predicted) ZK742.1,=,S
C02A12.1 (predicted) F56A4.4,=,S
C02A12.1 (predicted) Y53F4B.35,=,S
C02A12.1 (predicted) F37B1.3,=,S
C02A12.1 (predicted) Y53F4B.32,=,S
C02A12.1 (predicted) F37B1.5,=,S
C02A12.1 (predicted) F11G11.2,=,S
C02A12.1 (predicted) ZK546.11,=,S
C02A12.1 (predicted) F11G11.1,=,S
C02A12.1 (predicted) F11G11.3,=,S
C02A12.1 (predicted) Y1H11.1,=,S
C02A12.1 (predicted) C02A12.1,=,S
C02A12.1 (predicted) F56A4.3,=,S
C02A12.1 (predicted) T28A11.11,=,S
C02A12.1 (predicted) F37F2.3,=,S
C02A12.1 (predicted) F35E8.8,=,S
C02A12.1 (predicted) Y113G7B.17,=,S
C02A12.1 (predicted) K08F4.7,=,S
C02A12.1 (predicted) Y48E1B.10,=,S
C02A12.1 (predicted) F37B1.1,=,S
C02A12.1 (predicted) Y53F4B.33,=,S
C02A12.1 (predicted) Y53F4B.37,=,S
C02A12.1 (predicted) R07B1.4,=,S
C02A12.1 (predicted) R13D7.7,=,S
C02A12.1 (predicted) R11G1.3,=,S
C02A12.1 (predicted) F56B3.10,=,S
C02A12.1 (predicted) Y32G9A.1,=,S
C02A12.1 (predicted) Y53F4B.31,=,S
C02A12.1 (predicted) R107.7,=,S
C02A12.1 (predicted) F21H7.1,=,S
C02A12.1 (predicted) Y45G12C.2,=,S
C02A12.1 (predicted) Y1H11.2,=,S
C02A12.1 (predicted) Y53F4B.29,=,S
C02A12.1 (predicted) F37B1.6,=,S
C02A12.1 (predicted) F37B1.4,=,S
C02A12.1 (predicted) Y53F4B.30,=,S
C02B10.1 (predicted) C02B10.1,=,H
C02C2.1 (predicted) ZC477.9,=,H
C02C2.1 (predicted) Y73B6BL.1,=,M
C02C2.1 (predicted) F21C3.2,=,M
C02C2.1 (predicted) Y44E3B.2,=,M
C02C2.1 (predicted) K08E3.1,=,M
C02C2.1 (predicted) C02C2.1,=,M
C02C2.1 (predicted) C34G6.2,=,M
C02C6.1 (predicted) T04C12.4,=,S
C02C6.1 (predicted) Y47G6A.11,=,S
C02C6.1 (predicted) K06C4.12,=,S
C02C6.1 (predicted) F45F2.12,=,S
C02C6.1 (predicted) C12C8.1,=,S
C02C6.1 (predicted) C02C6.1,=,H
C02C6.1 (predicted) D1081.2,=,S
C02C6.1 (predicted) T04C12.5,=,S
C02C6.1 (predicted) F40F4.5,=,S
C02C6.1 (predicted) Y48C3A.16,=,H
C02C6.1 (predicted) F33H1.1,=,S
C02C6.1 (predicted) H02I12.6,=,S
C02C6.1 (predicted) F32H2.2,=,H
C02C6.1 (predicted) C53A5.3,=,S
C02C6.1 (predicted) F07B7.11,=,S
C02C6.1 (predicted) T01C3.10,=,M
C02C6.1 (predicted) F17E9.9,=,S
C02C6.1 (predicted) F35A5.8,=,M
C02C6.1 (predicted) T28D6.2,=,S
C02C6.1 (predicted) K06C4.4,=,S
C02C6.1 (predicted) F16D3.1,=,S
C02C6.1 (predicted) W04A8.7,=,S
C02C6.1 (predicted) F26D10.3,=,S
C02C6.1 (predicted) F26E4.8,=,S
C02C6.1 (predicted) F39H11.2,=,S
C02C6.1 (predicted) F45E1.7,=,H
C02C6.1 (predicted) C14F5.5,=,HM
C02C6.1 (predicted) F08G2.1,=,S
C02C6.1 (predicted) ZK131.9,=,S
C02C6.1 (predicted) ZK131.5,=,S
C02C6.1 (predicted) T04C12.6,=,S
C02C6.1 (predicted) F44E5.4,=,S
C02C6.1 (predicted) M03F4.2,=,S
C02C6.1 (predicted) T10C6.11,=,S
C02C6.1 (predicted) F53A2.5,=,S
C02C6.1 (predicted) R151.2,=,S
C02C6.1 (predicted) F55G1.3,=,S
C02C6.1 (predicted) K08E3.3,=,H
C02C6.1 (predicted) M117.2,=,M
C02C6.1 (predicted) C44B11.3,=,S
C02C6.1 (predicted) Y56A3A.4,=,S
C02C6.1 (predicted) F29A7.6,=,H
C02C6.1 (predicted) R10E4.4,=,S
C02C6.1 (predicted) R06C1.1,=,S
C02C6.1 (predicted) F52D10.3,=,M
C02C6.1 (predicted) F22D6.2,=,H
C02C6.1 (predicted) F07F6.6,=,M
C02C6.1 (predicted) F53H8.2,=,H
C02C6.1 (predicted) F54E12.4,=,S
C02C6.1 (predicted) C30F8.4,=,H
C02C6.1 (predicted) F46F11.1,=,S
C02C6.1 (predicted) R12H7.2,=,S
C02C6.1 (predicted) T06E4.3,=,S
C02C6.1 (predicted) C03D6.3,=,S
C02C6.1 (predicted) Y48G9A.1,=,S
C02C6.1 (predicted) F44F4.11,=,S
C02C6.1 (predicted) ZK470.5,=,H
C02C6.1 (predicted) T04D1.3,=,HM
C02C6.1 (predicted) F09E10.8,=,H
C02C6.1 (predicted) H22K11.1,=,S
C02C6.1 (predicted) T20B12.2,=,S
C02C6.1 (predicted) F32H2.9,=,S
C02C6.1 (predicted) C47B2.3,=,S
C02C6.1 (predicted) F44E5.5,=,S
C02C6.1 (predicted) C50F4.5,=,S
C02C6.1 (predicted) ZK899.4,=,S
C02C6.1 (predicted) T21C9.12,=,H
C02C6.1 (predicted) C27F2.10,=,S
C02C6.1 (predicted) M04F3.4,=,H
C02C6.1 (predicted) T25C8.2,=,S
C02C6.1 (predicted) F45F2.2,=,S
C02C6.1 (predicted) F55F3.1,=,H
C02C6.1 (predicted) F35H10.11,=,S
C02C6.1 (predicted) C17G10.9,=,H
C02C6.1 (predicted) Y47D3A.15,=,H
C02C6.1 (predicted) F07B7.4,=,S
C02C6.2 (predicted) F31E3.5,=,D
C02C6.2 (predicted) F55B12.3,=,D
C02C6.2 (predicted) Y39E4B.1,=,D
C02C6.2 (predicted) R03G5.1,=,D
C02C6.2 (predicted) F26D10.3,=,D
C02C6.2 (predicted) F31E3.2,=,D
C02D5.2 (predicted) Y46H3A.2,=,D
C02D5.2 (predicted) T22A3.2,=,D
C02D5.2 (predicted) C34C12.4,=,D
C02D5.2 (predicted) H06O01.3,=,D
C02D5.2 (predicted) K07C5.3,=,D
C02D5.2 (predicted) F08H9.4,=,D
C02D5.2 (predicted) T27E4.8,=,D
C02D5.2 (predicted) C14B9.1,=,D
C02D5.2 (predicted) F25H2.10,=,D
C02D5.2 (predicted) F08H9.3,=,D
C02D5.2 (predicted) C38H2.2,=,D
C02D5.2 (predicted) F55B12.3,=,D
C02D5.2 (predicted) Y106G6H.2,=,D
C02D5.2 (predicted) F43D9.4,=,D
C02D5.2 (predicted) C07H6.5,=,D
C02D5.2 (predicted) F18H3.3,=,D
C02D5.2 (predicted) F38E11.1,=,D
C02D5.2 (predicted) T27E4.2,=,D
C02D5.2 (predicted) T27E4.3,=,D
C02D5.2 (predicted) Y47G6A.20,=,D
C02D5.2 (predicted) T27E4.9,=,D
C02D5.2 (predicted) F38E11.2,=,D
C02D5.2 (predicted) Y46H3A.3,=,D
C02D5.2 (predicted) C14F11.5,=,D
C02D5.2 (predicted) F52E1.7,=,D
C02D5.3 (predicted) K08F8.4,=,D
C02D5.3 (predicted) F17C11.9,=,H
C02D5.3 (predicted) ZK858.1,=,D
C02E11.1 (predicted) F15C11.2,=,H
C02E11.1 (predicted) C14A4.4,=,H
C02F4.1 (predicted) Y41D4B.13,=,D
C02F4.1 (predicted) K06A5.7,=,H
C02F4.1 (predicted) C33H5.9,=,D
C02F4.1 (predicted) F16B4.8,=,H
C02F4.1 (predicted) CD4.4,=,M
C02F4.1 (predicted) Y106G6E.5,=,HM
C02F4.1 (predicted) C32E8.3,=,D
C02F4.1 (predicted) Y73B6A.5,=,H
C02F4.1 (predicted) M01D7.4,=,D
C02F4.1 (predicted) F29B9.4,=,H
C02F4.1 (predicted) F48E8.5,=,H
C02F4.1 (predicted) Y48G10A.3,=,H
C02F4.1 (predicted) C14A11.3,=,M
C02F4.1 (predicted) R05H5.2,=,H
C02F4.1 (predicted) C02F4.1,=,H
C02F4.1 (predicted) ZK637.11,=,H
C02F4.2 (predicted) Y53C12B.2,=,D
C02F4.2 (predicted) T08D10.1,=,D
C02F4.2 (predicted) F55C10.1,=,HS
C02F4.2 (predicted) Y116A8C.42,=,S
C02F4.2 (predicted) F32A5.1,=,D
C02F4.2 (predicted) T01C3.10,=,M
C02F4.2 (predicted) K04C1.4,=,S
C02F4.2 (predicted) T25G12.4,=,D
C02F4.2 (predicted) F59B2.7,=,D
C02F4.2 (predicted) Y71H2AL.1,=,S
C02F4.2 (predicted) C47E8.5,=,S
C02F4.2 (predicted) T07G12.1,=,D
C02F4.2 (predicted) Y105E8B.1,=,D
C02F4.2 (predicted) F07F6.6,=,M
C02F4.2 (predicted) F58G6.1,=,S
C02F4.2 (predicted) T12D8.6,=,S
C02F4.2 (predicted) C13C12.1,=,D
C02F4.2 (predicted) ZK856.8,=,S
C02F4.2 (predicted) C40H1.1,=,D
C02F4.2 (predicted) K08D10.3,=,S
C02F4.2 (predicted) K08D10.4,=,S
C02F4.2 (predicted) C37E2.1,=,S
C02F4.2 (predicted) T10H9.4,=,D
C02F4.2 (predicted) Y53H1A.5,=,D
C02F4.2 (predicted) T05E11.3,=,S
C02F4.2 (predicted) F17C11.9,=,S
C02F4.2 (predicted) C18E9.1,=,D
C02F4.2 (predicted) F12F6.3,=,D
C02F4.2 (predicted) F49C12.8,=,S
C02F4.2 (predicted) F47H4.10,=,D
C02F4.2 (predicted) M02B7.6,=,D
C02F4.2 (predicted) Y34D9A.4,=,D
C02F4.2 (predicted) Y18D10A.19,=,H
C02F4.2 (predicted) Y74C9A.5,=,D
C02F4.2 (predicted) C30F12.7,=,S
C02F4.2 (predicted) F44B9.8,=,S
C02F4.2 (predicted) F59D6.7,=,S
C02F4.2 (predicted) F35G12.2,=,S
C02F4.2 (predicted) F52D10.3,=,M
C02F4.2 (predicted) M117.2,=,M
C02F4.2 (predicted) Y20F4.2,=,H
C02F4.2 (predicted) C14F5.5,=,H
C02F4.2 (predicted) F46A9.5,=,D
C02F5.3 (predicted) F54C9.2,=,S
C02F5.3 (predicted) K01G5.7,=,S
C02F5.3 (predicted) ZK154.3,=,S
C02F5.3 (predicted) F25H2.10,=,S
C02F5.3 (predicted) Y71H2AM.19,=,S
C02F5.3 (predicted) C36E8.5,=,S
C02F5.3 (predicted) Y110A7A.12,=,S
C02F5.3 (predicted) F20H11.3,=,S
C02F5.3 (predicted) F18H3.3,=,S
C02F5.3 (predicted) C55B7.1,=,S
C02F5.3 (predicted) F20B6.2,=,S
C02F5.3 (predicted) C12C8.1,=,S
C02F5.3 (predicted) T26E3.4,=,HS
C02F5.3 (predicted) F11F1.1,=,S
C02F5.3 (predicted) F54C9.5,=,S
C02F5.3 (predicted) T21G5.3,=,S
C02F5.3 (predicted) Y48G9A.1,=,S
C02F5.3 (predicted) C16A3.3,=,S
C02F5.3 (predicted) Y106G6H.2,=,S
C02F5.3 (predicted) F26D10.3,=,S
C02F5.3 (predicted) Y54E10A.9,=,S
C02F5.3 (predicted) Y54E10BL.5,=,D
C02F5.3 (predicted) F44E5.5,=,S
C02F5.3 (predicted) F44E5.4,=,S
C02F5.3 (predicted) C54C6.2,=,S
C02F5.4 (predicted) F32A5.7,=,S
C02F5.4 (predicted) F26B1.3,=,S
C02F5.4 (predicted) F32E10.4,=,S
C02F5.4 (predicted) ZK1320.1,=,H
C02F5.4 (predicted) T19B4.4,=,S
C02F5.4 (predicted) F36A4.7,=,S
C02F5.4 (predicted) D2024.7,=,H
C02F5.7 (predicted) F08G2.1,=,S
C02F5.7 (predicted) F07B7.4,=,S
C02F5.7 (predicted) F46A9.5,=,SM
C02F5.7 (predicted) F45F2.12,=,S
C02F5.7 (predicted) C52D10.6,=,S
C02F5.7 (predicted) C50F4.2,=,S
C02F5.7 (predicted) F32G8.6,=,S
C02F5.7 (predicted) D2045.6,=,SM
C02F5.7 (predicted) Y105C5B.13,=,S
C02F5.7 (predicted) K06C4.12,=,S
C02F5.7 (predicted) F42G8.11,=,M
C02F5.7 (predicted) Y60A3A.18,=,S
C02F5.7 (predicted) K08E7.7,=,SM
C02F5.7 (predicted) ZK131.9,=,S
C02F5.7 (predicted) K02F2.2,=,S
C02F5.7 (predicted) C52D10.9,=,S
C02F5.7 (predicted) T10C6.11,=,S
C02F5.7 (predicted) C52D10.7,=,S
C02F5.7 (predicted) C38C3.5,=,S
C02F5.7 (predicted) F07B7.11,=,S
C02F5.7 (predicted) F09E10.8,=,S
C02F5.7 (predicted) H06I04.4,=,S
C02F5.7 (predicted) C50F4.5,=,S
C02F5.7 (predicted) ZK131.5,=,S
C02F5.7 (predicted) H02I12.6,=,S
C02F5.7 (predicted) R05G6.7,=,S
C02F5.7 (predicted) F45E1.7,=,S
C02F5.7 (predicted) K06C4.4,=,S
C02F5.7 (predicted) ZK520.4,=,S
C02F5.7 (predicted) C52D10.8,=,S
C02F5.7 (predicted) K08E3.3,=,S
C02F5.7 (predicted) F44G3.6,=,S
C02F5.7 (predicted) F55G1.3,=,S
C02F5.7 (predicted) F45F2.2,=,S
C02F5.7 (predicted) Y71H10A.1,=,S
C02F5.7 (predicted) ZK287.5,=,S
C02F5.7 (predicted) F35H10.11,=,S
C02F5.7 (predicted) Y47D7A.1,=,S
C02F5.7 (predicted) F47H4.10,=,SM
C02F5.7 (predicted) T05G5.3,=,S
C02F5.7 (predicted) Y71F9B.2,=,S
C02F5.7 (predicted) F54E12.4,=,S
C02F5.7 (predicted) F17E9.9,=,S
C02F5.7 (predicted) F54D10.1,=,S
C02F5.7 (predicted) Y47D7A.8,=,S
C02F5.7 (predicted) F46A9.4,=,S
C02F5.9 (predicted) Y38A8.2,=,HS
C02F5.9 (predicted) K08D12.1,=,S
C02F5.9 (predicted) F10G7.8,=,S
C02F5.9 (predicted) F48E8.5,=,M
C02F5.9 (predicted) R74.7,=,H
C02F5.9 (predicted) F25H2.9,=,S
C02F5.9 (predicted) ZC477.9,=,H
C02F5.9 (predicted) C36B1.4,=,S
C02F5.9 (predicted) T20F5.2,=,S
C02F5.9 (predicted) F52G2.1,=,H
C02F5.9 (predicted) Y55F3AM.15,=,S
C02F5.9 (predicted) Y41D4B.19,=,S
C02F5.9 (predicted) Y18D10A.9,=,H
C02F5.9 (predicted) T25B9.9,=,S
C02F5.9 (predicted) C47B2.4,=,HS
C02F5.9 (predicted) C14C10.5,=,S
C02F5.9 (predicted) F38H4.9,=,S
C02F5.9 (predicted) CD4.6,=,HSM
C02F5.9 (predicted) C44B7.1,=,S
C02F5.9 (predicted) K05C4.1,=,HS
C02F5.9 (predicted) D1054.2,=,H
C02F5.9 (predicted) D2045.2,=,S
C02F5.9 (predicted) F39H11.5,=,S
C02F5.9 (predicted) ZK945.2,=,S
C02F5.9 (predicted) ZK632.3,=,H
C02F5.9 (predicted) C47B2.5,=,H
C02G6.1 (predicted) T06E4.3,=,S
C02G6.1 (predicted) F52D10.3,=,S
C02G6.1 (predicted) M117.2,=,S
C02G6.1 (predicted) Y57G11C.3,=,S
C02G6.1 (predicted) Y37D8A.1,=,D
C02G6.2 (predicted) M117.2,=,S
C02G6.2 (predicted) T06E4.3,=,S
C02G6.2 (predicted) Y57G11C.3,=,S
C02G6.2 (predicted) Y37D8A.1,=,D
C02G6.2 (predicted) F52D10.3,=,S
C02H7.1 (predicted) Y105E8B.2,=,D
C02H7.1 (predicted) C42C1.10,=,D
C02H7.3 (predicted) C25H3.8,=,H
C03C10.1 (predicted) Y111B2A.17,=,S
C03C10.1 (predicted) F58A4.10,=,S
C03C10.1 (predicted) F54C9.1,=,S
C03C10.1 (predicted) C03C10.1,=,S
C03C10.1 (predicted) F10G7.1,=,S
C03C10.1 (predicted) T08B2.10,=,S
C03C10.1 (predicted) C55B7.1,=,S
C03C10.1 (predicted) F28D1.1,=,S
C03C10.1 (predicted) M117.2,=,HM
C03C10.1 (predicted) F58A4.9,=,S
C03C10.1 (predicted) F01G10.7,=,S
C03C10.1 (predicted) K04A8.5,=,S
C03C10.1 (predicted) Y71G12B.15,=,S
C03C10.1 (predicted) T05G5.10,=,S
C03C10.1 (predicted) F46F2.2,=,S
C03C10.1 (predicted) F44E5.5,=,S
C03C10.1 (predicted) F56C9.1,=,S
C03C10.1 (predicted) F52D10.3,=,HM
C03C10.1 (predicted) F29F11.6,=,S
C03C10.1 (predicted) T06E6.1,=,S
C03C10.1 (predicted) F25H2.11,=,S
C03C10.1 (predicted) C34C12.8,=,S
C03C10.1 (predicted) Y34D9B.1,=,D
C03C10.1 (predicted) Y51A2D.5,=,S
C03C10.1 (predicted) C47E12.1,=,S
C03C10.1 (predicted) Y34B4A.4,=,S
C03C10.1 (predicted) F54H12.1,=,S
C03C10.1 (predicted) C12C8.1,=,S
C03C10.1 (predicted) ZK863.3,=,S
C03C10.1 (predicted) Y87G2A.9,=,S
C03C10.1 (predicted) Y53C12B.2,=,S
C03C10.1 (predicted) F20H11.3,=,S
C03C10.1 (predicted) F54A3.4,=,S
C03C10.1 (predicted) F11F1.1,=,S
C03C10.1 (predicted) Y57E12B.3,=,S
C03C10.1 (predicted) F40F8.10,=,S
C03C10.1 (predicted) F46B6.8,=,S
C03C10.1 (predicted) R11G11.14,=,S
C03C10.1 (predicted) C47E12.4,=,S
C03C10.1 (predicted) C34C12.3,=,S
C03C10.1 (predicted) F57B9.5,=,S
C03C10.1 (predicted) ZK1098.4,=,S
C03C10.1 (predicted) Y92H12BR.8,=,S
C03C10.1 (predicted) F54F2.8,=,S
C03C10.1 (predicted) Y113G7A.3,=,S
C03C10.1 (predicted) C16A3.10,=,S
C03C10.1 (predicted) M01F1.5,=,S
C03C10.1 (predicted) T05E11.1,=,S
C03C10.1 (predicted) Y54E10A.9,=,S
C03C10.1 (predicted) C23G10.3,=,S
C03C10.1 (predicted) F54C9.2,=,S
C03C10.1 (predicted) Y54E10BR.4,=,S
C03C10.1 (predicted) T23F11.1,=,S
C03C10.1 (predicted) C17H12.14,=,S
C03C10.1 (predicted) ZC373.1,=,S
C03C10.1 (predicted) Y81G3A.3,=,S
C03C10.1 (predicted) F44E5.4,=,S
C03C10.1 (predicted) K05C4.6,=,D
C03C10.1 (predicted) ZK6.7,=,S
C03C10.1 (predicted) F53A3.3,=,S
C03C10.1 (predicted) Y71H2AM.19,=,S
C03C10.1 (predicted) Y73E7A.2,=,S
C03C10.1 (predicted) K01C8.9,=,S
C03C10.1 (predicted) E02H1.1,=,S
C03C10.1 (predicted) F35G12.10,=,S
C03C10.1 (predicted) F54F3.3,=,S
C03C10.1 (predicted) Y51A2D.4,=,S
C03C10.1 (predicted) C08H9.2,=,S
C03C10.1 (predicted) T22F3.3,=,S
C03C10.1 (predicted) T03F1.7,=,S
C03C10.1 (predicted) T21G5.3,=,S
C03C10.1 (predicted) K04D7.1,=,S
C03C10.1 (predicted) Y105E8B.3,=,S
C03C10.1 (predicted) Y110A7A.16,=,S
C03C10.1 (predicted) W06B11.2,=,S
C03C10.1 (predicted) K08E3.4,=,S
C03C10.1 (predicted) F25B3.3,=,S
C03C10.1 (predicted) F12F6.6,=,S
C03C10.1 (predicted) Y43C5A.6,=,S
C03C10.1 (predicted) F02E8.1,=,S
C03C10.1 (predicted) F53H8.2,=,H
C03C10.1 (predicted) F52G2.1,=,S
C03C10.1 (predicted) T28F12.3,=,S
C03C10.1 (predicted) T01B7.5,=,S
C03C10.1 (predicted) T23D8.3,=,S
C03C10.1 (predicted) C47G2.5,=,S
C03C10.1 (predicted) T12E12.4,=,S
C03C10.1 (predicted) F26D10.3,=,S
C03C10.1 (predicted) F17A9.4,=,S
C03C10.3 (predicted) T10B5.3,=,S
C03C10.3 (predicted) T05E11.3,=,S
C03C10.3 (predicted) C14B1.5,=,S
C03C10.3 (predicted) C47E8.5,=,S
C03C10.3 (predicted) F10G8.7,=,S
C03C10.3 (predicted) Y48G8AL.6,=,S
C03C10.3 (predicted) F11F1.1,=,S
C03C10.3 (predicted) Y48C3A.16,=,S
C03C10.3 (predicted) Y110A7A.12,=,S
C03C10.3 (predicted) H43I07.3,=,S
C03C10.3 (predicted) T23G5.1,=,HS
C03C10.3 (predicted) F54B11.3,=,D
C03C10.3 (predicted) C03D6.5,=,S
C03C10.3 (predicted) F20B6.2,=,S
C03C10.3 (predicted) F44E5.4,=,S
C03C10.3 (predicted) F10G7.3,=,S
C03C10.3 (predicted) C12C8.1,=,S
C03C10.3 (predicted) C31C9.2,=,S
C03C10.3 (predicted) C34C12.3,=,S
C03C10.3 (predicted) Y110A2AL.13,=,S
C03C10.3 (predicted) C30C11.4,=,S
C03C10.3 (predicted) F44E5.5,=,S
C03C10.3 (predicted) F54C9.2,=,S
C03C10.3 (predicted) F26D10.3,=,S
C03C10.3 (predicted) F38E11.5,=,S
C03C11.2 (predicted) ZK370.2,=,M
C03C11.2 (predicted) Y56A3A.20,=,H
C03C11.2 (predicted) F26A1.14,=,D
C03C11.2 (predicted) R02E12.4,=,D
C03C11.2 (predicted) ZC518.3,=,H
C03C11.2 (predicted) R12B2.1,=,M
C03C11.2 (predicted) K04F10.1,=,H
C03C11.2 (predicted) T24H10.7,=,H
C03C11.2 (predicted) R13F6.9,=,M
C03C11.2 (predicted) C40H1.1,=,D
C03C11.2 (predicted) Y113G7B.17,=,H
C03D6.3 (predicted) F27D4.5,=,S
C03D6.3 (predicted) D2013.5,=,S
C03D6.3 (predicted) Y73B3A.18,=,S
C03D6.3 (predicted) F55H2.6,=,S
C03D6.3 (predicted) K12D12.1,=,S
C03D6.3 (predicted) C04C3.3,=,S
C03D6.3 (predicted) F36A4.7,=,S
C03D6.3 (predicted) F53G12.10,=,S
C03D6.3 (predicted) Y24D9A.4,=,S
C03D6.3 (predicted) F55A3.3,=,S
C03D6.3 (predicted) C03D6.3,=,S
C03D6.3 (predicted) F44E5.5,=,S
C03D6.3 (predicted) ZK1127.7,=,S
C03D6.3 (predicted) Y46H3C.4,=,S
C03D6.3 (predicted) F44E5.4,=,S
C03D6.3 (predicted) T01C3.7,=,S
C03D6.3 (predicted) ZK829.4,=,S
C03D6.3 (predicted) F26D10.3,=,S
C03D6.3 (predicted) T23D8.4,=,S
C03D6.3 (predicted) C12C8.1,=,S
C03D6.5 (predicted) F44E5.4,=,S
C03D6.5 (predicted) W09C5.6,=,H
C03D6.5 (predicted) Y57G11C.34,=,H
C03D6.5 (predicted) Y65B4BR.4,=,S
C03D6.5 (predicted) C12C8.1,=,S
C03D6.5 (predicted) C04F12.4,=,D
C03D6.5 (predicted) F08G2.3,=,H
C03D6.5 (predicted) K06C4.5,=,H
C03D6.5 (predicted) ZK131.3,=,H
C03D6.5 (predicted) C07A9.3,=,H
C03D6.5 (predicted) F22B3.2,=,H
C03D6.5 (predicted) F11F1.1,=,S
C03D6.5 (predicted) ZK337.1,=,H
C03D6.5 (predicted) Y111B2A.16,=,S
C03D6.5 (predicted) Y62E10A.13,=,H
C03D6.5 (predicted) F39H11.2,=,S
C03D6.5 (predicted) W04A8.7,=,HS
C03D6.5 (predicted) Y71G12B.1,=,HS
C03D6.5 (predicted) F26D10.3,=,S
C03D6.5 (predicted) F44E5.5,=,S
C03D6.5 (predicted) ZK131.7,=,H
C03D6.5 (predicted) F54F7.1,=,S
C03D6.5 (predicted) F45F2.13,=,H
C03D6.5 (predicted) F17E9.10,=,H
C03D6.5 (predicted) T10C6.13,=,H
C03D6.5 (predicted) F56F3.5,=,H
C03D6.5 (predicted) Y39A1C.2,=,S
C03D6.5 (predicted) K06C4.13,=,H
C03D6.5 (predicted) T20B12.2,=,S
C03D6.5 (predicted) K10D2.1,=,HS
C03D6.5 (predicted) F07B7.5,=,H
C03D6.5 (predicted) ZK131.2,=,H
C03D6.5 (predicted) F54E12.1,=,H
C03D6.5 (predicted) C03D6.5,=,S
C03D6.5 (predicted) F10G7.3,=,S
C03D6.5 (predicted) F55G1.2,=,H
C03D6.5 (predicted) Y87G2A.10,=,H
C03D6.5 (predicted) K07A1.11,=,H
C03D6.5 (predicted) T12D8.8,=,H
C03D6.5 (predicted) Y92H12A.2,=,S
C03D6.5 (predicted) K07A1.12,=,H
C03D6.5 (predicted) F54C9.2,=,S
C03D6.5 (predicted) F54D12.6,=,H
C03D6.8 (predicted) F41E7.2,=,D
C03D6.8 (predicted) Y56A3A.18,=,S
C03D6.8 (predicted) W07E6.1,=,S
C03D6.8 (predicted) C16C10.8,=,H
C03D6.8 (predicted) F41E7.1,=,D
C03D6.8 (predicted) F57G8.5,=,D
C03D6.8 (predicted) R13A5.12,=,S
C03F11.2 (predicted) H31G24.4,=,D
C03F11.2 (predicted) ZC168.4,=,D
C03F11.2 (predicted) C49H3.11,=,D
C03F11.2 (predicted) T14G11.3,=,D
C03F11.2 (predicted) Y43E12A.1,=,D
C03F11.2 (predicted) Y48G8AL.8,=,D
C03F11.2 (predicted) R09E12.3,=,D
C03F11.2 (predicted) ZK256.1,=,D
C03F11.3 (predicted) ZC416.1,=,D
C03F11.3 (predicted) C25D7.7,=,D
C03F11.3 (predicted) Y43F4A.1,=,D
C03F11.3 (predicted) D1014.3,=,D
C03F11.3 (predicted) C33C12.3,=,M
C03F11.3 (predicted) C04C3.3,=,D
C03F11.3 (predicted) C33C12.8,=,M
C03F11.3 (predicted) Y4C6B.6,=,M
C03F11.3 (predicted) F11E6.1,=,M
C03G5.1 (predicted) F42A8.2,=,S
C03G5.1 (predicted) F41E7.1,=,D
C03G5.1 (predicted) Y57E12AL.5,=,D
C03G5.1 (predicted) F53H8.2,=,H
C03G5.1 (predicted) F41E7.2,=,D
C03G5.1 (predicted) C16A3.7,=,D
C03G5.1 (predicted) Y62E10A.11,=,D
C03G5.1 (predicted) F57G8.5,=,D
C03G5.1 (predicted) K02D10.5,=,D
C03G5.1 (predicted) Y113G7B.17,=,S
C03G5.1 (predicted) T07C4.7,=,HSM
C03G5.1 (predicted) ZK970.8,=,D
C03H5.4 (predicted) C03H5.4,=,H
C03H5.4 (predicted) C07E3.9,=,H
C04C3.3 (predicted) T05H10.6,=,HS
C04C3.3 (predicted) C52D10.12,=,S
C04C3.3 (predicted) F54C9.2,=,S
C04C3.3 (predicted) Y76A2B.6,=,D
C04C3.3 (predicted) K07D4.3,=,S
C04C3.3 (predicted) F32A6.4,=,D
C04C3.3 (predicted) F20B6.2,=,S
C04C3.3 (predicted) Y110A7A.12,=,S
C04C3.3 (predicted) F55F3.1,=,D
C04C3.3 (predicted) ZK370.4,=,S
C04C3.3 (predicted) F23B12.5,=,S
C04C3.3 (predicted) F44E5.5,=,S
C04C3.3 (predicted) F52D10.3,=,M
C04C3.3 (predicted) C12C8.1,=,S
C04C3.3 (predicted) C04C3.3,=,HS
C04C3.3 (predicted) Y53F4B.42,=,S
C04C3.3 (predicted) LLC1.3,=,S
C04C3.3 (predicted) Y22D7AL.5,=,S
C04C3.3 (predicted) C31C9.2,=,S
C04C3.3 (predicted) F25H5.3,=,S
C04C3.3 (predicted) ZK1058.5,=,S
C04C3.3 (predicted) F44E5.4,=,S
C04C3.3 (predicted) K11E4.4,=,D
C04C3.3 (predicted) Y47D3A.15,=,D
C04C3.3 (predicted) C23G10.4,=,S
C04C3.3 (predicted) ZC416.1,=,D
C04C3.3 (predicted) Y47H9C.7,=,D
C04C3.3 (predicted) F55A12.7,=,S
C04C3.3 (predicted) Y49E10.20,=,D
C04C3.3 (predicted) ZK593.1,=,S
C04C3.3 (predicted) T07D3.9,=,D
C04C3.3 (predicted) K11D2.3,=,S
C04C3.3 (predicted) F27D9.5,=,S
C04C3.3 (predicted) K06H7.4,=,D
C04C3.3 (predicted) C53D5.6,=,S
C04C3.3 (predicted) D1054.15,=,S
C04C3.3 (predicted) F57F4.1,=,D
C04C3.3 (predicted) M117.2,=,M
C04C3.3 (predicted) F26D10.3,=,S
C04C3.3 (predicted) F27D4.5,=,S
C04C3.3 (predicted) F11F1.1,=,S
C04C3.5 (predicted) T08B2.10,=,D
C04C3.5 (predicted) C52B9.4,=,D
C04C3.5 (predicted) Y37D8A.21,=,D
C04C3.5 (predicted) F31D4.3,=,D
C04C3.5 (predicted) K05B2.2,=,D
C04E12.11 (predicted) R02F2.1,=,D
C04E12.11 (predicted) K08F8.4,=,D
C04E12.11 (predicted) D1007.16,=,D
C04E12.11 (predicted) F55A12.9,=,D
C04E12.11 (predicted) R13F6.9,=,D
C04E12.11 (predicted) C18C4.10,=,D
C04E12.11 (predicted) H38K22.2,=,D
C04E12.11 (predicted) W10D9.3,=,D
C04E12.11 (predicted) R10E4.4,=,D
C04E12.11 (predicted) F46A9.5,=,D
C04E12.11 (predicted) F43D2.1,=,D
C04E12.11 (predicted) W03F9.10,=,D
C04E12.11 (predicted) ZK370.2,=,D
C04E12.11 (predicted) C45G9.7,=,D
C04E12.11 (predicted) C44B7.1,=,D
C04E12.11 (predicted) F47H4.10,=,D
C04E12.11 (predicted) R02E12.4,=,D
C04E12.12 (predicted) ZK370.2,=,D
C04E12.12 (predicted) F46A9.5,=,D
C04E12.12 (predicted) R02E12.4,=,D
C04E12.12 (predicted) W10D9.3,=,D
C04E12.12 (predicted) F47H4.10,=,D
C04E12.12 (predicted) K08F8.4,=,D
C04E12.12 (predicted) C45G9.7,=,D
C04E12.12 (predicted) R13F6.9,=,D
C04E12.12 (predicted) F55A12.9,=,D
C04E12.12 (predicted) R10E4.4,=,D
C04E12.12 (predicted) C44B7.1,=,D
C04E12.12 (predicted) F43D2.1,=,D
C04E12.12 (predicted) R02F2.1,=,D
C04E12.12 (predicted) H38K22.2,=,D
C04E12.12 (predicted) W03F9.10,=,D
C04E12.12 (predicted) C18C4.10,=,D
C04E12.12 (predicted) D1007.16,=,D
C04E12.7 (predicted) Y110A2AL.12,=,S
C04E12.7 (predicted) F10B5.5,=,H
C04E12.7 (predicted) Y113G7B.17,=,S
C04E6.11 (predicted) M106.5,=,D
C04E6.11 (predicted) T19D2.2,=,H
C04E6.11 (predicted) ZK1320.1,=,H
C04E6.11 (predicted) D2024.7,=,H
C04E6.11 (predicted) Y116A8C.12,=,H
C04E6.11 (predicted) T25C8.2,=,H
C04E6.11 (predicted) F52D10.3,=,M
C04E6.11 (predicted) M117.2,=,M
C04E6.11 (predicted) ZK507.6,=,H
C04E6.11 (predicted) W02C12.3,=,H
C04E6.11 (predicted) F19H6.1,=,H
C04E6.11 (predicted) R13H8.1,=,M
C04F12.10 (predicted) F41H10.8,=,S
C04F12.10 (predicted) T09A5.11,=,S
C04F12.10 (predicted) F35C8.5,=,S
C04F12.10 (predicted) F19H6.4,=,S
C04F12.10 (predicted) C47A4.2,=,S
C04F12.10 (predicted) H17B01.1,=,S
C04F12.10 (predicted) F56H11.4,=,S
C04F12.10 (predicted) Y43F4B.7,=,S
C04F12.10 (predicted) K09A9.3,=,S
C04F12.10 (predicted) F44D12.9,=,S
C04F12.10 (predicted) F11E6.5,=,S
C04F12.10 (predicted) T20D3.8,=,S
C04F12.10 (predicted) F56H11.3,=,S
C04F12.10 (predicted) R09B5.11,=,S
C04F12.10 (predicted) ZK20.6,=,H
C04F12.10 (predicted) W02F12.2,=,S
C04F12.10 (predicted) F36H2.2,=,S
C04F12.10 (predicted) F44E5.4,=,S
C04F12.10 (predicted) C15F1.6,=,S
C04F12.10 (predicted) ZK809.4,=,S
C04F12.10 (predicted) F23F1.6,=,S
C04F12.10 (predicted) F44E5.5,=,S
C04F12.10 (predicted) R74.7,=,H
C04F12.10 (predicted) F18A12.8,=,H
C04F12.10 (predicted) T28H10.3,=,S
C04F12.10 (predicted) Y53F4B.2,=,S
C04F12.10 (predicted) D2024.3,=,S
C04F12.10 (predicted) F16H11.3,=,S
C04F12.10 (predicted) T05A8.4,=,H
C04F12.10 (predicted) F26D10.3,=,S
C04F12.10 (predicted) C50D2.2,=,S
C04F12.10 (predicted) W02D7.7,=,S
C04F12.10 (predicted) F42F12.3,=,S
C04F12.10 (predicted) H19N07.4,=,S
C04F12.10 (predicted) C12C8.1,=,S
C04F12.10 (predicted) T27A1.5,=,S
C04F12.10 (predicted) T05E11.6,=,S
C04F12.10 (predicted) ZK1251.3,=,S
C04F12.10 (predicted) C40H1.4,=,S
C04F12.4 (predicted) K06C4.11,=,S
C04F12.4 (predicted) F10G7.3,=,D
C04F12.4 (predicted) F55G1.10,=,S
C04F12.4 (predicted) M117.2,=,M
C04F12.4 (predicted) Y47G6A.6,=,S
C04F12.4 (predicted) Y49F6B.1,=,S
C04F12.4 (predicted) F55A4.5,=,H
C04F12.4 (predicted) ZK131.6,=,S
C04F12.4 (predicted) Y56A3A.18,=,S
C04F12.4 (predicted) F17E9.13,=,S
C04F12.4 (predicted) C56E6.1,=,D
C04F12.4 (predicted) F35H10.1,=,S
C04F12.4 (predicted) F52D10.3,=,M
C04F12.4 (predicted) H02I12.7,=,S
C04F12.4 (predicted) F53H8.2,=,H
C04F12.4 (predicted) ZK131.10,=,S
C04F12.4 (predicted) T23D8.6,=,S
C04F12.4 (predicted) K12H4.3,=,S
C04F12.4 (predicted) Y113G7A.9,=,S
C04F12.4 (predicted) F45F2.4,=,S
C04F12.4 (predicted) F54E12.5,=,S
C04F12.4 (predicted) F07B7.3,=,S
C04F12.4 (predicted) C55A6.10,=,D
C04F12.4 (predicted) T01G1.3,=,S
C04F12.4 (predicted) Y47D9A.1,=,S
C04F12.4 (predicted) K04D7.1,=,S
C04F12.4 (predicted) F44E5.5,=,S
C04F12.4 (predicted) Y54F10BM.1,=,D
C04F12.4 (predicted) W03F9.5,=,S
C04F12.4 (predicted) F26D10.3,=,S
C04F12.4 (predicted) C42C1.5,=,S
C04F12.4 (predicted) F07B7.10,=,S
C04F12.4 (predicted) T10C6.12,=,S
C04F12.4 (predicted) F28C6.3,=,D
C04F12.4 (predicted) C29E4.4,=,D
C04F12.4 (predicted) F44E5.4,=,S
C04F12.4 (predicted) T04A8.6,=,S
C04F12.4 (predicted) K06C4.3,=,S
C04F12.4 (predicted) F08G2.2,=,S
C04F12.4 (predicted) T08B2.5,=,D
C04F12.4 (predicted) C50F4.13,=,S
C04F12.4 (predicted) Y39G10AR.8,=,S
C04F12.4 (predicted) C12C8.1,=,S
C04F12.4 (predicted) F32A5.1,=,S
C04F12.4 (predicted) F12A10.5,=,D
C04F12.8 (predicted) Y24D9A.8,=,S
C04F12.8 (predicted) Y71G12B.15,=,S
C04F12.8 (predicted) F21D5.6,=,D
C04F12.8 (predicted) F41G4.2,=,S
C04F12.8 (predicted) F58A4.10,=,S
C04F12.8 (predicted) E02H4.3,=,S
C04F12.8 (predicted) C18E3.6,=,S
C04F12.8 (predicted) Y87G2A.9,=,S
C04F6.3 (predicted) Y47G6A.6,=,S
C04F6.3 (predicted) C04F6.3,=,H
C04F6.4 (predicted) T25C8.2,=,S
C04F6.4 (predicted) F55A3.1,=,S
C04F6.4 (predicted) Y92H12A.2,=,S
C04F6.4 (predicted) Y65B4BR.4,=,S
C04F6.4 (predicted) Y39A1C.2,=,S
C04F6.4 (predicted) M03F4.2,=,S
C04F6.4 (predicted) C14F5.5,=,H
C04F6.4 (predicted) T04C12.5,=,S
C04F6.4 (predicted) T04C12.6,=,S
C04F6.4 (predicted) C38C3.5,=,S
C04F6.4 (predicted) C18E3.6,=,S
C04F6.4 (predicted) F41G4.2,=,S
C04F6.4 (predicted) T04C12.4,=,S
C04G2.6 (predicted) F11F1.1,=,S
C04G2.6 (predicted) F32E10.4,=,S
C04G2.6 (predicted) F54C9.2,=,S
C04G2.6 (predicted) F59C6.4,=,S
C04G2.6 (predicted) C04G2.6,=,S
C04G2.6 (predicted) C14A4.5,=,S
C04G2.6 (predicted) F56D2.1,=,S
C04G2.6 (predicted) Y106G6H.7,=,S
C04G2.6 (predicted) F44E5.5,=,S
C04G2.6 (predicted) F25H2.5,=,H
C04G2.6 (predicted) F44E5.4,=,S
C04G2.6 (predicted) C14A4.4,=,HS
C04G2.6 (predicted) C12C8.1,=,S
C04G2.6 (predicted) Y51H7C.11,=,S
C04G2.6 (predicted) F26B1.3,=,S
C04G2.6 (predicted) F31D4.1,=,S
C04G2.6 (predicted) Y51H7C.7,=,S
C04G2.6 (predicted) ZC410.2,=,S
C04G2.6 (predicted) K01G5.4,=,S
C04G2.6 (predicted) F37C12.13,=,S
C04G2.6 (predicted) Y74C9A.3,=,H
C04G2.6 (predicted) F26D10.3,=,S
C04G2.6 (predicted) Y48A6B.5,=,S
C04G2.7 (predicted) C32F10.2,=,H
C04G2.7 (predicted) T20B12.2,=,H
C04G2.7 (predicted) R07B1.1,=,M
C04G6.3 (predicted) F52G2.1,=,S
C04G6.3 (predicted) Y47G6A.10,=,S
C04G6.3 (predicted) C14F5.5,=,H
C04G6.3 (predicted) T01E8.3,=,H
C04G6.3 (predicted) R74.7,=,H
C04H5.1 (predicted) C35D10.12,=,S
C04H5.1 (predicted) C43H6.8,=,D
C04H5.1 (predicted) Y48G8AL.6,=,H
C04H5.1 (predicted) Y47D3A.15,=,H
C04H5.1 (predicted) C05B5.7,=,H
C04H5.1 (predicted) C04H5.1,=,S
C04H5.1 (predicted) Y105E8B.2,=,S
C04H5.1 (predicted) Y71F9AL.1,=,S
C04H5.1 (predicted) R02D3.1,=,S
C04H5.1 (predicted) F43E2.8,=,S
C04H5.1 (predicted) Y87G2A.9,=,S
C04H5.1 (predicted) C15H9.6,=,S
C04H5.1 (predicted) F55F3.1,=,H
C04H5.1 (predicted) Y62F5A.1,=,D
C04H5.1 (predicted) F16H9.1,=,H
C04H5.1 (predicted) F58A4.10,=,S
C04H5.1 (predicted) Y116A8C.12,=,H
C04H5.1 (predicted) C14B1.10,=,S
C04H5.1 (predicted) C33C12.9,=,S
C04H5.1 (predicted) Y71G12B.15,=,S
C04H5.6 (predicted) R11A8.2,=,D
C05A9.1 (predicted) T16G12.5,=,D
C05A9.1 (predicted) F15C11.2,=,D
C05A9.1 (predicted) F40F11.1,=,D
C05A9.1 (predicted) T24H7.1,=,H
C05B10.1 (predicted) F58A4.10,=,S
C05B10.1 (predicted) F43C1.2,=,D
C05B10.1 (predicted) Y87G2A.9,=,S
C05B10.1 (predicted) Y71G12B.15,=,S
C05B10.1 (predicted) R13A5.12,=,S
C05B5.7 (predicted) F27C1.6,=,H
C05B5.7 (predicted) Y17G7B.17,=,H
C05B5.7 (predicted) D2063.3,=,H
C05B5.7 (predicted) F32D8.13,=,H
C05B5.7 (predicted) T06E6.1,=,H
C05B5.7 (predicted) W07B8.1,=,H
C05B5.7 (predicted) T10H4.12,=,H
C05B5.7 (predicted) W07B8.5,=,H
C05B5.7 (predicted) K02D10.1,=,H
C05B5.7 (predicted) K11H12.1,=,H
C05B5.7 (predicted) ZK1128.8,=,H
C05B5.7 (predicted) F32H5.1,=,H
C05B5.7 (predicted) C25B8.3,=,H
C05B5.7 (predicted) F57F5.1,=,H
C05B5.7 (predicted) H15N14.2,=,H
C05B5.7 (predicted) T06D8.7,=,H
C05B5.7 (predicted) F57A8.2,=,M
C05B5.7 (predicted) ZK1307.8,=,H
C05B5.7 (predicted) F36D3.9,=,H
C05B5.7 (predicted) C43G2.2,=,M
C05B5.7 (predicted) F26D10.3,=,H
C05B5.7 (predicted) F44C4.3,=,H
C05B5.7 (predicted) F44D12.4,=,HM
C05B5.7 (predicted) T22D1.10,=,H
C05B5.7 (predicted) K02B12.7,=,H
C05B5.7 (predicted) F22B5.2,=,M
C05B5.7 (predicted) C23H3.4,=,H
C05B5.7 (predicted) Y95B8A.5,=,H
C05B5.7 (predicted) C26C6.2,=,M
C05B5.7 (predicted) T07A9.7,=,H
C05B5.7 (predicted) C52E4.1,=,H
C05B5.7 (predicted) T22C1.6,=,H
C05B5.7 (predicted) K08E3.7,=,H
C05B5.7 (predicted) W07B8.4,=,H
C05B5.7 (predicted) H40L08.1,=,H
C05B5.7 (predicted) F14F3.2,=,H
C05B5.7 (predicted) C35D10.2,=,HM
C05C10.1 (predicted) C29H12.2,=,H
C05C10.1 (predicted) F08B6.2,=,H
C05C10.3 (predicted) R07E4.6,=,M
C05C10.4 (predicted) F08B6.2,=,H
C05C10.4 (predicted) C29H12.2,=,H
C05C8.2 (predicted) K11D2.3,=,S
C05C8.2 (predicted) ZK430.7,=,S
C05C8.2 (predicted) C05C8.2,=,S
C05C8.2 (predicted) F55A12.9,=,D
C05C8.2 (predicted) ZK430.1,=,S
C05C8.2 (predicted) T20B12.3,=,S
C05C8.2 (predicted) F44E5.4,=,S
C05C8.2 (predicted) K04D7.1,=,S
C05C8.2 (predicted) K08D12.3,=,S
C05C8.2 (predicted) K01G5.5,=,S
C05C8.2 (predicted) Y75B8A.7,=,S
C05C8.2 (predicted) ZK632.1,=,S
C05C8.2 (predicted) F54C9.2,=,S
C05C8.2 (predicted) F55F3.1,=,D
C05C8.2 (predicted) Y45F10D.7,=,S
C05C8.2 (predicted) F25D1.1,=,D
C05C8.2 (predicted) E01A2.4,=,S
C05C8.2 (predicted) K05C4.5,=,S
C05C8.2 (predicted) F57B9.5,=,S
C05C8.2 (predicted) C48B6.2,=,S
C05C8.2 (predicted) F26D10.3,=,S
C05C8.2 (predicted) Y61A9LA.10,=,S
C05C8.2 (predicted) Y73E7A.2,=,S
C05C8.2 (predicted) T22F3.4,=,S
C05C8.2 (predicted) T22D1.3,=,S
C05C8.2 (predicted) Y51H7C.11,=,S
C05C8.2 (predicted) F44E5.5,=,S
C05C8.2 (predicted) C48E7.3,=,S
C05C8.2 (predicted) C16A3.3,=,S
C05C8.2 (predicted) F28D1.1,=,S
C05C8.2 (predicted) T08B2.5,=,D
C05C8.2 (predicted) F32E10.1,=,S
C05C8.2 (predicted) F54C9.9,=,S
C05C8.2 (predicted) E02H1.6,=,S
C05C8.2 (predicted) F11F1.1,=,S
C05C8.2 (predicted) F13H8.2,=,S
C05C8.2 (predicted) Y47D3A.15,=,D
C05C8.2 (predicted) T05E11.1,=,S
C05C8.2 (predicted) F07D10.1,=,S
C05C8.2 (predicted) Y23H5B.5,=,S
C05C8.2 (predicted) T01C3.7,=,S
C05C8.2 (predicted) Y39A1A.14,=,S
C05C8.2 (predicted) K07C5.4,=,S
C05C8.2 (predicted) T02H6.1,=,S
C05C8.2 (predicted) F55A12.8,=,S
C05C8.2 (predicted) C12C8.1,=,S
C05C8.2 (predicted) F55F8.3,=,S
C05C8.2 (predicted) F55A12.7,=,S
C05C8.2 (predicted) F49D11.10,=,S
C05C8.2 (predicted) F25H2.10,=,S
C05C8.2 (predicted) Y106G6H.3,=,S
C05C8.2 (predicted) Y48G1A.4,=,S
C05C8.2 (predicted) Y46E12BL.2,=,S
C05C8.2 (predicted) ZC434.2,=,S
C05C8.2 (predicted) C23G10.3,=,S
C05C8.2 (predicted) C06E1.10,=,S
C05C8.2 (predicted) F39B2.10,=,D
C05C8.2 (predicted) F18C5.3,=,S
C05C8.5 (predicted) R03G5.1,=,D
C05C8.5 (predicted) C54G7.4,=,D
C05C8.5 (predicted) Y54E5A.6,=,S
C05C8.5 (predicted) F01D5.9,=,D
C05C8.5 (predicted) C44B7.11,=,D
C05C8.5 (predicted) ZC434.2,=,D
C05C8.5 (predicted) ZK1128.5,=,D
C05C8.5 (predicted) T24A11.1,=,D
C05C8.5 (predicted) M7.3,=,D
C05C8.5 (predicted) Y110A7A.16,=,D
C05C8.5 (predicted) C23G10.3,=,D
C05C8.5 (predicted) F31E3.5,=,D
C05C8.5 (predicted) C26F1.2,=,D
C05C8.5 (predicted) T11A5.6,=,D
C05C8.5 (predicted) F02C12.1,=,D
C05C8.5 (predicted) F54C9.2,=,S
C05C8.5 (predicted) Y71H2B.6,=,D
C05C8.5 (predicted) F56B3.4,=,D
C05C8.5 (predicted) T08B2.5,=,D
C05C8.5 (predicted) Y71G12B.15,=,D
C05C8.5 (predicted) T14G10.1,=,D
C05C8.5 (predicted) M04G12.1,=,D
C05C8.5 (predicted) Y5H2B.5,=,D
C05C8.5 (predicted) C18E3.2,=,D
C05C8.5 (predicted) C34C6.6,=,D
C05C8.5 (predicted) F11F1.1,=,S
C05C8.5 (predicted) C32E8.2,=,D
C05C8.5 (predicted) K02C4.4,=,D
C05C8.5 (predicted) C05D11.5,=,D
C05C8.5 (predicted) T04C9.1,=,D
C05C8.5 (predicted) H31G24.4,=,D
C05C8.5 (predicted) W05G11.4,=,D
C05C8.5 (predicted) F28G4.1,=,D
C05C8.5 (predicted) Y43E12A.1,=,D
C05C8.5 (predicted) ZC168.4,=,D
C05C8.6 (predicted) R07E5.3,=,D
C05C8.7 (predicted) Y59A8B.6,=,S
C05C8.7 (predicted) Y71H10A.2,=,D
C05C8.7 (predicted) K01G5.4,=,D
C05C8.7 (predicted) F01G10.1,=,D
C05C8.7 (predicted) F26F4.4,=,D
C05C8.7 (predicted) Y43F4B.4,=,D
C05C9.3 (predicted) R13F6.9,=,H
C05C9.3 (predicted) ZK370.2,=,H
C05D10.3 (predicted) T26A5.1,=,D
C05D10.3 (predicted) C16C10.12,=,D
C05D10.3 (predicted) Y47D3A.11,=,D
C05D10.3 (predicted) C10C6.5,=,D
C05D11.1 (predicted) C23G10.4,=,S
C05D11.1 (predicted) C42C1.5,=,S
C05D11.1 (predicted) T06A4.1,=,D
C05D11.1 (predicted) F54C9.2,=,S
C05D11.1 (predicted) C52E4.4,=,S
C05D11.1 (predicted) F44F4.11,=,S
C05D11.1 (predicted) C44B11.3,=,S
C05D11.1 (predicted) T28D6.2,=,S
C05D11.1 (predicted) T06A4.3,=,D
C05D11.1 (predicted) Y18H1A.9,=,D
C05D11.1 (predicted) F26D10.3,=,S
C05D11.1 (predicted) K10B3.7,=,S
C05D11.1 (predicted) K10B3.8,=,S
C05D11.1 (predicted) Y47G6A.19,=,D
C05D11.1 (predicted) F26E4.8,=,S
C05D11.1 (predicted) C54C6.2,=,S
C05D11.1 (predicted) ZK1127.4,=,S
C05D11.1 (predicted) F44E5.4,=,S
C05D11.1 (predicted) F33H1.2,=,S
C05D11.1 (predicted) F11F1.1,=,S
C05D11.1 (predicted) C36E8.5,=,S
C05D11.1 (predicted) ZK593.1,=,S
C05D11.1 (predicted) F44E5.5,=,S
C05D11.1 (predicted) F16D3.1,=,S
C05D11.1 (predicted) Y110A7A.12,=,S
C05D11.1 (predicted) F20B6.2,=,S
C05D11.1 (predicted) K01G5.7,=,S
C05D11.1 (predicted) C12C8.1,=,S
C05D11.1 (predicted) C47B2.3,=,S
C05D11.1 (predicted) C15B12.7,=,S
C05D11.1 (predicted) C14C10.5,=,S
C05D11.1 (predicted) T09F3.3,=,S
C05D11.1 (predicted) Y22D7AL.5,=,DS
C05D11.1 (predicted) ZK154.3,=,S
C05D11.1 (predicted) ZC434.9,=,D
C05D11.1 (predicted) F22B3.4,=,S
C05D11.1 (predicted) F07A11.2,=,S
C05D11.1 (predicted) ZK899.4,=,S
C05D11.1 (predicted) F32H2.9,=,S
C05D11.1 (predicted) W09B6.1,=,S
C05D11.1 (predicted) Y47D9A.1,=,S
C05D11.1 (predicted) F25H5.3,=,S
C05D11.1 (predicted) F40F4.5,=,S
C05D11.10 (predicted) T23G7.3,=,H
C05D11.10 (predicted) F59F4.1,=,D
C05D11.10 (predicted) C48B4.1,=,D
C05D11.10 (predicted) F08A8.1,=,D
C05D11.10 (predicted) F26D10.9,=,D
C05D11.10 (predicted) F08A8.4,=,D
C05D11.10 (predicted) C05D11.5,=,D
C05D11.10 (predicted) K02C4.4,=,D
C05D11.10 (predicted) Y113G7A.11,=,D
C05D11.10 (predicted) F08A8.3,=,D
C05D11.10 (predicted) F25C8.1,=,D
C05D11.10 (predicted) F47G6.1,=,D
C05D11.10 (predicted) C38C6.2,=,D
C05D11.10 (predicted) F08A8.2,=,D
C05D11.11 (predicted) F26D10.3,=,S
C05D11.11 (predicted) F11F1.1,=,S
C05D11.11 (predicted) F22B3.4,=,S
C05D11.11 (predicted) K07E3.3,=,S
C05D11.11 (predicted) K07E3.4,=,S
C05D11.11 (predicted) R06A10.2,=,H
C05D11.11 (predicted) F44E5.5,=,S
C05D11.11 (predicted) F44B9.8,=,S
C05D11.11 (predicted) C47B2.5,=,H
C05D11.11 (predicted) T28A8.7,=,D
C05D11.11 (predicted) C14F5.5,=,H
C05D11.11 (predicted) Y54E5A.1,=,H
C05D11.11 (predicted) F28F8.3,=,S
C05D11.11 (predicted) Y47G6A.6,=,S
C05D11.11 (predicted) F29G6.2,=,D
C05D11.11 (predicted) F55F3.1,=,H
C05D11.11 (predicted) C30C11.4,=,S
C05D11.11 (predicted) F32E10.4,=,S
C05D11.11 (predicted) Y22D7AL.5,=,S
C05D11.11 (predicted) C05D11.11,=,SM
C05D11.11 (predicted) F44E5.4,=,S
C05D11.11 (predicted) F42A10.1,=,S
C05D11.11 (predicted) Y48G10A.3,=,H
C05D11.11 (predicted) C12C8.1,=,S
C05D11.11 (predicted) F32H2.1,=,S
C05D11.11 (predicted) T22H9.2,=,S
C05D11.11 (predicted) Y47D3A.15,=,H
C05D11.11 (predicted) F54C9.2,=,S
C05D11.11 (predicted) F26B1.3,=,S
C05D11.11 (predicted) F33D4.4,=,H
C05D11.11 (predicted) F07A11.2,=,S
C05D11.12 (predicted) F52D10.3,=,M
C05D11.12 (predicted) C05D11.12,=,S
C05D11.12 (predicted) M117.2,=,M
C05D11.12 (predicted) Y22D7AL.5,=,S
C05D11.12 (predicted) F53A3.7,=,D
C05D11.13 (predicted) C14B9.4,=,D
C05D11.13 (predicted) K09B11.9,=,D
C05D11.13 (predicted) F55G1.8,=,D
C05D11.13 (predicted) F43D2.1,=,D
C05D11.13 (predicted) W01B11.3,=,D
C05D11.13 (predicted) C43H8.1,=,D
C05D11.13 (predicted) F29G9.2,=,H
C05D11.13 (predicted) Y71F9B.7,=,D
C05D11.13 (predicted) C07E3.1,=,D
C05D11.13 (predicted) Y54E5A.7,=,D
C05D11.13 (predicted) Y39H10A.3,=,D
C05D11.2 (predicted) F44E5.5,=,S
C05D11.2 (predicted) W06B4.3,=,S
C05D11.2 (predicted) Y87G2A.9,=,S
C05D11.2 (predicted) F32A6.3,=,S
C05D11.2 (predicted) F56A8.7,=,M
C05D11.2 (predicted) F49E8.3,=,S
C05D11.2 (predicted) F52D10.3,=,M
C05D11.2 (predicted) M117.2,=,M
C05D11.2 (predicted) C42C1.4,=,S
C05D11.2 (predicted) F11F1.1,=,S
C05D11.2 (predicted) F49B2.6,=,S
C05D11.2 (predicted) R06F6.2,=,S
C05D11.2 (predicted) T08G5.5,=,S
C05D11.2 (predicted) C44C1.4,=,M
C05D11.2 (predicted) Y71G12B.15,=,S
C05D11.2 (predicted) C56C10.1,=,S
C05D11.2 (predicted) F44E5.4,=,S
C05D11.2 (predicted) C12C8.1,=,S
C05D11.2 (predicted) F26D10.3,=,S
C05D11.2 (predicted) F54C9.2,=,S
C05D11.2 (predicted) F58A4.10,=,S
C05D11.2 (predicted) T07F10.1,=,S
C05D11.2 (predicted) W03C9.3,=,S
C05D11.2 (predicted) K08D12.1,=,D
C05D11.2 (predicted) C15C7.1,=,M
C05D11.3 (predicted) C15C8.4,=,D
C05D11.3 (predicted) F52A8.2,=,S
C05D11.3 (predicted) F13D12.7,=,S
C05D11.3 (predicted) Y110A7A.16,=,H
C05D11.3 (predicted) F56A8.6,=,S
C05D11.3 (predicted) T14G11.3,=,H
C05D11.3 (predicted) F14F3.2,=,H
C05D11.3 (predicted) Y6B3B.4,=,D
C05D11.3 (predicted) ZK970.3,=,D
C05D11.4 (predicted) F58A3.2,=,HM
C05D11.4 (predicted) C05D11.4,=,H
C05D11.5 (predicted) Y37E11AR.2,=,D
C05D11.7 (predicted) R13F6.9,=,H
C05D11.7 (predicted) M01B2.10,=,H
C05D11.7 (predicted) M01B2.12,=,H
C05D11.7 (predicted) ZK370.2,=,H
C05D11.7 (predicted) T10H4.4,=,H
C05D11.8 (predicted) Y46G5A.13,=,D
C05D11.8 (predicted) W06A7.3,=,H
C05D11.8 (predicted) R09B3.4,=,D
C05D11.8 (predicted) C18A3.5,=,D
C05D11.9 (predicted) H35B03.2,=,S
C05D11.9 (predicted) Y51H4A.15,=,S
C05D11.9 (predicted) C05D11.9,=,H
C05D11.9 (predicted) Y66A7A.2,=,H
C05D11.9 (predicted) K04D7.1,=,S
C05D11.9 (predicted) C15C6.4,=,HS
C05D11.9 (predicted) T23G7.3,=,H
C05D2.1 (predicted) K11E4.4,=,H
C05D2.1 (predicted) C52B9.6,=,H
C05D2.1 (predicted) R12B2.1,=,H
C05D2.1 (predicted) T25F10.2,=,D
C05D2.1 (predicted) C24H11.8,=,H
C05D2.1 (predicted) R04F11.4,=,H
C05D2.1 (predicted) R13F6.9,=,H
C05D2.1 (predicted) ZK370.2,=,H
C05D2.1 (predicted) F55C5.3,=,H
C05D2.1 (predicted) Y74C10AR.1,=,M
C05D2.1 (predicted) K11H3.7,=,H
C05D2.1 (predicted) C05D2.1,=,H
C05D2.1 (predicted) F54G8.4,=,H
C05D2.3 (predicted) T05G5.3,=,D
C05D2.4 (predicted) T05G5.3,=,D
C05D9.1 (predicted) Y34D9A.4,=,D
C05D9.1 (predicted) F11A10.8,=,S
C05D9.1 (predicted) Y105E8B.1,=,D
C05D9.1 (predicted) T20D3.7,=,S
C05D9.1 (predicted) C10E2.3,=,S
C05D9.1 (predicted) F41H10.6,=,S
C05D9.1 (predicted) H19N07.1,=,S
C05D9.1 (predicted) K07A12.4,=,D
C05D9.1 (predicted) K08E3.3,=,H
C05D9.1 (predicted) F32D8.14,=,S
C05D9.1 (predicted) F22D6.3,=,S
C05D9.1 (predicted) W06D4.6,=,D
C05D9.1 (predicted) K11G12.4,=,S
C05D9.1 (predicted) K11G12.3,=,S
C05D9.1 (predicted) F55H2.2,=,S
C05D9.1 (predicted) C34E11.1,=,S
C05D9.1 (predicted) F59G1.3,=,S
C05D9.1 (predicted) ZK1128.8,=,S
C05D9.1 (predicted) Y60A3A.19,=,S
C05D9.1 (predicted) R06C7.8,=,S
C05D9.1 (predicted) Y69A2AR.4,=,S
C05D9.1 (predicted) ZK546.14,=,S
C05D9.1 (predicted) ZC513.5,=,S
C05D9.1 (predicted) T06E4.3,=,S
C05D9.1 (predicted) F57A8.2,=,S
C05D9.1 (predicted) C05D9.1,=,S
C05D9.1 (predicted) F09E10.8,=,H
C05D9.5 (predicted) C18C4.3,=,S
C05D9.5 (predicted) C43E11.2,=,S
C05D9.5 (predicted) Y46G5A.4,=,S
C05D9.5 (predicted) H23N18.3,=,S
C05D9.5 (predicted) ZC455.3,=,S
C05D9.5 (predicted) T08D10.1,=,S
C05D9.5 (predicted) C17E4.5,=,S
C05D9.5 (predicted) Y37E3.10,=,S
C05D9.5 (predicted) H10D18.6,=,S
C05D9.5 (predicted) ZC443.5,=,S
C05D9.5 (predicted) T22D1.3,=,S
C05D9.5 (predicted) F11F1.1,=,S
C05D9.5 (predicted) ZC455.5,=,S
C05D9.5 (predicted) C08B6.1,=,S
C05D9.5 (predicted) F33H2.5,=,S
C05D9.5 (predicted) C32C4.7,=,S
C05D9.5 (predicted) T19H12.1,=,S
C05D9.5 (predicted) C44H9.1,=,S
C05D9.5 (predicted) M88.1,=,S
C05D9.5 (predicted) F58B3.4,=,S
C05D9.5 (predicted) Y105E8A.16,=,S
C05D9.5 (predicted) F59B2.7,=,D
C05D9.5 (predicted) R04A9.4,=,S
C05D9.5 (predicted) C47G2.5,=,S
C05D9.5 (predicted) Y44E3A.3,=,S
C05D9.5 (predicted) Y53H1A.5,=,S
C05D9.5 (predicted) T19H12.11,=,S
C05D9.5 (predicted) Y106G6H.2,=,S
C05D9.5 (predicted) E01A2.4,=,S
C05D9.5 (predicted) F26A3.2,=,S
C05D9.5 (predicted) F39G3.1,=,S
C05D9.5 (predicted) F44E5.5,=,S
C05D9.5 (predicted) Y57A10A.30,=,S
C05D9.5 (predicted) T25G12.4,=,D
C05D9.5 (predicted) K10B3.8,=,S
C05D9.5 (predicted) F18C5.3,=,S
C05D9.5 (predicted) F35H8.6,=,S
C05D9.5 (predicted) R10E4.2,=,S
C05D9.5 (predicted) F31F4.7,=,S
C05D9.5 (predicted) F54C9.5,=,S
C05D9.5 (predicted) F07E5.5,=,S
C05D9.5 (predicted) K08B4.3,=,S
C05D9.5 (predicted) F01D4.1,=,S
C05D9.5 (predicted) F52D10.3,=,H
C05D9.5 (predicted) C16A3.3,=,S
C05D9.5 (predicted) M110.4,=,S
C05D9.5 (predicted) C10H11.3,=,S
C05D9.5 (predicted) H23N18.4,=,S
C05D9.5 (predicted) ZC455.6,=,S
C05D9.5 (predicted) F10D2.7,=,S
C05D9.5 (predicted) Y111B2A.8,=,S
C05D9.5 (predicted) H23N18.1,=,S
C05D9.5 (predicted) F09G2.6,=,S
C05D9.5 (predicted) C23G10.6,=,S
C05D9.5 (predicted) C33A12.6,=,S
C05D9.5 (predicted) F35H8.5,=,S
C05D9.5 (predicted) K08B4.4,=,S
C05D9.5 (predicted) C10H11.4,=,S
C05D9.5 (predicted) F53A3.3,=,S
C05D9.5 (predicted) C35A5.2,=,S
C05D9.5 (predicted) Y54E10A.3,=,S
C05D9.5 (predicted) T19H12.9,=,S
C05D9.5 (predicted) C30C11.4,=,S
C05D9.5 (predicted) F10D2.11,=,S
C05D9.5 (predicted) F26D10.3,=,S
C05D9.5 (predicted) F33H1.2,=,S
C05D9.5 (predicted) C44E4.4,=,S
C05D9.5 (predicted) T01G5.2,=,S
C05D9.5 (predicted) F10D2.6,=,S
C05D9.5 (predicted) F10D2.2,=,S
C05D9.5 (predicted) Y39G10AR.6,=,S
C05D9.5 (predicted) F10D2.12,=,S
C05D9.5 (predicted) F10B5.2,=,S
C05D9.5 (predicted) D1007.6,=,S
C05D9.5 (predicted) F01D4.2,=,S
C05D9.5 (predicted) K01G5.5,=,S
C05D9.5 (predicted) C05D9.5,=,SM
C05D9.5 (predicted) F44E5.4,=,S
C05D9.5 (predicted) H23N18.2,=,S
C05D9.5 (predicted) W08E3.1,=,S
C05D9.5 (predicted) Y49C4A.8,=,S
C05D9.5 (predicted) F47C10.6,=,S
C05D9.5 (predicted) F29F11.2,=,S
C05D9.5 (predicted) F53G12.10,=,S
C05D9.5 (predicted) Y110A7A.17,=,S
C05D9.5 (predicted) C49A9.8,=,S
C05D9.5 (predicted) Y39G8C.1,=,S
C05D9.5 (predicted) F56F3.1,=,H
C05D9.5 (predicted) F37E3.1,=,S
C05D9.5 (predicted) T19H12.10,=,S
C05D9.5 (predicted) F53A2.6,=,S
C05D9.5 (predicted) Y37E11AR.5,=,S
C05D9.5 (predicted) C17G1.3,=,S
C05D9.5 (predicted) Y47G6A.6,=,S
C05D9.5 (predicted) C10H11.5,=,S
C05D9.5 (predicted) F37C12.7,=,S
C05D9.5 (predicted) C46F4.2,=,S
C05D9.5 (predicted) C10H11.6,=,S
C05D9.5 (predicted) T07C5.1,=,S
C05D9.5 (predicted) K04A8.10,=,S
C05D9.5 (predicted) F54C9.2,=,S
C05D9.5 (predicted) Y55F3AR.2,=,S
C05D9.5 (predicted) M117.2,=,H
C05D9.5 (predicted) ZC455.4,=,S
C05D9.5 (predicted) F10D2.5,=,S
C05D9.5 (predicted) ZC443.6,=,S
C05D9.5 (predicted) K10B3.7,=,S
C05D9.5 (predicted) C13D9.9,=,S
C05D9.5 (predicted) F18H3.3,=,S
C05D9.5 (predicted) C12C8.1,=,S
C05D9.5 (predicted) T09F3.3,=,S
C05D9.5 (predicted) R04B5.9,=,S
C05D9.5 (predicted) R144.7,=,S
C05D9.5 (predicted) ZK593.7,=,S
C05D9.5 (predicted) C08F11.8,=,S
C05D9.5 (predicted) F40F8.10,=,S
C05E11.4 (predicted) Y87G2A.9,=,S
C05E11.4 (predicted) Y71G12B.15,=,S
C05E11.4 (predicted) T27E9.7,=,S
C05E11.4 (predicted) F58A4.10,=,S
C05E11.5 (predicted) Y71G12B.15,=,S
C05E11.5 (predicted) T27E9.7,=,S
C05E11.5 (predicted) F58A4.10,=,S
C05E11.5 (predicted) Y87G2A.9,=,S
C05E4.9 (predicted) F55A3.1,=,S
C05E4.9 (predicted) Y65B4BR.4,=,S
C05E4.9 (predicted) Y39A1C.2,=,S
C05E4.9 (predicted) Y48C3A.16,=,S
C05E4.9 (predicted) Y92H12A.2,=,S
C05E4.9 (predicted) Y54E5A.7,=,S
C05E4.9 (predicted) Y110A2AL.13,=,S
C05E4.9 (predicted) T05G5.3,=,S
C05G5.4 (predicted) Y113G7B.17,=,S
C05G5.4 (predicted) F52D10.3,=,M
C05G5.4 (predicted) Y50D7A.2,=,S
C05G5.4 (predicted) C50F7.4,=,S
C05G5.4 (predicted) C55A6.10,=,D
C05G5.4 (predicted) M117.2,=,M
C05G5.4 (predicted) F47B10.1,=,S
C06A1.1 (predicted) F52D10.3,=,M
C06A1.1 (predicted) Y48G8AL.8,=,S
C06A1.1 (predicted) T05H10.5,=,SM
C06A1.1 (predicted) F55A3.1,=,S
C06A1.1 (predicted) R07E3.4,=,S
C06A1.1 (predicted) F08F8.2,=,S
C06A1.1 (predicted) F26D10.3,=,S
C06A1.1 (predicted) K06H7.3,=,S
C06A1.1 (predicted) M01F1.5,=,S
C06A1.1 (predicted) H18N23.2,=,D
C06A1.1 (predicted) K10B2.2,=,S
C06A1.1 (predicted) H06I04.4,=,S
C06A1.1 (predicted) F35C8.5,=,S
C06A1.1 (predicted) F44E5.4,=,S
C06A1.1 (predicted) T02G5.9,=,S
C06A1.1 (predicted) ZK353.8,=,S
C06A1.1 (predicted) C06A1.1,=,HSM
C06A1.1 (predicted) Y51A2D.5,=,S
C06A1.1 (predicted) K07A12.7,=,S
C06A1.1 (predicted) F53H8.2,=,H
C06A1.1 (predicted) C12C8.1,=,S
C06A1.1 (predicted) F55A11.3,=,S
C06A1.1 (predicted) C27A7.5,=,S
C06A1.1 (predicted) F59E12.4,=,S
C06A1.1 (predicted) T06G6.9,=,S
C06A1.1 (predicted) F25B4.7,=,S
C06A1.1 (predicted) W02C12.3,=,S
C06A1.1 (predicted) C56E6.5,=,S
C06A1.1 (predicted) Y39D8C.1,=,S
C06A1.1 (predicted) C24F3.1,=,S
C06A1.1 (predicted) T27E9.1,=,S
C06A1.1 (predicted) Y41E3.9,=,H
C06A1.1 (predicted) C47E12.2,=,S
C06A1.1 (predicted) T08B2.10,=,S
C06A1.1 (predicted) T07F10.1,=,M
C06A1.1 (predicted) Y108F1.4,=,S
C06A1.1 (predicted) F26E4.11,=,S
C06A1.1 (predicted) C52B9.4,=,S
C06A1.1 (predicted) Y73B3A.18,=,S
C06A1.1 (predicted) H40L08.1,=,S
C06A1.1 (predicted) F41C3.5,=,S
C06A1.1 (predicted) F19B6.2,=,S
C06A1.1 (predicted) F54C1.2,=,S
C06A1.1 (predicted) F48A11.5,=,S
C06A1.1 (predicted) Y48G10A.3,=,H
C06A1.1 (predicted) C25A1.5,=,S
C06A1.1 (predicted) R151.6,=,S
C06A1.1 (predicted) F18C5.2,=,H
C06A1.1 (predicted) Y51A2D.4,=,S
C06A1.1 (predicted) F55D10.2,=,S
C06A1.1 (predicted) F20B6.2,=,S
C06A1.1 (predicted) ZK20.3,=,S
C06A1.1 (predicted) W02D3.6,=,S
C06A1.1 (predicted) Y110A7A.12,=,S
C06A1.1 (predicted) F44E5.5,=,S
C06A1.1 (predicted) C09G4.1,=,S
C06A1.1 (predicted) F52B5.6,=,S
C06A1.1 (predicted) F13D12.6,=,S
C06A1.1 (predicted) K02G10.6,=,S
C06A1.1 (predicted) F59E12.5,=,S
C06A1.1 (predicted) F25D7.1,=,HS
C06A1.1 (predicted) C41C4.8,=,HSM
C06A1.1 (predicted) M117.2,=,M
C06A1.1 (predicted) Y94H6A.9,=,SM
C06A1.1 (predicted) F45D3.5,=,S
C06A1.1 (predicted) K01H12.2,=,S
C06A1.1 (predicted) F12B6.1,=,S
C06A1.1 (predicted) Y16B4A.2,=,S
C06A1.1 (predicted) T01B11.4,=,S
C06A1.1 (predicted) F53G12.11,=,H
C06A1.1 (predicted) Y24D9A.4,=,S
C06A1.3 (predicted) T09A5.9,=,S
C06A1.3 (predicted) F09E5.5,=,S
C06A1.3 (predicted) C06A8.6,=,S
C06A1.3 (predicted) F52H3.2,=,S
C06A1.5 (predicted) Y65B4BR.4,=,S
C06A1.5 (predicted) F40F4.5,=,S
C06A1.5 (predicted) F11F1.1,=,S
C06A1.5 (predicted) F25H5.3,=,S
C06A1.5 (predicted) C42C1.5,=,S
C06A1.5 (predicted) F18H3.3,=,S
C06A1.5 (predicted) Y39A1C.2,=,S
C06A1.5 (predicted) C42D4.8,=,S
C06A1.5 (predicted) F43E2.2,=,S
C06A1.5 (predicted) Y106G6H.2,=,S
C06A1.5 (predicted) Y47D9A.1,=,S
C06A1.5 (predicted) K03B4.3,=,D
C06A1.5 (predicted) C36E8.5,=,S
C06A1.5 (predicted) F26E4.8,=,S
C06A1.5 (predicted) F16D3.1,=,S
C06A1.5 (predicted) T28D6.2,=,S
C06A1.5 (predicted) K01G5.7,=,S
C06A1.5 (predicted) C15H11.8,=,S
C06A1.5 (predicted) F32H2.9,=,S
C06A1.5 (predicted) Y92H12A.2,=,S
C06A1.5 (predicted) F44F4.11,=,S
C06A1.5 (predicted) Y49A3A.2,=,S
C06A1.5 (predicted) ZK856.10,=,S
C06A1.5 (predicted) Y113G7A.9,=,D
C06A1.5 (predicted) F22B3.4,=,S
C06A1.5 (predicted) F20B6.2,=,S
C06A1.5 (predicted) F09F7.3,=,S
C06A1.5 (predicted) ZK154.3,=,S
C06A1.5 (predicted) C44B11.3,=,S
C06A1.5 (predicted) W06E11.4,=,S
C06A1.5 (predicted) ZK899.4,=,S
C06A1.5 (predicted) T20H4.3,=,S
C06A1.5 (predicted) T09A5.6,=,H
C06A1.5 (predicted) C48E7.2,=,S
C06A1.5 (predicted) Y110A7A.12,=,S
C06A1.5 (predicted) H43I07.2,=,S
C06A1.5 (predicted) C26E6.4,=,S
C06A1.5 (predicted) Y97E10AR.5,=,S
C06A1.5 (predicted) C36B1.3,=,HS
C06A1.5 (predicted) F54C9.2,=,S
C06A1.5 (predicted) Y54E10BR.6,=,S
C06A1.5 (predicted) C47B2.3,=,S
C06A1.5 (predicted) H27M09.2,=,HS
C06A1.5 (predicted) F36A4.7,=,S
C06A1.5 (predicted) F07A11.2,=,S
C06A1.5 (predicted) ZK593.1,=,S
C06A1.5 (predicted) C54C6.2,=,S
C06A1.5 (predicted) Y39B6A.36,=,S
C06A1.5 (predicted) Y110A7A.16,=,S
C06A1.5 (predicted) Y48E1A.1,=,S
C06A1.5 (predicted) C17G10.4,=,S
C06A5.1 (predicted) C52E4.4,=,D
C06A5.1 (predicted) F14E5.2,=,D
C06A5.1 (predicted) C41G7.3,=,D
C06A5.11 (predicted) M106.5,=,D
C06A5.11 (predicted) ZK686.4,=,D
C06A5.11 (predicted) C33A11.4,=,H
C06A6.4 (predicted) F13D12.2,=,S
C06A6.4 (predicted) C34E10.10,=,D
C06A6.4 (predicted) H06I04.4,=,S
C06A6.4 (predicted) T06A4.1,=,D
C06A6.4 (predicted) ZK370.3,=,D
C06A6.4 (predicted) C09G12.9,=,S
C06A6.4 (predicted) Y47G6A.19,=,D
C06A6.4 (predicted) C38C6.2,=,D
C06A6.4 (predicted) T05E11.3,=,S
C06A6.4 (predicted) F26D10.9,=,D
C06A6.4 (predicted) ZC434.9,=,D
C06A6.4 (predicted) C10C5.4,=,H
C06A6.4 (predicted) C47E8.5,=,S
C06A6.4 (predicted) C34B2.5,=,H
C06A6.4 (predicted) D2092.4,=,D
C06A6.4 (predicted) T06A4.3,=,D
C06A6.4 (predicted) C34C6.5,=,M
C06A6.4 (predicted) K11D9.1,=,D
C06A6.4 (predicted) F38A5.13,=,S
C06A6.4 (predicted) Y18H1A.9,=,D
C06A6.4 (predicted) C10C5.3,=,H
C06A6.4 (predicted) C06A6.4,=,H
C06A6.4 (predicted) C10C5.5,=,H
C06A6.5 (predicted) H13N06.5,=,D
C06A6.5 (predicted) T25G3.3,=,D
C06A6.5 (predicted) C45G7.2,=,D
C06A6.5 (predicted) C45G7.1,=,D
C06A6.5 (predicted) Y54F10AM.5,=,D
C06A6.5 (predicted) ZK637.2,=,D
C06A6.5 (predicted) T11G6.8,=,D
C06A6.5 (predicted) T23D8.4,=,D
C06A6.5 (predicted) R08D7.1,=,D
C06A6.5 (predicted) C45G7.3,=,D
C06A6.5 (predicted) F22A3.6,=,D
C06A6.5 (predicted) Y43F4A.1,=,D
C06A6.5 (predicted) F07C6.4,=,D
C06A6.5 (predicted) C35D10.5,=,D
C06A6.5 (predicted) K01G5.10,=,D
C06A6.5 (predicted) H28O16.2,=,D
C06A6.5 (predicted) C34D4.1,=,D
C06A6.5 (predicted) T10H10.3,=,D
C06A6.5 (predicted) M88.7,=,D
C06A8.1 (predicted) Y92H12A.2,=,S
C06A8.1 (predicted) C06A8.1,=,S
C06A8.1 (predicted) Y65B4BR.4,=,S
C06A8.1 (predicted) F55A3.1,=,S
C06A8.1 (predicted) Y73B6BL.32,=,H
C06A8.1 (predicted) Y39A1C.2,=,S
C06A8.2 (predicted) T20B12.2,=,H
C06A8.2 (predicted) C08F8.1,=,D
C06A8.2 (predicted) R02E12.4,=,D
C06A8.2 (predicted) C32F10.2,=,H
C06A8.6 (predicted) W09C3.6,=,S
C06A8.6 (predicted) Y47G6A.6,=,S
C06A8.6 (predicted) C10C5.6,=,S
C06A8.6 (predicted) M18.5,=,S
C06A8.6 (predicted) Y71G12B.30,=,S
C06A8.6 (predicted) Y51A2D.4,=,S
C06A8.6 (predicted) C27H6.2,=,S
C06A8.6 (predicted) F56C9.1,=,S
C06A8.6 (predicted) Y111B2A.8,=,S
C06A8.6 (predicted) C06A8.6,=,S
C06A8.6 (predicted) M01F1.5,=,S
C06A8.6 (predicted) F22D6.9,=,S
C06A8.6 (predicted) C42C1.4,=,S
C06A8.6 (predicted) F23B12.1,=,S
C06A8.6 (predicted) C47A4.3,=,S
C06A8.6 (predicted) M117.2,=,S
C06A8.6 (predicted) Y51A2D.5,=,S
C06A8.6 (predicted) Y54G2A.24,=,S
C06A8.6 (predicted) ZK938.1,=,S
C06A8.6 (predicted) F25H2.5,=,H
C06A8.6 (predicted) T25B9.2,=,S
C06A8.6 (predicted) T16G12.7,=,S
C06A8.6 (predicted) Y69E1A.4,=,S
C06A8.6 (predicted) K02F2.3,=,S
C06A8.6 (predicted) F58G1.3,=,S
C06A8.6 (predicted) T03F1.5,=,S
C06A8.6 (predicted) Y43H11AL.3,=,S
C06A8.6 (predicted) C24H11.1,=,S
C06A8.6 (predicted) F29F11.6,=,HS
C06A8.6 (predicted) F52D10.3,=,S
C06A8.6 (predicted) C25A6.1,=,S
C06A8.6 (predicted) F25B3.4,=,S
C06A8.6 (predicted) T09A5.9,=,S
C06A8.6 (predicted) F52H3.6,=,S
C06A8.6 (predicted) C34D4.2,=,S
C06A8.6 (predicted) ZK354.9,=,S
C06A8.6 (predicted) C09H5.7,=,S
C06A8.6 (predicted) F55A4.5,=,H
C06A8.6 (predicted) C24H11.2,=,S
C06B3.4 (predicted) W02D7.7,=,S
C06B3.4 (predicted) Y53F4B.2,=,S
C06B3.4 (predicted) ZK1098.4,=,S
C06B3.4 (predicted) F13B10.2,=,S
C06B3.4 (predicted) Y106G6H.3,=,S
C06B3.4 (predicted) Y51A2D.4,=,S
C06B3.4 (predicted) R107.1,=,S
C06B3.4 (predicted) T09A5.11,=,S
C06B3.4 (predicted) Y32F6B.2,=,S
C06B3.4 (predicted) F20B6.2,=,S
C06B3.4 (predicted) Y106G6G.6,=,S
C06B3.4 (predicted) T01H3.1,=,S
C06B3.4 (predicted) C15F1.6,=,S
C06B3.4 (predicted) K12D12.1,=,S
C06B3.4 (predicted) F30A10.6,=,S
C06B3.4 (predicted) Y39D8C.1,=,S
C06B3.4 (predicted) C12C8.1,=,S
C06B3.4 (predicted) F35C12.2,=,S
C06B3.4 (predicted) F56H11.3,=,S
C06B3.4 (predicted) M01F1.5,=,S
C06B3.4 (predicted) D2024.3,=,S
C06B3.4 (predicted) ZK1127.7,=,S
C06B3.4 (predicted) M02B7.5,=,S
C06B3.4 (predicted) F44E5.4,=,S
C06B3.4 (predicted) K08E5.2,=,S
C06B3.4 (predicted) Y106G6G.2,=,S
C06B3.4 (predicted) W02F12.2,=,S
C06B3.4 (predicted) C40H1.4,=,S
C06B3.4 (predicted) K02G10.6,=,S
C06B3.4 (predicted) C18B12.6,=,S
C06B3.4 (predicted) ZK858.6,=,S
C06B3.4 (predicted) Y51A2D.5,=,S
C06B3.4 (predicted) Y6B3A.1,=,S
C06B3.4 (predicted) F37C12.4,=,S
C06B3.4 (predicted) T08D2.1,=,S
C06B3.4 (predicted) C50D2.2,=,S
C06B3.4 (predicted) F23F1.6,=,S
C06B3.4 (predicted) F52D10.3,=,M
C06B3.4 (predicted) K09A9.3,=,S
C06B3.4 (predicted) C24F3.1,=,S
C06B3.4 (predicted) H19N07.4,=,S
C06B3.4 (predicted) K07A1.8,=,S
C06B3.4 (predicted) K06H7.4,=,S
C06B3.4 (predicted) F26D10.3,=,S
C06B3.4 (predicted) F35C8.5,=,S
C06B3.4 (predicted) H17B01.1,=,S
C06B3.4 (predicted) ZK809.4,=,S
C06B3.4 (predicted) T04G9.3,=,S
C06B3.4 (predicted) F08F1.7,=,S
C06B3.4 (predicted) T08B2.10,=,S
C06B3.4 (predicted) Y39G10AR.8,=,S
C06B3.4 (predicted) F36H2.2,=,S
C06B3.4 (predicted) F16H11.3,=,S
C06B3.4 (predicted) F31F6.6,=,S
C06B3.4 (predicted) F11F1.1,=,S
C06B3.4 (predicted) F54C9.5,=,S
C06B3.4 (predicted) Y54E10BR.5,=,S
C06B3.4 (predicted) T22D1.3,=,S
C06B3.4 (predicted) F11E6.5,=,S
C06B3.4 (predicted) C15F1.4,=,S
C06B3.4 (predicted) Y54E10BR.1,=,S
C06B3.4 (predicted) T28H10.3,=,S
C06B3.4 (predicted) F25H2.10,=,S
C06B3.4 (predicted) F41H10.8,=,S
C06B3.4 (predicted) Y47H9C.7,=,S
C06B3.4 (predicted) C27H6.2,=,S
C06B3.4 (predicted) F52B5.6,=,S
C06B3.4 (predicted) F19H6.4,=,S
C06B3.4 (predicted) F10D2.9,=,S
C06B3.4 (predicted) Y49A3A.1,=,S
C06B3.4 (predicted) Y41D4A.4,=,S
C06B3.4 (predicted) T26A5.4,=,S
C06B3.4 (predicted) Y110A7A.12,=,S
C06B3.4 (predicted) F44E5.5,=,S
C06B3.4 (predicted) Y60A3A.9,=,S
C06B3.4 (predicted) Y113G7B.23,=,S
C06B3.4 (predicted) Y46H3C.4,=,S
C06B3.4 (predicted) F10D7.2,=,S
C06B3.4 (predicted) ZC434.2,=,S
C06B3.4 (predicted) F10E7.7,=,S
C06B3.4 (predicted) D2085.3,=,S
C06B3.4 (predicted) F54C9.2,=,S
C06B3.4 (predicted) Y60A3A.19,=,S
C06B3.4 (predicted) F44D12.9,=,S
C06B3.4 (predicted) Y113G7B.17,=,S
C06B3.4 (predicted) F42F12.3,=,S
C06B3.4 (predicted) C09G4.1,=,S
C06B3.4 (predicted) M117.2,=,M
C06B3.4 (predicted) ZC101.3,=,S
C06B3.4 (predicted) C56E6.5,=,S
C06B3.4 (predicted) F12B6.1,=,S
C06B3.4 (predicted) Y57G11C.15,=,S
C06B3.4 (predicted) VZK822L.1,=,S
C06B3.4 (predicted) Y43F4B.7,=,S
C06B3.4 (predicted) F08F8.2,=,S
C06B3.4 (predicted) F55D10.2,=,S
C06B3.4 (predicted) T27A1.5,=,S
C06B3.4 (predicted) F56F3.5,=,S
C06B3.4 (predicted) F22E10.5,=,S
C06B3.4 (predicted) F20D12.5,=,D
C06B3.4 (predicted) F11A3.2,=,S
C06B3.4 (predicted) F56H11.4,=,S
C06B3.4 (predicted) C47A4.2,=,S
C06B3.4 (predicted) W06D12.3,=,S
C06B3.4 (predicted) T05E11.6,=,S
C06B3.4 (predicted) ZK1251.3,=,S
C06B3.4 (predicted) Y57G11C.17,=,S
C06B3.4 (predicted) R09B5.11,=,S
C06B3.4 (predicted) T20D3.8,=,S
C06B3.4 (predicted) F53G12.10,=,S
C06B3.4 (predicted) F32D8.14,=,S
C06B3.4 (predicted) F54D7.2,=,S
C06B3.5 (predicted) Y51A2D.4,=,S
C06B3.5 (predicted) ZC101.3,=,S
C06B3.5 (predicted) T08B2.10,=,S
C06B3.5 (predicted) F26D10.3,=,S
C06B3.5 (predicted) F36H2.2,=,S
C06B3.5 (predicted) F35C12.2,=,S
C06B3.5 (predicted) F10D7.2,=,S
C06B3.5 (predicted) C15F1.6,=,S
C06B3.5 (predicted) F32D8.14,=,S
C06B3.5 (predicted) R107.1,=,S
C06B3.5 (predicted) Y113G7B.23,=,S
C06B3.5 (predicted) F08F8.2,=,S
C06B3.5 (predicted) F22E10.5,=,S
C06B3.5 (predicted) F19H6.4,=,S
C06B3.5 (predicted) F10E7.7,=,S
C06B3.5 (predicted) ZK809.4,=,S
C06B3.5 (predicted) F55D10.2,=,S
C06B3.5 (predicted) VZK822L.1,=,S
C06B3.5 (predicted) W02F12.2,=,S
C06B3.5 (predicted) Y106G6G.6,=,S
C06B3.5 (predicted) F13B10.2,=,S
C06B3.5 (predicted) M117.2,=,M
C06B3.5 (predicted) T28H10.3,=,S
C06B3.5 (predicted) F30A10.6,=,S
C06B3.5 (predicted) T22D1.3,=,S
C06B3.5 (predicted) C09G4.1,=,S
C06B3.5 (predicted) Y43F4B.7,=,S
C06B3.5 (predicted) C15F1.4,=,S
C06B3.5 (predicted) C56E6.5,=,S
C06B3.5 (predicted) F37C12.4,=,S
C06B3.5 (predicted) T05E11.6,=,S
C06B3.5 (predicted) K02G10.6,=,S
C06B3.5 (predicted) W02D7.7,=,S
C06B3.5 (predicted) Y39D8C.1,=,S
C06B3.5 (predicted) T08D2.1,=,S
C06B3.5 (predicted) F41H10.8,=,S
C06B3.5 (predicted) F56F3.5,=,S
C06B3.5 (predicted) Y106G6G.2,=,S
C06B3.5 (predicted) F53G12.10,=,S
C06B3.5 (predicted) ZK1098.4,=,S
C06B3.5 (predicted) ZC434.2,=,S
C06B3.5 (predicted) ZK858.6,=,S
C06B3.5 (predicted) Y6B3A.1,=,S
C06B3.5 (predicted) F56H11.4,=,S
C06B3.5 (predicted) K08E5.2,=,S
C06B3.5 (predicted) Y49A3A.1,=,S
C06B3.5 (predicted) T26A5.4,=,S
C06B3.5 (predicted) C50D2.2,=,S
C06B3.5 (predicted) T09A5.11,=,S
C06B3.5 (predicted) T01H3.1,=,S
C06B3.5 (predicted) F11A3.2,=,S
C06B3.5 (predicted) C27H6.2,=,S
C06B3.5 (predicted) Y57G11C.15,=,S
C06B3.5 (predicted) Y113G7B.17,=,S
C06B3.5 (predicted) C47A4.2,=,S
C06B3.5 (predicted) F31F6.6,=,S
C06B3.5 (predicted) Y110A7A.12,=,S
C06B3.5 (predicted) F54D7.2,=,S
C06B3.5 (predicted) Y106G6H.3,=,S
C06B3.5 (predicted) T27A1.5,=,S
C06B3.5 (predicted) T20D3.8,=,S
C06B3.5 (predicted) K06H7.4,=,S
C06B3.5 (predicted) F35C8.5,=,S
C06B3.5 (predicted) F25H2.10,=,S
C06B3.5 (predicted) F08F1.7,=,S
C06B3.5 (predicted) F20B6.2,=,S
C06B3.5 (predicted) W06D12.3,=,S
C06B3.5 (predicted) Y57G11C.17,=,S
C06B3.5 (predicted) C24F3.1,=,S
C06B3.5 (predicted) T04G9.3,=,S
C06B3.5 (predicted) D2085.3,=,S
C06B3.5 (predicted) F11F1.1,=,S
C06B3.5 (predicted) H19N07.4,=,S
C06B3.5 (predicted) K09A9.3,=,S
C06B3.5 (predicted) Y53F4B.2,=,S
C06B3.5 (predicted) F11E6.5,=,S
C06B3.5 (predicted) F52B5.6,=,S
C06B3.5 (predicted) F54C9.5,=,S
C06B3.5 (predicted) Y47H9C.7,=,S
C06B3.5 (predicted) M01F1.5,=,S
C06B3.5 (predicted) F12B6.1,=,S
C06B3.5 (predicted) F44E5.5,=,S
C06B3.5 (predicted) ZK1127.7,=,S
C06B3.5 (predicted) Y54E10BR.5,=,S
C06B3.5 (predicted) Y54E10BR.1,=,S
C06B3.5 (predicted) F52D10.3,=,M
C06B3.5 (predicted) ZK1251.3,=,S
C06B3.5 (predicted) H17B01.1,=,S
C06B3.5 (predicted) F42F12.3,=,S
C06B3.5 (predicted) F20D12.5,=,D
C06B3.5 (predicted) K12D12.1,=,S
C06B3.5 (predicted) Y60A3A.19,=,S
C06B3.5 (predicted) Y39G10AR.8,=,S
C06B3.5 (predicted) C40H1.4,=,S
C06B3.5 (predicted) F54C9.2,=,S
C06B3.5 (predicted) M02B7.5,=,S
C06B3.5 (predicted) F56H11.3,=,S
C06B3.5 (predicted) C18B12.6,=,S
C06B3.5 (predicted) Y46H3C.4,=,S
C06B3.5 (predicted) K07A1.8,=,S
C06B3.5 (predicted) F10D2.9,=,S
C06B3.5 (predicted) F44D12.9,=,S
C06B3.5 (predicted) Y32F6B.2,=,S
C06B3.5 (predicted) Y60A3A.9,=,S
C06B3.5 (predicted) F44E5.4,=,S
C06B3.5 (predicted) Y41D4A.4,=,S
C06B3.5 (predicted) Y51A2D.5,=,S
C06B3.5 (predicted) R09B5.11,=,S
C06B3.5 (predicted) F23F1.6,=,S
C06B3.5 (predicted) D2024.3,=,S
C06B3.5 (predicted) C12C8.1,=,S
C06B3.5 (predicted) F16H11.3,=,S
C06B8.8 (predicted) Y40B1B.7,=,S
C06B8.8 (predicted) F45E1.7,=,S
C06B8.8 (predicted) Y47G6A.6,=,S
C06B8.8 (predicted) F09E10.8,=,S
C06B8.8 (predicted) W02C12.3,=,H
C06B8.8 (predicted) C25F6.3,=,S
C06B8.8 (predicted) T10H9.4,=,S
C06B8.8 (predicted) K08E3.3,=,S
C06B8.8 (predicted) Y51F10.4,=,S
C06B8.8 (predicted) Y69A2AR.6,=,S
C06B8.8 (predicted) Y46E12BL.3,=,D
C06B8.8 (predicted) Y113G7B.24,=,D
C06B8.8 (predicted) W03F9.5,=,S
C06B8.8 (predicted) Y46E12BL.4,=,D
C06B8.8 (predicted) R08D7.3,=,D
C06B8.8 (predicted) Y39B6A.14,=,S
C06B8.8 (predicted) F23H12.1,=,S
C06B8.8 (predicted) F26E4.1,=,S
C06B8.8 (predicted) W07E11.1,=,S
C06B8.8 (predicted) K01C8.9,=,S
C06B8.8 (predicted) F25H2.5,=,H
C06B8.8 (predicted) Y56A3A.18,=,S
C06C3.1 (predicted) T16H12.5,=,D
C06C3.1 (predicted) Y42H9AR.1,=,D
C06C3.1 (predicted) R02E12.4,=,D
C06C3.1 (predicted) F43D2.1,=,D
C06C3.1 (predicted) Y23H5B.5,=,D
C06C3.1 (predicted) K11E4.4,=,D
C06E1.10 (predicted) F26D10.3,=,S
C06E1.10 (predicted) C30C11.4,=,S
C06E1.10 (predicted) F55F8.3,=,S
C06E1.10 (predicted) W01B11.3,=,S
C06E1.10 (predicted) F11F1.1,=,S
C06E1.10 (predicted) Y48A6B.5,=,S
C06E1.10 (predicted) F44E5.5,=,S
C06E1.10 (predicted) C47E8.5,=,S
C06E1.10 (predicted) Y51H7C.11,=,S
C06E1.10 (predicted) T05E11.3,=,S
C06E1.10 (predicted) T20B12.3,=,S
C06E1.10 (predicted) F54C9.2,=,S
C06E1.10 (predicted) K05C4.5,=,S
C06E1.10 (predicted) F44E5.4,=,S
C06E1.10 (predicted) F37C12.13,=,S
C06E1.10 (predicted) E02A10.1,=,S
C06E1.10 (predicted) T02H6.1,=,S
C06E1.10 (predicted) Y73E7A.2,=,S
C06E1.10 (predicted) Y55F3AL.1,=,H
C06E1.10 (predicted) Y61A9LA.10,=,S
C06E1.10 (predicted) F57B9.5,=,S
C06E1.10 (predicted) C16A3.3,=,S
C06E1.10 (predicted) Y48G1A.4,=,S
C06E1.10 (predicted) C12C8.1,=,S
C06E1.10 (predicted) ZK1127.5,=,S
C06E1.10 (predicted) C06E1.10,=,S
C06E1.3 (predicted) T03D8.1,=,D
C06E1.4 (predicted) M117.2,=,M
C06E1.4 (predicted) F27D9.1,=,M
C06E1.4 (predicted) Y57G11C.22,=,M
C06E1.4 (predicted) F13H8.4,=,M
C06E1.4 (predicted) F52D10.3,=,M
C06E1.4 (predicted) C44B11.3,=,M
C06E1.4 (predicted) C06E1.4,=,M
C06E2.3 (predicted) C16C10.7,=,D
C06E2.3 (predicted) F48E8.5,=,D
C06E2.3 (predicted) C06E2.3,=,H
C06E2.3 (predicted) F40G9.3,=,H
C06E2.3 (predicted) C44B7.8,=,D
C06E2.3 (predicted) F25H2.5,=,H
C06E2.3 (predicted) Y119D3B.17,=,D
C06E2.3 (predicted) C44B7.9,=,D
C06E7.1 (predicted) Y50E8A.6,=,D
C06E7.1 (predicted) T05G5.3,=,S
C06E7.1 (predicted) M02B7.5,=,S
C06E7.1 (predicted) F11F1.1,=,S
C06E7.1 (predicted) F25B4.7,=,S
C06E7.1 (predicted) Y116A8C.12,=,H
C06E7.1 (predicted) F54A3.3,=,D
C06E7.1 (predicted) C56E6.5,=,S
C06E7.1 (predicted) F57B9.5,=,S
C06E7.1 (predicted) W02D3.6,=,S
C06E7.1 (predicted) F22B3.4,=,S
C06E7.1 (predicted) F44E5.4,=,S
C06E7.1 (predicted) F40F4.5,=,S
C06E7.1 (predicted) R06A10.2,=,D
C06E7.1 (predicted) T25B9.9,=,S
C06E7.1 (predicted) C28H8.4,=,S
C06E7.1 (predicted) Y47D9A.1,=,S
C06E7.1 (predicted) W06H3.3,=,S
C06E7.1 (predicted) F09B9.3,=,S
C06E7.1 (predicted) F44E5.5,=,S
C06E7.1 (predicted) Y48G9A.1,=,S
C06E7.1 (predicted) T27E9.1,=,S
C06E7.1 (predicted) C47E12.2,=,S
C06E7.1 (predicted) C25H3.11,=,S
C06E7.1 (predicted) C13B9.3,=,S
C06E7.1 (predicted) T13A10.11,=,S
C06E7.1 (predicted) ZK20.5,=,S
C06E7.1 (predicted) T01B11.4,=,S
C06E7.1 (predicted) F54C9.2,=,S
C06E7.1 (predicted) ZK742.1,=,S
C06E7.1 (predicted) F08F8.2,=,S
C06E7.1 (predicted) F10B5.1,=,S
C06E7.1 (predicted) C47B2.3,=,S
C06E7.1 (predicted) C24F3.1,=,S
C06E7.1 (predicted) F44F4.11,=,S
C06E7.1 (predicted) T28D6.2,=,S
C06E7.1 (predicted) Y47D3A.15,=,H
C06E7.1 (predicted) C47E8.5,=,S
C06E7.1 (predicted) F01G4.6,=,S
C06E7.1 (predicted) F14B4.3,=,S
C06E7.1 (predicted) Y71G12B.15,=,S
C06E7.1 (predicted) Y87G2A.9,=,S
C06E7.1 (predicted) Y106G6G.2,=,S
C06E7.1 (predicted) C36A4.9,=,S
C06E7.1 (predicted) C12C8.1,=,S
C06E7.1 (predicted) F26D10.3,=,S
C06E7.1 (predicted) F55B12.3,=,D
C06E7.1 (predicted) F23H11.9,=,S
C06E7.1 (predicted) F49H12.6,=,D
C06E7.1 (predicted) F49E8.3,=,S
C06E7.1 (predicted) T05E11.3,=,S
C06E7.1 (predicted) C44B11.3,=,S
C06E7.1 (predicted) F19H6.4,=,S
C06E7.1 (predicted) R07E3.4,=,S
C06E7.1 (predicted) C50F4.2,=,S
C06E7.1 (predicted) C15F1.6,=,S
C06E7.1 (predicted) K04F1.15,=,S
C06E7.1 (predicted) F28B3.8,=,S
C06E7.1 (predicted) R07E3.5,=,D
C06E7.1 (predicted) C33F10.12,=,S
C06E7.1 (predicted) F55F3.1,=,H
C06E7.1 (predicted) C09G4.1,=,S
C06E7.1 (predicted) T05F1.8,=,S
C06E7.1 (predicted) K02G10.6,=,S
C06E7.1 (predicted) K04D7.1,=,S
C06E7.1 (predicted) K01H12.2,=,S
C06E7.1 (predicted) K06H7.4,=,S
C06E7.1 (predicted) Y6B3A.1,=,S
C06E7.1 (predicted) W02F12.5,=,S
C06E7.1 (predicted) ZK593.1,=,S
C06E7.1 (predicted) F22D6.3,=,S
C06E7.1 (predicted) F36A4.7,=,S
C06E7.1 (predicted) F16D3.1,=,S
C06E7.1 (predicted) C25H3.8,=,S
C06E7.1 (predicted) F55H2.6,=,S
C06E7.1 (predicted) F58A4.10,=,S
C06E7.1 (predicted) Y48B6A.12,=,S
C06E7.1 (predicted) W09B6.1,=,S
C06E7.1 (predicted) F25B4.6,=,S
C06E7.1 (predicted) F54H12.1,=,S
C06E7.1 (predicted) T08G11.1,=,S
C06E7.1 (predicted) C06E7.3,=,S
C06E7.1 (predicted) T07F10.1,=,S
C06E7.1 (predicted) F42F12.3,=,S
C06E7.1 (predicted) C30C11.4,=,S
C06E7.1 (predicted) Y105C5B.12,=,S
C06E7.1 (predicted) C42C1.5,=,S
C06E7.1 (predicted) F25H5.3,=,S
C06E7.1 (predicted) C34E10.2,=,S
C06E7.1 (predicted) T22G5.5,=,S
C06E7.1 (predicted) T20H4.3,=,S
C06E7.1 (predicted) ZC518.2,=,S
C06E7.1 (predicted) C08B11.6,=,H
C06E7.1 (predicted) F22B7.5,=,S
C06E7.1 (predicted) F20B6.2,=,S
C06E7.1 (predicted) D2045.2,=,S
C06E7.1 (predicted) F07A11.2,=,S
C06E7.1 (predicted) C36F7.4,=,D
C06E7.1 (predicted) ZK1251.3,=,S
C06E7.1 (predicted) C16C10.4,=,H
C06E7.1 (predicted) T25G3.4,=,D
C06E7.1 (predicted) F12B6.1,=,S
C06E7.1 (predicted) C26E6.4,=,S
C06E7.1 (predicted) Y56A3A.1,=,S
C06E7.1 (predicted) Y71H10A.1,=,S
C06E7.1 (predicted) F54D8.3,=,S
C06E7.1 (predicted) Y110A7A.12,=,S
C06E7.1 (predicted) C34B2.6,=,S
C06E7.1 (predicted) F49B2.6,=,S
C06E7.1 (predicted) F32H2.9,=,S
C06E7.1 (predicted) C14C10.1,=,S
C06E7.1 (predicted) Y75B8A.4,=,S
C06E7.1 (predicted) F49D11.10,=,S
C06E7.1 (predicted) Y39D8C.1,=,S
C06E7.1 (predicted) C49F5.1,=,S
C06E7.1 (predicted) ZK829.4,=,S
C06E7.1 (predicted) ZK899.4,=,S
C06E7.1 (predicted) T22D1.9,=,S
C06E7.1 (predicted) F26E4.8,=,S
C06E7.1 (predicted) F10G7.8,=,D
C06E7.1 (predicted) F43H9.2,=,S
C06E7.1 (predicted) C06E7.1,=,S
C06E7.1 (predicted) Y106G6G.6,=,S
C06E7.1 (predicted) C23G10.4,=,S
C06E7.1 (predicted) F54D8.2,=,S
C06E7.3 (predicted) ZK829.4,=,S
C06E7.3 (predicted) C24F3.1,=,S
C06E7.3 (predicted) Y56A3A.1,=,S
C06E7.3 (predicted) F54H12.1,=,S
C06E7.3 (predicted) W02F12.5,=,S
C06E7.3 (predicted) M02B7.5,=,S
C06E7.3 (predicted) C34E10.2,=,S
C06E7.3 (predicted) F54D8.2,=,S
C06E7.3 (predicted) T28D6.2,=,S
C06E7.3 (predicted) T27E9.1,=,S
C06E7.3 (predicted) F49H12.6,=,D
C06E7.3 (predicted) C13B9.3,=,S
C06E7.3 (predicted) T07F10.1,=,S
C06E7.3 (predicted) T22G5.5,=,S
C06E7.3 (predicted) F09B9.3,=,S
C06E7.3 (predicted) T08G11.1,=,S
C06E7.3 (predicted) C25H3.11,=,S
C06E7.3 (predicted) C08B11.6,=,H
C06E7.3 (predicted) ZC518.2,=,S
C06E7.3 (predicted) C09G4.1,=,S
C06E7.3 (predicted) F26D10.3,=,S
C06E7.3 (predicted) C16C10.4,=,H
C06E7.3 (predicted) F14B4.3,=,S
C06E7.3 (predicted) T20H4.3,=,S
C06E7.3 (predicted) F22D6.3,=,S
C06E7.3 (predicted) F19H6.4,=,S
C06E7.3 (predicted) C25H3.8,=,S
C06E7.3 (predicted) K04F1.15,=,S
C06E7.3 (predicted) Y48G9A.1,=,S
C06E7.3 (predicted) Y6B3A.1,=,S
C06E7.3 (predicted) Y116A8C.12,=,H
C06E7.3 (predicted) C47E8.5,=,S
C06E7.3 (predicted) Y48B6A.12,=,S
C06E7.3 (predicted) ZK1251.3,=,S
C06E7.3 (predicted) Y110A7A.12,=,S
C06E7.3 (predicted) W02D3.6,=,S
C06E7.3 (predicted) Y75B8A.4,=,S
C06E7.3 (predicted) C56E6.5,=,S
C06E7.3 (predicted) C33F10.12,=,S
C06E7.3 (predicted) F12B6.1,=,S
C06E7.3 (predicted) W06H3.3,=,S
C06E7.3 (predicted) C34B2.6,=,S
C06E7.3 (predicted) F25B4.7,=,S
C06E7.3 (predicted) T05E11.3,=,S
C06E7.3 (predicted) R07E3.4,=,S
C06E7.3 (predicted) T25G3.4,=,D
C06E7.3 (predicted) F54A3.3,=,D
C06E7.3 (predicted) T13A10.11,=,S
C06E7.3 (predicted) C47E12.2,=,S
C06E7.3 (predicted) R07E3.5,=,D
C06E7.3 (predicted) F44F4.11,=,S
C06E7.3 (predicted) C36F7.4,=,D
C06E7.3 (predicted) Y47D9A.1,=,S
C06E7.3 (predicted) F11F1.1,=,S
C06E7.3 (predicted) W09B6.1,=,S
C06E7.3 (predicted) F23H11.9,=,S
C06E7.3 (predicted) F20B6.2,=,S
C06E7.3 (predicted) T25B9.9,=,S
C06E7.3 (predicted) F55F3.1,=,H
C06E7.3 (predicted) F10B5.1,=,S
C06E7.3 (predicted) F57B9.5,=,S
C06E7.3 (predicted) F58A4.10,=,S
C06E7.3 (predicted) T05G5.3,=,S
C06E7.3 (predicted) K02G10.6,=,S
C06E7.3 (predicted) Y71H10A.1,=,S
C06E7.3 (predicted) C15F1.6,=,S
C06E7.3 (predicted) F22B3.4,=,S
C06E7.3 (predicted) Y87G2A.9,=,S
C06E7.3 (predicted) F55B12.3,=,D
C06E7.3 (predicted) C49F5.1,=,S
C06E7.3 (predicted) F49D11.10,=,S
C06E7.3 (predicted) F26E4.8,=,S
C06E7.3 (predicted) F07A11.2,=,S
C06E7.3 (predicted) F25H5.3,=,S
C06E7.3 (predicted) ZK593.1,=,S
C06E7.3 (predicted) C28H8.4,=,S
C06E7.3 (predicted) F25B4.6,=,S
C06E7.3 (predicted) C14C10.1,=,S
C06E7.3 (predicted) T22D1.9,=,S
C06E7.3 (predicted) F16D3.1,=,S
C06E7.3 (predicted) F36A4.7,=,S
C06E7.3 (predicted) C47B2.3,=,S
C06E7.3 (predicted) F49B2.6,=,S
C06E7.3 (predicted) D2045.2,=,S
C06E7.3 (predicted) C12C8.1,=,S
C06E7.3 (predicted) T05F1.8,=,S
C06E7.3 (predicted) Y106G6G.6,=,S
C06E7.3 (predicted) Y39D8C.1,=,S
C06E7.3 (predicted) C36A4.9,=,S
C06E7.3 (predicted) C23G10.4,=,S
C06E7.3 (predicted) T01B11.4,=,S
C06E7.3 (predicted) F01G4.6,=,S
C06E7.3 (predicted) F28B3.8,=,S
C06E7.3 (predicted) K04D7.1,=,S
C06E7.3 (predicted) C44B11.3,=,S
C06E7.3 (predicted) C50F4.2,=,S
C06E7.3 (predicted) F32H2.9,=,S
C06E7.3 (predicted) F40F4.5,=,S
C06E7.3 (predicted) F42F12.3,=,S
C06E7.3 (predicted) C26E6.4,=,S
C06E7.3 (predicted) Y71G12B.15,=,S
C06E7.3 (predicted) Y105C5B.12,=,S
C06E7.3 (predicted) ZK899.4,=,S
C06E7.3 (predicted) K06H7.4,=,S
C06E7.3 (predicted) K01H12.2,=,S
C06E7.3 (predicted) Y47D3A.15,=,H
C06E7.3 (predicted) ZK20.5,=,S
C06E7.3 (predicted) F55H2.6,=,S
C06E7.3 (predicted) ZK742.1,=,S
C06E7.3 (predicted) F44E5.5,=,S
C06E7.3 (predicted) F10G7.8,=,D
C06E7.3 (predicted) F44E5.4,=,S
C06E7.3 (predicted) Y106G6G.2,=,S
C06E7.3 (predicted) C30C11.4,=,S
C06E7.3 (predicted) Y50E8A.6,=,D
C06E7.3 (predicted) C42C1.5,=,S
C06E7.3 (predicted) F22B7.5,=,S
C06E7.3 (predicted) F43H9.2,=,S
C06E7.3 (predicted) F08F8.2,=,S
C06E7.3 (predicted) F54C9.2,=,S
C06E7.3 (predicted) C06E7.3,=,S
C06E7.3 (predicted) F49E8.3,=,S
C06E7.3 (predicted) F54D8.3,=,S
C06E7.3 (predicted) R06A10.2,=,D
C06G1.5 (predicted) F48E8.5,=,H
C06G1.5 (predicted) C43E11.10,=,H
C06G3.10 (predicted) Y51H7C.6,=,H
C06G3.11 (predicted) T01B11.4,=,S
C06G3.11 (predicted) T27E9.1,=,S
C06G3.11 (predicted) K01H12.2,=,S
C06G3.11 (predicted) C47G2.3,=,H
C06G3.11 (predicted) F33A8.5,=,D
C06G3.11 (predicted) F15D3.7,=,S
C06G3.11 (predicted) W02D3.6,=,S
C06G3.11 (predicted) C47E12.2,=,S
C06G3.11 (predicted) C34C6.6,=,D
C06G3.11 (predicted) R07E3.4,=,S
C06G3.11 (predicted) Y66D12A.22,=,HS
C06G3.11 (predicted) F25B4.7,=,S
C06G3.5 (predicted) Y47G6A.6,=,S
C06G3.5 (predicted) T23F1.7,=,H
C06G3.5 (predicted) C27C12.7,=,H
C06G3.7 (predicted) F26D10.3,=,S
C06G3.7 (predicted) C06G3.7,=,S
C06G3.7 (predicted) ZK637.10,=,S
C06G3.7 (predicted) F07A11.3,=,S
C06G3.7 (predicted) F44E5.4,=,S
C06G3.7 (predicted) C12C8.1,=,S
C06G3.7 (predicted) F44E5.5,=,S
C06G3.7 (predicted) C46F11.2,=,S
C06G3.7 (predicted) K02A11.1,=,H
C06G3.9 (predicted) ZC434.2,=,D
C06G3.9 (predicted) F08H9.3,=,D
C06G3.9 (predicted) M88.5,=,D
C06G3.9 (predicted) C44B11.3,=,D
C06G3.9 (predicted) T27E4.9,=,D
C06G3.9 (predicted) D2024.7,=,H
C06G3.9 (predicted) T27E4.3,=,D
C06G3.9 (predicted) H18N23.2,=,D
C06G3.9 (predicted) F25H2.2,=,D
C06G3.9 (predicted) F26D10.3,=,D
C06G3.9 (predicted) T19D2.2,=,H
C06G3.9 (predicted) T21C9.12,=,D
C06G3.9 (predicted) Y63D3A.5,=,D
C06G3.9 (predicted) ZK1320.1,=,H
C06G3.9 (predicted) F28C6.7,=,D
C06G3.9 (predicted) Y82E9BR.3,=,D
C06G3.9 (predicted) C14B9.1,=,D
C06G3.9 (predicted) F38E11.2,=,D
C06G3.9 (predicted) C16C10.4,=,D
C06G3.9 (predicted) Y46H3A.3,=,D
C06G3.9 (predicted) Y71H2AM.2,=,D
C06G3.9 (predicted) C14F11.5,=,D
C06G3.9 (predicted) T22A3.2,=,D
C06G3.9 (predicted) F42C5.8,=,D
C06G3.9 (predicted) Y46H3A.2,=,D
C06G3.9 (predicted) ZK1236.7,=,D
C06G3.9 (predicted) F52E1.7,=,D
C06G3.9 (predicted) C37A2.4,=,D
C06G3.9 (predicted) Y113G7B.16,=,H
C06G3.9 (predicted) F38E11.1,=,D
C06G3.9 (predicted) F43D9.4,=,D
C06G3.9 (predicted) R02F2.1,=,D
C06G3.9 (predicted) F53A3.3,=,D
C06G3.9 (predicted) T04C10.2,=,D
C06G3.9 (predicted) F08H9.4,=,D
C06G3.9 (predicted) T27E4.2,=,D
C06G3.9 (predicted) Y37E3.7,=,D
C06G3.9 (predicted) T27E4.8,=,D
C06G4.2 (predicted) Y39A3CL.5,=,S
C06G4.2 (predicted) LLC1.1,=,S
C06G4.2 (predicted) M04F3.4,=,S
C06G4.2 (predicted) Y44E3A.4,=,S
C06G4.2 (predicted) T11A5.6,=,S
C06G4.2 (predicted) T05F1.3,=,D
C06G4.2 (predicted) C06G4.2,=,S
C06G4.2 (predicted) ZC302.1,=,D
C06G4.2 (predicted) Y47H10A.1,=,S
C06G4.2 (predicted) T04A8.16,=,S
C06G4.2 (predicted) Y77E11A.11,=,S
C06G4.2 (predicted) Y49A10A.1,=,D
C06G4.2 (predicted) W05G11.4,=,S
C06G4.2 (predicted) Y77E11A.10,=,S
C06G8.1 (predicted) F10E7.4,=,D
C06G8.2 (predicted) Y71F9AL.16,=,M
C06G8.2 (predicted) T28F12.3,=,D
C06G8.2 (predicted) Y111B2A.16,=,D
C06G8.2 (predicted) F56C9.1,=,D
C06G8.2 (predicted) C28H8.6,=,D
C06G8.2 (predicted) T24H10.7,=,D
C06G8.2 (predicted) C32A3.3,=,D
C06G8.2 (predicted) M6.3,=,D
C06G8.2 (predicted) Y37E3.11,=,D
C06G8.2 (predicted) F54F7.1,=,D
C06G8.3 (predicted) Y113G7B.17,=,S
C06G8.3 (predicted) F07C3.7,=,D
C06G8.3 (predicted) C34F6.4,=,D
C06G8.3 (predicted) D1014.3,=,S
C06H2.1 (predicted) F17A2.5,=,D
C06H2.1 (predicted) T05G5.3,=,D
C06H2.1 (predicted) ZK616.3,=,S
C06H2.1 (predicted) C17G10.4,=,S
C06H2.1 (predicted) C34E10.6,=,S
C06H2.1 (predicted) F26F4.1,=,H
C06H2.1 (predicted) F42H10.2,=,S
C06H2.1 (predicted) F31E3.1,=,D
C06H2.1 (predicted) F25H8.2,=,S
C06H2.1 (predicted) H28O16.1,=,S
C06H2.1 (predicted) F27C1.7,=,S
C06H2.1 (predicted) F35B3.5,=,D
C06H2.1 (predicted) F32A5.1,=,D
C06H2.1 (predicted) F11C1.1,=,S
C06H2.2 (predicted) F55A4.5,=,D
C06H2.2 (predicted) Y43F4A.1,=,D
C06H2.3 (predicted) Y37E3.11,=,H
C06H2.3 (predicted) Y39B6A.2,=,S
C06H2.3 (predicted) C30F8.2,=,S
C06H2.3 (predicted) F23H11.8,=,S
C06H2.4 (predicted) Y34D9A.10,=,S
C06H2.4 (predicted) F26D10.3,=,S
C06H2.4 (predicted) D2063.1,=,S
C06H2.4 (predicted) F44E5.4,=,S
C06H2.4 (predicted) C12C8.1,=,S
C06H2.4 (predicted) K12G11.4,=,S
C06H2.4 (predicted) T05E11.3,=,S
C06H2.4 (predicted) C47E8.5,=,S
C06H2.4 (predicted) K12G11.3,=,S
C06H2.4 (predicted) ZK792.5,=,S
C06H2.4 (predicted) F44E5.5,=,S
C07A12.4 (predicted) F55A3.1,=,S
C07A12.4 (predicted) Y47D3A.27,=,H
C07A12.4 (predicted) Y39A1C.2,=,S
C07A12.4 (predicted) Y92H12A.2,=,S
C07A12.4 (predicted) K02H8.1,=,D
C07A12.4 (predicted) Y24D9A.8,=,S
C07A12.4 (predicted) K02D7.4,=,M
C07A12.4 (predicted) T08D10.1,=,D
C07A12.4 (predicted) F31C3.5,=,S
C07A12.4 (predicted) Y71G12B.12,=,H
C07A12.4 (predicted) F10C2.5,=,S
C07A12.4 (predicted) T25C8.2,=,M
C07A12.4 (predicted) C47E12.3,=,S
C07A12.4 (predicted) Y34D9A.1,=,D
C07A12.4 (predicted) F53H8.2,=,H
C07A12.4 (predicted) Y65B4BR.4,=,S
C07A12.4 (predicted) C34E10.6,=,M
C07A12.4 (predicted) F42G4.3,=,H
C07A12.4 (predicted) Y105E8B.8,=,S
C07A12.4 (predicted) R74.7,=,H
C07A12.4 (predicted) ZK520.4,=,H
C07A12.4 (predicted) Y47G6A.20,=,H
C07A12.4 (predicted) Y53H1A.5,=,D
C07A12.4 (predicted) C33A11.4,=,H
C07A12.4 (predicted) C17E4.5,=,S
C07A12.4 (predicted) W09C5.2,=,S
C07A12.4 (predicted) ZC506.1,=,S
C07A12.7 (predicted) W04G3.4,=,S
C07A12.7 (predicted) F44E5.5,=,S
C07A12.7 (predicted) C12C8.1,=,S
C07A12.7 (predicted) F25H2.1,=,HM
C07A12.7 (predicted) F11F1.1,=,S
C07A12.7 (predicted) T20G5.1,=,S
C07A12.7 (predicted) C07A12.7,=,S
C07A12.7 (predicted) F57H12.1,=,S
C07A12.7 (predicted) C42C1.5,=,S
C07A12.7 (predicted) Y62F5A.1,=,D
C07A12.7 (predicted) F54C9.2,=,S
C07A12.7 (predicted) Y48G9A.1,=,S
C07A12.7 (predicted) T20B3.1,=,D
C07A12.7 (predicted) F44E5.4,=,S
C07A12.7 (predicted) Y47D9A.1,=,S
C07A12.7 (predicted) F40F9.7,=,D
C07A12.7 (predicted) ZK742.1,=,S
C07A12.7 (predicted) F26D10.3,=,S
C07A4.3 (predicted) F25H8.2,=,S
C07A4.3 (predicted) T23H2.1,=,D
C07A4.3 (predicted) T03F1.7,=,S
C07A4.3 (predicted) F49B2.6,=,S
C07A4.3 (predicted) T07F10.1,=,S
C07A4.3 (predicted) W03F9.5,=,S
C07A4.3 (predicted) C55A6.10,=,D
C07A4.3 (predicted) F49E8.3,=,S
C07A4.3 (predicted) E02H1.1,=,S
C07A9.11 (predicted) W03G9.7,=,D
C07A9.11 (predicted) Y87G2A.9,=,S
C07A9.11 (predicted) Y71G12B.15,=,S
C07A9.11 (predicted) F58A4.10,=,S
C07A9.2 (predicted) C50C3.6,=,S
C07A9.2 (predicted) Y54F10BM.14,=,S
C07A9.2 (predicted) F10B5.2,=,S
C07A9.2 (predicted) Y46G5A.4,=,S
C07A9.2 (predicted) T10F2.4,=,S
C07A9.2 (predicted) W03F9.10,=,S
C07A9.2 (predicted) D1054.15,=,S
C07A9.2 (predicted) D1081.8,=,S
C07A9.4 (predicted) F58A4.10,=,S
C07A9.4 (predicted) Y87G2A.9,=,S
C07A9.4 (predicted) W03G9.7,=,D
C07A9.4 (predicted) Y71G12B.15,=,S
C07A9.8 (predicted) F09G8.2,=,D
C07A9.8 (predicted) K04H4.6,=,D
C07A9.8 (predicted) R07E5.1,=,D
C07A9.8 (predicted) C07B5.5,=,D
C07A9.8 (predicted) C15F1.6,=,D
C07B5.4 (predicted) C45G9.7,=,M
C07B5.4 (predicted) Y51H4A.3,=,HM
C07B5.5 (predicted) Y51H7C.7,=,D
C07B5.5 (predicted) ZK673.7,=,D
C07B5.5 (predicted) T20G5.4,=,D
C07B5.5 (predicted) C27H6.2,=,H
C07B5.5 (predicted) F54C1.7,=,D
C07B5.5 (predicted) ZK688.2,=,D
C07B5.5 (predicted) C37A5.1,=,D
C07B5.5 (predicted) C29F4.2,=,D
C07B5.5 (predicted) T19C3.1,=,D
C07B5.5 (predicted) T22D1.10,=,H
C07B5.5 (predicted) Y47G6A.22,=,D
C07B5.5 (predicted) ZK675.3,=,D
C07B5.5 (predicted) Y47G6A.21,=,D
C07B5.5 (predicted) Y73F8A.11,=,D
C07B5.5 (predicted) F32G8.4,=,D
C07E3.1 (predicted) T27F2.1,=,S
C07E3.1 (predicted) ZK652.1,=,S
C07E3.1 (predicted) D1054.15,=,S
C07E3.1 (predicted) W05G11.4,=,D
C07E3.1 (predicted) Y116A8C.42,=,S
C07E3.1 (predicted) H22K11.2,=,D
C07E3.1 (predicted) C48E7.3,=,S
C07E3.1 (predicted) M176.2,=,D
C07E3.1 (predicted) Y108G3AL.7,=,D
C07E3.1 (predicted) F37C12.1,=,S
C07E3.1 (predicted) Y54E10A.3,=,S
C07E3.1 (predicted) W08E3.1,=,S
C07E3.1 (predicted) Y49E10.1,=,D
C07E3.1 (predicted) Y105E8A.17,=,S
C07E3.1 (predicted) F54B11.6,=,D
C07E3.1 (predicted) F46F11.1,=,D
C07E3.1 (predicted) Y105E8B.2,=,S
C07E3.1 (predicted) Y110A7A.16,=,S
C07E3.1 (predicted) Y73E7A.2,=,S
C07E3.1 (predicted) F49C12.13,=,D
C07E3.1 (predicted) K08E3.3,=,S
C07E3.1 (predicted) M03C11.7,=,DS
C07E3.1 (predicted) W06D4.5,=,S
C07E3.1 (predicted) C50C3.6,=,S
C07E3.1 (predicted) T10F2.4,=,S
C07E3.1 (predicted) T28A8.7,=,D
C07E3.1 (predicted) Y44E3A.3,=,S
C07E3.1 (predicted) F49D11.1,=,S
C07E3.1 (predicted) H43I07.3,=,S
C07E3.1 (predicted) F43G6.9,=,S
C07E3.1 (predicted) Y105E8B.1,=,D
C07E3.1 (predicted) K07C5.4,=,S
C07E3.1 (predicted) Y46G5A.4,=,S
C07E3.1 (predicted) F07E5.5,=,S
C07E3.1 (predicted) Y47D3A.28,=,S
C07E3.1 (predicted) T23B12.3,=,S
C07E3.1 (predicted) C07G1.5,=,D
C07E3.1 (predicted) C50F2.3,=,S
C07E3.1 (predicted) T23G7.3,=,S
C07E3.1 (predicted) Y59A8B.6,=,S
C07E3.1 (predicted) F23H11.1,=,D
C07E3.1 (predicted) F45E1.7,=,S
C07E3.1 (predicted) Y113G7B.17,=,S
C07E3.1 (predicted) Y71F9B.4,=,S
C07E3.1 (predicted) T19B10.3,=,D
C07E3.1 (predicted) Y111B2A.11,=,S
C07E3.1 (predicted) W09C5.2,=,D
C07E3.1 (predicted) Y55F3AR.2,=,S
C07E3.1 (predicted) F53B3.5,=,D
C07E3.1 (predicted) Y54H5A.2,=,S
C07E3.1 (predicted) K03E6.7,=,D
C07E3.1 (predicted) F52B11.1,=,D
C07E3.1 (predicted) D1081.8,=,S
C07E3.1 (predicted) F09E10.8,=,S
C07E3.1 (predicted) F56F11.4,=,D
C07E3.1 (predicted) W06E11.5,=,D
C07E3.1 (predicted) ZK1307.9,=,S
C07E3.1 (predicted) ZK675.2,=,S
C07E3.1 (predicted) F53B7.3,=,S
C07E3.1 (predicted) C15F1.6,=,D
C07E3.1 (predicted) R12B2.5,=,S
C07E3.1 (predicted) M03F8.3,=,S
C07E3.1 (predicted) F57B9.2,=,S
C07E3.1 (predicted) T01C3.7,=,S
C07E3.1 (predicted) EEED8.7,=,D
C07E3.1 (predicted) C43G2.2,=,D
C07E3.1 (predicted) C07E3.1,=,S
C07E3.1 (predicted) Y43H11AL.3,=,S
C07E3.1 (predicted) T11A5.6,=,D
C07E3.1 (predicted) F10B5.2,=,S
C07E3.1 (predicted) T11G6.8,=,S
C07E3.2 (predicted) C35D10.2,=,H
C07E3.2 (predicted) F53G12.10,=,S
C07E3.2 (predicted) F54C9.2,=,S
C07E3.2 (predicted) K01C8.9,=,S
C07E3.2 (predicted) W09C5.1,=,S
C07E3.2 (predicted) F44E5.4,=,S
C07E3.2 (predicted) T07A9.9,=,S
C07E3.2 (predicted) C16A3.3,=,S
C07E3.2 (predicted) F55F8.5,=,S
C07E3.2 (predicted) T07D1.4,=,H
C07E3.2 (predicted) C47B2.5,=,S
C07E3.2 (predicted) F10E7.5,=,S
C07E3.2 (predicted) R05H10.2,=,S
C07E3.2 (predicted) F13B10.2,=,S
C07E3.2 (predicted) Y48A6B.3,=,S
C07E3.2 (predicted) W07E6.1,=,S
C07E3.2 (predicted) R74.5,=,H
C07E3.2 (predicted) T06E6.1,=,S
C07E3.2 (predicted) F25H2.10,=,S
C07E3.2 (predicted) K12H4.3,=,S
C07E3.2 (predicted) Y61A9LA.10,=,S
C07E3.2 (predicted) F11A10.7,=,S
C07E3.2 (predicted) Y51H7C.11,=,S
C07E3.2 (predicted) Y54E10A.10,=,S
C07E3.2 (predicted) F26D10.3,=,S
C07E3.2 (predicted) F11F1.1,=,S
C07E3.2 (predicted) F25B5.6,=,S
C07E3.2 (predicted) Y94H6A.5,=,S
C07E3.2 (predicted) F44G4.1,=,S
C07E3.2 (predicted) C37H5.5,=,S
C07E3.2 (predicted) F44E5.5,=,S
C07E3.2 (predicted) F44D12.4,=,H
C07E3.2 (predicted) Y48B6A.1,=,S
C07E3.2 (predicted) F54C9.5,=,S
C07E3.2 (predicted) C12C8.1,=,S
C07E3.2 (predicted) F23B12.7,=,S
C07E3.2 (predicted) R13A5.12,=,S
C07E3.2 (predicted) K01G5.5,=,S
C07E3.2 (predicted) E01A2.4,=,S
C07E3.2 (predicted) M01F1.2,=,S
C07E3.9 (predicted) C07E3.9,=,H
C07G1.5 (predicted) F44E5.4,=,S
C07G1.5 (predicted) F13D12.2,=,S
C07G1.5 (predicted) F49E10.5,=,D
C07G1.5 (predicted) F44E5.5,=,S
C07G1.5 (predicted) C29F3.1,=,D
C07G1.5 (predicted) K11C4.3,=,D
C07G1.5 (predicted) F29C12.3,=,D
C07G1.5 (predicted) ZK430.1,=,D
C07G1.5 (predicted) C26C6.1,=,D
C07G1.5 (predicted) T28F12.2,=,D
C07G1.5 (predicted) Y39A3CR.3,=,D
C07G1.5 (predicted) H06I04.4,=,S
C07G1.5 (predicted) C07G1.5,=,SM
C07G1.5 (predicted) K12D12.2,=,D
C07G1.5 (predicted) T20G5.1,=,D
C07G1.5 (predicted) C43E11.8,=,H
C07G1.5 (predicted) F29B9.6,=,H
C07G1.5 (predicted) Y22F5A.3,=,M
C07G1.5 (predicted) C23H4.6,=,D
C07G1.5 (predicted) C12C8.1,=,S
C07G1.5 (predicted) K04A8.6,=,D
C07G1.5 (predicted) T08B2.7,=,D
C07G1.5 (predicted) F58G6.1,=,D
C07G1.5 (predicted) F29F11.1,=,D
C07G1.5 (predicted) Y71F9AL.17,=,S
C07G1.5 (predicted) F38E11.5,=,S
C07G1.5 (predicted) F59G1.3,=,D
C07G1.5 (predicted) F15C11.2,=,H
C07G1.5 (predicted) F26D10.3,=,S
C07G1.5 (predicted) D1014.3,=,D
C07G1.5 (predicted) T07C4.9,=,D
C07G1.5 (predicted) Y48E1C.3,=,D
C07G1.5 (predicted) Y105E8B.2,=,H
C07G1.5 (predicted) C09G12.9,=,HS
C07G1.5 (predicted) F54D5.14,=,D
C07G2.3 (predicted) D1054.15,=,S
C07G2.3 (predicted) F25B3.3,=,S
C07G2.3 (predicted) Y34B4A.4,=,S
C07G2.3 (predicted) ZK430.7,=,S
C07G2.3 (predicted) Y110A7A.16,=,H
C07G2.3 (predicted) F52D10.3,=,M
C07G2.3 (predicted) Y39A1A.3,=,H
C07G2.3 (predicted) F30F8.8,=,S
C07G2.3 (predicted) M117.2,=,M
C07G2.3 (predicted) Y39G8C.1,=,H
C07G2.3 (predicted) T28F12.3,=,S
C07G2.3 (predicted) F13D12.7,=,S
C07G2.3 (predicted) ZK1307.9,=,S
C07G2.3 (predicted) F37C12.1,=,S
C07G2.3 (predicted) W09B6.1,=,S
C07G2.3 (predicted) F52A8.2,=,S
C07G2.3 (predicted) Y62E10A.8,=,H
C07G2.3 (predicted) T14G11.3,=,H
C07G2.3 (predicted) K07C5.1,=,S
C07G2.3 (predicted) R06A4.9,=,S
C07G2.3 (predicted) Y71H2AM.23,=,S
C07G2.3 (predicted) C43E11.4,=,S
C07G2.3 (predicted) JC8.2,=,S
C07G2.3 (predicted) Y54H5A.2,=,S
C07G2.3 (predicted) Y48E1C.3,=,H
C07G2.3 (predicted) F26E4.1,=,S
C07H4.2 (predicted) ZC518.2,=,D
C07H4.2 (predicted) F54F2.8,=,D
C07H4.2 (predicted) C47E8.5,=,S
C07H4.2 (predicted) ZK637.5,=,S
C07H4.2 (predicted) ZK849.2,=,H
C07H4.2 (predicted) T05E11.3,=,S
C07H4.2 (predicted) C07H4.2,=,H
C07H6.1 (predicted) W07E6.1,=,S
C07H6.1 (predicted) R13A5.12,=,S
C07H6.1 (predicted) F07B7.10,=,S
C07H6.1 (predicted) C47B2.5,=,S
C07H6.1 (predicted) T23D8.6,=,S
C07H6.1 (predicted) F55F8.5,=,S
C07H6.1 (predicted) F35H10.1,=,S
C07H6.1 (predicted) ZK131.6,=,S
C07H6.1 (predicted) ZK131.10,=,S
C07H6.1 (predicted) W04A8.7,=,D
C07H6.1 (predicted) T22B11.5,=,S
C07H6.1 (predicted) F07B7.3,=,S
C07H6.1 (predicted) F17E9.13,=,S
C07H6.1 (predicted) Y92H12BR.6,=,S
C07H6.1 (predicted) T06E6.1,=,S
C07H6.1 (predicted) Y54E10A.10,=,S
C07H6.1 (predicted) C50F4.13,=,S
C07H6.1 (predicted) H02I12.7,=,S
C07H6.1 (predicted) F21D5.5,=,H
C07H6.1 (predicted) F54H12.1,=,S
C07H6.1 (predicted) T10C6.12,=,S
C07H6.1 (predicted) K06C4.11,=,S
C07H6.1 (predicted) F55G1.10,=,S
C07H6.1 (predicted) F08G2.2,=,S
C07H6.1 (predicted) T04A8.6,=,S
C07H6.1 (predicted) C16A3.6,=,S
C07H6.1 (predicted) F45F2.4,=,S
C07H6.1 (predicted) F54E12.5,=,S
C07H6.1 (predicted) ZK836.2,=,S
C07H6.1 (predicted) K06C4.3,=,S
C07H6.2 (predicted) F29F11.6,=,D
C07H6.2 (predicted) F56C9.1,=,D
C07H6.3 (predicted) Y59A8B.9,=,H
C07H6.3 (predicted) R03E9.1,=,D
C07H6.3 (predicted) Y59A8B.7,=,H
C07H6.3 (predicted) F52D10.3,=,HM
C07H6.3 (predicted) M117.2,=,HM
C07H6.5 (predicted) Y39G8C.1,=,S
C07H6.5 (predicted) Y48E1A.1,=,S
C07H6.5 (predicted) Y62E10A.12,=,S
C07H6.5 (predicted) R12B2.5,=,S
C07H6.5 (predicted) K07D4.8,=,D
C07H6.5 (predicted) F37H8.5,=,D
C07H6.5 (predicted) ZK593.7,=,S
C07H6.5 (predicted) C17G10.4,=,S
C07H6.5 (predicted) Y57A10A.30,=,D
C07H6.5 (predicted) Y106G6G.6,=,S
C07H6.5 (predicted) Y56A3A.20,=,S
C07H6.5 (predicted) Y6B3A.1,=,S
C07H6.5 (predicted) F33A8.3,=,D
C07H6.5 (predicted) F56F3.1,=,D
C07H6.5 (predicted) K06H7.4,=,S
C07H6.5 (predicted) C31C9.2,=,S
C07H6.5 (predicted) Y39A1C.2,=,S
C07H6.5 (predicted) Y37E3.3,=,S
C07H6.5 (predicted) C14F5.5,=,H
C07H6.5 (predicted) Y71H2AM.11,=,S
C07H6.5 (predicted) Y55F3AM.12,=,H
C07H6.5 (predicted) F26F2.7,=,S
C07H6.5 (predicted) T01D1.2,=,D
C07H6.5 (predicted) C08B11.6,=,D
C07H6.5 (predicted) M02B7.5,=,S
C07H6.5 (predicted) R11H6.1,=,S
C07H6.5 (predicted) Y47G6A.9,=,S
C07H6.5 (predicted) Y92H12A.2,=,S
C07H6.5 (predicted) M117.2,=,H
C07H6.5 (predicted) F38E11.5,=,S
C07H6.5 (predicted) H27M09.2,=,S
C07H6.5 (predicted) C48E7.2,=,S
C07H6.5 (predicted) F43G6.9,=,S
C07H6.5 (predicted) Y71G12B.14,=,S
C07H6.5 (predicted) D2063.1,=,S
C07H6.5 (predicted) F53A2.6,=,D
C07H6.5 (predicted) F40F8.9,=,S
C07H6.5 (predicted) H43I07.2,=,S
C07H6.5 (predicted) Y65B4BR.4,=,S
C07H6.5 (predicted) K12G11.4,=,S
C07H6.5 (predicted) C42D4.8,=,S
C07H6.5 (predicted) M01A10.2,=,S
C07H6.5 (predicted) Y106G6G.2,=,S
C07H6.5 (predicted) F52D10.3,=,H
C07H6.5 (predicted) R04A9.4,=,D
C07H6.5 (predicted) F10B5.2,=,S
C07H6.5 (predicted) F32A5.7,=,S
C07H6.5 (predicted) Y73B6BL.32,=,S
C07H6.5 (predicted) K12G11.3,=,S
C07H6.5 (predicted) ZK669.3,=,D
C07H6.5 (predicted) Y47G6A.20,=,D
C07H6.5 (predicted) F14B4.3,=,S
C07H6.5 (predicted) F46B6.7,=,D
C07H6.5 (predicted) F56F10.4,=,S
C07H6.5 (predicted) ZK669.2,=,D
C07H6.6 (predicted) F49C12.8,=,H
C07H6.6 (predicted) Y48G1BL.2,=,HM
C07H6.6 (predicted) C48B6.6,=,H
C07H6.6 (predicted) T06E4.3,=,H
C07H6.6 (predicted) C47D12.1,=,H
C08A9.1 (predicted) F10G8.7,=,S
C08A9.1 (predicted) C08A9.1,=,H
C08A9.1 (predicted) Y47G6A.6,=,S
C08A9.1 (predicted) R74.7,=,S
C08A9.1 (predicted) Y46G5A.31,=,S
C08A9.1 (predicted) F56F3.5,=,H
C08A9.1 (predicted) F26F4.1,=,H
C08A9.1 (predicted) Y73B6BL.32,=,D
C08A9.1 (predicted) F10D11.1,=,H
C08B11.2 (predicted) F11F1.1,=,S
C08B11.2 (predicted) F44E5.5,=,S
C08B11.2 (predicted) F26D10.3,=,S
C08B11.2 (predicted) R11A8.4,=,S
C08B11.2 (predicted) C12C8.1,=,S
C08B11.2 (predicted) F44E5.4,=,S
C08B11.2 (predicted) F25H8.2,=,S
C08B11.2 (predicted) Y22D7AL.5,=,S
C08B11.2 (predicted) Y47D9A.1,=,S
C08B11.2 (predicted) F54C9.2,=,S
C08B11.2 (predicted) C42C1.5,=,S
C08B11.4 (predicted) Y38A10A.5,=,D
C08B11.4 (predicted) F01G10.1,=,D
C08B11.4 (predicted) F31F6.6,=,D
C08B11.4 (predicted) W07B8.4,=,D
C08B11.4 (predicted) F57F5.1,=,D
C08B11.4 (predicted) W07B8.1,=,D
C08B11.4 (predicted) K08E5.2,=,D
C08B11.4 (predicted) R13H4.4,=,D
C08B11.4 (predicted) F36D3.9,=,D
C08B11.4 (predicted) C25B8.3,=,D
C08B11.4 (predicted) F32H5.1,=,D
C08B11.4 (predicted) W07B8.5,=,D
C08B11.4 (predicted) R107.1,=,D
C08B11.4 (predicted) C56C10.8,=,D
C08B11.4 (predicted) T10H4.12,=,D
C08B11.4 (predicted) C32E8.2,=,D
C08B11.4 (predicted) F07A11.3,=,D
C08B11.4 (predicted) C17G10.9,=,D
C08B11.4 (predicted) F44C4.3,=,D
C08B11.4 (predicted) C52E4.1,=,D
C08B11.4 (predicted) Y48B6A.7,=,D
C08B11.4 (predicted) Y48B6A.8,=,D
C08B11.4 (predicted) C55A6.10,=,D
C08B11.5 (predicted) M04G12.1,=,D
C08B11.5 (predicted) ZK470.5,=,H
C08B11.5 (predicted) F11A6.1,=,D
C08B11.5 (predicted) W03F9.10,=,H
C08B11.5 (predicted) Y55F3AM.3,=,D
C08B11.5 (predicted) F08C6.3,=,D
C08B11.5 (predicted) F10F2.2,=,D
C08B11.5 (predicted) Y48G8AL.8,=,D
C08B11.5 (predicted) C14F5.5,=,D
C08B11.5 (predicted) Y71D11A.2,=,H
C08B11.5 (predicted) Y44E3A.4,=,D
C08B11.5 (predicted) F42G8.6,=,D
C08B11.5 (predicted) R12B2.1,=,D
C08B11.6 (predicted) Y119D3B.17,=,H
C08B11.6 (predicted) C29E4.8,=,H
C08B11.6 (predicted) Y49E10.1,=,D
C08B11.6 (predicted) K08H2.6,=,D
C08B11.6 (predicted) ZK616.4,=,H
C08B11.6 (predicted) Y74C10AR.1,=,H
C08B11.6 (predicted) CD4.7,=,H
C08B11.6 (predicted) R08C7.3,=,S
C08B11.6 (predicted) CD4.6,=,H
C08B11.6 (predicted) F01G10.1,=,H
[truncated: 1,724,255 more chars]
