# Supplementary material for: Building and analyzing protein interactome networks by cross-species comparisons
Source: BMC Syst Biol. 2010 Mar 30;4:36. doi: 10.1186/1752-0509-4-36 (PMC2859380; doi:10.1186/1752-0509-4-36)
Supplement: Additional file 9 — Zip Cele. A zipped folder containing files formatted for use in Cytoscape listed in Supplemental Table 3. These files are for Caenorhabditis elegans proteins. [file 1752-0509-4-36-S9.ZIP › cele/cele_SpeciesScore.eda]

cele_SpeciesScore.eda
AC3.2 (predicted) Y39G8C.1	=	1.0
AC3.2 (predicted) B0414.6	=	1.0
AC3.2 (predicted) C13B9.3	=	1.0
AC3.2 (predicted) C55A6.10	=	0.96
AC3.2 (predicted) F21H11.2	=	1.0
AC3.2 (predicted) Y71F9AL.17	=	1.0
AC3.2 (predicted) Y57A10A.30	=	1.0
AC3.2 (predicted) F37C12.9	=	1.0
AC3.2 (predicted) R166.2	=	0.84
AC3.2 (predicted) Y92H12BR.8	=	1.0
AC3.2 (predicted) F16F9.1	=	0.84
AC3.2 (predicted) C16A3.3	=	1.0
AC3.2 (predicted) R05H10.2	=	1.0
AC3.2 (predicted) F11A10.7	=	1.0
AC3.2 (predicted) C36B7.6	=	0.84
AC3.2 (predicted) Y71G12B.11	=	1.0
AC3.2 (predicted) F55A12.8	=	1.0
AC3.2 (predicted) T24H10.1	=	1.0
AC3.2 (predicted) Y55F3BL.1	=	1.0
AC3.2 (predicted) B0348.6	=	1.0
AC3.2 (predicted) Y45F3A.9	=	1.0
AC3.2 (predicted) Y46E12BL.2	=	1.0
AC3.2 (predicted) Y48A5A.1	=	1.0
AC3.2 (predicted) F53A3.3	=	0.99
AC3.2 (predicted) F11F1.1	=	1.0
AC3.2 (predicted) M110.4	=	1.0
AC3.2 (predicted) F18C5.3	=	1.0
AC3.2 (predicted) C55B7.1	=	1.0
AC3.2 (predicted) Y71H2AM.19	=	0.96
AC3.2 (predicted) T08A11.1	=	1.0
AC3.2 (predicted) F54C9.2	=	1.0
AC3.2 (predicted) F19H8.1	=	1.0
AC3.2 (predicted) Y25C1A.5	=	1.0
AC3.2 (predicted) ZK54.2	=	1.0
AC3.2 (predicted) F13G3.11	=	1.0
AC3.2 (predicted) Y37E11AR.2	=	0.68
AC3.2 (predicted) F53A2.6	=	1.0
AC3.2 (predicted) T21G5.3	=	0.96
AC3.2 (predicted) Y94H6A.5	=	1.0
AC3.2 (predicted) C26E6.6	=	1.0
AC3.2 (predicted) R04A9.4	=	1.0
AC3.2 (predicted) Y54E10A.9	=	0.95
AC3.2 (predicted) K12H4.3	=	1.0
AC3.2 (predicted) C05D9.5	=	1.0
AC3.2 (predicted) F55F8.5	=	0.88
AC3.2 (predicted) Y54E10A.7	=	1.0
AC3.2 (predicted) K04C2.2	=	1.0
AC3.2 (predicted) T26A5.9	=	0.92
AC3.2 (predicted) F53G12.10	=	0.98
AC3.2 (predicted) C25A1.13	=	1.0
AC3.2 (predicted) R144.7	=	1.0
AC3.2 (predicted) ZK370.3	=	1.0
AC3.2 (predicted) JC8.2	=	1.0
AC3.2 (predicted) F27D9.1	=	1.0
AC3.2 (predicted) Y22D7AL.15	=	0.6
AC3.3 (known) T23F1.6	=	1.0
AC3.3 (known) H04J21.3	=	1.0
AC3.3 (known) C05D2.1	=	1.0
AC3.3 (known) Y39B6A.1	=	1.0
AC3.3 (known) C37C3.6	=	1.0
AC3.3 (known) D1007.6	=	1.0
AC3.3 (known) C03A7.14	=	1.0
AC3.3 (known) Y39B6A.2	=	1.0
AC3.3 (known) T01D1.6	=	1.0
AC3.3 (known) AC3.4	=	1.0
AC3.3 (known) ZK1067.7	=	1.0
AC3.3 (known) C03A7.4	=	1.0
AC3.7 (predicted) Y37E11AR.2	=	0.61
AC3.7 (predicted) K12H4.3	=	1.0
AC3.7 (predicted) F16F9.1	=	0.91
AC3.7 (predicted) Y71F9AL.17	=	1.0
AC3.7 (predicted) R144.7	=	1.0
AC3.7 (predicted) ZK54.2	=	1.0
AC3.7 (predicted) Y22D7AL.15	=	0.66
AC3.7 (predicted) T21G5.3	=	0.96
AC3.7 (predicted) T24H10.1	=	1.0
AC3.7 (predicted) Y45F3A.9	=	1.0
AC3.7 (predicted) Y92H12BR.8	=	1.0
AC3.7 (predicted) JC8.2	=	1.0
AC3.7 (predicted) F53A3.3	=	0.99
AC3.7 (predicted) Y48A5A.1	=	1.0
AC3.7 (predicted) C55B7.1	=	1.0
AC3.7 (predicted) F18C5.3	=	1.0
AC3.7 (predicted) B0414.6	=	1.0
AC3.7 (predicted) F27D9.1	=	1.0
AC3.7 (predicted) C16A3.3	=	1.0
AC3.7 (predicted) M110.4	=	1.0
AC3.7 (predicted) B0348.6	=	1.0
AC3.7 (predicted) C55A6.10	=	1.0
AC3.7 (predicted) F13G3.11	=	1.0
AC3.7 (predicted) Y46E12BL.2	=	1.0
AC3.7 (predicted) R04A9.4	=	1.0
AC3.7 (predicted) F11A10.7	=	1.0
AC3.7 (predicted) F54C9.2	=	1.0
AC3.7 (predicted) F53A2.6	=	1.0
AC3.7 (predicted) K04C2.2	=	1.0
AC3.7 (predicted) Y94H6A.5	=	1.0
AC3.7 (predicted) R166.2	=	0.91
AC3.7 (predicted) F21H11.2	=	1.0
AC3.7 (predicted) ZK370.3	=	1.0
AC3.7 (predicted) Y54E10A.9	=	0.95
AC3.7 (predicted) F37C12.9	=	1.0
AC3.7 (predicted) T08A11.1	=	1.0
AC3.7 (predicted) T26A5.9	=	0.87
AC3.7 (predicted) C25A1.13	=	1.0
AC3.7 (predicted) Y25C1A.5	=	1.0
AC3.7 (predicted) C13B9.3	=	1.0
AC3.7 (predicted) F55A12.8	=	1.0
AC3.7 (predicted) F55F8.5	=	0.91
AC3.7 (predicted) C36B7.6	=	0.91
AC3.7 (predicted) Y39G8C.1	=	1.0
AC3.7 (predicted) C26E6.6	=	1.0
AC3.7 (predicted) Y71H2AM.19	=	0.96
AC3.7 (predicted) R05H10.2	=	1.0
AC3.7 (predicted) Y57A10A.30	=	1.0
AC3.7 (predicted) C05D9.5	=	1.0
AC3.7 (predicted) Y55F3BL.1	=	1.0
AC3.7 (predicted) Y54E10A.7	=	1.0
AC3.7 (predicted) F19H8.1	=	1.0
AC3.7 (predicted) F11F1.1	=	1.0
AC3.7 (predicted) F53G12.10	=	0.98
AC3.7 (predicted) Y71G12B.11	=	1.0
AC3.8 (predicted) M110.4	=	1.0
AC3.8 (predicted) Y48A5A.1	=	1.0
AC3.8 (predicted) C05D9.5	=	1.0
AC3.8 (predicted) Y46E12BL.2	=	1.0
AC3.8 (predicted) Y39G8C.1	=	1.0
AC3.8 (predicted) C55B7.1	=	1.0
AC3.8 (predicted) C25A1.13	=	1.0
AC3.8 (predicted) Y71H2AM.19	=	0.96
AC3.8 (predicted) B0348.6	=	1.0
AC3.8 (predicted) C26E6.6	=	1.0
AC3.8 (predicted) F11F1.1	=	1.0
AC3.8 (predicted) R05H10.2	=	1.0
AC3.8 (predicted) Y54E10A.9	=	0.95
AC3.8 (predicted) F21H11.2	=	1.0
AC3.8 (predicted) ZK54.2	=	1.0
AC3.8 (predicted) F27D9.1	=	1.0
AC3.8 (predicted) Y37E11AR.2	=	0.57
AC3.8 (predicted) F53G12.10	=	0.98
AC3.8 (predicted) Y71G12B.11	=	1.0
AC3.8 (predicted) Y94H6A.5	=	1.0
AC3.8 (predicted) T08A11.1	=	1.0
AC3.8 (predicted) F18C5.3	=	1.0
AC3.8 (predicted) Y25C1A.5	=	1.0
AC3.8 (predicted) F19H8.1	=	1.0
AC3.8 (predicted) ZK370.3	=	1.0
AC3.8 (predicted) F55A12.8	=	1.0
AC3.8 (predicted) R04A9.4	=	1.0
AC3.8 (predicted) C36B7.6	=	0.96
AC3.8 (predicted) Y22D7AL.15	=	0.66
AC3.8 (predicted) Y92H12BR.8	=	1.0
AC3.8 (predicted) C13B9.3	=	1.0
AC3.8 (predicted) F13G3.11	=	1.0
AC3.8 (predicted) B0414.6	=	1.0
AC3.8 (predicted) C16A3.3	=	1.0
AC3.8 (predicted) F11A10.7	=	1.0
AC3.8 (predicted) F55F8.5	=	0.96
AC3.8 (predicted) Y55F3BL.1	=	1.0
AC3.8 (predicted) F16F9.1	=	0.91
AC3.8 (predicted) F53A2.6	=	1.0
AC3.8 (predicted) T24H10.1	=	1.0
AC3.8 (predicted) Y57A10A.30	=	1.0
AC3.8 (predicted) K04C2.2	=	1.0
AC3.8 (predicted) Y45F3A.9	=	1.0
AC3.8 (predicted) T21G5.3	=	0.96
AC3.8 (predicted) Y54E10A.7	=	1.0
AC3.8 (predicted) F54C9.2	=	1.0
AC3.8 (predicted) R166.2	=	0.96
AC3.8 (predicted) R144.7	=	1.0
AC3.8 (predicted) C55A6.10	=	0.96
AC3.8 (predicted) JC8.2	=	1.0
AC3.8 (predicted) F53A3.3	=	0.99
AC3.8 (predicted) K12H4.3	=	1.0
AC3.8 (predicted) F37C12.9	=	1.0
AC3.8 (predicted) T26A5.9	=	0.91
AC3.8 (predicted) Y71F9AL.17	=	1.0
AC7.2 (known) ZK792.6	=	2.0
AC7.2 (known) W07G4.5	=	1.0
AH6.2 (known) F39H2.4	=	1.0
AH6.2 (predicted) F40F4.5	=	1.0
AH6.2 (predicted) T20H4.3	=	1.0
AH6.2 (predicted) Y24D9A.4	=	1.0
AH6.2 (predicted) T05F1.8	=	0.86
AH6.2 (predicted) C52E4.4	=	1.0
AH6.2 (predicted) D2063.1	=	0.98
AH6.2 (predicted) F01G4.6	=	0.89
AH6.2 (predicted) T22D1.9	=	1.0
AH6.2 (predicted) B0272.1	=	1.0
AH6.2 (predicted) K12G11.3	=	0.96
AH6.2 (predicted) W03F9.5	=	1.0
AH6.2 (predicted) F32H2.9	=	1.0
AH6.2 (predicted) T28D6.2	=	1.0
AH6.2 (predicted) M117.2	=	2.0
AH6.2 (predicted) F44F4.11	=	1.0
AH6.2 (predicted) C44B11.3	=	1.0
AH6.2 (predicted) F53G12.10	=	0.98
AH6.2 (predicted) F52D10.3	=	1.98
AH6.2 (predicted) Y22D7AL.5	=	1.0
AH6.2 (predicted) F54C9.2	=	1.0
AH6.2 (predicted) Y110A7A.12	=	1.0
AH6.2 (predicted) Y73B3A.18	=	1.0
AH6.2 (predicted) K07E3.8	=	0.96
AH6.2 (predicted) F16D3.1	=	1.0
AH6.2 (predicted) C47B2.3	=	1.0
AH6.2 (predicted) ZK899.4	=	1.0
AH6.2 (predicted) C54C6.2	=	1.0
AH6.2 (predicted) ZK1320.1	=	1.0
AH6.2 (predicted) K01G5.7	=	1.0
AH6.2 (predicted) C36E8.5	=	1.0
AH6.2 (predicted) D2024.7	=	1.0
AH6.2 (predicted) C33F10.12	=	0.86
AH6.2 (predicted) K12G11.4	=	0.98
AH6.2 (predicted) ZK154.3	=	1.0
AH6.2 (predicted) F20B6.2	=	1.0
AH6.2 (predicted) F26E4.8	=	1.0
AH6.2 (predicted) C14C10.1	=	0.78
AH6.2 (predicted) F25H2.10	=	1.0
AH6.2 (predicted) F11F1.1	=	1.0
AH6.5 (known) F59B2.6	=	1.0
AH6.5 (known) T11B7.4	=	1.0
AH6.5 (known) W07B3.2	=	1.0
AH6.5 (known) F53G12.5	=	1.0
AH6.5 (known) C12D8.1	=	1.0
AH6.5 (known) T17H7.4	=	1.0
B0001.1 (known) C45G3.1	=	1.0
B0001.2 (known) F15B10.2	=	1.0
B0001.4 (predicted) F19H6.1	=	0.96
B0001.4 (predicted) C14F5.5	=	0.98
B0001.4 (predicted) K12C11.2	=	1.0
B0001.4 (predicted) B0001.4	=	3.0
B0001.4 (predicted) T01E8.3	=	1.0
B0001.4 (predicted) C47B2.2	=	1.0
B0001.4 (predicted) F19B6.1	=	1.0
B0019.1 (predicted) T08D10.2	=	1.0
B0019.1 (predicted) M03F8.2	=	1.0
B0019.1 (predicted) Y48G10A.3	=	0.97
B0019.1 (predicted) M117.2	=	0.91
B0019.1 (predicted) Y111B2A.20	=	1.0
B0019.1 (predicted) B0019.1	=	2.0
B0019.1 (predicted) R13G10.2	=	1.0
B0019.1 (predicted) F52D10.3	=	0.9
B0019.1 (predicted) C24G6.6	=	1.0
B0019.1 (predicted) Y40B1B.6	=	1.0
B0019.1 (predicted) Y37D8A.9	=	1.0
B0019.1 (predicted) F25C8.2	=	1.0
B0019.1 (predicted) F54E7.1	=	1.0
B0019.1 (predicted) F55C5.6	=	1.0
B0019.2 (known) K01G5.4	=	1.0
B0024.1 (known) D1007.6	=	1.0
B0024.1 (known) W07B3.2	=	1.0
B0024.11 (known) F10G7.4	=	1.0
B0024.11 (predicted) C05D11.12	=	1.0
B0024.11 (predicted) Y106G6H.2	=	1.0
B0024.11 (predicted) F26D10.3	=	1.0
B0024.11 (predicted) C55B7.1	=	1.0
B0024.11 (predicted) M04G12.1	=	1.0
B0024.11 (predicted) F54C9.2	=	1.0
B0024.11 (predicted) K01G5.5	=	1.0
B0024.11 (predicted) B0414.6	=	1.0
B0024.11 (predicted) Y71G12B.15	=	1.0
B0024.11 (predicted) F11F1.1	=	1.0
B0024.11 (predicted) F10B5.2	=	1.0
B0024.11 (predicted) F44E5.4	=	1.0
B0024.11 (predicted) M110.4	=	1.0
B0024.11 (predicted) Y54E10A.9	=	0.95
B0024.11 (predicted) C12C8.1	=	1.0
B0024.11 (predicted) K08H2.6	=	1.0
B0024.11 (predicted) F07E5.5	=	1.0
B0024.11 (predicted) W02G9.3	=	1.0
B0024.11 (predicted) F18H3.3	=	1.0
B0024.11 (predicted) E02A10.1	=	1.0
B0024.11 (predicted) F58A4.10	=	1.0
B0024.11 (predicted) T23B12.3	=	1.0
B0024.11 (predicted) Y39A1A.15	=	1.0
B0024.11 (predicted) Y87G2A.9	=	1.0
B0024.11 (predicted) Y71H2AM.19	=	0.96
B0024.11 (predicted) T22D1.3	=	2.0
B0024.11 (predicted) E01A2.4	=	1.0
B0024.11 (predicted) Y74C9A.3	=	1.0
B0024.11 (predicted) F44E5.5	=	1.0
B0024.11 (predicted) T21G5.3	=	0.96
B0024.11 (predicted) K01G5.2	=	1.0
B0024.12 (known) W02G9.3	=	1.0
B0024.12 (known) F42C5.8	=	1.0
B0024.12 (known) F22B5.2	=	2.0
B0024.12 (known) ZK945.2	=	2.0
B0024.12 (known) C25F6.2	=	1.0
B0024.12 (known) C38D4.6	=	1.0
B0024.12 (known) B0365.1	=	1.0
B0024.12 (known) K11H3.1	=	1.95
B0024.12 (known) W02G9.2	=	1.0
B0024.12 (predicted) F47G4.3	=	0.95
B0024.12 (predicted) F32E10.4	=	1.0
B0024.12 (predicted) T23G11.2	=	2.0
B0024.12 (predicted) F26B1.3	=	1.0
B0024.12 (predicted) B0024.12	=	2.0
B0024.12 (predicted) F25H8.2	=	1.0
B0024.12 (predicted) Y97E10AR.5	=	1.0
B0024.13 (predicted) M142.1	=	1.0
B0024.14 (known) F58E6.3	=	1.0
B0024.14 (known) F08C6.1	=	1.0
B0024.14 (known) F29G6.3	=	1.0
B0024.14 (known) ZK1067.7	=	1.0
B0024.14 (known) Y69H2.3	=	1.0
B0024.14 (known) Y39B6A.19	=	1.0
B0024.14 (known) Y64G10A.7	=	1.0
B0024.14 (known) F56B3.2	=	1.0
B0024.14 (known) C34G6.2	=	1.0
B0024.14 (known) ZK849.2	=	1.0
B0024.14 (known) C54D2.2	=	1.0
B0024.14 (known) F54A3.1	=	1.0
B0024.14 (known) T22F7.3	=	1.0
B0024.14 (known) F23B12.4	=	1.0
B0024.14 (known) ZC434.2	=	1.0
B0024.14 (known) F53A9.1	=	1.0
B0024.14 (known) T01B7.8	=	1.0
B0024.14 (known) F30H5.3	=	1.0
B0024.14 (known) F54B11.7	=	1.0
B0024.14 (known) T21D12.11	=	1.0
B0024.14 (known) K08E3.6	=	1.0
B0024.14 (known) R02F11.1	=	1.0
B0024.14 (known) C02C2.1	=	1.0
B0024.14 (known) T21B6.3	=	1.0
B0024.14 (known) F53A9.2	=	1.0
B0024.14 (known) Y65B4A.7	=	1.0
B0024.14 (known) F16B4.5	=	1.0
B0024.14 (known) Y69H2.10	=	1.0
B0024.14 (known) B0507.1	=	1.0
B0024.14 (known) H04J21.3	=	1.0
B0024.14 (known) T22H2.5	=	1.0
B0024.14 (known) B0024.14	=	1.0
B0024.14 (known) F48E8.1	=	1.0
B0024.14 (known) W03G1.5	=	1.0
B0024.14 (known) F44B9.6	=	1.0
B0024.14 (known) K08E7.5	=	1.0
B0024.14 (known) F43G9.11	=	1.0
B0024.14 (known) ZK849.1	=	1.0
B0024.14 (known) F41H10.8	=	1.0
B0024.14 (known) C37C3.6	=	1.0
B0024.14 (known) F42D1.2	=	1.0
B0024.14 (known) R05G6.7	=	1.0
B0024.14 (known) Y39B6A.1	=	1.0
B0024.14 (known) K07C11.7	=	1.0
B0024.8 (predicted) ZC477.9	=	1.0
B0024.9 (predicted) Y37E3.7	=	0.85
B0024.9 (predicted) ZK370.2	=	1.0
B0024.9 (predicted) T27E9.3	=	1.0
B0024.9 (predicted) C05D9.5	=	1.85
B0024.9 (predicted) Y69A2AR.30	=	0.85
B0024.9 (predicted) K12G11.3	=	1.77
B0024.9 (predicted) R04A9.4	=	1.85
B0024.9 (predicted) C07E3.1	=	1.0
B0024.9 (predicted) R13F6.9	=	1.0
B0024.9 (predicted) K12G11.4	=	1.8
B0024.9 (predicted) K10B3.8	=	1.79
B0024.9 (predicted) F09E5.15	=	1.85
B0024.9 (predicted) F25H8.2	=	1.0
B0024.9 (predicted) F54D5.12	=	0.75
B0024.9 (predicted) T27A10.3	=	1.0
B0024.9 (predicted) F53A2.6	=	1.85
B0024.9 (predicted) T10F2.3	=	0.85
B0024.9 (predicted) B0348.6	=	1.85
B0024.9 (predicted) K10B3.7	=	1.79
B0024.9 (predicted) F33H1.2	=	1.79
B0024.9 (predicted) Y57A10A.30	=	1.85
B0024.9 (predicted) F43E2.5	=	1.85
B0024.9 (predicted) B0024.9	=	1.0
B0024.9 (predicted) R07E5.2	=	1.85
B0024.9 (predicted) T09F3.3	=	1.81
B0024.9 (predicted) D2063.1	=	1.81
B0025.1 (known) T19E7.3	=	2.0
B0025.1 (predicted) R10H10.5	=	1.0
B0025.1 (predicted) M04C7.1	=	0.97
B0025.1 (predicted) R06A10.2	=	0.97
B0025.1 (predicted) C55H1.2	=	1.0
B0025.1 (predicted) C34D1.3	=	1.0
B0025.1 (predicted) T26A5.3	=	1.0
B0025.1 (predicted) C26C6.2	=	1.0
B0025.1 (predicted) F18G5.3	=	1.0
B0025.1 (predicted) F56H9.4	=	1.0
B0025.1 (predicted) M117.2	=	0.96
B0025.1 (predicted) ZK930.1	=	1.0
B0025.1 (predicted) Y95B8A.5	=	1.0
B0025.1 (predicted) F48C11.1	=	0.97
B0025.1 (predicted) T07A9.7	=	1.0
B0025.1 (predicted) E02C12.5	=	1.0
B0025.1 (predicted) F56H9.3	=	0.92
B0025.1 (predicted) M01D7.7	=	0.98
B0025.1 (predicted) C16A11.1	=	1.0
B0025.1 (predicted) F38E1.5	=	1.0
B0025.1 (predicted) F52D10.3	=	0.91
B0025.1 (predicted) K09A9.5	=	1.0
B0025.1 (predicted) T19C4.6	=	1.0
B0025.2 (known) Y59A8A.1	=	2.0
B0025.2 (predicted) F26D10.3	=	1.0
B0025.2 (predicted) T22D1.9	=	1.0
B0025.2 (predicted) C36B1.4	=	1.0
B0025.2 (predicted) T03F1.3	=	1.0
B0025.2 (predicted) F11F1.1	=	1.0
B0025.2 (predicted) ZK20.5	=	1.0
B0025.2 (predicted) C43H6.8	=	1.0
B0025.2 (predicted) C13B4.2	=	1.0
B0025.2 (predicted) F57B9.10	=	2.0
B0025.2 (predicted) B0025.2	=	2.0
B0025.2 (predicted) Y67H2A.6	=	2.0
B0025.2 (predicted) T10G3.6	=	1.0
B0025.2 (predicted) F54C9.2	=	1.0
B0025.2 (predicted) T25B9.9	=	1.0
B0025.2 (predicted) Y39G10AR.9	=	1.0
B0025.2 (predicted) F56F11.4	=	1.0
B0025.2 (predicted) B0336.8	=	1.0
B0025.2 (predicted) F23F1.8	=	1.0
B0025.2 (predicted) C50F4.12	=	1.0
B0025.2 (predicted) ZK20.3	=	1.0
B0025.2 (predicted) C23G10.4	=	1.0
B0025.2 (predicted) F59B2.5	=	1.0
B0025.2 (predicted) T20F5.2	=	1.0
B0025.2 (predicted) C14C10.5	=	1.0
B0025.2 (predicted) C10G11.8	=	1.0
B0025.2 (predicted) T06D8.8	=	1.0
B0025.2 (predicted) B0205.3	=	1.0
B0025.2 (predicted) D2045.2	=	1.0
B0025.2 (predicted) Y55F3AM.15	=	2.0
B0025.2 (predicted) Y49E10.1	=	1.0
B0025.2 (predicted) F10G7.8	=	1.0
B0025.2 (predicted) R12E2.3	=	1.0
B0025.2 (predicted) K07D4.3	=	1.0
B0025.2 (predicted) C12C8.1	=	0.98
B0025.2 (predicted) D2013.7	=	1.0
B0025.2 (predicted) B0393.1	=	0.96
B0025.2 (predicted) F23F12.6	=	1.0
B0025.2 (predicted) C52E4.4	=	1.0
B0025.2 (predicted) F44E5.4	=	1.0
B0025.2 (predicted) F56H1.4	=	1.0
B0025.2 (predicted) F44E5.5	=	1.0
B0025.2 (predicted) F49C12.8	=	1.0
B0025.2 (predicted) F35D2.4	=	1.0
B0034.3 (known) C17F4.7	=	1.0
B0034.3 (known) R05F9.10	=	1.0
B0034.3 (predicted) F37D6.1	=	1.0
B0034.3 (predicted) C04A11.3	=	1.0
B0034.3 (predicted) F20D12.2	=	1.0
B0035.1 (known) Y54G9A.6	=	2.0
B0035.1 (known) B0464.5	=	1.0
B0035.1 (predicted) C38H2.2	=	0.8
B0035.10 (predicted) R11A8.4	=	0.97
B0035.10 (predicted) Y74C9A.4	=	0.97
B0035.10 (predicted) T08D10.2	=	0.97
B0035.10 (predicted) C03D6.5	=	0.85
B0035.10 (predicted) F10G7.3	=	0.82
B0035.10 (predicted) Y48B6A.11	=	0.97
B0035.10 (predicted) Y40B1B.6	=	0.97
B0035.10 (predicted) D1014.8	=	0.97
B0035.14 (predicted) T05A8.4	=	0.97
B0035.14 (predicted) Y71G12B.15	=	1.0
B0035.14 (predicted) Y87G2A.9	=	1.0
B0035.14 (predicted) F18A12.8	=	0.91
B0035.14 (predicted) F58A4.10	=	1.0
B0035.14 (predicted) ZK20.6	=	0.97
B0035.16 (known) B0464.5	=	1.0
B0035.16 (known) Y54G9A.6	=	1.0
B0035.16 (predicted) F13D11.4	=	0.94
B0035.16 (predicted) B0035.16	=	1.0
B0035.16 (predicted) Y63D3A.5	=	1.0
B0035.16 (predicted) K02B12.7	=	1.0
B0035.16 (predicted) Y17G7B.17	=	1.0
B0035.16 (predicted) C14B1.4	=	1.0
B0035.16 (predicted) ZC302.2	=	1.0
B0035.16 (predicted) Y22D7AL.5	=	1.0
B0035.16 (predicted) R06A4.8	=	1.0
B0035.16 (predicted) F56H1.5	=	1.0
B0035.16 (predicted) K04G11.4	=	1.0
B0035.16 (predicted) C06B8.8	=	1.0
B0035.2 (known) F26E4.8	=	1.0
B0035.2 (known) R05F9.10	=	1.0
B0035.3 (predicted) T05F1.3	=	1.0
B0035.3 (predicted) C55A6.10	=	1.0
B0035.4 (predicted) Y113G7B.17	=	1.0
B0035.4 (predicted) Y48E1B.2	=	1.0
B0035.4 (predicted) R151.9	=	1.0
B0035.4 (predicted) R05D3.4	=	1.0
B0035.4 (predicted) T06G6.9	=	1.0
B0035.4 (predicted) F21C3.5	=	1.0
B0035.4 (predicted) H20J04.5	=	1.0
B0035.5 (predicted) C12C8.1	=	0.98
B0035.5 (predicted) F11F1.1	=	1.0
B0035.5 (predicted) F26D10.3	=	1.0
B0035.5 (predicted) F44E5.4	=	1.0
B0035.5 (predicted) B0035.5	=	2.0
B0035.5 (predicted) F54C9.2	=	1.0
B0035.5 (predicted) F44E5.5	=	1.0
B0035.5 (predicted) ZK287.5	=	1.0
B0035.6 (known) K01G5.1	=	1.0
B0035.7 (predicted) C26C6.1	=	1.0
B0035.7 (predicted) W07E11.1	=	0.99
B0035.7 (predicted) F35H10.1	=	1.0
B0035.7 (predicted) Y47G6A.6	=	1.0
B0035.7 (predicted) F38H4.9	=	0.99
B0035.7 (predicted) F54C9.5	=	0.99
B0035.7 (predicted) C23G10.3	=	0.99
B0035.7 (predicted) F45F2.2	=	2.99
B0035.7 (predicted) F07B7.10	=	1.0
B0035.7 (predicted) F58F6.4	=	0.99
B0035.7 (predicted) F54C9.9	=	1.0
B0035.7 (predicted) F13B10.2	=	0.99
B0035.7 (predicted) H02I12.7	=	1.0
B0035.7 (predicted) C50F4.13	=	1.0
B0035.7 (predicted) B0205.7	=	1.0
B0035.7 (predicted) R13A5.12	=	1.0
B0035.7 (predicted) ZK131.10	=	1.0
B0035.7 (predicted) F17E9.9	=	2.99
B0035.7 (predicted) C04F12.4	=	1.0
B0035.7 (predicted) F07E5.5	=	1.0
B0035.7 (predicted) F09F7.3	=	1.99
B0035.7 (predicted) K06C4.12	=	2.99
B0035.7 (predicted) F10B5.2	=	1.0
B0035.7 (predicted) T03F1.2	=	0.99
B0035.7 (predicted) F55G1.10	=	1.0
B0035.7 (predicted) F33H2.5	=	0.99
B0035.7 (predicted) T10C6.12	=	1.0
B0035.7 (predicted) F58B3.4	=	1.99
B0035.7 (predicted) T23D8.6	=	1.0
B0035.7 (predicted) K06C4.4	=	2.99
B0035.7 (predicted) F45F2.4	=	1.0
B0035.7 (predicted) ZK131.6	=	1.0
B0035.7 (predicted) F07B7.3	=	1.0
B0035.7 (predicted) C48E7.2	=	1.0
B0035.7 (predicted) F55A3.3	=	1.0
B0035.7 (predicted) F41E6.4	=	0.99
B0035.7 (predicted) B0035.7	=	1.0
B0035.7 (predicted) Y47D9A.1	=	0.99
B0035.7 (predicted) F55G1.3	=	2.98
B0035.7 (predicted) Y76B12C.7	=	1.0
B0035.7 (predicted) Y105E8A.17	=	1.0
B0035.7 (predicted) C44E4.4	=	0.99
B0035.7 (predicted) R05G6.7	=	0.99
B0035.7 (predicted) R08C7.3	=	1.99
B0035.7 (predicted) Y39G8C.1	=	0.99
B0035.7 (predicted) F17E9.13	=	1.0
B0035.7 (predicted) F54E12.4	=	2.98
B0035.7 (predicted) F28C6.6	=	1.0
B0035.7 (predicted) F37E3.1	=	1.0
B0035.7 (predicted) F08G2.1	=	2.99
B0035.7 (predicted) F32H2.2	=	1.0
B0035.7 (predicted) Y56A3A.18	=	1.0
B0035.7 (predicted) F54E12.5	=	1.0
B0035.7 (predicted) F07B7.11	=	2.99
B0035.7 (predicted) F07B7.4	=	2.99
B0035.7 (predicted) D2096.8	=	1.0
B0035.7 (predicted) C54G10.2	=	0.99
B0035.7 (predicted) Y106G6H.2	=	0.99
B0035.7 (predicted) H02I12.6	=	2.98
B0035.7 (predicted) C42D4.8	=	1.0
B0035.7 (predicted) Y111B2A.11	=	1.99
B0035.7 (predicted) R06A4.4	=	0.99
B0035.7 (predicted) F08G2.2	=	1.0
B0035.7 (predicted) T10C6.11	=	2.99
B0035.7 (predicted) C25F6.3	=	0.99
B0035.7 (predicted) D1081.2	=	1.0
B0035.7 (predicted) T07A9.8	=	0.99
B0035.7 (predicted) B0041.4	=	0.99
B0035.7 (predicted) ZK131.5	=	2.99
B0035.7 (predicted) C07H6.1	=	1.0
B0035.7 (predicted) M110.4	=	0.99
B0035.7 (predicted) F54C9.2	=	0.99
B0035.7 (predicted) C50F4.5	=	2.98
B0035.7 (predicted) R05H10.2	=	1.0
B0035.7 (predicted) F45F2.12	=	2.99
B0035.7 (predicted) F55F8.3	=	0.99
B0035.7 (predicted) B0035.8	=	2.98
B0035.7 (predicted) C16A3.3	=	0.99
B0035.7 (predicted) T22D1.3	=	0.99
B0035.7 (predicted) K08F4.1	=	0.99
B0035.7 (predicted) C47D12.1	=	0.99
B0035.7 (predicted) K06C4.11	=	1.0
B0035.7 (predicted) K08E7.1	=	1.0
B0035.7 (predicted) ZK131.9	=	2.99
B0035.7 (predicted) F56F3.5	=	0.97
B0035.7 (predicted) F11F1.1	=	0.99
B0035.7 (predicted) F35H10.11	=	2.99
B0035.7 (predicted) C42C1.5	=	0.99
B0035.7 (predicted) F18H3.3	=	0.99
B0035.7 (predicted) K06C4.3	=	1.0
B0035.7 (predicted) F02E9.4	=	0.99
B0035.8 (predicted) C37C3.2	=	1.0
B0035.8 (predicted) C14F5.5	=	1.0
B0035.8 (predicted) H02I12.7	=	2.98
B0035.8 (predicted) F17E9.13	=	2.98
B0035.8 (predicted) F07B7.10	=	2.98
B0035.8 (predicted) C16A3.3	=	1.99
B0035.8 (predicted) C12C8.1	=	1.95
B0035.8 (predicted) C02F5.7	=	0.99
B0035.8 (predicted) T05E11.3	=	1.0
B0035.8 (predicted) T23D8.6	=	2.98
B0035.8 (predicted) W09B6.2	=	1.99
B0035.8 (predicted) T10C6.12	=	2.98
B0035.8 (predicted) Y106G6H.2	=	1.99
B0035.8 (predicted) ZK945.3	=	0.99
B0035.8 (predicted) E04D5.1	=	0.99
B0035.8 (predicted) D2096.8	=	1.0
B0035.8 (predicted) R05G6.7	=	1.0
B0035.8 (predicted) F54C9.5	=	1.0
B0035.8 (predicted) C37H5.8	=	1.0
B0035.8 (predicted) Y37E11AL.8	=	1.99
B0035.8 (predicted) F44E5.5	=	1.99
B0035.8 (predicted) C23G10.3	=	1.0
B0035.8 (predicted) F33H2.5	=	0.99
B0035.8 (predicted) F26D10.3	=	1.99
B0035.8 (predicted) F16B4.8	=	0.99
B0035.8 (predicted) Y62E10A.5	=	1.0
B0035.8 (predicted) F10G7.1	=	1.0
B0035.8 (predicted) ZK1127.4	=	1.0
B0035.8 (predicted) B0041.4	=	2.98
B0035.8 (predicted) F09F7.3	=	0.99
B0035.8 (predicted) F55G1.10	=	2.98
B0035.8 (predicted) F53H8.2	=	1.96
B0035.8 (predicted) F54E12.5	=	2.98
B0035.8 (predicted) F58B3.4	=	1.0
B0035.8 (predicted) C26C6.1	=	1.0
B0035.8 (predicted) F08G2.2	=	2.98
B0035.8 (predicted) K06C4.11	=	2.98
B0035.8 (predicted) B0393.1	=	0.96
B0035.8 (predicted) F54C9.2	=	1.99
B0035.8 (predicted) B0205.7	=	0.99
B0035.8 (predicted) Y24D9A.4	=	0.99
B0035.8 (predicted) Y56A3A.18	=	1.99
B0035.8 (predicted) F25H2.10	=	1.0
B0035.8 (predicted) F11F1.1	=	1.99
B0035.8 (predicted) K04C1.4	=	1.0
B0035.8 (predicted) F18H3.3	=	1.99
B0035.8 (predicted) C30C11.4	=	1.0
B0035.8 (predicted) F32A5.1	=	1.99
B0035.8 (predicted) F35G12.4	=	0.99
B0035.8 (predicted) C50F4.13	=	2.98
B0035.8 (predicted) ZK856.13	=	1.0
B0035.8 (predicted) F08B4.5	=	0.99
B0035.8 (predicted) R08C7.3	=	2.99
B0035.8 (predicted) K06A5.7	=	0.99
B0035.8 (predicted) C53H9.2	=	1.0
B0035.8 (predicted) Y71F9AL.18	=	0.55
B0035.8 (predicted) F44E5.4	=	1.99
B0035.8 (predicted) D2013.5	=	1.99
B0035.8 (predicted) C02C6.1	=	1.99
B0035.8 (predicted) ZK131.6	=	2.98
B0035.8 (predicted) T12D8.6	=	1.0
B0035.8 (predicted) K12C11.2	=	0.8
B0035.8 (predicted) C47E8.5	=	0.98
B0035.8 (predicted) ZK637.11	=	0.99
B0035.8 (predicted) C48E7.2	=	0.99
B0035.8 (predicted) F53G12.10	=	0.99
B0035.8 (predicted) C35B1.1	=	1.0
B0035.8 (predicted) M01E5.5	=	0.99
B0035.8 (predicted) F07B7.3	=	2.98
B0035.8 (predicted) Y73B3A.18	=	0.99
B0035.8 (predicted) C42D4.8	=	1.99
B0035.8 (predicted) F28D1.1	=	1.0
B0035.8 (predicted) F35H10.1	=	2.98
B0035.8 (predicted) K06C4.3	=	2.98
B0035.8 (predicted) ZK131.10	=	2.98
B0035.8 (predicted) T26A5.8	=	0.99
B0035.8 (predicted) M04F3.1	=	1.0
B0035.8 (predicted) R05H5.2	=	0.99
B0035.8 (predicted) ZC477.9	=	0.99
B0035.8 (predicted) F14B4.3	=	0.99
B0035.8 (predicted) F45F2.4	=	2.98
B0035.8 (predicted) T23G5.1	=	1.0
B0041.2 (known) W07B3.2	=	1.0
B0041.2 (known) T17H7.4	=	1.0
B0041.4 (known) T09A5.10	=	1.0
B0041.4 (known) W07B3.2	=	1.0
B0041.4 (known) Y51H4A.17	=	1.0
B0041.4 (known) Y18D10A.8	=	1.0
B0041.4 (known) T01G9.5	=	1.0
B0041.4 (known) R11G11.7	=	1.0
B0041.4 (known) Y39E4B.1	=	3.0
B0041.4 (known) F08G2.5	=	1.0
B0041.4 (known) B0238.12	=	1.0
B0041.4 (predicted) C48B4.1	=	1.0
B0041.4 (predicted) F08A8.2	=	1.0
B0041.4 (predicted) F35C8.5	=	1.0
B0041.4 (predicted) Y66H1A.4	=	1.0
B0041.4 (predicted) T25G3.3	=	1.0
B0041.4 (predicted) T25G3.2	=	0.88
B0041.4 (predicted) W09B6.2	=	1.0
B0041.4 (predicted) VZK822L.1	=	1.0
B0041.4 (predicted) C08H9.2	=	1.0
B0041.4 (predicted) F30A10.6	=	1.0
B0041.4 (predicted) W05H7.3	=	1.0
B0041.4 (predicted) W07E11.1	=	1.0
B0041.4 (predicted) Y40B1B.7	=	2.0
B0041.4 (predicted) Y48G8AL.6	=	1.0
B0041.4 (predicted) C33F10.12	=	1.0
B0041.4 (predicted) T10C6.11	=	3.0
B0041.4 (predicted) F56H11.4	=	2.0
B0041.4 (predicted) T16G1.10	=	1.0
B0041.4 (predicted) Y6B3A.1	=	1.0
B0041.4 (predicted) F28A10.10	=	1.0
B0041.4 (predicted) F35H10.11	=	3.0
B0041.4 (predicted) Y110A7A.17	=	1.0
B0041.4 (predicted) F54C1.2	=	1.0
B0041.4 (predicted) F25B4.6	=	1.0
B0041.4 (predicted) K01H12.2	=	1.0
B0041.4 (predicted) Y105C5B.12	=	1.0
B0041.4 (predicted) W08F4.8	=	1.0
B0041.4 (predicted) Y37D8A.9	=	1.0
B0041.4 (predicted) B0464.2	=	1.0
B0041.4 (predicted) C29A12.3	=	1.0
B0041.4 (predicted) W02F12.5	=	1.0
B0041.4 (predicted) B0393.1	=	0.96
B0041.4 (predicted) W06H3.3	=	1.9
B0041.4 (predicted) T22B11.5	=	2.0
B0041.4 (predicted) W07E6.2	=	1.0
B0041.4 (predicted) C15F1.6	=	1.0
B0041.4 (predicted) W08G11.4	=	2.0
B0041.4 (predicted) C53H9.2	=	1.0
B0041.4 (predicted) W01B11.3	=	2.0
B0041.4 (predicted) F10B5.6	=	1.0
B0041.4 (predicted) T10G3.6	=	1.0
B0041.4 (predicted) C37C3.2	=	1.0
B0041.4 (predicted) W05E10.4	=	1.0
B0041.4 (predicted) ZK1098.5	=	1.0
B0041.4 (predicted) Y48G9A.1	=	1.0
B0041.4 (predicted) F11E6.5	=	1.9
B0041.4 (predicted) Y32F6A.3	=	2.0
B0041.4 (predicted) F57B9.5	=	1.0
B0041.4 (predicted) ZC518.2	=	1.92
B0041.4 (predicted) W09C5.1	=	2.0
B0041.4 (predicted) C54H2.5	=	1.0
B0041.4 (predicted) R13A5.12	=	1.0
B0041.4 (predicted) F41H10.8	=	2.0
B0041.4 (predicted) T20B12.3	=	1.0
B0041.4 (predicted) F46C5.6	=	2.0
B0041.4 (predicted) F39H11.2	=	1.0
B0041.4 (predicted) F10D2.9	=	1.0
B0041.4 (predicted) F55A12.8	=	1.0
B0041.4 (predicted) Y73E7A.2	=	1.0
B0041.4 (predicted) T27E9.1	=	1.0
B0041.4 (predicted) F08A8.1	=	1.0
B0041.4 (predicted) W08D2.7	=	1.0
B0041.4 (predicted) W02A11.1	=	2.0
B0041.4 (predicted) M03F8.3	=	1.0
B0041.4 (predicted) F55G1.10	=	0.99
B0041.4 (predicted) C24F3.1	=	1.0
B0041.4 (predicted) F16A11.3	=	2.0
B0041.4 (predicted) F54E12.4	=	2.98
B0041.4 (predicted) K02G10.6	=	0.91
B0041.4 (predicted) B0250.9	=	1.0
B0041.4 (predicted) F07B7.3	=	0.99
B0041.4 (predicted) F57H12.1	=	0.96
B0041.4 (predicted) F26E4.1	=	2.0
B0041.4 (predicted) R02E12.4	=	0.86
B0041.4 (predicted) Y48A6B.5	=	1.0
B0041.4 (predicted) C43E11.9	=	1.0
B0041.4 (predicted) K01G5.5	=	1.0
B0041.4 (predicted) C41C4.6	=	1.0
B0041.4 (predicted) C47C12.4	=	1.0
B0041.4 (predicted) K06C4.11	=	0.99
B0041.4 (predicted) T10F2.2	=	1.0
B0041.4 (predicted) Y47G6A.27	=	1.0
B0041.4 (predicted) M02B7.5	=	1.0
B0041.4 (predicted) H28O16.1	=	1.0
B0041.4 (predicted) T19A6.2	=	1.0
B0041.4 (predicted) H02I12.6	=	2.98
B0041.4 (predicted) F55H2.2	=	1.0
B0041.4 (predicted) ZK652.1	=	1.0
B0041.4 (predicted) Y48G1A.4	=	1.0
B0041.4 (predicted) ZK512.5	=	2.0
B0041.4 (predicted) F54A5.3	=	1.0
B0041.4 (predicted) K01C8.9	=	1.0
B0041.4 (predicted) T10C6.12	=	0.99
B0041.4 (predicted) F23B12.7	=	1.0
B0041.4 (predicted) F32A6.3	=	1.0
B0041.4 (predicted) F56H11.3	=	1.92
B0041.4 (predicted) F28C6.6	=	1.0
B0041.4 (predicted) T04A8.6	=	1.0
B0041.4 (predicted) F33D11.10	=	1.0
B0041.4 (predicted) T19E7.3	=	1.0
B0041.4 (predicted) C34E10.10	=	1.0
B0041.4 (predicted) C56G2.6	=	1.0
B0041.4 (predicted) C15B12.7	=	0.9
B0041.4 (predicted) W08E12.7	=	1.0
B0041.4 (predicted) Y47G6A.6	=	2.0
B0041.4 (predicted) F25H2.5	=	2.0
B0041.4 (predicted) Y71H2B.10	=	2.0
B0041.4 (predicted) F45F2.12	=	3.0
B0041.4 (predicted) F32D8.12	=	1.0
B0041.4 (predicted) F08A8.3	=	1.0
B0041.4 (predicted) F01G4.3	=	1.0
B0041.4 (predicted) T03F1.12	=	2.0
B0041.4 (predicted) K02F3.2	=	1.0
B0041.4 (predicted) T15H9.6	=	2.0
B0041.4 (predicted) K07E3.4	=	1.98
B0041.4 (predicted) C39F7.2	=	1.0
B0041.4 (predicted) F11A10.7	=	1.0
B0041.4 (predicted) Y47D3A.26	=	1.0
B0041.4 (predicted) T05G5.5	=	1.0
B0041.4 (predicted) F59B8.2	=	1.0
B0041.4 (predicted) ZK836.2	=	2.0
B0041.4 (predicted) ZK131.10	=	0.99
B0041.4 (predicted) K06C4.4	=	3.0
B0041.4 (predicted) ZK370.4	=	2.0
B0041.4 (predicted) C42C1.5	=	1.0
B0041.4 (predicted) K04D7.2	=	1.0
B0041.4 (predicted) C16A3.7	=	1.0
B0041.4 (predicted) W04A8.7	=	1.0
B0041.4 (predicted) F08G2.1	=	3.0
B0041.4 (predicted) C13G3.3	=	2.0
B0041.4 (predicted) Y18D10A.19	=	1.0
B0041.4 (predicted) T05A12.2	=	1.0
B0041.4 (predicted) C09G4.1	=	0.86
B0041.4 (predicted) F11A3.1	=	1.0
B0041.4 (predicted) F45F2.4	=	0.99
B0041.4 (predicted) C06B3.4	=	1.0
B0041.4 (predicted) Y56A3A.18	=	1.0
B0041.4 (predicted) H19N07.1	=	1.0
B0041.4 (predicted) F33H1.1	=	1.0
B0041.4 (predicted) K07E3.3	=	1.91
B0041.4 (predicted) T12E12.4	=	2.0
B0041.4 (predicted) Y56A3A.1	=	1.0
B0041.4 (predicted) K11D2.3	=	1.0
B0041.4 (predicted) Y108F1.4	=	1.0
B0041.4 (predicted) K08E4.6	=	2.0
B0041.4 (predicted) F55F8.2	=	1.0
B0041.4 (predicted) T20B12.2	=	1.0
B0041.4 (predicted) R11H6.1	=	1.0
B0041.4 (predicted) ZK131.5	=	3.0
B0041.4 (predicted) Y54E10BR.8	=	1.0
B0041.4 (predicted) C40H1.4	=	2.0
B0041.4 (predicted) F57B10.7	=	0.95
B0041.4 (predicted) D2024.3	=	1.9
B0041.4 (predicted) Y65B4A.3	=	1.0
B0041.4 (predicted) C54C6.1	=	1.0
B0041.4 (predicted) F17E9.13	=	0.99
B0041.4 (predicted) C07E3.2	=	1.0
B0041.4 (predicted) F25G6.5	=	1.0
B0041.4 (predicted) F55A12.7	=	1.0
B0041.4 (predicted) F54D8.2	=	1.0
B0041.4 (predicted) C03C10.1	=	1.0
B0041.4 (predicted) C47E12.4	=	1.0
B0041.4 (predicted) T07F10.3	=	1.0
B0041.4 (predicted) K07B1.3	=	1.0
B0041.4 (predicted) T06D8.6	=	1.0
B0041.4 (predicted) Y106G6G.6	=	1.0
B0041.4 (predicted) K07H8.3	=	1.0
B0041.4 (predicted) T05E11.5	=	1.0
B0041.4 (predicted) C50F4.13	=	0.99
B0041.4 (predicted) ZK686.2	=	1.0
B0041.4 (predicted) C06B3.5	=	1.0
B0041.4 (predicted) F47G9.1	=	1.0
B0041.4 (predicted) W07E6.1	=	1.0
B0041.4 (predicted) Y47D9A.1	=	1.0
B0041.4 (predicted) T01B11.4	=	1.0
B0041.4 (predicted) T05F1.10	=	0.96
B0041.4 (predicted) ZK256.1	=	1.0
B0041.4 (predicted) T05F1.8	=	1.0
B0041.4 (predicted) Y65B4A.6	=	1.0
B0041.4 (predicted) Y48G8AL.15	=	2.0
B0041.4 (predicted) F28D1.1	=	1.0
B0041.4 (predicted) C01A2.3	=	1.0
B0041.4 (predicted) R05G6.7	=	1.0
B0041.4 (predicted) W01D2.1	=	1.0
B0041.4 (predicted) F41C3.3	=	1.0
B0041.4 (predicted) Y48B6A.1	=	1.0
B0041.4 (predicted) F09B9.3	=	1.0
B0041.4 (predicted) F59F4.1	=	1.0
B0041.4 (predicted) W02D3.6	=	1.0
B0041.4 (predicted) F33D11.11	=	1.0
B0041.4 (predicted) Y39D8C.1	=	0.88
B0041.4 (predicted) W09G10.4	=	1.0
B0041.4 (predicted) C50F4.5	=	2.98
B0041.4 (predicted) Y71F9B.4	=	1.0
B0041.4 (predicted) Y106G6G.2	=	1.0
B0041.4 (predicted) F28F8.2	=	1.0
B0041.4 (predicted) T06D8.5	=	2.0
B0041.4 (predicted) R151.2	=	0.93
B0041.4 (predicted) Y69A2AR.18	=	1.0
B0041.4 (predicted) T06E8.1	=	2.0
B0041.4 (predicted) W02D7.7	=	1.0
B0041.4 (predicted) T02E1.5	=	0.91
B0041.4 (predicted) C47B2.5	=	2.0
B0041.4 (predicted) Y71H2AM.11	=	1.0
B0041.4 (predicted) F01G4.6	=	1.0
B0041.4 (predicted) Y49F6B.1	=	2.0
B0041.4 (predicted) Y47A7.1	=	2.0
B0041.4 (predicted) C31C9.2	=	1.0
B0041.4 (predicted) F45E12.2	=	1.0
B0041.4 (predicted) W09B6.1	=	1.0
B0041.4 (predicted) F55F8.3	=	1.0
B0041.4 (predicted) F10G7.4	=	2.0
B0041.4 (predicted) T09B4.9	=	1.0
B0041.4 (predicted) F25B4.7	=	0.95
B0041.4 (predicted) R12B2.5	=	1.0
B0041.4 (predicted) T03F6.2	=	2.0
B0041.4 (predicted) C05C8.2	=	1.0
B0041.4 (predicted) ZK1251.3	=	1.0
B0041.4 (predicted) K04D7.1	=	1.0
B0041.4 (predicted) Y37B11A.3	=	1.0
B0041.4 (predicted) R17.2	=	1.0
B0041.4 (predicted) T11F9.11	=	0.87
B0041.4 (predicted) F11A5.12	=	1.0
B0041.4 (predicted) M110.4	=	1.0
B0041.4 (predicted) T27A3.2	=	1.0
B0041.4 (predicted) F43G6.5	=	2.0
B0041.4 (predicted) C50C3.6	=	1.0
B0041.4 (predicted) ZK430.1	=	1.0
B0041.4 (predicted) T27E9.7	=	1.0
B0041.4 (predicted) Y66H1A.2	=	1.0
B0041.4 (predicted) Y50D7A.4	=	1.0
B0041.4 (predicted) F53H8.2	=	0.98
B0041.4 (predicted) K10C8.3	=	2.0
B0041.4 (predicted) K08A8.3	=	2.0
B0041.4 (predicted) B0336.2	=	1.0
B0041.4 (predicted) K06C4.12	=	3.0
B0041.4 (predicted) K08E3.5	=	1.0
B0041.4 (predicted) T23F6.4	=	1.0
B0041.4 (predicted) C53D5.6	=	1.0
B0041.4 (predicted) F08C6.2	=	1.0
B0041.4 (predicted) Y113G7A.3	=	1.0
B0041.4 (predicted) W06H3.2	=	1.0
B0041.4 (predicted) Y53F4B.2	=	2.0
B0041.4 (predicted) T10F2.5	=	1.0
B0041.4 (predicted) F55G1.3	=	2.98
B0041.4 (predicted) Y62E10A.12	=	1.0
B0041.4 (predicted) F22B7.5	=	1.0
B0041.4 (predicted) F45F2.2	=	3.0
B0041.4 (predicted) F54E12.5	=	0.99
B0041.4 (predicted) C18E9.2	=	1.0
B0041.4 (predicted) T13A10.11	=	1.0
B0041.4 (predicted) Y48A5A.1	=	1.0
B0041.4 (predicted) R06A4.9	=	2.0
B0041.4 (predicted) Y46E12BL.2	=	1.0
B0041.4 (predicted) Y76B12C.7	=	1.0
B0041.4 (predicted) C06E7.3	=	1.0
B0041.4 (predicted) Y39A1A.12	=	2.0
B0041.4 (predicted) F17E9.9	=	3.0
B0041.4 (predicted) B0041.5	=	1.0
B0041.4 (predicted) K06H7.4	=	1.0
B0041.4 (predicted) F52D10.3	=	0.99
B0041.4 (predicted) F55B12.4	=	1.0
B0041.4 (predicted) Y48A6B.3	=	2.0
B0041.4 (predicted) T22D1.3	=	2.0
B0041.4 (predicted) M117.2	=	1.0
B0041.4 (predicted) F13B9.1	=	2.0
B0041.4 (predicted) F46E10.1	=	1.0
B0041.4 (predicted) C14A4.10	=	1.0
B0041.4 (predicted) E01A2.4	=	1.0
B0041.4 (predicted) F23H11.9	=	1.0
B0041.4 (predicted) F46F11.1	=	1.0
B0041.4 (predicted) F17C11.9	=	1.0
B0041.4 (predicted) Y53F4B.3	=	2.0
B0041.4 (predicted) C49F5.1	=	1.0
B0041.4 (predicted) F19H6.4	=	1.0
B0041.4 (predicted) C50H11.1	=	1.0
B0041.4 (predicted) C25A1.3	=	1.0
B0041.4 (predicted) T07A9.9	=	1.0
B0041.4 (predicted) C03D6.3	=	2.0
B0041.4 (predicted) W02B12.9	=	0.97
B0041.4 (predicted) C06E7.1	=	1.0
B0041.4 (predicted) T05F1.3	=	1.0
B0041.4 (predicted) Y57G11C.24	=	1.0
B0041.4 (predicted) F38A5.13	=	2.0
B0041.4 (predicted) Y38A8.3	=	1.0
B0041.4 (predicted) ZK945.3	=	1.0
B0041.4 (predicted) T05H4.6	=	1.0
B0041.4 (predicted) R05H10.2	=	1.0
B0041.4 (predicted) T01G1.3	=	2.0
B0041.4 (predicted) F25C8.1	=	1.0
B0041.4 (predicted) F27D9.1	=	1.0
B0041.4 (predicted) F07E5.5	=	1.0
B0041.4 (predicted) R01H10.1	=	1.0
B0041.4 (predicted) R07E3.4	=	1.0
B0041.4 (predicted) ZC513.5	=	1.0
B0041.4 (predicted) K12H4.3	=	2.0
B0041.4 (predicted) Y47G6A.11	=	1.0
B0041.4 (predicted) Y47G6A.10	=	1.98
B0041.4 (predicted) F08G2.2	=	0.99
B0041.4 (predicted) F46F2.2	=	1.0
B0041.4 (predicted) F55F8.5	=	1.0
B0041.4 (predicted) F48E8.5	=	2.0
B0041.4 (predicted) F43G6.9	=	1.0
B0041.4 (predicted) F07B7.11	=	3.0
B0041.4 (predicted) F57B9.4	=	1.0
B0041.4 (predicted) ZK131.6	=	0.99
B0041.4 (predicted) Y71G12B.14	=	1.0
B0041.4 (predicted) T23D8.6	=	0.99
B0041.4 (predicted) T20B5.1	=	2.0
B0041.4 (predicted) Y48G10A.3	=	0.97
B0041.4 (predicted) Y105E8A.19	=	2.0
B0041.4 (predicted) F08A8.4	=	1.0
B0041.4 (predicted) F48A11.1	=	1.0
B0041.4 (predicted) F44G4.1	=	1.0
B0041.4 (predicted) Y18H1A.11	=	1.0
B0041.4 (predicted) W03F9.5	=	2.0
B0041.4 (predicted) C23H3.7	=	0.94
B0041.4 (predicted) F07B7.10	=	0.99
B0041.4 (predicted) C14C10.1	=	1.0
B0041.4 (predicted) C47E12.2	=	1.0
B0041.4 (predicted) Y111B2A.12	=	1.0
B0041.4 (predicted) C28H8.4	=	1.0
B0041.4 (predicted) C34F6.8	=	1.0
B0041.4 (predicted) F35H10.1	=	0.99
B0041.4 (predicted) F09G2.4	=	1.0
B0041.4 (predicted) ZC518.3	=	1.0
B0041.4 (predicted) F32A5.7	=	2.0
B0041.4 (predicted) ZK131.9	=	3.0
B0041.4 (predicted) T02H6.1	=	1.0
B0041.4 (predicted) F31D4.3	=	1.0
B0041.4 (predicted) Y48G8AL.5	=	2.0
B0041.4 (predicted) F07B7.4	=	3.0
B0041.4 (predicted) F27D9.6	=	0.87
B0041.4 (predicted) C25F6.3	=	1.0
B0041.4 (predicted) C16A3.3	=	1.0
B0041.4 (predicted) F12B6.1	=	0.86
B0041.4 (predicted) F25G6.2	=	2.0
B0041.4 (predicted) C15H11.9	=	1.0
B0041.4 (predicted) C56E6.5	=	1.0
B0041.4 (predicted) F42F12.3	=	1.0
B0041.4 (predicted) K11H3.3	=	1.0
B0041.4 (predicted) T01G1.4	=	1.0
B0041.4 (predicted) T14G10.7	=	1.0
B0041.4 (predicted) Y111B2A.28	=	1.0
B0041.4 (predicted) T22D1.4	=	1.0
B0041.4 (predicted) Y37E11AL.8	=	1.0
B0041.4 (predicted) W06D12.3	=	1.0
B0041.4 (predicted) C14F5.5	=	1.0
B0041.4 (predicted) R74.1	=	1.0
B0041.4 (predicted) Y54E10A.10	=	2.0
B0041.4 (predicted) R05G6.5	=	2.0
B0041.4 (predicted) K08F11.5	=	1.0
B0041.4 (predicted) F08B4.5	=	2.0
B0041.4 (predicted) C24H12.4	=	2.0
B0041.4 (predicted) H02I12.7	=	0.99
B0041.4 (predicted) F58B3.4	=	1.0
B0041.4 (predicted) K06C4.3	=	0.99
B0041.4 (predicted) C36B1.12	=	1.0
B0041.5 (predicted) K10B3.7	=	0.97
B0041.5 (predicted) ZK154.3	=	1.0
B0041.5 (predicted) T21B10.2	=	0.98
B0041.5 (predicted) Y110A7A.12	=	1.0
B0041.5 (predicted) C05D11.11	=	1.0
B0041.5 (predicted) C44B11.3	=	1.0
B0041.5 (predicted) B0272.1	=	1.0
B0041.5 (predicted) Y87G2A.8	=	1.0
B0041.5 (predicted) C47E8.5	=	1.0
B0041.5 (predicted) T05E11.3	=	1.0
B0041.5 (predicted) F26E4.8	=	1.0
B0041.5 (predicted) F23B12.5	=	1.0
B0041.5 (predicted) T28D6.2	=	1.0
B0041.5 (predicted) K12G11.4	=	0.98
B0041.5 (predicted) F20B6.2	=	1.0
B0041.5 (predicted) C54C6.2	=	1.0
B0041.5 (predicted) C34E10.6	=	1.0
B0041.5 (predicted) K10B3.8	=	0.97
B0041.5 (predicted) ZK899.4	=	1.0
B0041.5 (predicted) K01G5.7	=	1.0
B0041.5 (predicted) C47B2.3	=	1.0
B0041.5 (predicted) F33H1.2	=	0.97
B0041.5 (predicted) F16D3.1	=	1.0
B0041.5 (predicted) T09F3.3	=	0.98
B0041.5 (predicted) C42C1.5	=	1.0
B0041.5 (predicted) F44F4.11	=	1.0
B0041.5 (predicted) F32H2.9	=	1.0
B0041.5 (predicted) D2063.1	=	0.98
B0041.5 (predicted) C36E8.5	=	1.0
B0041.5 (predicted) K12G11.3	=	0.96
B0041.5 (predicted) Y47D9A.1	=	1.0
B0041.5 (predicted) F40F4.5	=	1.0
B0041.6 (known) B0041.6	=	4.0
B0041.6 (predicted) C02C2.5	=	1.0
B0041.6 (predicted) Y46G5A.21	=	1.0
B0041.6 (predicted) C26C6.1	=	1.0
B0205.3 (known) R13A5.8	=	1.0
B0205.3 (known) T10B10.1	=	1.0
B0205.3 (known) B0336.10	=	1.0
B0205.3 (known) C16C2.3	=	1.0
B0205.3 (known) F23F12.6	=	3.0
B0205.3 (known) F53G12.10	=	1.0
B0205.3 (known) K11H3.1	=	1.0
B0205.3 (known) F55D10.2	=	1.0
B0205.3 (known) F15B9.10	=	1.0
B0205.3 (known) Y39B6A.20	=	1.0
B0205.3 (known) F23C8.5	=	1.0
B0205.3 (known) C23H3.4	=	1.0
B0205.3 (known) ZK20.3	=	2.0
B0205.3 (known) K09E2.3	=	1.0
B0205.3 (known) W09C5.1	=	1.0
B0205.3 (known) K08A8.1	=	1.0
B0205.3 (known) T02E9.2	=	1.0
B0205.3 (known) F57F5.1	=	1.0
B0205.3 (known) T23B5.1	=	1.0
B0205.3 (known) F15B9.5	=	1.0
B0205.3 (known) B0336.2	=	1.0
B0205.3 (known) F20D12.1	=	1.0
B0205.3 (known) T24D8.1	=	1.0
B0205.3 (predicted) Y50D7A.2	=	1.0
B0205.3 (predicted) F39H11.5	=	1.0
B0205.3 (predicted) F59B2.5	=	1.0
B0205.3 (predicted) H06I04.4	=	1.0
B0205.3 (predicted) F29G9.5	=	1.0
B0205.3 (predicted) Y48B6A.12	=	1.0
B0205.3 (predicted) Y47D9A.1	=	1.0
B0205.3 (predicted) K05B2.2	=	1.0
B0205.3 (predicted) K07D4.3	=	2.0
B0205.3 (predicted) T25B9.9	=	1.0
B0205.3 (predicted) Y49E10.1	=	2.0
B0205.3 (predicted) T20F5.2	=	1.0
B0205.3 (predicted) F33D11.11	=	1.0
B0205.3 (predicted) F23F1.8	=	2.0
B0205.3 (predicted) F22D6.3	=	1.0
B0205.3 (predicted) C23G10.4	=	2.0
B0205.3 (predicted) B0205.3	=	2.0
B0205.3 (predicted) Y38A8.2	=	1.0
B0205.3 (predicted) C15H11.7	=	1.0
B0205.3 (predicted) T06D8.8	=	2.0
B0205.3 (predicted) C02F5.9	=	1.0
B0205.3 (predicted) C13B4.2	=	1.0
B0205.3 (predicted) F26D10.3	=	1.0
B0205.3 (predicted) C30C11.2	=	1.0
B0205.3 (predicted) F22B3.4	=	1.0
B0205.3 (predicted) T06G6.9	=	1.0
B0205.3 (predicted) W06H3.3	=	0.95
B0205.3 (predicted) Y55F3AM.15	=	1.0
B0205.3 (predicted) C52E4.4	=	2.0
B0205.3 (predicted) F56H1.4	=	1.0
B0205.3 (predicted) K05C4.1	=	1.0
B0205.3 (predicted) F49C12.8	=	3.0
B0205.3 (predicted) F07A11.2	=	1.0
B0205.3 (predicted) D2013.7	=	1.0
B0205.3 (predicted) C14C10.5	=	1.0
B0205.3 (predicted) F39B2.1	=	1.0
B0205.3 (predicted) C10G11.8	=	1.0
B0205.3 (predicted) Y39G10AR.9	=	1.0
B0205.3 (predicted) C06E2.3	=	1.0
B0205.3 (predicted) C36B1.4	=	1.0
B0205.3 (predicted) T22D1.9	=	2.0
B0205.3 (predicted) Y110A7A.14	=	1.0
B0205.3 (predicted) ZK20.5	=	2.0
B0205.3 (predicted) R12E2.3	=	2.0
B0205.3 (predicted) F44E5.5	=	1.0
B0205.3 (predicted) F56F11.4	=	2.0
B0205.3 (predicted) C42C1.5	=	1.0
B0205.3 (predicted) C07E3.1	=	1.0
B0205.3 (predicted) F57B9.10	=	2.0
B0205.3 (predicted) C34E10.2	=	1.0
B0205.3 (predicted) Y67H2A.6	=	1.0
B0205.3 (predicted) C01G10.8	=	1.0
B0205.3 (predicted) D1054.2	=	1.0
B0205.3 (predicted) F40G9.3	=	1.0
B0205.3 (predicted) F10G7.8	=	2.0
B0205.3 (predicted) D2045.2	=	1.0
B0205.3 (predicted) CD4.6	=	1.0
B0205.3 (predicted) F44E5.4	=	1.0
B0205.3 (predicted) B0336.8	=	1.0
B0205.3 (predicted) C12C8.1	=	0.98
B0205.6 (predicted) F54C9.2	=	1.0
B0205.6 (predicted) C12C8.1	=	0.98
B0205.6 (predicted) F33H1.2	=	0.97
B0205.6 (predicted) F11F1.1	=	1.0
B0205.6 (predicted) F44E5.4	=	1.0
B0205.6 (predicted) Y45F10D.4	=	1.0
B0205.6 (predicted) K10B3.7	=	0.97
B0205.6 (predicted) F13H8.9	=	1.0
B0205.6 (predicted) F25H8.2	=	1.0
B0205.6 (predicted) F26D10.3	=	1.0
B0205.6 (predicted) M01A10.2	=	0.91
B0205.6 (predicted) F44E5.5	=	1.0
B0205.6 (predicted) F56F10.4	=	0.77
B0205.6 (predicted) T09F3.3	=	0.98
B0205.6 (predicted) B0205.6	=	1.0
B0205.6 (predicted) Y116A8C.12	=	1.0
B0205.6 (predicted) K10B3.8	=	0.97
B0205.7 (known) T01G9.6	=	3.95
B0205.7 (predicted) ZK546.14	=	2.0
B0205.7 (predicted) F25C8.5	=	0.95
B0205.7 (predicted) F08G2.1	=	1.0
B0205.7 (predicted) H17B01.1	=	0.96
B0205.7 (predicted) ZK154.3	=	1.0
B0205.7 (predicted) F45F2.4	=	1.0
B0205.7 (predicted) F17E9.13	=	1.0
B0205.7 (predicted) K01G5.2	=	0.84
B0205.7 (predicted) F58E10.3	=	1.0
B0205.7 (predicted) T23G4.1	=	0.86
B0205.7 (predicted) F54E12.5	=	1.0
B0205.7 (predicted) B0511.6	=	1.0
B0205.7 (predicted) F55A12.8	=	1.0
B0205.7 (predicted) M110.4	=	1.0
B0205.7 (predicted) B0280.9	=	1.95
B0205.7 (predicted) H02I12.6	=	0.99
B0205.7 (predicted) Y47D9A.1	=	1.0
B0205.7 (predicted) ZK1128.6	=	0.95
B0205.7 (predicted) K06C4.11	=	1.0
B0205.7 (predicted) F55G1.3	=	0.99
B0205.7 (predicted) F54C9.9	=	1.0
B0205.7 (predicted) C08H9.2	=	1.0
B0205.7 (predicted) T08B2.5	=	1.0
B0205.7 (predicted) F56C9.1	=	0.95
B0205.7 (predicted) K06C4.4	=	1.0
B0205.7 (predicted) T01G1.3	=	1.95
B0205.7 (predicted) C36E8.5	=	1.0
B0205.7 (predicted) B0205.7	=	2.9
B0205.7 (predicted) C54C6.2	=	1.0
B0205.7 (predicted) F26D10.3	=	2.9
B0205.7 (predicted) Y46H3C.4	=	2.95
B0205.7 (predicted) F35H10.11	=	1.0
B0205.7 (predicted) R06C1.1	=	1.0
B0205.7 (predicted) H28O16.2	=	1.0
B0205.7 (predicted) F07B7.10	=	1.0
B0205.7 (predicted) T09A5.9	=	0.95
B0205.7 (predicted) F55A3.3	=	1.95
B0205.7 (predicted) T04A8.14	=	1.95
B0205.7 (predicted) C16A3.3	=	1.0
B0205.7 (predicted) K11C4.3	=	1.0
B0205.7 (predicted) H02I12.7	=	1.0
B0205.7 (predicted) B0272.1	=	1.0
B0205.7 (predicted) K01G5.7	=	1.0
B0205.7 (predicted) ZK131.5	=	1.0
B0205.7 (predicted) Y48B6A.1	=	1.0
B0205.7 (predicted) C14B1.1	=	1.0
B0205.7 (predicted) F44E5.4	=	2.9
B0205.7 (predicted) H31G24.1	=	1.95
B0205.7 (predicted) D2096.8	=	1.0
B0205.7 (predicted) F07B7.3	=	1.0
B0205.7 (predicted) R13A5.12	=	1.95
B0205.7 (predicted) F07B7.4	=	1.0
B0205.7 (predicted) C14B9.2	=	1.0
B0205.7 (predicted) C55A6.2	=	0.95
B0205.7 (predicted) C53A5.3	=	1.0
B0205.7 (predicted) F58B3.4	=	1.95
B0205.7 (predicted) K06C4.3	=	1.0
B0205.7 (predicted) C27A2.2	=	1.0
B0205.7 (predicted) ZK131.6	=	1.0
B0205.7 (predicted) F33H2.5	=	1.0
B0205.7 (predicted) H23L24.3	=	0.95
B0205.7 (predicted) B0464.2	=	1.95
B0205.7 (predicted) R05H10.2	=	1.0
B0205.7 (predicted) C06A8.6	=	0.95
B0205.7 (predicted) F35F11.1	=	1.95
B0205.7 (predicted) F25B3.6	=	1.0
B0205.7 (predicted) F07B7.11	=	1.0
B0205.7 (predicted) B0261.1	=	1.0
B0205.7 (predicted) ZK1127.7	=	2.95
B0205.7 (predicted) K04G2.1	=	1.0
B0205.7 (predicted) F44E5.5	=	2.9
B0205.7 (predicted) F32E10.1	=	1.0
B0205.7 (predicted) ZK131.9	=	1.0
B0205.7 (predicted) C32F10.5	=	1.95
B0205.7 (predicted) F55G1.10	=	1.0
B0205.7 (predicted) K08H2.6	=	0.9
B0205.7 (predicted) Y51H7C.11	=	1.95
B0205.7 (predicted) F46F2.2	=	0.95
B0205.7 (predicted) C50F4.13	=	1.0
B0205.7 (predicted) T10C6.12	=	1.0
B0205.7 (predicted) Y111B2A.8	=	1.0
B0205.7 (predicted) W07E6.1	=	1.0
B0205.7 (predicted) T22D1.10	=	1.0
B0205.7 (predicted) T07A9.9	=	1.0
B0205.7 (predicted) F54E12.4	=	0.99
B0205.7 (predicted) C07A12.4	=	1.0
B0205.7 (predicted) F23B2.6	=	1.0
B0205.7 (predicted) C42C1.5	=	1.0
B0205.7 (predicted) M18.7	=	1.0
B0205.7 (predicted) H06O01.1	=	1.0
B0205.7 (predicted) F52D10.3	=	1.96
B0205.7 (predicted) F29F11.6	=	0.95
B0205.7 (predicted) K12D12.1	=	2.95
B0205.7 (predicted) C50F4.5	=	0.99
B0205.7 (predicted) C37H5.5	=	1.0
B0205.7 (predicted) K06C4.12	=	1.0
B0205.7 (predicted) ZK945.3	=	1.0
B0205.7 (predicted) T23D8.6	=	1.0
B0205.7 (predicted) C12C8.1	=	2.88
B0205.7 (predicted) F54C9.2	=	1.95
B0205.7 (predicted) Y54E2A.11	=	1.0
B0205.7 (predicted) JC8.2	=	1.0
B0205.7 (predicted) F20B6.2	=	1.0
B0205.7 (predicted) F54G8.4	=	0.77
B0205.7 (predicted) K01C8.9	=	1.0
B0205.7 (predicted) F17E9.9	=	1.0
B0205.7 (predicted) R09B5.11	=	0.87
B0205.7 (predicted) T20B12.8	=	1.95
B0205.7 (predicted) T10C6.11	=	1.0
B0205.7 (predicted) F11F1.1	=	1.95
B0205.7 (predicted) C01F6.5	=	1.0
B0205.7 (predicted) F45F2.2	=	1.0
B0205.7 (predicted) Y54G2A.1	=	2.05
B0205.7 (predicted) F08G2.2	=	1.0
B0205.7 (predicted) F35H10.1	=	1.0
B0205.7 (predicted) M117.2	=	2.0
B0205.7 (predicted) C47B2.5	=	1.0
B0205.7 (predicted) C03C10.1	=	0.95
B0205.7 (predicted) ZK131.10	=	1.0
B0205.7 (predicted) F02E9.4	=	1.95
B0205.7 (predicted) ZK973.1	=	1.95
B0205.7 (predicted) Y73E7A.2	=	1.95
B0205.7 (predicted) Y94H6A.5	=	1.0
B0205.7 (predicted) C56C10.8	=	1.0
B0205.7 (predicted) Y110A7A.12	=	1.0
B0205.7 (predicted) F53H8.2	=	1.98
B0205.7 (predicted) F45F2.12	=	1.0
B0205.7 (predicted) K07C5.4	=	1.0
B0205.7 (predicted) C55F2.1	=	0.98
B0205.7 (predicted) C47G2.5	=	0.95
B0205.7 (predicted) F11A10.7	=	1.0
B0207.4 (known) F18C5.2	=	1.0
B0207.4 (known) F02E8.1	=	1.0
B0207.4 (known) C14F11.6	=	1.0
B0207.4 (known) Y39G10AR.13	=	1.0
B0207.4 (known) F41C3.5	=	1.0
B0207.4 (known) B0207.4	=	1.0
B0207.6 (known) C34E10.2	=	3.0
B0207.6 (predicted) Y47D9A.1	=	1.0
B0207.6 (predicted) F25H2.10	=	1.0
B0207.6 (predicted) F54C9.2	=	1.0
B0207.6 (predicted) D2063.1	=	0.98
B0207.6 (predicted) T05E11.1	=	1.0
B0207.6 (predicted) F54C9.5	=	1.0
B0207.6 (predicted) C42C1.5	=	1.0
B0207.6 (predicted) F11F1.1	=	1.0
B0207.6 (predicted) K12G11.3	=	0.96
B0207.6 (predicted) K12G11.4	=	0.98
B0212.1 (predicted) F39B2.10	=	0.83
B0212.1 (predicted) T04A8.5	=	0.83
B0212.5 (predicted) T18H9.7	=	1.0
B0212.5 (predicted) C01F6.6	=	0.8
B0212.5 (predicted) F53H8.2	=	0.98
B0212.5 (predicted) ZK632.6	=	1.0
B0212.5 (predicted) B0212.5	=	1.0
B0212.5 (predicted) Y40C5A.2	=	0.87
B0213.11 (known) F54D7.2	=	1.0
B0218.1 (predicted) T05A8.4	=	0.97
B0218.1 (predicted) F18A12.8	=	0.91
B0218.1 (predicted) ZK20.6	=	0.97
B0218.2 (predicted) F18A12.8	=	0.91
B0218.2 (predicted) T05A8.4	=	0.97
B0218.2 (predicted) ZK20.6	=	0.97
B0218.3 (known) F59A2.1	=	1.0
B0218.3 (known) W02G9.3	=	1.0
B0218.3 (known) B0547.1	=	1.0
B0218.3 (known) F41E6.6	=	1.0
B0218.3 (known) C54G4.1	=	1.0
B0218.3 (known) F54D5.7	=	1.0
B0218.3 (known) R02F2.9	=	1.0
B0218.3 (known) Y75B8A.20	=	1.0
B0218.3 (known) T12G3.1	=	1.0
B0218.3 (known) B0336.7	=	1.0
B0218.3 (known) F10E7.8	=	1.0
B0218.3 (known) T09B4.9	=	1.0
B0218.3 (known) C38D4.6	=	1.0
B0218.3 (known) F29G6.3	=	1.0
B0218.3 (known) W02G9.2	=	1.0
B0218.3 (known) K11E8.1	=	1.0
B0218.3 (known) Y46G5A.31	=	1.0
B0218.3 (known) C15C8.2	=	1.0
B0218.3 (known) F32B6.1	=	1.0
B0218.3 (known) K04G7.3	=	1.0
B0218.3 (known) C44C8.6	=	1.0
B0218.3 (known) F54D5.8	=	1.0
B0218.3 (known) Y59A8B.7	=	1.0
B0222.2 (predicted) F17C11.7	=	1.0
B0222.2 (predicted) C23G10.3	=	1.0
B0222.2 (predicted) F10D7.2	=	1.0
B0222.2 (predicted) R05D3.2	=	1.0
B0222.3 (predicted) F17C11.7	=	1.0
B0222.3 (predicted) F10D7.2	=	1.0
B0222.3 (predicted) R05D3.2	=	1.0
B0222.3 (predicted) C23G10.3	=	1.0
B0222.4 (predicted) K02G10.6	=	0.91
B0222.4 (predicted) Y71G12B.15	=	1.0
B0222.4 (predicted) F58A4.10	=	1.0
B0222.4 (predicted) C24F3.1	=	1.0
B0222.4 (predicted) Y87G2A.9	=	1.0
B0222.4 (predicted) C09G4.1	=	0.86
B0222.6 (known) K01G5.4	=	1.0
B0222.7 (known) M01E11.2	=	1.0
B0222.8 (known) T01G1.1	=	1.0
B0222.8 (known) C40A11.2	=	1.0
B0228.5 (predicted) T10F2.3	=	0.97
B0228.5 (predicted) F49C12.8	=	0.72
B0228.5 (predicted) F53A2.6	=	1.97
B0228.5 (predicted) B0348.6	=	1.97
B0228.5 (predicted) K10B3.7	=	1.91
B0228.5 (predicted) Y48E1B.13	=	0.82
B0228.5 (predicted) Y37E3.7	=	0.97
B0228.5 (predicted) R07E5.2	=	1.97
B0228.5 (predicted) R04A9.4	=	1.97
B0228.5 (predicted) F25H8.2	=	0.91
B0228.5 (predicted) C48D1.2	=	0.83
B0228.5 (predicted) Y69A2AR.30	=	0.97
B0228.5 (predicted) F40F8.8	=	0.78
B0228.5 (predicted) F43E2.5	=	1.97
B0228.5 (predicted) C07E3.1	=	1.0
B0228.5 (predicted) C05D9.5	=	1.97
B0228.5 (predicted) D2063.1	=	1.93
B0228.5 (predicted) B0547.1	=	1.0
B0228.5 (predicted) F33H1.2	=	1.91
B0228.5 (predicted) K12G11.4	=	1.92
B0228.5 (predicted) K12G11.3	=	1.89
B0228.5 (predicted) F09E5.15	=	1.97
B0228.5 (predicted) R09B3.1	=	1.0
B0228.5 (predicted) K10B3.8	=	1.91
B0228.5 (predicted) T09F3.3	=	1.93
B0228.5 (predicted) Y57A10A.30	=	1.97
B0228.5 (predicted) F54D5.12	=	0.86
B0228.7 (predicted) K11D9.1	=	0.85
B0228.7 (predicted) F52A8.2	=	1.0
B0228.7 (predicted) F08F1.8	=	1.0
B0228.7 (predicted) F45G2.8	=	1.0
B0228.7 (predicted) C15H11.6	=	1.0
B0228.7 (predicted) C15H11.3	=	1.0
B0228.7 (predicted) T21C9.4	=	1.0
B0228.7 (predicted) B0228.7	=	1.0
B0228.7 (predicted) F35G12.11	=	1.0
B0228.7 (predicted) F55A4.5	=	1.0
B0228.7 (predicted) C07A4.3	=	1.0
B0228.7 (predicted) F13G3.4	=	1.0
B0228.7 (predicted) F29B9.6	=	1.0
B0238.1 (known) M110.5	=	1.0
B0238.10 (predicted) K06H7.9	=	1.0
B0238.10 (predicted) B0238.10	=	1.0
B0238.10 (predicted) T23B12.4	=	2.0
B0238.10 (predicted) F57B10.8	=	1.0
B0238.12 (known) Y39B6A.1	=	1.0
B0238.12 (known) Y57A10C.6	=	1.0
B0238.12 (known) R05F9.10	=	1.0
B0238.12 (known) Y39B6A.19	=	1.0
B0240.1 (predicted) T27E9.7	=	1.0
B0240.1 (predicted) F58A4.10	=	1.0
B0240.1 (predicted) Y71G12B.15	=	1.0
B0240.1 (predicted) Y87G2A.9	=	1.0
B0240.2 (predicted) Y105E8A.14	=	0.78
B0240.2 (predicted) C55A6.1	=	0.78
B0240.4 (predicted) C08B11.4	=	0.95
B0240.4 (predicted) K07C11.9	=	1.0
B0244.8 (known) C35B8.2	=	1.0
B0250.1 (known) C44H4.5	=	1.0
B0250.1 (known) W09H1.6	=	1.0
B0250.1 (known) T11B7.4	=	1.0
B0250.1 (known) F53G12.5	=	1.0
B0250.1 (known) K08E3.7	=	1.0
B0250.1 (known) C07H6.5	=	1.0
B0250.1 (predicted) M117.2	=	2.0
B0250.1 (predicted) ZC434.9	=	0.91
B0250.1 (predicted) F58A3.2	=	0.77
B0250.1 (predicted) T06A4.1	=	0.91
B0250.1 (predicted) Y47G6A.19	=	0.9
B0250.1 (predicted) T12E12.1	=	1.0
B0250.1 (predicted) F52D10.3	=	1.99
B0250.1 (predicted) Y92H12BL.5	=	1.0
B0250.1 (predicted) T06A4.3	=	0.89
B0250.1 (predicted) Y18H1A.9	=	0.9
B0250.1 (predicted) W08E12.7	=	1.0
B0250.2 (known) W04D2.1	=	1.0
B0250.5 (predicted) K02D7.1	=	0.74
B0250.5 (predicted) F57B10.8	=	0.33
B0250.9 (predicted) F09E10.8	=	1.0
B0250.9 (predicted) Y110A7A.12	=	1.0
B0250.9 (predicted) H14E04.1	=	1.0
B0250.9 (predicted) W08F4.3	=	1.0
B0250.9 (predicted) F54C9.2	=	1.0
B0250.9 (predicted) K08E3.3	=	1.0
B0250.9 (predicted) C12C8.1	=	1.0
B0250.9 (predicted) T13F2.1	=	1.0
B0250.9 (predicted) B0250.9	=	1.0
B0250.9 (predicted) F26D10.3	=	1.0
B0250.9 (predicted) ZC8.1	=	1.0
B0250.9 (predicted) C32D5.12	=	1.0
B0250.9 (predicted) C18E9.11	=	0.97
B0250.9 (predicted) F44E5.4	=	1.0
B0250.9 (predicted) F44E5.5	=	1.0
B0250.9 (predicted) Y37A1B.13	=	1.0
B0250.9 (predicted) W08D2.4	=	1.0
B0250.9 (predicted) Y6B3B.11	=	1.0
B0250.9 (predicted) F45E1.7	=	1.0
B0250.9 (predicted) Y37A1B.12	=	1.0
B0250.9 (predicted) T01B7.5	=	1.0
B0250.9 (predicted) F11F1.1	=	1.0
B0250.9 (predicted) F20B6.2	=	1.0
B0250.9 (predicted) B0365.3	=	1.0
B0250.9 (predicted) ZC449.6	=	1.0
B0252.2 (predicted) C42D8.5	=	1.0
B0252.2 (predicted) C55A6.10	=	1.0
B0252.2 (predicted) F32A5.7	=	1.0
B0252.2 (predicted) W03F9.5	=	1.0
B0252.3 (known) T22D1.9	=	1.0
B0252.4 (predicted) K07C5.6	=	1.0
B0261.1 (predicted) C32F10.2	=	0.77
B0261.1 (predicted) F39H11.2	=	1.0
B0261.1 (predicted) F55F8.4	=	1.0
B0261.1 (predicted) K04F1.15	=	0.94
B0261.1 (predicted) F45E12.2	=	1.0
B0261.1 (predicted) T20B12.2	=	1.0
B0261.1 (predicted) ZK856.13	=	1.0
B0261.1 (predicted) F54D8.3	=	0.92
B0261.1 (predicted) ZK858.1	=	0.92
B0261.2 (predicted) Y116A8C.32	=	1.0
B0261.2 (predicted) W02B12.8	=	1.31
B0261.2 (predicted) C07H6.6	=	2.0
B0261.2 (predicted) Y18D10A.19	=	2.0
B0261.2 (predicted) F53A2.6	=	1.0
B0261.2 (predicted) R04A9.4	=	1.0
B0261.2 (predicted) C10C5.6	=	2.0
B0261.2 (predicted) Y54E2A.11	=	1.0
B0261.2 (predicted) T21G5.5	=	1.0
B0261.2 (predicted) F42H10.2	=	1.0
B0261.2 (predicted) ZK616.3	=	1.0
B0261.2 (predicted) Y57A10A.20	=	1.0
B0261.2 (predicted) F11C1.1	=	1.0
B0261.2 (predicted) F37E3.1	=	1.0
B0261.2 (predicted) C10H11.8	=	2.0
B0261.2 (predicted) F31D4.3	=	1.0
B0261.2 (predicted) Y57A10A.30	=	1.0
B0261.2 (predicted) F29C12.3	=	2.0
B0261.2 (predicted) F45G2.10	=	1.0
B0261.2 (predicted) M117.2	=	0.96
B0261.2 (predicted) T23G11.3	=	1.0
B0261.2 (predicted) B0348.6	=	1.0
B0261.2 (predicted) F31C3.5	=	1.0
B0261.2 (predicted) F52D10.3	=	0.94
B0261.2 (predicted) B0261.2	=	3.0
B0272.1 (known) F15B10.2	=	1.0
B0272.1 (predicted) F22B3.4	=	1.0
B0272.1 (predicted) C56E6.5	=	1.93
B0272.1 (predicted) F38B6.4	=	1.0
B0272.1 (predicted) Y34D9A.10	=	1.0
B0272.1 (predicted) T01B11.4	=	1.0
B0272.1 (predicted) C47D12.3	=	1.0
B0272.1 (predicted) C25F6.3	=	1.0
B0272.1 (predicted) F23F1.6	=	0.93
B0272.1 (predicted) F25B4.7	=	0.92
B0272.1 (predicted) ZK742.1	=	1.0
B0272.1 (predicted) D2085.1	=	1.0
B0272.1 (predicted) F35C8.5	=	1.0
B0272.1 (predicted) C31C9.2	=	1.0
B0272.1 (predicted) K12G11.4	=	0.98
B0272.1 (predicted) K12H4.3	=	1.0
B0272.1 (predicted) C06A1.5	=	1.0
B0272.1 (predicted) C52B9.4	=	0.83
B0272.1 (predicted) T21F4.1	=	1.0
B0272.1 (predicted) T10B5.5	=	1.0
B0272.1 (predicted) W02B12.9	=	0.97
B0272.1 (predicted) F29F11.6	=	1.0
B0272.1 (predicted) Y39D8C.1	=	1.88
B0272.1 (predicted) F25H5.3	=	0.98
B0272.1 (predicted) Y51A2D.4	=	0.83
B0272.1 (predicted) Y51A2D.5	=	0.87
B0272.1 (predicted) Y39G10AR.14	=	1.0
B0272.1 (predicted) Y50D7A.2	=	1.0
B0272.1 (predicted) Y48G1A.5	=	1.0
B0272.1 (predicted) Y54H5A.2	=	1.0
B0272.1 (predicted) C24F3.1	=	1.0
B0272.1 (predicted) C28H8.4	=	1.0
B0272.1 (predicted) Y6E2A.9	=	1.0
B0272.1 (predicted) W09B6.1	=	1.0
B0272.1 (predicted) K01G5.5	=	1.0
B0272.1 (predicted) F28B3.8	=	1.0
B0272.1 (predicted) F43H9.2	=	1.0
B0272.1 (predicted) VZK822L.1	=	1.0
B0272.1 (predicted) F37H8.4	=	1.0
B0272.1 (predicted) T12E12.4	=	1.0
B0272.1 (predicted) W06B11.2	=	1.0
B0272.1 (predicted) C32D5.12	=	1.0
B0272.1 (predicted) T20B12.8	=	1.0
B0272.1 (predicted) C14C10.1	=	1.0
B0272.1 (predicted) F35F11.1	=	1.0
B0272.1 (predicted) F08F8.2	=	1.0
B0272.1 (predicted) C02F5.3	=	1.0
B0272.1 (predicted) T24H7.1	=	1.0
B0272.1 (predicted) C28G1.3	=	1.0
B0272.1 (predicted) ZK512.5	=	1.0
B0272.1 (predicted) F11A3.2	=	1.0
B0272.1 (predicted) K12D12.2	=	1.0
B0272.1 (predicted) F25B5.6	=	1.0
B0272.1 (predicted) Y75B8A.4	=	1.0
B0272.1 (predicted) Y105E8A.9	=	1.0
B0272.1 (predicted) C01G10.8	=	1.0
B0272.1 (predicted) F10D2.9	=	1.0
B0272.1 (predicted) C05D11.1	=	1.0
B0272.1 (predicted) W06H3.3	=	0.95
B0272.1 (predicted) T21G5.3	=	0.96
B0272.1 (predicted) R05G6.7	=	1.0
B0272.1 (predicted) C34B2.6	=	1.0
B0272.1 (predicted) W02D7.7	=	1.0
B0272.1 (predicted) R107.1	=	1.0
B0272.1 (predicted) F23B12.7	=	1.0
B0272.1 (predicted) F10B5.6	=	1.0
B0272.1 (predicted) ZK899.4	=	1.99
B0272.1 (predicted) C29A12.3	=	1.0
B0272.1 (predicted) C36A4.9	=	0.98
B0272.1 (predicted) F37C12.7	=	1.0
B0272.1 (predicted) C13B9.3	=	1.0
B0272.1 (predicted) C32F10.5	=	1.0
B0272.1 (predicted) Y53F4B.22	=	1.0
B0272.1 (predicted) C26E6.3	=	1.0
B0272.1 (predicted) F22D6.3	=	1.0
B0272.1 (predicted) ZC513.5	=	1.0
B0272.1 (predicted) E01A2.4	=	1.0
B0272.1 (predicted) ZC449.6	=	1.0
B0272.1 (predicted) F15D3.6	=	1.0
B0272.1 (predicted) C47E12.5	=	1.0
B0272.1 (predicted) C34D4.14	=	1.0
B0272.1 (predicted) Y54E10A.9	=	0.95
B0272.1 (predicted) F55F8.5	=	1.0
B0272.1 (predicted) Y53F4B.2	=	1.0
B0272.1 (predicted) C25A1.5	=	1.0
B0272.1 (predicted) ZC8.1	=	1.0
B0272.1 (predicted) M153.1	=	1.0
B0272.1 (predicted) K08E5.2	=	1.0
B0272.1 (predicted) Y47D9A.1	=	1.0
B0272.1 (predicted) ZK593.1	=	1.0
B0272.1 (predicted) R53.1	=	0.85
B0272.1 (predicted) ZK829.4	=	0.95
B0272.1 (predicted) W07E11.1	=	1.0
B0272.1 (predicted) F31F6.6	=	1.0
B0272.1 (predicted) C50D2.2	=	0.93
B0272.1 (predicted) Y66H1A.2	=	1.0
B0272.1 (predicted) T07F10.1	=	1.96
B0272.1 (predicted) B0285.6	=	0.88
B0272.1 (predicted) C40H1.4	=	1.0
B0272.1 (predicted) F26E4.8	=	1.99
B0272.1 (predicted) C54H2.5	=	1.0
B0272.1 (predicted) ZK616.3	=	1.0
B0272.1 (predicted) C41C4.10	=	1.0
B0272.1 (predicted) F49D11.10	=	1.0
B0272.1 (predicted) F33D11.10	=	1.0
B0272.1 (predicted) ZK1251.3	=	1.0
B0272.1 (predicted) C43E11.9	=	1.0
B0272.1 (predicted) B0414.6	=	1.0
B0272.1 (predicted) C53D5.6	=	1.0
B0272.1 (predicted) F25B4.6	=	1.0
B0272.1 (predicted) Y97E10AR.6	=	1.0
B0272.1 (predicted) W03F9.5	=	1.0
B0272.1 (predicted) Y48B6A.12	=	1.0
B0272.1 (predicted) F40F4.5	=	1.99
B0272.1 (predicted) Y47G6A.6	=	1.0
B0272.1 (predicted) H37A05.1	=	1.0
B0272.1 (predicted) T28D6.2	=	1.99
B0272.1 (predicted) F56H11.3	=	0.96
B0272.1 (predicted) C33F10.12	=	1.0
B0272.1 (predicted) F23B12.5	=	1.0
B0272.1 (predicted) R10E4.4	=	1.0
B0272.1 (predicted) W02D3.6	=	0.98
B0272.1 (predicted) F09B9.3	=	1.0
B0272.1 (predicted) D2024.3	=	0.95
B0272.1 (predicted) W01B11.3	=	1.0
B0272.1 (predicted) F56C9.1	=	1.0
B0272.1 (predicted) T20B12.1	=	1.0
B0272.1 (predicted) C09G4.1	=	0.86
B0272.1 (predicted) Y6B3B.11	=	1.0
B0272.1 (predicted) C34E10.6	=	1.0
B0272.1 (predicted) F39H2.3	=	1.0
B0272.1 (predicted) ZK1098.4	=	1.0
B0272.1 (predicted) T20G5.1	=	1.0
B0272.1 (predicted) C14F5.4	=	1.0
B0272.1 (predicted) C15B12.7	=	0.9
B0272.1 (predicted) F58G11.1	=	0.75
B0272.1 (predicted) R74.6	=	1.0
B0272.1 (predicted) F19H6.4	=	1.0
B0272.1 (predicted) F12B6.1	=	1.72
B0272.1 (predicted) F11C1.1	=	1.0
B0272.1 (predicted) F58F6.4	=	1.0
B0272.1 (predicted) F53G2.7	=	1.0
B0272.1 (predicted) K02G10.6	=	0.91
B0272.1 (predicted) F32H2.9	=	2.0
B0272.1 (predicted) T19A6.1	=	1.0
B0272.1 (predicted) Y48G9A.1	=	1.0
B0272.1 (predicted) C44B11.3	=	1.97
B0272.1 (predicted) W06D12.3	=	1.0
B0272.1 (predicted) Y39G10AR.20	=	1.0
B0272.1 (predicted) Y65B4A.6	=	1.0
B0272.1 (predicted) F49B2.6	=	2.0
B0272.1 (predicted) F01G4.3	=	1.0
B0272.1 (predicted) F23H11.9	=	1.0
B0272.1 (predicted) T05G5.3	=	1.0
B0272.1 (predicted) Y71H2AM.19	=	0.96
B0272.1 (predicted) F49E8.3	=	2.0
B0272.1 (predicted) R151.2	=	0.93
B0272.1 (predicted) C34E10.2	=	1.0
B0272.1 (predicted) C42C1.5	=	1.0
B0272.1 (predicted) T27E9.1	=	1.0
B0272.1 (predicted) C47E12.2	=	0.98
B0272.1 (predicted) C15F1.6	=	1.0
B0272.1 (predicted) T05F1.8	=	1.0
B0272.1 (predicted) C47B2.3	=	1.97
B0272.1 (predicted) F43G9.1	=	1.0
B0272.1 (predicted) Y105E8A.23	=	1.0
B0272.1 (predicted) F11E6.5	=	0.95
B0272.1 (predicted) C24G6.3	=	1.0
B0272.1 (predicted) T07A9.9	=	1.0
B0272.1 (predicted) T21C9.12	=	1.0
B0272.1 (predicted) B0454.6	=	0.88
B0272.1 (predicted) M01F1.5	=	0.96
B0272.1 (predicted) F56H11.4	=	1.0
B0272.1 (predicted) C16A3.3	=	1.0
B0272.1 (predicted) F54D8.3	=	3.84
B0272.1 (predicted) F13B9.1	=	1.0
B0272.1 (predicted) T01G1.4	=	1.0
B0272.1 (predicted) ZK686.2	=	1.0
B0272.1 (predicted) Y37E3.9	=	1.0
B0272.1 (predicted) F41H10.8	=	1.0
B0272.1 (predicted) F07A11.2	=	1.0
B0272.1 (predicted) Y66D12A.15	=	1.0
B0272.1 (predicted) F16D3.1	=	2.0
B0272.1 (predicted) F34D10.2	=	1.0
B0272.1 (predicted) Y39G10AR.8	=	1.0
B0272.1 (predicted) ZK1058.5	=	1.0
B0272.1 (predicted) F21D5.7	=	1.0
B0272.1 (predicted) T19A6.2	=	1.0
B0272.1 (predicted) K04F1.15	=	3.86
B0272.1 (predicted) ZK256.1	=	1.0
B0272.1 (predicted) F16D3.4	=	1.0
B0272.1 (predicted) F42F12.3	=	1.0
B0272.1 (predicted) C55B7.1	=	1.0
B0272.1 (predicted) C47G2.5	=	1.0
B0272.1 (predicted) ZK792.8	=	1.0
B0272.1 (predicted) F38E11.5	=	1.0
B0272.1 (predicted) Y53F4B.42	=	1.0
B0272.1 (predicted) F28C6.4	=	1.0
B0272.1 (predicted) C27A7.5	=	0.89
B0272.1 (predicted) T22G5.5	=	1.0
B0272.1 (predicted) K12G11.3	=	1.0
B0272.1 (predicted) R07E3.4	=	0.94
B0272.1 (predicted) F57B9.5	=	1.0
B0272.1 (predicted) T04F8.1	=	1.0
B0272.1 (predicted) R06A4.4	=	1.0
B0272.1 (predicted) F44F4.11	=	1.99
B0272.1 (predicted) Y87G2A.3	=	1.0
B0272.1 (predicted) K01H12.2	=	1.0
B0272.1 (predicted) D2063.1	=	0.93
B0272.1 (predicted) Y23H5B.5	=	1.0
B0272.1 (predicted) F01G4.6	=	1.0
B0272.1 (predicted) T22D1.10	=	1.0
B0272.1 (predicted) C47B2.2	=	1.0
B0272.1 (predicted) C46F4.2	=	0.93
B0272.1 (predicted) Y47H9C.7	=	1.0
B0272.1 (predicted) F42H10.2	=	1.0
B0272.1 (predicted) F14B4.3	=	1.0
B0272.1 (predicted) Y67D2.2	=	1.0
B0272.2 (known) C15H9.4	=	1.0
B0272.2 (known) F17C11.9	=	1.0
B0272.4 (known) Y49F6C.3	=	1.0
B0272.4 (known) R09B5.5	=	1.0
B0273.3 (predicted) F43G9.10	=	1.0
B0273.4 (predicted) B0273.4	=	1.0
B0280.1 (predicted) T08D10.1	=	1.0
B0280.1 (predicted) F57H12.1	=	1.0
B0280.1 (predicted) R06B9.1	=	1.0
B0280.1 (predicted) F35F10.12	=	1.0
B0280.1 (predicted) Y47G6A.20	=	1.0
B0280.1 (predicted) T20D4.6	=	0.86
B0280.1 (predicted) C04E12.11	=	0.96
B0280.1 (predicted) H14N18.4	=	1.0
B0280.1 (predicted) Y46G5A.35	=	1.0
B0280.1 (predicted) F46E10.10	=	1.0
B0280.1 (predicted) C18H7.2	=	0.85
B0280.1 (predicted) Y53H1A.5	=	1.0
B0280.1 (predicted) T03D8.6	=	0.86
B0280.1 (predicted) R12H7.1	=	0.81
B0280.1 (predicted) Y113G7B.17	=	1.0
B0280.1 (predicted) C16E9.4	=	0.82
B0280.1 (predicted) Y17G7B.11	=	0.87
B0280.1 (predicted) Y8G1A.2	=	0.91
B0280.1 (predicted) F22F4.2	=	0.83
B0280.1 (predicted) B0336.2	=	1.0
B0280.1 (predicted) R07D5.1	=	0.83
B0280.1 (predicted) R12E2.4	=	1.0
B0280.1 (predicted) T16H5.1	=	0.89
B0280.1 (predicted) R12E2.5	=	0.84
B0280.1 (predicted) F21D5.1	=	1.0
B0280.1 (predicted) Y73B6A.5	=	0.91
B0280.1 (predicted) T02E1.5	=	0.92
B0280.1 (predicted) T11F9.11	=	1.0
B0280.1 (predicted) Y49E10.24	=	1.0
B0280.1 (predicted) F48F7.7	=	0.92
B0280.1 (predicted) C53D5.5	=	1.0
B0280.1 (predicted) M57.2	=	2.0
B0280.1 (predicted) F35F10.11	=	0.95
B0280.1 (predicted) F33D4.8	=	1.0
B0280.1 (predicted) R06B9.3	=	1.0
B0280.1 (predicted) C04E12.12	=	0.96
B0280.1 (predicted) T05F1.10	=	0.94
B0280.1 (predicted) F13G3.8	=	0.85
B0280.1 (predicted) F53F4.10	=	1.0
B0280.1 (predicted) K11D9.2	=	1.0
B0280.1 (predicted) F09E5.11	=	1.0
B0280.1 (predicted) M7.1	=	1.0
B0280.12 (predicted) C06E1.4	=	5.79
B0280.12 (predicted) F52D10.3	=	2.97
B0280.12 (predicted) F13H8.4	=	0.88
B0280.12 (predicted) B0365.3	=	0.99
B0280.12 (predicted) C44B11.3	=	1.0
B0280.12 (predicted) B0280.12	=	5.94
B0280.12 (predicted) M117.2	=	3.0
B0280.12 (predicted) Y57G11C.22	=	1.0
B0280.12 (predicted) F27D9.1	=	1.0
B0280.3 (predicted) F44E5.5	=	1.0
B0280.3 (predicted) F26D10.3	=	1.0
B0280.3 (predicted) R06C7.6	=	1.0
B0280.3 (predicted) D2045.7	=	1.0
B0280.3 (predicted) C12C8.1	=	0.98
B0280.3 (predicted) B0280.3	=	2.0
B0280.3 (predicted) F44E5.4	=	1.0
B0280.5 (known) K01G5.4	=	1.0
B0280.5 (predicted) T11A5.6	=	0.9
B0280.5 (predicted) F38A1.8	=	0.9
B0280.5 (predicted) W05G11.4	=	0.9
B0280.8 (known) T27F2.3	=	1.0
B0280.8 (known) ZK930.3	=	1.0
B0280.8 (known) M03D4.1	=	1.0
B0280.8 (known) B0280.8	=	1.0
B0280.8 (known) C27B7.4	=	1.0
B0280.9 (predicted) F55A12.8	=	1.0
B0280.9 (predicted) Y53C12B.2	=	1.0
B0280.9 (predicted) F26D10.3	=	1.0
B0280.9 (predicted) F44E5.4	=	1.0
B0280.9 (predicted) B0280.9	=	1.0
B0280.9 (predicted) F11F1.1	=	1.0
B0280.9 (predicted) Y45F10D.7	=	1.0
B0280.9 (predicted) F27C1.6	=	1.0
B0280.9 (predicted) C16C10.2	=	1.0
B0280.9 (predicted) Y61A9LA.10	=	1.0
B0280.9 (predicted) F20B6.2	=	1.0
B0280.9 (predicted) Y110A7A.12	=	1.0
B0280.9 (predicted) K05C4.5	=	1.0
B0280.9 (predicted) K07C5.4	=	1.0
B0280.9 (predicted) Y23H5B.5	=	1.0
B0280.9 (predicted) F55F8.3	=	1.0
B0280.9 (predicted) T01G9.6	=	1.0
B0280.9 (predicted) T01C3.7	=	1.0
B0280.9 (predicted) F49D11.10	=	1.0
B0280.9 (predicted) F54C9.2	=	1.0
B0280.9 (predicted) F13H8.2	=	1.0
B0280.9 (predicted) ZK430.1	=	1.0
B0280.9 (predicted) ZK973.3	=	1.0
B0280.9 (predicted) C48E7.3	=	1.0
B0280.9 (predicted) Y51H7C.11	=	1.0
B0280.9 (predicted) F44E5.5	=	1.0
B0280.9 (predicted) C12C8.1	=	0.98
B0280.9 (predicted) C16A3.3	=	1.0
B0280.9 (predicted) T09B4.10	=	1.0
B0280.9 (predicted) W03B1.4	=	1.0
B0280.9 (predicted) Y49A3A.2	=	1.0
B0280.9 (predicted) Y73E7A.2	=	1.0
B0281.5 (known) C36B1.4	=	1.0
B0281.5 (known) Y108G3AL.1	=	1.0
B0281.5 (known) R12B2.1	=	1.0
B0285.4 (predicted) F26E4.1	=	1.0
B0285.6 (predicted) F40F4.5	=	0.88
B0285.6 (predicted) C47B2.3	=	0.88
B0285.6 (predicted) D2063.1	=	1.78
B0285.6 (predicted) F32H2.9	=	0.88
B0285.6 (predicted) Y47D9A.1	=	0.88
B0285.6 (predicted) Y110A7A.12	=	0.88
B0285.6 (predicted) C44B11.3	=	0.88
B0285.6 (predicted) F20B6.2	=	0.88
B0285.6 (predicted) K10B3.8	=	0.85
B0285.6 (predicted) C48G7.3	=	1.0
B0285.6 (predicted) C42C1.5	=	0.88
B0285.6 (predicted) F11A5.12	=	0.88
B0285.6 (predicted) T09F3.3	=	0.86
B0285.6 (predicted) F16D3.1	=	0.88
B0285.6 (predicted) T28D6.2	=	0.88
B0285.6 (predicted) K12G11.4	=	1.77
B0285.6 (predicted) F44F4.11	=	0.88
B0285.6 (predicted) C08B11.4	=	0.95
B0285.6 (predicted) B0393.1	=	0.84
B0285.6 (predicted) C56G2.6	=	0.88
B0285.6 (predicted) C06B3.5	=	0.88
B0285.6 (predicted) ZK593.1	=	0.88
B0285.6 (predicted) C36E8.5	=	0.88
B0285.6 (predicted) ZK154.3	=	0.88
B0285.6 (predicted) C06B3.4	=	0.88
B0285.6 (predicted) F25H8.2	=	1.82
B0285.6 (predicted) C54C6.2	=	0.88
B0285.6 (predicted) ZK899.4	=	0.88
B0285.6 (predicted) F26E4.8	=	0.88
B0285.6 (predicted) F25H5.3	=	0.88
B0285.6 (predicted) K10B3.7	=	0.85
B0285.6 (predicted) K12G11.3	=	1.74
B0285.6 (predicted) T20B12.1	=	1.0
B0285.6 (predicted) F33H1.2	=	0.85
B0285.6 (predicted) K01G5.7	=	0.88
B0285.6 (predicted) F25G6.5	=	0.88
B0286.3 (known) B0286.3	=	3.0
B0286.3 (predicted) F23F12.6	=	1.0
B0286.3 (predicted) R06A10.2	=	1.0
B0286.3 (predicted) C18C4.10	=	0.79
B0286.3 (predicted) R74.7	=	1.0
B0286.3 (predicted) F46H6.2	=	1.0
B0286.3 (predicted) K07C11.5	=	0.96
B0286.3 (predicted) ZK507.6	=	1.0
B0286.3 (predicted) C30A5.3	=	1.0
B0286.3 (predicted) C47B2.5	=	1.0
B0286.4 (known) B0286.4	=	2.0
B0286.4 (known) C49A1.4	=	1.0
B0286.4 (known) F44G3.9	=	1.0
B0286.4 (predicted) F44B9.4	=	1.0
B0286.4 (predicted) F43D2.1	=	1.0
B0286.4 (predicted) ZC518.3	=	1.0
B0286.4 (predicted) F39H11.2	=	1.0
B0286.4 (predicted) C26E6.3	=	1.0
B0286.4 (predicted) C12C8.1	=	0.98
B0286.4 (predicted) C34E10.2	=	1.0
B0286.4 (predicted) M106.5	=	1.0
B0286.4 (predicted) F11F1.1	=	1.0
B0286.4 (predicted) C05D9.1	=	1.0
B0286.4 (predicted) F54C9.2	=	1.0
B0286.4 (predicted) T23F6.4	=	1.0
B0286.4 (predicted) Y46G5A.12	=	1.0
B0286.4 (predicted) Y56A3A.1	=	1.0
B0286.4 (predicted) C49H3.5	=	1.0
B0286.4 (predicted) C01A2.4	=	1.0
B0286.4 (predicted) H14E04.5	=	1.0
B0286.4 (predicted) F26D10.3	=	1.0
B0286.4 (predicted) F44E5.4	=	1.0
B0286.4 (predicted) F44B9.3	=	1.0
B0286.4 (predicted) F32H2.2	=	1.0
B0286.4 (predicted) T20B12.2	=	1.0
B0286.4 (predicted) R17.2	=	1.0
B0286.4 (predicted) Y71F9B.2	=	1.0
B0286.4 (predicted) F44E5.5	=	1.0
B0286.4 (predicted) F32A5.1	=	1.0
B0286.4 (predicted) F57B9.2	=	2.0
B0303.15 (known) T09A5.10	=	1.0
B0303.15 (predicted) F44E5.5	=	1.0
B0303.15 (predicted) K02G10.6	=	1.0
B0303.15 (predicted) F44E5.4	=	1.0
B0303.15 (predicted) C12C8.1	=	0.98
B0303.15 (predicted) C09G4.1	=	1.0
B0303.15 (predicted) F26D10.3	=	1.0
B0303.3 (predicted) C14F5.5	=	1.0
B0303.3 (predicted) C18E3.2	=	1.0
B0303.3 (predicted) M117.2	=	1.0
B0303.3 (predicted) ZC477.9	=	1.0
B0303.3 (predicted) F52D10.3	=	0.99
B0303.3 (predicted) F14D12.2	=	1.0
B0303.3 (predicted) C24A1.3	=	1.0
B0303.3 (predicted) F07C6.1	=	1.0
B0303.3 (predicted) ZK1128.5	=	1.0
B0303.7 (known) F47G6.1	=	1.0
B0303.7 (predicted) F44E5.5	=	1.0
B0303.7 (predicted) T23F6.4	=	1.0
B0303.7 (predicted) Y39A3CL.5	=	1.0
B0303.7 (predicted) T04D1.3	=	1.0
B0303.7 (predicted) F26D10.3	=	1.0
B0303.7 (predicted) Y77E11A.11	=	1.0
B0303.7 (predicted) C12C8.1	=	1.0
B0303.7 (predicted) LLC1.1	=	1.0
B0303.7 (predicted) F11F1.1	=	1.0
B0303.7 (predicted) F38B6.4	=	1.0
B0303.7 (predicted) F26B1.3	=	1.0
B0303.7 (predicted) F13B10.2	=	1.0
B0303.7 (predicted) Y92H12A.2	=	1.0
B0303.7 (predicted) F54C9.2	=	1.0
B0303.7 (predicted) W05G11.4	=	1.0
B0303.7 (predicted) M04F3.4	=	1.0
B0303.7 (predicted) Y42H9AR.1	=	1.0
B0303.7 (predicted) H06I04.4	=	1.0
B0303.7 (predicted) F37C12.4	=	1.0
B0303.7 (predicted) T21F4.1	=	1.0
B0303.7 (predicted) F08F8.2	=	0.97
B0303.7 (predicted) T04A8.16	=	1.0
B0303.7 (predicted) F44E5.4	=	1.0
B0303.7 (predicted) F19B6.2	=	1.0
B0303.7 (predicted) Y65B4BR.4	=	1.0
B0303.7 (predicted) Y77E11A.10	=	1.0
B0303.7 (predicted) F32E10.4	=	1.0
B0303.7 (predicted) Y39A1C.2	=	1.0
B0303.7 (predicted) Y47H10A.1	=	1.0
B0303.7 (predicted) F25B5.4	=	1.0
B0303.7 (predicted) C36B1.4	=	1.0
B0303.7 (predicted) T11A5.6	=	1.0
B0303.7 (predicted) C06G4.2	=	1.0
B0303.9 (known) R07H5.8	=	1.0
B0303.9 (predicted) M117.2	=	1.0
B0303.9 (predicted) C05D11.2	=	1.0
B0303.9 (predicted) R06F6.2	=	1.0
B0303.9 (predicted) T08G5.5	=	1.0
B0303.9 (predicted) F26D10.3	=	1.0
B0303.9 (predicted) R151.2	=	0.93
B0303.9 (predicted) C42C1.4	=	1.0
B0303.9 (predicted) C36A4.9	=	0.98
B0303.9 (predicted) F44E5.5	=	1.0
B0303.9 (predicted) F32A6.3	=	1.0
B0303.9 (predicted) W06B4.3	=	1.0
B0303.9 (predicted) F49E8.3	=	1.0
B0303.9 (predicted) F44E5.4	=	1.0
B0303.9 (predicted) C12C8.1	=	1.0
B0303.9 (predicted) F52D10.3	=	0.99
B0303.9 (predicted) T07F10.1	=	1.0
B0303.9 (predicted) W03C9.3	=	1.0
B0303.9 (predicted) F49B2.6	=	1.0
B0304.1 (predicted) Y71F9B.7	=	1.0
B0304.1 (predicted) B0304.1	=	1.9100000000000001
B0304.1 (predicted) R12B2.1	=	1.0
B0304.1 (predicted) C03C11.2	=	1.36
B0304.1 (predicted) F38A6.2	=	1.0
B0304.1 (predicted) C32F10.2	=	1.0
B0304.1 (predicted) C14B9.4	=	1.0
[truncated: 61,588 more rows]
