# Supplementary material for: Building and analyzing protein interactome networks by cross-species comparisons
Source: BMC Syst Biol. 2010 Mar 30;4:36. doi: 10.1186/1752-0509-4-36 (PMC2859380; doi:10.1186/1752-0509-4-36)
Supplement: Additional file 10 — Zip Cele. A zipped folder containing files formatted for use in Cytoscape listed in Supplemental Table 3. These files are for Caenorhabditis elegans proteins. [file 1752-0509-4-36-S10.ZIP]

Archive with 20 entries (19 files):
- scer/
- scer/scer.sif
- scer/scer_cele_describe.eda
- scer/scer_cele_orthologs.eda
- scer/scer_cele_SpeciesSpeciesScore.eda
- scer/scer_dmel_describe.eda
- scer/scer_dmel_orthologs.eda
- scer/scer_dmel_SpeciesSpeciesScore.eda
- scer/scer_ExperimentScore.eda
- scer/scer_gene_name.noa
- scer/scer_hsap_describe.eda
- scer/scer_hsap_orthologs.eda
- scer/scer_hsap_SpeciesSpeciesScore.eda
- scer/scer_InteroScores.eda
- scer/scer_mmus_describe.eda
- scer/scer_mmus_orthologs.eda
- scer/scer_mmus_SpeciesSpeciesScore.eda
- scer/scer_SpeciesNotation.eda
- scer/scer_SpeciesScore.eda
- scerexptList.eda
