# Supplementary material for: Building and analyzing protein interactome networks by cross-species comparisons
Source: BMC Syst Biol. 2010 Mar 30;4:36. doi: 10.1186/1752-0509-4-36 (PMC2859380; doi:10.1186/1752-0509-4-36)
Supplement: Additional file 10 — Zip Cele. A zipped folder containing files formatted for use in Cytoscape listed in Supplemental Table 3. These files are for Caenorhabditis elegans proteins. [file 1752-0509-4-36-S10.ZIP › scer/scer.sif]

Q0032	known	YNL182C
Q0050	known	YER142C
Q0080	known	YHR047C
Q0080	known	YLR148W
Q0080	known	YLL024C
Q0080	known	YJR121W
Q0080	known	YBL099W
Q0085	known	YKL016C
Q0085	known	YDR377W
Q0085	known	YBL099W
Q0085	known	YML081C-A
Q0085	known	YJR121W
Q0085	known	YDR298C
Q0085	known	YPL078C
Q0092	known	YOR026W
Q0105	known	YBL045C
Q0105	known	Q0105
Q0105	known	YJL166W
Q0105	known	YEL024W
Q0105	known	YOR065W
Q0105	known	YDR529C
Q0110	predicted	YOR065W
Q0115	predicted	YOR065W
Q0120	predicted	YOR065W
Q0130	known	YJR121W
Q0130	known	YBL099W
Q0130	predicted	YIL046W
Q0130	predicted	YNL292W
Q0140	known	YHL004W
Q0250	known	YER154W
Q0250	known	YBR037C
Q0250	known	YDR231C
Q0250	known	YBR024W
Q0250	predicted	YDR099W
Q0250	predicted	YGR280C
Q0250	predicted	YER177W
Q0275	known	YER154W
R0010W	known	R0010W
R0020C	known	YBR217W
R0020C	known	YBL056W
R0020C	known	YDR523C
YAL001C	known	YPL007C
YAL001C	known	YBR123C
YAL001C	known	YOR110W
YAL002W	known	YLR396C
YAL002W	known	YAL005C
YAL002W	known	YKL193C
YAL002W	known	YDL229W
YAL002W	known	YPL045W
YAL002W	known	YHR047C
YAL002W	known	YLL024C
YAL002W	known	YMR231W
YAL002W	known	YAL002W
YAL002W	known	YLR148W
YAL002W	known	YKR026C
YAL003W	known	YHR047C
YAL003W	known	YML064C
YAL003W	known	YDR314C
YAL003W	known	YPL048W
YAL003W	known	YKL101W
YAL003W	known	YJL072C
YAL003W	known	YKL081W
YAL003W	known	YLR153C
YAL003W	predicted	YPR033C
YAL003W	predicted	YBR061C
YAL003W	predicted	YGL208W
YAL003W	predicted	YFL039C
YAL003W	predicted	YJL133W
YAL003W	predicted	YER177W
YAL003W	predicted	YKR052C
YAL003W	predicted	YIR027C
YAL003W	predicted	YNL244C
YAL003W	predicted	YPL220W
YAL003W	predicted	YPR016C
YAL003W	predicted	YDR099W
YAL003W	predicted	YBR118W
YAL003W	predicted	YAL003W
YAL003W	predicted	YGL135W
YAL003W	predicted	YPR080W
YAL003W	predicted	YLR142W
YAL003W	predicted	YLR085C
YAL003W	predicted	YER027C
YAL003W	predicted	YPL149W
YAL003W	predicted	YOR335C
YAL004W	known	YML109W
YAL004W	known	YGL181W
YAL005C	known	YPL207W
YAL005C	known	YNL209W
YAL005C	known	YHR187W
YAL005C	known	YCR009C
YAL005C	known	YGR192C
YAL005C	known	YGR005C
YAL005C	known	YKL209C
YAL005C	known	YBR172C
YAL005C	known	YDR217C
YAL005C	known	YHR169W
YAL005C	known	YCR004C
YAL005C	known	YML007W
YAL005C	known	YNL169C
YAL005C	known	YPL178W
YAL005C	known	YJL197W
YAL005C	known	YCR036W
YAL005C	known	YJL062W
YAL005C	known	YLR287C
YAL005C	known	YGL119W
YAL005C	known	YGR214W
YAL005C	known	YOR332W
YAL005C	known	YLR176C
YAL005C	known	YLR335W
YAL005C	known	YKL150W
YAL005C	known	YJL102W
YAL005C	known	YPR055W
YAL005C	known	YOR375C
YAL005C	known	YDR303C
YAL005C	known	YOR230W
YAL005C	known	YJR052W
YAL005C	known	YLL024C
YAL005C	known	YDR047W
YAL005C	known	YNL265C
YAL005C	known	YPL003W
YAL005C	known	YDL047W
YAL005C	known	YKL112W
YAL005C	known	YKR091W
YAL005C	known	YDR190C
YAL005C	known	YKL215C
YAL005C	known	YER020W
YAL005C	known	YMR027W
YAL005C	known	YLR262C
YAL005C	known	YLR069C
YAL005C	known	YMR282C
YAL005C	known	YPL190C
YAL005C	known	YAR015W
YAL005C	known	YGL128C
YAL005C	known	YDR490C
YAL005C	known	YKR082W
YAL005C	known	YJR043C
YAL005C	known	YDR399W
YAL005C	known	YJL130C
YAL005C	known	YBR086C
YAL005C	known	YNL233W
YAL005C	known	YKL164C
YAL005C	known	YOL016C
YAL005C	known	YJL061W
YAL005C	known	YGL066W
YAL005C	known	YFR037C
YAL005C	known	YOR171C
YAL005C	known	YDL166C
YAL005C	known	YOL051W
YAL005C	known	YPR175W
YAL005C	known	YKR029C
YAL005C	known	YER006W
YAL005C	known	YGR136W
YAL005C	known	YHR146W
YAL005C	known	YGR028W
YAL005C	known	YCR057C
YAL005C	known	YML059C
YAL005C	known	YOR218C
YAL005C	known	YBR290W
YAL005C	known	YNL124W
YAL005C	known	YBR101C
YAL005C	known	YGR163W
YAL005C	known	YGR104C
YAL005C	known	YER120W
YAL005C	known	YFR013W
YAL005C	known	YCR046C
YAL005C	known	YDL025C
YAL005C	known	YGL048C
YAL005C	known	YDL061C
YAL005C	known	YFR053C
YAL005C	known	YNR011C
YAL005C	known	YML056C
YAL005C	known	YOR136W
YAL005C	known	YDR068W
YAL005C	known	YGR294W
YAL005C	known	YDR170C
YAL005C	known	YOR341W
YAL005C	known	YDR192C
YAL005C	known	YER148W
YAL005C	known	YDR122W
YAL005C	known	YPL249C-A
YAL005C	known	YBL103C
YAL005C	known	YKL095W
YAL005C	known	YML106W
YAL005C	known	YAL016W
YAL005C	known	YGR016W
YAL005C	known	YLR090W
YAL005C	known	YLL007C
YAL005C	known	YGR210C
YAL005C	known	YDR347W
YAL005C	known	YDL197C
YAL005C	known	YIL159W
YAL005C	known	YGR123C
YAL005C	known	YBR003W
YAL005C	known	YOR243C
YAL005C	known	YDL018C
YAL005C	known	YNL025C
YAL005C	known	YGL137W
YAL005C	known	YBL032W
YAL005C	known	YNL007C
YAL005C	known	YPL016W
YAL005C	known	YBR155W
YAL005C	known	YDR443C
YAL005C	known	YKL035W
YAL005C	known	YEL011W
YAL005C	known	YAL043C
YAL005C	known	YGL011C
YAL005C	known	YDR168W
YAL005C	known	YPL141C
YAL005C	known	YDR001C
YAL005C	known	YGR128C
YAL005C	known	YDL090C
YAL005C	known	YPL106C
YAL005C	known	YNL193W
YAL005C	known	YHR080C
YAL005C	known	YER091C
YAL005C	known	YJL006C
YAL005C	known	YHR202W
YAL005C	known	YFL013C
YAL005C	known	YNR029C
YAL005C	known	YJL124C
YAL005C	known	YPL169C
YAL005C	known	YIL016W
YAL005C	known	YOR076C
YAL005C	known	YDR388W
YAL005C	known	YBR130C
YAL005C	known	YPL083C
YAL005C	known	YFL017W-A
YAL005C	known	YOR250C
YAL005C	known	YBL035C
YAL005C	known	YOR275C
YAL005C	known	YPR178W
YAL005C	known	YDR214W
YAL005C	known	YKL182W
YAL005C	known	YDL080C
YAL005C	known	YOR377W
YAL005C	known	YMR192W
YAL005C	known	YMR104C
YAL005C	known	YOR057W
YAL005C	known	YJR137C
YAL005C	known	YDR457W
YAL005C	known	YGR204W
YAL005C	known	YOR231W
YAL005C	known	YDR320C
YAL005C	known	YNL173C
YAL005C	known	YOR098C
YAL005C	known	YDR390C
YAL005C	known	YGL040C
YAL005C	known	YAL007C
YAL005C	known	YHR161C
YAL005C	known	YER055C
YAL005C	known	YBR030W
YAL005C	known	YIL109C
YAL005C	known	YMR061W
YAL005C	known	YDR243C
YAL005C	known	YOL135C
YAL005C	known	YGL044C
YAL005C	known	YKL139W
YAL005C	known	YJR138W
YAL005C	known	YGR179C
YAL005C	known	YPL204W
YAL005C	known	YPL020C
YAL005C	known	YDR346C
YAL005C	known	YDL148C
YAL005C	known	YLR436C
YAL005C	known	YNR031C
YAL005C	known	YGR167W
YAL005C	known	YOR299W
YAL005C	known	YNL262W
YAL005C	known	YJR148W
YAL005C	known	YPL048W
YAL005C	known	YGR165W
YAL005C	known	YKR014C
YAL005C	known	YOR386W
YAL005C	known	YOR033C
YAL005C	known	YLR277C
YAL005C	known	YOL090W
YAL005C	known	YDR258C
YAL005C	known	YAL019W
YAL005C	known	YMR229C
YAL005C	known	YHR042W
YAL005C	known	YGR061C
YAL005C	known	YDR027C
YAL005C	known	YNL001W
YAL005C	known	YGR233C
YAL005C	known	YDR135C
YAL005C	known	YPL050C
YAL005C	known	YBR121C
YAL005C	known	YBR117C
YAL005C	known	YGL035C
YAL005C	known	YNR050C
YAL005C	known	YHR121W
YAL005C	known	YPR002W
YAL005C	known	YDL005C
YAL005C	known	YNL242W
YAL005C	known	YER023W
YAL005C	known	YHR064C
YAL005C	known	YNL272C
YAL005C	known	YKL145W
YAL005C	known	YNL186W
YAL005C	known	YOR347C
YAL005C	known	YLR177W
YAL005C	known	YKL154W
YAL005C	known	YOR164C
YAL005C	known	YPR105C
YAL005C	known	YOR074C
YAL005C	known	YMR091C
YAL005C	known	YGL151W
YAL005C	known	YLR430W
YAL005C	known	YER141W
YAL005C	known	YDL122W
YAL005C	known	YOR007C
YAL005C	known	YLR216C
YAL005C	known	YOR027W
YAL005C	known	YLR321C
YAL005C	known	YPL240C
YAL005C	known	YGL237C
YAL005C	known	YOR270C
YAL005C	known	YNR007C
YAL005C	known	YHR086W
YAL005C	known	YDR483W
YAL005C	known	YNL121C
YAL005C	known	YDR301W
YAL005C	known	YPR029C
YAL005C	known	YPR010C
YAL005C	known	YHR108W
YAL005C	known	YOL012C
YAL005C	known	YDR216W
YAL005C	known	YJR032W
YAL005C	known	YLR396C
YAL005C	known	YDR449C
YAL005C	known	YHR069C
YAL005C	known	YGR229C
YAL005C	known	YDR261C
YAL005C	known	YNL280C
YAL005C	known	YOR274W
YAL005C	known	YML016C
YAL005C	known	YDL190C
YAL005C	known	YMR014W
YAL005C	known	YCR012W
YAL005C	known	YCR095C
YAL005C	known	YML074C
YAL005C	known	YBR021W
YAL005C	known	YDR516C
YAL005C	known	YDR481C
YAL005C	known	YJL041W
YAL005C	known	YGR180C
YAL005C	known	YOL013C
YAL005C	known	YIL055C
YAL005C	known	YIL112W
YAL005C	known	YDR358W
YAL005C	known	YER107C
YAL005C	known	YDR021W
YAL005C	known	YDR172W
YAL005C	known	YHR183W
YAL005C	known	YPR089W
YAL005C	known	YER134C
YAL005C	known	YMR128W
YAL005C	known	YML012W
YAL005C	known	YHR029C
YAL005C	known	YML103C
YAL005C	known	YBR152W
YAL005C	known	YLR257W
YAL005C	known	YER086W
YAL005C	known	YDR127W
YAL005C	known	YMR049C
YAL005C	known	YNL137C
YAL005C	known	YER151C
YAL005C	known	YLL036C
YAL005C	known	YLR310C
YAL005C	known	YDL203C
YAL005C	known	YGL171W
YAL005C	known	YOR009W
YAL005C	known	YBR058C
YAL005C	known	YGL203C
YAL005C	known	YIL103W
YAL005C	known	YMR213W
YAL005C	known	YLR398C
YAL005C	known	YOR078W
YAL005C	known	YJR110W
YAL005C	known	YOR151C
YAL005C	known	YLR438W
YAL005C	known	YIL021W
YAL005C	known	YCL014W
YAL005C	known	YPR033C
YAL005C	known	YJL171C
YAL005C	known	YPR149W
YAL005C	known	YBL047C
YAL005C	known	YGL131C
YAL005C	known	YCR043C
YAL005C	known	YGL086W
YAL005C	known	YDR108W
YAL005C	known	YIL070C
YAL005C	known	YHR193C
YAL005C	known	YOR352W
YAL005C	known	YER111C
YAL005C	known	YGR030C
YAL005C	known	YDR233C
YAL005C	known	YMR205C
YAL005C	known	YOR117W
YAL005C	known	YOR216C
YAL005C	known	YFL024C
YAL005C	known	YMR240C
YAL005C	known	YML109W
YAL005C	known	YAR002W
YAL005C	known	YLR347C
YAL005C	known	YBR105C
YAL005C	known	YMR075W
YAL005C	known	YOR160W
YAL005C	known	YDL229W
YAL005C	known	YHR181W
YAL005C	known	YLR440C
YAL005C	known	YKL025C
YAL005C	known	YIL161W
YAL005C	known	YJL141C
YAL005C	known	YHR027C
YAL005C	known	YLR354C
YAL005C	known	YLR418C
YAL005C	known	YLR357W
YAL005C	known	YGL191W
YAL005C	known	YKL157W
YAL005C	known	YNR053C
YAL005C	known	YPL254W
YAL005C	known	YGL124C
YAL005C	known	YNL281W
YAL005C	known	YKL126W
YAL005C	known	YHR176W
YAL005C	known	YBR238C
YAL005C	known	YNL088W
YAL005C	known	YKL014C
YAL005C	known	YJL026W
YAL005C	known	YNL064C
YAL005C	known	YOR061W
YAL005C	known	YPL026C
YAL005C	known	YNL077W
YAL005C	known	YPR086W
YAL005C	known	YKL129C
YAL005C	known	YPL226W
YAL005C	known	YKR068C
YAL005C	known	YHR077C
YAL005C	known	YMR186W
YAL005C	known	YKL125W
YAL005C	known	YNL224C
YAL005C	predicted	YDR062W
YAL005C	predicted	YGR267C
YAL005C	predicted	YNL041C
YAL005C	predicted	YFL039C
YAL005C	predicted	YDL077C
YAL005C	predicted	YGL073W
YAL005C	predicted	YBR017C
YAL005C	predicted	YER177W
YAL005C	predicted	YDL234C
YAL005C	predicted	YJL030W
YAL005C	predicted	YFL009W
YAL005C	predicted	YJR121W
YAL005C	predicted	YDL108W
YAL005C	predicted	YLR377C
YAL005C	predicted	YNL222W
YAL005C	predicted	YAL058W
YAL005C	predicted	YPR168W
YAL005C	predicted	YNL308C
YAL005C	predicted	YHR018C
YAL005C	predicted	YJL073W
YAL005C	predicted	YGR285C
YAL005C	predicted	YLR251W
YAL005C	predicted	YGR096W
YAL005C	predicted	YDR099W
YAL005C	predicted	YOL057W
YAL005C	predicted	YNL274C
YAL005C	predicted	YDR434W
YAL005C	predicted	YJR099W
YAL005C	predicted	YML092C
YAL005C	predicted	YIR002C
YAL005C	predicted	YBR169C
YAL007C	known	YDR101C
YAL007C	known	YJL117W
YAL007C	known	YBR127C
YAL007C	known	YNL130C
YAL007C	known	YML024W
YAL007C	known	YPL131W
YAL007C	known	YAR002C-A
YAL007C	known	YML012W
YAL007C	known	YAL007C
YAL007C	known	YBR183W
YAL007C	known	YHR083W
YAL007C	known	YEL063C
YAL007C	known	YDR087C
YAL007C	known	YLR342W
YAL007C	known	YHR110W
YAL007C	known	YHR140W
YAL007C	known	YDL229W
YAL007C	known	YPL211W
YAL007C	known	YPR201W
YAL007C	known	YPL264C
YAL007C	known	YPL076W
YAL007C	known	YDL054C
YAL007C	known	YDR127W
YAL007C	known	YGL200C
YAL007C	known	YER110C
YAL007C	known	YEL002C
YAL007C	known	YCL025C
YAL007C	known	YMR290C
YAL007C	known	YHR026W
YAL007C	known	YDR012W
YAL007C	known	YGR060W
YAL007C	known	YGR085C
YAL007C	known	YBR036C
YAL008W	known	YMR022W
YAL009W	known	YDR012W
YAL009W	known	YLR448W
YAL009W	known	YDR211W
YAL009W	known	YGL076C
YAL009W	known	YDL040C
YAL009W	known	YJL176C
YAL009W	known	YPL106C
YAL009W	known	YML024W
YAL009W	known	YHR004C
YAL009W	known	YER165W
YAL009W	known	YBR127C
YAL009W	known	YLR342W
YAL009W	known	YDL229W
YAL009W	known	YLL024C
YAL009W	known	YBR031W
YAL010C	known	YDR190C
YAL010C	known	YMR203W
YAL010C	known	YFL048C
YAL010C	known	YBR127C
YAL010C	known	YAL010C
YAL010C	known	YLL024C
YAL010C	known	YJL066C
YAL010C	known	YDL055C
YAL010C	known	YPL235W
YAL011W	known	YJL081C
YAL011W	known	YDR485C
YAL011W	known	YOR269W
YAL011W	known	YPL235W
YAL011W	known	YFL039C
YAL011W	known	YDL181W
YAL011W	known	YIR018W
YAL011W	known	YNL107W
YAL011W	known	YBR231C
YAL011W	known	YER081W
YAL011W	known	YOR127W
YAL011W	known	YHR158C
YAL011W	known	YDR190C
YAL011W	known	YGR002C
YAL011W	known	YML041C
YAL011W	known	YMR022W
YAL011W	known	YOL012C
YAL011W	known	YDR334W
YAL011W	known	YLR085C
YAL012W	known	YJR091C
YAL012W	known	YAL012W
YAL012W	known	YLL024C
YAL012W	known	YBR055C
YAL012W	known	YMR300C
YAL012W	known	YMR101C
YAL012W	known	YPL149W
YAL012W	known	YHR152W
YAL012W	known	YMR235C
YAL012W	known	YPL106C
YAL012W	predicted	YGR127W
YAL012W	predicted	YNL189W
YAL013W	known	YOL004W
YAL013W	known	YGL061C
YAL013W	known	YFL039C
YAL013W	known	YOL077C
YAL013W	known	YMR072W
YAL013W	known	YPL139C
YAL013W	known	YNL330C
YAL013W	known	YMR263W
YAL013W	known	YIL084C
YAL014C	known	YOR036W
YAL014C	known	YMR197C
YAL014C	known	YAL030W
YAL014C	known	YDR264C
YAL014C	known	YER133W
YAL014C	known	YIL034C
YAL014C	known	YDR437W
YAL015C	known	YEL060C
YAL015C	known	YNL037C
YAL015C	known	YDL029W
YAL015C	known	YMR058W
YAL015C	known	YMR146C
YAL015C	known	YEL030W
YAL015C	known	YPR110C
YAL015C	known	YDL059C
YAL015C	known	YMR012W
YAL015C	known	YDR214W
YAL015C	known	YJR068W
YAL015C	predicted	YBR088C
YAL015C	predicted	YGR192C
YAL015C	predicted	YJR009C
YAL015C	predicted	YAR007C
YAL015C	predicted	YBL019W
YAL015C	predicted	YJL052W
YAL015C	predicted	YDR097C
YAL016W	known	YHR158C
YAL016W	known	YGL190C
YAL016W	known	YJL177W
YAL016W	known	YMR142C
YAL016W	known	YOR014W
YAL016W	known	YOR349W
YAL016W	known	YOR096W
YAL016W	known	YAL024C
YAL016W	known	YOL113W
YAL016W	known	YML063W
YAL016W	known	YBL104C
YAL016W	known	YPL152W
YAL016W	known	YAL016W
YAL016W	known	YGR161C
YAL016W	known	YBR031W
YAL016W	known	YMR273C
YAL016W	known	YPL198W
YAL016W	known	YHR135C
YAL016W	known	YDR482C
YAL016W	known	YGR281W
YAL016W	known	YLL045C
YAL016W	known	YDL134C
YAL016W	known	YNL178W
YAL016W	known	YDL188C
YAL016W	known	YKL059C
YAL016W	known	YML024W
YAL016W	known	YPL106C
YAL016W	known	YDR012W
YAL016W	known	YLR340W
YAL016W	known	YNL127W
YAL016W	known	YHR082C
YAL016W	known	YML109W
YAL016W	known	YJR138W
YAL016W	predicted	YGR253C
YAL016W	predicted	YDR453C
YAL016W	predicted	YGL210W
YAL016W	predicted	YOR133W
YAL016W	predicted	YER177W
YAL016W	predicted	YPR103W
YAL016W	predicted	YFR050C
YAL016W	predicted	YGL019W
YAL016W	predicted	YBL041W
YAL016W	predicted	YGL240W
YAL016W	predicted	YLR259C
YAL016W	predicted	YJL001W
YAL016W	predicted	YLR422W
YAL016W	predicted	YML001W
YAL016W	predicted	YGL237C
YAL016W	predicted	YML028W
YAL016W	predicted	YEL032W
YAL016W	predicted	YGL011C
YAL016W	predicted	YOL038W
YAL016W	predicted	YOR362C
YAL016W	predicted	YBR061C
YAL016W	predicted	YMR314W
YAL016W	predicted	YER020W
YAL016W	predicted	YER094C
YAL016W	predicted	YJL164C
YAL016W	predicted	YDR099W
YAL016W	predicted	YNL244C
YAL016W	predicted	YGR231C
YAL016W	predicted	YGR135W
YAL016W	predicted	YOR157C
YAL016W	predicted	YKL166C
YAL016W	predicted	YHR005C
YAL016W	predicted	YPR016C
YAL016W	predicted	YDR385W
YAL016W	predicted	YML092C
YAL016W	predicted	YER012W
YAL016W	predicted	YDR075W
YAL016W	predicted	YKL067W
YAL016W	predicted	YPL203W
YAL016W	predicted	YNL330C
YAL016W	predicted	YKR017C
YAL016W	predicted	YBR160W
YAL016W	predicted	YER031C
YAL017W	known	YDR044W
YAL017W	known	YDR190C
YAL017W	known	YCL027W
YAL017W	known	YOL045W
YAL017W	known	YER177W
YAL017W	known	YDR176W
YAL017W	known	YAL017W
YAL017W	known	YFR024C-A
YAL017W	known	YGL112C
YAL017W	known	YDR388W
YAL017W	known	YDR448W
YAL017W	known	YDR099W
YAL017W	known	YMR227C
YAL017W	known	YPR160W
YAL018C	known	YHR026W
YAL018C	known	YLR264W
YAL018C	known	YBR036C
YAL018C	known	YCL025C
YAL018C	known	YLR034C
YAL018C	known	YBR290W
YAL018C	known	YDR331W
YAL018C	known	YLL028W
YAL019W	known	YBR160W
YAL019W	known	YIL075C
YAL019W	known	YJL124C
YAL019W	known	YLL024C
YAL019W	known	YAL019W
YAL019W	known	YBL088C
YAL019W	known	YBR031W
YAL019W	known	YDL229W
YAL019W	known	YJL130C
YAL019W	known	YOL045W
YAL019W	known	YBR084W
YAL019W	known	YPL198W
YAL020C	predicted	YBL071W-A
YAL020C	predicted	YDR166C
YAL021C	known	YER133W
YAL021C	known	YGR086C
YAL021C	known	YLR340W
YAL021C	known	YDR064W
YAL021C	known	YBR031W
YAL021C	known	YNL288W
YAL021C	known	YPR072W
YAL021C	known	YOR027W
YAL021C	known	YLL024C
YAL021C	known	YCL028W
YAL021C	known	YKR036C
YAL021C	known	YLR432W
YAL021C	known	YER068W
YAL021C	known	YLR075W
YAL021C	known	YGR134W
YAL021C	known	YDL229W
YAL021C	known	YFL028C
YAL021C	known	YGL195W
YAL021C	known	YER165W
YAL021C	known	YBR127C
YAL021C	known	YGR184C
YAL021C	known	YGR155W
YAL021C	known	YDR188W
YAL021C	known	YNL025C
YAL021C	known	YNR052C
YAL021C	known	YGL178W
YAL021C	known	YAL021C
YAL021C	known	YCR093W
YAL021C	known	YPL042C
YAL021C	known	YGR092W
YAL021C	known	YDL149W
YAL021C	known	YDL165W
YAL021C	known	YDR443C
YAL021C	known	YDR190C
YAL021C	known	YMR142C
YAL021C	predicted	YPL085W
YAL022C	known	YGL132W
YAL022C	known	YPL240C
YAL022C	known	YJR117W
YAL022C	known	YBR159W
YAL022C	known	YDR497C
YAL022C	known	YHR140W
YAL023C	known	YDL093W
YAL023C	known	YAL023C
YAL023C	known	YAR027W
YAL023C	known	YDL095W
YAL024C	known	YBR160W
YAL024C	known	YKR001C
YAL024C	known	YDR300C
YAL024C	known	YAL024C
YAL024C	known	YER109C
YAL024C	known	YER177W
YAL024C	known	YOL056W
YAL024C	known	YMR300C
YAL024C	known	YDR348C
YAL024C	known	YIL033C
YAL024C	known	YDR050C
YAL024C	known	YLR058C
YAL024C	known	YGR234W
YAL024C	known	YER155C
YAL024C	known	YGL148W
YAL024C	known	YCL017C
YAL024C	known	YMR217W
YAL024C	known	YFL018C
YAL024C	known	YGR254W
YAL024C	known	YOR014W
YAL024C	known	YNL015W
YAL024C	known	YLR084C
YAL024C	known	YHR158C
YAL024C	known	YDL061C
YAL024C	known	YNL014W
YAL024C	known	YLR259C
YAL024C	known	YJR123W
YAL024C	known	YHL021C
YAL024C	known	YIL109C
YAL024C	known	YDR232W
YAL024C	known	YEL046C
YAL024C	known	YGL037C
YAL024C	known	YDL171C
YAL024C	known	YCR012W
YAL024C	known	YDR516C
YAL024C	known	YLR388W
YAL024C	known	YGR124W
YAL024C	known	YNL085W
YAL024C	known	YIR009W
YAL024C	known	YML109W
YAL024C	known	YMR116C
YAL024C	known	YJR104C
YAL024C	known	YCL009C
YAL024C	known	YIL046W
YAL024C	known	YLR438W
YAL024C	known	YHR174W
YAL024C	known	YMR250W
YAL024C	known	YGL049C
YAL024C	known	YCL040W
YAL024C	known	YLR044C
YAL024C	known	YPR181C
YAL024C	known	YOL143C
YAL025C	known	YGR103W
YAL025C	known	YOR005C
YAL025C	known	YJR044C
YAL025C	known	YHR066W
YAL026C	known	YBR196C
YAL026C	known	YDR170C
YAL026C	known	YNL271C
YAL026C	known	YNR050C
YAL026C	known	YKL119C
YAL026C	known	YML029W
YAL026C	known	YLR088W
YAL026C	known	YGR281W
YAL026C	known	YDL192W
YAL026C	known	YLR044C
YAL026C	known	YJL012C
YAL026C	known	YEL013W
YAL026C	known	YDR381W
YAL026C	known	YOR153W
YAL026C	known	YPL146C
YAL026C	known	YAL053W
YAL026C	known	YML072C
YAL026C	known	YHR039C-A
YAL026C	known	YDR516C
YAL026C	known	YBR127C
YAL026C	known	YGR020C
YAL026C	known	YNL323W
YAL026C	known	YOR270C
YAL026C	known	YCR094W
YAL026C	known	YLR447C
YAL026C	known	YDL213C
YAL027W	known	YDR064W
YAL027W	known	YPL022W
YAL027W	known	YCL024W
YAL027W	known	YDL229W
YAL027W	known	YKL182W
YAL027W	known	YPL131W
YAL027W	known	YDR174W
YAL027W	known	YLR044C
YAL027W	known	YDR381W
YAL027W	known	YGL173C
YAL027W	known	YDR012W
YAL027W	known	YLR432W
YAL027W	known	YBR196C
YAL027W	known	YLL024C
YAL027W	known	YOL086C
YAL027W	known	YMR229C
YAL027W	known	YDR507C
YAL027W	known	YLR340W
YAL027W	known	YML095C
YAL027W	known	YCL011C
YAL028W	known	YJR013W
YAL028W	known	YLR233C
YAL028W	known	YOR324C
YAL028W	known	YBR160W
YAL028W	known	YBL050W
YAL028W	known	YOL034W
YAL028W	known	YDL239C
YAL029C	known	YAL029C
YAL029C	known	YDL229W
YAL029C	known	YLR196W
YAL029C	known	YLR249W
YAL029C	known	YHR216W
YAL029C	known	YML085C
YAL029C	known	YMR142C
YAL029C	known	YLR340W
YAL029C	known	YHR023W
YAL029C	known	YBR109C
YAL029C	known	YGL076C
YAL029C	known	YDL055C
YAL029C	known	YPL106C
YAL029C	known	YOL086C
YAL029C	known	YMR309C
YAL029C	known	YGL106W
YAL029C	known	YPL131W
YAL029C	known	YMR186W
YAL029C	known	YFL039C
YAL029C	known	YMR229C
YAL029C	known	YDR101C
YAL029C	known	YKL130C
YAL029C	known	YDR064W
YAL029C	known	YML056C
YAL029C	known	YGL195W
YAL029C	known	YOR181W
YAL029C	known	YLR274W
YAL029C	known	YBR130C
YAL029C	known	YMR139W
YAL029C	known	YER110C
YAL029C	known	YBR081C
YAL030W	known	YGR009C
YAL030W	known	YDR468C
YAL030W	predicted	YAL054C
YAL030W	predicted	YGR274C
YAL030W	predicted	YPL195W
YAL030W	predicted	YGR280C
YAL030W	predicted	YNL244C
YAL030W	predicted	YML057W
YAL030W	predicted	YDR427W
YAL030W	predicted	YDR099W
YAL030W	predicted	YGR241C
YAL030W	predicted	YLR153C
YAL030W	predicted	YER027C
YAL030W	predicted	YNL229C
YAL030W	predicted	YML049C
YAL030W	predicted	YDL066W
YAL030W	predicted	YPL268W
YAL030W	predicted	YMR197C
YAL030W	predicted	YLR189C
YAL030W	predicted	YDR524C
YAL030W	predicted	YLR174W
YAL030W	predicted	YER177W
YAL030W	predicted	YDR398W
YAL030W	predicted	YLR433C
YAL030W	predicted	YGL208W
YAL030W	predicted	YNL009W
YAL030W	predicted	YNL243W
YAL030W	predicted	YLR229C
YAL030W	predicted	YHR161C
YAL030W	predicted	YOR194C
YAL031C	known	YER133W
YAL031C	known	YCL027W
YAL031C	known	YBR160W
YAL032C	known	YJL149W
YAL032C	known	YNL243W
YAL032C	known	YLR345W
YAL032C	known	YOR156C
YAL032C	known	YNR059W
YAL032C	known	YIL068C
YAL032C	known	YLR024C
YAL032C	known	YOR353C
YAL032C	known	YNL078W
YAL032C	known	YGR071C
YAL032C	known	YML049C
YAL032C	known	YPR189W
YAL032C	known	YDL116W
YAL032C	known	YJL103C
YAL032C	known	YDR176W
YAL032C	known	YER032W
YAL032C	known	YGR061C
YAL032C	known	YMR213W
YAL032C	known	YER013W
YAL032C	known	YBL084C
YAL032C	known	YPL151C
YAL032C	known	YBR017C
YAL032C	known	YGR198W
YAL032C	known	YDR364C
YAL032C	known	YLR386W
YAL032C	known	YLR187W
YAL032C	known	YGL026C
YAL032C	known	YBL105C
YAL032C	known	YHR161C
YAL032C	known	YPR023C
YAL032C	known	YKL173W
YAL032C	known	YMR288W
YAL032C	known	YBL074C
YAL032C	known	YBR114W
YAL032C	known	YGR270W
YAL032C	known	YNL246W
YAL032C	known	YDR141C
YAL032C	known	YDL001W
YAL032C	known	YLR424W
YAL032C	known	YJR005W
YAL032C	known	YER165W
YAL032C	known	YPR101W
YAL032C	known	YJL203W
YAL032C	known	YLR338W
YAL032C	known	YPL106C
YAL032C	known	YMR031C
YAL032C	known	YML103C
YAL032C	known	YLR117C
YAL032C	known	YER172C
YAL032C	known	YMR176W
YAL032C	known	YGL128C
YAL032C	known	YDL209C
YAL032C	known	YHR165C
YAL032C	known	YLR320W
YAL032C	known	YKL095W
YAL032C	known	YNL271C
YAL032C	known	YPL213W
YAL032C	known	YDR416W
YAL032C	known	YKR054C
YAL032C	known	YNL189W
YAL032C	known	YLR423C
YAL032C	known	YMR190C
YAL032C	known	YJR061W
YAL032C	known	YLL024C
YAL032C	known	YGL120C
YAL032C	known	YLL036C
YAL032C	known	YGR278W
YAL032C	known	YOR023C
YAL032C	known	YOR036W
YAL032C	predicted	YCR034W
YAL032C	predicted	YOR187W
YAL032C	predicted	YJL196C
YAL032C	predicted	YLR372W
YAL033W	known	YBR257W
YAL033W	known	YNL221C
YAL033W	known	YGR030C
YAL033W	known	YBR167C
YAL033W	known	YJR115W
YAL033W	known	YLR145W
YAL033W	known	YNL282W
YAL033W	known	YMR022W
YAL034C	known	YGL173C
YAL034C	known	YHR216W
YAL034C	known	YMR229C
YAL034C	known	YBR198C
YAL034C	known	YLL024C
YAL034C	known	YNL178W
YAL034C	known	YGR214W
YAL034C	known	YDR214W
YAL034C	known	YLR340W
YAL034C	known	YML063W
YAL034C	known	YPL131W
YAL034C	known	YCL011C
YAL034C	known	YOL086C
YAL034C	known	YLL045C
YAL034C	known	YHR122W
YAL034C	known	YDR012W
YAL034C	known	YKL182W
YAL034C	known	YJR123W
YAL034C	known	YDL229W
YAL034C	known	YAL034C
YAL034C	known	YOR204W
YAL034C	known	YMR116C
YAL034C	known	YGR274C
YAL034C	known	YOL004W
YAL034C	known	YBR127C
YAL034C	known	YER165W
YAL034C	known	YER110C
YAL034W-A	known	YKL103C
YAL034W-A	known	YIL144W
YAL034W-A	known	YGL093W
YAL034W-A	known	YPR046W
YAL034W-A	known	YIR010W
YAL034W-A	known	YDR532C
YAL034W-A	known	YGR120C
YAL034W-A	known	YOL069W
YAL034W-A	known	YJR112W
YAL034W-A	known	YJR091C
YAL034W-A	known	YPL233W
YAL034W-A	known	YBR211C
YAL034W-A	known	YLR424W
YAL034W-A	known	YGL172W
YAL034W-A	known	YMR117C
YAL034W-A	known	YER018C
YAL035W	known	YGL076C
YAL035W	known	YFR034C
YAL035W	known	YMR260C
YAL035W	known	YNL271C
YAL035W	known	YLR427W
YAL035W	known	YPL009C
YAL035W	known	YML056C
YAL035W	known	YMR194W
YAL035W	known	YLL045C
YAL035W	known	YLR241W
YAL035W	known	YGL130W
YAL035W	known	YBR158W
YAL035W	known	YLR175W
YAL035W	known	YDL014W
YAL035W	known	YDR012W
YAL035W	known	YLR432W
YAL035W	known	YDL149W
YAL035W	known	YDL220C
YAL035W	known	YMR309C
YAL035W	known	YLR340W
YAL035W	known	YGL030W
YAL035W	known	YGL173C
YAL035W	known	YPL217C
YAL035W	known	YNL209W
YAL035W	known	YLR367W
YAL035W	known	YOR361C
YAL035W	known	YGR102C
YAL035W	known	YPL198W
YAL035W	known	YDR228C
YAL035W	known	YJR123W
YAL035W	known	YOR063W
YAL035W	known	YDR496C
YAL035W	known	YAL035W
YAL035W	known	YLR075W
YAL035W	known	YDL082W
YAL035W	known	YDR127W
YAL035W	known	YMR142C
YAL035W	known	YFL037W
YAL035W	known	YHL033C
YAL035W	known	YER036C
YAL035W	known	YMR229C
YAL035W	known	YBR084W
YAL035W	known	YDR429C
YAL035W	known	YJL190C
YAL035W	known	YIR001C
YAL035W	known	YER142C
YAL035W	known	YDL229W
YAL035W	known	YPR041W
YAL035W	known	YMR106C
YAL035W	known	YHR216W
YAL035W	known	YBR031W
YAL035W	known	YNL178W
YAL035W	known	YML073C
YAL036C	known	YDL065C
YAL036C	known	YGR250C
YAL036C	known	YHR027C
YAL036C	known	YER155C
YAL036C	known	YBR158W
YAL036C	known	YCR038C
YAL036C	known	YNR022C
YAL036C	known	YLR175W
YAL036C	known	YDR152W
YAL036C	known	YHR064C
YAL036C	known	YMR012W
YAL036C	known	YGR162W
YAL036C	known	YBL074C
YAL036C	predicted	YGR058W
YAL036C	predicted	YBR061C
YAL038W	known	YIL128W
YAL038W	known	YPL032C
YAL038W	known	YLR132C
YAL038W	known	YMR037C
YAL038W	known	YNL191W
YAL038W	known	YLR180W
YAL038W	known	YNL307C
YAL038W	known	YOR004W
YAL038W	known	YPR042C
YAL038W	known	YLR398C
YAL038W	known	YIR001C
YAL038W	known	YFR040W
YAL038W	known	YDR021W
YAL038W	known	YCL030C
YAL038W	known	YDL090C
YAL038W	known	YDR335W
YAL038W	known	YDR321W
YAL038W	known	YHR013C
YAL038W	known	YJL049W
YAL038W	known	YDL052C
YAL038W	known	YER171W
YAL038W	known	YNL027W
YAL038W	known	YKL150W
YAL038W	known	YDR429C
YAL038W	known	YNL127W
YAL038W	known	YMR165C
YAL038W	known	YGR068C
YAL038W	known	YDR148C
YAL038W	known	YBR238C
YAL038W	known	YLR006C
YAL038W	known	YDL122W
YAL038W	known	YMR315W
YAL038W	known	YNL249C
YAL038W	known	YBR221C
YAL038W	known	YLR108C
YAL038W	known	YOR001W
YAL038W	known	YKL054C
YAL038W	known	YJL176C
YAL038W	known	YNL313C
YAL038W	known	YCL034W
YAL038W	known	YGR234W
YAL038W	known	YMR178W
YAL038W	known	YER174C
YAL038W	known	YJR122W
YAL038W	known	YMR237W
YAL038W	known	YDL198C
YAL038W	known	YGR165W
YAL038W	known	YJL065C
YAL038W	known	YOL089C
YAL038W	known	YPR149W
YAL038W	known	YGL197W
YAL038W	known	YPR010C
YAL038W	known	YMR309C
YAL038W	known	YKR026C
YAL038W	known	YIL056W
YAL038W	known	YCL050C
YAL038W	known	YMR239C
YAL038W	known	YNL193W
YAL038W	known	YLR153C
YAL038W	known	YER151C
YAL038W	known	YDL144C
YAL038W	known	YPR097W
YAL038W	known	YPL266W
YAL038W	known	YML117W
YAL038W	known	YOR375C
YAL038W	known	YPL211W
YAL038W	known	YKL032C
YAL038W	known	YPR052C
YAL038W	known	YJR046W
YAL038W	known	YGR092W
YAL038W	known	YER134C
YAL038W	known	YOR226C
YAL038W	known	YNL272C
YAL038W	known	YJR091C
YAL038W	known	YOL090W
YAL038W	known	YGR218W
YAL038W	known	YNL071W
YAL038W	known	YHR128W
YAL038W	known	YHR167W
YAL038W	known	YNR051C
YAL038W	known	YGL233W
YAL038W	known	YKL210W
YAL038W	known	YJL081C
YAL038W	known	YDL213C
YAL038W	known	YOR136W
YAL038W	known	YNR053C
YAL038W	known	YNR029C
YAL038W	known	YPL026C
YAL038W	known	YKR090W
YAL038W	known	YKL022C
YAL038W	known	YLR335W
YAL038W	known	YHR206W
YAL038W	known	YPL126W
YAL038W	known	YNR007C
YAL038W	known	YPL004C
YAL038W	known	YDL005C
YAL038W	known	YPR187W
YAL038W	known	YGL221C
YAL038W	known	YDR161W
YAL038W	known	YOL031C
YAL038W	known	YNL281W
YAL038W	known	YMR229C
YAL038W	known	YMR277W
YAL038W	known	YJR121W
YAL038W	known	YLR071C
YAL038W	known	YHR183W
YAL038W	known	YKL047W
YAL038W	known	YBL039C
YAL038W	known	YML071C
YAL038W	known	YNL032W
YAL038W	known	YJL098W
YAL038W	known	YJR136C
YAL038W	known	YDL066W
YAL038W	known	YMR091C
YAL038W	known	YLR052W
YAL038W	known	YMR055C
YAL038W	known	YML103C
YAL038W	known	YNR038W
YAL038W	known	YGL091C
YAL038W	known	YOR187W
YAL038W	known	YDL174C
YAL038W	known	YOR221C
YAL038W	known	YNL175C
YAL038W	known	YPR072W
YAL038W	known	YAL039C
YAL038W	known	YCR004C
YAL038W	known	YNL177C
YAL038W	known	YLL034C
YAL038W	known	YKL085W
YAL038W	known	YNL137C
YAL038W	known	YMR308C
YAL038W	known	YMR208W
YAL038W	known	YLR033W
YAL038W	known	YMR108W
YAL038W	known	YGL201C
YAL038W	known	YDL215C
YAL038W	known	YOR027W
YAL038W	known	YDL055C
YAL038W	known	YJR132W
YAL038W	known	YLR291C
YAL038W	known	YIR010W
YAL038W	known	YGL016W
YAL038W	known	YDR127W
YAL038W	known	YBL051C
YAL038W	known	YKL029C
YAL038W	known	YNR013C
YAL038W	known	YGR229C
YAL038W	known	YKL157W
YAL038W	known	YDR068W
YAL038W	known	YDR204W
YAL038W	known	YOL087C
YAL038W	known	YDR449C
YAL038W	known	YDR539W
YAL038W	known	YML069W
YAL038W	known	YBR105C
YAL038W	known	YJL101C
YAL038W	known	YDR103W
YAL038W	known	YHR047C
YAL038W	known	YFL045C
YAL038W	known	YPR093C
YAL038W	known	YBR143C
YAL038W	known	YKL164C
YAL038W	known	YPR029C
YAL038W	known	YML010W
YAL038W	known	YML059C
YAL038W	known	YOL098C
YAL038W	known	YOR239W
YAL038W	known	YHR131C
YAL038W	known	YOR347C
YAL038W	known	YDR214W
YAL038W	known	YFL018C
YAL038W	known	YFR049W
YAL038W	known	YPR105C
YAL038W	known	YOR160W
YAL038W	known	YLR287C
YAL038W	known	YPR019W
YAL038W	known	YCR092C
YAL038W	known	YLR363C
YAL038W	known	YJL148W
YAL038W	known	YDL042C
YAL038W	known	YGL014W
YAL038W	known	YHR019C
YAL038W	known	YHR169W
YAL038W	known	YJR093C
YAL038W	known	YJR016C
YAL038W	known	YDR395W
YAL038W	known	YJL074C
YAL038W	predicted	YGR095C
YAL038W	predicted	YBR074W
YAL038W	predicted	YFL037W
YAL038W	predicted	YOL062C
YAL038W	predicted	YMR110C
YAL038W	predicted	YER074W
YAL038W	predicted	YJL060W
YAL038W	predicted	YOR185C
YAL038W	predicted	YAL038W
YAL038W	predicted	YIL069C
YAL038W	predicted	YPL240C
YAL038W	predicted	YMR186W
YAL038W	predicted	YLR293C
YAL039C	known	YDR012W
YAL039C	known	YER165W
YAL039C	known	YLR044C
YAL039C	known	YHR174W
YAL039C	known	YAR035W
YAL039C	known	YLL024C
YAL039C	known	YDL229W
YAL039C	known	YPL235W
YAL039C	known	YBR127C
YAL039C	known	YML085C
YAL039C	known	YDR190C
YAL039C	predicted	YLL060C
YAL039C	predicted	YPL149W
YAL040C	known	YPL014W
YAL040C	known	YJR132W
YAL040C	known	YDL132W
YAL040C	known	YJL157C
YAL040C	known	YOR269W
YAL040C	known	YLL021W
YAL040C	known	YNL064C
YAL040C	known	YJL013C
YAL040C	known	YBR160W
YAL041W	known	YIL079C
YAL041W	known	YJL187C
YAL041W	known	YDL229W
YAL041W	known	YGR221C
YAL041W	known	YJL157C
YAL041W	known	YNL007C
YAL041W	known	YOR212W
YAL041W	known	YGL233W
YAL041W	known	YER114C
YAL041W	known	YCL011C
YAL041W	known	YJL177W
YAL041W	known	YJL008C
YAL041W	known	YDL055C
YAL041W	known	YLL024C
YAL041W	known	YKL182W
YAL041W	known	YMR232W
YAL041W	known	YLR340W
YAL041W	known	YGL076C
YAL041W	known	YGR268C
YAL041W	known	YGL052W
YAL041W	known	YMR298W
YAL041W	known	YDR012W
YAL041W	known	YKL130C
YAL041W	known	YJL130C
YAL041W	known	YLR357W
YAL041W	known	YNL298W
YAL041W	known	YCR009C
YAL041W	known	YGL127C
YAL041W	known	YBR200W
YAL041W	known	YLR229C
YAL041W	known	YLR206W
YAL041W	known	YPL161C
YAL041W	known	YAL041W
YAL041W	known	YGR152C
YAL041W	known	YHL007C
YAL041W	known	YOR204W
YAL042W	known	YML067C
YAL042W	known	YML130C
YAL042W	known	YPL240C
YAL042W	known	YDL145C
YAL042W	known	YDL239C
YAL042W	predicted	YER117W
YAL042W	predicted	YMR121C
YAL042W	predicted	YBL087C
YAL042W	predicted	YLR029C
YAL043C	known	YNL222W
YAL043C	known	YDR301W
YAL043C	known	YLL024C
YAL043C	known	YKL018W
YAL043C	known	YDL229W
YAL043C	known	YPR107C
YAL043C	known	YDR447C
YAL043C	known	YOR179C
YAL043C	known	YLR340W
YAL043C	known	YER133W
YAL043C	known	YKL059C
YAL043C	known	YOR204W
YAL043C	known	YLR115W
YAL043C	known	YJL033W
YAL043C	known	YDR195W
YAL043C	known	YDR228C
YAL043C	known	YPL198W
YAL043C	known	YBR031W
YAL043C	known	YBR127C
YAL043C	known	YAL043C
YAL043C	known	YMR182C
YAL043C	known	YDR012W
YAL043C	known	YKR002W
YAL043C	known	YLR277C
YAL043C	known	YLL045C
YAL043C	known	YGR156W
YAL043C	known	YMR061W
YAL043C	known	YJR093C
YAL043C	known	YDR311W
YAL043C	known	YNL317W
YAL043C	known	YAR014C
YAL043C	predicted	YGL044C
YAL043C	predicted	YDL166C
YAL044C	known	YJR072C
YAL044C	known	YAL044C
YAL044C	predicted	YGR009C
YAL045C	known	YJR063W
YAL046C	predicted	YLR167W
YAL047C	known	YHR158C
YAL047C	known	YMR047C
YAL047C	known	YPL093W
YAL047C	known	YHR172W
YAL047C	known	YGL212W
YAL047C	known	YLR429W
YAL047C	known	YGR240C
YAL047C	known	YGR218W
YAL047C	known	YJL113W
YAL047C	known	YNL188W
YAL047C	known	YIL061C
YAL047C	known	YEL061C
YAL047C	known	YCL032W
YAL047C	known	YNL126W
YAL047C	known	YLR212C
YAL047C	known	YAL047C
YAL047C	known	YJL114W
YAL047C	known	YMR001C
YAL047C	known	YLR045C
YAL048C	known	YHR174W
YAL048C	known	YDL229W
YAL048C	known	YBR034C
YAL048C	known	YDR228C
YAL048C	known	YFR037C
YAL048C	known	YPL206C
YAL048C	known	YLR075W
YAL048C	known	YOL086C
YAL048C	known	YBR127C
YAL048C	known	YJR009C
YAL048C	known	YLL024C
YAL048C	known	YOR284W
YAL048C	known	YMR246W
YAL048C	known	YBR031W
YAL048C	known	YKL007W
YAL048C	known	YOR014W
YAL048C	known	YGR218W
YAL048C	known	YML085C
YAL048C	known	YDR171W
YAL048C	predicted	YLR117C
YAL048C	predicted	YER177W
YAL048C	predicted	YCL055W
YAL048C	predicted	YDR004W
YAL048C	predicted	YDL122W
YAL048C	predicted	YDR099W
YAL049C	known	YNL094W
YAL049C	known	YAL049C
YAL049C	known	YPL240C
YAL049C	known	YDL025C
YAL049C	predicted	YDL132W
YAL049C	predicted	YHR156C
YAL049C	predicted	YLR028C
YAL049C	predicted	YHR207C
YAL049C	predicted	YMR120C
YAL051W	known	YKL088W
YAL051W	known	YNL175C
YAL051W	known	YOR363C
YAL051W	known	YIL046W
YAL053W	known	YLR292C
YAL053W	known	YLR083C
YAL053W	known	YER100W
YAL053W	known	YML072C
YAL053W	known	YAL053W
YAL053W	known	YJL130C
YAL053W	known	YOR153W
YAL053W	known	YLR342W
YAL054C	known	YLR049C
YAL054C	known	YNL189W
YAL054C	known	YHR041C
YAL054C	predicted	YIL046W
YAL054C	predicted	YMR080C
YAL054C	predicted	YOR327C
YAL055W	known	YOL044W
YAL055W	known	YGR133W
YAL055W	known	YDL065C
YAL055W	known	YOR098C
YAL055W	known	YDR265W
YAL055W	known	YMR026C
YAL056W	known	YAL056W
YAL056W	known	YDR531W
YAL056W	known	YER020W
YAL056W	known	YGL121C
YAL058W	known	YIL120W
YAL058W	known	YOR236W
YAL058W	predicted	YGL111W
YAL058W	predicted	YOR185C
YAL058W	predicted	YGL058W
YAL058W	predicted	YAL058W
YAL058W	predicted	YER125W
YAL058W	predicted	YNR035C
YAL058W	predicted	YHR166C
YAL058W	predicted	YCL043C
YAL058W	predicted	YBL075C
YAL058W	predicted	YBR241C
YAL058W	predicted	YMR230W
YAL058W	predicted	YDR518W
YAL058W	predicted	YNL244C
YAL058W	predicted	YFL039C
YAL058W	predicted	YER103W
YAL058W	predicted	YLR293C
YAL058W	predicted	YLL024C
YAL058W	predicted	YOR293W
YAL058W	predicted	YER177W
YAL058W	predicted	YGL104C
YAL058W	predicted	YDR004W
YAL058W	predicted	YDR099W
YAL059W	known	YLR340W
YAL059W	known	YPL131W
YAL059W	known	YDR395W
YAL059W	known	YHR216W
YAL059W	known	YDL229W
YAL059W	known	YAL059W
YAL059W	known	YOL086C
YAL059W	known	YMR186W
YAL059W	known	YBR127C
YAL059W	known	YLL024C
YAL059W	known	YCL011C
YAL059W	known	YER110C
YAL059W	known	YER165W
YAL059W	known	YKL182W
YAL059W	known	YMR229C
YAL059W	known	YBR115C
YAL059W	known	YDR373W
YAL059W	known	YGL173C
YAL059W	known	YBR031W
YAL059W	known	YGL195W
YAL059W	known	YMR308C
YAL059W	known	YOR204W
YAL060W	known	YER081W
YAL060W	known	YNL124W
YAL060W	known	YKL195W
YAL061W	known	YAL061W
YAL061W	known	YMR308C
YAL062W	known	YLR267W
YAL062W	known	YOR375C
YAL062W	known	YNL189W
YAL062W	predicted	YHR108W
YAL062W	predicted	YER177W
YAL062W	predicted	YAL062W
YAL062W	predicted	YDR358W
YAL062W	predicted	YDR099W
YAL062W	predicted	YJL124C
YAL063C	known	YIL046W
YAL064W	known	YKR011C
YAL064W	known	YHR114W
YAL064W	known	YMR149W
YAL064W	known	YKL088W
YAL064W-B	known	YPR126C
YAL066W	known	YJR091C
YAL067C	known	YGR260W
YAL067C	known	YHR042W
YAL067C	known	YER118C
YAR002C-A	known	YJR091C
YAR002C-A	known	YIL133C
YAR002C-A	known	YML073C
YAR002C-A	known	YAR002C-A
YAR002C-A	known	YJL190C
YAR002C-A	known	YOR016C
YAR002C-A	known	YLR048W
YAR002C-A	known	YML012W
YAR002C-A	known	YGL076C
YAR002C-A	known	YGL200C
YAR002C-A	known	YLR075W
YAR002C-A	known	YNL178W
YAR002C-A	known	YKL180W
YAR002C-A	known	YJR123W
YAR002C-A	known	YLR340W
YAR002C-A	known	YLL045C
YAR002C-A	known	YMR142C
YAR002C-A	known	YGR132C
YAR002C-A	known	YOR096W
YAR002C-A	known	YHL033C
YAR002C-A	known	YGL030W
YAR002C-A	known	YLR441C
YAR002C-A	predicted	YPL268W
YAR002W	known	YLR335W
YAR002W	known	YNL189W
YAR002W	known	YLR347C
YAR002W	known	YOR257W
YAR002W	known	YER165W
YAR002W	known	YPL217C
YAR002W	known	YGL097W
YAR002W	known	YDL207W
YAR002W	known	YLR293C
YAR002W	known	YMR047C
YAR002W	known	YDL229W
YAR002W	known	YBR160W
YAR002W	known	YDR214W
YAR002W	known	YER110C
YAR002W	known	YMR116C
YAR003W	known	YLR015W
YAR003W	known	YER081W
YAR003W	known	YBR258C
YAR003W	known	YKL018W
YAR003W	known	YDR069C
YAR003W	known	YJL026W
YAR003W	known	YLL024C
YAR003W	known	YDR140W
YAR003W	known	YAR003W
YAR003W	known	YOL127W
YAR003W	known	YLR167W
YAR003W	known	YBL026W
YAR003W	known	YHR119W
YAR003W	known	YJR113C
YAR003W	known	YBR175W
YAR003W	known	YPL138C
YAR003W	known	YDR469W
YAR007C	known	YNL001W
YAR007C	known	YML032C
YAR007C	known	YBR136W
YAR007C	known	YHR164C
YAR007C	known	YAR007C
YAR007C	known	YDR190C
YAR007C	known	YBR089C-A
YAR007C	known	YGL116W
YAR007C	known	YOL090W
YAR007C	known	YER095W
YAR007C	known	YCR012W
YAR007C	known	YNL312W
YAR007C	known	YMR116C
YAR007C	known	YDR097C
YAR007C	known	YDR034C
YAR007C	known	YMR022W
YAR007C	known	YMR078C
YAR007C	known	YPR052C
YAR007C	known	YMR234W
YAR007C	known	YDR121W
YAR007C	known	YLR347C
YAR007C	known	YDL007W
YAR007C	known	YMR037C
YAR007C	known	YPR065W
YAR007C	known	YDL029W
YAR007C	known	YCR092C
YAR007C	known	YFR013W
YAR007C	known	YER078C
YAR007C	known	YJL173C
YAR007C	known	YML069W
YAR007C	known	YIR002C
YAR007C	known	YDL156W
YAR007C	known	YMR072W
YAR007C	known	YLR304C
YAR007C	predicted	YMR201C
YAR007C	predicted	YBL023C
YAR007C	predicted	YER179W
YAR007C	predicted	YMR190C
YAR007C	predicted	YGL043W
YAR007C	predicted	YOL043C
YAR007C	predicted	YGL201C
YAR007C	predicted	YOL094C
YAR007C	predicted	YGR187C
YAR007C	predicted	YBR060C
YAR007C	predicted	YBR202W
YAR007C	predicted	YPR019W
YAR008W	known	YPL083C
YAR008W	known	YLR105C
YAR008W	known	YNL124W
YAR008W	known	YBL051C
YAR008W	known	YJR091C
YAR008W	known	YMR059W
YAR009C	known	YNL118C
YAR009C	known	YOL133W
YAR009C	known	YHL002W
YAR014C	known	YKL059C
YAR014C	known	YDR064W
YAR014C	known	YGL076C
YAR014C	known	YDR301W
YAR014C	known	YDR225W
YAR014C	known	YML063W
YAR014C	known	YNL317W
YAR014C	known	YNL178W
YAR014C	known	YOR096W
YAR014C	known	YJL033W
YAR014C	known	YLR277C
YAR014C	known	YJR093C
YAR014C	known	YLR448W
YAR014C	known	YLR221C
YAR014C	known	YER054C
YAR014C	known	YLL024C
YAR014C	known	YGR285C
YAR014C	known	YGR156W
YAR014C	known	YPL131W
YAR014C	known	YER177W
YAR014C	known	YGL044C
YAR014C	known	YLR028C
YAR014C	known	YDR012W
YAR014C	known	YNL209W
YAR014C	known	YBL075C
YAR014C	known	YOR179C
YAR014C	known	YLR048W
YAR014C	known	YKL182W
YAR014C	known	YDL229W
YAR014C	known	YER133W
YAR014C	known	YDL195W
YAR014C	known	YER155C
YAR014C	known	YLR115W
YAR014C	known	YNL069C
YAR014C	known	YOL154W
YAR014C	known	YGL153W
YAR014C	known	YNL222W
YAR014C	known	YKR057W
YAR014C	known	YMR071C
YAR014C	known	YPR107C
YAR014C	known	YMR142C
YAR014C	known	YOR250C
YAR014C	known	YHL033C
YAR014C	known	YHR216W
YAR014C	known	YIL045W
YAR014C	known	YLR096W
YAR014C	known	YMR061W
YAR014C	known	YLR258W
YAR014C	known	YPL081W
YAR014C	known	YJL190C
YAR014C	known	YML024W
YAR014C	known	YGL030W
YAR014C	known	YPL204W
YAR014C	known	YDR195W
YAR014C	known	YHR064C
YAR014C	known	YDR228C
YAR014C	known	YKR002W
YAR014C	known	YCR073W-A
YAR014C	known	YAR014C
YAR014C	known	YMR116C
YAR014C	known	YKL018W
YAR014C	known	YDL082W
YAR014C	known	YLR388W
YAR014C	known	YJL191W
YAR014C	known	YBR105C
YAR014C	known	YOR063W
YAR014C	known	YPR102C
YAR014C	known	YMR229C
YAR014C	known	YPR074C
YAR014C	known	YKL193C
YAR014C	known	YLR075W
YAR014C	known	YER158C
YAR014C	known	YNL333W
YAR015W	known	YPL240C
YAR015W	known	YDL229W
YAR015W	known	YLL024C
YAR015W	known	YAR015W
YAR018C	known	YNL124W
YAR018C	known	YAR018C
YAR018C	known	YGL181W
YAR018C	known	YDL239C
YAR018C	known	YHR064C
YAR018C	known	YBR034C
YAR018C	known	YMR116C
YAR018C	known	YBL106C
YAR018C	known	YML064C
YAR018C	known	YGR285C
YAR018C	known	YOR167C
YAR018C	known	YIL061C
YAR018C	known	YLR264W
YAR018C	known	YIL046W
YAR018C	known	YPL093W
YAR019C	known	YML064C
YAR019C	known	YPL240C
YAR019C	known	YHL007C
YAR019C	known	YGR092W
YAR019C	known	YFR028C
YAR019C	known	YNL223W
YAR019C	known	YDL185W
YAR019C	known	YMR022W
YAR019C	known	YHR169W
YAR023C	known	YDL217C
YAR023C	known	YBR034C
YAR023C	known	YHL048W
YAR027W	known	YIL111W
YAR027W	known	YMR149W
YAR027W	known	YMR279C
YAR027W	known	YHR048W
YAR027W	known	YML002W
YAR027W	known	YEL041W
YAR027W	known	YPR128C
YAR027W	known	YMR264W
YAR027W	known	YEL063C
YAR027W	known	YOL030W
YAR027W	known	YNL125C
YAR027W	known	YLR214W
YAR027W	known	YJL093C
YAR027W	known	YGR284C
YAR027W	known	YOL156W
YAR027W	known	YLR018C
YAR027W	known	YML038C
YAR027W	known	YIR033W
YAR027W	known	YJL002C
YAR027W	known	YBR135W
YAR027W	known	YAR027W
YAR027W	known	YBR159W
YAR027W	known	YDL198C
YAR027W	known	YGR014W
YAR027W	known	YGR060W
YAR027W	known	YOR273C
YAR027W	known	YBR106W
YAR027W	known	YAR028W
YAR027W	known	YPL094C
YAR027W	known	YAR030C
YAR027W	known	YKL196C
YAR027W	known	YDR406W
YAR027W	known	YGL129C
YAR027W	known	YJR040W
YAR027W	known	YIL016W
YAR027W	known	YKR105C
YAR027W	known	YIL004C
YAR027W	known	YCL073C
YAR028W	known	YPL264C
YAR028W	known	YHR026W
YAR028W	known	YDR331W
YAR028W	known	YGL104C
YAR028W	known	YGR055W
YAR028W	known	YML067C
YAR028W	known	YBR159W
YAR028W	known	YML129C
YAR028W	known	YJL219W
YAR028W	known	YPR128C
YAR030C	known	YBR034C
YAR030C	known	YJR091C
YAR031W	known	YLL028W
YAR031W	known	YCR030C
YAR031W	known	YCL025C
YAR031W	known	YHR110W
YAR031W	known	YBR217W
YAR031W	known	YBR069C
YAR031W	known	YJR091C
YAR031W	known	YJR015W
YAR031W	known	YDL054C
YAR033W	known	YPL076W
YAR033W	known	YGL051W
YAR033W	known	YJR013W
YAR033W	known	YLL028W
YAR033W	known	YOL133W
YAR033W	known	YGR260W
YAR033W	known	YKL174C
YAR033W	known	YPR198W
YAR033W	known	YHL048W
YAR033W	known	YAR033W
YAR035W	known	YBR127C
YAR035W	known	YLL024C
YAR035W	known	YLR295C
YAR035W	known	YGR069W
YAR035W	known	YHR122W
YAR035W	known	YLR447C
YAR035W	known	YDR171W
YAR035W	known	YLR381W
YAR035W	known	YJR121W
YAR035W	predicted	YOR246C
YAR035W	predicted	YHL016C
YAR042W	known	YLL024C
YAR042W	known	YML063W
YAR042W	known	YNL124W
YAR042W	known	YGR192C
YAR042W	known	YGR246C
YAR042W	known	YLR191W
YAR042W	known	YJL130C
YAR042W	known	YIL074C
YAR042W	known	YDL229W
YAR042W	known	YHR195W
YAR042W	known	YEL052W
YAR042W	known	YLR075W
YAR042W	known	YBR143C
YAR042W	known	YMR047C
YAR042W	known	YNL209W
YAR042W	known	YDL055C
YAR042W	known	YAR042W
YAR042W	known	YER120W
YAR042W	known	YLR397C
YAR042W	known	YHR122W
YAR042W	known	YOR096W
YAR042W	predicted	YMR224C
YAR042W	predicted	YDR004W
YAR047C	known	YJR063W
YAR064W	known	YGL070C
YAR064W	known	YDR288W
YAR064W	known	YBR109C
YAR068W	known	YNL124W
YAR068W	known	YFR024C-A
YAR071W	known	YLR453C
YAR071W	known	YHR083W
YAR073W	known	YJL072C
YAR073W	known	YGR262C
YAR073W	known	YDL213C
YAR073W	known	YOL115W
YAR073W	known	YGR159C
YAR073W	known	YGR252W
YAR073W	known	YLR383W
YAR073W	predicted	YBR088C
YAR073W	predicted	YBR061C
YAR073W	predicted	YDR328C
YAR073W	predicted	YHR216W
YAR073W	predicted	YMR276W
YAR073W	predicted	YLR432W
YAR073W	predicted	YAR073W
YAR073W	predicted	YPR016C
YAR073W	predicted	YML056C
YAR075W	known	YFR034C
YBL001C	known	YPL068C
YBL001C	known	YER067W
YBL001C	known	YDR510W
YBL001C	known	YNL189W
YBL002W	known	YDL213C
YBL002W	known	YHL007C
YBL002W	known	YNL157W
YBL002W	known	YGL076C
YBL002W	known	YKR001C
YBL002W	known	YLR074C
YBL002W	known	YOL012C
YBL002W	known	YJR090C
YBL002W	known	YPR190C
YBL002W	known	YLL045C
YBL002W	known	YOL054W
YBL002W	known	YDR496C
YBL002W	known	YOR116C
YBL002W	known	YGR054W
YBL002W	known	YOL087C
YBL002W	known	YIL126W
YBL002W	known	YMR229C
YBL002W	known	YOL006C
YBL002W	known	YER142C
YBL002W	known	YBR245C
YBL002W	known	YPL082C
YBL002W	known	YGL241W
YBL002W	known	YOR304W
YBL002W	known	YBR274W
YBL002W	known	YPR010C
YBL002W	known	YMR036C
YBL002W	known	YBR111W-A
YBL002W	known	YOL108C
YBL002W	known	YPR175W
YBL002W	known	YDR121W
YBL002W	known	YLL024C
YBL002W	known	YER165W
YBL002W	known	YDL229W
YBL002W	known	YDR225W
YBL002W	known	YGR067C
YBL002W	known	YKR048C
YBL002W	known	YDR012W
YBL002W	known	YGL112C
YBL002W	known	YBR114W
YBL002W	known	YIL035C
YBL002W	known	YMR091C
YBL002W	known	YBR031W
YBL002W	known	YHR197W
YBL002W	known	YNL262W
YBL002W	known	YDR448W
YBL002W	known	YOR207C
YBL002W	known	YJL020C
YBL002W	known	YNL068C
YBL002W	predicted	YBR109C
YBL002W	predicted	YDR510W
YBL002W	predicted	YDR361C
YBL002W	predicted	YNL243W
YBL003C	known	YMR037C
YBL003C	known	YKL032C
YBL003C	known	YEL018W
YBL003C	known	YDR303C
YBL003C	known	YHR090C
YBL003C	known	YGL173C
YBL003C	known	YJL130C
YBL003C	known	YNL262W
YBL003C	known	YDR365C
YBL003C	known	YOR063W
YBL003C	known	YDL229W
YBL003C	known	YFL024C
YBL003C	known	YGL241W
YBL003C	known	YOL012C
YBL003C	known	YLR033W
YBL003C	known	YPL082C
YBL003C	known	YFR013W
YBL003C	known	YOL094C
YBL003C	known	YMR078C
YBL003C	known	YOR244W
YBL003C	known	YPR052C
YBL003C	known	YDL171C
YBL003C	known	YOR290C
YBL003C	known	YPL131W
YBL003C	known	YOR217W
YBL003C	known	YNL178W
YBL003C	known	YER165W
[truncated: 45,221 more rows]
