# Supplementary material for: Building and analyzing protein interactome networks by cross-species comparisons
Source: BMC Syst Biol. 2010 Mar 30;4:36. doi: 10.1186/1752-0509-4-36 (PMC2859380; doi:10.1186/1752-0509-4-36)
Supplement: Additional file 10 — Zip Cele. A zipped folder containing files formatted for use in Cytoscape listed in Supplemental Table 3. These files are for Caenorhabditis elegans proteins. [file 1752-0509-4-36-S10.ZIP › scer/scer_cele_describe.eda]

scer_cele_describe.eda
YAL005C (known) YHR027C	=	many2many_one2one
YAR007C (known) YNL312W	=	one2one_one2one
YAR007C (known) YIR002C	=	one2one_one2many
YBL021C (known) YOR358W	=	one2one_one2one
YBL026W (known) YLR275W	=	one2one_one2one
YBL026W (known) YJL124C	=	one2one_one2many
YBL026W (known) YDL160C	=	one2one_one2one
YBL026W (known) YNL147W	=	one2one_one2one
YBL068W (known) YHL011C	=	one2many_one2many
YBL078C (known) YNL223W	=	one2many_one2many
YBR031W (known) YDR091C	=	one2many_one2one
YBR059C (known) YLR048W	=	one2one_one2many
YBR082C (known) YDL008W	=	one2many_one2one
YBR087W (known) YJR068W	=	one2one_one2one
YBR087W (known) YOR217W	=	one2one_one2one
YBR088C (known) YOR217W	=	one2one_one2one
YBR088C (known) YBR088C	=	one2one_one2one
YBR135W (known) YPR119W	=	one2many_many2many
YBR135W (known) YDL155W	=	one2many_many2many
YBR135W (known) YGR108W	=	one2many_many2many
YBR135W (known) YLR210W	=	one2many_many2many
YBR170C (known) YGR048W	=	one2many_one2one
YBR254C (known) YKR068C	=	one2many_one2one
YBR254C (known) YDR472W	=	one2many_one2one
YBR273C (known) YDL126C	=	one2many_one2many
YCR012W (known) YIL128W	=	one2one_one2one
YDL003W (known) YIL026C	=	one2many_one2one
YDL008W (known) YLR127C	=	one2one_one2one
YDL017W (known) YOR006C	=	one2one_one2one
YDL017W (known) YDL160C	=	one2one_one2one
YDL030W (known) YJL203W	=	one2one_one2one
YDL064W (known) YDL064W	=	one2one_one2one
YDL064W (known) YER095W	=	one2one_one2one
YDL064W (known) YDR510W	=	one2one_one2one
YDL081C (known) YDR382W	=	one2many_many2many
YDL090C (known) YKL019W	=	one2one_one2one
YDL100C (known) YOR164C	=	one2one_one2one
YDL130W (known) YOL039W	=	one2many_many2many
YDL130W (known) YDR382W	=	one2many_many2many
YDL165W (known) YDL165W	=	one2one_one2one
YDL236W (known) YNL189W	=	one2many_one2many
YDL246C (known) YDL246C	=	many2many_many2many
YDL246C (known) YNL189W	=	many2many_one2many
YDL246C (known) YJR159W	=	many2many_many2many
YDR012W (known) YDR091C	=	one2many_one2one
YDR050C (known) YDR050C	=	one2one_one2one
YDR075W (known) YMR028W	=	one2many_one2one
YDR092W (known) YGL087C	=	one2one_one2many
YDR097C (known) YOL090W	=	one2one_one2one
YDR139C (known) YDR328C	=	one2one_one2many
YDR139C (known) YLR128W	=	one2one_one2one
YDR145W (known) YMR236W	=	one2one_one2one
YDR168W (known) YPL240C	=	one2one_many2many
YDR168W (known) YMR186W	=	one2one_many2many
YDR190C (known) YPL235W	=	one2one_one2one
YDR246W (known) YKR068C	=	one2one_one2one
YDR267C (known) YHR122W	=	one2one_one2one
YDR328C (known) YFL009W	=	one2many_one2one
YDR328C (known) YOR057W	=	one2many_one2one
YDR386W (known) YPR119W	=	one2one_many2many
YDR394W (known) YDR394W	=	one2one_one2one
YDR394W (known) YHR200W	=	one2one_one2one
YDR394W (known) YOR117W	=	one2one_one2one
YDR427W (known) YOR261C	=	one2one_one2many
YDR427W (known) YFR004W	=	one2one_one2one
YDR429C (known) YFL017C	=	one2one_one2many
YDR472W (known) YKR068C	=	one2one_one2one
YDR510W (known) YDR510W	=	one2one_one2one
YEL003W (known) YML094W	=	one2one_one2one
YEL037C (known) YER143W	=	one2one_one2one
YEL037C (known) YHR200W	=	one2one_one2one
YEL037C (known) YMR201C	=	one2one_one2one
YEL056W (known) YPL001W	=	one2many_one2one
YER023W (known) YER023W	=	one2one_one2one
YER027C (known) YGL115W	=	many2many_one2one
YER094C (known) YOR157C	=	one2one_one2one
YER095W (known) YER095W	=	one2one_one2one
YER112W (known) YJL124C	=	one2one_one2many
YER112W (known) YNL147W	=	one2one_one2one
YER133W (known) YMR311C	=	one2many_one2one
YER146W (known) YNL147W	=	one2one_one2one
YER173W (known) YJR068W	=	one2one_one2one
YFL017C (known) YOL059W	=	one2many_many2many
YFL017C (known) YOR362C	=	one2many_one2one
YFR004W (known) YOR261C	=	one2one_one2many
YFR037C (known) YFR037C	=	one2many_one2many
YFR050C (known) YOR157C	=	one2one_one2one
YGL011C (known) YOR362C	=	one2one_one2one
YGL011C (known) YMR314W	=	one2one_one2one
YGL019W (known) YIL035C	=	one2one_one2many
YGL019W (known) YOR061W	=	one2one_one2many
YGL115W (known) YGL208W	=	one2one_many2many
YGL115W (known) YML110C	=	one2one_one2one
YGR010W (known) YGR010W	=	many2many_many2many
YGR010W (known) YLR328W	=	many2many_many2many
YGR180C (known) YJL026W	=	one2many_one2many
YGR180C (known) YGR180C	=	one2many_one2many
YGR253C (known) YOL038W	=	one2one_one2one
YGR267C (known) YGR267C	=	one2one_one2one
YHL002W (known) YNR006W	=	one2one_one2one
YHR027C (known) YLL024C	=	one2one_many2many
YHR113W (known) YHR113W	=	one2one_one2one
YIL007C (known) YOR117W	=	one2one_one2one
YIL144W (known) YOL069W	=	one2one_one2one
YIR008C (known) YKL045W	=	one2many_one2one
YJL026W (known) YJL026W	=	one2many_one2many
YJL124C (known) YOR375C	=	one2many_one2many
YJR024C (known) YJR024C	=	one2one_one2one
YJR068W (known) YOR217W	=	one2one_one2one
YJR072C (known) YLR243W	=	one2one_one2one
YJR072C (known) YOR262W	=	one2one_one2one
YJR159W (known) YNL189W	=	many2many_one2many
YKL035W (known) YKL035W	=	one2many_one2many
YKL067W (known) YKL067W	=	one2many_one2many
YKL135C (known) YPL259C	=	one2one_one2many
YKL143W (known) YNL178W	=	one2one_one2one
YKR026C (known) YKR026C	=	one2one_one2one
YLL001W (known) YLL001W	=	one2one_one2one
YLL039C (known) YLR128W	=	one2one_one2one
YLL060C (known) YLL060C	=	one2many_one2many
YLR070C (known) YLR070C	=	many2many_many2many
YLR200W (known) YML094W	=	one2one_one2one
YLR240W (known) YPL120W	=	one2many_one2one
YLR245C (known) YNL189W	=	one2many_one2many
YLR245C (known) YLR245C	=	one2many_one2many
YLR275W (known) YPR182W	=	one2one_one2one
YLR293C (known) YOR160W	=	one2many_one2many
YLR328W (known) YLR328W	=	many2many_many2many
YML092C (known) YPR103W	=	one2one_one2one
YML092C (known) YOL038W	=	one2one_one2one
YML092C (known) YML092C	=	one2one_one2one
YML092C (known) YMR314W	=	one2one_one2one
YML095C (known) YPL022W	=	one2one_one2one
YMR167W (known) YNL082W	=	one2one_one2one
YMR186W (known) YMR186W	=	many2many_many2many
YMR186W (known) YPL240C	=	many2many_many2many
YMR190C (known) YNL088W	=	one2many_one2many
YMR201C (known) YPL022W	=	one2one_one2one
YMR308C (known) YNL189W	=	one2one_one2many
YMR314W (known) YOR362C	=	one2one_one2one
YNL037C (known) YOR136W	=	one2many_one2one
YNL189W (known) YPL111W	=	one2many_one2one
YNL290W (known) YOL094C	=	one2one_one2one
YOR117W (known) YOR259C	=	one2one_one2one
YOR159C (known) YPR182W	=	one2one_one2one
YOR187W (known) YPL259C	=	one2many_one2many
YPL003W (known) YPR066W	=	one2one_one2one
YPL204W (known) YPL204W	=	one2many_one2many
YPL240C (known) YPL240C	=	many2many_many2many
