# Supplementary material for: Building and analyzing protein interactome networks by cross-species comparisons
Source: BMC Syst Biol. 2010 Mar 30;4:36. doi: 10.1186/1752-0509-4-36 (PMC2859380; doi:10.1186/1752-0509-4-36)
Supplement: Additional file 10 — Zip Cele. A zipped folder containing files formatted for use in Cytoscape listed in Supplemental Table 3. These files are for Caenorhabditis elegans proteins. [file 1752-0509-4-36-S10.ZIP › scer/scer_cele_orthologs.eda]

scer_cele_orthologs.eda
Q0130 (predicted) YNL292W	=	Y82E9BR.3_Y43B11AR.3
YAL005C (known) YHR027C	=	F26D10.3_T22D1.9
YAL005C (predicted) YJL073W	=	C12C8.1_F30H5.1
YAL005C (predicted) YIR002C	=	C12C8.1_F15B10.2
YAL012W (predicted) YNL189W	=	ZK1127.10_F32E10.4
YAL046C (predicted) YLR167W	=	Y105E8A.11_H06I04.4
YAL058W (predicted) YOR185C	=	Y38A10A.5_K01G5.4
YAL058W (predicted) YGL058W	=	Y38A10A.5_C35B1.1
YAL058W (predicted) YHR166C	=	Y38A10A.5_F10C5.1
YAL058W (predicted) YLR293C	=	Y38A10A.5_K01G5.4
YAL062W (predicted) YJL124C	=	ZK829.4_F40F8.9
YAR007C (known) YNL312W	=	F18A1.5_M04F3.1
YAR007C (known) YIR002C	=	F18A1.5_F15B10.2
YAR007C (predicted) YOL094C	=	F18A1.5_F58F6.4
YBL021C (known) YOR358W	=	W10D9.4_F23F1.1
YBL026W (known) YLR275W	=	T10G3.6_C52E4.3
YBL026W (known) YJL124C	=	T10G3.6_F40F8.9
YBL026W (known) YDL160C	=	T10G3.6_C07H6.5
YBL026W (known) YNL147W	=	T10G3.6_ZK593.7
YBL026W (predicted) YBR222C	=	T10G3.6_F28F8.2
YBL027W (predicted) YFR004W	=	C09D4.5_K07D4.3
YBL030C (predicted) YHR166C	=	T27E9.1_F10C5.1
YBL037W (predicted) YML097C	=	T20B5.1_F49E7.1
YBL041W (predicted) YGL125W	=	C02F5.9_C06A8.1
YBL041W (predicted) YKR026C	=	C02F5.9_ZK1098.4
YBL041W (predicted) YPL023C	=	C02F5.9_C06A8.1
YBL041W (predicted) YLR447C	=	C02F5.9_C30F8.2
YBL041W (predicted) YOR142W	=	C02F5.9_D1005.1
YBL041W (predicted) YOR250C	=	C02F5.9_F59A2.4
YBL041W (predicted) YGL232W	=	C02F5.9_W02G9.3
YBL055C (predicted) YGL087C	=	B0432.8_F39B2.2
YBL068W (known) YHL011C	=	R151.2_R151.2
YBL068W (predicted) YBL068W	=	R151.2_R151.2
YBL068W (predicted) YER099C	=	R151.2_R151.2
YBL072C (predicted) YOL094C	=	F42C5.8_F58F6.4
YBL072C (predicted) YFL017C	=	F42C5.8_B0024.12
YBL072C (predicted) YLL060C	=	F42C5.8_T28A11.11
YBL072C (predicted) YBR135W	=	F42C5.8_C09G4.3
YBL074C (predicted) YLR386W	=	F10B5.2_K04G2.6
YBL074C (predicted) YDL074C	=	F10B5.2_R05D3.4
YBL075C (predicted) YHR027C	=	F26D10.3_T22D1.9
YBL075C (predicted) YIR002C	=	C12C8.1_F15B10.2
YBL075C (predicted) YJL073W	=	C12C8.1_F30H5.1
YBL078C (known) YNL223W	=	C32D5.9_Y87G2A.3/ZK593.6_Y87G2A.3
YBL084C (predicted) YDR099W	=	Y110A7A.17_F52D10.3
YBL084C (predicted) YER177W	=	Y110A7A.17_F52D10.3
YBL087C (predicted) YHR200W	=	B0336.10_B0205.3
YBL087C (predicted) YMR167W	=	B0336.10_T28A8.7
YBL099W (predicted) YGR253C	=	H28O16.1_F25H2.9
YBR017C (predicted) YGR250C	=	R06A4.4_F35H8.5
YBR031W (known) YDR091C	=	B0041.4_Y39E4B.1
YBR035C (predicted) YJL176C	=	F57B9.1_Y113G7B.23
YBR035C (predicted) YFR037C	=	F57B9.1_Y113G7B.23
YBR048W (predicted) YLR293C	=	F40F11.1_K01G5.4
YBR048W (predicted) YOR185C	=	F40F11.1_K01G5.4
YBR059C (known) YLR048W	=	F46G11.3_B0393.1
YBR059C (predicted) YNL142W	=	F46G11.3_F08F3.3
YBR059C (predicted) YGL022W	=	F46G11.3_T12A2.2
YBR059C (predicted) YGR214W	=	F46G11.3_B0393.1
YBR059C (predicted) YER074W	=	F46G11.3_T07A9.11
YBR059C (predicted) YGR121C	=	F46G11.3_F08F3.3
YBR059C (predicted) YIL069C	=	F46G11.3_T07A9.11
YBR059C (predicted) YPR138C	=	F46G11.3_F08F3.3
YBR082C (known) YDL008W	=	M7.1_F35G12.9
YBR082C (predicted) YMR026C	=	M7.1_F08B12.2
YBR084C-A (predicted) YFR004W	=	C09D4.5_K07D4.3
YBR085W (predicted) YHR166C	=	T27E9.1_F10C5.1
YBR087W (known) YJR068W	=	C39E9.13_F31E3.3
YBR087W (known) YOR217W	=	C39E9.13_C54G10.2
YBR087W (predicted) YDR270W	=	C39E9.13_C09G4.5
YBR088C (known) YOR217W	=	W03D2.4_C54G10.2
YBR088C (known) YBR088C	=	W03D2.4_W03D2.4
YBR088C (predicted) YBR263W	=	W03D2.4_C05D11.11
YBR088C (predicted) YLR058C	=	W03D2.4_C05D11.11
YBR088C (predicted) YPL204W	=	W03D2.4_F46F2.2
YBR109C (predicted) YLL060C	=	K04C1.4_R03D7.6
YBR117C (predicted) YIR002C	=	F01G10.1_F15B10.2
YBR117C (predicted) YLR418C	=	F01G10.1_F35F11.1
YBR135W (known) YPR119W	=	C09G4.3_H31G24.4/C09G4.3_T06E6.2
YBR135W (known) YDL155W	=	C09G4.3_T06E6.2/C09G4.3_H31G24.4
YBR135W (known) YGR108W	=	C09G4.3_H31G24.4/C09G4.3_T06E6.2
YBR135W (known) YLR210W	=	C09G4.3_T06E6.2/C09G4.3_H31G24.4
YBR135W (predicted) YER102W	=	C09G4.3_F42C5.8
YBR135W (predicted) YPL028W	=	C09G4.3_T02G5.8
YBR135W (predicted) YLR127C	=	Y71G12B.27_K06H7.6
YBR135W (predicted) YPL131W	=	Y71G12B.27_F54C9.5
YBR135W (predicted) YDL100C	=	Y71G12B.27_ZK637.5
YBR135W (predicted) YOR204W	=	Y71G12B.27_Y54E10A.9
YBR135W (predicted) YOL013C	=	C09G4.3_F55A11.3
YBR135W (predicted) YJL060W	=	C09G4.3_F42D1.2/Y71G12B.27_F42D1.2
YBR135W (predicted) YLR175W	=	Y71G12B.27_K01G5.5
YBR135W (predicted) YPL119C	=	Y71G12B.27_Y54E10A.9
YBR135W (predicted) YNL007C	=	C09G4.3_F54D5.8
YBR135W (predicted) YDL008W	=	C09G4.3_F35G12.9
YBR136W (predicted) YMR190C	=	T06E4.3_T04A11.6
YBR136W (predicted) YPL204W	=	T06E4.3_F46F2.2
YBR136W (predicted) YDL003W	=	T06E4.3_F10G7.4
YBR139W (predicted) YDL003W	=	F13D12.6_F10G7.4
YBR139W (predicted) YJR121W	=	F13D12.6_C34E10.6
YBR159W (predicted) YNL301C	=	C56G2.6_Y45F10D.12
YBR159W (predicted) YOL120C	=	C56G2.6_Y45F10D.12
YBR159W (predicted) YIL075C	=	C56G2.6_C23G10.4
YBR159W (predicted) YJR099W	=	C56G2.6_C08B11.7
YBR159W (predicted) YCR077C	=	C56G2.6_R12B2.5
YBR169C (predicted) YLR127C	=	C30C11.4_K06H7.6
YBR170C (known) YGR048W	=	F59E12.5_F19B6.2/F59E12.4_F19B6.2
YBR170C (predicted) YBR233W	=	F59E12.5_F26B1.2/F59E12.4_F26B1.2
YBR191W (predicted) YLR127C	=	C14B9.7_K06H7.6
YBR218C (predicted) YIR002C	=	D2023.2_F15B10.2
YBR218C (predicted) YDR168W	=	D2023.2_W08F4.8
YBR221C (predicted) YJL030W	=	C04C3.3_Y69A2AR.30
YBR222C (predicted) YNL147W	=	F28F8.2_ZK593.7
YBR233W (predicted) YOR063W	=	F26B1.2_F13B10.2
YBR233W (predicted) YOR332W	=	F26B1.2_C17H12.14
YBR233W (predicted) YIR002C	=	F26B1.2_F15B10.2
YBR233W (predicted) YLR116W	=	F26B1.2_T21G5.5
YBR233W (predicted) YOR048C	=	F26B1.2_Y48B6A.3
YBR254C (known) YKR068C	=	W05H7.3_ZK1098.5
YBR254C (known) YDR472W	=	W05H7.3_Y57A10A.16
YBR273C (known) YDL126C	=	F23C8.4_C41C4.8/F23C8.4_C06A1.1
YBR273C (predicted) YDR244W	=	F23C8.4_C34C6.6
YBR273C (predicted) YML130C	=	F23C8.4_Y105E8B.8
YBR273C (predicted) YCR088W	=	F23C8.4_K08E3.4
YCL043C (predicted) YNL330C	=	C14B1.1_R06C1.1
YCL043C (predicted) YDL015C	=	H06O01.1_F42F12.3
YCL043C (predicted) YDR328C	=	C14B1.1_Y105C5B.13
YCR012W (known) YIL128W	=	T03F1.3_C24G6.3
YCR031C (predicted) YDR424C	=	F37C12.9_T26A5.9
YCR034W (predicted) YLR323C	=	F11E6.5_K01G5.1
YCR044C (predicted) YDR484W	=	R01B10.4_F08C6.3
YCR073W-A (predicted) YOR293W	=	Y57G11C.3_D1007.6
YCR073W-A (predicted) YMR230W	=	Y57G11C.3_D1007.6
YDL003W (known) YIL026C	=	F10G7.4_F18E2.3
YDL003W (predicted) YOR243C	=	F10G7.4_B0024.11
YDL003W (predicted) YMR297W	=	F10G7.4_F13D12.6
YDL003W (predicted) YGR163W	=	F10G7.4_Y24F12A.2
YDL008W (known) YLR127C	=	F35G12.9_K06H7.6
YDL008W (predicted) YOL127W	=	F35G12.9_F52B5.6
YDL008W (predicted) YDR059C	=	F35G12.9_M7.1
YDL008W (predicted) YJR100C	=	F35G12.9_T22H2.5
YDL008W (predicted) YDL216C	=	F35G12.9_B0547.1
YDL015C (predicted) YDR313C	=	F42F12.3_ZK632.12
YDL015C (predicted) YDR518W	=	F42F12.3_H06O01.1
YDL017W (known) YOR006C	=	C34G6.5_F52C12.2
YDL017W (known) YDL160C	=	C34G6.5_C07H6.5
YDL022W (predicted) YHR200W	=	K11H3.1_B0205.3
YDL022W (predicted) YFL017C	=	K11H3.1_B0024.12
YDL030W (known) YJL203W	=	T13H5.4_W07E6.4
YDL042C (predicted) YER177W	=	R11A8.4_F52D10.3/R11A8.4_M117.2
YDL042C (predicted) YDR099W	=	R11A8.4_F52D10.3/R11A8.4_M117.2
YDL064W (known) YDL064W	=	F29B9.6_F29B9.6
YDL064W (known) YER095W	=	F29B9.6_Y43C5A.6
YDL064W (known) YDR510W	=	F29B9.6_K12C11.2
YDL074C (predicted) YGL058W	=	R05D3.4_C35B1.1
YDL077C (predicted) YGR135W	=	T08G5.5_Y110A7A.14
YDL077C (predicted) YPR103W	=	T08G5.5_K05C4.1
YDL079C (predicted) YLL060C	=	Y18D10A.5_Y48E1B.10
YDL081C (known) YDR382W	=	Y37E3.7_C37A2.7
YDL081C (predicted) YOL039W	=	Y37E3.7_C37A2.7
YDL090C (known) YKL019W	=	F23B12.6_R02D3.5
YDL100C (known) YOR164C	=	ZK637.5_F26F4.1
YDL100C (predicted) YDL132W	=	ZK637.5_D2045.6
YDL130W (known) YOL039W	=	Y37E3.7_C37A2.7
YDL130W (known) YDR382W	=	Y37E3.7_C37A2.7
YDL132W (predicted) YPL154C	=	D2045.6_H22K11.1
YDL132W (predicted) YMR276W	=	D2045.6_F15C11.2
YDL132W (predicted) YOR007C	=	D2045.6_R05F9.10
YDL136W (predicted) YHR156C	=	ZK652.4_Y47D3A.27
YDL137W (predicted) YGL232W	=	B0336.2_W02G9.3
YDL137W (predicted) YHR200W	=	B0336.2_B0205.3
YDL140C (predicted) YPR168W	=	F36A4.7_T09A5.6
YDL140C (predicted) YHR058C	=	F36A4.7_Y57E12AL.5
YDL155W (predicted) YPR181C	=	T06E6.2_Y113G7A.3
YDL155W (predicted) YDR386W	=	T06E6.2_C43E11.2
YDL155W (predicted) YLR130C	=	T06E6.2_Y54G9A.4
YDL160C (predicted) YIL018W	=	C07H6.5_B0250.1
YDL160C (predicted) YFR031C-A	=	C07H6.5_B0250.1
YDL160C (predicted) YDR328C	=	C07H6.5_F46A9.4
YDL165W (known) YDL165W	=	B0286.4_B0286.4
YDL174C (predicted) YLR448W	=	F32D8.12_R151.3
YDL174C (predicted) YML073C	=	F32D8.12_R151.3
YDL190C (predicted) YJL073W	=	T05H10.5_F30H5.1
YDL190C (predicted) YLL039C	=	T05H10.5_F25B5.4
YDL191W (predicted) YHR156C	=	ZK652.4_Y47D3A.27
YDL192W (predicted) YGL232W	=	B0336.2_W02G9.3
YDL192W (predicted) YHR200W	=	B0336.2_B0205.3
YDL204W (predicted) YOR069W	=	W06A7.3_C05D9.1
YDL216C (predicted) YMR080C	=	B0547.1_Y48G8AL.6
YDL216C (predicted) YJL030W	=	B0547.1_Y69A2AR.30
YDL216C (predicted) YPL119C	=	B0547.1_B0414.6/B0547.1_T21G5.3
YDL216C (predicted) YOR204W	=	B0547.1_B0414.6/B0547.1_T21G5.3
YDL236W (known) YNL189W	=	F44E7.2_F32E10.4
YDL246C (known) YDL246C	=	R04B5.5_R04B5.5
YDL246C (known) YNL189W	=	R04B5.5_F32E10.4
YDL246C (known) YJR159W	=	R04B5.5_R04B5.5
YDL246C (predicted) YFL038C	=	R04B5.5_C39F7.4
YDL246C (predicted) YLR070C	=	R04B5.5_R04B5.5
YDR012W (known) YDR091C	=	B0041.4_Y39E4B.1
YDR025W (predicted) YLR293C	=	F40F11.1_K01G5.4
YDR025W (predicted) YOR185C	=	F40F11.1_K01G5.4
YDR036C (predicted) YJL030W	=	T05G5.6_Y69A2AR.30
YDR036C (predicted) YKR068C	=	T05G5.6_ZK1098.5
YDR036C (predicted) YJL172W	=	T05G5.6_Y55F3AM.10
YDR036C (predicted) YIR002C	=	T08B2.7_F15B10.2
YDR050C (known) YDR050C	=	Y17G7B.7_Y17G7B.7
YDR059C (predicted) YMR026C	=	M7.1_F08B12.2
YDR064W (predicted) YFR028C	=	C16A3.9_C17G10.4
YDR064W (predicted) YIR002C	=	C16A3.9_F15B10.2
YDR075W (known) YMR028W	=	Y75B8A.30_Y71H2B.3
YDR075W (predicted) YPL240C	=	Y75B8A.30_C47E8.5
YDR075W (predicted) YHR129C	=	Y75B8A.30_Y53F4B.22
YDR075W (predicted) YGR123C	=	Y75B8A.30_Y39B6A.2
YDR075W (predicted) YMR186W	=	Y75B8A.30_C47E8.5
YDR092W (known) YGL087C	=	Y54G2A.31_F39B2.2
YDR092W (predicted) YGL058W	=	Y54G2A.31_C35B1.1
YDR097C (known) YOL090W	=	Y47G6A.11_H26D21.2
YDR099W (predicted) YHR166C	=	F52D10.3_F10C5.1
YDR099W (predicted) YOL068C	=	F52D10.3_R11A8.4/M117.2_R11A8.4
YDR139C (known) YDR328C	=	F45H11.2_F46A9.5
YDR139C (known) YLR128W	=	F45H11.2_H38K22.2
YDR145W (known) YMR236W	=	Y56A3A.4_T12D8.7
YDR147W (predicted) YLR133W	=	C52B9.1_C52B9.1
YDR147W (predicted) YDR147W	=	C52B9.1_C52B9.1
YDR165W (predicted) YGL232W	=	Y102E9.2_W02G9.3
YDR168W (known) YPL240C	=	W08F4.8_C47E8.5
YDR168W (known) YMR186W	=	W08F4.8_C47E8.5
YDR168W (predicted) YER053C	=	W08F4.8_F01G4.6
YDR168W (predicted) YGL062W	=	W08F4.8_D2023.2
YDR168W (predicted) YJR077C	=	W08F4.8_F01G4.6
YDR190C (known) YPL235W	=	C27H6.2_T22D1.10
YDR196C (predicted) YJL172W	=	T05G5.5_Y55F3AM.10
YDR196C (predicted) YKR068C	=	T05G5.5_ZK1098.5
YDR196C (predicted) YJL030W	=	T05G5.5_Y69A2AR.30
YDR212W (predicted) YIR002C	=	T05C12.7_F15B10.2
YDR221W (predicted) YOR096W	=	ZK1307.8_ZC434.2
YDR221W (predicted) YJL093C	=	ZK1307.8_Y39B6A.19
YDR221W (predicted) YNL096C	=	ZK1307.8_ZC434.2
YDR246W (known) YKR068C	=	F36D4.2_ZK1098.5
YDR267C (known) YHR122W	=	Y18D10A.9_F45G2.10
YDR270W (predicted) YNL124W	=	C09G4.5_F25H8.2
YDR313C (predicted) YOR007C	=	ZK632.12_R05F9.10
YDR313C (predicted) YJL093C	=	ZK632.12_Y39B6A.19
YDR313C (predicted) YLL060C	=	ZK632.12_F37B1.1
YDR328C (known) YFL009W	=	F46A9.5_F55B12.3
YDR328C (known) YOR057W	=	F46A9.5_D1054.3
YDR328C (predicted) YDR518W	=	Y105C5B.13_C14B1.1
YDR328C (predicted) YGL232W	=	Y105C5B.13_W02G9.3
YDR382W (predicted) YGL232W	=	C37A2.7_W02G9.3
YDR385W (predicted) YGL087C	=	F25H5.4_F39B2.2
YDR385W (predicted) YIR002C	=	F25H5.4_F15B10.2
YDR386W (known) YPR119W	=	C43E11.2_T06E6.2
YDR386W (predicted) YLR210W	=	C43E11.2_T06E6.2
YDR386W (predicted) YGR108W	=	C43E11.2_T06E6.2
YDR394W (known) YDR394W	=	F23F12.6_F23F12.6
YDR394W (known) YHR200W	=	F23F12.6_B0205.3
YDR394W (known) YOR117W	=	F23F12.6_F56H1.4
YDR394W (predicted) YLL060C	=	F23F12.6_T28A11.11
YDR411C (predicted) YOR069W	=	F25D7.1_C05D9.1
YDR418W (predicted) YHR166C	=	JC8.3_F10C5.1
YDR424C (predicted) YJL191W	=	T26A5.9_F37C12.9
YDR424C (predicted) YGL206C	=	T26A5.9_T20G5.1
YDR424C (predicted) YLR189C	=	T26A5.9_Y49C4A.8
YDR424C (predicted) YML063W	=	T26A5.9_F56F3.5
YDR424C (predicted) YLR340W	=	T26A5.9_F25H2.10
YDR424C (predicted) YDR510W	=	T26A5.9_K12C11.2
YDR424C (predicted) YLR441C	=	T26A5.9_F56F3.5
YDR424C (predicted) YHR051W	=	T26A5.9_Y37D8A.14
YDR427W (known) YOR261C	=	T06D8.8_R12E2.3
YDR427W (known) YFR004W	=	T06D8.8_K07D4.3
YDR427W (predicted) YIR002C	=	T06D8.8_F15B10.2
YDR429C (known) YFL017C	=	F22B5.2_B0024.12
YDR472W (known) YKR068C	=	Y57A10A.16_ZK1098.5
YDR484W (predicted) YGL206C	=	F08C6.3_T20G5.1
YDR490C (predicted) YER125W	=	H42K12.1_Y65B4BR.4
YDR510W (known) YDR510W	=	K12C11.2_K12C11.2
YDR510W (predicted) YEL003W	=	K12C11.2_H20J04.5
YDR517W (predicted) YLL060C	=	Y42H9AR.1_R07B1.4
YDR517W (predicted) YML092C	=	Y42H9AR.1_D1054.2
YDR517W (predicted) YOR362C	=	Y42H9AR.1_ZK945.2
YDR518W (predicted) YNL330C	=	C14B1.1_R06C1.1
YEL003W (known) YML094W	=	H20J04.5_R151.9
YEL003W (predicted) YHR129C	=	H20J04.5_Y53F4B.22
YEL011W (predicted) YIR002C	=	T04A8.7_F15B10.2
YEL021W (predicted) YJL190C	=	T07C4.1_F53A3.3
YEL021W (predicted) YLR448W	=	T07C4.1_R151.3
YEL021W (predicted) YML073C	=	T07C4.1_R151.3
YEL021W (predicted) YMR236W	=	T07C4.1_T12D8.7
YEL021W (predicted) YML063W	=	T07C4.1_F56F3.5
YEL021W (predicted) YLR367W	=	T07C4.1_F53A3.3
YEL021W (predicted) YGL068W	=	T07C4.1_W09D10.3
YEL021W (predicted) YLR441C	=	T07C4.1_F56F3.5
YEL034W (predicted) YOR336W	=	T05G5.10_F48E3.3
YEL034W (predicted) YGR012W	=	T05G5.10_K10H10.2
YEL034W (predicted) YLR275W	=	T05G5.10_C52E4.3
YEL034W (predicted) YHR068W	=	T05G5.10_Y17G7B.4
YEL037C (known) YER143W	=	ZK20.3_C01G5.6
YEL037C (known) YHR200W	=	ZK20.3_B0205.3
YEL037C (known) YMR201C	=	ZK20.3_K07G5.2
YEL037C (predicted) YJR090C	=	ZK20.3_C02F5.7
YEL054C (predicted) YHR166C	=	JC8.3_F10C5.1
YEL056W (known) YPL001W	=	K07A1.12_M03C11.4
YEL056W (predicted) YNL330C	=	K07A1.12_C53A5.3
YER006W (predicted) YIR002C	=	K01C8.9_F15B10.2
YER020W (predicted) YGL153W	=	C26C6.2_R07H5.1
YER020W (predicted) YLR448W	=	C26C6.2_R151.3
YER020W (predicted) YML073C	=	C26C6.2_R151.3
YER023W (known) YER023W	=	M153.1_M153.1
YER027C (known) YGL115W	=	F55F3.1_Y111B2A.8
YER029C (predicted) YIR002C	=	W08E3.1_F15B10.2
YER043C (predicted) YIL148W	=	K02F2.2_ZK1010.1
YER043C (predicted) YKR094C	=	K02F2.2_ZK1010.1
YER070W (predicted) YLL060C	=	T23G5.1_Y53F4B.33
YER073W (predicted) YLR448W	=	F54D8.3_R151.3
YER073W (predicted) YML073C	=	F54D8.3_R151.3
YER094C (known) YOR157C	=	Y38A8.2_C47B2.4
YER094C (predicted) YOR069W	=	Y38A8.2_C05D9.1
YER095W (known) YER095W	=	Y43C5A.6_Y43C5A.6
YER099C (predicted) YER099C	=	R151.2_R151.2
YER099C (predicted) YHL011C	=	R151.2_R151.2
YER102W (predicted) YLL060C	=	F42C5.8_T28A11.11
YER102W (predicted) YFL017C	=	F42C5.8_B0024.12
YER102W (predicted) YOL094C	=	F42C5.8_F58F6.4
YER103W (predicted) YIR002C	=	C12C8.1_F15B10.2
YER103W (predicted) YJL073W	=	C12C8.1_F30H5.1
YER103W (predicted) YHR027C	=	F26D10.3_T22D1.9
YER112W (known) YJL124C	=	F32A5.7_F40F8.9
YER112W (known) YNL147W	=	F32A5.7_ZK593.7
YER112W (predicted) YGL019W	=	F32A5.7_T01G9.6
YER117W (predicted) YHR200W	=	B0336.10_B0205.3
YER117W (predicted) YMR167W	=	B0336.10_T28A8.7
YER125W (predicted) YOL100W	=	Y65B4BR.4_H42K12.1
YER126C (predicted) YHR200W	=	W09C5.1_B0205.3
YER133W (known) YMR311C	=	F56C9.1_Y32H12A.4
YER146W (known) YNL147W	=	F28F8.3_ZK593.7
YER148W (predicted) YJL030W	=	T20B12.2_Y69A2AR.30
YER162C (predicted) YJR090C	=	Y76B12C.2_C02F5.7
YER165W (predicted) YIR008C	=	Y106G6H.2_F58A4.4
YER169W (predicted) YML093W	=	Y48B6A.11_F27C1.6
YER172C (predicted) YIR002C	=	Y46G5A.4_F15B10.2
YER173W (known) YJR068W	=	F32A11.2_F31E3.3
YER173W (predicted) YMR186W	=	F32A11.2_C47E8.5
YER173W (predicted) YPL240C	=	F32A11.2_C47E8.5
YER177W (predicted) YOL068C	=	F52D10.3_R11A8.4/M117.2_R11A8.4
YER177W (predicted) YHR166C	=	F52D10.3_F10C5.1
YFL017C (known) YOL059W	=	B0024.12_K11H3.1
YFL017C (known) YOR362C	=	B0024.12_ZK945.2
YFL017C (predicted) YOR142W	=	B0024.12_B0365.1
YFL017C (predicted) YGL232W	=	B0024.12_W02G9.3
YFL018C (predicted) YIR002C	=	LLC1.3_F15B10.2
YFL037W (predicted) YIR002C	=	B0272.1_F15B10.2
YFL038C (predicted) YOR180C	=	C39F7.4_R06F6.9
YFL038C (predicted) YJR159W	=	C39F7.4_R04B5.5
YFL038C (predicted) YPR182W	=	C39F7.4_ZK652.1
YFL038C (predicted) YHL003C	=	C39F7.4_C09G4.1
YFL038C (predicted) YOR185C	=	C39F7.4_K01G5.4
YFL038C (predicted) YJR131W	=	C39F7.4_ZC410.3
YFL038C (predicted) YKL008C	=	C39F7.4_C09G4.1
YFL038C (predicted) YML069W	=	C39F7.4_T20B12.8
YFL038C (predicted) YLR070C	=	C39F7.4_R04B5.5
YFL038C (predicted) YLR293C	=	C39F7.4_K01G5.4
YFL038C (predicted) YLR284C	=	C39F7.4_R06F6.9
YFL054C (predicted) YJR121W	=	C01G6.1_C34E10.6
YFR004W (known) YOR261C	=	K07D4.3_R12E2.3
YFR004W (predicted) YOL013C	=	K07D4.3_F55A11.3
YFR004W (predicted) YOR096W	=	K07D4.3_ZC434.2
YFR004W (predicted) YFR004W	=	K07D4.3_K07D4.3
YFR004W (predicted) YNL096C	=	K07D4.3_ZC434.2
YFR015C (predicted) YMR236W	=	Y46G5A.31_T12D8.7
YFR028C (predicted) YKL028W	=	C17G10.4_ZK550.4
YFR031C (predicted) YLR086W	=	M106.1_F35G12.8
YFR037C (known) YFR037C	=	Y113G7B.23_Y113G7B.23
YFR037C (predicted) YJL176C	=	Y113G7B.23_Y113G7B.23
YFR037C (predicted) YJL203W	=	Y113G7B.23_W07E6.4
YFR050C (known) YOR157C	=	F39H11.5_C47B2.4
YFR050C (predicted) YLL036C	=	F39H11.5_T10F2.4
YFR050C (predicted) YJR100C	=	F39H11.5_T22H2.5
YGL001C (predicted) YLR323C	=	C32D5.12_K01G5.1
YGL011C (known) YOR362C	=	C15H11.7_ZK945.2
YGL011C (known) YMR314W	=	C15H11.7_CD4.6
YGL011C (predicted) YOL018C	=	C15H11.7_ZC155.7
YGL019W (known) YIL035C	=	T01G9.6_B0205.7
YGL019W (known) YOR061W	=	T01G9.6_B0205.7
YGL019W (predicted) YJR109C	=	T01G9.6_D2085.1
YGL031C (predicted) YGR123C	=	D1007.12_Y39B6A.2
YGL044C (predicted) YMR276W	=	F56A8.6_F15C11.2
YGL058W (predicted) YJR009C	=	C35B1.1_K10B3.8/C35B1.1_K10B3.7
YGL058W (predicted) YJL052W	=	C35B1.1_K10B3.7/C35B1.1_K10B3.8
YGL058W (predicted) YGR192C	=	C35B1.1_K10B3.8/C35B1.1_K10B3.7
YGL062W (predicted) YIR002C	=	D2023.2_F15B10.2
YGL065C (predicted) YNL189W	=	F09E5.2_F32E10.4
YGL076C (predicted) YHR200W	=	F53G12.10_B0205.3
YGL087C (predicted) YOR133W	=	F39B2.2_F25H5.4
YGL087C (predicted) YKL067W	=	F39B2.2_F25H2.5
YGL087C (predicted) YKL035W	=	F39B2.2_K08E3.5
YGL087C (predicted) YHL012W	=	F39B2.2_K08E3.5
YGL112C (predicted) YIR002C	=	W09B6.2_F15B10.2
YGL115W (known) YGL208W	=	Y111B2A.8_F55F3.1
YGL115W (known) YML110C	=	Y111B2A.8_ZK652.9
YGL123W (predicted) YIR008C	=	C49H3.11_F58A4.4
YGL123W (predicted) YLR293C	=	C49H3.11_K01G5.4
YGL123W (predicted) YOR185C	=	C49H3.11_K01G5.4
YGL125W (predicted) YMR314W	=	C06A8.1_CD4.6
YGL125W (predicted) YJL030W	=	C06A8.1_Y69A2AR.30
YGL135W (predicted) YLR293C	=	Y71F9AL.13_K01G5.4
YGL135W (predicted) YOR185C	=	Y71F9AL.13_K01G5.4
YGL137W (predicted) YIR002C	=	F38E11.5_F15B10.2
YGL147C (predicted) YHR200W	=	R13A5.8_B0205.3
YGL147C (predicted) YIL144W	=	R13A5.8_W01B6.9
YGL153W (predicted) YHR005C	=	R07H5.1_C26C6.2
YGL153W (predicted) YKR094C	=	R07H5.1_ZK1010.1
YGL153W (predicted) YIL148W	=	R07H5.1_ZK1010.1
YGL206C (predicted) YNL312W	=	T20G5.1_M04F3.1
YGL232W (predicted) YGR253C	=	W02G9.3_F25H2.9
YGL232W (predicted) YML092C	=	W02G9.3_D1054.2
YGL232W (predicted) YKR068C	=	W02G9.3_ZK1098.5
YGL232W (predicted) YGR010W	=	W02G9.3_T22G5.2
YGL232W (predicted) YOR362C	=	W02G9.3_ZK945.2
YGL232W (predicted) YOR185C	=	W02G9.3_K01G5.4
YGL232W (predicted) YLR328W	=	W02G9.3_T22G5.2
YGL232W (predicted) YOL039W	=	W02G9.3_C37A2.7
YGL232W (predicted) YIL148W	=	W02G9.3_ZK1010.1
YGL232W (predicted) YLR293C	=	W02G9.3_K01G5.4
YGL232W (predicted) YJR121W	=	W02G9.3_C34E10.6
YGL232W (predicted) YJL030W	=	W02G9.3_Y69A2AR.30
YGL232W (predicted) YKR094C	=	W02G9.3_ZK1010.1
YGL232W (predicted) YOR224C	=	W02G9.3_F26F4.11
YGL232W (predicted) YOL038W	=	W02G9.3_C36B1.4
YGL232W (predicted) YMR314W	=	W02G9.3_CD4.6
YGL233W (predicted) YNL330C	=	C28G1.3_C53A5.3
YGL243W (predicted) YIL144W	=	T20H4.4_W01B6.9
YGR003W (predicted) YLR128W	=	Y108G3AL.1_H38K22.2
YGR007W (predicted) YJL030W	=	Y37E3.11_Y69A2AR.30
YGR010W (known) YGR010W	=	F26H9.4_F26H9.4
YGR010W (known) YLR328W	=	F26H9.4_F26H9.4
YGR010W (predicted) YJR100C	=	W02D3.5_T22H2.5
YGR012W (predicted) YJR047C	=	K10H10.2_T05G5.10
YGR074W (predicted) YIR002C	=	T28D9.10_F15B10.2
YGR103W (predicted) YOL094C	=	R13A5.12_F58F6.4
YGR108W (predicted) YPR181C	=	T06E6.2_Y113G7A.3
YGR108W (predicted) YLR130C	=	T06E6.2_Y54G9A.4
YGR123C (predicted) YGR148C	=	Y39B6A.2_D1007.12
YGR163W (predicted) YOR185C	=	Y24F12A.2_K01G5.4
YGR163W (predicted) YLR293C	=	Y24F12A.2_K01G5.4
YGR180C (known) YJL026W	=	C03C10.3_C03C10.3
YGR180C (known) YGR180C	=	C03C10.3_C03C10.3
YGR192C (predicted) YIR002C	=	K10B3.7_F15B10.2
YGR192C (predicted) YLR127C	=	K10B3.8_K06H7.6/K10B3.7_K06H7.6
YGR207C (predicted) YHR200W	=	F23C8.5_B0205.3
YGR214W (predicted) YJR121W	=	B0393.1_C34E10.6
YGR214W (predicted) YKR057W	=	B0393.1_F37C12.11
YGR214W (predicted) YLR293C	=	B0393.1_K01G5.4
YGR214W (predicted) YJL136C	=	B0393.1_F37C12.11
YGR214W (predicted) YOR185C	=	B0393.1_K01G5.4
YGR248W (predicted) YOR293W	=	Y57G11C.3_D1007.6
YGR248W (predicted) YMR230W	=	Y57G11C.3_D1007.6
YGR250C (predicted) YLR116W	=	F35H8.5_T21G5.5
YGR250C (predicted) YIR002C	=	R10E4.2_F15B10.2
YGR253C (known) YOL038W	=	F25H2.9_C36B1.4
YGR254W (predicted) YIR002C	=	T21B10.2_F15B10.2
YGR267C (known) YGR267C	=	F32G8.6_F32G8.6
YGR280C (predicted) YKL196C	=	T23G7.3_B0361.10
YHL002W (known) YNR006W	=	C34G6.7_C07G1.5
YHL002W (predicted) YLR130C	=	C34G6.7_Y54G9A.4
YHL011C (predicted) YHL011C	=	R151.2_R151.2
YHL012W (predicted) YKL035W	=	K08E3.5_K08E3.5
YHL012W (predicted) YHL012W	=	K08E3.5_K08E3.5
YHL015W (predicted) YHR166C	=	Y105E8A.16_F10C5.1
YHL030W (predicted) YOR185C	=	D2045.2_K01G5.4
YHL030W (predicted) YLR293C	=	D2045.2_K01G5.4
YHL032C (predicted) YLR323C	=	R11F4.1_K01G5.1
YHR005C (predicted) YLR448W	=	C26C6.2_R151.3
YHR005C (predicted) YML073C	=	C26C6.2_R151.3
YHR027C (known) YLL024C	=	T22D1.9_F26D10.3
YHR027C (predicted) YLL039C	=	T22D1.9_F25B5.4
YHR042W (predicted) YNL172W	=	K10D2.6_W10C6.1
YHR047C (predicted) YIR002C	=	F49E8.3_F15B10.2
YHR068W (predicted) YJR047C	=	Y17G7B.4_T05G5.10
YHR113W (known) YHR113W	=	F01F1.9_F01F1.9
YHR156C (predicted) YPL048W	=	Y47D3A.27_F17C11.9
YHR156C (predicted) YKL081W	=	Y47D3A.27_F17C11.9
YHR163W (predicted) YMR230W	=	Y57G11C.3_D1007.6
YHR163W (predicted) YOR293W	=	Y57G11C.3_D1007.6
YHR165C (predicted) YNL330C	=	C50C3.6_C53A5.3
YHR166C (predicted) YPL262W	=	F10C5.1_H14A12.2
YHR166C (predicted) YLR396C	=	F10C5.1_C56C10.1
YHR166C (predicted) YMR056C	=	F10C5.1_T27E9.1
YHR166C (predicted) YKL056C	=	F10C5.1_F25H2.11
YHR166C (predicted) YLR340W	=	F10C5.1_F25H2.10
YHR168W (predicted) YPR035W	=	M01E5.2_C28D4.3
YHR174W (predicted) YIR002C	=	T21B10.2_F15B10.2
YHR200W (predicted) YOL059W	=	B0205.3_K11H3.1
YHR200W (predicted) YNL106C	=	B0205.3_C16C2.3
YHR200W (predicted) YNL067W	=	B0205.3_R13A5.8
YHR200W (predicted) YOL127W	=	B0205.3_F55D10.2
YHR200W (predicted) YMR296C	=	B0205.3_C23H3.4
YHR200W (predicted) YOR109W	=	B0205.3_C16C2.3
YHR200W (predicted) YPL198W	=	B0205.3_F53G12.10
YIL007C (known) YOR117W	=	C44B7.1_F56H1.4
YIL066C (predicted) YLL060C	=	T23G5.1_Y53F4B.33
YIL072W (predicted) YMR203W	=	ZK381.1_C18E9.6
YIL075C (predicted) YOR182C	=	C23G10.4_C26F1.4
YIL075C (predicted) YJL034W	=	C23G10.4_C15H9.6
YIL075C (predicted) YLR287C-A	=	C23G10.4_C26F1.4
YIL106W (predicted) YOR096W	=	T12B3.4_ZC434.2
YIL106W (predicted) YNL096C	=	T12B3.4_ZC434.2
YIL142W (predicted) YIR002C	=	T21B10.7_F15B10.2
YIL144W (known) YOL069W	=	W01B6.9_R12B2.4
YIL144W (predicted) YNL067W	=	W01B6.9_R13A5.8
YIL148W (predicted) YMR276W	=	ZK1010.1_F15C11.2
YIR002C (predicted) YJL111W	=	F15B10.2_T10B5.5
YIR002C (predicted) YJR009C	=	F15B10.2_K10B3.7
YIR002C (predicted) YPR074C	=	F15B10.2_F01G10.1
YIR002C (predicted) YOR393W	=	F15B10.2_T21B10.2
YIR002C (predicted) YLL024C	=	F15B10.2_C12C8.1
YIR002C (predicted) YPL281C	=	F15B10.2_T21B10.2
YIR002C (predicted) YJL008C	=	F15B10.2_Y55F3AR.3
YIR002C (predicted) YMR323W	=	F15B10.2_T21B10.2
YIR002C (predicted) YJL034W	=	F15B10.2_C15H9.6/F15B10.2_F43E2.8
YIR002C (predicted) YIR002C	=	F15B10.2_F15B10.2/F15B10.2_D2005.5
YIR002C (predicted) YKL157W	=	F15B10.2_F49E8.3
YIR002C (predicted) YLR259C	=	F15B10.2_Y22D7AL.5
YIR002C (predicted) YJL052W	=	F15B10.2_K10B3.7
YIR002C (predicted) YJR121W	=	F15B10.2_C34E10.6
YIR002C (predicted) YNL016W	=	F15B10.2_Y46G5A.13
YIR002C (predicted) YOR020C	=	F15B10.2_Y22D7AL.10
YIR002C (predicted) YOR133W	=	F15B10.2_F25H5.4
YIR002C (predicted) YOR369C	=	F15B10.2_F54E7.2
YIR002C (predicted) YKL025C	=	F15B10.2_ZK632.7
YIR008C (known) YKL045W	=	F58A4.4_W02D9.1
YIR026C (predicted) YLL060C	=	C05B10.1_R03D7.6
YIR031C (predicted) YNL189W	=	C05E4.9_F32E10.4
YJL026W (known) YJL026W	=	C03C10.3_C03C10.3
YJL030W (predicted) YNL071W	=	Y69A2AR.30_F23B12.5
YJL030W (predicted) YPL023C	=	Y69A2AR.30_C06A8.1
YJL052W (predicted) YLR127C	=	K10B3.7_K06H7.6/K10B3.8_K06H7.6
YJL073W (predicted) YPL240C	=	F30H5.1_C47E8.5
YJL073W (predicted) YMR186W	=	F30H5.1_C47E8.5
YJL073W (predicted) YLL024C	=	F30H5.1_C12C8.1
YJL101C (predicted) YLR051C	=	F37B12.2_E01A2.1
YJL124C (known) YOR375C	=	F40F8.9_ZK829.4
YJL126W (predicted) YJL126W	=	Y56A3A.13_Y56A3A.13
YJL136C (predicted) YLR048W	=	F37C12.11_B0393.1
YJL176C (predicted) YJL203W	=	Y113G7B.23_W07E6.4
YJL176C (predicted) YJL176C	=	Y113G7B.23_Y113G7B.23
YJL187C (predicted) YLL060C	=	Y53C12A.1_T28A11.11
YJL187C (predicted) YLR151C	=	Y53C12A.1_Y87G2A.14
YJL190C (predicted) YOL140W	=	F53A3.3_T09B4.8
YJL190C (predicted) YPL240C	=	F53A3.3_C47E8.5
YJL190C (predicted) YMR186W	=	F53A3.3_C47E8.5
YJL196C (predicted) YLR323C	=	F11E6.5_K01G5.1
YJL203W (predicted) YNL189W	=	W07E6.4_F26B1.3
YJR009C (predicted) YLR127C	=	K10B3.8_K06H7.6/K10B3.7_K06H7.6
YJR024C (known) YJR024C	=	ZC373.5_ZC373.5
YJR047C (predicted) YOR336W	=	T05G5.10_F48E3.3
YJR047C (predicted) YLR275W	=	T05G5.10_C52E4.3
YJR064W (predicted) YOR180C	=	C07G2.3_K01G5.2
YJR064W (predicted) YLR284C	=	C07G2.3_K01G5.2
YJR068W (known) YOR217W	=	F31E3.3_C54G10.2
YJR072C (known) YLR243W	=	C34E10.2_Y75B8A.14
YJR072C (known) YOR262W	=	C34E10.2_B0207.6
YJR100C (predicted) YLR240W	=	ZK1053.5_F39B1.1
YJR100C (predicted) YLR328W	=	T22H2.5_W02D3.5
YJR100C (predicted) YNL189W	=	T22H2.5_F32E10.4/ZK1053.5_F32E10.4
YJR105W (predicted) YLR396C	=	R07H5.8_B0303.9
YJR121W (predicted) YMR297W	=	C34E10.6_F13D12.6
YJR121W (predicted) YLR048W	=	C34E10.6_B0393.1
YJR138W (predicted) YOR362C	=	T08A11.1_ZK945.2
YJR159W (known) YNL189W	=	R04B5.5_F32E10.4
YJR159W (predicted) YLR070C	=	R04B5.5_R04B5.5
YJR159W (predicted) YJR159W	=	R04B5.5_R04B5.5
YKL035W (known) YKL035W	=	K08E3.5_K08E3.5
YKL067W (known) YKL067W	=	F25H2.5_F25H2.5
YKL071W (predicted) YKL071W	=	C55A6.5_C55A6.5
YKL081W (predicted) YLR116W	=	F17C11.9_T23G11.3
YKL100C (predicted) YLR293C	=	C36B1.12_K01G5.4
YKL100C (predicted) YOR185C	=	C36B1.12_K01G5.4
YKL113C (predicted) YMR230W	=	Y47G6A.8_D1007.6
YKL113C (predicted) YOR293W	=	Y47G6A.8_D1007.6
YKL135C (known) YPL259C	=	Y71H2B.10_K11D2.3
YKL143W (known) YNL178W	=	T23D8.3_C23G10.3
YKL145W (predicted) YLL060C	=	C52E4.4_R03D7.6
YKR026C (known) YKR026C	=	ZK1098.4_ZK1098.4
YKR026C (predicted) YLL036C	=	ZK1098.4_T10F2.4
YKR026C (predicted) YNL189W	=	ZK1098.4_F32E10.4
YKR026C (predicted) YMR314W	=	ZK1098.4_CD4.6
YKR057W (predicted) YLR048W	=	F37C12.11_B0393.1
YKR094C (predicted) YMR276W	=	ZK1010.1_F15C11.2
YLL001W (known) YLL001W	=	T12E12.4_T12E12.4
YLL029W (predicted) YNL111C	=	W03G9.4_C31E10.7
YLL039C (known) YLR128W	=	F25B5.4_H38K22.2
YLL060C (known) YLL060C	=	F37B1.5_F37B1.5/T28A11.11_R107.7/R03D7.6_R03D7.6/R107.7_T28A11.11
YLL060C (predicted) YOR112W	=	ZK546.11_W07G4.3
YLL060C (predicted) YMR139W	=	Y48E1B.10_Y18D10A.5
YLL060C (predicted) YPL104W	=	R03D7.6_F10C2.6
YLL060C (predicted) YNL138W	=	R03D7.6_C18E3.6
YLL060C (predicted) YMR201C	=	R03D7.6_K07G5.2
YLL060C (predicted) YLR323C	=	R13D7.7_K01G5.1
YLL060C (predicted) YPR103W	=	R03D7.6_K05C4.1
YLR048W (predicted) YOR185C	=	B0393.1_K01G5.4
YLR048W (predicted) YLR293C	=	B0393.1_K01G5.4
YLR070C (known) YLR070C	=	R04B5.5_R04B5.5
YLR070C (predicted) YNL189W	=	R04B5.5_F32E10.4
YLR107W (predicted) YLR323C	=	F52C9.8_K01G5.1
YLR116W (predicted) YPL048W	=	T23G11.3_F17C11.9
YLR116W (predicted) YLR163C	=	T23G11.3_F56D2.1
YLR127C (predicted) YPL106C	=	K06H7.6_C30C11.4
YLR127C (predicted) YPL079W	=	K06H7.6_C14B9.7
YLR127C (predicted) YOR063W	=	K06H7.6_F13B10.2
YLR127C (predicted) YOR367W	=	K06H7.6_F08B6.4
YLR130C (predicted) YLR210W	=	Y54G9A.4_T06E6.2
YLR130C (predicted) YPR119W	=	Y54G9A.4_T06E6.2
YLR133W (predicted) YLR133W	=	C52B9.1_C52B9.1
YLR189C (predicted) YPR035W	=	ZC455.3_Y105C5B.28
YLR189C (predicted) YPL247C	=	ZC455.3_F53C11.8
YLR189C (predicted) YMR116C	=	F10D2.11_K04D7.1
YLR200W (known) YML094W	=	F21C3.5_R151.9
YLR210W (predicted) YPR181C	=	T06E6.2_Y113G7A.3
YLR240W (known) YPL120W	=	B0025.1_T19E7.3
YLR245C (known) YNL189W	=	F49E8.4_F32E10.4
YLR245C (known) YLR245C	=	C47D2.2_C47D2.2
YLR245C (predicted) YOR224C	=	F49E8.4_F26F4.11
YLR258W (predicted) YMR236W	=	Y46G5A.31_T12D8.7
YLR275W (known) YPR182W	=	C52E4.3_ZK652.1
YLR287C-A (predicted) YNL330C	=	C26F1.4_C53A5.3
YLR293C (known) YOR160W	=	K01G5.4_F53G2.6
YLR293C (predicted) YML124C	=	K01G5.4_F26E4.8
YLR293C (predicted) YPL096W	=	K01G5.4_F56G4.5
YLR293C (predicted) YML085C	=	K01G5.4_F26E4.8
YLR293C (predicted) YPL220W	=	K01G5.4_Y71F9AL.13
YLR299W (predicted) YNL189W	=	C53D5.5_F32E10.4
YLR323C (predicted) YNL088W	=	K01G5.1_K12D12.1/K01G5.1_ZK1127.7
YLR323C (predicted) YLR372W	=	K01G5.1_F11E6.5
YLR323C (predicted) YNL234W	=	K01G5.1_F21A3.6
YLR328W (known) YLR328W	=	F26H9.4_F26H9.4
YLR367W (predicted) YOL140W	=	F53A3.3_T09B4.8
YLR367W (predicted) YMR186W	=	F53A3.3_C47E8.5
YLR367W (predicted) YPL240C	=	F53A3.3_C47E8.5
YLR418C (predicted) YPR074C	=	F35F11.1_F01G10.1
YLR448W (predicted) YMR170C	=	R151.3_F54D8.3
YLR448W (predicted) YMR169C	=	R151.3_F54D8.3
YLR448W (predicted) YOR374W	=	R151.3_F54D8.3
YLR448W (predicted) YPL061W	=	R151.3_F54D8.3
YML073C (predicted) YMR170C	=	R151.3_F54D8.3
YML073C (predicted) YMR169C	=	R151.3_F54D8.3
YML073C (predicted) YOR374W	=	R151.3_F54D8.3
YML073C (predicted) YPL061W	=	R151.3_F54D8.3
YML085C (predicted) YOR185C	=	F26E4.8_K01G5.4
YML092C (known) YPR103W	=	D1054.2_K05C4.1
YML092C (known) YOL038W	=	D1054.2_C36B1.4
YML092C (known) YML092C	=	D1054.2_D1054.2
YML092C (known) YMR314W	=	D1054.2_CD4.6
YML092C (predicted) YOR117W	=	D1054.2_F56H1.4
YML092C (predicted) YOR259C	=	D1054.2_F23F1.8
YML095C (known) YPL022W	=	F10G8.7_C47D12.8
YML124C (predicted) YOR185C	=	F26E4.8_K01G5.4
YMR116C (predicted) YMR278W	=	K04D7.1_Y43F4B.5
YMR167W (known) YNL082W	=	T28A8.7_H12C20.2
YMR186W (known) YMR186W	=	C47E8.5_C47E8.5
YMR186W (known) YPL240C	=	C47E8.5_C47E8.5
YMR186W (predicted) YOR007C	=	T05E11.3_R05F9.10
YMR190C (known) YNL088W	=	T04A11.6_K12D12.1
YMR190C (predicted) YPL204W	=	T04A11.6_F46F2.2
YMR194W (predicted) YPL131W	=	F37C12.4_F54C9.5
YMR201C (known) YPL022W	=	K07G5.2_C47D12.8
YMR230W (predicted) YOR261C	=	D1007.6_D2013.7
YMR230W (predicted) YNR034W	=	D1007.6_Y57G11C.3
YMR236W (predicted) YMR276W	=	T12D8.7_F15C11.2
YMR308C (known) YNL189W	=	C53D5.6_F32E10.4
YMR314W (known) YOR362C	=	CD4.6_ZK945.2
YMR314W (predicted) YPL023C	=	CD4.6_C06A8.1
YNL037C (known) YOR136W	=	C37E2.1_F43G9.1
YNL117W (predicted) YNL189W	=	C05E4.9_F32E10.4
YNL189W (known) YPL111W	=	F32E10.4_T21F4.1
YNL290W (known) YOL094C	=	F44B9.8_F58F6.4
YNL330C (predicted) YOR182C	=	C53A5.3_C26F1.4
YNR034W (predicted) YOR293W	=	Y57G11C.3_D1007.6
YNR052C (predicted) YPR163C	=	Y56A3A.20_T12D8.2
YOL038W (predicted) YOR259C	=	C36B1.4_F23F1.8
YOL069W (predicted) YOR142W	=	R12B2.4_F23H11.3
YOL140W (predicted) YOR007C	=	T01B11.2_R05F9.10
YOR007C (predicted) YPL240C	=	R05F9.10_T05E11.3
YOR117W (known) YOR259C	=	F56H1.4_F23F1.8
YOR159C (known) YPR182W	=	Y49E10.15_ZK652.1
YOR160W (predicted) YOR185C	=	F53G2.6_K01G5.4
YOR185C (predicted) YPL096W	=	K01G5.4_F56G4.5
YOR185C (predicted) YPL220W	=	K01G5.4_Y71F9AL.13
YOR187W (known) YPL259C	=	C43E11.4_K11D2.3
YOR204W (predicted) YOR204W	=	B0414.6_B0414.6/B0414.6_T21G5.3/C55B7.1_C55B7.1/T21G5.3_T21G5.3
YOR204W (predicted) YPL119C	=	B0414.6_B0414.6/B0414.6_T21G5.3/C55B7.1_C55B7.1/T21G5.3_T21G5.3
YOR259C (predicted) YOR362C	=	F23F1.8_ZK945.2
YOR259C (predicted) YOR259C	=	F23F1.8_F23F1.8
YOR261C (predicted) YOR293W	=	D2013.7_D1007.6
YOR362C (predicted) YOR362C	=	ZK945.2_ZK945.2
YPL003W (known) YPR066W	=	C26E6.8_F11H8.1
YPL119C (predicted) YPL119C	=	B0414.6_B0414.6/B0414.6_T21G5.3/C55B7.1_C55B7.1/T21G5.3_T21G5.3
YPL131W (predicted) YPL249C-A	=	F54C9.5_F37C12.4
YPL204W (known) YPL204W	=	F46F2.2_F46F2.2
YPL240C (known) YPL240C	=	C47E8.5_C47E8.5
YPR035W (predicted) YPR035W	=	C28D4.3_C28D4.3
YPR119W (predicted) YPR181C	=	T06E6.2_Y113G7A.3
