# Supplementary material for: Building and analyzing protein interactome networks by cross-species comparisons
Source: BMC Syst Biol. 2010 Mar 30;4:36. doi: 10.1186/1752-0509-4-36 (PMC2859380; doi:10.1186/1752-0509-4-36)
Supplement: Additional file 10 — Zip Cele. A zipped folder containing files formatted for use in Cytoscape listed in Supplemental Table 3. These files are for Caenorhabditis elegans proteins. [file 1752-0509-4-36-S10.ZIP › scer/scer_cele_SpeciesSpeciesScore.eda]

scer_cele_SpeciesSpeciesScore.eda
Q0130 (predicted) YNL292W	=	1.00
YAL005C (known) YHR027C	=	2.0
YAL005C (predicted) YJL073W	=	0.86
YAL005C (predicted) YIR002C	=	0.86
YAL012W (predicted) YNL189W	=	1.00
YAL046C (predicted) YLR167W	=	1.00
YAL058W (predicted) YOR185C	=	0.84
YAL058W (predicted) YGL058W	=	0.84
YAL058W (predicted) YHR166C	=	0.84
YAL058W (predicted) YLR293C	=	0.84
YAL062W (predicted) YJL124C	=	1.00
YAR007C (known) YNL312W	=	2.0
YAR007C (known) YIR002C	=	2.0
YAR007C (predicted) YOL094C	=	1.00
YBL021C (known) YOR358W	=	2.0
YBL026W (known) YLR275W	=	2.0
YBL026W (known) YJL124C	=	2.0
YBL026W (known) YDL160C	=	2.0
YBL026W (known) YNL147W	=	2.0
YBL026W (predicted) YBR222C	=	0.83
YBL027W (predicted) YFR004W	=	1.00
YBL030C (predicted) YHR166C	=	1.00
YBL037W (predicted) YML097C	=	0.58
YBL041W (predicted) YGL125W	=	1.00
YBL041W (predicted) YKR026C	=	1.00
YBL041W (predicted) YPL023C	=	1.00
YBL041W (predicted) YLR447C	=	1.00
YBL041W (predicted) YOR142W	=	0.53
YBL041W (predicted) YOR250C	=	1.00
YBL041W (predicted) YGL232W	=	1.00
YBL055C (predicted) YGL087C	=	0.75
YBL068W (known) YHL011C	=	2.0
YBL068W (predicted) YBL068W	=	1.00
YBL068W (predicted) YER099C	=	1.00
YBL072C (predicted) YOL094C	=	1.00
YBL072C (predicted) YFL017C	=	1.00
YBL072C (predicted) YLL060C	=	0.84
YBL072C (predicted) YBR135W	=	0.84
YBL074C (predicted) YLR386W	=	1.00
YBL074C (predicted) YDL074C	=	1.00
YBL075C (predicted) YHR027C	=	1.00
YBL075C (predicted) YIR002C	=	0.87
YBL075C (predicted) YJL073W	=	0.87
YBL078C (known) YNL223W	=	2.67
YBL084C (predicted) YDR099W	=	0.98
YBL084C (predicted) YER177W	=	0.98
YBL087C (predicted) YHR200W	=	1.00
YBL087C (predicted) YMR167W	=	1.00
YBL099W (predicted) YGR253C	=	1.00
YBR017C (predicted) YGR250C	=	1.00
YBR031W (known) YDR091C	=	2.0
YBR035C (predicted) YJL176C	=	1.00
YBR035C (predicted) YFR037C	=	1.00
YBR048W (predicted) YLR293C	=	1.00
YBR048W (predicted) YOR185C	=	1.00
YBR059C (known) YLR048W	=	2.0
YBR059C (predicted) YNL142W	=	0.75
YBR059C (predicted) YGL022W	=	1.00
YBR059C (predicted) YGR214W	=	1.00
YBR059C (predicted) YER074W	=	1.00
YBR059C (predicted) YGR121C	=	0.71
YBR059C (predicted) YIL069C	=	1.00
YBR059C (predicted) YPR138C	=	0.68
YBR082C (known) YDL008W	=	2.0
YBR082C (predicted) YMR026C	=	1.00
YBR084C-A (predicted) YFR004W	=	1.00
YBR085W (predicted) YHR166C	=	1.00
YBR087W (known) YJR068W	=	2.0
YBR087W (known) YOR217W	=	2.0
YBR087W (predicted) YDR270W	=	0.30
YBR088C (known) YOR217W	=	2.0
YBR088C (known) YBR088C	=	2.0
YBR088C (predicted) YBR263W	=	1.00
YBR088C (predicted) YLR058C	=	1.00
YBR088C (predicted) YPL204W	=	0.95
YBR109C (predicted) YLL060C	=	0.78
YBR117C (predicted) YIR002C	=	1.00
YBR117C (predicted) YLR418C	=	1.00
YBR135W (known) YPR119W	=	2.6799999999999997
YBR135W (known) YDL155W	=	2.63
YBR135W (known) YGR108W	=	2.5300000000000002
YBR135W (known) YLR210W	=	2.58
YBR135W (predicted) YER102W	=	0.84
YBR135W (predicted) YPL028W	=	0.84
YBR135W (predicted) YLR127C	=	1.00
YBR135W (predicted) YPL131W	=	1.00
YBR135W (predicted) YDL100C	=	1.00
YBR135W (predicted) YOR204W	=	0.89
YBR135W (predicted) YOL013C	=	0.84
YBR135W (predicted) YJL060W	=	1.30
YBR135W (predicted) YLR175W	=	1.00
YBR135W (predicted) YPL119C	=	0.92
YBR135W (predicted) YNL007C	=	0.84
YBR135W (predicted) YDL008W	=	0.84
YBR136W (predicted) YMR190C	=	1.00
YBR136W (predicted) YPL204W	=	0.95
YBR136W (predicted) YDL003W	=	0.93
YBR139W (predicted) YDL003W	=	0.93
YBR139W (predicted) YJR121W	=	1.00
YBR159W (predicted) YNL301C	=	1.00
YBR159W (predicted) YOL120C	=	1.00
YBR159W (predicted) YIL075C	=	1.00
YBR159W (predicted) YJR099W	=	0.77
YBR159W (predicted) YCR077C	=	0.64
YBR169C (predicted) YLR127C	=	1.00
YBR170C (known) YGR048W	=	3.0
YBR170C (predicted) YBR233W	=	2.00
YBR191W (predicted) YLR127C	=	1.00
YBR218C (predicted) YIR002C	=	1.00
YBR218C (predicted) YDR168W	=	1.00
YBR221C (predicted) YJL030W	=	1.00
YBR222C (predicted) YNL147W	=	0.83
YBR233W (predicted) YOR063W	=	1.00
YBR233W (predicted) YOR332W	=	1.00
YBR233W (predicted) YIR002C	=	1.00
YBR233W (predicted) YLR116W	=	0.56
YBR233W (predicted) YOR048C	=	1.00
YBR254C (known) YKR068C	=	2.0
YBR254C (known) YDR472W	=	2.0
YBR273C (known) YDL126C	=	2.9699999999999998
YBR273C (predicted) YDR244W	=	1.00
YBR273C (predicted) YML130C	=	1.00
YBR273C (predicted) YCR088W	=	1.00
YCL043C (predicted) YNL330C	=	0.85
YCL043C (predicted) YDL015C	=	0.51
YCL043C (predicted) YDR328C	=	0.61
YCR012W (known) YIL128W	=	2.0
YCR031C (predicted) YDR424C	=	1.00
YCR034W (predicted) YLR323C	=	0.82
YCR044C (predicted) YDR484W	=	1.00
YCR073W-A (predicted) YOR293W	=	1.00
YCR073W-A (predicted) YMR230W	=	1.00
YDL003W (known) YIL026C	=	1.9300000000000002
YDL003W (predicted) YOR243C	=	0.93
YDL003W (predicted) YMR297W	=	0.81
YDL003W (predicted) YGR163W	=	0.93
YDL008W (known) YLR127C	=	2.0
YDL008W (predicted) YOL127W	=	1.00
YDL008W (predicted) YDR059C	=	1.00
YDL008W (predicted) YJR100C	=	0.93
YDL008W (predicted) YDL216C	=	1.00
YDL015C (predicted) YDR313C	=	0.54
YDL015C (predicted) YDR518W	=	0.54
YDL017W (known) YOR006C	=	2.0
YDL017W (known) YDL160C	=	2.0
YDL022W (predicted) YHR200W	=	1.00
YDL022W (predicted) YFL017C	=	1.00
YDL030W (known) YJL203W	=	2.0
YDL042C (predicted) YER177W	=	1.98
YDL042C (predicted) YDR099W	=	1.98
YDL064W (known) YDL064W	=	2.0
YDL064W (known) YER095W	=	2.0
YDL064W (known) YDR510W	=	2.0
YDL074C (predicted) YGL058W	=	1.00
YDL077C (predicted) YGR135W	=	1.00
YDL077C (predicted) YPR103W	=	1.00
YDL079C (predicted) YLL060C	=	0.79
YDL081C (known) YDR382W	=	2.0
YDL081C (predicted) YOL039W	=	0.98
YDL090C (known) YKL019W	=	2.0
YDL100C (known) YOR164C	=	2.0
YDL100C (predicted) YDL132W	=	1.00
YDL130W (known) YOL039W	=	1.98
YDL130W (known) YDR382W	=	2.0
YDL132W (predicted) YPL154C	=	0.95
YDL132W (predicted) YMR276W	=	1.00
YDL132W (predicted) YOR007C	=	1.00
YDL136W (predicted) YHR156C	=	1.00
YDL137W (predicted) YGL232W	=	1.00
YDL137W (predicted) YHR200W	=	1.00
YDL140C (predicted) YPR168W	=	1.00
YDL140C (predicted) YHR058C	=	1.00
YDL155W (predicted) YPR181C	=	1.00
YDL155W (predicted) YDR386W	=	1.00
YDL155W (predicted) YLR130C	=	0.92
YDL160C (predicted) YIL018W	=	1.00
YDL160C (predicted) YFR031C-A	=	1.00
YDL160C (predicted) YDR328C	=	0.91
YDL165W (known) YDL165W	=	2.0
YDL174C (predicted) YLR448W	=	1.00
YDL174C (predicted) YML073C	=	1.00
YDL190C (predicted) YJL073W	=	1.00
YDL190C (predicted) YLL039C	=	1.00
YDL191W (predicted) YHR156C	=	1.00
YDL192W (predicted) YGL232W	=	1.00
YDL192W (predicted) YHR200W	=	1.00
YDL204W (predicted) YOR069W	=	1.00
YDL216C (predicted) YMR080C	=	1.00
YDL216C (predicted) YJL030W	=	1.00
YDL216C (predicted) YPL119C	=	1.34
YDL216C (predicted) YOR204W	=	1.38
YDL236W (known) YNL189W	=	2.0
YDL246C (known) YDL246C	=	2.0
YDL246C (known) YNL189W	=	2.0
YDL246C (known) YJR159W	=	2.0
YDL246C (predicted) YFL038C	=	1.00
YDL246C (predicted) YLR070C	=	1.00
YDR012W (known) YDR091C	=	2.0
YDR025W (predicted) YLR293C	=	1.00
YDR025W (predicted) YOR185C	=	1.00
YDR036C (predicted) YJL030W	=	0.62
YDR036C (predicted) YKR068C	=	0.62
YDR036C (predicted) YJL172W	=	0.17
YDR036C (predicted) YIR002C	=	0.48
YDR050C (known) YDR050C	=	2.0
YDR059C (predicted) YMR026C	=	1.00
YDR064W (predicted) YFR028C	=	1.00
YDR064W (predicted) YIR002C	=	1.00
YDR075W (known) YMR028W	=	2.0
YDR075W (predicted) YPL240C	=	1.00
YDR075W (predicted) YHR129C	=	1.00
YDR075W (predicted) YGR123C	=	1.00
YDR075W (predicted) YMR186W	=	1.00
YDR092W (known) YGL087C	=	2.0
YDR092W (predicted) YGL058W	=	1.00
YDR097C (known) YOL090W	=	2.0
YDR099W (predicted) YHR166C	=	0.98
YDR099W (predicted) YOL068C	=	1.98
YDR139C (known) YDR328C	=	2.0
YDR139C (known) YLR128W	=	2.0
YDR145W (known) YMR236W	=	2.0
YDR147W (predicted) YLR133W	=	1.00
YDR147W (predicted) YDR147W	=	1.00
YDR165W (predicted) YGL232W	=	1.00
YDR168W (known) YPL240C	=	2.0
YDR168W (known) YMR186W	=	2.0
YDR168W (predicted) YER053C	=	1.00
YDR168W (predicted) YGL062W	=	1.00
YDR168W (predicted) YJR077C	=	1.00
YDR190C (known) YPL235W	=	2.0
YDR196C (predicted) YJL172W	=	0.39
YDR196C (predicted) YKR068C	=	1.00
YDR196C (predicted) YJL030W	=	1.00
YDR212W (predicted) YIR002C	=	1.00
YDR221W (predicted) YOR096W	=	1.00
YDR221W (predicted) YJL093C	=	1.00
YDR221W (predicted) YNL096C	=	1.00
YDR246W (known) YKR068C	=	2.0
YDR267C (known) YHR122W	=	2.0
YDR270W (predicted) YNL124W	=	0.30
YDR313C
