# Supplementary material for: Building and analyzing protein interactome networks by cross-species comparisons
Source: BMC Syst Biol. 2010 Mar 30;4:36. doi: 10.1186/1752-0509-4-36 (PMC2859380; doi:10.1186/1752-0509-4-36)
Supplement: Additional file 10 — Zip Cele. A zipped folder containing files formatted for use in Cytoscape listed in Supplemental Table 3. These files are for Caenorhabditis elegans proteins. [file 1752-0509-4-36-S10.ZIP › scer/scer_dmel_describe.eda]

scer_dmel_describe.eda
YAL003W (known) YPL048W	=	one2many_one2many
YAL003W (known) YKL081W	=	one2many_one2many
YAL005C (known) YER107C	=	many2many_one2many
YAL005C (known) YKL125W	=	many2many_one2one
YAL016W (known) YOR014W	=	one2one_one2many
YAL030W (known) YGR009C	=	many2many_one2many
YAL032C (known) YLR117C	=	one2one_one2one
YAL038W (known) YOR239W	=	many2many_one2many
YAL043C (known) YNL222W	=	one2one_one2one
YBL023C (known) YBR202W	=	one2one_one2one
YBL023C (known) YEL032W	=	one2one_one2one
YBL023C (known) YLR103C	=	one2one_one2one
YBL023C (known) YLR274W	=	one2one_one2one
YBL023C (known) YIL150C	=	one2one_one2one
YBL026W (known) YJL124C	=	one2one_one2many
YBL035C (known) YNL102W	=	one2one_one2one
YBL035C (known) YIR008C	=	one2one_one2one
YBL035C (known) YKL045W	=	one2one_one2one
YBL039C (known) YJR103W	=	one2many_one2many
YBL039C (known) YBL039C	=	one2many_one2many
YBL039C (known) YPL063W	=	one2many_one2many
YBL050W (known) YGR009C	=	one2one_one2many
YBL050W (known) YOL018C	=	one2one_one2one
YBL068W (known) YKL181W	=	one2many_one2one
YBL068W (known) YHL011C	=	one2many_one2many
YBL078C (known) YNL223W	=	one2many_one2many
YBR017C (known) YLR293C	=	one2many_many2many
YBR017C (known) YLL024C	=	one2many_many2many
YBR017C (known) YOR185C	=	one2many_many2many
YBR031W (known) YNL049C	=	one2many_one2many
YBR034C (known) YBR034C	=	one2many_one2many
YBR088C (known) YBR088C	=	one2many_one2many
YBR088C (known) YML056C	=	one2many_one2many
YBR094W (known) YPL240C	=	one2many_many2many
YBR135W (known) YBR160W	=	one2many_one2many
YBR155W (known) YMR186W	=	one2one_many2many
YBR155W (known) YPL240C	=	one2one_many2many
YBR160W (known) YMR036C	=	one2many_one2many
YBR160W (known) YJL187C	=	one2many_one2many
YBR160W (known) YDL155W	=	one2many_many2many
YBR160W (known) YLR259C	=	one2many_one2many
YBR160W (known) YGR109C	=	one2many_one2many
YBR160W (known) YPR119W	=	one2many_many2many
YBR160W (known) YOR014W	=	one2many_one2many
YBR160W (known) YLR210W	=	one2many_many2many
YBR160W (known) YGR108W	=	one2many_many2many
YBR160W (known) YPR120C	=	one2many_one2many
YBR170C (known) YGR048W	=	one2one_one2one
YBR221C (known) YBR221C	=	one2many_one2many
YBR221C (known) YER178W	=	one2many_one2many
YBR254C (known) YDR472W	=	one2many_one2one
YCL008C (known) YPL065W	=	one2many_one2one
YCL055W (known) YGL192W	=	one2one_one2one
YCR042C (known) YML015C	=	one2one_one2one
YCR052W (known) YFR037C	=	one2many_one2many
YDL029W (known) YJR065C	=	one2one_one2one
YDL030W (known) YLL036C	=	one2one_one2one
YDL030W (known) YJL203W	=	one2one_one2one
YDL042C (known) YGR192C	=	one2many_many2many
YDL055C (known) YDR170C	=	one2many_one2many
YDL064W (known) YDL064W	=	one2one_one2one
YDL077C (known) YML001W	=	one2one_one2many
YDL081C (known) YLR340W	=	one2many_one2one
YDL097C (known) YDL147W	=	one2many_one2many
YDL097C (known) YDL097C	=	one2many_one2many
YDL111C (known) YGR195W	=	one2one_one2many
YDL130W (known) YLR340W	=	one2many_one2one
YDL132W (known) YOL133W	=	one2many_one2many
YDL132W (known) YDR328C	=	one2many_one2many
YDL134C (known) YPR040W	=	one2many_one2one
YDL140C (known) YGL070C	=	one2one_one2one
YDL147W (known) YOR261C	=	one2many_one2many
YDL147W (known) YDR427W	=	one2many_one2one
YDL188C (known) YPR040W	=	one2many_one2one
YDL195W (known) YLR208W	=	one2one_one2one
YDL234C (known) YLL024C	=	one2many_many2many
YDR013W (known) YDR489W	=	one2one_one2one
YDR036C (known) YDR036C	=	one2many_one2many
YDR062W (known) YLL024C	=	one2one_many2many
YDR099W (known) YER177W	=	many2many_many2many
YDR099W (known) YDR099W	=	many2many_many2many
YDR145W (known) YER148W	=	one2one_one2many
YDR145W (known) YFL039C	=	one2one_one2many
YDR166C (known) YIL068C	=	one2one_one2one
YDR166C (known) YGL233W	=	one2one_one2one
YDR167W (known) YMR236W	=	one2many_one2one
YDR167W (known) YDR448W	=	one2many_one2many
YDR167W (known) YER148W	=	one2many_one2many
YDR167W (known) YDR167W	=	one2many_one2many
YDR167W (known) YGR252W	=	one2many_one2one
YDR190C (known) YPL235W	=	one2one_one2one
YDR211W (known) YOR260W	=	one2one_one2one
YDR235W (known) YHR086W	=	one2many_one2many
YDR244W (known) YGL153W	=	one2one_one2one
YDR244W (known) YGL205W	=	one2one_one2many
YDR244W (known) YML042W	=	one2one_one2many
YDR267C (known) YHR122W	=	one2one_one2many
YDR299W (known) YGR145W	=	one2one_one2one
YDR299W (known) YMR142C	=	one2one_one2many
YDR323C (known) YGL095C	=	one2one_one2one
YDR328C (known) YFL009W	=	one2many_one2one
YDR328C (known) YJR090C	=	one2many_one2many
YDR328C (known) YIL046W	=	one2many_one2one
YDR378C (known) YER146W	=	one2one_one2one
YDR390C (known) YPR180W	=	one2one_one2one
YDR397C (known) YER159C	=	one2one_one2one
YDR448W (known) YLR291C	=	one2many_one2one
YDR448W (known) YGR274C	=	one2many_one2one
YDR448W (known) YGR252W	=	one2many_one2one
YDR448W (known) YMR236W	=	one2many_one2one
YDR448W (known) YNR023W	=	one2many_one2many
YDR448W (known) YER148W	=	one2many_one2many
YDR453C (known) YKL086W	=	many2many_one2one
YDR473C (known) YLR424W	=	one2one_one2one
YDR473C (known) YDR473C	=	one2one_one2one
YDR489W (known) YJL072C	=	one2one_one2one
YDR510W (known) YPR180W	=	one2one_one2one
YEL003W (known) YGR078C	=	one2one_one2one
YEL032W (known) YLR103C	=	one2one_one2one
YEL032W (known) YLR274W	=	one2one_one2one
YEL037C (known) YPL096W	=	one2one_one2one
YEL053C (known) YPR051W	=	one2one_one2many
YEL056W (known) YEL056W	=	one2one_one2one
YER007C-A (known) YJR014W	=	one2one_one2one
YER023W (known) YER023W	=	one2many_one2many
YER095W (known) YER095W	=	one2one_one2one
YER099C (known) YKL181W	=	one2many_one2one
YER107C (known) YLL024C	=	one2many_many2many
YER112W (known) YJL124C	=	one2one_one2many
YER112W (known) YNL147W	=	one2one_one2one
YER125W (known) YHL033C	=	one2many_one2many
YER131W (known) YLR435W	=	one2many_one2one
YER133W (known) YOR178C	=	one2many_one2many
YER133W (known) YMR311C	=	one2many_one2one
YER146W (known) YNL147W	=	one2one_one2one
YER146W (known) YLR275W	=	one2one_one2one
YER148W (known) YGR274C	=	one2many_one2one
YER148W (known) YPL235W	=	one2many_one2one
YER148W (known) YOR194C	=	one2many_one2many
YER148W (known) YGL112C	=	one2many_one2one
YER178W (known) YLR259C	=	one2many_one2many
YFL017C (known) YFL017C	=	one2one_one2one
YFL037W (known) YKR052C	=	one2many_one2many
YFL037W (known) YML085C	=	one2many_many2many
YFL037W (known) YOR347C	=	one2many_many2many
YFL037W (known) YML124C	=	one2many_many2many
YFL039C (known) YNL138W	=	one2many_one2one
YFL039C (known) YJR121W	=	one2many_one2many
YFL039C (known) YOR122C	=	one2many_one2one
YFL039C (known) YGR080W	=	one2many_one2one
YFL039C (known) YOR367W	=	one2many_one2many
YFL039C (known) YLL050C	=	one2many_one2many
YFL039C (known) YOL004W	=	one2many_one2one
YFR004W (known) YOR261C	=	one2one_one2many
YFR037C (known) YFR037C	=	one2many_one2many
YFR052W (known) YMR314W	=	one2many_one2many
YGL019W (known) YIL035C	=	one2many_one2many
YGL019W (known) YOR061W	=	one2many_one2many
YGL040C (known) YGL040C	=	one2one_one2one
YGL044C (known) YMR061W	=	one2one_one2one
YGL094C (known) YKL025C	=	one2one_one2one
YGL095C (known) YOL018C	=	one2one_one2one
YGL112C (known) YMR236W	=	one2one_one2one
YGL112C (known) YGR274C	=	one2one_one2one
YGL112C (known) YML015C	=	one2one_one2one
YGL116W (known) YPR119W	=	one2one_many2many
YGL143C (known) YNL063W	=	one2one_one2one
YGL189C (known) YLR435W	=	one2many_one2one
YGL201C (known) YPR019W	=	one2one_one2one
YGL201C (known) YLR274W	=	one2one_one2one
YGL221C (known) YGL221C	=	one2one_one2one
YGL237C (known) YOR358W	=	one2one_one2one
YGL238W (known) YNL189W	=	one2one_one2many
YGR009C (known) YOR327C	=	one2many_many2many
YGR058W (known) YGR058W	=	one2many_one2many
YGR083C (known) YLR291C	=	one2one_one2one
YGR163W (known) YML121W	=	one2one_one2one
YGR172C (known) YNL263C	=	one2one_one2one
YGR195W (known) YNL232W	=	one2many_one2one
YGR211W (known) YOL133W	=	one2one_one2many
YGR252W (known) YMR236W	=	one2one_one2one
YGR267C (known) YGR267C	=	one2one_one2one
YHL002W (known) YNR006W	=	one2one_one2many
YHL010C (known) YHL010C	=	one2one_one2one
YHL011C (known) YKL181W	=	one2many_one2one
YHL021C (known) YHL021C	=	one2many_one2many
YHR005C (known) YOR212W	=	many2many_one2many
YHR012W (known) YJL154C	=	one2one_one2one
YHR039C-A (known) YOR332W	=	one2one_one2one
YHR086W (known) YML046W	=	one2many_one2many
YHR107C (known) YJR076C	=	many2many_many2many
YHR107C (known) YLR314C	=	many2many_one2many
YHR107C (known) YHR107C	=	many2many_many2many
YHR128W (known) YNR012W	=	one2one_one2many
YHR148W (known) YJR002W	=	one2one_one2one
YHR216W (known) YLR432W	=	one2many_one2many
YHR216W (known) YML056C	=	one2many_one2many
YIL021W (known) YOL005C	=	one2one_one2one
YIL034C (known) YKL007W	=	one2one_one2one
YIL035C (known) YKL082C	=	one2many_one2one
YIL035C (known) YNL088W	=	one2many_one2one
YIL035C (known) YOR039W	=	one2many_one2many
YIL046W (known) YOL133W	=	one2one_one2many
YIL062C (known) YKL013C	=	one2one_one2one
YIL068C (known) YPR055W	=	one2one_one2one
YIL103W (known) YKL191W	=	one2one_one2one
YIL144W (known) YOL069W	=	one2one_one2one
YIL150C (known) YLR103C	=	one2one_one2one
YIR001C (known) YIR001C	=	one2one_one2one
YIR009W (known) YPL213W	=	one2one_one2one
YJL004C (known) YJR077C	=	one2one_many2many
YJL004C (known) YLR083C	=	one2one_many2many
YJL031C (known) YPR176C	=	one2one_one2one
YJL125C (known) YNL062C	=	one2one_one2one
YJL176C (known) YNR023W	=	one2many_one2many
YJR002W (known) YNL075W	=	one2one_one2one
YJR014W (known) YJR014W	=	one2one_one2one
YJR045C (known) YNL310C	=	one2many_one2one
YJR068W (known) YNL290W	=	one2one_one2one
YJR072C (known) YOR262W	=	one2one_one2one
YJR076C (known) YLR314C	=	many2many_one2many
YJR102C (known) YPL002C	=	one2one_one2one
YJR102C (known) YMR077C	=	one2one_one2one
YJR103W (known) YJR103W	=	one2many_one2many
YJR121W (known) YNL315C	=	one2many_one2one
YJR134C (known) YLR262C	=	one2one_one2one
YKL028W (known) YKR062W	=	one2one_one2one
YKL035W (known) YKL035W	=	one2many_one2many
YKL041W (known) YLR025W	=	one2one_one2many
YKL058W (known) YOR194C	=	one2many_one2many
YKL086W (known) YML028W	=	one2one_many2many
YKL190W (known) YLR433C	=	one2many_many2many
YKL190W (known) YML057W	=	one2many_many2many
YKR071C (known) YPR048W	=	one2one_one2one
YLL060C (known) YLL060C	=	one2many_one2many
YLR025W (known) YLR025W	=	one2many_one2many
YLR075W (known) YPL085W	=	one2one_one2one
YLR103C (known) YLR274W	=	one2one_one2one
YLR117C (known) YMR213W	=	one2one_one2one
YLR170C (known) YPR029C	=	one2one_one2one
YLR200W (known) YML094W	=	one2one_one2one
YLR245C (known) YLR245C	=	one2many_one2many
YLR275W (known) YPR182W	=	one2one_one2one
YLR284C (known) YOR180C	=	many2many_many2many
YLR284C (known) YLR284C	=	many2many_many2many
YLR347C (known) YNL189W	=	one2one_one2many
YLR432W (known) YML056C	=	one2many_one2many
YML015C (known) YML098W	=	one2one_one2one
YML063W (known) YPR112C	=	one2many_one2one
YML095C (known) YPL022W	=	one2one_one2one
YML095C (known) YMR201C	=	one2one_one2one
YMR167W (known) YNL082W	=	one2one_one2one
YMR186W (known) YOR027W	=	many2many_one2one
YMR309C (known) YNL244C	=	one2one_one2one
YMR314W (known) YOR362C	=	one2many_one2one
YNL025C (known) YPL031C	=	one2many_one2one
YNL088W (known) YOR061W	=	one2one_one2many
YNL113W (known) YPR110C	=	one2one_one2one
YNL222W (known) YNL222W	=	one2one_one2one
YNL229C (known) YNL229C	=	one2many_one2many
YNL290W (known) YOL094C	=	one2one_one2one
YNL308C (known) YPL131W	=	one2one_one2one
YNL330C (known) YOL004W	=	one2one_one2one
YOL139C (known) YPL131W	=	one2many_one2one
YOR027W (known) YPL240C	=	one2one_many2many
YOR039W (known) YOR061W	=	one2many_one2many
YOR056C (known) YOR145C	=	one2one_one2one
YOR159C (known) YPR182W	=	one2one_one2one
YOR332W (known) YPR036W	=	one2one_one2one
YPL003W (known) YPR066W	=	one2one_one2one
YPL240C (known) YPR112C	=	many2many_one2one
