# Supplementary material for: Building and analyzing protein interactome networks by cross-species comparisons
Source: BMC Syst Biol. 2010 Mar 30;4:36. doi: 10.1186/1752-0509-4-36 (PMC2859380; doi:10.1186/1752-0509-4-36)
Supplement: Additional file 10 — Zip Cele. A zipped folder containing files formatted for use in Cytoscape listed in Supplemental Table 3. These files are for Caenorhabditis elegans proteins. [file 1752-0509-4-36-S10.ZIP › scer/scer_dmel_orthologs.eda]

scer_dmel_orthologs.eda
Q0130 (predicted) YIL046W	=	FBgn0039830_FBgn0023423
YAL003W (known) YPL048W	=	FBgn0028737_FBgn0029176
YAL003W (known) YKL081W	=	FBgn0028737_FBgn0029176
YAL003W (predicted) YJL133W	=	FBgn0028737_FBgn0039561
YAL003W (predicted) YKR052C	=	FBgn0028737_FBgn0039561
YAL003W (predicted) YPL220W	=	FBgn0032198_FBgn0036213
YAL003W (predicted) YGL135W	=	FBgn0032198_FBgn0036213
YAL003W (predicted) YLR142W	=	FBgn0028737_FBgn0003423
YAL005C (known) YER107C	=	FBgn0013276_FBgn0034838/FBgn0013277_FBgn0034838/FBgn0051354_FBgn0034838
YAL005C (known) YKL125W	=	FBgn0001230_FBgn0032988
YAL005C (predicted) YDR062W	=	FBgn0001219_FBgn0002524
YAL005C (predicted) YNL041C	=	FBgn0013277_FBgn0033401/FBgn0051354_FBgn0033401
YAL005C (predicted) YDL077C	=	FBgn0013276_FBgn0038593/FBgn0013277_FBgn0038593/FBgn0051354_FBgn0038593
YAL005C (predicted) YGL073W	=	FBgn0013278_FBgn0001222
YAL005C (predicted) YBR017C	=	FBgn0001219_FBgn0035693
YAL005C (predicted) YDL234C	=	FBgn0001219_FBgn0034009
YAL005C (predicted) YJL030W	=	FBgn0001219_FBgn0035640
YAL005C (predicted) YFL009W	=	FBgn0013276_FBgn0041171/FBgn0001219_FBgn0041171
YAL005C (predicted) YDL108W	=	FBgn0001219_FBgn0015617
YAL005C (predicted) YNL222W	=	FBgn0001219_FBgn0031054
YAL005C (predicted) YAL058W	=	FBgn0001219_FBgn0005585
YAL005C (predicted) YNL308C	=	FBgn0013276_FBgn0036254/FBgn0013277_FBgn0036254/FBgn0051354_FBgn0036254
YAL005C (predicted) YHR018C	=	FBgn0001219_FBgn0032076
YAL005C (predicted) YLR251W	=	FBgn0001219_FBgn0035252
YAL005C (predicted) YGR096W	=	FBgn0013277_FBgn0037852/FBgn0051354_FBgn0037852
YAL005C (predicted) YNL274C	=	FBgn0013276_FBgn0032889/FBgn0013277_FBgn0032889/FBgn0001219_FBgn0032889/FBgn0051354_FBgn0032889
YAL005C (predicted) YDR434W	=	FBgn0001219_FBgn0051120
YAL005C (predicted) YJR099W	=	FBgn0013276_FBgn0051534/FBgn0013277_FBgn0051534/FBgn0051354_FBgn0051534
YAL005C (predicted) YML092C	=	FBgn0001219_FBgn0086134
YAL012W (predicted) YGR127W	=	FBgn0000566_FBgn0030503
YAL016W (known) YOR014W	=	FBgn0005776_FBgn0027492
YAL016W (predicted) YGL237C	=	FBgn0005776_FBgn0035993
YAL021C (predicted) YPL085W	=	FBgn0011725_FBgn0052654
YAL030W (known) YGR009C	=	FBgn0003660_FBgn0011288/FBgn0003660_FBgn0028401/FBgn0003660_FBgn0034913/FBgn0033452_FBgn0034913
YAL030W (predicted) YAL054C	=	FBgn0033452_FBgn0012034
YAL030W (predicted) YGR274C	=	FBgn0033452_FBgn0010355
YAL030W (predicted) YPL195W	=	FBgn0033452_FBgn0001087
YAL030W (predicted) YML057W	=	FBgn0003660_FBgn0011826
YAL030W (predicted) YDR427W	=	FBgn0033452_FBgn0028691
YAL030W (predicted) YGR241C	=	FBgn0003660_FBgn0086372/FBgn0033452_FBgn0086372
YAL030W (predicted) YLR153C	=	FBgn0033452_FBgn0012034
YAL030W (predicted) YNL229C	=	FBgn0003660_FBgn0001149
YAL030W (predicted) YDL066W	=	FBgn0033452_FBgn0001248
YAL030W (predicted) YPL268W	=	FBgn0033452_FBgn0004625
YAL030W (predicted) YLR189C	=	FBgn0033452_FBgn0036842
YAL030W (predicted) YLR174W	=	FBgn0033452_FBgn0001248
YAL030W (predicted) YDR398W	=	FBgn0003660_FBgn0050349
YAL030W (predicted) YLR433C	=	FBgn0003660_FBgn0011826
YAL030W (predicted) YNL009W	=	FBgn0033452_FBgn0001248
YAL030W (predicted) YNL243W	=	FBgn0003660_FBgn0020254
YAL030W (predicted) YHR161C	=	FBgn0003660_FBgn0086372/FBgn0033452_FBgn0086372
YAL030W (predicted) YOR194C	=	FBgn0003660_FBgn0016975
YAL032C (known) YLR117C	=	FBgn0004856_FBgn0000377
YAL032C (predicted) YCR034W	=	FBgn0004856_FBgn0036650
YAL032C (predicted) YOR187W	=	FBgn0004856_FBgn0033184
YAL032C (predicted) YJL196C	=	FBgn0004856_FBgn0036650
YAL032C (predicted) YLR372W	=	FBgn0004856_FBgn0036650
YAL038W (known) YOR239W	=	FBgn0038952_FBgn0035247
YAL038W (predicted) YBR074W	=	FBgn0003178_FBgn0034438
YAL038W (predicted) YFL037W	=	FBgn0038952_FBgn0003887
YAL038W (predicted) YOL062C	=	FBgn0003178_FBgn0024832
YAL038W (predicted) YMR110C	=	FBgn0003178_FBgn0010548
YAL038W (predicted) YER074W	=	FBgn0038952_FBgn0034751
YAL038W (predicted) YJL060W	=	FBgn0003178_FBgn0030558
YAL038W (predicted) YOR185C	=	FBgn0003178_FBgn0020255
YAL038W (predicted) YIL069C	=	FBgn0038952_FBgn0034751
YAL038W (predicted) YLR293C	=	FBgn0003178_FBgn0020255
YAL039C (predicted) YLL060C	=	FBgn0038925_FBgn0031117
YAL039C (predicted) YPL149W	=	FBgn0038925_FBgn0029943
YAL042W (predicted) YER117W	=	FBgn0036489_FBgn0010078
YAL042W (predicted) YMR121C	=	FBgn0036489_FBgn0028697
YAL042W (predicted) YBL087C	=	FBgn0036489_FBgn0010078
YAL042W (predicted) YLR029C	=	FBgn0036489_FBgn0028697
YAL043C (known) YNL222W	=	FBgn0037371_FBgn0031054
YAL043C (predicted) YGL044C	=	FBgn0037371_FBgn0027841
YAL043C (predicted) YDL166C	=	FBgn0037371_FBgn0033754
YAL044C (predicted) YGR009C	=	FBgn0027945_FBgn0034913
YAL048C (predicted) YLR117C	=	FBgn0039140_FBgn0000377
YAL048C (predicted) YCL055W	=	FBgn0039140_FBgn0032016
YAL048C (predicted) YDR004W	=	FBgn0039140_FBgn0003480
YAL048C (predicted) YDL122W	=	FBgn0039140_FBgn0029819
YAL054C (predicted) YIL046W	=	FBgn0012034_FBgn0023423
YAL054C (predicted) YOR327C	=	FBgn0012034_FBgn0033452
YAL058W (predicted) YGL111W	=	FBgn0005585_FBgn0033059
YAL058W (predicted) YNR035C	=	FBgn0005585_FBgn0032859
YAL058W (predicted) YBL075C	=	FBgn0005585_FBgn0001219
YAL058W (predicted) YMR230W	=	FBgn0005585_FBgn0031035
YAL058W (predicted) YER103W	=	FBgn0005585_FBgn0001219
YAL058W (predicted) YLL024C	=	FBgn0005585_FBgn0001219
YAL058W (predicted) YOR293W	=	FBgn0005585_FBgn0031035
YAL058W (predicted) YDR004W	=	FBgn0005585_FBgn0003480
YAR035W (predicted) YOR246C	=	FBgn0035383_FBgn0031972
YAR035W (predicted) YHL016C	=	FBgn0035383_FBgn0031998
YAR042W (predicted) YMR224C	=	FBgn0020626_FBgn0020270
YAR042W (predicted) YDR004W	=	FBgn0020626_FBgn0003480
YAR073W (predicted) YBR088C	=	FBgn0003204_FBgn0005655
YAR073W (predicted) YDR328C	=	FBgn0003204_FBgn0026176
YAR073W (predicted) YHR216W	=	FBgn0003204_FBgn0003204
YAR073W (predicted) YLR432W	=	FBgn0003204_FBgn0003204
YAR073W (predicted) YAR073W	=	FBgn0003204_FBgn0003204
YAR073W (predicted) YML056C	=	FBgn0003204_FBgn0003204
YBL002W (predicted) YBR109C	=	FBgn0061209_FBgn0004687
YBL003C (predicted) YPL196W	=	FBgn0051618_FBgn0031904
YBL013W (predicted) YDL030W	=	FBgn0039836_FBgn0014366
YBL021C (predicted) YBR278W	=	FBgn0032816_FBgn0034726
YBL023C (known) YBR202W	=	FBgn0014861_FBgn0020633
YBL023C (known) YEL032W	=	FBgn0014861_FBgn0024332
YBL023C (known) YLR103C	=	FBgn0014861_FBgn0026143
YBL023C (known) YLR274W	=	FBgn0014861_FBgn0017577
YBL023C (known) YIL150C	=	FBgn0014861_FBgn0032929
YBL024W (predicted) YNL082W	=	FBgn0026079_FBgn0011660
YBL026W (known) YJL124C	=	FBgn0036277_FBgn0034600/FBgn0036277_FBgn0035271
YBL027W (predicted) YBR160W	=	FBgn0002607_FBgn0004106
YBL027W (predicted) YDR424C	=	FBgn0002607_FBgn0011760
YBL027W (predicted) YGR185C	=	FBgn0002607_FBgn0027080
YBL027W (predicted) YDR166C	=	FBgn0002607_FBgn0031537
YBL027W (predicted) YBR233W	=	FBgn0002607_FBgn0014362
YBL027W (predicted) YDL098C	=	FBgn0002607_FBgn0035520
YBL027W (predicted) YDR121W	=	FBgn0002607_FBgn0043002
YBL030C (predicted) YKR013W	=	FBgn0025111_FBgn0051482/FBgn0003360_FBgn0051482
YBL030C (predicted) YIL034C	=	FBgn0025111_FBgn0011570/FBgn0003360_FBgn0011570
YBL030C (predicted) YJL079C	=	FBgn0025111_FBgn0051482/FBgn0003360_FBgn0051482
YBL030C (predicted) YJL078C	=	FBgn0025111_FBgn0051482/FBgn0003360_FBgn0051482
YBL035C (known) YNL102W	=	FBgn0005696_FBgn0004493
YBL035C (known) YIR008C	=	FBgn0005696_FBgn0011762
YBL035C (known) YKL045W	=	FBgn0005696_FBgn0011425
YBL035C (predicted) YOR298C-A	=	FBgn0005696_FBgn0026208
YBL036C (predicted) YDL206W	=	FBgn0039751_FBgn0040030
YBL039C (known) YJR103W	=	FBgn0036478_FBgn0036478
YBL039C (known) YBL039C	=	FBgn0036478_FBgn0036478
YBL039C (known) YPL063W	=	FBgn0036478_FBgn0024978
YBL040C (predicted) YJR125C	=	FBgn0022268_FBgn0042645
YBL040C (predicted) YDR166C	=	FBgn0022268_FBgn0031537
YBL050W (known) YGR009C	=	FBgn0011712_FBgn0034913
YBL050W (known) YOL018C	=	FBgn0011712_FBgn0031106
YBL050W (predicted) YLL019C	=	FBgn0011712_FBgn0053553
YBL050W (predicted) YBR041W	=	FBgn0011712_FBgn0050194
YBL050W (predicted) YER140W	=	FBgn0011712_FBgn0038569
YBL050W (predicted) YMR224C	=	FBgn0011712_FBgn0020270
YBL050W (predicted) YMR110C	=	FBgn0011712_FBgn0010548
YBL050W (predicted) YNR006W	=	FBgn0011712_FBgn0031450
YBL055C (predicted) YGR254W	=	FBgn0038877_FBgn0000579
YBL055C (predicted) YPL281C	=	FBgn0038877_FBgn0000579
YBL055C (predicted) YMR116C	=	FBgn0038877_FBgn0020618
YBL055C (predicted) YMR323W	=	FBgn0038877_FBgn0000579
YBL055C (predicted) YOR393W	=	FBgn0038877_FBgn0000579
YBL055C (predicted) YHR174W	=	FBgn0038877_FBgn0000579
YBL055C (predicted) YHL016C	=	FBgn0038877_FBgn0031998
YBL056W (predicted) YJL030W	=	FBgn0035425_FBgn0035640
YBL056W (predicted) YNL222W	=	FBgn0035425_FBgn0031054
YBL057C (predicted) YBR109C	=	FBgn0026566_FBgn0004687
YBL057C (predicted) YGR058W	=	FBgn0026566_FBgn0003464
YBL057C (predicted) YER159C	=	FBgn0026566_FBgn0034650
YBL057C (predicted) YKL025C	=	FBgn0026566_FBgn0035397
YBL057C (predicted) YOR007C	=	FBgn0026566_FBgn0032640
YBL057C (predicted) YEL037C	=	FBgn0026566_FBgn0026777
YBL057C (predicted) YOL039W	=	FBgn0026566_FBgn0003274
YBL057C (predicted) YDR382W	=	FBgn0026566_FBgn0003274
YBL058W (predicted) YDL234C	=	FBgn0033179_FBgn0034009
YBL061C (predicted) YIL046W	=	FBgn0028475_FBgn0023423
YBL068W (known) YKL181W	=	FBgn0036030_FBgn0039790
YBL068W (known) YHL011C	=	FBgn0036030_FBgn0036030
YBL068W (predicted) YOR178C	=	FBgn0036030_FBgn0036428
YBL069W (predicted) YBR017C	=	FBgn0040001_FBgn0035693
YBL072C (predicted) YGL019W	=	FBgn0039713_FBgn0000259
YBL072C (predicted) YER133W	=	FBgn0039713_FBgn0000711
YBL072C (predicted) YJL004C	=	FBgn0039713_FBgn0037603
YBL072C (predicted) YOR194C	=	FBgn0039713_FBgn0011289
YBL072C (predicted) YLR262C	=	FBgn0039713_FBgn0015797
YBL072C (predicted) YJR099W	=	FBgn0039713_FBgn0051534
YBL075C (predicted) YJL030W	=	FBgn0001219_FBgn0035640
YBL075C (predicted) YNL308C	=	FBgn0051354_FBgn0036254/FBgn0013277_FBgn0036254/FBgn0013276_FBgn0036254
YBL075C (predicted) YFL009W	=	FBgn0013276_FBgn0041171/FBgn0001219_FBgn0041171
YBL075C (predicted) YDR062W	=	FBgn0001219_FBgn0002524
YBL075C (predicted) YGL073W	=	FBgn0013278_FBgn0001222
YBL075C (predicted) YBR017C	=	FBgn0001219_FBgn0035693
YBL075C (predicted) YDL108W	=	FBgn0001219_FBgn0015617
YBL075C (predicted) YNL274C	=	FBgn0051354_FBgn0032889/FBgn0013277_FBgn0032889/FBgn0013276_FBgn0032889/FBgn0001219_FBgn0032889
YBL075C (predicted) YKL125W	=	FBgn0001230_FBgn0032988
YBL075C (predicted) YGR096W	=	FBgn0051354_FBgn0037852/FBgn0013277_FBgn0037852
YBL075C (predicted) YDR434W	=	FBgn0001219_FBgn0051120
YBL075C (predicted) YJR099W	=	FBgn0051354_FBgn0051534/FBgn0013277_FBgn0051534/FBgn0013276_FBgn0051534
YBL075C (predicted) YML092C	=	FBgn0001219_FBgn0086134
YBL075C (predicted) YHR018C	=	FBgn0001219_FBgn0032076
YBL075C (predicted) YNL222W	=	FBgn0001219_FBgn0031054
YBL075C (predicted) YNL041C	=	FBgn0051354_FBgn0033401/FBgn0013277_FBgn0033401
YBL075C (predicted) YER107C	=	FBgn0051354_FBgn0034838/FBgn0013277_FBgn0034838/FBgn0013276_FBgn0034838
YBL075C (predicted) YLR251W	=	FBgn0001219_FBgn0035252
YBL075C (predicted) YDL077C	=	FBgn0051354_FBgn0038593/FBgn0013277_FBgn0038593/FBgn0013276_FBgn0038593
YBL075C (predicted) YDL234C	=	FBgn0001219_FBgn0034009
YBL078C (known) YNL223W	=	FBgn0038539_FBgn0031298
YBL078C (predicted) YER177W	=	FBgn0052672_FBgn0004907
YBL078C (predicted) YER122C	=	FBgn0052672_FBgn0037182
YBL078C (predicted) YIL021W	=	FBgn0052672_FBgn0026373
YBL078C (predicted) YDR244W	=	FBgn0052672_FBgn0023516
YBL078C (predicted) YDL234C	=	FBgn0038539_FBgn0031233
YBL078C (predicted) YPL243W	=	FBgn0052672_FBgn0035947
YBL078C (predicted) YDR099W	=	FBgn0052672_FBgn0004907
YBL084C (predicted) YDL051W	=	FBgn0012058_FBgn0011638
YBL087C (predicted) YIL034C	=	FBgn0010078_FBgn0011570
YBL087C (predicted) YGL055W	=	FBgn0010078_FBgn0029172
YBL091C (predicted) YMR185W	=	FBgn0025117_FBgn0032728
YBL091C-A (predicted) YGL237C	=	FBgn0029687_FBgn0035993
YBL091C-A (predicted) YKL212W	=	FBgn0029687_FBgn0035195
YBL092W (predicted) YHL017W	=	FBgn0002626_FBgn0031356
YBL092W (predicted) YKL039W	=	FBgn0002626_FBgn0031356
YBL097W (predicted) YNL088W	=	FBgn0014127_FBgn0003732
YBL097W (predicted) YDR373W	=	FBgn0014127_FBgn0039380
YBL099W (predicted) YFR002W	=	FBgn0011211_FBgn0027537
YBL099W (predicted) YER095W	=	FBgn0011211_FBgn0003479
YBL099W (predicted) YOR160W	=	FBgn0011211_FBgn0031456
YBL106C (predicted) YBL106C	=	FBgn0002121_FBgn0002121
YBL106C (predicted) YPR032W	=	FBgn0002121_FBgn0002121
YBL106C (predicted) YNL222W	=	FBgn0002121_FBgn0031054
YBR003W (predicted) YGL205W	=	FBgn0037044_FBgn0027572
YBR011C (predicted) YNL169C	=	FBgn0016687_FBgn0026576
YBR011C (predicted) YBR118W	=	FBgn0016687_FBgn0000556
YBR011C (predicted) YJR100C	=	FBgn0016687_FBgn0035390
YBR011C (predicted) YCR052W	=	FBgn0016687_FBgn0025463
YBR011C (predicted) YPR080W	=	FBgn0016687_FBgn0000556
YBR011C (predicted) YNR023W	=	FBgn0016687_FBgn0025463
YBR011C (predicted) YMR137C	=	FBgn0016687_FBgn0037338
YBR017C (known) YLR293C	=	FBgn0024921_FBgn0036497
YBR017C (known) YLL024C	=	FBgn0035693_FBgn0001219
YBR017C (known) YOR185C	=	FBgn0024921_FBgn0036497
YBR017C (predicted) YER007C-A	=	FBgn0035693_FBgn0029833
YBR017C (predicted) YHR010W	=	FBgn0035693_FBgn0039359
YBR017C (predicted) YMR152W	=	FBgn0035693_FBgn0040001
YBR017C (predicted) YER101C	=	FBgn0035693_FBgn0040001
YBR017C (predicted) YMR010W	=	FBgn0035693_FBgn0031897
YBR017C (predicted) YER103W	=	FBgn0035693_FBgn0001219
YBR017C (predicted) YDR471W	=	FBgn0035693_FBgn0039359
YBR017C (predicted) YKL095W	=	FBgn0035693_FBgn0034084
YBR017C (predicted) YKR059W	=	FBgn0035693_FBgn0001942
YBR017C (predicted) YDR059C	=	FBgn0024921_FBgn0011217
YBR017C (predicted) YBR082C	=	FBgn0024921_FBgn0011217
YBR017C (predicted) YFR009W	=	FBgn0024921_FBgn0036888
YBR017C (predicted) YJL138C	=	FBgn0035693_FBgn0001942
YBR017C (predicted) YMR039C	=	FBgn0024921_FBgn0015299
YBR017C (predicted) YLR447C	=	FBgn0035693_FBgn0028665
YBR018C (predicted) YIL109C	=	FBgn0031845_FBgn0033460
YBR018C (predicted) YNL049C	=	FBgn0031845_FBgn0033460
YBR018C (predicted) YBR094W	=	FBgn0031845_FBgn0031853
YBR020W (predicted) YLR422W	=	FBgn0035950_FBgn0015513
YBR026C (predicted) YIL075C	=	FBgn0033883_FBgn0028692
YBR031W (known) YNL049C	=	FBgn0003279_FBgn0033460
YBR031W (predicted) YDR502C	=	FBgn0003279_FBgn0005278
YBR031W (predicted) YMR077C	=	FBgn0003279_FBgn0034744
YBR031W (predicted) YGL205W	=	FBgn0003279_FBgn0027572
YBR031W (predicted) YLR180W	=	FBgn0003279_FBgn0005278
YBR031W (predicted) YIL109C	=	FBgn0003279_FBgn0033460
YBR034C (known) YBR034C	=	FBgn0038189_FBgn0031592/FBgn0031592_FBgn0038189
YBR034C (predicted) YBR261C	=	FBgn0032329_FBgn0033457
YBR034C (predicted) YGL019W	=	FBgn0037834_FBgn0000259
YBR034C (predicted) YLR298C	=	FBgn0038189_FBgn0038667/FBgn0037770_FBgn0038667
YBR034C (predicted) YEL054C	=	FBgn0032329_FBgn0034968
YBR034C (predicted) YDR418W	=	FBgn0032329_FBgn0034968
YBR034C (predicted) YGL123W	=	FBgn0038306_FBgn0004867
YBR035C (predicted) YJL013C	=	FBgn0051472_FBgn0025458
YBR035C (predicted) YGR188C	=	FBgn0051472_FBgn0025458
YBR039W (predicted) YER053C	=	FBgn0020235_FBgn0026409
YBR039W (predicted) YNL288W	=	FBgn0020235_FBgn0032089
YBR039W (predicted) YJR077C	=	FBgn0020235_FBgn0026409
YBR041W (predicted) YGL205W	=	FBgn0034999_FBgn0027572
YBR041W (predicted) YHR132C	=	FBgn0034999_FBgn0035718
YBR042C (predicted) YIL069C	=	FBgn0036622_FBgn0034751
YBR042C (predicted) YML085C	=	FBgn0036622_FBgn0003884
YBR042C (predicted) YEL027W	=	FBgn0036622_FBgn0004145
YBR042C (predicted) YCR038C	=	FBgn0036623_FBgn0085421
YBR042C (predicted) YML124C	=	FBgn0036622_FBgn0003884
YBR042C (predicted) YPL234C	=	FBgn0036622_FBgn0004145
YBR042C (predicted) YER074W	=	FBgn0036622_FBgn0034751
YBR042C (predicted) YJR121W	=	FBgn0036622_FBgn0010217
YBR048W (predicted) YDR365C	=	FBgn0033699_FBgn0024364
YBR048W (predicted) YPR112C	=	FBgn0033699_FBgn0036018
YBR048W (predicted) YPL085W	=	FBgn0033699_FBgn0052654
YBR055C (predicted) YKL135C	=	FBgn0036828_FBgn0010380
YBR058C (predicted) YNL265C	=	FBgn0035402_FBgn0035715
YBR060C (predicted) YOR180C	=	FBgn0015270_FBgn0003607
YBR060C (predicted) YLR284C	=	FBgn0015270_FBgn0003607
YBR065C (predicted) YDL188C	=	FBgn0037220_FBgn0004177
YBR065C (predicted) YGR108W	=	FBgn0037220_FBgn0000405
YBR065C (predicted) YIL038C	=	FBgn0037220_FBgn0033029
YBR065C (predicted) YPR119W	=	FBgn0037220_FBgn0000405
YBR065C (predicted) YGR058W	=	FBgn0037220_FBgn0003464
YBR065C (predicted) YKL025C	=	FBgn0037220_FBgn0035397
YBR065C (predicted) YPR103W	=	FBgn0037220_FBgn0029134
YBR065C (predicted) YOL102C	=	FBgn0037220_FBgn0053057
YBR065C (predicted) YDL045C	=	FBgn0037220_FBgn0030431
YBR065C (predicted) YDL134C	=	FBgn0037220_FBgn0004177
YBR065C (predicted) YLR210W	=	FBgn0037220_FBgn0000405
YBR065C (predicted) YDL155W	=	FBgn0037220_FBgn0000405
YBR065C (predicted) YMR178W	=	FBgn0037220_FBgn0030431
YBR074W (predicted) YOR347C	=	FBgn0034438_FBgn0003178
YBR074W (predicted) YJL052W	=	FBgn0034436_FBgn0001092
YBR074W (predicted) YPL020C	=	FBgn0034440_FBgn0031208
YBR074W (predicted) YMR143W	=	FBgn0034438_FBgn0034743
YBR074W (predicted) YJR009C	=	FBgn0034436_FBgn0001092
YBR074W (predicted) YDL083C	=	FBgn0034438_FBgn0034743
YBR074W (predicted) YGR192C	=	FBgn0034436_FBgn0001092
YBR074W (predicted) YGR276C	=	FBgn0034436_FBgn0035707
YBR082C (predicted) YML035C	=	FBgn0011217_FBgn0052626
YBR082C (predicted) YDR373W	=	FBgn0011217_FBgn0013303
YBR082C (predicted) YMR276W	=	FBgn0011217_FBgn0031057
YBR082C (predicted) YIL046W	=	FBgn0011217_FBgn0023423
YBR082C (predicted) YOR332W	=	FBgn0011217_FBgn0015324
YBR082C (predicted) YDL132W	=	FBgn0011217_FBgn0015509
YBR082C (predicted) YPR176C	=	FBgn0011217_FBgn0028970
YBR084C-A (predicted) YDR121W	=	FBgn0002607_FBgn0043002
YBR084C-A (predicted) YDR166C	=	FBgn0002607_FBgn0031537
YBR084C-A (predicted) YBR160W	=	FBgn0002607_FBgn0004106
YBR084C-A (predicted) YDL098C	=	FBgn0002607_FBgn0035520
YBR084C-A (predicted) YBR233W	=	FBgn0002607_FBgn0014362
YBR084C-A (predicted) YGR185C	=	FBgn0002607_FBgn0027080
YBR084C-A (predicted) YDR424C	=	FBgn0002607_FBgn0011760
YBR085W (predicted) YIL034C	=	FBgn0025111_FBgn0011570/FBgn0003360_FBgn0011570
YBR085W (predicted) YKR013W	=	FBgn0025111_FBgn0051482/FBgn0003360_FBgn0051482
YBR085W (predicted) YJL079C	=	FBgn0025111_FBgn0051482/FBgn0003360_FBgn0051482
YBR085W (predicted) YJL078C	=	FBgn0025111_FBgn0051482/FBgn0003360_FBgn0051482
YBR087W (predicted) YHR129C	=	FBgn0028700_FBgn0011745
YBR088C (known) YBR088C	=	FBgn0005655_FBgn0005655
YBR088C (known) YML056C	=	FBgn0005655_FBgn0003204
YBR088C (predicted) YHR216W	=	FBgn0005655_FBgn0003204
YBR088C (predicted) YDL132W	=	FBgn0005655_FBgn0032956
YBR088C (predicted) YDR328C	=	FBgn0005655_FBgn0034863
YBR088C (predicted) YLR432W	=	FBgn0005655_FBgn0003204
YBR088C (predicted) YLR117C	=	FBgn0032813_FBgn0000377
YBR088C (predicted) YNL288W	=	FBgn0032813_FBgn0032089
YBR088C (predicted) YDL064W	=	FBgn0005655_FBgn0010602
YBR094W (known) YPL240C	=	FBgn0026147_FBgn0001233
YBR094W (predicted) YMR186W	=	FBgn0026147_FBgn0001233
YBR102C (predicted) YPR154W	=	FBgn0086476_FBgn0027598
YBR102C (predicted) YKL081W	=	FBgn0086476_FBgn0029176
YBR102C (predicted) YPL048W	=	FBgn0086476_FBgn0029176
YBR102C (predicted) YGR136W	=	FBgn0086476_FBgn0027598
YBR109C (predicted) YDR224C	=	FBgn0004687_FBgn0061209
YBR109C (predicted) YGR007W	=	FBgn0004687_FBgn0032482
YBR110W (predicted) YHR111W	=	FBgn0038552_FBgn0032054
YBR110W (predicted) YHR132C	=	FBgn0038552_FBgn0031930
YBR117C (predicted) YKL191W	=	FBgn0037607_FBgn0038272
YBR117C (predicted) YER003C	=	FBgn0036784_FBgn0037744
YBR118W (predicted) YCR032W	=	FBgn0000556_FBgn0086911
YBR118W (predicted) YPR131C	=	FBgn0000556_FBgn0031043
YBR118W (predicted) YOR332W	=	FBgn0000556_FBgn0015324
YBR118W (predicted) YJR076C	=	FBgn0000556_FBgn0011710
YBR118W (predicted) YNR023W	=	FBgn0000556_FBgn0025463
YBR118W (predicted) YMR267W	=	FBgn0000556_FBgn0016687
YBR118W (predicted) YER122C	=	FBgn0000556_FBgn0037182
YBR118W (predicted) YGR211W	=	FBgn0000556_FBgn0030096/FBgn0000557_FBgn0030096
YBR118W (predicted) YCR052W	=	FBgn0000556_FBgn0025463
YBR118W (predicted) YGR276C	=	FBgn0000556_FBgn0035707
YBR118W (predicted) YPL243W	=	FBgn0000556_FBgn0035947
YBR118W (predicted) YDL051W	=	FBgn0000556_FBgn0036192
YBR118W (predicted) YHR107C	=	FBgn0000556_FBgn0011710
YBR118W (predicted) YGR078C	=	FBgn0000556_FBgn0037893
YBR126C (predicted) YFR002W	=	FBgn0027560_FBgn0027537
YBR135W (known) YBR160W	=	FBgn0037613_FBgn0004106/FBgn0037613_FBgn0004107/FBgn0010314_FBgn0004106/FBgn0010314_FBgn0004107
YBR135W (predicted) YNL312W	=	FBgn0037613_FBgn0032906
YBR135W (predicted) YER095W	=	FBgn0037613_FBgn0003479
YBR135W (predicted) YNL025C	=	FBgn0037613_FBgn0025674/FBgn0037613_FBgn0004597
YBR143C (predicted) YNL007C	=	FBgn0036974_FBgn0015657
YBR146W (predicted) YNL025C	=	FBgn0037529_FBgn0025674
YBR155W (known) YMR186W	=	FBgn0033083_FBgn0001233
YBR155W (known) YPL240C	=	FBgn0033083_FBgn0001233
YBR155W (predicted) YPR029C	=	FBgn0033083_FBgn0030089
YBR155W (predicted) YDL166C	=	FBgn0033083_FBgn0033754
YBR160W (known) YMR036C	=	FBgn0004106_FBgn0002673
YBR160W (known) YJL187C	=	FBgn0004106_FBgn0011737
YBR160W (known) YDL155W	=	FBgn0004106_FBgn0000405/FBgn0004106_FBgn0015625/FBgn0004106_FBgn0000404/FBgn0004107_FBgn0000404
YBR160W (known) YLR259C	=	FBgn0004106_FBgn0011244
YBR160W (known) YGR109C	=	FBgn0004106_FBgn0010382/FBgn0004107_FBgn0010382
YBR160W (known) YPR119W	=	FBgn0004106_FBgn0000404/FBgn0004106_FBgn0000405/FBgn0004106_FBgn0015625/FBgn0004107_FBgn0000404
YBR160W (known) YOR014W	=	FBgn0004107_FBgn0027492
YBR160W (known) YLR210W	=	FBgn0004106_FBgn0000404/FBgn0004106_FBgn0000405/FBgn0004106_FBgn0015625/FBgn0004107_FBgn0000404
YBR160W (known) YGR108W	=	FBgn0004106_FBgn0015625/FBgn0004106_FBgn0000404/FBgn0004106_FBgn0000405/FBgn0004107_FBgn0000404
YBR160W (known) YPR120C	=	FBgn0004106_FBgn0010382/FBgn0004107_FBgn0010382
YBR160W (predicted) YMR201C	=	FBgn0004107_FBgn0004832
YBR160W (predicted) YPL003W	=	FBgn0004107_FBgn0036127
YBR160W (predicted) YER095W	=	FBgn0004107_FBgn0003479
YBR160W (predicted) YML095C	=	FBgn0004106_FBgn0028434
YBR160W (predicted) YIL129C	=	FBgn0004107_FBgn0016081
YBR160W (predicted) YGL174W	=	FBgn0004106_FBgn0039210/FBgn0004107_FBgn0039210
YBR160W (predicted) YKL016C	=	FBgn0004106_FBgn0016120
YBR160W (predicted) YNR006W	=	FBgn0004107_FBgn0031450
YBR160W (predicted) YMR131C	=	FBgn0004106_FBgn0022288
YBR160W (predicted) YDR098C	=	FBgn0004107_FBgn0032509
YBR160W (predicted) YGR244C	=	FBgn0004107_FBgn0037643
YBR160W (predicted) YJL133W	=	FBgn0004106_FBgn0039561
YBR160W (predicted) YHL021C	=	FBgn0004106_FBgn0038795
YBR160W (predicted) YBR235W	=	FBgn0004107_FBgn0024365
YBR160W (predicted) YER174C	=	FBgn0004107_FBgn0032509
YBR160W (predicted) YDL007W	=	FBgn0004107_FBgn0015282
YBR160W (predicted) YKR052C	=	FBgn0004106_FBgn0039561
YBR160W (predicted) YER112W	=	FBgn0004107_FBgn0032240
YBR164C (predicted) YLR447C	=	FBgn0000115_FBgn0028665
YBR164C (predicted) YJL014W	=	FBgn0000115_FBgn0015019
YBR164C (predicted) YHR117W	=	FBgn0000115_FBgn0032397
YBR164C (predicted) YNL121C	=	FBgn0000115_FBgn0032397
YBR170C (known) YGR048W	=	FBgn0039348_FBgn0036136
YBR170C (predicted) YPR025C	=	FBgn0039348_FBgn0022936
YBR170C (predicted) YDR182W	=	FBgn0039348_FBgn0031997
YBR170C (predicted) YFR028C	=	FBgn0039348_FBgn0031952
YBR170C (predicted) YNL312W	=	FBgn0039348_FBgn0032906
YBR170C (predicted) YPL031C	=	FBgn0039348_FBgn0013762
YBR170C (predicted) YNL025C	=	FBgn0039348_FBgn0025674
YBR173C (predicted) YNL189W	=	FBgn0032884_FBgn0011823
YBR175W (predicted) YFL009W	=	FBgn0040066_FBgn0041171
YBR177C (predicted) YDR517W	=	FBgn0014906_FBgn0036919
YBR177C (predicted) YLR116W	=	FBgn0014906_FBgn0017397
YBR181C (predicted) YDL077C	=	FBgn0004922_FBgn0038593
YBR181C (predicted) YHR005C	=	FBgn0004922_FBgn0001123
YBR181C (predicted) YER020W	=	FBgn0004922_FBgn0001123
YBR181C (predicted) YLL035W	=	FBgn0004922_FBgn0034073
YBR182C (predicted) YGL167C	=	FBgn0011656_FBgn0052451
YBR189W (predicted) YJR014W	=	FBgn0010408_FBgn0030802
YBR189W (predicted) YCR038C	=	FBgn0010408_FBgn0085421
YBR189W (predicted) YNR043W	=	FBgn0010408_FBgn0030683
YBR191W (predicted) YOL004W	=	FBgn0032987_FBgn0022764
YBR196C (predicted) YLR038C	=	FBgn0003074_FBgn0031066
YBR212W (predicted) YEL034W	=	FBgn0031607_FBgn0034967
YBR212W (predicted) YLR287C-A	=	FBgn0031607_FBgn0038834
YBR212W (predicted) YML085C	=	FBgn0031607_FBgn0003884
YBR212W (predicted) YFL038C	=	FBgn0031607_FBgn0016700
YBR212W (predicted) YML124C	=	FBgn0031607_FBgn0003884
YBR212W (predicted) YOR164C	=	FBgn0031607_FBgn0086605
YBR212W (predicted) YLR388W	=	FBgn0031607_FBgn0037752
YBR212W (predicted) YLR167W	=	FBgn0031607_FBgn0003942
YBR212W (predicted) YJR047C	=	FBgn0031607_FBgn0034967
YBR212W (predicted) YER074W	=	FBgn0031607_FBgn0034751
YBR212W (predicted) YDR235W	=	FBgn0031607_FBgn0039600
YBR212W (predicted) YIL069C	=	FBgn0031607_FBgn0034751
YBR212W (predicted) YDL061C	=	FBgn0031607_FBgn0037752
YBR212W (predicted) YOR182C	=	FBgn0031607_FBgn0038834
YBR212W (predicted) YML046W	=	FBgn0031607_FBgn0039600
YBR218C (predicted) YIL046W	=	FBgn0027580_FBgn0023423
YBR221C (known) YBR221C	=	FBgn0039635_FBgn0039635
YBR221C (known) YER178W	=	FBgn0039635_FBgn0028325
YBR221C (predicted) YLR291C	=	FBgn0039635_FBgn0024996
YBR221C (predicted) YDR170C	=	FBgn0039635_FBgn0086779
YBR221C (predicted) YER027C	=	FBgn0039635_FBgn0033383
YBR221C (predicted) YGL208W	=	FBgn0039635_FBgn0033383
YBR221C (predicted) YDR373W	=	FBgn0039635_FBgn0013303
YBR222C (predicted) YDR244W	=	FBgn0039156_FBgn0023516
YBR223C (predicted) YDL147W	=	FBgn0031506_FBgn0027054
YBR227C (predicted) YJL046W	=	FBgn0038745_FBgn0034089
YBR228W (predicted) YKL145W	=	FBgn0037263_FBgn0028687
YBR229C (predicted) YPL131W	=	FBgn0027588_FBgn0064225
YBR229C (predicted) YPL063W	=	FBgn0039330_FBgn0024978
YBR233W (predicted) YHR058C	=	FBgn0014362_FBgn0024330
YBR233W (predicted) YDR121W	=	FBgn0014362_FBgn0043002
YBR234C (predicted) YGL094C	=	FBgn0001961_FBgn0033352
YBR235W (predicted) YJL013C	=	FBgn0032689_FBgn0031696
YBR235W (predicted) YDR371W	=	FBgn0024365_FBgn0034582
YBR235W (predicted) YGR188C	=	FBgn0032689_FBgn0031696
YBR241C (predicted) YER125W	=	FBgn0028562_FBgn0030145
YBR244W (predicted) YOR184W	=	FBgn0035438_FBgn0014427
YBR244W (predicted) YLR284C	=	FBgn0034415_FBgn0004400
YBR244W (predicted) YOR180C	=	FBgn0034415_FBgn0004400
YBR246W (predicted) YJL030W	=	FBgn0029892_FBgn0035640
YBR251W (predicted) YIL034C	=	FBgn0044510_FBgn0011570
YBR252W (predicted) YDR166C	=	FBgn0013349_FBgn0031537
YBR252W (predicted) YFL039C	=	FBgn0013349_FBgn0000042
YBR254C (known) YDR472W	=	FBgn0036573_FBgn0033962
YBR257W (predicted) YMR077C	=	FBgn0035831_FBgn0034744
YBR261C (predicted) YIL109C	=	FBgn0033457_FBgn0033460
YBR261C (predicted) YOR243C	=	FBgn0033457_FBgn0035901
YBR261C (predicted) YNL049C	=	FBgn0033457_FBgn0033460
YBR263W (predicted) YMR167W	=	FBgn0029823_FBgn0011659
YBR267W (predicted) YLR166C	=	FBgn0030878_FBgn0027103
YBR278W (predicted) YOL002C	=	FBgn0034726_FBgn0038984
YBR278W (predicted) YDR397C	=	FBgn0034726_FBgn0028926
YBR278W (predicted) YDR492W	=	FBgn0034726_FBgn0038984
YBR291C (predicted) YPR066W	=	FBgn0028646_FBgn0033882
YBR296C (predicted) YNL178W	=	FBgn0036137_FBgn0002622
YBR299W (predicted) YCR052W	=	FBgn0050360_FBgn0025463
YBR299W (predicted) YER165W	=	FBgn0002569_FBgn0003031
YBR299W (predicted) YJL172W	=	FBgn0032382_FBgn0039051
YBR299W (predicted) YNR023W	=	FBgn0050360_FBgn0025463
YBR299W (predicted) YHR058C	=	FBgn0050359_FBgn0024330
YCL008C (known) YPL065W	=	FBgn0036666_FBgn0021814
YCL008C (predicted) YLL010C	=	FBgn0036666_FBgn0036556
YCL008C (predicted) YLR019W	=	FBgn0036666_FBgn0036556
YCL008C (predicted) YGR103W	=	FBgn0036666_FBgn0032138
YCL008C (predicted) YGL027C	=	FBgn0036666_FBgn0030289
YCL008C (predicted) YHR114W	=	FBgn0036666_FBgn0035533
YCL008C (predicted) YDR448W	=	FBgn0036666_FBgn0037555
YCL008C (predicted) YNL243W	=	FBgn0036666_FBgn0020254
YCL008C (predicted) YHR046C	=	FBgn0001258_FBgn0036551
YCL008C (predicted) YNR008W	=	FBgn0036666_FBgn0042175
YCL008C (predicted) YDR287W	=	FBgn0001258_FBgn0036551
YCL008C (predicted) YER162C	=	FBgn0036666_FBgn0004698
YCL033C (predicted) YOR184W	=	FBgn0037847_FBgn0014427
YCL040W (predicted) YFL009W	=	FBgn0001186_FBgn0041171
YCL043C (predicted) YLR178C	=	FBgn0014002_FBgn0030552
YCL043C (predicted) YGL237C	=	FBgn0014002_FBgn0035993
YCL043C (predicted) YLR179C	=	FBgn0014002_FBgn0030552
YCL055W (known) YGL192W	=	FBgn0032016_FBgn0039139
YCL055W (predicted) YDR473C	=	FBgn0032016_FBgn0036915
YCL055W (predicted) YNR012W	=	FBgn0032016_FBgn0022029
YCL059C (predicted) YER027C	=	FBgn0020305_FBgn0033383
YCL059C (predicted) YGL208W	=	FBgn0020305_FBgn0033383
YCL059C (predicted) YNL064C	=	FBgn0020305_FBgn0038145
YCR005C (predicted) YDR398W	=	FBgn0086133_FBgn0050349
YCR009C (predicted) YMR213W	=	FBgn0027356_FBgn0035136
YCR009C (predicted) YER125W	=	FBgn0027356_FBgn0036736
YCR009C (predicted) YGL031C	=	FBgn0027356_FBgn0032518
YCR009C (predicted) YCR009C	=	FBgn0027356_FBgn0027356
YCR009C (predicted) YGR148C	=	FBgn0027356_FBgn0032518
YCR009C (predicted) YJR110W	=	FBgn0027356_FBgn0030582
YCR009C (predicted) YNR006W	=	FBgn0027356_FBgn0031450
YCR011C (predicted) YDR328C	=	FBgn0020445_FBgn0026176
YCR012W (predicted) YDR166C	=	FBgn0003075_FBgn0031537
YCR012W (predicted) YGR061C	=	FBgn0031451_FBgn0000052
YCR012W (predicted) YLL028W	=	FBgn0031451_FBgn0028468
YCR032W (predicted) YMR284W	=	FBgn0035514_FBgn0011774
YCR032W (predicted) YPR080W	=	FBgn0086911_FBgn0000556
YCR034W (predicted) YER100W	=	FBgn0038986_FBgn0038515
YCR034W (predicted) YLR262C	=	FBgn0053110_FBgn0015797
YCR034W (predicted) YGL205W	=	FBgn0039030_FBgn0029924
YCR034W (predicted) YMR116C	=	FBgn0039030_FBgn0020618
YCR038C (predicted) YDR018C	=	FBgn0085421_FBgn0036623
YCR038C (predicted) YHR010W	=	FBgn0085421_FBgn0039359
YCR038C (predicted) YPL081W	=	FBgn0085421_FBgn0010408
YCR038C (predicted) YDR471W	=	FBgn0085421_FBgn0039359
YCR038C (predicted) YNL128W	=	FBgn0085421_FBgn0026379
YCR038C (predicted) YLL039C	=	FBgn0085421_FBgn0003943
YCR038C (predicted) YER110C	=	FBgn0085421_FBgn0042177
YCR038C (predicted) YHR122W	=	FBgn0085421_FBgn0036107
YCR038C (predicted) YNL096C	=	FBgn0085421_FBgn0039757
YCR038C (predicted) YJL187C	=	FBgn0085421_FBgn0011737
YCR038C (predicted) YDR152W	=	FBgn0085421_FBgn0039163
YCR038C (predicted) YOR236W	=	FBgn0085421_FBgn0004087
YCR038C (predicted) YIL023C	=	FBgn0085421_FBgn0024236
YCR038C (predicted) YGL103W	=	FBgn0085421_FBgn0010410
YCR038C (predicted) YOR096W	=	FBgn0085421_FBgn0039757
YCR042C (known) YML015C	=	FBgn0011836_FBgn0011291
YCR042C (predicted) YDR145W	=	FBgn0011836_FBgn0011290
YCR047C (predicted) YGL205W	=	FBgn0037543_FBgn0031813
YCR052W (known) YFR037C	=	FBgn0025463_FBgn0002783
YCR052W (predicted) YNL274C	=	FBgn0025463_FBgn0032889
YCR052W (predicted) YGR287C	=	FBgn0025463_FBgn0050360
YCR052W (predicted) YNL041C	=	FBgn0025463_FBgn0033401
YCR052W (predicted) YER133W	=	FBgn0025463_FBgn0000711
YCR052W (predicted) YJL216C	=	FBgn0025463_FBgn0050360
YCR052W (predicted) YMR142C	=	FBgn0025463_FBgn0011272
YCR052W (predicted) YDL134C	=	FBgn0025463_FBgn0004177
YCR052W (predicted) YIL172C	=	FBgn0025463_FBgn0050360
YCR052W (predicted) YGL206C	=	FBgn0025463_FBgn0000319
YCR052W (predicted) YER027C	=	FBgn0025463_FBgn0033383
YCR052W (predicted) YER042W	=	FBgn0025463_FBgn0000565
YCR052W (predicted) YOR160W	=	FBgn0025463_FBgn0038574
YCR052W (predicted) YOR210W	=	FBgn0025463_FBgn0039218
YCR052W (predicted) YOL157C	=	FBgn0025463_FBgn0050360
YCR052W (predicted) YKL025C	=	FBgn0025463_FBgn0035397
YCR052W (predicted) YGL208W	=	FBgn0025463_FBgn0033383
YCR052W (predicted) YGR276C	=	FBgn0025463_FBgn0035707
YCR052W (predicted) YLR163C	=	FBgn0025463_FBgn0038271
YCR052W (predicted) YLR435W	=	FBgn0025463_FBgn0039404
YCR052W (predicted) YDR097C	=	FBgn0025463_FBgn0036486
YCR052W (predicted) YOR141C	=	FBgn0025463_FBgn0030877
YCR052W (predicted) YDL188C	=	FBgn0025463_FBgn0004177
YCR052W (predicted) YJL221C	=	FBgn0025463_FBgn0050360
YCR052W (predicted) YGR292W	=	FBgn0025463_FBgn0050360
YCR052W (predicted) YOL139C	=	FBgn0025463_FBgn0035860
YCR052W (predicted) YLR447C	=	FBgn0025463_FBgn0028665
YCR052W (predicted) YOL018C	=	FBgn0025463_FBgn0031106
YCR052W (predicted) YNL265C	=	FBgn0025463_FBgn0035715
YCR052W (predicted) YDL082W	=	FBgn0025463_FBgn0011272
YCR052W (predicted) YDR448W	=	FBgn0025463_FBgn0053520/FBgn0025463_FBgn0037555
YCR052W (predicted) YMR267W	=	FBgn0025463_FBgn0016687
YCR052W (predicted) YEL012W	=	FBgn0025463_FBgn0037987
YCR052W (predicted) YMR054W	=	FBgn0025463_FBgn0028670
YCR052W (predicted) YPR080W	=	FBgn0025463_FBgn0000556
YCR052W (predicted) YOR270C	=	FBgn0025463_FBgn0028670
YCR052W (predicted) YER122C	=	FBgn0025463_FBgn0037182
YCR052W (predicted) YLR244C	=	FBgn0025463_FBgn0039219
YCR077C (predicted) YLR166C	=	FBgn0028470_FBgn0027103
YCR083W (predicted) YNR043W	=	FBgn0011761_FBgn0030683
YCR083W (predicted) YDR147W	=	FBgn0035334_FBgn0000536
YCR083W (predicted) YPL031C	=	FBgn0035334_FBgn0013762
YCR083W (predicted) YHR018C	=	FBgn0011761_FBgn0032076
YCR083W (predicted) YLR133W	=	FBgn0035334_FBgn0000536
YCR083W (predicted) YDR062W	=	FBgn0011761_FBgn0002524
YCR093W (predicted) YLR447C	=	FBgn0085436_FBgn0028665
YCR093W (predicted) YGR211W	=	FBgn0085436_FBgn0030096
YDL001W (predicted) YDR473C	=	FBgn0030678_FBgn0036915
YDL003W (predicted) YOR332W	=	FBgn0026057_FBgn0015324
YDL006W (predicted) YOR246C	=	FBgn0032702_FBgn0031972
YDL007W (predicted) YFL039C	=	FBgn0015282_FBgn0000044
YDL007W (predicted) YIL007C	=	FBgn0015282_FBgn0038166
YDL014W (predicted) YJR014W	=	FBgn0003062_FBgn0030802
YDL015C (predicted) YMR276W	=	FBgn0035471_FBgn0031057
YDL015C (predicted) YDR489W	=	FBgn0035471_FBgn0039403
YDL015C (predicted) YDR400W	=	FBgn0035471_FBgn0032436
YDL015C (predicted) YIL109C	=	FBgn0035471_FBgn0033460
YDL015C (predicted) YLR424W	=	FBgn0035471_FBgn0024191
YDL015C (predicted) YNL049C	=	FBgn0035471_FBgn0033460
YDL017W (predicted) YLL039C	=	FBgn0028360_FBgn0003943/FBgn0028360_FBgn0086558
YDL019C (predicted) YDR004W	=	FBgn0020626_FBgn0003480
YDL019C (predicted) YMR224C	=	FBgn0020626_FBgn0020270
YDL022W (predicted) YKL152C	=	FBgn0001128_FBgn0014869
YDL022W (predicted) YGL094C	=	FBgn0001128_FBgn0033352
YDL022W (predicted) YJL052W	=	FBgn0001128_FBgn0001091
YDL022W (predicted) YGR192C	=	FBgn0001128_FBgn0001091
YDL022W (predicted) YJR009C	=	FBgn0001128_FBgn0001091
YDL028C (predicted) YER095W	=	FBgn0000063_FBgn0003479
YDL028C (predicted) YMR300C	=	FBgn0000063_FBgn0041194
YDL028C (predicted) YGL174W	=	FBgn0000063_FBgn0039210
YDL028C (predicted) YNL025C	=	FBgn0000063_FBgn0025674
YDL029W (known) YJR065C	=	FBgn0011742_FBgn0011744
YDL030W (known) YLL036C	=	FBgn0014366_FBgn0013969
YDL030W (known) YJL203W	=	FBgn0014366_FBgn0038464
YDL030W (predicted) YNL096C	=	FBgn0014366_FBgn0039757
YDL030W (predicted) YDR448W	=	FBgn0014366_FBgn0037555
YDL030W (predicted) YOR096W	=	FBgn0014366_FBgn0039757
YDL030W (predicted) YLR378C	=	FBgn0014366_FBgn0086357
YDL030W (predicted) YPL131W	=	FBgn0014366_FBgn0064225
YDL030W (predicted) YLR117C	=	FBgn0014366_FBgn0000377
YDL033C (predicted) YDL226C	=	FBgn0040337_FBgn0020655
YDL033C (predicted) YLR325C	=	FBgn0040337_FBgn0040007
YDL036C (predicted) YHR176W	=	FBgn0032256_FBgn0033079
YDL042C (known) YGR192C	=	FBgn0024291_FBgn0001092
YDL042C (predicted) YJL136C	=	FBgn0024291_FBgn0015521
YDL042C (predicted) YGL019W	=	FBgn0024291_FBgn0000259
YDL042C (predicted) YJL109C	=	FBgn0024291_FBgn0086451
YDL042C (predicted) YJL052W	=	FBgn0024291_FBgn0001092
YDL042C (predicted) YJR009C	=	FBgn0024291_FBgn0001092
YDL042C (predicted) YKR057W	=	FBgn0024291_FBgn0015521
YDL047W (predicted) YIL046W	=	FBgn0003139_FBgn0023423
YDL051W (predicted) YOR069W	=	FBgn0036192_FBgn0031534
YDL051W (predicted) YGL099W	=	FBgn0036192_FBgn0028274
YDL051W (predicted) YPR080W	=	FBgn0036192_FBgn0000556
YDL051W (predicted) YIL133C	=	FBgn0011638_FBgn0037351
YDL051W (predicted) YLR424W	=	FBgn0036192_FBgn0024191
YDL051W (predicted) YNL069C	=	FBgn0011638_FBgn0037351
YDL051W (predicted) YIL034C	=	FBgn0011638_FBgn0011570
YDL051W (predicted) YHL002W	=	FBgn0036192_FBgn0027363
YDL055C (known) YDR170C	=	FBgn0034035_FBgn0086779
YDL055C (predicted) YNL025C	=	FBgn0034035_FBgn0025674
YDL060W (predicted) YER073W	=	FBgn0037073_FBgn0012036
YDL060W (predicted) YPL061W	=	FBgn0037073_FBgn0012036
YDL060W (predicted) YMR169C	=	FBgn0037073_FBgn0012036
YDL060W (predicted) YOR374W	=	FBgn0037073_FBgn0012036
YDL060W (predicted) YMR170C	=	FBgn0037073_FBgn0012036
YDL061C (predicted) YKR013W	=	FBgn0037752_FBgn0051482
YDL061C (predicted) YJL046W	=	FBgn0037752_FBgn0034089
YDL061C (predicted) YDR448W	=	FBgn0037752_FBgn0037555
YDL061C (predicted) YNR012W	=	FBgn0037752_FBgn0022029
YDL061C (predicted) YJL079C	=	FBgn0037752_FBgn0051482
YDL061C (predicted) YPL263C	=	FBgn0037752_FBgn0036301
YDL061C (predicted) YJL078C	=	FBgn0037752_FBgn0051482
YDL061C (predicted) YHR086W	=	FBgn0037752_FBgn0031607
YDL064W (known) YDL064W	=	FBgn0010602_FBgn0010602
YDL064W (predicted) YDL132W	=	FBgn0010602_FBgn0032956
YDL064W (predicted) YJL187C	=	FBgn0010602_FBgn0011737
YDL064W (predicted) YLL019C	=	FBgn0010602_FBgn0053553
YDL064W (predicted) YMR201C	=	FBgn0010602_FBgn0004832
YDL064W (predicted) YLR017W	=	FBgn0010602_FBgn0034215
YDL064W (predicted) YIL007C	=	FBgn0010602_FBgn0038166
YDL064W (predicted) YHR051W	=	FBgn0010602_FBgn0019624
YDL064W (predicted) YDR036C	=	FBgn0010602_FBgn0033879
YDL064W (predicted) YGR244C	=	FBgn0010602_FBgn0029118
YDL065C (predicted) YJR040W	=	FBgn0032407_FBgn0036566
YDL065C (predicted) YKL125W	=	FBgn0032407_FBgn0032988
YDL065C (predicted) YMR125W	=	FBgn0032407_FBgn0022942
YDL065C (predicted) YJL073W	=	FBgn0032407_FBgn0010812
YDL065C (predicted) YMR039C	=	FBgn0032407_FBgn0015299
YDL066W (predicted) YER177W	=	FBgn0001248_FBgn0004907
YDL066W (predicted) YNL113W	=	FBgn0001248_FBgn0086447
YDL066W (predicted) YOR327C	=	FBgn0001248_FBgn0033452
YDL066W (predicted) YDR099W	=	FBgn0001248_FBgn0004907
YDL066W (predicted) YKR068C	=	FBgn0001248_FBgn0035992
YDL072C (predicted) YOL022C	=	FBgn0035165_FBgn0021875
YDL074C (predicted) YLR166C	=	FBgn0086694_FBgn0027103
YDL075W (predicted) YNL222W	=	FBgn0025286_FBgn0031054
YDL075W (predicted) YDR062W	=	FBgn0025286_FBgn0002524
YDL075W (predicted) YKL181W	=	FBgn0025286_FBgn0039790
YDL075W (predicted) YLL035W	=	FBgn0025286_FBgn0034073
YDL077C (known) YML001W	=	FBgn0038593_FBgn0015795
YDL077C (predicted) YLR029C	=	FBgn0038593_FBgn0028697
YDL077C (predicted) YJR110W	=	FBgn0038593_FBgn0030735
YDL077C (predicted) YPL048W	=	FBgn0038593_FBgn0029176
YDL077C (predicted) YNL220W	=	FBgn0038593_FBgn0027493
YDL077C (predicted) YNL096C	=	FBgn0038593_FBgn0039757
YDL077C (predicted) YER103W	=	FBgn0038593_FBgn0013277/FBgn0038593_FBgn0051354/FBgn0038593_FBgn0013276
YDL077C (predicted) YKL141W	=	FBgn0038593_FBgn0037873
YDL077C (predicted) YMR121C	=	FBgn0038593_FBgn0028697
YDL077C (predicted) YPL090C	=	FBgn0038593_FBgn0004922
YDL077C (predicted) YOR096W	=	FBgn0038593_FBgn0039757
YDL077C (predicted) YHR203C	=	FBgn0038593_FBgn0011284
YDL077C (predicted) YJR145C	=	FBgn0038593_FBgn0011284
YDL077C (predicted) YKL081W	=	FBgn0038593_FBgn0029176
YDL077C (predicted) YLL024C	=	FBgn0038593_FBgn0051354/FBgn0038593_FBgn0013276/FBgn0038593_FBgn0013277
YDL077C (predicted) YMR118C	=	FBgn0038593_FBgn0037873
YDL078C (predicted) YGL029W	=	FBgn0036328_FBgn0031040
YDL079C (predicted) YOR386W	=	FBgn0003371_FBgn0025680
YDL081C (known) YLR340W	=	FBgn0002593_FBgn0000100
YDL081C (predicted) YER043C	=	FBgn0002593_FBgn0035371
YDL081C (predicted) YJL060W	=	FBgn0002593_FBgn0037955
YDL081C (predicted) YIL034C	=	FBgn0002593_FBgn0011570
YDL081C (predicted) YGL029W	=	FBgn0002593_FBgn0031040
YDL081C (predicted) YHR051W	=	FBgn0002593_FBgn0019624
YDL081C (predicted) YDR099W	=	FBgn0002593_FBgn0004907
YDL081C (predicted) YDR188W	=	FBgn0002593_FBgn0027329
YDL081C (predicted) YPR175W	=	FBgn0002593_FBgn0035644
YDL081C (predicted) YPL085W	=	FBgn0002593_FBgn0052654
YDL081C (predicted) YJL014W	=	FBgn0002593_FBgn0015019
YDL081C (predicted) YER031C	=	FBgn0002593_FBgn0015790
YDL081C (predicted) YKR001C	=	FBgn0002593_FBgn0086250
YDL081C (predicted) YNL189W	=	FBgn0002593_FBgn0024889
YDL081C (predicted) YER177W	=	FBgn0002593_FBgn0004907
YDL081C (predicted) YGL210W	=	FBgn0002593_FBgn0015790
YDL082W (predicted) YGR276C	=	FBgn0011272_FBgn0035707
YDL082W (predicted) YNR023W	=	FBgn0011272_FBgn0025463
YDL082W (predicted) YDR299W	=	FBgn0011272_FBgn0031851
YDL083C (predicted) YGL167C	=	FBgn0034743_FBgn0052451
YDL083C (predicted) YDR328C	=	FBgn0034743_FBgn0026175
YDL083C (predicted) YDR062W	=	FBgn0034743_FBgn0002524
YDL084W (predicted) YHR207C	=	FBgn0014189_FBgn0038869
YDL084W (predicted) YDL234C	=	FBgn0014189_FBgn0034009
YDL085C-A (predicted) YGL019W	=	FBgn0038421_FBgn0000259
YDL091C (predicted) YKL181W	=	FBgn0034068_FBgn0039790
YDL097C (known) YDL147W	=	FBgn0028689_FBgn0027054
YDL097C (known) YDL097C	=	FBgn0028689_FBgn0013746/FBgn0013746_FBgn0028689
YDL097C (predicted) YLR038C	=	FBgn0028689_FBgn0031066
YDL098C (predicted) YGR058W	=	FBgn0035520_FBgn0033529
YDL098C (predicted) YNL189W	=	FBgn0035520_FBgn0027338
YDL098C (predicted) YPL131W	=	FBgn0035520_FBgn0064225
YDL102W (predicted) YML049C	=	FBgn0012066_FBgn0027049
YDL102W (predicted) YLR259C	=	FBgn0012066_FBgn0015245
YDL102W (predicted) YPR105C	=	FBgn0012066_FBgn0032258
YDL103C (predicted) YGR261C	=	FBgn0086705_FBgn0003210
YDL104C (predicted) YER043C	=	FBgn0031060_FBgn0014455
YDL108W (predicted) YLL024C	=	FBgn0015617_FBgn0001219
YDL108W (predicted) YER103W	=	FBgn0015617_FBgn0001219
YDL111C (known) YGR195W	=	FBgn0034065_FBgn0036916
YDL114W (predicted) YPR176C	=	FBgn0032910_FBgn0028970
YDL116W (predicted) YDR255C	=	FBgn0027868_FBgn0034573
YDL122W (predicted) YML042W	=	FBgn0029819_FBgn0039543
YDL125C (predicted) YDL134C	=	FBgn0031459_FBgn0004177
YDL125C (predicted) YDL188C	=	FBgn0031459_FBgn0004177
YDL126C (predicted) YOR178C	=	FBgn0024923_FBgn0036428
YDL130W (known) YLR340W	=	FBgn0002593_FBgn0000100
YDL130W (predicted) YDR188W	=	FBgn0002593_FBgn0027329
YDL130W (predicted) YPR175W	=	FBgn0002593_FBgn0035644
YDL130W (predicted) YGL210W	=	FBgn0002593_FBgn0015790
YDL130W (predicted) YER043C	=	FBgn0002593_FBgn0035371
YDL130W (predicted) YKR001C	=	FBgn0002593_FBgn0086250
YDL130W (predicted) YIL034C	=	FBgn0002593_FBgn0011570
YDL130W (predicted) YER177W	=	FBgn0002593_FBgn0004907
YDL130W (predicted) YHR051W	=	FBgn0002593_FBgn0019624
YDL130W (predicted) YGL029W	=	FBgn0002593_FBgn0031040
YDL130W (predicted) YPL085W	=	FBgn0002593_FBgn0052654
YDL130W (predicted) YNL189W	=	FBgn0002593_FBgn0024889
YDL130W (predicted) YJL014W	=	FBgn0002593_FBgn0015019
YDL130W (predicted) YDR099W	=	FBgn0002593_FBgn0004907
YDL130W (predicted) YER031C	=	FBgn0002593_FBgn0015790
YDL130W (predicted) YJL060W	=	FBgn0002593_FBgn0037955
YDL132W (known) YOL133W	=	FBgn0015509_FBgn0025638
YDL132W (known) YDR328C	=	FBgn0015509_FBgn0025637
YDL132W (predicted) YDR059C	=	FBgn0015509_FBgn0011217
YDL132W (predicted) YKL140W	=	FBgn0032956_FBgn0023495
YDL132W (predicted) YLR259C	=	FBgn0015509_FBgn0011244
YDL132W (predicted) YLL019C	=	FBgn0032956_FBgn0053553
YDL132W (predicted) YDR075W	=	FBgn0032956_FBgn0023177
YDL132W (predicted) YMR201C	=	FBgn0032956_FBgn0004832
YDL134C (known) YPR040W	=	FBgn0004177_FBgn0031094
YDL134C (predicted) YEL011W	=	FBgn0004177_FBgn0053138
YDL134C (predicted) YER043C	=	FBgn0004177_FBgn0035371
YDL134C (predicted) YOR259C	=	FBgn0004177_FBgn0028685
YDL134C (predicted) YMR146C	=	FBgn0004177_FBgn0015834
YDL134C (predicted) YOR175C	=	FBgn0004177_FBgn0031815
YDL134C (predicted) YNL178W	=	FBgn0004177_FBgn0002622
YDL134C (predicted) YPR023C	=	FBgn0004177_FBgn0027378
YDL134C (predicted) YKL125W	=	FBgn0004177_FBgn0032988
YDL134C (predicted) YNR023W	=	FBgn0004177_FBgn0025463
YDL134C (predicted) YGR058W	=	FBgn0004177_FBgn0003464
YDL134C (predicted) YOL018C	=	FBgn0004177_FBgn0031106
YDL136W (predicted) YJL124C	=	FBgn0029785_FBgn0035271
YDL137W (predicted) YJL078C	=	FBgn0013749_FBgn0051482
YDL137W (predicted) YGR276C	=	FBgn0010348_FBgn0035707
YDL137W (predicted) YJL079C	=	FBgn0013749_FBgn0051482
YDL137W (predicted) YGL055W	=	FBgn0010348_FBgn0038130
YDL137W (predicted) YKR013W	=	FBgn0013749_FBgn0051482
YDL140C (known) YGL070C	=	FBgn0003277_FBgn0004855
YDL140C (predicted) YER148W	=	FBgn0003277_FBgn0003687
YDL140C (predicted) YDR448W	=	FBgn0003277_FBgn0037555
YDL142C (predicted) YDR373W	=	FBgn0039360_FBgn0013303
YDL146W (predicted) YLR107W	=	FBgn0029997_FBgn0039544
YDL146W (predicted) YDR374C	=	FBgn0029997_FBgn0039261
YDL146W (predicted) YNL025C	=	FBgn0029997_FBgn0025674
YDL147W (known) YOR261C	=	FBgn0027054_FBgn0028837
YDL147W (known) YDR427W	=	FBgn0028690_FBgn0028691
YDL147W (predicted) YIL144W	=	FBgn0027054_FBgn0030500
YDL147W (predicted) YPL037C	=	FBgn0027054_FBgn0000181
YDL147W (predicted) YJL014W	=	FBgn0027054_FBgn0015019
YDL147W (predicted) YOR065W	=	FBgn0027054_FBgn0035600
YDL147W (predicted) YLR180W	=	FBgn0028690_FBgn0005278
YDL147W (predicted) YDR440W	=	FBgn0027054_FBgn0014963
YDL147W (predicted) YDR502C	=	FBgn0028690_FBgn0005278
YDL147W (predicted) YNL059C	=	FBgn0027054_FBgn0038576
YDL147W (predicted) YDR027C	=	FBgn0027054_FBgn0011232
YDL147W (predicted) YDR252W	=	FBgn0027054_FBgn0000181
YDL147W (predicted) YJR110W	=	FBgn0027054_FBgn0035945
YDL148C (predicted) YDL171C	=	FBgn0010926_FBgn0086450
YDL150W (predicted) YFR027W	=	FBgn0036775_FBgn0035766
YDL155W (predicted) YGR276C	=	FBgn0000405_FBgn0035707
YDL155W (predicted) YOR358W	=	FBgn0000405_FBgn0029905
YDL155W (predicted) YGR188C	=	FBgn0000405_FBgn0025458
YDL155W (predicted) YDR166C	=	FBgn0000405_FBgn0031537
YDL155W (predicted) YKL025C	=	FBgn0000405_FBgn0035397
YDL155W (predicted) YOR160W	=	FBgn0000404_FBgn0031456
YDL155W (predicted) YPL094C	=	FBgn0000405_FBgn0011584
YDL155W (predicted) YLR116W	=	FBgn0000405_FBgn0017397
YDL155W (predicted) YPR131C	=	FBgn0000405_FBgn0031043
YDL155W (predicted) YJL013C	=	FBgn0000405_FBgn0025458
YDL155W (predicted) YHR018C	=	FBgn0000405_FBgn0032076
YDL155W (predicted) YDR489W	=	FBgn0000405_FBgn0039403
YDL155W (predicted) YNL229C	=	FBgn0000405_FBgn0063498
YDL160C (predicted) YOL139C	=	FBgn0004419_FBgn0015218
YDL160C (predicted) YLR085C	=	FBgn0004419_FBgn0011741
YDL171C (predicted) YOL139C	=	FBgn0036663_FBgn0015218
YDL171C (predicted) YDR036C	=	FBgn0086450_FBgn0033761
YDL175C (predicted) YER095W	=	FBgn0036668_FBgn0003479
YDL185W (predicted) YHR132C	=	FBgn0020367_FBgn0035718
YDL185W (predicted) YNL044W	=	FBgn0020367_FBgn0033468
YDL188C (known) YPR040W	=	FBgn0004177_FBgn0031094
YDL188C (predicted) YOR259C	=	FBgn0004177_FBgn0028685
YDL188C (predicted) YNR023W	=	FBgn0004177_FBgn0025463
YDL188C (predicted) YPR023C	=	FBgn0004177_FBgn0027378
YDL188C (predicted) YNL178W	=	FBgn0004177_FBgn0002622
YDL188C (predicted) YOR175C	=	FBgn0004177_FBgn0031815
YDL188C (predicted) YKL125W	=	FBgn0004177_FBgn0032988
YDL188C (predicted) YER043C	=	FBgn0004177_FBgn0035371
YDL188C (predicted) YGR058W	=	FBgn0004177_FBgn0003464
YDL188C (predicted) YEL011W	=	FBgn0004177_FBgn0053138
YDL188C (predicted) YOL018C	=	FBgn0004177_FBgn0031106
YDL188C (predicted) YMR146C	=	FBgn0004177_FBgn0015834
YDL190C (predicted) YNL292W	=	FBgn0032467_FBgn0033060
YDL191W (predicted) YJL124C	=	FBgn0029785_FBgn0035271
YDL192W (predicted) YGL055W	=	FBgn0010348_FBgn0038130
YDL192W (predicted) YKR013W	=	FBgn0013749_FBgn0051482
YDL192W (predicted) YJL078C	=	FBgn0013749_FBgn0051482
YDL192W (predicted) YJL079C	=	FBgn0013749_FBgn0051482
YDL192W (predicted) YGR276C	=	FBgn0010348_FBgn0035707
YDL193W (predicted) YPR103W	=	FBgn0031312_FBgn0034842
YDL195W (known) YLR208W	=	FBgn0033339_FBgn0024509
YDL195W (predicted) YJR009C	=	FBgn0033339_FBgn0001092
YDL195W (predicted) YGR192C	=	FBgn0033339_FBgn0001092
YDL195W (predicted) YKL140W	=	FBgn0033339_FBgn0032265
YDL195W (predicted) YLL060C	=	FBgn0033339_FBgn0035587
YDL195W (predicted) YJL052W	=	FBgn0033339_FBgn0001092
YDL204W (predicted) YDR371W	=	FBgn0053113_FBgn0034582
YDL204W (predicted) YNL044W	=	FBgn0053113_FBgn0033468
YDL205C (predicted) YPR118W	=	FBgn0010786_FBgn0039849
YDL205C (predicted) YGL243W	=	FBgn0010786_FBgn0028658
YDL205C (predicted) YOR007C	=	FBgn0010786_FBgn0032640
YDL205C (predicted) YLL035W	=	FBgn0010786_FBgn0034073
YDL208W (predicted) YDR385W	=	FBgn0029148_FBgn0000559
YDL208W (predicted) YOL114C	=	FBgn0029148_FBgn0032261
YDL208W (predicted) YOR133W	=	FBgn0029148_FBgn0000559
YDL216C (predicted) YOR115C	=	FBgn0027053_FBgn0038323
YDL234C (known) YLL024C	=	FBgn0034009_FBgn0001219
YDL234C (predicted) YLR147C	=	FBgn0034009_FBgn0023167
YDL234C (predicted) YDR064W	=	FBgn0034009_FBgn0010265
YDL234C (predicted) YKL221W	=	FBgn0034009_FBgn0023549
YDL234C (predicted) YLR293C	=	FBgn0032249_FBgn0036497
YDL234C (predicted) YER103W	=	FBgn0034009_FBgn0001219
YDL234C (predicted) YNR006W	=	FBgn0031233_FBgn0031450
YDL234C (predicted) YDR292C	=	FBgn0034009_FBgn0010391
YDL234C (predicted) YOR357C	=	FBgn0034009_FBgn0038065
YDL234C (predicted) YNL125C	=	FBgn0034009_FBgn0023549
YDL234C (predicted) YOR306C	=	FBgn0034009_FBgn0023549
YDL234C (predicted) YDR037W	=	FBgn0034009_FBgn0027084
YDL234C (predicted) YGL135W	=	FBgn0034009_FBgn0036213
YDL234C (predicted) YLR029C	=	FBgn0034009_FBgn0028697
YDL234C (predicted) YPL211W	=	FBgn0034009_FBgn0039233
YDL234C (predicted) YIR026C	=	FBgn0034009_FBgn0004210
YDL234C (predicted) YOR185C	=	FBgn0032249_FBgn0036497
YDL234C (predicted) YMR121C	=	FBgn0034009_FBgn0028697
YDL234C (predicted) YOR175C	=	FBgn0034009_FBgn0033476
YDL234C (predicted) YPL220W	=	FBgn0034009_FBgn0036213
YDL234C (predicted) YOL119C	=	FBgn0034009_FBgn0023549
YDR004W (predicted) YMR190C	=	FBgn0003480_FBgn0027375
YDR004W (predicted) YGL048C	=	FBgn0003480_FBgn0020369
YDR004W (predicted) YLR310C	=	FBgn0003480_FBgn0034158
YDR004W (predicted) YKR071C	=	FBgn0003480_FBgn0001977
YDR004W (predicted) YDR235W	=	FBgn0003480_FBgn0039600
YDR004W (predicted) YNL243W	=	FBgn0003480_FBgn0020254
YDR004W (predicted) YML046W	=	FBgn0003480_FBgn0039600
YDR004W (predicted) YLR024C	=	FBgn0003480_FBgn0029985
YDR004W (predicted) YNL267W	=	FBgn0003480_FBgn0004373
YDR004W (predicted) YGR047C	=	FBgn0003480_FBgn0034186
YDR004W (predicted) YNL241C	=	FBgn0003480_FBgn0004057
YDR004W (predicted) YFR019W	=	FBgn0003480_FBgn0028741
YDR006C (predicted) YLR284C	=	FBgn0029820_FBgn0004400
YDR006C (predicted) YFL037W	=	FBgn0029820_FBgn0003887
YDR006C (predicted) YML085C	=	FBgn0029820_FBgn0004236
YDR006C (predicted) YFL009W	=	FBgn0029820_FBgn0041171
YDR006C (predicted) YML124C	=	FBgn0029820_FBgn0004236
YDR006C (predicted) YOR180C	=	FBgn0029820_FBgn0004400
YDR009W (predicted) YLR422W	=	FBgn0035950_FBgn0015513
YDR012W (predicted) YNL049C	=	FBgn0003279_FBgn0033460
YDR012W (predicted) YMR077C	=	FBgn0003279_FBgn0034744
YDR012W (predicted) YGL205W	=	FBgn0003279_FBgn0027572
YDR012W (predicted) YLR180W	=	FBgn0003279_FBgn0005278
YDR012W (predicted) YDR502C	=	FBgn0003279_FBgn0005278
YDR012W (predicted) YIL109C	=	FBgn0003279_FBgn0033460
YDR013W (known) YDR489W	=	FBgn0035194_FBgn0039403
YDR018C (predicted) YPL234C	=	FBgn0036622_FBgn0004145
YDR018C (predicted) YJR121W	=	FBgn0036622_FBgn0010217
YDR018C (predicted) YEL027W	=	FBgn0036622_FBgn0004145
YDR018C (predicted) YML085C	=	FBgn0036622_FBgn0003884
YDR018C (predicted) YIL069C	=	FBgn0036622_FBgn0034751
YDR018C (predicted) YER074W	=	FBgn0036622_FBgn0034751
YDR018C (predicted) YML124C	=	FBgn0036622_FBgn0003884
YDR019C (predicted) YPR108W	=	FBgn0032287_FBgn0028688
YDR021W (predicted) YLL035W	=	FBgn0037573_FBgn0034073
YDR023W (predicted) YKL140W	=	FBgn0031497_FBgn0032265
YDR025W (predicted) YPL085W	=	FBgn0033699_FBgn0052654
YDR025W (predicted) YPR112C	=	FBgn0033699_FBgn0036018
YDR025W (predicted) YDR365C	=	FBgn0033699_FBgn0024364
YDR036C (known) YDR036C	=	FBgn0031092_FBgn0031092
YDR036C (predicted) YDR244W	=	FBgn0031092_FBgn0023516
YDR036C (predicted) YDR328C	=	FBgn0033879_FBgn0026176
YDR036C (predicted) YNR006W	=	FBgn0028479_FBgn0031450
YDR036C (predicted) YKL145W	=	FBgn0033879_FBgn0028687
YDR036C (predicted) YJR142W	=	FBgn0033879_FBgn0039958
YDR036C (predicted) YDR472W	=	FBgn0031092_FBgn0033962
YDR036C (predicted) YDR145W	=	FBgn0033879_FBgn0011290
YDR036C (predicted) YOR014W	=	FBgn0033879_FBgn0027492
YDR036C (predicted) YKL022C	=	FBgn0033879_FBgn0025781
YDR036C (predicted) YHR081W	=	FBgn0033879_FBgn0030711
YDR037W (predicted) YIL034C	=	FBgn0027084_FBgn0011570
YDR047W (predicted) YLR038C	=	FBgn0033428_FBgn0031066
YDR047W (predicted) YNR006W	=	FBgn0033428_FBgn0031450
YDR050C (predicted) YDR371W	=	FBgn0086355_FBgn0034582
YDR050C (predicted) YMR276W	=	FBgn0086355_FBgn0031057
YDR059C (predicted) YIL046W	=	FBgn0011217_FBgn0023423
YDR059C (predicted) YDR373W	=	FBgn0011217_FBgn0013303
YDR059C (predicted) YPR176C	=	FBgn0011217_FBgn0028970
YDR059C (predicted) YMR276W	=	FBgn0011217_FBgn0031057
YDR059C (predicted) YOR332W	=	FBgn0011217_FBgn0015324
YDR059C (predicted) YML035C	=	FBgn0011217_FBgn0052626
YDR062W (known) YLL024C	=	FBgn0002524_FBgn0001219
YDR062W (predicted) YPL244C	=	FBgn0002524_FBgn0038863
YDR062W (predicted) YER103W	=	FBgn0002524_FBgn0001219
YDR062W (predicted) YLR406C	=	FBgn0002524_FBgn0025286
YDR062W (predicted) YLR167W	=	FBgn0002524_FBgn0003942
YDR062W (predicted) YDR221W	=	FBgn0002524_FBgn0032643
YDR062W (predicted) YHR039C-A	=	FBgn0002524_FBgn0026753
YDR062W (predicted) YLR043C	=	FBgn0002524_FBgn0011761
YDR062W (predicted) YGR209C	=	FBgn0002524_FBgn0011761
YDR062W (predicted) YMR143W	=	FBgn0002524_FBgn0034743
YDR064W (predicted) YHR005C	=	FBgn0010265_FBgn0001123
YDR064W (predicted) YPR118W	=	FBgn0010265_FBgn0039849
YDR064W (predicted) YER020W	=	FBgn0010265_FBgn0001123
YDR075W (predicted) YLL019C	=	FBgn0023177_FBgn0053553
YDR080W (predicted) YOL062C	=	FBgn0002566_FBgn0024832
YDR080W (predicted) YLR378C	=	FBgn0002566_FBgn0086357
YDR097C (predicted) YNR023W	=	FBgn0036486_FBgn0025463
YDR098C (predicted) YOR115C	=	FBgn0032509_FBgn0038323
YDR098C (predicted) YFL009W	=	FBgn0032509_FBgn0041171
YDR099W (known) YER177W	=	FBgn0020238_FBgn0020238/FBgn0020238_FBgn0004907/FBgn0004907_FBgn0020238/FBgn0004907_FBgn0004907
YDR099W (known) YDR099W	=	FBgn0020238_FBgn0020238/FBgn0020238_FBgn0004907/FBgn0004907_FBgn0020238/FBgn0004907_FBgn0004907
YDR099W (predicted) YLR174W	=	FBgn0004907_FBgn0001248
YDR099W (predicted) YPR112C	=	FBgn0004907_FBgn0036018
YDR099W (predicted) YLR447C	=	FBgn0004907_FBgn0028665
YDR099W (predicted) YPL122C	=	FBgn0004907_FBgn0036513
YDR099W (predicted) YPR129W	=	FBgn0004907_FBgn0041775
YDR099W (predicted) YGL094C	=	FBgn0020238_FBgn0033352
YDR099W (predicted) YOL100W	=	FBgn0020238_FBgn0020386
YDR099W (predicted) YLR166C	=	FBgn0004907_FBgn0027103
YDR099W (predicted) YDR166C	=	FBgn0020238_FBgn0031537/FBgn0004907_FBgn0031537
YDR099W (predicted) YIL018W	=	FBgn0004907_FBgn0024939
YDR099W (predicted) YNL009W	=	FBgn0004907_FBgn0001248
YDR099W (predicted) YFR031C-A	=	FBgn0004907_FBgn0024939
YDR099W (predicted) YGR058W	=	FBgn0004907_FBgn0003464
YDR099W (predicted) YDR490C	=	FBgn0020238_FBgn0020386
YDR107C (predicted) YJL004C	=	FBgn0035622_FBgn0037603
YDR121W (predicted) YNL244C	=	FBgn0043002_FBgn0035423
YDR141C (predicted) YOL018C	=	FBgn0034400_FBgn0031106
YDR142C (predicted) YKL016C	=	FBgn0035922_FBgn0016120
YDR142C (predicted) YLR259C	=	FBgn0035922_FBgn0011244
YDR145W (known) YER148W	=	FBgn0011290_FBgn0003687
YDR145W (known) YFL039C	=	FBgn0011290_FBgn0000044
YDR145W (predicted) YNL223W	=	FBgn0011290_FBgn0038325
YDR145W (predicted) YMR259C	=	FBgn0011290_FBgn0031077
YDR145W (predicted) YJR105W	=	FBgn0011290_FBgn0036337
YDR145W (predicted) YDR341C	=	FBgn0011290_FBgn0037526
YDR145W (predicted) YHR091C	=	FBgn0011290_FBgn0037526
YDR145W (predicted) YGR101W	=	FBgn0011290_FBgn0033672
YDR145W (predicted) YGL047W	=	FBgn0011290_FBgn0039639
YDR145W (predicted) YDR170C	=	FBgn0011290_FBgn0086779
YDR145W (predicted) YDR323C	=	FBgn0011290_FBgn0031991
YDR145W (predicted) YNL274C	=	FBgn0011290_FBgn0032889
YDR145W (predicted) YDR270W	=	FBgn0011290_FBgn0000588
YDR147W (predicted) YGR209C	=	FBgn0000536_FBgn0035334
YDR147W (predicted) YNL178W	=	FBgn0000536_FBgn0002622
YDR147W (predicted) YLR043C	=	FBgn0000536_FBgn0035334
YDR148C (predicted) YMR185W	=	FBgn0037891_FBgn0032728
YDR164C (predicted) YOR033C	=	FBgn0004574_FBgn0015553
YDR166C (known) YIL068C	=	FBgn0031537_FBgn0034367
YDR166C (known) YGL233W	=	FBgn0031537_FBgn0038856
YDR166C (predicted) YNL069C	=	FBgn0031537_FBgn0037351
YDR166C (predicted) YOR349W	=	FBgn0031537_FBgn0027509
YDR166C (predicted) YOR360C	=	FBgn0031537_FBgn0034886
YDR166C (predicted) YKR002W	=	FBgn0031537_FBgn0015949
YDR166C (predicted) YER177W	=	FBgn0031537_FBgn0020238/FBgn0031537_FBgn0004907
YDR166C (predicted) YDR325W	=	FBgn0031537_FBgn0085467
YDR166C (predicted) YJL076W	=	FBgn0031537_FBgn0026401
YDR166C (predicted) YJR119C	=	FBgn0031537_FBgn0031759
YDR166C (predicted) YPL177C	=	FBgn0031537_FBgn0001235
YDR166C (predicted) YLR185W	=	FBgn0031537_FBgn0030616
YDR166C (predicted) YDR180W	=	FBgn0031537_FBgn0026401
YDR166C (predicted) YIL133C	=	FBgn0031537_FBgn0037351
YDR166C (predicted) YLR210W	=	FBgn0031537_FBgn0000405
YDR166C (predicted) YPR119W	=	FBgn0031537_FBgn0000405
YDR166C (predicted) YLR176C	=	FBgn0031537_FBgn0020379
YDR166C (predicted) YDR500C	=	FBgn0031537_FBgn0030616
YDR166C (predicted) YGR241C	=	FBgn0031537_FBgn0086372
YDR166C (predicted) YJR099W	=	FBgn0031537_FBgn0051534
YDR166C (predicted) YHR161C	=	FBgn0031537_FBgn0086372
YDR166C (predicted) YGL096W	=	FBgn0031537_FBgn0001235
YDR166C (predicted) YGR108W	=	FBgn0031537_FBgn0000405
YDR167W (known) YMR236W	=	FBgn0028398_FBgn0000617/FBgn0026324_FBgn0000617
YDR167W (known) YDR448W	=	FBgn0028398_FBgn0037555/FBgn0026324_FBgn0037555
YDR167W (known) YER148W	=	FBgn0028398_FBgn0003687/FBgn0026324_FBgn0003687
YDR167W (known) YDR167W	=	FBgn0028398_FBgn0026324/FBgn0026324_FBgn0028398
YDR167W (known) YGR252W	=	FBgn0028398_FBgn0020388/FBgn0026324_FBgn0020388
YDR167W (predicted) YJR014W	=	FBgn0026324_FBgn0030802
YDR167W (predicted) YPR187W	=	FBgn0026324_FBgn0003275
YDR167W (predicted) YEL012W	=	FBgn0028398_FBgn0029996
YDR168W (predicted) YER125W	=	FBgn0011573_FBgn0003557
YDR168W (predicted) YKL166C	=	FBgn0011573_FBgn0000273
YDR168W (predicted) YPL203W	=	FBgn0011573_FBgn0000273
YDR168W (predicted) YJL164C	=	FBgn0011573_FBgn0000273
YDR168W (predicted) YIL106W	=	FBgn0011573_FBgn0036172
YDR170C (predicted) YJR131W	=	FBgn0086779_FBgn0010338
YDR170C (predicted) YNL222W	=	FBgn0026179_FBgn0031054
YDR170C (predicted) YGL094C	=	FBgn0086779_FBgn0033352
YDR170C (predicted) YEL058W	=	FBgn0086779_FBgn0036298
YDR172W (predicted) YNL025C	=	FBgn0020443_FBgn0004597
YDR182W (predicted) YML049C	=	FBgn0031997_FBgn0035162
YDR182W (predicted) YLR433C	=	FBgn0031997_FBgn0011826
YDR182W (predicted) YPR120C	=	FBgn0031997_FBgn0010382
YDR182W (predicted) YNL025C	=	FBgn0031997_FBgn0025674
YDR182W (predicted) YGR109C	=	FBgn0031997_FBgn0010382
YDR182W (predicted) YKL140W	=	FBgn0031997_FBgn0023495
YDR182W (predicted) YER095W	=	FBgn0031997_FBgn0003479
YDR182W (predicted) YML057W	=	FBgn0031997_FBgn0011826
YDR182W (predicted) YLR117C	=	FBgn0031997_FBgn0000377
YDR183W (predicted) YGR214W	=	FBgn0037843_FBgn0003517
YDR183W (predicted) YLR048W	=	FBgn0037843_FBgn0003517
YDR190C (known) YPL235W	=	FBgn0040078_FBgn0040075
YDR208W (predicted) YHR132C	=	FBgn0016984_FBgn0035718
YDR211W (known) YOR260W	=	FBgn0023512_FBgn0034029
YDR225W (predicted) YPL196W	=	FBgn0051618_FBgn0031904
YDR232W (predicted) YKL210W	=	FBgn0020764_FBgn0023143
YDR232W (predicted) YPL003W	=	FBgn0020764_FBgn0036127
YDR235W (known) YHR086W	=	FBgn0039600_FBgn0031607
YDR238C (predicted) YER029C	=	FBgn0008635_FBgn0010083
YDR238C (predicted) YNL082W	=	FBgn0008635_FBgn0011660
YDR244W (known) YGL153W	=	FBgn0023516_FBgn0037020
YDR244W (known) YGL205W	=	FBgn0023516_FBgn0031813
YDR244W (known) YML042W	=	FBgn0023516_FBgn0039543/FBgn0023516_FBgn0037440
YDR244W (predicted) YGR276C	=	FBgn0023516_FBgn0035707
YDR244W (predicted) YOR007C	=	FBgn0023516_FBgn0032640
YDR244W (predicted) YLR284C	=	FBgn0023516_FBgn0035169
YDR244W (predicted) YOR180C	=	FBgn0023516_FBgn0035169
YDR244W (predicted) YLR117C	=	FBgn0023516_FBgn0000377
YDR244W (predicted) YMR240C	=	FBgn0023516_FBgn0031493
YDR244W (predicted) YEL020W-A	=	FBgn0023516_FBgn0030480
YDR252W (predicted) YOR180C	=	FBgn0000181_FBgn0030082
YDR252W (predicted) YLR284C	=	FBgn0000181_FBgn0030082
YDR255C (predicted) YDR255C	=	FBgn0034573_FBgn0034573
YDR256C (predicted) YNR003C	=	FBgn0000261_FBgn0038951
YDR267C (known) YHR122W	=	FBgn0033972_FBgn0036107
YDR270W (predicted) YEL056W	=	FBgn0000588_FBgn0015610/FBgn0032391_FBgn0015610
YDR272W (predicted) YDR485C	=	FBgn0037024_FBgn0032321
YDR282C (predicted) YDR473C	=	FBgn0030678_FBgn0036915
YDR283C (predicted) YGL238W	=	FBgn0019990_FBgn0022213
YDR287W (predicted) YDR424C	=	FBgn0037064_FBgn0026141
YDR299W (known) YGR145W	=	FBgn0031851_FBgn0028529
YDR299W (known) YMR142C	=	FBgn0031851_FBgn0011272
YDR299W (predicted) YIL068C	=	FBgn0031851_FBgn0034367
YDR299W (predicted) YOL080C	=	FBgn0031851_FBgn0036405
YDR311W (predicted) YGR038W	=	FBgn0033929_FBgn0037110
YDR311W (predicted) YLR350W	=	FBgn0033929_FBgn0037110
YDR321W (predicted) YML026C	=	FBgn0029689_FBgn0010411
YDR321W (predicted) YDR450W	=	FBgn0029689_FBgn0010411
YDR321W (predicted) YER159C	=	FBgn0029689_FBgn0034650
YDR323C (known) YGL095C	=	FBgn0031991_FBgn0037711
YDR323C (predicted) YPL147W	=	FBgn0031991_FBgn0031069
YDR323C (predicted) YNL178W	=	FBgn0031991_FBgn0002622
YDR323C (predicted) YPL131W	=	FBgn0031991_FBgn0064225
YDR323C (predicted) YPL146C	=	FBgn0031991_FBgn0030061
YDR323C (predicted) YNL035C	=	FBgn0031991_FBgn0033471
YDR323C (predicted) YLL041C	=	FBgn0031991_FBgn0014028
YDR328C (known) YFL009W	=	FBgn0025637_FBgn0041171
YDR328C (known) YJR090C	=	FBgn0025637_FBgn0020257
YDR328C (known) YIL046W	=	FBgn0025637_FBgn0023423/FBgn0026176_FBgn0023423
YDR328C (predicted) YGL190C	=	FBgn0026176_FBgn0004889
YDR328C (predicted) YLR117C	=	FBgn0025637_FBgn0000377
YDR328C (predicted) YKL025C	=	FBgn0025637_FBgn0035397
YDR328C (predicted) YER095W	=	FBgn0026176_FBgn0003479
YDR328C (predicted) YGR244C	=	FBgn0025637_FBgn0037643
YDR328C (predicted) YLR432W	=	FBgn0026176_FBgn0003204
YDR328C (predicted) YGR083C	=	FBgn0026175_FBgn0034858
YDR328C (predicted) YMR143W	=	FBgn0026175_FBgn0034743
YDR328C (predicted) YOL115W	=	FBgn0025637_FBgn0030049
YDR328C (predicted) YLR367W	=	FBgn0026175_FBgn0010198
YDR328C (predicted) YGL189C	=	FBgn0026175_FBgn0004413
YDR328C (predicted) YJL190C	=	FBgn0026175_FBgn0010198
YDR328C (predicted) YLR433C	=	FBgn0026176_FBgn0011826
YDR328C (predicted) YHR216W	=	FBgn0026176_FBgn0003204
YDR328C (predicted) YLL019C	=	FBgn0025637_FBgn0053553
YDR328C (predicted) YML068W	=	FBgn0034863_FBgn0053144
YDR328C (predicted) YIR002C	=	FBgn0025637_FBgn0038889
YDR328C (predicted) YJL109C	=	FBgn0025637_FBgn0086451/FBgn0026176_FBgn0086451
YDR328C (predicted) YER131W	=	FBgn0026175_FBgn0004413
YDR328C (predicted) YML056C	=	FBgn0026176_FBgn0003204
YDR328C (predicted) YNL299W	=	FBgn0025637_FBgn0030049
YDR328C (predicted) YGL205W	=	FBgn0026176_FBgn0031813
YDR328C (predicted) YML057W	=	FBgn0026176_FBgn0011826
YDR333C (predicted) YOL080C	=	FBgn0027549_FBgn0036405
YDR335W (predicted) YLL019C	=	FBgn0031051_FBgn0053553
YDR358W (predicted) YML042W	=	FBgn0035995_FBgn0039543
YDR358W (predicted) YER159C	=	FBgn0035995_FBgn0034650
YDR363W-A (predicted) YJR084W	=	FBgn0040954_FBgn0036184
YDR363W-A (predicted) YNR012W	=	FBgn0040954_FBgn0022029
YDR363W-A (predicted) YDR484W	=	FBgn0040954_FBgn0031710
YDR363W-A (predicted) YOL072W	=	FBgn0040954_FBgn0036184
YDR371W (predicted) YGL103W	=	FBgn0034582_FBgn0010410
YDR371W (predicted) YFR032C-A	=	FBgn0034582_FBgn0016726
YDR373W (predicted) YKR001C	=	FBgn0083228_FBgn0086250
YDR373W (predicted) YJL046W	=	FBgn0039380_FBgn0034089
YDR373W (predicted) YLL041C	=	FBgn0083228_FBgn0014028
YDR373W (predicted) YNL132W	=	FBgn0039380_FBgn0027330
YDR373W (predicted) YJL063C	=	FBgn0013303_FBgn0035122
YDR373W (predicted) YLR340W	=	FBgn0013303_FBgn0000100
YDR378C (known) YER146W	=	FBgn0034564_FBgn0035675
YDR382W (predicted) YGL205W	=	FBgn0003274_FBgn0027572
YDR385W (predicted) YLR147C	=	FBgn0000559_FBgn0023167
YDR385W (predicted) YPL131W	=	FBgn0000559_FBgn0064225
YDR385W (predicted) YIL109C	=	FBgn0000559_FBgn0033460
YDR385W (predicted) YHR005C	=	FBgn0000559_FBgn0001123
YDR385W (predicted) YER020W	=	FBgn0000559_FBgn0001123
YDR385W (predicted) YNL049C	=	FBgn0000559_FBgn0033460
YDR385W (predicted) YER163C	=	FBgn0000559_FBgn0030411
YDR385W (predicted) YER094C	=	FBgn0000559_FBgn0026380
YDR385W (predicted) YLR116W	=	FBgn0039566_FBgn0017397
YDR390C (known) YPR180W	=	FBgn0029113_FBgn0029512
YDR390C (predicted) YHR107C	=	FBgn0029113_FBgn0011710/FBgn0029113_FBgn0013726
YDR390C (predicted) YER095W	=	FBgn0029113_FBgn0003479
YDR390C (predicted) YLR166C	=	FBgn0029113_FBgn0027103
YDR390C (predicted) YLR314C	=	FBgn0029113_FBgn0014029
YDR390C (predicted) YJR076C	=	FBgn0029113_FBgn0011710/FBgn0029113_FBgn0013726
YDR397C (known) YER159C	=	FBgn0028926_FBgn0034650
YDR397C (predicted) YML015C	=	FBgn0028926_FBgn0011291
YDR398W (predicted) YOR327C	=	FBgn0050349_FBgn0003660
YDR398W (predicted) YNR001C	=	FBgn0050349_FBgn0086133
YDR400W (predicted) YDR400W	=	FBgn0032436_FBgn0032436
YDR411C (predicted) YOR178C	=	FBgn0031376_FBgn0036428
YDR416W (predicted) YLR143W	=	FBgn0033859_FBgn0030336
YDR416W (predicted) YEL044W	=	FBgn0033859_FBgn0040929
YDR416W (predicted) YOR065W	=	FBgn0033859_FBgn0039651
YDR416W (predicted) YMR259C	=	FBgn0033859_FBgn0031077
YDR418W (predicted) YIL034C	=	FBgn0034968_FBgn0011570
YDR418W (predicted) YIL125W	=	FBgn0034968_FBgn0039827
YDR418W (predicted) YPR112C	=	FBgn0034968_FBgn0036018
YDR419W (predicted) YOR014W	=	FBgn0037554_FBgn0027492
YDR419W (predicted) YJL030W	=	FBgn0037554_FBgn0035640
YDR419W (predicted) YNL229C	=	FBgn0037554_FBgn0063497
YDR419W (predicted) YGR003W	=	FBgn0037554_FBgn0001980
YDR424C (predicted) YKL056C	=	FBgn0011760_FBgn0037874
YDR424C (predicted) YOR312C	=	FBgn0011760_FBgn0010409
YDR424C (predicted) YHR046C	=	FBgn0026141_FBgn0037064
YDR424C (predicted) YOL022C	=	FBgn0026141_FBgn0038055
YDR424C (predicted) YOL004W	=	FBgn0026141_FBgn0022764
YDR424C (predicted) YOR239W	=	FBgn0011760_FBgn0035247/FBgn0026141_FBgn0035247
YDR424C (predicted) YPL046C	=	FBgn0026141_FBgn0023211
YDR424C (predicted) YMR242C	=	FBgn0011760_FBgn0010409
YDR424C (predicted) YFL009W	=	FBgn0011760_FBgn0041171
YDR427W (predicted) YOR327C	=	FBgn0028691_FBgn0033452
YDR429C (predicted) YER094C	=	FBgn0035526_FBgn0026380
YDR430C (predicted) YHR132C	=	FBgn0033005_FBgn0031930
YDR430C (predicted) YLR259C	=	FBgn0033005_FBgn0011244
YDR434W (predicted) YLL024C	=	FBgn0051120_FBgn0001219
YDR434W (predicted) YER103W	=	FBgn0051120_FBgn0001219
YDR434W (predicted) YOR157C	=	FBgn0051120_FBgn0023174
YDR435C (predicted) YGL190C	=	FBgn0028507_FBgn0004889
YDR440W (predicted) YLR166C	=	FBgn0014963_FBgn0027103
YDR441C (predicted) YER007C-A	=	FBgn0000109_FBgn0029833
YDR447C (predicted) YKL181W	=	FBgn0005533_FBgn0039790
YDR448W (known) YLR291C	=	FBgn0037555_FBgn0024996
YDR448W (known) YGR274C	=	FBgn0037555_FBgn0010355
YDR448W (known) YGR252W	=	FBgn0037555_FBgn0020388
YDR448W (known) YMR236W	=	FBgn0037555_FBgn0000617
YDR448W (known) YNR023W	=	FBgn0053520_FBgn0025463/FBgn0037555_FBgn0025463
YDR448W (known) YER148W	=	FBgn0037555_FBgn0003687
YDR448W (predicted) YOR096W	=	FBgn0053520_FBgn0039757
YDR448W (predicted) YKL016C	=	FBgn0053520_FBgn0016120
YDR448W (predicted) YDR527W	=	FBgn0037555_FBgn0052104
YDR448W (predicted) YML057W	=	FBgn0053520_FBgn0010015
YDR448W (predicted) YLR388W	=	FBgn0037555_FBgn0037752
YDR448W (predicted) YNL096C	=	FBgn0053520_FBgn0039757
YDR448W (predicted) YLR433C	=	FBgn0053520_FBgn0010015
YDR448W (predicted) YFR009W	=	FBgn0037555_FBgn0036888
YDR450W (predicted) YGL205W	=	FBgn0010411_FBgn0027572
YDR450W (predicted) YNL189W	=	FBgn0010411_FBgn0011823
YDR450W (predicted) YLR160C	=	FBgn0010411_FBgn0029689
YDR450W (predicted) YLR158C	=	FBgn0010411_FBgn0029689
YDR450W (predicted) YIL034C	=	FBgn0010411_FBgn0011570
YDR450W (predicted) YLR157C	=	FBgn0010411_FBgn0029689
YDR450W (predicted) YLR155C	=	FBgn0010411_FBgn0029689
YDR453C (known) YKL086W	=	FBgn0040309_FBgn0030876
YDR453C (predicted) YER178W	=	FBgn0040309_FBgn0028325
YDR460W (predicted) YKL025C	=	FBgn0024956_FBgn0035397
YDR471W (predicted) YNL286W	=	FBgn0039359_FBgn0037081
YDR471W (predicted) YOR306C	=	FBgn0039359_FBgn0035173
YDR471W (predicted) YGL205W	=	FBgn0039359_FBgn0027572
YDR471W (predicted) YKL221W	=	FBgn0039359_FBgn0035173
YDR471W (predicted) YOL119C	=	FBgn0039359_FBgn0035173
YDR471W (predicted) YNL125C	=	FBgn0039359_FBgn0035173
YDR473C (known) YLR424W	=	FBgn0036915_FBgn0024191
YDR473C (known) YDR473C	=	FBgn0036915_FBgn0036915
YDR473C (predicted) YER125W	=	FBgn0036915_FBgn0030145
YDR473C (predicted) YPL243W	=	FBgn0036915_FBgn0035947
YDR473C (predicted) YGL205W	=	FBgn0036915_FBgn0027572
YDR473C (predicted) YNR012W	=	FBgn0036915_FBgn0022029
YDR473C (predicted) YHR128W	=	FBgn0036915_FBgn0035639
YDR473C (predicted) YPL093W	=	FBgn0036915_FBgn0028473
YDR473C (predicted) YEL037C	=	FBgn0036915_FBgn0026777
YDR484W (predicted) YLR367W	=	FBgn0031710_FBgn0010198
YDR484W (predicted) YNL007C	=	FBgn0031710_FBgn0015657
YDR484W (predicted) YJL190C	=	FBgn0031710_FBgn0010198
YDR484W (predicted) YNL061W	=	FBgn0031710_FBgn0033741
YDR484W (predicted) YNL082W	=	FBgn0031710_FBgn0011660
YDR484W (predicted) YER029C	=	FBgn0031710_FBgn0010083
YDR485C (predicted) YOR040W	=	FBgn0032321_FBgn0037024
YDR489W (known) YJL072C	=	FBgn0039403_FBgn0031599
YDR489W (predicted) YLR210W	=	FBgn0039403_FBgn0000405
YDR489W (predicted) YEL026W	=	FBgn0039403_FBgn0015393
YDR489W (predicted) YOR096W	=	FBgn0039403_FBgn0039757
YDR489W (predicted) YNL096C	=	FBgn0039403_FBgn0039757
YDR489W (predicted) YGR108W	=	FBgn0039403_FBgn0000405
YDR489W (predicted) YGR274C	=	FBgn0039403_FBgn0010355
YDR489W (predicted) YLR325C	=	FBgn0039403_FBgn0040007
YDR489W (predicted) YPR119W	=	FBgn0039403_FBgn0000405
YDR489W (predicted) YLL041C	=	FBgn0039403_FBgn0030975
YDR490C (predicted) YMR037C	=	FBgn0020386_FBgn0086910
YDR490C (predicted) YER177W	=	FBgn0020386_FBgn0020238
YDR492W (predicted) YKL007W	=	FBgn0038984_FBgn0034577
YDR492W (predicted) YNL044W	=	FBgn0038984_FBgn0033468
YDR500C (predicted) YJL013C	=	FBgn0030616_FBgn0031696/FBgn0030616_FBgn0025458
YDR500C (predicted) YGR188C	=	FBgn0030616_FBgn0031696/FBgn0030616_FBgn0025458
YDR500C (predicted) YML093W	=	FBgn0030616_FBgn0036514
YDR502C (predicted) YER020W	=	FBgn0005278_FBgn0001123
YDR502C (predicted) YHR005C	=	FBgn0005278_FBgn0001123
YDR502C (predicted) YFL009W	=	FBgn0005278_FBgn0041171
YDR502C (predicted) YIL155C	=	FBgn0005278_FBgn0022160
YDR502C (predicted) YJL014W	=	FBgn0005278_FBgn0015019
YDR502C (predicted) YJR116W	=	FBgn0005278_FBgn0028480
YDR503C (predicted) YDR503C	=	FBgn0016078_FBgn0016078
YDR510W (known) YPR180W	=	FBgn0026170_FBgn0029512
YDR511W (predicted) YKL192C	=	FBgn0038437_FBgn0011361
YDR516C (predicted) YFL009W	=	FBgn0001186_FBgn0041171
YDR517W (predicted) YLR367W	=	FBgn0036919_FBgn0010198
YDR517W (predicted) YPL095C	=	FBgn0036919_FBgn0014906
YDR517W (predicted) YPL160W	=	FBgn0036919_FBgn0053123
YDR517W (predicted) YEL024W	=	FBgn0036919_FBgn0021906
YDR517W (predicted) YPL046C	=	FBgn0036919_FBgn0023211
YDR517W (predicted) YJR076C	=	FBgn0036919_FBgn0030772
YDR517W (predicted) YML063W	=	FBgn0036919_FBgn0017545
YDR517W (predicted) YLR441C	=	FBgn0036919_FBgn0017545
YDR517W (predicted) YHR107C	=	FBgn0036919_FBgn0030772
YDR517W (predicted) YNR017W	=	FBgn0036919_FBgn0058042
YDR517W (predicted) YJL190C	=	FBgn0036919_FBgn0010198
YDR517W (predicted) YPR108W	=	FBgn0036919_FBgn0028688
YDR517W (predicted) YNL016W	=	FBgn0036919_FBgn0005649
YDR517W (predicted) YMR210W	=	FBgn0036919_FBgn0014906
YDR517W (predicted) YOR063W	=	FBgn0036919_FBgn0020910
YDR518W (predicted) YLR178C	=	FBgn0014002_FBgn0030552
YDR518W (predicted) YLR179C	=	FBgn0014002_FBgn0030552
YDR518W (predicted) YGL237C	=	FBgn0014002_FBgn0035993
YDR524C (predicted) YLR284C	=	FBgn0039056_FBgn0030082
YDR524C (predicted) YOR180C	=	FBgn0039056_FBgn0030082
YDR527W (predicted) YGR276C	=	FBgn0052104_FBgn0035707
YDR531W (predicted) YLL050C	=	FBgn0011205_FBgn0011726
YEL002C (predicted) YJL013C	=	FBgn0014868_FBgn0031696
YEL002C (predicted) YGR188C	=	FBgn0014868_FBgn0031696
YEL003W (known) YGR078C	=	FBgn0010741_FBgn0037893
YEL012W (predicted) YNR023W	=	FBgn0037987_FBgn0025463
YEL013W (predicted) YOL038W	=	FBgn0000117_FBgn0017557
YEL013W (predicted) YLR166C	=	FBgn0000117_FBgn0027103
YEL013W (predicted) YJL085W	=	FBgn0000117_FBgn0035892
YEL013W (predicted) YKL024C	=	FBgn0000117_FBgn0032083
YEL013W (predicted) YPL204W	=	FBgn0000117_FBgn0015024
YEL020C (predicted) YGR276C	=	FBgn0034488_FBgn0035707
YEL022W (predicted) YGL189C	=	FBgn0033714_FBgn0004413
YEL022W (predicted) YER131W	=	FBgn0033714_FBgn0004413
YEL024W (predicted) YPR107C	=	FBgn0021906_FBgn0015621
YEL026W (predicted) YJL013C	=	FBgn0015393_FBgn0025458
YEL026W (predicted) YOR361C	=	FBgn0015393_FBgn0034237
YEL026W (predicted) YGR188C	=	FBgn0015393_FBgn0025458
YEL027W (predicted) YGR009C	=	FBgn0004145_FBgn0034913
YEL030W (predicted) YNL310C	=	FBgn0001220_FBgn0030676
YEL030W (predicted) YNL064C	=	FBgn0001220_FBgn0038145
YEL032W (known) YLR103C	=	FBgn0024332_FBgn0026143
YEL032W (known) YLR274W	=	FBgn0024332_FBgn0017577
YEL034W (predicted) YHR086W	=	FBgn0034967_FBgn0031607
YEL034W (predicted) YPL006W	=	FBgn0034967_FBgn0031140
YEL034W (predicted) YLR142W	=	FBgn0034967_FBgn0003423
YEL034W (predicted) YPL196W	=	FBgn0034967_FBgn0031904
YEL034W (predicted) YER163C	=	FBgn0034967_FBgn0039109
YEL037C (known) YPL096W	=	FBgn0026777_FBgn0033050
YEL037C (predicted) YJL078C	=	FBgn0026777_FBgn0051482
YEL037C (predicted) YJL079C	=	FBgn0026777_FBgn0051482
YEL037C (predicted) YKR013W	=	FBgn0026777_FBgn0051482
YEL039C (predicted) YLR038C	=	FBgn0000409_FBgn0031066
YEL039C (predicted) YNL049C	=	FBgn0000409_FBgn0033460
YEL039C (predicted) YGR211W	=	FBgn0000409_FBgn0030096
YEL039C (predicted) YFR002W	=	FBgn0000409_FBgn0027537
YEL039C (predicted) YIL109C	=	FBgn0000409_FBgn0033460
YEL051W (predicted) YLL060C	=	FBgn0022097_FBgn0035587
YEL051W (predicted) YHR079C	=	FBgn0040377_FBgn0038736
YEL051W (predicted) YER020W	=	FBgn0022097_FBgn0001123
YEL051W (predicted) YHR005C	=	FBgn0022097_FBgn0001123
YEL053C (known) YPR051W	=	FBgn0034982_FBgn0024362
YEL053C (predicted) YGL205W	=	FBgn0034982_FBgn0027572
YEL054C (predicted) YIL125W	=	FBgn0034968_FBgn0039827
YEL054C (predicted) YPR112C	=	FBgn0034968_FBgn0036018
YEL054C (predicted) YIL034C	=	FBgn0034968_FBgn0011570
YEL056W (known) YEL056W	=	FBgn0015610_FBgn0015610
YEL056W (predicted) YKR099W	=	FBgn0015610_FBgn0002914
YEL058W (predicted) YPR176C	=	FBgn0036298_FBgn0028970
YEL058W (predicted) YKR059W	=	FBgn0036298_FBgn0001942
YEL058W (predicted) YJL138C	=	FBgn0036298_FBgn0001942
YER003C (predicted) YOR185C	=	FBgn0037744_FBgn0036497
YER003C (predicted) YLR293C	=	FBgn0037744_FBgn0036497
YER003C (predicted) YOR212W	=	FBgn0037744_FBgn0004623
YER003C (predicted) YPR074C	=	FBgn0037744_FBgn0036784
YER003C (predicted) YGL100W	=	FBgn0037744_FBgn0033247
YER007C-A (known) YJR014W	=	FBgn0029833_FBgn0030802
YER007C-A (predicted) YML022W	=	FBgn0029833_FBgn0000109
YER009W (predicted) YHR098C	=	FBgn0031145_FBgn0031408
YER009W (predicted) YLR116W	=	FBgn0031145_FBgn0017397
YER009W (predicted) YIL109C	=	FBgn0031145_FBgn0033460
YER009W (predicted) YNL049C	=	FBgn0031145_FBgn0033460
YER016W (predicted) YNL082W	=	FBgn0027066_FBgn0011660
YER019W (predicted) YPR129W	=	FBgn0035421_FBgn0041775
YER020W (predicted) YPL090C	=	FBgn0001123_FBgn0004922
YER020W (predicted) YPL063W	=	FBgn0001123_FBgn0024978
YER020W (predicted) YLR447C	=	FBgn0001122_FBgn0028665
YER020W (predicted) YNL178W	=	FBgn0001122_FBgn0002622
YER020W (predicted) YLR259C	=	FBgn0001122_FBgn0032525
YER020W (predicted) YPR165W	=	FBgn0000384_FBgn0014020
YER020W (predicted) YNL025C	=	FBgn0000384_FBgn0025674
YER020W (predicted) YGL174W	=	FBgn0001122_FBgn0039210
YER020W (predicted) YOR133W	=	FBgn0001123_FBgn0000559
YER020W (predicted) YLR180W	=	FBgn0001123_FBgn0005278
YER020W (predicted) YLR344W	=	FBgn0001123_FBgn0036825
YER020W (predicted) YGR034W	=	FBgn0001123_FBgn0036825
YER023W (known) YER023W	=	FBgn0038516_FBgn0038516/FBgn0015781_FBgn0015781
YER023W (predicted) YNL025C	=	FBgn0038516_FBgn0025674
YER027C (predicted) YMR009W	=	FBgn0033383_FBgn0052068
YER027C (predicted) YNR023W	=	FBgn0033383_FBgn0025463
YER029C (predicted) YPL154C	=	FBgn0010083_FBgn0029093
YER029C (predicted) YJL030W	=	FBgn0010083_FBgn0035640
YER029C (predicted) YLR259C	=	FBgn0010083_FBgn0015245
YER029C (predicted) YHR175W	=	FBgn0010083_FBgn0062413
YER029C (predicted) YLR051C	=	FBgn0010083_FBgn0046114
YER029C (predicted) YJL085W	=	FBgn0010083_FBgn0035892
YER029C (predicted) YJL013C	=	FBgn0010083_FBgn0031696
YER029C (predicted) YGR188C	=	FBgn0010083_FBgn0031696
YER029C (predicted) YGL019W	=	FBgn0010083_FBgn0000259
YER031C (predicted) YFL037W	=	FBgn0015790_FBgn0003887
YER031C (predicted) YGL233W	=	FBgn0015790_FBgn0038856
YER039C (predicted) YER053C	=	FBgn0042641_FBgn0034497
YER039C (predicted) YNL302C	=	FBgn0042641_FBgn0039129
YER039C (predicted) YOL121C	=	FBgn0042641_FBgn0039129
YER039C (predicted) YJR077C	=	FBgn0042641_FBgn0034497
YER042W (predicted) YKR017C	=	FBgn0000565_FBgn0025186
YER042W (predicted) YNR023W	=	FBgn0000565_FBgn0025463
YER043C (predicted) YGL205W	=	FBgn0014455_FBgn0027572
YER053C (predicted) YGL237C	=	FBgn0026409_FBgn0035993
YER053C (predicted) YGL225W	=	FBgn0034497_FBgn0042641
YER053C (predicted) YJL004C	=	FBgn0034497_FBgn0037603
YER057C (predicted) YKR068C	=	FBgn0086691_FBgn0035992
YER068W (predicted) YPL149W	=	FBgn0051716_FBgn0029943
YER070W (predicted) YGL153W	=	FBgn0011703_FBgn0037020
YER074W (predicted) YER125W	=	FBgn0034751_FBgn0030145
YER074W (predicted) YPR120C	=	FBgn0034751_FBgn0010382
YER074W (predicted) YOL005C	=	FBgn0034751_FBgn0032634
YER074W (predicted) YGR109C	=	FBgn0034751_FBgn0010382
YER074W (predicted) YHR086W	=	FBgn0034751_FBgn0031607
YER074W (predicted) YOR347C	=	FBgn0034751_FBgn0038952
YER081W (predicted) YPL196W	=	FBgn0032350_FBgn0031904
YER081W (predicted) YOR269W	=	FBgn0032350_FBgn0015754
YER089C (predicted) YJL030W	=	FBgn0035425_FBgn0035640
YER089C (predicted) YNL222W	=	FBgn0035425_FBgn0031054
YER093C (predicted) YNR006W	=	FBgn0031006_FBgn0031450
YER094C (predicted) YOR133W	=	FBgn0026380_FBgn0000559
YER095W (known) YER095W	=	FBgn0003479_FBgn0003479
YER095W (predicted) YGR280C	=	FBgn0003479_FBgn0034528
YER095W (predicted) YPL147W	=	FBgn0003479_FBgn0031069
YER095W (predicted) YIL079C	=	FBgn0003479_FBgn0036668
YER095W (predicted) YPR162C	=	FBgn0003479_FBgn0023181
YER095W (predicted) YLL019C	=	FBgn0003479_FBgn0053553
YER095W (predicted) YNL049C	=	FBgn0003479_FBgn0033460
YER095W (predicted) YPR025C	=	FBgn0003479_FBgn0022936
YER095W (predicted) YOR308C	=	FBgn0003479_FBgn0032388
YER095W (predicted) YNL312W	=	FBgn0003479_FBgn0032906
YER095W (predicted) YGR003W	=	FBgn0003479_FBgn0001980
YER095W (predicted) YKL045W	=	FBgn0003479_FBgn0011425
YER095W (predicted) YPL031C	=	FBgn0003479_FBgn0013762
YER095W (predicted) YIR002C	=	FBgn0003479_FBgn0038889
YER095W (predicted) YGR261C	=	FBgn0003479_FBgn0003210
YER095W (predicted) YIL109C	=	FBgn0003479_FBgn0033460
YER099C (known) YKL181W	=	FBgn0036030_FBgn0039790
YER099C (predicted) YOR178C	=	FBgn0036030_FBgn0036428
YER100W (predicted) YLR372W	=	FBgn0038515_FBgn0038986
YER100W (predicted) YJL196C	=	FBgn0038515_FBgn0038986
YER102W (predicted) YLR262C	=	FBgn0039713_FBgn0015797
YER102W (predicted) YOR194C	=	FBgn0039713_FBgn0011289
YER102W (predicted) YER133W	=	FBgn0039713_FBgn0000711
YER102W (predicted) YJL004C	=	FBgn0039713_FBgn0037603
YER102W (predicted) YJR099W	=	FBgn0039713_FBgn0051534
YER102W (predicted) YGL019W	=	FBgn0039713_FBgn0000259
YER103W (predicted) YNL274C	=	FBgn0013277_FBgn0032889/FBgn0051354_FBgn0032889/FBgn0013276_FBgn0032889/FBgn0001219_FBgn0032889
YER103W (predicted) YNL308C	=	FBgn0013277_FBgn0036254/FBgn0051354_FBgn0036254/FBgn0013276_FBgn0036254
YER103W (predicted) YNL222W	=	FBgn0001219_FBgn0031054
YER103W (predicted) YNL041C	=	FBgn0013277_FBgn0033401/FBgn0051354_FBgn0033401
YER103W (predicted) YER107C	=	FBgn0013277_FBgn0034838/FBgn0051354_FBgn0034838/FBgn0013276_FBgn0034838
YER103W (predicted) YHR018C	=	FBgn0001219_FBgn0032076
YER103W (predicted) YLR251W	=	FBgn0001219_FBgn0035252
YER103W (predicted) YFL009W	=	FBgn0013276_FBgn0041171/FBgn0001219_FBgn0041171
YER103W (predicted) YJL030W	=	FBgn0001219_FBgn0035640
YER103W (predicted) YML092C	=	FBgn0001219_FBgn0086134
YER103W (predicted) YGL073W	=	FBgn0013278_FBgn0001222
YER103W (predicted) YKL125W	=	FBgn0001230_FBgn0032988
YER103W (predicted) YJR099W	=	FBgn0013277_FBgn0051534/FBgn0051354_FBgn0051534/FBgn0013276_FBgn0051534
YER103W (predicted) YGR096W	=	FBgn0013277_FBgn0037852/FBgn0051354_FBgn0037852
YER107C (known) YLL024C	=	FBgn0034838_FBgn0051354/FBgn0034838_FBgn0013276/FBgn0034838_FBgn0013277
YER107C (predicted) YHR047C	=	FBgn0034838_FBgn0035226
YER107C (predicted) YLL027W	=	FBgn0034838_FBgn0026666
YER107C (predicted) YKL157W	=	FBgn0034838_FBgn0035226
YER110C (predicted) YMR224C	=	FBgn0042177_FBgn0020270
YER112W (known) YJL124C	=	FBgn0032240_FBgn0035271
YER112W (known) YNL147W	=	FBgn0032240_FBgn0032599
YER112W (predicted) YKL125W	=	FBgn0032240_FBgn0032988
YER117W (predicted) YIL034C	=	FBgn0010078_FBgn0011570
YER117W (predicted) YGL055W	=	FBgn0010078_FBgn0029172
YER120W (predicted) YGL237C	=	FBgn0029687_FBgn0035993
YER120W (predicted) YKL212W	=	FBgn0029687_FBgn0035195
YER122C (predicted) YNR023W	=	FBgn0037182_FBgn0025463
YER122C (predicted) YPR080W	=	FBgn0037182_FBgn0000556
YER123W (predicted) YPR118W	=	FBgn0011253_FBgn0039849
YER125W (known) YHL033C	=	FBgn0030145_FBgn0014026
YER125W (predicted) YLR441C	=	FBgn0030145_FBgn0017545
YER125W (predicted) YOR063W	=	FBgn0030145_FBgn0020910
YER125W (predicted) YJR099W	=	FBgn0030145_FBgn0010288
YER125W (predicted) YKR094C	=	FBgn0030145_FBgn0003941
YER125W (predicted) YLL045C	=	FBgn0030145_FBgn0014026
YER125W (predicted) YIL069C	=	FBgn0030145_FBgn0034751
YER125W (predicted) YOR367W	=	FBgn0030145_FBgn0035499
YER125W (predicted) YIL148W	=	FBgn0030145_FBgn0003941
YER125W (predicted) YML063W	=	FBgn0030145_FBgn0017545
YER125W (predicted) YFL037W	=	FBgn0030145_FBgn0003887
YER125W (predicted) YLR051C	=	FBgn0030145_FBgn0037504
YER125W (predicted) YGR244C	=	FBgn0003557_FBgn0029118
YER125W (predicted) YGL104C	=	FBgn0030145_FBgn0028562
YER125W (predicted) YHR076W	=	FBgn0030145_FBgn0039694
YER131W (known) YLR435W	=	FBgn0004413_FBgn0039404
YER131W (predicted) YLR024C	=	FBgn0004413_FBgn0029985
YER131W (predicted) YNL287W	=	FBgn0004413_FBgn0028968
YER131W (predicted) YHR089C	=	FBgn0004413_FBgn0011824
YER131W (predicted) YJR031C	=	FBgn0004413_FBgn0033714
YER133W (known) YOR178C	=	FBgn0003132_FBgn0036862/FBgn0000711_FBgn0036862/FBgn0003134_FBgn0036862/FBgn0003134_FBgn0036428/FBgn0004103_FBgn0036862/FBgn0004103_FBgn0036428
YER133W (known) YMR311C	=	FBgn0003132_FBgn0028429/FBgn0000711_FBgn0028429/FBgn0003134_FBgn0028429/FBgn0004103_FBgn0028429
YER133W (predicted) YGL091C	=	FBgn0000711_FBgn0032986
YER133W (predicted) YLL019C	=	FBgn0004103_FBgn0053553
YER133W (predicted) YPL015C	=	FBgn0004103_FBgn0038788
YER133W (predicted) YOR116C	=	FBgn0004103_FBgn0030687
YER133W (predicted) YKR093W	=	FBgn0004103_FBgn0028491
YER133W (predicted) YOR194C	=	FBgn0003134_FBgn0011289
YER133W (predicted) YKL190W	=	FBgn0000711_FBgn0037358
YER133W (predicted) YNR023W	=	FBgn0000711_FBgn0025463
YER133W (predicted) YER133W	=	FBgn0000711_FBgn0004103
YER143W (predicted) YGR276C	=	FBgn0030753_FBgn0035707
YER146W (known) YNL147W	=	FBgn0035675_FBgn0032599
YER146W (known) YLR275W	=	FBgn0035675_FBgn0037434
YER148W (known) YGR274C	=	FBgn0003687_FBgn0010355
YER148W (known) YPL235W	=	FBgn0003687_FBgn0040075
YER148W (known) YOR194C	=	FBgn0003687_FBgn0011289
YER148W (known) YGL112C	=	FBgn0003687_FBgn0010417
YER148W (predicted) YGR252W	=	FBgn0003687_FBgn0020388
YER148W (predicted) YGL073W	=	FBgn0003687_FBgn0001222
YER157W (predicted) YJR065C	=	FBgn0031536_FBgn0011744
YER159C (predicted) YNL041C	=	FBgn0034650_FBgn0033401
YER159C (predicted) YLR158C	=	FBgn0034650_FBgn0029689
YER159C (predicted) YGL206C	=	FBgn0034650_FBgn0000319
YER159C (predicted) YJR009C	=	FBgn0034650_FBgn0001091/FBgn0034650_FBgn0001092
YER159C (predicted) YLR160C	=	FBgn0034650_FBgn0029689
YER159C (predicted) YLR155C	=	FBgn0034650_FBgn0029689
YER159C (predicted) YHR108W	=	FBgn0034650_FBgn0035995
YER159C (predicted) YGR192C	=	FBgn0034650_FBgn0001091/FBgn0034650_FBgn0001092
YER159C (predicted) YLR157C	=	FBgn0034650_FBgn0029689
YER159C (predicted) YJL052W	=	FBgn0034650_FBgn0001091/FBgn0034650_FBgn0001092
YER163C (predicted) YLR163C	=	FBgn0039109_FBgn0038271
YER163C (predicted) YKL210W	=	FBgn0030411_FBgn0023143
YER163C (predicted) YPL046C	=	FBgn0030411_FBgn0023211
YER163C (predicted) YJR047C	=	FBgn0039109_FBgn0034967
YER163C (predicted) YHR174W	=	FBgn0030411_FBgn0000579
YER163C (predicted) YOR393W	=	FBgn0030411_FBgn0000579
YER163C (predicted) YGR254W	=	FBgn0030411_FBgn0000579
YER163C (predicted) YPL281C	=	FBgn0030411_FBgn0000579
YER163C (predicted) YOR133W	=	FBgn0030411_FBgn0000559
YER163C (predicted) YMR323W	=	FBgn0030411_FBgn0000579
YER165W (predicted) YGR287C	=	FBgn0003031_FBgn0002569
YER165W (predicted) YIL172C	=	FBgn0003031_FBgn0002569
YER165W (predicted) YGR292W	=	FBgn0003031_FBgn0002569
YER165W (predicted) YPR140W	=	FBgn0003031_FBgn0026619
YER165W (predicted) YOL157C	=	FBgn0003031_FBgn0002569
YER165W (predicted) YJL216C	=	FBgn0003031_FBgn0002569
YER165W (predicted) YJL221C	=	FBgn0003031_FBgn0002569
YER165W (predicted) YOR077W	=	FBgn0003031_FBgn0024887
YER170W (predicted) YML085C	=	FBgn0042094_FBgn0003884
YER170W (predicted) YML124C	=	FBgn0042094_FBgn0003884
YER174C (predicted) YFL009W	=	FBgn0032509_FBgn0041171
YER174C (predicted) YOR115C	=	FBgn0032509_FBgn0038323
YER177W (predicted) YGR058W	=	FBgn0004907_FBgn0003464
YER177W (predicted) YLR166C	=	FBgn0004907_FBgn0027103
YER177W (predicted) YLR174W	=	FBgn0004907_FBgn0001248
YER177W (predicted) YIL018W	=	FBgn0004907_FBgn0024939
YER177W (predicted) YOL100W	=	FBgn0020238_FBgn0020386
YER177W (predicted) YPL122C	=	FBgn0004907_FBgn0036513
YER177W (predicted) YNL009W	=	FBgn0004907_FBgn0001248
YER177W (predicted) YLR447C	=	FBgn0004907_FBgn0028665
YER177W (predicted) YGL094C	=	FBgn0020238_FBgn0033352
YER177W (predicted) YFR031C-A	=	FBgn0004907_FBgn0024939
YER177W (predicted) YPR112C	=	FBgn0004907_FBgn0036018
YER177W (predicted) YPR129W	=	FBgn0004907_FBgn0041775
YER178W (known) YLR259C	=	FBgn0028325_FBgn0011244
YER178W (predicted) YIR001C	=	FBgn0028325_FBgn0005648
YER178W (predicted) YML028W	=	FBgn0028325_FBgn0040309
YER178W (predicted) YHR051W	=	FBgn0028325_FBgn0019624
YFL009W (predicted) YLR403W	=	FBgn0041171_FBgn0039831
YFL009W (predicted) YGL253W	=	FBgn0041171_FBgn0001186
YFL009W (predicted) YMR028W	=	FBgn0041171_FBgn0051852
YFL009W (predicted) YNL178W	=	FBgn0041171_FBgn0002622
YFL009W (predicted) YHL033C	=	FBgn0041171_FBgn0014026
YFL009W (predicted) YOL012C	=	FBgn0041171_FBgn0001197
YFL009W (predicted) YFR053C	=	FBgn0041171_FBgn0001186
YFL009W (predicted) YLR180W	=	FBgn0041171_FBgn0005278
YFL009W (predicted) YLL024C	=	FBgn0041171_FBgn0001219/FBgn0041171_FBgn0013276
YFL009W (predicted) YPR004C	=	FBgn0041171_FBgn0010516
YFL009W (predicted) YJR123W	=	FBgn0041171_FBgn0002590
YFL009W (predicted) YLL045C	=	FBgn0041171_FBgn0014026
YFL009W (predicted) YLR340W	=	FBgn0041171_FBgn0000100
YFL009W (predicted) YGL123W	=	FBgn0041171_FBgn0004867
YFL009W (predicted) YHR047C	=	FBgn0041171_FBgn0040282
YFL009W (predicted) YKL157W	=	FBgn0041171_FBgn0040282
YFL009W (predicted) YPR165W	=	FBgn0041171_FBgn0014020
YFL009W (predicted) YLL039C	=	FBgn0041171_FBgn0003943
YFL017C (known) YFL017C	=	FBgn0039690_FBgn0039690
YFL018C (predicted) YNL082W	=	FBgn0036762_FBgn0011660
YFL024C (predicted) YPR024W	=	FBgn0000581_FBgn0034792
YFL025C (predicted) YNL023C	=	FBgn0029789_FBgn0001978
YFL033C (predicted) YHR018C	=	FBgn0004461_FBgn0032076
YFL034C-A (predicted) YFL034C-A	=	FBgn0015288_FBgn0015288
YFL034C-A (predicted) YNL135C	=	FBgn0015288_FBgn0013954
YFL034C-A (predicted) YKL125W	=	FBgn0015288_FBgn0032988
YFL034C-A (predicted) YNL222W	=	FBgn0015288_FBgn0031054
YFL034C-A (predicted) YIL035C	=	FBgn0015288_FBgn0000258
YFL034C-A (predicted) YOR061W	=	FBgn0015288_FBgn0000258
YFL034C-A (predicted) YOL062C	=	FBgn0015288_FBgn0024832
YFL034C-A (predicted) YOR194C	=	FBgn0015288_FBgn0011289
YFL034C-A (predicted) YOL018C	=	FBgn0015288_FBgn0031106
YFL034C-A (predicted) YLR061W	=	FBgn0015288_FBgn0015288
YFL034C-A (predicted) YLR336C	=	FBgn0015288_FBgn0035336
YFL036W (predicted) YMR167W	=	FBgn0031300_FBgn0011659
YFL037W (known) YKR052C	=	FBgn0003887_FBgn0039561
YFL037W (known) YML085C	=	FBgn0003888_FBgn0003886/FBgn0003889_FBgn0003885
YFL037W (known) YOR347C	=	FBgn0003887_FBgn0038952
YFL037W (known) YML124C	=	FBgn0003888_FBgn0003886/FBgn0003889_FBgn0003885
YFL037W (predicted) YNL292W	=	FBgn0003887_FBgn0033060
YFL037W (predicted) YJL133W	=	FBgn0003887_FBgn0039561
YFL037W (predicted) YGL019W	=	FBgn0003887_FBgn0000259
YFL037W (predicted) YMR077C	=	FBgn0003887_FBgn0034744
YFL037W (predicted) YNL229C	=	FBgn0003887_FBgn0063491
YFL037W (predicted) YNL274C	=	FBgn0003887_FBgn0032889
YFL037W (predicted) YOL139C	=	FBgn0003887_FBgn0035823
YFL037W (predicted) YKR017C	=	FBgn0003887_FBgn0036082
YFL037W (predicted) YGL210W	=	FBgn0003887_FBgn0015790
YFL038C (predicted) YHR086W	=	FBgn0016700_FBgn0031607
YFL038C (predicted) YPL167C	=	FBgn0015796_FBgn0002891
YFL038C (predicted) YGL233W	=	FBgn0015796_FBgn0038856
YFL039C (known) YNL138W	=	FBgn0000042_FBgn0028388/FBgn0000043_FBgn0028388
YFL039C (known) YJR121W	=	FBgn0000046_FBgn0010217
YFL039C (known) YOR122C	=	FBgn0000047_FBgn0000308
YFL039C (known) YGR080W	=	FBgn0000042_FBgn0038206
YFL039C (known) YOR367W	=	FBgn0000044_FBgn0038774
YFL039C (known) YLL050C	=	FBgn0000046_FBgn0030951/FBgn0000046_FBgn0011726/FBgn0000047_FBgn0030951/FBgn0000047_FBgn0011726
YFL039C (known) YOL004W	=	FBgn0000043_FBgn0022764
YFL039C (predicted) YOR358W	=	FBgn0000044_FBgn0029905/FBgn0000042_FBgn0029905
YFL039C (predicted) YGL200C	=	FBgn0000042_FBgn0029709
YFL039C (predicted) YOR246C	=	FBgn0000044_FBgn0031972
YFL039C (predicted) YHR051W	=	FBgn0000042_FBgn0019624
YFL039C (predicted) YNL016W	=	FBgn0000042_FBgn0085383/FBgn0000042_FBgn0005649
YFL039C (predicted) YHR098C	=	FBgn0000042_FBgn0031408
YFL044C (predicted) YJL052W	=	FBgn0035593_FBgn0001092
YFL044C (predicted) YGR192C	=	FBgn0035593_FBgn0001092
YFL044C (predicted) YJR009C	=	FBgn0035593_FBgn0001092
YFR002W (predicted) YLR027C	=	FBgn0027537_FBgn0001125
YFR002W (predicted) YJR048W	=	FBgn0027537_FBgn0000409
YFR002W (predicted) YGL153W	=	FBgn0038274_FBgn0037020
YFR002W (predicted) YLL001W	=	FBgn0027537_FBgn0026479
YFR002W (predicted) YKR017C	=	FBgn0038274_FBgn0025186
YFR004W (known) YOR261C	=	FBgn0028694_FBgn0002787
YFR004W (predicted) YFR044C	=	FBgn0028694_FBgn0033035
YFR009W (predicted) YKL018W	=	FBgn0036888_FBgn0032030
YFR015C (predicted) YIL142W	=	FBgn0038293_FBgn0030086
YFR015C (predicted) YOR166C	=	FBgn0038293_FBgn0030892
YFR027W (predicted) YGR058W	=	FBgn0035766_FBgn0003464
YFR028C (predicted) YKL025C	=	FBgn0031952_FBgn0035397
YFR028C (predicted) YNL025C	=	FBgn0031952_FBgn0025674
YFR028C (predicted) YML049C	=	FBgn0031952_FBgn0035162
YFR028C (predicted) YIL129C	=	FBgn0031952_FBgn0016081
YFR031C (predicted) YKR068C	=	FBgn0027783_FBgn0035992
YFR031C-A (predicted) YHR132C	=	FBgn0024939_FBgn0035718
YFR037C (known) YFR037C	=	FBgn0002783_FBgn0002783
YFR044C (predicted) YMR285C	=	FBgn0033035_FBgn0016762
YFR044C (predicted) YPL149W	=	FBgn0033035_FBgn0029943
YFR044C (predicted) YLR259C	=	FBgn0033035_FBgn0011244
YFR044C (predicted) YIR001C	=	FBgn0033035_FBgn0005648
YFR044C (predicted) YML118W	=	FBgn0033035_FBgn0016762
YFR050C (predicted) YPL031C	=	FBgn0037314_FBgn0013762
YFR050C (predicted) YGL205W	=	FBgn0037314_FBgn0027572
YFR052W (known) YMR314W	=	FBgn0028693_FBgn0032492
YFR052W (predicted) YJL124C	=	FBgn0028693_FBgn0035271
YGL019W (known) YIL035C	=	FBgn0000259_FBgn0000258/FBgn0026136_FBgn0000258
YGL019W (known) YOR061W	=	FBgn0000259_FBgn0000258/FBgn0026136_FBgn0000258
YGL019W (predicted) YLR178C	=	FBgn0000259_FBgn0030552
YGL019W (predicted) YOL068C	=	FBgn0000259_FBgn0024291
YGL019W (predicted) YMR242C	=	FBgn0000259_FBgn0010409
YGL019W (predicted) YOR312C	=	FBgn0000259_FBgn0010409
YGL019W (predicted) YHR166C	=	FBgn0026136_FBgn0051688
YGL019W (predicted) YOR272W	=	FBgn0000259_FBgn0032298
YGL019W (predicted) YLR179C	=	FBgn0000259_FBgn0030552
YGL029W (predicted) YKL085W	=	FBgn0031040_FBgn0036328
YGL030W (predicted) YOR033C	=	FBgn0086710_FBgn0015553
YGL030W (predicted) YOR194C	=	FBgn0086710_FBgn0011289
YGL031C (predicted) YGR096W	=	FBgn0032518_FBgn0037852
YGL031C (predicted) YGL095C	=	FBgn0032518_FBgn0037711
YGL040C (known) YGL040C	=	FBgn0036271_FBgn0036271
YGL040C (predicted) YJL143W	=	FBgn0036271_FBgn0037307
YGL044C (known) YMR061W	=	FBgn0027841_FBgn0003559
YGL044C (predicted) YHL032C	=	FBgn0027841_FBgn0035266
YGL047W (predicted) YMR190C	=	FBgn0003023_FBgn0002906
YGL048C (predicted) YLR424W	=	FBgn0020369_FBgn0024191
YGL048C (predicted) YLR085C	=	FBgn0020369_FBgn0011741
YGL048C (predicted) YPL120W	=	FBgn0020369_FBgn0010709
YGL048C (predicted) YLR284C	=	FBgn0039788_FBgn0004400
YGL048C (predicted) YLR277C	=	FBgn0020369_FBgn0038636
YGL048C (predicted) YJR110W	=	FBgn0039788_FBgn0035945
YGL048C (predicted) YOR180C	=	FBgn0039788_FBgn0004400
YGL049C (predicted) YLR166C	=	FBgn0010488_FBgn0027103
YGL049C (predicted) YMR224C	=	FBgn0010488_FBgn0020270
YGL055W (predicted) YGL094C	=	FBgn0086687_FBgn0033352
YGL059W (predicted) YOR178C	=	FBgn0017558_FBgn0036428
YGL062W (predicted) YIL046W	=	FBgn0027580_FBgn0023423
YGL070C (predicted) YHR058C	=	FBgn0004855_FBgn0024330
YGL073W (predicted) YGR250C	=	FBgn0001222_FBgn0010263
YGL073W (predicted) YKL008C	=	FBgn0001222_FBgn0040340
YGL073W (predicted) YNL189W	=	FBgn0001222_FBgn0027338
YGL073W (predicted) YHL003C	=	FBgn0001222_FBgn0040340
YGL073W (predicted) YLL024C	=	FBgn0001222_FBgn0013278
YGL073W (predicted) YNL007C	=	FBgn0001222_FBgn0015657
YGL076C (predicted) YOR269W	=	FBgn0005593_FBgn0015754
YGL076C (predicted) YPL196W	=	FBgn0005593_FBgn0031904
YGL084C (predicted) YNL059C	=	FBgn0024194_FBgn0038576
YGL087C (predicted) YOR358W	=	FBgn0035601_FBgn0029905
YGL091C (predicted) YIL003W	=	FBgn0032597_FBgn0037011
YGL094C (known) YKL025C	=	FBgn0033352_FBgn0035397
YGL094C (predicted) YLL045C	=	FBgn0033352_FBgn0014026
YGL094C (predicted) YOR261C	=	FBgn0033352_FBgn0037270
YGL094C (predicted) YHL033C	=	FBgn0033352_FBgn0014026
YGL094C (predicted) YOL059W	=	FBgn0033352_FBgn0001128
YGL094C (predicted) YGR192C	=	FBgn0033352_FBgn0001092
YGL094C (predicted) YJR009C	=	FBgn0033352_FBgn0001092
YGL094C (predicted) YJL052W	=	FBgn0033352_FBgn0001092
YGL094C (predicted) YMR116C	=	FBgn0033352_FBgn0020618
YGL095C (known) YOL018C	=	FBgn0037711_FBgn0031106
YGL095C (predicted) YLR378C	=	FBgn0037711_FBgn0086357
YGL095C (predicted) YGR148C	=	FBgn0037711_FBgn0032518
YGL095C (predicted) YHR176W	=	FBgn0037711_FBgn0033079
YGL096W (predicted) YNR006W	=	FBgn0001235_FBgn0031450
YGL096W (predicted) YLR259C	=	FBgn0001235_FBgn0011244
YGL096W (predicted) YIL046W	=	FBgn0033749_FBgn0023423
YGL099W (predicted) YHR128W	=	FBgn0028274_FBgn0035639
YGL103W (predicted) YPL243W	=	FBgn0010410_FBgn0035947
YGL103W (predicted) YGR009C	=	FBgn0010410_FBgn0034913
YGL105W (predicted) YOR014W	=	FBgn0033351_FBgn0042693
YGL105W (predicted) YJR110W	=	FBgn0033351_FBgn0035945
YGL112C (known) YMR236W	=	FBgn0010417_FBgn0000617
YGL112C (known) YGR274C	=	FBgn0010417_FBgn0010355
YGL112C (known) YML015C	=	FBgn0010417_FBgn0011291
YGL116W (known) YPR119W	=	FBgn0001086_FBgn0000404/FBgn0001086_FBgn0000405/FBgn0001086_FBgn0015625
YGL123W (predicted) YOL022C	=	FBgn0004867_FBgn0038055/FBgn0004867_FBgn0021875
YGL127C (predicted) YJR076C	=	FBgn0037262_FBgn0011710
YGL127C (predicted) YHR107C	=	FBgn0037262_FBgn0011710
YGL135W (predicted) YGL205W	=	FBgn0036213_FBgn0027572
YGL143C (known) YNL063W	=	FBgn0032486_FBgn0031817
YGL147C (predicted) YHL003C	=	FBgn0015756_FBgn0040340
YGL147C (predicted) YKL008C	=	FBgn0015756_FBgn0040340
YGL147C (predicted) YHR051W	=	FBgn0015756_FBgn0019624
YGL153W (predicted) YMR213W	=	FBgn0037020_FBgn0035136
YGL153W (predicted) YIL066C	=	FBgn0037020_FBgn0011703
YGL167C (predicted) YPL048W	=	FBgn0052451_FBgn0029176
YGL167C (predicted) YMR143W	=	FBgn0052451_FBgn0034743
YGL167C (predicted) YGR027C	=	FBgn0052451_FBgn0086472
YGL167C (predicted) YMR242C	=	FBgn0052451_FBgn0010409
YGL167C (predicted) YPL089C	=	FBgn0052451_FBgn0011656
YGL167C (predicted) YNL220W	=	FBgn0052451_FBgn0027493
YGL167C (predicted) YOR312C	=	FBgn0052451_FBgn0010409
YGL167C (predicted) YLR239C	=	FBgn0052451_FBgn0037251
YGL167C (predicted) YNL178W	=	FBgn0052451_FBgn0002622
YGL167C (predicted) YLR333C	=	FBgn0052451_FBgn0086472
YGL167C (predicted) YMR213W	=	FBgn0052451_FBgn0035136
YGL167C (predicted) YKL081W	=	FBgn0052451_FBgn0029176
YGL174W (predicted) YLL019C	=	FBgn0039210_FBgn0053553
YGL174W (predicted) YKL024C	=	FBgn0039210_FBgn0032083
YGL174W (predicted) YLR117C	=	FBgn0039210_FBgn0000377
YGL174W (predicted) YHR005C	=	FBgn0039210_FBgn0001122
YGL174W (predicted) YJL030W	=	FBgn0039210_FBgn0035640
YGL174W (predicted) YOR077W	=	FBgn0039210_FBgn0024887
YGL189C (known) YLR435W	=	FBgn0004413_FBgn0039404
YGL189C (predicted) YJR031C	=	FBgn0004413_FBgn0033714
YGL189C (predicted) YLR024C	=	FBgn0004413_FBgn0029985
YGL189C (predicted) YNL287W	=	FBgn0004413_FBgn0028968
YGL189C (predicted) YHR089C	=	FBgn0004413_FBgn0011824
YGL200C (predicted) YPR105C	=	FBgn0029709_FBgn0032258
YGL201C (known) YPR019W	=	FBgn0025815_FBgn0015929
YGL201C (known) YLR274W	=	FBgn0025815_FBgn0017577
YGL205W (predicted) YLR372W	=	FBgn0029924_FBgn0039030
YGL205W (predicted) YGR037C	=	FBgn0029924_FBgn0031992
YGL205W (predicted) YLR167W	=	FBgn0027572_FBgn0003942
YGL205W (predicted) YPR144C	=	FBgn0027572_FBgn0029672
YGL205W (predicted) YPL220W	=	FBgn0027572_FBgn0036213
YGL205W (predicted) YHR010W	=	FBgn0027572_FBgn0039359
YGL205W (predicted) YPL031C	=	FBgn0027572_FBgn0013762
YGL205W (predicted) YHL002W	=	FBgn0029924_FBgn0027363
YGL205W (predicted) YGR218W	=	FBgn0027572_FBgn0020497
YGL205W (predicted) YJL196C	=	FBgn0029924_FBgn0039030
YGL205W (predicted) YOR079C	=	FBgn0031813_FBgn0039902
YGL205W (predicted) YOL039W	=	FBgn0027572_FBgn0003274
YGL205W (predicted) YML026C	=	FBgn0027572_FBgn0010411
YGL205W (predicted) YLR117C	=	FBgn0027572_FBgn0000377
YGL205W (predicted) YPL009C	=	FBgn0027572_FBgn0039281
YGL206C (predicted) YIL046W	=	FBgn0000319_FBgn0023423
YGL206C (predicted) YNR006W	=	FBgn0000319_FBgn0031450
YGL206C (predicted) YNR023W	=	FBgn0000319_FBgn0025463
YGL206C (predicted) YPL031C	=	FBgn0000319_FBgn0013762
YGL208W (predicted) YMR009W	=	FBgn0033383_FBgn0052068
YGL208W (predicted) YNR023W	=	FBgn0033383_FBgn0025463
YGL210W (predicted) YGL233W	=	FBgn0015790_FBgn0038856
YGL221C (known) YGL221C	=	FBgn0014092_FBgn0014092
YGL225W (predicted) YNL302C	=	FBgn0042641_FBgn0039129
YGL225W (predicted) YOL121C	=	FBgn0042641_FBgn0039129
YGL225W (predicted) YJR077C	=	FBgn0042641_FBgn0034497
YGL227W (predicted) YOL139C	=	FBgn0033522_FBgn0015218
YGL233W (predicted) YNL064C	=	FBgn0038856_FBgn0038145
YGL237C (known) YOR358W	=	FBgn0035993_FBgn0029905
YGL237C (predicted) YJR077C	=	FBgn0035993_FBgn0026409
YGL237C (predicted) YML057W	=	FBgn0035993_FBgn0011826/FBgn0035993_FBgn0010015
YGL237C (predicted) YLR433C	=	FBgn0035993_FBgn0011826/FBgn0035993_FBgn0010015
YGL237C (predicted) YPR176C	=	FBgn0035993_FBgn0028970
YGL237C (predicted) YGL237C	=	FBgn0035993_FBgn0035993
YGL238W (known) YNL189W	=	FBgn0022213_FBgn0011823/FBgn0022213_FBgn0024889
YGL240W (predicted) YHR111W	=	FBgn0034231_FBgn0032054
YGL243W (predicted) YOL127W	=	FBgn0028658_FBgn0026372
YGL243W (predicted) YNL112W	=	FBgn0028658_FBgn0035720
YGL243W (predicted) YHL015W	=	FBgn0028658_FBgn0019936
YGL244W (predicted) YOR159C	=	FBgn0034722_FBgn0031962
YGR002C (predicted) YNL041C	=	FBgn0034537_FBgn0033401
YGR003W (predicted) YLL019C	=	FBgn0001980_FBgn0053553
YGR003W (predicted) YLR117C	=	FBgn0001980_FBgn0000377
YGR003W (predicted) YOR361C	=	FBgn0001980_FBgn0034237
YGR007W (predicted) YOL018C	=	FBgn0032482_FBgn0031106
YGR007W (predicted) YKR093W	=	FBgn0032482_FBgn0015565
YGR007W (predicted) YMR093W	=	FBgn0032482_FBgn0023527
YGR009C (known) YOR327C	=	FBgn0011288_FBgn0003660/FBgn0028401_FBgn0003660/FBgn0034913_FBgn0003660/FBgn0034913_FBgn0033452
YGR009C (predicted) YMR054W	=	FBgn0011288_FBgn0028671
YGR009C (predicted) YOR270C	=	FBgn0011288_FBgn0028671
YGR009C (predicted) YHL015W	=	FBgn0034913_FBgn0019936
YGR009C (predicted) YKL148C	=	FBgn0034913_FBgn0017539
YGR009C (predicted) YPL234C	=	FBgn0034913_FBgn0004145
YGR009C (predicted) YJL045W	=	FBgn0034913_FBgn0017539
YGR010W (predicted) YNL229C	=	FBgn0037913_FBgn0010040
YGR024C (predicted) YIR009W	=	FBgn0028925_FBgn0003449
YGR027C (predicted) YPL006W	=	FBgn0086472_FBgn0031140
YGR028W (predicted) YKL184W	=	FBgn0005322_FBgn0013308
YGR028W (predicted) YNL064C	=	FBgn0028868_FBgn0038145
YGR028W (predicted) YOR007C	=	FBgn0005322_FBgn0032640/FBgn0028868_FBgn0032640
YGR029W (predicted) YNL082W	=	FBgn0031068_FBgn0011660
YGR034W (predicted) YHR005C	=	FBgn0036825_FBgn0001123
YGR037C (predicted) YNL299W	=	FBgn0035743_FBgn0030049
YGR037C (predicted) YOL115W	=	FBgn0035743_FBgn0030049
YGR048W (predicted) YJL030W	=	FBgn0036136_FBgn0035640
YGR048W (predicted) YLL050C	=	FBgn0036136_FBgn0030951
YGR055W (predicted) YLR130C	=	FBgn0002778_FBgn0038312
YGR056W (predicted) YNR006W	=	FBgn0039227_FBgn0031450
YGR058W (known) YGR058W	=	FBgn0033529_FBgn0033529
YGR058W (predicted) YHR111W	=	FBgn0003464_FBgn0032054
YGR058W (predicted) YJL013C	=	FBgn0003464_FBgn0031696
YGR058W (predicted) YGR188C	=	FBgn0003464_FBgn0031696
YGR058W (predicted) YKR017C	=	FBgn0003464_FBgn0036082
YGR058W (predicted) YNL263C	=	FBgn0003464_FBgn0039450
YGR058W (predicted) YNL302C	=	FBgn0025866_FBgn0039129
YGR058W (predicted) YOR367W	=	FBgn0003464_FBgn0035499
YGR058W (predicted) YGR276C	=	FBgn0003464_FBgn0035707
YGR058W (predicted) YOL121C	=	FBgn0025866_FBgn0039129
YGR058W (predicted) YLR424W	=	FBgn0003464_FBgn0024191
YGR058W (predicted) YMR224C	=	FBgn0025866_FBgn0020270
YGR058W (predicted) YOR033C	=	FBgn0003464_FBgn0015553
YGR078C (predicted) YPR080W	=	FBgn0037893_FBgn0000556
YGR078C (predicted) YHR200W	=	FBgn0037893_FBgn0015283
YGR083C (known) YLR291C	=	FBgn0034858_FBgn0024996
YGR096W (predicted) YLL024C	=	FBgn0037852_FBgn0051354/FBgn0037852_FBgn0013277
YGR096W (predicted) YGR148C	=	FBgn0037852_FBgn0032518
YGR096W (predicted) YLR142W	=	FBgn0037852_FBgn0003423
YGR108W (predicted) YPR131C	=	FBgn0000405_FBgn0031043
YGR108W (predicted) YHR018C	=	FBgn0000405_FBgn0032076
YGR108W (predicted) YPL094C	=	FBgn0000405_FBgn0011584
YGR108W (predicted) YOR358W	=	FBgn0000405_FBgn0029905
YGR108W (predicted) YOR160W	=	FBgn0000404_FBgn0031456
YGR108W (predicted) YLR116W	=	FBgn0000405_FBgn0017397
YGR108W (predicted) YKL025C	=	FBgn0000405_FBgn0035397
YGR108W (predicted) YNL229C	=	FBgn0000405_FBgn0063498
YGR108W (predicted) YGR276C	=	FBgn0000405_FBgn0035707
YGR108W (predicted) YJL013C	=	FBgn0000405_FBgn0025458
YGR108W (predicted) YGR188C	=	FBgn0000405_FBgn0025458
YGR109C (predicted) YJL163C	=	FBgn0010382_FBgn0037005
YGR109C (predicted) YMR276W	=	FBgn0010382_FBgn0031057
YGR109C (predicted) YLL060C	=	FBgn0010382_FBgn0031117
YGR109C (predicted) YNL312W	=	FBgn0010382_FBgn0032906
YGR109C (predicted) YPL031C	=	FBgn0010382_FBgn0013762
YGR109C (predicted) YIL069C	=	FBgn0010382_FBgn0034751
YGR116W (predicted) YIL068C	=	FBgn0051156_FBgn0034367
YGR116W (predicted) YLL041C	=	FBgn0051156_FBgn0014028
YGR116W (predicted) YOR058C	=	FBgn0051156_FBgn0030242
YGR116W (predicted) YLR166C	=	FBgn0051156_FBgn0027103
YGR119C (predicted) YNL023C	=	FBgn0038722_FBgn0001978
YGR119C (predicted) YNL124W	=	FBgn0038722_FBgn0032701
YGR127W (predicted) YOR332W	=	FBgn0030503_FBgn0015324
YGR135W (predicted) YNL135C	=	FBgn0003150_FBgn0013954
YGR136W (predicted) YHR207C	=	FBgn0027598_FBgn0038869
YGR155W (predicted) YPR165W	=	FBgn0031148_FBgn0014020
YGR162W (predicted) YLR166C	=	FBgn0010488_FBgn0027103
YGR162W (predicted) YMR224C	=	FBgn0010488_FBgn0020270
YGR163W (known) YML121W	=	FBgn0033272_FBgn0037647
YGR171C (predicted) YML094W	=	FBgn0027083_FBgn0038976
YGR172C (known) YNL263C	=	FBgn0032465_FBgn0039450
YGR172C (predicted) YMR116C	=	FBgn0032465_FBgn0020618
YGR172C (predicted) YLR403W	=	FBgn0032465_FBgn0039831
YGR188C (predicted) YLR185W	=	FBgn0031696_FBgn0030616/FBgn0025458_FBgn0030616
YGR188C (predicted) YLR210W	=	FBgn0025458_FBgn0000405
YGR188C (predicted) YJL136C	=	FBgn0031696_FBgn0015521
YGR188C (predicted) YPR119W	=	FBgn0025458_FBgn0000405
YGR188C (predicted) YHL015W	=	FBgn0031696_FBgn0019936
YGR188C (predicted) YKR057W	=	FBgn0031696_FBgn0015521
YGR188C (predicted) YOL040C	=	FBgn0031696_FBgn0034138
YGR192C (predicted) YHR132C	=	FBgn0001092_FBgn0035718
YGR192C (predicted) YOL059W	=	FBgn0001091_FBgn0001128
YGR192C (predicted) YLR259C	=	FBgn0001092_FBgn0011244
YGR192C (predicted) YOL068C	=	FBgn0001092_FBgn0024291
YGR195W (known) YNL232W	=	FBgn0036916_FBgn0032346
YGR195W (predicted) YIL106W	=	FBgn0032487_FBgn0036172
YGR209C (predicted) YLR133W	=	FBgn0035334_FBgn0000536
YGR209C (predicted) YPL031C	=	FBgn0035334_FBgn0013762
YGR209C (predicted) YNR043W	=	FBgn0011761_FBgn0030683
YGR209C (predicted) YHR018C	=	FBgn0011761_FBgn0032076
YGR211W (known) YOL133W	=	FBgn0030096_FBgn0025638
YGR211W (predicted) YPR080W	=	FBgn0030096_FBgn0000556/FBgn0030096_FBgn0000557
YGR211W (predicted) YKL145W	=	FBgn0030096_FBgn0028687
YGR211W (predicted) YOR166C	=	FBgn0030096_FBgn0030892
YGR211W (predicted) YOL006C	=	FBgn0030096_FBgn0004924
YGR211W (predicted) YJR048W	=	FBgn0030096_FBgn0000409
YGR218W (predicted) YPL085W	=	FBgn0020497_FBgn0052654
YGR240C (predicted) YOL022C	=	FBgn0003071_FBgn0038055
YGR241C (predicted) YOR327C	=	FBgn0086372_FBgn0003660/FBgn0086372_FBgn0033452
YGR241C (predicted) YHR161C	=	FBgn0086372_FBgn0086372
YGR241C (predicted) YGR241C	=	FBgn0086372_FBgn0086372
YGR241C (predicted) YHR065C	=	FBgn0086372_FBgn0032919
YGR243W (predicted) YHR107C	=	FBgn0037715_FBgn0013726
YGR243W (predicted) YJR076C	=	FBgn0037715_FBgn0013726
YGR244C (predicted) YKL025C	=	FBgn0029118_FBgn0035397
YGR244C (predicted) YPL031C	=	FBgn0037643_FBgn0013762
YGR244C (predicted) YNL312W	=	FBgn0037643_FBgn0032906
YGR244C (predicted) YKL140W	=	FBgn0029118_FBgn0023495
YGR244C (predicted) YIL106W	=	FBgn0029118_FBgn0036172
YGR250C (predicted) YPR029C	=	FBgn0010263_FBgn0030089
YGR252W (known) YMR236W	=	FBgn0020388_FBgn0000617
YGR255C (predicted) YHR111W	=	FBgn0031713_FBgn0032054
YGR258C (predicted) YML095C	=	FBgn0002887_FBgn0028434
YGR261C (predicted) YKL156W	=	FBgn0003210_FBgn0039300
YGR261C (predicted) YPL131W	=	FBgn0003210_FBgn0064225
YGR261C (predicted) YHR021C	=	FBgn0003210_FBgn0039300
YGR261C (predicted) YMR037C	=	FBgn0003210_FBgn0086910
YGR261C (predicted) YJL080C	=	FBgn0003210_FBgn0027835
YGR267C (known) YGR267C	=	FBgn0003162_FBgn0003162
YGR274C (predicted) YPL127C	=	FBgn0010355_FBgn0051617
YGR274C (predicted) YMR167W	=	FBgn0010355_FBgn0011659
YGR274C (predicted) YOR327C	=	FBgn0010355_FBgn0033452
YGR274C (predicted) YOL018C	=	FBgn0010355_FBgn0031106
YGR274C (predicted) YOR005C	=	FBgn0010355_FBgn0030506
YGR274C (predicted) YMR137C	=	FBgn0010355_FBgn0037338
YGR276C (predicted) YMR022W	=	FBgn0035707_FBgn0036516
YGR276C (predicted) YOR096W	=	FBgn0035707_FBgn0039757
YGR276C (predicted) YPR119W	=	FBgn0035707_FBgn0000405
YGR276C (predicted) YLR384C	=	FBgn0035707_FBgn0037926
YGR276C (predicted) YNL096C	=	FBgn0035707_FBgn0039757
YGR276C (predicted) YJR010W	=	FBgn0035707_FBgn0020389
YGR276C (predicted) YPR080W	=	FBgn0035707_FBgn0000556
YGR276C (predicted) YMR142C	=	FBgn0035707_FBgn0011272
YGR276C (predicted) YLR210W	=	FBgn0035707_FBgn0000405
YGR276C (predicted) YNR023W	=	FBgn0035707_FBgn0025463
YGR276C (predicted) YNL178W	=	FBgn0035707_FBgn0002622
YGR276C (predicted) YKL001C	=	FBgn0035707_FBgn0020389
YGR276C (predicted) YJR110W	=	FBgn0035707_FBgn0030735
YGR284C (predicted) YLR179C	=	FBgn0019925_FBgn0038972
YGR284C (predicted) YLR178C	=	FBgn0019925_FBgn0038972
YGR285C (predicted) YPL154C	=	FBgn0037051_FBgn0032304
YGR287C (predicted) YHR058C	=	FBgn0050359_FBgn0024330
YGR287C (predicted) YJL172W	=	FBgn0032382_FBgn0039051
YGR287C (predicted) YNR023W	=	FBgn0050360_FBgn0025463
YGR292W (predicted) YHR058C	=	FBgn0050359_FBgn0024330
YGR292W (predicted) YJL172W	=	FBgn0032382_FBgn0039051
YGR292W (predicted) YNR023W	=	FBgn0050360_FBgn0025463
YHL001W (predicted) YJL115W	=	FBgn0017579_FBgn0029094
YHL002W (known) YNR006W	=	FBgn0027363_FBgn0031450
YHL002W (predicted) YNL243W	=	FBgn0027363_FBgn0036309
YHL002W (predicted) YMR284W	=	FBgn0027363_FBgn0011774
YHL002W (predicted) YIL144W	=	FBgn0027363_FBgn0030500
YHL002W (predicted) YLR274W	=	FBgn0027363_FBgn0017577
YHL002W (predicted) YLR127C	=	FBgn0027363_FBgn0002791
YHL003C (predicted) YOR063W	=	FBgn0040340_FBgn0020910
YHL003C (predicted) YNL185C	=	FBgn0040918_FBgn0038234
YHL003C (predicted) YLR142W	=	FBgn0040340_FBgn0003423
YHL003C (predicted) YLR075W	=	FBgn0040340_FBgn0024733
YHL003C (predicted) YNL067W	=	FBgn0040340_FBgn0015756
YHL010C (known) YHL010C	=	FBgn0038686_FBgn0038686
YHL010C (predicted) YLR367W	=	FBgn0038686_FBgn0010198
YHL010C (predicted) YJL190C	=	FBgn0038686_FBgn0010198
YHL011C (known) YKL181W	=	FBgn0036030_FBgn0039790
YHL011C (predicted) YOR178C	=	FBgn0036030_FBgn0036428
YHL015W (predicted) YJL060W	=	FBgn0019936_FBgn0037955
YHL015W (predicted) YJL013C	=	FBgn0019936_FBgn0031696
YHL015W (predicted) YLL027W	=	FBgn0019936_FBgn0026666
YHL015W (predicted) YNL049C	=	FBgn0019936_FBgn0033460
YHL015W (predicted) YIL109C	=	FBgn0019936_FBgn0033460
YHL016C (predicted) YNL006W	=	FBgn0039391_FBgn0030142
YHL021C (known) YHL021C	=	FBgn0038795_FBgn0038795
YHL021C (predicted) YKL007W	=	FBgn0038795_FBgn0034577
YHL021C (predicted) YMR309C	=	FBgn0033830_FBgn0034258
YHL021C (predicted) YMR185W	=	FBgn0033830_FBgn0032728
YHL021C (predicted) YJL125C	=	FBgn0038795_FBgn0039407
YHL021C (predicted) YJR125C	=	FBgn0033830_FBgn0042645
YHL030W (predicted) YNL222W	=	FBgn0033698_FBgn0031054
YHL033C (predicted) YJR008W	=	FBgn0014026_FBgn0038110
YHL033C (predicted) YHR176W	=	FBgn0014026_FBgn0033079
YHL036W (predicted) YLR130C	=	FBgn0002778_FBgn0038312
YHR005C (known) YOR212W	=	FBgn0001104_FBgn0001105
YHR005C (predicted) YNL178W	=	FBgn0001122_FBgn0002622
YHR005C (predicted) YLR447C	=	FBgn0001122_FBgn0028665
YHR005C (predicted) YLR259C	=	FBgn0001122_FBgn0032525
YHR005C (predicted) YLR180W	=	FBgn0001123_FBgn0005278
YHR005C (predicted) YPR165W	=	FBgn0000384_FBgn0014020
YHR005C (predicted) YPL090C	=	FBgn0001123_FBgn0004922
YHR005C (predicted) YPL063W	=	FBgn0001123_FBgn0024978
YHR005C (predicted) YLR344W	=	FBgn0001123_FBgn0036825
YHR005C (predicted) YOR133W	=	FBgn0001123_FBgn0000559
YHR005C (predicted) YNL025C	=	FBgn0000384_FBgn0025674
YHR005C-A (predicted) YJR099W	=	FBgn0027360_FBgn0030370
YHR008C (predicted) YJL124C	=	FBgn0010213_FBgn0035271
YHR010W (predicted) YOL119C	=	FBgn0039359_FBgn0035173
YHR010W (predicted) YOR306C	=	FBgn0039359_FBgn0035173
YHR010W (predicted) YKL221W	=	FBgn0039359_FBgn0035173
YHR010W (predicted) YNL286W	=	FBgn0039359_FBgn0037081
YHR010W (predicted) YNL125C	=	FBgn0039359_FBgn0035173
YHR011W (predicted) YOR367W	=	FBgn0021750_FBgn0002789
YHR012W (known) YJL154C	=	FBgn0031310_FBgn0034708
YHR018C (predicted) YNL178W	=	FBgn0032076_FBgn0002622
YHR018C (predicted) YLR210W	=	FBgn0032076_FBgn0000405
YHR018C (predicted) YPR119W	=	FBgn0032076_FBgn0000405
YHR018C (predicted) YLL024C	=	FBgn0032076_FBgn0001219
YHR018C (predicted) YLR043C	=	FBgn0032076_FBgn0011761
[truncated: 859 more rows]
