# Supplementary material for: Building and analyzing protein interactome networks by cross-species comparisons
Source: BMC Syst Biol. 2010 Mar 30;4:36. doi: 10.1186/1752-0509-4-36 (PMC2859380; doi:10.1186/1752-0509-4-36)
Supplement: Additional file 10 — Zip Cele. A zipped folder containing files formatted for use in Cytoscape listed in Supplemental Table 3. These files are for Caenorhabditis elegans proteins. [file 1752-0509-4-36-S10.ZIP › scer/scer_dmel_SpeciesSpeciesScore.eda]

scer_dmel_SpeciesSpeciesScore.eda
Q0130 (predicted) YIL046W	=	1.00
YAL003W (known) YPL048W	=	2.0
YAL003W (known) YKL081W	=	2.0
YAL003W (predicted) YJL133W	=	1.00
YAL003W (predicted) YKR052C	=	1.00
YAL003W (predicted) YPL220W	=	0.72
YAL003W (predicted) YGL135W	=	0.72
YAL003W (predicted) YLR142W	=	1.00
YAL005C (known) YER107C	=	2.8899999999999997
YAL005C (known) YKL125W	=	1.9300000000000002
YAL005C (predicted) YDR062W	=	1.00
YAL005C (predicted) YNL041C	=	1.90
YAL005C (predicted) YDL077C	=	2.85
YAL005C (predicted) YGL073W	=	0.95
YAL005C (predicted) YBR017C	=	0.84
YAL005C (predicted) YDL234C	=	0.79
YAL005C (predicted) YJL030W	=	1.00
YAL005C (predicted) YFL009W	=	1.95
YAL005C (predicted) YDL108W	=	1.00
YAL005C (predicted) YNL222W	=	1.00
YAL005C (predicted) YAL058W	=	0.75
YAL005C (predicted) YNL308C	=	2.85
YAL005C (predicted) YHR018C	=	1.00
YAL005C (predicted) YLR251W	=	0.76
YAL005C (predicted) YGR096W	=	1.90
YAL005C (predicted) YNL274C	=	3.42
YAL005C (predicted) YDR434W	=	1.00
YAL005C (predicted) YJR099W	=	1.23
YAL005C (predicted) YML092C	=	1.00
YAL012W (predicted) YGR127W	=	1.00
YAL016W (known) YOR014W	=	1.97
YAL016W (predicted) YGL237C	=	1.00
YAL021C (predicted) YPL085W	=	1.00
YAL030W (known) YGR009C	=	4.41
YAL030W (predicted) YAL054C	=	0.71
YAL030W (predicted) YGR274C	=	0.71
YAL030W (predicted) YPL195W	=	0.71
YAL030W (predicted) YML057W	=	0.95
YAL030W (predicted) YDR427W	=	0.71
YAL030W (predicted) YGR241C	=	1.71
YAL030W (predicted) YLR153C	=	0.71
YAL030W (predicted) YNL229C	=	0.75
YAL030W (predicted) YDL066W	=	0.71
YAL030W (predicted) YPL268W	=	0.59
YAL030W (predicted) YLR189C	=	0.49
YAL030W (predicted) YLR174W	=	0.71
YAL030W (predicted) YDR398W	=	1.00
YAL030W (predicted) YLR433C	=	1.00
YAL030W (predicted) YNL009W	=	0.71
YAL030W (predicted) YNL243W	=	1.00
YAL030W (predicted) YHR161C	=	1.71
YAL030W (predicted) YOR194C	=	0.56
YAL032C (known) YLR117C	=	2.0
YAL032C (predicted) YCR034W	=	0.86
YAL032C (predicted) YOR187W	=	0.83
YAL032C (predicted) YJL196C	=	0.83
YAL032C (predicted) YLR372W	=	0.86
YAL038W (known) YOR239W	=	1.79
YAL038W (predicted) YBR074W	=	0.87
YAL038W (predicted) YFL037W	=	0.76
YAL038W (predicted) YOL062C	=	1.00
YAL038W (predicted) YMR110C	=	1.00
YAL038W (predicted) YER074W	=	0.79
YAL038W (predicted) YJL060W	=	0.66
YAL038W (predicted) YOR185C	=	1.00
YAL038W (predicted) YIL069C	=	0.79
YAL038W (predicted) YLR293C	=	1.00
YAL039C (predicted) YLL060C	=	1.00
YAL039C (predicted) YPL149W	=	1.00
YAL042W (predicted) YER117W	=	1.00
YAL042W (predicted) YMR121C	=	1.00
YAL042W (predicted) YBL087C	=	1.00
YAL042W (predicted) YLR029C	=	1.00
YAL043C (known) YNL222W	=	2.0
YAL043C (predicted) YGL044C	=	1.00
YAL043C (predicted) YDL166C	=	1.00
YAL044C (predicted) YGR009C	=	0.84
YAL048C (predicted) YLR117C	=	1.00
YAL048C (predicted) YCL055W	=	1.00
YAL048C (predicted) YDR004W	=	1.00
YAL048C (predicted) YDL122W	=	1.00
YAL054C (predicted) YIL046W	=	1.00
YAL054C (predicted) YOR327C	=	0.78
YAL058W (predicted) YGL111W	=	0.75
YAL058W (predicted) YNR035C	=	0.75
YAL058W (predicted) YBL075C	=	0.75
YAL058W (predicted) YMR230W	=	0.75
YAL058W (predicted) YER103W	=	0.75
YAL058W (predicted) YLL024C	=	0.75
YAL058W (predicted) YOR293W	=	0.75
YAL058W (predicted) YDR004W	=	0.75
YAR035W (predicted) YOR246C	=	1.00
YAR035W (predicted) YHL016C	=	1.00
YAR042W (predicted) YMR224C	=	1.00
YAR042W (predicted) YDR004W	=	1.00
YAR073W (predicted) YBR088C	=	0.97
YAR073W (predicted) YDR328C	=	0.95
YAR073W (predicted) YHR216W	=	1.00
YAR073W (predicted) YLR432W	=	1.00
YAR073W (predicted) YAR073W	=	1.00
YAR073W (predicted) YML056C	=	1.00
YBL002W (predicted) YBR109C	=	1.00
YBL003C (predicted) YPL196W	=	0.68
YBL013W (predicted) YDL030W	=	1.00
YBL021C (predicted) YBR278W	=	1.00
YBL023C (known) YBR202W	=	2.0
YBL023C (known) YEL032W	=	2.0
YBL023C (known) YLR103C	=	2.0
YBL023C (known) YLR274W	=	2.0
YBL023C (known) YIL150C	=	2.0
YBL024W (predicted) YNL082W	=	1.00
YBL026W (known) YJL124C	=	2.5
YBL027W (predicted) YBR160W	=	1.00
YBL027W (predicted) YDR424C	=	1.00
YBL027W (predicted) YGR185C	=	1.00
YBL027W (predicted) YDR166C	=	1.00
YBL027W (predicted) YBR233W	=	1.00
YBL027W (predicted) YDL098C	=	1.00
YBL027W (predicted) YDR121W	=	1.00
YBL030C (predicted) YKR013W	=	1.98
YBL030C (predicted) YIL034C	=	1.98
YBL030C (predicted) YJL079C	=	1.86
YBL030C (predicted) YJL078C	=	1.98
YBL035C (known) YNL102W	=	2.0
YBL035C (known) YIR008C	=	2.0
YBL035C (known) YKL045W	=	2.0
YBL035C (predicted) YOR298C-A	=	1.00
YBL036C (predicted) YDL206W	=	0.91
YBL039C (known) YJR103W	=	2.0
YBL039C (known) YBL039C	=	2.0
YBL039C (known) YPL063W	=	2.0
YBL040C (predicted) YJR125C	=	1.00
YBL040C (predicted) YDR166C	=	1.00
YBL050W (known) YGR009C	=	1.8399999999999999
YBL050W (known) YOL018C	=	2.0
YBL050W (predicted) YLL019C	=	1.00
YBL050W (predicted) YBR041W	=	1.00
YBL050W (predicted) YER140W	=	1.00
YBL050W (predicted) YMR224C	=	1.00
YBL050W (predicted) YMR110C	=	1.00
YBL050W (predicted) YNR006W	=	1.00
YBL055C (predicted) YGR254W	=	0.60
YBL055C (predicted) YPL281C	=	0.60
YBL055C (predicted) YMR116C	=	0.60
YBL055C (predicted) YMR323W	=	0.60
YBL055C (predicted) YOR393W	=	0.60
YBL055C (predicted) YHR174W	=	0.60
YBL055C (predicted) YHL016C	=	0.60
YBL056W (predicted) YJL030W	=	0.96
YBL056W (predicted) YNL222W	=	0.96
YBL057C (predicted) YBR109C	=	1.00
YBL057C (predicted) YGR058W	=	0.62
YBL057C (predicted) YER159C	=	1.00
YBL057C (predicted) YKL025C	=	1.00
YBL057C (predicted) YOR007C	=	1.00
YBL057C (predicted) YEL037C	=	1.00
YBL057C (predicted) YOL039W	=	1.00
YBL057C (predicted) YDR382W	=	1.00
YBL058W (predicted) YDL234C	=	0.79
YBL061C (predicted) YIL046W	=	1.00
YBL068W (known) YKL181W	=	2.0
YBL068W (known) YHL011C	=	2.0
YBL068W (predicted) YOR178C	=	1.00
YBL069W (predicted) YBR017C	=	0.84
YBL072C (predicted) YGL019W	=	1.00
YBL072C (predicted) YER133W	=	0.94
YBL072C (predicted) YJL004C	=	1.00
YBL072C (predicted) YOR194C	=	1.00
YBL072C (predicted) YLR262C	=	1.00
YBL072C (predicted) YJR099W	=	0.44
YBL075C (predicted) YJL030W	=	1.00
YBL075C (predicted) YNL308C	=	2.85
YBL075C (predicted) YFL009W	=	1.95
YBL075C (predicted) YDR062W	=	1.00
YBL075C (predicted) YGL073W	=	0.95
YBL075C (predicted) YBR017C	=	0.84
YBL075C (predicted) YDL108W	=	1.00
YBL075C (predicted) YNL274C	=	3.42
YBL075C (predicted) YKL125W	=	0.93
YBL075C (predicted) YGR096W	=	1.90
YBL075C (predicted) YDR434W	=	1.00
YBL075C (predicted) YJR099W	=	1.23
YBL075C (predicted) YML092C	=	1.00
YBL075C (predicted) YHR018C	=	1.00
YBL075C (predicted) YNL222W	=	1.00
YBL075C (predicted) YNL041C	=	1.90
YBL075C (predicted) YER107C	=	1.89
YBL075C (predicted) YLR251W	=	0.76
YBL075C (predicted) YDL077C	=	2.85
YBL075C (predicted) YDL234C	=	0.79
YBL078C (known) YNL223W	=	1.98
YBL078C (predicted) YER177W	=	0.83
YBL078C (predicted) YER122C	=	1.00
YBL078C (predicted) YIL021W	=	1.00
YBL078C (predicted) YDR244W	=	1.00
YBL078C (predicted) YDL234C	=	0.98
YBL078C (predicted) YPL243W	=	1.00
YBL078C (predicted) YDR099W	=	0.87
YBL084C (predicted) YDL051W	=	0.95
YBL087C (predicted) YIL034C	=	1.00
YBL087C (predicted) YGL055W	=	0.81
YBL091C (predicted) YMR185W	=	1.00
YBL091C-A (predicted) YGL237C	=	1.00
YBL091C-A (predicted) YKL212W	=	1.00
YBL092W (predicted) YHL017W	=	1.00
YBL092W (predicted) YKL039W	=	1.00
YBL097W (predicted) YNL088W	=	1.00
YBL097W (predicted) YDR373W	=	0.63
YBL099W (predicted) YFR002W	=	1.00
YBL099W (predicted) YER095W	=	1.00
YBL099W (predicted) YOR160W	=	1.00
YBL106C (predicted) YBL106C	=	0.85
YBL106C (predicted) YPR032W	=	0.74
YBL106C (predicted) YNL222W	=	0.92
YBR003W (predicted) YGL205W	=	0.74
YBR011C (predicted) YNL169C	=	1.00
YBR011C (predicted) YBR118W	=	1.00
YBR011C (predicted) YJR100C	=	0.94
YBR011C (predicted) YCR052W	=	1.00
YBR011C (predicted) YPR080W	=	1.00
YBR011C (predicted) YNR023W	=	1.00
YBR011C (predicted) YMR137C	=	1.00
YBR017C (known) YLR293C	=	1.76
YBR017C (known) YLL024C	=	1.8399999999999999
YBR017C (known) YOR185C	=	1.75
YBR017C (predicted) YER007C-A	=	0.84
YBR017C (predicted) YHR010W	=	0.84
YBR017C (predicted) YMR152W	=	0.71
YBR017C (predicted) YER101C	=	0.84
YBR017C (predicted) YMR010W	=	0.84
YBR017C (predicted) YER103W	=	0.84
YBR017C (predicted) YDR471W	=	0.84
YBR017C (predicted) YKL095W	=	0.84
YBR017C (predicted) YKR059W	=	0.84
YBR017C (predicted) YDR059C	=	1.00
YBR017C (predicted) YBR082C	=	1.00
YBR017C (predicted) YFR009W	=	1.00
YBR017C (predicted) YJL138C	=	0.84
YBR017C (predicted) YMR039C	=	1.00
YBR017C (predicted) YLR447C	=	0.84
YBR018C (predicted) YIL109C	=	1.00
YBR018C (predicted) YNL049C	=	1.00
YBR018C (predicted) YBR094W	=	1.00
YBR020W (predicted) YLR422W	=	0.92
YBR026C (predicted) YIL075C	=	1.00
YBR031W (known) YNL049C	=	2.0
YBR031W (predicted) YDR502C	=	1.00
YBR031W (predicted) YMR077C	=	1.00
YBR031W (predicted) YGL205W	=	0.96
YBR031W (predicted) YLR180W	=	1.00
YBR031W (predicted) YIL109C	=	1.00
YBR034C (known) YBR034C	=	2.0
YBR034C (predicted) YBR261C	=	0.69
YBR034C (predicted) YGL019W	=	1.00
YBR034C (predicted) YLR298C	=	1.42
YBR034C (predicted) YEL054C	=	0.69
YBR034C (predicted) YDR418W	=	0.69
YBR034C (predicted) YGL123W	=	0.75
YBR035C (predicted) YJL013C	=	1.00
YBR035C (predicted) YGR188C	=	1.00
YBR039W (predicted) YER053C	=	1.00
YBR039W (predicted) YNL288W	=	0.80
YBR039W (predicted) YJR077C	=	0.97
YBR041W (predicted) YGL205W	=	0.85
YBR041W (predicted) YHR132C	=	0.79
YBR042C (predicted) YIL069C	=	0.95
YBR042C (predicted) YML085C	=	0.95
YBR042C (predicted) YEL027W	=	0.95
YBR042C (predicted) YCR038C	=	1.00
YBR042C (predicted) YML124C	=	0.95
YBR042C (predicted) YPL234C	=	0.95
YBR042C (predicted) YER074W	=	0.95
YBR042C (predicted) YJR121W	=	0.95
YBR048W (predicted) YDR365C	=	1.00
YBR048W (predicted) YPR112C	=	1.00
YBR048W (predicted) YPL085W	=	1.00
YBR055C (predicted) YKL135C	=	1.00
YBR058C (predicted) YNL265C	=	1.00
YBR060C (predicted) YOR180C	=	0.37
YBR060C (predicted) YLR284C	=	0.43
YBR065C (predicted) YDL188C	=	1.00
YBR065C (predicted) YGR108W	=	1.00
YBR065C (predicted) YIL038C	=	1.00
YBR065C (predicted) YPR119W	=	1.00
YBR065C (predicted) YGR058W	=	0.62
YBR065C (predicted) YKL025C	=	1.00
YBR065C (predicted) YPR103W	=	1.00
YBR065C (predicted) YOL102C	=	1.00
YBR065C (predicted) YDL045C	=	1.00
YBR065C (predicted) YDL134C	=	1.00
YBR065C (predicted) YLR210W	=	1.00
YBR065C (predicted) YDL155W	=	0.96
YBR065C (predicted) YMR178W	=	1.00
YBR074W (predicted) YOR347C	=	0.87
YBR074W (predicted) YJL052W	=	0.87
YBR074W (predicted) YPL020C	=	0.87
YBR074W (predicted) YMR143W	=	0.87
YBR074W (predicted) YJR009C	=	0.87
YBR074W (predicted) YDL083C	=	0.87
YBR074W (predicted) YGR192C	=	0.87
YBR074W (predicted) YGR276C	=	0.87
YBR082C (predicted) YML035C	=	1.00
YBR082C (predicted) YDR373W	=	0.93
YBR082C (predicted) YMR276W	=	1.00
YBR082C (predicted) YIL046W	=	1.00
YBR082C (predicted) YOR332W	=	1.00
YBR082C (predicted) YDL132W	=	1.00
YBR082C (predicted) YPR176C	=	1.00
YBR084C-A (predicted) YDR121W	=	1.00
YBR084C-A (predicted) YDR166C	=	1.00
YBR084C-A (predicted) YBR160W	=	1.00
YBR084C-A (predicted) YDL098C	=	1.00
YBR084C-A (predicted) YBR233W	=	1.00
YBR084C-A (predicted) YGR185C	=	1.00
YBR084C-A (predicted) YDR424C	=	1.00
YBR085W (predicted) YIL034C	=	1.98
YBR085W (predicted) YKR013W	=	1.98
YBR085W (predicted) YJL079C	=	1.86
YBR085W (predicted) YJL078C	=	1.98
YBR087W (predicted) YHR129C	=	1.00
YBR088C (known) YBR088C	=	1.95
YBR088C (known) YML056C	=	1.97
YBR088C (predicted) YHR216W	=	0.97
YBR088C (predicted) YDL132W	=	0.84
YBR088C (predicted) YDR328C	=	0.83
YBR088C (predicted) YLR432W	=	0.97
YBR088C (predicted) YLR117C	=	1.00
YBR088C (predicted) YNL288W	=	0.80
YBR088C (predicted) YDL064W	=	0.97
YBR094W (known) YPL240C	=	1.9100000000000001
YBR094W (predicted) YMR186W	=	0.91
YBR102C (predicted) YPR154W	=	1.00
YBR102C (predicted) YKL081W	=	1.00
YBR102C (predicted) YPL048W	=	1.00
YBR102C (predicted) YGR136W	=	1.00
YBR109C (predicted) YDR224C	=	1.00
YBR109C (predicted) YGR007W	=	1.00
YBR110W (predicted) YHR111W	=	1.00
YBR110W (predicted) YHR132C	=	0.89
YBR117C (predicted) YKL191W	=	1.00
YBR117C (predicted) YER003C	=	0.91
YBR118W (predicted) YCR032W	=	0.71
YBR118W (predicted) YPR131C	=	1.00
YBR118W (predicted) YOR332W	=	1.00
YBR118W (predicted) YJR076C	=	0.97
YBR118W (predicted) YNR023W	=	1.00
YBR118W (predicted) YMR267W	=	1.00
YBR118W (predicted) YER122C	=	1.00
YBR118W (predicted) YGR211W	=	1.99
YBR118W (predicted) YCR052W	=	1.00
YBR118W (predicted) YGR276C	=	1.00
YBR118W (predicted) YPL243W	=	1.00
YBR118W (predicted) YDL051W	=	0.39
YBR118W (predicted) YHR107C	=	0.97
YBR118W (predicted) YGR078C	=	1.00
YBR126C (predicted) YFR002W	=	1.00
YBR135W (known) YBR160W	=	4.67
YBR135W (predicted) YNL312W	=	1.00
YBR135W (predicted) YER095W	=	1.00
YBR135W (predicted) YNL025C	=	1.66
YBR143C (predicted) YNL007C	=	1.00
YBR146W (predicted) YNL025C	=	0.66
YBR155W (known) YMR186W	=	2.0
YBR155W (known) YPL240C	=	2.0
YBR155W (predicted) YPR029C	=	1.00
YBR155W (predicted) YDL166C	=	1.00
YBR160W (known) YMR036C	=	2.0
YBR160W (known) YJL187C	=	2.0
YBR160W (known) YDL155W	=	4.609999999999999
YBR160W (known) YLR259C	=	1.83
YBR160W (known) YGR109C	=	2.9699999999999998
YBR160W (known) YPR119W	=	4.59
YBR160W (known) YOR014W	=	1.94
YBR160W (known) YLR210W	=	4.55
YBR160W (known) YGR108W	=	4.58
YBR160W (known) YPR120C	=	2.9699999999999998
YBR160W (predicted) YMR201C	=	0.97
YBR160W (predicted) YPL003W	=	0.97
YBR160W (predicted) YER095W	=	0.97
YBR160W (predicted) YML095C	=	1.00
YBR160W (predicted) YIL129C	=	0.97
YBR160W (predicted) YGL174W	=	1.97
YBR160W (predicted) YKL016C	=	1.00
YBR160W (predicted) YNR006W	=	0.97
YBR160W (predicted) YMR131C	=	1.00
YBR160W (predicted) YDR098C	=	0.97
YBR160W (predicted) YGR244C	=	0.97
YBR160W (predicted) YJL133W	=	1.00
YBR160W (predicted) YHL021C	=	0.77
YBR160W (predicted) YBR235W	=	0.57
YBR160W (predicted) YER174C	=	0.97
YBR160W (predicted) YDL007W	=	0.97
YBR160W (predicted) YKR052C	=	1.00
YBR160W (predicted) YER112W	=	0.97
YBR164C (predicted) YLR447C	=	1.00
YBR164C (predicted) YJL014W	=	1.00
YBR164C (predicted) YHR117W	=	1.00
YBR164C (predicted) YNL121C	=	1.00
YBR170C (known) YGR048W	=	2.0
YBR170C (predicted) YPR025C	=	1.00
YBR170C (predicted) YDR182W	=	1.00
YBR170C (predicted) YFR028C	=	1.00
YBR170C (predicted) YNL312W	=	1.00
YBR170C (predicted) YPL031C	=	1.00
YBR170C (predicted) YNL025C	=	0.66
YBR173C (predicted) YNL189W	=	0.84
YBR175W (predicted) YFL009W	=	1.00
YBR177C (predicted) YDR517W	=	0.78
YBR177C (predicted) YLR116W	=	0.37
YBR181C (predicted) YDL077C	=	1.00
YBR181C (predicted) YHR005C	=	0.76
YBR181C (predicted) YER020W	=	0.88
YBR181C (predicted) YLL035W	=	1.00
YBR182C (predicted) YGL167C	=	1.00
YBR189W (predicted) YJR014W	=	1.00
YBR189W (predicted) YCR038C	=	1.00
YBR189W (predicted) YNR043W	=	1.00
YBR191W (predicted) YOL004W	=	1.00
YBR196C (predicted) YLR038C	=	1.00
YBR212W (predicted) YEL034W	=	1.00
YBR212W (predicted) YLR287C-A	=	1.00
YBR212W (predicted) YML085C	=	1.00
YBR212W (predicted) YFL038C	=	1.00
YBR212W (predicted) YML124C	=	1.00
YBR212W (predicted) YOR164C	=	1.00
YBR212W (predicted) YLR388W	=	1.00
YBR212W (predicted) YLR167W	=	1.00
YBR212W (predicted) YJR047C	=	1.00
YBR212W (predicted) YER074W	=	1.00
YBR212W (predicted) YDR235W	=	1.00
YBR212W (predicted) YIL069C	=	1.00
YBR212W (predicted) YDL061C	=	1.00
YBR212W (predicted) YOR182C	=	1.00
YBR212W (predicted) YML046W	=	1.00
YBR218C (predicted) YIL046W	=	1.00
YBR221C (known) YBR221C	=	2.0
YBR221C (known) YER178W	=	2.0
YBR221C (predicted) YLR291C	=	1.00
YBR221C (predicted) YDR170C	=	0.37
YBR221C (predicted) YER027C	=	1.00
YBR221C (predicted) YGL208W	=	1.00
YBR221C (predicted) YDR373W	=	0.93
YBR222C (predicted) YDR244W	=	0.81
YBR223C (predicted) YDL147W	=	0.56
YBR227C (predicted) YJL046W	=	1.00
YBR228W (predicted) YKL145W	=	1.00
YBR229C (predicted) YPL131W	=	1.00
YBR229C (predicted) YPL063W	=	0.42
YBR233W (predicted) YHR058C	=	1.00
YBR233W (predicted) YDR121W	=	1.00
YBR234C (predicted) YGL094C	=	1.00
YBR235W (predicted) YJL013C	=	0.75
YBR235W (predicted) YDR371W	=	0.52
YBR235W (predicted) YGR188C	=	1.00
YBR241C (predicted) YER125W	=	0.66
YBR244W (predicted) YOR184W	=	1.00
YBR244W (predicted) YLR284C	=	0.45
YBR244W (predicted) YOR180C	=	0.46
YBR246W (predicted) YJL030W	=	1.00
YBR251W (predicted) YIL034C	=	1.00
YBR252W (predicted) YDR166C	=	1.00
YBR252W (predicted) YFL039C	=	1.00
YBR254C (known) YDR472W	=	2.0
YBR257W (predicted) YMR077C	=	1.00
YBR261C (predicted) YIL109C	=	1.00
YBR261C (predicted) YOR243C	=	1.00
YBR261C (predicted) YNL049C	=	1.00
YBR263W (predicted) YMR167W	=	1.00
YBR267W (predicted) YLR166C	=	1.00
YBR278W (predicted) YOL002C	=	1.00
YBR278W (predicted) YDR397C	=	1.00
YBR278W (predicted) YDR492W	=	1.00
YBR291C (predicted) YPR066W	=	0.78
YBR296C (predicted) YNL178W	=	1.00
YBR299W (predicted) YCR052W	=	0.96
YBR299W (predicted) YER165W	=	0.93
YBR299W (predicted) YJL172W	=	0.84
YBR299W (predicted) YNR023W	=	0.96
YBR299W (predicted) YHR058C	=	1.00
YCL008C (known) YPL065W	=	2.0
YCL008C (predicted) YLL010C	=	1.00
YCL008C (predicted) YLR019W	=	1.00
YCL008C (predicted) YGR103W	=	1.00
YCL008C (predicted) YGL027C	=	1.00
YCL008C (predicted) YHR114W	=	0.86
YCL008C (predicted) YDR448W	=	1.00
YCL008C (predicted) YNL243W	=	1.00
YCL008C (predicted) YHR046C	=	0.41
YCL008C (predicted) YNR008W	=	1.00
YCL008C (predicted) YDR287W	=	0.50
YCL008C (predicted) YER162C	=	1.00
YCL033C (predicted) YOR184W	=	1.00
YCL040W (predicted) YFL009W	=	1.00
YCL043C (predicted) YLR178C	=	0.77
YCL043C (predicted) YGL237C	=	1.00
YCL043C (predicted) YLR179C	=	0.81
YCL055W (known) YGL192W	=	2.0
YCL055W (predicted) YDR473C	=	1.00
YCL055W (predicted) YNR012W	=	1.00
YCL059C (predicted) YER027C	=	1.00
YCL059C (predicted) YGL208W	=	1.00
YCL059C (predicted) YNL064C	=	1.00
YCR005C (predicted) YDR398W	=	1.00
YCR009C (predicted) YMR213W	=	1.00
YCR009C (predicted) YER125W	=	0.97
YCR009C (predicted) YGL031C	=	1.00
YCR009C (predicted) YCR009C	=	1.00
YCR009C (predicted) YGR148C	=	1.00
YCR009C (predicted) YJR110W	=	0.55
YCR009C (predicted) YNR006W	=	1.00
YCR011C (predicted) YDR328C	=	0.95
YCR012W (predicted) YDR166C	=	1.00
YCR012W (predicted) YGR061C	=	0.89
YCR012W (predicted) YLL028W	=	0.89
YCR032W (predicted) YMR284W	=	0.61
YCR032W (predicted) YPR080W	=	0.71
YCR034W (predicted) YER100W	=	0.95
YCR034W (predicted) YLR262C	=	0.95
YCR034W (predicted) YGL205W	=	0.86
YCR034W (predicted) YMR116C	=	0.86
YCR038C (predicted) YDR018C	=	1.00
YCR038C (predicted) YHR010W	=	1.00
YCR038C (predicted) YPL081W	=	1.00
YCR038C (predicted) YDR471W	=	1.00
YCR038C (predicted) YNL128W	=	1.00
YCR038C (predicted) YLL039C	=	1.00
YCR038C (predicted) YER110C	=	1.00
YCR038C (predicted) YHR122W	=	1.00
YCR038C (predicted) YNL096C	=	1.00
YCR038C (predicted) YJL187C	=	1.00
YCR038C (predicted) YDR152W	=	1.00
YCR038C (predicted) YOR236W	=	1.00
YCR038C (predicted) YIL023C	=	0.81
YCR038C (predicted) YGL103W	=	1.00
YCR038C (predicted) YOR096W	=	1.00
YCR042C (known) YML015C	=	2.0
YCR042C (predicted) YDR145W	=	1.00
YCR047C (predicted) YGL205W	=	0.87
YCR052W (known) YFR037C	=	2.0
YCR052W (predicted) YNL274C	=	0.90
YCR052W (predicted) YGR287C	=	0.90
YCR052W (predicted) YNL041C	=	1.00
YCR052W (predicted) YER133W	=	0.94
YCR052W (predicted) YJL216C	=	0.93
YCR052W (predicted) YMR142C	=	1.00
YCR052W (predicted) YDL134C	=	1.00
YCR052W (predicted) YIL172C	=	0.90
YCR052W (predicted) YGL206C	=	1.00
YCR052W (predicted) YER027C	=	1.00
YCR052W (predicted) YER042W	=	1.00
YCR052W (predicted) YOR160W	=	0.66
YCR052W (predicted) YOR210W	=	1.00
YCR052W (predicted) YOL157C	=	0.90
YCR052W (predicted) YKL025C	=	1.00
YCR052W (predicted) YGL208W	=	1.00
YCR052W (predicted) YGR276C	=	1.00
YCR052W (predicted) YLR163C	=	1.00
YCR052W (predicted) YLR435W	=	1.00
YCR052W (predicted) YDR097C	=	1.00
YCR052W (predicted) YOR141C	=	1.00
YCR052W (predicted) YDL188C	=	1.00
YCR052W (predicted) YJL221C	=	0.90
YCR052W (predicted) YGR292W	=	0.96
YCR052W (predicted) YOL139C	=	0.92
YCR052W (predicted) YLR447C	=	1.00
YCR052W (predicted) YOL018C	=	1.00
YCR052W (predicted) YNL265C	=	1.00
YCR052W (predicted) YDL082W	=	1.00
YCR052W (predicted) YDR448W	=	1.87
YCR052W (predicted) YMR267W	=	1.00
YCR052W (predicted) YEL012W	=	0.71
YCR052W (predicted) YMR054W	=	1.00
YCR052W (predicted) YPR080W	=	1.00
YCR052W (predicted) YOR270C	=	1.00
YCR052W (predicted) YER122C	=	1.00
YCR052W (predicted) YLR244C	=	1.00
YCR077C (predicted) YLR166C	=	1.00
YCR083W (predicted) YNR043W	=	0.76
YCR083W (predicted) YDR147W	=	0.52
YCR083W (predicted) YPL031C	=	0.65
YCR083W (predicted) YHR018C	=	0.76
YCR083W (predicted) YLR133W	=	0.60
YCR083W (predicted) YDR062W	=	0.76
YCR093W (predicted) YLR447C	=	1.00
YCR093W (predicted) YGR211W	=	1.00
YDL001W (predicted) YDR473C	=	1.00
YDL003W (predicted) YOR332W	=	1.00
YDL006W (predicted) YOR246C	=	0.93
YDL007W (predicted) YFL039C	=	0.98
YDL007W (predicted) YIL007C	=	1.00
YDL014W (predicted) YJR014W	=	1.00
YDL015C (predicted) YMR276W	=	1.00
YDL015C (predicted) YDR489W	=	1.00
YDL015C (predicted) YDR400W	=	0.90
YDL015C (predicted) YIL109C	=	1.00
YDL015C (predicted) YLR424W	=	1.00
YDL015C (predicted) YNL049C	=	1.00
YDL017W (predicted) YLL039C	=	1.89
YDL019C (predicted) YDR004W	=	1.00
YDL019C (predicted) YMR224C	=	1.00
YDL022W (predicted) YKL152C	=	0.90
YDL022W (predicted) YGL094C	=	1.00
YDL022W (predicted) YJL052W	=	1.00
YDL022W (predicted) YGR192C	=	0.98
YDL022W (predicted) YJR009C	=	1.00
YDL028C (predicted) YER095W	=	1.00
YDL028C (predicted) YMR300C	=	1.00
YDL028C (predicted) YGL174W	=	1.00
YDL028C (predicted) YNL025C	=	0.66
YDL029W (known) YJR065C	=	2.0
YDL030W (known) YLL036C	=	2.0
YDL030W (known) YJL203W	=	2.0
YDL030W (predicted) YNL096C	=	1.00
YDL030W (predicted) YDR448W	=	1.00
YDL030W (predicted) YOR096W	=	1.00
YDL030W (predicted) YLR378C	=	1.00
YDL030W (predicted) YPL131W	=	1.00
YDL030W (predicted) YLR117C	=	1.00
YDL033C (predicted) YDL226C	=	1.00
YDL033C (predicted) YLR325C	=	1.00
YDL036C (predicted) YHR176W	=	1.00
YDL042C (known) YGR192C	=	2.0
YDL042C (predicted) YJL136C	=	1.00
YDL042C (predicted) YGL019W	=	1.00
YDL042C (predicted) YJL109C	=	1.00
YDL042C (predicted) YJL052W	=	1.00
YDL042C (predicted) YJR009C	=	1.00
YDL042C (predicted) YKR057W	=	1.00
YDL047W (predicted) YIL046W	=	1.00
YDL051W (predicted) YOR069W	=	0.39
YDL051W (predicted) YGL099W	=	0.39
YDL051W (predicted) YPR080W	=	0.39
YDL051W (predicted) YIL133C	=	0.95
YDL051W (predicted) YLR424W	=	0.39
YDL051W (predicted) YNL069C	=	0.95
YDL051W (predicted) YIL034C	=	0.95
YDL051W (predicted) YHL002W	=	0.39
YDL055C (known) YDR170C	=	1.15
YDL055C (predicted) YNL025C	=	0.36
YDL060W (predicted) YER073W	=	1.00
YDL060W (predicted) YPL061W	=	1.00
YDL060W (predicted) YMR169C	=	1.00
YDL060W (predicted) YOR374W	=	1.00
YDL060W (predicted) YMR170C	=	1.00
YDL061C (predicted) YKR013W	=	1.00
YDL061C (predicted) YJL046W	=	1.00
YDL061C (predicted) YDR448W	=	1.00
YDL061C (predicted) YNR012W	=	1.00
YDL061C (predicted) YJL079C	=	0.94
YDL061C (predicted) YPL263C	=	1.00
YDL061C (predicted) YJL078C	=	1.00
YDL061C (predicted) YHR086W	=	1.00
YDL064W (known) YDL064W	=	2.0
YDL064W (predicted) YDL132W	=	0.86
YDL064W (predicted) YJL187C	=	1.00
YDL064W (predicted) YLL019C	=	1.00
YDL064W (predicted) YMR201C	=	1.00
YDL064W (predicted) YLR017W	=	1.00
YDL064W (predicted) YIL007C	=	1.00
YDL064W (predicted) YHR051W	=	1.00
YDL064W (predicted) YDR036C	=	0.65
YDL064W (predicted) YGR244C	=	0.93
YDL065C (predicted) YJR040W	=	1.00
YDL065C (predicted) YKL125W	=	1.00
YDL065C (predicted) YMR125W	=	1.00
YDL065C (predicted) YJL073W	=	1.00
YDL065C (predicted) YMR039C	=	1.00
YDL066W (predicted) YER177W	=	0.83
YDL066W (predicted) YNL113W	=	1.00
YDL066W (predicted) YOR327C	=	0.78
YDL066W (predicted) YDR099W	=	0.87
YDL066W (predicted) YKR068C	=	1.00
YDL072C (predicted) YOL022C	=	0.85
YDL074C (predicted) YLR166C	=	1.00
YDL075W (predicted) YNL222W	=	1.00
YDL075W (predicted) YDR062W	=	1.00
YDL075W (predicted) YKL181W	=	1.00
YDL075W (predicted) YLL035W	=	1.00
YDL077C (known) YML001W	=	2.0
YDL077C (predicted) YLR029C	=	1.00
YDL077C (predicted) YJR110W	=	0.85
YDL077C (predicted) YPL048W	=	1.00
YDL077C (predicted) YNL220W	=	1.00
YDL077C (predicted) YNL096C	=	1.00
YDL077C (predicted) YER103W	=	2.81
YDL077C (predicted) YKL141W	=	1.00
YDL077C (predicted) YMR121C	=	1.00
YDL077C (predicted) YPL090C	=	1.00
YDL077C (predicted) YOR096W	=	1.00
YDL077C (predicted) YHR203C	=	1.00
YDL077C (predicted) YJR145C	=	1.00
YDL077C (predicted) YKL081W	=	1.00
YDL077C (predicted) YLL024C	=	2.85
YDL077C (predicted) YMR118C	=	1.00
YDL078C (predicted) YGL029W	=	0.88
YDL079C (predicted) YOR386W	=	0.85
YDL081C (known) YLR340W	=	2.0
YDL081C (predicted) YER043C	=	0.70
YDL081C (predicted) YJL060W	=	1.00
YDL081C (predicted) YIL034C	=	1.00
YDL081C (predicted) YGL029W	=	1.00
YDL081C (predicted) YHR051W	=	1.00
YDL081C (predicted) YDR099W	=	0.87
YDL081C (predicted) YDR188W	=	1.00
YDL081C (predicted) YPR175W	=	1.00
YDL081C (predicted) YPL085W	=	1.00
YDL081C (predicted) YJL014W	=	1.00
YDL081C (predicted) YER031C	=	1.00
YDL081C (predicted) YKR001C	=	0.50
YDL081C (predicted) YNL189W	=	1.00
YDL081C (predicted) YER177W	=	0.83
YDL081C (predicted) YGL210W	=	1.00
YDL082W (predicted) YGR276C	=	1.00
YDL082W (predicted) YNR023W	=	1.00
YDL082W (predicted) YDR299W	=	1.00
YDL083C (predicted) YGL167C	=	1.00
YDL083C (predicted) YDR328C	=	0.72
YDL083C (predicted) YDR062W	=	1.00
YDL084W (predicted) YHR207C	=	0.72
YDL084W (predicted) YDL234C	=	0.79
YDL085C-A (predicted) YGL019W	=	1.00
YDL091C (predicted) YKL181W	=	0.84
YDL097C (known) YDL147W	=	1.56
YDL097C (known) YDL097C	=	1.98
YDL097C (predicted) YLR038C	=	1.00
YDL098C (predicted) YGR058W	=	0.93
YDL098C (predicted) YNL189W	=	0.90
YDL098C (predicted) YPL131W	=	1.00
YDL102W (predicted) YML049C	=	0.65
YDL102W (predicted) YLR259C	=	1.00
YDL102W (predicted) YPR105C	=	1.00
YDL103C (predicted) YGR261C	=	1.00
YDL104C (predicted) YER043C	=	1.00
YDL108W (predicted) YLL024C	=	1.00
YDL108W (predicted) YER103W	=	1.00
YDL111C (known) YGR195W	=	1.69
YDL114W (predicted) YPR176C	=	1.00
YDL116W (predicted) YDR255C	=	1.00
YDL122W (predicted) YML042W	=	0.81
YDL125C (predicted) YDL134C	=	1.00
YDL125C (predicted) YDL188C	=	1.00
YDL126C (predicted) YOR178C	=	1.00
YDL130W (known) YLR340W	=	2.0
YDL130W (predicted) YDR188W	=	1.00
YDL130W (predicted) YPR175W	=	1.00
YDL130W (predicted) YGL210W	=	1.00
YDL130W (predicted) YER043C	=	0.70
YDL130W (predicted) YKR001C	=	0.50
YDL130W (predicted) YIL034C	=	1.00
YDL130W (predicted) YER177W	=	0.83
YDL130W (predicted) YHR051W	=	1.00
YDL130W (predicted) YGL029W	=	1.00
YDL130W (predicted) YPL085W	=	1.00
YDL130W (predicted) YNL189W	=	1.00
YDL130W (predicted) YJL014W	=	1.00
YDL130W (predicted) YDR099W	=	0.87
YDL130W (predicted) YER031C	=	1.00
YDL130W (predicted) YJL060W	=	1.00
YDL132W (known) YOL133W	=	2.0
YDL132W (known) YDR328C	=	2.0
YDL132W (predicted) YDR059C	=	1.00
YDL132W (predicted) YKL140W	=	0.81
YDL132W (predicted) YLR259C	=	0.83
YDL132W (predicted) YLL019C	=	0.86
YDL132W (predicted) YDR075W	=	0.86
YDL132W (predicted) YMR201C	=	0.86
YDL134C (known) YPR040W	=	2.0
YDL134C (predicted) YEL011W	=	1.00
YDL134C (predicted) YER043C	=	0.70
YDL134C (predicted) YOR259C	=	1.00
YDL134C (predicted) YMR146C	=	1.00
YDL134C (predicted) YOR175C	=	0.80
YDL134C (predicted) YNL178W	=	1.00
YDL134C (predicted) YPR023C	=	1.00
YDL134C (predicted) YKL125W	=	1.00
YDL134C (predicted) YNR023W	=	1.00
YDL134C (predicted) YGR058W	=	0.62
YDL134C (predicted) YOL018C	=	1.00
YDL136W (predicted) YJL124C	=	0.50
YDL137W (predicted) YJL078C	=	0.92
YDL137W (predicted) YGR276C	=	1.00
YDL137W (predicted) YJL079C	=	0.87
YDL137W (predicted) YGL055W	=	0.95
YDL137W (predicted) YKR013W	=	0.92
YDL140C (known) YGL070C	=	2.0
YDL140C (predicted) YER148W	=	1.00
YDL140C (predicted) YDR448W	=	1.00
YDL142C (predicted) YDR373W	=	0.93
YDL146W (predicted) YLR107W	=	1.00
YDL146W (predicted) YDR374C	=	1.00
YDL146W (predicted) YNL025C	=	0.66
YDL147W (known) YOR261C	=	1.21
YDL147W (known) YDR427W	=	2.0
YDL147W (predicted) YIL144W	=	0.56
YDL147W (predicted) YPL037C	=	0.56
YDL147W (predicted) YJL014W	=	0.56
YDL147W (predicted) YOR065W	=	0.56
YDL147W (predicted) YLR180W	=	1.00
YDL147W (predicted) YDR440W	=	0.56
YDL147W (predicted) YDR502C	=	1.00
YDL147W (predicted) YNL059C	=	0.56
YDL147W (predicted) YDR027C	=	0.56
YDL147W (predicted) YDR252W	=	0.56
YDL147W (predicted) YJR110W	=	0.40
YDL148C (predicted) YDL171C	=	0.33
YDL150W (predicted) YFR027W	=	1.00
YDL155W (predicted) YGR276C	=	0.96
YDL155W (predicted) YOR358W	=	0.96
YDL155W (predicted) YGR188C	=	0.96
YDL155W (predicted) YDR166C	=	0.96
YDL155W (predicted) YKL025C	=	0.96
YDL155W (predicted) YOR160W	=	0.84
YDL155W (predicted) YPL094C	=	0.96
YDL155W (predicted) YLR116W	=	0.49
YDL155W (predicted) YPR131C	=	0.96
YDL155W (predicted) YJL013C	=	0.96
YDL155W (predicted) YHR018C	=	0.96
YDL155W (predicted) YDR489W	=	0.96
YDL155W (predicted) YNL229C	=	0.89
YDL160C (predicted) YOL139C	=	1.00
YDL160C (predicted) YLR085C	=	1.00
YDL171C (predicted) YOL139C	=	1.00
YDL171C (predicted) YDR036C	=	0.17
YDL175C (predicted) YER095W	=	1.00
YDL185W (predicted) YHR132C	=	0.89
YDL185W (predicted) YNL044W	=	1.00
YDL188C (known) YPR040W	=	2.0
YDL188C (predicted) YOR259C	=	1.00
YDL188C (predicted) YNR023W	=	1.00
YDL188C (predicted) YPR023C	=	1.00
YDL188C (predicted) YNL178W	=	1.00
YDL188C (predicted) YOR175C	=	0.80
YDL188C (predicted) YKL125W	=	1.00
YDL188C (predicted) YER043C	=	0.70
YDL188C (predicted) YGR058W	=	0.62
YDL188C (predicted) YEL011W	=	1.00
YDL188C (predicted) YOL018C	=	1.00
YDL188C (predicted) YMR146C	=	1.00
YDL190C (predicted) YNL292W	=	1.00
YDL191W (predicted) YJL124C	=	0.50
YDL192W (predicted) YGL055W	=	0.95
YDL192W (predicted) YKR013W	=	0.94
YDL192W (predicted) YJL078C	=	0.94
YDL192W (predicted) YJL079C	=	0.88
YDL192W (predicted) YGR276C	=	1.00
YDL193W (predicted) YPR103W	=	0.83
YDL195W (known) YLR208W	=	2.0
YDL195W (predicted) YJR009C	=	1.00
YDL195W (predicted) YGR192C	=	1.00
YDL195W (predicted) YKL140W	=	0.90
YDL195W (predicted) YLL060C	=	0.80
YDL195W (predicted) YJL052W	=	1.00
YDL204W (predicted) YDR371W	=	0.90
YDL204W (predicted) YNL044W	=	1.00
YDL205C (predicted) YPR118W	=	1.00
YDL205C (predicted) YGL243W	=	1.00
YDL205C (predicted) YOR007C	=	1.00
YDL205C (predicted) YLL035W	=	1.00
YDL208W (predicted) YDR385W	=	1.00
YDL208W (predicted) YOL114C	=	1.00
YDL208W (predicted) YOR133W	=	1.00
YDL216C (predicted) YOR115C	=	1.00
YDL234C (known) YLL024C	=	1.79
YDL234C (predicted) YLR147C	=	0.79
YDL234C (predicted) YDR064W	=	0.79
YDL234C (predicted) YKL221W	=	0.66
YDL234C (predicted) YLR293C	=	0.62
YDL234C (predicted) YER103W	=	0.79
YDL234C (predicted) YNR006W	=	1.00
YDL234C (predicted) YDR292C	=	0.79
YDL234C (predicted) YOR357C	=	0.79
YDL234C (predicted) YNL125C	=	0.67
YDL234C (predicted) YOR306C	=	0.62
YDL234C (predicted) YDR037W	=	0.79
YDL234C (predicted) YGL135W	=	0.79
YDL234C (predicted) YLR029C	=	0.79
YDL234C (predicted) YPL211W	=	0.79
YDL234C (predicted) YIR026C	=	0.79
YDL234C (predicted) YOR185C	=	0.61
YDL234C (predicted) YMR121C	=	0.79
YDL234C (predicted) YOR175C	=	0.79
YDL234C (predicted) YPL220W	=	0.79
YDL234C (predicted) YOL119C	=	0.66
YDR004W (predicted) YMR190C	=	0.64
YDR004W (predicted) YGL048C	=	1.00
YDR004W (predicted) YLR310C	=	0.39
YDR004W (predicted) YKR071C	=	1.00
YDR004W (predicted) YDR235W	=	1.00
YDR004W (predicted) YNL243W	=	1.00
YDR004W (predicted) YML046W	=	1.00
YDR004W (predicted) YLR024C	=	1.00
YDR004W (predicted) YNL267W	=	1.00
YDR004W (predicted) YGR047C	=	1.00
YDR004W (predicted) YNL241C	=	1.00
YDR004W (predicted) YFR019W	=	1.00
YDR006C (predicted) YLR284C	=	0.47
YDR006C (predicted) YFL037W	=	0.97
YDR006C (predicted) YML085C	=	0.87
YDR006C (predicted) YFL009W	=	1.00
YDR006C (predicted) YML124C	=	0.89
YDR006C (predicted) YOR180C	=	0.48
YDR009W (predicted) YLR422W	=	0.92
YDR012W (predicted) YNL049C	=	1.00
YDR012W (predicted) YMR077C	=	1.00
YDR012W (predicted) YGL205W	=	0.96
YDR012W (predicted) YLR180W	=	1.00
YDR012W (predicted) YDR502C	=	1.00
YDR012W (predicted) YIL109C	=	1.00
YDR013W (known) YDR489W	=	2.0
YDR018C (predicted) YPL234C	=	1.00
YDR018C (predicted) YJR121W	=	1.00
YDR018C (predicted) YEL027W	=	1.00
YDR018C (predicted) YML085C	=	1.00
YDR018C (predicted) YIL069C	=	1.00
YDR018C (predicted) YER074W	=	1.00
YDR018C (predicted) YML124C	=	1.00
YDR019C (predicted) YPR108W	=	1.00
YDR021W (predicted) YLL035W	=	1.00
YDR023W (predicted) YKL140W	=	0.90
YDR025W (predicted) YPL085W	=	1.00
YDR025W (predicted) YPR112C	=	1.00
YDR025W (predicted) YDR365C	=	1.00
YDR036C (known) YDR036C	=	1.37
YDR036C (predicted) YDR244W	=	0.65
YDR036C (predicted) YDR328C	=	0.61
YDR036C (predicted) YNR006W	=	0.48
YDR036C (predicted) YKL145W	=	0.65
YDR036C (predicted) YJR142W	=	0.65
YDR036C (predicted) YDR472W	=	0.65
YDR036C (predicted) YDR145W	=	0.65
YDR036C (predicted) YOR014W	=	0.63
YDR036C (predicted) YKL022C	=	0.65
YDR036C (predicted) YHR081W	=	0.65
YDR037W (predicted) YIL034C	=	1.00
YDR047W (predicted) YLR038C	=	1.00
YDR047W (predicted) YNR006W	=	1.00
YDR050C (predicted) YDR371W	=	0.90
YDR050C (predicted) YMR276W	=	1.00
YDR059C (predicted) YIL046W	=	1.00
YDR059C (predicted) YDR373W	=	0.93
YDR059C (predicted) YPR176C	=	1.00
YDR059C (predicted) YMR276W	=	1.00
YDR059C (predicted) YOR332W	=	1.00
YDR059C (predicted) YML035C	=	1.00
YDR062W (known) YLL024C	=	2.0
YDR062W (predicted) YPL244C	=	0.96
YDR062W (predicted) YER103W	=	1.00
YDR062W (predicted) YLR406C	=	1.00
YDR062W (predicted) YLR167W	=	1.00
YDR062W (predicted) YDR221W	=	1.00
YDR062W (predicted) YHR039C-A	=	1.00
YDR062W (predicted) YLR043C	=	0.72
YDR062W (predicted) YGR209C	=	0.73
YDR062W (predicted) YMR143W	=	1.00
YDR064W (predicted) YHR005C	=	0.76
YDR064W (predicted) YPR118W	=	1.00
YDR064W (predicted) YER020W	=	0.88
YDR075W (predicted) YLL019C	=	1.00
YDR080W (predicted) YOL062C	=	1.00
YDR080W (predicted) YLR378C	=	1.00
YDR097C (predicted) YNR023W	=	1.00
YDR098C (predicted) YOR115C	=	1.00
YDR098C (predicted) YFL009W	=	1.00
YDR099W (known) YER177W	=	4.41
YDR099W (known) YDR099W	=	4.48
YDR099W (predicted) YLR174W	=	0.87
YDR099W (predicted) YPR112C	=	0.87
YDR099W (predicted) YLR447C	=	0.87
YDR099W (predicted) YPL122C	=	0.87
YDR099W (predicted) YPR129W	=	0.87
YDR099W (predicted) YGL094C	=	1.00
YDR099W (predicted) YOL100W	=	1.00
YDR099W (predicted) YLR166C	=	0.87
YDR099W (predicted) YDR166C	=	1.87
YDR099W (predicted) YIL018W	=	0.87
YDR099W (predicted) YNL009W	=	0.87
YDR099W (predicted) YFR031C-A	=	0.87
YDR099W (predicted) YGR058W	=	0.51
YDR099W (predicted) YDR490C	=	1.00
YDR107C (predicted) YJL004C	=	0.71
YDR121W (predicted) YNL244C	=	1.00
YDR141C (predicted) YOL018C	=	1.00
YDR142C (predicted) YKL016C	=	1.00
YDR142C (predicted) YLR259C	=	0.83
YDR145W (known) YER148W	=	2.0
YDR145W (known) YFL039C	=	1.98
YDR145W (predicted) YNL223W	=	1.00
YDR145W (predicted) YMR259C	=	1.00
YDR145W (predicted) YJR105W	=	1.00
YDR145W (predicted) YDR341C	=	1.00
YDR145W (predicted) YHR091C	=	1.00
YDR145W (predicted) YGR101W	=	1.00
YDR145W (predicted) YGL047W	=	1.00
YDR145W (predicted) YDR170C	=	0.37
YDR145W (predicted) YDR323C	=	1.00
YDR145W (predicted) YNL274C	=	0.90
YDR145W (predicted) YDR270W	=	0.34
YDR147W (predicted) YGR209C	=	0.66
YDR147W (predicted) YNL178W	=	0.83
YDR147W (predicted) YLR043C	=	0.65
YDR148C (predicted) YMR185W	=	1.00
YDR164C (predicted) YOR033C	=	1.00
YDR166C (known) YIL068C	=	2.0
YDR166C (known) YGL233W	=	2.0
YDR166C (predicted) YNL069C	=	1.00
YDR166C (predicted) YOR349W	=	1.00
YDR166C (predicted) YOR360C	=	1.00
YDR166C (predicted) YKR002W	=	1.00
YDR166C (predicted) YER177W	=	1.83
YDR166C (predicted) YDR325W	=	1.00
YDR166C (predicted) YJL076W	=	1.00
YDR166C (predicted) YJR119C	=	1.00
YDR166C (predicted) YPL177C	=	1.00
YDR166C (predicted) YLR185W	=	1.00
YDR166C (predicted) YDR180W	=	1.00
YDR166C (predicted) YIL133C	=	1.00
YDR166C (predicted) YLR210W	=	1.00
YDR166C (predicted) YPR119W	=	1.00
YDR166C (predicted) YLR176C	=	1.00
YDR166C (predicted) YDR500C	=	1.00
YDR166C (predicted) YGR241C	=	1.00
YDR166C (predicted) YJR099W	=	0.44
YDR166C (predicted) YHR161C	=	1.00
YDR166C (predicted) YGL096W	=	1.00
YDR166C (predicted) YGR108W	=	1.00
YDR167W (known) YMR236W	=	2.8600000000000003
YDR167W (known) YDR448W	=	2.8600000000000003
YDR167W (known) YER148W	=	2.8600000000000003
YDR167W (known) YDR167W	=	2.7199999999999998
YDR167W (known) YGR252W	=	2.8600000000000003
YDR167W (predicted) YJR014W	=	1.00
YDR167W (predicted) YPR187W	=	1.00
YDR167W (predicted) YEL012W	=	0.86
YDR168W (predicted) YER125W	=	1.00
YDR168W (predicted) YKL166C	=	1.00
YDR168W (predicted) YPL203W	=	1.00
YDR168W (predicted) YJL164C	=	1.00
YDR168W (predicted) YIL106W	=	0.74
YDR170C (predicted) YJR131W	=	0.33
YDR170C (predicted) YNL222W	=	0.40
YDR170C (predicted) YGL094C	=	0.37
YDR170C (predicted) YEL058W	=	0.37
YDR172W (predicted) YNL025C	=	1.00
YDR182W (predicted) YML049C	=	1.00
YDR182W (predicted) YLR433C	=	1.00
YDR182W (predicted) YPR120C	=	1.00
YDR182W (predicted) YNL025C	=	0.66
YDR182W (predicted) YGR109C	=	1.00
YDR182W (predicted) YKL140W	=	0.95
YDR182W (predicted) YER095W	=	1.00
YDR182W (predicted) YML057W	=	0.95
YDR182W (predicted) YLR117C	=	1.00
YDR183W (predicted) YGR214W	=	1.00
YDR183W (predicted) YLR048W	=	1.00
YDR190C (known) YPL235W	=	2.0
YDR208W (predicted) YHR132C	=	0.89
YDR211W (known) YOR260W	=	2.0
YDR225W (predicted) YPL196W	=	0.68
YDR232W (predicted) YKL210W	=	1.00
YDR232W (predicted) YPL003W	=	1.00
YDR235W (known) YHR086W	=	2.0
YDR238C (predicted) YER029C	=	1.00
YDR238C (predicted) YNL082W	=	1.00
YDR244W (known) YGL153W	=	2.0
YDR244W (known) YGL205W	=	1.87
YDR244W (known) YML042W	=	2.81
YDR244W (predicted) YGR276C	=	1.00
YDR244W (predicted) YOR007C	=	1.00
YDR244W (predicted) YLR284C	=	1.00
YDR244W (predicted) YOR180C	=	1.00
YDR244W (predicted) YLR117C	=	1.00
YDR244W (predicted) YMR240C	=	1.00
YDR244W (predicted) YEL020W-A	=	1.00
YDR252W (predicted) YOR180C	=	0.41
YDR252W (predicted) YLR284C	=	0.43
YDR255C (predicted) YDR255C	=	1.00
YDR256C (predicted) YNR003C	=	1.00
YDR267C (known) YHR122W	=	2.0
YDR270W (predicted) YEL056W	=	0.66
YDR272W (predicted) YDR485C	=	1.00
YDR282C (predicted) YDR473C	=	1.00
YDR283C (predicted) YGL238W	=	1.00
YDR287W (predicted) YDR424C	=	0.80
YDR299W (known) YGR145W	=	2.0
YDR299W (known) YMR142C	=	2.0
YDR299W (predicted) YIL068C	=	1.00
YDR299W (predicted) YOL080C	=	1.00
YDR311W (predicted) YGR038W	=	1.00
YDR311W (predicted) YLR350W	=	1.00
YDR321W (predicted) YML026C	=	1.00
YDR321W (predicted) YDR450W	=	1.00
YDR321W (predicted) YER159C	=	1.00
YDR323C (known) YGL095C	=	2.0
YDR323C (predicted) YPL147W	=	0.88
YDR323C (predicted) YNL178W	=	1.00
YDR323C (predicted) YPL131W	=	1.00
YDR323C (predicted) YPL146C	=	1.00
YDR323C (predicted) YNL035C	=	1.00
YDR323C (predicted) YLL041C	=	1.00
YDR328C (known) YFL009W	=	2.0
YDR328C (known) YJR090C	=	1.77
YDR328C (known) YIL046W	=	2.95
YDR328C (predicted) YGL190C	=	0.95
YDR328C (predicted) YLR117C	=	1.00
YDR328C (predicted) YKL025C	=	1.00
YDR328C (predicted) YER095W	=	0.95
YDR328C (predicted) YGR244C	=	1.00
YDR328C (predicted) YLR432W	=	0.95
YDR328C (predicted) YGR083C	=	0.72
YDR328C (predicted) YMR143W	=	0.72
YDR328C (predicted) YOL115W	=	1.00
YDR328C (predicted) YLR367W	=	0.72
YDR328C (predicted) YGL189C	=	0.72
YDR328C (predicted) YJL190C	=	0.72
YDR328C (predicted) YLR433C	=	0.95
YDR328C (predicted) YHR216W	=	0.95
YDR328C (predicted) YLL019C	=	1.00
YDR328C (predicted) YML068W	=	0.86
YDR328C (predicted) YIR002C	=	1.00
YDR328C (predicted) YJL109C	=	1.95
YDR328C (predicted) YER131W	=	0.72
YDR328C (predicted) YML056C	=	0.95
YDR328C (predicted) YNL299W	=	1.00
YDR328C (predicted) YGL205W	=	0.83
YDR328C (predicted) YML057W	=	0.91
YDR333C (predicted) YOL080C	=	1.00
YDR335W (predicted) YLL019C	=	1.00
YDR358W (predicted) YML042W	=	0.75
YDR358W (predicted) YER159C	=	0.93
YDR363W-A (predicted) YJR084W	=	1.00
YDR363W-A (predicted) YNR012W	=	1.00
YDR363W-A (predicted) YDR484W	=	1.00
YDR363W-A (predicted) YOL072W	=	1.00
YDR371W (predicted) YGL103W	=	0.90
YDR371W (predicted) YFR032C-A	=	0.90
YDR373W (predicted) YKR001C	=	0.50
YDR373W (predicted) YJL046W	=	0.63
YDR373W (predicted) YLL041C	=	1.00
YDR373W (predicted) YNL132W	=	0.63
YDR373W (predicted) YJL063C	=	0.93
YDR373W (predicted) YLR340W	=	0.93
YDR378C (known) YER146W	=	2.0
YDR382W (predicted) YGL205W	=	0.96
YDR385W (predicted) YLR147C	=	1.00
YDR385W (predicted) YPL131W	=	1.00
YDR385W (predicted) YIL109C	=	1.00
YDR385W (predicted) YHR005C	=	0.76
YDR385W (predicted) YER020W	=	0.88
YDR385W (predicted) YNL049C	=	1.00
YDR385W (predicted) YER163C	=	1.00
YDR385W (predicted) YER094C	=	1.00
YDR385W (predicted) YLR116W	=	0.24
YDR390C (known) YPR180W	=	2.0
YDR390C (predicted) YHR107C	=	1.97
YDR390C (predicted) YER095W	=	1.00
YDR390C (predicted) YLR166C	=	1.00
YDR390C (predicted) YLR314C	=	0.96
YDR390C (predicted) YJR076C	=	1.97
YDR397C (known) YER159C	=	2.0
YDR397C (predicted) YML015C	=	1.00
YDR398W (predicted) YOR327C	=	1.00
YDR398W (predicted) YNR001C	=	1.00
YDR400W (predicted) YDR400W	=	0.81
YDR411C (predicted) YOR178C	=	1.00
YDR416W (predicted) YLR143W	=	1.00
YDR416W (predicted) YEL044W	=	1.00
YDR416W (predicted) YOR065W	=	0.86
YDR416W (predicted) YMR259C	=	1.00
YDR418W (predicted) YIL034C	=	1.00
YDR418W (predicted) YIL125W	=	0.73
YDR418W (predicted) YPR112C	=	1.00
YDR419W (predicted) YOR014W	=	0.79
YDR419W (predicted) YJL030W	=	0.82
YDR419W (predicted) YNL229C	=	0.76
YDR419W (predicted) YGR003W	=	0.82
YDR424C (predicted) YKL056C	=	1.00
YDR424C (predicted) YOR312C	=	1.00
YDR424C (predicted) YHR046C	=	0.94
YDR424C (predicted) YOL022C	=	1.00
YDR424C (predicted) YOL004W	=	1.00
YDR424C (predicted) YOR239W	=	2.00
YDR424C (predicted) YPL046C	=	1.00
YDR424C (predicted) YMR242C	=	1.00
YDR424C (predicted) YFL009W	=	1.00
YDR427W (predicted) YOR327C	=	0.78
YDR429C (predicted) YER094C	=	0.52
YDR430C (predicted) YHR132C	=	0.89
YDR430C (predicted) YLR259C	=	0.83
YDR434W (predicted) YLL024C	=	1.00
YDR434W (predicted) YER103W	=	1.00
YDR434W (predicted) YOR157C	=	1.00
YDR435C (predicted) YGL190C	=	1.00
YDR440W (predicted) YLR166C	=	1.00
YDR441C (predicted) YER007C-A	=	1.00
YDR447C (predicted) YKL181W	=	1.00
YDR448W (known) YLR291C	=	2.0
YDR448W (known) YGR274C	=	2.0
YDR448W (known) YGR252W	=	2.0
YDR448W (known) YMR236W	=	2.0
YDR448W (known) YNR023W	=	2.87
YDR448W (known) YER148W	=	2.0
YDR448W (predicted) YOR096W	=	0.87
YDR448W (predicted) YKL016C	=	0.87
YDR448W (predicted) YDR527W	=	1.00
YDR448W (predicted) YML057W	=	0.87
YDR448W (predicted) YLR388W	=	1.00
YDR448W (predicted) YNL096C	=	0.87
YDR448W (predicted) YLR433C	=	0.87
YDR448W (predicted) YFR009W	=	1.00
YDR450W (predicted) YGL205W	=	0.96
YDR450W (predicted) YNL189W	=	0.84
YDR450W (predicted) YLR160C	=	1.00
YDR450W (predicted) YLR158C	=	1.00
YDR450W (predicted) YIL034C	=	1.00
YDR450W (predicted) YLR157C	=	1.00
YDR450W (predicted) YLR155C	=	1.00
YDR453C (known) YKL086W	=	2.0
YDR453C (predicted) YER178W	=	1.00
YDR460W (predicted) YKL025C	=	1.00
YDR471W (predicted) YNL286W	=	1.00
YDR471W (predicted) YOR306C	=	0.77
YDR471W (predicted) YGL205W	=	0.96
YDR471W (predicted) YKL221W	=	1.00
YDR471W (predicted) YOL119C	=	0.68
YDR471W (predicted) YNL125C	=	0.93
YDR473C (known) YLR424W	=	2.0
YDR473C (known) YDR473C	=	2.0
YDR473C (predicted) YER125W	=	0.69
YDR473C (predicted) YPL243W	=	1.00
YDR473C (predicted) YGL205W	=	0.96
YDR473C (predicted) YNR012W	=	1.00
YDR473C (predicted) YHR128W	=	1.00
YDR473C (predicted) YPL093W	=	1.00
YDR473C (predicted) YEL037C	=	1.00
YDR484W (predicted) YLR367W	=	1.00
YDR484W (predicted) YNL007C	=	1.00
YDR484W (predicted) YJL190C	=	1.00
YDR484W (predicted) YNL061W	=	1.00
YDR484W (predicted) YNL082W	=	1.00
YDR484W (predicted) YER029C	=	1.00
YDR485C (predicted) YOR040W	=	1.00
YDR489W (known) YJL072C	=	2.0
YDR489W (predicted) YLR210W	=	1.00
YDR489W (predicted) YEL026W	=	1.00
YDR489W (predicted) YOR096W	=	1.00
YDR489W (predicted) YNL096C	=	1.00
YDR489W (predicted) YGR108W	=	1.00
YDR489W (predicted) YGR274C	=	1.00
YDR489W (predicted) YLR325C	=	1.00
YDR489W (predicted) YPR119W	=	1.00
YDR489W (predicted) YLL041C	=	0.94
YDR490C (predicted) YMR037C	=	1.00
YDR490C (predicted) YER177W	=	1.00
YDR492W (predicted) YKL007W	=	1.00
YDR492W (predicted) YNL044W	=	1.00
YDR500C (predicted) YJL013C	=	1.75
YDR500C (predicted) YGR188C	=	2.00
YDR500C (predicted) YML093W	=	1.00
YDR502C (predicted) YER020W	=	0.88
YDR502C (predicted) YHR005C	=	0.76
YDR502C (predicted) YFL009W	=	1.00
YDR502C (predicted) YIL155C	=	1.00
YDR502C (predicted) YJL014W	=	1.00
YDR502C (predicted) YJR116W	=	1.00
YDR503C (predicted) YDR503C	=	1.00
YDR510W (known) YPR180W	=	2.0
YDR511W (predicted) YKL192C	=	1.00
YDR516C (predicted) YFL009W	=	1.00
YDR517W (predicted) YLR367W	=	1.00
YDR517W (predicted) YPL095C	=	0.75
YDR517W (predicted) YPL160W	=	1.00
YDR517W (predicted) YEL024W	=	1.00
YDR517W (predicted) YPL046C	=	1.00
YDR517W (predicted) YJR076C	=	0.87
YDR517W (predicted) YML063W	=	1.00
YDR517W (predicted) YLR441C	=	1.00
YDR517W (predicted) YHR107C	=	0.85
YDR517W (predicted) YNR017W	=	1.00
YDR517W (predicted) YJL190C	=	1.00
YDR517W (predicted) YPR108W	=	1.00
YDR517W (predicted) YNL016W	=	1.00
YDR517W (predicted) YMR210W	=	0.78
YDR517W (predicted) YOR063W	=	1.00
YDR518W (predicted) YLR178C	=	0.77
YDR518W (predicted) YLR179C	=	0.81
YDR518W (predicted) YGL237C	=	1.00
YDR524C (predicted) YLR284C	=	0.43
YDR524C (predicted) YOR180C	=	0.41
YDR527W (predicted) YGR276C	=	1.00
YDR531W (predicted) YLL050C	=	1.00
YEL002C (predicted) YJL013C	=	0.75
YEL002C (predicted) YGR188C	=	1.00
YEL003W (known) YGR078C	=	2.0
YEL012W (predicted) YNR023W	=	0.71
YEL013W (predicted) YOL038W	=	0.92
YEL013W (predicted) YLR166C	=	1.00
YEL013W (predicted) YJL085W	=	1.00
YEL013W (predicted) YKL024C	=	0.61
YEL013W (predicted) YPL204W	=	0.90
YEL020C (predicted) YGR276C	=	1.00
YEL022W (predicted) YGL189C	=	1.00
YEL022W (predicted) YER131W	=	1.00
YEL024W (predicted) YPR107C	=	1.00
YEL026W (predicted) YJL013C	=	1.00
YEL026W (predicted) YOR361C	=	1.00
YEL026W (predicted) YGR188C	=	1.00
YEL027W (predicted) YGR009C	=	0.84
YEL030W (predicted) YNL310C	=	1.00
YEL030W (predicted) YNL064C	=	1.00
YEL032W (known) YLR103C	=	2.0
YEL032W (known) YLR274W	=	2.0
YEL034W (predicted) YHR086W	=	1.00
YEL034W (predicted) YPL006W	=	1.00
YEL034W (predicted) YLR142W	=	1.00
YEL034W (predicted) YPL196W	=	0.68
YEL034W (predicted) YER163C	=	1.00
YEL037C (known) YPL096W	=	2.0
YEL037C (predicted) YJL078C	=	1.00
YEL037C (predicted) YJL079C	=	0.94
YEL037C (predicted) YKR013W	=	1.00
YEL039C (predicted) YLR038C	=	1.00
YEL039C (predicted) YNL049C	=	1.00
YEL039C (predicted) YGR211W	=	1.00
YEL039C (predicted) YFR002W	=	1.00
YEL039C (predicted) YIL109C	=	1.00
YEL051W (predicted) YLL060C	=	0.80
YEL051W (predicted) YHR079C	=	1.00
YEL051W (predicted) YER020W	=	0.88
YEL051W (predicted) YHR005C	=	0.76
YEL053C (known) YPR051W	=	2.0
YEL053C (predicted) YGL205W	=	0.96
YEL054C (predicted) YIL125W	=	0.73
YEL054C (predicted) YPR112C	=	1.00
YEL054C (predicted) YIL034C	=	1.00
YEL056W (known) YEL056W	=	2.0
YEL056W (predicted) YKR099W	=	1.00
YEL058W (predicted) YPR176C	=	1.00
YEL058W (predicted) YKR059W	=	1.00
YEL058W (predicted) YJL138C	=	1.00
YER003C (predicted) YOR185C	=	0.75
YER003C (predicted) YLR293C	=	0.76
YER003C (predicted) YOR212W	=	0.73
YER003C (predicted) YPR074C	=	1.00
YER003C (predicted) YGL100W	=	1.00
YER007C-A (known) YJR014W	=	2.0
YER007C-A (predicted) YML022W	=	1.00
YER009W (predicted) YHR098C	=	0.96
YER009W (predicted) YLR116W	=	0.49
YER009W (predicted) YIL109C	=	0.96
YER009W (predicted) YNL049C	=	0.96
YER016W (predicted) YNL082W	=	1.00
YER019W (predicted) YPR129W	=	1.00
YER020W (predicted) YPL090C	=	0.88
YER020W (predicted) YPL063W	=	0.88
YER020W (predicted) YLR447C	=	0.97
YER020W (predicted) YNL178W	=	0.97
YER020W (predicted) YLR259C	=	0.65
YER020W (predicted) YPR165W	=	0.88
YER020W (predicted) YNL025C	=	0.57
YER020W (predicted) YGL174W	=	0.97
YER020W (predicted) YOR133W	=	0.88
YER020W (predicted) YLR180W	=	0.88
YER020W (predicted) YLR344W	=	0.88
YER020W (predicted) YGR034W	=	0.88
YER023W (known) YER023W	=	2.9299999999999997
YER023W (predicted) YNL025C	=	0.66
YER027C (predicted) YMR009W	=	1.00
YER027C (predicted) YNR023W	=	1.00
YER029C (predicted) YPL154C	=	1.00
YER029C (predicted) YJL030W	=	1.00
YER029C (predicted) YLR259C	=	1.00
YER029C (predicted) YHR175W	=	1.00
YER029C (predicted) YLR051C	=	0.54
YER029C (predicted) YJL085W	=	1.00
YER029C (predicted) YJL013C	=	0.75
YER029C (predicted) YGR188C	=	1.00
YER029C (predicted) YGL019W	=	1.00
YER031C (predicted) YFL037W	=	0.97
YER031C (predicted) YGL233W	=	1.00
YER039C (predicted) YER053C	=	1.00
YER039C (predicted) YNL302C	=	1.00
YER039C (predicted) YOL121C	=	1.00
YER039C (predicted) YJR077C	=	1.00
YER042W (predicted) YKR017C	=	0.88
YER042W (predicted) YNR023W	=	1.00
YER043C (predicted) YGL205W	=	0.96
YER053C (predicted) YGL237C	=	1.00
YER053C (predicted) YGL225W	=	1.00
YER053C (predicted) YJL004C	=	1.00
YER057C (predicted) YKR068C	=	1.00
YER068W (predicted) YPL149W	=	1.00
YER070W (predicted) YGL153W	=	1.00
YER074W (predicted) YER125W	=	0.69
YER074W (predicted) YPR120C	=	1.00
YER074W (predicted) YOL005C	=	1.00
YER074W (predicted) YGR109C	=	1.00
YER074W (predicted) YHR086W	=	1.00
YER074W (predicted) YOR347C	=	0.76
YER081W (predicted) YPL196W	=	0.68
YER081W (predicted) YOR269W	=	1.00
YER089C (predicted) YJL030W	=	0.96
YER089C (predicted) YNL222W	=	0.96
YER093C (predicted) YNR006W	=	1.00
YER094C (predicted) YOR133W	=	1.00
YER095W (known) YER095W	=	2.0
YER095W (predicted) YGR280C	=	1.00
YER095W (predicted) YPL147W	=	0.88
YER095W (predicted) YIL079C	=	1.00
YER095W (predicted) YPR162C	=	1.00
YER095W (predicted) YLL019C	=	1.00
YER095W (predicted) YNL049C	=	1.00
YER095W (predicted) YPR025C	=	1.00
YER095W (predicted) YOR308C	=	1.00
YER095W (predicted) YNL312W	=	1.00
YER095W (predicted) YGR003W	=	1.00
YER095W (predicted) YKL045W	=	1.00
YER095W (predicted) YPL031C	=	1.00
YER095W (predicted) YIR002C	=	1.00
YER095W (predicted) YGR261C	=	1.00
YER095W (predicted) YIL109C	=	1.00
YER099C (known) YKL181W	=	2.0
YER099C (predicted) YOR178C	=	1.00
YER100W (predicted) YLR372W	=	0.90
YER100W (predicted) YJL196C	=	0.87
YER102W (predicted) YLR262C	=	1.00
YER102W (predicted) YOR194C	=	1.00
YER102W (predicted) YER133W	=	0.94
YER102W (predicted) YJL004C	=	1.00
YER102W (predicted) YJR099W	=	0.44
YER102W (predicted) YGL019W	=	1.00
YER103W (predicted) YNL274C	=	3.40
YER103W (predicted) YNL308C	=	2.81
YER103W (predicted) YNL222W	=	1.00
YER103W (predicted) YNL041C	=	1.86
YER103W (predicted) YER107C	=	1.87
YER103W (predicted) YHR018C	=	1.00
YER103W (predicted) YLR251W	=	0.76
YER103W (predicted) YFL009W	=	1.95
YER103W (predicted) YJL030W	=	1.00
YER103W (predicted) YML092C	=	1.00
YER103W (predicted) YGL073W	=	0.93
YER103W (predicted) YKL125W	=	0.92
YER103W (predicted) YJR099W	=	1.21
YER103W (predicted) YGR096W	=	1.86
YER107C (known) YLL024C	=	2.8899999999999997
YER107C (predicted) YHR047C	=	0.67
YER107C (predicted) YLL027W	=	0.67
YER107C (predicted) YKL157W	=	0.67
YER110C (predicted) YMR224C	=	1.00
YER112W (known) YJL124C	=	1.5
YER112W (known) YNL147W	=	2.0
YER112W (predicted) YKL125W	=	1.00
YER117W (predicted) YIL034C	=	1.00
YER117W (predicted) YGL055W	=	0.81
YER120W (predicted) YGL237C	=	1.00
YER120W (predicted) YKL212W	=	1.00
YER122C (predicted) YNR023W	=	1.00
YER122C (predicted) YPR080W	=	1.00
YER123W (predicted) YPR118W	=	1.00
YER125W (known) YHL033C	=	1.69
YER125W (predicted) YLR441C	=	0.69
YER125W (predicted) YOR063W	=	0.69
YER125W (predicted) YJR099W	=	0.69
YER125W (predicted) YKR094C	=	0.69
YER125W (predicted) YLL045C	=	0.69
YER125W (predicted) YIL069C	=	0.69
YER125W (predicted) YOR367W	=	0.61
YER125W (predicted) YIL148W	=	0.69
YER125W (predicted) YML063W	=	0.69
YER125W (predicted) YFL037W	=	0.67
YER125W (predicted) YLR051C	=	0.69
YER125W (predicted) YGR244C	=	0.93
YER125W (predicted) YGL104C	=	0.69
YER125W (predicted) YHR076W	=	0.69
YER131W (known) YLR435W	=	2.0
YER131W (predicted) YLR024C	=	1.00
YER131W (predicted) YNL287W	=	1.00
YER131W (predicted) YHR089C	=	1.00
YER131W (predicted) YJR031C	=	1.00
YER133W (known) YOR178C	=	6.9
YER133W (known) YMR311C	=	4.91
YER133W (predicted) YGL091C	=	0.59
YER133W (predicted) YLL019C	=	0.99
YER133W (predicted) YPL015C	=	0.99
YER133W (predicted) YOR116C	=	0.99
YER133W (predicted) YKR093W	=	0.99
YER133W (predicted) YOR194C	=	1.00
YER133W (predicted) YKL190W	=	0.66
YER133W (predicted) YNR023W	=	0.94
YER133W (predicted) YER133W	=	1.86
YER143W (predicted) YGR276C	=	1.00
YER146W (known) YNL147W	=	2.0
YER146W (known) YLR275W	=	2.0
YER148W (known) YGR274C	=	2.0
YER148W (known) YPL235W	=	2.0
YER148W (known) YOR194C	=	2.0
YER148W (known) YGL112C	=	2.0
YER148W (predicted) YGR252W	=	1.00
YER148W (predicted) YGL073W	=	1.00
YER157W (predicted) YJR065C	=	1.00
YER159C (predicted) YNL041C	=	1.00
YER159C (predicted) YLR158C	=	1.00
YER159C (predicted) YGL206C	=	1.00
YER159C (predicted) YJR009C	=	2.00
YER159C (predicted) YLR160C	=	1.00
YER159C (predicted) YLR155C	=	1.00
YER159C (predicted) YHR108W	=	1.00
YER159C (predicted) YGR192C	=	1.98
YER159C (predicted) YLR157C	=	1.00
YER159C (predicted) YJL052W	=	2.00
YER163C (predicted) YLR163C	=	1.00
YER163C (predicted) YKL210W	=	1.00
YER163C (predicted) YPL046C	=	1.00
YER163C (predicted) YJR047C	=	1.00
YER163C (predicted) YHR174W	=	1.00
YER163C (predicted) YOR393W	=	1.00
YER163C (predicted) YGR254W	=	1.00
YER163C (predicted) YPL281C	=	1.00
YER163C (predicted) YOR133W	=	1.00
YER163C (predicted) YMR323W	=	1.00
YER165W (predicted) YGR287C	=	0.90
YER165W (predicted) YIL172C	=	0.90
YER165W (predicted) YGR292W	=	0.93
YER165W (predicted) YPR140W	=	1.00
YER165W (predicted) YOL157C	=	0.90
YER165W (predicted) YJL216C	=	0.86
YER165W (predicted) YJL221C	=	0.90
YER165W (predicted) YOR077W	=	1.00
YER170W (predicted) YML085C	=	1.00
YER170W (predicted) YML124C	=	1.00
YER174C (predicted) YFL009W	=	1.00
YER174C (predicted) YOR115C	=	1.00
YER177W (predicted) YGR058W	=	0.49
YER177W (predicted) YLR166C	=	0.83
YER177W (predicted) YLR174W	=	0.83
YER177W (predicted) YIL018W	=	0.83
YER177W (predicted) YOL100W	=	1.00
YER177W (predicted) YPL122C	=	0.83
YER177W (predicted) YNL009W	=	0.83
YER177W (predicted) YLR447C	=	0.83
YER177W (predicted) YGL094C	=	1.00
YER177W (predicted) YFR031C-A	=	0.83
YER177W (predicted) YPR112C	=	0.83
YER177W (predicted) YPR129W	=	0.83
YER178W (known) YLR259C	=	1.83
YER178W (predicted) YIR001C	=	1.00
YER178W (predicted) YML028W	=	1.00
YER178W (predicted) YHR051W	=	1.00
YFL009W (predicted) YLR403W	=	1.00
YFL009W (predicted) YGL253W	=	0.97
YFL009W (predicted) YMR028W	=	1.00
YFL009W (predicted) YNL178W	=	1.00
YFL009W (predicted) YHL033C	=	1.00
YFL009W (predicted) YOL012C	=	1.00
YFL009W (predicted) YFR053C	=	0.94
YFL009W (predicted) YLR180W	=	1.00
YFL009W (predicted) YLL024C	=	1.95
YFL009W (predicted) YPR004C	=	1.00
YFL009W (predicted) YJR123W	=	1.00
YFL009W (predicted) YLL045C	=	1.00
YFL009W (predicted) YLR340W	=	1.00
YFL009W (predicted) YGL123W	=	1.00
YFL009W (predicted) YHR047C	=	0.81
YFL009W (predicted) YKL157W	=	0.85
YFL009W (predicted) YPR165W	=	1.00
YFL009W (predicted) YLL039C	=	1.00
YFL017C (known) YFL017C	=	2.0
YFL018C (predicted) YNL082W	=	1.00
YFL024C (predicted) YPR024W	=	1.00
YFL025C (predicted) YNL023C	=	1.00
YFL033C (predicted) YHR018C	=	1.00
YFL034C-A (predicted) YFL034C-A	=	1.00
YFL034C-A (predicted) YNL135C	=	1.00
YFL034C-A (predicted) YKL125W	=	1.00
YFL034C-A (predicted) YNL222W	=	1.00
YFL034C-A (predicted) YIL035C	=	1.00
YFL034C-A (predicted) YOR061W	=	1.00
YFL034C-A (predicted) YOL062C	=	1.00
YFL034C-A (predicted) YOR194C	=	1.00
YFL034C-A (predicted) YOL018C	=	1.00
YFL034C-A (predicted) YLR061W	=	1.00
YFL034C-A (predicted) YLR336C	=	1.00
YFL036W (predicted) YMR167W	=	1.00
YFL037W (known) YKR052C	=	1.97
YFL037W (known) YML085C	=	2.99
YFL037W (known) YOR347C	=	1.74
YFL037W (known) YML124C	=	2.9699999999999998
YFL037W (predicted) YNL292W	=	0.97
YFL037W (predicted) YJL133W	=	0.97
YFL037W (predicted) YGL019W	=	0.97
YFL037W (predicted) YMR077C	=	0.97
YFL037W (predicted) YNL229C	=	0.78
YFL037W (predicted) YNL274C	=	0.87
YFL037W (predicted) YOL139C	=	0.89
YFL037W (predicted) YKR017C	=	0.97
YFL037W (predicted) YGL210W	=	0.97
YFL038C (predicted) YHR086W	=	1.00
YFL038C (predicted) YPL167C	=	0.77
YFL038C (predicted) YGL233W	=	0.77
YFL039C (known) YNL138W	=	2.99
YFL039C (known) YJR121W	=	1.99
YFL039C (known) YOR122C	=	1.98
YFL039C (known) YGR080W	=	2.0
YFL039C (known) YOR367W	=	1.9100000000000001
YFL039C (known) YLL050C	=	4.359999999999999
YFL039C (known) YOL004W	=	1.99
YFL039C (predicted) YOR358W	=	1.98
YFL039C (predicted) YGL200C	=	1.00
YFL039C (predicted) YOR246C	=	0.98
YFL039C (predicted) YHR051W	=	1.00
YFL039C (predicted) YNL016W	=	1.86
YFL039C (predicted) YHR098C	=	1.00
YFL044C (predicted) YJL052W	=	1.00
YFL044C (predicted) YGR192C	=	1.00
YFL044C (predicted) YJR009C	=	1.00
YFR002W (predicted) YLR027C	=	0.94
YFR002W (predicted) YJR048W	=	1.00
YFR002W (predicted) YGL153W	=	0.95
YFR002W (predicted) YLL001W	=	1.00
YFR002W (predicted) YKR017C	=	0.83
YFR004W (known) YOR261C	=	2.0
YFR004W (predicted) YFR044C	=	1.00
YFR009W (predicted) YKL018W	=	1.00
YFR015C (predicted) YIL142W	=	1.00
YFR015C (predicted) YOR166C	=	1.00
YFR027W (predicted) YGR058W	=	0.62
YFR028C (predicted) YKL025C	=	1.00
YFR028C (predicted) YNL025C	=	0.66
YFR028C (predicted) YML049C	=	1.00
YFR028C (predicted) YIL129C	=	1.00
YFR031C (predicted) YKR068C	=	1.00
YFR031C-A (predicted) YHR132C	=	0.89
YFR037C (known) YFR037C	=	2.0
YFR044C (predicted) YMR285C	=	1.00
YFR044C (predicted) YPL149W	=	1.00
YFR044C (predicted) YLR259C	=	0.83
YFR044C (predicted) YIR001C	=	1.00
YFR044C (predicted) YML118W	=	1.00
YFR050C (predicted) YPL031C	=	1.00
YFR050C (predicted) YGL205W	=	0.96
YFR052W (known) YMR314W	=	1.98
YFR052W (predicted) YJL124C	=	0.50
YGL019W (known) YIL035C	=	2.9699999999999998
YGL019W (known) YOR061W	=	2.9699999999999998
YGL019W (predicted) YLR178C	=	0.77
YGL019W (predicted) YOL068C	=	1.00
YGL019W (predicted) YMR242C	=	1.00
YGL019W (predicted) YOR312C	=	1.00
YGL019W (predicted) YHR166C	=	0.34
YGL019W (predicted) YOR272W	=	1.00
YGL019W (predicted) YLR179C	=	0.81
YGL029W (predicted) YKL085W	=	0.85
YGL030W (predicted) YOR033C	=	1.00
YGL030W (predicted) YOR194C	=	1.00
YGL031C (predicted) YGR096W	=	1.00
YGL031C (predicted) YGL095C	=	1.00
YGL040C (known) YGL040C	=	2.0
YGL040C (predicted) YJL143W	=	0.75
YGL044C (known) YMR061W	=	2.0
YGL044C (predicted) YHL032C	=	0.88
YGL047W (predicted) YMR190C	=	0.37
YGL048C (predicted) YLR424W	=	1.00
YGL048C (predicted) YLR085C	=	1.00
YGL048C (predicted) YPL120W	=	1.00
YGL048C (predicted) YLR284C	=	0.45
YGL048C (predicted) YLR277C	=	1.00
YGL048C (predicted) YJR110W	=	0.75
YGL048C (predicted) YOR180C	=	0.46
YGL049C (predicted) YLR166C	=	1.00
YGL049C (predicted) YMR224C	=	1.00
YGL055W (predicted) YGL094C	=	1.00
YGL059W (predicted) YOR178C	=	1.00
YGL062W (predicted) YIL046W	=	1.00
YGL070C (predicted) YHR058C	=	1.00
YGL073W (predicted) YGR250C	=	1.00
YGL073W (predicted) YKL008C	=	0.73
YGL073W (predicted) YNL189W	=	0.90
YGL073W (predicted) YHL003C	=	0.64
YGL073W (predicted) YLL024C	=	0.95
YGL073W (predicted) YNL007C	=	1.00
YGL076C (predicted) YOR269W	=	1.00
YGL076C (predicted) YPL196W	=	0.68
YGL084C (predicted) YNL059C	=	1.00
YGL087C (predicted) YOR358W	=	1.00
YGL091C (predicted) YIL003W	=	1.00
YGL094C (known) YKL025C	=	2.0
YGL094C (predicted) YLL045C	=	1.00
YGL094C (predicted) YOR261C	=	0.51
YGL094C (predicted) YHL033C	=	1.00
YGL094C (predicted) YOL059W	=	1.00
YGL094C (predicted) YGR192C	=	1.00
YGL094C (predicted) YJR009C	=	1.00
YGL094C (predicted) YJL052W	=	1.00
YGL094C (predicted) YMR116C	=	1.00
YGL095C (known) YOL018C	=	2.0
YGL095C (predicted) YLR378C	=	1.00
YGL095C (predicted) YGR148C	=	1.00
YGL095C (predicted) YHR176W	=	1.00
YGL096W (predicted) YNR006W	=	1.00
YGL096W (predicted) YLR259C	=	0.83
YGL096W (predicted) YIL046W	=	0.79
YGL099W (predicted) YHR128W	=	1.00
YGL103W (predicted) YPL243W	=	1.00
YGL103W (predicted) YGR009C	=	0.84
YGL105W (predicted) YOR014W	=	1.00
YGL105W (predicted) YJR110W	=	0.77
YGL112C (known) YMR236W	=	2.0
YGL112C (known) YGR274C	=	2.0
YGL112C (known) YML015C	=	2.0
YGL116W (known) YPR119W	=	3.79
YGL123W (predicted) YOL022C	=	1.85
YGL127C (predicted) YJR076C	=	0.97
YGL127C (predicted) YHR107C	=	0.97
YGL135W (predicted) YGL205W	=	0.96
YGL143C (known) YNL063W	=	2.0
YGL147C (predicted) YHL003C	=	0.64
YGL147C (predicted) YKL008C	=	0.73
YGL147C (predicted) YHR051W	=	1.00
YGL153W (predicted) YMR213W	=	1.00
YGL153W (predicted) YIL066C	=	1.00
YGL167C (predicted) YPL048W	=	1.00
YGL167C (predicted) YMR143W	=	1.00
YGL167C (predicted) YGR027C	=	1.00
YGL167C (predicted) YMR242C	=	1.00
YGL167C (predicted) YPL089C	=	1.00
YGL167C (predicted) YNL220W	=	1.00
YGL167C (predicted) YOR312C	=	1.00
YGL167C (predicted) YLR239C	=	1.00
YGL167C (predicted) YNL178W	=	1.00
YGL167C (predicted) YLR333C	=	1.00
YGL167C (predicted) YMR213W	=	1.00
YGL167C (predicted) YKL081W	=	1.00
YGL174W (predicted) YLL019C	=	1.00
YGL174W (predicted) YKL024C	=	0.61
YGL174W (predicted) YLR117C	=	1.00
YGL174W (predicted) YHR005C	=	0.97
YGL174W (predicted) YJL030W	=	1.00
YGL174W (predicted) YOR077W	=	1.00
YGL189C (known) YLR435W	=	2.0
YGL189C (predicted) YJR031C	=	1.00
YGL189C (predicted) YLR024C	=	1.00
YGL189C (predicted) YNL287W	=	1.00
YGL189C (predicted) YHR089C	=	1.00
YGL200C (predicted) YPR105C	=	1.00
YGL201C (known) YPR019W	=	2.0
YGL201C (known) YLR274W	=	2.0
YGL205W (predicted) YLR372W	=	0.86
YGL205W (predicted) YGR037C	=	0.89
YGL205W (predicted) YLR167W	=	0.96
YGL205W (predicted) YPR144C	=	0.96
YGL205W (predicted) YPL220W	=	0.96
YGL205W (predicted) YHR010W	=	0.96
YGL205W (predicted) YPL031C	=	0.96
YGL205W (predicted) YHL002W	=	1.00
YGL205W (predicted) YGR218W	=	0.96
YGL205W (predicted) YJL196C	=	0.76
YGL205W (predicted) YOR079C	=	0.87
YGL205W (predicted) YOL039W	=	0.96
YGL205W (predicted) YML026C	=	0.96
YGL205W (predicted) YLR117C	=	0.96
YGL205W (predicted) YPL009C	=	0.96
YGL206C (predicted) YIL046W	=	1.00
YGL206C (predicted) YNR006W	=	1.00
YGL206C (predicted) YNR023W	=	1.00
YGL206C (predicted) YPL031C	=	1.00
YGL208W (predicted) YMR009W	=	1.00
YGL208W (predicted) YNR023W	=	1.00
YGL210W (predicted) YGL233W	=	1.00
YGL221C (known) YGL221C	=	2.0
YGL225W (predicted) YNL302C	=	1.00
YGL225W (predicted) YOL121C	=	1.00
YGL225W (predicted) YJR077C	=	1.00
YGL227W (predicted) YOL139C	=	1.00
YGL233W (predicted) YNL064C	=	1.00
YGL237C (known) YOR358W	=	2.0
YGL237C (predicted) YJR077C	=	0.97
YGL237C (predicted) YML057W	=	1.95
YGL237C (predicted) YLR433C	=	2.00
YGL237C (predicted) YPR176C	=	1.00
YGL237C (predicted) YGL237C	=	1.00
YGL238W (known) YNL189W	=	2.84
YGL240W (predicted) YHR111W	=	1.00
YGL243W (predicted) YOL127W	=	1.00
YGL243W (predicted) YNL112W	=	1.00
YGL243W (predicted) YHL015W	=	1.00
YGL244W (predicted) YOR159C	=	1.00
YGR002C (predicted) YNL041C	=	1.00
YGR003W (predicted) YLL019C	=	1.00
YGR003W (predicted) YLR117C	=	1.00
YGR003W (predicted) YOR361C	=	1.00
YGR007W (predicted) YOL018C	=	1.00
YGR007W (predicted) YKR093W	=	1.00
YGR007W (predicted) YMR093W	=	1.00
YGR009C (known) YOR327C	=	4.48
YGR009C (predicted) YMR054W	=	0.97
YGR009C (predicted) YOR270C	=	0.97
YGR009C (predicted) YHL015W	=	0.84
YGR009C (predicted) YKL148C	=	0.84
YGR009C (predicted) YPL234C	=	0.84
YGR009C (predicted) YJL045W	=	0.84
YGR010W (predicted) YNL229C	=	0.25
YGR024C (predicted) YIR009W	=	1.00
YGR027C (predicted) YPL006W	=	1.00
YGR028W (predicted) YKL184W	=	0.94
YGR028W (predicted) YNL064C	=	0.97
YGR028W (predicted) YOR007C	=	1.97
YGR029W (predicted) YNL082W	=	1.00
YGR034W (predicted) YHR005C	=	0.76
YGR037C (predicted) YNL299W	=	0.62
YGR037C (predicted) YOL115W	=	0.62
YGR048W (predicted) YJL030W	=	1.00
YGR048W (predicted) YLL050C	=	0.71
YGR055W (predicted) YLR130C	=	0.88
YGR056W (predicted) YNR006W	=	1.00
YGR058W (known) YGR058W	=	1.8599999999999999
YGR058W (predicted) YHR111W	=	0.62
YGR058W (predicted) YJL013C	=	0.43
YGR058W (predicted) YGR188C	=	0.62
YGR058W (predicted) YKR017C	=	0.62
YGR058W (predicted) YNL263C	=	0.62
YGR058W (predicted) YNL302C	=	1.00
YGR058W (predicted) YOR367W	=	0.54
YGR058W (predicted) YGR276C	=	0.62
YGR058W (predicted) YOL121C	=	1.00
YGR058W (predicted) YLR424W	=	0.62
YGR058W (predicted) YMR224C	=	1.00
YGR058W (predicted) YOR033C	=	0.62
YGR078C (predicted) YPR080W	=	1.00
YGR078C (predicted) YHR200W	=	1.00
YGR083C (known) YLR291C	=	2.0
YGR096W (predicted) YLL024C	=	1.90
YGR096W (predicted) YGR148C	=	1.00
YGR096W (predicted) YLR142W	=	1.00
YGR108W (predicted) YPR131C	=	1.00
YGR108W (predicted) YHR018C	=	1.00
YGR108W (predicted) YPL094C	=	1.00
YGR108W (predicted) YOR358W	=	1.00
YGR108W (predicted) YOR160W	=	0.83
YGR108W (predicted) YLR116W	=	0.52
YGR108W (predicted) YKL025C	=	1.00
YGR108W (predicted) YNL229C	=	0.93
YGR108W (predicted) YGR276C	=	1.00
YGR108W (predicted) YJL013C	=	1.00
YGR108W (predicted) YGR188C	=	1.00
YGR109C (predicted) YJL163C	=	0.67
YGR109C (predicted) YMR276W	=	1.00
YGR109C (predicted) YLL060C	=	1.00
YGR109C (predicted) YNL312W	=	1.00
YGR109C (predicted) YPL031C	=	1.00
YGR109C (predicted) YIL069C	=	1.00
YGR116W (predicted) YIL068C	=	0.46
YGR116W (predicted) YLL041C	=	0.46
YGR116W (predicted) YOR058C	=	0.35
YGR116W (predicted) YLR166C	=	0.46
YGR119C (predicted) YNL023C	=	1.00
YGR119C (predicted) YNL124W	=	1.00
YGR127W (predicted) YOR332W	=	1.00
YGR135W (predicted) YNL135C	=	1.00
YGR136W (predicted) YHR207C	=	0.72
YGR155W (predicted) YPR165W	=	1.00
YGR162W (predicted) YLR166C	=	1.00
YGR162W (predicted) YMR224C	=	1.00
YGR163W (known) YML121W	=	2.0
YGR171C (predicted) YML094W	=	1.00
YGR172C (known) YNL263C	=	2.0
YGR172C (predicted) YMR116C	=	1.00
YGR172C (predicted) YLR403W	=	1.00
YGR188C (predicted) YLR185W	=	2.00
YGR188C (predicted) YLR210W	=	1.00
YGR188C (predicted) YJL136C	=	1.00
YGR188C (predicted) YPR119W	=	1.00
YGR188C (predicted) YHL015W	=	1.00
YGR188C (predicted) YKR057W	=	1.00
YGR188C (predicted) YOL040C	=	1.00
YGR192C (predicted) YHR132C	=	0.89
YGR192C (predicted) YOL059W	=	0.98
YGR192C (predicted) YLR259C	=	0.83
YGR192C (predicted) YOL068C	=	1.00
YGR195W (known) YNL232W	=	1.69
YGR195W (predicted) YIL106W	=	0.74
YGR209C (predicted) YLR133W	=	0.76
YGR209C (predicted) YPL031C	=	0.81
YGR209C (predicted) YNR043W	=	0.73
YGR209C (predicted) YHR018C	=	0.73
YGR211W (known) YOL133W	=	2.0
YGR211W (predicted) YPR080W	=	1.99
YGR211W (predicted) YKL145W	=	1.00
YGR211W (predicted) YOR166C	=	1.00
YGR211W (predicted) YOL006C	=	1.00
YGR211W (predicted) YJR048W	=	1.00
YGR218W (predicted) YPL085W	=	1.00
YGR240C (predicted) YOL022C	=	1.00
YGR241C (predicted) YOR327C	=	1.78
YGR241C (predicted) YHR161C	=	1.00
YGR241C (predicted) YGR241C	=	1.00
YGR241C (predicted) YHR065C	=	1.00
YGR243W (predicted) YHR107C	=	0.91
YGR243W (predicted) YJR076C	=	0.91
YGR244C (predicted) YKL025C	=	0.93
YGR244C (predicted) YPL031C	=	1.00
YGR244C (predicted) YNL312W	=	1.00
YGR244C (predicted) YKL140W	=	0.88
YGR244C (predicted) YIL106W	=	0.68
YGR250C (predicted) YPR029C	=	1.00
YGR252W (known) YMR236W	=	2.0
YGR255C (predicted) YHR111W	=	1.00
YGR258C (predicted) YML095C	=	1.00
YGR261C (predicted) YKL156W	=	1.00
YGR261C (predicted) YPL131W	=	1.00
YGR261C (predicted) YHR021C	=	1.00
YGR261C (predicted) YMR037C	=	1.00
YGR261C (predicted) YJL080C	=	1.00
YGR267C (known) YGR267C	=	2.0
YGR274C (predicted) YPL127C	=	0.90
YGR274C (predicted) YMR167W	=	1.00
YGR274C (predicted) YOR327C	=	0.78
YGR274C (predicted) YOL018C	=	1.00
YGR274C (predicted) YOR005C	=	1.00
YGR274C (predicted) YMR137C	=	1.00
YGR276C (predicted) YMR022W	=	0.74
YGR276C (predicted) YOR096W	=	1.00
YGR276C (predicted) YPR119W	=	1.00
YGR276C (predicted) YLR384C	=	1.00
YGR276C (predicted) YNL096C	=	1.00
YGR276C (predicted) YJR010W	=	1.00
YGR276C (predicted) YPR080W	=	1.00
YGR276C (predicted) YMR142C	=	1.00
YGR276C (predicted) YLR210W	=	1.00
YGR276C (predicted) YNR023W	=	1.00
YGR276C (predicted) YNL178W	=	1.00
YGR276C (predicted) YKL001C	=	1.00
YGR276C (predicted) YJR110W	=	0.85
YGR284C (predicted) YLR179C	=	0.92
YGR284C (predicted) YLR178C	=	0.85
YGR285C (predicted) YPL154C	=	0.86
YGR287C (predicted) YHR058C	=	0.97
YGR287C (predicted) YJL172W	=	0.84
YGR287C (predicted) YNR023W	=	0.90
YGR292W (predicted) YHR058C	=	1.00
YGR292W (predicted) YJL172W	=	0.84
YGR292W (predicted) YNR023W	=	0.96
YHL001W (predicted) YJL115W	=	1.00
YHL002W (known) YNR006W	=	2.0
YHL002W (predicted) YNL243W	=	1.00
YHL002W (predicted) YMR284W	=	1.00
YHL002W (predicted) YIL144W	=	1.00
YHL002W (predicted) YLR274W	=	1.00
YHL002W (predicted) YLR127C	=	1.00
YHL003C (predicted) YOR063W	=	0.64
YHL003C (predicted) YNL185C	=	1.00
YHL003C (predicted) YLR142W	=	0.64
YHL003C (predicted) YLR075W	=	0.64
YHL003C (predicted) YNL067W	=	0.64
YHL010C (known) YHL010C	=	2.0
YHL010C (predicted) YLR367W	=	1.00
YHL010C (predicted) YJL190C	=	1.00
YHL011C (known) YKL181W	=	2.0
YHL011C (predicted) YOR178C	=	1.00
YHL015W (predicted) YJL060W	=	1.00
YHL015W (predicted) YJL013C	=	0.75
YHL015W (predicted) YLL027W	=	1.00
YHL015W (predicted) YNL049C	=	1.00
YHL015W (predicted) YIL109C	=	1.00
YHL016C (predicted) YNL006W	=	0.56
YHL021C (known) YHL021C	=	1.56
YHL021C (predicted) YKL007W	=	0.77
YHL021C (predicted) YMR309C	=	0.86
YHL021C (predicted) YMR185W	=	0.86
YHL021C (predicted) YJL125C	=	0.77
YHL021C (predicted) YJR125C	=	0.86
YHL030W (predicted) YNL222W	=	1.00
YHL033C (predicted) YJR008W	=	1.00
YHL033C (predicted) YHR176W	=	1.00
YHL036W (predicted) YLR130C	=	0.88
YHR005C (known) YOR212W	=	2.0
YHR005C (predicted) YNL178W	=	0.97
YHR005C (predicted) YLR447C	=	0.97
YHR005C (predicted) YLR259C	=	0.65
YHR005C (predicted) YLR180W	=	0.76
YHR005C (predicted) YPR165W	=	0.78
YHR005C (predicted) YPL090C	=	0.76
YHR005C (predicted) YPL063W	=	0.76
YHR005C (predicted) YLR344W	=	0.76
YHR005C (predicted) YOR133W	=	0.76
YHR005C (predicted) YNL025C	=	0.49
YHR005C-A (predicted) YJR099W	=	0.73
YHR008C (predicted) YJL124C	=	0.50
YHR010W (predicted) YOL119C	=	0.68
YHR010W (predicted) YOR306C	=	0.77
YHR010W (predicted) YKL221W	=	1.00
YHR010W (predicted) YNL286W	=	1.00
YHR010W (predicted) YNL125C	=	0.93
YHR011W (predicted) YOR367W	=	1.00
YHR012W (known) YJL154C	=	2.0
YHR018C (predicted) YNL178W	=	1.00
YHR018C (predicted) YLR210W	=	1.00
YHR018C (predicted) YPR119W	=	1.00
YHR018C (predicted) YLL024C	=	1.00
YHR018C (predicted) YLR043C	=	0.72
[truncated: 597 more rows]
