# Supplementary material for: Building and analyzing protein interactome networks by cross-species comparisons
Source: BMC Syst Biol. 2010 Mar 30;4:36. doi: 10.1186/1752-0509-4-36 (PMC2859380; doi:10.1186/1752-0509-4-36)
Supplement: Additional file 10 — Zip Cele. A zipped folder containing files formatted for use in Cytoscape listed in Supplemental Table 3. These files are for Caenorhabditis elegans proteins. [file 1752-0509-4-36-S10.ZIP › scer/scer_gene_name.noa]

Gene_Name		
15S_rRNA	=	15S_rRNA
21S_rRNA	=	21S_rRNA
HRA1	=	HRA1
LSR1	=	LSR1
NME1	=	NME1
Q0010	=	Q0010
Q0017	=	Q0017
Q0032	=	Q0032
Q0045	=	COX1
Q0050	=	AI1
Q0055	=	AI2
Q0060	=	AI3
Q0065	=	AI4
Q0070	=	AI5_ALPHA
Q0075	=	AI5_BETA
Q0080	=	ATP8
Q0085	=	ATP6
Q0092	=	Q0092
Q0105	=	COB
Q0110	=	BI2
Q0115	=	BI3
Q0120	=	BI4
Q0130	=	OLI1
Q0140	=	VAR1
Q0142	=	Q0142
Q0143	=	Q0143
Q0144	=	Q0144
Q0160	=	SCEI
Q0182	=	Q0182
Q0250	=	COX2
Q0255	=	Q0255
Q0275	=	COX3
Q0297	=	Q0297
R0010W	=	FLP1
R0020C	=	REP1
R0030W	=	RAF1
R0040C	=	REP2
RDN18-1	=	RDN18-1
RDN18-2	=	RDN18-2
RDN25-1	=	RDN25-1
RDN25-2	=	RDN25-2
RDN5-1	=	RDN5-1
RDN5-2	=	RDN5-2
RDN5-3	=	RDN5-3
RDN5-4	=	RDN5-4
RDN5-5	=	RDN5-5
RDN5-6	=	RDN5-6
RDN58-1	=	RDN58-1
RDN58-2	=	RDN58-2
RNA170	=	RNA170
RPM1	=	RPM1
RPR1	=	RPR1
RUF5-1	=	RUF5-1
RUF5-2	=	RUF5-2
SCR1	=	SCR1
snR10	=	snR10
snR11	=	snR11
snR128	=	snR128
snR13	=	snR13
snR14	=	snR14
snR161	=	snR161
snR17a	=	snR17a
snR17b	=	snR17b
snR18	=	snR18
snR189	=	snR189
snR19	=	snR19
snR190	=	snR190
snR191	=	snR191
snR24	=	snR24
snR3	=	snR3
snR30	=	snR30
snR31	=	snR31
snR32	=	snR32
snR33	=	snR33
snR34	=	snR34
snR35	=	snR35
snR36	=	snR36
snR37	=	snR37
snR38	=	snR38
snR39	=	snR39
snR39B	=	snR39B
snR4	=	snR4
snR40	=	snR40
snR41	=	snR41
snR42	=	snR42
snR43	=	snR43
snR44	=	snR44
snR45	=	snR45
snR46	=	snR46
snR47	=	snR47
snR48	=	snR48
snR49	=	snR49
snR5	=	snR5
snR50	=	snR50
snR51	=	snR51
snR52	=	snR52
snR53	=	snR53
snR54	=	snR54
snR55	=	snR55
snR56	=	snR56
snR57	=	snR57
snR58	=	snR58
snR59	=	snR59
snR6	=	snR6
snR60	=	snR60
snR61	=	snR61
snR62	=	snR62
snR63	=	snR63
snR64	=	snR64
snR65	=	snR65
snR66	=	snR66
snR67	=	snR67
snR68	=	snR68
snR69	=	snR69
snR7-L	=	snR7-L
snR7-S	=	snR7-S
snR70	=	snR70
snR71	=	snR71
snR72	=	snR72
snR73	=	snR73
snR74	=	snR74
snR75	=	snR75
snR76	=	snR76
snR77	=	snR77
snR78	=	snR78
snR79	=	snR79
snR8	=	snR8
snR80	=	snR80
snR81	=	snR81
snR82	=	snR82
snR83	=	snR83
snR84	=	snR84
snR85	=	snR85
snR86	=	snR86
snR87	=	snR87
snR9	=	snR9
SRG1	=	SRG1
tA(AGC)D	=	tA(AGC)D
tA(AGC)F	=	tA(AGC)F
tA(AGC)G	=	tA(AGC)G
tA(AGC)H	=	tA(AGC)H
tA(AGC)J	=	tA(AGC)J
tA(AGC)K1	=	tA(AGC)K1
tA(AGC)K2	=	tA(AGC)K2
tA(AGC)L	=	tA(AGC)L
tA(AGC)M1	=	tA(AGC)M1
tA(AGC)M2	=	tA(AGC)M2
tA(AGC)P	=	tA(AGC)P
tA(UGC)A	=	tA(UGC)A
tA(UGC)E	=	tA(UGC)E
tA(UGC)G	=	tA(UGC)G
tA(UGC)L	=	tA(UGC)L
tA(UGC)O	=	tA(UGC)O
tA(UGC)Q	=	tA(UGC)Q
tC(GCA)B	=	tC(GCA)B
tC(GCA)G	=	tC(GCA)G
tC(GCA)P1	=	tC(GCA)P1
tC(GCA)P2	=	tC(GCA)P2
tC(GCA)Q	=	tC(GCA)Q
tD(GUC)B	=	tD(GUC)B
tD(GUC)D	=	tD(GUC)D
tD(GUC)G1	=	tD(GUC)G1
tD(GUC)G2	=	tD(GUC)G2
tD(GUC)I1	=	tD(GUC)I1
tD(GUC)I2	=	tD(GUC)I2
tD(GUC)J1	=	tD(GUC)J1
tD(GUC)J2	=	tD(GUC)J2
tD(GUC)J3	=	tD(GUC)J3
tD(GUC)J4	=	tD(GUC)J4
tD(GUC)K	=	tD(GUC)K
tD(GUC)L1	=	tD(GUC)L1
tD(GUC)L2	=	tD(GUC)L2
tD(GUC)M	=	tD(GUC)M
tD(GUC)N	=	tD(GUC)N
tD(GUC)O	=	tD(GUC)O
tD(GUC)Q	=	tD(GUC)Q
tE(CUC)D	=	tE(CUC)D
tE(CUC)I	=	tE(CUC)I
tE(UUC)B	=	tE(UUC)B
tE(UUC)C	=	tE(UUC)C
tE(UUC)E1	=	tE(UUC)E1
tE(UUC)E2	=	tE(UUC)E2
tE(UUC)E3	=	tE(UUC)E3
tE(UUC)G1	=	tE(UUC)G1
tE(UUC)G2	=	tE(UUC)G2
tE(UUC)G3	=	tE(UUC)G3
tE(UUC)I	=	tE(UUC)I
tE(UUC)J	=	tE(UUC)J
tE(UUC)K	=	tE(UUC)K
tE(UUC)L	=	tE(UUC)L
tE(UUC)M	=	tE(UUC)M
tE(UUC)P	=	tE(UUC)P
tE(UUC)Q	=	tE(UUC)Q
tF(GAA)B	=	tF(GAA)B
tF(GAA)D	=	tF(GAA)D
tF(GAA)F	=	tF(GAA)F
tF(GAA)G	=	tF(GAA)G
tF(GAA)H1	=	tF(GAA)H1
tF(GAA)H2	=	tF(GAA)H2
tF(GAA)M	=	tF(GAA)M
tF(GAA)N	=	tF(GAA)N
tF(GAA)P1	=	tF(GAA)P1
tF(GAA)P2	=	tF(GAA)P2
tF(GAA)Q	=	tF(GAA)Q
tG(CCC)D	=	tG(CCC)D
tG(CCC)O	=	tG(CCC)O
tG(GCC)B	=	tG(GCC)B
tG(GCC)C	=	tG(GCC)C
tG(GCC)D1	=	tG(GCC)D1
tG(GCC)D2	=	tG(GCC)D2
tG(GCC)E	=	tG(GCC)E
tG(GCC)F1	=	tG(GCC)F1
tG(GCC)F2	=	tG(GCC)F2
tG(GCC)G1	=	tG(GCC)G1
tG(GCC)G2	=	tG(GCC)G2
tG(GCC)J1	=	tG(GCC)J1
tG(GCC)J2	=	tG(GCC)J2
tG(GCC)M	=	tG(GCC)M
tG(GCC)O1	=	tG(GCC)O1
tG(GCC)O2	=	tG(GCC)O2
tG(GCC)P1	=	tG(GCC)P1
tG(GCC)P2	=	tG(GCC)P2
tG(UCC)G	=	tG(UCC)G
tG(UCC)N	=	tG(UCC)N
tG(UCC)O	=	tG(UCC)O
tG(UCC)Q	=	tG(UCC)Q
tH(GUG)E1	=	tH(GUG)E1
tH(GUG)E2	=	tH(GUG)E2
tH(GUG)G1	=	tH(GUG)G1
tH(GUG)G2	=	tH(GUG)G2
tH(GUG)H	=	tH(GUG)H
tH(GUG)K	=	tH(GUG)K
tH(GUG)M	=	tH(GUG)M
tH(GUG)Q	=	tH(GUG)Q
tI(AAU)B	=	tI(AAU)B
tI(AAU)D	=	tI(AAU)D
tI(AAU)E1	=	tI(AAU)E1
tI(AAU)E2	=	tI(AAU)E2
tI(AAU)G	=	tI(AAU)G
tI(AAU)I1	=	tI(AAU)I1
tI(AAU)I2	=	tI(AAU)I2
tI(AAU)L1	=	tI(AAU)L1
tI(AAU)L2	=	tI(AAU)L2
tI(AAU)N1	=	tI(AAU)N1
tI(AAU)N2	=	tI(AAU)N2
tI(AAU)P1	=	tI(AAU)P1
tI(AAU)P2	=	tI(AAU)P2
tI(GAU)Q	=	tI(GAU)Q
tI(UAU)D	=	tI(UAU)D
tI(UAU)L	=	tI(UAU)L
tK(CUU)C	=	tK(CUU)C
tK(CUU)D1	=	tK(CUU)D1
tK(CUU)D2	=	tK(CUU)D2
tK(CUU)E1	=	tK(CUU)E1
tK(CUU)E2	=	tK(CUU)E2
tK(CUU)F	=	tK(CUU)F
tK(CUU)G1	=	tK(CUU)G1
tK(CUU)G2	=	tK(CUU)G2
tK(CUU)G3	=	tK(CUU)G3
tK(CUU)I	=	tK(CUU)I
tK(CUU)J	=	tK(CUU)J
tK(CUU)K	=	tK(CUU)K
tK(CUU)M	=	tK(CUU)M
tK(CUU)P	=	tK(CUU)P
tK(UUU)D	=	tK(UUU)D
tK(UUU)G1	=	tK(UUU)G1
tK(UUU)G2	=	tK(UUU)G2
tK(UUU)K	=	tK(UUU)K
tK(UUU)L	=	tK(UUU)L
tK(UUU)O	=	tK(UUU)O
tK(UUU)P	=	tK(UUU)P
tK(UUU)Q	=	tK(UUU)Q
tL(CAA)A	=	tL(CAA)A
tL(CAA)C	=	tL(CAA)C
tL(CAA)D	=	tL(CAA)D
tL(CAA)G1	=	tL(CAA)G1
tL(CAA)G2	=	tL(CAA)G2
tL(CAA)G3	=	tL(CAA)G3
tL(CAA)K	=	tL(CAA)K
tL(CAA)L	=	tL(CAA)L
tL(CAA)M	=	tL(CAA)M
tL(CAA)N	=	tL(CAA)N
tL(GAG)G	=	tL(GAG)G
tL(UAA)B1	=	tL(UAA)B1
tL(UAA)B2	=	tL(UAA)B2
tL(UAA)D	=	tL(UAA)D
tL(UAA)J	=	tL(UAA)J
tL(UAA)K	=	tL(UAA)K
tL(UAA)L	=	tL(UAA)L
tL(UAA)N	=	tL(UAA)N
tL(UAA)Q	=	tL(UAA)Q
tL(UAG)J	=	tL(UAG)J
tL(UAG)L1	=	tL(UAG)L1
tL(UAG)L2	=	tL(UAG)L2
TLC1	=	TLC1
tM(CAU)C	=	tM(CAU)C
tM(CAU)D	=	tM(CAU)D
tM(CAU)E	=	tM(CAU)E
tM(CAU)J1	=	tM(CAU)J1
tM(CAU)J2	=	tM(CAU)J2
tM(CAU)J3	=	tM(CAU)J3
tM(CAU)M	=	tM(CAU)M
tM(CAU)O1	=	tM(CAU)O1
tM(CAU)O2	=	tM(CAU)O2
tM(CAU)P	=	tM(CAU)P
tM(CAU)Q1	=	tM(CAU)Q1
tM(CAU)Q2	=	tM(CAU)Q2
tN(GUU)C	=	tN(GUU)C
tN(GUU)F	=	tN(GUU)F
tN(GUU)G	=	tN(GUU)G
tN(GUU)K	=	tN(GUU)K
tN(GUU)L	=	tN(GUU)L
tN(GUU)N1	=	tN(GUU)N1
tN(GUU)N2	=	tN(GUU)N2
tN(GUU)O1	=	tN(GUU)O1
tN(GUU)O2	=	tN(GUU)O2
tN(GUU)P	=	tN(GUU)P
tN(GUU)Q	=	tN(GUU)Q
tP(AGG)C	=	tP(AGG)C
tP(AGG)N	=	tP(AGG)N
tP(UGG)A	=	tP(UGG)A
tP(UGG)F	=	tP(UGG)F
tP(UGG)H	=	tP(UGG)H
tP(UGG)L	=	tP(UGG)L
tP(UGG)M	=	tP(UGG)M
tP(UGG)N1	=	tP(UGG)N1
tP(UGG)N2	=	tP(UGG)N2
tP(UGG)O1	=	tP(UGG)O1
tP(UGG)O2	=	tP(UGG)O2
tP(UGG)O3	=	tP(UGG)O3
tP(UGG)Q	=	tP(UGG)Q
tQ(CUG)M	=	tQ(CUG)M
tQ(UUG)B	=	tQ(UUG)B
tQ(UUG)C	=	tQ(UUG)C
tQ(UUG)D1	=	tQ(UUG)D1
tQ(UUG)D2	=	tQ(UUG)D2
tQ(UUG)D3	=	tQ(UUG)D3
tQ(UUG)E1	=	tQ(UUG)E1
tQ(UUG)E2	=	tQ(UUG)E2
tQ(UUG)H	=	tQ(UUG)H
tQ(UUG)L	=	tQ(UUG)L
tQ(UUG)Q	=	tQ(UUG)Q
tR(ACG)D	=	tR(ACG)D
tR(ACG)E	=	tR(ACG)E
tR(ACG)J	=	tR(ACG)J
tR(ACG)K	=	tR(ACG)K
tR(ACG)L	=	tR(ACG)L
tR(ACG)O	=	tR(ACG)O
tR(ACG)Q2	=	tR(ACG)Q2
tR(CCG)L	=	tR(CCG)L
tR(CCU)J	=	tR(CCU)J
tR(UCU)B	=	tR(UCU)B
tR(UCU)D	=	tR(UCU)D
tR(UCU)E	=	tR(UCU)E
tR(UCU)G1	=	tR(UCU)G1
tR(UCU)G2	=	tR(UCU)G2
tR(UCU)G3	=	tR(UCU)G3
tR(UCU)J1	=	tR(UCU)J1
tR(UCU)J2	=	tR(UCU)J2
tR(UCU)K	=	tR(UCU)K
tR(UCU)M1	=	tR(UCU)M1
tR(UCU)M2	=	tR(UCU)M2
tR(UCU)Q1	=	tR(UCU)Q1
tS(AGA)A	=	tS(AGA)A
tS(AGA)B	=	tS(AGA)B
tS(AGA)D1	=	tS(AGA)D1
tS(AGA)D2	=	tS(AGA)D2
tS(AGA)D3	=	tS(AGA)D3
tS(AGA)E	=	tS(AGA)E
tS(AGA)G	=	tS(AGA)G
tS(AGA)H	=	tS(AGA)H
tS(AGA)J	=	tS(AGA)J
tS(AGA)L	=	tS(AGA)L
tS(AGA)M	=	tS(AGA)M
tS(CGA)C	=	tS(CGA)C
tS(GCU)F	=	tS(GCU)F
tS(GCU)L	=	tS(GCU)L
tS(GCU)O	=	tS(GCU)O
tS(GCU)Q1	=	tS(GCU)Q1
tS(UGA)E	=	tS(UGA)E
tS(UGA)I	=	tS(UGA)I
tS(UGA)P	=	tS(UGA)P
tS(UGA)Q2	=	tS(UGA)Q2
tT(AGU)B	=	tT(AGU)B
tT(AGU)C	=	tT(AGU)C
tT(AGU)D	=	tT(AGU)D
tT(AGU)H	=	tT(AGU)H
tT(AGU)I1	=	tT(AGU)I1
tT(AGU)I2	=	tT(AGU)I2
tT(AGU)J	=	tT(AGU)J
tT(AGU)N1	=	tT(AGU)N1
tT(AGU)N2	=	tT(AGU)N2
tT(AGU)O1	=	tT(AGU)O1
tT(AGU)O2	=	tT(AGU)O2
tT(CGU)K	=	tT(CGU)K
tT(UGU)G1	=	tT(UGU)G1
tT(UGU)G2	=	tT(UGU)G2
tT(UGU)H	=	tT(UGU)H
tT(UGU)P	=	tT(UGU)P
tT(UGU)Q1	=	tT(UGU)Q1
tT(XXX)Q2	=	tT(XXX)Q2
tV(AAC)E1	=	tV(AAC)E1
tV(AAC)E2	=	tV(AAC)E2
tV(AAC)G1	=	tV(AAC)G1
tV(AAC)G2	=	tV(AAC)G2
tV(AAC)G3	=	tV(AAC)G3
tV(AAC)H	=	tV(AAC)H
tV(AAC)J	=	tV(AAC)J
tV(AAC)K1	=	tV(AAC)K1
tV(AAC)K2	=	tV(AAC)K2
tV(AAC)L	=	tV(AAC)L
tV(AAC)M1	=	tV(AAC)M1
tV(AAC)M2	=	tV(AAC)M2
tV(AAC)M3	=	tV(AAC)M3
tV(AAC)O	=	tV(AAC)O
tV(CAC)D	=	tV(CAC)D
tV(CAC)H	=	tV(CAC)H
tV(UAC)B	=	tV(UAC)B
tV(UAC)D	=	tV(UAC)D
tV(UAC)Q	=	tV(UAC)Q
tW(CCA)G1	=	tW(CCA)G1
tW(CCA)G2	=	tW(CCA)G2
tW(CCA)J	=	tW(CCA)J
tW(CCA)K	=	tW(CCA)K
tW(CCA)M	=	tW(CCA)M
tW(CCA)P	=	tW(CCA)P
tW(UCA)Q	=	tW(UCA)Q
tX(XXX)D	=	tX(XXX)D
tY(GUA)D	=	tY(GUA)D
tY(GUA)F1	=	tY(GUA)F1
tY(GUA)F2	=	tY(GUA)F2
tY(GUA)J1	=	tY(GUA)J1
tY(GUA)J2	=	tY(GUA)J2
tY(GUA)M1	=	tY(GUA)M1
tY(GUA)M2	=	tY(GUA)M2
tY(GUA)O	=	tY(GUA)O
tY(GUA)Q	=	tY(GUA)Q
YAL001C	=	TFC3
YAL002W	=	VPS8
YAL003W	=	EFB1
YAL004W	=	YAL004W
YAL005C	=	SSA1
YAL007C	=	ERP2
YAL008W	=	FUN14
YAL009W	=	SPO7
YAL010C	=	MDM10
YAL011W	=	SWC3
YAL012W	=	CYS3
YAL013W	=	DEP1
YAL014C	=	SYN8
YAL015C	=	NTG1
YAL016C-A	=	YAL016C-A
YAL016C-B	=	YAL016C-B
YAL016W	=	TPD3
YAL017W	=	PSK1
YAL018C	=	YAL018C
YAL019W	=	FUN30
YAL019W-A	=	YAL019W-A
YAL020C	=	ATS1
YAL021C	=	CCR4
YAL022C	=	FUN26
YAL023C	=	PMT2
YAL024C	=	LTE1
YAL025C	=	MAK16
YAL026C	=	DRS2
YAL026C-A	=	YAL026C-A
YAL027W	=	YAL027W
YAL028W	=	FRT2
YAL029C	=	MYO4
YAL030W	=	SNC1
YAL031C	=	GIP4
YAL031W-A	=	YAL031W-A
YAL032C	=	PRP45
YAL033W	=	POP5
YAL034C	=	FUN19
YAL034C-B	=	YAL034C-B
YAL034W-A	=	MTW1
YAL035W	=	FUN12
YAL036C	=	RBG1
YAL037C-A	=	YAL037C-A
YAL037C-B	=	YAL037C-B
YAL037W	=	YAL037W
YAL038W	=	CDC19
YAL039C	=	CYC3
YAL040C	=	CLN3
YAL041W	=	CDC24
YAL042C-A	=	YAL042C-A
YAL042W	=	ERV46
YAL043C	=	PTA1
YAL044C	=	GCV3
YAL044W-A	=	YAL044W-A
YAL045C	=	YAL045C
YAL046C	=	YAL046C
YAL047C	=	SPC72
YAL047W-A	=	YAL047W-A
YAL048C	=	GEM1
YAL049C	=	YAL049C
YAL051W	=	OAF1
YAL053W	=	FLC2
YAL054C	=	ACS1
YAL055W	=	PEX22
YAL056C-A	=	YAL056C-A
YAL056W	=	GPB2
YAL058W	=	CNE1
YAL059C-A	=	YAL059C-A
YAL059W	=	ECM1
YAL060W	=	BDH1
YAL061W	=	BDH2
YAL062W	=	GDH3
YAL063C	=	FLO9
YAL063C-A	=	YAL063C-A
YAL064C-A	=	YAL064C-A
YAL064W	=	YAL064W
YAL064W-B	=	YAL064W-B
YAL065C	=	YAL065C
YAL066W	=	YAL066W
YAL067C	=	SEO1
YAL067W-A	=	YAL067W-A
YAL068C	=	PAU8
YAL068W-A	=	YAL068W-A
YAL069W	=	YAL069W
YAR002C-A	=	ERP1
YAR002W	=	NUP60
YAR003W	=	SWD1
YAR007C	=	RFA1
YAR008W	=	SEN34
YAR009C	=	YAR009C
YAR010C	=	YAR010C
YAR014C	=	BUD14
YAR015W	=	ADE1
YAR018C	=	KIN3
YAR019C	=	CDC15
YAR019W-A	=	YAR019W-A
YAR020C	=	PAU7
YAR023C	=	YAR023C
YAR027W	=	UIP3
YAR028W	=	YAR028W
YAR029W	=	YAR029W
YAR030C	=	YAR030C
YAR031W	=	PRM9
YAR033W	=	MST28
YAR035C-A	=	YAR035C-A
YAR035W	=	YAT1
YAR042W	=	SWH1
YAR047C	=	YAR047C
YAR050W	=	FLO1
YAR053W	=	YAR053W
YAR060C	=	YAR060C
YAR061W	=	YAR061W
YAR062W	=	YAR062W
YAR064W	=	YAR064W
YAR066W	=	YAR066W
YAR068W	=	YAR068W
YAR069C	=	YAR069C
YAR070C	=	YAR070C
YAR071W	=	PHO11
YAR073W	=	IMD1
YAR075W	=	YAR075W
YBL001C	=	ECM15
YBL002W	=	HTB2
YBL003C	=	HTA2
YBL004W	=	UTP20
YBL005W	=	PDR3
YBL005W-A	=	YBL005W-A
YBL005W-B	=	YBL005W-B
YBL006C	=	LDB7
YBL006W-A	=	YBL006W-A
YBL007C	=	SLA1
YBL008W	=	HIR1
YBL008W-A	=	YBL008W-A
YBL009W	=	ALK2
YBL010C	=	YBL010C
YBL011W	=	SCT1
YBL012C	=	YBL012C
YBL013W	=	FMT1
YBL014C	=	RRN6
YBL015W	=	ACH1
YBL016W	=	FUS3
YBL017C	=	PEP1
YBL018C	=	POP8
YBL019W	=	APN2
YBL020W	=	RFT1
YBL021C	=	HAP3
YBL022C	=	PIM1
YBL023C	=	MCM2
YBL024W	=	NCL1
YBL025W	=	RRN10
YBL026W	=	LSM2
YBL027W	=	RPL19B
YBL028C	=	YBL028C
YBL029C-A	=	YBL029C-A
YBL029W	=	YBL029W
YBL030C	=	PET9
YBL031W	=	SHE1
YBL032W	=	HEK2
YBL033C	=	RIB1
YBL034C	=	STU1
YBL035C	=	POL12
YBL036C	=	YBL036C
YBL037W	=	APL3
YBL038W	=	MRPL16
YBL039C	=	URA7
YBL039C-A	=	YBL039C-A
YBL039W-B	=	YBL039W-B
YBL040C	=	ERD2
YBL041W	=	PRE7
YBL042C	=	FUI1
YBL043W	=	ECM13
YBL044W	=	YBL044W
YBL045C	=	COR1
YBL046W	=	PSY4
YBL047C	=	EDE1
YBL048W	=	YBL048W
YBL049W	=	MOH1
YBL050W	=	SEC17
YBL051C	=	PIN4
YBL052C	=	SAS3
YBL053W	=	YBL053W
YBL054W	=	YBL054W
YBL055C	=	YBL055C
YBL056W	=	PTC3
YBL057C	=	PTH2
YBL058W	=	SHP1
YBL059C-A	=	YBL059C-A
YBL059W	=	YBL059W
YBL060W	=	YEL1
YBL061C	=	SKT5
YBL062W	=	YBL062W
YBL063W	=	KIP1
YBL064C	=	PRX1
YBL065W	=	YBL065W
YBL066C	=	SEF1
YBL067C	=	UBP13
YBL068W	=	PRS4
YBL068W-A	=	YBL068W-A
YBL069W	=	AST1
YBL070C	=	YBL070C
YBL071C	=	YBL071C
YBL071C-B	=	YBL071C-B
YBL071W-A	=	KTI11
YBL072C	=	RPS8A
YBL073W	=	YBL073W
YBL074C	=	AAR2
YBL075C	=	SSA3
YBL076C	=	ILS1
YBL077W	=	YBL077W
YBL078C	=	ATG8
YBL079W	=	NUP170
YBL080C	=	PET112
YBL081W	=	YBL081W
YBL082C	=	ALG3
YBL083C	=	YBL083C
YBL084C	=	CDC27
YBL085W	=	BOI1
YBL086C	=	YBL086C
YBL087C	=	RPL23A
YBL088C	=	TEL1
YBL089W	=	AVT5
YBL090W	=	MRP21
YBL091C	=	MAP2
YBL091C-A	=	SCS22
YBL092W	=	RPL32
YBL093C	=	ROX3
YBL094C	=	YBL094C
YBL095W	=	YBL095W
YBL096C	=	YBL096C
YBL097W	=	BRN1
YBL098W	=	BNA4
YBL099W	=	ATP1
YBL100C	=	YBL100C
YBL100W-A	=	YBL100W-A
YBL100W-B	=	YBL100W-B
YBL100W-C	=	YBL100W-C
YBL101C	=	ECM21
YBL102W	=	SFT2
YBL103C	=	RTG3
YBL104C	=	YBL104C
YBL105C	=	PKC1
YBL106C	=	SRO77
YBL107C	=	YBL107C
YBL107W-A	=	YBL107W-A
YBL108C-A	=	PAU9
YBL108W	=	YBL108W
YBL109W	=	YBL109W
YBL111C	=	YBL111C
YBL112C	=	YBL112C
YBL113C	=	YBL113C
YBL113W-A	=	YBL113W-A
YBR001C	=	NTH2
YBR002C	=	RER2
YBR003W	=	COQ1
YBR004C	=	GPI18
YBR005W	=	RCR1
YBR006W	=	UGA2
YBR007C	=	DSF2
YBR008C	=	FLR1
YBR009C	=	HHF1
YBR010W	=	HHT1
YBR011C	=	IPP1
YBR012C	=	YBR012C
YBR012W-A	=	YBR012W-A
YBR012W-B	=	YBR012W-B
YBR013C	=	YBR013C
YBR014C	=	GRX6
YBR015C	=	MNN2
YBR016W	=	YBR016W
YBR017C	=	KAP104
YBR018C	=	GAL7
YBR019C	=	GAL10
YBR020W	=	GAL1
YBR021W	=	FUR4
YBR022W	=	POA1
YBR023C	=	CHS3
YBR024W	=	SCO2
YBR025C	=	OLA1
YBR026C	=	ETR1
YBR027C	=	YBR027C
YBR028C	=	YBR028C
YBR029C	=	CDS1
YBR030W	=	YBR030W
YBR031W	=	RPL4A
YBR032W	=	YBR032W
YBR033W	=	EDS1
YBR034C	=	HMT1
YBR035C	=	PDX3
YBR036C	=	CSG2
YBR037C	=	SCO1
YBR038W	=	CHS2
YBR039W	=	ATP3
YBR040W	=	FIG1
YBR041W	=	FAT1
YBR042C	=	CST26
YBR043C	=	QDR3
YBR044C	=	TCM62
YBR045C	=	GIP1
YBR046C	=	ZTA1
YBR047W	=	FMP23
YBR048W	=	RPS11B
YBR049C	=	REB1
YBR050C	=	REG2
YBR051W	=	YBR051W
YBR052C	=	RFS1
YBR053C	=	YBR053C
YBR054W	=	YRO2
YBR055C	=	PRP6
YBR056C-B	=	YBR056C-B
YBR056W	=	YBR056W
YBR056W-A	=	YBR056W-A
YBR057C	=	MUM2
YBR058C	=	UBP14
YBR058C-A	=	TSC3
YBR059C	=	AKL1
YBR060C	=	ORC2
YBR061C	=	TRM7
YBR062C	=	YBR062C
YBR063C	=	YBR063C
YBR064W	=	YBR064W
YBR065C	=	ECM2
YBR066C	=	NRG2
YBR067C	=	TIP1
YBR068C	=	BAP2
YBR069C	=	TAT1
YBR070C	=	ALG14
YBR071W	=	YBR071W
YBR072C-A	=	YBR072C-A
YBR072W	=	HSP26
YBR073W	=	RDH54
YBR074W	=	YBR074W
YBR076C-A	=	YBR076C-A
YBR076W	=	ECM8
YBR077C	=	SLM4
YBR078W	=	ECM33
YBR079C	=	RPG1
YBR080C	=	SEC18
YBR081C	=	SPT7
YBR082C	=	UBC4
YBR083W	=	TEC1
YBR084C-A	=	RPL19A
YBR084W	=	MIS1
YBR085C-A	=	YBR085C-A
YBR085W	=	AAC3
YBR086C	=	IST2
YBR087W	=	RFC5
YBR088C	=	POL30
YBR089C-A	=	NHP6B
YBR089W	=	YBR089W
YBR090C	=	YBR090C
YBR091C	=	MRS5
YBR092C	=	PHO3
YBR093C	=	PHO5
YBR094W	=	PBY1
YBR095C	=	RXT2
YBR096W	=	YBR096W
YBR097W	=	VPS15
YBR098W	=	MMS4
YBR099C	=	YBR099C
YBR101C	=	FES1
YBR102C	=	EXO84
YBR103C-A	=	YBR103C-A
YBR103W	=	SIF2
YBR104W	=	YMC2
YBR105C	=	VID24
YBR106W	=	PHO88
YBR107C	=	IML3
YBR108W	=	YBR108W
YBR109C	=	CMD1
YBR109W-A	=	YBR109W-A
YBR110W	=	ALG1
YBR111C	=	YSA1
YBR111W-A	=	SUS1
YBR112C	=	CYC8
YBR113W	=	YBR113W
YBR114W	=	RAD16
YBR115C	=	LYS2
YBR116C	=	YBR116C
YBR117C	=	TKL2
YBR118W	=	TEF2
YBR119W	=	MUD1
YBR120C	=	CBP6
YBR121C	=	GRS1
YBR121C-A	=	YBR121C-A
YBR122C	=	MRPL36
YBR123C	=	TFC1
YBR124W	=	YBR124W
YBR125C	=	PTC4
YBR126C	=	TPS1
YBR126W-A	=	YBR126W-A
YBR126W-B	=	YBR126W-B
YBR127C	=	VMA2
YBR128C	=	ATG14
YBR129C	=	OPY1
YBR130C	=	SHE3
YBR131C-A	=	YBR131C-A
YBR131W	=	CCZ1
YBR132C	=	AGP2
YBR133C	=	HSL7
YBR134W	=	YBR134W
YBR135W	=	CKS1
YBR136W	=	MEC1
YBR137W	=	YBR137W
YBR138C	=	YBR138C
YBR139W	=	YBR139W
YBR140C	=	IRA1
YBR141C	=	YBR141C
YBR141W-A	=	YBR141W-A
YBR142W	=	MAK5
YBR143C	=	SUP45
YBR144C	=	YBR144C
YBR145W	=	ADH5
YBR146W	=	MRPS9
YBR147W	=	YBR147W
YBR148W	=	YSW1
YBR149W	=	ARA1
YBR150C	=	TBS1
YBR151W	=	APD1
YBR152W	=	SPP381
YBR153W	=	RIB7
YBR154C	=	RPB5
YBR155W	=	CNS1
YBR156C	=	SLI15
YBR157C	=	ICS2
YBR158W	=	AMN1
YBR159W	=	IFA38
YBR160W	=	CDC28
YBR161W	=	CSH1
YBR162C	=	TOS1
YBR162W-A	=	YSY6
YBR163W	=	DEM1
YBR164C	=	ARL1
YBR165W	=	UBS1
YBR166C	=	TYR1
YBR167C	=	POP7
YBR168W	=	PEX32
YBR169C	=	SSE2
YBR170C	=	NPL4
YBR171W	=	SEC66
YBR172C	=	SMY2
YBR173C	=	UMP1
YBR174C	=	YBR174C
YBR175W	=	SWD3
YBR176W	=	ECM31
YBR177C	=	EHT1
YBR178W	=	YBR178W
YBR179C	=	FZO1
YBR180W	=	DTR1
YBR181C	=	RPS6B
YBR182C	=	SMP1
YBR182C-A	=	YBR182C-A
YBR183W	=	YPC1
YBR184W	=	YBR184W
YBR185C	=	MBA1
YBR186W	=	PCH2
YBR187W	=	GDT1
YBR188C	=	NTC20
YBR189W	=	RPS9B
YBR190W	=	YBR190W
YBR191W	=	RPL21A
YBR191W-A	=	YBR191W-A
YBR192W	=	RIM2
YBR193C	=	MED8
YBR194W	=	SOY1
YBR195C	=	MSI1
YBR196C	=	PGI1
YBR196C-A	=	YBR196C-A
YBR196C-B	=	YBR196C-B
YBR197C	=	YBR197C
YBR198C	=	TAF5
YBR199W	=	KTR4
YBR200W	=	BEM1
YBR200W-A	=	YBR200W-A
YBR201C-A	=	YBR201C-A
YBR201W	=	DER1
YBR202W	=	MCM7
YBR203W	=	COS111
YBR204C	=	YBR204C
YBR205W	=	KTR3
YBR206W	=	YBR206W
YBR207W	=	FTH1
YBR208C	=	DUR1%2C2
YBR209W	=	YBR209W
YBR210W	=	ERV15
YBR211C	=	AME1
YBR212W	=	NGR1
YBR213W	=	MET8
YBR214W	=	SDS24
YBR215W	=	HPC2
YBR216C	=	YBP1
YBR217W	=	ATG12
YBR218C	=	PYC2
YBR219C	=	YBR219C
YBR220C	=	YBR220C
YBR221C	=	PDB1
YBR221W-A	=	YBR221W-A
YBR222C	=	PCS60
YBR223C	=	TDP1
YBR223W-A	=	YBR223W-A
YBR224W	=	YBR224W
YBR225W	=	YBR225W
YBR226C	=	YBR226C
YBR227C	=	MCX1
YBR228W	=	SLX1
YBR229C	=	ROT2
YBR230C	=	OM14
YBR230W-A	=	YBR230W-A
YBR231C	=	SWC5
YBR232C	=	YBR232C
YBR233W	=	PBP2
YBR233W-A	=	DAD3
YBR234C	=	ARC40
YBR235W	=	YBR235W
YBR236C	=	ABD1
YBR237W	=	PRP5
YBR238C	=	YBR238C
YBR239C	=	YBR239C
YBR240C	=	THI2
YBR241C	=	YBR241C
YBR242W	=	YBR242W
YBR243C	=	ALG7
YBR244W	=	GPX2
YBR245C	=	ISW1
YBR246W	=	YBR246W
YBR247C	=	ENP1
YBR248C	=	HIS7
YBR249C	=	ARO4
YBR250W	=	SPO23
YBR251W	=	MRPS5
YBR252W	=	DUT1
YBR253W	=	SRB6
YBR254C	=	TRS20
YBR255C-A	=	YBR255C-A
YBR255W	=	YBR255W
YBR256C	=	RIB5
YBR257W	=	POP4
YBR258C	=	SHG1
YBR259W	=	YBR259W
YBR260C	=	RGD1
YBR261C	=	YBR261C
YBR262C	=	FMP51
YBR263W	=	SHM1
YBR264C	=	YPT10
YBR265W	=	TSC10
YBR266C	=	SLM6
YBR267W	=	REI1
YBR268W	=	MRPL37
YBR269C	=	FMP21
YBR270C	=	BIT2
YBR271W	=	YBR271W
YBR272C	=	HSM3
YBR273C	=	UBX7
YBR274W	=	CHK1
YBR275C	=	RIF1
YBR276C	=	PPS1
YBR277C	=	YBR277C
YBR278W	=	DPB3
YBR279W	=	PAF1
YBR280C	=	SAF1
YBR281C	=	DUG2
YBR282W	=	MRPL27
YBR283C	=	SSH1
YBR284W	=	YBR284W
YBR285W	=	YBR285W
YBR286W	=	APE3
YBR287W	=	ZSP1
YBR288C	=	APM3
YBR289W	=	SNF5
YBR290W	=	BSD2
YBR291C	=	CTP1
YBR292C	=	YBR292C
YBR293W	=	VBA2
YBR294W	=	SUL1
YBR295W	=	PCA1
YBR296C	=	PHO89
YBR296C-A	=	YBR296C-A
YBR297W	=	MAL33
YBR298C	=	MAL31
YBR298C-A	=	YBR298C-A
YBR299W	=	MAL32
YBR300C	=	YBR300C
YBR301W	=	DAN3
YBR302C	=	COS2
YCL001W	=	RER1
YCL001W-A	=	YCL001W-A
YCL001W-B	=	YCL001W-B
YCL002C	=	YCL002C
YCL004W	=	PGS1
YCL005W	=	LDB16
YCL005W-A	=	VMA9
YCL007C	=	YCL007C
YCL008C	=	STP22
YCL009C	=	ILV6
YCL010C	=	SGF29
YCL011C	=	GBP2
YCL012C	=	YCL012C
YCL014W	=	BUD3
YCL016C	=	DCC1
YCL017C	=	NFS1
YCL018W	=	LEU2
YCL019W	=	YCL019W
YCL020W	=	YCL020W
YCL021W-A	=	YCL021W-A
YCL022C	=	YCL022C
YCL023C	=	YCL023C
YCL024W	=	KCC4
YCL025C	=	AGP1
YCL026C-A	=	FRM2
YCL026C-B	=	HBN1
YCL027W	=	FUS1
YCL028W	=	RNQ1
YCL029C	=	BIK1
YCL030C	=	HIS4
YCL031C	=	RRP7
YCL032W	=	STE50
YCL033C	=	YCL033C
YCL034W	=	LSB5
YCL035C	=	GRX1
YCL036W	=	GFD2
YCL037C	=	SRO9
YCL038C	=	ATG22
YCL039W	=	GID7
YCL040W	=	GLK1
YCL041C	=	YCL041C
YCL042W	=	YCL042W
YCL043C	=	PDI1
YCL044C	=	MGR1
YCL045C	=	YCL045C
YCL046W	=	YCL046W
YCL047C	=	YCL047C
YCL048W	=	SPS22
YCL048W-A	=	YCL048W-A
YCL049C	=	YCL049C
YCL050C	=	APA1
YCL051W	=	LRE1
YCL052C	=	PBN1
YCL054W	=	SPB1
YCL055W	=	KAR4
YCL056C	=	YCL056C
YCL057C-A	=	YCL057C-A
YCL057W	=	PRD1
YCL058C	=	FYV5
YCL058W-A	=	YCL058W-A
YCL059C	=	KRR1
YCL061C	=	MRC1
YCL063W	=	VAC17
YCL064C	=	CHA1
YCL065W	=	YCL065W
YCL066W	=	HMLALPHA1
YCL067C	=	HMLALPHA2
YCL068C	=	YCL068C
YCL069W	=	VBA3
YCL073C	=	YCL073C
YCL074W	=	YCL074W
YCL075W	=	YCL075W
YCL076W	=	YCL076W
YCR001W	=	YCR001W
YCR002C	=	CDC10
YCR003W	=	MRPL32
YCR004C	=	YCP4
YCR005C	=	CIT2
YCR006C	=	YCR006C
YCR007C	=	YCR007C
YCR008W	=	SAT4
YCR009C	=	RVS161
YCR010C	=	ADY2
YCR011C	=	ADP1
YCR012W	=	PGK1
YCR013C	=	YCR013C
YCR014C	=	POL4
YCR015C	=	YCR015C
YCR016W	=	YCR016W
YCR017C	=	CWH43
YCR018C	=	SRD1
YCR018C-A	=	YCR018C-A
YCR019W	=	MAK32
YCR020C	=	PET18
YCR020C-A	=	MAK31
YCR020W-B	=	HTL1
YCR021C	=	HSP30
YCR022C	=	YCR022C
YCR023C	=	YCR023C
YCR024C	=	SLM5
YCR024C-A	=	PMP1
YCR024C-B	=	YCR024C-B
YCR025C	=	YCR025C
YCR026C	=	NPP1
YCR027C	=	RHB1
YCR028C	=	FEN2
YCR028C-A	=	RIM1
YCR030C	=	SYP1
YCR031C	=	RPS14A
YCR032W	=	BPH1
YCR033W	=	SNT1
YCR034W	=	FEN1
YCR035C	=	RRP43
YCR036W	=	RBK1
YCR037C	=	PHO87
YCR038C	=	BUD5
YCR038W-A	=	YCR038W-A
YCR039C	=	MATALPHA2
YCR040W	=	MATALPHA1
YCR041W	=	YCR041W
YCR042C	=	TAF2
YCR043C	=	YCR043C
YCR044C	=	PER1
YCR045C	=	YCR045C
YCR045W-A	=	YCR045W-A
YCR046C	=	IMG1
YCR047C	=	BUD23
YCR047W-A	=	YCR047W-A
YCR048W	=	ARE1
YCR049C	=	YCR049C
YCR050C	=	YCR050C
YCR051W	=	YCR051W
YCR052W	=	RSC6
YCR053W	=	THR4
YCR054C	=	CTR86
YCR057C	=	PWP2
YCR059C	=	YIH1
YCR060W	=	TAH1
YCR061W	=	YCR061W
YCR063W	=	BUD31
YCR064C	=	YCR064C
YCR065W	=	HCM1
YCR066W	=	RAD18
YCR067C	=	SED4
YCR068W	=	ATG15
YCR069W	=	CPR4
YCR071C	=	IMG2
YCR072C	=	RSA4
YCR073C	=	SSK22
YCR073W-A	=	SOL2
YCR075C	=	ERS1
YCR075W-A	=	YCR075W-A
YCR076C	=	YCR076C
YCR077C	=	PAT1
YCR079W	=	PTC6
YCR081C-A	=	YCR081C-A
YCR081W	=	SRB8
YCR082W	=	AHC2
YCR083W	=	TRX3
YCR084C	=	TUP1
YCR085W	=	YCR085W
YCR086W	=	CSM1
YCR087C-A	=	LUG1
YCR087W	=	YCR087W
YCR088W	=	ABP1
YCR089W	=	FIG2
YCR090C	=	YCR090C
YCR091W	=	KIN82
YCR092C	=	MSH3
YCR093W	=	CDC39
YCR094W	=	CDC50
YCR095C	=	OCA4
YCR095W-A	=	YCR095W-A
YCR096C	=	HMRA2
YCR097W	=	HMRA1
YCR097W-A	=	YCR097W-A
YCR098C	=	GIT1
YCR099C	=	YCR099C
YCR100C	=	YCR100C
YCR101C	=	YCR101C
YCR102C	=	YCR102C
YCR102W-A	=	YCR102W-A
YCR104W	=	PAU3
YCR105W	=	ADH7
YCR106W	=	RDS1
YCR107W	=	AAD3
YCR108C	=	YCR108C
YDL001W	=	RMD1
YDL002C	=	NHP10
YDL003W	=	MCD1
YDL004W	=	ATP16
YDL005C	=	MED2
YDL006W	=	PTC1
YDL007C-A	=	YDL007C-A
YDL007W	=	RPT2
YDL008W	=	APC11
YDL009C	=	YDL009C
YDL010W	=	GRX7
YDL011C	=	YDL011C
YDL012C	=	YDL012C
YDL013W	=	SLX5
YDL014W	=	NOP1
YDL015C	=	TSC13
YDL016C	=	YDL016C
YDL017W	=	CDC7
YDL018C	=	ERP3
YDL019C	=	OSH2
YDL020C	=	RPN4
YDL021W	=	GPM2
YDL022C-A	=	YDL022C-A
YDL022W	=	GPD1
YDL023C	=	YDL023C
YDL024C	=	DIA3
YDL025C	=	YDL025C
YDL025W-A	=	YDL025W-A
YDL026W	=	YDL026W
YDL027C	=	YDL027C
YDL028C	=	MPS1
YDL029W	=	ARP2
YDL030W	=	PRP9
YDL031W	=	DBP10
YDL032W	=	YDL032W
YDL033C	=	SLM3
YDL034W	=	YDL034W
YDL035C	=	GPR1
YDL036C	=	PUS9
YDL037C	=	BSC1
YDL038C	=	YDL038C
YDL039C	=	PRM7
YDL040C	=	NAT1
YDL041W	=	YDL041W
YDL042C	=	SIR2
YDL043C	=	PRP11
YDL044C	=	MTF2
YDL045C	=	FAD1
YDL045W-A	=	MRP10
YDL046W	=	NPC2
YDL047W	=	SIT4
YDL048C	=	STP4
YDL049C	=	KNH1
YDL050C	=	YDL050C
YDL051W	=	LHP1
YDL052C	=	SLC1
YDL053C	=	PBP4
YDL054C	=	MCH1
YDL055C	=	PSA1
YDL056W	=	MBP1
YDL057W	=	YDL057W
YDL058W	=	USO1
YDL059C	=	RAD59
YDL060W	=	TSR1
YDL061C	=	RPS29B
YDL062W	=	YDL062W
YDL063C	=	YDL063C
YDL064W	=	UBC9
YDL065C	=	PEX19
YDL066W	=	IDP1
YDL067C	=	COX9
YDL068W	=	YDL068W
YDL069C	=	CBS1
YDL070W	=	BDF2
YDL071C	=	YDL071C
YDL072C	=	YET3
YDL073W	=	YDL073W
YDL074C	=	BRE1
YDL075W	=	RPL31A
YDL076C	=	RXT3
YDL077C	=	VAM6
YDL078C	=	MDH3
YDL079C	=	MRK1
YDL080C	=	THI3
YDL081C	=	RPP1A
YDL082W	=	RPL13A
YDL083C	=	RPS16B
YDL084W	=	SUB2
YDL085C-A	=	YDL085C-A
YDL085W	=	NDE2
YDL086C-A	=	YDL086C-A
YDL086W	=	YDL086W
YDL087C	=	LUC7
YDL088C	=	ASM4
YDL089W	=	YDL089W
YDL090C	=	RAM1
YDL091C	=	UBX3
YDL092W	=	SRP14
YDL093W	=	PMT5
YDL094C	=	YDL094C
YDL095W	=	PMT1
YDL096C	=	OPI6
YDL097C	=	RPN6
YDL098C	=	SNU23
YDL099W	=	BUG1
YDL100C	=	GET3
YDL101C	=	DUN1
YDL102W	=	POL3
YDL103C	=	QRI1
YDL104C	=	QRI7
YDL105W	=	NSE4
YDL106C	=	PHO2
YDL107W	=	MSS2
YDL108W	=	KIN28
YDL109C	=	YDL109C
YDL110C	=	TMA17
YDL111C	=	RRP42
YDL112W	=	TRM3
YDL113C	=	ATG20
YDL114W	=	YDL114W
YDL114W-A	=	YDL114W-A
YDL115C	=	IWR1
YDL116W	=	NUP84
YDL117W	=	CYK3
YDL118W	=	YDL118W
YDL119C	=	YDL119C
YDL120W	=	YFH1
YDL121C	=	YDL121C
YDL122W	=	UBP1
YDL123W	=	SNA4
YDL124W	=	YDL124W
YDL125C	=	HNT1
YDL126C	=	CDC48
YDL127W	=	PCL2
YDL128W	=	VCX1
YDL129W	=	YDL129W
YDL130W	=	RPP1B
YDL130W-A	=	STF1
YDL131W	=	LYS21
YDL132W	=	CDC53
YDL133C-A	=	RPL41B
YDL133W	=	YDL133W
YDL134C	=	PPH21
YDL135C	=	RDI1
YDL136W	=	RPL35B
YDL137W	=	ARF2
YDL138W	=	RGT2
YDL139C	=	SCM3
YDL140C	=	RPO21
YDL141W	=	BPL1
YDL142C	=	CRD1
YDL143W	=	CCT4
YDL144C	=	YDL144C
YDL145C	=	COP1
YDL146W	=	LDB17
YDL147W	=	RPN5
YDL148C	=	NOP14
YDL149W	=	ATG9
YDL150W	=	RPC53
YDL151C	=	BUD30
YDL152W	=	YDL152W
YDL153C	=	SAS10
YDL154W	=	MSH5
YDL155W	=	CLB3
YDL156W	=	YDL156W
YDL157C	=	YDL157C
YDL158C	=	YDL158C
YDL159C-B	=	YDL159C-B
YDL159W	=	STE7
YDL159W-A	=	YDL159W-A
YDL160C	=	DHH1
YDL160C-A	=	YDL160C-A
YDL161W	=	ENT1
YDL162C	=	YDL162C
YDL163W	=	YDL163W
YDL164C	=	CDC9
YDL165W	=	CDC36
YDL166C	=	FAP7
YDL167C	=	NRP1
YDL168W	=	SFA1
YDL169C	=	UGX2
YDL170W	=	UGA3
YDL171C	=	GLT1
YDL172C	=	YDL172C
YDL173W	=	YDL173W
YDL174C	=	DLD1
YDL175C	=	AIR2
YDL176W	=	YDL176W
YDL177C	=	YDL177C
YDL178W	=	DLD2
YDL179W	=	PCL9
YDL180W	=	YDL180W
YDL181W	=	INH1
YDL182W	=	LYS20
YDL183C	=	YDL183C
YDL184C	=	RPL41A
YDL185C-A	=	YDL185C-A
YDL185W	=	TFP1
YDL186W	=	YDL186W
YDL187C	=	YDL187C
YDL188C	=	PPH22
YDL189W	=	RBS1
YDL190C	=	UFD2
YDL191W	=	RPL35A
YDL192W	=	ARF1
YDL193W	=	NUS1
YDL194W	=	SNF3
YDL195W	=	SEC31
YDL196W	=	YDL196W
YDL197C	=	ASF2
YDL198C	=	GGC1
YDL199C	=	YDL199C
YDL200C	=	MGT1
YDL201W	=	TRM8
YDL202W	=	MRPL11
YDL203C	=	ACK1
YDL204W	=	RTN2
YDL205C	=	HEM3
YDL206W	=	YDL206W
YDL207W	=	GLE1
YDL208W	=	NHP2
YDL209C	=	CWC2
YDL210W	=	UGA4
YDL211C	=	YDL211C
YDL212W	=	SHR3
YDL213C	=	NOP6
YDL214C	=	PRR2
YDL215C	=	GDH2
YDL216C	=	RRI1
YDL217C	=	TIM22
YDL218W	=	YDL218W
YDL219W	=	DTD1
YDL220C	=	CDC13
YDL221W	=	YDL221W
YDL222C	=	FMP45
YDL223C	=	HBT1
YDL224C	=	WHI4
YDL225W	=	SHS1
YDL226C	=	GCS1
YDL227C	=	HO
YDL228C	=	YDL228C
YDL229W	=	SSB1
YDL230W	=	PTP1
YDL231C	=	BRE4
YDL232W	=	OST4
YDL233W	=	YDL233W
YDL234C	=	GYP7
YDL235C	=	YPD1
YDL236W	=	PHO13
YDL237W	=	YDL237W
YDL238C	=	GUD1
YDL239C	=	ADY3
YDL240C-A	=	YDL240C-A
YDL240W	=	LRG1
YDL241W	=	YDL241W
YDL242W	=	YDL242W
YDL243C	=	AAD4
YDL244W	=	THI13
YDL245C	=	HXT15
YDL246C	=	SOR2
YDL247W	=	MPH2
YDL247W-A	=	YDL247W-A
YDL248W	=	COS7
YDR001C	=	NTH1
YDR002W	=	YRB1
YDR003W	=	RCR2
YDR003W-A	=	YDR003W-A
YDR004W	=	RAD57
YDR005C	=	MAF1
YDR006C	=	SOK1
YDR007W	=	TRP1
YDR008C	=	YDR008C
YDR009W	=	GAL3
YDR010C	=	YDR010C
YDR011W	=	SNQ2
YDR012W	=	RPL4B
YDR013W	=	PSF1
YDR014W	=	RAD61
YDR014W-A	=	HED1
YDR015C	=	YDR015C
YDR016C	=	DAD1
YDR017C	=	KCS1
YDR018C	=	YDR018C
YDR019C	=	GCV1
YDR020C	=	DAS2
YDR021W	=	FAL1
YDR022C	=	CIS1
YDR023W	=	SES1
YDR024W	=	FYV1
YDR025W	=	RPS11A
YDR026C	=	YDR026C
YDR027C	=	VPS54
YDR028C	=	REG1
YDR029W	=	YDR029W
YDR030C	=	RAD28
YDR031W	=	MIC14
YDR032C	=	PST2
YDR033W	=	MRH1
YDR034C	=	LYS14
YDR034C-A	=	YDR034C-A
YDR034C-C	=	YDR034C-C
YDR034C-D	=	YDR034C-D
YDR034W-B	=	YDR034W-B
YDR035W	=	ARO3
YDR036C	=	EHD3
YDR037W	=	KRS1
YDR038C	=	ENA5
YDR039C	=	ENA2
YDR040C	=	ENA1
YDR041W	=	RSM10
YDR042C	=	YDR042C
YDR043C	=	NRG1
YDR044W	=	HEM13
YDR045C	=	RPC11
YDR046C	=	BAP3
YDR047W	=	HEM12
YDR048C	=	YDR048C
YDR049W	=	YDR049W
YDR050C	=	TPI1
YDR051C	=	YDR051C
YDR052C	=	DBF4
YDR053W	=	YDR053W
YDR054C	=	CDC34
YDR055W	=	PST1
YDR056C	=	YDR056C
YDR057W	=	YOS9
YDR058C	=	TGL2
YDR059C	=	UBC5
YDR060W	=	MAK21
YDR061W	=	YDR061W
YDR062W	=	LCB2
YDR063W	=	YDR063W
YDR064W	=	RPS13
YDR065W	=	YDR065W
YDR066C	=	RTR2
YDR067C	=	OCA6
YDR068W	=	DOS2
YDR069C	=	DOA4
YDR070C	=	FMP16
YDR071C	=	PAA1
YDR072C	=	IPT1
YDR073W	=	SNF11
YDR074W	=	TPS2
YDR075W	=	PPH3
YDR076W	=	RAD55
YDR077W	=	SED1
YDR078C	=	SHU2
YDR079C-A	=	TFB5
YDR079W	=	PET100
YDR080W	=	VPS41
YDR081C	=	PDC2
YDR082W	=	STN1
YDR083W	=	RRP8
YDR084C	=	TVP23
YDR085C	=	AFR1
YDR086C	=	SSS1
YDR087C	=	RRP1
YDR088C	=	SLU7
YDR089W	=	YDR089W
YDR090C	=	YDR090C
YDR091C	=	RLI1
YDR092W	=	UBC13
YDR093W	=	DNF2
YDR094W	=	YDR094W
YDR095C	=	YDR095C
YDR096W	=	GIS1
YDR097C	=	MSH6
YDR098C	=	GRX3
YDR098C-A	=	YDR098C-A
YDR098C-B	=	YDR098C-B
YDR099W	=	BMH2
YDR100W	=	TVP15
YDR101C	=	ARX1
YDR102C	=	YDR102C
YDR103W	=	STE5
YDR104C	=	SPO71
YDR105C	=	TMS1
YDR106W	=	ARP10
YDR107C	=	TMN2
YDR108W	=	GSG1
YDR109C	=	YDR109C
YDR110W	=	FOB1
YDR111C	=	ALT2
YDR112W	=	IRC2
YDR113C	=	PDS1
YDR114C	=	YDR114C
YDR115W	=	YDR115W
YDR116C	=	MRPL1
YDR117C	=	TMA64
YDR118W	=	APC4
YDR118W-A	=	YDR118W-A
YDR119W	=	YDR119W
YDR119W-A	=	YDR119W-A
YDR120C	=	TRM1
YDR121W	=	DPB4
YDR122W	=	KIN1
YDR123C	=	INO2
YDR124W	=	YDR124W
YDR125C	=	ECM18
YDR126W	=	SWF1
YDR127W	=	ARO1
YDR128W	=	YDR128W
YDR129C	=	SAC6
YDR130C	=	FIN1
YDR131C	=	YDR131C
YDR132C	=	YDR132C
YDR133C	=	YDR133C
YDR134C	=	YDR134C
YDR135C	=	YCF1
YDR136C	=	VPS61
YDR137W	=	RGP1
YDR138W	=	HPR1
YDR139C	=	RUB1
YDR140W	=	MTQ2
YDR141C	=	DOP1
YDR142C	=	PEX7
YDR143C	=	SAN1
YDR144C	=	MKC7
YDR145W	=	TAF12
YDR146C	=	SWI5
YDR147W	=	EKI1
YDR148C	=	KGD2
YDR149C	=	YDR149C
YDR150W	=	NUM1
YDR151C	=	CTH1
YDR152W	=	GIR2
YDR153C	=	ENT5
YDR154C	=	YDR154C
YDR155C	=	CPR1
YDR156W	=	RPA14
YDR157W	=	YDR157W
YDR158W	=	HOM2
YDR159W	=	SAC3
YDR160W	=	SSY1
YDR161W	=	YDR161W
YDR162C	=	NBP2
YDR163W	=	CWC15
YDR164C	=	SEC1
YDR165W	=	TRM82
YDR166C	=	SEC5
YDR167W	=	TAF10
YDR168W	=	CDC37
YDR169C	=	STB3
YDR169C-A	=	YDR169C-A
YDR170C	=	SEC7
YDR170W-A	=	YDR170W-A
YDR171W	=	HSP42
YDR172W	=	SUP35
YDR173C	=	ARG82
YDR174W	=	HMO1
YDR175C	=	RSM24
YDR176W	=	NGG1
YDR177W	=	UBC1
YDR178W	=	SDH4
YDR179C	=	CSN9
YDR179W-A	=	YDR179W-A
YDR180W	=	SCC2
YDR181C	=	SAS4
YDR182W	=	CDC1
YDR182W-A	=	YDR182W-A
YDR183C-A	=	YDR183C-A
YDR183W	=	PLP1
YDR184C	=	ATC1
YDR185C	=	YDR185C
YDR186C	=	YDR186C
YDR187C	=	YDR187C
YDR188W	=	CCT6
YDR189W	=	SLY1
YDR190C	=	RVB1
YDR191W	=	HST4
YDR192C	=	NUP42
YDR193W	=	YDR193W
YDR194C	=	MSS116
YDR194W-A	=	YDR194W-A
YDR195W	=	REF2
YDR196C	=	YDR196C
YDR197W	=	CBS2
YDR198C	=	RKM2
YDR199W	=	YDR199W
YDR200C	=	VPS64
YDR201W	=	SPC19
YDR202C	=	RAV2
YDR203W	=	YDR203W
YDR204W	=	COQ4
YDR205W	=	MSC2
YDR206W	=	EBS1
YDR207C	=	UME6
YDR208W	=	MSS4
YDR209C	=	YDR209C
YDR210C-C	=	YDR210C-C
YDR210C-D	=	YDR210C-D
YDR210W	=	YDR210W
YDR210W-A	=	YDR210W-A
YDR210W-B	=	YDR210W-B
YDR211W	=	GCD6
YDR212W	=	TCP1
YDR213W	=	UPC2
YDR214W	=	AHA1
YDR215C	=	YDR215C
YDR216W	=	ADR1
YDR217C	=	RAD9
YDR218C	=	SPR28
YDR219C	=	MFB1
YDR220C	=	YDR220C
YDR221W	=	GTB1
YDR222W	=	YDR222W
YDR223W	=	CRF1
YDR224C	=	HTB1
YDR225W	=	HTA1
YDR226W	=	ADK1
YDR227W	=	SIR4
YDR228C	=	PCF11
YDR229W	=	IVY1
YDR230W	=	YDR230W
YDR231C	=	COX20
YDR232W	=	HEM1
YDR233C	=	RTN1
YDR234W	=	LYS4
YDR235W	=	PRP42
YDR236C	=	FMN1
YDR237W	=	MRPL7
YDR238C	=	SEC26
YDR239C	=	YDR239C
YDR240C	=	SNU56
YDR241W	=	BUD26
YDR242W	=	AMD2
YDR243C	=	PRP28
YDR244W	=	PEX5
YDR245W	=	MNN10
YDR246W	=	TRS23
YDR246W-A	=	YDR246W-A
YDR247W	=	VHS1
YDR248C	=	YDR248C
YDR249C	=	YDR249C
YDR250C	=	YDR250C
YDR251W	=	PAM1
YDR252W	=	BTT1
YDR253C	=	MET32
YDR254W	=	CHL4
YDR255C	=	RMD5
YDR256C	=	CTA1
YDR257C	=	SET7
YDR258C	=	HSP78
YDR259C	=	YAP6
YDR260C	=	SWM1
YDR261C	=	EXG2
YDR261C-C	=	YDR261C-C
YDR261C-D	=	YDR261C-D
YDR261W-A	=	YDR261W-A
YDR261W-B	=	YDR261W-B
YDR262W	=	YDR262W
YDR263C	=	DIN7
YDR264C	=	AKR1
YDR265W	=	PEX10
YDR266C	=	YDR266C
YDR267C	=	CIA1
YDR268W	=	MSW1
YDR269C	=	YDR269C
YDR270W	=	CCC2
YDR271C	=	YDR271C
YDR272W	=	GLO2
YDR273W	=	DON1
YDR274C	=	YDR274C
YDR275W	=	BSC2
YDR276C	=	PMP3
YDR277C	=	MTH1
YDR278C	=	YDR278C
YDR279W	=	RNH202
YDR280W	=	RRP45
YDR281C	=	PHM6
YDR282C	=	YDR282C
YDR283C	=	GCN2
YDR284C	=	DPP1
YDR285W	=	ZIP1
YDR286C	=	YDR286C
YDR287W	=	YDR287W
YDR288W	=	NSE3
YDR289C	=	RTT103
YDR290W	=	YDR290W
YDR291W	=	HRQ1
YDR292C	=	SRP101
YDR293C	=	SSD1
YDR294C	=	DPL1
YDR295C	=	HDA2
YDR296W	=	MHR1
YDR297W	=	SUR2
YDR298C	=	ATP5
YDR299W	=	BFR2
YDR300C	=	PRO1
YDR301W	=	CFT1
YDR302W	=	GPI11
YDR303C	=	RSC3
YDR304C	=	CPR5
YDR305C	=	HNT2
YDR306C	=	YDR306C
YDR307W	=	YDR307W
YDR308C	=	SRB7
YDR309C	=	GIC2
YDR310C	=	SUM1
YDR311W	=	TFB1
YDR312W	=	SSF2
YDR313C	=	PIB1
YDR314C	=	RAD34
YDR315C	=	IPK1
YDR316W	=	OMS1
YDR316W-A	=	YDR316W-A
YDR316W-B	=	YDR316W-B
YDR317W	=	HIM1
YDR318W	=	MCM21
YDR319C	=	YDR319C
YDR320C	=	SWA2
YDR320C-A	=	DAD4
YDR320W-B	=	YDR320W-B
YDR321W	=	ASP1
YDR322C-A	=	TIM11
YDR322W	=	MRPL35
YDR323C	=	PEP7
YDR324C	=	UTP4
YDR325W	=	YCG1
YDR326C	=	YSP2
YDR327W	=	YDR327W
YDR328C	=	SKP1
YDR329C	=	PEX3
YDR330W	=	UBX5
YDR331W	=	GPI8
YDR332W	=	IRC3
YDR333C	=	YDR333C
YDR334W	=	SWR1
YDR335W	=	MSN5
YDR336W	=	YDR336W
YDR337W	=	MRPS28
YDR338C	=	YDR338C
YDR339C	=	FCF1
YDR340W	=	YDR340W
YDR341C	=	YDR341C
YDR342C	=	HXT7
YDR343C	=	HXT6
YDR344C	=	YDR344C
YDR345C	=	HXT3
YDR346C	=	SVF1
YDR347W	=	MRP1
YDR348C	=	YDR348C
YDR349C	=	YPS7
YDR350C	=	ATP22
YDR351W	=	SBE2
YDR352W	=	YDR352W
YDR353W	=	TRR1
YDR354C-A	=	YDR354C-A
YDR354W	=	TRP4
YDR355C	=	YDR355C
YDR356W	=	SPC110
YDR357C	=	YDR357C
YDR358W	=	GGA1
YDR359C	=	EAF1
YDR360W	=	OPI7
YDR361C	=	BCP1
YDR362C	=	TFC6
YDR363W	=	ESC2
YDR363W-A	=	SEM1
YDR364C	=	CDC40
YDR365C	=	ESF1
YDR365W-A	=	YDR365W-A
YDR365W-B	=	YDR365W-B
YDR366C	=	YDR366C
YDR367W	=	YDR367W
YDR368W	=	YPR1
YDR369C	=	XRS2
YDR370C	=	YDR370C
YDR371C-A	=	YDR371C-A
YDR371W	=	CTS2
YDR372C	=	VPS74
YDR373W	=	FRQ1
YDR374C	=	YDR374C
YDR374W-A	=	YDR374W-A
YDR375C	=	BCS1
YDR376W	=	ARH1
YDR377W	=	ATP17
YDR378C	=	LSM6
YDR379C-A	=	YDR379C-A
YDR379W	=	RGA2
YDR380W	=	ARO10
YDR381C-A	=	YDR381C-A
YDR381W	=	YRA1
YDR382W	=	RPP2B
YDR383C	=	NKP1
YDR384C	=	ATO3
YDR385W	=	EFT2
YDR386W	=	MUS81
YDR387C	=	YDR387C
YDR388W	=	RVS167
YDR389W	=	SAC7
YDR390C	=	UBA2
YDR391C	=	YDR391C
YDR392W	=	SPT3
YDR393W	=	SHE9
YDR394W	=	RPT3
YDR395W	=	SXM1
YDR396W	=	YDR396W
YDR397C	=	NCB2
YDR398W	=	UTP5
YDR399W	=	HPT1
YDR400W	=	URH1
YDR401W	=	YDR401W
YDR402C	=	DIT2
YDR403W	=	DIT1
YDR404C	=	RPB7
YDR405W	=	MRP20
YDR406W	=	PDR15
YDR406W-A	=	YDR406W-A
YDR407C	=	TRS120
YDR408C	=	ADE8
YDR409W	=	SIZ1
YDR410C	=	STE14
YDR411C	=	DFM1
YDR412W	=	RRP17
YDR413C	=	YDR413C
YDR414C	=	ERD1
YDR415C	=	YDR415C
YDR416W	=	SYF1
YDR417C	=	YDR417C
YDR418W	=	RPL12B
YDR419W	=	RAD30
YDR420W	=	HKR1
YDR421W	=	ARO80
YDR422C	=	SIP1
YDR423C	=	CAD1
YDR424C	=	DYN2
YDR425W	=	SNX41
YDR426C	=	YDR426C
YDR427W	=	RPN9
YDR428C	=	YDR428C
YDR429C	=	TIF35
YDR430C	=	CYM1
YDR431W	=	YDR431W
YDR432W	=	NPL3
YDR433W	=	YDR433W
YDR434W	=	GPI17
YDR435C	=	PPM1
YDR436W	=	PPZ2
YDR437W	=	GPI19
YDR438W	=	THI74
YDR439W	=	LRS4
YDR440W	=	DOT1
YDR441C	=	APT2
YDR442W	=	YDR442W
YDR443C	=	SSN2
YDR444W	=	YDR444W
YDR445C	=	YDR445C
YDR446W	=	ECM11
YDR447C	=	RPS17B
YDR448W	=	ADA2
YDR449C	=	UTP6
YDR450W	=	RPS18A
YDR451C	=	YHP1
YDR452W	=	PPN1
YDR453C	=	TSA2
YDR454C	=	GUK1
YDR455C	=	YDR455C
YDR456W	=	NHX1
YDR457W	=	TOM1
YDR458C	=	HEH2
YDR459C	=	PFA5
YDR460W	=	TFB3
YDR461C-A	=	YDR461C-A
YDR461W	=	MFA1
YDR462W	=	MRPL28
YDR463W	=	STP1
YDR464C-A	=	YDR464C-A
YDR464W	=	SPP41
YDR465C	=	RMT2
YDR466W	=	PKH3
YDR467C	=	YDR467C
YDR468C	=	TLG1
YDR469W	=	SDC1
YDR470C	=	UGO1
YDR471W	=	RPL27B
YDR472W	=	TRS31
YDR473C	=	PRP3
YDR475C	=	JIP4
YDR476C	=	YDR476C
YDR477W	=	SNF1
YDR478W	=	SNM1
YDR479C	=	PEX29
YDR480W	=	DIG2
YDR481C	=	PHO8
YDR482C	=	CWC21
YDR483W	=	KRE2
YDR484W	=	VPS52
YDR485C	=	VPS72
YDR486C	=	VPS60
YDR487C	=	RIB3
YDR488C	=	PAC11
YDR489W	=	SLD5
YDR490C	=	PKH1
YDR491C	=	YDR491C
YDR492W	=	IZH1
YDR493W	=	FMP36
YDR494W	=	RSM28
YDR495C	=	VPS3
YDR496C	=	PUF6
YDR497C	=	ITR1
YDR498C	=	SEC20
YDR499W	=	LCD1
YDR500C	=	RPL37B
YDR501W	=	PLM2
YDR502C	=	SAM2
YDR503C	=	LPP1
YDR504C	=	SPG3
YDR505C	=	PSP1
YDR506C	=	YDR506C
YDR507C	=	GIN4
YDR508C	=	GNP1
YDR509W	=	YDR509W
YDR510C-A	=	YDR510C-A
YDR510W	=	SMT3
YDR511W	=	ACN9
YDR512C	=	EMI1
YDR513W	=	GRX2
YDR514C	=	YDR514C
YDR515W	=	SLF1
YDR516C	=	EMI2
YDR517W	=	GRH1
YDR518W	=	EUG1
YDR519W	=	FPR2
YDR520C	=	YDR520C
YDR521W	=	YDR521W
YDR522C	=	SPS2
YDR523C	=	SPS1
YDR524C	=	AGE1
YDR524C-A	=	YDR524C-A
YDR524C-B	=	YDR524C-B
YDR524W-C	=	YDR524W-C
YDR525W	=	API2
YDR525W-A	=	SNA2
YDR526C	=	YDR526C
YDR527W	=	RBA50
YDR528W	=	HLR1
YDR529C	=	QCR7
YDR530C	=	APA2
YDR531W	=	YDR531W
YDR532C	=	YDR532C
YDR533C	=	HSP31
YDR534C	=	FIT1
YDR535C	=	YDR535C
YDR536W	=	STL1
YDR537C	=	YDR537C
YDR538W	=	PAD1
YDR539W	=	YDR539W
YDR540C	=	IRC4
YDR541C	=	YDR541C
YDR542W	=	PAU10
YDR543C	=	YDR543C
YDR544C	=	YDR544C
YDR545C-A	=	YDR545C-A
YDR545W	=	YRF1-1
YEL001C	=	IRC22
YEL002C	=	WBP1
YEL003W	=	GIM4
YEL004W	=	YEA4
YEL005C	=	VAB2
YEL006W	=	YEA6
YEL007W	=	YEL007W
YEL008C-A	=	YEL008C-A
YEL008W	=	YEL008W
YEL009C	=	GCN4
YEL009C-A	=	YEL009C-A
YEL010W	=	YEL010W
YEL011W	=	GLC3
YEL012W	=	UBC8
YEL013W	=	VAC8
YEL014C	=	YEL014C
YEL015W	=	EDC3
YEL016C	=	NPP2
YEL017C-A	=	PMP2
YEL017W	=	GTT3
YEL018C-A	=	YEL018C-A
YEL018W	=	EAF5
YEL019C	=	MMS21
YEL020C	=	YEL020C
YEL020C-B	=	YEL020C-B
YEL020W-A	=	TIM9
YEL021W	=	URA3
YEL022W	=	GEA2
YEL023C	=	YEL023C
YEL024W	=	RIP1
YEL025C	=	YEL025C
YEL026W	=	SNU13
YEL027W	=	CUP5
YEL028W	=	YEL028W
YEL029C	=	BUD16
YEL030C-A	=	YEL030C-A
YEL030W	=	ECM10
YEL031W	=	SPF1
YEL032C-A	=	YEL032C-A
YEL032W	=	MCM3
YEL033W	=	YEL033W
YEL034C-A	=	YEL034C-A
YEL034W	=	HYP2
YEL035C	=	UTR5
YEL036C	=	ANP1
YEL037C	=	RAD23
YEL038W	=	UTR4
YEL039C	=	CYC7
YEL040W	=	UTR2
YEL041W	=	YEF1
YEL042W	=	GDA1
YEL043W	=	YEL043W
YEL044W	=	IES6
YEL045C	=	YEL045C
YEL046C	=	GLY1
YEL047C	=	YEL047C
YEL048C	=	YEL048C
YEL049W	=	PAU2
YEL050C	=	RML2
YEL050W-A	=	YEL050W-A
YEL051W	=	VMA8
YEL052W	=	AFG1
YEL053C	=	MAK10
YEL053W-A	=	YEL053W-A
YEL054C	=	RPL12A
YEL055C	=	POL5
YEL056W	=	HAT2
YEL057C	=	YEL057C
YEL058W	=	PCM1
YEL059C-A	=	SOM1
YEL059W	=	YEL059W
YEL060C	=	PRB1
YEL061C	=	CIN8
YEL062W	=	NPR2
YEL063C	=	CAN1
YEL064C	=	AVT2
YEL065W	=	SIT1
YEL066W	=	HPA3
YEL067C	=	YEL067C
YEL068C	=	YEL068C
YEL069C	=	HXT13
YEL070W	=	DSF1
YEL071W	=	DLD3
YEL072W	=	RMD6
YEL073C	=	YEL073C
YEL074W	=	YEL074W
YEL075C	=	YEL075C
YEL075W-A	=	YEL075W-A
YEL076C	=	YEL076C
YEL076C-A	=	YEL076C-A
YEL077C	=	YEL077C
YEL077W-A	=	YEL077W-A
YER001W	=	MNN1
YER002W	=	NOP16
YER003C	=	PMI40
YER004W	=	FMP52
YER005W	=	YND1
YER006C-A	=	YER006C-A
YER006W	=	NUG1
YER007C-A	=	TMA20
YER007W	=	PAC2
YER008C	=	SEC3
YER009W	=	NTF2
YER010C	=	YER010C
YER011W	=	TIR1
YER012W	=	PRE1
YER013W	=	PRP22
YER014C-A	=	BUD25
YER014W	=	HEM14
YER015W	=	FAA2
YER016W	=	BIM1
YER017C	=	AFG3
YER018C	=	SPC25
YER019C-A	=	SBH2
YER019W	=	ISC1
YER020W	=	GPA2
YER021W	=	RPN3
YER022W	=	SRB4
YER023C-A	=	YER023C-A
YER023W	=	PRO3
YER024W	=	YAT2
YER025W	=	GCD11
YER026C	=	CHO1
YER027C	=	GAL83
YER028C	=	MIG3
YER029C	=	SMB1
YER030W	=	CHZ1
YER031C	=	YPT31
YER032W	=	FIR1
YER033C	=	ZRG8
YER034W	=	YER034W
YER035W	=	EDC2
YER036C	=	ARB1
YER037W	=	PHM8
YER038C	=	KRE29
YER038W-A	=	FMP49
YER039C	=	HVG1
YER039C-A	=	YER039C-A
YER040W	=	GLN3
YER041W	=	YEN1
YER042W	=	MXR1
YER043C	=	SAH1
YER044C	=	ERG28
YER044C-A	=	MEI4
YER045C	=	ACA1
YER046W	=	SPO73
YER046W-A	=	YER046W-A
YER047C	=	SAP1
YER048C	=	CAJ1
YER048W-A	=	ISD11
YER049W	=	TPA1
YER050C	=	RSM18
YER051W	=	JHD1
YER052C	=	HOM3
YER053C	=	PIC2
YER053C-A	=	YER053C-A
YER054C	=	GIP2
YER055C	=	HIS1
YER056C	=	FCY2
YER056C-A	=	RPL34A
YER057C	=	HMF1
YER058W	=	PET117
YER059W	=	PCL6
YER060W	=	FCY21
YER060W-A	=	FCY22
YER061C	=	CEM1
YER062C	=	HOR2
YER063W	=	THO1
YER064C	=	YER064C
YER065C	=	ICL1
YER066C-A	=	YER066C-A
YER066W	=	YER066W
YER067C-A	=	YER067C-A
YER067W	=	YER067W
YER068C-A	=	YER068C-A
YER068W	=	MOT2
YER069W	=	ARG5%2C6
YER070W	=	RNR1
YER071C	=	YER071C
YER072W	=	VTC1
YER073W	=	ALD5
YER074W	=	RPS24A
YER074W-A	=	YOS1
YER075C	=	PTP3
YER076C	=	YER076C
YER076W-A	=	YER076W-A
YER077C	=	YER077C
YER078C	=	YER078C
YER078W-A	=	YER078W-A
YER079C-A	=	YER079C-A
YER079W	=	YER079W
YER080W	=	FMP29
YER081W	=	SER3
YER082C	=	UTP7
YER083C	=	GET2
YER084W	=	YER084W
YER084W-A	=	YER084W-A
YER085C	=	YER085C
YER086W	=	ILV1
YER087C-A	=	YER087C-A
YER087C-B	=	SBH1
YER087W	=	YER087W
YER088C	=	DOT6
YER088C-A	=	YER088C-A
YER088W-B	=	YER088W-B
YER089C	=	PTC2
YER090C-A	=	YER090C-A
YER090W	=	TRP2
YER091C	=	MET6
YER091C-A	=	YER091C-A
YER092W	=	IES5
YER093C	=	TSC11
YER093C-A	=	YER093C-A
YER094C	=	PUP3
YER095W	=	RAD51
YER096W	=	SHC1
YER097W	=	YER097W
YER098W	=	UBP9
YER099C	=	PRS2
YER100W	=	UBC6
YER101C	=	AST2
YER102W	=	RPS8B
YER103W	=	SSA4
YER104W	=	RTT105
YER105C	=	NUP157
YER106W	=	MAM1
YER107C	=	GLE2
YER107W-A	=	YER107W-A
YER109C	=	FLO8
YER110C	=	KAP123
YER111C	=	SWI4
YER112W	=	LSM4
YER113C	=	TMN3
YER114C	=	BOI2
YER115C	=	SPR6
YER116C	=	SLX8
YER117W	=	RPL23B
YER118C	=	SHO1
YER119C	=	AVT6
YER119C-A	=	YER119C-A
YER120W	=	SCS2
YER121W	=	YER121W
YER122C	=	GLO3
YER123W	=	YCK3
YER124C	=	DSE1
YER125W	=	RSP5
YER126C	=	NSA2
YER127W	=	LCP5
YER128W	=	YER128W
YER129W	=	SAK1
YER130C	=	YER130C
YER131W	=	RPS26B
YER132C	=	PMD1
YER133W	=	GLC7
YER133W-A	=	YER133W-A
YER134C	=	YER134C
YER135C	=	YER135C
YER136W	=	GDI1
YER137C	=	YER137C
YER137C-A	=	YER137C-A
YER137W-A	=	YER137W-A
YER138C	=	YER138C
YER138W-A	=	YER138W-A
YER139C	=	RTR1
YER140W	=	YER140W
YER141W	=	COX15
YER142C	=	MAG1
YER143W	=	DDI1
YER144C	=	UBP5
YER145C	=	FTR1
YER145C-A	=	YER145C-A
YER146W	=	LSM5
YER147C	=	SCC4
YER147C-A	=	YER147C-A
YER148W	=	SPT15
YER148W-A	=	YER148W-A
YER149C	=	PEA2
YER150W	=	SPI1
YER151C	=	UBP3
YER152C	=	YER152C
YER152W-A	=	YER152W-A
YER153C	=	PET122
YER154W	=	OXA1
YER155C	=	BEM2
YER156C	=	YER156C
YER157W	=	COG3
YER158C	=	YER158C
YER158W-A	=	YER158W-A
YER159C	=	BUR6
YER159C-A	=	YER159C-A
YER160C	=	YER160C
YER161C	=	SPT2
YER162C	=	RAD4
YER163C	=	YER163C
YER164W	=	CHD1
YER165C-A	=	YER165C-A
YER165W	=	PAB1
YER166W	=	DNF1
YER167W	=	BCK2
YER168C	=	CCA1
YER169W	=	RPH1
YER170W	=	ADK2
YER171W	=	RAD3
YER172C	=	BRR2
YER172C-A	=	YER172C-A
YER173W	=	RAD24
YER174C	=	GRX4
YER175C	=	TMT1
YER175W-A	=	YER175W-A
YER176W	=	ECM32
YER177W	=	BMH1
YER178W	=	PDA1
YER179W	=	DMC1
YER180C	=	ISC10
YER180C-A	=	SLO1
YER181C	=	YER181C
YER182W	=	FMP10
YER183C	=	FAU1
YER184C	=	YER184C
YER185W	=	YER185W
YER186C	=	YER186C
YER187W	=	YER187W
YER188C-A	=	YER188C-A
YER188W	=	YER188W
YER189W	=	YER189W
YER190C-A	=	YER190C-A
YER190C-B	=	YER190C-B
YER190W	=	YRF1-2
YFL001W	=	DEG1
YFL002C	=	SPB4
YFL002W-A	=	YFL002W-A
YFL002W-B	=	YFL002W-B
YFL003C	=	MSH4
YFL004W	=	VTC2
YFL005W	=	SEC4
YFL007W	=	BLM10
YFL008W	=	SMC1
YFL009W	=	CDC4
YFL010C	=	WWM1
YFL010W-A	=	AUA1
YFL011W	=	HXT10
YFL012W	=	YFL012W
YFL012W-A	=	YFL012W-A
YFL013C	=	IES1
YFL013W-A	=	YFL013W-A
YFL014W	=	HSP12
YFL015C	=	YFL015C
YFL015W-A	=	YFL015W-A
YFL016C	=	MDJ1
YFL017C	=	GNA1
YFL017W-A	=	SMX2
YFL018C	=	LPD1
YFL019C	=	YFL019C
YFL020C	=	PAU5
YFL021C-A	=	YFL021C-A
YFL021W	=	GAT1
YFL022C	=	FRS2
YFL023W	=	BUD27
YFL024C	=	EPL1
YFL025C	=	BST1
YFL026W	=	STE2
YFL027C	=	GYP8
YFL028C	=	CAF16
YFL029C	=	CAK1
YFL030W	=	AGX1
YFL031C-A	=	YFL031C-A
YFL031W	=	HAC1
YFL032W	=	YFL032W
YFL033C	=	RIM15
YFL034C-A	=	RPL22B
YFL034C-B	=	MOB2
YFL034W	=	YFL034W
YFL036W	=	RPO41
YFL037W	=	TUB2
YFL038C	=	YPT1
YFL039C	=	ACT1
YFL040W	=	YFL040W
YFL041W	=	FET5
YFL041W-A	=	YFL041W-A
YFL042C	=	YFL042C
YFL044C	=	OTU1
YFL045C	=	SEC53
YFL046W	=	FMP32
YFL047W	=	RGD2
YFL048C	=	EMP47
YFL049W	=	SWP82
YFL050C	=	ALR2
YFL051C	=	YFL051C
YFL052W	=	YFL052W
YFL053W	=	DAK2
YFL054C	=	YFL054C
YFL055W	=	AGP3
YFL056C	=	AAD6
YFL057C	=	AAD16
YFL058W	=	THI5
YFL059W	=	SNZ3
YFL060C	=	SNO3
YFL061W	=	DDI2
YFL062W	=	COS4
YFL063W	=	YFL063W
YFL064C	=	YFL064C
YFL065C	=	YFL065C
YFL066C	=	YFL066C
YFL067W	=	YFL067W
YFL068W	=	YFL068W
YFR001W	=	LOC1
YFR002W	=	NIC96
YFR003C	=	YPI1
YFR004W	=	RPN11
YFR005C	=	SAD1
YFR006W	=	YFR006W
YFR007W	=	YFR007W
YFR008W	=	FAR7
YFR009W	=	GCN20
YFR009W-A	=	YFR009W-A
YFR010W	=	UBP6
YFR010W-A	=	YFR010W-A
YFR011C	=	YFR011C
YFR012W	=	YFR012W
YFR012W-A	=	YFR012W-A
YFR013W	=	IOC3
YFR014C	=	CMK1
YFR015C	=	GSY1
YFR016C	=	YFR016C
YFR017C	=	YFR017C
YFR018C	=	YFR018C
YFR019W	=	FAB1
YFR020W	=	YFR020W
YFR021W	=	ATG18
YFR022W	=	ROG3
YFR023W	=	PES4
YFR024C-A	=	LSB3
YFR025C	=	HIS2
YFR026C	=	YFR026C
YFR027W	=	ECO1
YFR028C	=	CDC14
YFR029W	=	PTR3
YFR030W	=	MET10
YFR031C	=	SMC2
YFR031C-A	=	RPL2A
YFR032C	=	YFR032C
YFR032C-A	=	RPL29
YFR032C-B	=	YFR032C-B
YFR033C	=	QCR6
YFR034C	=	PHO4
YFR034W-A	=	YFR034W-A
YFR035C	=	YFR035C
YFR036W	=	CDC26
YFR036W-A	=	YFR036W-A
YFR037C	=	RSC8
YFR038W	=	IRC5
YFR039C	=	YFR039C
YFR040W	=	SAP155
YFR041C	=	ERJ5
YFR042W	=	KEG1
YFR043C	=	IRC6
YFR044C	=	DUG1
YFR045W	=	YFR045W
YFR046C	=	CNN1
YFR047C	=	BNA6
YFR048W	=	RMD8
YFR049W	=	YMR31
YFR050C	=	PRE4
YFR051C	=	RET2
YFR052C-A	=	YFR052C-A
YFR052W	=	RPN12
YFR053C	=	HXK1
YFR054C	=	YFR054C
YFR055W	=	IRC7
YFR056C	=	YFR056C
YFR057W	=	YFR057W
YGL001C	=	ERG26
YGL002W	=	ERP6
YGL003C	=	CDH1
YGL004C	=	RPN14
YGL005C	=	COG7
YGL006W	=	PMC1
YGL006W-A	=	YGL006W-A
YGL007C-A	=	YGL007C-A
YGL007W	=	BRP1
YGL008C	=	PMA1
YGL009C	=	LEU1
YGL010W	=	YGL010W
YGL011C	=	SCL1
YGL012W	=	ERG4
YGL013C	=	PDR1
YGL014C-A	=	YGL014C-A
YGL014W	=	PUF4
YGL015C	=	YGL015C
YGL016W	=	KAP122
YGL017W	=	ATE1
YGL018C	=	JAC1
YGL019W	=	CKB1
YGL020C	=	GET1
YGL021W	=	ALK1
YGL022W	=	STT3
YGL023C	=	PIB2
YGL024W	=	YGL024W
YGL025C	=	PGD1
YGL026C	=	TRP5
YGL027C	=	CWH41
YGL028C	=	SCW11
YGL029W	=	CGR1
YGL030W	=	RPL30
YGL031C	=	RPL24A
YGL032C	=	AGA2
YGL033W	=	HOP2
YGL034C	=	YGL034C
YGL035C	=	MIG1
YGL036W	=	YGL036W
YGL037C	=	PNC1
YGL038C	=	OCH1
YGL039W	=	YGL039W
YGL040C	=	HEM2
YGL041C	=	YGL041C
YGL041C-B	=	YGL041C-B
YGL041W-A	=	YGL041W-A
YGL042C	=	YGL042C
YGL043W	=	DST1
YGL044C	=	RNA15
YGL045W	=	RIM8
YGL047W	=	ALG13
YGL048C	=	RPT6
YGL049C	=	TIF4632
YGL050W	=	TYW3
YGL051W	=	MST27
YGL052W	=	YGL052W
YGL053W	=	PRM8
YGL054C	=	ERV14
YGL055W	=	OLE1
YGL056C	=	SDS23
YGL057C	=	YGL057C
YGL058W	=	RAD6
YGL059W	=	YGL059W
YGL060W	=	YBP2
YGL061C	=	DUO1
YGL062W	=	PYC1
YGL063C-A	=	YGL063C-A
YGL063W	=	PUS2
YGL064C	=	MRH4
YGL065C	=	ALG2
YGL066W	=	SGF73
YGL067W	=	NPY1
YGL068W	=	MNP1
YGL069C	=	YGL069C
YGL070C	=	RPB9
YGL071W	=	AFT1
YGL072C	=	YGL072C
YGL073W	=	HSF1
YGL074C	=	YGL074C
YGL075C	=	MPS2
YGL076C	=	RPL7A
YGL077C	=	HNM1
YGL078C	=	DBP3
YGL079W	=	YGL079W
YGL080W	=	FMP37
YGL081W	=	YGL081W
YGL082W	=	YGL082W
YGL083W	=	SCY1
YGL084C	=	GUP1
YGL085W	=	YGL085W
YGL086W	=	MAD1
YGL087C	=	MMS2
YGL088W	=	YGL088W
YGL089C	=	MF(ALPHA)2
YGL090W	=	LIF1
YGL091C	=	NBP35
YGL092W	=	NUP145
YGL093W	=	SPC105
YGL094C	=	PAN2
YGL095C	=	VPS45
YGL096W	=	TOS8
YGL097W	=	SRM1
YGL098W	=	USE1
YGL099W	=	LSG1
YGL100W	=	SEH1
YGL101W	=	YGL101W
YGL102C	=	YGL102C
YGL103W	=	RPL28
YGL104C	=	VPS73
YGL105W	=	ARC1
YGL106W	=	MLC1
YGL107C	=	RMD9
YGL108C	=	YGL108C
YGL109W	=	YGL109W
YGL110C	=	CUE3
YGL111W	=	NSA1
YGL112C	=	TAF6
YGL113W	=	SLD3
YGL114W	=	YGL114W
YGL115W	=	SNF4
YGL116W	=	CDC20
YGL117W	=	YGL117W
YGL118C	=	YGL118C
YGL119W	=	ABC1
YGL120C	=	PRP43
YGL121C	=	GPG1
YGL122C	=	NAB2
YGL123C-A	=	YGL123C-A
YGL123W	=	RPS2
YGL124C	=	MON1
YGL125W	=	MET13
YGL126W	=	SCS3
YGL127C	=	SOH1
YGL128C	=	CWC23
YGL129C	=	RSM23
YGL130W	=	CEG1
YGL131C	=	SNT2
YGL132W	=	YGL132W
YGL133W	=	ITC1
YGL134W	=	PCL10
YGL135W	=	RPL1B
YGL136C	=	MRM2
YGL137W	=	SEC27
YGL138C	=	YGL138C
YGL139W	=	FLC3
YGL140C	=	YGL140C
YGL141W	=	HUL5
YGL142C	=	GPI10
YGL143C	=	MRF1
YGL144C	=	ROG1
YGL145W	=	TIP20
YGL146C	=	YGL146C
YGL147C	=	RPL9A
YGL148W	=	ARO2
YGL149W	=	YGL149W
YGL150C	=	INO80
YGL151W	=	NUT1
YGL152C	=	YGL152C
YGL153W	=	PEX14
YGL154C	=	LYS5
YGL155W	=	CDC43
YGL156W	=	AMS1
YGL157W	=	YGL157W
YGL158W	=	RCK1
YGL159W	=	YGL159W
YGL160W	=	YGL160W
YGL161C	=	YIP5
YGL162W	=	SUT1
YGL163C	=	RAD54
YGL164C	=	YRB30
YGL165C	=	YGL165C
YGL166W	=	CUP2
YGL167C	=	PMR1
YGL168W	=	HUR1
YGL169W	=	SUA5
YGL170C	=	SPO74
YGL171W	=	ROK1
YGL172W	=	NUP49
YGL173C	=	KEM1
YGL174W	=	BUD13
YGL175C	=	SAE2
YGL176C	=	YGL176C
YGL177W	=	YGL177W
YGL178W	=	MPT5
YGL179C	=	TOS3
YGL180W	=	ATG1
YGL181W	=	GTS1
YGL182C	=	YGL182C
YGL183C	=	MND1
YGL184C	=	STR3
YGL185C	=	YGL185C
YGL186C	=	TPN1
YGL187C	=	COX4
YGL188C	=	YGL188C
YGL188C-A	=	YGL188C-A
YGL189C	=	RPS26A
YGL190C	=	CDC55
YGL191W	=	COX13
YGL192W	=	IME4
YGL193C	=	YGL193C
YGL194C	=	HOS2
YGL194C-A	=	YGL194C-A
YGL195W	=	GCN1
YGL196W	=	DSD1
YGL197W	=	MDS3
YGL198W	=	YIP4
YGL199C	=	YGL199C
YGL200C	=	EMP24
YGL201C	=	MCM6
YGL202W	=	ARO8
YGL203C	=	KEX1
YGL204C	=	YGL204C
YGL205W	=	POX1
YGL206C	=	CHC1
YGL207W	=	SPT16
YGL208W	=	SIP2
YGL209W	=	MIG2
YGL210W	=	YPT32
YGL211W	=	NCS6
YGL212W	=	VAM7
YGL213C	=	SKI8
YGL214W	=	YGL214W
YGL215W	=	CLG1
YGL216W	=	KIP3
YGL217C	=	YGL217C
YGL218W	=	YGL218W
YGL219C	=	MDM34
YGL220W	=	YGL220W
YGL221C	=	NIF3
YGL222C	=	EDC1
YGL223C	=	COG1
YGL224C	=	SDT1
YGL225W	=	VRG4
YGL226C-A	=	OST5
YGL226W	=	YGL226W
YGL227W	=	VID30
YGL228W	=	SHE10
YGL229C	=	SAP4
YGL230C	=	YGL230C
YGL231C	=	YGL231C
YGL232W	=	TAN1
YGL233W	=	SEC15
YGL234W	=	ADE5%2C7
YGL235W	=	YGL235W
YGL236C	=	MTO1
YGL237C	=	HAP2
YGL238W	=	CSE1
YGL239C	=	YGL239C
YGL240W	=	DOC1
YGL241W	=	KAP114
YGL242C	=	YGL242C
YGL243W	=	TAD1
YGL244W	=	RTF1
YGL245W	=	GUS1
YGL246C	=	RAI1
YGL247W	=	BRR6
YGL248W	=	PDE1
YGL249W	=	ZIP2
YGL250W	=	RMR1
YGL251C	=	HFM1
YGL252C	=	RTG2
YGL253W	=	HXK2
YGL254W	=	FZF1
YGL255W	=	ZRT1
YGL256W	=	ADH4
YGL257C	=	MNT2
YGL258W	=	VEL1
YGL258W-A	=	YGL258W-A
YGL259W	=	YPS5
YGL260W	=	YGL260W
YGL261C	=	PAU11
YGL262W	=	YGL262W
YGL263W	=	COS12
YGR001C	=	AML1
YGR002C	=	SWC4
YGR003W	=	CUL3
YGR004W	=	PEX31
YGR005C	=	TFG2
YGR006W	=	PRP18
YGR007W	=	MUQ1
YGR008C	=	STF2
YGR009C	=	SEC9
YGR010W	=	NMA2
YGR011W	=	YGR011W
YGR012W	=	YGR012W
YGR013W	=	SNU71
YGR014W	=	MSB2
YGR015C	=	YGR015C
YGR016W	=	YGR016W
YGR017W	=	YGR017W
YGR018C	=	YGR018C
YGR019W	=	UGA1
YGR020C	=	VMA7
YGR021W	=	YGR021W
YGR022C	=	YGR022C
YGR023W	=	MTL1
YGR024C	=	THG1
YGR025W	=	YGR025W
YGR026W	=	YGR026W
YGR027C	=	RPS25A
YGR027W-A	=	YGR027W-A
YGR027W-B	=	YGR027W-B
YGR028W	=	MSP1
YGR029W	=	ERV1
YGR030C	=	POP6
YGR031C-A	=	YGR031C-A
YGR031W	=	YGR031W
YGR032W	=	GSC2
YGR033C	=	TIM21
YGR034W	=	RPL26B
YGR035C	=	YGR035C
YGR035W-A	=	YGR035W-A
YGR036C	=	CAX4
YGR037C	=	ACB1
YGR038C-A	=	YGR038C-A
YGR038C-B	=	YGR038C-B
YGR038W	=	ORM1
YGR039W	=	YGR039W
YGR040W	=	KSS1
YGR041W	=	BUD9
YGR042W	=	YGR042W
YGR043C	=	NQM1
YGR044C	=	RME1
YGR045C	=	YGR045C
YGR046W	=	TAM41
YGR047C	=	TFC4
YGR048W	=	UFD1
YGR049W	=	SCM4
YGR050C	=	YGR050C
YGR051C	=	YGR051C
YGR052W	=	FMP48
YGR053C	=	YGR053C
YGR054W	=	YGR054W
YGR055W	=	MUP1
YGR056W	=	RSC1
YGR057C	=	LST7
YGR058W	=	PEF1
YGR059W	=	SPR3
YGR060W	=	ERG25
YGR061C	=	ADE6
YGR062C	=	COX18
YGR063C	=	SPT4
YGR064W	=	YGR064W
YGR065C	=	VHT1
YGR066C	=	YGR066C
YGR067C	=	YGR067C
YGR068C	=	YGR068C
YGR068W-A	=	YGR068W-A
YGR069W	=	YGR069W
YGR070W	=	ROM1
YGR071C	=	YGR071C
YGR072W	=	UPF3
YGR073C	=	YGR073C
YGR074W	=	SMD1
YGR075C	=	PRP38
YGR076C	=	MRPL25
YGR077C	=	PEX8
YGR078C	=	PAC10
YGR079W	=	YGR079W
YGR080W	=	TWF1
YGR081C	=	SLX9
YGR082W	=	TOM20
YGR083C	=	GCD2
YGR084C	=	MRP13
YGR085C	=	RPL11B
YGR086C	=	PIL1
YGR087C	=	PDC6
YGR088W	=	CTT1
YGR089W	=	NNF2
YGR090W	=	UTP22
YGR091W	=	PRP31
YGR092W	=	DBF2
YGR093W	=	DRN1
YGR094W	=	VAS1
YGR095C	=	RRP46
YGR096W	=	TPC1
YGR097W	=	ASK10
YGR098C	=	ESP1
YGR099W	=	TEL2
YGR100W	=	MDR1
YGR101W	=	PCP1
YGR102C	=	YGR102C
YGR103W	=	NOP7
YGR104C	=	SRB5
YGR105W	=	VMA21
YGR106C	=	YGR106C
YGR107W	=	YGR107W
YGR108W	=	CLB1
YGR109C	=	CLB6
YGR109W-A	=	YGR109W-A
YGR109W-B	=	YGR109W-B
YGR110W	=	YGR110W
YGR111W	=	YGR111W
YGR112W	=	SHY1
YGR113W	=	DAM1
YGR114C	=	YGR114C
YGR115C	=	YGR115C
YGR116W	=	SPT6
YGR117C	=	YGR117C
YGR118W	=	RPS23A
YGR119C	=	NUP57
YGR120C	=	COG2
YGR121C	=	MEP1
YGR121W-A	=	YGR121W-A
YGR122C-A	=	YGR122C-A
YGR122W	=	YGR122W
YGR123C	=	PPT1
YGR124W	=	ASN2
YGR125W	=	YGR125W
YGR126W	=	YGR126W
YGR127W	=	YGR127W
YGR128C	=	UTP8
YGR129W	=	SYF2
YGR130C	=	YGR130C
YGR131W	=	YGR131W
YGR132C	=	PHB1
YGR133W	=	PEX4
YGR134W	=	CAF130
YGR135W	=	PRE9
YGR136W	=	LSB1
YGR137W	=	YGR137W
YGR138C	=	TPO2
YGR139W	=	YGR139W
YGR140W	=	CBF2
YGR141W	=	VPS62
YGR142W	=	BTN2
YGR143W	=	SKN1
YGR144W	=	THI4
YGR145W	=	ENP2
YGR146C	=	YGR146C
YGR146C-A	=	YGR146C-A
YGR147C	=	NAT2
YGR148C	=	RPL24B
YGR149W	=	YGR149W
YGR150C	=	YGR150C
YGR151C	=	YGR151C
YGR152C	=	RSR1
YGR153W	=	YGR153W
YGR154C	=	GTO1
YGR155W	=	CYS4
YGR156W	=	PTI1
YGR157W	=	CHO2
YGR158C	=	MTR3
YGR159C	=	NSR1
YGR160W	=	YGR160W
YGR161C	=	RTS3
YGR161C-C	=	YGR161C-C
YGR161C-D	=	YGR161C-D
YGR161W-A	=	YGR161W-A
YGR161W-B	=	YGR161W-B
YGR161W-C	=	YGR161W-C
YGR162W	=	TIF4631
YGR163W	=	GTR2
YGR164W	=	YGR164W
YGR165W	=	MRPS35
YGR166W	=	KRE11
YGR167W	=	CLC1
YGR168C	=	YGR168C
YGR169C	=	PUS6
YGR169C-A	=	YGR169C-A
YGR170W	=	PSD2
YGR171C	=	MSM1
YGR172C	=	YIP1
YGR173W	=	RBG2
YGR174C	=	CBP4
YGR174W-A	=	YGR174W-A
YGR175C	=	ERG1
YGR176W	=	YGR176W
YGR177C	=	ATF2
YGR178C	=	PBP1
YGR179C	=	OKP1
YGR180C	=	RNR4
YGR181W	=	TIM13
YGR182C	=	YGR182C
YGR183C	=	QCR9
YGR184C	=	UBR1
YGR185C	=	TYS1
YGR186W	=	TFG1
YGR187C	=	HGH1
YGR188C	=	BUB1
YGR189C	=	CRH1
YGR190C	=	YGR190C
YGR191W	=	HIP1
YGR192C	=	TDH3
YGR193C	=	PDX1
YGR194C	=	XKS1
YGR195W	=	SKI6
YGR196C	=	FYV8
YGR197C	=	SNG1
YGR198W	=	YPP1
YGR199W	=	PMT6
YGR200C	=	ELP2
YGR201C	=	YGR201C
YGR202C	=	PCT1
YGR203W	=	YGR203W
YGR204C-A	=	YGR204C-A
YGR204W	=	ADE3
YGR205W	=	YGR205W
YGR206W	=	MVB12
YGR207C	=	YGR207C
YGR208W	=	SER2
YGR209C	=	TRX2
YGR210C	=	YGR210C
YGR211W	=	ZPR1
YGR212W	=	SLI1
YGR213C	=	RTA1
YGR214W	=	RPS0A
YGR215W	=	RSM27
YGR216C	=	GPI1
YGR217W	=	CCH1
YGR218W	=	CRM1
YGR219W	=	YGR219W
YGR220C	=	MRPL9
YGR221C	=	TOS2
YGR222W	=	PET54
YGR223C	=	HSV2
YGR224W	=	AZR1
YGR225W	=	AMA1
YGR226C	=	YGR226C
YGR227W	=	DIE2
YGR228W	=	YGR228W
YGR229C	=	SMI1
YGR230W	=	BNS1
YGR231C	=	PHB2
YGR232W	=	NAS6
YGR233C	=	PHO81
YGR234W	=	YHB1
YGR235C	=	YGR235C
YGR236C	=	SPG1
YGR237C	=	YGR237C
YGR238C	=	KEL2
YGR239C	=	PEX21
YGR240C	=	PFK1
YGR240C-A	=	YGR240C-A
YGR241C	=	YAP1802
YGR242W	=	YGR242W
YGR243W	=	FMP43
YGR244C	=	LSC2
YGR245C	=	SDA1
YGR246C	=	BRF1
YGR247W	=	CPD1
YGR248W	=	SOL4
YGR249W	=	MGA1
YGR250C	=	YGR250C
YGR251W	=	YGR251W
YGR252W	=	GCN5
YGR253C	=	PUP2
YGR254W	=	ENO1
YGR255C	=	COQ6
YGR256W	=	GND2
YGR257C	=	MTM1
YGR258C	=	RAD2
YGR259C	=	YGR259C
YGR260W	=	TNA1
YGR261C	=	APL6
YGR262C	=	BUD32
YGR263C	=	SAY1
YGR264C	=	MES1
YGR265W	=	YGR265W
YGR266W	=	YGR266W
YGR267C	=	FOL2
YGR268C	=	HUA1
YGR269W	=	YGR269W
YGR270C-A	=	YGR270C-A
YGR270W	=	YTA7
YGR271C-A	=	YGR271C-A
YGR271W	=	SLH1
YGR272C	=	YGR272C
YGR273C	=	YGR273C
YGR274C	=	TAF1
YGR275W	=	RTT102
YGR276C	=	RNH70
YGR277C	=	YGR277C
YGR278W	=	CWC22
YGR279C	=	SCW4
YGR280C	=	PXR1
YGR281W	=	YOR1
YGR282C	=	BGL2
YGR283C	=	YGR283C
YGR284C	=	ERV29
YGR285C	=	ZUO1
YGR286C	=	BIO2
YGR287C	=	YGR287C
YGR288W	=	MAL13
YGR289C	=	MAL11
YGR290W	=	YGR290W
YGR291C	=	YGR291C
YGR292W	=	MAL12
YGR293C	=	YGR293C
YGR294W	=	PAU12
YGR295C	=	COS6
YGR296C-A	=	YGR296C-A
YGR296C-B	=	YGR296C-B
YGR296W	=	YRF1-3
YHL001W	=	RPL14B
YHL002C-A	=	YHL002C-A
YHL002W	=	HSE1
YHL003C	=	LAG1
YHL004W	=	MRP4
YHL005C	=	YHL005C
YHL006C	=	SHU1
YHL006W-A	=	YHL006W-A
YHL007C	=	STE20
YHL008C	=	YHL008C
YHL009C	=	YAP3
YHL009W-A	=	YHL009W-A
YHL009W-B	=	YHL009W-B
YHL010C	=	YHL010C
YHL011C	=	PRS3
YHL012W	=	YHL012W
YHL013C	=	OTU2
YHL014C	=	YLF2
YHL015W	=	RPS20
YHL015W-A	=	YHL015W-A
YHL016C	=	DUR3
YHL017W	=	YHL017W
YHL018W	=	YHL018W
YHL019C	=	APM2
YHL019W-A	=	YHL019W-A
YHL020C	=	OPI1
YHL021C	=	FMP12
YHL022C	=	SPO11
YHL023C	=	RMD11
YHL024W	=	RIM4
YHL025W	=	SNF6
YHL026C	=	YHL026C
YHL027W	=	RIM101
YHL028W	=	WSC4
YHL029C	=	OCA5
YHL030W	=	ECM29
YHL030W-A	=	YHL030W-A
YHL031C	=	GOS1
YHL032C	=	GUT1
YHL033C	=	RPL8A
YHL034C	=	SBP1
YHL034W-A	=	YHL034W-A
YHL035C	=	VMR1
YHL036W	=	MUP3
YHL037C	=	YHL037C
YHL038C	=	CBP2
YHL039W	=	YHL039W
YHL040C	=	ARN1
YHL041W	=	YHL041W
YHL042W	=	YHL042W
YHL043W	=	ECM34
YHL044W	=	YHL044W
YHL045W	=	YHL045W
YHL046C	=	PAU13
YHL046W-A	=	YHL046W-A
YHL047C	=	ARN2
YHL048C-A	=	YHL048C-A
YHL048W	=	COS8
YHL049C	=	YHL049C
YHL050C	=	YHL050C
YHL050W-A	=	YHL050W-A
YHR001W	=	OSH7
YHR001W-A	=	QCR10
YHR002W	=	LEU5
YHR003C	=	YHR003C
YHR004C	=	NEM1
YHR005C	=	GPA1
YHR005C-A	=	MRS11
YHR006W	=	STP2
YHR007C	=	ERG11
YHR007C-A	=	YHR007C-A
YHR008C	=	SOD2
YHR009C	=	YHR009C
YHR010W	=	RPL27A
YHR011W	=	DIA4
YHR012W	=	VPS29
YHR013C	=	ARD1
YHR014W	=	SPO13
YHR015W	=	MIP6
YHR016C	=	YSC84
YHR017W	=	YSC83
YHR018C	=	ARG4
YHR019C	=	DED81
YHR020W	=	YHR020W
YHR021C	=	RPS27B
YHR021W-A	=	ECM12
YHR022C	=	YHR022C
YHR022C-A	=	YHR022C-A
YHR023W	=	MYO1
YHR024C	=	MAS2
YHR025W	=	THR1
YHR026W	=	PPA1
YHR027C	=	RPN1
YHR028C	=	DAP2
YHR028W-A	=	YHR028W-A
YHR029C	=	YHI9
YHR030C	=	SLT2
YHR031C	=	RRM3
YHR032C-A	=	YHR032C-A
YHR032W	=	YHR032W
YHR032W-A	=	YHR032W-A
YHR033W	=	YHR033W
YHR034C	=	PIH1
YHR035W	=	YHR035W
YHR036W	=	BRL1
YHR037W	=	PUT2
YHR038W	=	RRF1
YHR039C	=	MSC7
YHR039C-A	=	VMA10
YHR040W	=	BCD1
YHR041C	=	SRB2
YHR042W	=	NCP1
YHR043C	=	DOG2
YHR044C	=	DOG1
YHR045W	=	YHR045W
YHR046C	=	INM1
YHR047C	=	AAP1
YHR048W	=	YHR048W
YHR049C-A	=	YHR049C-A
YHR049W	=	FSH1
YHR050W	=	SMF2
YHR050W-A	=	YHR050W-A
YHR051W	=	COX6
YHR052W	=	CIC1
YHR052W-A	=	YHR052W-A
YHR053C	=	CUP1-1
YHR054C	=	YHR054C
YHR054W-A	=	YHR054W-A
YHR055C	=	CUP1-2
YHR056C	=	RSC30
YHR056W-A	=	YHR056W-A
YHR057C	=	CPR2
YHR058C	=	MED6
YHR059W	=	FYV4
YHR060W	=	VMA22
YHR061C	=	GIC1
YHR062C	=	RPP1
YHR063C	=	PAN5
YHR063W-A	=	YHR063W-A
YHR064C	=	SSZ1
YHR065C	=	RRP3
YHR066W	=	SSF1
YHR067W	=	HTD2
YHR068W	=	DYS1
YHR069C	=	RRP4
YHR069C-A	=	YHR069C-A
YHR070C-A	=	YHR070C-A
YHR070W	=	TRM5
YHR071C-A	=	YHR071C-A
YHR071W	=	PCL5
YHR072W	=	ERG7
YHR072W-A	=	NOP10
YHR073C-B	=	YHR073C-B
YHR073W	=	OSH3
YHR073W-A	=	YHR073W-A
YHR074W	=	QNS1
YHR075C	=	PPE1
YHR076W	=	PTC7
YHR077C	=	NMD2
YHR078W	=	YHR078W
YHR079C	=	IRE1
YHR079C-A	=	SAE3
YHR080C	=	YHR080C
YHR081W	=	LRP1
YHR082C	=	KSP1
YHR083W	=	SAM35
YHR084W	=	STE12
YHR085W	=	IPI1
YHR086W	=	NAM8
YHR086W-A	=	YHR086W-A
YHR087W	=	YHR087W
YHR088W	=	RPF1
YHR089C	=	GAR1
YHR090C	=	YNG2
YHR091C	=	MSR1
YHR092C	=	HXT4
YHR093W	=	AHT1
YHR094C	=	HXT1
YHR095W	=	YHR095W
YHR096C	=	HXT5
YHR097C	=	YHR097C
YHR098C	=	SFB3
YHR099W	=	TRA1
YHR100C	=	YHR100C
YHR101C	=	BIG1
YHR102W	=	KIC1
YHR103W	=	SBE22
YHR104W	=	GRE3
YHR105W	=	YPT35
YHR106W	=	TRR2
YHR107C	=	CDC12
YHR108W	=	GGA2
YHR109W	=	CTM1
YHR110W	=	ERP5
YHR111W	=	UBA4
YHR112C	=	YHR112C
YHR113W	=	YHR113W
YHR114W	=	BZZ1
YHR115C	=	DMA1
YHR116W	=	COX23
YHR117W	=	TOM71
YHR118C	=	ORC6
YHR119W	=	SET1
YHR120W	=	MSH1
YHR121W	=	LSM12
YHR122W	=	YHR122W
YHR123W	=	EPT1
YHR124W	=	NDT80
YHR125W	=	YHR125W
YHR126C	=	YHR126C
YHR127W	=	YHR127W
YHR128W	=	FUR1
YHR129C	=	ARP1
YHR130C	=	YHR130C
YHR131C	=	YHR131C
YHR131W-A	=	YHR131W-A
YHR132C	=	ECM14
YHR132W-A	=	IGO2
YHR133C	=	NSG1
YHR134W	=	WSS1
YHR135C	=	YCK1
YHR136C	=	SPL2
YHR137C-A	=	YHR137C-A
YHR137W	=	ARO9
YHR138C	=	YHR138C
YHR139C	=	SPS100
YHR139C-A	=	YHR139C-A
YHR140W	=	YHR140W
YHR141C	=	RPL42B
YHR142W	=	CHS7
YHR143W	=	DSE2
YHR143W-A	=	RPC10
YHR144C	=	DCD1
YHR145C	=	YHR145C
YHR146W	=	CRP1
YHR147C	=	MRPL6
YHR148W	=	IMP3
YHR149C	=	SKG6
YHR150W	=	PEX28
YHR151C	=	YHR151C
YHR152W	=	SPO12
YHR153C	=	SPO16
YHR154W	=	RTT107
YHR155W	=	YSP1
YHR156C	=	LIN1
YHR157W	=	REC104
YHR158C	=	KEL1
YHR159W	=	YHR159W
YHR160C	=	PEX18
YHR161C	=	YAP1801
YHR162W	=	YHR162W
YHR163W	=	SOL3
YHR164C	=	DNA2
YHR165C	=	PRP8
YHR165W-A	=	YHR165W-A
YHR166C	=	CDC23
YHR167W	=	THP2
YHR168W	=	MTG2
YHR169W	=	DBP8
YHR170W	=	NMD3
YHR171W	=	ATG7
YHR172W	=	SPC97
YHR173C	=	YHR173C
YHR174W	=	ENO2
YHR175W	=	CTR2
YHR175W-A	=	YHR175W-A
YHR176W	=	FMO1
YHR177W	=	YHR177W
YHR178W	=	STB5
YHR179W	=	OYE2
YHR180C-B	=	YHR180C-B
YHR180W	=	YHR180W
YHR180W-A	=	YHR180W-A
YHR181W	=	SVP26
YHR182C-A	=	YHR182C-A
YHR182W	=	YHR182W
YHR183W	=	GND1
YHR184W	=	SSP1
YHR185C	=	PFS1
YHR186C	=	KOG1
YHR187W	=	IKI1
YHR188C	=	GPI16
YHR189W	=	PTH1
YHR190W	=	ERG9
YHR191C	=	CTF8
YHR192W	=	YHR192W
YHR193C	=	EGD2
YHR193C-A	=	YHR193C-A
YHR194W	=	MDM31
YHR195W	=	NVJ1
YHR196W	=	UTP9
YHR197W	=	RIX1
YHR198C	=	FMP22
YHR199C	=	FMP34
YHR199C-A	=	YHR199C-A
YHR200W	=	RPN10
YHR201C	=	PPX1
YHR202W	=	YHR202W
YHR203C	=	RPS4B
YHR204W	=	MNL1
YHR205W	=	SCH9
YHR206W	=	SKN7
YHR207C	=	SET5
YHR208W	=	BAT1
YHR209W	=	CRG1
YHR210C	=	YHR210C
YHR211W	=	FLO5
YHR212C	=	YHR212C
YHR212W-A	=	YHR212W-A
YHR213W	=	YHR213W
YHR213W-A	=	YHR213W-A
YHR213W-B	=	YHR213W-B
YHR214C-B	=	YHR214C-B
YHR214C-C	=	YHR214C-C
YHR214C-D	=	YHR214C-D
YHR214C-E	=	YHR214C-E
YHR214W	=	YHR214W
YHR214W-A	=	YHR214W-A
YHR215W	=	PHO12
YHR216W	=	IMD2
YHR217C	=	YHR217C
YHR218W	=	YHR218W
YHR218W-A	=	YHR218W-A
YHR219C-A	=	YHR219C-A
YHR219W	=	YHR219W
YIL001W	=	YIL001W
YIL002C	=	INP51
YIL002W-A	=	YIL002W-A
YIL003W	=	CFD1
YIL004C	=	BET1
YIL005W	=	EPS1
YIL006W	=	YIA6
YIL007C	=	NAS2
YIL008W	=	URM1
YIL009C-A	=	EST3
YIL009W	=	FAA3
YIL010W	=	DOT5
YIL011W	=	TIR3
YIL012W	=	YIL012W
YIL013C	=	PDR11
YIL014C-A	=	YIL014C-A
YIL014W	=	MNT3
YIL015W	=	BAR1
YIL016W	=	SNL1
YIL017C	=	VID28
YIL018W	=	RPL2B
YIL019W	=	FAF1
YIL020C	=	HIS6
YIL020C-A	=	YIL020C-A
YIL021C-A	=	YIL021C-A
YIL021W	=	RPB3
YIL022W	=	TIM44
YIL023C	=	YKE4
YIL024C	=	YIL024C
YIL025C	=	YIL025C
YIL026C	=	IRR1
YIL027C	=	KRE27
YIL028W	=	YIL028W
YIL029C	=	YIL029C
YIL029W-A	=	YIL029W-A
YIL030C	=	SSM4
YIL030W-A	=	YIL030W-A
YIL031W	=	ULP2
YIL032C	=	YIL032C
YIL033C	=	BCY1
YIL034C	=	CAP2
YIL035C	=	CKA1
YIL036W	=	CST6
YIL037C	=	PRM2
YIL038C	=	NOT3
YIL039W	=	TED1
YIL040W	=	APQ12
YIL041W	=	GVP36
YIL042C	=	PKP1
YIL043C	=	CBR1
YIL044C	=	AGE2
YIL045W	=	PIG2
YIL046W	=	MET30
YIL046W-A	=	YIL046W-A
YIL047C	=	SYG1
YIL047C-A	=	YIL047C-A
YIL048W	=	NEO1
YIL049W	=	DFG10
YIL050W	=	PCL7
YIL051C	=	MMF1
YIL052C	=	RPL34B
YIL053W	=	RHR2
YIL054W	=	YIL054W
YIL055C	=	YIL055C
YIL056W	=	VHR1
YIL057C	=	YIL057C
YIL058W	=	YIL058W
YIL059C	=	YIL059C
YIL060W	=	YIL060W
YIL061C	=	SNP1
YIL062C	=	ARC15
YIL063C	=	YRB2
YIL064W	=	YIL064W
YIL065C	=	FIS1
YIL066C	=	RNR3
YIL066W-A	=	YIL066W-A
YIL067C	=	YIL067C
YIL068C	=	SEC6
YIL068W-A	=	YIL068W-A
YIL069C	=	RPS24B
YIL070C	=	MAM33
YIL071C	=	PCI8
YIL071W-A	=	YIL071W-A
YIL072W	=	HOP1
YIL073C	=	SPO22
YIL074C	=	SER33
YIL075C	=	RPN2
YIL076W	=	SEC28
YIL077C	=	YIL077C
YIL078W	=	THS1
YIL079C	=	AIR1
YIL080W	=	YIL080W
YIL082W	=	YIL082W
YIL082W-A	=	YIL082W-A
YIL083C	=	YIL083C
YIL084C	=	SDS3
YIL085C	=	KTR7
YIL086C	=	YIL086C
YIL087C	=	YIL087C
YIL088C	=	AVT7
YIL089W	=	YIL089W
YIL090W	=	ICE2
YIL091C	=	YIL091C
YIL092W	=	YIL092W
YIL093C	=	RSM25
YIL094C	=	LYS12
YIL095W	=	PRK1
YIL096C	=	YIL096C
YIL097W	=	FYV10
YIL098C	=	FMC1
YIL099W	=	SGA1
YIL100C-A	=	YIL100C-A
YIL100W	=	YIL100W
YIL101C	=	XBP1
YIL102C	=	YIL102C
YIL102C-A	=	YIL102C-A
YIL103W	=	DPH1
YIL104C	=	SHQ1
YIL105C	=	SLM1
YIL105W-A	=	YIL105W-A
YIL106W	=	MOB1
YIL107C	=	PFK26
YIL108W	=	YIL108W
YIL109C	=	SEC24
YIL110W	=	MNI1
YIL111W	=	COX5B
YIL112W	=	HOS4
YIL113W	=	SDP1
YIL114C	=	POR2
YIL115C	=	NUP159
YIL115W-A	=	YIL115W-A
YIL116W	=	HIS5
YIL117C	=	PRM5
YIL118W	=	RHO3
YIL119C	=	RPI1
YIL120W	=	QDR1
YIL121W	=	QDR2
YIL122W	=	POG1
YIL123W	=	SIM1
YIL124W	=	AYR1
YIL125W	=	KGD1
YIL126W	=	STH1
YIL127C	=	YIL127C
YIL128W	=	MET18
YIL129C	=	TAO3
YIL130W	=	ASG1
YIL131C	=	FKH1
YIL132C	=	CSM2
YIL133C	=	RPL16A
YIL134C-A	=	YIL134C-A
YIL134W	=	FLX1
YIL135C	=	VHS2
YIL136W	=	OM45
YIL137C	=	TMA108
YIL138C	=	TPM2
YIL139C	=	REV7
YIL140W	=	AXL2
YIL141W	=	YIL141W
YIL142C-A	=	YIL142C-A
YIL142W	=	CCT2
YIL143C	=	SSL2
YIL144W	=	TID3
YIL145C	=	PAN6
YIL146C	=	ECM37
YIL147C	=	SLN1
YIL148W	=	RPL40A
YIL149C	=	MLP2
YIL150C	=	MCM10
YIL151C	=	YIL151C
YIL152W	=	YIL152W
YIL153W	=	RRD1
YIL154C	=	IMP2'
YIL155C	=	GUT2
YIL156W	=	UBP7
YIL156W-A	=	YIL156W-A
YIL156W-B	=	YIL156W-B
YIL157C	=	COA1
YIL158W	=	YIL158W
YIL159W	=	BNR1
YIL160C	=	POT1
YIL161W	=	YIL161W
YIL162W	=	SUC2
YIL163C	=	YIL163C
YIL164C	=	NIT1
YIL165C	=	YIL165C
YIL166C	=	YIL166C
YIL167W	=	YIL167W
YIL168W	=	YIL168W
YIL169C	=	YIL169C
YIL170W	=	YIL170W
YIL171W	=	YIL171W
YIL171W-A	=	YIL171W-A
YIL172C	=	YIL172C
YIL173W	=	VTH1
YIL174W	=	YIL174W
YIL175W	=	YIL175W
YIL176C	=	PAU14
YIL177C	=	YIL177C
YIL177W-A	=	YIL177W-A
YIR001C	=	SGN1
YIR002C	=	MPH1
YIR003W	=	YIR003W
YIR004W	=	DJP1
YIR005W	=	IST3
YIR006C	=	PAN1
YIR007W	=	YIR007W
YIR008C	=	PRI1
YIR009W	=	MSL1
YIR010W	=	DSN1
YIR011C	=	STS1
YIR012W	=	SQT1
YIR013C	=	GAT4
YIR014W	=	YIR014W
YIR015W	=	RPR2
YIR016W	=	YIR016W
YIR017C	=	MET28
YIR017W-A	=	YIR017W-A
YIR018C-A	=	YIR018C-A
YIR018W	=	YAP5
YIR019C	=	MUC1
YIR020C	=	YIR020C
YIR020C-B	=	YIR020C-B
YIR020W-A	=	YIR020W-A
YIR021W	=	MRS1
YIR021W-A	=	YIR021W-A
YIR022W	=	SEC11
YIR023C-A	=	YIR023C-A
YIR023W	=	DAL81
YIR024C	=	YIR024C
YIR025W	=	MND2
YIR026C	=	YVH1
YIR027C	=	DAL1
YIR028W	=	DAL4
YIR029W	=	DAL2
YIR030C	=	DCG1
YIR030W-A	=	YIR030W-A
YIR031C	=	DAL7
YIR032C	=	DAL3
YIR033W	=	MGA2
YIR034C	=	LYS1
YIR035C	=	YIR035C
YIR036C	=	IRC24
YIR036W-A	=	YIR036W-A
YIR037W	=	HYR1
YIR038C	=	GTT1
YIR039C	=	YPS6
YIR040C	=	YIR040C
YIR041W	=	PAU15
YIR042C	=	YIR042C
YIR043C	=	YIR043C
YIR044C	=	YIR044C
YJL001W	=	PRE3
YJL002C	=	OST1
YJL003W	=	COX16
YJL004C	=	SYS1
YJL005W	=	CYR1
YJL006C	=	CTK2
YJL007C	=	YJL007C
YJL008C	=	CCT8
YJL009W	=	YJL009W
YJL010C	=	NOP9
YJL011C	=	RPC17
YJL012C	=	VTC4
YJL013C	=	MAD3
YJL014W	=	CCT3
YJL015C	=	YJL015C
YJL016W	=	YJL016W
YJL019W	=	MPS3
YJL020C	=	BBC1
YJL020W-A	=	YJL020W-A
YJL022W	=	YJL022W
YJL023C	=	PET130
YJL024C	=	APS3
YJL025W	=	RRN7
YJL026C-A	=	YJL026C-A
YJL026W	=	RNR2
YJL027C	=	YJL027C
YJL028W	=	YJL028W
YJL029C	=	VPS53
YJL030W	=	MAD2
YJL031C	=	BET4
YJL032W	=	YJL032W
YJL033W	=	HCA4
YJL034W	=	KAR2
YJL035C	=	TAD2
YJL036W	=	SNX4
YJL037W	=	IRC18
YJL038C	=	YJL038C
YJL039C	=	NUP192
YJL041W	=	NSP1
YJL042W	=	MHP1
YJL043W	=	YJL043W
YJL044C	=	GYP6
YJL045W	=	YJL045W
YJL046W	=	YJL046W
YJL047C	=	RTT101
YJL047C-A	=	YJL047C-A
YJL048C	=	UBX6
YJL049W	=	YJL049W
YJL050W	=	MTR4
YJL051W	=	IRC8
YJL052C-A	=	YJL052C-A
YJL052W	=	TDH1
YJL053W	=	PEP8
YJL054W	=	TIM54
YJL055W	=	YJL055W
YJL056C	=	ZAP1
YJL057C	=	IKS1
YJL058C	=	BIT61
YJL059W	=	YHC3
YJL060W	=	BNA3
YJL061W	=	NUP82
YJL062W	=	LAS21
YJL062W-A	=	YJL062W-A
YJL063C	=	MRPL8
YJL064W	=	YJL064W
YJL065C	=	DLS1
YJL066C	=	MPM1
YJL067W	=	YJL067W
YJL068C	=	YJL068C
YJL069C	=	UTP18
YJL070C	=	YJL070C
YJL071W	=	ARG2
YJL072C	=	PSF2
YJL073W	=	JEM1
YJL074C	=	SMC3
YJL075C	=	APQ13
YJL076W	=	NET1
YJL077C	=	ICS3
YJL077W-A	=	YJL077W-A
YJL077W-B	=	YJL077W-B
YJL078C	=	PRY3
YJL079C	=	PRY1
YJL080C	=	SCP160
YJL081C	=	ARP4
YJL082W	=	IML2
YJL083W	=	TAX4
YJL084C	=	ALY2
YJL085W	=	EXO70
YJL086C	=	YJL086C
YJL087C	=	TRL1
YJL088W	=	ARG3
YJL089W	=	SIP4
YJL090C	=	DPB11
YJL091C	=	GWT1
YJL092W	=	SRS2
YJL093C	=	TOK1
YJL094C	=	KHA1
YJL095W	=	BCK1
YJL096W	=	MRPL49
YJL097W	=	PHS1
YJL098W	=	SAP185
YJL099W	=	CHS6
YJL100W	=	LSB6
YJL101C	=	GSH1
YJL102W	=	MEF2
YJL103C	=	GSM1
YJL104W	=	PAM16
YJL105W	=	SET4
YJL106W	=	IME2
YJL107C	=	YJL107C
YJL108C	=	PRM10
YJL109C	=	UTP10
YJL110C	=	GZF3
YJL111W	=	CCT7
YJL112W	=	MDV1
YJL113W	=	YJL113W
YJL114W	=	YJL114W
YJL115W	=	ASF1
YJL116C	=	NCA3
YJL117W	=	PHO86
YJL118W	=	YJL118W
YJL119C	=	YJL119C
YJL120W	=	YJL120W
YJL121C	=	RPE1
YJL122W	=	ALB1
YJL123C	=	YJL123C
YJL124C	=	LSM1
YJL125C	=	GCD14
YJL126W	=	NIT2
YJL127C	=	SPT10
YJL127C-B	=	YJL127C-B
YJL127W-A	=	YJL127W-A
YJL128C	=	PBS2
YJL129C	=	TRK1
YJL130C	=	URA2
YJL131C	=	YJL131C
YJL132W	=	YJL132W
YJL133C-A	=	YJL133C-A
YJL133W	=	MRS3
YJL134W	=	LCB3
YJL135W	=	YJL135W
YJL136C	=	RPS21B
YJL136W-A	=	YJL136W-A
YJL137C	=	GLG2
YJL138C	=	TIF2
YJL139C	=	YUR1
YJL140W	=	RPB4
YJL141C	=	YAK1
YJL142C	=	IRC9
YJL143W	=	TIM17
YJL144W	=	YJL144W
YJL145W	=	SFH5
YJL146W	=	IDS2
YJL147C	=	YJL147C
YJL148W	=	RPA34
YJL149W	=	DAS1
YJL150W	=	YJL150W
YJL151C	=	SNA3
YJL152W	=	YJL152W
YJL153C	=	INO1
YJL154C	=	VPS35
YJL155C	=	FBP26
YJL156C	=	SSY5
YJL156W-A	=	YJL156W-A
YJL157C	=	FAR1
YJL158C	=	CIS3
YJL159W	=	HSP150
YJL160C	=	YJL160C
YJL161W	=	FMP33
YJL162C	=	JJJ2
YJL163C	=	YJL163C
YJL164C	=	TPK1
YJL165C	=	HAL5
YJL166W	=	QCR8
YJL167W	=	ERG20
YJL168C	=	SET2
YJL169W	=	YJL169W
YJL170C	=	ASG7
YJL171C	=	YJL171C
YJL172W	=	CPS1
YJL173C	=	RFA3
YJL174W	=	KRE9
YJL175W	=	YJL175W
YJL176C	=	SWI3
YJL177W	=	RPL17B
YJL178C	=	ATG27
YJL179W	=	PFD1
YJL180C	=	ATP12
YJL181W	=	YJL181W
YJL182C	=	YJL182C
YJL183W	=	MNN11
YJL184W	=	GON7
YJL185C	=	YJL185C
YJL186W	=	MNN5
YJL187C	=	SWE1
YJL188C	=	BUD19
YJL189W	=	RPL39
YJL190C	=	RPS22A
YJL191W	=	RPS14B
YJL192C	=	SOP4
YJL193W	=	YJL193W
YJL194W	=	CDC6
YJL195C	=	YJL195C
YJL196C	=	ELO1
YJL197C-A	=	YJL197C-A
YJL197W	=	UBP12
YJL198W	=	PHO90
YJL199C	=	MBB1
YJL200C	=	ACO2
YJL201W	=	ECM25
YJL202C	=	YJL202C
YJL203W	=	PRP21
YJL204C	=	RCY1
YJL205C	=	NCE101
YJL206C	=	YJL206C
YJL207C	=	LAA1
YJL208C	=	NUC1
YJL209W	=	CBP1
YJL210W	=	PEX2
YJL211C	=	YJL211C
YJL212C	=	OPT1
YJL213W	=	YJL213W
YJL214W	=	HXT8
YJL215C	=	YJL215C
YJL216C	=	YJL216C
YJL217W	=	YJL217W
YJL218W	=	YJL218W
YJL219W	=	HXT9
YJL220W	=	YJL220W
YJL221C	=	FSP2
YJL222W	=	VTH2
YJL222W-A	=	YJL222W-A
YJL222W-B	=	YJL222W-B
YJL223C	=	PAU1
YJL225C	=	YJL225C
YJL225W-A	=	YJL225W-A
YJR001W	=	AVT1
YJR002W	=	MPP10
YJR003C	=	YJR003C
YJR004C	=	SAG1
YJR005C-A	=	YJR005C-A
YJR005W	=	APL1
YJR006W	=	POL31
YJR007W	=	SUI2
YJR008W	=	YJR008W
YJR009C	=	TDH2
YJR010C-A	=	SPC1
YJR010W	=	MET3
YJR011C	=	YJR011C
YJR012C	=	YJR012C
YJR013W	=	GPI14
YJR014W	=	TMA22
YJR015W	=	YJR015W
YJR016C	=	ILV3
YJR017C	=	ESS1
YJR018W	=	YJR018W
YJR019C	=	TES1
YJR020W	=	YJR020W
YJR021C	=	REC107
YJR022W	=	LSM8
YJR023C	=	YJR023C
YJR024C	=	MDE1
YJR025C	=	BNA1
YJR026W	=	YJR026W
YJR027W	=	YJR027W
YJR028W	=	YJR028W
YJR029W	=	YJR029W
YJR030C	=	YJR030C
YJR031C	=	GEA1
YJR032W	=	CPR7
YJR033C	=	RAV1
YJR034W	=	PET191
YJR035W	=	RAD26
YJR036C	=	HUL4
YJR037W	=	YJR037W
YJR038C	=	YJR038C
YJR039W	=	YJR039W
YJR040W	=	GEF1
YJR041C	=	URB2
YJR042W	=	NUP85
YJR043C	=	POL32
YJR044C	=	VPS55
YJR045C	=	SSC1
YJR046W	=	TAH11
YJR047C	=	ANB1
YJR048W	=	CYC1
YJR049C	=	UTR1
YJR050W	=	ISY1
YJR051W	=	OSM1
YJR052W	=	RAD7
YJR053W	=	BFA1
YJR054W	=	YJR054W
YJR055W	=	HIT1
YJR056C	=	YJR056C
YJR057W	=	CDC8
YJR058C	=	APS2
YJR059W	=	PTK2
YJR060W	=	CBF1
YJR061W	=	YJR061W
YJR062C	=	NTA1
YJR063W	=	RPA12
YJR064W	=	CCT5
YJR065C	=	ARP3
YJR066W	=	TOR1
YJR067C	=	YAE1
YJR068W	=	RFC2
YJR069C	=	HAM1
YJR070C	=	LIA1
YJR071W	=	YJR071W
YJR072C	=	NPA3
YJR073C	=	OPI3
YJR074W	=	MOG1
YJR075W	=	HOC1
YJR076C	=	CDC11
YJR077C	=	MIR1
YJR078W	=	BNA2
YJR079W	=	YJR079W
YJR080C	=	FMP26
YJR082C	=	EAF6
YJR083C	=	ACF4
YJR084W	=	CSN12
YJR085C	=	YJR085C
YJR086W	=	STE18
YJR087W	=	YJR087W
YJR088C	=	YJR088C
YJR089W	=	BIR1
YJR090C	=	GRR1
YJR091C	=	JSN1
YJR092W	=	BUD4
YJR093C	=	FIP1
YJR094C	=	IME1
YJR094W-A	=	RPL43B
YJR095W	=	SFC1
YJR096W	=	YJR096W
YJR097W	=	JJJ3
YJR098C	=	YJR098C
YJR099W	=	YUH1
YJR100C	=	YJR100C
YJR101W	=	RSM26
YJR102C	=	VPS25
YJR103W	=	URA8
YJR104C	=	SOD1
YJR105W	=	ADO1
YJR106W	=	ECM27
YJR107W	=	YJR107W
YJR108W	=	ABM1
YJR109C	=	CPA2
YJR110W	=	YMR1
YJR111C	=	YJR111C
YJR112W	=	NNF1
YJR112W-A	=	YJR112W-A
YJR113C	=	RSM7
YJR114W	=	YJR114W
YJR115W	=	YJR115W
YJR116W	=	YJR116W
YJR117W	=	STE24
YJR118C	=	ILM1
YJR119C	=	JHD2
YJR120W	=	YJR120W
YJR121W	=	ATP2
YJR122W	=	CAF17
YJR123W	=	RPS5
YJR124C	=	YJR124C
YJR125C	=	ENT3
YJR126C	=	VPS70
YJR127C	=	RSF2
YJR128W	=	YJR128W
YJR129C	=	YJR129C
YJR130C	=	STR2
YJR131W	=	MNS1
YJR132W	=	NMD5
YJR133W	=	XPT1
YJR134C	=	SGM1
YJR135C	=	MCM22
YJR135W-A	=	TIM8
YJR136C	=	YJR136C
YJR137C	=	ECM17
YJR138W	=	IML1
YJR139C	=	HOM6
YJR140C	=	HIR3
YJR140W-A	=	YJR140W-A
YJR141W	=	YJR141W
YJR142W	=	YJR142W
YJR143C	=	PMT4
YJR144W	=	MGM101
YJR145C	=	RPS4A
YJR146W	=	YJR146W
YJR147W	=	HMS2
YJR148W	=	BAT2
YJR149W	=	YJR149W
YJR150C	=	DAN1
YJR151C	=	DAN4
YJR151W-A	=	YJR151W-A
YJR152W	=	DAL5
YJR153W	=	PGU1
YJR154W	=	YJR154W
YJR155W	=	AAD10
YJR156C	=	THI11
YJR157W	=	YJR157W
YJR158W	=	HXT16
YJR159W	=	SOR1
YJR160C	=	MPH3
YJR161C	=	COS5
YJR162C	=	YJR162C
YKL001C	=	MET14
YKL002W	=	DID4
YKL003C	=	MRP17
YKL004W	=	AUR1
YKL005C	=	BYE1
YKL006C-A	=	SFT1
YKL006W	=	RPL14A
YKL007W	=	CAP1
YKL008C	=	LAC1
YKL009W	=	MRT4
YKL010C	=	UFD4
YKL011C	=	CCE1
YKL012W	=	PRP40
YKL013C	=	ARC19
YKL014C	=	URB1
YKL015W	=	PUT3
YKL016C	=	ATP7
YKL017C	=	HCS1
YKL018C-A	=	YKL018C-A
YKL018W	=	SWD2
YKL019W	=	RAM2
YKL020C	=	SPT23
YKL021C	=	MAK11
YKL022C	=	CDC16
YKL023C-A	=	YKL023C-A
YKL023W	=	YKL023W
YKL024C	=	URA6
YKL025C	=	PAN3
YKL026C	=	GPX1
YKL027W	=	YKL027W
YKL028W	=	TFA1
YKL029C	=	MAE1
YKL030W	=	YKL030W
YKL031W	=	YKL031W
YKL032C	=	IXR1
YKL033W	=	YKL033W
YKL033W-A	=	YKL033W-A
YKL034W	=	TUL1
YKL035W	=	UGP1
YKL036C	=	YKL036C
YKL037W	=	YKL037W
YKL038W	=	RGT1
YKL039W	=	PTM1
YKL040C	=	NFU1
YKL041W	=	VPS24
YKL042W	=	SPC42
YKL043W	=	PHD1
YKL044W	=	YKL044W
YKL045W	=	PRI2
YKL046C	=	DCW1
YKL047W	=	YKL047W
YKL048C	=	ELM1
YKL049C	=	CSE4
YKL050C	=	YKL050C
YKL051W	=	SFK1
YKL052C	=	ASK1
YKL053C-A	=	MDM35
YKL053W	=	YKL053W
YKL054C	=	DEF1
YKL055C	=	OAR1
YKL056C	=	TMA19
YKL057C	=	NUP120
YKL058W	=	TOA2
YKL059C	=	MPE1
YKL060C	=	FBA1
YKL061W	=	YKL061W
YKL062W	=	MSN4
YKL063C	=	YKL063C
YKL064W	=	MNR2
YKL065C	=	YET1
YKL065W-A	=	YKL065W-A
YKL066W	=	YKL066W
YKL067W	=	YNK1
YKL068W	=	NUP100
YKL068W-A	=	YKL068W-A
YKL069W	=	YKL069W
YKL070W	=	YKL070W
YKL071W	=	YKL071W
YKL072W	=	STB6
YKL073W	=	LHS1
YKL074C	=	MUD2
YKL075C	=	YKL075C
YKL076C	=	PSY1
YKL077W	=	YKL077W
YKL078W	=	DHR2
YKL079W	=	SMY1
YKL080W	=	VMA5
YKL081W	=	TEF4
YKL082C	=	RRP14
YKL083W	=	YKL083W
YKL084W	=	HOT13
YKL085W	=	MDH1
YKL086W	=	SRX1
YKL087C	=	CYT2
YKL088W	=	YKL088W
YKL089W	=	MIF2
YKL090W	=	CUE2
YKL091C	=	YKL091C
YKL092C	=	BUD2
YKL093W	=	MBR1
YKL094W	=	YJU3
YKL095W	=	YJU2
YKL096C-B	=	YKL096C-B
YKL096W	=	CWP1
YKL096W-A	=	CWP2
YKL097C	=	YKL097C
YKL098W	=	YKL098W
YKL099C	=	UTP11
YKL100C	=	YKL100C
YKL100W-A	=	YKL100W-A
YKL101W	=	HSL1
YKL102C	=	YKL102C
YKL103C	=	LAP4
YKL104C	=	GFA1
YKL105C	=	YKL105C
YKL106C-A	=	YKL106C-A
YKL106W	=	AAT1
YKL107W	=	YKL107W
YKL108W	=	SLD2
YKL109W	=	HAP4
YKL110C	=	KTI12
YKL111C	=	YKL111C
YKL112W	=	ABF1
YKL113C	=	RAD27
YKL114C	=	APN1
YKL115C	=	YKL115C
YKL116C	=	PRR1
YKL117W	=	SBA1
YKL118W	=	YKL118W
YKL119C	=	VPH2
YKL120W	=	OAC1
YKL121W	=	YKL121W
YKL122C	=	SRP21
YKL123W	=	YKL123W
YKL124W	=	SSH4
YKL125W	=	RRN3
YKL126W	=	YPK1
YKL127W	=	PGM1
YKL128C	=	PMU1
YKL129C	=	MYO3
YKL130C	=	SHE2
YKL131W	=	YKL131W
YKL132C	=	RMA1
YKL133C	=	YKL133C
YKL134C	=	OCT1
YKL135C	=	APL2
YKL136W	=	YKL136W
YKL137W	=	CMC1
YKL138C	=	MRPL31
YKL138C-A	=	HSK3
YKL139W	=	CTK1
YKL140W	=	TGL1
YKL141W	=	SDH3
YKL142W	=	MRP8
YKL143W	=	LTV1
YKL144C	=	RPC25
YKL145W	=	RPT1
YKL145W-A	=	YKL145W-A
YKL146W	=	AVT3
YKL147C	=	YKL147C
YKL148C	=	SDH1
YKL149C	=	DBR1
YKL150W	=	MCR1
YKL151C	=	YKL151C
YKL152C	=	GPM1
YKL153W	=	YKL153W
YKL154W	=	SRP102
YKL155C	=	RSM22
YKL156C-A	=	YKL156C-A
YKL156W	=	RPS27A
YKL157W	=	APE2
YKL159C	=	RCN1
YKL160W	=	ELF1
YKL161C	=	YKL161C
YKL162C	=	YKL162C
YKL162C-A	=	YKL162C-A
YKL163W	=	PIR3
YKL164C	=	PIR1
YKL165C	=	MCD4
YKL165C-A	=	YKL165C-A
YKL166C	=	TPK3
YKL167C	=	MRP49
YKL168C	=	KKQ8
YKL169C	=	YKL169C
YKL170W	=	MRPL38
YKL171W	=	YKL171W
YKL172W	=	EBP2
YKL173W	=	SNU114
YKL174C	=	TPO5
YKL175W	=	ZRT3
YKL176C	=	LST4
YKL177W	=	YKL177W
YKL178C	=	STE3
YKL179C	=	COY1
YKL180W	=	RPL17A
YKL181W	=	PRS1
YKL182W	=	FAS1
YKL183C-A	=	YKL183C-A
YKL183W	=	LOT5
YKL184W	=	SPE1
YKL185W	=	ASH1
YKL186C	=	MTR2
YKL187C	=	YKL187C
YKL188C	=	PXA2
YKL189W	=	HYM1
YKL190W	=	CNB1
YKL191W	=	DPH2
YKL192C	=	ACP1
YKL193C	=	SDS22
YKL194C	=	MST1
YKL195W	=	MIA40
YKL196C	=	YKT6
YKL197C	=	PEX1
YKL198C	=	PTK1
YKL201C	=	MNN4
YKL202W	=	YKL202W
YKL203C	=	TOR2
YKL204W	=	EAP1
YKL205W	=	LOS1
YKL206C	=	ADD66
YKL207W	=	YKL207W
YKL208W	=	CBT1
YKL209C	=	STE6
YKL210W	=	UBA1
YKL211C	=	TRP3
YKL212W	=	SAC1
YKL213C	=	DOA1
YKL214C	=	YRA2
YKL215C	=	YKL215C
YKL216W	=	URA1
YKL217W	=	JEN1
YKL218C	=	SRY1
YKL219W	=	COS9
YKL220C	=	FRE2
YKL221W	=	MCH2
YKL222C	=	YKL222C
YKL223W	=	YKL223W
YKL224C	=	PAU16
YKL225W	=	YKL225W
YKR001C	=	VPS1
YKR002W	=	PAP1
YKR003W	=	OSH6
YKR004C	=	ECM9
YKR005C	=	YKR005C
YKR006C	=	MRPL13
YKR007W	=	MEH1
YKR008W	=	RSC4
YKR009C	=	FOX2
YKR010C	=	TOF2
YKR011C	=	YKR011C
YKR012C	=	YKR012C
YKR013W	=	PRY2
YKR014C	=	YPT52
YKR015C	=	YKR015C
YKR016W	=	FMP13
YKR017C	=	YKR017C
YKR018C	=	YKR018C
YKR019C	=	IRS4
YKR020W	=	VPS51
YKR021W	=	ALY1
YKR022C	=	NTR2
YKR023W	=	YKR023W
YKR024C	=	DBP7
YKR025W	=	RPC37
YKR026C	=	GCN3
YKR027W	=	BCH2
YKR028W	=	SAP190
YKR029C	=	SET3
YKR030W	=	GMH1
YKR031C	=	SPO14
YKR032W	=	YKR032W
YKR033C	=	YKR033C
YKR034W	=	DAL80
YKR035C	=	OPI8
YKR035W-A	=	DID2
YKR036C	=	CAF4
YKR037C	=	SPC34
YKR038C	=	KAE1
YKR039W	=	GAP1
YKR040C	=	YKR040C
YKR041W	=	YKR041W
YKR042W	=	UTH1
YKR043C	=	YKR043C
YKR044W	=	UIP5
YKR045C	=	YKR045C
YKR046C	=	PET10
YKR047W	=	YKR047W
YKR048C	=	NAP1
YKR049C	=	FMP46
YKR050W	=	TRK2
YKR051W	=	YKR051W
YKR052C	=	MRS4
YKR053C	=	YSR3
YKR054C	=	DYN1
YKR055W	=	RHO4
YKR056W	=	TRM2
YKR057W	=	RPS21A
YKR058W	=	GLG1
YKR059W	=	TIF1
YKR060W	=	UTP30
YKR061W	=	KTR2
YKR062W	=	TFA2
YKR063C	=	LAS1
YKR064W	=	OAF3
YKR065C	=	PAM17
YKR066C	=	CCP1
YKR067W	=	GPT2
YKR068C	=	BET3
YKR069W	=	MET1
YKR070W	=	YKR070W
YKR071C	=	DRE2
YKR072C	=	SIS2
YKR073C	=	YKR073C
YKR074W	=	YKR074W
YKR075C	=	YKR075C
YKR075W-A	=	YKR075W-A
YKR076W	=	ECM4
YKR077W	=	MSA2
YKR078W	=	YKR078W
YKR079C	=	TRZ1
YKR080W	=	MTD1
YKR081C	=	RPF2
YKR082W	=	NUP133
YKR083C	=	DAD2
YKR084C	=	HBS1
YKR085C	=	MRPL20
YKR086W	=	PRP16
YKR087C	=	OMA1
YKR088C	=	TVP38
YKR089C	=	TGL4
YKR090W	=	PXL1
YKR091W	=	SRL3
YKR092C	=	SRP40
YKR093W	=	PTR2
YKR094C	=	RPL40B
YKR095W	=	MLP1
YKR095W-A	=	PCC1
YKR096W	=	YKR096W
YKR097W	=	PCK1
YKR098C	=	UBP11
YKR099W	=	BAS1
YKR100C	=	SKG1
YKR101W	=	SIR1
YKR102W	=	FLO10
YKR103W	=	NFT1
YKR104W	=	YKR104W
YKR105C	=	YKR105C
YKR106W	=	YKR106W
YLL001W	=	DNM1
YLL002W	=	RTT109
YLL003W	=	SFI1
YLL004W	=	ORC3
YLL005C	=	SPO75
YLL006W	=	MMM1
YLL006W-A	=	YLL006W-A
YLL007C	=	YLL007C
YLL008W	=	DRS1
YLL009C	=	COX17
YLL010C	=	PSR1
YLL011W	=	SOF1
YLL012W	=	YEH1
YLL013C	=	PUF3
YLL014W	=	YLL014W
YLL015W	=	BPT1
YLL016W	=	YLL016W
YLL017W	=	YLL017W
YLL018C	=	DPS1
YLL018C-A	=	COX19
YLL019C	=	KNS1
YLL019W-A	=	YLL019W-A
YLL020C	=	YLL020C
YLL021W	=	SPA2
YLL022C	=	HIF1
YLL023C	=	YLL023C
YLL024C	=	SSA2
YLL025W	=	PAU17
YLL026W	=	HSP104
YLL027W	=	ISA1
YLL028W	=	TPO1
YLL029W	=	YLL029W
YLL030C	=	YLL030C
YLL031C	=	GPI13
YLL032C	=	YLL032C
YLL033W	=	IRC19
YLL034C	=	RIX7
YLL035W	=	GRC3
YLL036C	=	PRP19
YLL037W	=	YLL037W
YLL038C	=	ENT4
YLL039C	=	UBI4
YLL040C	=	VPS13
YLL041C	=	SDH2
YLL042C	=	ATG10
YLL043W	=	FPS1
YLL044W	=	YLL044W
YLL045C	=	RPL8B
YLL046C	=	RNP1
YLL047W	=	YLL047W
YLL048C	=	YBT1
YLL049W	=	LDB18
YLL050C	=	COF1
YLL051C	=	FRE6
YLL052C	=	AQY2
YLL053C	=	YLL053C
YLL054C	=	YLL054C
YLL055W	=	YCT1
YLL056C	=	YLL056C
YLL057C	=	JLP1
YLL058W	=	YLL058W
YLL059C	=	YLL059C
YLL060C	=	GTT2
YLL061W	=	MMP1
YLL062C	=	MHT1
YLL063C	=	AYT1
YLL064C	=	PAU18
YLL065W	=	YLL065W
YLL066C	=	YLL066C
YLL066W-A	=	YLL066W-A
YLL066W-B	=	YLL066W-B
YLL067C	=	YLL067C
YLL067W-A	=	YLL067W-A
YLR001C	=	YLR001C
YLR002C	=	NOC3
YLR003C	=	YLR003C
YLR004C	=	THI73
YLR005W	=	SSL1
YLR006C	=	SSK1
YLR007W	=	NSE1
YLR008C	=	PAM18
YLR009W	=	RLP24
YLR010C	=	TEN1
YLR011W	=	LOT6
YLR012C	=	YLR012C
YLR013W	=	GAT3
YLR014C	=	PPR1
YLR015W	=	BRE2
YLR016C	=	PML1
YLR017W	=	MEU1
YLR018C	=	POM34
YLR019W	=	PSR2
YLR020C	=	YEH2
YLR021W	=	IRC25
YLR022C	=	SDO1
YLR023C	=	IZH3
YLR024C	=	UBR2
YLR025W	=	SNF7
YLR026C	=	SED5
YLR027C	=	AAT2
YLR028C	=	ADE16
YLR029C	=	RPL15A
YLR030W	=	YLR030W
YLR031W	=	YLR031W
YLR032W	=	RAD5
YLR033W	=	RSC58
YLR034C	=	SMF3
YLR035C	=	MLH2
YLR035C-A	=	YLR035C-A
YLR036C	=	YLR036C
YLR037C	=	DAN2
YLR038C	=	COX12
YLR039C	=	RIC1
YLR040C	=	YLR040C
YLR041W	=	YLR041W
YLR042C	=	YLR042C
YLR043C	=	TRX1
YLR044C	=	PDC1
YLR045C	=	STU2
YLR046C	=	YLR046C
YLR047C	=	FRE8
YLR048W	=	RPS0B
YLR049C	=	YLR049C
YLR050C	=	YLR050C
YLR051C	=	FCF2
YLR052W	=	IES3
YLR053C	=	YLR053C
YLR054C	=	OSW2
YLR055C	=	SPT8
YLR056W	=	ERG3
YLR057W	=	YLR057W
YLR058C	=	SHM2
YLR059C	=	REX2
YLR060W	=	FRS1
YLR061W	=	RPL22A
YLR062C	=	BUD28
YLR063W	=	YLR063W
YLR064W	=	YLR064W
YLR065C	=	YLR065C
YLR066W	=	SPC3
YLR067C	=	PET309
YLR068W	=	FYV7
YLR069C	=	MEF1
YLR070C	=	XYL2
YLR071C	=	RGR1
YLR072W	=	YLR072W
YLR073C	=	YLR073C
YLR074C	=	BUD20
YLR075W	=	RPL10
YLR076C	=	YLR076C
YLR077W	=	FMP25
YLR078C	=	BOS1
YLR079W	=	SIC1
YLR080W	=	EMP46
YLR081W	=	GAL2
YLR082C	=	SRL2
YLR083C	=	EMP70
YLR084C	=	RAX2
YLR085C	=	ARP6
YLR086W	=	SMC4
YLR087C	=	CSF1
YLR088W	=	GAA1
YLR089C	=	ALT1
YLR090W	=	XDJ1
YLR091W	=	YLR091W
YLR092W	=	SUL2
YLR093C	=	NYV1
YLR094C	=	GIS3
YLR095C	=	IOC2
YLR096W	=	KIN2
YLR097C	=	HRT3
YLR098C	=	CHA4
YLR099C	=	ICT1
YLR099W-A	=	YLR099W-A
YLR100W	=	ERG27
YLR101C	=	YLR101C
YLR102C	=	APC9
YLR103C	=	CDC45
YLR104W	=	YLR104W
YLR105C	=	SEN2
YLR106C	=	MDN1
YLR107W	=	REX3
YLR108C	=	YLR108C
YLR109W	=	AHP1
YLR110C	=	CCW12
YLR111W	=	YLR111W
YLR112W	=	YLR112W
YLR113W	=	HOG1
YLR114C	=	AVL9
YLR115W	=	CFT2
YLR116W	=	MSL5
YLR117C	=	CLF1
YLR118C	=	YLR118C
YLR119W	=	SRN2
YLR120C	=	YPS1
YLR120W-A	=	YLR120W-A
YLR121C	=	YPS3
YLR122C	=	YLR122C
YLR123C	=	YLR123C
YLR124W	=	YLR124W
YLR125W	=	YLR125W
YLR126C	=	YLR126C
YLR127C	=	APC2
YLR128W	=	DCN1
YLR129W	=	DIP2
YLR130C	=	ZRT2
YLR131C	=	ACE2
YLR132C	=	YLR132C
YLR133W	=	CKI1
YLR134W	=	PDC5
YLR135W	=	SLX4
YLR136C	=	TIS11
YLR137W	=	YLR137W
YLR138W	=	NHA1
YLR139C	=	SLS1
YLR140W	=	YLR140W
YLR141W	=	RRN5
YLR142W	=	PUT1
YLR143W	=	YLR143W
YLR144C	=	ACF2
YLR145W	=	RMP1
YLR146C	=	SPE4
YLR146W-A	=	YLR146W-A
YLR147C	=	SMD3
YLR148W	=	PEP3
YLR149C	=	YLR149C
YLR149C-A	=	YLR149C-A
YLR150W	=	STM1
YLR151C	=	PCD1
YLR152C	=	YLR152C
YLR153C	=	ACS2
YLR154C	=	RNH203
YLR154C-G	=	YLR154C-G
YLR154C-H	=	YLR154C-H
YLR154W-A	=	YLR154W-A
YLR154W-B	=	YLR154W-B
YLR154W-C	=	TAR1
YLR154W-E	=	YLR154W-E
YLR154W-F	=	YLR154W-F
YLR155C	=	ASP3-1
YLR156C-A	=	YLR156C-A
YLR156W	=	YLR156W
YLR157C	=	ASP3-2
YLR157C-A	=	YLR157C-A
YLR157C-B	=	YLR157C-B
YLR157C-C	=	YLR157C-C
YLR157W-D	=	YLR157W-D
YLR157W-E	=	YLR157W-E
YLR158C	=	ASP3-3
YLR159C-A	=	YLR159C-A
YLR159W	=	YLR159W
YLR160C	=	ASP3-4
YLR161W	=	YLR161W
YLR162W	=	YLR162W
YLR162W-A	=	YLR162W-A
YLR163C	=	MAS1
YLR163W-A	=	YLR163W-A
YLR164W	=	YLR164W
YLR165C	=	PUS5
YLR166C	=	SEC10
YLR167W	=	RPS31
YLR168C	=	YLR168C
YLR169W	=	YLR169W
YLR170C	=	APS1
YLR171W	=	YLR171W
YLR172C	=	DPH5
YLR173W	=	YLR173W
YLR174W	=	IDP2
YLR175W	=	CBF5
YLR176C	=	RFX1
YLR177W	=	YLR177W
YLR178C	=	TFS1
YLR179C	=	YLR179C
YLR180W	=	SAM1
YLR181C	=	VTA1
YLR182W	=	SWI6
YLR183C	=	TOS4
YLR184W	=	YLR184W
YLR185W	=	RPL37A
YLR186W	=	EMG1
YLR187W	=	SKG3
YLR188W	=	MDL1
YLR189C	=	ATG26
YLR190W	=	MMR1
YLR191W	=	PEX13
YLR192C	=	HCR1
YLR193C	=	UPS1
YLR194C	=	YLR194C
YLR195C	=	NMT1
YLR196W	=	PWP1
YLR197W	=	SIK1
YLR198C	=	YLR198C
YLR199C	=	PBA1
YLR200W	=	YKE2
YLR201C	=	COQ9
YLR202C	=	YLR202C
YLR203C	=	MSS51
YLR204W	=	QRI5
YLR205C	=	HMX1
YLR206W	=	ENT2
YLR207W	=	HRD3
YLR208W	=	SEC13
YLR209C	=	PNP1
YLR210W	=	CLB4
YLR211C	=	YLR211C
YLR212C	=	TUB4
YLR213C	=	CRR1
YLR214W	=	FRE1
YLR215C	=	CDC123
YLR216C	=	CPR6
YLR217W	=	YLR217W
YLR218C	=	YLR218C
YLR219W	=	MSC3
YLR220W	=	CCC1
YLR221C	=	RSA3
YLR222C	=	UTP13
YLR222C-A	=	YLR222C-A
YLR223C	=	IFH1
YLR224W	=	YLR224W
YLR225C	=	YLR225C
YLR226W	=	BUR2
YLR227C	=	ADY4
YLR227W-A	=	YLR227W-A
YLR227W-B	=	YLR227W-B
YLR228C	=	ECM22
YLR229C	=	CDC42
YLR230W	=	YLR230W
YLR231C	=	BNA5
YLR232W	=	YLR232W
YLR233C	=	EST1
YLR234W	=	TOP3
YLR235C	=	YLR235C
YLR236C	=	YLR236C
YLR237W	=	THI7
YLR238W	=	FAR10
YLR239C	=	LIP2
YLR240W	=	VPS34
YLR241W	=	YLR241W
YLR242C	=	ARV1
YLR243W	=	YLR243W
YLR244C	=	MAP1
YLR245C	=	CDD1
YLR246W	=	ERF2
YLR247C	=	IRC20
YLR248W	=	RCK2
YLR249W	=	YEF3
YLR250W	=	SSP120
YLR251W	=	SYM1
YLR252W	=	YLR252W
YLR253W	=	YLR253W
YLR254C	=	NDL1
YLR255C	=	YLR255C
YLR256W	=	HAP1
YLR256W-A	=	YLR256W-A
YLR257W	=	YLR257W
YLR258W	=	GSY2
YLR259C	=	HSP60
YLR260W	=	LCB5
YLR261C	=	VPS63
YLR262C	=	YPT6
YLR262C-A	=	TMA7
YLR263W	=	RED1
YLR264C-A	=	YLR264C-A
YLR264W	=	RPS28B
YLR265C	=	NEJ1
YLR266C	=	PDR8
YLR267W	=	BOP2
YLR268W	=	SEC22
YLR269C	=	YLR269C
YLR270W	=	DCS1
YLR271W	=	YLR271W
YLR272C	=	YCS4
YLR273C	=	PIG1
YLR274W	=	MCM5
YLR275W	=	SMD2
YLR276C	=	DBP9
YLR277C	=	YSH1
YLR278C	=	YLR278C
YLR279W	=	YLR279W
YLR280C	=	YLR280C
YLR281C	=	YLR281C
YLR282C	=	YLR282C
YLR283W	=	YLR283W
YLR284C	=	ECI1
YLR285C-A	=	YLR285C-A
YLR285W	=	NNT1
YLR286C	=	CTS1
YLR286W-A	=	YLR286W-A
YLR287C	=	YLR287C
YLR287C-A	=	RPS30A
YLR288C	=	MEC3
YLR289W	=	GUF1
YLR290C	=	YLR290C
YLR291C	=	GCD7
YLR292C	=	SEC72
YLR293C	=	GSP1
YLR294C	=	YLR294C
YLR295C	=	ATP14
YLR296W	=	YLR296W
YLR297W	=	YLR297W
YLR298C	=	YHC1
YLR299C-A	=	YLR299C-A
YLR299W	=	ECM38
YLR300W	=	EXG1
YLR301W	=	YLR301W
YLR302C	=	YLR302C
YLR303W	=	MET17
YLR304C	=	ACO1
YLR305C	=	STT4
YLR306W	=	UBC12
YLR307C-A	=	YLR307C-A
YLR307W	=	CDA1
YLR308W	=	CDA2
YLR309C	=	IMH1
YLR310C	=	CDC25
YLR311C	=	YLR311C
YLR312C	=	QNQ1
YLR312W-A	=	MRPL15
YLR313C	=	SPH1
YLR314C	=	CDC3
YLR315W	=	NKP2
YLR316C	=	TAD3
YLR317W	=	YLR317W
YLR318W	=	EST2
YLR319C	=	BUD6
YLR320W	=	MMS22
YLR321C	=	SFH1
YLR322W	=	VPS65
YLR323C	=	CWC24
YLR324W	=	PEX30
YLR325C	=	RPL38
YLR326W	=	YLR326W
YLR327C	=	TMA10
YLR328W	=	NMA1
YLR329W	=	REC102
YLR330W	=	CHS5
YLR331C	=	JIP3
YLR332W	=	MID2
YLR333C	=	RPS25B
YLR334C	=	YLR334C
YLR335W	=	NUP2
YLR336C	=	SGD1
YLR337C	=	VRP1
YLR338W	=	OPI9
YLR339C	=	YLR339C
YLR340W	=	RPP0
YLR341W	=	SPO77
YLR342W	=	FKS1
YLR342W-A	=	YLR342W-A
YLR343W	=	GAS2
YLR344W	=	RPL26A
YLR345W	=	YLR345W
YLR346C	=	YLR346C
YLR347C	=	KAP95
YLR347W-A	=	YLR347W-A
YLR348C	=	DIC1
YLR349W	=	YLR349W
YLR350W	=	ORM2
YLR351C	=	NIT3
YLR352W	=	YLR352W
YLR353W	=	BUD8
YLR354C	=	TAL1
YLR355C	=	ILV5
YLR356W	=	YLR356W
YLR357W	=	RSC2
YLR358C	=	YLR358C
YLR359W	=	ADE13
YLR360W	=	VPS38
YLR361C	=	DCR2
YLR361C-A	=	YLR361C-A
YLR362W	=	STE11
YLR363C	=	NMD4
YLR363W-A	=	YLR363W-A
YLR364C-A	=	YLR364C-A
YLR364W	=	YLR364W
YLR365W	=	YLR365W
YLR366W	=	YLR366W
YLR367W	=	RPS22B
YLR368W	=	MDM30
YLR369W	=	SSQ1
YLR370C	=	ARC18
YLR371W	=	ROM2
YLR372W	=	SUR4
YLR373C	=	VID22
YLR374C	=	YLR374C
YLR375W	=	STP3
YLR376C	=	PSY3
YLR377C	=	FBP1
YLR378C	=	SEC61
YLR379W	=	YLR379W
YLR380W	=	CSR1
YLR381W	=	CTF3
YLR382C	=	NAM2
YLR383W	=	SMC6
YLR384C	=	IKI3
YLR385C	=	SWC7
YLR386W	=	VAC14
YLR387C	=	REH1
YLR388W	=	RPS29A
YLR389C	=	STE23
YLR390W	=	ECM19
YLR390W-A	=	CCW14
YLR392C	=	YLR392C
YLR393W	=	ATP10
YLR394W	=	CST9
YLR395C	=	COX8
YLR396C	=	VPS33
YLR397C	=	AFG2
YLR398C	=	SKI2
YLR399C	=	BDF1
YLR399W-A	=	YLR399W-A
YLR400W	=	YLR400W
YLR401C	=	DUS3
YLR402W	=	YLR402W
YLR403W	=	SFP1
YLR404W	=	YLR404W
YLR405W	=	DUS4
YLR406C	=	RPL31B
YLR406C-A	=	YLR406C-A
YLR407W	=	YLR407W
YLR408C	=	YLR408C
YLR409C	=	UTP21
YLR410W	=	VIP1
YLR410W-A	=	YLR410W-A
YLR410W-B	=	YLR410W-B
YLR411W	=	CTR3
YLR412C-A	=	YLR412C-A
YLR412W	=	YLR412W
YLR413W	=	YLR413W
YLR414C	=	YLR414C
YLR415C	=	YLR415C
YLR416C	=	YLR416C
YLR417W	=	VPS36
YLR418C	=	CDC73
YLR419W	=	YLR419W
YLR420W	=	URA4
YLR421C	=	RPN13
YLR422W	=	YLR422W
YLR423C	=	ATG17
YLR424W	=	SPP382
YLR425W	=	TUS1
YLR426W	=	YLR426W
YLR427W	=	MAG2
YLR428C	=	YLR428C
YLR429W	=	CRN1
YLR430W	=	SEN1
YLR431C	=	ATG23
YLR432W	=	IMD3
YLR433C	=	CNA1
YLR434C	=	YLR434C
YLR435W	=	TSR2
YLR436C	=	ECM30
YLR437C	=	YLR437C
YLR437C-A	=	YLR437C-A
YLR438C-A	=	LSM3
YLR438W	=	CAR2
YLR439W	=	MRPL4
YLR440C	=	SEC39
YLR441C	=	RPS1A
YLR442C	=	SIR3
YLR443W	=	ECM7
YLR444C	=	YLR444C
YLR445W	=	YLR445W
YLR446W	=	YLR446W
YLR447C	=	VMA6
YLR448W	=	RPL6B
YLR449W	=	FPR4
YLR450W	=	HMG2
YLR451W	=	LEU3
YLR452C	=	SST2
YLR453C	=	RIF2
YLR454W	=	FMP27
YLR455W	=	YLR455W
YLR456W	=	YLR456W
YLR457C	=	NBP1
YLR458W	=	YLR458W
YLR459W	=	GAB1
YLR460C	=	YLR460C
YLR461W	=	PAU4
YLR462W	=	YLR462W
YLR463C	=	YLR463C
YLR464W	=	YLR464W
YLR465C	=	BSC3
YLR466C-A	=	YLR466C-A
YLR466C-B	=	YLR466C-B
YLR466W	=	YRF1-4
YLR467C-A	=	YLR467C-A
YLR467W	=	YRF1-5
YML001W	=	YPT7
YML002W	=	YML002W
YML003W	=	YML003W
YML004C	=	GLO1
YML005W	=	TRM12
YML006C	=	GIS4
YML007C-A	=	YML007C-A
YML007W	=	YAP1
YML008C	=	ERG6
YML009C	=	MRPL39
YML009C-A	=	YML009C-A
YML009W-B	=	YML009W-B
YML010W	=	SPT5
YML011C	=	RAD33
YML012C-A	=	YML012C-A
YML012W	=	ERV25
YML013W	=	UBX2
YML014W	=	TRM9
YML015C	=	TAF11
YML016C	=	PPZ1
YML017W	=	PSP2
YML018C	=	YML018C
YML019W	=	OST6
YML020W	=	YML020W
YML021C	=	UNG1
YML022W	=	APT1
YML023C	=	NSE5
YML024W	=	RPS17A
YML025C	=	YML6
YML026C	=	RPS18B
YML027W	=	YOX1
YML028W	=	TSA1
YML029W	=	USA1
YML030W	=	YML030W
YML031C-A	=	YML031C-A
YML031W	=	NDC1
YML032C	=	RAD52
YML034C-A	=	YML034C-A
YML034W	=	SRC1
YML035C	=	AMD1
YML036W	=	CGI121
YML037C	=	YML037C
YML038C	=	YMD8
YML039W	=	YML039W
YML040W	=	YML040W
YML041C	=	VPS71
YML042W	=	CAT2
YML043C	=	RRN11
YML045W	=	YML045W
YML045W-A	=	YML045W-A
YML046W	=	PRP39
YML047C	=	PRM6
YML047W-A	=	YML047W-A
YML048W	=	GSF2
YML049C	=	RSE1
YML050W	=	YML050W
YML051W	=	GAL80
YML052W	=	SUR7
YML053C	=	YML053C
YML054C	=	CYB2
YML054C-A	=	YML054C-A
YML055W	=	SPC2
YML056C	=	IMD4
YML057C-A	=	YML057C-A
YML057W	=	CMP2
YML058W	=	SML1
YML058W-A	=	HUG1
YML059C	=	NTE1
YML060W	=	OGG1
YML061C	=	PIF1
YML062C	=	MFT1
YML063W	=	RPS1B
YML064C	=	TEM1
YML065W	=	ORC1
YML066C	=	SMA2
YML067C	=	ERV41
YML068W	=	ITT1
YML069W	=	POB3
YML070W	=	DAK1
YML071C	=	COG8
YML072C	=	TCB3
YML073C	=	RPL6A
YML074C	=	FPR3
YML075C	=	HMG1
YML076C	=	WAR1
YML077W	=	BET5
YML078W	=	CPR3
YML079W	=	YML079W
YML080W	=	DUS1
YML081C-A	=	ATP18
YML081W	=	YML081W
YML082W	=	YML082W
YML083C	=	YML083C
YML084W	=	YML084W
YML085C	=	TUB1
YML086C	=	ALO1
YML087C	=	YML087C
YML088W	=	UFO1
YML089C	=	YML089C
YML090W	=	YML090W
YML091C	=	RPM2
YML092C	=	PRE8
YML093W	=	UTP14
YML094C-A	=	YML094C-A
YML094W	=	GIM5
YML095C	=	RAD10
YML096W	=	YML096W
YML097C	=	VPS9
YML098W	=	TAF13
YML099C	=	ARG81
YML099W-A	=	YML099W-A
YML100W	=	TSL1
YML100W-A	=	YML100W-A
YML101C	=	CUE4
YML101C-A	=	YML101C-A
YML102W	=	CAC2
YML103C	=	NUP188
YML104C	=	MDM1
YML105C	=	SEC65
YML106W	=	URA5
YML107C	=	PML39
YML108W	=	YML108W
YML109W	=	ZDS2
YML110C	=	COQ5
YML111W	=	BUL2
YML112W	=	CTK3
YML113W	=	DAT1
YML114C	=	TAF8
YML115C	=	VAN1
YML116W	=	ATR1
YML116W-A	=	YML116W-A
YML117W	=	NAB6
YML118W	=	NGL3
YML119W	=	YML119W
YML120C	=	NDI1
YML121W	=	GTR1
YML122C	=	YML122C
YML123C	=	PHO84
YML124C	=	TUB3
YML125C	=	PGA3
YML126C	=	ERG13
YML127W	=	RSC9
YML128C	=	MSC1
YML129C	=	COX14
YML130C	=	ERO1
YML131W	=	YML131W
YML132W	=	COS3
YML133C	=	YML133C
YML133W-A	=	YML133W-A
YML133W-B	=	YML133W-B
YMR001C	=	CDC5
YMR001C-A	=	YMR001C-A
YMR002W	=	MIC17
YMR003W	=	YMR003W
YMR004W	=	MVP1
YMR005W	=	TAF4
YMR006C	=	PLB2
YMR007W	=	YMR007W
YMR008C	=	PLB1
YMR009W	=	ADI1
YMR010W	=	YMR010W
YMR011W	=	HXT2
YMR012W	=	CLU1
YMR013C	=	SEC59
YMR013C-A	=	YMR013C-A
YMR013W-A	=	YMR013W-A
YMR014W	=	BUD22
YMR015C	=	ERG5
YMR016C	=	SOK2
YMR017W	=	SPO20
YMR018W	=	YMR018W
YMR019W	=	STB4
YMR020W	=	FMS1
YMR021C	=	MAC1
YMR022W	=	UBC7
YMR023C	=	MSS1
YMR024W	=	MRPL3
YMR025W	=	CSI1
YMR026C	=	PEX12
YMR027W	=	YMR027W
YMR028W	=	TAP42
YMR029C	=	FAR8
YMR030W	=	RSF1
YMR030W-A	=	YMR030W-A
YMR031C	=	YMR031C
YMR031W-A	=	YMR031W-A
YMR032W	=	HOF1
YMR033W	=	ARP9
YMR034C	=	YMR034C
YMR035W	=	IMP2
YMR036C	=	MIH1
YMR037C	=	MSN2
YMR038C	=	CCS1
YMR039C	=	SUB1
YMR040W	=	YET2
YMR041C	=	ARA2
YMR042W	=	ARG80
YMR043W	=	MCM1
YMR044W	=	IOC4
YMR045C	=	YMR045C
YMR046C	=	YMR046C
YMR046W-A	=	YMR046W-A
YMR047C	=	NUP116
YMR048W	=	CSM3
YMR049C	=	ERB1
YMR050C	=	YMR050C
YMR051C	=	YMR051C
YMR052C-A	=	YMR052C-A
YMR052W	=	FAR3
YMR053C	=	STB2
YMR054W	=	STV1
YMR055C	=	BUB2
YMR056C	=	AAC1
YMR057C	=	YMR057C
YMR058W	=	FET3
YMR059W	=	SEN15
YMR060C	=	SAM37
YMR061W	=	RNA14
YMR062C	=	ECM40
YMR063W	=	RIM9
YMR064W	=	AEP1
YMR065W	=	KAR5
YMR066W	=	SOV1
YMR067C	=	UBX4
YMR068W	=	AVO2
YMR069W	=	NAT4
YMR070W	=	MOT3
YMR071C	=	TVP18
YMR072W	=	ABF2
YMR073C	=	IRC21
YMR074C	=	YMR074C
YMR075C-A	=	YMR075C-A
YMR075W	=	RCO1
YMR076C	=	PDS5
YMR077C	=	VPS20
YMR078C	=	CTF18
YMR079W	=	SEC14
YMR080C	=	NAM7
YMR081C	=	ISF1
YMR082C	=	YMR082C
YMR083W	=	ADH3
YMR084W	=	YMR084W
YMR085W	=	YMR085W
YMR086C-A	=	YMR086C-A
YMR086W	=	YMR086W
YMR087W	=	YMR087W
YMR088C	=	VBA1
YMR089C	=	YTA12
YMR090W	=	YMR090W
YMR091C	=	NPL6
YMR092C	=	AIP1
YMR093W	=	UTP15
YMR094W	=	CTF13
YMR095C	=	SNO1
YMR096W	=	SNZ1
YMR097C	=	MTG1
YMR098C	=	YMR098C
YMR099C	=	YMR099C
YMR100W	=	MUB1
YMR101C	=	SRT1
YMR102C	=	YMR102C
YMR103C	=	YMR103C
YMR104C	=	YPK2
YMR105C	=	PGM2
YMR105W-A	=	YMR105W-A
YMR106C	=	YKU80
YMR107W	=	SPG4
YMR108W	=	ILV2
YMR109W	=	MYO5
YMR110C	=	HFD1
YMR111C	=	YMR111C
YMR112C	=	MED11
YMR113W	=	FOL3
YMR114C	=	YMR114C
YMR115W	=	FMP24
YMR116C	=	ASC1
YMR117C	=	SPC24
YMR118C	=	YMR118C
YMR119W	=	ASI1
YMR119W-A	=	YMR119W-A
YMR120C	=	ADE17
YMR121C	=	RPL15B
YMR122C	=	YMR122C
YMR122W-A	=	YMR122W-A
YMR123W	=	PKR1
YMR124W	=	YMR124W
YMR125W	=	STO1
YMR126C	=	DLT1
YMR127C	=	SAS2
YMR128W	=	ECM16
YMR129W	=	POM152
YMR130W	=	YMR130W
YMR131C	=	RRB1
YMR132C	=	JLP2
YMR133W	=	REC114
YMR134W	=	ERG29
YMR135C	=	GID8
YMR135W-A	=	YMR135W-A
YMR136W	=	GAT2
YMR137C	=	PSO2
YMR138W	=	CIN4
YMR139W	=	RIM11
YMR140W	=	SIP5
YMR141C	=	YMR141C
YMR141W-A	=	YMR141W-A
YMR142C	=	RPL13B
YMR143W	=	RPS16A
YMR144W	=	YMR144W
YMR145C	=	NDE1
YMR146C	=	TIF34
YMR147W	=	YMR147W
YMR148W	=	YMR148W
YMR149W	=	SWP1
YMR150C	=	IMP1
YMR151W	=	YIM2
YMR152W	=	YIM1
YMR153C-A	=	YMR153C-A
YMR153W	=	NUP53
YMR154C	=	RIM13
YMR155W	=	YMR155W
YMR156C	=	TPP1
YMR157C	=	FMP39
YMR158C-A	=	YMR158C-A
YMR158W	=	MRPS8
YMR158W-B	=	YMR158W-B
YMR159C	=	ATG16
YMR160W	=	YMR160W
YMR161W	=	HLJ1
YMR162C	=	DNF3
YMR163C	=	INP2
YMR164C	=	MSS11
YMR165C	=	PAH1
YMR166C	=	YMR166C
YMR167W	=	MLH1
YMR168C	=	CEP3
YMR169C	=	ALD3
YMR170C	=	ALD2
YMR171C	=	YMR171C
YMR172C-A	=	YMR172C-A
YMR172W	=	HOT1
YMR173W	=	DDR48
YMR173W-A	=	YMR173W-A
YMR174C	=	PAI3
YMR175W	=	SIP18
YMR175W-A	=	YMR175W-A
YMR176W	=	ECM5
YMR177W	=	MMT1
YMR178W	=	YMR178W
YMR179W	=	SPT21
YMR180C	=	CTL1
YMR181C	=	YMR181C
YMR182C	=	RGM1
YMR182W-A	=	YMR182W-A
YMR183C	=	SSO2
YMR184W	=	ADD37
YMR185W	=	YMR185W
YMR186W	=	HSC82
YMR187C	=	YMR187C
YMR188C	=	MRPS17
YMR189W	=	GCV2
YMR190C	=	SGS1
YMR191W	=	SPG5
YMR192W	=	GYL1
YMR193C-A	=	YMR193C-A
YMR193W	=	MRPL24
YMR194C-A	=	YMR194C-A
YMR194C-B	=	YMR194C-B
YMR194W	=	RPL36A
YMR195W	=	ICY1
YMR196W	=	YMR196W
YMR197C	=	VTI1
YMR198W	=	CIK1
YMR199W	=	CLN1
YMR200W	=	ROT1
YMR201C	=	RAD14
YMR202W	=	ERG2
YMR203W	=	TOM40
YMR204C	=	INP1
YMR205C	=	PFK2
YMR206W	=	YMR206W
YMR207C	=	HFA1
YMR208W	=	ERG12
YMR209C	=	YMR209C
YMR210W	=	YMR210W
YMR211W	=	DML1
YMR212C	=	EFR3
YMR213W	=	CEF1
YMR214W	=	SCJ1
YMR215W	=	GAS3
YMR216C	=	SKY1
YMR217W	=	GUA1
YMR218C	=	TRS130
YMR219W	=	ESC1
YMR220W	=	ERG8
YMR221C	=	FMP42
YMR222C	=	FSH2
YMR223W	=	UBP8
YMR224C	=	MRE11
YMR225C	=	MRPL44
YMR226C	=	TMA29
YMR227C	=	TAF7
YMR228W	=	MTF1
YMR229C	=	RRP5
YMR230W	=	RPS10B
YMR230W-A	=	YMR230W-A
YMR231W	=	PEP5
YMR232W	=	FUS2
YMR233W	=	TRI1
YMR234W	=	RNH1
YMR235C	=	RNA1
YMR236W	=	TAF9
YMR237W	=	BCH1
YMR238W	=	DFG5
YMR239C	=	RNT1
YMR240C	=	CUS1
YMR241W	=	YHM2
YMR242C	=	RPL20A
YMR242W-A	=	YMR242W-A
YMR243C	=	ZRC1
YMR244C-A	=	YMR244C-A
YMR244W	=	YMR244W
YMR245W	=	YMR245W
YMR246W	=	FAA4
YMR247C	=	RKR1
YMR247W-A	=	YMR247W-A
YMR250W	=	GAD1
YMR251W	=	GTO3
YMR251W-A	=	HOR7
YMR252C	=	YMR252C
YMR253C	=	YMR253C
YMR254C	=	YMR254C
YMR255W	=	GFD1
YMR256C	=	COX7
YMR257C	=	PET111
YMR258C	=	YMR258C
YMR259C	=	YMR259C
YMR260C	=	TIF11
YMR261C	=	TPS3
YMR262W	=	YMR262W
YMR263W	=	SAP30
YMR264W	=	CUE1
YMR265C	=	YMR265C
YMR266W	=	RSN1
YMR267W	=	PPA2
YMR268C	=	PRP24
YMR269W	=	TMA23
YMR270C	=	RRN9
YMR271C	=	URA10
YMR272C	=	SCS7
YMR272W-A	=	YMR272W-A
YMR272W-B	=	YMR272W-B
YMR273C	=	ZDS1
YMR274C	=	RCE1
YMR275C	=	BUL1
YMR276W	=	DSK2
YMR277W	=	FCP1
YMR278W	=	YMR278W
YMR279C	=	YMR279C
YMR280C	=	CAT8
YMR281W	=	GPI12
YMR282C	=	AEP2
YMR283C	=	RIT1
YMR284W	=	YKU70
YMR285C	=	NGL2
YMR286W	=	MRPL33
YMR287C	=	DSS1
YMR288W	=	HSH155
YMR289W	=	ABZ2
YMR290C	=	HAS1
YMR290W-A	=	YMR290W-A
YMR291W	=	YMR291W
YMR292W	=	GOT1
YMR293C	=	YMR293C
YMR294W	=	JNM1
YMR294W-A	=	YMR294W-A
YMR295C	=	YMR295C
YMR296C	=	LCB1
YMR297W	=	PRC1
YMR298W	=	LIP1
YMR299C	=	DYN3
YMR300C	=	ADE4
YMR301C	=	ATM1
YMR302C	=	YME2
YMR303C	=	ADH2
YMR304C-A	=	YMR304C-A
YMR304W	=	UBP15
YMR305C	=	SCW10
YMR306C-A	=	YMR306C-A
YMR306W	=	FKS3
YMR307C-A	=	YMR307C-A
YMR307W	=	GAS1
YMR308C	=	PSE1
YMR309C	=	NIP1
YMR310C	=	YMR310C
YMR311C	=	GLC8
YMR312W	=	ELP6
YMR313C	=	TGL3
YMR314W	=	PRE5
YMR315W	=	YMR315W
YMR315W-A	=	YMR315W-A
YMR316C-A	=	YMR316C-A
YMR316C-B	=	YMR316C-B
YMR316W	=	DIA1
YMR317W	=	YMR317W
YMR318C	=	ADH6
YMR319C	=	FET4
YMR320W	=	YMR320W
YMR321C	=	YMR321C
YMR322C	=	SNO4
YMR323W	=	ERR3
YMR324C	=	YMR324C
YMR325W	=	PAU19
YMR326C	=	YMR326C
YNL001W	=	DOM34
YNL002C	=	RLP7
YNL003C	=	PET8
YNL004W	=	HRB1
YNL005C	=	MRP7
YNL006W	=	LST8
YNL007C	=	SIS1
YNL008C	=	ASI3
YNL009W	=	IDP3
YNL010W	=	YNL010W
YNL011C	=	YNL011C
YNL012W	=	SPO1
YNL013C	=	YNL013C
YNL014W	=	HEF3
YNL015W	=	PBI2
YNL016W	=	PUB1
YNL017C	=	YNL017C
YNL018C	=	YNL018C
YNL019C	=	YNL019C
YNL020C	=	ARK1
YNL021W	=	HDA1
YNL022C	=	YNL022C
YNL023C	=	FAP1
YNL024C	=	YNL024C
YNL024C-A	=	YNL024C-A
YNL025C	=	SSN8
YNL026W	=	SAM50
YNL027W	=	CRZ1
YNL028W	=	YNL028W
YNL029C	=	KTR5
YNL030W	=	HHF2
YNL031C	=	HHT2
YNL032W	=	SIW14
YNL033W	=	YNL033W
YNL034W	=	YNL034W
YNL035C	=	YNL035C
YNL036W	=	NCE103
YNL037C	=	IDH1
YNL038W	=	GPI15
YNL039W	=	BDP1
YNL040W	=	YNL040W
YNL041C	=	COG6
YNL042W	=	BOP3
YNL042W-B	=	YNL042W-B
YNL043C	=	YNL043C
YNL044W	=	YIP3
YNL045W	=	YNL045W
YNL046W	=	YNL046W
YNL047C	=	SLM2
YNL048W	=	ALG11
YNL049C	=	SFB2
YNL050C	=	YNL050C
YNL051W	=	COG5
YNL052W	=	COX5A
YNL053W	=	MSG5
YNL054W	=	VAC7
YNL054W-A	=	YNL054W-A
YNL054W-B	=	YNL054W-B
YNL055C	=	POR1
YNL056W	=	OCA2
YNL057W	=	YNL057W
YNL058C	=	YNL058C
YNL059C	=	ARP5
YNL061W	=	NOP2
YNL062C	=	GCD10
YNL063W	=	MTQ1
YNL064C	=	YDJ1
YNL065W	=	AQR1
YNL066W	=	SUN4
YNL067W	=	RPL9B
YNL067W-A	=	YNL067W-A
YNL067W-B	=	YNL067W-B
YNL068C	=	FKH2
YNL069C	=	RPL16B
YNL070W	=	TOM7
YNL071W	=	LAT1
YNL072W	=	RNH201
YNL073W	=	MSK1
YNL074C	=	MLF3
YNL075W	=	IMP4
YNL076W	=	MKS1
YNL077W	=	APJ1
YNL078W	=	NIS1
YNL079C	=	TPM1
YNL080C	=	EOS1
YNL081C	=	SWS2
YNL082W	=	PMS1
YNL083W	=	SAL1
YNL084C	=	END3
YNL085W	=	MKT1
YNL086W	=	YNL086W
YNL087W	=	TCB2
YNL088W	=	TOP2
YNL089C	=	YNL089C
YNL090W	=	RHO2
YNL091W	=	NST1
YNL092W	=	YNL092W
YNL093W	=	YPT53
YNL094W	=	APP1
YNL095C	=	YNL095C
YNL096C	=	RPS7B
YNL097C	=	PHO23
YNL097C-B	=	YNL097C-B
YNL097W-A	=	YNL097W-A
YNL098C	=	RAS2
YNL099C	=	OCA1
YNL100W	=	YNL100W
YNL101W	=	AVT4
YNL102W	=	POL1
YNL103W	=	MET4
YNL103W-A	=	YNL103W-A
YNL104C	=	LEU4
YNL105W	=	YNL105W
YNL106C	=	INP52
YNL107W	=	YAF9
YNL108C	=	YNL108C
YNL109W	=	YNL109W
YNL110C	=	NOP15
YNL111C	=	CYB5
YNL112W	=	DBP2
YNL113W	=	RPC19
YNL114C	=	YNL114C
YNL115C	=	YNL115C
YNL116W	=	DMA2
YNL117W	=	MLS1
YNL118C	=	DCP2
YNL119W	=	NCS2
YNL120C	=	YNL120C
YNL121C	=	TOM70
YNL122C	=	YNL122C
YNL123W	=	NMA111
YNL124W	=	NAF1
YNL125C	=	ESBP6
YNL126W	=	SPC98
YNL127W	=	FAR11
YNL128W	=	TEP1
YNL129W	=	NRK1
YNL130C	=	CPT1
YNL130C-A	=	YNL130C-A
YNL131W	=	TOM22
YNL132W	=	KRE33
YNL133C	=	FYV6
YNL134C	=	YNL134C
YNL135C	=	FPR1
YNL136W	=	EAF7
YNL137C	=	NAM9
YNL138W	=	SRV2
YNL138W-A	=	YSF3
YNL139C	=	RLR1
YNL140C	=	YNL140C
YNL141W	=	AAH1
YNL142W	=	MEP2
YNL143C	=	YNL143C
YNL144C	=	YNL144C
YNL144W-A	=	YNL144W-A
YNL145W	=	MFA2
YNL146C-A	=	YNL146C-A
YNL146W	=	YNL146W
YNL147W	=	LSM7
YNL148C	=	ALF1
YNL149C	=	PGA2
YNL150W	=	YNL150W
YNL151C	=	RPC31
YNL152W	=	YNL152W
YNL153C	=	GIM3
YNL154C	=	YCK2
YNL155W	=	YNL155W
YNL156C	=	NSG2
YNL157W	=	IGO1
YNL158W	=	PGA1
YNL159C	=	ASI2
YNL160W	=	YGP1
YNL161W	=	CBK1
YNL162W	=	RPL42A
YNL162W-A	=	YNL162W-A
YNL163C	=	RIA1
YNL164C	=	IBD2
YNL165W	=	YNL165W
YNL166C	=	BNI5
YNL167C	=	SKO1
YNL168C	=	FMP41
YNL169C	=	PSD1
YNL170W	=	YNL170W
YNL171C	=	YNL171C
YNL172W	=	APC1
YNL173C	=	MDG1
YNL174W	=	YNL174W
YNL175C	=	NOP13
YNL176C	=	YNL176C
YNL177C	=	MRPL22
YNL178W	=	RPS3
YNL179C	=	YNL179C
YNL180C	=	RHO5
YNL181W	=	YNL181W
YNL182C	=	IPI3
YNL183C	=	NPR1
YNL184C	=	YNL184C
YNL185C	=	MRPL19
YNL186W	=	UBP10
YNL187W	=	YNL187W
YNL188W	=	KAR1
YNL189W	=	SRP1
YNL190W	=	YNL190W
YNL191W	=	DUG3
YNL192W	=	CHS1
YNL193W	=	YNL193W
YNL194C	=	YNL194C
YNL195C	=	YNL195C
YNL196C	=	SLZ1
YNL197C	=	WHI3
YNL198C	=	YNL198C
YNL199C	=	GCR2
YNL200C	=	YNL200C
YNL201C	=	PSY2
YNL202W	=	SPS19
YNL203C	=	YNL203C
YNL204C	=	SPS18
YNL205C	=	YNL205C
YNL206C	=	RTT106
YNL207W	=	RIO2
YNL208W	=	YNL208W
YNL209W	=	SSB2
YNL210W	=	MER1
YNL211C	=	YNL211C
YNL212W	=	VID27
YNL213C	=	YNL213C
YNL214W	=	PEX17
YNL215W	=	IES2
YNL216W	=	RAP1
YNL217W	=	YNL217W
YNL218W	=	MGS1
YNL219C	=	ALG9
YNL220W	=	ADE12
YNL221C	=	POP1
YNL222W	=	SSU72
YNL223W	=	ATG4
YNL224C	=	SQS1
YNL225C	=	CNM67
YNL226W	=	YNL226W
YNL227C	=	JJJ1
YNL228W	=	YNL228W
YNL229C	=	URE2
YNL230C	=	ELA1
YNL231C	=	PDR16
YNL232W	=	CSL4
YNL233W	=	BNI4
YNL234W	=	YNL234W
YNL235C	=	YNL235C
YNL236W	=	SIN4
YNL237W	=	YTP1
YNL238W	=	KEX2
YNL239W	=	LAP3
YNL240C	=	NAR1
YNL241C	=	ZWF1
YNL242W	=	ATG2
YNL243W	=	SLA2
YNL244C	=	SUI1
YNL245C	=	CWC25
YNL246W	=	VPS75
YNL247W	=	YNL247W
YNL248C	=	RPA49
YNL249C	=	MPA43
YNL250W	=	RAD50
YNL251C	=	NRD1
YNL252C	=	MRPL17
YNL253W	=	TEX1
YNL254C	=	YNL254C
YNL255C	=	GIS2
YNL256W	=	FOL1
YNL257C	=	SIP3
YNL258C	=	DSL1
YNL259C	=	ATX1
YNL260C	=	YNL260C
YNL261W	=	ORC5
YNL262W	=	POL2
YNL263C	=	YIF1
YNL264C	=	PDR17
YNL265C	=	IST1
YNL266W	=	YNL266W
YNL267W	=	PIK1
YNL268W	=	LYP1
YNL269W	=	BSC4
YNL270C	=	ALP1
YNL271C	=	BNI1
YNL272C	=	SEC2
YNL273W	=	TOF1
YNL274C	=	GOR1
YNL275W	=	BOR1
YNL276C	=	YNL276C
YNL277W	=	MET2
YNL277W-A	=	YNL277W-A
YNL278W	=	CAF120
YNL279W	=	PRM1
YNL280C	=	ERG24
YNL281W	=	HCH1
YNL282W	=	POP3
YNL283C	=	WSC2
YNL284C	=	MRPL10
YNL284C-A	=	YNL284C-A
YNL284C-B	=	YNL284C-B
YNL285W	=	YNL285W
YNL286W	=	CUS2
YNL287W	=	SEC21
YNL288W	=	CAF40
YNL289W	=	PCL1
YNL290W	=	RFC3
YNL291C	=	MID1
YNL292W	=	PUS4
YNL293W	=	MSB3
YNL294C	=	RIM21
YNL295W	=	YNL295W
YNL296W	=	YNL296W
YNL297C	=	MON2
YNL298W	=	CLA4
YNL299W	=	TRF5
YNL300W	=	YNL300W
YNL301C	=	RPL18B
YNL302C	=	RPS19B
YNL303W	=	YNL303W
YNL304W	=	YPT11
YNL305C	=	YNL305C
YNL306W	=	MRPS18
YNL307C	=	MCK1
YNL308C	=	KRI1
YNL309W	=	STB1
YNL310C	=	ZIM17
YNL311C	=	SKP2
YNL312W	=	RFA2
YNL313C	=	YNL313C
YNL314W	=	DAL82
YNL315C	=	ATP11
YNL316C	=	PHA2
YNL317W	=	PFS2
YNL318C	=	HXT14
YNL319W	=	YNL319W
YNL320W	=	YNL320W
YNL321W	=	VNX1
YNL322C	=	KRE1
YNL323W	=	LEM3
YNL324W	=	YNL324W
YNL325C	=	FIG4
YNL326C	=	PFA3
YNL327W	=	EGT2
YNL328C	=	MDJ2
YNL329C	=	PEX6
YNL330C	=	RPD3
YNL331C	=	AAD14
YNL332W	=	THI12
YNL333W	=	SNZ2
YNL334C	=	SNO2
YNL335W	=	DDI3
YNL336W	=	COS1
YNL337W	=	YNL337W
YNL338W	=	YNL338W
YNL339C	=	YRF1-6
YNL339W-A	=	YNL339W-A
YNL339W-B	=	YNL339W-B
YNR001C	=	CIT1
YNR001W-A	=	YNR001W-A
YNR002C	=	ATO2
YNR003C	=	RPC34
YNR003W-A	=	YNR003W-A
YNR004W	=	YNR004W
YNR005C	=	YNR005C
YNR006W	=	VPS27
YNR007C	=	ATG3
YNR008W	=	LRO1
YNR009W	=	NRM1
YNR010W	=	CSE2
YNR011C	=	PRP2
YNR012W	=	URK1
YNR013C	=	PHO91
YNR014W	=	YNR014W
YNR015W	=	SMM1
YNR016C	=	ACC1
YNR017W	=	TIM23
YNR018W	=	YNR018W
YNR019W	=	ARE2
YNR020C	=	ATP23
YNR021W	=	YNR021W
YNR022C	=	MRPL50
YNR023W	=	SNF12
YNR024W	=	YNR024W
YNR025C	=	YNR025C
YNR026C	=	SEC12
YNR027W	=	BUD17
YNR028W	=	CPR8
YNR029C	=	YNR029C
YNR030W	=	ALG12
YNR031C	=	SSK2
YNR032C-A	=	HUB1
YNR032W	=	PPG1
YNR033W	=	ABZ1
YNR034W	=	SOL1
YNR034W-A	=	YNR034W-A
YNR035C	=	ARC35
YNR036C	=	YNR036C
YNR037C	=	RSM19
YNR038W	=	DBP6
YNR039C	=	ZRG17
YNR040W	=	YNR040W
YNR041C	=	COQ2
YNR042W	=	YNR042W
YNR043W	=	MVD1
YNR044W	=	AGA1
YNR045W	=	PET494
YNR046W	=	TRM112
YNR047W	=	YNR047W
YNR048W	=	YNR048W
YNR049C	=	MSO1
YNR050C	=	LYS9
YNR051C	=	BRE5
YNR052C	=	POP2
YNR053C	=	NOG2
YNR054C	=	ESF2
YNR055C	=	HOL1
YNR056C	=	BIO5
YNR057C	=	BIO4
YNR058W	=	BIO3
YNR059W	=	MNT4
YNR060W	=	FRE4
YNR061C	=	YNR061C
YNR062C	=	YNR062C
YNR063W	=	YNR063W
YNR064C	=	YNR064C
YNR065C	=	YNR065C
YNR066C	=	YNR066C
YNR067C	=	DSE4
YNR068C	=	YNR068C
YNR069C	=	BSC5
YNR070W	=	YNR070W
YNR071C	=	YNR071C
YNR072W	=	HXT17
YNR073C	=	YNR073C
YNR074C	=	AIF1
YNR075C-A	=	YNR075C-A
YNR075W	=	COS10
YNR076W	=	PAU6
YNR077C	=	YNR077C
YOL001W	=	PHO80
YOL002C	=	IZH2
YOL003C	=	PFA4
YOL004W	=	SIN3
YOL005C	=	RPB11
YOL006C	=	TOP1
YOL007C	=	CSI2
YOL008W	=	COQ10
YOL009C	=	MDM12
YOL010W	=	RCL1
YOL011W	=	PLB3
YOL012C	=	HTZ1
YOL013C	=	HRD1
YOL013W-A	=	YOL013W-A
YOL013W-B	=	YOL013W-B
YOL014W	=	YOL014W
YOL015W	=	IRC10
YOL016C	=	CMK2
YOL017W	=	ESC8
YOL018C	=	TLG2
YOL019W	=	YOL019W
YOL019W-A	=	YOL019W-A
YOL020W	=	TAT2
YOL021C	=	DIS3
YOL022C	=	YOL022C
YOL023W	=	IFM1
YOL024W	=	YOL024W
YOL025W	=	LAG2
YOL026C	=	MIM1
YOL027C	=	MDM38
YOL028C	=	YAP7
YOL029C	=	YOL029C
YOL030W	=	GAS5
YOL031C	=	SIL1
YOL032W	=	OPI10
YOL033W	=	MSE1
YOL034W	=	SMC5
YOL035C	=	YOL035C
YOL036W	=	YOL036W
YOL037C	=	YOL037C
YOL038C-A	=	YOL038C-A
YOL038W	=	PRE6
YOL039W	=	RPP2A
YOL040C	=	RPS15
YOL041C	=	NOP12
YOL042W	=	NGL1
YOL043C	=	NTG2
YOL044W	=	PEX15
YOL045W	=	PSK2
YOL046C	=	YOL046C
YOL047C	=	YOL047C
YOL048C	=	YOL048C
YOL049W	=	GSH2
YOL050C	=	YOL050C
YOL051W	=	GAL11
YOL052C	=	SPE2
YOL052C-A	=	DDR2
YOL053W	=	YOL053W
YOL054W	=	PSH1
YOL055C	=	THI20
YOL056W	=	GPM3
YOL057W	=	YOL057W
YOL058W	=	ARG1
YOL059W	=	GPD2
YOL060C	=	MAM3
YOL061W	=	PRS5
YOL062C	=	APM4
YOL063C	=	CRT10
YOL064C	=	MET22
YOL065C	=	INP54
YOL066C	=	RIB2
YOL067C	=	RTG1
YOL068C	=	HST1
YOL069W	=	NUF2
YOL070C	=	NBA1
YOL071W	=	EMI5
YOL072W	=	THP1
YOL073C	=	YOL073C
YOL075C	=	YOL075C
YOL076W	=	MDM20
YOL077C	=	BRX1
YOL077W-A	=	ATP19
YOL078W	=	AVO1
YOL079W	=	YOL079W
YOL080C	=	REX4
YOL081W	=	IRA2
YOL082W	=	ATG19
YOL083C-A	=	YOL083C-A
YOL083W	=	YOL083W
YOL084W	=	PHM7
YOL085C	=	YOL085C
YOL085W-A	=	YOL085W-A
YOL086C	=	ADH1
YOL086W-A	=	YOL086W-A
YOL087C	=	YOL087C
YOL088C	=	MPD2
YOL089C	=	HAL9
YOL090W	=	MSH2
YOL091W	=	SPO21
YOL092W	=	YOL092W
YOL093W	=	TRM10
YOL094C	=	RFC4
YOL095C	=	HMI1
YOL096C	=	COQ3
YOL097C	=	WRS1
YOL097W-A	=	YOL097W-A
YOL098C	=	YOL098C
YOL099C	=	YOL099C
YOL100W	=	PKH2
YOL101C	=	IZH4
YOL102C	=	TPT1
YOL103W	=	ITR2
YOL103W-A	=	YOL103W-A
YOL103W-B	=	YOL103W-B
YOL104C	=	NDJ1
YOL105C	=	WSC3
YOL106W	=	YOL106W
YOL107W	=	YOL107W
YOL108C	=	INO4
YOL109W	=	ZEO1
YOL110W	=	SHR5
YOL111C	=	MDY2
YOL112W	=	MSB4
YOL113W	=	SKM1
YOL114C	=	YOL114C
YOL115W	=	PAP2
YOL116W	=	MSN1
YOL117W	=	RRI2
YOL118C	=	YOL118C
YOL119C	=	MCH4
YOL120C	=	RPL18A
YOL121C	=	RPS19A
YOL122C	=	SMF1
YOL123W	=	HRP1
YOL124C	=	TRM11
YOL125W	=	TRM13
YOL126C	=	MDH2
YOL127W	=	RPL25
YOL128C	=	YGK3
YOL129W	=	VPS68
YOL130W	=	ALR1
YOL131W	=	YOL131W
YOL132W	=	GAS4
YOL133W	=	HRT1
YOL134C	=	YOL134C
YOL135C	=	MED7
YOL136C	=	PFK27
YOL137W	=	BSC6
YOL138C	=	YOL138C
YOL139C	=	CDC33
YOL140W	=	ARG8
YOL141W	=	PPM2
YOL142W	=	RRP40
YOL143C	=	RIB4
YOL144W	=	NOP8
YOL145C	=	CTR9
YOL146W	=	PSF3
YOL147C	=	PEX11
YOL148C	=	SPT20
YOL149W	=	DCP1
YOL150C	=	YOL150C
YOL151W	=	GRE2
YOL152W	=	FRE7
YOL153C	=	YOL153C
YOL154W	=	ZPS1
YOL155C	=	HPF1
YOL155W-A	=	YOL155W-A
YOL156W	=	HXT11
YOL157C	=	YOL157C
YOL158C	=	ENB1
YOL159C	=	YOL159C
YOL159C-A	=	YOL159C-A
YOL160W	=	YOL160W
YOL161C	=	PAU20
YOL162W	=	YOL162W
YOL163W	=	YOL163W
YOL164W	=	BDS1
YOL164W-A	=	YOL164W-A
YOL165C	=	AAD15
YOL166C	=	YOL166C
YOL166W-A	=	YOL166W-A
YOR001W	=	RRP6
YOR002W	=	ALG6
YOR003W	=	YSP3
YOR004W	=	UTP23
YOR005C	=	DNL4
YOR006C	=	YOR006C
YOR007C	=	SGT2
YOR008C	=	SLG1
YOR008C-A	=	YOR008C-A
YOR008W-B	=	YOR008W-B
YOR009W	=	TIR4
YOR010C	=	TIR2
YOR011W	=	AUS1
YOR011W-A	=	YOR011W-A
YOR012W	=	YOR012W
YOR013W	=	IRC11
YOR014W	=	RTS1
YOR015W	=	YOR015W
YOR016C	=	ERP4
YOR017W	=	PET127
YOR018W	=	ROD1
YOR019W	=	YOR019W
YOR020C	=	HSP10
YOR020W-A	=	YOR020W-A
YOR021C	=	YOR021C
YOR022C	=	YOR022C
YOR023C	=	AHC1
YOR024W	=	YOR024W
YOR025W	=	HST3
YOR026W	=	BUB3
YOR027W	=	STI1
YOR028C	=	CIN5
YOR029W	=	YOR029W
YOR030W	=	DFG16
YOR031W	=	CRS5
YOR032C	=	HMS1
YOR032W-A	=	YOR032W-A
YOR033C	=	EXO1
YOR034C	=	AKR2
YOR034C-A	=	YOR034C-A
YOR035C	=	SHE4
YOR036W	=	PEP12
YOR037W	=	CYC2
YOR038C	=	HIR2
YOR039W	=	CKB2
YOR040W	=	GLO4
YOR041C	=	YOR041C
YOR042W	=	CUE5
YOR043W	=	WHI2
YOR044W	=	IRC23
YOR045W	=	TOM6
YOR046C	=	DBP5
YOR047C	=	STD1
YOR048C	=	RAT1
YOR049C	=	RSB1
YOR050C	=	YOR050C
YOR051C	=	YOR051C
YOR052C	=	YOR052C
YOR053W	=	YOR053W
YOR054C	=	VHS3
YOR055W	=	YOR055W
YOR056C	=	NOB1
YOR057W	=	SGT1
YOR058C	=	ASE1
YOR059C	=	YOR059C
YOR060C	=	YOR060C
YOR061W	=	CKA2
YOR062C	=	YOR062C
YOR063W	=	RPL3
YOR064C	=	YNG1
YOR065W	=	CYT1
YOR066W	=	MSA1
YOR067C	=	ALG8
YOR068C	=	VAM10
YOR069W	=	VPS5
YOR070C	=	GYP1
YOR071C	=	THI71
YOR072W	=	YOR072W
YOR072W-A	=	YOR072W-A
YOR072W-B	=	YOR072W-B
YOR073W	=	SGO1
YOR073W-A	=	YOR073W-A
YOR074C	=	CDC21
YOR075W	=	UFE1
YOR076C	=	SKI7
YOR077W	=	RTS2
YOR078W	=	BUD21
YOR079C	=	ATX2
YOR080W	=	DIA2
YOR081C	=	TGL5
YOR082C	=	YOR082C
YOR083W	=	WHI5
YOR084W	=	YOR084W
YOR085W	=	OST3
YOR086C	=	TCB1
YOR087W	=	YVC1
YOR089C	=	VPS21
YOR090C	=	PTC5
YOR091W	=	TMA46
YOR092W	=	ECM3
YOR093C	=	YOR093C
YOR094W	=	ARF3
YOR095C	=	RKI1
YOR096W	=	RPS7A
YOR097C	=	YOR097C
YOR098C	=	NUP1
YOR099W	=	KTR1
YOR100C	=	CRC1
YOR101W	=	RAS1
YOR102W	=	YOR102W
YOR103C	=	OST2
YOR104W	=	PIN2
YOR105W	=	YOR105W
YOR106W	=	VAM3
YOR107W	=	RGS2
YOR108C-A	=	YOR108C-A
YOR108W	=	LEU9
YOR109W	=	INP53
YOR110W	=	TFC7
YOR111W	=	YOR111W
YOR112W	=	CEX1
YOR113W	=	AZF1
YOR114W	=	YOR114W
YOR115C	=	TRS33
YOR116C	=	RPO31
YOR117W	=	RPT5
YOR118W	=	YOR118W
YOR119C	=	RIO1
YOR120W	=	GCY1
YOR121C	=	YOR121C
YOR122C	=	PFY1
YOR123C	=	LEO1
YOR124C	=	UBP2
YOR125C	=	CAT5
YOR126C	=	IAH1
YOR127W	=	RGA1
YOR128C	=	ADE2
YOR129C	=	YOR129C
YOR130C	=	ORT1
YOR131C	=	YOR131C
YOR132W	=	VPS17
YOR133W	=	EFT1
YOR134W	=	BAG7
YOR135C	=	IRC14
YOR136W	=	IDH2
YOR137C	=	SIA1
YOR138C	=	RUP1
YOR139C	=	YOR139C
YOR140W	=	SFL1
YOR141C	=	ARP8
YOR142W	=	LSC1
YOR142W-A	=	YOR142W-A
YOR142W-B	=	YOR142W-B
YOR143C	=	THI80
YOR144C	=	ELG1
YOR145C	=	PNO1
YOR146W	=	YOR146W
YOR147W	=	MDM32
YOR148C	=	SPP2
YOR149C	=	SMP3
YOR150W	=	MRPL23
YOR151C	=	RPB2
YOR152C	=	YOR152C
YOR153W	=	PDR5
YOR154W	=	SLP1
YOR155C	=	ISN1
YOR156C	=	NFI1
YOR157C	=	PUP1
YOR158W	=	PET123
YOR159C	=	SME1
YOR160W	=	MTR10
YOR161C	=	PNS1
YOR161C-C	=	YOR161C-C
YOR161W-A	=	YOR161W-A
YOR161W-B	=	YOR161W-B
YOR162C	=	YRR1
YOR163W	=	DDP1
YOR164C	=	YOR164C
YOR165W	=	SEY1
YOR166C	=	SWT1
YOR167C	=	RPS28A
YOR168W	=	GLN4
YOR169C	=	YOR169C
YOR170W	=	YOR170W
YOR171C	=	LCB4
YOR172W	=	YRM1
YOR173W	=	DCS2
YOR174W	=	MED4
YOR175C	=	ALE1
YOR176W	=	HEM15
YOR177C	=	MPC54
YOR178C	=	GAC1
YOR179C	=	SYC1
YOR180C	=	DCI1
YOR181W	=	LAS17
YOR182C	=	RPS30B
YOR183W	=	FYV12
YOR184W	=	SER1
YOR185C	=	GSP2
YOR186C-A	=	YOR186C-A
YOR186W	=	YOR186W
YOR187W	=	TUF1
YOR188W	=	MSB1
YOR189W	=	IES4
YOR190W	=	SPR1
YOR191W	=	RIS1
YOR192C	=	THI72
YOR192C-A	=	YOR192C-A
YOR192C-B	=	YOR192C-B
YOR192C-C	=	YOR192C-C
YOR193W	=	PEX27
YOR194C	=	TOA1
YOR195W	=	SLK19
YOR196C	=	LIP5
YOR197W	=	MCA1
YOR198C	=	BFR1
YOR199W	=	YOR199W
YOR200W	=	YOR200W
YOR201C	=	MRM1
YOR202W	=	HIS3
YOR203W	=	YOR203W
YOR204W	=	DED1
YOR205C	=	FMP38
YOR206W	=	NOC2
YOR207C	=	RET1
YOR208W	=	PTP2
YOR209C	=	NPT1
YOR210W	=	RPB10
YOR211C	=	MGM1
YOR212W	=	STE4
YOR213C	=	SAS5
YOR214C	=	YOR214C
YOR215C	=	YOR215C
YOR216C	=	RUD3
YOR217W	=	RFC1
YOR218C	=	YOR218C
YOR219C	=	STE13
YOR220W	=	RCN2
YOR221C	=	MCT1
YOR222W	=	ODC2
YOR223W	=	YOR223W
YOR224C	=	RPB8
YOR225W	=	YOR225W
YOR226C	=	ISU2
YOR227W	=	YOR227W
YOR228C	=	YOR228C
YOR229W	=	WTM2
YOR230W	=	WTM1
YOR231C-A	=	YOR231C-A
YOR231W	=	MKK1
YOR232W	=	MGE1
YOR233W	=	KIN4
YOR234C	=	RPL33B
YOR235W	=	IRC13
YOR236W	=	DFR1
YOR237W	=	HES1
YOR238W	=	YOR238W
YOR239W	=	ABP140
YOR241W	=	MET7
YOR242C	=	SSP2
YOR243C	=	PUS7
YOR244W	=	ESA1
YOR245C	=	DGA1
YOR246C	=	YOR246C
YOR247W	=	SRL1
YOR248W	=	YOR248W
YOR249C	=	APC5
YOR250C	=	CLP1
YOR251C	=	YOR251C
YOR252W	=	TMA16
YOR253W	=	NAT5
YOR254C	=	SEC63
YOR255W	=	OSW1
YOR256C	=	TRE2
YOR257W	=	CDC31
YOR258W	=	HNT3
YOR259C	=	RPT4
YOR260W	=	GCD1
YOR261C	=	RPN8
YOR262W	=	YOR262W
YOR263C	=	YOR263C
YOR264W	=	DSE3
YOR265W	=	RBL2
YOR266W	=	PNT1
YOR267C	=	HRK1
YOR268C	=	YOR268C
YOR269W	=	PAC1
YOR270C	=	VPH1
YOR271C	=	FSF1
YOR272W	=	YTM1
YOR273C	=	TPO4
YOR274W	=	MOD5
YOR275C	=	RIM20
YOR276W	=	CAF20
YOR277C	=	YOR277C
YOR278W	=	HEM4
YOR279C	=	RFM1
YOR280C	=	FSH3
YOR281C	=	PLP2
YOR282W	=	YOR282W
YOR283W	=	YOR283W
YOR284W	=	HUA2
YOR285W	=	YOR285W
YOR286W	=	FMP31
YOR287C	=	YOR287C
YOR288C	=	MPD1
YOR289W	=	YOR289W
YOR290C	=	SNF2
YOR291W	=	YOR291W
YOR292C	=	YOR292C
YOR293C-A	=	YOR293C-A
YOR293W	=	RPS10A
YOR294W	=	RRS1
YOR295W	=	UAF30
YOR296W	=	YOR296W
YOR297C	=	TIM18
YOR298C-A	=	MBF1
YOR298W	=	MUM3
YOR299W	=	BUD7
YOR300W	=	YOR300W
YOR301W	=	RAX1
YOR302W	=	YOR302W
YOR303W	=	CPA1
YOR304C-A	=	YOR304C-A
YOR304W	=	ISW2
YOR305W	=	YOR305W
YOR306C	=	MCH5
YOR307C	=	SLY41
YOR308C	=	SNU66
YOR309C	=	YOR309C
YOR310C	=	NOP58
YOR311C	=	HSD1
YOR312C	=	RPL20B
YOR313C	=	SPS4
YOR314W	=	YOR314W
YOR314W-A	=	YOR314W-A
YOR315W	=	SFG1
YOR316C	=	COT1
YOR316C-A	=	YOR316C-A
YOR317W	=	FAA1
YOR318C	=	YOR318C
YOR319W	=	HSH49
YOR320C	=	GNT1
YOR321W	=	PMT3
YOR322C	=	LDB19
YOR323C	=	PRO2
YOR324C	=	FRT1
YOR325W	=	YOR325W
YOR326W	=	MYO2
YOR327C	=	SNC2
YOR328W	=	PDR10
YOR329C	=	SCD5
YOR329W-A	=	YOR329W-A
YOR330C	=	MIP1
YOR331C	=	YOR331C
YOR332W	=	VMA4
YOR333C	=	YOR333C
YOR334W	=	MRS2
YOR335C	=	ALA1
YOR335W-A	=	YOR335W-A
YOR336W	=	KRE5
YOR337W	=	TEA1
YOR338W	=	YOR338W
YOR339C	=	UBC11
YOR340C	=	RPA43
YOR341W	=	RPA190
YOR342C	=	YOR342C
YOR343C	=	YOR343C
YOR343W-A	=	YOR343W-A
YOR343W-B	=	YOR343W-B
YOR344C	=	TYE7
YOR345C	=	YOR345C
YOR346W	=	REV1
YOR347C	=	PYK2
YOR348C	=	PUT4
YOR349W	=	CIN1
YOR350C	=	MNE1
YOR351C	=	MEK1
YOR352W	=	YOR352W
YOR353C	=	SOG2
YOR354C	=	MSC6
YOR355W	=	GDS1
YOR356W	=	YOR356W
YOR357C	=	SNX3
YOR358W	=	HAP5
YOR359W	=	VTS1
YOR360C	=	PDE2
YOR361C	=	PRT1
YOR362C	=	PRE10
YOR363C	=	PIP2
YOR364W	=	YOR364W
YOR365C	=	YOR365C
YOR366W	=	YOR366W
YOR367W	=	SCP1
YOR368W	=	RAD17
YOR369C	=	RPS12
YOR370C	=	MRS6
YOR371C	=	GPB1
YOR372C	=	NDD1
YOR373W	=	NUD1
YOR374W	=	ALD4
YOR375C	=	GDH1
YOR376W	=	YOR376W
YOR376W-A	=	YOR376W-A
YOR377W	=	ATF1
YOR378W	=	YOR378W
YOR379C	=	YOR379C
YOR380W	=	RDR1
YOR381W	=	FRE3
YOR381W-A	=	YOR381W-A
YOR382W	=	FIT2
YOR383C	=	FIT3
YOR384W	=	FRE5
YOR385W	=	YOR385W
YOR386W	=	PHR1
YOR387C	=	YOR387C
YOR388C	=	FDH1
YOR389W	=	YOR389W
YOR390W	=	YOR390W
YOR391C	=	HSP33
YOR392W	=	YOR392W
YOR393W	=	ERR1
YOR394C-A	=	YOR394C-A
YOR394W	=	PAU21
YOR396C-A	=	YOR396C-A
YOR396W	=	YRF1-8
YPL001W	=	HAT1
YPL002C	=	SNF8
YPL003W	=	ULA1
YPL004C	=	LSP1
YPL005W	=	AEP3
YPL006W	=	NCR1
YPL007C	=	TFC8
YPL008W	=	CHL1
YPL009C	=	YPL009C
YPL010W	=	RET3
YPL011C	=	TAF3
YPL012W	=	RRP12
YPL013C	=	MRPS16
YPL014W	=	YPL014W
YPL015C	=	HST2
YPL016W	=	SWI1
YPL017C	=	IRC15
YPL018W	=	CTF19
YPL019C	=	VTC3
YPL020C	=	ULP1
YPL021W	=	ECM23
YPL022W	=	RAD1
YPL023C	=	MET12
YPL024W	=	RMI1
YPL025C	=	YPL025C
YPL026C	=	SKS1
YPL027W	=	SMA1
YPL028W	=	ERG10
YPL029W	=	SUV3
YPL030W	=	TRM44
YPL031C	=	PHO85
YPL032C	=	SVL3
YPL033C	=	YPL033C
YPL034W	=	YPL034W
YPL035C	=	YPL035C
YPL036W	=	PMA2
YPL037C	=	EGD1
YPL038W	=	MET31
YPL038W-A	=	YPL038W-A
YPL039W	=	YPL039W
YPL040C	=	ISM1
YPL041C	=	YPL041C
YPL042C	=	SSN3
YPL043W	=	NOP4
YPL044C	=	YPL044C
YPL045W	=	VPS16
YPL046C	=	ELC1
YPL047W	=	SGF11
YPL048W	=	CAM1
YPL049C	=	DIG1
YPL050C	=	MNN9
YPL051W	=	ARL3
YPL052W	=	OAZ1
YPL053C	=	KTR6
YPL054W	=	LEE1
YPL055C	=	LGE1
YPL056C	=	YPL056C
YPL057C	=	SUR1
YPL058C	=	PDR12
YPL059W	=	GRX5
YPL060C-A	=	YPL060C-A
YPL060W	=	LPE10
YPL061W	=	ALD6
YPL062W	=	YPL062W
YPL063W	=	TIM50
YPL064C	=	CWC27
YPL065W	=	VPS28
YPL066W	=	YPL066W
YPL067C	=	YPL067C
YPL068C	=	YPL068C
YPL069C	=	BTS1
YPL070W	=	MUK1
YPL071C	=	YPL071C
YPL072W	=	UBP16
YPL073C	=	YPL073C
YPL074W	=	YTA6
YPL075W	=	GCR1
YPL076W	=	GPI2
YPL077C	=	YPL077C
YPL078C	=	ATP4
YPL079W	=	RPL21B
YPL080C	=	YPL080C
YPL081W	=	RPS9A
YPL082C	=	MOT1
YPL083C	=	SEN54
YPL084W	=	BRO1
YPL085W	=	SEC16
YPL086C	=	ELP3
YPL087W	=	YDC1
YPL088W	=	YPL088W
YPL089C	=	RLM1
YPL090C	=	RPS6A
YPL091W	=	GLR1
YPL092W	=	SSU1
YPL093W	=	NOG1
YPL094C	=	SEC62
YPL095C	=	EEB1
YPL096C-A	=	ERI1
YPL096W	=	PNG1
YPL097W	=	MSY1
YPL098C	=	MGR2
YPL099C	=	FMP14
YPL100W	=	ATG21
YPL101W	=	ELP4
YPL102C	=	YPL102C
YPL103C	=	FMP30
YPL104W	=	MSD1
YPL105C	=	YPL105C
YPL106C	=	SSE1
YPL107W	=	YPL107W
YPL108W	=	YPL108W
YPL109C	=	YPL109C
YPL110C	=	GDE1
YPL111W	=	CAR1
YPL112C	=	PEX25
YPL113C	=	YPL113C
YPL114W	=	YPL114W
YPL115C	=	BEM3
YPL116W	=	HOS3
YPL117C	=	IDI1
YPL118W	=	MRP51
YPL119C	=	DBP1
YPL119C-A	=	YPL119C-A
YPL120W	=	VPS30
YPL121C	=	MEI5
YPL122C	=	TFB2
YPL123C	=	RNY1
YPL124W	=	SPC29
YPL125W	=	KAP120
YPL126W	=	NAN1
YPL127C	=	HHO1
YPL128C	=	TBF1
YPL129W	=	TAF14
YPL130W	=	SPO19
YPL131W	=	RPL5
YPL132W	=	COX11
YPL133C	=	RDS2
YPL134C	=	ODC1
YPL135C-A	=	YPL135C-A
YPL135W	=	ISU1
YPL136W	=	YPL136W
YPL137C	=	GIP3
YPL138C	=	SPP1
YPL139C	=	UME1
YPL140C	=	MKK2
YPL141C	=	YPL141C
YPL142C	=	YPL142C
YPL143W	=	RPL33A
YPL144W	=	POC4
YPL145C	=	KES1
YPL146C	=	NOP53
YPL147W	=	PXA1
YPL148C	=	PPT2
YPL149W	=	ATG5
YPL150W	=	YPL150W
YPL151C	=	PRP46
YPL152W	=	RRD2
YPL152W-A	=	YPL152W-A
YPL153C	=	RAD53
YPL154C	=	PEP4
YPL155C	=	KIP2
YPL156C	=	PRM4
YPL157W	=	TGS1
YPL158C	=	YPL158C
YPL159C	=	PET20
YPL160W	=	CDC60
YPL161C	=	BEM4
YPL162C	=	YPL162C
YPL163C	=	SVS1
YPL164C	=	MLH3
YPL165C	=	SET6
YPL166W	=	ATG29
YPL167C	=	REV3
YPL168W	=	YPL168W
YPL169C	=	MEX67
YPL170W	=	DAP1
YPL171C	=	OYE3
YPL172C	=	COX10
YPL173W	=	MRPL40
YPL174C	=	NIP100
YPL175W	=	SPT14
YPL176C	=	TRE1
YPL177C	=	CUP9
YPL178W	=	CBC2
YPL179W	=	PPQ1
YPL180W	=	TCO89
YPL181W	=	CTI6
YPL182C	=	YPL182C
YPL183C	=	YPL183C
YPL183W-A	=	YPL183W-A
YPL184C	=	MRN1
YPL185W	=	YPL185W
YPL186C	=	UIP4
YPL187W	=	MF(ALPHA)1
YPL188W	=	POS5
YPL189C-A	=	YPL189C-A
YPL189W	=	GUP2
YPL190C	=	NAB3
YPL191C	=	YPL191C
YPL192C	=	PRM3
YPL193W	=	RSA1
YPL194W	=	DDC1
YPL195W	=	APL5
YPL196W	=	OXR1
YPL197C	=	YPL197C
YPL198W	=	RPL7B
YPL199C	=	YPL199C
YPL200W	=	CSM4
YPL201C	=	YIG1
YPL202C	=	AFT2
YPL203W	=	TPK2
YPL204W	=	HRR25
YPL205C	=	YPL205C
YPL206C	=	YPL206C
YPL207W	=	TYW1
YPL208W	=	RKM1
YPL209C	=	IPL1
YPL210C	=	SRP72
YPL211W	=	NIP7
YPL212C	=	PUS1
YPL213W	=	LEA1
YPL214C	=	THI6
YPL215W	=	CBP3
YPL216W	=	YPL216W
YPL217C	=	BMS1
YPL218W	=	SAR1
YPL219W	=	PCL8
YPL220W	=	RPL1A
YPL221W	=	FLC1
YPL222C-A	=	YPL222C-A
YPL222W	=	FMP40
YPL223C	=	GRE1
YPL224C	=	MMT2
YPL225W	=	YPL225W
YPL226W	=	NEW1
YPL227C	=	ALG5
YPL228W	=	CET1
YPL229W	=	YPL229W
YPL230W	=	YPL230W
YPL231W	=	FAS2
YPL232W	=	SSO1
YPL233W	=	NSL1
YPL234C	=	TFP3
YPL235W	=	RVB2
YPL236C	=	YPL236C
YPL237W	=	SUI3
YPL238C	=	YPL238C
YPL239W	=	YAR1
YPL240C	=	HSP82
YPL241C	=	CIN2
YPL242C	=	IQG1
YPL243W	=	SRP68
YPL244C	=	HUT1
YPL245W	=	YPL245W
YPL246C	=	RBD2
YPL247C	=	YPL247C
YPL248C	=	GAL4
YPL249C	=	GYP5
YPL249C-A	=	RPL36B
YPL250C	=	ICY2
YPL250W-A	=	YPL250W-A
YPL251W	=	YPL251W
YPL252C	=	YAH1
YPL253C	=	VIK1
YPL254W	=	HFI1
YPL255W	=	BBP1
YPL256C	=	CLN2
YPL257W	=	YPL257W
YPL257W-A	=	YPL257W-A
YPL257W-B	=	YPL257W-B
YPL258C	=	THI21
YPL259C	=	APM1
YPL260W	=	YPL260W
YPL261C	=	YPL261C
YPL262W	=	FUM1
YPL263C	=	KEL3
YPL264C	=	YPL264C
YPL265W	=	DIP5
YPL266W	=	DIM1
YPL267W	=	ACM1
YPL268W	=	PLC1
YPL269W	=	KAR9
YPL270W	=	MDL2
YPL271W	=	ATP15
YPL272C	=	YPL272C
YPL273W	=	SAM4
YPL274W	=	SAM3
YPL275W	=	YPL275W
YPL276W	=	YPL276W
YPL277C	=	YPL277C
YPL278C	=	YPL278C
YPL279C	=	YPL279C
YPL280W	=	HSP32
YPL281C	=	ERR2
YPL282C	=	PAU22
YPL283C	=	YRF1-7
YPL283W-A	=	YPL283W-A
YPL283W-B	=	YPL283W-B
YPR001W	=	CIT3
YPR002C-A	=	YPR002C-A
YPR002W	=	PDH1
YPR003C	=	YPR003C
YPR004C	=	YPR004C
YPR005C	=	HAL1
YPR006C	=	ICL2
YPR007C	=	REC8
YPR008W	=	HAA1
YPR009W	=	SUT2
YPR010C	=	RPA135
YPR010C-A	=	YPR010C-A
YPR011C	=	YPR011C
YPR012W	=	YPR012W
YPR013C	=	YPR013C
YPR014C	=	YPR014C
YPR015C	=	YPR015C
YPR016C	=	TIF6
YPR016W-A	=	YPR016W-A
YPR017C	=	DSS4
YPR018W	=	RLF2
YPR019W	=	MCM4
YPR020W	=	ATP20
YPR021C	=	AGC1
YPR022C	=	YPR022C
YPR023C	=	EAF3
YPR024W	=	YME1
YPR025C	=	CCL1
YPR026W	=	ATH1
YPR027C	=	YPR027C
YPR028W	=	YOP1
YPR029C	=	APL4
YPR030W	=	CSR2
YPR031W	=	NTO1
YPR032W	=	SRO7
YPR033C	=	HTS1
YPR034W	=	ARP7
YPR035W	=	GLN1
YPR036W	=	VMA13
YPR036W-A	=	YPR036W-A
YPR037C	=	ERV2
YPR038W	=	IRC16
YPR039W	=	YPR039W
YPR040W	=	TIP41
YPR041W	=	TIF5
YPR042C	=	PUF2
YPR043W	=	RPL43A
YPR044C	=	OPI11
YPR045C	=	MNI2
YPR046W	=	MCM16
YPR047W	=	MSF1
YPR048W	=	TAH18
YPR049C	=	ATG11
YPR050C	=	YPR050C
YPR051W	=	MAK3
YPR052C	=	NHP6A
YPR053C	=	YPR053C
YPR054W	=	SMK1
YPR055W	=	SEC8
YPR056W	=	TFB4
YPR057W	=	BRR1
YPR058W	=	YMC1
YPR059C	=	YPR059C
YPR060C	=	ARO7
YPR061C	=	JID1
YPR062W	=	FCY1
YPR063C	=	YPR063C
YPR064W	=	YPR064W
YPR065W	=	ROX1
YPR066W	=	UBA3
YPR067W	=	ISA2
YPR068C	=	HOS1
YPR069C	=	SPE3
YPR070W	=	MED1
YPR071W	=	YPR071W
YPR072W	=	NOT5
YPR073C	=	LTP1
YPR074C	=	TKL1
YPR074W-A	=	YPR074W-A
YPR075C	=	OPY2
YPR076W	=	YPR076W
YPR077C	=	YPR077C
YPR078C	=	YPR078C
YPR079W	=	MRL1
YPR080W	=	TEF1
YPR081C	=	GRS2
YPR082C	=	DIB1
YPR083W	=	MDM36
YPR084W	=	YPR084W
YPR085C	=	YPR085C
YPR086W	=	SUA7
YPR087W	=	VPS69
YPR088C	=	SRP54
YPR089W	=	YPR089W
YPR091C	=	YPR091C
YPR092W	=	YPR092W
YPR093C	=	ASR1
YPR094W	=	RDS3
YPR095C	=	SYT1
YPR096C	=	YPR096C
YPR097W	=	YPR097W
YPR098C	=	YPR098C
YPR099C	=	YPR099C
YPR100W	=	MRPL51
YPR101W	=	SNT309
YPR102C	=	RPL11A
YPR103W	=	PRE2
YPR104C	=	FHL1
YPR105C	=	COG4
YPR106W	=	ISR1
YPR107C	=	YTH1
YPR108W	=	RPN7
YPR108W-A	=	YPR108W-A
YPR109W	=	YPR109W
YPR110C	=	RPC40
YPR111W	=	DBF20
YPR112C	=	MRD1
YPR113W	=	PIS1
YPR114W	=	YPR114W
YPR115W	=	YPR115W
YPR116W	=	YPR116W
YPR117W	=	YPR117W
YPR118W	=	MRI1
YPR119W	=	CLB2
YPR120C	=	CLB5
YPR121W	=	THI22
YPR122W	=	AXL1
YPR123C	=	YPR123C
YPR124W	=	CTR1
YPR125W	=	YLH47
YPR126C	=	YPR126C
YPR127W	=	YPR127W
YPR128C	=	ANT1
YPR129W	=	SCD6
YPR130C	=	YPR130C
YPR131C	=	NAT3
YPR132W	=	RPS23B
YPR133C	=	SPN1
YPR133W-A	=	TOM5
YPR134W	=	MSS18
YPR135W	=	CTF4
YPR136C	=	YPR136C
YPR137C-A	=	YPR137C-A
YPR137C-B	=	YPR137C-B
YPR137W	=	RRP9
YPR138C	=	MEP3
YPR139C	=	VPS66
YPR140W	=	TAZ1
YPR141C	=	KAR3
YPR142C	=	YPR142C
YPR143W	=	RRP15
YPR144C	=	NOC4
YPR145C-A	=	YPR145C-A
YPR145W	=	ASN1
YPR146C	=	YPR146C
YPR147C	=	YPR147C
YPR148C	=	YPR148C
YPR149W	=	NCE102
YPR150W	=	YPR150W
YPR151C	=	SUE1
YPR152C	=	URN1
YPR153W	=	YPR153W
YPR154W	=	PIN3
YPR155C	=	NCA2
YPR156C	=	TPO3
YPR157W	=	YPR157W
YPR158C-C	=	YPR158C-C
YPR158C-D	=	YPR158C-D
YPR158W	=	YPR158W
YPR158W-A	=	YPR158W-A
YPR158W-B	=	YPR158W-B
YPR159C-A	=	YPR159C-A
YPR159W	=	KRE6
YPR160C-A	=	YPR160C-A
YPR160W	=	GPH1
YPR160W-A	=	YPR160W-A
YPR161C	=	SGV1
YPR162C	=	ORC4
YPR163C	=	TIF3
YPR164W	=	MMS1
YPR165W	=	RHO1
YPR166C	=	MRP2
YPR167C	=	MET16
YPR168W	=	NUT2
YPR169W	=	JIP5
YPR169W-A	=	YPR169W-A
YPR170C	=	YPR170C
YPR170W-A	=	YPR170W-A
YPR170W-B	=	YPR170W-B
YPR171W	=	BSP1
YPR172W	=	YPR172W
YPR173C	=	VPS4
YPR174C	=	YPR174C
YPR175W	=	DPB2
YPR176C	=	BET2
YPR177C	=	YPR177C
YPR178W	=	PRP4
YPR179C	=	HDA3
YPR180W	=	AOS1
YPR181C	=	SEC23
YPR182W	=	SMX3
YPR183W	=	DPM1
YPR184W	=	GDB1
YPR185W	=	ATG13
YPR186C	=	PZF1
YPR187W	=	RPO26
YPR188C	=	MLC2
YPR189W	=	SKI3
YPR190C	=	RPC82
YPR191W	=	QCR2
YPR192W	=	AQY1
YPR193C	=	HPA2
YPR194C	=	OPT2
YPR195C	=	YPR195C
YPR196W	=	YPR196W
YPR197C	=	YPR197C
YPR198W	=	SGE1
YPR199C	=	ARR1
YPR200C	=	ARR2
YPR201W	=	ARR3
YPR202W	=	YPR202W
YPR203W	=	YPR203W
YPR204C-A	=	YPR204C-A
YPR204W	=	YPR204W
