# Supplementary material for: Building and analyzing protein interactome networks by cross-species comparisons
Source: BMC Syst Biol. 2010 Mar 30;4:36. doi: 10.1186/1752-0509-4-36 (PMC2859380; doi:10.1186/1752-0509-4-36)
Supplement: Additional file 10 — Zip Cele. A zipped folder containing files formatted for use in Cytoscape listed in Supplemental Table 3. These files are for Caenorhabditis elegans proteins. [file 1752-0509-4-36-S10.ZIP › scer/scer_hsap_describe.eda]

scer_hsap_describe.eda
Q0105 (known) YOR065W	=	one2many_one2one
YAL003W (known) YPL048W	=	one2many_one2many
YAL003W (known) YKL081W	=	one2many_one2many
YAL005C (known) YBR101C	=	many2many_one2many
YAL005C (known) YNL007C	=	many2many_one2many
YAL012W (known) YAL012W	=	one2one_one2one
YAL016W (known) YOR014W	=	one2many_one2many
YAL016W (known) YDL134C	=	one2many_many2many
YAL016W (known) YDL188C	=	one2many_many2many
YAL030W (known) YGR009C	=	many2many_one2many
YAL036C (known) YDR152W	=	one2one_one2one
YAL038W (known) YOR347C	=	many2many_many2many
YAL062W (known) YOR375C	=	many2many_many2many
YAR007C (known) YML032C	=	one2one_one2one
YAR007C (known) YAR007C	=	one2one_one2one
YAR007C (known) YER095W	=	one2one_one2one
YAR007C (known) YNL312W	=	one2one_one2many
YBL002W (known) YOL012C	=	many2many_one2many
YBL008W (known) YJL115W	=	one2one_one2many
YBL021C (known) YGL237C	=	one2many_one2one
YBL021C (known) YOR358W	=	one2many_one2one
YBL023C (known) YBR202W	=	one2one_one2one
YBL023C (known) YEL032W	=	one2one_one2one
YBL023C (known) YJL194W	=	one2one_one2one
YBL023C (known) YLR274W	=	one2one_one2one
YBL023C (known) YIL150C	=	one2one_one2one
YBL035C (known) YNL102W	=	one2one_one2one
YBL035C (known) YIR008C	=	one2one_one2one
YBL035C (known) YKL045W	=	one2one_one2one
YBL039C (known) YJR103W	=	many2many_many2many
YBL039C (known) YBL039C	=	many2many_many2many
YBL041W (known) YOR157C	=	one2one_one2many
YBL041W (known) YER094C	=	one2one_one2one
YBL041W (known) YPR103W	=	one2one_one2many
YBL041W (known) YMR314W	=	one2one_one2one
YBL050W (known) YGR009C	=	one2many_one2many
YBL050W (known) YLR026C	=	one2many_one2one
YBL064C (known) YBL064C	=	one2one_one2one
YBL068W (known) YKL181W	=	many2many_one2many
YBL068W (known) YHL011C	=	many2many_many2many
YBL075C (known) YNL007C	=	many2many_one2many
YBL078C (known) YNR007C	=	one2many_one2one
YBL078C (known) YHR171W	=	one2many_one2one
YBL078C (known) YNL223W	=	one2many_one2many
YBL084C (known) YHR166C	=	one2one_one2one
YBL084C (known) YLR127C	=	one2one_one2one
YBL084C (known) YKL022C	=	one2one_one2one
YBL099W (known) YFL039C	=	one2one_one2many
YBL099W (known) YJL180C	=	one2one_one2one
YBR017C (known) YLR293C	=	one2many_many2many
YBR017C (known) YOR185C	=	one2many_many2many
YBR024W (known) YBR037C	=	many2many_many2many
YBR024W (known) YBR024W	=	many2many_many2many
YBR034C (known) YBR034C	=	one2many_one2many
YBR034C (known) YNL037C	=	one2many_one2many
YBR037C (known) YBR037C	=	many2many_many2many
YBR055C (known) YER029C	=	one2one_one2many
YBR060C (known) YPR162C	=	one2one_one2one
YBR060C (known) YJL194W	=	one2one_one2one
YBR060C (known) YNL261W	=	one2one_one2one
YBR060C (known) YBR160W	=	one2one_one2many
YBR060C (known) YML065W	=	one2one_one2one
YBR081C (known) YHR099W	=	one2one_one2one
YBR087W (known) YBR088C	=	one2one_one2one
YBR087W (known) YJR068W	=	one2one_one2one
YBR087W (known) YOR217W	=	one2one_one2one
YBR087W (known) YOL094C	=	one2one_one2one
YBR088C (known) YOL094C	=	one2one_one2one
YBR088C (known) YDR097C	=	one2one_one2one
YBR088C (known) YJR068W	=	one2one_one2one
YBR088C (known) YML021C	=	one2one_one2one
YBR088C (known) YNL290W	=	one2one_one2one
YBR088C (known) YBR088C	=	one2one_one2one
YBR088C (known) YCR092C	=	one2one_one2one
YBR088C (known) YJR043C	=	one2one_one2one
YBR088C (known) YKL113C	=	one2one_one2one
YBR088C (known) YDL164C	=	one2one_one2one
YBR101C (known) YLL024C	=	one2many_many2many
YBR109C (known) YFL039C	=	one2many_one2many
YBR133C (known) YBR133C	=	one2one_one2one
YBR135W (known) YPR119W	=	one2many_many2many
YBR135W (known) YBR135W	=	one2many_one2many
YBR135W (known) YBR160W	=	one2many_one2many
YBR135W (known) YDL155W	=	one2many_many2many
YBR135W (known) YGR108W	=	one2many_many2many
YBR135W (known) YLR210W	=	one2many_many2many
YBR139W (known) YBR139W	=	one2many_one2many
YBR154C (known) YJL140W	=	one2one_one2one
YBR154C (known) YNL248C	=	one2one_one2one
YBR154C (known) YDR404C	=	one2one_one2one
YBR154C (known) YDL140C	=	one2one_one2one
YBR154C (known) YPR187W	=	one2one_one2one
YBR154C (known) YIL021W	=	one2one_one2one
YBR154C (known) YOR224C	=	one2one_one2one
YBR160W (known) YMR036C	=	one2many_one2many
YBR160W (known) YJL187C	=	one2many_one2many
YBR160W (known) YDL155W	=	one2many_many2many
YBR160W (known) YML065W	=	one2many_one2one
YBR160W (known) YGR109C	=	one2many_many2many
YBR160W (known) YBR160W	=	one2many_one2many
YBR160W (known) YPR119W	=	one2many_many2many
YBR160W (known) YLR210W	=	one2many_many2many
YBR160W (known) YGR108W	=	one2many_many2many
YBR160W (known) YEL032W	=	one2many_one2one
YBR160W (known) YPR120C	=	one2many_many2many
YBR173C (known) YPR103W	=	one2one_one2many
YBR198C (known) YDR167W	=	one2many_one2one
YBR198C (known) YGR252W	=	one2many_one2many
YBR198C (known) YER148W	=	one2many_one2many
YBR202W (known) YBR202W	=	one2one_one2one
YBR202W (known) YEL032W	=	one2one_one2one
YBR202W (known) YIL150C	=	one2one_one2one
YBR202W (known) YPR019W	=	one2one_one2one
YBR202W (known) YGL201C	=	one2one_one2one
YBR202W (known) YLR274W	=	one2one_one2one
YBR217W (known) YPL149W	=	one2one_one2one
YBR217W (known) YGL245W	=	one2one_one2many
YBR217W (known) YNR007C	=	one2one_one2one
YBR221C (known) YBR221C	=	one2many_one2many
YBR221C (known) YER178W	=	one2many_one2many
YBR223C (known) YBR223C	=	one2one_one2one
YBR234C (known) YDL029W	=	one2many_one2many
YBR234C (known) YNR035C	=	one2many_one2one
YBR234C (known) YIL062C	=	one2many_one2many
YBR234C (known) YJR065C	=	one2many_one2many
YBR254C (known) YKR068C	=	one2many_one2many
YBR257W (known) YNL221C	=	one2one_one2one
YBR278W (known) YPR175W	=	one2one_one2one
YBR278W (known) YNL262W	=	one2one_one2one
YBR278W (known) YDR121W	=	one2one_one2one
YCL008C (known) YNR006W	=	one2many_one2many
YCL008C (known) YPL065W	=	one2many_one2one
YCR012W (known) YMR186W	=	one2many_many2many
YCR042C (known) YER148W	=	one2one_one2many
YCR052W (known) YGR056W	=	many2many_one2many
YCR052W (known) YLR357W	=	many2many_one2many
YCR052W (known) YFR037C	=	many2many_many2many
YCR052W (known) YKR008W	=	many2many_one2many
YCR088W (known) YDR266C	=	one2many_one2one
YCR092C (known) YOL090W	=	one2one_one2one
YCR093W (known) YNR052C	=	one2one_one2many
YCR093W (known) YER068W	=	one2one_one2one
YCR093W (known) YDL165W	=	one2one_one2one
YDL003W (known) YIL026C	=	one2one_one2many
YDL003W (known) YJL074C	=	one2one_one2one
YDL007W (known) YGL004C	=	one2many_one2one
YDL007W (known) YHR027C	=	one2many_one2one
YDL007W (known) YDR394W	=	one2many_one2one
YDL029W (known) YIL062C	=	one2many_one2many
YDL029W (known) YJR065C	=	one2many_one2many
YDL030W (known) YPL213W	=	one2one_one2many
YDL030W (known) YJL203W	=	one2one_one2one
YDL064W (known) YER095W	=	one2one_one2one
YDL064W (known) YDR510W	=	one2one_one2many
YDL065C (known) YMR026C	=	one2one_one2one
YDL065C (known) YDR265W	=	one2one_one2one
YDL065C (known) YGL153W	=	one2one_one2one
YDL084W (known) YER063W	=	one2many_one2one
YDL084W (known) YDR381W	=	one2many_one2many
YDL090C (known) YKL019W	=	one2one_one2one
YDL097C (known) YPR108W	=	one2many_one2one
YDL097C (known) YOR261C	=	one2many_one2many
YDL097C (known) YGL004C	=	one2many_one2one
YDL097C (known) YDL147W	=	one2many_one2many
YDL097C (known) YDL097C	=	one2many_one2many
YDL097C (known) YDR394W	=	one2many_one2one
YDL102W (known) YJR043C	=	one2one_one2one
YDL102W (known) YJR006W	=	one2one_one2one
YDL108W (known) YDL140C	=	one2one_one2one
YDL108W (known) YDR460W	=	one2one_one2one
YDL108W (known) YPR025C	=	one2one_one2one
YDL111C (known) YOR001W	=	one2one_one2one
YDL111C (known) YGR195W	=	one2one_one2many
YDL111C (known) YNL232W	=	one2one_one2one
YDL125C (known) YDL125C	=	one2many_one2many
YDL126C (known) YDL126C	=	one2one_one2one
YDL126C (known) YDR411C	=	one2one_one2one
YDL132W (known) YOL133W	=	one2many_one2one
YDL132W (known) YIL046W	=	one2many_one2many
YDL132W (known) YDR328C	=	one2many_one2one
YDL135C (known) YLR229C	=	one2many_one2one
YDL135C (known) YPR165W	=	one2many_one2many
YDL135C (known) YDL135C	=	one2many_one2many
YDL137W (known) YHR108W	=	many2many_many2many
YDL137W (known) YDL192W	=	many2many_many2many
YDL137W (known) YDL137W	=	many2many_many2many
YDL137W (known) YDR358W	=	many2many_many2many
YDL140C (known) YJL140W	=	one2one_one2one
YDL140C (known) YOR224C	=	one2one_one2one
YDL140C (known) YER125W	=	one2one_one2many
YDL140C (known) YDR404C	=	one2one_one2one
YDL140C (known) YIL021W	=	one2one_one2one
YDL140C (known) YOR210W	=	one2one_one2one
YDL147W (known) YOR261C	=	one2many_one2many
YDL147W (known) YPR108W	=	one2many_one2one
YDL147W (known) YGL004C	=	one2many_one2one
YDL147W (known) YDL147W	=	one2many_one2many
YDL155W (known) YGL003C	=	many2many_one2one
YDL160C (known) YNL248C	=	one2one_one2one
YDL160C (known) YEL015W	=	one2one_one2one
YDL164C (known) YFL037W	=	one2one_one2many
YDL192W (known) YHR108W	=	many2many_many2many
YDL192W (known) YDR358W	=	many2many_many2many
YDL201W (known) YDR165W	=	one2one_one2one
YDL217C (known) YHR005C-A	=	one2one_one2one
YDL243C (known) YNL331C	=	many2many_many2many
YDL246C (known) YDL246C	=	one2many_one2many
YDL246C (known) YJR159W	=	one2many_one2many
YDR036C (known) YDR036C	=	one2many_one2many
YDR037W (known) YDR037W	=	one2one_one2one
YDR050C (known) YDR050C	=	one2one_one2one
YDR075W (known) YNL201C	=	one2one_one2many
YDR075W (known) YPR040W	=	one2one_one2one
YDR092W (known) YGL087C	=	one2many_one2many
YDR097C (known) YOL090W	=	one2one_one2one
YDR099W (known) YER177W	=	many2many_many2many
YDR099W (known) YDR099W	=	many2many_many2many
YDR099W (known) YNL267W	=	many2many_one2one
YDR099W (known) YLL024C	=	many2many_many2many
YDR121W (known) YNL262W	=	one2one_one2one
YDR121W (known) YPR175W	=	one2one_one2one
YDR139C (known) YLR306W	=	one2one_one2many
YDR145W (known) YDR167W	=	one2one_one2one
YDR145W (known) YDR145W	=	one2one_one2one
YDR145W (known) YGR252W	=	one2one_one2many
YDR145W (known) YER148W	=	one2one_one2many
YDR145W (known) YML015C	=	one2one_one2many
YDR152W (known) YGR173W	=	one2one_one2one
YDR167W (known) YER148W	=	one2one_one2many
YDR167W (known) YHR099W	=	one2one_one2one
YDR167W (known) YMR227C	=	one2one_one2many
YDR167W (known) YML098W	=	one2one_one2many
YDR167W (known) YGL112C	=	one2one_one2many
YDR167W (known) YGR252W	=	one2one_one2many
YDR168W (known) YPL240C	=	one2many_many2many
YDR168W (known) YMR186W	=	one2many_many2many
YDR172W (known) YMR080C	=	one2many_one2one
YDR190C (known) YOR141C	=	one2one_one2one
YDR190C (known) YGR002C	=	one2one_one2one
YDR190C (known) YPL235W	=	one2one_one2one
YDR190C (known) YDR485C	=	one2one_one2one
YDR190C (known) YLR175W	=	one2one_one2many
YDR190C (known) YGL150C	=	one2one_one2one
YDR190C (known) YNL059C	=	one2one_one2one
YDR214W (known) YPL240C	=	one2many_many2many
YDR214W (known) YMR186W	=	one2many_many2many
YDR224C (known) YOL012C	=	many2many_one2many
YDR238C (known) YFR051C	=	one2one_one2one
YDR244W (known) YGL153W	=	one2many_one2one
YDR244W (known) YDR244W	=	one2many_one2many
YDR246W (known) YOR115C	=	one2one_one2many
YDR256C (known) YDR256C	=	one2one_one2one
YDR265W (known) YMR026C	=	one2one_one2one
YDR267C (known) YIL128W	=	one2one_one2one
YDR267C (known) YHR122W	=	one2one_one2many
YDR270W (known) YNL259C	=	one2many_one2one
YDR280W (known) YNL232W	=	one2one_one2one
YDR280W (known) YGR195W	=	one2one_one2many
YDR311W (known) YGR258C	=	one2one_one2one
YDR311W (known) YLR005W	=	one2one_one2many
YDR311W (known) YKL028W	=	one2one_one2one
YDR313C (known) YNL044W	=	one2many_one2one
YDR328C (known) YOL133W	=	one2one_one2one
YDR328C (known) YFL009W	=	one2one_one2one
YDR328C (known) YIL046W	=	one2one_one2many
YDR373W (known) YDR373W	=	one2many_one2many
YDR378C (known) YJL124C	=	one2one_one2many
YDR378C (known) YER146W	=	one2one_one2one
YDR378C (known) YLR438C-A	=	one2one_one2one
YDR378C (known) YLR275W	=	one2one_one2one
YDR390C (known) YDR510W	=	one2one_one2many
YDR390C (known) YPR180W	=	one2one_one2one
YDR392W (known) YGR252W	=	one2one_one2many
YDR394W (known) YHR027C	=	one2one_one2one
YDR394W (known) YDR427W	=	one2one_one2one
YDR394W (known) YGL004C	=	one2one_one2one
YDR394W (known) YGL048C	=	one2one_one2one
YDR394W (known) YKL145W	=	one2one_one2one
YDR394W (known) YOR117W	=	one2one_one2one
YDR394W (known) YPR108W	=	one2one_one2one
YDR394W (known) YOR261C	=	one2one_one2many
YDR397C (known) YER148W	=	one2one_one2many
YDR397C (known) YER159C	=	one2one_one2one
YDR404C (known) YIL021W	=	one2one_one2one
YDR404C (known) YDR404C	=	one2one_one2one
YDR404C (known) YOR224C	=	one2one_one2one
YDR404C (known) YJL140W	=	one2one_one2one
YDR427W (known) YNL244C	=	one2one_one2many
YDR427W (known) YPR108W	=	one2one_one2one
YDR429C (known) YOR361C	=	one2many_one2one
YDR429C (known) YNL244C	=	one2many_one2many
YDR448W (known) YGR252W	=	one2many_one2many
YDR453C (known) YDR453C	=	many2many_many2many
YDR460W (known) YPR025C	=	one2one_one2one
YDR473C (known) YER029C	=	one2one_one2many
YDR485C (known) YPL235W	=	one2one_one2one
YDR485C (known) YGR002C	=	one2one_one2one
YDR489W (known) YJL072C	=	one2one_one2one
YDR510W (known) YPL020C	=	one2many_one2many
YDR510W (known) YDR510W	=	one2many_one2many
YDR510W (known) YPR180W	=	one2many_one2one
YDR529C (known) YOR065W	=	one2one_one2one
YEL015W (known) YNL118C	=	one2one_one2one
YEL020W-A (known) YHR005C-A	=	one2one_one2one
YEL024W (known) YOR065W	=	one2one_one2one
YEL032W (known) YIL150C	=	one2one_one2one
YEL032W (known) YLR274W	=	one2one_one2one
YEL037C (known) YMR276W	=	one2many_one2many
YER007C-A (known) YJR014W	=	one2one_one2one
YER009W (known) YOR185C	=	one2many_many2many
YER009W (known) YLR293C	=	one2many_many2many
YER009W (known) YER009W	=	one2many_one2many
YER012W (known) YML092C	=	one2one_one2one
YER012W (known) YPR103W	=	one2one_one2many
YER012W (known) YMR314W	=	one2one_one2one
YER012W (known) YER094C	=	one2one_one2one
YER016W (known) YER016W	=	one2many_one2many
YER020W (known) YER020W	=	many2many_many2many
YER020W (known) YHR005C	=	many2many_many2many
YER025W (known) YJR007W	=	one2many_one2one
YER025W (known) YPL237W	=	one2many_one2many
YER027C (known) YGL208W	=	many2many_many2many
YER029C (known) YER172C	=	one2many_one2one
YER029C (known) YML049C	=	one2many_one2many
YER029C (known) YLR147C	=	one2many_one2one
YER029C (known) YMR288W	=	one2many_one2one
YER029C (known) YIR009W	=	one2many_one2many
YER029C (known) YER112W	=	one2many_one2one
YER031C (known) YER031C	=	many2many_many2many
YER057C (known) YER057C	=	one2many_one2many
YER070W (known) YGR180C	=	one2many_many2many
YER070W (known) YJL026W	=	one2many_many2many
YER093C (known) YKL203C	=	one2one_one2many
YER093C (known) YNL006W	=	one2one_one2one
YER094C (known) YOR157C	=	one2one_one2many
YER094C (known) YPR103W	=	one2one_one2many
YER094C (known) YMR314W	=	one2one_one2one
YER094C (known) YML092C	=	one2one_one2one
YER095W (known) YML032C	=	one2one_one2one
YER095W (known) YER095W	=	one2one_one2one
YER099C (known) YKL181W	=	many2many_one2many
YER103W (known) YNL007C	=	many2many_one2many
YER103W (known) YFL039C	=	many2many_one2many
YER112W (known) YJL124C	=	one2one_one2many
YER125W (known) YMR146C	=	one2many_one2many
YER125W (known) YER125W	=	one2many_one2many
YER133W (known) YOR178C	=	one2many_one2many
YER133W (known) YKL193C	=	one2many_one2one
YER133W (known) YMR311C	=	one2many_one2many
YER146W (known) YLR438C-A	=	one2one_one2one
YER148W (known) YGR274C	=	one2many_one2many
YER148W (known) YGR246C	=	one2many_one2one
YER148W (known) YPR086W	=	one2many_one2one
YER148W (known) YKL058W	=	one2many_one2one
YER148W (known) YER159C	=	one2many_one2one
YER148W (known) YOR194C	=	one2many_one2many
YER148W (known) YMR227C	=	one2many_one2many
YER148W (known) YGL112C	=	one2many_one2many
YER156C (known) YPL240C	=	one2one_many2many
YER165W (known) YGL049C	=	one2many_many2many
YER165W (known) YGR162W	=	one2many_many2many
YER165W (known) YNL255C	=	one2many_one2many
YER171W (known) YIL143C	=	one2one_one2one
YER171W (known) YLR005W	=	one2one_one2many
YER172C (known) YHR156C	=	one2one_one2one
YER172C (known) YHR165C	=	one2one_one2one
YER179W (known) YER179W	=	one2one_one2one
YFL017W-A (known) YLR147C	=	one2one_one2one
YFL018C (known) YFL018C	=	one2one_one2one
YFL038C (known) YNL044W	=	one2many_one2one
YFL039C (known) YPL240C	=	one2many_many2many
YFL039C (known) YNL243W	=	one2many_one2many
YFL039C (known) YLL050C	=	one2many_one2many
YFL039C (known) YGR214W	=	one2many_many2many
YFL039C (known) YFL039C	=	one2many_one2many
YFR004W (known) YGL004C	=	one2one_one2one
YFR004W (known) YPR108W	=	one2one_one2one
YFR015C (known) YJL137C	=	many2many_many2many
YFR037C (known) YKR008W	=	many2many_one2many
YFR037C (known) YGR056W	=	many2many_one2many
YFR037C (known) YLR357W	=	many2many_one2many
YFR050C (known) YML092C	=	one2one_one2one
YFR050C (known) YMR314W	=	one2one_one2one
YFR052W (known) YPR108W	=	one2one_one2one
YGL003C (known) YPR119W	=	one2one_many2many
YGL004C (known) YOR261C	=	one2one_one2many
YGL004C (known) YOR259C	=	one2one_one2one
YGL004C (known) YHR027C	=	one2one_one2one
YGL004C (known) YOR117W	=	one2one_one2one
YGL004C (known) YPR108W	=	one2one_one2one
YGL004C (known) YKL145W	=	one2one_one2one
YGL011C (known) YOL038W	=	one2one_one2many
YGL011C (known) YGR135W	=	one2one_one2one
YGL011C (known) YML092C	=	one2one_one2one
YGL011C (known) YOR362C	=	one2one_one2one
YGL011C (known) YMR314W	=	one2one_one2one
YGL040C (known) YGL040C	=	one2one_one2one
YGL044C (known) YMR039C	=	one2many_one2one
YGL048C (known) YPR108W	=	one2one_one2one
YGL049C (known) YPL178W	=	many2many_one2many
YGL049C (known) YMR125W	=	many2many_one2one
YGL049C (known) YOL139C	=	many2many_one2many
YGL058W (known) YGR184C	=	one2many_one2many
YGL068W (known) YGL068W	=	one2one_one2one
YGL112C (known) YGR252W	=	one2many_one2many
YGL112C (known) YMR236W	=	one2many_one2many
YGL116W (known) YGR188C	=	one2one_many2many
YGL116W (known) YJL030W	=	one2one_one2many
YGL116W (known) YPR119W	=	one2one_many2many
YGL116W (known) YJL013C	=	one2one_many2many
YGL127C (known) YPR168W	=	one2one_one2one
YGL150C (known) YPL235W	=	one2one_one2one
YGL150C (known) YOR141C	=	one2one_one2one
YGL153W (known) YLR191W	=	one2one_one2one
YGL153W (known) YGL153W	=	one2one_one2one
YGL200C (known) YML012W	=	one2one_one2one
YGL201C (known) YPR019W	=	one2one_one2one
YGL201C (known) YGL201C	=	one2one_one2one
YGL201C (known) YIL150C	=	one2one_one2one
YGL206C (known) YHR161C	=	one2many_many2many
YGL206C (known) YGR241C	=	one2many_many2many
YGL208W (known) YJR017C	=	many2many_one2many
YGL221C (known) YGL221C	=	one2one_one2one
YGL234W (known) YGL234W	=	one2one_one2one
YGL237C (known) YOR358W	=	one2one_one2one
YGL238W (known) YLR293C	=	one2one_many2many
YGL245W (known) YKL081W	=	one2many_one2many
YGR002C (known) YPL235W	=	one2one_one2one
YGR003W (known) YOL133W	=	one2many_one2one
YGR009C (known) YOR327C	=	one2many_many2many
YGR010W (known) YGR010W	=	many2many_many2many
YGR010W (known) YLR328W	=	many2many_many2many
YGR058W (known) YGR058W	=	one2many_one2many
YGR095C (known) YOR001W	=	one2one_one2one
YGR095C (known) YOL142W	=	one2one_one2one
YGR095C (known) YNL232W	=	one2one_one2one
YGR123C (known) YMR186W	=	one2many_many2many
YGR123C (known) YPL240C	=	one2many_many2many
YGR123C (known) YGR123C	=	one2many_one2many
YGR135W (known) YOL038W	=	one2one_one2many
YGR135W (known) YOR362C	=	one2one_one2one
YGR135W (known) YGR253C	=	one2one_one2one
YGR135W (known) YML092C	=	one2one_one2one
YGR135W (known) YMR314W	=	one2one_one2one
YGR155W (known) YGR155W	=	one2one_one2one
YGR162W (known) YGR162W	=	many2many_many2many
YGR162W (known) YMR125W	=	many2many_one2one
YGR162W (known) YPL178W	=	many2many_one2many
YGR162W (known) YOL139C	=	many2many_one2many
YGR163W (known) YML121W	=	one2many_one2many
YGR181W (known) YJR135W-A	=	one2one_one2many
YGR192C (known) YPL240C	=	many2many_many2many
YGR192C (known) YJL052W	=	many2many_many2many
YGR195W (known) YOR001W	=	one2many_one2one
YGR195W (known) YNL232W	=	one2many_one2one
YGR195W (known) YGR195W	=	one2many_one2many
YGR195W (known) YOL142W	=	one2many_one2one
YGR218W (known) YGR218W	=	one2one_one2one
YGR218W (known) YMR186W	=	one2one_many2many
YGR240C (known) YMR205C	=	many2many_many2many
YGR252W (known) YHR099W	=	one2many_one2one
YGR252W (known) YMR236W	=	one2many_one2many
YGR253C (known) YOL038W	=	one2one_one2many
YGR253C (known) YML092C	=	one2one_one2one
YGR253C (known) YMR314W	=	one2one_one2one
YGR254W (known) YGR254W	=	many2many_many2many
YGR258C (known) YIL143C	=	one2one_one2one
YGR262C (known) YML036W	=	one2one_one2one
YGR267C (known) YGR267C	=	one2one_one2one
YGR274C (known) YJL115W	=	one2many_one2many
YHL002W (known) YNR006W	=	one2many_one2many
YHL010C (known) YHL010C	=	one2one_one2one
YHL011C (known) YKL181W	=	many2many_one2many
YHR005C (known) YOR212W	=	many2many_one2many
YHR012W (known) YJL053W	=	one2one_one2many
YHR027C (known) YPR108W	=	one2one_one2one
YHR039C-A (known) YOR332W	=	one2many_one2many
YHR098C (known) YPR181C	=	one2many_one2many
YHR107C (known) YJR076C	=	many2many_many2many
YHR107C (known) YLR314C	=	many2many_one2many
YHR107C (known) YHR107C	=	many2many_many2many
YHR108W (known) YHR108W	=	many2many_many2many
YHR156C (known) YHR165C	=	one2one_one2one
YHR186C (known) YJR066W	=	one2one_one2many
YHR200W (known) YPR108W	=	one2one_one2one
YHR208W (known) YJR148W	=	many2many_many2many
YIL021W (known) YOR151C	=	one2one_one2one
YIL021W (known) YIL021W	=	one2one_one2one
YIL021W (known) YPR187W	=	one2one_one2one
YIL021W (known) YOR210W	=	one2one_one2one
YIL021W (known) YOL005C	=	one2one_one2many
YIL021W (known) YOR224C	=	one2one_one2one
YIL021W (known) YJL140W	=	one2one_one2one
YIL026C (known) YJL074C	=	one2many_one2one
YIL035C (known) YOR061W	=	many2many_many2many
YIL038C (known) YNR052C	=	one2one_one2many
YIL046W (known) YJL187C	=	one2many_one2many
YIL062C (known) YJR065C	=	one2many_one2many
YIL063C (known) YLR293C	=	one2many_many2many
YIL075C (known) YPR108W	=	one2one_one2one
YIL144W (known) YOL069W	=	one2one_one2one
YIL150C (known) YLR103C	=	one2one_one2one
YIR008C (known) YNL102W	=	one2one_one2one
YIR009W (known) YPL213W	=	one2many_one2many
YIR026C (known) YMR022W	=	one2many_one2many
YJL001W (known) YMR314W	=	one2many_one2one
YJL001W (known) YOR157C	=	one2many_one2many
YJL024C (known) YPL195W	=	one2many_one2one
YJL052W (known) YJR009C	=	many2many_many2many
YJL053W (known) YJL154C	=	one2many_one2one
YJL115W (known) YML102W	=	one2many_one2one
YJL124C (known) YLR438C-A	=	one2many_one2one
YJL124C (known) YMR080C	=	one2many_one2one
YJL125C (known) YNL062C	=	one2many_one2one
YJL137C (known) YLR258W	=	many2many_many2many
YJL140W (known) YOR151C	=	one2one_one2one
YJL176C (known) YNR023W	=	many2many_many2many
YJL187C (known) YPR119W	=	one2many_many2many
YJL194W (known) YNL261W	=	one2one_one2one
YJL194W (known) YML065W	=	one2one_one2one
YJR007W (known) YPL237W	=	one2one_one2many
YJR009C (known) YPL240C	=	many2many_many2many
YJR010W (known) YJR010W	=	many2many_many2many
YJR024C (known) YJR024C	=	one2one_one2one
YJR058C (known) YKL135C	=	one2one_one2many
YJR065C (known) YLR370C	=	one2many_one2one
YJR065C (known) YNR035C	=	one2many_one2one
YJR066W (known) YKL203C	=	one2many_one2many
YJR068W (known) YOR217W	=	one2one_one2one
YJR068W (known) YOL094C	=	one2one_one2one
YJR068W (known) YNL290W	=	one2one_one2one
YJR076C (known) YLR314C	=	many2many_one2many
YJR102C (known) YPL002C	=	one2one_one2one
YJR102C (known) YMR077C	=	one2one_one2one
YJR103W (known) YJR103W	=	many2many_many2many
YJR104C (known) YJR104C	=	one2one_one2one
YJR104C (known) YMR038C	=	one2one_one2one
YJR148W (known) YJR148W	=	many2many_many2many
YKL001C (known) YKL001C	=	many2many_many2many
YKL024C (known) YKL024C	=	one2many_one2many
YKL035W (known) YKL035W	=	one2many_one2many
YKL041W (known) YLR025W	=	one2one_one2many
YKL045W (known) YNL102W	=	one2one_one2one
YKL058W (known) YOR194C	=	one2one_one2many
YKL067W (known) YKL067W	=	one2many_one2many
YKL081W (known) YKL081W	=	one2many_one2many
YKL117W (known) YMR186W	=	one2one_many2many
YKL117W (known) YPL240C	=	one2one_many2many
YKL135C (known) YPL259C	=	one2many_one2many
YKL141W (known) YKL148C	=	one2many_many2many
YKL145W (known) YPR108W	=	one2one_one2one
YKL190W (known) YLR433C	=	one2many_many2many
YKL190W (known) YML057W	=	one2many_many2many
YKL197C (known) YNL329C	=	one2one_one2one
YKL203C (known) YNL135C	=	one2many_one2many
YKL205W (known) YLR293C	=	one2one_many2many
YKR026C (known) YOR260W	=	one2one_one2one
YKR068C (known) YOR115C	=	one2many_one2many
YLL013C (known) YLL013C	=	one2many_one2many
YLL024C (known) YNL007C	=	many2many_one2many
YLL036C (known) YPL151C	=	one2one_one2one
YLL060C (known) YLL060C	=	one2many_one2many
YLR025W (known) YOR275C	=	one2many_one2one
YLR025W (known) YLR025W	=	one2many_one2many
YLR025W (known) YPR173C	=	one2many_one2many
YLR028C (known) YMR120C	=	one2many_one2many
YLR070C (known) YLR070C	=	one2many_one2many
YLR117C (known) YMR213W	=	one2one_one2one
YLR146C (known) YPR069C	=	many2many_many2many
YLR147C (known) YOR159C	=	one2one_one2one
YLR147C (known) YLR438C-A	=	one2one_one2one
YLR170C (known) YPR029C	=	one2many_one2many
YLR175W (known) YPL235W	=	one2many_one2one
YLR176C (known) YLR176C	=	one2many_one2many
YLR179C (known) YLR179C	=	many2many_many2many
YLR191W (known) YLR191W	=	one2one_one2one
YLR208W (known) YPL085W	=	one2one_one2many
YLR229C (known) YPL242C	=	one2one_one2many
YLR234W (known) YMR190C	=	one2many_one2many
YLR245C (known) YLR245C	=	one2one_one2one
YLR259C (known) YOR020C	=	one2one_one2many
YLR259C (known) YPL240C	=	one2one_many2many
YLR270W (known) YOR173W	=	one2many_one2many
YLR284C (known) YOR180C	=	many2many_many2many
YLR284C (known) YLR284C	=	many2many_many2many
YLR293C (known) YLR347C	=	many2many_one2one
YLR306W (known) YPL003W	=	one2many_one2one
YLR310C (known) YLR310C	=	one2many_one2many
YLR314C (known) YLR314C	=	one2many_one2many
YLR328W (known) YLR328W	=	many2many_many2many
YLR340W (known) YNL308C	=	one2one_one2one
YLR347C (known) YOR185C	=	one2one_many2many
YLR377C (known) YLR377C	=	one2many_one2many
YLR438W (known) YNL244C	=	one2one_one2many
YLR438W (known) YLR438W	=	one2one_one2one
YLR450W (known) YML075C	=	one2many_one2many
YML001W (known) YML001W	=	one2many_one2many
YML015C (known) YML098W	=	one2many_one2many
YML032C (known) YML032C	=	one2one_one2one
YML032C (known) YNL312W	=	one2one_one2many
YML065W (known) YNL261W	=	one2one_one2one
YML092C (known) YOR362C	=	one2one_one2one
YML092C (known) YOR157C	=	one2one_one2many
YML092C (known) YPR103W	=	one2one_one2many
YML092C (known) YOL038W	=	one2one_one2many
YML092C (known) YMR314W	=	one2one_one2one
YML095C (known) YPL022W	=	one2one_one2one
YML095C (known) YMR201C	=	one2one_one2one
YML105C (known) YPR088C	=	one2one_one2one
YMR020W (known) YMR020W	=	one2many_one2many
YMR038C (known) YMR038C	=	one2one_one2one
YMR043W (known) YMR043W	=	one2one_one2one
YMR076C (known) YMR076C	=	one2many_one2many
YMR077C (known) YPL002C	=	one2one_one2one
YMR080C (known) YMR080C	=	one2one_one2one
YMR080C (known) YNL118C	=	one2one_one2one
YMR125W (known) YPL178W	=	one2one_one2many
YMR139W (known) YMR139W	=	many2many_many2many
YMR146C (known) YOR361C	=	one2many_one2one
YMR146C (known) YNL244C	=	one2many_one2many
YMR167W (known) YNL082W	=	one2one_one2many
YMR167W (known) YPL164C	=	one2one_one2one
YMR167W (known) YOR033C	=	one2one_one2one
YMR186W (known) YOR027W	=	many2many_one2one
YMR186W (known) YMR186W	=	many2many_many2many
YMR186W (known) YPL240C	=	many2many_many2many
YMR201C (known) YNL312W	=	one2one_one2many
YMR205C (known) YMR205C	=	many2many_many2many
YMR213W (known) YPL151C	=	one2one_one2one
YMR314W (known) YOL038W	=	one2one_one2many
YMR314W (known) YPR103W	=	one2one_one2many
YMR314W (known) YOR157C	=	one2one_one2many
YMR314W (known) YOR362C	=	one2one_one2one
YNL021W (known) YNL021W	=	one2many_one2many
YNL037C (known) YOR136W	=	one2many_one2one
YNL044W (known) YNL044W	=	one2one_one2one
YNL059C (known) YPL235W	=	one2one_one2one
YNL059C (known) YOR141C	=	one2one_one2one
YNL118C (known) YNL118C	=	one2one_one2one
YNL135C (known) YNL135C	=	one2many_one2many
YNL138W (known) YNL138W	=	one2many_one2many
YNL168C (known) YNL168C	=	one2many_one2many
YNL241C (known) YNL241C	=	one2one_one2one
YNL243W (known) YNL243W	=	one2many_one2many
YNL244C (known) YOR362C	=	one2many_one2one
YNL244C (known) YPL028W	=	one2many_one2one
YNL248C (known) YPR010C	=	one2one_one2one
YNL248C (known) YPR110C	=	one2one_one2one
YNL261W (known) YPR162C	=	one2one_one2one
YNL261W (known) YNL261W	=	one2one_one2one
YNL262W (known) YPR175W	=	one2one_one2one
YNL287W (known) YPL010W	=	one2many_one2many
YNL290W (known) YOR217W	=	one2one_one2one
YNL290W (known) YOL094C	=	one2one_one2one
YNL330C (known) YOL004W	=	one2many_one2many
YNL330C (known) YPR023C	=	one2many_one2many
YNL330C (known) YNL330C	=	one2many_one2many
YNL331C (known) YNL331C	=	many2many_many2many
YNR012W (known) YNR012W	=	one2many_one2many
YNR032C-A (known) YOR308C	=	one2one_one2one
YOL006C (known) YOL006C	=	one2many_one2many
YOL021C (known) YOR001W	=	one2one_one2one
YOL038W (known) YOR362C	=	one2many_one2one
YOL052C (known) YOL052C	=	one2one_one2one
YOL090W (known) YOL090W	=	one2one_one2one
YOL090W (known) YOR033C	=	one2one_one2one
YOL094C (known) YOR217W	=	one2one_one2one
YOR014W (known) YOR014W	=	one2many_one2many
YOR027W (known) YPL240C	=	one2one_many2many
YOR063W (known) YPR016C	=	one2many_one2one
YOR095C (known) YOR095C	=	one2one_one2one
YOR111W (known) YOR111W	=	one2many_one2many
YOR141C (known) YPL235W	=	one2one_one2one
YOR151C (known) YOR224C	=	one2one_one2one
YOR151C (known) YOR210W	=	one2one_one2one
YOR157C (known) YPR103W	=	one2many_one2many
YOR159C (known) YPR182W	=	one2one_one2one
YOR176W (known) YOR176W	=	one2one_one2one
YOR261C (known) YPR108W	=	one2many_one2one
YOR261C (known) YOR261C	=	one2many_one2many
YOR275C (known) YOR275C	=	one2one_one2one
YOR341W (known) YPR010C	=	one2one_one2one
YOR347C (known) YPL240C	=	many2many_many2many
YOR362C (known) YPR103W	=	one2one_one2many
YPL003W (known) YPR066W	=	one2one_one2one
YPL093W (known) YPR016C	=	one2one_one2one
YPL097W (known) YPL097W	=	one2one_one2one
YPL106C (known) YPL240C	=	many2many_many2many
YPL240C (known) YPL240C	=	many2many_many2many
YPR069C (known) YPR069C	=	many2many_many2many
YPR073C (known) YPR073C	=	one2one_one2one
YPR088C (known) YPR088C	=	one2one_one2one
YPR160W (known) YPR160W	=	one2many_one2many
